# Supplementary material for: Identification of Haptic Based Guiding Using Hard Reins
Source: PLoS One. 2015 Jul 22;10(7):e0132020. doi: 10.1371/journal.pone.0132020 (PMC4511788; doi:10.1371/journal.pone.0132020)
Supplement: S4 File — (ZIP) [file pone.0132020.s004.zip › EMGData2/Subject10/T5/t5.txt]

0.0000	-36.0634	-3.34373	-6.03797	-18.5146	0
0.0007	-18.6681	-2.42853	8.00078	9.86809	0
0.0013	1.47591	-0.598124	22.3433	44.3532	0
0.0020	17.9568	2.75882	30.5824	69.3736	0
0.0027	33.518	7.64229	34.5501	90.7349	0
0.0033	51.2182	8.86256	43.0976	111.183	0
0.0040	62.8169	7.94736	55.3044	121.561	0
0.0047	64.6457	9.47269	58.6599	126.139	0
0.0053	64.9505	9.16763	51.9443	129.496	0
0.0060	68.6135	9.16763	47.6729	127.663	0
0.0067	70.1429	13.1359	49.8086	123.085	0
0.0073	66.1751	14.0511	47.9813	113.929	0
0.0080	57.0202	10.9992	38.8215	87.6865	0
0.0087	43.8975	9.77896	26.0072	54.7256	0
0.0093	28.9406	8.25243	12.5807	35.1967	0
0.0100	16.4275	5.50562	1.89738	18.7163	0
0.0107	2.08552	5.50562	-9.08967	-13.6338	0
0.0113	-16.8339	5.81069	-25.2641	-49.9512	0
0.0120	-31.7908	2.75882	-41.1302	-74.9717	0
0.0127	-42.7745	-2.42853	-50.2853	-94.8087	0
0.0133	-54.3732	-6.09053	-53.0332	-112.511	0
0.0140	-61.6939	-4.5652	-53.337	-121.667	0
0.0147	-61.3891	-3.03866	-53.6454	-125.326	0
0.0153	-62.6137	-5.78547	-53.9492	-128.683	0
0.0160	-62.9185	-7.92214	-51.2012	-126.851	0
0.0167	-55.8972	-7.00573	-45.7101	-116.781	0
0.0173	-47.9616	-7.00573	-40.5226	-103.052	0
0.0180	-40.3307	-7.92214	-30.4516	-80.4689	0
0.0187	-24.1599	-7.3108	-15.1931	-50.8646	0
0.0193	-5.85015	-6.3956	-4.81823	-26.4494	0
0.0200	0.561486	-3.34373	2.50959	-7.53135	0
0.0207	-0.967894	1.23348	15.3239	19.3271	0
0.0213	3.30474	2.75882	27.8392	50.7582	0
0.0220	17.9568	4.89549	36.382	77.6166	0
0.0227	37.181	7.33722	47.3691	99.8913	0
0.0233	53.662	8.55749	58.3561	114.848	0
0.0240	65.5601	10.084	63.2398	120.339	0
0.0247	75.33	11.3043	65.0671	124.609	0
0.0253	81.4315	10.084	63.8473	129.798	0
0.0260	81.1266	9.16763	58.6599	128.577	0
0.0267	76.5492	10.3891	55.912	121.561	0
0.0273	71.3621	12.2195	54.3885	110.88	0
0.0280	64.6457	12.5246	46.1493	87.6865	0
0.0287	54.5764	9.16763	31.8068	55.3364	0
0.0293	42.0633	4.28535	18.3756	30.6185	0
0.0300	29.5502	4.28535	3.72933	12.0031	0
0.0307	14.9034	4.89549	-14.2771	-15.158	0
0.0313	-5.54534	1.84361	-28.6196	-48.4214	0
0.0320	-29.6518	0.318279	-35.3352	-75.2799	0
0.0327	-53.4534	-1.51333	-42.0461	-95.4195	0
0.0333	-70.8488	-4.26013	-53.0332	-112.203	0
0.0340	-78.1748	-2.73359	-60.3563	-122.278	0
0.0347	-79.0893	-2.42853	-63.1043	-126.851	0
0.0353	-79.3941	-7.61707	-63.7165	-130.213	0
0.0360	-77.2604	-10.3627	-60.0526	-131.429	0
0.0367	-72.0734	-10.3627	-54.5614	-126.851	0
0.0373	-67.1911	-10.6677	-50.2853	-114.035	0
0.0380	-58.6458	-9.75254	-40.2189	-90.5387	0
0.0387	-42.7745	-8.53227	-24.9557	-60.3237	0
0.0393	-26.9032	-8.83734	-14.8893	-33.4708	0
0.0400	-13.7805	-5.78547	-7.25771	-10.888	0
0.0407	3.30474	-2.42853	4.94908	14.1381	0
0.0413	22.5343	-1.51333	19.2916	44.3532	0
0.0420	39.0099	0.0132116	34.8585	71.8168	0
0.0427	53.0524	3.37015	50.4208	91.0431	0
0.0433	64.9505	5.81069	59.2721	104.778	0
0.0440	71.9718	7.64229	63.5436	116.674	0
0.0447	78.993	6.72709	68.731	123.696	0
0.0453	84.7897	4.89549	69.0348	124.004	0
0.0460	84.1801	7.03216	62.0154	121.253	0
0.0467	78.6828	9.47269	53.1687	115.15	0
0.0473	70.7525	8.25243	44.0136	102.026	0
0.0480	58.2394	6.11576	31.8068	80.665	0
0.0487	42.9777	4.59042	20.5113	52.5906	0
0.0493	29.855	1.84361	13.1882	25.7321	0
0.0500	16.7323	-0.598124	5.86506	3.14927	0
0.0507	1.47591	-1.51333	-5.42576	-23.401	0
0.0513	-16.2243	-3.34373	-17.941	-55.4429	0
0.0520	-34.2292	-5.17533	-30.1478	-81.3823	0
0.0527	-50.1006	-8.2272	-42.0461	-101.219	0
0.0533	-62.6137	-10.974	-51.2012	-119.224	0
0.0540	-70.8488	-13.1095	-57.6131	-130.515	0
0.0547	-76.346	-16.1614	-66.7682	-136.007	0
0.0553	-80.9234	-16.4664	-72.8716	-140.585	0
0.0560	-83.6667	-15.2461	-67.0719	-138.753	0
0.0567	-79.6989	-15.8563	-54.8651	-129.602	0
0.0573	-71.1536	-15.5512	-46.9298	-119.527	0
0.0580	-60.1699	-12.1943	-39.3029	-98.4735	0
0.0587	-44.2985	-10.0576	-25.5679	-67.6477	0
0.0593	-28.7374	-9.44747	-14.8893	-44.454	0
0.0600	-16.8339	-6.70067	-9.08967	-24.9252	0
0.0607	1.1711	-6.70067	4.0331	4.37087	0
0.0613	25.5824	-7.00573	23.8715	35.1967	0
0.0620	45.1167	-3.03866	38.8215	59.3038	0
0.0627	59.4587	0.318279	45.8409	82.8	0
0.0633	70.7525	0.0132116	49.201	102.945	0
0.0640	74.7204	2.14868	50.7246	112.404	0
0.0647	75.6348	6.42202	54.0847	116.069	0
0.0653	77.4636	7.03216	58.6599	119.426	0
0.0660	73.191	5.81069	59.5759	118.507	0
0.0667	67.3943	5.50562	55.912	113.015	0
0.0673	66.4799	6.42202	50.4208	100.81	0
0.0680	62.5121	5.81069	42.1817	77.3084	0
0.0687	48.1701	4.59042	28.4467	48.315	0
0.0693	34.1276	4.59042	15.6324	23.2945	0
0.0700	21.9247	4.59042	3.72933	1.32247	0
0.0707	2.99994	3.06508	-10.0056	-25.536	0
0.0713	-21.4113	1.23348	-25.5679	-58.7995	0
0.0720	-42.4697	-1.81839	-40.2189	-87.4847	0
0.0727	-61.0843	-6.09053	-50.5937	-106.408	0
0.0733	-77.5652	-7.61707	-56.0849	-120.137	0
0.0740	-84.5811	-7.61707	-59.1366	-130.213	0
0.0747	-84.5811	-8.2272	-63.408	-133.872	0
0.0753	-85.8057	-8.83734	-65.8522	-135.094	0
0.0760	-84.8913	-9.75254	-61.2723	-134.18	0
0.0767	-78.7845	-10.974	-54.8651	-124.413	0
0.0773	-70.2392	-8.83734	-49.9815	-107.019	0
0.0780	-56.8116	-6.3956	-40.8264	-85.3497	0
0.0787	-39.1115	-6.09053	-24.9557	-58.1887	0
0.0793	-27.5181	-4.26013	-10.0056	-32.5518	0
0.0800	-17.1387	-1.51333	0.981404	-12.4122	0
0.0807	1.78071	-0.291856	11.0525	15.0515	0
0.0813	22.2295	0.318279	25.0912	50.1474	0
0.0820	40.5393	1.53855	38.5178	77.6166	0
0.0827	59.1538	6.11576	47.3691	96.8429	0
0.0833	70.7525	10.3891	53.1687	112.713	0
0.0840	73.8006	9.77896	58.3561	122.474	0
0.0847	77.4636	9.47269	62.0154	128.274	0
0.0853	81.1266	12.8296	63.5436	131.328	0
0.0860	79.6026	12.2195	61.4078	127.663	0
0.0867	74.4102	8.86256	56.5242	119.118	0
0.0873	68.6135	9.77896	49.5048	106.913	0
0.0880	60.3731	10.6942	39.7375	86.4649	0
0.0887	47.86	7.33722	28.1429	59.9146	0
0.0893	31.3844	5.50562	17.4596	35.4993	0
0.0900	11.85	5.50562	5.56129	10.4733	0
0.0907	-8.89821	3.06508	-9.08967	-18.8228	0
0.0913	-26.5984	0.318279	-22.82	-48.1188	0
0.0920	-40.3307	0.0132116	-35.3352	-72.5341	0
0.0927	-55.8972	0.318279	-43.8781	-93.8953	0
0.0933	-69.02	-0.598124	-49.0655	-111.9	0
0.0940	-74.207	-1.51333	-53.9492	-121.359	0
0.0947	-81.8379	-3.64879	-58.2206	-125.024	0
0.0953	-94.6558	-4.87026	-59.7488	-128.683	0
0.0960	-97.399	-3.34373	-58.8328	-129.905	0
0.0967	-87.9393	-3.34373	-53.9492	-124.105	0
0.0973	-76.346	-6.09053	-46.626	-109.457	0
0.0980	-62.3035	-5.17533	-38.0785	-83.5173	0
0.0987	-46.1327	-0.903191	-26.4839	-53.6105	0
0.0993	-32.4004	0.318279	-15.4968	-31.3358	0
0.1000	-18.0531	0.0132116	-9.08967	-10.5798	0
0.1007	-0.967894	0.318279	1.28517	20.2405	0
0.1013	14.5986	2.14868	18.3756	51.6772	0
0.1020	30.1598	6.42202	32.4144	75.7842	0
0.1027	46.0311	9.47269	41.5695	97.1455	0
0.1033	57.0202	8.55749	50.4208	112.102	0
0.1040	60.6779	9.77896	57.1364	118.507	0
0.1047	62.8169	12.2195	58.6599	124.004	0
0.1053	66.4799	11.6094	58.6599	129.798	0
0.1060	71.667	12.2195	59.8797	128.885	0
0.1067	75.33	14.9663	59.5759	123.085	0
0.1073	71.667	14.3562	52.2527	109.35	0
0.1080	57.0202	11.9144	39.4337	83.1082	0
0.1087	39.9296	10.3891	25.395	53.504	0
0.1093	28.331	9.16763	10.4403	30.6185	0
0.1100	16.1227	7.64229	-4.20602	10.4733	0
0.1107	-2.79673	4.89549	-17.3288	-15.4662	0
0.1113	-19.5825	0.623346	-31.0591	-47.1998	0
0.1120	-31.4806	-2.12346	-43.2706	-74.6691	0
0.1127	-46.7423	-3.34373	-50.2853	-94.1979	0
0.1133	-59.5603	-4.5652	-53.6454	-109.154	0
0.1140	-62.3035	-5.78547	-57.0009	-121.056	0
0.1147	-63.2233	-7.3108	-58.8328	-127.461	0
0.1153	-66.2713	-9.14241	-58.8328	-128.38	0
0.1160	-65.0521	-9.75254	-57.6131	-125.326	0
0.1167	-61.3891	-8.53227	-56.3887	-118.002	0
0.1173	-58.6458	-6.09053	-52.1172	-105.798	0
0.1180	-48.876	-6.09053	-39.3029	-85.3497	0
0.1187	-31.4806	-7.61707	-21.904	-56.3563	0
0.1193	-18.6681	-7.00573	-11.2254	-30.725	0
0.1200	-8.5934	-5.17533	-2.67783	-10.888	0
0.1207	6.05335	-2.42853	11.6647	14.7489	0
0.1213	26.1973	0.0132116	27.2269	45.5692	0
0.1220	46.0311	1.23348	40.3497	71.206	0
0.1227	60.9827	1.23348	52.8603	94.0915	0
0.1233	69.2232	4.89549	60.4919	114.539	0
0.1240	74.4102	8.25243	61.7116	124.307	0
0.1247	77.7684	8.25243	63.2398	128.577	0
0.1253	78.6828	9.47269	65.3755	132.544	0
0.1260	78.6828	10.6942	63.5436	128.885	0
0.1267	77.1588	8.55749	57.4402	120.339	0
0.1273	71.3621	7.64229	48.2851	111.183	0
0.1280	61.2928	8.55749	35.7698	88.5999	0
0.1287	44.5071	5.81069	20.8198	56.2498	0
0.1293	24.3631	2.14868	4.64531	33.3643	0
0.1300	8.80196	2.75882	-12.4451	13.8355	0
0.1307	-7.67898	4.28535	-28.0074	-16.3796	0
0.1313	-30.2614	2.14868	-40.5226	-49.643	0
0.1320	-45.2183	-2.42853	-49.374	-76.8041	0
0.1327	-51.015	-6.70067	-54.5614	-97.8627	0
0.1333	-63.5281	-8.83734	-56.6971	-110.987	0
0.1340	-76.346	-9.75254	-59.445	-118.613	0
0.1347	-78.4796	-10.6677	-62.8005	-125.635	0
0.1353	-80.3138	-10.3627	-63.1043	-127.77	0
0.1360	-81.8379	-10.0576	-59.445	-122.581	0
0.1367	-75.4262	-10.3627	-54.5614	-114.646	0
0.1373	-67.4959	-8.53227	-49.374	-101.219	0
0.1380	-59.8651	-6.70067	-41.1302	-77.4149	0
0.1387	-42.7745	-6.3956	-28.0074	-50.2538	0
0.1393	-25.684	-5.4804	-12.7489	-27.0602	0
0.1400	-15.005	-3.64879	-0.542109	-3.56394	0
0.1407	1.47591	-3.03866	11.9685	26.0403	0
0.1413	22.2295	-1.51333	26.6147	55.6446	0
0.1420	38.4003	0.318279	38.8215	80.9732	0
0.1427	51.8278	2.75882	44.0136	101.113	0
0.1433	61.9025	6.11576	44.6212	115.458	0
0.1440	67.6991	7.94736	46.4531	124.004	0
0.1447	75.6348	6.72709	51.6405	129.496	0
0.1453	84.7897	7.64229	54.996	130.106	0
0.1460	87.8431	10.3891	54.996	128.274	0
0.1467	85.7041	10.6942	53.7763	125.831	0
0.1473	78.6828	10.6942	48.2851	113.318	0
0.1480	63.7313	9.47269	35.1623	85.854	0
0.1487	46.0311	5.81069	21.4273	56.558	0
0.1493	30.7748	3.98029	10.1365	34.2777	0
0.1500	17.9568	3.37015	-0.542109	10.4733	0
0.1507	6.05335	0.318279	-12.7489	-19.1254	0
0.1513	-9.51317	-2.12346	-27.3999	-48.1188	0
0.1520	-27.8229	-1.51333	-38.6907	-71.0043	0
0.1527	-41.8601	-3.03866	-42.9621	-90.2305	0
0.1533	-53.1486	-6.09053	-48.458	-105.489	0
0.1540	-69.9344	-6.70067	-55.7811	-114.035	0
0.1547	-89.1639	-7.00573	-56.6971	-119.835	0
0.1553	-99.538	-9.14241	-55.7811	-125.024	0
0.1560	-98.014	-11.2791	-55.1689	-123.494	0
0.1567	-88.8538	-11.5841	-48.1495	-115.867	0
0.1573	-79.0893	-10.3627	-39.6067	-102.744	0
0.1580	-66.2713	-8.83734	-31.0591	-79.2473	0
0.1587	-46.7423	-9.75254	-16.4128	-49.9512	0
0.1593	-29.347	-8.83734	-6.03797	-27.3684	0
0.1600	-17.7483	-4.26013	-0.85055	-5.08815	0
0.1607	-3.71115	-0.291856	12.8844	27.2619	0
0.1613	10.9356	-0.291856	30.2786	59.3038	0
0.1620	20.7001	0.928413	38.5178	82.8	0
0.1627	29.2454	4.28535	44.3174	103.248	0
0.1633	38.4003	4.89549	50.7246	121.253	0
0.1640	46.0311	4.28535	53.1687	131.631	0
0.1647	55.4908	7.03216	55.912	136.82	0
0.1653	64.0361	9.47269	59.2721	138.344	0
0.1660	65.8703	7.94736	57.4402	134.987	0
0.1667	64.6457	7.94736	52.5565	128.274	0
0.1673	60.6779	9.47269	46.1493	118.507	0
0.1680	48.7797	6.72709	34.2463	94.0915	0
0.1687	34.7426	2.75882	20.2076	59.6064	0
0.1693	24.0583	2.14868	11.0525	35.1967	0
0.1700	12.4596	1.53855	4.33687	18.1055	0
0.1707	-2.18712	-1.51333	-7.56148	-10.5798	0
0.1713	-18.6681	-2.42853	-22.82	-42.9298	0
0.1720	-34.534	-3.64879	-33.807	-66.7343	0
0.1727	-48.2664	-7.00573	-41.1302	-89.3171	0
0.1733	-58.341	-9.75254	-48.458	-109.457	0
0.1740	-64.1377	-11.2791	-53.0332	-119.224	0
0.1747	-68.1055	-11.5841	-58.8328	-122.883	0
0.1753	-71.7686	-11.2791	-66.156	-125.635	0
0.1760	-66.2713	-12.1943	-63.1043	-123.802	0
0.1767	-56.202	-15.2461	-53.6454	-118.311	0
0.1773	-53.4534	-16.1614	-48.458	-107.322	0
0.1780	-48.5712	-12.4993	-38.3869	-83.8255	0
0.1787	-32.4004	-8.83734	-20.9927	-52.697	0
0.1793	-18.6681	-7.00573	-9.39344	-27.9736	0
0.1800	-8.5934	-6.09053	-0.85055	-8.75296	0
0.1807	12.4596	-5.17533	12.5807	17.1921	0
0.1813	35.0474	-5.78547	24.7875	48.0124	0
0.1820	49.3893	-4.5652	34.8585	72.7302	0
0.1827	62.8169	1.23348	46.1493	94.3997	0
0.1833	71.9718	4.59042	54.0847	112.713	0
0.1840	71.3621	2.14868	58.3561	121.561	0
0.1847	72.5814	2.45375	62.6276	126.442	0
0.1853	75.9396	7.64229	62.0154	131.02	0
0.1860	74.1054	8.55749	57.7439	128.274	0
0.1867	69.2232	6.42202	56.2204	119.728	0
0.1873	59.1538	7.64229	51.033	107.523	0
0.1880	39.9296	8.55749	37.9102	83.719	0
0.1887	22.2295	6.42202	25.395	53.504	0
0.1893	15.2082	4.28535	17.1559	29.3969	0
0.1900	9.71637	3.98029	7.38857	7.11668	0
0.1907	-3.10154	4.89549	-8.17369	-22.1794	0
0.1913	-24.1599	2.14868	-26.4839	-56.3563	0
0.1920	-44.2985	-3.03866	-42.9621	-85.0415	0
0.1927	-55.2876	-5.78547	-53.337	-103.663	0
0.1933	-61.9987	-6.70067	-59.445	-115.559	0
0.1940	-70.2392	-9.75254	-64.0202	-125.024	0
0.1947	-73.9022	-13.4145	-67.6842	-131.126	0
0.1953	-75.4262	-12.8044	-70.1236	-132.65	0
0.1960	-81.5331	-10.0576	-68.2917	-130.515	0
0.1967	-84.5811	-7.92214	-62.4967	-124.105	0
0.1973	-78.1748	-8.83734	-53.337	-109.457	0
0.1980	-67.8007	-10.0576	-39.6067	-83.8255	0
0.1987	-58.0309	-9.44747	-22.5162	-55.4429	0
0.1993	-46.1327	-7.92214	-10.0056	-33.4708	0
0.2000	-29.0422	-5.4804	-2.07029	-9.66636	0
0.2007	-8.5934	-1.81839	9.22052	21.4621	0
0.2013	12.4596	0.0132116	26.311	49.234	0
0.2020	32.6036	1.84361	38.5178	70.9034	0
0.2027	48.7797	4.89549	42.1817	92.5673	0
0.2033	56.4052	6.72709	46.4531	109.048	0
0.2040	62.2073	8.25243	54.0847	115.458	0
0.2047	73.8006	9.77896	57.7439	119.426	0
0.2053	82.6507	9.16763	58.0477	122.172	0
0.2060	81.1266	8.25243	60.4919	120.037	0
0.2067	78.378	9.47269	60.7956	113.015	0
0.2073	77.1588	9.47269	54.996	98.6697	0
0.2080	68.0039	8.25243	46.7569	73.9518	0
0.2087	49.3893	7.94736	35.1623	45.5692	0
0.2093	32.9084	6.42202	22.3433	22.3755	0
0.2100	21.9247	5.50562	11.9685	1.01427	0
0.2107	8.49715	5.81069	0.981404	-27.3684	0
0.2113	-9.51317	2.14868	-11.8376	-59.1021	0
0.2120	-26.2936	-1.51333	-22.5162	-82.6039	0
0.2127	-40.3307	-0.598124	-34.723	-102.133	0
0.2133	-53.7636	-2.12346	-48.1495	-119.527	0
0.2140	-62.9185	-5.17533	-55.7811	-125.937	0
0.2147	-67.1911	-2.42853	-60.0526	-125.635	0
0.2153	-72.683	-0.598124	-63.1043	-130.515	0
0.2160	-78.1748	-4.26013	-60.3563	-133.261	0
0.2167	-75.731	-6.70067	-57.0009	-124.105	0
0.2173	-66.2713	-5.78547	-53.9492	-107.624	0
0.2180	-54.3732	-5.17533	-43.5743	-83.2147	0
0.2187	-40.6409	-5.17533	-29.8393	-53.3078	0
0.2193	-25.3791	-3.64879	-20.9927	-30.725	0
0.2200	-9.51317	-2.12346	-9.6972	-9.66636	0
0.2207	6.96777	-1.51333	7.0848	20.5487	0
0.2213	25.5824	-1.20826	20.8198	51.0664	0
0.2220	43.2825	3.06508	30.2786	74.8652	0
0.2227	54.5764	8.25243	40.3497	95.3131	0
0.2233	63.4265	8.55749	49.5048	111.183	0
0.2240	72.8862	7.33722	54.996	121.253	0
0.2247	79.2978	9.47269	56.2204	127.663	0
0.2253	81.4315	11.3043	54.0847	128.885	0
0.2260	82.0411	10.9992	51.9443	126.75	0
0.2267	78.6828	11.3043	48.2851	123.085	0
0.2273	72.2766	12.5246	40.3497	109.35	0
0.2280	64.9505	10.6942	31.1946	82.1948	0
0.2287	51.523	7.03216	23.2593	53.2014	0
0.2293	35.657	5.20055	14.7164	32.4509	0
0.2300	24.6679	6.42202	5.56129	10.1707	0
0.2307	10.9356	6.42202	-2.98627	-21.2604	0
0.2313	-8.5934	2.14868	-13.6649	-51.778	0
0.2320	-25.0743	-0.903191	-25.8717	-74.6691	0
0.2327	-39.1115	-1.51333	-35.3352	-96.6411	0
0.2333	-53.7636	-3.95506	-42.9621	-114.954	0
0.2340	-61.3891	-7.92214	-49.6777	-122.278	0
0.2347	-65.9665	-9.14241	-52.1172	-126.851	0
0.2353	-71.7686	-9.14241	-51.5097	-131.126	0
0.2360	-70.544	-9.75254	-49.0655	-127.159	0
0.2367	-63.5281	-8.83734	-42.9621	-118.613	0
0.2373	-58.341	-7.92214	-36.555	-107.019	0
0.2380	-47.352	-7.92214	-28.3158	-81.9931	0
0.2387	-32.0956	-6.09053	-15.8006	-49.9512	0
0.2393	-25.9888	-3.03866	-4.81823	-27.671	0
0.2400	-19.8873	-2.42853	2.81336	-10.2772	0
0.2407	-0.967894	-2.42853	12.8844	17.7973	0
0.2413	19.4809	-0.903191	23.8715	51.6772	0
0.2420	32.9084	0.623346	33.9426	77.6166	0
0.2427	45.4215	3.98029	43.0976	96.8429	0
0.2433	53.662	7.94736	46.1493	113.015	0
0.2440	55.4908	8.86256	42.4854	122.474	0
0.2447	60.0683	9.47269	40.6535	128.274	0
0.2453	65.5601	10.9992	40.6535	132.241	0
0.2460	63.7313	9.47269	39.4337	129.187	0
0.2467	60.0683	8.25243	40.9619	119.118	0
0.2473	58.2394	10.084	39.13	105.691	0
0.2480	51.8278	9.16763	27.8392	82.8	0
0.2487	38.0955	6.11576	14.1042	53.2014	0
0.2493	23.4487	5.20055	5.25285	29.3969	0
0.2500	12.4596	5.20055	-1.76653	7.72748	0
0.2507	-0.0481273	4.89549	-11.2254	-23.401	0
0.2513	-19.5825	4.59042	-25.2641	-56.6645	0
0.2520	-40.6409	1.53855	-40.5226	-80.4689	0
0.2527	-56.202	-2.73359	-50.2853	-99.3869	0
0.2533	-64.1377	-5.78547	-54.2529	-115.559	0
0.2540	-69.02	-8.2272	-56.6971	-123.494	0
0.2547	-73.9022	-9.75254	-59.445	-125.937	0
0.2553	-75.4262	-8.83734	-59.7488	-127.77	0
0.2560	-71.4637	-7.92214	-54.5614	-125.937	0
0.2567	-69.3248	-8.83734	-49.374	-117.7	0
0.2573	-69.02	-9.75254	-44.7941	-100.911	0
0.2580	-58.9506	-9.75254	-32.2835	-74.9717	0
0.2587	-42.7745	-7.3108	-14.8893	-48.1188	0
0.2593	-32.4004	-3.95506	-3.29004	-26.1468	0
0.2600	-19.8873	-2.12346	6.78103	-3.25574	0
0.2607	0.561486	-1.51333	21.1235	25.1269	0
0.2613	18.8713	-1.51333	35.1623	53.504	0
0.2620	38.0955	-1.20826	48.8926	78.8326	0
0.2627	58.849	2.75882	62.9314	98.9779	0
0.2633	67.6991	5.81069	69.647	109.659	0
0.2640	70.1429	3.67522	67.815	115.761	0
0.2647	78.378	4.89549	65.0671	122.172	0
0.2653	83.8753	10.9992	65.0671	124.004	0
0.2660	81.7363	10.9992	63.8473	119.728	0
0.2667	77.7684	7.03216	59.5759	113.318	0
0.2673	70.7525	7.64229	52.2527	99.2805	0
0.2680	57.325	7.64229	39.7375	73.6492	0
0.2687	41.1489	6.11576	26.0072	47.4016	0
0.2693	24.9727	6.72709	13.8004	26.6511	0
0.2700	7.57738	4.89549	-1.76653	3.14927	0
0.2707	-13.1708	1.23348	-22.5162	-27.0602	0
0.2713	-35.1437	2.45375	-38.3869	-57.2753	0
0.2720	-50.7102	1.84361	-47.542	-81.0741	0
0.2727	-61.9987	-5.78547	-57.9168	-100.609	0
0.2733	-74.207	-7.92214	-66.7682	-116.17	0
0.2740	-80.9234	-4.26013	-67.6842	-124.105	0
0.2747	-81.8379	-6.70067	-66.4597	-127.77	0
0.2753	-86.1105	-11.2791	-67.3757	-132.65	0
0.2760	-88.2441	-8.53227	-67.0719	-131.737	0
0.2767	-80.0037	-6.09053	-65.24	-122.278	0
0.2773	-66.881	-7.92214	-59.445	-107.624	0
0.2780	-52.8438	-8.83734	-46.0138	-84.1281	0
0.2787	-35.7533	-7.00573	-31.0591	-53.9187	0
0.2793	-19.5825	-5.78547	-18.8523	-30.1142	0
0.2800	-9.81798	-5.4804	-5.42576	-10.2772	0
0.2807	1.47591	-4.26013	9.22052	19.0189	0
0.2813	23.1439	-0.903191	21.1235	50.1474	0
0.2820	39.9296	1.53855	33.9426	74.5626	0
0.2827	42.0633	2.14868	46.7569	95.3131	0
0.2833	45.7263	3.67522	52.2527	111.491	0
0.2840	57.325	7.03216	56.2204	120.037	0
0.2847	64.9505	9.77896	63.2398	127.663	0
0.2853	67.0895	9.47269	65.0671	131.02	0
0.2860	68.6135	8.55749	58.9637	125.831	0
0.2867	68.3087	11.3043	52.2527	118.507	0
0.2873	62.8169	14.0511	44.3174	106.302	0
0.2880	49.0845	10.6942	31.8068	78.2274	0
0.2887	29.2454	3.98029	19.9038	46.7908	0
0.2893	17.3472	3.67522	13.8004	26.0403	0
0.2900	13.6842	5.20055	6.78103	5.28988	0
0.2907	1.78071	1.23348	-6.03797	-23.401	0
0.2913	-17.4435	-2.42853	-18.2448	-53.3078	0
0.2920	-32.4004	-0.903191	-27.3999	-77.7175	0
0.2927	-47.0471	-1.51333	-38.3869	-96.6411	0
0.2933	-63.5281	-5.4804	-49.0655	-111.9	0
0.2940	-72.0734	-7.3108	-52.1172	-122.883	0
0.2947	-73.2926	-7.61707	-54.2529	-127.159	0
0.2953	-73.9022	-8.83734	-57.6131	-126.548	0
0.2960	-72.683	-9.44747	-54.2529	-124.105	0
0.2967	-69.3248	-10.3627	-47.2336	-118.921	0
0.2973	-65.9665	-10.6677	-42.0461	-106.711	0
0.2980	-53.7636	-8.2272	-30.7553	-82.9065	0
0.2987	-34.8388	-5.4804	-17.3288	-52.697	0
0.2993	-23.8551	-4.87026	-12.7489	-28.2818	0
0.3000	-17.7483	-4.87026	-7.86992	-9.66636	0
0.3007	-4.62557	-2.73359	6.47727	16.8839	0
0.3013	10.9356	0.623346	20.5113	49.234	0
0.3020	24.0583	3.06508	29.6664	76.395	0
0.3027	39.32	3.98029	39.4337	96.8429	0
0.3033	53.662	4.28535	48.8926	113.318	0
0.3040	62.2073	6.11576	55.912	124.004	0
0.3047	70.1429	7.64229	59.8797	128.577	0
0.3053	76.5492	8.55749	59.5759	128.885	0
0.3060	75.0252	10.084	55.912	127.663	0
0.3067	70.4477	11.3043	51.3368	124.307	0
0.3073	66.4799	10.084	45.2334	112.102	0
0.3080	56.4052	7.03216	36.0783	86.1623	0
0.3087	41.4537	6.42202	25.395	56.2498	0
0.3093	30.7748	7.64229	15.0202	32.1427	0
0.3100	21.9247	6.72709	5.25285	9.55989	0
0.3107	5.44374	3.98029	-6.34174	-18.212	0
0.3113	-14.3954	3.67522	-22.2124	-49.0322	0
0.3120	-28.7374	1.53855	-38.3869	-75.2799	0
0.3127	-40.6409	-3.03866	-48.458	-96.0303	0
0.3133	-53.4534	-5.17533	-53.0332	-111.289	0
0.3140	-59.2554	-5.78547	-53.0332	-120.446	0
0.3147	-58.6458	-8.83734	-51.8134	-125.635	0
0.3153	-59.8651	-10.0576	-51.5097	-127.461	0
0.3160	-63.2233	-8.83734	-49.9815	-122.883	0
0.3167	-63.5281	-10.3627	-45.7101	-114.646	0
0.3173	-58.9506	-11.2791	-43.8781	-101.522	0
0.3180	-47.0471	-8.2272	-42.6584	-77.4149	0
0.3187	-33.01	-7.00573	-35.639	-48.1188	0
0.3193	-25.9888	-7.00573	-24.6519	-24.9252	0
0.3200	-18.6681	-3.95506	-10.9216	-2.95314	0
0.3207	-4.32077	-1.20826	5.56129	25.1269	0
0.3213	10.9356	0.318279	20.5113	53.504	0
0.3220	25.2775	4.28535	34.2463	79.1408	0
0.3227	41.1489	7.64229	46.4531	102.334	0
0.3233	52.4428	6.42202	51.9443	115.15	0
0.3240	60.0683	4.89549	53.7763	121.253	0
0.3247	71.9718	6.72709	57.7439	129.187	0
0.3253	79.2978	8.55749	58.3561	133.766	0
0.3260	78.993	7.94736	53.1687	128.577	0
0.3267	80.2122	7.03216	49.201	120.339	0
0.3273	77.1588	7.94736	42.7892	108.134	0
0.3280	60.6779	9.47269	30.2786	83.1082	0
0.3287	42.6729	8.55749	19.2916	54.1148	0
0.3293	30.47	4.59042	12.2722	33.0561	0
0.3300	14.5986	2.14868	3.11713	12.0031	0
0.3307	-3.71115	2.14868	-9.08967	-18.8228	0
0.3313	-21.4113	-0.291856	-21.6002	-49.9512	0
0.3320	-40.3307	-3.34373	-32.5873	-74.0583	0
0.3327	-54.3732	-4.26013	-40.2189	-93.8953	0
0.3333	-61.6939	-5.4804	-44.4903	-108.846	0
0.3340	-68.1055	-7.00573	-46.626	-116.17	0
0.3347	-72.683	-6.09053	-46.3223	-122.883	0
0.3353	-74.207	-6.09053	-48.1495	-128.991	0
0.3360	-75.731	-9.44747	-50.2853	-126.851	0
0.3367	-74.5118	-11.8892	-45.0978	-118.613	0
0.3373	-66.2713	-10.6677	-36.8587	-103.965	0
0.3380	-54.3732	-9.75254	-30.1478	-78.3283	0
0.3387	-42.1649	-10.6677	-20.0767	-47.8106	0
0.3393	-31.1758	-9.14241	-10.9216	-24.617	0
0.3400	-21.4113	-4.87026	-5.42576	-4.78555	0
0.3407	-7.06937	-2.42853	6.47727	23.2945	0
0.3413	12.1548	-3.03866	22.6517	56.558	0
0.3420	29.855	-2.12346	33.0266	83.1082	0
0.3427	45.4215	-1.20826	41.8779	100.81	0
0.3433	58.5442	-0.903191	50.4208	115.458	0
0.3440	68.6135	3.06508	52.2527	127.663	0
0.3447	76.5492	8.25243	53.7763	133.155	0
0.3453	81.1266	7.94736	58.6599	134.376	0
0.3460	79.2978	5.81069	59.2721	131.933	0
0.3467	79.2978	8.55749	55.6082	120.642	0
0.3473	78.6828	11.9144	49.5048	102.334	0
0.3480	66.1751	10.084	37.9102	77.9192	0
0.3487	47.86	7.03216	26.9232	49.5366	0
0.3493	39.0099	5.50562	19.2916	26.9537	0
0.3500	30.7748	2.75882	8.91675	5.90068	0
0.3507	9.71637	0.318279	-4.50978	-25.2278	0
0.3513	-15.3098	0.0132116	-16.7166	-56.6645	0
0.3520	-32.4004	-2.42853	-29.8393	-78.9391	0
0.3527	-45.5231	-6.09053	-40.8264	-99.3869	0
0.3533	-56.5068	-6.3956	-46.9298	-115.867	0
0.3540	-64.4425	-6.70067	-53.0332	-123.191	0
0.3547	-72.683	-10.0576	-60.3563	-129.905	0
0.3553	-78.7845	-12.4993	-63.408	-131.737	0
0.3560	-79.0893	-12.8044	-60.3563	-123.494	0
0.3567	-78.1748	-13.7196	-56.6971	-114.954	0
0.3573	-75.1214	-13.1095	-50.2853	-101.219	0
0.3580	-60.7795	-10.0576	-37.7747	-73.7501	0
0.3587	-40.6409	-9.44747	-24.9557	-46.8972	0
0.3593	-27.8229	-9.14241	-15.1931	-29.1952	0
0.3600	-15.6146	-6.09053	-3.59381	-6.92055	0
0.3607	6.05335	-3.64879	11.0525	23.2945	0
0.3613	26.8069	-2.42853	24.7875	51.369	0
0.3620	39.32	0.318279	33.9426	74.26	0
0.3627	49.6941	3.98029	39.7375	95.6213	0
0.3633	58.2394	4.59042	43.0976	111.491	0
0.3640	64.9505	5.50562	45.8409	119.426	0
0.3647	72.5814	9.16763	50.4208	123.696	0
0.3653	77.4636	10.9992	55.6082	124.917	0
0.3660	74.1054	8.86256	56.828	121.863	0
0.3667	68.3087	8.55749	51.9443	114.848	0
0.3673	60.9827	10.3891	43.0976	99.2805	0
0.3680	45.4215	9.16763	31.4984	71.8168	0
0.3687	23.4487	6.42202	18.6841	43.1316	0
0.3693	7.88219	4.89549	9.22052	21.7647	0
0.3700	-2.18712	2.45375	0.677636	0.711668	0
0.3707	-18.6681	1.23348	-11.2254	-24.9252	0
0.3713	-38.5019	1.23348	-20.9927	-52.697	0
0.3720	-49.7958	-1.20826	-30.4516	-81.0741	0
0.3727	-53.4534	-4.26013	-43.2706	-104.268	0
0.3733	-64.4425	-3.64879	-53.0332	-118.613	0
0.3740	-79.3941	-3.34373	-57.3046	-126.245	0
0.3747	-86.4153	-7.00573	-64.6325	-130.515	0
0.3753	-84.5811	-9.44747	-70.4274	-131.126	0
0.3760	-81.8379	-7.00573	-65.8522	-128.683	0
0.3767	-77.5652	-6.09053	-58.2206	-122.278	0
0.3773	-67.4959	-7.92214	-51.2012	-107.019	0
0.3780	-50.7102	-8.2272	-38.0785	-80.1607	0
0.3787	-33.3148	-4.87026	-20.9927	-50.2538	0
0.3793	-19.5825	-1.51333	-8.47746	-27.9736	0
0.3800	-7.06937	0.0132116	0.677636	-7.53135	0
0.3807	8.19234	-0.598124	9.52896	22.0729	0
0.3813	23.1439	0.318279	17.1559	52.5906	0
0.3820	35.0474	5.20055	25.0912	75.476	0
0.3827	46.6407	10.3891	33.9426	95.6213	0
0.3833	54.5764	10.3891	39.13	112.102	0
0.3840	56.71	9.77896	41.2657	120.037	0
0.3847	62.2073	11.6094	46.7569	123.696	0
0.3853	72.2766	11.6094	54.0847	124.917	0
0.3860	77.4636	10.3891	55.3044	123.696	0
0.3867	74.7204	10.3891	50.4208	119.728	0
0.3873	65.8703	9.47269	45.8409	105.994	0
0.3880	51.523	8.25243	39.4337	77.6166	0
0.3887	36.5714	7.94736	26.9232	47.7098	0
0.3893	25.2775	5.81069	14.1042	26.3429	0
0.3900	13.3794	2.45375	2.81336	4.37087	0
0.3907	-1.57751	3.06508	-11.2254	-24.617	0
0.3913	-18.3633	2.45375	-23.4322	-53.6105	0
0.3920	-33.3148	-2.73359	-31.3675	-76.8041	0
0.3927	-44.6033	-4.5652	-41.1302	-97.2519	0
0.3933	-54.3732	-2.73359	-49.9815	-113.122	0
0.3940	-62.3035	-6.09053	-51.2012	-120.446	0
0.3947	-65.9665	-10.0576	-50.2853	-125.024	0
0.3953	-69.9344	-7.92214	-52.1172	-128.991	0
0.3960	-75.731	-7.00573	-52.1172	-128.683	0
0.3967	-74.8166	-9.75254	-50.8975	-121.359	0
0.3973	-63.5281	-9.75254	-46.0138	-105.489	0
0.3980	-46.1327	-9.14241	-31.3675	-78.6365	0
0.3987	-29.347	-9.44747	-15.1931	-49.9512	0
0.3993	-17.7483	-9.14241	-7.56148	-28.2818	0
0.4000	-8.5934	-8.53227	-0.85055	-6.00155	0
0.4007	5.13893	-5.4804	12.5807	25.1269	0
0.4013	19.7857	0.318279	28.1429	55.6446	0
0.4020	33.8228	2.14868	41.2657	78.8326	0
0.4027	51.523	2.14868	53.1687	98.3671	0
0.4033	68.3087	3.98029	62.9314	112.102	0
0.4040	76.5492	3.98029	69.647	119.426	0
0.4047	81.4315	3.67522	73.6146	126.442	0
0.4053	84.7897	7.94736	74.5306	129.798	0
0.4060	84.1801	8.55749	70.8667	124.917	0
0.4067	80.2122	5.20055	63.2398	116.372	0
0.4073	72.8862	6.42202	50.7246	99.2805	0
0.4080	59.1538	7.33722	32.1106	71.206	0
0.4087	41.4537	3.06508	12.8844	44.3532	0
0.4093	25.2775	0.318279	-0.85055	23.9053	0
0.4100	11.2404	-0.903191	-10.9216	-1.12074	0
0.4107	-3.10154	-4.87026	-20.0767	-31.0276	0
0.4113	-17.4435	-7.00573	-29.8393	-59.1021	0
0.4120	-30.871	-7.00573	-38.6907	-83.2147	0
0.4127	-46.4375	-8.83734	-46.626	-103.052	0
0.4133	-62.6137	-9.44747	-51.2012	-115.867	0
0.4140	-69.9344	-8.2272	-52.1172	-122.278	0
0.4147	-69.02	-11.2791	-53.0332	-125.937	0
0.4153	-69.9344	-15.2461	-55.7811	-127.461	0
0.4160	-70.8488	-14.3309	-60.3563	-122.278	0
0.4167	-66.881	-14.3309	-62.4967	-111.289	0
0.4173	-63.5281	-17.0766	-55.7811	-97.8627	0
0.4180	-58.6458	-14.3309	-39.6067	-74.0583	0
0.4187	-47.6568	-7.3108	-21.904	-42.9298	0
0.4193	-38.8067	-6.3956	-10.0056	-20.6496	0
0.4200	-30.5662	-8.2272	0.981404	-1.12074	0
0.4207	-12.2564	-5.17533	14.1042	30.0077	0
0.4213	9.10676	-0.903191	28.7551	60.828	0
0.4220	25.2775	-0.291856	41.2657	83.1082	0
0.4227	43.5927	0.623346	48.2851	103.556	0
0.4233	60.3731	3.67522	50.7246	117.896	0
0.4240	67.3943	5.20055	53.4725	125.22	0
0.4247	73.8006	4.89549	58.3561	132.544	0
0.4253	81.1266	5.20055	60.7956	133.463	0
0.4260	78.993	6.72709	57.7439	127.361	0
0.4267	73.8006	7.64229	51.6405	122.782	0
0.4273	70.1429	8.55749	44.0136	109.659	0
0.4280	54.5764	7.03216	30.5824	78.8326	0
0.4287	31.0796	3.37015	15.6324	48.0124	0
0.4293	18.2617	1.23348	6.16882	27.8727	0
0.4300	12.1548	0.623346	-2.37406	5.59248	0
0.4307	-5.54534	0.0132116	-17.025	-24.0118	0
0.4313	-29.6518	0.318279	-34.4192	-51.4754	0
0.4320	-44.6033	-1.20826	-46.3223	-75.2799	0
0.4327	-53.1486	-5.4804	-52.4257	-97.5545	0
0.4333	-61.6939	-7.92214	-56.6971	-113.424	0
0.4340	-67.8007	-7.61707	-58.5291	-120.748	0
0.4347	-72.683	-8.83734	-58.5291	-124.413	0
0.4353	-78.1748	-9.75254	-60.0526	-126.245	0
0.4360	-78.7845	-10.6677	-60.3563	-123.494	0
0.4367	-74.8166	-11.5841	-55.1689	-115.867	0
0.4373	-68.7151	-10.3627	-44.7941	-101.219	0
0.4380	-52.539	-7.00573	-32.2835	-76.5015	0
0.4387	-33.01	-6.09053	-18.8523	-48.1188	0
0.4393	-22.3257	-5.78547	-6.64551	-25.2278	0
0.4400	-9.81798	-1.81839	4.64531	-2.95314	0
0.4407	10.326	0.318279	18.6841	24.8187	0
0.4413	28.0262	0.318279	34.5501	54.423	0
0.4420	44.8119	3.37015	47.0653	81.2758	0
0.4427	60.9827	8.55749	56.828	102.026	0
0.4433	67.3943	10.3891	62.3238	114.539	0
0.4440	70.1429	8.86256	62.3238	119.728	0
0.4447	80.517	7.64229	63.2398	123.696	0
0.4453	88.4527	7.03216	63.8473	127.052	0
0.4460	87.2281	8.86256	58.6599	124.609	0
0.4467	83.8753	12.5246	51.3368	116.674	0
0.4473	77.4636	13.1359	46.1493	102.026	0
0.4480	61.2928	10.084	35.7698	75.476	0
0.4487	46.6407	6.72709	22.0395	47.7098	0
0.4493	39.32	5.81069	13.492	28.7861	0
0.4500	27.1117	4.89549	4.94908	5.28988	0
0.4507	7.88219	2.75882	-9.39344	-27.9736	0
0.4513	-8.5934	-0.598124	-24.3482	-56.6645	0
0.4520	-24.4647	-3.34373	-35.639	-79.5499	0
0.4527	-47.0471	-4.26013	-44.7941	-102.133	0
0.4533	-66.2713	-4.26013	-51.8134	-116.478	0
0.4540	-73.5974	-4.26013	-53.9492	-122.581	0
0.4547	-74.207	-5.17533	-53.6454	-128.683	0
0.4553	-75.1214	-7.00573	-53.9492	-132.959	0
0.4560	-81.2282	-6.70067	-53.0332	-130.515	0
0.4567	-90.9928	-5.4804	-47.2336	-123.494	0
0.4573	-90.6879	-7.00573	-39.9104	-108.235	0
0.4580	-72.683	-8.2272	-30.1478	-81.9931	0
0.4587	-46.1327	-6.3956	-15.4968	-53.6105	0
0.4593	-23.5503	-4.26013	-3.90225	-29.1952	0
0.4600	-7.67898	-2.42853	4.33687	-6.00155	0
0.4607	6.35816	0.928413	18.6841	21.4621	0
0.4613	21.0049	3.06508	35.7698	52.2824	0
0.4620	34.1276	3.67522	44.0136	80.0542	0
0.4627	45.4215	4.89549	45.2334	97.4537	0
0.4633	57.6298	7.64229	45.2334	107.215	0
0.4640	67.3943	9.77896	47.6729	119.118	0
0.4647	71.0573	11.3043	56.5242	129.187	0
0.4653	72.2766	12.2195	59.5759	129.496	0
0.4660	71.9718	12.2195	50.117	124.004	0
0.4667	66.4799	13.746	40.6535	116.372	0
0.4673	58.849	14.9663	33.0266	98.3671	0
0.4680	47.2504	13.1359	18.3756	69.9844	0
0.4687	29.855	8.86256	4.0331	42.5208	0
0.4693	18.2617	5.50562	-2.98627	21.4621	0
0.4700	12.4596	3.06508	-11.8376	-1.42334	0
0.4707	-6.45976	2.45375	-21.904	-30.725	0
0.4713	-36.0634	2.75882	-30.7553	-60.3237	0
0.4720	-54.678	0.318279	-40.5226	-83.8255	0
0.4727	-64.1377	-3.64879	-48.458	-103.965	0
0.4733	-76.9556	-5.17533	-51.5097	-118.311	0
0.4740	-86.4153	-6.70067	-54.8651	-124.105	0
0.4747	-89.1639	-8.83734	-61.5808	-126.245	0
0.4753	-92.8216	-8.2272	-67.3757	-126.548	0
0.4760	-93.1264	-7.92214	-68.2917	-120.446	0
0.4767	-87.3297	-9.44747	-64.6325	-111.289	0
0.4773	-78.1748	-8.53227	-56.0849	-99.3869	0
0.4780	-63.8329	-5.17533	-42.0461	-74.9717	0
0.4787	-45.5231	-2.42853	-26.4839	-44.1514	0
0.4793	-30.871	-1.20826	-14.5809	-22.482	0
0.4800	-17.1387	0.318279	-3.29004	-4.17475	0
0.4807	2.39032	1.53855	9.52896	26.3429	0
0.4813	23.4487	1.23348	20.8198	60.2172	0
0.4820	39.0099	0.928413	31.8068	84.9407	0
0.4827	51.2182	3.06508	42.1817	102.945	0
0.4833	60.9827	7.33722	47.3691	116.674	0
0.4840	68.6135	8.25243	50.117	124.609	0
0.4847	76.2444	8.55749	53.1687	129.496	0
0.4853	82.3459	11.9144	54.996	130.717	0
0.4860	84.7897	13.1359	55.912	124.917	0
0.4867	83.8753	11.6094	56.2204	115.761	0
0.4873	80.8218	11.3043	50.7246	101.415	0
0.4880	71.0573	10.6942	41.2657	75.476	0
0.4887	55.7956	7.33722	31.1946	45.5692	0
0.4893	43.2825	6.11576	19.9038	22.6837	0
0.4900	31.3844	6.72709	8.91675	1.32247	0
0.4907	10.9356	3.98029	-3.59381	-24.617	0
0.4913	-11.342	0.0132116	-19.1607	-54.5238	0
0.4920	-25.9888	-1.51333	-32.5873	-82.9065	0
0.4927	-36.0634	-4.87026	-39.3029	-103.965	0
0.4933	-47.0471	-9.44747	-44.4903	-114.343	0
0.4940	-55.8972	-9.75254	-51.8134	-120.748	0
0.4947	-62.9185	-8.83734	-58.2206	-128.072	0
0.4953	-70.2392	-10.6677	-58.8328	-131.126	0
0.4960	-78.1748	-11.5841	-57.0009	-124.413	0
0.4967	-81.2282	-10.3627	-57.6131	-114.343	0
0.4973	-72.683	-10.6677	-53.6454	-100.3	0
0.4980	-56.202	-10.6677	-37.4709	-74.9717	0
0.4987	-43.3841	-7.92214	-19.1607	-46.2864	0
0.4993	-34.534	-6.70067	-8.17369	-25.536	0
0.5000	-20.4969	-6.70067	4.0331	-2.34234	0
0.5007	0.561486	-3.34373	21.7358	29.6995	0
0.5013	21.6199	1.84361	36.0783	58.3904	0
0.5020	38.0955	3.67522	46.1493	81.584	0
0.5027	50.9134	4.59042	53.7763	102.026	0
0.5033	58.5442	6.72709	56.5242	112.713	0
0.5040	62.2073	8.55749	57.7439	118.815	0
0.5047	66.1751	9.77896	60.1881	127.052	0
0.5053	72.8862	10.9992	61.0994	128.577	0
0.5060	75.9396	9.47269	60.1881	122.172	0
0.5067	74.4102	7.03216	57.4402	116.983	0
0.5073	70.7525	8.25243	49.5048	105.08	0
0.5080	61.2928	8.86256	39.13	78.2274	0
0.5087	44.8119	4.89549	29.9749	49.5366	0
0.5093	29.855	1.84361	19.6	28.7861	0
0.5100	15.2082	3.06508	4.64531	5.90068	0
0.5107	-4.93038	2.45375	-15.8006	-24.3144	0
0.5113	-25.9888	-1.81839	-36.555	-53.9187	0
0.5120	-39.4163	-4.87026	-47.8458	-76.5015	0
0.5127	-48.876	-4.5652	-49.374	-96.9437	0
0.5133	-59.5603	-3.64879	-50.8975	-113.732	0
0.5140	-69.6296	-4.87026	-53.0332	-122.581	0
0.5147	-76.9556	-6.09053	-52.7294	-127.77	0
0.5153	-81.2282	-6.70067	-50.5937	-130.213	0
0.5160	-79.0893	-8.2272	-48.7617	-126.548	0
0.5167	-69.3248	-11.5841	-45.7101	-116.781	0
0.5173	-55.2876	-12.4993	-37.4709	-99.3869	0
0.5180	-36.673	-9.75254	-25.5679	-73.4475	0
0.5187	-15.9195	-6.09053	-16.4128	-47.508	0
0.5193	-4.32077	-4.5652	-10.9216	-26.4494	0
0.5200	-0.352934	-5.17533	-0.85055	-1.73154	0
0.5207	12.1548	-6.09053	12.8844	29.3969	0
0.5213	32.2988	-3.64879	21.1235	58.0822	0
0.5220	46.3359	1.23348	25.395	81.8866	0
0.5227	55.7956	4.28535	33.9426	102.637	0
0.5233	65.5601	4.89549	44.9296	117.896	0
0.5240	73.191	4.59042	51.033	126.442	0
0.5247	78.378	6.11576	51.9443	129.496	0
0.5253	81.1266	9.77896	52.2527	131.02	0
0.5260	79.2978	11.9144	53.4725	129.496	0
0.5267	74.1054	11.6094	51.3368	119.118	0
0.5273	63.1217	10.9992	42.1817	97.4537	0
0.5280	47.86	8.25243	29.9749	69.6818	0
0.5287	35.3522	3.98029	19.2916	43.7424	0
0.5293	21.9247	3.06508	10.7487	24.2079	0
0.5300	1.78071	2.14868	0.981404	1.01427	0
0.5307	-16.8339	-0.291856	-12.7489	-30.4168	0
0.5313	-28.1278	-1.51333	-26.4839	-59.4103	0
0.5320	-41.5553	-3.64879	-37.7747	-81.0741	0
0.5327	-59.2554	-7.3108	-48.1495	-99.9977	0
0.5333	-74.8166	-7.92214	-55.4774	-113.732	0
0.5340	-85.5009	-8.53227	-55.1689	-120.446	0
0.5347	-90.0783	-10.974	-53.0332	-125.024	0
0.5353	-87.9393	-10.6677	-54.5614	-126.851	0
0.5360	-84.2763	-10.6677	-53.9492	-122.278	0
0.5367	-80.9234	-13.4145	-48.458	-112.813	0
0.5373	-75.4262	-12.8044	-41.1302	-95.7277	0
0.5380	-62.3035	-7.92214	-31.0591	-70.0909	0
0.5387	-41.5553	-3.64879	-19.1607	-43.2324	0
0.5393	-26.2936	-2.12346	-10.6132	-20.347	0
0.5400	-18.3633	-4.26013	-3.29004	1.93327	0
0.5407	-4.62557	-7.3108	7.38857	28.7861	0
0.5413	13.3794	-4.26013	18.3756	57.1688	0
0.5420	27.7213	2.14868	27.2269	81.584	0
0.5427	40.8441	3.06508	34.8585	101.415	0
0.5433	53.662	3.67522	41.2657	116.674	0
0.5440	61.5976	7.64229	46.1493	123.085	0
0.5447	67.6991	9.47269	51.3368	125.22	0
0.5453	72.5814	7.94736	54.996	127.663	0
0.5460	71.3621	8.55749	53.4725	125.22	0
0.5467	68.3087	10.3891	48.8926	115.15	0
0.5473	65.8703	9.47269	42.7892	98.3671	0
0.5480	57.325	7.64229	33.0266	71.8168	0
0.5487	42.9777	5.81069	21.7358	44.3532	0
0.5493	28.9406	4.89549	13.1882	25.7321	0
0.5500	15.513	4.59042	4.64531	4.37087	0
0.5507	-1.88231	3.98029	-7.56148	-26.7576	0
0.5513	-22.3257	1.84361	-20.3805	-57.2753	0
0.5520	-37.2826	-1.81839	-31.0591	-82.6039	0
0.5527	-45.2183	-6.09053	-40.8264	-104.879	0
0.5533	-52.539	-8.83734	-49.374	-119.224	0
0.5540	-59.5603	-8.53227	-53.0332	-125.937	0
0.5547	-61.6939	-8.83734	-54.8651	-132.348	0
0.5553	-61.6939	-10.3627	-55.7811	-133.261	0
0.5560	-61.6939	-10.6677	-53.6454	-126.851	0
0.5567	-61.0843	-9.44747	-47.8458	-119.835	0
0.5573	-58.0309	-8.83734	-39.9104	-105.798	0
0.5580	-47.0471	-8.53227	-28.9234	-76.5015	0
0.5587	-28.7374	-6.09053	-17.025	-46.2864	0
0.5593	-14.3954	-3.34373	-6.34174	-28.2818	0
0.5600	-5.54534	-2.73359	5.25285	-7.83395	0
0.5607	5.13893	-3.34373	17.1559	27.5645	0
0.5613	15.2082	-0.903191	29.6664	59.0012	0
0.5620	22.5343	2.14868	43.0976	78.2274	0
0.5627	32.6036	3.06508	54.6922	97.4537	0
0.5633	46.3359	5.81069	59.5759	113.318	0
0.5640	59.1538	9.47269	58.6599	118.815	0
0.5647	68.0039	8.55749	57.7439	122.172	0
0.5653	71.667	6.72709	59.5759	124.609	0
0.5660	71.667	7.33722	58.6599	121.561	0
0.5667	70.1429	8.25243	51.3368	114.848	0
0.5673	64.3409	9.47269	43.7052	99.8913	0
0.5680	53.0524	9.47269	36.0783	70.9034	0
0.5687	42.3681	6.42202	26.9232	40.991	0
0.5693	32.9084	4.89549	19.2916	21.1595	0
0.5700	20.0905	5.81069	11.9685	-0.818138	0
0.5707	4.22451	3.67522	-1.45809	-32.86	0
0.5713	-12.2564	-0.598124	-15.4968	-61.5453	0
0.5720	-26.9032	-3.34373	-28.0074	-82.2957	0
0.5727	-40.3307	-6.09053	-40.5226	-103.965	0
0.5733	-51.015	-9.14241	-49.374	-121.359	0
0.5740	-58.9506	-9.75254	-53.0332	-125.937	0
0.5747	-66.2713	-10.0576	-59.1366	-128.683	0
0.5753	-74.8166	-10.3627	-64.0202	-133.872	0
0.5760	-78.4796	-10.6677	-65.24	-130.515	0
0.5767	-73.5974	-11.8892	-69.5114	-120.137	0
0.5773	-65.9665	-12.4993	-73.1753	-106.408	0
0.5780	-57.4213	-11.5841	-64.9362	-81.3823	0
0.5787	-44.2985	-10.6677	-49.6777	-50.8646	0
0.5793	-29.6518	-9.75254	-36.555	-28.8926	0
0.5800	-18.6681	-6.3956	-23.736	-6.92055	0
0.5807	-5.54534	-4.26013	-8.17369	24.5161	0
0.5813	11.2404	-2.12346	8.30455	54.423	0
0.5820	27.4165	3.37015	22.0395	77.9192	0
0.5827	43.2825	7.33722	32.4144	99.2805	0
0.5833	56.1004	7.64229	39.7375	114.237	0
0.5840	60.3731	8.86256	44.9296	121.253	0
0.5847	60.0683	10.9992	49.201	126.442	0
0.5853	61.9025	10.6942	52.5565	128.885	0
0.5860	64.6457	9.77896	53.7763	124.917	0
0.5867	63.1217	10.6942	50.4208	114.237	0
0.5873	56.4052	11.3043	39.7375	95.3131	0
0.5880	46.3359	9.47269	23.2593	67.8494	0
0.5887	32.6036	5.81069	10.1365	41.2992	0
0.5893	16.1227	3.67522	5.56129	22.0729	0
0.5900	-0.352934	3.98029	0.0654269	0.403465	0
0.5907	-18.9729	3.06508	-15.1931	-31.3358	0
0.5913	-38.8067	0.318279	-29.2318	-63.9885	0
0.5920	-53.4534	-3.34373	-35.639	-87.4847	0
0.5927	-60.7795	-4.87026	-42.9621	-103.663	0
0.5933	-65.9665	-4.87026	-53.0332	-114.954	0
0.5940	-73.5974	-6.09053	-57.6131	-123.191	0
0.5947	-78.4796	-7.92214	-57.3046	-129.294	0
0.5953	-78.1748	-8.2272	-57.6131	-129.602	0
0.5960	-74.207	-8.2272	-56.0849	-122.883	0
0.5967	-69.6296	-8.83734	-51.2012	-114.035	0
0.5973	-61.6939	-9.44747	-42.0461	-96.9437	0
0.5980	-46.1327	-7.92214	-29.8393	-67.9559	0
0.5987	-26.5984	-2.73359	-15.4968	-39.5732	0
0.5993	-12.2564	0.623346	-2.07029	-20.0444	0
0.6000	-1.2727	-1.20826	11.0525	0.403465	0
0.6007	16.1227	-2.12346	24.479	29.6995	0
0.6013	36.5714	1.23348	40.3497	60.828	0
0.6020	51.8278	3.06508	53.1687	84.9407	0
0.6027	62.5121	4.59042	59.5759	102.945	0
0.6033	73.191	7.33722	62.9314	116.674	0
0.6040	82.9555	9.47269	63.8473	125.528	0
0.6047	88.4527	10.6942	62.3238	129.496	0
0.6053	89.3671	13.1359	62.3238	128.577	0
0.6060	88.4527	12.2195	62.3238	124.307	0
0.6067	86.9233	8.86256	58.0477	116.674	0
0.6073	82.0411	9.16763	51.3368	101.415	0
0.6080	68.3087	9.47269	40.3497	73.0384	0
0.6087	50.9134	5.81069	23.563	42.5208	0
0.6093	36.8762	2.45375	11.3562	20.5487	0
0.6100	18.5665	2.14868	6.78103	-0.509935	0
0.6107	-14.0906	1.84361	-2.98627	-28.2818	0
0.6113	-45.2183	-0.598124	-18.2448	-57.2753	0
0.6120	-58.0309	-3.34373	-29.8393	-82.6039	0
0.6127	-62.9185	-6.09053	-37.4709	-102.133	0
0.6133	-69.02	-8.83734	-44.4903	-114.954	0
0.6140	-70.544	-11.2791	-47.542	-122.278	0
0.6147	-72.683	-12.8044	-47.542	-126.548	0
0.6153	-78.7845	-10.974	-47.542	-125.937	0
0.6160	-80.9234	-8.83734	-44.7941	-122.278	0
0.6167	-79.3941	-11.2791	-40.8264	-114.646	0
0.6173	-73.5974	-12.8044	-36.555	-97.8627	0
0.6180	-57.7261	-9.75254	-26.7877	-72.8367	0
0.6187	-39.7211	-6.70067	-12.7489	-45.373	0
0.6193	-28.4326	-6.09053	-1.76653	-20.9578	0
0.6200	-16.5291	-5.78547	6.47727	4.06827	0
0.6207	0.256679	-3.95506	15.6324	35.1967	0
0.6213	17.652	-0.598124	25.395	65.4062	0
0.6220	34.4324	3.98029	35.1623	87.3783	0
0.6227	48.1701	6.42202	43.4014	106.913	0
0.6233	57.325	6.42202	47.0653	121.253	0
0.6240	64.6457	6.72709	48.5888	124.609	0
0.6247	68.9184	7.33722	51.3368	126.442	0
0.6253	72.5814	8.25243	53.4725	129.798	0
0.6260	76.5492	8.25243	53.4725	127.361	0
0.6267	75.9396	7.03216	51.033	119.118	0
0.6273	67.6991	6.11576	42.7892	102.637	0
0.6280	54.8812	6.72709	29.0589	74.26	0
0.6287	37.4858	5.81069	16.5483	47.099	0
0.6293	16.1227	2.75882	8.00078	27.8727	0
0.6300	-5.54534	1.84361	-2.07029	3.45747	0
0.6307	-25.0743	1.84361	-15.4968	-27.0602	0
0.6313	-40.6409	-2.12346	-28.9234	-54.5238	0
0.6320	-51.015	-5.78547	-39.3029	-79.2473	0
0.6327	-58.0309	-4.26013	-46.9298	-101.83	0
0.6333	-64.1377	-4.26013	-53.6454	-116.17	0
0.6340	-66.881	-6.3956	-56.6971	-120.446	0
0.6347	-66.881	-4.5652	-55.7811	-121.056	0
0.6353	-67.8007	-0.903191	-53.9492	-122.581	0
0.6360	-68.7151	-3.64879	-51.5097	-122.581	0
0.6367	-64.4425	-7.92214	-47.542	-116.17	0
0.6373	-51.9294	-7.00573	-40.8264	-100.609	0
0.6380	-36.3682	-5.17533	-29.2318	-74.0583	0
0.6387	-23.2455	-5.4804	-15.8006	-44.454	0
0.6393	-12.5612	-4.87026	-6.03797	-23.7036	0
0.6400	-1.57751	-2.42853	3.11713	-3.86654	0
0.6407	13.0746	-0.598124	15.6324	27.8727	0
0.6413	30.7748	0.928413	27.5307	58.0822	0
0.6420	45.4215	3.06508	39.13	78.2274	0
0.6427	50.9134	5.50562	51.9443	97.4537	0
0.6433	52.1326	6.72709	59.5759	115.458	0
0.6440	58.2394	6.11576	62.6276	124.004	0
0.6447	64.3409	5.50562	65.983	126.139	0
0.6453	67.0895	5.81069	65.0671	125.528	0
0.6460	69.528	6.72709	56.2204	121.253	0
0.6467	68.9184	8.55749	46.1493	111.183	0
0.6473	58.849	10.084	33.9426	90.7349	0
0.6480	45.1167	8.25243	18.6841	64.1846	0
0.6487	32.6036	6.42202	4.64531	38.8559	0
0.6493	18.8713	6.72709	-8.17369	15.3597	0
0.6500	2.99994	5.50562	-21.2965	-8.75296	0
0.6507	-14.0906	0.318279	-33.807	-34.995	0
0.6513	-28.7374	-3.95506	-43.5743	-64.9019	0
0.6520	-40.0259	-6.70067	-50.2853	-91.4521	0
0.6527	-50.7102	-7.61707	-56.3887	-110.376	0
0.6533	-58.9506	-6.70067	-61.8845	-123.191	0
0.6540	-60.7795	-7.61707	-65.24	-128.683	0
0.6547	-66.2713	-10.3627	-66.156	-128.991	0
0.6553	-75.4262	-11.5841	-64.9362	-129.294	0
0.6560	-72.9878	-12.4993	-61.2723	-125.326	0
0.6567	-64.4425	-12.4993	-58.5291	-115.559	0
0.6573	-61.3891	-9.75254	-53.9492	-99.3869	0
0.6580	-50.7102	-8.2272	-39.3029	-71.0043	0
0.6587	-30.2614	-7.92214	-21.2965	-40.4866	0
0.6593	-16.8339	-4.5652	-12.7489	-23.7036	0
0.6600	-4.93038	-1.51333	-3.29004	-6.92055	0
0.6607	18.2617	-3.95506	18.3756	25.4295	0
0.6613	37.4858	-2.42853	36.9943	57.1688	0
0.6620	46.9455	3.98029	43.4014	79.1408	0
0.6627	59.1538	4.59042	49.5048	100.199	0
0.6633	73.8006	3.98029	59.5759	114.539	0
0.6640	82.9555	9.47269	66.5953	121.863	0
0.6647	89.9767	12.2195	68.4272	131.631	0
0.6653	91.196	9.16763	67.2075	133.766	0
0.6660	81.1266	8.55749	65.6793	122.474	0
0.6667	66.7847	10.084	64.4595	111.491	0
0.6673	58.5442	8.25243	58.3561	97.7563	0
0.6680	49.999	5.81069	43.0976	70.9034	0
0.6687	31.6892	5.81069	25.0912	43.4342	0
0.6693	10.6308	6.72709	11.3562	24.2079	0
0.6700	-5.85015	4.28535	-1.15432	0.403465	0
0.6707	-23.5503	1.23348	-16.109	-30.4168	0
0.6713	-44.6033	0.318279	-31.9751	-59.1021	0
0.6720	-60.7795	-1.81839	-47.2336	-84.1281	0
0.6727	-69.9344	-6.09053	-59.445	-104.879	0
0.6733	-77.5652	-7.92214	-65.24	-118.002	0
0.6740	-82.1427	-7.00573	-68.2917	-125.024	0
0.6747	-82.4475	-7.61707	-75.0073	-128.991	0
0.6753	-83.6667	-8.2272	-80.4985	-129.602	0
0.6760	-85.5009	-8.53227	-76.5308	-125.326	0
0.6767	-79.6989	-9.75254	-66.4597	-114.954	0
0.6773	-65.3569	-8.83734	-53.9492	-96.0303	0
0.6780	-47.0471	-6.09053	-38.3869	-69.7827	0
0.6787	-31.7908	-5.78547	-23.736	-43.5406	0
0.6793	-23.2455	-4.5652	-13.0573	-21.5686	0
0.6800	-10.4276	0.318279	-0.85055	2.84667	0
0.6807	10.6308	1.53855	14.4079	33.0561	0
0.6813	31.6892	-0.903191	26.0072	61.4388	0
0.6820	47.5552	2.75882	35.1623	83.719	0
0.6827	60.0683	9.47269	44.6212	103.859	0
0.6833	66.4799	10.084	51.9443	120.037	0
0.6840	68.0039	8.55749	54.996	129.798	0
0.6847	70.7525	9.47269	54.996	132.852	0
0.6853	75.6348	8.86256	55.3044	131.328	0
0.6860	79.2978	8.25243	58.6599	127.361	0
0.6867	78.993	10.3891	59.5759	121.253	0
0.6873	70.4477	10.3891	51.9443	106.604	0
0.6880	54.8812	7.64229	39.13	79.7516	0
0.6887	40.2345	6.72709	27.2269	49.5366	0
0.6893	31.0796	5.81069	18.6841	26.9537	0
0.6900	22.5343	3.67522	11.6647	6.20328	0
0.6907	6.96777	3.98029	0.0654269	-23.7036	0
0.6913	-11.342	1.53855	-15.1931	-55.4429	0
0.6920	-25.684	-3.34373	-27.3999	-79.5499	0
0.6927	-37.8923	-4.5652	-34.4192	-98.4735	0
0.6933	-49.4909	-4.26013	-40.2189	-113.122	0
0.6940	-56.202	-6.70067	-45.0978	-119.224	0
0.6947	-61.0843	-8.2272	-48.458	-121.97	0
0.6953	-67.1911	-8.53227	-53.9492	-125.024	0
0.6960	-69.9344	-9.75254	-60.3563	-121.97	0
0.6967	-68.7151	-8.83734	-60.9685	-113.122	0
0.6973	-65.3569	-6.70067	-51.2012	-97.5545	0
0.6980	-55.2876	-8.2272	-36.555	-70.3935	0
0.6987	-39.1115	-8.83734	-22.5162	-40.4866	0
0.6993	-24.1599	-4.87026	-10.0056	-19.7362	0
0.7000	-9.51317	-2.73359	4.0331	1.32247	0
0.7007	4.22451	-3.64879	18.9878	33.0561	0
0.7013	13.3794	-2.73359	29.9749	61.747	0
0.7020	21.6199	-0.291856	36.6858	83.1082	0
0.7027	31.6892	2.75882	40.0459	103.859	0
0.7033	38.7051	5.50562	40.3497	118.815	0
0.7040	41.1489	6.42202	40.3497	124.307	0
0.7047	47.2504	7.03216	43.0976	127.663	0
0.7053	53.9668	8.55749	43.7052	130.106	0
0.7060	54.8812	8.86256	40.6535	127.971	0
0.7067	52.1326	10.084	39.4337	117.593	0
0.7073	46.9455	11.9144	37.298	95.0105	0
0.7080	33.8228	9.77896	28.1429	65.4062	0
0.7087	19.7857	5.81069	15.3239	40.6884	0
0.7093	14.5986	5.20055	5.56129	21.1595	0
0.7100	5.74854	4.28535	-2.67783	-3.25574	0
0.7107	-15.005	1.23348	-14.5809	-34.0816	0
0.7113	-32.4004	-0.903191	-28.6196	-63.6803	0
0.7120	-40.0259	-1.51333	-39.3029	-85.6523	0
0.7127	-49.4909	-4.26013	-46.626	-102.133	0
0.7133	-60.7795	-7.3108	-52.1172	-114.954	0
0.7140	-65.3569	-7.00573	-55.1689	-123.191	0
0.7147	-63.2233	-6.09053	-56.0849	-126.548	0
0.7153	-61.3891	-8.83734	-56.6971	-125.937	0
0.7160	-60.1699	-10.3627	-55.7811	-121.056	0
0.7167	-59.5603	-8.53227	-52.4257	-112.511	0
0.7173	-58.9506	-7.92214	-46.0138	-95.4195	0
0.7180	-50.4054	-7.3108	-34.723	-66.4261	0
0.7187	-31.4806	-3.34373	-19.7683	-38.049	0
0.7193	-15.005	-1.51333	-7.25771	-19.4336	0
0.7200	-5.54534	-2.42853	3.42557	2.23587	0
0.7207	8.19234	-0.598124	15.9361	33.3643	0
0.7213	29.855	2.14868	28.4467	63.5738	0
0.7220	48.7797	1.23348	37.6018	88.2973	0
0.7227	61.9025	2.14868	45.2334	107.523	0
0.7233	74.7204	5.81069	51.3368	118.815	0
0.7240	85.3993	7.64229	54.0847	125.831	0
0.7247	93.0301	7.64229	55.912	131.631	0
0.7253	98.2172	8.55749	58.9637	130.717	0
0.7260	98.522	9.47269	60.4919	124.917	0
0.7267	93.9446	8.55749	57.4402	117.896	0
0.7273	86.9233	7.94736	50.117	99.8913	0
0.7280	73.191	9.16763	40.9619	69.071	0
0.7287	52.7476	9.77896	31.1946	42.5208	0
0.7293	35.657	8.25243	19.2916	23.9053	0
0.7300	21.9247	6.11576	3.72933	-0.818138	0
0.7307	3.30474	3.98029	-15.4968	-31.6384	0
0.7313	-16.8339	0.928413	-32.891	-58.4913	0
0.7320	-29.0422	-2.42853	-44.7941	-82.9065	0
0.7327	-35.1437	-5.17533	-50.5937	-104.576	0
0.7333	-41.5553	-6.70067	-52.1172	-116.781	0
0.7340	-49.4909	-7.00573	-55.4774	-123.191	0
0.7347	-58.0309	-8.2272	-59.445	-129.602	0
0.7353	-64.4425	-10.0576	-59.445	-131.429	0
0.7360	-63.8329	-10.6677	-56.6971	-125.635	0
0.7367	-59.2554	-9.75254	-55.1689	-116.17	0
0.7373	-53.7636	-9.14241	-49.374	-98.7761	0
0.7380	-42.4697	-8.83734	-36.555	-71.0043	0
0.7387	-28.1278	-7.00573	-24.3482	-42.9298	0
0.7393	-18.9729	-3.64879	-12.4451	-22.482	0
0.7400	-9.51317	-3.64879	3.72933	0.711668	0
0.7407	5.44374	-3.64879	17.4596	30.9211	0
0.7413	18.2617	0.928413	25.7034	59.0012	0
0.7420	27.4165	4.89549	36.382	82.8	0
0.7427	40.2345	4.89549	48.5888	102.945	0
0.7433	52.1326	7.64229	53.4725	114.539	0
0.7440	57.0202	11.9144	55.912	119.426	0
0.7447	61.9025	11.3043	61.4078	124.917	0
0.7453	65.5601	8.55749	64.1558	127.361	0
0.7460	64.3409	8.55749	63.2398	121.863	0
0.7467	62.8169	9.77896	59.5759	114.539	0
0.7473	58.2394	10.084	50.4208	100.199	0
0.7480	43.5927	9.47269	39.4337	71.8168	0
0.7487	28.6358	7.64229	31.8068	42.2126	0
0.7493	18.5665	5.20055	23.563	21.4621	0
0.7500	4.22451	3.37015	10.1365	-2.34234	0
0.7507	-15.005	2.14868	-8.47746	-33.7734	0
0.7513	-35.1437	-1.81839	-29.5356	-61.8535	0
0.7520	-54.3732	-6.3956	-44.1819	-85.0415	0
0.7527	-68.1055	-8.2272	-49.374	-105.187	0
0.7533	-78.7845	-7.92214	-53.337	-116.781	0
0.7540	-93.7414	-7.92214	-58.2206	-122.278	0
0.7547	-106.249	-8.83734	-60.3563	-129.602	0
0.7553	-106.554	-10.0576	-60.0526	-133.261	0
0.7560	-101.062	-11.5841	-56.3887	-129.294	0
0.7567	-94.9606	-12.8044	-48.458	-120.748	0
0.7573	-82.1427	-13.1095	-38.0785	-103.965	0
0.7580	-62.6137	-10.6677	-25.5679	-74.9717	0
0.7587	-43.6889	-7.00573	-12.7489	-45.9838	0
0.7593	-27.8229	-6.09053	-2.67783	-25.536	0
0.7600	-12.2564	-4.5652	8.30455	-1.42334	0
0.7607	6.35816	0.318279	21.1235	30.0077	0
0.7613	25.2775	2.14868	30.2786	56.2498	0
0.7620	42.3681	1.23348	39.7375	78.2274	0
0.7627	56.4052	3.67522	49.8086	100.199	0
0.7633	68.3087	4.59042	52.2527	114.237	0
0.7640	75.0252	2.45375	51.033	121.253	0
0.7647	74.4102	4.89549	54.996	128.274	0
0.7653	67.0895	9.16763	58.6599	129.798	0
0.7660	61.5976	8.55749	56.828	123.696	0
0.7667	60.9827	7.94736	53.1687	114.848	0
0.7673	54.5764	9.47269	44.6212	94.3997	0
0.7680	38.4003	9.16763	29.9749	61.1362	0
0.7687	21.6199	7.03216	16.8521	34.2777	0
0.7693	10.0212	3.67522	8.00078	17.1921	0
0.7700	-4.93038	-0.903191	-2.07029	-6.92055	0
0.7707	-24.1599	-2.73359	-14.5809	-37.4382	0
0.7713	-36.9778	-2.73359	-28.3158	-62.7669	0
0.7720	-47.352	-6.09053	-39.3029	-84.7389	0
0.7727	-60.4747	-8.83734	-45.0978	-104.879	0
0.7733	-69.02	-6.09053	-47.8458	-117.7	0
0.7740	-69.6296	-5.4804	-49.6777	-124.716	0
0.7747	-71.4637	-9.14241	-52.4257	-130.213	0
0.7753	-73.5974	-10.0576	-54.8651	-129.602	0
0.7760	-71.1536	-9.44747	-52.4257	-124.105	0
0.7767	-68.4103	-12.4993	-43.8781	-115.867	0
0.7773	-64.1377	-12.4993	-35.0268	-97.5545	0
0.7780	-49.1808	-7.3108	-25.8717	-67.3451	0
0.7787	-30.5662	-4.87026	-14.2771	-38.9624	0
0.7793	-18.9729	-5.4804	-3.59381	-20.347	0
0.7800	-7.06937	-3.34373	7.38857	-0.207336	0
0.7807	12.1548	-1.51333	21.7358	29.6995	0
0.7813	32.6036	-1.51333	35.7698	60.5254	0
0.7820	49.6941	0.318279	46.7569	83.1082	0
0.7827	66.1751	2.45375	54.3885	101.415	0
0.7833	78.0732	3.37015	56.2204	115.761	0
0.7840	79.9074	4.89549	55.6082	123.085	0
0.7847	75.0252	4.28535	58.3561	126.75	0
0.7853	70.4477	2.45375	58.9637	127.361	0
0.7860	68.6135	4.89549	54.996	123.085	0
0.7867	68.0039	7.94736	52.2527	113.015	0
0.7873	60.0683	6.72709	45.8409	92.2647	0
0.7880	40.8441	4.59042	29.3627	64.1846	0
0.7887	20.3953	3.06508	14.1042	39.4668	0
0.7893	7.57738	1.23348	6.16882	19.0189	0
0.7900	-1.57751	0.928413	-3.29004	-6.00155	0
0.7907	-14.3954	0.623346	-14.5809	-35.3032	0
0.7913	-32.0956	-1.51333	-24.6519	-63.6803	0
0.7920	-47.6568	-4.26013	-36.555	-86.5713	0
0.7927	-52.539	-7.92214	-46.626	-104.879	0
0.7933	-53.7636	-10.6677	-50.2853	-118.921	0
0.7940	-62.6137	-8.83734	-52.1172	-125.635	0
0.7947	-72.0734	-7.00573	-54.5614	-127.159	0
0.7953	-71.7686	-11.2791	-57.3046	-128.38	0
0.7960	-65.3569	-12.4993	-60.3563	-125.635	0
0.7967	-61.6939	-9.14241	-59.445	-115.867	0
0.7973	-57.4213	-10.6677	-52.1172	-100.3	0
0.7980	-45.2183	-11.5841	-39.6067	-74.0583	0
0.7987	-26.9032	-5.17533	-24.9557	-43.5406	0
0.7993	-11.6468	-2.73359	-12.7489	-21.2604	0
0.8000	1.47591	-6.3956	-3.59381	1.32247	0
0.8007	19.7857	-4.26013	8.30455	32.7535	0
0.8013	37.4858	0.318279	23.563	62.3578	0
0.8020	48.7797	1.23348	33.9426	85.5515	0
0.8027	60.6779	7.64229	40.0459	105.383	0
0.8033	74.4102	13.441	47.9813	116.674	0
0.8040	82.0411	10.3891	55.3044	123.085	0
0.8047	84.1801	6.72709	59.2721	129.187	0
0.8053	86.3137	8.55749	60.1881	128.885	0
0.8060	84.7897	8.55749	58.3561	123.393	0
0.8067	80.8218	6.72709	53.1687	115.761	0
0.8073	74.1054	7.94736	44.6212	97.7563	0
0.8080	61.9025	9.16763	32.7181	68.4602	0
0.8087	45.1167	7.33722	18.0718	41.6018	0
0.8093	26.8069	4.59042	2.81336	21.4621	0
0.8100	6.35816	2.75882	-10.3094	-0.818138	0
0.8107	-17.7483	0.623346	-21.904	-29.806	0
0.8113	-41.5553	-0.598124	-34.723	-60.6319	0
0.8120	-56.202	-1.20826	-46.3223	-84.7389	0
0.8127	-60.4747	-4.26013	-54.5614	-102.441	0
0.8133	-66.2713	-8.53227	-62.8005	-114.646	0
0.8140	-74.5118	-7.00573	-69.5114	-120.446	0
0.8147	-76.6508	-3.95506	-69.8199	-124.105	0
0.8153	-75.4262	-5.78547	-66.156	-128.683	0
0.8160	-74.207	-8.53227	-64.324	-128.683	0
0.8167	-65.9665	-10.0576	-62.1883	-117.7	0
0.8173	-52.2342	-10.6677	-53.0332	-97.8627	0
0.8180	-38.5019	-7.92214	-36.555	-71.0043	0
0.8187	-24.1599	-5.4804	-20.0767	-42.6272	0
0.8193	-11.342	-6.09053	-8.17369	-19.7362	0
0.8200	1.78071	-2.42853	4.33687	2.84667	0
0.8207	21.0049	3.06508	18.6841	33.6669	0
0.8213	42.9777	3.67522	30.2786	64.1846	0
0.8220	61.9025	3.98029	41.2657	86.4649	0
0.8227	78.0732	7.33722	52.2527	105.691	0
0.8233	90.8912	7.64229	56.2204	121.561	0
0.8240	95.7734	6.42202	57.7439	127.663	0
0.8247	85.7041	9.16763	62.9314	130.409	0
0.8253	60.0683	12.2195	64.1558	133.155	0
0.8260	39.0099	12.2195	58.0477	128.885	0
0.8267	34.4324	11.9144	52.5565	115.761	0
0.8273	32.2988	11.9144	44.6212	94.7023	0
0.8280	20.0905	8.55749	28.1429	65.7144	0
0.8287	3.30474	3.37015	11.9685	39.775	0
0.8293	-11.9516	1.53855	1.59361	21.4621	0
0.8300	-23.8551	0.928413	-8.17369	-3.25574	0
0.8307	-34.8388	-0.598124	-20.0767	-35.9084	0
0.8313	-48.5712	-1.51333	-33.5033	-62.7669	0
0.8320	-61.6939	-2.42853	-47.8458	-82.6039	0
0.8327	-71.7686	-3.34373	-57.6131	-101.522	0
0.8333	-76.6508	-4.87026	-59.1366	-115.559	0
0.8340	-74.5118	-8.83734	-58.2206	-121.97	0
0.8347	-70.8488	-11.5841	-57.9168	-125.635	0
0.8353	-70.8488	-9.44747	-57.6131	-125.326	0
0.8360	-66.2713	-7.92214	-54.8651	-119.527	0
0.8367	-59.8651	-8.83734	-48.458	-109.154	0
0.8373	-57.1165	-8.53227	-41.1302	-90.5387	0
0.8380	-47.0471	-7.00573	-28.9234	-60.9345	0
0.8387	-28.7374	-3.64879	-13.0573	-34.3842	0
0.8393	-18.6681	-0.291856	-6.34174	-17.9038	0
0.8400	-9.81798	-1.81839	-3.59381	4.06827	0
0.8407	13.3794	-2.73359	12.2722	37.9425	0
0.8413	35.657	2.45375	34.2463	66.936	0
0.8420	43.2825	3.98029	46.1493	87.9891	0
0.8427	49.999	2.45375	54.0847	108.745	0
0.8433	57.9346	5.81069	62.0154	122.782	0
0.8440	57.325	10.084	64.1558	127.663	0
0.8447	54.5764	10.3891	63.2398	132.852	0
0.8453	56.71	10.9992	61.7116	134.685	0
0.8460	58.5442	12.2195	56.2204	127.361	0
0.8467	58.2394	12.2195	50.4208	116.983	0
0.8473	56.1004	12.2195	44.0136	99.8913	0
0.8480	45.1167	10.3891	31.1946	69.3736	0
0.8487	29.2454	7.64229	15.0202	40.0776	0
0.8493	19.7857	6.11576	4.0331	20.2405	0
0.8500	10.9356	6.11576	-6.03797	-2.03414	0
0.8507	-7.67898	6.42202	-19.1607	-29.806	0
0.8513	-27.5181	5.50562	-32.5873	-57.2753	0
0.8520	-40.0259	1.23348	-42.9621	-83.8255	0
0.8527	-48.2664	-3.64879	-49.6777	-104.879	0
0.8533	-57.1165	-6.09053	-52.7294	-116.17	0
0.8540	-68.4103	-6.70067	-54.8651	-125.326	0
0.8547	-81.2282	-7.00573	-56.6971	-130.213	0
0.8553	-89.4687	-7.3108	-56.6971	-125.635	0
0.8560	-87.3297	-7.61707	-54.8651	-120.137	0
0.8567	-79.0893	-8.53227	-50.2853	-115.559	0
0.8573	-67.1911	-9.14241	-39.9104	-98.7761	0
0.8580	-49.4909	-7.61707	-26.4839	-69.7827	0
0.8587	-29.6518	-3.34373	-15.4968	-42.319	0
0.8593	-12.5612	-0.903191	-5.12199	-21.5686	0
0.8600	6.05335	-1.51333	9.52896	0.403465	0
0.8607	26.5021	-0.598124	23.8715	31.5319	0
0.8613	43.5927	1.53855	35.4661	62.0496	0
0.8620	58.5442	4.59042	44.6212	84.0216	0
0.8627	75.6348	7.94736	52.2527	102.637	0
0.8633	86.6185	9.16763	59.5759	118.507	0
0.8640	87.5329	8.25243	64.4595	124.917	0
0.8647	86.3137	9.47269	65.0671	126.139	0
0.8653	85.3993	10.084	63.8473	126.139	0
0.8660	83.8753	7.94736	62.6276	120.339	0
0.8667	82.9555	7.94736	57.1364	110.269	0
0.8673	77.1588	8.86256	44.6212	95.3131	0
0.8680	64.3409	6.72709	29.0589	67.8494	0
0.8687	47.2504	5.50562	15.6324	39.1642	0
0.8693	30.7748	5.81069	6.16882	19.6297	0
0.8700	16.7323	2.45375	-2.67783	-4.17475	0
0.8707	2.99994	-1.51333	-14.5809	-36.5192	0
0.8713	-14.7002	-3.34373	-25.8717	-64.9019	0
0.8720	-32.4004	-6.3956	-35.639	-88.0955	0
0.8727	-46.1327	-9.14241	-47.2336	-107.933	0
0.8733	-61.3891	-7.00573	-56.3887	-120.748	0
0.8740	-76.6508	-6.3956	-58.8328	-127.77	0
0.8747	-84.8913	-10.974	-60.3563	-131.429	0
0.8753	-87.0249	-13.4145	-61.5808	-130.818	0
0.8760	-85.5009	-10.0576	-58.5291	-127.77	0
0.8767	-78.4796	-9.75254	-53.0332	-120.748	0
0.8773	-67.1911	-11.5841	-46.0138	-101.522	0
0.8780	-51.9294	-8.53227	-32.891	-71.9233	0
0.8787	-34.2292	-5.17533	-17.6326	-46.5946	0
0.8793	-18.9729	-7.00573	-10.0056	-28.2818	0
0.8800	-5.85015	-6.70067	-3.90225	-2.34234	0
0.8807	12.1548	-1.81839	8.91675	30.9211	0
0.8813	32.2988	1.23348	23.8715	59.0012	0
0.8820	46.6407	2.45375	35.7698	81.8866	0
0.8827	58.2394	3.37015	46.4531	102.026	0
0.8833	69.528	3.37015	53.7763	113.929	0
0.8840	76.2444	6.42202	58.0477	120.339	0
0.8847	78.378	9.47269	60.4919	125.831	0
0.8853	79.2978	7.64229	57.7439	125.528	0
0.8860	79.2978	7.33722	51.9443	119.426	0
0.8867	74.7204	11.3043	49.8086	110.269	0
0.8873	63.1217	10.3891	45.5371	88.2973	0
0.8880	48.1701	6.42202	32.1106	56.2498	0
0.8887	36.5714	5.81069	17.4596	31.8401	0
0.8893	21.6199	3.06508	7.38857	14.7489	0
0.8900	-3.10154	-1.51333	-3.59381	-10.5798	0
0.8907	-25.0743	-1.51333	-16.7166	-41.0974	0
0.8913	-33.3148	-2.12346	-27.7036	-67.9559	0
0.8920	-42.4697	-4.87026	-37.4709	-92.6737	0
0.8927	-55.5924	-6.09053	-47.542	-113.122	0
0.8933	-59.8651	-7.92214	-53.9492	-122.581	0
0.8940	-58.9506	-10.6677	-55.7811	-126.245	0
0.8947	-63.2233	-11.8892	-57.6131	-129.905	0
0.8953	-65.9665	-11.5841	-60.6648	-128.072	0
0.8960	-66.2713	-10.6677	-61.5808	-121.667	0
0.8967	-69.9344	-9.44747	-59.1366	-114.035	0
0.8973	-63.8329	-10.974	-52.4257	-95.7277	0
0.8980	-40.9457	-11.8892	-38.3869	-66.1235	0
0.8987	-20.4969	-7.3108	-21.2965	-39.8758	0
0.8993	-9.20302	-3.95506	-10.3094	-21.5686	0
0.9000	6.66296	-5.4804	0.0654269	1.93327	0
0.9007	22.8391	-6.09053	15.0202	32.7535	0
0.9013	30.1598	-3.95506	28.1429	61.747	0
0.9020	38.0955	-1.20826	37.298	85.5515	0
0.9027	51.2182	2.45375	46.4531	104.469	0
0.9033	62.5121	4.89549	53.4725	115.761	0
0.9040	70.7525	5.50562	58.3561	121.253	0
0.9047	72.2766	4.89549	61.4078	125.528	0
0.9053	62.2073	5.20055	59.5759	126.75	0
0.9060	51.523	6.42202	53.1687	123.085	0
0.9067	47.2504	8.55749	45.2334	113.015	0
0.9073	40.8441	8.86256	34.2463	92.2647	0
0.9080	29.5502	5.81069	23.8715	63.5738	0
0.9087	20.7001	3.98029	15.9361	38.2451	0
0.9093	12.4596	4.59042	6.78103	16.8839	0
0.9100	3.60955	3.67522	-4.20602	-9.35815	0
0.9107	-5.85015	-0.291856	-16.109	-38.049	0
0.9113	-23.2455	-2.42853	-31.0591	-63.9885	0
0.9120	-50.1006	-3.34373	-45.4063	-89.9279	0
0.9127	-73.2926	-5.4804	-52.4257	-110.678	0
0.9133	-82.4475	-6.09053	-55.1689	-120.446	0
0.9140	-82.1427	-6.70067	-57.3046	-125.024	0
0.9147	-78.1748	-11.5841	-57.6131	-128.072	0
0.9153	-72.0734	-14.3309	-56.6971	-126.245	0
0.9160	-69.02	-9.75254	-56.0849	-120.748	0
0.9167	-68.7151	-7.61707	-52.7294	-113.122	0
0.9173	-61.6939	-10.974	-41.4386	-95.7277	0
0.9180	-47.0471	-10.0576	-26.4839	-67.6477	0
0.9187	-35.7533	-7.00573	-14.8893	-39.265	0
0.9193	-26.9032	-6.3956	-6.34174	-16.077	0
0.9200	-9.51317	-1.81839	7.0848	9.55989	0
0.9207	13.3794	3.06508	22.9555	39.775	0
0.9213	29.5502	1.84361	35.4661	66.6278	0
0.9220	46.3359	3.67522	46.1493	88.9081	0
0.9227	67.3943	10.6942	56.828	108.437	0
0.9233	78.0732	11.6094	63.8473	121.561	0
0.9240	80.2122	9.77896	65.0671	127.663	0
0.9247	85.0945	11.3043	64.4595	130.409	0
0.9253	87.5329	10.6942	64.1558	130.106	0
0.9260	82.3459	9.47269	62.3238	125.831	0
0.9267	74.4102	10.9992	55.912	117.896	0
0.9273	61.2928	10.9992	43.7052	100.81	0
0.9280	44.5071	10.084	25.7034	72.4276	0
0.9287	32.2988	9.77896	10.7487	44.6558	0
0.9293	24.3631	7.33722	4.94908	24.8187	0
0.9300	12.7698	4.59042	0.0654269	1.93327	0
0.9307	-6.76456	3.98029	-12.7489	-27.671	0
0.9313	-28.7374	3.06508	-25.8717	-56.3563	0
0.9320	-44.9135	2.14868	-33.807	-80.1607	0
0.9327	-53.1486	-1.20826	-42.3546	-98.4735	0
0.9333	-59.8651	-5.4804	-53.9492	-112.203	0
0.9340	-66.2713	-4.5652	-62.4967	-119.835	0
0.9347	-71.1536	-2.12346	-68.9039	-121.056	0
0.9353	-74.5118	-4.26013	-71.6518	-118.921	0
0.9360	-72.683	-5.4804	-67.9879	-117.089	0
0.9367	-65.9665	-4.5652	-62.8005	-108.846	0
0.9373	-58.0309	-7.3108	-55.7811	-89.3171	0
0.9380	-45.2183	-8.83734	-42.9621	-61.2427	0
0.9387	-29.9566	-4.26013	-29.2318	-33.7734	0
0.9393	-20.1921	-0.903191	-16.4128	-12.1096	0
0.9400	-8.89821	-1.51333	-0.238341	10.4733	0
0.9407	10.0212	0.0132116	15.6324	39.1642	0
0.9413	27.1117	3.98029	27.5307	67.5412	0
0.9420	38.7051	7.03216	39.4337	90.1241	0
0.9427	48.1701	7.33722	47.3691	109.35	0
0.9433	55.4908	6.11576	47.9813	123.696	0
0.9440	62.8169	7.33722	48.5888	130.409	0
0.9447	73.191	10.6942	52.2527	133.766	0
0.9453	79.9074	11.9144	53.7763	133.155	0
0.9460	80.2122	11.3043	52.8603	127.361	0
0.9467	78.378	11.3043	49.5048	116.674	0
0.9473	71.0573	10.3891	41.5695	94.7023	0
0.9480	54.2716	7.33722	27.5307	62.6604	0
0.9487	35.9618	3.98029	12.8844	36.4183	0
0.9493	25.8925	3.98029	3.72933	17.7973	0
0.9500	17.0424	4.89549	-5.72953	-8.44475	0
0.9507	0.866292	1.53855	-24.0444	-38.9624	0
0.9513	-20.1921	-3.95506	-42.0461	-63.9885	0
0.9520	-40.6409	-4.5652	-49.6777	-86.5713	0
0.9527	-62.3035	-2.12346	-53.9492	-107.019	0
0.9533	-84.2763	-4.26013	-58.5291	-117.7	0
0.9540	-99.2332	-9.75254	-58.5291	-122.278	0
0.9547	-104.725	-10.974	-57.6131	-127.77	0
0.9553	-101.976	-10.6677	-57.0009	-129.905	0
0.9560	-93.1264	-11.8892	-52.1172	-123.802	0
0.9567	-82.7523	-11.5841	-44.7941	-111.592	0
0.9573	-70.544	-9.75254	-35.639	-92.9763	0
0.9580	-54.0684	-7.92214	-20.9927	-65.5127	0
0.9587	-38.8067	-5.4804	-8.7859	-36.5192	0
0.9593	-27.2133	-3.34373	-1.76653	-14.2446	0
0.9600	-11.6468	-4.26013	8.30455	4.67908	0
0.9607	8.19234	-3.95506	24.7875	30.6185	0
0.9613	27.1117	-0.291856	38.5178	61.4388	0
0.9620	46.6407	1.53855	47.3691	86.1623	0
0.9627	64.3409	1.84361	54.3885	103.859	0
0.9633	73.191	3.98029	59.5759	115.761	0
0.9640	79.2978	5.81069	63.5436	122.172	0
0.9647	86.9233	6.11576	65.3755	127.052	0
0.9653	89.3671	6.11576	64.4595	127.052	0
0.9660	84.1801	7.33722	62.9314	118.204	0
0.9667	76.5492	8.25243	58.0477	105.994	0
0.9673	66.7847	7.03216	46.7569	89.8215	0
0.9680	54.5764	3.67522	34.5501	62.3578	0
0.9687	39.9296	2.14868	25.395	33.3643	0
0.9693	28.0262	3.67522	15.3239	12.9165	0
0.9700	22.8391	3.37015	0.981404	-9.96896	0
0.9707	10.0212	-0.291856	-15.8006	-40.7948	0
0.9713	-20.1921	-2.42853	-33.807	-70.0909	0
0.9720	-47.0471	-3.95506	-46.3223	-92.9763	0
0.9727	-58.9506	-7.00573	-52.1172	-111.9	0
0.9733	-71.7686	-8.83734	-57.0009	-125.937	0
0.9740	-87.3297	-8.83734	-61.2723	-132.959	0
0.9747	-92.212	-9.75254	-61.2723	-134.18	0
0.9753	-87.9393	-10.974	-59.445	-133.261	0
0.9760	-85.5009	-9.14241	-58.2206	-129.294	0
0.9767	-85.5009	-6.70067	-52.7294	-118.613	0
0.9773	-77.2604	-8.2272	-42.6584	-99.9977	0
0.9780	-56.5068	-9.14241	-30.1478	-74.3609	0
0.9787	-34.2292	-4.5652	-16.4128	-46.5946	0
0.9793	-22.6305	-1.20826	-3.90225	-23.7036	0
0.9800	-17.7483	-1.51333	7.69701	-0.509935	0
0.9807	-14.0906	0.623346	21.7358	31.5319	0
0.9813	-4.93038	3.06508	34.5501	61.1362	0
0.9820	17.0424	2.14868	46.4531	80.9732	0
0.9827	45.1167	4.89549	59.5759	98.6697	0
0.9833	62.8169	9.77896	66.899	113.626	0
0.9840	70.1429	10.3891	67.5112	119.118	0
0.9847	76.5492	9.47269	70.2592	121.561	0
0.9853	84.1801	9.47269	71.4789	121.863	0
0.9860	86.6185	8.86256	66.899	115.761	0
0.9867	80.8218	7.64229	62.3238	106.302	0
0.9873	71.9718	5.81069	57.1364	89.5189	0
0.9880	61.9025	3.37015	45.2334	61.1362	0
0.9887	49.999	3.67522	31.4984	35.1967	0
0.9893	37.7907	4.89549	19.2916	15.3597	0
0.9900	25.2775	3.37015	3.72933	-11.1906	0
0.9907	5.13893	0.928413	-14.5809	-42.9298	0
0.9913	-15.9195	-2.42853	-31.6713	-69.1775	0
0.9920	-29.6518	-6.09053	-45.0978	-90.2305	0
0.9927	-44.2985	-5.78547	-53.9492	-108.543	0
0.9933	-60.7795	-6.09053	-60.0526	-121.667	0
0.9940	-69.02	-9.44747	-64.9362	-127.77	0
0.9947	-70.544	-10.6677	-68.2917	-128.072	0
0.9953	-73.5974	-8.83734	-68.6001	-128.072	0
0.9960	-75.4262	-9.14241	-64.9362	-129.602	0
0.9967	-70.8488	-10.0576	-57.9168	-122.278	0
0.9973	-60.4747	-9.75254	-47.2336	-99.9977	0
0.9980	-47.352	-9.75254	-33.807	-70.0909	0
0.9987	-36.673	-9.14241	-22.2124	-43.5406	0
0.9993	-26.5984	-7.92214	-13.6649	-22.482	0
1.0000	-10.4276	-5.17533	-2.07029	1.62507	0
1.0007	8.80196	0.0132116	13.8004	33.6669	0
1.0013	24.9727	3.06508	26.311	65.4062	0
1.0020	39.9296	2.14868	37.298	87.3783	0
1.0027	54.5764	3.37015	49.5048	103.248	0
1.0033	63.7313	7.03216	57.1364	118.204	0
1.0040	69.528	8.55749	60.4919	127.052	0
1.0047	75.0252	8.25243	61.7116	129.496	0
1.0053	78.6828	8.86256	57.4402	127.971	0
1.0060	78.6828	11.3043	51.6405	122.474	0
1.0067	71.9718	13.1359	50.4208	111.794	0
1.0073	55.7956	13.1359	44.3174	92.2647	0
1.0080	40.5393	10.084	31.8068	62.9686	0
1.0087	33.518	7.03216	22.9555	35.8075	0
1.0093	26.5021	5.50562	14.7164	17.1921	0
1.0100	13.0746	2.45375	-0.85055	-6.61235	0
1.0107	-5.24053	-0.903191	-17.3288	-39.8758	0
1.0113	-21.7161	-1.51333	-32.891	-67.3451	0
1.0120	-31.7908	-1.81839	-45.7101	-86.5713	0
1.0127	-44.9135	-5.4804	-51.8134	-105.187	0
1.0133	-67.8007	-6.09053	-57.6131	-118.613	0
1.0140	-85.8057	-2.73359	-68.6001	-123.191	0
1.0147	-87.6345	-5.78547	-73.1753	-124.105	0
1.0153	-83.6667	-12.4993	-69.2077	-122.581	0
1.0160	-82.7523	-11.5841	-65.8522	-118.613	0
1.0167	-80.9234	-7.00573	-62.1883	-110.376	0
1.0173	-71.7686	-6.70067	-54.8651	-88.7063	0
1.0180	-54.9828	-7.00573	-43.8781	-55.4429	0
1.0187	-39.4163	-3.03866	-28.6196	-28.8926	0
1.0193	-31.4806	0.318279	-16.109	-10.888	0
1.0200	-18.9729	-0.598124	-8.17369	14.1381	0
1.0207	3.9197	-0.598124	4.64531	47.099	0
1.0213	21.9247	3.37015	20.8198	76.395	0
1.0220	31.6892	6.42202	33.0266	99.2805	0
1.0227	43.8975	6.72709	43.0976	116.372	0
1.0233	57.0202	7.33722	51.3368	127.052	0
1.0240	65.2553	7.33722	54.996	134.074	0
1.0247	70.1429	6.42202	57.7439	138.652	0
1.0253	72.2766	9.47269	57.7439	134.987	0
1.0260	70.4477	12.2195	53.7763	127.052	0
1.0267	64.3409	9.47269	50.4208	118.204	0
1.0273	53.662	8.25243	43.7052	97.7563	0
1.0280	40.5393	8.86256	30.2786	66.6278	0
1.0287	27.7213	5.81069	17.7681	42.5208	0
1.0293	14.5986	2.75882	5.25285	23.9053	0
1.0300	-1.2727	3.06508	-10.0056	-3.56394	0
1.0307	-22.6305	2.14868	-23.1284	-35.9084	0
1.0313	-45.8279	-1.20826	-33.807	-63.6803	0
1.0320	-61.6939	-4.5652	-43.2706	-88.4037	0
1.0327	-67.1911	-8.53227	-48.458	-108.846	0
1.0333	-69.3248	-8.83734	-51.2012	-118.613	0
1.0340	-74.5118	-6.70067	-55.7811	-121.667	0
1.0347	-79.6989	-10.3627	-57.0009	-126.245	0
1.0353	-81.8379	-14.636	-54.8651	-127.461	0
1.0360	-78.4796	-11.8892	-52.4257	-118.921	0
1.0367	-69.9344	-9.44747	-46.9298	-107.933	0
1.0373	-58.9506	-11.8892	-36.2512	-92.0629	0
1.0380	-46.1327	-11.5841	-22.5162	-63.9885	0
1.0387	-31.1758	-7.92214	-10.6132	-36.5192	0
1.0393	-15.005	-6.09053	-1.15432	-17.6012	0
1.0400	4.52932	-5.17533	11.0525	7.72748	0
1.0407	28.9406	-0.598124	28.7551	39.775	0
1.0413	49.0845	2.75882	43.0976	63.882	0
1.0420	60.9827	3.67522	51.3368	84.6324	0
1.0427	71.9718	5.81069	59.5759	107.826	0
1.0433	82.0411	7.64229	64.4595	120.037	0
1.0440	87.8431	7.94736	64.1558	121.863	0
1.0447	93.0301	7.64229	65.0671	125.528	0
1.0453	96.0782	8.25243	65.983	127.361	0
1.0460	93.6398	10.3891	61.4078	121.863	0
1.0467	90.2815	11.3043	54.996	113.015	0
1.0473	82.3459	7.64229	47.6729	96.5347	0
1.0480	63.1217	4.28535	34.8585	68.152	0
1.0487	44.8119	6.11576	21.1235	39.775	0
1.0493	32.6036	5.20055	10.7487	17.7973	0
1.0500	9.71637	1.23348	-1.76653	-8.44475	0
1.0507	-23.2455	1.53855	-16.7166	-40.7948	0
1.0513	-45.5231	3.06508	-28.6196	-68.2585	0
1.0520	-58.6458	-0.291856	-37.1672	-89.6197	0
1.0527	-72.0734	-4.26013	-43.5743	-108.235	0
1.0533	-81.5331	-6.09053	-46.626	-120.446	0
1.0540	-84.2763	-7.00573	-48.458	-125.937	0
1.0547	-86.7201	-7.92214	-49.9815	-129.602	0
1.0553	-92.212	-10.3627	-50.8975	-131.737	0
1.0560	-95.875	-11.5841	-51.2012	-128.38	0
1.0567	-90.3831	-10.974	-49.0655	-118.613	0
1.0573	-75.1214	-10.0576	-39.9104	-98.7761	0
1.0580	-58.341	-9.75254	-24.6519	-70.0909	0
1.0587	-45.5231	-8.83734	-12.4451	-44.1514	0
1.0593	-33.3148	-7.92214	-4.50978	-22.482	0
1.0600	-19.5825	-6.09053	6.47727	4.67908	0
1.0607	-4.01596	-3.03866	22.3433	37.9425	0
1.0613	11.85	-1.81839	33.9426	64.4928	0
1.0620	28.6358	-1.81839	42.4854	84.6324	0
1.0627	46.0311	0.318279	49.201	103.248	0
1.0633	60.3731	3.06508	49.5048	116.674	0
1.0640	71.0573	6.72709	47.6729	124.004	0
1.0647	79.2978	9.47269	49.5048	127.361	0
1.0653	81.4315	10.6942	46.4531	125.831	0
1.0660	78.378	10.084	39.7375	121.253	0
1.0667	71.9718	10.3891	38.5178	111.183	0
1.0673	60.9827	11.6094	35.4661	87.6865	0
1.0680	49.0845	11.3043	22.6517	55.3364	0
1.0687	41.7585	8.25243	11.0525	30.0077	0
1.0693	32.6036	6.11576	3.72933	12.3057	0
1.0700	17.0424	4.28535	-9.39344	-13.023	0
1.0707	-1.2727	1.23348	-25.5679	-45.373	0
1.0713	-19.5825	0.318279	-36.555	-73.4475	0
1.0720	-36.9778	-0.598124	-43.2706	-93.5871	0
1.0727	-55.2876	-4.87026	-49.374	-109.457	0
1.0733	-75.4262	-6.70067	-55.7811	-121.056	0
1.0740	-86.4153	-5.17533	-62.4967	-128.991	0
1.0747	-82.1427	-7.92214	-67.6842	-132.348	0
1.0753	-76.346	-11.8892	-69.5114	-128.991	0
1.0760	-73.9022	-9.75254	-66.4597	-122.278	0
1.0767	-68.1055	-6.3956	-59.7488	-113.122	0
1.0773	-55.8972	-6.70067	-50.8975	-91.7603	0
1.0780	-43.6889	-6.3956	-39.3029	-58.4913	0
1.0787	-37.8923	-2.73359	-25.5679	-33.4708	0
1.0793	-35.1437	-0.598124	-12.7489	-16.077	0
1.0800	-18.6681	-1.51333	0.0654269	9.55989	0
1.0807	10.9356	0.0132116	16.8521	40.6884	0
1.0813	35.3522	4.89549	32.7181	66.3252	0
1.0820	53.3572	5.81069	44.0136	88.5999	0
1.0827	71.3621	5.20055	51.9443	107.215	0
1.0833	83.2603	9.16763	58.0477	119.118	0
1.0840	89.6719	9.77896	62.0154	128.577	0
1.0847	99.7412	6.72709	63.2398	134.074	0
1.0853	106.762	9.47269	62.3238	131.02	0
1.0860	100.351	14.0511	58.9637	124.609	0
1.0867	85.3993	11.6094	53.7763	115.458	0
1.0873	66.4799	9.47269	46.4531	95.9239	0
1.0880	45.4215	10.6942	36.6858	67.2386	0
1.0887	27.4165	9.16763	24.479	41.2992	0
1.0893	16.1227	5.81069	11.9685	19.3271	0
1.0900	5.74854	5.81069	2.81336	-5.69895	0
1.0907	-9.20302	4.28535	-6.34174	-34.0816	0
1.0913	-27.8229	0.0132116	-20.3805	-60.6319	0
1.0920	-45.2183	-3.34373	-35.639	-84.7389	0
1.0927	-56.202	-6.09053	-45.7101	-105.798	0
1.0933	-59.8651	-8.83734	-50.5937	-117.7	0
1.0940	-61.9987	-8.83734	-52.7294	-124.413	0
1.0947	-66.881	-8.2272	-55.7811	-129.602	0
1.0953	-70.8488	-10.974	-62.4967	-126.851	0
1.0960	-71.4637	-11.8892	-68.6001	-116.478	0
1.0967	-69.02	-7.92214	-67.9879	-106.1	0
1.0973	-60.1699	-6.09053	-59.1366	-89.6197	0
1.0980	-42.4697	-7.92214	-43.2706	-60.9345	0
1.0987	-24.7695	-6.3956	-25.8717	-34.3842	0
1.0993	-10.4276	-3.03866	-11.5292	-14.2446	0
1.1000	8.80196	-2.12346	3.11713	12.9165	0
1.1007	30.7748	-1.51333	19.2916	43.4342	0
1.1013	44.8119	0.318279	34.8585	69.6818	0
1.1020	52.7476	2.14868	48.2851	95.0105	0
1.1027	60.0683	4.28535	56.5242	114.237	0
1.1033	64.0361	6.72709	58.0477	121.253	0
1.1040	67.6991	7.33722	58.6599	125.831	0
1.1047	72.8862	6.72709	58.6599	131.02	0
1.1053	73.4958	5.50562	54.996	128.274	0
1.1060	68.9184	5.81069	50.7246	121.253	0
1.1067	62.2073	7.64229	47.0653	112.102	0
1.1073	48.4749	7.64229	38.8215	91.9565	0
1.1080	28.9406	4.89549	26.9232	63.5738	0
1.1087	13.989	1.23348	14.7164	38.8559	0
1.1093	5.13893	-0.598124	4.0331	16.2731	0
1.1100	-5.24053	0.0132116	-4.20602	-9.96896	0
1.1107	-24.4647	-1.20826	-16.4128	-40.4866	0
1.1113	-42.4697	-2.73359	-35.3352	-71.6151	0
1.1120	-47.0471	-1.81839	-49.374	-96.0303	0
1.1127	-49.4909	-3.64879	-53.9492	-112.203	0
1.1133	-59.8651	-10.3627	-58.8328	-125.024	0
1.1140	-67.1911	-11.5841	-65.24	-133.261	0
1.1147	-68.1055	-6.09053	-69.2077	-134.785	0
1.1153	-71.7686	-5.17533	-67.6842	-134.18	0
1.1160	-73.9022	-8.83734	-61.2723	-132.348	0
1.1167	-73.5974	-10.3627	-53.6454	-122.278	0
1.1173	-70.8488	-10.0576	-44.4903	-99.3869	0
1.1180	-58.0309	-10.6677	-30.1478	-71.0043	0
1.1187	-43.9937	-9.14241	-15.1931	-46.2864	0
1.1193	-37.8923	-7.00573	-4.81823	-24.617	0
1.1200	-25.684	-6.09053	6.47727	1.93327	0
1.1207	-3.10154	-2.12346	20.8198	32.4509	0
1.1213	14.2938	2.45375	33.0266	58.3904	0
1.1220	30.7748	3.37015	43.4014	80.9732	0
1.1227	49.0845	3.67522	53.1687	100.199	0
1.1233	57.325	6.11576	58.6599	110.88	0
1.1240	60.9827	8.25243	61.0994	116.674	0
1.1247	69.2232	7.64229	61.4078	123.085	0
1.1253	72.5814	9.47269	59.5759	123.393	0
1.1260	71.0573	13.1359	59.8797	116.674	0
1.1267	71.3621	13.746	60.7956	105.08	0
1.1273	64.9505	10.3891	50.4208	82.4974	0
1.1280	51.8278	8.55749	30.8909	52.5906	0
1.1287	43.2825	7.03216	16.5483	28.1753	0
1.1293	33.2132	4.89549	7.38857	8.94908	0
1.1300	10.326	3.37015	-7.25771	-16.077	0
1.1307	-15.9195	3.98029	-23.4322	-48.1188	0
1.1313	-32.7052	3.06508	-32.891	-76.5015	0
1.1320	-43.6889	0.928413	-39.3029	-96.6411	0
1.1327	-51.6246	-1.51333	-46.9298	-112.511	0
1.1333	-51.6246	-3.64879	-52.1172	-125.937	0
1.1340	-47.0471	-7.00573	-53.0332	-133.569	0
1.1347	-48.876	-8.83734	-52.7294	-135.704	0
1.1353	-56.8116	-7.61707	-52.4257	-134.18	0
1.1360	-62.3035	-6.70067	-51.5097	-128.072	0
1.1367	-63.5281	-7.92214	-48.458	-116.478	0
1.1373	-57.1165	-7.92214	-41.1302	-97.5545	0
1.1380	-38.8067	-6.09053	-28.9234	-69.1775	0
1.1387	-22.9407	-3.34373	-15.4968	-41.4056	0
1.1393	-19.2777	0.0132116	-3.59381	-22.7902	0
1.1400	-9.51317	0.928413	8.61299	0.100866	0
1.1407	16.7323	-0.598124	21.1235	33.9751	0
1.1413	36.2666	2.75882	34.2463	63.882	0
1.1420	40.8441	7.64229	47.0653	85.854	0
1.1427	48.1701	6.72709	57.1364	105.383	0
1.1433	61.5976	3.67522	63.2398	118.507	0
1.1440	68.9184	5.20055	66.2915	124.609	0
1.1447	71.9718	7.94736	65.6793	128.577	0
1.1453	73.8006	8.55749	61.4078	128.577	0
1.1460	71.0573	8.86256	55.912	122.474	0
1.1467	66.4799	7.64229	48.8926	113.318	0
1.1473	56.4052	6.42202	36.6858	96.2321	0
1.1480	34.4324	5.50562	22.6517	68.4602	0
1.1487	16.1227	2.45375	11.3562	39.775	0
1.1493	9.71637	-0.598124	3.11713	16.8839	0
1.1500	1.78071	-0.291856	-7.56148	-5.39074	0
1.1507	-14.0906	0.318279	-22.5162	-33.1626	0
1.1513	-30.5662	-2.73359	-37.4709	-63.6803	0
1.1520	-44.6033	-7.00573	-46.9298	-88.4037	0
1.1527	-51.9294	-9.75254	-53.337	-103.354	0
1.1533	-54.9828	-11.8892	-59.7488	-113.122	0
1.1540	-60.7795	-14.3309	-64.6325	-120.748	0
1.1547	-67.1911	-15.2461	-65.5484	-124.105	0
1.1553	-68.4103	-14.3309	-61.8845	-121.97	0
1.1560	-65.3569	-11.8892	-55.7811	-115.559	0
1.1567	-61.3891	-10.6677	-50.5937	-105.187	0
1.1573	-52.8438	-13.4145	-41.4386	-86.5713	0
1.1580	-35.7533	-14.3309	-24.9557	-57.2753	0
1.1587	-18.3633	-10.3627	-10.9216	-27.9736	0
1.1593	-7.37418	-8.83734	-3.59381	-6.30975	0
1.1600	4.22451	-10.3627	6.78103	18.1055	0
1.1607	13.6842	-5.78547	21.1235	50.7582	0
1.1613	14.2938	-0.598124	27.2269	78.8326	0
1.1620	19.4809	-0.598124	28.1429	98.9779	0
1.1627	35.657	1.53855	33.0266	117.593	0
1.1633	44.2023	6.42202	39.4337	131.02	0
1.1640	46.0311	6.42202	45.2334	137.122	0
1.1647	56.71	6.42202	51.033	142.311	0
1.1653	66.4799	10.3891	53.7763	143.835	0
1.1660	65.5601	11.3043	53.7763	136.82	0
1.1667	64.3409	9.77896	52.2527	126.139	0
1.1673	60.9827	9.47269	44.0136	107.826	0
1.1680	48.4749	7.33722	29.9749	79.1408	0
1.1687	34.4324	5.81069	18.0718	52.2824	0
1.1693	26.5021	5.81069	8.30455	31.8401	0
1.1700	18.2617	3.37015	-3.29004	4.98168	0
1.1707	5.74854	-1.20826	-14.5809	-27.0602	0
1.1713	-5.24053	-3.03866	-25.8717	-51.778	0
1.1720	-16.8339	-4.5652	-38.0785	-71.3125	0
1.1727	-44.6033	-6.3956	-48.458	-90.2305	0
1.1733	-82.7523	-5.4804	-55.4774	-102.133	0
1.1740	-101.367	-4.87026	-57.6131	-106.1	0
1.1747	-95.875	-4.87026	-55.7811	-108.235	0
1.1753	-94.351	-3.03866	-55.7811	-107.322	0
1.1760	-103.201	-3.34373	-56.0849	-103.663	0
1.1767	-104.115	-4.87026	-50.2853	-96.0303	0
1.1773	-90.9928	-2.42853	-36.2512	-74.9717	0
1.1780	-69.3248	0.318279	-20.3805	-42.6272	0
1.1787	-45.2183	0.0132116	-9.08967	-17.9038	0
1.1793	-26.2936	-0.598124	0.677636	0.403465	0
1.1800	-11.342	-0.598124	15.6324	26.9537	0
1.1807	8.80196	0.0132116	32.4144	59.3038	0
1.1813	31.6892	3.06508	45.8409	86.4649	0
1.1820	48.7797	6.42202	56.5242	108.745	0
1.1827	62.2073	6.72709	63.2398	125.22	0
1.1833	74.7204	6.72709	64.4595	134.376	0
1.1840	83.2603	8.25243	66.5953	142.009	0
1.1847	88.4527	9.16763	70.5629	147.803	0
1.1853	93.0301	9.47269	67.2075	145.976	0
1.1860	93.9446	10.9992	56.828	138.652	0
1.1867	88.4527	12.5246	44.6212	126.75	0
1.1873	77.1588	10.9992	28.1429	101.415	0
1.1880	60.9827	7.64229	8.30455	69.071	0
1.1887	43.2825	5.81069	-5.42576	44.3532	0
1.1893	25.8925	3.67522	-11.2254	22.3755	0
1.1900	8.80196	1.53855	-19.4645	-7.53135	0
1.1907	-8.5934	1.23348	-32.2835	-37.13	0
1.1913	-27.5181	-0.598124	-41.1302	-61.2427	0
1.1920	-46.1327	-4.26013	-46.9298	-85.3497	0
1.1927	-63.5281	-5.17533	-56.0849	-105.187	0
1.1933	-78.7845	-8.2272	-62.8005	-114.035	0
1.1940	-89.1639	-12.4993	-63.7165	-119.835	0
1.1947	-92.212	-10.974	-64.0202	-126.548	0
1.1953	-87.3297	-9.75254	-62.8005	-127.159	0
1.1960	-79.0893	-14.636	-58.2206	-121.056	0
1.1967	-72.9878	-16.1614	-53.0332	-109.457	0
1.1973	-65.3569	-12.4993	-41.1302	-87.7929	0
1.1980	-48.876	-9.75254	-24.0444	-57.8861	0
1.1987	-30.871	-7.00573	-14.8893	-33.1626	0
1.1993	-20.4969	-4.87026	-9.6972	-17.293	0
1.2000	-9.20302	-6.09053	5.56129	4.67908	0
1.2007	8.80196	-6.09053	20.2076	37.3317	0
1.2013	25.2775	-3.95506	26.9232	66.3252	0
1.2020	39.0099	-2.12346	35.7698	85.854	0
1.2027	53.0524	0.318279	47.3691	101.113	0
1.2033	62.5121	2.14868	53.1687	111.183	0
1.2040	67.6991	2.75882	56.2204	116.674	0
1.2047	72.8862	3.98029	58.6599	120.037	0
1.2053	73.191	5.81069	56.828	115.761	0
1.2060	70.1429	3.67522	52.8603	109.048	0
1.2067	67.6991	0.928413	49.8086	100.199	0
1.2073	60.6779	2.45375	44.3174	77.3084	0
1.2080	47.5552	4.28535	33.9426	44.9584	0
1.2087	37.181	2.14868	21.4273	22.6837	0
1.2093	27.7213	-1.81839	10.1365	2.23587	0
1.2100	12.4596	-4.26013	0.0654269	-28.5844	0
1.2107	-6.45976	-3.03866	-11.8376	-57.8861	0
1.2113	-24.4647	-2.73359	-23.1284	-81.9931	0
1.2120	-39.7211	-7.61707	-32.2835	-107.019	0
1.2127	-50.1006	-11.5841	-39.6067	-125.326	0
1.2133	-55.8972	-10.6677	-45.7101	-134.18	0
1.2140	-59.8651	-11.5841	-48.458	-142.109	0
1.2147	-70.2392	-14.3309	-50.2853	-146.385	0
1.2153	-83.6667	-14.0247	-49.374	-143.028	0
1.2160	-86.1105	-13.7196	-44.4903	-138.142	0
1.2167	-72.683	-14.3309	-37.7747	-127.77	0
1.2173	-54.3732	-11.5841	-28.0074	-104.268	0
1.2180	-36.0634	-10.6677	-13.6649	-76.5015	0
1.2187	-18.3633	-11.5841	-1.76653	-52.9996	0
1.2193	-1.57751	-10.6677	7.38857	-30.1142	0
1.2200	15.513	-8.2272	20.2076	-4.17475	0
1.2207	31.6892	-6.70067	32.4144	25.1269	0
1.2213	45.4215	-3.34373	40.3497	52.8932	0
1.2220	60.3731	-0.291856	47.3691	75.1734	0
1.2227	72.5814	3.06508	52.2527	91.3457	0
1.2233	76.5492	7.33722	52.2527	102.637	0
1.2240	80.2122	6.72709	54.6922	108.134	0
1.2247	84.7897	3.37015	57.7439	109.048	0
1.2253	80.8218	4.59042	55.6082	107.215	0
1.2260	70.1429	6.11576	53.1687	102.637	0
1.2267	56.4052	5.20055	49.8086	94.0915	0
1.2273	38.0955	6.42202	36.6858	76.395	0
1.2280	22.5343	7.03216	15.9361	48.6232	0
1.2287	14.2938	2.75882	-1.15432	21.4621	0
1.2293	6.05335	-0.291856	-14.8893	-0.207336	0
1.2300	-4.32077	-0.903191	-27.7036	-25.536	0
1.2307	-16.8339	-3.64879	-36.8587	-56.3563	0
1.2313	-34.2292	-5.4804	-43.2706	-83.2147	0
1.2320	-51.6246	-4.5652	-52.4257	-103.052	0
1.2327	-61.9987	-7.00573	-62.1883	-119.835	0
1.2333	-69.9344	-10.6677	-65.8522	-132.04	0
1.2340	-77.87	-10.0576	-64.9362	-137.839	0
1.2347	-81.8379	-8.53227	-67.6842	-140.283	0
1.2353	-81.8379	-10.3627	-71.3434	-140.585	0
1.2360	-81.8379	-11.5841	-68.2917	-136.007	0
1.2367	-78.4796	-10.6677	-60.0526	-122.883	0
1.2373	-66.2713	-9.75254	-49.0655	-99.3869	0
1.2380	-49.7958	-8.83734	-35.639	-70.7017	0
1.2387	-36.673	-7.3108	-22.82	-45.9838	0
1.2393	-25.684	-4.26013	-11.8376	-24.9252	0
1.2400	-8.2886	-2.42853	1.89738	2.23587	0
1.2407	12.4596	-1.51333	17.1559	35.1967	0
1.2413	26.8069	-0.598124	28.7551	61.747	0
1.2420	37.181	3.67522	38.8215	83.719	0
1.2427	51.2182	7.03216	50.4208	104.167	0
1.2433	64.3409	8.86256	58.9637	116.372	0
1.2440	71.9718	12.2195	62.6276	123.085	0
1.2447	77.4636	15.5764	64.1558	129.187	0
1.2453	80.8218	15.8815	62.9314	127.971	0
1.2460	81.1266	14.9663	58.6599	120.339	0
1.2467	80.2122	15.2714	54.3885	109.35	0
1.2473	72.2766	16.1866	45.2334	86.1623	0
1.2480	55.186	15.8815	28.7551	54.7256	0
1.2487	41.1489	11.9144	14.4079	33.0561	0
1.2493	31.6892	8.25243	4.64531	14.7489	0
1.2500	14.9034	8.25243	-6.95395	-14.5472	0
1.2507	-6.76456	6.72709	-19.1607	-44.1514	0
1.2513	-23.2455	1.23348	-27.7036	-66.4261	0
1.2520	-35.1437	-0.598124	-36.555	-89.3171	0
1.2527	-46.4375	0.623346	-46.626	-107.322	0
1.2533	-56.5068	-1.51333	-52.4257	-113.424	0
1.2540	-62.6137	-3.34373	-55.4774	-115.867	0
1.2547	-62.6137	-2.73359	-56.0849	-118.311	0
1.2553	-61.6939	-5.17533	-54.2529	-115.559	0
1.2560	-61.3891	-6.70067	-51.2012	-109.154	0
1.2567	-57.7261	-3.34373	-46.626	-98.4735	0
1.2573	-51.015	-1.51333	-36.2512	-75.2799	0
1.2580	-42.4697	-2.12346	-21.904	-44.454	0
1.2587	-31.1758	0.928413	-10.0056	-20.6496	0
1.2593	-21.4113	3.67522	-1.76653	-0.509935	0
1.2600	-7.98379	2.45375	9.22052	26.0403	0
1.2607	16.7323	3.67522	24.1752	56.2498	0
1.2613	40.8441	7.64229	34.8585	83.719	0
1.2620	53.662	8.86256	38.8215	108.437	0
1.2627	65.2553	9.47269	45.8409	124.609	0
1.2633	76.5492	10.6942	54.996	132.852	0
1.2640	78.6828	11.3043	60.7956	141.398	0
1.2647	77.1588	12.8296	62.3238	146.889	0
1.2653	74.7204	13.441	60.4919	142.311	0
1.2660	65.2553	12.8296	54.6922	136.209	0
1.2667	58.5442	13.1359	46.7569	127.663	0
1.2673	55.7956	11.9144	37.298	102.945	0
1.2680	43.8975	8.55749	27.5307	70.5952	0
1.2687	30.7748	7.64229	18.6841	48.6232	0
1.2693	24.0583	7.33722	9.22052	28.4835	0
1.2700	7.88219	5.81069	-2.98627	0.100866	0
1.2707	-18.9729	4.89549	-17.3288	-26.4494	0
1.2713	-39.1115	2.14868	-32.891	-49.643	0
1.2720	-54.0684	-2.42853	-45.7101	-75.5825	0
1.2727	-74.207	-5.17533	-53.0332	-95.7277	0
1.2733	-96.4846	-7.61707	-58.5291	-103.663	0
1.2740	-108.693	-12.4993	-62.4967	-108.543	0
1.2747	-103.811	-13.7196	-61.2723	-113.424	0
1.2753	-92.212	-10.3627	-56.0849	-110.678	0
1.2760	-86.4153	-11.2791	-51.2012	-102.133	0
1.2767	-80.9234	-14.3309	-46.626	-91.1495	0
1.2773	-66.2713	-12.1943	-37.1672	-71.9233	0
1.2780	-49.1808	-10.0576	-22.2124	-45.9838	0
1.2787	-34.2292	-11.2791	-9.6972	-23.0928	0
1.2793	-19.2777	-9.75254	0.0654269	-4.17475	0
1.2800	-2.18712	-7.00573	11.0525	22.0729	0
1.2807	14.2938	-7.61707	21.7358	51.9798	0
1.2813	30.1598	-6.3956	29.9749	75.476	0
1.2820	48.1701	-2.42853	39.4337	95.6213	0
1.2827	63.4265	-1.20826	48.5888	113.929	0
1.2833	70.1429	-0.598124	54.6922	123.085	0
1.2840	76.5492	1.84361	60.4919	124.004	0
1.2847	84.1801	3.06508	64.1558	124.609	0
1.2853	80.2122	3.06508	62.6276	122.474	0
1.2860	66.4799	4.59042	60.4919	115.458	0
1.2867	59.1538	5.81069	54.996	102.945	0
1.2873	50.3038	3.98029	40.3497	79.4434	0
1.2880	31.6892	1.84361	22.9555	48.315	0
1.2887	17.0424	2.14868	9.52896	22.3755	0
1.2893	7.88219	2.45375	-0.85055	-0.818138	0
1.2900	-7.06937	0.318279	-9.08967	-29.806	0
1.2907	-20.4969	-0.903191	-18.2448	-62.7669	0
1.2913	-29.6518	-0.598124	-28.9234	-92.6737	0
1.2920	-41.5553	-2.42853	-37.4709	-117.089	0
1.2927	-54.0684	-5.17533	-43.8781	-134.785	0
1.2933	-64.1377	-4.26013	-51.8134	-146.996	0
1.2940	-72.683	-3.03866	-58.5291	-155.233	0
1.2947	-75.731	-3.34373	-62.4967	-157.066	0
1.2953	-75.4262	-2.42853	-62.1883	-155.233	0
1.2960	-74.5118	-2.42853	-56.6971	-152.185	0
1.2967	-69.02	-5.17533	-49.6777	-143.331	0
1.2973	-56.8116	-4.5652	-43.8781	-121.667	0
1.2980	-42.4697	0.0132116	-31.0591	-92.3711	0
1.2987	-29.9566	3.67522	-14.5809	-68.2585	0
1.2993	-22.0209	5.81069	-4.81823	-47.8106	0
1.3000	-10.7324	8.55749	5.56129	-20.0444	0
1.3007	8.80196	9.77896	22.0395	12.9165	0
1.3013	27.1117	9.77896	34.8585	42.2126	0
1.3020	40.8441	12.2195	42.1817	65.4062	0
1.3027	53.0524	16.7979	48.5888	82.8	0
1.3033	58.849	19.5435	48.5888	93.7889	0
1.3040	61.9025	21.3751	44.9296	103.859	0
1.3047	69.2232	23.2067	44.9296	110.572	0
1.3053	71.3621	22.2903	45.5371	108.437	0
1.3060	67.3943	21.07	44.3174	101.113	0
1.3067	67.0895	23.2067	38.5178	91.0431	0
1.3073	60.9827	23.5118	24.7875	69.071	0
1.3080	44.2023	18.6283	12.5807	38.5533	0
1.3087	31.3844	14.9663	8.61299	15.6623	0
1.3093	24.0583	14.3562	4.0331	-1.12074	0
1.3100	9.71637	11.6094	-6.34174	-25.8386	0
1.3107	-9.51317	8.25243	-17.6326	-56.9671	0
1.3113	-26.2936	4.89549	-29.2318	-82.9065	0
1.3120	-39.7211	1.23348	-38.0785	-101.219	0
1.3127	-49.7958	-0.598124	-43.2706	-114.343	0
1.3133	-58.6458	-2.12346	-48.458	-125.326	0
1.3140	-64.4425	-5.17533	-52.4257	-132.04	0
1.3147	-62.6137	-6.3956	-52.1172	-130.818	0
1.3153	-58.6458	-5.17533	-48.7617	-125.024	0
1.3160	-58.9506	-6.09053	-44.1819	-118.311	0
1.3167	-58.6458	-8.83734	-40.2189	-106.408	0
1.3173	-52.539	-10.3627	-32.891	-81.9931	0
1.3180	-39.4163	-10.0576	-19.4645	-50.8646	0
1.3187	-21.4113	-7.00573	-6.95395	-26.1468	0
1.3193	-6.76456	-5.17533	1.28517	-6.00155	0
1.3200	5.13893	-7.3108	10.4403	21.4621	0
1.3207	22.2295	-7.92214	21.1235	54.423	0
1.3213	40.5393	-5.17533	30.2786	81.584	0
1.3220	54.2716	-3.95506	40.3497	102.026	0
1.3227	67.3943	-3.64879	48.5888	116.674	0
1.3233	77.7684	-2.42853	52.2527	124.609	0
1.3240	80.2122	-3.03866	55.3044	130.409	0
1.3247	78.378	-3.34373	57.7439	135.295	0
1.3253	75.33	-1.51333	54.6922	132.241	0
1.3260	69.528	0.0132116	48.5888	123.085	0
1.3267	60.9827	-0.598124	44.0136	110.269	0
1.3273	46.3359	-3.03866	36.6858	87.3783	0
1.3280	27.1117	-5.78547	25.0912	59.6064	0
1.3287	15.513	-7.00573	14.7164	37.6343	0
1.3293	11.85	-9.14241	8.61299	14.1381	0
1.3300	1.47591	-11.5841	-2.67783	-16.3796	0
1.3307	-18.6681	-10.974	-21.2965	-44.7622	0
1.3313	-36.9778	-12.4993	-35.3352	-69.1775	0
1.3320	-48.5712	-18.6031	-40.2189	-92.6737	0
1.3327	-55.2876	-20.4335	-43.8781	-110.678	0
[truncated: 57,994 more rows]
