# Supplementary material for: Identification of Haptic Based Guiding Using Hard Reins
Source: PLoS One. 2015 Jul 22;10(7):e0132020. doi: 10.1371/journal.pone.0132020 (PMC4511788; doi:10.1371/journal.pone.0132020)
Supplement: S4 File — (ZIP) [file pone.0132020.s004.zip › EMGData2/Subject10/T6/t6.txt]

0.0000	4.42397	2.12923	-93.2375	-8.54967	0
0.0007	2.59202	-1.22786	-95.3719	-10.0719	0
0.0013	1.98137	-1.53365	-89.5747	-7.6279	0
0.0020	3.508	-0.617223	-70.0349	-6.1057	0
0.0027	7.16541	0.298261	-51.7344	-4.27061	0
0.0033	8.08139	1.21375	-44.7116	-3.35729	0
0.0040	3.20267	-0.0075271	-39.8232	-4.87949	0
0.0047	0.149415	-1.22786	-37.6888	-5.49682	0
0.0053	1.67604	-1.22786	-36.4771	-4.87949	0
0.0060	1.67604	-2.14334	-30.0602	-5.49682	0
0.0067	1.67604	-3.36462	-24.263	-4.27061	0
0.0073	2.59202	-0.617223	-17.5569	-3.05285	0
0.0080	2.59202	1.21375	-7.17423	-6.41014	0
0.0087	4.11865	-0.617223	0.151471	-7.32346	0
0.0093	8.08139	-0.923011	9.3086	-3.66173	0
0.0100	9.91334	0.603109	26.7003	-3.35729	0
0.0107	9.91334	0.603109	37.6888	-6.71458	0
0.0113	10.8293	0.298261	40.732	-6.71458	0
0.0120	10.8293	0.603109	41.6546	-7.32346	0
0.0127	11.7453	0.298261	25.4747	-9.46299	0
0.0133	12.3559	0.907957	-4.73692	-8.85411	0
0.0140	8.08139	1.82344	-16.6343	-8.23678	0
0.0147	3.508	-0.0075271	-10.8371	-10.9852	0
0.0153	2.59202	-2.14334	-9.3086	-10.9852	0
0.0160	2.59202	-0.923011	-9.92826	-7.6279	0
0.0167	1.67604	-0.617223	-3.20844	-7.32346	0
0.0173	-0.155911	-2.75398	-1.07407	-8.85411	0
0.0180	-2.90384	-1.22786	-7.17423	-8.23678	0
0.0187	-1.98787	1.51859	-4.73692	-6.1057	0
0.0193	0.149415	0.298261	0.454414	-5.49682	0
0.0200	-1.68254	-0.923011	-12.6685	-4.87949	0
0.0207	-2.90384	0.603109	-36.4771	-5.49682	0
0.0213	-2.29319	2.43408	-45.9371	-7.6279	0
0.0220	-5.65177	1.82344	-43.1831	-7.01902	0
0.0227	-9.91984	0.603109	-38.3085	-2.13953	0
0.0233	-10.5305	1.21375	-30.0602	-2.13953	0
0.0240	-12.0571	2.43408	-20.6001	-8.54967	0
0.0247	-12.6678	1.21375	-12.6685	-8.54967	0
0.0253	-8.69853	-1.22786	-5.64575	-2.74841	0
0.0260	-7.1784	-1.22786	-4.43398	-1.21776	0
0.0267	-10.2252	1.21375	-6.26541	-2.74841	0
0.0273	-10.5305	1.51859	-4.43398	-3.05285	0
0.0280	-8.39321	-0.312375	-1.67996	-4.87949	0
0.0287	-9.00386	-1.53365	-1.67996	-4.57505	0
0.0293	-12.0571	-1.22786	-0.454414	-1.21776	0
0.0300	-14.805	-0.617223	5.0261	-1.21776	0
0.0307	-16.637	-0.617223	12.0489	-3.05285	0
0.0313	-16.637	-0.617223	16.9373	-2.74841	0
0.0320	-15.721	0.298261	18.4657	-3.05285	0
0.0327	-15.4157	1.82344	19.9804	-3.05285	0
0.0333	-13.8891	1.82344	22.1286	-2.44397	0
0.0340	-9.30919	-0.923011	22.1286	-3.05285	0
0.0347	-4.12514	-2.44913	21.8119	-4.27061	0
0.0353	-5.65177	0.298261	23.0374	-3.96617	0
0.0360	-9.00386	2.73892	24.8688	-3.96617	0
0.0367	-8.08788	1.21375	27.6091	-3.96617	0
0.0373	-6.56775	-0.312375	32.4975	-1.83509	0
0.0380	-8.08788	-0.617223	37.9918	0.608879	0
0.0387	-7.78905	-2.14334	42.8802	2.44397	0
0.0393	-7.48373	-2.44913	43.1831	2.13953	0
0.0400	-11.1411	-0.923011	38.5977	0.608879	0
0.0407	-12.9731	0.603109	38.9006	-1.83509	0
0.0413	-12.0571	0.907957	37.6888	-3.66173	0
0.0420	-15.721	-0.0075271	22.7345	-2.74841	0
0.0427	-21.821	-0.312375	3.81432	0	0
0.0433	-24.569	-0.0075271	-4.43398	-0.304439	0
0.0440	-24.8743	-1.53365	-5.34281	-1.21776	0
0.0447	-25.7903	-3.05883	5.34281	-0.304439	0
0.0453	-25.7903	-2.44913	23.9462	-1.21776	0
0.0460	-23.9583	-2.44913	19.9804	-1.53065	0
0.0467	-22.4317	-3.97431	-8.09683	1.21776	0
0.0473	-24.2636	-2.75398	-29.4543	0.304439	0
0.0480	-26.7063	-1.53365	-38.6114	-6.41014	0
0.0487	-25.485	-3.05883	-40.7458	-8.85411	0
0.0493	-23.0423	-4.2801	-31.8916	-5.49682	0
0.0500	-22.1264	-3.97431	-20.6001	-4.27061	0
0.0507	-21.821	-3.66946	-10.2312	-6.71458	0
0.0513	-21.5157	-2.44913	6.25164	-8.85411	0
0.0520	-19.3849	-1.53365	9.91449	-8.85411	0
0.0527	-16.637	-2.44913	-12.6685	-8.54967	0
0.0533	-16.637	-2.14334	-32.8142	-10.0719	0
0.0540	-17.2477	-1.53365	-30.6798	-11.5941	0
0.0547	-14.805	-3.97431	-22.7345	-11.2896	0
0.0553	-12.9731	-4.2801	-17.8598	-11.2896	0
0.0560	-11.1411	-1.22786	-9.92826	-10.3763	0
0.0567	-7.48373	-0.617223	-0.454414	-7.6279	0
0.0573	-5.34645	-1.8385	7.17423	-8.54967	0
0.0580	-4.7358	-1.53365	14.4862	-11.2896	0
0.0587	-1.98787	-1.22786	17.8461	-8.85411	0
0.0593	-3.20917	-2.14334	13.8803	-8.54967	0
0.0600	-7.48373	-3.36462	9.61155	-13.1247	0
0.0607	-5.65177	-3.97431	10.5204	-14.038	0
0.0613	-1.98787	-3.97431	11.14	-11.8985	0
0.0620	-3.81982	-3.66946	5.64575	-11.8985	0
0.0627	-8.08788	-3.36462	-4.73692	-11.2896	0
0.0633	-11.4465	-3.36462	-7.78012	-10.3763	0
0.0640	-14.1944	-3.97431	-1.07407	-11.5941	0
0.0647	-15.1104	-3.97431	-6.26541	-11.2896	0
0.0653	-14.805	-3.05883	-30.0602	-9.76743	0
0.0660	-13.5837	-1.53365	-44.1057	-10.9852	0
0.0667	-10.5305	-0.312375	-35.8574	-11.2896	0
0.0673	-6.56775	-1.22786	-19.0716	-9.76743	0
0.0680	-3.51449	-2.44913	4.11727	-9.46299	0
0.0687	-1.07189	0.298261	13.8803	-10.3763	0
0.0693	-0.766562	2.43408	-13.5773	-12.2114	0
0.0700	-1.07189	0.603109	-43.1831	-12.8203	0
0.0707	0.149415	-1.53365	-41.9713	-10.0719	0
0.0713	-0.766562	-1.22786	-36.1603	-9.46299	0
0.0720	-6.56775	-1.53365	-37.6888	-13.1247	0
0.0727	-10.2252	-2.14334	-26.3973	-14.038	0
0.0733	-8.39321	-2.75398	-9.92826	-12.2114	0
0.0740	-4.7358	-4.58495	-4.11727	-9.46299	0
0.0747	-3.20917	-3.36462	-2.28584	-8.23678	0
0.0753	-1.98787	-0.923011	2.58878	-9.15855	0
0.0760	1.98137	-2.14334	3.81432	-9.46299	0
0.0767	5.94411	-1.8385	-1.9829	-7.93234	0
0.0773	5.63878	-0.617223	-7.78012	-7.32346	0
0.0780	3.20267	-4.2801	-3.51138	-6.41014	0
0.0787	1.67604	-6.41592	-0.151471	-4.27061	0
0.0793	-1.07189	-3.36462	-7.17423	-6.1057	0
0.0800	-3.81982	-2.44913	-11.7459	-8.85411	0
0.0807	-4.7358	-3.66946	-9.3086	-7.01902	0
0.0813	-3.81982	-2.44913	-12.6685	-4.57505	0
0.0820	-3.51449	-0.312375	-13.5773	-3.66173	0
0.0827	-5.65177	0.603109	-5.34281	-2.44397	0
0.0833	-7.78905	1.51859	0.151471	-2.44397	0
0.0840	-4.7358	0.298261	-1.07407	-3.35729	0
0.0847	2.59202	-1.53365	3.51138	-3.05285	0
0.0853	4.11865	-0.617223	10.8371	-1.21776	0
0.0860	0.149415	1.21375	14.1832	1.82664	0
0.0867	-1.68254	2.12923	19.0716	2.74841	0
0.0873	-0.155911	2.73892	24.5659	0.304439	0
0.0880	1.37072	2.12923	23.3404	0.913318	0
0.0887	1.67604	0.907957	22.7345	4.27061	0
0.0893	3.508	2.73892	29.4405	3.05285	0
0.0900	6.55476	4.87568	31.5887	1.21776	0
0.0907	5.94411	2.73892	27.3062	2.44397	0
0.0913	2.89735	-0.617223	28.2288	2.74841	0
0.0920	3.20267	0.298261	33.1034	2.13953	0
0.0927	3.81332	3.04471	38.2947	1.5222	0
0.0933	1.06539	3.04471	48.0577	0.608879	0
0.0940	0.149415	3.04471	48.6774	2.44397	0
0.0947	2.28669	3.9602	25.1718	5.80126	0
0.0953	1.67604	3.9602	-1.67996	4.27061	0
0.0960	0.149415	4.56989	-10.2312	0.608879	0
0.0967	0.45474	4.26505	-3.20844	-0.304439	0
0.0973	-2.29319	2.43408	6.55458	-0.304439	0
0.0980	-5.34645	1.21375	0.757357	1.82664	0
0.0987	-4.43047	2.73892	-22.7345	4.27061	0
0.0993	-4.7358	3.9602	-36.1603	3.66173	0
0.1000	-6.56775	2.43408	-28.8484	4.27061	0
0.1007	-8.39321	1.21375	-23.0374	6.71458	0
0.1013	-10.8358	1.21375	-27.6229	4.87949	0
0.1020	-11.7518	2.12923	-33.1171	3.35729	0
0.1027	-10.2252	2.73892	-34.026	7.01902	0
0.1033	-11.4465	2.12923	-24.5659	8.23678	0
0.1040	-13.2784	1.82344	-12.6685	5.80126	0
0.1047	-11.1411	3.04471	-15.4088	7.01902	0
0.1053	-10.2252	3.65441	-26.7003	9.15855	0
0.1060	-10.2252	2.12923	-27.017	7.01902	0
0.1067	-6.56775	3.04471	-18.1628	6.71458	0
0.1073	-4.7358	4.87568	-11.7459	8.84565	0
0.1080	-9.91984	3.04471	-5.34281	5.80126	0
0.1087	-12.9731	1.82344	-1.07407	3.35729	0
0.1093	-10.2252	2.73892	-4.73692	7.6279	0
0.1100	-8.69853	0.298261	-10.2312	10.0719	0
0.1107	-10.2252	-1.8385	-7.17423	7.93234	0
0.1113	-10.5305	0.907957	-1.07407	9.15855	0
0.1120	-11.1411	1.82344	-5.34281	10.9852	0
0.1127	-15.721	-0.617223	-17.5569	7.93234	0
0.1133	-19.3849	-0.923011	-24.5659	5.18393	0
0.1140	-17.553	-0.0075271	-20.903	5.80126	0
0.1147	-13.2784	-1.22786	-16.0284	5.18393	0
0.1153	-11.4465	-1.53365	-16.6343	4.57505	0
0.1160	-13.8891	0.298261	-20.6001	6.71458	0
0.1167	-19.6903	0.907957	-21.8256	7.93234	0
0.1173	-23.0423	0.603109	-20.903	5.48836	0
0.1180	-18.7743	2.43408	-14.4999	5.18393	0
0.1187	-13.5837	4.56989	-3.20844	7.93234	0
0.1193	-14.4997	3.34956	5.34281	7.6279	0
0.1200	-16.0264	1.51859	9.3086	3.96617	0
0.1207	-14.1944	2.73892	18.4657	4.27061	0
0.1213	-12.9731	3.34956	27.6091	4.27061	0
0.1220	-12.0571	2.43408	29.1376	2.13953	0
0.1227	-9.00386	2.43408	32.4975	3.66173	0
0.1233	-6.56775	2.12923	38.5977	7.01902	0
0.1240	-5.65177	-0.312375	36.4633	4.87949	0
0.1247	-5.65177	-2.14334	32.1945	4.27061	0
0.1253	-5.04112	-2.44913	25.7777	9.15855	0
0.1260	-3.20917	-3.97431	4.72315	10.3763	0
0.1267	-0.766562	-5.80528	-18.1628	7.93234	0
0.1273	1.06539	-3.66946	-23.6571	6.41014	0
0.1280	1.06539	-0.617223	-15.4088	3.35729	0
0.1287	-1.07189	-0.923011	-5.34281	0.304439	0
0.1293	-4.12514	-2.14334	1.67996	2.44397	0
0.1300	-6.56775	-0.0075271	6.55458	6.41014	0
0.1307	-8.08788	1.51859	14.8029	6.1057	0
0.1313	-7.48373	0.298261	23.0374	2.44397	0
0.1320	-6.56775	-0.312375	31.8916	0.913318	0
0.1327	-5.65177	0.298261	44.0919	1.82664	0
0.1333	-4.43047	-0.617223	40.1261	2.44397	0
0.1340	-4.43047	-1.53365	11.443	1.82664	0
0.1347	-5.9571	-0.923011	-6.56835	0.913318	0
0.1353	-4.7358	-1.53365	-1.67996	0.913318	0
0.1360	-1.07189	-3.05883	-0.454414	0	0
0.1367	0.149415	-2.75398	-3.20844	-1.53065	0
0.1373	0.45474	-0.617223	3.81432	-0.913318	0
0.1380	1.37072	0.907957	7.78012	1.21776	0
0.1387	2.59202	1.21375	1.9829	-0.608879	0
0.1393	4.11865	0.907957	1.0603	-3.05285	0
0.1400	3.81332	-0.617223	9.3086	-1.21776	0
0.1407	1.67604	-1.53365	16.0147	0	0
0.1413	0.45474	-2.14334	4.72315	-2.13953	0
0.1420	-0.155911	-2.14334	-20.903	-2.13953	0
0.1427	-1.68254	-1.8385	-34.3289	0.913318	0
0.1433	-3.81982	-1.53365	-32.8142	0.608879	0
0.1440	-5.34645	-1.22786	-35.2515	-3.05285	0
0.1447	-4.7358	0.603109	-37.3859	-3.05285	0
0.1453	-4.7358	0.907957	-31.2857	-1.21776	0
0.1460	-7.48373	-1.22786	-26.3973	-2.13953	0
0.1467	-6.87308	-1.53365	-22.7345	-5.19238	0
0.1473	-0.461237	-1.22786	-14.8029	-6.71458	0
0.1480	3.20267	-2.44913	-8.70272	-7.6279	0
0.1487	1.06539	-2.44913	-3.20844	-5.80126	0
0.1493	1.06539	-0.617223	6.85752	-2.74841	0
0.1500	5.33995	-1.8385	14.8029	-3.35729	0
0.1507	7.77606	-2.44913	16.3176	-4.87949	0
0.1513	6.24943	-0.0075271	17.5431	-3.66173	0
0.1520	4.42397	1.21375	18.149	-4.27061	0
0.1527	4.11865	-0.617223	19.0716	-8.54967	0
0.1533	3.20267	-1.53365	25.1718	-10.6807	0
0.1540	0.760066	0.298261	30.3631	-10.0719	0
0.1547	0.760066	1.82344	27.9258	-9.46299	0
0.1553	1.67604	1.21375	29.4405	-9.46299	0
0.1560	-1.07189	0.298261	36.4633	-9.76743	0
0.1567	-5.34645	0.907957	36.7662	-12.2114	0
0.1573	-8.39321	0.603109	37.6888	-12.5158	0
0.1580	-7.78905	-0.923011	37.3859	-10.3763	0
0.1587	-4.43047	-1.53365	6.55458	-8.54967	0
0.1593	-2.90384	-3.05883	-44.1057	-8.54967	0
0.1600	-5.34645	-3.36462	-66.3858	-7.93234	0
0.1607	-8.08788	-1.53365	-55.3972	-7.93234	0
0.1613	-11.4465	0.298261	-38.9144	-8.85411	0
0.1620	-15.721	-0.0075271	-21.8256	-10.0719	0
0.1627	-15.4157	-1.22786	-16.3314	-10.3763	0
0.1633	-14.1944	-2.44913	-29.4543	-9.15855	0
0.1640	-15.721	-1.8385	-30.0602	-7.01902	0
0.1647	-15.4157	-0.617223	-9.92826	-4.87949	0
0.1653	-12.9731	-2.75398	-1.07407	-4.57505	0
0.1660	-10.8358	-4.2801	-8.09683	-5.80126	0
0.1667	-6.56775	0.298261	-12.6685	-4.27061	0
0.1673	-6.56775	3.9602	-15.7255	-3.05285	0
0.1680	-10.8358	1.82344	-13.2744	-5.80126	0
0.1687	-7.48373	-1.53365	-0.771127	-5.80126	0
0.1693	1.37072	-1.8385	12.0489	-1.21776	0
0.1700	1.67604	-0.617223	21.5089	-2.13953	0
0.1707	-2.29319	-0.0075271	18.7687	-5.80126	0
0.1713	-1.07189	-0.312375	-7.47718	-3.35729	0
0.1720	0.45474	-0.617223	-31.8916	-1.21776	0
0.1727	1.06539	-1.22786	-28.2288	-3.96617	0
0.1733	5.33995	-2.44913	-16.3314	-3.96617	0
0.1740	7.77606	-2.44913	-9.92826	-0.608879	0
0.1747	7.16541	-1.8385	1.0603	-0.608879	0
0.1753	6.86008	-2.44913	10.2174	-0.304439	0
0.1760	6.24943	-2.14334	9.91449	1.21776	0
0.1767	6.55476	-0.617223	10.5204	0.304439	0
0.1773	8.38671	-2.75398	13.2744	-0.608879	0
0.1780	9.30269	-5.19558	19.0716	0	0
0.1787	8.69204	-2.14334	31.272	-0.304439	0
0.1793	6.55476	1.21375	34.6319	-2.13953	0
0.1800	4.42397	-0.617223	25.1718	-2.13953	0
0.1807	3.81332	-3.05883	29.4405	0.913318	0
0.1813	1.98137	-3.36462	46.2263	3.66173	0
0.1820	-1.07189	-4.2801	43.486	5.48836	0
0.1827	-0.155911	-3.97431	19.3746	7.6279	0
0.1833	0.760066	-1.8385	-2.60255	7.93234	0
0.1840	-1.37721	-1.53365	-11.7459	6.41014	0
0.1847	0.45474	-2.44913	-6.26541	9.46299	0
0.1853	6.24943	-1.53365	5.0261	14.3425	0
0.1860	6.55476	-0.312375	0.454414	12.5074	0
0.1867	4.42397	-1.53365	-14.4999	8.23678	0
0.1873	5.63878	-1.8385	-15.4088	7.93234	0
0.1880	5.33995	1.21375	-8.09683	8.54121	0
0.1887	3.508	0.907957	-15.4088	9.46299	0
0.1893	3.508	-3.05883	-26.3973	11.5941	0
0.1900	4.42397	-2.14334	-21.2198	13.1247	0
0.1907	5.03463	2.43408	-10.2312	12.8203	0
0.1913	4.7293	2.12923	-4.43398	11.5941	0
0.1920	3.20267	-0.312375	1.67996	9.46299	0
0.1927	4.7293	0.298261	7.47718	8.84565	0
0.1933	6.55476	-0.312375	8.68895	11.5941	0
0.1940	2.59202	-2.44913	9.3086	13.1247	0
0.1947	-0.155911	-1.53365	10.2174	13.1247	0
0.1953	2.59202	-0.923011	9.61155	14.6469	0
0.1960	2.59202	-1.53365	11.7459	14.9514	0
0.1967	-1.07189	0.907957	17.5431	13.1247	0
0.1973	-2.90384	2.12923	20.2972	12.8203	0
0.1980	-2.29319	-0.0075271	21.206	13.1247	0
0.1987	-1.07189	0.603109	21.5089	12.8203	0
0.1993	-0.461237	3.34956	18.149	15.2558	0
0.2000	-3.81982	3.04471	13.8803	18.0042	0
0.2007	-6.26242	3.04471	8.38601	16.7864	0
0.2013	-4.12514	4.87568	-1.9829	13.4292	0
0.2020	-1.68254	3.04471	-5.34281	14.3425	0
0.2027	-1.98787	2.43408	1.36324	15.5602	0
0.2033	-4.12514	4.26505	2.89173	13.1247	0
0.2040	-5.34645	2.12923	0.757357	10.6807	0
0.2047	-3.51449	-0.312375	9.3086	12.5074	0
0.2053	-0.766562	1.21375	19.3746	14.038	0
0.2060	1.06539	2.12923	23.9462	12.2029	0
0.2067	2.59202	1.82344	27.6091	11.8985	0
0.2073	1.67604	3.04471	18.149	13.1247	0
0.2080	-0.155911	3.9602	-9.61155	11.5941	0
0.2087	2.28669	2.43408	-29.7572	9.15855	0
0.2093	5.33995	1.21375	-28.8484	10.3763	0
0.2100	1.67604	0.298261	-21.2198	12.5074	0
0.2107	-1.68254	0.298261	-16.3314	11.8985	0
0.2113	-0.155911	0.907957	-9.61155	11.5941	0
0.2120	0.760066	0.603109	0.151471	12.8203	0
0.2127	-0.766562	0.298261	11.14	12.2029	0
0.2133	0.45474	1.21375	20.6001	9.15855	0
0.2140	3.20267	0.907957	28.5317	8.84565	0
0.2147	4.42397	1.21375	32.4975	9.76743	0
0.2153	5.33995	2.43408	31.272	7.93234	0
0.2160	6.86008	1.82344	31.8916	6.1057	0
0.2167	6.86008	0.298261	41.9576	7.01902	0
0.2173	8.38671	0.907957	45.0145	6.71458	0
0.2180	9.91334	0.907957	27.3062	7.6279	0
0.2187	7.77606	-0.617223	9.00566	8.84565	0
0.2193	5.03463	1.21375	9.3086	6.1057	0
0.2200	6.86008	3.04471	14.8029	4.27061	0
0.2207	8.99736	-0.0075271	9.3086	6.41014	0
0.2213	7.77606	-1.53365	-5.34281	7.01902	0
0.2220	4.11865	0.907957	-26.0944	6.1057	0
0.2227	1.67604	1.21375	-46.846	6.41014	0
0.2233	2.89735	-0.0075271	-52.9461	6.1057	0
0.2240	3.508	1.82344	-45.3175	6.71458	0
0.2247	-0.155911	1.82344	-40.1399	7.32346	0
0.2253	-4.7358	-1.53365	-41.3517	5.18393	0
0.2260	-6.56775	-1.53365	-40.4429	3.35729	0
0.2267	-7.1784	1.21375	-33.723	2.44397	0
0.2273	-6.26242	-0.312375	-22.1286	0	0
0.2280	-4.12514	-3.36462	-10.2312	-1.53065	0
0.2287	-1.98787	-2.44913	-1.9829	-1.21776	0
0.2293	1.37072	-1.22786	3.81432	-1.53065	0
0.2300	3.81332	-3.97431	8.38601	-0.913318	0
0.2307	4.7293	-5.50043	8.08306	0.608879	0
0.2313	7.47073	-2.75398	6.55458	-0.304439	0
0.2320	8.99736	-0.923011	8.68895	-0.913318	0
0.2327	8.99736	-2.44913	6.25164	0	0
0.2333	12.3559	-3.36462	1.67996	-0.304439	0
0.2340	15.4092	-2.14334	6.55458	-2.13953	0
0.2347	12.9666	-0.312375	12.9715	-3.66173	0
0.2353	10.8293	-0.0075271	14.1832	-3.96617	0
0.2360	11.1346	-0.617223	26.3973	-2.13953	0
0.2367	8.69204	1.21375	37.6888	-0.913318	0
0.2373	5.33995	2.43408	22.4315	-1.53065	0
0.2380	7.16541	-0.312375	5.34281	0	0
0.2387	9.91334	0.298261	13.8803	2.13953	0
0.2393	6.24943	4.87568	18.7687	0	0
0.2400	-1.37721	3.9602	-0.771127	-3.05285	0
0.2407	-5.04112	-0.617223	-16.9373	-4.87949	0
0.2413	-6.56775	0.298261	-12.0626	-4.87949	0
0.2420	-8.69853	1.21375	1.0603	-1.83509	0
0.2427	-8.08788	0.298261	15.4088	0	0
0.2433	-5.65177	1.21375	22.1286	-3.05285	0
0.2440	-9.30919	1.82344	-5.34281	-4.87949	0
0.2447	-15.4157	0.907957	-66.3858	-2.74841	0
0.2453	-16.9423	0.603109	-108.192	-0.913318	0
0.2460	-15.4157	-0.617223	-100.563	-3.05285	0
0.2467	-14.1944	-0.923011	-76.7547	-4.87949	0
0.2473	-13.2784	0.603109	-65.4632	-5.19238	0
0.2480	-11.7518	0.298261	-58.7433	-5.80126	0
0.2487	-11.4465	0.298261	-50.5088	-6.1057	0
0.2493	-11.4465	1.82344	-43.1831	-4.57505	0
0.2500	-9.00386	0.603109	-33.723	-2.74841	0
0.2507	-6.26242	0.298261	-23.96	-2.74841	0
0.2513	-6.56775	3.04471	-18.1628	-4.27061	0
0.2520	-6.56775	2.43408	-13.5773	-6.41014	0
0.2527	-2.59852	0.298261	-7.47718	-7.93234	0
0.2533	0.760066	1.21375	-0.151471	-7.93234	0
0.2540	2.59202	1.21375	8.68895	-7.93234	0
0.2547	5.03463	0.907957	16.9373	-9.15855	0
0.2553	6.24943	1.82344	20.2972	-7.01902	0
0.2560	8.08139	0.298261	21.206	-3.35729	0
0.2567	9.91334	-1.53365	23.9462	-5.19238	0
0.2573	6.55476	1.51859	26.0944	-7.93234	0
0.2580	0.45474	3.04471	23.9462	-4.87949	0
0.2587	-1.98787	1.21375	21.5089	-3.66173	0
0.2593	-2.90384	0.907957	22.7345	-6.1057	0
0.2600	-4.43047	0.907957	19.3746	-3.96617	0
0.2607	-3.51449	0.298261	2.89173	-1.21776	0
0.2613	-2.59852	2.43408	-14.197	-4.27061	0
0.2620	-0.155911	3.9602	-14.8029	-4.57505	0
0.2627	5.03463	2.12923	-9.61155	-0.304439	0
0.2633	4.7293	0.907957	-15.4088	-1.53065	0
0.2640	-0.155911	-0.617223	-19.9942	-5.49682	0
0.2647	1.06539	-2.75398	-9.00566	-3.66173	0
0.2653	3.508	-3.36462	4.72315	-0.608879	0
0.2660	1.98137	-2.14334	15.4088	-0.913318	0
0.2667	2.89735	-1.22786	27.3062	-0.304439	0
0.2673	4.42397	-1.53365	25.1718	0.304439	0
0.2680	2.28669	-2.44913	6.55458	-0.913318	0
0.2687	3.20267	-1.8385	-2.60255	-1.21776	0
0.2693	7.47073	-0.923011	4.42021	-0.304439	0
0.2700	7.77606	-1.53365	6.25164	-0.608879	0
0.2707	6.86008	-0.923011	-0.151471	-0.913318	0
0.2713	8.69204	-0.0075271	-3.51138	-1.21776	0
0.2720	11.1346	-0.617223	-1.67996	-2.44397	0
0.2727	12.6613	-0.923011	4.72315	-2.13953	0
0.2733	12.6613	0.298261	11.7459	0.304439	0
0.2740	11.1346	1.21375	12.9715	1.5222	0
0.2747	8.99736	2.73892	8.38601	0.304439	0
0.2753	7.16541	2.12923	6.55458	-1.21776	0
0.2760	5.33995	-1.22786	10.2174	-2.44397	0
0.2767	2.89735	-2.44913	13.8803	-3.05285	0
0.2773	2.59202	-1.8385	11.14	-2.13953	0
0.2780	6.24943	-2.75398	5.94869	-1.21776	0
0.2787	8.99736	-1.53365	6.55458	-1.21776	0
0.2793	10.524	1.82344	14.8029	-1.53065	0
0.2800	12.9666	2.12923	23.3404	-0.304439	0
0.2807	12.6613	-0.617223	30.3631	0.304439	0
0.2813	8.99736	-1.53365	39.5203	-1.21776	0
0.2820	7.77606	0.298261	47.7548	-0.608879	0
0.2827	7.16541	2.73892	50.5088	2.44397	0
0.2833	2.89735	1.51859	50.8118	2.13953	0
0.2840	1.98137	-1.53365	47.1489	-0.608879	0
0.2847	4.11865	-0.923011	36.4633	-0.304439	0
0.2853	2.28669	0.298261	28.8346	0.608879	0
0.2860	0.760066	-0.617223	28.5317	0.913318	0
0.2867	0.760066	0.907957	25.7777	2.44397	0
0.2873	-4.12514	2.12923	21.206	2.44397	0
0.2880	-8.08788	-0.0075271	16.9373	-2.13953	0
0.2887	-4.43047	-0.617223	-0.151471	-3.96617	0
0.2893	-2.90384	-0.923011	-30.6798	-1.53065	0
0.2900	-6.56775	-2.44913	-47.7686	-1.21776	0
0.2907	-5.34645	-0.617223	-41.0487	-3.05285	0
0.2913	-2.59852	3.04471	-28.8484	-1.83509	0
0.2920	-5.9571	1.82344	-19.9942	1.5222	0
0.2927	-9.30919	-0.617223	-10.5341	-0.304439	0
0.2933	-8.08788	-0.923011	-5.03987	-4.57505	0
0.2940	-7.48373	-0.617223	-3.20844	-5.19238	0
0.2947	-8.69853	-0.0075271	1.67996	-3.96617	0
0.2953	-6.26242	0.603109	2.28584	-4.57505	0
0.2960	-1.68254	0.298261	-1.37701	-4.87949	0
0.2967	0.149415	0.603109	1.36324	-4.57505	0
0.2973	0.45474	1.51859	4.42021	-5.80126	0
0.2980	3.81332	2.12923	1.0603	-5.80126	0
0.2987	8.38671	2.43408	4.72315	-3.05285	0
0.2993	6.24943	2.12923	8.68895	-3.35729	0
0.3000	0.149415	1.21375	-1.07407	-5.80126	0
0.3007	-0.155911	-0.0075271	-12.6685	-4.87949	0
0.3013	4.11865	-0.923011	-15.4088	-1.53065	0
0.3020	6.24943	-1.53365	-14.4999	0.608879	0
0.3027	6.86008	-1.22786	-7.78012	0.913318	0
0.3033	6.86008	-2.44913	3.51138	0.608879	0
0.3040	6.86008	-2.44913	9.3086	0.304439	0
0.3047	6.55476	-1.22786	12.3518	2.13953	0
0.3053	4.42397	-1.53365	14.8029	3.35729	0
0.3060	2.28669	-1.53365	15.7117	1.5222	0
0.3067	1.67604	-0.617223	19.3746	1.21776	0
0.3073	2.59202	-1.53365	14.8029	1.5222	0
0.3080	3.81332	-1.53365	-4.11727	-0.304439	0
0.3087	3.81332	2.73892	-13.5773	-1.53065	0
0.3093	1.67604	2.12923	-5.03987	-0.304439	0
0.3100	1.67604	-3.05883	2.28584	0	0
0.3107	6.24943	-0.617223	5.64575	-0.608879	0
0.3113	8.38671	4.87568	13.2744	-0.304439	0
0.3120	5.63878	2.73892	21.206	-2.13953	0
0.3127	3.508	-0.0075271	32.1945	-5.80126	0
0.3133	1.06539	0.603109	43.1831	-5.19238	0
0.3140	-2.90384	-0.617223	36.4633	-2.44397	0
0.3147	-3.51449	-4.58495	8.68895	-2.13953	0
0.3153	-1.07189	-4.58495	-26.0944	-3.66173	0
0.3160	-0.155911	-1.8385	-52.9461	-3.96617	0
0.3167	0.149415	-0.312375	-59.363	-4.87949	0
0.3173	0.760066	-0.0075271	-45.6204	-4.87949	0
0.3180	0.45474	-0.312375	-25.7914	-2.13953	0
0.3187	0.760066	-0.0075271	-6.56835	-1.83509	0
0.3193	3.508	0.907957	8.08306	-3.35729	0
0.3200	6.55476	1.51859	19.3746	-2.13953	0
0.3207	8.99736	1.82344	31.5887	-1.53065	0
0.3213	8.99736	2.12923	23.6433	-3.66173	0
0.3220	8.08139	2.12923	-14.8029	-3.35729	0
0.3227	9.60802	1.21375	-49.2833	-2.44397	0
0.3233	11.7453	-0.0075271	-54.4746	-3.35729	0
0.3240	10.8293	-0.312375	-46.543	-2.74841	0
0.3247	9.91334	-0.617223	-39.8232	-1.21776	0
0.3253	9.60802	-1.8385	-37.0829	-2.13953	0
0.3260	5.63878	-2.14334	-42.2743	-2.74841	0
0.3267	1.67604	-0.923011	-46.543	-1.53065	0
0.3273	2.59202	0.907957	-39.8232	-0.304439	0
0.3280	3.81332	0.907957	-30.3631	-0.304439	0
0.3287	1.67604	-0.923011	-21.2198	-2.13953	0
0.3293	1.67604	-1.8385	-8.09683	-1.83509	0
0.3300	2.89735	-1.8385	2.58878	1.21776	0
0.3307	-0.155911	-1.53365	7.78012	2.74841	0
0.3313	-3.81982	-1.53365	14.4862	1.5222	0
0.3320	-3.81982	-2.14334	14.4862	-1.83509	0
0.3327	-0.766562	-3.36462	-0.151471	-3.66173	0
0.3333	-0.155911	-3.05883	-11.7459	-1.83509	0
0.3340	-3.51449	-2.14334	-9.00566	-1.21776	0
0.3347	-6.56775	-1.53365	-8.39978	-5.80126	0
0.3353	-6.87308	0.298261	-15.7255	-7.6279	0
0.3360	-6.87308	0.907957	-18.1628	-6.71458	0
0.3367	-6.87308	-1.53365	-13.8941	-6.71458	0
0.3373	-4.12514	-3.36462	-10.2312	-4.87949	0
0.3380	-0.155911	-2.14334	-3.51138	-1.21776	0
0.3387	2.28669	-0.923011	5.64575	-1.53065	0
0.3393	2.59202	-0.617223	9.61155	-3.05285	0
0.3400	1.67604	-0.617223	10.8371	-3.05285	0
0.3407	-0.155911	-1.22786	13.8803	-3.05285	0
0.3413	-0.766562	-2.14334	15.4088	-2.13953	0
0.3420	-1.98787	-2.14334	13.5773	-0.304439	0
0.3427	-3.81982	-2.14334	14.8029	1.5222	0
0.3433	-4.43047	-2.75398	17.5431	3.35729	0
0.3440	-4.12514	-2.14334	17.8461	3.96617	0
0.3447	-5.9571	-0.0075271	17.8461	2.13953	0
0.3453	-9.30919	1.51859	16.9373	0.608879	0
0.3460	-9.91984	2.43408	9.3086	1.5222	0
0.3467	-7.48373	2.43408	-1.07407	3.05285	0
0.3473	-6.56775	1.82344	-2.9055	3.35729	0
0.3480	-9.00386	1.21375	4.72315	0.913318	0
0.3487	-9.30919	0.298261	13.5773	-0.304439	0
0.3493	-7.1784	-0.617223	23.0374	0.913318	0
0.3500	-7.1784	0.298261	31.5887	1.5222	0
0.3507	-8.08788	-0.312375	26.7003	0.608879	0
0.3513	-6.56775	-3.05883	6.55458	2.44397	0
0.3520	-3.81982	-2.44913	-6.87129	3.96617	0
0.3527	-3.20917	0.298261	-6.26541	2.44397	0
0.3533	-5.34645	0.298261	-1.67996	1.82664	0
0.3540	-7.48373	-0.617223	2.89173	4.27061	0
0.3547	-6.56775	-0.923011	5.0261	5.80126	0
0.3553	-6.56775	-2.44913	2.28584	3.05285	0
0.3560	-8.69853	-2.75398	1.9829	1.21776	0
0.3567	-9.00386	-0.923011	4.72315	2.74841	0
0.3573	-9.00386	-0.617223	1.67996	5.18393	0
0.3580	-10.2252	-0.617223	-3.20844	6.71458	0
0.3587	-11.1411	2.12923	-3.51138	7.32346	0
0.3593	-12.9731	1.82344	-3.51138	4.27061	0
0.3600	-17.2477	-1.53365	-5.64575	2.44397	0
0.3607	-19.0796	-1.53365	-5.64575	5.48836	0
0.3613	-18.469	-0.617223	-2.9055	7.6279	0
0.3620	-15.721	-1.8385	0.151471	5.80126	0
0.3627	-11.7518	-1.53365	6.25164	4.57505	0
0.3633	-11.4465	0.298261	12.9715	5.48836	0
0.3640	-12.9731	0.603109	13.8803	7.01902	0
0.3647	-12.0571	-0.0075271	11.7459	8.23678	0
0.3653	-12.9731	-0.312375	14.1832	9.15855	0
0.3660	-15.721	-0.0075271	20.6001	10.0719	0
0.3667	-11.7518	0.298261	27.9258	9.46299	0
0.3673	-6.87308	-0.617223	32.8004	7.01902	0
0.3680	-7.48373	-1.22786	20.2972	6.71458	0
0.3687	-7.78905	-1.53365	-8.09683	9.46299	0
0.3693	-6.87308	-1.8385	-25.4885	10.6807	0
0.3700	-8.08788	-2.14334	-21.5227	10.9852	0
0.3707	-8.69853	0.603109	-12.9715	10.6807	0
0.3713	-9.30919	3.65441	-8.09683	8.54121	0
0.3720	-10.2252	1.51859	-6.26541	5.80126	0
0.3727	-9.00386	-3.36462	-7.47718	4.87949	0
0.3733	-6.26242	-4.2801	-3.20844	5.18393	0
0.3740	-6.26242	-0.923011	5.0261	5.80126	0
0.3747	-8.39321	-0.617223	-2.60255	5.18393	0
0.3753	-9.30919	-2.14334	-20.2972	4.27061	0
0.3760	-8.08788	-1.22786	-21.2198	3.35729	0
0.3767	-4.7358	-0.617223	-5.34281	3.35729	0
0.3773	-0.766562	-0.617223	7.17423	3.05285	0
0.3780	1.67604	1.21375	17.2402	3.35729	0
0.3787	1.67604	2.43408	30.6661	3.35729	0
0.3793	2.59202	1.21375	31.272	3.35729	0
0.3800	6.55476	0.298261	9.3086	3.35729	0
0.3807	8.99736	2.12923	-14.4999	3.35729	0
0.3813	7.16541	3.65441	-16.9373	3.35729	0
0.3820	5.33995	3.9602	-0.454414	3.96617	0
0.3827	6.24943	3.34956	13.2744	5.18393	0
0.3833	5.63878	4.26505	5.64575	5.48836	0
0.3840	2.28669	4.56989	-14.4999	3.35729	0
0.3847	-0.155911	1.51859	-23.0374	0.913318	0
0.3853	-2.59852	-0.923011	-16.3314	-0.913318	0
0.3860	-6.56775	1.21375	-7.17423	-0.304439	0
0.3867	-8.39321	3.04471	-1.67996	2.44397	0
0.3873	-8.69853	1.21375	-0.771127	3.35729	0
0.3880	-11.4465	-0.923011	-3.51138	1.5222	0
0.3887	-15.721	-1.53365	-12.0626	1.5222	0
0.3893	-17.553	-2.44913	-29.7572	2.13953	0
0.3900	-16.9423	-0.923011	-45.3175	0.608879	0
0.3907	-16.9423	1.82344	-46.846	0.913318	0
0.3913	-16.3317	3.04471	-42.8802	2.44397	0
0.3920	-12.9731	2.12923	-40.4429	-1.21776	0
0.3927	-10.5305	1.21375	-33.723	-4.27061	0
0.3933	-13.8891	0.907957	-27.3199	-1.83509	0
0.3940	-16.9423	0.907957	-26.0944	-0.913318	0
0.3947	-14.805	1.21375	-24.5659	-2.44397	0
0.3953	-13.8891	1.51859	-21.2198	-2.13953	0
0.3960	-16.637	0.907957	-19.0716	-3.35729	0
0.3967	-13.8891	0.298261	-15.1058	-5.80126	0
0.3973	-9.61451	1.21375	-9.61155	-4.27061	0
0.3980	-9.30919	1.82344	-5.34281	-1.21776	0
0.3987	-6.56775	2.73892	-1.67996	-2.74841	0
0.3993	0.760066	3.9602	5.0261	-5.49682	0
0.4000	4.42397	3.04471	15.4088	-4.27061	0
0.4007	7.16541	1.21375	21.8119	-2.13953	0
0.4013	11.44	2.43408	20.903	-0.913318	0
0.4020	12.0506	5.18053	17.5431	0.608879	0
0.4027	10.2187	3.9602	14.8029	0.608879	0
0.4033	9.60802	1.21375	12.9715	-1.21776	0
0.4040	8.08139	0.907957	13.5773	-1.21776	0
0.4047	9.60802	2.43408	13.8803	0.608879	0
0.4053	12.6613	3.65441	13.5773	1.5222	0
0.4060	8.99736	4.26505	14.8029	0.913318	0
0.4067	3.508	5.18053	16.6343	0.913318	0
0.4073	2.28669	4.87568	18.149	0	0
0.4080	-1.37721	3.04471	17.2402	-1.83509	0
0.4087	-6.26242	2.43408	5.0261	-3.35729	0
0.4093	-3.20917	3.34956	-8.09683	-3.96617	0
0.4100	1.67604	3.34956	-5.34281	-1.83509	0
0.4107	2.89735	2.12923	4.42021	1.21776	0
0.4113	4.42397	2.12923	9.3086	0.608879	0
0.4120	5.33995	2.12923	17.2402	-2.44397	0
0.4127	3.81332	0.907957	24.5659	-3.66173	0
0.4133	5.33995	0.603109	14.8029	-4.57505	0
0.4140	6.55476	0.907957	-1.07407	-5.49682	0
0.4147	4.42397	1.51859	-2.28584	-3.96617	0
0.4153	4.42397	3.04471	5.0261	-2.44397	0
0.4160	9.30269	3.9602	12.0489	-2.74841	0
0.4167	12.0506	3.04471	26.7003	-2.44397	0
0.4173	9.91334	2.43408	38.5977	-1.53065	0
0.4180	7.16541	3.34956	16.9373	-1.83509	0
0.4187	7.47073	4.26505	-27.9258	-3.05285	0
0.4193	8.69204	3.9602	-52.6432	-5.19238	0
0.4200	8.99736	2.73892	-47.4518	-5.49682	0
0.4207	9.60802	2.43408	-32.5113	-2.13953	0
0.4213	11.7453	2.12923	-18.1628	-0.608879	0
0.4220	12.0506	0.907957	-12.3656	-1.83509	0
0.4227	11.7453	0.907957	-14.197	-1.53065	0
0.4233	10.8293	0.298261	-12.6685	-2.74841	0
0.4240	9.30269	-0.923011	-9.3086	-5.49682	0
0.4247	8.08139	-0.617223	-11.14	-3.96617	0
0.4253	7.16541	0.603109	-12.6685	-1.21776	0
0.4260	8.08139	-0.923011	-10.2312	-3.05285	0
0.4267	10.8293	-2.14334	-9.3086	-4.87949	0
0.4273	10.8293	-1.53365	-8.70272	-5.80126	0
0.4280	7.16541	-0.923011	-4.43398	-8.23678	0
0.4287	9.60802	0.907957	1.9829	-7.32346	0
0.4293	12.6613	1.21375	8.38601	-3.66173	0
0.4300	9.91334	-1.53365	10.2174	-4.27061	0
0.4307	8.08139	-0.617223	5.0261	-6.41014	0
0.4313	8.99736	2.73892	-0.771127	-7.32346	0
0.4320	5.03463	0.603109	-1.67996	-10.6807	0
0.4327	3.20267	-2.44913	3.81432	-12.5158	0
0.4333	5.94411	-2.14334	10.2174	-10.0719	0
0.4340	5.63878	-1.8385	13.8803	-10.3763	0
0.4347	7.47073	-4.2801	18.149	-12.8203	0
0.4353	11.7453	-5.80528	22.4315	-10.3763	0
0.4360	8.99736	-3.05883	26.7003	-8.85411	0
0.4367	5.33995	-0.923011	32.8004	-10.6807	0
0.4373	8.38671	-2.14334	29.7572	-10.6807	0
0.4380	10.2187	-2.75398	9.3086	-9.46299	0
0.4387	8.69204	-2.44913	-11.443	-9.76743	0
0.4393	8.08139	-3.05883	-13.5773	-10.3763	0
0.4400	8.08139	-2.44913	-2.9055	-11.5941	0
0.4407	8.99736	-1.22786	9.91449	-10.6807	0
0.4413	10.8293	-2.14334	17.5431	-8.85411	0
0.4420	10.2187	-1.22786	18.149	-10.3763	0
0.4427	9.60802	0.298261	18.4657	-10.6807	0
0.4433	7.77606	-1.53365	16.0147	-8.54967	0
0.4440	1.06539	-2.44913	5.64575	-11.8985	0
0.4447	-3.81982	-0.617223	-0.454414	-15.8731	0
0.4453	-1.98787	-1.53365	-2.9055	-11.2896	0
0.4460	-1.07189	-2.75398	-18.1628	-5.80126	0
0.4467	-5.65177	-1.53365	-36.78	-7.01902	0
0.4473	-8.39321	-2.75398	-39.5203	-7.32346	0
0.4480	-6.26242	-6.11107	-32.8142	-5.49682	0
0.4487	-2.90384	-4.58495	-27.017	-5.80126	0
0.4493	-1.07189	-2.44913	-17.2402	-6.1057	0
0.4500	-0.155911	-2.44913	-6.87129	-5.80126	0
0.4507	1.06539	-2.44913	-4.73692	-4.57505	0
0.4513	1.67604	-1.53365	-11.443	-3.66173	0
0.4520	0.45474	-3.36462	-16.6343	-4.87949	0
0.4527	0.149415	-3.36462	-12.6685	-6.41014	0
0.4533	1.67604	-0.617223	-3.51138	-4.87949	0
0.4540	1.37072	-2.14334	1.9829	-2.44397	0
0.4547	-1.07189	-3.97431	4.42021	-3.05285	0
0.4553	-1.98787	-1.53365	6.85752	-3.35729	0
0.4560	-3.81982	-0.617223	8.38601	-3.35729	0
0.4567	-5.9571	-3.66946	11.14	-3.96617	0
0.4573	-3.81982	-4.88979	16.6343	-2.13953	0
0.4580	-0.155911	-5.19558	21.206	0.304439	0
0.4587	-1.98787	-5.50043	25.1718	-0.304439	0
0.4593	-4.7358	-4.58495	29.4405	-1.21776	0
0.4600	-2.90384	-4.2801	29.7572	-0.913318	0
0.4607	0.760066	-4.2801	26.7003	-0.608879	0
0.4613	1.67604	-3.05883	27.6091	0.304439	0
0.4620	1.37072	-2.44913	30.3631	2.44397	0
0.4627	1.98137	-2.44913	27.9258	3.35729	0
0.4633	5.03463	-0.0075271	29.7572	3.96617	0
0.4640	7.16541	-0.0075271	36.1603	6.1057	0
0.4647	5.94411	-3.66946	23.0374	7.01902	0
0.4653	4.42397	-3.05883	-9.00566	3.35729	0
0.4660	6.55476	-0.312375	-20.903	2.13953	0
0.4667	9.91334	-1.53365	-5.03987	5.80126	0
0.4673	10.8293	-2.14334	10.2174	6.41014	0
0.4680	9.91334	0.298261	19.9804	2.44397	0
0.4687	10.524	-1.8385	33.4201	1.21776	0
0.4693	14.1879	-6.11107	43.486	3.05285	0
0.4700	16.3252	-3.66946	46.846	3.05285	0
0.4707	12.0506	1.51859	41.0487	3.35729	0
0.4713	6.55476	1.21375	16.3176	3.96617	0
0.4720	4.42397	-1.53365	-9.00566	2.13953	0
0.4727	4.42397	0.298261	-10.8371	1.21776	0
0.4733	4.11865	0.907957	-4.73692	0.608879	0
0.4740	1.98137	-1.8385	-5.94869	-1.21776	0
0.4747	0.45474	-2.14334	-2.9055	-1.21776	0
0.4753	3.508	0.907957	7.17423	2.44397	0
0.4760	6.24943	0.298261	13.5773	5.18393	0
0.4767	2.28669	-2.44913	10.2174	4.27061	0
0.4773	-1.98787	-1.8385	-5.34281	2.44397	0
0.4780	-2.90384	0.603109	-26.3973	1.82664	0
0.4787	-7.48373	1.21375	-37.9918	2.13953	0
0.4793	-13.8891	1.21375	-32.1945	0.913318	0
0.4800	-13.2784	2.12923	-17.2402	-1.21776	0
0.4807	-11.4465	2.73892	-14.4999	-2.13953	0
0.4813	-13.2784	2.12923	-35.2515	-2.44397	0
0.4820	-10.8358	-0.312375	-58.4404	-1.21776	0
0.4827	-4.7358	-1.22786	-57.8345	2.13953	0
0.4833	-3.81982	2.12923	-41.0487	2.74841	0
0.4840	-6.56775	2.43408	-27.6229	3.05285	0
0.4847	-8.39321	-0.617223	-21.8256	6.1057	0
0.4853	-9.91984	-1.22786	-20.6001	6.1057	0
0.4860	-12.0571	-0.923011	-21.8256	2.74841	0
0.4867	-13.5837	-2.14334	-23.6571	4.87949	0
0.4873	-15.721	-0.617223	-27.3199	7.32346	0
0.4880	-14.4997	1.21375	-28.2288	4.27061	0
0.4887	-11.1411	-0.617223	-21.5227	3.96617	0
0.4893	-10.2252	-1.53365	-13.8941	8.23678	0
0.4900	-7.48373	-0.617223	-11.7459	8.23678	0
0.4907	-2.90384	0.298261	-9.92826	6.1057	0
0.4913	-4.7358	1.21375	-9.00566	6.71458	0
0.4920	-8.39321	1.21375	-11.7459	7.01902	0
0.4927	-4.43047	-1.53365	-11.7459	6.1057	0
0.4933	-1.37721	-2.75398	-6.26541	7.01902	0
0.4940	-4.7358	-0.617223	-4.11727	7.32346	0
0.4947	-3.81982	0.603109	-3.51138	6.1057	0
0.4953	-0.155911	-0.617223	-0.771127	7.01902	0
0.4960	-1.98787	-0.617223	-0.771127	9.46299	0
0.4967	-3.51449	1.51859	1.36324	7.32346	0
0.4973	0.45474	1.21375	9.91449	5.18393	0
0.4980	2.59202	-0.923011	19.0716	8.84565	0
0.4987	1.67604	-1.22786	25.1718	10.3763	0
0.4993	1.67604	-0.312375	29.4405	7.6279	0
0.5000	3.20267	-0.0075271	27.6091	7.93234	0
0.5007	3.20267	0.907957	22.4315	8.84565	0
0.5013	3.20267	1.21375	23.0374	5.80126	0
0.5020	5.33995	1.21375	27.6091	5.48836	0
0.5027	8.38671	2.43408	31.272	9.15855	0
0.5033	10.524	3.9602	34.3289	8.84565	0
0.5040	11.7453	3.34956	37.6888	6.71458	0
0.5047	12.0506	1.82344	38.5977	6.1057	0
0.5053	9.91334	0.907957	24.263	5.18393	0
0.5060	7.77606	0.603109	-4.11727	4.87949	0
0.5067	7.77606	0.603109	-25.1856	6.1057	0
0.5073	8.08139	1.51859	-28.2288	6.1057	0
0.5080	5.63878	3.04471	-27.3199	5.18393	0
0.5087	0.45474	3.65441	-29.1514	3.96617	0
0.5093	-3.81982	2.43408	-30.6798	1.5222	0
0.5100	-4.7358	0.298261	-30.3631	1.5222	0
0.5107	-5.65177	-0.312375	-27.9258	3.96617	0
0.5113	-6.56775	1.21375	-22.1286	4.27061	0
0.5120	-4.7358	2.12923	-14.8029	3.05285	0
0.5127	-2.59852	0.298261	-8.09683	1.5222	0
0.5133	-3.20917	-0.617223	-4.73692	0.608879	0
0.5140	-2.90384	1.21375	-4.43398	1.21776	0
0.5147	-1.37721	1.82344	-3.20844	2.13953	0
0.5153	-1.07189	0.603109	-0.771127	1.21776	0
0.5160	1.37072	0.907957	2.89173	1.5222	0
0.5167	3.81332	1.82344	7.47718	3.35729	0
0.5173	2.89735	0.298261	12.0489	2.13953	0
0.5180	2.89735	-0.0075271	13.8803	0	0
0.5187	4.42397	2.12923	11.14	-0.304439	0
0.5193	2.59202	1.51859	5.94869	0	0
0.5200	3.508	-0.312375	2.89173	0.608879	0
0.5207	6.55476	1.21375	3.51138	2.13953	0
0.5213	4.11865	2.12923	2.89173	1.5222	0
0.5220	0.45474	0.907957	5.34281	0.608879	0
0.5227	1.98137	0.298261	13.2744	2.44397	0
0.5233	0.149415	0.298261	17.5431	5.18393	0
0.5240	-5.34645	-0.617223	17.5431	4.57505	0
0.5247	-4.7358	-0.312375	22.4315	3.66173	0
0.5253	-1.98787	-0.0075271	27.0032	3.96617	0
0.5260	-2.90384	-1.53365	23.0374	4.87949	0
0.5267	-2.59852	0.298261	16.6343	6.1057	0
0.5273	-1.98787	1.51859	11.14	6.1057	0
0.5280	-3.81982	-2.14334	9.3086	3.35729	0
0.5287	-4.12514	-4.2801	16.9373	2.13953	0
0.5293	-2.90384	-1.53365	19.3746	3.66173	0
0.5300	-3.20917	-0.923011	-0.454414	3.96617	0
0.5307	-1.07189	-3.05883	-20.6001	3.35729	0
0.5313	1.67604	-3.05883	-21.2198	5.18393	0
0.5320	1.98137	-1.53365	-16.9373	5.80126	0
0.5327	1.06539	-1.22786	-16.9373	3.35729	0
0.5333	1.06539	-1.22786	-12.9715	2.44397	0
0.5340	1.37072	-0.923011	-8.09683	5.18393	0
0.5347	3.508	-1.22786	-4.73692	5.48836	0
0.5353	4.42397	-2.14334	1.67996	1.82664	0
0.5360	2.28669	-2.75398	5.34281	1.5222	0
0.5367	1.67604	-0.923011	5.0261	3.35729	0
0.5373	-0.155911	0.907957	10.8371	3.05285	0
0.5380	-4.43047	0.298261	17.2402	4.27061	0
0.5387	-5.34645	0.603109	18.4657	6.71458	0
0.5393	-5.9571	2.43408	22.4315	3.05285	0
0.5400	-10.2252	1.82344	30.3631	-0.913318	0
0.5407	-7.78905	-0.923011	43.789	1.5222	0
0.5413	-1.68254	-1.53365	63.315	3.66173	0
0.5420	-2.90384	-0.923011	56.9119	3.96617	0
0.5427	-4.12514	-1.53365	10.5204	4.27061	0
0.5433	1.06539	-2.75398	-27.6229	3.35729	0
0.5440	3.508	-3.36462	-29.1514	3.05285	0
0.5447	2.89735	-2.44913	-13.2744	4.27061	0
0.5453	5.33995	-1.53365	4.11727	3.05285	0
0.5460	6.24943	-2.44913	8.38601	0.608879	0
0.5467	5.33995	-3.05883	-11.443	1.5222	0
0.5473	5.03463	-0.923011	-26.3973	1.5222	0
0.5480	5.03463	0.298261	-20.2972	-1.83509	0
0.5487	4.42397	-0.617223	-10.8371	-2.44397	0
0.5493	2.59202	-1.53365	-3.20844	-0.913318	0
0.5500	-1.07189	-1.53365	1.0603	-1.21776	0
0.5507	-4.7358	0.907957	-6.87129	-1.21776	0
0.5513	-9.00386	5.48538	-10.8371	0	0
0.5520	-12.3624	6.4018	-4.11727	-2.13953	0
0.5527	-11.7518	2.12923	-9.92826	-4.87949	0
0.5533	-9.30919	0.603109	-27.017	-3.35729	0
0.5540	-9.30919	2.12923	-39.2173	-1.53065	0
0.5547	-9.61451	0.603109	-44.7116	-2.74841	0
0.5553	-9.30919	-2.14334	-43.8028	-2.44397	0
0.5560	-8.69853	0.603109	-34.3289	-1.53065	0
0.5567	-8.39321	3.9602	-19.9942	-3.96617	0
0.5573	-8.39321	2.12923	-6.26541	-6.41014	0
0.5580	-9.30919	-1.22786	-9.3086	-3.96617	0
0.5587	-8.69853	-0.617223	-31.5887	-2.13953	0
0.5593	-9.00386	0.298261	-43.8028	-5.49682	0
0.5600	-10.5305	-0.617223	-36.4771	-7.93234	0
0.5607	-9.61451	-1.53365	-32.5113	-6.41014	0
0.5613	-8.08788	-2.44913	-32.8142	-6.71458	0
0.5620	-6.56775	-3.36462	-22.7345	-9.76743	0
0.5627	-3.81982	-2.75398	-10.8371	-9.76743	0
0.5633	-3.51449	-2.44913	-6.26541	-8.85411	0
0.5640	-4.43047	-1.22786	-2.28584	-12.2114	0
0.5647	0.149415	0.907957	4.72315	-14.038	0
0.5653	5.03463	0.298261	8.68895	-11.8985	0
0.5660	5.03463	-1.8385	3.81432	-11.2896	0
0.5667	6.86008	-2.44913	-5.34281	-11.2896	0
0.5673	8.99736	-3.05883	-6.26541	-11.2896	0
0.5680	5.33995	-3.36462	2.89173	-12.8203	0
0.5687	2.59202	-2.14334	10.5204	-14.038	0
0.5693	4.42397	-2.14334	11.7459	-14.038	0
0.5700	1.67604	-1.8385	9.61155	-14.3425	0
0.5707	-1.98787	-0.0075271	5.64575	-13.7336	0
0.5713	-2.90384	0.298261	5.34281	-13.1247	0
0.5720	-5.34645	-0.312375	11.14	-14.038	0
0.5727	-6.87308	-0.617223	13.8803	-13.4292	0
0.5733	-5.65177	-1.22786	6.85752	-14.038	0
0.5740	-8.39321	-0.923011	0.454414	-16.482	0
0.5747	-10.2252	0.298261	1.0603	-14.6469	0
0.5753	-8.69853	0.298261	-4.43398	-13.1247	0
0.5760	-12.0571	-1.22786	-20.2972	-16.7864	0
0.5767	-15.721	-1.53365	-30.0602	-18.6131	0
0.5773	-11.1411	-1.8385	-25.7914	-17.6998	0
0.5780	-7.48373	-1.22786	-16.9373	-18.3086	0
0.5787	-9.30919	0.603109	-7.47718	-17.0909	0
0.5793	-8.39321	0.298261	0.151471	-13.1247	0
0.5800	-5.04112	-0.0075271	1.0603	-12.2114	0
0.5807	-5.65177	-0.617223	1.0603	-15.2558	0
0.5813	-5.9571	-1.53365	6.85752	-16.7864	0
0.5820	-3.51449	-0.923011	13.8803	-14.038	0
0.5827	-0.155911	0.603109	18.7687	-12.2114	0
0.5833	1.98137	-0.312375	22.4315	-13.7336	0
0.5840	4.11865	-0.617223	23.6433	-14.9514	0
0.5847	5.03463	1.21375	25.7777	-13.1247	0
0.5853	5.33995	1.82344	29.7572	-12.2114	0
0.5860	6.86008	0.298261	26.7003	-11.8985	0
0.5867	7.16541	-0.923011	19.3746	-9.15855	0
0.5873	6.24943	-0.0075271	15.4088	-8.54967	0
0.5880	5.94411	2.43408	9.91449	-12.8203	0
0.5887	7.16541	2.73892	2.58878	-16.482	0
0.5893	7.47073	-0.617223	4.72315	-15.8731	0
0.5900	7.47073	-1.8385	11.7459	-12.8203	0
0.5907	7.16541	-0.0075271	13.8803	-10.3763	0
0.5913	6.24943	0.298261	17.2402	-11.2896	0
0.5920	5.33995	-0.617223	21.8119	-12.5158	0
0.5927	3.20267	-1.53365	22.1286	-13.1247	0
0.5933	1.37072	-0.617223	23.9462	-12.2114	0
0.5940	1.67604	1.51859	27.6091	-8.85411	0
0.5947	-0.766562	0.907957	26.0944	-7.93234	0
0.5953	-5.65177	-2.75398	20.2972	-10.3763	0
0.5960	-5.34645	-3.36462	12.9715	-11.2896	0
0.5967	-3.51449	-2.14334	1.9829	-11.2896	0
0.5973	-7.1784	-1.53365	-8.09683	-12.2114	0
0.5980	-7.48373	0.907957	-10.8371	-11.5941	0
0.5987	-2.90384	3.04471	-8.70272	-9.46299	0
0.5993	-1.98787	0.298261	-12.6685	-8.54967	0
0.6000	-2.90384	-2.14334	-29.4543	-8.85411	0
0.6007	1.37072	0.298261	-45.6204	-9.76743	0
0.6013	4.42397	0.603109	-45.0145	-10.0719	0
0.6020	3.20267	-3.05883	-30.6798	-9.15855	0
0.6027	4.42397	-5.19558	-17.8598	-7.6279	0
0.6033	9.60802	-3.66946	-10.8371	-6.41014	0
0.6040	12.6613	-3.66946	-5.64575	-5.80126	0
0.6047	12.6613	-5.19558	-0.771127	-6.1057	0
0.6053	11.7453	-3.36462	1.67996	-3.66173	0
0.6060	10.8293	0.298261	2.28584	0.304439	0
0.6067	8.08139	-0.617223	1.36324	0.608879	0
0.6073	5.33995	-3.66946	1.0603	-0.608879	0
0.6080	4.42397	-3.36462	3.81432	-1.21776	0
0.6087	5.03463	-2.44913	4.72315	-1.83509	0
0.6093	5.63878	-3.36462	1.36324	-1.21776	0
0.6100	7.16541	-3.36462	1.36324	-0.304439	0
0.6107	8.38671	-2.75398	3.81432	-0.304439	0
0.6113	8.38671	-0.923011	-0.454414	-0.304439	0
0.6120	8.99736	0.298261	-3.51138	-0.913318	0
0.6127	10.8293	-1.22786	2.28584	-1.53065	0
0.6133	10.8293	-2.14334	5.64575	-0.608879	0
0.6140	10.2187	-0.923011	2.89173	-0.304439	0
0.6147	11.44	-1.22786	3.19467	-0.913318	0
0.6153	10.2187	-1.8385	2.58878	0.608879	0
0.6160	4.42397	-2.44913	-2.60255	3.05285	0
0.6167	-0.461237	-4.2801	-2.60255	1.82664	0
0.6173	-2.90384	-3.97431	1.0603	1.5222	0
0.6180	-3.81982	-0.617223	1.0603	3.35729	0
0.6187	-2.29319	-0.617223	0.454414	3.66173	0
0.6193	-0.155911	-2.44913	1.0603	3.96617	0
0.6200	-0.461237	-0.312375	1.9829	6.1057	0
0.6207	-0.766562	1.82344	4.72315	7.01902	0
0.6213	-0.155911	-0.617223	7.78012	6.41014	0
0.6220	0.760066	-1.53365	8.08306	7.01902	0
0.6227	1.98137	0.907957	4.72315	8.84565	0
0.6233	1.98137	2.73892	-0.151471	8.23678	0
0.6240	-2.29319	-0.312375	-4.11727	7.01902	0
0.6247	-5.65177	-3.36462	-3.51138	7.01902	0
0.6253	-4.43047	-0.617223	0.151471	6.71458	0
0.6260	-1.98787	0.907957	5.94869	7.93234	0
0.6267	-0.766562	-2.44913	12.0489	10.9852	0
0.6273	-0.155911	-3.05883	16.3176	11.2896	0
0.6280	0.149415	-0.0075271	17.8461	8.84565	0
0.6287	1.06539	1.21375	18.4657	8.54121	0
0.6293	2.28669	1.21375	21.206	8.54121	0
0.6300	3.508	2.12923	28.8346	7.01902	0
0.6307	5.03463	1.21375	36.7662	5.80126	0
0.6313	6.86008	-0.617223	42.2605	7.01902	0
0.6320	7.47073	-1.8385	46.846	7.93234	0
0.6327	7.16541	-1.22786	41.9576	7.32346	0
0.6333	6.55476	0.603109	26.7003	5.80126	0
0.6340	8.08139	1.21375	18.4657	6.1057	0
0.6347	10.8293	0.603109	20.6001	8.23678	0
0.6353	7.77606	2.12923	24.5659	9.46299	0
0.6360	-0.461237	3.9602	25.4747	7.93234	0
0.6367	-5.04112	2.73892	10.5204	5.18393	0
0.6373	-5.34645	1.21375	-19.6913	5.18393	0
0.6380	-8.08788	0.603109	-36.1603	7.93234	0
0.6387	-9.61451	0.298261	-30.9828	8.54121	0
0.6393	-7.48373	1.51859	-21.2198	6.41014	0
0.6400	-6.56775	2.12923	-14.4999	6.1057	0
0.6407	-7.48373	0.298261	-18.4657	7.93234	0
0.6413	-6.56775	1.21375	-36.1603	8.23678	0
0.6420	-6.87308	3.9602	-45.9371	8.23678	0
0.6427	-8.69853	2.73892	-43.1831	9.46299	0
0.6433	-10.2252	-0.312375	-43.1831	9.15855	0
0.6440	-11.7518	1.21375	-42.5772	7.32346	0
0.6447	-13.5837	3.65441	-36.4771	7.93234	0
0.6453	-13.2784	2.12923	-34.9486	9.76743	0
0.6460	-11.4465	0.298261	-33.723	9.15855	0
0.6467	-11.7518	0.603109	-27.6229	8.84565	0
0.6473	-14.805	1.82344	-27.017	10.3763	0
0.6480	-14.805	3.04471	-29.1514	8.23678	0
0.6487	-10.2252	3.34956	-24.5659	4.27061	0
0.6493	-5.65177	1.21375	-21.2198	5.80126	0
0.6500	-4.7358	-1.22786	-22.1286	7.93234	0
0.6507	-5.65177	-0.617223	-19.0716	6.1057	0
0.6513	-6.26242	-0.0075271	-14.197	6.41014	0
0.6520	-4.12514	-2.14334	-12.3656	8.84565	0
0.6527	-2.90384	-3.05883	-8.70272	7.32346	0
0.6533	-4.7358	-0.617223	-4.73692	4.57505	0
0.6540	-4.43047	0.907957	-1.9829	5.48836	0
0.6547	-1.07189	-0.923011	1.67996	7.01902	0
0.6553	-1.07189	-0.617223	3.81432	7.01902	0
0.6560	-1.07189	1.21375	3.81432	7.93234	0
0.6567	2.59202	0.298261	6.55458	6.1057	0
0.6573	3.20267	-1.53365	9.3086	4.27061	0
0.6580	0.760066	-1.53365	8.08306	6.1057	0
0.6587	2.59202	-0.617223	5.94869	7.6279	0
0.6593	4.7293	-1.53365	4.42021	5.18393	0
0.6600	4.11865	-0.617223	1.9829	4.57505	0
0.6607	3.20267	-0.0075271	2.89173	7.32346	0
0.6613	2.89735	-1.22786	7.78012	7.93234	0
0.6620	6.55476	-3.05883	11.7459	7.93234	0
0.6627	12.0506	-3.36462	12.0489	9.46299	0
0.6633	12.3559	-1.53365	9.3086	9.76743	0
0.6640	9.91334	-0.0075271	8.38601	9.15855	0
0.6647	9.30269	-0.0075271	10.8371	8.54121	0
0.6653	6.24943	-0.617223	10.2174	9.76743	0
0.6660	5.03463	-1.8385	7.47718	10.6807	0
0.6667	10.524	-3.36462	8.08306	7.93234	0
0.6673	12.3559	-1.22786	9.3086	6.1057	0
0.6680	8.69204	3.34956	10.5204	7.01902	0
0.6687	5.94411	3.9602	13.2744	6.41014	0
0.6693	3.508	3.04471	15.1058	4.57505	0
0.6700	3.508	3.9602	14.4862	6.71458	0
0.6707	7.77606	3.04471	14.1832	8.84565	0
0.6713	6.24943	0.298261	13.2744	6.1057	0
0.6720	3.81332	-0.312375	12.3518	2.44397	0
0.6727	7.47073	0.298261	14.8029	2.44397	0
0.6733	7.16541	-0.617223	17.5431	6.1057	0
0.6740	0.760066	-0.312375	16.6343	7.6279	0
0.6747	0.760066	0.603109	13.8803	3.35729	0
0.6753	3.20267	-0.0075271	10.8371	1.5222	0
0.6760	2.59202	-0.617223	9.61155	4.57505	0
0.6767	4.42397	-2.14334	10.5204	4.27061	0
0.6773	6.24943	-2.44913	10.5204	0.913318	0
0.6780	2.89735	0.907957	8.68895	1.82664	0
0.6787	-1.07189	2.43408	5.64575	3.05285	0
0.6793	-5.34645	1.21375	-1.67996	3.05285	0
0.6800	-8.08788	2.12923	-8.09683	5.18393	0
0.6807	-6.26242	2.43408	-6.26541	4.57505	0
0.6813	-5.65177	-0.0075271	-2.60255	0.913318	0
0.6820	-7.78905	1.21375	-2.28584	2.13953	0
0.6827	-7.78905	4.26505	2.89173	5.18393	0
0.6833	-6.87308	2.12923	8.38601	3.66173	0
0.6840	-6.56775	-0.617223	5.34281	0.913318	0
0.6847	-5.04112	-0.312375	1.0603	1.5222	0
0.6853	-5.65177	-0.923011	-0.151471	3.05285	0
0.6860	-5.65177	-1.8385	-6.26541	3.96617	0
0.6867	-1.98787	-1.53365	-15.4088	5.80126	0
0.6873	0.760066	-2.44913	-21.8256	5.80126	0
0.6880	-1.68254	-3.05883	-24.263	3.35729	0
0.6887	-3.81982	-0.923011	-17.8598	2.74841	0
0.6893	-3.81982	-0.617223	-5.64575	4.27061	0
0.6900	-3.81982	-1.22786	-1.37701	4.87949	0
0.6907	-5.65177	0.603109	-2.60255	4.87949	0
0.6913	-6.56775	1.21375	1.67996	4.27061	0
0.6920	-7.48373	-1.53365	4.72315	2.44397	0
0.6927	-9.00386	-3.36462	1.9829	0.913318	0
0.6933	-10.2252	-3.05883	-0.771127	1.21776	0
0.6940	-8.39321	-3.36462	-1.67996	2.74841	0
0.6947	-6.26242	-2.14334	-5.34281	2.44397	0
0.6953	-4.7358	-0.312375	-9.00566	-1.53065	0
0.6960	-2.29319	-1.53365	-9.92826	-4.57505	0
0.6967	-0.155911	-1.8385	-12.0626	-2.13953	0
0.6973	-1.07189	0.907957	-15.7255	0	0
0.6980	-3.20917	-0.312375	-12.9715	0.608879	0
0.6987	-3.20917	-3.05883	-3.51138	2.74841	0
0.6993	-1.37721	-1.53365	2.89173	3.35729	0
0.7000	1.37072	-1.22786	4.42021	1.5222	0
0.7007	2.59202	-3.05883	7.47718	1.82664	0
0.7013	2.89735	-0.923011	9.91449	0.913318	0
0.7020	3.508	1.21375	11.14	0.608879	0
0.7027	3.81332	0.603109	13.5773	6.1057	0
0.7033	2.59202	-0.923011	8.08306	9.15855	0
0.7040	0.760066	-1.22786	-3.81432	5.48836	0
0.7047	-1.07189	-0.617223	-6.26541	4.87949	0
0.7053	-2.59852	0.298261	-3.51138	6.1057	0
0.7060	-1.98787	-0.0075271	-6.26541	4.87949	0
0.7067	-1.07189	0.298261	-5.34281	6.1057	0
0.7073	-1.37721	1.21375	0.757357	6.71458	0
0.7080	-2.90384	0.298261	4.11727	2.44397	0
0.7087	-4.43047	-0.312375	5.94869	1.5222	0
0.7093	-5.34645	0.907957	5.64575	7.32346	0
0.7100	-6.26242	-0.617223	-0.454414	8.84565	0
0.7107	-6.56775	-1.8385	-8.09683	6.1057	0
0.7113	-5.9571	-0.0075271	-11.7459	4.87949	0
0.7120	-5.04112	1.21375	-8.70272	6.41014	0
0.7127	-3.20917	-0.0075271	1.9829	6.41014	0
0.7133	0.760066	-1.22786	12.0489	4.57505	0
0.7140	5.33995	-1.8385	15.7117	4.57505	0
0.7147	7.47073	-0.312375	19.3746	6.71458	0
0.7153	8.08139	2.12923	21.5089	6.1057	0
0.7160	9.30269	0.907957	14.4862	4.27061	0
0.7167	10.8293	-0.617223	2.89173	5.18393	0
0.7173	11.7453	2.12923	-0.771127	5.80126	0
0.7180	9.91334	3.04471	2.89173	5.18393	0
0.7187	6.55476	1.21375	4.72315	7.6279	0
0.7193	4.42397	1.82344	5.94869	8.54121	0
0.7200	3.508	3.34956	10.2174	6.1057	0
0.7207	2.59202	3.9602	12.9715	6.1057	0
0.7213	1.98137	4.56989	13.8803	7.01902	0
0.7220	2.59202	1.21375	17.5431	5.80126	0
0.7227	2.89735	-2.75398	17.5431	6.71458	0
0.7233	-0.155911	-0.617223	12.3518	7.93234	0
0.7240	-4.7358	1.21375	6.85752	7.01902	0
0.7247	-9.30919	-0.617223	-0.151471	8.54121	0
0.7253	-12.3624	0.298261	-9.00566	10.9852	0
0.7260	-14.805	1.21375	-20.6001	10.0719	0
0.7267	-16.637	-1.53365	-41.9713	8.84565	0
0.7273	-16.0264	-0.312375	-60.8915	7.93234	0
0.7280	-13.8891	3.9602	-58.4404	5.80126	0
0.7287	-11.7518	1.82344	-45.9371	6.1057	0
0.7293	-11.1411	-1.53365	-40.1399	9.15855	0
0.7300	-10.2252	1.51859	-30.9828	9.46299	0
0.7307	-8.39321	4.87568	-16.0284	8.54121	0
0.7313	-9.00386	3.04471	-9.00566	7.93234	0
0.7320	-10.2252	1.82344	-5.64575	3.96617	0
0.7327	-7.1784	3.9602	2.89173	0.913318	0
0.7333	-1.98787	3.9602	9.91449	3.35729	0
0.7340	1.37072	-0.617223	10.2174	5.18393	0
0.7347	3.508	-0.923011	11.14	5.80126	0
0.7353	5.63878	3.04471	15.1058	6.71458	0
0.7360	6.24943	3.34956	22.1286	5.18393	0
0.7367	4.42397	-0.0075271	33.723	1.5222	0
0.7373	2.59202	0.298261	36.7662	1.21776	0
0.7380	2.28669	3.04471	19.0716	3.35729	0
0.7387	3.20267	1.82344	-6.26541	5.18393	0
0.7393	5.03463	-0.617223	-16.0284	5.18393	0
0.7400	5.03463	0.298261	-10.2312	3.05285	0
0.7407	1.98137	2.43408	1.0603	2.44397	0
0.7413	-1.07189	1.82344	10.8371	4.27061	0
0.7420	-1.07189	0.603109	14.8029	4.57505	0
0.7427	-1.07189	3.04471	9.00566	4.87949	0
0.7433	-0.766562	4.87568	-6.87129	6.41014	0
0.7440	0.149415	0.907957	-21.8256	3.35729	0
0.7447	1.06539	-2.75398	-24.5659	-0.913318	0
0.7453	0.149415	-0.617223	-20.903	2.13953	0
0.7460	-0.155911	1.82344	-22.7345	4.27061	0
0.7467	1.98137	-0.312375	-23.3541	2.44397	0
0.7473	3.81332	-2.14334	-16.0284	3.35729	0
0.7480	1.67604	-0.0075271	-8.09683	5.80126	0
0.7487	-0.461237	1.21375	-7.17423	3.35729	0
0.7493	-0.155911	-0.0075271	-9.00566	1.5222	0
0.7500	0.45474	0.603109	-5.94869	1.82664	0
0.7507	-0.461237	1.51859	1.9829	0.608879	0
0.7513	-1.07189	-1.53365	4.72315	0.608879	0
0.7520	1.37072	-2.75398	1.67996	3.35729	0
0.7527	5.03463	-0.312375	1.9829	3.05285	0
0.7533	5.63878	0.907957	6.55458	0.304439	0
0.7540	5.94411	1.82344	10.2174	1.5222	0
0.7547	8.08139	3.9602	13.8803	2.74841	0
0.7553	8.69204	3.65441	15.7117	-0.304439	0
0.7560	6.24943	1.82344	15.1058	-3.05285	0
0.7567	7.47073	2.12923	15.4088	-1.83509	0
0.7573	11.7453	2.73892	17.5431	0.304439	0
0.7580	11.7453	2.12923	20.903	3.05285	0
0.7587	6.24943	-0.312375	23.0374	3.66173	0
0.7593	2.89735	-2.14334	22.1286	1.21776	0
0.7600	5.03463	-1.22786	18.4657	1.5222	0
0.7607	5.03463	-0.0075271	15.1058	3.96617	0
0.7613	-0.155911	-0.617223	14.8029	1.21776	0
0.7620	0.45474	0.298261	21.206	-1.21776	0
0.7627	5.94411	1.21375	29.4405	1.82664	0
0.7633	6.24943	-0.923011	30.6661	3.35729	0
0.7640	4.42397	-1.53365	30.6661	2.44397	0
0.7647	4.7293	1.21375	34.9348	5.18393	0
0.7653	0.760066	2.12923	38.5977	6.1057	0
0.7660	-1.68254	2.12923	44.3949	3.66173	0
0.7667	1.67604	2.43408	44.7116	3.96617	0
0.7673	-1.98787	2.12923	21.206	3.96617	0
0.7680	-9.30919	0.603109	-11.443	2.44397	0
0.7687	-5.65177	-0.617223	-20.903	4.27061	0
0.7693	-0.766562	-1.22786	-14.8029	5.18393	0
0.7700	-3.51449	-1.53365	-16.9373	3.35729	0
0.7707	-3.51449	-2.14334	-24.5659	3.35729	0
0.7713	-1.68254	-1.8385	-27.017	5.48836	0
0.7720	-4.7358	-0.312375	-23.6571	4.57505	0
0.7727	-4.7358	0.603109	-17.2402	2.44397	0
0.7733	-0.155911	-0.312375	-13.5773	2.13953	0
0.7740	-1.07189	-0.617223	-16.3314	2.13953	0
0.7747	-4.43047	-0.617223	-15.4088	2.44397	0
0.7753	-1.37721	-1.22786	-9.61155	2.44397	0
0.7760	2.59202	-0.923011	-6.26541	2.44397	0
0.7767	4.42397	-0.617223	-3.20844	3.05285	0
0.7773	6.55476	-1.22786	4.42021	1.5222	0
0.7780	8.99736	-1.22786	10.5204	0	0
0.7787	7.47073	1.82344	10.2174	1.5222	0
0.7793	4.42397	3.04471	7.17423	1.82664	0
0.7800	3.508	0.298261	4.72315	-1.21776	0
0.7807	1.98137	-1.53365	2.58878	-2.13953	0
0.7813	-1.37721	1.21375	0.757357	0	0
0.7820	-1.37721	1.51859	2.89173	0.913318	0
0.7827	2.28669	0.298261	9.91449	1.82664	0
0.7833	3.508	0.298261	12.9715	2.44397	0
0.7840	2.28669	-0.312375	10.5204	0.913318	0
0.7847	2.28669	-0.923011	12.3518	-0.304439	0
0.7853	2.28669	1.21375	14.8029	0.304439	0
0.7860	-0.155911	4.26505	11.14	0.608879	0
0.7867	-5.04112	3.9602	6.55458	1.21776	0
0.7873	-8.08788	1.51859	4.11727	0.304439	0
0.7880	-5.65177	0.298261	4.11727	-2.74841	0
0.7887	-2.90384	1.51859	5.94869	-3.96617	0
0.7893	-6.56775	2.12923	-0.454414	-3.96617	0
0.7900	-12.6678	0.907957	-15.7255	-3.66173	0
0.7907	-13.5837	2.12923	-21.5227	-3.35729	0
0.7913	-12.0571	3.34956	-18.1628	-3.96617	0
0.7920	-11.7518	0.603109	-22.7345	-6.71458	0
0.7927	-10.5305	-0.617223	-27.9258	-7.6279	0
0.7933	-7.78905	1.51859	-22.7345	-5.80126	0
0.7940	-5.34645	0.603109	-16.9373	-5.80126	0
0.7947	-4.7358	-0.617223	-15.7255	-7.6279	0
0.7953	-5.34645	1.21375	-15.4088	-8.54967	0
0.7960	-5.65177	0.603109	-14.4999	-8.54967	0
0.7967	-7.1784	-1.53365	-15.4088	-9.46299	0
0.7973	-9.91984	-0.312375	-17.2402	-10.3763	0
0.7980	-11.1411	0.298261	-17.8598	-9.76743	0
0.7987	-9.30919	-0.0075271	-12.6685	-8.85411	0
0.7993	-7.1784	2.12923	-4.43398	-9.46299	0
0.8000	-4.7358	2.12923	1.0603	-10.0719	0
0.8007	-2.29319	-0.312375	1.9829	-7.93234	0
0.8013	-1.07189	-0.617223	2.58878	-5.80126	0
0.8020	-1.07189	0.603109	1.9829	-6.41014	0
0.8027	-0.155911	2.12923	-0.771127	-7.6279	0
0.8033	-1.98787	3.65441	-1.67996	-7.6279	0
0.8040	-4.7358	3.04471	1.9829	-7.6279	0
0.8047	-1.37721	1.51859	3.81432	-7.6279	0
0.8053	2.28669	0.603109	1.9829	-6.1057	0
0.8060	0.45474	-2.14334	2.89173	-5.80126	0
0.8067	-0.766562	-5.19558	5.64575	-6.71458	0
0.8073	0.149415	-3.36462	7.78012	-5.49682	0
0.8080	-1.98787	-0.312375	16.3176	-5.19238	0
0.8087	-2.90384	-1.53365	29.4405	-7.6279	0
0.8093	0.45474	-1.8385	39.5203	-7.01902	0
0.8100	-0.155911	-0.617223	40.4291	-4.27061	0
0.8107	-2.90384	-1.53365	21.8119	-5.49682	0
0.8113	0.149415	-1.53365	-6.56835	-8.54967	0
0.8120	3.508	0.603109	-17.2402	-8.54967	0
0.8127	2.59202	-1.8385	-9.61155	-6.1057	0
0.8133	1.37072	-5.19558	-1.07407	-4.27061	0
0.8140	4.42397	-2.44913	9.00566	-5.80126	0
0.8147	6.86008	1.21375	20.903	-8.85411	0
0.8153	6.24943	-1.53365	29.1376	-10.6807	0
0.8160	4.42397	-3.05883	37.6888	-12.2114	0
0.8167	5.33995	-0.923011	38.5977	-13.1247	0
0.8173	8.38671	-1.8385	16.6343	-10.6807	0
0.8180	8.69204	-5.19558	-13.5773	-7.6279	0
0.8187	7.16541	-5.19558	-27.3199	-7.93234	0
0.8193	9.91334	-2.44913	-25.1856	-8.54967	0
0.8200	13.5772	-1.53365	-22.7345	-5.80126	0
0.8207	14.7986	-1.53365	-25.4885	-3.96617	0
0.8213	16.3252	-0.923011	-30.3631	-5.80126	0
0.8220	17.2412	-1.53365	-31.2857	-6.1057	0
0.8227	14.4932	-3.36462	-24.5659	-2.13953	0
0.8233	15.4092	-3.66946	-14.4999	-1.21776	0
0.8240	19.0666	-2.44913	-12.6685	-3.96617	0
0.8247	19.0666	-2.44913	-24.5659	-1.83509	0
0.8253	17.2412	-2.75398	-35.5545	1.82664	0
0.8260	17.5465	-2.44913	-33.723	-1.53065	0
0.8267	15.1039	-3.36462	-27.9258	-3.05285	0
0.8273	12.6613	-3.05883	-27.3199	0.913318	0
0.8280	13.5772	-1.22786	-26.0944	0	0
0.8287	14.1879	-2.44913	-20.6001	-2.44397	0
0.8293	16.0199	-6.41592	-14.197	0.304439	0
0.8300	19.3719	-6.11107	-7.47718	1.82664	0
0.8307	16.3252	-3.36462	-4.43398	0.608879	0
0.8313	12.6613	-3.05883	-9.3086	1.5222	0
0.8320	17.2412	-3.66946	-12.6685	0.304439	0
0.8327	21.2039	-2.14334	-9.3086	-2.13953	0
0.8333	18.7613	-0.923011	-4.43398	0.608879	0
0.8340	16.6305	-1.8385	-0.771127	1.5222	0
0.8347	16.0199	-2.14334	4.72315	-1.53065	0
0.8353	15.7145	-0.923011	7.78012	-1.83509	0
0.8360	19.0666	-0.923011	0.151471	-0.304439	0
0.8367	19.9826	-1.53365	-11.14	-2.13953	0
0.8373	17.2412	-0.923011	-10.8371	-2.74841	0
0.8380	17.8518	-0.923011	-1.07407	-1.21776	0
0.8387	18.1571	-1.53365	5.64575	0.608879	0
0.8393	13.5772	-0.617223	6.55458	1.21776	0
0.8400	11.7453	0.603109	6.85752	-0.608879	0
0.8407	13.5772	-0.923011	9.00566	-3.05285	0
0.8413	12.3559	-2.14334	11.7459	-1.53065	0
0.8420	9.30269	-0.617223	14.4862	0.608879	0
0.8427	8.69204	-1.53365	16.6343	0.913318	0
0.8433	8.38671	-2.44913	19.9804	2.44397	0
0.8440	8.38671	1.21375	23.3404	5.48836	0
0.8447	8.99736	2.73892	24.8688	5.18393	0
0.8453	8.08139	-0.0075271	26.3973	2.74841	0
0.8460	5.33995	0.298261	29.4405	1.5222	0
0.8467	4.42397	1.51859	26.7003	0.913318	0
0.8473	4.42397	0.298261	19.6775	0	0
0.8480	2.59202	1.21375	21.206	-0.608879	0
0.8487	-1.07189	3.04471	26.3973	-0.913318	0
0.8493	-5.65177	1.82344	24.8688	-1.21776	0
0.8500	-8.39321	0.907957	25.7777	0	0
0.8507	-6.87308	3.04471	32.4975	0.608879	0
0.8513	-6.87308	4.26505	25.7777	-2.13953	0
0.8520	-8.69853	4.26505	2.28584	-4.27061	0
0.8527	-7.78905	2.12923	-13.8941	-3.96617	0
0.8533	-5.04112	-0.0075271	-11.7459	-3.35729	0
0.8540	-4.7358	0.907957	-4.73692	-3.05285	0
0.8547	-5.65177	1.21375	-7.78012	-3.96617	0
0.8553	-7.48373	-0.0075271	-17.2402	-4.27061	0
0.8560	-9.30919	2.12923	-20.903	-2.13953	0
0.8567	-9.00386	3.9602	-15.1058	-0.608879	0
0.8573	-9.30919	2.12923	-10.8371	-1.53065	0
0.8580	-12.0571	2.12923	-9.92826	-2.44397	0
0.8587	-13.2784	3.04471	-9.00566	-2.13953	0
0.8593	-12.3624	1.21375	-9.00566	-2.44397	0
0.8600	-12.0571	-0.312375	-8.70272	-2.44397	0
0.8607	-12.6678	0.298261	-5.34281	-1.83509	0
0.8613	-15.721	-0.312375	-3.20844	-1.53065	0
0.8620	-19.6903	1.21375	-4.73692	-1.21776	0
0.8627	-19.0796	5.18053	-6.26541	-0.608879	0
0.8633	-16.637	4.87568	-6.26541	-2.74841	0
0.8640	-17.553	1.51859	-4.43398	-3.96617	0
0.8647	-17.553	1.21375	0.151471	-1.83509	0
0.8653	-16.3317	3.04471	1.36324	0.608879	0
0.8660	-17.8583	2.73892	-1.37701	-0.304439	0
0.8667	-19.0796	1.51859	-1.37701	-2.13953	0
0.8673	-17.2477	2.12923	1.67996	-1.53065	0
0.8680	-17.2477	2.73892	6.55458	-1.83509	0
0.8687	-19.3849	2.43408	13.8803	-3.35729	0
0.8693	-19.3849	2.12923	18.149	-2.74841	0
0.8700	-18.469	1.21375	17.5431	-2.74841	0
0.8707	-20.3009	0.907957	14.1832	-5.80126	0
0.8713	-22.1264	2.12923	6.55458	-6.71458	0
0.8720	-19.6903	1.21375	-5.34281	-3.96617	0
0.8727	-16.0264	-0.0075271	-12.0626	-4.87949	0
0.8733	-15.1104	2.73892	-13.5773	-8.23678	0
0.8740	-14.805	4.87568	-14.197	-7.6279	0
0.8747	-12.9731	3.04471	-12.3656	-6.1057	0
0.8753	-12.6678	2.73892	-11.443	-7.93234	0
0.8760	-11.7518	3.9602	-16.3314	-10.6807	0
0.8767	-8.69853	2.73892	-13.5773	-11.2896	0
0.8773	-7.1784	-0.0075271	1.9829	-9.46299	0
0.8780	-7.78905	-1.22786	15.4088	-7.32346	0
0.8787	-6.56775	-0.617223	24.8688	-7.6279	0
0.8793	-2.90384	0.907957	37.6888	-9.46299	0
0.8800	-0.766562	0.907957	46.2263	-8.54967	0
0.8807	-2.29319	1.21375	50.8118	-6.71458	0
0.8813	-5.65177	1.51859	59.9689	-6.71458	0
0.8820	-5.04112	-0.923011	57.8208	-7.32346	0
0.8827	-5.04112	-3.05883	36.7662	-7.32346	0
0.8833	-8.39321	-2.44913	18.7687	-7.6279	0
0.8840	-7.48373	-3.36462	7.78012	-7.6279	0
0.8847	-2.90384	-5.50043	-7.17423	-5.19238	0
0.8853	-5.65177	-4.58495	-16.3314	-4.87949	0
0.8860	-7.78905	-2.14334	-9.61155	-6.71458	0
0.8867	-2.90384	0.298261	1.0603	-4.87949	0
0.8873	-0.461237	0.907957	-1.07407	-3.05285	0
0.8880	-1.07189	-1.8385	-8.70272	-7.6279	0
0.8887	2.89735	-5.19558	-4.11727	-11.8985	0
0.8893	5.03463	-6.41592	1.67996	-10.3763	0
0.8900	-0.155911	-7.3314	-19.3883	-9.46299	0
0.8907	-3.81982	-6.72076	-52.9461	-8.54967	0
0.8913	-2.59852	-4.2801	-63.0259	-4.87949	0
0.8920	-0.461237	-4.88979	-52.9461	-4.87949	0
0.8927	2.59202	-4.88979	-35.2515	-9.15855	0
0.8933	3.508	-3.36462	-15.4088	-10.0719	0
0.8940	0.45474	-4.58495	-8.39978	-6.71458	0
0.8947	-1.98787	-7.63719	-16.9373	-5.49682	0
0.8953	-3.20917	-7.02655	-20.6001	-7.32346	0
0.8960	-4.43047	-5.80528	-13.5773	-9.46299	0
0.8967	-4.43047	-5.80528	-8.39978	-10.0719	0
0.8973	-2.29319	-4.88979	-10.5341	-9.76743	0
0.8980	1.67604	-4.58495	-19.0716	-7.93234	0
0.8987	5.33995	-5.19558	-24.8688	-5.49682	0
0.8993	5.03463	-4.2801	-20.903	-6.1057	0
0.9000	4.11865	-4.58495	-14.8029	-8.85411	0
0.9007	7.47073	-6.72076	-9.92826	-8.23678	0
0.9013	8.69204	-6.41592	-1.37701	-6.71458	0
0.9020	4.11865	-4.2801	4.72315	-7.01902	0
0.9027	3.508	-4.58495	4.72315	-5.80126	0
0.9033	7.77606	-5.80528	2.89173	-3.35729	0
0.9040	7.77606	-5.19558	-3.20844	-3.66173	0
0.9047	5.63878	-4.2801	-13.2744	-3.66173	0
0.9053	8.38671	-3.97431	-19.6913	-2.13953	0
0.9060	10.524	-5.19558	-19.3883	-3.05285	0
0.9067	8.08139	-6.41592	-12.9715	-3.96617	0
0.9073	6.55476	-5.19558	-2.60255	-2.44397	0
0.9080	8.08139	-2.14334	0.454414	-2.74841	0
0.9087	8.99736	-0.0075271	-4.43398	-1.83509	0
0.9093	8.99736	-1.53365	-5.64575	0.913318	0
0.9100	8.38671	-2.44913	-3.51138	-0.304439	0
0.9107	5.03463	2.12923	-1.67996	-3.05285	0
0.9113	1.06539	5.18053	2.89173	-0.913318	0
0.9120	-0.155911	0.603109	0.757357	-0.304439	0
0.9127	-1.07189	-3.05883	-9.00566	-3.35729	0
0.9133	0.760066	-0.0075271	-11.14	-2.74841	0
0.9140	5.33995	1.21375	-6.87129	0.608879	0
0.9147	8.69204	-0.0075271	-5.34281	0.608879	0
0.9153	8.08139	0.907957	-2.60255	0.913318	0
0.9160	8.38671	1.82344	4.11727	3.05285	0
0.9167	11.44	2.12923	7.47718	2.74841	0
0.9173	12.9666	3.9602	10.2174	2.13953	0
0.9180	13.8826	4.87568	13.8803	2.44397	0
0.9187	14.4932	3.9602	14.8029	1.5222	0
0.9193	13.8826	3.34956	16.9373	0	0
0.9200	12.9666	2.73892	23.9462	1.5222	0
0.9207	11.7453	3.9602	29.7572	4.27061	0
0.9213	9.91334	7.62213	33.4201	6.1057	0
0.9220	10.8293	7.62213	37.6888	7.01902	0
0.9227	12.9666	5.18053	38.9006	6.1057	0
0.9233	11.1346	5.48538	39.8232	3.66173	0
0.9240	8.38671	6.70665	41.0487	3.96617	0
0.9247	9.91334	6.4018	32.8004	7.01902	0
0.9253	11.1346	5.79117	17.5431	8.54121	0
0.9260	10.2187	6.70665	12.6547	7.93234	0
0.9267	11.1346	6.4018	15.4088	8.84565	0
0.9273	12.0506	3.9602	8.38601	10.3763	0
0.9280	9.60802	4.26505	-6.56835	9.76743	0
0.9287	6.55476	7.0115	-15.4088	8.84565	0
0.9293	5.94411	6.70665	-13.8941	8.54121	0
0.9300	7.77606	3.34956	-4.11727	7.01902	0
0.9307	9.91334	2.12923	10.5204	7.93234	0
0.9313	9.91334	2.73892	23.0374	9.76743	0
0.9320	8.69204	3.9602	27.0032	8.54121	0
0.9327	9.30269	4.87568	27.6091	7.01902	0
0.9333	10.524	3.65441	31.272	9.46299	0
0.9340	8.99736	3.9602	28.5317	11.2896	0
0.9347	7.47073	9.4531	7.17423	10.6807	0
0.9353	8.99736	12.1996	-15.7255	9.76743	0
0.9360	8.99736	9.4531	-22.1286	8.54121	0
0.9367	7.47073	7.31729	-17.5569	7.93234	0
0.9373	8.08139	7.62213	-11.443	10.0719	0
0.9380	6.55476	7.0115	-6.26541	11.2896	0
0.9387	1.06539	5.48538	-9.3086	10.6807	0
0.9393	0.149415	3.9602	-15.4088	9.76743	0
0.9400	4.7293	4.56989	-12.0626	10.0719	0
0.9407	5.33995	4.87568	-2.60255	10.0719	0
0.9413	2.89735	3.34956	6.55458	9.76743	0
0.9420	2.28669	3.9602	15.4088	10.3763	0
0.9427	1.06539	5.48538	22.1286	10.6807	0
0.9433	-0.155911	4.87568	28.5317	9.76743	0
0.9440	1.06539	5.79117	30.969	9.15855	0
0.9447	2.59202	6.70665	15.7117	10.6807	0
0.9453	2.59202	3.9602	-3.20844	11.8985	0
0.9460	2.59202	2.73892	-3.20844	10.0719	0
0.9467	3.508	5.48538	7.17423	8.23678	0
0.9473	3.81332	4.26505	17.8461	7.6279	0
0.9480	3.508	2.12923	32.4975	5.80126	0
0.9487	4.42397	3.65441	45.3175	2.13953	0
0.9493	7.16541	3.04471	56.9119	1.5222	0
0.9500	6.55476	-0.0075271	56.609	6.1057	0
0.9507	2.28669	1.51859	13.8803	8.54121	0
0.9513	-0.461237	3.04471	-46.846	5.18393	0
0.9520	-1.98787	0.603109	-67.2946	3.96617	0
0.9527	-5.04112	-0.617223	-62.1033	4.87949	0
0.9533	-7.78905	-0.617223	-69.126	3.35729	0
0.9540	-8.69853	-1.8385	-71.2604	2.13953	0
0.9547	-11.7518	-2.14334	-61.8003	1.5222	0
0.9553	-16.0264	-1.8385	-56.9119	0	0
0.9560	-16.9423	-2.44913	-47.7686	0.304439	0
0.9567	-15.4157	-2.14334	-30.0602	0.608879	0
0.9573	-14.1944	-3.05883	-17.2402	-2.44397	0
0.9580	-12.0571	-3.66946	-3.20844	-2.13953	0
0.9587	-9.00386	-0.617223	9.3086	0.304439	0
0.9593	-9.61451	1.21375	5.64575	-1.83509	0
0.9600	-11.1411	-1.8385	-2.28584	-3.96617	0
0.9607	-8.69853	-3.66946	1.0603	-2.13953	0
0.9613	-7.48373	-4.58495	9.00566	-2.13953	0
0.9620	-10.8358	-7.02655	12.0489	-2.13953	0
0.9627	-12.9731	-4.88979	9.61155	-1.21776	0
0.9633	-12.0571	-1.22786	7.17423	-2.44397	0
0.9640	-10.2252	-3.36462	7.17423	-3.96617	0
0.9647	-8.39321	-6.11107	2.89173	-3.35729	0
0.9653	-6.87308	-5.19558	-6.26541	-2.44397	0
0.9660	-4.12514	-5.50043	-9.92826	-1.21776	0
0.9667	-1.07189	-6.11107	-11.7459	-2.13953	0
0.9673	-2.59852	-5.19558	-16.0284	-4.87949	0
0.9680	-3.51449	-5.19558	-13.5773	-6.1057	0
0.9687	-1.98787	-6.41592	-5.34281	-7.32346	0
0.9693	-4.7358	-6.41592	-5.34281	-8.54967	0
0.9700	-6.87308	-6.11107	-12.6685	-6.71458	0
0.9707	-1.37721	-5.19558	-17.2402	-4.57505	0
0.9713	0.45474	-3.97431	-15.7255	-8.54967	0
0.9720	-5.04112	-6.11107	-12.0626	-12.2114	0
0.9727	-6.56775	-8.85752	-9.61155	-10.6807	0
0.9733	-5.9571	-8.85752	-9.92826	-8.54967	0
0.9740	-10.5305	-7.94204	-8.39978	-8.54967	0
0.9747	-12.9731	-6.72076	-2.9055	-9.46299	0
0.9753	-9.91984	-7.63719	1.67996	-10.0719	0
0.9760	-7.78905	-9.773	5.0261	-11.2896	0
0.9767	-7.1784	-10.0779	14.1832	-12.2114	0
0.9773	-7.48373	-9.16237	25.7777	-12.8203	0
0.9780	-10.8358	-9.16237	33.723	-13.4292	0
0.9787	-12.3624	-9.46816	41.6546	-14.9514	0
0.9793	-10.8358	-10.0779	39.5203	-16.1776	0
0.9800	-9.00386	-10.9933	10.2174	-17.3953	0
0.9807	-8.08788	-7.94204	-27.3199	-18.0042	0
0.9813	-8.39321	-3.36462	-38.3085	-18.6131	0
0.9820	-9.30919	-3.36462	-27.6229	-18.3086	0
0.9827	-8.39321	-4.88979	-20.6001	-16.482	0
0.9833	-5.34645	-4.58495	-18.1628	-15.8731	0
0.9840	-4.7358	-4.88979	-14.8029	-17.6998	0
0.9847	-4.7358	-5.19558	-10.8371	-18.0042	0
0.9853	-2.59852	-3.97431	-5.64575	-15.2558	0
0.9860	-1.07189	-3.97431	-1.9829	-13.1247	0
0.9867	-2.59852	-5.80528	-2.60255	-11.2896	0
0.9873	-2.90384	-7.02655	-2.60255	-11.2896	0
0.9880	-0.155911	-6.11107	0.151471	-13.1247	0
0.9887	2.89735	-3.36462	3.19467	-12.8203	0
0.9893	4.42397	-3.97431	5.94869	-10.3763	0
0.9900	4.11865	-6.41592	9.3086	-9.46299	0
0.9907	1.67604	-4.88979	11.14	-10.3763	0
0.9913	1.67604	-1.8385	12.9715	-10.3763	0
0.9920	5.63878	-2.44913	14.4862	-10.3763	0
0.9927	6.86008	-2.75398	13.2744	-9.46299	0
0.9933	3.508	-1.22786	12.9715	-7.6279	0
0.9940	4.42397	-0.923011	16.9373	-8.85411	0
0.9947	6.24943	-0.0075271	17.2402	-10.3763	0
0.9953	2.59202	2.73892	12.9715	-9.46299	0
0.9960	-0.461237	2.12923	14.1832	-9.15855	0
0.9967	1.98137	0.603109	19.9804	-8.85411	0
0.9973	2.59202	3.34956	23.0374	-5.80126	0
0.9980	0.760066	3.34956	22.1286	-5.19238	0
0.9987	3.508	-0.617223	19.3746	-6.41014	0
0.9993	4.11865	-0.923011	16.0147	-3.66173	0
1.0000	1.06539	1.51859	14.8029	-1.21776	0
1.0007	2.28669	0.298261	13.5773	-3.66173	0
1.0013	3.81332	0.298261	12.3518	-4.57505	0
1.0020	1.67604	3.65441	12.0489	-2.74841	0
1.0027	3.508	3.04471	11.14	-1.21776	0
1.0033	7.16541	-0.312375	12.6547	0.304439	0
1.0040	7.47073	0.603109	17.2402	2.44397	0
1.0047	8.69204	3.9602	14.4862	3.96617	0
1.0053	8.99736	4.87568	5.0261	3.66173	0
1.0060	8.08139	3.65441	4.72315	1.5222	0
1.0067	9.91334	3.9602	14.4862	0.608879	0
1.0073	10.8293	4.87568	23.3404	1.5222	0
1.0080	6.55476	3.04471	30.0602	0	0
1.0087	5.63878	1.82344	36.7662	-0.913318	0
1.0093	9.91334	2.73892	45.3175	2.44397	0
1.0100	11.1346	1.51859	54.1717	2.74841	0
1.0107	9.30269	-0.312375	62.7091	-0.608879	0
1.0113	8.38671	2.12923	66.372	0.608879	0
1.0120	9.30269	4.56989	53.2491	3.35729	0
1.0127	10.8293	3.04471	25.4747	0.608879	0
1.0133	10.2187	1.82344	4.72315	0	0
1.0140	8.38671	2.12923	-8.70272	3.05285	0
1.0147	7.47073	2.73892	-29.1514	1.21776	0
1.0153	7.16541	3.04471	-42.8802	-1.53065	0
1.0160	5.33995	1.82344	-40.1399	0.913318	0
1.0167	2.59202	2.12923	-37.6888	2.74841	0
1.0173	-0.155911	4.87568	-40.1399	2.44397	0
1.0180	0.149415	5.18053	-38.3085	3.35729	0
1.0187	0.760066	3.65441	-30.6798	3.66173	0
1.0193	-4.7358	4.87568	-17.2402	3.05285	0
1.0200	-10.5305	4.26505	-6.26541	3.35729	0
1.0207	-8.39321	0.907957	-5.34281	3.05285	0
1.0213	-3.20917	2.12923	-7.17423	3.05285	0
1.0220	-1.98787	4.87568	-11.7459	6.71458	0
1.0227	-3.81982	1.82344	-14.8029	7.93234	0
1.0233	-6.26242	-1.53365	-4.43398	7.32346	0
1.0240	-5.34645	0.298261	-1.67996	9.15855	0
1.0247	-1.98787	1.21375	-27.6229	10.6807	0
1.0253	-2.59852	-0.617223	-46.543	8.84565	0
1.0260	-7.48373	-0.312375	-44.7116	8.23678	0
1.0267	-9.61451	1.21375	-57.5316	8.84565	0
1.0273	-7.48373	1.21375	-76.1488	9.15855	0
1.0280	-3.20917	1.21375	-70.3516	9.76743	0
1.0287	-1.98787	0.603109	-55.7001	8.23678	0
1.0293	-3.81982	-0.312375	-45.6204	6.41014	0
1.0300	-2.90384	2.12923	-32.1945	7.6279	0
1.0307	-1.07189	4.26505	-21.5227	9.46299	0
1.0313	-4.12514	2.73892	-19.3883	8.84565	0
1.0320	-4.7358	0.907957	-17.8598	6.71458	0
1.0327	1.67604	0.907957	-12.0626	3.66173	0
1.0333	5.33995	-0.923011	-3.51138	3.96617	0
1.0340	4.42397	-2.44913	2.89173	7.01902	0
1.0347	5.94411	-0.617223	5.64575	6.41014	0
1.0353	7.16541	0.907957	10.5204	3.66173	0
1.0360	5.94411	-0.0075271	13.8803	7.01902	0
1.0367	5.03463	-1.22786	13.5773	10.6807	0
1.0373	1.98137	-0.617223	15.7117	7.32346	0
1.0380	0.760066	0.907957	14.1832	5.80126	0
1.0387	5.03463	0.298261	2.89173	8.84565	0
1.0393	6.24943	-0.923011	-4.43398	8.84565	0
1.0400	4.11865	0.298261	-1.37701	6.1057	0
1.0407	6.86008	1.82344	3.81432	7.6279	0
1.0413	8.99736	1.21375	9.61155	8.84565	0
1.0420	4.7293	1.21375	15.7117	8.84565	0
1.0427	1.06539	2.12923	16.3176	9.76743	0
1.0433	-1.37721	0.907957	10.5204	9.46299	0
1.0440	-5.9571	-1.22786	3.19467	7.6279	0
1.0447	-8.39321	-1.53365	-1.07407	7.6279	0
1.0453	-6.56775	0.298261	-1.67996	7.6279	0
1.0460	-2.90384	0.907957	-0.454414	6.1057	0
1.0467	-0.155911	-0.617223	3.81432	6.71458	0
1.0473	0.149415	-1.22786	10.8371	8.23678	0
1.0480	-0.155911	0.298261	12.9715	6.71458	0
1.0487	0.149415	-0.312375	8.38601	4.27061	0
1.0493	-0.766562	-2.44913	6.85752	5.80126	0
1.0500	-2.90384	-1.22786	9.61155	6.41014	0
1.0507	-2.90384	1.21375	11.14	3.35729	0
1.0513	-2.59852	0.298261	12.3518	2.44397	0
1.0520	-2.90384	-1.8385	15.4088	8.84565	0
1.0527	-4.7358	-0.617223	17.8461	10.9852	0
1.0533	-5.9571	0.603109	20.2972	5.18393	0
1.0540	-6.56775	-0.312375	21.206	3.96617	0
1.0547	-8.08788	0.298261	17.5431	8.54121	0
1.0553	-12.0571	3.04471	11.14	7.93234	0
1.0560	-13.2784	1.82344	5.64575	5.18393	0
1.0567	-12.0571	-1.53365	1.67996	5.18393	0
1.0573	-13.5837	-2.14334	-3.20844	3.35729	0
1.0580	-12.3624	-1.53365	-8.39978	4.27061	0
1.0587	-7.1784	-1.8385	-9.3086	7.93234	0
1.0593	-6.56775	-1.53365	-2.60255	6.1057	0
1.0600	-8.08788	-1.53365	6.85752	3.66173	0
1.0607	-6.56775	-2.14334	12.3518	6.71458	0
1.0613	-8.39321	-0.312375	16.6343	6.1057	0
1.0620	-10.2252	0.907957	21.206	3.35729	0
1.0627	-6.26242	-0.923011	23.0374	8.23678	0
1.0633	-5.65177	-0.312375	19.3746	10.3763	0
1.0640	-10.2252	1.21375	13.8803	5.18393	0
1.0647	-8.69853	-0.923011	12.3518	4.27061	0
1.0653	-7.48373	-1.53365	12.3518	6.71458	0
1.0660	-11.1411	0.907957	12.0489	7.01902	0
1.0667	-7.48373	0.603109	12.9715	11.2896	0
1.0673	-3.20917	1.21375	10.2174	12.2029	0
1.0680	-8.69853	3.9602	-1.67996	5.18393	0
1.0687	-10.8358	3.04471	-13.2744	2.13953	0
1.0693	-5.34645	0.298261	-16.9373	4.87949	0
1.0700	-5.04112	0.603109	-17.8598	5.18393	0
1.0707	-6.87308	2.12923	-19.0716	4.57505	0
1.0713	-4.43047	1.51859	-17.2402	5.18393	0
1.0720	-2.90384	-0.0075271	-12.3656	3.96617	0
1.0727	-3.51449	-1.22786	-1.67996	3.35729	0
1.0733	-1.98787	-0.312375	15.7117	3.35729	0
1.0740	-0.155911	0.907957	31.8916	2.44397	0
1.0747	2.59202	0.603109	40.4291	3.35729	0
1.0753	3.508	-0.0075271	36.4633	3.35729	0
1.0760	2.89735	-1.22786	12.0489	1.21776	0
1.0767	2.28669	-1.22786	-20.903	-0.304439	0
1.0773	1.37072	2.12923	-36.1603	-1.21776	0
1.0780	0.760066	3.9602	-36.78	0.913318	0
1.0787	0.760066	2.12923	-38.3085	5.18393	0
1.0793	-2.29319	1.21375	-35.5545	3.35729	0
1.0800	-3.81982	1.82344	-29.7572	-1.83509	0
1.0807	2.28669	0.298261	-29.1514	-1.53065	0
1.0813	5.33995	-2.44913	-23.3541	1.21776	0
1.0820	1.37072	-1.53365	-8.39978	0.608879	0
1.0827	0.760066	1.21375	1.9829	0.913318	0
1.0833	5.33995	0.603109	9.00566	2.13953	0
1.0840	6.86008	-0.923011	15.4088	2.13953	0
1.0847	3.81332	0.298261	13.8803	3.66173	0
1.0853	1.06539	0.298261	10.5204	4.87949	0
1.0860	0.760066	-1.22786	11.14	2.44397	0
1.0867	1.37072	-0.617223	10.2174	0.913318	0
1.0873	0.45474	0.603109	9.61155	1.5222	0
1.0880	0.760066	-1.53365	9.91449	1.82664	0
1.0887	0.760066	-3.97431	1.0603	2.13953	0
1.0893	-1.37721	-1.8385	-9.3086	1.5222	0
1.0900	-1.98787	1.21375	-15.4088	0	0
1.0907	-0.155911	2.73892	-30.9828	0.608879	0
1.0913	-0.155911	1.21375	-51.7344	0	0
1.0920	-0.766562	-0.617223	-58.1375	-5.49682	0
1.0927	0.760066	-0.617223	-48.0715	-7.6279	0
1.0933	1.98137	-0.617223	-34.3289	-2.74841	0
1.0940	1.37072	-2.14334	-23.6571	0	0
1.0947	-1.07189	-2.44913	-17.2402	-1.53065	0
1.0953	-2.90384	-2.14334	-13.5773	-3.05285	0
1.0960	0.149415	-1.22786	-13.8941	-4.57505	0
1.0967	2.28669	-1.53365	-19.0716	-4.87949	0
1.0973	0.149415	-3.05883	-23.6571	-4.57505	0
1.0980	1.37072	-3.05883	-22.1286	-4.87949	0
1.0987	2.59202	-0.617223	-14.197	-4.57505	0
1.0993	-0.155911	-0.312375	-8.39978	-3.96617	0
1.1000	0.149415	-2.44913	-4.43398	-5.80126	0
1.1007	2.28669	-1.8385	4.72315	-6.41014	0
1.1013	0.149415	0.298261	14.1832	-5.19238	0
1.1020	0.149415	0.907957	21.8119	-4.57505	0
1.1027	2.59202	0.603109	32.8004	-2.13953	0
1.1033	1.37072	1.82344	31.272	-1.21776	0
1.1040	1.67604	1.21375	9.61155	-3.96617	0
1.1047	3.81332	-1.53365	-5.64575	-5.80126	0
1.1053	1.06539	-3.36462	-9.61155	-3.05285	0
1.1060	-1.07189	-1.53365	-24.5659	-3.05285	0
1.1067	1.37072	-1.22786	-37.3859	-5.49682	0
1.1073	1.06539	-2.75398	-29.7572	-5.49682	0
1.1080	-0.155911	-2.44913	-19.9942	-4.87949	0
1.1087	1.37072	-0.617223	-15.4088	-5.49682	0
1.1093	0.760066	-0.617223	-5.94869	-4.87949	0
1.1100	1.67604	-0.923011	0.151471	-5.49682	0
1.1107	5.33995	0.603109	-2.28584	-6.41014	0
1.1113	5.03463	0.907957	-1.9829	-4.87949	0
1.1120	1.67604	-0.617223	-1.07407	-3.96617	0
1.1127	3.20267	-1.53365	-7.17423	-5.80126	0
1.1133	6.55476	-1.22786	-14.4999	-7.6279	0
1.1140	6.55476	0.298261	-15.1058	-7.93234	0
1.1147	4.11865	1.21375	-10.8371	-6.71458	0
1.1153	4.7293	0.298261	-6.26541	-5.49682	0
1.1160	8.08139	-0.617223	-3.51138	-7.6279	0
1.1167	9.60802	-1.8385	-0.771127	-9.76743	0
1.1173	8.99736	-4.58495	0.454414	-6.71458	0
1.1180	8.08139	-3.66946	2.89173	-2.74841	0
1.1187	4.7293	-0.617223	5.0261	-3.35729	0
1.1193	1.67604	-1.53365	1.9829	-4.27061	0
1.1200	3.508	-1.53365	-0.151471	-3.66173	0
1.1207	5.94411	-0.923011	5.0261	-3.96617	0
1.1213	4.42397	-3.05883	10.5204	-3.66173	0
1.1220	4.42397	-3.05883	12.9715	-3.05285	0
1.1227	5.03463	-0.617223	16.3176	-3.96617	0
1.1233	1.98137	-1.53365	17.5431	-5.80126	0
1.1240	0.760066	-1.53365	16.3176	-3.05285	0
1.1247	0.760066	0.907957	16.0147	1.5222	0
1.1253	-1.07189	-0.617223	18.149	0.913318	0
1.1260	-2.59852	-2.14334	22.1286	-1.83509	0
1.1267	-0.766562	-0.0075271	24.5659	1.21776	0
1.1273	-1.07189	1.21375	20.903	4.27061	0
1.1280	-4.43047	0.298261	15.7117	-0.304439	0
1.1287	-5.65177	-0.312375	15.4088	-4.27061	0
1.1293	-4.7358	-2.14334	17.5431	-0.304439	0
1.1300	-2.90384	-4.2801	18.149	3.35729	0
1.1307	-2.59852	-5.19558	16.0147	1.82664	0
1.1313	-3.20917	-5.50043	15.1058	0.913318	0
1.1320	-1.07189	-3.66946	17.5431	3.05285	0
1.1327	3.508	-1.22786	17.5431	3.35729	0
1.1333	4.42397	-2.44913	17.2402	0.304439	0
1.1340	2.59202	-4.2801	24.263	-2.13953	0
1.1347	2.59202	-4.58495	28.5317	-2.13953	0
1.1353	1.67604	-5.19558	24.5659	-2.13953	0
1.1360	-0.155911	-3.97431	23.9462	-1.21776	0
1.1367	1.98137	-0.312375	27.3062	1.21776	0
1.1373	6.86008	-0.617223	29.4405	1.82664	0
1.1380	8.38671	-3.36462	34.026	0.304439	0
1.1387	7.16541	-1.8385	37.0692	0.608879	0
1.1393	7.16541	0.298261	34.6319	3.66173	0
1.1400	6.24943	0.298261	35.2377	4.27061	0
1.1407	3.508	-0.0075271	36.1603	0.608879	0
1.1413	2.59202	-0.312375	30.3631	0	0
1.1420	1.67604	0.298261	23.9462	2.44397	0
1.1427	-2.59852	0.907957	15.7117	1.82664	0
1.1433	-8.39321	-0.617223	9.61155	0.608879	0
1.1440	-12.9731	-1.22786	18.149	3.35729	0
1.1447	-13.2784	2.12923	29.4405	4.87949	0
1.1453	-11.7518	1.21375	16.9373	3.66173	0
1.1460	-11.7518	-3.05883	-16.3314	3.96617	0
1.1467	-13.8891	-2.44913	-45.9371	3.66173	0
1.1473	-14.4997	0.298261	-54.7776	2.44397	0
1.1480	-11.1411	-0.923011	-43.8028	3.05285	0
1.1487	-8.69853	-0.923011	-28.2288	2.44397	0
1.1493	-9.30919	0.603109	-20.6001	0.608879	0
1.1500	-8.39321	0.298261	-17.2402	2.13953	0
1.1507	-5.34645	1.82344	-10.5341	3.35729	0
1.1513	-4.7358	4.26505	-4.73692	1.21776	0
1.1520	-5.34645	0.603109	-8.09683	1.21776	0
1.1527	-3.20917	-2.44913	-19.9942	1.82664	0
1.1533	-0.461237	0.907957	-37.0829	-0.608879	0
1.1540	0.45474	3.34956	-56.9119	-2.13953	0
1.1547	-1.98787	1.21375	-73.0918	-1.53065	0
1.1553	-7.1784	0.298261	-74.6203	-3.35729	0
1.1560	-8.39321	1.82344	-63.6317	-3.35729	0
1.1567	-5.65177	3.04471	-52.6432	-0.304439	0
1.1573	-5.34645	3.34956	-42.8802	-1.21776	0
1.1580	-5.65177	2.73892	-34.026	-3.05285	0
1.1587	-4.12514	1.51859	-27.017	-1.53065	0
1.1593	-3.51449	1.21375	-19.9942	-0.304439	0
1.1600	-2.29319	1.51859	-13.5773	-2.44397	0
1.1607	0.760066	1.82344	-10.8371	-4.87949	0
1.1613	-0.155911	2.43408	-7.17423	-3.96617	0
1.1620	-2.59852	2.12923	-1.07407	0	0
1.1627	-1.07189	2.12923	3.81432	1.82664	0
1.1633	-1.68254	3.9602	5.94869	-3.35729	0
1.1640	-3.51449	4.87568	8.68895	-7.01902	0
1.1647	1.98137	3.9602	16.6343	-2.74841	0
1.1653	8.08139	3.34956	25.4747	-0.608879	0
1.1660	6.55476	3.34956	17.8461	-3.05285	0
1.1667	3.20267	2.73892	-0.771127	-0.913318	0
1.1673	2.59202	2.43408	-7.47718	2.13953	0
1.1680	4.42397	3.04471	-5.34281	-1.21776	0
1.1687	7.16541	3.04471	-13.5773	-3.05285	0
1.1693	5.94411	3.04471	-21.8256	0	0
1.1700	2.89735	3.04471	-17.2402	-0.608879	0
1.1707	5.03463	2.12923	-9.92826	-3.66173	0
1.1713	7.47073	3.04471	-3.51138	-3.05285	0
1.1720	6.24943	3.9602	6.55458	-3.05285	0
1.1727	6.24943	2.12923	15.7117	-4.87949	0
1.1733	6.55476	1.21375	22.7345	-5.19238	0
1.1740	5.33995	3.34956	32.1945	-4.87949	0
1.1747	7.16541	3.65441	33.1034	-5.80126	0
1.1753	8.08139	2.12923	24.8688	-6.41014	0
1.1760	1.67604	1.51859	25.1718	-5.80126	0
1.1767	-3.20917	1.51859	35.2377	-6.1057	0
1.1773	-0.766562	1.21375	42.2605	-7.01902	0
1.1780	0.760066	0.298261	46.5292	-5.19238	0
1.1787	-1.98787	-0.923011	44.0919	-2.74841	0
1.1793	-3.81982	-1.8385	28.5317	-3.96617	0
1.1800	-2.59852	-1.22786	12.6547	-5.80126	0
1.1807	-0.766562	-1.22786	11.14	-3.96617	0
1.1813	1.06539	-2.44913	15.7117	-3.05285	0
1.1820	2.89735	-3.05883	16.6343	-4.87949	0
1.1827	3.81332	-1.53365	16.9373	-3.96617	0
1.1833	4.11865	-0.923011	18.4657	-2.74841	0
1.1840	4.7293	-1.8385	16.6343	-2.74841	0
1.1847	4.42397	-2.44913	13.2744	-1.53065	0
1.1853	2.59202	-1.53365	17.5431	0.608879	0
1.1860	4.42397	-0.923011	25.1718	2.44397	0
1.1867	7.16541	-0.312375	23.0374	3.35729	0
1.1873	3.508	1.82344	11.14	0.608879	0
1.1880	-1.07189	2.12923	-2.9055	-5.80126	0
1.1887	1.67604	-2.44913	-20.6001	-5.80126	0
1.1893	4.42397	-6.72076	-43.1831	-1.21776	0
1.1900	4.11865	-5.19558	-60.2718	-1.21776	0
1.1907	4.42397	-2.14334	-59.363	-2.44397	0
1.1913	3.508	-2.44913	-46.846	-0.304439	0
1.1920	2.28669	-3.05883	-36.1603	1.5222	0
1.1927	2.59202	-1.53365	-26.3973	0	0
1.1933	1.67604	-2.14334	-13.5773	0.608879	0
1.1940	1.06539	-3.36462	-5.94869	2.44397	0
1.1947	3.508	-2.14334	-5.03987	1.5222	0
1.1953	5.33995	-2.75398	-3.81432	-0.608879	0
1.1960	2.89735	-4.2801	-0.454414	-1.21776	0
1.1967	0.45474	-3.05883	3.81432	-0.304439	0
1.1973	-0.766562	-2.75398	9.3086	0	0
1.1980	-1.07189	-5.19558	18.4657	0.913318	0
1.1987	-0.766562	-3.97431	28.5317	2.44397	0
1.1993	-1.98787	-0.617223	23.3404	0.913318	0
1.2000	-5.65177	-3.36462	1.0603	-2.74841	0
1.2007	-5.9571	-7.94204	-9.61155	-2.44397	0
1.2013	-1.98787	-7.02655	-0.151471	0.304439	0
1.2020	-0.461237	-5.19558	7.78012	0.913318	0
1.2027	-1.68254	-5.19558	8.08306	0.608879	0
1.2033	-0.155911	-4.88979	-1.07407	1.5222	0
1.2040	2.89735	-2.44913	-21.8256	0.913318	0
1.2047	2.28669	-3.36462	-34.026	1.21776	0
1.2053	0.149415	-7.63719	-24.5659	3.96617	0
1.2060	0.760066	-7.94204	-9.00566	4.27061	0
1.2067	1.06539	-4.58495	4.72315	2.44397	0
1.2073	0.149415	-3.36462	16.0147	0.608879	0
1.2080	1.67604	-3.05883	18.7687	0	0
1.2087	2.28669	-1.22786	14.8029	1.21776	0
1.2093	-1.68254	-2.14334	13.2744	2.44397	0
1.2100	-1.98787	-3.97431	12.9715	1.21776	0
1.2107	0.760066	-1.8385	5.64575	-0.608879	0
1.2113	-1.98787	-1.22786	-9.92826	0	0
1.2120	-7.1784	-4.2801	-23.6571	-0.304439	0
1.2127	-6.56775	-5.19558	-26.7003	-2.13953	0
1.2133	-4.7358	-3.66946	-22.4315	-1.21776	0
1.2140	-5.65177	-4.2801	-19.9942	1.21776	0
1.2147	-5.34645	-4.88979	-16.0284	1.5222	0
1.2153	-2.90384	-3.66946	-3.51138	-0.608879	0
1.2160	-1.07189	-3.36462	8.38601	-0.304439	0
1.2167	-1.07189	-3.36462	12.0489	1.5222	0
1.2173	-1.98787	-2.75398	16.9373	0.608879	0
1.2180	0.149415	-2.14334	18.4657	0	0
1.2187	2.89735	-1.53365	4.11727	1.82664	0
1.2193	2.89735	-0.923011	-10.8371	0.913318	0
1.2200	4.42397	-2.75398	-9.92826	-0.304439	0
1.2207	4.7293	-4.88979	-10.8371	4.27061	0
1.2213	1.67604	-3.36462	-19.6913	5.80126	0
1.2220	2.89735	-0.617223	-16.6343	2.44397	0
1.2227	8.08139	-0.0075271	-6.26541	3.05285	0
1.2233	7.16541	-0.312375	-1.67996	4.57505	0
1.2240	5.94411	-0.617223	9.00566	2.13953	0
1.2247	8.99736	-1.22786	25.7777	3.66173	0
1.2253	8.69204	-0.312375	35.8574	7.32346	0
1.2260	6.24943	0.298261	42.2605	5.80126	0
1.2267	5.63878	-2.44913	44.0919	4.27061	0
1.2273	3.81332	-3.97431	31.272	5.48836	0
1.2280	2.28669	-2.14334	15.1058	4.87949	0
1.2287	2.89735	-1.22786	7.78012	4.87949	0
1.2293	1.06539	-0.312375	1.36324	7.6279	0
1.2300	-1.37721	0.907957	-4.43398	7.32346	0
1.2307	-0.155911	0.298261	-1.67996	5.18393	0
1.2313	0.45474	-0.312375	9.91449	6.1057	0
1.2320	-0.155911	0.298261	20.2972	7.01902	0
1.2327	2.59202	-0.0075271	9.61155	4.87949	0
1.2333	3.508	0.298261	-22.7345	3.05285	0
1.2340	1.37072	1.21375	-44.7116	3.05285	0
1.2347	-0.461237	2.12923	-42.8802	3.96617	0
1.2353	-3.20917	3.9602	-36.78	4.87949	0
1.2360	-7.48373	3.9602	-30.0602	4.27061	0
1.2367	-7.78905	1.51859	-19.0716	3.35729	0
1.2373	-5.34645	0.603109	-13.8941	2.74841	0
1.2380	-5.9571	2.12923	-9.3086	3.35729	0
1.2387	-6.56775	2.12923	3.81432	5.48836	0
1.2393	-5.04112	0.603109	11.443	6.1057	0
1.2400	-5.9571	0.298261	4.11727	3.35729	0
1.2407	-7.48373	1.21375	-4.43398	1.82664	0
1.2413	-5.65177	2.12923	-8.39978	4.27061	0
1.2420	-4.43047	1.21375	-9.92826	6.1057	0
1.2427	-5.04112	0.298261	-6.26541	5.80126	0
1.2433	-5.34645	1.51859	1.0603	5.48836	0
1.2440	-5.04112	1.82344	6.85752	4.57505	0
1.2447	-3.51449	1.51859	10.8371	2.44397	0
1.2453	-1.07189	2.43408	16.3176	3.35729	0
1.2460	-1.07189	3.04471	21.206	5.18393	0
1.2467	-2.90384	4.87568	23.3404	4.57505	0
1.2473	-2.90384	7.0115	27.3062	2.44397	0
1.2480	-4.43047	4.87568	34.026	0.608879	0
1.2487	-4.7358	1.21375	41.3517	0.304439	0
1.2493	-1.07189	2.12923	51.1147	1.5222	0
1.2500	0.760066	3.04471	62.1033	2.13953	0
1.2507	-1.07189	2.12923	67.9005	2.13953	0
1.2513	-0.461237	3.04471	60.8777	2.44397	0
1.2520	-0.155911	5.79117	31.272	1.5222	0
1.2527	-2.90384	5.48538	-18.1628	1.5222	0
1.2533	-3.81982	2.43408	-59.6659	3.35729	0
1.2540	-1.68254	1.21375	-72.7889	2.74841	0
1.2547	-1.07189	2.73892	-66.0691	1.5222	0
1.2553	-0.461237	3.04471	-47.7686	3.35729	0
1.2560	0.760066	2.12923	-21.2198	2.74841	0
1.2567	1.37072	4.87568	1.0603	-0.608879	0
1.2573	1.06539	5.18053	9.00566	-1.53065	0
1.2580	2.59202	1.82344	0.454414	0.608879	0
1.2587	3.508	3.65441	-16.3314	1.82664	0
1.2593	2.59202	7.62213	-28.5317	1.5222	0
1.2600	2.59202	3.9602	-30.3631	0.608879	0
1.2607	5.03463	-0.617223	-22.7345	-0.913318	0
1.2613	4.42397	1.21375	-4.11727	0	0
1.2620	2.59202	1.51859	12.9715	1.82664	0
1.2627	4.11865	0.298261	15.4088	1.82664	0
1.2633	5.33995	2.73892	13.8803	1.21776	0
1.2640	5.33995	3.9602	14.8029	1.5222	0
1.2647	5.94411	1.51859	1.9829	2.44397	0
1.2653	5.63878	-0.617223	-18.1628	3.05285	0
1.2660	5.33995	-0.312375	-20.6001	2.74841	0
1.2667	6.55476	0.298261	-10.2312	0.913318	0
1.2673	6.86008	0.298261	-3.81432	0.608879	0
1.2680	5.63878	-0.617223	1.36324	2.44397	0
1.2687	5.33995	0.298261	7.47718	0.608879	0
1.2693	4.11865	3.34956	6.55458	-2.13953	0
1.2700	4.11865	4.87568	0.151471	-2.13953	0
1.2707	4.7293	5.18053	-2.60255	-0.913318	0
1.2713	0.760066	5.48538	-4.43398	0	0
1.2720	-1.98787	3.65441	-8.09683	1.5222	0
1.2727	-0.155911	-0.0075271	-6.26541	0.608879	0
1.2733	-0.155911	-0.617223	-1.67996	-2.13953	0
1.2740	-1.07189	0.298261	0.454414	0	0
1.2747	2.59202	-0.617223	5.34281	1.5222	0
1.2753	4.42397	-0.0075271	16.6343	-2.13953	0
1.2760	3.81332	2.12923	30.0602	-1.83509	0
1.2767	7.16541	-0.312375	41.3517	1.5222	0
1.2773	9.91334	-3.97431	46.2263	-1.21776	0
1.2780	8.08139	-3.05883	41.6546	-3.96617	0
1.2787	5.63878	-0.617223	33.4201	-3.05285	0
1.2793	3.81332	-0.923011	26.0944	-3.35729	0
1.2800	3.508	-0.617223	25.4747	-3.35729	0
1.2807	5.33995	1.21375	28.5317	-0.913318	0
1.2813	3.20267	1.82344	18.4657	-1.21776	0
1.2820	-0.155911	1.51859	-1.9829	-2.44397	0
1.2827	0.760066	0.907957	-15.1058	0	0
1.2833	-0.766562	-0.312375	-26.3973	-0.304439	0
1.2840	-5.34645	0.298261	-39.8232	-3.66173	0
1.2847	-3.81982	2.12923	-37.0829	-3.05285	0
1.2853	-0.461237	0.907957	-20.903	-0.608879	0
1.2860	-1.68254	-0.617223	-5.94869	-1.21776	0
1.2867	-0.461237	1.21375	10.8371	-2.74841	0
1.2873	1.67604	2.12923	25.7777	-2.13953	0
1.2880	0.760066	0.298261	30.969	-2.13953	0
1.2887	1.98137	-0.617223	30.3631	-3.05285	0
1.2893	4.42397	-1.53365	20.2972	-3.05285	0
1.2900	0.760066	-2.44913	4.42021	-0.304439	0
1.2907	-2.59852	0.298261	-0.151471	-0.913318	0
1.2913	-1.07189	2.12923	-1.9829	-2.44397	0
1.2920	-0.155911	-0.923011	-19.3883	0.304439	0
1.2927	-1.07189	-1.53365	-34.6456	0.608879	0
1.2933	-0.461237	-0.0075271	-29.7572	-3.05285	0
1.2940	1.06539	0.298261	-19.0716	-2.13953	0
1.2947	1.67604	1.82344	-21.8256	0.608879	0
1.2953	0.760066	3.04471	-46.846	-2.74841	0
1.2960	-1.07189	0.907957	-80.1146	-4.27061	0
1.2967	-0.155911	-0.923011	-89.2717	-1.21776	0
1.2973	4.11865	-1.8385	-69.7319	-0.608879	0
1.2980	3.20267	-3.66946	-46.2401	0.304439	0
1.2987	-0.155911	-1.22786	-27.017	3.35729	0
1.2993	2.59202	2.43408	-11.443	4.27061	0
1.3000	5.03463	-0.617223	-8.09683	3.35729	0
1.3007	2.59202	-4.58495	-16.3314	3.35729	0
1.3013	0.760066	-2.44913	-22.1286	3.96617	0
1.3020	1.37072	-0.617223	-21.5227	6.41014	0
1.3027	0.760066	-0.617223	-19.3883	8.54121	0
1.3033	-0.155911	0.603109	-14.197	6.71458	0
1.3040	-1.07189	-0.0075271	-5.34281	5.48836	0
1.3047	-1.07189	-2.44913	0.151471	7.32346	0
1.3053	1.06539	-1.53365	0.757357	7.93234	0
1.3060	2.28669	1.21375	5.0261	9.15855	0
1.3067	0.760066	1.51859	9.3086	11.5941	0
1.3073	-0.766562	1.21375	8.08306	9.76743	0
1.3080	-0.461237	2.43408	11.14	7.01902	0
1.3087	1.06539	3.04471	22.7345	6.41014	0
1.3093	2.28669	1.21375	30.3631	6.71458	0
1.3100	1.06539	-1.53365	31.8916	7.6279	0
1.3107	0.149415	-1.53365	33.723	9.46299	0
1.3113	2.28669	-2.14334	38.2947	8.84565	0
1.3120	3.81332	-3.97431	41.6546	7.93234	0
1.3127	2.59202	-3.66946	40.732	8.23678	0
1.3133	2.28669	-2.14334	35.8574	7.01902	0
1.3140	3.508	-2.14334	30.3631	7.01902	0
1.3147	3.508	-0.617223	28.8346	9.76743	0
1.3153	0.149415	0.298261	31.272	9.76743	0
1.3160	-2.59852	-1.8385	27.9258	8.84565	0
1.3167	-1.07189	-1.8385	11.14	10.0719	0
1.3173	2.59202	0.298261	-1.67996	10.3763	0
1.3180	4.7293	0.298261	4.72315	10.6807	0
1.3187	4.11865	1.21375	11.14	13.1247	0
1.3193	1.06539	5.79117	2.58878	12.8203	0
1.3200	-0.766562	4.87568	-1.9829	10.3763	0
1.3207	0.760066	-0.312375	3.51138	9.46299	0
1.3213	3.20267	-2.44913	6.55458	8.54121	0
1.3220	3.508	-1.22786	10.2174	8.84565	0
1.3227	3.508	1.21375	19.9804	11.8985	0
1.3233	3.508	2.12923	21.206	12.5074	0
1.3240	4.11865	1.21375	5.64575	10.6807	0
1.3247	5.03463	0.603109	-10.8371	10.6807	0
1.3253	4.42397	1.21375	-12.9715	10.9852	0
1.3260	2.59202	0.298261	-7.17423	11.5941	0
1.3267	0.760066	-0.617223	-2.28584	12.8203	0
1.3273	1.06539	1.21375	0.151471	11.5941	0
1.3280	2.89735	1.51859	3.19467	7.93234	0
1.3287	2.89735	-1.53365	7.17423	6.1057	0
1.3293	-0.766562	-2.14334	6.85752	4.87949	0
1.3300	-1.98787	1.51859	6.55458	4.27061	0
1.3307	1.67604	3.04471	15.4088	5.18393	0
1.3313	3.508	0.907957	24.5659	4.57505	0
1.3320	1.06539	-0.0075271	25.4747	3.35729	0
1.3327	0.760066	1.21375	29.4405	2.44397	0
[truncated: 49,408 more rows]
