# Supplementary material for: Identification of Haptic Based Guiding Using Hard Reins
Source: PLoS One. 2015 Jul 22;10(7):e0132020. doi: 10.1371/journal.pone.0132020 (PMC4511788; doi:10.1371/journal.pone.0132020)
Supplement: S4 File — (ZIP) [file pone.0132020.s004.zip › EMGData2/Subject10/T7/t7.txt]

0.0000	0.305099	-6.94022	-7.71691	-4.82846	0
0.0007	0.610198	-5.41521	11.5114	-5.43792	0
0.0013	3.66119	-4.80462	22.4978	-3.30286	0
0.0020	3.96629	-6.94022	15.1736	-1.1678	0
0.0027	0.915297	-7.24602	8.15527	-0.251646	0
0.0033	-0.915297	-6.63542	11.5114	-0.554408	0
0.0040	-1.2204	-5.10942	17.0046	-0.251646	0
0.0047	-2.44079	-3.27862	19.1416	1.88735	0
0.0053	-3.35609	-4.80462	22.1918	1.88735	0
0.0060	-1.52549	-8.77201	28.6028	-0.861102	0
0.0067	0.305099	-7.55082	36.5343	-1.47056	0
0.0073	-1.52549	-5.41521	41.7216	0.0550476	0
0.0080	-4.88158	-6.94022	30.7352	0.0550476	0
0.0087	-6.10198	-6.33062	3.26941	0.664503	0
0.0093	-7.32237	-2.97382	-17.7854	1.58065	0
0.0100	-7.93257	-1.44782	-26.0275	-1.1678	0
0.0107	-5.79688	-2.36322	-34.5709	-3.30286	0
0.0113	-6.40708	-2.97382	-39.1462	-3.30286	0
0.0120	-10.3734	-2.97382	-26.3288	-6.96352	0
0.0127	-8.54277	-4.80462	-7.71691	-10.3214	0
0.0133	-3.05099	-7.55082	-3.13699	-8.79582	0
0.0140	-4.57648	-7.24602	-12.5982	-8.18636	0
0.0147	-8.23767	-6.02482	-18.7032	-9.71197	0
0.0153	-7.32237	-7.85661	-12.2923	-6.96352	0
0.0160	-6.40708	-8.77201	-4.96805	-6.35407	0
0.0167	-6.10198	-6.94022	-1.91781	-9.71197	0
0.0173	-3.66119	-6.02482	6.93152	-9.71197	0
0.0180	-1.2204	-5.10942	14.5617	-6.66076	0
0.0187	-0.305099	-4.80462	15.7854	-6.66076	0
0.0193	0.305099	-6.02482	20.6667	-7.27022	0
0.0200	2.74589	-6.02482	19.4475	-7.57298	0
0.0207	5.18668	-5.72002	-2.83106	-9.40528	0
0.0213	4.88158	-7.24602	-29.0777	-10.6281	0
0.0220	3.96629	-5.10942	-39.1462	-8.79582	0
0.0227	4.88158	-1.44782	-32.4339	-6.04737	0
0.0233	3.66119	-1.44782	-16.5663	-6.96352	0
0.0240	0.915297	-1.44782	-2.52512	-8.48913	0
0.0247	3.66119	0.383974	5.10047	-7.87967	0
0.0253	6.71867	-1.44782	13.3425	-7.87967	0
0.0260	2.74589	-3.27862	16.0868	-10.6281	0
0.0267	-2.44079	-1.44782	1.13699	-10.6281	0
0.0273	-3.35609	-1.14202	-15.0411	-8.48913	0
0.0280	-6.10198	-3.58342	-16.2603	-10.0147	0
0.0287	-10.0683	-3.27862	-10.4612	-11.5403	0
0.0293	-9.15297	-2.36322	-5.88586	-11.5403	0
0.0300	-7.01728	-2.66802	2.35617	-13.0659	0
0.0307	-9.15297	-2.36322	8.76258	-14.2888	0
0.0313	-9.76317	-1.14202	7.84933	-13.3726	0
0.0320	-9.76317	-0.532417	9.98633	-14.2888	0
0.0327	-13.7295	-0.837221	17.3105	-16.1211	0
0.0333	-14.6447	-2.36322	19.7489	-16.4238	0
0.0340	-9.45807	-3.88922	22.8037	-17.34	0
0.0347	-9.15297	-2.97382	33.79	-18.2561	0
0.0353	-13.7295	-0.532417	38.9773	-18.8656	0
0.0360	-16.4753	0.0781802	28.9042	-21.3074	0
0.0367	-17.0855	0.383974	7.23746	-23.7491	0
0.0373	-16.7804	0.0781802	-21.4475	-24.6653	0
0.0380	-14.6447	-0.837221	-44.338	-24.6653	0
0.0387	-12.204	0.0781802	-50.7444	-23.1397	0
0.0393	-10.9836	2.21478	-48.6074	-21.9168	0
0.0400	-10.0683	3.13018	-37.3152	-21.614	0
0.0407	-10.0683	4.04558	-19.9224	-21.3074	0
0.0413	-9.15297	6.48698	-13.2101	-20.0884	0
0.0420	-7.93257	7.09757	-9.54797	-17.9494	0
0.0427	-9.15297	5.57158	2.35617	-17.34	0
0.0433	-10.9836	4.35038	-1.30594	-18.8656	0
0.0440	-10.0683	4.96098	-21.7535	-17.9494	0
0.0447	-8.23767	7.09757	-28.4658	-13.6793	0
0.0453	-7.32237	7.70817	-18.7032	-15.2049	0
0.0460	-6.10198	7.40238	-4.0548	-17.6467	0
0.0467	-6.40708	8.62357	12.4247	-13.6793	0
0.0473	-10.0683	9.53897	15.7854	-13.6793	0
0.0480	-10.9836	8.31778	7.84933	-18.8656	0
0.0487	-6.40708	6.79178	0.525115	-16.4238	0
0.0493	-1.83059	6.18217	-18.0914	-10.0147	0
0.0500	0	7.70817	-51.0504	-10.0147	0
0.0507	0.305099	9.23318	-72.1052	-10.9309	0
0.0513	-0.610198	7.40238	-71.4979	-10.0147	0
0.0520	-0.915297	4.96098	-56.2376	-11.2376	0
0.0527	0.305099	6.18217	-36.096	-12.1537	0
0.0533	0.610198	8.92837	-23.8905	-12.4565	0
0.0540	-1.83059	9.23318	-21.1416	-13.9821	0
0.0547	-2.74589	8.92837	-18.7032	-14.2888	0
0.0553	-2.44079	9.84378	-15.3425	-12.4565	0
0.0560	-1.52549	10.7592	-11.6804	-10.3214	0
0.0567	-2.13569	9.53897	-7.10504	-7.87967	0
0.0573	-4.88158	6.79178	-6.18723	-6.96352	0
0.0580	-5.79688	5.87638	-5.57992	-5.13515	0
0.0587	-3.66119	8.31778	-2.83106	-1.77725	0
0.0593	-5.49178	9.53897	-3.74887	-1.47056	0
0.0600	-8.84787	8.92837	-4.96805	-2.99616	0
0.0607	-6.71218	8.31778	-5.27399	-1.47056	0
0.0613	-5.49178	7.40238	-9.54797	-0.554408	0
0.0620	-7.32237	5.87638	-10.1553	0.664503	0
0.0627	-4.57648	6.48698	-1	4.93856	0
0.0633	-0.915297	9.84378	3.57535	7.68307	0
0.0640	-2.74589	11.3698	-0.694066	7.68307	0
0.0647	-3.05099	7.09757	-1.30594	9.51537	0
0.0653	-2.13569	3.13018	2.96804	11.041	0
0.0660	-3.35609	4.04558	6.32422	11.3477	0
0.0667	-2.74589	5.57158	11.5114	13.176	0
0.0673	-1.2204	4.65617	19.7489	13.4827	0
0.0680	-1.83059	4.35038	26.1599	12.5666	0
0.0687	-0.915297	4.35038	32.8722	14.0922	0
0.0693	0	4.04558	42.3334	15.0083	0
0.0700	-3.66119	3.43498	50.8768	14.3989	0
0.0707	-5.79688	2.82537	54.5389	16.8406	0
0.0713	-4.27139	2.21478	52.7079	17.7568	0
0.0720	-4.27139	2.82537	52.1006	13.176	0
0.0727	-4.57648	2.21478	52.7079	9.51537	0
0.0733	-1.83059	0.0781802	49.3517	11.3477	0
0.0740	-1.52549	0.0781802	49.0458	13.7894	0
0.0747	-3.66119	1.29937	50.5755	13.176	0
0.0753	-3.05099	-0.532417	28.9042	12.2599	0
0.0760	-1.52549	-3.27862	-15.6484	13.176	0
0.0767	-1.83059	-2.36322	-45.2513	13.4827	0
0.0773	-1.52549	0.383974	-48.0001	13.7894	0
0.0780	-0.305099	-0.837221	-44.338	13.7894	0
0.0787	-1.52549	-4.19402	-40.37	13.176	0
0.0793	-3.05099	-3.27862	-33.959	13.7894	0
0.0800	-3.05099	-1.75262	-29.9909	15.9245	0
0.0807	-3.96629	-3.27862	-24.4978	16.8406	0
0.0813	-4.27139	-5.41521	-13.2101	16.2272	0
0.0820	-1.83059	-6.02482	1.43836	16.2272	0
0.0827	-2.13569	-5.41521	13.0366	18.669	0
0.0833	-7.32237	-2.66802	16.0868	19.5851	0
0.0840	-8.23767	-3.27862	9.98633	15.9245	0
0.0847	-3.96629	-8.77201	7.5434	15.9245	0
0.0853	-1.2204	-10.6028	13.3425	21.7241	0
0.0860	-0.915297	-6.63542	22.4978	20.808	0
0.0867	0.610198	-5.41521	32.8722	14.7016	0
0.0873	1.83059	-7.85661	38.0595	15.0083	0
0.0880	-0.305099	-9.68742	37.1462	18.669	0
0.0887	-2.74589	-9.07682	45.3837	18.3662	0
0.0893	-1.52549	-7.55082	56.37	19.2824	0
0.0900	1.83059	-6.94022	41.7216	19.8918	0
0.0907	3.66119	-8.77201	9.68039	16.8406	0
0.0913	4.88158	-8.77201	-0.392695	15.9245	0
0.0920	6.10198	-7.85661	12.7306	14.7016	0
0.0927	4.27139	-8.77201	21.58	9.82206	0
0.0933	2.74589	-10.298	23.717	9.20868	0
0.0940	5.79688	-9.68742	29.5161	11.041	0
0.0947	7.63397	-6.94022	34.096	6.46416	0
0.0953	3.66119	-6.02482	36.2284	0.664503	0
0.0960	0.915297	-8.77201	37.1462	1.27396	0
0.0967	2.74589	-9.07682	23.717	0.361741	0
0.0973	5.49178	-8.77201	-3.44293	-1.47056	0
0.0980	7.32887	-11.2134	-22.3654	2.19011	0
0.0987	7.63397	-11.5182	-36.096	4.93856	0
0.0993	7.93906	-8.77201	-57.7627	1.27396	0
0.1000	8.54926	-9.38261	-70.886	-1.47056	0
0.1007	8.24416	-9.99222	-60.2056	0.0550476	0
0.1013	7.93906	-8.77201	-40.6759	-0.554408	0
0.1020	8.24416	-10.298	-23.8905	-1.1678	0
0.1027	10.9901	-10.6028	-11.379	2.4968	0
0.1033	27.7705	-7.24602	-10.4612	4.93856	0
0.1040	57.0665	-7.24602	-20.5343	2.79956	0
0.1047	77.5146	-7.55082	-28.4658	1.27396	0
0.1053	82.0911	-4.19402	-27.8585	2.4968	0
0.1060	85.4537	-3.88922	-21.4475	3.41295	0
0.1067	90.6404	-5.72002	-18.7032	2.79956	0
0.1073	90.0302	-3.58342	-26.6348	2.19011	0
0.1080	88.8098	-2.36322	-35.4841	-0.251646	0
0.1087	92.4709	-3.27862	-33.3517	-3.30286	0
0.1093	95.5219	-2.97382	-21.7535	-2.38671	0
0.1100	93.9964	-3.27862	-8.9361	1.27396	0
0.1107	93.0811	-4.49882	-3.44293	1.58065	0
0.1113	95.2168	-4.80462	-10.7671	2.19011	0
0.1120	95.5219	-4.49882	-22.9727	4.02241	0
0.1127	93.9964	-3.58342	-27.5526	0.664503	0
0.1133	94.6066	-2.05743	-22.6667	-2.99616	0
0.1140	95.827	-2.66802	-13.2101	-1.47056	0
0.1147	93.9964	-5.10942	-8.9361	0.361741	0
0.1153	91.8607	-5.10942	-18.7032	-0.251646	0
0.1160	91.5556	-3.27862	-32.4339	1.88735	0
0.1167	90.0302	-3.58342	-32.4339	4.63186	0
0.1173	87.2843	-4.19402	-19.6165	4.93856	0
0.1180	86.9792	-1.14202	-3.74887	4.93856	0
0.1187	85.4537	1.29937	9.98633	4.02241	0
0.1193	79.6503	1.29937	13.3425	2.19011	0
0.1200	75.0738	0.383974	6.01828	1.27396	0
0.1207	74.7687	-2.05743	-5.88586	1.27396	0
0.1213	72.633	-2.36322	-15.6484	2.4968	0
0.1220	68.6667	0.688777	-15.9544	4.3291	0
0.1227	66.8361	1.29937	-4.35618	6.46416	0
0.1233	65.6157	-0.226624	12.4247	6.76692	0
0.1240	63.7852	0.688777	25.2421	7.68307	0
0.1247	58.2934	1.90898	21.8859	10.4315	0
0.1253	50.6594	1.29937	-1.61188	12.2599	0
0.1260	46.388	1.29937	-25.7215	11.9571	0
0.1267	43.6421	-0.837221	-31.5206	11.9571	0
0.1273	39.0656	-2.66802	-22.3654	13.176	0
0.1280	35.7096	1.29937	-7.41098	12.5666	0
0.1287	32.9637	3.43498	11.5114	12.8733	0
0.1293	27.4654	0.688777	26.7718	14.3989	0
0.1300	23.8042	2.21478	23.1096	13.176	0
0.1307	20.7532	4.04558	-1	10.7343	0
0.1313	14.3461	0.993581	-21.4475	10.7343	0
0.1320	9.15946	0.383974	-24.1964	9.51537	0
0.1327	7.32887	1.90898	-19.6165	5.85471	0
0.1333	3.96629	-0.226624	-9.24203	5.85471	0
0.1340	2.74589	0.383974	8.46121	8.59922	0
0.1347	1.52549	4.04558	19.7489	8.59922	0
0.1353	-3.35609	2.51958	24.3288	7.98977	0
0.1360	-6.40708	1.60418	34.7033	9.82206	0
0.1367	-7.32237	4.96098	44.1645	10.1248	0
0.1373	-11.5938	4.35038	39.8905	8.29253	0
0.1380	-13.7295	0.993581	29.5161	8.29253	0
0.1387	-13.1193	0.688777	22.4978	8.59922	0
0.1393	-15.8651	2.21478	22.8037	9.20868	0
0.1400	-16.4753	3.13018	28.9042	11.6504	0
0.1407	-15.2549	1.90898	33.4841	12.8733	0
0.1413	-19.2212	0.0781802	32.5663	12.2599	0
0.1420	-21.6685	1.90898	33.1782	14.3989	0
0.1427	-20.4481	4.65617	33.79	16.8406	0
0.1433	-25.0246	4.96098	22.4978	14.3989	0
0.1440	-29.296	4.96098	4.49316	12.8733	0
0.1447	-26.5501	5.87638	-6.18723	16.5339	0
0.1453	-24.7195	4.96098	-11.379	18.9757	0
0.1460	-28.3807	3.13018	-17.1736	19.2824	0
0.1467	-32.347	2.82537	-14.7352	20.1946	0
0.1473	-34.7878	3.43498	-1.30594	18.0595	0
0.1480	-32.0419	4.35038	13.6484	15.0083	0
0.1487	-23.8042	4.04558	20.3608	16.2272	0
0.1493	-16.1702	3.74077	9.68039	17.1434	0
0.1500	-10.3734	4.65617	-15.0411	16.2272	0
0.1507	-3.05099	4.65617	-30.6028	17.4501	0
0.1513	3.05099	4.96098	-25.7215	18.9757	0
0.1520	9.15946	7.09757	-11.6804	17.7568	0
0.1527	16.4818	6.48698	6.32422	16.5339	0
0.1533	19.8379	3.13018	24.3288	15.0083	0
0.1540	25.3297	2.82537	27.3791	13.7894	0
0.1547	38.4554	4.65617	16.0868	15.9245	0
0.1553	49.7441	4.96098	8.46121	15.315	0
0.1560	56.4563	5.87638	12.4247	10.4315	0
0.1567	65.6157	5.26677	25.8539	9.20868	0
0.1573	77.5146	3.43498	39.5891	10.7343	0
0.1580	91.2505	3.13018	30.4339	11.3477	0
0.1587	109.868	4.65617	-5.88586	12.2599	0
0.1593	125.123	4.04558	-37.0138	11.041	0
0.1600	127.259	3.74077	-40.6759	8.29253	0
0.1607	122.682	4.35038	-29.6896	11.041	0
0.1613	118.716	4.04558	-17.7854	15.0083	0
0.1620	113.224	3.43498	-9.24203	13.176	0
0.1627	105.895	3.13018	-10.1553	12.5666	0
0.1633	99.4882	1.90898	-22.3654	14.3989	0
0.1640	91.8607	2.82537	-41.2832	12.8733	0
0.1647	79.9554	4.96098	-58.3746	13.176	0
0.1653	66.8361	3.74077	-61.7307	15.9245	0
0.1660	55.8461	2.21478	-51.0504	15.0083	0
0.1667	45.4727	6.18217	-42.8083	15.6178	0
0.1673	35.4045	7.70817	-42.8083	15.9245	0
0.1680	29.296	4.35038	-38.5389	9.51537	0
0.1687	28.6858	3.13018	-28.1599	6.76692	0
0.1693	32.6586	4.04558	-22.3654	13.176	0
0.1700	35.4045	2.82537	-19.3106	15.0083	0
0.1707	32.3535	3.13018	-12.5982	10.4315	0
0.1713	26.5501	5.57158	-10.1553	9.51537	0
0.1720	22.8889	4.35038	-13.2101	9.82206	0
0.1727	18.3124	2.21478	-10.1553	7.98977	0
0.1733	10.9901	3.43498	1.43836	6.76692	0
0.1740	2.74589	3.13018	13.6484	6.15747	0
0.1747	-5.18668	-0.226624	22.4978	5.24132	0
0.1753	-10.0683	0.0781802	23.717	5.24132	0
0.1760	-11.5938	3.13018	21.58	4.63186	0
0.1767	-17.3906	1.29937	28.2969	3.71571	0
0.1773	-25.9399	-0.532417	38.0595	4.93856	0
0.1780	-30.2113	-0.226624	42.9453	6.76692	0
0.1787	-34.1776	-0.532417	46.6074	7.07362	0
0.1793	-43.3305	0.383974	42.6394	7.98977	0
0.1800	-50.6594	3.13018	22.4978	7.98977	0
0.1807	-52.7951	1.60418	-2.22375	4.02241	0
0.1813	-55.541	-1.14202	-13.8174	1.27396	0
0.1820	-60.7277	0.383974	-7.71691	5.85471	0
0.1827	-66.8297	0.688777	7.84933	11.3477	0
0.1833	-72.3279	0.383974	8.46121	11.3477	0
0.1840	-74.1585	3.43498	-15.9544	10.1248	0
0.1847	-72.633	4.65617	-41.8951	12.2599	0
0.1853	-71.1075	0.688777	-45.2513	12.2599	0
0.1860	-69.8806	0.0781802	-31.822	8.59922	0
0.1867	-71.1075	2.21478	-16.5663	7.68307	0
0.1873	-77.2095	0.383974	-5.57992	7.68307	0
0.1880	-82.3962	-1.75262	-2.22375	4.93856	0
0.1887	-82.3962	0.383974	-5.88586	4.93856	0
0.1893	-83.3115	3.13018	-8.32422	8.59922	0
0.1900	-90.0237	3.13018	-3.13699	6.46416	0
0.1907	-97.0474	0.383974	0.525115	3.10626	0
0.1913	-101.624	-0.226624	2.35617	4.02241	0
0.1920	-103.455	0.688777	10.2923	0.361741	0
0.1927	-102.539	-1.14202	8.46121	-6.04737	0
0.1933	-104.675	-2.66802	-10.7671	-4.21901	0
0.1940	-110.777	-0.532417	-23.2786	-2.38671	0
0.1947	-113.828	0.383974	-18.0914	-6.96352	0
0.1953	-113.523	0.383974	-8.32422	-8.79582	0
0.1960	-118.099	1.60418	1.13699	-8.48913	0
0.1967	-125.123	0.993581	3.26941	-9.71197	0
0.1973	-129.089	-0.837221	-5.27399	-9.09858	0
0.1980	-130.005	0.688777	-7.71691	-7.87967	0
0.1987	-131.835	0.688777	4.18723	-9.71197	0
0.1993	-133.056	-1.44782	19.7489	-11.2376	0
0.2000	-130.005	0.993581	36.2284	-12.4565	0
0.2007	-127.259	4.35038	48.7444	-13.3726	0
0.2013	-132.14	2.82537	49.6577	-11.5403	0
0.2020	-136.412	0.688777	40.8083	-10.0147	0
0.2027	-135.496	1.29937	28.6028	-9.71197	0
0.2033	-138.852	3.43498	22.4978	-9.71197	0
0.2040	-141.293	5.26677	30.7352	-13.3726	0
0.2047	-134.886	4.65617	46.3015	-15.5077	0
0.2053	-129.089	3.13018	61.8632	-11.2376	0
0.2060	-130.005	3.43498	63.6942	-9.40528	0
0.2067	-126.954	1.60418	27.0731	-12.4565	0
0.2073	-120.845	-0.532417	-32.7398	-13.3726	0
0.2080	-120.845	1.60418	-64.4796	-12.4565	0
0.2087	-124.513	3.13018	-58.9865	-11.5403	0
0.2093	-124.208	1.29937	-48.0001	-11.5403	0
0.2100	-121.15	1.29937	-36.7079	-14.2888	0
0.2107	-117.794	2.82537	-18.7032	-16.1211	0
0.2113	-113.218	2.51958	-9.24203	-15.2049	0
0.2120	-108.031	3.13018	-20.2284	-16.1211	0
0.2127	-102.844	4.04558	-42.507	-17.9494	0
0.2133	-96.7423	2.82537	-53.7947	-19.4751	0
0.2140	-91.2441	1.29937	-42.507	-20.6979	0
0.2147	-88.8033	2.21478	-23.2786	-20.3912	0
0.2153	-87.888	4.04558	-10.7671	-19.4751	0
0.2160	-86.0574	4.04558	-2.22375	-21.3074	0
0.2167	-83.3115	0.0781802	5.10047	-22.5302	0
0.2173	-79.0401	-2.36322	11.8174	-20.6979	0
0.2180	-75.3789	0.383974	24.3288	-20.3912	0
0.2187	-74.1585	2.21478	35.3152	-19.1723	0
0.2193	-74.1585	0.383974	27.0731	-17.9494	0
0.2200	-73.8534	-0.226624	3.26941	-19.7817	0
0.2207	-71.4126	1.29937	-14.1233	-20.6979	0
0.2213	-66.8297	1.60418	-19.0046	-19.7817	0
0.2220	-63.1685	0.688777	-19.6165	-18.5628	0
0.2227	-64.0838	0.688777	-19.6165	-15.5077	0
0.2233	-64.694	3.13018	-16.5663	-13.3726	0
0.2240	-62.5583	4.04558	-11.6804	-12.7632	0
0.2247	-61.3379	0.993581	-10.4612	-10.9309	0
0.2253	-59.5073	0.993581	-11.9863	-8.79582	0
0.2260	-54.6257	5.87638	-11.379	-9.71197	0
0.2267	-51.2696	7.09757	-10.1553	-8.79582	0
0.2273	-50.9645	4.96098	-6.49317	-6.96352	0
0.2280	-46.6931	3.74077	3.57535	-8.79582	0
0.2287	-38.7541	1.29937	6.01828	-10.3214	0
0.2293	-36.6184	0.688777	-8.01828	-7.87967	0
0.2300	-37.8388	5.26677	-15.3425	-5.74461	0
0.2307	-34.7878	5.87638	-1.30594	-6.96352	0
0.2313	-29.6011	2.82537	17.0046	-6.04737	0
0.2320	-27.1603	2.82537	30.1279	-4.21901	0
0.2327	-22.8889	1.90898	41.7216	-6.66076	0
0.2333	-20.143	-0.532417	42.6394	-8.18636	0
0.2340	-21.9736	2.21478	25.548	-4.82846	0
0.2347	-21.0583	4.04558	2.35617	-4.21901	0
0.2353	-16.4753	0.0781802	-16.8722	-7.87967	0
0.2360	-14.9498	-0.226624	-27.8585	-6.66076	0
0.2367	-15.56	3.13018	-27.8585	-2.38671	0
0.2373	-12.8142	0.993581	-18.7032	-4.21901	0
0.2380	-9.15297	-1.44782	-3.13699	-4.52177	0
0.2387	-7.32237	1.60418	10.8996	0.0550476	0
0.2393	-7.32237	3.13018	8.15527	-0.251646	0
0.2400	-6.71218	1.60418	-9.54797	-4.52177	0
0.2407	-3.66119	1.60418	-19.0046	-4.21901	0
0.2413	0.610198	0.993581	-10.7671	-0.554408	0
0.2420	5.79688	-0.837221	6.01828	3.10626	0
0.2427	13.7359	-1.44782	19.1416	4.93856	0
0.2433	22.2787	-2.36322	25.2421	3.10626	0
0.2440	29.296	-3.27862	27.9909	2.19011	0
0.2447	34.7943	-2.66802	27.9909	4.02241	0
0.2453	38.1504	-2.97382	19.4475	4.93856	0
0.2460	39.3707	-3.58342	9.37445	5.54801	0
0.2467	37.5402	-1.44782	12.7306	7.68307	0
0.2473	34.1841	1.90898	23.411	6.76692	0
0.2480	34.1841	0.993581	33.79	4.3291	0
0.2487	37.8453	-2.36322	49.9636	5.85471	0
0.2493	35.4045	-2.05743	56.37	8.90592	0
0.2500	26.8552	1.29937	30.4339	7.98977	0
0.2507	22.8889	2.21478	-13.5114	6.76692	0
0.2513	19.2277	3.13018	-49.2193	7.07362	0
0.2520	14.3461	3.74077	-66.612	7.68307	0
0.2527	17.7022	1.29937	-64.4796	6.76692	0
0.2533	22.8889	-1.44782	-50.7444	6.76692	0
0.2540	19.2277	0.383974	-40.6759	7.68307	0
0.2547	17.3971	1.29937	-38.5389	6.76692	0
0.2553	21.3634	-1.75262	-35.79	4.93856	0
0.2560	19.8379	-2.05743	-27.5526	6.76692	0
0.2567	18.0073	0.383974	-15.6484	9.20868	0
0.2573	22.2787	0.993581	-7.10504	7.07362	0
0.2580	22.8889	0.688777	-4.96805	7.38031	0
0.2587	19.2277	-0.532417	-3.74887	11.041	0
0.2593	16.7869	-1.44782	-1.91781	9.82206	0
0.2600	13.7359	0.383974	-0.694066	7.38031	0
0.2607	10.9901	0.993581	3.26941	9.51537	0
0.2613	11.9054	-1.44782	5.10047	11.9571	0
0.2620	10.0748	-0.837221	-0.694066	13.176	0
0.2627	7.02377	1.29937	-6.49317	15.9245	0
0.2633	6.40708	0.0781802	-7.41098	15.0083	0
0.2640	6.40708	-2.05743	-6.7991	11.041	0
0.2647	5.79688	-1.75262	-3.13699	11.9571	0
0.2653	8.24416	-0.837221	4.18723	15.0083	0
0.2660	10.3799	-1.14202	7.5434	15.6178	0
0.2667	9.15946	-1.44782	4.18723	15.6178	0
0.2673	8.54926	-2.36322	-3.13699	15.6178	0
0.2680	11.2952	-2.36322	-6.7991	14.0922	0
0.2687	13.7359	0.383974	-0.392695	13.176	0
0.2693	13.7359	2.21478	12.4247	12.2599	0
0.2700	14.3461	-1.75262	23.411	10.7343	0
0.2707	12.5155	-5.41521	34.3973	10.1248	0
0.2713	9.15946	-2.36322	50.5755	10.4315	0
0.2720	10.0748	0.383974	67.9682	12.2599	0
0.2727	12.2104	-1.44782	80.4797	13.176	0
0.2733	13.4308	-1.14202	85.6669	11.3477	0
0.2740	17.3971	0.688777	78.3427	8.90592	0
0.2747	18.6175	-1.14202	69.1874	8.90592	0
0.2753	13.4308	-2.66802	74.6805	7.98977	0
0.2760	12.8206	-1.44782	80.1737	5.85471	0
0.2767	21.3634	-2.66802	65.5253	4.02241	0
0.2773	27.1603	-4.19402	40.8083	1.88735	0
0.2780	27.7705	-3.27862	17.9179	2.19011	0
0.2787	29.6011	-2.36322	-8.01828	6.46416	0
0.2793	28.6858	-3.58342	-35.4841	6.76692	0
0.2800	24.1093	-3.27862	-56.2376	3.10626	0
0.2807	21.6685	0.0781802	-61.7307	4.02241	0
0.2813	21.9736	1.60418	-50.4385	6.76692	0
0.2820	23.8042	-1.44782	-37.3152	7.98977	0
0.2827	24.7195	-2.66802	-39.4522	9.51537	0
0.2833	22.8889	-0.532417	-45.5572	10.4315	0
0.2840	20.4481	-1.44782	-41.5891	7.68307	0
0.2847	19.2277	-2.36322	-37.0138	7.38031	0
0.2853	14.6512	0.993581	-40.6759	9.51537	0
0.2860	10.0748	2.21478	-43.7261	10.7343	0
0.2867	9.15946	-0.226624	-37.0138	11.041	0
0.2873	7.63397	1.29937	-26.6348	8.59922	0
0.2880	5.18668	2.21478	-16.8722	1.88735	0
0.2887	3.66119	-0.226624	-8.63016	-0.251646	0
0.2893	-0.915297	0.688777	-11.379	5.85471	0
0.2900	-7.62747	1.90898	-23.8905	8.59922	0
0.2907	-7.01728	-1.75262	-26.6348	4.02241	0
0.2913	-1.83059	-3.88922	-18.3973	1.58065	0
0.2920	-0.305099	-1.44782	-15.9544	3.10626	0
0.2927	-0.915297	-0.532417	-15.9544	1.27396	0
0.2933	-1.83059	-0.532417	-14.1233	-1.47056	0
0.2940	-3.35609	-1.44782	-18.7032	-0.554408	0
0.2947	-0.915297	-3.27862	-23.2786	0.361741	0
0.2953	0.915297	-2.36322	-20.5343	-1.47056	0
0.2960	-1.83059	-1.44782	-22.6667	-2.6934	0
0.2967	-0.915297	-2.05743	-31.2147	-3.30286	0
0.2973	3.35609	-0.532417	-33.3517	-4.21901	0
0.2980	1.83059	-1.44782	-28.7718	-2.6934	0
0.2987	-1.83059	-4.49882	-21.4475	-1.1678	0
0.2993	-2.74589	-2.05743	-13.8174	-2.08001	0
0.3000	-4.88158	0.383974	-11.379	-3.91231	0
0.3007	-5.79688	-3.27862	-10.1553	-4.52177	0
0.3013	-2.13569	-3.88922	-5.27399	-3.30286	0
0.3020	-1.83059	-2.36322	-2.22375	-1.1678	0
0.3027	-4.57648	-4.80462	-1.30594	-0.251646	0
0.3033	-5.18668	-5.72002	4.18723	-2.08001	0
0.3040	-3.66119	-3.27862	5.71234	-1.47056	0
0.3047	-1.83059	-5.10942	-1.30594	2.19011	0
0.3053	-0.305099	-7.55082	-2.22375	1.88735	0
0.3060	-0.305099	-4.49882	8.15527	-1.47056	0
0.3067	1.52549	0.383974	12.7306	-2.38671	0
0.3073	5.18668	1.29937	10.2923	-2.38671	0
0.3080	6.10198	-2.05743	13.9544	-2.99616	0
0.3087	5.49178	-3.27862	18.8357	-2.08001	0
0.3093	7.02377	-0.837221	22.4978	-0.554408	0
0.3100	8.24416	-1.44782	35.6211	-0.251646	0
0.3107	7.93906	-3.27862	48.1325	0.664503	0
0.3113	8.54926	-2.97382	40.5024	-1.1678	0
0.3120	11.9054	-3.58342	26.4658	-6.04737	0
0.3127	12.8206	-4.19402	18.8357	-8.79582	0
0.3133	10.9901	-2.36322	5.40641	-7.27022	0
0.3140	11.9054	-2.05743	-10.7671	-6.96352	0
0.3147	13.7359	-3.27862	-12.2923	-8.79582	0
0.3153	12.2104	-2.97382	-4.35618	-10.6281	0
0.3160	13.7359	-2.36322	0.525115	-10.6281	0
0.3167	20.143	0.383974	6.32422	-7.87967	0
0.3173	25.0246	4.96098	13.6484	-6.96352	0
0.3180	28.6858	3.13018	8.46121	-7.57298	0
0.3187	32.9637	-0.226624	-12.9041	-6.96352	0
0.3193	32.9637	0.383974	-31.5206	-6.66076	0
0.3200	34.1841	1.60418	-35.1827	-6.04737	0
0.3207	39.0656	0.688777	-29.0777	-5.74461	0
0.3213	41.2013	0.993581	-16.8722	-6.96352	0
0.3220	45.7778	1.29937	2.05023	-6.04737	0
0.3227	57.0665	1.90898	17.0046	-1.77725	0
0.3233	61.3444	3.43498	19.7489	-2.38671	0
0.3240	55.2359	4.35038	20.6667	-6.66076	0
0.3247	56.4563	3.13018	25.548	-4.82846	0
0.3253	62.2597	0.993581	30.7352	-0.251646	0
0.3260	62.2597	0.993581	36.2284	-1.47056	0
0.3267	58.5985	4.04558	35.927	-4.52177	0
0.3273	55.541	4.96098	22.1918	-4.21901	0
0.3280	51.2696	2.82537	2.35617	-2.6934	0
0.3287	47.9135	2.21478	-13.8174	-1.47056	0
0.3293	45.7778	2.21478	-26.0275	-0.554408	0
0.3300	44.2523	1.29937	-29.6896	-0.554408	0
0.3307	44.2523	2.82537	-18.3973	-1.47056	0
0.3313	46.388	5.57158	2.35617	-1.47056	0
0.3320	46.6931	3.43498	16.6987	-0.554408	0
0.3327	42.7268	-1.14202	9.68039	-1.77725	0
0.3333	36.93	-1.44782	-11.379	-2.6934	0
0.3340	36.6249	2.21478	-24.4978	-0.554408	0
0.3347	38.4554	5.57158	-25.4156	0.971197	0
0.3353	33.879	5.87638	-21.1416	-0.554408	0
0.3360	25.0246	3.43498	-11.379	-2.38671	0
0.3367	22.8889	1.29937	0.525115	-2.08001	0
0.3373	24.1093	0.993581	6.32422	-0.554408	0
0.3380	22.8889	2.21478	11.2055	0.971197	0
0.3387	21.0583	2.21478	16.6987	0.361741	0
0.3393	18.3124	1.60418	18.8357	0.361741	0
0.3400	10.9901	0.993581	22.4978	2.4968	0
0.3407	4.27139	1.29937	29.5161	3.10626	0
0.3413	4.27139	3.13018	34.7033	0.971197	0
0.3420	3.96629	2.21478	39.8905	1.58065	0
0.3427	-2.44079	-1.14202	46.9134	6.15747	0
0.3433	-7.32237	-0.226624	49.0458	7.68307	0
0.3440	-6.40708	0.383974	37.1462	6.15747	0
0.3447	-7.62747	-2.05743	5.71234	7.68307	0
0.3453	-12.204	-0.837221	-26.0275	10.7343	0
0.3460	-13.7295	1.90898	-28.7718	10.1248	0
0.3467	-13.7295	0.0781802	-19.9224	8.29253	0
0.3473	-16.7804	0.688777	-41.2832	6.76692	0
0.3480	-21.0583	4.96098	-81.8724	2.79956	0
0.3487	-23.8042	2.51958	-94.6897	2.19011	0
0.3493	-25.3297	-1.44782	-71.192	6.46416	0
0.3500	-25.9399	-0.837221	-38.5389	5.24132	0
0.3507	-27.1603	-1.14202	-20.5343	3.10626	0
0.3513	-28.6858	-2.05743	-21.4475	7.68307	0
0.3520	-29.296	0.688777	-26.9407	9.51537	0
0.3527	-29.9062	1.60418	-27.8585	3.10626	0
0.3533	-30.2113	-0.837221	-27.8585	1.88735	0
0.3540	-29.9062	-1.44782	-24.8037	4.02241	0
0.3547	-29.296	-1.14202	-16.8722	0.971197	0
0.3553	-28.3807	0.0781802	-11.6804	-1.47056	0
0.3560	-27.4654	1.29937	-10.7671	0.971197	0
0.3567	-27.4654	0.688777	-8.63016	-0.251646	0
0.3573	-28.6858	0.688777	-6.7991	-3.60562	0
0.3580	-27.4654	1.60418	-4.0548	-2.08001	0
0.3587	-25.3297	0.993581	2.66211	0.664503	0
0.3593	-24.7195	1.60418	10.2923	-1.47056	0
0.3600	-22.8889	4.04558	16.0868	-5.74461	0
0.3607	-18.3059	1.60418	22.8037	-6.35407	0
0.3613	-15.56	-2.97382	29.2101	-4.21901	0
0.3620	-15.56	-1.14202	33.4841	-1.77725	0
0.3627	-15.56	2.21478	36.2284	1.27396	0
0.3633	-17.6957	0.383974	38.9773	3.71571	0
0.3640	-19.2212	-0.837221	41.1143	2.19011	0
0.3647	-19.8379	-0.837221	38.0595	0.664503	0
0.3653	-24.7195	-2.66802	30.4339	1.27396	0
0.3660	-31.1266	-2.97382	30.7352	-0.251646	0
0.3667	-32.9572	-1.44782	39.2832	-1.77725	0
0.3673	-30.2113	-0.532417	42.3334	0.361741	0
0.3680	-28.3807	0.383974	38.9773	0.971197	0
0.3687	-28.0756	-1.14202	34.7033	-0.861102	0
0.3693	-28.3807	-4.49882	21.58	0.0550476	0
0.3700	-32.0419	-3.27862	-6.18723	2.19011	0
0.3707	-39.0592	0.0781802	-33.0457	1.27396	0
0.3713	-43.9407	-1.14202	-40.6759	-2.08001	0
0.3720	-43.3305	-3.27862	-32.7398	-4.82846	0
0.3727	-44.5509	-3.27862	-25.1097	-6.04737	0
0.3733	-48.8288	-5.72002	-18.0914	-6.96352	0
0.3740	-50.3543	-6.02482	-7.10504	-7.87967	0
0.3747	-49.7441	-2.36322	-1.30594	-9.09858	0
0.3753	-47.9135	-2.97382	-2.22375	-10.6281	0
0.3760	-44.856	-7.55082	-1.91781	-9.09858	0
0.3767	-45.7778	-6.02482	-13.2101	-4.21901	0
0.3773	-47.9135	-2.36322	-39.4522	-3.30286	0
0.3780	-43.0254	-4.19402	-52.2695	-5.43792	0
0.3787	-37.8388	-7.85661	-45.2513	-5.13515	0
0.3793	-37.5337	-7.85661	-35.1827	-4.21901	0
0.3800	-35.7031	-7.85661	-23.8905	-4.82846	0
0.3807	-33.2623	-8.77201	-9.24203	-4.21901	0
0.3813	-33.8725	-6.94022	0.525115	-4.21901	0
0.3820	-31.7368	-6.02482	6.63015	-3.30286	0
0.3827	-28.3807	-7.24602	11.2055	0.971197	0
0.3833	-31.1266	-7.85661	11.2055	1.58065	0
0.3840	-33.8725	-7.85661	11.2055	-3.30286	0
0.3847	-32.0419	-8.46622	17.9179	-3.30286	0
0.3853	-29.9062	-6.94022	22.8037	0.361741	0
0.3860	-30.2113	-8.16142	18.2238	-0.251646	0
0.3867	-29.6011	-13.349	10.2923	-1.47056	0
0.3873	-27.1603	-12.4336	8.46121	0.664503	0
0.3880	-24.7195	-7.85661	15.4795	-0.554408	0
0.3887	-24.4144	-9.07682	27.0731	-3.60562	0
0.3893	-23.4991	-11.824	29.5161	-2.38671	0
0.3900	-21.0583	-8.77201	13.3425	0.971197	0
0.3907	-16.7804	-6.02482	-8.32422	0.971197	0
0.3913	-12.8142	-7.24602	-18.7032	0.971197	0
0.3920	-13.7295	-7.85661	-18.3973	2.19011	0
0.3927	-16.1702	-7.85661	-9.54797	1.27396	0
0.3933	-12.8142	-8.77201	3.26941	-0.554408	0
0.3940	-8.23767	-6.02482	8.76258	-1.1678	0
0.3947	-8.84787	-1.44782	7.84933	-2.99616	0
0.3953	-10.3734	-2.36322	6.93152	-4.21901	0
0.3960	-9.76317	-6.33062	2.96804	-2.6934	0
0.3967	-9.76317	-7.55082	-5.57992	-3.30286	0
0.3973	-7.93257	-7.24602	-13.2101	-4.21901	0
0.3980	-4.57648	-6.33062	-18.3973	0.0550476	0
0.3987	-2.44079	-4.19402	-19.3106	2.79956	0
0.3993	0	-3.27862	-12.2923	-0.554408	0
0.4000	3.66119	-3.88922	-3.44293	-1.1678	0
0.4007	3.96629	-3.58342	1.13699	1.27396	0
0.4013	2.74589	-2.36322	2.35617	1.58065	0
0.4020	3.96629	-2.36322	-0.0867582	2.19011	0
0.4027	3.96629	-2.05743	-3.44293	5.85471	0
0.4033	2.74589	-1.75262	-1.30594	5.85471	0
0.4040	5.49178	-1.75262	5.10047	5.24132	0
0.4047	8.24416	-1.75262	12.7306	7.68307	0
0.4053	4.88158	-1.44782	19.1416	9.51537	0
0.4060	3.35609	1.60418	20.6667	8.59922	0
0.4067	7.02377	6.18217	18.8357	10.7343	0
0.4073	7.93906	7.70817	17.6165	11.9571	0
0.4080	5.18668	5.87638	16.3927	7.07362	0
0.4087	4.57648	3.43498	18.5297	4.3291	0
0.4093	6.10198	2.21478	27.0731	7.68307	0
0.4100	6.71867	1.90898	38.3654	9.51537	0
0.4107	8.85436	2.21478	47.2147	8.59922	0
0.4113	10.9901	2.21478	51.7947	7.98977	0
0.4120	9.15946	2.82537	52.1006	7.68307	0
0.4127	5.49178	2.51958	56.37	7.68307	0
0.4133	6.40708	1.90898	65.8312	6.76692	0
0.4140	8.54926	2.82537	76.5116	3.71571	0
0.4147	5.18668	3.13018	95.74	0.971197	0
0.4153	2.13569	1.90898	116.795	1.58065	0
0.4160	6.40708	2.21478	117.101	2.79956	0
0.4167	10.9901	3.74077	96.3518	2.19011	0
0.4173	8.24416	2.21478	64.918	2.19011	0
0.4180	5.18668	0.993581	12.4247	2.19011	0
0.4187	8.54926	3.43498	-52.8814	2.19011	0
0.4193	13.7359	5.87638	-104.763	1.88735	0
0.4200	14.041	3.13018	-137.416	0.664503	0
0.4207	11.9054	-0.532417	-149.621	1.58065	0
0.4213	10.685	-1.75262	-136.498	1.27396	0
0.4220	9.46456	-1.44782	-116.662	-0.861102	0
0.4227	9.15946	0.0781802	-105.064	0.664503	0
0.4233	10.3799	1.29937	-92.5527	5.54801	0
0.4240	10.0748	0.688777	-78.2102	6.76692	0
0.4247	6.71867	-0.226624	-68.1417	7.07362	0
0.4253	4.88158	0.383974	-57.1554	9.51537	0
0.4260	5.18668	2.21478	-45.2513	10.4315	0
0.4267	3.96629	1.90898	-38.8448	9.51537	0
0.4273	3.35609	-0.837221	-33.3517	6.76692	0
0.4280	3.96629	-2.66802	-21.4475	3.10626	0
0.4287	4.57648	-0.226624	-6.7991	4.63186	0
0.4293	6.40708	1.29937	4.18723	7.98977	0
0.4300	11.9054	-1.75262	14.8676	6.76692	0
0.4307	15.5665	-1.75262	18.8357	4.93856	0
0.4313	12.5155	0.993581	6.93152	6.46416	0
0.4320	8.85436	0.0781802	-5.27399	4.63186	0
0.4327	11.9054	-2.05743	1.43836	1.27396	0
0.4333	14.9563	-1.44782	12.4247	2.4968	0
0.4340	14.6512	-1.75262	13.3425	4.3291	0
0.4347	16.4818	-1.44782	17.0046	2.4968	0
0.4353	20.143	0.383974	24.0229	1.27396	0
0.4360	21.9736	-0.226624	25.2421	2.4968	0
0.4367	23.4991	-1.44782	25.2421	3.10626	0
0.4373	22.5838	-1.44782	25.8539	2.4968	0
0.4380	19.5328	-2.05743	22.4978	3.10626	0
0.4387	21.0583	-2.66802	20.6667	4.02241	0
0.4393	24.7195	-3.27862	18.5297	2.4968	0
0.4400	24.7195	-3.88922	5.71234	0.0550476	0
0.4407	22.5838	-2.36322	-18.3973	0.971197	0
0.4413	16.7869	-1.14202	-46.4704	3.41295	0
0.4420	11.9054	-3.58342	-61.4248	4.63186	0
0.4427	13.7359	-4.19402	-53.1873	6.76692	0
0.4433	13.1257	-0.226624	-39.1462	8.90592	0
0.4440	8.24416	-0.532417	-31.5206	8.59922	0
0.4447	10.9901	-4.19402	-16.8722	7.68307	0
0.4453	13.7359	-2.97382	2.05023	9.20868	0
0.4460	9.15946	-0.837221	7.23746	11.3477	0
0.4467	10.685	-3.58342	5.10047	11.3477	0
0.4473	19.2277	-5.10942	8.46121	10.1248	0
0.4480	22.2787	-2.05743	6.63015	8.59922	0
0.4487	22.8889	-0.532417	-4.96805	8.29253	0
0.4493	24.7195	-2.66802	-8.01828	9.51537	0
0.4500	21.9736	-4.49882	0.219179	10.1248	0
0.4507	19.2277	-4.49882	-0.0867582	8.90592	0
0.4513	21.9736	-2.36322	-12.5982	9.20868	0
0.4520	24.1093	-0.532417	-19.6165	11.041	0
0.4527	21.0583	-1.75262	-16.5663	10.7343	0
0.4533	20.4481	-4.19402	-10.4612	8.29253	0
0.4540	22.8889	-4.49882	-3.13699	5.85471	0
0.4547	21.9736	-2.36322	1.7443	4.93856	0
0.4553	20.7532	0.688777	-0.392695	6.15747	0
0.4560	23.4991	1.60418	-4.35618	7.38031	0
0.4567	23.194	-0.837221	-5.27399	4.93856	0
0.4573	20.4481	-2.66802	-6.49317	4.02241	0
0.4580	22.8889	-2.05743	-4.96805	6.76692	0
0.4587	24.7195	-2.05743	-0.392695	7.07362	0
0.4593	20.143	-1.14202	0.219179	6.15747	0
0.4600	16.1767	1.29937	0.525115	8.29253	0
0.4607	16.1767	1.90898	8.15527	7.68307	0
0.4613	16.7869	1.29937	16.0868	4.63186	0
0.4620	17.092	3.13018	21.2786	6.76692	0
0.4627	18.3124	4.65617	27.685	10.1248	0
0.4633	19.5328	3.43498	31.0412	8.59922	0
0.4640	19.5328	3.43498	34.3973	8.59922	0
0.4647	15.8716	4.96098	48.1325	11.3477	0
0.4653	11.9054	5.57158	60.0321	10.4315	0
0.4660	12.8206	6.18217	61.8632	8.29253	0
0.4667	14.6512	5.57158	69.1874	10.1248	0
0.4673	10.9901	2.51958	80.1737	10.4315	0
0.4680	6.40708	0.993581	75.2924	5.85471	0
0.4687	5.18668	0.993581	66.749	1.88735	0
0.4693	5.79688	1.90898	71.0184	3.71571	0
0.4700	7.02377	4.96098	65.5253	6.46416	0
0.4707	8.24416	7.40238	41.4202	4.02241	0
0.4713	7.32887	6.79178	17.0046	0.361741	0
0.4720	6.40708	5.87638	-8.01828	1.58065	0
0.4727	7.32887	6.79178	-33.959	2.19011	0
0.4733	7.93906	5.87638	-37.0138	-1.47056	0
0.4740	4.88158	4.04558	-19.6165	-3.30286	0
0.4747	1.83059	4.35038	-10.7671	-2.38671	0
0.4753	3.35609	4.35038	-15.9544	-1.1678	0
0.4760	8.24416	2.21478	-34.2649	-1.47056	0
0.4767	9.15946	2.21478	-71.8038	-3.91231	0
0.4773	7.63397	4.04558	-106.594	-4.82846	0
0.4780	9.46456	3.13018	-109.95	-1.47056	0
0.4787	10.3799	2.21478	-91.0276	-0.251646	0
0.4793	5.49178	4.65617	-71.8038	-4.21901	0
0.4800	3.66119	5.87638	-55.9316	-5.13515	0
0.4807	7.32887	4.04558	-41.5891	-2.99616	0
0.4813	8.24416	3.13018	-31.5206	-3.60562	0
0.4820	6.40708	4.04558	-26.0275	-3.60562	0
0.4827	7.32887	5.57158	-20.2284	-1.1678	0
0.4833	8.24416	4.96098	-10.1553	-1.1678	0
0.4840	6.71867	1.60418	-2.22375	-2.08001	0
0.4847	6.10198	0.0781802	0.219179	0.971197	0
0.4853	5.49178	2.21478	6.01828	2.19011	0
0.4860	4.27139	1.90898	14.5617	0.361741	0
0.4867	3.05099	-1.14202	14.5617	2.4968	0
0.4873	1.83059	-0.532417	10.5936	4.02241	0
0.4880	0.915297	3.13018	12.4247	0.361741	0
0.4887	0.610198	4.04558	15.1736	-0.554408	0
0.4893	-0.915297	3.43498	18.2238	3.10626	0
0.4900	-0.915297	3.13018	22.8037	1.88735	0
0.4907	0.305099	3.74077	23.411	0.0550476	0
0.4913	-3.35609	4.35038	18.8357	1.27396	0
0.4920	-7.93257	3.43498	19.4475	-0.861102	0
0.4927	-5.79688	2.21478	23.1096	-4.82846	0
0.4933	-1.83059	3.13018	20.6667	-2.99616	0
0.4940	0	3.74077	13.3425	-1.1678	0
0.4947	1.83059	2.21478	4.18723	-3.30286	0
0.4953	1.52549	2.21478	-6.7991	-3.91231	0
0.4960	-0.915297	2.21478	-13.2101	-1.1678	0
0.4967	-0.915297	0.993581	-9.54797	-0.861102	0
0.4973	0	0.383974	-2.83106	-2.99616	0
0.4980	1.52549	1.60418	-1.61188	-1.47056	0
0.4987	3.35609	1.90898	-2.52512	1.58065	0
0.4993	2.13569	2.82537	-1.30594	0.0550476	0
0.5000	-0.610198	4.04558	2.35617	-2.38671	0
0.5007	0	3.13018	7.5434	-0.251646	0
0.5013	0.305099	2.21478	14.2557	-0.251646	0
0.5020	-1.83059	3.13018	17.6165	-1.77725	0
0.5027	-3.66119	4.35038	15.1736	2.19011	0
0.5033	-3.35609	5.26677	15.7854	5.85471	0
0.5040	-2.74589	4.96098	26.1599	4.93856	0
0.5047	-1.2204	3.13018	33.4841	6.46416	0
0.5053	-0.915297	3.43498	24.6348	8.59922	0
0.5060	-0.915297	6.18217	11.5114	7.68307	0
0.5067	0	5.26677	12.7306	9.51537	0
0.5073	0	0.993581	14.8676	12.2599	0
0.5080	-2.74589	0.0781802	-4.0548	11.041	0
0.5087	-4.88158	0.383974	-29.0777	10.4315	0
0.5093	-5.18668	-0.532417	-40.064	12.8733	0
0.5100	-5.49178	0.383974	-43.4202	14.0922	0
0.5107	-7.32237	1.29937	-43.4202	12.2599	0
0.5113	-7.32237	-2.05743	-28.7718	10.4315	0
0.5120	-5.49178	-2.05743	-9.54797	11.6504	0
0.5127	-5.49178	1.60418	6.63015	13.176	0
0.5133	-5.49178	1.29937	25.2421	10.4315	0
0.5140	-3.66119	0.383974	30.7352	7.68307	0
0.5147	-4.27139	3.13018	6.32422	7.98977	0
0.5153	-6.40708	3.13018	-20.5343	7.07362	0
0.5160	-5.49178	2.82537	-29.0777	4.02241	0
0.5167	-3.35609	3.13018	-36.096	1.88735	0
0.5173	-3.35609	-1.14202	-41.8951	-0.251646	0
0.5180	-1.83059	-3.88922	-29.6896	0.664503	0
0.5187	0.915297	0.0781802	-11.9863	5.24132	0
0.5193	2.74589	0.0781802	-4.0548	5.24132	0
0.5200	3.66119	-3.88922	-2.22375	0.361741	0
0.5207	2.13569	-2.66802	-4.66211	-0.554408	0
0.5213	-0.915297	-1.14202	-10.1553	1.27396	0
0.5220	-2.13569	-2.36322	-11.379	2.79956	0
0.5227	-2.74589	-1.44782	-11.379	5.24132	0
0.5233	-5.18668	-2.36322	-13.5114	4.93856	0
0.5240	-4.88158	-2.97382	-13.2101	3.10626	0
0.5247	-2.13569	-0.837221	-8.9361	5.85471	0
0.5253	-2.44079	-1.44782	-5.88586	8.59922	0
0.5260	-4.57648	-3.58342	-4.0548	6.76692	0
0.5267	-7.32237	0.993581	-3.13699	6.46416	0
0.5273	-11.8989	4.35038	-7.41098	7.98977	0
0.5280	-13.4244	-0.226624	-11.379	4.93856	0
0.5287	-9.45807	-4.19402	-5.88586	2.4968	0
0.5293	-9.45807	-3.27862	1.43836	5.24132	0
0.5300	-12.8142	-2.66802	-1	7.68307	0
0.5307	-10.6785	-3.27862	-5.27399	5.85471	0
0.5313	-5.49178	-4.19402	-1.30594	2.19011	0
0.5320	-4.88158	-4.49882	8.76258	0.361741	0
0.5327	-5.18668	-4.19402	18.2238	-0.251646	0
0.5333	-4.27139	-4.19402	23.717	-0.861102	0
0.5340	-5.49178	-4.80462	20.6667	-0.554408	0
0.5347	-8.84787	-4.19402	10.5936	-0.861102	0
0.5353	-11.2887	-3.58342	4.18723	-3.60562	0
0.5360	-9.76317	-4.49882	6.93152	-5.43792	0
0.5367	-7.01728	-4.80462	14.2557	-4.21901	0
0.5373	-7.32237	-4.80462	21.58	-3.91231	0
0.5380	-6.40708	-6.02482	24.3288	-2.6934	0
0.5387	-3.66119	-6.02482	20.3608	-1.47056	0
0.5393	-3.96629	-3.88922	14.8676	-5.43792	0
0.5400	-6.40708	-3.27862	13.3425	-8.79582	0
0.5407	-5.49178	-5.10942	15.7854	-8.18636	0
0.5413	-4.57648	-6.63542	18.5297	-8.79582	0
0.5420	-4.88158	-6.63542	20.3608	-7.27022	0
0.5427	-3.66119	-6.33062	28.2969	-0.554408	0
0.5433	-2.44079	-6.33062	44.1645	-0.251646	0
0.5440	-0.305099	-6.94022	46.9134	-5.13515	0
0.5447	0.915297	-8.16142	22.4978	-3.60562	0
0.5453	-3.66119	-7.85661	-7.10504	-2.38671	0
0.5460	-10.6785	-6.33062	-22.6667	-4.21901	0
0.5467	-12.8142	-6.02482	-28.4658	-0.554408	0
0.5473	-12.204	-7.85661	-26.0275	1.27396	0
0.5480	-11.5938	-7.55082	-15.0411	-3.30286	0
0.5487	-9.76317	-5.41521	-1.61188	-5.13515	0
0.5493	-7.32237	-5.72002	10.2923	-3.60562	0
0.5500	-6.10198	-6.02482	22.4978	-6.96352	0
0.5507	-4.88158	-4.49882	37.1462	-7.57298	0
0.5513	-4.57648	-3.27862	41.7216	-4.21901	0
0.5520	-5.18668	-4.19402	24.3288	-6.35407	0
0.5527	-3.05099	-6.02482	4.18723	-11.2376	0
0.5533	1.83059	-7.85661	-4.96805	-9.71197	0
0.5540	5.49178	-7.85661	-26.9407	-6.96352	0
0.5547	4.57648	-5.41521	-65.0869	-6.96352	0
0.5553	2.74589	-3.88922	-88.2833	-8.18636	0
0.5560	3.96629	-4.19402	-89.8084	-9.71197	0
0.5567	7.02377	-3.27862	-78.8221	-9.71197	0
0.5573	8.24416	-2.36322	-54.7125	-7.87967	0
0.5580	9.15946	-2.97382	-29.6896	-6.96352	0
0.5587	11.9054	-3.58342	-16.2603	-6.04737	0
0.5593	12.2104	-4.49882	-12.2923	-4.21901	0
0.5600	9.15946	-3.58342	-13.2101	-5.13515	0
0.5607	6.71867	-0.532417	-16.5663	-7.27022	0
0.5613	4.88158	0.0781802	-15.9544	-6.04737	0
0.5620	3.66119	-2.36322	-12.2923	-3.30286	0
0.5627	5.18668	-2.66802	-6.7991	-4.21901	0
0.5633	5.18668	-2.05743	-4.0548	-5.43792	0
0.5640	2.13569	-4.19402	-7.71691	-5.13515	0
0.5647	3.35609	-4.19402	-8.9361	-3.30286	0
0.5653	7.32887	-1.44782	-3.74887	-0.861102	0
0.5660	6.40708	-0.837221	1.43836	-0.554408	0
0.5667	2.74589	-2.66802	6.63015	-1.47056	0
0.5673	3.35609	-2.36322	10.2923	-0.251646	0
0.5680	5.18668	-1.14202	7.5434	0.664503	0
0.5687	5.49178	0.0781802	7.84933	-1.1678	0
0.5693	4.27139	1.60418	16.0868	-1.77725	0
0.5700	2.44079	2.21478	19.4475	-2.38671	0
0.5707	3.96629	1.29937	18.8357	-4.82846	0
0.5713	6.40708	2.51958	24.3288	-3.60562	0
0.5720	6.71867	4.04558	30.7352	-1.1678	0
0.5727	8.24416	1.29937	33.4841	-2.08001	0
0.5733	9.15946	-0.226624	36.2284	-3.30286	0
0.5740	7.02377	3.13018	39.2832	-3.60562	0
0.5747	6.40708	4.35038	42.6394	-5.43792	0
0.5753	6.40708	3.43498	43.5526	-6.96352	0
0.5760	4.27139	4.04558	42.0275	-6.96352	0
0.5767	5.49178	3.74077	43.5526	-6.66076	0
0.5773	9.46456	3.13018	37.1462	-5.43792	0
0.5780	10.685	5.26677	9.68039	-3.91231	0
0.5787	9.76966	5.87638	-19.3106	-3.30286	0
0.5793	10.9901	2.51958	-24.1964	-4.21901	0
0.5800	12.8206	0.993581	-10.4612	-5.43792	0
0.5807	11.9054	2.51958	4.18723	-2.99616	0
0.5813	9.15946	4.04558	10.8996	-0.554408	0
0.5820	7.32887	4.04558	2.66211	-1.1678	0
0.5827	6.71867	3.43498	-17.4795	0.664503	0
0.5833	7.02377	3.43498	-30.2969	2.19011	0
0.5840	9.15946	4.96098	-25.7215	-1.1678	0
0.5847	8.85436	6.79178	-16.5663	-1.1678	0
0.5853	5.18668	6.79178	-11.9863	4.02241	0
0.5860	3.66119	6.79178	-4.0548	3.10626	0
0.5867	3.66119	7.70817	6.93152	-0.554408	0
0.5873	-0.915297	8.62357	9.37445	-0.554408	0
0.5880	-5.49178	7.09757	4.18723	-1.77725	0
0.5887	-3.66119	4.96098	4.49316	-3.30286	0
0.5893	1.2204	5.26677	10.8996	1.27396	0
0.5900	3.35609	4.96098	14.8676	3.71571	0
0.5907	0.915297	2.82537	18.5297	0.971197	0
0.5913	-0.915297	3.43498	24.9407	-0.251646	0
0.5920	-0.915297	4.65617	22.4978	-0.251646	0
0.5927	-3.05099	3.74077	8.76258	-2.99616	0
0.5933	-7.32237	4.65617	-1.30594	-4.21901	0
0.5940	-7.62747	5.87638	-3.44293	-2.38671	0
0.5947	-6.40708	4.96098	-8.32422	-2.38671	0
0.5953	-6.40708	4.96098	-11.379	-3.91231	0
0.5960	-2.44079	4.96098	-1.61188	-3.30286	0
0.5967	2.13569	0.688777	13.9544	-2.6934	0
0.5973	2.44079	-1.14202	23.1096	-4.52177	0
0.5980	4.57648	2.21478	17.6165	-3.60562	0
0.5987	6.10198	3.13018	-8.9361	-0.251646	0
0.5993	0.915297	1.90898	-39.1462	-2.38671	0
0.6000	-0.915297	0.993581	-47.0823	-6.66076	0
0.6007	5.18668	-0.532417	-32.4339	-5.43792	0
0.6013	5.49178	-1.75262	-12.2923	-3.30286	0
0.6020	0.915297	0.688777	3.57535	-2.99616	0
0.6027	2.13569	4.04558	6.63015	0.361741	0
0.6033	4.57648	2.51958	2.66211	1.27396	0
0.6040	1.52549	-1.44782	5.40641	-1.1678	0
0.6047	2.44079	-0.837221	13.0366	0.361741	0
0.6053	8.24416	1.60418	22.4978	2.19011	0
0.6060	7.32887	0.383974	31.653	0.361741	0
0.6067	2.74589	-1.44782	26.7718	2.4968	0
0.6073	3.05099	1.60418	16.0868	4.93856	0
0.6080	0.915297	4.04558	17.9179	2.79956	0
0.6087	-6.71218	0.383974	11.5114	1.27396	0
0.6093	-10.0683	-2.36322	-15.9544	1.27396	0
0.6100	-6.40708	0.383974	-29.9909	0.361741	0
0.6107	-6.10198	3.13018	-16.2603	1.27396	0
0.6113	-12.204	0.383974	4.49316	1.88735	0
0.6120	-17.0855	-2.66802	20.6667	-1.1678	0
0.6127	-13.7295	-0.837221	7.84933	-3.91231	0
0.6133	-6.71218	1.90898	-46.1691	-2.99616	0
0.6140	-4.57648	3.13018	-92.2468	-2.38671	0
0.6147	-6.40708	1.90898	-92.2468	-5.13515	0
0.6153	-4.88158	-1.44782	-71.4979	-7.87967	0
0.6160	-0.610198	-2.05743	-49.2193	-6.04737	0
0.6167	1.2204	0.383974	-25.4156	-2.08001	0
0.6173	1.83059	-0.837221	-10.7671	-2.38671	0
0.6180	1.83059	-1.44782	-3.13699	-4.52177	0
0.6187	1.83059	2.21478	6.93152	-3.30286	0
0.6193	4.27139	0.688777	14.2557	-2.99616	0
0.6200	8.24416	-4.19402	21.58	-4.21901	0
0.6207	10.9901	-3.27862	33.4841	-3.30286	0
0.6213	11.2952	-0.532417	36.8403	-3.60562	0
0.6220	10.0748	0.0781802	29.5161	-2.38671	0
0.6227	9.15946	2.21478	25.2421	3.71571	0
0.6233	8.54926	2.82537	27.3791	3.10626	0
0.6240	7.32887	0.383974	29.822	-3.30286	0
0.6247	7.02377	0.383974	24.3288	-0.554408	0
0.6253	7.63397	1.90898	-2.22375	4.93856	0
0.6260	6.71867	2.21478	-39.1462	2.4968	0
0.6267	4.27139	2.21478	-58.9865	2.4968	0
0.6273	1.52549	2.21478	-52.2695	6.76692	0
0.6280	-1.52549	1.29937	-35.1827	6.15747	0
0.6287	-2.74589	2.82537	-25.1097	4.02241	0
0.6293	-1.52549	4.04558	-23.5845	5.54801	0
0.6300	-3.66119	3.13018	-19.6165	5.85471	0
0.6307	-4.27139	2.82537	-10.1553	4.02241	0
0.6313	0.610198	3.13018	-1.30594	5.54801	0
0.6320	3.35609	0.383974	6.32422	6.76692	0
0.6327	1.83059	0.383974	11.8174	4.63186	0
0.6333	0.915297	1.90898	8.76258	2.79956	0
0.6340	-1.2204	-0.532417	0.219179	2.19011	0
0.6347	-3.05099	-1.44782	-1.61188	2.19011	0
0.6353	-2.44079	2.51958	3.26941	2.19011	0
0.6360	-3.05099	3.13018	8.15527	0.361741	0
0.6367	-3.35609	-0.532417	14.5617	-2.38671	0
0.6373	3.35609	-0.532417	21.2786	-2.6934	0
0.6380	8.85436	0.993581	21.2786	0.0550476	0
0.6387	7.63397	-0.532417	19.7489	1.27396	0
0.6393	6.40708	-1.44782	21.8859	0.0550476	0
0.6400	7.02377	-1.44782	21.58	-0.251646	0
0.6407	7.93906	-1.44782	20.6667	0.361741	0
0.6413	8.85436	0.383974	27.0731	0.361741	0
0.6420	7.32887	4.04558	28.9042	1.27396	0
0.6427	4.57648	3.74077	13.6484	3.10626	0
0.6433	2.44079	1.29937	-11.0731	2.79956	0
0.6440	-3.66119	0.383974	-29.0777	2.19011	0
0.6447	-10.9836	0.383974	-33.0457	3.71571	0
0.6453	-13.7295	0.383974	-22.3654	4.93856	0
0.6460	-14.6447	2.21478	-7.41098	4.02241	0
0.6467	-15.56	4.04558	3.57535	4.3291	0
0.6473	-13.1193	2.82537	12.1233	5.24132	0
0.6480	-9.45807	0.0781802	20.0548	2.19011	0
0.6487	-6.71218	-0.226624	26.1599	-2.38671	0
0.6493	-4.88158	-0.532417	31.0412	-2.08001	0
0.6500	-6.40708	-2.66802	27.3791	-1.47056	0
0.6507	-9.15297	-2.97382	8.76258	-2.99616	0
0.6513	-10.0683	-1.75262	-15.0411	-2.38671	0
0.6520	-9.76317	-1.44782	-29.0777	-1.77725	0
0.6527	-7.93257	-0.837221	-28.4658	-4.52177	0
0.6533	-5.18668	-0.837221	-21.1416	-6.66076	0
0.6540	-3.66119	-2.36322	-16.2603	-5.13515	0
0.6547	-2.74589	-1.44782	-16.8722	-5.13515	0
0.6553	0.305099	0.993581	-16.8722	-7.87967	0
0.6560	3.05099	0.383974	-11.0731	-9.71197	0
0.6567	3.05099	-2.36322	-5.88586	-9.09858	0
0.6573	1.52549	-3.27862	-5.27399	-6.04737	0
0.6580	2.44079	-1.44782	3.88129	-2.38671	0
0.6587	4.88158	1.29937	24.3288	-2.38671	0
0.6593	3.66119	-0.532417	33.4841	-4.82846	0
0.6600	1.2204	-5.41521	26.1599	-5.13515	0
0.6607	4.57648	-6.63542	23.717	-5.74461	0
0.6613	6.71867	-6.33062	30.4339	-6.04737	0
0.6620	3.35609	-7.85661	30.4339	-3.30286	0
0.6627	2.74589	-6.94022	21.8859	-1.1678	0
0.6633	5.18668	-3.88922	11.5114	-1.47056	0
0.6640	5.79688	-5.10942	-3.13699	1.27396	0
0.6647	6.40708	-7.24602	-25.1097	4.3291	0
0.6653	5.49178	-6.33062	-50.1325	3.10626	0
0.6660	0.305099	-6.94022	-61.7307	3.71571	0
0.6667	-1.83059	-7.24602	-49.8312	6.46416	0
0.6673	-0.305099	-6.02482	-28.7718	4.02241	0
0.6680	-0.610198	-6.94022	-16.5663	-0.554408	0
0.6687	-0.305099	-7.85661	-8.63016	0.361741	0
0.6693	-0.915297	-4.49882	-1.91781	2.79956	0
0.6700	-3.96629	-2.66802	-3.44293	2.79956	0
0.6707	-5.79688	-4.19402	-10.4612	1.27396	0
0.6713	-5.79688	-5.41521	-14.4293	1.27396	0
0.6720	-8.84787	-6.33062	-17.1736	1.27396	0
0.6727	-10.9836	-6.33062	-19.0046	-1.47056	0
0.6733	-7.62747	-4.80462	-13.2101	-3.60562	0
0.6740	-2.74589	-4.80462	-3.13699	-0.554408	0
0.6747	-2.74589	-5.10942	-6.49317	0.664503	0
0.6753	-3.35609	-4.80462	-22.9727	-2.08001	0
0.6760	0.915297	-5.10942	-30.6028	-2.08001	0
0.6767	4.88158	-5.10942	-22.9727	-0.554408	0
0.6773	1.52549	-4.80462	-15.6484	-1.47056	0
0.6780	-0.915297	-5.10942	-10.1553	0.0550476	0
0.6787	3.66119	-3.58342	-1.91781	2.19011	0
0.6793	7.02377	-2.66802	5.10047	0.0550476	0
0.6800	7.32887	-5.10942	11.5114	1.27396	0
0.6807	8.54926	-4.19402	16.0868	6.76692	0
0.6813	7.32887	-0.532417	17.3105	5.85471	0
0.6820	6.71867	-1.44782	24.0229	3.10626	0
0.6827	10.3799	-1.75262	35.927	6.46416	0
0.6833	10.9901	0.688777	42.9453	7.98977	0
0.6840	8.24416	0.0781802	53.3198	4.02241	0
0.6847	9.46456	-1.44782	72.2422	3.10626	0
0.6853	9.15946	-0.532417	87.4979	6.76692	0
0.6860	3.96629	-1.44782	96.3518	8.29253	0
0.6867	1.52549	-2.36322	87.1966	8.90592	0
0.6873	-0.610198	-1.44782	35.3152	8.59922	0
0.6880	-2.13569	-1.44782	-32.7398	5.54801	0
0.6887	1.52549	-2.36322	-61.7307	5.85471	0
0.6893	3.35609	-2.05743	-52.8814	10.4315	0
0.6900	-1.52549	-1.14202	-39.7581	10.4315	0
0.6907	-3.35609	-0.532417	-28.7718	6.46416	0
0.6913	-0.305099	-1.75262	-19.6165	7.68307	0
0.6920	0.305099	-2.05743	-21.1416	9.20868	0
0.6927	-0.610198	0.993581	-29.6896	5.85471	0
0.6933	1.52549	2.21478	-29.3836	4.93856	0
0.6940	5.18668	0.688777	-15.9544	7.68307	0
0.6947	6.10198	2.82537	-7.71691	6.76692	0
0.6953	3.66119	4.65617	-9.54797	3.10626	0
0.6960	1.52549	1.29937	-5.27399	1.27396	0
0.6967	1.83059	-0.532417	8.46121	-0.861102	0
0.6973	3.35609	0.383974	17.9179	0.664503	0
0.6980	4.88158	0.993581	25.2421	7.07362	0
0.6987	6.40708	1.60418	27.3791	10.4315	0
0.6993	6.71867	2.21478	10.5936	7.98977	0
0.7000	6.40708	0.993581	-11.0731	5.85471	0
0.7007	5.79688	1.60418	-13.8174	5.54801	0
0.7013	4.57648	2.21478	-7.10504	5.85471	0
0.7020	3.96629	1.29937	-1.91781	7.07362	0
0.7027	4.27139	2.51958	8.46121	7.38031	0
0.7033	2.74589	4.04558	18.8357	6.76692	0
0.7040	1.83059	2.21478	12.4247	9.51537	0
0.7047	4.88158	2.82537	-5.88586	10.4315	0
0.7053	6.71867	4.96098	-18.7032	9.51537	0
0.7060	2.74589	3.43498	-27.2466	11.3477	0
0.7067	-2.44079	3.13018	-37.6211	14.3989	0
0.7073	-5.49178	5.57158	-43.7261	11.9571	0
0.7080	-8.23767	5.26677	-42.8083	8.29253	0
0.7087	-9.15297	2.82537	-37.0138	8.59922	0
0.7093	-7.32237	3.13018	-26.9407	11.041	0
0.7100	-8.54277	4.96098	-16.2603	12.2599	0
0.7107	-13.1193	4.96098	-12.5982	10.7343	0
0.7113	-14.9498	3.13018	-13.5114	8.59922	0
0.7120	-13.7295	2.82537	-16.8722	8.59922	0
0.7127	-13.7295	4.04558	-19.6165	7.38031	0
0.7133	-13.1193	2.21478	-17.4795	4.02241	0
0.7140	-11.2887	0.383974	-14.1233	4.93856	0
0.7147	-10.3734	2.21478	-13.5114	7.98977	0
0.7153	-7.62747	2.51958	-9.54797	6.76692	0
0.7160	-2.74589	-0.532417	-1	5.85471	0
0.7167	-2.44079	-0.837221	4.49316	6.46416	0
0.7173	-4.88158	0.688777	6.93152	4.93856	0
0.7180	-1.52549	0.993581	9.37445	6.76692	0
0.7187	5.18668	3.13018	13.3425	11.3477	0
0.7193	4.88158	4.35038	19.7489	8.29253	0
0.7200	1.83059	0.688777	24.3288	2.19011	0
0.7207	3.96629	-0.532417	30.7352	4.63186	0
0.7213	6.40708	0.993581	45.3837	8.29253	0
0.7220	5.49178	-2.36322	60.0321	5.54801	0
0.7227	5.79688	-4.80462	66.4431	4.63186	0
0.7233	5.49178	-1.75262	68.5801	7.07362	0
0.7240	0.610198	-0.837221	60.644	7.68307	0
0.7247	-1.83059	-1.75262	37.7581	8.90592	0
0.7253	-0.915297	-0.837221	23.717	10.4315	0
0.7260	-5.18668	-2.66802	27.3791	8.59922	0
0.7267	-13.1193	-5.41521	24.3288	6.46416	0
0.7273	-12.8142	-4.19402	6.01828	6.76692	0
0.7280	-7.32237	-4.19402	-16.2603	6.46416	0
0.7287	-8.84787	-4.19402	-39.7581	7.38031	0
0.7293	-12.5091	-0.532417	-52.8814	9.82206	0
0.7300	-10.3734	0.688777	-44.338	8.59922	0
0.7307	-7.62747	-1.44782	-25.4156	6.76692	0
0.7313	-7.93257	0.0781802	-11.379	8.29253	0
0.7320	-8.54277	1.29937	-6.7991	6.76692	0
0.7327	-8.54277	-1.14202	-13.2101	1.27396	0
0.7333	-6.71218	-2.97382	-22.6667	1.27396	0
0.7340	-3.96629	-2.97382	-24.8037	5.24132	0
0.7347	-5.18668	-2.05743	-16.8722	4.63186	0
0.7353	-7.01728	-0.837221	-1.30594	2.19011	0
0.7360	-5.18668	-2.05743	10.5936	1.88735	0
0.7367	-6.40708	-3.27862	3.26941	0.971197	0
0.7373	-9.45807	-3.58342	-10.7671	0.664503	0
0.7380	-8.54277	-4.80462	-17.1736	3.71571	0
0.7387	-8.84787	-3.58342	-27.8585	4.3291	0
0.7393	-11.8989	-0.532417	-39.4522	2.19011	0
0.7400	-12.8142	-0.532417	-31.2147	1.27396	0
0.7407	-14.3397	-2.05743	-11.379	1.27396	0
0.7413	-14.6447	-1.44782	-4.0548	0.664503	0
0.7420	-9.45807	-0.837221	-8.9361	2.4968	0
0.7427	-7.32237	-0.532417	-11.0731	4.3291	0
0.7433	-9.15297	0.993581	-13.8174	2.19011	0
0.7440	-7.62747	0.688777	-28.4658	-0.251646	0
0.7447	-5.79688	0.0781802	-48.9134	1.88735	0
0.7453	-7.32237	0.993581	-61.1189	3.71571	0
0.7460	-7.01728	-0.532417	-58.0686	3.10626	0
0.7467	-6.10198	-4.49882	-40.6759	4.02241	0
0.7473	-7.32237	-4.80462	-22.0594	5.54801	0
0.7480	-7.93257	-1.75262	-15.0411	4.93856	0
0.7487	-8.84787	-1.14202	-12.2923	5.24132	0
0.7493	-9.76317	-1.44782	-2.22375	7.68307	0
0.7500	-9.15297	-0.837221	7.84933	6.46416	0
0.7507	-8.23767	-1.44782	16.6987	2.79956	0
0.7513	-6.40708	-0.226624	26.7718	2.79956	0
0.7520	-2.74589	2.21478	32.5663	4.02241	0
0.7527	-4.57648	-0.226624	36.5343	2.19011	0
0.7533	-8.23767	-3.88922	40.8083	0.361741	0
0.7540	-6.40708	-0.837221	27.0731	0.664503	0
0.7547	-4.27139	3.43498	-3.74887	2.19011	0
0.7553	-4.88158	3.13018	-20.2284	-0.554408	0
0.7560	-3.35609	1.29937	-14.1233	-5.43792	0
0.7567	-1.83059	-0.532417	-7.10504	-5.13515	0
0.7573	-3.35609	-0.532417	-8.63016	-0.554408	0
0.7580	-2.74589	2.82537	-10.4612	1.88735	0
0.7587	2.13569	4.65617	-5.27399	2.4968	0
0.7593	5.49178	1.90898	5.71234	3.10626	0
0.7600	7.02377	1.29937	17.3105	1.27396	0
0.7607	10.0748	2.82537	25.2421	0.361741	0
0.7613	11.9054	0.993581	30.1279	1.27396	0
0.7620	9.15946	-0.532417	34.096	0.361741	0
0.7627	8.24416	1.90898	34.3973	-0.554408	0
0.7633	8.54926	3.13018	32.5663	2.4968	0
0.7640	4.57648	1.29937	31.653	5.24132	0
0.7647	0	-0.837221	30.1279	4.93856	0
0.7653	-1.2204	-0.532417	28.9042	4.02241	0
0.7660	-1.2204	2.82537	30.7352	3.41295	0
0.7667	0	5.26677	32.5663	4.02241	0
0.7673	0	3.13018	34.3973	3.10626	0
0.7680	-3.66119	0.688777	44.1645	-0.554408	0
0.7687	-4.57648	-0.532417	59.1189	-1.1678	0
0.7693	-2.74589	-2.36322	58.8129	5.54801	0
0.7700	-5.18668	-3.27862	29.822	8.59922	0
0.7707	-7.01728	-2.36322	-12.2923	4.02241	0
0.7713	-3.05099	-3.27862	-40.6759	1.27396	0
0.7720	0.305099	-3.58342	-49.8312	2.19011	0
0.7727	2.74589	-0.532417	-48.9134	1.27396	0
0.7733	5.49178	0.0781802	-40.37	0.664503	0
0.7740	4.88158	-2.66802	-34.2649	2.19011	0
0.7747	2.13569	-3.27862	-37.927	-0.554408	0
0.7753	1.83059	-3.58342	-37.0138	-3.91231	0
0.7760	3.05099	-4.19402	-22.3654	-0.251646	0
0.7767	3.35609	-1.75262	-11.9863	3.71571	0
0.7773	1.83059	-1.44782	-10.4612	1.27396	0
0.7780	3.05099	-3.27862	-5.88586	-0.861102	0
0.7787	7.32887	-1.44782	-2.22375	2.19011	0
0.7793	7.32887	1.29937	-8.63016	2.19011	0
0.7800	4.57648	0.383974	-16.5663	-1.47056	0
0.7807	5.79688	-1.75262	-16.8722	-2.08001	0
0.7813	8.24416	-2.66802	-7.71691	-1.47056	0
0.7820	6.40708	-1.75262	6.32422	-1.1678	0
0.7827	3.66119	0.383974	17.9179	0.971197	0
0.7833	5.49178	-0.226624	24.3288	2.79956	0
0.7840	8.54926	-1.75262	28.2969	3.10626	0
0.7847	8.24416	-1.44782	29.822	5.85471	0
0.7853	5.18668	-1.44782	27.0731	7.68307	0
0.7860	5.18668	-2.05743	18.8357	5.54801	0
0.7867	5.18668	-1.44782	1.7443	4.3291	0
0.7873	1.2204	-2.36322	-15.3425	5.54801	0
0.7880	-0.610198	-2.05743	-15.6484	4.93856	0
0.7887	0	0.383974	-1.61188	2.19011	0
0.7893	-0.915297	1.29937	9.68039	1.88735	0
0.7900	0.915297	0.0781802	12.7306	4.93856	0
0.7907	6.10198	0.993581	8.76258	7.68307	0
0.7913	6.40708	1.90898	-0.0867582	4.63186	0
0.7920	6.10198	0.688777	-0.0867582	2.19011	0
0.7927	11.9054	-0.532417	16.0868	3.71571	0
0.7933	14.9563	-1.44782	30.4339	1.88735	0
0.7940	11.9054	-1.14202	34.7033	-0.861102	0
0.7947	9.15946	-0.837221	37.4521	1.27396	0
0.7953	7.32887	-1.75262	29.2101	2.19011	0
0.7960	4.88158	-2.36322	2.35617	0.0550476	0
0.7967	5.79688	-1.44782	-17.7854	-0.554408	0
0.7973	8.54926	-0.837221	-16.8722	0.361741	0
0.7980	8.24416	-0.837221	-11.6804	2.19011	0
0.7987	8.24416	-1.44782	-4.66211	4.3291	0
0.7993	8.54926	-1.75262	6.93152	1.58065	0
0.8000	7.32887	-1.44782	10.8996	-1.77725	0
0.8007	4.57648	-1.75262	5.10047	0.361741	0
0.8013	1.83059	-1.44782	-1.30594	0.971197	0
0.8020	-1.83059	-0.837221	-6.49317	0.0550476	0
0.8027	-3.05099	-2.05743	-6.18723	4.02241	0
0.8033	-3.35609	-3.27862	-5.88586	4.3291	0
0.8040	-6.10198	-1.14202	-20.8357	-2.08001	0
0.8047	-7.01728	0.383974	-34.8768	-2.08001	0
0.8053	-5.79688	-2.05743	-26.3288	3.41295	0
0.8060	-6.40708	-4.80462	-11.0731	2.4968	0
0.8067	-4.57648	-3.27862	6.93152	0.664503	0
0.8073	0.610198	-1.14202	31.653	2.79956	0
0.8080	0.915297	-2.36322	34.3973	3.10626	0
0.8087	-0.610198	-4.49882	7.5434	1.58065	0
0.8093	1.2204	-3.27862	-9.84934	1.88735	0
0.8100	1.83059	-1.44782	-15.9544	0.664503	0
0.8107	-0.610198	-1.75262	-41.5891	-0.554408	0
0.8113	0.915297	-1.75262	-67.5298	2.19011	0
0.8120	4.57648	-2.66802	-60.2056	3.71571	0
0.8127	4.27139	-3.27862	-33.0457	-0.861102	0
0.8133	2.44079	-0.226624	-13.2101	-3.30286	0
0.8140	1.2204	0.993581	-9.54797	0.664503	0
0.8147	-0.610198	-0.532417	-19.6165	1.27396	0
0.8153	-2.74589	1.60418	-26.9407	-5.13515	0
0.8160	-2.74589	2.82537	-24.1964	-8.18636	0
0.8167	-1.2204	-1.44782	-20.8357	-6.35407	0
0.8173	-3.05099	-2.05743	-21.1416	-5.13515	0
0.8180	-7.62747	2.21478	-18.7032	-3.60562	0
0.8187	-10.0683	3.74077	-15.0411	-4.21901	0
0.8193	-10.9836	2.51958	-12.2923	-7.87967	0
0.8200	-11.2887	1.90898	-5.88586	-6.96352	0
0.8207	-8.84787	1.60418	2.35617	-2.38671	0
0.8213	-4.57648	1.90898	7.23746	-3.30286	0
0.8220	-3.66119	2.21478	12.7306	-6.04737	0
0.8227	-4.27139	1.90898	22.1918	-2.99616	0
0.8233	-3.35609	3.43498	32.5663	0.0550476	0
0.8240	-3.96629	3.43498	39.8905	-0.251646	0
0.8247	-4.57648	1.60418	45.0823	0.664503	0
0.8253	-3.05099	2.82537	53.0138	1.88735	0
0.8260	0.305099	4.96098	65.8312	1.88735	0
0.8267	3.66119	4.96098	71.9363	3.10626	0
0.8273	4.27139	5.87638	65.2239	2.19011	0
0.8280	0	4.96098	60.644	-2.6934	0
0.8287	-2.44079	2.21478	60.0321	-4.52177	0
0.8293	0	2.21478	38.3654	-2.38671	0
0.8300	-1.83059	3.13018	-7.71691	-1.77725	0
0.8307	-7.01728	1.29937	-48.9134	-0.251646	0
0.8313	-7.62747	0.993581	-69.3609	4.63186	0
0.8320	-5.18668	1.29937	-66.3107	3.41295	0
0.8327	-6.10198	0.688777	-45.2513	-4.21901	0
0.8333	-8.23767	3.13018	-32.7398	-6.04737	0
0.8340	-9.15297	4.96098	-42.201	-1.47056	0
0.8347	-10.9836	2.21478	-51.3563	-1.1678	0
0.8353	-11.2887	1.90898	-47.0823	-3.91231	0
0.8360	-7.93257	3.74077	-35.4841	-3.91231	0
0.8367	-4.57648	3.13018	-20.8357	-4.52177	0
0.8373	-5.18668	2.82537	-6.49317	-6.96352	0
0.8380	-4.57648	5.87638	8.76258	-6.04737	0
0.8387	-0.915297	7.40238	26.1599	-2.08001	0
0.8393	0	5.57158	33.4841	-2.08001	0
0.8400	1.2204	2.51958	27.9909	-4.52177	0
0.8407	5.18668	0.383974	23.411	-4.52177	0
0.8413	5.79688	0.383974	21.2786	-2.99616	0
0.8420	3.66119	2.21478	21.8859	-2.38671	0
0.8427	3.96629	4.04558	27.685	-0.554408	0
0.8433	4.57648	4.04558	27.3791	0.361741	0
0.8440	3.05099	4.96098	22.8037	-0.554408	0
0.8447	2.74589	4.04558	23.1096	0.361741	0
0.8453	0.915297	0.688777	9.68039	1.58065	0
0.8460	-2.74589	-1.44782	-19.0046	-0.251646	0
0.8467	-5.18668	-0.226624	-35.1827	1.27396	0
0.8473	-7.32237	0.688777	-37.927	4.63186	0
0.8480	-9.15297	1.29937	-44.338	0.971197	0
0.8487	-9.15297	2.51958	-46.7764	-2.38671	0
0.8493	-9.15297	2.51958	-36.096	1.27396	0
0.8500	-7.93257	2.21478	-22.6667	0.971197	0
0.8507	-6.10198	3.13018	-12.9041	-2.38671	0
0.8513	-8.23767	2.21478	-5.57992	0.361741	0
0.8520	-7.62747	1.29937	1.43836	2.19011	0
0.8527	-3.66119	2.21478	2.35617	-2.6934	0
0.8533	-4.57648	1.90898	-9.84934	-4.21901	0
0.8540	-7.32237	0.383974	-21.4475	-1.47056	0
0.8547	-5.49178	1.29937	-15.9544	-2.99616	0
0.8553	-2.74589	0.993581	-1.30594	-5.13515	0
0.8560	-2.13569	-0.226624	-1.30594	-1.77725	0
0.8567	-0.610198	1.60418	-22.9727	0.971197	0
0.8573	0	1.90898	-44.6394	0.664503	0
0.8580	0.915297	-1.44782	-40.6759	0.971197	0
0.8587	3.66119	-2.36322	-20.5343	0.664503	0
0.8593	1.52549	-1.44782	-10.1553	-2.38671	0
0.8600	-1.52549	-0.532417	-7.41098	-3.30286	0
0.8607	-0.305099	1.29937	-5.27399	0.664503	0
0.8613	0.305099	1.60418	-7.71691	3.71571	0
0.8620	-0.305099	0.993581	-5.27399	3.10626	0
0.8627	-0.610198	2.82537	6.32422	2.4968	0
0.8633	-3.05099	3.43498	10.2923	3.41295	0
0.8640	-4.57648	1.60418	6.93152	3.10626	0
0.8647	-1.52549	1.29937	8.46121	3.10626	0
0.8653	0	2.21478	6.93152	4.3291	0
0.8660	-2.13569	-0.532417	1.43836	4.93856	0
0.8667	-1.83059	-3.88922	8.15527	4.93856	0
0.8673	0	-3.88922	21.2786	6.76692	0
0.8680	0.305099	-2.97382	27.685	6.15747	0
0.8687	-1.52549	-1.75262	37.1462	3.10626	0
0.8693	-3.35609	-0.226624	42.6394	3.10626	0
0.8700	-1.83059	1.29937	22.8037	5.85471	0
0.8707	2.13569	1.29937	-3.13699	4.93856	0
0.8713	3.66119	1.29937	-5.57992	3.71571	0
0.8720	1.2204	1.29937	1.43836	4.93856	0
0.8727	-0.915297	-1.14202	6.93152	4.3291	0
0.8733	-0.305099	-1.75262	20.9727	2.19011	0
0.8740	2.44079	1.60418	27.0731	4.02241	0
0.8747	2.44079	4.04558	12.4247	4.3291	0
0.8753	0	4.04558	2.35617	0.0550476	0
0.8760	3.96629	3.13018	9.37445	-1.47056	0
0.8767	10.9901	0.688777	20.6667	-0.554408	0
0.8773	12.2104	-1.44782	34.3973	-1.1678	0
0.8780	11.9054	-0.837221	45.6896	0.971197	0
0.8787	13.7359	0.383974	44.4704	5.24132	0
0.8793	11.2952	-0.532417	43.5526	4.02241	0
0.8800	7.63397	-0.532417	52.7079	1.88735	0
0.8807	6.40708	0.688777	57.8997	4.02241	0
0.8813	2.74589	1.29937	51.7947	5.24132	0
0.8820	-0.305099	0.0781802	32.5663	3.41295	0
0.8827	-0.305099	-2.66802	2.05023	4.02241	0
0.8833	-2.74589	-3.27862	-13.2101	5.54801	0
0.8840	-4.27139	-1.44782	1.13699	6.76692	0
0.8847	-0.915297	-0.837221	7.23746	8.59922	0
0.8853	-0.915297	-1.44782	-14.1233	7.68307	0
0.8860	-2.74589	0.383974	-37.0138	6.76692	0
0.8867	0.915297	2.21478	-48.6074	9.82206	0
0.8873	1.2204	1.29937	-52.5755	9.20868	0
0.8880	-5.79688	0.688777	-44.0321	3.10626	0
0.8887	-8.23767	0.383974	-26.0275	1.88735	0
0.8893	-6.10198	-1.14202	-11.6804	6.46416	0
0.8900	-6.71218	-1.75262	1.7443	6.76692	0
0.8907	-8.23767	-1.44782	13.3425	4.93856	0
0.8913	-7.01728	-1.44782	13.0366	7.07362	0
0.8920	-6.40708	-0.226624	6.01828	9.20868	0
0.8927	-8.23767	0.383974	5.10047	6.15747	0
0.8933	-10.9836	-0.532417	9.68039	2.19011	0
0.8940	-10.3734	0.383974	9.68039	2.19011	0
0.8947	-7.62747	0.993581	2.35617	3.10626	0
0.8953	-7.01728	-1.44782	-5.88586	2.19011	0
0.8960	-3.66119	-2.97382	-4.0548	2.19011	0
0.8967	0.915297	-1.75262	5.71234	3.71571	0
0.8973	-0.915297	-1.44782	10.5936	4.02241	0
0.8980	0	-1.44782	5.40641	4.63186	0
0.8987	5.79688	0.993581	-2.22375	4.93856	0
0.8993	3.66119	1.29937	-9.54797	2.19011	0
0.9000	-0.915297	-1.14202	-17.1736	-0.861102	0
0.9007	3.66119	-2.66802	-25.1097	0.971197	0
0.9013	4.57648	-3.27862	-29.0777	2.19011	0
0.9020	1.2204	-3.27862	-29.3836	1.88735	0
0.9027	1.83059	-2.36322	-28.1599	4.3291	0
0.9033	2.44079	-2.36322	-27.8585	6.76692	0
0.9040	2.74589	-2.66802	-29.9909	5.24132	0
0.9047	6.71867	-1.44782	-30.6028	6.15747	0
0.9053	4.57648	-2.36322	-24.8037	9.51537	0
0.9060	-2.13569	-5.10942	-14.7352	8.59922	0
0.9067	-1.83059	-4.49882	-4.0548	5.85471	0
0.9073	-0.915297	-2.97382	0.219179	5.54801	0
0.9080	-2.74589	-3.27862	-12.5982	5.85471	0
0.9087	-2.74589	-2.36322	-28.4658	5.54801	0
0.9093	-1.83059	-1.75262	-21.1416	5.85471	0
0.9100	-0.915297	-4.49882	-0.392695	7.07362	0
0.9107	0	-4.19402	9.68039	7.68307	0
0.9113	-3.66119	1.29937	14.8676	6.46416	0
0.9120	-7.32237	1.60418	20.3608	3.10626	0
0.9127	-5.79688	-2.66802	13.3425	-0.554408	0
0.9133	-5.79688	-3.27862	2.35617	-1.1678	0
0.9140	-8.23767	-2.66802	-3.44293	-0.251646	0
0.9147	-7.32237	-3.27862	-21.7535	-1.1678	0
0.9153	-5.18668	-2.97382	-46.7764	-2.08001	0
0.9160	-4.57648	-2.05743	-51.0504	0.0550476	0
0.9167	-3.96629	-2.36322	-44.338	0.361741	0
0.9173	-3.66119	-3.27862	-42.201	-2.38671	0
0.9180	-1.83059	-4.19402	-35.1827	-2.6934	0
0.9187	0	-3.88922	-23.2786	-0.251646	0
0.9193	-1.52549	-2.36322	-16.2603	-0.554408	0
0.9200	-1.52549	-1.14202	-7.71691	-2.08001	0
0.9207	2.13569	-2.36322	5.40641	-2.38671	0
0.9213	5.18668	-3.27862	15.1736	-2.6934	0
0.9220	6.71867	-0.532417	22.4978	-1.47056	0
0.9227	7.02377	1.29937	25.8539	2.4968	0
0.9233	2.74589	-0.226624	26.7718	3.10626	0
0.9240	-0.915297	-0.837221	31.3471	-0.554408	0
0.9247	0	0.993581	38.9773	-0.861102	0
0.9253	0.610198	1.29937	48.7444	2.19011	0
0.9260	-2.44079	0.688777	53.3198	2.79956	0
0.9267	-1.83059	0.383974	33.79	3.10626	0
0.9273	1.52549	-1.75262	-2.83106	3.10626	0
0.9280	0.610198	-2.97382	-20.8357	0.664503	0
0.9287	-1.83059	-2.36322	-16.8722	-0.554408	0
0.9293	-0.915297	-3.58342	-14.1233	1.27396	0
0.9300	-1.2204	-4.19402	-15.0411	1.58065	0
0.9307	-4.57648	0.383974	-9.24203	-0.251646	0
0.9313	-4.27139	1.90898	-3.13699	0.361741	0
0.9320	-2.44079	-1.14202	-4.96805	0.361741	0
0.9327	-4.88158	-2.36322	-6.7991	-2.99616	0
0.9333	-6.71218	-2.36322	-2.52512	-4.82846	0
0.9340	-4.57648	-2.36322	6.01828	-2.08001	0
0.9347	-3.66119	0.383974	17.0046	0.0550476	0
0.9353	-5.49178	2.21478	32.8722	-3.30286	0
0.9360	-4.57648	1.29937	45.6896	-7.57298	0
0.9367	-1.83059	1.60418	47.2147	-6.96352	0
0.9373	1.83059	0.993581	45.3837	-4.52177	0
0.9380	6.10198	-0.837221	49.6577	-4.21901	0
0.9387	9.15946	0.383974	51.4887	-1.47056	0
0.9393	8.24416	0.993581	42.3334	1.27396	0
0.9400	6.10198	-0.532417	27.3791	0.0550476	0
0.9407	7.02377	0.0781802	13.6484	-2.08001	0
0.9413	7.63397	1.29937	4.49316	-1.77725	0
0.9420	7.32887	0.383974	8.15527	-1.47056	0
0.9427	8.24416	0.383974	24.6348	-1.1678	0
0.9433	8.24416	1.29937	28.9042	-0.554408	0
0.9440	5.49178	1.29937	2.96804	-0.861102	0
0.9447	4.57648	1.60418	-30.2969	0.0550476	0
0.9453	3.66119	2.21478	-44.6394	1.27396	0
0.9460	-0.305099	3.13018	-48.0001	2.19011	0
0.9467	-2.44079	4.35038	-43.4202	3.41295	0
0.9473	-3.66119	4.96098	-25.1097	2.19011	0
0.9480	-10.6785	4.96098	-8.63016	-0.861102	0
0.9487	-15.2549	4.04558	0.831052	-0.861102	0
0.9493	-10.9836	1.60418	12.7306	0.0550476	0
0.9500	-8.23767	0.993581	6.93152	-0.554408	0
0.9507	-11.5938	0.688777	-27.8585	0.971197	0
0.9513	-12.204	-0.532417	-49.5252	2.19011	0
0.9520	-8.23767	0.383974	-40.37	0.361741	0
0.9527	-5.49178	2.82537	-26.0275	-0.861102	0
0.9533	-6.40708	1.60418	-15.0411	-0.554408	0
0.9540	-10.0683	-0.837221	-9.54797	-1.1678	0
0.9547	-10.9836	-1.14202	-18.7032	-2.38671	0
0.9553	-7.01728	0.0781802	-24.1964	-4.21901	0
0.9560	-2.74589	0.0781802	-9.54797	-4.21901	0
0.9567	-2.44079	-0.532417	4.18723	-2.08001	0
0.9573	-2.74589	-0.226624	7.5434	-2.99616	0
0.9580	-0.610198	1.29937	11.8174	-3.30286	0
0.9587	2.13569	1.60418	13.0366	0.971197	0
0.9593	1.83059	1.29937	12.7306	-0.554408	0
0.9600	1.2204	1.29937	23.1096	-5.13515	0
0.9607	3.96629	0.383974	35.6211	-2.08001	0
0.9613	6.71867	-0.837221	43.5526	2.19011	0
0.9620	5.49178	-2.05743	55.4568	0.0550476	0
0.9627	3.66119	-2.36322	64.918	0.664503	0
0.9633	3.35609	-0.532417	57.2878	4.63186	0
0.9640	3.66119	2.21478	29.2101	4.93856	0
0.9647	2.74589	0.993581	-15.6484	6.15747	0
0.9653	0.915297	-1.75262	-56.2376	8.59922	0
0.9660	-1.83059	-0.532417	-62.3426	6.15747	0
0.9667	-4.88158	0.0781802	-43.7261	4.3291	0
0.9673	-7.32237	-2.97382	-32.7398	4.63186	0
0.9680	-7.01728	-3.88922	-25.4156	2.4968	0
0.9687	-4.57648	-1.14202	-10.1553	3.41295	0
0.9693	-4.27139	-0.532417	-6.49317	7.98977	0
0.9700	-6.40708	-1.14202	-29.3836	7.38031	0
0.9707	-7.32237	0.688777	-57.7627	4.93856	0
0.9713	-5.49178	2.82537	-67.2239	7.68307	0
0.9720	-3.96629	2.51958	-59.8997	6.76692	0
0.9727	-3.66119	1.29937	-42.507	1.27396	0
0.9733	-2.13569	-0.532417	-17.7854	-0.554408	0
0.9740	-0.610198	-2.97382	0.525115	1.27396	0
0.9747	-0.915297	-3.88922	-2.22375	0.361741	0
0.9753	-2.44079	-2.36322	-12.2923	-2.08001	0
0.9760	-3.66119	-0.532417	-8.32422	-1.47056	0
0.9767	-3.66119	0.383974	-0.392695	1.88735	0
0.9773	-3.05099	0.688777	-2.22375	3.10626	0
0.9780	-0.610198	-0.532417	-3.13699	1.88735	0
0.9787	2.74589	-1.75262	2.35617	0.971197	0
0.9793	3.66119	-1.75262	3.57535	-1.77725	0
0.9800	2.74589	-2.97382	6.01828	-3.60562	0
0.9807	3.66119	-2.36322	16.0868	-0.554408	0
0.9813	4.57648	-0.226624	28.2969	1.27396	0
0.9820	3.66119	-0.532417	42.6394	-0.554408	0
0.9827	3.05099	-1.44782	45.6896	2.19011	0
0.9833	0.915297	0.688777	17.9179	6.15747	0
0.9840	-1.2204	-0.226624	-16.8722	4.3291	0
0.9847	0.610198	-4.49882	-23.8905	4.02241	0
0.9853	2.44079	-4.19402	-12.2923	6.15747	0
0.9860	0	-1.44782	-7.71691	5.54801	0
0.9867	0	-0.837221	-11.6804	4.93856	0
0.9873	1.52549	-0.226624	-15.0411	6.46416	0
0.9880	0.610198	1.29937	-15.0411	6.15747	0
0.9887	-0.610198	-0.532417	-11.379	4.63186	0
0.9893	-0.305099	-2.97382	-4.0548	4.02241	0
0.9900	-0.610198	-1.44782	5.40641	4.02241	0
0.9907	-0.915297	-0.532417	9.37445	4.02241	0
0.9913	-2.44079	-2.05743	6.01828	3.10626	0
0.9920	-4.27139	-0.837221	6.63015	3.10626	0
0.9927	-5.18668	1.90898	8.76258	3.41295	0
0.9933	-7.01728	0.688777	0.831052	1.27396	0
0.9940	-8.23767	-1.44782	-9.24203	0.971197	0
0.9947	-5.49178	1.29937	-8.63016	1.88735	0
0.9953	-4.27139	4.04558	-2.52512	-0.861102	0
0.9960	-5.18668	2.82537	3.26941	-2.99616	0
0.9967	-2.44079	0.383974	11.5114	-1.1678	0
0.9973	1.83059	-0.532417	18.2238	-1.1678	0
0.9980	3.05099	-1.44782	19.7489	-0.554408	0
0.9987	3.96629	-2.05743	20.6667	2.19011	0
0.9993	5.49178	-2.36322	21.58	-1.47056	0
1.0000	4.27139	-1.44782	14.2557	-4.82846	0
1.0007	1.83059	0.993581	-2.22375	-1.47056	0
1.0013	0.915297	0.383974	-12.9041	-1.47056	0
1.0020	0	-2.36322	-8.32422	-4.21901	0
1.0027	0.305099	-2.36322	3.26941	-1.47056	0
1.0033	2.74589	0.993581	14.2557	0.361741	0
1.0040	4.57648	1.60418	23.411	-1.77725	0
1.0047	1.83059	-0.532417	30.7352	0.361741	0
1.0053	-3.66119	-2.36322	37.1462	2.4968	0
1.0060	-3.35609	-1.14202	44.4704	-0.251646	0
1.0067	0.915297	2.21478	45.9955	0.971197	0
1.0073	0.915297	3.13018	34.7033	3.10626	0
1.0080	-1.83059	0.383974	13.9544	0.361741	0
1.0087	0	-0.532417	5.40641	-1.47056	0
1.0093	3.66119	-1.44782	21.58	0.0550476	0
1.0100	5.18668	-2.36322	36.2284	1.58065	0
1.0107	5.18668	0.0781802	31.653	3.10626	0
1.0113	2.74589	2.82537	28.6028	3.10626	0
1.0120	-1.2204	-0.532417	26.7718	0.361741	0
1.0127	-0.915297	-3.27862	18.8357	-2.38671	0
1.0133	0	-0.532417	25.8539	-3.30286	0
1.0140	-1.83059	0.383974	31.653	-3.30286	0
1.0147	-3.35609	-2.36322	-5.27399	-4.21901	0
1.0153	-3.35609	-3.58342	-53.4933	-4.82846	0
1.0160	-0.915297	-2.36322	-62.0367	-1.77725	0
1.0167	1.52549	-0.532417	-48.3015	-0.554408	0
1.0173	0.915297	-0.532417	-34.2649	-4.21901	0
1.0180	0.610198	-0.532417	-15.6484	-4.21901	0
1.0187	3.05099	2.82537	0.525115	1.27396	0
1.0193	1.83059	4.65617	9.98633	0.0550476	0
1.0200	-1.52549	-0.226624	17.3105	-6.04737	0
1.0207	1.83059	-2.05743	18.5297	-4.82846	0
1.0213	4.57648	1.60418	20.0548	-0.554408	0
1.0220	0	1.29937	36.5343	-1.47056	0
1.0227	-2.74589	-0.532417	55.4568	-0.554408	0
1.0233	-1.2204	3.13018	42.6394	3.10626	0
1.0240	-1.2204	3.43498	-17.7854	3.10626	0
1.0247	-1.52549	-2.36322	-87.6715	3.71571	0
1.0253	0	-2.05743	-113.918	5.85471	0
1.0260	1.83059	3.74077	-94.6897	4.63186	0
1.0267	1.83059	2.51958	-67.2239	2.79956	0
1.0273	-0.915297	-0.532417	-47.6942	4.02241	0
1.0280	-6.40708	3.13018	-35.79	4.02241	0
1.0287	-9.15297	4.96098	-25.4156	2.19011	0
1.0293	-5.79688	1.60418	-15.3425	1.27396	0
1.0300	-2.74589	1.60418	-15.0411	0.971197	0
1.0307	-3.05099	4.04558	-16.8722	1.27396	0
1.0313	-4.27139	3.43498	-7.71691	2.19011	0
1.0320	-3.05099	3.13018	-0.392695	1.27396	0
1.0327	0	3.13018	-4.96805	-1.47056	0
1.0333	1.52549	1.90898	-8.63016	-1.77725	0
1.0340	0.305099	0.993581	-7.10504	-1.1678	0
1.0347	0	1.29937	-6.7991	-3.30286	0
1.0353	1.52549	0.383974	-6.18723	-5.13515	0
1.0360	0	-1.14202	-3.13699	-2.38671	0
1.0367	-3.96629	0.383974	7.84933	0.664503	0
1.0373	-7.32237	4.04558	11.5114	-1.1678	0
1.0380	-9.15297	4.04558	-13.2101	-1.77725	0
1.0387	-8.54277	1.29937	-46.7764	1.88735	0
1.0393	-6.10198	0.993581	-48.0001	3.10626	0
1.0400	-2.74589	1.60418	-24.1964	0.361741	0
1.0407	0	0.688777	-3.13699	0.971197	0
1.0413	0.915297	1.60418	9.37445	3.10626	0
1.0420	0	4.96098	16.6987	2.4968	0
1.0427	1.2204	5.57158	24.0229	3.10626	0
1.0433	2.44079	3.74077	32.5663	4.3291	0
1.0440	0	3.13018	35.927	1.58065	0
1.0447	0.610198	0.688777	30.1279	0.0550476	0
1.0453	5.49178	-0.532417	16.0868	4.02241	0
1.0460	4.57648	0.688777	-6.7991	4.93856	0
1.0467	-2.74589	0.688777	-26.9407	1.58065	0
1.0473	-4.27139	0.993581	-32.4339	2.19011	0
1.0480	-1.52549	3.43498	-28.4658	3.10626	0
1.0487	-1.83059	3.13018	-24.1964	-0.251646	0
1.0493	-4.57648	-0.226624	-20.8357	-0.554408	0
1.0500	-5.49178	-0.532417	-18.3973	3.41295	0
1.0507	-7.93257	-0.226624	-11.6804	2.79956	0
1.0513	-10.3734	-0.532417	-0.0867582	-1.1678	0
1.0520	-8.54277	0.688777	6.93152	-2.38671	0
1.0527	-4.88158	-0.226624	7.84933	-1.77725	0
1.0533	-5.18668	-1.75262	11.5114	0.361741	0
1.0540	-5.18668	0.383974	12.4247	1.58065	0
1.0547	-2.13569	0.993581	4.49316	-1.1678	0
1.0553	-1.2204	-1.44782	-2.52512	-4.21901	0
1.0560	-2.13569	0.0781802	-0.392695	-3.30286	0
1.0567	0.915297	2.21478	9.06852	-2.38671	0
1.0573	6.40708	0.383974	21.2786	-3.60562	0
1.0580	9.15946	-0.226624	31.0412	-2.99616	0
1.0587	9.46456	1.90898	36.2284	0.0550476	0
1.0593	8.24416	0.688777	41.1143	-0.251646	0
1.0600	4.57648	-0.532417	41.7216	-2.08001	0
1.0607	2.74589	0.688777	34.7033	-0.251646	0
1.0613	4.57648	0.383974	33.4841	1.27396	0
1.0620	6.40708	-1.44782	42.0275	-0.251646	0
1.0627	5.49178	-1.75262	41.7216	1.88735	0
1.0633	3.35609	-0.837221	28.9042	4.3291	0
1.0640	1.2204	-0.532417	17.9179	1.27396	0
1.0647	-1.2204	-1.14202	15.7854	0.361741	0
1.0653	-3.66119	-1.75262	22.4978	2.19011	0
1.0660	-4.57648	-1.44782	33.79	1.27396	0
1.0667	-5.49178	-0.226624	35.0092	1.88735	0
1.0673	-7.32237	-0.226624	17.9179	5.24132	0
1.0680	-10.6785	-1.44782	-2.22375	2.4968	0
1.0687	-13.7295	-2.36322	-7.41098	-2.38671	0
1.0693	-13.7295	-1.75262	0.831052	-1.1678	0
1.0700	-11.8989	-2.05743	16.0868	0.361741	0
1.0707	-10.3734	-3.58342	34.096	0.0550476	0
1.0713	-10.0683	-3.27862	39.8905	1.27396	0
1.0720	-8.23767	-1.44782	11.5114	1.88735	0
1.0727	-7.32237	-2.05743	-39.7581	-0.861102	0
1.0733	-7.62747	-3.58342	-77.5984	-4.21901	0
1.0740	-6.40708	-2.97382	-89.1966	-4.21901	0
1.0747	-7.32237	-2.66802	-84.6212	-1.77725	0
1.0753	-9.15297	-2.97382	-70.886	-2.38671	0
1.0760	-7.32237	-1.14202	-55.0184	-3.91231	0
1.0767	-3.66119	0.0781802	-44.0321	-2.38671	0
1.0773	-2.44079	-2.97382	-31.5206	-2.38671	0
1.0780	-0.915297	-3.27862	-11.379	-2.08001	0
1.0787	-0.305099	-0.226624	2.96804	2.19011	0
1.0793	-2.13569	-0.226624	-8.63016	1.58065	0
1.0800	-0.915297	-3.27862	-31.2147	-4.21901	0
1.0807	2.13569	-4.80462	-36.096	-2.38671	0
1.0813	0.915297	-5.10942	-25.4156	1.58065	0
1.0820	0.610198	-5.41521	-12.9041	-0.861102	0
1.0827	2.44079	-3.88922	4.49316	0.0550476	0
1.0833	1.52549	-2.36322	13.3425	4.93856	0
1.0840	0	-4.19402	3.26941	4.93856	0
1.0847	-0.915297	-4.49882	-2.52512	5.54801	0
1.0853	-3.05099	-2.97382	1.7443	8.59922	0
1.0860	-3.05099	-2.05743	-7.41098	7.68307	0
1.0867	-0.915297	-2.97382	-20.2284	4.93856	0
1.0873	-1.83059	-3.27862	-16.2603	4.02241	0
1.0880	-2.44079	-2.36322	-8.9361	3.10626	0
1.0887	0	-2.36322	-8.63016	2.19011	0
1.0893	0.305099	-4.19402	-7.71691	4.02241	0
1.0900	-1.2204	-3.58342	-4.0548	4.02241	0
1.0907	-0.610198	-1.44782	4.49316	2.19011	0
1.0913	-0.915297	-1.44782	15.1736	2.19011	0
1.0920	-1.83059	-3.27862	21.2786	2.4968	0
1.0927	-1.52549	-3.58342	26.4658	0.0550476	0
1.0933	0.610198	-3.58342	30.4339	-0.554408	0
1.0940	2.74589	-4.19402	20.6667	1.88735	0
1.0947	2.13569	-5.10942	2.96804	1.88735	0
1.0953	0.915297	-4.19402	-3.44293	-0.861102	0
1.0960	4.27139	-2.36322	6.01828	-2.38671	0
1.0967	9.46456	-1.44782	21.8859	-3.91231	0
1.0973	7.93906	-2.36322	30.4339	-3.30286	0
1.0980	4.57648	-1.14202	29.2101	1.27396	0
1.0987	4.88158	-1.44782	28.6028	2.19011	0
1.0993	5.49178	-3.88922	31.653	-0.554408	0
1.1000	5.49178	-2.66802	38.0595	1.58065	0
1.1007	6.40708	-0.532417	49.3517	4.93856	0
1.1013	6.40708	-2.36322	55.1508	2.19011	0
1.1020	6.40708	-4.19402	38.3654	2.19011	0
1.1027	6.71867	-1.44782	6.63015	6.46416	0
1.1033	3.96629	1.60418	-16.8722	4.63186	0
1.1040	1.83059	0.993581	-25.1097	2.79956	0
1.1047	2.44079	-0.837221	-25.1097	7.68307	0
1.1053	0.305099	-0.837221	-24.8037	9.51537	0
1.1060	-5.49178	-0.226624	-20.2284	6.15747	0
1.1067	-9.15297	-0.532417	-8.63016	7.38031	0
1.1073	-10.0683	-0.226624	-2.52512	9.51537	0
1.1080	-9.45807	-0.532417	-14.1233	6.76692	0
1.1087	-7.93257	-2.05743	-34.2649	4.93856	0
1.1093	-8.54277	-0.837221	-44.338	5.85471	0
1.1100	-10.0683	1.29937	-40.37	5.24132	0
1.1107	-10.9836	0.688777	-34.2649	3.71571	0
1.1113	-10.9836	0.688777	-28.7718	3.10626	0
1.1120	-9.15297	3.13018	-18.0914	1.27396	0
1.1127	-6.10198	3.43498	-6.7991	-1.47056	0
1.1133	-7.01728	2.82537	-1.61188	-3.30286	0
1.1140	-7.01728	2.51958	-1	-2.99616	0
1.1147	-2.13569	1.90898	0.219179	-1.1678	0
1.1153	-0.915297	2.21478	3.88129	-0.251646	0
1.1160	-2.74589	3.74077	7.84933	-2.99616	0
1.1167	0	2.82537	7.84933	-5.13515	0
1.1173	3.35609	0.383974	6.63015	-3.91231	0
1.1180	2.74589	1.29937	4.18723	-3.91231	0
1.1187	1.2204	2.51958	-4.96805	-3.60562	0
1.1193	-1.52549	0.0781802	-11.9863	-0.554408	0
1.1200	-4.57648	-1.14202	-2.52512	-1.1678	0
1.1207	-4.27139	1.29937	9.68039	-4.82846	0
1.1213	-1.2204	2.21478	10.5936	-3.60562	0
1.1220	0	0.993581	10.5936	-0.554408	0
1.1227	0.915297	1.29937	13.3425	0.0550476	0
1.1233	0.915297	2.21478	14.2557	1.58065	0
1.1240	-0.915297	2.21478	18.8357	3.71571	0
1.1247	-3.05099	3.13018	24.9407	4.93856	0
1.1253	-6.10198	4.65617	25.2421	5.24132	0
1.1260	-9.15297	4.04558	26.1599	3.41295	0
1.1267	-10.0683	2.21478	23.411	3.10626	0
1.1273	-9.76317	2.21478	4.18723	3.10626	0
1.1280	-10.0683	2.21478	-19.6165	-1.47056	0
1.1287	-8.84787	1.29937	-23.8905	-3.30286	0
1.1293	-6.40708	1.29937	-12.2923	2.19011	0
1.1300	-7.01728	2.82537	-0.392695	3.41295	0
1.1307	-7.01728	2.21478	9.68039	0.664503	0
1.1313	-5.49178	1.29937	18.8357	1.88735	0
1.1320	-4.88158	1.60418	17.9179	1.58065	0
1.1327	-5.49178	2.51958	6.63015	-2.38671	0
1.1333	-4.88158	2.51958	-2.22375	-2.08001	0
1.1340	-4.57648	2.21478	-7.10504	0.361741	0
1.1347	-3.35609	2.21478	-8.63016	-1.47056	0
1.1353	-1.83059	3.13018	6.01828	-3.30286	0
1.1360	0.305099	3.43498	28.2969	-1.77725	0
1.1367	3.66119	2.21478	40.5024	-1.47056	0
1.1373	3.96629	0.383974	47.8266	-2.6934	0
1.1380	1.2204	1.29937	49.3517	-0.251646	0
1.1387	0.915297	2.82537	31.0412	3.71571	0
1.1393	0.915297	2.21478	5.10047	2.79956	0
1.1400	-0.305099	1.60418	-9.54797	-0.554408	0
1.1407	2.74589	2.82537	-7.10504	-1.47056	0
1.1413	4.57648	3.13018	11.5114	0.0550476	0
1.1420	0	1.29937	16.3927	1.58065	0
1.1427	-1.83059	0.993581	-20.5343	3.10626	0
1.1433	3.35609	1.29937	-64.781	4.93856	0
1.1440	4.27139	-0.532417	-72.7171	6.46416	0
1.1447	1.2204	-2.05743	-59.2878	7.68307	0
1.1453	0.305099	-1.44782	-48.9134	7.38031	0
1.1460	0	-1.44782	-40.064	6.15747	0
1.1467	0.610198	-2.36322	-26.6348	6.46416	0
1.1473	2.74589	-1.44782	-11.6804	7.98977	0
1.1480	2.13569	-1.75262	-9.24203	7.68307	0
1.1487	0.305099	-2.36322	-22.9727	5.54801	0
1.1493	-0.305099	0.383974	-32.4339	6.15747	0
1.1500	0	0.383974	-26.9407	7.68307	0
1.1507	1.2204	-1.44782	-19.6165	5.85471	0
1.1513	0.915297	1.29937	-14.4293	3.71571	0
1.1520	-3.66119	4.04558	-9.54797	4.63186	0
1.1527	-7.01728	-0.837221	-9.54797	4.02241	0
1.1533	-6.40708	-3.27862	-12.2923	3.10626	0
1.1540	-4.27139	-1.75262	-10.7671	4.02241	0
1.1547	-4.27139	-2.66802	-4.66211	3.10626	0
1.1553	-3.96629	-3.58342	5.71234	2.19011	0
1.1560	-1.52549	-2.05743	18.8357	4.63186	0
1.1567	0.915297	-2.05743	26.1599	4.63186	0
1.1573	-0.915297	-1.75262	19.4475	0.971197	0
1.1580	-0.915297	-0.532417	9.68039	3.10626	0
1.1587	3.66119	-1.44782	15.1736	7.07362	0
1.1593	5.49178	-2.05743	34.7033	2.4968	0
1.1600	2.74589	-1.14202	49.0458	-0.554408	0
1.1607	0.305099	-2.97382	34.3973	5.24132	0
1.1613	-1.2204	-2.36322	-10.1553	6.76692	0
1.1620	-1.2204	-0.226624	-48.9134	2.4968	0
1.1627	0.305099	-1.44782	-54.7125	4.93856	0
1.1633	-1.52549	-2.36322	-44.338	7.68307	0
1.1640	-4.57648	0.688777	-35.4841	3.10626	0
1.1647	-2.13569	0.383974	-20.8357	3.10626	0
1.1653	1.52549	-1.44782	-6.49317	9.51537	0
1.1660	1.83059	1.29937	-4.0548	9.20868	0
1.1667	1.83059	3.43498	-5.88586	5.54801	0
1.1673	1.2204	0.383974	-4.96805	6.76692	0
1.1680	0.915297	-1.14202	-4.35618	6.76692	0
1.1687	0.305099	0.993581	2.35617	4.02241	0
1.1693	-1.83059	1.60418	12.1233	4.3291	0
1.1700	-3.05099	1.29937	12.1233	6.15747	0
1.1707	-1.83059	2.21478	7.5434	6.76692	0
1.1713	-1.2204	1.29937	6.01828	7.07362	0
1.1720	-4.57648	-0.532417	-1.30594	5.85471	0
1.1727	-10.0683	-1.44782	-14.1233	2.19011	0
1.1733	-13.7295	-2.66802	-17.7854	0.361741	0
1.1740	-10.9836	-1.75262	-11.9863	0.361741	0
1.1747	-8.54277	4.04558	-6.7991	1.27396	0
1.1753	-10.9836	6.18217	-6.49317	2.79956	0
1.1760	-8.54277	1.29937	-4.96805	3.10626	0
1.1767	-1.2204	-1.44782	3.26941	1.58065	0
1.1773	0.610198	0.688777	11.5114	1.27396	0
1.1780	1.83059	2.21478	14.5617	4.02241	0
1.1787	6.10198	1.90898	17.9179	5.85471	0
1.1793	7.32887	0.688777	24.0229	3.71571	0
1.1800	7.02377	0.0781802	27.0731	3.71571	0
1.1807	8.54926	0.688777	26.4658	6.76692	0
1.1813	8.54926	0.0781802	23.1096	6.76692	0
1.1820	9.76966	-2.36322	13.6484	4.02241	0
1.1827	9.15946	-2.36322	5.10047	4.93856	0
1.1833	2.74589	-0.226624	5.10047	7.38031	0
1.1840	0	-0.532417	11.8174	7.07362	0
1.1847	3.35609	0.688777	17.6165	6.76692	0
1.1853	1.83059	2.51958	16.0868	7.68307	0
1.1860	-2.44079	0.383974	12.7306	6.46416	0
1.1867	0	-0.532417	16.6987	5.85471	0
1.1873	1.2204	1.90898	27.0731	4.93856	0
1.1880	-4.27139	1.29937	31.959	0.361741	0
1.1887	-8.23767	-2.05743	20.3608	-1.1678	0
1.1893	-8.54277	-2.66802	-2.22375	2.4968	0
1.1900	-9.15297	-1.44782	-16.5663	3.10626	0
1.1907	-9.15297	0.383974	-13.5114	0.971197	0
1.1913	-8.84787	0.383974	-1.30594	4.3291	0
1.1920	-7.32237	-2.05743	10.2923	8.59922	0
1.1927	-5.18668	-1.75262	17.0046	4.3291	0
1.1933	-4.57648	-0.226624	20.6667	-0.861102	0
1.1940	-1.83059	-3.27862	23.717	-0.554408	0
1.1947	2.13569	-5.10942	21.8859	-1.1678	0
1.1953	2.74589	-1.44782	12.4247	-4.82846	0
1.1960	2.74589	-0.837221	6.63015	-3.60562	0
1.1967	2.74589	-5.10942	11.5114	-0.554408	0
1.1973	-2.13569	-4.49882	21.2786	-2.08001	0
1.1980	-3.66119	-0.532417	32.5663	-2.38671	0
1.1987	1.52549	0.0781802	41.4202	-0.554408	0
1.1993	1.2204	-2.97382	34.3973	-2.6934	0
1.2000	-2.74589	-4.19402	7.23746	-5.13515	0
1.2007	0.305099	-3.27862	-25.1097	-2.38671	0
1.2013	3.35609	-4.19402	-39.4522	-1.47056	0
1.2020	-2.13569	-6.33062	-29.0777	-4.21901	0
1.2027	-7.62747	-5.72002	-20.5343	-3.30286	0
1.2033	-8.23767	-4.49882	-35.1827	-1.47056	0
1.2040	-8.23767	-5.41521	-52.8814	-0.554408	0
1.2047	-7.93257	-4.49882	-51.3563	2.19011	0
1.2053	-7.62747	-1.75262	-37.0138	4.02241	0
1.2060	-7.62747	-2.05743	-16.8722	1.58065	0
1.2067	-7.01728	-4.80462	-1.30594	0.971197	0
1.2073	-6.40708	-6.02482	-12.2923	1.88735	0
1.2080	-6.10198	-5.10942	-36.096	-0.554408	0
1.2087	-5.49178	-3.27862	-37.6211	-0.554408	0
1.2093	-5.49178	-1.44782	-24.8037	3.10626	0
1.2100	-5.18668	-0.532417	-26.6348	4.3291	0
1.2107	-4.57648	-0.532417	-40.9773	2.4968	0
1.2113	-4.27139	-0.532417	-49.8312	1.58065	0
1.2120	-4.57648	0.688777	-46.1691	-0.251646	0
1.2127	-5.49178	-0.837221	-35.4841	-2.38671	0
1.2133	-6.40708	-3.27862	-26.3288	-1.1678	0
1.2140	-5.18668	-4.49882	-20.8357	-0.251646	0
1.2147	-1.83059	-4.49882	-13.5114	-0.861102	0
1.2153	-0.610198	-3.27862	-4.96805	-0.251646	0
1.2160	-0.610198	-1.44782	2.05023	-0.554408	0
1.2167	0.305099	-1.75262	9.06852	-3.30286	0
1.2173	1.83059	-3.27862	18.8357	-2.99616	0
1.2180	3.66119	-3.27862	27.0731	1.88735	0
1.2187	4.57648	-2.05743	32.8722	2.4968	0
1.2193	4.27139	0.383974	40.1964	-0.554408	0
1.2200	4.57648	0.383974	48.7444	-1.77725	0
1.2207	6.40708	-1.14202	55.4568	0.0550476	0
1.2213	7.93906	1.90898	60.0321	0.971197	0
1.2220	10.0748	4.35038	58.2011	0.0550476	0
1.2227	10.3799	1.29937	54.2376	1.27396	0
1.2233	5.49178	1.90898	59.1189	4.02241	0
1.2240	1.52549	5.57158	62.475	2.19011	0
1.2247	1.83059	3.43498	42.0275	-0.861102	0
1.2253	2.13569	-0.226624	8.46121	0.971197	0
1.2260	0.915297	-0.532417	-19.3106	4.3291	0
1.2267	0.305099	-1.44782	-45.2513	4.02241	0
1.2273	0.305099	-2.05743	-65.3929	4.3291	0
1.2280	-0.610198	-0.532417	-69.055	4.63186	0
1.2287	-1.83059	0.688777	-66.612	1.27396	0
1.2293	-1.83059	1.90898	-63.5618	0.664503	0
1.2300	0	3.13018	-48.9134	4.02241	0
1.2307	0.915297	1.60418	-29.6896	2.19011	0
1.2313	0	0.0781802	-22.0594	-1.47056	0
1.2320	1.52549	-0.532417	-21.1416	-0.251646	0
1.2327	2.74589	-2.05743	-17.4795	0.0550476	0
1.2333	0	-2.05743	-14.1233	-2.99616	0
1.2340	-0.305099	0.688777	-14.1233	-2.6934	0
1.2347	2.74589	3.13018	-13.8174	-2.08001	0
1.2353	3.96629	3.43498	-11.6804	-5.74461	0
1.2360	4.57648	3.13018	-7.71691	-8.48913	0
1.2367	8.85436	2.21478	-1.61188	-6.96352	0
1.2373	11.9054	-0.226624	4.49316	-5.13515	0
1.2380	11.6003	-0.532417	8.15527	-3.91231	0
1.2387	10.3799	1.29937	8.76258	-1.1678	0
1.2393	9.46456	2.51958	7.84933	-1.47056	0
1.2400	9.15946	1.90898	6.01828	-4.21901	0
1.2407	9.15946	1.29937	6.32422	-3.91231	0
1.2413	9.46456	1.29937	7.5434	-0.251646	0
1.2420	9.15946	1.29937	5.40641	0.664503	0
1.2427	8.54926	2.82537	4.18723	-0.554408	0
1.2433	9.46456	4.04558	8.15527	0.0550476	0
1.2440	11.2952	3.74077	14.2557	1.88735	0
1.2447	10.9901	4.04558	19.7489	2.4968	0
1.2453	10.9901	4.96098	22.1918	2.19011	0
1.2460	10.9901	6.79178	16.6987	3.10626	0
1.2467	6.10198	7.70817	11.8174	4.02241	0
1.2473	0.305099	4.35038	15.4795	2.19011	0
1.2480	1.52549	2.51958	19.1416	-0.251646	0
1.2487	3.96629	5.87638	22.4978	-1.1678	0
1.2493	2.74589	5.87638	32.2649	-0.251646	0
1.2500	2.74589	2.82537	32.8722	0.971197	0
1.2507	4.57648	3.43498	7.23746	1.27396	0
1.2513	3.66119	5.26677	-25.7215	0.971197	0
1.2520	1.83059	4.04558	-39.7581	0.971197	0
1.2527	0.915297	3.43498	-34.2649	-0.554408	0
1.2533	0.915297	4.04558	-18.0914	-1.77725	0
1.2540	1.83059	2.82537	-1	0.361741	0
1.2547	1.2204	1.29937	9.37445	1.27396	0
1.2553	-0.915297	0.688777	17.0046	-1.1678	0
1.2560	-1.83059	0.993581	29.2101	-0.861102	0
1.2567	-3.66119	2.51958	37.7581	1.88735	0
1.2573	-7.32237	3.74077	40.8083	2.19011	0
1.2580	-6.40708	3.43498	50.8768	2.79956	0
1.2587	-4.88158	2.82537	51.4887	5.24132	0
1.2593	-6.40708	0.383974	17.0046	3.41295	0
1.2600	-6.10198	-2.36322	-27.8585	-0.554408	0
1.2607	-3.35609	-2.36322	-47.0823	0.361741	0
1.2613	-3.05099	-1.44782	-42.201	4.3291	0
1.2620	-3.05099	-1.75262	-26.0275	4.3291	0
1.2627	-2.44079	-1.14202	-6.7991	3.10626	0
1.2633	-2.44079	-0.532417	-2.22375	4.63186	0
1.2640	-2.44079	-2.05743	-13.8174	5.85471	0
1.2647	-4.57648	-3.27862	-19.3106	6.76692	0
1.2653	-7.62747	-2.05743	-11.9863	8.90592	0
1.2660	-7.62747	-0.532417	-3.44293	9.20868	0
1.2667	-7.32237	-1.14202	2.35617	7.98977	0
1.2673	-9.15297	-2.05743	3.57535	9.20868	0
1.2680	-9.15297	-2.36322	-2.22375	10.4315	0
1.2687	-10.0683	-2.66802	-5.88586	7.98977	0
1.2693	-10.9836	-2.36322	1.43836	6.15747	0
1.2700	-7.93257	-0.837221	14.5617	6.76692	0
1.2707	-6.71218	0.383974	26.1599	7.68307	0
1.2713	-11.2887	0.688777	38.3654	7.68307	0
1.2720	-13.4244	-0.837221	52.4065	6.76692	0
1.2727	-12.204	-3.88922	60.0321	3.10626	0
1.2733	-12.5091	-4.19402	47.2147	0.361741	0
1.2740	-10.3734	-2.36322	13.3425	3.41295	0
1.2747	-8.54277	-2.97382	-20.5343	5.85471	0
1.2753	-10.3734	-4.19402	-36.4019	2.19011	0
1.2760	-10.0683	-3.58342	-34.2649	-0.251646	0
1.2767	-7.32237	-2.05743	-16.8722	1.27396	0
1.2773	-7.93257	-1.44782	4.49316	1.27396	0
1.2780	-7.32237	-3.58342	11.2055	2.4968	0
1.2787	-3.66119	-5.72002	2.35617	6.46416	0
1.2793	-3.35609	-2.97382	1.43836	4.93856	0
1.2800	-5.18668	0.993581	7.23746	1.27396	0
1.2807	-5.49178	0.993581	-4.96805	4.02241	0
1.2813	-6.40708	-0.532417	-29.6896	5.85471	0
1.2820	-6.40708	0.0781802	-43.1143	3.41295	0
1.2827	-5.18668	1.90898	-44.6394	5.54801	0
1.2833	-5.49178	2.21478	-34.2649	7.07362	0
1.2840	-7.62747	0.383974	-4.35618	1.27396	0
1.2847	-9.45807	-0.532417	20.6667	-0.861102	0
1.2853	-10.0683	1.29937	13.6484	5.24132	0
1.2860	-9.76317	1.29937	-3.44293	9.51537	0
1.2867	-9.76317	1.29937	-10.7671	7.38031	0
1.2873	-8.54277	2.21478	-22.9727	5.85471	0
1.2880	-7.62747	0.688777	-39.7581	7.38031	0
1.2887	-9.45807	-1.44782	-44.9453	6.76692	0
1.2893	-10.3734	-0.532417	-40.37	3.71571	0
1.2900	-7.62747	-0.532417	-33.0457	2.4968	0
1.2907	-6.10198	0.383974	-23.2786	3.41295	0
1.2913	-6.40708	3.13018	-16.8722	3.10626	0
1.2920	-4.57648	0.0781802	-14.4293	2.19011	0
1.2927	-3.66119	-3.88922	-10.4612	1.58065	0
1.2933	-5.79688	-0.226624	-2.83106	1.27396	0
1.2940	-4.27139	1.90898	7.23746	0.0550476	0
1.2947	0	-0.532417	16.0868	-0.251646	0
1.2953	0.610198	2.21478	21.58	-0.554408	0
1.2960	-0.915297	3.13018	22.1918	-2.6934	0
1.2967	0.610198	-1.14202	14.8676	-4.82846	0
1.2973	4.27139	0.383974	6.63015	-4.21901	0
1.2980	7.32887	1.90898	13.0366	-1.77725	0
1.2987	6.40708	-3.27862	25.548	-1.1678	0
1.2993	4.88158	-2.36322	27.0731	-1.47056	0
1.3000	7.32887	2.51958	22.1918	-2.08001	0
1.3007	8.85436	0.688777	21.58	-3.30286	0
1.3013	5.18668	-0.532417	19.1416	-3.60562	0
1.3020	4.57648	1.29937	7.84933	-2.99616	0
1.3027	7.93906	-1.44782	-8.63016	-2.6934	0
1.3033	7.32887	-2.05743	-19.9224	-2.38671	0
1.3040	3.96629	2.82537	-18.0914	-0.861102	0
1.3047	4.57648	2.82537	-9.84934	-0.861102	0
1.3053	5.79688	-0.226624	-5.27399	-2.38671	0
1.3060	3.66119	0.688777	-3.13699	-2.08001	0
1.3067	-0.305099	1.90898	-3.44293	0.664503	0
1.3073	-5.18668	2.51958	-8.63016	3.10626	0
1.3080	-7.32237	4.96098	-12.2923	0.971197	0
1.3087	-6.10198	4.96098	-6.18723	-3.91231	0
1.3093	-6.40708	2.21478	1.43836	-5.13515	0
1.3100	-9.76317	2.21478	4.7991	-2.38671	0
1.3107	-10.3734	3.43498	8.76258	-0.554408	0
1.3113	-9.15297	2.51958	17.9179	0.0550476	0
1.3120	-8.54277	1.29937	34.3973	0.971197	0
1.3127	-5.79688	-1.14202	46.6074	-1.1678	0
1.3133	-2.74589	-2.97382	39.8905	-5.43792	0
1.3140	-2.44079	-1.44782	24.9407	-6.04737	0
1.3147	-1.83059	-0.532417	23.1096	-4.82846	0
1.3153	0.915297	-2.36322	26.4658	-5.13515	0
1.3160	1.83059	-1.14202	24.3288	-5.13515	0
1.3167	1.52549	2.21478	22.8037	-5.43792	0
1.3173	0.915297	0.993581	20.3608	-5.43792	0
1.3180	1.2204	-1.75262	19.7489	-2.99616	0
1.3187	3.05099	-1.44782	21.8859	-0.861102	0
1.3193	5.18668	-0.837221	5.10047	-3.30286	0
1.3200	5.49178	-1.75262	-24.8037	-6.96352	0
1.3207	6.71867	-2.36322	-32.4339	-5.13515	0
1.3213	8.24416	-1.44782	-31.5206	-2.38671	0
1.3220	7.93906	-1.44782	-51.0504	-3.30286	0
1.3227	7.63397	-3.58342	-63.5618	-2.38671	0
1.3233	7.32887	-3.58342	-50.7444	2.4968	0
1.3240	3.96629	-1.44782	-36.096	4.3291	0
1.3247	0.610198	-0.837221	-25.7215	2.4968	0
1.3253	0	-2.05743	-8.9361	4.93856	0
1.3260	-1.2204	-1.14202	12.7306	7.68307	0
1.3267	-2.13569	0.0781802	29.822	5.85471	0
1.3273	1.83059	-0.532417	33.79	3.10626	0
1.3280	4.88158	-2.05743	25.2421	0.971197	0
1.3287	-0.610198	-2.36322	13.3425	-0.861102	0
1.3293	-8.23767	-1.75262	3.88129	0.971197	0
1.3300	-7.93257	-0.532417	4.7991	3.10626	0
1.3307	-3.66119	0.383974	15.1736	2.4968	0
1.3313	-3.96629	0.993581	16.3927	3.10626	0
1.3320	-7.32237	0.0781802	11.5114	1.27396	0
1.3327	-7.62747	-0.226624	11.5114	-4.21901	0
[truncated: 46,528 more rows]
