# Supplementary material for: Identification of Haptic Based Guiding Using Hard Reins
Source: PLoS One. 2015 Jul 22;10(7):e0132020. doi: 10.1371/journal.pone.0132020 (PMC4511788; doi:10.1371/journal.pone.0132020)
Supplement: S4 File — (ZIP) [file pone.0132020.s004.zip › EMGData2/Subject10/T8/t8.txt]

0.0000	-1.33741	2.48624	-0.448453	16.0886	0
0.0007	3.24445	2.18043	4.43349	27.3783	0
0.0013	5.98118	3.09655	14.8099	38.9722	0
0.0020	5.06481	4.31717	25.1863	46.3026	0
0.0027	9.33708	3.09655	32.511	49.0457	0
0.0033	14.8353	3.09655	37.0867	50.8767	0
0.0040	13.6217	3.40104	44.4114	51.4848	0
0.0047	13.3121	2.18043	55.0941	48.7417	0
0.0053	14.5257	2.79074	60.8912	41.1138	0
0.0060	9.03988	4.31717	59.976	28.9052	0
0.0067	3.85123	3.40104	50.821	13.0348	0
0.0073	5.98118	2.18043	28.238	-2.22094	0
0.0080	6.29076	3.40104	-4.72152	-14.7335	0
0.0087	2.93486	3.09655	-29.7437	-29.3812	0
0.0093	-0.111451	-0.565296	-36.1533	-46.7785	0
0.0100	-2.86056	-2.09173	-33.7142	-60.818	0
0.0107	-5.60968	-1.1756	-34.0168	-72.7159	0
0.0113	-8.0492	-0.260804	-33.4079	-86.7554	0
0.0120	-10.7983	-0.565296	-26.9983	-95.6061	0
0.0127	-11.4051	-2.39622	-18.4522	-95.6061	0
0.0133	-10.1915	-4.22847	-12.3489	-93.7751	0
0.0140	-12.0243	-4.83877	-4.41526	-91.3361	0
0.0147	-15.6774	-6.6697	2.90948	-87.9782	0
0.0153	-16.2965	-7.89031	3.51835	-82.1813	0
0.0160	-13.5474	-4.83877	7.48516	-67.223	0
0.0167	-9.88195	-2.39622	22.4409	-48.6095	0
0.0173	-6.52605	-3.31234	33.4262	-37.6237	0
0.0180	-4.69331	-4.22847	33.1199	-26.9421	0
0.0187	-1.94419	-3.92265	30.0682	-8.32852	0
0.0193	1.41171	-3.31234	22.1346	7.84599	0
0.0200	5.06481	-1.1756	1.38182	20.6627	0
0.0207	8.43309	0.0450119	-19.0647	35.6209	0
0.0213	7.81392	-1.48142	-26.9983	43.8569	0
0.0220	2.32808	-1.1756	-26.9983	47.2148	0
0.0227	0.185751	1.87594	-24.2529	56.0655	0
0.0233	1.41171	3.09655	-20.5887	60.9502	0
0.0240	0.495336	1.26563	-12.3489	55.7614	0
0.0247	0.495336	1.87594	-5.94291	53.6264	0
0.0253	2.62528	3.40104	-14.4854	49.0457	0
0.0260	0.792537	2.18043	-31.5777	33.79	0
0.0267	-2.25378	0.349504	-35.2382	19.4464	0
0.0273	-2.56336	-1.48142	-29.7437	11.5079	0
0.0280	-2.25378	-3.92265	-29.1349	-2.22094	0
0.0287	-3.47973	-4.53296	-29.7437	-20.2264	0
0.0293	-4.38372	-2.39622	-28.526	-34.874	0
0.0300	-5.60968	-3.31234	-28.2197	-47.0826	0
0.0307	-8.35879	-6.6697	-25.7769	-60.818	0
0.0313	-9.57236	-6.05939	-17.8433	-69.6687	0
0.0320	-8.96558	-3.61816	-10.5186	-73.6347	0
0.0327	-10.7983	-2.39622	-8.99458	-79.1275	0
0.0333	-13.8446	-1.48142	-9.90972	-84.6204	0
0.0340	-11.7147	-2.09173	-4.109	-80.6544	0
0.0347	-7.752	-3.61816	6.57002	-72.1078	0
0.0353	-8.65599	-3.31234	14.201	-69.3647	0
0.0360	-9.27516	-2.70204	18.7767	-62.3449	0
0.0367	-4.69331	-4.22847	21.8284	-45.2516	0
0.0373	-1.33741	-5.44908	21.2195	-29.6918	0
0.0380	0.792537	-5.75357	23.6586	-17.1792	0
0.0387	2.32808	-4.22847	30.3745	-1.30877	0
0.0393	-0.73062	-1.48142	31.2896	15.1698	0
0.0400	-4.08652	-0.565296	28.8468	29.2093	0
0.0407	-1.64699	-1.48142	29.7656	43.8569	0
0.0413	2.32808	-0.565296	27.9317	54.8426	0
0.0420	5.98118	1.26563	25.7952	60.9502	0
0.0427	13.0026	1.26563	30.3745	66.4431	0
0.0433	15.7517	1.26563	27.0166	68.274	0
0.0440	11.1698	2.48624	8.09768	65.5243	0
0.0447	10.8726	4.01135	-5.63665	63.6933	0
0.0453	16.668	4.62166	-5.94291	61.8624	0
0.0460	16.9776	4.31717	-6.85805	51.7954	0
0.0467	14.5257	3.70686	-9.60346	34.3981	0
0.0473	16.668	3.70686	-5.33039	18.8317	0
0.0480	16.3585	4.01135	5.96114	6.93382	0
0.0487	9.33708	1.26563	12.3671	-6.80162	0
0.0493	3.54165	-0.565296	5.96114	-23.2802	0
0.0500	0.792537	1.26563	-4.109	-36.0969	0
0.0507	-5.00289	2.18043	-4.109	-45.8663	0
0.0513	-9.27516	0.959812	-2.58499	-57.1561	0
0.0520	-8.35879	2.18043	-9.60346	-64.4799	0
0.0527	-9.27516	4.31717	-15.0979	-65.3921	0
0.0533	-13.2378	3.09655	-15.4005	-66.6149	0
0.0540	-13.5474	0.349504	-8.68832	-66.0068	0
0.0547	-10.7983	-0.565296	13.8948	-61.7302	0
0.0553	-10.4887	0.65532	36.4778	-56.5414	0
0.0560	-10.7983	4.01135	41.3598	-44.3394	0
0.0567	-8.96558	4.92747	33.4262	-25.4152	0
0.0573	-8.96558	4.01135	7.18254	-12.5985	0
0.0580	-8.35879	6.14809	-44.6995	-3.13972	0
0.0587	-3.77693	8.58932	-93.8324	14.5617	0
0.0593	0.185751	5.84227	-115.807	32.5672	0
0.0600	1.70891	5.23197	-116.722	42.6407	0
0.0607	5.37439	7.67452	-99.9358	52.7076	0
0.0613	9.95625	5.84227	-71.5556	62.7812	0
0.0620	13.3121	4.31717	-52.3268	67.6593	0
0.0627	19.1076	6.7584	-41.9541	74.679	0
0.0633	23.6894	7.06421	-28.2197	82.9216	0
0.0640	22.4635	6.7584	-15.0979	80.4826	0
0.0647	20.3335	9.50545	-8.07945	72.8481	0
0.0653	20.0239	8.89514	-2.89125	70.105	0
0.0660	20.0239	4.92747	3.82461	61.8624	0
0.0667	19.4172	5.84227	13.2859	43.5529	0
0.0673	16.668	8.58932	20.9132	29.2093	0
0.0680	13.9189	4.92747	24.5774	18.5276	0
0.0687	12.7054	0.349504	30.9834	1.44097	0
0.0693	9.95625	0.0450119	38.6144	-16.8686	0
0.0700	7.51672	1.26563	34.3413	-28.469	0
0.0707	2.93486	2.18043	23.9649	-38.8466	0
0.0713	-7.13283	3.40104	22.4409	-51.0485	0
0.0720	-13.5474	1.26563	23.356	-58.9871	0
0.0727	-11.1079	-3.31234	21.5257	-62.649	0
0.0733	-11.1079	-6.05939	22.4409	-64.4799	0
0.0740	-15.987	-4.53296	15.4188	-62.649	0
0.0747	-18.7361	-3.61816	-7.77319	-57.7642	0
0.0753	-21.1756	-4.83877	-23.3378	-49.8323	0
0.0760	-22.092	-3.61816	-19.0647	-37.3197	0
0.0767	-17.5101	-1.1756	-16.3193	-22.9761	0
0.0773	-15.0706	-2.39622	-18.4522	-11.9904	0
0.0780	-15.6774	-5.14327	-6.85805	-1.30877	0
0.0787	-12.6311	-3.92265	13.5885	15.1698	0
0.0793	-9.57236	-3.31234	29.7656	33.4793	0
0.0800	-9.27516	-3.92265	42.8874	46.3026	0
0.0807	-6.52605	-1.48142	53.5664	53.9305	0
0.0813	-3.77693	-1.1756	60.8912	60.9502	0
0.0820	-2.86056	-2.39622	68.8248	67.3552	0
0.0827	-0.421035	0.349504	73.7104	70.7131	0
0.0833	1.10212	2.18043	71.5738	71.9359	0
0.0840	1.10212	-1.1756	64.858	73.4628	0
0.0847	2.01849	0.349504	51.7362	71.9359	0
0.0853	1.10212	4.62166	37.393	63.9974	0
0.0860	-0.111451	1.57012	30.9834	51.7954	0
0.0867	-1.02782	-2.09173	27.6291	38.06	0
0.0873	-5.60968	-1.48142	19.6918	24.3246	0
0.0880	-11.7147	-1.48142	5.96114	13.3388	0
0.0887	-14.1542	-0.565296	-20.2861	-1.00471	0
0.0893	-17.5101	1.26563	-54.7696	-21.1452	0
0.0900	-20.866	-1.48142	-72.777	-38.5425	0
0.0907	-20.2592	-3.31234	-70.3342	-50.1364	0
0.0913	-21.1756	-1.78591	-63.9246	-61.1221	0
0.0920	-22.6988	-3.31234	-54.7696	-67.8378	0
0.0927	-23.9247	-4.83877	-38.2899	-71.1956	0
0.0933	-27.5778	-4.53296	-26.9983	-77.2966	0
0.0940	-30.3269	-5.44908	-23.0315	-79.1275	0
0.0947	-27.5778	-4.22847	-16.3193	-74.2428	0
0.0953	-26.971	-1.48142	-10.216	-71.1956	0
0.0960	-29.4106	-3.61816	-9.2972	-63.2571	0
0.0967	-25.7575	-8.19481	-4.109	-46.1704	0
0.0973	-19.9496	-6.97419	6.57002	-33.0431	0
0.0980	-17.5101	-3.61816	12.3671	-24.199	0
0.0987	-14.761	-1.1756	18.1678	-8.32852	0
0.0993	-6.52605	0.65532	28.8468	10.2917	0
0.1000	0.792537	1.57012	34.6476	24.3246	0
0.1007	4.76761	1.26563	35.2564	36.2291	0
0.1013	7.51672	-0.260804	36.4778	45.6879	0
0.1020	13.0026	-1.78591	35.2564	51.7954	0
0.1027	20.0239	-0.565296	33.7324	56.9776	0
0.1033	24.2962	1.26563	39.5295	59.1193	0
0.1040	25.5222	-0.260804	44.4114	57.2883	0
0.1047	25.8194	0.65532	43.4963	54.8426	0
0.1053	24.903	3.09655	44.4114	50.2686	0
0.1060	22.7731	1.26563	43.19	39.2828	0
0.1067	19.4172	-0.565296	35.5627	23.4124	0
0.1073	15.4421	2.18043	33.4262	9.37289	0
0.1080	12.3958	3.09655	40.1384	-2.22094	0
0.1087	10.8726	-1.48142	43.8026	-17.4833	0
0.1093	8.73029	-3.31234	40.4446	-36.0969	0
0.1100	3.54165	-0.565296	32.8173	-49.5282	0
0.1107	-2.86056	-0.565296	25.7952	-59.2911	0
0.1113	-7.44242	-4.22847	23.356	-70.2768	0
0.1120	-11.4051	-5.44908	20.607	-75.4656	0
0.1127	-19.3429	-4.53296	13.2859	-76.0737	0
0.1133	-30.0297	-5.75357	5.96114	-79.7356	0
0.1140	-36.7415	-6.05939	-6.24553	-80.3504	0
0.1147	-35.8252	-4.22847	-29.7437	-72.7159	0
0.1153	-31.8501	-4.22847	-51.7179	-65.3921	0
0.1160	-28.197	-5.75357	-57.2124	-56.8521	0
0.1167	-25.4479	-5.75357	-56.2973	-39.4547	0
0.1173	-22.6988	-6.05939	-63.6184	-22.368	0
0.1180	-18.4265	-4.53296	-65.4523	-9.54475	0
0.1187	-11.1079	-0.565296	-47.1423	7.54194	0
0.1193	-5.30009	-0.260804	-23.0315	25.2433	0
0.1200	-1.02782	-3.00785	-12.0463	37.1412	0
0.1207	4.76761	-3.00785	-6.85805	49.6538	0
0.1213	10.563	-2.09173	0.466683	62.7812	0
0.1220	11.789	-0.871112	5.04601	70.409	0
0.1227	12.7054	3.40104	7.48516	76.51	0
0.1233	15.4421	6.45391	11.1493	81.6988	0
0.1240	18.1912	4.01135	6.57002	80.4826	0
0.1247	20.0239	1.87594	-7.77319	76.51	0
0.1253	19.1076	2.18043	-14.1828	72.24	0
0.1260	18.1912	2.79074	-12.3489	61.8624	0
0.1267	17.2748	2.79074	-12.9614	45.6879	0
0.1273	15.4421	1.57012	-15.4005	33.4793	0
0.1280	12.7054	1.26563	-16.0131	23.4124	0
0.1287	10.2534	1.87594	-20.2861	7.84599	0
0.1293	7.20713	1.26563	-23.3378	-10.4635	0
0.1300	2.62528	0.959812	-20.5887	-24.199	0
0.1307	-2.25378	0.959812	-17.8433	-31.8268	0
0.1313	-6.52605	-0.565296	-11.4337	-39.4547	0
0.1320	-6.21646	-0.871112	2.90948	-48.3054	0
0.1327	-4.69331	-0.260804	15.1161	-54.7104	0
0.1333	-4.69331	-2.70204	28.8468	-55.3252	0
0.1340	-3.17015	-3.31234	48.9908	-51.0485	0
0.1347	-2.25378	-1.1756	60.5849	-48.0013	0
0.1353	-5.30009	-2.39622	62.1126	-44.3394	0
0.1360	-5.60968	-3.61816	55.4004	-32.435	0
0.1367	-2.56336	0.0450119	18.7767	-17.4833	0
0.1373	-3.47973	0.65532	-36.4596	-6.80162	0
0.1380	-4.38372	-2.39622	-68.1977	4.18409	0
0.1387	-1.02782	-2.39622	-76.4375	20.3586	0
0.1393	-0.73062	-1.1756	-76.4375	37.7559	0
0.1400	-2.86056	-0.260804	-58.7364	52.0995	0
0.1407	-0.111451	1.87594	-31.2714	65.5243	0
0.1413	6.29076	2.18043	-14.4854	77.7328	0
0.1420	10.563	1.87594	-3.19386	86.8876	0
0.1427	14.5257	4.01135	4.73975	91.4683	0
0.1433	17.2748	6.45391	3.21209	91.1576	0
0.1440	18.5008	5.53778	1.99434	89.3267	0
0.1447	22.7731	4.31717	7.79142	86.8876	0
0.1453	28.8781	3.70686	14.201	80.1719	0
0.1460	26.4385	2.18043	18.7767	67.3552	0
0.1467	19.4172	0.349504	24.2712	53.0117	0
0.1473	18.1912	-0.260804	28.8468	41.1138	0
0.1480	17.5844	1.26563	23.356	28.9052	0
0.1487	11.789	0.959812	-4.109	14.2576	0
0.1493	9.03988	-2.70204	-43.4781	-2.83566	0
0.1500	7.20713	-4.22847	-68.1977	-18.6995	0
0.1507	-1.64699	-0.871112	-71.8582	-30.604	0
0.1513	-9.57236	0.0450119	-67.8914	-39.4547	0
0.1520	-10.4887	-2.70204	-62.4006	-47.6973	0
0.1527	-13.5474	-5.14327	-57.8213	-54.4064	0
0.1533	-18.7361	-5.75357	-51.4117	-56.2373	0
0.1540	-18.1169	-4.53296	-35.8507	-53.4942	0
0.1547	-12.0243	-2.70204	-19.371	-51.0485	0
0.1553	-8.35879	-3.00785	-15.0979	-48.6095	0
0.1560	-7.752	-3.92265	-13.2676	-38.8466	0
0.1567	-4.69331	-2.39622	-8.07945	-23.2802	0
0.1573	-0.111451	-1.48142	-9.60346	-10.1595	0
0.1580	-0.421035	-2.39622	-15.7068	2.35314	0
0.1587	-3.47973	-1.78591	-16.0131	19.7505	0
0.1593	-2.86056	-0.871112	-13.2676	37.1412	0
0.1600	-2.86056	-1.78591	-7.77319	51.7954	0
0.1607	-6.52605	-0.871112	3.21209	63.9974	0
0.1613	-8.0492	2.48624	9.62169	71.6319	0
0.1620	-6.52605	3.70686	7.18254	77.4288	0
0.1627	-3.17015	2.48624	8.70655	84.1445	0
0.1633	3.24445	3.09655	18.4741	84.7526	0
0.1640	9.33708	4.92747	27.9317	80.4826	0
0.1647	13.0026	4.01135	32.511	78.645	0
0.1653	14.8353	0.65532	34.9502	74.375	0
0.1660	14.5257	0.0450119	33.7324	62.4771	0
0.1667	14.5257	3.70686	27.0166	48.7417	0
0.1673	13.9189	5.84227	20.9132	33.4793	0
0.1680	9.33708	2.48624	21.2195	15.1698	0
0.1687	5.68398	-0.565296	21.8284	-0.389986	0
0.1693	5.68398	-0.871112	17.8616	-13.2066	0
0.1700	4.16082	0.0450119	13.5885	-28.773	0
0.1707	0.792537	0.959812	9.31543	-45.2516	0
0.1713	-1.02782	-0.260804	5.34862	-57.4602	0
0.1720	-3.77693	-3.00785	5.65488	-64.4799	0
0.1727	-6.83563	-4.22847	5.04601	-68.4459	0
0.1733	-6.52605	-3.61816	-0.754714	-70.8849	0
0.1740	-4.69331	-3.92265	-2.27872	-70.5809	0
0.1747	-1.64699	-3.00785	5.04601	-67.8378	0
0.1753	1.70891	-0.871112	9.62169	-62.649	0
0.1760	-0.111451	-0.871112	9.01281	-49.8323	0
0.1767	-1.64699	-1.48142	7.79142	-31.2121	0
0.1773	2.62528	-0.565296	10.2342	-16.8686	0
0.1780	7.81392	0.65532	16.9464	-4.05189	0
0.1787	9.33708	1.26563	26.1014	13.0348	0
0.1793	13.6217	1.87594	35.5627	27.9865	0
0.1800	20.6307	2.18043	44.4114	40.4991	0
0.1807	24.6058	3.09655	48.0756	55.1467	0
0.1813	28.5685	4.01135	47.7694	66.139	0
0.1820	34.3639	3.40104	51.7362	72.8481	0
0.1827	34.9831	3.09655	56.0092	81.3947	0
0.1833	31.3176	4.62166	51.7362	85.9754	0
0.1840	31.3176	4.31717	46.8542	82.0029	0
0.1847	32.5312	1.87594	47.1605	77.1247	0
0.1853	30.4012	2.18043	45.9391	72.8481	0
0.1860	30.0916	4.92747	44.4114	62.1664	0
0.1867	31.3176	4.31717	44.4114	45.9919	0
0.1873	28.5685	3.09655	41.666	30.7362	0
0.1880	24.2962	4.62166	36.7841	20.6627	0
0.1887	20.3335	2.79074	29.1531	8.46072	0
0.1893	13.6217	-1.48142	16.0313	-10.4635	0
0.1900	10.563	-0.871112	4.73975	-28.469	0
0.1907	12.0862	1.26563	2.29695	-38.5425	0
0.1913	9.03988	-1.1756	2.90948	-48.3054	0
0.1920	3.24445	-1.48142	6.26376	-59.2911	0
0.1927	2.62528	0.349504	14.5036	-63.2571	0
0.1933	3.85123	-2.09173	22.4409	-61.4261	0
0.1940	4.76761	-5.14327	27.0166	-58.683	0
0.1947	6.89755	-4.53296	25.1863	-55.0211	0
0.1953	8.73029	-3.31234	17.8616	-47.3866	0
0.1960	8.12351	-2.39622	10.8431	-33.6578	0
0.1967	7.81392	-3.61816	-1.66985	-18.6995	0
0.1973	9.95625	-5.44908	-27.9135	-7.40974	0
0.1980	13.6217	-2.39622	-45.9209	7.23788	0
0.1987	16.9776	0.959812	-44.0869	26.1555	0
0.1993	18.1912	-0.871112	-41.9541	41.7219	0
0.2000	17.5844	-1.1756	-39.205	55.7614	0
0.2007	18.5008	2.18043	-24.5592	70.7131	0
0.2013	21.5471	1.26563	-10.5186	79.2597	0
0.2020	24.903	-0.565296	-1.36359	84.7526	0
0.2027	28.8781	0.65532	12.0645	92.3804	0
0.2033	34.3639	1.87594	20.607	93.9073	0
0.2040	37.4226	2.18043	22.4409	87.8064	0
0.2047	36.8034	2.18043	29.4594	83.8338	0
0.2053	37.4226	0.349504	35.869	79.2597	0
0.2060	36.1967	-1.1756	30.6808	66.139	0
0.2067	30.0916	0.959812	21.8284	49.9645	0
0.2073	26.4385	1.57012	19.6918	37.1412	0
0.2080	24.6058	0.65532	22.4409	23.4124	0
0.2087	16.3585	0.349504	22.7435	5.10287	0
0.2093	9.03988	0.0450119	20.607	-13.8214	0
0.2100	6.89755	-0.871112	16.6402	-29.3812	0
0.2107	0.495336	-1.1756	2.90948	-43.7247	0
0.2113	-8.65599	-1.78591	-22.7253	-55.6292	0
0.2120	-12.9406	-2.39622	-45.9209	-60.2099	0
0.2127	-18.1169	-2.39622	-58.7364	-62.0408	0
0.2133	-24.2219	-1.78591	-63.6184	-66.3109	0
0.2140	-25.7575	-0.260804	-64.2309	-67.8378	0
0.2147	-27.5778	2.18043	-71.8582	-64.784	0
0.2153	-33.9924	2.18043	-85.5926	-59.8992	0
0.2160	-35.8252	1.26563	-87.1202	-51.6632	0
0.2167	-31.8501	0.959812	-73.3859	-38.2319	0
0.2173	-29.1134	1.87594	-59.9578	-23.8883	0
0.2180	-27.5778	1.26563	-48.0574	-8.93663	0
0.2187	-24.8411	0.0450119	-33.7142	6.3191	0
0.2193	-22.092	1.26563	-23.9467	21.8855	0
0.2200	-17.5101	3.09655	-19.371	38.06	0
0.2207	-10.1915	3.40104	-14.1828	51.7954	0
0.2213	-5.60968	3.09655	-7.77319	60.9502	0
0.2220	-2.56336	4.01135	-1.05733	67.0512	0
0.2227	2.62528	4.31717	6.26376	71.0171	0
0.2233	5.68398	4.31717	12.6734	72.544	0
0.2240	4.76761	4.31717	16.6402	72.8481	0
0.2247	5.68398	4.01135	19.6918	70.105	0
0.2253	9.03988	3.70686	22.7435	61.8624	0
0.2260	10.8726	3.09655	23.356	49.0457	0
0.2267	9.95625	2.18043	19.083	33.4793	0
0.2273	4.45802	2.18043	14.201	17.9195	0
0.2280	-2.25378	2.18043	7.79142	2.65719	0
0.2287	-5.91926	0.0450119	-2.27872	-14.1254	0
0.2293	-9.57236	-2.39622	-9.60346	-31.2121	0
0.2300	-14.761	-4.22847	-11.4337	-46.7785	0
0.2307	-18.4265	-5.44908	-13.8765	-59.8992	0
0.2313	-22.092	-4.83877	-17.5371	-69.3647	0
0.2320	-26.0547	-3.92265	-22.1164	-76.0737	0
0.2327	-29.4106	-5.75357	-26.9983	-82.7894	0
0.2333	-31.8501	-8.50062	-28.2197	-87.3701	0
0.2340	-32.1597	-8.80511	-25.1681	-85.5392	0
0.2347	-31.2433	-8.80511	-24.2529	-81.5666	0
0.2353	-33.6828	-9.72124	-24.2529	-78.2154	0
0.2360	-34.9088	-9.11093	-19.0647	-68.1418	0
0.2367	-30.3269	-8.19481	-5.63665	-49.8323	0
0.2373	-25.7575	-8.50062	9.31543	-33.3537	0
0.2380	-21.7824	-7.89031	20.607	-21.7533	0
0.2387	-15.6774	-4.83877	31.8985	-6.19351	0
0.2393	-12.3215	-3.00785	38.6144	12.4267	0
0.2400	-11.1079	-4.22847	30.6808	23.7164	0
0.2407	-5.00289	-5.14327	19.3892	31.6484	0
0.2413	1.10212	-5.75357	18.7767	43.5529	0
0.2420	2.32808	-6.36388	16.6402	52.4036	0
0.2427	4.76761	-5.75357	6.57002	55.4574	0
0.2433	10.2534	-4.53296	6.26376	58.8086	0
0.2440	11.789	-4.22847	17.5553	60.0314	0
0.2447	10.563	-3.31234	27.6291	55.1467	0
0.2453	11.789	-4.22847	33.7324	48.4376	0
0.2460	13.6217	-6.6697	33.4262	37.1412	0
0.2467	11.789	-4.83877	24.2712	21.2774	0
0.2473	8.43309	-1.1756	12.6734	8.15005	0
0.2480	6.60035	0.349504	-5.33039	-4.97067	0
0.2487	3.54165	0.349504	-33.1017	-23.2802	0
0.2493	-4.69331	-2.39622	-52.6331	-41.2857	0
0.2500	-16.5937	-5.14327	-54.1607	-56.2373	0
0.2507	-27.5778	-3.31234	-52.6331	-71.8037	0
0.2513	-35.5156	-1.1756	-52.6331	-84.6204	0
0.2520	-39.1811	-4.22847	-46.5297	-92.5523	0
0.2527	-39.4906	-7.28001	-40.7327	-96.2142	0
0.2533	-37.0387	-6.97419	-38.5961	-95.302	0
0.2540	-35.5156	-6.6697	-35.5445	-92.2483	0
0.2547	-37.6579	-6.36388	-37.9836	-90.7214	0
0.2553	-37.9551	-5.44908	-44.6995	-84.6204	0
0.2560	-30.3269	-6.36388	-41.6478	-70.8849	0
0.2567	-23.9247	-7.5845	-30.9651	-55.0211	0
0.2573	-23.0083	-5.75357	-23.9467	-40.3735	0
0.2580	-20.866	-3.00785	-14.7917	-25.7193	0
0.2587	-19.0333	-2.09173	-2.58499	-10.1595	0
0.2593	-18.7361	-1.48142	5.04601	7.84599	0
0.2600	-11.4051	0.959812	14.201	25.2433	0
0.2607	-1.64699	1.26563	25.1863	38.06	0
0.2613	2.32808	0.0450119	23.9649	47.5188	0
0.2620	6.29076	1.57012	15.4188	55.4574	0
0.2627	10.8726	4.01135	15.1161	60.6462	0
0.2633	11.1698	3.09655	19.3892	60.9502	0
0.2640	12.7054	2.48624	23.356	56.3695	0
0.2647	17.2748	2.79074	27.0166	53.3157	0
0.2653	17.5844	0.959812	27.6291	49.9645	0
0.2660	16.9776	0.349504	27.9317	38.3641	0
0.2667	15.7517	2.79074	28.238	21.8855	0
0.2673	9.95625	2.79074	18.4741	10.5957	0
0.2680	6.29076	1.57012	2.29695	-2.22094	0
0.2687	8.73029	2.48624	-7.77319	-21.7533	0
0.2693	6.89755	2.48624	-14.1828	-39.4547	0
0.2700	0.495336	-0.260804	-19.9799	-51.3592	0
0.2707	-2.56336	-2.39622	-21.5075	-64.4799	0
0.2713	-3.77693	-2.09173	-22.1164	-76.0737	0
0.2720	-8.65599	-1.48142	-26.0832	-80.9585	0
0.2727	-14.1542	-3.00785	-29.1349	-84.0123	0
0.2733	-14.761	-3.31234	-30.05	-88.8904	0
0.2740	-12.0243	0.0450119	-28.526	-90.7214	0
0.2747	-13.8446	0.959812	-23.6404	-87.3701	0
0.2753	-18.7361	-1.48142	-19.6736	-80.9585	0
0.2760	-15.3802	0.0450119	-17.5371	-71.1956	0
0.2767	-6.52605	1.87594	-12.3489	-57.1561	0
0.2773	-4.38372	-1.48142	-6.85805	-42.5085	0
0.2780	-4.69331	-3.61816	-4.41526	-28.773	0
0.2787	-1.02782	-0.260804	-0.448453	-10.1595	0
0.2793	1.70891	1.26563	9.31543	11.812	0
0.2800	3.54165	2.48624	17.8616	29.5134	0
0.2807	9.03988	5.84227	24.2712	42.9447	0
0.2813	13.6217	5.23197	30.3745	55.4574	0
0.2820	15.1449	3.40104	32.511	63.6933	0
0.2827	18.5008	7.06421	32.511	68.8821	0
0.2833	21.8567	8.89514	34.035	73.7669	0
0.2840	21.8567	6.14809	34.035	76.51	0
0.2847	21.8567	6.7584	31.2896	74.375	0
0.2853	21.8567	8.89514	31.5959	68.274	0
0.2860	21.2499	7.97901	29.7656	57.2883	0
0.2867	20.6307	9.80994	22.1346	42.6407	0
0.2873	15.4421	13.1673	16.3375	27.9865	0
0.2880	7.51672	10.4202	12.3671	12.1226	0
0.2887	2.62528	5.53778	2.60322	-4.36256	0
0.2893	0.495336	4.92747	-6.85805	-19.3142	0
0.2900	-2.86056	4.92747	-10.216	-33.9618	0
0.2907	-5.60968	3.09655	-13.2676	-46.7785	0
0.2913	-7.44242	2.18043	-15.4005	-55.3252	0
0.2920	-9.57236	1.26563	-13.5703	-61.1221	0
0.2927	-11.7147	0.959812	-14.1828	-64.784	0
0.2933	-12.0243	1.57012	-15.0979	-65.088	0
0.2940	-12.3215	1.26563	-13.2676	-63.5611	0
0.2947	-13.8446	0.959812	-12.3489	-60.818	0
0.2953	-14.761	1.26563	-11.4337	-54.7104	0
0.2960	-11.4051	0.349504	-6.85805	-42.5085	0
0.2967	-7.44242	0.65532	-1.36359	-24.503	0
0.2973	-5.30009	3.40104	3.51835	-8.02446	0
0.2980	-0.111451	3.40104	10.8431	4.18409	0
0.2987	5.37439	2.18043	17.8616	19.4464	0
0.2993	7.20713	3.09655	23.0498	38.9722	0
0.3000	10.563	3.09655	30.3745	54.2345	0
0.3007	17.2748	4.01135	38.0018	65.5243	0
0.3013	21.5471	4.62166	41.666	77.7328	0
0.3020	23.6894	2.79074	39.8358	86.5835	0
0.3027	26.4385	3.70686	35.2564	90.5495	0
0.3033	28.8781	7.36871	35.2564	94.2114	0
0.3040	30.0916	4.31717	40.7509	94.5155	0
0.3047	31.9244	0.65532	43.8026	89.3267	0
0.3053	32.8408	4.62166	45.9391	81.0907	0
0.3060	31.9244	5.53778	52.6513	68.274	0
0.3067	27.3425	-0.565296	53.8727	50.5726	0
0.3073	22.7731	-0.871112	44.1088	33.4793	0
0.3080	21.5471	2.18043	27.9317	19.7505	0
0.3087	17.894	0.349504	5.04601	4.18409	0
0.3093	12.0862	-1.1756	-19.371	-14.7335	0
0.3100	11.1698	-0.260804	-33.4079	-34.57	0
0.3107	9.03988	-1.48142	-37.0685	-51.6632	0
0.3113	-1.02782	-2.09173	-38.9024	-65.3921	0
0.3120	-8.35879	-0.871112	-38.5961	-72.7159	0
0.3127	-11.4051	-3.61816	-36.7659	-74.5468	0
0.3133	-16.5937	-7.5845	-36.4596	-75.4656	0
0.3140	-20.866	-5.75357	-38.5961	-76.3778	0
0.3147	-22.092	-2.39622	-41.6478	-73.0266	0
0.3153	-25.7575	-2.39622	-42.5629	-65.3921	0
0.3160	-25.4479	-3.31234	-37.0685	-52.5754	0
0.3167	-17.5101	-2.39622	-28.526	-35.4887	0
0.3173	-12.9406	-1.48142	-20.2861	-19.0102	0
0.3180	-12.6311	-0.565296	-14.1828	-4.05189	0
0.3187	-10.1915	0.65532	-10.5186	13.6429	0
0.3193	-8.35879	0.349504	-5.63665	30.7362	0
0.3200	-6.52605	0.349504	-1.66985	46.3026	0
0.3207	-0.421035	2.18043	-1.66985	60.9502	0
0.3213	3.85123	2.79074	-0.754714	70.105	0
0.3220	5.98118	3.09655	4.12723	76.8141	0
0.3227	9.95625	4.92747	9.01281	86.5835	0
0.3233	12.0862	7.67452	12.6734	89.3267	0
0.3240	9.95625	8.58932	14.5036	81.6988	0
0.3247	10.2534	7.67452	13.8948	76.51	0
0.3253	11.789	6.14809	16.6402	72.544	0
0.3260	9.03988	4.01135	21.5257	57.8964	0
0.3267	5.06481	3.09655	20.3043	39.5869	0
0.3273	1.10212	4.01135	15.4188	27.3783	0
0.3280	-4.08652	4.92747	12.3671	15.7845	0
0.3287	-8.65599	4.01135	6.87628	-1.30877	0
0.3293	-11.1079	2.18043	-1.05733	-21.4492	0
0.3300	-15.987	0.959812	-7.77319	-39.4547	0
0.3307	-23.3055	0.0450119	-16.6219	-53.1901	0
0.3313	-25.4479	-1.48142	-24.2529	-62.0408	0
0.3320	-21.4852	-3.00785	-25.7769	-69.054	0
0.3327	-21.1756	-2.09173	-24.5592	-76.0737	0
0.3333	-26.6614	-0.565296	-24.8618	-80.0463	0
0.3340	-29.4106	-0.260804	-23.6404	-77.2966	0
0.3347	-26.6614	-0.565296	-20.5887	-71.1956	0
0.3353	-25.7575	-0.565296	-17.8433	-67.8378	0
0.3360	-26.3642	-0.871112	-13.5703	-57.1561	0
0.3367	-22.092	-2.39622	-7.46693	-36.4009	0
0.3373	-15.6774	-2.70204	-2.27872	-20.5371	0
0.3380	-11.4051	-2.09173	1.99434	-9.54475	0
0.3387	-6.52605	-2.70204	7.79142	10.2917	0
0.3393	-2.56336	-5.14327	15.725	31.0403	0
0.3400	-1.02782	-4.22847	25.7952	45.0798	0
0.3407	4.16082	-0.871112	34.6476	60.9502	0
0.3413	13.6217	-0.871112	38.0018	75.2938	0
0.3420	19.4172	-3.31234	39.5295	81.0907	0
0.3427	20.9403	-2.39622	42.5812	86.5835	0
0.3433	20.9403	0.0450119	40.7509	92.9886	0
0.3440	20.0239	-0.565296	31.5959	92.3804	0
0.3447	20.3335	-2.09173	26.1014	87.8064	0
0.3453	22.4635	-1.48142	24.2712	81.6988	0
0.3460	24.6058	-0.260804	21.8284	68.274	0
0.3467	23.6894	0.959812	19.6918	52.7076	0
0.3473	17.894	0.349504	16.0313	41.1138	0
0.3480	9.95625	-1.48142	6.57002	27.0743	0
0.3487	6.29076	-1.48142	0.160422	8.76477	0
0.3493	2.62528	-1.1756	-1.05733	-8.32852	0
0.3500	-5.30009	-5.14327	-6.85805	-20.5371	0
0.3507	-13.8446	-7.89031	-16.9282	-31.5228	0
0.3513	-18.1169	-4.22847	-23.9467	-42.5085	0
0.3520	-21.4852	-4.22847	-27.9135	-53.4942	0
0.3527	-27.5778	-8.80511	-32.7991	-59.5952	0
0.3533	-33.076	-8.19481	-37.0685	-58.0683	0
0.3540	-33.6828	-4.53296	-38.2899	-54.7104	0
0.3547	-31.2433	-5.44908	-38.9024	-53.7983	0
0.3553	-30.3269	-6.05939	-39.205	-49.8323	0
0.3560	-29.4106	-5.44908	-36.4596	-36.705	0
0.3567	-24.8411	-7.28001	-30.3563	-20.2264	0
0.3573	-17.2129	-5.44908	-23.9467	-8.02446	0
0.3580	-9.27516	0.349504	-16.0131	6.62976	0
0.3587	-2.86056	2.18043	-6.24553	28.6012	0
0.3593	1.41171	2.79074	2.60322	48.1335	0
0.3600	5.37439	5.23197	12.6734	60.0314	0
0.3607	12.0862	3.40104	25.1863	72.544	0
0.3613	18.798	0.0450119	32.8173	84.4485	0
0.3620	22.7731	1.26563	37.0867	91.1576	0
0.3627	26.4385	4.01135	43.4963	96.0424	0
0.3633	30.4012	4.31717	47.7694	99.4002	0
0.3640	32.8408	4.31717	46.2417	96.9611	0
0.3647	31.9244	4.31717	44.4114	92.0764	0
0.3653	30.0916	4.62166	42.5812	86.5835	0
0.3660	28.2589	4.01135	40.4446	74.679	0
0.3667	25.5222	3.40104	41.0535	55.7614	0
0.3673	21.5471	5.84227	42.5812	38.9722	0
0.3680	18.1912	4.92747	43.19	26.7702	0
0.3687	16.0613	-1.1756	41.9723	10.8998	0
0.3693	12.7054	-3.00785	33.1199	-9.54475	0
0.3700	7.20713	-1.48142	11.1493	-27.8609	0
0.3707	0.495336	-5.14327	-16.9282	-42.5085	0
0.3713	-3.77693	-5.75357	-43.4781	-55.9333	0
0.3720	-6.52605	-2.09173	-67.2825	-64.1759	0
0.3727	-10.1915	-3.61816	-86.5077	-66.6149	0
0.3733	-12.9406	-6.97419	-90.1719	-67.8378	0
0.3740	-12.6311	-6.36388	-77.9616	-65.088	0
0.3747	-13.8446	-6.97419	-63.6184	-58.683	0
0.3753	-13.5474	-7.5845	-55.3785	-52.5754	0
0.3760	-9.57236	-5.14327	-47.1423	-41.8938	0
0.3767	-7.752	-3.00785	-35.5445	-24.199	0
0.3773	-5.91926	-0.565296	-24.8618	-8.63258	0
0.3780	0.792537	1.26563	-14.7917	5.10287	0
0.3787	6.60035	-3.31234	-6.24553	23.1083	0
0.3793	8.43309	-5.14327	2.29695	40.4991	0
0.3800	14.5257	1.26563	12.0645	55.1467	0
0.3807	22.7731	3.70686	19.083	70.409	0
0.3813	25.5222	1.26563	22.4409	82.0029	0
0.3820	28.8781	2.18043	27.6291	88.4145	0
0.3827	35.5899	4.62166	33.4262	94.2114	0
0.3833	37.7198	4.62166	33.4262	96.6505	0
0.3840	33.4475	4.92747	32.511	91.4683	0
0.3847	31.9244	4.62166	34.3413	86.5835	0
0.3853	35.2803	2.79074	34.3413	83.5297	0
0.3860	36.5062	3.09655	29.7656	71.6319	0
0.3867	31.6272	3.09655	22.4409	53.0117	0
0.3873	27.3425	1.57012	16.0313	38.6681	0
0.3880	27.3425	1.26563	14.201	26.1555	0
0.3887	23.6894	1.26563	10.8431	8.46072	0
0.3893	16.0613	-2.09173	4.12723	-10.4635	0
0.3900	11.4794	-4.22847	0.772943	-25.7193	0
0.3907	9.95625	-2.39622	-3.19386	-39.7588	0
0.3913	6.60035	-1.1756	-12.0463	-52.8795	0
0.3920	2.93486	-1.48142	-16.0131	-61.4261	0
0.3927	-0.111451	-1.48142	-14.4854	-66.0068	0
0.3933	-2.25378	-3.31234	-16.3193	-67.5337	0
0.3940	-3.17015	-5.14327	-16.9282	-64.4799	0
0.3947	-4.69331	-3.00785	-13.5703	-61.1221	0
0.3953	-7.13283	-0.260804	-12.3489	-58.9871	0
0.3960	-6.52605	-0.871112	-8.99458	-48.6095	0
0.3967	-3.47973	-1.48142	-0.448453	-29.3812	0
0.3973	-0.111451	-2.39622	5.96114	-13.2066	0
0.3980	3.24445	-5.14327	8.09768	-0.389986	0
0.3987	4.76761	-3.31234	10.5368	18.5276	0
0.3993	5.37439	1.57012	13.2859	38.9722	0
0.4000	9.03988	0.349504	16.3375	54.2345	0
0.4007	13.6217	-3.31234	20.607	66.4431	0
0.4013	15.4421	-2.39622	23.9649	79.2597	0
0.4020	19.4172	0.65532	27.3228	88.7185	0
0.4027	26.129	0.65532	30.0682	94.8195	0
0.4033	29.7944	-1.1756	28.8468	97.2652	0
0.4040	30.7108	-1.48142	25.1863	96.0424	0
0.4047	31.9244	0.349504	24.5774	92.3804	0
0.4053	31.3176	1.87594	27.0166	85.9754	0
0.4060	28.5685	1.57012	25.7952	73.4628	0
0.4067	25.5222	2.18043	17.2527	55.4574	0
0.4073	22.7731	2.79074	7.18254	38.6681	0
0.4080	20.3335	0.349504	1.99434	24.6352	0
0.4087	16.668	-1.78591	0.772943	6.93382	0
0.4093	11.789	-2.09173	-0.754714	-12.9026	0
0.4100	6.29076	-4.22847	-4.72152	-26.638	0
0.4107	0.792537	-6.05939	-11.74	-38.8466	0
0.4113	-2.86056	-3.00785	-19.0647	-53.1901	0
0.4120	-5.60968	-1.48142	-24.8618	-62.0408	0
0.4127	-9.88195	-4.83877	-30.6625	-65.7028	0
0.4133	-12.3215	-6.6697	-38.5961	-71.1956	0
0.4140	-12.0243	-6.05939	-42.5629	-71.1956	0
0.4147	-10.7983	-5.44908	-35.2382	-64.784	0
0.4153	-7.44242	-4.22847	-18.7585	-60.2099	0
0.4160	-2.56336	-3.00785	-2.27872	-51.3592	0
0.4167	-0.73062	-2.39622	11.1493	-33.3537	0
0.4173	-0.111451	-1.1756	17.2527	-19.6183	0
0.4180	2.93486	0.959812	11.452	-8.93663	0
0.4187	3.54165	1.26563	2.60322	11.5079	0
0.4193	1.10212	1.26563	-0.142192	30.7362	0
0.4200	2.01849	2.48624	-3.19386	42.9447	0
0.4207	4.45802	4.92747	-4.109	58.8086	0
0.4213	4.16082	4.01135	6.26376	71.9359	0
0.4220	5.98118	2.79074	16.0313	74.679	0
0.4227	10.8726	6.14809	18.7767	77.7328	0
0.4233	15.1449	8.58932	22.1346	82.0029	0
0.4240	17.5844	4.62166	26.1014	78.9557	0
0.4247	20.6307	2.18043	27.9317	75.5978	0
0.4253	21.8567	3.09655	25.7952	74.679	0
0.4260	18.1912	1.87594	16.9464	62.7812	0
0.4267	11.789	1.87594	10.8431	42.33	0
0.4273	9.03988	3.09655	12.3671	27.0743	0
0.4280	7.20713	0.349504	3.51835	12.7307	0
0.4287	-0.111451	-1.48142	-18.7585	-7.10568	0
0.4293	-10.7983	-0.565296	-31.8803	-26.9421	0
0.4300	-16.9033	-2.70204	-34.6293	-43.4207	0
0.4307	-20.5688	-4.22847	-39.8175	-58.3789	0
0.4313	-25.7575	-2.39622	-41.9541	-71.8037	0
0.4320	-28.4942	-2.39622	-37.9836	-81.2625	0
0.4327	-28.4942	-4.22847	-34.0168	-86.7554	0
0.4333	-30.3269	-5.14327	-25.1681	-89.2011	0
0.4340	-32.4693	-6.05939	-10.8249	-88.5863	0
0.4347	-30.0297	-5.75357	-3.19386	-86.1473	0
0.4353	-25.7575	-5.14327	-0.448453	-78.8235	0
0.4360	-23.3055	-5.14327	9.92795	-63.8718	0
0.4367	-23.0083	-4.53296	13.5885	-46.4745	0
0.4373	-22.092	-2.39622	-3.80638	-30.604	0
0.4380	-18.7361	-2.09173	-22.7253	-14.7335	0
0.4387	-14.761	-2.39622	-27.6109	1.74502	0
0.4393	-13.2378	-1.78591	-25.1681	18.5276	0
0.4400	-11.4051	0.0450119	-17.8433	35.3103	0
0.4407	-4.38372	1.87594	-4.41526	51.1807	0
0.4413	2.62528	1.57012	7.48516	61.8624	0
0.4420	5.37439	1.87594	11.7582	68.274	0
0.4427	10.8726	4.92747	9.62169	75.5978	0
0.4433	17.5844	7.67452	1.07556	78.9557	0
0.4440	18.1912	6.7584	-5.63665	74.679	0
0.4447	17.5844	6.14809	-1.66985	71.0171	0
0.4453	20.0239	5.84227	5.96114	69.8009	0
0.4460	20.0239	4.01135	8.40029	57.5924	0
0.4467	16.668	2.48624	5.04601	39.891	0
0.4473	13.9189	3.09655	2.60322	27.9865	0
0.4480	10.8726	3.40104	4.43349	14.2576	0
0.4487	6.60035	2.48624	2.60322	-5.27473	0
0.4493	2.32808	1.26563	-5.63665	-21.4492	0
0.4500	-2.25378	1.26563	-12.3489	-36.0969	0
0.4507	-8.65599	1.26563	-16.0131	-51.3592	0
0.4513	-13.8446	0.349504	-21.5075	-59.5952	0
0.4520	-15.987	0.349504	-24.5592	-63.2571	0
0.4527	-17.5101	1.26563	-25.1681	-67.223	0
0.4533	-21.7824	0.349504	-26.9983	-68.4459	0
0.4540	-23.3055	-0.565296	-27.6109	-66.3109	0
0.4547	-20.2592	2.48624	-25.1681	-63.5611	0
0.4553	-19.6524	4.01135	-21.5075	-57.4602	0
0.4560	-21.4852	1.57012	-14.4854	-45.5557	0
0.4567	-17.5101	1.26563	-5.63665	-29.6918	0
0.4573	-12.0243	2.48624	0.466683	-12.2945	0
0.4580	-8.35879	2.18043	4.73975	2.35314	0
0.4587	-2.86056	2.18043	10.5368	17.9195	0
0.4593	1.70891	3.40104	17.8616	37.4519	0
0.4600	4.45802	3.70686	24.2712	56.3695	0
0.4607	8.43309	4.31717	30.0682	69.1862	0
0.4613	10.8726	7.06421	34.6476	80.1719	0
0.4620	12.7054	7.67452	37.393	89.0226	0
0.4627	19.1076	6.7584	38.9206	91.1576	0
0.4633	23.3798	6.7584	40.4446	90.5495	0
0.4640	23.6894	5.53778	43.4963	92.0764	0
0.4647	26.4385	2.18043	44.7177	91.7723	0
0.4653	27.3425	2.18043	41.0535	85.3607	0
0.4660	22.4635	5.84227	34.035	72.544	0
0.4667	19.1076	7.06421	26.1014	55.7614	0
0.4673	14.2285	6.14809	17.8616	40.8097	0
0.4680	8.12351	3.70686	11.7582	26.4662	0
0.4687	7.51672	0.65532	8.70655	8.46072	0
0.4693	7.20713	-0.565296	3.51835	-10.4635	0
0.4700	1.10212	-0.871112	-3.19386	-26.0299	0
0.4707	-4.38372	-0.565296	-6.85805	-41.2857	0
0.4713	-8.35879	0.349504	-9.90972	-53.4942	0
0.4720	-12.6311	-0.260804	-12.9614	-57.1561	0
0.4727	-14.4638	-3.61816	-13.2676	-61.4261	0
0.4733	-16.5937	-6.36388	-15.4005	-68.4459	0
0.4740	-20.2592	-5.44908	-19.6736	-68.4459	0
0.4747	-21.7824	-4.83877	-17.8433	-64.1759	0
0.4753	-21.4852	-6.36388	-11.74	-61.4261	0
0.4760	-20.5688	-6.97419	-8.68832	-51.0485	0
0.4767	-16.9033	-6.05939	-4.41526	-32.739	0
0.4773	-14.1542	-6.97419	3.51835	-19.6183	0
0.4780	-12.9406	-6.36388	7.48516	-9.24069	0
0.4787	-9.27516	-2.09173	8.09768	7.84599	0
0.4793	-5.91926	0.349504	11.7582	25.2433	0
0.4800	-1.94419	-1.48142	15.4188	38.3641	0
0.4807	5.68398	-2.39622	19.083	50.8767	0
0.4813	12.7054	-0.565296	26.1014	63.0852	0
0.4820	16.3585	-0.260804	33.7324	71.0171	0
0.4827	22.1663	-1.48142	37.0867	76.2059	0
0.4833	27.9617	0.0450119	36.7841	78.9557	0
0.4840	26.7357	3.09655	35.5627	76.51	0
0.4847	23.6894	1.57012	34.035	71.9359	0
0.4853	23.3798	-0.260804	30.9834	66.4431	0
0.4860	23.3798	2.18043	27.9317	53.6264	0
0.4867	21.8567	1.26563	25.1863	34.094	0
0.4873	19.1076	-3.00785	19.6918	19.7505	0
0.4880	14.8353	-4.22847	15.1161	8.15005	0
0.4887	11.789	-6.05939	11.7582	-11.3757	0
0.4893	8.73029	-8.80511	5.34862	-32.739	0
0.4900	4.45802	-7.89031	-2.27872	-46.1704	0
0.4907	0.792537	-4.83877	-6.85805	-60.818	0
0.4913	-2.86056	-4.53296	-13.2676	-77.2966	0
0.4920	-9.27516	-4.22847	-21.5075	-85.2285	0
0.4927	-13.8446	-3.92265	-23.6404	-88.5863	0
0.4933	-12.9406	-6.05939	-23.3378	-93.7751	0
0.4940	-13.5474	-8.19481	-27.9135	-92.863	0
0.4947	-17.8197	-6.97419	-31.5777	-87.6742	0
0.4953	-18.4265	-5.44908	-30.05	-83.7082	0
0.4960	-15.6774	-6.05939	-26.0832	-70.8849	0
0.4967	-12.9406	-6.05939	-19.6736	-51.3592	0
0.4973	-10.4887	-4.22847	-12.0463	-39.7588	0
0.4980	-6.52605	-3.61816	-7.77319	-29.3812	0
0.4987	-1.94419	-4.22847	-4.109	-8.63258	0
0.4993	3.54165	-3.31234	3.21209	11.5079	0
0.5000	8.43309	-2.70204	9.92795	24.9393	0
0.5007	11.789	-3.00785	12.9796	38.9722	0
0.5013	15.4421	-1.48142	15.4188	49.9645	0
0.5020	20.3335	1.26563	21.2195	55.1467	0
0.5027	23.3798	1.57012	26.4077	60.6462	0
0.5033	23.6894	2.18043	26.1014	64.3081	0
0.5040	23.3798	4.92747	23.6586	60.0314	0
0.5047	24.6058	4.01135	25.1863	53.9305	0
0.5053	26.7357	0.349504	26.1014	49.6538	0
0.5060	25.8194	1.26563	21.8284	39.891	0
0.5067	22.7731	4.01135	16.0313	24.6352	0
0.5073	20.6307	2.48624	10.8431	8.46072	0
0.5080	18.1912	0.349504	5.04601	-7.40974	0
0.5087	13.6217	1.26563	-2.27872	-22.368	0
0.5093	9.95625	0.65532	-9.60346	-37.9278	0
0.5100	5.68398	-2.39622	-16.0131	-55.9333	0
0.5107	-0.421035	-2.39622	-20.5887	-71.4997	0
0.5113	-4.69331	-1.78591	-24.8618	-81.2625	0
0.5120	-7.44242	-4.53296	-27.6109	-88.2823	0
0.5127	-12.9406	-6.97419	-29.7437	-93.7751	0
0.5133	-16.9033	-5.44908	-31.8803	-95.9102	0
0.5140	-14.761	-3.92265	-30.6625	-94.3833	0
0.5147	-13.8446	-2.70204	-26.0832	-90.7214	0
0.5153	-14.761	-2.39622	-20.5887	-85.2285	0
0.5160	-12.0243	-3.31234	-14.1828	-75.1616	0
0.5167	-8.35879	-4.22847	-7.16067	-58.9871	0
0.5173	-8.65599	-2.70204	-1.66985	-41.5897	0
0.5180	-6.21646	-1.1756	3.82461	-26.9421	0
0.5187	1.70891	-0.565296	11.452	-10.4635	0
0.5193	6.29076	-0.565296	19.9981	8.46072	0
0.5200	7.51672	-0.871112	27.9317	24.0205	0
0.5207	10.563	-1.48142	32.8173	36.5331	0
0.5213	14.5257	-0.565296	35.2564	47.5188	0
0.5220	18.5008	0.65532	35.2564	53.6264	0
0.5227	20.0239	1.87594	33.4262	58.5045	0
0.5233	19.4172	2.48624	31.8985	63.9974	0
0.5240	19.1076	2.18043	27.6291	64.3081	0
0.5247	18.1912	1.26563	14.201	60.6462	0
0.5253	15.4421	0.349504	-2.27872	56.3695	0
0.5260	13.6217	1.26563	-11.4337	46.6067	0
0.5267	9.64666	4.01135	-15.4005	29.5134	0
0.5273	1.10212	4.31717	-22.4227	13.9536	0
0.5280	-5.60968	0.959812	-25.4743	1.44097	0
0.5287	-7.752	-1.48142	-19.371	-15.3483	0
0.5293	-9.88195	-1.78591	-11.4337	-33.3537	0
0.5300	-13.5474	-1.78591	-8.07945	-47.3866	0
0.5307	-15.987	-1.78591	-7.46693	-60.514	0
0.5313	-16.5937	-1.48142	-7.16067	-71.1956	0
0.5320	-16.5937	-2.09173	-16.9282	-75.4656	0
0.5327	-19.3429	-2.39622	-36.4596	-78.2154	0
0.5333	-23.0083	-4.22847	-48.9725	-83.0935	0
0.5340	-23.9247	-6.05939	-51.7179	-81.8773	0
0.5347	-23.9247	-3.31234	-53.2456	-76.9925	0
0.5353	-23.0083	0.349504	-49.2751	-72.7159	0
0.5360	-21.1756	-1.48142	-42.5629	-60.818	0
0.5367	-20.2592	-3.92265	-45.6146	-41.8938	0
0.5373	-21.4852	-1.48142	-50.1939	-28.773	0
0.5380	-18.7361	0.349504	-40.7327	-15.9564	0
0.5387	-13.8446	0.65532	-25.1681	5.10287	0
0.5393	-12.0243	3.09655	-17.8433	21.8855	0
0.5400	-9.27516	3.09655	-12.3489	31.3443	0
0.5407	-1.94419	0.65532	-2.58499	45.3838	0
0.5413	4.45802	0.349504	1.38182	61.8624	0
0.5420	8.12351	0.349504	-4.109	70.409	0
0.5427	12.7054	1.57012	-6.55179	74.375	0
0.5433	16.3585	4.92747	0.160422	78.9557	0
0.5440	19.1076	5.23197	5.96114	78.341	0
0.5447	21.8567	2.79074	8.70655	73.1521	0
0.5453	22.4635	3.40104	12.0645	69.1862	0
0.5460	19.1076	4.01135	12.0645	60.6462	0
0.5467	15.4421	2.18043	5.04601	43.8569	0
0.5473	13.9189	1.26563	-1.05733	28.6012	0
0.5480	10.8726	0.65532	-3.19386	17.9195	0
0.5487	3.54165	0.349504	-7.77319	0.826242	0
0.5493	-3.17015	1.87594	-14.7917	-19.9223	0
0.5500	-5.60968	0.0450119	-21.5075	-33.3537	0
0.5507	-8.65599	-2.39622	-29.1349	-44.6435	0
0.5513	-14.761	0.0450119	-37.9836	-61.1221	0
0.5520	-18.1169	1.26563	-40.4264	-70.8849	0
0.5527	-18.7361	-3.00785	-37.3747	-70.8849	0
0.5533	-20.5688	-6.05939	-35.8507	-71.1956	0
0.5540	-21.1756	-6.05939	-35.5445	-70.8849	0
0.5547	-19.6524	-4.83877	-33.4079	-65.3921	0
0.5553	-18.4265	-4.83877	-30.05	-59.8992	0
0.5560	-15.6774	-6.05939	-24.8618	-51.3592	0
0.5567	-9.88195	-5.44908	-15.0979	-32.739	0
0.5573	-8.35879	-3.31234	-5.02778	-16.5645	0
0.5580	-9.88195	-3.31234	1.38182	-7.40974	0
0.5587	-5.00289	-3.31234	8.70655	6.93382	0
0.5593	3.54165	-1.1756	17.8616	27.6824	0
0.5600	8.12351	0.65532	26.1014	45.3838	0
0.5607	11.789	1.26563	32.2048	58.8086	0
0.5613	16.3585	3.09655	36.1716	68.274	0
0.5620	19.1076	4.01135	38.9206	75.2938	0
0.5627	20.3335	3.40104	40.7509	81.0907	0
0.5633	22.4635	3.40104	39.8358	81.0907	0
0.5640	23.6894	3.40104	35.2564	76.51	0
0.5647	23.3798	3.09655	33.7324	76.2059	0
0.5653	21.8567	4.01135	37.6992	73.7669	0
0.5660	21.2499	3.09655	35.2564	60.9502	0
0.5667	21.2499	1.26563	23.356	43.5529	0
0.5673	20.0239	-0.260804	15.1161	29.5134	0
0.5680	15.4421	0.349504	12.6734	16.3926	0
0.5687	9.95625	1.26563	6.26376	-0.389986	0
0.5693	4.76761	3.09655	-1.97611	-18.6995	0
0.5700	-0.111451	3.09655	-6.85805	-33.6578	0
0.5707	-3.47973	0.65532	-10.5186	-45.8663	0
0.5713	-7.13283	-0.871112	-13.2676	-58.9871	0
0.5720	-10.4887	0.65532	-14.4854	-66.3109	0
0.5727	-12.6311	0.349504	-17.8433	-66.6149	0
0.5733	-15.0706	-2.70204	-21.5075	-69.3647	0
0.5740	-16.2965	-2.39622	-20.5887	-70.8849	0
0.5747	-14.4638	0.959812	-19.6736	-65.7028	0
0.5753	-14.761	2.79074	-19.6736	-62.0408	0
0.5760	-16.2965	1.87594	-15.7068	-55.9333	0
0.5767	-11.7147	-0.565296	-8.68832	-38.2319	0
0.5773	-5.60968	-2.09173	-3.19386	-22.368	0
0.5780	-2.86056	-0.565296	2.60322	-11.9904	0
0.5787	1.41171	0.349504	10.5368	6.01504	0
0.5793	5.06481	-0.565296	18.1678	26.4662	0
0.5800	6.29076	1.26563	25.4925	38.3641	0
0.5807	10.2534	4.01135	31.5959	49.6538	0
0.5813	15.7517	2.18043	33.1199	62.1664	0
0.5820	17.2748	1.26563	33.4262	68.8821	0
0.5827	17.5844	4.92747	36.1716	73.7669	0
0.5833	20.0239	5.53778	40.7509	78.0369	0
0.5840	23.6894	3.40104	42.8874	76.51	0
0.5847	25.5222	5.23197	41.3598	72.24	0
0.5853	24.2962	7.06421	35.869	67.0512	0
0.5860	20.9403	5.23197	30.0682	55.1467	0
0.5867	18.798	4.01135	25.4925	38.3641	0
0.5873	15.7517	5.53778	17.2527	22.8043	0
0.5880	11.4794	6.14809	6.57002	6.93382	0
0.5887	7.20713	4.01135	1.07556	-9.85541	0
0.5893	1.10212	2.18043	-1.36359	-24.8071	0
0.5900	-3.77693	3.09655	-8.99458	-39.4547	0
0.5907	-7.13283	0.959812	-17.2345	-55.6292	0
0.5913	-11.4051	-2.39622	-20.2861	-67.223	0
0.5920	-15.6774	-0.871112	-21.5075	-70.8849	0
0.5927	-16.5937	0.65532	-22.4227	-73.6347	0
0.5933	-18.4265	-3.00785	-23.3378	-77.2966	0
0.5940	-21.1756	-3.61816	-24.5592	-78.2154	0
0.5947	-21.4852	0.0450119	-21.5075	-75.4656	0
0.5953	-21.1756	-2.09173	-11.4337	-69.054	0
0.5960	-23.3055	-5.14327	-2.27872	-55.6292	0
0.5967	-22.092	-2.39622	3.51835	-40.0628	0
0.5973	-16.2965	-0.565296	10.5368	-27.2462	0
0.5980	-13.2378	0.349504	15.1161	-13.2066	0
0.5987	-14.761	4.92747	17.8616	2.35314	0
0.5993	-13.8446	6.45391	20.607	18.5276	0
0.6000	-10.1915	3.70686	19.3892	35.6209	0
0.6007	-6.52605	3.09655	17.8616	49.9645	0
0.6013	-2.86056	4.62166	23.356	57.8964	0
0.6020	1.41171	4.01135	30.3745	64.9162	0
0.6027	5.37439	3.40104	33.7324	74.0709	0
0.6033	9.33708	3.09655	35.869	78.0369	0
0.6040	10.2534	2.18043	34.3413	74.9831	0
0.6047	7.51672	2.79074	27.9317	72.24	0
0.6053	6.89755	3.70686	17.8616	68.8821	0
0.6060	5.37439	4.62166	3.51835	58.2005	0
0.6067	-2.25378	4.01135	-10.5186	42.6407	0
0.6073	-7.44242	1.57012	-14.7917	28.9052	0
0.6080	-7.752	0.349504	-14.7917	16.0886	0
0.6087	-12.9406	0.349504	-18.1496	-2.53161	0
0.6093	-19.3429	0.349504	-21.8101	-21.4492	0
0.6100	-18.4265	2.18043	-23.0315	-36.0969	0
0.6107	-20.866	4.92747	-24.8618	-50.1364	0
0.6113	-30.0297	3.40104	-28.2197	-65.3921	0
0.6120	-33.9924	-0.260804	-31.2714	-74.5468	0
0.6127	-32.7665	-2.09173	-31.8803	-76.6885	0
0.6133	-33.3856	-1.1756	-31.5777	-76.3778	0
0.6140	-32.7665	-0.565296	-31.5777	-76.3778	0
0.6147	-30.9461	-1.48142	-28.526	-73.6347	0
0.6153	-31.2433	-3.00785	-21.5075	-66.0068	0
0.6160	-29.4106	-1.1756	-12.9614	-52.8795	0
0.6167	-23.6151	0.349504	-1.66985	-37.9278	0
0.6173	-21.1756	-1.48142	10.8431	-22.368	0
0.6180	-19.6524	-2.39622	20.607	-8.02446	0
0.6187	-13.8446	-1.1756	29.7656	7.84599	0
0.6193	-7.44242	-0.260804	39.2232	26.1555	0
0.6200	-2.56336	-0.565296	46.548	42.33	0
0.6207	4.16082	-0.565296	57.2306	52.7076	0
0.6213	10.8726	2.18043	71.8764	61.8624	0
0.6220	13.6217	6.14809	80.7288	70.105	0
0.6227	16.9776	5.84227	81.644	75.9019	0
0.6233	19.4172	3.09655	77.6772	77.1247	0
0.6240	18.1912	3.09655	69.131	73.7669	0
0.6247	19.1076	1.57012	59.976	69.8009	0
0.6253	23.3798	0.0450119	48.3782	67.0512	0
0.6260	21.2499	3.09655	23.0498	58.5045	0
0.6267	14.5257	3.40104	-4.109	41.7219	0
0.6273	12.0862	-1.78591	-15.0979	26.7702	0
0.6280	9.95625	-2.39622	-18.7585	15.1698	0
0.6287	4.16082	2.18043	-23.3378	-1.00471	0
0.6293	0.185751	2.18043	-21.2013	-19.3142	0
0.6300	-2.56336	-0.565296	-17.5371	-33.6578	0
0.6307	-9.27516	-1.48142	-19.6736	-46.1704	0
0.6313	-14.761	-3.00785	-22.4227	-56.2373	0
0.6320	-17.2129	-3.31234	-24.5592	-61.7302	0
0.6327	-20.2592	-2.39622	-30.6625	-65.3921	0
0.6333	-24.5315	-3.31234	-38.9024	-69.3647	0
0.6340	-26.6614	-4.83877	-51.7179	-68.4459	0
0.6347	-25.7575	-2.09173	-70.6405	-63.8718	0
0.6353	-24.8411	-1.78591	-83.456	-58.9871	0
0.6360	-26.971	-6.97419	-83.7623	-49.5282	0
0.6367	-25.7575	-7.89031	-76.7438	-34.57	0
0.6373	-18.7361	-3.92265	-65.4523	-20.2264	0
0.6380	-16.2965	-3.31234	-48.9725	-5.88284	0
0.6387	-17.5101	-4.22847	-32.4928	11.812	0
0.6393	-12.9406	-2.39622	-22.4227	27.9865	0
0.6400	-5.30009	-1.48142	-15.0979	41.1138	0
0.6407	-0.111451	-1.78591	-6.85805	56.3695	0
0.6413	6.29076	0.349504	2.29695	68.274	0
0.6420	11.4794	0.959812	8.70655	73.1521	0
0.6427	11.1698	-0.565296	9.62169	78.645	0
0.6433	9.03988	-0.565296	5.34862	85.3607	0
0.6440	9.33708	-0.565296	3.21209	85.0566	0
0.6447	10.8726	-2.09173	8.09768	80.4826	0
0.6453	13.3121	-2.39622	14.8099	75.5978	0
0.6460	15.4421	-0.565296	15.725	64.6121	0
0.6467	14.5257	1.87594	12.3671	46.6067	0
0.6473	9.95625	2.79074	10.5368	29.5134	0
0.6480	5.98118	1.26563	10.8431	14.5617	0
0.6487	2.62528	-2.39622	8.70655	-0.389986	0
0.6493	-4.69331	-5.14327	1.38182	-15.9564	0
0.6500	-12.0243	-4.22847	-5.63665	-31.5228	0
0.6507	-14.761	-5.14327	-7.46693	-44.6435	0
0.6513	-15.987	-6.36388	-11.74	-52.5754	0
0.6520	-19.3429	-3.92265	-21.5075	-59.2911	0
0.6527	-21.1756	-1.78591	-28.8286	-66.3109	0
0.6533	-23.9247	-5.44908	-32.7991	-68.7499	0
0.6540	-26.3642	-8.19481	-36.1533	-65.7028	0
0.6547	-26.0547	-6.05939	-37.0685	-61.7302	0
0.6553	-25.7575	-5.14327	-34.0168	-56.5414	0
0.6560	-25.4479	-6.05939	-28.8286	-45.2516	0
0.6567	-20.5688	-5.14327	-20.5887	-30.2999	0
0.6573	-16.2965	-3.92265	-12.9614	-15.9564	0
0.6580	-13.5474	-3.92265	-5.94291	-2.22094	0
0.6587	-8.0492	-3.31234	5.34862	13.3388	0
0.6593	-1.64699	-2.70204	14.201	27.3783	0
0.6600	2.62528	-3.31234	15.4188	40.195	0
0.6607	5.37439	-2.39622	19.3892	54.2345	0
0.6613	9.33708	-0.565296	27.9317	65.5243	0
0.6620	14.5257	-1.48142	30.6808	70.7131	0
0.6627	17.894	-3.31234	31.2896	75.2938	0
0.6633	18.5008	-1.48142	35.5627	80.7866	0
0.6640	20.0239	1.26563	37.0867	79.2597	0
0.6647	23.3798	1.26563	35.2564	74.0709	0
0.6653	24.6058	1.26563	37.6992	71.0171	0
0.6660	23.6894	0.65532	38.9206	60.0314	0
0.6667	22.1663	-3.00785	34.6476	39.891	0
0.6673	18.798	-3.92265	31.5959	26.4662	0
0.6680	15.1449	-1.1756	30.3745	17.9195	0
0.6687	12.0862	-3.31234	24.5774	1.13691	0
0.6693	8.12351	-7.28001	17.8616	-19.6183	0
0.6700	3.54165	-3.31234	14.5036	-34.2659	0
0.6707	-1.02782	0.349504	12.3671	-46.7785	0
0.6713	-7.13283	-4.53296	9.01281	-59.8992	0
0.6720	-13.5474	-6.97419	7.79142	-67.8378	0
0.6727	-15.987	-3.61816	8.40029	-72.4118	0
0.6733	-15.6774	-5.14327	11.1493	-76.0737	0
0.6740	-17.5101	-7.89031	16.0313	-74.5468	0
0.6747	-19.6524	-6.97419	19.9981	-68.7499	0
0.6753	-17.5101	-6.05939	24.2712	-63.2571	0
0.6760	-15.6774	-6.05939	31.8985	-54.7104	0
0.6767	-16.5937	-4.83877	36.4778	-40.0628	0
0.6773	-14.761	-6.05939	34.6476	-25.4152	0
0.6780	-11.7147	-7.89031	34.6476	-13.2066	0
0.6787	-10.1915	-5.75357	31.2896	2.65719	0
0.6793	-6.21646	-2.39622	20.9132	21.5814	0
0.6800	1.41171	-0.565296	15.725	38.06	0
0.6807	8.12351	-0.260804	8.40029	49.9645	0
0.6813	11.789	0.349504	-16.3193	59.4233	0
0.6820	15.4421	0.65532	-41.3415	66.139	0
0.6827	20.9403	0.959812	-50.8028	71.3212	0
0.6833	22.7731	0.959812	-54.4633	71.9359	0
0.6840	20.9403	0.959812	-54.1607	65.5243	0
0.6847	22.1663	0.0450119	-50.8028	59.4233	0
0.6853	23.6894	-2.09173	-48.0574	57.2883	0
0.6860	19.4172	-2.70204	-42.2567	47.8229	0
0.6867	16.0613	-1.78591	-35.2382	31.0403	0
0.6873	17.2748	-2.39622	-31.2714	18.5276	0
0.6880	15.4421	-3.31234	-21.2013	9.67694	0
0.6887	9.64666	-1.78591	-11.4337	-5.27473	0
0.6893	6.29076	-1.1756	-12.3489	-25.1111	0
0.6900	5.06481	-3.31234	-15.4005	-42.2044	0
0.6907	-1.02782	-2.09173	-24.2529	-55.9333	0
0.6913	-11.4051	0.349504	-51.1091	-67.8378	0
0.6920	-16.5937	-3.31234	-74.9099	-76.3778	0
0.6927	-16.5937	-7.5845	-77.3527	-80.9585	0
0.6933	-20.2592	-5.14327	-71.8582	-82.7894	0
0.6940	-24.8411	-2.09173	-63.0095	-82.7894	0
0.6947	-24.8411	-2.39622	-45.6146	-80.6544	0
0.6953	-26.3642	-3.61816	-26.9983	-75.4656	0
0.6960	-24.8411	-4.53296	-12.3489	-64.784	0
0.6967	-12.6311	-6.05939	-3.80638	-50.1364	0
0.6973	-1.64699	-6.05939	-6.55179	-35.7928	0
0.6980	2.62528	-4.83877	-16.0131	-20.2264	0
0.6987	8.12351	-1.78591	-23.3378	-1.30877	0
0.6993	13.9189	0.349504	-26.0832	15.7845	0
0.7000	18.1912	0.349504	-18.1496	31.0403	0
0.7007	25.5222	0.65532	0.466683	47.5188	0
0.7013	32.234	1.26563	17.2527	59.1193	0
0.7020	33.4475	0.349504	26.1014	62.7812	0
0.7027	35.5899	0.0450119	32.2048	66.4431	0
0.7033	39.2554	2.18043	36.1716	72.8481	0
0.7040	38.0294	2.18043	35.2564	73.4628	0
0.7047	34.0667	0.349504	28.238	67.97	0
0.7053	30.0916	0.349504	21.5257	63.0852	0
0.7060	24.903	0.65532	16.9464	54.5386	0
0.7067	17.2748	1.26563	9.31543	36.5331	0
0.7073	6.29076	2.18043	-2.27872	17.6155	0
0.7080	-2.86056	0.0450119	-7.77319	3.27192	0
0.7087	-5.00289	-3.31234	-6.55179	-11.3757	0
0.7093	-5.30009	-2.39622	-6.85805	-25.1111	0
0.7100	-9.27516	-1.1756	-11.1311	-35.1847	0
0.7107	-15.6774	-3.61816	-14.4854	-45.2516	0
0.7113	-20.2592	-6.05939	-15.7068	-55.0211	0
0.7120	-21.7824	-6.97419	-15.0979	-61.1221	0
0.7127	-23.9247	-7.28001	-17.2345	-64.784	0
0.7133	-28.4942	-6.05939	-21.5075	-67.223	0
0.7140	-29.1134	-4.83877	-20.2861	-68.7499	0
0.7147	-25.7575	-5.44908	-15.7068	-70.8849	0
0.7153	-22.6988	-6.36388	-12.3489	-66.3109	0
0.7160	-18.1169	-6.97419	-6.85805	-51.9673	0
0.7167	-12.6311	-6.97419	2.60322	-36.705	0
0.7173	-9.88195	-5.14327	9.01281	-25.4152	0
0.7180	-5.91926	-2.70204	10.5368	-11.6864	0
0.7187	0.185751	-2.39622	9.92795	6.3191	0
0.7193	4.45802	-0.565296	9.92795	23.4124	0
0.7200	9.03988	2.18043	13.2859	36.8372	0
0.7207	15.7517	0.65532	19.083	49.9645	0
0.7213	20.0239	-1.48142	25.1863	61.8624	0
0.7220	22.7731	0.959812	30.6808	69.1862	0
0.7227	27.6521	3.09655	36.1716	74.679	0
0.7233	31.9244	2.18043	40.7509	78.9557	0
0.7240	35.5899	2.48624	41.666	77.4288	0
0.7247	36.8034	3.09655	37.6992	74.679	0
0.7253	32.8408	0.65532	28.238	71.3212	0
0.7260	29.1753	0.959812	17.8616	58.2005	0
0.7267	28.8781	3.09655	9.62169	40.8097	0
0.7273	25.5222	1.57012	3.51835	29.5134	0
0.7280	20.0239	1.26563	-0.754714	17.9195	0
0.7287	19.7144	4.01135	-5.02778	2.04908	0
0.7293	19.4172	3.70686	-12.3489	-14.1254	0
0.7300	14.5257	1.26563	-17.8433	-29.6918	0
0.7307	9.95625	2.18043	-17.5371	-40.9816	0
0.7313	9.03988	2.18043	-19.0647	-48.3054	0
0.7320	8.43309	0.959812	-25.1681	-57.7642	0
0.7327	6.29076	2.18043	-27.9135	-65.3921	0
0.7333	4.16082	2.18043	-28.8286	-63.5611	0
0.7340	2.93486	1.26563	-30.6625	-59.8992	0
0.7347	0.792537	3.70686	-30.9651	-58.3789	0
0.7353	-3.47973	4.31717	-31.5777	-52.5754	0
0.7360	-4.69331	1.87594	-30.05	-41.2857	0
0.7367	-0.421035	2.18043	-18.7585	-26.334	0
0.7373	4.16082	4.01135	-3.50012	-11.0716	0
0.7380	6.29076	2.48624	6.87628	1.44097	0
0.7387	11.1698	1.87594	15.1161	14.8657	0
0.7393	17.2748	4.01135	25.1863	32.8712	0
0.7400	19.1076	5.84227	33.1199	49.0457	0
0.7407	20.0239	7.36871	38.9206	61.5583	0
0.7413	23.9866	7.97901	44.4114	71.9359	0
0.7420	27.9617	7.97901	46.2417	78.645	0
0.7427	28.5685	9.50545	39.8358	83.8338	0
0.7433	29.1753	11.9467	33.7324	88.7185	0
0.7440	30.4012	10.4202	34.035	86.5835	0
0.7447	29.4849	9.19963	34.035	81.0907	0
0.7453	27.6521	9.50545	30.9834	79.5638	0
0.7460	26.4385	8.28483	25.4925	73.7669	0
0.7467	22.1663	7.06421	15.725	57.2883	0
0.7473	15.7517	8.28483	7.79142	41.7219	0
0.7480	11.1698	7.36871	7.48516	30.7362	0
0.7487	7.51672	5.23197	4.12723	15.1698	0
0.7493	0.495336	6.7584	-4.109	-3.44378	0
0.7500	-8.65599	8.28483	-8.07945	-17.4833	0
0.7507	-14.761	7.06421	-10.216	-29.3812	0
0.7513	-16.5937	6.14809	-13.2676	-40.3735	0
0.7520	-18.4265	4.01135	-11.4337	-47.0826	0
0.7527	-23.9247	-0.260804	-6.24553	-54.1023	0
0.7533	-27.2806	-2.09173	-6.85805	-61.1221	0
0.7540	-27.2806	-1.48142	-9.60346	-61.1221	0
0.7547	-29.4106	-1.48142	-9.2972	-55.0211	0
0.7553	-34.302	-1.1756	-5.94291	-50.7445	0
0.7560	-33.9924	-0.260804	2.29695	-44.3394	0
0.7567	-27.8874	1.26563	12.3671	-30.9081	0
0.7573	-23.6151	2.48624	17.8616	-15.9564	0
0.7580	-21.7824	2.48624	18.7767	-1.91688	0
0.7587	-17.5101	2.18043	14.201	13.9536	0
0.7593	-9.88195	3.09655	5.96114	30.4321	0
0.7600	-3.77693	3.70686	3.21209	43.5529	0
0.7607	-0.421035	4.62166	10.5368	55.4574	0
0.7613	2.93486	6.14809	18.7767	66.4431	0
0.7620	7.20713	5.23197	24.88	73.7669	0
0.7627	10.2534	4.01135	33.4262	77.4288	0
0.7633	12.3958	5.84227	40.7509	81.0907	0
0.7640	13.9189	6.7584	41.9723	82.0029	0
0.7647	14.2285	4.92747	41.666	78.0369	0
0.7653	12.7054	4.92747	40.1384	71.0171	0
0.7660	11.789	6.14809	33.4262	59.1193	0
0.7667	10.8726	6.14809	25.1863	42.9447	0
0.7673	6.60035	5.53778	20.607	28.9052	0
0.7680	0.792537	3.09655	13.8948	14.2576	0
0.7687	-1.64699	-0.260804	3.21209	-6.49757	0
0.7693	-2.25378	-0.871112	-6.85805	-24.199	0
0.7700	-7.44242	-1.48142	-15.7068	-34.2659	0
0.7707	-13.5474	-2.39622	-21.8101	-45.5557	0
0.7713	-16.2965	-2.09173	-23.6404	-58.9871	0
0.7720	-18.4265	-1.78591	-26.0832	-66.6149	0
0.7727	-22.092	-3.31234	-30.05	-71.4997	0
0.7733	-23.9247	-2.09173	-30.6625	-76.0737	0
0.7740	-23.6151	-0.565296	-27.9135	-76.3778	0
0.7747	-23.6151	-1.48142	-25.4743	-73.6347	0
0.7753	-23.0083	-2.39622	-22.4227	-69.9728	0
0.7760	-20.5688	-2.09173	-16.3193	-58.0683	0
0.7767	-17.5101	-2.39622	-8.99458	-40.0628	0
0.7773	-13.8446	-2.39622	-4.72152	-26.0299	0
0.7780	-8.96558	-1.1756	-1.36359	-14.7335	0
0.7787	-4.08652	0.349504	5.96114	1.13691	0
0.7793	-1.94419	-0.565296	15.725	17.0008	0
0.7800	0.495336	-2.39622	22.4409	27.9865	0
0.7807	6.29076	-2.70204	29.7656	38.9722	0
0.7813	11.789	-1.1756	37.0867	50.8767	0
0.7820	13.6217	-0.260804	38.9206	60.0314	0
0.7827	15.7517	0.65532	39.2232	65.5243	0
0.7833	20.0239	2.18043	42.2749	66.139	0
0.7840	23.0703	1.87594	43.19	63.9974	0
0.7847	22.7731	2.18043	37.393	63.6933	0
0.7853	19.7144	4.62166	27.6291	60.0314	0
0.7860	14.5257	3.09655	15.1161	47.2148	0
0.7867	9.33708	-0.565296	2.29695	30.1281	0
0.7873	3.54165	2.18043	-5.63665	15.7845	0
0.7880	-1.94419	5.53778	-9.60346	4.79881	0
0.7887	-3.77693	2.48624	-16.3193	-8.63258	0
0.7893	-4.38372	0.0450119	-25.1681	-24.503	0
0.7900	-6.52605	0.959812	-30.6625	-39.1506	0
0.7907	-10.1915	1.26563	-35.2382	-50.7445	0
0.7913	-17.5101	1.26563	-41.0353	-61.7302	0
0.7920	-23.6151	-0.260804	-45.9209	-70.5809	0
0.7927	-23.6151	-2.39622	-47.1423	-74.8575	0
0.7933	-23.0083	-2.39622	-47.1423	-77.6006	0
0.7940	-25.1383	-3.00785	-47.1423	-78.5194	0
0.7947	-24.8411	-4.22847	-46.836	-74.2428	0
0.7953	-22.092	-2.09173	-43.7843	-65.3921	0
0.7960	-20.2592	0.0450119	-37.9836	-53.4942	0
0.7967	-17.5101	-1.48142	-31.8803	-40.9816	0
0.7973	-12.0243	-2.09173	-25.7769	-29.0771	0
0.7980	-7.752	-1.48142	-16.6219	-17.4833	0
0.7987	-6.52605	-2.09173	-5.94291	-4.05189	0
0.7993	-4.69331	-0.565296	4.12723	11.5079	0
0.8000	1.70891	4.62166	13.2859	27.6824	0
0.8007	7.81392	6.45391	20.607	43.5529	0
0.8013	9.03988	4.92747	23.9649	55.1467	0
0.8020	13.0026	4.62166	26.7103	61.8624	0
0.8027	19.1076	6.7584	30.6808	66.139	0
0.8033	17.2748	7.67452	34.035	68.274	0
0.8040	16.3585	6.7584	36.1716	67.0512	0
0.8047	24.2962	4.92747	40.1384	65.2202	0
0.8053	26.4385	5.23197	43.4963	60.6462	0
0.8060	20.9403	5.84227	41.0535	49.0457	0
0.8067	20.6307	4.62166	35.5627	33.4793	0
0.8073	19.4172	3.70686	30.6808	21.5814	0
0.8080	14.5257	4.92747	19.6918	11.2038	0
0.8087	14.5257	4.31717	0.466683	-3.74783	0
0.8093	14.8353	2.48624	-16.9282	-20.5371	0
0.8100	9.03988	2.18043	-26.0832	-34.874	0
0.8107	2.32808	0.349504	-31.8803	-47.0826	0
0.8113	-3.17015	0.0450119	-36.1533	-56.8521	0
0.8120	-7.44242	3.40104	-35.2382	-62.3449	0
0.8127	-8.65599	3.09655	-32.4928	-65.7028	0
0.8133	-12.0243	-1.1756	-32.1865	-68.7499	0
0.8140	-17.5101	-0.871112	-34.0168	-67.223	0
0.8147	-20.2592	1.26563	-38.5961	-61.4261	0
0.8153	-21.7824	-0.260804	-42.8692	-56.8521	0
0.8160	-20.2592	-1.1756	-41.3415	-50.4404	0
0.8167	-13.5474	-1.48142	-32.7991	-35.1847	0
0.8173	-7.752	-2.39622	-21.8101	-18.0914	0
0.8180	-8.35879	-0.871112	-10.5186	-5.88284	0
0.8187	-8.0492	0.349504	-0.448453	8.76477	0
0.8193	-1.94419	-0.565296	5.96114	28.6012	0
0.8200	5.37439	0.65532	11.7582	44.7757	0
0.8207	10.8726	3.40104	19.6918	56.3695	0
0.8213	15.4421	1.87594	28.8468	67.6593	0
0.8220	18.1912	0.349504	35.5627	76.51	0
0.8227	17.5844	2.48624	37.0867	80.1719	0
0.8233	16.0613	3.40104	35.2564	83.5297	0
0.8240	14.5257	3.09655	35.2564	83.8338	0
0.8247	13.0026	4.01135	35.869	80.4826	0
0.8253	12.0862	3.09655	36.7841	76.8141	0
0.8260	12.0862	1.26563	37.0867	67.97	0
0.8267	10.2534	1.87594	31.8985	49.0457	0
0.8273	5.06481	2.18043	23.356	31.6484	0
0.8280	-0.111451	0.959812	20.607	20.0545	0
0.8287	-0.421035	0.349504	20.607	5.71098	0
0.8293	-0.111451	-1.48142	18.7767	-11.0716	0
0.8300	-4.69331	-2.39622	18.1678	-24.8071	0
0.8307	-8.35879	-1.1756	13.2859	-37.3197	0
0.8313	-8.35879	-1.78591	-5.63665	-46.1704	0
0.8320	-10.4887	-3.00785	-32.1865	-48.9135	0
0.8327	-14.1542	-3.31234	-51.7179	-52.2714	0
0.8333	-15.0706	-5.14327	-63.9246	-57.7642	0
0.8340	-18.1169	-4.53296	-78.2678	-59.2911	0
0.8347	-22.092	-1.48142	-90.1719	-56.2373	0
0.8353	-21.4852	-3.61816	-87.4228	-48.9135	0
0.8360	-18.4265	-6.05939	-74.6073	-37.0156	0
0.8367	-13.5474	-1.78591	-62.0943	-22.368	0
0.8373	-9.27516	0.0450119	-49.5814	-7.71379	0
0.8380	-8.96558	-2.39622	-38.9024	4.48815	0
0.8387	-6.21646	0.959812	-37.681	17.9195	0
0.8393	0.495336	4.92747	-41.6478	38.06	0
0.8400	3.54165	1.57012	-41.6478	50.5726	0
0.8407	5.37439	-2.39622	-35.8507	44.4716	0
0.8413	11.789	-1.48142	-24.5592	38.9722	0
0.8420	16.3585	0.349504	-13.2676	47.8229	0
0.8427	18.1912	1.87594	-5.63665	56.6736	0
0.8433	22.7731	1.87594	0.160422	57.2883	0
0.8440	23.6894	1.26563	3.21209	58.2005	0
0.8447	20.9403	0.959812	5.34862	58.5045	0
0.8453	23.6894	0.0450119	9.62169	53.6264	0
0.8460	28.2589	-0.565296	11.1493	44.7757	0
0.8467	24.6058	-0.565296	7.79142	33.4793	0
0.8473	20.3335	-0.565296	5.65488	20.3586	0
0.8480	20.0239	-1.78591	3.21209	11.5079	0
0.8487	16.0613	-2.09173	-1.36359	2.96786	0
0.8493	8.73029	-1.1756	-3.80638	-12.2945	0
0.8500	4.76761	-1.48142	-6.24553	-26.334	0
0.8507	0.792537	-1.78591	-12.0463	-35.1847	0
0.8513	-5.60968	0.0450119	-16.0131	-46.1704	0
0.8520	-6.83563	0.65532	-16.9282	-55.9333	0
0.8527	-4.38372	-3.00785	-18.1496	-56.5414	0
0.8533	-4.69331	-6.6697	-17.5371	-54.1023	0
0.8540	-7.752	-6.36388	-12.3489	-52.2714	0
0.8547	-9.27516	-6.6697	-7.16067	-48.6095	0
0.8553	-10.4887	-7.89031	-5.02778	-43.1166	0
0.8560	-10.1915	-7.28001	-2.27872	-32.435	0
0.8567	-8.35879	-6.05939	5.04601	-15.0376	0
0.8573	-7.44242	-5.14327	12.3671	-1.00471	0
0.8580	-4.69331	-3.61816	16.0313	9.37289	0
0.8587	1.41171	-3.00785	21.2195	26.1555	0
0.8593	6.60035	-3.00785	28.8468	45.9919	0
0.8600	11.1698	-2.70204	35.869	60.6462	0
0.8607	17.2748	-3.00785	41.3598	72.544	0
0.8613	20.0239	-3.00785	46.2417	82.9216	0
0.8620	20.0239	-3.00785	46.548	89.3267	0
0.8627	20.9403	-2.09173	42.5812	93.6033	0
0.8633	20.0239	0.65532	38.3081	93.6033	0
0.8640	18.5008	2.18043	34.6476	89.3267	0
0.8647	20.0239	0.349504	31.8985	87.8064	0
0.8653	20.6307	-1.48142	31.5959	86.8876	0
0.8660	18.798	-0.565296	32.511	76.2059	0
0.8667	17.2748	-0.260804	31.2896	58.5045	0
0.8673	13.3121	-0.871112	27.9317	45.0798	0
0.8680	9.03988	0.349504	26.7103	34.3981	0
0.8687	8.43309	0.959812	23.0498	19.4464	0
0.8693	4.45802	-3.00785	8.40029	1.74502	0
0.8700	-5.30009	-6.05939	-12.3489	-12.5985	0
0.8707	-12.9406	-4.83877	-26.9983	-24.199	0
0.8713	-15.3802	-3.31234	-34.0168	-35.1847	0
0.8720	-16.2965	-4.22847	-34.3231	-43.4207	0
0.8727	-18.4265	-3.31234	-32.4928	-50.1364	0
0.8733	-23.3055	-1.48142	-34.3231	-55.3252	0
0.8740	-25.7575	-2.39622	-37.681	-54.4064	0
0.8747	-24.8411	-3.31234	-35.8507	-50.4404	0
0.8753	-25.7575	-3.00785	-33.7142	-49.8323	0
0.8760	-26.6614	-3.92265	-32.4928	-45.5557	0
0.8767	-23.6151	-4.22847	-24.5592	-29.0771	0
0.8773	-19.3429	-3.61816	-15.4005	-11.6864	0
0.8780	-16.5937	-4.53296	-11.4337	-1.61282	0
0.8787	-11.7147	-5.44908	-4.109	13.6429	0
0.8793	-6.83563	-3.31234	7.18254	34.3981	0
0.8800	-1.02782	-1.48142	15.1161	48.1335	0
0.8807	7.20713	-1.78591	22.7435	56.9776	0
0.8813	11.789	-2.39622	34.3413	68.8821	0
0.8820	14.5257	-2.09173	44.1088	76.8141	0
0.8827	18.1912	-0.871112	47.1605	78.9557	0
0.8833	17.894	2.18043	46.2417	80.1719	0
0.8840	16.0613	3.09655	43.19	79.2597	0
0.8847	19.1076	1.26563	37.393	74.0709	0
0.8853	20.0239	1.26563	31.5959	68.8821	0
0.8860	16.3585	2.79074	28.8468	60.0314	0
0.8867	16.9776	0.959812	27.0166	44.4716	0
0.8873	15.4421	-1.78591	21.5257	27.9865	0
0.8880	8.73029	-0.565296	16.3375	13.3388	0
0.8887	5.98118	-0.871112	14.201	-3.13972	0
0.8893	3.85123	-5.75357	8.70655	-19.0102	0
0.8900	-4.38372	-7.28001	-3.19386	-32.1309	0
0.8907	-9.27516	-4.22847	-11.1311	-46.1704	0
0.8913	-11.1079	-3.61816	-12.3489	-57.1561	0
0.8920	-15.3802	-5.75357	-16.0131	-60.818	0
0.8927	-16.5937	-5.75357	-22.7253	-63.8718	0
0.8933	-16.2965	-6.05939	-25.1681	-68.7499	0
0.8940	-20.866	-6.36388	-23.0315	-69.054	0
0.8947	-23.9247	-5.14327	-24.2529	-66.3109	0
0.8953	-22.092	-5.44908	-26.0832	-63.2571	0
0.8960	-20.5688	-7.89031	-19.9799	-52.2714	0
0.8967	-18.4265	-5.75357	-10.5186	-35.7928	0
0.8973	-14.1542	-2.70204	-7.46693	-25.1111	0
0.8980	-9.27516	-4.83877	-6.85805	-14.4295	0
0.8987	-3.47973	-5.75357	0.466683	4.48815	0
0.8993	0.185751	-1.48142	9.62169	20.9733	0
0.9000	2.62528	1.26563	16.0313	30.4321	0
0.9007	8.12351	0.959812	21.5257	42.33	0
0.9013	13.9189	1.26563	27.0166	53.3157	0
0.9020	16.0613	2.18043	29.7656	57.8964	0
0.9027	17.894	0.959812	32.2048	63.6933	0
0.9033	17.2748	0.349504	33.4262	68.5781	0
0.9040	14.8353	0.65532	34.6476	66.139	0
0.9047	16.3585	2.18043	35.2564	61.8624	0
0.9053	19.7144	4.01135	32.511	57.2883	0
0.9060	18.1912	4.01135	26.7103	45.9919	0
0.9067	17.2748	3.09655	21.5257	31.0403	0
0.9073	18.1912	3.09655	16.9464	19.7505	0
0.9080	14.2285	1.87594	11.7582	9.67694	0
0.9087	6.29076	-0.260804	6.26376	-4.66661	0
0.9093	0.185751	0.349504	-1.36359	-22.9761	0
0.9100	-2.86056	0.959812	-9.60346	-39.4547	0
0.9107	-6.21646	-0.260804	-14.7917	-49.5282	0
0.9113	-10.1915	-0.565296	-19.6736	-58.9871	0
0.9120	-15.3802	-1.48142	-26.3895	-69.054	0
0.9127	-18.7361	-3.61816	-31.8803	-73.0266	0
0.9133	-20.2592	-3.31234	-34.9319	-73.0266	0
0.9140	-23.0083	-3.31234	-38.5961	-72.4118	0
0.9147	-26.971	-4.83877	-42.2567	-66.0068	0
0.9153	-27.5778	-4.22847	-41.3415	-56.2373	0
0.9160	-23.9247	-3.31234	-34.6293	-47.6973	0
0.9167	-19.6524	-5.14327	-28.2197	-35.1847	0
0.9173	-17.8197	-4.22847	-23.0315	-19.6183	0
0.9180	-15.3802	-1.78591	-16.0131	-7.71379	0
0.9187	-10.7983	-2.09173	-6.85805	6.01504	0
0.9193	-4.69331	-0.565296	4.12723	24.6352	0
0.9200	2.62528	3.40104	13.8948	41.4179	0
0.9207	9.03988	3.09655	20.9132	52.7076	0
0.9213	12.3958	1.26563	25.1863	60.3355	0
0.9220	13.0026	4.01135	28.238	67.3552	0
0.9227	15.4421	7.67452	29.4594	75.2938	0
0.9233	20.0239	7.06421	30.3745	77.7328	0
0.9240	21.8567	5.84227	29.1531	72.544	0
0.9247	20.0239	4.92747	25.1863	70.105	0
0.9253	20.0239	2.18043	22.4409	71.0171	0
0.9260	18.5008	3.09655	21.5257	62.7812	0
0.9267	14.5257	5.53778	16.6402	44.161	0
0.9273	12.7054	3.40104	11.452	28.6012	0
0.9280	12.7054	2.18043	9.31543	18.8317	0
0.9287	9.64666	5.84227	3.51835	6.93382	0
0.9293	3.54165	5.84227	-4.109	-10.4635	0
0.9300	-1.64699	1.26563	-8.68832	-26.638	0
0.9307	-7.44242	-0.565296	-16.0131	-38.8466	0
0.9313	-13.2378	1.87594	-28.8286	-49.8323	0
0.9320	-16.2965	1.57012	-37.0685	-57.4602	0
0.9327	-18.4265	-0.871112	-40.4264	-61.7302	0
0.9333	-22.092	-0.565296	-43.4781	-65.7028	0
0.9340	-23.0083	2.18043	-41.6478	-65.7028	0
0.9347	-22.092	1.26563	-37.0685	-60.818	0
0.9353	-23.3055	-0.565296	-36.4596	-57.1561	0
0.9360	-21.4852	0.0450119	-29.7437	-48.0013	0
0.9367	-15.0706	0.65532	-13.5703	-29.3812	0
0.9373	-10.7983	-1.48142	-2.89125	-15.9564	0
0.9380	-8.35879	-3.00785	1.38182	-10.1595	0
0.9387	-3.77693	-2.39622	8.40029	5.10287	0
0.9393	0.792537	-0.565296	14.201	26.1555	0
0.9400	4.45802	1.87594	16.9464	41.1138	0
0.9407	8.73029	1.26563	22.4409	52.0995	0
0.9413	10.8726	-2.39622	27.9317	61.8624	0
0.9420	12.3958	-2.39622	30.6808	68.274	0
0.9427	15.7517	0.959812	32.8173	74.679	0
0.9433	17.894	2.18043	34.035	77.1247	0
0.9440	18.1912	2.48624	32.511	71.6319	0
0.9447	19.4172	4.01135	31.5959	67.6593	0
0.9453	16.668	2.79074	27.9317	66.4431	0
0.9460	12.7054	-0.871112	18.4741	56.9776	0
0.9467	11.4794	0.349504	7.18254	39.891	0
0.9473	6.29076	4.01135	-1.97611	24.0205	0
0.9480	-0.111451	2.48624	-8.68832	9.37289	0
0.9487	-2.25378	-0.260804	-14.7917	-4.97067	0
0.9493	-6.52605	-0.260804	-21.5075	-18.0914	0
0.9500	-13.2378	-0.871112	-26.9983	-32.739	0
0.9507	-15.6774	-4.22847	-28.8286	-47.0826	0
0.9513	-16.5937	-5.44908	-27.9135	-58.0683	0
0.9520	-19.3429	-3.31234	-27.9135	-65.3921	0
0.9527	-20.866	-1.78591	-30.05	-69.3647	0
0.9533	-21.1756	-3.92265	-35.2382	-69.9728	0
0.9540	-21.7824	-4.83877	-39.5113	-69.6687	0
0.9547	-21.1756	-3.61816	-38.9024	-68.7499	0
0.9553	-21.4852	-4.53296	-35.2382	-64.4799	0
0.9560	-19.6524	-6.05939	-30.9651	-53.1901	0
0.9567	-14.761	-4.83877	-25.1681	-37.9278	0
0.9573	-14.4638	-3.92265	-19.6736	-26.638	0
0.9580	-13.8446	-4.22847	-14.7917	-16.5645	0
0.9587	-6.21646	-2.39622	-7.16067	-0.0859292	0
0.9593	0.495336	0.349504	3.51835	17.0008	0
0.9600	2.01849	-0.565296	13.5885	27.9865	0
0.9607	6.29076	-1.48142	21.2195	40.195	0
0.9613	13.9189	-1.1756	27.3228	53.9305	0
0.9620	19.4172	-2.70204	30.9834	60.9502	0
0.9627	22.7731	-3.61816	34.6476	63.0852	0
0.9633	26.129	-0.871112	40.7509	65.2202	0
0.9640	29.7944	1.26563	44.4114	65.5243	0
0.9647	31.9244	0.0450119	44.4114	62.7812	0
0.9653	31.008	1.57012	44.7177	57.2883	0
0.9660	30.7108	5.84227	42.8874	45.3838	0
0.9667	30.4012	4.31717	37.0867	29.2093	0
0.9673	26.4385	0.0450119	30.0682	17.3048	0
0.9680	22.7731	1.26563	24.2712	6.93382	0
0.9687	20.9403	1.87594	19.3892	-8.63258	0
0.9693	16.9776	-1.48142	15.1161	-26.9421	0
0.9700	12.3958	-0.871112	8.40029	-40.6775	0
0.9707	10.8726	2.79074	1.38182	-50.7445	0
0.9713	7.20713	0.65532	-1.36359	-61.1221	0
0.9720	-1.94419	-3.00785	-4.109	-72.1078	0
0.9727	-9.57236	-2.39622	-10.216	-78.5194	0
0.9733	-10.1915	-2.39622	-16.0131	-78.5194	0
0.9740	-10.1915	-3.00785	-22.4227	-76.6885	0
0.9747	-13.8446	-1.78591	-29.7437	-75.7697	0
0.9753	-15.3802	-1.78591	-31.5777	-72.1078	0
0.9760	-13.2378	-4.22847	-26.0832	-61.4261	0
0.9767	-10.7983	-3.92265	-19.9799	-46.1704	0
0.9773	-9.27516	-1.48142	-16.6219	-32.739	0
0.9780	-8.65599	-1.1756	-14.7917	-22.0574	0
0.9787	-8.96558	-0.565296	-10.5186	-8.02446	0
0.9793	-5.91926	1.57012	-1.36359	9.06883	0
0.9800	-0.111451	1.87594	8.70655	23.4124	0
0.9807	4.76761	0.959812	17.5553	34.3981	0
0.9813	9.03988	2.18043	24.5774	45.3838	0
0.9820	13.9189	4.31717	29.7656	53.6264	0
0.9827	20.3335	5.53778	34.6476	59.4233	0
0.9833	26.7357	5.53778	38.6144	62.7812	0
0.9840	29.1753	4.62166	40.4446	59.7274	0
0.9847	28.2589	3.70686	41.9723	54.5386	0
0.9853	31.008	3.70686	42.8874	50.8767	0
0.9860	34.6735	3.09655	41.0535	42.9447	0
0.9867	31.9244	2.79074	37.0867	29.5134	0
0.9873	26.129	2.79074	30.9834	17.9195	0
0.9880	20.0239	2.79074	22.7435	6.93382	0
0.9887	12.3958	3.09655	17.5553	-9.54475	0
0.9893	5.06481	1.26563	16.0313	-25.1111	0
0.9900	0.792537	-1.48142	14.201	-38.8466	0
0.9907	-3.17015	-1.48142	7.48516	-51.6632	0
0.9913	-5.60968	-0.260804	-5.94291	-60.818	0
0.9920	-7.13283	-3.31234	-18.4522	-67.223	0
0.9927	-12.3215	-5.14327	-27.9135	-73.6347	0
0.9933	-18.4265	-2.39622	-42.2567	-76.3778	0
0.9940	-19.3429	-0.871112	-55.991	-75.1616	0
0.9947	-20.2592	-1.1756	-55.991	-71.8037	0
0.9953	-22.3892	-0.260804	-50.1939	-66.3109	0
0.9960	-19.3429	-1.48142	-47.4449	-57.7642	0
0.9967	-12.3215	-3.92265	-36.4596	-44.9476	0
0.9973	-8.96558	-3.61816	-17.5371	-28.773	0
0.9980	-6.52605	-2.09173	-4.72152	-14.7335	0
0.9987	-1.33741	-0.871112	1.99434	-3.13972	0
0.9993	0.792537	-0.260804	5.34862	13.0348	0
1.0000	1.70891	-1.78591	4.12723	29.8174	0
1.0007	5.98118	-2.70204	5.04601	43.2488	0
1.0013	11.789	-0.565296	10.8431	54.5386	0
1.0020	13.6217	1.26563	12.3671	63.0852	0
1.0027	13.9189	1.26563	8.40029	67.97	0
1.0033	15.7517	0.959812	9.31543	71.6319	0
1.0040	15.7517	0.0450119	14.201	72.544	0
1.0047	11.789	1.26563	14.201	69.8009	0
1.0053	8.12351	3.40104	10.5368	67.3552	0
1.0060	7.20713	2.79074	7.18254	57.5924	0
1.0067	7.51672	1.87594	1.68808	37.4519	0
1.0073	6.60035	3.70686	-5.94291	20.0545	0
1.0080	4.45802	2.48624	-10.8249	8.46072	0
1.0087	2.62528	-0.260804	-13.2676	-7.10568	0
1.0093	2.62528	0.65532	-17.2345	-22.368	0
1.0100	-1.94419	0.959812	-21.8101	-32.435	0
1.0107	-10.7983	-1.48142	-26.0832	-42.8125	0
1.0113	-14.761	-1.78591	-30.3563	-53.7983	0
1.0120	-15.0706	-2.39622	-31.2714	-60.2099	0
1.0127	-18.4265	-3.61816	-30.6625	-63.2571	0
1.0133	-19.3429	-2.70204	-29.7437	-66.3109	0
1.0140	-17.8197	-1.1756	-25.4743	-67.223	0
1.0147	-19.3429	-2.39622	-21.8101	-65.3921	0
1.0153	-18.1169	-3.31234	-21.5075	-61.7302	0
1.0160	-13.2378	-2.70204	-17.5371	-52.2714	0
1.0167	-12.3215	-3.61816	-8.38206	-36.4009	0
1.0173	-12.0243	-3.31234	-1.66985	-23.5842	0
1.0180	-7.44242	0.349504	2.29695	-14.7335	0
1.0187	-5.00289	1.87594	7.48516	0.218128	0
1.0193	-2.86056	-0.260804	12.6734	17.9195	0
1.0200	4.45802	0.349504	19.6918	28.9052	0
1.0207	9.64666	2.18043	30.3745	38.6681	0
1.0213	10.8726	1.87594	37.393	51.4848	0
1.0220	14.5257	0.349504	38.9206	59.4233	0
1.0227	17.5844	-0.260804	39.8358	62.7812	0
1.0233	18.1912	-0.565296	36.7841	64.6121	0
1.0240	19.1076	1.26563	27.6291	64.6121	0
1.0247	17.894	3.09655	22.7435	63.6933	0
1.0253	16.3585	2.18043	24.2712	60.9502	0
1.0260	16.9776	0.959812	21.5257	49.9645	0
1.0267	14.8353	3.09655	17.2527	32.5672	0
1.0273	10.8726	3.09655	15.1161	19.7505	0
1.0280	10.2534	0.0450119	10.2342	10.5957	0
1.0287	7.20713	-0.565296	1.07556	-0.389986	0
1.0293	-0.111451	-0.260804	-6.85805	-15.3483	0
1.0300	-4.69331	-0.871112	-13.5703	-28.773	0
1.0307	-8.65599	-1.48142	-19.6736	-38.8466	0
1.0313	-15.3802	-1.48142	-22.1164	-48.6095	0
1.0320	-15.987	-1.78591	-22.1164	-57.1561	0
1.0327	-13.5474	-2.09173	-22.1164	-62.3449	0
1.0333	-16.5937	-1.48142	-22.1164	-65.088	0
1.0340	-19.3429	-2.09173	-21.2013	-63.5611	0
1.0347	-17.5101	-3.61816	-18.1496	-57.1561	0
1.0353	-17.5101	-4.83877	-13.2676	-51.0485	0
1.0360	-17.5101	-4.22847	-5.02778	-42.2044	0
1.0367	-15.987	-2.70204	5.65488	-26.9421	0
1.0373	-14.4638	-1.48142	16.0313	-13.5173	0
1.0380	-10.7983	-0.260804	24.88	-2.83566	0
1.0387	-5.60968	0.0450119	28.8468	12.1226	0
1.0393	-1.64699	-1.48142	21.8284	27.3783	0
1.0400	2.32808	-0.871112	13.2859	40.8097	0
1.0407	6.29076	0.349504	16.3375	56.3695	0
1.0413	10.563	-0.260804	20.607	68.8821	0
1.0420	15.4421	-0.260804	19.3892	72.8481	0
1.0427	16.668	1.87594	25.7952	76.2059	0
1.0433	13.3121	4.01135	36.1716	81.0907	0
1.0440	12.7054	4.31717	35.5627	80.4826	0
1.0447	14.5257	3.09655	32.2048	76.2059	0
1.0453	14.2285	1.26563	31.5959	71.3212	0
1.0460	12.7054	0.959812	27.3228	61.2543	0
1.0467	12.7054	1.26563	20.607	47.2148	0
1.0473	10.2534	0.959812	10.2342	36.5331	0
1.0480	5.06481	0.65532	-8.07945	27.0743	0
1.0487	0.495336	0.349504	-22.4227	10.5957	0
1.0493	-1.64699	1.57012	-25.1681	-7.71379	0
1.0500	-3.77693	2.48624	-25.4743	-19.6183	0
1.0507	-7.44242	0.959812	-27.3046	-29.6918	0
1.0513	-10.1915	-0.871112	-28.8286	-42.2044	0
1.0520	-11.4051	-1.48142	-31.5777	-50.1364	0
1.0527	-13.8446	-2.39622	-32.4928	-52.5754	0
1.0533	-16.5937	-2.70204	-30.9651	-57.7642	0
1.0540	-17.5101	-0.871112	-27.6109	-59.8992	0
1.0547	-17.2129	-0.260804	-19.6736	-53.7983	0
1.0553	-16.5937	-2.39622	-10.5186	-48.0013	0
1.0560	-14.761	-4.83877	0.160422	-42.8125	0
1.0567	-13.8446	-4.83877	12.9796	-29.3812	0
1.0573	-11.4051	-3.31234	17.5553	-12.9026	0
1.0580	-4.08652	-2.39622	11.452	-0.700653	0
1.0587	3.54165	-3.00785	12.0645	11.2038	0
1.0593	5.98118	-2.39622	18.7767	25.2433	0
1.0600	7.20713	-0.260804	21.8284	38.9722	0
1.0607	9.64666	0.0450119	26.1014	53.3157	0
1.0613	12.7054	0.0450119	30.6808	63.6933	0
1.0620	16.668	0.349504	27.0166	69.1862	0
1.0627	20.6307	-0.565296	16.0313	73.7669	0
1.0633	22.4635	0.0450119	1.07556	78.0369	0
1.0640	25.5222	4.31717	-13.2676	77.1247	0
1.0647	27.3425	5.84227	-22.1164	72.24	0
1.0653	25.5222	2.79074	-26.9983	67.3552	0
1.0660	23.6894	0.959812	-26.3895	58.2005	0
1.0667	23.0703	2.79074	-16.9282	43.2488	0
1.0673	19.4172	4.92747	-6.24553	28.9052	0
1.0680	15.1449	4.92747	-2.27872	17.3048	0
1.0687	12.7054	2.18043	-0.448453	4.18409	0
1.0693	7.20713	-0.260804	-1.05733	-10.7676	0
1.0700	-0.111451	-0.260804	-5.02778	-25.4152	0
1.0707	-4.38372	0.349504	-9.2972	-36.705	0
1.0713	-7.44242	-1.1756	-16.6219	-44.9476	0
1.0720	-11.4051	-3.61816	-29.7437	-51.9673	0
1.0727	-13.8446	-4.53296	-38.9024	-56.2373	0
1.0733	-14.761	-5.14327	-37.9836	-58.0683	0
1.0740	-15.3802	-6.97419	-27.9135	-59.8992	0
1.0747	-16.2965	-7.89031	-11.74	-58.683	0
1.0753	-17.5101	-6.6697	4.73975	-52.8795	0
1.0760	-16.5937	-5.14327	12.6734	-44.9476	0
1.0767	-14.1542	-3.92265	9.62169	-33.0431	0
1.0773	-13.8446	-3.00785	-0.448453	-19.0102	0
1.0780	-13.5474	-3.00785	-14.1828	-7.40974	0
1.0787	-9.88195	-1.48142	-32.7991	8.76477	0
1.0793	-6.52605	1.87594	-50.4965	26.1555	0
1.0800	-4.69331	2.18043	-56.2973	34.094	0
1.0807	-0.73062	0.349504	-51.4117	42.33	0
1.0813	4.16082	-1.48142	-44.0869	57.2883	0
1.0820	6.60035	-2.70204	-32.1865	65.5243	0
1.0827	9.33708	-0.565296	-15.0979	67.97	0
1.0833	14.2285	2.79074	-2.58499	73.1521	0
1.0840	17.894	2.18043	3.21209	71.9359	0
1.0847	17.894	0.349504	7.48516	65.5243	0
1.0853	15.1449	0.349504	9.31543	63.6933	0
1.0860	12.7054	0.65532	8.09768	55.4574	0
1.0867	12.0862	0.349504	8.40029	39.2828	0
1.0873	10.8726	0.65532	9.01281	28.2971	0
1.0880	8.73029	-0.260804	8.09768	16.0886	0
1.0887	6.29076	-0.871112	6.87628	-3.74783	0
1.0893	2.32808	-1.78591	5.65488	-19.0102	0
1.0900	-1.33741	-3.31234	2.90948	-28.773	0
1.0907	-5.91926	-2.39622	-3.50012	-40.6775	0
1.0913	-12.0243	-0.871112	-14.4854	-51.6632	0
1.0920	-14.761	-2.39622	-25.4743	-58.9871	0
1.0927	-15.0706	-4.22847	-29.4411	-64.4799	0
1.0933	-18.4265	-3.61816	-27.6109	-66.0068	0
1.0940	-21.1756	-3.31234	-24.2529	-63.5611	0
1.0947	-19.3429	-2.39622	-23.3378	-61.7302	0
1.0953	-17.5101	-2.70204	-23.3378	-58.0683	0
1.0960	-14.761	-5.14327	-17.2345	-48.9135	0
1.0967	-8.96558	-5.44908	-5.33039	-36.0969	0
1.0973	-5.30009	-3.31234	4.12723	-22.6721	0
1.0980	-3.77693	-1.48142	11.7582	-11.0716	0
1.0987	0.792537	-0.260804	24.88	1.13691	0
1.0993	5.06481	0.349504	34.3413	14.5617	0
1.1000	8.43309	0.0450119	33.1199	29.2093	0
1.1007	12.7054	1.26563	30.9834	43.5529	0
1.1013	13.9189	1.26563	34.9502	53.9305	0
1.1020	13.6217	0.349504	39.8358	60.0314	0
1.1027	18.1912	5.53778	44.1088	62.4771	0
1.1033	20.0239	8.58932	49.5996	62.4771	0
1.1040	16.9776	2.48624	54.4816	62.1664	0
1.1047	18.5008	-0.871112	57.8395	63.3893	0
1.1053	20.9403	2.48624	56.9244	60.9502	0
1.1060	16.668	2.18043	47.4631	49.9645	0
1.1067	10.8726	0.349504	31.2896	35.925	0
1.1073	7.20713	2.18043	16.0313	25.2433	0
1.1080	2.62528	1.57012	10.2342	14.2576	0
1.1087	-0.421035	-0.260804	10.5368	-2.83566	0
1.1093	-0.73062	1.26563	-0.448453	-19.3142	0
1.1100	-2.25378	1.87594	-23.3378	-30.604	0
1.1107	-4.38372	-0.260804	-37.681	-39.7588	0
1.1113	-6.21646	-2.70204	-38.2899	-48.9135	0
1.1120	-10.1915	-3.61816	-37.0685	-54.7104	0
1.1127	-14.1542	-1.48142	-33.1017	-58.9871	0
1.1133	-14.761	-0.565296	-25.1681	-63.8718	0
1.1140	-12.6311	-0.565296	-19.6736	-63.2571	0
1.1147	-11.1079	1.57012	-16.0131	-57.1561	0
1.1153	-12.3215	3.09655	-9.60346	-51.6632	0
1.1160	-14.1542	-0.565296	-3.80638	-44.3394	0
1.1167	-10.7983	-3.31234	-0.754714	-31.5228	0
1.1173	-6.52605	-1.48142	6.57002	-17.7873	0
1.1180	-4.69331	-0.565296	16.9464	-5.27473	0
1.1187	-1.02782	-0.565296	24.5774	9.37289	0
1.1193	5.37439	0.959812	30.9834	22.8043	0
1.1200	7.81392	1.26563	35.869	34.3981	0
1.1207	9.95625	0.349504	34.3413	46.6067	0
1.1213	16.3585	0.349504	28.8468	56.6736	0
1.1220	21.8567	0.65532	27.9317	61.5583	0
1.1227	23.3798	3.09655	28.5442	65.5243	0
1.1233	22.7731	4.92747	27.9317	70.105	0
1.1240	21.8567	3.09655	29.7656	71.3212	0
1.1247	20.9403	3.09655	30.6808	69.1862	0
1.1253	20.9403	4.62166	28.8468	63.3893	0
1.1260	19.1076	4.92747	27.6291	53.3157	0
1.1267	13.6217	5.84227	23.0498	41.7219	0
1.1273	7.20713	6.7584	8.70655	29.8174	0
1.1280	5.37439	4.31717	-3.50012	17.3048	0
1.1287	7.20713	2.79074	-3.19386	3.57597	0
1.1293	3.85123	4.31717	-0.754714	-10.4635	0
1.1300	-2.56336	2.48624	-5.02778	-23.5842	0
1.1307	-4.08652	0.349504	-8.99458	-35.1847	0
1.1313	-4.38372	1.87594	-10.5186	-44.6435	0
1.1320	-8.35879	0.959812	-14.1828	-50.7445	0
1.1327	-12.3215	-2.09173	-19.371	-52.5754	0
1.1333	-12.9406	-0.260804	-18.4522	-54.4064	0
1.1340	-12.0243	0.349504	-11.4337	-56.5414	0
1.1347	-13.2378	-3.31234	-2.58499	-55.0211	0
1.1353	-16.5937	-2.39622	4.12723	-48.0013	0
1.1360	-17.8197	-1.48142	7.79142	-36.0969	0
1.1367	-15.6774	-4.53296	4.12723	-21.1452	0
1.1373	-15.6774	-4.83877	-8.68832	-9.85541	0
1.1380	-18.1169	-3.00785	-19.6736	-2.22094	0
1.1387	-14.761	-4.83877	-23.3378	10.8998	0
1.1393	-9.27516	-3.92265	-25.4743	27.0743	0
1.1400	-7.752	0.0450119	-26.6921	36.8372	0
1.1407	-2.56336	-1.1756	-18.4522	45.3838	0
1.1413	8.12351	-3.61816	-6.85805	58.5045	0
1.1420	12.3958	-2.70204	0.160422	68.274	0
1.1427	9.03988	-2.70204	7.79142	71.0171	0
1.1433	9.03988	-3.31234	17.8616	72.8481	0
1.1440	11.789	-1.48142	22.1346	74.375	0
1.1447	13.0026	-1.1756	23.356	72.8481	0
1.1453	11.789	-2.39622	27.6291	69.1862	0
1.1460	9.03988	-0.565296	30.0682	59.4233	0
1.1467	7.20713	0.349504	29.1531	43.8569	0
1.1473	9.03988	-2.09173	32.2048	33.4793	0
1.1480	9.95625	-3.61816	33.7324	26.1555	0
1.1487	5.37439	-2.39622	30.3745	9.67694	0
1.1493	-1.02782	-1.78591	30.6808	-8.32852	0
1.1500	-4.38372	-3.31234	27.0166	-19.6183	0
1.1507	-4.69331	-3.61816	2.29695	-30.9081	0
1.1513	-6.83563	-1.48142	-29.7437	-43.4207	0
1.1520	-11.7147	0.0450119	-45.9209	-51.6632	0
1.1527	-15.6774	-3.31234	-49.8877	-56.2373	0
1.1533	-16.2965	-7.89031	-49.2751	-57.1561	0
1.1540	-18.4265	-6.05939	-39.205	-55.6292	0
1.1547	-22.6988	-3.31234	-24.5592	-54.4064	0
1.1553	-23.9247	-4.83877	-22.4227	-51.6632	0
1.1560	-20.2592	-6.36388	-30.3563	-42.5085	0
1.1567	-16.5937	-6.97419	-27.3046	-29.3812	0
1.1573	-16.2965	-7.89031	-13.2676	-17.4833	0
1.1580	-17.2129	-6.6697	-5.94291	-6.80162	0
1.1587	-13.8446	-3.92265	2.29695	6.3191	0
1.1593	-8.35879	-3.31234	16.0313	20.9733	0
1.1600	-8.96558	-1.48142	13.5885	32.2631	0
1.1607	-12.0243	0.0450119	-5.33039	41.1138	0
1.1613	-7.13283	-0.565296	-14.4854	51.7954	0
1.1620	1.41171	0.349504	-14.7917	58.5045	0
1.1627	3.85123	2.18043	-17.2345	59.4233	0
1.1633	4.45802	1.26563	-14.1828	59.7274	0
1.1640	7.81392	1.26563	-10.216	58.2005	0
1.1647	10.8726	3.09655	-12.9614	53.3157	0
1.1653	12.0862	2.48624	-13.8765	49.6538	0
1.1660	13.6217	2.79074	-9.60346	42.026	0
1.1667	13.6217	4.01135	-6.85805	26.1555	0
1.1673	11.789	4.62166	-1.66985	13.0348	0
1.1680	10.8726	3.70686	9.01281	4.18409	0
1.1687	10.8726	2.18043	15.1161	-9.54475	0
1.1693	9.03988	0.959812	14.201	-24.199	0
1.1700	5.37439	1.26563	10.2342	-36.0969	0
1.1707	0.495336	-1.1756	-2.27872	-50.4404	0
1.1713	-3.17015	-4.22847	-22.4227	-62.3449	0
1.1720	-3.77693	-2.70204	-40.7327	-64.784	0
1.1727	-4.69331	-1.48142	-53.5482	-67.5337	0
1.1733	-8.35879	-3.31234	-60.5667	-73.0266	0
1.1740	-9.88195	-1.78591	-55.3785	-71.8037	0
1.1747	-8.35879	1.87594	-40.7327	-66.919	0
1.1753	-9.27516	1.87594	-30.6625	-65.3921	0
1.1760	-9.88195	-0.871112	-24.5592	-59.8992	0
1.1767	-3.77693	-1.48142	-14.4854	-44.6435	0
1.1773	1.10212	-1.1756	-4.109	-27.8609	0
1.1780	0.792537	-0.565296	0.772943	-15.6523	0
1.1787	1.41171	1.57012	5.04601	-3.44378	0
1.1793	5.06481	4.01135	12.3671	11.5079	0
1.1800	9.33708	4.92747	21.5257	24.9393	0
1.1807	16.668	4.92747	30.9834	34.3981	0
1.1813	22.7731	4.92747	38.0018	43.5529	0
1.1820	22.7731	3.70686	41.0535	51.7954	0
1.1827	24.2962	1.87594	42.8874	56.9776	0
1.1833	29.7944	2.79074	44.7177	60.9502	0
1.1840	31.6272	4.62166	45.3266	63.6933	0
1.1847	30.0916	4.92747	46.548	60.9502	0
1.1853	29.1753	5.84227	47.7694	53.9305	0
1.1860	27.6521	6.7584	45.024	44.7757	0
1.1867	23.6894	4.92747	39.2232	33.4793	0
1.1873	16.668	4.62166	30.6808	21.8855	0
1.1880	9.64666	6.14809	19.083	10.8998	0
1.1887	7.51672	6.14809	9.01281	-3.44378	0
1.1893	6.60035	5.23197	1.38182	-19.9223	0
1.1900	-0.111451	4.62166	-9.60346	-34.2659	0
1.1907	-6.52605	2.48624	-20.5887	-46.7785	0
1.1913	-8.96558	0.349504	-24.8618	-56.5414	0
1.1920	-11.1079	0.349504	-23.6404	-60.818	0
1.1927	-13.8446	0.0450119	-23.6404	-65.3921	0
1.1933	-18.1169	-0.871112	-24.2529	-73.6347	0
1.1940	-24.2219	-1.48142	-21.8101	-75.4656	0
1.1947	-28.4942	-2.09173	-19.0647	-70.2768	0
1.1953	-30.3269	-2.39622	-20.5887	-68.1418	0
1.1960	-32.7665	0.349504	-24.5592	-63.2571	0
1.1967	-33.3856	0.65532	-27.9135	-49.8323	0
1.1973	-35.5156	-1.48142	-31.8803	-37.9278	0
1.1980	-37.6579	-0.565296	-30.9651	-30.604	0
1.1987	-33.3856	3.40104	-22.4227	-18.6995	0
1.1993	-29.1134	3.70686	-14.1828	-4.05189	0
1.2000	-29.4106	1.26563	-9.60346	6.93382	0
1.2007	-26.0547	0.0450119	-1.05733	15.1698	0
1.2013	-20.866	-1.1756	9.92795	24.3246	0
1.2020	-17.8197	0.349504	17.5553	33.4793	0
1.2027	-14.1542	2.18043	20.3043	37.7559	0
1.2033	-11.4051	0.959812	18.7767	35.6209	0
1.2040	-11.4051	-0.565296	16.0313	33.79	0
1.2047	-9.27516	0.65532	14.201	33.4793	0
1.2053	-6.21646	0.349504	12.3671	27.9865	0
1.2060	-7.44242	-1.78591	10.8431	17.9195	0
1.2067	-14.1542	-0.260804	7.79142	6.93382	0
1.2073	-23.9247	0.959812	1.99434	-5.57878	0
1.2080	-28.4942	-0.871112	-2.27872	-17.7873	0
1.2087	-26.3642	-1.1756	-3.50012	-27.8609	0
1.2093	-27.5778	0.0450119	-5.94291	-40.0628	0
1.2100	-33.076	-1.48142	-8.38206	-54.4064	0
1.2107	-34.9088	-3.31234	-12.9614	-66.919	0
1.2113	-35.8252	-3.92265	-23.3378	-76.3778	0
1.2120	-38.8715	-5.14327	-35.2382	-83.7082	0
1.2127	-38.5743	-6.97419	-42.5629	-88.2823	0
1.2133	-37.0387	-6.36388	-45.0057	-89.2011	0
1.2140	-39.1811	-6.97419	-46.2235	-85.5392	0
1.2147	-37.9551	-9.11093	-50.4965	-80.3504	0
1.2153	-34.5992	-9.11093	-55.3785	-76.3778	0
1.2160	-35.2184	-7.89031	-51.7179	-68.1418	0
1.2167	-35.8252	-7.89031	-42.5629	-52.5754	0
1.2173	-33.3856	-7.89031	-36.1533	-38.8466	0
1.2180	-32.7665	-6.6697	-26.0832	-30.604	0
1.2187	-31.5529	-6.97419	-15.0979	-19.9223	0
1.2193	-27.2806	-6.97419	-9.60346	-6.80162	0
1.2200	-25.4479	-5.14327	-2.89125	5.40693	0
1.2207	-25.4479	-5.14327	3.21209	15.7845	0
1.2213	-23.6151	-6.36388	-1.36359	23.4124	0
1.2220	-22.092	-5.14327	-6.85805	27.3783	0
1.2227	-21.1756	-2.39622	-4.109	32.5672	0
1.2233	-19.3429	-2.39622	-4.109	35.6209	0
1.2240	-21.7824	-3.31234	-5.94291	32.2631	0
1.2247	-24.2219	-4.53296	-1.05733	29.8174	0
1.2253	-21.1756	-5.75357	4.12723	29.8174	0
1.2260	-18.4265	-6.05939	3.21209	21.5814	0
1.2267	-20.2592	-5.44908	4.43349	7.84599	0
1.2273	-19.3429	-5.14327	12.0645	0.522185	0
1.2280	-18.4265	-6.05939	18.4741	-4.97067	0
1.2287	-20.5688	-7.89031	16.9464	-15.0376	0
1.2293	-19.9496	-8.19481	14.201	-27.8609	0
1.2300	-16.9033	-7.5845	16.3375	-38.8466	0
1.2307	-16.9033	-7.89031	10.5368	-46.1704	0
1.2313	-15.6774	-6.36388	-5.63665	-49.8323	0
1.2320	-11.4051	-4.22847	-11.1311	-51.6632	0
1.2327	-9.27516	-6.36388	-3.80638	-52.5754	0
1.2333	-9.57236	-9.72124	1.99434	-51.9673	0
1.2340	-8.96558	-7.28001	7.79142	-48.9135	0
1.2347	-5.30009	-3.61816	12.3671	-43.4207	0
1.2353	-1.02782	-4.83877	12.3671	-37.0156	0
1.2360	1.70891	-6.97419	15.1161	-27.8609	0
1.2367	6.60035	-6.36388	12.3671	-11.3757	0
1.2373	13.6217	-4.22847	-5.94291	5.71098	0
1.2380	17.2748	-3.00785	-16.3193	20.6627	0
1.2387	18.5008	-2.09173	-12.0463	39.2828	0
1.2393	24.903	-0.565296	-11.4337	59.4233	0
1.2400	34.3639	-0.260804	-6.85805	74.375	0
1.2407	41.3853	-1.48142	14.201	89.3267	0
1.2413	47.7999	-0.260804	30.6808	104.893	0
1.2420	54.5117	2.48624	36.1716	112.217	0
1.2427	59.0812	2.18043	47.1605	114.967	0
1.2433	63.0562	1.57012	59.976	120.459	0
1.2440	68.5421	4.01135	66.3856	123.817	0
1.2447	73.4335	5.84227	72.7952	121.068	0
1.2453	74.6471	5.84227	77.6772	117.71	0
1.2460	74.9567	5.84227	77.3709	112.825	0
1.2467	75.873	7.36871	75.5406	101.231	0
1.2473	74.3499	9.19963	75.2344	88.4145	0
1.2480	73.1239	8.28483	72.489	78.341	0
1.2487	74.0403	4.92747	66.3856	67.3552	0
1.2493	71.6008	4.01135	56.9244	53.6264	0
1.2500	68.8517	5.23197	38.9206	39.891	0
1.2507	69.4584	3.40104	10.8431	27.9865	0
1.2513	68.5421	3.09655	-13.2676	18.5276	0
1.2520	64.5794	4.92747	-22.1164	15.1698	0
1.2527	63.9726	4.92747	-19.6736	12.7307	0
1.2533	64.2698	3.09655	-12.3489	5.71098	0
1.2540	61.5331	2.18043	-2.27872	1.13691	0
1.2547	57.558	2.79074	6.57002	4.18409	0
1.2553	54.8089	4.92747	12.9796	7.54194	0
1.2560	53.5953	5.23197	21.2195	13.3388	0
1.2567	55.1185	2.18043	31.8985	26.1555	0
1.2573	57.558	0.959812	40.4446	37.7559	0
1.2580	61.2235	4.31717	45.024	45.9919	0
1.2587	62.7466	7.67452	47.4631	57.2883	0
1.2593	57.8676	7.67452	46.8542	69.1862	0
1.2600	53.5953	6.7584	45.3266	77.4288	0
1.2607	56.3444	4.92747	47.4631	87.8064	0
1.2613	55.1185	4.92747	48.6845	99.7043	0
1.2620	48.4067	6.45391	46.2417	104.893	0
1.2627	48.0971	6.45391	47.4631	107.947	0
1.2633	50.2394	4.92747	48.3782	111.913	0
1.2640	50.2394	4.62166	39.8358	111.305	0
1.2647	55.7253	6.7584	32.511	107.332	0
1.2653	62.7466	7.67452	34.3413	101.231	0
1.2660	59.0812	7.67452	34.035	88.4145	0
1.2667	54.5117	8.58932	28.5442	70.105	0
1.2673	54.8089	7.67452	23.9649	56.6736	0
1.2680	47.4903	5.23197	19.083	48.4376	0
1.2687	35.5899	4.01135	14.201	35.3103	0
1.2693	32.8408	3.40104	11.1493	17.0008	0
1.2700	33.4475	1.87594	5.96114	1.74502	0
1.2707	27.3425	3.70686	-3.50012	-10.7676	0
1.2713	20.0239	5.23197	-10.8249	-24.199	0
1.2720	14.5257	1.87594	-14.7917	-34.2659	0
1.2727	10.563	0.0450119	-16.9282	-40.0628	0
1.2733	6.60035	2.48624	-17.8433	-43.4207	0
1.2740	1.41171	1.26563	-18.7585	-43.4207	0
1.2747	-2.86056	-2.09173	-20.5887	-41.5897	0
1.2753	-4.69331	-1.78591	-22.1164	-40.9816	0
1.2760	-8.96558	-1.48142	-24.8618	-34.57	0
1.2767	-15.0706	-3.00785	-26.0832	-21.4492	0
1.2773	-14.4638	-2.39622	-22.4227	-11.3757	0
1.2780	-9.88195	-0.260804	-17.2345	-4.36256	0
1.2787	-7.13283	0.349504	-13.2676	7.84599	0
1.2793	-1.33741	1.26563	-5.94291	21.5814	0
1.2800	5.37439	0.349504	3.82461	32.5672	0
1.2807	7.20713	-1.48142	11.452	42.6407	0
1.2813	8.43309	0.65532	16.0313	47.8229	0
1.2820	11.789	4.92747	17.8616	50.5726	0
1.2827	12.7054	5.84227	16.3375	55.1467	0
1.2833	11.1698	2.79074	15.1161	57.5924	0
1.2840	9.95625	0.65532	16.3375	54.5386	0
1.2847	10.8726	1.87594	18.7767	51.7954	0
1.2853	16.0613	2.79074	18.4741	49.6538	0
1.2860	21.5471	0.65532	12.6734	39.891	0
1.2867	20.6307	0.0450119	7.79142	24.6352	0
1.2873	18.1912	2.18043	7.79142	13.0348	0
1.2880	17.5844	1.26563	5.96114	3.57597	0
1.2887	14.5257	-2.09173	0.466683	-10.4635	0
1.2893	10.563	-2.70204	-3.50012	-26.638	0
1.2900	5.06481	-2.09173	-5.02778	-40.0628	0
1.2907	-3.77693	-2.39622	-7.46693	-50.7445	0
1.2913	-9.88195	-3.00785	-10.5186	-58.9871	0
1.2920	-12.0243	-3.00785	-11.4337	-63.8718	0
1.2927	-16.2965	-2.09173	-6.24553	-68.7499	0
1.2933	-21.1756	-1.48142	0.466683	-73.9387	0
1.2940	-22.092	-1.78591	-0.448453	-73.6347	0
1.2947	-22.092	-0.565296	-7.46693	-69.6687	0
1.2953	-26.971	2.48624	-9.60346	-67.8378	0
1.2960	-40.3946	1.57012	-7.77319	-63.2571	0
1.2967	-54.747	-2.70204	-7.16067	-50.7445	0
1.2973	-55.9605	-3.61816	-6.85805	-38.5425	0
1.2980	-48.642	-0.871112	-7.46693	-28.1649	0
1.2987	-44.0601	1.26563	-6.85805	-13.2066	0
1.2993	-37.3483	0.349504	2.29695	2.35314	0
1.3000	-25.7575	-2.39622	12.3671	13.9536	0
1.3007	-19.3429	-2.39622	11.7582	23.4124	0
1.3013	-20.2592	-1.48142	8.70655	32.5672	0
1.3020	-19.3429	-3.00785	6.57002	39.891	0
1.3027	-15.0706	-4.83877	-8.07945	44.7757	0
1.3033	-12.9406	-3.31234	-25.7769	45.3838	0
1.3040	-11.1079	-0.565296	-21.5075	45.0798	0
1.3047	-9.27516	0.0450119	-8.68832	45.3838	0
1.3053	-11.1079	-0.565296	-12.3489	39.891	0
1.3060	-13.8446	0.65532	-21.8101	28.9052	0
1.3067	-15.3802	3.40104	-33.7142	20.6627	0
1.3073	-21.1756	2.79074	-60.8729	9.981	0
1.3080	-29.7201	-2.70204	-85.8988	-5.88284	0
1.3087	-32.4693	-6.6697	-89.2531	-17.7873	0
1.3093	-31.2433	-5.14327	-89.2531	-26.638	0
1.3100	-33.9924	-3.31234	-92.9173	-38.8466	0
1.3107	-37.3483	-3.61816	-89.5594	-50.7445	0
1.3113	-37.6579	-4.83877	-85.2863	-58.3789	0
1.3120	-37.6579	-5.14327	-84.6774	-64.784	0
1.3127	-38.2647	-4.22847	-81.0132	-69.9728	0
1.3133	-37.6579	-3.92265	-76.4375	-72.7159	0
1.3140	-34.9088	-3.61816	-73.3859	-73.6347	0
1.3147	-34.5992	-4.83877	-69.1128	-71.8037	0
1.3153	-35.2184	-6.6697	-63.3157	-66.0068	0
1.3160	-32.4693	-6.6697	-53.8545	-56.8521	0
1.3167	-27.8874	-5.75357	-38.5961	-45.5557	0
1.3173	-26.3642	-6.05939	-25.4743	-34.2659	0
1.3180	-22.6988	-6.36388	-20.2861	-23.5842	0
1.3187	-15.0706	-4.22847	-16.9282	-10.4635	0
1.3193	-13.8446	-0.565296	-10.5186	4.18409	0
1.3200	-15.987	1.26563	-2.27872	15.1698	0
1.3207	-9.57236	-0.260804	5.65488	24.3246	0
1.3213	-0.421035	-2.39622	15.1161	33.1753	0
1.3220	2.32808	-2.39622	22.4409	39.2828	0
1.3227	2.62528	-1.48142	19.083	44.161	0
1.3233	5.68398	-1.48142	9.92795	49.0457	0
1.3240	8.73029	-0.260804	6.26376	50.5726	0
1.3247	9.03988	2.18043	6.57002	49.0457	0
1.3253	8.12351	2.18043	4.43349	46.3026	0
1.3260	9.03988	-0.260804	1.68808	38.6681	0
1.3267	8.73029	-1.48142	-1.97611	27.0743	0
1.3273	5.37439	0.959812	-5.63665	17.3048	0
1.3280	3.85123	4.31717	-5.94291	7.84599	0
1.3287	3.24445	3.70686	-6.85805	-5.88284	0
1.3293	-0.421035	1.57012	-10.5186	-19.6183	0
1.3300	-0.421035	2.18043	-12.3489	-29.6918	0
1.3307	3.85123	4.01135	-12.0463	-40.9816	0
1.3313	1.41171	3.40104	-12.6551	-54.4064	0
1.3320	-3.77693	1.57012	-12.0463	-62.3449	0
1.3327	-1.94419	-0.260804	-9.60346	-64.784	0
[truncated: 49,588 more rows]
