# Supplementary material for: Identification of Haptic Based Guiding Using Hard Reins
Source: PLoS One. 2015 Jul 22;10(7):e0132020. doi: 10.1371/journal.pone.0132020 (PMC4511788; doi:10.1371/journal.pone.0132020)
Supplement: S4 File — (ZIP) [file pone.0132020.s004.zip › EMGData2/Subject10/T9/t9.txt]

0.0000	2.96912	0.444915	-7.83316	0.723902	0
0.0007	-4.35714	0.138077	-4.47779	1.02468	0
0.0013	-11.3755	-2.9124	2.84626	1.02468	0
0.0020	-12.2887	-5.35432	2.54258	-0.499594	0
0.0027	-7.7124	-2.30384	-0.815768	0.112154	0
0.0033	-6.1887	2.57999	-2.34012	0.723902	0
0.0040	-8.93344	1.05348	-1.72979	-1.11134	0
0.0047	-8.02027	-3.21924	1.3219	-3.24736	0
0.0053	-2.21771	-1.69272	5.89794	-2.63561	0
0.0060	5.71385	0.444915	11.6976	-1.41212	0
0.0067	10.2902	-0.470484	18.715	-2.94149	0
0.0073	11.2085	0.444915	23.5977	-2.63561	0
0.0080	13.9533	1.05348	26.0391	0.112154	0
0.0087	15.1743	-1.38588	26.0391	-0.499594	0
0.0093	7.54542	-2.30384	25.1251	-2.02387	0
0.0100	0.219161	-0.166204	28.4804	-0.19372	0
0.0107	1.13755	1.66459	34.8905	-2.32974	0
0.0113	2.05073	3.19111	35.1971	-6.90765	0
0.0120	4.80068	1.96888	29.3974	-5.68416	0
0.0127	12.4296	-0.470484	19.632	-4.46576	0
0.0133	14.8717	0.749195	9.55997	-6.90765	0
0.0140	10.2902	2.27571	8.03561	-5.99003	0
0.0147	8.15594	0.138077	9.55997	-4.46576	0
0.0153	5.4112	-0.470484	-1.11945	-6.2959	0
0.0160	1.74807	2.27571	-13.9365	-5.68416	0
0.0167	2.05073	1.05348	-18.8192	-3.24736	0
0.0173	2.05073	-1.997	-25.2293	-4.15989	0
0.0180	-1.6124	-1.0816	-31.943	-3.85401	0
0.0187	-3.74662	1.36031	-31.943	-0.499594	0
0.0193	-4.65979	2.27571	-36.2153	-2.63561	0
0.0200	-4.35714	0.749195	-40.7944	-7.5194	0
0.0207	-2.21771	-0.166204	-32.5533	-5.38338	0
0.0213	-2.52557	0.749195	-24.3123	-1.41212	0
0.0220	-4.04927	2.27571	-24.0086	-3.85401	0
0.0227	-2.21771	1.36031	-16.9882	-5.99003	0
0.0233	-0.0834901	-1.38588	-8.75016	-2.94149	0
0.0240	-0.39136	0.444915	-10.5812	-2.63561	0
0.0247	-0.39136	2.88427	-11.4952	-6.2959	0
0.0253	1.13755	1.36031	-2.95046	-5.07751	0
0.0260	2.96912	0.444915	4.37359	-2.02387	0
0.0267	3.88229	3.19111	8.33929	-3.54814	0
0.0273	6.32437	3.19111	11.391	-5.99003	0
0.0280	12.1217	-0.470484	11.0873	-4.46576	0
0.0287	15.4822	-2.60812	7.72896	-4.77163	0
0.0293	16.3954	-2.9124	4.98393	-5.99003	0
0.0300	14.8717	-2.30384	4.37359	-4.15989	0
0.0307	-0.39136	0.138077	5.89794	-3.85401	0
0.0313	-20.5333	0.444915	6.50828	-5.99003	0
0.0320	-18.3939	-0.470484	4.37359	-5.38338	0
0.0327	-3.43875	0.138077	3.15291	-3.85401	0
0.0333	-1.30453	0.444915	2.54258	-4.77163	0
0.0340	-4.96766	-0.166204	1.93224	-3.24736	0
0.0347	-3.43875	1.36031	1.01524	-0.499594	0
0.0353	-6.49135	2.88427	-1.42611	-3.24736	0
0.0360	-10.765	1.66459	-2.95046	-5.68416	0
0.0367	-7.40974	1.05348	-2.03644	-3.24736	0
0.0373	-5.88083	0.444915	-2.34012	-0.805468	0
0.0380	-10.1545	0.138077	-3.25712	-0.805468	0
0.0387	-12.2887	0.138077	1.01524	1.02468	0
0.0393	-8.93344	-0.166204	4.06693	1.9423	0
0.0400	-2.52557	-0.166204	-0.205431	1.63643	0
0.0407	4.19016	1.05348	-3.25712	3.1658	0
0.0413	10.2902	1.05348	1.3219	4.07832	0
0.0420	12.7322	-1.0816	4.06693	3.77244	0
0.0427	9.37698	-0.470484	0.404907	4.38419	0
0.0433	5.71385	1.96888	-1.72979	4.38419	0
0.0440	9.06911	3.19111	2.23592	3.46657	0
0.0447	13.0401	1.96888	8.33929	4.99594	0
0.0453	13.0401	-1.38588	13.8323	5.90846	0
0.0460	15.4822	-1.69272	18.4114	4.07832	0
0.0467	17.3085	2.27571	19.9357	4.07832	0
0.0473	12.7322	4.41079	20.2424	4.99594	0
0.0480	9.37698	3.19111	22.3771	2.24817	0
0.0487	9.37698	3.19111	24.8184	0.418028	0
0.0493	6.63224	1.36031	25.1251	1.33055	0
0.0500	3.27177	-2.30384	24.8184	2.24817	0
0.0507	1.13755	-1.0816	22.9874	1.33055	0
0.0513	-2.52557	3.49539	18.715	0.112154	0
0.0520	-0.694011	3.19111	18.715	1.9423	0
0.0527	5.4112	1.66459	21.463	4.07832	0
0.0533	5.71385	3.49539	15.97	2.85992	0
0.0540	4.80068	3.19111	4.06693	1.33055	0
0.0547	9.06911	-0.470484	-3.25712	3.77244	0
0.0553	10.2902	-1.997	-6.00215	4.99594	0
0.0560	7.24276	-1.0816	-5.39181	3.46657	0
0.0567	8.15594	-0.166204	-2.03644	4.69007	0
0.0573	6.9349	0.138077	-2.95046	5.60259	0
0.0580	2.05073	0.444915	-9.97083	4.38419	0
0.0587	1.13755	1.36031	-13.9365	7.43783	0
0.0593	3.57964	1.36031	-15.1572	8.35036	0
0.0600	3.88229	-0.777322	-17.9052	2.55405	0
0.0607	0.219161	-1.38588	-14.2432	1.63643	0
0.0613	-5.57818	-1.0816	-5.08813	6.52021	0
0.0620	-5.57818	-2.9124	1.3219	5.30181	0
0.0627	1.13755	-3.21924	3.76325	3.77244	0
0.0633	-2.82823	0.444915	4.06693	5.60259	0
0.0640	-17.1729	0.749195	3.15291	3.46657	0
0.0647	-23.8886	-2.9124	3.76325	-0.19372	0
0.0653	-26.6333	-2.60812	6.81494	1.63643	0
0.0660	-34.5701	-0.470484	9.55997	2.55405	0
0.0667	-37.9254	-2.60812	9.55997	0.723902	0
0.0673	-31.2096	-4.13464	6.50828	0.723902	0
0.0680	-24.1913	-1.0816	-1.11945	2.24817	0
0.0687	-19.615	-0.777322	-9.97083	1.33055	0
0.0693	-13.8176	-3.52352	-14.2432	-0.499594	0
0.0700	-5.88083	-0.470484	-11.4952	-1.41212	0
0.0707	-1.91505	3.49539	-4.17114	-1.41212	0
0.0713	-5.57818	0.138077	0.101227	-3.24736	0
0.0720	-8.32292	-4.13464	1.93224	-6.60178	0
0.0727	-4.65979	-3.52352	5.89794	-6.90765	0
0.0733	0.829683	-1.69272	9.55997	-3.24736	0
0.0740	2.96912	-0.166204	11.391	-0.499594	0
0.0747	-0.39136	-1.0816	17.4944	1.33055	0
0.0753	-5.57818	-3.8278	24.2081	0.418028	0
0.0760	-5.27031	-3.8278	24.2081	-2.32974	0
0.0767	-1.91505	-0.777322	19.3254	-3.24736	0
0.0773	-2.52557	0.138077	12.6117	-2.32974	0
0.0780	-4.35714	-0.777322	-4.17114	-3.24736	0
0.0787	-8.32292	-0.777322	-28.8913	-2.02387	0
0.0793	-15.6492	-1.69272	-47.8118	1.63643	0
0.0800	-20.2255	-3.21924	-53.0011	0.418028	0
0.0807	-23.8886	-3.21924	-49.6428	-0.805468	0
0.0813	-27.5517	-3.21924	-43.5394	2.24817	0
0.0820	-24.8018	-4.13464	-37.1323	3.1658	0
0.0827	-18.7018	-3.8278	-32.2467	0.418028	0
0.0833	-17.1729	-1.38588	-29.195	-0.805468	0
0.0840	-16.2597	-0.777322	-27.364	-0.499594	0
0.0847	-15.3413	-3.21924	-27.0603	-0.19372	0
0.0853	-15.3413	-5.05004	-30.7223	-0.805468	0
0.0860	-10.765	-3.8278	-34.691	-0.499594	0
0.0867	-1.6124	-1.997	-33.4703	2.24817	0
0.0873	3.88229	-2.30384	-27.0603	2.24817	0
0.0880	7.54542	-3.52352	-17.5986	-0.499594	0
0.0887	10.9007	-3.52352	-8.4435	0.418028	0
0.0893	13.6506	-3.52352	-4.17114	0.723902	0
0.0900	16.7032	-4.13464	-2.34012	-0.805468	0
0.0907	18.5296	-2.9124	2.23592	0.418028	0
0.0913	18.2269	-0.777322	6.81494	-0.499594	0
0.0920	18.8375	-1.69272	9.55997	-4.46576	0
0.0927	17.6164	-3.52352	10.477	-2.02387	0
0.0933	11.2085	-2.9124	6.81494	3.1658	0
0.0940	6.32437	-1.69272	4.37359	2.24817	0
0.0947	5.71385	-1.38588	8.64595	1.33055	0
0.0953	5.71385	-1.69272	9.86663	1.02468	0
0.0960	7.54542	-3.21924	6.81494	-0.499594	0
0.0967	12.7322	-3.21924	8.94963	1.33055	0
0.0973	13.0401	-2.9124	8.94963	3.1658	0
0.0980	8.45859	-4.13464	0.404907	2.85992	0
0.0987	6.9349	-3.8278	-2.34012	4.07832	0
0.0993	6.02172	-1.38588	4.67727	4.38419	0
0.1000	2.05073	-2.30384	7.11862	3.1658	0
0.1007	0.219161	-3.21924	4.98393	6.21434	0
0.1013	-7.10187	-1.0816	4.67727	9.87973	0
0.1020	-22.3597	-0.777322	5.59426	6.52021	0
0.1027	-26.9412	-1.38588	7.72896	1.9423	0
0.1033	-16.5623	-2.30384	9.55997	1.63643	0
0.1040	-9.85183	-5.05004	8.64595	2.55405	0
0.1047	-12.2887	-4.43892	8.94963	3.1658	0
0.1053	-13.5097	-0.777322	9.86663	3.1658	0
0.1060	-10.4624	-0.470484	8.94963	2.55405	0
0.1067	-9.24131	0.444915	10.7806	3.77244	0
0.1073	-12.5966	3.19111	12.308	1.63643	0
0.1080	-13.5097	-0.166204	4.98393	-2.94149	0
0.1087	-8.63079	-5.05004	-3.86746	-2.63561	0
0.1093	-4.04927	-3.52352	-0.815768	-0.499594	0
0.1100	-3.43875	-2.9124	7.42528	-1.41212	0
0.1107	-2.52557	-4.7432	10.477	-2.02387	0
0.1113	-1.91505	-2.60812	9.86663	-2.94149	0
0.1120	-0.694011	-0.777322	11.0873	-5.07751	0
0.1127	2.66125	-2.30384	13.222	-3.24736	0
0.1133	8.45859	-1.38588	14.139	-1.41212	0
0.1140	14.5638	1.05348	16.884	-2.32974	0
0.1147	18.8375	0.749195	23.5977	-1.41212	0
0.1153	20.669	-0.777322	27.5664	-0.19372	0
0.1160	24.0243	-1.38588	26.9561	-0.805468	0
0.1167	26.1585	-0.470484	28.4804	1.02468	0
0.1173	20.3611	0.444915	31.5351	1.33055	0
0.1180	13.3428	1.36031	25.1251	-1.71799	0
0.1187	12.1217	1.66459	11.0873	1.33055	0
0.1193	6.02172	2.88427	0.711564	4.99594	0
0.1200	-5.57818	2.88427	-2.64678	1.9423	0
0.1207	-11.3755	1.36031	-3.25712	1.33055	0
0.1213	-13.2071	0.749195	-3.25712	4.69007	0
0.1220	-16.5623	1.96888	-5.39181	3.77244	0
0.1227	-14.7308	2.27571	-11.4952	4.07832	0
0.1233	-10.765	1.05348	-15.7675	6.82609	0
0.1240	-16.8702	0.444915	-13.3262	5.30181	0
0.1247	-26.3307	-1.0816	-10.5812	2.55405	0
0.1253	-26.3307	-1.69272	-12.7159	5.60259	0
0.1260	-16.8702	0.138077	-15.1572	8.35036	0
0.1267	-7.10187	1.05348	-12.4122	6.52021	0
0.1273	0.219161	-0.470484	-8.75016	6.52021	0
0.1280	3.57964	-0.166204	-5.39181	9.87973	0
0.1287	3.88229	0.749195	-2.34012	8.35036	0
0.1293	2.96912	0.444915	-0.509111	3.46657	0
0.1300	3.88229	0.749195	-2.34012	5.30181	0
0.1307	6.63224	2.27571	-5.08813	7.73861	0
0.1313	5.4112	3.19111	-5.08813	2.24817	0
0.1320	-1.6124	3.19111	-3.5608	0.112154	0
0.1327	-12.5966	0.749195	-2.64678	4.69007	0
0.1333	-25.4123	-2.30384	-0.815768	5.90846	0
0.1340	-29.9938	-2.30384	3.15291	3.77244	0
0.1347	-19.0044	-1.997	8.03561	5.30181	0
0.1353	-7.7124	-2.30384	12.6117	5.90846	0
0.1360	-14.1203	-0.470484	16.884	6.52021	0
0.1367	-20.836	-0.777322	18.715	8.65623	0
0.1373	-13.5097	-4.13464	16.2737	7.73861	0
0.1380	-4.65979	-3.52352	12.9183	6.52021	0
0.1387	-4.04927	1.66459	10.477	8.65623	0
0.1393	-5.27031	2.88427	6.2046	7.73861	0
0.1400	-5.88083	0.444915	-1.11945	6.82609	0
0.1407	-6.79922	1.05348	-6.00215	9.87973	0
0.1413	-3.43875	1.96888	-2.95046	11.0981	0
0.1420	2.35859	0.444915	3.15291	7.73861	0
0.1427	3.88229	-0.777322	4.67727	7.73861	0
0.1433	2.96912	-0.470484	3.45659	8.04448	0
0.1440	4.80068	-0.777322	4.98393	4.99594	0
0.1447	4.80068	-0.166204	7.42528	3.1658	0
0.1453	1.13755	1.96888	7.11862	4.99594	0
0.1460	1.13755	0.749195	4.37359	5.90846	0
0.1467	2.96912	-2.60812	-0.509111	4.69007	0
0.1473	-0.694011	-2.30384	-8.4435	3.46657	0
0.1480	-2.82823	-0.470484	-19.1259	2.85992	0
0.1487	-0.694011	-0.470484	-26.1433	1.33055	0
0.1493	-0.0834901	-1.38588	-23.0916	-2.02387	0
0.1500	1.13755	-0.166204	-14.5469	-3.85401	0
0.1507	6.02172	1.05348	-10.5812	-2.94149	0
0.1513	7.54542	-0.470484	-12.4122	-3.85401	0
0.1520	2.96912	-0.470484	-17.5986	-5.07751	0
0.1527	-2.82823	0.444915	-21.5672	-3.24736	0
0.1533	-7.10187	-1.0816	-22.1776	-2.32974	0
0.1540	-7.10187	-1.0816	-19.1259	-4.15989	0
0.1547	-4.65979	4.10651	-15.1572	-2.63561	0
0.1553	-10.1545	6.85271	-11.4952	-1.41212	0
0.1560	-22.9702	2.88427	-9.66417	-2.94149	0
0.1567	-27.2439	0.749195	-10.2745	-4.46576	0
0.1573	-19.3123	2.27571	-9.66417	-4.77163	0
0.1580	-9.24131	2.88427	-7.52948	-4.46576	0
0.1587	-2.82823	2.88427	-4.17114	-2.94149	0
0.1593	-0.39136	0.749195	-1.42611	-2.32974	0
0.1600	-4.04927	-1.69272	-3.25712	-3.24736	0
0.1607	-8.02027	0.138077	-7.83316	-4.15989	0
0.1613	-6.49135	1.36031	-9.66417	-6.60178	0
0.1620	-2.82823	-2.30384	-8.75016	-5.99003	0
0.1627	0.829683	-3.21924	-10.5812	-1.41212	0
0.1633	6.32437	0.749195	-9.97083	-1.11134	0
0.1640	7.84807	0.444915	-4.17114	-5.38338	0
0.1647	2.66125	-3.21924	-0.509111	-5.07751	0
0.1653	-1.00188	-3.21924	-1.42611	-4.15989	0
0.1660	2.35859	-1.997	0.404907	-7.5194	0
0.1667	7.54542	-1.0816	3.15291	-7.5194	0
0.1673	5.4112	-1.997	0.404907	-5.99003	0
0.1680	-6.79922	-4.7432	-1.42611	-8.43192	0
0.1687	-17.1729	-5.05004	2.23592	-9.34955	0
0.1693	-14.1203	-3.8278	4.98393	-7.82527	0
0.1700	-1.91505	-3.52352	5.89794	-7.5194	0
0.1707	6.63224	-3.8278	8.64595	-7.21353	0
0.1713	11.2085	-2.60812	8.64595	-7.5194	0
0.1720	15.4822	-1.69272	5.89794	-8.43192	0
0.1727	17.6164	-0.470484	6.81494	-7.82527	0
0.1733	15.7848	0.138077	8.33929	-7.5194	0
0.1740	13.3428	-1.38588	6.2046	-7.5194	0
0.1747	13.3428	-1.38588	5.59426	-4.77163	0
0.1753	10.9007	-0.470484	6.50828	-2.94149	0
0.1760	7.24276	-1.0816	2.54258	-4.77163	0
0.1767	9.37698	-1.0816	-2.03644	-5.07751	0
0.1773	13.0401	0.444915	-0.509111	-3.54814	0
0.1780	9.37698	1.05348	3.76325	-3.54814	0
0.1787	2.96912	0.444915	8.64595	-2.02387	0
0.1793	-1.6124	1.36031	15.3597	-0.499594	0
0.1800	-4.04927	3.19111	19.632	-3.24736	0
0.1807	-3.1361	2.27571	19.0217	-4.46576	0
0.1813	-4.35714	-1.38588	20.2424	-1.11134	0
0.1820	-8.93344	-3.52352	22.6837	0.418028	0
0.1827	-6.1887	-3.8278	22.9874	-2.02387	0
0.1833	2.96912	-2.60812	23.2941	-1.41212	0
0.1840	4.19016	-0.470484	20.546	0.418028	0
0.1847	-0.694011	1.36031	10.477	0.112154	0
0.1853	0.527031	0.138077	4.06693	-1.71799	0
0.1860	4.19016	-0.777322	3.45659	-1.71799	0
0.1867	3.88229	0.138077	-3.25712	-0.805468	0
0.1873	8.15594	-0.470484	-6.61249	-1.41212	0
0.1880	15.7848	-1.0816	4.06693	-2.94149	0
0.1887	13.6506	-0.470484	10.7806	-3.24736	0
0.1893	6.63224	1.05348	8.94963	-2.32974	0
0.1900	6.9349	2.88427	15.3597	-1.11134	0
0.1907	10.598	3.49539	22.6837	-0.805468	0
0.1913	9.9875	2.27571	18.1047	-1.41212	0
0.1920	6.9349	0.138077	12.6117	-2.63561	0
0.1927	2.05073	-1.38588	9.86663	-4.77163	0
0.1933	-1.91505	-0.777322	4.98393	-4.46576	0
0.1940	2.05073	-0.470484	0.711564	-1.41212	0
0.1947	6.63224	-0.166204	-4.17114	0.112154	0
0.1953	2.66125	1.36031	-12.1055	-2.02387	0
0.1960	-3.43875	1.66459	-15.1572	-3.24736	0
0.1967	-7.7124	0.749195	-14.5469	-1.11134	0
0.1973	-15.0387	1.36031	-17.2949	0.418028	0
0.1980	-22.057	0.138077	-19.7362	0.418028	0
0.1987	-25.4123	-2.30384	-18.8192	1.33055	0
0.1993	-26.3307	-1.0816	-19.1259	2.55405	0
0.2000	-21.7492	2.27571	-19.4296	2.24817	0
0.2007	-14.4281	1.36031	-19.7362	-0.19372	0
0.2013	-16.2597	1.05348	-20.6502	-0.499594	0
0.2020	-19.3123	3.49539	-19.4296	1.02468	0
0.2027	-13.5097	4.71763	-20.0399	1.63643	0
0.2033	-16.2597	3.19111	-26.1433	1.9423	0
0.2040	-29.0754	3.49539	-27.6706	2.24817	0
0.2047	-26.3307	4.10651	-18.5156	1.63643	0
0.2053	-11.986	2.88427	-8.4435	1.02468	0
0.2060	-11.0729	1.66459	-2.34012	2.24817	0
0.2067	-15.3413	1.96888	2.54258	1.63643	0
0.2073	-7.10187	1.66459	7.72896	-1.41212	0
0.2080	1.13755	1.96888	12.308	-0.499594	0
0.2087	1.13755	3.19111	14.7493	3.1658	0
0.2093	4.80068	3.79967	15.6633	2.55405	0
0.2100	12.1217	4.71763	15.97	-1.11134	0
0.2107	17.6164	6.85271	15.6633	-2.32974	0
0.2113	20.3611	5.93731	16.884	-3.54814	0
0.2120	21.8901	3.19111	19.9357	-2.94149	0
0.2127	20.3611	3.79967	19.9357	-0.499594	0
0.2133	20.3611	5.32619	16.5803	-1.71799	0
0.2140	21.2795	5.63303	15.97	-2.32974	0
0.2147	16.7032	6.85271	9.55997	3.1658	0
0.2153	7.24276	6.24159	-9.66417	4.07832	0
0.2160	1.74807	4.10651	-26.1433	-2.32974	0
0.2167	0.829683	3.49539	-29.8053	-3.85401	0
0.2173	-0.694011	4.10651	-27.0603	-0.499594	0
0.2180	-2.21771	3.49539	-21.5672	0.112154	0
0.2187	-1.91505	4.10651	-13.6329	0.418028	0
0.2193	-1.91505	4.41079	-10.8848	2.24817	0
0.2200	-2.52557	2.57999	-11.1915	3.1658	0
0.2207	-4.04927	1.36031	-6.61249	4.07832	0
0.2213	-6.1887	2.27571	-1.11945	3.77244	0
0.2220	-4.96766	2.88427	3.15291	2.24817	0
0.2227	-0.0834901	1.05348	8.94963	3.77244	0
0.2233	3.27177	-1.0816	12.6117	6.21434	0
0.2240	7.24276	-0.166204	13.8323	5.90846	0
0.2247	12.7322	0.444915	15.053	4.07832	0
0.2253	13.0401	-0.777322	11.0873	2.24817	0
0.2260	11.2085	0.444915	2.84626	2.24817	0
0.2267	13.0401	3.19111	-1.42611	3.1658	0
0.2273	14.8717	3.19111	-3.25712	2.55405	0
0.2280	15.1743	2.27571	-5.08813	0.723902	0
0.2287	17.9191	0.138077	-4.78147	0.112154	0
0.2293	21.5822	-2.30384	-2.95046	-1.41212	0
0.2300	22.1927	-1.0816	-4.47779	-1.41212	0
0.2307	20.3611	2.27571	-6.00215	1.02468	0
0.2313	15.7848	1.36031	-6.00215	0.723902	0
0.2320	11.5112	-0.777322	-8.13982	-2.32974	0
0.2327	13.9533	-1.38588	-9.36049	-2.63561	0
0.2333	18.8375	-2.9124	-4.78147	-1.41212	0
0.2340	15.7848	-2.60812	-2.34012	1.33055	0
0.2347	1.13755	-0.470484	-5.08813	3.1658	0
0.2353	-18.3939	-1.0816	-6.00215	1.02468	0
0.2360	-30.5991	-3.21924	-5.08813	-0.499594	0
0.2367	-26.6333	-2.9124	-5.69847	2.24817	0
0.2373	-18.7018	-0.777322	-4.47779	2.24817	0
0.2380	-23.2781	0.749195	-2.34012	-0.19372	0
0.2387	-32.128	1.96888	-3.25712	2.24817	0
0.2393	-28.1622	0.138077	-3.25712	3.1658	0
0.2400	-17.1729	-3.21924	-0.509111	-2.94149	0
0.2407	-10.4624	-3.52352	1.93224	-4.15989	0
0.2413	-8.02027	-1.38588	6.50828	2.24817	0
0.2420	-6.1887	-1.38588	11.391	4.07832	0
0.2427	-3.1361	-2.60812	10.477	1.9423	0
0.2433	2.66125	-2.30384	7.72896	1.9423	0
0.2440	7.54542	-1.0816	6.50828	1.02468	0
0.2447	7.54542	-1.997	7.11862	-1.71799	0
0.2453	5.71385	-2.9124	6.50828	0.418028	0
0.2460	5.10333	-1.38588	0.711564	2.85992	0
0.2467	3.57964	-0.470484	-5.08813	-1.41212	0
0.2473	2.05073	-1.0816	-4.17114	-4.15989	0
0.2480	3.88229	0.138077	0.101227	-0.499594	0
0.2487	6.02172	0.749195	1.62558	-1.41212	0
0.2493	1.74807	-1.997	2.23592	-6.2959	0
0.2500	-4.35714	-2.9124	2.84626	-5.07751	0
0.2507	-5.57818	1.36031	4.98393	-1.41212	0
0.2513	-4.35714	5.02191	10.477	-3.85401	0
0.2520	-5.57818	3.19111	14.4427	-5.68416	0
0.2527	-6.1887	-1.38588	12.9183	-4.77163	0
0.2533	-2.52557	-3.8278	8.03561	-5.07751	0
0.2540	3.88229	-3.21924	5.59426	-3.85401	0
0.2547	13.0401	-1.38588	7.11862	-1.11134	0
0.2553	20.3611	-1.38588	9.86663	-1.11134	0
0.2560	20.9717	-2.60812	12.9183	-2.32974	0
0.2567	17.6164	-1.997	15.3597	-1.41212	0
0.2573	14.8717	-1.997	12.0013	-2.94149	0
0.2580	13.9533	-3.52352	3.15291	-4.46576	0
0.2587	13.6506	-3.52352	-2.95046	-1.71799	0
0.2593	13.0401	-2.30384	-6.91914	0.112154	0
0.2600	12.7322	-1.69272	-7.83316	-2.94149	0
0.2607	13.9533	-0.470484	-2.34012	-4.15989	0
0.2613	16.3954	0.444915	2.84626	-2.32974	0
0.2620	19.448	-0.470484	4.06693	-0.499594	0
0.2627	21.2795	-0.470484	7.42528	0.418028	0
0.2633	18.2269	2.57999	10.477	-0.499594	0
0.2640	13.9533	2.27571	8.03561	-3.54814	0
0.2647	12.7322	-0.777322	1.93224	-3.54814	0
0.2653	11.5112	-1.38588	-4.47779	-2.02387	0
0.2660	6.9349	-0.777322	-9.66417	-4.15989	0
0.2667	2.96912	-1.997	-13.9365	-5.07751	0
0.2673	1.13755	-3.21924	-20.6502	-0.499594	0
0.2680	-6.79922	-1.38588	-23.0916	1.02468	0
0.2687	-20.5333	1.05348	-18.8192	-2.02387	0
0.2693	-25.4123	0.444915	-16.9882	-3.24736	0
0.2700	-19.9228	-0.777322	-16.3779	-1.41212	0
0.2707	-17.1729	0.444915	-9.05383	-0.499594	0
0.2713	-18.3939	2.27571	-1.72979	-1.41212	0
0.2720	-16.2597	1.36031	2.23592	-2.94149	0
0.2727	-12.2887	-1.0816	8.33929	-2.32974	0
0.2733	-6.49135	-0.777322	11.391	-1.11134	0
0.2740	2.05073	1.96888	13.222	-1.41212	0
0.2747	6.9349	3.19111	19.632	-1.71799	0
0.2753	6.63224	1.96888	20.2424	-1.71799	0
0.2760	8.15594	-0.470484	11.391	-2.02387	0
0.2767	2.96912	-0.777322	4.06693	-1.41212	0
0.2773	-16.2597	1.96888	0.404907	0.112154	0
0.2780	-29.3833	3.19111	-0.509111	1.33055	0
0.2787	-26.0228	1.36031	1.93224	3.1658	0
0.2793	-24.4991	1.66459	-7.22282	4.38419	0
0.2800	-29.6859	3.79967	-24.9226	3.46657	0
0.2807	-25.4123	1.36031	-30.7223	2.24817	0
0.2813	-13.2071	-1.997	-28.281	2.85992	0
0.2820	-7.10187	-1.38588	-28.281	1.33055	0
0.2827	-4.96766	1.36031	-20.6502	0.112154	0
0.2833	0.219161	2.27571	-6.30881	1.63643	0
0.2840	6.63224	1.36031	1.3219	3.1658	0
0.2847	13.0401	-0.166204	4.37359	2.24817	0
0.2853	16.3954	0.138077	8.03561	2.24817	0
0.2860	13.0401	1.05348	6.2046	2.24817	0
0.2867	8.45859	-0.470484	-0.509111	2.85992	0
0.2873	5.4112	-0.470484	-5.08813	4.99594	0
0.2880	2.05073	1.05348	-6.30881	3.1658	0
0.2887	5.10333	-0.166204	-5.08813	-2.63561	0
0.2893	9.9875	-1.997	-1.72979	-2.32974	0
0.2900	-2.82823	-1.0816	-0.205431	1.33055	0
0.2907	-25.7202	-1.38588	-2.34012	1.02468	0
0.2913	-32.4307	-1.69272	-5.39181	-1.41212	0
0.2920	-27.2439	-0.166204	-7.83316	-0.805468	0
0.2927	-25.7202	0.444915	-12.4122	-0.19372	0
0.2933	-22.6676	-2.30384	-19.1259	-0.19372	0
0.2940	-18.0913	-1.997	-20.0399	0.418028	0
0.2947	-18.0913	0.749195	-13.6329	1.02468	0
0.2953	-18.0913	-0.470484	-6.91914	1.33055	0
0.2960	-14.7308	-3.52352	-2.64678	0.418028	0
0.2967	-13.5097	-1.997	-1.42611	-1.41212	0
0.2973	-11.6782	1.36031	-1.42611	-2.32974	0
0.2980	-4.96766	0.749195	1.3219	-0.499594	0
0.2987	1.74807	0.444915	5.59426	3.77244	0
0.2993	3.88229	1.66459	5.59426	4.99594	0
0.3000	3.57964	1.36031	4.06693	1.02468	0
0.3007	4.80068	-0.470484	6.81494	-0.499594	0
0.3013	6.02172	-0.777322	6.50828	3.1658	0
0.3020	5.10333	-1.997	-1.42611	3.77244	0
0.3027	4.19016	-1.0816	-5.08813	2.24817	0
0.3033	5.4112	0.444915	-1.42611	4.99594	0
0.3040	7.54542	-1.38588	-0.205431	4.99594	0
0.3047	10.2902	-3.52352	0.404907	0.112154	0
0.3053	12.1217	-1.997	4.98393	0.418028	0
0.3060	13.0401	-1.38588	7.72896	3.1658	0
0.3067	14.8717	-3.21924	7.42528	-0.499594	0
0.3073	18.5296	-2.30384	9.55997	-2.32974	0
0.3080	21.2795	-1.38588	13.222	1.63643	0
0.3087	19.448	-1.69272	15.97	1.63643	0
0.3093	13.0401	-2.30384	19.0217	-0.499594	0
0.3100	8.15594	-1.69272	21.7667	2.24817	0
0.3107	6.63224	-0.777322	21.463	3.1658	0
0.3113	5.71385	-1.38588	19.0217	-1.41212	0
0.3120	3.88229	-2.30384	16.2737	-2.63561	0
0.3127	3.88229	-2.9124	12.9183	0.723902	0
0.3133	5.71385	-2.9124	13.222	1.33055	0
0.3140	5.4112	-2.9124	18.715	0.723902	0
0.3147	-1.6124	-2.30384	20.546	4.07832	0
0.3153	-9.85183	-3.21924	18.1047	7.73861	0
0.3160	-9.24131	-4.13464	17.801	7.13196	0
0.3167	-2.82823	-1.38588	16.884	5.90846	0
0.3173	-1.00188	-0.470484	12.9183	5.90846	0
0.3180	-1.6124	-2.60812	9.86663	5.90846	0
0.3187	0.527031	-2.30384	3.15291	6.82609	0
0.3193	2.66125	-1.38588	-8.13982	5.90846	0
0.3200	1.4402	-4.13464	-12.4122	4.69007	0
0.3207	0.219161	-4.13464	-9.05383	4.99594	0
0.3213	1.74807	-0.470484	-7.52948	4.69007	0
0.3220	6.32437	0.444915	-6.00215	1.63643	0
0.3227	9.67963	-1.69272	-4.17114	0.112154	0
0.3233	10.2902	-2.60812	-5.39181	-0.19372	0
0.3240	10.598	-1.0816	-7.83316	-5.07751	0
0.3247	9.67963	1.96888	-6.91914	-10.8738	0
0.3253	8.15594	1.66459	-6.00215	-10.5679	0
0.3260	14.5638	-1.38588	-6.00215	-9.65542	0
0.3267	27.6874	-1.69272	-4.78147	-12.3981	0
0.3273	32.5716	-0.470484	0.404907	-13.9275	0
0.3280	22.8032	-0.470484	8.64595	-15.1459	0
0.3287	9.06911	-1.0816	11.391	-20.6414	0
0.3293	0.829683	-3.21924	9.55997	-26.1318	0
0.3300	-5.27031	-4.7432	7.72896	-25.5252	0
0.3307	-11.986	-2.30384	0.404907	-24.3017	0
0.3313	-12.8992	-0.777322	-9.66417	-24.3017	0
0.3320	-7.7124	-2.9124	-10.5812	-24.6076	0
0.3327	-10.765	-2.30384	-7.83316	-27.0494	0
0.3333	-26.3307	0.444915	-9.36049	-31.0156	0
0.3340	-37.3148	0.444915	-9.05383	-29.4913	0
0.3347	-28.1622	0.444915	-6.91914	-23.6899	0
0.3353	-16.2597	1.05348	-8.4435	-22.4715	0
0.3360	-25.4123	0.138077	-8.4435	-25.2193	0
0.3367	-43.7227	-0.166204	-5.08813	-25.2193	0
0.3373	-47.9964	-0.166204	-2.34012	-23.6899	0
0.3380	-40.978	-1.38588	-0.509111	-25.2193	0
0.3387	-32.128	-1.0816	-0.205431	-24.3017	0
0.3393	-22.6676	0.138077	-1.42611	-19.4179	0
0.3400	-18.7018	-1.69272	-3.25712	-18.1995	0
0.3407	-20.5333	-3.8278	-7.83316	-19.7238	0
0.3413	-19.9228	-2.30384	-13.9365	-16.976	0
0.3420	-19.9228	-0.166204	-18.5156	-15.1459	0
0.3427	-22.3597	0.444915	-20.3466	-16.6752	0
0.3433	-19.0044	0.749195	-17.9052	-14.5392	0
0.3440	-13.8176	2.88427	-12.4122	-11.7914	0
0.3447	-12.5966	3.49539	-10.8848	-12.3981	0
0.3453	-8.02027	2.27571	-10.8848	-12.3981	0
0.3460	1.13755	1.36031	-5.39181	-10.8738	0
0.3467	4.49281	2.88427	-0.509111	-10.5679	0
0.3473	4.19016	3.49539	-0.815768	-10.8738	0
0.3480	6.63224	2.88427	-0.815768	-13.0098	0
0.3487	7.54542	1.96888	-3.25712	-14.84	0
0.3493	5.4112	1.96888	-9.36049	-10.8738	0
0.3500	7.54542	1.96888	-9.97083	-6.90765	0
0.3507	14.2611	1.96888	-4.78147	-9.34955	0
0.3513	17.6164	0.444915	1.62558	-11.1797	0
0.3520	18.5296	-1.0816	8.64595	-8.12605	0
0.3527	22.5006	-0.777322	11.391	-5.68416	0
0.3533	23.7216	0.138077	6.50828	-5.68416	0
0.3540	20.3611	0.444915	0.711564	-5.68416	0
0.3547	20.3611	-0.166204	-1.72979	-3.24736	0
0.3553	23.7216	-1.0816	-3.25712	0.418028	0
0.3560	26.769	-1.997	-1.42611	1.02468	0
0.3567	32.2637	-1.69272	2.84626	0.418028	0
0.3573	37.7584	0.444915	3.15291	0.418028	0
0.3580	38.9794	3.19111	0.404907	-0.19372	0
0.3587	37.1479	3.49539	-2.03644	2.55405	0
0.3593	32.5716	2.27571	-5.08813	4.99594	0
0.3600	31.3505	2.27571	-9.66417	2.24817	0
0.3607	36.84	2.27571	-12.4122	1.9423	0
0.3613	38.6716	0.444915	-12.4122	6.82609	0
0.3620	32.8742	0.444915	-10.5812	6.82609	0
0.3627	28.9084	0.749195	-7.22282	5.90846	0
0.3633	21.8901	-0.470484	-1.72979	10.7923	0
0.3640	7.84807	1.36031	2.23592	11.0981	0
0.3647	-0.694011	5.63303	0.101227	7.13196	0
0.3653	2.96912	4.41079	-5.08813	8.04448	0
0.3660	10.598	2.27571	-8.75016	8.96211	0
0.3667	9.37698	4.10651	-11.4952	7.73861	0
0.3673	-4.65979	3.19111	-10.5812	9.26798	0
0.3680	-18.3939	1.36031	-6.61249	10.1805	0
0.3687	-18.3939	4.10651	-2.95046	9.87973	0
0.3693	-8.93344	5.32619	0.404907	11.7099	0
0.3700	-0.39136	4.10651	6.81494	10.4864	0
0.3707	1.13755	6.85271	13.222	6.82609	0
0.3713	1.13755	7.76811	15.053	8.04448	0
0.3720	6.32437	4.10651	14.139	10.4864	0
0.3727	12.1217	5.02191	15.97	9.57385	0
0.3733	10.2902	6.85271	19.9357	10.4864	0
0.3740	8.45859	4.41079	21.1564	12.3165	0
0.3747	10.2902	3.79967	18.1047	15.0643	0
0.3753	12.1217	6.24159	16.2737	17.5062	0
0.3760	17.3085	5.63303	18.715	17.2003	0
0.3767	20.669	3.19111	19.632	16.2878	0
0.3773	14.2611	2.88427	13.222	17.2003	0
0.3780	8.15594	3.49539	5.28761	16.8944	0
0.3787	8.76646	3.19111	2.54258	15.3702	0
0.3793	6.9349	1.96888	3.45659	16.8944	0
0.3800	2.35859	2.88427	4.06693	17.8121	0
0.3807	1.13755	3.79967	3.15291	16.5937	0
0.3813	-1.30453	2.27571	-1.72979	16.8944	0
0.3820	-5.57818	1.36031	-4.78147	18.7297	0
0.3827	-5.27031	4.10651	-1.42611	18.7297	0
0.3833	-2.52557	3.49539	1.01524	17.2003	0
0.3840	-0.0834901	0.444915	0.101227	15.9819	0
0.3847	2.96912	0.749195	2.23592	15.9819	0
0.3853	7.54542	1.96888	4.06693	17.5062	0
0.3860	11.2085	0.138077	2.23592	17.8121	0
0.3867	12.7322	-1.38588	0.101227	16.2878	0
0.3873	12.4296	-1.69272	-2.95046	16.8944	0
0.3880	12.4296	-1.0816	-6.00215	18.7297	0
0.3887	11.8191	1.36031	-4.17114	16.8944	0
0.3893	9.9875	0.444915	0.404907	14.1518	0
0.3900	9.9875	-2.60812	1.93224	14.4525	0
0.3907	11.2085	-1.69272	2.23592	12.6224	0
0.3913	13.0401	-0.470484	2.23592	8.35036	0
0.3920	17.9191	-1.997	2.23592	8.96211	0
0.3927	26.1585	-1.0816	5.59426	11.404	0
0.3933	31.6532	0.444915	9.25629	10.4864	0
0.3940	31.961	-1.997	9.55997	12.0157	0
0.3947	31.0427	-2.30384	9.86663	15.676	0
0.3953	32.2637	0.138077	12.0013	12.3165	0
0.3960	32.2637	-1.38588	10.477	7.73861	0
0.3967	28.6006	-3.8278	7.72896	8.65623	0
0.3973	25.2453	-2.60812	7.11862	8.65623	0
0.3980	23.7216	-3.8278	4.06693	7.73861	0
0.3987	17.9191	-5.96544	-3.5608	10.4864	0
0.3993	8.76646	-2.60812	-9.97083	11.7099	0
0.4000	3.88229	-1.38588	-12.4122	8.35036	0
0.4007	1.74807	-5.35432	-13.6329	7.43783	0
0.4013	-3.43875	-7.79623	-13.9365	8.65623	0
0.4020	-6.1887	-6.26972	-10.5812	8.35036	0
0.4027	-3.43875	-5.05004	-8.4435	8.35036	0
0.4033	1.4402	-4.13464	-7.22282	9.26798	0
0.4040	4.19016	-3.52352	-2.95046	9.57385	0
0.4047	4.80068	-4.43892	0.404907	6.21434	0
0.4053	6.63224	-4.7432	-2.34012	1.33055	0
0.4060	10.2902	-2.60812	-3.86746	1.33055	0
0.4067	13.3428	-0.777322	-2.34012	4.07832	0
0.4073	14.5638	-0.166204	-2.34012	2.24817	0
0.4080	12.7322	-1.69272	1.01524	-2.32974	0
0.4087	9.9875	-4.13464	8.64595	-3.85401	0
0.4093	7.54542	-4.7432	13.8323	-3.54814	0
0.4100	2.66125	-3.8278	14.4427	-3.24736	0
0.4107	-4.35714	-1.997	15.97	-2.02387	0
0.4113	-3.74662	-0.777322	19.632	-3.24736	0
0.4120	3.88229	-1.38588	25.4287	-4.77163	0
0.4127	2.66125	-1.69272	29.7011	-4.77163	0
0.4133	-8.02027	-0.777322	28.7871	-7.82527	0
0.4140	-15.9518	-1.997	26.0391	-10.8738	0
0.4147	-24.4991	-4.13464	25.4287	-7.21353	0
0.4153	-38.5359	-3.21924	25.1251	-4.15989	0
0.4160	-43.7227	-0.777322	26.3457	-6.90765	0
0.4167	-35.4833	-1.0816	25.7354	-8.7378	0
0.4173	-30.907	-1.38588	16.5803	-8.12605	0
0.4180	-31.8202	0.749195	5.28761	-7.5194	0
0.4187	-32.4307	1.05348	-0.205431	-6.60178	0
0.4193	-34.8728	-0.777322	-5.69847	-6.90765	0
0.4200	-38.8438	-1.997	-12.4122	-8.7378	0
0.4207	-36.4017	-2.60812	-14.2432	-8.7378	0
0.4213	-33.0412	-3.52352	-14.2432	-8.43192	0
0.4220	-34.5701	-3.8278	-18.5156	-8.7378	0
0.4227	-36.7043	-3.21924	-23.3983	-6.90765	0
0.4233	-36.0938	-1.997	-24.0086	-5.07751	0
0.4240	-33.9596	-0.470484	-24.0086	-5.38338	0
0.4247	-30.907	-0.470484	-25.8396	-6.2959	0
0.4253	-28.1622	-1.997	-24.6189	-7.21353	0
0.4260	-25.4123	-3.21924	-16.9882	-9.04367	0
0.4267	-20.2255	-2.60812	-8.75016	-9.96129	0
0.4273	-16.2597	-1.38588	-4.17114	-8.12605	0
0.4280	-16.8702	-0.777322	1.3219	-8.12605	0
0.4287	-16.8702	-1.0816	6.2046	-10.5679	0
0.4293	-14.1203	-1.997	3.76325	-10.8738	0
0.4300	-8.93344	-1.997	1.93224	-9.65542	0
0.4307	-4.04927	0.138077	5.89794	-9.96129	0
0.4313	-2.21771	0.749195	5.89794	-10.2621	0
0.4320	-1.6124	-0.470484	4.06693	-9.65542	0
0.4327	2.66125	-1.38588	7.11862	-11.7914	0
0.4333	5.71385	-1.997	8.64595	-13.3157	0
0.4340	6.32437	-2.30384	8.03561	-10.2621	0
0.4347	9.06911	-2.30384	11.391	-5.99003	0
0.4353	9.67963	-1.69272	11.391	-6.90765	0
0.4360	6.02172	-1.38588	5.89794	-7.82527	0
0.4367	5.10333	-2.30384	3.45659	-6.60178	0
0.4373	6.63224	-2.60812	0.404907	-5.68416	0
0.4380	5.71385	-1.69272	-7.22282	-6.90765	0
0.4387	5.10333	0.444915	-12.4122	-6.90765	0
0.4393	3.88229	1.05348	-14.2432	-5.07751	0
0.4400	2.96912	0.444915	-16.0742	-5.07751	0
0.4407	6.02172	0.444915	-14.5469	-5.38338	0
0.4413	9.67963	1.05348	-11.1915	-2.94149	0
0.4420	9.37698	1.05348	-8.75016	0.112154	0
0.4427	8.45859	1.05348	-5.08813	1.63643	0
0.4433	9.37698	2.27571	-0.815768	1.02468	0
0.4440	14.2611	1.96888	-1.42611	-2.63561	0
0.4447	21.2795	-1.38588	-1.72979	-5.38338	0
0.4453	24.9427	-2.60812	4.37359	-3.85401	0
0.4460	25.5532	-0.470484	11.0873	-1.41212	0
0.4467	24.3321	1.05348	9.86663	-1.41212	0
0.4473	19.7506	0.138077	4.06693	-0.805468	0
0.4480	17.9191	0.138077	1.3219	-1.11134	0
0.4487	19.448	1.05348	1.62558	-1.71799	0
0.4493	16.3954	1.36031	3.15291	-0.499594	0
0.4500	4.19016	1.96888	4.37359	1.02468	0
0.4507	-19.0044	2.27571	2.23592	1.63643	0
0.4513	-47.6937	1.36031	-4.17114	3.1658	0
0.4520	-62.0331	0.138077	-10.8848	4.07832	0
0.4527	-58.0674	-0.470484	-13.3262	3.1658	0
0.4533	-50.4384	-0.470484	-11.1915	3.77244	0
0.4540	-39.4543	2.57999	-5.39181	6.82609	0
0.4547	-25.4123	5.93731	-3.25712	8.04448	0
0.4553	-20.2255	4.10651	-7.52948	5.90846	0
0.4560	-20.5333	-0.166204	-9.97083	2.85992	0
0.4567	-16.8702	-0.166204	-7.52948	2.85992	0
0.4573	-13.5097	0.749195	-5.08813	3.77244	0
0.4580	-10.765	-0.777322	-2.64678	4.38419	0
0.4587	-5.57818	-0.470484	-1.11945	6.82609	0
0.4593	-1.30453	1.36031	-4.78147	9.57385	0
0.4600	4.19016	1.05348	-6.30881	9.57385	0
0.4607	10.2902	0.749195	-2.34012	9.57385	0
0.4613	9.9875	1.96888	-2.34012	12.3165	0
0.4620	6.9349	1.05348	-5.08813	12.9283	0
0.4627	6.9349	-0.470484	-2.34012	11.0981	0
0.4633	6.63224	0.444915	1.62558	10.4864	0
0.4640	7.84807	1.66459	2.84626	9.26798	0
0.4647	12.4296	1.36031	4.06693	7.43783	0
0.4653	13.3428	1.05348	4.06693	9.26798	0
0.4660	9.37698	1.66459	3.15291	10.4864	0
0.4667	4.49281	3.19111	3.76325	7.13196	0
0.4673	-2.52557	3.79967	2.23592	4.07832	0
0.4680	-10.765	0.749195	-1.42611	3.77244	0
0.4687	-14.7308	-1.38588	-1.42611	3.77244	0
0.4693	-14.1203	-0.470484	0.101227	3.1658	0
0.4700	-8.63079	-1.38588	-1.11945	4.07832	0
0.4707	0.219161	-3.52352	-3.5608	4.07832	0
0.4713	7.54542	-2.30384	-6.91914	4.07832	0
0.4720	13.3428	-1.0816	-7.22282	3.46657	0
0.4727	21.2795	-1.38588	-1.42611	2.85992	0
0.4733	30.74	0.138077	5.59426	2.85992	0
0.4740	39.59	1.96888	10.1703	3.77244	0
0.4747	42.6426	0.444915	13.5287	4.38419	0
0.4753	39.2821	0.444915	13.222	4.38419	0
0.4760	35.0137	0.749195	9.55997	4.07832	0
0.4767	33.1821	-1.0816	10.477	3.46657	0
0.4773	31.0427	0.444915	13.222	1.9423	0
0.4780	29.519	4.10651	13.5287	1.33055	0
0.4787	30.4321	2.27571	14.7493	4.07832	0
0.4793	28.6006	0.444915	15.97	5.60259	0
0.4800	19.7506	2.57999	12.9183	1.9423	0
0.4807	9.67963	1.66459	11.391	1.02468	0
0.4813	6.02172	-1.0816	11.6976	4.99594	0
0.4820	7.54542	0.444915	8.94963	5.60259	0
0.4827	4.80068	1.96888	4.98393	1.9423	0
0.4833	-3.74662	0.749195	4.06693	2.24817	0
0.4840	-19.9228	0.138077	5.89794	4.99594	0
0.4847	-41.5885	-0.777322	5.89794	4.07832	0
0.4853	-54.7121	-1.997	4.98393	2.55405	0
0.4860	-50.7411	-1.0816	3.15291	2.24817	0
0.4867	-37.3148	0.138077	1.62558	1.02468	0
0.4873	-25.4123	0.444915	1.01524	0.418028	0
0.4880	-18.0913	1.96888	0.101227	1.02468	0
0.4887	-16.2597	2.57999	-3.25712	-0.499594	0
0.4893	-16.2597	2.57999	-7.83316	-3.24736	0
0.4900	-14.4281	2.57999	-8.4435	-2.32974	0
0.4907	-11.6782	2.88427	-8.13982	-0.499594	0
0.4913	-6.49135	2.27571	-9.97083	-2.32974	0
0.4920	-0.39136	2.27571	-9.66417	-5.38338	0
0.4927	2.96912	3.19111	-6.00215	-5.99003	0
0.4933	6.63224	1.96888	-4.17114	-5.07751	0
0.4940	11.8191	-1.997	-2.34012	-2.32974	0
0.4947	12.1217	-2.30384	1.3219	-0.499594	0
0.4953	7.54542	2.27571	0.404907	-1.71799	0
0.4960	4.49281	3.49539	-4.78147	-2.63561	0
0.4967	2.05073	0.749195	-6.91914	0.723902	0
0.4973	-0.694011	-0.166204	-9.36049	2.24817	0
0.4980	-3.1361	-1.38588	-12.4122	-0.499594	0
0.4987	-4.65979	-2.9124	-11.4952	-1.41212	0
0.4993	-7.7124	-1.38588	-8.75016	0.418028	0
0.5000	-8.02027	-0.777322	-9.36049	0.112154	0
0.5007	-5.57818	-3.21924	-10.2745	-0.19372	0
0.5013	-6.79922	-2.60812	-12.1055	3.46657	0
0.5020	-11.6782	1.05348	-16.0742	4.07832	0
0.5027	-10.4624	2.88427	-16.0742	-0.19372	0
0.5033	-2.21771	3.19111	-12.4122	-0.499594	0
0.5040	1.74807	2.57999	-10.8848	0.723902	0
0.5047	2.05073	0.444915	-7.83316	-2.94149	0
0.5053	4.80068	0.138077	-2.34012	-4.77163	0
0.5060	5.10333	-0.166204	-2.03644	-0.805468	0
0.5067	2.96912	-0.777322	-3.86746	-0.805468	0
0.5073	6.63224	1.36031	-3.25712	-3.24736	0
0.5080	10.598	4.10651	-3.25712	-0.805468	0
0.5087	9.37698	2.57999	-2.03644	0.418028	0
0.5093	11.8191	0.444915	3.15291	-1.71799	0
0.5100	15.7848	1.05348	4.98393	-1.11134	0
0.5107	11.2085	-0.777322	-0.205431	0.112154	0
0.5113	7.84807	-2.9124	-3.86746	-2.32974	0
0.5120	11.8191	-1.0816	-1.42611	-3.54814	0
0.5127	12.1217	1.05348	2.23592	-3.24736	0
0.5133	11.2085	1.36031	4.98393	-3.24736	0
0.5140	16.7032	2.88427	5.89794	0.418028	0
0.5147	21.2795	3.79967	5.59426	2.55405	0
0.5153	20.3611	1.05348	4.98393	-0.499594	0
0.5160	20.669	-1.0816	6.2046	-2.32974	0
0.5167	21.2795	-0.166204	8.64595	-1.11134	0
0.5173	20.0585	1.05348	7.72896	-0.499594	0
0.5180	19.448	1.05348	5.89794	0.723902	0
0.5187	13.9533	0.444915	7.11862	2.55405	0
0.5193	5.71385	-0.470484	8.94963	3.1658	0
0.5200	5.4112	-1.38588	4.98393	4.07832	0
0.5207	2.05073	-1.69272	-2.95046	4.07832	0
0.5213	-16.2597	-1.38588	-7.52948	1.33055	0
0.5220	-29.6859	-0.470484	-5.08813	1.33055	0
0.5227	-24.8018	-0.470484	0.404907	4.07832	0
0.5233	-12.5966	-1.38588	-0.509111	2.24817	0
0.5240	-4.35714	-1.0816	-7.52948	0.723902	0
0.5247	-4.35714	-0.470484	-9.66417	2.24817	0
0.5253	-8.93344	-0.166204	-3.86746	1.9423	0
0.5260	-5.88083	1.36031	4.06693	1.33055	0
0.5267	3.57964	3.19111	9.55997	2.55405	0
0.5273	8.45859	2.88427	11.0873	0.418028	0
0.5280	11.2085	0.444915	11.391	-4.46576	0
0.5287	14.5638	-1.38588	15.053	-5.07751	0
0.5293	12.1217	-3.21924	18.715	-2.32974	0
0.5300	7.24276	-3.52352	18.4114	-1.41212	0
0.5307	4.49281	-3.52352	15.97	-2.32974	0
0.5313	-1.6124	-3.52352	10.477	-4.46576	0
0.5320	-8.32292	-1.69272	3.15291	-4.46576	0
0.5327	-9.24131	0.138077	-1.11945	-1.71799	0
0.5333	-7.7124	-1.69272	-1.72979	-2.32974	0
0.5340	-10.765	-4.7432	-2.95046	-5.68416	0
0.5347	-18.0913	-4.13464	-6.00215	-3.24736	0
0.5353	-25.4123	-2.30384	-11.8018	0.723902	0
0.5360	-24.1913	-3.21924	-14.2432	-1.11134	0
0.5367	-15.0387	-4.7432	-10.5812	-2.63561	0
0.5373	-8.63079	-5.6586	-6.61249	-2.32974	0
0.5380	-7.10187	-5.05004	-2.34012	-4.46576	0
0.5387	-4.04927	-0.470484	5.59426	-3.24736	0
0.5393	-3.1361	3.19111	8.94963	1.9423	0
0.5400	-10.765	0.444915	5.28761	-0.19372	0
0.5407	-20.5333	-3.52352	4.67727	-4.46576	0
0.5413	-22.9702	-3.21924	5.89794	-1.41212	0
0.5420	-19.615	-1.38588	1.3219	1.9423	0
0.5427	-16.8702	-0.470484	-4.78147	-0.499594	0
0.5433	-12.2887	-1.0816	-6.91914	-2.63561	0
0.5440	-3.43875	-1.997	-6.00215	-3.54814	0
0.5447	3.88229	-1.0816	-3.86746	-5.07751	0
0.5453	7.54542	0.444915	-2.64678	-4.46576	0
0.5460	8.15594	-2.60812	0.404907	-4.15989	0
0.5467	6.02172	-7.79623	4.98393	-5.07751	0
0.5473	4.80068	-6.88083	5.59426	-5.07751	0
0.5480	7.24276	-3.21924	3.45659	-5.99003	0
0.5487	7.54542	-4.13464	0.711564	-8.7378	0
0.5493	4.49281	-5.96544	-6.00215	-10.5679	0
0.5500	6.32437	-5.05004	-12.4122	-10.5679	0
0.5507	10.9007	-4.7432	-12.7159	-10.2621	0
0.5513	10.598	-4.13464	-12.4122	-10.5679	0
0.5520	9.37698	-3.21924	-16.6845	-12.3981	0
0.5527	8.15594	-4.43892	-19.7362	-11.7914	0
0.5533	5.71385	-5.05004	-15.1572	-8.43192	0
0.5540	7.24276	-2.30384	-9.66417	-7.21353	0
0.5547	12.7322	-1.38588	-9.66417	-8.12605	0
0.5553	14.5638	-3.21924	-13.3262	-7.82527	0
0.5560	13.0401	-3.52352	-12.4122	-7.82527	0
0.5567	10.9007	-2.30384	-7.83316	-7.5194	0
0.5573	3.88229	-2.60812	-6.30881	-4.15989	0
0.5580	-7.10187	-5.35432	-5.08813	-2.63561	0
0.5587	-15.9518	-6.574	-2.64678	-3.24736	0
0.5593	-17.7834	-5.05004	-1.42611	-2.32974	0
0.5600	-9.24131	-4.13464	1.3219	-2.32974	0
0.5607	0.829683	-3.52352	5.89794	-3.54814	0
0.5613	2.05073	-1.0816	8.64595	-0.805468	0
0.5620	0.219161	-0.166204	12.308	1.9423	0
0.5627	2.35859	-1.38588	16.884	0.418028	0
0.5633	3.88229	0.444915	16.2737	-1.41212	0
0.5640	5.4112	1.96888	15.053	-3.24736	0
0.5647	8.76646	-1.997	18.1047	-3.85401	0
0.5653	7.84807	-2.60812	15.97	-2.02387	0
0.5660	3.88229	2.27571	8.33929	-1.41212	0
0.5667	4.19016	2.57999	3.76325	-2.32974	0
0.5673	2.05073	0.444915	2.23592	0.418028	0
0.5680	-4.04927	0.749195	1.93224	2.55405	0
0.5687	-5.27031	1.36031	4.06693	-0.499594	0
0.5693	-4.65979	1.66459	4.06693	-0.805468	0
0.5700	-6.49135	2.57999	-0.815768	0.418028	0
0.5707	-5.57818	2.57999	-7.52948	-1.41212	0
0.5713	-2.52557	2.27571	-12.4122	-2.63561	0
0.5720	-0.694011	0.749195	-15.1572	-0.19372	0
0.5727	0.527031	-1.38588	-16.0742	0.418028	0
0.5733	3.57964	0.444915	-16.9882	0.723902	0
0.5740	10.598	4.10651	-16.0742	4.69007	0
0.5747	17.3085	5.02191	-12.4122	8.65623	0
0.5753	13.0401	5.63303	-8.13982	6.52021	0
0.5760	9.06911	5.32619	-5.39181	1.33055	0
0.5767	15.4822	2.57999	-2.34012	1.02468	0
0.5773	15.4822	2.27571	0.404907	3.1658	0
0.5780	5.71385	4.41079	0.101227	4.07832	0
0.5787	4.80068	2.27571	-3.5608	5.90846	0
0.5793	9.37698	1.05348	-6.00215	6.82609	0
0.5800	9.67963	4.10651	-6.91914	4.07832	0
0.5807	3.88229	5.93731	-9.97083	3.1658	0
0.5813	-19.0044	4.71763	-11.4952	6.82609	0
0.5820	-49.8279	5.02191	-9.05383	7.13196	0
0.5827	-53.4911	4.71763	-6.00215	4.99594	0
0.5833	-31.8202	1.36031	-2.34012	5.90846	0
0.5840	-14.4281	0.138077	0.711564	8.35036	0
0.5847	-5.88083	1.96888	-0.815768	7.43783	0
0.5853	1.4402	3.19111	-2.03644	5.60259	0
0.5860	6.32437	2.27571	2.23592	6.21434	0
0.5867	11.5112	1.96888	4.67727	8.65623	0
0.5873	16.7032	3.19111	2.23592	8.35036	0
0.5880	18.2269	4.71763	3.76325	4.69007	0
0.5887	20.9717	4.10651	8.64595	2.55405	0
0.5893	25.5532	2.88427	12.308	3.1658	0
0.5900	24.6348	3.19111	16.5803	4.99594	0
0.5907	21.5822	2.88427	19.632	6.21434	0
0.5913	23.7216	2.27571	16.5803	5.60259	0
0.5920	26.4664	3.19111	16.884	3.46657	0
0.5927	28.6006	1.66459	23.5977	1.33055	0
0.5933	30.4321	-1.997	24.2081	0.418028	0
0.5940	26.769	-1.997	18.1047	3.1658	0
0.5947	18.5296	0.444915	15.97	4.99594	0
0.5953	17.3085	0.749195	14.139	2.24817	0
0.5960	21.8901	0.138077	10.7806	1.33055	0
0.5967	19.7506	1.05348	9.55997	4.38419	0
0.5973	9.67963	2.88427	8.64595	3.77244	0
0.5980	1.4402	3.79967	8.64595	1.33055	0
0.5987	-4.35714	2.57999	12.9183	3.77244	0
0.5993	-11.6782	1.36031	16.5803	4.07832	0
0.6000	-12.8992	1.96888	14.7493	1.33055	0
0.6007	-6.1887	0.749195	11.6976	1.33055	0
0.6013	-7.40974	-2.9124	11.0873	3.1658	0
0.6020	-22.6676	-4.7432	9.86663	3.46657	0
0.6027	-34.2622	-4.43892	6.50828	3.46657	0
0.6033	-30.5991	-3.52352	4.06693	3.46657	0
0.6040	-19.615	-1.38588	4.37359	1.33055	0
0.6047	-8.02027	0.444915	3.15291	-0.805468	0
0.6053	3.57964	-0.777322	-2.03644	0.112154	0
0.6060	13.0401	-2.30384	-2.64678	3.77244	0
0.6067	15.7848	-2.9124	0.711564	4.07832	0
0.6073	14.8717	-3.21924	2.84626	1.9423	0
0.6080	16.0927	-0.777322	7.11862	4.07832	0
0.6087	20.3611	1.36031	13.5287	5.60259	0
0.6093	23.1111	-0.777322	17.4944	2.24817	0
0.6100	24.6348	-2.60812	19.632	1.63643	0
0.6107	26.769	-1.0816	20.546	3.77244	0
0.6113	27.3795	-0.470484	16.5803	1.33055	0
0.6120	22.8032	-1.0816	11.391	-1.41212	0
0.6127	17.3085	-1.0816	11.0873	-1.71799	0
0.6133	17.0059	-1.38588	12.6117	-2.32974	0
0.6140	18.5296	-0.470484	11.0873	-0.499594	0
0.6147	9.9875	-1.997	7.42528	0.723902	0
0.6153	-6.1887	-5.96544	7.72896	-1.41212	0
0.6160	-9.85183	-4.7432	13.222	-3.24736	0
0.6167	2.35859	-1.38588	17.4944	-3.24736	0
0.6173	9.06911	-4.13464	15.6633	-7.5194	0
0.6180	1.13755	-5.6586	7.72896	-9.65542	0
0.6187	-6.1887	-1.38588	-4.17114	-5.99003	0
0.6193	-13.5097	-0.166204	-14.5469	-7.5194	0
0.6200	-30.907	-1.69272	-21.5672	-13.3157	0
0.6207	-49.2174	-0.166204	-27.6706	-13.3157	0
0.6213	-50.4384	-0.777322	-31.6363	-10.5679	0
0.6220	-41.2806	-2.9124	-33.774	-12.3981	0
0.6227	-34.2622	-0.166204	-38.0464	-14.84	0
0.6233	-29.6859	1.05348	-40.184	-16.6752	0
0.6240	-26.3307	-1.38588	-35.3013	-19.4179	0
0.6247	-24.4991	-0.470484	-29.8053	-20.0296	0
0.6253	-22.9702	1.96888	-27.364	-18.8112	0
0.6260	-21.4465	1.96888	-24.9226	-18.8112	0
0.6267	-20.5333	1.36031	-22.4813	-18.8112	0
0.6273	-17.7834	-0.166204	-20.9569	-17.2819	0
0.6280	-12.8992	-2.9124	-18.8192	-16.976	0
0.6287	-11.6782	-1.0816	-17.5986	-18.1995	0
0.6293	-12.2887	2.57999	-16.3779	-18.5054	0
0.6300	-7.40974	1.96888	-12.4122	-20.0296	0
0.6307	-1.30453	0.444915	-8.4435	-22.7774	0
0.6313	-3.43875	0.749195	-9.36049	-24.3017	0
0.6320	-7.40974	0.444915	-9.97083	-23.9958	0
0.6327	-4.35714	0.444915	-7.83316	-22.4715	0
0.6333	0.219161	1.96888	-5.69847	-20.6414	0
0.6340	2.96912	3.19111	-4.17114	-19.7238	0
0.6347	5.4112	3.79967	-4.17114	-18.1995	0
0.6353	6.63224	2.88427	-11.8018	-18.8112	0
0.6360	4.49281	1.36031	-23.3983	-20.9473	0
0.6367	0.219161	1.66459	-27.0603	-20.3355	0
0.6373	-4.35714	2.27571	-24.0086	-17.2819	0
0.6380	-6.1887	2.27571	-22.4813	-17.2819	0
0.6387	-4.04927	1.66459	-23.3983	-17.2819	0
0.6393	-6.1887	-0.470484	-23.3983	-15.4517	0
0.6400	-11.6782	-1.38588	-21.5672	-15.1459	0
0.6407	-12.8992	1.05348	-15.7675	-13.9275	0
0.6413	-14.4281	0.444915	-7.83316	-11.4856	0
0.6420	-16.2597	-0.470484	-3.86746	-13.3157	0
0.6427	-11.3755	2.27571	-4.17114	-13.9275	0
0.6433	-3.43875	3.79967	-4.78147	-10.5679	0
0.6440	-1.6124	1.36031	-3.25712	-9.34955	0
0.6447	-5.27031	1.36031	-3.25712	-10.8738	0
0.6453	-8.93344	2.27571	-3.5608	-8.43192	0
0.6460	-8.93344	1.96888	-3.5608	-5.38338	0
0.6467	-5.27031	3.79967	-2.95046	-6.60178	0
0.6473	-3.43875	3.79967	-2.34012	-6.90765	0
0.6480	-4.96766	1.96888	-3.25712	-5.07751	0
0.6487	-6.1887	2.88427	-6.30881	-6.2959	0
0.6493	-4.35714	3.49539	-9.97083	-6.60178	0
0.6500	0.219161	1.05348	-10.2745	-4.15989	0
0.6507	5.71385	1.66459	-7.52948	-3.24736	0
0.6513	2.96912	5.02191	-3.86746	-4.15989	0
0.6520	-13.2071	4.41079	1.3219	-2.94149	0
0.6527	-30.2965	1.96888	4.37359	-1.71799	0
0.6533	-32.4307	0.749195	4.06693	-2.94149	0
0.6540	-20.836	-0.166204	5.28761	-1.41212	0
0.6547	-11.6782	-0.470484	9.55997	3.77244	0
0.6553	-8.93344	0.749195	12.0013	5.30181	0
0.6560	-3.43875	1.96888	12.9183	3.46657	0
0.6567	-4.04927	3.19111	13.8323	4.38419	0
0.6573	-17.4807	5.93731	11.6976	7.13196	0
0.6580	-23.5807	5.63303	10.7806	8.35036	0
0.6587	-14.1203	3.79967	14.7493	10.1805	0
0.6593	-7.10187	4.41079	15.053	12.3165	0
0.6600	-6.49135	5.93731	11.391	12.0157	0
0.6607	-2.52557	5.02191	12.308	10.4864	0
0.6613	3.88229	2.57999	15.97	12.3165	0
0.6620	9.9875	0.749195	17.1907	14.1518	0
0.6627	14.2611	-0.166204	19.632	14.7584	0
0.6633	10.2902	1.05348	21.7667	16.8944	0
0.6640	3.57964	2.57999	17.801	18.7297	0
0.6647	4.19016	2.57999	12.9183	17.2003	0
0.6653	8.45859	2.27571	12.308	16.8944	0
0.6660	9.06911	2.27571	12.9183	18.1179	0
0.6667	5.10333	0.444915	12.6117	15.3702	0
0.6673	-5.27031	-1.997	13.222	12.6224	0
0.6680	-17.4807	-1.69272	12.308	15.676	0
0.6687	-22.3597	-0.470484	9.25629	17.5062	0
0.6693	-19.615	0.444915	8.33929	14.1518	0
0.6700	-15.3413	-0.166204	10.7806	14.1518	0
0.6707	-9.24131	-1.38588	13.222	16.5937	0
0.6713	1.74807	-0.470484	15.3597	13.8459	0
0.6720	13.9533	2.27571	19.632	9.87973	0
0.6727	20.3611	2.27571	18.715	9.87973	0
0.6733	22.1927	-1.997	12.6117	11.404	0
0.6740	24.9427	-3.21924	12.308	13.54	0
0.6747	27.0769	0.138077	20.2424	15.676	0
0.6753	26.4664	0.749195	26.0391	14.7584	0
0.6760	23.1111	-2.30384	29.7011	12.9283	0
0.6767	19.448	-2.9124	33.0595	14.1518	0
0.6773	18.2269	-1.38588	33.6698	15.9819	0
0.6780	20.669	-0.470484	37.0281	16.8944	0
0.6787	21.8901	-0.470484	43.4352	16.8944	0
0.6793	20.0585	0.444915	40.6902	15.0643	0
0.6800	19.448	-0.166204	29.7011	14.1518	0
0.6807	18.5296	-1.997	19.9357	16.5937	0
0.6813	15.4822	-1.997	7.11862	18.7297	0
0.6820	14.8717	0.444915	-11.1915	19.9481	0
0.6827	10.9007	2.27571	-22.4813	21.1665	0
0.6833	-6.79922	2.27571	-25.8396	19.6422	0
0.6840	-26.3307	1.96888	-29.5016	15.9819	0
0.6847	-28.4649	1.36031	-32.857	16.5937	0
0.6853	-21.1386	-0.777322	-32.857	20.8657	0
0.6860	-19.9228	-1.997	-32.857	20.5598	0
0.6867	-20.5333	-0.166204	-34.3843	17.8121	0
0.6873	-15.3413	0.444915	-31.6363	17.5062	0
0.6880	-8.02027	-0.777322	-25.5329	17.2003	0
0.6887	-4.65979	-0.470484	-21.5672	16.2878	0
0.6893	-5.57818	1.36031	-21.2606	15.3702	0
0.6900	-9.54396	1.66459	-20.6502	15.0643	0
0.6907	-12.2887	-0.166204	-22.7879	14.7584	0
0.6913	-12.2887	-1.997	-26.4499	14.1518	0
0.6920	-9.85183	-1.69272	-24.3123	13.8459	0
0.6927	-6.1887	-1.38588	-19.7362	14.4525	0
0.6933	-2.52557	-1.69272	-18.8192	13.2341	0
0.6940	3.57964	0.749195	-20.9569	11.7099	0
0.6947	9.37698	4.71763	-28.5846	14.1518	0
0.6953	10.2902	2.57999	-37.7427	14.1518	0
0.6960	11.8191	-1.38588	-33.774	9.57385	0
0.6967	22.8032	0.138077	-24.9226	10.4864	0
0.6973	32.2637	2.27571	-23.3983	15.9819	0
0.6980	32.5716	0.444915	-17.2949	14.1518	0
0.6987	35.9268	-1.0816	-4.47779	12.0157	0
0.6993	40.2005	-1.0816	0.404907	14.1518	0
0.7000	36.2295	-0.777322	2.23592	15.3702	0
0.7007	32.2637	-0.166204	9.55997	15.3702	0
0.7013	34.0953	0.444915	15.6633	15.3702	0
0.7020	31.961	-0.166204	19.632	14.1518	0
0.7027	23.4137	-0.470484	21.463	13.8459	0
0.7033	13.0401	-1.0816	15.97	13.8459	0
0.7040	5.71385	-1.38588	10.7806	11.7099	0
0.7047	6.02172	-1.69272	11.6976	11.404	0
0.7053	8.76646	-1.69272	10.477	12.3165	0
0.7060	6.32437	-0.777322	4.98393	11.0981	0
0.7067	0.829683	1.36031	0.404907	10.7923	0
0.7073	-3.1361	1.05348	-0.205431	11.7099	0
0.7080	-6.1887	-1.38588	2.23592	8.65623	0
0.7087	-7.40974	-1.38588	3.15291	5.30181	0
0.7093	-4.96766	1.05348	2.23592	8.04448	0
0.7100	-0.39136	-0.470484	4.37359	11.404	0
0.7107	2.05073	-3.21924	5.89794	8.65623	0
0.7113	-1.00188	-1.997	5.59426	5.90846	0
0.7120	-4.04927	-0.166204	8.94963	6.52021	0
0.7127	-1.6124	-0.470484	9.55997	7.13196	0
0.7133	2.05073	-0.470484	2.54258	5.30181	0
0.7140	4.80068	-1.69272	0.711564	4.69007	0
0.7147	8.45859	-2.30384	2.84626	4.38419	0
0.7153	12.1217	-0.166204	-3.25712	2.55405	0
0.7160	13.0401	-1.0816	-7.22282	3.77244	0
0.7167	13.0401	-2.30384	-0.205431	6.21434	0
0.7173	14.2611	0.749195	6.81494	4.07832	0
0.7180	12.7322	1.96888	8.03561	2.24817	0
0.7187	9.9875	-1.38588	11.0873	5.30181	0
0.7193	8.45859	-1.38588	12.9183	6.21434	0
0.7200	5.71385	-0.470484	10.7806	3.46657	0
0.7207	6.63224	-2.30384	12.9183	2.55405	0
0.7213	14.2611	-2.9124	18.715	3.1658	0
0.7220	13.6506	-2.9124	20.8527	3.46657	0
0.7227	-4.35714	-2.9124	19.632	4.07832	0
0.7233	-18.0913	-0.470484	19.632	3.77244	0
0.7240	-14.4281	0.444915	19.632	2.55405	0
0.7247	-7.7124	-2.30384	16.884	3.46657	0
0.7253	-6.49135	-3.21924	14.139	4.99594	0
0.7260	-4.04927	-1.69272	13.222	4.07832	0
0.7267	-2.21771	-0.777322	13.222	0.723902	0
0.7273	-1.91505	-1.69272	12.308	-1.41212	0
0.7280	4.19016	-1.997	12.6117	-0.499594	0
0.7287	10.598	-0.777322	11.6976	-0.499594	0
0.7293	5.71385	-1.0816	8.94963	-2.63561	0
0.7300	-3.1361	-2.30384	10.477	-3.54814	0
0.7307	-3.1361	-1.38588	13.8323	-3.24736	0
0.7313	3.57964	0.444915	8.64595	-4.15989	0
0.7320	10.9007	-0.470484	4.06693	-5.99003	0
0.7327	15.4822	-1.38588	8.64595	-5.99003	0
0.7333	16.7032	-0.166204	10.477	-6.90765	0
0.7340	15.1743	-1.0816	5.89794	-5.99003	0
0.7347	9.37698	-1.0816	6.2046	-5.07751	0
0.7353	-0.694011	1.66459	9.25629	-7.21353	0
0.7360	-8.32292	2.27571	7.11862	-9.65542	0
0.7367	-11.0729	-1.0816	3.45659	-9.65542	0
0.7373	-14.7308	-2.9124	-2.34012	-10.2621	0
0.7380	-17.7834	-1.997	-9.05383	-9.96129	0
0.7387	-17.1729	0.444915	-9.05383	-8.43192	0
0.7393	-15.6492	1.05348	-5.69847	-10.5679	0
0.7400	-12.8992	-0.470484	-4.78147	-14.2333	0
0.7407	-9.24131	-2.9124	-1.72979	-14.2333	0
0.7413	-11.0729	-4.13464	1.3219	-12.3981	0
0.7420	-11.986	-2.60812	0.404907	-12.3981	0
0.7427	-6.79922	-0.470484	-0.815768	-14.84	0
0.7433	-6.1887	-0.166204	-1.42611	-17.5877	0
0.7440	-13.5097	0.444915	-1.72979	-18.5054	0
0.7447	-15.9518	0.749195	0.711564	-19.7238	0
0.7453	-10.765	-1.0816	1.3219	-20.9473	0
0.7460	-8.93344	-1.38588	-1.72979	-20.6414	0
0.7467	-14.4281	0.444915	-3.86746	-20.9473	0
0.7473	-16.8702	0.444915	-2.03644	-23.3892	0
0.7480	-10.765	-1.69272	-1.42611	-24.9134	0
0.7487	-4.35714	-2.30384	-8.75016	-26.7436	0
0.7493	-7.40974	-2.30384	-21.2606	-28.8796	0
0.7500	-17.7834	-2.60812	-27.6706	-27.3553	0
0.7507	-30.907	-3.21924	-23.7019	-27.6612	0
0.7513	-38.2332	-4.13464	-18.2089	-31.9332	0
0.7520	-30.5991	-3.21924	-14.5469	-31.6274	0
0.7527	-19.9228	0.749195	-11.4952	-28.2678	0
0.7533	-18.7018	3.19111	-9.97083	-30.4039	0
0.7540	-18.3939	2.27571	-6.30881	-31.6274	0
0.7547	-16.2597	2.27571	-4.17114	-28.2678	0
0.7553	-19.9228	1.36031	-12.7159	-28.8796	0
0.7560	-26.3307	-0.166204	-26.1433	-32.8458	0
0.7567	-29.9938	0.138077	-31.3326	-33.1516	0
0.7573	-29.0754	0.444915	-32.2467	-30.1031	0
0.7580	-23.2781	0.138077	-30.7223	-29.1855	0
0.7587	-15.3413	2.88427	-24.6189	-29.4913	0
0.7593	-11.6782	4.10651	-17.9052	-27.962	0
0.7600	-11.0729	0.444915	-12.4122	-27.0494	0
0.7607	-9.24131	-0.166204	-6.91914	-28.2678	0
0.7613	-7.7124	4.10651	-0.815768	-27.3553	0
0.7620	-8.32292	4.10651	3.15291	-26.7436	0
0.7627	-11.6782	0.444915	3.15291	-29.7972	0
0.7633	-13.5097	0.749195	-1.11945	-30.7097	0
0.7640	-10.765	2.27571	-3.25712	-27.962	0
0.7647	-5.88083	1.05348	-2.64678	-29.7972	0
0.7653	-3.1361	1.96888	-3.5608	-31.6274	0
0.7660	-1.91505	5.32619	-3.25712	-26.1318	0
0.7667	-0.694011	5.93731	-1.42611	-23.3892	0
0.7673	-3.1361	5.02191	-6.30881	-27.6612	0
0.7680	-9.85183	5.02191	-14.5469	-29.7972	0
0.7687	-14.7308	2.57999	-17.9052	-28.5737	0
0.7693	-11.986	1.05348	-16.3779	-28.2678	0
0.7700	-7.40974	2.88427	-14.5469	-28.2678	0
0.7707	-8.63079	2.27571	-16.0742	-27.962	0
0.7713	-16.2597	-0.166204	-19.7362	-27.962	0
0.7720	-27.2439	1.96888	-17.2949	-25.2193	0
0.7727	-33.6517	5.32619	-11.1915	-23.3892	0
0.7733	-30.2965	4.41079	-11.1915	-26.1318	0
0.7740	-19.9228	5.02191	-12.4122	-26.1318	0
0.7747	-10.1545	8.68351	-5.69847	-21.5539	0
0.7753	-5.88083	7.15699	-0.205431	-20.6414	0
0.7760	-4.65979	2.27571	-1.72979	-21.5539	0
0.7767	-2.82823	1.96888	-2.95046	-19.4179	0
0.7773	-0.0834901	3.19111	-2.03644	-18.8112	0
0.7780	2.35859	1.36031	-2.03644	-18.1995	0
0.7787	5.71385	1.36031	0.404907	-13.0098	0
0.7793	8.45859	4.71763	4.37359	-11.4856	0
0.7800	9.67963	5.93731	6.81494	-15.4517	0
0.7807	13.0401	2.88427	6.81494	-13.6216	0
0.7813	15.7848	0.138077	4.98393	-8.7378	0
0.7820	10.598	0.749195	3.15291	-10.2621	0
0.7827	2.05073	3.49539	1.93224	-11.7914	0
0.7833	0.527031	4.71763	1.3219	-7.82527	0
0.7840	4.80068	2.57999	5.28761	-6.2959	0
0.7847	9.06911	0.138077	10.477	-6.90765	0
0.7853	12.1217	0.749195	9.55997	-4.46576	0
0.7860	15.7848	3.19111	7.11862	-2.32974	0
0.7867	13.9533	2.27571	9.86663	-4.15989	0
0.7873	0.829683	1.05348	10.1703	-5.68416	0
0.7880	-12.5966	2.57999	8.94963	-4.15989	0
0.7887	-9.24131	4.10651	14.139	-2.32974	0
0.7893	2.96912	2.57999	18.1047	-1.41212	0
0.7900	7.84807	1.36031	15.97	-0.499594	0
0.7907	6.9349	1.36031	13.5287	-0.19372	0
0.7913	7.54542	0.749195	11.6976	-1.71799	0
0.7920	6.63224	0.138077	10.477	-4.15989	0
0.7927	5.10333	-0.470484	11.0873	-3.24736	0
0.7933	6.02172	-1.0816	8.33929	-0.499594	0
0.7940	6.63224	0.138077	1.62558	1.33055	0
0.7947	3.88229	1.36031	0.404907	3.46657	0
0.7953	-0.39136	-1.997	2.23592	4.99594	0
0.7960	-3.74662	-3.21924	1.01524	4.07832	0
0.7967	-2.21771	0.444915	-1.42611	5.60259	0
0.7973	5.10333	1.36031	-1.42611	7.73861	0
0.7980	9.67963	-2.30384	-0.205431	6.21434	0
0.7987	10.598	-3.8278	1.3219	4.69007	0
0.7993	15.7848	-3.21924	1.01524	5.90846	0
0.8000	21.2795	-2.30384	1.93224	6.82609	0
0.8007	19.448	-2.30384	5.28761	8.35036	0
0.8013	13.0401	-2.9124	3.76325	11.404	0
0.8020	5.10333	-3.8278	-2.64678	12.3165	0
0.8027	-4.04927	-3.21924	-4.17114	11.404	0
0.8033	-6.79922	-4.13464	1.62558	11.404	0
0.8040	0.527031	-6.26972	9.55997	9.87973	0
0.8047	9.06911	-6.88083	15.97	6.82609	0
0.8053	12.1217	-6.26972	17.801	6.52021	0
0.8060	8.45859	-6.88083	17.4944	9.57385	0
0.8067	1.74807	-7.79623	18.715	11.404	0
0.8073	-7.10187	-8.10051	21.1564	10.4864	0
0.8080	-17.1729	-6.88083	22.3771	10.7923	0
0.8087	-25.4123	-6.88083	20.546	10.1805	0
0.8093	-24.1913	-8.10051	15.6633	8.35036	0
0.8100	-16.2597	-7.79623	13.8323	7.73861	0
0.8107	-14.4281	-5.35432	14.139	7.73861	0
0.8113	-18.7018	-4.43892	10.1703	6.21434	0
0.8120	-19.9228	-4.43892	5.28761	7.43783	0
0.8127	-18.0913	-5.05004	4.37359	9.26798	0
0.8133	-15.3413	-5.6586	4.98393	7.43783	0
0.8140	-9.24131	-4.43892	6.2046	8.65623	0
0.8147	-3.1361	-3.8278	4.67727	13.8459	0
0.8153	-3.74662	-5.96544	-5.08813	11.7099	0
0.8160	-8.93344	-8.71163	-16.9882	6.21434	0
0.8167	-9.85183	-8.40735	-22.4813	7.73861	0
0.8173	-7.10187	-6.574	-25.8396	11.404	0
0.8180	-7.40974	-5.35432	-33.4703	10.7923	0
0.8187	-8.02027	-7.18512	-35.3013	10.7923	0
0.8193	-4.35714	-8.71163	-29.8053	11.404	0
0.8200	-4.04927	-4.43892	-26.1433	9.87973	0
0.8207	-7.40974	0.444915	-24.0086	11.0981	0
0.8213	-5.57818	-1.38588	-16.9882	13.8459	0
0.8220	-0.694011	-4.13464	-11.1915	12.3165	0
0.8227	1.13755	-3.52352	-9.66417	10.4864	0
0.8233	4.80068	-2.30384	-6.91914	10.7923	0
0.8240	7.24276	-2.9124	-5.08813	9.57385	0
0.8247	1.13755	-4.13464	-7.22282	8.96211	0
0.8253	-2.82823	-4.43892	-8.4435	11.7099	0
0.8260	3.88229	-3.21924	-5.08813	12.3165	0
0.8267	9.9875	-1.997	-1.42611	10.4864	0
0.8273	10.9007	0.444915	-1.72979	8.96211	0
0.8280	12.1217	3.19111	-3.86746	7.13196	0
0.8287	13.9533	1.05348	-2.34012	5.60259	0
0.8293	11.8191	-2.60812	1.3219	6.82609	0
0.8300	9.37698	-1.38588	1.01524	8.65623	0
0.8307	10.598	0.138077	1.01524	8.96211	0
0.8313	15.1743	-1.0816	3.45659	7.13196	0
0.8320	13.3428	-0.470484	4.37359	4.07832	0
0.8327	4.80068	-0.470484	3.15291	4.07832	0
0.8333	5.4112	-3.21924	2.23592	6.52021	0
0.8340	13.9533	-1.38588	1.62558	7.73861	0
0.8347	13.9533	0.749195	3.15291	8.35036	0
0.8353	6.02172	-2.9124	4.98393	8.65623	0
0.8360	5.10333	-3.21924	4.37359	9.26798	0
0.8367	8.45859	1.66459	2.54258	11.404	0
0.8373	8.15594	1.05348	-0.509111	10.4864	0
0.8380	7.54542	-1.69272	-4.47779	8.04448	0
0.8387	6.63224	2.27571	-5.39181	10.4864	0
0.8393	-1.00188	4.10651	-3.25712	12.0157	0
0.8400	-9.24131	0.444915	-2.95046	8.65623	0
0.8407	-10.1545	-0.470484	-2.03644	9.26798	0
0.8413	-9.24131	-0.470484	4.37359	12.3165	0
0.8420	-11.0729	-2.30384	11.0873	10.4864	0
0.8427	-11.6782	-2.60812	12.308	7.73861	0
0.8433	-9.85183	-2.9124	12.308	8.35036	0
0.8440	-7.40974	-3.21924	15.6633	7.73861	0
0.8447	-4.35714	0.138077	16.5803	8.35036	0
0.8453	-1.30453	1.05348	13.8323	9.26798	0
0.8460	1.74807	-2.30384	13.8323	8.65623	0
0.8467	4.80068	-0.777322	16.2737	10.4864	0
0.8473	7.54542	2.27571	16.884	12.3165	0
0.8480	11.2085	-1.997	15.6633	11.7099	0
0.8487	13.9533	-4.43892	13.8323	11.7099	0
0.8493	14.5638	-0.777322	11.391	13.54	0
0.8500	13.6506	1.05348	10.1703	15.0643	0
0.8507	9.37698	-0.470484	9.55997	15.0643	0
0.8513	3.88229	-0.470484	6.81494	9.57385	0
0.8520	3.88229	0.749195	4.98393	4.07832	0
0.8527	1.4402	2.27571	4.98393	6.52021	0
0.8533	-11.6782	0.444915	1.01524	11.0981	0
0.8540	-20.836	-2.60812	-8.75016	13.2341	0
0.8547	-14.7308	-0.777322	-12.4122	15.9819	0
0.8553	-5.57818	0.444915	-9.36049	14.7584	0
0.8560	0.829683	-2.9124	-5.69847	10.7923	0
0.8567	7.54542	-1.997	-3.25712	12.3165	0
0.8573	9.67963	0.749195	-1.11945	13.54	0
0.8580	8.76646	-2.30384	1.01524	9.87973	0
0.8587	13.9533	-2.30384	1.62558	11.404	0
0.8593	20.3611	5.02191	-0.815768	16.5937	0
0.8600	21.5822	4.41079	-4.78147	15.0643	0
0.8607	22.5006	-1.69272	-5.69847	13.8459	0
0.8613	25.8558	1.05348	-5.08813	15.0643	0
0.8620	27.99	5.93731	-6.00215	13.2341	0
0.8627	27.6874	3.79967	-4.17114	13.2341	0
0.8633	26.1585	2.27571	-2.03644	17.2003	0
0.8640	25.8558	2.27571	-6.00215	14.1518	0
0.8647	23.7216	0.138077	-9.97083	9.57385	0
0.8653	17.6164	-0.777322	-8.75016	13.2341	0
0.8660	13.9533	-0.166204	-8.75016	15.676	0
0.8667	13.9533	-0.777322	-10.8848	12.3165	0
0.8673	9.9875	-1.0816	-9.05383	11.404	0
0.8680	4.49281	-1.0816	-4.47779	11.404	0
0.8687	-1.00188	-0.470484	-2.64678	9.57385	0
0.8693	-5.27031	1.36031	-4.17114	10.7923	0
0.8700	-0.0834901	0.444915	-4.78147	13.2341	0
0.8707	2.96912	-3.21924	-2.03644	8.96211	0
0.8713	-15.0387	-2.9124	1.3219	5.90846	0
0.8720	-34.5701	-1.0816	5.89794	9.26798	0
0.8727	-35.4833	-1.38588	11.6976	10.4864	0
0.8733	-32.4307	-0.470484	13.222	5.30181	0
0.8740	-29.3833	-0.470484	12.0013	4.07832	0
0.8747	-19.0044	-1.997	13.8323	8.65623	0
0.8753	-14.4281	-0.166204	13.5287	7.73861	0
0.8760	-16.5623	1.36031	8.94963	4.07832	0
0.8767	-9.24131	0.444915	6.50828	5.90846	0
0.8773	2.66125	1.36031	5.89794	8.35036	0
0.8780	7.54542	2.27571	5.59426	5.90846	0
0.8787	13.0401	-0.777322	8.03561	6.52021	0
0.8793	18.5296	-2.60812	9.55997	8.35036	0
0.8800	19.448	-2.9124	7.42528	5.30181	0
0.8807	20.3611	-5.05004	6.81494	4.38419	0
0.8813	17.6164	-5.96544	9.25629	8.35036	0
0.8820	9.67963	-3.21924	8.03561	8.35036	0
0.8827	6.63224	-0.470484	4.98393	5.60259	0
0.8833	10.598	-0.777322	4.98393	4.99594	0
0.8840	11.8191	-2.9124	8.03561	3.46657	0
0.8847	8.45859	-2.9124	10.1703	0.418028	0
0.8853	3.88229	-1.38588	8.64595	0.723902	0
0.8860	-1.6124	-0.470484	3.76325	3.46657	0
0.8867	-10.1545	0.444915	-2.34012	4.99594	0
0.8873	-20.5333	1.36031	-7.83316	1.9423	0
0.8880	-22.6676	0.444915	-13.0225	-4.15989	0
0.8887	-11.6782	-0.470484	-14.2432	-6.2959	0
0.8893	-4.04927	0.749195	-12.4122	-4.46576	0
0.8900	-10.1545	1.96888	-12.4122	-4.46576	0
0.8907	-14.4281	1.66459	-17.9052	-4.46576	0
0.8913	-8.02027	0.444915	-18.2089	-3.85401	0
0.8920	-1.00188	-1.38588	-11.1915	-5.07751	0
0.8927	4.49281	-1.38588	-5.69847	-6.90765	0
0.8933	8.45859	-1.38588	-2.34012	-6.90765	0
0.8940	4.80068	-1.997	3.15291	-5.38338	0
0.8947	-2.52557	-1.38588	7.42528	-2.32974	0
0.8953	-4.04927	-0.470484	7.72896	-2.32974	0
0.8960	1.13755	0.138077	9.25629	-5.38338	0
0.8967	7.54542	3.79967	10.7806	-5.99003	0
0.8973	9.06911	5.93731	10.477	-3.54814	0
0.8980	7.24276	2.27571	11.0873	-4.46576	0
0.8987	6.9349	1.66459	12.308	-5.99003	0
0.8993	7.24276	5.32619	10.477	-5.99003	0
0.9000	6.02172	3.19111	7.11862	-6.2959	0
0.9007	7.54542	-1.38588	4.98393	-5.99003	0
0.9013	7.54542	0.138077	3.76325	-3.85401	0
0.9020	3.88229	2.27571	1.01524	-2.63561	0
0.9027	6.63224	2.27571	-6.00215	-3.85401	0
0.9033	12.1217	3.19111	-13.0225	-4.46576	0
0.9040	10.2902	3.19111	-14.2432	-5.68416	0
0.9047	7.54542	1.96888	-9.97083	-7.5194	0
0.9053	9.06911	3.79967	-4.47779	-5.99003	0
0.9060	9.37698	3.79967	-3.86746	-4.15989	0
0.9067	9.06911	2.27571	-8.75016	-5.99003	0
0.9073	5.4112	4.10651	-9.66417	-7.21353	0
0.9080	-8.93344	5.02191	-4.78147	-8.12605	0
0.9087	-20.5333	1.66459	-3.25712	-12.3981	0
0.9093	-18.7018	1.36031	-6.61249	-15.1459	0
0.9100	-14.4281	4.41079	-6.00215	-11.4856	0
0.9107	-9.54396	4.10651	-2.64678	-11.1797	0
0.9113	-1.00188	2.27571	-1.42611	-14.2333	0
0.9120	3.27177	2.88427	0.711564	-13.3157	0
0.9127	5.71385	2.88427	4.06693	-12.3981	0
0.9133	10.2902	3.19111	6.81494	-14.84	0
0.9140	13.3428	3.19111	11.0873	-15.1459	0
0.9147	14.5638	1.36031	15.053	-12.0973	0
0.9153	16.7032	0.749195	14.139	-11.7914	0
0.9160	16.3954	1.96888	10.477	-13.6216	0
0.9167	15.4822	1.05348	7.42528	-13.6216	0
0.9173	16.7032	0.138077	6.81494	-12.3981	0
0.9180	16.0927	0.444915	9.86663	-11.4856	0
0.9187	16.7032	-0.166204	14.139	-11.1797	0
0.9193	20.669	-0.470484	16.884	-10.5679	0
0.9200	22.1927	-0.470484	19.9357	-9.04367	0
0.9207	21.2795	-1.69272	21.7667	-8.7378	0
0.9213	24.0243	-2.9124	19.632	-7.82527	0
0.9220	26.4664	-0.777322	16.2737	-5.68416	0
0.9227	25.8558	3.19111	12.9183	-3.24736	0
0.9233	26.4664	5.93731	10.7806	-3.85401	0
0.9240	26.769	5.32619	10.1703	-6.90765	0
0.9247	23.1111	5.32619	6.50828	-7.21353	0
0.9253	18.8375	5.63303	-1.42611	-3.85401	0
0.9260	17.3085	3.79967	-7.83316	-2.32974	0
0.9267	10.9007	2.27571	-14.2432	-4.15989	0
0.9273	0.829683	3.79967	-22.4813	-4.15989	0
0.9280	-3.43875	2.57999	-27.0603	-3.24736	0
0.9287	-1.6124	0.444915	-28.5846	-4.77163	0
0.9293	-1.30453	2.27571	-33.4703	-6.2959	0
0.9300	-2.21771	2.88427	-36.2153	-6.90765	0
0.9307	-2.82823	-0.470484	-31.943	-6.90765	0
0.9313	-1.6124	0.749195	-26.4499	-6.2959	0
0.9320	3.88229	4.10651	-20.9569	-5.99003	0
0.9327	5.4112	1.36031	-14.2432	-5.68416	0
0.9333	-1.00188	-1.997	-12.1055	-5.07751	0
0.9340	-5.57818	-1.0816	-10.2745	-5.99003	0
0.9347	-3.43875	1.36031	-5.08813	-6.2959	0
0.9353	-4.65979	1.96888	-7.22282	-5.38338	0
0.9360	-7.10187	0.444915	-15.1572	-5.99003	0
0.9367	-2.82823	-1.38588	-11.4952	-6.90765	0
0.9373	-0.0834901	-0.777322	0.404907	-6.2959	0
0.9380	-8.02027	1.05348	1.93224	-5.07751	0
0.9387	-16.2597	2.27571	-1.72979	-4.15989	0
0.9393	-16.2597	1.96888	0.101227	-4.15989	0
0.9400	-10.765	-0.166204	1.3219	-5.68416	0
0.9407	-4.35714	-2.30384	-0.205431	-4.77163	0
0.9413	1.13755	-1.69272	0.404907	0.112154	0
0.9420	3.57964	0.444915	0.711564	0.723902	0
0.9427	5.4112	1.05348	-2.64678	-2.02387	0
0.9433	6.9349	1.36031	-8.13982	-1.41212	0
0.9440	4.80068	1.96888	-12.4122	0.112154	0
0.9447	2.05073	0.138077	-13.9365	-1.41212	0
0.9453	1.13755	-1.997	-14.2432	-1.71799	0
0.9460	0.829683	-1.0816	-13.0225	-0.19372	0
0.9467	5.4112	2.88427	-8.13982	0.112154	0
0.9473	6.63224	5.02191	-2.03644	-0.499594	0
0.9480	-7.10187	2.27571	3.15291	-2.32974	0
0.9487	-25.1096	-4.13464	8.33929	-4.15989	0
0.9493	-32.7385	-5.35432	10.1703	-1.41212	0
0.9500	-32.4307	-0.470484	8.64595	3.1658	0
0.9507	-24.8018	1.36031	7.72896	1.33055	0
0.9513	-15.3413	-1.38588	3.45659	-3.24736	0
0.9520	-14.7308	-2.30384	-4.47779	-3.24736	0
0.9527	-13.5097	-0.470484	-5.39181	-0.499594	0
0.9533	-4.96766	0.444915	-0.815768	1.02468	0
0.9540	-0.694011	0.749195	-0.205431	1.33055	0
0.9547	-1.30453	0.444915	-1.42611	2.24817	0
0.9553	-0.39136	-0.470484	-1.42611	2.85992	0
0.9560	-0.694011	1.36031	-2.34012	2.85992	0
0.9567	-0.694011	2.57999	-3.25712	2.24817	0
0.9573	0.219161	-0.470484	0.101227	2.24817	0
0.9580	-3.74662	-2.60812	4.06693	2.24817	0
0.9587	-7.40974	-1.38588	3.76325	1.63643	0
0.9593	-9.24131	1.66459	0.711564	1.02468	0
0.9600	-16.2597	3.19111	0.711564	-0.19372	0
0.9607	-19.3123	1.05348	3.45659	0.418028	0
0.9613	-14.1203	-2.60812	3.15291	2.85992	0
0.9620	-10.4624	-2.30384	1.3219	3.1658	0
0.9627	-8.02027	-0.166204	2.84626	1.02468	0
0.9633	-8.02027	-0.470484	3.76325	1.63643	0
0.9640	-15.9518	-1.0816	3.15291	1.9423	0
0.9647	-17.7834	-2.30384	2.54258	-1.41212	0
0.9653	-7.40974	-5.05004	1.93224	-2.32974	0
0.9660	-3.43875	-3.8278	1.93224	1.33055	0
0.9667	-6.49135	-1.38588	3.45659	3.46657	0
0.9673	-0.694011	-2.30384	4.06693	3.46657	0
0.9680	7.54542	-2.30384	3.76325	2.85992	0
0.9687	9.06911	-0.470484	3.45659	-0.19372	0
0.9693	10.9007	-1.38588	3.76325	-1.11134	0
0.9700	17.0059	-2.60812	5.28761	1.9423	0
0.9707	20.9717	-1.0816	7.72896	2.24817	0
0.9713	21.2795	0.138077	8.03561	-2.32974	0
0.9720	23.4137	-0.470484	7.42528	-3.85401	0
0.9727	27.6874	-1.69272	10.1703	-1.11134	0
0.9733	28.9084	-1.997	13.222	1.02468	0
0.9740	27.6874	-1.38588	12.0013	3.1658	0
0.9747	25.8558	-2.30384	11.391	4.99594	0
0.9753	21.5822	-3.21924	15.6633	2.24817	0
0.9760	14.2611	-1.38588	17.4944	-1.11134	0
0.9767	7.54542	0.138077	13.5287	1.63643	0
0.9773	1.74807	-2.30384	12.308	3.46657	0
0.9780	0.219161	-2.9124	13.5287	0.723902	0
0.9787	3.27177	-0.470484	10.477	0.418028	0
0.9793	1.74807	-0.777322	9.25629	2.85992	0
0.9800	-4.04927	-1.38588	11.6976	3.1658	0
0.9807	-3.43875	0.138077	8.94963	2.24817	0
0.9813	1.74807	-2.30384	4.37359	2.24817	0
0.9820	3.88229	-5.35432	6.81494	3.77244	0
0.9827	5.4112	-2.9124	10.477	4.99594	0
0.9833	8.45859	-1.38588	8.94963	3.1658	0
0.9840	10.2902	-3.8278	6.2046	-2.02387	0
0.9847	10.2902	-2.30384	2.23592	-3.85401	0
0.9853	9.37698	-0.470484	-2.34012	-0.499594	0
0.9860	5.71385	-3.52352	-7.22282	1.63643	0
0.9867	-3.43875	-2.30384	-12.4122	0.112154	0
0.9873	-11.6782	2.27571	-15.7675	0.112154	0
0.9880	-14.1203	-1.0816	-15.1572	2.24817	0
0.9887	-15.9518	-4.7432	-13.9365	0.418028	0
0.9893	-17.7834	-1.0816	-12.4122	-2.32974	0
0.9900	-11.6782	0.444915	-8.75016	-0.499594	0
0.9907	-4.96766	-2.9124	-6.91914	0.418028	0
0.9913	-7.10187	-1.997	-7.83316	-2.32974	0
0.9920	-5.57818	0.749195	-6.91914	-2.63561	0
0.9927	2.05073	-0.166204	-3.25712	-0.499594	0
0.9933	2.96912	-2.30384	0.404907	-0.499594	0
0.9940	2.05073	-2.9124	1.3219	2.24817	0
0.9947	6.63224	-1.0816	1.3219	4.07832	0
0.9953	7.54542	0.444915	2.54258	-0.499594	0
0.9960	5.71385	-1.0816	4.37359	-4.77163	0
0.9967	7.54542	-3.8278	1.62558	-2.32974	0
0.9973	7.54542	-5.05004	-4.47779	-0.499594	0
0.9980	7.54542	-4.13464	-6.30881	-1.71799	0
0.9987	12.7322	-1.38588	-0.815768	-0.19372	0
0.9993	14.8717	-0.470484	4.98393	1.33055	0
1.0000	13.3428	-1.997	3.15291	-0.19372	0
1.0007	14.8717	-1.997	-3.86746	-1.41212	0
1.0013	13.9533	-0.777322	-8.75016	-0.499594	0
1.0020	9.37698	-1.69272	-8.4435	0.418028	0
1.0027	4.49281	-1.38588	-6.00215	1.02468	0
1.0033	-0.694011	0.444915	-3.5608	0.112154	0
1.0040	-2.52557	0.138077	-1.11945	-1.41212	0
1.0047	-1.00188	-2.9124	0.101227	-1.71799	0
1.0053	-1.91505	-3.21924	-2.03644	-1.71799	0
1.0060	2.35859	-1.997	-2.34012	-1.41212	0
1.0067	12.4296	-1.0816	1.3219	-0.19372	0
1.0073	12.4296	-0.470484	2.84626	-1.71799	0
1.0080	7.84807	-1.38588	1.62558	-5.07751	0
1.0087	10.2902	-2.30384	1.3219	-5.99003	0
1.0093	6.63224	-2.30384	1.93224	-4.77163	0
1.0100	-6.1887	-2.30384	2.23592	-4.15989	0
1.0107	-14.4281	-1.69272	0.101227	-5.07751	0
1.0113	-15.0387	-1.0816	-4.47779	-7.21353	0
1.0120	-8.63079	-0.470484	-5.08813	-9.34955	0
1.0127	-5.27031	0.444915	-2.03644	-8.12605	0
1.0133	-18.0913	0.444915	-5.69847	-5.99003	0
1.0140	-35.7912	-0.470484	-13.9365	-5.07751	0
1.0147	-44.6411	1.36031	-20.6502	-3.54814	0
1.0153	-50.4384	2.27571	-29.8053	-4.46576	0
1.0160	-48.3042	1.05348	-36.522	-6.90765	0
1.0167	-32.128	1.36031	-30.4156	-6.2959	0
1.0173	-20.2255	3.49539	-22.4813	-4.77163	0
1.0180	-17.1729	2.57999	-19.7362	-5.07751	0
1.0187	-8.93344	0.749195	-14.2432	-4.15989	0
1.0193	3.57964	0.749195	-7.83316	-5.07751	0
1.0200	13.6506	-0.470484	-3.5608	-10.2621	0
1.0207	21.2795	-0.470484	0.404907	-10.5679	0
1.0213	20.669	0.749195	1.93224	-5.07751	0
1.0220	14.2611	-0.777322	-0.509111	-4.77163	0
1.0227	13.6506	-1.997	-0.509111	-7.5194	0
1.0233	17.6164	0.444915	2.23592	-6.90765	0
1.0240	13.3428	0.749195	4.06693	-7.82527	0
1.0247	-1.6124	-0.777322	4.67727	-10.8738	0
1.0253	-15.3413	0.444915	4.98393	-11.4856	0
1.0260	-15.6492	0.138077	6.2046	-10.5679	0
1.0267	-11.6782	-2.30384	9.25629	-9.96129	0
1.0273	-14.7308	-1.69272	11.391	-7.82527	0
1.0280	-19.0044	0.138077	11.0873	-7.5194	0
1.0287	-22.3597	1.05348	7.42528	-9.04367	0
1.0293	-26.6333	2.27571	1.3219	-9.34955	0
1.0300	-24.4991	2.27571	-2.64678	-7.82527	0
1.0307	-19.9228	1.36031	-4.78147	-7.82527	0
1.0313	-26.6333	2.57999	-7.83316	-10.2621	0
1.0320	-35.1806	3.19111	-9.66417	-11.4856	0
1.0327	-29.9938	1.36031	-12.4122	-8.7378	0
1.0333	-21.1386	0.444915	-17.9052	-6.90765	0
1.0340	-18.0913	-0.470484	-20.9569	-7.82527	0
1.0347	-13.8176	-1.38588	-18.2089	-5.68416	0
1.0353	-5.88083	0.749195	-14.2432	-2.94149	0
1.0360	-1.00188	3.79967	-12.4122	-5.07751	0
1.0367	-1.6124	4.10651	-12.1055	-5.07751	0
1.0373	-0.694011	3.49539	-9.36049	-2.32974	0
1.0380	2.35859	2.27571	-6.91914	-3.85401	0
1.0387	2.35859	1.36031	-6.91914	-3.54814	0
1.0393	2.05073	1.05348	-5.08813	1.02468	0
1.0400	4.19016	1.96888	-1.42611	-0.499594	0
1.0407	1.74807	2.27571	-1.42611	-5.38338	0
1.0413	-2.21771	1.36031	-1.72979	-1.41212	0
1.0420	2.66125	0.444915	1.93224	2.85992	0
1.0427	6.02172	3.19111	3.15291	0.723902	0
1.0433	1.13755	4.10651	4.06693	0.418028	0
1.0440	0.219161	0.749195	9.55997	1.33055	0
1.0447	2.05073	1.05348	13.222	-2.02387	0
1.0453	-4.35714	3.19111	14.139	-2.63561	0
1.0460	-13.5097	1.66459	16.884	0.112154	0
1.0467	-14.4281	0.138077	17.4944	-0.19372	0
1.0473	-11.3755	0.749195	13.8323	-0.499594	0
1.0480	-10.4624	-0.777322	12.6117	0.418028	0
1.0487	-10.765	-2.30384	13.5287	-2.02387	0
1.0493	-10.1545	-1.0816	12.308	-2.63561	0
1.0500	-7.10187	-0.166204	12.308	0.418028	0
1.0507	-2.52557	-0.166204	12.308	0.112154	0
1.0513	0.219161	0.138077	10.477	-2.63561	0
1.0520	2.66125	0.444915	12.9183	-0.499594	0
1.0527	5.71385	1.05348	16.2737	1.63643	0
1.0533	8.15594	1.36031	11.391	-0.805468	0
1.0540	9.37698	-0.166204	5.28761	-2.02387	0
1.0547	8.15594	-0.470484	4.98393	0.112154	0
1.0553	5.71385	1.36031	4.98393	1.02468	0
1.0560	6.63224	1.36031	4.06693	0.418028	0
1.0567	10.9007	-1.69272	6.81494	0.418028	0
1.0573	12.4296	-2.30384	8.64595	-0.499594	0
1.0580	10.598	0.444915	6.2046	-1.11134	0
1.0587	9.67963	1.36031	6.81494	2.85992	0
1.0593	10.598	-0.777322	7.42528	7.13196	0
1.0600	10.598	0.138077	4.06693	5.90846	0
1.0607	9.06911	2.27571	2.23592	3.1658	0
1.0613	7.54542	0.138077	2.23592	4.99594	0
1.0620	7.24276	-1.38588	-1.42611	7.13196	0
1.0627	6.02172	0.138077	-4.78147	6.21434	0
1.0633	4.80068	-0.166204	-2.34012	5.90846	0
1.0640	5.4112	-2.30384	0.711564	6.82609	0
1.0647	6.02172	-2.30384	0.101227	6.21434	0
1.0653	4.80068	-2.30384	1.3219	7.13196	0
1.0660	4.80068	-1.38588	4.98393	10.7923	0
1.0667	6.63224	2.88427	3.15291	13.54	0
1.0673	6.02172	5.02191	1.3219	12.3165	0
1.0680	5.10333	2.27571	5.89794	8.65623	0
1.0687	5.4112	-0.470484	7.72896	5.60259	0
1.0693	6.63224	-0.777322	6.2046	4.99594	0
1.0700	9.37698	-1.38588	10.7806	6.52021	0
1.0707	12.1217	-0.166204	14.4427	8.35036	0
1.0713	12.1217	3.19111	10.1703	7.73861	0
1.0720	11.5112	3.19111	6.2046	5.90846	0
1.0727	12.4296	-0.166204	2.54258	5.60259	0
1.0733	15.7848	-0.166204	-2.34012	6.21434	0
1.0740	19.448	2.27571	-0.205431	7.73861	0
1.0747	17.6164	1.36031	5.28761	9.26798	0
1.0753	12.1217	-1.38588	3.76325	7.73861	0
1.0760	12.1217	-0.777322	1.93224	6.21434	0
1.0767	13.0401	2.27571	3.45659	8.04448	0
1.0773	9.06911	1.96888	4.06693	9.26798	0
1.0780	7.54542	0.749195	5.89794	8.35036	0
1.0787	9.9875	4.10651	8.94963	10.1805	0
1.0793	5.71385	5.93731	3.45659	12.3165	0
1.0800	-0.0834901	2.27571	-6.61249	9.57385	0
1.0807	1.13755	-0.470484	-11.1915	8.96211	0
1.0813	0.527031	0.138077	-12.4122	12.0157	0
1.0820	-7.10187	0.444915	-13.0225	12.6224	0
1.0827	-11.0729	1.05348	-13.3262	12.3165	0
1.0833	-11.6782	1.36031	-13.9365	13.2341	0
1.0840	-12.8992	-0.470484	-13.0225	13.2341	0
1.0847	-12.8992	-0.166204	-8.75016	13.2341	0
1.0853	-13.5097	1.36031	-5.08813	14.1518	0
1.0860	-14.1203	-1.38588	-2.95046	12.6224	0
1.0867	-11.6782	-1.38588	-0.815768	10.4864	0
1.0873	-11.0729	1.66459	-0.509111	9.57385	0
1.0880	-13.2071	1.05348	-0.815768	9.57385	0
1.0887	-12.5966	0.444915	-0.509111	10.4864	0
1.0893	-13.5097	2.57999	-0.815768	10.4864	0
1.0900	-17.1729	1.66459	0.101227	7.43783	0
1.0907	-15.6492	-1.0816	3.15291	4.99594	0
1.0913	-9.54396	0.444915	1.93224	3.77244	0
1.0920	-4.35714	1.36031	-0.815768	3.46657	0
1.0927	2.96912	-0.166204	-0.205431	4.99594	0
1.0933	10.9007	-0.470484	0.101227	6.52021	0
1.0940	14.8717	-0.470484	1.93224	5.30181	0
1.0947	17.6164	-0.470484	11.0873	4.99594	0
1.0953	20.3611	0.444915	20.2424	5.90846	0
1.0960	21.5822	0.444915	22.9874	3.46657	0
1.0967	20.669	-1.38588	23.5977	3.46657	0
1.0973	17.3085	-2.60812	21.7667	5.90846	0
1.0980	13.3428	-1.38588	18.1047	6.82609	0
1.0987	12.7322	-0.166204	17.801	7.43783	0
1.0993	13.6506	0.138077	13.5287	9.26798	0
1.1000	12.4296	-0.470484	1.62558	7.73861	0
1.1007	8.76646	-0.166204	-5.39181	7.13196	0
1.1013	4.80068	2.27571	-5.08813	9.87973	0
1.1020	2.05073	3.19111	-6.91914	9.87973	0
1.1027	-2.82823	3.19111	-11.8018	8.04448	0
1.1033	-11.6782	2.27571	-16.0742	7.13196	0
1.1040	-14.7308	1.05348	-21.2606	3.77244	0
1.1047	-8.02027	-0.470484	-20.3466	1.02468	0
1.1053	-0.39136	0.138077	-12.4122	3.1658	0
1.1060	2.96912	1.36031	-6.91914	4.99594	0
1.1067	4.19016	0.444915	-7.52948	4.38419	0
1.1073	4.80068	0.444915	-7.83316	4.69007	0
1.1080	-0.694011	2.88427	-7.52948	4.38419	0
1.1087	-16.2597	0.749195	-9.66417	2.85992	0
1.1093	-33.6517	-4.7432	-11.4952	1.63643	0
1.1100	-34.5701	-3.8278	-10.8848	1.02468	0
1.1107	-19.0044	0.444915	-8.75016	1.33055	0
1.1113	-8.93344	0.138077	-6.00215	1.63643	0
1.1120	-8.02027	-0.166204	-1.11945	0.418028	0
1.1127	-3.1361	0.749195	4.37359	-0.499594	0
1.1133	1.4402	-1.69272	7.42528	-1.41212	0
1.1140	-2.52557	-1.38588	9.55997	-0.805468	0
1.1147	-7.40974	2.27571	12.308	3.46657	0
1.1153	-8.02027	1.66459	12.6117	5.60259	0
1.1160	-7.10187	-2.30384	10.477	0.112154	0
1.1167	-3.1361	-3.21924	8.64595	-3.54814	0
1.1173	2.96912	-2.30384	6.81494	-0.805468	0
1.1180	2.96912	-0.470484	5.89794	1.02468	0
1.1187	-1.00188	-0.166204	4.06693	1.9423	0
1.1193	-2.52557	-2.60812	-0.205431	4.07832	0
1.1200	-3.74662	-3.21924	-0.509111	3.77244	0
1.1207	-5.27031	-2.30384	2.23592	3.46657	0
1.1213	-3.1361	-3.52352	-2.34012	4.07832	0
1.1220	-0.39136	-3.21924	-12.4122	1.02468	0
1.1227	-2.21771	-1.0816	-16.9882	-0.805468	0
1.1233	-4.35714	-2.9124	-18.8192	1.02468	0
1.1240	-3.43875	-5.05004	-19.1259	0.723902	0
1.1247	-2.82823	-2.30384	-16.6845	-1.41212	0
1.1253	-3.1361	-2.30384	-14.5469	-1.41212	0
1.1260	-1.00188	-6.26972	-15.1572	-1.41212	0
1.1267	2.05073	-5.35432	-12.4122	-1.71799	0
1.1273	2.96912	-0.777322	-6.00215	-0.19372	0
1.1280	3.88229	-1.38588	-1.11945	-0.805468	0
1.1287	8.45859	-4.13464	1.3219	-4.46576	0
1.1293	13.0401	-2.60812	2.23592	-6.90765	0
1.1300	15.7848	-1.69272	4.37359	-6.2959	0
1.1307	20.3611	-3.52352	5.89794	-5.07751	0
1.1313	25.8558	-2.30384	6.81494	-3.54814	0
1.1320	28.6006	0.444915	9.25629	-3.54814	0
1.1327	31.3505	-0.470484	14.139	-5.38338	0
1.1333	35.9268	-0.777322	18.4114	-5.07751	0
1.1340	37.7584	-1.0816	19.9357	-3.24736	0
1.1347	36.84	-3.21924	20.546	-2.94149	0
1.1353	33.1821	-3.21924	20.546	-3.85401	0
1.1360	27.6874	0.138077	20.546	-2.94149	0
1.1367	24.0243	-0.166204	19.3254	-1.41212	0
1.1373	19.448	-2.9124	18.1047	-2.63561	0
1.1380	5.71385	-1.69272	17.4944	-5.07751	0
1.1387	-12.2887	1.05348	12.6117	-5.07751	0
1.1393	-22.3597	0.749195	3.76325	-4.77163	0
1.1400	-24.4991	-2.9124	-1.42611	-6.90765	0
1.1407	-21.7492	-4.7432	-1.72979	-6.90765	0
1.1413	-16.2597	-3.21924	-0.815768	-2.32974	0
1.1420	-8.93344	-1.38588	4.06693	-1.71799	0
1.1427	-2.52557	-1.0816	8.64595	-5.07751	0
1.1433	1.13755	-1.997	5.28761	-5.07751	0
1.1440	-1.30453	-4.43892	-0.509111	-2.32974	0
1.1447	-5.57818	-4.13464	-4.78147	-3.24736	0
1.1453	-7.10187	-0.777322	-6.91914	-4.15989	0
1.1460	-5.27031	-1.69272	-4.78147	-0.499594	0
1.1467	-3.43875	-4.43892	-1.42611	1.33055	0
1.1473	-2.52557	-1.69272	0.101227	-0.19372	0
1.1480	-1.30453	1.36031	3.15291	-1.71799	0
1.1487	1.74807	0.444915	6.2046	-3.85401	0
1.1493	0.829683	-0.470484	3.45659	-4.46576	0
1.1500	-4.65979	-1.38588	-1.11945	-0.805468	0
1.1507	-6.1887	-1.69272	-2.03644	1.9423	0
1.1513	-3.43875	1.66459	-3.25712	-1.71799	0
1.1520	-5.27031	3.19111	-7.83316	-4.77163	0
1.1527	-8.93344	0.444915	-11.4952	-2.32974	0
1.1533	-9.85183	-0.777322	-11.1915	-0.805468	0
1.1540	-11.6782	-0.470484	-11.8018	-2.02387	0
1.1547	-13.8176	-2.60812	-15.1572	-0.499594	0
1.1553	-12.8992	-2.30384	-14.2432	2.24817	0
1.1560	-11.0729	-0.777322	-12.1055	2.55405	0
1.1567	-11.6782	-1.69272	-14.8535	1.33055	0
1.1573	-11.6782	-1.38588	-17.9052	0.112154	0
1.1580	-8.93344	1.05348	-15.4639	0.723902	0
1.1587	-6.1887	0.749195	-9.66417	3.1658	0
1.1593	-4.65979	0.749195	-2.95046	1.33055	0
1.1600	-3.43875	3.49539	2.23592	-0.805468	0
1.1607	0.829683	3.19111	4.06693	1.63643	0
1.1613	5.71385	1.36031	8.64595	3.77244	0
1.1620	7.54542	1.96888	15.053	2.24817	0
1.1627	8.15594	0.749195	17.1907	3.1658	0
1.1633	10.2902	-0.777322	19.0217	2.55405	0
1.1640	13.0401	0.749195	22.3771	-1.71799	0
1.1647	15.7848	0.138077	22.0734	-2.63561	0
1.1653	17.6164	-1.38588	22.9874	0.723902	0
1.1660	17.3085	1.36031	26.6494	1.33055	0
1.1667	11.5112	1.66459	18.4114	-1.11134	0
1.1673	2.05073	-1.38588	-2.64678	-0.805468	0
1.1680	-5.27031	-0.470484	-20.0399	1.63643	0
1.1687	-8.02027	2.27571	-28.5846	1.33055	0
1.1693	-9.24131	1.36031	-33.1637	-1.41212	0
1.1700	-10.765	-1.38588	-32.857	-0.499594	0
1.1707	-9.85183	-1.69272	-28.5846	-0.499594	0
1.1713	-8.93344	-1.69272	-23.3983	-4.15989	0
1.1720	-9.85183	-1.997	-17.5986	-3.24736	0
1.1727	-11.986	-3.52352	-14.2432	0.112154	0
1.1733	-14.4281	-4.7432	-16.3779	-2.02387	0
1.1740	-13.8176	-3.21924	-14.8535	-3.54814	0
1.1747	-8.93344	-1.997	-5.08813	-1.41212	0
1.1753	-6.49135	-1.997	-0.205431	-3.24736	0
1.1760	-8.32292	-2.30384	-2.64678	-7.5194	0
1.1767	-5.57818	-2.9124	-0.509111	-6.60178	0
1.1773	1.74807	-3.52352	4.67727	-5.07751	0
1.1780	5.71385	-3.21924	5.89794	-5.68416	0
1.1787	5.71385	-2.60812	6.50828	-4.46576	0
1.1793	4.80068	-2.30384	8.94963	-4.15989	0
1.1800	2.05073	-2.30384	10.7806	-4.46576	0
1.1807	1.74807	-2.60812	13.8323	-2.94149	0
1.1813	6.02172	-2.30384	16.5803	-2.32974	0
1.1820	9.06911	-0.470484	14.139	-3.85401	0
1.1827	2.05073	0.444915	8.64595	-3.24736	0
1.1833	-9.85183	-0.470484	4.98393	-1.71799	0
1.1840	-15.6492	-0.470484	0.404907	-2.32974	0
1.1847	-14.4281	1.05348	-4.47779	-2.32974	0
1.1853	-6.79922	1.36031	-3.25712	-2.32974	0
1.1860	4.19016	0.749195	2.23592	-2.02387	0
1.1867	5.71385	0.444915	4.98393	-0.805468	0
1.1873	-5.88083	1.36031	3.45659	-0.805468	0
1.1880	-14.7308	1.05348	4.37359	-2.32974	0
1.1887	-13.5097	-1.0816	9.25629	-4.15989	0
1.1893	-8.02027	-1.38588	11.391	-5.99003	0
1.1900	-4.35714	1.36031	13.222	-5.07751	0
1.1907	-3.43875	2.27571	16.2737	-5.07751	0
1.1913	-3.1361	0.444915	14.7493	-6.90765	0
1.1920	-1.30453	0.444915	11.391	-5.07751	0
1.1927	0.219161	1.96888	9.86663	-1.41212	0
1.1933	-1.00188	0.444915	4.06693	-3.54814	0
1.1940	-8.02027	-1.38588	-3.25712	-5.99003	0
1.1947	-24.1913	-0.470484	-2.03644	-3.24736	0
1.1953	-37.6227	0.444915	1.62558	-1.11134	0
1.1960	-33.9596	-0.470484	0.404907	-1.11134	0
1.1967	-20.836	-0.777322	-3.25712	-1.41212	0
1.1973	-13.5097	1.36031	-7.22282	-2.63561	0
1.1980	-11.6782	3.79967	-9.66417	-2.32974	0
1.1987	-8.93344	3.49539	-7.83316	1.33055	0
1.1993	-6.1887	2.27571	-6.00215	2.24817	0
1.2000	-5.57818	2.27571	-5.69847	-0.805468	0
1.2007	-3.74662	1.96888	-1.72979	-0.499594	0
1.2013	2.05073	0.444915	2.84626	2.24817	0
1.2020	6.63224	1.36031	5.28761	2.85992	0
1.2027	7.54542	3.19111	7.72896	1.9423	0
1.2033	9.06911	2.57999	6.81494	2.55405	0
1.2040	10.9007	2.27571	-0.205431	4.69007	0
1.2047	7.24276	5.02191	-7.22282	4.07832	0
1.2053	-0.0834901	5.32619	-10.8848	3.1658	0
1.2060	-4.35714	1.36031	-9.36049	4.99594	0
1.2067	-3.43875	-0.166204	-2.95046	6.21434	0
1.2073	1.13755	1.36031	1.93224	3.1658	0
1.2080	1.13755	1.66459	2.54258	1.33055	0
1.2087	-4.96766	1.36031	4.06693	1.9423	0
1.2093	-7.10187	1.66459	4.98393	1.33055	0
1.2100	-4.35714	1.96888	3.45659	1.63643	0
1.2107	-3.74662	2.88427	1.3219	4.07832	0
1.2113	-4.04927	4.10651	-0.509111	2.24817	0
1.2120	-0.39136	1.96888	-1.42611	-1.71799	0
1.2127	5.10333	-0.470484	1.3219	-0.499594	0
1.2133	11.5112	1.66459	8.33929	0.723902	0
1.2140	13.9533	3.49539	11.391	-1.11134	0
1.2147	10.9007	-0.166204	6.81494	-0.499594	0
1.2153	9.9875	-2.30384	2.54258	1.63643	0
1.2160	14.2611	0.749195	1.62558	1.63643	0
1.2167	15.1743	2.88427	-1.11945	1.33055	0
1.2173	11.8191	1.66459	-5.69847	0.418028	0
1.2180	10.2902	0.444915	-7.83316	-0.19372	0
1.2187	12.7322	0.444915	-7.83316	2.55405	0
1.2193	16.7032	0.444915	-7.83316	4.38419	0
1.2200	16.7032	0.444915	-8.13982	1.9423	0
1.2207	9.9875	0.444915	-10.2745	1.9423	0
1.2213	2.05073	0.444915	-10.5812	4.38419	0
1.2220	0.829683	-0.470484	-6.91914	2.55405	0
1.2227	4.19016	0.138077	-4.17114	1.33055	0
1.2233	5.71385	1.05348	-6.61249	1.63643	0
1.2240	3.88229	-1.0816	-9.66417	-1.11134	0
1.2247	2.05073	-1.997	-6.00215	-4.15989	0
1.2253	2.66125	1.36031	1.93224	-4.77163	0
1.2260	3.27177	1.96888	3.15291	-2.94149	0
1.2267	-0.694011	-2.30384	-1.72979	0.418028	0
1.2273	-7.7124	-3.21924	-5.39181	0.418028	0
1.2280	-13.8176	-1.997	-9.66417	-2.32974	0
1.2287	-19.9228	-2.9124	-19.7362	-2.63561	0
1.2293	-22.6676	-2.9124	-29.5016	-1.41212	0
1.2300	-16.2597	-0.470484	-30.4156	-2.94149	0
1.2307	-6.1887	0.444915	-24.9226	-3.54814	0
1.2313	-5.27031	-1.69272	-20.3466	-2.63561	0
1.2320	-10.765	-2.9124	-16.9882	-3.24736	0
1.2327	-11.0729	-2.30384	-11.8018	-3.24736	0
1.2333	-7.10187	-2.60812	-6.91914	-3.54814	0
1.2340	-3.43875	-3.21924	-4.17114	-4.15989	0
1.2347	-0.39136	-2.60812	-0.509111	-1.71799	0
1.2353	-2.52557	-0.470484	-0.509111	-2.32974	0
1.2360	-8.93344	0.444915	-6.00215	-9.34955	0
1.2367	-8.02027	0.138077	-4.17114	-11.1797	0
1.2373	2.05073	-1.0816	6.2046	-6.90765	0
1.2380	8.45859	-1.0816	10.1703	-6.90765	0
1.2387	9.37698	-0.777322	8.33929	-7.21353	0
1.2393	11.5112	-1.997	11.391	-5.38338	0
1.2400	12.4296	-1.38588	12.9183	-6.90765	0
1.2407	11.8191	0.138077	11.0873	-7.82527	0
1.2413	14.5638	-1.38588	11.391	-5.68416	0
1.2420	14.8717	-2.30384	11.0873	-5.99003	0
1.2427	9.37698	1.05348	11.6976	-7.82527	0
1.2433	9.06911	1.36031	15.6633	-6.60178	0
1.2440	13.6506	-2.30384	14.139	-5.68416	0
1.2447	13.6506	-2.60812	4.67727	-6.90765	0
1.2453	10.9007	-1.38588	-2.95046	-5.38338	0
1.2460	13.3428	0.138077	-4.47779	-2.94149	0
1.2467	17.9191	3.19111	-0.509111	-3.54814	0
1.2473	18.5296	3.79967	5.28761	-5.68416	0
1.2480	17.6164	-0.777322	4.98393	-7.5194	0
1.2487	17.3085	-1.38588	1.01524	-10.2621	0
1.2493	14.8717	1.96888	2.84626	-9.96129	0
1.2500	14.8717	1.96888	8.03561	-6.2959	0
1.2507	21.8901	-1.0816	11.391	-6.60178	0
1.2513	23.1111	-1.38588	13.222	-10.2621	0
1.2520	11.5112	0.749195	14.7493	-8.7378	0
1.2527	0.219161	2.27571	18.1047	-3.54814	0
1.2533	-7.10187	1.05348	19.9357	-5.07751	0
1.2540	-14.7308	-1.38588	15.3597	-8.7378	0
1.2547	-17.1729	-2.30384	11.391	-6.2959	0
1.2553	-16.2597	-2.60812	12.0013	-3.85401	0
1.2560	-19.9228	-1.69272	7.72896	-5.07751	0
1.2567	-23.5807	-1.38588	-3.25712	-4.15989	0
1.2573	-21.7492	-2.30384	-10.5812	-3.85401	0
1.2580	-17.4807	-2.30384	-9.36049	-5.99003	0
1.2587	-15.0387	1.05348	-3.25712	-4.46576	0
1.2593	-16.5623	3.19111	1.62558	-2.32974	0
1.2600	-19.9228	1.36031	-0.205431	-4.15989	0
1.2607	-17.4807	-1.38588	-5.39181	-4.15989	0
1.2613	-9.54396	-2.30384	-9.66417	-0.499594	0
1.2620	-1.91505	-1.38588	-12.4122	0.418028	0
1.2627	4.80068	0.749195	-12.4122	-0.805468	0
1.2633	12.1217	1.05348	-7.83316	-0.499594	0
1.2640	16.0927	0.138077	-6.91914	0.112154	0
1.2647	9.67963	-0.166204	-12.4122	1.63643	0
1.2653	-11.986	1.05348	-12.4122	0.723902	0
1.2660	-33.6517	1.36031	-3.86746	-2.94149	0
1.2667	-36.7043	-0.166204	2.84626	-3.24736	0
1.2673	-28.1622	-1.38588	2.23592	-1.71799	0
1.2680	-22.6676	-1.69272	3.45659	-2.32974	0
1.2687	-19.0044	-1.0816	7.72896	-3.24736	0
1.2693	-14.7308	0.444915	10.477	-3.24736	0
1.2700	-8.02027	2.57999	12.0013	-2.94149	0
1.2707	-1.91505	3.19111	11.6976	-2.94149	0
1.2713	-3.43875	2.27571	8.33929	-4.77163	0
1.2720	-6.1887	1.36031	6.81494	-6.60178	0
1.2727	1.4402	-0.470484	8.64595	-4.46576	0
1.2733	9.9875	-1.38588	5.89794	-2.32974	0
1.2740	12.1217	1.05348	1.3219	-1.41212	0
1.2747	15.4822	1.36031	4.06693	-0.19372	0
1.2753	19.448	-1.997	10.1703	0.418028	0
1.2760	20.9717	-1.69272	11.0873	1.02468	0
1.2767	23.7216	1.36031	9.55997	1.9423	0
1.2773	24.6348	1.05348	10.7806	1.33055	0
1.2780	19.448	-0.777322	12.9183	1.02468	0
1.2787	14.8717	-0.470484	14.4427	2.55405	0
1.2793	11.8191	-0.166204	15.053	4.07832	0
1.2800	6.32437	-1.38588	12.308	4.69007	0
1.2807	2.96912	-2.30384	9.86663	4.99594	0
1.2813	3.88229	-2.30384	10.477	4.99594	0
1.2820	2.66125	-0.166204	9.86663	6.52021	0
1.2827	0.219161	2.27571	7.42528	6.82609	0
1.2833	0.527031	1.66459	8.64595	2.85992	0
1.2840	3.88229	-0.777322	13.222	-0.499594	0
1.2847	9.37698	-2.30384	14.139	-0.499594	0
1.2853	13.9533	-2.60812	14.139	-0.805468	0
1.2860	14.2611	-1.38588	12.9183	1.02468	0
1.2867	10.598	0.138077	4.06693	5.30181	0
1.2873	1.74807	-1.38588	-6.61249	5.90846	0
1.2880	-7.40974	-2.9124	-11.4952	2.85992	0
1.2887	-7.10187	-0.777322	-20.3466	0.112154	0
1.2893	-0.0834901	0.444915	-31.6363	-3.24736	0
1.2900	5.71385	-0.166204	-29.8053	-4.15989	0
1.2907	9.37698	0.444915	-16.9882	-0.805468	0
1.2913	11.2085	1.05348	-8.75016	-0.499594	0
1.2920	9.37698	-0.777322	-6.00215	-3.24736	0
1.2927	6.63224	-1.0816	-5.39181	-3.85401	0
1.2933	0.527031	-0.470484	-6.91914	-3.54814	0
1.2940	-6.79922	-1.38588	-6.61249	-2.63561	0
1.2947	-4.04927	-0.166204	-5.08813	0.723902	0
1.2953	2.96912	2.57999	-5.39181	-0.19372	0
1.2960	1.74807	0.444915	-3.25712	-5.99003	0
1.2967	-0.0834901	-3.8278	1.3219	-5.07751	0
1.2973	1.74807	-3.21924	1.3219	-0.19372	0
1.2980	-6.49135	-0.470484	-5.08813	-0.19372	0
1.2987	-21.7492	-0.470484	-15.1572	-0.499594	0
1.2993	-26.3307	-1.38588	-25.8396	2.24817	0
1.3000	-20.5333	-1.69272	-29.195	0.418028	0
1.3007	-14.7308	-1.69272	-27.0603	-2.32974	0
1.3013	-9.85183	-2.30384	-26.1433	-0.19372	0
1.3020	-6.79922	-1.997	-24.3123	1.33055	0
1.3027	-7.10187	-0.470484	-18.5156	-1.71799	0
1.3033	-8.02027	-0.166204	-15.1572	-2.32974	0
1.3040	-4.65979	-2.30384	-11.4952	-0.499594	0
1.3047	0.829683	-2.30384	-5.08813	-1.11134	0
1.3053	2.66125	0.138077	-5.08813	-4.15989	0
1.3060	-1.30453	-0.166204	-7.22282	-5.07751	0
1.3067	-1.91505	-0.166204	-2.64678	-3.24736	0
1.3073	3.88229	2.27571	1.93224	-1.41212	0
1.3080	6.63224	2.27571	0.404907	-1.71799	0
1.3087	2.96912	-0.166204	0.101227	-3.54814	0
1.3093	1.4402	-0.470484	3.15291	-5.07751	0
1.3100	6.32437	-0.777322	2.54258	-5.07751	0
1.3107	10.598	-1.38588	-1.42611	-4.46576	0
1.3113	10.9007	-0.166204	-0.815768	-5.07751	0
1.3120	9.37698	1.05348	5.28761	-5.99003	0
1.3127	8.76646	-1.38588	11.391	-5.07751	0
1.3133	10.2902	-2.9124	12.308	-5.38338	0
1.3140	12.1217	-2.30384	11.6976	-5.99003	0
1.3147	14.8717	-1.38588	12.308	-3.54814	0
1.3153	19.448	-1.38588	15.97	-3.24736	0
1.3160	20.669	-0.777322	19.632	-6.90765	0
1.3167	16.7032	-0.166204	19.9357	-6.60178	0
1.3173	13.9533	-1.38588	16.5803	-2.94149	0
1.3180	13.0401	-4.13464	17.1907	-2.32974	0
1.3187	1.13755	-3.52352	20.546	-3.24736	0
1.3193	-19.0044	-0.470484	15.97	-4.46576	0
1.3200	-26.3307	-0.777322	8.64595	-7.5194	0
1.3207	-15.6492	-5.05004	8.64595	-7.21353	0
1.3213	-4.96766	-5.35432	11.391	-3.24736	0
1.3220	-2.52557	-2.30384	6.50828	-3.85401	0
1.3227	-1.00188	-2.30384	-2.03644	-6.2959	0
1.3233	2.05073	-4.7432	-7.83316	-4.15989	0
1.3240	3.27177	-2.9124	-11.4952	-3.24736	0
1.3247	0.219161	-1.0816	-13.3262	-4.15989	0
1.3253	-3.43875	-2.30384	-13.3262	-3.24736	0
1.3260	-3.43875	-1.997	-11.8018	-4.15989	0
1.3267	-3.1361	-0.166204	-9.66417	-7.5194	0
1.3273	-5.27031	-1.38588	-8.13982	-4.46576	0
1.3280	-5.57818	-1.69272	-3.25712	-0.499594	0
1.3287	-1.6124	-1.0816	3.45659	-3.85401	0
1.3293	0.219161	-2.30384	2.84626	-5.99003	0
1.3300	0.527031	-1.69272	-3.25712	-2.32974	0
1.3307	-2.82823	1.66459	-6.00215	-3.24736	0
1.3313	-12.5966	0.444915	-8.75016	-7.21353	0
1.3320	-18.0913	-2.60812	-13.9365	-6.2959	0
1.3327	-12.8992	-2.30384	-16.0742	-5.38338	0
[truncated: 53,782 more rows]
