# Supplementary material for: Identification of Haptic Based Guiding Using Hard Reins
Source: PLoS One. 2015 Jul 22;10(7):e0132020. doi: 10.1371/journal.pone.0132020 (PMC4511788; doi:10.1371/journal.pone.0132020)
Supplement: S4 File — (ZIP) [file pone.0132020.s004.zip › EMGData2/Subject11/T10/t10.txt]

0.0000	2.84781	26.4114	-3.21926	-73.9566	0
0.0007	1.01512	23.0551	-2.60846	-78.8743	0
0.0013	1.32209	23.0551	-2.91745	-79.4473	0
0.0020	1.01512	24.5846	-7.49484	-75.8187	0
0.0027	0.100296	20.3078	-12.9848	-73.0495	0
0.0033	1.93298	16.031	-12.9848	-67.893	0
0.0040	2.23691	14.5157	-9.32004	-53.8083	0
0.0047	0.711192	9.6299	-8.40744	-35.8086	0
0.0053	1.32209	3.21469	-7.49484	-21.7716	0
0.0060	1.93298	-1.04796	-3.83006	-8.35533	0
0.0067	0.407264	-8.07212	-2.91745	8.11661	0
0.0073	1.01512	-12.6463	-2.30666	23.9679	0
0.0080	1.93298	-11.131	1.65993	35.904	0
0.0087	-0.814528	-14.1758	5.6337	44.7368	0
0.0093	-2.34025	-22.1063	6.5463	52.376	0
0.0100	-1.72935	-25.1652	8.0697	59.3945	0
0.0107	-2.64418	-23.6357	8.98949	64.2644	0
0.0113	-3.56204	-22.4178	5.32471	63.978	0
0.0120	-6.00259	-22.7152	2.88152	59.6809	0
0.0127	-8.1392	-23.0268	4.41211	55.4317	0
0.0133	-6.30651	-21.1999	4.71391	46.8853	0
0.0140	-4.47687	-18.141	2.57972	31.9412	0
0.0147	-5.39169	-15.3937	-0.165274	16.6629	0
0.0153	-4.47687	-9.29002	-3.83006	2.91243	0
0.0160	-2.34025	-1.04796	-6.88404	-12.9388	0
0.0167	-1.72935	2.30834	-10.2398	-29.745	0
0.0173	-3.25507	3.21469	-14.2064	-44.0684	0
0.0180	-3.86597	9.02095	-14.2064	-56.5775	0
0.0187	-3.25507	15.422	-11.1524	-66.3652	0
0.0193	-2.64418	16.3425	-10.8506	-72.4288	0
0.0200	-1.42542	16.031	-11.4614	-77.0123	0
0.0207	0.407264	19.6988	-11.1524	-80.4022	0
0.0213	-0.814528	21.2283	-13.5956	-80.6886	0
0.0220	-3.86597	19.0899	-13.8974	-78.2536	0
0.0227	-3.56204	19.9962	-7.49484	-71.2352	0
0.0233	-1.42542	20.3078	-4.74266	-58.726	0
0.0240	-2.03632	14.5157	-6.57505	-44.9756	0
0.0247	-2.95114	8.412	-4.44085	-33.0871	0
0.0253	-1.42542	4.13519	-0.165274	-20.578	0
0.0260	-0.203632	-3.18636	1.65993	-5.63388	0
0.0267	-3.25507	-9.29002	5.32471	10.8858	0
0.0273	-6.61348	-12.9579	8.98949	26.7371	0
0.0280	-4.78079	-18.4526	8.0697	41.3947	0
0.0287	-2.95114	-21.8089	6.23731	52.6625	0
0.0293	-4.78079	-21.1999	3.49232	58.4873	0
0.0300	-3.56204	-23.0268	-0.165274	61.543	0
0.0307	0.100296	-24.8536	0.747328	65.1716	0
0.0313	0.100296	-23.0268	4.41211	65.7923	0
0.0320	4.37353	-22.7152	4.10312	64.5986	0
0.0327	15.0536	-22.1063	0.747328	61.8294	0
0.0333	20.8525	-17.8436	-0.776071	51.1346	0
0.0340	21.1595	-13.8784	-1.99766	34.042	0
0.0347	20.2416	-11.131	-3.52825	20.005	0
0.0353	14.7496	-4.71582	-3.83006	9.93091	0
0.0360	9.56159	1.99679	-1.99766	-5.0132	0
0.0367	10.1725	4.74414	1.35812	-21.7716	0
0.0373	8.03587	7.17994	1.65993	-34.9014	0
0.0380	-0.5106	10.5362	-1.08506	-46.2169	0
0.0387	-8.7501	14.2041	-2.30666	-56.864	0
0.0393	-14.853	17.5604	-2.60846	-64.2167	0
0.0400	-18.5153	19.0899	-5.96425	-68.8002	0
0.0407	-18.2083	17.872	-7.49484	-74.9115	0
0.0413	-14.546	17.263	-1.69586	-75.4844	0
0.0420	-10.8867	18.4809	2.27073	-67.893	0
0.0427	-10.8867	17.872	-1.08506	-61.4475	0
0.0433	-11.8015	14.5157	-2.60846	-54.1425	0
0.0440	-11.1906	11.1594	-0.474266	-38.8642	0
0.0447	-10.5797	5.96204	-0.165274	-23.013	0
0.0453	-10.8867	-0.750566	0.445522	-11.411	0
0.0460	-10.2758	-5.93372	4.71391	3.86732	0
0.0467	-10.8867	-10.5079	8.37869	22.1536	0
0.0473	-12.7164	-15.0963	7.45891	37.0977	0
0.0480	-13.3273	-19.6705	8.37869	51.4688	0
0.0487	-15.4639	-25.7741	11.7345	64.8851	0
0.0493	-18.2083	-29.7394	10.8147	70.9964	0
0.0500	-15.4639	-27.9126	8.37869	73.4314	0
0.0507	-9.66492	-26.6947	7.45891	76.7736	0
0.0513	-4.17294	-28.5215	6.5463	77.3942	0
0.0520	4.0696	-27.3036	6.84811	72.8107	0
0.0527	11.3912	-22.1063	8.0697	65.7923	0
0.0533	10.4764	-20.8884	6.23731	57.5802	0
0.0540	3.76263	-18.4526	1.96892	45.3575	0
0.0547	-1.72935	-10.2105	0.445522	30.4134	0
0.0553	-1.11846	-5.02738	1.35812	16.3764	0
0.0560	0.711192	-4.71582	2.27073	1.09813	0
0.0567	-0.814528	2.60574	1.65993	-17.5223	0
0.0573	-2.03632	10.8478	0.136531	-32.18	0
0.0580	1.32209	11.7683	-0.165274	-41.2992	0
0.0587	3.76263	13.8925	-0.474266	-52.3282	0
0.0593	1.32209	20.9167	-3.21926	-61.7817	0
0.0600	-1.42542	21.2283	-5.66245	-65.1238	0
0.0607	-1.72935	17.5604	-4.74266	-66.3652	0
0.0613	-2.64418	18.4809	-5.66245	-67.5588	0
0.0620	-3.25507	18.4809	-9.32004	-65.1238	0
0.0627	-4.17294	14.8131	-9.01824	-59.6332	0
0.0633	-7.52831	12.3773	-3.83006	-51.994	0
0.0640	-8.7501	9.02095	-0.776071	-38.2913	0
0.0647	-6.91741	3.82364	2.27073	-22.7265	0
0.0653	-7.83223	0.778889	7.7679	-10.1696	0
0.0660	-9.05403	-2.88897	10.8147	4.44026	0
0.0667	-5.39169	-10.2105	9.60029	23.9679	0
0.0673	-0.5106	-13.8784	9.90209	40.1533	0
0.0680	3.45871	-16.3142	12.0363	50.2275	0
0.0687	11.3912	-22.1063	13.2579	58.4873	0
0.0693	19.3268	-25.7741	12.9561	63.6437	0
0.0700	17.4972	-25.4626	12.3453	67.3201	0
0.0707	11.6982	-25.1652	12.6471	73.145	0
0.0713	8.3398	-25.4626	12.9561	74.3386	0
0.0720	5.59532	-25.1652	12.3453	67.6066	0
0.0727	3.76263	-24.5562	11.7345	61.543	0
0.0733	3.76263	-20.591	12.0363	56.3388	0
0.0740	2.23691	-15.7052	11.7345	41.6812	0
0.0747	1.01512	-12.0374	10.5129	22.7742	0
0.0753	2.54084	-7.77473	8.98949	9.93091	0
0.0760	3.76263	-1.04796	7.1571	-3.15115	0
0.0767	2.84781	6.2736	5.32471	-22.1058	0
0.0773	4.0696	10.5362	4.10312	-38.2913	0
0.0780	5.59532	13.5952	1.65993	-48.9384	0
0.0787	5.59532	18.1694	-0.165274	-60.5403	0
0.0793	8.3398	21.5257	-0.776071	-68.466	0
0.0800	13.8348	19.9962	-1.69586	-70.9009	0
0.0807	12.917	18.4809	-2.60846	-75.4844	0
0.0813	10.4764	20.3078	-2.60846	-78.2536	0
0.0820	12.917	21.8372	-1.38687	-72.1423	0
0.0827	12.917	21.2283	-1.38687	-64.8374	0
0.0833	5.59532	19.0899	-5.05165	-57.8189	0
0.0840	-0.203632	13.8925	-9.01824	-42.5406	0
0.0847	-0.203632	9.6299	-8.40744	-25.448	0
0.0853	-1.11846	6.57099	-5.66245	-14.7531	0
0.0860	-2.34025	1.07628	-4.13186	-0.429703	0
0.0867	0.100296	-5.63632	-1.38687	20.005	0
0.0873	2.84781	-9.60158	3.19052	33.7555	0
0.0880	2.84781	-13.8784	6.5463	44.7368	0
0.0887	3.45871	-17.5321	8.98949	56.9595	0
0.0893	2.84781	-19.3589	10.8147	63.0708	0
0.0900	0.711192	-20.591	10.8147	64.8851	0
0.0907	0.407264	-22.1063	9.60029	69.7551	0
0.0913	1.01512	-20.2794	8.37869	67.9408	0
0.0920	0.100296	-18.75	7.45891	62.4501	0
0.0927	0.100296	-20.591	7.45891	62.7366	0
0.0933	0.711192	-18.4526	6.5463	56.0523	0
0.0940	1.32209	-10.8195	3.19052	36.477	0
0.0947	4.98443	-5.63632	2.27073	22.1536	0
0.0953	6.81407	-2.88897	4.41211	13.3208	0
0.0960	2.54084	0.778889	3.19052	-4.10605	0
0.0967	0.100296	4.43259	-1.99766	-21.7716	0
0.0973	2.84781	7.4915	-4.13186	-33.7078	0
0.0980	2.54084	13.5952	-5.66245	-46.2169	0
0.0987	-1.11846	18.7783	-9.32004	-56.864	0
0.0993	-3.25507	18.1694	-11.4614	-62.3546	0
0.1000	-5.08776	17.5604	-11.7632	-68.1795	0
0.1007	-7.22438	19.9962	-9.93084	-73.3837	0
0.1013	-6.91741	19.9962	-8.10563	-72.1423	0
0.1020	-6.30651	18.1694	-10.2398	-69.0866	0
0.1027	-7.22438	18.1694	-12.0722	-66.031	0
0.1033	-6.00259	17.872	-8.10563	-56.864	0
0.1040	-5.39169	12.9862	-5.66245	-40.3921	0
0.1047	-8.7501	6.2736	-8.40744	-25.448	0
0.1053	-12.7164	1.38784	-6.88404	-12.6524	0
0.1060	-12.7164	-3.18636	-2.91745	4.77447	0
0.1067	-9.05403	-8.68107	-1.69586	24.5885	0
0.1073	-7.83223	-14.4873	-1.69586	39.5326	0
0.1080	-9.05403	-17.8436	-0.776071	52.0418	0
0.1087	-5.39169	-19.6705	1.65993	62.1159	0
0.1093	4.37353	-23.3384	4.41211	67.9408	0
0.1100	11.0873	-26.6947	3.49232	71.9036	0
0.1107	11.0873	-24.2447	2.88152	76.4871	0
0.1113	6.81407	-21.8089	5.02291	77.1078	0
0.1120	5.59532	-23.0268	5.32471	74.0521	0
0.1127	9.25766	-23.6357	3.19052	69.7551	0
0.1133	9.25766	-19.3589	1.04913	60.3016	0
0.1140	4.37353	-13.8784	-0.165274	43.4955	0
0.1147	3.76263	-9.29002	0.747328	27.3577	0
0.1153	4.67746	-3.49792	-0.165274	16.0422	0
0.1160	1.93298	3.52624	-4.74266	3.24664	0
0.1167	1.93298	8.7094	-6.57505	-14.7531	0
0.1173	1.01512	12.6747	-5.66245	-31.5593	0
0.1180	-5.08776	16.3425	-7.49484	-41.6334	0
0.1187	-6.00259	19.6988	-7.18584	-48.9384	0
0.1193	-1.72935	21.5257	-2.91745	-57.1982	0
0.1200	-3.56204	21.8372	-3.21926	-63.3095	0
0.1207	-6.30651	21.5257	-4.74266	-64.2167	0
0.1213	-5.08776	20.3078	-2.91745	-62.3546	0
0.1220	-7.22438	18.7783	-3.52825	-62.3546	0
0.1227	-8.7501	18.7783	-4.44085	-57.8189	0
0.1233	-2.64418	18.1694	-1.99766	-45.8827	0
0.1240	-1.72935	12.3773	-1.38687	-32.7529	0
0.1247	-8.7501	5.66465	-1.99766	-21.1987	0
0.1253	-8.1392	2.91729	0.445522	-5.29967	0
0.1260	0.100296	-1.04796	3.80131	12.7001	0
0.1267	4.37353	-9.29002	6.23731	27.3577	0
0.1273	4.67746	-16.3142	6.84811	39.8669	0
0.1280	4.67746	-19.6705	8.0697	53.2831	0
0.1287	4.37353	-21.1999	10.5129	64.5986	0
0.1293	4.67746	-21.4973	9.90209	70.9964	0
0.1300	4.67746	-23.9473	7.45891	74.625	0
0.1307	2.54084	-26.3831	8.98949	78.3014	0
0.1313	2.23691	-23.0268	9.90209	79.5427	0
0.1320	4.67746	-19.982	7.7679	76.1529	0
0.1327	3.45871	-22.4178	6.23731	69.4686	0
0.1333	2.23691	-21.1999	6.23731	58.4873	0
0.1340	4.67746	-12.6463	3.49232	42.0154	0
0.1347	5.59532	-6.54267	0.747328	26.4506	0
0.1353	7.12104	-2.88897	2.57972	14.5144	0
0.1360	9.25766	3.52624	4.10312	-1.33685	0
0.1367	4.67746	8.7094	0.747328	-22.3923	0
0.1373	-1.72935	11.4568	-3.83006	-40.7263	0
0.1380	-0.814528	15.7336	-3.83006	-51.3733	0
0.1387	1.01512	18.7783	-2.91745	-59.0125	0
0.1393	0.100296	21.2283	-3.83006	-67.5588	0
0.1400	2.84781	25.1935	-1.99766	-73.0495	0
0.1407	4.67746	24.273	-1.08506	-74.2908	0
0.1413	-0.203632	20.9167	-4.44085	-74.2908	0
0.1420	-3.56204	21.2283	-7.49484	-71.8558	0
0.1427	-4.17294	19.9962	-7.18584	-64.2167	0
0.1433	-6.30651	14.5157	-7.79664	-54.1425	0
0.1440	-6.61348	10.8478	-7.18584	-41.2992	0
0.1447	-6.30651	6.57099	-4.13186	-26.0686	0
0.1453	-7.52831	1.69939	-2.91745	-13.2253	0
0.1460	-6.30651	-1.96847	-2.60846	0.811661	0
0.1467	-5.39169	-7.46317	0.747328	18.1907	0
0.1473	-7.52831	-13.5668	3.49232	31.607	0
0.1480	-7.83223	-17.5321	4.71391	43.209	0
0.1487	-7.22438	-21.1999	8.98949	56.6253	0
0.1493	-10.8867	-21.4973	12.6471	64.2644	0
0.1500	-13.6312	-19.6705	12.3453	65.7923	0
0.1507	-11.8015	-21.1999	11.1237	67.0336	0
0.1513	-10.8867	-22.1063	11.1237	65.7923	0
0.1520	-10.5797	-19.0615	9.60029	62.1159	0
0.1527	-3.86597	-17.5321	4.41211	59.3945	0
0.1533	5.28835	-16.3142	-0.776071	50.2275	0
0.1540	9.86552	-10.5079	-0.165274	35.5698	0
0.1547	11.0873	-4.71582	4.71391	23.9679	0
0.1553	12.0021	-0.141616	5.32471	11.793	0
0.1560	8.64676	3.82364	0.136531	-7.44818	0
0.1567	4.37353	8.10045	-3.83006	-26.0686	0
0.1573	6.20318	13.5952	-5.96425	-39.7714	0
0.1580	10.4764	19.0899	-8.10563	-52.3282	0
0.1587	9.86552	20.9167	-8.71643	-62.3546	0
0.1593	7.12104	22.7436	-8.10563	-69.3731	0
0.1600	7.42497	22.7436	-7.18584	-75.198	0
0.1607	8.95069	20.6193	-6.88404	-78.8743	0
0.1613	7.7289	21.8372	-8.10563	-79.4473	0
0.1620	5.59532	23.6641	-8.40744	-76.7258	0
0.1627	5.59532	20.9167	-7.49484	-70.9009	0
0.1633	5.59532	16.3425	-6.57505	-60.8746	0
0.1640	3.76263	12.3773	-5.05165	-45.5962	0
0.1647	4.67746	8.412	-0.165274	-29.1243	0
0.1653	5.59532	6.57099	3.19052	-15.708	0
0.1660	2.23691	1.69939	2.88152	-2.244	0
0.1667	0.407264	-7.46317	2.88152	15.1351	0
0.1673	1.62602	-11.74	1.65993	31.607	0
0.1680	-1.72935	-12.3489	-2.91745	44.1161	0
0.1687	-6.30651	-17.2347	-5.35345	55.4317	0
0.1693	-6.00259	-20.8884	-4.13186	62.1159	0
0.1700	-5.39169	-21.4973	-5.66245	63.3573	0
0.1707	-6.30651	-23.0268	-10.2398	63.3573	0
0.1713	-6.30651	-23.3384	-12.9848	63.978	0
0.1720	-5.69866	-20.591	-11.1524	62.1159	0
0.1727	-7.22438	-19.0615	-8.10563	57.5802	0
0.1733	-8.1392	-16.3142	-7.79664	49.3203	0
0.1740	-8.1392	-10.2105	-10.2398	34.6627	0
0.1747	-8.1392	-4.71582	-11.7632	18.1907	0
0.1753	-9.66492	-0.43901	-11.1524	6.30231	0
0.1760	-12.4124	5.66465	-11.4614	-6.54103	0
0.1767	-11.8015	11.1594	-12.0722	-23.9201	0
0.1773	-10.8867	14.2041	-12.0722	-37.9571	0
0.1780	-13.0203	17.263	-10.2398	-47.7447	0
0.1787	-12.7164	19.6988	-6.57505	-58.1054	0
0.1793	-10.2758	20.3078	-5.35345	-68.466	0
0.1800	-12.7164	21.5257	-8.71643	-72.4288	0
0.1807	-12.4124	22.4462	-11.4614	-71.8558	0
0.1813	-1.42542	21.8372	-9.01824	-71.5216	0
0.1820	5.28835	20.9167	-7.18584	-70.6145	0
0.1827	2.54084	18.7783	-8.40744	-63.596	0
0.1833	4.0696	14.5157	-5.96425	-49.8455	0
0.1840	6.51015	11.7683	-1.69586	-34.6149	0
0.1847	1.01512	8.7094	-1.99766	-20.2438	0
0.1853	-2.64418	2.91729	-3.21926	-5.63388	0
0.1860	-1.72935	-2.57741	-1.69586	9.02376	0
0.1867	-3.86597	-5.63632	0.136531	23.9679	0
0.1873	-6.00259	-11.74	2.88152	40.1533	0
0.1880	-3.56204	-19.0615	7.1571	55.0974	0
0.1887	-2.95114	-21.1999	8.37869	64.5986	0
0.1893	-3.56204	-19.982	7.45891	68.8479	0
0.1900	-2.34025	-20.8884	10.2111	73.145	0
0.1907	-3.25507	-21.1999	11.4255	78.6356	0
0.1913	-4.17294	-21.1999	8.0697	78.6356	0
0.1920	-1.72935	-22.1063	8.98949	72.1901	0
0.1927	-1.11846	-19.982	12.3453	64.8851	0
0.1933	-0.814528	-15.0963	9.90209	55.0974	0
0.1940	3.15174	-12.0374	5.6337	39.5326	0
0.1947	3.76263	-8.07212	3.80131	23.6814	0
0.1953	1.32209	-3.18636	2.27073	9.93091	0
0.1960	2.84781	0.169939	3.49232	-6.8275	0
0.1967	2.84781	4.43259	6.23731	-23.013	0
0.1973	-2.64418	9.9273	4.71391	-33.3736	0
0.1980	-4.47687	12.6747	0.136531	-44.0684	0
0.1987	-2.64418	15.422	-1.99766	-57.8189	0
0.1993	-1.72935	19.6988	-1.99766	-65.1238	0
0.2000	0.407264	21.8372	-1.99766	-66.6517	0
0.2007	1.93298	22.1346	-1.08506	-68.466	0
0.2013	-0.203632	19.9962	-1.08506	-69.7073	0
0.2020	-0.814528	16.3425	-2.30666	-63.8825	0
0.2027	0.407264	16.3425	-1.69586	-55.0497	0
0.2033	-0.5106	17.263	-0.776071	-46.5034	0
0.2040	-2.34025	10.8478	-3.52825	-33.0871	0
0.2047	-2.95114	2.60574	-3.83006	-16.6152	0
0.2053	-4.47687	-1.96847	2.27073	-4.67899	0
0.2060	-5.39169	-5.02738	5.32471	7.83014	0
0.2067	-2.64418	-7.77473	1.65993	26.7371	0
0.2073	0.100296	-10.2105	1.65993	43.8297	0
0.2080	0.407264	-15.0963	6.84811	52.6625	0
0.2087	-1.72935	-20.2794	7.1571	59.3945	0
0.2093	-3.25507	-21.8089	6.23731	66.0787	0
0.2100	-2.03632	-21.8089	9.90209	71.2829	0
0.2107	-1.42542	-21.8089	11.1237	73.4314	0
0.2113	-1.72935	-20.8884	8.0697	71.6171	0
0.2120	0.100296	-20.2794	7.1571	69.1344	0
0.2127	2.54084	-19.6705	8.0697	66.0787	0
0.2133	2.84781	-14.7847	6.23731	54.5245	0
0.2140	4.98443	-6.54267	6.23731	36.8112	0
0.2147	6.81407	0.169939	7.1571	24.3021	0
0.2153	4.67746	3.21469	5.02291	12.7001	0
0.2160	1.62602	5.66465	2.57972	-4.10605	0
0.2167	-0.814528	9.6299	3.49232	-20.8645	0
0.2173	-2.95114	13.5952	2.27073	-35.8086	0
0.2180	-2.03632	16.3425	-1.08506	-48.6519	0
0.2187	0.711192	19.3873	-1.38687	-56.864	0
0.2193	-1.72935	22.7436	-1.69586	-63.8825	0
0.2200	-5.08776	24.882	-5.05165	-69.3731	0
0.2207	-3.25507	23.6641	-7.18584	-69.7073	0
0.2213	-2.34025	21.2283	-7.18584	-67.5588	0
0.2220	-4.47687	20.3078	-8.40744	-66.031	0
0.2227	-2.64418	19.9962	-9.01824	-61.161	0
0.2233	1.01512	17.5604	-5.96425	-49.559	0
0.2240	0.100296	11.4568	-1.99766	-34.2807	0
0.2247	-1.11846	4.43259	0.136531	-20.578	0
0.2253	1.01512	1.07628	1.96892	-8.35533	0
0.2260	2.23691	-1.67107	3.49232	8.11661	0
0.2267	1.93298	-8.68107	6.84811	25.4957	0
0.2273	3.76263	-14.1758	10.8147	39.2462	0
0.2280	4.98443	-14.4873	9.90209	50.8482	0
0.2287	2.84781	-17.5321	6.5463	61.2088	0
0.2293	1.93298	-23.0268	5.32471	67.6066	0
0.2300	3.15174	-23.3384	5.93551	70.6622	0
0.2307	1.62602	-23.0268	5.32471	72.1901	0
0.2313	0.100296	-24.8536	6.23731	71.2829	0
0.2320	1.32209	-22.1063	6.5463	68.2272	0
0.2327	1.32209	-18.4526	4.41211	61.543	0
0.2333	1.62602	-17.5321	1.96892	49.3203	0
0.2340	5.59532	-13.2553	1.04913	34.6627	0
0.2347	8.3398	-5.32477	-0.165274	21.8671	0
0.2353	7.12104	-1.96847	-1.99766	8.73729	0
0.2360	6.20318	2.30834	-2.30666	-6.8275	0
0.2367	5.59532	9.9273	-3.52825	-24.2066	0
0.2373	3.76263	13.5952	-5.96425	-40.3921	0
0.2380	3.76263	15.1246	-6.88404	-52.9012	0
0.2387	3.76263	19.9962	-5.66245	-62.6889	0
0.2393	1.93298	23.0551	-6.27324	-69.7073	0
0.2400	1.93298	21.2283	-7.79664	-72.763	0
0.2407	1.93298	19.3873	-7.18584	-74.2908	0
0.2413	-1.72935	17.872	-5.66245	-74.2908	0
0.2420	-7.22438	17.263	-3.83006	-71.5216	0
0.2427	-13.6312	16.9515	-2.30666	-65.1238	0
0.2433	-16.9896	12.6747	-2.60846	-52.6147	0
0.2440	-13.6312	7.17994	-2.91745	-36.4292	0
0.2447	-6.30651	4.43259	-1.38687	-23.013	0
0.2453	-0.814528	0.778889	-0.165274	-11.411	0
0.2460	3.15174	-5.32477	0.747328	5.39516	0
0.2467	5.59532	-9.60158	0.747328	21.8671	0
0.2473	7.42497	-12.3489	0.445522	34.3762	0
0.2480	11.6982	-16.9231	2.57972	47.1718	0
0.2487	14.4427	-22.4178	5.32471	58.4873	0
0.2493	12.0021	-25.7741	3.19052	62.7366	0
0.2500	10.1725	-25.1652	2.57972	66.0787	0
0.2507	10.7834	-23.9473	3.49232	70.3758	0
0.2513	9.25766	-24.5562	1.04913	68.5615	0
0.2520	6.51015	-23.9473	1.65993	63.6437	0
0.2527	3.76263	-22.7152	8.0697	58.7738	0
0.2533	-0.814528	-20.2794	8.37869	46.2647	0
0.2540	-2.64418	-12.9579	4.71391	27.0235	0
0.2547	-1.11846	-5.32477	4.41211	11.793	0
0.2553	-2.64418	-3.49792	3.80131	-0.143234	0
0.2560	-6.91741	-0.141616	1.35812	-14.4667	0
0.2567	-8.1392	7.4915	-1.99766	-30.3179	0
0.2573	-7.22438	12.3773	-8.71643	-44.9756	0
0.2580	-8.1392	14.8131	-12.9848	-58.1054	0
0.2587	-6.61348	19.9962	-12.374	-68.466	0
0.2593	0.407264	23.6641	-10.8506	-73.3837	0
0.2600	5.89925	22.7436	-9.93084	-76.1051	0
0.2607	4.98443	22.7436	-8.71643	-79.1608	0
0.2613	2.84781	24.273	-10.2398	-78.8743	0
0.2620	4.0696	23.9756	-9.01824	-73.3837	0
0.2627	4.98443	22.7436	-5.66245	-65.1238	0
0.2633	3.15174	20.9167	-6.57505	-55.0497	0
0.2640	1.62602	15.422	-6.57505	-40.7263	0
0.2647	0.100296	7.4915	-1.08506	-25.7344	0
0.2653	-1.11846	1.69939	4.10312	-12.6524	0
0.2660	-1.11846	-3.49792	6.23731	3.53311	0
0.2667	0.100296	-8.38368	8.6805	20.3393	0
0.2673	-0.203632	-12.3489	8.98949	34.9969	0
0.2680	-2.64418	-14.7847	9.90209	48.4132	0
0.2687	-3.86597	-16.3142	10.8147	56.6253	0
0.2693	-1.42542	-19.3589	9.90209	60.3016	0
0.2700	2.23691	-22.1063	8.98949	65.7923	0
0.2707	1.93298	-21.1999	9.90209	68.5615	0
0.2713	-1.42542	-18.141	8.98949	63.978	0
0.2720	-1.72935	-17.5321	8.37869	61.543	0
0.2727	-2.34025	-17.5321	8.6805	59.6809	0
0.2733	-6.91741	-16.0026	5.32471	48.6996	0
0.2740	-8.1392	-12.9579	2.57972	35.2834	0
0.2747	-4.47687	-6.54267	4.71391	24.5885	0
0.2753	-3.56204	1.69939	5.32471	9.02376	0
0.2760	-4.17294	7.80305	2.57972	-9.26248	0
0.2767	-2.64418	11.4568	1.96892	-24.2066	0
0.2773	-3.86597	15.1246	1.04913	-37.9571	0
0.2780	-6.91741	19.0899	-2.60846	-51.3733	0
0.2787	-7.83223	22.1346	-4.74266	-62.3546	0
0.2793	-7.52831	23.6641	-3.21926	-70.328	0
0.2800	-5.69866	25.4909	-2.60846	-74.2908	0
0.2807	-2.03632	27.3319	-5.05165	-73.9566	0
0.2813	-1.42542	26.4114	-8.40744	-72.763	0
0.2820	-2.03632	25.4909	-8.40744	-72.1423	0
0.2827	0.100296	25.4909	-6.57505	-67.2723	0
0.2833	3.45871	20.9167	-4.13186	-54.1425	0
0.2840	3.76263	13.2836	-2.30666	-37.9571	0
0.2847	3.15174	8.10045	-1.99766	-25.1615	0
0.2853	5.28835	4.43259	-2.91745	-12.6524	0
0.2860	10.1725	-1.04796	-0.474266	4.77447	0
0.2867	12.0021	-3.18636	4.71391	21.2464	0
0.2873	8.3398	-4.10687	5.02291	34.042	0
0.2880	7.42497	-8.38368	-0.165274	47.506	0
0.2887	8.64676	-12.9579	-1.08506	59.0603	0
0.2893	7.12104	-16.0026	1.96892	63.978	0
0.2900	5.89925	-18.75	3.80131	65.7923	0
0.2907	7.42497	-19.982	3.49232	67.6066	0
0.2913	4.0696	-17.2347	2.88152	65.7923	0
0.2920	-2.34025	-15.0963	0.136531	61.2088	0
0.2927	-3.56204	-13.8784	-2.91745	56.9595	0
0.2933	-2.64418	-9.89897	-3.21926	47.506	0
0.2940	-3.56204	-5.02738	-2.60846	31.9412	0
0.2947	-1.72935	-2.57741	-4.74266	17.9043	0
0.2953	0.100296	1.69939	-7.49484	6.30231	0
0.2960	-3.56204	8.10045	-9.01824	-8.68954	0
0.2967	-7.22438	13.5952	-10.5416	-26.6893	0
0.2973	-7.83223	19.0899	-11.1524	-41.6334	0
0.2980	-6.61348	21.8372	-8.40744	-51.7076	0
0.2987	-6.91741	22.7436	-8.10563	-59.9197	0
0.2993	-7.83223	24.5846	-12.0722	-66.9381	0
0.3000	-6.91741	27.3319	-13.8974	-70.6145	0
0.3007	-3.86597	24.882	-12.0722	-71.2352	0
0.3013	-1.72935	23.0551	-10.2398	-70.328	0
0.3020	-0.814528	24.273	-9.32004	-68.466	0
0.3027	-2.34025	20.9167	-9.01824	-62.9753	0
0.3033	-6.00259	13.5952	-9.32004	-51.7076	0
0.3040	-8.1392	8.7094	-8.40744	-35.5221	0
0.3047	-7.22438	5.0557	-6.27324	-17.5223	0
0.3053	-7.83223	0.778889	-7.49484	-2.86468	0
0.3060	-9.36099	-3.79531	-7.18584	10.5516	0
0.3067	-6.91741	-9.60158	-1.99766	27.3577	0
0.3073	-3.56204	-14.4873	2.88152	44.7368	0
0.3080	-3.56204	-14.1758	5.02291	55.0974	0
0.3087	-4.17294	-16.9231	7.7679	62.1159	0
0.3093	-5.69866	-23.3384	9.60029	70.0893	0
0.3100	-8.7501	-24.5562	8.98949	76.7736	0
0.3107	-9.05403	-23.0268	8.6805	78.6356	0
0.3113	-5.69866	-24.2447	7.1571	77.3942	0
0.3120	-1.72935	-23.9473	4.41211	73.4314	0
0.3127	4.67746	-21.8089	4.41211	64.8851	0
0.3133	10.7834	-21.8089	6.5463	50.8482	0
0.3140	10.1725	-18.4526	5.6337	35.5698	0
0.3147	6.81407	-11.4284	3.49232	22.7742	0
0.3153	5.28835	-5.93372	1.65993	9.64444	0
0.3160	3.76263	-1.67107	0.136531	-7.16171	0
0.3167	2.54084	3.21469	-1.38687	-22.3923	0
0.3173	2.23691	8.10045	-2.91745	-34.6149	0
0.3180	1.01512	12.6747	-4.44085	-45.8827	0
0.3187	0.100296	14.5157	-4.13186	-55.3362	0
0.3193	1.93298	14.2041	-4.74266	-62.3546	0
0.3200	2.23691	15.7336	-7.79664	-66.6517	0
0.3207	-2.03632	18.1694	-9.32004	-66.9381	0
0.3213	-7.22438	17.263	-6.88404	-65.4103	0
0.3220	-10.8867	13.5952	-5.96425	-61.7817	0
0.3227	-11.4946	10.5362	-7.49484	-53.2354	0
0.3233	-6.61348	8.7094	-7.18584	-41.2992	0
0.3240	0.100296	4.74414	-5.96425	-30.6521	0
0.3247	3.15174	-1.04796	-5.35345	-17.1881	0
0.3253	6.51015	-5.32477	-3.52825	-0.716171	0
0.3260	16.8863	-7.77473	1.04913	14.5144	0
0.3267	23.904	-13.8784	3.49232	29.4585	0
0.3273	18.7159	-21.1999	2.27073	46.2647	0
0.3280	11.0873	-23.9473	2.57972	59.3945	0
0.3287	10.7834	-25.1652	6.23731	65.7923	0
0.3293	12.917	-27.3036	5.32471	70.3758	0
0.3300	12.0021	-27.601	2.88152	75.8664	0
0.3307	9.56159	-26.6947	4.10312	79.5427	0
0.3313	9.25766	-25.4626	2.88152	78.6356	0
0.3320	11.0873	-25.1652	-1.08506	74.625	0
0.3327	10.1725	-23.3384	-1.99766	65.7923	0
0.3333	4.67746	-17.5321	-1.69586	51.1346	0
0.3340	1.32209	-11.74	-1.69586	37.4319	0
0.3347	1.01512	-8.38368	-0.776071	26.7371	0
0.3353	-0.814528	-2.88897	-1.08506	12.9866	0
0.3360	-1.72935	3.82364	-2.30666	-5.29967	0
0.3367	-1.42542	6.57099	-1.08506	-21.1987	0
0.3373	-3.86597	7.4915	-0.776071	-35.2356	0
0.3380	-5.69866	11.1594	-2.60846	-49.8455	0
0.3387	-4.47687	14.5157	-4.74266	-61.161	0
0.3393	-4.47687	16.3425	-5.96425	-65.1238	0
0.3400	-4.47687	18.1694	-4.13186	-67.893	0
0.3407	-0.5106	18.7783	-1.08506	-72.1423	0
0.3413	1.01512	18.1694	-2.91745	-72.4288	0
0.3420	-2.34025	17.5604	-5.05165	-66.3652	0
0.3427	-2.64418	15.1246	-1.69586	-59.9197	0
0.3433	0.407264	11.4568	-1.08506	-50.8004	0
0.3440	1.93298	10.2389	-6.57505	-33.9943	0
0.3447	2.54084	6.88255	-5.66245	-18.143	0
0.3453	3.76263	-1.04796	0.445522	-7.73465	0
0.3460	2.84781	-7.46317	1.04913	8.11661	0
0.3467	1.62602	-10.8195	-0.165274	27.9784	0
0.3473	1.62602	-13.8784	2.57972	40.774	0
0.3480	0.407264	-16.0026	2.27073	51.1346	0
0.3487	-1.11846	-16.6116	-1.99766	61.543	0
0.3493	1.01512	-18.75	-1.38687	65.7923	0
0.3500	1.93298	-22.1063	2.57972	69.1344	0
0.3507	-0.814528	-23.9473	1.96892	74.9593	0
0.3513	0.100296	-24.2447	0.747328	72.5243	0
0.3520	2.84781	-25.1652	4.10312	65.1716	0
0.3527	-0.814528	-23.9473	6.84811	60.3016	0
0.3533	-6.00259	-19.3589	5.93551	48.079	0
0.3540	-2.95114	-12.0374	6.23731	30.0792	0
0.3547	0.407264	-4.10687	5.6337	20.005	0
0.3553	-1.11846	1.07628	0.747328	8.40308	0
0.3560	0.100296	4.13519	-1.38687	-13.2253	0
0.3567	4.67746	9.02095	-0.474266	-30.6521	0
0.3573	3.76263	13.5952	-3.83006	-41.0127	0
0.3580	0.100296	16.3425	-7.49484	-55.0497	0
0.3587	-3.25507	21.5257	-5.96425	-66.3652	0
0.3593	-7.52831	24.273	-7.18584	-68.466	0
0.3600	-13.0203	20.9167	-11.4614	-70.9009	0
0.3607	-14.546	19.3873	-10.2398	-75.4844	0
0.3613	-13.0203	20.9167	-7.18584	-72.4288	0
0.3620	-12.1055	19.0899	-7.49484	-66.031	0
0.3627	-11.4946	15.422	-4.74266	-61.161	0
0.3633	-8.1392	12.0657	-1.08506	-49.8455	0
0.3640	-6.30651	5.0557	-2.60846	-32.18	0
0.3647	-7.52831	-0.43901	-1.08506	-17.5223	0
0.3653	-7.22438	-1.96847	5.93551	-4.10605	0
0.3660	-4.47687	-6.54267	9.60029	14.2279	0
0.3667	-5.39169	-11.74	8.6805	29.172	0
0.3673	-7.22438	-14.7847	8.98949	38.0048	0
0.3680	-4.47687	-20.2794	9.60029	49.0339	0
0.3687	-2.34025	-25.4626	8.98949	60.3016	0
0.3693	-4.17294	-25.4626	9.2913	64.8851	0
0.3700	-3.56204	-24.8536	10.8147	69.1344	0
0.3707	0.100296	-24.8536	12.3453	72.8107	0
0.3713	-0.5106	-25.1652	13.8687	70.0893	0
0.3720	-3.56204	-26.6947	15.0903	64.5986	0
0.3727	-3.25507	-25.7741	12.9561	59.0603	0
0.3733	-0.814528	-20.8884	8.98949	46.8853	0
0.3740	-0.814528	-16.6116	7.1571	31.3206	0
0.3747	-0.814528	-12.6463	6.23731	18.8114	0
0.3753	0.100296	-7.15162	4.41211	4.15379	0
0.3760	0.407264	-2.88897	2.57972	-12.9388	0
0.3767	-1.11846	2.60574	1.96892	-26.6893	0
0.3773	-4.47687	9.31835	-0.474266	-40.3921	0
0.3780	-9.96885	12.6747	-2.60846	-54.429	0
0.3787	-12.4124	14.2041	-3.83006	-61.7817	0
0.3793	-11.8015	16.3425	-5.96425	-64.2167	0
0.3800	-10.8867	15.7336	-7.49484	-66.9381	0
0.3807	-6.00259	16.031	-6.88404	-68.1795	0
0.3813	1.93298	18.1694	-6.27324	-66.6517	0
0.3820	4.0696	15.422	-5.66245	-63.8825	0
0.3827	1.93298	10.8478	-4.13186	-58.1054	0
0.3833	2.23691	9.6299	-4.13186	-45.8827	0
0.3840	2.54084	5.66465	-5.35345	-28.7901	0
0.3847	1.01512	-1.96847	-5.66245	-14.4667	0
0.3853	3.15174	-6.54267	-5.35345	-2.57822	0
0.3860	6.81407	-10.8195	-4.44085	13.3208	0
0.3867	8.3398	-16.3142	-2.91745	30.6999	0
0.3873	8.95069	-18.4526	-1.08506	43.8297	0
0.3880	8.95069	-20.2794	2.57972	54.1903	0
0.3887	6.51015	-25.7741	7.1571	63.978	0
0.3893	2.84781	-27.9126	11.7345	69.4686	0
0.3900	-0.5106	-25.7741	15.0903	73.145	0
0.3907	-2.64418	-25.4626	14.4795	76.7736	0
0.3913	-2.34025	-25.4626	12.0363	74.9593	0
0.3920	1.01512	-22.7152	14.1777	70.9964	0
0.3927	5.28835	-20.591	17.5335	63.6437	0
0.3933	7.42497	-18.4526	14.1777	47.7925	0
0.3940	6.20318	-12.6463	8.37869	30.9863	0
0.3947	4.37353	-7.46317	7.7679	22.7742	0
0.3953	2.54084	-1.96847	7.7679	10.8858	0
0.3960	1.93298	6.88255	4.71391	-11.1245	0
0.3967	4.0696	12.6747	1.35812	-29.4108	0
0.3973	5.59532	13.2836	-1.69586	-41.0127	0
0.3980	4.37353	16.9515	-1.99766	-52.6147	0
0.3987	2.84781	21.8372	-1.08506	-62.3546	0
0.3993	1.32209	20.9167	-1.38687	-66.9381	0
0.4000	-1.42542	21.8372	-1.69586	-68.466	0
0.4007	-1.42542	27.9409	-0.165274	-68.466	0
0.4013	-0.814528	27.6293	-1.99766	-67.893	0
0.4020	-4.78079	22.7436	-4.13186	-66.3652	0
0.4027	-8.7501	21.8372	-1.38687	-59.0125	0
0.4033	-9.96885	19.9962	0.445522	-46.2169	0
0.4040	-10.8867	11.4568	-1.99766	-32.4664	0
0.4047	-9.96885	5.0557	-1.69586	-18.7159	0
0.4053	-6.91741	1.69939	0.747328	-3.77184	0
0.4060	-1.42542	-5.02738	1.65993	12.7001	0
0.4067	6.51015	-9.60158	5.02291	30.4134	0
0.4073	11.6982	-8.38368	7.45891	46.8853	0
0.4080	11.3912	-12.0374	5.02291	58.4873	0
0.4087	8.64676	-20.2794	5.32471	65.7923	0
0.4093	5.59532	-21.1999	10.8147	70.6622	0
0.4100	3.76263	-18.141	11.7345	73.4314	0
0.4107	4.67746	-19.3589	9.90209	74.0521	0
0.4113	4.98443	-19.3589	11.1237	72.1901	0
0.4120	4.0696	-15.7052	10.8147	68.5615	0
0.4127	3.76263	-13.8784	8.6805	61.2088	0
0.4133	3.76263	-11.131	7.7679	48.079	0
0.4140	2.84781	-5.93372	6.23731	31.9412	0
0.4147	2.84781	-1.35952	3.19052	17.5701	0
0.4153	0.407264	4.43259	1.04913	4.15379	0
0.4160	-1.11846	12.0657	-1.99766	-11.1245	0
0.4167	0.407264	15.1246	-6.57505	-27.5965	0
0.4173	1.62602	17.263	-9.01824	-44.0684	0
0.4180	3.76263	22.7436	-7.79664	-55.6704	0
0.4187	6.51015	26.4114	-5.66245	-61.4475	0
0.4193	5.59532	27.3319	-7.18584	-65.7445	0
0.4200	4.37353	28.2383	-9.93084	-69.7073	0
0.4207	5.59532	26.4114	-7.49484	-70.328	0
0.4213	1.62602	23.9756	-4.74266	-68.8002	0
0.4220	-2.64418	23.6641	-6.57505	-66.3652	0
0.4227	-2.03632	21.8372	-5.66245	-58.1054	0
0.4233	-6.30651	16.3425	-0.474266	-42.827	0
0.4240	-11.1906	11.4568	-0.165274	-26.6893	0
0.4247	-6.30651	8.10045	-1.99766	-13.846	0
0.4253	-1.72935	4.13519	-0.165274	-0.429703	0
0.4260	-3.86597	-1.96847	1.35812	16.9494	0
0.4267	-3.56204	-7.46317	2.57972	33.7555	0
0.4273	-1.72935	-10.8195	4.71391	45.644	0
0.4280	-5.69866	-14.7847	4.71391	53.9038	0
0.4287	-9.05403	-18.75	5.02291	60.9223	0
0.4293	-6.00259	-18.75	6.84811	65.1716	0
0.4300	-2.64418	-19.3589	7.1571	68.8479	0
0.4307	-1.11846	-21.8089	7.45891	71.9036	0
0.4313	0.100296	-19.6705	9.2913	70.0893	0
0.4320	-1.11846	-17.2347	7.7679	63.978	0
0.4327	-4.78079	-18.75	5.32471	55.7181	0
0.4333	-4.47687	-14.7847	4.71391	42.5883	0
0.4340	0.711192	-4.71582	3.19052	27.0235	0
0.4347	2.23691	-1.35952	1.96892	13.8937	0
0.4353	-1.42542	-1.04796	1.65993	-1.95753	0
0.4360	-2.95114	6.2736	-1.99766	-22.7265	0
0.4367	-4.47687	13.5952	-4.74266	-39.7714	0
0.4373	-7.22438	14.2041	-3.21926	-50.4662	0
0.4380	-3.56204	18.1694	-1.69586	-59.6332	0
0.4387	2.23691	24.882	-2.60846	-68.8002	0
0.4393	0.407264	25.1935	-4.44085	-75.198	0
0.4400	-2.64418	23.3667	-5.96425	-78.8743	0
0.4407	0.407264	25.4909	-6.88404	-80.6886	0
0.4413	2.23691	25.1935	-7.49484	-80.0679	0
0.4420	-2.64418	21.8372	-7.49484	-73.9566	0
0.4427	-9.05403	21.2283	-5.66245	-63.3095	0
0.4433	-13.6312	19.3873	-3.83006	-53.2354	0
0.4440	-14.2421	11.7683	-1.69586	-40.7263	0
0.4447	-11.1906	4.43259	0.136531	-25.448	0
0.4453	-9.05403	-0.141616	2.27073	-11.1245	0
0.4460	-8.1392	-5.32477	7.45891	3.53311	0
0.4467	-6.30651	-10.5079	11.1237	19.0979	0
0.4473	-5.39169	-14.4873	8.6805	31.3206	0
0.4480	-6.30651	-17.2347	7.7679	39.8669	0
0.4487	-5.39169	-17.5321	12.0363	48.079	0
0.4493	0.100296	-16.9231	13.5669	56.3388	0
0.4500	8.64676	-18.4526	12.6471	60.9223	0
0.4507	14.7496	-19.3589	13.5669	60.3016	0
0.4513	14.4427	-16.6116	14.1777	57.246	0
0.4520	12.917	-14.4873	15.3993	54.5245	0
0.4527	14.7496	-12.9579	17.5335	48.4132	0
0.4533	14.7496	-8.38368	15.0903	35.5698	0
0.4540	11.3912	-2.88897	12.9561	19.0979	0
0.4547	9.86552	1.69939	20.5874	4.15379	0
0.4553	10.1725	6.2736	28.5206	-11.6975	0
0.4560	8.3398	8.10045	31.2656	-29.1243	0
0.4567	8.3398	10.2389	37.3664	-45.3098	0
0.4573	10.7834	16.031	47.132	-57.8189	0
0.4580	10.4764	21.5257	54.7633	-67.893	0
0.4587	8.95069	22.4462	62.6965	-75.198	0
0.4593	9.56159	23.3667	70.6297	-79.4473	0
0.4600	10.4764	26.4114	71.2405	-81.5958	0
0.4607	10.4764	26.4114	65.7505	-82.2165	0
0.4613	10.7834	21.8372	64.5289	-79.7815	0
0.4620	9.86552	19.3873	67.5829	-75.198	0
0.4627	9.25766	20.6193	61.1731	-66.9381	0
0.4633	10.4764	19.9962	39.8096	-51.3733	0
0.4640	9.25766	13.8925	15.7011	-34.9014	0
0.4647	9.25766	5.66465	-3.83006	-21.7716	0
0.4653	12.917	1.69939	-19.3946	-7.44818	0
0.4660	12.0021	-0.43901	-30.3818	9.64444	0
0.4667	2.54084	-4.71582	-43.2013	25.8299	0
0.4673	-8.7501	-8.68107	-62.4234	40.1533	0
0.4680	-19.7341	-12.9579	-67.9206	52.0418	0
0.4687	-26.4509	-17.5321	-50.2147	58.4873	0
0.4693	-22.7886	-20.2794	-29.462	63.0708	0
0.4700	-13.9382	-21.1999	-18.482	69.7551	0
0.4707	-6.30651	-22.1063	-9.32004	73.7179	0
0.4713	1.01512	-21.1999	-1.38687	69.7551	0
0.4720	5.59532	-17.2347	-0.474266	61.8294	0
0.4727	7.12104	-12.6463	-0.165274	53.9038	0
0.4733	9.56159	-8.99263	1.65993	41.0605	0
0.4740	8.64676	-5.93372	-1.08506	24.9228	0
0.4747	4.67746	-2.28002	-3.52825	12.7001	0
0.4753	5.89925	2.60574	3.49232	0.811661	0
0.4760	8.3398	8.10045	6.5463	-16.6152	0
0.4767	2.84781	12.9862	-11.4614	-33.0871	0
0.4773	-2.64418	17.263	-40.4491	-44.9756	0
0.4780	-5.69866	21.8372	-74.3232	-56.5775	0
0.4787	-13.3273	26.4114	-112.775	-62.3546	0
0.4793	-24.6182	26.723	-129.561	-63.3095	0
0.4800	-31.332	25.4909	-115.527	-67.893	0
0.4807	-30.4172	25.1935	-103.009	-70.6145	0
0.4813	-26.4509	22.7436	-99.6533	-66.6517	0
0.4820	-24.6182	19.0899	-87.7535	-61.4475	0
0.4827	-24.9221	18.4809	-76.7664	-53.5219	0
0.4833	-26.7548	17.263	-73.1016	-37.9571	0
0.4840	-28.5845	12.6747	-63.0342	-22.7265	0
0.4847	-24.0073	8.7094	-52.9669	-10.1696	0
0.4853	-14.546	2.60574	-51.4363	5.39516	0
0.4860	-9.96885	-5.63632	-45.9463	22.44	0
0.4867	-8.1392	-10.5079	-37.0933	36.477	0
0.4873	-3.56204	-13.5668	-30.3818	49.6068	0
0.4880	-2.03632	-19.3589	-22.4486	62.7366	0
0.4887	-5.69866	-23.0268	-18.7838	74.0521	0
0.4893	-7.22438	-24.5562	-21.227	80.4499	0
0.4900	-4.17294	-26.3831	-16.6496	82.5984	0
0.4907	0.711192	-24.8536	-7.49484	83.1713	0
0.4913	6.20318	-21.1999	-5.96425	80.4499	0
0.4920	8.3398	-21.4973	-10.5416	73.4314	0
0.4927	7.12104	-22.7152	-13.2938	65.1716	0
0.4933	7.12104	-18.4526	-12.9848	52.9967	0
0.4940	8.03587	-12.0374	-8.71643	37.0977	0
0.4947	7.12104	-7.15162	-6.57505	24.5885	0
0.4953	7.7289	-2.28002	-9.62903	12.7001	0
0.4960	11.0873	2.60574	-10.2398	-5.92035	0
0.4967	11.0873	6.88255	-8.40744	-24.2066	0
0.4973	7.7289	10.8478	-10.8506	-35.5221	0
0.4980	8.64676	13.8925	-12.0722	-44.0684	0
0.4987	12.0021	16.6399	-7.49484	-51.3733	0
0.4993	12.613	19.0899	-5.66245	-56.2911	0
0.5000	14.1387	19.6988	-9.01824	-57.8189	0
0.5007	15.6645	18.7783	-9.32004	-57.1982	0
0.5013	12.917	17.5604	-5.66245	-55.9568	0
0.5020	10.1725	16.6399	-3.83006	-53.5219	0
0.5027	12.0021	15.422	-1.99766	-44.6891	0
0.5033	11.0873	11.7683	0.136531	-30.3179	0
0.5040	7.7289	5.66465	0.747328	-16.6152	0
0.5047	6.51015	-0.141616	1.65993	-3.15115	0
0.5053	4.37353	-5.32477	5.32471	11.793	0
0.5060	1.62602	-12.0374	8.0697	27.9784	0
0.5067	4.0696	-17.8436	11.7345	42.9225	0
0.5073	9.86552	-20.2794	16.3119	56.0523	0
0.5080	11.0873	-23.0268	19.0569	67.6066	0
0.5087	6.51015	-25.4626	21.1911	74.0521	0
0.5093	1.62602	-26.3831	24.245	76.4871	0
0.5100	-0.5106	-28.5215	25.4666	82.5984	0
0.5107	-0.814528	-30.6599	24.8558	85.9405	0
0.5113	-1.72935	-27.601	23.6342	79.8292	0
0.5120	-2.95114	-23.0268	20.8892	73.7179	0
0.5127	-3.25507	-21.1999	18.1443	68.5615	0
0.5133	-6.30651	-17.8436	15.3993	55.7181	0
0.5140	-12.7164	-11.131	13.5669	41.3947	0
0.5147	-18.2083	-7.46317	13.5669	28.8856	0
0.5153	-19.4301	-3.79531	11.4255	9.02376	0
0.5160	-15.1569	1.99679	7.1571	-10.5038	0
0.5167	-9.05403	5.0557	5.93551	-23.013	0
0.5173	-5.69866	7.4915	4.41211	-35.8086	0
0.5180	-4.78079	14.5157	1.65993	-47.1241	0
0.5187	-5.39169	19.6988	3.49232	-54.1425	0
0.5193	-7.22438	20.9167	5.02291	-59.9197	0
0.5200	-7.83223	24.273	2.88152	-63.596	0
0.5207	-9.66492	26.4114	5.32471	-62.9753	0
0.5213	-13.9382	23.6641	8.98949	-61.7817	0
0.5220	-15.7678	22.7436	7.1571	-58.726	0
0.5227	-14.546	21.2283	8.37869	-50.8004	0
0.5233	-16.0748	14.5157	13.5669	-39.4849	0
0.5240	-17.2935	9.02095	14.4795	-24.5408	0
0.5247	-15.4639	8.412	15.0903	-10.1696	0
0.5253	-14.853	5.0557	19.0569	3.24664	0
0.5260	-13.6312	-1.96847	21.8019	19.7186	0
0.5267	-10.5797	-4.71582	25.4666	35.904	0
0.5273	-11.8015	-6.24527	27.6008	46.5511	0
0.5280	-16.0748	-11.74	24.554	55.0974	0
0.5287	-18.2083	-16.3142	21.8019	62.1159	0
0.5293	-20.345	-16.6116	24.554	63.978	0
0.5300	-19.1262	-16.3142	27.299	64.8851	0
0.5307	-9.66492	-15.3937	28.5206	63.978	0
0.5313	0.407264	-11.131	31.2656	57.5802	0
0.5320	4.37353	-8.99263	32.789	52.0418	0
0.5327	5.89925	-9.89897	30.9566	45.3575	0
0.5333	6.20318	-5.63632	28.8224	27.9784	0
0.5340	3.76263	2.60574	30.044	9.93091	0
0.5347	1.32209	7.4915	31.2656	-0.716171	0
0.5353	-0.203632	10.5362	27.299	-15.9945	0
0.5360	-0.203632	16.031	23.3324	-37.3364	0
0.5367	1.93298	22.1346	23.6342	-52.6147	0
0.5373	1.62602	27.0204	21.8019	-64.2167	0
0.5380	0.100296	29.7677	19.3659	-75.198	0
0.5387	1.93298	31.9061	20.8892	-81.3093	0
0.5393	3.76263	34.9509	20.5874	-85.5586	0
0.5400	2.54084	37.4008	16.9227	-91.6699	0
0.5407	2.84781	35.8714	17.5335	-94.1049	0
0.5413	3.76263	32.8266	19.3659	-91.9564	0
0.5420	1.93298	30.6882	17.5335	-88.3278	0
0.5427	1.32209	27.9409	18.1443	-82.2165	0
0.5433	3.15174	23.0551	20.8892	-70.6145	0
0.5440	4.37353	18.4809	19.9766	-56.864	0
0.5447	3.76263	14.8131	19.3659	-42.2541	0
0.5453	2.84781	9.9273	20.2785	-26.3551	0
0.5460	1.93298	2.91729	20.8892	-10.1696	0
0.5467	-0.203632	-2.57741	22.4126	5.06094	0
0.5473	0.100296	-5.63632	23.6342	17.2836	0
0.5480	3.76263	-8.99263	20.8892	26.7371	0
0.5487	5.59532	-12.0374	17.8353	33.7555	0
0.5493	4.67746	-12.6463	19.9766	38.9597	0
0.5500	6.20318	-13.5668	21.8019	42.9225	0
0.5507	8.3398	-14.7847	19.0569	45.0233	0
0.5513	6.51015	-12.9579	15.0903	44.7368	0
0.5520	6.20318	-10.8195	12.9561	39.5326	0
0.5527	8.3398	-11.74	10.5129	29.7927	0
0.5533	7.7289	-10.2105	5.93551	18.8114	0
0.5540	9.25766	-6.85422	1.96892	5.68162	0
0.5547	14.4427	-5.02738	0.747328	-10.1696	0
0.5553	15.0536	-0.750566	0.445522	-24.8273	0
0.5560	12.0021	5.35309	-1.08506	-39.7714	0
0.5567	11.6982	7.80305	-3.21926	-55.6704	0
0.5573	14.1387	9.9273	-5.66245	-66.3652	0
0.5580	15.6645	14.8131	-6.57505	-72.763	0
0.5587	12.613	16.6399	-5.05165	-81.3093	0
0.5593	8.3398	16.031	-3.52825	-88.3278	0
0.5600	8.64676	16.3425	-4.44085	-89.5214	0
0.5607	9.25766	15.1246	-6.27324	-88.9485	0
0.5613	6.20318	11.4568	-7.49484	-86.1793	0
0.5620	6.81407	9.31835	-9.32004	-77.9194	0
0.5627	10.1725	8.10045	-11.1524	-66.031	0
0.5633	7.7289	4.13519	-10.8506	-52.3282	0
0.5640	7.12104	-4.71582	-10.2398	-36.4292	0
0.5647	14.4427	-13.8784	-10.2398	-22.1058	0
0.5653	17.8011	-17.2347	-10.2398	-7.44818	0
0.5660	14.4427	-20.2794	-9.01824	9.35797	0
0.5667	13.8348	-28.5215	-7.18584	24.5885	0
0.5673	16.2754	-34.9226	-6.57505	36.8112	0
0.5680	14.1387	-36.7636	-8.40744	49.3203	0
0.5687	7.42497	-40.4173	-10.2398	60.9223	0
0.5693	1.01512	-45.0056	-9.01824	67.3201	0
0.5700	-2.95114	-45.0056	-7.79664	70.3758	0
0.5707	-7.52831	-43.4762	-9.01824	71.6171	0
0.5713	-12.4124	-44.0851	-10.8506	69.1344	0
0.5720	-14.853	-45.0056	-12.374	64.2644	0
0.5727	-20.041	-44.3825	-12.9848	58.1531	0
0.5733	-31.028	-41.3378	-15.7298	47.506	0
0.5740	-39.5715	-36.7636	-19.3946	33.1349	0
0.5747	-36.2161	-31.2689	-16.6496	18.8114	0
0.5753	-21.8707	-26.6947	-9.93084	1.71881	0
0.5760	-0.814528	-23.6357	-9.32004	-13.846	0
0.5767	17.1902	-20.8884	-14.8172	-23.2994	0
0.5773	21.4634	-17.5321	-17.5622	-34.9014	0
0.5780	15.6645	-13.8784	-16.6496	-49.2726	0
0.5787	12.0021	-12.0374	-17.8712	-55.0497	0
0.5793	9.25766	-10.2105	-21.227	-55.3362	0
0.5800	5.89925	-7.46317	-22.1396	-58.726	0
0.5807	4.0696	-5.32477	-22.1396	-58.726	0
0.5813	2.54084	-7.15162	-23.972	-52.3282	0
0.5820	-0.5106	-11.131	-24.2738	-45.8827	0
0.5827	-1.11846	-13.8784	-20.918	-36.7635	0
0.5833	1.01512	-17.2347	-18.7838	-21.7716	0
0.5840	4.67746	-21.1999	-16.9514	-8.06886	0
0.5847	8.03587	-23.0268	-12.374	5.39516	0
0.5853	9.86552	-25.7741	-10.2398	22.7742	0
0.5860	8.3398	-32.7983	-10.8506	41.3947	0
0.5867	7.42497	-36.1546	-7.79664	56.0523	0
0.5873	8.64676	-34.9226	-3.83006	68.2272	0
0.5880	7.42497	-37.6699	-5.05165	78.6356	0
0.5887	2.84781	-42.2583	-5.96425	86.8477	0
0.5893	-0.5106	-42.2583	-2.60846	90.524	0
0.5900	-0.203632	-40.7288	-1.99766	92.3383	0
0.5907	1.01512	-40.1199	-5.05165	92.3383	0
0.5913	1.01512	-37.6699	-5.35345	89.6169	0
0.5920	1.01512	-35.5457	-1.99766	84.1262	0
0.5927	0.407264	-32.7983	-1.38687	76.1529	0
0.5933	-1.72935	-26.3831	-4.13186	61.8294	0
0.5940	-6.30651	-19.982	-4.44085	45.644	0
0.5947	-10.5797	-16.9231	-2.60846	33.4691	0
0.5953	-13.6312	-12.0374	-3.83006	18.4772	0
0.5960	-13.6312	-2.57741	-5.66245	-0.143234	0
0.5967	-12.1055	4.74414	-6.27324	-14.1802	0
0.5973	-12.7164	7.80305	-5.66245	-25.7344	0
0.5980	-16.3787	10.2389	-3.83006	-37.3364	0
0.5987	-22.1777	15.1246	-2.60846	-44.3549	0
0.5993	-27.3657	20.9167	-6.57505	-48.6519	0
0.6000	-27.0587	22.7436	-11.4614	-54.1425	0
0.6007	-21.8707	21.5257	-11.1524	-54.7632	0
0.6013	-16.9896	20.9167	-9.32004	-51.0869	0
0.6020	-13.9382	19.9962	-10.2398	-48.0312	0
0.6027	-11.8015	17.872	-10.8506	-41.2992	0
0.6033	-11.1906	15.7336	-7.49484	-26.9758	0
0.6040	-9.96885	13.5952	-5.66245	-11.6975	0
0.6047	-6.91741	10.8478	-4.74266	0.477447	0
0.6053	-5.39169	9.9273	-0.474266	13.6073	0
0.6060	-5.69866	7.4915	4.41211	31.3206	0
0.6067	-4.47687	1.69939	7.1571	48.6996	0
0.6073	-5.39169	-1.35952	8.0697	58.4873	0
0.6080	-7.22438	-1.96847	7.1571	63.978	0
0.6087	-3.56204	-2.88897	6.84811	71.2829	0
0.6093	-0.5106	-5.63632	10.5129	77.1078	0
0.6100	-1.72935	-8.68107	15.3993	81.357	0
0.6107	-1.42542	-7.15162	16.0029	84.1262	0
0.6113	-0.814528	-0.43901	12.6471	79.8292	0
0.6120	-4.78079	2.30834	9.2913	69.4686	0
0.6127	-5.08776	1.38784	8.0697	60.3016	0
0.6133	-0.203632	6.2736	8.98949	48.079	0
0.6140	-0.203632	13.5952	8.37869	30.4134	0
0.6147	-3.25507	18.1694	6.84811	15.4216	0
0.6153	-5.08776	22.7436	4.71391	0.477447	0
0.6160	-9.36099	28.5498	1.65993	-18.7159	0
0.6167	-12.1055	33.124	1.96892	-34.9014	0
0.6173	-8.1392	36.4803	5.32471	-48.6519	0
0.6180	-4.78079	39.2277	3.49232	-63.3095	0
0.6187	-5.39169	42.2866	-1.08506	-69.7073	0
0.6193	-4.47687	45.3313	-0.776071	-70.328	0
0.6200	-3.56204	46.5492	-0.776071	-76.7258	0
0.6207	-3.25507	44.4108	-2.91745	-80.4022	0
0.6213	-0.814528	41.0545	-1.99766	-74.2908	0
0.6220	-0.203632	39.5392	1.04913	-69.3731	0
0.6227	-1.72935	39.2277	1.65993	-63.3095	0
0.6233	-1.42542	36.7919	0.747328	-47.7447	0
0.6240	-2.34025	30.9856	-0.165274	-32.18	0
0.6247	-6.30651	24.5846	-0.165274	-22.1058	0
0.6253	-6.61348	20.9167	1.65993	-8.35533	0
0.6260	-5.39169	15.422	3.19052	8.73729	0
0.6267	-7.52831	9.6299	5.6337	22.7742	0
0.6273	-9.36099	6.57099	10.2111	35.5698	0
0.6280	-8.1392	4.13519	13.5669	47.506	0
0.6287	-7.22438	0.467333	12.9561	53.9038	0
0.6293	-4.78079	-1.04796	10.8147	58.1531	0
0.6300	3.76263	-2.88897	9.2913	62.4501	0
0.6307	12.917	-5.63632	10.8147	62.1159	0
0.6313	13.8348	-3.79531	12.9561	56.6253	0
0.6320	10.7834	-0.750566	11.4255	52.0418	0
0.6327	12.0021	-0.141616	8.37869	44.7368	0
0.6333	14.1387	3.52624	7.1571	29.7927	0
0.6340	12.613	9.6299	5.6337	14.5144	0
0.6347	11.6982	11.7683	3.49232	2.62596	0
0.6353	11.6982	14.5157	2.27073	-12.0317	0
0.6360	8.3398	19.9962	0.747328	-30.0314	0
0.6367	4.0696	23.0551	-0.474266	-44.9756	0
0.6373	1.93298	25.4909	0.445522	-55.9568	0
0.6380	0.100296	29.1588	2.27073	-66.031	0
0.6387	3.76263	30.6882	1.35812	-73.9566	0
0.6393	8.64676	31.9061	-1.99766	-78.8743	0
0.6400	8.03587	32.8266	-3.21926	-79.7815	0
0.6407	8.3398	29.7677	-3.21926	-77.633	0
0.6413	12.917	25.4909	-4.74266	-75.8187	0
0.6420	14.4427	25.4909	-6.57505	-72.763	0
0.6427	11.6982	22.4462	-5.35345	-60.5403	0
0.6433	8.64676	14.8131	-1.99766	-41.9199	0
0.6440	4.67746	10.8478	-0.474266	-28.5036	0
0.6447	3.45871	8.10045	-1.99766	-17.1881	0
0.6453	4.0696	1.38784	-2.30666	-1.05038	0
0.6460	0.100296	-5.63632	0.136531	16.6629	0
0.6467	-5.08776	-7.77473	1.35812	32.8484	0
0.6473	-4.78079	-10.8195	0.136531	46.8853	0
0.6480	-2.64418	-17.5321	-1.08506	56.3388	0
0.6487	-2.03632	-22.1063	-1.08506	61.543	0
0.6493	-1.72935	-21.1999	0.747328	67.3201	0
0.6500	-1.11846	-21.1999	3.49232	70.9964	0
0.6507	0.100296	-23.9473	4.10312	69.7551	0
0.6513	1.93298	-24.8536	4.41211	67.9408	0
0.6520	4.67746	-22.7152	7.1571	64.8851	0
0.6527	8.95069	-19.3589	5.32471	54.811	0
0.6533	12.917	-14.4873	-1.08506	38.6255	0
0.6540	12.613	-11.131	-5.66245	24.9228	0
0.6547	10.1725	-9.29002	-5.66245	13.8937	0
0.6553	9.86552	-4.71582	-6.27324	-0.716171	0
0.6560	10.1725	1.69939	-9.32004	-19.3366	0
0.6567	6.81407	4.74414	-12.0722	-33.7078	0
0.6573	-0.203632	6.2736	-12.0722	-41.9199	0
0.6580	-3.25507	9.6299	-9.93084	-48.6519	0
0.6587	-1.11846	12.9862	-9.01824	-54.7632	0
0.6593	-0.5106	15.422	-12.374	-59.6332	0
0.6600	-0.203632	16.3425	-16.9514	-62.9753	0
0.6607	1.93298	14.8131	-16.6496	-62.0682	0
0.6613	1.01512	11.7683	-13.8974	-57.4847	0
0.6620	-3.56204	9.02095	-14.2064	-52.9012	0
0.6627	-3.25507	6.2736	-13.2938	-45.8827	0
0.6633	0.711192	0.778889	-8.40744	-31.2728	0
0.6640	4.67746	-5.63632	-4.44085	-14.7531	0
0.6647	8.03587	-9.89897	-2.91745	-2.86468	0
0.6653	6.20318	-14.4873	0.445522	10.8858	0
0.6660	-0.814528	-20.2794	2.88152	28.2649	0
0.6667	-4.47687	-24.8536	3.49232	43.8297	0
0.6673	-5.39169	-29.442	6.23731	55.7181	0
0.6680	-9.66492	-34.3136	8.6805	65.7923	0
0.6687	-13.0203	-36.1546	8.37869	73.145	0
0.6693	-11.1906	-36.1546	8.6805	77.1078	0
0.6700	-9.05403	-37.061	9.90209	81.0706	0
0.6707	-6.00259	-35.8431	9.90209	84.1262	0
0.6713	1.01512	-32.4868	11.7345	81.357	0
0.6720	7.42497	-30.6599	12.9561	72.1901	0
0.6727	8.3398	-29.442	11.7345	61.543	0
0.6733	6.51015	-26.3831	11.7345	48.4132	0
0.6740	4.98443	-21.8089	12.9561	33.1349	0
0.6747	5.89925	-16.9231	13.2579	19.7186	0
0.6753	9.56159	-11.74	13.8687	4.77447	0
0.6760	9.25766	-6.85422	14.4795	-13.5595	0
0.6767	3.15174	-2.88897	12.6471	-27.8829	0
0.6773	-2.34025	-0.141616	8.0697	-38.8642	0
0.6780	-8.7501	3.82364	1.04913	-50.4662	0
0.6787	-17.2935	7.80305	-8.40744	-58.1054	0
0.6793	-19.1262	8.10045	-14.2064	-60.5403	0
0.6800	-11.8015	8.412	-15.119	-63.8825	0
0.6807	-2.64418	9.9273	-15.7298	-65.7445	0
0.6813	3.76263	9.02095	-16.9514	-62.0682	0
0.6820	7.12104	7.17994	-16.6496	-55.9568	0
0.6827	10.1725	6.57099	-14.8172	-46.2169	0
0.6833	14.7496	3.52624	-13.8974	-30.9386	0
0.6840	15.6645	-3.18636	-12.683	-17.5223	0
0.6847	11.0873	-10.2105	-8.10563	-6.54103	0
0.6853	1.93298	-14.4873	-3.52825	9.64444	0
0.6860	-7.52831	-16.6116	-1.99766	27.0235	0
0.6867	-10.5797	-21.8089	0.445522	40.1533	0
0.6873	-6.00259	-27.601	2.27073	50.8482	0
0.6880	-4.47687	-28.8189	-0.776071	62.1159	0
0.6887	-5.39169	-29.442	-1.99766	70.6622	0
0.6893	1.62602	-30.6599	3.49232	74.3386	0
0.6900	9.86552	-29.442	7.1571	75.5799	0
0.6907	10.1725	-27.601	6.84811	75.5799	0
0.6913	7.42497	-29.1305	5.6337	74.0521	0
0.6920	6.51015	-29.442	2.57972	68.5615	0
0.6927	5.89925	-25.7741	0.747328	57.246	0
0.6933	6.51015	-21.1999	3.80131	42.0154	0
0.6940	5.59532	-16.6116	2.27073	28.5514	0
0.6947	1.62602	-11.131	-3.83006	16.6629	0
0.6953	-1.42542	-5.63632	-5.66245	-1.05038	0
0.6960	0.100296	-0.43901	-8.40744	-19.3366	0
0.6967	1.62602	2.60574	-12.0722	-32.18	0
0.6973	-2.34025	5.96204	-10.5416	-44.9756	0
0.6980	-7.52831	10.2389	-9.32004	-57.4847	0
0.6987	-9.96885	12.6747	-12.9848	-63.3095	0
0.6993	-13.0203	11.4568	-12.374	-66.3652	0
0.7000	-20.345	12.0657	-10.2398	-69.0866	0
0.7007	-27.9766	14.8131	-15.428	-66.3652	0
0.7013	-34.6904	14.2041	-20.6162	-62.3546	0
0.7020	-38.6567	9.6299	-16.6496	-58.3918	0
0.7027	-35.2982	6.2736	-9.93084	-46.7899	0
0.7033	-26.1439	3.21469	-4.13186	-31.8457	0
0.7040	-6.91741	-1.96847	-0.474266	-20.2438	0
0.7047	32.1435	-5.32477	1.04913	-7.73465	0
0.7053	69.6817	-7.46317	1.65993	9.02376	0
0.7060	68.1559	-12.9579	2.57972	26.1164	0
0.7067	40.383	-16.3142	1.96892	41.3947	0
0.7073	22.3782	-16.3142	1.65993	53.5696	0
0.7080	14.1387	-19.982	3.80131	62.1159	0
0.7087	5.59532	-24.2447	7.7679	69.4686	0
0.7093	2.84781	-23.6357	11.1237	74.3386	0
0.7100	1.62602	-23.0268	12.0363	74.625	0
0.7107	-2.95114	-23.0268	11.1237	72.1901	0
0.7113	-3.86597	-19.0615	9.90209	68.2272	0
0.7120	-0.203632	-16.6116	8.6805	61.2088	0
0.7127	0.100296	-16.9231	7.1571	50.2275	0
0.7133	-1.11846	-12.0374	5.93551	36.8112	0
0.7140	0.711192	-5.02738	5.93551	24.5885	0
0.7147	3.45871	-1.96847	6.23731	11.793	0
0.7153	6.20318	4.43259	4.71391	-5.92035	0
0.7160	8.3398	13.8925	-0.165274	-23.013	0
0.7167	6.51015	15.7336	-4.44085	-35.8086	0
0.7173	5.59532	16.031	-5.05165	-51.3733	0
0.7180	11.0873	22.7436	-3.52825	-61.4475	0
0.7187	14.7496	27.3319	-2.91745	-59.6332	0
0.7193	10.7834	25.1935	-1.99766	-61.161	0
0.7200	5.28835	25.4909	-1.08506	-68.8002	0
0.7207	-2.03632	28.5498	-2.91745	-69.0866	0
0.7213	-14.2421	28.2383	-6.57505	-64.2167	0
0.7220	-20.345	24.882	-7.49484	-60.8746	0
0.7227	-17.9044	21.8372	-5.05165	-51.7076	0
0.7233	-17.2935	17.5604	-5.35345	-35.2356	0
0.7240	-17.9044	12.6747	-7.18584	-20.8645	0
0.7247	-15.7678	9.02095	-3.83006	-9.88316	0
0.7253	-17.6005	3.82364	-1.08506	4.15379	0
0.7260	-20.9559	-1.96847	-2.91745	20.3393	0
0.7267	-18.2083	-4.71582	-2.60846	36.477	0
0.7273	-13.0203	-7.46317	1.04913	50.8482	0
0.7280	-10.8867	-12.0374	3.19052	60.0151	0
0.7287	-9.96885	-13.2553	4.41211	63.0708	0
0.7293	-10.5797	-11.74	7.1571	64.8851	0
0.7300	-11.8015	-11.4284	8.0697	69.7551	0
0.7307	-9.96885	-11.131	8.0697	71.9036	0
0.7313	-6.30651	-10.2105	8.98949	67.6066	0
0.7320	-4.78079	-10.2105	9.60029	61.543	0
0.7327	-5.39169	-8.38368	7.1571	52.9967	0
0.7333	-4.17294	-3.18636	4.71391	38.0048	0
0.7340	-2.03632	1.07628	4.71391	21.5329	0
0.7347	-3.86597	5.35309	3.49232	6.30231	0
0.7353	-8.1392	12.3773	-0.165274	-10.7903	0
0.7360	-8.1392	18.7783	-0.776071	-27.5965	0
0.7367	-4.47687	22.7436	0.747328	-41.2992	0
0.7373	-1.72935	26.723	-1.08506	-53.2354	0
0.7380	-2.03632	29.1588	-1.08506	-61.4475	0
0.7387	-2.64418	28.8472	1.04913	-67.2723	0
0.7393	-2.03632	30.6882	-2.60846	-73.9566	0
0.7400	1.62602	34.0445	-5.35345	-76.1051	0
0.7407	8.64676	34.0445	-1.08506	-72.4288	0
0.7413	13.8348	31.2972	-1.38687	-69.0866	0
0.7420	15.3605	30.6882	-3.83006	-66.031	0
0.7427	16.2754	29.1588	1.65993	-55.9568	0
0.7433	15.6645	23.0551	5.02291	-41.0127	0
0.7440	12.0021	17.263	3.19052	-26.9758	0
0.7447	11.0873	13.5952	8.0697	-14.7531	0
0.7453	11.0873	8.412	12.3453	-1.33685	0
0.7460	8.3398	2.30834	8.37869	14.8486	0
0.7467	9.25766	-1.04796	8.98949	29.172	0
0.7473	12.917	-4.71582	14.4795	39.2462	0
0.7480	12.3091	-8.07212	14.1777	48.079	0
0.7487	11.3912	-6.85422	13.2579	55.4317	0
0.7493	12.917	-6.24527	14.4795	58.7738	0
0.7500	12.917	-9.29002	10.2111	59.6809	0
0.7507	13.5279	-8.38368	4.71391	59.6809	0
0.7513	13.8348	-5.63632	5.6337	58.1531	0
0.7520	8.3398	-7.46317	7.1571	52.9967	0
0.7527	1.32209	-6.54267	6.23731	41.3947	0
0.7533	-2.64418	-0.141616	7.1571	26.7371	0
0.7540	-7.22438	5.35309	7.7679	14.5144	0
0.7547	-12.7164	9.31835	5.93551	-0.143234	0
0.7553	-15.7678	14.8131	4.41211	-20.2438	0
0.7560	-21.8707	18.1694	4.41211	-36.7635	0
0.7567	-28.2805	20.9167	5.02291	-49.8455	0
0.7573	-26.7548	24.5846	5.02291	-62.9753	0
0.7580	-16.0748	25.8025	4.41211	-71.8558	0
0.7587	-3.25507	27.0204	3.19052	-76.1051	0
0.7593	5.89925	29.7677	3.49232	-80.9751	0
0.7600	9.86552	29.1588	4.41211	-85.5586	0
0.7607	10.7834	27.3319	-0.165274	-85.2721	0
0.7613	8.03587	27.3319	-9.32004	-80.9751	0
0.7620	2.84781	26.4114	-13.8974	-72.4288	0
0.7627	2.23691	22.4462	-12.0722	-60.2539	0
0.7633	4.98443	17.263	-9.62903	-48.0312	0
0.7640	3.45871	10.8478	-8.71643	-37.0499	0
0.7647	0.100296	5.96204	-5.96425	-22.1058	0
0.7653	0.407264	1.99679	-4.44085	-3.48537	0
0.7660	2.23691	-1.96847	-3.21926	12.7001	0
0.7667	2.84781	-5.02738	3.49232	26.7371	0
0.7673	2.84781	-6.85422	9.90209	39.8669	0
0.7680	2.54084	-10.8195	5.32471	48.4132	0
0.7687	-0.5106	-15.7052	-0.776071	53.9038	0
0.7693	-4.78079	-18.4526	0.136531	58.4873	0
0.7700	-4.47687	-19.982	0.136531	59.3945	0
0.7707	0.407264	-20.8884	-1.38687	56.3388	0
0.7713	4.37353	-20.2794	2.88152	52.376	0
0.7720	5.59532	-17.5321	7.1571	46.5511	0
0.7727	5.59532	-15.0963	3.19052	35.904	0
0.7733	4.37353	-12.9579	-1.99766	21.2464	0
0.7740	5.28835	-9.29002	-1.69586	6.30231	0
0.7747	7.42497	-4.71582	0.136531	-5.92035	0
0.7753	5.89925	-0.141616	-0.776071	-19.0502	0
0.7760	4.37353	5.0557	-3.83006	-36.7635	0
0.7767	7.42497	10.8478	-5.66245	-52.3282	0
0.7773	6.51015	13.2836	-7.49484	-61.7817	0
0.7780	3.76263	14.5157	-7.79664	-69.0866	0
0.7787	5.89925	18.1694	-5.35345	-73.9566	0
0.7793	5.59532	21.8372	-5.66245	-77.3465	0
0.7800	1.62602	20.9167	-9.32004	-81.5958	0
0.7807	2.54084	17.263	-7.49484	-80.4022	0
0.7813	1.01512	16.6399	-2.91745	-73.6701	0
0.7820	-6.91741	18.1694	-2.91745	-69.0866	0
0.7827	-12.7164	14.2041	-3.52825	-62.0682	0
0.7833	-16.9896	5.35309	-3.52825	-44.9756	0
0.7840	-21.2628	-0.750566	-4.13186	-28.2171	0
0.7847	-19.1262	-2.57741	-2.30666	-17.5223	0
0.7853	-12.1055	-6.24527	-0.165274	-3.15115	0
0.7860	-5.08776	-11.131	-0.776071	17.2836	0
0.7867	1.01512	-12.9579	0.747328	33.4691	0
0.7873	1.32209	-14.7847	3.49232	43.8297	0
0.7880	-1.42542	-19.0615	3.49232	54.811	0
0.7887	4.37353	-21.1999	2.57972	63.0708	0
0.7893	12.917	-22.1063	2.88152	64.8851	0
0.7900	14.7496	-23.3384	4.41211	67.6066	0
0.7907	15.3605	-23.0268	8.37869	71.2829	0
0.7913	18.412	-20.2794	9.90209	69.4686	0
0.7920	17.4972	-18.75	6.23731	63.0708	0
0.7927	15.0536	-18.141	5.6337	53.5696	0
0.7933	13.8348	-14.7847	8.0697	38.339	0
0.7940	12.0021	-8.68107	5.93551	24.3021	0
0.7947	12.613	-2.57741	1.65993	12.0794	0
0.7953	14.7496	3.52624	-1.08506	-6.20682	0
0.7960	13.8348	9.02095	-3.83006	-25.7344	0
0.7967	11.3912	12.3773	-4.74266	-37.9571	0
0.7973	8.64676	15.1246	-3.21926	-48.6519	0
0.7980	1.32209	17.263	-5.66245	-60.8746	0
0.7987	-5.08776	19.0899	-10.8506	-68.1795	0
0.7993	-3.25507	19.3873	-10.5416	-71.8558	0
0.8000	-1.72935	19.3873	-5.35345	-73.3837	0
0.8007	-5.39169	19.0899	-5.35345	-69.9938	0
0.8013	-3.86597	18.4809	-9.32004	-66.031	0
0.8020	0.407264	17.872	-5.96425	-63.3095	0
0.8027	0.100296	15.1246	0.445522	-51.7076	0
0.8033	2.84781	9.02095	0.747328	-33.9943	0
0.8040	9.25766	2.30834	-0.474266	-21.7716	0
0.8047	7.42497	-3.79531	-1.99766	-9.26248	0
0.8053	0.407264	-9.89897	-5.96425	9.02376	0
0.8060	-0.203632	-14.1758	-5.66245	25.4957	0
0.8067	-0.5106	-16.9231	-1.99766	38.0048	0
0.8073	-4.47687	-19.0615	-4.13186	50.5617	0
0.8080	-5.39169	-22.1063	-6.57505	59.0603	0
0.8087	-5.08776	-24.8536	-2.91745	63.978	0
0.8093	-9.36099	-26.0715	-1.99766	71.9036	0
0.8100	-13.6312	-26.6947	-3.83006	77.3942	0
0.8107	-12.4124	-27.601	-3.52825	73.4314	0
0.8113	-9.36099	-25.7741	-5.96425	66.4129	0
0.8120	-10.5797	-22.4178	-10.5416	61.8294	0
0.8127	-12.1055	-20.2794	-11.7632	53.5696	0
0.8133	-10.8867	-17.5321	-12.9848	39.2462	0
0.8140	-10.8867	-11.74	-13.8974	25.2092	0
0.8147	-11.1906	-5.32477	-12.683	11.793	0
0.8153	-9.36099	0.778889	-15.7298	-5.63388	0
0.8160	-9.05403	6.2736	-22.1396	-24.8273	0
0.8167	-11.4946	9.02095	-20.6162	-39.4849	0
0.8173	-11.8015	11.1594	-16.6496	-47.7447	0
0.8180	-10.5797	14.2041	-18.7838	-55.6704	0
0.8187	-10.8867	14.8131	-21.8378	-62.3546	0
0.8193	-8.1392	14.5157	-20.3072	-65.1238	0
0.8200	-3.56204	16.031	-16.3406	-66.031	0
0.8207	-2.64418	16.3425	-12.374	-66.3652	0
0.8213	-1.42542	14.2041	-11.1524	-62.6889	0
0.8220	1.01512	12.0657	-12.683	-54.429	0
0.8227	0.407264	9.02095	-12.0722	-44.0684	0
0.8233	-1.42542	3.52624	-7.79664	-30.3179	0
0.8240	-0.203632	0.467333	-2.91745	-14.7531	0
0.8247	0.407264	-1.96847	-0.776071	-0.143234	0
0.8253	1.01512	-7.77473	-1.08506	17.5701	0
0.8260	2.84781	-13.8784	1.96892	36.477	0
0.8267	1.93298	-16.0026	7.45891	48.079	0
0.8273	0.100296	-16.6116	8.0697	53.9038	0
0.8280	0.407264	-19.6705	4.41211	63.0708	0
0.8287	2.23691	-23.0268	6.5463	72.8107	0
0.8293	6.20318	-25.7741	11.1237	77.6807	0
0.8300	10.1725	-28.5215	9.60029	78.9221	0
0.8307	14.4427	-27.601	8.37869	75.8664	0
0.8313	22.0743	-23.9473	12.9561	70.3758	0
0.8320	26.6515	-20.2794	12.3453	64.2644	0
0.8327	21.1595	-16.6116	4.10312	52.9967	0
0.8333	16.5793	-11.74	1.35812	36.1905	0
0.8340	17.4972	-8.38368	3.49232	23.6814	0
0.8347	16.5793	-4.10687	3.19052	13.8937	0
0.8353	14.1387	2.30834	4.10312	-2.86468	0
0.8360	14.7496	5.96204	5.32471	-21.1987	0
0.8367	12.613	8.10045	0.747328	-33.7078	0
0.8373	8.3398	11.4568	-4.44085	-44.9756	0
0.8380	6.51015	13.5952	-5.96425	-56.864	0
0.8387	2.54084	15.7336	-7.49484	-60.5403	0
0.8393	-3.86597	19.6988	-10.2398	-58.1054	0
0.8400	-10.8867	19.0899	-12.9848	-61.161	0
0.8407	-19.7341	16.6399	-15.7298	-66.031	0
0.8413	-24.6182	17.5604	-15.7298	-63.3095	0
0.8420	-20.9559	17.263	-13.2938	-55.3362	0
0.8427	-22.7886	12.6747	-12.374	-44.6891	0
0.8433	-30.4172	9.02095	-8.71643	-29.4108	0
0.8440	-28.2805	6.2736	-1.08506	-14.4667	0
0.8447	-16.9896	1.38784	4.41211	-2.86468	0
0.8453	-11.1906	-3.49792	5.02291	11.4587	0
0.8460	-6.00259	-7.77473	6.84811	29.4585	0
0.8467	2.84781	-11.4284	10.2111	44.7368	0
0.8473	4.0696	-13.2553	9.90209	55.7181	0
0.8480	-0.814528	-16.3142	7.45891	64.5986	0
0.8487	-2.64418	-20.2794	8.37869	69.1344	0
0.8493	-2.95114	-19.982	8.98949	71.6171	0
0.8500	-3.86597	-17.8436	7.1571	75.8664	0
0.8507	-2.03632	-17.8436	7.1571	76.7736	0
0.8513	-1.42542	-15.0963	8.0697	70.3758	0
0.8520	-2.95114	-10.2105	7.1571	61.2088	0
0.8527	-2.64418	-7.77473	10.8147	51.1346	0
0.8533	-2.34025	-6.54267	16.3119	37.7183	0
0.8540	-2.95114	-3.79531	16.3119	23.3949	0
0.8547	-3.56204	-1.04796	12.6471	8.40308	0
0.8553	-5.39169	5.35309	11.1237	-8.35533	0
0.8560	-8.7501	14.2041	8.37869	-23.9201	0
0.8567	-7.52831	17.263	4.71391	-37.6706	0
0.8573	-4.47687	17.263	4.41211	-50.4662	0
0.8580	-5.69866	19.6988	5.32471	-59.9197	0
0.8587	-7.22438	22.7436	5.02291	-63.596	0
0.8593	-5.69866	22.7436	6.84811	-67.2723	0
0.8600	-5.39169	23.0551	9.90209	-71.5216	0
0.8607	-6.91741	23.9756	9.60029	-70.6145	0
0.8613	-5.39169	22.7436	8.0697	-67.2723	0
0.8620	-3.56204	20.6193	9.90209	-63.596	0
0.8627	-3.25507	18.4809	12.9561	-52.3282	0
0.8633	-3.25507	15.1246	12.0363	-33.9943	0
0.8640	-2.64418	9.9273	8.98949	-19.6708	0
0.8647	-3.86597	4.74414	8.37869	-8.97601	0
0.8653	-7.22438	-1.04796	10.8147	5.68162	0
0.8660	-9.05403	-7.46317	14.4795	22.1536	0
0.8667	-6.30651	-11.131	16.9227	35.904	0
0.8673	-3.56204	-12.0374	14.7885	47.506	0
0.8680	-4.78079	-13.8784	10.8147	56.3388	0
0.8687	-4.17294	-17.8436	12.6471	61.543	0
0.8693	-1.72935	-18.75	16.3119	64.5986	0
0.8700	-5.69866	-16.3142	13.8687	65.5058	0
0.8707	-10.8867	-15.7052	9.90209	64.2644	0
0.8713	-8.44313	-15.7052	10.8147	62.7366	0
0.8720	-5.39169	-12.3489	12.3453	56.3388	0
0.8727	-4.47687	-8.99263	10.5129	42.3018	0
0.8733	-3.56204	-6.85422	9.90209	28.2649	0
0.8740	-4.78079	-2.28002	10.8147	16.9494	0
0.8747	-8.1392	3.52624	9.60029	0.190979	0
0.8753	-8.1392	7.17994	5.6337	-19.9573	0
0.8760	-5.69866	9.9273	3.49232	-34.2807	0
0.8767	-6.91741	13.2836	3.49232	-46.5034	0
0.8773	-8.44313	16.3425	2.27073	-59.0125	0
0.8780	-5.69866	18.4809	-0.165274	-66.9381	0
0.8787	-0.814528	19.0899	-1.38687	-71.5216	0
0.8793	-0.5106	18.7783	-2.91745	-76.1051	0
0.8800	-2.64418	19.6988	-3.21926	-77.0123	0
0.8807	-3.56204	20.6193	-3.52825	-73.9566	0
0.8813	-3.86597	19.0899	-5.96425	-70.9009	0
0.8820	-2.64418	16.6399	-6.57505	-65.4103	0
0.8827	3.15174	12.3773	-1.08506	-51.994	0
0.8833	8.03587	6.88255	3.19052	-35.2356	0
0.8840	9.25766	3.52624	3.80131	-22.3923	0
0.8847	9.56159	1.99679	5.02291	-11.1245	0
0.8853	8.95069	-2.57741	2.57972	6.30231	0
0.8860	8.64676	-10.5079	-3.21926	23.9679	0
0.8867	8.95069	-15.3937	-1.38687	36.8112	0
0.8873	6.51015	-16.3142	4.10312	47.7925	0
0.8880	4.98443	-18.75	0.747328	58.4873	0
0.8887	6.81407	-22.7152	-2.91745	63.3573	0
0.8893	4.0696	-21.8089	1.65993	64.8851	0
0.8900	-1.72935	-18.75	4.10312	66.0787	0
0.8907	-2.03632	-20.2794	2.57972	66.4129	0
0.8913	-0.814528	-22.1063	5.32471	63.6437	0
0.8920	-2.03632	-19.982	8.0697	55.4317	0
0.8927	-2.64418	-16.3142	6.5463	41.6812	0
0.8933	-4.17294	-12.0374	5.02291	26.1164	0
0.8940	-9.66492	-7.15162	0.747328	10.5516	0
0.8947	-13.3273	-4.71582	-3.83006	-3.15115	0
0.8953	-9.96885	-1.96847	-2.30666	-15.3738	0
0.8960	-3.25507	3.82364	-0.776071	-30.6521	0
0.8967	0.407264	9.02095	-3.52825	-45.8827	0
0.8973	0.407264	12.6747	-4.74266	-56.2911	0
0.8980	0.407264	16.9515	-2.91745	-63.8825	0
0.8987	-0.203632	17.872	-1.99766	-69.0866	0
0.8993	-2.95114	16.9515	-3.21926	-72.1423	0
0.9000	-2.64418	18.7783	-4.74266	-74.2908	0
0.9007	1.93298	19.9962	-3.83006	-72.763	0
0.9013	6.51015	18.1694	-0.474266	-67.2723	0
0.9020	12.0021	16.3425	1.04913	-61.4475	0
0.9027	17.1902	11.7683	1.96892	-50.8004	0
0.9033	15.6645	4.13519	2.88152	-33.3736	0
0.9040	8.3398	0.778889	-1.99766	-19.3366	0
0.9047	3.76263	1.38784	-10.2398	-7.44818	0
0.9053	3.76263	-3.49792	-12.0722	9.02376	0
0.9060	3.45871	-12.9579	-8.40744	25.2092	0
0.9067	1.93298	-18.141	-6.27324	37.7183	0
0.9073	1.01512	-18.4526	-5.96425	51.7553	0
0.9080	0.711192	-20.2794	-5.05165	63.0708	0
0.9087	1.01512	-24.2447	-3.21926	65.7923	0
0.9093	5.59532	-26.6947	-2.30666	67.9408	0
0.9100	13.8348	-26.3831	-2.30666	73.145	0
0.9107	19.3268	-25.1652	-2.91745	71.6171	0
0.9113	16.5793	-24.8536	-3.83006	64.5986	0
0.9120	8.95069	-24.2447	-4.44085	59.3945	0
0.9127	7.12104	-22.4178	-2.91745	50.5617	0
0.9133	10.1725	-17.5321	-3.21926	33.4691	0
0.9140	4.0696	-11.131	-4.74266	18.1907	0
0.9147	-9.05403	-5.93372	-1.69586	7.20946	0
0.9153	-9.96885	-2.28002	2.27073	-9.59669	0
0.9160	-2.95114	1.07628	1.04913	-27.5965	0
0.9167	-5.69866	3.82364	-1.08506	-39.4849	0
0.9173	-10.2758	5.66465	-4.74266	-49.559	0
0.9180	-4.47687	7.17994	-12.374	-59.3467	0
0.9187	-2.95114	8.7094	-19.6964	-64.8374	0
0.9193	-13.6312	10.2389	-22.1396	-67.893	0
0.9200	-18.2083	11.4568	-20.3072	-68.466	0
0.9207	-12.1055	10.5362	-16.6496	-66.031	0
0.9213	-7.83223	9.02095	-15.7298	-61.4475	0
0.9220	-5.39169	6.88255	-16.3406	-52.9012	0
0.9227	-2.64418	2.60574	-14.8172	-37.6706	0
0.9233	-4.17294	-0.750566	-12.9848	-23.013	0
0.9240	-6.00259	-3.79531	-12.0722	-12.9388	0
0.9247	-0.203632	-9.89897	-9.32004	0.811661	0
0.9253	7.42497	-17.5321	-6.57505	19.7186	0
0.9260	9.25766	-22.1063	-5.66245	34.9969	0
0.9267	8.3398	-25.1652	-3.83006	44.7368	0
0.9273	6.51015	-27.601	-1.99766	55.7181	0
0.9280	4.67746	-28.8189	-1.08506	68.2272	0
0.9287	5.89925	-31.2689	1.65993	74.0521	0
0.9293	11.0873	-34.0162	7.1571	75.8664	0
0.9300	14.7496	-33.4073	8.98949	79.5427	0
0.9307	15.3605	-31.2689	6.23731	80.4499	0
0.9313	13.5279	-29.7394	6.5463	75.2457	0
0.9320	8.95069	-27.9126	9.2913	69.1344	0
0.9327	3.76263	-24.8536	7.1571	60.0151	0
0.9333	3.15174	-20.2794	2.88152	44.4504	0
0.9340	4.0696	-15.0963	4.10312	27.9784	0
0.9347	0.100296	-8.07212	5.02291	14.8486	0
0.9353	-3.86597	-0.750566	1.35812	0.190979	0
0.9360	-2.95114	3.21469	-1.69586	-17.8088	0
0.9367	-3.25507	6.2736	-5.05165	-33.3736	0
0.9373	-5.39169	11.1594	-8.10563	-43.1613	0
0.9380	-5.39169	13.5952	-5.05165	-50.8004	0
0.9387	-7.22438	12.3773	-0.474266	-58.3918	0
0.9393	-10.5797	12.9862	0.445522	-62.3546	0
0.9400	-7.52831	15.7336	1.35812	-63.596	0
0.9407	-1.72935	16.6399	1.65993	-63.3095	0
0.9413	-0.814528	15.1246	-0.776071	-58.726	0
0.9420	-1.11846	12.9862	-1.38687	-50.1797	0
0.9427	-0.5106	10.8478	-2.30666	-40.3921	0
0.9433	-3.25507	7.4915	-5.66245	-27.5965	0
0.9440	-7.52831	4.13519	-5.66245	-12.9388	0
0.9447	-9.66492	1.69939	-1.69586	2.62596	0
0.9453	-9.05403	-2.88897	1.65993	18.1907	0
0.9460	-8.44313	-8.99263	6.5463	33.4691	0
0.9467	-9.96885	-9.89897	9.90209	46.8853	0
0.9473	-10.8867	-9.29002	7.7679	60.0151	0
0.9480	-10.8867	-13.8784	5.32471	68.8479	0
0.9487	-11.4946	-17.5321	4.10312	72.1901	0
0.9493	-9.66492	-17.2347	1.65993	75.8664	0
0.9500	-5.08776	-15.7052	2.57972	78.6356	0
0.9507	-4.47687	-14.7847	7.1571	75.8664	0
0.9513	-7.22438	-12.9579	7.1571	71.2829	0
0.9520	-9.05403	-10.2105	4.10312	63.978	0
0.9527	-11.8015	-6.24527	3.49232	49.3203	0
0.9533	-11.8015	-2.57741	3.80131	34.6627	0
0.9540	-6.91741	1.69939	4.10312	21.8671	0
0.9547	-4.17294	8.10045	3.80131	6.30231	0
0.9553	-4.17294	13.5952	1.65993	-12.3181	0
0.9560	-1.11846	17.872	-2.91745	-28.2171	0
0.9567	2.84781	23.6641	-9.01824	-41.2992	0
0.9573	7.7289	28.5498	-11.1524	-51.3733	0
0.9580	12.917	29.4703	-6.88404	-59.3467	0
0.9587	8.64676	30.9856	-3.83006	-65.4103	0
0.9593	1.62602	33.733	-7.18584	-69.7073	0
0.9600	5.59532	32.8266	-9.32004	-71.2352	0
0.9607	9.86552	28.5498	-8.71643	-69.7073	0
0.9613	5.28835	27.6293	-9.32004	-64.8374	0
0.9620	2.23691	27.0204	-7.18584	-56.864	0
0.9627	1.93298	22.7436	-1.99766	-46.2169	0
0.9633	0.100296	19.6988	0.445522	-32.18	0
0.9640	1.32209	17.5604	1.35812	-18.4295	0
0.9647	2.84781	10.8478	4.71391	-3.77184	0
0.9653	-0.814528	4.43259	6.5463	11.793	0
0.9660	-2.34025	2.60574	6.23731	26.4506	0
0.9667	-0.814528	-1.04796	8.0697	40.4875	0
0.9673	-2.34025	-6.54267	12.6471	53.9038	0
0.9680	-2.34025	-9.29002	14.7885	61.2088	0
0.9687	1.93298	-10.5079	12.0363	62.7366	0
0.9693	3.45871	-11.74	8.37869	67.6066	0
0.9700	2.84781	-12.0374	10.5129	73.145	0
0.9707	4.67746	-12.0374	13.8687	70.6622	0
0.9713	7.42497	-10.8195	10.8147	64.2644	0
0.9720	6.51015	-9.89897	5.6337	56.6253	0
0.9727	3.15174	-7.46317	4.41211	42.9225	0
0.9733	2.84781	-1.04796	3.49232	25.8299	0
0.9740	4.98443	4.74414	1.96892	10.8858	0
0.9747	3.76263	7.80305	1.04913	-5.0132	0
0.9753	1.62602	11.4568	-1.99766	-21.7716	0
0.9760	4.67746	15.422	-4.74266	-35.5221	0
0.9767	5.59532	18.7783	-4.74266	-46.7899	0
0.9773	1.01512	21.8372	-5.96425	-58.3918	0
0.9780	2.23691	23.0551	-8.40744	-66.6517	0
0.9787	5.28835	23.0551	-6.57505	-71.5216	0
0.9793	0.100296	24.5846	-5.05165	-77.0123	0
0.9800	-6.61348	26.723	-6.88404	-77.9194	0
0.9807	-8.44313	26.4114	-7.49484	-72.4288	0
0.9813	-11.8015	23.0551	-7.79664	-66.9381	0
0.9820	-14.2421	18.1694	-7.49484	-60.5403	0
0.9827	-9.36099	14.2041	-3.52825	-45.8827	0
0.9833	-5.39169	12.6747	-1.38687	-29.1243	0
0.9840	-8.44313	8.7094	-3.21926	-18.143	0
0.9847	-14.2421	2.30834	-2.30666	-5.63388	0
0.9853	-20.9559	-5.63632	0.747328	12.7001	0
0.9860	-26.7548	-13.5668	1.65993	27.3577	0
0.9867	-30.7211	-16.3142	0.445522	38.0048	0
0.9873	-36.2161	-16.6116	1.35812	50.2275	0
0.9880	-39.2675	-20.2794	5.93551	59.3945	0
0.9887	-34.9943	-22.1063	9.2913	63.3573	0
0.9893	-25.2291	-21.1999	7.1571	67.6066	0
0.9900	0.407264	-21.4973	4.10312	70.3758	0
0.9907	43.1305	-22.1063	4.41211	66.6994	0
0.9913	67.849	-20.591	5.02291	61.543	0
0.9920	53.2027	-21.8089	3.80131	56.9595	0
0.9927	28.4811	-20.591	2.57972	43.8297	0
0.9933	20.2416	-12.0374	0.136531	26.1164	0
0.9940	19.0229	-6.54267	-1.08506	15.1351	0
0.9947	16.5793	-5.63632	-0.165274	4.77447	0
0.9953	17.4972	-1.04796	-1.08506	-15.3738	0
0.9960	17.4972	5.0557	-5.05165	-34.9014	0
0.9967	12.613	7.17994	-7.49484	-43.1613	0
0.9973	10.1725	9.9273	-8.40744	-52.3282	0
0.9980	13.5279	13.5952	-8.71643	-64.8374	0
0.9987	17.1902	12.6747	-9.93084	-70.6145	0
0.9993	18.412	12.0657	-9.93084	-73.3837	0
1.0000	16.5793	14.2041	-5.35345	-76.3916	0
1.0007	12.613	13.5952	-1.08506	-72.763	0
1.0013	6.51015	11.1594	-4.74266	-66.3652	0
1.0020	0.100296	9.31835	-7.79664	-62.3546	0
1.0027	-4.78079	5.35309	-4.74266	-51.7076	0
1.0033	-7.22438	-0.141616	-1.08506	-34.2807	0
1.0040	-8.1392	-3.79531	-0.776071	-21.1987	0
1.0047	-8.7501	-8.07212	-0.165274	-9.26248	0
1.0053	-8.44313	-12.9579	-0.474266	7.49593	0
1.0060	-7.22438	-17.2347	-0.165274	25.8299	0
1.0067	-4.47687	-19.982	1.04913	42.9225	0
1.0073	0.407264	-21.1999	0.747328	55.0974	0
1.0080	4.0696	-23.6357	2.57972	60.3016	0
1.0087	3.15174	-28.2099	5.93551	65.5058	0
1.0093	-1.42542	-30.3484	5.6337	69.7551	0
1.0100	-4.47687	-29.442	4.41211	68.5615	0
1.0107	-5.69866	-28.5215	3.80131	63.978	0
1.0113	-7.22438	-26.992	-0.165274	60.0151	0
1.0120	-8.44313	-23.6357	-3.83006	54.5245	0
1.0127	-8.1392	-19.0615	-2.91745	43.209	0
1.0133	-9.05403	-12.9579	-1.99766	27.0235	0
1.0140	-13.0203	-8.99263	-2.91745	12.7001	0
1.0147	-14.853	-7.46317	-2.60846	0.190979	0
1.0153	-11.8015	-1.04796	-2.91745	-18.143	0
1.0160	-10.8867	7.4915	-6.57505	-35.8086	0
1.0167	-14.546	10.8478	-12.0722	-46.5034	0
1.0173	-14.546	12.6747	-14.8172	-57.4847	0
1.0180	-9.96885	16.3425	-11.1524	-66.6517	0
1.0187	-7.22438	18.1694	-6.57505	-67.893	0
1.0193	-7.83223	18.4809	-7.49484	-71.5216	0
1.0200	-10.5797	20.3078	-10.5416	-76.7258	0
1.0207	-12.1055	20.9167	-11.1524	-74.2908	0
1.0213	-9.05403	18.1694	-8.71643	-68.8002	0
1.0220	0.407264	14.8131	-3.83006	-62.3546	0
1.0227	12.917	12.3773	-2.60846	-48.9384	0
1.0233	24.5149	8.412	-5.66245	-33.7078	0
1.0240	28.4811	1.99679	-4.44085	-22.7265	0
1.0247	22.9891	-2.28002	2.57972	-9.26248	0
1.0253	12.917	-4.10687	5.6337	9.93091	0
1.0260	4.67746	-9.29002	3.49232	28.2649	0
1.0267	1.01512	-15.7052	2.27073	41.3947	0
1.0273	-0.814528	-16.9231	1.04913	50.5617	0
1.0280	-5.69866	-16.6116	-1.99766	56.3388	0
1.0287	-11.4946	-19.3589	-3.83006	60.9223	0
1.0293	-9.96885	-22.7152	-1.69586	65.1716	0
1.0300	-3.86597	-23.9473	1.35812	69.1344	0
1.0307	-2.64418	-21.8089	1.35812	69.4686	0
1.0313	-4.78079	-17.5321	1.35812	64.8851	0
1.0320	-4.17294	-17.5321	2.57972	56.0523	0
1.0327	-2.03632	-15.7052	2.88152	42.0154	0
1.0333	-1.42542	-9.29002	2.88152	25.4957	0
1.0340	-1.42542	-4.71582	4.10312	13.6073	0
1.0347	-0.814528	-0.750566	4.10312	1.3846	0
1.0353	0.711192	7.17994	1.96892	-17.5223	0
1.0360	0.407264	12.6747	-1.08506	-35.5221	0
1.0367	-1.42542	13.2836	-2.91745	-46.7899	0
1.0373	-0.203632	16.3425	-4.44085	-57.4847	0
1.0380	5.59532	20.6193	-7.49484	-65.1238	0
1.0387	12.917	21.2283	-11.1524	-68.8002	0
1.0393	15.6645	21.2283	-11.1524	-73.3837	0
1.0400	10.1725	22.1346	-10.5416	-73.6701	0
1.0407	0.100296	21.2283	-14.2064	-67.893	0
1.0413	-7.22438	19.3873	-16.3406	-65.1238	0
1.0420	-12.7164	17.5604	-9.93084	-60.5403	0
1.0427	-16.3787	15.1246	-3.52825	-44.0684	0
1.0433	-15.4639	10.8478	-4.74266	-25.7344	0
1.0440	-14.546	4.74414	-5.35345	-13.846	0
1.0447	-13.3273	-1.04796	-1.08506	-0.143234	0
1.0453	-4.47687	-5.02738	-0.474266	17.9043	0
1.0460	3.76263	-9.29002	-4.44085	31.607	0
1.0467	1.32209	-13.8784	-3.83006	42.3018	0
1.0473	0.711192	-15.7052	-0.474266	53.9038	0
1.0480	3.76263	-16.6116	0.136531	63.0708	0
1.0487	0.407264	-16.9231	-0.474266	68.2272	0
1.0493	-2.64418	-17.5321	0.747328	70.6622	0
1.0500	2.84781	-18.75	2.88152	70.3758	0
1.0507	4.67746	-19.3589	5.02291	67.6066	0
1.0513	0.711192	-17.5321	5.32471	63.0708	0
1.0520	1.01512	-14.4873	4.41211	55.7181	0
1.0527	5.28835	-11.74	7.1571	43.209	0
1.0533	8.03587	-8.99263	11.4255	27.6442	0
1.0540	10.1725	-5.63632	12.6471	14.5144	0
1.0547	9.56159	-0.43901	13.5669	3.24664	0
1.0553	4.37353	7.17994	13.5669	-12.3181	0
1.0560	-1.72935	11.4568	8.0697	-30.6521	0
1.0567	-6.00259	11.4568	1.96892	-46.5034	0
1.0573	-7.52831	12.9862	0.747328	-56.864	0
1.0580	-8.1392	15.422	-1.08506	-62.3546	0
1.0587	-9.05403	15.422	-2.91745	-66.3652	0
1.0593	-9.66492	19.0899	-1.99766	-71.8558	0
1.0600	-8.7501	23.3667	-4.13186	-74.5773	0
1.0607	-8.7501	21.8372	-7.49484	-72.1423	0
1.0613	-7.22438	18.7783	-5.05165	-67.5588	0
1.0620	-4.47687	17.5604	-1.99766	-59.6332	0
1.0627	-3.56204	12.9862	-2.91745	-44.9756	0
1.0633	-2.03632	9.02095	-3.21926	-29.745	0
1.0640	1.93298	8.10045	-0.776071	-17.8088	0
1.0647	3.45871	2.91729	0.747328	-4.67899	0
1.0653	2.84781	-5.32477	1.65993	13.3208	0
1.0660	5.89925	-8.99263	5.02291	30.0792	0
1.0667	8.3398	-9.29002	8.37869	43.4955	0
1.0673	7.7289	-11.4284	8.37869	54.5245	0
1.0680	8.3398	-15.7052	7.1571	61.8294	0
1.0687	8.95069	-19.0615	8.0697	65.7923	0
1.0693	8.03587	-19.3589	8.37869	70.0893	0
1.0700	9.86552	-19.6705	6.23731	72.8107	0
1.0707	11.0873	-20.591	6.5463	69.4686	0
1.0713	7.7289	-18.75	9.90209	63.0708	0
1.0720	4.67746	-14.4873	8.98949	55.7181	0
1.0727	2.84781	-9.29002	4.41211	43.8297	0
1.0733	-0.203632	-4.40426	1.96892	28.2649	0
1.0740	-0.814528	-1.96847	2.57972	15.1351	0
1.0747	0.100296	0.778889	2.88152	1.71881	0
1.0753	-1.72935	6.2736	0.136531	-15.9945	0
1.0760	-0.203632	11.4568	-3.83006	-32.4664	0
1.0767	4.37353	15.422	-5.35345	-44.6891	0
1.0773	2.23691	19.3873	-5.05165	-55.0497	0
1.0780	-2.64418	19.9962	-6.57505	-63.3095	0
1.0787	-3.56204	19.3873	-7.79664	-68.1795	0
1.0793	-4.78079	23.6641	-5.05165	-72.4288	0
1.0800	-6.30651	25.4909	-3.83006	-73.0495	0
1.0807	-5.39169	21.8372	-6.27324	-69.9938	0
1.0813	-4.47687	19.9962	-7.18584	-66.6517	0
1.0820	-1.11846	19.3873	-5.05165	-59.9197	0
1.0827	4.98443	16.031	-4.74266	-45.8827	0
1.0833	3.45871	11.4568	-4.44085	-30.6521	0
1.0840	-2.03632	6.88255	-0.474266	-19.6708	0
1.0847	1.01512	0.778889	2.57972	-5.63388	0
1.0853	5.59532	-3.79531	5.02291	14.5144	0
1.0860	4.98443	-8.38368	9.2913	31.9412	0
1.0867	2.84781	-13.8784	13.5669	42.3018	0
1.0873	1.32209	-16.6116	13.8687	53.5696	0
1.0880	1.01512	-17.5321	12.6471	63.3573	0
1.0887	1.62602	-18.4526	11.4255	66.0787	0
1.0893	0.711192	-19.3589	11.7345	67.0336	0
1.0900	1.93298	-19.3589	13.5669	69.1344	0
1.0907	4.98443	-17.2347	14.1777	67.0336	0
1.0913	3.76263	-14.7847	11.1237	60.3016	0
1.0920	1.01512	-15.7052	9.60029	50.5617	0
1.0927	1.93298	-14.1758	10.8147	37.7183	0
1.0933	1.93298	-7.46317	9.90209	24.9228	0
1.0940	1.93298	-0.750566	8.6805	12.7001	0
1.0947	4.67746	3.52624	10.2111	-3.77184	0
1.0953	2.23691	8.7094	11.1237	-23.013	0
1.0960	-2.03632	12.6747	6.23731	-39.4849	0
1.0967	0.407264	14.5157	-0.165274	-52.3282	0
1.0973	3.76263	17.263	-1.08506	-62.3546	0
1.0980	2.54084	19.3873	0.747328	-69.9938	0
1.0987	4.37353	19.9962	0.136531	-75.8187	0
1.0993	9.25766	21.2283	-0.165274	-77.633	0
1.1000	10.4764	23.3667	1.04913	-75.4844	0
1.1007	8.3398	22.7436	-0.165274	-73.6701	0
1.1013	8.03587	21.5257	-1.08506	-70.6145	0
1.1020	6.51015	20.3078	0.747328	-59.3467	0
1.1027	2.84781	16.9515	-1.99766	-41.2992	0
1.1033	0.100296	11.7683	-9.93084	-26.6893	0
1.1040	-3.86597	6.57099	-13.5956	-15.9945	0
1.1047	-10.8867	0.778889	-12.9848	-2.57822	0
1.1053	-12.4124	-3.18636	-12.683	14.5144	0
1.1060	-7.52831	-5.63632	-10.5416	29.172	0
1.1067	-5.39169	-10.2105	-6.57505	40.1533	0
1.1073	-5.39169	-15.0963	-5.05165	50.2275	0
1.1080	-0.5106	-17.5321	-3.83006	59.3945	0
1.1087	3.45871	-19.3589	0.136531	63.978	0
1.1093	0.711192	-21.1999	2.88152	64.5986	0
1.1100	-1.72935	-19.6705	1.65993	66.0787	0
1.1107	-3.25507	-16.9231	-0.474266	68.2272	0
1.1113	-6.61348	-17.5321	0.445522	64.5986	0
1.1120	-7.83223	-17.2347	1.65993	52.9967	0
1.1127	-4.78079	-11.131	1.04913	38.339	0
1.1133	-2.64418	-5.63632	1.96892	25.2092	0
1.1140	-1.72935	-3.49792	3.19052	12.9866	0
1.1147	-0.814528	1.69939	0.747328	-1.33685	0
1.1153	0.100296	8.7094	-2.30666	-17.5223	0
1.1160	1.32209	9.9273	-3.52825	-33.3736	0
1.1167	2.84781	11.7683	-5.05165	-46.7899	0
1.1173	1.93298	17.263	-6.57505	-55.9568	0
1.1180	-0.814528	19.0899	-6.57505	-61.4475	0
1.1187	-4.47687	19.6988	-7.49484	-66.031	0
1.1193	-9.96885	23.6641	-6.57505	-70.9009	0
1.1200	-14.546	23.6641	-6.57505	-72.4288	0
1.1207	-13.6312	18.7783	-8.40744	-69.7073	0
1.1213	-9.05403	16.3425	-7.49484	-64.2167	0
1.1220	-8.1392	14.5157	-4.44085	-55.6704	0
1.1227	-8.1392	10.2389	-5.66245	-39.7714	0
1.1233	-6.30651	7.4915	-5.35345	-21.7716	0
1.1240	-9.36099	3.52624	-2.30666	-8.35533	0
1.1247	-20.041	-0.750566	-3.83006	5.68162	0
1.1253	-27.6696	-2.88897	-4.13186	24.9228	0
1.1260	-26.4509	-6.85422	1.65993	42.0154	0
1.1267	-21.8707	-12.3489	5.32471	52.6625	0
1.1273	-16.0748	-15.3937	3.19052	62.1159	0
1.1280	-7.52831	-16.9231	2.57972	70.0893	0
1.1287	0.100296	-19.3589	4.41211	75.5799	0
1.1293	3.15174	-20.591	4.10312	79.5427	0
1.1300	1.01512	-21.1999	3.49232	78.6356	0
1.1307	0.100296	-19.6705	3.80131	73.145	0
1.1313	4.67746	-16.6116	2.57972	69.7551	0
1.1320	10.1725	-15.0963	1.35812	64.8851	0
1.1327	11.0873	-12.9579	2.57972	49.3203	0
1.1333	9.25766	-6.85422	2.88152	30.9863	0
1.1340	8.3398	-2.28002	1.65993	19.4321	0
1.1347	7.42497	1.38784	0.136531	7.83014	0
1.1353	6.20318	6.2736	-3.83006	-9.88316	0
1.1360	4.67746	9.9273	-10.2398	-24.8273	0
1.1367	4.37353	13.2836	-12.0722	-36.1428	0
1.1373	3.76263	19.0899	-9.32004	-48.3177	0
1.1380	1.93298	21.8372	-9.01824	-55.3362	0
1.1387	2.84781	22.1346	-7.49484	-57.1982	0
1.1393	4.67746	24.5846	-2.91745	-61.7817	0
1.1400	3.76263	23.3667	-0.776071	-64.5032	0
1.1407	2.84781	18.1694	-2.91745	-59.6332	0
1.1413	2.54084	15.7336	-2.91745	-53.8083	0
1.1420	-0.5106	15.1246	-1.08506	-47.7447	0
1.1427	-3.86597	11.4568	-2.30666	-33.0871	0
1.1433	-7.52831	6.2736	-2.91745	-15.9945	0
1.1440	-13.6312	1.69939	0.747328	-4.39252	0
1.1447	-14.546	-1.04796	2.27073	7.20946	0
1.1453	-9.66492	-3.79531	-1.69586	23.0607	0
1.1460	-5.08776	-10.2105	-3.52825	39.2462	0
1.1467	1.93298	-16.6116	1.35812	54.1903	0
1.1473	12.613	-17.8436	6.23731	67.6066	0
1.1480	17.4972	-19.3589	6.84811	74.9593	0
1.1487	13.5279	-21.8089	6.5463	76.7736	0
1.1493	7.42497	-23.3384	8.0697	78.0149	0
1.1500	3.76263	-23.9473	8.98949	78.6356	0
1.1507	3.15174	-20.8884	7.1571	77.6807	0
1.1513	1.93298	-15.7052	3.80131	74.3386	0
1.1520	-1.11846	-13.8784	3.19052	63.0708	0
1.1527	-2.03632	-12.9579	5.32471	47.1718	0
1.1533	-1.72935	-8.68107	6.84811	34.3762	0
1.1540	-2.95114	-6.24527	7.7679	20.9599	0
1.1547	0.100296	-3.79531	8.0697	1.71881	0
1.1553	4.98443	3.52624	4.71391	-15.3738	0
1.1560	3.76263	9.9273	-1.08506	-28.5036	0
1.1567	0.711192	12.6747	-4.74266	-42.2541	0
1.1573	2.84781	15.422	-5.96425	-53.2354	0
1.1580	3.76263	17.872	-5.96425	-59.3467	0
1.1587	1.93298	18.1694	-3.83006	-64.5032	0
1.1593	4.67746	18.1694	-1.99766	-68.466	0
1.1600	8.03587	17.263	-1.99766	-68.1795	0
1.1607	8.3398	15.422	-1.69586	-66.031	0
1.1613	8.3398	14.2041	0.136531	-61.7817	0
1.1620	8.03587	11.7683	1.04913	-51.3733	0
1.1627	4.0696	6.2736	1.04913	-34.2807	0
1.1633	-0.203632	1.99679	0.445522	-18.7159	0
1.1640	-0.5106	0.169939	-0.776071	-7.73465	0
1.1647	1.01512	-4.10687	-1.69586	5.39516	0
1.1653	1.01512	-11.74	-0.165274	23.0607	0
1.1660	-0.814528	-18.141	1.65993	37.0977	0
1.1667	-4.17294	-20.8884	1.65993	46.2647	0
1.1673	-4.78079	-22.4178	2.27073	56.6253	0
1.1680	-3.56204	-24.8536	4.41211	65.7923	0
1.1687	-4.17294	-27.601	5.32471	70.9964	0
1.1693	-6.30651	-29.442	5.93551	73.4314	0
1.1700	-5.08776	-28.2099	8.6805	71.9036	0
1.1707	-2.34025	-23.3384	11.7345	68.5615	0
1.1713	-1.42542	-19.3589	12.3453	67.3201	0
1.1720	-1.72935	-17.5321	10.8147	59.3945	0
1.1727	-2.34025	-12.9579	5.93551	41.0605	0
1.1733	-2.64418	-7.46317	2.27073	23.9679	0
1.1740	-0.5106	-4.10687	3.80131	14.5144	0
1.1747	2.54084	-0.141616	5.32471	2.62596	0
1.1753	2.23691	5.35309	0.747328	-14.7531	0
1.1760	1.01512	8.7094	-4.74266	-31.2728	0
1.1767	-0.814528	9.6299	-6.27324	-43.4477	0
1.1773	-4.78079	13.8925	-5.66245	-53.2354	0
1.1780	-7.22438	18.7783	-7.18584	-62.0682	0
1.1787	-4.47687	18.1694	-9.62903	-68.8002	0
1.1793	-0.5106	16.3425	-9.32004	-71.2352	0
1.1800	3.45871	16.9515	-6.57505	-71.5216	0
1.1807	5.59532	17.263	-6.27324	-72.1423	0
1.1813	1.01512	15.422	-8.40744	-68.8002	0
1.1820	-6.30651	11.7683	-7.49484	-58.726	0
1.1827	-8.1392	7.80305	-5.05165	-44.6891	0
1.1833	-4.78079	5.35309	-5.05165	-29.1243	0
1.1840	-2.03632	2.30834	-4.74266	-15.3738	0
1.1847	-0.814528	-4.10687	-3.21926	-2.57822	0
1.1853	-2.03632	-11.131	-1.69586	14.2279	0
1.1860	-3.25507	-15.7052	0.136531	30.9863	0
1.1867	-0.814528	-19.0615	1.96892	42.3018	0
1.1873	1.32209	-20.8884	1.65993	51.4688	0
1.1880	0.100296	-23.0268	1.65993	58.4873	0
1.1887	1.01512	-26.6947	2.57972	60.5881	0
1.1893	4.0696	-26.6947	3.80131	63.0708	0
1.1900	2.54084	-24.8536	4.71391	64.2644	0
1.1907	-0.814528	-25.7741	5.6337	59.0603	0
1.1913	0.100296	-24.2447	8.0697	54.1903	0
1.1920	1.93298	-17.2347	11.7345	49.6068	0
1.1927	3.76263	-11.131	10.8147	34.6627	0
1.1933	7.42497	-8.68107	5.93551	16.3764	0
1.1940	8.3398	-7.46317	3.49232	5.39516	0
1.1947	3.76263	-3.79531	2.88152	-6.54103	0
1.1953	1.62602	2.60574	3.49232	-23.9201	0
1.1960	3.76263	9.02095	4.71391	-40.1056	0
1.1967	1.93298	11.7683	1.65993	-52.6147	0
1.1973	-3.56204	12.6747	-4.44085	-63.596	0
1.1980	-7.22438	15.7336	-4.74266	-70.328	0
1.1987	-8.44313	18.1694	-3.83006	-73.6701	0
1.1993	-9.96885	17.872	-8.10563	-75.198	0
1.2000	-10.8867	15.422	-11.1524	-74.5773	0
1.2007	-10.8867	12.9862	-10.2398	-73.3837	0
1.2013	-7.22438	12.0657	-9.93084	-69.7073	0
1.2020	-3.56204	11.1594	-8.71643	-59.3467	0
1.2027	-2.03632	7.17994	-8.40744	-44.9756	0
1.2033	2.54084	1.07628	-8.40744	-31.5593	0
1.2040	7.42497	-2.28002	-4.13186	-19.0502	0
1.2047	4.67746	-4.71582	-0.776071	-4.67899	0
1.2053	0.100296	-8.99263	-3.52825	12.4136	0
1.2060	4.37353	-11.74	-3.21926	28.2649	0
1.2067	9.25766	-12.9579	1.35812	40.4875	0
1.2073	11.6982	-17.5321	2.88152	51.1346	0
1.2080	15.3605	-21.1999	5.32471	59.3945	0
1.2087	15.6645	-19.6705	8.98949	63.0708	0
1.2093	11.6982	-19.3589	6.23731	67.0336	0
1.2100	10.1725	-23.0268	2.57972	69.1344	0
1.2107	10.7834	-22.4178	4.41211	63.6437	0
1.2113	12.613	-17.5321	3.49232	55.0974	0
1.2120	13.8348	-14.7847	-0.776071	46.2647	0
1.2127	10.7834	-13.8784	0.747328	31.9412	0
1.2133	8.3398	-10.8195	2.88152	16.9494	0
1.2140	12.3091	-5.63632	1.65993	4.77447	0
1.2147	14.1387	-1.35952	2.27073	-12.3181	0
1.2153	9.25766	2.60574	1.35812	-29.745	0
1.2160	1.93298	8.10045	-3.83006	-41.2992	0
1.2167	-6.00259	13.5952	-5.05165	-54.1425	0
1.2173	-9.96885	17.263	-1.99766	-67.893	0
1.2180	-7.83223	16.6399	-1.38687	-73.0495	0
1.2187	-6.30651	15.1246	-1.69586	-74.2908	0
1.2193	-6.30651	17.5604	-0.474266	-77.0123	0
1.2200	-4.78079	19.9962	-1.08506	-75.198	0
1.2207	-6.30651	16.6399	-2.60846	-70.9009	0
1.2213	-9.05403	12.6747	-0.474266	-66.3652	0
1.2220	-9.36099	13.5952	1.65993	-55.3362	0
1.2227	-9.66492	11.7683	1.04913	-39.4849	0
1.2233	-9.96885	5.35309	-1.38687	-25.1615	0
1.2240	-11.4946	-1.04796	-2.91745	-12.3181	0
1.2247	-14.2421	-6.54267	-1.99766	2.91243	0
1.2253	-12.7164	-12.0374	1.65993	18.4772	0
1.2260	-8.7501	-15.3937	5.32471	32.5142	0
1.2267	-10.8867	-17.5321	4.41211	45.0233	0
1.2273	-11.1906	-19.6705	2.88152	56.0523	0
1.2280	-4.47687	-22.1063	6.23731	63.0708	0
1.2287	-3.25507	-25.7741	9.90209	64.8851	0
1.2293	-6.30651	-27.9126	8.0697	65.7923	0
1.2300	-3.86597	-25.7741	6.84811	67.6066	0
1.2307	-2.34025	-22.4178	7.1571	66.6994	0
1.2313	-5.39169	-20.591	6.23731	61.2088	0
1.2320	-7.22438	-18.141	5.32471	50.2275	0
1.2327	-8.1392	-14.1758	5.32471	36.477	0
1.2333	-8.7501	-10.2105	5.32471	22.7742	0
1.2340	-6.30651	-6.24527	5.93551	10.2651	0
1.2347	-2.64418	-1.04796	4.41211	-2.86468	0
1.2353	-1.72935	4.43259	-0.776071	-18.143	0
1.2360	-4.78079	8.7094	-5.05165	-33.9943	0
1.2367	-8.44313	11.7683	-5.35345	-48.6519	0
1.2373	-6.91741	13.5952	-4.13186	-59.0125	0
1.2380	-3.56204	16.031	-2.91745	-63.8825	0
1.2387	-3.56204	19.0899	-3.83006	-65.4103	0
1.2393	-0.5106	18.4809	-8.10563	-67.893	0
1.2400	3.76263	14.5157	-9.32004	-71.2352	0
1.2407	1.62602	13.8925	-6.57505	-69.7073	0
1.2413	-0.814528	15.7336	-6.57505	-62.6889	0
1.2420	1.93298	13.5952	-7.49484	-51.3733	0
1.2427	0.711192	8.7094	-5.05165	-37.9571	0
1.2433	-2.34025	4.13519	-2.30666	-23.9201	0
1.2440	0.100296	-0.141616	-1.08506	-9.26248	0
1.2447	0.407264	-2.88897	-1.38687	8.73729	0
1.2453	-3.86597	-5.32477	-1.08506	25.4957	0
1.2460	-2.34025	-11.131	0.747328	40.1533	0
1.2467	4.0696	-14.7847	1.65993	53.5696	0
1.2473	3.76263	-13.2553	1.35812	63.6437	0
1.2480	0.100296	-14.4873	4.10312	69.4686	0
1.2487	1.93298	-18.141	5.6337	74.3386	0
1.2493	2.84781	-18.4526	3.19052	76.7736	0
1.2500	-1.72935	-17.2347	3.49232	75.8664	0
1.2507	-4.47687	-16.6116	5.6337	74.0521	0
1.2513	-3.56204	-14.4873	4.10312	68.2272	0
1.2520	-4.47687	-11.74	4.10312	56.3388	0
1.2527	-5.08776	-7.77473	7.1571	41.0605	0
1.2533	-2.95114	-0.141616	5.32471	24.5885	0
1.2540	-3.86597	7.17994	0.747328	9.64444	0
1.2547	-9.36099	11.7683	0.136531	-3.48537	0
1.2553	-14.546	16.031	-0.165274	-20.2438	0
1.2560	-15.4639	19.6988	-3.52825	-37.6706	0
1.2567	-12.1055	22.1346	-5.96425	-49.2726	0
1.2573	-5.69866	24.5846	-5.66245	-56.864	0
1.2580	3.76263	26.4114	-3.52825	-63.596	0
1.2587	12.0021	26.723	-3.52825	-67.893	0
1.2593	13.8348	27.3319	-4.44085	-70.6145	0
1.2600	14.7496	27.6293	-4.74266	-71.8558	0
1.2607	16.2754	26.723	-7.79664	-69.3731	0
1.2613	12.917	25.8025	-13.8974	-64.2167	0
1.2620	9.56159	23.0551	-16.0388	-55.3362	0
1.2627	10.4764	17.263	-12.0722	-42.2541	0
1.2633	8.3398	13.2836	-5.96425	-28.5036	0
1.2640	3.45871	9.9273	-0.165274	-13.846	0
1.2647	1.32209	4.43259	4.10312	1.71881	0
1.2653	-1.11846	-1.04796	5.32471	16.6629	0
1.2660	-1.72935	-4.10687	7.7679	33.1349	0
1.2667	3.76263	-8.38368	10.2111	48.4132	0
1.2673	7.42497	-13.2553	8.0697	55.7181	0
1.2680	6.81407	-13.8784	5.32471	60.3016	0
1.2687	8.3398	-11.131	7.1571	67.9408	0
1.2693	12.613	-11.131	9.90209	71.9036	0
1.2700	15.0536	-12.9579	8.6805	70.3758	0
1.2707	15.3605	-11.74	7.1571	67.0336	0
1.2713	12.0021	-8.07212	5.6337	60.0151	0
1.2720	6.51015	-4.71582	-0.165274	48.4132	0
1.2727	4.67746	-1.35952	-7.49484	36.477	0
1.2733	6.51015	2.60574	-9.62903	23.0607	0
1.2740	5.28835	5.96204	-7.49484	7.20946	0
1.2747	-0.814528	8.412	-4.74266	-10.1696	0
1.2753	-7.22438	11.7683	-3.83006	-27.2623	0
1.2760	-12.7164	15.422	-6.57505	-41.6334	0
1.2767	-14.546	18.1694	-8.40744	-53.2354	0
1.2773	-11.1906	19.9962	-9.32004	-62.3546	0
1.2780	-7.52831	21.8372	-12.0722	-66.031	0
1.2787	-10.2758	24.5846	-14.8172	-68.1795	0
1.2793	-13.6312	25.4909	-12.0722	-71.8558	0
1.2800	-10.8867	23.6641	-8.71643	-72.1423	0
1.2807	-7.22438	23.6641	-8.71643	-67.2723	0
1.2813	-5.08776	23.6641	-8.40744	-61.4475	0
1.2820	-1.72935	20.9167	-5.05165	-51.3733	0
1.2827	-0.5106	15.7336	-1.08506	-34.9014	0
1.2833	-3.56204	9.02095	-0.165274	-19.6708	0
1.2840	-4.17294	2.60574	-2.60846	-5.92035	0
1.2847	0.711192	-0.750566	-1.38687	9.64444	0
1.2853	4.37353	-5.02738	5.02291	23.9679	0
1.2860	4.67746	-12.9579	8.98949	37.0977	0
1.2867	4.67746	-16.6116	9.2913	50.5617	0
1.2873	4.0696	-16.9231	9.60029	60.3016	0
1.2880	3.15174	-21.1999	9.2913	66.0787	0
1.2887	4.67746	-26.3831	8.6805	71.9036	0
1.2893	6.51015	-25.7741	9.60029	74.0521	0
1.2900	6.20318	-23.0268	10.8147	71.2829	0
1.2907	4.98443	-21.1999	9.90209	69.7551	0
1.2913	1.62602	-18.141	9.60029	64.8851	0
1.2920	-3.25507	-15.7052	9.2913	52.0418	0
1.2927	-4.47687	-14.1758	7.7679	38.339	0
1.2933	-3.56204	-9.29002	6.5463	25.8299	0
1.2940	-3.56204	-2.88897	6.5463	10.8858	0
1.2947	-2.64418	1.69939	7.45891	-4.67899	0
1.2953	-1.11846	5.96204	7.1571	-19.6708	0
1.2960	-0.203632	9.02095	1.65993	-34.9014	0
1.2967	0.711192	10.2389	-7.49484	-46.7899	0
1.2973	1.93298	12.6747	-12.0722	-55.6704	0
1.2980	2.23691	14.8131	-9.62903	-64.2167	0
1.2987	0.100296	16.031	-8.40744	-68.8002	0
1.2993	-2.64418	18.1694	-11.1524	-69.9938	0
1.3000	-1.72935	19.9962	-12.374	-70.6145	0
1.3007	1.01512	18.1694	-10.8506	-69.7073	0
1.3013	1.01512	15.7336	-8.71643	-64.5032	0
1.3020	-1.11846	13.8925	-7.49484	-54.7632	0
1.3027	-3.56204	9.02095	-6.57505	-39.4849	0
1.3033	-6.30651	4.13519	-5.35345	-24.8273	0
1.3040	-9.05403	2.60574	-2.91745	-11.6975	0
1.3047	-12.7164	-1.04796	-1.08506	6.58878	0
1.3053	-14.546	-9.29002	-2.60846	25.2092	0
1.3060	-12.1055	-15.7052	-2.91745	37.4319	0
1.3067	-9.66492	-16.3142	-0.474266	48.6996	0
1.3073	-12.1055	-17.5321	-0.165274	60.3016	0
1.3080	-13.6312	-21.8089	-1.38687	64.8851	0
1.3087	-11.8015	-25.1652	-0.165274	66.0787	0
1.3093	-9.96885	-25.7741	1.04913	68.5615	0
1.3100	-6.91741	-25.4626	0.747328	68.2272	0
1.3107	-2.64418	-24.5562	1.65993	64.5986	0
1.3113	-3.56204	-21.1999	1.65993	59.3945	0
1.3120	-6.91741	-17.8436	-1.69586	48.6996	0
1.3127	-4.78079	-13.8784	-1.69586	33.7555	0
1.3133	0.100296	-8.38368	1.65993	20.9599	0
1.3140	1.01512	-5.02738	1.65993	8.11661	0
1.3147	1.32209	-1.35952	-2.60846	-10.1696	0
1.3153	3.15174	5.66465	-5.66245	-28.5036	0
1.3160	2.84781	12.0657	-8.40744	-41.9199	0
1.3167	2.84781	14.8131	-9.01824	-53.2354	0
1.3173	5.59532	16.9515	-6.27324	-62.3546	0
1.3180	5.59532	17.5604	-4.13186	-66.9381	0
1.3187	6.81407	16.3425	-4.74266	-70.328	0
1.3193	11.3912	16.9515	-4.13186	-73.3837	0
1.3200	10.4764	17.872	-2.30666	-71.5216	0
1.3207	5.59532	16.031	-0.776071	-68.8002	0
1.3213	6.20318	13.5952	-0.165274	-65.1238	0
1.3220	5.89925	9.6299	-3.21926	-54.1425	0
1.3227	0.407264	2.91729	-5.66245	-38.5778	0
1.3233	-2.03632	-1.04796	-0.776071	-26.0686	0
1.3240	-2.64418	-3.18636	3.19052	-12.3181	0
1.3247	-6.30651	-8.07212	-0.165274	5.39516	0
1.3253	-6.00259	-13.8784	-0.474266	22.7742	0
1.3260	-1.42542	-17.2347	5.02291	37.7183	0
1.3267	0.407264	-20.2794	5.93551	50.2275	0
1.3273	0.100296	-23.0268	4.41211	60.0151	0
1.3280	-1.11846	-24.2447	6.5463	67.9408	0
1.3287	-3.25507	-24.2447	8.98949	73.145	0
1.3293	-4.17294	-24.8536	8.98949	75.2457	0
1.3300	-7.52831	-26.0715	8.0697	75.8664	0
1.3307	-13.0203	-25.7741	5.6337	74.0521	0
1.3313	-9.96885	-23.0268	2.57972	67.9408	0
1.3320	-0.814528	-20.2794	1.65993	55.0974	0
1.3327	5.59532	-19.0615	2.88152	38.6255	0
[truncated: 50,722 more rows]
