# Supplementary material for: Identification of Haptic Based Guiding Using Hard Reins
Source: PLoS One. 2015 Jul 22;10(7):e0132020. doi: 10.1371/journal.pone.0132020 (PMC4511788; doi:10.1371/journal.pone.0132020)
Supplement: S4 File — (ZIP) [file pone.0132020.s004.zip › EMGData2/Subject11/T11/t11.txt]

0.0000	6.58267	86.7417	20.5487	586.13	0
0.0007	2.00691	104.13	18.7211	681.649	0
0.0013	2.00691	116.342	19.3303	732.009	0
0.0020	2.91914	125.195	22.3837	771.38	0
0.0027	2.91914	129.773	25.4296	795.492	0
0.0033	4.7509	126.108	29.7087	768.626	0
0.0040	6.88918	116.647	31.8408	711.859	0
0.0047	6.88918	105.055	22.9928	642.896	0
0.0053	8.41443	84.9033	6.20324	515.621	0
0.0060	7.5022	51.9537	-10.2743	337.424	0
0.0067	2.31342	20.2101	-21.5665	183.901	0
0.0073	0.175149	-3.89916	-26.7519	52.0736	0
0.0080	3.53216	-34.1089	-27.6657	-117.608	0
0.0087	3.83867	-71.6485	-30.4144	-302.24	0
0.0093	1.39389	-101.554	-34.9907	-451.154	0
0.0100	0.175149	-124.445	-37.7395	-575.985	0
0.0107	-2.56885	-145.194	-39.567	-677.912	0
0.0113	-8.37064	-157.711	-39.567	-734.988	0
0.0120	-16.9164	-161.669	-33.1632	-767.924	0
0.0127	-24.5427	-165.029	-25.8382	-785.628	0
0.0133	-25.4622	-163.203	-21.2619	-761.516	0
0.0140	-21.1857	-153.133	-17.2948	-709.949	0
0.0147	-19.0474	-138.789	-10.8835	-641.295	0
0.0153	-16.9164	-115.289	-2.34014	-512.193	0
0.0160	-14.1651	-80.8051	2.54816	-336.722	0
0.0167	-12.9464	-50.2793	0.713187	-185.953	0
0.0173	-12.0342	-25.2567	-3.86309	-47.0995	0
0.0180	-10.8081	8.00908	-6.61183	127.444	0
0.0187	-11.1146	44.6237	-6.00265	308.114	0
0.0193	-10.8081	73.6157	-1.11435	460.091	0
0.0200	-6.53888	99.8559	4.68029	591.61	0
0.0207	-0.737083	124.281	9.25657	684.713	0
0.0213	2.31342	136.178	16.277	731.7	0
0.0220	2.00691	139.538	23.602	769.244	0
0.0227	2.00691	142.887	26.0462	790.293	0
0.0233	2.61993	142.278	24.5158	759.156	0
0.0240	2.00691	134.351	22.0791	703.625	0
0.0247	2.91914	121.834	20.8533	634.662	0
0.0253	4.14518	98.9426	15.3632	502.806	0
0.0260	1.09468	66.6019	-0.200584	327.027	0
0.0267	-2.56885	37.3055	-17.2948	179.63	0
0.0273	-1.3501	13.5007	-29.5007	42.9122	0
0.0280	2.31342	-17.634	-40.4882	-129.214	0
0.0287	5.36392	-53.6398	-46.892	-303.758	0
0.0293	6.27616	-83.8495	-45.9782	-447.81	0
0.0300	3.53216	-105.523	-45.6737	-574.158	0
0.0307	-1.04359	-122.911	-42.9249	-669.369	0
0.0313	-4.0941	-134.515	-31.9374	-720.318	0
0.0320	-4.70712	-141.225	-24.0032	-755.418	0
0.0327	-4.40061	-143.672	-24.0032	-772.813	0
0.0333	-5.32014	-140.007	-22.1756	-744.43	0
0.0340	-5.01363	-129.937	-17.5994	-690.417	0
0.0347	-3.18186	-114.984	-9.96975	-618.391	0
0.0353	-3.18186	-91.4839	0.104006	-487.772	0
0.0360	-4.0941	-58.827	4.68029	-317.809	0
0.0367	-0.737083	-28.3128	7.12444	-171.93	0
0.0373	2.31342	-1.45194	14.4495	-31.8399	0
0.0380	1.09468	31.8022	18.7211	140.877	0
0.0387	2.31342	68.7329	19.6349	315.139	0
0.0393	5.97694	98.0293	27.2645	462.845	0
0.0400	5.67043	122.443	33.6758	587.057	0
0.0407	4.7509	142.583	32.1454	669.734	0
0.0413	6.88918	153.578	31.8408	710.033	0
0.0420	6.88918	160.592	31.2316	739.934	0
0.0427	5.67043	166.692	26.0462	752.439	0
0.0433	4.7509	162.723	21.7745	722.538	0
0.0440	2.91914	152.348	16.8862	668.835	0
0.0447	2.00691	141.669	8.95198	594.982	0
0.0453	0.481658	117.865	5.59406	463.435	0
0.0460	-1.65661	82.1634	7.12444	294.99	0
0.0467	0.175149	53.7803	8.95198	154.31	0
0.0473	3.83867	30.8888	7.73362	26.7534	0
0.0480	3.22565	-3.89916	2.23614	-134.076	0
0.0487	1.7004	-40.5138	-2.94932	-298.587	0
0.0493	0.788168	-68.8969	-3.86309	-426.452	0
0.0500	-1.65661	-92.7016	-3.5585	-535.405	0
0.0507	-1.96312	-111.319	-0.200584	-623.899	0
0.0513	0.481658	-121.998	3.46193	-669.06	0
0.0520	1.09468	-130.241	-1.11435	-694.689	0
0.0527	0.175149	-133.906	-6.61183	-709.33	0
0.0533	-1.3501	-128.415	-6.61183	-681.874	0
0.0540	-2.56885	-119.258	-6.61183	-626.934	0
0.0547	-0.430573	-105.219	-5.08145	-556.763	0
0.0553	1.09468	-78.9668	1.62696	-429.797	0
0.0560	-1.65661	-46.0171	2.54816	-265.314	0
0.0567	-2.87536	-17.9385	1.32237	-133.177	0
0.0573	-1.65661	9.22684	6.20324	-6.51973	0
0.0580	-1.04359	40.9587	9.86575	159.79	0
0.0587	-0.430573	74.8334	8.95198	320.619	0
0.0593	0.481658	105.055	11.3961	449.721	0
0.0600	3.53216	128.239	16.277	562.945	0
0.0607	9.63317	144.421	18.112	637.698	0
0.0613	10.5527	154.491	16.5816	672.797	0
0.0620	5.36392	160.592	13.5283	701.49	0
0.0627	2.91914	163.648	14.1449	706.38	0
0.0633	3.83867	160.287	18.112	673.725	0
0.0640	5.36392	149.913	18.4166	630.082	0
0.0647	9.93968	133.426	16.8862	552.266	0
0.0653	11.1657	105.968	16.277	409.141	0
0.0660	3.53216	72.3979	14.1449	253.174	0
0.0667	-2.56885	44.6237	12.6145	129.271	0
0.0673	0.175149	18.079	11.7007	-0.421535	0
0.0680	3.22565	-16.1001	7.12444	-162.15	0
0.0687	0.175149	-48.4526	3.76652	-321.153	0
0.0693	-1.65661	-74.084	5.89865	-449.328	0
0.0700	-0.737083	-100.032	7.12444	-555.217	0
0.0707	-1.65661	-120.476	4.68029	-636.096	0
0.0713	-5.01363	-129.024	-0.809764	-680.048	0
0.0720	-6.53888	-135.428	-10.8835	-703.85	0
0.0727	-7.1446	-141.833	-16.6782	-711.185	0
0.0733	-5.32014	-137.876	-9.36057	-679.12	0
0.0740	1.09468	-126.576	1.62696	-623.281	0
0.0747	7.80871	-113.766	0.408596	-550.637	0
0.0753	8.41443	-89.9617	-4.77686	-420.944	0
0.0760	5.36392	-56.087	-8.13478	-259.525	0
0.0767	2.31342	-27.0951	-14.8506	-133.486	0
0.0773	2.00691	-1.1475	-21.5665	-8.96463	0
0.0780	2.31342	32.1066	-20.0361	156.136	0
0.0787	1.09468	66.9063	-13.9369	311.458	0
0.0793	-0.737083	93.1466	-9.96975	437.806	0
0.0800	-0.737083	115.429	-5.69806	551.648	0
0.0807	-0.737083	135.265	-1.73096	621.848	0
0.0813	-2.26234	145.943	-1.11435	650.821	0
0.0820	-4.70712	151.13	-1.73096	681.959	0
0.0827	-6.53888	153.882	-0.200584	688.057	0
0.0833	-6.53888	149.913	1.62696	644.723	0
0.0840	-5.32014	140.756	5.28947	592.228	0
0.0847	-3.48837	124.586	7.12444	518.684	0
0.0853	0.175149	94.6688	4.68029	381.967	0
0.0860	4.14518	60.4897	1.01778	229.989	0
0.0867	2.91914	36.6849	-1.11435	108.84	0
0.0873	-1.96312	11.3579	-3.86309	-20.8519	0
0.0880	-3.48837	-25.8656	-7.22101	-180.782	0
0.0887	-1.04359	-59.4358	-9.36057	-330.314	0
0.0893	1.39389	-82.9362	-9.04855	-452.7	0
0.0900	2.61993	-107.35	-9.36057	-558.28	0
0.0907	1.09468	-129.632	-9.04855	-632.751	0
0.0913	-0.737083	-140.311	-5.69806	-670.577	0
0.0920	-2.56885	-147.337	-1.73096	-694.998	0
0.0927	-6.23237	-152.524	-3.86309	-698.961	0
0.0933	-9.58938	-147.021	-5.08145	-662.652	0
0.0940	-8.97636	-135.733	2.23614	-608.949	0
0.0947	-8.37064	-121.389	8.03821	-536.304	0
0.0953	-9.58938	-94.54	4.68029	-405.376	0
0.0960	-9.89589	-60.6653	4.3757	-250.054	0
0.0967	-10.5016	-34.4133	9.56116	-125.533	0
0.0973	-12.6399	-8.47745	11.3961	5.36754	0
0.0980	-14.7782	26.0061	12.6145	167.743	0
0.0987	-16.3034	58.3586	14.754	315.139	0
0.0993	-18.1352	84.5989	12.3099	441.487	0
0.1000	-18.1352	110.546	9.86575	554.402	0
0.1007	-14.1651	128.543	12.3099	616.031	0
0.1013	-7.1446	136.178	13.2237	640.761	0
0.1020	-1.04359	143.496	9.25657	671.898	0
0.1027	3.83867	145.943	2.54816	675.86	0
0.1033	7.80871	137.7	-4.16768	634.662	0
0.1040	8.72094	128.543	-6.30724	587.057	0
0.1047	7.5022	117.56	-6.61183	510.141	0
0.1053	5.97694	88.8727	-10.2743	366.089	0
0.1060	4.7509	51.3331	-13.0157	211.667	0
0.1067	3.83867	24.4839	-15.1552	93.8898	0
0.1073	5.67043	-0.234184	-23.394	-31.8399	0
0.1080	6.27616	-33.8044	-30.4144	-187.499	0
0.1087	0.788168	-69.2013	-30.4144	-333.659	0
0.1093	-7.1446	-98.8138	-32.242	-451.773	0
0.1100	-11.7277	-121.998	-38.9578	-551.255	0
0.1107	-13.8586	-136.951	-38.3486	-621.454	0
0.1113	-12.9464	-146.412	-27.3611	-656.863	0
0.1120	-9.28287	-153.437	-18.8177	-678.221	0
0.1127	-5.92586	-155.264	-18.5131	-680.947	0
0.1133	-5.01363	-149.163	-17.5994	-646.156	0
0.1140	-3.78759	-138.485	-10.5789	-589.418	0
0.1147	-1.65661	-123.227	-2.94932	-510.057	0
0.1153	-1.65661	-95.4533	1.62696	-377.92	0
0.1160	-1.96312	-61.2742	7.73362	-223.807	0
0.1167	-0.131361	-35.0222	15.0586	-99.5946	0
0.1173	-3.48837	-11.2174	17.4954	26.7534	0
0.1180	-11.4211	23.5706	15.3632	185.728	0
0.1187	-11.4211	61.0985	13.8328	332.225	0
0.1193	-4.0941	89.1772	13.2237	451.548	0
0.1200	-4.0941	109.938	12.9191	556.538	0
0.1207	-9.28287	124.89	15.9724	618.476	0
0.1213	-9.89589	131.6	20.8533	643.796	0
0.1220	-7.45111	138.004	24.5158	671.28	0
0.1227	-8.06413	142.583	25.4296	672.797	0
0.1233	-10.8081	135.265	21.1579	630.981	0
0.1240	-12.3334	122.747	13.5283	583.994	0
0.1247	-11.1146	109.938	9.56116	505.56	0
0.1253	-10.2024	83.99	8.3428	358.473	0
0.1260	-8.37064	49.202	7.12444	210.149	0
0.1267	-6.84539	22.9617	8.03821	100.606	0
0.1273	-9.89589	-1.1475	12.6145	-24.8424	0
0.1280	-11.4211	-35.6311	16.8862	-181.091	0
0.1287	-3.78759	-68.8969	19.0257	-322.98	0
0.1293	4.7509	-95.4533	19.3303	-440.476	0
0.1300	10.2462	-120.171	19.0257	-539.058	0
0.1307	18.792	-137.876	20.2441	-604.677	0
0.1313	25.1995	-145.803	24.2112	-639.749	0
0.1320	21.2368	-152.524	29.0921	-660.826	0
0.1327	14.2162	-156.177	31.2316	-657.144	0
0.1333	12.3845	-149.163	28.1783	-619.319	0
0.1340	12.078	-136.037	21.1579	-567.442	0
0.1347	10.8592	-118.345	13.5283	-489.008	0
0.1353	6.58267	-90.875	8.64739	-351.363	0
0.1360	-2.56885	-58.827	4.07111	-199.077	0
0.1367	-11.4211	-33.5	-5.08145	-82.8175	0
0.1373	-14.7782	-6.03023	-10.8835	42.294	0
0.1380	-13.5594	29.0622	-5.39347	200.707	0
0.1387	-11.4211	62.6324	-2.94932	340.459	0
0.1393	-10.5016	88.8727	-16.6782	457.337	0
0.1400	-10.5016	113.286	-34.3815	561.119	0
0.1407	-10.8081	131.6	-42.6203	616.031	0
0.1413	-10.5016	140.452	-42.3157	639.243	0
0.1420	-7.75762	147.161	-34.3815	668.526	0
0.1427	-1.65661	150.826	-24.3078	665.463	0
0.1433	2.91914	144.117	-19.1223	618.166	0
0.1440	4.7509	132.513	-14.8506	569.353	0
0.1447	3.83867	117.256	-9.66516	490.919	0
0.1453	2.00691	88.5683	-8.43937	349.312	0
0.1460	2.61993	54.6936	-9.36057	205.568	0
0.1467	5.67043	29.9755	-6.91642	94.4799	0
0.1473	5.97694	3.12635	-6.00265	-31.8399	0
0.1480	2.00691	-31.6734	-7.22101	-184.745	0
0.1487	-1.65661	-62.4919	-6.61183	-325.116	0
0.1493	-1.04359	-86.2967	-8.43937	-439.267	0
0.1500	-0.737083	-109.188	-13.0157	-531.724	0
0.1507	-1.04359	-126.576	-11.7973	-593.071	0
0.1513	1.09468	-135.124	-4.77686	-626.344	0
0.1520	3.83867	-141.225	-1.11435	-646.465	0
0.1527	4.14518	-141.833	2.85275	-642.812	0
0.1533	3.83867	-133.297	8.03821	-604.677	0
0.1540	4.7509	-121.694	5.59406	-550.046	0
0.1547	5.05741	-105.219	0.713187	-469.477	0
0.1553	5.67043	-77.1401	0.713187	-335.794	0
0.1560	5.05741	-46.0171	2.85275	-191.461	0
0.1567	2.91914	-21.299	5.89865	-78.5459	0
0.1573	3.83867	7.3885	11.0915	49.6287	0
0.1580	5.97694	44.0148	14.4495	207.114	0
0.1587	4.45169	75.4423	15.3632	341.696	0
0.1593	-0.430573	99.5515	14.4495	453.065	0
0.1600	-2.56885	124.281	12.6145	551.957	0
0.1607	-0.737083	141.974	10.7869	603.216	0
0.1613	1.09468	148.379	4.98488	624.265	0
0.1620	-0.131361	154.795	-0.505174	652.957	0
0.1627	0.175149	159.069	3.46193	649.613	0
0.1633	2.91914	152.044	3.46193	602.317	0
0.1640	2.31342	140.756	-8.43937	552.266	0
0.1647	-0.131361	127.326	-13.3277	474.423	0
0.1653	-0.737083	100.172	-10.2743	331.916	0
0.1660	1.09468	65.6768	-11.4927	184.211	0
0.1667	3.83867	40.6543	-11.1881	70.0872	0
0.1673	6.27616	14.414	-9.36057	-54.7433	0
0.1680	6.27616	-23.4301	-13.3277	-203.967	0
0.1687	6.88918	-56.6959	-14.8506	-336.722	0
0.1693	8.41443	-78.9668	-10.2743	-443.23	0
0.1700	6.27616	-100.64	-8.43937	-532.651	0
0.1707	1.7004	-117.42	-10.2743	-590.935	0
0.1713	1.09468	-125.663	-10.2743	-619.628	0
0.1720	3.83867	-132.068	-6.30724	-637.922	0
0.1727	5.05741	-133.602	1.01778	-633.651	0
0.1733	4.14518	-125.663	5.28947	-593.998	0
0.1740	4.7509	-115.289	4.98488	-538.749	0
0.1747	5.36392	-99.7271	8.64739	-457.871	0
0.1753	2.00691	-70.7352	14.4495	-323.907	0
0.1760	0.481658	-40.2094	14.4495	-181.4	0
0.1767	3.83867	-16.4163	16.5816	-71.5204	0
0.1773	4.45169	13.5007	26.3508	53.282	0
0.1780	2.61993	49.202	33.0592	208.322	0
0.1787	5.36392	79.4117	32.1454	338.324	0
0.1793	4.7509	104.13	30.3179	442.077	0
0.1800	-0.737083	125.195	30.0133	536.698	0
0.1807	-0.737083	139.538	31.2316	587.338	0
0.1813	1.09468	148.379	30.927	605.661	0
0.1820	-2.56885	154.187	26.9599	631.908	0
0.1827	-2.26234	152.348	22.3837	628.255	0
0.1833	5.36392	145.943	16.5816	576.659	0
0.1840	8.41443	139.843	4.3757	522.647	0
0.1847	5.97694	122.747	-11.7973	445.141	0
0.1853	3.83867	90.7111	-24.6124	307.805	0
0.1860	1.7004	58.3586	-33.1632	168.951	0
0.1867	-3.48837	33.9449	-36.5211	61.544	0
0.1873	-8.06413	6.17074	-33.1632	-62.0499	0
0.1880	-8.67715	-27.3995	-28.8915	-207.339	0
0.1887	-6.23237	-57.0003	-27.9703	-335.513	0
0.1893	-5.32014	-83.5451	-26.7519	-442.92	0
0.1900	-5.32014	-109.493	-23.0894	-528.97	0
0.1907	-5.32014	-125.359	-18.5131	-583.01	0
0.1913	-7.1446	-132.068	-13.9369	-615.047	0
0.1920	-8.97636	-139.093	-13.0157	-632.442	0
0.1927	-6.23237	-142.758	-14.8506	-617.801	0
0.1933	-1.65661	-136.951	-13.9369	-575.676	0
0.1940	-1.04359	-128.415	-10.5789	-523.799	0
0.1947	-4.0941	-112.841	-8.43937	-440.166	0
0.1953	-3.48837	-82.6317	-6.91642	-306.512	0
0.1960	1.09468	-50.8998	-0.809764	-169.794	0
0.1967	5.05741	-27.7039	8.03821	-63.9046	0
0.1973	8.41443	-1.45194	12.9191	58.79	0
0.1980	10.5527	33.3361	13.5283	208.941	0
0.1987	7.5022	63.8502	13.5283	331.607	0
0.1993	1.09468	86.7417	11.7007	430.499	0
0.2000	0.481658	107.795	13.2237	527.536	0
0.2007	2.31342	123.356	17.1908	580.032	0
0.2013	-1.65661	130.077	12.6145	588.884	0
0.2020	-5.32014	136.178	0.408596	606.869	0
0.2027	-2.56885	138.93	-3.25391	606.869	0
0.2033	0.788168	131.295	3.46193	554.992	0
0.2040	1.39389	117.865	8.95198	493.673	0
0.2047	-0.737083	99.5515	10.7869	418.893	0
0.2053	-3.48837	69.9507	8.95198	290.409	0
0.2060	-0.430573	37.9143	3.15734	156.136	0
0.2067	5.67043	12.5757	3.46193	54.2093	0
0.2073	5.97694	-14.8824	9.25657	-66.6306	0
0.2080	4.45169	-46.626	10.1778	-212.201	0
0.2087	6.88918	-75.3135	6.51526	-333.659	0
0.2093	7.80871	-100.945	4.3757	-434.068	0
0.2100	5.67043	-124.141	0.104006	-521.354	0
0.2107	5.67043	-138.485	-5.69806	-569.578	0
0.2113	4.7509	-147.337	-7.22101	-590.008	0
0.2120	-1.3501	-154.046	-8.43937	-606.504	0
0.2127	-8.37064	-153.742	-9.96975	-598.27	0
0.2133	-11.4211	-146.107	-7.5256	-557.353	0
0.2140	-10.5016	-137.56	-0.809764	-503.959	0
0.2147	-7.75762	-121.694	6.51526	-419.118	0
0.2153	-4.40061	-90.5706	11.0915	-288.189	0
0.2160	-1.65661	-57.9136	8.03821	-159.115	0
0.2167	-2.26234	-35.9472	0.104006	-55.3615	0
0.2173	-3.18186	-10.913	-2.94932	67.9514	0
0.2180	-1.96312	24.1795	-0.809764	213.802	0
0.2187	-0.737083	55.9114	0.408596	332.844	0
0.2193	0.175149	80.9456	-1.11435	429.263	0
0.2200	1.7004	103.521	-5.08145	519.893	0
0.2207	0.481658	117.865	-8.43937	569.943	0
0.2213	-5.61935	124.89	-6.61183	579.722	0
0.2220	-9.28287	133.426	-4.77686	593.464	0
0.2227	-5.32014	134.351	-3.25391	593.745	0
0.2233	-0.737083	123.356	-0.200584	546.449	0
0.2240	-0.131361	112.678	-2.34014	480.24	0
0.2247	-2.56885	98.3338	-12.1019	400.879	0
0.2253	-5.32014	68.1241	-16.3736	279.112	0
0.2260	-7.1446	35.4671	-12.4065	146.385	0
0.2267	-7.45111	12.5757	-8.43937	37.7414	0
0.2273	-8.37064	-13.0557	-8.43937	-80.9908	0
0.2280	-10.8081	-47.8437	-9.36057	-218.327	0
0.2287	-10.8081	-78.3579	-7.5256	-334.895	0
0.2293	-8.06413	-101.858	-2.94932	-428.588	0
0.2300	-6.53888	-123.836	2.54816	-509.748	0
0.2307	-5.32014	-139.093	6.81985	-558.28	0
0.2313	-2.56885	-145.498	6.81985	-579.02	0
0.2320	0.175149	-151.903	2.54816	-593.071	0
0.2327	1.09468	-154.959	-1.41894	-583.91	0
0.2333	2.00691	-146.716	-2.94932	-543.33	0
0.2340	2.61993	-133.602	-4.47227	-487.772	0
0.2347	0.175149	-117.42	-9.04855	-403.549	0
0.2353	-2.87536	-89.9617	-12.7111	-274.475	0
0.2360	-0.737083	-58.827	-9.96975	-145.064	0
0.2367	2.91914	-33.8044	-5.69806	-42.2378	0
0.2373	0.175149	-4.81248	-8.43937	73.4313	0
0.2380	-5.61935	29.9755	-12.7111	211.667	0
0.2387	-3.48837	57.7497	-9.96975	330.399	0
0.2393	3.53216	80.0206	-3.86309	422.855	0
0.2400	5.05741	103.521	-0.809764	504.352	0
0.2407	1.09468	117.865	-0.200584	551.339	0
0.2413	-1.04359	121.53	3.15734	563.536	0
0.2420	0.175149	127.021	10.1778	575.76	0
0.2427	1.09468	130.077	14.4495	572.697	0
0.2433	-1.04359	121.225	13.5283	526.609	0
0.2440	-2.26234	108.708	14.4495	461.299	0
0.2447	0.175149	91.9288	14.754	380.14	0
0.2453	1.39389	60.1852	5.89865	259.89	0
0.2460	-0.430573	28.1489	-0.505174	135.088	0
0.2467	-0.430573	7.69294	2.23614	33.7509	0
0.2473	-0.131361	-19.4607	0.713187	-84.335	0
0.2480	-2.87536	-55.4781	-4.16768	-222.879	0
0.2487	-2.56885	-83.2406	0.408596	-338.239	0
0.2493	0.481658	-105.523	8.03821	-429.797	0
0.2500	-0.737083	-129.937	11.3961	-505.167	0
0.2507	-2.56885	-141.529	15.6678	-546.983	0
0.2513	1.09468	-142.454	21.7745	-570.786	0
0.2520	6.27616	-147.946	29.0921	-587.872	0
0.2527	8.41443	-151.294	38.8612	-572.022	0
0.2533	12.078	-143.976	37.6429	-527.143	0
0.2540	17.5732	-134.211	20.8533	-476.784	0
0.2547	19.405	-116.202	7.42903	-391.662	0
0.2553	16.9602	-83.8495	7.12444	-259.806	0
0.2560	11.4649	-53.3353	-0.505174	-136.212	0
0.2567	4.45169	-29.5306	-19.4269	-37.0388	0
0.2573	1.09468	1.28801	-27.6657	83.2109	0
0.2580	1.09468	35.4671	-23.6986	221.755	0
0.2587	1.39389	62.9369	-23.0894	333.434	0
0.2593	2.91914	86.7417	-19.7315	424.373	0
0.2600	6.58267	108.099	-14.2414	508.005	0
0.2607	6.58267	123.356	-22.7848	552.548	0
0.2613	1.09468	134.047	-32.242	560.191	0
0.2620	-3.78759	140.452	-25.229	569.044	0
0.2627	-8.06413	139.843	-15.7644	564.154	0
0.2633	-11.1146	134.351	-13.3277	518.375	0
0.2640	-11.7277	124.586	-13.0157	454.302	0
0.2647	-9.28287	104.13	-17.2948	370.669	0
0.2653	-6.23237	73.6157	-21.2619	247.385	0
0.2660	-4.0941	45.537	-15.1552	124.718	0
0.2667	-1.65661	22.6573	-8.43937	26.7534	0
0.2673	-0.430573	-6.03023	-9.36057	-90.1522	0
0.2680	-1.65661	-39.6005	-10.8835	-226.87	0
0.2687	-3.48837	-66.1569	-12.1019	-337.34	0
0.2693	-1.96312	-88.7322	-12.1019	-424.626	0
0.2700	-0.430573	-109.797	-8.43937	-500.305	0
0.2707	1.39389	-121.085	-2.94932	-541.812	0
0.2713	4.7509	-126.576	3.46193	-559.798	0
0.2720	6.58267	-132.993	8.95198	-572.922	0
0.2727	6.58267	-133.602	9.86575	-558.28	0
0.2733	6.58267	-123.227	9.56116	-513.12	0
0.2740	4.45169	-111.015	13.2237	-458.489	0
0.2747	3.83867	-92.0928	17.4954	-370.585	0
0.2753	5.67043	-57.9136	20.5487	-242.41	0
0.2760	2.31342	-24.9523	23.602	-124.634	0
0.2767	-2.56885	-3.89916	25.4296	-25.4326	0
0.2773	-0.430573	21.4278	28.4829	98.7515	0
0.2780	2.61993	56.532	33.3712	233.052	0
0.2787	1.09468	86.7417	32.7546	338.942	0
0.2793	2.31342	109.938	26.6553	429.572	0
0.2800	4.45169	130.991	25.125	510.759	0
0.2807	2.91914	144.117	29.7087	550.412	0
0.2813	5.36392	150.826	32.45	555.92	0
0.2820	10.8592	157.231	32.1454	563.255	0
0.2827	9.93968	156.927	31.2316	558.983	0
0.2833	6.58267	148.074	29.0921	515.621	0
0.2840	5.67043	138.613	23.2974	448.204	0
0.2847	3.53216	120.616	16.8862	362.745	0
0.2853	1.09468	89.1772	8.95198	244.631	0
0.2860	0.175149	60.1852	-2.34014	122.273	0
0.2867	-3.48837	36.6849	-13.9369	17.9012	0
0.2873	-6.23237	6.47518	-21.8711	-98.6953	0
0.2880	-2.26234	-27.3995	-25.5336	-228.387	0
0.2887	-0.131361	-54.8575	-27.9703	-335.794	0
0.2893	-4.40061	-77.4446	-30.719	-422.771	0
0.2900	-7.45111	-97.5844	-30.719	-495.106	0
0.2907	-5.92586	-111.015	-24.9244	-534.478	0
0.2913	-2.56885	-117.724	-17.904	-552.491	0
0.2920	1.09468	-121.998	-18.5131	-562.552	0
0.2927	2.91914	-121.998	-24.0032	-544.538	0
0.2933	2.91914	-115.593	-25.5336	-501.823	0
0.2940	6.58267	-104.001	-20.9573	-447.501	0
0.2947	8.72094	-84.7745	-14.8506	-357.18	0
0.2953	4.45169	-53.6398	-9.66516	-232.041	0
0.2960	-0.737083	-22.2123	-3.5585	-117.608	0
0.2967	-2.56885	0.983572	3.76652	-17.1986	0
0.2973	-5.32014	27.8444	6.51526	104.569	0
0.2980	-8.67715	61.4147	1.93155	236.397	0
0.2987	-7.45111	90.4066	-2.34014	344.113	0
0.2993	-5.32014	114.2	-0.200584	428.954	0
0.3000	-8.06413	131.6	4.68029	500.081	0
0.3007	-9.89589	139.538	7.73362	540.351	0
0.3013	-5.32014	145.943	10.7869	552.266	0
0.3020	2.00691	154.187	13.2237	556.819	0
0.3027	4.45169	151.739	10.4824	544.932	0
0.3033	1.7004	140.452	2.23614	502.525	0
0.3040	-2.87536	129.164	-3.86309	439.632	0
0.3047	-5.32014	108.708	-3.5585	348.384	0
0.3053	-4.70712	75.7467	-4.16768	225.409	0
0.3060	-2.87536	47.0709	-10.5789	111.285	0
0.3067	-1.04359	23.2662	-13.0157	14.2198	0
0.3073	2.00691	-7.56414	-12.1019	-105.103	0
0.3080	1.09468	-40.5138	-18.5131	-234.176	0
0.3087	-4.0941	-67.6791	-24.9244	-336.722	0
0.3093	-6.53888	-91.7883	-18.5131	-423.698	0
0.3100	-5.61935	-112.233	-10.2743	-494.488	0
0.3107	-5.32014	-123.532	-11.1881	-530.515	0
0.3113	-3.48837	-130.241	-14.8506	-550.356	0
0.3120	-1.65661	-135.733	-13.9369	-560.725	0
0.3127	-2.26234	-134.82	-9.36057	-539.958	0
0.3133	-2.26234	-129.632	-2.94932	-499.378	0
0.3140	-1.96312	-120.171	1.32237	-445.674	0
0.3147	-4.40061	-98.4977	4.3757	-348.328	0
0.3153	-5.92586	-68.5924	9.86575	-218.917	0
0.3160	-5.01363	-42.961	13.2237	-107.548	0
0.3167	-5.32014	-19.4607	11.7007	-9.89201	0
0.3173	-4.0941	9.83572	15.3632	109.149	0
0.3180	-1.04359	42.1882	23.9066	235.188	0
0.3187	1.09468	71.1801	28.4829	338.942	0
0.3193	4.14518	93.451	29.0921	425.919	0
0.3200	6.88918	110.242	25.125	500.081	0
0.3207	7.19569	122.443	15.3632	537.597	0
0.3213	10.2462	129.164	9.86575	542.178	0
0.3220	15.1285	130.686	14.4495	543.723	0
0.3227	13.9097	130.686	13.2237	535.77	0
0.3233	10.8592	126.717	2.85275	493.364	0
0.3240	10.5527	112.982	0.713187	421.338	0
0.3247	6.58267	88.8727	4.3757	327.027	0
0.3253	0.788168	58.9675	-0.200584	213.521	0
0.3260	0.788168	30.28	-3.25391	105.468	0
0.3267	2.31342	3.43079	1.32237	4.77739	0
0.3273	1.09468	-27.3995	2.85275	-113.646	0
0.3280	2.91914	-60.6653	-1.73096	-239.375	0
0.3287	7.5022	-89.0367	-3.86309	-343.747	0
0.3293	6.27616	-112.537	0.104006	-429.797	0
0.3300	1.39389	-131.155	3.15734	-496.034	0
0.3307	-1.96312	-142.758	-4.77686	-530.206	0
0.3313	-3.48837	-150.077	-19.7315	-547.602	0
0.3320	-4.40061	-154.046	-27.9703	-554.009	0
0.3327	-7.45111	-151.294	-27.6657	-533.241	0
0.3333	-10.5016	-143.672	-23.0894	-492.352	0
0.3340	-10.8081	-132.068	-13.6323	-435.305	0
0.3347	-12.3334	-107.654	-7.83019	-337.649	0
0.3353	-15.6904	-74.084	-16.3736	-213.128	0
0.3360	-13.5594	-47.2349	-24.9244	-106.62	0
0.3367	-9.58938	-24.6478	-17.904	-8.34638	0
0.3373	-11.4211	5.25742	-8.74397	114.629	0
0.3380	-12.3334	36.3804	-7.22101	241.905	0
0.3387	-8.37064	63.8502	-6.00265	342.904	0
0.3393	-7.45111	88.8727	-2.34014	426.818	0
0.3400	-5.92586	106.881	-2.64473	497.017	0
0.3407	2.91914	117.56	-5.08145	533.016	0
0.3413	10.5527	127.021	-4.77686	540.042	0
0.3420	11.4649	132.513	-4.77686	539.733	0
0.3427	9.33396	129.773	-5.69806	525.71	0
0.3433	4.7509	122.139	-4.16768	483.894	0
0.3440	-1.96312	109.938	-3.5585	415.83	0
0.3447	-5.61935	88.5683	-6.91642	320.31	0
0.3453	-6.53888	57.4453	-10.8835	203.433	0
0.3460	-6.23237	26.615	-13.6323	94.1989	0
0.3467	-3.18186	4.34411	-17.2948	-7.44711	0
0.3473	-0.131361	-19.4607	-18.5131	-127.079	0
0.3480	-1.04359	-53.0309	-15.7644	-250.054	0
0.3487	-2.26234	-84.1539	-13.0157	-348.328	0
0.3493	1.09468	-106.132	-11.1881	-431.033	0
0.3500	3.22565	-124.75	-8.13478	-493.898	0
0.3507	-0.737083	-137.876	-3.86309	-522.871	0
0.3513	-4.0941	-143.063	-1.41894	-539.058	0
0.3520	-1.96312	-144.889	-4.16768	-546.365	0
0.3527	-1.96312	-143.063	-7.5256	-522.562	0
0.3533	-3.78759	-133.906	-3.25391	-479.538	0
0.3540	-2.87536	-120.171	3.46193	-425.525	0
0.3547	-3.48837	-97.2799	7.73362	-327.87	0
0.3553	-4.40061	-64.9392	11.7007	-200.313	0
0.3560	-2.56885	-36.8605	15.9724	-93.1872	0
0.3567	-2.56885	-12.4469	18.112	4.15914	0
0.3573	-3.18186	19.2967	19.9395	126.854	0
0.3580	0.175149	54.6936	19.0257	253.174	0
0.3587	1.09468	82.1634	17.4954	352.684	0
0.3593	1.09468	103.825	18.4166	434.152	0
0.3600	2.91914	122.139	19.9395	499.153	0
0.3607	2.91914	133.122	19.9395	531.808	0
0.3613	0.481658	140.147	22.0791	536.698	0
0.3620	2.91914	145.639	23.602	535.77	0
0.3627	4.7509	142.278	18.7211	523.574	0
0.3633	2.91914	130.686	11.0915	484.821	0
0.3640	2.00691	119.082	8.03821	415.83	0
0.3647	3.83867	99.2471	7.42903	315.758	0
0.3653	5.05741	66.6019	3.76652	199.47	0
0.3660	5.05741	37.3055	-2.94932	96.3347	0
0.3667	5.67043	15.3273	-9.36057	-3.76571	0
0.3673	7.5022	-12.1424	-16.069	-125.224	0
0.3680	7.19569	-44.4832	-20.0361	-248.537	0
0.3687	3.83867	-71.6485	-17.904	-346.782	0
0.3693	1.7004	-94.54	-13.6323	-430.106	0
0.3700	2.91914	-112.537	-13.9369	-492.661	0
0.3707	3.83867	-123.532	-17.5994	-522.281	0
0.3713	2.91914	-132.068	-21.2619	-539.058	0
0.3720	-0.737083	-136.037	-23.0894	-546.365	0
0.3727	-5.61935	-131.459	-22.1756	-522.871	0
0.3733	-8.06413	-123.532	-15.7644	-477.402	0
0.3740	-8.37064	-111.015	-7.5256	-416.673	0
0.3747	-8.06413	-87.21	-4.47227	-315.982	0
0.3753	-6.53888	-57.9136	2.54816	-191.152	0
0.3760	-4.0941	-31.9778	17.4954	-85.5715	0
0.3767	-1.65661	-5.11691	25.7416	12.084	0
0.3773	-1.3501	26.9194	25.4296	131.406	0
0.3780	-1.65661	59.2719	32.7546	252.274	0
0.3787	1.09468	87.0461	40.0796	351.757	0
0.3793	4.7509	110.546	34.5896	435.979	0
0.3800	2.00691	128.848	29.3967	498.535	0
0.3807	-1.65661	139.234	33.3712	527.536	0
0.3813	-0.430573	144.421	37.6429	535.77	0
0.3820	-1.65661	148.074	38.8612	535.77	0
0.3827	-7.75762	146.248	33.3712	516.548	0
0.3833	-9.28287	138.93	12.6145	471.388	0
0.3840	-6.23237	125.804	-13.9369	401.807	0
0.3847	-8.37064	100.477	-27.6657	300.189	0
0.3853	-14.1651	68.1241	-28.8915	181.766	0
0.3860	-15.3912	42.1882	-29.5007	80.766	0
0.3867	-10.8081	18.9923	-31.3282	-16.5804	0
0.3873	-4.40061	-12.7513	-30.1098	-138.966	0
0.3880	1.39389	-44.1788	-31.3282	-262.869	0
0.3887	4.14518	-68.8969	-36.5211	-359.597	0
0.3893	6.58267	-93.615	-36.8257	-439.267	0
0.3900	13.6032	-113.766	-31.3282	-497.86	0
0.3907	17.8797	-123.836	-28.5795	-524.698	0
0.3913	12.691	-129.632	-27.0565	-542.093	0
0.3920	7.19569	-131.155	-23.0894	-548.501	0
0.3927	8.72094	-124.75	-16.069	-520.427	0
0.3933	10.2462	-119.563	-9.36057	-473.13	0
0.3940	9.33396	-110.101	-5.39347	-413.02	0
0.3947	8.41443	-83.2406	-5.08145	-310.783	0
0.3953	5.05741	-48.7571	-2.34014	-186.571	0
0.3960	-0.737083	-24.6478	2.54816	-87.089	0
0.3967	-4.70712	-1.75638	7.12444	10.8756	0
0.3973	-7.1446	31.8022	14.4495	137.533	0
0.3980	-10.8081	64.7635	17.1908	258.991	0
0.3987	-11.4211	89.4816	12.0053	352.375	0
0.3993	-8.37064	110.851	12.0053	435.08	0
0.4000	-7.45111	127.63	18.4166	500.98	0
0.4007	-7.75762	137.091	21.7745	531.499	0
0.4013	-4.0941	144.117	23.9066	536.698	0
0.4020	0.788168	146.248	26.9599	531.808	0
0.4027	2.91914	140.452	29.7087	513.204	0
0.4033	6.27616	133.426	33.3712	472.906	0
0.4040	11.1657	122.747	31.8408	402.116	0
0.4047	12.9902	98.0293	20.8533	296.507	0
0.4053	9.93968	65.6768	9.25657	178.731	0
0.4060	8.72094	37.9143	2.23614	75.8762	0
0.4067	11.1657	12.2712	0.713187	-26.36	0
0.4073	12.078	-16.1001	4.07111	-148.127	0
0.4080	7.19569	-45.0921	-3.25391	-267.141	0
0.4087	0.481658	-74.3885	-19.4269	-361.733	0
0.4093	-2.26234	-99.1183	-23.6986	-439.267	0
0.4100	-5.01363	-113.766	-20.3407	-493.898	0
0.4107	-12.6399	-124.445	-28.5795	-522.871	0
0.4113	-19.0474	-132.372	-35.9045	-543.33	0
0.4120	-19.0474	-133.297	-29.5007	-543.639	0
0.4127	-15.3912	-129.328	-21.8711	-508.848	0
0.4133	-9.89589	-122.911	-16.6782	-464.896	0
0.4140	-3.78759	-109.493	-9.96975	-406.921	0
0.4147	-4.40061	-85.6878	-6.61183	-300.105	0
0.4153	-6.84539	-56.3914	-7.5256	-174.375	0
0.4160	-0.737083	-28.6173	-7.5256	-74.5835	0
0.4167	10.2462	-2.07253	-7.22101	24.3085	0
0.4173	17.8797	27.54	-4.16768	149.729	0
0.4180	22.149	58.663	3.76652	270.878	0
0.4187	21.536	87.3505	9.25657	365.189	0
0.4193	17.5732	111.764	9.25657	442.077	0
0.4200	14.5227	128.848	12.6145	500.98	0
0.4207	9.33396	136.178	21.4625	530.29	0
0.4213	0.788168	140.756	29.0921	535.461	0
0.4220	-3.48837	143.496	32.7546	530.29	0
0.4227	0.481658	138.93	30.927	511.35	0
0.4233	5.05741	129.773	21.7745	468.943	0
0.4240	6.58267	115.734	8.3428	396.018	0
0.4247	5.36392	91.0155	-0.809764	290.1	0
0.4253	2.31342	58.9675	-4.77686	172.604	0
0.4260	0.481658	31.4977	-6.91642	72.5321	0
0.4267	1.39389	5.8663	-9.66516	-26.9782	0
0.4273	3.53216	-26.7906	-11.1881	-149.645	0
0.4280	4.7509	-60.3609	-8.74397	-269.895	0
0.4287	3.83867	-85.079	-6.61183	-365.105	0
0.4293	-3.18186	-105.523	-9.36057	-443.848	0
0.4300	-10.8081	-123.836	-11.1881	-497.242	0
0.4307	-8.97636	-132.677	-7.5256	-518.291	0
0.4313	-2.87536	-135.733	-6.30724	-533.859	0
0.4320	-3.18186	-142.138	-7.5256	-540.576	0
0.4327	-3.48837	-143.063	-2.03555	-512.502	0
0.4333	1.09468	-132.677	5.59406	-464.587	0
0.4340	2.91914	-117.42	7.42903	-400.795	0
0.4347	2.31342	-93.615	6.81985	-293.079	0
0.4353	3.83867	-64.0141	4.3757	-165.523	0
0.4360	0.481658	-39.9049	-1.11435	-66.0404	0
0.4367	-5.32014	-15.7957	-1.73096	31.3341	0
0.4373	-3.18186	18.3834	4.68029	159.481	0
0.4380	0.481658	50.1153	8.03821	280.349	0
0.4387	0.175149	73.0068	8.03821	368.224	0
0.4393	1.09468	94.9732	8.3428	447.276	0
0.4400	1.09468	113.286	7.42903	511.069	0
0.4407	-1.96312	122.747	5.28947	534.871	0
0.4413	-3.18186	129.468	5.28947	537.007	0
0.4420	-0.737083	130.991	5.59406	536.698	0
0.4427	1.09468	124.281	3.76652	514.104	0
0.4433	2.91914	116.951	2.23614	462.845	0
0.4440	3.83867	103.521	1.32237	390.201	0
0.4447	3.53216	73.9201	-2.94932	287.655	0
0.4453	4.7509	41.5676	-8.43937	169.26	0
0.4460	6.58267	18.079	-10.8835	68.2605	0
0.4467	7.80871	-7.56414	-11.4927	-30.9406	0
0.4473	6.58267	-38.9916	-11.4927	-153.607	0
0.4480	2.91914	-66.7658	-8.74397	-271.721	0
0.4487	1.39389	-92.7016	-6.30724	-362.66	0
0.4493	2.61993	-118.029	-7.22101	-438.34	0
0.4500	2.91914	-134.82	-7.5256	-492.661	0
0.4507	1.39389	-142.758	-5.39347	-521.045	0
0.4513	-2.26234	-148.554	-2.64473	-538.131	0
0.4520	-6.23237	-150.077	1.62696	-534.169	0
0.4527	-6.23237	-143.976	7.12444	-500.305	0
0.4533	-5.61935	-135.124	8.3428	-455.735	0
0.4540	-10.2024	-121.694	4.3757	-388.29	0
0.4547	-11.4211	-93.615	1.62696	-274.475	0
0.4553	-6.84539	-59.7403	3.76652	-152.708	0
0.4560	-7.45111	-36.2516	7.12444	-57.1882	0
0.4567	-8.67715	-13.0557	9.56116	46.5655	0
0.4573	-1.96312	22.3411	11.3961	176.876	0
0.4580	1.09468	56.532	10.7869	294.99	0
0.4587	-2.87536	78.4984	8.95198	385.929	0
0.4593	-2.26234	98.0293	9.86575	467.117	0
0.4600	1.09468	116.342	11.0915	526.019	0
0.4607	0.175149	127.326	8.95198	543.414	0
0.4613	-1.04359	133.426	8.64739	544.623	0
0.4620	-3.78759	134.351	9.86575	547.377	0
0.4627	-7.75762	129.773	6.81985	526.328	0
0.4633	-7.75762	122.443	4.07111	471.697	0
0.4640	-7.1446	108.099	6.20324	395.399	0
0.4647	-8.97636	80.9456	6.51526	292.545	0
0.4653	-5.01363	49.5064	4.07111	174.15	0
0.4660	4.45169	23.875	4.3757	69.1598	0
0.4667	13.6032	-2.37697	4.07111	-36.4206	0
0.4673	20.9302	-33.8044	-0.809764	-162.769	0
0.4680	21.2368	-62.4919	-7.5256	-278.129	0
0.4687	13.2967	-87.21	-11.4927	-366.033	0
0.4693	9.33396	-111.624	-10.8835	-442.92	0
0.4700	9.02745	-129.632	-8.43937	-497.86	0
0.4707	5.67043	-135.733	-8.13478	-522.281	0
0.4713	5.05741	-139.702	-7.5256	-536.304	0
0.4720	7.5022	-144.889	-7.83019	-534.478	0
0.4727	4.45169	-141.225	-9.36057	-501.823	0
0.4733	1.39389	-129.328	-4.77686	-454.836	0
0.4740	2.61993	-114.68	6.20324	-386.772	0
0.4747	2.91914	-89.3528	12.3099	-275.374	0
0.4753	3.53216	-57.0003	15.0586	-152.399	0
0.4760	5.67043	-30.4439	19.9395	-50.1626	0
0.4767	3.83867	-5.72579	20.2441	56.3451	0
0.4773	-0.737083	24.4839	10.7869	183.592	0
0.4780	-3.18186	53.4759	-1.73096	300.779	0
0.4787	-7.1446	80.0206	-8.74397	394.781	0
0.4793	-9.89589	105.055	-6.91642	475.66	0
0.4800	-8.06413	120.616	-2.64473	528.745	0
0.4807	-6.23237	127.326	-5.69806	545.859	0
0.4813	-7.45111	133.122	-10.2743	551.339	0
0.4820	-7.1446	133.731	-9.96975	552.857	0
0.4827	-5.32014	127.021	-12.4065	527.536	0
0.4833	-5.01363	118.474	-18.2085	474.142	0
0.4840	-5.92586	103.825	-18.8177	396.917	0
0.4847	-9.89589	75.4423	-16.6782	285.519	0
0.4853	-13.8586	44.6237	-16.069	164.68	0
0.4860	-8.67715	20.8189	-13.9369	67.9514	0
0.4867	1.7004	-6.33467	-13.0157	-35.2122	0
0.4873	6.27616	-39.6005	-13.0157	-166.422	0
0.4880	6.27616	-69.2013	-10.2743	-284.536	0
0.4887	6.58267	-93.3105	-6.61183	-373.339	0
0.4893	6.88918	-116.811	-7.5256	-452.082	0
0.4900	6.88918	-134.82	-8.43937	-505.167	0
0.4907	6.58267	-142.758	-8.43937	-527.452	0
0.4913	3.83867	-147.641	-9.04855	-542.403	0
0.4920	2.00691	-151.294	-5.69806	-541.812	0
0.4927	2.00691	-147.021	-1.11435	-509.748	0
0.4933	-0.737083	-138.485	-2.64473	-460.625	0
0.4940	-1.3501	-124.445	-4.47227	-386.154	0
0.4947	1.09468	-96.6711	-1.73096	-268.349	0
0.4953	-0.737083	-63.4052	1.32237	-145.373	0
0.4960	-5.32014	-37.4694	-0.200584	-48.0268	0
0.4967	-4.70712	-9.39077	-1.11435	59.0991	0
0.4973	-2.56885	26.3105	1.93155	192.445	0
0.4980	-2.87536	54.3892	4.98488	309.322	0
0.4987	-1.65661	75.4423	3.46193	399.053	0
0.4993	0.788168	98.0293	0.408596	483.275	0
0.5000	0.175149	115.125	0.104006	540.351	0
0.5007	-1.04359	123.356	2.54816	553.166	0
0.5013	-0.737083	130.686	9.86575	557.746	0
0.5020	0.175149	133.426	17.1908	560.191	0
0.5027	0.788168	127.935	13.8328	527.536	0
0.5033	1.39389	119.703	4.07111	468.943	0
0.5040	2.91914	104.13	0.713187	393.882	0
0.5047	1.09468	73.9201	-0.200584	281.248	0
0.5053	-1.96312	41.5676	-6.30724	156.755	0
0.5060	0.175149	16.5451	-11.7973	58.79	0
0.5067	3.53216	-9.69521	-13.6323	-46.5093	0
0.5073	2.91914	-41.4388	-14.2414	-179.546	0
0.5080	5.67043	-71.6485	-13.0157	-298.278	0
0.5087	10.2462	-96.3666	-12.1019	-389.835	0
0.5093	6.88918	-116.811	-11.7973	-470.376	0
0.5100	1.7004	-130.546	-9.36057	-523.799	0
0.5107	3.83867	-139.398	-4.47227	-546.365	0
0.5113	8.10792	-146.107	-2.64473	-556.763	0
0.5120	6.58267	-145.803	-5.08145	-549.737	0
0.5127	1.09468	-138.18	-8.43937	-518.6	0
0.5133	-3.78759	-127.49	-6.30724	-472.512	0
0.5140	-5.61935	-110.101	-0.200584	-395.006	0
0.5147	-8.06413	-81.7184	2.23614	-274.475	0
0.5153	-15.0847	-50.5954	2.54816	-153.017	0
0.5160	-18.1352	-23.7345	8.64739	-56.5699	0
0.5167	-11.7277	4.95299	19.0257	51.7644	0
0.5173	-2.56885	38.5232	26.3508	187.864	0
0.5180	1.09468	69.3418	31.8408	307.186	0
0.5187	-0.131361	94.9732	29.7087	397.535	0
0.5193	-3.18186	118.169	18.112	480.83	0
0.5200	-4.70712	135.569	10.7869	537.007	0
0.5207	-3.48837	145.639	15.9724	550.131	0
0.5213	0.175149	152.957	21.1579	554.093	0
0.5220	3.53216	154.491	20.5487	554.683	0
0.5227	2.91914	146.552	18.7211	522.338	0
0.5233	-0.737083	135.873	13.5283	461.918	0
0.5240	-2.56885	119.387	2.54816	380.14	0
0.5247	-1.65661	90.4066	-6.61183	265.398	0
0.5253	-0.737083	58.0541	-8.43937	143.013	0
0.5260	-2.26234	31.8022	-5.69806	38.3315	0
0.5267	-2.87536	4.34411	-1.41894	-77.6186	0
0.5273	-1.65661	-29.2261	-0.200584	-211.891	0
0.5280	2.00691	-59.7403	-3.25391	-325.734	0
0.5287	6.27616	-84.1539	-8.74397	-417.291	0
0.5293	9.02745	-106.132	-17.5994	-498.17	0
0.5300	5.67043	-121.389	-26.1427	-547.292	0
0.5307	-1.65661	-127.49	-25.8382	-566.514	0
0.5313	-5.92586	-131.763	-20.0361	-580.565	0
0.5320	-6.23237	-134.82	-17.2948	-575.676	0
0.5327	-6.84539	-129.024	-12.7111	-538.749	0
0.5333	-8.37064	-117.42	-5.69806	-487.491	0
0.5340	-8.06413	-100.945	-5.08145	-408.748	0
0.5347	-4.70712	-70.4308	-4.47227	-284.227	0
0.5353	-1.3501	-35.9472	1.62696	-159.115	0
0.5360	-2.56885	-11.2174	3.46193	-60.2232	0
0.5367	-7.1446	16.8495	0.408596	54.2093	0
0.5373	-10.5016	53.4759	0.408596	192.445	0
0.5380	-12.6399	83.99	2.54816	309.631	0
0.5387	-11.1146	109.621	4.07111	401.189	0
0.5393	-6.53888	134.351	7.12444	482.994	0
0.5400	-6.23237	148.074	8.95198	533.326	0
0.5407	-7.75762	151.435	8.64739	548.585	0
0.5413	-4.40061	155.404	9.86575	557.746	0
0.5420	-1.65661	157.535	9.86575	554.402	0
0.5427	-2.56885	153.882	8.95198	516.858	0
0.5433	-0.430573	144.726	8.95198	457.337	0
0.5440	2.91914	125.499	3.46193	375.868	0
0.5447	2.61993	94.6688	-4.16768	257.445	0
0.5453	1.09468	63.5458	-4.77686	134.47	0
0.5460	0.788168	39.1321	-4.77686	34.06	0
0.5467	2.31342	10.4446	-11.4927	-80.0635	0
0.5473	5.67043	-26.1817	-16.3736	-217.709	0
0.5480	6.27616	-56.3914	-15.7644	-333.069	0
0.5487	3.22565	-78.0534	-13.9369	-423.698	0
0.5493	2.00691	-100.032	-12.4065	-504.577	0
0.5500	2.00691	-116.202	-11.4927	-552.491	0
0.5507	-1.65661	-120.171	-10.2743	-572.022	0
0.5513	-7.1446	-124.141	-6.91642	-587.872	0
0.5520	-9.28287	-127.49	-5.69806	-580.565	0
0.5527	-8.06413	-122.302	-5.69806	-539.058	0
0.5533	-7.45111	-112.841	-2.03555	-485.046	0
0.5540	-7.1446	-96.3666	3.15734	-402.65	0
0.5547	-5.92586	-65.2436	8.03821	-275.065	0
0.5553	-5.61935	-33.1955	11.7007	-150.263	0
0.5560	-8.06413	-8.47745	12.3099	-51.371	0
0.5567	-8.06413	20.5145	12.0053	66.0966	0
0.5573	-8.06413	54.0847	14.754	206.496	0
0.5580	-12.3334	83.6856	15.0586	323.682	0
0.5587	-14.7782	112.069	13.8328	416.757	0
0.5593	-12.6399	135.265	19.0257	501.289	0
0.5600	-9.89589	144.117	23.9066	551.339	0
0.5607	-6.23237	148.074	21.1579	564.772	0
0.5613	0.175149	155.1	19.0257	575.142	0
0.5620	5.67043	156.318	21.1579	571.179	0
0.5627	7.5022	148.999	17.1908	529.054	0
0.5633	6.27616	138.004	9.25657	465.599	0
0.5640	0.481658	119.082	5.89865	380.758	0
0.5647	-1.65661	89.4816	3.46193	260.199	0
0.5653	0.481658	57.7497	-1.41894	140.259	0
0.5660	-0.430573	29.3666	-3.86309	38.6407	0
0.5667	-0.737083	-0.234184	-6.61183	-82.1992	0
0.5673	5.05741	-34.1089	-12.7111	-220.744	0
0.5680	9.33396	-66.7658	-12.4065	-335.794	0
0.5687	10.5527	-93.3105	-8.74397	-427.352	0
0.5693	17.5732	-114.68	-11.1881	-505.785	0
0.5700	22.149	-130.241	-13.0157	-553.081	0
0.5707	17.8797	-138.485	-10.8835	-575.985	0
0.5713	15.7415	-142.758	-10.2743	-588.49	0
0.5720	16.048	-143.976	-7.22101	-575.057	0
0.5727	10.2462	-137.56	0.713187	-535.096	0
0.5733	4.14518	-125.054	4.98488	-482.292	0
0.5740	3.83867	-105.523	7.42903	-393.798	0
0.5747	2.91914	-75.6179	11.7007	-263.487	0
0.5753	0.175149	-45.0921	10.7869	-142.338	0
0.5760	-3.48837	-21.9079	5.59406	-44.6546	0
0.5767	-8.97636	5.8663	5.28947	77.0846	0
0.5773	-12.6399	40.3499	8.03821	219.929	0
0.5780	-13.2529	69.0374	7.73362	334.67	0
0.5787	-13.5594	92.2333	7.42903	426.818	0
0.5793	-10.8081	116.342	8.95198	510.45	0
0.5800	-5.32014	131.295	9.86575	555.302	0
0.5807	-2.56885	134.96	10.4824	566.599	0
0.5813	-0.737083	139.234	11.7007	579.413	0
0.5820	2.91914	139.234	10.7869	573.315	0
0.5827	3.22565	129.773	6.81985	526.918	0
0.5833	-0.737083	119.387	2.23614	464.981	0
0.5840	-1.04359	101.999	0.104006	379.212	0
0.5847	5.67043	68.1241	2.54816	255	0
0.5853	11.1657	34.2494	6.51526	133.542	0
0.5860	10.5527	9.53128	6.20324	27.3435	0
0.5867	8.41443	-20.374	4.3757	-99.2854	0
0.5873	9.63317	-54.2487	5.28947	-235.104	0
0.5880	9.33396	-81.7184	4.98488	-347.71	0
0.5887	2.00691	-107.654	3.15734	-444.157	0
0.5893	-6.84539	-133.297	1.62696	-521.972	0
0.5900	-7.45111	-148.554	-2.64473	-563.479	0
0.5907	-6.84539	-154.959	-7.5256	-583.91	0
0.5913	-10.5016	-159.842	-10.2743	-595.825	0
0.5920	-11.4211	-159.233	-13.3277	-582.083	0
0.5927	-11.4211	-150.381	-20.3407	-542.712	0
0.5933	-18.4417	-138.485	-27.6657	-486.872	0
0.5940	-23.6305	-118.345	-27.6657	-394.388	0
0.5947	-18.1352	-85.3834	-17.5994	-263.178	0
0.5953	-11.4211	-52.422	-6.61183	-139.893	0
0.5960	-9.89589	-26.7906	-2.03555	-37.348	0
0.5967	-6.84539	4.64855	-0.200584	84.1102	0
0.5973	-2.87536	41.5676	1.93155	224.509	0
0.5980	-3.48837	71.1801	1.62696	343.832	0
0.5987	-3.48837	96.8116	-0.200584	441.487	0
0.5993	2.61993	120.616	3.46193	521.129	0
0.6000	7.19569	132.208	6.51526	558.674	0
0.6007	5.97694	135.265	3.76652	570.87	0
0.6013	4.7509	142.278	1.93155	587.647	0
0.6020	6.27616	143.496	4.3757	578.795	0
0.6027	6.88918	134.351	5.59406	530.29	0
0.6033	6.58267	123.356	4.3757	469.871	0
0.6040	7.5022	102.303	6.51526	382.585	0
0.6047	8.72094	66.6019	8.95198	253.174	0
0.6053	6.58267	37.001	4.68029	130.198	0
0.6060	5.67043	14.414	0.713187	28.58	0
0.6067	6.88918	-17.9385	2.23614	-95.323	0
0.6073	4.7509	-52.422	-1.41894	-232.659	0
0.6080	0.175149	-77.4446	-11.7973	-346.501	0
0.6087	0.481658	-102.772	-16.6782	-441.712	0
0.6093	2.31342	-129.024	-16.9902	-518.01	0
0.6100	1.39389	-141.833	-17.5994	-557.072	0
0.6107	2.00691	-144.889	-13.6323	-578.121	0
0.6113	4.7509	-148.859	-6.30724	-593.689	0
0.6120	2.91914	-148.554	-1.73096	-578.739	0
0.6127	-2.56885	-139.398	-1.11435	-534.478	0
0.6133	-5.32014	-126.881	-0.505174	-478.02	0
0.6140	-2.26234	-107.045	6.51526	-383.709	0
0.6147	1.09468	-74.3885	17.1908	-247.609	0
0.6153	1.39389	-42.3521	19.6349	-125.224	0
0.6160	0.175149	-17.9385	14.4495	-24.2242	0
0.6167	0.175149	12.2712	12.3099	105.159	0
0.6173	1.09468	48.8976	11.0915	247.075	0
0.6180	0.175149	78.4984	6.20324	357.237	0
0.6187	-1.65661	102.303	1.01778	452.475	0
0.6193	-1.96312	125.195	-4.77686	537.007	0
0.6200	1.39389	139.843	-10.5789	573.315	0
0.6207	5.97694	146.248	-9.66516	582.167	0
0.6213	9.33396	149.304	-6.00265	597.736	0
0.6220	9.63317	148.074	-8.13478	586.439	0
0.6227	5.36392	142.583	-13.3277	533.635	0
0.6233	-0.430573	133.426	-18.2085	469.871	0
0.6240	-2.56885	111.155	-18.5131	380.14	0
0.6247	-4.0941	76.3673	-14.2414	251.038	0
0.6253	-6.23237	46.7665	-13.0157	130.507	0
0.6260	-5.01363	24.1795	-16.6782	27.0344	0
0.6267	-3.48837	-6.33467	-19.4269	-99.9037	0
0.6273	-4.0941	-43.2654	-18.2085	-237.24	0
0.6280	-3.18186	-74.084	-14.8506	-348.637	0
0.6287	-1.65661	-97.5844	-14.8506	-442.021	0
0.6293	-1.65661	-118.345	-16.9902	-516.464	0
0.6300	-0.737083	-132.372	-13.0157	-554.627	0
0.6307	-3.48837	-139.398	-9.96975	-575.367	0
0.6313	-8.06413	-142.758	-19.1223	-587.563	0
0.6320	-4.0941	-141.529	-27.3611	-567.133	0
0.6327	2.31342	-132.677	-24.0032	-522.871	0
0.6333	0.175149	-117.42	-22.1756	-469.168	0
0.6340	-2.87536	-94.8444	-25.229	-370.304	0
0.6347	-4.40061	-64.0141	-24.0032	-229.905	0
0.6353	-9.58938	-33.8044	-21.2619	-114.545	0
0.6360	-11.1146	-9.08633	-16.3736	-19.9526	0
0.6367	-6.23237	20.5145	-8.74397	112.803	0
0.6373	-3.78759	57.4453	-4.47227	257.754	0
0.6380	-3.48837	88.5683	-2.34014	366.398	0
0.6387	-3.78759	113.286	0.713187	461.608	0
0.6393	-8.06413	135.265	-1.11435	543.105	0
0.6400	-11.4211	148.074	-2.64473	574.523	0
0.6407	-8.06413	152.044	1.62696	585.202	0
0.6413	-4.40061	154.795	3.46193	602.907	0
0.6420	-5.61935	153.882	1.62696	584.612	0
0.6427	-8.06413	146.552	1.32237	529.363	0
0.6433	-6.84539	135.265	0.713187	470.152	0
0.6440	-5.32014	112.373	-1.11435	376.487	0
0.6447	-7.1446	78.4984	-4.77686	240.977	0
0.6453	-8.97636	47.3754	-8.43937	123.172	0
0.6460	-7.1446	20.8189	-6.61183	19.1096	0
0.6467	-4.70712	-11.2174	-3.25391	-116.091	0
0.6473	-1.96312	-44.7876	-5.69806	-254.635	0
0.6480	1.7004	-71.6485	-7.22101	-362.351	0
0.6487	0.788168	-96.3666	-5.39347	-454.836	0
0.6493	-0.737083	-118.345	-4.47227	-525.007	0
0.6500	2.00691	-132.068	-2.03555	-560.107	0
0.6507	1.09468	-140.311	-0.809764	-581.156	0
0.6513	-1.96312	-145.498	-3.86309	-591.244	0
0.6520	1.39389	-141.529	-1.11435	-568.341	0
0.6527	5.67043	-130.241	5.89865	-524.108	0
0.6533	3.83867	-119.258	6.81985	-466.414	0
0.6540	2.61993	-99.7271	6.20324	-366.033	0
0.6547	4.14518	-67.3747	9.25657	-230.523	0
0.6553	5.36392	-35.9472	12.6145	-112.409	0
0.6560	5.67043	-8.47745	16.277	-10.7913	0
0.6567	4.7509	24.4839	19.0257	118.283	0
0.6573	3.83867	58.663	19.9395	255.309	0
0.6580	3.83867	85.5239	25.7416	364.262	0
0.6587	2.91914	110.546	30.6224	462.227	0
0.6593	1.39389	132.817	27.2645	540.969	0
0.6600	2.91914	145.334	23.602	565.98	0
0.6607	5.36392	149.913	21.7745	572.388	0
0.6613	6.58267	150.522	15.6678	591.919	0
0.6620	10.2462	146.552	13.2237	578.514	0
0.6627	12.078	138.93	15.3632	521.129	0
0.6633	9.33396	126.108	11.0915	456.129	0
0.6640	7.5022	102.303	6.51526	363.363	0
0.6647	11.1657	71.1801	8.64739	231.816	0
0.6653	12.9902	42.1882	6.20324	113.73	0
0.6660	10.2462	15.0229	-0.505174	10.2573	0
0.6667	7.80871	-16.7207	-2.03555	-120.671	0
0.6673	7.19569	-50.8998	-2.34014	-256.462	0
0.6680	6.58267	-81.414	-4.47227	-362.351	0
0.6687	6.27616	-107.045	-1.73096	-452.7	0
0.6693	4.45169	-128.415	0.713187	-525.316	0
0.6700	1.09468	-140.007	-1.73096	-560.725	0
0.6707	0.175149	-143.063	-1.41894	-576.603	0
0.6713	-1.65661	-144.889	0.713187	-584.837	0
0.6720	-2.87536	-143.672	0.408596	-565.615	0
0.6727	0.175149	-134.82	2.23614	-520.427	0
0.6733	2.00691	-123.227	4.3757	-458.489	0
0.6740	-1.96312	-102.772	4.68029	-356.871	0
0.6747	-0.737083	-68.288	11.0915	-219.844	0
0.6753	4.7509	-36.2516	17.4954	-101.73	0
0.6760	2.91914	-13.0557	15.9724	-1.62993	0
0.6767	-0.737083	19.2967	13.5283	127.444	0
0.6773	2.00691	57.1408	13.5283	264.78	0
0.6780	4.7509	82.7722	12.6145	370.079	0
0.6787	4.7509	105.055	14.4495	464.053	0
0.6793	5.05741	127.935	15.3632	541.279	0
0.6800	7.19569	138.309	9.86575	566.908	0
0.6807	10.2462	142.583	6.20324	573.624	0
0.6813	10.5527	149.608	6.20324	589.783	0
0.6820	8.41443	146.248	3.46193	568.734	0
0.6827	9.33396	133.731	1.01778	508.314	0
0.6833	8.72094	123.661	-1.73096	445.141	0
0.6840	2.00691	102.303	-7.22101	351.447	0
0.6847	-2.56885	63.5458	-10.2743	219.001	0
0.6853	-4.0941	31.8022	-9.36057	103.95	0
0.6860	-8.67715	9.83572	-10.8835	1.71424	0
0.6867	-11.1146	-22.2123	-10.8835	-130.732	0
0.6873	-8.67715	-58.5225	-6.30724	-264.696	0
0.6880	-8.06413	-85.9923	-1.73096	-369.377	0
0.6887	-9.89589	-110.71	-0.809764	-460.316	0
0.6893	-9.89589	-132.993	-1.11435	-528.07	0
0.6900	-9.28287	-143.976	-1.11435	-559.208	0
0.6907	-5.61935	-148.859	-1.11435	-578.43	0
0.6913	-1.65661	-154.046	-2.64473	-587.282	0
0.6920	0.481658	-150.686	1.62696	-561.934	0
0.6927	3.83867	-139.398	12.0053	-514.947	0
0.6933	6.88918	-127.49	15.0586	-453.599	0
0.6940	5.97694	-106.437	12.0053	-345.883	0
0.6947	6.88918	-71.6485	14.754	-208.238	0
0.6953	9.33396	-40.5138	17.4954	-99.5946	0
0.6960	8.10792	-16.7207	15.0586	-2.55731	0
0.6967	5.67043	13.1963	16.277	132.334	0
0.6973	5.05741	47.3754	20.8533	270.878	0
0.6980	1.7004	74.8334	22.6882	372.496	0
0.6987	-1.04359	98.0293	24.5158	464.053	0
0.6993	-0.737083	116.038	25.4296	540.042	0
0.7000	-1.96312	125.499	18.112	563.845	0
0.7007	-4.70712	132.513	5.28947	569.353	0
0.7013	-5.32014	138.004	-7.83019	583.376	0
0.7020	-8.06413	131.6	-18.5131	563.255	0
0.7027	-14.7782	118.778	-22.1756	505.87	0
0.7033	-17.2156	107.795	-21.2619	438.733	0
0.7040	-13.8586	84.9033	-22.1756	336.188	0
0.7047	-8.37064	49.5064	-24.6124	204.36	0
0.7053	-2.87536	20.8189	-25.8382	96.0256	0
0.7060	1.09468	-3.89916	-24.9244	-10.4822	0
0.7067	2.61993	-38.6872	-19.4269	-151.471	0
0.7073	6.58267	-70.4308	-12.1019	-283.608	0
0.7080	11.1657	-95.4533	-7.5256	-383.119	0
0.7087	7.5022	-121.389	-5.08145	-471.304	0
0.7093	2.61993	-141.833	-3.86309	-535.405	0
0.7100	5.97694	-150.381	-2.94932	-564.688	0
0.7107	9.63317	-157.711	1.62696	-583.601	0
0.7113	8.41443	-161.985	6.81985	-587.563	0
0.7120	8.72094	-156.177	5.59406	-558.899	0
0.7127	8.41443	-147.641	2.23614	-512.502	0
0.7133	3.83867	-133.906	3.15734	-448.428	0
0.7140	0.481658	-105.828	9.25657	-338.548	0
0.7147	0.175149	-71.953	16.277	-203.657	0
0.7153	0.175149	-45.0921	17.4954	-92.288	0
0.7160	2.61993	-19.4607	17.1908	12.084	0
0.7167	2.91914	13.5007	19.9395	146.975	0
0.7173	-4.40061	47.0709	17.1908	280.039	0
0.7180	-12.6399	77.2806	4.3757	381.039	0
0.7187	-13.8586	103.825	-6.61183	474.423	0
0.7193	-9.58938	122.443	-9.36057	544.314	0
0.7200	-6.84539	131.6	-9.04855	560.5	0
0.7207	-8.67715	138.004	-5.39347	566.599	0
0.7213	-9.58938	142.583	0.408596	583.376	0
0.7220	-7.1446	139.843	-0.200584	559.573	0
0.7227	-5.92586	130.686	-5.69806	497.636	0
0.7233	-4.70712	116.342	-5.69806	431.398	0
0.7240	-1.04359	91.0155	-2.34014	329.781	0
0.7247	-1.3501	58.0541	-4.77686	195.508	0
0.7253	-4.70712	30.5844	-9.36057	84.4193	0
0.7260	-2.26234	4.64855	-10.2743	-17.8169	0
0.7267	2.91914	-28.6173	-10.8835	-151.781	0
0.7273	4.7509	-63.4052	-11.7973	-284.227	0
0.7280	7.5022	-91.7883	-8.13478	-384.327	0
0.7287	10.2462	-115.289	-4.77686	-467.65	0
0.7293	8.72094	-135.733	-4.77686	-529.279	0
0.7300	9.02745	-149.163	-3.86309	-559.489	0
0.7307	13.9097	-152.219	-3.5585	-577.502	0
0.7313	14.5227	-148.859	-9.66516	-582.701	0
0.7320	7.5022	-144.889	-16.069	-556.454	0
0.7327	-0.737083	-138.18	-16.069	-508.23	0
0.7333	-4.70712	-123.532	-14.2414	-439.267	0
0.7340	-4.40061	-97.8888	-13.9369	-325.734	0
0.7347	-1.96312	-65.2436	-12.7111	-190.534	0
0.7353	-2.56885	-35.6311	-10.2743	-81.8901	0
0.7360	-3.78759	-9.39077	-8.43937	22.1727	0
0.7367	-1.65661	23.875	-3.86309	158.89	0
0.7373	-1.04359	60.1852	1.62696	292.236	0
0.7380	-4.0941	86.4372	6.81985	392.955	0
0.7387	-4.0941	109.317	10.7869	484.512	0
0.7393	-1.3501	132.513	10.7869	551.648	0
0.7400	-0.737083	142.278	8.03821	569.353	0
0.7407	-1.04359	144.421	10.4824	577.587	0
0.7413	-2.26234	150.826	12.6145	589.474	0
0.7420	-4.40061	150.217	8.95198	559.882	0
0.7427	-5.92586	138.93	7.73362	498.226	0
0.7433	-7.45111	123.356	8.64739	429.263	0
0.7440	-10.5016	96.8116	4.07111	322.446	0
0.7447	-11.4211	62.0236	-0.200584	190.309	0
0.7453	-11.7277	34.5538	0.713187	84.4193	0
0.7460	-13.5594	9.22684	1.01778	-20.5709	0
0.7467	-13.5594	-24.039	1.62696	-159.115	0
0.7473	-9.28287	-57.3048	5.89865	-289.117	0
0.7480	-2.26234	-86.2967	7.42903	-386.772	0
0.7487	4.14518	-110.101	7.73362	-473.13	0
0.7493	8.10792	-125.663	14.4495	-537.232	0
0.7500	10.5527	-136.037	18.112	-565.896	0
0.7507	12.078	-144.889	12.3099	-582.083	0
0.7513	9.33396	-145.803	7.42903	-582.701	0
0.7520	10.2462	-138.485	9.56116	-551.873	0
0.7527	16.048	-130.241	12.3099	-504.268	0
0.7533	16.9602	-117.724	14.4495	-435.305	0
0.7540	14.5227	-89.3528	12.3099	-318.399	0
0.7547	16.9602	-51.2043	1.93155	-183.227	0
0.7553	15.7415	-21.9079	-9.04855	-77.6186	0
0.7560	7.19569	1.59245	-13.6323	27.9618	0
0.7567	2.61993	34.8582	-14.8506	170.188	0
0.7573	2.31342	71.1801	-14.8506	303.533	0
0.7580	0.788168	96.8116	-13.0157	400.879	0
0.7587	2.00691	118.778	-10.2743	491.228	0
0.7593	1.39389	138.613	-7.5256	557.746	0
0.7600	-6.23237	148.379	-7.5256	573.933	0
0.7607	-9.28287	153.262	-8.13478	582.477	0
0.7613	-4.40061	157.231	-3.25391	593.155	0
0.7620	-3.48837	152.044	1.62696	559.573	0
0.7627	-5.32014	140.756	1.01778	498.535	0
0.7633	-1.96312	127.326	2.54816	431.708	0
0.7640	1.09468	100.477	4.98488	320.029	0
0.7647	0.788168	64.1546	1.32237	185.138	0
0.7653	-0.131361	37.001	-2.03555	81.6653	0
0.7660	-1.65661	10.1402	0.713187	-29.114	0
0.7667	-2.26234	-26.4862	-0.200584	-174.965	0
0.7673	-0.131361	-59.1314	-7.83019	-301.004	0
0.7680	2.00691	-82.6317	-13.0157	-394.388	0
0.7687	2.61993	-106.437	-12.1019	-481.673	0
0.7693	2.61993	-126.881	-9.36057	-540.576	0
0.7700	-0.430573	-136.646	-6.30724	-565.306	0
0.7707	-4.70712	-141.529	-2.34014	-583.601	0
0.7713	-5.01363	-144.585	-0.505174	-583.91	0
0.7720	-4.40061	-140.311	0.408596	-549.428	0
0.7727	-5.32014	-131.155	3.15734	-502.441	0
0.7733	-4.40061	-115.593	4.3757	-433.45	0
0.7740	-1.65661	-88.1233	4.3757	-312.61	0
0.7747	0.175149	-56.087	6.20324	-175.274	0
0.7753	2.91914	-29.835	5.28947	-71.2112	0
0.7760	5.36392	-1.1475	-2.94932	34.06	0
0.7767	3.83867	36.076	-9.66516	174.15	0
0.7773	2.31342	69.3418	-11.1881	303.842	0
0.7780	0.788168	94.0599	-11.1881	401.807	0
0.7787	-1.96312	118.778	-10.8835	495.5	0
0.7793	-3.48837	139.843	-9.36057	556.819	0
0.7800	-5.32014	148.074	-7.83019	564.463	0
0.7807	-9.89589	149.913	-5.69806	576.659	0
0.7813	-11.7277	151.739	-3.86309	592.537	0
0.7820	-11.1146	146.248	-3.5585	554.402	0
0.7827	-9.58938	134.047	-3.5585	488.165	0
0.7833	-5.92586	117.865	-4.47227	420.101	0
0.7840	-2.87536	91.32	-6.00265	306.905	0
0.7847	-1.65661	56.532	-5.08145	172.323	0
0.7853	2.31342	27.2239	-4.77686	70.9864	0
0.7860	4.7509	0.0702551	-9.66516	-38.2472	0
0.7867	0.175149	-33.1955	-16.6782	-181.4	0
0.7873	-2.87536	-65.2436	-23.394	-307.411	0
0.7880	-4.40061	-92.3972	-27.0565	-407.23	0
0.7887	-8.37064	-117.724	-25.229	-496.034	0
0.7893	-8.67715	-135.124	-20.3407	-549.119	0
0.7900	-3.78759	-143.063	-16.9902	-572.022	0
0.7907	-4.40061	-149.163	-13.0157	-591.863	0
0.7913	-7.75762	-149.468	-7.22101	-592.144	0
0.7920	-7.45111	-140.92	-2.64473	-557.353	0
0.7927	-6.84539	-133.906	0.713187	-507.022	0
0.7933	-5.32014	-123.532	3.46193	-431.623	0
0.7940	-1.65661	-93.0061	7.42903	-310.165	0
0.7947	-0.430573	-55.4781	12.6145	-176.511	0
0.7953	-0.430573	-29.835	14.754	-67.5579	0
0.7960	-0.131361	-2.98584	17.7999	43.2213	0
0.7967	-0.430573	33.9449	25.7416	182.693	0
0.7973	2.31342	66.9063	27.2645	311.177	0
0.7980	8.10792	92.2333	19.0257	407.287	0
0.7987	10.2462	117.256	16.5816	496.399	0
0.7993	9.33396	137.091	22.0791	558.674	0
0.8000	8.41443	145.639	23.2974	569.044	0
0.8007	5.67043	151.435	25.125	575.76	0
0.8013	3.83867	154.491	30.927	589.474	0
0.8020	1.39389	148.379	33.3712	555.611	0
0.8027	-4.40061	137.396	32.45	484.821	0
0.8033	-6.84539	123.356	30.0133	409.732	0
0.8040	-3.48837	93.7555	19.6349	298.643	0
0.8047	-5.32014	54.3892	4.68029	165.298	0
0.8053	-8.97636	26.9194	-5.69806	61.544	0
0.8060	-7.1446	2.50577	-13.9369	-47.4086	0
0.8067	-5.92586	-35.0222	-22.7848	-189.943	0
0.8073	-8.06413	-68.8969	-24.9244	-315.673	0
0.8080	-8.67715	-91.7883	-21.8711	-410.884	0
0.8087	-8.97636	-115.593	-19.4269	-496.034	0
0.8093	-7.75762	-134.211	-13.9369	-551.255	0
0.8100	-3.18186	-140.311	-2.34014	-577.502	0
0.8107	0.175149	-146.716	8.03821	-596.415	0
0.8113	1.09468	-152.524	11.3961	-589.418	0
0.8120	3.83867	-143.976	11.7007	-550.946	0
0.8127	5.67043	-132.068	10.4824	-505.167	0
0.8133	4.7509	-118.649	3.46193	-430.106	0
0.8140	3.53216	-88.1233	-2.94932	-301.931	0
0.8147	1.09468	-48.7571	-6.00265	-168.558	0
0.8153	-2.56885	-21.9079	-12.1019	-66.6306	0
0.8160	-4.0941	1.59245	-17.5994	46.8746	0
0.8167	-4.70712	35.4671	-14.2414	190.618	0
0.8173	-7.1446	70.864	-12.1019	315.139	0
0.8180	-10.2024	98.6382	-20.6453	410.659	0
0.8187	-13.2529	122.443	-27.9703	502.525	0
0.8193	-12.3334	139.234	-24.0032	561.4	0
0.8200	-8.97636	146.552	-17.5994	574.214	0
0.8207	-8.06413	152.653	-16.3736	585.512	0
0.8213	-7.1446	156.927	-16.6782	589.193	0
0.8220	-2.87536	150.217	-15.7644	545.859	0
0.8227	0.481658	137.7	-13.6323	483.584	0
0.8233	-2.26234	122.139	-11.1881	412.177	0
0.8240	-7.45111	92.2333	-13.0157	293.163	0
0.8247	-8.67715	55.9114	-16.069	160.099	0
0.8253	-5.92586	29.9755	-14.8506	57.8626	0
0.8260	-6.23237	2.8102	-13.3277	-57.4973	0
0.8267	-9.28287	-33.8044	-15.7644	-202.758	0
0.8273	-9.58938	-64.0141	-13.3277	-327.251	0
0.8280	-8.67715	-88.4278	-8.74397	-424.626	0
0.8287	-9.89589	-116.506	-7.5256	-508.848	0
0.8293	-8.06413	-134.82	-2.34014	-559.798	0
0.8300	-4.0941	-141.225	4.07111	-582.392	0
0.8307	-4.40061	-148.859	1.01778	-597.652	0
0.8313	-6.84539	-152.828	-2.94932	-591.244	0
0.8320	-6.84539	-144.281	-1.41894	-554.318	0
0.8327	-6.23237	-132.068	-2.03555	-503.34	0
0.8333	-6.53888	-115.593	-3.25391	-424.008	0
0.8340	-7.45111	-84.7745	1.62696	-297.35	0
0.8347	-8.37064	-49.6704	5.28947	-164.595	0
0.8353	-7.45111	-23.1256	5.59406	-60.2232	0
0.8360	-5.32014	4.64855	10.1778	54.8276	0
0.8367	-5.92586	39.1321	15.3632	199.47	0
0.8373	-10.8081	72.3979	16.8862	323.373	0
0.8380	-14.7782	100.477	16.5816	418.893	0
0.8387	-14.1651	126.717	16.8862	510.141	0
0.8393	-8.97636	145.334	16.8862	563.255	0
0.8400	-1.65661	152.653	17.1908	570.87	0
0.8407	5.97694	154.491	15.9724	585.202	0
0.8413	12.3845	154.187	14.754	592.537	0
0.8420	19.7042	148.999	15.6678	549.512	0
0.8427	28.25	140.147	17.7999	485.411	0
0.8433	31.3005	121.53	17.1908	408.523	0
0.8440	29.1695	87.9594	14.4495	285.238	0
0.8447	30.3883	54.6936	11.7007	153.382	0
0.8453	28.5565	29.9755	7.42903	51.7644	0
0.8460	16.3472	-0.234184	0.713187	-63.9046	0
0.8467	5.36392	-38.0783	-6.30724	-205.793	0
0.8473	3.83867	-69.2013	-7.22101	-329.106	0
0.8480	2.00691	-95.7577	-3.86309	-427.661	0
0.8487	-1.96312	-120.171	-2.03555	-511.293	0
0.8493	-1.3501	-134.515	-1.41894	-560.725	0
0.8500	2.91914	-140.92	-2.64473	-582.701	0
0.8507	4.14518	-146.412	-6.91642	-597.961	0
0.8513	1.09468	-147.021	-8.74397	-591.244	0
0.8520	-3.18186	-140.007	-4.16768	-553.7	0
0.8527	-3.48837	-129.937	0.713187	-501.514	0
0.8533	-0.430573	-112.233	4.07111	-416.364	0
0.8540	1.7004	-81.1095	8.03821	-285.463	0
0.8547	1.09468	-48.1482	7.42903	-156.052	0
0.8553	-0.430573	-23.1256	3.46193	-52.6075	0
0.8560	-1.04359	6.77962	5.59406	69.778	0
0.8567	-0.737083	45.537	11.7007	213.521	0
0.8573	-0.737083	78.4984	12.3099	331.607	0
0.8580	-0.131361	103.216	10.4824	429.572	0
0.8587	2.00691	127.021	9.86575	521.129	0
0.8593	2.00691	142.583	8.03821	566.908	0
0.8600	-2.56885	149.913	6.20324	574.833	0
0.8607	-3.78759	159.069	7.12444	592.846	0
0.8613	2.00691	160.896	8.3428	594.364	0
0.8620	6.27616	148.999	7.12444	545.241	0
0.8627	3.83867	138.004	4.68029	481.449	0
0.8633	0.788168	123.661	1.32237	403.633	0
0.8640	2.31342	92.2333	0.104006	278.522	0
0.8647	5.36392	56.8364	1.93155	148.802	0
0.8653	6.58267	28.7578	2.54816	48.7013	0
0.8660	7.5022	-2.98584	1.62696	-69.3846	0
0.8667	8.41443	-37.4694	0.713187	-214.336	0
0.8673	10.2462	-67.0702	-2.94932	-334.895	0
0.8680	10.8592	-94.54	-5.39347	-429.178	0
0.8687	10.2462	-119.867	-4.47227	-512.811	0
0.8693	8.41443	-136.342	-5.08145	-563.479	0
0.8700	3.83867	-145.803	-9.36057	-584.219	0
0.8707	-2.56885	-150.99	-9.36057	-597.652	0
0.8713	-5.01363	-148.859	-7.5256	-588.181	0
0.8720	-4.0941	-140.616	-8.43937	-547.602	0
0.8727	-3.48837	-131.155	-9.36057	-495.416	0
0.8733	-3.48837	-114.68	-6.00265	-410.884	0
0.8740	-5.01363	-83.5451	0.104006	-275.374	0
0.8747	-6.53888	-48.7571	5.28947	-143.856	0
0.8753	-4.70712	-21.299	8.3428	-45.2728	0
0.8760	-1.65661	7.69294	12.3099	73.1222	0
0.8767	0.175149	42.1882	17.1908	218.692	0
0.8773	2.31342	73.0068	16.277	337.115	0
0.8780	2.31342	98.6382	12.0053	432.944	0
0.8787	0.788168	122.443	12.6145	522.647	0
0.8793	2.91914	136.787	15.3632	568.425	0
0.8800	4.14518	142.583	11.7007	577.896	0
0.8807	3.22565	148.999	4.3757	596.5	0
0.8813	5.67043	150.826	0.104006	593.745	0
0.8820	9.02745	143.192	-0.809764	541.588	0
0.8827	9.02745	130.382	-1.11435	480.549	0
0.8833	8.72094	110.851	-3.5585	402.116	0
0.8840	9.02745	78.4984	-6.61183	273.014	0
0.8847	6.88918	43.1015	-8.13478	144.839	0
0.8853	4.45169	15.0229	-9.96975	45.9754	0
0.8860	4.14518	-14.5779	-11.1881	-77.0284	0
0.8867	5.05741	-47.8437	-8.74397	-222.879	0
0.8873	6.27616	-77.1401	-6.00265	-339.476	0
0.8880	4.14518	-104.914	-6.00265	-433.759	0
0.8887	0.788168	-131.763	-2.03555	-515.565	0
0.8893	-0.430573	-145.803	4.07111	-561.344	0
0.8900	0.788168	-151.599	2.54816	-582.083	0
0.8907	1.39389	-160.147	-6.30724	-596.415	0
0.8913	-0.737083	-161.06	-13.0157	-581.156	0
0.8920	-5.32014	-150.99	-16.6782	-537.232	0
0.8927	-8.37064	-140.311	-17.5994	-485.355	0
0.8933	-6.84539	-121.998	-13.0157	-398.968	0
0.8940	-6.23237	-87.8189	-4.47227	-262.56	0
0.8947	-7.1446	-55.1737	0.713187	-133.486	0
0.8953	-4.70712	-30.7483	1.32237	-33.6947	0
0.8960	-3.18186	0.983572	1.62696	88.3818	0
0.8967	-5.32014	37.9143	2.85275	232.743	0
0.8973	-4.70712	66.9063	1.62696	348.103	0
0.8980	-0.131361	93.1466	1.62696	446.068	0
0.8987	3.83867	119.703	7.73362	537.007	0
0.8993	6.58267	135.265	10.7869	576.35	0
0.9000	6.88918	140.452	6.20324	579.722	0
0.9007	2.00691	145.03	3.76652	597.736	0
0.9013	-3.48837	143.192	5.28947	595.291	0
0.9020	-5.32014	131.295	0.713187	543.414	0
0.9027	-5.32014	119.703	-6.00265	480.83	0
0.9033	-5.32014	105.968	-8.74397	398.434	0
0.9040	-5.61935	76.3673	-12.1019	268.433	0
0.9047	-6.23237	42.1882	-14.8506	141.186	0
0.9053	-7.45111	15.3273	-13.0157	40.1582	0
0.9060	-9.28287	-14.5779	-11.4927	-82.8175	0
0.9067	-9.89589	-49.3659	-13.0157	-225.015	0
0.9073	-5.92586	-79.8918	-13.9369	-343.438	0
0.9080	-1.96312	-107.35	-13.0157	-438.649	0
0.9087	-2.56885	-130.85	-14.546	-516.155	0
0.9093	-4.40061	-142.454	-17.5994	-558.899	0
0.9100	-3.18186	-148.554	-14.546	-578.43	0
0.9107	-2.56885	-154.351	-8.13478	-592.144	0
0.9113	-2.56885	-152.219	-5.08145	-581.156	0
0.9120	1.09468	-143.672	-2.34014	-539.958	0
0.9127	7.5022	-133.906	5.28947	-483.219	0
0.9133	9.33396	-113.766	14.4495	-391.971	0
0.9140	6.58267	-81.7184	22.0791	-256.462	0
0.9147	4.7509	-51.2043	27.8737	-129.805	0
0.9153	4.14518	-24.9523	29.7087	-29.114	0
0.9160	3.53216	8.31352	31.2316	97.5431	0
0.9167	4.45169	44.6237	32.7546	244.04	0
0.9173	6.88918	74.8334	26.6553	359.991	0
0.9180	8.41443	99.8559	13.5283	458.573	0
0.9187	8.72094	121.834	-2.94932	546.14	0
0.9193	6.88918	136.178	-13.9369	583.994	0
0.9200	2.61993	143.496	-13.3277	594.673	0
0.9207	0.788168	149.608	-6.91642	616.031	0
0.9213	0.175149	150.522	-3.86309	606.279	0
0.9220	-2.26234	141.669	-1.11435	550.721	0
0.9227	-2.56885	129.773	1.62696	487.547	0
0.9233	0.481658	110.242	-1.11435	396.608	0
0.9240	1.09468	75.7467	-6.61183	262.953	0
0.9247	-0.430573	41.8838	-14.8506	141.495	0
0.9253	0.175149	17.154	-27.6657	41.3947	0
0.9260	0.788168	-13.0557	-31.0236	-84.9533	0
0.9267	-0.737083	-50.8998	-21.8711	-225.943	0
0.9273	0.175149	-81.7184	-16.6782	-342.202	0
0.9280	3.22565	-106.437	-18.2085	-438.958	0
0.9287	5.05741	-129.024	-17.5994	-515.256	0
0.9293	4.7509	-143.063	-15.7644	-557.971	0
0.9300	1.39389	-147.946	-15.4598	-580.256	0
0.9307	-0.737083	-149.772	-15.1552	-591.863	0
0.9313	2.00691	-148.25	-14.2414	-576.603	0
0.9320	6.58267	-142.454	-11.1881	-534.169	0
0.9327	8.41443	-130.241	-4.16768	-475.575	0
0.9333	8.72094	-106.437	1.01778	-383.119	0
0.9340	5.97694	-74.3885	3.46193	-250.054	0
0.9347	-1.3501	-42.0477	6.20324	-123.397	0
0.9353	-6.23237	-13.0557	8.03821	-21.7793	0
0.9360	-6.84539	15.6318	6.51526	100.297	0
0.9367	-8.06413	47.3754	4.07111	244.321	0
0.9373	-9.58938	78.4984	6.20324	362.126	0
0.9380	-8.06413	105.664	12.0053	457.028	0
0.9387	-5.32014	127.935	12.3099	539.452	0
0.9393	-3.48837	142.583	9.25657	576.069	0
0.9400	-2.87536	147.161	12.9191	581.549	0
0.9407	-2.87536	148.999	16.277	597.118	0
0.9413	-3.78759	149.304	11.7007	589.783	0
0.9420	-5.32014	142.583	8.95198	536.698	0
0.9427	-5.92586	130.686	12.6145	470.461	0
0.9433	-4.70712	110.242	10.7869	379.522	0
0.9440	-5.32014	75.4423	4.07111	246.176	0
0.9447	-6.23237	40.9587	1.62696	122.863	0
0.9453	-2.56885	15.3273	3.76652	21.2453	0
0.9460	2.61993	-15.7957	5.89865	-108.756	0
0.9467	1.39389	-51.2043	5.28947	-253.117	0
0.9473	-0.737083	-79.5873	2.54816	-367.241	0
0.9480	2.00691	-105.219	1.93155	-460.007	0
0.9487	3.83867	-129.024	7.73362	-534.478	0
0.9493	-0.737083	-141.833	12.6145	-574.467	0
0.9500	-4.40061	-149.772	10.7869	-594.279	0
0.9507	-1.96312	-155.873	6.20324	-604.677	0
0.9513	-0.737083	-152.524	0.713187	-586.045	0
0.9520	-4.40061	-143.976	-6.91642	-541.812	0
0.9527	-3.78759	-133.906	-9.66516	-484.118	0
0.9533	0.481658	-111.624	-3.25391	-385.845	0
0.9540	-1.04359	-76.8357	1.01778	-246.682	0
0.9547	-5.32014	-43.5699	2.23614	-124.325	0
0.9553	-3.48837	-14.8824	9.86575	-24.5333	0
0.9560	0.788168	16.2406	20.5487	106.395	0
0.9567	1.39389	51.0286	22.6882	251.965	0
0.9573	1.39389	82.4678	21.1579	361.227	0
0.9580	2.91914	107.795	21.7745	457.955	0
0.9587	5.97694	128.848	21.7745	545.859	0
0.9593	12.078	144.421	19.3303	576.968	0
0.9600	15.1285	151.739	14.4495	578.795	0
0.9607	10.2462	154.491	9.56116	596.809	0
0.9613	3.83867	152.348	6.81985	586.748	0
0.9620	1.09468	143.496	1.62696	531.499	0
0.9627	-2.56885	132.208	-8.43937	470.152	0
0.9633	-5.32014	109.938	-17.5994	380.449	0
0.9640	-3.18186	72.7023	-25.5336	247.385	0
0.9647	-1.65661	39.4365	-31.6328	128.68	0
0.9653	-1.65661	15.9362	-29.1961	28.2709	0
0.9660	5.67043	-15.1868	-20.9573	-102.349	0
0.9667	14.5227	-50.8998	-15.7644	-244.265	0
0.9673	13.9097	-79.5873	-11.1881	-359.007	0
0.9680	11.1657	-105.828	-6.00265	-455.426	0
0.9687	11.1657	-128.719	-9.66516	-529.588	0
0.9693	8.72094	-140.92	-15.7644	-569.578	0
0.9700	3.83867	-148.554	-14.8506	-590.317	0
0.9707	1.39389	-151.903	-13.9369	-596.724	0
0.9713	-1.96312	-145.803	-18.2085	-576.884	0
0.9720	-5.92586	-137.255	-18.2085	-538.131	0
0.9727	-7.75762	-127.185	-11.7973	-480.774	0
0.9733	-10.8081	-103.697	-6.61183	-377.92	0
0.9740	-15.6904	-69.8219	-5.39347	-238.139	0
0.9747	-17.8287	-38.3827	-2.03555	-117.608	0
0.9753	-16.3034	-9.39077	4.07111	-15.372	0
0.9760	-13.5594	21.4278	6.51526	116.456	0
0.9767	-10.8081	55.3025	5.28947	258.373	0
0.9773	-9.28287	88.2639	8.03821	366.398	0
0.9780	-8.06413	115.429	9.86575	461.018	0
0.9787	-7.45111	136.787	7.12444	541.869	0
0.9793	-10.5016	151.739	7.42903	569.662	0
0.9800	-12.0342	159.983	10.4824	574.523	0
0.9807	-9.58938	162.723	7.12444	593.464	0
0.9813	-8.67715	159.374	1.93155	580.341	0
0.9820	-8.97636	150.826	1.93155	521.129	0
0.9827	-4.40061	139.843	2.23614	452.475	0
0.9833	-0.430573	118.169	-2.34014	354.82	0
0.9840	-3.78759	83.3811	-9.66516	220.519	0
0.9847	-8.97636	50.1153	-13.9369	103.641	0
0.9853	-8.67715	22.6573	-10.8835	1.09599	0
0.9860	-6.23237	-11.2174	-6.61183	-131.631	0
0.9867	-6.23237	-47.8437	-7.5256	-270.794	0
0.9873	-6.84539	-75.3135	-8.13478	-380.056	0
0.9880	-4.40061	-100.64	-5.08145	-473.749	0
0.9887	0.175149	-125.054	-4.16768	-546.983	0
0.9893	0.175149	-138.18	-7.83019	-582.392	0
0.9900	-2.56885	-141.833	-10.5789	-602.232	0
0.9907	-1.96312	-144.889	-7.5256	-613.22	0
0.9913	-1.3501	-142.138	-2.34014	-590.626	0
0.9920	-2.87536	-132.677	-1.41894	-544.229	0
0.9927	-1.3501	-120.476	-0.505174	-485.046	0
0.9933	2.00691	-96.3666	4.98488	-380.056	0
0.9940	3.22565	-60.6653	10.4824	-236.003	0
0.9947	5.97694	-30.4439	12.3099	-114.236	0
0.9953	9.63317	-3.89916	12.6145	-13.2362	0
0.9960	7.5022	29.9755	12.9191	118.283	0
0.9967	4.7509	64.7635	14.1449	259.3	0
0.9973	7.80871	93.451	15.3632	368.224	0
0.9980	9.33396	119.387	14.1449	464.981	0
0.9987	5.67043	139.538	9.25657	546.758	0
0.9993	5.97694	148.074	5.28947	576.659	0
1.0000	9.63317	152.348	4.3757	582.167	0
1.0007	10.5527	156.622	5.59406	596.809	0
1.0013	8.41443	154.795	5.28947	581.24	0
1.0020	6.58267	144.421	2.85275	523.574	0
1.0027	6.27616	129.468	1.93155	454.302	0
1.0033	7.5022	107.186	0.713187	354.201	0
1.0040	6.27616	72.7023	-3.25391	217.175	0
1.0047	2.61993	39.4365	-6.30724	98.7515	0
1.0053	1.09468	14.414	-5.69806	-5.59236	0
1.0060	1.09468	-19.4607	-5.69806	-142.029	0
1.0067	0.481658	-59.7403	-8.13478	-282.709	0
1.0073	0.175149	-88.1233	-9.96975	-390.425	0
1.0080	-1.65661	-110.101	-7.83019	-481.673	0
1.0087	-5.61935	-134.515	-2.94932	-551.255	0
1.0093	-6.53888	-147.946	-0.809764	-584.837	0
1.0100	-7.1446	-151.294	-2.03555	-604.677	0
1.0107	-11.1146	-156.786	-0.200584	-612.602	0
1.0113	-12.9464	-155.264	4.98488	-585.736	0
1.0120	-9.89589	-144.585	7.12444	-538.131	0
1.0127	-8.97636	-131.155	6.81985	-477.711	0
1.0133	-10.8081	-108.263	8.3428	-371.203	0
1.0140	-9.58938	-75.3135	10.1778	-229.006	0
1.0147	-7.45111	-46.9304	10.7869	-109.683	0
1.0153	-5.61935	-20.374	12.0053	-4.69308	0
1.0160	-1.65661	15.6318	14.1449	130.816	0
1.0167	0.788168	51.3331	14.4495	268.433	0
1.0173	2.00691	80.0206	15.6678	375.25	0
1.0180	5.05741	106.577	18.112	474.423	0
1.0187	8.10792	129.468	19.3303	553.166	0
1.0193	6.88918	142.583	18.112	574.833	0
1.0200	3.53216	146.552	15.3632	580.65	0
1.0207	0.788168	145.943	14.4495	597.118	0
1.0213	1.09468	142.887	15.3632	575.142	0
1.0220	2.91914	135.265	13.5283	515.93	0
1.0227	1.39389	119.387	8.03821	452.475	0
1.0233	0.175149	93.1466	1.01778	352.375	0
1.0240	2.91914	60.1852	-4.77686	212.594	0
1.0247	3.83867	30.8888	-8.13478	95.4073	0
1.0253	2.91914	5.25742	-7.83019	-7.44711	0
1.0260	2.91914	-27.7039	-7.5256	-140.793	0
1.0267	1.7004	-64.3186	-9.66516	-278.129	0
1.0273	1.09468	-93.0061	-10.2743	-387.081	0
1.0280	5.97694	-118.345	-7.5256	-479.229	0
1.0287	9.33396	-139.398	-4.16768	-547.292	0
1.0293	7.19569	-148.25	-0.809764	-580.256	0
1.0300	7.80871	-153.133	4.98488	-597.652	0
1.0307	9.63317	-158.929	10.7869	-601.305	0
1.0313	5.97694	-153.133	11.3961	-576.294	0
1.0320	0.175149	-139.702	4.07111	-532.96	0
1.0327	-4.70712	-126.576	-5.69806	-467.96	0
1.0333	-7.1446	-102.467	-10.2743	-353.19	0
1.0340	-5.92586	-67.6791	-7.5256	-211.61	0
1.0347	-2.56885	-38.6872	-5.08145	-97.7679	0
1.0353	-0.737083	-13.0557	-6.91642	8.43069	0
1.0360	2.00691	19.2967	-6.91642	147.593	0
1.0367	6.58267	56.2158	-1.11435	285.519	0
1.0373	9.02745	88.8727	3.46193	388.683	0
1.0380	9.33396	113.895	3.46193	483.584	0
1.0387	13.6032	130.686	3.76652	558.674	0
1.0393	19.0985	140.756	7.12444	581.549	0
1.0400	17.2667	148.074	8.64739	588.884	0
1.0407	9.33396	152.348	4.07111	602.598	0
1.0413	2.61993	149.304	-0.200584	578.795	0
1.0420	-1.3501	139.843	-0.200584	518.066	0
1.0427	-3.48837	126.108	-2.94932	446.658	0
1.0433	-3.48837	101.999	-7.5256	339.56	0
1.0440	-3.48837	66.6019	-7.83019	205.568	0
1.0447	-4.40061	35.4671	-6.61183	98.1614	0
1.0453	-5.61935	10.1402	-6.30724	-6.51973	0
1.0460	-7.75762	-23.1256	-7.5256	-147.2	0
1.0467	-9.89589	-58.827	-13.0157	-283.608	0
1.0473	-9.28287	-87.21	-19.4269	-388.599	0
1.0480	-7.1446	-112.537	-21.5665	-479.847	0
1.0487	-6.84539	-132.993	-23.0894	-545.157	0
1.0493	-8.67715	-143.367	-25.229	-574.748	0
1.0500	-10.5016	-149.163	-24.6124	-593.998	0
1.0507	-9.89589	-151.599	-24.0032	-598.551	0
1.0513	-5.92586	-144.889	-23.0894	-566.823	0
1.0520	0.481658	-133.602	-17.5994	-518.01	0
1.0527	2.91914	-120.171	-13.9369	-454.836	0
1.0533	-1.65661	-94.54	-12.4065	-341.302	0
1.0540	-8.06413	-60.0564	-6.61183	-199.386	0
1.0547	-8.97636	-31.3689	-0.809764	-85.5715	0
1.0553	-6.53888	-4.81248	3.15734	18.8004	0
1.0560	-4.40061	28.7578	11.3961	156.136	0
1.0567	-3.48837	62.6324	18.112	292.854	0
1.0573	-3.48837	91.0155	16.5816	399.053	0
1.0580	-3.18186	116.951	16.277	495.191	0
1.0587	-1.96312	137.091	20.5487	564.154	0
1.0593	-1.96312	146.248	20.2441	583.994	0
1.0600	-1.65661	153.882	17.1908	595.6	0
1.0607	0.175149	159.983	17.4954	609.005	0
1.0613	0.175149	154.491	17.1908	579.413	0
1.0620	-1.3501	142.278	13.5283	518.375	0
1.0627	0.175149	128.848	11.7007	450.93	0
1.0633	3.22565	103.216	8.64739	343.213	0
1.0640	3.83867	66.9063	-2.03555	205.259	0
1.0647	2.00691	38.8277	-13.3277	92.3442	0
1.0653	0.175149	12.5757	-18.5131	-15.372	0
1.0660	-0.737083	-24.9523	-23.0894	-154.844	0
1.0667	-1.96312	-59.4358	-26.7519	-291.871	0
1.0673	-4.40061	-84.1539	-23.0894	-398.069	0
1.0680	-4.0941	-109.797	-19.7315	-486.872	0
1.0687	-0.430573	-132.993	-24.3078	-549.119	0
1.0693	1.09468	-143.367	-27.6657	-577.811	0
1.0700	0.788168	-147.641	-23.0894	-593.071	0
1.0707	1.39389	-150.99	-17.904	-593.689	0
1.0713	2.00691	-147.641	-16.6782	-565.615	0
1.0720	0.481658	-138.18	-19.4269	-518.909	0
1.0727	-1.96312	-122.302	-22.4802	-450.255	0
1.0733	-1.65661	-95.4533	-18.8177	-333.968	0
1.0740	0.175149	-62.4919	-10.2743	-194.215	0
1.0747	-1.04359	-33.5	-3.25391	-80.0635	0
1.0753	-2.56885	-5.42135	2.23614	27.9618	0
1.0760	1.7004	28.4533	10.7869	166.506	0
1.0767	7.80871	62.6324	17.1908	300.779	0
1.0773	10.2462	91.0155	15.9724	403.633	0
1.0780	10.2462	117.56	13.8328	498.535	0
1.0787	7.19569	138.93	12.6145	566.908	0
1.0793	2.00691	148.379	8.95198	582.786	0
1.0800	-0.737083	152.653	7.42903	590.71	0
1.0807	-1.04359	154.491	12.0053	604.452	0
1.0813	-1.04359	148.074	17.1908	573.315	0
1.0820	4.45169	135.569	18.112	509.214	0
1.0827	12.691	120.616	15.3632	440.56	0
1.0833	16.048	94.0599	8.03821	331.607	0
1.0840	16.9602	59.5763	-1.73096	193.372	0
1.0847	20.0107	30.8888	-4.77686	82.5927	0
1.0853	18.792	4.34411	-1.11435	-24.8424	0
1.0860	8.72094	-29.835	1.62696	-165.213	0
1.0867	-2.87536	-64.9392	1.62696	-297.041	0
1.0873	-8.67715	-92.7016	-2.03555	-399.587	0
1.0880	-11.1146	-115.898	-8.13478	-490.526	0
1.0887	-12.9464	-135.733	-11.1881	-553.7	0
1.0893	-12.3334	-147.337	-11.4927	-580.875	0
1.0900	-9.89589	-152.219	-12.7111	-596.724	0
1.0907	-8.06413	-153.742	-12.1019	-595.207	0
1.0913	-7.1446	-148.859	-9.36057	-561.934	0
1.0920	-8.06413	-138.485	-9.36057	-515.256	0
1.0927	-8.67715	-123.532	-8.43937	-446.293	0
1.0933	-6.23237	-98.1932	-1.73096	-324.216	0
1.0940	-1.65661	-65.2436	4.68029	-183.817	0
1.0947	2.00691	-36.5561	4.3757	-74.8926	0
1.0953	2.00691	-7.56414	4.07111	34.6782	0
1.0960	-0.737083	27.54	9.56116	175.977	0
1.0967	-2.26234	61.7191	11.3961	308.423	0
1.0973	-2.87536	91.6244	6.51526	410.659	0
1.0980	-4.40061	118.778	6.81985	504.661	0
1.0987	-5.92586	135.265	9.25657	568.734	0
1.0993	-5.61935	142.583	3.46193	584.612	0
1.1000	-5.32014	149.913	-2.34014	596.19	0
1.1007	-5.01363	153.262	-1.11435	605.352	0
1.1013	-4.70712	147.77	-1.41894	570.252	0
1.1020	-5.01363	138.93	-2.34014	508.005	0
1.1027	-4.0941	123.965	1.62696	436.288	0
1.1033	-2.87536	96.8116	0.713187	320.31	0
1.1040	-3.78759	62.6324	-7.22101	182.693	0
1.1047	-5.32014	30.5844	-7.5256	76.4945	0
1.1053	-4.40061	0.374694	-4.47227	-30.9406	0
1.1060	-1.65661	-30.7483	-6.30724	-171.93	0
1.1067	0.175149	-62.4919	-6.61183	-301.004	0
1.1073	-1.3501	-93.0061	-5.69806	-401.722	0
1.1080	-1.04359	-117.42	-6.61183	-491.453	0
1.1087	4.14518	-133.906	-3.86309	-551.873	0
1.1093	8.10792	-144.889	1.93155	-576.603	0
1.1100	5.05741	-151.903	3.15734	-591.554	0
1.1107	2.31342	-151.599	4.3757	-590.317	0
1.1113	4.14518	-146.107	10.4824	-558.28	0
1.1120	6.58267	-137.56	14.1449	-509.748	0
1.1127	7.80871	-120.171	14.754	-435.305	0
1.1133	9.63317	-90.2661	19.0257	-311.092	0
1.1140	9.33396	-58.2181	24.2112	-174.375	0
1.1147	7.80871	-28.9217	25.125	-67.5579	0
1.1153	9.33396	2.50577	22.9928	42.6031	0
1.1160	10.5527	36.3804	15.0586	184.211	0
1.1167	6.88918	67.2107	1.62696	314.212	0
1.1173	2.00691	95.5938	-4.77686	413.413	0
1.1180	0.175149	120.616	-2.03555	506.179	0
1.1187	0.175149	136.178	0.713187	569.353	0
1.1193	-1.04359	141.974	1.62696	583.376	0
1.1200	-4.70712	148.379	3.46193	594.364	0
1.1207	-7.1446	152.348	3.76652	604.452	0
1.1213	-4.70712	144.726	3.46193	566.29	0
1.1220	2.31342	132.208	4.3757	500.671	0
1.1227	8.10792	117.865	3.46193	429.572	0
1.1233	6.27616	89.4816	1.01778	314.521	0
1.1240	0.175149	52.867	-2.94932	175.977	0
1.1247	-1.96312	26.3105	-5.69806	69.778	0
1.1253	-1.65661	0.679133	-5.08145	-38.2472	0
1.1260	-2.56885	-37.4694	-4.16768	-182.918	0
1.1267	-3.18186	-72.5618	-6.30724	-315.364	0
1.1273	-2.56885	-96.3666	-11.4927	-415.464	0
1.1280	-4.0941	-120.171	-18.2085	-502.132	0
1.1287	-5.32014	-140.007	-21.2619	-560.107	0
1.1293	-5.01363	-147.337	-16.6782	-583.91	0
1.1300	-6.23237	-151.599	-11.7973	-598.551	0
1.1307	-9.28287	-155.873	-12.1019	-596.724	0
1.1313	-10.2024	-151.294	-12.7111	-562.552	0
1.1320	-9.89589	-138.789	-10.5789	-511.293	0
1.1327	-7.75762	-121.389	-8.43937	-435.305	0
1.1333	-2.87536	-92.7016	-6.30724	-310.474	0
1.1340	1.39389	-58.5225	-1.41894	-175.583	0
1.1347	5.67043	-30.4439	0.713187	-73.0379	0
1.1353	10.2462	-2.6814	-1.11435	39.568	0
1.1360	11.4649	31.8022	1.32237	186.656	0
1.1367	10.2462	64.7635	8.03821	314.83	0
1.1373	8.41443	91.32	9.86575	413.694	0
1.1380	5.67043	114.82	8.95198	511.659	0
1.1387	4.7509	134.656	11.0915	571.488	0
1.1393	5.36392	146.857	13.5283	576.968	0
1.1400	3.22565	149.913	14.1449	586.13	0
1.1407	1.39389	146.248	14.754	593.745	0
1.1413	2.31342	138.613	13.5283	553.166	0
1.1420	2.31342	128.848	9.56116	490.919	0
1.1427	0.175149	113.895	4.3757	419.202	0
1.1433	-0.737083	86.4372	1.32237	299.261	0
1.1440	-0.131361	52.5625	2.54816	164.061	0
1.1447	1.09468	24.7883	4.98488	60.3075	0
1.1453	2.61993	-2.6814	0.713187	-52.2984	0
1.1460	2.61993	-38.6872	-5.69806	-193.906	0
1.1467	1.09468	-70.7352	-7.22101	-319.945	0
1.1473	0.481658	-95.7577	-7.5256	-421.872	0
1.1480	0.788168	-121.085	-11.1881	-509.158	0
1.1487	-1.04359	-140.616	-12.1019	-561.934	0
1.1493	-2.56885	-148.25	-7.83019	-587.282	0
1.1500	1.09468	-152.828	-1.73096	-603.441	0
1.1507	4.45169	-153.133	2.85275	-595.516	0
1.1513	1.7004	-144.889	4.3757	-561.034	0
1.1520	0.175149	-134.82	6.20324	-516.155	0
1.1527	6.27616	-118.954	11.7007	-437.131	0
1.1533	9.02745	-89.0367	19.9395	-305.894	0
1.1540	3.83867	-56.087	24.2112	-171.003	0
1.1547	0.175149	-29.5306	23.602	-64.8039	0
1.1553	2.91914	-0.538623	26.6553	53.9002	0
1.1560	6.58267	35.1627	33.0592	196.407	0
1.1567	6.58267	69.3418	29.3967	320.31	0
1.1573	4.7509	97.7249	17.1908	421.338	0
1.1580	6.58267	120.616	14.1449	513.794	0
1.1587	11.1657	137.7	15.3632	568.425	0
1.1593	12.078	146.857	8.03821	581.549	0
1.1600	10.5527	151.739	-1.11435	594.055	0
1.1607	8.10792	153.578	-5.69806	596.19	0
1.1613	3.53216	147.161	-10.5789	556.819	0
1.1620	0.175149	134.351	-13.0157	493.673	0
1.1627	1.7004	117.865	-9.66516	411.558	0
1.1633	3.83867	91.32	-10.5789	288.273	0
1.1640	3.83867	56.2158	-18.2085	158.272	0
1.1647	2.91914	26.3105	-24.0032	56.036	0
1.1653	-0.430573	-0.538623	-25.229	-57.4973	0
1.1660	-5.32014	-35.9472	-26.7519	-197.25	0
1.1667	-8.67715	-70.7352	-28.5795	-321.462	0
1.1673	-10.8081	-97.2799	-27.6657	-423.698	0
1.1680	-12.9464	-121.085	-23.6986	-509.748	0
1.1687	-15.6904	-138.485	-17.5994	-560.416	0
1.1693	-19.9669	-143.976	-13.0157	-583.91	0
1.1700	-23.6305	-149.163	-13.0157	-601.305	0
1.1707	-22.7109	-150.381	-15.7644	-593.071	0
1.1713	-21.1857	-142.138	-19.1223	-552.772	0
1.1720	-22.1052	-132.993	-20.3407	-501.205	0
1.1727	-21.4922	-118.029	-17.5994	-419.427	0
1.1733	-18.7482	-85.079	-12.4065	-290.044	0
1.1740	-15.3912	-49.3659	-7.5256	-158.497	0
1.1747	-12.0342	-22.2123	-2.94932	-51.9893	0
1.1753	-12.3334	9.53128	0.104006	67.9514	0
1.1760	-13.2529	46.1459	0.713187	208.941	0
1.1767	-8.97636	75.1379	-0.809764	331.298	0
1.1773	-7.45111	100.781	-1.73096	435.08	0
1.1780	-11.7277	125.195	-2.64473	527.846	0
1.1787	-10.2024	139.843	-1.41894	575.142	0
1.1793	-6.23237	148.074	3.15734	585.202	0
1.1800	-7.75762	154.491	7.73362	602.907	0
1.1807	-5.32014	154.187	7.73362	603.525	0
1.1813	0.788168	146.552	6.20324	557.128	0
1.1820	0.175149	137.396	6.81985	496.708	0
1.1827	-1.65661	119.703	6.51526	417.375	0
1.1833	0.175149	87.9594	2.23614	288.583	0
1.1840	0.788168	54.6936	-0.200584	157.064	0
1.1847	2.61993	29.0622	1.32237	56.9634	0
1.1853	4.7509	-0.538623	0.408596	-60.8415	0
1.1860	2.31342	-38.3827	-3.25391	-207.03	0
1.1867	1.7004	-70.7352	-3.86309	-333.378	0
1.1873	4.14518	-97.8888	-5.69806	-431.932	0
1.1880	2.31342	-123.227	-8.43937	-513.71	0
1.1887	0.175149	-138.485	-4.16768	-562.861	0
1.1893	2.00691	-145.498	4.3757	-584.837	0
1.1900	3.83867	-152.828	9.56116	-599.478	0
1.1907	6.58267	-153.437	12.9191	-592.453	0
1.1913	10.8592	-143.976	15.3632	-552.772	0
1.1920	11.1657	-132.993	13.8328	-497.551	0
1.1927	11.4649	-115.593	13.5283	-413.638	0
1.1933	14.2162	-83.5451	17.4954	-283.327	0
1.1940	14.2162	-49.6704	20.5487	-150.572	0
1.1947	12.691	-21.299	14.1449	-46.2002	0
1.1953	12.3845	8.61796	-0.200584	73.4313	0
1.1960	7.5022	42.4926	-9.96975	218.074	0
1.1967	-3.48837	73.9201	-8.74397	339.56	0
1.1973	-11.7277	101.39	-6.61183	439.632	0
1.1980	-13.5594	125.195	-8.43937	532.117	0
1.1987	-12.6399	142.583	-9.66516	578.795	0
1.1993	-13.5594	152.044	-13.0157	586.439	0
1.2000	-14.4716	156.318	-17.2948	601.389	0
1.2007	-12.9464	154.795	-14.2414	599.254	0
1.2013	-11.7277	145.943	-9.96975	552.266	0
1.2020	-10.8081	134.047	-8.74397	491.818	0
1.2027	-4.40061	116.951	-6.61183	410.35	0
1.2033	5.67043	86.4372	-3.5585	280.967	0
1.2040	9.33396	51.6492	-0.200584	151.247	0
1.2047	8.72094	24.7883	5.28947	47.802	0
1.2053	9.63317	-5.42135	7.42903	-73.9653	0
1.2060	8.41443	-44.1788	4.3757	-216.781	0
1.2067	4.14518	-77.1401	8.03821	-338.548	0
1.2073	2.61993	-100.64	16.277	-439.267	0
1.2080	3.83867	-120.171	18.7211	-522.562	0
1.2087	3.53216	-134.515	18.112	-569.268	0
1.2093	4.14518	-143.976	20.8533	-591.244	0
1.2100	7.5022	-150.077	18.112	-606.813	0
1.2107	8.41443	-147.946	9.25657	-596.134	0
1.2113	4.14518	-139.398	3.76652	-557.072	0
1.2120	1.7004	-130.241	0.104006	-505.785	0
1.2127	1.09468	-111.928	-3.5585	-417.6	0
1.2133	-0.131361	-78.9668	-1.73096	-281.192	0
1.2140	2.31342	-45.3965	2.54816	-150.572	0
1.2147	8.41443	-18.2429	2.54816	-44.6546	0
1.2153	9.93968	13.5007	4.07111	80.4569	0
1.2160	5.97694	48.5931	9.86575	221.755	0
1.2167	-0.737083	78.4984	10.1778	339.841	0
1.2173	-6.23237	107.186	4.68029	443.623	0
1.2180	-6.53888	131.904	3.46193	533.016	0
1.2187	-6.23237	142.583	6.81985	574.214	0
1.2193	-8.97636	147.77	8.95198	587.057	0
1.2200	-8.06413	157.231	8.03821	603.525	0
1.2207	-3.18186	158.46	6.20324	595.291	0
1.2213	-2.56885	148.999	3.76652	549.512	0
1.2220	-2.87536	137.091	2.23614	486.957	0
1.2227	0.481658	117.865	-0.505174	392.955	0
1.2233	2.00691	84.2944	-6.30724	261.127	0
1.2240	0.175149	50.1153	-10.5789	139.05	0
1.2247	0.175149	22.6573	-8.74397	37.1231	0
1.2253	2.00691	-7.56414	-4.77686	-86.7799	0
1.2260	3.22565	-42.3521	-1.73096	-226.87	0
1.2267	4.45169	-74.7046	1.62696	-345.883	0
1.2273	3.83867	-101.858	2.54816	-445.674	0
1.2280	1.09468	-125.967	-1.73096	-528.689	0
1.2287	-2.56885	-140.311	-6.91642	-573.231	0
1.2293	-2.56885	-144.889	-9.66516	-592.453	0
1.2300	2.00691	-151.599	-8.43937	-608.331	0
1.2307	3.83867	-156.482	-2.94932	-597.033	0
1.2313	-0.737083	-146.716	2.23614	-550.046	0
1.2320	-5.01363	-130.241	3.15734	-492.661	0
1.2327	-5.32014	-112.233	-2.03555	-406.612	0
1.2333	-3.48837	-81.7184	-7.83019	-269.895	0
1.2340	-1.96312	-46.0171	-9.04855	-137.448	0
1.2347	1.09468	-18.5474	-5.69806	-36.4206	0
1.2353	6.58267	10.4446	-3.25391	86.246	0
1.2360	13.6032	46.1459	-3.5585	230.917	0
1.2367	20.3172	76.6718	-3.86309	346.867	0
1.2373	23.9808	101.39	-4.16768	448.485	0
1.2380	20.3172	125.195	-4.77686	542.178	0
1.2387	9.93968	140.756	-4.47227	582.167	0
1.2393	-1.96312	146.248	-6.00265	588.575	0
1.2400	-8.06413	148.999	-6.30724	608.106	0
1.2407	-7.45111	146.552	-2.03555	602.008	0
1.2413	-3.78759	138.004	0.713187	548.585	0
1.2420	-3.18186	127.63	-2.64473	486.339	0
1.2427	-4.70712	108.708	-4.77686	399.671	0
1.2433	-3.48837	76.0629	-2.34014	264.471	0
1.2440	-0.430573	44.0148	1.93155	135.987	0
1.2447	-0.737083	19.6012	6.20324	34.06	0
1.2453	-2.56885	-10.913	7.73362	-91.3606	0
1.2460	-1.65661	-50.2793	7.42903	-237.549	0
1.2467	1.09468	-82.9362	9.25657	-359.597	0
1.2473	2.91914	-105.828	10.4824	-457.253	0
1.2480	7.19569	-127.49	9.56116	-535.096	0
1.2487	9.02745	-143.976	10.4824	-576.884	0
1.2493	5.67043	-151.903	8.03821	-595.825	0
1.2500	2.91914	-157.711	-2.34014	-608.331	0
1.2507	2.31342	-156.786	-13.0157	-593.38	0
1.2513	-0.131361	-145.803	-16.3736	-548.81	0
1.2520	-0.131361	-133.906	-17.904	-492.661	0
1.2527	1.09468	-114.984	-18.2085	-400.205	0
1.2533	-1.65661	-80.8051	-10.2743	-259.806	0
1.2540	-4.0941	-46.9304	3.76652	-130.732	0
1.2547	-1.04359	-21.299	14.1449	-30.6315	0
1.2553	0.175149	10.749	17.7999	96.3347	0
1.2560	-1.96312	48.2887	20.8533	243.731	0
1.2567	-4.40061	79.4117	25.4296	361.817	0
1.2573	-5.32014	106.881	30.0133	462.845	0
1.2580	-3.48837	129.164	31.5362	549.203	0
1.2587	-3.48837	142.278	26.0462	582.167	0
1.2593	-8.06413	149.608	18.112	588.884	0
1.2600	-8.67715	153.262	19.0257	607.178	0
1.2607	-2.87536	150.217	24.5158	595.6	0
1.2613	0.175149	142.583	20.5487	543.105	0
1.2620	0.481658	129.773	11.7007	485.72	0
1.2627	3.22565	106.577	3.46193	396.299	0
1.2633	4.7509	73.6157	-10.2743	257.754	0
1.2640	3.22565	41.8838	-25.8382	132.334	0
1.2647	2.00691	15.0229	-28.8915	28.58	0
1.2653	0.175149	-17.634	-22.4802	-103.276	0
1.2660	-3.48837	-54.8575	-21.2619	-246.092	0
1.2667	-5.32014	-84.4701	-24.6124	-360.524	0
1.2673	-5.01363	-110.101	-26.7519	-458.489	0
1.2680	-5.32014	-135.428	-31.0236	-538.131	0
1.2687	-8.37064	-148.554	-34.9907	-579.02	0
1.2693	-12.0342	-152.524	-31.6328	-601.305	0
1.2700	-14.4716	-158.32	-26.7519	-614.12	0
1.2707	-16.3034	-156.482	-24.9244	-593.998	0
1.2713	-17.2156	-143.976	-21.2619	-549.428	0
1.2720	-14.4716	-132.993	-14.8506	-497.551	0
1.2727	-10.5016	-114.68	-10.8835	-400.795	0
1.2733	-9.89589	-78.3579	-8.74397	-255.253	0
1.2740	-11.7277	-44.1788	-6.30724	-129.495	0
1.2747	-10.2024	-20.0695	-2.64473	-28.1866	0
1.2753	-8.06413	11.9668	2.23614	106.395	0
1.2760	-8.06413	50.7242	6.20324	252.865	0
1.2767	-6.23237	81.2501	8.3428	364.262	0
1.2773	-3.78759	106.273	10.7869	465.88	0
1.2780	-4.40061	127.63	12.0053	551.339	0
1.2787	-2.56885	139.843	10.1778	581.549	0
1.2793	0.788168	148.074	8.03821	592.228	0
1.2800	0.788168	155.404	7.73362	612.377	0
1.2807	-0.737083	155.404	8.95198	595.909	0
1.2813	-1.65661	147.161	9.56116	541.588	0
1.2820	-6.23237	134.351	8.64739	479.004	0
1.2827	-9.89589	109.621	7.12444	377.386	0
1.2833	-4.40061	76.6718	6.20324	238.223	0
1.2840	0.175149	45.537	5.28947	119.828	0
1.2847	-1.65661	16.8495	5.28947	15.7654	0
1.2853	1.09468	-16.1001	6.20324	-115.781	0
1.2860	9.63317	-49.3659	4.98488	-255.253	0
1.2867	15.435	-78.0534	1.93155	-372.131	0
1.2873	17.5732	-104.61	-0.809764	-470.995	0
1.2880	16.6537	-127.185	-5.39347	-544.538	0
1.2887	10.8592	-140.311	-9.96975	-584.837	0
1.2893	6.27616	-146.412	-11.7973	-608.331	0
1.2900	5.67043	-150.381	-14.546	-616.874	0
1.2907	3.22565	-148.859	-18.8177	-594.898	0
1.2913	3.53216	-139.398	-18.5131	-548.501	0
1.2920	9.93968	-125.663	-10.8835	-488.081	0
1.2927	12.078	-104.61	-2.64473	-387.98	0
1.2933	9.02745	-70.7352	1.62696	-247.609	0
1.2940	7.5022	-37.4694	3.15734	-120.952	0
1.2947	6.88918	-9.08633	3.46193	-17.1986	0
1.2953	4.7509	25.0928	4.3757	112.803	0
1.2960	2.61993	61.7191	8.03821	256.855	0
1.2967	0.481658	91.0155	13.5283	370.079	0
1.2973	0.175149	116.038	18.7211	468.943	0
1.2980	1.09468	135.569	21.7745	553.166	0
1.2987	-1.65661	145.03	21.1579	586.13	0
1.2993	-2.56885	153.262	17.4954	594.982	0
1.3000	2.61993	161.505	12.6145	613.586	0
1.3007	7.5022	157.84	6.20324	598.045	0
1.3013	4.7509	147.161	0.104006	539.733	0
1.3020	-3.48837	137.091	-2.94932	476.278	0
1.3027	-9.58938	113.591	-3.86309	381.348	0
1.3033	-8.06413	75.4423	-3.5585	240.977	0
1.3040	-2.87536	42.7971	-1.41894	117.383	0
1.3047	-1.65661	18.079	-5.69806	13.6296	0
1.3053	-5.32014	-14.2735	-17.2948	-120.053	0
1.3060	-5.61935	-51.8132	-24.9244	-264.386	0
1.3067	-1.65661	-80.5007	-23.6986	-378.847	0
1.3073	0.175149	-102.163	-18.5131	-474.957	0
1.3080	-0.737083	-123.532	-14.546	-548.22	0
1.3087	0.788168	-138.789	-12.1019	-582.701	0
1.3093	4.45169	-145.194	-8.43937	-600.996	0
1.3100	5.67043	-148.554	-3.86309	-611.394	0
1.3107	2.00691	-146.412	-0.505174	-589.699	0
1.3113	-1.96312	-137.56	1.32237	-544.538	0
1.3120	-1.96312	-125.663	4.68029	-485.046	0
1.3127	-1.65661	-103.076	10.4824	-377.92	0
1.3133	-2.56885	-67.6791	12.6145	-233.277	0
1.3140	-1.65661	-36.8605	2.54816	-111.819	0
1.3147	-0.131361	-12.7513	-9.36057	-8.34638	0
1.3153	1.09468	21.7323	-7.5256	127.135	0
1.3160	2.00691	61.7191	-1.73096	268.742	0
1.3167	0.175149	91.32	-1.41894	381.348	0
1.3173	-3.18186	115.734	3.46193	484.512	0
1.3180	-1.3501	138.93	9.86575	563.845	0
1.3187	0.175149	151.739	5.89865	589.783	0
1.3193	-3.18186	156.622	0.713187	600.771	0
1.3200	-2.56885	158.765	1.62696	614.204	0
1.3207	2.00691	155.404	1.93155	590.71	0
1.3213	-0.737083	147.161	2.54816	539.452	0
1.3220	-5.01363	134.351	4.3757	479.313	0
1.3227	-2.56885	107.795	0.713187	373.733	0
1.3233	-1.65661	71.4846	-5.39347	232.125	0
1.3240	-3.48837	41.5676	-7.22101	115.866	0
1.3247	-2.26234	16.2406	-4.77686	9.35807	0
1.3253	-5.01363	-17.3296	-0.200584	-128.905	0
1.3260	-9.89589	-52.7265	1.32237	-268.967	0
1.3267	-9.28287	-81.1095	-0.200584	-379.437	0
1.3273	-9.58938	-107.35	3.46193	-474.648	0
1.3280	-16.3034	-129.937	8.03821	-548.22	0
1.3287	-16.6099	-139.398	5.89865	-583.91	0
1.3293	-8.97636	-144.889	4.3757	-600.406	0
1.3300	-5.01363	-153.133	8.95198	-605.886	0
1.3307	-1.3501	-149.468	15.9724	-583.601	0
1.3313	8.10792	-135.733	24.8204	-539.058	0
1.3320	14.8219	-124.75	29.0921	-478.948	0
1.3327	13.9097	-103.697	22.9928	-372.44	0
[truncated: 51,370 more rows]
