# Supplementary material for: Identification of Haptic Based Guiding Using Hard Reins
Source: PLoS One. 2015 Jul 22;10(7):e0132020. doi: 10.1371/journal.pone.0132020 (PMC4511788; doi:10.1371/journal.pone.0132020)
Supplement: S4 File — (ZIP) [file pone.0132020.s004.zip › EMGData2/Subject11/T12/t12.txt]

0.0000	6.45515	0.0844579	-0.0154802	-0.0915838	0
0.0007	8.29354	-2.05233	-0.0154802	1.12953	0
0.0013	10.1236	-1.44141	2.42264	0.824254	0
0.0020	9.50804	-1.13737	3.03411	-0.396863	0
0.0027	5.24065	-2.66324	1.19971	2.65593	0
0.0033	3.71005	-2.66324	0.897849	3.26649	0
0.0040	4.01783	-1.13737	1.50932	0.824254	0
0.0047	0.049911	-2.35637	1.19971	2.65593	0
0.0053	-4.83305	-4.49316	1.81118	4.79289	0
0.0060	-4.83305	-2.66324	5.17037	2.96121	0
0.0067	-3.61023	0.999418	7.00477	3.26649	0
0.0073	-2.69519	0.999418	6.39331	5.40344	0
0.0080	-0.865124	-2.05233	6.69517	3.57177	0
0.0087	-1.17291	-2.05233	7.00477	1.74009	0
0.0093	-3.61023	0.999418	5.78184	2.35065	0
0.0100	-3.61023	1.91438	5.17037	2.65593	0
0.0107	-1.78016	1.91438	4.25704	3.87705	0
0.0113	-1.78016	2.22124	1.81118	6.00891	0
0.0120	-1.78016	1.91438	2.42264	3.87705	0
0.0127	-1.78016	1.30628	5.78184	1.74009	0
0.0133	0.049911	0.999418	5.78184	2.65593	0
0.0140	3.71005	0.388506	3.33597	2.65593	0
0.0147	4.62508	-0.830503	2.42264	0.518975	0
0.0153	0.964946	-1.44141	-0.325083	-0.396863	0
0.0160	-0.865124	-1.44141	-2.46135	0.213696	0
0.0167	0.049911	-0.830503	-1.54028	0.824254	0
0.0173	-2.38741	1.30628	-3.98614	0.824254	0
0.0180	-6.66312	3.1362	-8.87013	0.213696	0
0.0187	-7.27037	2.83215	-7.6472	-0.702142	0
0.0193	-4.83305	2.22124	-1.54028	-1.00742	0
0.0200	-2.08794	1.91438	1.19971	-0.396863	0
0.0207	-1.47237	-0.21959	1.50932	-0.396863	0
0.0213	-3.61023	-1.74546	2.42264	-1.61798	0
0.0220	-4.52526	0.0844579	3.64558	-1.92326	0
0.0227	-2.38741	1.91438	3.33597	-0.702142	0
0.0233	-2.69519	2.22124	0.897849	0.213696	0
0.0240	-6.35533	1.30628	-2.76321	-0.0915838	0
0.0247	-6.66312	-1.44141	-3.07281	-1.00742	0
0.0253	-4.52526	-2.66324	-1.54028	-1.3127	0
0.0260	-3.31076	0.69537	-1.84988	-1.3127	0
0.0267	-1.78016	3.74711	-0.325083	-1.3127	0
0.0273	-1.47237	1.91438	3.33597	-1.00742	0
0.0280	-3.31076	0.0844579	1.81118	-0.0915838	0
0.0287	-3.91801	2.83215	-1.84988	0.824254	0
0.0293	-3.91801	5.27299	-1.84988	-0.0915838	0
0.0300	-4.52526	2.52529	-2.15174	-0.396863	0
0.0307	-5.74808	-0.830503	-3.37467	0.518975	0
0.0313	-7.57815	-0.526454	-1.84988	-1.00742	0
0.0320	-3.31076	-0.830503	-1.54028	-1.92326	0
0.0327	8.29354	-2.66324	-4.288	0.824254	0
0.0333	15.6138	-0.526454	-4.288	1.74009	0
0.0340	15.0066	2.83215	-3.07281	0.824254	0
0.0347	15.6138	2.22124	-3.67654	1.74009	0
0.0353	17.4439	0.999418	-2.46135	0.518975	0
0.0360	15.6138	1.30628	-0.626946	-3.75494	0
0.0367	12.5609	-1.13737	-0.0154802	-3.75494	0
0.0373	11.6459	-3.5782	1.81118	-0.0915838	0
0.0380	11.9537	-2.66324	3.33597	1.43481	0
0.0387	11.6459	-1.74546	3.03411	1.74009	0
0.0393	9.50804	-1.74546	1.50932	0.824254	0
0.0400	7.98576	-2.05233	0.595986	-0.702142	0
0.0407	7.37851	-2.66324	4.86851	-0.0915838	0
0.0413	5.8479	-2.05233	9.74476	2.04537	0
0.0420	4.32562	-1.44141	6.0837	1.74009	0
0.0427	4.62508	-2.96729	-0.0154802	0.824254	0
0.0433	5.54012	-4.49316	0.897849	0.518975	0
0.0440	6.15569	-4.18911	1.19971	2.04537	0
0.0447	7.07072	-3.88225	-1.54028	2.96121	0
0.0453	5.8479	-3.5782	-0.93655	1.74009	0
0.0460	4.62508	-1.74546	-1.23841	2.04537	0
0.0467	5.24065	-0.830503	-3.98614	3.87705	0
0.0473	2.79502	-1.74546	-4.89947	1.74009	0
0.0480	-3.31076	-2.05233	-4.89947	-1.00742	0
0.0487	-7.27037	-2.66324	-3.98614	-0.0915838	0
0.0493	-6.35533	-2.66324	-0.325083	1.74009	0
0.0500	-5.74808	-2.05233	0.286383	2.35065	0
0.0507	-5.4403	-2.66324	-2.15174	2.65593	0
0.0513	-3.61023	-4.79721	-1.54028	1.74009	0
0.0520	-3.91801	-2.66324	-0.325083	1.12953	0
0.0527	-7.27037	0.999418	-0.93655	3.57177	0
0.0533	-6.9709	-0.830503	0.595986	4.18233	0
0.0540	-3.61023	-3.5782	2.42264	2.04537	0
0.0547	-4.2258	-1.13737	0.595986	3.26649	0
0.0553	-5.74808	0.999418	-0.325083	4.48761	0
0.0560	-4.52526	-0.830503	0.595986	1.12953	0
0.0567	-2.38741	-1.74546	0.595986	-0.0915838	0
0.0573	-1.78016	0.388506	0.595986	3.26649	0
0.0580	-2.08794	1.30628	1.81118	4.48761	0
0.0587	-3.61023	1.30628	0.897849	3.87705	0
0.0593	-4.2258	2.83215	-1.84988	4.48761	0
0.0600	-3.31076	3.74711	1.50932	2.96121	0
0.0607	-2.69519	1.30628	7.6085	-0.0915838	0
0.0613	-1.47237	0.0844579	5.47224	1.43481	0
0.0620	0.049911	0.999418	1.50932	6.00891	0
0.0627	-0.865124	-0.830503	4.25704	6.31419	0
0.0633	-1.78016	-3.5782	5.17037	4.48761	0
0.0640	0.357695	-1.74546	2.73225	4.18233	0
0.0647	1.87998	-0.21959	3.33597	3.57177	0
0.0653	2.79502	-0.21959	3.33597	3.57177	0
0.0660	3.71005	0.999418	-0.0154802	5.40344	0
0.0667	2.49555	0.69537	-2.15174	4.18233	0
0.0673	1.87998	-0.526454	-2.76321	2.65593	0
0.0680	2.79502	2.52529	-3.07281	5.40344	0
0.0687	0.357695	4.66208	-3.07281	7.84059	0
0.0693	0.357695	2.83215	-1.23841	5.40344	0
0.0700	5.24065	3.74711	1.19971	3.26649	0
0.0707	7.37851	5.57704	2.73225	5.09817	0
0.0713	8.29354	3.74711	1.50932	6.92475	0
0.0720	9.81583	2.83215	-1.23841	4.79289	0
0.0727	5.8479	3.44025	-3.07281	1.74009	0
0.0733	0.964946	2.83215	-3.98614	3.57177	0
0.0740	0.964946	2.22124	-3.07281	6.31419	0
0.0747	-2.69519	0.999418	-2.15174	3.57177	0
0.0753	-9.10876	-0.526454	-2.46135	-0.0915838	0
0.0760	-9.40822	0.999418	-2.15174	1.12953	0
0.0767	-7.27037	3.1362	-2.76321	4.18233	0
0.0773	-8.1854	0.999418	-6.73387	4.48761	0
0.0780	-4.83305	-2.96729	-5.8128	4.48761	0
0.0787	5.54012	-3.5782	3.33597	4.79289	0
0.0793	17.7517	-2.66324	10.6658	4.79289	0
0.0800	21.104	-2.35637	12.4925	4.79289	0
0.0807	12.8687	-3.5782	10.9677	3.57177	0
0.0813	4.01783	-4.79721	8.52957	1.74009	0
0.0820	-0.257873	-3.5782	5.47224	4.48761	0
0.0827	-6.05587	-1.13737	2.42264	8.14587	0
0.0833	-8.1854	-2.66324	-0.93655	4.48761	0
0.0840	-6.05587	-7.5449	-0.325083	0.213696	0
0.0847	-9.40822	-8.15582	2.42264	0.824254	0
0.0853	-13.3761	-3.5782	1.50932	-0.0915838	0
0.0860	-8.80097	-1.74546	2.42264	-3.14438	0
0.0867	-4.52526	-3.88225	5.47224	-0.702142	0
0.0873	-5.74808	-4.49316	2.73225	2.65593	0
0.0880	-7.57815	-2.66324	-2.76321	0.824254	0
0.0887	-9.40822	-2.66324	-4.89947	0.518975	0
0.0893	-10.3233	-2.66324	-6.73387	2.35065	0
0.0900	-10.9388	-2.05233	-7.34534	1.74009	0
0.0907	-12.7689	-2.66324	-5.20907	-0.0915838	0
0.0913	-9.71601	-4.79721	-4.288	-0.0915838	0
0.0920	-2.69519	-6.01903	-2.76321	-0.0915838	0
0.0927	-2.69519	-5.10407	-0.325083	-0.396863	0
0.0933	-5.14083	-3.88225	0.595986	0.824254	0
0.0940	0.357695	-2.96729	4.25704	1.43481	0
0.0947	5.24065	-2.66324	9.4429	-1.00742	0
0.0953	2.79502	-3.5782	6.69517	-3.75494	0
0.0960	2.49555	-4.18911	1.81118	-3.44966	0
0.0967	4.01783	-2.66324	3.03411	-1.92326	0
0.0973	0.049911	-3.5782	2.42264	-2.8391	0
0.0980	-3.00298	-5.40812	-0.0154802	-3.75494	0
0.0987	-0.257873	-4.18911	1.81118	-2.8391	0
0.0993	-0.257873	-2.66324	1.50932	-2.22854	0
0.1000	-2.69519	-3.5782	-2.46135	-3.75494	0
0.1007	-1.78016	-3.5782	-0.325083	-5.58661	0
0.1013	0.657161	-2.05233	1.19971	-5.89189	0
0.1020	0.357695	-1.74546	-3.98614	-4.67077	0
0.1027	0.049911	-2.05233	-5.51094	-4.36549	0
0.1033	0.657161	-0.830503	-1.23841	-6.19717	0
0.1040	2.18776	0.0844579	-3.07281	-7.72357	0
0.1047	3.71005	0.0844579	-4.89947	-5.28133	0
0.1053	2.49555	-0.526454	-0.626946	-2.53382	0
0.1060	0.964946	0.388506	-1.23841	-3.75494	0
0.1067	3.1028	1.91438	-5.8128	-4.67077	0
0.1073	4.62508	1.61033	-3.37467	-2.8391	0
0.1080	0.049911	0.999418	-0.93655	-3.44966	0
0.1087	-3.00298	2.52529	-4.59761	-6.19717	0
0.1093	-0.865124	3.74711	-5.8128	-7.11301	0
0.1100	0.357695	3.74711	-3.98614	-6.50245	0
0.1107	-2.69519	4.96612	-3.98614	-6.19717	0
0.1113	-3.31076	7.10291	-0.626946	-7.11301	0
0.1120	0.357695	6.79886	3.33597	-8.33413	0
0.1127	2.49555	5.57704	1.50932	-7.41829	0
0.1133	1.87998	4.96612	-0.93655	-5.58661	0
0.1140	4.62508	4.35803	0.286383	-5.58661	0
0.1147	6.45515	5.27299	-0.626946	-7.41829	0
0.1153	4.01783	7.10291	-1.54028	-8.02885	0
0.1160	3.1028	5.27299	-0.325083	-8.33413	0
0.1167	4.01783	3.1362	-1.84988	-8.94468	0
0.1173	0.657161	4.66208	-5.20907	-9.55016	0
0.1180	-1.78016	4.35803	-5.8128	-8.33413	0
0.1187	0.357695	2.22124	-4.288	-6.19717	0
0.1193	0.964946	3.74711	-4.59761	-7.11301	0
0.1200	-1.17291	3.74711	-7.03573	-10.1607	0
0.1207	-3.00298	2.52529	-9.17199	-9.55016	0
0.1213	-4.2258	3.74711	-9.4816	-5.89189	0
0.1220	0.049911	3.74711	-8.56053	-6.19717	0
0.1227	11.0386	2.83215	-6.73387	-8.02885	0
0.1233	20.8046	4.66208	-3.07281	-6.80773	0
0.1240	22.9424	5.27299	-0.325083	-6.19717	0
0.1247	19.5817	3.74711	0.595986	-8.02885	0
0.1253	11.9537	5.8839	-0.626946	-7.72357	0
0.1260	3.71005	5.57704	-1.84988	-5.58661	0
0.1267	-2.38741	0.0844579	-0.325083	-6.19717	0
0.1273	-7.27037	-0.830503	1.50932	-7.72357	0
0.1280	-9.71601	1.91438	0.595986	-6.50245	0
0.1287	-9.71601	2.83215	-0.626946	-3.75494	0
0.1293	-9.10876	3.1362	0.595986	-4.06021	0
0.1300	-7.27037	4.66208	1.19971	-4.67077	0
0.1307	-5.74808	6.18795	1.50932	-3.75494	0
0.1313	-7.88594	6.18795	3.03411	-3.14438	0
0.1320	-8.1854	2.83215	1.50932	-4.36549	0
0.1327	-4.52526	-0.526454	-0.93655	-5.28133	0
0.1333	-4.2258	-0.830503	2.12078	-5.28133	0
0.1340	-7.27037	0.999418	4.25704	-4.67077	0
0.1347	-9.10876	2.22124	1.19971	-3.44966	0
0.1353	-10.0238	3.1362	-0.325083	-2.22854	0
0.1360	-8.80097	2.22124	1.19971	-1.00742	0
0.1367	-6.66312	0.999418	-0.325083	-1.00742	0
0.1373	-4.83305	1.30628	-0.626946	-4.36549	0
0.1380	-3.91801	1.91438	1.81118	-6.50245	0
0.1387	-4.52526	0.999418	1.19971	-2.22854	0
0.1393	-4.2258	0.999418	0.286383	0.824254	0
0.1400	-0.257873	0.999418	2.12078	-1.92326	0
0.1407	1.27273	0.388506	2.42264	-3.44966	0
0.1413	-0.557339	1.91438	1.50932	-0.702142	0
0.1420	1.27273	2.83215	2.42264	-0.0915838	0
0.1427	3.1028	1.91438	3.64558	-1.3127	0
0.1433	0.964946	3.74711	3.33597	-0.702142	0
0.1440	1.27273	5.57704	2.12078	-0.0915838	0
0.1447	1.5722	2.52529	1.19971	-1.00742	0
0.1453	-2.69519	-1.44141	1.50932	0.824254	0
0.1460	-4.52526	-2.05233	1.81118	3.57177	0
0.1467	0.049911	-0.830503	-0.93655	3.57177	0
0.1473	1.87998	1.30628	-1.23841	2.04537	0
0.1480	0.964946	2.22124	2.42264	2.04537	0
0.1487	1.5722	0.0844579	4.25704	1.74009	0
0.1493	1.27273	0.0844579	3.33597	1.74009	0
0.1500	-1.47237	3.74711	3.64558	2.96121	0
0.1507	-1.47237	3.44025	3.64558	2.96121	0
0.1513	1.87998	0.69537	2.42264	3.57177	0
0.1520	1.87998	2.83215	2.73225	5.09817	0
0.1527	-1.17291	4.66208	3.03411	4.48761	0
0.1533	-2.38741	1.61033	0.595986	2.35065	0
0.1540	-2.69519	-0.21959	-2.15174	2.65593	0
0.1547	-4.52526	1.30628	-3.07281	4.48761	0
0.1553	-3.91801	2.83215	-3.98614	3.87705	0
0.1560	-3.91801	0.999418	-5.8128	2.04537	0
0.1567	-7.27037	-3.27134	-6.73387	2.35065	0
0.1573	-8.1854	-3.88225	-8.25867	3.87705	0
0.1580	-3.31076	-0.830503	-9.17199	4.18233	0
0.1587	0.049911	-0.21959	-7.34534	2.04537	0
0.1593	-0.257873	-2.66324	-3.67654	0.518975	0
0.1600	-1.47237	-2.66324	-1.54028	0.824254	0
0.1607	-0.865124	-1.74546	-1.54028	2.04537	0
0.1613	0.964946	-3.5782	-1.23841	2.04537	0
0.1620	1.87998	-4.49316	-2.15174	-0.0915838	0
0.1627	0.964946	-3.27134	-4.89947	-0.702142	0
0.1633	-1.78016	-3.5782	-6.73387	0.518975	0
0.1640	-5.14083	-5.40812	-3.67654	0.824254	0
0.1647	-5.74808	-4.18911	-1.84988	0.824254	0
0.1653	-4.83305	-1.44141	-3.07281	-0.702142	0
0.1660	-6.9709	-1.44141	-1.84988	-1.92326	0
0.1667	-8.49319	-1.13737	-1.23841	1.74009	0
0.1673	-8.1854	1.61033	-4.288	4.48761	0
0.1680	-11.8539	1.30628	-5.8128	-0.0915838	0
0.1687	-15.514	-0.526454	-3.07281	-1.00742	0
0.1693	-13.3761	-0.830503	-1.23841	3.57177	0
0.1700	-9.10876	-2.05233	0.595986	3.26649	0
0.1707	-2.69519	-2.66324	-0.93655	0.824254	0
0.1713	7.07072	-1.74546	-6.73387	2.96121	0
0.1720	10.4231	-4.49316	-7.6472	3.57177	0
0.1727	10.4231	-8.45986	-2.76321	0.824254	0
0.1733	18.3589	-7.24086	-3.37467	-0.0915838	0
0.1740	27.5176	-6.62994	-7.34534	1.12953	0
0.1747	24.7725	-10.9007	-5.8128	0.824254	0
0.1753	14.6988	-10.9007	-2.15174	0.824254	0
0.1760	6.45515	-8.15582	0.286383	2.65593	0
0.1767	1.87998	-9.98574	2.12078	3.57177	0
0.1773	-1.47237	-10.5966	1.19971	3.26649	0
0.1780	-6.05587	-7.24086	0.595986	5.09817	0
0.1787	-10.631	-6.93399	2.73225	5.40344	0
0.1793	-11.5461	-8.76673	2.42264	0.824254	0
0.1800	-8.1854	-8.15582	3.94744	-1.61798	0
0.1807	-4.52526	-6.01903	9.74476	2.35065	0
0.1813	-5.4403	-6.62994	10.9677	3.57177	0
0.1820	-7.27037	-8.45986	6.69517	0.518975	0
0.1827	-4.52526	-7.84895	7.30663	2.04537	0
0.1833	-0.865124	-5.40812	10.6658	3.87705	0
0.1840	-2.08794	-4.49316	10.0544	-0.396863	0
0.1847	-3.61023	-4.79721	8.83143	-2.8391	0
0.1853	-3.31076	-6.32308	7.9181	0.213696	0
0.1860	-5.4403	-6.93399	6.0837	0.518975	0
0.1867	-5.14083	-3.88225	5.17037	-1.3127	0
0.1873	-1.78016	-0.830503	6.39331	-0.702142	0
0.1880	-2.69519	-1.74546	5.17037	-1.00742	0
0.1887	-3.61023	-1.13737	1.50932	-2.8391	0
0.1893	0.964946	0.69537	0.286383	-1.61798	0
0.1900	4.93287	1.30628	3.03411	-0.0915838	0
0.1907	1.5722	3.44025	5.78184	-1.00742	0
0.1913	-1.47237	5.8839	3.94744	-2.8391	0
0.1920	0.049911	2.52529	1.50932	-4.97605	0
0.1927	0.964946	-1.74546	3.03411	-6.50245	0
0.1933	0.657161	0.388506	4.86851	-4.97605	0
0.1940	0.049911	3.74711	3.94744	-2.8391	0
0.1947	-1.78016	2.52529	2.42264	-2.8391	0
0.1953	-3.61023	0.388506	2.12078	-5.28133	0
0.1960	-1.78016	-0.830503	2.73225	-6.50245	0
0.1967	0.049911	0.0844579	5.47224	-6.80773	0
0.1973	-2.08794	1.91438	6.39331	-7.41829	0
0.1980	-4.83305	1.91438	3.94744	-7.41829	0
0.1987	-4.52526	0.999418	2.73225	-6.80773	0
0.1993	-3.31076	0.999418	3.64558	-6.50245	0
0.2000	-3.31076	0.69537	4.86851	-4.97605	0
0.2007	-4.2258	0.999418	4.55891	-2.8391	0
0.2013	-0.865124	1.61033	2.42264	-5.58661	0
0.2020	4.93287	-0.21959	2.42264	-9.24996	0
0.2027	5.54012	0.999418	3.64558	-7.41829	0
0.2033	1.87998	5.27299	2.42264	-5.89189	0
0.2040	3.1028	4.35803	1.50932	-7.41829	0
0.2047	5.24065	0.999418	3.94744	-5.58661	0
0.2053	2.79502	4.35803	3.33597	-1.92326	0
0.2060	2.18776	5.57704	1.19971	-4.36549	0
0.2067	5.24065	2.83215	3.33597	-8.02885	0
0.2073	4.01783	2.83215	5.17037	-8.33413	0
0.2080	1.5722	3.44025	2.73225	-8.63941	0
0.2087	8.29354	1.91438	1.50932	-9.24996	0
0.2093	20.189	0.388506	1.19971	-7.11301	0
0.2100	24.1569	-0.830503	0.595986	-4.97605	0
0.2107	20.189	0.0844579	1.81118	-6.80773	0
0.2113	15.0066	3.1362	1.81118	-8.94468	0
0.2120	11.6459	2.22124	-0.93655	-8.33413	0
0.2127	7.98576	-0.830503	-1.54028	-8.33413	0
0.2133	3.71005	0.0844579	1.50932	-9.24996	0
0.2140	3.41058	0.0844579	4.25704	-8.02885	0
0.2147	6.76294	-1.74546	3.64558	-5.89189	0
0.2153	8.29354	0.69537	0.595986	-7.72357	0
0.2160	6.76294	2.52529	-0.325083	-11.3818	0
0.2167	6.76294	0.0844579	-0.0154802	-10.7713	0
0.2173	7.98576	-0.830503	-1.84988	-7.11301	0
0.2180	6.45515	-0.830503	-5.8128	-5.58661	0
0.2187	5.8479	-2.66324	-6.73387	-6.50245	0
0.2193	6.45515	-2.66324	-5.20907	-7.41829	0
0.2200	3.41058	-0.21959	-4.59761	-6.50245	0
0.2207	0.657161	0.999418	-6.42427	-4.67077	0
0.2213	3.1028	-0.830503	-7.6472	-2.8391	0
0.2220	3.71005	-3.5782	-6.73387	-1.92326	0
0.2227	0.357695	-2.96729	-3.98614	-2.8391	0
0.2233	-1.78016	-1.74546	-3.07281	-1.92326	0
0.2240	-4.83305	-2.05233	-6.42427	0.213696	0
0.2247	-10.0238	-1.74546	-9.78346	-0.702142	0
0.2253	-11.2383	0.0844579	-7.6472	-2.22854	0
0.2260	-8.49319	1.30628	-3.07281	0.824254	0
0.2267	-7.27037	2.83215	-0.626946	3.57177	0
0.2273	-7.88594	4.05116	0.897849	1.43481	0
0.2280	-9.71601	1.91438	1.19971	1.74009	0
0.2287	-10.0238	-1.74546	-0.626946	4.79289	0
0.2293	-5.14083	-3.27134	-0.325083	4.48761	0
0.2300	-1.17291	-1.13737	4.55891	3.57177	0
0.2307	-3.61023	0.69537	6.0837	4.48761	0
0.2313	-4.2258	0.0844579	3.64558	4.48761	0
0.2320	-0.865124	-1.13737	2.73225	5.40344	0
0.2327	0.049911	0.0844579	3.94744	6.61947	0
0.2333	-0.865124	0.0844579	3.33597	5.70364	0
0.2340	-2.38741	-2.96729	1.81118	7.23003	0
0.2347	-4.83305	-3.27134	0.595986	10.5881	0
0.2353	-3.31076	0.0844579	0.595986	8.45115	0
0.2360	0.049911	1.61033	0.595986	6.00891	0
0.2367	-1.47237	-0.526454	0.286383	8.14587	0
0.2373	-2.69519	-1.74546	-1.84988	7.23003	0
0.2380	-1.78016	-0.526454	-3.67654	4.48761	0
0.2387	-5.14083	0.69537	-4.288	7.84059	0
0.2393	-8.1854	0.69537	-3.07281	10.8934	0
0.2400	-5.4403	-0.830503	-0.93655	8.14587	0
0.2407	-3.31076	-2.96729	-1.54028	5.70364	0
0.2413	-2.08794	-4.49316	-4.89947	7.23003	0
0.2420	0.964946	-4.49316	-6.1224	8.75643	0
0.2427	2.79502	-2.66324	-4.89947	8.75643	0
0.2433	2.79502	0.0844579	-4.59761	7.84059	0
0.2440	3.71005	0.0844579	-4.89947	9.06171	0
0.2447	1.87998	-2.96729	-6.73387	10.8934	0
0.2453	-1.78016	-2.96729	-6.73387	9.06171	0
0.2460	0.049911	0.0844579	-4.89947	7.23003	0
0.2467	2.79502	-0.830503	-6.42427	9.97755	0
0.2473	1.27273	-2.96729	-9.78346	11.5039	0
0.2480	0.049911	-1.74546	-8.56053	9.36699	0
0.2487	1.5722	0.999418	-6.1224	9.36699	0
0.2493	0.049911	0.999418	-7.6472	9.67227	0
0.2500	-3.61023	0.0844579	-6.1224	10.2828	0
0.2507	-0.865124	2.22124	-1.23841	13.0303	0
0.2513	5.24065	3.74711	0.595986	11.5039	0
0.2520	3.71005	2.52529	-1.23841	6.92475	0
0.2527	0.049911	-0.830503	-0.325083	8.75643	0
0.2533	1.27273	-1.74546	3.64558	10.8934	0
0.2540	1.27273	-1.44141	6.39331	9.06171	0
0.2547	-2.69519	-3.5782	4.25704	9.06171	0
0.2553	-3.00298	-5.40812	1.50932	10.8934	0
0.2560	-0.257873	-3.5782	4.86851	9.36699	0
0.2567	0.657161	-2.96729	9.14103	8.45115	0
0.2573	0.964946	-6.32308	7.00477	9.06171	0
0.2580	2.18776	-4.49316	3.03411	8.75643	0
0.2587	2.18776	-1.13737	3.33597	9.97755	0
0.2593	1.5722	-3.27134	4.55891	11.8092	0
0.2600	2.18776	-5.10407	1.81118	11.5039	0
0.2607	1.87998	-4.18911	-0.325083	9.06171	0
0.2613	-0.865124	-5.71498	-0.0154802	7.23003	0
0.2620	-2.38741	-6.62994	-1.54028	7.53531	0
0.2627	0.964946	-2.66324	-3.98614	8.45115	0
0.2633	5.54012	0.388506	-3.37467	7.23003	0
0.2640	7.07072	-1.44141	-2.15174	6.31419	0
0.2647	6.15569	-3.5782	-2.15174	6.92475	0
0.2653	5.24065	-3.27134	-0.93655	7.23003	0
0.2660	5.54012	-0.526454	-1.54028	8.14587	0
0.2667	5.24065	1.91438	-3.07281	9.06171	0
0.2673	2.79502	0.388506	-1.54028	9.06171	0
0.2680	1.27273	-2.05233	-1.23841	9.97755	0
0.2687	0.964946	-1.13737	-5.51094	9.97755	0
0.2693	-1.17291	0.0844579	-7.34534	5.70364	0
0.2700	-3.31076	0.0844579	-4.59761	3.57177	0
0.2707	-3.91801	0.999418	-2.15174	6.31419	0
0.2713	-4.2258	2.83215	-2.46135	5.40344	0
0.2720	-2.69519	0.999418	-3.37467	3.57177	0
0.2727	-0.865124	-1.74546	-4.288	4.48761	0
0.2733	-2.69519	0.69537	-3.98614	3.26649	0
0.2740	-3.00298	2.22124	-3.67654	1.74009	0
0.2747	0.357695	-0.526454	-4.89947	5.70364	0
0.2753	0.357695	-0.830503	-7.34534	5.70364	0
0.2760	-2.38741	0.69537	-8.87013	-0.396863	0
0.2767	0.357695	-0.526454	-6.1224	-1.92326	0
0.2773	4.01783	-1.13737	-1.23841	0.213696	0
0.2780	4.01783	-1.13737	0.286383	1.12953	0
0.2787	4.93287	-2.66324	2.12078	2.65593	0
0.2793	5.8479	-1.74546	6.0837	2.96121	0
0.2800	2.79502	1.30628	6.0837	1.74009	0
0.2807	1.87998	0.999418	5.17037	2.04537	0
0.2813	2.18776	-0.526454	10.0544	0.824254	0
0.2820	-1.47237	-0.830503	12.4925	-1.3127	0
0.2827	-5.4403	-2.66324	8.21996	0.213696	0
0.2833	-5.4403	-2.66324	5.17037	2.65593	0
0.2840	-3.61023	0.388506	4.86851	1.74009	0
0.2847	-3.00298	0.0844579	1.50932	2.04537	0
0.2853	-2.38741	-1.74546	-0.626946	2.65593	0
0.2860	-2.08794	0.999418	2.12078	2.04537	0
0.2867	-3.91801	4.96612	3.64558	3.26649	0
0.2873	-5.14083	6.18795	2.12078	2.65593	0
0.2880	-4.2258	5.57704	1.81118	-1.92326	0
0.2887	-5.4403	3.1362	3.33597	-2.22854	0
0.2893	-7.27037	0.999418	4.25704	2.04537	0
0.2900	-8.1854	0.999418	5.17037	1.74009	0
0.2907	-12.1533	0.999418	3.64558	-2.8391	0
0.2913	-17.3441	0.69537	1.50932	-2.53382	0
0.2920	-16.1212	1.91438	2.42264	1.43481	0
0.2927	-13.6839	2.83215	3.03411	1.74009	0
0.2933	-11.5461	3.74711	0.595986	1.74009	0
0.2940	-0.557339	3.74711	-0.626946	1.74009	0
0.2947	9.81583	1.91438	1.19971	-1.92326	0
0.2953	7.37851	0.0844579	0.595986	-3.44966	0
0.2960	3.71005	2.22124	-2.15174	-1.3127	0
0.2967	4.32562	4.66208	-3.07281	-1.92326	0
0.2973	1.87998	2.83215	-1.84988	-3.14438	0
0.2980	0.049911	0.999418	-1.54028	0.824254	0
0.2987	2.49555	2.83215	-1.23841	1.74009	0
0.2993	0.964946	4.35803	-1.84988	-2.22854	0
0.3000	-1.78016	1.61033	-2.76321	-2.8391	0
0.3007	-1.78016	-0.830503	-2.15174	-1.00742	0
0.3013	-2.38741	0.999418	-0.626946	-1.92326	0
0.3020	-2.69519	4.05116	0.897849	-1.00742	0
0.3027	-1.17291	4.66208	2.12078	1.74009	0
0.3033	-1.47237	2.22124	-0.626946	1.43481	0
0.3040	-0.557339	0.388506	-3.37467	0.518975	0
0.3047	3.1028	1.61033	-1.23841	2.96121	0
0.3053	2.79502	4.05116	-0.0154802	5.40344	0
0.3060	-0.257873	4.66208	-1.54028	3.57177	0
0.3067	0.964946	4.96612	-0.626946	2.96121	0
0.3073	0.657161	6.18795	-2.76321	3.26649	0
0.3080	-1.78016	4.66208	-6.73387	0.824254	0
0.3087	0.049911	3.1362	-5.20907	-0.702142	0
0.3093	2.18776	4.05116	-3.98614	1.74009	0
0.3100	0.049911	4.35803	-7.34534	3.57177	0
0.3107	-1.47237	4.05116	-5.8128	2.65593	0
0.3113	-2.38741	6.18795	-3.37467	1.43481	0
0.3120	-4.52526	5.57704	-6.1224	-0.0915838	0
0.3127	-5.14083	0.999418	-5.8128	-0.702142	0
0.3133	-6.35533	0.0844579	-2.15174	0.824254	0
0.3140	-10.0238	3.74711	-3.07281	1.74009	0
0.3147	-7.27037	2.83215	-5.51094	2.35065	0
0.3153	3.1028	-0.526454	-4.288	2.65593	0
0.3160	9.20858	0.388506	-2.46135	1.43481	0
0.3167	7.67797	2.22124	-1.23841	-0.0915838	0
0.3173	4.01783	-0.830503	-0.93655	0.824254	0
0.3180	0.357695	-1.44141	-0.325083	2.35065	0
0.3187	-0.257873	2.52529	0.286383	1.43481	0
0.3193	0.657161	3.1362	-1.54028	-0.0915838	0
0.3200	-0.257873	0.0844579	-3.98614	-1.92326	0
0.3207	-0.557339	0.0844579	-0.325083	-4.06021	0
0.3213	0.357695	1.61033	5.47224	-2.8391	0
0.3220	-0.865124	0.69537	7.30663	-0.0915838	0
0.3227	-2.38741	0.69537	7.30663	0.213696	0
0.3233	-3.91801	2.83215	6.0837	-1.92326	0
0.3240	-6.9709	1.61033	4.25704	-2.8391	0
0.3247	-6.35533	-1.44141	4.25704	-2.22854	0
0.3253	-1.47237	-0.830503	4.86851	-1.92326	0
0.3260	-1.47237	0.0844579	3.64558	-1.00742	0
0.3267	-3.91801	-0.830503	3.64558	-1.00742	0
0.3273	-2.08794	0.0844579	4.86851	-2.53382	0
0.3280	0.964946	0.999418	4.86851	-4.36549	0
0.3287	1.87998	-0.526454	6.0837	-4.67077	0
0.3293	1.87998	-1.44141	7.9181	-5.58661	0
0.3300	-0.865124	0.0844579	7.6085	-6.50245	0
0.3307	-4.2258	0.69537	7.9181	-5.58661	0
0.3313	-3.61023	-0.526454	8.83143	-4.36549	0
0.3320	-1.78016	-2.05233	5.47224	-5.58661	0
0.3327	-1.17291	-1.74546	0.286383	-6.80773	0
0.3333	0.964946	0.999418	-0.0154802	-5.89189	0
0.3340	2.79502	3.44025	0.897849	-7.11301	0
0.3347	1.87998	2.83215	-2.46135	-8.33413	0
0.3353	0.964946	2.52529	-4.89947	-6.19717	0
0.3360	3.71005	1.61033	-1.54028	-7.11301	0
0.3367	5.54012	-0.21959	-0.325083	-10.1607	0
0.3373	4.62508	0.69537	-4.89947	-7.41829	0
0.3380	4.62508	3.44025	-9.17199	-4.67077	0
0.3387	3.41058	2.22124	-9.4816	-8.33413	0
0.3393	-0.865124	-1.44141	-9.78346	-9.24996	0
0.3400	-3.31076	-0.21959	-10.3949	-7.11301	0
0.3407	-2.08794	2.83215	-9.4816	-8.94468	0
0.3413	-1.17291	1.30628	-7.03573	-10.7713	0
0.3420	0.049911	0.0844579	-3.67654	-10.1607	0
0.3427	1.27273	4.66208	-0.325083	-10.1607	0
0.3433	1.87998	5.57704	0.595986	-8.94468	0
0.3440	3.71005	1.30628	-0.0154802	-7.41829	0
0.3447	5.24065	2.22124	-2.76321	-8.63941	0
0.3453	3.71005	5.8839	-6.73387	-9.55016	0
0.3460	4.01783	4.35803	-7.6472	-7.11301	0
0.3467	6.76294	4.35803	-6.73387	-5.58661	0
0.3473	6.15569	8.01787	-10.0853	-6.50245	0
0.3480	3.1028	7.40977	-13.1427	-9.24996	0
0.3487	2.18776	4.66208	-10.0853	-10.1607	0
0.3493	-0.865124	5.57704	-7.6472	-9.55016	0
0.3500	-5.14083	6.18795	-9.4816	-10.466	0
0.3507	-5.4403	5.27299	-6.1224	-8.94468	0
0.3513	-5.14083	6.18795	0.595986	-4.36549	0
0.3520	-6.35533	6.492	1.19971	-4.67077	0
0.3527	-4.52526	6.79886	0.897849	-7.41829	0
0.3533	-2.08794	7.40977	4.86851	-6.19717	0
0.3540	-3.61023	4.96612	6.0837	-5.89189	0
0.3547	-3.61023	3.44025	5.47224	-8.33413	0
0.3553	-1.17291	4.96612	7.00477	-6.50245	0
0.3560	-1.78016	5.27299	7.00477	-3.44966	0
0.3567	-2.69519	2.83215	2.73225	-5.28133	0
0.3573	-0.557339	2.52529	0.286383	-6.19717	0
0.3580	0.049911	2.52529	0.286383	-2.8391	0
0.3587	0.657161	2.83215	1.81118	-1.00742	0
0.3593	3.71005	3.74711	4.86851	-4.36549	0
0.3600	4.93287	1.91438	7.00477	-5.89189	0
0.3607	1.87998	0.0844579	7.00477	-4.67077	0
0.3613	-1.78016	1.91438	6.39331	-4.67077	0
0.3620	-5.14083	1.30628	6.0837	-5.28133	0
0.3627	-7.57815	-2.66324	7.00477	-1.92326	0
0.3633	-9.10876	-2.66324	7.30663	-0.702142	0
0.3640	-10.3233	0.0844579	8.83143	-3.75494	0
0.3647	-10.0238	0.999418	13.4058	-2.8391	0
0.3653	-6.05587	1.61033	18.2898	-1.92326	0
0.3660	-2.69519	0.999418	18.9013	-4.67077	0
0.3667	-2.38741	-1.44141	17.6783	-4.67077	0
0.3673	-0.865124	-1.74546	11.5792	-3.44966	0
0.3680	1.5722	-1.44141	-0.93655	-6.19717	0
0.3687	1.5722	-2.05233	-10.6968	-7.41829	0
0.3693	1.27273	-1.13737	-13.1427	-5.58661	0
0.3700	2.18776	-0.21959	-14.056	-3.14438	0
0.3707	1.87998	-1.13737	-13.4445	-1.61798	0
0.3713	-1.17291	-0.830503	-10.6968	-2.8391	0
0.3720	-4.2258	0.0844579	-10.0853	-5.28133	0
0.3727	-5.4403	-2.66324	-11.9197	-3.14438	0
0.3733	-5.4403	-6.01903	-10.6968	-1.00742	0
0.3740	-6.05587	-6.32308	-7.6472	-2.22854	0
0.3747	-6.9709	-6.01903	-8.25867	-2.22854	0
0.3753	-6.35533	-7.24086	-13.1427	-0.0915838	0
0.3760	-5.4403	-9.98574	-17.4152	-0.396863	0
0.3767	-4.83305	-11.2076	-17.717	-1.92326	0
0.3773	-3.31076	-9.98574	-16.1922	-3.14438	0
0.3780	-0.557339	-10.9007	-13.4445	-4.36549	0
0.3787	0.357695	-13.0375	-8.56053	-3.75494	0
0.3793	-1.78016	-11.8185	-4.59761	-1.00742	0
0.3800	-1.47237	-11.5116	-4.89947	0.213696	0
0.3807	1.27273	-13.0375	-7.34534	-2.8391	0
0.3813	0.357695	-12.1225	-6.1224	-4.97605	0
0.3820	-1.17291	-9.98574	-0.325083	-1.3127	0
0.3827	1.87998	-9.98574	1.19971	1.74009	0
0.3833	6.15569	-10.2926	-1.54028	-0.396863	0
0.3840	8.29354	-8.15582	-0.325083	-2.53382	0
0.3847	8.90079	-6.32308	1.50932	-1.3127	0
0.3853	7.37851	-8.15582	-0.626946	-0.396863	0
0.3860	7.07072	-12.4266	-1.54028	0.213696	0
0.3867	11.9537	-11.8185	2.12078	2.65593	0
0.3873	15.306	-7.24086	4.55891	2.65593	0
0.3880	12.8687	-6.93399	5.17037	-1.00742	0
0.3887	12.8687	-9.07078	5.47224	-1.92326	0
0.3893	14.6988	-7.84895	2.42264	1.12953	0
0.3900	12.8687	-7.24086	-1.84988	2.96121	0
0.3907	9.20858	-8.15582	-2.15174	2.35065	0
0.3913	6.76294	-5.71498	-0.0154802	2.04537	0
0.3920	0.964946	-4.49316	-1.23841	1.74009	0
0.3927	-5.14083	-5.40812	-4.288	0.213696	0
0.3933	-4.52526	-5.71498	-1.23841	-0.0915838	0
0.3940	-0.865124	-5.71498	6.0837	0.518975	0
0.3947	0.049911	-4.18911	9.74476	1.43481	0
0.3953	0.964946	-1.44141	7.6085	1.12953	0
0.3960	2.49555	-4.79721	5.78184	-0.0915838	0
0.3967	0.964946	-10.5966	7.00477	-0.396863	0
0.3973	-1.17291	-10.9007	8.83143	1.74009	0
0.3980	0.964946	-8.76673	9.4429	3.57177	0
0.3987	3.71005	-7.24086	7.9181	2.65593	0
0.3993	4.62508	-4.49316	4.55891	1.43481	0
0.4000	4.62508	-3.5782	3.33597	1.12953	0
0.4007	2.79502	-4.79721	7.6085	0.824254	0
0.4013	2.79502	-5.71498	10.6658	-1.00742	0
0.4020	4.32562	-6.32308	10.0544	-1.3127	0
0.4027	1.87998	-5.71498	12.4925	0.824254	0
0.4033	-1.47237	-2.66324	17.0746	4.18233	0
0.4040	-0.257873	-1.44141	17.0746	6.00891	0
0.4047	0.049911	-2.66324	18.2898	6.31419	0
0.4053	-3.00298	-3.27134	22.8719	4.18233	0
0.4060	-3.91801	-2.05233	23.4834	2.96121	0
0.4067	-3.00298	-0.830503	18.5994	5.40344	0
0.4073	-3.00298	0.69537	13.7154	7.53531	0
0.4080	-1.78016	1.91438	8.83143	3.87705	0
0.4087	-1.78016	1.91438	3.33597	1.12953	0
0.4093	-3.91801	-0.830503	2.12078	4.48761	0
0.4100	-1.78016	-1.13737	3.33597	7.23003	0
0.4107	2.49555	2.52529	0.595986	5.40344	0
0.4113	2.49555	3.74711	-3.98614	4.48761	0
0.4120	1.27273	3.44025	-4.89947	5.40344	0
0.4127	-0.257873	5.27299	-6.42427	4.48761	0
0.4133	-5.14083	6.492	-12.2216	4.18233	0
0.4140	-6.66312	4.05116	-13.4445	6.00891	0
0.4147	-2.69519	2.83215	-10.3949	5.40344	0
0.4153	-3.31076	4.96612	-10.0853	2.04537	0
0.4160	-8.1854	6.492	-13.1427	2.04537	0
0.4167	-8.1854	3.74711	-14.056	6.00891	0
0.4173	-5.14083	0.69537	-14.3578	5.70364	0
0.4180	-5.4403	1.30628	-14.056	2.04537	0
0.4187	-5.4403	2.83215	-12.2216	2.96121	0
0.4193	-3.00298	1.30628	-10.3949	5.40344	0
0.4200	-1.78016	-0.526454	-9.4816	3.26649	0
0.4207	-2.08794	-1.74546	-10.0853	0.824254	0
0.4213	-3.61023	-2.66324	-10.3949	2.04537	0
0.4220	-4.52526	-1.74546	-7.6472	3.57177	0
0.4227	-2.69519	0.0844579	-5.8128	4.48761	0
0.4233	-0.257873	0.388506	-7.94906	4.79289	0
0.4240	-1.78016	0.388506	-11.9197	4.48761	0
0.4247	-3.31076	0.388506	-12.2216	4.48761	0
0.4253	-1.78016	1.91438	-10.3949	4.48761	0
0.4260	-1.78016	4.66208	-7.94906	3.87705	0
0.4267	-3.61023	4.96612	-7.94906	4.48761	0
0.4273	-4.52526	4.05116	-9.78346	5.09817	0
0.4280	-5.4403	5.8839	-10.0853	5.09817	0
0.4287	-4.52526	6.79886	-7.6472	5.40344	0
0.4293	-2.69519	4.66208	-5.8128	3.87705	0
0.4300	-5.74808	4.35803	-4.288	2.04537	0
0.4307	-10.0238	4.96612	-2.15174	3.26649	0
0.4313	-9.10876	4.66208	-2.46135	1.43481	0
0.4320	-9.10876	5.57704	-4.59761	-3.75494	0
0.4327	-5.4403	6.18795	-3.07281	-1.61798	0
0.4333	7.98576	4.66208	1.50932	3.57177	0
0.4340	15.6138	4.66208	3.64558	1.74009	0
0.4347	11.0386	4.96612	5.47224	-2.8391	0
0.4353	8.90079	2.22124	8.83143	-1.92326	0
0.4360	9.50804	1.61033	8.83143	0.824254	0
0.4367	4.62508	4.35803	4.86851	1.12953	0
0.4373	-0.865124	5.57704	3.03411	0.518975	0
0.4380	-4.83305	3.74711	2.42264	0.213696	0
0.4387	-6.9709	1.61033	-0.325083	0.213696	0
0.4393	-6.05587	0.388506	-1.23841	-0.0915838	0
0.4400	-4.52526	0.388506	-0.325083	-1.00742	0
0.4407	-4.52526	1.91438	-1.23841	-1.92326	0
0.4413	-3.31076	4.05116	-0.0154802	-1.61798	0
0.4420	-1.17291	4.05116	3.94744	-1.92326	0
0.4427	2.18776	2.22124	3.03411	-1.61798	0
0.4433	7.67797	4.05116	-0.0154802	-0.396863	0
0.4440	9.50804	5.8839	1.50932	-1.61798	0
0.4447	6.45515	0.999418	2.12078	-2.8391	0
0.4453	2.18776	-2.66324	-0.0154802	-1.61798	0
0.4460	-2.38741	2.22124	2.42264	-0.702142	0
0.4467	-5.74808	5.27299	5.17037	-1.92326	0
0.4473	-7.27037	1.91438	3.33597	-2.22854	0
0.4480	-6.35533	0.999418	2.42264	-1.61798	0
0.4487	2.18776	3.1362	4.86851	-1.00742	0
0.4493	11.6459	4.35803	4.25704	0.518975	0
0.4500	11.9537	4.35803	3.33597	0.824254	0
0.4507	11.0386	3.44025	5.78184	-0.0915838	0
0.4513	14.6988	1.91438	8.83143	-0.396863	0
0.4520	12.8687	4.05116	8.83143	-1.00742	0
0.4527	5.54012	7.10291	7.30663	-1.92326	0
0.4533	5.8479	5.57704	8.83143	0.518975	0
0.4540	11.3381	2.52529	11.2696	2.04537	0
0.4547	12.8687	1.91438	10.0544	0.824254	0
0.4553	11.0386	2.22124	6.69517	0.213696	0
0.4560	10.1236	1.30628	4.86851	-0.0915838	0
0.4567	9.20858	-0.830503	3.64558	0.518975	0
0.4573	4.62508	-2.05233	2.42264	1.12953	0
0.4580	0.049911	-0.526454	2.42264	-0.0915838	0
0.4587	-0.865124	-0.21959	3.03411	-1.00742	0
0.4593	-1.78016	-1.74546	3.33597	2.04537	0
0.4600	-2.69519	-0.830503	5.17037	2.96121	0
0.4607	-0.257873	-0.21959	7.30663	-0.0915838	0
0.4613	2.18776	-3.5782	8.83143	0.518975	0
0.4620	3.71005	-3.27134	10.0544	2.96121	0
0.4627	5.54012	1.91438	13.4058	1.74009	0
0.4633	5.54012	1.30628	15.5421	-1.00742	0
0.4640	4.62508	-1.13737	14.9384	-1.00742	0
0.4647	3.71005	1.30628	13.104	-0.702142	0
0.4653	1.87998	2.22124	10.6658	1.74009	0
0.4660	1.5722	0.69537	9.74476	4.48761	0
0.4667	4.32562	2.22124	11.5792	4.48761	0
0.4673	2.49555	3.74711	7.9181	1.74009	0
0.4680	-0.557339	2.83215	-3.07281	-1.61798	0
0.4687	0.049911	4.35803	-10.6968	-4.06021	0
0.4693	-3.61023	4.66208	-11.6179	-3.75494	0
0.4700	-10.0238	1.91438	-12.8331	-1.92326	0
0.4707	-9.71601	1.91438	-14.056	-1.00742	0
0.4713	-3.61023	4.35803	-11.3083	0.213696	0
0.4720	0.357695	4.66208	-8.87013	1.12953	0
0.4727	0.964946	2.52529	-10.0853	-0.702142	0
0.4733	0.964946	0.999418	-6.42427	-1.00742	0
0.4740	3.41058	1.91438	-0.325083	0.824254	0
0.4747	5.24065	3.1362	-1.23841	0.213696	0
0.4753	4.93287	2.52529	-5.8128	-1.00742	0
0.4760	5.54012	1.30628	-3.07281	0.824254	0
0.4767	3.71005	0.999418	-0.0154802	1.74009	0
0.4773	-2.38741	0.999418	-0.325083	-0.396863	0
0.4780	-6.05587	0.999418	4.25704	-1.00742	0
0.4787	-7.27037	0.999418	10.3562	1.43481	0
0.4793	-10.0238	0.999418	9.14103	1.74009	0
0.4800	-10.0238	1.91438	7.00477	-1.92326	0
0.4807	-9.10876	0.0844579	8.83143	-3.14438	0
0.4813	-12.1533	-5.10407	7.00477	-0.396863	0
0.4820	-12.1533	-4.79721	3.94744	0.518975	0
0.4827	-5.14083	0.999418	4.25704	-1.3127	0
0.4833	-1.78016	1.91438	5.17037	-1.3127	0
0.4840	-4.83305	-0.830503	4.25704	-1.61798	0
0.4847	-7.57815	-0.526454	2.12078	-2.8391	0
0.4853	-7.88594	0.999418	2.12078	-1.3127	0
0.4860	-6.35533	0.999418	7.6085	-1.00742	0
0.4867	-4.83305	0.999418	14.3269	-2.53382	0
0.4873	-3.91801	1.91438	16.1535	-0.0915838	0
0.4880	-1.17291	2.22124	15.5421	0.824254	0
0.4887	2.79502	2.83215	15.5421	-3.75494	0
0.4893	4.62508	1.91438	13.4058	-3.75494	0
0.4900	5.54012	-2.66324	10.0544	1.12953	0
0.4907	6.45515	-2.96729	6.0837	-1.3127	0
0.4913	5.24065	1.91438	1.19971	-4.67077	0
0.4920	4.62508	1.91438	-0.93655	-1.92326	0
0.4927	7.07072	-2.66324	-0.93655	-0.0915838	0
0.4933	6.45515	-2.66324	-3.98614	-1.92326	0
0.4940	3.1028	-1.44141	-5.20907	-3.44966	0
0.4947	1.27273	-3.27134	-0.325083	-4.97605	0
0.4953	1.27273	-2.66324	2.42264	-4.67077	0
0.4960	1.87998	-0.830503	-0.0154802	-2.22854	0
0.4967	1.5722	-3.27134	-3.07281	-2.22854	0
0.4973	-1.47237	-5.10407	-7.6472	-3.44966	0
0.4980	-5.4403	-4.18911	-14.6675	-4.97605	0
0.4987	-5.4403	-4.49316	-17.717	-7.72357	0
0.4993	-3.61023	-5.71498	-14.9693	-8.33413	0
0.5000	-2.69519	-6.32308	-13.1427	-5.58661	0
0.5007	-2.08794	-7.24086	-14.056	-5.58661	0
0.5013	-0.557339	-6.93399	-14.9693	-5.89189	0
0.5020	0.049911	-7.5449	-13.7541	-3.14438	0
0.5027	-0.257873	-8.45986	-10.0853	-1.00742	0
0.5033	-0.865124	-5.40812	-7.94906	-1.92326	0
0.5040	-1.47237	-1.13737	-8.56053	-3.44966	0
0.5047	-2.69519	-2.35637	-3.07281	-5.89189	0
0.5053	-3.31076	-6.32308	2.73225	-7.41829	0
0.5060	-0.257873	-5.71498	0.595986	-4.97605	0
0.5067	2.49555	-3.5782	-1.84988	-3.75494	0
0.5073	-0.557339	-3.5782	0.595986	-4.97605	0
0.5080	-4.83305	-3.5782	-1.23841	-3.75494	0
0.5087	-4.52526	-2.66324	-3.98614	-2.53382	0
0.5093	-1.78016	-3.88225	-1.23841	-4.97605	0
0.5100	-1.17291	-2.66324	-0.93655	-5.28133	0
0.5107	-1.17291	0.999418	-3.07281	-1.92326	0
0.5113	-0.865124	0.999418	-1.54028	-2.8391	0
0.5120	-0.257873	-1.44141	-2.46135	-4.06021	0
0.5127	0.049911	-2.05233	-6.1224	-1.92326	0
0.5133	-0.865124	-3.5782	-5.8128	-1.3127	0
0.5140	0.049911	-4.49316	-5.51094	-2.8391	0
0.5147	2.18776	-1.74546	-7.6472	-2.8391	0
0.5153	0.049911	-1.44141	-7.6472	-4.06021	0
0.5160	-5.74808	-3.5782	-5.8128	-5.89189	0
0.5167	-11.2383	-3.27134	-4.89947	-4.36549	0
0.5173	-14.599	-2.05233	-3.37467	-2.22854	0
0.5180	-13.6839	-4.49316	-2.76321	-2.8391	0
0.5187	-10.9388	-6.93399	-3.07281	-2.53382	0
0.5193	-9.40822	-4.79721	-1.23841	-0.0915838	0
0.5200	-3.61023	-1.44141	-0.325083	0.213696	0
0.5207	7.67797	-3.27134	-3.98614	-0.0915838	0
0.5213	13.476	-6.32308	-4.59761	1.12953	0
0.5220	8.29354	-2.66324	-2.76321	2.04537	0
0.5227	1.5722	1.91438	-4.89947	2.65593	0
0.5233	-0.257873	-0.21959	-7.6472	2.65593	0
0.5240	0.357695	-0.830503	-6.73387	3.26649	0
0.5247	-1.47237	2.52529	-7.6472	3.57177	0
0.5253	-4.52526	0.69537	-11.9197	3.57177	0
0.5260	-3.31076	-2.05233	-10.3949	3.57177	0
0.5267	0.964946	-0.21959	-6.1224	5.09817	0
0.5273	0.357695	0.69537	-5.8128	4.18233	0
0.5280	-2.38741	1.91438	-6.73387	0.518975	0
0.5287	0.357695	3.44025	-3.07281	0.518975	0
0.5293	4.01783	0.69537	0.595986	2.35065	0
0.5300	3.71005	-2.05233	1.81118	2.04537	0
0.5307	4.62508	0.388506	1.81118	1.74009	0
0.5313	7.98576	-0.21959	2.73225	3.57177	0
0.5320	8.29354	-4.49316	4.25704	4.18233	0
0.5327	6.15569	-3.27134	2.73225	3.57177	0
0.5333	7.67797	-0.21959	-2.15174	2.96121	0
0.5340	11.0386	-1.74546	-4.89947	2.65593	0
0.5347	12.8687	-2.35637	-2.76321	3.26649	0
0.5353	14.6988	-2.66324	0.595986	2.65593	0
0.5360	15.6138	-4.79721	0.595986	2.04537	0
0.5367	14.0915	-3.5782	-0.325083	2.65593	0
0.5373	12.2531	-1.13737	0.595986	3.57177	0
0.5380	11.9537	-3.27134	2.12078	2.65593	0
0.5387	11.6459	-4.49316	0.595986	2.65593	0
0.5393	11.0386	-0.830503	-1.84988	4.48761	0
0.5400	9.20858	0.0844579	-1.84988	3.87705	0
0.5407	8.29354	-3.88225	-1.54028	0.824254	0
0.5413	10.4231	-5.40812	-3.67654	-0.702142	0
0.5420	11.0386	-3.5782	-5.20907	1.74009	0
0.5427	7.37851	-2.66324	-3.07281	1.74009	0
0.5433	4.62508	-3.5782	0.595986	-0.702142	0
0.5440	2.79502	-3.88225	0.286383	-0.0915838	0
0.5447	-1.78016	-3.5782	-1.84988	2.04537	0
0.5453	-3.31076	-4.18911	0.897849	0.213696	0
0.5460	-2.38741	-5.10407	3.03411	-1.61798	0
0.5467	-3.91801	-4.18911	-2.46135	-1.00742	0
0.5473	-6.35533	-2.35637	-10.3949	-0.396863	0
0.5480	-8.1854	-2.66324	-14.6675	-0.396863	0
0.5487	-12.1533	-2.66324	-15.5808	-0.0915838	0
0.5493	-13.6839	-0.830503	-14.9693	-0.0915838	0
0.5500	-14.599	-0.830503	-14.9693	-1.61798	0
0.5507	-18.8747	-2.05233	-15.8904	-3.14438	0
0.5513	-19.1741	-0.830503	-15.5808	-3.75494	0
0.5520	-14.9067	0.0844579	-13.7541	-2.53382	0
0.5527	-14.599	-2.66324	-11.3083	-1.3127	0
0.5533	-17.0363	-4.49316	-8.25867	-3.14438	0
0.5540	-14.2912	-2.66324	-4.59761	-4.06021	0
0.5547	-11.2383	-2.35637	-2.15174	-2.53382	0
0.5553	-12.7689	-5.40812	-1.84988	-1.92326	0
0.5560	-14.9067	-7.5449	-0.93655	-2.8391	0
0.5567	-13.6839	-4.79721	1.50932	-4.67077	0
0.5573	-12.7689	-2.05233	2.12078	-4.67077	0
0.5580	-15.2062	-3.5782	-0.626946	-2.22854	0
0.5587	-14.2912	-3.5782	-2.15174	-2.53382	0
0.5593	-4.83305	-0.526454	-1.23841	-3.75494	0
0.5600	2.79502	0.0844579	-1.23841	-1.92326	0
0.5607	3.71005	-1.74546	-0.0154802	0.824254	0
0.5613	4.62508	-2.05233	5.17037	1.74009	0
0.5620	4.32562	-1.74546	10.0544	2.35065	0
0.5627	-0.257873	-1.44141	9.74476	1.43481	0
0.5633	-3.61023	-0.830503	6.39331	-1.92326	0
0.5640	-4.83305	0.999418	5.78184	-3.75494	0
0.5647	-6.35533	3.1362	6.0837	-3.75494	0
0.5653	-6.05587	4.35803	3.94744	-2.53382	0
0.5660	-4.52526	4.35803	3.03411	-0.0915838	0
0.5667	-4.52526	7.10291	4.86851	0.518975	0
0.5673	-4.2258	10.4615	4.25704	-0.702142	0
0.5680	-2.69519	9.54374	3.94744	0.824254	0
0.5687	-0.865124	8.32473	6.0837	1.74009	0
0.5693	0.049911	9.85061	7.30663	-0.0915838	0
0.5700	-0.257873	10.4615	4.55891	0.213696	0
0.5707	-1.17291	10.7656	1.50932	2.04537	0
0.5713	-1.17291	11.0696	0.286383	2.04537	0
0.5720	-0.865124	10.1547	-0.325083	2.96121	0
0.5727	-0.557339	10.1547	-2.15174	4.79289	0
0.5733	-0.557339	11.9874	-4.89947	2.96121	0
0.5740	-1.47237	11.0696	-5.8128	1.74009	0
0.5747	-0.865124	9.23969	-3.37467	3.57177	0
0.5753	0.964946	9.23969	-2.15174	4.79289	0
0.5760	2.79502	6.79886	-2.15174	3.57177	0
0.5767	5.54012	3.74711	-0.0154802	4.18233	0
0.5773	4.32562	5.8839	2.42264	5.40344	0
0.5780	-0.865124	8.01787	3.64558	3.57177	0
0.5787	-1.17291	5.57704	5.47224	3.26649	0
0.5793	3.41058	4.66208	10.6658	4.48761	0
0.5800	3.41058	5.8839	14.9384	2.96121	0
0.5807	2.49555	6.79886	14.3269	0.824254	0
0.5813	4.62508	8.62878	14.3269	2.35065	0
0.5820	2.79502	10.1547	16.765	4.48761	0
0.5827	-1.78016	8.32473	13.4058	4.48761	0
0.5833	-2.69519	7.40977	4.86851	3.26649	0
0.5840	-1.47237	10.7656	3.03411	2.65593	0
0.5847	-2.38741	13.5133	6.0837	3.87705	0
0.5853	-4.2258	12.5955	4.55891	4.79289	0
0.5860	-6.35533	10.7656	2.12078	3.26649	0
0.5867	-6.9709	11.3765	3.03411	1.74009	0
0.5873	-4.83305	14.1214	2.42264	1.43481	0
0.5880	-4.2258	14.4282	1.19971	-1.61798	0
0.5887	-5.14083	11.3765	3.33597	-2.8391	0
0.5893	-3.61023	10.7656	5.17037	1.12953	0
0.5900	-0.865124	11.3765	4.25704	3.26649	0
0.5907	-1.78016	10.1547	5.78184	2.04537	0
0.5913	-2.08794	9.54374	10.6658	1.74009	0
0.5920	0.964946	11.0696	9.74476	0.824254	0
0.5927	1.5722	10.1547	4.25704	-0.0915838	0
0.5933	-0.557339	9.85061	1.81118	2.35065	0
0.5940	0.657161	11.3765	3.03411	2.35065	0
0.5947	2.18776	11.6805	2.42264	-0.0915838	0
0.5953	0.049911	10.7656	0.286383	-0.702142	0
0.5960	-0.257873	8.32473	0.595986	0.824254	0
0.5967	2.79502	4.05116	1.50932	1.43481	0
0.5973	1.87998	3.74711	-0.325083	2.35065	0
0.5980	-0.257873	7.71382	-2.76321	3.26649	0
0.5987	0.964946	6.18795	-2.15174	2.65593	0
0.5993	-0.865124	1.91438	-0.0154802	1.12953	0
0.6000	-7.57815	2.22124	4.25704	1.12953	0
0.6007	-8.80097	1.30628	7.6085	1.74009	0
0.6013	-6.35533	-0.21959	6.0837	0.518975	0
0.6020	-8.1854	3.74711	0.897849	0.518975	0
0.6027	-7.27037	6.492	-2.76321	1.74009	0
0.6033	-2.69519	2.22124	-2.76321	1.12953	0
0.6040	-3.91801	-0.21959	-1.84988	1.74009	0
0.6047	-7.57815	0.388506	-1.23841	6.31419	0
0.6053	-5.74808	-0.526454	-0.325083	6.61947	0
0.6060	-2.38741	-0.830503	-0.626946	1.74009	0
0.6067	0.657161	0.999418	-5.8128	0.518975	0
0.6073	5.8479	1.30628	-10.6968	2.35065	0
0.6080	7.98576	0.999418	-10.3949	3.26649	0
0.6087	3.71005	-0.21959	-9.4816	4.18233	0
0.6093	-0.557339	-2.66324	-11.3083	3.57177	0
0.6100	-1.78016	-2.96729	-9.4816	2.35065	0
0.6107	-1.78016	0.0844579	-7.03573	3.26649	0
0.6113	-1.78016	0.0844579	-10.3949	5.40344	0
0.6120	-3.91801	-2.35637	-12.2216	4.79289	0
0.6127	-4.52526	-1.74546	-4.89947	2.96121	0
0.6133	0.049911	-0.830503	3.03411	2.35065	0
0.6140	2.79502	-2.66324	3.94744	3.26649	0
0.6147	-0.557339	-3.5782	1.50932	3.57177	0
0.6153	-2.69519	-4.18911	0.595986	1.43481	0
0.6160	0.657161	-6.62994	0.286383	-0.0915838	0
0.6167	2.18776	-6.62994	-1.54028	-0.0915838	0
0.6173	0.049911	-5.40812	-3.37467	-2.22854	0
0.6180	-1.17291	-7.24086	-3.07281	-3.14438	0
0.6187	0.964946	-8.15582	-4.89947	-0.396863	0
0.6193	4.01783	-8.15582	-11.0064	0.824254	0
0.6200	1.87998	-9.07078	-14.056	-1.00742	0
0.6207	-2.38741	-9.07078	-13.1427	-2.22854	0
0.6213	-0.865124	-8.15582	-11.0064	-4.36549	0
0.6220	2.79502	-9.07078	-7.6472	-6.50245	0
0.6227	1.87998	-7.5449	-3.37467	-4.97605	0
0.6233	-1.47237	-4.79721	-4.288	-4.06021	0
0.6240	-1.78016	-6.93399	-5.8128	-6.50245	0
0.6247	-0.257873	-9.98574	-0.626946	-7.11301	0
0.6253	1.87998	-7.84895	7.00477	-4.97605	0
0.6260	3.1028	-6.01903	10.9677	-6.19717	0
0.6267	1.5722	-8.15582	10.6658	-7.41829	0
0.6273	-1.78016	-9.07078	5.47224	-5.58661	0
0.6280	-2.69519	-6.32308	3.94744	-5.28133	0
0.6287	0.049911	-6.32308	7.00477	-6.19717	0
0.6293	5.24065	-8.15582	5.78184	-5.28133	0
0.6300	5.54012	-7.24086	1.50932	-3.44966	0
0.6307	-0.557339	-5.71498	1.50932	-4.06021	0
0.6313	-4.52526	-7.5449	1.50932	-6.19717	0
0.6320	-1.17291	-7.84895	-2.15174	-5.58661	0
0.6327	0.357695	-4.49316	-2.15174	-2.8391	0
0.6333	-3.61023	-2.96729	0.595986	-2.8391	0
0.6340	-3.91801	-3.5782	-0.0154802	-5.28133	0
0.6347	0.357695	-1.74546	-1.23841	-5.28133	0
0.6353	1.87998	-1.13737	-0.626946	-6.50245	0
0.6360	-0.557339	-2.66324	-0.325083	-9.24996	0
0.6367	-2.38741	-3.5782	-1.23841	-9.85543	0
0.6373	-4.52526	-3.5782	-2.76321	-10.1607	0
0.6380	-6.9709	-3.5782	-3.37467	-11.0766	0
0.6387	-9.71601	-3.5782	-2.46135	-10.466	0
0.6393	-13.3761	-4.49316	-0.93655	-10.7713	0
0.6400	-14.599	-3.27134	0.286383	-12.9082	0
0.6407	-10.9388	0.69537	1.81118	-12.9082	0
0.6413	-7.27037	1.61033	3.33597	-11.0766	0
0.6420	-2.69519	0.0844579	3.33597	-10.1607	0
0.6427	5.24065	0.388506	2.42264	-9.55016	0
0.6433	10.4231	1.91438	5.17037	-9.55016	0
0.6440	10.7309	1.30628	6.0837	-9.55016	0
0.6447	11.6459	1.30628	3.03411	-7.72357	0
0.6453	11.9537	0.999418	1.81118	-6.80773	0
0.6460	8.29354	0.0844579	3.64558	-7.11301	0
0.6467	4.01783	1.30628	3.33597	-7.72357	0
0.6473	3.1028	3.74711	2.42264	-10.7713	0
0.6480	3.71005	2.52529	4.25704	-12.9082	0
0.6487	4.32562	0.999418	5.47224	-11.0766	0
0.6493	2.18776	1.61033	5.78184	-11.0766	0
0.6500	-0.865124	0.999418	5.78184	-12.9082	0
0.6507	-1.17291	0.388506	4.25704	-10.1607	0
0.6513	0.964946	2.83215	1.50932	-5.89189	0
0.6520	0.049911	4.96612	2.42264	-7.41829	0
0.6527	-2.69519	4.66208	7.00477	-10.1607	0
0.6533	-4.52526	4.96612	13.104	-10.1607	0
0.6540	-4.2258	3.44025	14.6287	-9.85543	0
0.6547	-1.78016	1.91438	13.104	-9.24996	0
0.6553	0.049911	3.44025	13.4058	-6.50245	0
0.6560	1.87998	4.66208	15.2402	-5.58661	0
0.6567	4.32562	3.44025	14.0173	-7.41829	0
0.6573	7.67797	1.91438	10.6658	-6.19717	0
0.6580	7.37851	1.61033	7.30663	-3.75494	0
0.6587	4.62508	2.83215	4.55891	-3.75494	0
0.6593	4.62508	4.05116	2.42264	-2.22854	0
0.6600	5.54012	0.0844579	1.81118	-0.702142	0
0.6607	4.32562	-4.49316	2.42264	-4.67077	0
0.6613	4.32562	-2.66324	1.19971	-5.89189	0
0.6620	4.62508	-0.21959	-0.0154802	-1.00742	0
0.6627	3.1028	-2.66324	2.42264	-0.0915838	0
0.6633	3.71005	-3.27134	4.86851	-2.8391	0
0.6640	4.62508	-1.74546	3.33597	-0.702142	0
0.6647	4.62508	-3.27134	3.03411	1.43481	0
0.6653	6.45515	-4.79721	5.17037	-0.702142	0
0.6660	6.45515	-3.88225	5.17037	-0.396863	0
0.6667	1.87998	-3.88225	4.86851	2.65593	0
0.6673	3.1028	-4.49316	7.9181	2.96121	0
0.6680	9.20858	-2.96729	10.6658	2.35065	0
0.6687	9.20858	-1.74546	10.3562	2.96121	0
0.6693	7.07072	-2.35637	11.2696	3.57177	0
0.6700	7.37851	-2.35637	11.2696	4.18233	0
0.6707	7.07072	-1.13737	9.74476	3.87705	0
0.6713	7.37851	-0.830503	8.83143	1.12953	0
0.6720	10.7309	-1.74546	6.39331	-0.396863	0
0.6727	9.81583	-2.66324	3.64558	2.65593	0
0.6733	5.24065	-1.74546	2.73225	5.40344	0
0.6740	4.01783	-2.05233	0.595986	6.31419	0
0.6747	5.24065	-3.5782	-2.76321	7.23003	0
0.6753	4.93287	-3.27134	-3.67654	6.61947	0
0.6760	3.71005	-2.35637	-3.98614	4.79289	0
0.6767	2.79502	-4.49316	-5.8128	6.31419	0
0.6773	4.01783	-6.93399	-6.73387	7.53531	0
0.6780	4.62508	-6.93399	-5.8128	6.92475	0
0.6787	0.357695	-7.24086	-4.89947	8.75643	0
0.6793	-2.69519	-7.24086	-5.8128	10.5881	0
0.6800	-1.17291	-6.62994	-6.73387	9.67227	0
0.6807	-2.69519	-7.24086	-1.84988	9.36699	0
0.6813	-6.9709	-7.5449	6.0837	9.97755	0
0.6820	-6.35533	-4.18911	10.0544	9.67227	0
0.6827	-4.2258	-3.5782	10.6658	10.8934	0
0.6833	-9.10876	-5.40812	8.21996	11.1987	0
0.6840	-13.6839	-4.79721	0.595986	7.53531	0
0.6847	-10.3233	-5.71498	-3.98614	8.14587	0
0.6853	-4.83305	-9.37483	-0.325083	13.9462	0
0.6860	-4.2258	-7.84895	1.50932	14.862	0
0.6867	-5.14083	-2.96729	-0.0154802	10.5881	0
0.6873	-5.74808	-2.96729	2.42264	9.97755	0
0.6880	-6.35533	-4.49316	3.33597	13.6409	0
0.6887	-5.14083	-2.66324	-0.626946	15.4726	0
0.6893	-4.83305	-1.13737	-3.37467	14.5567	0
0.6900	-6.66312	-1.74546	-5.51094	13.6409	0
0.6907	-6.66312	-2.35637	-7.6472	11.8092	0
0.6913	-5.14083	-2.66324	-7.34534	9.36699	0
0.6920	-5.74808	-2.35637	-7.6472	11.1987	0
0.6927	-4.83305	-1.44141	-8.25867	15.7779	0
0.6933	-1.78016	-0.21959	-3.67654	16.999	0
0.6940	-0.865124	-1.13737	2.12078	15.4726	0
0.6947	-0.865124	-2.05233	3.33597	15.4726	0
0.6953	-0.557339	-0.21959	2.42264	16.3884	0
0.6960	-1.17291	0.0844579	-0.325083	14.862	0
0.6967	-2.08794	-4.49316	-3.07281	13.3356	0
0.6973	-2.69519	-7.24086	-2.76321	12.7251	0
0.6980	-3.61023	-4.49316	-2.15174	12.4198	0
0.6987	-1.78016	-3.27134	-3.67654	12.7251	0
0.6993	-1.17291	-4.79721	-3.37467	13.3356	0
0.7000	-4.2258	-3.5782	-3.07281	12.7251	0
0.7007	-5.74808	-2.96729	-4.59761	10.8934	0
0.7013	-7.27037	-5.40812	-5.51094	10.8934	0
0.7020	-11.2383	-5.71498	-5.51094	11.8092	0
0.7027	-7.57815	-3.5782	-7.6472	11.1987	0
0.7033	5.54012	-2.96729	-9.4816	10.8934	0
0.7040	14.391	-1.74546	-8.25867	12.4198	0
0.7047	13.476	1.61033	-5.51094	13.3356	0
0.7053	9.20858	1.30628	-3.67654	12.1145	0
0.7060	4.62508	-1.74546	-4.59761	11.8092	0
0.7067	2.49555	-2.05233	-5.51094	11.1987	0
0.7073	2.79502	-1.74546	-4.89947	9.06171	0
0.7080	3.1028	-2.35637	-3.98614	6.31419	0
0.7087	4.62508	-1.74546	-4.59761	4.48761	0
0.7093	5.24065	-1.13737	-4.89947	6.31419	0
0.7100	2.18776	-1.74546	-4.59761	9.06171	0
0.7107	2.79502	-0.830503	-2.76321	8.45115	0
0.7113	6.45515	0.0844579	0.595986	5.40344	0
0.7120	3.71005	0.388506	2.42264	4.48761	0
0.7127	-0.557339	2.83215	2.73225	4.18233	0
0.7133	-1.17291	3.74711	3.64558	2.35065	0
0.7140	-3.91801	2.22124	6.39331	2.04537	0
0.7147	-7.88594	1.30628	8.52957	2.96121	0
0.7153	-8.1854	0.999418	8.21996	2.35065	0
0.7160	-8.1854	0.69537	7.00477	1.43481	0
0.7167	-7.57815	2.52529	8.52957	1.12953	0
0.7173	-3.61023	2.83215	10.6658	-0.0915838	0
0.7180	-3.00298	1.61033	8.83143	-0.396863	0
0.7187	-4.83305	1.91438	5.17037	1.12953	0
0.7193	-2.69519	1.30628	3.03411	-0.0915838	0
0.7200	-0.257873	-2.96729	1.50932	-2.53382	0
0.7207	-0.865124	-4.49316	-2.15174	-0.702142	0
0.7213	-3.00298	-1.13737	-5.20907	1.12953	0
0.7220	-6.05587	0.69537	-6.73387	-2.22854	0
0.7227	-7.57815	0.0844579	-6.73387	-4.06021	0
0.7233	-7.88594	0.388506	-3.37467	-1.61798	0
0.7240	-10.0238	0.388506	-1.23841	-1.00742	0
0.7247	-10.0238	-0.526454	-2.15174	-3.14438	0
0.7253	-4.83305	0.0844579	-2.15174	-3.75494	0
0.7260	-3.91801	2.83215	-3.67654	-3.75494	0
0.7267	-7.57815	5.57704	-12.5312	-2.8391	0
0.7273	-5.4403	4.66208	-21.6877	-1.92326	0
0.7280	-0.865124	2.83215	-23.824	-2.53382	0
0.7287	-2.69519	2.83215	-20.1629	-1.92326	0
0.7293	-7.27037	4.96612	-14.9693	-1.00742	0
0.7300	-8.80097	7.10291	-11.3083	-3.75494	0
0.7307	-6.66312	6.492	-10.3949	-4.06021	0
0.7313	-3.61023	4.66208	-11.9197	-0.0915838	0
0.7320	-2.08794	5.57704	-14.3578	1.43481	0
0.7327	-0.865124	5.57704	-14.6675	-1.00742	0
0.7333	0.657161	2.83215	-10.6968	-1.92326	0
0.7340	-0.557339	0.999418	-7.34534	-1.00742	0
0.7347	-1.17291	1.91438	-6.1224	-1.92326	0
0.7353	1.87998	0.69537	-3.98614	-2.22854	0
0.7360	2.49555	1.30628	-1.23841	-0.702142	0
0.7367	0.964946	4.66208	-1.23841	0.518975	0
0.7373	2.79502	2.52529	0.595986	-0.702142	0
0.7380	4.01783	-2.05233	4.25704	-1.61798	0
0.7387	2.79502	0.388506	5.47224	-0.396863	0
0.7393	4.62508	3.74711	3.03411	-0.396863	0
0.7400	6.15569	0.999418	0.286383	-3.75494	0
0.7407	3.1028	-1.74546	-1.23841	-5.58661	0
0.7413	2.18776	-0.830503	-3.07281	-4.36549	0
0.7420	4.93287	0.388506	-5.51094	-1.92326	0
0.7427	4.01783	3.44025	-5.20907	-2.8391	0
0.7433	-0.557339	6.492	-0.626946	-5.58661	0
0.7440	-2.69519	4.66208	3.33597	-5.89189	0
0.7447	-3.31076	0.69537	6.0837	-5.28133	0
0.7453	-2.69519	0.0844579	8.83143	-5.58661	0
0.7460	0.049911	0.999418	11.5792	-6.50245	0
0.7467	2.49555	2.22124	12.4925	-7.41829	0
0.7473	1.87998	3.74711	13.104	-8.33413	0
0.7480	1.87998	4.35803	12.4925	-8.02885	0
0.7487	2.79502	3.74711	10.6658	-7.41829	0
0.7493	2.18776	3.74711	10.6658	-7.41829	0
0.7500	2.18776	4.35803	10.6658	-7.41829	0
0.7507	4.32562	4.66208	8.83143	-6.19717	0
0.7513	3.71005	3.74711	9.74476	-5.58661	0
0.7520	2.49555	1.91438	10.6658	-4.67077	0
0.7527	7.67797	0.69537	3.33597	-4.36549	0
0.7533	15.6138	1.91438	-5.51094	-6.19717	0
0.7540	17.7517	4.05116	-6.73387	-7.11301	0
0.7547	15.6138	3.74711	-7.6472	-3.75494	0
0.7553	10.1236	2.83215	-11.3083	-1.92326	0
0.7560	1.5722	2.52529	-10.6968	-6.50245	0
0.7567	-1.78016	1.61033	-10.3949	-8.33413	0
0.7573	1.5722	0.0844579	-12.5312	-4.67077	0
0.7580	3.71005	0.388506	-9.78346	-2.8391	0
0.7587	4.32562	1.30628	-5.20907	-3.44966	0
0.7593	5.54012	0.0844579	-5.20907	-2.8391	0
0.7600	4.01783	-1.13737	-3.37467	-3.75494	0
0.7607	3.71005	0.0844579	1.19971	-5.58661	0
0.7613	5.54012	1.61033	0.595986	-3.14438	0
0.7620	3.71005	-0.21959	-2.15174	-1.00742	0
0.7627	-1.78016	-2.66324	-1.84988	-1.92326	0
0.7633	-3.91801	-0.830503	-0.0154802	-1.92326	0
0.7640	-6.9709	1.91438	2.42264	-0.702142	0
0.7647	-10.9388	0.999418	6.69517	-0.0915838	0
0.7653	-10.0238	0.0844579	8.52957	0.824254	0
0.7660	-6.35533	-0.21959	7.00477	0.824254	0
0.7667	-3.00298	-2.66324	7.6085	1.74009	0
0.7673	4.93287	-3.88225	10.0544	1.74009	0
0.7680	13.476	-0.21959	10.0544	-1.00742	0
0.7687	12.2531	0.0844579	10.0544	-2.8391	0
0.7693	7.37851	-5.40812	10.9677	0.213696	0
0.7700	6.45515	-5.71498	7.9181	1.43481	0
0.7707	5.24065	-0.830503	5.47224	-1.00742	0
0.7713	3.71005	-0.830503	7.00477	1.12953	0
0.7720	3.71005	-2.66324	5.47224	3.57177	0
0.7727	1.27273	-2.05233	1.81118	0.824254	0
0.7733	-2.38741	-2.35637	4.86851	-1.00742	0
0.7740	-1.17291	-5.40812	8.52957	1.74009	0
0.7747	1.87998	-5.10407	5.17037	3.57177	0
0.7753	1.5722	-3.5782	2.12078	2.96121	0
0.7760	0.357695	-5.40812	2.12078	1.74009	0
0.7767	2.18776	-4.49316	-0.93655	-0.396863	0
0.7773	2.79502	-0.526454	-4.288	-1.92326	0
0.7780	1.5722	-1.74546	-1.84988	-1.00742	0
0.7787	1.87998	-5.40812	0.897849	-0.0915838	0
0.7793	2.79502	-3.88225	-1.23841	-2.53382	0
0.7800	1.87998	-3.88225	-1.84988	-4.36549	0
0.7807	3.41058	-7.24086	2.42264	-2.8391	0
0.7813	6.15569	-6.32308	4.25704	-1.00742	0
0.7820	4.93287	-3.88225	2.73225	-2.22854	0
0.7827	3.41058	-5.71498	1.50932	-3.75494	0
0.7833	4.62508	-4.18911	0.595986	-2.8391	0
0.7840	3.71005	0.69537	-0.325083	-1.92326	0
0.7847	2.79502	0.0844579	-0.0154802	-2.53382	0
0.7853	5.54012	-1.74546	1.50932	-2.53382	0
0.7860	8.59301	0.388506	1.19971	-2.8391	0
0.7867	8.59301	0.0844579	-0.325083	-4.67077	0
0.7873	10.4231	-2.66324	0.286383	-6.19717	0
0.7880	13.7838	-1.44141	3.03411	-5.28133	0
0.7887	11.9537	-0.21959	2.73225	-4.67077	0
0.7893	8.59301	-1.74546	0.897849	-5.58661	0
0.7900	8.59301	-1.44141	2.42264	-5.58661	0
0.7907	8.90079	0.388506	4.25704	-4.67077	0
0.7913	5.54012	0.0844579	2.42264	-4.06021	0
0.7920	2.79502	0.0844579	-0.93655	-5.58661	0
0.7927	2.79502	0.999418	-1.54028	-7.72357	0
0.7933	1.87998	-0.830503	-1.23841	-7.72357	0
0.7940	-0.257873	-2.35637	-0.325083	-6.80773	0
0.7947	-2.08794	-1.13737	-0.93655	-7.41829	0
0.7953	-2.38741	-0.21959	-2.15174	-9.85543	0
0.7960	-1.47237	0.999418	-1.23841	-11.0766	0
0.7967	0.657161	1.91438	0.595986	-8.02885	0
0.7973	1.87998	0.999418	-1.84988	-5.28133	0
0.7980	0.049911	-1.13737	-4.89947	-5.58661	0
0.7987	-2.69519	-0.526454	-4.59761	-6.80773	0
0.7993	-2.38741	0.69537	-4.59761	-7.41829	0
0.8000	-1.17291	-0.526454	-8.25867	-8.94468	0
0.8007	-4.52526	-2.05233	-10.3949	-8.63941	0
0.8013	-7.88594	-1.74546	-7.6472	-5.58661	0
0.8020	-6.9709	0.999418	-2.76321	-3.75494	0
0.8027	-4.2258	3.74711	0.595986	-5.89189	0
0.8033	-5.14083	4.05116	0.595986	-8.02885	0
0.8040	-9.10876	2.22124	-0.0154802	-7.72357	0
0.8047	-10.0238	0.388506	1.50932	-6.50245	0
0.8053	-6.35533	0.0844579	4.55891	-5.89189	0
0.8060	-5.4403	1.91438	7.9181	-6.19717	0
0.8067	-7.88594	2.83215	8.83143	-7.11301	0
0.8073	-7.57815	3.1362	8.52957	-6.50245	0
0.8080	-6.66312	3.74711	8.83143	-5.89189	0
0.8087	-6.66312	2.22124	7.6085	-6.50245	0
0.8093	-4.83305	-0.830503	2.12078	-6.50245	0
0.8100	-3.00298	-0.830503	-3.07281	-5.58661	0
0.8107	-4.52526	1.91438	-5.51094	-6.50245	0
0.8113	-7.27037	3.1362	-8.87013	-7.72357	0
0.8120	-8.80097	2.83215	-11.3083	-7.41829	0
0.8127	-7.27037	2.52529	-10.6968	-7.41829	0
0.8133	-4.52526	1.91438	-10.0853	-7.41829	0
0.8140	-2.69519	1.91438	-9.4816	-6.80773	0
0.8147	-0.257873	1.91438	-9.4816	-7.41829	0
0.8153	-2.69519	0.388506	-14.056	-8.02885	0
0.8160	-11.8539	0.0844579	-18.6304	-9.24996	0
0.8167	-16.1212	0.999418	-19.5514	-10.7713	0
0.8173	-12.1533	0.0844579	-18.6304	-10.466	0
0.8180	-9.10876	-0.830503	-18.0266	-8.33413	0
0.8187	-8.1854	2.52529	-18.6304	-6.50245	0
0.8193	-5.4403	3.1362	-20.7666	-6.19717	0
0.8200	-3.91801	-1.13737	-20.7666	-5.89189	0
0.8207	-3.91801	-1.74546	-16.1922	-4.06021	0
0.8213	-4.2258	0.69537	-13.7541	-3.44966	0
0.8220	-5.4403	-0.830503	-14.6675	-5.58661	0
0.8227	-6.35533	-1.74546	-12.8331	-6.80773	0
0.8233	-5.4403	1.30628	-7.94906	-3.44966	0
0.8240	-6.35533	1.30628	-4.59761	-1.3127	0
0.8247	-5.4403	-0.21959	-2.15174	-3.14438	0
0.8253	-2.38741	2.22124	-2.76321	-2.8391	0
0.8260	-1.78016	3.74711	-5.8128	0.213696	0
0.8267	-3.31076	3.1362	-4.89947	0.824254	0
0.8273	-2.38741	3.74711	-1.54028	0.213696	0
0.8280	-0.865124	3.1362	-1.54028	1.12953	0
0.8287	0.357695	0.999418	-1.84988	1.43481	0
0.8293	1.87998	0.999418	2.42264	1.74009	0
0.8300	1.87998	0.999418	4.55891	3.87705	0
0.8307	1.87998	0.388506	4.86851	4.18233	0
0.8313	1.87998	0.388506	7.00477	1.74009	0
0.8320	-0.865124	0.0844579	5.47224	0.824254	0
0.8327	-3.61023	0.0844579	-0.325083	1.43481	0
0.8333	-1.78016	0.999418	-1.23841	2.35065	0
0.8340	-0.257873	0.0844579	1.50932	3.57177	0
0.8347	-0.865124	-1.13737	2.42264	1.74009	0
0.8353	-0.257873	0.0844579	6.69517	-0.396863	0
0.8360	0.964946	-0.21959	12.4925	2.04537	0
0.8367	1.27273	-1.74546	9.74476	4.48761	0
0.8373	-0.257873	-0.830503	3.64558	3.57177	0
0.8380	-2.69519	-0.21959	5.17037	4.18233	0
0.8387	-1.47237	0.0844579	7.9181	4.48761	0
0.8393	1.87998	3.74711	5.47224	1.12953	0
0.8400	0.964946	3.74711	2.73225	1.12953	0
0.8407	-0.865124	-0.526454	2.42264	5.40344	0
0.8413	0.964946	-0.830503	2.12078	5.40344	0
0.8420	0.357695	1.91438	3.03411	4.48761	0
0.8427	-1.78016	0.999418	4.86851	7.23003	0
0.8433	0.657161	-1.74546	3.64558	9.67227	0
0.8440	3.41058	-1.44141	1.19971	6.61947	0
0.8447	0.964946	-0.830503	1.19971	3.57177	0
0.8453	-1.78016	-2.05233	1.50932	5.40344	0
0.8460	-0.865124	-3.5782	1.50932	8.14587	0
0.8467	0.049911	-3.88225	1.81118	6.92475	0
0.8473	-1.78016	-2.66324	3.64558	5.70364	0
0.8480	-4.52526	0.0844579	5.78184	7.84059	0
0.8487	-9.71601	0.999418	5.17037	9.97755	0
0.8493	-14.599	-1.74546	2.73225	10.8934	0
0.8500	-12.4611	-2.35637	4.25704	10.8934	0
0.8507	-6.35533	0.999418	7.00477	11.5039	0
0.8513	-5.4403	4.05116	5.17037	11.5039	0
0.8520	-7.27037	3.74711	4.55891	9.97755	0
0.8527	-4.2258	-0.21959	9.74476	8.14587	0
0.8533	0.964946	-3.88225	12.8021	6.92475	0
0.8540	0.964946	-2.66324	10.0544	8.14587	0
0.8547	-0.865124	-0.830503	4.86851	9.97755	0
0.8553	1.27273	-2.66324	-0.626946	9.97755	0
0.8560	7.37851	-2.35637	-2.15174	8.14587	0
0.8567	10.1236	1.30628	-2.46135	7.53531	0
0.8573	5.8479	0.0844579	-8.56053	8.45115	0
0.8580	0.964946	-4.79721	-14.3578	8.75643	0
0.8587	0.964946	-5.10407	-10.3949	8.14587	0
0.8593	3.71005	-2.05233	-3.98614	7.23003	0
0.8600	4.62508	-0.526454	-3.07281	7.23003	0
0.8607	1.27273	1.30628	-1.23841	6.31419	0
0.8613	-1.78016	2.52529	3.64558	5.09817	0
0.8620	-2.08794	1.30628	5.78184	6.31419	0
0.8627	-2.08794	1.91438	6.39331	7.53531	0
0.8633	-2.38741	3.44025	8.83143	4.48761	0
0.8640	-1.78016	1.61033	10.6658	0.824254	0
0.8647	0.964946	-0.21959	9.74476	1.43481	0
0.8653	5.8479	0.999418	10.3562	1.74009	0
0.8660	11.9537	0.69537	11.5792	2.04537	0
0.8667	13.7838	0.0844579	9.4429	3.57177	0
0.8673	11.0386	1.91438	5.47224	2.96121	0
0.8680	8.59301	1.61033	3.33597	1.12953	0
0.8687	5.54012	-0.830503	0.595986	1.74009	0
0.8693	2.79502	-0.526454	-3.98614	2.65593	0
0.8700	3.71005	0.999418	-7.6472	1.74009	0
0.8707	4.93287	1.91438	-9.78346	0.824254	0
0.8713	3.71005	2.52529	-7.94906	0.518975	0
0.8720	2.79502	0.388506	-3.67654	1.12953	0
0.8727	3.71005	-0.526454	-3.07281	2.96121	0
0.8733	1.27273	2.83215	-3.98614	2.65593	0
0.8740	-2.08794	4.35803	-3.98614	1.43481	0
0.8747	-0.257873	2.83215	-5.8128	0.824254	0
0.8753	3.1028	4.35803	-9.4816	-0.396863	0
0.8760	3.1028	4.96612	-7.34534	-3.14438	0
0.8767	2.18776	0.999418	-1.23841	-4.36549	0
0.8773	3.1028	-2.66324	3.94744	-3.75494	0
0.8780	2.79502	-2.66324	7.00477	-2.22854	0
0.8787	1.5722	-2.05233	7.9181	-1.3127	0
0.8793	2.18776	-2.66324	7.00477	-3.75494	0
0.8800	0.964946	-2.96729	4.55891	-6.50245	0
0.8807	-3.00298	-2.96729	3.03411	-5.58661	0
0.8813	-4.52526	-3.5782	2.73225	-4.36549	0
0.8820	-3.91801	-2.96729	3.33597	-4.67077	0
0.8827	-4.83305	-2.05233	2.12078	-3.75494	0
0.8833	-3.00298	-2.66324	-2.76321	-3.44966	0
0.8840	0.049911	-2.35637	-7.03573	-3.75494	0
0.8847	-0.257873	-0.830503	-5.8128	-2.22854	0
0.8853	4.62508	-3.5782	-0.325083	-2.8391	0
0.8860	16.5289	-6.32308	4.25704	-4.06021	0
0.8867	19.8895	-2.66324	6.0837	-1.92326	0
0.8873	11.3381	1.91438	3.64558	-2.53382	0
0.8880	1.5722	0.0844579	-4.59761	-6.80773	0
0.8887	-6.05587	-2.66324	-10.6968	-4.67077	0
0.8893	-11.8539	-3.5782	-10.6968	0.824254	0
0.8900	-10.0238	-3.88225	-11.3083	-0.396863	0
0.8907	-2.69519	-2.66324	-13.7541	-3.14438	0
0.8913	0.964946	-1.44141	-9.4816	-3.14438	0
0.8920	1.27273	-3.5782	2.12078	-4.97605	0
0.8927	1.87998	-5.40812	10.6658	-4.67077	0
0.8933	0.964946	-2.66324	13.104	-1.00742	0
0.8940	-3.91801	-1.74546	12.4925	-1.61798	0
0.8947	-11.2383	-4.49316	8.83143	-4.67077	0
0.8953	-17.0363	-4.49316	6.0837	-4.06021	0
0.8960	-19.1741	-2.96729	4.55891	-2.8391	0
0.8967	-18.5669	-5.40812	0.286383	-3.75494	0
0.8973	-14.9067	-8.15582	-4.89947	-3.75494	0
0.8980	-12.1533	-6.62994	-4.89947	-3.14438	0
0.8987	-14.9067	-4.18911	-4.89947	-4.06021	0
0.8993	-17.0363	-2.35637	-8.56053	-6.80773	0
0.9000	-14.599	-2.66324	-9.78346	-9.85543	0
0.9007	-15.2062	-6.32308	-9.4816	-9.24996	0
0.9013	-16.429	-8.15582	-11.0064	-5.28133	0
0.9020	-9.71601	-5.71498	-9.4816	-3.14438	0
0.9027	-0.557339	-4.79721	-5.8128	-4.36549	0
0.9033	4.62508	-3.5782	-4.288	-4.06021	0
0.9040	8.90079	0.0844579	-2.76321	-1.92326	0
0.9047	10.1236	-0.526454	-0.325083	-3.14438	0
0.9053	5.54012	-2.96729	-0.93655	-6.19717	0
0.9060	1.27273	-1.13737	-1.84988	-4.06021	0
0.9067	0.657161	0.69537	-1.23841	-1.00742	0
0.9073	-0.257873	-0.21959	-3.07281	-1.92326	0
0.9080	-1.78016	0.69537	-3.07281	-2.22854	0
0.9087	-2.69519	1.61033	3.33597	-1.00742	0
0.9093	-3.31076	-1.74546	7.6085	-0.702142	0
0.9100	-1.47237	-2.05233	6.69517	-1.00742	0
0.9107	0.049911	0.999418	7.00477	-0.0915838	0
0.9113	-2.08794	0.999418	7.9181	-1.92326	0
0.9120	-3.31076	-1.13737	4.86851	-5.58661	0
0.9127	-1.78016	-1.44141	3.33597	-5.28133	0
0.9133	-2.08794	-1.13737	5.78184	-2.8391	0
0.9140	-4.52526	-1.44141	6.0837	-2.8391	0
0.9147	-2.38741	-0.830503	3.64558	-3.44966	0
0.9153	1.87998	-1.74546	5.17037	-1.3127	0
0.9160	2.18776	-2.66324	7.30663	-1.00742	0
0.9167	-2.38741	-0.830503	3.33597	-1.3127	0
0.9173	-5.4403	-0.830503	-1.54028	-0.0915838	0
0.9180	-3.31076	-1.74546	-3.67654	0.213696	0
0.9187	-0.865124	-0.830503	-5.8128	-1.3127	0
0.9193	-3.00298	-0.830503	-6.1224	-1.3127	0
0.9200	-4.52526	-3.5782	-2.46135	-1.00742	0
0.9207	-3.00298	-2.96729	-2.76321	-1.3127	0
0.9213	-3.61023	-1.13737	-6.42427	-0.396863	0
0.9220	-2.69519	-0.830503	-4.288	-0.0915838	0
0.9227	2.79502	-0.21959	0.897849	0.213696	0
0.9233	4.01783	-0.21959	2.12078	-0.0915838	0
0.9240	0.657161	-1.44141	1.81118	-2.53382	0
0.9247	1.5722	-1.74546	3.64558	-4.06021	0
0.9253	5.24065	-0.526454	4.55891	-1.00742	0
0.9260	6.76294	2.22124	4.25704	1.43481	0
0.9267	9.20858	3.44025	5.17037	1.12953	0
0.9273	11.9537	2.52529	4.25704	0.824254	0
0.9280	10.1236	3.44025	1.50932	-0.0915838	0
0.9287	7.37851	6.492	-1.23841	-1.00742	0
0.9293	7.37851	6.18795	-2.15174	-1.00742	0
0.9300	7.98576	4.05116	-2.76321	-1.00742	0
0.9307	6.76294	3.44025	-4.288	-1.00742	0
0.9313	4.62508	3.44025	-5.51094	0.824254	0
0.9320	4.62508	2.83215	-3.07281	1.12953	0
0.9327	6.45515	3.1362	-0.325083	-1.92326	0
0.9333	5.8479	4.66208	-1.23841	-4.36549	0
0.9340	2.18776	5.57704	-1.23841	-3.44966	0
0.9347	1.5722	4.96612	0.595986	-2.8391	0
0.9353	3.71005	3.74711	-0.626946	-5.28133	0
0.9360	4.62508	3.1362	-3.07281	-6.19717	0
0.9367	4.01783	1.91438	-3.07281	-4.67077	0
0.9373	3.71005	0.69537	-4.288	-4.67077	0
0.9380	3.71005	1.30628	-4.89947	-6.19717	0
0.9387	5.24065	1.61033	-0.93655	-5.58661	0
0.9393	7.37851	0.999418	0.897849	-5.89189	0
0.9400	6.15569	1.61033	-1.23841	-7.72357	0
0.9407	1.87998	1.91438	-0.93655	-6.80773	0
0.9413	-1.17291	1.30628	0.595986	-4.67077	0
0.9420	-1.17291	1.61033	-0.325083	-4.67077	0
0.9427	-0.865124	0.999418	1.50932	-6.50245	0
0.9433	-0.557339	0.0844579	5.78184	-8.33413	0
0.9440	0.657161	0.69537	8.83143	-8.33413	0
0.9447	1.27273	1.30628	10.6658	-8.63941	0
0.9453	3.41058	0.388506	12.1906	-9.85543	0
0.9460	6.45515	2.22124	11.881	-7.72357	0
0.9467	5.24065	5.8839	7.30663	-4.06021	0
0.9473	1.5722	4.66208	2.42264	-7.11301	0
0.9480	4.93287	0.999418	2.73225	-11.3818	0
0.9487	11.3381	1.61033	5.17037	-8.33413	0
0.9493	15.6138	3.74711	4.25704	-5.58661	0
0.9500	20.4968	2.83215	2.73225	-7.72357	0
0.9507	20.4968	2.22124	3.33597	-7.11301	0
0.9513	11.6459	1.91438	2.42264	-5.89189	0
0.9520	4.01783	0.0844579	2.42264	-8.02885	0
0.9527	2.49555	0.0844579	6.39331	-8.63941	0
0.9533	1.5722	2.52529	6.69517	-7.72357	0
0.9540	1.87998	2.52529	-1.54028	-9.24996	0
0.9547	1.87998	1.61033	-9.17199	-9.85543	0
0.9553	0.357695	2.22124	-7.94906	-8.33413	0
0.9560	-0.257873	1.30628	-3.07281	-6.80773	0
0.9567	-1.78016	0.69537	-3.98614	-6.80773	0
0.9573	-7.27037	2.52529	-8.87013	-7.72357	0
0.9580	-9.71601	4.66208	-9.78346	-7.72357	0
0.9587	-6.05587	5.27299	-7.6472	-5.28133	0
0.9593	-3.61023	4.96612	-5.8128	-4.67077	0
0.9600	-6.05587	4.66208	-4.59761	-7.41829	0
0.9607	-9.10876	3.74711	-7.03573	-7.11301	0
0.9613	-9.40822	2.22124	-12.2216	-4.36549	0
0.9620	-7.57815	2.83215	-13.4445	-3.75494	0
0.9627	-5.4403	5.27299	-13.1427	-3.75494	0
0.9633	-2.69519	4.66208	-14.6675	-1.92326	0
0.9640	0.657161	1.61033	-14.056	-1.3127	0
0.9647	1.27273	1.30628	-9.78346	-1.00742	0
0.9653	0.049911	4.66208	-7.34534	-1.00742	0
0.9660	-0.257873	6.492	-8.56053	-1.00742	0
0.9667	-1.78016	5.8839	-8.56053	-0.702142	0
0.9673	-3.91801	5.27299	-7.6472	-0.0915838	0
0.9680	-5.4403	5.57704	-6.1224	1.12953	0
0.9687	-6.35533	5.57704	-2.76321	2.65593	0
0.9693	-5.4403	5.8839	1.50932	2.04537	0
0.9700	-1.78016	6.492	3.94744	3.57177	0
0.9707	1.27273	5.57704	3.64558	6.61947	0
0.9713	1.27273	3.74711	4.25704	5.40344	0
0.9720	1.27273	2.83215	6.0837	3.26649	0
0.9727	2.79502	2.52529	4.25704	4.79289	0
0.9733	3.71005	0.0844579	0.595986	5.40344	0
0.9740	1.27273	-1.13737	-1.23841	5.40344	0
0.9747	-2.69519	0.69537	0.595986	9.36699	0
0.9753	-2.69519	1.61033	3.33597	11.5039	0
0.9760	0.049911	0.999418	4.86851	9.67227	0
0.9767	-1.17291	2.52529	4.25704	8.75643	0
0.9773	-2.69519	2.52529	0.897849	7.23003	0
0.9780	2.18776	0.999418	0.286383	7.84059	0
0.9787	6.76294	1.91438	1.19971	10.8934	0
0.9793	4.93287	1.61033	-3.07281	11.8092	0
0.9800	4.01783	0.0844579	-7.94906	13.0303	0
0.9807	7.07072	1.61033	-5.8128	16.6937	0
0.9813	6.45515	3.44025	-0.93655	14.2515	0
0.9820	3.71005	2.22124	1.50932	11.5039	0
0.9827	4.32562	2.52529	4.25704	16.3884	0
0.9833	4.01783	3.44025	5.17037	16.6937	0
0.9840	0.964946	0.999418	2.73225	11.1987	0
0.9847	1.87998	-1.13737	5.17037	13.6409	0
0.9853	4.62508	-0.830503	9.4429	19.1359	0
0.9860	5.54012	-2.05233	7.00477	17.6095	0
0.9867	7.37851	-1.74546	3.94744	15.4726	0
0.9873	6.76294	0.999418	3.64558	17.3043	0
0.9880	1.5722	1.30628	0.595986	16.3884	0
0.9887	0.049911	0.388506	-3.98614	13.6409	0
0.9893	1.87998	1.91438	-4.89947	12.4198	0
0.9900	-0.865124	0.999418	-4.89947	12.4198	0
0.9907	-3.91801	-1.13737	-3.37467	13.0303	0
0.9913	-2.69519	-0.526454	-2.15174	15.4726	0
0.9920	-2.08794	2.83215	-4.89947	16.3884	0
0.9927	-2.69519	4.35803	-6.73387	15.7779	0
0.9933	-0.865124	2.22124	-3.07281	15.7779	0
0.9940	0.657161	0.388506	1.81118	18.2201	0
0.9947	-0.865124	0.999418	4.25704	20.0518	0
0.9953	-2.69519	1.30628	4.25704	19.4412	0
0.9960	-2.08794	-0.526454	3.33597	16.6937	0
0.9967	0.049911	-1.74546	4.25704	14.862	0
0.9973	-0.557339	-3.27134	6.39331	15.4726	0
0.9980	-3.61023	-5.40812	5.78184	17.3043	0
0.9987	-4.52526	-5.10407	2.12078	17.9148	0
0.9993	-3.61023	-4.49316	1.50932	16.3884	0
1.0000	-5.4403	-5.40812	3.33597	16.0831	0
1.0007	-7.57815	-6.01903	3.33597	17.9148	0
1.0013	-7.88594	-6.32308	6.0837	16.0831	0
1.0020	-8.1854	-6.93399	11.5792	12.4198	0
1.0027	-6.35533	-5.10407	11.881	14.2515	0
1.0033	-3.61023	-3.5782	7.6085	16.0831	0
1.0040	-2.69519	-4.49316	5.78184	12.4198	0
1.0047	-2.69519	-3.5782	4.55891	11.8092	0
1.0053	-1.17291	-3.27134	3.33597	14.862	0
1.0060	-1.47237	-4.79721	3.03411	14.5567	0
1.0067	-2.08794	-3.5782	-0.325083	13.3356	0
1.0073	-3.31076	-2.66324	-5.8128	13.6409	0
1.0080	-4.83305	-5.40812	-6.73387	10.8934	0
1.0087	-4.2258	-5.40812	-5.51094	7.84059	0
1.0093	-3.61023	-2.66324	-6.73387	9.67227	0
1.0100	-6.05587	-4.79721	-6.73387	11.5039	0
1.0107	-7.57815	-7.24086	-5.51094	9.06171	0
1.0113	-7.27037	-5.10407	-4.89947	6.00891	0
1.0120	-8.1854	-4.79721	-3.98614	4.79289	0
1.0127	-6.66312	-6.93399	-3.37467	3.57177	0
1.0133	-3.91801	-5.40812	-4.59761	3.57177	0
1.0140	-5.4403	-4.49316	-4.59761	5.09817	0
1.0147	-5.74808	-7.24086	-4.89947	5.40344	0
1.0153	-3.00298	-6.93399	-6.1224	2.04537	0
1.0160	-3.61023	-4.49316	-5.20907	0.824254	0
1.0167	-4.52526	-4.79721	-3.98614	2.35065	0
1.0173	-1.78016	-5.40812	-6.73387	2.65593	0
1.0180	-2.08794	-5.40812	-8.56053	1.12953	0
1.0187	-3.31076	-5.10407	-5.8128	1.12953	0
1.0193	1.87998	-3.88225	-2.76321	-1.00742	0
1.0200	4.93287	-4.49316	-0.93655	-3.44966	0
1.0207	2.49555	-8.15582	0.897849	-1.92326	0
1.0213	2.79502	-8.45986	1.50932	-0.0915838	0
1.0220	4.62508	-7.24086	1.81118	-1.61798	0
1.0227	3.1028	-7.84895	1.81118	-1.92326	0
1.0233	1.87998	-7.24086	1.19971	-0.0915838	0
1.0240	1.5722	-5.71498	1.50932	-1.00742	0
1.0247	-0.557339	-4.49316	2.12078	-2.53382	0
1.0253	-2.69519	-2.96729	-0.325083	-1.92326	0
1.0260	-4.52526	-3.27134	-2.46135	-1.92326	0
1.0267	-6.05587	-3.5782	0.595986	-3.75494	0
1.0273	-4.52526	-1.74546	3.64558	-4.97605	0
1.0280	-2.69519	-2.35637	3.03411	-4.67077	0
1.0287	-4.2258	-5.40812	1.50932	-2.8391	0
1.0293	-3.91801	-3.5782	-2.15174	-2.22854	0
1.0300	-0.865124	-0.21959	-4.89947	-3.14438	0
1.0307	1.5722	-1.74546	-0.93655	-3.75494	0
1.0313	3.1028	-1.44141	4.55891	-5.58661	0
1.0320	1.87998	0.999418	1.81118	-8.63941	0
1.0327	-1.17291	-0.526454	-3.67654	-8.33413	0
1.0333	0.964946	-2.35637	-5.20907	-4.67077	0
1.0340	4.93287	-2.35637	-6.1224	-3.44966	0
1.0347	3.71005	-3.5782	-10.0853	-6.50245	0
1.0353	1.27273	-3.88225	-12.2216	-7.41829	0
1.0360	1.5722	-2.66324	-8.87013	-4.97605	0
1.0367	2.79502	-3.27134	-3.07281	-4.67077	0
1.0373	4.93287	-4.49316	-0.325083	-7.41829	0
1.0380	5.8479	-2.66324	-0.325083	-9.24996	0
1.0387	1.87998	-1.74546	-0.325083	-8.33413	0
1.0393	-0.865124	-1.44141	1.50932	-6.50245	0
1.0400	0.964946	-0.526454	4.86851	-5.28133	0
1.0407	0.357695	-0.830503	7.30663	-5.89189	0
1.0413	-5.4403	-0.830503	4.25704	-8.02885	0
1.0420	-10.9388	1.91438	-0.325083	-6.50245	0
1.0427	-11.8539	4.05116	-2.46135	-3.14438	0
1.0433	-10.3233	4.66208	-4.59761	-3.75494	0
1.0440	-10.9388	4.35803	-5.8128	-6.50245	0
1.0447	-10.0238	1.91438	-2.15174	-5.58661	0
1.0453	-4.2258	0.999418	1.81118	-6.19717	0
1.0460	2.79502	2.83215	3.94744	-8.33413	0
1.0467	4.62508	3.74711	6.69517	-5.89189	0
1.0473	2.79502	3.44025	8.52957	-4.67077	0
1.0480	0.357695	4.66208	7.6085	-8.63941	0
1.0487	-0.557339	5.27299	7.6085	-8.63941	0
1.0493	-0.557339	3.44025	8.52957	-4.06021	0
1.0500	-2.69519	3.74711	6.0837	-4.36549	0
1.0507	-4.52526	4.66208	3.33597	-6.50245	0
1.0513	-1.78016	2.83215	2.42264	-5.58661	0
1.0520	0.357695	0.999418	2.42264	-4.97605	0
1.0527	0.657161	3.1362	2.42264	-4.67077	0
1.0533	2.49555	4.35803	3.64558	-1.00742	0
1.0540	1.87998	1.91438	3.64558	-0.0915838	0
1.0547	-0.257873	2.52529	2.42264	-3.75494	0
1.0553	1.87998	4.66208	2.42264	-6.19717	0
1.0560	3.41058	1.91438	3.03411	-4.97605	0
1.0567	-1.17291	-1.74546	0.595986	-6.50245	0
1.0573	-4.83305	-0.526454	-0.626946	-8.94468	0
1.0580	-6.05587	0.388506	0.897849	-7.11301	0
1.0587	-8.1854	0.69537	-1.23841	-3.75494	0
1.0593	-9.10876	0.388506	-3.98614	-4.36549	0
1.0600	-8.1854	-2.66324	-1.23841	-7.41829	0
1.0607	-6.35533	-3.5782	1.19971	-7.11301	0
1.0613	-3.91801	-0.830503	0.286383	-4.36549	0
1.0620	-2.69519	-0.830503	1.50932	-2.8391	0
1.0627	-3.61023	-1.74546	2.73225	-2.8391	0
1.0633	-1.47237	-0.526454	0.897849	-3.14438	0
1.0640	0.357695	-1.74546	1.19971	-2.8391	0
1.0647	-1.78016	-2.35637	3.03411	-2.22854	0
1.0653	-2.08794	0.999418	2.12078	-3.75494	0
1.0660	-0.865124	0.69537	3.33597	-5.89189	0
1.0667	-1.47237	-0.830503	6.0837	-4.36549	0
1.0673	-0.865124	3.1362	3.33597	-2.8391	0
1.0680	-0.865124	3.74711	-1.23841	-5.58661	0
1.0687	-2.69519	-0.526454	-2.15174	-8.33413	0
1.0693	-0.865124	-1.13737	-0.93655	-6.19717	0
1.0700	3.1028	-0.830503	0.897849	-3.44966	0
1.0707	2.79502	-1.74546	1.50932	-3.14438	0
1.0713	1.87998	0.0844579	-1.23841	-2.22854	0
1.0720	3.1028	0.999418	-1.84988	-1.92326	0
1.0727	4.01783	-1.74546	0.286383	-3.75494	0
1.0733	5.54012	-1.74546	2.12078	-3.44966	0
1.0740	6.76294	0.0844579	3.64558	-0.0915838	0
1.0747	3.71005	-0.830503	5.78184	-0.396863	0
1.0753	-0.257873	-0.526454	6.0837	-3.44966	0
1.0760	-0.257873	1.30628	6.69517	-1.92326	0
1.0767	0.657161	0.999418	9.74476	-0.0915838	0
1.0773	1.87998	0.0844579	10.0544	-1.92326	0
1.0780	5.24065	0.69537	7.00477	-0.702142	0
1.0787	7.37851	2.22124	6.0837	3.57177	0
1.0793	5.54012	2.83215	5.47224	4.48761	0
1.0800	4.01783	0.388506	3.03411	2.04537	0
1.0807	3.71005	-2.66324	0.286383	0.518975	0
1.0813	2.18776	-3.27134	-1.54028	0.824254	0
1.0820	-0.257873	-3.27134	-3.07281	2.96121	0
1.0827	-2.69519	-2.35637	-2.76321	4.18233	0
1.0833	-4.52526	0.0844579	-0.0154802	1.74009	0
1.0840	-3.91801	-0.526454	1.19971	0.824254	0
1.0847	-1.47237	-1.13737	-1.54028	0.824254	0
1.0853	1.87998	-0.21959	-2.46135	-0.0915838	0
1.0860	3.71005	-0.526454	0.286383	1.43481	0
1.0867	4.93287	0.0844579	2.12078	4.79289	0
1.0873	6.45515	2.83215	-0.0154802	3.57177	0
1.0880	7.37851	2.83215	-0.626946	0.518975	0
1.0887	7.37851	1.30628	2.73225	1.74009	0
1.0893	9.50804	0.69537	6.0837	3.57177	0
1.0900	12.5609	0.388506	5.17037	3.87705	0
1.0907	9.50804	4.05116	1.81118	4.48761	0
1.0913	1.5722	7.40977	-1.23841	2.65593	0
1.0920	-5.4403	2.83215	-3.67654	-1.00742	0
1.0927	-11.2383	-1.13737	-5.8128	-0.396863	0
1.0933	-13.6839	0.999418	-5.8128	0.824254	0
1.0940	-9.71601	2.52529	-2.76321	-1.3127	0
1.0947	-4.83305	1.91438	-0.626946	-1.92326	0
1.0953	-4.52526	2.83215	-1.23841	-1.00742	0
1.0960	-5.4403	1.30628	-0.325083	-1.00742	0
1.0967	-3.91801	-0.526454	3.94744	-0.396863	0
1.0973	-0.865124	0.999418	6.0837	0.213696	0
1.0980	1.87998	1.91438	3.64558	0.213696	0
1.0987	2.18776	0.0844579	3.33597	0.518975	0
1.0993	1.87998	-1.13737	4.86851	-0.396863	0
1.1000	0.964946	0.0844579	4.25704	-1.92326	0
1.1007	0.357695	3.44025	3.33597	-2.53382	0
1.1013	1.87998	3.44025	2.12078	-1.61798	0
1.1020	3.1028	0.388506	-1.54028	-0.0915838	0
1.1027	1.87998	1.30628	-5.20907	2.35065	0
1.1033	2.18776	4.66208	-6.73387	2.65593	0
1.1040	6.15569	3.74711	-5.20907	0.213696	0
1.1047	7.07072	2.52529	-3.07281	-0.702142	0
1.1053	5.54012	2.22124	-4.59761	2.35065	0
1.1060	6.45515	1.91438	-8.56053	3.26649	0
1.1067	4.93287	2.83215	-9.17199	-0.0915838	0
1.1073	0.357695	2.83215	-6.42427	-1.92326	0
1.1080	0.049911	1.91438	-3.07281	-0.0915838	0
1.1087	0.964946	5.27299	1.50932	-1.92326	0
1.1093	-0.257873	6.492	3.64558	-4.67077	0
1.1100	0.657161	0.999418	3.33597	-2.22854	0
1.1107	3.41058	-1.44141	4.55891	1.12953	0
1.1113	4.01783	1.30628	5.17037	0.518975	0
1.1120	6.15569	0.999418	4.25704	-1.00742	0
1.1127	8.29354	0.0844579	2.42264	-1.00742	0
1.1133	4.32562	1.61033	-3.07281	-0.702142	0
1.1140	-1.17291	1.91438	-6.73387	0.824254	0
1.1147	1.5722	1.91438	-3.07281	2.65593	0
1.1153	5.54012	4.35803	0.286383	3.57177	0
1.1160	3.41058	3.1362	-1.23841	2.65593	0
1.1167	2.18776	0.0844579	-0.93655	0.213696	0
1.1173	5.54012	0.69537	1.50932	-1.00742	0
1.1180	4.62508	1.91438	2.42264	-0.0915838	0
1.1187	-0.865124	0.388506	5.17037	1.74009	0
1.1193	-2.38741	0.0844579	7.6085	3.57177	0
1.1200	-2.69519	1.61033	3.64558	3.57177	0
1.1207	-9.40822	2.22124	-1.54028	2.35065	0
1.1213	-14.2912	2.22124	-1.23841	1.74009	0
1.1220	-10.631	2.22124	0.897849	2.65593	0
1.1227	-5.14083	1.91438	-0.325083	1.43481	0
1.1233	-4.2258	1.91438	-3.07281	0.824254	0
1.1240	-5.74808	1.30628	-3.98614	2.65593	0
1.1247	-5.4403	0.69537	-4.59761	4.18233	0
1.1253	-3.61023	1.61033	-4.59761	4.48761	0
1.1260	-1.78016	1.91438	-2.15174	6.31419	0
1.1267	0.657161	1.30628	0.897849	6.61947	0
1.1273	3.71005	1.61033	-0.0154802	4.79289	0
1.1280	5.24065	3.74711	-3.07281	4.48761	0
1.1287	4.93287	5.27299	-3.07281	6.00891	0
1.1293	7.07072	3.74711	-1.54028	6.92475	0
1.1300	8.59301	0.999418	-2.15174	7.23003	0
1.1307	6.45515	0.69537	-2.76321	7.23003	0
1.1313	7.07072	2.22124	-0.93655	6.31419	0
1.1320	11.0386	0.999418	2.42264	5.40344	0
1.1327	11.9537	-0.526454	4.86851	5.40344	0
1.1333	9.20858	0.69537	7.9181	5.40344	0
1.1340	10.4231	0.69537	13.104	5.40344	0
1.1347	14.0915	-0.526454	17.0746	5.70364	0
1.1353	14.6988	-0.830503	15.2402	5.70364	0
1.1360	12.5609	-0.830503	12.1906	4.79289	0
1.1367	10.1236	-0.830503	10.6658	4.18233	0
1.1373	8.90079	0.999418	9.4429	6.00891	0
1.1380	7.67797	2.22124	7.6085	8.75643	0
1.1387	8.29354	1.61033	7.9181	7.23003	0
1.1393	9.50804	-0.526454	6.0837	2.96121	0
1.1400	7.98576	-2.35637	2.12078	3.57177	0
1.1407	6.45515	-1.74546	1.19971	5.40344	0
1.1413	7.07072	-2.35637	3.03411	3.57177	0
1.1420	4.93287	-5.40812	2.12078	2.65593	0
1.1427	0.657161	-4.49316	-0.325083	5.40344	0
1.1433	0.357695	-1.13737	-0.325083	5.70364	0
1.1440	0.357695	-0.830503	-0.325083	2.96121	0
1.1447	-3.61023	-0.830503	-4.89947	3.57177	0
1.1453	-7.27037	-0.830503	-11.0064	5.70364	0
1.1460	-7.88594	-2.05233	-13.1427	4.48761	0
1.1467	-9.40822	-1.44141	-13.1427	1.74009	0
1.1473	-9.10876	0.999418	-15.2789	2.65593	0
1.1480	-7.88594	-0.830503	-17.1056	3.57177	0
1.1487	-7.57815	-2.66324	-17.1056	1.74009	0
1.1493	-5.74808	-1.44141	-16.4941	1.74009	0
1.1500	-2.08794	-1.74546	-14.9693	3.57177	0
1.1507	-1.47237	-2.66324	-13.1427	4.18233	0
1.1513	-2.69519	-1.13737	-13.1427	2.96121	0
1.1520	-6.35533	-2.35637	-12.5312	0.824254	0
1.1527	-11.2383	-6.93399	-9.17199	-0.0915838	0
1.1533	-13.6839	-6.32308	-7.6472	1.43481	0
1.1540	-14.599	-1.74546	-8.25867	2.35065	0
1.1547	-14.599	-2.66324	-4.89947	-0.0915838	0
1.1553	-10.0238	-3.88225	-1.23841	-1.61798	0
1.1560	-5.14083	-0.830503	-0.626946	-1.00742	0
1.1567	-8.1854	0.388506	0.286383	-2.22854	0
1.1573	-12.7689	-3.5782	2.42264	-3.75494	0
1.1580	-11.8539	-4.49316	2.73225	-4.67077	0
1.1587	-9.71601	-1.74546	1.81118	-5.89189	0
1.1593	-9.40822	-1.44141	-0.325083	-6.50245	0
1.1600	-11.8539	-4.49316	-2.76321	-5.58661	0
1.1607	-17.0363	-7.24086	-3.98614	-5.58661	0
1.1613	-19.1741	-7.24086	-2.46135	-6.50245	0
1.1620	-17.3441	-6.01903	-0.325083	-4.67077	0
1.1627	-14.599	-3.88225	1.50932	-3.75494	0
1.1633	-11.2383	-1.74546	1.50932	-6.19717	0
1.1640	-8.1854	-2.05233	0.897849	-9.24996	0
1.1647	-9.10876	-3.27134	3.64558	-9.55016	0
1.1653	-10.0238	-2.96729	4.25704	-8.63941	0
1.1660	-8.1854	-1.74546	-1.23841	-9.55016	0
1.1667	-7.57815	-0.526454	-3.07281	-11.3818	0
1.1673	-7.88594	1.30628	-1.23841	-11.0766	0
1.1680	-5.74808	2.22124	-2.15174	-9.24996	0
1.1687	-4.83305	1.91438	-3.07281	-9.85543	0
1.1693	-5.4403	2.52529	1.50932	-10.1607	0
1.1700	-3.91801	2.52529	5.47224	-8.02885	0
1.1707	-3.00298	0.0844579	6.69517	-8.02885	0
1.1713	-3.31076	-1.13737	7.6085	-10.1607	0
1.1720	-1.78016	0.0844579	6.0837	-10.1607	0
1.1727	-1.47237	-1.13737	3.64558	-10.466	0
1.1733	-3.31076	-3.88225	5.17037	-11.6871	0
1.1740	-1.17291	-2.66324	7.30663	-9.85543	0
1.1747	2.79502	0.69537	6.0837	-8.63941	0
1.1753	1.87998	0.0844579	5.17037	-10.7713	0
1.1760	-1.78016	-3.5782	5.17037	-10.7713	0
1.1767	-1.17291	-4.49316	1.81118	-9.55016	0
1.1773	1.5722	-3.5782	-1.54028	-11.0766	0
1.1780	2.18776	-4.49316	-1.84988	-10.7713	0
1.1787	0.357695	-6.01903	-0.93655	-9.55016	0
1.1793	-2.08794	-5.40812	-2.76321	-10.7713	0
1.1800	-1.78016	-3.88225	-5.51094	-11.0766	0
1.1807	0.049911	-4.18911	-4.89947	-9.24996	0
1.1813	0.657161	-4.49316	-2.46135	-9.55016	0
1.1820	-0.557339	-1.74546	-2.15174	-10.7713	0
1.1827	-2.08794	1.61033	-4.59761	-10.1607	0
1.1833	-3.61023	0.0844579	-4.89947	-10.1607	0
1.1840	-3.31076	-3.88225	-4.89947	-9.24996	0
1.1847	0.049911	-2.66324	-7.6472	-8.02885	0
1.1853	1.87998	0.999418	-8.87013	-8.63941	0
1.1860	2.79502	-0.830503	-6.42427	-10.466	0
1.1867	3.1028	-1.13737	-3.98614	-9.24996	0
1.1873	1.87998	1.61033	-3.98614	-7.41829	0
1.1880	-1.17291	-1.13737	-4.89947	-7.72357	0
1.1887	-1.47237	-6.32308	-5.20907	-8.94468	0
1.1893	-0.865124	-3.88225	-3.37467	-7.72357	0
1.1900	-2.08794	-0.526454	-2.15174	-7.11301	0
1.1907	-2.69519	-1.74546	-3.07281	-8.33413	0
1.1913	-0.865124	-2.35637	-2.15174	-8.02885	0
1.1920	0.049911	-2.35637	1.19971	-5.89189	0
1.1927	0.049911	-3.5782	2.12078	-6.80773	0
1.1933	0.964946	-2.66324	2.42264	-9.55016	0
1.1940	1.87998	-0.21959	2.12078	-8.33413	0
1.1947	2.49555	-0.21959	-0.325083	-4.36549	0
1.1953	2.79502	-0.21959	0.595986	-2.53382	0
1.1960	6.45515	-0.21959	3.64558	-2.8391	0
1.1967	9.20858	-0.830503	3.94744	-2.8391	0
1.1973	7.98576	0.388506	2.73225	-3.75494	0
1.1980	7.98576	0.999418	3.94744	-2.8391	0
1.1987	11.6459	0.388506	5.17037	0.518975	0
1.1993	11.0386	2.22124	4.25704	0.824254	0
1.2000	6.76294	4.35803	-1.23841	-2.8391	0
1.2007	4.93287	2.83215	-6.73387	-3.44966	0
1.2013	0.357695	1.30628	-7.6472	-0.0915838	0
1.2020	-6.9709	1.61033	-7.03573	-0.0915838	0
1.2027	-8.1854	1.30628	-10.0853	-1.61798	0
1.2033	-6.35533	3.44025	-11.0064	0.213696	0
1.2040	-6.66312	5.27299	-9.4816	2.04537	0
1.2047	-5.4403	2.22124	-10.0853	1.74009	0
1.2053	-4.52526	-0.526454	-11.3083	2.04537	0
1.2060	-6.35533	1.91438	-10.0853	2.96121	0
1.2067	-5.4403	3.44025	-8.87013	3.57177	0
1.2073	-4.83305	1.30628	-7.34534	4.18233	0
1.2080	-7.27037	0.999418	-4.89947	4.18233	0
1.2087	-6.35533	1.91438	-5.20907	3.26649	0
1.2093	-3.61023	1.30628	-4.89947	2.65593	0
1.2100	-5.14083	1.91438	-0.0154802	2.65593	0
1.2107	-3.00298	4.96612	5.17037	3.57177	0
1.2113	1.27273	6.79886	4.86851	4.48761	0
1.2120	-0.865124	5.57704	2.42264	2.96121	0
1.2127	-2.08794	4.66208	2.42264	-0.0915838	0
1.2133	3.1028	4.05116	3.33597	-0.0915838	0
1.2140	4.62508	1.30628	4.55891	3.57177	0
1.2147	1.87998	-0.526454	6.0837	5.09817	0
1.2153	3.41058	1.91438	6.39331	3.57177	0
1.2160	4.62508	2.83215	4.25704	4.18233	0
1.2167	2.79502	0.999418	2.73225	5.70364	0
1.2173	1.87998	0.0844579	3.64558	4.18233	0
1.2180	0.657161	-1.44141	6.0837	2.96121	0
1.2187	-3.61023	-3.27134	5.78184	4.48761	0
1.2193	-4.83305	-1.74546	1.50932	2.96121	0
1.2200	-1.47237	0.388506	-2.15174	0.824254	0
1.2207	2.18776	-2.35637	-2.15174	2.35065	0
1.2213	4.62508	-3.88225	-2.15174	2.96121	0
1.2220	5.54012	-0.526454	-4.89947	1.74009	0
1.2227	7.37851	1.30628	-5.20907	2.96121	0
1.2233	8.29354	-1.13737	-5.8128	2.96121	0
1.2240	1.5722	-2.35637	-11.0064	-0.702142	0
1.2247	-6.35533	0.69537	-13.1427	-0.0915838	0
1.2253	-6.05587	3.1362	-7.03573	2.65593	0
1.2260	-3.00298	1.91438	-0.0154802	-0.0915838	0
1.2267	-1.78016	0.69537	3.64558	-1.92326	0
1.2273	2.79502	2.83215	5.47224	1.12953	0
1.2280	6.45515	3.1362	3.03411	1.74009	0
1.2287	2.79502	0.999418	-0.626946	-1.00742	0
1.2293	-0.865124	1.91438	2.42264	-2.22854	0
1.2300	0.964946	3.74711	6.0837	-1.3127	0
1.2307	0.964946	2.83215	0.595986	-1.00742	0
1.2313	-1.78016	2.83215	-4.59761	-1.92326	0
1.2320	-1.78016	4.66208	-0.325083	-2.53382	0
1.2327	1.87998	2.83215	4.25704	-1.61798	0
1.2333	3.41058	0.0844579	3.64558	0.213696	0
1.2340	0.964946	0.999418	3.33597	1.43481	0
1.2347	0.657161	1.61033	3.33597	1.74009	0
1.2353	3.1028	0.999418	1.50932	0.824254	0
1.2360	2.79502	1.61033	1.50932	-2.8391	0
1.2367	0.049911	1.30628	2.12078	-2.8391	0
1.2373	0.657161	-1.44141	0.595986	0.213696	0
1.2380	4.01783	-1.13737	1.50932	-1.61798	0
1.2387	4.62508	0.999418	3.03411	-5.58661	0
1.2393	0.964946	0.999418	1.50932	-4.67077	0
1.2400	0.357695	0.999418	0.897849	-3.44966	0
1.2407	3.71005	1.91438	1.81118	-4.36549	0
1.2413	2.79502	0.388506	-0.0154802	-2.8391	0
1.2420	-2.38741	0.0844579	-1.23841	-1.3127	0
1.2427	-1.78016	1.91438	0.286383	-1.92326	0
1.2433	1.27273	0.0844579	0.595986	-0.702142	0
1.2440	-1.78016	-1.74546	0.595986	0.518975	0
1.2447	-4.2258	1.91438	0.595986	-0.702142	0
1.2453	-1.17291	3.74711	-1.84988	-1.3127	0
1.2460	-1.78016	1.91438	-1.84988	-0.396863	0
1.2467	-3.91801	1.91438	-0.626946	-0.0915838	0
1.2473	0.049911	2.22124	-3.98614	-0.702142	0
1.2480	1.87998	2.52529	-6.73387	-3.75494	0
1.2487	-2.69519	3.1362	-3.07281	-6.50245	0
1.2493	-3.91801	2.83215	-2.15174	-4.97605	0
1.2500	-0.557339	2.52529	-6.42427	-2.8391	0
1.2507	0.049911	3.74711	-6.73387	-3.75494	0
1.2513	0.964946	2.83215	-3.07281	-4.67077	0
1.2520	3.71005	2.22124	-3.07281	-3.44966	0
1.2527	3.1028	3.74711	-5.8128	-2.22854	0
1.2533	2.49555	3.1362	-3.98614	-0.0915838	0
1.2540	5.54012	1.30628	0.595986	2.04537	0
1.2547	7.37851	1.91438	2.12078	-0.0915838	0
1.2553	5.54012	2.52529	1.19971	-3.75494	0
1.2560	2.79502	1.91438	1.81118	-3.44966	0
1.2567	0.657161	1.30628	4.25704	-1.61798	0
1.2573	1.27273	1.91438	6.39331	-1.61798	0
1.2580	4.32562	3.74711	8.83143	1.43481	0
1.2587	4.01783	3.1362	11.5792	5.40344	0
1.2593	2.18776	0.388506	9.14103	2.35065	0
1.2600	1.87998	0.999418	0.595986	-1.3127	0
1.2607	-0.557339	1.91438	-5.51094	0.824254	0
1.2613	-3.91801	0.69537	-4.89947	2.96121	0
1.2620	-2.38741	0.999418	-3.67654	0.213696	0
1.2627	0.964946	2.52529	-2.76321	-1.00742	0
1.2633	0.357695	0.0844579	-0.325083	1.12953	0
1.2640	-2.69519	-0.830503	1.50932	2.65593	0
1.2647	-3.61023	2.22124	2.42264	2.04537	0
1.2653	-2.08794	4.66208	2.42264	1.74009	0
1.2660	-0.865124	4.66208	2.42264	2.65593	0
1.2667	0.049911	4.96612	4.55891	5.40344	0
1.2673	0.964946	4.96612	6.0837	5.70364	0
1.2680	0.049911	4.96612	3.33597	5.09817	0
1.2687	-1.47237	4.35803	3.03411	6.61947	0
1.2693	0.357695	4.66208	5.17037	6.31419	0
1.2700	3.41058	6.492	3.64558	4.48761	0
1.2707	3.71005	6.492	1.50932	5.09817	0
1.2713	3.71005	5.27299	2.12078	5.09817	0
1.2720	5.24065	5.8839	1.81118	2.04537	0
1.2727	5.54012	4.35803	-0.0154802	3.26649	0
1.2733	7.37851	0.999418	-0.0154802	7.23003	0
1.2740	9.20858	2.83215	1.19971	5.40344	0
1.2747	7.37851	4.05116	0.897849	4.48761	0
1.2753	4.01783	0.0844579	-0.93655	7.23003	0
1.2760	2.79502	-1.13737	-2.46135	6.61947	0
1.2767	1.87998	2.52529	-2.15174	2.96121	0
1.2773	0.657161	2.83215	-2.15174	3.87705	0
1.2780	1.87998	2.22124	-4.59761	5.40344	0
1.2787	2.79502	3.74711	-4.89947	3.57177	0
1.2793	2.18776	3.44025	-2.46135	1.74009	0
1.2800	3.1028	0.0844579	-1.84988	2.35065	0
1.2807	2.79502	0.999418	-2.15174	2.35065	0
1.2813	2.18776	4.66208	-2.15174	1.12953	0
1.2820	3.1028	3.74711	-2.46135	3.57177	0
1.2827	0.964946	-0.21959	-1.23841	7.53531	0
1.2833	-4.2258	0.388506	1.81118	6.31419	0
1.2840	-2.69519	2.52529	4.25704	1.12953	0
1.2847	1.87998	-1.74546	3.94744	1.43481	0
1.2853	-1.17291	-4.49316	3.03411	4.48761	0
1.2860	-5.4403	-0.830503	4.25704	3.57177	0
1.2867	-3.31076	-0.830503	5.47224	2.96121	0
1.2873	0.049911	-3.27134	4.55891	3.57177	0
1.2880	-1.47237	-1.74546	2.42264	2.96121	0
1.2887	-3.61023	-1.74546	3.64558	2.96121	0
1.2893	-2.38741	-2.66324	6.39331	4.48761	0
1.2900	-0.257873	0.388506	6.39331	4.48761	0
1.2907	-0.557339	1.30628	5.47224	2.04537	0
1.2913	-3.31076	-1.74546	5.17037	1.43481	0
1.2920	-4.52526	0.0844579	4.25704	2.96121	0
1.2927	-2.38741	2.52529	3.64558	2.65593	0
1.2933	0.049911	0.999418	3.64558	-0.396863	0
1.2940	0.964946	0.0844579	2.42264	-1.3127	0
1.2947	0.964946	0.0844579	3.03411	0.518975	0
1.2953	-0.557339	0.0844579	5.78184	0.824254	0
1.2960	-1.78016	1.61033	5.47224	-0.396863	0
1.2967	-1.78016	0.999418	2.42264	-1.92326	0
1.2973	-1.47237	-2.66324	0.897849	-2.22854	0
1.2980	-0.257873	-2.66324	1.19971	-0.0915838	0
1.2987	0.964946	-1.13737	0.595986	1.12953	0
1.2993	0.964946	-1.13737	-0.626946	-1.92326	0
1.3000	2.18776	-0.526454	-2.46135	-3.75494	0
1.3007	2.49555	-1.74546	-2.76321	-1.00742	0
1.3013	0.049911	-5.10407	-1.84988	0.213696	0
1.3020	-1.78016	-4.49316	-3.37467	-1.61798	0
1.3027	-3.31076	-3.5782	-4.89947	-1.92326	0
1.3033	-6.35533	-6.01903	-3.37467	-1.61798	0
1.3040	-10.631	-5.71498	-4.59761	-2.22854	0
1.3047	-13.6839	-4.49316	-8.25867	-1.92326	0
1.3053	-14.599	-6.01903	-6.73387	-2.22854	0
1.3060	-13.0684	-4.49316	-3.07281	-3.44966	0
1.3067	-13.9917	-1.13737	-3.98614	-1.00742	0
1.3073	-15.514	-2.05233	-5.8128	1.74009	0
1.3080	-11.2383	-4.49316	-3.67654	-1.61798	0
1.3087	-6.35533	-4.79721	-2.46135	-5.89189	0
1.3093	-5.4403	-3.5782	-3.98614	-4.97605	0
1.3100	-4.2258	0.0844579	-2.76321	-3.44966	0
1.3107	-1.17291	0.999418	-1.23841	-4.67077	0
1.3113	-1.17291	-2.96729	-1.84988	-5.58661	0
1.3120	-0.865124	-4.49316	-1.23841	-4.97605	0
1.3127	0.049911	-2.66324	1.50932	-3.75494	0
1.3133	-1.17291	-4.49316	3.03411	-2.8391	0
1.3140	-3.31076	-5.10407	2.12078	-3.75494	0
1.3147	-1.78016	-1.74546	-0.325083	-4.97605	0
1.3153	0.657161	-2.66324	-1.84988	-5.58661	0
1.3160	1.27273	-6.32308	0.286383	-4.97605	0
1.3167	0.049911	-5.10407	3.33597	-3.14438	0
1.3173	0.049911	-2.66324	3.33597	-3.14438	0
1.3180	0.357695	-4.18911	2.73225	-5.58661	0
1.3187	0.049911	-4.18911	3.64558	-6.80773	0
1.3193	0.657161	-3.27134	6.0837	-5.58661	0
1.3200	1.87998	-4.49316	9.74476	-6.50245	0
1.3207	1.5722	-6.32308	10.9677	-7.41829	0
1.3213	1.27273	-6.93399	8.52957	-5.58661	0
1.3220	4.01783	-4.79721	7.9181	-4.67077	0
1.3227	5.54012	-4.18911	9.14103	-6.50245	0
1.3233	4.62508	-6.62994	5.78184	-6.80773	0
1.3240	4.62508	-6.93399	1.50932	-5.28133	0
1.3247	5.8479	-2.96729	2.42264	-4.06021	0
1.3253	5.8479	-2.96729	2.42264	-4.67077	0
1.3260	6.45515	-6.32308	0.286383	-5.89189	0
1.3267	8.90079	-4.79721	1.81118	-6.19717	0
1.3273	8.59301	-2.05233	-0.0154802	-6.50245	0
1.3280	4.93287	-3.5782	-6.73387	-7.11301	0
1.3287	4.01783	-6.32308	-9.78346	-5.89189	0
1.3293	4.62508	-7.24086	-11.3083	-5.28133	0
1.3300	2.79502	-7.24086	-15.5808	-6.19717	0
1.3307	2.79502	-4.49316	-14.6675	-4.97605	0
1.3313	6.15569	-3.27134	-11.3083	-4.36549	0
1.3320	4.01783	-5.40812	-12.2216	-7.41829	0
1.3327	-1.78016	-6.93399	-10.6968	-8.63941	0
[truncated: 52,900 more rows]
