# Supplementary material for: Identification of Haptic Based Guiding Using Hard Reins
Source: PLoS One. 2015 Jul 22;10(7):e0132020. doi: 10.1371/journal.pone.0132020 (PMC4511788; doi:10.1371/journal.pone.0132020)
Supplement: S4 File — (ZIP) [file pone.0132020.s004.zip › EMGData2/Subject11/T13/t13.txt]

0.0000	-0.877833	0.0679902	-4.65687	15.6111	0
0.0007	-0.877833	-0.848088	-4.04413	15.6111	0
0.0013	1.25744	-5.4249	-0.382966	13.4726	0
0.0020	1.87429	-6.34098	-2.2161	14.085	0
0.0027	1.56586	-6.03681	-3.74286	16.831	0
0.0033	0.34797	-6.95289	-1.30209	16.831	0
0.0040	0.039542	-4.81657	-0.382966	16.831	0
0.0047	2.17481	-1.46	-2.82374	18.9647	0
0.0053	2.17481	-1.76417	-4.65687	17.7447	0
0.0060	-0.260977	-3.59632	-4.96324	16.2186	0
0.0067	0.648489	-3.59632	-4.3505	18.9647	0
0.0073	2.78376	-1.46	-4.3505	18.9647	0
0.0080	0.648489	0.372157	-4.96324	16.5248	0
0.0087	1.25744	-0.543921	-2.52247	17.1372	0
0.0093	5.53588	-1.46	-0.382966	18.9647	0
0.0100	5.8364	-0.848088	-3.13011	18.6633	0
0.0107	3.70113	-1.46	-5.57088	19.5771	0
0.0113	3.70113	-2.98441	-3.13011	19.8833	0
0.0120	3.40061	-2.98441	-4.04413	17.7447	0
0.0127	2.48324	-2.98441	-8.6244	18.0509	0
0.0133	2.48324	-5.12073	-9.84479	19.8833	0
0.0140	3.40061	-5.73265	-7.71039	18.6633	0
0.0147	4.61851	-2.98441	-5.26962	16.2186	0
0.0153	4.61851	-2.68024	-4.3505	15.9173	0
0.0160	3.40061	-5.12073	-6.18363	15.9173	0
0.0167	2.78376	-5.73265	-7.71039	14.9987	0
0.0173	1.56586	-5.4249	-5.26962	14.6925	0
0.0180	-0.569405	-6.64515	-0.995713	13.4726	0
0.0187	-2.09573	-4.5124	0.531047	12.8651	0
0.0193	-3.93048	-1.15225	-2.2161	14.085	0
0.0200	-3.62205	-1.76417	-4.04413	14.3912	0
0.0207	-0.260977	-4.20466	0.83742	12.8651	0
0.0213	1.56586	-4.5124	7.24572	11.9465	0
0.0220	2.48324	-4.5124	8.77248	11.3389	0
0.0227	4.61851	-2.98441	7.5521	11.6451	0
0.0233	3.70113	-0.848088	3.27819	12.2527	0
0.0240	1.25744	-2.06833	-1.30209	9.50663	0
0.0247	4.92694	-2.37608	-0.382966	6.14821	0
0.0253	7.06221	0.0679902	1.44506	7.06679	0
0.0260	2.17481	-1.76417	-4.04413	7.67432	0
0.0267	2.17481	-4.20466	-8.6244	5.84687	0
0.0273	8.2801	-0.848088	-3.74286	5.84687	0
0.0280	8.88905	0.0679902	1.44506	7.67432	0
0.0287	1.87429	-2.68024	1.14379	7.06679	0
0.0293	-0.260977	-1.76417	-1.60335	5.84687	0
0.0300	3.70113	0.0679902	-1.90973	6.14821	0
0.0307	4.61851	-0.848088	1.14379	6.14821	0
0.0313	0.956917	-0.543921	2.36418	3.70837	0
0.0320	-0.260977	0.0679902	-0.0765933	1.56986	0
0.0327	1.56586	0.0679902	-0.0765933	2.48844	0
0.0333	2.78376	2.20431	2.36418	5.84687	0
0.0340	4.31008	4.94897	5.71897	7.67432	0
0.0347	4.31008	5.86505	7.5521	7.06679	0
0.0353	0.956917	6.47696	2.66545	4.32076	0
0.0360	-1.7873	4.94897	-2.2161	1.56986	0
0.0367	-2.70467	1.89657	1.75143	2.18225	0
0.0373	-4.53942	2.20431	3.27819	4.32076	0
0.0380	-2.09573	2.81265	-1.90973	3.40217	0
0.0387	1.87429	0.0679902	0.531047	1.26852	0
0.0393	0.039542	1.28823	4.49858	2.48844	0
0.0400	-3.31362	5.56088	-0.0765933	4.92829	0
0.0407	-2.09573	6.47696	-4.3505	4.01456	0
0.0413	-2.09573	4.6448	-3.43649	1.87605	0
0.0420	-3.62205	4.03289	-2.52247	0.962328	0
0.0427	-1.17835	3.42456	-1.30209	0.656133	0
0.0433	-0.877833	2.50848	-1.30209	1.87605	0
0.0440	-3.62205	1.89657	-4.3505	3.09597	0
0.0447	-1.7873	2.81265	-4.65687	3.09597	0
0.0453	0.039542	5.56088	-3.74286	2.79464	0
0.0460	-3.0131	7.38946	-2.82374	2.79464	0
0.0467	-2.09573	5.86505	1.75143	2.18225	0
0.0473	2.17481	3.72872	2.97182	2.79464	0
0.0480	0.34797	2.81265	-2.2161	3.40217	0
0.0487	-0.877833	2.20431	-1.30209	1.56986	0
0.0493	2.17481	1.5924	3.58457	0.656133	0
0.0500	0.956917	0.676323	-0.995713	2.18225	0
0.0507	-1.7873	-0.239755	-6.49	3.09597	0
0.0513	0.34797	0.984068	-2.2161	1.87605	0
0.0520	0.039542	3.72872	3.27819	1.26852	0
0.0527	-3.0131	3.72872	3.27819	1.56986	0
0.0533	-1.17835	3.72872	1.44506	0.349937	0
0.0540	1.87429	4.6448	2.36418	-0.563788	0
0.0547	0.34797	2.20431	1.44506	1.26852	0
0.0553	-1.48678	-1.15225	-3.13011	1.56986	0
0.0560	-1.48678	0.0679902	-5.57088	0.0486024	0
0.0567	-2.09573	0.984068	-3.13011	0.349937	0
0.0573	-3.62205	-0.543921	-0.995713	1.56986	0
0.0580	-4.83994	3.12039	-0.382966	2.48844	0
0.0587	-5.14837	6.16921	-0.0765933	3.09597	0
0.0593	-4.83994	1.89657	-3.43649	2.18225	0
0.0600	-3.93048	-0.239755	-6.49	-0.563788	0
0.0607	-2.09573	3.42456	-3.43649	-1.47751	0
0.0613	-1.17835	2.50848	-1.30209	-0.869983	0
0.0620	-2.09573	-3.28858	-4.04413	-2.0899	0
0.0627	-2.70467	-3.59632	-4.3505	-3.30983	0
0.0633	-3.0131	-0.848088	-4.65687	-3.00363	0
0.0640	-1.7873	-1.15225	-5.87726	-2.7023	0
0.0647	-0.260977	-1.15225	-3.13011	-1.47751	0
0.0653	-1.7873	1.89657	-1.90973	0.656133	0
0.0660	-4.53942	2.20431	-7.09764	0.0486024	0
0.0667	-5.75732	0.372157	-8.6244	-2.0899	0
0.0673	-7.59207	1.28823	-4.96324	-1.47751	0
0.0680	-8.20102	2.50848	-4.96324	-2.3961	0
0.0687	-6.36627	1.89657	-6.79127	-5.14214	0
0.0693	-6.36627	0.984068	-5.87726	-3.92222	0
0.0700	-6.67469	0.0679902	-4.96324	-1.47751	0
0.0707	-1.48678	0.0679902	-2.82374	-1.47751	0
0.0713	0.648489	2.81265	-0.68934	-1.17618	0
0.0720	-4.53942	2.81265	-4.3505	-1.78371	0
0.0727	-5.14837	0.0679902	-7.71039	-4.83594	0
0.0733	-0.877833	-0.239755	-4.04413	-3.00363	0
0.0740	-0.260977	0.984068	1.14379	-0.563788	0
0.0747	-1.7873	0.372157	1.14379	-3.61602	0
0.0753	-1.7873	-0.543921	-1.90973	-4.22841	0
0.0760	-2.40416	-1.76417	-2.82374	0.0486024	0
0.0767	-1.7873	-2.06833	1.44506	0.0486024	0
0.0773	-0.569405	-1.15225	6.93935	-3.30983	0
0.0780	-1.7873	0.0679902	4.80495	-4.22841	0
0.0787	-2.70467	0.676323	-1.30209	-4.52975	0
0.0793	-1.7873	1.28823	-2.52247	-4.83594	0
0.0800	-2.09573	0.984068	-3.13011	-3.30983	0
0.0807	0.039542	-0.848088	-5.26962	-2.7023	0
0.0813	3.40061	-0.848088	-4.3505	-2.7023	0
0.0820	2.78376	1.5924	-2.2161	-1.47751	0
0.0827	3.09219	3.12039	-1.90973	-0.869983	0
0.0833	6.44535	3.12039	-1.30209	-1.47751	0
0.0840	4.61851	3.42456	-1.30209	-2.3961	0
0.0847	0.039542	2.50848	-1.60335	-3.00363	0
0.0853	0.648489	-0.239755	-0.382966	-4.22841	0
0.0860	-1.48678	0.0679902	0.531047	-5.14214	0
0.0867	-5.44889	2.50848	1.44506	-4.22841	0
0.0873	-1.7873	3.12039	4.19221	-2.0899	0
0.0880	2.78376	2.20431	2.97182	-2.7023	0
0.0887	-1.7873	2.50848	-0.995713	-2.7023	0
0.0893	-3.62205	3.72872	0.83742	0.0486024	0
0.0900	0.956917	3.12039	3.58457	-0.257593	0
0.0907	0.34797	0.984068	0.83742	-3.61602	0
0.0913	-3.31362	0.676323	-2.2161	-4.52975	0
0.0920	-3.62205	1.89657	-2.2161	-3.92222	0
0.0927	-3.31362	1.5924	-0.382966	-4.22841	0
0.0933	-3.93048	1.89657	6.02534	-3.92222	0
0.0940	-3.0131	4.6448	10.9069	-2.7023	0
0.0947	-4.83994	3.72872	9.6865	-2.3961	0
0.0953	-8.80996	0.984068	9.99287	-0.869983	0
0.0960	-7.89259	1.28823	10.2992	-0.257593	0
0.0967	-6.36627	0.984068	6.02534	-2.3961	0
0.0973	-8.80996	-1.46	2.97182	-3.30983	0
0.0980	-10.0279	-0.543921	2.05781	-3.00363	0
0.0987	-9.41891	1.28823	0.83742	-2.7023	0
0.0993	-10.3363	0.0679902	1.44506	-2.3961	0
0.1000	-10.0279	0.0679902	2.97182	-1.47751	0
0.1007	-6.67469	1.28823	3.27819	-2.0899	0
0.1013	-5.75732	0.676323	2.97182	-3.30983	0
0.1020	-7.59207	0.984068	2.05781	-2.3961	0
0.1027	-6.36627	4.6448	1.14379	-0.869983	0
0.1033	-2.70467	4.6448	1.44506	-1.47751	0
0.1040	-1.7873	1.28823	1.75143	-3.30983	0
0.1047	-1.48678	1.28823	3.58457	-4.52975	0
0.1053	0.956917	3.12039	7.24572	-2.3961	0
0.1060	0.039542	4.34064	6.02534	1.26852	0
0.1067	-3.93048	8.30554	2.36418	1.87605	0
0.1073	-2.70467	10.1377	4.19221	-1.47751	0
0.1080	1.56586	3.12039	6.33171	-3.30983	0
0.1087	1.25744	0.676323	3.58457	-2.3961	0
0.1093	-1.17835	6.47696	2.66545	-1.78371	0
0.1100	-0.569405	4.6448	4.19221	-1.47751	0
0.1107	1.87429	0.372157	2.97182	-0.563788	0
0.1113	4.00956	2.81265	2.36418	-0.563788	0
0.1120	4.61851	2.20431	4.19221	-3.30983	0
0.1127	4.31008	-0.543921	4.19221	-6.05586	0
0.1133	4.31008	3.72872	-0.382966	-6.05586	0
0.1140	4.31008	5.56088	-3.74286	-4.22841	0
0.1147	3.40061	0.984068	-2.2161	-2.7023	0
0.1153	4.00956	0.372157	1.44506	-3.92222	0
0.1160	6.44535	1.89657	3.27819	-6.05586	0
0.1167	8.88905	0.984068	3.58457	-4.83594	0
0.1173	9.80642	0.984068	2.66545	-2.3961	0
0.1180	9.19748	0.984068	2.36418	-3.61602	0
0.1187	10.7238	0.0679902	4.19221	-4.22841	0
0.1193	13.1596	2.20431	2.97182	-1.78371	0
0.1200	10.1149	2.81265	-4.3505	-2.3961	0
0.1207	5.53588	-1.15225	-9.53842	-5.14214	0
0.1213	4.61851	-3.59632	-7.40402	-5.44833	0
0.1220	3.70113	-3.28858	-6.18363	-6.05586	0
0.1227	4.31008	-3.28858	-6.49	-6.05586	0
0.1233	7.06221	-2.37608	-3.43649	-4.22841	0
0.1240	6.75378	-1.76417	-1.60335	-4.22841	0
0.1247	2.78376	-2.37608	-0.995713	-5.75453	0
0.1253	-1.7873	-2.37608	1.44506	-4.22841	0
0.1260	-5.44889	0.0679902	2.97182	-3.30983	0
0.1267	-7.28364	2.81265	2.36418	-4.83594	0
0.1273	-6.36627	3.12039	3.27819	-4.22841	0
0.1280	-5.44889	0.984068	2.36418	-3.92222	0
0.1287	-6.06575	-0.239755	-0.0765933	-4.83594	0
0.1293	-6.36627	-1.15225	0.83742	-3.61602	0
0.1300	-6.67469	-3.59632	0.531047	-2.7023	0
0.1307	-6.36627	-3.28858	-4.96324	-3.00363	0
0.1313	-6.36627	-0.543921	-7.40402	-3.61602	0
0.1320	-7.59207	-0.848088	-5.57088	-5.14214	0
0.1327	-7.28364	-3.59632	-3.74286	-5.44833	0
0.1333	-4.53942	-4.5124	-0.0765933	-3.00363	0
0.1340	-1.7873	-3.90049	5.41259	-3.00363	0
0.1347	1.56586	-3.59632	6.33171	-3.61602	0
0.1353	3.40061	-3.59632	3.27819	-1.17618	0
0.1360	3.40061	-4.5124	2.05781	-2.0899	0
0.1367	3.40061	-5.73265	2.36418	-5.75453	0
0.1373	1.87429	-5.12073	3.27819	-4.22841	0
0.1380	1.25744	-4.81657	5.11132	-1.47751	0
0.1387	2.17481	-6.34098	2.05781	-3.30983	0
0.1393	1.87429	-6.34098	-4.04413	-2.7023	0
0.1400	1.56586	-3.59632	-2.2161	-0.257593	0
0.1407	3.70113	-2.68024	3.58457	-2.7023	0
0.1413	3.70113	-3.59632	1.75143	-4.52975	0
0.1420	1.87429	-4.5124	-0.995713	-1.17618	0
0.1427	2.78376	-5.4249	2.66545	-0.257593	0
0.1433	1.87429	-5.12073	3.88583	-3.30983	0
0.1440	-3.0131	-3.59632	1.44506	-4.22841	0
0.1447	-5.44889	-4.5124	1.44506	-3.00363	0
0.1453	-3.31362	-5.73265	1.44506	-4.22841	0
0.1460	-0.569405	-4.5124	1.75143	-3.92222	0
0.1467	2.17481	-4.20466	5.11132	-1.47751	0
0.1473	4.00956	-5.4249	4.49858	-1.47751	0
0.1480	4.61851	-6.34098	1.44506	-2.3961	0
0.1487	4.00956	-7.25706	2.66545	-0.563788	0
0.1493	2.17481	-8.17313	3.58457	0.349937	0
0.1500	1.56586	-6.34098	-0.382966	0.349937	0
0.1507	1.56586	-5.12073	-4.96324	1.87605	0
0.1513	1.25744	-4.81657	-4.65687	1.26852	0
0.1520	3.09219	-4.81657	0.531047	-0.563788	0
0.1527	3.70113	-6.03681	3.88583	1.26852	0
0.1533	2.48324	-5.12073	0.224674	4.01456	0
0.1540	4.00956	-1.76417	-3.43649	3.09597	0
0.1547	7.97167	-2.37608	-3.13011	2.79464	0
0.1553	9.498	-4.81657	-3.74286	3.70837	0
0.1560	9.19748	-3.59632	-5.57088	3.09597	0
0.1567	7.36273	-4.5124	-5.26962	4.32076	0
0.1573	3.40061	-7.86897	-4.3505	7.06679	0
0.1580	1.56586	-8.78147	-4.96324	5.84687	0
0.1587	1.87429	-8.78147	-4.96324	3.09597	0
0.1593	2.17481	-9.08921	-1.30209	3.40217	0
0.1600	3.70113	-6.34098	2.05781	5.54068	0
0.1607	4.00956	-5.4249	-0.995713	4.92829	0
0.1613	0.039542	-6.03681	-4.96324	3.09597	0
0.1620	-0.877833	-4.20466	-3.43649	3.09597	0
0.1627	1.56586	-3.59632	-2.52247	5.23448	0
0.1633	1.87429	-5.4249	-3.43649	4.92829	0
0.1640	0.039542	-5.12073	-2.82374	2.79464	0
0.1647	-2.70467	-3.28858	-4.04413	4.01456	0
0.1653	-6.36627	-4.20466	-9.23204	5.84687	0
0.1660	-7.28364	-4.5124	-10.4575	4.01456	0
0.1667	-5.75732	-2.37608	-8.6244	3.70837	0
0.1673	-6.67469	0.0679902	-9.53842	5.54068	0
0.1680	-7.28364	0.0679902	-9.53842	4.01456	0
0.1687	-4.53942	-1.76417	-4.65687	2.48844	0
0.1693	-3.62205	-3.90049	-0.0765933	2.48844	0
0.1700	-6.36627	-3.90049	-0.995713	1.26852	0
0.1707	-5.75732	-2.06833	-5.26962	0.349937	0
0.1713	-4.53942	0.0679902	-9.23204	1.26852	0
0.1720	-6.97521	-0.239755	-10.4575	3.09597	0
0.1727	-8.50154	-2.98441	-9.53842	4.32076	0
0.1733	-7.59207	-5.73265	-8.6244	2.48844	0
0.1740	-7.28364	-6.03681	-6.79127	-0.257593	0
0.1747	-7.59207	-4.20466	-5.87726	1.26852	0
0.1753	-8.50154	-2.06833	-9.23204	4.32076	0
0.1760	-9.11839	-3.28858	-11.3715	3.70837	0
0.1767	-5.44889	-5.4249	-7.40402	4.01456	0
0.1773	-0.877833	-3.90049	-1.90973	6.14821	0
0.1780	-1.7873	-2.37608	0.83742	4.92829	0
0.1787	-1.17835	-4.81657	1.44506	3.70837	0
0.1793	2.48324	-5.12073	-1.90973	5.84687	0
0.1800	1.87429	-2.68024	-6.79127	4.92829	0
0.1807	0.648489	-4.5124	-6.18363	2.79464	0
0.1813	3.70113	-6.34098	-4.96324	5.84687	0
0.1820	3.70113	-4.5124	-6.79127	8.28671	0
0.1827	0.039542	-4.5124	-5.26962	4.62209	0
0.1833	0.956917	-6.95289	0.531047	2.48844	0
0.1840	5.53588	-4.5124	3.27819	4.01456	0
0.1847	5.8364	0.0679902	1.44506	2.48844	0
0.1853	0.648489	0.0679902	-0.68934	1.56986	0
0.1860	-3.31362	-2.68024	-0.995713	4.62209	0
0.1867	-1.7873	-2.37608	0.531047	4.62209	0
0.1873	1.87429	-0.543921	0.531047	1.26852	0
0.1880	1.25744	-0.848088	-0.995713	3.40217	0
0.1887	-3.62205	-2.68024	-0.382966	5.54068	0
0.1893	-5.44889	-2.68024	0.531047	3.40217	0
0.1900	-1.7873	-1.76417	0.83742	3.09597	0
0.1907	3.70113	-0.543921	2.36418	5.54068	0
0.1913	2.48324	1.28823	3.27819	5.84687	0
0.1920	-3.0131	0.676323	0.531047	4.92829	0
0.1927	-3.31362	-2.06833	-1.90973	3.70837	0
0.1933	0.039542	-2.06833	0.531047	0.962328	0
0.1940	0.34797	-1.76417	2.36418	1.26852	0
0.1947	-0.569405	-4.5124	1.44506	4.01456	0
0.1953	0.039542	-5.4249	1.44506	4.01456	0
0.1960	-0.877833	-1.76417	1.75143	2.48844	0
0.1967	-1.7873	-0.543921	1.75143	2.48844	0
0.1973	0.34797	-2.06833	3.58457	0.656133	0
0.1980	0.648489	-2.68024	3.88583	-0.257593	0
0.1987	-0.877833	-2.68024	3.27819	2.18225	0
0.1993	0.956917	-2.98441	5.41259	3.09597	0
0.2000	2.78376	-1.46	5.11132	3.09597	0
0.2007	0.956917	0.372157	0.531047	3.40217	0
0.2013	0.039542	0.372157	0.83742	4.01456	0
0.2020	1.25744	0.676323	5.41259	4.01456	0
0.2027	3.40061	0.984068	5.11132	4.62209	0
0.2033	4.92694	0.676323	5.11132	4.01456	0
0.2040	3.70113	1.89657	6.33171	2.18225	0
0.2047	0.039542	3.72872	3.27819	0.962328	0
0.2053	0.039542	2.81265	1.44506	0.656133	0
0.2060	3.09219	2.81265	8.15974	1.56986	0
0.2067	3.09219	6.16921	10.6005	2.18225	0
0.2073	0.039542	6.47696	2.36418	1.26852	0
0.2080	-2.40416	3.12039	-3.74286	1.26852	0
0.2087	-1.7873	3.72872	-2.52247	2.79464	0
0.2093	-2.70467	6.47696	-2.82374	3.09597	0
0.2100	-5.44889	5.25314	-3.43649	2.79464	0
0.2107	-5.75732	3.72872	-0.382966	2.79464	0
0.2113	-2.70467	4.34064	0.531047	2.18225	0
0.2120	-1.17835	4.34064	-2.82374	0.962328	0
0.2127	0.039542	5.56088	-2.2161	0.349937	0
0.2133	1.87429	7.38946	1.44506	-0.257593	0
0.2140	0.039542	6.16921	0.531047	-0.257593	0
0.2147	-2.09573	5.56088	0.531047	1.26852	0
0.2153	-0.569405	6.78113	1.44506	2.18225	0
0.2160	-1.17835	5.56088	-0.68934	-0.257593	0
0.2167	-3.31362	3.72872	-2.82374	-2.3961	0
0.2173	-0.569405	3.72872	-1.30209	-2.0899	0
0.2180	1.25744	4.34064	-2.2161	-1.47751	0
0.2187	-0.877833	4.6448	-3.74286	-1.47751	0
0.2193	1.25744	4.34064	-1.30209	-1.17618	0
0.2200	5.22746	4.6448	3.27819	0.349937	0
0.2207	4.31008	7.38946	3.88583	1.26852	0
0.2213	3.09219	8.00137	1.14379	1.56986	0
0.2220	3.40061	5.56088	-0.382966	1.26852	0
0.2227	0.956917	6.47696	2.97182	0.0486024	0
0.2233	0.956917	9.83353	10.2992	-1.78371	0
0.2240	4.61851	9.22162	14.568	-2.7023	0
0.2247	4.61851	8.30554	11.8209	-0.563788	0
0.2253	0.956917	10.1377	6.63298	2.79464	0
0.2260	-0.569405	11.0538	4.80495	2.48844	0
0.2267	-2.40416	11.0538	4.19221	0.0486024	0
0.2273	-1.7873	11.9698	-0.0765933	-1.47751	0
0.2280	2.78376	10.1377	-4.96324	-2.0899	0
0.2287	6.75378	7.6972	-2.52247	-2.3961	0
0.2293	5.8364	7.08529	2.05781	-1.78371	0
0.2300	3.40061	6.47696	-0.382966	-2.3961	0
0.2307	0.956917	7.08529	-4.04413	-2.7023	0
0.2313	1.56586	9.52578	0.531047	1.26852	0
0.2320	2.78376	9.22162	8.77248	1.26852	0
0.2327	-0.260977	7.08529	9.6865	-3.92222	0
0.2333	-3.62205	8.30554	6.33171	-3.61602	0
0.2340	-1.7873	9.22162	7.24572	1.26852	0
0.2347	1.25744	7.6972	8.46611	-1.17618	0
0.2353	2.17481	6.16921	5.41259	-5.14214	0
0.2360	3.09219	4.6448	3.27819	-2.7023	0
0.2367	3.40061	3.72872	5.11132	-2.7023	0
0.2373	2.78376	4.94897	6.02534	-4.52975	0
0.2380	4.61851	6.47696	5.41259	-1.47751	0
0.2387	4.92694	6.16921	4.80495	-0.869983	0
0.2393	1.25744	5.56088	-0.0765933	-4.22841	0
0.2400	-2.70467	3.42456	-5.87726	-3.30983	0
0.2407	-0.569405	0.984068	-4.04413	-3.00363	0
0.2413	2.78376	1.89657	0.531047	-7.27578	0
0.2420	0.956917	2.81265	-2.2161	-8.19437	0
0.2427	-3.0131	2.20431	-5.57088	-6.36206	0
0.2433	-3.62205	1.89657	-4.65687	-6.66825	0
0.2440	-2.09573	3.12039	-4.04413	-5.75453	0
0.2447	0.956917	3.72872	-2.2161	-5.14214	0
0.2453	4.00956	1.5924	3.27819	-8.50056	0
0.2460	2.78376	-1.76417	6.63298	-9.1081	0
0.2467	0.956917	-1.15225	6.63298	-6.36206	0
0.2473	0.648489	1.28823	7.5521	-6.97445	0
0.2480	-3.31362	-0.848088	8.15974	-8.19437	0
0.2487	-8.20102	-3.90049	5.11132	-7.88817	0
0.2493	-9.41891	-0.239755	1.75143	-7.88817	0
0.2500	-10.3363	1.89657	0.531047	-6.66825	0
0.2507	-11.5542	0.372157	1.44506	-3.00363	0
0.2513	-9.11839	1.89657	5.11132	-3.00363	0
0.2520	-5.14837	2.81265	9.07375	-6.97445	0
0.2527	-2.40416	0.0679902	11.2133	-9.1081	0
0.2533	0.648489	-0.848088	9.6865	-7.58198	0
0.2540	1.87429	-0.543921	8.15974	-5.44833	0
0.2547	-0.260977	-2.68024	8.46611	-6.36206	0
0.2553	-1.7873	-3.59632	7.85336	-8.8019	0
0.2560	0.956917	-5.4249	5.11132	-10.0267	0
0.2567	1.87429	-8.4773	2.05781	-9.72049	0
0.2573	-2.09573	-6.34098	-0.382966	-8.8019	0
0.2580	-4.83994	-2.98441	0.224674	-8.8019	0
0.2587	-3.62205	-4.20466	0.83742	-10.6342	0
0.2593	-2.70467	-6.03681	0.224674	-11.5528	0
0.2600	-0.877833	-5.4249	0.531047	-9.41429	0
0.2607	0.956917	-6.64515	0.531047	-9.72049	0
0.2613	-2.09573	-9.08921	0.531047	-10.6342	0
0.2620	-4.231	-10.0053	2.05781	-8.8019	0
0.2627	-3.62205	-8.4773	0.531047	-8.19437	0
0.2633	-6.36627	-6.95289	-4.3505	-10.6342	0
0.2640	-4.83994	-7.86897	-2.2161	-10.9404	0
0.2647	4.31008	-11.2255	3.27819	-10.6342	0
0.2653	4.92694	-12.4458	1.44506	-12.4665	0
0.2660	0.34797	-9.39338	-1.90973	-12.4665	0
0.2667	5.53588	-7.25706	-0.995713	-10.6342	0
0.2673	9.19748	-10.0053	-1.30209	-9.72049	0
0.2680	5.8364	-11.8339	-0.0765933	-8.50056	0
0.2687	7.36273	-10.0053	4.19221	-7.27578	0
0.2693	11.0243	-10.9178	5.11132	-8.8019	0
0.2700	8.2801	-11.8339	4.19221	-9.72049	0
0.2707	7.06221	-9.08921	3.58457	-7.58198	0
0.2713	9.80642	-8.78147	4.49858	-4.22841	0
0.2720	7.36273	-11.5297	6.33171	-4.22841	0
0.2727	1.56586	-9.08921	3.27819	-5.14214	0
0.2733	-0.569405	-5.73265	-1.90973	-3.30983	0
0.2740	-0.877833	-7.25706	-1.30209	-2.3961	0
0.2747	0.039542	-8.17313	0.531047	-3.30983	0
0.2753	2.78376	-5.73265	-0.995713	-4.22841	0
0.2760	1.87429	-6.95289	1.14379	-3.00363	0
0.2767	-2.09573	-10.3095	4.49858	-1.47751	0
0.2773	-2.40416	-10.9178	2.36418	-0.257593	0
0.2780	0.956917	-9.39338	0.531047	0.962328	0
0.2787	1.87429	-9.08921	-0.995713	1.87605	0
0.2793	3.40061	-9.08921	-3.74286	1.26852	0
0.2800	6.14483	-8.17313	-3.13011	-0.257593	0
0.2807	3.09219	-7.25706	-2.2161	0.349937	0
0.2813	-2.70467	-7.25706	-8.6244	1.87605	0
0.2820	-1.7873	-8.17313	-12.8983	1.26852	0
0.2827	1.87429	-6.95289	-9.53842	0.0486024	0
0.2833	0.34797	-5.4249	-6.79127	1.26852	0
0.2840	-2.70467	-6.03681	-7.40402	3.40217	0
0.2847	-3.62205	-5.73265	-5.87726	4.01456	0
0.2853	-2.70467	-3.59632	-2.2161	5.23448	0
0.2860	-1.48678	-2.98441	-1.30209	6.7606	0
0.2867	-0.260977	-0.543921	-2.82374	6.7606	0
0.2873	0.039542	2.81265	-5.57088	6.4544	0
0.2880	-0.260977	0.0679902	-6.49	6.4544	0
0.2887	1.87429	-3.59632	-5.26962	6.7606	0
0.2893	4.61851	-2.68024	-4.04413	9.20044	0
0.2900	4.92694	-2.37608	-2.82374	10.119	0
0.2907	4.92694	-2.68024	-1.30209	8.28671	0
0.2913	4.61851	-1.76417	-1.60335	8.89424	0
0.2920	3.40061	-3.59632	-4.96324	11.3389	0
0.2927	3.40061	-4.5124	-6.18363	11.3389	0
0.2933	4.61851	-1.76417	-5.26962	11.3389	0
0.2940	5.53588	-2.68024	-4.04413	14.085	0
0.2947	4.61851	-4.5124	-4.65687	14.3912	0
0.2953	3.40061	-2.37608	-6.79127	11.3389	0
0.2960	3.09219	-1.46	-7.71039	9.50663	0
0.2967	5.53588	-3.59632	-4.04413	11.0328	0
0.2973	8.2801	-2.68024	-0.382966	13.1664	0
0.2980	8.2801	-0.239755	-2.2161	14.3912	0
0.2987	4.61851	0.372157	-6.18363	14.9987	0
0.2993	4.00956	0.0679902	-7.40402	14.9987	0
0.3000	9.19748	-0.239755	-6.49	14.3912	0
0.3007	10.4154	-0.543921	-7.09764	13.4726	0
0.3013	3.09219	-1.15225	-10.1512	12.8651	0
0.3020	-1.7873	-2.37608	-11.0652	13.7788	0
0.3027	0.039542	-2.37608	-9.23204	15.9173	0
0.3033	-0.569405	-2.68024	-9.23204	15.9173	0
0.3040	-2.70467	-2.98441	-11.0652	13.7788	0
0.3047	-3.31362	-1.15225	-13.1996	13.1664	0
0.3053	-6.36627	-0.543921	-14.7263	14.6925	0
0.3060	-9.41891	-2.06833	-15.0327	14.9987	0
0.3067	-7.59207	-0.848088	-15.9467	13.7788	0
0.3073	-6.67469	1.89657	-18.6939	14.085	0
0.3080	-8.20102	0.984068	-16.2531	14.6925	0
0.3087	-5.44889	0.676323	-10.4575	13.7788	0
0.3093	-4.231	1.89657	-9.53842	12.5589	0
0.3100	-6.97521	0.984068	-8.93078	12.8651	0
0.3107	-8.50154	1.5924	-5.26962	14.085	0
0.3113	-9.11839	3.12039	-8.31803	14.3912	0
0.3120	-7.28364	0.0679902	-11.3715	13.7788	0
0.3127	-2.09573	-0.848088	-5.87726	11.3389	0
0.3133	-0.569405	2.50848	-4.04413	11.0328	0
0.3140	-4.231	-0.239755	-8.31803	12.5589	0
0.3147	-1.48678	-4.20466	-5.57088	12.2527	0
0.3153	5.22746	-1.15225	-0.0765933	9.50663	0
0.3160	5.22746	0.676323	-1.30209	8.59291	0
0.3167	3.70113	-2.68024	-4.96324	9.81283	0
0.3173	5.53588	-2.68024	-6.18363	8.89424	0
0.3180	5.8364	-1.46	-3.74286	6.14821	0
0.3187	5.53588	-2.68024	-1.90973	6.7606	0
0.3193	7.97167	-0.848088	-3.13011	8.59291	0
0.3200	8.2801	1.5924	-2.2161	7.36813	0
0.3207	4.00956	-1.76417	-0.382966	5.23448	0
0.3213	-1.48678	-3.28858	-3.74286	4.92829	0
0.3220	-4.83994	0.984068	-4.04413	4.01456	0
0.3227	-6.36627	2.81265	1.75143	3.09597	0
0.3233	-6.67469	0.372157	2.36418	3.70837	0
0.3240	-6.67469	0.676323	-0.382966	2.48844	0
0.3247	-10.9452	1.89657	1.44506	0.349937	0
0.3253	-17.351	0.984068	0.531047	-0.869983	0
0.3260	-17.351	0.0679902	-0.382966	-2.7023	0
0.3267	-13.0805	1.5924	2.05781	-4.52975	0
0.3273	-13.6895	1.89657	0.531047	-3.92222	0
0.3280	-14.6068	0.984068	-2.82374	-3.30983	0
0.3287	-11.5542	1.89657	-0.382966	-3.30983	0
0.3293	-9.11839	3.42456	1.75143	-3.30983	0
0.3300	-7.28364	4.03289	1.44506	-4.22841	0
0.3307	-4.53942	5.25314	6.02534	-4.22841	0
0.3313	-6.36627	6.47696	9.07375	-3.61602	0
0.3320	-9.11839	4.03289	6.02534	-3.30983	0
0.3327	-7.89259	2.20431	4.80495	-2.7023	0
0.3333	-8.80996	2.81265	6.93935	-2.7023	0
0.3340	-10.6368	3.72872	8.46611	-3.30983	0
0.3347	-6.36627	4.94897	9.38012	-3.00363	0
0.3353	-3.0131	5.86505	7.85336	-2.7023	0
0.3360	-5.44889	1.89657	3.58457	-3.92222	0
0.3367	-3.62205	-2.68024	2.66545	-4.22841	0
0.3373	0.956917	-0.543921	6.63298	-4.22841	0
0.3380	1.87429	1.89657	10.6005	-6.05586	0
0.3387	3.40061	0.984068	11.5196	-6.97445	0
0.3393	4.00956	2.20431	7.85336	-5.44833	0
0.3400	0.956917	3.12039	4.19221	-4.22841	0
0.3407	0.648489	0.984068	5.41259	-5.14214	0
0.3413	3.09219	1.89657	5.11132	-7.88817	0
0.3420	1.87429	4.6448	0.83742	-8.19437	0
0.3427	-0.569405	4.03289	-0.995713	-4.22841	0
0.3433	-1.48678	3.12039	-1.30209	-0.869983	0
0.3440	-3.31362	3.12039	-3.43649	-2.0899	0
0.3447	-2.70467	2.81265	-3.13011	-3.61602	0
0.3453	1.87429	3.42456	-3.13011	-2.0899	0
0.3460	4.31008	4.94897	-6.49	-1.78371	0
0.3467	3.70113	6.16921	-6.49	-3.30983	0
0.3473	2.17481	8.00137	-4.3505	-2.3961	0
0.3480	0.956917	8.00137	-5.57088	0.349937	0
0.3487	1.87429	5.56088	-2.2161	-1.78371	0
0.3493	4.61851	5.25314	7.24572	-4.83594	0
0.3500	7.06221	7.6972	13.0413	-3.92222	0
0.3507	8.58853	9.22162	14.2617	-1.47751	0
0.3513	8.2801	8.91745	12.74	0.0486024	0
0.3520	4.61851	6.78113	7.85336	0.656133	0
0.3527	0.956917	6.78113	4.49858	-1.17618	0
0.3533	0.648489	9.52578	6.33171	-2.3961	0
0.3540	-1.7873	9.83353	7.24572	0.349937	0
0.3547	-6.67469	7.38946	4.49858	2.48844	0
0.3553	-10.0279	5.86505	0.531047	1.87605	0
0.3560	-10.6368	5.86505	-0.68934	1.87605	0
0.3567	-9.41891	7.38946	0.83742	1.26852	0
0.3573	-6.97521	8.61328	0.531047	0.349937	0
0.3580	-4.53942	8.00137	-3.13011	2.18225	0
0.3587	-5.14837	8.61328	-3.74286	3.40217	0
0.3593	-8.50154	11.0538	-0.995713	1.26852	0
0.3600	-10.6368	9.83353	-0.382966	0.0486024	0
0.3607	-9.11839	7.08529	-0.995713	0.962328	0
0.3613	-5.44889	6.78113	2.05781	1.87605	0
0.3620	-2.40416	8.30554	6.93935	2.48844	0
0.3627	-1.17835	9.22162	7.85336	2.18225	0
0.3633	-3.31362	8.30554	6.63298	0.0486024	0
0.3640	-4.53942	7.08529	5.41259	-0.563788	0
0.3647	-0.877833	7.6972	3.27819	0.349937	0
0.3653	2.78376	8.91745	2.36418	-1.17618	0
0.3660	2.17481	7.6972	7.5521	-2.3961	0
0.3667	0.956917	7.08529	13.3477	-1.17618	0
0.3673	1.87429	7.38946	12.4336	-1.47751	0
0.3680	2.78376	7.38946	10.6005	-3.30983	0
0.3687	1.87429	8.30554	9.07375	-3.30983	0
0.3693	2.17481	8.91745	5.71897	-3.30983	0
0.3700	3.70113	7.38946	4.80495	-2.3961	0
0.3707	2.48324	8.91745	6.33171	-1.47751	0
0.3713	2.17481	12.274	3.27819	-3.92222	0
0.3720	6.44535	10.7496	1.14379	-6.36206	0
0.3727	8.58853	8.30554	4.49858	-5.14214	0
0.3733	6.14483	8.00137	5.71897	-7.58198	0
0.3740	6.44535	6.16921	3.27819	-10.6342	0
0.3747	9.19748	4.6448	3.58457	-8.8019	0
0.3753	6.44535	6.16921	3.27819	-7.27578	0
0.3760	1.87429	6.16921	1.44506	-9.1081	0
0.3767	3.70113	4.6448	2.05781	-10.328	0
0.3773	4.61851	5.56088	1.44506	-10.9404	0
0.3780	2.78376	4.94897	0.224674	-12.4665	0
0.3787	2.78376	3.42456	2.36418	-12.1603	0
0.3793	4.31008	5.56088	4.49858	-11.8541	0
0.3800	4.61851	6.78113	2.66545	-11.8541	0
0.3807	5.22746	3.42456	2.05781	-11.5528	0
0.3813	6.44535	2.20431	2.97182	-13.9926	0
0.3820	7.06221	6.16921	1.44506	-14.2988	0
0.3827	6.75378	7.38946	0.224674	-11.2466	0
0.3833	5.53588	4.94897	1.44506	-10.9404	0
0.3840	6.44535	3.72872	2.36418	-13.9926	0
0.3847	9.80642	2.50848	1.44506	-14.6002	0
0.3853	8.88905	0.984068	-0.382966	-14.2988	0
0.3860	4.31008	1.89657	0.531047	-13.9926	0
0.3867	3.70113	2.81265	3.58457	-12.4665	0
0.3873	4.00956	3.42456	4.80495	-11.5528	0
0.3880	0.039542	3.12039	4.19221	-11.2466	0
0.3887	-1.48678	2.20431	3.27819	-12.7727	0
0.3893	2.48324	0.0679902	0.531047	-15.5188	0
0.3900	2.78376	-1.15225	-1.90973	-13.9926	0
0.3907	-1.17835	-0.848088	-1.90973	-9.41429	0
0.3913	-2.09573	-2.06833	-2.2161	-10.6342	0
0.3920	-2.09573	-5.12073	-5.57088	-13.6864	0
0.3927	-3.31362	-5.4249	-9.23204	-11.8541	0
0.3933	-3.0131	-5.4249	-11.3715	-9.72049	0
0.3940	-1.7873	-8.17313	-10.7588	-9.72049	0
0.3947	-1.48678	-5.12073	-7.40402	-9.72049	0
0.3953	-1.7873	0.0679902	-4.04413	-9.1081	0
0.3960	-3.93048	-5.12073	-4.04413	-9.72049	0
0.3967	-6.36627	-12.4458	-4.04413	-10.9404	0
0.3973	-4.83994	-8.78147	1.14379	-10.6342	0
0.3980	-4.231	-6.64515	6.02534	-10.0267	0
0.3987	-5.44889	-10.9178	2.36418	-10.6342	0
0.3993	-4.231	-9.69755	-3.43649	-11.8541	0
0.4000	-3.93048	-8.17313	-1.90973	-10.0267	0
0.4007	-6.36627	-11.5297	-1.60335	-6.97445	0
0.4013	-7.59207	-10.0053	-7.71039	-8.8019	0
0.4020	-8.50154	-7.86897	-8.93078	-9.72049	0
0.4027	-8.50154	-11.8339	-3.74286	-4.83594	0
0.4033	-4.231	-11.8339	-2.2161	-2.7023	0
0.4040	-2.40416	-8.17313	-7.09764	-5.14214	0
0.4047	-5.14837	-10.9178	-8.6244	-3.92222	0
0.4053	-3.31362	-13.0541	-5.26962	-1.47751	0
0.4060	0.956917	-9.08921	-4.04413	-3.92222	0
0.4067	0.648489	-6.64515	-5.87726	-4.22841	0
0.4073	0.648489	-8.17313	-4.65687	-1.78371	0
0.4080	0.956917	-9.69755	-2.52247	-1.78371	0
0.4087	-1.7873	-10.0053	-4.04413	-2.7023	0
0.4093	-2.70467	-8.4773	-3.13011	-1.17618	0
0.4100	-1.7873	-7.56122	1.75143	-0.563788	0
0.4107	-2.70467	-9.39338	-0.0765933	-1.17618	0
0.4113	-2.70467	-10.6136	-6.18363	-0.869983	0
0.4120	-0.260977	-10.0053	-7.71039	-0.257593	0
0.4127	0.956917	-10.0053	-6.18363	0.349937	0
0.4133	1.56586	-8.4773	-4.96324	0.962328	0
0.4140	3.09219	-7.25706	-3.43649	1.87605	0
0.4147	4.61851	-10.0053	-4.65687	3.09597	0
0.4153	4.31008	-10.3095	-10.4575	4.01456	0
0.4160	1.25744	-6.64515	-14.7263	4.01456	0
0.4167	0.34797	-7.86897	-13.5059	3.40217	0
0.4173	5.53588	-11.8339	-8.93078	4.32076	0
0.4180	10.1149	-9.39338	-5.87726	5.84687	0
0.4187	7.36273	-3.59632	-6.18363	6.4544	0
0.4193	5.22746	-4.5124	-8.6244	6.4544	0
0.4200	6.75378	-10.0053	-9.53842	7.36813	0
0.4207	4.61851	-12.4458	-9.84479	7.98052	0
0.4213	0.648489	-10.0053	-9.23204	7.06679	0
0.4220	0.34797	-7.86897	-7.71039	6.7606	0
0.4227	-0.260977	-8.78147	-6.18363	9.50663	0
0.4233	-6.36627	-10.0053	-5.87726	11.0328	0
0.4240	-9.72734	-9.08921	-5.57088	8.89424	0
0.4247	-6.67469	-7.25706	-4.04413	10.119	0
0.4253	-5.75732	-4.81657	-3.13011	14.085	0
0.4260	-7.59207	-3.59632	-4.3505	12.8651	0
0.4267	-6.67469	-5.12073	-7.40402	10.7266	0
0.4273	-3.93048	-5.4249	-8.93078	12.5589	0
0.4280	-3.93048	-3.59632	-8.6244	12.5589	0
0.4287	-5.75732	-3.59632	-8.31803	11.6451	0
0.4293	-7.28364	-4.20466	-8.01166	14.085	0
0.4300	-7.28364	-2.37608	-7.09764	16.2186	0
0.4307	-3.62205	0.372157	-5.87726	16.5248	0
0.4313	-1.48678	0.984068	-6.18363	17.7447	0
0.4320	-2.70467	-1.46	-7.71039	19.5771	0
0.4327	-2.70467	-3.59632	-7.71039	20.797	0
0.4333	-0.877833	-4.20466	-4.96324	21.7156	0
0.4340	-2.70467	-2.68024	-2.2161	21.4094	0
0.4347	-5.44889	0.0679902	-3.13011	20.4908	0
0.4353	-3.0131	-0.543921	-6.49	20.1894	0
0.4360	0.34797	-3.90049	-6.79127	18.6633	0
0.4367	2.78376	-3.28858	-4.04413	17.1372	0
0.4373	6.14483	0.676323	-2.82374	19.5771	0
0.4380	6.75378	0.984068	-3.74286	22.3231	0
0.4387	3.40061	0.0679902	-3.74286	20.1894	0
0.4393	0.648489	0.676323	-4.65687	18.3571	0
0.4400	-0.260977	0.676323	-7.09764	22.0169	0
0.4407	-1.48678	1.28823	-7.40402	23.8492	0
0.4413	-1.48678	3.42456	-5.87726	20.4908	0
0.4420	-1.48678	2.20431	-5.26962	19.2709	0
0.4427	-1.7873	0.0679902	-3.74286	22.3231	0
0.4433	0.039542	1.89657	-1.60335	22.3231	0
0.4440	0.956917	4.03289	-0.382966	19.8833	0
0.4447	-0.260977	3.12039	-0.68934	18.9647	0
0.4453	0.039542	3.72872	-3.43649	20.4908	0
0.4460	1.25744	5.56088	-4.04413	21.4094	0
0.4467	1.87429	4.94897	-0.0765933	21.7156	0
0.4473	2.78376	2.81265	2.36418	21.4094	0
0.4480	4.31008	1.89657	3.58457	21.7156	0
0.4487	2.78376	2.50848	6.63298	20.4908	0
0.4493	-0.260977	2.81265	4.19221	18.3571	0
0.4500	-2.70467	4.34064	-3.13011	18.6633	0
0.4507	-3.31362	5.56088	-4.65687	19.8833	0
0.4513	-2.09573	4.6448	-0.68934	18.6633	0
0.4520	-1.48678	2.20431	0.531047	17.7447	0
0.4527	-3.62205	3.12039	0.83742	19.8833	0
0.4533	-5.44889	6.16921	2.36418	20.4908	0
0.4540	-2.70467	5.86505	4.49858	20.797	0
0.4547	1.87429	3.72872	6.93935	23.2417	0
0.4553	2.78376	3.72872	6.02534	21.4094	0
0.4560	0.648489	3.42456	3.27819	17.7447	0
0.4567	0.039542	0.676323	4.19221	19.2709	0
0.4573	0.039542	-0.543921	6.02534	21.1032	0
0.4580	-2.09573	-0.239755	6.33171	17.7447	0
0.4587	-3.93048	-1.15225	6.02534	17.7447	0
0.4593	-2.40416	-1.76417	4.80495	19.5771	0
0.4600	-0.877833	-2.06833	5.11132	15.6111	0
0.4607	-1.17835	-2.68024	6.63298	11.9465	0
0.4613	0.34797	-1.46	6.02534	14.085	0
0.4620	2.48324	0.676323	6.33171	14.9987	0
0.4627	1.25744	0.372157	7.24572	15.3049	0
0.4633	0.956917	0.0679902	5.11132	16.831	0
0.4640	4.31008	0.676323	5.41259	14.9987	0
0.4647	5.53588	-0.543921	6.63298	11.3389	0
0.4653	3.40061	-1.15225	1.44506	13.4726	0
0.4660	2.78376	0.372157	-0.68934	15.3049	0
0.4667	5.53588	1.28823	5.71897	13.7788	0
0.4673	10.1149	1.89657	7.5521	12.2527	0
0.4680	11.9417	2.50848	2.66545	11.3389	0
0.4687	9.19748	0.676323	-0.382966	11.3389	0
0.4693	7.36273	-1.76417	-2.52247	12.5589	0
0.4700	6.44535	-1.76417	-3.74286	10.119	0
0.4707	4.31008	-0.848088	-1.60335	7.36813	0
0.4713	2.78376	-0.848088	0.531047	9.50663	0
0.4720	0.956917	-0.848088	2.36418	10.4204	0
0.4727	-1.17835	-1.46	5.11132	7.67432	0
0.4733	3.09219	-2.06833	6.33171	7.67432	0
0.4740	7.36273	-0.848088	6.93935	7.98052	0
0.4747	3.40061	-0.848088	3.88583	6.14821	0
0.4753	1.56586	-2.68024	-0.0765933	4.01456	0
0.4760	5.53588	-2.68024	2.97182	2.48844	0
0.4767	4.31008	-1.76417	9.38012	2.79464	0
0.4773	0.648489	-2.98441	11.5196	4.01456	0
0.4780	1.56586	-3.59632	10.6005	3.40217	0
0.4787	1.56586	-0.848088	7.85336	2.18225	0
0.4793	-0.877833	0.0679902	4.80495	1.56986	0
0.4800	-1.17835	-2.68024	5.11132	0.0486024	0
0.4807	-1.48678	-2.98441	7.85336	0.0486024	0
0.4813	-1.7873	0.676323	8.15974	1.87605	0
0.4820	0.039542	1.89657	8.77248	0.656133	0
0.4827	-1.48678	-0.543921	7.85336	-1.78371	0
0.4833	-4.83994	-1.46	4.80495	-0.869983	0
0.4840	-5.44889	0.984068	4.49858	0.656133	0
0.4847	-6.36627	2.81265	4.80495	-0.257593	0
0.4853	-9.11839	4.03289	0.83742	-2.3961	0
0.4860	-9.11839	4.03289	-0.382966	-4.22841	0
0.4867	-4.83994	1.89657	3.27819	-5.14214	0
0.4873	-2.70467	0.676323	2.05781	-5.14214	0
0.4880	-4.231	2.50848	-2.52247	-5.14214	0
0.4887	-4.53942	2.20431	-1.90973	-6.05586	0
0.4893	-2.09573	0.0679902	-1.30209	-6.66825	0
0.4900	-2.09573	2.81265	-4.3505	-6.36206	0
0.4907	-6.97521	8.30554	-1.60335	-5.75453	0
0.4913	-10.0279	8.00137	4.19221	-7.27578	0
0.4920	-9.11839	4.6448	2.05781	-9.1081	0
0.4927	-7.59207	3.42456	1.44506	-9.41429	0
0.4933	-5.14837	2.20431	8.15974	-9.41429	0
0.4940	-0.569405	1.5924	7.85336	-10.0267	0
0.4947	-0.877833	3.42456	0.531047	-9.72049	0
0.4953	-4.83994	4.6448	-1.30209	-9.72049	0
0.4960	-1.7873	4.6448	-0.382966	-10.328	0
0.4967	3.09219	5.25314	-1.60335	-10.0267	0
0.4973	0.648489	4.6448	0.531047	-9.72049	0
0.4980	-1.17835	4.34064	3.58457	-10.6342	0
0.4987	2.78376	6.47696	2.05781	-10.6342	0
0.4993	4.61851	7.6972	0.531047	-10.9404	0
0.5000	3.40061	7.08529	1.14379	-12.1603	0
0.5007	4.92694	8.00137	-0.995713	-12.4665	0
0.5013	5.53588	9.83353	-4.3505	-12.4665	0
0.5020	3.09219	8.91745	-3.74286	-12.4665	0
0.5027	3.09219	7.38946	-1.90973	-13.0741	0
0.5033	4.31008	9.52578	-1.30209	-13.9926	0
0.5040	3.70113	10.1377	1.14379	-14.2988	0
0.5047	2.17481	7.08529	2.36418	-14.6002	0
0.5053	0.039542	5.56088	-0.68934	-16.7387	0
0.5060	-0.877833	6.78113	-0.382966	-18.8723	0
0.5067	1.87429	7.08529	5.11132	-19.4847	0
0.5073	4.61851	7.38946	6.93935	-18.8723	0
0.5080	5.53588	9.22162	5.41259	-17.0449	0
0.5087	6.14483	8.91745	6.93935	-16.4325	0
0.5093	5.22746	6.78113	6.02534	-18.571	0
0.5100	3.09219	7.38946	2.36418	-19.7909	0
0.5107	1.87429	8.30554	0.531047	-19.4847	0
0.5113	0.34797	5.86505	-0.68934	-20.7046	0
0.5120	-0.260977	3.72872	-1.90973	-20.3984	0
0.5127	1.87429	5.25314	0.83742	-18.8723	0
0.5133	3.70113	6.78113	1.75143	-18.8723	0
0.5140	3.70113	5.86505	-1.30209	-17.6524	0
0.5147	4.92694	5.56088	-1.60335	-15.825	0
0.5153	4.61851	7.08529	-0.0765933	-18.571	0
0.5160	1.87429	5.86505	-0.382966	-21.0108	0
0.5167	0.34797	1.89657	0.531047	-17.9586	0
0.5173	-0.877833	1.5924	1.44506	-16.7387	0
0.5180	-4.53942	3.12039	-1.60335	-19.4847	0
0.5187	-6.36627	1.5924	-4.04413	-18.8723	0
0.5193	-4.53942	0.0679902	-1.90973	-16.4325	0
0.5200	-2.40416	1.89657	-0.0765933	-17.0449	0
0.5207	-1.7873	1.89657	1.14379	-17.6524	0
0.5213	-0.569405	0.984068	3.58457	-16.1263	0
0.5220	2.48324	1.89657	2.66545	-16.4325	0
0.5227	2.78376	1.5924	-2.2161	-17.3511	0
0.5233	0.956917	-0.543921	-2.2161	-16.7387	0
0.5240	0.956917	-0.543921	2.36418	-16.1263	0
0.5247	0.34797	-0.848088	2.36418	-16.7387	0
0.5253	-1.7873	-2.06833	-2.2161	-16.1263	0
0.5260	0.039542	-0.848088	-3.13011	-13.0741	0
0.5267	3.09219	1.89657	0.224674	-11.8541	0
0.5273	1.56586	1.5924	2.36418	-14.2988	0
0.5280	-0.569405	-0.848088	3.58457	-15.825	0
0.5287	-0.877833	-2.68024	3.58457	-14.6002	0
0.5293	-0.569405	-5.4249	-1.90973	-12.4665	0
0.5300	2.17481	-4.5124	-7.71039	-11.5528	0
0.5307	3.40061	-2.37608	-6.79127	-12.4665	0
0.5313	-0.877833	-5.73265	-1.90973	-13.3802	0
0.5320	-1.48678	-7.56122	2.66545	-12.7727	0
0.5327	1.25744	-3.28858	4.49858	-11.8541	0
0.5333	-1.7873	-2.68024	1.44506	-10.6342	0
0.5340	-4.53942	-7.56122	0.531047	-9.72049	0
0.5347	-1.7873	-8.17313	4.49858	-9.1081	0
0.5353	-1.17835	-8.17313	4.49858	-8.50056	0
0.5360	-2.40416	-10.9178	0.83742	-8.50056	0
0.5367	0.039542	-10.0053	0.531047	-8.8019	0
0.5373	0.039542	-8.17313	2.36418	-6.97445	0
0.5380	-2.40416	-9.69755	4.19221	-6.05586	0
0.5387	0.956917	-9.08921	7.24572	-6.66825	0
0.5393	5.53588	-7.25706	8.77248	-5.14214	0
0.5400	4.00956	-8.78147	6.93935	-4.83594	0
0.5407	0.039542	-10.6136	2.97182	-7.88817	0
0.5413	-1.7873	-10.0053	-1.30209	-6.36206	0
0.5420	-1.7873	-11.8339	-2.2161	-3.30983	0
0.5427	-3.0131	-14.2779	-1.30209	-6.36206	0
0.5433	-3.62205	-14.2779	-1.90973	-7.88817	0
0.5440	-2.40416	-12.4458	-2.52247	-2.3961	0
0.5447	-2.70467	-10.3095	-3.74286	-1.17618	0
0.5453	-6.36627	-8.4773	-5.26962	-5.14214	0
0.5460	-5.75732	-9.08921	-1.90973	-4.83594	0
0.5467	-0.877833	-10.0053	2.66545	-0.563788	0
0.5473	0.648489	-9.69755	0.83742	1.26852	0
0.5480	0.34797	-9.08921	-0.0765933	0.349937	0
0.5487	0.648489	-10.0053	1.75143	-0.257593	0
0.5493	-1.17835	-10.6136	-0.68934	1.26852	0
0.5500	-1.17835	-10.0053	-1.30209	1.26852	0
0.5507	1.87429	-9.08921	3.27819	-1.47751	0
0.5513	3.09219	-7.86897	2.36418	-1.17618	0
0.5520	3.70113	-7.25706	-1.30209	2.48844	0
0.5527	5.22746	-8.78147	2.36418	2.18225	0
0.5533	4.31008	-10.3095	3.58457	0.0486024	0
0.5540	2.78376	-10.0053	-0.382966	1.26852	0
0.5547	5.22746	-10.0053	1.44506	3.09597	0
0.5553	7.67115	-11.8339	6.33171	2.18225	0
0.5560	4.61851	-12.7499	6.63298	1.26852	0
0.5567	-1.17835	-9.39338	2.97182	1.26852	0
0.5573	-4.53942	-6.95289	-0.382966	1.87605	0
0.5580	-5.44889	-6.95289	0.531047	2.79464	0
0.5587	-4.53942	-6.03681	4.19221	2.48844	0
0.5593	-3.31362	-5.4249	3.27819	2.18225	0
0.5600	-1.7873	-6.95289	-0.0765933	4.01456	0
0.5607	0.039542	-6.03681	0.83742	3.70837	0
0.5613	0.34797	-3.59632	1.14379	1.26852	0
0.5620	-0.877833	-4.81657	-3.13011	3.70837	0
0.5627	-0.877833	-5.4249	-7.71039	7.67432	0
0.5633	-0.569405	-2.06833	-11.3715	4.01456	0
0.5640	-1.7873	-2.68024	-11.6779	-0.257593	0
0.5647	-3.31362	-6.64515	-7.71039	1.87605	0
0.5653	-3.31362	-5.73265	-6.79127	4.92829	0
0.5660	-3.0131	-2.98441	-11.0652	5.23448	0
0.5667	-4.231	-3.59632	-11.3715	5.84687	0
0.5673	-6.06575	-3.90049	-7.40402	5.23448	0
0.5680	-4.53942	-2.06833	-4.04413	4.01456	0
0.5687	-0.260977	-2.98441	-1.60335	5.54068	0
0.5693	0.956917	-4.81657	-2.82374	8.28671	0
0.5700	0.34797	-2.68024	-7.09764	9.20044	0
0.5707	0.648489	0.0679902	-8.6244	7.67432	0
0.5713	-1.7873	-1.46	-7.71039	4.62209	0
0.5720	-5.44889	-2.68024	-7.71039	3.40217	0
0.5727	-5.44889	-2.98441	-5.87726	5.23448	0
0.5733	-4.231	-3.90049	-4.04413	5.84687	0
0.5740	-3.0131	-2.68024	-3.74286	5.84687	0
0.5747	0.956917	0.676323	-0.68934	8.59291	0
0.5753	2.48324	0.372157	2.97182	11.3389	0
0.5760	-1.7873	-3.28858	1.75143	11.0328	0
0.5767	-5.14837	-4.20466	-0.382966	9.20044	0
0.5773	-5.44889	-3.59632	-0.382966	8.28671	0
0.5780	-5.44889	-3.90049	0.531047	9.50663	0
0.5787	-3.31362	-3.59632	2.36418	8.89424	0
0.5793	-1.7873	-2.37608	3.27819	5.54068	0
0.5800	-4.53942	-2.68024	0.531047	6.14821	0
0.5807	-4.83994	-2.98441	-0.68934	11.9465	0
0.5813	-2.09573	-2.68024	-0.382966	12.8651	0
0.5820	-2.09573	-2.68024	-2.82374	9.20044	0
0.5827	-3.31362	-1.46	-4.04413	8.28671	0
0.5833	-2.70467	1.89657	-3.74286	8.59291	0
0.5840	-3.31362	1.5924	-4.96324	7.67432	0
0.5847	-1.7873	-0.543921	-4.65687	7.67432	0
0.5853	2.78376	1.89657	-2.2161	8.89424	0
0.5860	4.00956	5.25314	-3.43649	10.119	0
0.5867	2.48324	5.56088	-4.96324	10.7266	0
0.5873	4.61851	6.47696	-4.96324	9.20044	0
0.5880	6.75378	7.38946	-4.04413	6.14821	0
0.5887	6.44535	3.42456	-4.04413	6.4544	0
0.5893	7.36273	0.984068	-2.2161	8.28671	0
0.5900	9.498	3.72872	2.36418	7.36813	0
0.5907	8.58853	5.56088	6.93935	4.62209	0
0.5913	6.14483	4.6448	4.80495	3.09597	0
0.5920	3.40061	3.72872	-1.30209	3.40217	0
0.5927	-0.877833	1.89657	-1.30209	3.40217	0
0.5933	-4.53942	0.372157	-0.68934	2.48844	0
0.5940	-5.14837	2.81265	-2.82374	1.56986	0
0.5947	-3.62205	3.72872	-1.30209	2.18225	0
0.5953	0.039542	0.984068	3.27819	4.62209	0
0.5960	2.17481	0.676323	5.41259	5.54068	0
0.5967	0.648489	1.5924	6.93935	4.01456	0
0.5973	-1.17835	-0.543921	6.93935	4.32076	0
0.5980	-0.569405	-0.543921	4.19221	5.84687	0
0.5987	1.87429	2.81265	3.27819	5.84687	0
0.5993	2.78376	3.42456	2.05781	4.32076	0
0.6000	-0.877833	0.984068	-3.13011	2.48844	0
0.6007	-5.44889	1.5924	-4.04413	1.56986	0
0.6013	-4.231	2.81265	-0.68934	4.62209	0
0.6020	-1.48678	2.81265	-2.2161	6.7606	0
0.6027	-4.231	2.50848	-5.26962	3.09597	0
0.6033	-3.93048	2.81265	-4.96324	0.962328	0
0.6040	1.56586	2.81265	-4.96324	3.09597	0
0.6047	3.70113	3.42456	-3.13011	3.09597	0
0.6053	3.40061	3.42456	1.44506	3.09597	0
0.6060	5.53588	1.89657	1.44506	5.84687	0
0.6067	4.31008	1.89657	-1.30209	5.84687	0
0.6073	0.039542	3.42456	2.36418	3.09597	0
0.6080	0.648489	1.28823	8.15974	3.09597	0
0.6087	3.09219	-1.76417	8.77248	3.09597	0
0.6093	-0.569405	0.372157	5.11132	1.87605	0
0.6100	-5.75732	3.72872	2.36418	1.26852	0
0.6107	-6.36627	3.12039	5.11132	2.48844	0
0.6113	-4.53942	2.20431	7.85336	2.79464	0
0.6120	-3.0131	3.42456	6.02534	0.0486024	0
0.6127	-1.7873	2.81265	4.80495	-0.563788	0
0.6133	-1.7873	2.20431	6.33171	1.56986	0
0.6140	-1.7873	3.12039	3.58457	0.962328	0
0.6147	-0.260977	1.5924	-0.382966	0.0486024	0
0.6153	1.87429	-0.848088	1.44506	2.79464	0
0.6160	1.25744	0.676323	3.27819	1.26852	0
0.6167	-0.260977	0.984068	1.44506	-3.30983	0
0.6173	1.56586	-0.848088	1.14379	-1.47751	0
0.6180	4.92694	-0.543921	1.44506	2.48844	0
0.6187	4.92694	1.89657	-0.68934	1.87605	0
0.6193	1.56586	1.28823	-2.82374	-1.17618	0
0.6200	-1.7873	-1.76417	-4.04413	-3.92222	0
0.6207	-1.7873	-2.68024	-4.04413	-4.22841	0
0.6213	1.87429	-0.848088	-0.995713	-2.7023	0
0.6220	4.61851	1.28823	2.36418	-3.30983	0
0.6227	3.40061	1.5924	0.224674	-3.30983	0
0.6233	0.956917	1.5924	-5.87726	-3.30983	0
0.6240	-0.569405	0.984068	-7.71039	-6.97445	0
0.6247	0.956917	-0.543921	-4.96324	-7.88817	0
0.6253	5.53588	-0.848088	-2.52247	-4.52975	0
0.6260	7.97167	-0.543921	-2.52247	-6.05586	0
0.6267	4.31008	0.0679902	-4.04413	-9.72049	0
0.6273	-0.877833	1.89657	-7.71039	-8.8019	0
0.6280	-2.40416	1.89657	-8.31803	-7.58198	0
0.6287	1.25744	-0.848088	-2.82374	-7.88817	0
0.6293	6.75378	-1.15225	2.05781	-7.88817	0
0.6300	8.58853	-0.239755	2.36418	-10.0267	0
0.6307	8.2801	-1.76417	3.27819	-10.0267	0
0.6313	9.19748	-2.06833	4.80495	-7.27578	0
0.6320	8.88905	-1.76417	3.27819	-8.8019	0
0.6327	4.31008	-3.59632	1.75143	-11.2466	0
0.6333	0.039542	-5.4249	0.83742	-9.72049	0
0.6340	0.039542	-4.5124	-0.382966	-8.8019	0
0.6347	1.25744	-3.59632	0.83742	-8.19437	0
0.6353	-1.17835	-2.68024	3.58457	-6.66825	0
0.6360	-4.83994	-2.37608	1.75143	-8.50056	0
0.6367	-4.53942	-4.20466	0.224674	-9.72049	0
0.6373	-0.877833	-5.4249	4.19221	-6.05586	0
0.6380	0.34797	-4.81657	6.93935	-4.83594	0
0.6387	-0.877833	-4.5124	2.97182	-7.88817	0
0.6393	0.34797	-4.5124	1.44506	-8.8019	0
0.6400	3.09219	-4.20466	6.02534	-8.50056	0
0.6407	2.78376	-2.98441	8.46611	-9.1081	0
0.6413	0.34797	-2.98441	4.80495	-8.8019	0
0.6420	-0.260977	-4.5124	1.75143	-8.8019	0
0.6427	-0.569405	-4.5124	-0.382966	-9.41429	0
0.6433	-1.7873	-3.90049	-4.04413	-9.1081	0
0.6440	-1.7873	-4.5124	-4.04413	-8.8019	0
0.6447	-1.7873	-3.28858	-1.30209	-9.72049	0
0.6453	-3.62205	-1.46	-0.382966	-11.2466	0
0.6460	-2.70467	-3.28858	-0.0765933	-11.8541	0
0.6467	-0.877833	-3.90049	0.531047	-11.2466	0
0.6473	-2.40416	-1.76417	-1.90973	-10.6342	0
0.6480	-3.31362	-2.98441	-2.2161	-10.6342	0
0.6487	-2.40416	-6.34098	-0.382966	-10.0267	0
0.6493	-3.93048	-5.4249	-2.2161	-9.72049	0
0.6500	-4.83994	-2.98441	-4.96324	-10.6342	0
0.6507	-2.09573	-3.59632	-2.52247	-10.0267	0
0.6513	0.039542	-3.90049	-2.2161	-8.50056	0
0.6520	1.56586	-3.59632	-4.04413	-9.1081	0
0.6527	3.70113	-4.5124	-0.995713	-10.328	0
0.6533	2.78376	-4.5124	2.97182	-8.50056	0
0.6540	0.956917	-1.76417	2.36418	-6.66825	0
0.6547	0.039542	-2.06833	1.44506	-6.97445	0
0.6553	-0.877833	-4.20466	3.58457	-8.19437	0
0.6560	0.956917	-2.68024	5.41259	-9.72049	0
0.6567	1.87429	-1.15225	3.88583	-7.88817	0
0.6573	-2.70467	-3.59632	1.44506	-4.83594	0
0.6580	-4.53942	-2.06833	3.27819	-5.44833	0
0.6587	-1.7873	3.72872	4.19221	-8.8019	0
0.6593	-3.31362	4.03289	-1.60335	-6.97445	0
0.6600	-4.53942	0.372157	-2.2161	-3.00363	0
0.6607	-1.7873	0.984068	4.19221	-3.00363	0
0.6613	-3.31362	1.89657	2.05781	-4.52975	0
0.6620	-5.44889	0.372157	-3.13011	-5.14214	0
0.6627	-2.09573	0.0679902	-0.382966	-6.05586	0
0.6633	-0.569405	1.5924	2.05781	-6.05586	0
0.6640	-3.31362	3.12039	-1.60335	-4.52975	0
0.6647	-5.44889	4.6448	-3.43649	-4.52975	0
0.6653	-6.36627	4.6448	-2.82374	-6.97445	0
0.6660	-6.36627	4.03289	-1.30209	-6.36206	0
0.6667	-6.36627	5.25314	1.44506	-3.61602	0
0.6673	-5.14837	7.08529	1.44506	-3.61602	0
0.6680	-1.17835	7.38946	-0.382966	-3.92222	0
0.6687	1.56586	6.16921	0.531047	-2.3961	0
0.6693	-1.7873	4.94897	3.27819	-1.47751	0
0.6700	-3.62205	5.25314	2.97182	-0.869983	0
0.6707	-1.7873	5.25314	-1.30209	1.26852	0
0.6713	-0.877833	6.78113	-5.87726	0.656133	0
0.6720	-0.260977	9.22162	-5.87726	-1.47751	0
0.6727	2.78376	7.38946	-1.30209	-1.17618	0
0.6733	3.70113	3.72872	0.531047	-0.563788	0
0.6740	4.00956	4.94897	0.531047	-0.257593	0
0.6747	4.92694	5.56088	1.14379	0.962328	0
0.6753	4.61851	2.50848	2.05781	0.349937	0
0.6760	1.87429	4.03289	3.88583	-0.563788	0
0.6767	-2.09573	7.6972	5.11132	1.26852	0
0.6773	-6.06575	5.56088	3.58457	3.09597	0
0.6780	-7.89259	4.6448	1.44506	1.26852	0
0.6787	-7.59207	7.38946	3.27819	0.656133	0
0.6793	-7.59207	6.47696	7.85336	2.79464	0
0.6800	-8.50154	3.72872	6.63298	3.09597	0
0.6807	-10.0279	4.94897	-0.382966	2.79464	0
0.6813	-11.8626	6.16921	-4.3505	4.62209	0
0.6820	-12.1631	4.94897	-1.30209	6.4544	0
0.6827	-9.11839	5.25314	2.05781	7.67432	0
0.6833	-6.06575	5.56088	3.27819	8.28671	0
0.6840	-6.36627	5.56088	4.19221	7.06679	0
0.6847	-7.59207	6.47696	1.14379	4.92829	0
0.6853	-6.36627	6.47696	-4.3505	4.32076	0
0.6860	-4.231	4.6448	-4.04413	4.92829	0
0.6867	-4.83994	4.03289	0.224674	5.54068	0
0.6873	-6.36627	5.56088	0.83742	6.7606	0
0.6880	-5.44889	4.34064	0.224674	8.28671	0
0.6887	-3.0131	1.28823	0.531047	7.67432	0
0.6893	0.648489	2.20431	0.531047	7.67432	0
0.6900	2.17481	7.08529	1.44506	11.9465	0
0.6907	-1.17835	9.22162	1.75143	14.6925	0
0.6913	-4.83994	6.16921	0.531047	11.3389	0
0.6920	-4.231	4.03289	2.36418	9.50663	0
0.6927	-3.0131	5.86505	8.46611	13.1664	0
0.6933	-3.31362	5.86505	10.2992	14.3912	0
0.6940	-3.62205	3.42456	7.24572	13.1664	0
0.6947	-3.62205	5.56088	3.58457	15.6111	0
0.6953	-2.40416	9.22162	0.224674	16.831	0
0.6960	0.039542	7.38946	-0.382966	14.9987	0
0.6967	0.039542	3.72872	3.27819	15.9173	0
0.6973	-0.569405	4.34064	5.11132	16.831	0
0.6980	3.09219	6.78113	0.83742	16.5248	0
0.6987	6.44535	8.91745	-4.04413	18.3571	0
0.6993	5.53588	8.61328	-4.96324	18.9647	0
0.7000	5.22746	5.86505	-4.65687	17.1372	0
0.7007	6.75378	7.08529	-4.96324	18.0509	0
0.7013	7.06221	10.1377	-5.57088	19.5771	0
0.7020	6.44535	8.00137	-4.96324	18.6633	0
0.7027	6.44535	5.25314	-3.13011	19.8833	0
0.7033	6.75378	5.86505	-2.2161	22.3231	0
0.7040	5.53588	5.56088	-1.60335	21.1032	0
0.7047	1.87429	4.6448	1.75143	18.9647	0
0.7053	-2.09573	4.94897	6.93935	20.4908	0
0.7060	-3.62205	4.03289	7.85336	22.3231	0
0.7067	-4.53942	5.25314	4.49858	22.3231	0
0.7073	-8.20102	8.00137	4.49858	21.4094	0
0.7080	-9.11839	5.25314	6.02534	19.5771	0
0.7087	-5.75732	1.5924	2.97182	19.5771	0
0.7093	-5.44889	3.12039	-2.2161	22.0169	0
0.7100	-9.11839	4.34064	-5.26962	24.4616	0
0.7107	-6.36627	2.81265	-5.87726	25.0691	0
0.7113	-0.877833	2.81265	-4.96324	23.8492	0
0.7120	-1.7873	2.81265	-2.2161	22.0169	0
0.7127	-3.93048	1.89657	1.44506	21.1032	0
0.7133	0.039542	4.34064	4.19221	22.0169	0
0.7140	2.78376	6.78113	4.49858	23.2417	0
0.7147	-0.260977	4.6448	1.75143	22.9355	0
0.7153	-0.877833	1.89657	-1.30209	21.4094	0
0.7160	3.70113	3.42456	-1.90973	22.0169	0
0.7167	5.22746	3.72872	-0.382966	23.543	0
0.7173	2.48324	1.28823	0.83742	24.1554	0
0.7180	0.956917	0.372157	0.531047	23.8492	0
0.7187	1.87429	2.20431	-1.30209	23.8492	0
0.7193	3.09219	3.72872	-1.30209	22.0169	0
0.7200	3.70113	2.81265	2.36418	18.6633	0
0.7207	3.70113	1.28823	4.80495	17.7447	0
0.7213	4.00956	0.984068	3.27819	19.2709	0
0.7220	4.61851	0.984068	1.44506	20.797	0
0.7227	1.87429	0.372157	0.531047	19.5771	0
0.7233	-0.877833	1.89657	0.224674	16.831	0
0.7240	1.87429	4.03289	-0.68934	15.6111	0
0.7247	4.61851	4.94897	-1.30209	16.2186	0
0.7253	2.78376	4.34064	-0.382966	15.9173	0
0.7260	-0.260977	1.89657	0.531047	14.3912	0
0.7267	-2.09573	0.984068	-2.52247	14.6925	0
0.7273	-4.53942	3.42456	-7.09764	15.6111	0
0.7280	-4.53942	6.16921	-4.96324	13.4726	0
0.7287	-2.09573	4.94897	-0.0765933	10.7266	0
0.7293	-0.569405	2.20431	0.531047	11.6451	0
0.7300	0.039542	2.50848	0.83742	13.7788	0
0.7307	0.34797	4.6448	4.19221	13.4726	0
0.7313	-0.260977	4.6448	4.19221	11.0328	0
0.7320	-0.260977	3.12039	2.05781	7.98052	0
0.7327	0.34797	2.81265	2.36418	5.84687	0
0.7333	0.34797	3.72872	1.75143	5.23448	0
0.7340	0.039542	3.72872	1.75143	5.54068	0
0.7347	0.648489	0.984068	3.58457	4.32076	0
0.7353	0.956917	0.0679902	0.531047	2.79464	0
0.7360	0.956917	3.12039	-4.3505	2.48844	0
0.7367	1.25744	5.56088	-0.68934	2.18225	0
0.7373	2.48324	3.42456	2.66545	0.349937	0
0.7380	3.40061	2.81265	-1.30209	-0.563788	0
0.7387	1.56586	5.56088	-4.96324	-1.17618	0
0.7393	-1.48678	3.42456	-4.04413	-2.0899	0
0.7400	-2.40416	0.0679902	-1.90973	-2.3961	0
0.7407	-1.7873	2.20431	-0.68934	-1.47751	0
0.7413	-2.09573	2.81265	-3.74286	-0.869983	0
0.7420	-2.40416	0.984068	-6.79127	-1.47751	0
0.7427	-1.7873	3.42456	-5.57088	-2.3961	0
0.7433	-4.53942	6.16921	-7.40402	-3.30983	0
0.7440	-8.80996	4.6448	-10.7588	-4.22841	0
0.7447	-6.97521	2.81265	-6.79127	-6.97445	0
0.7453	-2.40416	2.20431	-2.82374	-9.72049	0
0.7460	-3.62205	0.984068	-5.87726	-10.328	0
0.7467	-8.20102	2.50848	-5.87726	-10.6342	0
0.7473	-7.59207	3.72872	-3.13011	-12.1603	0
0.7480	-3.93048	0.984068	-6.49	-11.5528	0
0.7487	-5.14837	-2.06833	-9.23204	-9.72049	0
0.7493	-7.28364	-1.46	-6.79127	-11.5528	0
0.7500	-4.53942	0.984068	-4.04413	-15.5188	0
0.7507	0.039542	1.28823	-3.13011	-14.9064	0
0.7513	0.039542	-0.239755	-3.13011	-11.5528	0
0.7520	-2.40416	-0.848088	-4.04413	-12.7727	0
0.7527	-2.70467	-0.848088	-2.52247	-16.1263	0
0.7533	-1.7873	-1.76417	0.531047	-14.6002	0
0.7540	0.039542	-1.76417	-0.382966	-11.2466	0
0.7547	0.039542	-0.239755	-1.60335	-13.9926	0
0.7553	-1.7873	-1.76417	-1.30209	-18.8723	0
0.7560	-2.09573	-3.90049	-3.43649	-17.3511	0
0.7567	-1.17835	-5.12073	-5.87726	-13.9926	0
0.7573	-1.17835	-5.73265	-3.13011	-17.0449	0
0.7580	0.648489	-6.34098	-0.382966	-19.1785	0
0.7587	3.70113	-5.4249	-3.43649	-16.4325	0
0.7593	2.48324	-5.12073	-5.87726	-15.2126	0
0.7600	0.039542	-6.34098	-2.2161	-17.9586	0
0.7607	1.87429	-6.34098	0.531047	-18.8723	0
0.7613	3.40061	-6.34098	-1.60335	-17.9586	0
0.7620	2.78376	-7.25706	-2.2161	-17.9586	0
0.7627	3.09219	-5.4249	0.83742	-20.0971	0
0.7633	2.48324	-2.06833	1.75143	-21.6232	0
0.7640	1.87429	-2.98441	1.14379	-22.5369	0
0.7647	3.40061	-5.4249	3.27819	-22.2308	0
0.7653	3.70113	-4.5124	4.19221	-21.6232	0
0.7660	2.78376	-4.20466	3.27819	-20.7046	0
0.7667	4.61851	-3.28858	4.19221	-20.7046	0
0.7673	5.8364	-0.848088	4.19221	-24.3693	0
0.7680	4.61851	-1.15225	1.14379	-26.1967	0
0.7687	3.70113	-4.5124	-0.0765933	-24.6755	0
0.7693	2.78376	-6.34098	-0.68934	-23.4507	0
0.7700	0.039542	-6.03681	-4.96324	-22.5369	0
0.7707	-0.569405	-5.4249	-6.79127	-22.5369	0
0.7713	1.87429	-4.81657	-3.13011	-24.3693	0
0.7720	0.956917	-6.34098	-1.30209	-24.3693	0
0.7727	-1.48678	-6.95289	-4.04413	-20.3984	0
0.7733	-0.877833	-4.5124	-4.96324	-21.0108	0
0.7740	0.039542	-3.59632	-1.90973	-24.0631	0
0.7747	-1.7873	-6.03681	-0.68934	-23.4507	0
0.7753	-3.62205	-7.56122	-4.04413	-23.7569	0
0.7760	-3.62205	-6.34098	-3.74286	-24.6755	0
0.7767	0.039542	-6.03681	2.36418	-21.9246	0
0.7773	4.61851	-7.86897	3.58457	-22.2308	0
0.7780	6.44535	-7.25706	1.44506	-24.6755	0
0.7787	4.92694	-3.59632	3.27819	-23.1493	0
0.7793	1.25744	-2.98441	4.19221	-23.1493	0
0.7800	-1.17835	-6.95289	1.75143	-26.1967	0
0.7807	0.648489	-9.39338	2.36418	-25.283	0
0.7813	3.70113	-8.4773	4.19221	-22.5369	0
0.7820	2.78376	-7.56122	1.75143	-23.1493	0
0.7827	3.09219	-6.95289	0.83742	-23.1493	0
0.7833	5.53588	-7.25706	2.66545	-21.6232	0
0.7840	5.53588	-7.56122	3.27819	-21.0108	0
0.7847	5.53588	-6.34098	3.27819	-21.6232	0
0.7853	5.8364	-6.34098	2.66545	-23.7569	0
0.7860	3.70113	-7.86897	2.05781	-25.5892	0
0.7867	2.48324	-7.25706	2.36418	-25.283	0
0.7873	5.22746	-5.4249	3.27819	-24.9768	0
0.7880	6.14483	-7.25706	2.97182	-22.8431	0
0.7887	3.09219	-10.9178	2.05781	-21.6232	0
0.7893	0.956917	-9.39338	0.531047	-23.1493	0
0.7900	2.17481	-6.34098	2.36418	-23.4507	0
0.7907	4.61851	-6.34098	6.93935	-20.7046	0
0.7913	2.48324	-5.4249	5.71897	-19.7909	0
0.7920	-0.877833	-4.81657	1.44506	-19.4847	0
0.7927	-0.260977	-6.95289	1.75143	-19.7909	0
0.7933	0.648489	-7.25706	0.224674	-20.0971	0
0.7940	-1.17835	-7.56122	-3.74286	-18.8723	0
0.7947	-0.260977	-10.0053	0.531047	-18.571	0
0.7953	3.70113	-8.17313	5.71897	-18.8723	0
0.7960	3.40061	-3.59632	2.36418	-15.825	0
0.7967	1.87429	-6.03681	1.44506	-13.6864	0
0.7973	3.40061	-9.08921	6.93935	-14.6002	0
0.7980	4.31008	-5.12073	6.93935	-13.6864	0
0.7987	2.48324	-2.68024	3.27819	-14.2988	0
0.7993	0.648489	-5.4249	5.11132	-16.1263	0
0.8000	0.34797	-3.90049	5.41259	-13.0741	0
0.8007	1.25744	-0.543921	1.75143	-12.1603	0
0.8013	2.48324	-0.848088	2.36418	-12.7727	0
0.8020	3.09219	-0.543921	5.41259	-7.58198	0
0.8027	2.78376	3.12039	4.49858	-4.22841	0
0.8033	2.78376	4.34064	1.44506	-7.88817	0
0.8040	3.40061	1.5924	-1.60335	-8.8019	0
0.8047	2.17481	-0.543921	-2.2161	-6.05586	0
0.8053	0.039542	-2.06833	1.75143	-6.05586	0
0.8060	-0.877833	-2.98441	6.63298	-6.05586	0
0.8067	-2.40416	-0.848088	7.24572	-5.14214	0
0.8073	-5.44889	0.984068	3.27819	-5.14214	0
0.8080	-7.28364	-0.239755	-1.90973	-3.61602	0
0.8087	-8.50154	-0.543921	-2.52247	-2.3961	0
0.8093	-9.72734	0.676323	1.44506	-2.0899	0
0.8100	-7.59207	-0.848088	1.44506	1.56986	0
0.8107	-4.53942	-2.68024	-4.04413	3.40217	0
0.8113	-5.44889	-0.848088	-5.57088	0.349937	0
0.8120	-8.80996	2.20431	-3.43649	-0.563788	0
0.8127	-8.20102	2.81265	-2.2161	3.09597	0
0.8133	-6.06575	0.984068	-0.382966	5.23448	0
0.8140	-6.36627	-0.543921	2.05781	5.84687	0
0.8147	-6.36627	0.984068	0.531047	6.7606	0
0.8153	-4.231	2.50848	-2.2161	6.14821	0
0.8160	-2.70467	2.81265	-3.13011	4.01456	0
0.8167	-5.14837	1.89657	-4.04413	4.01456	0
0.8173	-6.06575	-0.543921	-6.49	5.84687	0
0.8180	-3.31362	0.0679902	-5.57088	6.4544	0
0.8187	-0.877833	3.72872	-1.90973	7.67432	0
0.8193	0.34797	2.81265	-1.30209	9.81283	0
0.8200	0.956917	-0.543921	-2.52247	10.119	0
0.8207	1.56586	1.89657	-0.995713	8.59291	0
0.8213	1.87429	4.03289	-0.382966	8.89424	0
0.8220	1.25744	2.20431	-3.43649	9.50663	0
0.8227	-2.40416	1.5924	-3.43649	9.81283	0
0.8233	-6.36627	1.28823	0.531047	11.3389	0
0.8240	-3.62205	0.0679902	4.80495	11.3389	0
0.8247	1.25744	1.89657	6.02534	9.50663	0
0.8253	-0.877833	3.72872	3.27819	10.4204	0
0.8260	-5.14837	3.72872	-0.0765933	11.9465	0
0.8267	-3.0131	2.81265	0.224674	11.3389	0
0.8273	1.25744	0.984068	1.14379	12.2527	0
0.8280	4.61851	0.0679902	2.36418	14.6925	0
0.8287	6.44535	0.984068	7.85336	14.6925	0
0.8293	2.48324	0.984068	12.4336	13.1664	0
0.8300	-1.7873	-0.543921	11.2133	12.2527	0
0.8307	-1.48678	0.676323	10.6005	11.9465	0
0.8313	-3.62205	1.89657	10.2992	12.2527	0
0.8320	-9.72734	0.372157	6.02534	14.9987	0
0.8327	-10.6368	-0.239755	1.14379	16.5248	0
0.8333	-8.80996	0.984068	-0.995713	15.6111	0
0.8340	-9.41891	0.676323	-1.30209	14.9987	0
0.8347	-8.20102	-0.848088	-0.382966	15.9173	0
0.8353	-4.83994	-0.543921	-0.382966	16.5248	0
0.8360	-3.62205	1.5924	-2.82374	15.9173	0
0.8367	-0.877833	0.984068	-3.13011	14.9987	0
0.8373	1.87429	-2.68024	0.224674	14.6925	0
0.8380	0.956917	-1.76417	4.80495	16.5248	0
0.8387	0.34797	1.89657	5.11132	19.5771	0
0.8393	1.56586	1.89657	-0.382966	19.5771	0
0.8400	-1.48678	0.372157	-1.30209	16.2186	0
0.8407	-2.09573	0.372157	6.33171	15.3049	0
0.8413	3.09219	-2.06833	8.77248	17.4434	0
0.8420	3.40061	-3.59632	2.97182	18.0509	0
0.8427	-1.17835	-0.239755	-1.60335	16.5248	0
0.8433	0.956917	0.0679902	-3.43649	16.2186	0
0.8440	4.31008	-2.37608	-4.96324	17.4434	0
0.8447	1.25744	-0.848088	-4.96324	16.831	0
0.8453	0.039542	0.0679902	-6.79127	16.831	0
0.8460	1.56586	-0.239755	-8.01166	18.3571	0
0.8467	-0.877833	1.89657	-4.96324	18.6633	0
0.8473	-0.877833	2.20431	-2.82374	16.2186	0
0.8480	4.31008	-1.76417	-3.13011	14.085	0
0.8487	5.53588	-1.46	-0.995713	15.9173	0
0.8493	4.00956	1.89657	0.531047	19.2709	0
0.8500	6.44535	1.89657	0.83742	21.4094	0
0.8507	8.58853	1.5924	5.11132	21.1032	0
0.8513	7.67115	1.89657	6.63298	18.9647	0
0.8520	7.67115	0.984068	3.58457	18.6633	0
0.8527	8.2801	-1.15225	3.27819	20.4908	0
0.8533	8.2801	-3.28858	6.63298	20.797	0
0.8540	9.19748	-2.68024	8.15974	18.6633	0
0.8547	8.2801	-0.543921	8.77248	17.4434	0
0.8553	6.44535	0.0679902	8.77248	16.5248	0
0.8560	5.53588	0.0679902	6.63298	17.1372	0
0.8567	2.17481	0.984068	2.66545	19.5771	0
0.8573	-1.48678	0.984068	0.224674	18.0509	0
0.8580	-0.877833	1.89657	1.44506	15.3049	0
0.8587	0.039542	3.72872	1.44506	16.5248	0
0.8593	0.956917	2.50848	-0.382966	17.7447	0
0.8600	5.53588	0.372157	0.83742	17.1372	0
0.8607	7.67115	1.89657	1.75143	18.3571	0
0.8613	3.70113	2.50848	-1.30209	18.0509	0
0.8620	1.87429	0.984068	-3.13011	14.9987	0
0.8627	4.31008	0.0679902	-3.13011	14.9987	0
0.8633	5.53588	0.0679902	-3.74286	16.5248	0
0.8640	7.97167	0.984068	-2.82374	14.9987	0
0.8647	8.2801	1.5924	-3.43649	13.4726	0
0.8653	2.78376	1.5924	-7.71039	13.4726	0
0.8660	0.34797	1.28823	-7.71039	12.5589	0
0.8667	3.70113	0.984068	-4.3505	12.2527	0
0.8673	3.09219	-0.848088	-5.87726	13.1664	0
0.8680	-1.17835	-1.15225	-7.71039	13.1664	0
0.8687	-3.31362	-0.239755	-5.87726	13.1664	0
0.8693	-4.53942	-0.239755	-4.96324	12.5589	0
0.8700	-5.14837	-1.76417	-5.87726	11.3389	0
0.8707	-3.62205	-2.98441	-4.96324	10.7266	0
0.8713	-1.17835	-2.37608	-1.90973	10.7266	0
0.8720	1.25744	-1.76417	1.75143	10.119	0
0.8727	3.70113	-2.68024	2.36418	10.119	0
0.8733	2.48324	-2.68024	-1.30209	8.59291	0
0.8740	2.17481	-1.76417	-4.04413	6.4544	0
0.8747	6.44535	-2.06833	-3.13011	7.06679	0
0.8753	8.2801	-1.76417	-1.90973	9.20044	0
0.8760	7.36273	-2.37608	-1.30209	8.59291	0
0.8767	7.97167	-6.34098	-0.382966	6.7606	0
0.8773	5.8364	-9.08921	-1.30209	5.54068	0
0.8780	0.648489	-6.34098	-3.43649	5.23448	0
0.8787	0.956917	-4.81657	-4.04413	5.84687	0
0.8793	4.31008	-7.56122	-2.52247	4.92829	0
0.8800	3.70113	-8.78147	-3.13011	4.01456	0
0.8807	3.40061	-6.34098	-3.43649	5.23448	0
0.8813	5.8364	-6.03681	-2.52247	4.92829	0
0.8820	6.14483	-7.25706	-2.2161	2.18225	0
0.8827	5.22746	-7.25706	-3.13011	0.962328	0
0.8833	6.14483	-6.03681	-3.43649	1.26852	0
0.8840	6.44535	-6.34098	-2.82374	1.26852	0
0.8847	7.36273	-6.64515	-3.74286	0.962328	0
0.8853	7.36273	-5.4249	-4.3505	0.349937	0
0.8860	4.61851	-4.81657	-4.04413	0.962328	0
0.8867	4.31008	-5.12073	-6.79127	1.56986	0
0.8873	7.06221	-4.81657	-11.3715	0.0486024	0
0.8880	4.92694	-5.4249	-11.9792	-1.78371	0
0.8887	-0.260977	-7.56122	-9.23204	-0.563788	0
0.8893	-0.877833	-8.17313	-9.84479	-0.257593	0
0.8900	0.039542	-7.56122	-12.2856	-2.3961	0
0.8907	-3.93048	-5.12073	-12.2856	-3.30983	0
0.8913	-6.06575	-3.28858	-11.6779	-4.22841	0
0.8920	-4.53942	-5.12073	-12.2856	-6.05586	0
0.8927	-4.83994	-7.25706	-15.3391	-6.05586	0
0.8933	-5.75732	-7.56122	-17.7799	-4.22841	0
0.8940	-5.14837	-8.78147	-15.9467	-4.22841	0
0.8947	-6.06575	-10.6136	-12.8983	-4.22841	0
0.8953	-5.44889	-8.78147	-11.3715	-4.83594	0
0.8960	-1.48678	-7.25706	-9.53842	-6.36206	0
0.8967	-1.48678	-9.08921	-7.71039	-5.44833	0
0.8973	-4.53942	-10.0053	-6.79127	-2.0899	0
0.8980	-3.93048	-7.56122	-6.18363	-0.869983	0
0.8987	-3.93048	-5.73265	-5.87726	-0.869983	0
0.8993	-8.80996	-6.95289	-4.96324	-0.869983	0
0.9000	-11.8626	-8.4773	-4.3505	-3.00363	0
0.9007	-10.9452	-8.78147	-4.04413	-4.83594	0
0.9013	-10.9452	-9.08921	-4.04413	-3.61602	0
0.9020	-11.8626	-9.08921	-3.43649	-3.30983	0
0.9027	-13.0805	-7.25706	-3.13011	-4.22841	0
0.9033	-13.3889	-4.5124	-1.60335	-2.0899	0
0.9040	-12.1631	-2.68024	-0.0765933	0.349937	0
0.9047	-12.78	-0.848088	-0.68934	-1.17618	0
0.9053	-14.6068	0.676323	-3.43649	-4.52975	0
0.9060	-13.0805	0.984068	-3.43649	-6.66825	0
0.9067	-10.6368	1.5924	-1.90973	-5.75453	0
0.9073	-11.8626	0.984068	-3.13011	-1.78371	0
0.9080	-12.78	-3.28858	-3.43649	-0.563788	0
0.9087	-9.11839	-3.59632	1.14379	-2.7023	0
0.9093	-6.97521	2.50848	2.97182	-3.30983	0
0.9100	-8.50154	3.72872	-0.382966	-0.563788	0
0.9107	-8.50154	1.28823	0.531047	2.18225	0
0.9113	-6.06575	4.6448	4.80495	0.962328	0
0.9120	-4.53942	6.47696	1.44506	-1.47751	0
0.9127	-3.31362	1.5924	-0.382966	-2.3961	0
0.9133	-0.877833	1.5924	5.11132	-1.47751	0
0.9140	-0.877833	6.47696	8.15974	-1.47751	0
0.9147	-5.14837	4.6448	6.63298	-2.3961	0
0.9153	-6.67469	0.984068	6.02534	-2.3961	0
0.9160	-4.53942	2.20431	4.80495	0.349937	0
0.9167	-4.53942	1.89657	1.14379	2.18225	0
0.9173	-7.59207	0.984068	-0.995713	-0.257593	0
0.9180	-7.28364	5.56088	-0.382966	-2.7023	0
0.9187	-2.70467	7.08529	2.05781	-1.47751	0
0.9193	-1.7873	2.81265	1.75143	0.349937	0
0.9200	-4.231	1.89657	-1.30209	1.26852	0
0.9207	-2.70467	4.6448	0.83742	2.18225	0
0.9213	-0.569405	3.72872	4.80495	0.962328	0
0.9220	-2.70467	4.34064	3.27819	0.656133	0
0.9227	-1.17835	9.22162	2.36418	2.48844	0
0.9233	4.31008	9.22162	4.19221	2.79464	0
0.9240	5.22746	6.78113	1.75143	1.87605	0
0.9247	2.17481	8.30554	-0.995713	3.40217	0
0.9253	2.78376	9.22162	1.75143	4.62209	0
0.9260	5.53588	6.16921	2.97182	2.48844	0
0.9267	4.61851	5.56088	-1.30209	0.962328	0
0.9273	0.34797	7.38946	-4.04413	1.26852	0
0.9280	-1.17835	5.56088	-2.82374	1.56986	0
0.9287	2.78376	3.42456	-2.2161	2.18225	0
0.9293	5.53588	3.72872	-4.04413	2.18225	0
0.9300	3.09219	5.56088	-4.04413	0.349937	0
0.9307	1.87429	6.47696	0.224674	0.962328	0
0.9313	2.78376	7.38946	2.97182	3.09597	0
0.9320	1.87429	8.00137	3.27819	4.01456	0
0.9327	0.956917	8.30554	6.93935	3.40217	0
0.9333	0.648489	9.22162	10.6005	2.18225	0
0.9340	-1.17835	9.52578	8.77248	2.48844	0
0.9347	-1.7873	8.30554	7.5521	5.54068	0
0.9353	0.039542	8.30554	7.24572	5.23448	0
0.9360	0.648489	9.52578	3.88583	0.656133	0
0.9367	-1.7873	8.30554	1.14379	-0.563788	0
0.9373	-3.62205	5.86505	3.27819	2.48844	0
0.9380	-2.70467	5.25314	4.80495	4.32076	0
0.9387	0.039542	5.86505	2.05781	4.01456	0
0.9393	1.87429	8.00137	-1.30209	1.26852	0
0.9400	0.34797	10.1377	-0.382966	-0.563788	0
0.9407	-1.17835	8.91745	3.88583	-0.257593	0
0.9413	1.87429	6.16921	6.02534	0.349937	0
0.9420	5.53588	7.08529	2.97182	0.349937	0
0.9427	4.00956	7.38946	-0.382966	0.962328	0
0.9433	1.87429	6.47696	-1.30209	0.962328	0
0.9440	3.40061	8.61328	-0.382966	0.656133	0
0.9447	4.00956	10.7496	1.75143	1.56986	0
0.9453	1.87429	9.22162	0.83742	1.87605	0
0.9460	0.34797	8.30554	-3.74286	0.962328	0
0.9467	3.40061	9.22162	-2.2161	1.87605	0
0.9473	4.61851	8.91745	2.36418	2.79464	0
0.9480	0.039542	8.61328	-1.60335	2.48844	0
0.9487	-1.7873	8.30554	-6.49	2.18225	0
0.9493	1.87429	7.08529	-3.13011	0.656133	0
0.9500	2.48324	6.47696	-0.382966	-1.47751	0
0.9507	0.039542	6.47696	-2.2161	-1.17618	0
0.9513	0.956917	5.56088	-2.2161	-0.563788	0
0.9520	1.56586	5.25314	-1.30209	-1.78371	0
0.9527	0.648489	5.25314	-3.43649	-1.47751	0
0.9533	3.40061	3.12039	-4.96324	0.349937	0
0.9540	6.75378	0.984068	-3.13011	0.0486024	0
0.9547	7.36273	2.20431	0.531047	-0.563788	0
0.9553	6.14483	3.12039	3.58457	-0.563788	0
0.9560	4.00956	1.5924	4.19221	-2.0899	0
0.9567	3.09219	1.89657	2.05781	-3.00363	0
0.9573	3.40061	3.72872	-1.30209	-2.3961	0
0.9580	1.87429	2.81265	-1.60335	-2.3961	0
0.9587	1.87429	0.984068	0.531047	-1.78371	0
0.9593	5.53588	0.372157	-0.68934	-1.47751	0
0.9600	7.06221	-0.543921	-4.3505	-2.3961	0
0.9607	4.61851	-0.543921	-5.57088	-3.30983	0
0.9613	4.92694	0.0679902	-5.87726	-2.3961	0
0.9620	7.67115	0.0679902	-5.57088	-4.22841	0
0.9627	9.80642	0.984068	-1.30209	-5.44833	0
0.9633	10.1149	0.984068	3.88583	-4.52975	0
0.9640	8.2801	-0.239755	5.71897	-5.44833	0
0.9647	6.44535	0.372157	3.58457	-6.97445	0
0.9653	4.61851	0.984068	1.14379	-6.05586	0
0.9660	2.17481	-0.848088	2.36418	-6.97445	0
0.9667	-0.569405	0.372157	2.36418	-7.88817	0
0.9673	-2.70467	1.5924	-1.30209	-6.66825	0
0.9680	-3.62205	-3.59632	-0.995713	-5.44833	0
0.9687	-3.62205	-6.95289	2.36418	-6.05586	0
0.9693	-3.62205	-4.20466	1.44506	-6.36206	0
0.9700	-1.7873	-2.06833	-0.0765933	-6.97445	0
0.9707	2.78376	-0.543921	0.531047	-7.27578	0
0.9713	4.31008	2.20431	-0.68934	-6.97445	0
0.9720	-0.260977	-0.848088	-1.30209	-7.88817	0
0.9727	-2.09573	-5.4249	0.83742	-9.72049	0
0.9733	1.87429	-5.12073	2.05781	-10.6342	0
0.9740	4.61851	-4.20466	2.05781	-10.6342	0
0.9747	3.09219	-5.4249	1.14379	-11.5528	0
0.9753	1.25744	-5.4249	-0.995713	-10.6342	0
0.9760	0.34797	-5.4249	0.531047	-9.1081	0
0.9767	0.039542	-5.4249	2.36418	-9.72049	0
0.9773	-1.17835	-2.68024	-1.30209	-11.8541	0
0.9780	-2.70467	-2.68024	-2.2161	-11.5528	0
0.9787	-0.877833	-3.59632	2.66545	-10.328	0
0.9793	0.956917	-2.68024	3.27819	-12.1603	0
0.9800	0.34797	-1.76417	-2.2161	-13.9926	0
0.9807	-0.260977	-2.68024	-4.3505	-13.0741	0
0.9813	0.039542	-3.90049	-3.13011	-10.6342	0
0.9820	-0.877833	-3.59632	-2.2161	-8.8019	0
0.9827	-3.0131	-2.06833	-0.0765933	-8.8019	0
0.9833	-2.70467	-0.848088	1.75143	-10.328	0
0.9840	-2.09573	-0.848088	0.531047	-11.5528	0
0.9847	-3.0131	-2.06833	0.531047	-10.328	0
0.9853	-4.53942	-2.68024	3.88583	-9.41429	0
0.9860	-5.14837	-2.68024	3.88583	-10.6342	0
0.9867	-5.44889	-2.68024	-0.382966	-10.328	0
0.9873	-5.44889	-2.68024	-1.30209	-8.8019	0
0.9880	-4.53942	-4.20466	1.44506	-10.6342	0
0.9887	-2.40416	-5.73265	0.83742	-12.4665	0
0.9893	-1.7873	-4.5124	-4.65687	-8.8019	0
0.9900	-3.62205	-2.68024	-5.57088	-6.05586	0
0.9907	-5.44889	-2.37608	-1.90973	-6.97445	0
0.9913	-3.62205	-2.98441	-3.13011	-7.58198	0
0.9920	0.34797	-3.28858	-4.96324	-7.88817	0
0.9927	2.48324	-2.37608	-0.995713	-8.8019	0
0.9933	0.039542	-2.06833	0.83742	-8.50056	0
0.9940	-1.17835	-2.68024	-1.30209	-6.36206	0
0.9947	1.56586	-1.76417	0.224674	-5.75453	0
0.9953	2.17481	-1.76417	-0.382966	-5.44833	0
0.9960	-0.260977	-3.59632	-3.74286	-4.83594	0
0.9967	0.34797	-2.68024	-0.382966	-6.97445	0
0.9973	2.17481	0.0679902	2.66545	-9.41429	0
0.9980	0.956917	-0.848088	-2.82374	-5.14214	0
0.9987	-0.569405	-3.90049	-4.04413	-0.869983	0
0.9993	-0.569405	-2.98441	0.83742	-4.22841	0
1.0000	-1.7873	-1.46	0.531047	-7.27578	0
1.0007	0.039542	-2.68024	-3.13011	-4.22841	0
1.0013	4.92694	-3.90049	-4.04413	-3.92222	0
1.0020	5.22746	-2.68024	-5.87726	-5.14214	0
1.0027	-0.877833	-2.37608	-5.87726	-3.30983	0
1.0033	-3.93048	-2.68024	-3.13011	-2.3961	0
1.0040	-3.62205	0.0679902	-2.2161	-3.92222	0
1.0047	-6.36627	3.72872	-2.2161	-2.0899	0
1.0053	-6.97521	1.5924	0.531047	0.0486024	0
1.0060	-2.40416	-2.06833	1.44506	-1.17618	0
1.0067	-1.17835	-0.543921	0.531047	-1.78371	0
1.0073	-3.93048	1.89657	0.83742	-0.257593	0
1.0080	-2.40416	0.372157	-1.30209	1.56986	0
1.0087	0.039542	-1.76417	-4.65687	3.09597	0
1.0093	-3.0131	-1.76417	-2.82374	1.87605	0
1.0100	-6.06575	-2.68024	-0.0765933	-0.563788	0
1.0107	-4.83994	-2.06833	-1.30209	0.0486024	0
1.0113	-4.231	0.0679902	-1.90973	2.79464	0
1.0120	-5.44889	-1.46	-0.382966	4.01456	0
1.0127	-4.83994	-4.5124	0.531047	4.92829	0
1.0133	-3.0131	-2.98441	0.224674	5.23448	0
1.0140	-2.70467	-0.239755	-0.382966	4.92829	0
1.0147	-2.09573	-0.543921	-1.60335	3.09597	0
1.0153	-0.569405	-0.848088	-0.382966	3.09597	0
1.0160	0.648489	-0.848088	2.36418	5.23448	0
1.0167	-0.569405	-1.76417	1.44506	5.84687	0
1.0173	-2.09573	-0.848088	-1.30209	4.01456	0
1.0180	-1.7873	0.0679902	-0.0765933	4.92829	0
1.0187	1.87429	-0.543921	1.75143	8.28671	0
1.0193	4.61851	-0.239755	2.36418	8.59291	0
1.0200	2.48324	0.0679902	3.58457	6.7606	0
1.0207	0.34797	-0.848088	2.36418	6.14821	0
1.0213	1.25744	-1.15225	-1.30209	6.14821	0
1.0220	0.039542	0.676323	-1.60335	5.54068	0
1.0227	-3.31362	1.5924	-0.382966	5.23448	0
1.0233	-3.0131	0.372157	-1.30209	6.4544	0
1.0240	-2.09573	-1.76417	-1.30209	7.67432	0
1.0247	-1.7873	-1.76417	0.83742	7.06679	0
1.0253	0.956917	0.984068	3.27819	5.84687	0
1.0260	3.40061	0.984068	4.49858	5.54068	0
1.0267	2.78376	-2.06833	4.19221	4.32076	0
1.0273	1.87429	-2.06833	2.97182	2.79464	0
1.0280	2.78376	-1.76417	3.27819	3.09597	0
1.0287	3.70113	-3.28858	4.49858	4.32076	0
1.0293	3.09219	-2.68024	5.11132	4.01456	0
1.0300	2.78376	0.676323	3.27819	3.09597	0
1.0307	3.40061	1.5924	1.44506	1.56986	0
1.0313	2.78376	0.984068	1.75143	1.26852	0
1.0320	0.648489	-0.239755	0.531047	2.48844	0
1.0327	-0.260977	-1.76417	-1.90973	3.09597	0
1.0333	-1.48678	-1.76417	-1.30209	0.962328	0
1.0340	-0.260977	-0.543921	-0.995713	-0.257593	0
1.0347	3.70113	-2.06833	-3.13011	0.962328	0
1.0353	3.70113	-3.59632	-3.13011	-0.257593	0
1.0360	1.87429	-3.59632	-2.2161	-1.47751	0
1.0367	4.92694	-5.4249	-3.43649	0.349937	0
1.0373	2.78376	-5.4249	-3.43649	0.349937	0
1.0380	-4.53942	-3.28858	-0.382966	-2.3961	0
1.0387	-4.83994	-5.4249	0.83742	-2.3961	0
1.0393	-1.7873	-8.78147	1.75143	-0.257593	0
1.0400	-2.70467	-6.64515	4.19221	-0.257593	0
1.0407	-3.31362	-3.90049	4.49858	-1.47751	0
1.0413	-4.231	-3.90049	2.36418	-1.78371	0
1.0420	-7.28364	-4.5124	0.531047	-0.869983	0
1.0427	-3.62205	-4.5124	1.44506	-0.257593	0
1.0433	2.17481	-4.20466	2.36418	-1.47751	0
1.0440	-0.260977	-2.06833	0.531047	-3.92222	0
1.0447	-5.14837	-1.15225	-2.52247	-4.22841	0
1.0453	-4.53942	-2.68024	-1.90973	-3.30983	0
1.0460	-2.70467	-2.68024	-0.0765933	-3.30983	0
1.0467	-0.877833	-1.46	-0.382966	-3.92222	0
1.0473	0.956917	-3.90049	-1.30209	-2.3961	0
1.0480	0.039542	-6.64515	-1.90973	-1.78371	0
1.0487	0.039542	-3.59632	-2.2161	-4.83594	0
1.0493	1.87429	-0.239755	-0.382966	-6.05586	0
1.0500	0.956917	-1.15225	0.531047	-4.52975	0
1.0507	0.648489	0.372157	1.14379	-4.22841	0
1.0513	3.09219	2.20431	3.27819	-6.97445	0
1.0520	2.48324	-1.76417	3.58457	-8.19437	0
1.0527	1.87429	-2.98441	1.44506	-6.66825	0
1.0533	5.53588	0.372157	1.14379	-6.05586	0
1.0540	7.06221	-0.848088	2.66545	-6.97445	0
1.0547	4.92694	-3.59632	1.44506	-6.36206	0
1.0553	6.14483	-1.15225	-0.995713	-3.30983	0
1.0560	6.44535	0.0679902	-0.68934	-4.22841	0
1.0567	4.61851	-2.06833	-0.382966	-7.88817	0
1.0573	4.61851	-2.68024	-3.74286	-7.58198	0
1.0580	2.17481	-2.68024	-7.71039	-6.05586	0
1.0587	-0.569405	-2.98441	-7.40402	-6.05586	0
1.0593	1.25744	-1.76417	-4.96324	-5.44833	0
1.0600	0.648489	-2.06833	-3.74286	-6.05586	0
1.0607	-3.62205	-2.98441	-3.13011	-5.75453	0
1.0613	-2.40416	-0.848088	-4.04413	-3.61602	0
1.0620	-0.569405	1.28823	-5.87726	-2.7023	0
1.0627	-0.877833	0.984068	-4.96324	-2.7023	0
1.0633	4.00956	0.372157	-1.90973	-2.0899	0
1.0640	7.36273	0.984068	1.75143	-4.83594	0
1.0647	3.70113	4.03289	1.44506	-8.50056	0
1.0653	3.09219	4.6448	-1.60335	-6.05586	0
1.0660	6.44535	2.20431	0.224674	-3.00363	0
1.0667	5.53588	3.72872	3.88583	-3.30983	0
1.0673	3.40061	4.94897	0.531047	-3.61602	0
1.0680	1.87429	1.89657	-2.2161	-3.00363	0
1.0687	-1.17835	0.372157	2.36418	-2.7023	0
1.0693	-1.17835	2.20431	5.11132	-1.78371	0
1.0700	-0.569405	0.676323	2.66545	-0.563788	0
1.0707	-3.62205	0.0679902	3.88583	-1.47751	0
1.0713	-4.53942	1.89657	5.41259	-1.47751	0
1.0720	-3.31362	0.0679902	1.14379	-2.3961	0
1.0727	-6.36627	-1.76417	-2.2161	-3.30983	0
1.0733	-9.11839	-0.239755	-1.90973	-2.0899	0
1.0740	-9.72734	-0.543921	-2.82374	0.349937	0
1.0747	-12.4716	-2.98441	-4.04413	0.349937	0
1.0753	-15.8247	-2.68024	-3.74286	0.656133	0
1.0760	-14.3063	-1.46	-3.43649	1.56986	0
1.0767	-10.9452	-1.15225	-3.13011	1.26852	0
1.0773	-9.72734	-0.239755	-0.995713	-0.257593	0
1.0780	-8.80996	1.5924	-0.0765933	-0.563788	0
1.0787	-6.67469	1.89657	-0.382966	1.26852	0
1.0793	-5.14837	2.20431	-0.382966	3.09597	0
1.0800	-5.44889	3.12039	-2.2161	2.79464	0
1.0807	-6.06575	2.50848	-3.74286	1.87605	0
1.0813	-6.36627	0.676323	-2.2161	2.48844	0
1.0820	-6.06575	0.984068	-0.0765933	2.79464	0
1.0827	-3.31362	1.89657	1.75143	2.79464	0
1.0833	1.25744	0.676323	4.80495	3.70837	0
1.0840	1.87429	3.42456	5.41259	4.32076	0
1.0847	-0.877833	6.47696	3.88583	5.54068	0
1.0853	-3.31362	2.81265	3.58457	7.36813	0
1.0860	-3.93048	-0.543921	2.05781	8.28671	0
1.0867	-2.70467	2.50848	-0.382966	8.28671	0
1.0873	-1.7873	2.50848	-0.0765933	8.59291	0
1.0880	-3.0131	0.984068	1.44506	8.89424	0
1.0887	-3.93048	5.56088	2.36418	9.50663	0
1.0893	-2.70467	7.08529	3.27819	11.6451	0
1.0900	-1.48678	2.81265	3.27819	14.085	0
1.0907	-0.260977	2.81265	2.05781	14.085	0
1.0913	0.648489	5.56088	1.75143	10.119	0
1.0920	0.039542	4.03289	2.36418	6.4544	0
1.0927	0.956917	1.89657	4.19221	8.59291	0
1.0933	3.40061	1.89657	4.19221	11.3389	0
1.0940	3.09219	2.81265	-0.382966	10.4204	0
1.0947	-0.260977	2.50848	-5.26962	10.4204	0
1.0953	-3.31362	1.28823	-4.96324	11.3389	0
1.0960	-2.70467	1.28823	-3.74286	10.4204	0
1.0967	0.956917	0.984068	-4.04413	11.3389	0
1.0973	1.87429	-1.46	-2.2161	13.7788	0
1.0980	-0.877833	-0.543921	0.531047	12.2527	0
1.0987	-3.0131	2.81265	-1.60335	11.3389	0
1.0993	-4.53942	2.81265	-7.71039	14.6925	0
1.1000	-6.36627	0.676323	-8.01166	14.9987	0
1.1007	-5.75732	0.676323	-2.2161	13.1664	0
1.1013	-3.62205	0.984068	-0.995713	14.6925	0
1.1020	-2.09573	1.89657	-4.3505	16.2186	0
1.1027	0.039542	2.50848	-5.87726	15.3049	0
1.1033	-0.877833	1.89657	-4.3505	14.3912	0
1.1040	-2.70467	2.50848	-3.74286	14.085	0
1.1047	-0.260977	2.81265	-4.04413	13.4726	0
1.1053	1.87429	0.372157	-2.2161	14.9987	0
1.1060	0.956917	-0.848088	1.75143	16.5248	0
1.1067	1.87429	1.28823	1.44506	15.3049	0
1.1073	2.17481	0.372157	-1.90973	13.7788	0
1.1080	-0.260977	-1.15225	-0.68934	13.7788	0
1.1087	0.956917	0.984068	1.44506	13.1664	0
1.1093	1.87429	2.20431	0.531047	12.2527	0
1.1100	-1.7873	0.984068	1.44506	13.1664	0
1.1107	-1.17835	0.676323	4.49858	15.6111	0
1.1113	0.956917	0.676323	4.80495	16.2186	0
1.1120	-3.31362	0.984068	2.36418	15.9173	0
1.1127	-5.14837	0.372157	1.14379	15.9173	0
1.1133	-1.17835	-1.76417	1.44506	15.9173	0
1.1140	-1.7873	-2.68024	1.44506	14.9987	0
1.1147	-2.70467	-0.848088	0.531047	13.4726	0
1.1153	1.25744	0.0679902	1.75143	13.7788	0
1.1160	2.78376	-1.76417	3.27819	15.6111	0
1.1167	0.039542	-3.59632	1.75143	15.3049	0
1.1173	0.648489	-1.46	-0.0765933	12.8651	0
1.1180	2.78376	2.20431	1.44506	12.8651	0
1.1187	0.34797	1.28823	2.36418	15.6111	0
1.1193	-0.877833	-1.76417	0.531047	14.085	0
1.1200	2.78376	-1.15225	-0.382966	10.4204	0
1.1207	4.61851	0.0679902	0.531047	10.4204	0
1.1213	1.56586	-0.239755	0.531047	12.8651	0
1.1220	1.25744	0.676323	-1.30209	11.3389	0
1.1227	3.09219	1.5924	-2.52247	9.50663	0
1.1233	2.48324	0.984068	-0.68934	10.4204	0
1.1240	3.09219	1.89657	0.224674	11.6451	0
1.1247	5.53588	2.20431	-1.30209	10.119	0
1.1253	3.70113	-0.543921	0.531047	8.89424	0
1.1260	-0.260977	0.372157	4.80495	9.20044	0
1.1267	0.648489	3.72872	5.11132	8.28671	0
1.1273	3.70113	1.5924	2.36418	4.32076	0
1.1280	3.40061	-2.37608	3.27819	2.18225	0
1.1287	0.039542	-0.848088	6.33171	3.70837	0
1.1293	-1.17835	0.984068	7.24572	4.92829	0
1.1300	2.78376	0.372157	5.11132	4.01456	0
1.1307	5.8364	0.984068	3.27819	3.70837	0
1.1313	3.70113	1.5924	5.11132	3.09597	0
1.1320	1.25744	0.0679902	5.41259	4.01456	0
1.1327	1.25744	0.676323	-0.382966	4.92829	0
1.1333	0.34797	2.81265	-4.96324	3.09597	0
1.1340	0.956917	2.81265	-3.74286	0.962328	0
1.1347	3.70113	1.89657	-2.2161	0.656133	0
1.1353	1.87429	3.42456	0.531047	-0.563788	0
1.1360	-2.70467	2.50848	3.88583	-2.3961	0
1.1367	-2.40416	-0.239755	2.97182	-0.869983	0
1.1373	0.039542	1.28823	-0.382966	-0.563788	0
1.1380	-2.70467	4.94897	-0.0765933	-3.30983	0
1.1387	-4.231	6.47696	1.14379	-3.30983	0
1.1393	-2.40416	5.56088	-0.382966	-1.78371	0
1.1400	-3.0131	4.94897	-1.30209	-3.30983	0
1.1407	-4.231	4.6448	-2.2161	-4.22841	0
1.1413	-0.877833	4.34064	-2.52247	-3.00363	0
1.1420	1.25744	3.42456	-1.60335	-5.14214	0
1.1427	0.039542	2.50848	-1.30209	-7.88817	0
1.1433	0.039542	3.12039	-0.68934	-6.66825	0
1.1440	1.25744	5.56088	1.44506	-5.75453	0
1.1447	2.48324	6.78113	0.531047	-6.97445	0
1.1453	4.31008	5.86505	-1.30209	-6.97445	0
1.1460	4.92694	4.6448	0.531047	-8.50056	0
1.1467	3.09219	3.72872	-1.30209	-11.5528	0
1.1473	3.40061	1.5924	-8.01166	-12.1603	0
1.1480	4.92694	0.372157	-7.40402	-10.6342	0
1.1487	4.31008	2.81265	-3.13011	-11.8541	0
1.1493	2.78376	4.94897	-4.04413	-13.3802	0
1.1500	3.09219	4.6448	-4.96324	-12.4665	0
1.1507	2.48324	4.6448	-4.3505	-12.1603	0
1.1513	0.34797	5.25314	-8.31803	-13.3802	0
1.1520	-0.877833	3.12039	-9.23204	-14.9064	0
1.1527	-0.877833	0.984068	-2.2161	-14.6002	0
1.1533	-1.48678	0.0679902	1.75143	-13.3802	0
1.1540	-2.70467	-1.46	-1.30209	-13.0741	0
1.1547	-0.877833	-0.848088	-2.2161	-13.6864	0
1.1553	1.87429	2.81265	0.531047	-15.2126	0
1.1560	1.56586	4.34064	1.75143	-16.1263	0
1.1567	-0.569405	2.81265	0.531047	-14.2988	0
1.1573	0.34797	3.72872	-0.0765933	-13.3802	0
1.1580	2.48324	4.6448	2.36418	-16.1263	0
1.1587	3.09219	2.20431	3.27819	-17.6524	0
1.1593	3.70113	2.50848	1.44506	-17.6524	0
1.1600	1.25744	5.56088	0.531047	-17.0449	0
1.1607	-3.0131	3.72872	-0.382966	-17.0449	0
1.1613	-2.70467	0.984068	-3.43649	-17.9586	0
1.1620	0.34797	5.25314	-1.30209	-17.9586	0
1.1627	-0.877833	8.91745	3.58457	-14.6002	0
1.1633	-1.7873	6.78113	1.44506	-14.9064	0
1.1640	0.34797	4.94897	-1.60335	-17.9586	0
1.1647	-1.17835	4.6448	0.224674	-17.9586	0
1.1653	-3.93048	1.28823	0.531047	-17.3511	0
1.1660	-2.70467	-0.848088	0.83742	-18.571	0
1.1667	-4.231	0.0679902	3.58457	-16.7387	0
1.1673	-7.28364	0.984068	3.88583	-15.5188	0
1.1680	-4.231	1.89657	1.44506	-17.9586	0
1.1687	-0.877833	2.81265	0.83742	-18.8723	0
1.1693	-2.40416	0.676323	-0.68934	-17.0449	0
1.1700	-2.70467	-1.76417	-1.60335	-15.2126	0
1.1707	0.039542	-0.239755	0.531047	-14.2988	0
1.1713	0.34797	-0.239755	-0.382966	-15.825	0
1.1720	0.956917	-4.20466	-2.82374	-17.0449	0
1.1727	4.61851	-4.5124	-0.382966	-15.825	0
1.1733	6.75378	-2.68024	2.36418	-15.2126	0
1.1740	4.92694	-3.59632	0.531047	-14.2988	0
1.1747	2.48324	-4.5124	-1.30209	-12.4665	0
1.1753	1.87429	-3.59632	1.14379	-13.6864	0
1.1760	3.09219	-4.5124	3.27819	-15.5188	0
1.1767	3.70113	-4.5124	2.05781	-14.2988	0
1.1773	1.87429	-3.59632	0.224674	-13.3802	0
1.1780	-0.877833	-6.34098	-1.30209	-13.0741	0
1.1787	-1.48678	-8.4773	-3.13011	-11.5528	0
1.1793	-0.877833	-6.95289	-2.2161	-12.4665	0
1.1800	-0.260977	-7.25706	1.44506	-14.6002	0
1.1807	-0.877833	-9.08921	0.531047	-13.0741	0
1.1813	-4.231	-7.25706	-2.52247	-11.2466	0
1.1820	-7.28364	-5.4249	-0.0765933	-10.6342	0
1.1827	-6.36627	-7.25706	2.36418	-9.72049	0
1.1833	-3.31362	-8.4773	0.224674	-10.6342	0
1.1840	0.039542	-6.95289	1.44506	-10.6342	0
1.1847	2.17481	-6.64515	2.97182	-7.88817	0
1.1853	0.039542	-8.17313	0.531047	-7.58198	0
1.1860	-3.62205	-7.25706	0.83742	-6.97445	0
1.1867	-2.70467	-3.59632	3.27819	-2.3961	0
1.1873	-1.7873	-2.68024	2.36418	-2.7023	0
1.1880	-0.877833	-4.81657	4.80495	-8.50056	0
1.1887	2.17481	-6.95289	8.77248	-6.36206	0
1.1893	4.31008	-7.56122	6.93935	-1.47751	0
1.1900	5.22746	-7.25706	6.02534	-4.22841	0
1.1907	8.2801	-7.86897	6.93935	-5.14214	0
1.1913	8.88905	-8.17313	2.97182	-0.869983	0
1.1920	4.92694	-5.4249	-0.995713	-0.257593	0
1.1927	2.78376	-3.59632	1.44506	-2.3961	0
1.1933	2.78376	-7.86897	4.19221	-3.00363	0
1.1940	0.956917	-10.9178	4.80495	-2.3961	0
1.1947	0.956917	-7.56122	5.41259	-1.17618	0
1.1953	1.56586	-5.73265	4.80495	0.656133	0
1.1960	-1.17835	-9.69755	2.66545	2.18225	0
1.1967	-4.231	-10.0053	0.83742	2.18225	0
1.1973	-3.0131	-5.73265	-0.68934	-0.563788	0
1.1980	-0.569405	-4.20466	0.531047	-0.869983	0
1.1987	0.039542	-6.03681	3.27819	2.79464	0
1.1993	0.039542	-4.5124	2.36418	3.09597	0
1.2000	0.039542	-1.46	-0.68934	-0.257593	0
1.2007	-1.17835	-2.06833	-3.13011	2.18225	0
1.2013	-2.09573	-3.59632	-3.13011	6.7606	0
1.2020	0.039542	-1.76417	-0.382966	5.84687	0
1.2027	3.09219	-1.76417	2.05781	4.92829	0
1.2033	3.70113	-3.59632	0.83742	5.84687	0
1.2040	0.34797	-1.76417	1.44506	6.14821	0
1.2047	-3.31362	0.372157	2.36418	6.7606	0
1.2053	-5.14837	-0.239755	-1.30209	6.7606	0
1.2060	-5.14837	-0.848088	-3.74286	5.84687	0
1.2067	-3.93048	-0.848088	0.531047	7.36813	0
1.2073	-1.7873	-1.15225	2.36418	10.119	0
1.2080	-1.7873	-0.239755	-0.382966	10.119	0
1.2087	-3.62205	0.372157	-0.68934	8.28671	0
1.2093	-5.14837	0.372157	-0.68934	8.59291	0
1.2100	-4.53942	1.89657	-4.3505	10.4204	0
1.2107	-2.70467	4.34064	-5.87726	10.7266	0
1.2113	-1.7873	4.03289	-1.90973	11.3389	0
1.2120	-2.09573	0.0679902	-1.60335	11.3389	0
1.2127	-2.70467	-2.06833	-5.26962	10.4204	0
1.2133	-1.7873	-1.15225	-3.43649	10.4204	0
1.2140	-1.7873	-2.06833	0.531047	13.1664	0
1.2147	-1.17835	-4.5124	-2.2161	12.2527	0
1.2153	1.56586	-2.68024	-6.49	7.06679	0
1.2160	1.56586	0.984068	-6.18363	6.14821	0
1.2167	-1.17835	2.20431	-4.04413	9.50663	0
1.2173	-0.877833	1.5924	-1.30209	9.50663	0
1.2180	1.87429	-0.543921	-0.0765933	9.50663	0
1.2187	1.56586	-1.15225	-2.2161	9.81283	0
1.2193	0.039542	0.984068	-4.96324	7.98052	0
1.2200	-0.877833	1.5924	-4.04413	7.06679	0
1.2207	-2.40416	-0.543921	-2.52247	8.89424	0
1.2213	-2.70467	0.0679902	-2.82374	8.59291	0
1.2220	-1.7873	1.89657	-4.96324	7.98052	0
1.2227	-2.40416	2.81265	-7.40402	8.89424	0
1.2233	-1.7873	5.56088	-5.87726	7.67432	0
1.2240	1.25744	7.38946	-3.43649	7.06679	0
1.2247	3.40061	4.03289	-3.74286	10.119	0
1.2253	2.48324	0.984068	-1.30209	12.2527	0
1.2260	0.648489	1.89657	-0.0765933	11.3389	0
1.2267	0.956917	2.20431	-5.87726	9.50663	0
1.2273	3.09219	1.89657	-8.6244	7.67432	0
1.2280	1.87429	4.6448	-3.13011	7.36813	0
1.2287	-0.877833	6.78113	-1.90973	9.20044	0
1.2293	0.039542	3.72872	-4.04413	10.4204	0
1.2300	1.87429	1.28823	-0.68934	9.50663	0
1.2307	-1.17835	4.6448	2.36418	7.67432	0
1.2313	-4.53942	5.86505	0.83742	7.36813	0
1.2320	-3.31362	2.20431	0.83742	9.50663	0
1.2327	-2.09573	2.81265	1.44506	9.50663	0
1.2333	-3.0131	5.56088	-0.995713	7.36813	0
1.2340	-3.62205	2.81265	-1.90973	8.28671	0
1.2347	-3.62205	0.984068	0.531047	10.7266	0
1.2353	-2.70467	5.56088	0.224674	9.81283	0
1.2360	-1.7873	4.94897	-4.04413	8.89424	0
1.2367	-1.17835	1.89657	-5.87726	9.50663	0
1.2373	-0.260977	3.72872	-4.04413	9.20044	0
1.2380	1.87429	2.81265	-3.13011	7.67432	0
1.2387	3.70113	0.0679902	-3.43649	6.7606	0
1.2393	4.61851	2.81265	-2.2161	8.59291	0
1.2400	5.53588	3.12039	-0.68934	10.4204	0
1.2407	6.44535	0.0679902	-0.68934	9.81283	0
1.2413	4.61851	2.20431	-1.90973	7.98052	0
1.2420	2.17481	2.50848	-3.13011	6.7606	0
1.2427	1.25744	-0.848088	-2.2161	6.4544	0
1.2433	0.956917	1.89657	-1.30209	6.4544	0
1.2440	0.956917	5.25314	-1.90973	7.36813	0
1.2447	-0.569405	3.12039	-4.3505	8.28671	0
1.2453	-3.62205	0.372157	-3.43649	8.59291	0
1.2460	-2.70467	0.0679902	1.14379	8.28671	0
1.2467	0.956917	1.28823	2.36418	7.67432	0
1.2473	0.956917	1.89657	-3.13011	7.67432	0
1.2480	-0.877833	-0.848088	-5.87726	8.28671	0
1.2487	0.648489	-1.76417	-1.90973	7.36813	0
1.2493	2.78376	0.372157	1.14379	5.23448	0
1.2500	1.87429	-0.543921	-1.60335	2.79464	0
1.2507	0.648489	-2.68024	-4.04413	2.18225	0
1.2513	-0.260977	-2.06833	-3.13011	5.84687	0
1.2520	-0.877833	-2.68024	-0.995713	7.98052	0
1.2527	0.039542	-3.28858	-1.30209	4.32076	0
1.2533	-0.877833	-2.68024	-1.90973	2.79464	0
1.2540	-5.44889	-5.12073	0.531047	4.32076	0
1.2547	-5.44889	-7.25706	1.44506	3.09597	0
1.2553	0.039542	-4.81657	-0.995713	2.18225	0
1.2560	2.17481	-4.81657	0.531047	4.01456	0
1.2567	0.956917	-6.34098	3.27819	3.70837	0
1.2573	0.648489	-3.90049	-1.30209	3.09597	0
1.2580	1.25744	-2.68024	-4.65687	4.62209	0
1.2587	1.87429	-3.59632	-1.30209	2.48844	0
1.2593	2.17481	-1.46	-1.30209	-0.563788	0
1.2600	2.78376	-0.848088	-4.04413	-0.257593	0
1.2607	4.00956	-4.20466	-2.52247	0.349937	0
1.2613	4.61851	-3.59632	-2.52247	0.0486024	0
1.2620	4.31008	-1.76417	-5.57088	1.26852	0
1.2627	4.61851	-2.06833	-4.96324	2.18225	0
1.2633	4.31008	-1.76417	-2.82374	0.656133	0
1.2640	4.61851	0.0679902	-1.30209	-0.563788	0
1.2647	6.44535	0.372157	1.44506	-1.47751	0
1.2653	6.44535	0.0679902	1.14379	-1.17618	0
1.2660	3.40061	-1.15225	-2.52247	-0.563788	0
1.2667	2.78376	-3.59632	-1.60335	-0.563788	0
1.2673	2.78376	-3.59632	1.75143	-0.257593	0
1.2680	0.956917	-2.68024	0.531047	-1.17618	0
1.2687	0.648489	-2.68024	-0.995713	-1.47751	0
1.2693	2.48324	-1.46	0.224674	-0.257593	0
1.2700	1.25744	-0.239755	0.531047	-0.563788	0
1.2707	-1.7873	-1.15225	-0.0765933	-1.17618	0
1.2713	-2.40416	0.0679902	-1.90973	2.18225	0
1.2720	-1.48678	-0.239755	-3.43649	3.09597	0
1.2727	-1.7873	-4.81657	-0.382966	-2.3961	0
1.2733	-3.62205	-5.4249	3.58457	-3.30983	0
1.2740	-3.62205	-2.37608	2.66545	0.349937	0
1.2747	-1.48678	-2.68024	1.44506	-0.257593	0
1.2753	-1.17835	-2.98441	3.88583	-4.52975	0
1.2760	-2.09573	-0.848088	5.41259	-4.22841	0
1.2767	-2.70467	0.0679902	3.27819	-0.869983	0
1.2773	-6.36627	0.676323	0.224674	0.0486024	0
1.2780	-10.0279	0.984068	-0.382966	-0.869983	0
1.2787	-9.11839	-0.848088	1.44506	-0.869983	0
1.2793	-6.06575	-2.68024	1.44506	-1.17618	0
1.2800	-5.75732	-3.59632	-0.0765933	-3.30983	0
1.2807	-5.44889	-3.59632	1.44506	-3.30983	0
1.2813	-3.93048	-0.848088	4.49858	-0.563788	0
1.2820	-3.0131	0.984068	4.19221	0.656133	0
1.2827	-2.70467	0.0679902	3.58457	0.0486024	0
1.2833	-1.48678	0.0679902	5.11132	0.656133	0
1.2840	0.039542	0.984068	6.02534	0.0486024	0
1.2847	0.039542	-0.848088	5.11132	-1.47751	0
1.2853	-1.48678	-1.46	4.19221	0.656133	0
1.2860	-1.48678	0.0679902	7.85336	3.70837	0
1.2867	-1.48678	0.372157	13.9604	1.56986	0
1.2873	-3.31362	-0.848088	14.568	1.26852	0
1.2880	-2.70467	-0.848088	9.6865	4.32076	0
1.2887	-0.260977	-0.239755	4.80495	1.26852	0
1.2893	-1.7873	0.0679902	-0.382966	-2.7023	0
1.2900	-4.53942	0.0679902	-5.87726	2.79464	0
1.2907	-3.93048	0.0679902	-7.09764	8.28671	0
1.2913	-5.75732	0.0679902	-4.04413	4.01456	0
1.2920	-9.11839	1.5924	-0.995713	1.26852	0
1.2927	-6.36627	1.89657	0.224674	3.70837	0
1.2933	-3.62205	0.0679902	0.83742	3.40217	0
1.2940	-3.62205	1.28823	1.14379	2.79464	0
1.2947	0.039542	4.03289	1.44506	5.84687	0
1.2953	1.87429	4.34064	1.44506	7.36813	0
1.2960	-2.70467	4.6448	0.531047	4.92829	0
1.2967	-2.40416	3.12039	-1.30209	2.79464	0
1.2973	0.956917	-0.239755	-2.52247	3.09597	0
1.2980	-0.877833	1.89657	0.224674	4.92829	0
1.2987	-1.7873	6.78113	3.27819	5.84687	0
1.2993	1.25744	3.72872	4.80495	4.01456	0
1.3000	1.87429	0.372157	4.80495	3.40217	0
1.3007	1.56586	4.94897	2.97182	6.4544	0
1.3013	0.039542	8.00137	0.83742	6.7606	0
1.3020	-3.31362	5.86505	2.36418	3.70837	0
1.3027	-1.7873	7.08529	3.88583	3.09597	0
1.3033	1.56586	9.52578	1.75143	4.92829	0
1.3040	-0.877833	6.47696	-1.60335	5.54068	0
1.3047	-1.48678	3.72872	-4.04413	4.92829	0
1.3053	1.56586	6.47696	-4.65687	4.01456	0
1.3060	0.648489	8.61328	-3.13011	5.23448	0
1.3067	-0.877833	5.25314	-2.82374	7.98052	0
1.3073	0.039542	4.34064	-5.57088	8.89424	0
1.3080	-3.0131	6.47696	-6.79127	7.67432	0
1.3087	-6.36627	3.12039	-4.04413	6.4544	0
1.3093	-4.83994	-0.543921	-1.30209	6.14821	0
1.3100	-5.14837	2.81265	0.83742	6.7606	0
1.3107	-8.20102	4.6448	0.224674	7.36813	0
1.3113	-8.20102	0.984068	-0.68934	7.67432	0
1.3120	-7.89259	-0.848088	2.05781	7.98052	0
1.3127	-8.80996	2.20431	4.80495	9.20044	0
1.3133	-7.28364	2.81265	3.27819	10.4204	0
1.3140	-5.44889	0.984068	0.531047	9.81283	0
1.3147	-3.93048	0.676323	-0.68934	7.98052	0
1.3153	-1.17835	1.28823	-0.0765933	7.98052	0
1.3160	0.956917	0.372157	2.36418	9.20044	0
1.3167	2.78376	-0.848088	2.05781	9.20044	0
1.3173	2.48324	0.0679902	-0.995713	7.67432	0
1.3180	-2.09573	0.984068	-1.30209	7.06679	0
1.3187	-4.53942	-0.848088	0.531047	8.59291	0
1.3193	-0.569405	-0.543921	0.531047	10.119	0
1.3200	2.48324	0.0679902	-0.382966	8.59291	0
1.3207	3.40061	-2.68024	-0.68934	6.7606	0
1.3213	5.53588	-3.59632	-3.13011	5.84687	0
1.3220	5.22746	-1.15225	-3.43649	6.14821	0
1.3227	3.70113	-0.848088	-1.30209	5.54068	0
1.3233	4.00956	-1.46	-1.90973	4.01456	0
1.3240	0.34797	-0.848088	-6.49	4.62209	0
1.3247	-5.14837	-1.46	-9.84479	6.4544	0
1.3253	-4.53942	-1.46	-11.0652	6.4544	0
1.3260	-2.40416	0.676323	-9.53842	4.92829	0
1.3267	-3.62205	-0.848088	-6.79127	4.92829	0
1.3273	-3.0131	-2.68024	-4.65687	5.84687	0
1.3280	-0.569405	-0.239755	-3.13011	4.32076	0
1.3287	0.648489	0.0679902	-1.30209	4.01456	0
1.3293	1.25744	-2.68024	-1.30209	5.23448	0
1.3300	1.87429	-0.543921	-0.68934	4.01456	0
1.3307	2.17481	0.984068	-0.0765933	3.09597	0
1.3313	4.61851	-1.46	-1.60335	6.7606	0
1.3320	6.44535	-2.37608	-1.30209	7.98052	0
1.3327	4.00956	-3.28858	1.75143	3.70837	0
[truncated: 49,192 more rows]
