# Supplementary material for: Identification of Haptic Based Guiding Using Hard Reins
Source: PLoS One. 2015 Jul 22;10(7):e0132020. doi: 10.1371/journal.pone.0132020 (PMC4511788; doi:10.1371/journal.pone.0132020)
Supplement: S4 File — (ZIP) [file pone.0132020.s004.zip › EMGData2/Subject11/T14/t14.txt]

0.0000	2.02877	-28.6336	3.99245	44.8456	0
0.0007	-1.3285	9.81759	5.21019	-8.26014	0
0.0013	-4.98989	55.2885	6.42793	-68.0695	0
0.0020	-1.63262	95.5797	7.0368	-122.084	0
0.0027	2.637	128.839	9.48098	-168.168	0
0.0033	-0.108041	154.473	10.3943	-202.959	0
0.0040	-3.46531	167.29	7.95881	-224.319	0
0.0047	-1.3285	173.705	7.0368	-240.805	0
0.0053	0.196074	182.249	7.0368	-254.531	0
0.0060	-3.76942	183.774	5.21019	-252.701	0
0.0067	-4.98989	171.562	2.15714	-238.056	0
0.0073	0.196074	153.868	0.33053	-216.695	0
0.0080	2.637	129.759	-0.591474	-179.462	0
0.0087	-0.720272	93.1348	-3.33139	-126.663	0
0.0093	-2.24485	55.591	-7.30644	-78.1475	0
0.0100	-2.24485	22.6346	-6.99331	-32.9724	0
0.0107	-4.98989	-17.039	-5.47114	21.0423	0
0.0113	-5.298	-60.6825	-8.52419	77.8067	0
0.0120	-2.54896	-96.0712	-9.43749	129.072	0
0.0127	-2.85308	-126.595	-5.47114	175.463	0
0.0133	-4.98989	-154.057	-6.38444	207.81	0
0.0140	-3.46531	-168.096	-9.43749	227.035	0
0.0147	-3.46531	-175.734	-6.68888	245.952	0
0.0153	-5.298	-185.488	-6.68888	259.382	0
0.0160	-4.38166	-185.488	-9.74193	254.496	0
0.0167	-1.94073	-171.764	-6.68888	240.771	0
0.0173	-1.63262	-154.674	-2.11365	223.376	0
0.0180	-0.720272	-129.04	0.0260944	184.916	0
0.0187	1.41654	-89.9715	3.37488	129.685	0
0.0193	1.72465	-52.1378	3.99245	84.5216	0
0.0200	1.41654	-21.3114	0.33053	44.5389	0
0.0207	0.504191	16.2324	0.0260944	-13.1344	0
0.0213	-1.63262	60.1784	2.15714	-75.3979	0
0.0220	-0.720272	98.0121	2.76601	-125.141	0
0.0227	2.02877	130.666	4.29689	-167.555	0
0.0233	1.41654	159.047	6.73237	-202.345	0
0.0240	-0.412156	175.532	7.65437	-223.706	0
0.0247	0.196074	183.459	4.60132	-242.328	0
0.0253	2.02877	189.256	1.54827	-253.622	0
0.0260	2.94511	186.522	4.29689	-247.213	0
0.0267	2.02877	172.785	6.1235	-234.999	0
0.0273	1.41654	157.22	3.37488	-217.002	0
0.0280	2.94511	131.283	2.46158	-176.712	0
0.0287	4.7738	89.4674	0.9394	-123.618	0
0.0293	3.55334	51.3186	-5.1667	-77.8408	0
0.0300	3.85746	22.3322	-4.55783	-32.6656	0
0.0307	5.69015	-15.8165	1.24384	23.7919	0
0.0313	5.08192	-59.4601	-1.20034	83.908	0
0.0320	3.55334	-93.9414	-4.86226	136.4	0
0.0327	3.85746	-126.898	-3.63583	179.121	0
0.0333	2.33288	-156.199	-6.68888	211.469	0
0.0340	-0.412156	-168.714	-9.43749	234.363	0
0.0347	1.11242	-174.814	-5.77557	252.054	0
0.0353	3.85746	-183.963	-3.94896	260.598	0
0.0360	2.33288	-182.438	-5.77557	254.803	0
0.0367	-0.108041	-170.844	-3.02696	240.771	0
0.0373	1.11242	-157.422	-0.287039	220.013	0
0.0380	2.94511	-129.948	-0.591474	181.257	0
0.0387	1.11242	-87.8416	0.9394	129.072	0
0.0393	-1.63262	-52.1378	3.37488	81.4652	0
0.0400	-1.3285	-20.6938	3.68801	34.7676	0
0.0407	1.11242	20.5048	6.73237	-22.5989	0
0.0413	1.11242	63.2283	9.78542	-80.8858	0
0.0420	1.41654	99.2345	9.78542	-130.628	0
0.0427	2.94511	132.506	9.78542	-174.27	0
0.0433	0.808305	158.745	10.7074	-206.924	0
0.0440	-3.16119	170.037	8.26324	-225.239	0
0.0447	-3.76942	177.359	4.90576	-242.635	0
0.0453	-4.07354	185.904	3.68801	-256.064	0
0.0460	-4.07354	184.682	2.76601	-249.952	0
0.0467	-1.94073	171.865	0.33053	-231.648	0
0.0473	-1.02439	156.3	-3.02696	-212.423	0
0.0480	-2.54896	129.759	-6.08001	-177.326	0
0.0487	-2.24485	88.56	-7.30644	-125.447	0
0.0493	-0.412156	50.7137	-6.38444	-77.2272	0
0.0500	1.11242	19.8872	-6.38444	-33.5859	0
0.0507	3.24923	-20.3913	-7.30644	22.5648	0
0.0513	4.16557	-64.6398	-7.61088	83.908	0
0.0520	2.02877	-98.2137	-8.52419	133.651	0
0.0527	2.02877	-126.293	-9.43749	173.929	0
0.0533	4.7738	-151.624	-8.82862	207.197	0
0.0540	4.16557	-165.651	-6.99331	228.864	0
0.0547	2.637	-175.419	-6.68888	244.43	0
0.0553	3.85746	-185.186	-6.38444	254.803	0
0.0560	3.85746	-182.136	-4.55783	250.224	0
0.0567	2.94511	-168.096	-3.63583	237.101	0
0.0573	4.7738	-153.149	-2.72252	217.263	0
0.0580	6.6065	-125.373	0.33053	174.849	0
0.0587	6.6065	-81.4268	3.07045	118.085	0
0.0593	7.21473	-44.5005	3.37488	73.83	0
0.0600	8.7433	-17.3415	3.68801	30.2001	0
0.0607	8.43519	20.8072	5.51463	-29.3138	0
0.0613	7.82696	64.7533	7.0368	-88.8278	0
0.0620	9.35153	100.457	7.95881	-137.957	0
0.0627	8.43519	133.111	8.87211	-182.507	0
0.0633	6.6065	158.14	8.56768	-215.775	0
0.0640	8.43519	167.29	8.87211	-236.533	0
0.0647	11.4883	175.834	8.87211	-253.315	0
0.0653	10.8801	187.429	6.73237	-260.939	0
0.0660	7.82696	182.854	4.29689	-254.531	0
0.0667	6.6065	166.37	3.07045	-240.805	0
0.0673	6.30238	152.645	-0.287039	-218.218	0
0.0680	3.85746	124.869	-4.25339	-178.542	0
0.0687	0.808305	81.2251	-6.38444	-127.583	0
0.0693	-1.63262	46.1389	-8.52419	-79.9768	0
0.0700	-3.16119	14.7075	-13.0994	-33.5859	0
0.0707	-4.98989	-28.6336	-16.7613	22.2581	0
0.0713	-8.95939	-69.5297	-19.5099	82.0788	0
0.0720	-11.7044	-100.041	-22.2586	131.821	0
0.0727	-12.3167	-132.393	-21.9541	172.1	0
0.0733	-12.6208	-159.552	-21.0321	204.447	0
0.0740	-13.8412	-170.844	-23.1719	226.421	0
0.0747	-15.3658	-180.611	-25.3116	243.509	0
0.0753	-17.5026	-189.761	-23.4763	253.587	0
0.0760	-18.1148	-183.056	-19.5099	245.952	0
0.0767	-15.3658	-169.319	-16.4569	228.557	0
0.0773	-13.8412	-155.582	-13.7083	207.503	0
0.0780	-13.5371	-126.898	-8.21975	167.521	0
0.0787	-10.7881	-85.3967	-2.11365	115.028	0
0.0793	-8.65127	-50.2978	-0.895909	68.9557	0
0.0800	-9.2635	-17.6439	-1.50478	21.3491	0
0.0807	-8.04304	26.3021	1.24384	-36.6423	0
0.0813	-7.12669	70.2481	3.68801	-90.9638	0
0.0820	-8.65127	103.507	4.60132	-137.957	0
0.0827	-7.73892	132.808	6.1235	-183.734	0
0.0833	-7.12669	158.14	6.1235	-217.002	0
0.0840	-11.4003	170.957	4.29689	-235.92	0
0.0847	-11.4003	175.834	5.51463	-253.928	0
0.0853	-6.21035	181.027	6.1235	-264.915	0
0.0860	-7.12669	180.107	4.29689	-256.064	0
0.0867	-10.1798	168.21	3.07045	-239.885	0
0.0873	-8.04304	149.28	1.85271	-218.218	0
0.0880	-7.73892	119.676	-0.895909	-174.883	0
0.0887	-10.7881	80.9227	-1.20034	-119.039	0
0.0893	-10.7881	46.4414	-0.287039	-74.4776	0
0.0900	-8.04304	14.7075	-1.20034	-29.3138	0
0.0907	-8.04304	-27.4111	-3.02696	30.2001	0
0.0913	-7.73892	-70.4371	-3.63583	87.8734	0
0.0920	-6.82258	-103.709	-3.02696	135.787	0
0.0927	-6.82258	-134.535	-2.11365	180.337	0
0.0933	-6.21035	-159.854	-3.02696	213.298	0
0.0940	-5.60212	-170.844	-3.94896	233.749	0
0.0947	-8.04304	-176.943	-3.02696	253.281	0
0.0953	-9.56762	-183.358	-1.50478	261.825	0
0.0960	-6.82258	-180.611	-2.11365	249.009	0
0.0967	-4.68577	-169.621	-3.02696	232.227	0
0.0973	-6.51846	-152.229	-1.50478	212.389	0
0.0980	-7.12669	-120.798	3.37488	170.27	0
0.0987	-4.68577	-80.5068	6.73237	116.869	0
0.0993	-3.76942	-46.0255	6.73237	73.2278	0
0.1000	-2.85308	-13.9891	7.34994	27.1437	0
0.1007	-1.3285	25.6845	9.17655	-32.9724	0
0.1013	-3.16119	67.8031	10.0899	-92.7931	0
0.1020	-2.85308	104.729	11.6207	-141.615	0
0.1027	2.33288	137.081	12.534	-182.212	0
0.1033	3.55334	160.27	11.3163	-214.252	0
0.1040	0.196074	171.865	11.6207	-235.92	0
0.1047	1.11242	181.632	12.534	-250.872	0
0.1053	3.55334	189.571	10.0899	-256.667	0
0.1060	3.85746	183.157	9.78542	-249.952	0
0.1067	5.38604	167.29	12.534	-234.397	0
0.1073	5.69015	151.725	9.48098	-210.594	0
0.1080	2.33288	122.739	3.68801	-170.304	0
0.1087	0.808305	79.3977	2.15714	-118.426	0
0.1093	2.637	42.7739	1.54827	-69.8987	0
0.1100	3.85746	13.1699	-0.287039	-23.826	0
0.1107	2.94511	-26.1886	-2.41809	32.0294	0
0.1113	0.196074	-68.9122	-3.33139	91.2251	0
0.1120	-0.108041	-104.313	-2.11365	143.115	0
0.1127	1.41654	-136.665	-1.50478	184.916	0
0.1133	0.196074	-161.379	-3.02696	214.832	0
0.1140	-2.24485	-170.541	-3.33139	234.658	0
0.1147	0.196074	-176.339	-1.80921	250.531	0
0.1153	2.02877	-186.106	-1.20034	256.326	0
0.1160	0.196074	-184.581	0.0260944	248.088	0
0.1167	2.02877	-169.319	1.54827	235.272	0
0.1173	5.69015	-148.562	2.15714	213.912	0
0.1180	3.24923	-118.353	3.99245	170.27	0
0.1187	1.11242	-80.2043	7.34994	116.256	0
0.1193	3.85746	-46.0255	8.87211	70.1714	0
0.1200	5.69015	-13.9891	8.26324	22.5648	0
0.1207	4.16557	25.9996	7.95881	-35.4152	0
0.1213	3.85746	66.5807	9.78542	-92.1795	0
0.1220	4.16557	101.062	10.7074	-141.922	0
0.1227	3.85746	132.191	9.78542	-186.177	0
0.1233	2.94511	154.775	9.17655	-214.252	0
0.1240	1.41654	165.765	9.48098	-228.898	0
0.1247	0.504191	174.007	9.48098	-245.077	0
0.1253	1.41654	179.187	9.48098	-255.451	0
0.1260	2.02877	174.007	8.26324	-247.816	0
0.1267	0.808305	163.622	5.21019	-231.341	0
0.1273	1.11242	146.23	3.68801	-206.015	0
0.1280	3.24923	112.972	1.54827	-160.238	0
0.1287	3.85746	73.9029	-2.11365	-108.052	0
0.1293	3.24923	41.8665	-2.11365	-64.1041	0
0.1300	3.85746	6.46524	0.33053	-13.748	0
0.1307	3.24923	-37.1783	-1.80921	48.811	0
0.1313	1.41654	-76.2344	-5.77557	103.439	0
0.1320	2.33288	-110.111	-8.21975	146.774	0
0.1327	4.7738	-142.765	-9.13305	188.881	0
0.1333	2.02877	-165.651	-8.52419	221.842	0
0.1340	-2.24485	-175.116	-8.52419	241.373	0
0.1347	-2.54896	-182.741	-10.6552	256.632	0
0.1353	-1.3285	-189.156	-11.5772	264.268	0
0.1360	0.196074	-184.883	-7.61088	255.417	0
0.1367	2.94511	-172.066	-3.94896	238.635	0
0.1373	4.46969	-153.452	-2.41809	215.127	0
0.1380	3.85746	-119.878	-1.20034	172.1	0
0.1387	2.94511	-77.1544	1.24384	117.471	0
0.1393	2.94511	-44.1981	2.46158	69.5579	0
0.1400	3.55334	-13.0691	3.99245	21.3491	0
0.1407	4.46969	30.8769	7.0368	-37.5513	0
0.1413	5.08192	74.2054	9.48098	-94.9291	0
0.1420	6.6065	106.254	9.48098	-141.309	0
0.1427	6.6065	137.081	7.65437	-181.291	0
0.1433	4.16557	163.017	3.99245	-210.287	0
0.1440	3.55334	173.705	1.54827	-228.591	0
0.1447	4.7738	179.187	1.24384	-244.771	0
0.1453	3.85746	182.854	-1.20034	-252.088	0
0.1460	3.24923	176.137	-3.02696	-243.544	0
0.1467	4.16557	163.622	0.0260944	-229.205	0
0.1473	2.33288	145.928	1.54827	-204.788	0
0.1480	1.11242	112.354	-3.33139	-157.795	0
0.1487	2.94511	72.0755	-7.61088	-103.78	0
0.1493	3.55334	38.8167	-8.52419	-60.4456	0
0.1500	2.637	4.9403	-10.3508	-11.9187	0
0.1507	2.33288	-37.1783	-10.6552	50.0267	0
0.1513	2.02877	-76.5495	-9.43749	104.348	0
0.1520	2.637	-109.808	-7.61088	147.081	0
0.1527	4.16557	-141.24	-6.68888	189.495	0
0.1533	2.94511	-165.651	-8.21975	221.24	0
0.1540	2.02877	-177.561	-11.2728	238.328	0
0.1547	2.02877	-184.278	-9.74193	254.496	0
0.1553	-0.720272	-188.236	-6.68888	262.734	0
0.1560	-3.16119	-182.438	-6.38444	250.838	0
0.1567	-0.720272	-169.621	-6.08001	231.613	0
0.1573	1.72465	-151.007	-4.25339	205.981	0
0.1580	-0.720272	-117.748	-3.02696	159.59	0
0.1587	-2.85308	-76.5495	-0.591474	105.269	0
0.1593	-2.24485	-44.5005	1.24384	61.3205	0
0.1600	-1.63262	-11.8466	2.15714	11.8846	0
0.1607	-1.94073	33.3218	4.29689	-48.845	0
0.1613	-0.720272	73.9029	7.34994	-103.473	0
0.1620	2.33288	103.809	9.48098	-150.466	0
0.1627	5.38604	135.241	10.7074	-193.494	0
0.1633	5.69015	159.35	9.17655	-221.569	0
0.1640	3.55334	167.895	4.29689	-239.885	0
0.1647	1.41654	177.359	2.76601	-257.894	0
0.1653	0.196074	187.429	3.37488	-263.381	0
0.1660	-0.720272	179.502	2.15714	-251.792	0
0.1667	-0.108041	161.795	1.85271	-235.92	0
0.1673	0.196074	144.403	1.85271	-207.844	0
0.1680	0.808305	114.194	-2.11365	-160.544	0
0.1687	2.637	71.1555	-5.1667	-112.018	0
0.1693	2.33288	35.1492	-3.94896	-68.3762	0
0.1700	-0.720272	2.49536	-3.94896	-17.1111	0
0.1707	1.41654	-38.4008	-5.1667	40.2668	0
0.1713	6.6065	-78.0744	-5.77557	95.4972	0
0.1720	5.69015	-111.333	-6.68888	148.603	0
0.1727	2.637	-141.857	-6.68888	191.324	0
0.1733	2.94511	-163.824	-4.55783	216.048	0
0.1740	1.41654	-173.894	-4.55783	233.443	0
0.1747	-1.63262	-181.531	-8.21975	250.531	0
0.1753	-2.54896	-185.186	-10.6552	255.417	0
0.1760	-3.16119	-176.943	-8.52419	244.737	0
0.1767	-4.07354	-163.521	-3.33139	228.864	0
0.1773	-3.46531	-146.735	0.634965	201.095	0
0.1780	-2.24485	-114.081	4.29689	150.739	0
0.1787	-1.3285	-71.0546	7.0368	96.7243	0
0.1793	-0.108041	-35.9558	6.42793	55.2191	0
0.1800	-0.412156	-3.6044	7.95881	8.53283	0
0.1807	-1.02439	37.8967	12.2296	-53.1171	0
0.1813	0.196074	77.8728	11.6207	-111.097	0
0.1820	1.11242	112.052	9.17655	-157.488	0
0.1827	-0.412156	143.483	10.0899	-195.63	0
0.1833	-1.3285	163.32	8.87211	-224.012	0
0.1840	-1.63262	172.482	5.51463	-244.464	0
0.1847	-1.94073	183.774	7.95881	-260.939	0
0.1853	0.196074	188.954	8.87211	-266.131	0
0.1860	2.637	178.279	3.37488	-255.451	0
0.1867	-0.412156	165.16	0.9394	-238.056	0
0.1873	-3.46531	150.503	1.54827	-210.287	0
0.1880	-3.46531	116.626	-2.11365	-162.374	0
0.1887	-2.54896	72.9955	-4.86226	-109.881	0
0.1893	-1.02439	39.7241	-3.94896	-65.9334	0
0.1900	2.02877	5.24277	-4.25339	-15.5772	0
0.1907	2.94511	-39.6232	-4.86226	48.5042	0
0.1913	2.02877	-77.1544	-4.25339	106.189	0
0.1920	3.85746	-105.536	-6.08001	149.819	0
0.1927	2.94511	-136.06	-6.99331	188.279	0
0.1933	1.11242	-161.077	-5.47114	217.57	0
0.1940	2.94511	-171.764	-4.25339	237.101	0
0.1947	3.85746	-179.691	-3.33139	251.145	0
0.1953	2.33288	-185.488	-1.80921	252.054	0
0.1960	2.637	-177.863	-2.41809	240.771	0
0.1967	1.41654	-163.219	-2.41809	226.421	0
0.1973	-0.720272	-144.29	0.634965	199.266	0
0.1980	-0.412156	-110.728	2.46158	149.523	0
0.1987	-0.412156	-68.9122	1.85271	98.2468	0
0.1993	-1.3285	-36.5734	3.37488	56.7416	0
0.2000	2.02877	-5.12934	6.73237	6.99896	0
0.2007	4.46969	37.2791	8.87211	-54.9464	0
0.2013	1.11242	79.3977	10.0899	-112.631	0
0.2020	0.504191	114.194	10.7074	-158.408	0
0.2027	2.637	145.008	10.7074	-195.028	0
0.2033	0.196074	166.685	9.78542	-221.876	0
0.2040	-2.54896	175.229	9.17655	-241.407	0
0.2047	-1.63262	181.027	9.17655	-256.973	0
0.2053	0.196074	184.984	7.95881	-260.939	0
0.2060	0.808305	179.187	4.29689	-251.486	0
0.2067	0.196074	167.895	2.46158	-234.693	0
0.2073	0.196074	147.15	2.15714	-204.481	0
0.2080	1.11242	107.779	-0.287039	-154.738	0
0.2087	0.196074	67.5007	-3.63583	-103.473	0
0.2093	-1.63262	39.1191	-4.86226	-61.0478	0
0.2100	-1.3285	4.0203	-5.77557	-10.0894	0
0.2107	-1.63262	-42.0556	-6.68888	51.2538	0
0.2113	-4.38166	-80.2043	-6.99331	105.575	0
0.2120	-2.54896	-112.556	-8.21975	152.568	0
0.2127	1.11242	-142.765	-9.43749	193.46	0
0.2133	0.196074	-160.169	-9.74193	220.626	0
0.2140	-2.24485	-170.541	-9.13305	240.771	0
0.2147	-1.63262	-182.438	-6.68888	257.553	0
0.2153	-1.02439	-184.278	-2.41809	258.166	0
0.2160	-1.63262	-174.196	-2.11365	244.43	0
0.2167	0.196074	-163.521	-5.1667	228.864	0
0.2173	0.808305	-144.907	-3.63583	198.652	0
0.2180	1.11242	-108.283	1.85271	147.683	0
0.2187	1.41654	-67.0848	4.29689	97.3379	0
0.2193	0.504191	-33.8259	4.29689	53.0831	0
0.2200	-1.02439	0.0504112	5.81906	0.897594	0
0.2207	-1.63262	42.4715	4.90576	-58.3096	0
0.2213	-1.3285	83.9725	3.99245	-114.46	0
0.2220	0.504191	117.546	7.0368	-162.68	0
0.2227	2.637	145.323	10.3943	-200.516	0
0.2233	1.11242	165.462	9.78542	-225.546	0
0.2240	-1.63262	175.229	7.95881	-243.544	0
0.2247	-1.3285	183.459	7.0368	-257.587	0
0.2253	-0.720272	188.047	6.42793	-260.336	0
0.2260	-1.02439	179.187	6.1235	-247.52	0
0.2267	0.196074	163.017	5.81906	-225.239	0
0.2273	1.72465	142.576	3.37488	-194.721	0
0.2280	-0.108041	107.477	-1.20034	-151.387	0
0.2287	-1.63262	66.5807	-5.1667	-102.553	0
0.2293	0.196074	33.6243	-6.68888	-55.8667	0
0.2300	2.637	-2.99947	-6.68888	-3.3745	0
0.2307	1.41654	-48.4704	-9.43749	55.8326	0
0.2313	-0.412156	-87.2241	-13.0994	109.847	0
0.2320	-0.108041	-117.748	-11.8817	157.454	0
0.2327	0.196074	-147.037	-7.91531	199.573	0
0.2333	-1.02439	-167.491	-7.91531	225.205	0
0.2340	-2.24485	-177.863	-10.9684	241.373	0
0.2347	-3.46531	-185.186	-11.2728	256.939	0
0.2353	-4.07354	-186.106	-10.3508	259.382	0
0.2360	-3.46531	-177.259	-8.52419	245.952	0
0.2367	-4.07354	-164.126	-5.77557	229.477	0
0.2373	-4.07354	-143.685	-4.86226	200.788	0
0.2380	-1.02439	-109.808	-3.02696	148.296	0
0.2387	0.196074	-69.8322	0.33053	94.2815	0
0.2393	-3.16119	-34.1284	1.24384	53.0831	0
0.2400	-3.76942	1.57535	1.24384	3.64719	0
0.2407	-2.54896	40.9465	3.37488	-56.7757	0
0.2413	-4.38166	79.3977	4.29689	-111.097	0
0.2420	-3.76942	114.194	3.37488	-155.659	0
0.2427	0.504191	142.576	5.21019	-190.449	0
0.2433	-1.3285	159.35	6.1235	-213.639	0
0.2440	-4.68577	169.735	2.76601	-234.09	0
0.2447	-1.63262	180.107	1.54827	-251.486	0
0.2453	1.11242	181.027	3.68801	-253.008	0
0.2460	-0.412156	170.34	4.29689	-240.805	0
0.2467	0.504191	158.14	2.46158	-222.49	0
0.2473	1.41654	137.383	0.0260944	-189.222	0
0.2480	-1.02439	100.155	-2.11365	-139.479	0
0.2487	-1.63262	63.8332	-4.55783	-90.3503	0
0.2493	2.02877	34.2292	-6.08001	-45.1865	0
0.2500	3.55334	-4.52441	-6.99331	8.53283	0
0.2507	1.11242	-49.0753	-7.61088	69.5579	0
0.2513	-1.02439	-86.0016	-7.30644	122.664	0
0.2520	0.504191	-118.051	-7.30644	165.998	0
0.2527	1.41654	-147.655	-6.99331	204.14	0
0.2533	0.196074	-165.349	-5.1667	232.522	0
0.2540	1.11242	-174.511	-3.94896	250.224	0
0.2547	2.02877	-183.358	-5.1667	263.347	0
0.2553	-0.108041	-185.186	-5.47114	264.268	0
0.2560	-0.720272	-174.511	-4.86226	251.145	0
0.2567	-0.412156	-160.472	-3.02696	232.522	0
0.2573	-2.24485	-139.11	1.24384	201.402	0
0.2580	-1.94073	-100.344	2.15714	151.353	0
0.2587	-0.108041	-58.8425	-1.20034	102.826	0
0.2593	-1.63262	-27.7136	0.0260944	61.934	0
0.2600	-4.07354	7.68772	3.07045	8.22606	0
0.2607	-2.85308	52.8436	2.15714	-55.56	0
0.2613	-2.24485	91.2948	3.07045	-109.881	0
0.2620	-1.94073	123.041	6.42793	-154.136	0
0.2627	-0.720272	153.868	7.0368	-191.358	0
0.2633	-0.720272	173.705	7.34994	-217.002	0
0.2640	-1.63262	181.934	7.95881	-236.533	0
0.2647	-0.720272	189.874	3.68801	-251.792	0
0.2653	0.196074	190.176	0.0260944	-250.872	0
0.2660	-1.63262	178.279	0.634965	-235.306	0
0.2667	-0.108041	162.715	0.634965	-216.082	0
0.2673	2.94511	141.958	-1.20034	-183.734	0
0.2680	2.02877	107.477	-2.72252	-134.298	0
0.2687	2.02877	68.4081	-4.55783	-86.0782	0
0.2693	4.7738	33.6243	-6.38444	-43.3572	0
0.2700	2.637	-3.91947	-7.61088	11.8846	0
0.2707	-1.3285	-46.643	-10.3508	75.0571	0
0.2713	-1.02439	-84.1742	-12.4905	127.243	0
0.2720	-2.24485	-114.383	-10.0464	169.963	0
0.2727	-4.07354	-142.765	-6.68888	207.81	0
0.2733	-1.02439	-164.441	-7.61088	233.136	0
0.2740	0.196074	-173.591	-7.61088	250.224	0
0.2747	-0.720272	-176.339	-3.63583	264.574	0
0.2753	0.808305	-176.943	-2.11365	264.87	0
0.2760	-0.108041	-170.541	-4.55783	250.531	0
0.2767	-4.38166	-155.279	-2.41809	231	0
0.2773	-3.46531	-130.263	2.76601	196.823	0
0.2780	-0.720272	-94.8614	3.99245	145.547	0
0.2787	-1.63262	-57.9351	5.21019	95.4972	0
0.2793	0.196074	-24.6637	8.87211	49.7313	0
0.2800	1.11242	11.3425	9.48098	-3.68127	0
0.2807	-1.94073	51.9362	6.1235	-60.1388	0
0.2813	-1.94073	90.0849	6.1235	-112.324	0
0.2820	-0.720272	123.041	9.78542	-160.238	0
0.2827	-3.76942	150.503	11.6207	-196.857	0
0.2833	-4.07354	167.895	8.87211	-218.831	0
0.2840	-0.108041	177.359	7.65437	-236.226	0
0.2847	-1.63262	185.602	10.3943	-250.872	0
0.2853	-4.38166	186.207	9.78542	-250.872	0
0.2860	-3.46531	173.389	3.99245	-237.135	0
0.2867	-4.07354	158.14	0.634965	-216.695	0
0.2873	-3.16119	137.988	0.9394	-183.427	0
0.2880	1.72465	101.062	0.0260944	-136.434	0
0.2887	1.72465	60.4809	-2.11365	-89.4299	0
0.2893	-1.94073	29.3519	-2.72252	-43.9594	0
0.2900	0.808305	-6.65428	-2.72252	10.9643	0
0.2907	5.69015	-50.9154	-3.33139	70.4782	0
0.2913	4.46969	-88.4465	-5.77557	122.664	0
0.2920	1.41654	-120.495	-8.52419	168.441	0
0.2927	0.504191	-149.179	-8.82862	206.276	0
0.2933	-0.412156	-164.126	-7.91531	229.784	0
0.2940	-2.85308	-173.591	-6.99331	245.043	0
0.2947	-3.76942	-184.581	-4.86226	257.553	0
0.2953	-2.85308	-185.186	-4.55783	257.86	0
0.2960	-2.54896	-174.196	-5.47114	242.907	0
0.2967	-1.94073	-160.169	-0.287039	221.842	0
0.2973	-0.108041	-134.837	5.21019	187.052	0
0.2980	1.11242	-95.4663	4.29689	134.264	0
0.2987	0.196074	-58.5401	4.60132	82.6809	0
0.2993	1.11242	-26.8062	9.48098	38.4375	0
0.3000	2.637	11.0401	10.3943	-17.4179	0
0.3007	3.85746	52.8436	7.0368	-79.0565	0
0.3013	4.7738	88.56	8.87211	-129.106	0
0.3020	3.55334	119.676	14.0562	-172.44	0
0.3027	1.41654	147.15	14.3693	-211.503	0
0.3033	2.94511	164.542	9.48098	-237.135	0
0.3040	3.24923	172.785	6.73237	-253.008	0
0.3047	0.196074	178.279	6.1235	-265.518	0
0.3053	1.72465	176.439	5.21019	-266.745	0
0.3060	4.7738	167.29	5.51463	-255.144	0
0.3067	2.94511	155.078	5.21019	-232.863	0
0.3073	2.94511	130.666	1.24384	-195.028	0
0.3080	5.08192	90.9923	-2.11365	-143.751	0
0.3087	2.637	54.9861	-2.41809	-96.1449	0
0.3093	2.02877	25.0796	-2.11365	-52.1968	0
0.3100	5.08192	-15.8165	-2.72252	3.34041	0
0.3107	3.24923	-60.6825	-4.55783	66.8197	0
0.3113	0.196074	-93.9414	-7.61088	118.698	0
0.3120	2.02877	-123.545	-7.61088	159.897	0
0.3127	2.637	-154.057	-4.86226	196.516	0
0.3133	1.41654	-173.289	-4.55783	221.24	0
0.3140	1.72465	-182.438	-3.63583	235.272	0
0.3147	1.41654	-187.933	-1.20034	245.645	0
0.3153	1.72465	-184.278	-2.11365	245.043	0
0.3160	3.85746	-174.814	-2.72252	230.693	0
0.3167	4.7738	-165.046	0.634965	210.548	0
0.3173	2.02877	-141.542	0.9394	176.065	0
0.3180	-0.108041	-100.041	-1.50478	123.879	0
0.3187	0.808305	-61.5899	0.634965	73.2278	0
0.3193	2.02877	-30.461	5.81906	29.8933	0
0.3200	2.02877	7.99018	7.0368	-24.735	0
0.3207	0.808305	51.3186	7.65437	-87.6007	0
0.3213	0.196074	87.64	8.56768	-140.093	0
0.3220	-1.3285	118.151	7.65437	-181.291	0
0.3227	-1.02439	144.101	8.26324	-216.082	0
0.3233	2.33288	162.097	11.6207	-240.805	0
0.3240	4.7738	174.007	11.3163	-257.894	0
0.3247	2.94511	179.804	5.21019	-269.187	0
0.3253	-1.02439	176.754	-0.895909	-265.518	0
0.3260	-1.63262	169.117	-2.41809	-249.656	0
0.3267	-0.720272	156.3	-0.591474	-228.284	0
0.3273	-0.720272	128.536	-0.287039	-191.358	0
0.3280	0.504191	88.8624	-2.11365	-138.877	0
0.3287	1.11242	53.7636	-3.63583	-91.2592	0
0.3293	-1.3285	21.4122	-5.77557	-45.7887	0
0.3300	-2.24485	-18.5639	-7.91531	12.4981	0
0.3307	-0.720272	-59.7625	-8.52419	74.4435	0
0.3313	-1.63262	-92.7189	-7.91531	125.413	0
0.3320	-1.63262	-123.848	-7.91531	168.134	0
0.3327	1.11242	-151.624	-9.13305	203.231	0
0.3333	1.11242	-168.714	-9.43749	229.171	0
0.3340	0.808305	-178.783	-6.68888	247.782	0
0.3347	2.94511	-185.186	-2.41809	257.246	0
0.3353	2.637	-180.913	-2.11365	251.758	0
0.3360	-0.720272	-169.621	-4.25339	237.101	0
0.3367	-0.412156	-157.422	-3.02696	216.048	0
0.3373	1.72465	-131.788	1.54827	179.428	0
0.3380	1.72465	-92.114	3.68801	129.072	0
0.3387	0.808305	-57.9351	3.37488	81.772	0
0.3393	-1.3285	-27.1086	3.99245	36.3014	0
0.3400	-3.46531	15.9174	5.81906	-21.69	0
0.3407	-1.63262	61.0858	4.90576	-83.0218	0
0.3413	0.196074	94.3573	3.37488	-133.378	0
0.3420	-1.94073	124.869	6.1235	-175.804	0
0.3427	-2.85308	152.948	7.34994	-209.06	0
0.3433	-2.24485	167.29	3.99245	-228.898	0
0.3440	-2.54896	174.612	4.29689	-245.384	0
0.3447	-3.76942	182.249	6.1235	-257.587	0
0.3453	-3.76942	179.502	0.634965	-251.792	0
0.3460	-2.54896	166.067	-3.63583	-236.533	0
0.3467	-0.720272	152.028	-2.11365	-216.082	0
0.3473	-0.720272	129.141	-3.94896	-174.883	0
0.3480	-1.3285	89.4674	-6.68888	-119.948	0
0.3487	-1.02439	50.7137	-5.77557	-74.7844	0
0.3493	-2.85308	19.5848	-7.30644	-30.2342	0
0.3500	-5.90623	-20.3913	-11.2728	27.4505	0
0.3507	-4.68577	-65.2574	-12.1861	88.1801	0
0.3513	-4.38166	-100.344	-12.1861	141.888	0
0.3520	-6.82258	-130.565	-14.0127	187.052	0
0.3527	-6.21035	-157.724	-15.2392	219.706	0
0.3533	-3.76942	-172.369	-14.0127	241.373	0
0.3540	-3.76942	-179.691	-10.3508	259.075	0
0.3547	-4.07354	-186.408	-7.30644	270.983	0
0.3553	-2.54896	-184.278	-7.61088	268.233	0
0.3560	-2.54896	-173.289	-6.68888	251.758	0
0.3567	-3.46531	-158.329	-3.94896	229.171	0
0.3573	-3.16119	-131.17	-2.11365	192.551	0
0.3580	-0.720272	-90.589	0.0260944	138.843	0
0.3587	2.33288	-53.3477	3.37488	89.7026	0
0.3593	0.504191	-21.3114	4.29689	48.5042	0
0.3600	-4.68577	16.5349	6.73237	-8.56691	0
0.3607	-2.85308	56.511	10.7074	-74.1708	0
0.3613	3.24923	91.2948	8.56768	-124.22	0
0.3620	2.94511	123.344	3.99245	-166.646	0
0.3627	-1.63262	149.595	5.21019	-204.174	0
0.3633	-1.3285	163.622	8.56768	-223.41	0
0.3640	0.196074	173.705	7.0368	-238.056	0
0.3647	0.196074	181.329	5.21019	-253.008	0
0.3653	1.11242	177.359	5.81906	-247.213	0
0.3660	1.11242	165.16	6.42793	-229.511	0
0.3667	0.196074	151.12	5.51463	-211.196	0
0.3673	1.11242	123.646	3.07045	-170.304	0
0.3680	0.196074	83.3676	0.634965	-112.324	0
0.3687	-1.63262	50.4112	0.33053	-68.3762	0
0.3693	-1.3285	19.8872	-1.80921	-25.6553	0
0.3700	0.196074	-23.1388	-5.47114	35.6879	0
0.3707	-0.412156	-64.9549	-3.33139	97.94	0
0.3713	-0.412156	-96.6888	0.634965	148.296	0
0.3720	0.504191	-128.423	-1.50478	191.631	0
0.3727	-0.412156	-154.674	-3.63583	222.149	0
0.3733	-1.63262	-165.966	-0.895909	241.987	0
0.3740	-1.63262	-175.116	-3.33139	261.825	0
0.3747	-1.63262	-184.278	-8.52419	272.505	0
0.3753	-2.54896	-180.913	-4.55783	265.79	0
0.3760	-3.46531	-168.714	0.9394	251.451	0
0.3767	-2.85308	-153.754	1.54827	227.944	0
0.3773	-0.720272	-125.99	2.76601	184.007	0
0.3780	1.72465	-85.6991	4.29689	129.685	0
0.3787	3.85746	-49.6929	4.90576	83.2945	0
0.3793	3.24923	-16.7365	7.95881	37.8239	0
0.3800	0.196074	24.4621	9.48098	-19.8493	0
0.3807	-1.3285	64.4508	7.0368	-81.4993	0
0.3813	-0.412156	96.7896	7.0368	-135.514	0
0.3820	1.11242	129.443	9.78542	-178.542	0
0.3827	1.72465	156.3	8.87211	-208.151	0
0.3833	0.504191	168.815	6.1235	-227.375	0
0.3840	-1.63262	177.662	5.51463	-246.293	0
0.3847	-2.24485	185.602	4.90576	-258.496	0
0.3853	-2.24485	180.107	2.46158	-251.792	0
0.3860	-1.63262	166.37	2.76601	-235.306	0
0.3867	0.196074	152.645	3.07045	-215.161	0
0.3873	-0.412156	126.091	0.33053	-175.497	0
0.3880	-3.46531	85.8125	-2.41809	-121.777	0
0.3887	-2.54896	49.1888	-4.55783	-75.7047	0
0.3893	-1.02439	16.8374	-7.91531	-28.7003	0
0.3900	-4.38166	-21.9163	-11.5772	30.2001	0
0.3907	-4.68577	-61.5899	-13.0994	87.8734	0
0.3913	0.808305	-96.9912	-12.1861	137.002	0
0.3920	3.85746	-129.04	-8.82862	181.871	0
0.3927	2.94511	-154.057	-6.38444	215.741	0
0.3933	0.808305	-167.794	-6.68888	236.499	0
0.3940	-1.63262	-175.116	-8.52419	254.19	0
0.3947	-2.54896	-179.691	-10.0464	264.268	0
0.3953	-0.108041	-176.943	-7.61088	256.632	0
0.3960	2.94511	-166.874	-1.20034	239.544	0
0.3967	3.85746	-152.532	0.634965	216.968	0
0.3973	2.94511	-125.99	-4.25339	173.929	0
0.3980	0.504191	-84.4766	-2.11365	118.085	0
0.3987	0.196074	-46.9455	6.1235	70.4782	0
0.3993	1.11242	-17.039	7.95881	23.4852	0
0.4000	0.196074	21.7272	7.65437	-37.2445	0
0.4007	-1.63262	65.9757	10.3943	-95.2359	0
0.4013	-1.94073	101.377	10.3943	-142.229	0
0.4020	1.11242	130.061	10.7074	-187.699	0
0.4027	2.94511	154.775	11.3163	-223.103	0
0.4033	-1.3285	168.512	6.1235	-241.714	0
0.4040	-2.24485	177.057	2.46158	-257.28	0
0.4047	4.16557	183.774	6.1235	-267.654	0
0.4053	6.91061	178.279	5.81906	-260.632	0
0.4060	2.637	164.24	3.07045	-242.635	0
0.4067	0.196074	148.675	4.60132	-217.911	0
0.4073	0.808305	120.899	1.54827	-176.712	0
0.4080	1.41654	80.3177	-5.77557	-125.754	0
0.4087	2.02877	45.2189	-5.1667	-78.7497	0
0.4093	0.808305	14.3924	-3.63583	-30.2342	0
0.4100	-0.108041	-24.6637	-8.52419	27.7573	0
0.4107	2.02877	-66.4798	-9.43749	86.3509	0
0.4113	2.94511	-100.961	-6.99331	135.48	0
0.4120	1.72465	-129.645	-10.3508	177.292	0
0.4127	2.637	-153.149	-10.3508	210.855	0
0.4133	2.637	-167.794	-5.1667	234.363	0
0.4140	-0.108041	-177.561	-5.77557	250.838	0
0.4147	-0.412156	-182.136	-6.68888	258.462	0
0.4153	0.808305	-177.259	-2.41809	251.758	0
0.4160	-0.108041	-166.874	-0.895909	236.499	0
0.4167	-0.720272	-151.309	-2.72252	213.605	0
0.4173	0.196074	-120.798	-0.591474	170.27	0
0.4180	0.196074	-79.5994	3.68801	112.597	0
0.4187	-0.720272	-43.2781	5.51463	65.8993	0
0.4193	0.196074	-10.3217	4.60132	21.9513	0
0.4200	0.196074	28.1295	2.76601	-39.0851	0
0.4207	-0.720272	66.5807	3.99245	-101.031	0
0.4213	-0.720272	101.062	9.48098	-148.637	0
0.4220	1.11242	134.938	11.6207	-189.836	0
0.4227	3.55334	159.35	8.26324	-223.706	0
0.4233	2.94511	169.117	5.21019	-245.384	0
0.4240	0.504191	177.057	5.21019	-261.859	0
0.4247	0.196074	185.904	6.73237	-268.574	0
0.4253	1.11242	181.934	7.0368	-259.109	0
0.4260	1.11242	167.29	6.1235	-244.464	0
0.4267	0.504191	151.12	2.46158	-222.183	0
0.4273	0.504191	123.344	-1.50478	-176.406	0
0.4280	0.504191	81.8427	-3.94896	-120.868	0
0.4287	0.196074	45.8238	-4.86226	-76.0115	0
0.4293	-0.108041	15.6149	-5.77557	-29.3138	0
0.4300	0.196074	-24.6637	-6.99331	30.8023	0
0.4307	0.504191	-66.1648	-9.13305	91.5319	0
0.4313	0.504191	-98.8186	-10.0464	140.979	0
0.4320	-0.720272	-129.948	-11.2728	181.564	0
0.4327	-1.63262	-156.199	-13.0994	213.298	0
0.4333	0.196074	-168.714	-11.8817	235.272	0
0.4340	2.02877	-177.259	-7.91531	251.758	0
0.4347	1.41654	-184.278	-8.52419	258.462	0
0.4353	0.196074	-178.468	-8.21975	250.531	0
0.4360	1.72465	-165.046	-1.80921	235.272	0
0.4367	2.637	-149.482	1.54827	210.855	0
0.4373	2.02877	-121.1	-1.20034	163.862	0
0.4380	2.94511	-81.7292	1.24384	108.018	0
0.4387	3.24923	-45.1181	5.51463	65.8993	0
0.4393	2.02877	-11.5442	5.51463	21.9513	0
0.4400	2.02877	27.5245	7.0368	-40.3009	0
0.4407	2.94511	68.1056	10.3943	-103.473	0
0.4413	2.637	103.204	9.78542	-152.909	0
0.4420	-0.412156	134.333	8.87211	-193.199	0
0.4427	-1.63262	159.047	9.78542	-222.797	0
0.4433	0.196074	170.957	7.65437	-243.85	0
0.4440	1.11242	176.439	3.68801	-262.166	0
0.4447	-0.412156	182.854	4.29689	-268.881	0
0.4453	-0.108041	180.107	6.1235	-258.803	0
0.4460	1.11242	164.542	4.90576	-242.941	0
0.4467	1.72465	144.705	1.85271	-217.604	0
0.4473	2.02877	116.941	-0.591474	-173.054	0
0.4480	1.72465	78.7928	-2.72252	-121.777	0
0.4487	-0.108041	45.2189	-3.94896	-75.3979	0
0.4493	-0.412156	12.565	-3.94896	-25.6553	0
0.4500	2.33288	-30.461	-5.1667	32.6315	0
0.4507	3.24923	-72.5796	-6.38444	91.2251	0
0.4513	1.41654	-104.616	-5.77557	143.115	0
0.4520	2.637	-135.442	-4.86226	185.836	0
0.4527	4.7738	-159.249	-5.77557	216.048	0
0.4533	2.02877	-169.924	-6.68888	237.101	0
0.4540	-2.54896	-178.783	-7.30644	253.587	0
0.4547	-3.16119	-185.186	-6.38444	259.996	0
0.4553	-1.3285	-177.863	-4.86226	250.838	0
0.4560	0.808305	-164.744	-5.47114	233.749	0
0.4567	2.02877	-149.482	-5.47114	208.719	0
0.4573	0.196074	-118.971	-2.72252	165.078	0
0.4580	-1.63262	-78.0744	0.0260944	110.756	0
0.4587	0.504191	-44.1981	2.46158	64.0701	0
0.4593	2.02877	-11.8466	5.21019	16.4635	0
0.4600	-0.412156	30.5744	7.95881	-43.0504	0
0.4607	-1.02439	72.6804	8.56768	-101.644	0
0.4613	0.504191	105.952	7.95881	-147.717	0
0.4620	0.808305	135.241	7.95881	-186.791	0
0.4627	-0.720272	156.918	7.0368	-218.831	0
0.4633	-1.94073	167.592	4.29689	-240.498	0
0.4640	-2.54896	175.532	3.99245	-253.928	0
0.4647	-0.412156	181.329	6.1235	-259.109	0
0.4653	2.02877	176.439	4.29689	-251.792	0
0.4660	1.41654	164.24	0.33053	-234.397	0
0.4667	0.196074	146.533	-0.287039	-204.788	0
0.4673	-0.720272	116.941	-1.50478	-157.488	0
0.4680	-2.54896	78.4777	-5.47114	-105.303	0
0.4687	-4.38166	43.3915	-7.30644	-61.3546	0
0.4693	-2.24485	7.99018	-7.61088	-11.9187	0
0.4700	0.504191	-33.2084	-10.0464	50.3335	0
0.4707	-0.720272	-72.5796	-11.2728	108.325	0
0.4713	-3.46531	-107.061	-10.6552	156.238	0
0.4720	-4.38166	-138.492	-11.2728	198.652	0
0.4727	-2.85308	-160.169	-11.8817	227.035	0
0.4733	-0.720272	-168.714	-10.3508	242.6	0
0.4740	-0.108041	-176.036	-8.52419	258.769	0
0.4747	-0.108041	-182.438	-6.38444	267.926	0
0.4753	-0.412156	-176.943	-3.94896	258.166	0
0.4760	-1.3285	-163.219	0.33053	239.851	0
0.4767	-1.3285	-146.13	3.07045	215.127	0
0.4773	0.196074	-116.526	2.15714	170.884	0
0.4780	0.196074	-74.407	0.9394	114.733	0
0.4787	-0.108041	-36.8758	2.76601	66.5129	0
0.4793	1.72465	-4.52441	5.51463	17.6792	0
0.4800	0.504191	35.1492	7.95881	-40.9144	0
0.4807	-3.46531	76.3478	9.17655	-97.372	0
0.4813	-3.46531	109.304	10.0899	-144.672	0
0.4820	-1.94073	136.778	12.2296	-184.643	0
0.4827	-4.38166	158.745	11.6207	-213.332	0
0.4833	-5.60212	170.642	4.60132	-234.09	0
0.4840	-2.85308	178.582	1.85271	-251.792	0
0.4847	-0.412156	183.774	7.65437	-257.28	0
0.4853	-0.412156	178.279	8.87211	-246.293	0
0.4860	-1.94073	164.845	3.99245	-229.511	0
0.4867	-2.54896	147.755	1.24384	-201.129	0
0.4873	-1.02439	116.324	0.33053	-153.523	0
0.4880	0.504191	74.5204	-1.50478	-101.644	0
0.4887	1.11242	39.7241	-1.50478	-57.0825	0
0.4893	-0.720272	6.46524	-2.72252	-7.95337	0
0.4900	-4.68577	-36.5734	-6.68888	53.3898	0
0.4907	-3.16119	-75.9319	-8.21975	112.892	0
0.4913	2.637	-104.313	-7.61088	160.204	0
0.4920	0.808305	-132.997	-8.82862	197.437	0
0.4927	-5.60212	-159.552	-10.9684	225.807	0
0.4933	-4.68577	-173.894	-10.6552	246.259	0
0.4940	-1.94073	-182.136	-8.82862	261.518	0
0.4947	-3.46531	-184.278	-7.61088	265.79	0
0.4953	-3.16119	-175.116	-4.86226	255.11	0
0.4960	-0.720272	-161.379	-2.11365	239.237	0
0.4967	-1.63262	-143.987	-0.895909	213.605	0
0.4973	-2.54896	-110.426	-1.20034	164.169	0
0.4980	-1.63262	-71.3571	0.33053	108.62	0
0.4987	-2.24485	-40.5306	2.46158	64.9904	0
0.4993	-3.46531	-4.82688	5.21019	14.6342	0
0.5000	-2.54896	40.6441	9.17655	-49.4586	0
0.5007	-0.720272	78.4777	10.7074	-104.996	0
0.5013	0.196074	107.779	8.56768	-149.251	0
0.5020	-0.412156	138.908	7.95881	-189.222	0
0.5027	-0.412156	161.492	8.87211	-217.297	0
0.5033	-0.720272	171.562	8.87211	-235.92	0
0.5040	-2.54896	179.187	7.95881	-253.315	0
0.5047	-3.16119	182.854	3.68801	-259.109	0
0.5053	-3.16119	173.705	-0.591474	-248.429	0
0.5060	-5.298	159.967	1.54827	-231.648	0
0.5067	-4.38166	141.656	3.68801	-203.879	0
0.5073	0.808305	109.607	0.634965	-155.659	0
0.5080	0.504191	70.2481	-2.11365	-101.031	0
0.5087	-2.85308	36.0692	-4.86226	-55.8667	0
0.5093	-1.3285	2.49536	-9.13305	-9.1691	0
0.5100	-0.108041	-38.0983	-10.3508	53.0831	0
0.5107	-3.16119	-78.9818	-8.52419	114.426	0
0.5113	-1.94073	-113.778	-7.91531	159.897	0
0.5120	0.808305	-142.16	-7.91531	195.903	0
0.5127	-2.85308	-160.774	-8.82862	224.899	0
0.5133	-4.68577	-171.764	-9.43749	242.907	0
0.5140	0.196074	-180.913	-5.47114	256.939	0
0.5147	1.72465	-183.963	-2.11365	263.347	0
0.5153	-1.94073	-175.419	-3.94896	254.19	0
0.5160	-2.54896	-163.521	-4.55783	236.192	0
0.5167	-1.02439	-147.352	-0.591474	206.89	0
0.5173	-1.63262	-111.951	3.37488	155.931	0
0.5180	-2.54896	-68.6097	4.29689	102.519	0
0.5187	-1.63262	-38.7032	3.68801	61.3205	0
0.5193	0.196074	-7.57429	5.51463	10.0553	0
0.5200	0.196074	37.5942	7.95881	-55.8667	0
0.5207	-3.16119	78.1752	5.81906	-112.631	0
0.5213	-4.68577	108.082	3.07045	-157.488	0
0.5220	-0.108041	138.606	6.1235	-197.766	0
0.5227	2.94511	161.795	8.87211	-226.455	0
0.5233	2.33288	172.167	7.95881	-245.986	0
0.5240	3.55334	180.712	7.95881	-263.381	0
0.5247	5.69015	184.077	8.87211	-267.347	0
0.5253	5.08192	174.612	6.1235	-254.224	0
0.5260	3.85746	160.572	2.46158	-235.306	0
0.5267	3.85746	143.181	2.15714	-202.345	0
0.5273	4.7738	112.052	0.634965	-152.296	0
0.5280	5.38604	72.0755	-3.94896	-104.382	0
0.5287	5.38604	36.6742	-5.1667	-62.2749	0
0.5293	4.46969	0.0504112	-2.72252	-9.1691	0
0.5300	2.33288	-41.4506	-3.33139	50.947	0
0.5307	1.11242	-78.6794	-7.61088	104.655	0
0.5313	0.808305	-109.808	-8.21975	153.182	0
0.5320	0.196074	-139.715	-5.77557	194.687	0
0.5327	0.808305	-161.379	-5.77557	221.535	0
0.5333	3.24923	-170.844	-6.68888	239.851	0
0.5340	3.24923	-178.468	-6.08001	254.496	0
0.5347	-0.108041	-181.531	-7.30644	256.326	0
0.5353	-0.720272	-173.591	-6.68888	244.43	0
0.5360	2.33288	-162.917	-2.41809	226.114	0
0.5367	2.94511	-143.382	-0.287039	195.903	0
0.5373	1.11242	-104.616	0.33053	147.387	0
0.5380	0.196074	-63.7324	3.37488	93.3612	0
0.5387	-0.720272	-34.1284	5.81906	46.6749	0
0.5393	-3.46531	1.89042	6.1235	-4.897	0
0.5400	-4.38166	45.8238	5.51463	-66.2402	0
0.5407	-1.94073	81.2251	3.37488	-122.391	0
0.5413	1.41654	111.749	3.99245	-166.953	0
0.5420	2.33288	142.878	7.95881	-206.015	0
0.5427	1.11242	162.412	7.0368	-236.226	0
0.5433	0.808305	171.865	3.99245	-254.837	0
0.5440	1.41654	180.107	6.1235	-266.438	0
0.5447	1.72465	182.249	7.0368	-267.96	0
0.5453	0.808305	174.914	4.29689	-257.894	0
0.5460	0.504191	160.875	3.99245	-240.192	0
0.5467	1.72465	137.686	3.07045	-209.367	0
0.5473	2.02877	104.124	-1.20034	-158.408	0
0.5480	0.808305	67.5007	-2.41809	-105.303	0
0.5487	1.72465	31.7969	-2.11365	-61.3546	0
0.5493	3.24923	-4.82688	-5.77557	-10.703	0
0.5500	2.33288	-44.803	-10.0464	53.0831	0
0.5507	1.72465	-84.4766	-9.43749	111.063	0
0.5513	1.11242	-117.748	-6.68888	157.147	0
0.5520	-1.94073	-145.512	-7.91531	194.994	0
0.5527	-2.54896	-165.966	-11.8817	223.069	0
0.5533	0.196074	-176.339	-9.74193	241.987	0
0.5540	-0.412156	-183.056	-4.86226	255.417	0
0.5547	-2.24485	-186.408	-7.61088	256.632	0
0.5553	-1.63262	-179.388	-10.0464	244.43	0
0.5560	-0.720272	-165.046	-3.63583	224.899	0
0.5567	-0.412156	-144.907	1.24384	194.074	0
0.5573	0.504191	-109.808	0.0260944	147.387	0
0.5580	0.196074	-68.3072	2.46158	96.4175	0
0.5587	1.11242	-36.5734	7.0368	50.3335	0
0.5593	1.41654	-3.30194	8.26324	-1.23845	0
0.5600	1.11242	41.8665	8.26324	-62.2749	0
0.5607	3.85746	83.6701	8.26324	-119.948	0
0.5613	6.91061	113.577	7.65437	-165.725	0
0.5620	5.38604	140.433	7.65437	-199.607	0
0.5627	3.55334	160.875	7.34994	-224.319	0
0.5633	3.85746	170.34	6.1235	-244.464	0
0.5640	1.41654	177.359	6.73237	-259.416	0
0.5647	-0.412156	178.884	7.34994	-260.939	0
0.5653	2.637	168.815	3.37488	-249.349	0
0.5660	2.94511	155.695	-0.591474	-232.261	0
0.5667	0.196074	137.081	-0.895909	-201.436	0
0.5673	1.11242	99.8521	-2.11365	-150.466	0
0.5680	2.02877	58.3384	-4.25339	-97.9741	0
0.5687	-0.720272	28.7344	-5.77557	-53.1171	0
0.5693	-1.94073	-4.52441	-9.43749	-1.54523	0
0.5700	0.808305	-48.4704	-10.3508	60.4115	0
0.5707	0.504191	-87.2241	-7.61088	116.256	0
0.5713	-1.3285	-118.353	-8.52419	162.942	0
0.5720	-0.412156	-146.13	-10.3508	201.402	0
0.5727	0.504191	-164.441	-6.68888	227.341	0
0.5733	-1.02439	-175.734	-3.94896	246.259	0
0.5740	-0.720272	-184.883	-5.77557	261.825	0
0.5747	0.808305	-183.358	-4.55783	261.825	0
0.5753	0.196074	-171.461	-2.72252	248.088	0
0.5760	-1.3285	-158.644	-5.47114	229.784	0
0.5767	-1.63262	-139.715	-4.55783	196.21	0
0.5773	0.196074	-106.153	1.24384	144.638	0
0.5780	2.02877	-68.3072	3.99245	95.2018	0
0.5787	0.196074	-35.9558	4.29689	50.947	0
0.5793	-2.85308	-1.47453	6.1235	-4.29482	0
0.5800	-1.63262	40.3416	7.34994	-66.2402	0
0.5807	0.808305	82.1451	6.1235	-120.868	0
0.5813	0.196074	116.021	6.73237	-166.032	0
0.5820	0.196074	142.261	8.26324	-202.038	0
0.5827	-0.108041	159.967	7.0368	-227.375	0
0.5833	-1.94073	170.957	3.68801	-248.122	0
0.5840	-3.46531	179.187	3.07045	-263.381	0
0.5847	-1.3285	181.632	4.90576	-263.075	0
0.5853	1.11242	172.785	4.60132	-250.872	0
0.5860	0.196074	156.3	3.37488	-231.954	0
0.5867	-2.54896	132.191	1.54827	-193.494	0
0.5873	-3.46531	96.4871	-1.50478	-140.093	0
0.5880	-2.85308	58.3384	-3.63583	-94.3156	0
0.5887	-4.07354	25.9996	-3.94896	-50.9811	0
0.5893	-4.68577	-8.79676	-5.77557	7.30574	0
0.5900	-4.68577	-50.9154	-7.61088	69.2625	0
0.5907	-3.76942	-89.0641	-7.61088	122.664	0
0.5913	-1.02439	-119.878	-9.43749	171.191	0
0.5920	0.196074	-148.259	-11.5772	208.719	0
0.5927	-1.63262	-165.966	-8.21975	230.693	0
0.5933	-0.720272	-174.196	-4.86226	249.918	0
0.5940	1.41654	-182.741	-6.68888	264.574	0
0.5947	-0.720272	-185.803	-6.68888	263.654	0
0.5953	-2.54896	-174.196	-3.63583	251.451	0
0.5960	-1.02439	-159.249	-2.72252	232.829	0
0.5967	-1.3285	-138.492	-0.287039	198.346	0
0.5973	-4.68577	-100.659	3.99245	148.91	0
0.5980	-4.98989	-60.6825	4.29689	99.4739	0
0.5987	-1.02439	-28.0287	4.60132	51.2538	0
0.5993	2.33288	11.0401	10.3943	-5.51055	0
0.6000	2.02877	54.0661	12.2296	-64.7177	0
0.6007	-1.02439	87.3375	8.56768	-117.21	0
0.6013	-3.16119	117.849	7.95881	-162.976	0
0.6020	-3.16119	148.058	8.87211	-198.993	0
0.6027	-1.02439	164.542	9.17655	-221.876	0
0.6033	1.41654	173.705	9.17655	-241.101	0
0.6040	1.11242	183.459	6.1235	-257.28	0
0.6047	0.196074	184.077	3.37488	-256.064	0
0.6053	1.11242	173.705	5.21019	-241.407	0
0.6060	2.33288	160.27	5.81906	-221.569	0
0.6067	1.11242	136.161	3.37488	-185.87	0
0.6073	-0.720272	97.1047	1.85271	-133.685	0
0.6080	-0.108041	58.956	-0.287039	-85.7714	0
0.6087	0.504191	28.7344	-3.33139	-43.0504	0
0.6093	0.196074	-6.65428	-3.33139	11.5778	0
0.6100	0.196074	-49.6929	-3.02696	75.0571	0
0.6107	1.11242	-89.0641	-5.1667	129.685	0
0.6113	1.41654	-120.495	-7.61088	174.542	0
0.6120	-0.412156	-146.13	-9.43749	211.469	0
0.6127	-0.108041	-164.126	-7.61088	236.192	0
0.6133	1.41654	-175.116	-3.63583	253.281	0
0.6140	-1.02439	-182.741	-4.25339	266.711	0
0.6147	-4.38166	-182.438	-7.61088	264.574	0
0.6153	-2.54896	-171.461	-4.86226	248.702	0
0.6160	1.11242	-155.279	2.15714	230.693	0
0.6167	1.72465	-131.788	4.29689	199.266	0
0.6173	0.808305	-96.3863	3.07045	143.717	0
0.6180	-0.720272	-57.6201	4.29689	90.6229	0
0.6187	-0.412156	-24.0588	6.73237	47.5952	0
0.6193	1.11242	11.0401	7.0368	-7.33982	0
0.6200	1.41654	52.8436	7.0368	-70.5123	0
0.6207	1.11242	94.0422	8.26324	-123.005	0
0.6213	1.11242	126.394	9.78542	-168.475	0
0.6220	0.196074	150.805	12.534	-206.322	0
0.6227	0.196074	169.117	12.8385	-229.818	0
0.6233	1.11242	180.107	7.34994	-246.293	0
0.6240	0.504191	184.682	5.21019	-258.803	0
0.6247	1.11242	183.774	9.17655	-256.064	0
0.6253	2.33288	176.137	7.95881	-242.941	0
0.6260	1.11242	159.047	2.46158	-224.012	0
0.6267	1.11242	133.111	2.46158	-187.699	0
0.6273	2.637	98.6296	3.07045	-136.128	0
0.6280	-0.720272	61.0858	-2.41809	-86.9871	0
0.6287	-4.38166	26.6045	-7.30644	-41.5166	0
0.6293	-1.63262	-9.4017	-7.30644	12.4981	0
0.6300	0.504191	-51.5203	-6.99331	72.0007	0
0.6307	-0.108041	-91.4964	-7.30644	126.015	0
0.6313	-0.720272	-122.928	-7.61088	173.02	0
0.6320	-1.63262	-146.735	-7.61088	210.253	0
0.6327	-1.02439	-162.299	-7.61088	232.522	0
0.6333	2.02877	-175.116	-7.91531	249.315	0
0.6340	3.55334	-185.186	-6.68888	264.87	0
0.6347	2.02877	-180.913	-1.80921	263.654	0
0.6353	1.41654	-166.571	1.24384	246.259	0
0.6360	1.41654	-155.897	-0.287039	225.205	0
0.6367	1.72465	-135.745	0.634965	188.586	0
0.6373	3.55334	-95.4663	4.29689	133.344	0
0.6380	4.7738	-57.6201	6.1235	84.5216	0
0.6387	4.46969	-27.4111	8.87211	40.8803	0
0.6393	3.24923	12.565	10.3943	-17.1111	0
0.6400	0.196074	56.511	5.81906	-76.9204	0
0.6407	-1.63262	90.3874	3.68801	-126.97	0
0.6413	1.41654	122.121	8.26324	-174.27	0
0.6420	2.94511	150.805	9.17655	-211.503	0
0.6427	-0.108041	165.765	5.81906	-233.477	0
0.6433	-1.63262	173.705	4.29689	-254.531	0
0.6440	-1.3285	181.329	3.37488	-267.654	0
0.6447	-1.63262	180.712	2.46158	-260.632	0
0.6453	-0.720272	171.26	3.07045	-247.213	0
0.6460	1.72465	156.603	1.54827	-230.42	0
0.6467	2.94511	129.443	-2.11365	-189.836	0
0.6473	2.94511	91.2948	-3.33139	-133.378	0
0.6480	2.02877	55.2885	-4.25339	-86.6917	0
0.6487	0.504191	22.6346	-5.77557	-44.2662	0
0.6493	0.196074	-16.119	-5.77557	11.2711	0
0.6500	0.504191	-57.6201	-5.77557	73.2278	0
0.6507	-2.24485	-93.6389	-4.55783	127.243	0
0.6513	-2.85308	-125.675	-3.02696	172.1	0
0.6520	0.808305	-152.532	-3.02696	205.367	0
0.6527	2.02877	-168.714	-3.33139	228.864	0
0.6533	-0.412156	-178.783	-3.94896	248.702	0
0.6540	-0.412156	-187.013	-5.47114	259.996	0
0.6547	0.504191	-184.883	-4.86226	257.246	0
0.6553	0.504191	-173.591	-2.11365	243.509	0
0.6560	1.72465	-161.077	-0.895909	217.877	0
0.6567	0.504191	-135.442	1.24384	177.599	0
0.6573	-2.54896	-91.7989	5.81906	129.379	0
0.6580	0.196074	-52.4403	7.65437	81.4652	0
0.6587	2.94511	-23.1388	7.34994	30.8023	0
0.6593	-0.412156	14.3924	9.78542	-24.735	0
0.6600	-1.94073	58.0359	12.8385	-79.9768	0
0.6607	-1.94073	90.9923	11.6207	-132.764	0
0.6613	-3.46531	117.244	8.26324	-178.542	0
0.6620	-1.63262	144.403	8.56768	-212.116	0
0.6627	0.196074	164.845	10.0899	-233.477	0
0.6633	-3.46531	175.532	9.78542	-250.872	0
0.6640	-5.60212	180.107	7.95881	-262.779	0
0.6647	-1.63262	177.977	7.0368	-260.632	0
0.6653	-0.720272	167.592	3.99245	-247.52	0
0.6660	-1.63262	151.725	-0.287039	-226.148	0
0.6667	-1.94073	125.486	-2.41809	-186.177	0
0.6673	-3.46531	88.8624	-2.11365	-133.378	0
0.6680	-3.16119	53.7636	-3.02696	-85.7714	0
0.6687	0.504191	23.2522	-4.55783	-40.6076	0
0.6693	-0.108041	-14.8965	-4.55783	15.5432	0
0.6700	-3.16119	-58.8425	-4.86226	76.8863	0
0.6707	-2.24485	-96.3863	-9.13305	129.379	0
0.6713	-0.720272	-125.675	-13.7083	173.02	0
0.6720	-0.412156	-150.704	-12.1861	206.89	0
0.6727	1.41654	-165.651	-6.08001	230.08	0
0.6733	1.72465	-175.116	-4.86226	248.702	0
0.6740	-0.412156	-185.186	-7.61088	261.211	0
0.6747	-0.412156	-185.186	-6.68888	256.326	0
0.6753	1.72465	-172.369	-3.02696	240.158	0
0.6760	1.41654	-155.897	-2.11365	220.626	0
0.6767	0.808305	-130.263	-1.80921	183.393	0
0.6773	1.11242	-89.0641	0.33053	128.458	0
0.6780	-1.02439	-52.4403	1.54827	80.5449	0
0.6787	-1.63262	-25.8862	2.76601	36.6082	0
0.6793	0.504191	13.1699	5.81906	-21.69	0
0.6800	-0.720272	59.8634	7.95881	-83.3286	0
0.6807	-3.16119	95.2647	8.87211	-133.071	0
0.6813	-0.720272	125.789	9.78542	-174.883	0
0.6820	0.808305	154.473	9.78542	-209.98	0
0.6827	-0.412156	168.512	7.65437	-234.397	0
0.6833	2.94511	174.914	4.29689	-252.088	0
0.6840	5.99427	184.682	2.15714	-260.939	0
0.6847	3.85746	184.984	3.37488	-254.837	0
0.6853	3.24923	172.482	3.99245	-239.885	0
0.6860	4.46969	156.3	1.24384	-218.831	0
0.6867	2.02877	128.536	-1.50478	-179.462	0
0.6873	0.196074	87.0224	-2.11365	-127.277	0
0.6880	2.94511	51.3186	-3.02696	-79.0565	0
0.6887	5.99427	22.3322	-2.11365	-32.0634	0
0.6893	7.52284	-16.7365	-1.50478	24.7009	0
0.6900	5.08192	-60.6825	-5.77557	84.5216	0
0.6907	0.196074	-96.3863	-9.43749	138.536	0
0.6913	0.196074	-126.293	-7.61088	183.087	0
0.6920	2.94511	-151.624	-6.38444	211.775	0
0.6927	1.41654	-165.349	-7.61088	230.693	0
0.6933	-1.02439	-173.289	-6.99331	249.622	0
0.6940	-1.3285	-180.913	-6.08001	261.825	0
0.6947	-1.02439	-177.863	-7.61088	257.246	0
0.6953	-1.02439	-161.997	-6.68888	243.203	0
0.6960	-1.63262	-146.735	-5.1667	219.706	0
0.6967	-4.38166	-123.848	-4.86226	178.508	0
0.6973	-6.82258	-84.4766	-2.72252	126.322	0
0.6980	-4.98989	-46.3279	0.634965	79.3292	0
0.6987	1.11242	-17.039	2.15714	32.9383	0
0.6993	2.33288	21.1097	3.37488	-25.3485	0
0.7000	-2.24485	65.0557	4.60132	-86.3849	0
0.7007	-3.16119	100.457	3.68801	-135.514	0
0.7013	0.196074	131.888	3.07045	-175.804	0
0.7020	1.72465	157.22	6.1235	-209.98	0
0.7027	1.41654	168.512	7.95881	-231.954	0
0.7033	1.11242	176.754	7.0368	-249.349	0
0.7040	1.11242	185.299	6.73237	-263.381	0
0.7047	4.7738	181.027	7.0368	-257.28	0
0.7053	8.7433	167.29	5.21019	-238.056	0
0.7060	9.65565	152.645	4.29689	-217.002	0
0.7067	10.2679	127.919	4.90576	-176.712	0
0.7073	8.43519	89.7698	1.54827	-118.119	0
0.7080	5.08192	51.3186	-2.11365	-71.728	0
0.7087	7.52284	16.2324	-1.50478	-30.2342	0
0.7093	11.1842	-23.1388	-2.11365	28.973	0
0.7100	8.13107	-65.2574	-5.77557	88.4869	0
0.7107	5.69015	-101.881	-7.91531	135.48	0
0.7113	8.43519	-132.09	-7.91531	181.871	0
0.7120	9.35153	-156.199	-7.61088	218.49	0
0.7127	9.65565	-171.764	-6.99331	236.499	0
0.7133	10.8801	-179.691	-8.52419	252.667	0
0.7140	8.43519	-183.358	-10.0464	264.574	0
0.7147	4.7738	-179.691	-9.43749	258.166	0
0.7153	4.7738	-169.016	-8.82862	242.294	0
0.7160	7.21473	-153.754	-6.99331	218.797	0
0.7167	5.69015	-125.99	-4.25339	175.156	0
0.7173	2.637	-85.3967	-3.94896	123.584	0
0.7180	1.72465	-47.2479	-4.25339	79.3292	0
0.7187	0.196074	-13.9891	-2.11365	30.2001	0
0.7193	-2.54896	26.3021	-1.20034	-30.2342	0
0.7200	-3.46531	66.2782	-4.86226	-88.8278	0
0.7207	-6.21035	98.3145	-8.82862	-139.173	0
0.7213	-11.7044	129.443	-9.74193	-181.291	0
0.7220	-13.5371	156.3	-8.82862	-211.196	0
0.7227	-12.6208	169.117	-8.21975	-233.477	0
0.7233	-14.4495	177.359	-8.82862	-253.008	0
0.7240	-14.7576	184.379	-9.13305	-261.859	0
0.7247	-12.9249	180.107	-9.43749	-255.451	0
0.7253	-11.7044	169.432	-11.2728	-240.805	0
0.7260	-10.7881	154.17	-10.9684	-217.002	0
0.7267	-11.0962	123.344	-8.52419	-173.963	0
0.7273	-10.7881	83.9725	-5.77557	-120.255	0
0.7280	-6.82258	51.0162	-3.63583	-73.5687	0
0.7287	-4.68577	17.4423	-4.86226	-26.871	0
0.7293	-7.43081	-25.5837	-8.82862	31.4158	0
0.7300	-8.34715	-66.4798	-8.52419	91.5319	0
0.7307	-8.04304	-99.1337	-3.94896	143.717	0
0.7313	-8.95939	-129.948	-4.55783	187.359	0
0.7320	-7.73892	-154.977	-5.77557	216.968	0
0.7327	-7.12669	-169.016	-1.50478	235.272	0
0.7333	-11.0962	-177.863	2.46158	253.281	0
0.7340	-13.5371	-183.056	1.85271	262.734	0
0.7347	-13.8412	-177.863	2.46158	255.724	0
0.7353	-16.2822	-166.269	4.29689	241.373	0
0.7360	-17.1985	-152.229	6.1235	216.968	0
0.7367	-16.2822	-123.545	10.7074	172.1	0
0.7373	-16.2822	-81.1243	14.3693	119.005	0
0.7380	-13.5371	-45.1181	14.3693	74.1368	0
0.7387	-9.87173	-15.5141	14.9782	28.3594	0
0.7393	-12.3167	25.3821	15.8915	-30.2342	0
0.7400	-12.6208	70.2481	16.196	-90.3503	0
0.7407	-8.04304	104.729	17.7181	-140.706	0
0.7413	-7.43081	132.506	18.0313	-182.212	0
0.7420	-8.04304	156.918	14.6738	-215.161	0
0.7427	-2.24485	171.26	9.78542	-237.749	0
0.7433	4.16557	179.502	7.95881	-253.315	0
0.7440	5.38604	184.984	6.73237	-260.939	0
0.7447	6.6065	180.107	5.21019	-254.531	0
0.7453	7.52284	168.21	3.68801	-237.749	0
0.7460	5.08192	151.725	0.9394	-212.423	0
0.7467	2.94511	120.596	-2.72252	-169.395	0
0.7473	1.11242	78.4777	-3.02696	-115.676	0
0.7480	-0.412156	44.2989	-2.11365	-69.592	0
0.7487	0.196074	12.2625	-4.55783	-24.735	0
0.7493	0.196074	-29.8561	-8.52419	34.1654	0
0.7500	-0.720272	-71.3571	-10.3508	94.2815	0
0.7507	2.637	-104.616	-9.43749	144.944	0
0.7513	5.99427	-135.442	-6.68888	189.801	0
0.7520	2.637	-158.644	-6.68888	221.842	0
0.7527	-0.108041	-170.541	-10.6552	240.771	0
0.7533	2.637	-181.216	-11.5772	257.246	0
0.7540	2.94511	-188.236	-7.61088	266.097	0
0.7547	2.02877	-180.006	-5.77557	257.246	0
0.7553	5.69015	-164.126	-6.99331	240.771	0
0.7560	5.38604	-148.562	-7.61088	216.048	0
0.7567	0.196074	-120.18	-5.77557	169.963	0
0.7573	1.41654	-79.5994	-0.895909	117.471	0
0.7580	5.99427	-45.4205	5.21019	74.4435	0
0.7587	5.69015	-15.199	7.95881	27.1437	0
0.7593	2.94511	25.3821	9.78542	-34.8017	0
0.7600	1.11242	67.5007	12.2296	-95.2359	0
0.7607	0.196074	101.982	11.0119	-145.581	0
0.7613	2.637	132.506	7.95881	-185.87	0
0.7620	5.08192	155.078	8.56768	-213.332	0
0.7627	3.24923	167.29	10.7074	-233.784	0
0.7633	0.196074	177.359	10.7074	-253.622	0
0.7640	-1.02439	182.854	7.0368	-260.632	0
0.7647	-1.02439	177.359	2.76601	-251.179	0
0.7653	-0.412156	165.765	-0.287039	-237.135	0
0.7660	-1.94073	146.23	-0.287039	-211.503	0
0.7667	-5.298	112.972	-0.591474	-163.896	0
0.7673	-5.298	75.7429	-4.25339	-113.233	0
0.7680	-4.68577	43.6939	-7.61088	-70.2055	0
0.7687	-5.90623	7.68772	-7.30644	-20.1561	0
0.7693	-6.82258	-34.4309	-8.21975	40.2668	0
0.7700	-7.12669	-73.1845	-10.9684	97.94	0
0.7707	-7.43081	-107.363	-10.9684	149.217	0
0.7713	-6.21035	-138.492	-9.43749	194.074	0
0.7720	-2.54896	-159.854	-10.9684	225.205	0
0.7727	-0.108041	-171.764	-12.1861	244.43	0
0.7733	0.808305	-183.056	-9.13305	259.382	0
0.7740	1.72465	-188.853	-6.08001	266.097	0
0.7747	2.637	-181.531	-7.61088	258.769	0
0.7753	2.637	-168.399	-7.61088	243.509	0
0.7760	2.02877	-149.784	-2.41809	217.57	0
0.7767	0.808305	-116.828	1.54827	173.327	0
0.7773	-1.02439	-78.0744	1.54827	120.221	0
0.7780	0.196074	-45.4205	3.37488	71.0918	0
0.7787	4.46969	-9.09923	5.21019	20.122	0
0.7793	4.46969	35.7542	3.37488	-37.5513	0
0.7800	2.02877	74.8229	1.85271	-94.3156	0
0.7807	4.7738	105.952	1.54827	-145.285	0
0.7813	8.7433	135.556	2.46158	-188.927	0
0.7820	7.21473	157.825	5.81906	-219.74	0
0.7827	4.46969	171.26	5.51463	-239.271	0
0.7833	2.33288	181.027	2.46158	-255.451	0
0.7840	1.11242	181.632	4.60132	-262.473	0
0.7847	1.72465	173.389	4.90576	-254.531	0
0.7853	1.11242	165.16	-5.47114	-238.669	0
0.7860	-0.720272	149.595	-10.3508	-212.423	0
0.7867	2.637	115.101	-2.41809	-166.953	0
0.7873	5.38604	74.5204	2.46158	-114.767	0
0.7880	0.808305	40.0265	-2.41809	-68.9898	0
0.7887	-2.54896	4.9403	-8.52419	-18.6336	0
0.7893	-0.720272	-35.3509	-10.3508	41.7893	0
0.7900	-0.720272	-74.1045	-9.43749	99.1671	0
0.7907	-1.3285	-109.203	-9.74193	148.296	0
0.7913	0.504191	-139.412	-10.3508	189.495	0
0.7920	2.02877	-160.169	-7.61088	217.877	0
0.7927	1.72465	-172.066	-6.68888	238.022	0
0.7933	-1.63262	-182.741	-9.43749	253.894	0
0.7940	-4.07354	-188.853	-9.13305	258.166	0
0.7947	-0.720272	-182.136	-4.86226	249.918	0
0.7953	2.33288	-166.874	-0.591474	235.272	0
0.7960	-0.720272	-147.352	3.99245	207.503	0
0.7967	-3.16119	-115.303	4.29689	159.59	0
0.7973	-0.720272	-75.327	2.76601	107.098	0
0.7980	1.11242	-42.3707	4.29689	61.6272	0
0.7987	-1.02439	-10.9266	5.21019	12.1914	0
0.7993	-4.07354	30.8769	5.21019	-48.845	0
0.8000	-2.54896	73.298	7.95881	-107.439	0
0.8007	1.72465	107.779	8.87211	-154.738	0
0.8013	2.02877	139.211	7.34994	-195.937	0
0.8020	-0.720272	162.412	9.78542	-226.148	0
0.8027	0.808305	172.785	11.6207	-242.941	0
0.8033	3.55334	181.632	8.56768	-258.803	0
0.8040	2.94511	188.349	6.1235	-269.79	0
0.8047	2.33288	180.409	6.1235	-261.552	0
0.8053	2.637	163.937	4.60132	-241.407	0
0.8060	1.72465	145.928	2.15714	-213.946	0
0.8067	1.72465	115.101	-0.895909	-166.953	0
0.8073	2.33288	76.0454	-3.02696	-112.324	0
0.8080	1.72465	43.6939	-3.94896	-68.683	0
0.8087	1.72465	10.1201	-5.77557	-21.0764	0
0.8093	2.33288	-33.5109	-9.43749	41.7893	0
0.8100	0.196074	-73.8021	-11.8817	99.4739	0
0.8107	-3.46531	-107.981	-12.4905	144.944	0
0.8113	-3.46531	-140.332	-13.0994	187.359	0
0.8120	-1.94073	-161.694	-11.2728	218.797	0
0.8127	-1.63262	-171.461	-6.38444	236.192	0
0.8133	-1.3285	-182.438	-4.25339	250.838	0
0.8140	0.196074	-186.408	-5.1667	259.075	0
0.8147	2.02877	-176.339	-4.55783	250.838	0
0.8153	3.85746	-163.521	-2.11365	231.613	0
0.8160	3.85746	-147.037	0.33053	200.175	0
0.8167	2.94511	-115.303	3.37488	151.955	0
0.8173	2.02877	-76.2344	3.37488	100.076	0
0.8180	1.11242	-41.4506	2.15714	56.1394	0
0.8187	0.196074	-5.74688	5.51463	7.30574	0
0.8193	1.72465	35.4517	10.7074	-54.3442	0
0.8200	3.24923	74.2054	12.8385	-115.074	0
0.8207	3.85746	107.174	13.4473	-163.589	0
0.8213	5.69015	135.556	12.534	-200.823	0
0.8220	6.6065	157.22	10.0899	-228.284	0
0.8227	3.85746	171.562	9.48098	-249.043	0
0.8233	0.196074	180.107	9.48098	-267.347	0
0.8240	2.637	181.934	8.26324	-274.368	0
0.8247	6.6065	177.057	7.95881	-260.03	0
0.8253	5.38604	166.987	7.0368	-238.056	0
0.8260	3.85746	145.928	3.68801	-212.73	0
0.8267	5.99427	109.922	0.9394	-168.475	0
0.8273	5.69015	72.0755	-1.20034	-113.233	0
0.8280	1.41654	40.0265	-5.1667	-68.9898	0
0.8287	0.196074	3.41536	-8.52419	-22.9057	0
0.8293	1.41654	-40.5306	-9.43749	39.0397	0
0.8300	2.94511	-79.9018	-7.91531	99.1671	0
0.8307	2.94511	-113.778	-8.21975	148.603	0
0.8313	2.02877	-140.937	-10.0464	189.188	0
0.8320	2.637	-158.644	-9.74193	216.048	0
0.8327	4.7738	-171.764	-7.61088	235.886	0
0.8333	3.85746	-183.963	-6.68888	253.587	0
0.8340	2.02877	-186.711	-5.77557	255.417	0
0.8347	2.94511	-178.166	-4.86226	243.509	0
0.8353	3.85746	-165.046	-1.50478	230.386	0
0.8360	3.55334	-145.815	3.37488	201.709	0
0.8367	3.24923	-112.556	5.81906	150.126	0
0.8373	2.94511	-73.4996	5.21019	98.8604	0
0.8380	2.94511	-39.9257	5.81906	55.5259	0
0.8387	4.7738	-4.52441	7.0368	2.72687	0
0.8393	5.99427	38.5016	7.95881	-59.8321	0
0.8400	4.7738	77.5703	10.3943	-115.983	0
0.8407	3.55334	108.397	11.3163	-162.067	0
0.8413	2.02877	138.303	9.17655	-200.516	0
0.8420	0.196074	159.665	8.87211	-228.898	0
0.8427	0.504191	168.815	8.87211	-249.043	0
0.8433	0.504191	177.057	6.1235	-263.995	0
0.8440	-1.63262	181.027	5.51463	-265.211	0
0.8447	0.196074	171.865	7.65437	-251.792	0
0.8453	2.94511	157.22	6.42793	-234.999	0
0.8460	2.02877	136.778	2.76601	-206.322	0
0.8467	0.196074	101.982	0.634965	-154.738	0
0.8473	-0.720272	63.8332	-1.20034	-99.508	0
0.8480	-2.24485	32.0994	-3.02696	-54.9464	0
0.8487	0.196074	-2.07946	-3.02696	-2.76096	0
0.8493	3.85746	-41.4506	-2.72252	59.1844	0
0.8500	2.02877	-80.8218	-3.63583	114.733	0
0.8507	0.808305	-115.303	-5.77557	163.862	0
0.8513	0.808305	-142.16	-7.61088	205.981	0
0.8520	-2.85308	-160.472	-9.13305	231.613	0
0.8527	-5.298	-174.814	-10.0464	249.009	0
0.8533	-1.94073	-184.278	-6.68888	266.711	0
0.8540	0.196074	-186.106	-2.11365	270.983	0
0.8547	-1.3285	-179.086	-3.02696	259.075	0
0.8553	-3.76942	-166.874	-7.61088	242.6	0
0.8560	-6.51846	-146.432	-6.08001	213.912	0
0.8567	-5.298	-110.111	0.0260944	164.782	0
0.8573	-1.02439	-69.5297	2.46158	111.677	0
0.8580	-0.412156	-38.7032	1.24384	65.8993	0
0.8587	1.11242	-6.65428	3.37488	13.4071	0
0.8593	3.85746	37.2791	7.65437	-47.3225	0
0.8600	1.72465	78.4777	9.17655	-103.167	0
0.8607	1.41654	109.304	9.78542	-151.387	0
0.8613	5.38604	137.383	11.6207	-190.449	0
0.8620	5.38604	159.967	13.1429	-214.559	0
0.8627	4.46969	172.785	14.0562	-231.648	0
0.8633	6.91061	182.552	12.8385	-249.043	0
0.8640	6.30238	184.682	6.73237	-254.837	0
0.8647	3.55334	173.389	3.07045	-244.157	0
0.8653	5.38604	157.22	7.34994	-225.239	0
0.8660	5.69015	137.081	8.87211	-193.199	0
0.8667	1.72465	102.587	1.54827	-142.229	0
0.8673	-0.108041	64.4508	-4.55783	-89.7367	0
0.8680	0.196074	33.6243	-3.33139	-44.8797	0
0.8687	0.196074	-3.30194	-3.02696	7.30574	0
0.8693	1.11242	-48.1679	-5.77557	70.4782	0
0.8700	0.808305	-85.3967	-6.38444	127.549	0
0.8707	-1.3285	-116.526	-5.47114	173.633	0
0.8713	-0.720272	-146.13	-5.77557	213.298	0
0.8720	0.808305	-162.601	-6.08001	241.68	0
0.8727	0.808305	-169.621	-5.77557	259.996	0
0.8733	-0.412156	-181.531	-5.1667	277.084	0
0.8740	-1.63262	-186.408	-5.77557	280.743	0
0.8747	-0.720272	-173.289	-4.86226	265.177	0
0.8753	1.72465	-156.804	-1.80921	245.645	0
0.8760	1.11242	-139.412	2.46158	215.741	0
0.8767	-0.412156	-107.363	6.1235	162.646	0
0.8773	-0.108041	-68.0048	5.21019	108.927	0
0.8780	-1.3285	-34.7333	3.37488	64.0701	0
0.8787	-2.24485	0.0504112	7.95881	8.22606	0
0.8793	0.808305	41.249	13.4473	-55.2532	0
0.8800	1.72465	80.9227	10.7074	-109.575	0
0.8807	-1.94073	114.497	6.42793	-156.568	0
0.8813	-2.85308	142.261	7.95881	-196.55	0
0.8820	-0.108041	160.572	10.0899	-223.41	0
0.8827	0.504191	171.865	10.3943	-243.544	0
0.8833	-1.63262	181.632	7.95881	-260.632	0
0.8840	-3.46531	183.459	2.76601	-263.075	0
0.8847	-4.38166	174.612	0.33053	-250.258	0
0.8853	-5.298	161.19	1.54827	-230.727	0
0.8860	-4.98989	139.211	0.634965	-197.471	0
0.8867	-1.94073	104.729	-2.11365	-145.285	0
0.8873	0.504191	69.6305	-2.41809	-92.7931	0
0.8880	-1.02439	38.1991	-5.47114	-48.845	0
0.8887	-3.76942	-2.07946	-9.74193	4.86292	0
0.8893	-4.98989	-45.4205	-11.2728	68.6489	0
0.8900	-4.07354	-78.6794	-11.5772	122.664	0
0.8907	-3.46531	-109.203	-11.2728	168.748	0
0.8913	-4.68577	-141.857	-11.8817	211.469	0
0.8920	-5.298	-159.249	-13.0994	237.101	0
0.8927	-3.46531	-164.744	-13.0994	253.587	0
0.8933	-4.38166	-175.734	-13.0994	271.289	0
0.8940	-6.21035	-180.006	-13.0994	274.334	0
0.8947	-4.98989	-167.794	-10.3508	258.462	0
0.8953	-4.38166	-153.149	-6.38444	238.635	0
0.8960	-6.82258	-133.313	-6.08001	203.231	0
0.8967	-6.51846	-97.2937	-4.25339	148.603	0
0.8973	-4.68577	-61.5899	0.634965	100.383	0
0.8980	-5.298	-31.6835	2.15714	56.1394	0
0.8987	-4.07354	9.21266	3.37488	-3.68127	0
0.8993	-1.3285	54.3685	8.56768	-66.547	0
0.9000	-2.24485	88.2449	10.3943	-117.505	0
0.9007	-3.46531	118.769	8.87211	-165.419	0
0.9013	-2.24485	147.755	8.87211	-206.924	0
0.9020	0.196074	164.542	8.56768	-232.261	0
0.9027	1.11242	174.914	7.0368	-251.486	0
0.9033	0.808305	183.459	9.17655	-269.187	0
0.9040	-1.63262	182.854	9.78542	-269.79	0
0.9047	-1.02439	173.705	4.29689	-253.622	0
0.9053	2.02877	161.19	0.0260944	-234.397	0
0.9060	2.33288	139.513	-0.287039	-203.265	0
0.9067	1.11242	103.204	-1.80921	-150.16	0
0.9073	1.11242	64.7533	-4.55783	-95.5427	0
0.9080	1.11242	32.4018	-6.08001	-51.9014	0
0.9087	-0.720272	-2.697	-7.30644	1.81791	0
0.9093	-1.63262	-43.8956	-8.52419	67.7286	0
0.9100	-2.24485	-81.7292	-9.43749	123.584	0
0.9107	-1.63262	-112.858	-8.82862	170.27	0
0.9113	-0.108041	-139.412	-6.68888	210.253	0
0.9120	1.41654	-155.897	-4.25339	235.272	0
0.9127	1.11242	-166.269	-5.1667	252.974	0
0.9133	-1.94073	-176.641	-9.13305	268.54	0
0.9140	-1.94073	-178.468	-9.43749	267.619	0
0.9147	2.02877	-168.096	-3.94896	252.36	0
0.9153	1.11242	-155.582	0.33053	232.522	0
0.9160	-2.85308	-134.837	-0.895909	196.823	0
0.9167	-1.02439	-96.0712	0.634965	143.115	0
0.9173	1.72465	-56.4102	4.90576	93.0658	0
0.9180	-1.63262	-25.2812	3.99245	46.6749	0
0.9187	-3.16119	10.7376	3.07045	-10.703	0
0.9193	-1.63262	51.0162	7.95881	-73.5687	0
0.9200	-2.54896	86.7199	8.87211	-129.719	0
0.9207	-1.94073	121.516	4.90576	-177.633	0
0.9213	0.504191	149.898	6.1235	-216.082	0
0.9220	0.504191	163.017	10.0899	-241.407	0
0.9227	0.196074	171.26	8.87211	-260.03	0
0.9233	0.504191	180.712	4.60132	-274.675	0
0.9240	-0.720272	180.712	2.15714	-276.505	0
0.9247	-1.63262	169.735	1.54827	-263.688	0
0.9253	-1.3285	154.473	1.54827	-242.328	0
0.9260	-3.76942	130.061	-1.50478	-205.095	0
0.9267	-6.21035	95.8822	-7.91531	-152	0
0.9273	-6.21035	61.0858	-10.0464	-102.553	0
0.9280	-6.51846	28.7344	-7.91531	-57.3892	0
0.9287	-4.68577	-7.57429	-7.91531	0.897594	0
0.9293	-3.46531	-48.7729	-9.13305	64.9904	0
0.9300	-4.98989	-87.8416	-8.82862	118.698	0
0.9307	-2.54896	-118.353	-8.82862	166.612	0
0.9313	2.02877	-143.08	-8.21975	207.81	0
0.9320	-0.720272	-161.077	-5.47114	233.443	0
0.9327	-4.98989	-171.146	-3.02696	252.667	0
0.9333	-3.46531	-178.468	-3.94896	268.233	0
0.9340	-2.54896	-179.691	-3.94896	266.404	0
0.9347	-3.76942	-169.016	-3.33139	250.838	0
0.9353	-2.54896	-153.754	-2.72252	231.307	0
0.9360	-1.94073	-132.393	0.0260944	195.903	0
0.9367	-4.68577	-96.0712	4.90576	141.888	0
0.9373	-5.298	-58.2376	7.95881	89.7026	0
0.9380	-4.68577	-31.6835	7.34994	45.1524	0
0.9387	-6.51846	2.79782	5.21019	-9.1691	0
0.9393	-5.298	50.0962	1.54827	-72.6483	0
0.9400	-1.94073	88.56	1.85271	-130.333	0
0.9407	-2.54896	115.404	6.42793	-177.019	0
0.9413	-4.07354	139.211	7.34994	-212.423	0
0.9420	-2.85308	156.3	4.29689	-236.226	0
0.9427	-1.3285	166.685	5.21019	-255.758	0
0.9433	0.504191	175.834	7.95881	-271.017	0
0.9440	3.55334	175.532	5.21019	-270.403	0
0.9447	3.85746	166.067	2.15714	-255.758	0
0.9453	2.94511	154.473	3.37488	-234.397	0
0.9460	2.33288	130.968	4.29689	-196.244	0
0.9467	2.637	90.9923	3.37488	-141.013	0
0.9473	2.33288	53.7636	1.85271	-89.7367	0
0.9480	2.33288	24.4621	-0.895909	-43.0504	0
0.9487	2.637	-12.4642	-4.86226	15.5432	0
0.9493	3.24923	-54.8726	-5.47114	77.8067	0
0.9500	2.94511	-89.669	-3.02696	131.515	0
0.9507	2.94511	-120.18	-3.94896	180.337	0
0.9513	4.46969	-148.562	-7.61088	219.399	0
0.9520	2.94511	-164.744	-6.68888	240.464	0
0.9527	1.11242	-171.764	-3.02696	258.166	0
0.9533	2.637	-180.611	-2.11365	274.334	0
0.9540	2.637	-181.833	-2.41809	270.983	0
0.9547	0.196074	-169.621	-0.287039	255.417	0
0.9553	1.11242	-155.279	2.15714	238.328	0
0.9560	2.33288	-132.393	2.46158	200.788	0
0.9567	1.41654	-92.7189	3.07045	142.502	0
0.9573	2.02877	-57.0151	2.76601	92.1455	0
0.9580	2.94511	-30.7635	4.29689	46.9817	0
0.9587	2.33288	5.54524	11.3163	-13.748	0
0.9593	3.85746	49.4912	13.4473	-77.8408	0
0.9600	2.637	84.2876	6.1235	-129.413	0
0.9607	-1.02439	114.194	3.37488	-177.633	0
0.9613	-0.720272	140.736	8.56768	-219.433	0
0.9620	0.808305	155.078	9.48098	-242.635	0
0.9627	-0.720272	164.845	8.26324	-257.28	0
0.9633	0.808305	174.612	9.78542	-270.71	0
0.9640	3.85746	171.562	8.87211	-270.403	0
0.9647	3.85746	157.825	6.1235	-255.451	0
0.9653	5.38604	146.23	5.81906	-234.999	0
0.9660	5.99427	125.486	3.37488	-198.38	0
0.9667	2.33288	87.64	-0.895909	-141.922	0
0.9673	1.41654	50.0962	-3.02696	-88.8278	0
0.9680	5.69015	20.1897	-3.94896	-43.0504	0
0.9687	4.46969	-15.8165	-5.77557	15.5432	0
0.9693	-1.02439	-54.5702	-7.61088	80.8517	0
0.9700	-0.720272	-88.4465	-9.74193	135.48	0
0.9707	2.94511	-120.798	-11.2728	182.178	0
0.9713	1.11242	-148.259	-11.5772	223.069	0
0.9720	-2.24485	-163.521	-9.74193	246.566	0
0.9727	-1.63262	-173.289	-6.68888	259.996	0
0.9733	0.808305	-180.611	-6.99331	273.119	0
0.9740	0.504191	-178.783	-9.13305	274.028	0
0.9747	-1.02439	-170.541	-7.61088	258.166	0
0.9753	-1.63262	-157.724	-5.47114	234.363	0
0.9760	0.196074	-131.17	-3.02696	197.13	0
0.9767	3.24923	-93.9414	1.54827	142.195	0
0.9773	4.7738	-59.145	4.90576	89.0891	0
0.9780	2.94511	-27.7136	3.37488	42.4028	0
0.9787	-0.412156	8.89758	3.99245	-15.2705	0
0.9793	-0.720272	50.0962	7.34994	-79.0565	0
0.9800	0.808305	88.2449	7.95881	-133.992	0
0.9807	0.808305	119.374	6.73237	-180.076	0
0.9813	-1.02439	143.483	7.65437	-216.082	0
0.9820	-0.108041	157.825	9.78542	-238.056	0
0.9827	2.94511	166.067	10.7074	-256.36	0
0.9833	2.33288	174.612	7.95881	-271.926	0
0.9840	-1.02439	176.439	3.68801	-269.187	0
0.9847	-0.108041	165.16	0.9394	-252.701	0
0.9853	2.02877	148.058	0.33053	-231.648	0
0.9860	0.196074	124.264	-1.50478	-193.494	0
0.9867	-1.02439	89.1649	-4.86226	-137.343	0
0.9873	1.11242	53.1587	-5.47114	-86.0782	0
0.9880	0.196074	21.4122	-4.86226	-38.1648	0
0.9887	-3.46531	-18.5639	-7.30644	22.5648	0
0.9893	-3.46531	-60.985	-10.6552	86.0441	0
0.9900	0.196074	-94.8614	-12.1861	139.139	0
0.9907	2.02877	-125.373	-12.795	186.745	0
0.9913	0.504191	-151.309	-11.2728	224.285	0
0.9920	0.504191	-164.744	-7.61088	245.645	0
0.9927	1.41654	-172.369	-5.1667	261.825	0
0.9933	-1.3285	-178.783	-5.77557	274.641	0
0.9940	-4.38166	-176.036	-6.08001	270.983	0
0.9947	-3.76942	-165.046	-6.99331	257.246	0
0.9953	-2.54896	-151.007	-7.30644	235.272	0
0.9960	-4.38166	-125.373	-4.25339	193.165	0
0.9967	-5.90623	-88.1441	-0.287039	135.787	0
0.9973	-6.51846	-54.8726	1.54827	84.817	0
0.9980	-4.38166	-23.1388	2.46158	35.6879	0
0.9987	-0.412156	18.3623	6.1235	-23.826	0
0.9993	1.11242	59.2584	8.87211	-86.0782	0
1.0000	-0.108041	91.6098	8.87211	-140.093	0
1.0007	-0.108041	124.264	9.78542	-186.484	0
1.0013	-0.108041	152.028	10.3943	-221.876	0
1.0020	-0.720272	164.24	7.34994	-243.85	0
1.0027	-1.63262	170.957	6.42793	-261.245	0
1.0033	-1.94073	177.662	9.78542	-273.153	0
1.0040	-0.108041	173.087	7.65437	-269.187	0
1.0047	2.33288	160.27	1.54827	-253.622	0
1.0053	0.504191	147.15	0.33053	-229.818	0
1.0060	-0.412156	120.596	0.9394	-187.393	0
1.0067	3.55334	81.5402	-0.591474	-131.855	0
1.0073	3.55334	50.4112	-3.02696	-83.3286	0
1.0080	-2.24485	21.4122	-7.30644	-35.722	0
1.0087	-4.38166	-19.7864	-10.3508	25.6212	0
1.0093	-1.63262	-60.6825	-9.13305	88.7937	0
1.0100	2.02877	-92.7189	-7.61088	139.752	0
1.0107	4.7738	-124.768	-9.74193	184.609	0
1.0113	2.94511	-151.927	-10.6552	222.149	0
1.0120	-0.720272	-165.046	-9.74193	245.339	0
1.0127	0.196074	-174.196	-9.74193	261.825	0
1.0133	2.637	-182.136	-9.74193	273.721	0
1.0140	1.11242	-178.166	-6.38444	268.847	0
1.0147	-0.720272	-165.046	-2.41809	251.758	0
1.0153	0.196074	-150.402	-3.94896	228.557	0
1.0160	1.11242	-125.99	-5.1667	186.745	0
1.0167	-0.108041	-86.3167	0.634965	129.072	0
1.0173	-1.63262	-50.2978	4.29689	78.7156	0
1.0180	-1.02439	-21.3114	2.46158	31.109	0
1.0187	1.11242	16.2324	4.29689	-30.5296	0
1.0193	1.41654	59.2584	7.0368	-94.6224	0
1.0200	-1.02439	94.0422	7.0368	-145.581	0
1.0207	-1.02439	123.646	9.78542	-190.449	0
1.0213	0.808305	148.058	10.0899	-227.069	0
1.0220	-0.108041	159.665	4.29689	-250.258	0
1.0227	-0.720272	168.815	4.29689	-268.574	0
1.0233	2.02877	179.502	9.78542	-279.254	0
1.0240	2.02877	176.439	8.26324	-271.017	0
1.0247	-1.02439	162.097	0.634965	-253.622	0
1.0253	-1.94073	150.2	-4.25339	-232.261	0
1.0260	-0.108041	126.091	-4.55783	-189.529	0
1.0267	0.808305	84.5901	-3.02696	-132.469	0
1.0273	0.196074	49.1888	-4.55783	-85.1579	0
1.0280	-0.412156	19.5848	-8.52419	-37.858	0
1.0287	0.808305	-19.4839	-10.3508	25.6212	0
1.0293	2.94511	-58.5401	-9.13305	88.7937	0
1.0300	5.38604	-90.589	-6.99331	138.23	0
1.0307	5.99427	-122.928	-6.08001	184.609	0
1.0313	2.02877	-147.037	-7.91531	223.069	0
1.0320	-1.02439	-157.724	-9.13305	243.816	0
1.0327	0.196074	-167.794	-8.52419	260.302	0
1.0333	-0.108041	-175.419	-9.43749	272.812	0
1.0340	-4.38166	-171.146	-7.61088	264.268	0
1.0347	-4.68577	-160.169	-2.41809	245.339	0
1.0353	-0.720272	-144.907	-1.80921	225.205	0
1.0360	0.808305	-116.223	-3.63583	183.7	0
1.0367	-1.63262	-78.0744	-1.20034	125.106	0
1.0373	-4.07354	-44.803	1.54827	76.8863	0
1.0380	-3.46531	-13.0691	5.21019	28.3594	0
1.0387	-2.54896	26.6045	9.17655	-35.4152	0
1.0393	-3.76942	68.1056	7.65437	-96.1449	0
1.0400	-4.38166	103.507	4.29689	-146.501	0
1.0407	-3.16119	133.111	6.42793	-195.63	0
1.0413	-4.68577	153.868	7.0368	-229.511	0
1.0420	-4.38166	166.685	6.1235	-246.6	0
1.0427	1.11242	180.107	9.78542	-266.438	0
1.0433	2.637	188.047	8.87211	-281.083	0
1.0440	-0.108041	179.187	2.46158	-275.289	0
1.0447	-0.412156	163.017	2.15714	-259.723	0
1.0453	0.808305	149.28	5.51463	-235.613	0
1.0460	0.504191	123.344	4.60132	-189.529	0
1.0467	1.11242	85.8125	3.37488	-133.685	0
1.0473	1.41654	52.8436	3.07045	-85.4646	0
1.0480	1.72465	20.8072	-0.287039	-34.5063	0
1.0487	1.72465	-21.3114	-4.25339	27.4505	0
1.0493	0.504191	-61.8924	-5.1667	89.0891	0
1.0500	0.504191	-94.5463	-3.02696	140.979	0
1.0507	2.02877	-125.675	-1.50478	185.529	0
1.0513	1.72465	-150.704	-5.77557	219.706	0
1.0520	2.02877	-162.299	-8.52419	240.771	0
1.0527	3.85746	-169.621	-5.1667	258.166	0
1.0533	1.72465	-175.419	-3.02696	270.676	0
1.0540	-2.24485	-171.764	-4.55783	267.313	0
1.0547	-0.720272	-160.169	-1.80921	249.315	0
1.0553	2.637	-143.08	2.46158	223.069	0
1.0560	1.41654	-115.001	1.85271	178.814	0
1.0567	0.196074	-79.5994	0.33053	121.448	0
1.0573	1.41654	-46.0255	3.37488	72.3075	0
1.0580	2.02877	-13.3716	7.65437	25.0077	0
1.0587	0.196074	25.6845	9.17655	-37.2445	0
1.0593	0.808305	66.2782	9.78542	-99.8148	0
1.0600	2.02877	100.155	11.0119	-149.251	0
1.0607	1.72465	127.616	10.7074	-194.108	0
1.0613	-0.720272	149.898	6.1235	-229.511	0
1.0620	-2.85308	164.542	3.68801	-247.213	0
1.0627	-4.07354	173.087	7.0368	-262.779	0
1.0633	-2.54896	177.662	7.65437	-276.505	0
1.0640	-1.02439	174.612	2.46158	-271.017	0
1.0647	-1.63262	164.24	-0.591474	-251.792	0
1.0653	-1.94073	147.453	-0.895909	-226.148	0
1.0660	-1.02439	117.849	-3.94896	-183.121	0
1.0667	-1.94073	78.4777	-7.61088	-125.447	0
1.0673	-1.94073	45.2189	-8.52419	-75.0912	0
1.0680	-0.108041	15.0099	-10.0464	-27.1778	0
1.0687	-1.63262	-24.9662	-12.1861	34.1654	0
1.0693	-4.07354	-65.8623	-11.8817	96.7243	0
1.0700	-2.54896	-98.8186	-9.13305	147.387	0
1.0707	-2.54896	-130.263	-8.21975	191.324	0
1.0713	-4.38166	-154.977	-10.3508	226.114	0
1.0720	-3.46531	-165.046	-11.2728	247.179	0
1.0727	-3.46531	-172.369	-8.21975	265.483	0
1.0733	-6.21035	-180.308	-3.94896	276.164	0
1.0740	-4.38166	-176.943	-3.02696	266.404	0
1.0747	0.196074	-164.441	-3.33139	250.224	0
1.0753	1.72465	-148.259	-1.20034	227.944	0
1.0760	2.02877	-118.353	1.24384	180.337	0
1.0767	2.02877	-78.9818	3.37488	122.664	0
1.0773	-0.108041	-46.643	6.1235	78.1021	0
1.0780	-0.108041	-15.199	9.17655	28.3594	0
1.0787	1.11242	26.6045	12.2296	-36.3355	0
1.0793	0.196074	67.1982	16.196	-97.6787	0
1.0800	2.33288	98.6296	17.4137	-149.251	0
1.0807	6.6065	127.011	14.0562	-195.028	0
1.0813	3.85746	148.978	9.17655	-225.239	0
1.0820	-1.02439	160.875	5.51463	-243.85	0
1.0827	1.11242	169.735	3.68801	-263.688	0
1.0833	3.85746	175.532	3.99245	-275.596	0
1.0840	2.02877	171.562	4.29689	-266.438	0
1.0847	0.196074	160.572	3.37488	-245.384	0
1.0853	1.11242	144.705	2.15714	-217.002	0
1.0860	3.24923	115.404	0.9394	-171.531	0
1.0867	5.38604	76.6503	-0.287039	-115.074	0
1.0873	4.16557	42.169	-0.591474	-65.9334	0
1.0880	-0.412156	10.4351	-2.11365	-16.4976	0
1.0887	-1.94073	-27.7136	-4.25339	46.6749	0
1.0893	-0.108041	-67.0848	-4.86226	109.541	0
1.0900	-0.108041	-101.881	-4.86226	160.51	0
1.0907	-0.720272	-131.473	-7.61088	205.061	0
1.0913	-0.720272	-151.309	-9.43749	238.022	0
1.0920	-0.108041	-162.299	-9.74193	257.246	0
1.0927	0.196074	-174.196	-8.52419	272.812	0
1.0933	0.196074	-181.531	-8.52419	281.97	0
1.0940	-2.54896	-174.511	-10.3508	273.425	0
1.0947	-3.16119	-161.694	-7.91531	254.19	0
1.0953	0.808305	-144.907	-1.20034	227.035	0
1.0960	3.85746	-113.476	0.33053	181.564	0
1.0967	2.02877	-75.327	-2.11365	126.322	0
1.0973	0.808305	-45.4205	2.15714	76.5796	0
1.0980	2.94511	-13.9891	7.95881	24.7009	0
1.0987	3.85746	29.0495	7.0368	-36.6423	0
1.0993	2.33288	69.933	5.21019	-98.2809	0
1.1000	0.504191	101.982	7.0368	-151.387	0
1.1007	0.196074	130.666	8.87211	-193.801	0
1.1013	0.196074	152.33	8.56768	-222.49	0
1.1020	-0.412156	163.937	6.73237	-242.328	0
1.1027	-1.3285	173.389	5.21019	-258.803	0
1.1033	-0.720272	179.187	5.51463	-264.915	0
1.1040	0.808305	171.865	5.21019	-258.2	0
1.1047	-0.720272	157.523	2.15714	-244.464	0
1.1053	-4.38166	138.908	-1.50478	-216.695	0
1.1060	-4.68577	108.082	-3.94896	-167.555	0
1.1067	-3.46531	71.1555	-4.86226	-113.54	0
1.1073	-3.76942	39.4216	-4.86226	-64.7177	0
1.1080	-4.68577	6.16278	-6.68888	-12.5322	0
1.1087	-3.46531	-34.1284	-10.0464	47.5952	0
1.1093	-2.85308	-71.6596	-10.3508	107.711	0
1.1100	-4.07354	-104.616	-9.43749	160.204	0
1.1107	-4.38166	-135.442	-10.3508	201.402	0
1.1113	-3.76942	-155.897	-9.13305	231.613	0
1.1120	-0.720272	-165.349	-6.08001	255.417	0
1.1127	3.85746	-175.419	-6.68888	273.425	0
1.1133	5.38604	-181.531	-5.77557	277.993	0
1.1140	2.02877	-172.369	-3.02696	268.847	0
1.1147	-0.412156	-155.582	-3.94896	252.36	0
1.1153	0.808305	-137.585	-6.38444	221.535	0
1.1160	1.41654	-109.808	-1.80921	170.27	0
1.1167	0.504191	-72.2771	3.99245	116.256	0
1.1173	0.504191	-39.0057	4.29689	71.6939	0
1.1180	0.196074	-7.87676	4.60132	20.4288	0
1.1187	-0.108041	32.0994	7.0368	-44.5729	0
1.1193	1.11242	72.9955	7.0368	-106.223	0
1.1200	1.72465	104.124	7.0368	-155.966	0
1.1207	-0.108041	132.191	7.95881	-198.687	0
1.1213	-1.63262	154.775	6.1235	-230.125	0
1.1220	-1.3285	165.462	2.46158	-249.952	0
1.1227	-1.02439	173.087	3.99245	-267.347	0
1.1233	-0.108041	179.187	5.81906	-276.198	0
1.1240	0.504191	171.865	2.76601	-266.131	0
1.1247	0.196074	156.3	0.0260944	-245.986	0
1.1253	1.41654	139.828	0.634965	-218.831	0
1.1260	2.637	110.829	0.634965	-172.134	0
1.1267	-0.412156	72.3779	-0.287039	-113.54	0
1.1273	-1.94073	41.5515	-0.591474	-65.0245	0
1.1280	-0.412156	10.1201	-4.86226	-16.8043	0
1.1287	-3.46531	-33.2084	-13.7083	46.6749	0
1.1293	-6.21035	-75.327	-17.3702	108.927	0
1.1300	0.196074	-106.153	-10.3508	157.147	0
1.1307	3.85746	-132.997	-5.77557	198.346	0
1.1313	-1.63262	-154.057	-10.6552	230.693	0
1.1320	-3.46531	-164.744	-13.0994	251.758	0
1.1327	0.196074	-173.289	-8.52419	267.006	0
1.1333	0.196074	-179.691	-5.77557	270.983	0
1.1340	-1.63262	-172.369	-5.47114	259.075	0
1.1347	-0.720272	-157.724	-2.11365	240.771	0
1.1353	-1.02439	-139.715	0.33053	212.696	0
1.1360	-1.3285	-108.283	-2.11365	164.169	0
1.1367	-0.720272	-67.0848	-2.11365	108.927	0
1.1373	-1.63262	-33.2084	3.37488	61.3205	0
1.1380	-1.02439	-0.856991	10.0899	7.91928	0
1.1387	0.808305	38.5016	12.8385	-55.8667	0
1.1393	1.41654	76.3478	11.6207	-115.074	0
1.1400	2.02877	108.699	10.7074	-163.589	0
1.1407	2.02877	136.778	11.6207	-205.401	0
1.1413	-1.3285	154.473	9.48098	-235.613	0
1.1420	-4.68577	164.24	5.81906	-255.144	0
1.1427	-4.68577	174.612	5.81906	-271.017	0
1.1433	-3.46531	180.107	6.1235	-277.118	0
1.1440	-2.54896	174.612	3.07045	-268.881	0
1.1447	-1.63262	162.715	0.634965	-250.872	0
1.1453	-1.3285	142.261	0.634965	-218.218	0
1.1460	-2.24485	106.557	-0.895909	-167.248	0
1.1467	-5.298	69.0256	-4.86226	-114.767	0
1.1473	-7.12669	40.0265	-7.30644	-68.9898	0
1.1480	-4.98989	6.16278	-7.61088	-14.0547	0
1.1487	-2.85308	-38.4008	-6.68888	49.1177	0
1.1493	-4.38166	-75.327	-6.99331	105.269	0
1.1500	-6.21035	-104.011	-9.43749	157.454	0
1.1507	-4.98989	-133.313	-11.5772	203.845	0
1.1513	-2.24485	-153.149	-10.9684	230.386	0
1.1520	-1.63262	-161.379	-8.52419	245.645	0
1.1527	-3.46531	-172.369	-7.61088	263.654	0
1.1533	-3.76942	-178.783	-6.68888	270.062	0
1.1540	0.196074	-169.319	-3.94896	257.86	0
1.1547	1.72465	-157.724	-1.50478	241.68	0
1.1553	-1.3285	-143.685	-1.80921	212.991	0
1.1560	-1.63262	-109.506	0.634965	160.204	0
1.1567	1.11242	-68.3072	5.81906	105.882	0
1.1573	1.41654	-38.7032	7.65437	62.2408	0
1.1580	1.11242	-5.74688	7.34994	9.13501	0
1.1587	2.02877	38.8167	10.3943	-55.8667	0
1.1593	0.808305	76.0454	11.0119	-115.676	0
1.1600	-1.63262	104.729	9.78542	-166.646	0
1.1607	-2.54896	134.636	11.6207	-207.537	0
1.1613	-2.85308	155.998	11.6207	-233.17	0
1.1620	-2.54896	165.765	7.65437	-253.622	0
1.1627	0.808305	176.439	7.65437	-272.232	0
1.1633	2.02877	180.409	8.87211	-274.062	0
1.1640	-1.63262	169.117	4.90576	-261.552	0
1.1647	-3.46531	154.775	2.15714	-246.6	0
1.1653	-1.63262	137.081	4.90576	-216.082	0
1.1660	-0.108041	103.204	5.21019	-162.68	0
1.1667	-2.54896	64.1357	-1.50478	-109.575	0
1.1673	-1.63262	32.7043	-6.08001	-62.8884	0
1.1680	3.55334	-0.554524	-3.94896	-6.43087	0
1.1687	2.02877	-41.4506	-4.25339	56.7416	0
1.1693	-4.38166	-81.4268	-10.3508	113.813	0
1.1700	-3.16119	-114.698	-12.1861	165.385	0
1.1707	1.72465	-140.017	-8.82862	207.81	0
1.1713	-1.02439	-157.107	-9.43749	233.443	0
1.1720	-3.46531	-169.016	-10.3508	252.667	0
1.1727	-1.63262	-178.166	-6.68888	270.062	0
1.1733	-1.94073	-180.611	-2.11365	272.505	0
1.1740	-3.16119	-172.369	0.0260944	259.075	0
1.1747	-1.94073	-157.724	-0.895909	241.067	0
1.1753	-1.3285	-137.887	-2.72252	210.548	0
1.1760	0.196074	-106.153	0.9394	157.454	0
1.1767	0.504191	-68.0048	5.21019	101.303	0
1.1773	-3.46531	-37.1783	3.07045	56.7416	0
1.1780	-4.98989	-5.44441	2.46158	6.09001	0
1.1787	0.196074	38.1991	7.95881	-59.8321	0
1.1793	2.637	79.0952	10.3943	-121.777	0
1.1800	0.808305	107.779	7.34994	-169.395	0
1.1807	-0.720272	134.031	6.1235	-207.844	0
1.1813	-3.46531	155.393	4.29689	-236.226	0
1.1820	-5.298	166.37	1.54827	-257.587	0
1.1827	-2.54896	173.705	4.29689	-271.926	0
1.1833	-1.94073	175.532	7.95881	-272.846	0
1.1840	-3.46531	167.592	5.81906	-260.939	0
1.1847	-1.94073	157.22	1.24384	-243.544	0
1.1853	-0.720272	137.988	-0.287039	-211.196	0
1.1860	-1.3285	100.759	-1.50478	-159.317	0
1.1867	-1.63262	63.2283	-4.55783	-105.303	0
1.1873	-1.3285	36.6742	-7.91531	-57.3892	0
1.1880	-1.63262	2.49536	-10.6552	-3.68127	0
1.1887	-2.54896	-42.3707	-11.2728	58.2755	0
1.1893	-3.46531	-80.8218	-9.74193	117.176	0
1.1900	-3.16119	-111.031	-9.13305	167.521	0
1.1907	-1.94073	-138.19	-7.91531	207.197	0
1.1913	-0.412156	-154.057	-5.1667	233.749	0
1.1920	1.11242	-163.219	-4.86226	254.496	0
1.1927	1.11242	-174.196	-6.38444	271.585	0
1.1933	1.11242	-178.166	-5.47114	273.721	0
1.1940	2.637	-168.096	-3.02696	260.302	0
1.1947	3.85746	-154.057	-2.41809	240.771	0
1.1953	4.46969	-136.06	-1.20034	207.81	0
1.1960	4.7738	-104.011	3.07045	154.091	0
1.1967	1.72465	-66.1648	6.1235	100.383	0
1.1973	-0.720272	-35.6534	6.73237	55.5259	0
1.1980	4.16557	-1.17206	10.7074	0.897594	0
1.1987	9.04742	43.6939	15.2826	-64.4109	0
1.1993	6.30238	83.0651	11.6207	-121.777	0
1.2000	5.38604	111.749	7.65437	-168.475	0
1.2007	8.43519	138.303	11.3163	-208.753	0
1.2013	6.30238	157.523	11.6207	-235.306	0
1.2020	0.504191	165.462	5.21019	-253.928	0
1.2027	1.11242	172.167	6.1235	-270.096	0
1.2033	2.637	176.137	9.17655	-273.153	0
1.2040	0.196074	167.592	3.07045	-261.859	0
1.2047	0.504191	153.25	-2.41809	-242.635	0
1.2053	4.16557	133.716	0.634965	-205.401	0
1.2060	4.7738	99.537	1.54827	-148.944	0
1.2067	2.94511	61.0858	-4.25339	-97.0652	0
1.2073	1.11242	30.8769	-9.13305	-53.1171	0
1.2080	-2.24485	-2.99947	-10.3508	0.897594	0
1.2087	-1.63262	-46.0255	-9.13305	64.9904	0
1.2093	3.24923	-83.2542	-6.68888	123.879	0
1.2100	4.7738	-112.858	-7.91531	173.633	0
1.2107	2.02877	-142.16	-10.9684	213.605	0
1.2113	-0.720272	-161.694	-10.6552	240.464	0
1.2120	-1.63262	-170.239	-8.82862	257.246	0
1.2127	2.02877	-179.691	-7.30644	270.676	0
1.2133	5.99427	-182.438	-5.77557	273.721	0
1.2140	2.02877	-172.671	-6.38444	259.689	0
1.2147	-1.63262	-160.472	-7.30644	236.192	0
1.2153	2.33288	-139.715	-4.25339	202.004	0
1.2160	4.46969	-100.659	1.54827	150.126	0
1.2167	2.33288	-63.1149	4.29689	95.4972	0
1.2173	2.02877	-36.8758	3.37488	50.0267	0
1.2180	2.02877	-1.47453	3.37488	-3.68127	0
1.2187	0.504191	42.7739	3.68801	-69.592	0
1.2193	-0.720272	79.3977	1.54827	-127.277	0
1.2200	-2.54896	109.607	3.68801	-173.054	0
1.2207	-3.76942	137.988	9.48098	-213.332	0
1.2213	-3.46531	155.695	7.0368	-240.805	0
1.2220	-2.24485	166.067	1.54827	-258.2	0
1.2227	-1.63262	175.229	5.51463	-273.153	0
1.2233	-1.63262	175.834	7.34994	-276.198	0
1.2240	-2.85308	165.765	-0.287039	-263.381	0
1.2247	-2.24485	151.725	-3.33139	-242.635	0
1.2253	-1.02439	130.666	-1.20034	-205.095	0
1.2260	-0.720272	97.1047	-4.86226	-149.864	0
1.2267	-0.720272	60.1784	-7.61088	-98.8945	0
1.2273	-1.63262	27.827	-6.08001	-55.8667	0
1.2280	-2.54896	-6.96935	-9.74193	1.81791	0
1.2287	-1.02439	-46.9455	-13.0994	70.1714	0
1.2293	-0.412156	-86.0016	-10.3508	126.015	0
1.2300	-1.94073	-118.655	-9.43749	170.577	0
1.2307	-2.85308	-144.29	-12.1861	209.946	0
1.2313	-3.46531	-159.854	-13.0994	237.101	0
1.2320	-3.76942	-169.621	-13.0994	255.417	0
1.2327	-0.720272	-177.863	-10.3508	270.983	0
1.2333	1.41654	-178.783	-2.41809	272.198	0
1.2340	-0.720272	-167.794	1.54827	259.075	0
1.2347	-3.16119	-154.057	0.0260944	238.931	0
1.2353	-3.76942	-132.393	-2.41809	201.709	0
1.2360	-3.46531	-96.3863	-3.63583	146.467	0
1.2367	-1.63262	-61.8924	-0.591474	96.1108	0
1.2373	-1.63262	-34.7333	3.99245	50.947	0
1.2380	-4.07354	2.49536	4.90576	-7.95337	0
1.2387	-3.16119	47.0463	4.29689	-71.4326	0
1.2393	-0.720272	81.8427	6.42793	-126.356	0
1.2400	-1.63262	112.052	8.26324	-175.804	0
1.2407	-1.63262	141.353	8.26324	-215.161	0
1.2413	-0.412156	158.745	7.95881	-235.92	0
1.2420	0.196074	167.29	8.87211	-252.701	0
1.2427	0.504191	175.834	11.3163	-270.096	0
1.2433	1.11242	176.439	12.8385	-269.187	0
1.2440	1.11242	166.37	11.3163	-251.486	0
1.2447	2.02877	153.553	7.95881	-231.648	0
1.2453	2.02877	133.111	3.68801	-198.993	0
1.2460	-1.02439	96.4871	1.85271	-144.979	0
1.2467	-1.3285	58.6535	3.68801	-90.657	0
1.2473	1.72465	29.3519	3.37488	-44.8797	0
1.2480	0.808305	-4.82688	-0.287039	10.9643	0
1.2487	-2.24485	-48.4704	-2.72252	75.6706	0
1.2493	-0.412156	-87.2241	-3.02696	132.424	0
1.2500	1.41654	-117.748	-4.55783	178.814	0
1.2507	-1.63262	-143.08	-6.68888	217.263	0
1.2513	-3.46531	-159.854	-7.61088	242.907	0
1.2520	-1.63262	-169.621	-6.68888	259.996	0
1.2527	-0.108041	-177.259	-4.86226	273.425	0
1.2533	2.94511	-177.561	-3.02696	273.119	0
1.2540	6.6065	-167.794	-1.50478	259.075	0
1.2547	5.69015	-153.149	-0.287039	238.931	0
1.2553	3.24923	-129.04	0.634965	202.311	0
1.2560	3.85746	-92.7189	2.15714	145.853	0
1.2567	4.16557	-59.145	2.15714	93.3612	0
1.2573	2.02877	-30.461	0.634965	49.4245	0
1.2580	0.196074	7.68772	1.54827	-8.86232	0
1.2587	-0.720272	52.5411	5.81906	-76.0115	0
1.2593	-1.02439	89.1649	8.87211	-130.935	0
1.2600	-1.63262	116.941	7.95881	-175.19	0
1.2607	-2.54896	141.353	6.1235	-213.946	0
1.2613	-2.54896	157.825	7.0368	-237.749	0
1.2620	-3.46531	167.592	7.0368	-252.701	0
1.2627	-4.38166	176.439	3.68801	-266.438	0
1.2633	-2.54896	177.057	2.46158	-267.96	0
1.2640	-1.63262	166.37	5.81906	-253.622	0
1.2647	-2.85308	151.423	6.1235	-232.261	0
1.2653	-2.85308	128.839	0.9394	-195.028	0
1.2660	-1.63262	91.9123	-2.11365	-141.013	0
1.2667	-0.412156	54.0661	0.33053	-90.0435	0
1.2673	0.808305	24.4621	-0.287039	-43.0504	0
1.2680	-1.02439	-10.3217	-4.86226	15.2364	0
1.2687	-4.38166	-51.2178	-7.61088	78.4089	0
1.2693	-2.24485	-87.2241	-7.30644	132.73	0
1.2700	2.33288	-118.353	-9.43749	180.042	0
1.2707	-0.108041	-143.987	-8.82862	218.184	0
1.2713	-3.76942	-156.804	-4.86226	243.816	0
1.2720	-1.63262	-166.269	-3.02696	262.132	0
1.2727	0.504191	-178.166	-3.94896	271.892	0
1.2733	-1.63262	-178.783	-3.94896	268.54	0
1.2740	-1.02439	-167.794	-1.80921	256.03	0
1.2747	1.41654	-155.279	1.85271	234.965	0
1.2753	-0.720272	-132.997	2.46158	195.903	0
1.2760	-3.46531	-93.6389	-1.50478	142.808	0
1.2767	-2.85308	-55.7926	-1.20034	90.6229	0
1.2773	-0.412156	-25.8862	5.21019	42.096	0
1.2780	2.02877	8.89758	8.87211	-14.6683	0
1.2787	2.02877	49.1888	9.78542	-78.1475	0
1.2793	0.196074	85.8125	10.3943	-134.298	0
1.2800	-0.412156	116.941	9.78542	-179.155	0
1.2807	1.41654	142.576	10.7074	-216.388	0
1.2813	2.33288	158.14	11.9252	-243.237	0
1.2820	2.94511	169.117	9.78542	-260.03	0
1.2827	4.46969	177.359	6.1235	-269.79	0
1.2833	5.69015	175.229	3.37488	-268.574	0
1.2840	6.30238	163.622	2.46158	-255.758	0
1.2847	4.46969	149.898	3.07045	-234.999	0
1.2853	1.11242	127.011	3.37488	-196.857	0
1.2860	1.11242	91.6098	0.0260944	-142.842	0
1.2867	3.24923	56.511	-4.86226	-92.4863	0
1.2873	2.94511	24.7771	-7.30644	-47.0158	0
1.2880	1.41654	-13.0691	-8.52419	10.9643	0
1.2887	2.02877	-54.2677	-8.52419	74.7503	0
1.2893	3.55334	-89.0641	-6.68888	129.379	0
1.2900	3.85746	-118.051	-5.77557	176.985	0
1.2907	1.11242	-142.765	-8.82862	214.218	0
1.2913	-1.63262	-159.854	-10.6552	236.794	0
1.2920	-1.02439	-169.924	-7.30644	254.496	0
1.2927	-0.720272	-174.814	-3.94896	267.313	0
1.2933	-0.720272	-173.289	-3.63583	263.654	0
1.2940	2.02877	-167.491	-3.94896	249.918	0
1.2947	1.72465	-154.359	-3.94896	230.693	0
1.2953	-0.720272	-127.515	-2.72252	191.324	0
1.2960	1.11242	-89.9715	0.9394	136.4	0
1.2967	2.94511	-54.2677	2.76601	86.6576	0
1.2973	-0.108041	-22.8363	1.54827	39.3465	0
1.2980	-0.412156	13.7875	3.37488	-21.3832	0
1.2987	1.72465	54.6836	5.81906	-86.0782	0
1.2993	-0.412156	90.6898	4.29689	-139.173	0
1.3000	-1.63262	121.516	5.51463	-183.734	0
1.3007	-0.108041	146.848	8.87211	-220.047	0
1.3013	0.196074	161.492	6.1235	-242.941	0
1.3020	-0.108041	170.037	2.15714	-258.803	0
1.3027	-0.412156	177.977	3.37488	-271.926	0
1.3033	0.808305	176.754	3.37488	-272.846	0
1.3040	2.94511	165.765	1.24384	-258.2	0
1.3047	1.11242	151.12	0.634965	-233.477	0
1.3053	-2.85308	125.171	-2.11365	-193.199	0
1.3060	-1.63262	85.4975	-5.1667	-139.479	0
1.3067	-0.108041	49.1888	-4.86226	-87.2939	0
1.3073	-2.24485	19.5848	-6.68888	-38.7784	0
1.3080	-0.720272	-16.7365	-10.3508	17.3724	0
1.3087	1.11242	-56.0951	-7.61088	79.3292	0
1.3093	-1.3285	-90.2739	-4.86226	134.264	0
1.3100	-1.02439	-121.403	-6.68888	179.121	0
1.3107	0.504191	-147.957	-8.52419	215.127	0
1.3113	-3.46531	-163.219	-8.52419	241.373	0
1.3120	-6.21035	-171.146	-9.43749	259.996	0
1.3127	-5.298	-177.259	-7.61088	270.676	0
1.3133	-5.298	-177.259	-4.25339	267.619	0
1.3140	-6.51846	-167.491	-3.02696	252.054	0
1.3147	-5.298	-150.402	-1.20034	228.864	0
1.3153	-3.46531	-124.453	1.85271	189.495	0
1.3160	-1.63262	-89.0641	4.29689	134.56	0
1.3167	-1.63262	-53.3477	5.21019	84.2148	0
1.3173	-3.16119	-22.2188	4.90576	36.9036	0
1.3180	-3.46531	14.3924	6.73237	-25.0417	0
1.3187	-2.24485	58.3384	13.4473	-88.8278	0
1.3193	-1.3285	94.9622	15.8915	-138.264	0
1.3200	-1.02439	123.041	9.78542	-182.507	0
1.3207	-0.412156	146.23	6.42793	-220.661	0
1.3213	0.196074	160.875	8.87211	-242.635	0
1.3220	-0.720272	170.957	11.3163	-260.939	0
1.3227	-3.16119	180.107	12.2296	-276.505	0
1.3233	-4.38166	177.662	11.3163	-269.483	0
1.3240	-2.54896	164.24	7.95881	-249.043	0
1.3247	0.808305	150.805	6.73237	-227.682	0
1.3253	2.94511	127.919	7.95881	-187.699	0
1.3260	2.02877	88.56	6.42793	-130.935	0
1.3267	-0.108041	51.9362	2.46158	-82.4196	0
1.3273	1.41654	23.5547	0.9394	-35.722	0
1.3280	3.85746	-13.6741	2.15714	25.6212	0
1.3287	2.94511	-57.3176	1.54827	88.7937	0
1.3293	1.11242	-91.7989	-2.72252	140.059	0
1.3300	-1.02439	-120.495	-6.38444	185.529	0
1.3307	-2.54896	-145.815	-5.47114	223.671	0
1.3313	-0.720272	-158.947	-4.86226	246.259	0
1.3320	0.196074	-166.874	-6.68888	259.996	0
1.3327	-1.63262	-176.943	-5.77557	270.062	0
[truncated: 46,240 more rows]
