# Supplementary material for: Identification of Haptic Based Guiding Using Hard Reins
Source: PLoS One. 2015 Jul 22;10(7):e0132020. doi: 10.1371/journal.pone.0132020 (PMC4511788; doi:10.1371/journal.pone.0132020)
Supplement: S4 File — (ZIP) [file pone.0132020.s004.zip › EMGData2/Subject11/T15/t15.txt]

0.0000	-8.8796	9.31201	-1.11763	-6.6429	0
0.0007	-11.6247	10.2337	-0.200601	-7.85559	0
0.0013	-11.9328	13.8886	-2.94215	-9.08177	0
0.0020	-12.8502	16.643	-7.52732	-10.3079	0
0.0027	-8.27036	17.554	-7.52732	-10.9143	0
0.0033	-3.08125	17.8613	-8.4348	-11.2242	0
0.0040	-4.29974	17.554	-10.2689	-11.8306	0
0.0047	-2.16388	17.2468	-8.4348	-10.9143	0
0.0053	3.9356	17.554	-9.35183	-9.99803	0
0.0060	0.273111	16.0285	-13.02	-10.3079	0
0.0067	-3.08125	13.2847	-13.02	-9.68812	0
0.0073	3.63447	9.31201	-9.35183	-6.6429	0
0.0080	6.37959	4.73546	-6.61028	-3.5842	0
0.0087	2.7171	1.68443	-3.85918	-0.848889	0
0.0093	1.19048	0.158908	-2.03467	0.687196	0
0.0100	-3.08125	-4.11042	0.410755	0.0673722	0
0.0107	-8.27036	-9.60864	3.76366	1.8999	0
0.0113	-5.82636	-12.6597	6.20908	7.39746	0
0.0120	0.273111	-16.3146	9.25631	8.31373	0
0.0127	7.90621	-19.98	13.2301	7.39746	0
0.0133	18.5855	-21.1983	14.4528	9.22999	0
0.0140	20.7214	-20.8911	13.8415	8.31373	0
0.0147	10.9594	-21.8128	11.3961	4.04233	0
0.0153	1.49861	-20.8911	6.20908	4.95859	0
0.0160	0.882358	-19.3656	2.85618	7.39746	0
0.0167	6.98883	-20.8911	2.5505	4.64868	0
0.0173	10.3432	-20.2873	1.02211	1.60346	0
0.0180	6.07146	-14.4924	1.02211	2.81616	0
0.0187	0.273111	-10.8269	2.24482	3.73242	0
0.0193	-3.99862	-9.90527	0.410755	0.983634	0
0.0200	-5.52524	-5.32872	-1.11763	-2.97785	0
0.0207	-0.637259	-1.05939	-2.03467	-2.66794	0
0.0213	7.90621	0.158908	-5.69325	-0.848889	0
0.0220	13.3964	3.82439	-7.83299	-2.66794	0
0.0227	14.3138	7.78649	-7.22164	-4.50046	0
0.0233	12.7872	8.70816	-8.4348	-3.5842	0
0.0240	11.5687	10.2337	-9.65751	-4.81037	0
0.0247	9.1247	10.2337	-8.74048	-6.03655	0
0.0253	4.85297	6.5682	-10.8802	-2.66794	0
0.0260	3.32635	5.04268	-13.02	-0.538977	0
0.0267	4.24372	3.82439	-11.1859	-0.229065	0
0.0273	3.01822	-0.148314	-8.13867	1.8999	0
0.0280	1.49861	-1.67383	-4.77622	3.73242	0
0.0287	3.01822	-3.50657	-0.200601	5.56494	0
0.0293	2.40898	-9.30142	1.63347	8.62364	0
0.0300	-0.945383	-10.5197	1.93914	8.92007	0
0.0307	-4.91599	-9.30142	2.5505	7.70738	0
0.0313	-10.7143	-14.1852	2.5505	10.4427	0
0.0320	-14.3768	-19.069	4.68069	15.024	0
0.0327	-12.234	-18.7617	6.51476	17.1664	0
0.0333	-9.79697	-19.069	4.68069	17.1664	0
0.0340	-10.0981	-19.98	5.29205	17.4629	0
0.0347	-9.48885	-18.1473	7.43179	18.689	0
0.0353	-7.35298	-16.3146	5.29205	18.689	0
0.0360	-4.91599	-16.929	3.45798	15.9403	0
0.0367	-0.336136	-16.929	7.43179	13.8113	0
0.0373	5.16109	-14.1852	7.12611	13.1915	0
0.0380	8.81658	-9.60864	3.45798	11.3589	0
0.0387	9.1247	-6.25038	2.85618	9.83634	0
0.0393	6.68071	-2.89213	1.32779	10.7526	0
0.0400	0.882358	1.68443	-2.03467	10.1462	0
0.0407	-4.29974	5.65713	-2.03467	7.39746	0
0.0413	-6.74374	7.48987	-2.94215	5.87485	0
0.0420	-7.05186	10.5409	-5.69325	4.95859	0
0.0427	-5.82636	12.9775	-5.69325	3.73242	0
0.0433	-3.99862	12.363	-4.77622	3.43598	0
0.0440	-3.99862	12.0664	-2.94215	2.81616	0
0.0447	-4.91599	14.1958	-0.200601	2.51972	0
0.0453	-3.99862	13.8886	-0.200601	2.81616	0
0.0460	-3.6905	13.2847	-2.94215	1.8999	0
0.0467	-3.38937	14.1958	-2.03467	3.73242	0
0.0473	-0.0280114	11.1447	0.716432	7.39746	0
0.0480	2.10786	5.96435	0.716432	6.4812	0
0.0487	-0.0280114	4.73546	1.63347	3.43598	0
0.0493	0.273111	1.3772	2.5505	4.64868	0
0.0500	2.10786	-7.16146	0.716432	6.79111	0
0.0507	-1.86276	-11.1342	-0.506279	6.17129	0
0.0513	-6.43561	-11.4308	-0.200601	6.4812	0
0.0520	-5.21712	-13.2635	0.716432	9.22999	0
0.0527	-2.16388	-14.4924	1.93914	9.22999	0
0.0533	-1.25351	-15.4035	2.5505	7.70738	0
0.0540	-2.78013	-18.1473	1.63347	9.22999	0
0.0547	-7.96223	-18.7617	1.02211	11.9788	0
0.0553	-9.18773	-16.3146	1.63347	10.4427	0
0.0560	-3.38937	-15.7107	3.16185	6.4812	0
0.0567	-1.25351	-14.4924	6.20908	4.95859	0
0.0573	-3.08125	-9.60864	8.04315	3.73242	0
0.0580	-1.86276	-5.03209	7.12611	0.687196	0
0.0587	-0.336136	-2.27768	5.9034	1.29355	0
0.0593	-0.336136	1.08057	6.82044	1.8999	0
0.0600	0.581236	3.82439	7.73747	-2.66794	0
0.0607	0.581236	4.13161	7.12611	-7.24924	0
0.0613	0.882358	6.26098	5.29205	-8.77186	0
0.0620	4.54484	10.8375	2.5505	-10.6044	0
0.0627	7.90621	12.6703	-0.506279	-10.9143	0
0.0633	8.51545	12.363	-2.03467	-9.39168	0
0.0640	8.81658	13.5919	-0.200601	-11.8306	0
0.0647	6.37959	14.8102	0.105077	-14.8758	0
0.0653	2.40898	15.1175	-4.16486	-13.3532	0
0.0660	2.7171	14.8102	-7.22164	-12.7468	0
0.0667	4.24372	12.6703	-5.99893	-14.5793	0
0.0673	0.581236	9.01538	-6.30461	-12.4369	0
0.0680	-3.08125	6.5682	-7.52732	-8.77186	0
0.0687	-4.60787	4.13161	-6.30461	-8.47542	0
0.0693	-7.35298	-0.148314	-3.85918	-9.08177	0
0.0700	-11.3236	-4.72487	-1.42331	-5.41672	0
0.0707	-14.9861	-8.08312	1.63347	-1.76515	0
0.0713	-17.7312	-10.8269	4.06934	-2.66794	0
0.0720	-16.2046	-12.3525	7.73747	-5.12028	0
0.0727	-12.8502	-13.878	10.479	-4.50046	0
0.0733	-9.48885	-16.0179	8.6545	-4.81037	0
0.0740	-1.25351	-17.2362	5.59773	-6.95281	0
0.0747	10.0421	-16.3146	6.20908	-7.24924	0
0.0753	12.1779	-15.4035	7.43179	-7.24924	0
0.0760	7.90621	-14.4924	7.12611	-8.77186	0
0.0767	8.81658	-10.8269	7.73747	-10.3079	0
0.0773	9.73395	-6.5576	6.51476	-13.0433	0
0.0780	3.32635	-4.72487	2.24482	-14.8758	0
0.0787	-0.945383	-2.27768	-0.506279	-13.3532	0
0.0793	-0.945383	2.90272	-1.42331	-14.2694	0
0.0800	-3.38937	6.5682	-4.47054	-18.8507	0
0.0807	-5.21712	9.31201	-7.22164	-20.0634	0
0.0813	-3.38937	13.8886	-6.30461	-19.1472	0
0.0820	-4.91599	17.554	-5.38757	-20.0634	0
0.0827	-7.05186	18.4757	-6.61028	-19.767	0
0.0833	-3.99862	19.3868	-7.83299	-20.0634	0
0.0840	-2.78013	20.9123	-9.96319	-24.9546	0
0.0847	-5.82636	20.2979	-9.96319	-27.7034	0
0.0853	-0.945383	16.9502	-6.30461	-25.2511	0
0.0860	11.5687	14.8102	-6.61028	-23.7285	0
0.0867	19.804	12.6703	-10.2689	-23.1221	0
0.0873	21.0295	8.09372	-7.22164	-21.5995	0
0.0880	17.9763	4.13161	-2.34035	-20.3733	0
0.0887	10.6513	2.29887	-2.94215	-16.1019	0
0.0893	1.19048	-1.67383	-1.72899	-9.99803	0
0.0900	-4.60787	-7.16146	3.45798	-10.6044	0
0.0907	-7.66111	-8.99419	4.98637	-13.0433	0
0.0913	-11.3236	-11.738	4.37501	-9.99803	0
0.0920	-7.66111	-16.0179	5.29205	-6.6429	0
0.0927	9.73395	-16.0179	3.45798	-6.03655	0
0.0933	24.0758	-15.7107	0.716432	-4.50046	0
0.0940	22.248	-18.7617	1.63347	-3.5842	0
0.0947	18.2774	-17.5434	3.76366	-3.5842	0
0.0953	20.7214	-12.6597	4.98637	-2.97785	0
0.0960	16.1415	-13.5707	5.29205	-3.28776	0
0.0967	7.90621	-15.0963	4.06934	-5.41672	0
0.0973	8.51545	-8.99419	2.85618	-7.24924	0
0.0980	12.1779	-3.50657	3.76366	-9.08177	0
0.0987	9.43283	-1.67383	5.29205	-9.99803	0
0.0993	4.85297	2.60609	4.68069	-9.08177	0
0.1000	5.16109	7.78649	2.85618	-9.99803	0
0.1007	8.81658	10.8375	-0.506279	-13.3532	0
0.1013	8.81658	14.1958	-3.5535	-15.4956	0
0.1020	3.63447	16.9502	-4.47054	-16.1019	0
0.1027	1.19048	18.1685	-3.5535	-15.1857	0
0.1033	1.49861	20.2979	-3.85918	-14.5793	0
0.1040	-2.16388	20.2979	-5.69325	-15.1857	0
0.1047	-3.6905	17.554	-4.77622	-13.6631	0
0.1053	3.32635	18.1685	-2.03467	-11.8306	0
0.1060	10.0421	18.4757	-0.200601	-10.9143	0
0.1067	11.5687	15.4247	0.105077	-8.16551	0
0.1073	7.59808	12.6703	-1.11763	-6.6429	0
0.1080	0.882358	9.01538	-5.38757	-9.39168	0
0.1087	-1.86276	4.13161	-8.13867	-8.16551	0
0.1093	-0.945383	1.68443	-7.22164	-2.06159	0
0.1100	-0.336136	-1.67383	-5.69325	0.983634	0
0.1107	0.581236	-6.25038	-3.85918	0.983634	0
0.1113	1.79973	-7.46868	-1.42331	2.81616	0
0.1120	1.19048	-9.30142	-1.11763	3.43598	0
0.1127	2.7171	-13.5707	-1.42331	2.81616	0
0.1133	4.54484	-14.789	0.716432	4.64868	0
0.1140	1.19048	-13.5707	3.45798	6.4812	0
0.1147	-2.16388	-13.5707	4.37501	7.08755	0
0.1153	-3.99862	-13.2635	2.85618	8.31373	0
0.1160	-7.66111	-10.5197	-0.200601	9.22999	0
0.1167	-8.57848	-7.46868	-1.11763	8.31373	0
0.1173	-9.18773	-7.16146	-0.506279	6.4812	0
0.1180	-15.5953	-7.16146	-3.5535	4.64868	0
0.1187	-17.7312	-1.67383	-5.69325	4.04233	0
0.1193	-14.0687	4.42824	-2.94215	3.73242	0
0.1200	-16.5127	3.82439	-1.11763	2.51972	0
0.1207	-18.6486	5.65713	-1.42331	0.0673722	0
0.1213	-12.234	11.7592	-1.42331	-0.848889	0
0.1220	-7.96223	12.9775	-0.811957	-0.848889	0
0.1227	-8.8796	12.0664	1.63347	-2.06159	0
0.1233	-6.13449	15.7213	5.29205	-4.50046	0
0.1240	-0.336136	16.0285	5.9034	-3.28776	0
0.1247	5.77034	13.2847	3.76366	0.0673722	0
0.1253	9.73395	12.9775	1.02211	1.60346	0
0.1260	6.37959	11.1447	-1.72899	2.20981	0
0.1267	-1.25351	7.18264	-2.94215	4.04233	0
0.1273	-6.74374	6.5682	-2.34035	4.95859	0
0.1280	-9.48885	4.73546	-0.200601	5.87485	0
0.1287	-9.48885	-1.67383	4.37501	7.39746	0
0.1293	-7.66111	-6.85423	7.12611	8.31373	0
0.1300	-5.82636	-9.90527	7.43179	10.1462	0
0.1307	-1.55463	-13.5707	9.86766	13.1915	0
0.1313	4.24372	-15.4035	10.479	15.6303	0
0.1320	5.16109	-16.3146	4.98637	15.6303	0
0.1327	2.10786	-22.12	1.63347	15.024	0
0.1333	0.273111	-26.3893	3.16185	15.024	0
0.1340	-0.336136	-23.6455	4.37501	16.2502	0
0.1347	-2.472	-21.8128	3.16185	17.4629	0
0.1353	-6.74374	-23.6455	0.105077	18.0827	0
0.1360	-9.79697	-22.7238	-2.03467	15.9403	0
0.1367	-8.27036	-18.1473	-2.03467	12.895	0
0.1373	-6.43561	-14.789	-1.72899	11.6689	0
0.1380	-8.57848	-12.6597	-2.34035	11.3589	0
0.1387	-8.8796	-8.99419	-3.85918	9.83634	0
0.1393	-3.6905	-3.8032	-5.99893	8.31373	0
0.1400	1.49861	1.3772	-5.99893	7.08755	0
0.1407	4.54484	3.82439	-3.85918	4.33877	0
0.1413	8.81658	3.82439	-2.94215	4.33877	0
0.1420	10.9594	6.26098	-1.11763	5.87485	0
0.1427	6.98883	11.1447	1.93914	4.04233	0
0.1433	3.32635	12.9775	-1.11763	1.8999	0
0.1440	1.49861	11.7592	-8.4348	1.8999	0
0.1447	-1.86276	9.31201	-10.2689	0.0673722	0
0.1453	-5.21712	6.26098	-8.13867	-2.3715	0
0.1460	-7.35298	4.73546	-5.38757	0.983634	0
0.1467	-6.74374	3.82439	-1.42331	4.95859	0
0.1473	-1.86276	0.773352	0.105077	3.73242	0
0.1480	3.9356	-2.27768	-0.811957	3.73242	0
0.1487	3.63447	-1.67383	0.105077	7.39746	0
0.1493	0.273111	-2.5849	0.716432	10.1462	0
0.1500	-1.55463	-7.46868	0.716432	10.1462	0
0.1507	-2.78013	-12.9669	2.5505	11.0625	0
0.1513	-3.99862	-16.0179	5.59773	11.9788	0
0.1520	-5.82636	-16.3146	11.3961	12.895	0
0.1527	-7.35298	-16.3146	18.1114	15.6303	0
0.1533	-7.66111	-17.5434	17.1944	16.8565	0
0.1540	-5.82636	-17.5434	10.7847	13.8113	0
0.1547	-3.08125	-16.3146	8.96018	12.895	0
0.1553	-1.55463	-17.2362	8.6545	13.8113	0
0.1560	-1.86276	-16.6218	5.29205	11.9788	0
0.1567	-0.336136	-12.6597	4.37501	10.4427	0
0.1573	1.19048	-8.68697	5.29205	10.1462	0
0.1580	-0.637259	-5.03209	3.45798	7.39746	0
0.1587	-2.78013	-0.752165	1.93914	4.95859	0
0.1593	-3.38937	2.90272	1.63347	6.4812	0
0.1600	-6.74374	4.73546	-0.200601	5.87485	0
0.1607	-12.234	8.40094	-2.03467	3.43598	0
0.1613	-17.1219	12.0664	-3.85918	1.8999	0
0.1620	-18.9497	14.503	-5.69325	0.0673722	0
0.1627	-17.7312	16.9502	-5.69325	-1.76515	0
0.1633	-16.8138	19.3868	-5.99893	-0.848889	0
0.1640	-14.0687	20.2979	-8.13867	-0.848889	0
0.1647	-2.472	21.5267	-7.83299	-1.14533	0
0.1653	9.73395	21.2195	-6.30461	0.0673722	0
0.1660	10.6513	18.1685	-6.61028	2.81616	0
0.1667	11.2606	16.0285	-6.30461	4.04233	0
0.1673	21.3307	14.503	-5.38757	3.73242	0
0.1680	27.4371	10.5409	-5.69325	4.04233	0
0.1687	20.7214	7.18264	-5.69325	7.08755	0
0.1693	12.4791	4.73546	-3.85918	10.7526	0
0.1700	12.4791	-0.444942	-1.42331	11.0625	0
0.1707	13.7046	-5.63594	1.63347	9.52642	0
0.1713	9.73395	-6.25038	3.45798	10.1462	0
0.1720	5.77034	-5.32872	3.45798	12.2752	0
0.1727	4.24372	-7.16146	3.76366	11.6689	0
0.1733	1.49861	-9.60864	4.68069	10.1462	0
0.1740	-2.472	-10.8269	2.24482	11.6689	0
0.1747	-4.60787	-9.90527	-1.11763	12.895	0
0.1753	-6.74374	-7.46868	-1.42331	11.6689	0
0.1760	-7.35298	-5.94316	0.716432	10.4427	0
0.1767	-4.91599	-4.41764	1.32779	9.22999	0
0.1773	-3.08125	-1.97046	-1.11763	6.4812	0
0.1780	-3.08125	0.158908	-2.94215	3.73242	0
0.1787	-2.78013	3.82439	-4.77622	3.43598	0
0.1793	-3.08125	10.2337	-6.61028	3.12607	0
0.1800	-3.99862	13.2847	-8.74048	0.0673722	0
0.1807	-2.16388	12.0664	-10.2689	-5.41672	0
0.1813	1.79973	12.363	-10.8802	-8.16551	0
0.1820	5.77034	14.8102	-10.2689	-8.16551	0
0.1827	7.90621	16.643	-9.35183	-8.16551	0
0.1833	5.77034	18.4757	-10.8802	-8.77186	0
0.1840	5.16109	18.7723	-12.1029	-7.55916	0
0.1847	7.59808	18.7723	-11.4916	-7.55916	0
0.1853	6.07146	20.2979	-10.5745	-8.16551	0
0.1860	2.7171	20.6051	-7.52732	-6.6429	0
0.1867	3.32635	16.643	-4.77622	-5.41672	0
0.1873	4.54484	11.1447	-5.69325	-6.03655	0
0.1880	3.32635	7.18264	-7.52732	-3.89411	0
0.1887	3.32635	6.26098	-6.61028	-0.848889	0
0.1893	2.40898	4.13161	-6.30461	1.8999	0
0.1900	-0.336136	-2.5849	-5.69325	5.56494	0
0.1907	-0.336136	-8.08312	-3.24783	8.00381	0
0.1913	2.10786	-8.99419	-2.94215	6.4812	0
0.1920	0.882358	-11.4308	-3.24783	2.81616	0
0.1927	-1.25351	-16.6218	-1.11763	1.8999	0
0.1933	-0.336136	-18.1473	-0.200601	4.04233	0
0.1940	0.581236	-17.2362	1.02211	5.56494	0
0.1947	-0.336136	-17.5434	6.20908	4.04233	0
0.1953	-2.16388	-18.1473	8.96018	3.73242	0
0.1960	-3.6905	-16.3146	8.04315	4.95859	0
0.1967	-3.08125	-12.9669	8.34883	0.983634	0
0.1973	-1.86276	-9.90527	9.86766	-2.66794	0
0.1980	-2.472	-8.68697	10.7847	0.983634	0
0.1987	-5.82636	-6.25038	11.0904	1.29355	0
0.1993	-7.66111	-0.752165	6.20908	-4.20402	0
0.2000	-7.66111	1.99165	-0.200601	-6.33298	0
0.2007	-9.48885	2.90272	-1.42331	-6.33298	0
0.2013	-11.0155	6.5682	-2.03467	-9.08177	0
0.2020	-7.05186	11.452	-2.94215	-9.08177	0
0.2027	-3.99862	12.363	1.02211	-7.85559	0
0.2033	-7.35298	12.0664	1.93914	-10.6044	0
0.2040	-5.52524	12.0664	-2.03467	-11.2242	0
0.2047	3.9356	10.8375	-1.11763	-6.6429	0
0.2053	8.81658	9.61923	2.85618	-5.41672	0
0.2060	13.7046	9.01538	3.76366	-6.95281	0
0.2067	23.4665	5.65713	3.45798	-5.41672	0
0.2073	20.7214	0.773352	1.63347	-2.66794	0
0.2080	4.24372	-1.05939	-0.811957	-0.848889	0
0.2087	-3.99862	-2.5849	0.105077	0.377284	0
0.2093	-3.99862	-7.16146	1.32779	1.8999	0
0.2100	-10.0981	-11.738	1.02211	4.64868	0
0.2107	-15.2872	-15.4035	2.5505	6.4812	0
0.2113	-14.678	-18.1473	3.45798	6.4812	0
0.2120	-11.6247	-19.3656	1.63347	8.31373	0
0.2127	-3.99862	-20.2873	0.716432	10.1462	0
0.2133	9.1247	-21.8128	-0.811957	9.52642	0
0.2140	18.2774	-22.7238	-1.42331	9.52642	0
0.2147	19.1948	-21.1983	0.105077	11.6689	0
0.2153	17.0589	-19.069	-0.200601	11.0625	0
0.2160	16.1415	-19.069	-0.200601	9.22999	0
0.2167	17.0589	-19.6728	4.37501	8.92007	0
0.2173	14.9231	-15.7107	5.59773	8.00381	0
0.2180	9.73395	-10.2125	2.24482	4.64868	0
0.2187	7.90621	-7.16146	0.410755	2.20981	0
0.2193	6.68071	-3.50657	-2.03467	0.983634	0
0.2200	0.581236	1.68443	-5.08189	0.0673722	0
0.2207	0.273111	4.42824	-3.85918	-1.45524	0
0.2213	6.98883	6.5682	-2.94215	-2.3715	0
0.2220	6.98883	10.5409	-4.77622	-3.28776	0
0.2227	-0.637259	11.7592	-3.24783	-4.50046	0
0.2233	-3.99862	8.70816	-2.94215	-6.33298	0
0.2240	-4.29974	7.78649	-7.83299	-6.6429	0
0.2247	-4.91599	8.70816	-9.96319	-4.20402	0
0.2253	-0.637259	8.40094	-8.4348	-2.06159	0
0.2260	6.98883	8.09372	-9.35183	-2.97785	0
0.2267	12.1779	6.87542	-11.7973	-1.76515	0
0.2273	13.3964	3.51716	-12.1029	1.29355	0
0.2280	10.0421	-1.67383	-10.2689	1.60346	0
0.2287	6.98883	-6.25038	-3.85918	1.29355	0
0.2293	7.90621	-10.2125	3.45798	4.33877	0
0.2300	7.29696	-12.6597	5.59773	5.87485	0
0.2307	2.40898	-15.0963	7.12611	6.4812	0
0.2313	-0.945383	-18.1473	12.3131	10.1462	0
0.2320	-1.86276	-19.069	17.5001	11.9788	0
0.2327	-4.91599	-17.8401	18.4171	9.22999	0
0.2333	-9.18773	-19.069	15.3603	8.62364	0
0.2340	-9.79697	-20.5945	12.6188	8.31373	0
0.2347	-8.27036	-19.069	11.0904	6.4812	0
0.2353	-8.8796	-18.1473	8.04315	7.08755	0
0.2360	-8.57848	-18.1473	5.29205	7.39746	0
0.2367	-3.08125	-13.2635	4.68069	4.64868	0
0.2373	0.273111	-8.37975	3.45798	1.8999	0
0.2380	-3.38937	-6.25038	2.5505	0.377284	0
0.2387	-5.82636	-1.05939	5.29205	-2.97785	0
0.2393	-2.78013	5.65713	4.68069	-6.03655	0
0.2400	-3.38937	7.48987	-1.72899	-6.6429	0
0.2407	-7.66111	8.40094	-5.38757	-8.16551	0
0.2413	-6.43561	11.1447	-4.77622	-11.8306	0
0.2420	-3.08125	12.9775	-5.99893	-13.3532	0
0.2427	-5.82636	13.5919	-9.35183	-12.4369	0
0.2433	-8.57848	13.8886	-9.35183	-11.5206	0
0.2440	-5.82636	13.8886	-5.08189	-11.8306	0
0.2447	-5.82636	14.1958	-2.63647	-10.6044	0
0.2453	-9.79697	14.8102	-3.85918	-9.08177	0
0.2460	-8.8796	13.2847	-4.47054	-9.08177	0
0.2467	-2.16388	8.70816	-4.47054	-9.39168	0
0.2473	0.882358	3.20994	-6.61028	-7.55916	0
0.2480	-1.86276	0.158908	-7.52732	-5.41672	0
0.2487	-7.66111	-1.36661	-3.5535	-3.5842	0
0.2493	-13.1513	-5.32872	-0.200601	-0.848889	0
0.2500	-14.3768	-10.8269	4.06934	1.29355	0
0.2507	-8.57848	-13.5707	9.86766	4.04233	0
0.2513	-2.16388	-14.4924	9.86766	6.4812	0
0.2520	1.49861	-16.6218	4.68069	5.25503	0
0.2527	6.98883	-18.4545	3.45798	1.29355	0
0.2533	12.4791	-17.8401	5.29205	0.377284	0
0.2540	10.3432	-18.1473	5.29205	3.73242	0
0.2547	6.68071	-19.3656	6.20908	4.64868	0
0.2553	7.29696	-17.8401	7.73747	2.51972	0
0.2560	4.54484	-15.4035	5.9034	0.0673722	0
0.2567	-1.25351	-14.789	2.85618	-1.14533	0
0.2573	-2.16388	-10.8269	2.24482	-1.76515	0
0.2580	-3.6905	-4.72487	2.24482	-1.76515	0
0.2587	-9.48885	-2.5849	1.32779	-2.97785	0
0.2593	-10.7143	1.99165	-2.34035	-5.72663	0
0.2600	-6.74374	8.70816	-5.99893	-6.33298	0
0.2607	-4.60787	8.70816	-4.16486	-6.33298	0
0.2613	-2.78013	8.40094	0.105077	-9.08177	0
0.2620	-1.55463	13.5919	-1.42331	-10.9143	0
0.2627	-2.16388	16.643	-4.47054	-9.08177	0
0.2633	-2.472	16.9502	-2.94215	-7.55916	0
0.2640	-3.99862	18.4757	-2.94215	-9.08177	0
0.2647	-5.82636	14.8102	-5.38757	-10.6044	0
0.2653	-6.43561	10.2337	-3.85918	-9.99803	0
0.2660	-7.35298	12.9775	-2.03467	-9.99803	0
0.2667	-8.57848	14.8102	-4.16486	-9.68812	0
0.2673	-9.18773	9.61923	-3.24783	-7.24924	0
0.2680	-10.7143	7.48987	-0.506279	-4.50046	0
0.2687	-11.6247	5.04268	-4.16486	-2.97785	0
0.2693	-7.66111	-1.67383	-5.99893	-1.76515	0
0.2700	-0.336136	-5.32872	0.105077	-0.848889	0
0.2707	4.54484	-5.94316	2.5505	0.0673722	0
0.2713	3.01822	-10.8269	-1.42331	3.73242	0
0.2720	-2.16388	-14.4924	-2.03467	5.56494	0
0.2727	-1.86276	-12.6597	-0.200601	2.20981	0
0.2733	3.32635	-12.0452	-2.03467	1.60346	0
0.2740	4.24372	-14.4924	-1.72899	3.73242	0
0.2747	6.68071	-14.4924	1.63347	1.8999	0
0.2753	17.0589	-12.3525	3.16185	0.0673722	0
0.2760	24.692	-12.3525	2.85618	-0.229065	0
0.2767	20.7214	-11.738	2.5505	-2.66794	0
0.2773	12.4791	-7.7759	2.5505	-4.50046	0
0.2780	6.37959	-2.5849	2.24482	-5.41672	0
0.2787	4.24372	1.08057	0.716432	-8.16551	0
0.2793	5.77034	4.13161	-0.506279	-9.08177	0
0.2800	6.07146	7.48987	-0.200601	-8.47542	0
0.2807	2.40898	9.31201	-1.72899	-10.9143	0
0.2813	-0.637259	11.452	-4.47054	-12.4369	0
0.2820	-0.336136	16.0285	-5.99893	-11.5206	0
0.2827	0.581236	18.4757	-7.22164	-13.6631	0
0.2833	-0.945383	18.4757	-6.30461	-15.1857	0
0.2840	-1.55463	19.694	-2.63647	-12.4369	0
0.2847	1.49861	20.2979	-0.506279	-12.7468	0
0.2853	4.24372	19.3868	0.105077	-16.4119	0
0.2860	6.37959	17.554	1.02211	-15.4956	0
0.2867	6.98883	12.9775	0.716432	-10.6044	0
0.2873	3.9356	9.01538	-1.11763	-6.6429	0
0.2880	1.49861	8.09372	-2.03467	-5.41672	0
0.2887	2.10786	2.29887	-2.03467	-6.33298	0
0.2893	0.882358	-8.08312	-2.63647	-6.03655	0
0.2900	-1.25351	-11.738	-2.94215	-3.89411	0
0.2907	-1.25351	-11.738	-2.03467	-3.5842	0
0.2913	-0.945383	-14.1852	-1.72899	-1.76515	0
0.2920	-1.25351	-14.1852	-2.34035	0.983634	0
0.2927	-0.0280114	-16.6218	-0.811957	1.29355	0
0.2933	0.882358	-21.5056	0.716432	2.20981	0
0.2940	2.40898	-17.8401	-1.11763	5.56494	0
0.2947	5.46222	-13.2635	-0.200601	5.25503	0
0.2953	6.07146	-16.3146	4.98637	3.73242	0
0.2960	6.37959	-14.4924	5.9034	2.81616	0
0.2967	7.90621	-6.5576	5.59773	-1.76515	0
0.2973	6.07146	-4.41764	8.96018	-6.03655	0
0.2980	1.49861	-1.97046	7.12611	-2.66794	0
0.2987	-2.16388	4.73546	-0.200601	-0.229065	0
0.2993	-7.35298	9.31201	-2.63647	-4.20402	0
0.3000	-13.7606	11.7592	-1.11763	-7.24924	0
0.3007	-16.8138	12.363	-0.506279	-7.24924	0
0.3013	-14.9861	11.452	-0.200601	-8.47542	0
0.3020	-6.74374	15.1175	-0.200601	-11.2242	0
0.3027	5.16109	18.4757	-0.200601	-12.4369	0
0.3033	16.1415	15.1175	1.02211	-10.6044	0
0.3040	25.3013	12.6703	2.5505	-7.55916	0
0.3047	27.7383	12.9775	2.5505	-8.16551	0
0.3053	20.7214	11.1447	1.02211	-9.08177	0
0.3060	10.0421	9.61923	-2.03467	-6.6429	0
0.3067	3.9356	7.48987	-4.16486	-4.20402	0
0.3073	0.882358	1.3772	-2.94215	-2.66794	0
0.3080	-2.78013	-2.27768	-1.72899	0.0673722	0
0.3087	-6.74374	-2.89213	-2.03467	2.20981	0
0.3093	-8.27036	-6.5576	-1.11763	3.12607	0
0.3100	-5.82636	-9.90527	-1.72899	6.17129	0
0.3107	-2.16388	-10.2125	-2.94215	8.31373	0
0.3113	-1.55463	-11.4308	0.410755	6.17129	0
0.3120	-3.38937	-14.789	2.85618	4.33877	0
0.3127	3.32635	-19.069	1.93914	4.95859	0
0.3133	17.6682	-20.8911	3.45798	7.08755	0
0.3140	22.8573	-20.2873	4.37501	9.52642	0
0.3147	17.9763	-19.069	0.716432	9.83634	0
0.3153	12.4791	-17.2362	1.63347	8.92007	0
0.3160	2.7171	-14.4924	4.37501	9.52642	0
0.3167	-10.4062	-12.6597	1.32779	8.31373	0
0.3173	-15.8964	-11.1342	-0.811957	3.12607	0
0.3180	-14.678	-6.5576	4.06934	0.687196	0
0.3187	-11.3236	-1.67383	6.20908	1.60346	0
0.3193	-6.43561	1.3772	3.16185	1.60346	0
0.3200	-3.38937	4.42824	2.5505	0.983634	0
0.3207	-4.60787	7.48987	3.16185	0.0673722	0
0.3213	-7.35298	10.5409	0.410755	-1.45524	0
0.3220	-11.6247	13.2847	-2.63647	-1.45524	0
0.3227	-12.5421	15.7213	-1.72899	-0.538977	0
0.3233	-4.91599	17.2468	-0.811957	-1.76515	0
0.3240	3.01822	16.9502	-3.85918	-2.3715	0
0.3247	6.07146	14.503	-5.38757	-1.45524	0
0.3253	6.07146	12.9775	-2.34035	-0.848889	0
0.3260	3.32635	11.452	-3.24783	0.377284	0
0.3267	1.49861	7.48987	-5.99893	3.73242	0
0.3273	4.85297	2.90272	-5.38757	5.25503	0
0.3280	6.07146	1.08057	-6.91596	5.56494	0
0.3287	4.24372	-1.67383	-8.4348	7.39746	0
0.3293	3.63447	-6.25038	-3.85918	8.92007	0
0.3300	4.24372	-10.2125	-0.200601	10.1462	0
0.3307	5.16109	-12.9669	-1.72899	11.9788	0
0.3313	2.7171	-16.0179	-1.72899	11.9788	0
0.3320	-0.945383	-18.1473	-0.200601	10.1462	0
0.3327	-0.637259	-19.069	3.45798	10.7526	0
0.3333	-1.25351	-19.069	9.56199	11.6689	0
0.3340	-8.57848	-19.98	14.1472	12.2752	0
0.3347	-15.2872	-18.4545	16.2773	15.024	0
0.3353	-16.8138	-13.5707	17.1944	15.6303	0
0.3360	-16.2046	-11.738	13.2301	11.6689	0
0.3367	-14.3768	-12.0452	6.51476	10.1462	0
0.3373	-10.0981	-9.60864	2.85618	10.7526	0
0.3380	-4.60787	-5.94316	0.716432	7.39746	0
0.3387	0.581236	-2.27768	-2.03467	4.64868	0
0.3393	-1.55463	2.60609	-4.77622	5.56494	0
0.3400	-11.0155	5.3499	-8.4348	3.73242	0
0.3407	-14.9861	5.96435	-6.91596	0.687196	0
0.3413	-7.96223	9.31201	-1.72899	0.983634	0
0.3420	1.19048	13.2847	-2.63647	0.983634	0
0.3427	8.81658	13.8886	-6.61028	0.0673722	0
0.3433	14.6149	13.5919	-6.61028	0.983634	0
0.3440	16.1415	12.363	-9.04615	0.983634	0
0.3447	14.3138	9.31201	-13.6313	0.983634	0
0.3453	13.3964	9.01538	-13.937	1.29355	0
0.3460	14.0057	8.70816	-9.04615	1.8999	0
0.3467	11.5687	5.04268	-3.85918	5.87485	0
0.3473	6.07146	1.99165	-2.34035	10.4427	0
0.3480	1.19048	-0.148314	-2.34035	7.39746	0
0.3487	-2.78013	-5.03209	-1.42331	5.25503	0
0.3493	-6.43561	-9.60864	-1.11763	11.0625	0
0.3500	-8.27036	-14.4924	-0.811957	12.895	0
0.3507	-7.66111	-19.069	-0.811957	11.3589	0
0.3513	-8.57848	-17.2362	-2.03467	15.3339	0
0.3520	-10.4062	-14.789	-1.11763	15.3339	0
0.3527	-11.6247	-18.4545	1.93914	11.0625	0
0.3533	-14.0687	-20.2873	1.32779	12.895	0
0.3540	-17.1219	-18.1473	-3.24783	14.7276	0
0.3547	-14.0687	-18.4545	-4.77622	11.9788	0
0.3553	-3.99862	-19.069	-2.94215	11.3589	0
0.3560	3.9356	-15.4035	-2.03467	11.6689	0
0.3567	8.51545	-11.738	-1.42331	8.00381	0
0.3573	11.5687	-8.08312	0.410755	7.08755	0
0.3580	8.81658	-2.5849	1.93914	9.52642	0
0.3587	1.79973	2.60609	0.716432	9.83634	0
0.3593	-0.637259	7.78649	-2.94215	7.70738	0
0.3600	-1.55463	11.1447	-7.22164	4.64868	0
0.3607	-5.82636	9.92646	-8.74048	1.60346	0
0.3613	-5.52524	11.1447	-3.85918	-0.848889	0
0.3620	3.63447	15.7213	-1.11763	-1.76515	0
0.3627	13.0953	16.0285	-5.38757	-0.848889	0
0.3633	17.0589	14.8102	-6.61028	1.29355	0
0.3640	16.4497	15.7213	-2.03467	1.8999	0
0.3647	13.0953	15.4247	-2.03467	0.983634	0
0.3653	10.3432	12.9775	-3.85918	1.60346	0
0.3660	9.73395	10.5409	-2.63647	1.60346	0
0.3667	7.59808	6.26098	-3.5535	0.983634	0
0.3673	1.79973	1.99165	-4.16486	4.04233	0
0.3680	-2.16388	0.158908	-0.200601	7.39746	0
0.3687	-1.25351	-2.5849	2.85618	8.00381	0
0.3693	-0.637259	-6.85423	4.68069	8.00381	0
0.3700	-3.08125	-9.90527	8.34883	10.1462	0
0.3707	-3.38937	-12.9669	10.1733	11.9788	0
0.3713	-3.08125	-15.4035	9.86766	11.6689	0
0.3720	-10.0981	-16.3146	10.479	10.7526	0
0.3727	-15.8964	-17.8401	10.479	12.2752	0
0.3733	-11.0155	-18.7617	9.86766	14.4176	0
0.3740	-4.91599	-17.2362	8.6545	13.5014	0
0.3747	-2.78013	-16.0179	3.76366	11.9788	0
0.3753	2.40898	-14.789	1.63347	11.0625	0
0.3760	11.5687	-10.5197	4.37501	9.22999	0
0.3767	14.6149	-6.25038	4.98637	6.4812	0
0.3773	10.9594	-4.11042	3.16185	5.56494	0
0.3780	7.90621	-0.752165	2.5505	4.64868	0
0.3787	6.68071	1.99165	1.32779	2.81616	0
0.3793	3.32635	4.13161	0.105077	-0.848889	0
0.3800	-0.336136	8.40094	-1.72899	-4.50046	0
0.3807	-1.86276	14.8102	-5.99893	-5.41672	0
0.3813	-4.91599	17.554	-7.52732	-5.41672	0
0.3820	-8.57848	17.554	-6.30461	-6.03655	0
0.3827	-7.35298	20.2979	-9.96319	-5.72663	0
0.3833	-6.13449	23.6561	-10.8802	-6.6429	0
0.3840	-7.66111	21.2195	-2.03467	-9.39168	0
0.3847	-3.99862	17.2468	1.63347	-9.39168	0
0.3853	1.49861	16.9502	-2.94215	-6.33298	0
0.3860	0.581236	15.7213	-1.11763	-4.81037	0
0.3867	-2.472	10.2337	1.63347	-4.20402	0
0.3873	-1.86276	5.04268	-2.34035	-3.5842	0
0.3880	-3.08125	4.13161	-4.16486	-3.28776	0
0.3887	-6.74374	1.99165	-2.63647	-0.538977	0
0.3893	-6.74374	-2.5849	-4.47054	2.81616	0
0.3900	-2.16388	-5.32872	-2.94215	1.29355	0
0.3907	5.16109	-6.5576	4.06934	-1.45524	0
0.3913	8.20733	-9.90527	6.82044	0.0673722	0
0.3920	6.37959	-14.1852	7.73747	2.20981	0
0.3927	5.46222	-14.789	11.0904	2.81616	0
0.3933	6.98883	-12.0452	12.0074	2.81616	0
0.3940	6.07146	-11.4308	10.7847	2.81616	0
0.3947	1.79973	-12.0452	9.86766	3.73242	0
0.3953	-3.6905	-9.90527	6.51476	3.73242	0
0.3960	-9.18773	-5.03209	4.68069	-1.14533	0
0.3967	-10.7143	-3.8032	3.76366	-6.03655	0
0.3973	-7.35298	-4.72487	-0.506279	-5.41672	0
0.3980	-2.16388	-1.97046	-2.03467	-6.6429	0
0.3987	3.9356	3.82439	3.45798	-11.2242	0
0.3993	12.7872	7.48987	5.29205	-12.4369	0
0.4000	20.7214	8.70816	3.76366	-14.2694	0
0.4007	19.804	11.1447	5.29205	-19.1472	0
0.4013	15.8404	13.8886	4.06934	-20.3733	0
0.4020	16.1415	14.8102	0.716432	-20.6833	0
0.4027	14.0057	15.1175	0.716432	-21.5995	0
0.4033	5.77034	17.2468	-1.72899	-19.1472	0
0.4040	4.54484	16.0285	-7.22164	-18.8507	0
0.4047	9.1247	11.1447	-4.77622	-21.896	0
0.4053	6.98883	9.31201	-1.11763	-21.2896	0
0.4060	3.32635	9.01538	-5.08189	-17.0182	0
0.4067	1.19048	5.3499	-6.61028	-14.8758	0
0.4073	-6.43561	1.08057	-4.77622	-13.3532	0
0.4080	-13.1513	-2.5849	-8.4348	-11.2242	0
0.4087	-11.6247	-8.68697	-11.4916	-11.5206	0
0.4093	-10.7143	-13.5707	-6.61028	-12.1405	0
0.4100	-11.6247	-14.4924	-1.72899	-11.8306	0
0.4107	-8.8796	-16.3146	-1.11763	-10.9143	0
0.4113	-7.66111	-19.3656	-2.03467	-8.77186	0
0.4120	-8.8796	-19.3656	-0.811957	-6.6429	0
0.4127	-5.82636	-19.069	4.06934	-5.41672	0
0.4133	-1.86276	-20.2873	5.9034	-6.33298	0
0.4140	-3.08125	-19.98	3.45798	-8.16551	0
0.4147	-2.16388	-18.7617	5.9034	-9.08177	0
0.4153	3.32635	-19.6728	12.3131	-9.08177	0
0.4160	2.40898	-17.8401	12.6188	-9.39168	0
0.4167	-4.29974	-10.5197	9.25631	-9.08177	0
0.4173	-5.21712	-4.11042	6.20908	-9.99803	0
0.4180	-0.336136	-1.36661	1.63347	-12.7468	0
0.4187	5.16109	3.20994	-0.811957	-14.8758	0
0.4193	11.2606	7.48987	-3.24783	-16.7083	0
0.4200	15.5323	6.5682	-7.52732	-19.1472	0
0.4207	14.6149	8.40094	-7.52732	-20.0634	0
0.4213	10.6513	14.503	-6.30461	-21.5995	0
0.4220	7.29696	16.0285	-11.1859	-23.1221	0
0.4227	7.90621	15.7213	-10.2689	-20.9797	0
0.4233	10.6513	19.0796	-1.72899	-18.2444	0
0.4240	9.1247	20.0012	-2.63647	-18.8507	0
0.4247	1.49861	17.8613	-11.1859	-18.5408	0
0.4253	-6.43561	17.554	-10.2689	-16.4119	0
0.4260	-9.48885	14.503	-1.72899	-16.1019	0
0.4267	-6.13449	8.40094	4.06934	-15.4956	0
0.4273	-1.25351	6.5682	2.85618	-12.7468	0
0.4280	-0.945383	4.73546	-0.200601	-10.9143	0
0.4287	-1.86276	-1.97046	0.716432	-8.77186	0
0.4293	-1.86276	-8.37975	1.32779	-6.03655	0
0.4300	-3.08125	-9.90527	-2.03467	-4.50046	0
0.4307	-4.60787	-9.30142	-1.72899	-2.66794	0
0.4313	-3.99862	-9.30142	4.37501	0.0673722	0
0.4320	-4.29974	-11.738	8.96018	0.377284	0
0.4327	-4.91599	-16.6218	10.7847	0.983634	0
0.4333	-3.99862	-19.6728	10.1733	4.33877	0
0.4340	-1.25351	-17.2362	9.56199	4.95859	0
0.4347	1.49861	-13.2635	8.96018	1.8999	0
0.4353	0.882358	-10.8269	7.12611	-0.848889	0
0.4360	-1.25351	-8.99419	5.9034	-2.66794	0
0.4367	-0.945383	-5.94316	6.20908	-3.5842	0
0.4373	-0.637259	-3.19935	4.06934	-3.5842	0
0.4380	-3.08125	-0.444942	1.63347	-3.89411	0
0.4387	-0.945383	2.60609	3.16185	-5.41672	0
0.4393	2.7171	5.04268	4.68069	-7.55916	0
0.4400	1.19048	8.70816	3.45798	-10.3079	0
0.4407	0.882358	13.8886	3.76366	-10.9143	0
0.4413	3.32635	17.554	4.37501	-10.9143	0
0.4420	2.7171	18.4757	-0.200601	-11.8306	0
0.4427	3.32635	20.6051	-2.03467	-11.2242	0
0.4433	6.07146	22.4378	2.5505	-9.68812	0
0.4440	3.63447	21.2195	3.16185	-9.08177	0
0.4447	-0.0280114	19.3868	-2.03467	-9.08177	0
0.4453	2.10786	17.554	-3.24783	-9.08177	0
0.4460	3.9356	12.9775	-0.811957	-9.08177	0
0.4467	2.40898	9.01538	-1.72899	-6.33298	0
0.4473	4.54484	7.18264	-1.42331	-2.3715	0
0.4480	9.1247	2.90272	2.24482	-0.229065	0
0.4487	10.6513	-3.50657	3.76366	1.8999	0
0.4493	11.2606	-6.25038	5.29205	4.64868	0
0.4500	12.1779	-7.16146	8.34883	6.17129	0
0.4507	8.20733	-10.5197	8.96018	6.4812	0
0.4513	3.32635	-15.0963	6.82044	6.4812	0
0.4520	4.85297	-17.2362	6.20908	5.87485	0
0.4527	6.98883	-16.3146	5.59773	7.08755	0
0.4533	5.46222	-16.3146	3.76366	8.31373	0
0.4540	3.63447	-17.5434	4.98637	9.22999	0
0.4547	1.49861	-15.7107	7.73747	10.4427	0
0.4553	-3.99862	-10.8269	6.51476	9.22999	0
0.4560	-9.18773	-9.30142	1.32779	5.56494	0
0.4567	-11.3236	-9.60864	-2.63647	2.81616	0
0.4573	-11.6247	-5.32872	-2.03467	1.29355	0
0.4580	-10.4062	-1.97046	-0.200601	-0.538977	0
0.4587	-11.9328	-1.97046	-1.11763	-2.06159	0
0.4593	-18.3404	1.99165	-2.94215	-3.28776	0
0.4600	-21.3937	7.78649	-2.94215	-2.66794	0
0.4607	-18.0323	9.61923	-3.85918	-2.3715	0
0.4613	-13.7606	11.1447	-7.22164	-3.5842	0
0.4620	-7.66111	14.8102	-9.35183	-3.5842	0
0.4627	0.882358	15.1175	-7.52732	-2.66794	0
0.4633	6.07146	13.8886	-8.4348	-3.5842	0
0.4640	6.07146	14.1958	-12.1029	-4.20402	0
0.4647	5.16109	12.9775	-10.8802	-2.66794	0
0.4653	3.32635	11.7592	-6.61028	-2.97785	0
0.4660	1.49861	10.5409	-3.85918	-0.848889	0
0.4667	2.7171	6.5682	-2.03467	4.64868	0
0.4673	2.7171	2.90272	-1.42331	4.95859	0
0.4680	-0.945383	1.08057	-3.85918	3.73242	0
0.4687	-2.16388	-2.89213	-4.47054	7.08755	0
0.4693	-0.336136	-6.85423	-1.72899	10.1462	0
0.4700	-3.38937	-8.08312	0.410755	9.52642	0
0.4707	-7.66111	-11.1342	3.16185	9.22999	0
0.4713	-5.82636	-15.0963	5.59773	11.6689	0
0.4720	-0.336136	-16.0179	5.29205	14.4176	0
0.4727	4.85297	-16.6218	3.76366	14.1077	0
0.4733	14.6149	-18.1473	2.85618	12.895	0
0.4740	26.2116	-16.3146	1.63347	14.4176	0
0.4747	29.2649	-14.4924	1.63347	13.8113	0
0.4753	26.2116	-13.5707	2.85618	11.6689	0
0.4760	25.6024	-12.6597	2.5505	11.9788	0
0.4767	24.9931	-10.8269	1.93914	12.895	0
0.4773	21.6388	-7.7759	1.63347	11.3589	0
0.4780	21.6388	-2.89213	0.716432	10.1462	0
0.4787	21.3307	1.3772	-2.63647	5.56494	0
0.4793	15.5323	4.73546	-8.13867	0.377284	0
0.4800	10.3432	7.48987	-12.1029	1.8999	0
0.4807	7.90621	7.48987	-12.1029	3.12607	0
0.4813	3.63447	6.87542	-12.4086	-0.848889	0
0.4820	-1.25351	9.31201	-16.6785	-2.06159	0
0.4827	-3.99862	10.5409	-18.2069	1.29355	0
0.4833	-8.57848	9.61923	-14.2331	1.60346	0
0.4840	-14.9861	11.1447	-12.1029	-0.229065	0
0.4847	-17.7312	12.0664	-13.937	-0.229065	0
0.4853	-18.3404	8.40094	-15.7615	1.8999	0
0.4860	-20.1752	4.42824	-17.2899	3.73242	0
0.4867	-22.3111	2.90272	-18.5126	4.95859	0
0.4873	-21.3937	-0.752165	-15.7615	5.56494	0
0.4880	-20.4763	-4.41764	-12.7143	7.39746	0
0.4887	-21.6948	-6.85423	-14.2331	11.0625	0
0.4893	-21.6948	-12.0452	-15.4558	14.7276	0
0.4900	-22.0029	-18.1473	-11.4916	16.5466	0
0.4907	-23.8307	-19.3656	-8.4348	16.8565	0
0.4913	-20.4763	-18.4545	-7.52732	16.5466	0
0.4920	-15.5953	-20.8911	-3.85918	15.6303	0
0.4927	-17.4231	-24.5566	-0.811957	16.5466	0
0.4933	-18.6486	-26.3893	-0.200601	17.4629	0
0.4940	-14.678	-25.4783	1.02211	16.5466	0
0.4947	-12.5421	-23.6455	2.24482	17.1664	0
0.4953	-12.234	-21.8128	2.5505	18.3791	0
0.4960	-11.6247	-19.3656	1.93914	14.4176	0
0.4967	-14.9861	-12.6597	-0.200601	10.1462	0
0.4973	-15.5953	-6.25038	-2.03467	11.0625	0
0.4980	-5.82636	-5.63594	-2.03467	9.83634	0
0.4987	2.40898	-5.32872	-2.94215	4.64868	0
0.4993	1.49861	0.773352	-2.94215	4.04233	0
0.5000	-0.945383	5.65713	-2.94215	5.25503	0
0.5007	-0.945383	5.96435	-5.99893	2.81616	0
0.5013	0.581236	6.26098	-6.30461	0.377284	0
0.5020	0.882358	7.78649	-2.63647	0.0673722	0
0.5027	0.581236	9.92646	-2.94215	0.0673722	0
0.5033	0.581236	12.9775	-2.94215	1.29355	0
0.5040	0.581236	12.0664	2.5505	0.983634	0
0.5047	-0.336136	7.78649	5.59773	-1.14533	0
0.5053	1.49861	6.5682	6.82044	-1.45524	0
0.5060	2.40898	5.65713	10.1733	2.20981	0
0.5067	-0.336136	1.08057	9.56199	4.64868	0
0.5073	-1.55463	-1.36661	5.29205	3.43598	0
0.5080	1.79973	-1.36661	4.37501	5.56494	0
0.5087	3.63447	-4.72487	4.98637	10.7526	0
0.5093	0.273111	-9.60864	3.76366	11.0625	0
0.5100	-3.38937	-11.738	4.06934	8.62364	0
0.5107	-2.16388	-12.9669	3.45798	11.3589	0
0.5113	1.79973	-13.878	3.16185	15.024	0
0.5120	5.16109	-14.789	3.45798	13.8113	0
0.5127	5.77034	-16.3146	2.5505	11.9788	0
0.5133	3.01822	-16.6218	2.5505	13.1915	0
0.5140	1.79973	-15.4035	7.73747	13.8113	0
0.5147	4.54484	-12.9669	11.7017	12.895	0
0.5153	4.85297	-10.5197	11.7017	10.1462	0
0.5160	1.79973	-8.68697	10.7847	7.70738	0
0.5167	2.7171	-7.16146	10.7847	8.31373	0
0.5173	3.01822	-4.11042	9.56199	7.39746	0
0.5180	-1.25351	1.08057	6.82044	2.51972	0
0.5187	-1.25351	4.73546	4.37501	0.377284	0
0.5193	2.7171	7.48987	5.59773	0.983634	0
0.5200	4.24372	11.452	8.04315	-1.76515	0
0.5207	5.16109	15.7213	5.59773	-4.50046	0
0.5213	5.46222	17.554	0.716432	-4.50046	0
0.5220	3.01822	18.4757	-1.72899	-3.89411	0
0.5227	1.79973	20.2979	-1.11763	-3.5842	0
0.5233	0.581236	20.2979	0.105077	-2.97785	0
0.5240	-3.38937	17.554	2.85618	-2.97785	0
0.5247	-5.21712	16.9502	5.59773	-2.66794	0
0.5253	-4.91599	18.4757	6.20908	-0.538977	0
0.5260	-5.21712	14.8102	6.20908	2.51972	0
0.5267	-4.29974	8.40094	7.12611	4.33877	0
0.5273	-3.08125	4.73546	6.20908	3.73242	0
0.5280	-3.99862	1.68443	4.37501	3.73242	0
0.5287	-5.82636	-3.19935	4.98637	6.4812	0
0.5293	-8.8796	-7.16146	5.29205	7.39746	0
0.5300	-8.27036	-10.8269	2.24482	6.17129	0
0.5307	1.19048	-14.1852	0.716432	9.52642	0
0.5313	9.73395	-14.4924	4.37501	14.1077	0
0.5320	7.90621	-15.0963	8.34883	11.9788	0
0.5327	2.10786	-18.1473	8.04315	9.22999	0
0.5333	-1.55463	-19.069	6.51476	10.1462	0
0.5340	-1.25351	-16.3146	7.12611	10.1462	0
0.5347	1.79973	-15.4035	7.43179	9.52642	0
0.5353	3.32635	-14.4924	7.12611	8.62364	0
0.5360	4.85297	-10.5197	7.12611	3.73242	0
0.5367	7.29696	-7.7759	4.68069	1.8999	0
0.5373	6.98883	-5.94316	1.63347	4.64868	0
0.5380	6.68071	-1.67383	2.5505	3.12607	0
0.5387	11.2606	2.90272	4.37501	-0.848889	0
0.5393	13.3964	6.5682	3.16185	-1.45524	0
0.5400	10.0421	12.0664	-0.200601	-3.5842	0
0.5407	5.77034	14.1958	-2.63647	-7.55916	0
0.5413	1.79973	11.7592	-4.16486	-9.08177	0
0.5420	-0.945383	12.0664	-5.69325	-8.16551	0
0.5427	-3.08125	15.7213	-6.61028	-5.72663	0
0.5433	-4.91599	14.1958	-5.99893	-5.72663	0
0.5440	-1.25351	9.92646	-8.13867	-9.99803	0
0.5447	4.54484	10.5409	-12.1029	-10.6044	0
0.5453	3.63447	12.0664	-12.4086	-6.95281	0
0.5460	5.16109	6.26098	-10.2689	-4.81037	0
0.5467	14.6149	-1.67383	-9.96319	-3.5842	0
0.5473	18.2774	-4.11042	-9.04615	-2.06159	0
0.5480	14.3138	-5.32872	-3.5535	0.0673722	0
0.5487	14.3138	-8.99419	1.02211	3.43598	0
0.5493	12.4791	-10.8269	1.63347	4.04233	0
0.5500	4.54484	-11.738	2.24482	2.81616	0
0.5507	0.273111	-15.4035	4.06934	5.56494	0
0.5513	-0.945383	-16.0179	2.24482	8.31373	0
0.5520	-5.82636	-14.1852	-0.200601	6.4812	0
0.5527	-9.79697	-15.7107	-0.811957	7.08755	0
0.5533	-6.74374	-17.5434	0.105077	6.79111	0
0.5540	-3.08125	-15.4035	1.63347	3.73242	0
0.5547	-4.60787	-14.1852	2.5505	2.81616	0
0.5553	-7.66111	-13.878	0.716432	4.04233	0
0.5560	-8.57848	-11.1342	1.63347	2.81616	0
0.5567	-8.57848	-8.08312	2.85618	1.8999	0
0.5573	-8.57848	-6.85423	-1.72899	1.29355	0
0.5580	-7.66111	-3.8032	-5.38757	-0.538977	0
0.5587	-8.27036	1.08057	-2.63647	-2.66794	0
0.5593	-6.43561	5.04268	-2.03467	-5.72663	0
0.5600	2.40898	7.78649	-5.99893	-9.99803	0
0.5607	10.0421	10.8375	-7.22164	-10.6044	0
0.5613	11.5687	13.2847	-6.61028	-9.39168	0
0.5620	13.3964	16.643	-5.99893	-11.8306	0
0.5627	14.6149	20.0012	-4.77622	-13.0433	0
0.5633	9.43283	19.694	-4.77622	-9.99803	0
0.5640	2.40898	17.2468	-5.99893	-8.47542	0
0.5647	1.49861	15.7213	-6.30461	-11.2242	0
0.5653	5.16109	12.6703	-5.08189	-10.9143	0
0.5660	7.90621	7.48987	-2.03467	-6.95281	0
0.5667	6.07146	5.04268	1.02211	-5.41672	0
0.5673	0.882358	3.82439	0.716432	-5.41672	0
0.5680	-2.16388	0.158908	-0.200601	-2.66794	0
0.5687	-0.637259	-4.11042	1.63347	1.60346	0
0.5693	1.49861	-5.94316	2.5505	4.04233	0
0.5700	1.49861	-7.46868	2.85618	5.25503	0
0.5707	2.10786	-10.8269	4.37501	5.56494	0
0.5713	2.40898	-14.789	2.85618	5.56494	0
0.5720	0.273111	-18.1473	0.716432	6.4812	0
0.5727	-1.25351	-19.069	2.5505	8.31373	0
0.5733	1.49861	-18.7617	3.45798	7.39746	0
0.5740	4.54484	-17.8401	2.85618	6.4812	0
0.5747	4.54484	-14.4924	3.45798	7.70738	0
0.5753	4.24372	-10.8269	0.716432	8.62364	0
0.5760	4.24372	-10.8269	-2.03467	4.95859	0
0.5767	3.32635	-10.2125	1.02211	1.8999	0
0.5773	1.49861	-6.25038	4.37501	1.8999	0
0.5780	4.24372	-2.27768	4.98637	0.0673722	0
0.5787	7.29696	1.08057	4.37501	-2.66794	0
0.5793	4.24372	4.73546	-0.200601	-1.14533	0
0.5800	-0.945383	7.48987	-5.08189	0.0673722	0
0.5807	-1.25351	10.2337	-2.94215	-1.45524	0
0.5813	-1.25351	12.6703	-2.34035	-3.28776	0
0.5820	-3.99862	13.2847	-6.61028	-4.81037	0
0.5827	-1.25351	13.8886	-7.52732	-6.03655	0
0.5833	4.24372	14.8102	-6.91596	-4.81037	0
0.5840	2.40898	13.8886	-6.61028	-3.5842	0
0.5847	0.273111	12.363	-2.63647	-3.5842	0
0.5853	4.54484	9.92646	-0.200601	-1.76515	0
0.5860	7.90621	5.3499	-4.16486	1.8999	0
0.5867	8.20733	1.08057	-7.52732	3.73242	0
0.5873	9.43283	-0.148314	-6.61028	3.73242	0
0.5880	9.73395	-2.5849	-7.22164	2.51972	0
0.5887	9.1247	-7.7759	-7.52732	1.8999	0
0.5893	7.90621	-12.3525	-2.94215	5.87485	0
0.5900	5.46222	-15.0963	8.04315	10.4427	0
0.5907	2.10786	-17.2362	18.1114	10.1462	0
0.5913	-1.25351	-19.6728	18.1114	10.1462	0
0.5920	-3.99862	-20.8911	8.34883	13.1915	0
0.5927	-5.52524	-21.1983	2.5505	12.895	0
0.5933	-6.74374	-20.8911	4.98637	9.83634	0
0.5940	-7.96223	-20.2873	7.73747	10.1462	0
0.5947	-11.0155	-16.3146	6.51476	10.1462	0
0.5953	-14.0687	-11.4308	4.37501	7.70738	0
0.5960	-13.1513	-11.1342	3.45798	5.56494	0
0.5967	-11.0155	-11.738	1.32779	4.04233	0
0.5973	-14.678	-7.7759	-4.77622	2.81616	0
0.5980	-22.0029	-3.50657	-7.52732	0.983634	0
0.5987	-21.3937	-1.05939	-4.47054	-1.76515	0
0.5993	-11.9328	4.42824	-3.85918	-3.5842	0
0.6000	-1.86276	9.31201	-9.35183	-3.89411	0
0.6007	2.10786	10.5409	-10.2689	-6.33298	0
0.6013	-0.637259	11.452	-7.22164	-8.77186	0
0.6020	-4.91599	12.0664	-5.08189	-8.16551	0
0.6027	-5.21712	12.0664	-2.63647	-7.24924	0
0.6033	-3.08125	12.0664	-0.811957	-6.33298	0
0.6040	-1.55463	9.61923	-2.03467	-4.81037	0
0.6047	2.40898	7.48987	-1.42331	-5.12028	0
0.6053	9.1247	7.48987	1.63347	-4.20402	0
0.6060	9.73395	5.65713	1.02211	0.0673722	0
0.6067	1.19048	1.3772	-0.506279	2.51972	0
0.6073	-8.27036	-1.67383	2.24482	2.51972	0
0.6080	-10.4062	-5.63594	5.9034	3.73242	0
0.6087	-7.35298	-9.90527	4.37501	5.87485	0
0.6093	-3.99862	-12.6597	1.02211	7.08755	0
0.6100	-2.16388	-15.4035	1.93914	8.62364	0
0.6107	-0.336136	-16.3146	4.06934	9.52642	0
0.6113	-0.945383	-15.4035	1.02211	10.1462	0
0.6120	-3.08125	-17.8401	-2.03467	11.0625	0
0.6127	-2.78013	-21.1983	-0.811957	11.3589	0
0.6133	-3.99862	-21.8128	-0.506279	11.0625	0
0.6140	-7.05186	-20.8911	-3.24783	13.8113	0
0.6147	-4.60787	-18.4545	-3.5535	15.6303	0
0.6153	0.581236	-14.4924	-2.94215	12.895	0
0.6160	1.19048	-12.6597	-3.85918	8.31373	0
0.6167	5.46222	-12.3525	-1.72899	7.70738	0
0.6173	15.5323	-8.99419	1.02211	7.08755	0
0.6180	14.3138	-2.5849	0.410755	4.04233	0
0.6187	1.49861	2.60609	-0.200601	1.60346	0
0.6193	-8.57848	5.04268	0.410755	-1.45524	0
0.6200	-15.8964	6.5682	-1.72899	-4.50046	0
0.6207	-18.6486	9.01538	-5.38757	-3.5842	0
0.6213	-10.4062	11.1447	-6.30461	-2.3715	0
0.6220	5.46222	11.1447	-4.47054	-5.12028	0
0.6227	19.1948	11.7592	-1.11763	-4.50046	0
0.6233	26.2116	12.9775	1.02211	-2.06159	0
0.6240	23.7746	11.7592	1.93914	-4.20402	0
0.6247	16.1415	9.61923	2.85618	-5.72663	0
0.6253	7.90621	8.40094	4.37501	-2.66794	0
0.6260	0.581236	5.65713	4.98637	-1.14533	0
0.6267	-1.55463	1.08057	5.59773	-0.848889	0
0.6273	-0.336136	-1.67383	7.43179	0.983634	0
0.6280	-5.52524	-4.11042	7.73747	2.51972	0
0.6287	-11.3236	-8.08312	7.12611	3.73242	0
0.6293	-7.05186	-11.1342	8.04315	5.56494	0
0.6300	-1.25351	-12.9669	9.86766	7.70738	0
0.6307	-1.86276	-16.6218	11.7017	8.62364	0
0.6313	-0.336136	-20.2873	10.7847	8.00381	0
0.6320	4.54484	-19.98	9.56199	8.00381	0
0.6327	4.24372	-18.1473	10.7847	9.83634	0
0.6333	2.40898	-19.069	12.0074	10.4427	0
0.6340	1.49861	-19.3656	7.73747	10.4427	0
0.6347	-3.08125	-16.3146	0.716432	11.6689	0
0.6353	-9.18773	-11.1342	-2.03467	9.22999	0
0.6360	-9.18773	-8.08312	-1.11763	3.43598	0
0.6367	-3.99862	-7.16146	1.63347	0.377284	0
0.6373	0.273111	-5.63594	5.29205	-0.848889	0
0.6380	1.19048	-1.36661	5.29205	-4.50046	0
0.6387	0.273111	3.82439	2.85618	-4.50046	0
0.6393	0.581236	7.78649	2.5505	-3.5842	0
0.6400	1.49861	11.7592	1.63347	-7.24924	0
0.6407	0.273111	14.8102	-2.03467	-10.6044	0
0.6413	0.581236	17.2468	-3.85918	-9.08177	0
0.6420	4.54484	18.1685	-3.85918	-8.47542	0
0.6427	6.98883	18.4757	-3.24783	-9.99803	0
0.6433	6.07146	18.4757	0.105077	-9.99803	0
0.6440	3.63447	18.1685	1.63347	-9.99803	0
0.6447	1.79973	16.3357	-3.85918	-9.68812	0
0.6453	2.40898	12.9775	-6.61028	-7.55916	0
0.6460	3.32635	10.2337	-1.72899	-6.03655	0
0.6467	3.32635	10.2337	1.32779	-4.50046	0
0.6473	3.63447	8.40094	0.410755	-1.45524	0
0.6480	4.24372	1.99165	3.16185	-0.538977	0
0.6487	1.79973	-2.27768	5.9034	-3.5842	0
0.6493	-2.16388	-4.41764	3.76366	-4.50046	0
0.6500	-5.82636	-9.60864	1.93914	-1.45524	0
0.6507	-8.57848	-11.738	1.63347	0.377284	0
0.6513	-9.48885	-6.85423	0.410755	-0.229065	0
0.6520	-9.48885	-6.25038	1.63347	0.0673722	0
0.6527	-8.57848	-12.6597	3.16185	0.983634	0
0.6533	-7.66111	-14.1852	1.63347	-0.538977	0
0.6540	-5.82636	-10.2125	-0.506279	-1.76515	0
0.6547	-4.91599	-6.85423	-2.94215	0.0673722	0
0.6553	-4.91599	-3.50657	-6.91596	0.0673722	0
0.6560	-3.99862	0.158908	-8.4348	-3.89411	0
0.6567	-1.25351	2.29887	-9.35183	-6.33298	0
0.6573	-0.637259	3.51716	-12.1029	-6.33298	0
0.6580	0.273111	7.48987	-10.5745	-10.9143	0
0.6587	3.9356	14.503	-5.69325	-16.4119	0
0.6593	4.24372	19.3868	-7.52732	-14.8758	0
0.6600	-0.637259	22.1306	-13.937	-13.6631	0
0.6607	-3.08125	22.4378	-15.7615	-17.3281	0
0.6613	-1.86276	21.2195	-15.7615	-17.6246	0
0.6620	-2.16388	21.5267	-17.2899	-15.792	0
0.6627	-1.25351	23.9633	-14.8445	-17.0182	0
0.6633	1.49861	24.2706	-9.65751	-17.6246	0
0.6640	1.49861	23.6561	-8.74048	-16.4119	0
0.6647	-0.336136	23.9633	-8.4348	-17.3281	0
0.6653	-0.0280114	19.694	-4.47054	-17.3281	0
0.6660	-0.637259	12.9775	-2.94215	-14.8758	0
0.6667	-2.472	12.0664	-2.94215	-14.5793	0
0.6673	-0.945383	12.0664	-1.42331	-13.6631	0
0.6680	1.19048	8.09372	-0.506279	-9.99803	0
0.6687	0.273111	5.65713	0.716432	-8.16551	0
0.6693	-0.0280114	4.73546	2.85618	-6.33298	0
0.6700	2.10786	1.68443	2.85618	-1.76515	0
0.6707	2.40898	-0.752165	2.24482	0.0673722	0
0.6713	-0.0280114	-0.752165	3.45798	-2.3715	0
0.6720	-5.21712	-2.5849	3.16185	-3.89411	0
0.6727	-11.3236	-6.25038	1.63347	-3.89411	0
0.6733	-15.5953	-7.46868	0.716432	-3.89411	0
0.6740	-17.1219	-7.16146	-0.200601	-2.66794	0
0.6747	-18.3404	-4.72487	1.02211	-2.66794	0
0.6753	-18.3404	-1.05939	5.59773	-5.41672	0
0.6760	-14.3768	1.68443	5.9034	-7.55916	0
0.6767	-8.57848	4.73546	-0.200601	-9.99803	0
0.6773	-0.945383	6.87542	-3.85918	-12.7468	0
0.6780	9.43283	7.78649	-2.63647	-12.7468	0
0.6787	14.3138	10.8375	-3.5535	-11.8306	0
0.6793	9.1247	15.1175	-6.91596	-14.2694	0
0.6800	4.85297	19.0796	-5.08189	-16.7083	0
0.6807	6.68071	22.745	-0.811957	-17.3281	0
0.6813	6.37959	24.2706	-1.72899	-17.0182	0
0.6820	1.49861	23.6561	-4.16486	-17.3281	0
0.6827	-2.16388	24.5778	-2.94215	-17.6246	0
0.6833	-3.6905	25.7961	-2.63647	-17.0182	0
0.6840	-5.21712	24.885	-3.24783	-16.7083	0
0.6847	-6.74374	23.0523	-0.200601	-17.3281	0
0.6853	-4.91599	19.3868	2.24482	-15.1857	0
0.6860	-2.16388	13.2847	1.63347	-11.8306	0
0.6867	-1.86276	10.8375	1.93914	-12.7468	0
0.6873	-1.25351	9.31201	4.06934	-13.9595	0
0.6880	3.63447	4.42824	5.59773	-9.99803	0
0.6887	8.81658	0.773352	7.12611	-6.95281	0
0.6893	11.5687	-1.67383	7.12611	-8.16551	0
0.6900	11.5687	-7.16146	4.68069	-7.55916	0
0.6907	8.81658	-10.5197	4.98637	-4.50046	0
0.6913	6.68071	-10.5197	7.43179	-3.89411	0
0.6920	6.07146	-11.738	8.04315	-3.5842	0
0.6927	3.01822	-13.878	4.68069	-1.14533	0
0.6933	1.49861	-15.4035	1.93914	-0.848889	0
0.6940	1.49861	-14.789	3.16185	-2.66794	0
0.6947	-3.99862	-10.2125	5.29205	-2.66794	0
0.6953	-9.48885	-6.25038	4.98637	-3.5842	0
0.6960	-6.74374	-7.16146	2.85618	-6.6429	0
0.6967	-3.08125	-6.25038	2.24482	-6.33298	0
0.6973	-0.637259	-1.67383	3.45798	-6.95281	0
0.6980	6.37959	0.158908	4.06934	-11.8306	0
0.6987	11.8698	1.08057	3.16185	-14.5793	0
0.6993	9.73395	5.04268	1.63347	-13.3532	0
0.7000	6.07146	7.48987	-0.811957	-15.4956	0
0.7007	4.24372	8.40094	-3.5535	-18.5408	0
0.7013	1.19048	10.2337	-5.69325	-17.6246	0
0.7020	-0.0280114	11.1447	-6.61028	-17.0182	0
0.7027	2.7171	11.1447	-8.13867	-17.3281	0
0.7033	6.37959	11.452	-8.4348	-14.5793	0
0.7040	9.43283	9.01538	-5.69325	-10.9143	0
0.7047	10.0421	3.82439	-2.94215	-10.9143	0
0.7053	12.7872	1.08057	-2.94215	-12.1405	0
0.7060	23.4665	-1.36661	-3.85918	-9.39168	0
0.7067	30.7915	-5.03209	-1.11763	-4.50046	0
0.7073	22.5562	-9.60864	3.76366	-1.76515	0
0.7080	11.5687	-15.4035	5.9034	-2.66794	0
0.7087	7.90621	-21.8128	5.59773	-4.20402	0
0.7093	3.32635	-25.4783	6.82044	-2.3715	0
0.7100	-1.55463	-28.2221	7.12611	0.983634	0
0.7107	-1.25351	-31.5803	5.59773	2.20981	0
0.7113	0.581236	-31.8875	5.59773	2.20981	0
0.7120	1.49861	-30.9659	5.29205	4.33877	0
0.7127	2.40898	-33.4131	3.45798	5.25503	0
0.7133	1.19048	-34.6314	1.93914	3.12607	0
0.7140	-1.55463	-31.2731	0.716432	2.51972	0
0.7147	-2.16388	-28.5293	-1.72899	3.73242	0
0.7153	-1.86276	-28.2221	-3.24783	3.43598	0
0.7160	-2.78013	-26.0821	-4.47054	2.51972	0
0.7167	-5.21712	-21.8128	-4.77622	1.8999	0
0.7173	-8.8796	-19.3656	-3.5535	-0.848889	0
0.7180	-9.79697	-16.0179	-2.34035	-2.97785	0
0.7187	-7.05186	-8.99419	-1.42331	-1.76515	0
0.7193	-4.91599	-3.50657	-0.200601	-0.848889	0
0.7200	-3.99862	-4.41764	-0.200601	-3.89411	0
0.7207	-2.472	-5.63594	-0.200601	-5.41672	0
0.7213	-2.16388	-2.5849	-0.200601	-4.20402	0
0.7220	-2.16388	0.46613	0.105077	-4.20402	0
0.7227	-0.945383	1.99165	2.24482	-5.41672	0
0.7233	0.581236	1.99165	4.68069	-5.41672	0
0.7240	2.40898	-0.752165	2.85618	-5.41672	0
0.7247	2.10786	-1.97046	-0.811957	-4.20402	0
0.7253	-0.945383	-3.50657	-2.94215	-0.848889	0
0.7260	-0.336136	-8.68697	-3.85918	1.29355	0
0.7267	3.01822	-10.2125	-2.94215	2.51972	0
0.7273	1.19048	-7.46868	0.716432	4.33877	0
0.7280	-2.16388	-11.738	2.5505	4.95859	0
0.7287	-1.25351	-19.069	2.24482	6.4812	0
0.7293	-0.637259	-21.1983	2.5505	11.9788	0
0.7300	-3.08125	-22.4272	2.85618	14.4176	0
0.7307	-1.25351	-24.8638	3.45798	12.895	0
0.7313	3.01822	-23.6455	7.43179	14.7276	0
0.7320	4.24372	-22.7238	10.1733	17.4629	0
0.7327	3.01822	-24.5566	6.51476	16.2502	0
0.7333	2.40898	-26.3893	1.02211	14.7276	0
0.7340	1.19048	-25.7749	-1.11763	15.024	0
0.7347	-1.25351	-23.0311	-1.11763	13.8113	0
0.7353	-3.99862	-18.4545	-0.200601	13.1915	0
0.7360	-4.29974	-13.878	1.32779	13.1915	0
0.7367	-1.86276	-11.4308	0.716432	11.3589	0
0.7373	-1.55463	-8.08312	0.105077	10.1462	0
0.7380	-7.66111	-1.97046	3.45798	8.92007	0
0.7387	-13.4595	2.90272	4.68069	3.73242	0
0.7393	-13.1513	5.04268	0.410755	-0.538977	0
0.7400	-11.9328	7.48987	-2.94215	0.687196	0
0.7407	-15.5953	11.7592	-0.811957	2.51972	0
0.7413	-17.4231	13.8886	1.32779	1.29355	0
0.7420	-10.7143	13.8886	1.02211	-0.538977	0
0.7427	-1.25351	15.7213	0.410755	-1.45524	0
0.7433	5.16109	16.643	-2.03467	0.0673722	0
0.7440	10.6513	14.8102	-5.08189	2.81616	0
0.7447	14.3138	12.6703	-7.22164	4.04233	0
0.7453	15.2312	9.92646	-8.13867	4.04233	0
0.7460	13.3964	5.65713	-8.4348	4.64868	0
0.7467	8.81658	3.20994	-9.35183	5.25503	0
0.7473	4.24372	3.82439	-7.83299	8.00381	0
0.7480	2.40898	1.99165	-2.34035	12.5851	0
0.7487	2.40898	-3.50657	2.85618	13.8113	0
0.7493	1.49861	-7.46868	3.76366	11.0625	0
0.7500	-0.336136	-8.08312	4.06934	11.0625	0
0.7507	0.273111	-9.90527	2.85618	12.895	0
0.7513	3.01822	-12.6597	0.716432	11.6689	0
0.7520	2.40898	-13.2635	1.63347	12.2752	0
0.7527	-0.0280114	-10.8269	2.5505	15.3339	0
0.7533	0.581236	-9.90527	1.93914	14.1077	0
0.7540	3.01822	-11.738	6.51476	10.1462	0
0.7547	-0.0280114	-11.738	8.96018	8.31373	0
0.7553	-6.74374	-5.63594	1.63347	5.87485	0
0.7560	-10.4062	-0.148314	-2.94215	3.43598	0
0.7567	-12.234	0.158908	-1.11763	2.20981	0
0.7573	-12.234	0.773352	-4.47054	0.983634	0
0.7580	-8.8796	5.04268	-9.65751	-1.76515	0
0.7587	-2.16388	8.40094	-7.52732	-3.89411	0
0.7593	6.68071	11.1447	-6.61028	-5.41672	0
0.7600	15.5323	15.7213	-7.52732	-5.72663	0
0.7607	17.0589	19.694	-5.99893	-7.24924	0
0.7613	12.1779	21.5267	-7.52732	-9.99803	0
0.7620	8.81658	21.5267	-10.2689	-9.08177	0
0.7627	6.68071	21.8234	-6.61028	-7.55916	0
0.7633	3.32635	23.0523	-4.77622	-9.99803	0
0.7640	5.46222	22.745	-5.99893	-9.99803	0
0.7647	6.68071	17.554	-0.200601	-7.24924	0
0.7653	-0.0280114	13.2847	6.82044	-7.55916	0
0.7660	-5.82636	12.9775	6.20908	-7.24924	0
0.7667	-4.91599	10.2337	6.20908	-2.66794	0
0.7673	-3.99862	4.73546	8.04315	-0.848889	0
0.7680	-4.91599	1.3772	4.37501	-2.66794	0
0.7687	-5.82636	-2.27768	1.93914	-0.848889	0
0.7693	-7.35298	-7.7759	4.37501	2.51972	0
0.7700	-6.13449	-10.2125	3.45798	2.20981	0
0.7707	-3.99862	-10.2125	0.410755	0.983634	0
0.7713	-5.82636	-11.4308	0.716432	1.60346	0
0.7720	-7.05186	-13.2635	2.24482	3.12607	0
0.7727	-3.38937	-15.4035	3.45798	4.64868	0
0.7733	-2.16388	-15.0963	5.29205	4.33877	0
0.7740	-4.91599	-12.6597	4.98637	3.43598	0
0.7747	-4.91599	-12.0452	4.37501	2.20981	0
0.7753	-2.16388	-10.8269	5.9034	-0.848889	0
0.7760	0.273111	-5.03209	6.20908	-2.97785	0
0.7767	3.32635	-1.05939	4.37501	-2.3715	0
0.7773	6.37959	-0.752165	1.63347	-2.97785	0
0.7780	5.16109	1.99165	-1.11763	-6.33298	0
0.7787	1.79973	7.48987	-2.94215	-9.08177	0
0.7793	2.7171	11.1447	-1.72899	-11.2242	0
0.7800	6.98883	12.6703	-1.72899	-12.1405	0
0.7807	8.20733	12.363	-4.77622	-10.9143	0
0.7813	5.77034	12.6703	-8.13867	-9.99803	0
0.7820	3.01822	13.8886	-8.13867	-10.9143	0
0.7827	0.273111	12.9775	-5.69325	-10.9143	0
0.7833	-3.08125	12.0664	-2.34035	-12.4369	0
0.7840	-4.29974	13.2847	1.32779	-12.4369	0
0.7847	-3.99862	12.0664	5.59773	-9.08177	0
0.7853	-2.472	6.26098	9.56199	-8.77186	0
0.7860	-0.336136	0.158908	10.7847	-10.3079	0
0.7867	0.273111	-3.8032	9.25631	-5.41672	0
0.7873	-0.336136	-5.32872	5.9034	-2.06159	0
0.7880	1.49861	-6.5576	2.5505	-4.50046	0
0.7887	1.79973	-9.90527	1.63347	-2.66794	0
0.7893	-1.86276	-13.878	2.5505	3.73242	0
0.7900	-3.08125	-16.0179	2.5505	6.4812	0
0.7907	0.581236	-18.1473	1.63347	7.39746	0
0.7913	3.01822	-19.98	3.16185	8.00381	0
0.7920	2.7171	-20.8911	7.12611	5.87485	0
0.7927	3.32635	-19.98	8.96018	5.25503	0
0.7933	2.7171	-19.069	7.12611	5.56494	0
0.7940	-0.945383	-19.069	6.51476	6.17129	0
0.7947	-6.13449	-18.7617	9.25631	8.00381	0
0.7953	-9.48885	-12.6597	10.7847	7.39746	0
0.7960	-10.4062	-5.94316	9.25631	3.43598	0
0.7967	-10.4062	-5.32872	8.04315	1.8999	0
0.7973	-6.74374	-3.50657	6.20908	1.60346	0
0.7980	0.273111	4.42824	3.45798	-2.66794	0
0.7987	3.9356	8.40094	1.02211	-5.72663	0
0.7993	2.7171	8.09372	0.410755	-5.41672	0
0.8000	2.10786	12.363	-0.811957	-3.5842	0
0.8007	2.40898	17.2468	-3.85918	-2.66794	0
0.8013	1.49861	16.0285	-6.91596	-3.89411	0
0.8020	1.79973	15.7213	-7.22164	-5.12028	0
0.8027	2.40898	17.554	-8.13867	-4.81037	0
0.8033	1.49861	16.9502	-11.4916	-4.50046	0
0.8040	2.40898	15.7213	-11.4916	-2.66794	0
0.8047	5.16109	15.1175	-6.61028	-0.229065	0
0.8053	6.68071	10.2337	-4.16486	0.0673722	0
0.8060	6.98883	4.13161	-4.47054	2.51972	0
0.8067	7.90621	1.99165	-1.72899	6.79111	0
0.8073	7.59808	-0.752165	-0.200601	7.39746	0
0.8080	5.16109	-5.32872	-2.03467	7.08755	0
0.8087	4.54484	-7.16146	-2.94215	9.52642	0
0.8093	3.01822	-8.68697	-4.77622	10.1462	0
0.8100	-1.25351	-10.8269	-8.4348	9.52642	0
0.8107	-0.945383	-11.738	-6.91596	12.895	0
0.8113	3.63447	-12.6597	-1.11763	15.6303	0
0.8120	5.16109	-14.4924	1.32779	14.7276	0
0.8127	2.40898	-14.789	1.63347	13.8113	0
0.8133	1.49861	-15.7107	1.63347	14.1077	0
0.8140	1.49861	-15.4035	-2.34035	14.1077	0
0.8147	2.40898	-10.5197	-7.22164	14.1077	0
0.8153	3.01822	-5.94316	-7.83299	12.895	0
0.8160	2.7171	-5.63594	-7.52732	9.22999	0
0.8167	3.63447	-3.8032	-7.52732	6.17129	0
0.8173	4.24372	1.08057	-5.08189	4.95859	0
0.8180	3.32635	5.04268	-4.16486	2.81616	0
0.8187	5.16109	8.40094	-6.91596	0.377284	0
0.8193	6.37959	12.0664	-5.38757	0.377284	0
0.8200	4.24372	14.8102	-2.94215	0.687196	0
0.8207	3.01822	16.643	-5.69325	-0.848889	0
0.8213	1.49861	18.4757	-3.85918	-3.5842	0
0.8220	-1.86276	18.7723	4.68069	-4.81037	0
0.8227	-2.472	17.2468	4.68069	-4.20402	0
0.8233	-1.86276	18.4757	-0.506279	-2.66794	0
0.8240	-4.29974	21.5267	0.716432	-2.66794	0
0.8247	-2.16388	17.8613	0.410755	-1.45524	0
0.8253	5.16109	10.2337	-5.08189	2.81616	0
0.8260	8.81658	7.78649	-5.38757	4.64868	0
0.8267	8.51545	8.09372	-4.47054	3.43598	0
0.8273	8.20733	2.90272	-6.61028	4.95859	0
0.8280	3.32635	-2.89213	-5.38757	8.00381	0
0.8287	-0.0280114	-6.25038	-2.63647	9.22999	0
0.8293	3.32635	-11.738	-1.11763	11.9788	0
0.8300	4.54484	-16.3146	2.5505	14.1077	0
0.8307	0.273111	-17.2362	3.76366	11.9788	0
0.8313	-3.99862	-19.069	0.716432	11.9788	0
0.8320	-5.82636	-20.2873	2.24482	14.7276	0
0.8327	-5.82636	-17.5434	6.51476	13.1915	0
0.8333	-1.86276	-16.6218	7.73747	9.52642	0
0.8340	3.01822	-17.2362	8.34883	9.22999	0
0.8347	8.20733	-13.878	10.1733	9.52642	0
0.8353	14.9231	-10.5197	10.7847	8.00381	0
0.8360	16.7578	-8.08312	10.7847	4.95859	0
0.8367	11.5687	-2.5849	8.96018	2.51972	0
0.8373	7.59808	1.68443	3.16185	2.51972	0
0.8380	6.68071	3.51716	-0.200601	3.73242	0
0.8387	6.07146	7.48987	-1.72899	2.81616	0
0.8393	6.37959	11.7592	-7.52732	-0.848889	0
0.8400	6.37959	12.0664	-12.1029	-3.89411	0
0.8407	3.32635	10.8375	-11.1859	-4.81037	0
0.8413	2.10786	11.1447	-9.65751	-3.89411	0
0.8420	3.9356	12.363	-11.4916	-4.20402	0
0.8427	5.46222	12.9775	-12.4086	-6.03655	0
0.8433	6.98883	11.7592	-9.35183	-7.24924	0
0.8440	8.81658	9.61923	-2.94215	-6.95281	0
0.8447	7.90621	8.09372	1.63347	-4.50046	0
0.8453	6.98883	6.26098	-0.506279	-0.229065	0
0.8460	6.98883	3.82439	-6.61028	3.73242	0
0.8467	5.16109	-0.444942	-7.22164	4.95859	0
0.8473	4.54484	-5.94316	-2.63647	3.73242	0
0.8480	5.16109	-10.8269	0.716432	4.64868	0
0.8487	2.10786	-14.789	1.32779	8.31373	0
0.8493	-1.86276	-16.6218	1.63347	11.9788	0
0.8500	-1.55463	-16.0179	2.24482	11.9788	0
0.8507	-0.336136	-16.0179	2.24482	13.5014	0
0.8513	-0.0280114	-18.7617	1.32779	16.2502	0
0.8520	0.581236	-20.2873	0.716432	15.6303	0
0.8527	-0.945383	-19.069	1.93914	14.1077	0
0.8533	-3.99862	-19.069	2.24482	15.024	0
0.8540	-6.13449	-19.98	0.105077	15.3339	0
0.8547	-6.13449	-16.6218	-1.72899	12.895	0
0.8553	-5.52524	-10.8269	-1.72899	11.6689	0
0.8560	-5.82636	-6.5576	-2.03467	11.0625	0
0.8567	-8.27036	-5.32872	-4.77622	10.4427	0
0.8573	-11.0155	-3.50657	-8.4348	8.92007	0
0.8580	-13.1513	1.08057	-10.5745	6.17129	0
0.8587	-15.2872	5.04268	-7.52732	4.95859	0
0.8593	-16.5127	7.18264	-3.24783	4.64868	0
0.8600	-16.8138	9.31201	-2.63647	2.20981	0
0.8607	-18.9497	11.1447	-2.63647	1.29355	0
0.8613	-19.5589	11.452	-2.34035	2.51972	0
0.8620	-17.7312	12.9775	-5.99893	2.51972	0
0.8627	-17.4231	16.643	-9.35183	3.43598	0
0.8633	-19.2578	16.643	-7.22164	5.87485	0
0.8640	-17.7312	12.9775	-5.69325	5.56494	0
0.8647	-16.8138	10.2337	-4.47054	4.33877	0
0.8653	-19.2578	7.18264	0.410755	5.56494	0
0.8660	-13.4595	2.90272	2.24482	7.39746	0
0.8667	0.273111	-0.444942	-0.200601	8.92007	0
0.8673	6.07146	-3.50657	-0.200601	13.8113	0
0.8680	3.32635	-8.08312	0.716432	17.7728	0
0.8687	1.19048	-10.5197	-0.200601	17.4629	0
0.8693	-1.25351	-12.0452	2.24482	17.4629	0
0.8700	-5.52524	-13.5707	5.59773	19.2954	0
0.8707	-5.52524	-12.0452	5.29205	21.1279	0
0.8713	-5.21712	-11.1342	5.9034	23.2703	0
0.8720	-7.96223	-14.4924	8.6545	24.1866	0
0.8727	-8.57848	-15.7107	8.96018	22.3541	0
0.8733	-6.43561	-13.878	8.96018	21.4378	0
0.8740	-3.08125	-13.5707	11.3961	24.1866	0
0.8747	1.49861	-9.90527	9.86766	24.793	0
0.8753	3.9356	-3.50657	4.37501	19.9152	0
0.8760	4.24372	-1.36661	1.32779	13.8113	0
0.8767	7.29696	-1.67383	1.32779	11.0625	0
0.8773	9.43283	1.99165	0.716432	11.6689	0
0.8780	6.37959	6.5682	-2.03467	11.9788	0
0.8787	4.24372	9.92646	-4.77622	10.1462	0
0.8793	6.98883	12.6703	-5.99893	8.62364	0
0.8800	8.81658	15.4247	-5.08189	8.00381	0
0.8807	7.29696	17.8613	-3.5535	6.4812	0
0.8813	5.46222	19.3868	-2.94215	4.64868	0
0.8820	0.882358	20.0012	-2.94215	4.64868	0
0.8827	-9.48885	20.6051	-4.77622	3.73242	0
0.8833	-19.5589	20.6051	-4.47054	3.73242	0
0.8840	-23.2214	18.4757	-0.200601	6.17129	0
0.8847	-20.7844	15.7213	2.85618	8.92007	0
0.8853	-14.9861	11.1447	1.63347	11.0625	0
0.8860	-4.29974	6.5682	1.63347	12.5851	0
0.8867	5.16109	5.04268	4.37501	13.1915	0
0.8873	6.98883	2.90272	4.68069	12.895	0
0.8880	3.32635	-1.67383	4.37501	13.5014	0
0.8887	-0.945383	-6.25038	5.29205	15.3339	0
0.8893	-3.08125	-9.90527	4.06934	16.8565	0
0.8900	-3.99862	-12.0452	2.24482	16.5466	0
0.8907	-6.74374	-9.90527	3.76366	16.8565	0
0.8913	-7.66111	-8.99419	3.76366	16.2502	0
0.8920	0.273111	-13.2635	0.105077	14.4176	0
0.8927	9.1247	-16.0179	-0.811957	15.6303	0
0.8933	11.2606	-15.4035	-1.11763	16.5466	0
0.8940	10.9594	-12.6597	-3.5535	12.2752	0
0.8947	11.5687	-6.25038	-3.24783	8.00381	0
0.8953	10.0421	-0.752165	-2.03467	8.00381	0
0.8960	6.68071	-0.752165	-3.24783	5.87485	0
0.8967	4.24372	0.773352	-3.24783	0.983634	0
0.8973	1.79973	5.96435	-2.94215	-0.848889	0
0.8980	0.581236	9.31201	-4.16486	-2.3715	0
0.8987	3.9356	11.1447	-2.94215	-4.50046	0
0.8993	8.81658	12.9775	-1.11763	-5.12028	0
0.9000	7.90621	14.8102	-4.77622	-5.72663	0
0.9007	5.16109	15.7213	-6.91596	-9.99803	0
0.9013	5.77034	16.643	-1.11763	-12.4369	0
0.9020	6.37959	16.0285	2.24482	-11.5206	0
0.9027	5.16109	15.4247	-1.11763	-12.1405	0
0.9033	5.16109	16.0285	-2.63647	-16.1019	0
0.9040	4.24372	17.554	0.105077	-16.4119	0
0.9047	5.46222	16.643	0.716432	-11.5206	0
0.9053	8.81658	10.2337	-0.811957	-9.68812	0
0.9060	5.16109	3.82439	-0.506279	-10.9143	0
0.9067	-1.25351	2.90272	-0.506279	-9.08177	0
0.9073	1.49861	0.46613	0.410755	-6.33298	0
0.9080	3.9356	-4.41764	3.16185	-6.03655	0
0.9087	-0.945383	-5.94316	1.63347	-2.97785	0
0.9093	-1.86276	-7.7759	-2.03467	0.983634	0
0.9100	2.10786	-12.0452	-1.11763	-0.229065	0
0.9107	1.49861	-12.6597	0.716432	-1.14533	0
0.9113	-0.945383	-11.738	0.105077	0.377284	0
0.9120	0.581236	-13.5707	0.105077	-0.848889	0
0.9127	1.49861	-14.789	-1.11763	-2.97785	0
0.9133	-0.336136	-14.789	-2.63647	-2.06159	0
0.9140	-0.336136	-15.7107	-0.200601	-2.97785	0
0.9147	3.01822	-13.5707	1.63347	-7.85559	0
0.9153	4.54484	-8.08312	-0.200601	-9.68812	0
0.9160	2.7171	-4.41764	-1.11763	-9.08177	0
0.9167	2.10786	-1.67383	-1.11763	-12.7468	0
0.9173	3.63447	2.90272	-2.94215	-18.5408	0
0.9180	1.49861	6.5682	-3.24783	-20.6833	0
0.9187	-4.60787	9.31201	-2.63647	-20.0634	0
0.9193	-7.05186	13.8886	-2.63647	-21.896	0
0.9200	-6.43561	16.643	-0.811957	-22.8122	0
0.9207	-7.66111	15.7213	0.716432	-20.0634	0
0.9213	-7.66111	16.643	0.105077	-18.8507	0
0.9220	-3.08125	17.554	2.5505	-21.896	0
0.9227	-1.25351	15.7213	4.37501	-22.8122	0
0.9233	-3.08125	15.7213	-0.811957	-20.0634	0
0.9240	-4.91599	16.643	-5.08189	-20.6833	0
0.9247	-7.35298	12.6703	-3.24783	-20.9797	0
0.9253	-9.48885	5.96435	-0.811957	-18.2444	0
0.9260	-7.35298	2.60609	-0.200601	-17.3281	0
0.9267	-5.82636	1.08057	0.716432	-17.3281	0
0.9273	-5.82636	-1.36661	1.32779	-13.0433	0
0.9280	-0.945383	-4.11042	0.716432	-9.99803	0
0.9287	4.24372	-8.99419	-0.200601	-10.9143	0
0.9293	8.20733	-14.1852	-0.506279	-10.3079	0
0.9300	17.0589	-16.0179	-0.200601	-8.77186	0
0.9307	23.4665	-14.789	2.5505	-8.77186	0
0.9313	20.4133	-15.4035	4.98637	-7.85559	0
0.9320	17.0589	-18.7617	4.06934	-7.55916	0
0.9327	17.9763	-19.6728	0.716432	-8.47542	0
0.9333	15.5323	-15.4035	0.410755	-6.33298	0
0.9340	12.7872	-11.738	2.85618	-3.5842	0
0.9347	10.6513	-11.738	3.76366	-6.33298	0
0.9353	3.01822	-10.2125	3.16185	-9.99803	0
0.9360	-3.08125	-5.32872	7.12611	-11.5206	0
0.9367	-3.08125	-2.89213	12.9244	-11.8306	0
0.9373	-4.91599	-1.67383	9.25631	-14.5793	0
0.9380	-6.74374	3.51716	0.410755	-19.4571	0
0.9387	-3.38937	7.48987	-1.72899	-22.2059	0
0.9393	-3.99862	9.31201	0.716432	-21.5995	0
0.9400	-8.27036	13.2847	-2.03467	-20.9797	0
0.9407	-5.21712	15.4247	-6.30461	-21.5995	0
0.9413	-2.16388	12.9775	-5.99893	-22.2059	0
0.9420	-3.38937	12.6703	-3.5535	-22.8122	0
0.9427	-0.336136	13.8886	-0.200601	-21.896	0
0.9433	4.24372	12.0664	3.76366	-19.767	0
0.9440	3.01822	10.2337	3.45798	-17.3281	0
0.9447	1.49861	9.61923	-1.11763	-14.5793	0
0.9453	1.49861	6.26098	-2.94215	-12.1405	0
0.9460	-0.945383	2.90272	-2.34035	-10.9143	0
0.9467	-1.86276	0.46613	-2.03467	-9.08177	0
0.9473	-0.637259	-4.11042	-0.200601	-7.24924	0
0.9480	-0.336136	-9.90527	2.5505	-9.39168	0
0.9487	2.40898	-13.5707	1.63347	-9.99803	0
0.9493	6.07146	-17.2362	0.716432	-4.50046	0
0.9500	5.16109	-18.7617	1.02211	-1.14533	0
0.9507	0.581236	-17.2362	0.716432	-2.97785	0
0.9513	-1.55463	-19.069	-0.200601	-2.3715	0
0.9520	-3.38937	-23.6455	0.105077	0.0673722	0
0.9527	-8.57848	-23.6455	-0.200601	-0.538977	0
0.9533	-11.6247	-19.069	1.32779	-1.76515	0
0.9540	-7.35298	-15.4035	5.29205	-1.14533	0
0.9547	1.19048	-12.3525	5.59773	-1.76515	0
0.9553	9.43283	-9.90527	1.93914	-3.89411	0
0.9560	17.367	-8.68697	1.32779	-6.33298	0
0.9567	21.9399	-7.16146	2.5505	-8.77186	0
0.9573	19.1948	-2.89213	0.410755	-10.3079	0
0.9580	12.4791	1.99165	-5.08189	-10.3079	0
0.9587	5.16109	6.5682	-10.5745	-10.9143	0
0.9593	-3.99862	9.92646	-12.1029	-12.4369	0
0.9600	-10.7143	9.61923	-8.4348	-14.5793	0
0.9607	-12.5421	7.78649	-5.38757	-17.6246	0
0.9613	-14.678	9.01538	-5.99893	-17.3281	0
0.9620	-14.0687	11.1447	-6.61028	-13.3532	0
0.9627	-7.35298	10.8375	-3.85918	-12.4369	0
0.9633	-1.25351	8.40094	0.716432	-14.5793	0
0.9640	-1.25351	5.65713	2.5505	-11.8306	0
0.9647	-2.16388	1.99165	0.105077	-6.33298	0
0.9653	-2.16388	-1.67383	-3.24783	-4.20402	0
0.9660	-2.16388	-3.19935	-4.47054	-4.50046	0
0.9667	-3.99862	-5.32872	-3.85918	-3.5842	0
0.9673	-5.82636	-10.8269	-2.63647	-0.848889	0
0.9680	-3.99862	-14.4924	1.02211	3.12607	0
0.9687	-2.16388	-14.4924	5.9034	3.43598	0
0.9693	-4.60787	-16.929	6.20908	2.81616	0
0.9700	-5.21712	-21.8128	2.24482	6.17129	0
0.9707	-1.55463	-22.7238	0.410755	7.39746	0
0.9713	0.581236	-20.8911	1.32779	3.43598	0
0.9720	-0.637259	-21.5056	0.716432	3.12607	0
0.9727	-1.25351	-22.4272	-0.811957	5.56494	0
0.9733	-0.945383	-20.8911	0.716432	4.64868	0
0.9740	0.273111	-18.4545	5.9034	2.81616	0
0.9747	0.581236	-15.4035	11.7017	0.687196	0
0.9753	0.882358	-13.2635	12.3131	-2.66794	0
0.9760	0.273111	-10.8269	7.12611	-4.50046	0
0.9767	-4.60787	-6.5576	2.24482	-4.50046	0
0.9773	-7.05186	-3.19935	1.63347	-5.41672	0
0.9780	-3.6905	-0.752165	2.5505	-7.24924	0
0.9787	-3.99862	3.82439	0.716432	-10.9143	0
0.9793	-8.57848	6.5682	-2.94215	-13.3532	0
0.9800	-4.29974	5.04268	-4.77622	-12.4369	0
0.9807	5.16109	7.48987	-4.77622	-12.4369	0
0.9813	10.6513	12.6703	-5.69325	-14.5793	0
0.9820	15.2312	12.0664	-5.99893	-11.8306	0
0.9827	13.7046	9.01538	-4.77622	-8.16551	0
0.9833	4.54484	7.78649	-5.38757	-10.3079	0
0.9840	0.581236	5.3499	-8.4348	-11.5206	0
0.9847	4.24372	2.90272	-9.35183	-8.77186	0
0.9853	5.16109	1.08057	-6.91596	-7.24924	0
0.9860	3.32635	-4.11042	-3.24783	-7.24924	0
0.9867	5.16109	-8.99419	0.105077	-5.41672	0
0.9873	9.73395	-11.1342	0.716432	-1.76515	0
0.9880	8.51545	-14.789	-0.200601	0.983634	0
0.9887	2.40898	-18.1473	-0.200601	0.983634	0
0.9893	0.882358	-19.3656	0.716432	1.8999	0
0.9900	4.24372	-23.3383	3.45798	6.17129	0
0.9907	1.79973	-26.0821	5.29205	7.08755	0
0.9913	-4.60787	-24.8638	3.45798	4.04233	0
0.9920	-7.35298	-24.5566	1.02211	4.95859	0
0.9927	-8.8796	-23.9527	1.63347	7.70738	0
0.9933	-8.8796	-19.98	1.63347	6.4812	0
0.9940	-5.82636	-19.069	2.5505	4.64868	0
0.9947	-6.13449	-19.069	6.51476	3.43598	0
0.9953	-10.0981	-14.1852	7.12611	0.377284	0
0.9960	-12.234	-7.7759	4.37501	-2.3715	0
0.9967	-13.7606	-3.50657	5.29205	-3.5842	0
0.9973	-15.2872	-1.67383	6.20908	-6.33298	0
0.9980	-14.678	0.158908	0.410755	-8.16551	0
0.9987	-11.3236	3.82439	-2.63647	-8.16551	0
0.9993	-3.08125	7.48987	0.410755	-9.08177	0
1.0000	7.90621	8.70816	-0.200601	-10.9143	0
1.0007	10.6513	9.31201	-5.08189	-9.99803	0
1.0013	3.9356	11.1447	-7.52732	-8.16551	0
1.0020	0.882358	11.7592	-3.24783	-9.68812	0
1.0027	2.7171	12.9775	2.24482	-11.5206	0
1.0033	1.79973	14.503	3.45798	-8.16551	0
1.0040	0.581236	12.9775	2.85618	-4.20402	0
1.0047	2.40898	8.09372	5.29205	-3.5842	0
1.0053	3.63447	3.20994	3.76366	-2.66794	0
1.0060	4.24372	1.68443	-0.811957	-0.848889	0
1.0067	3.32635	3.82439	-1.11763	1.8999	0
1.0073	0.581236	1.99165	0.410755	5.56494	0
1.0080	-0.0280114	-4.41764	-0.506279	7.70738	0
1.0087	1.49861	-8.08312	-0.200601	8.00381	0
1.0093	2.10786	-9.60864	-0.506279	8.62364	0
1.0100	3.32635	-11.738	-0.506279	10.7526	0
1.0107	5.16109	-12.6597	1.63347	11.6689	0
1.0113	6.07146	-12.6597	1.02211	11.9788	0
1.0120	7.59808	-13.2635	0.105077	11.9788	0
1.0127	7.29696	-11.738	4.37501	12.5851	0
1.0133	4.85297	-9.30142	7.43179	12.895	0
1.0140	5.16109	-8.08312	5.29205	10.7526	0
1.0147	5.46222	-4.72487	6.82044	8.31373	0
1.0153	1.49861	-0.148314	9.86766	8.62364	0
1.0160	-1.25351	1.3772	5.9034	8.31373	0
1.0167	0.581236	3.51716	-0.200601	6.79111	0
1.0173	1.19048	10.2337	-1.11763	5.87485	0
1.0180	1.19048	15.1175	-0.200601	3.73242	0
1.0187	1.49861	15.7213	-2.03467	2.81616	0
1.0193	-0.336136	16.3357	-6.91596	4.33877	0
1.0200	-3.38937	17.8613	-12.1029	2.81616	0
1.0207	-3.99862	19.3868	-14.2331	-0.848889	0
1.0213	-4.29974	21.2195	-13.02	-1.45524	0
1.0220	-5.82636	21.8234	-9.04615	-1.76515	0
1.0227	-4.91599	20.0012	-3.5535	-1.76515	0
1.0233	-0.336136	20.9123	1.93914	1.60346	0
1.0240	3.01822	22.1306	6.20908	6.4812	0
1.0247	-0.336136	17.554	4.68069	9.22999	0
1.0253	-3.99862	12.9775	-0.200601	9.52642	0
1.0260	-2.78013	11.7592	-0.200601	9.52642	0
1.0267	-1.25351	6.87542	4.37501	11.0625	0
1.0273	-2.472	0.158908	3.76366	14.7276	0
1.0280	-2.16388	-1.05939	1.63347	18.0827	0
1.0287	-1.55463	-1.97046	2.24482	19.2954	0
1.0293	-2.472	-7.16146	3.45798	18.999	0
1.0300	-2.16388	-10.8269	5.9034	21.1279	0
1.0307	-1.25351	-10.8269	8.34883	23.8767	0
1.0313	-3.08125	-10.2125	6.20908	22.9604	0
1.0320	-3.99862	-10.8269	3.45798	19.9152	0
1.0327	-3.6905	-10.8269	3.76366	20.818	0
1.0333	-4.29974	-10.5197	2.5505	21.4378	0
1.0340	-5.21712	-7.46868	1.02211	18.3791	0
1.0347	-5.82636	-2.5849	0.716432	14.7276	0
1.0353	-7.35298	0.158908	-2.34035	12.5851	0
1.0360	-3.08125	1.68443	-7.52732	9.83634	0
1.0367	6.37959	5.65713	-9.04615	7.70738	0
1.0373	9.73395	10.2337	-9.04615	6.79111	0
1.0380	8.20733	11.7592	-11.4916	5.87485	0
1.0387	10.3432	12.0664	-13.3256	4.64868	0
1.0393	10.0421	14.1958	-11.7973	3.73242	0
1.0400	5.46222	15.1175	-10.2689	1.60346	0
1.0407	4.54484	14.8102	-11.7973	-0.848889	0
1.0413	6.07146	16.0285	-11.1859	-1.76515	0
1.0420	6.37959	17.554	-5.69325	0.0673722	0
1.0427	6.98883	16.9502	-2.34035	1.8999	0
1.0433	5.16109	15.7213	-2.94215	0.983634	0
1.0440	-1.86276	13.2847	-3.5535	0.0673722	0
1.0447	-6.13449	8.40094	-4.77622	1.60346	0
1.0453	-9.79697	3.20994	-6.61028	3.73242	0
1.0460	-16.2046	-1.05939	-5.69325	4.64868	0
1.0467	-19.5589	-6.25038	-3.5535	6.4812	0
1.0473	-18.3404	-9.90527	-2.63647	9.83634	0
1.0480	-15.8964	-10.2125	-0.200601	11.0625	0
1.0487	-12.234	-11.738	5.29205	11.6689	0
1.0493	-9.18773	-15.0963	9.86766	13.8113	0
1.0500	-8.27036	-15.7107	9.86766	14.1077	0
1.0507	-5.82636	-16.929	8.96018	11.9788	0
1.0513	-3.99862	-19.6728	8.6545	11.6689	0
1.0520	-3.6905	-18.1473	6.51476	12.5851	0
1.0527	-1.55463	-14.4924	4.68069	11.0625	0
1.0533	0.581236	-15.4035	5.9034	10.1462	0
1.0540	0.581236	-13.878	4.06934	11.6689	0
1.0547	2.7171	-7.16146	-1.72899	9.52642	0
1.0553	3.32635	-5.03209	-3.85918	4.64868	0
1.0560	0.581236	-5.63594	-2.94215	3.43598	0
1.0567	1.19048	-1.36661	-5.08189	2.20981	0
1.0573	3.32635	4.13161	-6.61028	-2.66794	0
1.0580	1.49861	5.65713	-4.77622	-5.12028	0
1.0587	-0.336136	7.48987	-2.34035	-3.5842	0
1.0593	-0.637259	10.2337	-0.811957	-4.50046	0
1.0600	-3.6905	8.40094	-2.03467	-7.85559	0
1.0607	-5.82636	8.40094	-4.16486	-7.85559	0
1.0613	-3.99862	12.9775	-2.94215	-7.24924	0
1.0620	-2.16388	15.7213	-2.03467	-9.08177	0
1.0627	-2.78013	12.363	-3.24783	-9.39168	0
1.0633	-4.91599	10.2337	-2.94215	-7.55916	0
1.0640	-6.74374	10.2337	-4.47054	-5.12028	0
1.0647	-4.91599	9.31201	-7.52732	-2.66794	0
1.0653	-3.6905	5.65713	-5.38757	-1.45524	0
1.0660	-5.82636	0.773352	-1.72899	-0.848889	0
1.0667	-8.57848	-1.67383	-1.72899	1.29355	0
1.0673	-12.234	-4.11042	-0.811957	3.12607	0
1.0680	-15.8964	-9.30142	1.02211	4.64868	0
1.0687	-14.0687	-12.3525	1.93914	4.95859	0
1.0693	-6.43561	-12.0452	5.29205	3.73242	0
1.0700	2.10786	-15.4035	9.56199	3.12607	0
1.0707	11.8698	-18.7617	9.86766	4.64868	0
1.0713	20.4133	-17.2362	9.56199	4.33877	0
1.0720	19.5029	-17.5434	9.56199	3.12607	0
1.0727	14.0057	-20.2873	8.34883	4.04233	0
1.0733	12.4791	-16.929	6.20908	3.73242	0
1.0740	13.0953	-10.5197	4.37501	0.687196	0
1.0747	11.2606	-8.08312	4.37501	-0.538977	0
1.0753	9.43283	-6.25038	4.68069	-0.229065	0
1.0760	10.6513	-2.27768	1.93914	-2.97785	0
1.0767	11.5687	1.08057	-0.506279	-6.03655	0
1.0773	10.9594	3.82439	0.716432	-6.6429	0
1.0780	10.9594	8.09372	2.85618	-8.16551	0
1.0787	10.9594	11.7592	4.37501	-9.99803	0
1.0793	6.98883	13.8886	4.06934	-10.9143	0
1.0800	3.01822	15.1175	0.410755	-12.1405	0
1.0807	2.7171	15.1175	-2.03467	-15.1857	0
1.0813	3.32635	13.8886	-0.811957	-15.1857	0
1.0820	2.40898	14.503	-1.11763	-13.0433	0
1.0827	3.9356	14.503	-0.506279	-14.5793	0
1.0833	6.07146	11.452	1.63347	-17.0182	0
1.0840	4.85297	9.61923	0.716432	-13.9595	0
1.0847	2.7171	8.40094	0.105077	-9.68812	0
1.0853	2.40898	5.3499	4.98637	-7.24924	0
1.0860	2.7171	3.51716	7.43179	-3.28776	0
1.0867	1.49861	-0.752165	3.76366	-0.848889	0
1.0873	1.79973	-10.2125	0.105077	-1.45524	0
1.0880	4.24372	-13.878	0.410755	-0.848889	0
1.0887	4.24372	-11.4308	1.63347	0.0673722	0
1.0893	0.581236	-13.878	1.63347	0.377284	0
1.0900	-0.336136	-16.929	2.5505	3.73242	0
1.0907	0.581236	-14.789	4.37501	9.22999	0
1.0913	0.273111	-14.4924	4.98637	9.22999	0
1.0920	-0.945383	-15.7107	6.82044	4.95859	0
1.0927	-1.86276	-15.0963	12.9244	2.51972	0
1.0933	-3.6905	-17.2362	14.7585	2.20981	0
1.0940	-6.43561	-18.1473	9.25631	0.983634	0
1.0947	-11.3236	-12.0452	8.04315	-1.76515	0
1.0953	-14.9861	-5.94316	11.7017	-4.20402	0
1.0960	-14.3768	-2.5849	8.6545	-4.50046	0
1.0967	-10.4062	0.158908	3.45798	-5.72663	0
1.0973	-1.55463	1.99165	3.45798	-8.47542	0
1.0980	11.2606	4.73546	2.24482	-8.47542	0
1.0987	16.4497	11.452	-1.11763	-8.16551	0
1.0993	8.81658	14.8102	-2.94215	-11.5206	0
1.1000	2.40898	13.5919	-4.77622	-12.7468	0
1.1007	4.85297	13.8886	-6.61028	-10.6044	0
1.1013	7.90621	16.0285	-7.83299	-9.39168	0
1.1020	6.98883	16.643	-9.04615	-9.99803	0
1.1027	6.37959	16.9502	-8.74048	-8.47542	0
1.1033	5.46222	17.2468	-7.52732	-6.03655	0
1.1040	1.79973	13.8886	-8.74048	-6.03655	0
1.1047	-0.945383	7.78649	-8.13867	-7.85559	0
1.1053	0.581236	4.13161	-3.24783	-7.24924	0
1.1060	2.40898	1.68443	-0.811957	-2.66794	0
1.1067	3.9356	-2.89213	0.716432	0.983634	0
1.1073	5.46222	-8.08312	3.76366	0.983634	0
1.1080	4.24372	-10.8269	3.45798	0.0673722	0
1.1087	-0.0280114	-13.5707	0.716432	0.983634	0
1.1093	-2.472	-16.0179	-0.200601	2.81616	0
1.1100	-3.08125	-17.5434	-1.42331	3.73242	0
1.1107	-4.29974	-19.3656	-3.85918	6.17129	0
1.1113	-3.99862	-20.2873	-3.24783	8.62364	0
1.1120	-1.25351	-17.2362	-3.24783	8.31373	0
1.1127	-2.16388	-15.0963	-5.69325	6.4812	0
1.1133	-5.21712	-15.7107	-7.52732	6.4812	0
1.1140	-3.08125	-13.878	-6.61028	5.87485	0
1.1147	2.7171	-8.99419	-5.99893	3.73242	0
1.1153	2.40898	-5.03209	-5.69325	2.81616	0
1.1160	-1.55463	-1.97046	-1.42331	0.983634	0
1.1167	-3.08125	1.08057	4.68069	-3.5842	0
1.1173	-2.78013	4.42824	3.45798	-7.24924	0
1.1180	-2.16388	8.09372	-1.11763	-8.16551	0
1.1187	-0.945383	9.61923	0.105077	-7.24924	0
1.1193	-2.16388	10.5409	1.63347	-6.33298	0
1.1200	-4.91599	12.6703	-1.11763	-6.03655	0
1.1207	-3.38937	12.9775	-1.11763	-6.95281	0
1.1213	0.581236	12.363	1.63347	-7.24924	0
1.1220	2.40898	14.1958	1.63347	-6.6429	0
1.1227	4.24372	14.1958	1.93914	-7.24924	0
1.1233	4.54484	12.363	2.5505	-8.16551	0
1.1240	-0.637259	10.8375	2.24482	-6.33298	0
1.1247	-6.74374	7.48987	4.06934	-2.97785	0
1.1253	-5.82636	3.82439	6.20908	-1.45524	0
1.1260	-2.78013	2.60609	3.76366	0.0673722	0
1.1267	-2.78013	-0.752165	2.5505	5.56494	0
1.1273	-4.29974	-5.32872	5.9034	9.83634	0
1.1280	-7.35298	-6.5576	7.43179	7.70738	0
1.1287	-11.3236	-9.90527	4.06934	5.87485	0
1.1293	-10.4062	-16.3146	0.716432	8.31373	0
1.1300	-7.05186	-18.7617	3.45798	10.1462	0
1.1307	-7.05186	-17.2362	8.34883	11.3589	0
1.1313	-6.43561	-18.1473	7.12611	14.1077	0
1.1320	1.79973	-19.3656	2.24482	14.4176	0
1.1327	10.9594	-18.4545	0.716432	12.895	0
1.1333	16.4497	-17.8401	0.716432	11.9788	0
1.1340	19.804	-16.3146	-2.34035	8.00381	0
1.1347	17.9763	-12.6597	-4.77622	3.43598	0
1.1353	14.0057	-9.60864	-5.08189	3.73242	0
1.1360	15.2312	-8.08312	-3.85918	5.87485	0
1.1367	14.3138	-2.5849	-1.42331	3.73242	0
1.1373	8.51545	3.20994	-2.94215	-1.14533	0
1.1380	5.16109	3.82439	-5.69325	-2.97785	0
1.1387	3.32635	4.73546	-3.85918	-1.76515	0
1.1393	-2.78013	7.48987	-0.200601	-2.97785	0
1.1400	-3.99862	7.18264	-1.11763	-7.24924	0
1.1407	-1.25351	6.5682	-0.200601	-10.3079	0
1.1413	-1.55463	8.70816	2.5505	-8.77186	0
1.1420	-2.16388	7.48987	-0.506279	-5.41672	0
1.1427	-0.336136	6.5682	-4.77622	-3.5842	0
1.1433	-1.86276	7.48987	-5.08189	-2.97785	0
1.1440	-3.08125	4.13161	-6.30461	-1.14533	0
1.1447	-0.0280114	-0.752165	-9.65751	0.983634	0
1.1453	0.882358	-0.752165	-9.35183	0.983634	0
1.1460	-0.945383	-2.5849	-7.52732	1.8999	0
1.1467	0.581236	-7.7759	-4.47054	7.39746	0
1.1473	2.40898	-11.4308	1.63347	11.9788	0
1.1480	-0.0280114	-14.789	5.9034	11.0625	0
1.1487	-2.472	-17.8401	5.9034	10.1462	0
1.1493	0.273111	-17.2362	9.56199	11.0625	0
1.1500	3.32635	-17.2362	15.9717	12.895	0
1.1507	0.581236	-19.3656	17.8057	15.6303	0
1.1513	-2.472	-19.3656	16.8887	15.3339	0
1.1520	-1.86276	-19.98	14.1472	11.9788	0
1.1527	-1.86276	-20.2873	8.6545	10.1462	0
1.1533	-3.99862	-17.2362	4.37501	10.1462	0
1.1540	-5.21712	-15.4035	1.93914	10.1462	0
1.1547	-5.21712	-15.7107	-2.94215	9.22999	0
1.1553	-4.91599	-10.5197	-8.74048	9.22999	0
1.1560	-3.6905	-3.8032	-9.96319	8.31373	0
1.1567	-3.08125	-1.67383	-9.35183	7.08755	0
1.1573	-2.472	1.08057	-8.4348	5.56494	0
1.1580	-2.16388	5.04268	-5.38757	2.81616	0
1.1587	-3.99862	7.18264	-1.11763	-0.229065	0
1.1593	-5.52524	10.2337	0.105077	-2.66794	0
1.1600	-2.78013	13.8886	0.410755	-2.66794	0
1.1607	-0.0280114	14.8102	1.02211	-2.66794	0
1.1613	1.49861	13.2847	1.32779	-3.5842	0
1.1620	5.16109	12.9775	0.105077	-3.28776	0
1.1627	7.90621	11.7592	-0.506279	-1.76515	0
1.1633	4.24372	9.92646	-1.11763	-2.06159	0
1.1640	1.49861	8.40094	-2.34035	-2.3715	0
1.1647	3.9356	5.3499	-4.16486	1.60346	0
1.1653	4.24372	1.99165	-3.24783	4.95859	0
1.1660	0.273111	0.158908	-0.811957	4.95859	0
1.1667	-1.86276	-3.8032	-1.11763	5.25503	0
1.1673	-1.86276	-10.2125	-3.24783	8.00381	0
1.1680	-2.16388	-12.6597	-4.77622	10.1462	0
1.1687	-0.336136	-11.738	-4.77622	8.92007	0
1.1693	1.49861	-13.5707	-2.94215	6.79111	0
1.1700	1.49861	-16.6218	-1.11763	8.62364	0
1.1707	2.40898	-17.5434	-2.03467	11.9788	0
1.1713	2.7171	-18.7617	-1.72899	11.0625	0
1.1720	1.49861	-19.98	-1.11763	9.22999	0
1.1727	2.40898	-19.069	-4.47054	9.83634	0
1.1733	5.16109	-16.6218	-5.69325	8.31373	0
1.1740	6.07146	-11.738	-2.03467	6.17129	0
1.1747	6.98883	-6.25038	-1.11763	6.4812	0
1.1753	10.3432	-1.97046	-2.63647	6.4812	0
1.1760	10.6513	0.158908	0.105077	4.04233	0
1.1767	7.90621	1.99165	2.24482	0.983634	0
1.1773	4.54484	3.51716	-1.11763	-1.76515	0
1.1780	0.581236	6.5682	-5.99893	-1.76515	0
1.1787	-2.78013	10.5409	-11.1859	-1.14533	0
1.1793	-3.6905	13.8886	-16.9842	-4.20402	0
1.1800	-3.38937	16.3357	-20.3371	-7.85559	0
1.1807	-3.99862	18.4757	-21.8655	-6.33298	0
1.1813	-3.99862	19.0796	-23.0882	-2.97785	0
1.1820	-3.99862	17.8613	-23.6996	-3.5842	0
1.1827	-3.99862	15.1175	-22.7826	-6.95281	0
1.1833	-5.21712	11.7592	-20.0315	-5.72663	0
1.1840	-7.66111	9.92646	-16.6785	-0.538977	0
1.1847	-12.8502	7.48987	-16.0672	2.20981	0
1.1853	-20.1752	1.99165	-14.8445	1.8999	0
1.1860	-22.6122	-1.97046	-8.4348	5.56494	0
1.1867	-18.0323	-0.148314	-3.85918	10.7526	0
1.1873	-15.8964	-1.67383	-3.5535	10.1462	0
1.1880	-19.5589	-8.37975	-1.72899	9.22999	0
1.1887	-17.7312	-12.6597	1.63347	11.9788	0
1.1893	-10.0981	-13.2635	3.76366	12.895	0
1.1900	-6.13449	-14.789	7.12611	11.9788	0
1.1907	-7.05186	-16.3146	8.96018	12.2752	0
1.1913	-7.35298	-16.3146	5.9034	11.6689	0
1.1920	-3.08125	-18.4545	3.16185	10.1462	0
1.1927	4.54484	-19.069	3.16185	11.9788	0
1.1933	10.0421	-14.4924	2.5505	12.895	0
1.1940	12.1779	-10.2125	1.02211	8.62364	0
1.1947	17.0589	-8.08312	0.105077	6.4812	0
1.1953	25.3013	-4.41764	0.716432	7.70738	0
1.1960	28.0464	0.158908	1.63347	5.56494	0
1.1967	24.0758	3.51716	0.716432	1.29355	0
1.1973	17.9763	6.87542	1.93914	1.8999	0
1.1980	13.0953	10.2337	5.59773	2.81616	0
1.1987	8.81658	12.9775	6.20908	0.0673722	0
1.1993	4.85297	14.503	3.16185	-2.66794	0
1.2000	1.79973	14.503	1.32779	-4.20402	0
1.2007	-0.336136	13.8886	-0.200601	-4.81037	0
1.2013	-3.38937	14.1958	-2.03467	-3.5842	0
1.2020	-7.05186	12.6703	-1.11763	-1.76515	0
1.2027	-10.4062	10.2337	1.32779	-1.45524	0
1.2033	-13.1513	11.1447	2.24482	-1.45524	0
1.2040	-10.7143	10.5409	4.06934	-0.848889	0
1.2047	-1.55463	6.26098	7.73747	0.377284	0
1.2053	7.90621	1.99165	8.96018	2.81616	0
1.2060	11.5687	-0.444942	6.20908	5.56494	0
1.2067	8.81658	-3.50657	3.45798	9.52642	0
1.2073	7.59808	-7.16146	4.37501	12.895	0
1.2080	9.43283	-11.4308	5.29205	11.9788	0
1.2087	10.6513	-13.878	6.20908	11.3589	0
1.2093	8.81658	-13.878	8.96018	15.6303	0
1.2100	6.98883	-15.0963	10.1733	18.0827	0
1.2107	4.54484	-16.6218	5.9034	16.5466	0
1.2113	2.7171	-16.3146	1.63347	15.6303	0
1.2120	4.24372	-17.2362	1.63347	14.7276	0
1.2127	6.37959	-19.069	0.716432	13.5014	0
1.2133	5.16109	-16.3146	-3.5535	13.8113	0
1.2140	3.9356	-10.8269	-5.69325	12.895	0
1.2147	3.63447	-7.46868	-2.94215	9.52642	0
1.2153	0.882358	-4.41764	-1.11763	7.08755	0
1.2160	-0.945383	-0.752165	-1.72899	5.56494	0
1.2167	-1.25351	1.99165	-2.34035	6.4812	0
1.2173	-3.99862	5.04268	-2.03467	7.39746	0
1.2180	-6.43561	8.40094	-1.42331	4.64868	0
1.2187	-5.52524	11.452	1.32779	1.29355	0
1.2193	-7.66111	13.8886	4.06934	0.983634	0
1.2200	-11.6247	14.1958	2.5505	-0.229065	0
1.2207	-8.57848	15.7213	0.410755	-2.66794	0
1.2213	-3.08125	18.7723	0.716432	-2.06159	0
1.2220	-5.21712	17.8613	-0.811957	0.983634	0
1.2227	-8.8796	14.8102	-3.85918	3.43598	0
1.2233	-7.05186	15.7213	-2.94215	0.687196	0
1.2240	-5.82636	14.8102	0.410755	-2.3715	0
1.2247	-5.82636	8.09372	-0.506279	0.983634	0
1.2253	-3.6905	2.29887	-2.34035	5.56494	0
1.2260	-3.08125	-1.67383	-0.200601	4.33877	0
1.2267	-3.38937	-4.41764	1.32779	4.33877	0
1.2273	-1.55463	-6.25038	1.02211	7.70738	0
1.2280	-0.336136	-9.30142	1.63347	9.22999	0
1.2287	-1.25351	-13.878	1.02211	8.31373	0
1.2293	-0.637259	-14.789	-0.200601	8.31373	0
1.2300	-2.16388	-16.6218	0.716432	8.62364	0
1.2307	-5.52524	-20.8911	0.410755	9.52642	0
1.2313	-4.91599	-20.2873	-0.200601	8.92007	0
1.2320	-4.29974	-16.3146	3.16185	7.39746	0
1.2327	-5.82636	-16.3146	6.20908	6.4812	0
1.2333	-3.6905	-16.3146	4.06934	5.56494	0
1.2340	0.273111	-10.8269	1.32779	2.81616	0
1.2347	-1.25351	-5.32872	0.410755	1.29355	0
1.2353	-3.38937	-3.50657	-0.811957	-0.848889	0
1.2360	-2.78013	-0.148314	-2.03467	-3.5842	0
1.2367	-4.60787	4.73546	-3.24783	-6.03655	0
1.2373	-8.8796	4.13161	-6.61028	-9.39168	0
1.2380	-9.79697	4.42824	-7.83299	-12.7468	0
1.2387	-9.48885	11.1447	-5.38757	-12.4369	0
1.2393	-9.48885	13.8886	-3.5535	-12.1405	0
1.2400	-7.05186	11.1447	-2.03467	-13.6631	0
1.2407	-3.99862	12.6703	-0.200601	-13.6631	0
1.2413	-5.52524	14.8102	-1.42331	-14.2694	0
1.2420	-7.96223	11.1447	-3.24783	-14.5793	0
1.2427	-7.05186	9.01538	-3.24783	-13.6631	0
1.2433	-5.52524	10.2337	-4.77622	-14.2694	0
1.2440	-6.13449	8.40094	-5.99893	-14.8758	0
1.2447	-5.82636	7.18264	-3.85918	-13.0433	0
1.2453	-3.99862	5.65713	-0.811957	-10.9143	0
1.2460	-4.29974	-1.05939	0.716432	-9.39168	0
1.2467	-4.91599	-6.25038	3.45798	-6.33298	0
1.2473	-2.16388	-5.63594	4.06934	-4.81037	0
1.2480	-0.637259	-8.08312	2.5505	-7.55916	0
1.2487	-0.945383	-14.1852	4.06934	-8.16551	0
1.2493	-0.336136	-16.0179	7.73747	-4.50046	0
1.2500	-0.637259	-14.4924	8.04315	-3.28776	0
1.2507	-1.55463	-15.4035	5.59773	-6.6429	0
1.2513	0.581236	-16.3146	3.76366	-8.16551	0
1.2520	1.49861	-15.4035	1.63347	-6.33298	0
1.2527	-0.945383	-14.4924	1.32779	-6.33298	0
1.2533	-2.16388	-13.5707	1.02211	-10.3079	0
1.2540	-2.78013	-9.30142	-1.42331	-12.7468	0
1.2547	-3.08125	-5.03209	-2.94215	-13.9595	0
1.2553	1.49861	-4.11042	-0.200601	-15.4956	0
1.2560	5.77034	-0.752165	1.63347	-15.4956	0
1.2567	3.9356	6.26098	-2.03467	-15.792	0
1.2573	3.63447	10.2337	-3.24783	-18.8507	0
1.2580	7.90621	11.7592	0.716432	-21.5995	0
1.2587	10.6513	16.0285	2.5505	-21.5995	0
1.2593	11.8698	19.3868	-1.11763	-23.7285	0
1.2600	13.3964	17.554	-3.24783	-28.6197	0
1.2607	10.9594	16.643	-1.11763	-29.8324	0
1.2613	6.37959	17.554	0.105077	-26.7872	0
1.2620	3.32635	17.8613	-0.200601	-26.4773	0
1.2627	-0.336136	17.8613	-0.200601	-26.7872	0
1.2633	-7.96223	16.643	-0.811957	-24.6447	0
1.2640	-14.3768	12.6703	-2.34035	-22.5158	0
1.2647	-14.0687	9.31201	-0.811957	-22.2059	0
1.2653	-9.18773	6.26098	1.63347	-20.9797	0
1.2660	-1.55463	3.20994	1.93914	-18.5408	0
1.2667	11.8698	0.158908	4.37501	-16.4119	0
1.2673	23.7746	-5.32872	7.43179	-13.6631	0
1.2680	22.5562	-9.60864	4.68069	-9.99803	0
1.2687	15.5323	-8.99419	4.06934	-9.99803	0
1.2693	12.4791	-8.99419	7.43179	-11.8306	0
1.2700	8.81658	-11.738	5.59773	-10.9143	0
1.2707	5.16109	-11.1342	1.63347	-8.77186	0
1.2713	7.29696	-8.37975	2.5505	-9.99803	0
1.2720	8.51545	-9.30142	2.85618	-11.5206	0
1.2727	3.9356	-9.90527	1.63347	-9.68812	0
1.2733	2.10786	-7.16146	4.37501	-9.68812	0
1.2740	-0.336136	-4.41764	6.20908	-14.5793	0
1.2747	-7.96223	-0.752165	4.37501	-17.9345	0
1.2753	-10.0981	3.82439	5.29205	-16.4119	0
1.2760	-3.99862	7.48987	8.04315	-15.4956	0
1.2767	0.581236	10.5409	7.43179	-18.8507	0
1.2773	5.16109	12.6703	4.37501	-20.9797	0
1.2780	12.4791	13.2847	2.5505	-20.0634	0
1.2787	13.0953	13.8886	2.5505	-20.9797	0
1.2793	7.29696	14.8102	0.716432	-25.2511	0
1.2800	4.54484	15.4247	-1.42331	-25.8709	0
1.2807	3.32635	17.554	0.716432	-22.8122	0
1.2813	2.7171	17.8613	3.76366	-21.896	0
1.2820	5.16109	16.0285	4.37501	-22.2059	0
1.2827	8.20733	17.2468	5.59773	-20.9797	0
1.2833	8.20733	18.1685	5.29205	-19.4571	0
1.2840	7.29696	12.9775	-1.11763	-20.0634	0
1.2847	7.59808	6.87542	-1.72899	-20.0634	0
1.2853	8.81658	5.04268	4.37501	-18.2444	0
1.2860	8.81658	2.60609	5.29205	-14.8758	0
1.2867	6.37959	-1.67383	1.63347	-12.7468	0
1.2873	4.85297	-4.72487	0.716432	-13.6631	0
1.2880	7.59808	-8.99419	-1.11763	-12.7468	0
1.2887	10.9594	-13.5707	-3.5535	-9.68812	0
1.2893	10.3432	-13.878	-1.11763	-9.08177	0
1.2900	8.20733	-14.4924	1.32779	-9.99803	0
1.2907	7.90621	-18.1473	1.02211	-7.24924	0
1.2913	6.07146	-18.1473	1.63347	-5.72663	0
1.2920	0.882358	-14.4924	0.105077	-8.47542	0
1.2927	-5.52524	-13.2635	-3.24783	-9.39168	0
1.2933	-11.0155	-12.3525	-2.63647	-8.16551	0
1.2940	-12.8502	-8.08312	3.16185	-8.47542	0
1.2947	-9.48885	-3.19935	6.82044	-9.68812	0
1.2953	-7.66111	0.46613	4.37501	-11.2242	0
1.2960	-8.57848	2.29887	0.716432	-14.2694	0
1.2967	-7.35298	2.60609	-0.200601	-17.0182	0
1.2973	-3.99862	5.65713	-1.42331	-17.3281	0
1.2980	-2.16388	11.452	-4.77622	-17.0182	0
1.2987	-3.38937	13.2847	-5.69325	-17.3281	0
1.2993	-6.13449	11.7592	-4.77622	-18.2444	0
1.3000	-6.74374	12.0664	-4.77622	-18.5408	0
1.3007	-3.38937	12.9775	-5.38757	-19.1472	0
1.3013	-2.16388	13.2847	-6.30461	-18.5408	0
1.3020	-2.78013	13.2847	-6.30461	-16.1019	0
1.3027	-0.945383	12.0664	-5.69325	-15.1857	0
1.3033	-0.945383	9.31201	-6.91596	-14.8758	0
1.3040	-3.08125	6.26098	-8.13867	-10.9143	0
1.3047	-0.637259	2.90272	-3.85918	-7.24924	0
1.3053	3.63447	-0.752165	-0.811957	-6.6429	0
1.3060	1.49861	-2.5849	-2.94215	-2.66794	0
1.3067	-2.16388	-4.72487	-3.5535	2.81616	0
1.3073	-3.99862	-8.68697	-3.24783	2.81616	0
1.3080	-5.52524	-12.9669	-6.61028	1.29355	0
1.3087	-4.29974	-16.3146	-4.77622	3.12607	0
1.3093	-1.25351	-19.069	2.24482	3.73242	0
1.3100	-0.945383	-22.7238	3.45798	3.73242	0
1.3107	-0.945383	-26.0821	0.410755	5.56494	0
1.3113	-0.637259	-26.3893	-1.42331	6.79111	0
1.3120	-4.60787	-22.7238	-0.506279	6.4812	0
1.3127	-7.96223	-20.2873	1.63347	5.56494	0
1.3133	-5.52524	-20.5945	1.63347	3.73242	0
1.3140	-1.86276	-17.2362	-0.811957	2.81616	0
1.3147	-2.78013	-10.8269	-0.200601	3.73242	0
1.3153	-6.13449	-8.37975	-0.200601	4.33877	0
1.3160	-8.8796	-7.16146	-3.5535	2.20981	0
1.3167	-9.48885	-1.67383	-3.24783	-1.14533	0
1.3173	-7.96223	5.04268	-2.63647	-1.76515	0
1.3180	-5.82636	6.5682	-5.69325	0.377284	0
1.3187	-2.78013	6.5682	-2.94215	1.29355	0
1.3193	-0.637259	9.01538	1.63347	-1.76515	0
1.3200	-0.637259	11.1447	-5.69325	-3.5842	0
1.3207	-1.86276	10.2337	-13.02	-2.66794	0
1.3213	-2.16388	8.70816	-9.65751	-3.5842	0
1.3220	-0.945383	8.40094	-7.83299	-2.97785	0
1.3227	1.49861	7.78649	-10.8802	0.377284	0
1.3233	2.40898	5.3499	-9.96319	2.81616	0
1.3240	0.581236	1.08057	-6.61028	4.04233	0
1.3247	-0.336136	-2.5849	-5.69325	6.4812	0
1.3253	1.49861	-5.32872	-4.77622	9.22999	0
1.3260	3.32635	-8.99419	-3.85918	12.895	0
1.3267	2.40898	-9.90527	-1.72899	16.2502	0
1.3273	1.49861	-10.2125	3.45798	15.9403	0
1.3280	2.40898	-14.4924	7.12611	16.5466	0
1.3287	3.9356	-19.98	8.04315	20.2116	0
1.3293	5.46222	-19.98	10.7847	20.2116	0
1.3300	5.16109	-19.3656	12.6188	18.3791	0
1.3307	-0.336136	-21.8128	11.3961	22.9604	0
1.3313	-7.05186	-20.5945	8.34883	24.793	0
1.3320	-9.48885	-18.1473	5.9034	20.818	0
1.3327	-10.7143	-20.2873	5.29205	20.2116	0
[truncated: 44,800 more rows]
