# Supplementary material for: Identification of Haptic Based Guiding Using Hard Reins
Source: PLoS One. 2015 Jul 22;10(7):e0132020. doi: 10.1371/journal.pone.0132020 (PMC4511788; doi:10.1371/journal.pone.0132020)
Supplement: S4 File — (ZIP) [file pone.0132020.s004.zip › EMGData2/Subject11/T16/t16.txt]

0.0000	-8.19857	2.32582	-1.2626	-1.78757	0
0.0007	-9.41757	-1.03268	-4.0066	-2.39148	0
0.0013	-9.41757	-4.38662	-1.2626	-3.30943	0
0.0020	-10.0271	-2.25271	2.70455	-4.83128	0
0.0027	-10.944	-0.420384	-2.17727	-6.66717	0
0.0033	-11.2515	-2.25271	-8.58352	-6.36522	0
0.0040	-10.3345	-2.25271	-7.05908	-4.52933	0
0.0047	-5.14568	-0.726534	-3.09193	-4.83128	0
0.0053	-1.48329	-1.33883	-3.39682	-7.28316	0
0.0060	-6.36468	-2.55886	-3.70171	-8.18902	0
0.0067	-13.08	-2.25271	-1.2626	-8.50306	0
0.0073	-12.7779	-2.86044	0.570322	-10.9429	0
0.0080	-11.861	-4.99892	0.875211	-11.8608	0
0.0087	-14.6064	-4.08504	0.875211	-10.6288	0
0.0093	-14.9138	-1.33883	-0.649234	-10.9429	0
0.0100	-11.861	-2.86044	-2.48216	-12.4647	0
0.0107	-9.41757	-4.08504	-1.2626	-12.1628	0
0.0113	-8.50062	-1.33883	2.39966	-11.5468	0
0.0120	-5.14568	-2.55886	3.01302	-12.7667	0
0.0127	-1.79074	-5.9128	2.39966	-15.2065	0
0.0133	-1.79074	-5.9128	3.31791	-16.4384	0
0.0140	-1.48329	-6.83124	4.23258	-17.3443	0
0.0147	2.17909	-9.57745	4.23258	-17.0424	0
0.0153	4.61709	-6.83124	5.14725	-15.8225	0
0.0160	4.00759	-4.08504	9.41928	-15.5205	0
0.0167	4.61709	-5.9128	16.134	-15.5205	0
0.0173	6.45098	-7.13282	20.1012	-14.9045	0
0.0180	5.84148	-5.9128	19.1865	-16.7404	0
0.0187	4.31504	-6.21895	20.1012	-17.9603	0
0.0193	4.31504	-7.13282	22.8487	-16.7404	0
0.0200	3.09604	-8.35742	21.6256	-17.3443	0
0.0207	0.0431504	-8.35742	17.9633	-18.5642	0
0.0213	-2.09279	-7.74512	13.3864	-17.3443	0
0.0220	-4.53618	-8.96515	7.28506	-15.5205	0
0.0227	-6.06263	-8.659	2.70455	-14.6026	0
0.0233	-6.36468	-6.21895	-3.39682	-14.6026	0
0.0240	-7.89112	-8.659	-13.4689	-16.4384	0
0.0247	-9.72501	-11.7114	-16.8263	-15.5205	0
0.0253	-9.11551	-10.4913	-11.636	-12.1628	0
0.0260	-8.80807	-9.57745	-9.80667	-11.8608	0
0.0267	-10.0271	-10.4913	-10.4164	-14.3006	0
0.0273	-10.3345	-8.659	-7.66886	-13.9866	0
0.0280	-10.642	-6.83124	-7.66886	-13.3827	0
0.0287	-10.0271	-6.52509	-9.50178	-12.1628	0
0.0293	-6.36468	-5.9128	-7.05908	-9.40892	0
0.0300	-3.61924	-5.9128	-5.83952	-7.88707	0
0.0307	-2.70229	-7.13282	-9.19689	-8.18902	0
0.0313	-1.79074	-6.52509	-7.36397	-7.88707	0
0.0320	-4.22874	-6.21895	0.265433	-8.18902	0
0.0327	-8.50062	-7.74512	1.78988	-6.96913	0
0.0333	-8.19857	-6.83124	-1.2626	-5.44727	0
0.0340	-6.36468	-5.9128	-1.87238	-6.66717	0
0.0347	-6.97957	-6.21895	-4.92486	-5.74923	0
0.0353	-5.45313	-4.99892	-13.164	-0.869631	0
0.0360	-3.00974	-5.9128	-18.6556	0.966257	0
0.0367	-0.873795	-7.74512	-16.2129	-2.39148	0
0.0373	4.92453	-3.77889	-13.164	-3.92542	0
0.0380	9.19642	-0.726534	-12.5543	-2.08953	0
0.0387	6.45098	-2.25271	-11.0262	0.0483128	0
0.0393	4.00759	-1.03268	-8.58352	1.26821	0
0.0400	2.78859	0.187345	-7.66886	3.1041	0
0.0407	1.26215	-2.55886	-5.83952	4.92791	0
0.0413	3.09604	-1.33883	-1.87238	5.5439	0
0.0420	7.66998	3.54585	0.570322	5.5439	0
0.0427	9.19642	3.2397	0.570322	6.44976	0
0.0433	8.58692	1.41194	1.78988	6.44976	0
0.0440	7.66998	1.71352	6.67528	5.84585	0
0.0447	6.75303	1.41194	9.72417	6.44976	0
0.0453	8.27948	1.41194	10.0291	7.36771	0
0.0460	10.4154	2.32582	10.9473	7.68174	0
0.0467	11.6398	1.10579	12.7766	11.0274	0
0.0473	14.9948	1.71352	14.3047	11.9453	0
0.0480	17.4381	3.852	13.3864	6.7638	0
0.0487	13.4683	1.41194	11.5571	5.22986	0
0.0493	7.97742	-1.33883	10.9473	8.28565	0
0.0500	6.14353	-0.114235	12.1669	8.90164	0
0.0507	6.75303	1.10579	10.0291	8.28565	0
0.0513	5.23198	2.63197	3.31791	10.1215	0
0.0520	1.87165	6.29206	-4.0066	10.1215	0
0.0527	-0.264296	8.12438	-6.4493	8.28565	0
0.0533	-1.48329	6.59821	-4.31149	7.68174	0
0.0540	-2.70229	4.45973	-2.48216	7.9837	0
0.0547	-2.09279	5.98591	-2.78705	8.28565	0
0.0553	-1.18124	10.5644	-0.344345	7.68174	0
0.0560	-1.18124	11.1767	2.39966	6.14781	0
0.0567	-1.79074	8.12438	0.265433	5.84585	0
0.0573	-3.92668	9.03826	-1.56749	6.7638	0
0.0580	-3.92668	11.4829	3.92769	7.36771	0
0.0587	1.87165	9.65056	6.98017	6.14781	0
0.0593	4.61709	8.73211	0.570322	3.70801	0
0.0600	-1.48329	10.5644	-6.4493	2.18616	0
0.0607	-4.84363	8.73211	-8.892	1.87212	0
0.0613	-2.70229	7.51208	-9.50178	0.350268	0
0.0620	-3.31718	10.2583	-8.892	0.350268	0
0.0627	-4.84363	10.2583	-7.05908	1.26821	0
0.0633	-3.31718	8.43053	-4.0066	-0.869631	0
0.0640	-2.70229	9.65056	1.78988	-3.61138	0
0.0647	-2.40024	10.5644	6.06191	-2.70552	0
0.0653	1.87165	9.34441	6.06191	-0.869631	0
0.0660	5.53403	9.95671	8.50461	-1.47354	0
0.0667	4.61709	9.65056	13.9962	-3.61138	0
0.0673	3.39809	5.68433	12.4718	-6.66717	0
0.0680	2.78859	5.07203	5.75702	-9.10697	0
0.0687	0.345203	9.65056	3.31791	-9.10697	0
0.0693	-4.53618	13.0045	2.39966	-7.58511	0
0.0700	-10.642	12.7029	0.875211	-9.10697	0
0.0707	-14.6064	12.3968	2.39966	-11.2448	0
0.0713	-16.4403	12.3968	3.31791	-11.8608	0
0.0720	-13.6895	12.3968	1.48499	-12.4647	0
0.0727	-5.45313	11.1767	2.09477	-12.7667	0
0.0733	0.954702	8.73211	1.48499	-12.7667	0
0.0740	-0.566348	7.2105	-2.78705	-14.6026	0
0.0747	-3.92668	8.73211	-4.0066	-17.0424	0
0.0753	-5.45313	11.7845	-1.87238	-15.8225	0
0.0760	-7.28162	13.3106	1.78988	-16.1244	0
0.0767	-7.89112	11.4829	7.89483	-20.4001	0
0.0773	-6.67212	9.65056	10.3339	-23.4559	0
0.0780	-5.45313	12.3968	5.45213	-22.236	0
0.0787	-7.28162	14.8368	3.92769	-20.0981	0
0.0793	-10.642	12.3968	8.50461	-19.7841	0
0.0800	-11.861	11.4829	13.3864	-20.702	0
0.0807	-9.41757	13.0045	17.0487	-21.9219	0
0.0813	-8.50062	12.3968	20.1012	-22.5379	0
0.0820	-9.11551	10.5644	20.406	-21.9219	0
0.0827	-5.45313	10.2583	23.4585	-21.0161	0
0.0833	-1.79074	9.03826	24.3732	-21.9219	0
0.0840	-1.79074	7.51208	10.6424	-24.0598	0
0.0847	-3.61924	8.12438	-10.4164	-23.7578	0
0.0853	-3.92668	8.73211	-20.4885	-23.7578	0
0.0860	-1.79074	7.51208	-25.3704	-25.5937	0
0.0867	3.39809	5.37818	-31.4717	-26.1976	0
0.0873	7.97742	4.15815	-30.2522	-26.1976	0
0.0880	11.9419	3.2397	-23.8423	-27.7195	0
0.0887	16.5212	1.41194	-22.6228	-28.3355	0
0.0893	17.1307	-1.33883	-22.013	-26.4996	0
0.0900	13.7758	-1.33883	-17.741	-27.1156	0
0.0907	12.5514	-0.420384	-16.5214	-28.6374	0
0.0913	11.9419	-0.420384	-17.1312	-28.6374	0
0.0920	10.1134	-0.726534	-13.4689	-28.9394	0
0.0927	7.36792	-0.726534	-8.892	-29.5554	0
0.0933	4.61709	0.799644	-6.75419	-28.6374	0
0.0940	1.87165	3.2397	-5.53463	-27.4175	0
0.0947	0.652649	4.15815	-3.39682	-28.3355	0
0.0953	1.87165	3.54585	0.265433	-29.8573	0
0.0960	1.87165	2.63197	2.39966	-30.1714	0
0.0967	-1.18124	1.10579	0.570322	-29.2534	0
0.0973	-5.14568	0.799644	1.1801	-27.4175	0
0.0980	-5.75518	0.799644	6.98017	-24.6758	0
0.0987	-5.14568	-1.33883	8.8095	-24.0598	0
0.0993	-3.31718	-2.86044	8.19972	-24.9777	0
0.1000	0.652649	-1.64041	11.5571	-26.1976	0
0.1007	1.56959	-1.94656	12.1669	-27.4175	0
0.1013	-1.79074	-2.25271	8.19972	-26.8136	0
0.1020	-2.09279	0.493495	9.72417	-24.9777	0
0.1027	0.345203	1.41194	14.9145	-23.4559	0
0.1033	0.652649	-0.420384	16.134	-22.236	0
0.1040	0.345203	-1.33883	17.0487	-21.0161	0
0.1047	1.87165	-2.25271	16.4389	-21.0161	0
0.1053	2.78859	-4.38662	10.9473	-21.318	0
0.1060	2.48115	-4.69277	7.58995	-18.5642	0
0.1067	-0.566348	-3.16659	7.28506	-15.8225	0
0.1073	-3.92668	-3.16659	4.23258	-17.6583	0
0.1080	-6.67212	-4.08504	1.48499	-19.4821	0
0.1087	-8.80807	-5.9128	4.23258	-16.7404	0
0.1093	-10.642	-8.35742	6.98017	-14.3006	0
0.1100	-10.3345	-8.05127	8.19972	-14.6026	0
0.1107	-6.67212	-4.99892	10.3339	-13.3827	0
0.1113	-1.79074	-4.99892	10.0291	-10.9429	0
0.1120	-1.79074	-8.659	7.89483	-10.6288	0
0.1127	-6.36468	-9.8836	8.50461	-9.10697	0
0.1133	-6.36468	-6.83124	6.98017	-7.28316	0
0.1140	-0.873795	-6.83124	2.39966	-8.18902	0
0.1147	0.345203	-8.35742	1.1801	-9.10697	0
0.1153	-0.566348	-5.9128	2.39966	-6.36522	0
0.1160	-0.873795	-4.99892	-2.17727	-5.44727	0
0.1167	-2.70229	-7.43897	-12.2458	-6.36522	0
0.1173	-4.53618	-8.05127	-20.4885	-4.52933	0
0.1180	-4.53618	-8.35742	-27.1997	-1.78757	0
0.1187	-3.61924	-8.659	-30.5571	0.0483128	0
0.1193	-3.00974	-5.9128	-26.8948	1.57017	0
0.1200	-3.61924	-6.21895	-21.7081	0.966257	0
0.1207	-6.06263	-10.4913	-18.9605	0.966257	0
0.1213	-6.36468	-9.57745	-15.908	3.70801	0
0.1220	-4.53618	-8.05127	-13.164	5.84585	0
0.1227	-3.92668	-12.0175	-11.636	7.36771	0
0.1233	-1.79074	-12.3237	-10.4164	9.20359	0
0.1240	1.87165	-7.74512	-11.3311	10.1215	0
0.1247	1.26215	-8.659	-14.0787	10.4235	0
0.1253	-1.48329	-11.4052	-11.3311	12.8633	0
0.1260	0.652649	-11.1036	-5.53463	15.0011	0
0.1267	4.00759	-12.6298	-3.09193	14.6992	0
0.1273	4.92453	-13.5437	-4.0066	12.8633	0
0.1280	5.53403	-10.4913	-5.22974	11.9453	0
0.1287	3.70554	-8.96515	-7.05908	14.6992	0
0.1293	0.652649	-10.1852	-5.83952	18.0569	0
0.1300	2.17909	-8.659	-3.39682	18.0569	0
0.1307	4.61709	-6.52509	-4.61638	17.4409	0
0.1313	0.954702	-6.83124	-4.92486	18.3589	0
0.1320	-0.873795	-8.35742	-0.954124	18.3589	0
0.1327	-0.264296	-9.2713	2.09477	17.4409	0
0.1333	-2.09279	-8.96515	2.39966	18.3589	0
0.1340	-3.31718	-8.05127	3.92769	19.8807	0
0.1347	-2.09279	-7.74512	3.92769	20.7987	0
0.1353	-3.61924	-6.83124	1.1801	22.0186	0
0.1360	-2.70229	-4.69277	2.09477	22.9365	0
0.1367	1.87165	-4.08504	6.98017	21.7166	0
0.1373	0.954702	-4.08504	9.41928	20.4967	0
0.1380	-3.92668	-4.99892	9.72417	21.1006	0
0.1387	-3.92668	-5.61122	10.6424	22.9365	0
0.1393	-0.873795	-3.47274	10.3339	24.4584	0
0.1400	0.652649	-2.25271	9.41928	24.7603	0
0.1407	2.17909	-4.08504	11.2522	22.9365	0
0.1413	1.87165	-2.55886	13.6913	22.0186	0
0.1420	0.954702	-0.420384	11.862	24.1564	0
0.1427	2.78859	-2.25271	10.0291	28.4321	0
0.1433	3.70554	-0.420384	13.6913	29.652	0
0.1440	1.26215	3.852	15.2193	27.5142	0
0.1447	-0.873795	0.187345	9.11439	25.9923	0
0.1453	-4.22874	-2.25271	6.06191	26.8982	0
0.1460	-8.19857	2.93355	7.89483	27.5142	0
0.1467	-9.11551	3.852	6.98017	25.3763	0
0.1473	-8.19857	1.10579	6.67528	23.8545	0
0.1480	-8.19857	2.63197	11.2522	26.2943	0
0.1487	-7.28162	1.10579	13.6913	25.9923	0
0.1493	-6.97957	-2.25271	13.6913	22.9365	0
0.1500	-5.45313	1.71352	15.2193	22.9365	0
0.1507	-0.873795	3.2397	14.3047	25.0744	0
0.1513	1.87165	-0.726534	11.2522	25.3763	0
0.1520	0.0431504	-0.114235	10.9473	25.6783	0
0.1527	2.17909	2.32582	10.0291	26.5962	0
0.1533	7.36792	1.10579	6.98017	24.4584	0
0.1540	6.45098	1.41194	3.92769	22.0186	0
0.1547	3.70554	2.63197	-0.344345	22.0186	0
0.1553	6.75303	0.493495	-5.83952	22.3205	0
0.1560	6.14353	0.187345	-8.892	21.7166	0
0.1567	0.954702	3.2397	-13.164	20.1827	0
0.1573	0.0431504	4.15815	-21.4032	20.1827	0
0.1580	-1.18124	3.852	-25.0655	22.9365	0
0.1587	-5.75518	5.98591	-20.1837	24.7603	0
0.1593	-8.19857	6.29206	-15.6031	23.5404	0
0.1600	-9.72501	4.15815	-14.6885	23.5404	0
0.1607	-13.9969	4.45973	-11.9409	23.2385	0
0.1613	-14.6064	5.68433	-10.1116	20.7987	0
0.1620	-10.944	2.32582	-10.7213	20.4967	0
0.1627	-8.19857	0.493495	-7.66886	22.9365	0
0.1633	-7.28162	5.37818	-4.0066	22.9365	0
0.1640	-6.36468	7.51208	-6.14441	21.4147	0
0.1647	-5.45313	2.93355	-5.83952	22.0186	0
0.1653	-5.14568	2.32582	0.570322	22.6346	0
0.1660	-6.06263	5.98591	1.48499	22.3205	0
0.1667	-7.28162	6.90435	-2.48216	22.6346	0
0.1673	-7.28162	7.81823	-1.2626	21.7166	0
0.1680	-7.89112	7.81823	1.48499	20.1827	0
0.1687	-7.89112	4.45973	0.875211	20.1827	0
0.1693	-5.45313	2.93355	0.570322	20.1827	0
0.1700	-2.70229	5.07203	1.48499	19.5788	0
0.1707	-1.79074	5.98591	1.48499	19.2768	0
0.1713	-1.18124	5.07203	0.570322	19.2768	0
0.1720	0.652649	4.76588	0.570322	18.9628	0
0.1727	0.345203	4.76588	1.48499	17.4409	0
0.1733	-1.48329	4.15815	3.31791	15.9191	0
0.1740	0.0431504	1.71352	4.53747	16.221	0
0.1747	3.70554	0.493495	5.14725	17.4409	0
0.1753	4.00759	1.71352	5.45213	16.837	0
0.1760	3.39809	2.01967	6.06191	15.605	0
0.1767	4.31504	1.71352	6.67528	14.6992	0
0.1773	3.70554	5.07203	7.89483	13.7812	0
0.1780	2.48115	5.68433	9.72417	13.4793	0
0.1787	2.78859	2.32582	9.72417	12.8633	0
0.1793	2.78859	3.2397	5.45213	11.9453	0
0.1800	1.56959	4.76588	-0.954124	11.9453	0
0.1807	2.48115	-0.420384	-4.92486	10.7254	0
0.1813	4.00759	-2.25271	-7.66886	7.36771	0
0.1820	3.39809	-0.114235	-9.50178	8.28565	0
0.1827	1.26215	-1.33883	-8.892	11.9453	0
0.1833	-1.48329	-0.420384	-8.892	10.7254	0
0.1840	-3.61924	3.852	-8.58352	5.5439	0
0.1847	-4.22874	1.10579	-4.92486	4.62595	0
0.1853	-3.00974	-3.77889	-2.48216	6.14781	0
0.1860	-0.566348	-2.86044	-2.78705	4.62595	0
0.1867	-0.566348	-2.86044	-1.2626	2.48811	0
0.1873	-2.40024	-4.69277	0.570322	2.79007	0
0.1880	-1.79074	-3.47274	0.570322	3.1041	0
0.1887	0.0431504	-2.55886	3.01302	2.48811	0
0.1893	0.345203	-1.94656	6.98017	1.26821	0
0.1900	-0.873795	0.493495	8.50461	-0.253642	0
0.1907	-2.09279	-1.64041	11.2522	-1.47354	0
0.1913	-1.48329	-4.99892	14.6096	-2.70552	0
0.1920	0.954702	-3.16659	14.3047	-4.52933	0
0.1927	1.87165	-1.33883	12.4718	-4.52933	0
0.1933	1.26215	-2.25271	12.4718	-3.30943	0
0.1940	3.70554	-0.114235	10.6424	-3.00747	0
0.1947	9.19642	1.41194	5.14725	-5.14532	0
0.1953	11.9419	-2.86044	0.265433	-7.28316	0
0.1960	11.6398	-6.21895	-4.92486	-7.28316	0
0.1967	12.2493	-5.30507	-10.1116	-6.66717	0
0.1973	10.7229	-3.47274	-10.7213	-7.88707	0
0.1980	5.23198	-1.64041	-9.50178	-6.96913	0
0.1987	-0.873795	0.493495	-11.0262	-5.44727	0
0.1993	-6.36468	0.187345	-11.3311	-7.28316	0
0.2000	-9.41757	-1.94656	-8.892	-8.18902	0
0.2007	-7.28162	-2.55886	-8.58352	-6.66717	0
0.2013	-3.00974	-1.03268	-7.97375	-7.28316	0
0.2020	-2.70229	-0.114235	-3.09193	-8.18902	0
0.2027	-4.53618	-0.114235	-0.0394562	-7.28316	0
0.2033	-3.00974	-0.114235	-2.78705	-9.10697	0
0.2040	0.0431504	-0.420384	-4.92486	-12.1628	0
0.2047	1.56959	-1.94656	-3.09193	-13.0807	0
0.2053	0.954702	-2.86044	-0.0394562	-11.8608	0
0.2060	2.78859	-2.86044	0.265433	-9.72296	0
0.2067	4.00759	-4.08504	-3.70171	-8.80501	0
0.2073	-0.873795	-5.61122	-8.58352	-10.0249	0
0.2080	-4.22874	-4.99892	-8.27864	-10.6288	0
0.2087	0.0431504	-5.61122	-4.92486	-11.5468	0
0.2093	3.70554	-6.52509	-6.75419	-12.7667	0
0.2100	1.26215	-5.9128	-12.5543	-10.9429	0
0.2107	2.17909	-6.21895	-11.9409	-9.40892	0
0.2113	6.45098	-7.74512	-6.4493	-12.4647	0
0.2120	7.97742	-6.21895	-4.92486	-12.7667	0
0.2127	7.36792	-4.99892	-5.22974	-10.0249	0
0.2133	6.45098	-8.05127	-4.0066	-10.3269	0
0.2140	3.70554	-9.2713	-2.17727	-11.8608	0
0.2147	2.48115	-6.83124	0.570322	-10.3269	0
0.2153	4.31504	-5.9128	0.875211	-10.6288	0
0.2160	3.70554	-8.05127	-4.0066	-12.7667	0
0.2167	0.954702	-9.57745	-6.75419	-13.6846	0
0.2173	1.26215	-8.659	-3.39682	-13.9866	0
0.2180	2.78859	-6.83124	0.265433	-15.5205	0
0.2187	3.39809	-4.99892	4.53747	-15.5205	0
0.2193	5.23198	-3.16659	8.8095	-14.6026	0
0.2200	4.61709	-2.25271	7.58995	-14.6026	0
0.2207	0.954702	-3.47274	5.75702	-15.5205	0
0.2213	0.0431504	-3.47274	7.89483	-15.5205	0
0.2220	0.954702	-1.03268	8.50461	-14.6026	0
0.2227	-1.48329	-0.726534	6.98017	-13.6846	0
0.2233	-2.40024	-1.33883	6.3668	-15.2065	0
0.2240	-1.79074	-0.114235	7.28506	-17.3443	0
0.2247	-3.61924	-1.03268	11.5571	-17.9603	0
0.2253	-4.22874	-2.55886	15.2193	-17.0424	0
0.2260	-0.873795	-0.420384	15.8291	-15.5205	0
0.2267	0.345203	0.187345	17.0487	-15.2065	0
0.2273	-3.00974	-2.25271	17.0487	-17.3443	0
0.2280	-3.92668	-2.25271	12.4718	-20.0981	0
0.2287	0.0431504	-1.94656	10.3339	-20.0981	0
0.2293	3.39809	-3.77889	8.8095	-18.8782	0
0.2300	3.70554	-3.16659	-0.344345	-18.8782	0
0.2307	2.78859	-1.03268	-5.83952	-18.8782	0
0.2313	0.954702	-1.64041	-2.17727	-17.3443	0
0.2320	0.652649	-1.33883	0.570322	-16.1244	0
0.2327	2.78859	0.493495	1.48499	-16.1244	0
0.2333	5.53403	-1.03268	5.14725	-16.1244	0
0.2340	5.23198	-0.420384	5.75702	-15.5205	0
0.2347	4.31504	4.45973	1.1801	-14.3006	0
0.2353	1.26215	4.45973	-0.344345	-13.6846	0
0.2360	-3.00974	0.187345	0.875211	-13.9866	0
0.2367	-4.22874	0.799644	2.39966	-14.6026	0
0.2373	-3.61924	5.07203	3.01302	-14.6026	0
0.2380	-6.06263	5.37818	1.78988	-15.5205	0
0.2387	-9.11551	3.852	-2.17727	-15.8225	0
0.2393	-9.41757	3.852	-5.53463	-14.9045	0
0.2400	-7.58907	4.15815	-5.22974	-16.4384	0
0.2407	-5.45313	3.2397	-3.70171	-18.2622	0
0.2413	-6.97957	1.41194	-4.31149	-17.3443	0
0.2420	-9.11551	1.71352	-5.83952	-15.5205	0
0.2427	-6.67212	4.76588	-4.31149	-14.6026	0
0.2433	-4.53618	8.73211	-3.09193	-13.6846	0
0.2440	-6.97957	9.03826	-3.70171	-14.6026	0
0.2447	-6.36468	6.29206	-3.39682	-14.6026	0
0.2453	-2.09279	5.68433	-1.2626	-12.7667	0
0.2460	0.0431504	6.59821	-0.344345	-12.7667	0
0.2467	0.954702	5.07203	-1.87238	-12.7667	0
0.2473	0.652649	2.01967	-3.09193	-10.9429	0
0.2480	0.0431504	2.32582	-2.17727	-10.9429	0
0.2487	0.954702	4.15815	-2.48216	-10.9429	0
0.2493	-0.566348	3.2397	-4.61638	-8.80501	0
0.2500	-5.14568	2.63197	-4.92486	-7.58511	0
0.2507	-6.06263	5.07203	-4.0066	-7.28316	0
0.2513	-5.75518	6.90435	-2.78705	-6.36522	0
0.2520	-8.50062	5.98591	-0.649234	-7.58511	0
0.2527	-9.72501	3.2397	0.875211	-8.80501	0
0.2533	-6.97957	0.799644	4.23258	-6.36522	0
0.2540	-6.36468	1.41194	9.72417	-3.92542	0
0.2547	-9.11551	3.2397	10.6424	-2.39148	0
0.2553	-9.11551	2.63197	5.75702	-1.17159	0
0.2560	-6.36468	1.41194	5.45213	-2.70552	0
0.2567	-6.36468	3.852	7.58995	-4.22737	0
0.2573	-10.0271	7.51208	5.45213	-3.30943	0
0.2580	-10.944	5.07203	3.6228	-2.39148	0
0.2587	-9.11551	2.01967	4.23258	-0.869631	0
0.2593	-7.89112	4.15815	1.48499	1.87212	0
0.2600	-5.45313	5.07203	-2.17727	2.79007	0
0.2607	-3.61924	2.32582	-3.70171	1.57017	0
0.2613	-3.31718	2.93355	-5.53463	1.57017	0
0.2620	-1.18124	6.29206	-8.58352	2.48811	0
0.2627	0.0431504	5.37818	-7.36397	3.40605	0
0.2633	-1.18124	4.15815	-3.09193	3.70801	0
0.2640	-0.873795	4.76588	-3.39682	2.79007	0
0.2647	0.345203	2.32582	-5.22974	3.70801	0
0.2653	0.954702	0.799644	-3.70171	5.22986	0
0.2660	4.00759	2.63197	-1.2626	4.324	0
0.2667	5.23198	1.71352	-2.48216	2.48811	0
0.2673	-0.264296	-1.03268	-4.0066	3.70801	0
0.2680	-5.45313	0.799644	-4.0066	7.06575	0
0.2687	-8.80807	2.93355	-4.31149	8.28565	0
0.2693	-10.0271	2.01967	-4.0066	7.68174	0
0.2700	-3.92668	3.54585	-0.344345	7.9837	0
0.2707	2.78859	3.852	4.84236	7.36771	0
0.2713	1.26215	0.187345	7.28506	5.5439	0
0.2720	0.345203	0.187345	6.3668	5.22986	0
0.2727	4.31504	2.93355	5.14725	7.06575	0
0.2733	4.61709	1.10579	5.14725	8.28565	0
0.2740	0.652649	-1.03268	4.53747	7.68174	0
0.2747	-2.70229	1.41194	1.48499	7.68174	0
0.2753	-6.36468	3.54585	-2.17727	7.9837	0
0.2760	-10.0271	2.32582	-1.87238	7.36771	0
0.2767	-11.861	1.41194	4.53747	5.84585	0
0.2773	-12.163	1.71352	10.6424	4.62595	0
0.2780	-13.08	1.71352	9.72417	5.22986	0
0.2787	-14.6064	2.32582	3.92769	7.9837	0
0.2793	-13.6895	2.63197	1.1801	10.1215	0
0.2800	-11.861	2.01967	-0.344345	9.50555	0
0.2807	-11.861	0.493495	-3.39682	8.28565	0
0.2813	-11.5535	1.10579	-2.48216	7.36771	0
0.2820	-9.11551	2.63197	4.23258	7.06575	0
0.2827	-9.11551	3.2397	4.23258	7.06575	0
0.2833	-9.11551	2.32582	-4.0066	7.06575	0
0.2840	-6.97957	0.493495	-8.27864	7.06575	0
0.2847	-3.00974	-0.726534	-10.7213	8.28565	0
0.2853	0.954702	1.41194	-17.741	10.7254	0
0.2860	3.09604	3.852	-21.4032	11.0274	0
0.2867	4.31504	2.63197	-21.4032	10.1215	0
0.2873	6.45098	1.41194	-25.9801	9.20359	0
0.2880	6.75303	1.10579	-27.8131	9.50555	0
0.2887	3.70554	-1.94656	-21.4032	8.90164	0
0.2893	2.48115	-4.08504	-12.5543	7.68174	0
0.2900	4.61709	-1.94656	-3.09193	9.20359	0
0.2907	8.58692	-0.420384	3.6228	10.7254	0
0.2913	12.2493	-2.55886	3.6228	9.8075	0
0.2920	12.2493	-4.08504	3.01302	9.50555	0
0.2927	8.89437	-3.16659	3.01302	11.0274	0
0.2933	6.14353	-3.77889	-0.344345	10.1215	0
0.2940	4.31504	-4.08504	0.875211	6.44976	0
0.2947	1.87165	-1.64041	7.28506	6.44976	0
0.2953	0.954702	0.493495	5.75702	7.9837	0
0.2960	-0.873795	-1.03268	-2.48216	8.90164	0
0.2967	-5.45313	-3.16659	-7.97375	9.8075	0
0.2973	-10.0271	-2.86044	-11.3311	8.90164	0
0.2980	-10.0271	-2.25271	-11.3311	7.06575	0
0.2987	-7.28162	-1.33883	-7.66886	7.36771	0
0.2993	-6.97957	0.493495	-5.53463	7.36771	0
0.3000	-6.97957	-0.114235	-5.53463	6.14781	0
0.3007	-2.70229	-0.420384	-3.09193	7.9837	0
0.3013	0.954702	1.71352	-1.87238	11.9453	0
0.3020	0.954702	0.799644	-3.09193	11.6434	0
0.3027	4.00759	-2.25271	-0.649234	9.20359	0
0.3033	9.50387	-1.64041	2.39966	8.28565	0
0.3040	13.4683	-0.726534	0.265433	7.36771	0
0.3047	15.6042	-2.55886	-0.649234	6.7638	0
0.3053	13.7758	-1.94656	2.09477	7.36771	0
0.3060	8.27948	-2.25271	3.31791	7.68174	0
0.3067	4.61709	-4.69277	3.31791	8.28565	0
0.3073	0.652649	-1.33883	2.39966	9.20359	0
0.3080	-4.84363	1.41194	-0.649234	9.20359	0
0.3087	-3.92668	-2.25271	-3.70171	7.06575	0
0.3093	0.0431504	-2.55886	-2.78705	7.68174	0
0.3100	0.0431504	0.187345	0.570322	11.0274	0
0.3107	-1.18124	-0.420384	2.09477	11.9453	0
0.3113	-0.566348	0.493495	-1.2626	10.1215	0
0.3120	-0.873795	3.2397	-5.83952	9.8075	0
0.3127	-0.566348	0.493495	-6.75419	11.9453	0
0.3133	1.87165	-3.16659	-6.75419	11.6434	0
0.3140	4.61709	-2.55886	-8.27864	10.7254	0
0.3147	5.84148	-1.03268	-11.3311	12.5613	0
0.3153	3.70554	0.493495	-14.0787	13.4793	0
0.3160	3.70554	1.41194	-11.636	11.9453	0
0.3167	7.06048	-0.420384	-1.56749	10.4235	0
0.3173	7.36792	-0.420384	4.53747	11.0274	0
0.3180	4.00759	3.2397	3.6228	11.9453	0
0.3187	1.56959	2.32582	3.31791	12.5613	0
0.3193	-2.09279	-0.726534	5.14725	13.4793	0
0.3200	-9.72501	0.187345	6.67528	14.6992	0
0.3207	-15.2159	1.41194	7.28506	15.3031	0
0.3213	-16.4403	0.187345	7.89483	14.0832	0
0.3220	-15.5233	1.71352	11.2522	12.2594	0
0.3227	-12.4705	4.15815	17.0487	11.6434	0
0.3233	-10.0271	2.93355	17.3536	12.5613	0
0.3240	-10.3345	2.01967	14.9145	12.8633	0
0.3247	-8.19857	1.10579	16.134	11.0274	0
0.3253	-4.53618	-0.420384	15.8291	10.1215	0
0.3260	-7.28162	-1.33883	12.4718	13.1652	0
0.3267	-11.2515	-1.64041	11.5571	14.0832	0
0.3273	-7.58907	-1.03268	10.9473	11.9453	0
0.3280	-4.53618	1.71352	6.98017	11.0274	0
0.3287	-7.28162	1.10579	2.39966	13.4793	0
0.3293	-9.72501	-2.86044	0.570322	13.7812	0
0.3300	-8.19857	-1.33883	0.570322	12.8633	0
0.3307	-4.84363	3.2397	0.875211	12.8633	0
0.3313	-1.79074	3.2397	-1.56749	14.6992	0
0.3320	-1.79074	1.71352	-3.09193	14.0832	0
0.3327	0.0431504	3.2397	-0.954124	12.2594	0
0.3333	6.75303	4.15815	-1.56749	13.4793	0
0.3340	11.9419	4.15815	-4.0066	15.605	0
0.3347	10.1134	4.45973	-0.954124	15.3031	0
0.3353	7.36792	4.76588	1.48499	13.7812	0
0.3360	9.19642	4.15815	0.265433	11.9453	0
0.3367	12.5514	4.15815	2.70455	10.7254	0
0.3373	12.8588	4.45973	6.67528	12.8633	0
0.3380	10.1134	3.54585	5.75702	15.3031	0
0.3387	8.27948	3.54585	3.31791	12.8633	0
0.3393	6.14353	5.07203	2.09477	11.0274	0
0.3400	-0.264296	5.37818	-0.0394562	11.9453	0
0.3407	-3.61924	4.76588	-2.48216	11.6434	0
0.3413	-0.566348	4.76588	-7.97375	10.1215	0
0.3420	0.0431504	4.45973	-14.9934	9.50555	0
0.3427	-2.70229	6.29206	-15.908	9.20359	0
0.3433	-4.53618	8.43053	-13.4689	7.68174	0
0.3440	-8.80807	5.07203	-9.80667	7.68174	0
0.3447	-11.2515	4.15815	-0.649234	10.1215	0
0.3453	-5.45313	8.12438	7.89483	10.7254	0
0.3460	-1.48329	7.2105	5.75702	8.58761	0
0.3467	-4.53618	2.32582	0.570322	7.68174	0
0.3473	-5.75518	3.2397	0.875211	8.28565	0
0.3480	-4.53618	3.54585	1.48499	6.14781	0
0.3487	-7.28162	0.799644	-0.954124	3.70801	0
0.3493	-9.41757	1.10579	-3.70171	3.70801	0
0.3500	-8.50062	1.41194	-4.92486	2.79007	0
0.3507	-7.89112	-1.03268	-4.92486	1.26821	0
0.3513	-6.36468	-0.420384	-3.09193	1.26821	0
0.3520	-1.79074	1.71352	-1.2626	-0.567676	0
0.3527	1.56959	-0.114235	-1.56749	-3.30943	0
0.3533	2.48115	-2.25271	-0.954124	-0.869631	0
0.3540	2.78859	-0.726534	1.1801	1.87212	0
0.3547	2.78859	1.41194	1.78988	0.0483128	0
0.3553	0.652649	2.63197	1.48499	-3.61138	0
0.3560	-2.09279	2.63197	0.265433	-5.14532	0
0.3567	-3.31718	2.32582	-0.954124	-3.61138	0
0.3573	-1.48329	2.93355	-1.2626	-1.17159	0
0.3580	0.954702	3.54585	-0.954124	-0.567676	0
0.3587	1.26215	3.54585	0.570322	-1.47354	0
0.3593	-0.566348	4.15815	0.570322	-2.39148	0
0.3600	-1.79074	4.15815	-1.2626	-3.61138	0
0.3607	-3.31718	2.93355	-3.39682	-5.44727	0
0.3613	-5.75518	2.63197	-4.0066	-7.58511	0
0.3620	-6.97957	2.32582	-2.17727	-9.72296	0
0.3627	-5.14568	1.10579	1.48499	-11.5468	0
0.3633	-1.18124	1.41194	3.31791	-11.8608	0
0.3640	1.87165	1.71352	3.92769	-11.8608	0
0.3647	2.17909	0.493495	6.98017	-12.7667	0
0.3653	1.26215	0.187345	8.50461	-12.1628	0
0.3660	2.78859	0.493495	5.14725	-10.0249	0
0.3667	7.66998	-0.726534	4.53747	-10.6288	0
0.3673	11.9419	-1.33883	7.89483	-13.3827	0
0.3680	12.2493	0.799644	6.06191	-13.9866	0
0.3687	10.1134	0.493495	2.09477	-14.3006	0
0.3693	9.50387	-3.16659	2.09477	-15.5205	0
0.3700	9.50387	-3.77889	2.39966	-16.7404	0
0.3707	9.50387	-1.94656	1.78988	-17.0424	0
0.3713	8.27948	-1.33883	3.31791	-17.6583	0
0.3720	4.31504	-1.64041	2.70455	-17.3443	0
0.3727	2.78859	-3.16659	2.39966	-17.0424	0
0.3733	5.53403	-4.99892	6.3668	-18.2622	0
0.3740	3.70554	-2.25271	7.89483	-19.1802	0
0.3747	-1.79074	2.63197	4.23258	-18.2622	0
0.3753	-2.70229	-1.33883	3.6228	-17.3443	0
0.3760	-4.53618	-6.21895	4.84236	-17.9603	0
0.3767	-9.11551	-1.03268	1.78988	-19.4821	0
0.3773	-8.50062	2.63197	-1.87238	-20.4001	0
0.3780	-8.80807	-1.94656	-3.70171	-21.0161	0
0.3787	-17.3518	-3.77889	-6.4493	-21.0161	0
0.3793	-21.9312	-1.33883	-7.66886	-19.4821	0
0.3800	-18.8783	-2.55886	-4.92486	-18.8782	0
0.3807	-13.9969	-3.47274	-1.2626	-20.0981	0
0.3813	-8.19857	-2.25271	3.31791	-20.4001	0
0.3820	-3.31718	-4.08504	5.75702	-18.8782	0
0.3827	-2.09279	-4.38662	4.84236	-19.1802	0
0.3833	0.954702	-0.726534	4.23258	-21.9219	0
0.3840	5.84148	-0.726534	4.84236	-21.9219	0
0.3847	6.45098	-4.69277	2.39966	-19.1802	0
0.3853	5.53403	-5.9128	-1.87238	-17.6583	0
0.3860	6.14353	-5.9128	-3.09193	-17.3443	0
0.3867	5.53403	-7.74512	-2.78705	-17.0424	0
0.3873	6.14353	-5.61122	-0.344345	-19.1802	0
0.3880	10.4154	-3.16659	6.06191	-21.0161	0
0.3887	14.3853	-5.30507	11.5571	-19.7841	0
0.3893	14.0778	-7.13282	13.3864	-19.7841	0
0.3900	8.89437	-5.30507	13.3864	-20.702	0
0.3907	2.78859	-5.9128	10.3339	-19.7841	0
0.3913	-0.873795	-7.74512	5.14725	-19.4821	0
0.3920	-4.53618	-4.08504	2.09477	-21.0161	0
0.3927	-10.0271	-0.420384	-1.56749	-19.7841	0
0.3933	-13.08	-2.86044	-5.53463	-17.6583	0
0.3940	-11.5535	-4.08504	-3.09193	-17.9603	0
0.3947	-10.642	-1.33883	1.48499	-17.6583	0
0.3953	-11.5535	-1.33883	-0.649234	-17.9603	0
0.3960	-13.08	-2.25271	-4.92486	-18.8782	0
0.3967	-14.299	-0.114235	-3.09193	-17.9603	0
0.3973	-13.3874	-0.420384	3.31791	-16.7404	0
0.3980	-11.5535	-1.33883	6.06191	-17.0424	0
0.3987	-11.5535	-0.420384	2.70455	-15.2065	0
0.3993	-13.6895	-0.420384	0.570322	-12.7667	0
0.4000	-14.6064	-1.64041	2.09477	-14.6026	0
0.4007	-11.861	-1.33883	0.875211	-17.3443	0
0.4013	-7.28162	-0.726534	-2.48216	-16.4384	0
0.4020	-7.28162	-1.03268	-2.17727	-13.0807	0
0.4027	-9.11551	0.493495	-1.56749	-11.8608	0
0.4033	-7.89112	-0.726534	-3.09193	-11.8608	0
0.4040	-4.53618	-1.94656	-1.56749	-10.6288	0
0.4047	-4.53618	1.41194	-0.0394562	-10.3269	0
0.4053	-5.45313	0.493495	-2.78705	-10.3269	0
0.4060	-4.22874	-5.30507	-2.78705	-7.28316	0
0.4067	-3.00974	-2.25271	0.875211	-5.14532	0
0.4073	-4.22874	3.852	-0.0394562	-8.18902	0
0.4080	-3.92668	1.71352	-3.39682	-8.50306	0
0.4087	0.0431504	-1.33883	-1.56749	-4.52933	0
0.4093	1.87165	-1.33883	1.1801	-3.30943	0
0.4100	0.0431504	-2.55886	1.78988	-2.70552	0
0.4107	1.87165	-0.726534	4.23258	-0.869631	0
0.4113	5.53403	2.32582	6.06191	-0.869631	0
0.4120	4.61709	-1.94656	5.14725	-0.567676	0
0.4127	4.61709	-5.30507	3.31791	1.26821	0
0.4133	8.27948	-2.25271	3.01302	0.966257	0
0.4140	11.3324	-0.726534	1.48499	-0.253642	0
0.4147	13.1663	-1.33883	-0.0394562	1.87212	0
0.4153	12.2493	1.10579	-0.344345	4.92791	0
0.4160	7.97742	1.41194	-1.2626	4.324	0
0.4167	6.75303	0.799644	-4.0066	3.70801	0
0.4173	9.50387	2.01967	-5.22974	5.22986	0
0.4180	9.19642	1.41194	-4.31149	7.68174	0
0.4187	6.45098	0.187345	-5.53463	9.50555	0
0.4193	5.23198	0.799644	-8.892	10.4235	0
0.4200	7.36792	-1.03268	-7.66886	9.8075	0
0.4207	10.4154	-2.55886	-2.48216	10.1215	0
0.4213	9.19642	0.187345	-3.09193	11.9453	0
0.4220	4.61709	0.493495	-6.14441	12.2594	0
0.4227	3.70554	-1.64041	-2.17727	11.0274	0
0.4233	2.17909	0.493495	2.39966	11.0274	0
0.4240	-2.70229	1.71352	1.48499	11.3414	0
0.4247	-4.53618	-1.94656	4.23258	13.1652	0
0.4253	-3.92668	-4.08504	10.6424	16.221	0
0.4260	-2.70229	-2.86044	10.9473	16.523	0
0.4267	-0.873795	-3.16659	8.8095	15.0011	0
0.4273	-0.566348	-4.08504	8.8095	15.9191	0
0.4280	-2.09279	-3.16659	6.98017	17.139	0
0.4287	-1.79074	-3.16659	3.6228	16.523	0
0.4293	-2.70229	-3.47274	-0.649234	18.0569	0
0.4300	-4.84363	-3.47274	-7.66886	21.4147	0
0.4307	-2.70229	-3.16659	-13.7738	21.1006	0
0.4313	-3.61924	-3.16659	-15.6031	20.1827	0
0.4320	-8.50062	-3.47274	-14.0787	21.1006	0
0.4327	-6.67212	-4.08504	-10.4164	19.5788	0
0.4333	-1.79074	-3.77889	-7.36397	19.2768	0
0.4340	-4.84363	-2.25271	-9.50178	21.1006	0
0.4347	-7.58907	-1.33883	-8.27864	20.1827	0
0.4353	-4.53618	-3.16659	-0.954124	18.0569	0
0.4360	-1.79074	-1.94656	0.875211	19.5788	0
0.4367	-1.48329	2.01967	-3.09193	22.0186	0
0.4373	0.345203	2.01967	-3.09193	22.9365	0
0.4380	4.31504	0.799644	-2.17727	22.9365	0
0.4387	4.61709	2.01967	-3.39682	22.6346	0
0.4393	-0.264296	0.493495	-3.70171	22.0186	0
0.4400	-2.40024	-1.33883	-4.31149	22.3205	0
0.4407	0.345203	2.01967	-8.58352	23.2385	0
0.4413	0.0431504	2.32582	-11.3311	24.4584	0
0.4420	-4.22874	-2.25271	-11.3311	25.9923	0
0.4427	-6.36468	-1.64041	-11.3311	26.2943	0
0.4433	-7.58907	2.01967	-11.9409	23.5404	0
0.4440	-6.36468	-0.114235	-10.4164	21.1006	0
0.4447	-0.873795	-3.16659	-6.75419	22.3205	0
0.4453	1.26215	-3.47274	-3.09193	23.5404	0
0.4460	0.0431504	-4.69277	-3.70171	22.6346	0
0.4467	3.70554	-4.99892	-6.75419	22.9365	0
0.4473	7.66998	-2.86044	-7.36397	23.5404	0
0.4480	4.31504	-1.64041	-6.4493	21.4147	0
0.4487	0.0431504	-2.55886	-7.36397	20.7987	0
0.4493	-0.566348	-2.25271	-8.58352	20.1827	0
0.4500	0.0431504	-1.33883	-8.27864	18.3589	0
0.4507	0.345203	-1.94656	-6.4493	19.8807	0
0.4513	1.87165	-1.64041	-1.2626	22.0186	0
0.4520	1.87165	-0.420384	7.89483	19.2768	0
0.4527	1.87165	-1.03268	14.6096	18.0569	0
0.4533	0.0431504	-2.25271	15.2193	19.2768	0
0.4540	-4.22874	-1.03268	10.6424	16.837	0
0.4547	-6.97957	-0.114235	7.89483	15.3031	0
0.4553	-6.06263	-0.726534	8.8095	16.523	0
0.4560	-6.36468	-0.114235	9.41928	14.0832	0
0.4567	-7.58907	0.799644	7.89483	11.9453	0
0.4573	-6.67212	-1.03268	8.8095	15.3031	0
0.4580	-6.36468	-1.94656	7.89483	16.523	0
0.4587	-8.19857	0.799644	1.1801	14.6992	0
0.4593	-10.944	2.32582	-4.0066	12.8633	0
0.4600	-11.5535	0.799644	-4.92486	11.6434	0
0.4607	-8.19857	2.32582	-4.92486	11.6434	0
0.4613	-2.70229	4.15815	-5.83952	11.6434	0
0.4620	0.0431504	1.10579	-7.66886	9.8075	0
0.4627	-1.48329	0.187345	-9.19689	10.1215	0
0.4633	-2.09279	4.15815	-9.50178	11.9453	0
0.4640	-3.61924	4.15815	-9.50178	9.50555	0
0.4647	-6.36468	2.93355	-9.19689	8.28565	0
0.4653	-4.53618	4.15815	-7.05908	11.0274	0
0.4660	-0.264296	2.32582	-5.53463	11.6434	0
0.4667	-1.79074	-0.420384	-5.83952	8.28565	0
0.4673	-5.14568	3.54585	-5.22974	6.7638	0
0.4680	-3.31718	5.07203	-4.31149	6.44976	0
0.4687	-0.873795	-1.03268	-3.09193	4.62595	0
0.4693	-3.61924	-2.25271	-0.344345	3.40605	0
0.4700	-6.67212	0.799644	1.1801	4.00996	0
0.4707	-6.97957	0.799644	1.48499	5.22986	0
0.4713	-5.45313	1.41194	1.48499	4.62595	0
0.4720	-3.92668	5.37818	0.265433	2.48811	0
0.4727	-2.70229	4.15815	-1.2626	1.57017	0
0.4733	-0.566348	0.799644	0.265433	1.87212	0
0.4740	3.70554	2.93355	2.39966	0.350268	0
0.4747	5.84148	5.07203	3.92769	-1.47354	0
0.4753	3.70554	3.2397	5.75702	-1.78757	0
0.4760	3.39809	2.32582	5.45213	-1.78757	0
0.4767	5.53403	4.45973	3.92769	-1.78757	0
0.4773	4.61709	5.07203	6.3668	-2.08953	0
0.4780	3.70554	3.852	9.72417	-2.70552	0
0.4787	6.75303	5.37818	8.50461	-3.30943	0
0.4793	7.66998	8.43053	7.58995	-4.52933	0
0.4800	0.954702	7.81823	8.8095	-6.05118	0
0.4807	-4.84363	2.32582	6.06191	-5.14532	0
0.4813	-5.45313	-0.114235	2.39966	-3.30943	0
0.4820	-6.97957	3.2397	2.70455	-4.22737	0
0.4827	-8.19857	5.07203	1.48499	-5.14532	0
0.4833	-5.45313	2.93355	-3.09193	-4.83128	0
0.4840	-3.61924	2.63197	-4.31149	-6.36522	0
0.4847	-3.31718	4.15815	-0.954124	-5.44727	0
0.4853	-0.873795	4.76588	2.39966	-3.61138	0
0.4860	0.345203	5.37818	3.31791	-5.74923	0
0.4867	0.0431504	5.68433	3.31791	-7.28316	0
0.4873	0.954702	4.45973	5.75702	-4.52933	0
0.4880	1.26215	5.07203	9.11439	-4.52933	0
0.4887	0.345203	5.37818	8.8095	-6.96913	0
0.4893	1.56959	3.2397	4.53747	-6.36522	0
0.4900	2.78859	3.54585	3.01302	-4.83128	0
0.4907	2.78859	7.2105	5.14725	-5.14532	0
0.4913	5.53403	7.51208	6.06191	-6.05118	0
0.4920	7.36792	5.07203	5.14725	-6.96913	0
0.4927	4.61709	5.37818	6.06191	-5.74923	0
0.4933	3.70554	5.37818	5.14725	-4.52933	0
0.4940	2.78859	3.2397	3.31791	-6.36522	0
0.4947	0.652649	4.15815	4.23258	-8.18902	0
0.4953	1.87165	7.2105	6.3668	-8.18902	0
0.4960	4.61709	8.73211	6.98017	-10.0249	0
0.4967	4.61709	8.73211	6.98017	-11.5468	0
0.4973	4.00759	8.73211	4.53747	-10.6288	0
0.4980	3.70554	8.73211	2.70455	-11.2448	0
0.4987	5.53403	8.12438	5.14725	-11.5468	0
0.4993	8.27948	7.2105	4.23258	-10.0249	0
0.5000	7.36792	6.29206	-0.0394562	-11.2448	0
0.5007	3.70554	6.90435	1.1801	-12.7667	0
0.5013	3.70554	6.59821	4.84236	-11.2448	0
0.5020	4.92453	4.15815	5.14725	-10.9429	0
0.5027	3.09604	6.29206	6.3668	-11.2448	0
0.5033	-0.873795	10.5644	6.98017	-10.0249	0
0.5040	-3.92668	7.2105	5.75702	-11.5468	0
0.5047	-3.31718	2.32582	7.89483	-14.3006	0
0.5053	0.954702	2.63197	6.98017	-12.4647	0
0.5060	4.31504	1.71352	1.78988	-11.5468	0
0.5067	4.61709	-1.33883	2.39966	-14.3006	0
0.5073	4.31504	2.63197	6.06191	-13.6846	0
0.5080	2.78859	6.90435	3.6228	-11.8608	0
0.5087	-0.566348	3.852	-0.344345	-12.7667	0
0.5093	-3.61924	0.799644	-1.87238	-12.7667	0
0.5100	-3.31718	2.01967	-3.39682	-10.6288	0
0.5107	-3.00974	0.493495	-3.09193	-12.1628	0
0.5113	-5.75518	-1.33883	-2.78705	-15.5205	0
0.5120	-5.75518	0.187345	-4.61638	-15.8225	0
0.5127	-2.70229	0.187345	-4.92486	-14.3006	0
0.5133	-0.566348	-1.64041	-2.17727	-12.4647	0
0.5140	2.48115	-1.33883	-3.39682	-10.9429	0
0.5147	7.06048	-0.114235	-8.27864	-10.9429	0
0.5153	7.36792	0.493495	-9.50178	-12.1628	0
0.5160	4.61709	0.799644	-7.36397	-13.0807	0
0.5167	3.39809	0.493495	-4.92486	-13.6846	0
0.5173	1.56959	-0.114235	-2.17727	-14.3006	0
0.5180	-0.264296	0.493495	-2.17727	-12.7667	0
0.5187	-2.09279	-1.03268	-6.75419	-11.8608	0
0.5193	-5.45313	-3.16659	-8.27864	-14.6026	0
0.5200	-5.75518	-3.16659	-4.0066	-17.9603	0
0.5207	-4.53618	-2.25271	-3.70171	-16.4384	0
0.5213	-5.14568	-2.25271	-5.53463	-14.6026	0
0.5220	-4.53618	-1.33883	-1.2626	-17.3443	0
0.5227	-1.48329	-0.726534	0.875211	-17.6583	0
0.5233	-0.873795	-1.33883	-2.78705	-15.5205	0
0.5240	-2.40024	-1.33883	-2.17727	-16.4384	0
0.5247	-3.92668	-0.420384	1.48499	-18.5642	0
0.5253	-4.84363	-0.420384	3.31791	-18.8782	0
0.5260	-3.61924	-1.94656	8.19972	-17.6583	0
0.5267	-1.79074	-1.03268	13.3864	-15.5205	0
0.5273	-2.70229	0.493495	12.1669	-16.1244	0
0.5280	-2.40024	-1.33883	10.3339	-20.0981	0
0.5287	0.0431504	-2.55886	11.2522	-19.4821	0
0.5293	0.652649	-0.420384	10.0291	-16.4384	0
0.5300	-1.48329	-0.420384	10.0291	-16.1244	0
0.5307	-1.79074	-4.08504	10.0291	-16.7404	0
0.5313	0.0431504	-4.69277	4.23258	-16.4384	0
0.5320	0.0431504	-1.94656	-2.17727	-16.1244	0
0.5327	-5.75518	-0.726534	-1.56749	-13.9866	0
0.5333	-10.0271	-1.33883	1.1801	-12.7667	0
0.5340	-10.0271	-1.94656	-5.83952	-14.9045	0
0.5347	-12.4705	-2.55886	-19.5703	-15.2065	0
0.5353	-13.9969	-2.86044	-25.6752	-13.0807	0
0.5360	-10.642	-2.25271	-19.2654	-13.0807	0
0.5367	-9.11551	-1.64041	-12.5543	-13.3827	0
0.5373	-7.28162	-1.94656	-12.2458	-12.1628	0
0.5380	2.78859	-1.33883	-11.3311	-12.4647	0
0.5387	10.7229	0.187345	-6.75419	-11.8608	0
0.5393	8.58692	0.187345	-4.61638	-10.0249	0
0.5400	6.14353	-3.16659	-6.75419	-11.8608	0
0.5407	6.45098	-4.08504	-9.19689	-15.2065	0
0.5413	4.00759	-3.16659	-10.4164	-15.2065	0
0.5420	0.954702	-4.69277	-11.3311	-13.6846	0
0.5427	0.0431504	-6.21895	-12.5543	-13.3827	0
0.5433	0.652649	-4.08504	-11.0262	-11.8608	0
0.5440	0.0431504	-2.86044	-7.66886	-9.10697	0
0.5447	-3.61924	-2.55886	-5.53463	-8.80501	0
0.5453	-4.53618	-1.94656	-3.09193	-8.50306	0
0.5460	-3.00974	-2.25271	1.1801	-7.58511	0
0.5467	-4.22874	-3.47274	6.98017	-7.58511	0
0.5473	-6.36468	-2.86044	10.6424	-8.18902	0
0.5480	-5.45313	-3.47274	13.3864	-8.18902	0
0.5487	-3.61924	-4.38662	16.134	-7.88707	0
0.5493	-2.70229	-1.33883	15.8291	-8.18902	0
0.5500	-2.40024	0.493495	11.5571	-7.88707	0
0.5507	-3.61924	-1.03268	7.28506	-6.36522	0
0.5513	-5.45313	-1.33883	5.14725	-5.44727	0
0.5520	-6.36468	-1.03268	1.78988	-5.74923	0
0.5527	-7.89112	-3.16659	-1.2626	-3.92542	0
0.5533	-8.50062	-2.86044	-2.17727	-0.869631	0
0.5540	-6.36468	-0.726534	-2.78705	-1.78757	0
0.5547	-5.45313	-1.64041	-2.17727	-5.14532	0
0.5553	-7.28162	-3.16659	-2.17727	-5.44727	0
0.5560	-6.36468	-1.33883	-3.09193	-2.08953	0
0.5567	-1.79074	-1.33883	-3.09193	1.26821	0
0.5573	-0.873795	-3.16659	-2.48216	1.87212	0
0.5580	-3.92668	-4.08504	-2.48216	-0.567676	0
0.5587	-6.67212	-3.47274	-2.78705	-3.00747	0
0.5593	-6.36468	-3.16659	-3.70171	-1.17159	0
0.5600	-2.40024	-1.33883	-4.61638	1.87212	0
0.5607	1.26215	-0.726534	-4.0066	1.57017	0
0.5613	1.87165	-1.33883	-2.17727	0.652223	0
0.5620	1.26215	-1.03268	-1.2626	2.18616	0
0.5627	0.652649	0.493495	-1.2626	3.70801	0
0.5633	-1.79074	0.493495	0.265433	2.79007	0
0.5640	-4.53618	-0.420384	2.70455	2.79007	0
0.5647	-3.31718	-1.64041	0.570322	4.324	0
0.5653	-1.18124	-2.86044	-4.92486	4.62595	0
0.5660	-2.70229	-4.08504	-4.92486	4.324	0
0.5667	-7.28162	-5.30507	0.570322	3.70801	0
0.5673	-7.28162	-5.61122	5.14725	3.70801	0
0.5680	-3.61924	-4.99892	8.50461	4.62595	0
0.5687	-2.09279	-4.99892	9.41928	4.00996	0
0.5693	-3.61924	-4.08504	5.14725	1.87212	0
0.5700	-5.14568	-1.64041	0.875211	2.18616	0
0.5707	-6.06263	-1.33883	2.70455	5.22986	0
0.5713	-3.61924	-3.16659	6.3668	4.62595	0
0.5720	1.87165	-3.16659	6.67528	2.48811	0
0.5727	1.87165	-3.16659	3.92769	4.00996	0
0.5733	0.652649	-4.08504	2.09477	7.06575	0
0.5740	2.78859	-2.25271	3.31791	7.36771	0
0.5747	3.70554	-0.114235	4.53747	7.9837	0
0.5753	3.70554	-0.114235	4.53747	7.9837	0
0.5760	8.89437	0.187345	4.53747	5.22986	0
0.5767	11.3324	0.493495	3.31791	4.324	0
0.5773	9.80592	-1.94656	2.39966	7.9837	0
0.5780	10.4154	-3.16659	6.06191	10.1215	0
0.5787	7.66998	-0.726534	7.89483	7.36771	0
0.5793	1.87165	-1.03268	4.53747	4.92791	0
0.5800	2.17909	-3.16659	0.875211	6.7638	0
0.5807	2.78859	-1.94656	-0.344345	8.90164	0
0.5813	-2.09279	0.493495	-0.954124	8.28565	0
0.5820	-2.40024	-0.114235	-0.344345	7.06575	0
0.5827	1.87165	-1.94656	-1.56749	8.58761	0
0.5833	0.345203	-2.55886	-8.58352	11.0274	0
0.5840	-2.40024	-2.25271	-13.164	12.5613	0
0.5847	-0.873795	-1.33883	-9.50178	11.6434	0
0.5853	-0.566348	-2.25271	-6.14441	9.20359	0
0.5860	-1.48329	-4.38662	-8.892	8.28565	0
0.5867	-1.79074	-3.77889	-10.7213	10.4235	0
0.5873	-2.09279	-1.03268	-12.8591	11.6434	0
0.5880	-3.61924	-3.16659	-15.908	11.6434	0
0.5887	-6.06263	-6.83124	-12.5543	13.7812	0
0.5893	-8.19857	-4.08504	-5.53463	15.0011	0
0.5900	-9.11551	-0.420384	-4.0066	13.7812	0
0.5907	-7.89112	-3.77889	-3.09193	13.1652	0
0.5913	-6.36468	-6.52509	1.48499	12.8633	0
0.5920	-5.45313	-3.47274	3.92769	11.9453	0
0.5927	-4.84363	-2.55886	5.14725	13.4793	0
0.5933	-3.61924	-4.08504	7.89483	15.0011	0
0.5940	-2.70229	-1.03268	7.89483	12.8633	0
0.5947	-2.40024	2.93355	5.45213	12.8633	0
0.5953	-0.873795	2.63197	6.3668	15.605	0
0.5960	0.0431504	2.32582	10.6424	14.6992	0
0.5967	-1.79074	3.54585	10.6424	11.9453	0
0.5973	-5.45313	4.15815	3.92769	13.7812	0
0.5980	-7.58907	4.76588	-1.2626	15.9191	0
0.5987	-9.11551	5.07203	-2.17727	16.221	0
0.5993	-11.5535	5.07203	-3.09193	16.523	0
0.6000	-13.3874	4.76588	-3.39682	15.9191	0
0.6007	-11.5535	4.15815	-1.2626	13.1652	0
0.6013	-8.19857	2.63197	3.01302	13.7812	0
0.6020	-6.06263	3.852	6.98017	16.221	0
0.6027	-4.53618	6.59821	9.72417	14.6992	0
0.6033	-4.53618	5.98591	10.0291	11.0274	0
0.6040	-4.53618	2.63197	10.6424	13.7812	0
0.6047	-1.79074	2.63197	11.2522	17.4409	0
0.6053	0.652649	4.15815	10.6424	15.605	0
0.6060	-0.873795	2.01967	10.6424	15.3031	0
0.6067	-3.61924	0.799644	8.8095	15.9191	0
0.6073	-5.75518	3.2397	3.01302	11.9453	0
0.6080	-6.97957	3.852	-1.2626	11.9453	0
0.6087	-4.22874	2.32582	-3.39682	16.221	0
0.6093	0.652649	3.54585	-9.50178	14.0832	0
0.6100	0.954702	5.68433	-13.4689	10.1215	0
0.6107	-2.40024	5.98591	-10.4164	11.9453	0
0.6113	-2.09279	6.90435	-7.36397	10.7254	0
0.6120	0.0431504	7.51208	-6.4493	7.68174	0
0.6127	0.652649	5.98591	-0.649234	9.20359	0
0.6133	-1.79074	5.98591	4.23258	8.58761	0
0.6140	-5.45313	5.98591	3.6228	5.22986	0
0.6147	-5.45313	5.68433	4.84236	6.44976	0
0.6153	-2.09279	5.98591	8.19972	7.36771	0
0.6160	0.652649	6.29206	9.41928	5.5439	0
0.6167	-0.264296	5.37818	6.98017	7.36771	0
0.6173	-4.22874	5.07203	-1.2626	8.28565	0
0.6180	-8.19857	4.15815	-10.4164	4.324	0
0.6187	-7.58907	2.01967	-14.0787	3.40605	0
0.6193	-5.45313	2.32582	-14.9934	5.5439	0
0.6200	-6.36468	3.852	-16.5214	5.5439	0
0.6207	-9.72501	3.852	-15.908	4.62595	0
0.6213	-9.11551	4.15815	-13.4689	4.324	0
0.6220	-6.67212	5.37818	-11.636	3.70801	0
0.6227	-8.19857	5.07203	-10.1116	3.70801	0
0.6233	-12.7779	5.07203	-9.50178	3.1041	0
0.6240	-13.6895	5.68433	-6.75419	0.350268	0
0.6247	-8.80807	4.15815	0.570322	-0.869631	0
0.6253	-3.61924	1.71352	6.06191	0.0483128	0
0.6260	-3.00974	1.41194	5.14725	1.26821	0
0.6267	-2.40024	2.63197	3.6228	1.57017	0
0.6273	0.0431504	2.01967	3.31791	0.652223	0
0.6280	0.954702	0.493495	-0.649234	-0.567676	0
0.6287	2.78859	1.10579	-6.14441	-0.567676	0
0.6293	3.70554	3.2397	-6.4493	-0.253642	0
0.6300	1.87165	2.63197	-1.56749	0.0483128	0
0.6307	0.345203	0.493495	-0.0394562	-0.869631	0
0.6313	2.48115	0.187345	-2.17727	-4.22737	0
0.6320	5.84148	-0.114235	-1.2626	-5.74923	0
0.6327	8.89437	-1.94656	3.31791	-2.70552	0
0.6333	9.80592	-3.16659	4.84236	-0.253642	0
0.6340	8.27948	-1.94656	1.48499	-1.78757	0
0.6347	9.19642	-0.114235	-2.17727	-1.47354	0
0.6353	11.3324	1.41194	-4.61638	0.966257	0
0.6360	10.1134	1.41194	-6.4493	-0.869631	0
0.6367	5.84148	1.41194	-8.58352	-2.39148	0
0.6373	2.78859	1.10579	-11.9409	-1.47354	0
0.6380	0.0431504	-0.420384	-14.9934	-2.70552	0
0.6387	-2.70229	-2.25271	-14.0787	-4.22737	0
0.6393	-2.70229	-3.47274	-8.58352	-2.39148	0
0.6400	0.345203	-3.16659	-4.31149	-1.47354	0
0.6407	2.48115	-1.33883	-3.39682	-1.78757	0
0.6413	1.87165	-2.55886	-1.56749	-0.869631	0
0.6420	0.954702	-7.13282	0.570322	-1.17159	0
0.6427	0.0431504	-7.74512	-1.2626	-3.00747	0
0.6433	-0.566348	-4.38662	-3.09193	-2.39148	0
0.6440	2.17909	-4.38662	0.570322	-1.78757	0
0.6447	5.53403	-4.99892	5.14725	-2.39148	0
0.6453	3.70554	-3.16659	6.06191	-0.869631	0
0.6460	2.78859	-4.08504	6.98017	0.350268	0
0.6467	6.45098	-5.61122	10.6424	-0.567676	0
0.6473	8.27948	-3.16659	12.1669	-0.869631	0
0.6480	6.14353	-2.55886	9.11439	-0.567676	0
0.6487	6.45098	-5.9128	6.06191	-0.253642	0
0.6493	6.45098	-5.9128	4.23258	1.87212	0
0.6500	4.31504	-4.08504	2.70455	1.87212	0
0.6507	2.78859	-5.30507	3.31791	-0.253642	0
0.6513	1.56959	-7.13282	5.14725	0.0483128	0
0.6520	-0.873795	-6.52509	4.23258	2.48811	0
0.6527	0.652649	-4.38662	4.53747	3.40605	0
0.6533	4.31504	-3.16659	7.89483	3.1041	0
0.6540	4.61709	-3.16659	8.8095	3.1041	0
0.6547	4.92453	-4.08504	4.23258	2.79007	0
0.6553	6.45098	-4.38662	-1.87238	1.87212	0
0.6560	5.53403	-4.08504	-4.92486	1.87212	0
0.6567	2.78859	-3.47274	-3.70171	1.87212	0
0.6573	2.17909	-3.47274	-2.17727	2.18616	0
0.6580	3.09604	-2.86044	-0.344345	3.70801	0
0.6587	5.84148	-0.420384	3.6228	4.62595	0
0.6593	6.75303	0.493495	3.6228	2.48811	0
0.6600	4.31504	-1.33883	-0.649234	0.0483128	0
0.6607	1.87165	-1.33883	-0.649234	0.966257	0
0.6613	0.954702	-0.114235	4.23258	2.18616	0
0.6620	0.652649	-2.25271	5.75702	2.48811	0
0.6627	1.87165	-3.47274	5.14725	3.40605	0
0.6633	1.87165	-2.86044	7.28506	3.70801	0
0.6640	-2.70229	-2.86044	6.98017	2.79007	0
0.6647	-6.36468	-0.114235	3.6228	2.18616	0
0.6653	-7.58907	3.2397	5.14725	1.87212	0
0.6660	-10.0271	-0.726534	8.19972	2.79007	0
0.6667	-9.72501	-4.08504	6.98017	3.70801	0
0.6673	-5.45313	-1.03268	4.53747	0.966257	0
0.6680	-4.84363	-1.03268	4.23258	-0.869631	0
0.6687	-6.67212	-4.08504	1.1801	1.57017	0
0.6693	-5.45313	-2.25271	-6.14441	2.79007	0
0.6700	-3.61924	-0.114235	-10.7213	1.26821	0
0.6707	-2.70229	-2.25271	-9.80667	0.966257	0
0.6713	1.26215	-1.94656	-10.1116	1.57017	0
0.6720	5.84148	-0.726534	-11.9409	1.87212	0
0.6727	7.36792	-3.77889	-8.892	2.18616	0
0.6733	7.06048	-4.08504	-1.2626	0.966257	0
0.6740	5.84148	-1.33883	5.14725	-1.17159	0
0.6747	3.09604	-2.25271	8.19972	-1.17159	0
0.6753	-0.873795	-1.33883	6.98017	0.0483128	0
0.6760	-3.61924	1.41194	3.31791	0.350268	0
0.6767	-2.70229	-0.114235	3.6228	0.0483128	0
0.6773	0.954702	-0.726534	7.28506	-1.78757	0
0.6780	0.0431504	2.63197	8.50461	-4.52933	0
0.6787	-4.22874	2.32582	6.06191	-5.44727	0
0.6793	-3.92668	-0.420384	3.01302	-5.14532	0
0.6800	-0.566348	1.41194	1.1801	-5.14532	0
0.6807	2.17909	2.93355	0.265433	-5.14532	0
0.6813	5.84148	1.41194	-3.39682	-5.44727	0
0.6820	9.19642	3.2397	-10.7213	-5.44727	0
0.6827	6.45098	4.45973	-16.2129	-4.52933	0
0.6833	-0.873795	1.41194	-18.9605	-6.36522	0
0.6840	-7.28162	-0.726534	-20.1837	-10.0249	0
0.6847	-9.11551	0.187345	-16.8263	-10.9429	0
0.6853	-4.53618	-1.33883	-10.1116	-10.0249	0
0.6860	1.26215	-3.47274	-7.66886	-10.0249	0
0.6867	0.954702	-4.08504	-8.58352	-12.1628	0
0.6873	-1.79074	-4.08504	-7.66886	-12.7667	0
0.6880	-0.873795	-1.94656	-6.75419	-10.9429	0
0.6887	-0.566348	0.493495	-5.53463	-10.0249	0
0.6893	0.0431504	-2.25271	-0.344345	-10.3269	0
0.6900	2.17909	-4.99892	2.70455	-10.0249	0
0.6907	-0.873795	-2.25271	-1.87238	-10.3269	0
0.6913	-7.28162	-2.25271	-5.53463	-11.8608	0
0.6920	-6.36468	-5.61122	-1.56749	-11.8608	0
0.6927	-3.61924	-3.77889	2.39966	-9.72296	0
0.6933	-8.19857	-0.420384	2.39966	-10.6288	0
0.6940	-10.944	-1.03268	1.78988	-13.6846	0
0.6947	-5.45313	-1.64041	2.09477	-12.7667	0
0.6953	-2.09279	-0.420384	1.78988	-11.8608	0
0.6960	-2.09279	0.799644	0.265433	-14.6026	0
0.6967	-1.48329	0.493495	-0.954124	-14.9045	0
0.6973	-3.61924	-1.33883	0.875211	-11.8608	0
0.6980	-9.11551	-1.03268	3.31791	-11.5468	0
0.6987	-10.0271	2.93355	4.23258	-13.6846	0
0.6993	-8.50062	3.2397	7.89483	-13.6846	0
0.7000	-8.19857	1.41194	12.7766	-12.7667	0
0.7007	-6.36468	2.63197	12.7766	-11.8608	0
0.7013	-3.92668	1.41194	11.2522	-10.3269	0
0.7020	-6.06263	-2.25271	10.0291	-9.10697	0
0.7027	-6.06263	-1.33883	2.39966	-9.72296	0
0.7033	-2.09279	-0.420384	-5.83952	-10.9429	0
0.7040	-0.873795	-1.33883	-4.0066	-11.2448	0
0.7047	-1.79074	2.32582	0.265433	-10.9429	0
0.7053	-0.873795	3.852	-1.56749	-10.0249	0
0.7060	-0.873795	2.01967	-3.39682	-8.18902	0
0.7067	-0.566348	4.15815	-6.14441	-5.44727	0
0.7073	0.0431504	5.98591	-14.3836	-4.52933	0
0.7080	-1.48329	3.2397	-18.9605	-6.36522	0
0.7087	-2.70229	2.63197	-14.6885	-6.36522	0
0.7093	-0.264296	3.54585	-9.50178	-3.92542	0
0.7100	0.345203	3.54585	-4.92486	-2.70552	0
0.7107	-0.264296	5.68433	1.78988	-4.52933	0
0.7113	0.954702	6.29206	6.06191	-6.36522	0
0.7120	2.48115	3.852	9.41928	-7.28316	0
0.7127	1.87165	3.852	16.134	-5.44727	0
0.7133	0.345203	4.76588	22.5439	-1.17159	0
0.7140	-2.40024	4.15815	28.9501	1.57017	0
0.7147	-2.40024	4.76588	34.4453	0.350268	0
0.7153	0.954702	5.37818	32.9173	-1.47354	0
0.7160	4.61709	4.45973	28.9501	0.0483128	0
0.7167	4.61709	5.68433	24.3732	3.1041	0
0.7173	1.26215	8.73211	10.6424	3.1041	0
0.7180	-3.31718	8.73211	-4.0066	1.57017	0
0.7187	-4.53618	6.90435	-6.14441	1.26821	0
0.7193	-1.79074	6.29206	-8.58352	0.0483128	0
0.7200	0.954702	5.98591	-15.908	-2.08953	0
0.7207	1.26215	3.54585	-14.0787	-0.253642	0
0.7213	-0.873795	1.41194	-6.14441	1.87212	0
0.7220	-4.22874	2.93355	-4.92486	0.966257	0
0.7227	-5.75518	4.76588	-7.66886	1.26821	0
0.7233	-5.14568	4.45973	-11.3311	3.40605	0
0.7240	-5.14568	4.76588	-18.6556	2.48811	0
0.7247	-6.36468	5.98591	-23.2325	0.652223	0
0.7253	-9.11551	4.15815	-23.5374	1.26821	0
0.7260	-13.3874	0.493495	-26.5899	1.87212	0
0.7267	-17.3518	0.187345	-29.3375	1.87212	0
0.7273	-18.2688	3.2397	-26.8948	2.48811	0
0.7280	-15.5233	4.45973	-21.7081	1.87212	0
0.7287	-13.3874	3.54585	-15.908	-0.869631	0
0.7293	-11.861	4.15815	-10.1116	-1.47354	0
0.7300	-8.19857	4.45973	-6.75419	0.966257	0
0.7307	-3.92668	5.07203	-4.92486	1.87212	0
0.7313	-3.31718	6.90435	-4.0066	0.652223	0
0.7320	-2.70229	4.45973	-7.36397	-0.869631	0
0.7327	-2.70229	0.799644	-8.892	-0.869631	0
0.7333	-2.70229	2.63197	-4.0066	-0.567676	0
0.7340	-0.566348	4.76588	-0.344345	-0.869631	0
0.7347	-0.873795	2.32582	-2.17727	-1.47354	0
0.7353	-4.53618	4.76588	-2.17727	-2.08953	0
0.7360	-2.70229	8.12438	2.09477	-2.39148	0
0.7367	3.70554	4.15815	4.53747	-2.70552	0
0.7373	4.31504	1.41194	2.39966	-2.70552	0
0.7380	2.17909	5.98591	2.39966	-1.47354	0
0.7387	5.23198	5.68433	7.58995	0.0483128	0
0.7393	9.19642	2.63197	9.72417	-0.869631	0
0.7400	9.19642	4.15815	6.98017	-2.08953	0
0.7407	6.75303	4.45973	5.45213	-0.869631	0
0.7413	6.75303	1.41194	5.75702	1.26821	0
0.7420	7.66998	1.41194	4.23258	1.87212	0
0.7427	6.45098	2.32582	3.6228	2.79007	0
0.7433	4.61709	1.10579	6.3668	3.40605	0
0.7440	4.61709	-0.114235	7.89483	2.48811	0
0.7447	4.31504	-0.420384	7.28506	1.57017	0
0.7453	2.78859	-2.25271	7.89483	1.87212	0
0.7460	2.17909	-3.47274	7.89483	2.79007	0
0.7467	1.26215	-2.25271	7.28506	4.62595	0
0.7473	-1.18124	-0.420384	8.50461	5.5439	0
0.7480	-2.70229	-0.114235	7.89483	4.92791	0
0.7487	-1.79074	1.41194	4.23258	5.5439	0
0.7493	0.652649	2.32582	3.6228	6.14781	0
0.7500	4.31504	0.187345	7.89483	4.62595	0
0.7507	7.97742	-0.726534	9.72417	5.5439	0
0.7513	9.19642	0.799644	7.89483	6.7638	0
0.7520	9.50387	-0.420384	7.28506	5.5439	0
0.7527	10.1134	-2.25271	10.3339	5.84585	0
0.7533	8.58692	0.493495	10.9473	7.9837	0
0.7540	7.36792	1.71352	6.98017	7.06575	0
0.7547	8.58692	1.41194	2.39966	6.14781	0
0.7553	8.89437	3.852	-1.56749	8.28565	0
0.7560	4.61709	4.15815	-10.1116	8.58761	0
0.7567	1.26215	0.493495	-17.1312	8.28565	0
0.7573	1.26215	2.01967	-14.0787	9.20359	0
0.7580	-0.873795	3.2397	-10.4164	8.90164	0
0.7587	-4.84363	0.187345	-11.636	7.9837	0
0.7593	-6.36468	1.10579	-10.1116	10.1215	0
0.7600	-7.28162	3.2397	-5.83952	11.0274	0
0.7607	-7.58907	-0.114235	-5.83952	7.68174	0
0.7613	-7.28162	-0.420384	-4.61638	4.62595	0
0.7620	-8.19857	4.15815	0.875211	6.44976	0
0.7627	-9.41757	3.2397	4.23258	8.28565	0
0.7633	-7.89112	-0.420384	6.06191	6.44976	0
0.7640	-6.06263	0.187345	8.8095	3.1041	0
0.7647	-3.00974	0.493495	8.19972	4.62595	0
0.7653	1.26215	-1.33883	8.8095	8.58761	0
0.7660	2.78859	-1.03268	13.9962	10.1215	0
0.7667	2.78859	0.799644	14.3047	11.0274	0
0.7673	4.92453	0.493495	6.67528	11.9453	0
0.7680	1.87165	-0.420384	0.875211	10.1215	0
0.7687	-5.45313	0.493495	-1.87238	8.90164	0
0.7693	-8.50062	0.799644	-5.83952	11.3414	0
0.7700	-8.80807	-0.726534	-10.4164	11.3414	0
0.7707	-10.944	0.799644	-12.2458	8.28565	0
0.7713	-10.3345	3.2397	-11.0262	9.20359	0
0.7720	-8.50062	1.41194	-5.83952	11.9453	0
0.7727	-7.89112	0.493495	-1.87238	11.6434	0
0.7733	-6.67212	4.15815	-1.56749	10.7254	0
0.7740	-5.45313	4.45973	-1.2626	12.5613	0
0.7747	-5.45313	2.32582	-0.344345	14.0832	0
0.7753	-4.84363	3.852	-0.649234	12.8633	0
0.7760	-3.61924	4.15815	-2.48216	11.0274	0
0.7767	-0.566348	1.10579	-4.61638	11.0274	0
0.7773	5.53403	0.799644	-5.22974	12.5613	0
0.7780	10.1134	4.45973	-4.92486	14.3851	0
0.7787	9.19642	5.37818	-7.05908	14.6992	0
0.7793	6.45098	4.15815	-11.3311	11.9453	0
0.7800	1.87165	4.45973	-13.164	10.1215	0
0.7807	-3.61924	3.852	-11.3311	10.7254	0
0.7813	-5.45313	3.2397	-6.14441	11.0274	0
0.7820	-6.06263	5.07203	-0.954124	10.7254	0
0.7827	-7.28162	5.37818	0.570322	11.0274	0
0.7833	-6.36468	2.32582	1.48499	11.9453	0
0.7840	-5.45313	2.01967	5.75702	12.2594	0
0.7847	-7.58907	2.32582	8.50461	11.9453	0
0.7853	-8.19857	-0.726534	8.8095	11.9453	0
0.7860	-6.36468	-1.33883	9.72417	11.9453	0
0.7867	-5.45313	0.493495	10.0291	9.8075	0
0.7873	-4.84363	0.187345	9.41928	6.44976	0
0.7880	-5.45313	0.187345	6.06191	7.9837	0
0.7887	-8.19857	2.93355	-2.78705	11.0274	0
0.7893	-9.41757	3.2397	-9.80667	11.0274	0
0.7900	-9.11551	1.10579	-9.19689	10.1215	0
0.7907	-7.89112	0.799644	-7.05908	10.7254	0
0.7913	-6.36468	1.71352	-7.66886	10.1215	0
0.7920	-9.72501	0.799644	-7.66886	7.36771	0
0.7927	-15.2159	-0.726534	-5.83952	7.36771	0
0.7933	-10.944	-0.420384	-4.61638	9.50555	0
0.7940	-1.79074	0.493495	-4.61638	7.68174	0
0.7947	0.345203	0.493495	-4.61638	3.1041	0
0.7953	0.652649	1.41194	-1.87238	3.40605	0
0.7960	2.78859	2.93355	0.265433	5.22986	0
0.7967	0.954702	3.2397	-1.2626	3.70801	0
0.7973	-3.00974	2.93355	-1.56749	3.1041	0
0.7980	-1.79074	0.799644	-1.87238	5.5439	0
0.7987	0.0431504	-1.64041	-5.83952	3.70801	0
0.7993	-2.09279	-0.420384	-6.14441	1.26821	0
0.8000	-3.31718	2.01967	-0.0394562	2.79007	0
0.8007	-0.264296	1.10579	2.39966	4.92791	0
0.8013	2.17909	0.493495	1.78988	5.84585	0
0.8020	2.78859	1.41194	3.92769	4.324	0
0.8027	4.92453	1.71352	5.75702	1.87212	0
0.8033	7.66998	2.01967	6.98017	1.87212	0
0.8040	6.45098	1.41194	10.6424	0.966257	0
0.8047	5.53403	-1.33883	12.7766	-2.08953	0
0.8053	5.53403	-1.94656	11.5571	-0.869631	0
0.8060	-0.566348	-1.33883	10.6424	2.48811	0
0.8067	-8.80807	-1.94656	11.862	-0.253642	0
0.8073	-7.89112	-1.33883	13.9962	-2.70552	0
0.8080	-2.70229	0.493495	15.5242	-1.78757	0
0.8087	-2.09279	-1.03268	16.7438	-3.61138	0
0.8093	-1.79074	-2.25271	20.1012	-5.14532	0
0.8100	0.954702	-0.726534	22.5439	-4.22737	0
0.8107	2.17909	-1.33883	17.6585	-4.22737	0
0.8113	1.87165	-3.16659	8.50461	-4.52933	0
0.8120	1.87165	-3.16659	0.570322	-5.74923	0
0.8127	2.78859	-3.77889	-7.66886	-9.10697	0
0.8133	3.70554	-2.55886	-11.3311	-11.5468	0
0.8140	4.61709	-1.03268	-4.0066	-11.5468	0
0.8147	5.84148	-2.25271	5.14725	-10.9429	0
0.8153	7.66998	-2.25271	6.98017	-10.3269	0
0.8160	5.53403	-0.114235	6.3668	-12.1628	0
0.8167	2.48115	-2.25271	6.06191	-16.4384	0
0.8173	2.78859	-4.08504	4.23258	-17.0424	0
0.8180	3.70554	-1.64041	-0.0394562	-16.1244	0
0.8187	0.345203	-0.726534	-5.22974	-17.3443	0
0.8193	-3.92668	-2.25271	-8.27864	-18.5642	0
0.8200	-4.53618	-0.420384	-5.83952	-19.1802	0
0.8207	-3.92668	1.71352	-0.649234	-20.0981	0
0.8213	-6.36468	0.493495	2.09477	-19.4821	0
0.8220	-11.5535	0.799644	2.70455	-20.4001	0
0.8227	-15.2159	-0.114235	6.06191	-22.8399	0
0.8233	-13.6895	-4.08504	11.5571	-22.236	0
0.8240	-7.58907	-4.08504	14.3047	-20.0981	0
0.8247	-2.09279	-1.33883	13.6913	-20.702	0
0.8253	-0.873795	-2.55886	14.3047	-23.1418	0
0.8260	-2.40024	-5.61122	12.1669	-24.0598	0
0.8267	0.0431504	-4.99892	4.84236	-22.8399	0
0.8273	5.53403	-3.16659	-0.344345	-21.9219	0
0.8280	7.36792	-3.16659	-4.31149	-24.6758	0
0.8287	3.70554	-4.99892	-11.636	-27.1156	0
0.8293	2.78859	-7.43897	-16.8263	-25.8957	0
0.8300	4.92453	-8.05127	-20.4885	-25.2797	0
0.8307	5.23198	-6.21895	-24.1508	-26.1976	0
0.8313	5.53403	-4.99892	-20.1837	-26.4996	0
0.8320	7.36792	-6.83124	-11.636	-26.4996	0
0.8327	5.53403	-7.74512	-10.1116	-27.1156	0
0.8333	1.87165	-6.52509	-11.3311	-25.8957	0
0.8340	0.954702	-4.99892	-9.50178	-24.6758	0
0.8347	1.87165	-4.08504	-7.66886	-25.5937	0
0.8353	1.56959	-1.64041	-6.75419	-27.1156	0
0.8360	-0.264296	-2.25271	-3.09193	-25.8957	0
0.8367	-2.09279	-5.61122	-2.17727	-23.7578	0
0.8373	-2.09279	-4.38662	-4.0066	-22.5379	0
0.8380	-2.09279	-0.420384	-4.92486	-23.1418	0
0.8387	-5.45313	1.71352	-7.36397	-23.7578	0
0.8393	-9.11551	3.2397	-9.50178	-24.0598	0
0.8400	-7.28162	2.32582	-6.75419	-25.2797	0
0.8407	-4.84363	-2.25271	-3.70171	-24.6758	0
0.8413	-4.53618	-3.16659	-5.53463	-22.236	0
0.8420	-0.873795	-0.420384	-5.53463	-22.8399	0
0.8427	2.48115	-1.33883	-0.954124	-25.5937	0
0.8433	1.26215	-3.16659	1.1801	-24.9777	0
0.8440	1.87165	-1.94656	0.570322	-21.9219	0
0.8447	5.53403	0.493495	0.570322	-21.0161	0
0.8453	5.53403	0.493495	-2.48216	-19.4821	0
0.8460	2.78859	-2.86044	-9.19689	-15.5205	0
0.8467	3.70554	-4.08504	-11.0262	-13.9866	0
0.8473	4.61709	-1.03268	-4.92486	-16.4384	0
0.8480	2.48115	0.493495	-0.0394562	-17.6583	0
0.8487	0.954702	1.10579	-1.56749	-14.9045	0
0.8493	0.954702	1.71352	-2.78705	-12.1628	0
0.8500	0.954702	0.799644	0.875211	-12.7667	0
0.8507	0.0431504	0.187345	2.39966	-13.6846	0
0.8513	-4.53618	2.01967	1.48499	-14.6026	0
0.8520	-9.41757	1.41194	3.92769	-14.9045	0
0.8527	-7.28162	0.799644	7.58995	-13.0807	0
0.8533	-2.09279	2.93355	8.50461	-10.3269	0
0.8540	-1.18124	2.63197	8.50461	-10.0249	0
0.8547	-2.40024	2.32582	6.67528	-10.9429	0
0.8553	-0.264296	5.07203	2.09477	-10.9429	0
0.8560	2.48115	6.29206	2.39966	-9.72296	0
0.8567	0.954702	4.15815	7.28506	-7.58511	0
0.8573	0.0431504	4.45973	6.98017	-6.36522	0
0.8580	4.61709	4.76588	3.92769	-5.44727	0
0.8587	7.66998	3.2397	2.39966	-3.61138	0
0.8593	4.61709	4.45973	0.265433	-3.30943	0
0.8600	0.954702	7.81823	-1.2626	-3.61138	0
0.8607	0.954702	6.90435	0.875211	-2.08953	0
0.8613	1.87165	2.93355	2.09477	-0.869631	0
0.8620	0.954702	3.2397	1.1801	-0.869631	0
0.8627	1.26215	6.90435	3.01302	0.0483128	0
0.8633	4.00759	5.98591	6.67528	0.0483128	0
0.8640	3.70554	3.2397	8.50461	-0.869631	0
0.8647	0.0431504	3.54585	8.19972	-0.567676	0
0.8653	-1.18124	0.493495	7.28506	1.87212	0
0.8660	0.954702	-4.08504	6.3668	2.79007	0
0.8667	2.48115	-0.114235	5.14725	1.87212	0
0.8673	-0.264296	4.45973	3.01302	3.1041	0
0.8680	-5.14568	1.41194	0.875211	5.22986	0
0.8687	-6.67212	-0.420384	-0.344345	4.62595	0
0.8693	-5.45313	2.01967	-1.87238	2.79007	0
0.8700	-6.36468	2.32582	-1.87238	3.40605	0
0.8707	-9.41757	1.41194	-1.87238	4.324	0
0.8713	-12.4705	-0.420384	-3.70171	3.1041	0
0.8720	-16.4403	-4.08504	-4.92486	2.79007	0
0.8727	-19.4878	-3.16659	-4.0066	4.324	0
0.8733	-17.6593	1.41194	-2.17727	5.22986	0
0.8740	-13.6895	2.63197	-1.2626	6.7638	0
0.8747	-9.11551	2.32582	-0.344345	8.58761	0
0.8753	-5.14568	4.45973	-0.954124	8.58761	0
0.8760	-3.92668	4.45973	-1.2626	8.28565	0
0.8767	-2.70229	0.493495	-0.344345	9.20359	0
0.8773	-0.264296	-1.33883	-0.649234	8.90164	0
0.8780	-1.79074	-0.726534	-2.17727	7.68174	0
0.8787	-1.48329	-1.94656	-3.09193	7.06575	0
0.8793	4.61709	-1.33883	-2.48216	7.36771	0
0.8800	7.66998	1.41194	-0.954124	9.20359	0
0.8807	6.45098	2.01967	1.78988	11.9453	0
0.8813	8.89437	-1.33883	5.14725	11.3414	0
0.8820	8.89437	-2.86044	5.45213	10.1215	0
0.8827	2.78859	-2.25271	-0.954124	12.8633	0
0.8833	0.0431504	-1.03268	-5.53463	14.0832	0
0.8840	1.87165	0.493495	-0.649234	10.7254	0
0.8847	1.87165	0.493495	3.31791	9.20359	0
0.8853	1.87165	-1.33883	-0.649234	11.9453	0
0.8860	3.39809	-1.33883	-3.39682	13.4793	0
0.8867	1.87165	-1.33883	0.265433	13.7812	0
0.8873	0.0431504	-3.16659	0.265433	15.3031	0
0.8880	0.0431504	-4.08504	-4.61638	14.0832	0
0.8887	0.0431504	-3.16659	-4.92486	11.3414	0
0.8893	-3.00974	-4.99892	-3.09193	11.9453	0
0.8900	-4.53618	-7.74512	-2.78705	14.6992	0
0.8907	-3.92668	-4.99892	-1.2626	13.7812	0
0.8913	-3.61924	-2.25271	1.48499	11.0274	0
0.8920	-4.84363	-3.77889	1.48499	11.9453	0
0.8927	-4.84363	-4.08504	0.570322	15.3031	0
0.8933	-3.31718	-3.77889	-0.0394562	15.3031	0
0.8940	-4.53618	-4.99892	-2.17727	12.2594	0
0.8947	-8.19857	-5.61122	-3.70171	11.6434	0
0.8953	-7.28162	-4.99892	-4.31149	12.8633	0
0.8960	-3.00974	-4.38662	-4.0066	13.1652	0
0.8967	-2.70229	-2.25271	0.570322	13.7812	0
0.8973	-4.22874	-2.25271	3.92769	13.4793	0
0.8980	-2.70229	-4.99892	0.265433	12.5613	0
0.8987	0.0431504	-4.38662	-4.0066	13.7812	0
0.8993	0.0431504	-2.25271	-2.78705	14.3851	0
0.9000	-1.79074	-3.47274	-0.649234	12.8633	0
0.9007	-3.00974	-5.30507	1.48499	13.7812	0
0.9013	-3.61924	-5.9128	3.31791	15.0011	0
0.9020	-6.06263	-7.74512	3.01302	13.7812	0
0.9027	-8.19857	-8.659	3.6228	12.8633	0
0.9033	-5.45313	-7.74512	5.45213	12.2594	0
0.9040	-1.18124	-8.05127	7.28506	10.1215	0
0.9047	-0.566348	-7.74512	8.8095	8.90164	0
0.9053	-2.09279	-5.9128	7.58995	11.0274	0
0.9060	-2.40024	-6.83124	5.14725	13.4793	0
0.9067	-0.566348	-6.83124	5.75702	12.8633	0
0.9073	1.87165	-4.99892	4.23258	10.1215	0
0.9080	3.39809	-4.99892	-0.344345	9.20359	0
0.9087	3.70554	-7.13282	-0.344345	9.50555	0
0.9093	3.39809	-5.30507	0.570322	9.20359	0
0.9100	2.17909	-1.33883	-4.0066	11.0274	0
0.9107	0.954702	-0.420384	-8.58352	15.3031	0
0.9113	-1.48329	-1.33883	-8.892	13.7812	0
0.9120	-3.61924	-2.25271	-6.4493	9.50555	0
0.9127	-2.09279	-3.77889	-1.87238	9.50555	0
0.9133	0.954702	-4.99892	2.09477	11.0274	0
0.9140	-0.873795	-4.69277	3.6228	9.50555	0
0.9147	-5.45313	-2.55886	3.31791	8.28565	0
0.9153	-3.61924	0.187345	2.39966	8.28565	0
0.9160	-1.48329	-0.114235	3.31791	8.58761	0
0.9167	-5.45313	-2.86044	4.23258	8.90164	0
0.9173	-7.58907	-3.16659	2.70455	9.20359	0
0.9180	-3.92668	-3.16659	2.39966	11.0274	0
0.9187	-3.61924	-4.69277	3.31791	11.6434	0
0.9193	-5.75518	-3.16659	-1.2626	8.58761	0
0.9200	-3.31718	-0.726534	-7.66886	7.36771	0
0.9207	-0.264296	-3.16659	-11.0262	8.90164	0
0.9213	0.0431504	-4.99892	-11.636	7.68174	0
0.9220	1.26215	-2.86044	-9.50178	5.5439	0
0.9227	1.26215	-2.86044	-6.75419	6.44976	0
0.9233	-2.70229	-5.30507	-8.58352	7.06575	0
0.9240	-4.84363	-4.99892	-9.50178	4.62595	0
0.9247	-2.70229	-5.30507	-5.83952	3.70801	0
0.9253	-1.48329	-7.74512	-5.83952	3.1041	0
0.9260	0.954702	-6.83124	-7.97375	1.57017	0
0.9267	4.92453	-4.99892	-8.27864	2.79007	0
0.9273	4.92453	-5.61122	-8.892	5.22986	0
0.9280	1.26215	-4.99892	-8.892	3.40605	0
0.9287	0.954702	-3.16659	-6.14441	0.0483128	0
0.9293	1.87165	-3.47274	-5.22974	0.966257	0
0.9300	0.0431504	-3.77889	-6.75419	2.18616	0
0.9307	-1.79074	-2.86044	-6.75419	1.87212	0
0.9313	-1.18124	-3.16659	-5.83952	0.966257	0
0.9320	-1.79074	-2.55886	-7.66886	0.652223	0
0.9327	-3.61924	-0.726534	-8.892	0.966257	0
0.9333	-1.79074	0.493495	-8.58352	0.966257	0
0.9340	1.56959	2.32582	-8.58352	-0.253642	0
0.9347	2.17909	5.68433	-6.4493	-0.567676	0
0.9353	2.48115	3.54585	-2.17727	1.26821	0
0.9360	4.61709	-0.420384	-0.344345	0.652223	0
0.9367	6.14353	2.01967	-1.2626	-1.78757	0
0.9373	5.84148	3.2397	0.570322	-3.92542	0
0.9380	4.92453	-1.03268	5.14725	-5.44727	0
0.9387	1.87165	-1.03268	8.50461	-4.22737	0
0.9393	-1.79074	3.54585	12.4718	-2.08953	0
0.9400	-0.566348	3.2397	13.9962	-4.52933	0
0.9407	1.87165	2.32582	10.0291	-6.96913	0
0.9413	0.0431504	5.07203	5.75702	-5.44727	0
0.9420	-0.873795	4.15815	4.23258	-5.44727	0
0.9427	2.78859	1.41194	2.70455	-7.88707	0
0.9433	3.39809	2.01967	1.48499	-8.18902	0
0.9440	0.954702	2.32582	0.570322	-8.18902	0
0.9447	1.87165	2.01967	0.570322	-9.10697	0
0.9453	4.00759	4.45973	2.70455	-8.50306	0
0.9460	3.39809	4.76588	4.23258	-7.88707	0
0.9467	4.61709	0.799644	3.6228	-6.96913	0
0.9473	10.4154	1.41194	3.31791	-5.74923	0
0.9480	12.8588	4.45973	2.70455	-8.50306	0
0.9487	8.27948	3.2397	1.1801	-12.7667	0
0.9493	4.00759	0.493495	1.1801	-12.4647	0
0.9500	3.70554	-1.03268	2.09477	-10.6288	0
0.9507	1.87165	-0.114235	1.1801	-12.1628	0
0.9513	-2.40024	1.71352	2.09477	-13.0807	0
0.9520	-3.31718	1.41194	2.70455	-10.6288	0
0.9527	-2.70229	-0.114235	1.48499	-10.3269	0
0.9533	-3.61924	0.493495	2.39966	-12.4647	0
0.9540	-3.00974	2.93355	3.6228	-12.4647	0
0.9547	-4.53618	5.68433	0.265433	-11.5468	0
0.9553	-7.28162	5.98591	-0.649234	-12.7667	0
0.9560	-4.84363	3.2397	2.70455	-13.6846	0
0.9567	-1.48329	3.2397	-0.0394562	-13.0807	0
0.9573	-3.92668	6.29206	-6.75419	-12.1628	0
0.9580	-4.22874	6.59821	-6.75419	-11.2448	0
0.9587	0.345203	6.29206	-4.92486	-10.0249	0
0.9593	0.954702	9.34441	-5.83952	-8.80501	0
0.9600	-1.79074	9.03826	-3.70171	-9.10697	0
0.9607	-2.40024	6.29206	0.875211	-9.72296	0
0.9613	-1.79074	6.29206	1.48499	-10.0249	0
0.9620	-2.70229	5.07203	0.570322	-10.9429	0
0.9627	-5.14568	1.71352	1.48499	-11.2448	0
0.9633	-6.36468	3.2397	2.39966	-9.40892	0
0.9640	-1.48329	6.59821	2.09477	-9.10697	0
0.9647	0.345203	4.15815	2.09477	-10.9429	0
0.9653	-6.67212	1.71352	2.09477	-10.6288	0
0.9660	-9.11551	3.2397	1.78988	-8.80501	0
0.9667	-5.75518	5.98591	-0.344345	-8.80501	0
0.9673	-10.0271	5.07203	-2.17727	-8.50306	0
0.9680	-14.6064	3.54585	-0.344345	-6.36522	0
0.9687	-10.0271	5.07203	0.570322	-6.36522	0
0.9693	-7.28162	6.90435	-1.2626	-6.66717	0
0.9700	-7.28162	5.07203	-0.344345	-4.52933	0
0.9707	-4.84363	5.68433	1.48499	-1.78757	0
0.9713	-6.97957	9.03826	0.570322	-1.17159	0
0.9720	-13.08	6.90435	-1.2626	-2.08953	0
0.9727	-12.4705	3.54585	-1.56749	-2.08953	0
0.9733	-8.19857	5.07203	-0.0394562	-1.78757	0
0.9740	-9.11551	5.37818	3.31791	-1.17159	0
0.9747	-9.72501	4.45973	3.6228	0.652223	0
0.9753	-4.22874	6.90435	0.570322	2.48811	0
0.9760	-0.264296	7.81823	0.570322	2.79007	0
0.9767	-1.79074	5.07203	2.39966	3.1041	0
0.9773	-2.70229	3.852	3.01302	4.62595	0
0.9780	-0.873795	4.76588	4.23258	5.22986	0
0.9787	-0.264296	5.98591	6.06191	4.324	0
0.9793	-3.00974	6.90435	3.31791	3.1041	0
0.9800	-6.36468	6.90435	-0.344345	4.324	0
0.9807	-9.11551	7.51208	-0.344345	6.14781	0
0.9813	-8.80807	7.81823	0.570322	5.5439	0
0.9820	-3.92668	6.90435	0.570322	4.62595	0
0.9827	0.345203	6.29206	2.39966	6.7638	0
0.9833	0.954702	7.2105	4.23258	6.14781	0
0.9840	0.0431504	5.68433	2.39966	2.79007	0
0.9847	1.87165	2.01967	1.48499	3.1041	0
0.9853	4.92453	2.63197	3.31791	4.00996	0
0.9860	5.53403	5.98591	3.92769	1.87212	0
0.9867	3.39809	5.68433	4.84236	3.1041	0
0.9873	1.56959	3.852	6.98017	5.84585	0
0.9880	0.345203	4.76588	4.23258	3.70801	0
0.9887	-1.79074	5.37818	-0.344345	2.79007	0
0.9893	-4.53618	4.15815	-1.2626	4.62595	0
0.9900	-4.22874	4.15815	-4.31149	4.00996	0
0.9907	-1.48329	4.15815	-6.14441	0.966257	0
0.9913	-0.264296	2.32582	-0.344345	0.0483128	0
0.9920	0.345203	3.2397	2.39966	1.87212	0
0.9927	2.17909	4.76588	-0.954124	4.92791	0
0.9933	2.78859	3.2397	-0.649234	6.14781	0
0.9940	0.954702	2.93355	0.570322	3.1041	0
0.9947	-1.79074	5.37818	-2.48216	1.87212	0
0.9953	-5.45313	6.29206	-3.09193	3.1041	0
0.9960	-8.80807	5.07203	1.1801	1.87212	0
0.9967	-7.28162	4.15815	5.75702	-0.869631	0
0.9973	-3.00974	1.71352	7.58995	-0.869631	0
0.9980	-3.00974	-1.03268	4.23258	1.57017	0
0.9987	-3.92668	-0.726534	-0.344345	1.57017	0
0.9993	1.26215	0.493495	2.09477	-0.869631	0
1.0000	10.1134	0.799644	3.31791	-1.17159	0
1.0007	14.0778	0.799644	0.570322	-0.567676	0
1.0013	13.4683	1.41194	3.01302	-1.78757	0
1.0020	14.6927	0.799644	5.45213	-1.47354	0
1.0027	13.7758	-0.420384	-0.0394562	-0.869631	0
1.0033	6.45098	-2.25271	-4.31149	-4.52933	0
1.0040	1.87165	-2.55886	-6.4493	-5.74923	0
1.0047	0.954702	-1.64041	-11.9409	-1.78757	0
1.0053	-3.31718	-2.86044	-12.8591	-2.08953	0
1.0060	-6.36468	-4.99892	-8.58352	-5.14532	0
1.0067	-2.09279	-3.16659	-8.892	-2.39148	0
1.0073	0.0431504	0.493495	-7.36397	-0.567676	0
1.0080	-1.18124	-0.420384	-2.17727	-2.70552	0
1.0087	0.0431504	-3.77889	-4.0066	-2.39148	0
1.0093	0.954702	-5.9128	-6.4493	-2.70552	0
1.0100	-0.566348	-6.21895	-1.2626	-6.05118	0
1.0107	-1.18124	-5.30507	0.875211	-5.74923	0
1.0113	-3.92668	-4.69277	-0.954124	-2.39148	0
1.0120	-6.67212	-5.30507	1.48499	-1.78757	0
1.0127	-3.92668	-4.99892	2.70455	-1.78757	0
1.0133	-0.566348	-3.16659	0.265433	-0.253642	0
1.0140	0.954702	-1.33883	1.1801	-1.78757	0
1.0147	5.84148	-1.64041	4.23258	-3.61138	0
1.0153	9.80592	-4.69277	4.23258	-1.47354	0
1.0160	6.14353	-4.99892	4.23258	-0.869631	0
1.0167	0.954702	-2.25271	4.23258	-2.70552	0
1.0173	-1.18124	-3.16659	5.14725	-1.78757	0
1.0180	-3.92668	-6.83124	6.3668	0.966257	0
1.0187	-5.45313	-5.30507	2.70455	2.18616	0
1.0193	-3.31718	-1.03268	-3.09193	0.966257	0
1.0200	-1.79074	-2.25271	-3.70171	0.0483128	0
1.0207	-2.70229	-4.99892	-4.0066	-0.567676	0
1.0213	-1.79074	-4.08504	-8.27864	-1.17159	0
1.0220	0.652649	-3.16659	-9.19689	-1.47354	0
1.0227	0.652649	-5.30507	-5.83952	-0.253642	0
1.0233	-0.566348	-5.61122	-2.78705	0.966257	0
1.0240	1.87165	-2.55886	0.570322	1.87212	0
1.0247	4.92453	-3.16659	1.48499	3.1041	0
1.0253	1.26215	-5.9128	-1.56749	4.324	0
1.0260	-4.84363	-4.69277	-0.344345	2.79007	0
1.0267	-2.70229	-2.55886	4.53747	2.79007	0
1.0273	2.17909	-2.86044	4.23258	5.22986	0
1.0280	0.0431504	-0.726534	-1.2626	5.22986	0
1.0287	-1.79074	0.493495	-5.22974	3.1041	0
1.0293	0.954702	-2.25271	-7.36397	2.79007	0
1.0300	0.0431504	-2.25271	-8.27864	4.92791	0
1.0307	-2.40024	1.10579	-9.19689	7.9837	0
1.0313	-0.566348	1.10579	-11.3311	8.58761	0
1.0320	0.345203	-1.33883	-12.2458	6.44976	0
1.0327	-0.873795	-2.25271	-12.5543	5.84585	0
1.0333	1.87165	-4.08504	-12.2458	7.06575	0
1.0340	2.78859	-3.77889	-10.4164	6.7638	0
1.0347	-2.70229	-1.33883	-8.58352	7.9837	0
1.0353	-9.11551	-3.47274	-8.58352	11.3414	0
1.0360	-11.861	-4.99892	-8.58352	10.1215	0
1.0367	-12.163	-1.33883	-5.22974	7.36771	0
1.0373	-10.944	0.187345	-2.17727	8.28565	0
1.0380	-11.2515	-3.16659	-4.31149	11.0274	0
1.0387	-11.861	-3.47274	-5.83952	11.0274	0
1.0393	-7.28162	-1.33883	-2.17727	11.0274	0
1.0400	-2.40024	-0.420384	0.875211	11.6434	0
1.0407	-2.40024	-1.33883	-0.344345	11.9453	0
1.0413	-2.70229	-3.47274	-0.344345	11.0274	0
1.0420	-2.40024	-4.69277	1.48499	10.7254	0
1.0427	-4.53618	-1.94656	2.70455	12.5613	0
1.0433	-4.53618	0.187345	3.31791	13.1652	0
1.0440	-2.40024	-0.420384	0.875211	10.4235	0
1.0447	-3.61924	0.493495	-2.17727	11.0274	0
1.0453	-3.00974	0.493495	-0.344345	14.3851	0
1.0460	0.652649	-2.86044	3.31791	11.9453	0
1.0467	-1.79074	-4.08504	1.1801	7.36771	0
1.0473	-4.84363	-1.64041	-1.56749	10.7254	0
1.0480	-0.873795	-0.114235	0.875211	13.7812	0
1.0487	0.345203	-1.33883	2.09477	11.0274	0
1.0493	-5.14568	-2.25271	-1.2626	9.8075	0
1.0500	-4.22874	-1.03268	-2.17727	11.3414	0
1.0507	2.17909	0.493495	0.570322	11.0274	0
1.0513	2.17909	-0.420384	3.01302	11.3414	0
1.0520	0.0431504	-0.726534	3.31791	13.4793	0
1.0527	0.345203	2.32582	3.92769	11.9453	0
1.0533	0.0431504	2.93355	6.67528	11.0274	0
1.0540	0.345203	1.10579	9.72417	14.6992	0
1.0547	3.70554	2.63197	8.8095	15.3031	0
1.0553	3.39809	5.98591	7.89483	10.7254	0
1.0560	-0.264296	5.68433	10.3339	9.50555	0
1.0567	0.345203	2.32582	11.2522	12.5613	0
1.0573	1.26215	0.799644	11.5571	12.8633	0
1.0580	-1.79074	2.32582	13.6913	11.0274	0
1.0587	-0.566348	3.852	10.3339	10.7254	0
1.0593	3.09604	3.2397	-2.17727	11.0274	0
1.0600	1.26215	2.01967	-10.4164	8.90164	0
1.0607	-1.48329	2.01967	-10.4164	6.14781	0
1.0613	-1.18124	2.63197	-8.892	6.14781	0
1.0620	-3.61924	2.32582	-7.97375	6.7638	0
1.0627	-6.67212	-0.420384	-6.14441	5.22986	0
1.0633	-5.14568	-1.03268	-5.53463	5.5439	0
1.0640	-3.61924	0.799644	-4.31149	9.20359	0
1.0647	-3.61924	0.799644	-0.344345	9.20359	0
1.0653	-0.873795	-1.33883	3.6228	6.14781	0
1.0660	1.87165	-1.33883	3.92769	6.44976	0
1.0667	1.87165	-0.420384	3.31791	8.28565	0
1.0673	0.345203	-0.420384	6.06191	6.7638	0
1.0680	-0.264296	-0.726534	6.98017	6.44976	0
1.0687	-0.873795	-2.25271	0.570322	7.36771	0
1.0693	-3.61924	-2.25271	-7.66886	4.62595	0
1.0700	-7.28162	0.493495	-9.50178	2.79007	0
1.0707	-7.28162	1.41194	-6.75419	4.62595	0
1.0713	-5.14568	-0.726534	-4.0066	4.00996	0
1.0720	-5.75518	-1.33883	-2.17727	0.350268	0
1.0727	-7.28162	-1.33883	-2.48216	0.966257	0
1.0733	-6.36468	-1.33883	-4.31149	4.62595	0
1.0740	-5.45313	0.187345	-3.09193	4.00996	0
1.0747	-4.53618	2.01967	-0.344345	1.87212	0
1.0753	-2.70229	1.10579	0.265433	2.18616	0
1.0760	-1.79074	-0.420384	1.48499	2.18616	0
1.0767	-3.61924	0.493495	6.67528	0.966257	0
1.0773	-5.45313	-0.114235	11.2522	0.652223	0
1.0780	-4.53618	-2.25271	12.4718	0.966257	0
1.0787	-3.61924	-1.03268	11.5571	1.87212	0
1.0793	-5.45313	3.852	12.1669	0.966257	0
1.0800	-7.58907	3.54585	13.3864	-3.00747	0
1.0807	-6.36468	-1.33883	13.0815	-5.14532	0
1.0813	-5.14568	-1.03268	13.0815	-2.39148	0
1.0820	-4.53618	0.493495	13.0815	-0.869631	0
1.0827	-1.79074	-1.94656	8.19972	-3.00747	0
1.0833	-1.79074	-2.55886	0.570322	-3.61138	0
1.0840	-5.14568	-0.420384	-1.2626	-3.61138	0
1.0847	-3.00974	-2.86044	1.78988	-5.14532	0
1.0853	1.87165	-5.9128	1.78988	-5.44727	0
1.0860	1.26215	-4.38662	-2.48216	-5.74923	0
1.0867	-0.264296	-2.55886	-5.83952	-7.58511	0
1.0873	0.345203	-2.25271	-5.83952	-7.28316	0
1.0880	-1.48329	0.187345	-3.70171	-4.52933	0
1.0887	-2.70229	1.41194	-1.56749	-5.74923	0
1.0893	-0.873795	-1.33883	-0.0394562	-8.18902	0
1.0900	-1.18124	-3.77889	3.01302	-5.44727	0
1.0907	-0.873795	-2.86044	4.23258	-2.70552	0
1.0913	1.56959	-0.114235	2.09477	-5.14532	0
1.0920	1.87165	0.799644	0.875211	-6.96913	0
1.0927	3.09604	-0.114235	2.09477	-8.18902	0
1.0933	7.97742	-0.420384	2.70455	-10.9429	0
1.0940	7.36792	0.187345	3.6228	-10.6288	0
1.0947	3.39809	1.41194	5.45213	-9.10697	0
1.0953	2.78859	3.2397	6.3668	-10.9429	0
1.0960	3.39809	3.2397	5.14725	-10.9429	0
1.0967	3.39809	1.10579	3.6228	-8.18902	0
1.0973	5.23198	1.41194	3.6228	-9.10697	0
1.0980	6.45098	1.10579	3.31791	-11.8608	0
1.0987	4.00759	-1.03268	-1.2626	-11.2448	0
1.0993	1.87165	-1.64041	-6.75419	-9.40892	0
1.1000	1.26215	-1.64041	-4.92486	-8.18902	0
1.1007	0.954702	-3.16659	-0.954124	-9.10697	0
1.1013	0.954702	-2.55886	-0.954124	-11.8608	0
1.1020	0.652649	-1.03268	1.1801	-11.8608	0
1.1027	-1.18124	-1.33883	6.3668	-9.40892	0
1.1033	-2.70229	-2.25271	8.8095	-10.0249	0
1.1040	-1.18124	-1.64041	6.98017	-12.1628	0
1.1047	0.0431504	-2.25271	3.6228	-11.8608	0
1.1053	-2.70229	-3.16659	-2.48216	-11.5468	0
1.1060	-6.67212	-1.94656	-7.05908	-11.8608	0
1.1067	-10.0271	-1.03268	-7.66886	-10.0249	0
1.1073	-12.7779	-0.420384	-6.4493	-9.72296	0
1.1080	-8.80807	0.799644	-4.92486	-10.0249	0
1.1087	-1.79074	0.799644	-3.39682	-7.88707	0
1.1093	-1.79074	-2.55886	-3.09193	-4.52933	0
1.1100	-3.61924	-4.38662	-2.17727	-5.14532	0
1.1107	-0.264296	-1.64041	-0.0394562	-5.14532	0
1.1113	2.78859	-0.420384	-1.2626	-3.30943	0
1.1120	3.70554	-1.64041	-4.92486	-2.08953	0
1.1127	1.56959	0.493495	-5.83952	-0.869631	0
1.1133	-4.22874	0.799644	-5.83952	0.0483128	0
1.1140	-6.06263	-1.33883	-5.53463	-0.869631	0
1.1147	-2.70229	0.187345	-3.39682	-0.869631	0
1.1153	-0.566348	1.41194	-3.09193	1.26821	0
1.1160	1.56959	0.493495	-6.4493	0.0483128	0
1.1167	3.39809	1.10579	-7.05908	-1.17159	0
1.1173	0.652649	-1.03268	-4.92486	3.40605	0
1.1180	0.0431504	-4.69277	-4.0066	6.14781	0
1.1187	4.61709	-1.94656	-3.70171	3.40605	0
1.1193	3.70554	0.187345	-5.22974	2.79007	0
1.1200	-0.873795	-3.16659	-8.58352	5.22986	0
1.1207	-1.48329	-2.25271	-7.05908	4.62595	0
1.1213	-2.09279	-0.114235	-5.53463	1.57017	0
1.1220	-3.92668	-3.77889	-10.1116	2.48811	0
1.1227	-2.09279	-3.16659	-11.3311	5.5439	0
1.1233	0.954702	0.799644	-4.0066	6.7638	0
1.1240	1.87165	-1.64041	-0.344345	8.28565	0
1.1247	0.954702	-4.08504	-0.954124	9.20359	0
1.1253	-0.264296	-3.16659	-0.954124	8.28565	0
1.1260	1.26215	-4.69277	-2.48216	7.68174	0
1.1267	4.61709	-3.16659	-3.39682	9.50555	0
1.1273	4.61709	2.63197	0.875211	10.1215	0
1.1280	3.70554	1.10579	2.39966	8.58761	0
1.1287	4.92453	-4.08504	-0.954124	7.06575	0
1.1293	7.36792	-3.47274	1.48499	7.9837	0
1.1300	7.06048	-2.25271	6.3668	11.0274	0
1.1307	8.27948	-1.94656	3.6228	12.2594	0
1.1313	11.3324	-0.114235	-0.0394562	10.1215	0
1.1320	12.5514	0.493495	2.09477	9.50555	0
1.1327	11.6398	-1.94656	1.78988	12.5613	0
1.1333	9.80592	-3.16659	-1.87238	14.0832	0
1.1340	4.61709	-1.03268	-1.2626	13.1652	0
1.1347	-0.264296	2.01967	2.09477	12.5613	0
1.1353	-1.18124	2.32582	4.23258	12.8633	0
1.1360	-1.48329	0.493495	6.67528	14.3851	0
1.1367	-1.48329	1.41194	5.14725	15.0011	0
1.1373	0.652649	1.71352	3.01302	15.0011	0
1.1380	-0.264296	-0.420384	4.53747	15.9191	0
1.1387	-3.61924	-0.114235	5.14725	16.523	0
1.1393	-3.92668	1.10579	3.31791	17.139	0
1.1400	-3.92668	-0.726534	4.84236	18.3589	0
1.1407	-5.45313	-1.33883	7.89483	18.3589	0
1.1413	-4.84363	-0.420384	6.06191	17.4409	0
1.1420	-6.36468	-1.33883	4.23258	18.3589	0
1.1427	-10.0271	-0.420384	6.98017	20.1827	0
1.1433	-8.80807	0.799644	9.41928	21.1006	0
1.1440	-7.28162	-0.726534	9.41928	21.1006	0
1.1447	-9.72501	0.187345	11.5571	22.0186	0
1.1453	-9.11551	2.32582	17.6585	24.7603	0
1.1460	-5.14568	-0.726534	20.406	24.7603	0
1.1467	-2.70229	-2.25271	20.7109	22.0186	0
1.1473	-0.873795	2.01967	23.7634	22.9365	0
1.1480	-1.48329	2.93355	21.9341	26.8982	0
1.1487	-4.22874	0.493495	9.72417	26.2943	0
1.1493	-5.75518	0.493495	-3.39682	25.3763	0
1.1500	-7.28162	1.41194	-13.4689	28.1181	0
1.1507	-9.11551	1.71352	-22.9277	29.036	0
1.1513	-7.58907	3.54585	-23.2325	27.8161	0
1.1520	-6.36468	5.98591	-14.9934	28.4321	0
1.1527	-5.45313	4.76588	-10.4164	28.1181	0
1.1533	-3.61924	1.41194	-11.3311	26.5962	0
1.1540	-5.14568	3.852	-14.0787	27.8161	0
1.1547	-8.19857	8.73211	-18.9605	28.7341	0
1.1553	-9.11551	7.51208	-21.7081	27.8161	0
1.1560	-12.7779	4.15815	-19.8752	29.954	0
1.1567	-19.7952	5.98591	-15.908	31.4758	0
1.1573	-21.3217	7.2105	-12.2458	28.4321	0
1.1580	-15.5233	4.76588	-8.892	27.5142	0
1.1587	-8.80807	5.98591	-7.66886	29.652	0
1.1593	-4.53618	9.34441	-6.75419	29.338	0
1.1600	-3.00974	8.43053	-4.61638	26.2943	0
1.1607	-2.09279	6.59821	-2.78705	26.5962	0
1.1613	0.345203	7.2105	-3.39682	28.1181	0
1.1620	2.48115	7.81823	-4.0066	27.5142	0
1.1627	4.92453	7.51208	-2.17727	26.5962	0
1.1633	9.80592	9.65056	-0.954124	24.7603	0
1.1640	11.9419	11.4829	-1.87238	23.8545	0
1.1647	8.58692	8.43053	0.570322	25.3763	0
1.1653	4.92453	4.76588	3.01302	25.9923	0
1.1660	3.09604	6.29206	0.570322	24.1564	0
1.1667	1.87165	8.73211	0.570322	23.2385	0
1.1673	2.78859	7.2105	3.31791	23.2385	0
1.1680	5.53403	6.59821	1.78988	21.7166	0
1.1687	6.45098	8.12438	1.1801	19.2768	0
1.1693	4.92453	7.81823	3.31791	18.3589	0
1.1700	4.61709	7.51208	1.48499	18.9628	0
1.1707	2.48115	8.12438	-2.17727	20.1827	0
1.1713	-2.40024	7.51208	-1.2626	18.3589	0
1.1720	-3.92668	6.29206	-0.344345	14.6992	0
1.1727	-1.79074	5.98591	0.570322	12.8633	0
1.1733	-4.22874	6.29206	1.1801	13.7812	0
1.1740	-9.41757	7.51208	-2.17727	14.0832	0
1.1747	-9.11551	9.95671	-7.05908	13.4793	0
1.1753	-6.36468	11.4829	-8.58352	9.20359	0
1.1760	-7.28162	9.03826	-9.19689	5.22986	0
1.1767	-7.89112	5.68433	-9.80667	7.36771	0
1.1773	-7.28162	4.45973	-8.58352	10.4235	0
1.1780	-10.0271	5.98591	-8.27864	6.44976	0
1.1787	-12.163	6.59821	-10.1116	2.48811	0
1.1793	-10.0271	6.59821	-10.1116	2.79007	0
1.1800	-9.41757	5.98591	-6.75419	-0.253642	0
1.1807	-11.5535	6.90435	-4.92486	-3.92542	0
1.1813	-10.3345	9.34441	-6.14441	-3.30943	0
1.1820	-7.58907	9.03826	-4.61638	-2.70552	0
1.1827	-6.36468	6.90435	0.265433	-3.61138	0
1.1833	-3.92668	7.2105	2.39966	-5.14532	0
1.1840	-2.09279	7.2105	3.01302	-7.28316	0
1.1847	-3.00974	5.07203	4.23258	-8.80501	0
1.1853	-2.40024	5.68433	5.14725	-10.3269	0
1.1860	-2.40024	5.37818	6.98017	-12.7667	0
1.1867	-7.58907	4.15815	8.19972	-11.8608	0
1.1873	-10.3345	7.81823	6.98017	-11.2448	0
1.1880	-8.19857	9.65056	6.06191	-15.5205	0
1.1887	-7.28162	4.15815	7.28506	-18.2622	0
1.1893	-6.06263	4.15815	6.98017	-17.6583	0
1.1900	-3.61924	10.5644	6.06191	-19.1802	0
1.1907	-6.36468	10.5644	8.50461	-20.0981	0
1.1913	-9.11551	7.51208	8.8095	-18.2622	0
1.1920	-6.36468	9.34441	4.23258	-19.4821	0
1.1927	-4.53618	10.2583	4.23258	-21.9219	0
1.1933	-5.14568	11.1767	8.8095	-24.3617	0
1.1940	-3.61924	14.5307	9.41928	-27.4175	0
1.1947	-3.61924	13.9229	6.06191	-27.7195	0
1.1953	-5.45313	10.2583	6.3668	-27.1156	0
1.1960	-5.45313	10.2583	9.72417	-30.1714	0
1.1967	-4.53618	10.2583	11.2522	-31.6932	0
1.1973	-3.92668	8.73211	10.6424	-30.1714	0
1.1980	-2.70229	9.65056	9.72417	-30.4733	0
1.1987	-4.22874	11.4829	9.11439	-31.3913	0
1.1993	-5.14568	11.1767	9.72417	-31.9952	0
1.2000	-4.22874	10.2583	10.0291	-34.749	0
1.2007	-4.53618	9.34441	8.8095	-35.6549	0
1.2013	-3.31718	7.51208	6.98017	-35.3529	0
1.2020	0.345203	5.68433	5.75702	-36.8748	0
1.2027	0.954702	4.76588	4.23258	-37.4908	0
1.2033	-0.264296	4.15815	3.92769	-36.5728	0
1.2040	-0.566348	4.76588	5.14725	-38.4087	0
1.2047	-2.09279	5.98591	6.98017	-39.6286	0
1.2053	-2.70229	5.68433	7.28506	-39.3266	0
1.2060	-0.264296	3.852	6.06191	-40.8485	0
1.2067	0.0431504	2.32582	4.53747	-42.9863	0
1.2073	-1.48329	2.32582	3.92769	-43.9043	0
1.2080	-1.79074	2.01967	4.84236	-44.5082	0
1.2087	0.0431504	1.41194	5.75702	-43.9043	0
1.2093	2.78859	1.71352	4.53747	-42.9863	0
1.2100	5.23198	2.01967	3.01302	-42.6723	0
1.2107	3.70554	1.71352	2.70455	-42.3703	0
1.2113	-0.264296	2.32582	1.48499	-42.9863	0
1.2120	-1.79074	1.71352	-0.0394562	-44.8101	0
1.2127	0.0431504	-0.420384	1.48499	-44.5082	0
1.2133	1.56959	0.799644	3.01302	-42.9863	0
1.2140	0.345203	3.852	1.1801	-42.3703	0
1.2147	-1.79074	1.41194	-0.344345	-41.7664	0
1.2153	-1.18124	-1.64041	-0.649234	-40.2325	0
1.2160	0.652649	-1.33883	-1.2626	-41.1505	0
1.2167	1.87165	-0.726534	-0.0394562	-44.2062	0
1.2173	3.70554	-1.03268	-0.0394562	-44.5082	0
1.2180	5.53403	-1.03268	-3.39682	-42.0684	0
1.2187	4.00759	-3.16659	-1.56749	-41.1505	0
1.2193	0.345203	-5.61122	5.14725	-41.7664	0
1.2200	-0.873795	-4.69277	4.53747	-42.9863	0
1.2207	0.0431504	-3.47274	-0.0394562	-43.9043	0
1.2213	0.345203	-3.16659	0.570322	-42.0684	0
1.2220	0.0431504	-3.77889	1.78988	-39.3266	0
1.2227	0.652649	-4.38662	1.48499	-37.4908	0
1.2233	2.78859	-4.99892	3.31791	-37.4908	0
1.2240	3.39809	-6.21895	3.31791	-38.4087	0
1.2247	-3.31718	-8.96515	-0.954124	-39.0126	0
1.2253	-9.41757	-7.74512	-0.344345	-38.4087	0
1.2260	-4.53618	-5.61122	3.92769	-37.1888	0
1.2267	5.53403	-8.659	5.14725	-37.4908	0
1.2273	7.97742	-11.4052	6.3668	-38.7107	0
1.2280	6.75303	-10.1852	7.89483	-38.4087	0
1.2287	7.66998	-10.4913	6.67528	-36.2709	0
1.2293	5.53403	-11.4052	5.14725	-34.749	0
1.2300	1.26215	-10.4913	6.67528	-34.749	0
1.2307	1.87165	-12.9314	7.28506	-34.749	0
1.2313	4.61709	-15.376	7.58995	-33.517	0
1.2320	5.53403	-12.3237	8.19972	-32.9131	0
1.2327	7.06048	-10.4913	6.98017	-31.9952	0
1.2333	9.19642	-12.9314	5.14725	-31.0772	0
1.2340	9.19642	-10.7975	4.23258	-29.8573	0
1.2347	6.14353	-7.13282	0.265433	-27.4175	0
1.2353	2.78859	-9.2713	-7.97375	-25.5937	0
1.2360	2.48115	-12.9314	-14.0787	-25.5937	0
1.2367	3.70554	-13.2375	-14.9934	-25.8957	0
1.2373	0.345203	-12.6298	-11.636	-24.6758	0
1.2380	-3.61924	-12.0175	-10.1116	-23.7578	0
1.2387	-3.00974	-9.57745	-13.164	-24.6758	0
1.2393	-0.264296	-10.7975	-12.2458	-23.7578	0
1.2400	1.56959	-15.0699	-4.92486	-20.702	0
1.2407	4.00759	-15.6822	-4.0066	-17.6583	0
1.2413	4.31504	-13.2375	-8.892	-15.8225	0
1.2420	2.17909	-13.2375	-8.27864	-16.1244	0
1.2427	1.87165	-12.6298	-4.92486	-17.3443	0
1.2433	0.954702	-10.7975	-4.0066	-17.0424	0
1.2440	-1.79074	-13.5437	-2.78705	-13.6846	0
1.2447	-1.79074	-15.9837	-2.17727	-10.9429	0
1.2453	2.48115	-13.8498	-1.2626	-10.6288	0
1.2460	4.61709	-13.8498	2.70455	-9.72296	0
1.2467	4.00759	-15.9837	5.14725	-6.66717	0
1.2473	3.70554	-13.2375	3.31791	-5.44727	0
1.2480	4.00759	-12.3237	4.23258	-6.05118	0
1.2487	3.70554	-15.376	3.6228	-5.44727	0
1.2493	0.652649	-15.9837	-0.344345	-4.83128	0
1.2500	-2.09279	-14.156	0.875211	-5.14532	0
1.2507	-0.873795	-12.9314	5.45213	-3.30943	0
1.2513	3.09604	-12.3237	3.31791	-1.17159	0
1.2520	5.23198	-13.2375	-3.09193	-0.869631	0
1.2527	2.78859	-14.7637	-7.66886	0.0483128	0
1.2533	0.954702	-12.0175	-11.9409	1.87212	0
1.2540	2.78859	-8.35742	-10.4164	2.79007	0
1.2547	6.75303	-8.659	-6.14441	3.1041	0
1.2553	9.19642	-10.7975	-7.36397	2.48811	0
1.2560	8.27948	-13.2375	-8.892	3.40605	0
1.2567	5.53403	-12.9314	-5.22974	7.06575	0
1.2573	0.0431504	-10.4913	-4.31149	8.90164	0
1.2580	-4.53618	-9.2713	-7.05908	8.58761	0
1.2587	-5.14568	-8.96515	-4.92486	10.1215	0
1.2593	-2.40024	-9.2713	-0.344345	11.6434	0
1.2600	0.652649	-11.4052	0.570322	10.1215	0
1.2607	2.78859	-12.3237	0.875211	8.90164	0
1.2613	0.954702	-10.4913	2.39966	10.1215	0
1.2620	-3.00974	-12.3237	3.01302	12.8633	0
1.2627	-2.40024	-13.2375	2.09477	14.0832	0
1.2633	0.954702	-9.57745	1.48499	12.5613	0
1.2640	0.0431504	-9.57745	1.48499	12.5613	0
1.2647	-1.48329	-12.3237	-1.2626	14.6992	0
1.2653	-0.264296	-9.57745	-4.92486	14.6992	0
1.2660	-0.566348	-7.74512	-4.92486	12.8633	0
1.2667	-0.873795	-8.659	-3.70171	13.7812	0
1.2673	-0.566348	-6.21895	-5.53463	15.605	0
1.2680	-2.09279	-5.30507	-6.75419	14.6992	0
1.2687	-2.70229	-8.659	-7.05908	14.3851	0
1.2693	-1.79074	-7.74512	-7.97375	16.523	0
1.2700	-3.00974	-4.99892	-7.66886	18.0569	0
1.2707	-2.70229	-4.69277	-5.83952	17.4409	0
1.2713	0.0431504	-3.77889	-4.92486	15.3031	0
1.2720	-1.18124	-3.16659	-4.92486	14.6992	0
1.2727	-3.00974	-4.69277	-5.83952	15.605	0
1.2733	-3.00974	-4.38662	-7.05908	16.523	0
1.2740	-3.00974	-3.16659	-4.92486	16.221	0
1.2747	0.0431504	-3.16659	-1.56749	16.221	0
1.2753	3.09604	-1.03268	-2.78705	15.9191	0
1.2760	1.26215	1.41194	-3.70171	13.7812	0
1.2767	0.954702	1.10579	-0.344345	11.9453	0
1.2773	4.00759	-1.03268	2.09477	13.7812	0
1.2780	3.70554	-0.420384	3.31791	14.6992	0
1.2787	3.70554	2.93355	4.84236	13.7812	0
1.2793	6.75303	4.15815	3.6228	15.605	0
1.2800	6.45098	1.41194	2.09477	18.3589	0
1.2807	4.61709	1.41194	2.39966	16.523	0
1.2813	7.36792	3.54585	-0.954124	15.605	0
1.2820	8.89437	4.15815	-6.75419	19.2768	0
1.2827	5.84148	4.76588	-7.97375	19.2768	0
1.2833	4.00759	5.37818	-7.05908	16.523	0
1.2840	4.00759	2.93355	-4.92486	16.523	0
1.2847	4.61709	1.10579	-1.2626	18.3589	0
1.2853	6.14353	2.93355	2.09477	19.8807	0
1.2860	7.06048	3.852	4.84236	19.2768	0
1.2867	5.53403	2.63197	9.72417	15.9191	0
1.2873	4.31504	3.54585	10.6424	15.9191	0
1.2880	4.61709	5.98591	5.75702	19.5788	0
1.2887	1.87165	5.98591	1.1801	20.1827	0
1.2893	-6.06263	5.07203	-0.0394562	18.3589	0
1.2900	-12.4705	4.45973	-0.344345	17.7429	0
1.2907	-13.6895	4.76588	-1.56749	16.837	0
1.2913	-13.6895	5.98591	-1.87238	17.7429	0
1.2920	-11.861	6.90435	1.78988	21.1006	0
1.2927	-8.19857	7.81823	5.75702	20.4967	0
1.2933	-8.80807	9.03826	5.45213	18.3589	0
1.2940	-9.41757	11.4829	4.84236	20.7987	0
1.2947	-5.45313	12.3968	6.06191	22.6346	0
1.2953	-4.53618	11.1767	5.14725	21.4147	0
1.2960	-9.72501	10.8706	3.01302	22.0186	0
1.2967	-9.11551	10.5644	3.6228	22.6346	0
1.2973	-2.40024	7.81823	6.06191	21.1006	0
1.2980	-0.264296	7.2105	6.98017	20.1827	0
1.2987	-5.45313	9.03826	4.84236	20.1827	0
1.2993	-8.80807	6.29206	2.09477	21.7166	0
1.3000	-7.28162	2.93355	2.09477	24.4584	0
1.3007	-5.75518	5.07203	3.31791	23.2385	0
1.3013	-5.75518	6.90435	2.39966	21.1006	0
1.3020	-5.45313	5.07203	0.570322	22.0186	0
1.3027	-6.36468	5.07203	-0.344345	22.9365	0
1.3033	-6.36468	5.98591	1.48499	21.7166	0
1.3040	-4.22874	4.45973	3.31791	22.3205	0
1.3047	-2.40024	3.852	1.48499	22.9365	0
1.3053	-0.566348	4.15815	-1.2626	20.7987	0
1.3060	1.87165	3.54585	-0.0394562	19.2768	0
1.3067	0.954702	3.2397	1.1801	21.1006	0
1.3073	-1.79074	4.45973	-0.344345	21.4147	0
1.3080	-2.70229	5.68433	-1.2626	19.5788	0
1.3087	-3.92668	4.15815	-0.954124	18.0569	0
1.3093	-4.53618	1.41194	0.265433	18.6608	0
1.3100	-2.09279	1.10579	0.570322	19.2768	0
1.3107	-2.70229	3.2397	-1.2626	19.5788	0
1.3113	-4.53618	4.15815	-3.09193	20.4967	0
1.3120	-1.79074	4.15815	-2.17727	20.1827	0
1.3127	-0.873795	3.2397	-0.954124	18.6608	0
1.3133	-3.61924	2.32582	-3.09193	19.2768	0
1.3140	-3.61924	3.852	-4.61638	19.2768	0
1.3147	-1.79074	4.76588	-2.17727	17.7429	0
1.3153	-0.566348	2.32582	0.570322	17.4409	0
1.3160	1.26215	2.01967	0.875211	16.221	0
1.3167	1.87165	1.71352	1.48499	13.7812	0
1.3173	0.954702	-1.33883	3.6228	15.3031	0
1.3180	1.56959	-1.33883	5.75702	19.2768	0
1.3187	2.48115	1.71352	6.98017	18.0569	0
1.3193	1.87165	0.799644	5.45213	15.3031	0
1.3200	1.87165	-0.420384	1.1801	12.8633	0
1.3207	1.87165	-1.03268	2.39966	9.20359	0
1.3213	2.48115	-4.08504	7.58995	9.20359	0
1.3220	4.61709	-4.69277	6.3668	12.8633	0
1.3227	7.06048	-1.64041	1.48499	11.0274	0
1.3233	8.27948	-2.25271	2.70455	6.7638	0
1.3240	7.66998	-3.16659	4.23258	7.06575	0
1.3247	5.53403	-1.33883	-1.56749	7.68174	0
1.3253	3.70554	-1.33883	-8.58352	5.5439	0
1.3260	-0.264296	-3.47274	-14.3836	5.84585	0
1.3267	-6.06263	-3.16659	-18.6556	7.06575	0
1.3273	-8.19857	-1.94656	-15.908	5.22986	0
1.3280	-6.36468	-2.86044	-8.892	3.40605	0
1.3287	-5.45313	-4.08504	-8.892	3.1041	0
1.3293	-6.36468	-2.55886	-11.3311	2.48811	0
1.3300	-6.97957	-0.114235	-8.892	2.79007	0
1.3307	-6.36468	0.187345	-6.75419	3.70801	0
1.3313	-3.61924	-0.420384	-7.66886	2.18616	0
1.3320	-3.31718	0.799644	-7.05908	-0.567676	0
1.3327	-6.06263	-0.726534	-4.92486	-1.78757	0
[truncated: 50,380 more rows]
