# Supplementary material for: Identification of Haptic Based Guiding Using Hard Reins
Source: PLoS One. 2015 Jul 22;10(7):e0132020. doi: 10.1371/journal.pone.0132020 (PMC4511788; doi:10.1371/journal.pone.0132020)
Supplement: S4 File — (ZIP) [file pone.0132020.s004.zip › EMGData2/Subject11/T17/t17.txt]

0.0000	-1.92366	-163.761	73.5018	166.228	0
0.0007	-0.699512	-171.09	70.7563	185.76	0
0.0013	1.73129	-176.878	67.3982	200.104	0
0.0020	1.73129	-176.579	62.5201	208.037	0
0.0027	4.17958	-166.812	60.081	207.426	0
0.0033	10.2828	-149.103	56.1102	201.626	0
0.0040	15.4592	-121.644	44.2095	185.76	0
0.0047	16.3861	-85.6281	31.0833	156.151	0
0.0053	14.5498	-52.9787	25.8988	125.33	0
0.0060	13.3257	-22.7667	24.3671	95.7313	0
0.0067	15.4592	16.5983	21.928	57.8888	0
0.0073	18.2048	57.804	14.3044	15.168	0
0.0080	16.6834	91.6805	-7.67067	-23.2855	0
0.0087	13.0284	122.191	-39.4138	-58.9944	0
0.0093	7.83453	147.528	-56.499	-92.8703	0
0.0100	1.73129	160.644	-48.8755	-118.503	0
0.0107	1.73129	169.499	-36.0557	-136.202	0
0.0113	6.3131	177.126	-28.114	-147.801	0
0.0120	5.40373	174.075	-15.6124	-154.212	0
0.0127	-1.01429	161.257	-2.79255	-154.512	0
0.0133	-4.98402	144.477	4.23006	-145.668	0
0.0140	-6.50546	120.052	12.7727	-125.825	0
0.0147	-4.05717	86.7889	16.7435	-98.0589	0
0.0153	2.64066	51.3868	-4.6189	-63.8726	0
0.0160	2.34336	17.5103	-44.2919	-27.252	0
0.0167	-9.86312	-17.2782	-78.1678	9.66914	0
0.0173	-17.4878	-54.5042	-100.449	49.9556	0
0.0180	-12.9235	-91.1333	-108.992	93.2874	0
0.0187	-4.37195	-122.257	-101.357	133.263	0
0.0193	3.25273	-146.367	-98.3048	164.705	0
0.0200	3.8648	-161.009	-116.922	189.116	0
0.0207	-6.80275	-168.338	-148.971	209.259	0
0.0213	-12.9235	-172.914	-183.754	223.903	0
0.0220	0.821926	-171.389	-216.723	229.703	0
0.0227	19.1317	-158.273	-234.115	228.791	0
0.0233	22.1745	-140.265	-236.247	221.159	0
0.0240	14.5498	-118.294	-238.38	200.404	0
0.0247	8.76139	-83.1906	-239.299	168.972	0
0.0253	9.05868	-45.6496	-227.705	136.929	0
0.0260	11.507	-14.5256	-206.649	104.886	0
0.0267	12.7136	22.0869	-181.928	67.3543	0
0.0273	15.1619	64.2045	-157.82	25.2348	0
0.0280	20.041	97.7826	-140.735	-16.8749	0
0.0287	19.1317	124.628	-126.69	-55.6388	0
0.0293	10.5801	149.352	-102.582	-88.5934	0
0.0300	5.70102	163.081	-67.1861	-116.67	0
0.0307	9.05868	167.658	-30.8712	-138.336	0
0.0313	11.507	173.163	-0.0471316	-150.846	0
0.0320	8.14931	172.55	23.1534	-154.512	0
0.0327	4.79166	161.257	39.9323	-150.546	0
0.0333	3.56751	144.477	57.9366	-141.09	0
0.0340	3.25273	119.14	80.218	-125.524	0
0.0347	5.70102	83.1243	103.713	-98.3595	0
0.0353	9.96805	48.3358	127.515	-62.35	0
0.0360	12.1016	16.2999	151.328	-27.863	0
0.0367	16.3861	-23.3803	173.291	7.83618	0
0.0373	25.2349	-63.9724	193.44	49.9556	0
0.0380	32.5623	-95.0963	205.953	91.4544	0
0.0387	36.532	-122.556	201.064	126.252	0
0.0393	38.6655	-148.805	186.417	158.906	0
0.0400	34.6958	-164.375	176.343	188.204	0
0.0407	24.6228	-171.687	176.343	208.338	0
0.0413	17.2954	-177.491	184.285	220.848	0
0.0420	17.2954	-174.142	185.204	225.436	0
0.0427	16.0713	-161.009	168.413	219.326	0
0.0433	9.35597	-145.455	149.49	205.593	0
0.0440	-1.62637	-121.03	138.202	186.061	0
0.0447	-14.1301	-84.1026	126.301	158.295	0
0.0453	-22.0696	-47.4901	120.81	123.808	0
0.0460	-19.6213	-15.4376	121.717	85.6645	0
0.0467	-11.3846	22.0869	108.297	42.6335	0
0.0473	-4.98402	60.855	86.6279	-1.31896	0
0.0480	-2.85051	92.891	78.3917	-41.5957	0
0.0487	1.434	121.892	78.9926	-80.6602	0
0.0493	8.44661	144.775	81.7498	-115.147	0
0.0500	9.96805	156.681	87.8533	-140.78	0
0.0507	8.44661	164.922	89.6797	-160.312	0
0.0513	12.7136	171.323	88.4543	-175.567	0
0.0520	13.0284	167.658	88.4543	-182.288	0
0.0527	7.83453	155.769	85.0961	-181.066	0
0.0533	8.44661	139.585	79.9117	-172.823	0
0.0540	9.35597	110.6	73.8081	-153.29	0
0.0547	2.04607	71.5337	63.1328	-123.992	0
0.0553	0.209854	39.1827	60.682	-91.949	0
0.0560	3.56751	8.97073	63.7337	-56.5504	0
0.0567	-3.75988	-28.2553	49.7003	-16.2639	0
0.0573	-12.9235	-64.5693	31.696	25.2348	0
0.0580	-9.56583	-98.1474	35.9732	63.6883	0
0.0587	-5.5961	-130.797	46.9549	100.61	0
0.0593	-8.34168	-151.242	46.9549	132.051	0
0.0600	-10.1604	-160.71	45.4231	154.328	0
0.0607	-8.63897	-172.616	46.0358	172.027	0
0.0613	-8.0269	-182.068	48.4749	186.672	0
0.0620	-6.50546	-176.579	53.9775	189.416	0
0.0627	-4.66924	-161.622	56.7229	182.094	0
0.0633	-4.05717	-143.615	58.5493	171.717	0
0.0640	-1.62637	-117.067	62.5201	152.185	0
0.0647	2.64066	-81.0516	53.0584	119.841	0
0.0653	4.79166	-44.7376	31.0833	84.7432	0
0.0660	5.40373	-12.3866	21.6216	49.0343	0
0.0667	7.53724	23.9275	25.2861	8.44717	0
0.0673	6.3131	62.9941	24.9798	-35.4956	0
0.0680	-1.01429	97.169	21.6216	-79.1376	0
0.0687	-4.37195	127.381	19.4889	-118.192	0
0.0693	2.64066	150.579	17.3562	-147.801	0
0.0700	9.35597	162.169	15.8244	-172.522	0
0.0707	9.05868	169.499	8.2009	-194.188	0
0.0713	7.83453	177.74	-5.53797	-208.221	0
0.0720	10.2828	173.462	-12.2542	-212.799	0
0.0727	8.76139	157.593	-14.6933	-210.054	0
0.0733	-4.37195	140.812	-23.2359	-199.987	0
0.0740	-17.1905	114.862	-26.2877	-178.622	0
0.0747	-18.0999	75.4967	-21.4095	-146.88	0
0.0753	-14.7422	40.0947	-21.7159	-111.481	0
0.0760	-12.9235	11.1098	-22.6232	-76.3833	0
0.0767	-7.72961	-27.0448	-17.7451	-37.0182	0
0.0773	-3.75988	-67.6204	-12.5606	6.6239	0
0.0780	-3.1478	-99.6729	-5.53797	46.6	0
0.0787	0.821926	-130.498	6.66912	83.8316	0
0.0793	7.22246	-155.52	17.6626	116.786	0
0.0800	8.44661	-164.673	27.7252	140.595	0
0.0807	5.40373	-170.775	38.1059	157.984	0
0.0813	0.507146	-178.403	41.7704	174.161	0
0.0820	-1.62637	-173.528	41.1577	183.015	0
0.0827	-1.31158	-158.571	42.3713	179.961	0
0.0833	-3.1478	-143.316	40.545	166.228	0
0.0840	-4.66924	-116.454	37.7996	143.641	0
0.0847	-2.85051	-77.7021	39.025	114.953	0
0.0853	-3.75988	-43.8256	39.6259	82.9102	0
0.0860	-6.20817	-11.773	40.2386	49.3446	0
0.0867	-4.98402	27.592	45.1285	10.5905	0
0.0873	-3.75988	65.73	47.8739	-33.0516	0
0.0880	-4.98402	97.4675	45.4231	-76.0827	0
0.0887	-4.98402	127.995	42.984	-111.181	0
0.0893	-3.1478	150.264	37.7996	-141.09	0
0.0900	-2.53573	159.417	27.7252	-166.111	0
0.0907	0.209854	167.045	19.4889	-182.288	0
0.0913	6.92517	175.286	13.9981	-193.577	0
0.0920	9.05868	171.323	5.75006	-200.899	0
0.0927	7.22246	156.067	-7.05796	-196.321	0
0.0933	11.8043	137.446	-19.5714	-181.066	0
0.0940	20.9679	109.987	-30.8712	-161.224	0
0.0947	24.0107	72.4457	-48.2628	-131.014	0
0.0953	17.6102	37.6572	-73.596	-95.0039	0
0.0960	2.64066	6.83168	-94.9584	-62.6506	0
0.0967	-11.9966	-29.7808	-103.501	-26.3404	0
0.0973	-14.7422	-68.5489	-105.634	19.1346	0
0.0980	-14.1301	-103.636	-106.859	62.4664	0
0.0987	-17.1905	-134.461	-105.94	98.1753	0
0.0993	-13.5181	-156.432	-101.062	129.908	0
0.1000	-6.20817	-166.199	-94.0394	154.629	0
0.1007	-6.80275	-171.09	-97.7039	172.638	0
0.1013	-7.41483	-174.142	-114.176	186.371	0
0.1020	-3.46258	-169.863	-123.025	191.249	0
0.1027	-3.1478	-159.185	-117.534	187.283	0
0.1033	-5.89339	-143.316	-116.014	175.684	0
0.1040	-5.89339	-113.403	-119.667	153.717	0
0.1047	-6.20817	-73.739	-116.615	123.197	0
0.1053	-6.80275	-40.7745	-116.922	90.5428	0
0.1060	-6.20817	-12.0881	-124.863	55.7552	0
0.1067	-6.50546	29.416	-128.823	16.0797	0
0.1073	-6.50546	75.1982	-129.129	-25.4191	0
0.1080	-5.28131	105.41	-132.487	-63.572	0
0.1087	-7.72961	128.293	-136.151	-96.2259	0
0.1093	-11.3846	151.176	-139.51	-124.302	0
0.1100	-9.25105	163.397	-142.255	-147.491	0
0.1107	-4.98402	167.658	-141.642	-164.278	0
0.1113	-6.50546	175.899	-142.561	-174.956	0
0.1120	-8.95375	175.601	-146.226	-178.923	0
0.1127	-7.41483	159.732	-146.226	-173.434	0
0.1133	-6.80275	142.023	-144.388	-160.613	0
0.1140	-9.56583	117.001	-148.052	-137.114	0
0.1147	-11.0873	78.8628	-152.329	-103.858	0
0.1153	-10.4752	45.2848	-151.104	-70.5935	0
0.1160	-11.6993	16.5983	-150.185	-37.6292	0
0.1167	-13.8328	-23.9938	-152.636	4.17994	0
0.1173	-11.9966	-64.8844	-151.41	49.3446	0
0.1180	-8.95375	-95.0963	-143.787	89.3208	0
0.1187	-9.86312	-123.468	-134.325	127.474	0
0.1193	-9.86312	-144.842	-127.303	159.817	0
0.1200	-5.5961	-153.68	-119.667	182.705	0
0.1207	-3.1478	-162.236	-108.686	201.015	0
0.1213	-3.1478	-168.023	-98.6111	213.836	0
0.1220	-4.37195	-159.798	-95.253	217.493	0
0.1227	-9.25105	-148.191	-96.1721	215.359	0
0.1233	-13.5181	-135.373	-93.1203	204.681	0
0.1240	-10.1604	-105.476	-84.8841	180.261	0
0.1247	-5.28131	-63.6573	-74.5033	147.918	0
0.1253	-5.5961	-30.3943	-66.2671	115.875	0
0.1260	-6.50546	-0.795924	-60.7762	83.8316	0
0.1267	-3.75988	39.4811	-58.6317	46.2897	0
0.1273	-4.66924	81.5988	-68.3998	3.25861	0
0.1280	-9.86312	111.197	-89.4558	-38.5505	0
0.1287	-12.6087	136.833	-98.6111	-73.6387	0
0.1293	-9.25105	160.03	-85.8031	-102.326	0
0.1300	-4.37195	170.411	-70.8388	-126.135	0
0.1307	-0.699512	175.286	-65.6544	-143.835	0
0.1313	2.95544	180.476	-61.6835	-156.035	0
0.1320	5.08895	174.689	-55.8863	-162.445	0
0.1327	3.56751	160.942	-51.3146	-159.701	0
0.1333	0.821926	145.687	-48.2628	-148.412	0
0.1340	-0.104927	115.475	-45.211	-129.181	0
0.1347	2.64066	73.6727	-42.7719	-99.5815	0
0.1353	6.61039	41.6202	-41.8529	-65.4049	0
0.1360	7.53724	12.0218	-42.7719	-34.2736	0
0.1367	10.8949	-27.6418	-41.5465	1.125	0
0.1373	19.7437	-63.6573	-35.7493	43.5451	0
0.1380	23.7135	-94.4828	-28.7267	81.6883	0
0.1387	17.9075	-126.519	-22.0105	113.13	0
0.1393	13.9378	-146.367	-16.5196	141.507	0
0.1400	13.6405	-153.381	-11.9479	161.039	0
0.1407	10.8949	-161.921	-6.75161	173.55	0
0.1413	10.2828	-167.426	-1.87348	184.228	0
0.1420	13.9378	-160.395	-0.0471316	186.371	0
0.1427	12.1016	-148.191	-0.0471316	176.906	0
0.1433	7.53724	-130.183	-0.64806	162.872	0
0.1440	9.96805	-101.198	-1.26077	139.984	0
0.1447	13.6405	-67.6204	-0.954415	103.975	0
0.1453	9.35597	-35.286	-1.56713	66.4329	0
0.1460	7.22246	-1.70792	-1.26077	30.4234	0
0.1467	12.1016	34.3076	5.75006	-10.4741	0
0.1473	13.3257	70.3066	13.3854	-55.3284	0
0.1480	9.96805	104.183	14.9054	-98.6699	0
0.1487	11.1922	131.659	16.1308	-137.114	0
0.1493	13.6405	149.965	18.8762	-167.634	0
0.1500	10.2828	160.942	17.9571	-191.133	0
0.1507	10.8949	168.57	15.8244	-212.498	0
0.1513	16.0713	171.638	13.079	-228.064	0
0.1520	12.7136	166.746	2.40371	-232.03	0
0.1527	3.25273	154.227	-8.89609	-228.364	0
0.1533	1.73129	135.009	-11.6415	-218.298	0
0.1540	4.47688	103.885	-13.4679	-195.41	0
0.1547	3.8648	65.4316	-16.2133	-164.278	0
0.1553	5.40373	33.6941	-14.6933	-134.98	0
0.1560	7.22246	3.78064	-12.5606	-104.77	0
0.1567	2.95544	-34.6724	-15.306	-65.4049	0
0.1573	0.821926	-72.2135	-17.1323	-24.2068	0
0.1580	3.56751	-102.724	-14.6933	13.3351	0
0.1587	2.64066	-129.885	-12.5606	50.2563	0
0.1593	-0.104927	-149.418	-11.6415	80.1656	0
0.1600	1.434	-158.571	-11.6415	98.1753	0
0.1607	1.73129	-168.338	-11.0288	113.741	0
0.1613	1.11922	-175.352	-7.67067	126.863	0
0.1620	2.95544	-166.812	-6.45703	128.075	0
0.1627	2.64066	-151.557	-7.97703	120.753	0
0.1633	-1.31158	-135.075	-4.6189	106.719	0
0.1640	-1.31158	-104.249	3.00464	80.1656	0
0.1647	1.434	-65.4979	9.41454	46.2897	0
0.1653	0.821926	-36.4964	14.3044	13.3351	0
0.1660	0.209854	-6.28448	20.7143	-22.3738	0
0.1667	2.64066	35.2196	28.6442	-62.6506	0
0.1673	1.73129	73.3577	34.1351	-103.548	0
0.1680	-1.62637	101.447	34.4414	-143.224	0
0.1687	-0.402219	127.381	35.3605	-179.534	0
0.1693	2.04607	146.599	39.6259	-207.31	0
0.1700	-0.402219	154.84	41.1577	-228.064	0
0.1707	-2.53573	163.081	42.984	-244.541	0
0.1713	-2.53573	167.658	50.313	-254.918	0
0.1720	-6.50546	159.417	57.9366	-257.663	0
0.1727	-9.56583	146.301	64.3465	-251.252	0
0.1733	-5.5961	129.205	71.9818	-234.775	0
0.1740	-4.66924	98.6946	76.2472	-210.054	0
0.1747	-9.56583	62.0655	78.9926	-177.4	0
0.1753	-8.63897	33.0806	85.0961	-140.479	0
0.1760	-5.28131	2.86864	89.067	-102.937	0
0.1767	-5.5961	-35.286	88.4543	-62.6506	0
0.1773	-5.28131	-72.2135	89.067	-18.7079	0
0.1780	-5.5961	-103.636	90.9051	25.2348	0
0.1787	-9.86312	-128.973	93.9569	64.9103	0
0.1793	-8.95375	-144.527	100.355	95.7313	0
0.1800	-3.75988	-154.293	105.245	115.564	0
0.1807	-4.98402	-164.06	104.326	132.652	0
0.1813	-8.34168	-166.497	102.806	148.829	0
0.1820	-8.95375	-157.958	103.713	154.018	0
0.1827	-8.34168	-144.842	104.019	147.307	0
0.1833	-4.98402	-127.132	102.193	136.018	0
0.1840	-1.01429	-97.8323	99.7541	114.653	0
0.1847	-1.62637	-63.0438	97.9159	81.087	0
0.1853	-2.53573	-33.7604	96.0896	49.9556	0
0.1860	-0.402219	-1.70792	93.3442	21.5689	0
0.1867	-0.104927	38.2707	91.8124	-17.1853	0
0.1873	-0.402219	75.4967	91.5061	-61.4383	0
0.1880	1.73129	104.498	91.1997	-99.2809	0
0.1887	-0.402219	130.73	91.5061	-130.403	0
0.1893	-6.50546	150.264	91.5061	-156.956	0
0.1900	-8.0269	159.417	88.1479	-177.1	0
0.1907	-4.66924	165.834	84.1889	-191.443	0
0.1913	-3.46258	169.499	84.1889	-199.066	0
0.1920	-5.5961	163.081	82.6571	-199.066	0
0.1927	-8.34168	149.053	76.8599	-191.133	0
0.1933	-8.34168	129.205	71.9818	-174.345	0
0.1940	-6.80275	98.081	69.8373	-148.102	0
0.1947	-6.50546	62.9941	67.0919	-116.67	0
0.1953	-7.72961	35.5181	65.2655	-81.5719	0
0.1960	-10.1604	4.09569	64.0401	-42.5171	0
0.1967	-12.6087	-38.0219	59.4683	0.514007	0
0.1973	-11.0873	-73.1255	57.0293	45.989	0
0.1980	-5.28131	-98.1474	63.1328	87.7981	0
0.1987	-3.75988	-126.22	69.8373	122.586	0
0.1993	-7.11753	-148.506	71.0627	151.574	0
0.2000	-4.98402	-154.907	74.1145	175.383	0
0.2007	-0.699512	-158.273	79.299	192.471	0
0.2013	-3.75988	-162.534	78.9926	203.149	0
0.2020	-7.41483	-156.747	76.5535	206.204	0
0.2027	-5.28131	-143.615	79.299	200.104	0
0.2033	-4.98402	-126.22	82.3507	184.839	0
0.2040	-9.25105	-95.0963	79.9117	159.817	0
0.2047	-8.34168	-57.8703	78.3917	128.385	0
0.2053	-2.23844	-29.1839	79.6053	96.032	0
0.2060	1.73129	-0.480871	76.5535	60.0224	0
0.2067	1.434	35.8332	69.8373	16.9913	0
0.2073	1.73129	70.6217	67.3982	-27.252	0
0.2080	3.8648	100.834	65.8782	-66.9275	0
0.2087	2.04607	127.083	59.162	-100.493	0
0.2093	-3.75988	141.724	51.5266	-128.57	0
0.2100	-6.20817	148.44	46.6485	-149.634	0
0.2107	-3.75988	157.294	43.2904	-165.801	0
0.2113	-1.62637	162.169	42.3713	-176.178	0
0.2120	-1.31158	153.928	39.9323	-176.178	0
0.2127	-3.75988	139.585	35.0541	-168.856	0
0.2133	-7.41483	120.052	32.3087	-155.424	0
0.2140	-5.5961	89.8399	32.3087	-128.269	0
0.2147	-1.92366	56.892	29.5633	-91.0374	0
0.2153	-3.75988	29.416	23.1534	-55.3284	0
0.2160	-6.50546	-1.70792	13.9981	-20.2402	0
0.2167	-4.98402	-42.3	5.14913	22.1799	0
0.2173	-4.37195	-78.9125	2.40371	66.4329	0
0.2180	-5.5961	-105.161	-0.353487	105.798	0
0.2187	-4.37195	-129.271	-9.50881	139.373	0
0.2193	-2.85051	-148.805	-14.9996	167.139	0
0.2200	-2.85051	-157.659	-13.1615	190.338	0
0.2207	-3.1478	-163.148	-13.4679	208.949	0
0.2213	-4.05717	-165.585	-17.7451	217.803	0
0.2220	-4.98402	-157.659	-15.9069	216.271	0
0.2227	-4.05717	-143.93	-9.80338	208.648	0
0.2233	-4.37195	-126.519	-7.97703	193.693	0
0.2240	-5.28131	-95.7098	-8.58974	166.228	0
0.2247	-3.46258	-59.9928	-6.75161	131.13	0
0.2253	-1.92366	-32.5334	-4.31254	94.8197	0
0.2260	-1.92366	-1.70792	-2.48619	57.2778	0
0.2267	0.209854	37.6572	0.259224	14.8577	0
0.2273	4.47688	70.9201	3.92371	-28.7844	0
0.2280	3.25273	97.169	4.84277	-68.4502	0
0.2287	0.209854	122.804	3.92371	-104.46	0
0.2293	0.821926	139.585	4.53642	-135.901	0
0.2300	1.73129	145.074	5.75006	-157.567	0
0.2307	-0.402219	150.877	6.36277	-171.601	0
0.2313	-1.92366	155.155	6.66912	-182.288	0
0.2320	-1.01429	148.738	3.92371	-184.722	0
0.2327	0.821926	135.622	-1.56713	-176.489	0
0.2333	0.821926	117.614	-5.23161	-160.613	0
0.2340	0.507146	86.1753	-4.6189	-134.068	0
0.2347	0.507146	49.5628	-2.48619	-97.7485	0
0.2353	-1.01429	22.0869	-1.56713	-60.517	0
0.2360	-1.01429	-4.46049	-4.31254	-23.2855	0
0.2367	2.64066	-40.4595	-8.89609	20.6572	0
0.2373	4.47688	-76.475	-12.5606	66.7433	0
0.2380	1.73129	-104.249	-16.5196	106.719	0
0.2387	-1.92366	-126.22	-21.7159	140.595	0
0.2393	-5.28131	-140.862	-24.155	167.139	0
0.2400	-4.98402	-149.717	-22.9295	187.894	0
0.2407	-1.92366	-158.571	-18.9587	205.593	0
0.2413	-1.31158	-161.622	-17.1323	215.97	0
0.2420	-3.46258	-152.768	-19.5714	214.748	0
0.2427	-3.75988	-138.739	-20.7968	206.815	0
0.2433	-2.23844	-118.891	-16.5196	192.171	0
0.2440	-0.104927	-88.6792	-13.4679	164.395	0
0.2447	1.73129	-55.7313	-12.8552	128.996	0
0.2453	-1.62637	-27.6418	-13.7742	94.2087	0
0.2460	-6.20817	4.39416	-15.306	55.4448	0
0.2467	-3.75988	41.0067	-14.3869	10.2801	0
0.2473	-1.01429	72.7607	-9.50881	-36.1065	0
0.2480	-4.05717	99.6066	-6.15068	-78.2163	0
0.2487	-4.05717	124.628	-2.79255	-112.092	0
0.2493	-1.01429	141.111	2.09736	-138.336	0
0.2500	-2.85051	145.687	4.84277	-160.613	0
0.2507	-3.1478	152.104	5.75006	-177.4	0
0.2513	3.56751	158.505	7.58819	-185.333	0
0.2520	5.08895	151.491	5.45549	-185.944	0
0.2527	-2.53573	134.395	-0.0471316	-179.844	0
0.2533	-7.72961	115.475	-5.53797	-163.667	0
0.2540	-7.41483	86.1753	-8.89609	-134.98	0
0.2547	-5.89339	52.0004	-4.6189	-97.1376	0
0.2553	-4.05717	25.1379	3.00464	-58.684	0
0.2560	-0.699512	-2.93497	1.48465	-20.2402	0
0.2567	2.04607	-39.249	-2.79255	24.3232	0
0.2573	2.34336	-70.6714	0.871935	70.3995	0
0.2580	1.11922	-96.9203	-3.40526	111.297	0
0.2587	3.25273	-121.03	-17.4387	148.218	0
0.2593	8.14931	-135.373	-24.155	179.65	0
0.2600	7.22246	-141.791	-26.2877	200.404	0
0.2607	2.64066	-149.103	-34.2176	215.058	0
0.2613	1.73129	-150.032	-39.7202	226.347	0
0.2620	2.95544	-141.177	-43.6792	226.648	0
0.2627	2.64066	-128.973	-48.2628	214.748	0
0.2633	3.56751	-108.826	-43.6792	196.438	0
0.2640	0.821926	-79.2276	-35.1366	168.672	0
0.2647	-4.66924	-49.3141	-35.443	132.352	0
0.2653	-4.37195	-23.6787	-35.443	93.5977	0
0.2660	-0.699512	6.53321	-32.3912	51.1776	0
0.2667	-2.53573	41.3217	-34.2176	5.09158	0
0.2673	-6.20817	73.3577	-36.0557	-39.7628	0
0.2680	-5.89339	100.834	-31.4721	-82.7939	0
0.2687	-4.66924	124.628	-27.8194	-121.247	0
0.2693	-5.5961	139.287	-28.7267	-149.935	0
0.2700	-4.66924	144.775	-29.9521	-171.911	0
0.2707	-1.01429	149.65	-30.5649	-189.3	0
0.2713	1.73129	151.176	-33.6166	-198.154	0
0.2720	-0.699512	143.548	-40.6275	-196.932	0
0.2727	-3.1478	132.87	-43.0783	-188.388	0
0.2733	-1.62637	116.387	-34.8303	-169.768	0
0.2740	-0.104927	84.3513	-26.594	-138.646	0
0.2747	-0.402219	49.5628	-27.2067	-103.548	0
0.2753	-0.699512	24.8395	-29.0331	-68.7605	0
0.2760	-1.62637	-5.07401	-27.2067	-30.918	0
0.2767	-1.92366	-43.212	-24.155	13.3351	0
0.2773	-0.104927	-74.651	-18.3578	60.6334	0
0.2780	0.209854	-100.286	-14.3869	102.142	0
0.2787	-2.85051	-125.922	-18.0514	135.707	0
0.2793	-4.98402	-141.475	-21.7159	161.65	0
0.2800	-5.89339	-146.367	-19.2651	181.793	0
0.2807	-5.5961	-152.469	-13.4679	197.359	0
0.2813	-1.92366	-155.52	-5.84432	205.593	0
0.2820	0.507146	-147.279	-0.954415	204.07	0
0.2827	-1.01429	-134.461	-1.87348	195.526	0
0.2833	0.209854	-115.84	-0.0471316	176.906	0
0.2840	4.47688	-84.7161	6.05641	143.34	0
0.2847	6.92517	-52.6802	4.84277	103.664	0
0.2853	7.83453	-28.2553	-0.64806	66.4329	0
0.2860	9.35597	2.86864	0.871935	23.4018	0
0.2867	9.05868	42.5488	6.05641	-27.863	0
0.2873	9.05868	73.9712	6.97548	-75.782	0
0.2880	11.507	96.257	4.84277	-118.803	0
0.2887	9.96805	118.526	-0.353487	-158.789	0
0.2893	6.3131	133.185	-8.58974	-189.911	0
0.2900	9.05868	138.358	-16.2133	-211.887	0
0.2907	12.1016	145.389	-21.1032	-230.498	0
0.2913	8.44661	147.213	-22.6232	-240.264	0
0.2920	5.99831	135.622	-22.0105	-238.441	0
0.2927	8.14931	122.804	-21.1032	-230.808	0
0.2933	7.53724	108.146	-22.6232	-214.021	0
0.2940	6.3131	75.8118	-26.594	-182.589	0
0.2947	7.22246	39.4811	-32.0849	-144.746	0
0.2953	5.40373	13.8623	-34.5239	-109.037	0
0.2960	0.209854	-16.3662	-31.7785	-69.9825	0
0.2967	-1.92366	-53.8907	-28.7267	-22.0635	0
0.2973	-1.01429	-83.1906	-31.7785	25.8458	0
0.2980	0.209854	-110.352	-34.5239	67.9556	0
0.2987	1.434	-136.6	-33.0039	105.497	0
0.2993	3.25273	-148.191	-32.6976	135.707	0
0.3000	4.47688	-153.68	-35.443	154.939	0
0.3007	3.56751	-163.761	-37.882	167.45	0
0.3013	2.34336	-165.9	-43.6792	176.295	0
0.3020	1.434	-155.52	-50.7018	177.216	0
0.3027	-1.92366	-142.703	-48.2628	167.139	0
0.3033	-8.34168	-121.644	-39.4138	144.252	0
0.3040	-10.1604	-89.6078	-35.443	110.376	0
0.3047	-6.80275	-60.6063	-36.6684	74.0654	0
0.3053	-4.66924	-36.4964	-39.7202	37.1346	0
0.3060	-2.85051	-4.14544	-40.0265	-6.50752	0
0.3067	0.507146	33.6941	-33.6166	-55.3284	0
0.3073	1.73129	64.5196	-25.9813	-102.025	0
0.3080	4.47688	90.155	-25.0622	-144.135	0
0.3087	13.0284	114.862	-27.8194	-180.756	0
0.3093	16.9981	130.134	-31.1658	-209.143	0
0.3100	12.7136	135.307	-34.5239	-229.286	0
0.3107	8.14931	142.023	-35.1366	-243.018	0
0.3113	1.73129	146.301	-36.0557	-250.03	0
0.3120	-6.50546	137.148	-39.4138	-248.808	0
0.3127	-7.72961	118.526	-40.6275	-237.52	0
0.3133	-4.66924	95.942	-41.2402	-213.41	0
0.3140	-6.20817	67.2556	-42.7719	-178.322	0
0.3147	-8.63897	38.5691	-40.9338	-140.169	0
0.3153	-9.56583	12.6353	-38.4948	-101.414	0
0.3160	-14.7422	-20.0142	-42.1592	-55.9394	0
0.3167	-18.4147	-57.2568	-44.5983	-4.67455	0
0.3173	-11.0873	-88.0822	-40.6275	43.8554	0
0.3180	-3.75988	-113.104	-35.1366	87.4878	0
0.3187	-2.53573	-135.373	-29.3394	126.863	0
0.3193	1.73129	-150.33	-25.3686	156.762	0
0.3200	8.14931	-158.571	-28.114	178.739	0
0.3207	9.05868	-165.585	-30.8712	198.882	0
0.3213	7.22246	-165.585	-23.5422	211.092	0
0.3220	5.99831	-152.768	-13.1615	210.171	0
0.3227	2.64066	-134.76	-7.05796	201.015	0
0.3233	-1.92366	-113.403	-5.23161	182.404	0
0.3240	-5.28131	-82.8922	-1.56713	151.273	0
0.3247	-4.98402	-51.4532	6.66912	115.875	0
0.3253	-0.402219	-27.0448	13.9981	81.3876	0
0.3260	2.34336	5.62121	17.9571	39.8792	0
0.3267	1.434	48.6508	19.4889	-6.50752	0
0.3273	2.64066	81.3003	18.2635	-48.9179	0
0.3280	6.3131	102.973	9.7209	-88.5934	0
0.3287	10.2828	125.54	-0.0471316	-125.524	0
0.3293	17.2954	141.426	-4.31254	-152.379	0
0.3300	19.7437	148.44	-7.97703	-170.379	0
0.3307	12.1016	156.067	-15.306	-183.5	0
0.3313	7.22246	160.03	-24.4613	-187.777	0
0.3320	11.1922	150.264	-31.7785	-183.2	0
0.3327	11.8043	134.395	-35.1366	-172.522	0
0.3333	8.76139	113.336	-34.5239	-149.324	0
0.3340	9.96805	82.2123	-33.923	-114.226	0
0.3347	9.35597	48.0373	-33.6166	-76.3833	0
0.3353	4.47688	19.3509	-30.8712	-36.4072	0
0.3360	-1.01429	-9.94905	-29.3394	8.75751	0
0.3367	-7.41483	-45.9646	-29.3394	57.2778	0
0.3373	-12.9235	-81.0516	-27.2067	106.719	0
0.3380	-12.9235	-107.3	-24.4613	152.796	0
0.3387	-10.1604	-127.746	-23.5422	188.505	0
0.3393	-9.25105	-143.615	-20.1841	215.669	0
0.3400	-5.89339	-153.083	-15.6124	240.381	0
0.3407	-1.31158	-157.046	-13.1615	258.39	0
0.3413	0.209854	-156.432	-9.80338	265.712	0
0.3420	-0.104927	-147.279	-5.23161	263.879	0
0.3427	0.209854	-130.498	-3.0989	252.591	0
0.3433	-0.104927	-107.002	-0.64806	231.836	0
0.3440	-2.53573	-75.2645	1.791	203.149	0
0.3447	-1.92366	-42.9136	3.00464	167.45	0
0.3453	3.8648	-14.8241	5.75006	128.686	0
0.3460	7.53724	18.7374	11.2527	88.7098	0
0.3467	8.14931	58.716	14.6108	44.4567	0
0.3473	10.5801	90.7519	16.1308	-0.397628	0
0.3480	9.05868	114.563	16.1308	-39.7628	0
0.3487	1.434	134.71	13.3854	-74.2497	0
0.3493	-3.75988	147.528	11.2527	-100.192	0
0.3500	-1.92366	154.84	14.9054	-118.503	0
0.3507	1.73129	160.942	19.7953	-135.591	0
0.3513	1.434	159.732	19.7953	-145.057	0
0.3520	-0.104927	149.965	20.408	-139.558	0
0.3527	1.11922	135.921	24.6734	-124.302	0
0.3533	1.434	113.336	23.7661	-102.326	0
0.3540	-1.92366	79.7748	19.1826	-70.5935	0
0.3547	-2.53573	47.4238	20.7143	-32.4406	0
0.3553	-1.92366	19.9644	24.0607	6.31355	0
0.3560	-3.46258	-13.2986	23.4598	49.3446	0
0.3567	-3.75988	-50.8396	24.9798	95.4307	0
0.3573	-3.46258	-81.6651	26.8179	138.762	0
0.3580	-6.50546	-107.599	24.0607	179.961	0
0.3587	-6.50546	-130.797	23.7661	218.104	0
0.3593	-4.37195	-143.93	25.5925	245.879	0
0.3600	-5.5961	-149.418	22.5407	262.357	0
0.3607	-7.41483	-155.819	19.4889	275.178	0
0.3613	-7.72961	-156.432	21.6216	284.634	0
0.3620	-7.72961	-144.527	23.4598	283.111	0
0.3627	-7.41483	-128.973	24.6734	270.6	0
0.3633	-8.0269	-108.528	26.5115	249.846	0
0.3640	-9.25105	-74.9495	28.3379	218.715	0
0.3647	-5.89339	-38.337	30.4706	180.572	0
0.3653	-2.85051	-8.12506	31.0833	142.419	0
0.3660	-3.46258	24.541	29.8697	101.832	0
0.3667	-0.104927	60.855	30.777	56.3662	0
0.3673	4.47688	92.2774	32.9214	11.5021	0
0.3680	2.95544	118.526	31.3897	-28.7844	0
0.3687	-1.01429	141.426	26.5115	-64.4836	0
0.3693	-3.1478	155.155	21.0089	-89.5147	0
0.3700	-3.46258	162.468	21.6216	-105.682	0
0.3707	-0.402219	168.885	27.1125	-118.803	0
0.3713	2.04607	166.746	27.7252	-127.658	0
0.3720	-0.104927	154.84	23.1534	-127.047	0
0.3727	-1.92366	140.812	21.3153	-116.67	0
0.3733	-2.23844	117.913	19.4889	-97.1376	0
0.3740	-2.23844	83.4394	14.6108	-67.8392	0
0.3747	0.209854	52.9124	13.079	-33.0516	0
0.3753	0.821926	25.1379	14.3044	2.34697	0
0.3760	-4.66924	-11.1761	14.9054	40.4901	0
0.3767	-4.66924	-47.4901	17.6626	82.6096	0
0.3773	3.56751	-77.7021	20.7143	123.808	0
0.3780	4.17958	-107.002	20.408	160.729	0
0.3787	-2.53573	-129.885	20.7143	191.86	0
0.3793	-0.402219	-138.739	25.2861	216.882	0
0.3800	5.99831	-147.279	28.6442	236.414	0
0.3807	5.40373	-155.205	28.6442	248.013	0
0.3813	2.04607	-149.103	28.9506	250.758	0
0.3820	2.34336	-135.373	28.0315	245.879	0
0.3827	3.56751	-122.257	25.8988	232.147	0
0.3833	3.8648	-97.2354	24.9798	208.338	0
0.3840	2.64066	-61.2198	27.7252	175.383	0
0.3847	2.04607	-31.6214	30.4706	137.23	0
0.3853	1.11922	-5.67096	26.8179	98.7863	0
0.3860	-4.98402	30.328	16.1308	59.4114	0
0.3867	-12.6087	69.0961	5.45549	14.5571	0
0.3873	-14.1301	98.3961	-0.64806	-32.4406	0
0.3880	-15.3543	123.418	-5.23161	-74.2497	0
0.3887	-18.7119	146.914	-6.45703	-108.737	0
0.3893	-15.9664	159.118	0.259224	-135.591	0
0.3900	-10.1604	163.397	7.58819	-154.212	0
0.3907	-9.56583	171.638	11.2527	-169.166	0
0.3913	-11.9966	173.76	11.8536	-179.534	0
0.3920	-14.1301	160.346	8.50726	-178.923	0
0.3927	-16.5784	143.863	6.66912	-169.166	0
0.3933	-15.6691	121.892	10.0273	-152.379	0
0.3940	-15.057	86.1753	12.7727	-124.302	0
0.3947	-15.9664	55.6649	14.9054	-89.8154	0
0.3953	-12.6087	32.1686	17.0499	-56.8608	0
0.3960	-7.41483	-5.37249	12.16	-21.7628	0
0.3967	-5.5961	-46.8766	6.36277	18.5236	0
0.3973	-1.62637	-74.0375	8.50726	57.5881	0
0.3980	4.17958	-98.7609	3.92371	92.3757	0
0.3987	5.08895	-124.396	-11.6415	123.197	0
0.3993	5.40373	-136.285	-19.8778	145.173	0
0.4000	8.14931	-139.95	-18.0514	159.206	0
0.4007	10.8949	-143.93	-16.2133	168.972	0
0.4013	11.1922	-143.001	-15.6124	172.638	0
0.4020	5.40373	-135.373	-18.6641	166.839	0
0.4027	-4.05717	-120.118	-20.7968	152.796	0
0.4033	-6.20817	-91.4318	-11.9479	129.607	0
0.4040	-4.98402	-55.7313	-0.0471316	96.3423	0
0.4047	-8.63897	-26.4313	2.09736	60.0224	0
0.4053	-8.95375	0.431125	6.05641	23.4018	0
0.4060	-1.01429	36.7452	17.0499	-20.2402	0
0.4067	6.3131	75.8118	21.928	-68.1495	0
0.4073	8.14931	104.498	18.8762	-112.092	0
0.4080	7.22246	127.679	17.0499	-150.846	0
0.4087	5.08895	149.352	14.9054	-185.033	0
0.4093	5.70102	161.257	8.80183	-211.577	0
0.4100	7.83453	164.922	2.69829	-234.465	0
0.4107	5.40373	169.499	2.09736	-252.474	0
0.4113	3.25273	169.499	5.45549	-257.362	0
0.4120	5.40373	159.417	7.58819	-253.386	0
0.4127	1.73129	142.338	7.58819	-247.596	0
0.4133	-6.20817	115.475	7.58819	-231.109	0
0.4140	-9.56583	79.7748	3.92371	-200.899	0
0.4147	-11.9966	48.6508	1.17829	-168.245	0
0.4153	-16.2637	21.4899	2.40371	-136.813	0
0.4160	-15.9664	-12.3866	1.17829	-100.493	0
0.4167	-12.6087	-49.9276	-6.15068	-59.295	0
0.4173	-10.1604	-80.7531	-11.6415	-20.5409	0
0.4180	-8.0269	-106.388	-18.3578	14.8577	0
0.4187	-8.34168	-128.359	-30.8712	45.989	0
0.4193	-12.9235	-141.791	-39.1075	67.0439	0
0.4200	-16.5784	-148.191	-39.1075	79.254	0
0.4207	-15.9664	-154.608	-36.6684	90.5428	0
0.4213	-11.9966	-154.608	-33.0039	96.032	0
0.4220	-5.89339	-142.703	-27.5131	89.0201	0
0.4227	-2.85051	-124.993	-25.675	76.1991	0
0.4233	0.507146	-100.585	-24.7677	56.3662	0
0.4240	7.22246	-67.6204	-19.5714	23.4018	0
0.4247	9.05868	-36.4964	-14.3869	-12.2974	0
0.4253	3.56751	-9.65058	-13.4679	-47.3953	0
0.4260	2.34336	24.2259	-13.4679	-88.5934	0
0.4267	5.08895	59.943	-12.5606	-131.624	0
0.4273	5.99831	88.9279	-11.6415	-171.3	0
0.4280	7.53724	115.79	-12.8552	-209.753	0
0.4287	10.2828	137.761	-14.9996	-243.93	0
0.4293	10.2828	146.599	-13.4679	-268.341	0
0.4300	8.44661	150.877	-10.4161	-283.906	0
0.4307	7.22246	156.366	-11.3352	-293.372	0
0.4313	6.61039	153.63	-11.6415	-299.773	0
0.4320	5.40373	142.636	-6.75161	-300.384	0
0.4327	3.56751	127.679	-5.23161	-288.484	0
0.4333	5.08895	99.9216	-7.05796	-265.906	0
0.4340	9.05868	61.4685	-4.00619	-235.687	0
0.4347	9.96805	30.0295	0.871935	-199.066	0
0.4353	9.35597	3.16711	-0.353487	-163.367	0
0.4360	10.5801	-33.7604	-3.40526	-125.825	0
0.4367	9.67075	-71.2849	-4.31254	-82.1829	0
0.4373	7.83453	-97.8323	-4.00619	-40.9848	0
0.4380	7.22246	-122.257	-0.64806	-7.10881	0
0.4387	4.17958	-147.279	3.00464	25.5452	0
0.4393	1.73129	-161.009	2.09736	51.7886	0
0.4400	2.04607	-165.9	-1.26077	68.8769	0
0.4407	1.11922	-170.775	-1.26077	82.9102	0
0.4413	0.821926	-168.338	0.871935	88.7098	0
0.4420	2.95544	-155.52	3.61735	83.2206	0
0.4427	3.56751	-138.739	5.75006	72.8435	0
0.4433	2.04607	-114.016	6.97548	54.2229	0
0.4440	1.434	-78.9125	10.64	23.4018	0
0.4447	2.04607	-47.4901	15.5181	-12.2974	0
0.4453	2.64066	-23.3803	13.9981	-47.3953	0
0.4460	2.04607	10.1978	11.2527	-87.3714	0
0.4467	2.64066	50.7733	14.3044	-128.57	0
0.4473	6.3131	80.9853	15.2117	-166.111	0
0.4480	12.1016	103.271	10.64	-198.455	0
0.4487	14.2526	125.54	9.10819	-226.231	0
0.4493	10.8949	138.972	9.41454	-248.508	0
0.4500	6.92517	142.951	8.80183	-266.818	0
0.4507	7.53724	147.528	11.2527	-278.718	0
0.4513	9.96805	147.213	11.8536	-280.551	0
0.4520	9.96805	135.622	7.89455	-273.529	0
0.4527	8.76139	118.228	7.28184	-258.885	0
0.4533	7.22246	92.5925	5.75006	-232.942	0
0.4540	6.92517	56.892	0.259224	-198.154	0
0.4547	8.76139	26.0665	2.09736	-163.056	0
0.4553	9.96805	0.431125	10.0273	-127.658	0
0.4560	5.99831	-32.8319	10.9463	-84.3262	0
0.4567	0.821926	-69.4609	10.3336	-38.2402	0
0.4573	1.11922	-99.3578	13.9981	2.64762	0
0.4580	5.40373	-125.308	14.9054	41.7121	0
0.4587	6.3131	-145.455	13.079	75.5881	0
0.4593	2.34336	-155.52	11.559	99.3972	0
0.4600	-0.104927	-161.921	9.10819	119.531	0
0.4607	1.434	-166.497	10.3336	137.23	0
0.4613	2.04607	-160.71	13.6917	143.951	0
0.4620	0.507146	-148.191	12.16	140.595	0
0.4627	-1.01429	-133.549	11.8536	132.051	0
0.4633	0.821926	-106.388	17.0499	112.82	0
0.4640	4.47688	-70.3729	19.4889	83.5212	0
0.4647	4.47688	-40.161	17.6626	55.4448	0
0.4653	1.434	-11.1761	17.3562	25.2348	0
0.4660	1.73129	26.6635	18.5699	-15.0517	0
0.4667	4.17958	64.8181	19.1826	-55.9394	0
0.4673	2.64066	94.4165	20.1016	-90.1257	0
0.4680	0.209854	120.964	22.2343	-123.08	0
0.4687	1.11922	142.023	22.8471	-152.068	0
0.4693	1.434	151.176	18.5699	-168.856	0
0.4700	0.507146	155.155	14.6108	-178.923	0
0.4707	1.73129	158.206	14.9054	-189.911	0
0.4713	1.11922	155.155	12.7727	-194.488	0
0.4720	-2.23844	145.687	9.41454	-186.555	0
0.4727	-2.23844	128.907	13.9981	-170.689	0
0.4733	0.209854	100.22	20.408	-144.746	0
0.4740	-0.104927	66.0451	18.5699	-108.737	0
0.4747	-1.62637	37.0436	12.7727	-70.5935	0
0.4753	-1.31158	7.4452	12.16	-33.3619	0
0.4760	-1.31158	-29.1839	14.9054	6.01291	0
0.4767	-1.01429	-63.3589	13.9981	49.0343	0
0.4773	-1.01429	-92.3438	8.50726	90.5428	0
0.4780	-2.23844	-120.732	4.23006	129.297	0
0.4787	-1.62637	-140.862	3.311	162.872	0
0.4793	-0.104927	-147.893	2.09736	187.593	0
0.4800	-1.01429	-153.68	2.09736	205.593	0
0.4807	-0.402219	-160.395	2.09736	219.636	0
0.4813	0.821926	-157.344	-2.48619	225.736	0
0.4820	-5.5961	-144.842	-5.53797	221.159	0
0.4827	-12.3114	-126.519	-0.954415	208.648	0
0.4833	-12.9235	-97.2354	-0.64806	187.283	0
0.4840	-15.6691	-63.0438	-7.97703	156.462	0
0.4847	-16.8757	-35.286	-7.97703	124.719	0
0.4853	-10.4752	-5.07401	-5.84432	93.5977	0
0.4860	-6.50546	31.5551	-15.306	54.5332	0
0.4867	-11.3846	64.8181	-27.5131	9.3685	0
0.4873	-15.6691	94.118	-29.0331	-28.7844	0
0.4880	-15.057	121.892	-23.8486	-59.6054	0
0.4887	-11.6993	140.199	-18.3578	-87.9824	0
0.4893	-6.50546	149.965	-15.306	-112.403	0
0.4900	-4.37195	158.82	-17.1323	-127.658	0
0.4907	-4.66924	163.081	-19.5714	-135.901	0
0.4913	-6.50546	157.593	-20.4905	-138.646	0
0.4920	-12.3114	145.074	-20.1841	-133.147	0
0.4927	-17.8026	125.54	-18.3578	-119.414	0
0.4933	-15.6691	94.4165	-15.9069	-96.5266	0
0.4940	-10.7725	59.628	-13.4679	-65.4049	0
0.4947	-7.41483	32.1686	-12.5606	-30.307	0
0.4953	-1.01429	3.78064	-19.5714	5.40192	0
0.4960	6.61039	-34.6724	-27.5131	46.2897	0
0.4967	11.8043	-70.6714	-23.5422	90.2421	0
0.4973	12.7136	-96.0083	-18.6641	130.829	0
0.4980	9.05868	-120.417	-22.0105	168.672	0
0.4987	6.3131	-140.862	-21.7159	200.404	0
0.4993	7.22246	-148.506	-18.3578	220.247	0
0.5000	8.14931	-153.083	-20.1841	234.891	0
0.5007	7.53724	-160.097	-21.4095	249.536	0
0.5013	8.14931	-156.432	-24.7677	254.113	0
0.5020	5.99831	-143.316	-40.0265	246.18	0
0.5027	0.821926	-128.061	-51.3146	232.147	0
0.5033	0.821926	-100.585	-48.5691	208.648	0
0.5040	7.22246	-64.8844	-43.9856	175.994	0
0.5047	9.96805	-36.4964	-42.7719	141.817	0
0.5053	6.3131	-8.12506	-39.4138	106.409	0
0.5060	2.34336	29.1175	-34.8303	66.4329	0
0.5067	2.34336	64.2045	-31.7785	24.3232	0
0.5073	1.73129	93.5045	-28.114	-16.8749	0
0.5080	-1.31158	119.438	-25.9813	-53.8058	0
0.5087	-1.92366	135.622	-25.675	-82.7939	0
0.5093	1.73129	141.724	-24.7677	-104.46	0
0.5100	3.56751	147.826	-21.7159	-120.947	0
0.5107	2.64066	153.928	-18.6641	-132.235	0
0.5113	2.34336	150.264	-19.5714	-134.98	0
0.5120	2.64066	136.534	-23.2359	-129.491	0
0.5127	4.79166	118.841	-24.155	-116.98	0
0.5133	7.53724	92.5925	-20.7968	-94.0923	0
0.5140	7.53724	56.5769	-17.4387	-59.906	0
0.5147	6.3131	23.0155	-16.2133	-25.1184	0
0.5153	6.3131	-4.75896	-13.1615	7.22519	0
0.5160	9.67075	-38.6355	-6.75161	48.433	0
0.5167	16.3861	-75.2645	-3.40526	95.1203	0
0.5173	20.041	-104.863	-4.31254	135.096	0
0.5180	16.9981	-128.061	-5.23161	168.061	0
0.5187	16.0713	-145.754	-3.40526	196.438	0
0.5193	19.1317	-155.819	2.09736	219.025	0
0.5200	14.5498	-163.446	8.2009	235.502	0
0.5207	3.56751	-166.497	9.41454	244.958	0
0.5213	-1.31158	-159.483	12.7727	246.49	0
0.5220	-0.402219	-147.893	23.1534	241.302	0
0.5227	-0.104927	-130.498	27.7252	227.569	0
0.5233	-1.01429	-100.585	23.4598	200.715	0
0.5240	-1.92366	-64.8844	24.6734	168.672	0
0.5247	-4.05717	-36.4964	27.7252	136.318	0
0.5253	-4.98402	-10.5626	22.2343	97.8649	0
0.5260	-5.5961	24.2259	14.9054	54.5332	0
0.5267	-7.72961	62.9941	14.6108	12.7241	0
0.5273	-9.25105	93.5045	18.5699	-26.0301	0
0.5280	-9.25105	114.563	20.408	-61.739	0
0.5287	-9.56583	131.046	19.4889	-88.9037	0
0.5293	-11.9966	141.111	19.7953	-111.181	0
0.5300	-12.9235	146.002	25.2861	-132.235	0
0.5307	-9.25105	148.44	31.3897	-144.446	0
0.5313	-5.5961	144.477	35.0541	-144.446	0
0.5320	-5.89339	133.782	35.9732	-137.424	0
0.5327	-7.41483	116.702	30.1642	-124.913	0
0.5333	-5.89339	85.5784	20.7143	-101.414	0
0.5340	-6.50546	49.8613	16.4372	-67.5385	0
0.5347	-10.4752	25.7515	16.1308	-31.529	0
0.5353	-11.6993	0.431125	19.4889	4.17994	0
0.5360	-13.5181	-37.4084	27.4188	44.1561	0
0.5367	-19.0267	-72.2135	29.257	85.9652	0
0.5373	-19.324	-99.0594	23.7661	125.03	0
0.5380	-14.1301	-126.22	24.6734	161.039	0
0.5387	-12.6087	-144.228	34.7478	191.86	0
0.5393	-13.5181	-149.103	39.9323	212.915	0
0.5400	-12.6087	-155.205	37.1869	226.648	0
0.5407	-11.6993	-160.71	35.3605	233.058	0
0.5413	-11.6993	-156.432	34.1351	233.369	0
0.5420	-15.6691	-144.527	26.5115	229.402	0
0.5427	-22.3669	-126.22	18.5699	215.058	0
0.5433	-20.2334	-96.0083	21.6216	185.45	0
0.5440	-14.1301	-59.3958	23.4598	149.751	0
0.5447	-17.1905	-29.1839	16.1308	117.397	0
0.5453	-16.8757	-0.182399	10.64	82.2992	0
0.5460	-5.89339	35.2196	6.66912	39.5785	0
0.5467	-1.92366	71.2352	-6.75161	-6.19717	0
0.5473	-3.75988	99.6066	-16.2133	-48.0063	0
0.5480	3.56751	121.892	-11.6415	-82.1829	0
0.5487	12.7136	138.673	-7.05796	-109.348	0
0.5493	15.1619	149.65	-6.15068	-132.235	0
0.5500	14.5498	157.294	-0.64806	-149.023	0
0.5507	7.83453	160.346	3.311	-157.868	0
0.5513	0.821926	154.84	0.565579	-159.701	0
0.5520	4.79166	143.25	0.565579	-153.901	0
0.5527	9.05868	125.54	4.84277	-139.257	0
0.5533	5.40373	95.3285	6.05641	-113.314	0
0.5540	3.56751	57.804	6.36277	-79.4383	0
0.5547	6.3131	27.592	9.41454	-45.5623	0
0.5553	6.61039	-1.70792	12.16	-10.7747	0
0.5560	5.70102	-38.337	10.9463	31.6454	0
0.5567	3.25273	-71.2849	9.10819	74.6764	0
0.5573	1.73129	-96.9203	9.41454	109.765	0
0.5580	4.47688	-121.644	7.58819	141.507	0
0.5587	0.821926	-139.038	-0.0471316	171.106	0
0.5593	-5.5961	-145.455	-6.75161	192.171	0
0.5600	-4.66924	-152.768	-6.45703	206.514	0
0.5607	-6.80275	-157.046	-8.28338	216.581	0
0.5613	-12.9235	-148.506	-13.4679	218.414	0
0.5620	-6.80275	-136.285	-11.6415	210.171	0
0.5627	4.47688	-118.891	-8.89609	194.605	0
0.5633	5.40373	-85.3297	-16.2133	169.583	0
0.5640	1.73129	-50.8396	-22.0105	133.263	0
0.5647	-2.23844	-26.7298	-16.2133	94.8197	0
0.5653	-8.34168	2.86864	-9.80338	58.1991	0
0.5660	-7.72961	41.3217	-6.15068	17.9126	0
0.5667	-3.1478	74.5847	-0.64806	-27.252	0
0.5673	-3.75988	101.746	3.92371	-69.0612	0
0.5680	-3.75988	126.767	5.75006	-103.548	0
0.5687	-1.62637	142.338	6.36277	-131.624	0
0.5693	-2.23844	149.352	4.84277	-153.901	0
0.5700	-5.5961	155.769	2.09736	-170.078	0
0.5707	-5.89339	158.505	0.259224	-179.233	0
0.5713	-2.23844	151.491	-2.48619	-178.923	0
0.5720	1.434	140.199	-6.75161	-172.522	0
0.5727	1.11922	121.892	-7.67067	-159.4	0
0.5733	0.507146	92.2774	-6.15068	-134.068	0
0.5740	2.34336	58.716	-7.05796	-100.192	0
0.5747	0.209854	29.416	-14.3869	-68.1495	0
0.5753	-4.66924	-2.32144	-26.594	-33.6626	0
0.5760	-1.62637	-38.0219	-36.6684	6.01291	0
0.5767	7.53724	-70.3729	-38.4948	47.211	0
0.5773	13.0284	-99.9714	-34.2176	86.2658	0
0.5780	16.9981	-125.308	-31.1658	119.841	0
0.5787	19.7437	-139.95	-31.7785	143.34	0
0.5793	14.8646	-146.367	-29.6458	161.34	0
0.5800	7.53724	-153.68	-24.4613	176.906	0
0.5807	5.70102	-158.273	-21.7159	183.927	0
0.5813	7.53724	-153.083	-19.8778	182.404	0
0.5820	8.76139	-138.424	-15.306	175.383	0
0.5827	7.83453	-115.542	-13.4679	157.984	0
0.5833	4.47688	-85.9432	-14.6933	127.774	0
0.5840	4.17958	-55.4162	-11.3352	91.4544	0
0.5847	6.3131	-26.4313	-4.31254	56.0558	0
0.5853	3.56751	6.21816	-1.56713	18.2133	0
0.5860	-2.53573	42.2337	0.259224	-24.5074	0
0.5867	-4.98402	75.4967	6.36277	-68.1495	0
0.5873	-7.41483	104.498	12.16	-109.959	0
0.5880	-7.41483	128.608	13.9981	-147.19	0
0.5887	-3.1478	143.863	16.4372	-176.178	0
0.5893	-2.53573	150.877	19.4889	-196.932	0
0.5900	-4.98402	156.067	14.6108	-213.41	0
0.5907	-1.62637	158.505	3.00464	-222.565	0
0.5913	1.11922	152.104	-0.64806	-221.653	0
0.5920	-2.53573	137.761	3.00464	-215.553	0
0.5927	-3.75988	116.387	1.17829	-203.644	0
0.5933	-1.01429	85.2633	-3.69983	-179.233	0
0.5940	1.73129	53.2274	-6.45703	-145.968	0
0.5947	5.40373	25.7515	-11.0288	-111.481	0
0.5953	6.61039	-6.28448	-18.9587	-75.171	0
0.5960	2.34336	-43.8256	-26.2877	-33.6626	0
0.5967	-1.62637	-74.9495	-29.0331	6.01291	0
0.5973	-2.23844	-100.9	-25.3686	40.8005	0
0.5980	-4.37195	-127.132	-19.2651	73.7551	0
0.5987	-6.20817	-143.001	-16.5196	103.364	0
0.5993	-3.75988	-146.367	-12.5606	122.285	0
0.6000	-2.23844	-150.032	-4.31254	133.574	0
0.6007	-4.66924	-153.381	1.791	143.34	0
0.6013	-5.89339	-147.279	6.97548	144.863	0
0.6020	-5.28131	-133.549	13.6917	135.096	0
0.6027	-5.5961	-113.701	20.1016	118.008	0
0.6033	-4.66924	-84.4177	26.2052	89.6311	0
0.6040	-1.01429	-51.4532	29.5633	53.0106	0
0.6047	0.821926	-24.5907	26.8179	19.1346	0
0.6053	-0.104927	4.69263	25.2861	-15.9633	0
0.6060	-0.402219	44.0743	28.3379	-60.2164	0
0.6067	-2.85051	81.5988	28.0315	-102.937	0
0.6073	-5.28131	107.234	26.2052	-140.169	0
0.6080	-2.53573	127.083	30.1642	-176.178	0
0.6087	0.821926	142.951	32.9214	-205.176	0
0.6093	-1.01429	151.176	30.1642	-222.875	0
0.6100	-1.01429	157.593	26.5115	-235.687	0
0.6107	5.40373	160.644	21.3153	-243.018	0
0.6113	11.507	153.016	14.3044	-243.018	0
0.6120	11.8043	139.287	9.41454	-238.131	0
0.6127	11.8043	120.367	4.84277	-220.131	0
0.6133	13.3257	89.2264	0.259224	-188.078	0
0.6140	14.5498	55.0514	-5.53797	-155.734	0
0.6147	18.2048	28.504	-22.0105	-124.603	0
0.6153	22.4893	-2.61992	-45.8237	-86.4598	0
0.6160	20.6531	-40.4595	-56.499	-44.3403	0
0.6167	14.2526	-72.2135	-51.6209	-2.23059	0
0.6173	5.70102	-99.0594	-44.9047	38.0559	0
0.6180	-5.5961	-123.468	-37.5757	71.6215	0
0.6187	-14.7422	-138.739	-29.6458	98.4759	0
0.6193	-17.1905	-145.455	-27.2067	120.452	0
0.6200	-17.8026	-151.557	-26.2877	135.407	0
0.6207	-17.4878	-151.242	-20.7968	142.419	0
0.6213	-12.9235	-144.228	-14.0806	143.34	0
0.6220	-11.3846	-134.461	-10.4161	134.796	0
0.6227	-14.7422	-114.315	-9.80338	115.264	0
0.6233	-13.2208	-81.3666	-12.8552	89.3208	0
0.6240	-11.3846	-50.8396	-14.9996	59.4114	0
0.6247	-14.4449	-25.5193	-9.20245	25.2348	0
0.6253	-15.3543	7.14673	-2.48619	-13.2187	0
0.6260	-18.0999	44.0743	-5.23161	-53.1948	0
0.6267	-24.5179	73.3577	-8.58974	-91.0374	0
0.6273	-19.324	99.9216	-5.53797	-126.746	0
0.6280	-6.50546	127.381	-4.92525	-159.4	0
0.6287	-1.31158	141.111	-9.20245	-184.111	0
0.6293	6.3131	144.775	-10.1097	-200.598	0
0.6300	19.4289	151.491	-7.97703	-213.72	0
0.6307	20.3558	152.701	-6.75161	-221.042	0
0.6313	12.4163	141.111	-6.75161	-216.765	0
0.6320	11.1922	130.134	-9.50881	-204.866	0
0.6327	10.2828	113.651	-10.7224	-185.644	0
0.6333	5.40373	80.0733	-6.15068	-156.956	0
0.6340	4.47688	46.1968	-4.00619	-123.691	0
0.6347	6.92517	22.4019	-8.89609	-90.1257	0
0.6353	7.53724	-8.722	-13.4679	-50.7509	0
0.6360	7.83453	-47.4901	-17.1323	-6.80816	0
0.6367	5.99831	-79.5261	-22.6232	35.9126	0
0.6373	2.64066	-105.476	-24.155	76.1991	0
0.6380	0.821926	-128.359	-19.2651	110.376	0
0.6387	-1.92366	-143.615	-15.306	135.096	0
0.6393	-4.66924	-151.242	-14.0806	154.629	0
0.6400	-2.85051	-154.907	-11.0288	172.638	0
0.6407	-0.104927	-153.995	-3.69983	182.094	0
0.6413	2.04607	-148.191	6.05641	182.094	0
0.6420	3.56751	-135.987	11.8536	175.073	0
0.6427	1.73129	-114.315	13.079	157.984	0
0.6433	-1.01429	-81.6651	17.0499	129.297	0
0.6440	1.73129	-47.4901	22.5407	95.1203	0
0.6447	4.17958	-21.2412	24.6734	61.8554	0
0.6453	-0.699512	7.14673	24.0607	26.1465	0
0.6460	-4.05717	44.3728	22.8471	-15.9633	0
0.6467	-0.104927	77.3373	24.9798	-58.0731	0
0.6473	3.8648	100.22	29.5633	-95.3046	0
0.6480	1.73129	121.279	26.5115	-126.746	0
0.6487	-3.75988	138.06	12.4663	-152.068	0
0.6493	-9.56583	146.301	-0.64806	-171.911	0
0.6500	-9.25105	150.264	-8.89609	-187.477	0
0.6507	-4.66924	150.264	-15.306	-193.877	0
0.6513	-7.11753	145.074	-17.4387	-190.832	0
0.6520	-13.2208	134.395	-15.9069	-182.589	0
0.6527	-10.4752	109.075	-14.0806	-164.889	0
0.6533	-3.75988	73.6727	-8.89609	-133.457	0
0.6540	-3.46258	44.6712	-2.17984	-99.8822	0
0.6547	-4.66924	19.0358	-4.00619	-67.8392	0
0.6553	-4.66924	-15.4376	-11.6415	-29.3954	0
0.6560	-4.66924	-51.4532	-12.5606	14.5571	0
0.6567	-0.402219	-80.4381	-6.75161	56.9771	0
0.6573	3.56751	-106.388	-4.31254	96.032	0
0.6580	-3.1478	-130.498	-7.05796	128.996	0
0.6587	-13.8328	-145.14	-7.97703	154.328	0
0.6593	-15.9664	-151.856	-6.45703	176.295	0
0.6600	-15.6691	-157.958	-4.00619	191.86	0
0.6607	-17.1905	-159.798	-2.48619	194.915	0
0.6613	-14.4449	-150.032	-0.353487	189.416	0
0.6620	-8.63897	-134.163	5.75006	180.872	0
0.6627	-6.20817	-113.701	13.079	163.173	0
0.6633	-6.50546	-83.1906	12.7727	133.574	0
0.6640	-7.72961	-49.9276	8.50726	101.221	0
0.6647	-8.34168	-24.2923	9.7209	68.2659	0
0.6653	-7.41483	5.62121	12.16	28.9007	0
0.6660	-6.50546	45.2848	11.559	-12.9084	0
0.6667	-4.66924	77.9342	14.9054	-51.6722	0
0.6673	-3.75988	99.9216	20.408	-88.5934	0
0.6680	-5.5961	121.279	20.1016	-122.78	0
0.6687	-6.80275	138.358	19.4889	-147.801	0
0.6693	-4.05717	143.863	24.0607	-165.801	0
0.6700	-1.01429	145.687	23.7661	-179.233	0
0.6707	-1.01429	148.125	18.5699	-185.033	0
0.6713	-0.104927	142.951	21.3153	-182.589	0
0.6720	3.25273	127.083	27.4188	-174.956	0
0.6727	5.40373	102.359	25.8988	-156.035	0
0.6733	4.17958	72.1472	22.2343	-124.913	0
0.6740	1.434	44.3728	21.3153	-91.949	0
0.6747	1.11922	18.1238	17.3562	-58.9944	0
0.6753	4.47688	-15.4376	12.16	-19.3189	0
0.6760	5.70102	-51.7516	11.2527	24.3232	0
0.6767	5.08895	-80.4381	13.079	64.9103	0
0.6773	8.76139	-104.548	16.7435	102.142	0
0.6780	12.7136	-125.607	23.1534	135.407	0
0.6787	10.8949	-138.424	26.2052	161.951	0
0.6793	7.22246	-146.981	25.8988	180.872	0
0.6800	5.70102	-153.381	26.8179	193.693	0
0.6807	3.56751	-150.33	24.0607	200.404	0
0.6813	1.73129	-139.336	14.9054	199.493	0
0.6820	4.47688	-126.834	10.64	189.416	0
0.6827	10.5801	-104.249	17.0499	169.884	0
0.6833	14.5498	-69.7594	23.1534	140.595	0
0.6840	13.6405	-38.9339	24.0607	104.886	0
0.6847	8.14931	-15.1391	23.4598	70.7099	0
0.6853	2.64066	15.9848	20.1016	33.168	0
0.6860	0.821926	54.1394	17.6626	-11.3857	0
0.6867	2.34336	84.9649	19.1826	-52.2832	0
0.6873	4.79166	108.146	21.3153	-86.4598	0
0.6880	4.47688	128.293	24.6734	-120.336	0
0.6887	3.8648	142.951	29.257	-146.579	0
0.6893	7.83453	149.65	29.8697	-162.445	0
0.6900	10.8949	153.63	28.6442	-176.789	0
0.6907	9.05868	153.315	27.7252	-184.422	0
0.6913	12.7136	144.477	23.4598	-177.711	0
0.6920	20.9679	129.52	21.0089	-166.111	0
0.6927	25.5322	109.672	21.6216	-147.801	0
0.6933	27.3684	79.7748	15.2117	-115.758	0
0.6940	21.2652	45.8983	7.58819	-80.9706	0
0.6947	3.56751	16.5983	11.2527	-47.0946	0
0.6953	-10.1604	-12.3866	17.6626	-7.41915	0
0.6960	-11.0873	-47.4901	20.408	34.7003	0
0.6967	-12.9235	-80.4381	26.5115	75.2874	0
0.6973	-18.0999	-104.548	31.3897	114.953	0
0.6980	-16.8757	-124.396	27.7252	146.996	0
0.6987	-14.1301	-138.424	24.9798	169.884	0
0.6993	-15.3543	-145.754	27.1125	190.027	0
0.7000	-15.3543	-150.944	25.8988	202.237	0
0.7007	-15.6691	-150.629	23.1534	204.681	0
0.7013	-20.8455	-140.862	24.0607	203.76	0
0.7020	-22.0696	-125.308	24.9798	195.827	0
0.7027	-11.9966	-103.337	22.5407	175.383	0
0.7033	-1.01429	-72.8105	19.4889	146.085	0
0.7040	1.73129	-41.985	9.10819	111.908	0
0.7047	-0.104927	-13.6136	-7.67067	75.2874	0
0.7053	1.73129	19.3509	-13.4679	38.9675	0
0.7060	9.35597	51.7019	-5.53797	-0.0969824	0
0.7067	16.3861	80.9853	0.565579	-41.5957	0
0.7073	16.6834	109.075	3.00464	-78.2163	0
0.7080	13.6405	128.907	5.75006	-109.648	0
0.7087	13.6405	135.622	6.05641	-134.369	0
0.7093	15.1619	141.111	7.58819	-150.546	0
0.7100	18.2048	148.738	12.7727	-161.835	0
0.7107	24.0107	146.599	10.64	-169.166	0
0.7113	26.1443	135.921	1.17829	-166.111	0
0.7120	21.8772	123.716	-3.69983	-153.901	0
0.7127	20.041	102.973	-1.56713	-131.935	0
0.7133	20.041	70.0081	0.259224	-99.8822	0
0.7140	16.0713	39.7962	-0.0471316	-66.9275	0
0.7147	13.9378	14.7743	-2.17984	-35.1852	0
0.7153	14.5498	-18.1902	-3.0989	3.56895	0
0.7160	12.1016	-54.8027	-1.26077	47.211	0
0.7167	10.8949	-82.8922	3.00464	85.9652	0
0.7173	12.4163	-107.914	6.36277	123.197	0
0.7180	9.96805	-132.637	6.97548	157.984	0
0.7187	6.92517	-145.14	3.92371	182.705	0
0.7193	5.40373	-149.103	-2.48619	199.493	0
0.7200	2.04607	-154.907	-8.58974	212.003	0
0.7207	-0.699512	-155.819	-7.67067	215.669	0
0.7213	-0.104927	-146.052	-1.56713	210.782	0
0.7220	-2.23844	-131.709	-0.64806	201.937	0
0.7227	-5.89339	-108.826	-5.23161	182.705	0
0.7233	-7.41483	-75.8615	-5.23161	151.884	0
0.7240	-10.4752	-46.5781	-1.87348	119.841	0
0.7247	-11.6993	-20.6277	-0.64806	88.4091	0
0.7253	-5.28131	13.8623	1.48465	49.0343	0
0.7260	2.34336	49.5628	6.66912	6.92454	0
0.7267	1.73129	77.0222	6.66912	-30.6076	0
0.7273	-5.89339	102.044	-0.64806	-68.1495	0
0.7280	-10.4752	121.892	-4.92525	-100.803	0
0.7287	-6.50546	131.046	-4.00619	-119.414	0
0.7293	-1.92366	138.673	-1.26077	-134.068	0
0.7300	-0.402219	145.687	3.61735	-149.324	0
0.7307	0.821926	143.25	7.28184	-152.679	0
0.7313	0.821926	133.782	6.36277	-146.269	0
0.7320	-2.85051	121.577	5.45549	-138.336	0
0.7327	-4.66924	97.169	2.40371	-119.414	0
0.7333	-5.5961	62.0655	-7.97703	-88.5934	0
0.7340	-8.63897	31.5551	-17.4387	-57.1614	0
0.7347	-8.34168	5.00769	-18.3578	-22.9848	0
0.7353	-3.1478	-28.2553	-18.9587	17.3017	0
0.7360	1.11922	-61.8333	-23.2359	57.5881	0
0.7367	0.821926	-88.9942	-29.9521	96.6429	0
0.7373	-1.01429	-116.155	-38.1884	133.874	0
0.7380	1.73129	-138.126	-43.3729	164.094	0
0.7387	5.70102	-147.279	-46.4246	187.894	0
0.7393	1.73129	-154.293	-52.8345	206.204	0
0.7400	-2.53573	-161.009	-56.499	215.359	0
0.7407	0.821926	-154.608	-50.3955	217.493	0
0.7413	0.821926	-141.791	-41.8529	216.271	0
0.7420	-3.75988	-129.271	-36.0557	207.426	0
0.7427	-1.01429	-103.337	-31.4721	185.76	0
0.7433	3.25273	-67.9354	-29.3394	154.018	0
0.7440	-0.104927	-41.073	-29.6458	120.142	0
0.7447	-3.75988	-16.3662	-30.5649	86.5762	0
0.7453	-4.98402	16.9134	-35.1366	48.1227	0
0.7460	-7.72961	50.1764	-44.5983	4.48059	0
0.7467	-10.1604	80.6868	-55.8863	-35.1852	0
0.7473	-11.0873	109.373	-65.6544	-70.5935	0
0.7480	-9.86312	127.381	-69.6252	-102.025	0
0.7487	-4.37195	136.236	-66.5734	-125.214	0
0.7493	-1.31158	144.162	-61.0826	-141.391	0
0.7500	-4.05717	149.352	-56.8054	-152.99	0
0.7507	-5.5961	146.599	-52.8345	-158.479	0
0.7513	-5.5961	139.287	-47.9564	-155.123	0
0.7520	-8.95375	126.469	-44.5983	-142.613	0
0.7527	-11.9966	102.973	-43.6792	-121.247	0
0.7533	-11.6993	71.2352	-43.6792	-93.4813	0
0.7540	-10.1604	42.5488	-42.7719	-61.4383	0
0.7547	-6.50546	18.7374	-41.2402	-25.1184	0
0.7553	0.507146	-10.861	-42.7719	13.3351	0
0.7560	6.92517	-46.5781	-48.2628	52.0892	0
0.7567	9.35597	-76.7901	-53.1409	89.9318	0
0.7573	5.08895	-99.6729	-54.3663	125.941	0
0.7580	-2.85051	-118.294	-54.06	155.851	0
0.7587	-7.41483	-129.885	-54.6727	178.739	0
0.7593	-10.1604	-135.373	-54.6727	195.827	0
0.7600	-13.2208	-137.512	-50.0891	207.727	0
0.7607	-11.9966	-134.163	-43.6792	210.481	0
0.7613	-11.0873	-124.695	-40.0265	204.681	0
0.7620	-11.3846	-111.264	-35.443	193.994	0
0.7627	-7.41483	-87.1537	-28.114	174.462	0
0.7633	-4.66924	-53.2772	-24.7677	143.951	0
0.7640	-7.11753	-21.5397	-24.4613	109.464	0
0.7647	-8.0269	7.74368	-19.5714	75.8984	0
0.7653	-7.72961	39.7962	-17.4387	39.2779	0
0.7660	-10.1604	71.8321	-22.6232	-2.23059	0
0.7667	-9.25105	102.044	-23.5422	-42.5171	0
0.7673	-7.41483	130.134	-21.7159	-76.9943	0
0.7680	-8.34168	148.44	-23.8486	-107.515	0
0.7687	-5.5961	157.294	-21.1032	-134.068	0
0.7693	-4.66924	164.922	-13.1615	-150.846	0
0.7700	-8.63897	171.024	-12.8552	-159.09	0
0.7707	-5.89339	166.746	-14.0806	-162.756	0
0.7713	-0.402219	156.366	-6.45703	-160.002	0
0.7720	-4.37195	142.338	-2.17984	-148.713	0
0.7727	-6.80275	117.614	-8.58974	-128.57	0
0.7733	-2.53573	84.9649	-11.0288	-98.6699	0
0.7740	-1.92366	57.804	-6.15068	-65.7056	0
0.7747	-4.05717	32.1686	-4.00619	-36.1065	0
0.7753	-2.85051	-1.0944	-4.31254	-3.14223	0
0.7760	-1.31158	-35.286	-1.26077	36.8339	0
0.7767	-1.31158	-61.2198	0.259224	76.5094	0
0.7773	-3.75988	-84.7161	-3.40526	110.987	0
0.7780	-8.34168	-105.476	-4.92525	139.674	0
0.7787	-8.34168	-115.542	-1.26077	161.039	0
0.7793	-2.23844	-117.979	2.69829	173.55	0
0.7800	2.04607	-122.556	10.3336	179.961	0
0.7807	0.821926	-124.396	20.7143	180.872	0
0.7813	-1.01429	-116.155	24.0607	174.772	0
0.7820	0.209854	-99.6729	22.8471	159.817	0
0.7827	1.11922	-74.336	24.0607	136.629	0
0.7833	-1.62637	-41.985	22.2343	108.242	0
0.7840	-1.92366	-13.9121	17.0499	75.5881	0
0.7847	1.11922	10.4962	16.1308	38.6669	0
0.7853	1.434	41.0067	14.9054	-1.92995	0
0.7860	-1.01429	74.2862	12.7727	-42.2067	0
0.7867	-0.699512	102.044	15.2117	-80.9706	0
0.7873	-0.402219	125.54	13.9981	-117.281	0
0.7880	-1.92366	142.338	7.58819	-147.491	0
0.7887	-0.402219	150.264	9.41454	-169.768	0
0.7893	0.821926	156.681	16.7435	-187.166	0
0.7900	-0.104927	161.556	18.2635	-198.455	0
0.7907	1.73129	157.294	20.408	-200.899	0
0.7913	9.05868	149.053	25.2861	-197.233	0
0.7920	13.6405	135.622	26.8179	-188.689	0
0.7927	12.7136	107.234	25.8988	-169.768	0
0.7933	11.1922	70.9201	21.928	-140.479	0
0.7940	11.1922	44.0743	15.5181	-109.648	0
0.7947	8.76139	19.6494	10.9463	-79.7486	0
0.7953	4.47688	-14.2271	8.2009	-45.2617	0
0.7960	2.64066	-47.7886	6.66912	-6.80816	0
0.7967	-0.104927	-73.1255	8.50726	28.5904	0
0.7973	-5.5961	-96.6218	8.50726	57.2778	0
0.7980	-7.72961	-116.454	4.23006	82.6096	0
0.7987	-5.89339	-126.22	-0.0471316	103.664	0
0.7993	-6.20817	-133.549	-3.40526	117.708	0
0.8000	-9.86312	-141.475	-5.84432	125.941	0
0.8007	-12.3114	-137.811	-2.48619	127.474	0
0.8013	-7.41483	-124.993	5.14913	121.364	0
0.8020	1.434	-111.264	11.559	107.631	0
0.8027	3.56751	-88.0822	16.7435	83.8316	0
0.8033	-0.104927	-55.7313	19.7953	49.0343	0
0.8040	0.209854	-30.7094	18.8762	13.3351	0
0.8047	4.47688	-7.19648	19.1826	-19.0182	0
0.8053	4.47688	26.9785	25.5925	-56.2498	0
0.8060	2.04607	59.628	32.9214	-98.3595	0
0.8067	-0.104927	82.8258	34.4414	-134.98	0
0.8073	-1.92366	106.621	34.4414	-167.333	0
0.8080	-4.66924	126.154	35.9732	-196.932	0
0.8087	-11.0873	134.097	33.8287	-218.909	0
0.8093	-15.9664	139.287	30.4706	-234.465	0
0.8100	-14.7422	143.863	32.0024	-245.453	0
0.8107	-12.9235	139.884	35.6669	-247.286	0
0.8113	-11.3846	128.907	34.7478	-240.875	0
0.8120	-5.5961	113.336	29.257	-229.887	0
0.8127	-1.01429	88.6294	20.408	-209.143	0
0.8133	3.56751	59.0144	11.559	-178.622	0
0.8140	14.8646	32.1686	9.41454	-147.491	0
0.8147	20.041	5.62121	8.50726	-115.758	0
0.8153	11.507	-25.5193	2.09736	-77.9156	0
0.8160	7.22246	-58.1688	-2.17984	-39.1615	0
0.8167	10.8949	-87.4687	0.871935	-5.89653	0
0.8173	9.67075	-110.65	-0.0471316	25.2348	0
0.8180	6.61039	-126.519	-6.75161	53.9222	0
0.8187	5.99831	-136.285	-7.05796	76.5094	0
0.8193	8.14931	-143.93	-0.64806	91.1537	0
0.8200	16.0713	-147.893	2.09736	99.0869	0
0.8207	19.1317	-143.615	-0.954415	100.309	0
0.8213	7.53724	-134.461	-2.79255	94.8197	0
0.8220	-0.104927	-121.345	2.09736	81.087	0
0.8227	4.79166	-96.0083	10.0273	57.5881	0
0.8233	5.70102	-63.3589	14.9054	26.4568	0
0.8240	0.507146	-38.337	20.408	-4.36421	0
0.8247	-2.53573	-15.7527	26.5115	-33.9729	0
0.8253	-3.75988	15.0728	28.6442	-69.6721	0
0.8260	-3.46258	47.4238	30.4706	-110.57	0
0.8267	-1.01429	74.5847	29.5633	-146.88	0
0.8273	-1.92366	97.169	23.1534	-177.1	0
0.8280	-3.75988	112.739	21.6216	-203.644	0
0.8287	-3.46258	120.052	28.0315	-223.486	0
0.8293	-4.66924	126.154	28.3379	-237.52	0
0.8300	-7.41483	129.818	19.1826	-246.675	0
0.8307	-10.4752	124.943	5.14913	-245.453	0
0.8313	-15.057	113.651	-13.1615	-235.687	0
0.8320	-19.9361	98.6946	-25.0622	-222.875	0
0.8327	-20.2334	75.1982	-21.4095	-201.811	0
0.8333	-17.8026	43.7592	-11.3352	-170.689	0
0.8340	-18.0999	16.5983	-2.79255	-138.646	0
0.8347	-17.4878	-5.37249	3.00464	-105.682	0
0.8353	-8.95375	-35.8829	5.75006	-65.7056	0
0.8360	3.25273	-70.9865	8.50726	-22.3738	0
0.8367	11.8043	-96.6218	10.3336	15.4687	0
0.8373	17.9075	-116.454	7.89455	45.989	0
0.8380	20.9679	-134.461	7.58819	71.0105	0
0.8387	18.2048	-142.703	6.97548	92.6764	0
0.8393	15.1619	-146.981	0.871935	109.163	0
0.8400	13.6405	-152.768	-5.23161	118.92	0
0.8407	11.8043	-150.33	-7.67067	122.586	0
0.8413	12.4163	-139.336	-14.3869	118.008	0
0.8420	11.1922	-125.308	-18.6641	103.664	0
0.8427	2.34336	-100.9	-11.6415	81.9986	0
0.8433	-4.98402	-70.0745	-3.0989	55.1442	0
0.8440	-3.75988	-46.5781	1.48465	25.2348	0
0.8447	-1.92366	-23.3803	6.66912	-7.10881	0
0.8453	-2.85051	9.2692	10.0273	-43.4287	0
0.8460	-2.53573	40.4097	11.2527	-79.1376	0
0.8467	-1.62637	65.1165	16.7435	-110.87	0
0.8473	-1.01429	88.0159	22.2343	-141.09	0
0.8480	0.821926	105.095	23.1534	-165.5	0
0.8487	1.73129	111.512	23.4598	-179.844	0
0.8493	0.821926	116.702	24.0607	-191.744	0
0.8500	-1.31158	120.052	22.2343	-199.987	0
0.8507	-2.53573	116.089	21.6216	-196.321	0
0.8513	-2.85051	108.146	21.3153	-187.777	0
0.8520	-4.37195	94.118	17.6626	-176.178	0
0.8527	-6.50546	65.73	15.5181	-150.546	0
0.8533	-7.72961	33.0806	16.7435	-116.67	0
0.8540	-8.95375	9.58425	13.079	-84.9372	0
0.8547	-11.3846	-14.8241	4.23006	-50.4502	0
0.8553	-12.9235	-46.5781	-3.0989	-10.7747	0
0.8560	-13.2208	-75.8615	-4.31254	28.9007	0
0.8567	-11.6993	-99.3578	1.17829	65.211	0
0.8573	-9.25105	-121.644	5.75006	96.6429	0
0.8580	-11.6993	-138.126	6.66912	123.197	0
0.8587	-15.6691	-145.455	10.0273	145.173	0
0.8593	-11.0873	-150.629	16.7435	161.039	0
0.8600	-2.85051	-151.856	21.928	169.884	0
0.8607	-1.62637	-146.367	24.9798	173.55	0
0.8613	-1.92366	-136.899	24.3671	168.972	0
0.8620	1.434	-122.257	16.4372	154.939	0
0.8627	2.64066	-95.3948	7.89455	132.352	0
0.8633	0.209854	-64.8844	4.84277	103.053	0
0.8640	-2.53573	-42.3	2.09736	71.6215	0
0.8647	-4.98402	-20.9427	-0.64806	38.9675	0
0.8653	-5.28131	11.1098	0.871935	3.25861	0
0.8660	-2.23844	44.0743	2.09736	-32.7509	0
0.8667	-0.699512	67.5706	0.259224	-65.0946	0
0.8673	-1.62637	88.6294	-0.0471316	-95.0039	0
0.8680	-2.85051	105.41	3.61735	-120.947	0
0.8687	-2.85051	112.126	9.10819	-138.947	0
0.8693	-1.01429	117.316	10.3336	-151.768	0
0.8700	1.73129	121.892	7.58819	-158.789	0
0.8707	2.64066	117.316	6.05641	-156.345	0
0.8713	4.47688	106.322	4.23006	-148.713	0
0.8720	6.61039	91.067	-4.31254	-132.846	0
0.8727	6.61039	65.73	-9.20245	-105.682	0
0.8733	7.22246	37.0436	-3.0989	-74.5601	0
0.8740	9.05868	13.8623	3.311	-44.0397	0
0.8747	9.35597	-12.0881	1.791	-7.7198	0
0.8753	8.14931	-42.9136	-2.48619	31.0344	0
0.8760	7.22246	-70.3729	-4.31254	65.5213	0
0.8767	4.79166	-95.0963	-2.17984	100.309	0
0.8773	4.17958	-117.681	3.311	136.018	0
0.8780	5.99831	-131.709	7.58819	163.784	0
0.8787	4.47688	-137.512	2.69829	183.015	0
0.8793	-1.92366	-142.703	-8.58974	197.96	0
0.8800	-5.89339	-144.842	-12.8552	205.593	0
0.8807	-5.5961	-139.336	-7.05796	207.426	0
0.8813	-6.50546	-128.061	-4.31254	204.681	0
0.8820	-11.0873	-112.491	-7.05796	191.56	0
0.8827	-12.3114	-86.8552	-4.00619	168.061	0
0.8833	-7.11753	-55.7313	2.69829	143.03	0
0.8840	-1.01429	-31.9199	3.92371	115.264	0
0.8847	-0.699512	-8.12506	4.84277	82.6096	0
0.8853	-2.85051	26.0665	10.0273	47.211	0
0.8860	-1.92366	58.1024	15.2117	9.97949	0
0.8867	-0.104927	79.4597	20.1016	-25.4191	0
0.8873	-1.01429	98.993	23.7661	-52.8942	0
0.8880	-0.699512	114.862	23.7661	-74.8607	0
0.8887	2.64066	120.665	21.3153	-91.949	0
0.8893	3.25273	126.154	20.408	-102.326	0
0.8900	1.73129	131.659	20.408	-109.348	0
0.8907	3.8648	125.54	21.0089	-110.87	0
0.8913	7.83453	112.739	19.7953	-102.937	0
0.8920	9.67075	98.993	14.9054	-86.4598	0
0.8927	9.05868	77.6357	6.05641	-62.0493	0
0.8933	6.92517	49.5628	-6.15068	-30.6076	0
0.8940	2.64066	24.8395	-21.7159	0.514007	0
0.8947	-1.62637	0.116072	-35.443	32.2563	0
0.8953	-3.75988	-29.1839	-38.8011	71.0105	0
0.8960	-8.0269	-54.8027	-33.6166	112.209	0
0.8967	-12.9235	-77.0885	-31.1658	146.996	0
0.8973	-11.0873	-100.9	-30.8712	176.605	0
0.8980	-2.85051	-116.454	-26.2877	202.848	0
0.8987	-0.104927	-120.118	-22.6232	221.77	0
0.8993	-4.37195	-124.695	-22.3168	234.891	0
0.9000	-7.41483	-129.885	-21.1032	240.691	0
0.9007	-7.41483	-123.783	-20.1841	237.335	0
0.9013	-5.89339	-111.579	-22.6232	230.013	0
0.9020	-5.89339	-96.0083	-22.6232	217.493	0
0.9027	-6.20817	-69.7594	-17.1323	190.027	0
0.9033	-4.66924	-40.4595	-12.8552	157.373	0
0.9040	-1.92366	-16.9631	-9.50881	131.13	0
0.9047	-0.402219	9.2692	-5.84432	99.3972	0
0.9053	1.73129	40.7082	-2.48619	56.3662	0
0.9060	3.25273	68.1676	0.259224	16.9913	0
0.9067	1.73129	91.6805	3.00464	-14.4407	0
0.9073	-0.402219	113.651	3.92371	-45.5623	0
0.9080	0.507146	127.995	5.45549	-72.1161	0
0.9087	1.73129	134.71	7.58819	-89.5147	0
0.9093	3.8648	141.111	7.89455	-102.025	0
0.9100	9.96805	145.074	3.92371	-108.436	0
0.9107	17.9075	140.199	-5.84432	-106.603	0
0.9113	23.7135	128.293	-13.4679	-102.025	0
0.9120	24.308	113.95	-13.7742	-89.8154	0
0.9127	18.2048	90.7519	-15.9069	-62.961	0
0.9133	7.53724	59.628	-19.8778	-30.307	0
0.9140	-1.92366	34.3076	-18.0514	-3.14223	0
0.9147	-4.05717	10.7947	-14.9996	25.2348	0
0.9153	2.04607	-20.6277	-15.9069	63.378	0
0.9160	9.96805	-49.0156	-13.4679	103.364	0
0.9167	14.8646	-68.5489	-5.23161	135.707	0
0.9173	16.3861	-88.6792	3.00464	162.872	0
0.9180	11.1922	-105.161	5.45549	186.982	0
0.9187	0.821926	-111.877	2.09736	205.292	0
0.9193	-3.75988	-117.067	-3.69983	217.493	0
0.9200	-3.75988	-121.03	-4.6189	222.992	0
0.9207	-6.50546	-114.928	-2.48619	220.247	0
0.9213	-5.5961	-103.636	-0.64806	212.003	0
0.9220	0.821926	-89.6078	2.09736	196.438	0
0.9227	2.95544	-64.8844	3.00464	168.672	0
0.9233	1.11922	-35.5844	-4.31254	136.018	0
0.9240	-0.402219	-12.7016	-14.3869	104.586	0
0.9247	-5.89339	10.7947	-16.2133	68.2659	0
0.9253	-12.9235	38.5691	-10.1097	28.2898	0
0.9260	-11.9966	66.0451	-2.79255	-9.25212	0
0.9267	-8.34168	92.2774	0.871935	-44.6507	0
0.9273	-6.50546	112.424	0.259224	-76.3833	0
0.9280	-4.05717	122.804	-2.17984	-98.3595	0
0.9287	-3.1478	129.818	-5.53797	-116.67	0
0.9293	-4.37195	136.534	-10.4161	-134.068	0
0.9300	-4.98402	136.534	-17.7451	-143.224	0
0.9307	-7.11753	130.134	-23.5422	-141.691	0
0.9313	-5.89339	121.577	-20.7968	-136.202	0
0.9320	3.56751	106.322	-15.9069	-122.469	0
0.9327	10.8949	82.2123	-19.5714	-95.9156	0
0.9333	9.96805	55.0514	-24.155	-65.7056	0
0.9340	9.35597	30.6431	-19.8778	-36.1065	0
0.9347	10.8949	4.69263	-19.8778	-0.397628	0
0.9353	9.96805	-25.5193	-31.7785	38.9675	0
0.9360	8.14931	-52.9787	-39.1075	73.4545	0
0.9367	7.83453	-74.336	-32.3912	105.187	0
0.9373	9.96805	-93.2558	-24.155	134.185	0
0.9380	14.2526	-106.073	-18.9587	153.717	0
0.9387	16.6834	-111.264	-12.8552	169.283	0
0.9393	16.0713	-117.067	-8.58974	183.927	0
0.9400	16.3861	-122.556	-6.75161	189.116	0
0.9407	15.774	-117.979	-3.40526	185.45	0
0.9413	13.6405	-106.388	-2.17984	177.827	0
0.9420	14.5498	-90.2047	-3.69983	161.34	0
0.9427	13.0284	-64.5693	-5.23161	132.352	0
0.9433	3.56751	-38.0219	-9.80338	99.3972	0
0.9440	-4.05717	-17.2782	-16.5196	66.4329	0
0.9447	-7.72961	7.4452	-18.0514	31.0344	0
0.9453	-14.1301	37.6572	-13.4679	-8.03014	0
0.9460	-19.324	64.2045	-9.50881	-48.0063	0
0.9467	-17.8026	86.4904	-10.4161	-83.7152	0
0.9473	-13.5181	105.709	-13.1615	-114.536	0
0.9480	-9.25105	117.913	-8.89609	-139.558	0
0.9487	-5.5961	124.33	2.09736	-156.345	0
0.9493	-3.46258	129.205	6.97548	-168.245	0
0.9500	-0.104927	128.293	6.66912	-177.4	0
0.9507	4.47688	120.665	9.41454	-177.4	0
0.9513	5.70102	112.739	8.50726	-167.944	0
0.9520	5.40373	98.993	4.53642	-152.679	0
0.9527	4.47688	71.8321	3.00464	-127.658	0
0.9533	0.507146	43.4608	-1.87348	-94.7033	0
0.9540	-5.5961	22.7004	-13.4679	-63.8726	0
0.9547	-6.50546	-0.795924	-15.9069	-31.8296	0
0.9553	-1.01429	-31.9199	-8.89609	6.01291	0
0.9560	1.434	-60.6063	-6.75161	42.9341	0
0.9567	-3.46258	-83.1906	-9.50881	76.5094	0
0.9573	-8.34168	-101.198	-10.4161	107.631	0
0.9580	-10.4752	-112.176	-12.8552	131.13	0
0.9587	-16.8757	-117.681	-16.2133	147.918	0
0.9593	-22.6817	-123.169	-12.5606	160.128	0
0.9600	-17.8026	-127.132	-3.69983	162.872	0
0.9607	-9.86312	-123.783	3.61735	158.906	0
0.9613	-7.41483	-113.701	9.41454	150.361	0
0.9620	-8.34168	-96.0083	12.16	131.13	0
0.9627	-8.34168	-70.3729	12.16	101.221	0
0.9633	-2.23844	-45.6496	14.9054	68.8769	0
0.9640	7.22246	-26.4313	18.5699	35.9126	0
0.9647	11.8043	-2.32144	20.7143	1.43534	0
0.9653	12.7136	28.8025	23.7661	-36.4072	0
0.9660	15.774	55.0514	22.5407	-77.3047	0
0.9667	13.3257	74.2862	11.559	-113.014	0
0.9673	6.3131	93.5045	2.69829	-140.479	0
0.9680	5.99831	108.146	3.311	-165.5	0
0.9687	6.61039	113.038	-0.64806	-183.811	0
0.9693	-0.699512	115.79	-10.1097	-193.577	0
0.9700	-2.85051	118.228	-10.7224	-199.987	0
0.9707	9.96805	113.95	-6.45703	-199.987	0
0.9713	22.4893	102.044	-7.97703	-189.61	0
0.9720	22.1745	82.5108	-10.7224	-174.956	0
0.9727	15.4592	55.9634	-10.4161	-152.99	0
0.9733	9.05868	29.416	-9.50881	-120.947	0
0.9740	0.821926	7.14673	-4.6189	-88.5934	0
0.9747	-7.41483	-18.1902	3.92371	-55.9394	0
0.9753	-11.9966	-46.5781	11.2527	-17.4859	0
0.9760	-11.0873	-71.2849	14.9054	19.1346	0
0.9767	-9.25105	-93.2558	18.5699	51.1776	0
0.9773	-11.9966	-111.579	19.7953	81.3876	0
0.9780	-15.6691	-121.942	17.3562	103.053	0
0.9787	-16.5784	-128.973	12.4663	118.008	0
0.9793	-19.6213	-135.373	8.2009	132.352	0
0.9800	-22.0696	-135.373	4.84277	136.018	0
0.9807	-16.5784	-129.271	2.09736	129.607	0
0.9813	-7.41483	-120.417	2.09736	123.497	0
0.9820	-7.41483	-102.724	5.75006	107.631	0
0.9827	-15.057	-74.9495	6.97548	75.5881	0
0.9833	-19.6213	-48.4021	6.66912	43.8554	0
0.9840	-14.4449	-28.5704	11.2527	13.9461	0
0.9847	-6.80275	-4.46049	14.6108	-24.2068	0
0.9853	-7.11753	25.453	10.3336	-62.961	0
0.9860	-10.1604	51.3868	9.10819	-96.5266	0
0.9867	-8.0269	72.7607	13.9981	-131.324	0
0.9873	-8.34168	91.6805	17.6626	-162.145	0
0.9880	-12.9235	103.57	20.1016	-182.589	0
0.9887	-13.2208	110.6	24.6734	-199.376	0
0.9893	-11.0873	117.001	26.2052	-212.188	0
0.9900	-12.3114	116.387	22.5407	-214.632	0
0.9907	-13.8328	107.234	18.2635	-210.665	0
0.9913	-14.4449	97.4675	15.8244	-203.343	0
0.9920	-17.8026	82.8258	17.3562	-185.333	0
0.9927	-16.8757	56.5769	21.6216	-156.646	0
0.9933	-5.5961	30.9415	22.5407	-126.135	0
0.9940	4.79166	11.1098	18.5699	-95.0039	0
0.9947	8.14931	-13.0001	13.3854	-58.0731	0
0.9953	9.96805	-41.073	9.10819	-18.7079	0
0.9960	11.1922	-65.7964	4.23006	19.1346	0
0.9967	5.70102	-88.3807	-0.64806	53.0106	0
0.9973	-1.01429	-107.3	-2.48619	79.254	0
0.9980	-1.01429	-119.505	-0.0471316	100.309	0
0.9987	3.25273	-127.746	2.40371	118.92	0
0.9993	9.96805	-133.234	2.69829	131.13	0
1.0000	16.3861	-131.41	3.92371	134.485	0
1.0007	20.041	-121.942	3.92371	131.741	0
1.0013	22.4893	-108.826	0.259224	120.753	0
1.0020	20.3558	-91.1333	-2.17984	101.531	0
1.0027	15.1619	-66.7084	-1.26077	76.81	0
1.0033	16.3861	-40.161	-0.353487	47.5117	0
1.0040	23.1014	-16.3662	2.40371	15.168	0
1.0047	24.9201	8.3572	6.05641	-19.3189	0
1.0053	23.3987	35.2196	3.311	-56.8608	0
1.0060	22.7866	59.628	-2.48619	-93.4813	0
1.0067	22.7866	80.9853	-3.40526	-124.603	0
1.0073	26.459	102.658	-2.17984	-150.546	0
1.0080	32.5623	116.089	-2.48619	-172.212	0
1.0087	35.3079	119.753	-4.00619	-188.388	0
1.0093	34.9931	122.804	-6.15068	-198.455	0
1.0100	32.5623	123.103	-9.50881	-200.598	0
1.0107	28.2778	114.563	-12.2542	-197.543	0
1.0113	27.3684	104.797	-12.2542	-189.3	0
1.0120	26.459	91.067	-10.4161	-168.245	0
1.0127	20.6531	64.2045	-9.50881	-137.424	0
1.0133	13.9378	37.6572	-8.89609	-107.515	0
1.0140	9.96805	18.4389	-5.23161	-77.3047	0
1.0147	8.76139	-9.03705	-1.56713	-41.5957	0
1.0153	10.8949	-41.985	-1.56713	-3.14223	0
1.0160	12.7136	-66.7084	2.09736	36.2229	0
1.0167	14.2526	-87.7672	11.8536	70.0989	0
1.0173	16.3861	-105.775	17.3562	96.3423	0
1.0180	13.6405	-113.403	16.7435	118.92	0
1.0187	8.76139	-117.979	19.4889	137.23	0
1.0193	9.05868	-126.22	22.5407	146.085	0
1.0200	12.7136	-128.061	18.5699	149.14	0
1.0207	15.1619	-119.82	10.3336	149.751	0
1.0213	17.6102	-107.002	-3.0989	141.206	0
1.0220	18.2048	-87.1537	-22.6232	122.586	0
1.0227	12.7136	-60.9213	-36.362	98.4759	0
1.0233	2.34336	-36.4964	-39.7202	70.0989	0
1.0240	-7.41483	-13.6136	-40.0265	38.9675	0
1.0247	-9.86312	13.2488	-30.8712	4.79093	0
1.0253	-7.11753	43.1457	-14.9996	-30.918	0
1.0260	-8.0269	66.9571	-11.0288	-66.3166	0
1.0267	-10.7725	87.1039	-18.3578	-97.4479	0
1.0273	-11.0873	107.234	-23.2359	-123.992	0
1.0280	-14.1301	118.526	-24.4613	-144.135	0
1.0287	-21.1602	123.716	-20.7968	-158.789	0
1.0293	-26.0393	131.046	-10.7224	-166.111	0
1.0300	-28.4701	133.185	-4.92525	-165.19	0
1.0307	-30.3064	124.628	-7.36432	-159.701	0
1.0313	-27.5608	112.424	-10.4161	-149.023	0
1.0320	-21.1602	93.8029	-12.2542	-128.57	0
1.0327	-18.0999	64.8181	-11.0288	-101.414	0
1.0333	-17.4878	40.4097	-3.40526	-73.0277	0
1.0340	-16.5784	21.1749	3.311	-40.6841	0
1.0347	-15.9664	-7.19648	3.311	-3.75322	0
1.0353	-17.1905	-39.249	2.40371	34.39	0
1.0360	-16.8757	-62.1318	6.05641	71.3208	0
1.0367	-12.9235	-84.4177	11.2527	104.586	0
1.0373	-8.34168	-104.249	14.6108	132.051	0
1.0380	-7.41483	-112.491	18.2635	155.24	0
1.0387	-9.25105	-117.067	24.3671	172.328	0
1.0393	-10.4752	-122.556	26.2052	181.793	0
1.0400	-11.6993	-120.732	22.2343	185.45	0
1.0407	-14.4449	-112.176	23.7661	185.45	0
1.0413	-17.4878	-102.11	29.8697	176.906	0
1.0420	-18.0999	-83.4891	28.3379	158.595	0
1.0427	-19.324	-54.8027	22.2343	133.263	0
1.0433	-21.4575	-27.3433	19.7953	103.975	0
1.0440	-21.4575	-4.46049	15.8244	72.8435	0
1.0447	-19.6213	20.5614	11.2527	39.5785	0
1.0453	-17.4878	49.5628	12.4663	5.09158	0
1.0460	-11.9966	77.9342	11.2527	-28.7844	0
1.0467	-7.41483	101.746	3.00464	-60.2164	0
1.0473	-8.34168	117.316	1.17829	-85.8488	0
1.0480	-10.1604	125.54	6.36277	-105.682	0
1.0487	-7.11753	131.958	8.50726	-120.947	0
1.0493	-2.85051	136.833	7.28184	-131.014	0
1.0500	-0.104927	136.833	6.66912	-132.846	0
1.0507	2.64066	131.046	6.05641	-128.57	0
1.0513	4.47688	117.913	4.23006	-117.892	0
1.0520	3.8648	98.3961	3.92371	-95.6149	0
1.0527	5.08895	75.1982	5.75006	-67.2282	0
1.0533	6.3131	50.4748	6.66912	-39.7628	0
1.0540	5.08895	22.7004	3.311	-9.55276	0
1.0547	3.25273	-5.67096	-0.64806	28.5904	0
1.0553	2.95544	-32.5334	-3.40526	65.5213	0
1.0560	-0.104927	-57.5552	-6.45703	97.8649	0
1.0567	-10.1604	-78.6141	-9.50881	128.686	0
1.0573	-20.5482	-93.8693	-8.89609	154.939	0
1.0580	-20.2334	-105.161	-5.84432	174.462	0
1.0587	-11.9966	-112.491	-0.353487	190.027	0
1.0593	-6.80275	-114.315	5.75006	200.715	0
1.0600	-6.80275	-112.176	6.97548	202.538	0
1.0607	-6.50546	-106.388	3.00464	196.748	0
1.0613	-4.66924	-94.7813	-2.48619	187.283	0
1.0620	-4.05717	-74.651	-4.31254	169.884	0
1.0627	-4.66924	-46.8766	-1.56713	142.118	0
1.0633	-3.46258	-19.1022	2.09736	112.209	0
1.0640	-1.92366	3.48217	0.565579	81.6883	0
1.0647	-4.05717	28.504	-0.64806	43.8554	0
1.0653	-7.41483	59.0144	2.40371	5.09158	0
1.0660	-7.11753	85.8769	3.00464	-26.6411	0
1.0667	-5.28131	107.234	-2.48619	-58.3834	0
1.0673	-6.50546	124.943	-5.84432	-88.2928	0
1.0680	-9.56583	131.958	-6.45703	-107.214	0
1.0687	-11.9966	133.782	-9.50881	-121.247	0
1.0693	-11.0873	138.972	-9.80338	-134.679	0
1.0700	-7.72961	139.287	-5.23161	-137.725	0
1.0707	-5.89339	130.134	-5.23161	-132.235	0
1.0713	-9.25105	119.438	-11.9479	-123.381	0
1.0720	-14.4449	98.993	-16.2133	-104.46	0
1.0727	-14.7422	66.642	-13.4679	-76.6937	0
1.0733	-10.1604	41.3217	-11.0288	-50.4502	0
1.0740	-7.41483	22.4019	-11.0288	-23.2855	0
1.0747	-7.41483	-6.28448	-10.7224	11.5021	0
1.0753	-6.80275	-37.7235	-9.80338	50.2563	0
1.0760	-4.66924	-60.9213	-10.7224	84.7432	0
1.0767	-3.75988	-81.6651	-10.7224	112.209	0
1.0773	-2.85051	-98.7609	-10.7224	135.407	0
1.0780	-1.62637	-107.002	-11.3352	157.073	0
1.0787	-1.31158	-111.579	-7.36432	172.939	0
1.0793	-2.53573	-116.155	-2.79255	179.961	0
1.0800	-1.92366	-115.84	-4.6189	179.65	0
1.0807	-0.402219	-109.44	-4.00619	175.383	0
1.0813	-2.53573	-97.5338	3.00464	165.917	0
1.0820	-6.50546	-77.0885	3.92371	146.395	0
1.0827	-3.75988	-51.4532	0.259224	115.875	0
1.0833	1.11922	-27.9568	0.871935	85.3542	0
1.0840	-1.31158	-4.75896	0.565579	59.1108	0
1.0847	-7.11753	24.2259	-1.56713	26.4568	0
1.0853	-7.72961	54.1394	-0.64806	-13.2187	0
1.0860	-5.5961	76.1102	-0.64806	-47.0946	0
1.0867	-3.46258	96.5555	-3.0989	-75.4717	0
1.0873	-2.85051	116.387	-7.05796	-102.326	0
1.0880	-2.23844	124.943	-12.8552	-122.78	0
1.0887	-0.699512	128.293	-15.9069	-135.29	0
1.0893	0.507146	134.71	-13.7742	-145.057	0
1.0900	3.25273	131.659	-12.8552	-148.713	0
1.0907	10.2828	120.964	-13.4679	-142.302	0
1.0913	14.2526	111.512	-16.2133	-128.88	0
1.0920	9.96805	91.067	-21.7159	-109.348	0
1.0927	5.08895	59.0144	-22.9295	-83.4048	0
1.0933	2.64066	35.8332	-20.7968	-54.7175	0
1.0940	-1.01429	16.9134	-22.6232	-24.2068	0
1.0947	-3.1478	-14.5256	-22.6232	8.75751	0
1.0953	-4.66924	-46.5781	-17.4387	43.5451	0
1.0960	-8.34168	-69.4609	-15.6124	79.254	0
1.0967	-10.7725	-90.5198	-15.6124	110.376	0
1.0973	-9.86312	-108.528	-11.3352	132.352	0
1.0980	-7.41483	-117.979	-6.15068	149.751	0
1.0987	-5.5961	-124.396	-5.53797	165.617	0
1.0993	-4.66924	-126.834	-7.36432	172.939	0
1.1000	-5.5961	-122.257	-5.23161	172.638	0
1.1007	-4.98402	-114.928	1.791	170.805	0
1.1013	-3.75988	-103.636	7.28184	161.65	0
1.1020	1.11922	-81.3666	9.41454	136.929	0
1.1027	12.7136	-52.6802	13.9981	104.886	0
1.1033	22.7866	-29.7808	17.3562	74.0654	0
1.1040	29.5019	-9.03705	16.7435	41.4115	0
1.1047	38.0534	17.8254	17.3562	4.79093	0
1.1053	42.6353	45.5998	19.7953	-33.3619	0
1.1060	38.9628	67.8691	19.4889	-69.9825	0
1.1067	34.6958	89.2264	19.7953	-102.025	0
1.1073	29.2046	106.322	17.3562	-128.269	0
1.1080	15.4592	112.739	7.58819	-148.412	0
1.1087	2.64066	117.316	-1.56713	-162.445	0
1.1093	-3.46258	122.804	-4.6189	-172.212	0
1.1100	-11.3846	118.841	-8.28338	-178.011	0
1.1107	-19.324	110.285	-11.3352	-175.267	0
1.1113	-14.7422	100.834	-9.80338	-164.278	0
1.1120	-3.75988	77.0222	-10.1097	-145.057	0
1.1127	1.434	46.5118	-15.306	-116.98	0
1.1133	1.434	26.365	-21.4095	-87.6818	0
1.1140	1.73129	4.69263	-26.9004	-60.517	0
1.1147	0.209854	-27.6418	-28.114	-27.863	0
1.1153	-3.1478	-54.2057	-23.5422	8.75751	0
1.1160	-3.1478	-74.9495	-17.4387	40.8005	0
1.1167	3.56751	-97.8323	-12.5606	68.2659	0
1.1173	10.8949	-114.928	-7.97703	92.0654	0
1.1180	11.8043	-123.468	-4.31254	109.464	0
1.1187	7.53724	-132.024	-4.6189	121.063	0
1.1193	1.73129	-136.285	-7.97703	128.686	0
1.1200	-2.53573	-130.797	-9.20245	128.996	0
1.1207	-2.85051	-121.644	-4.00619	123.808	0
1.1213	-1.01429	-109.44	3.311	111.297	0
1.1220	1.73129	-87.7672	6.66912	87.1872	0
1.1227	7.22246	-60.3078	8.2009	57.2778	0
1.1233	16.9981	-37.7235	9.10819	27.9794	0
1.1240	26.1443	-17.5767	6.66912	-4.06356	0
1.1247	28.2778	9.58425	1.48465	-39.1615	0
1.1253	23.3987	39.7962	-0.954415	-74.8607	0
1.1260	16.3861	64.2045	-0.64806	-110.87	0
1.1267	10.5801	85.2633	1.17829	-143.224	0
1.1273	6.3131	102.044	1.48465	-167.944	0
1.1280	4.47688	109.075	1.17829	-187.777	0
1.1287	5.40373	112.126	1.791	-202.121	0
1.1293	6.61039	117.001	3.311	-210.975	0
1.1300	9.05868	113.651	7.28184	-212.799	0
1.1307	11.507	102.359	11.2527	-205.787	0
1.1313	9.05868	90.7519	11.559	-191.744	0
1.1320	5.08895	70.3066	11.8536	-172.823	0
1.1327	5.08895	40.4097	10.9463	-144.446	0
1.1333	5.40373	17.5103	6.36277	-111.181	0
1.1340	3.56751	-1.40945	6.66912	-82.1829	0
1.1347	5.40373	-30.0959	12.7727	-49.8392	0
1.1353	7.83453	-57.5552	10.0273	-10.7747	0
1.1360	5.70102	-78.0005	0.871935	24.0128	0
1.1367	2.04607	-99.6729	0.565579	51.4782	0
1.1373	-1.01429	-116.155	1.48465	77.1107	0
1.1380	-5.5961	-121.942	-3.40526	97.5643	0
1.1387	-8.0269	-128.973	-2.48619	110.376	0
1.1393	-8.0269	-134.461	2.09736	117.708	0
1.1400	-8.63897	-129.271	1.17829	118.008	0
1.1407	-8.95375	-120.732	4.84277	112.209	0
1.1413	-7.11753	-109.738	12.7727	100.309	0
1.1420	-5.5961	-87.4687	15.2117	78.3327	0
1.1427	-6.20817	-60.6063	18.2635	49.0343	0
1.1433	-7.41483	-39.8625	24.3671	20.0463	0
1.1440	-9.25105	-16.3662	25.2861	-9.25212	0
1.1447	-10.7725	14.7743	24.0607	-43.4287	0
1.1453	-12.9235	43.4608	25.8988	-79.1376	0
1.1460	-15.057	66.0451	24.9798	-111.181	0
1.1467	-15.3543	85.8769	21.928	-138.336	0
1.1473	-14.1301	101.132	21.3153	-161.224	0
1.1480	-14.7422	109.672	17.9571	-179.844	0
1.1487	-16.5784	114.862	11.8536	-194.188	0
1.1493	-15.6691	118.228	6.66912	-199.066	0
1.1500	-11.3846	116.089	-0.353487	-195.099	0
1.1507	-11.0873	109.075	-6.75161	-189.911	0
1.1513	-13.8328	97.169	-6.15068	-179.534	0
1.1520	-12.6087	74.2862	-3.40526	-154.512	0
1.1527	-4.98402	44.6712	-4.31254	-122.169	0
1.1533	0.209854	21.1749	-5.23161	-93.4813	0
1.1540	1.11922	-1.0944	-3.0989	-61.739	0
1.1547	3.8648	-28.5704	0.259224	-26.0301	0
1.1553	9.05868	-54.5042	0.259224	6.92454	0
1.1560	9.96805	-78.0005	-3.69983	40.8005	0
1.1567	5.40373	-100.9	-6.75161	74.9771	0
1.1573	0.821926	-114.016	-7.36432	100.61	0
1.1580	0.507146	-117.681	-7.97703	118.92	0
1.1587	0.507146	-122.871	-5.23161	134.185	0
1.1593	-1.92366	-128.061	1.48465	141.507	0
1.1600	-1.62637	-125.308	6.66912	143.03	0
1.1607	-0.104927	-117.979	6.66912	141.206	0
1.1613	-4.66924	-103.636	7.89455	129.908	0
1.1620	-8.95375	-77.7021	13.079	107.02	0
1.1627	-5.5961	-49.6292	17.3562	78.9437	0
1.1633	-4.98402	-26.4313	15.2117	49.9556	0
1.1640	-9.86312	-2.93497	13.079	20.6572	0
1.1647	-9.86312	22.0869	16.7435	-12.6077	0
1.1653	-8.0269	46.8103	18.8762	-50.7509	0
1.1660	-11.0873	71.5337	16.4372	-83.7152	0
1.1667	-12.3114	95.6435	16.7435	-107.214	0
1.1673	-9.25105	111.512	17.9571	-127.357	0
1.1680	-6.20817	117.316	13.079	-145.668	0
1.1687	-3.46258	123.103	7.89455	-159.09	0
1.1693	-0.104927	129.205	6.05641	-167.023	0
1.1700	4.79166	124.015	3.92371	-166.412	0
1.1707	11.1922	113.651	4.23006	-156.345	0
1.1713	12.7136	101.746	6.97548	-141.391	0
1.1720	9.05868	79.1613	5.75006	-117.591	0
1.1727	9.96805	52.0004	4.53642	-85.5482	0
1.1733	14.5498	33.0806	9.41454	-55.3284	0
1.1740	10.8949	9.58425	14.3044	-25.4191	0
1.1747	1.73129	-23.6787	13.9981	11.8125	0
1.1753	-2.53573	-49.3141	12.16	49.0343	0
1.1760	-1.01429	-69.7594	12.16	81.9986	0
1.1767	0.821926	-93.2558	13.6917	113.13	0
1.1773	2.34336	-108.826	12.7727	136.018	0
1.1780	5.40373	-114.315	8.50726	151.273	0
1.1787	9.05868	-121.644	4.84277	168.972	0
1.1793	12.7136	-125.922	1.17829	183.316	0
1.1800	17.9075	-120.732	-9.80338	183.626	0
1.1807	19.1317	-110.65	-29.3394	174.462	0
1.1813	11.507	-96.0083	-45.5174	160.729	0
1.1820	0.209854	-72.512	-46.4246	138.151	0
1.1827	-6.50546	-44.7376	-35.1366	110.376	0
1.1833	-8.63897	-21.8547	-24.155	82.2992	0
1.1840	-4.66924	-1.70792	-17.4387	51.4782	0
1.1847	-0.402219	23.9275	-12.2542	16.9913	0
1.1853	-3.46258	55.0514	-10.7224	-17.1853	0
1.1860	-7.41483	80.3883	-12.5606	-49.8392	0
1.1867	-4.98402	98.6946	-9.80338	-78.2163	0
1.1873	-2.85051	111.512	-7.36432	-99.5815	0
1.1880	-4.37195	118.526	-10.7224	-117.591	0
1.1887	-2.53573	124.33	-9.80338	-132.235	0
1.1893	-1.62637	125.855	-4.31254	-139.257	0
1.1900	-5.89339	118.841	-4.92525	-138.646	0
1.1907	-8.63897	109.987	-7.97703	-132.235	0
1.1913	-6.80275	98.993	-6.75161	-116.98	0
1.1920	-5.28131	76.1102	-7.36432	-92.8703	0
1.1927	-4.66924	47.7223	-9.80338	-63.8726	0
1.1933	-3.75988	26.6635	-5.84432	-35.7962	0
1.1940	-3.46258	3.78064	-0.0471316	-5.89653	0
1.1947	-4.66924	-27.0448	2.40371	31.335	0
1.1953	-4.66924	-53.2772	3.92371	69.7885	0
1.1960	-0.402219	-74.0375	5.75006	100.61	0
1.1967	4.47688	-95.3948	6.66912	128.996	0
1.1973	3.8648	-110.965	9.10819	156.462	0
1.1980	-1.01429	-117.681	10.64	175.383	0
1.1987	-4.37195	-122.257	3.92371	186.371	0
1.1993	-3.1478	-124.396	-12.2542	192.171	0
1.2000	-2.53573	-121.345	-20.7968	189.727	0
1.2007	-5.5961	-114.928	-17.1323	183.316	0
1.2013	-8.34168	-100.585	-14.0806	172.027	0
1.2020	-6.50546	-74.0375	-13.4679	147.918	0
1.2027	-6.50546	-47.4901	-11.0288	116.175	0
1.2033	-10.7725	-27.3433	-11.6415	88.4091	0
1.2040	-8.34168	-2.61992	-15.306	58.4998	0
1.2047	3.56751	27.592	-13.4679	22.1799	0
1.2053	14.5498	53.2274	-10.7224	-14.7413	0
1.2060	18.2048	73.3577	-11.3352	-47.3953	0
1.2067	12.7136	92.2774	-11.6415	-74.5601	0
1.2073	2.04607	106.936	-13.4679	-96.2259	0
1.2080	-1.92366	117.316	-17.1323	-114.226	0
1.2087	1.11922	124.015	-14.0806	-129.181	0
1.2093	0.507146	123.716	-7.36432	-136.202	0
1.2100	-0.104927	117.316	-4.31254	-133.457	0
1.2107	4.47688	109.373	-1.87348	-123.992	0
1.2113	7.22246	95.6435	-1.26077	-110.87	0
1.2120	6.61039	69.3946	-5.53797	-91.0374	0
1.2127	5.40373	40.0947	-7.05796	-61.4383	0
1.2133	2.04607	18.4389	-1.56713	-28.7844	0
1.2140	0.507146	-3.54849	3.61735	2.04633	0
1.2147	2.64066	-31.9199	5.45549	37.4449	0
1.2153	1.434	-57.5552	5.75006	75.5881	0
1.2160	-1.92366	-80.4381	3.311	107.33	0
1.2167	0.507146	-102.724	0.565579	133.874	0
1.2173	3.56751	-114.63	-1.26077	157.984	0
1.2180	3.25273	-118.593	-2.79255	176.605	0
1.2187	1.73129	-126.22	-2.17984	190.338	0
1.2193	-0.402219	-130.498	0.259224	198.271	0
1.2200	-3.75988	-121.942	-0.954415	196.137	0
1.2207	-5.5961	-113.403	-4.92525	189.116	0
1.2213	-3.1478	-103.337	-7.36432	177.827	0
1.2220	3.8648	-78.6141	-6.15068	151.574	0
1.2227	9.96805	-48.7006	-2.17984	119.23	0
1.2233	7.22246	-27.3433	0.259224	94.2087	0
1.2240	4.79166	-4.75896	2.09736	64.6	0
1.2247	9.96805	24.541	7.58819	24.6238	0
1.2253	11.8043	51.7019	11.2527	-10.1638	0
1.2260	7.53724	73.6727	10.9463	-38.8511	0
1.2267	5.40373	90.7519	13.3854	-70.8941	0
1.2273	5.08895	102.658	17.0499	-93.4813	0
1.2280	4.47688	112.126	16.7435	-104.159	0
1.2287	5.40373	119.14	15.2117	-117.591	0
1.2293	2.64066	119.14	13.079	-131.935	0
1.2300	-4.66924	113.038	8.80183	-131.324	0
1.2307	-8.34168	104.797	8.50726	-120.025	0
1.2313	-9.25105	89.2264	7.28184	-106.603	0
1.2320	-11.6993	63.591	-0.353487	-84.3262	0
1.2327	-12.9235	38.2707	-4.31254	-53.4955	0
1.2333	-12.6087	18.4389	-0.64806	-23.8965	0
1.2340	-10.1604	-4.14544	2.09736	6.92454	0
1.2347	-6.20817	-33.4454	2.69829	44.1561	0
1.2353	-4.37195	-61.5183	2.09736	79.5546	0
1.2360	-5.28131	-85.3297	-0.954415	108.853	0
1.2367	-7.41483	-104.249	-1.26077	136.629	0
1.2373	-9.56583	-115.84	3.00464	158.595	0
1.2380	-8.34168	-122.871	4.84277	173.249	0
1.2387	-3.75988	-128.973	4.23006	185.45	0
1.2393	-0.104927	-128.658	5.75006	191.249	0
1.2400	2.64066	-122.556	7.58819	188.204	0
1.2407	7.22246	-115.243	9.10819	182.094	0
1.2413	9.96805	-100.286	12.7727	167.139	0
1.2420	10.8949	-72.512	12.7727	137.841	0
1.2427	12.1016	-46.5781	6.05641	105.798	0
1.2433	9.96805	-28.2553	-2.48619	77.7217	0
1.2440	4.47688	-4.14544	-11.0288	44.4567	0
1.2447	0.821926	28.8025	-17.1323	5.70256	0
1.2453	2.64066	55.3499	-19.2651	-30.6076	0
1.2460	5.99831	75.8118	-18.0514	-65.4049	0
1.2467	7.53724	98.081	-14.0806	-95.3046	0
1.2473	7.83453	113.336	-12.2542	-116.059	0
1.2480	8.14931	116.089	-13.1615	-133.147	0
1.2487	5.99831	119.438	-11.0288	-148.412	0
1.2493	1.434	123.716	-6.15068	-155.123	0
1.2500	-1.92366	118.526	-5.23161	-154.212	0
1.2507	-5.5961	109.672	-4.92525	-149.935	0
1.2513	-11.0873	97.4675	-0.954415	-136.202	0
1.2520	-10.7725	72.4457	2.09736	-110.259	0
1.2527	-7.41483	42.8472	3.61735	-81.8822	0
1.2533	-7.11753	20.5614	5.45549	-55.3284	0
1.2540	-8.0269	-2.61992	6.66912	-24.5074	0
1.2547	-8.0269	-31.0079	7.58819	11.8125	0
1.2553	-6.80275	-55.7313	6.66912	47.211	0
1.2560	-1.92366	-78.3156	5.75006	78.032	0
1.2567	1.73129	-98.7609	7.28184	105.187	0
1.2573	-1.92366	-110.352	4.84277	126.863	0
1.2580	-7.41483	-116.454	-4.6189	140.285	0
1.2587	-8.34168	-122.257	-9.80338	148.529	0
1.2593	-4.66924	-121.345	-7.05796	156.151	0
1.2600	0.821926	-114.016	-3.0989	156.151	0
1.2607	1.73129	-106.388	-0.64806	142.729	0
1.2613	-1.62637	-93.2558	0.259224	123.197	0
1.2620	-1.01429	-68.8474	1.48465	99.3972	0
1.2627	4.47688	-41.6865	3.92371	68.2659	0
1.2633	8.14931	-18.8037	5.14913	34.39	0
1.2640	9.67075	4.69263	4.53642	1.43534	0
1.2647	11.8043	31.2566	7.28184	-34.2736	0
1.2653	9.96805	56.2785	11.2527	-72.7271	0
1.2660	7.53724	78.8628	9.41454	-106.904	0
1.2667	8.14931	99.9216	4.23006	-136.202	0
1.2673	4.47688	112.739	-3.0989	-159.701	0
1.2680	-3.1478	118.228	-10.7224	-175.267	0
1.2687	-4.66924	124.015	-13.4679	-186.866	0
1.2693	-2.85051	125.855	-11.6415	-195.099	0
1.2700	-5.5961	116.089	-11.3352	-193.577	0
1.2707	-8.34168	104.797	-11.6415	-183.5	0
1.2713	-9.25105	92.891	-10.1097	-169.467	0
1.2720	-9.25105	66.642	-7.97703	-147.491	0
1.2727	-7.11753	37.6572	-3.40526	-117.281	0
1.2733	-4.98402	19.3509	2.09736	-88.9037	0
1.2740	-4.37195	-2.61992	1.17829	-61.4383	0
1.2747	-2.85051	-35.286	-0.64806	-26.0301	0
1.2753	-2.85051	-61.5183	3.00464	11.5021	0
1.2760	-3.1478	-82.2786	2.69829	43.5451	0
1.2767	1.73129	-103.022	-4.92525	69.4879	0
1.2773	7.22246	-116.454	-7.36432	89.6311	0
1.2780	6.3131	-122.556	-6.15068	106.108	0
1.2787	5.99831	-127.132	-10.1097	120.142	0
1.2793	6.92517	-125.607	-10.4161	124.419	0
1.2800	4.47688	-117.366	-1.26077	119.531	0
1.2807	1.73129	-107.599	3.61735	112.519	0
1.2813	-1.92366	-92.6588	1.791	96.9533	0
1.2820	-6.50546	-66.7084	3.00464	68.5665	0
1.2827	-8.0269	-38.337	2.69829	38.9675	0
1.2833	-6.20817	-16.9631	-0.64806	10.5905	0
1.2840	-4.05717	5.30616	3.92371	-24.2068	0
1.2847	-1.92366	35.8332	11.559	-60.8274	0
1.2853	-1.31158	64.2045	13.079	-95.6149	0
1.2860	-2.85051	83.7378	13.3854	-130.102	0
1.2867	-4.05717	102.973	13.9981	-158.178	0
1.2873	-3.75988	116.387	10.64	-176.178	0
1.2880	1.11922	118.228	9.41454	-190.522	0
1.2887	7.83453	121.279	10.3336	-203.954	0
1.2893	8.14931	125.54	3.92371	-208.832	0
1.2900	4.47688	119.14	-2.48619	-203.954	0
1.2907	1.11922	107.234	-1.56713	-196.021	0
1.2913	-3.75988	92.891	-2.17984	-180.756	0
1.2920	-6.20817	68.7811	-6.15068	-152.679	0
1.2927	-2.85051	41.3217	-4.31254	-122.169	0
1.2933	-0.402219	19.9644	-1.87348	-94.7033	0
1.2940	1.73129	-4.46049	-5.23161	-60.2164	0
1.2947	6.61039	-34.3574	-7.05796	-19.6292	0
1.2953	7.53724	-59.9928	-7.97703	14.8577	0
1.2960	4.17958	-82.2786	-11.6415	42.6335	0
1.2967	5.40373	-102.724	-12.8552	71.0105	0
1.2973	7.83453	-115.243	-11.0288	92.9867	0
1.2980	4.17958	-121.644	-13.4679	107.33	0
1.2987	-1.92366	-125.607	-17.1323	119.531	0
1.2993	-5.5961	-124.396	-14.9996	127.774	0
1.3000	-5.89339	-117.681	-9.80338	125.33	0
1.3007	-3.75988	-108.528	-4.31254	115.875	0
1.3013	-4.05717	-91.1333	0.871935	101.221	0
1.3020	-5.89339	-63.6573	3.00464	76.5094	0
1.3027	-5.5961	-37.7235	2.69829	46.2897	0
1.3033	-6.50546	-16.6647	1.48465	17.9126	0
1.3040	-7.11753	9.88272	1.48465	-11.3857	0
1.3047	-1.92366	40.4097	3.61735	-47.0946	0
1.3053	2.04607	66.642	4.23006	-83.1042	0
1.3060	1.434	90.7519	3.311	-113.014	0
1.3067	4.47688	109.373	3.61735	-135.29	0
1.3073	10.8949	116.089	0.259224	-152.679	0
1.3080	11.8043	120.367	-7.97703	-167.023	0
1.3087	10.2828	126.469	-12.5606	-178.923	0
1.3093	10.8949	125.855	-12.5606	-183.2	0
1.3100	9.35597	121.577	-12.8552	-178.011	0
1.3107	5.40373	115.475	-9.20245	-167.944	0
1.3113	3.56751	97.7826	-2.48619	-148.713	0
1.3120	0.821926	69.3946	-3.40526	-119.114	0
1.3127	-2.85051	43.7592	-7.67067	-89.2044	0
1.3133	-3.46258	21.7884	-5.84432	-60.8274	0
1.3140	-4.37195	-3.84697	-0.353487	-25.1184	0
1.3147	-8.0269	-31.9199	5.75006	14.5571	0
1.3153	-7.72961	-58.4672	11.8536	50.5666	0
1.3160	-7.41483	-81.6651	11.2527	84.4426	0
1.3167	-12.3114	-99.9714	9.41454	115.264	0
1.3173	-11.3846	-109.738	13.9981	137.841	0
1.3180	-4.37195	-113.701	17.0499	155.24	0
1.3187	-2.85051	-119.82	11.2527	169.283	0
1.3193	-2.85051	-122.871	3.00464	175.994	0
1.3200	3.8648	-114.315	-1.87348	175.684	0
1.3207	9.67075	-101.497	-3.0989	169.884	0
1.3213	10.8949	-87.1537	-0.64806	153.717	0
1.3220	11.507	-61.2198	-0.64806	126.863	0
1.3227	10.8949	-32.8319	-7.05796	97.5643	0
1.3233	10.5801	-12.0881	-13.4679	70.7099	0
1.3240	10.5801	13.5473	-12.2542	40.8005	0
1.3247	6.92517	44.6712	-8.28338	2.64762	0
1.3253	-0.104927	68.1676	-9.80338	-32.7509	0
1.3260	-3.75988	91.067	-11.6415	-58.9944	0
1.3267	-7.41483	114.265	-6.75161	-83.1042	0
1.3273	-14.4449	122.804	-1.56713	-104.77	0
1.3280	-17.4878	124.628	-4.6189	-117.591	0
1.3287	-14.1301	133.782	-9.80338	-125.524	0
1.3293	-12.9235	135.622	-10.7224	-129.491	0
1.3300	-13.2208	125.54	-7.05796	-124.302	0
1.3307	-7.41483	115.79	-1.56713	-112.703	0
1.3313	-0.699512	99.9216	0.565579	-95.3046	0
1.3320	-1.92366	70.6217	-0.954415	-67.2282	0
1.3327	-4.66924	43.4608	2.09736	-36.1065	0
[truncated: 44,296 more rows]
