# Supplementary material for: Identification of Haptic Based Guiding Using Hard Reins
Source: PLoS One. 2015 Jul 22;10(7):e0132020. doi: 10.1371/journal.pone.0132020 (PMC4511788; doi:10.1371/journal.pone.0132020)
Supplement: S4 File — (ZIP) [file pone.0132020.s004.zip › EMGData2/Subject11/T18/t18.txt]

0.0000	19.6151	-4.61757	27.5867	-5.71176	0
0.0007	18.083	-4.61757	11.1054	-6.62465	0
0.0013	13.2044	-4.61757	-2.01962	-3.8798	0
0.0020	13.8193	-4.61757	-10.2553	-2.35626	0
0.0027	10.4627	-4.61757	-23.0757	-3.57756	0
0.0033	-0.836616	-4.61757	-37.4194	-3.8798	0
0.0040	-8.46696	-4.61757	-39.8616	-4.7927	0
0.0047	-8.76935	-4.61757	-33.1443	-5.71176	0
0.0053	-6.93484	-4.61757	-26.7366	-5.71176	0
0.0060	-4.49555	-4.61757	-25.8226	-6.93306	0
0.0067	2.51993	-4.61757	-26.4319	-7.54372	0
0.0073	12.902	-4.61757	-21.2428	-6.62465	0
0.0080	18.3955	-4.61757	-13.3069	-6.62465	0
0.0087	16.561	-4.61757	-10.56	-6.62465	0
0.0093	14.4241	-4.61757	-8.12269	-4.49045	0
0.0100	13.2044	-4.61757	-5.37581	-3.26915	0
0.0107	8.01337	-4.61757	-7.50845	-4.7927	0
0.0113	4.9693	-4.61757	-7.20379	-6.93306	0
0.0120	10.1503	-4.61757	-0.796053	-8.15437	0
0.0127	14.7265	-4.61757	3.16947	-8.15437	0
0.0133	13.5068	-4.61757	0.727258	-7.23531	0
0.0140	10.4627	-4.61757	-3.84759	-5.10111	0
0.0147	7.09612	-4.61757	-5.68048	-3.8798	0
0.0153	4.35444	-4.61757	-0.491391	-4.7927	0
0.0160	4.9693	-4.61757	2.86481	-5.40335	0
0.0167	1.91515	-4.61757	-2.32428	-4.7927	0
0.0173	-4.79794	-4.61757	-5.37581	-6.014	0
0.0180	-3.88069	-4.61757	-1.71004	-4.7927	0
0.0187	1.91515	-4.61757	-0.186728	-1.13495	0
0.0193	1.60267	-4.61757	4.6977	-1.43719	0
0.0200	-0.221754	-4.61757	14.4616	-3.8798	0
0.0207	-1.13901	-4.61757	15.071	-2.6585	0
0.0213	-2.66104	-4.61757	14.4616	-1.13495	0
0.0220	-2.66104	-4.61757	21.174	-1.7456	0
0.0227	-4.19316	-4.61757	18.7367	-0.215887	0
0.0233	-9.07174	-4.61757	3.16947	-0.82654	0
0.0240	-14.2628	-2.17647	-4.15225	-5.10111	0
0.0247	-24.03	-2.4789	-2.01962	-5.10111	0
0.0253	-34.4021	-3.08918	-0.186728	-2.96691	0
0.0260	-34.0997	-5.22784	4.39303	-4.49045	0
0.0267	-26.7717	-5.83812	7.74923	-3.8798	0
0.0273	-4.19316	-2.4789	3.47413	0.0863549	0
0.0280	45.2478	-0.345642	-0.186728	1.61607	0
0.0287	78.2085	-1.56619	1.64616	0.0863549	0
0.0293	58.0692	-2.4789	3.16947	-0.82654	0
0.0300	23.5765	-2.17647	3.47413	-0.215887	0
0.0307	10.4627	-1.86863	7.44457	0.394765	0
0.0313	3.73957	-0.345642	9.88678	1.30766	0
0.0320	-3.88069	2.09546	7.44457	1.61607	0
0.0327	-7.8521	1.18275	5.30702	2.83121	0
0.0333	-13.0431	-2.4789	7.44457	3.75027	0
0.0340	-18.839	-3.69945	10.8008	3.75027	0
0.0347	-21.8931	0.264632	8.96788	3.44186	0
0.0353	-18.5366	3.92628	3.77879	2.83121	0
0.0360	-3.27591	2.09546	5.00236	3.44186	0
0.0367	11.9848	-1.56619	8.05389	5.58223	0
0.0373	11.3699	-0.345642	0.727258	6.19288	0
0.0380	5.87647	1.79302	-11.1742	4.36092	0
0.0387	8.62823	1.18275	-11.1742	3.75027	0
0.0393	13.2044	1.18275	-3.23826	4.05251	0
0.0400	8.62823	2.70573	-2.01962	4.36092	0
0.0407	-1.4414	3.01357	-3.84759	7.10577	0
0.0413	-5.41281	3.92628	0.422596	8.93773	0
0.0420	-2.05626	5.76251	5.61168	7.10577	0
0.0427	-1.75387	5.76251	7.44457	7.10577	0
0.0433	-1.75387	3.92628	10.8008	9.54838	0
0.0440	4.05204	3.92628	14.4616	8.62932	0
0.0447	5.27169	4.84439	11.4101	7.41419	0
0.0453	0.6955	3.92628	4.6977	9.23997	0
0.0460	1.30028	3.01357	5.91634	9.85063	0
0.0467	6.79373	4.23412	9.27254	8.93773	0
0.0473	9.54549	7.28549	5.30702	9.85063	0
0.0480	10.4627	6.67522	1.3415	9.85063	0
0.0487	10.7651	2.40329	3.47413	8.93773	0
0.0493	8.93063	0.264632	5.30702	8.32708	0
0.0500	5.87647	2.09546	5.00236	8.32708	0
0.0507	1.30028	3.01357	6.22101	10.7697	0
0.0513	-1.4414	0.874907	8.05389	13.5145	0
0.0520	1.91515	-0.0378046	6.22101	12.6016	0
0.0527	2.21754	0.874907	-0.186728	10.7697	0
0.0533	-6.01759	1.18275	-7.20379	9.85063	0
0.0540	-11.8235	0.874907	-10.2553	9.54838	0
0.0547	-14.2628	0.264632	-13.0022	11.3803	0
0.0553	-17.3169	-0.0378046	-17.582	12.6016	0
0.0560	-12.4283	-1.25835	-14.8351	10.7697	0
0.0567	3.43718	-3.39702	-4.76158	10.7697	0
0.0573	11.6824	-4.30973	-0.186728	14.4336	0
0.0580	8.62823	-2.17647	1.64616	16.2594	0
0.0587	5.87647	-2.4789	5.91634	16.87	0
0.0593	0.997892	-4.30973	5.30702	16.5678	0
0.0600	-12.7307	-3.39702	3.77879	14.7358	0
0.0607	-28.9086	-2.4789	8.96788	12.6016	0
0.0613	-38.9783	-4.92	8.66322	11.991	0
0.0620	-38.061	-4.92	-1.10072	12.2932	0
0.0627	-23.7176	-2.4789	-2.9336	14.4336	0
0.0633	-8.76935	-3.08918	2.56015	16.5678	0
0.0640	-3.5783	-4.00729	2.86481	15.9572	0
0.0647	0.0806377	-4.61757	2.25548	16.2594	0
0.0653	3.73957	-6.44839	3.77879	16.5678	0
0.0660	0.6955	-4.30973	1.64616	15.9572	0
0.0667	-2.66104	-0.648079	0.422596	16.87	0
0.0673	-2.05626	-2.4789	4.08837	17.1785	0
0.0680	-2.35865	-4.00729	3.47413	13.5145	0
0.0687	-0.221754	-0.955917	-0.186728	11.6826	0
0.0693	9.23302	0.264632	0.727258	13.2123	0
0.0700	16.2586	-0.0378046	3.47413	13.5145	0
0.0707	17.1758	1.18275	3.77879	13.2123	0
0.0713	15.3413	2.40329	3.77879	13.5145	0
0.0720	10.1503	2.40329	6.22101	11.6826	0
0.0727	4.65683	2.40329	8.05389	8.93773	0
0.0733	3.43718	2.40329	5.61168	8.02484	0
0.0740	3.13479	2.40329	1.3415	7.10577	0
0.0747	0.0806377	2.40329	1.64616	8.02484	0
0.0753	-3.27591	2.40329	2.25548	9.85063	0
0.0760	-6.33006	2.40329	-1.10072	8.62932	0
0.0767	-7.24731	2.40329	-2.01962	3.75027	0
0.0773	-5.7152	2.40329	0.727258	1.61607	0
0.0780	-4.19316	2.40329	-2.01962	2.52896	0
0.0787	2.21754	2.40329	-4.76158	2.52896	0
0.0793	13.2044	2.40329	-2.01962	0.697007	0
0.0800	15.0389	2.40329	0.117934	-1.13495	0
0.0807	8.32584	2.40329	2.56015	-1.13495	0
0.0813	4.9693	2.40329	6.22101	1.30766	0
0.0820	2.21754	2.40329	4.39303	1.00542	0
0.0827	0.997892	2.40329	1.03192	-1.43719	0
0.0833	9.23302	2.40329	3.47413	-2.04784	0
0.0840	17.7806	2.40329	7.13991	-1.43719	0
0.0847	15.0389	2.40329	5.91634	-3.57756	0
0.0853	10.4627	2.40329	1.95082	-5.40335	0
0.0860	9.23302	2.40329	-0.186728	-4.7927	0
0.0867	6.18894	2.40329	4.39303	-5.71176	0
0.0873	4.65683	2.40329	8.96788	-6.62465	0
0.0880	5.27169	2.40329	4.39303	-5.71176	0
0.0887	0.383029	2.40329	-2.01962	-6.62465	0
0.0893	-6.93484	2.40329	-3.84759	-10.2886	0
0.0900	-4.79794	2.40329	-2.9336	-11.8121	0
0.0907	0.383029	2.40329	1.03192	-11.2015	0
0.0913	-1.13901	2.40329	3.16947	-12.1205	0
0.0920	-4.49555	2.40329	-1.71004	-12.4228	0
0.0927	-5.41281	2.40329	-4.76158	-11.2015	0
0.0933	-8.76935	2.40329	-1.40538	-12.1205	0
0.0940	-12.7307	2.40329	2.25548	-13.6441	0
0.0947	-13.3455	2.40329	5.00236	-13.0334	0
0.0953	-14.5652	2.40329	3.47413	-13.9525	0
0.0960	-14.8676	1.79302	-2.01962	-16.9996	0
0.0967	-11.2086	-0.345642	-1.71004	-17.6102	0
0.0973	-8.76935	-0.955917	1.3415	-16.3951	0
0.0980	-4.79794	3.01357	-4.76158	-16.6973	0
0.0987	5.87647	4.53656	-10.2553	-16.9996	0
0.0993	15.3413	2.09546	-5.98514	-16.3951	0
0.1000	15.9461	3.31601	-1.71004	-16.6973	0
0.1007	13.2044	4.84439	-2.62894	-18.8315	0
0.1013	11.0675	2.70573	-4.76158	-19.4422	0
0.1020	11.3699	2.09546	-4.76158	-17.9186	0
0.1027	11.3699	3.62384	1.3415	-18.2209	0
0.1033	6.79373	3.31601	5.61168	-20.6635	0
0.1040	2.21754	0.57247	0.727258	-20.0528	0
0.1047	0.6955	-0.345642	-2.9336	-17.308	0
0.1053	-4.79794	1.48518	0.727258	-18.8315	0
0.1060	-10.2914	2.70573	0.727258	-20.6635	0
0.1067	-4.49555	1.18275	-2.32428	-18.5293	0
0.1073	3.13479	0.57247	0.727258	-19.4422	0
0.1080	1.60267	1.18275	2.56015	-24.019	0
0.1087	-2.66104	-0.0378046	-1.71004	-21.8848	0
0.1093	-4.49555	-2.4789	-3.84759	-17.308	0
0.1100	-4.19316	-3.69945	-2.9336	-18.5293	0
0.1107	-4.19316	-3.39702	-3.54293	-20.6635	0
0.1113	-7.8521	-2.17647	-3.84759	-19.1399	0
0.1120	-10.9063	-0.955917	-5.37581	-18.5293	0
0.1127	-7.54971	-1.56619	-7.50845	-19.7506	0
0.1133	-5.11041	-2.4789	-3.54293	-18.5293	0
0.1140	-6.33006	-2.4789	0.117934	-16.6973	0
0.1147	-4.49555	-3.08918	-3.23826	-15.7844	0
0.1153	-4.19316	-4.30973	-5.07115	-16.0867	0
0.1160	-9.37413	-5.22784	-2.9336	-15.7844	0
0.1167	-10.2914	-4.30973	-6.59446	-15.476	0
0.1173	-3.27591	-5.22784	-12.0882	-15.476	0
0.1180	3.73957	-6.44839	-11.1742	-15.7844	0
0.1187	4.05204	-5.53028	-9.03668	-13.9525	0
0.1193	-2.97352	-4.92	-13.0022	-12.4228	0
0.1200	-9.989	-4.92	-12.3929	-14.2547	0
0.1207	-12.4283	-4.92	-3.54293	-15.7844	0
0.1213	-16.0973	-4.92	0.422596	-14.8654	0
0.1220	-25.5521	-4.92	-2.9336	-14.8654	0
0.1227	-35.6217	-4.92	-2.32428	-14.5631	0
0.1233	-40.8128	-4.92	-0.796053	-13.6441	0
0.1240	-38.3735	-4.92	-1.40538	-14.2547	0
0.1247	-23.4152	-4.92	3.47413	-14.8654	0
0.1253	14.4241	-4.92	7.44457	-14.8654	0
0.1260	56.8395	-4.92	3.47413	-16.0867	0
0.1267	63.2502	-4.92	2.56015	-15.7844	0
0.1273	37.9199	-4.92	3.47413	-14.8654	0
0.1280	25.1086	-4.92	0.422596	-15.7844	0
0.1287	24.1913	-4.92	1.03192	-16.3951	0
0.1293	12.2872	-4.92	2.56015	-14.8654	0
0.1300	4.35444	-4.92	-2.9336	-13.3418	0
0.1307	9.84788	-4.92	-3.84759	-10.5908	0
0.1313	10.4627	-4.92	-0.186728	-9.37568	0
0.1320	6.79373	-1.86863	-3.54293	-13.9525	0
0.1327	6.79373	-1.56619	-6.59446	-16.3951	0
0.1333	1.91515	-4.30973	-4.76158	-12.4228	0
0.1340	-4.49555	-5.22784	-6.59446	-12.1205	0
0.1347	-3.27591	-5.22784	-9.34134	-14.8654	0
0.1353	-1.4414	-4.61757	-5.68048	-13.6441	0
0.1360	-1.75387	-2.4789	-0.796053	-12.1205	0
0.1367	2.51993	-3.39702	4.39303	-14.8654	0
0.1373	4.65683	-5.22784	6.52567	-15.7844	0
0.1380	-2.97352	-4.30973	-2.32428	-13.0334	0
0.1387	-10.6039	-4.61757	-12.0882	-13.6441	0
0.1393	-11.511	-5.22784	-9.34134	-15.476	0
0.1400	-5.7152	-4.30973	-3.84759	-14.2547	0
0.1407	4.9693	-2.4789	-3.54293	-13.0334	0
0.1413	12.2872	-0.648079	-1.10072	-14.2547	0
0.1420	11.6824	0.264632	1.95082	-14.8654	0
0.1427	7.71098	-1.25835	1.95082	-13.0334	0
0.1433	6.79373	-1.56619	4.39303	-13.9525	0
0.1440	7.71098	2.40329	8.35856	-17.9186	0
0.1447	7.71098	4.23412	5.91634	-17.6102	0
0.1453	4.9693	1.18275	0.727258	-14.5631	0
0.1460	1.91515	-0.0378046	0.422596	-14.2547	0
0.1467	3.13479	1.48518	1.03192	-15.7844	0
0.1473	4.35444	2.70573	-0.186728	-15.476	0
0.1480	2.51993	3.01357	-0.796053	-16.6973	0
0.1487	1.91515	2.70573	-2.01962	-17.6102	0
0.1493	1.30028	1.79302	-1.71004	-14.8654	0
0.1500	-2.05626	2.70573	1.64616	-13.9525	0
0.1507	-3.27591	3.92628	1.03192	-18.5293	0
0.1513	-1.4414	3.31601	-2.01962	-20.6635	0
0.1520	-4.79794	3.62384	1.03192	-19.1399	0
0.1527	-9.6866	5.76251	2.56015	-18.5293	0
0.1533	-9.989	7.28549	-2.01962	-20.0528	0
0.1540	-7.8521	7.59333	-0.186728	-19.7506	0
0.1547	-7.8521	7.59333	6.83033	-18.5293	0
0.1553	-10.6039	6.67522	4.6977	-19.4422	0
0.1560	-14.2628	6.67522	0.727258	-21.2741	0
0.1567	-17.6193	6.67522	1.64616	-23.4083	0
0.1573	-22.8104	6.67522	-1.10072	-23.7168	0
0.1580	-27.0741	6.67522	-2.9336	-21.2741	0
0.1587	-20.6735	6.67522	-0.796053	-20.9719	0
0.1593	-6.93484	6.67522	-4.45691	-23.1061	0
0.1600	4.65683	6.67522	-7.81803	-23.1061	0
0.1607	12.2872	6.67522	-1.40538	-22.8039	0
0.1613	15.9461	6.67522	6.22101	-24.019	0
0.1620	12.902	6.67522	7.74923	-22.4955	0
0.1627	6.18894	6.67522	4.39303	-19.7506	0
0.1633	-0.221754	6.67522	-1.10072	-20.9719	0
0.1640	-3.27591	6.67522	-1.40538	-23.7168	0
0.1647	-2.05626	6.67522	1.64616	-23.4083	0
0.1653	-3.27591	6.67522	0.117934	-21.2741	0
0.1660	-7.24731	6.67522	-1.40538	-20.6635	0
0.1667	-6.01759	6.67522	0.422596	-20.9719	0
0.1673	-3.5783	6.67522	-0.796053	-21.2741	0
0.1680	-4.19316	6.67522	-2.01962	-22.1932	0
0.1687	-2.97352	6.67522	0.727258	-23.4083	0
0.1693	-3.27591	6.67522	2.56015	-24.019	0
0.1700	-8.15449	6.67522	1.64616	-23.7168	0
0.1707	-9.37413	6.67522	2.25548	-23.7168	0
0.1713	-4.19316	6.67522	4.08837	-22.8039	0
0.1720	-0.524145	6.67522	3.47413	-21.2741	0
0.1727	0.6955	6.67522	2.56015	-22.1932	0
0.1733	0.0806377	6.67522	4.39303	-23.4083	0
0.1740	-0.221754	6.67522	8.35856	-20.0528	0
0.1747	1.30028	6.67522	7.44457	-17.308	0
0.1753	1.30028	6.67522	1.64616	-19.4422	0
0.1760	0.383029	6.67522	0.422596	-20.3613	0
0.1767	1.60267	6.67522	2.56015	-17.9186	0
0.1773	0.6955	6.67522	0.422596	-17.6102	0
0.1780	-5.11041	6.67522	-2.32428	-17.308	0
0.1787	-8.46696	6.67522	-0.186728	-15.7844	0
0.1793	-7.54971	6.67522	-0.186728	-17.6102	0
0.1800	-7.8521	17.3577	-4.76158	-18.2209	0
0.1807	-9.07174	16.7475	-4.15225	-14.5631	0
0.1813	-6.33006	17.968	3.16947	-15.1738	0
0.1820	-3.27591	18.5783	6.22101	-18.5293	0
0.1827	-2.05626	17.3577	1.3415	-15.7844	0
0.1833	-2.05626	15.8293	-1.71004	-11.2015	0
0.1840	-1.4414	15.2191	0.727258	-11.5099	0
0.1847	0.997892	14.3064	4.39303	-11.8121	0
0.1853	3.73957	13.3882	7.74923	-10.2886	0
0.1860	4.05204	12.4755	11.1054	-9.06726	0
0.1867	3.13479	10.3369	10.4961	-7.54372	0
0.1873	3.43718	9.72659	4.39303	-5.71176	0
0.1880	0.997892	13.3882	-0.186728	-6.014	0
0.1887	-2.35865	15.2191	0.727258	-6.014	0
0.1893	0.383029	12.778	5.91634	-2.6585	0
0.1900	3.73957	10.3369	8.05389	0.697007	0
0.1907	0.0806377	9.72659	3.16947	1.30766	0
0.1913	-2.35865	10.3369	-2.32428	0.394765	0
0.1920	0.383029	10.3369	-1.10072	1.30766	0
0.1927	-0.221754	10.3369	1.03192	4.05251	0
0.1933	0.383029	10.3369	-2.01962	6.19288	0
0.1940	9.84788	10.3369	-3.23826	7.10577	0
0.1947	18.6979	10.3369	1.95082	7.10577	0
0.1953	17.7806	10.3369	5.91634	8.02484	0
0.1960	14.1217	10.3369	6.22101	9.54838	0
0.1967	12.5896	10.3369	7.13991	8.93773	0
0.1973	10.1503	10.3369	6.22101	9.85063	0
0.1980	6.49134	10.3369	2.86481	14.4336	0
0.1987	4.05204	10.3369	2.56015	15.3465	0
0.1993	2.51993	10.3369	1.95082	13.5145	0
0.2000	2.21754	10.3369	-1.10072	16.5678	0
0.2007	4.9693	10.3369	0.727258	19.9233	0
0.2013	7.71098	10.3369	6.83033	18.0914	0
0.2020	5.27169	10.3369	6.22101	18.0914	0
0.2027	0.383029	10.3369	2.86481	22.0575	0
0.2033	-1.4414	10.3369	2.25548	23.5872	0
0.2040	-3.88069	4.23412	-2.62894	23.5872	0
0.2047	-7.8521	1.18275	-8.42735	25.1108	0
0.2053	-7.54971	-1.86863	-7.50845	26.0298	0
0.2060	-3.27591	-0.345642	-7.50845	29.0769	0
0.2067	-1.4414	-0.0378046	-11.7835	33.0493	0
0.2073	-0.836616	-2.4789	-11.4789	32.7408	0
0.2080	-1.75387	-4.30973	-9.646	31.5195	0
0.2087	-7.24731	-4.92	-11.1742	31.8279	0
0.2093	-13.3455	-3.39702	-10.2553	32.7408	0
0.2100	-13.3455	-1.56619	-5.68048	36.4048	0
0.2107	-10.9063	-4.00729	-3.23826	39.1496	0
0.2113	-6.33006	-5.83812	-2.01962	36.4048	0
0.2120	5.27169	-3.69945	1.3415	34.5728	0
0.2127	17.1758	-3.39702	1.64616	38.8474	0
0.2133	15.0389	-5.22784	-2.32428	41.8945	0
0.2140	4.9693	-5.22784	-5.37581	42.5051	0
0.2147	5.57408	-4.00729	-5.07115	44.6455	0
0.2153	11.3699	-2.4789	-3.54293	44.3371	0
0.2160	10.4627	-2.4789	1.64616	41.2838	0
0.2167	8.32584	-2.4789	9.27254	41.8945	0
0.2173	7.71098	-2.4789	12.0194	44.9477	0
0.2180	0.0806377	-2.4789	10.8008	45.2561	0
0.2187	-8.46696	-2.4789	8.35856	45.2561	0
0.2193	-9.07174	-2.4789	3.16947	47.0819	0
0.2200	-9.6866	-2.4789	-1.10072	46.4713	0
0.2207	-12.4283	-2.4789	-0.186728	45.5584	0
0.2213	-9.37413	-2.4789	1.64616	48.3032	0
0.2220	-3.27591	-2.4789	2.56015	49.2223	0
0.2227	-0.836616	-2.4789	3.77879	45.8606	0
0.2233	-3.27591	-2.4789	3.47413	44.6455	0
0.2240	-6.01759	-2.4789	3.77879	47.3903	0
0.2247	-3.27591	-2.4789	7.13991	49.2223	0
0.2253	-0.836616	-2.4789	8.66322	49.2223	0
0.2260	-11.511	-2.4789	3.47413	51.0542	0
0.2267	-25.8545	-2.4789	-3.84759	52.2694	0
0.2273	-29.8259	-2.4789	-7.50845	51.0542	0
0.2280	-27.0741	-7.97138	-6.59446	48.9139	0
0.2287	-6.93484	-11.9409	-4.76158	48.3032	0
0.2293	30.602	-11.0228	-2.01962	48.3032	0
0.2300	42.5062	-9.8022	-0.186728	47.0819	0
0.2307	9.84788	-12.5511	-1.40538	46.4713	0
0.2313	-18.839	-12.8536	-2.32428	44.6455	0
0.2320	-17.3169	-10.11	-4.76158	42.8135	0
0.2327	-4.49555	-11.3306	-11.7835	43.7264	0
0.2333	15.0389	-15.2947	-8.73201	45.5584	0
0.2340	37.9199	-15.2947	7.74923	44.6455	0
0.2347	43.1109	-13.4639	13.8523	42.8135	0
0.2353	29.9871	-14.6844	6.22101	43.1158	0
0.2360	17.7806	-15.2947	0.727258	42.8135	0
0.2367	7.71098	-14.0741	-2.62894	41.2838	0
0.2373	2.21754	-12.5511	-7.20379	40.9816	0
0.2380	10.7651	-11.633	-6.89913	42.8135	0
0.2387	23.2741	-11.3306	-6.2898	43.4242	0
0.2393	27.5479	-11.633	-5.07115	39.1496	0
0.2400	29.6848	-11.633	-0.186728	34.5728	0
0.2407	30.9044	-11.633	1.95082	34.5728	0
0.2413	22.9717	-11.633	-1.10072	35.7941	0
0.2420	9.84788	-11.633	-3.54293	34.5728	0
0.2427	2.21754	-11.633	-7.50845	33.9621	0
0.2433	-4.49555	-11.633	-12.0882	32.7408	0
0.2440	-13.0431	-11.633	-10.56	31.2173	0
0.2447	-15.4824	-11.633	-8.73201	30.6066	0
0.2453	-9.37413	-11.633	-10.2553	29.6876	0
0.2460	-2.35865	-11.633	-9.95066	27.245	0
0.2467	-1.4414	-11.633	-7.50845	25.4192	0
0.2473	-9.989	-11.633	-4.76158	25.4192	0
0.2480	-22.1955	-11.633	1.3415	25.7214	0
0.2487	-25.5521	-11.633	6.22101	24.5001	0
0.2493	-20.6735	-11.633	4.08837	21.7553	0
0.2500	-17.3169	-11.633	-2.01962	21.7553	0
0.2507	-14.2628	-11.633	-9.34134	23.2788	0
0.2513	-6.93484	-11.633	-13.3069	19.9233	0
0.2520	-1.75387	-11.633	-11.1742	16.2594	0
0.2527	-0.836616	-11.633	-3.84759	17.1785	0
0.2533	-0.524145	-11.633	1.64616	17.4807	0
0.2540	-0.836616	-11.633	1.64616	16.5678	0
0.2547	-0.221754	-11.633	-2.9336	16.2594	0
0.2553	2.21754	-11.633	-4.76158	14.4336	0
0.2560	3.73957	-11.633	1.3415	11.6826	0
0.2567	3.13479	-11.633	8.05389	10.7697	0
0.2573	3.43718	-11.633	8.96788	11.3803	0
0.2580	3.13479	-11.633	8.35856	11.6826	0
0.2587	1.60267	-11.633	9.88678	9.85063	0
0.2593	-0.524145	-11.633	10.8008	6.49512	0
0.2600	-4.19316	-11.633	8.05389	7.10577	0
0.2607	-9.37413	-11.633	6.22101	8.93773	0
0.2613	-11.511	-11.633	7.74923	6.80353	0
0.2620	-7.8521	-11.633	8.05389	5.27382	0
0.2627	-5.11041	-11.633	1.64616	7.10577	0
0.2633	-6.63245	-11.633	-3.23826	4.36092	0
0.2640	-6.93484	-11.633	-1.10072	0.697007	0
0.2647	-8.15449	-11.633	-0.491391	1.61607	0
0.2653	-13.9604	-11.633	-4.76158	2.52896	0
0.2660	-15.4824	-11.633	-4.15225	0.0863549	0
0.2667	-13.3455	-11.633	0.727258	-0.524298	0
0.2673	-14.2628	-11.633	1.64616	-0.82654	0
0.2680	-8.76935	-11.633	-4.15225	-2.04784	0
0.2687	7.09612	-11.633	-10.2553	-2.04784	0
0.2693	15.6437	-11.633	-9.03668	-1.43719	0
0.2700	12.2872	-11.633	-2.9336	-3.8798	0
0.2707	9.54549	-11.633	-0.186728	-6.62465	0
0.2713	9.54549	-11.633	-1.10072	-7.23531	0
0.2720	2.8324	-11.633	-2.9336	-6.93306	0
0.2727	-10.6039	-11.633	-4.45691	-5.71176	0
0.2733	-19.7562	-11.633	-5.37581	-4.18821	0
0.2740	-17.6193	-11.633	-5.98514	-3.26915	0
0.2747	-12.1259	-11.633	-7.50845	-2.96691	0
0.2753	-12.7307	-11.633	-9.03668	-4.7927	0
0.2760	-18.839	-11.633	-10.56	-7.54372	0
0.2767	-25.2497	-10.7203	-9.95066	-8.45661	0
0.2773	-25.8545	-9.49977	-6.59446	-8.15437	0
0.2780	-19.4538	-11.633	-7.81803	-9.06726	0
0.2787	-15.7848	-12.2433	-11.1742	-7.84596	0
0.2793	-20.9759	-8.27921	-8.42735	-5.71176	0
0.2800	-27.3866	-7.05867	-3.84759	-7.54372	0
0.2807	-30.4407	-9.49977	-4.76158	-9.98633	0
0.2813	-32.88	-7.97138	-5.07115	-8.76502	0
0.2820	-34.0997	-5.53028	-2.9336	-8.15437	0
0.2827	-26.1669	-5.53028	0.727258	-9.37568	0
0.2833	3.13479	-5.22784	6.22101	-10.2886	0
0.2840	43.4133	-5.22784	6.83033	-11.8121	0
0.2847	60.8109	-5.22784	1.95082	-12.4228	0
0.2853	39.7544	-3.39702	5.30702	-9.37568	0
0.2860	9.84788	-3.39702	12.0194	-8.45661	0
0.2867	5.27169	-6.14055	10.4961	-11.2015	0
0.2873	22.9717	-5.53028	5.91634	-11.8121	0
0.2880	37.9199	-1.56619	3.47413	-10.5908	0
0.2887	43.4133	-1.56619	0.117934	-14.5631	0
0.2893	47.0823	-4.30973	1.95082	-16.9996	0
0.2900	46.4675	-4.61757	9.88678	-13.9525	0
0.2907	33.6461	-4.30973	9.88678	-13.3418	0
0.2913	18.6979	-4.92	2.86481	-17.308	0
0.2920	14.1217	-2.4789	0.117934	-18.5293	0
0.2927	12.2872	1.48518	0.727258	-16.6973	0
0.2933	6.79373	1.18275	1.64616	-15.7844	0
0.2940	5.57408	0.264632	4.08837	-15.476	0
0.2947	5.27169	2.09546	2.86481	-15.476	0
0.2953	-4.19316	3.01357	-1.10072	-14.8654	0
0.2960	-15.18	3.01357	1.3415	-14.8654	0
0.2967	-17.9217	3.01357	7.74923	-16.9996	0
0.2973	-17.3169	1.48518	7.13991	-19.4422	0
0.2980	-15.18	1.18275	1.95082	-18.8315	0
0.2987	-7.24731	4.53656	0.727258	-19.1399	0
0.2993	2.51993	7.59333	0.727258	-19.4422	0
0.3000	6.79373	6.98306	-1.10072	-18.2209	0
0.3007	6.79373	4.53656	-1.40538	-17.6102	0
0.3013	3.43718	4.84439	-0.796053	-17.9186	0
0.3020	-6.01759	8.50604	-0.186728	-19.4422	0
0.3027	-15.4824	10.0344	0.727258	-21.5826	0
0.3033	-16.7021	7.28549	1.95082	-20.3613	0
0.3040	-11.8235	6.67522	2.86481	-17.6102	0
0.3047	-8.15449	8.50604	5.91634	-18.8315	0
0.3053	-4.49555	9.42416	11.4101	-19.1399	0
0.3060	2.21754	9.42416	16.2945	-17.6102	0
0.3067	5.57408	10.3369	14.4616	-19.4422	0
0.3073	0.6955	9.42416	2.86481	-20.6635	0
0.3080	-6.93484	9.72659	-9.34134	-20.0528	0
0.3087	-11.511	13.0858	-8.73201	-21.2741	0
0.3093	-13.6479	14.9166	1.03192	-22.1932	0
0.3100	-13.0431	12.1677	9.88678	-19.1399	0
0.3107	-5.11041	11.8653	16.5992	-17.6102	0
0.3113	12.2872	15.5269	17.2085	-20.3613	0
0.3120	30.602	16.4396	9.27254	-22.1932	0
0.3127	43.4133	13.6961	1.3415	-21.5826	0
0.3133	47.0823	13.6961	-0.796053	-21.2741	0
0.3140	41.5889	15.5269	-2.32428	-22.4955	0
0.3147	35.783	14.9166	-5.37581	-22.4955	0
0.3153	34.5633	13.0858	-5.68048	-20.3613	0
0.3160	31.2068	12.1677	-3.84759	-20.6635	0
0.3167	23.8889	13.9985	-1.71004	-23.7168	0
0.3173	18.3955	16.7475	0.422596	-23.1061	0
0.3180	15.6437	17.0499	1.64616	-19.1399	0
0.3187	11.9848	15.8293	2.56015	-19.4422	0
0.3193	5.87647	17.3577	2.86481	-21.8848	0
0.3200	-3.27591	19.1886	3.47413	-20.9719	0
0.3207	-10.2914	17.6602	5.30702	-20.0528	0
0.3213	-10.9063	16.7475	2.56015	-22.1932	0
0.3220	-10.6039	19.1886	-4.15225	-23.1061	0
0.3227	-14.2628	20.4091	-5.07115	-21.2741	0
0.3233	-14.2628	20.7115	-1.10072	-20.3613	0
0.3240	-3.27591	19.491	0.422596	-21.5826	0
0.3247	10.7651	15.8293	4.08837	-21.5826	0
0.3253	14.4241	13.6961	11.1054	-19.1399	0
0.3260	15.3413	15.5269	13.5476	-18.5293	0
0.3267	19.9175	15.2191	9.88678	-19.1399	0
0.3273	14.4241	12.778	4.08837	-16.9996	0
0.3280	-2.35865	14.3064	-0.796053	-15.7844	0
0.3287	-13.9604	16.4396	1.64616	-17.308	0
0.3293	-19.7562	13.9985	5.30702	-15.7844	0
0.3300	-21.5807	13.0858	1.64616	-13.0334	0
0.3307	-11.8235	14.3064	-0.491391	-14.2547	0
0.3313	-0.524145	13.0858	5.30702	-16.6973	0
0.3320	-1.13901	13.6961	7.44457	-16.0867	0
0.3327	0.383029	16.7475	4.6977	-15.1738	0
0.3333	9.54549	15.5269	5.00236	-13.3418	0
0.3340	10.4627	13.3882	6.52567	-9.67792	0
0.3347	0.0806377	15.5269	6.22101	-7.54372	0
0.3353	-9.37413	15.8293	3.47413	-8.76502	0
0.3360	-14.2628	15.8293	1.64616	-10.8992	0
0.3367	-16.7021	15.8293	3.47413	-10.2886	0
0.3373	-18.839	15.8293	4.39303	-8.15437	0
0.3380	-19.4538	15.8293	1.64616	-6.62465	0
0.3387	-17.9217	15.8293	-2.01962	-4.49045	0
0.3393	-17.9217	15.8293	-5.07115	-1.7456	0
0.3400	-20.0586	15.8293	-8.73201	-2.04784	0
0.3407	-20.6735	15.8293	-8.12269	-2.04784	0
0.3413	-20.0586	15.8293	-5.37581	0.394765	0
0.3420	-21.2783	15.8293	-5.37581	-0.215887	0
0.3427	-22.4979	15.8293	-4.15225	-3.26915	0
0.3433	-23.4152	15.8293	0.422596	-1.13495	0
0.3440	-25.2497	15.8293	1.64616	2.22055	0
0.3447	-28.3038	15.8293	-2.62894	1.91831	0
0.3453	-27.9914	15.8293	-6.2898	2.52896	0
0.3460	-24.3324	15.8293	-6.89913	3.75027	0
0.3467	-17.9217	15.8293	-8.73201	3.44186	0
0.3473	-9.6866	15.8293	-9.646	3.13962	0
0.3480	-7.54971	11.255	-5.07115	4.36092	0
0.3487	-13.3455	9.72659	-1.40538	7.10577	0
0.3493	-17.9217	7.59333	-5.07115	9.54838	0
0.3500	-24.03	6.98306	-7.50845	7.41419	0
0.3507	-33.4848	9.42416	-2.62894	4.36092	0
0.3513	-15.4824	9.42416	1.95082	6.19288	0
0.3520	35.1782	7.89577	-0.186728	8.02484	0
0.3527	59.8937	9.42416	-5.68048	8.02484	0
0.3533	41.2764	10.0344	-8.12269	10.7697	0
0.3540	25.7133	8.50604	-8.12269	12.2932	0
0.3547	25.1086	9.72659	-10.2553	11.3803	0
0.3553	18.6979	11.255	-8.73201	11.3803	0
0.3560	14.4241	8.20361	-2.62894	11.6826	0
0.3567	18.3955	6.98306	-0.186728	11.0719	0
0.3573	20.8348	8.20361	2.25548	11.6826	0
0.3580	20.5324	6.98306	6.52567	11.991	0
0.3587	16.561	8.20361	2.25548	12.2932	0
0.3593	14.1217	11.8653	-4.45691	12.6016	0
0.3600	25.1086	9.42416	-2.01962	10.7697	0
0.3607	36.0955	3.01357	0.422596	8.02484	0
0.3613	26.0258	3.01357	0.117934	8.93773	0
0.3620	9.54549	6.67522	4.08837	9.85063	0
0.3627	2.51993	7.59333	5.30702	8.93773	0
0.3633	-6.63245	6.98306	2.86481	9.23997	0
0.3640	-25.5521	6.06494	5.00236	8.93773	0
0.3647	-41.73	5.15223	4.08837	8.02484	0
0.3653	-47.5258	5.76251	-2.62894	8.93773	0
0.3660	-48.4431	7.28549	-4.76158	6.49512	0
0.3667	-44.4717	6.98306	-3.84759	3.44186	0
0.3673	-32.2652	4.53656	-5.37581	4.36092	0
0.3680	-18.5366	3.62384	-2.01962	5.88447	0
0.3687	-16.3997	4.23412	5.30702	4.36092	0
0.3693	-21.8931	3.01357	7.74923	3.13962	0
0.3700	-18.839	2.09546	3.77879	1.30766	0
0.3707	-7.8521	4.23412	1.03192	0.0863549	0
0.3713	-0.836616	4.53656	1.95082	1.30766	0
0.3720	-1.4414	-0.648079	2.86481	0.697007	0
0.3727	-5.11041	-3.39702	1.95082	-2.04784	0
0.3733	-8.46696	-1.25835	1.3415	-2.6585	0
0.3740	-9.07174	-0.955917	1.95082	-2.96691	0
0.3747	-8.46696	-1.86863	3.47413	-3.26915	0
0.3753	-8.15449	-0.648079	4.08837	-2.96691	0
0.3760	-2.35865	-0.648079	0.422596	-4.49045	0
0.3767	9.54549	-2.17647	-2.01962	-5.71176	0
0.3773	14.1217	-0.955917	2.56015	-6.62465	0
0.3780	8.01337	-0.0378046	4.39303	-9.98633	0
0.3787	3.43718	-2.17647	-1.10072	-12.1205	0
0.3793	1.30028	-3.39702	-3.84759	-10.5908	0
0.3800	-5.11041	-2.4789	-3.54293	-10.8992	0
0.3807	-13.3455	-3.08918	-2.01962	-12.7312	0
0.3813	-20.6735	-3.69945	6.83033	-11.2015	0
0.3820	-26.1669	-2.4789	15.3756	-11.2015	0
0.3827	-30.1283	0.57247	10.1914	-13.9525	0
0.3833	-35.3193	3.01357	1.64616	-14.2547	0
0.3840	-33.1824	3.01357	-0.186728	-13.9525	0
0.3847	-18.2241	3.01357	-2.62894	-14.5631	0
0.3853	-9.989	3.01357	-6.59446	-14.8654	0
0.3860	-16.3997	3.01357	-5.68048	-15.476	0
0.3867	-16.3997	3.01357	-4.45691	-16.0867	0
0.3873	-5.11041	3.01357	-5.68048	-16.6973	0
0.3880	6.49134	3.01357	-2.62894	-19.4422	0
0.3887	14.7265	3.01357	1.95082	-22.1932	0
0.3893	13.2044	3.01357	1.64616	-22.4955	0
0.3900	9.54549	3.01357	-0.186728	-22.4955	0
0.3907	21.4396	3.01357	1.03192	-21.2741	0
0.3913	29.3824	3.01357	0.727258	-20.3613	0
0.3920	12.2872	3.01357	-2.01962	-23.1061	0
0.3927	-2.05626	3.01357	-0.796053	-24.019	0
0.3933	3.13479	3.01357	3.16947	-21.5826	0
0.3940	13.2044	3.01357	1.64616	-21.8848	0
0.3947	25.1086	3.01357	-2.01962	-22.8039	0
0.3953	38.8371	3.01357	-2.01962	-22.8039	0
0.3960	48.9068	3.01357	0.727258	-24.9381	0
0.3967	54.0978	3.01357	3.77879	-24.9381	0
0.3973	47.9895	3.01357	7.44457	-21.5826	0
0.3980	35.4806	3.01357	9.88678	-20.6635	0
0.3987	33.0413	3.01357	11.1054	-21.8848	0
0.3993	32.7389	3.01357	11.7148	-21.8848	0
0.4000	35.1782	3.01357	8.66322	-21.8848	0
0.4007	60.2061	3.01357	7.74923	-22.1932	0
0.4013	80.3454	3.01357	9.88678	-21.8848	0
0.4020	60.2061	3.01357	7.44457	-22.1932	0
0.4027	28.7675	3.01357	3.77879	-22.4955	0
0.4033	15.6437	3.01357	6.22101	-22.8039	0
0.4040	10.7651	3.01357	8.66322	-22.1932	0
0.4047	10.7651	3.01357	6.52567	-20.6635	0
0.4053	18.6979	3.01357	7.13991	-19.7506	0
0.4060	23.2741	3.01357	8.05389	-18.5293	0
0.4067	18.6979	3.01357	5.91634	-15.7844	0
0.4073	10.1503	3.01357	8.66322	-16.3951	0
0.4080	4.65683	3.01357	12.6287	-20.0528	0
0.4087	7.09612	3.01357	8.05389	-18.5293	0
0.4093	10.4627	3.01357	2.25548	-15.476	0
0.4100	14.1217	3.01357	2.56015	-17.9186	0
0.4107	24.7961	3.01357	3.16947	-18.5293	0
0.4113	29.6848	3.01357	1.64616	-13.0334	0
0.4120	20.2199	3.01357	-0.186728	-9.67792	0
0.4127	22.3568	3.01357	-6.89913	-12.4228	0
0.4133	43.7258	3.01357	-12.6975	-15.476	0
0.4140	57.7568	3.01357	-10.2553	-13.9525	0
0.4147	61.7282	3.01357	-9.03668	-11.5099	0
0.4153	69.3585	3.01357	-12.6975	-12.1205	0
0.4160	66.9192	3.01357	-12.3929	-12.4228	0
0.4167	46.1651	3.01357	-10.2553	-10.5908	0
0.4173	22.0544	3.01357	-11.7835	-11.2015	0
0.4180	0.6955	3.01357	-12.3929	-12.1205	0
0.4187	-14.8676	3.01357	-12.3929	-10.8992	0
0.4193	-14.2628	3.01357	-13.0022	-10.2886	0
0.4200	-6.93484	3.01357	-12.3929	-12.1205	0
0.4207	-12.4283	3.01357	-12.0882	-13.0334	0
0.4213	-29.8259	3.01357	-11.4789	-10.2886	0
0.4220	-43.5544	3.01357	-8.73201	-7.84596	0
0.4227	-44.4717	3.01357	-9.34134	-8.15437	0
0.4233	-38.9783	3.01357	-13.9211	-8.76502	0
0.4240	-39.8955	3.01357	-16.9726	-7.84596	0
0.4247	-44.4717	3.01357	-16.668	-7.54372	0
0.4253	-46.6086	3.01357	-16.668	-8.45661	0
0.4260	-54.8538	3.01357	-16.668	-9.06726	0
0.4267	-70.4169	3.01357	-15.7491	-9.37568	0
0.4273	-76.8175	3.01357	-13.0022	-7.84596	0
0.4280	-69.4996	3.01357	-9.646	-6.014	0
0.4287	-61.2544	3.01357	-8.73201	-6.62465	0
0.4293	-58.2103	3.01357	-11.1742	-7.54372	0
0.4300	-55.1562	3.01357	-10.56	-3.8798	0
0.4307	-48.1407	3.01357	-8.42735	-1.13495	0
0.4313	-41.73	3.01357	-8.12269	-3.57756	0
0.4320	-36.8414	3.01357	-7.50845	-3.8798	0
0.4327	-29.5235	3.01357	-3.23826	-0.82654	0
0.4333	-24.3324	3.01357	-1.10072	-0.215887	0
0.4340	-22.4979	3.01357	-1.71004	-2.96691	0
0.4347	-17.9217	3.01357	0.727258	-2.96691	0
0.4353	-10.6039	3.01357	1.64616	0.394765	0
0.4360	0.6955	3.01357	-0.186728	3.13962	0
0.4367	18.6979	3.01357	0.117934	3.44186	0
0.4373	35.1782	3.01357	1.95082	2.52896	0
0.4380	44.633	3.01357	1.95082	3.44186	0
0.4387	51.0437	3.01357	1.3415	4.97157	0
0.4393	50.7413	3.01357	0.727258	4.97157	0
0.4400	43.1109	3.01357	1.95082	5.27382	0
0.4407	35.783	3.01357	6.52567	7.10577	0
0.4413	22.6693	3.01357	9.27254	9.23997	0
0.4420	-4.49555	3.01357	5.91634	10.159	0
0.4427	-32.5676	3.01357	1.95082	9.54838	0
0.4433	-50.2675	3.01357	-0.491391	8.02484	0
0.4440	-61.2544	3.01357	-3.84759	9.23997	0
0.4447	-66.4455	3.01357	-5.68048	11.6826	0
0.4453	-62.7865	3.01357	-3.54293	11.0719	0
0.4460	-56.3758	3.01357	1.64616	9.85063	0
0.4467	-57.8979	3.01357	8.05389	10.159	0
0.4473	-65.5282	3.01357	8.96788	11.991	0
0.4480	-65.8407	3.01357	5.61168	15.0381	0
0.4487	-56.6782	3.01357	5.61168	16.5678	0
0.4493	-51.1848	3.01357	8.35856	15.6487	0
0.4500	-47.5258	3.01357	8.96788	15.0381	0
0.4507	-37.4562	3.01357	8.96788	14.4336	0
0.4513	-25.5521	3.01357	9.27254	14.1252	0
0.4520	-13.0431	3.01357	10.8008	17.1785	0
0.4527	-1.13901	3.01357	12.6287	19.9233	0
0.4533	-0.524145	3.01357	12.0194	19.0104	0
0.4540	-7.24731	3.01357	11.4101	19.0104	0
0.4547	-11.2086	3.01357	13.8523	22.6682	0
0.4553	-17.6193	3.01357	13.243	23.2788	0
0.4560	-27.9914	3.01357	9.5772	20.8362	0
0.4567	-32.88	3.01357	11.7148	19.9233	0
0.4573	-34.0997	3.01357	15.9899	19.9233	0
0.4580	-37.4562	3.01357	11.7148	20.534	0
0.4587	-38.061	3.01357	6.22101	21.7553	0
0.4593	-33.4848	3.01357	5.30702	21.4469	0
0.4600	-25.2497	3.01357	6.22101	19.9233	0
0.4607	-13.6479	3.01357	8.35856	19.9233	0
0.4613	-3.5783	3.01357	12.9383	21.1446	0
0.4620	-0.221754	3.01357	13.5476	22.9766	0
0.4627	1.91515	3.01357	7.44457	25.4192	0
0.4633	11.3699	3.01357	5.00236	25.4192	0
0.4640	23.8889	3.01357	10.4961	22.9766	0
0.4647	30.602	3.01357	15.3756	23.8895	0
0.4653	33.3437	3.01357	15.071	26.3321	0
0.4660	33.9586	3.01357	15.3756	26.0298	0
0.4667	32.7389	3.01357	14.4616	24.5001	0
0.4673	34.5633	3.01357	8.35856	24.1979	0
0.4680	37.0127	3.01357	6.22101	22.9766	0
0.4687	34.8758	3.01357	8.96788	21.7553	0
0.4693	31.5193	3.01357	7.13991	23.5872	0
0.4700	26.933	3.01357	3.77879	25.7214	0
0.4707	17.7806	3.01357	7.13991	25.4192	0
0.4713	4.05204	3.01357	10.4961	24.8085	0
0.4720	-19.7562	3.01357	8.66322	26.0298	0
0.4727	-44.4717	3.01357	8.35856	25.1108	0
0.4733	-52.7169	3.01357	10.8008	23.5872	0
0.4740	-42.0324	3.01357	6.52567	23.5872	0
0.4747	-9.6866	3.01357	-2.32428	24.1979	0
0.4753	41.8913	3.01357	-5.37581	23.2788	0
0.4760	68.1389	3.01357	-3.84759	22.9766	0
0.4767	46.1651	3.01357	-3.84759	22.9766	0
0.4773	25.1086	3.01357	-0.186728	21.7553	0
0.4780	31.5193	3.01357	7.44457	22.6682	0
0.4787	36.0955	3.01357	9.27254	25.4192	0
0.4793	26.933	3.01357	4.39303	24.5001	0
0.4800	18.6979	3.01357	1.3415	21.4469	0
0.4807	18.6979	3.01357	0.422596	22.6682	0
0.4813	23.2741	3.01357	0.117934	23.8895	0
0.4820	26.0258	3.01357	0.727258	21.7553	0
0.4827	25.411	3.01357	-0.491391	19.6211	0
0.4833	24.1913	3.01357	-5.98514	18.702	0
0.4840	15.9461	3.01357	-12.0882	18.702	0
0.4847	2.51993	3.01357	-11.1742	19.3127	0
0.4853	-6.93484	3.01357	-1.10072	19.0104	0
0.4860	-9.07174	3.01357	7.44457	19.0104	0
0.4867	-2.97352	3.01357	7.13991	19.9233	0
0.4873	15.0389	3.01357	5.61168	19.0104	0
0.4880	37.3151	3.01357	8.35856	19.0104	0
0.4887	51.6585	3.01357	7.13991	21.1446	0
0.4893	53.7954	3.01357	-0.491391	19.6211	0
0.4900	50.7413	3.01357	-2.62894	14.4336	0
0.4907	49.5216	3.01357	-1.10072	14.4336	0
0.4913	45.2478	3.01357	-5.68048	17.1785	0
0.4920	35.1782	3.01357	-9.34134	15.9572	0
0.4927	28.7675	3.01357	-5.68048	14.4336	0
0.4933	26.0258	3.01357	-5.68048	14.7358	0
0.4940	19.3127	3.01357	-7.50845	13.5145	0
0.4947	14.1217	3.01357	-2.32428	13.2123	0
0.4953	14.7265	3.01357	0.117934	15.3465	0
0.4960	13.8193	3.01357	-5.37581	17.1785	0
0.4967	9.54549	3.01357	-9.95066	16.5678	0
0.4973	7.40859	3.01357	-8.73201	14.4336	0
0.4980	7.71098	3.01357	-2.62894	13.2123	0
0.4987	8.01337	3.01357	3.47413	12.6016	0
0.4993	4.65683	3.01357	2.56015	12.2932	0
0.5000	-3.88069	3.01357	-2.01962	12.2932	0
0.5007	-9.989	3.01357	-2.9336	14.1252	0
0.5013	-6.33006	3.01357	-2.01962	14.1252	0
0.5020	4.9693	3.01357	1.3415	11.991	0
0.5027	13.8193	3.01357	5.91634	10.4613	0
0.5033	13.8193	3.01357	4.08837	9.54838	0
0.5040	9.23302	3.01357	-1.40538	8.32708	0
0.5047	8.62823	3.01357	-2.01962	8.93773	0
0.5053	14.1217	3.01357	-0.491391	9.85063	0
0.5060	19.6151	3.01357	-0.186728	8.02484	0
0.5067	17.7806	3.01357	-0.796053	5.27382	0
0.5073	12.2872	3.01357	-0.186728	4.05251	0
0.5080	9.23302	3.01357	2.56015	4.66316	0
0.5087	7.71098	3.01357	3.77879	5.27382	0
0.5093	3.73957	3.01357	2.25548	4.36092	0
0.5100	0.383029	3.01357	4.39303	3.44186	0
0.5107	1.91515	3.01357	8.35856	3.75027	0
0.5113	7.40859	3.01357	7.74923	2.83121	0
0.5120	11.9848	3.01357	7.74923	2.52896	0
0.5127	14.1217	3.01357	12.6287	3.44186	0
0.5133	15.3413	3.01357	13.243	2.52896	0
0.5140	14.1217	3.01357	6.83033	1.61607	0
0.5147	12.2872	3.01357	0.727258	2.52896	0
0.5153	13.2044	3.01357	-0.186728	1.61607	0
0.5160	11.3699	3.01357	1.95082	-1.13495	0
0.5167	5.87647	3.01357	4.08837	-2.04784	0
0.5173	6.49134	3.01357	6.83033	-2.6585	0
0.5180	12.2872	3.01357	10.1914	-2.96691	0
0.5187	13.2044	3.01357	8.05389	-1.7456	0
0.5193	11.6824	3.01357	-2.62894	-1.13495	0
0.5200	13.2044	3.01357	-10.56	-2.35626	0
0.5207	12.2872	3.01357	-12.6975	-3.57756	0
0.5213	4.05204	3.01357	-18.8006	-5.10111	0
0.5220	-5.7152	3.01357	-27.3459	-6.014	0
0.5227	-9.989	3.01357	-26.7366	-5.71176	0
0.5233	-8.46696	3.01357	-24.2944	-4.7927	0
0.5240	-8.76935	3.01357	-26.4319	-4.7927	0
0.5247	-16.0973	3.01357	-22.771	-5.71176	0
0.5253	-19.7562	3.01357	-14.5304	-6.32241	0
0.5260	-14.5652	3.01357	-12.0882	-3.8798	0
0.5267	-8.76935	3.01357	-9.34134	-1.7456	0
0.5273	-4.19316	3.01357	-2.9336	-2.96691	0
0.5280	5.87647	3.01357	-0.796053	-3.8798	0
0.5287	15.0389	3.01357	-0.186728	-4.49045	0
0.5293	14.4241	3.01357	3.77879	-6.62465	0
0.5300	8.32584	3.01357	6.83033	-6.62465	0
0.5307	6.18894	3.01357	7.74923	-3.8798	0
0.5313	8.01337	3.01357	6.22101	-3.8798	0
0.5320	11.3699	3.01357	-2.62894	-5.71176	0
0.5327	13.8193	3.01357	-11.7835	-6.62465	0
0.5333	12.902	3.01357	-10.2553	-8.45661	0
0.5340	4.9693	3.01357	-1.40538	-8.45661	0
0.5347	-6.01759	3.01357	0.422596	-7.54372	0
0.5353	-11.511	3.01357	-4.45691	-10.2886	0
0.5360	-9.07174	3.01357	-6.89913	-10.2886	0
0.5367	-5.11041	3.01357	-11.1742	-6.62465	0
0.5373	-4.19316	3.01357	-23.0757	-8.76502	0
0.5380	-6.93484	3.01357	-29.1788	-13.0334	0
0.5387	-6.33006	3.01357	-19.1053	-11.2015	0
0.5393	-3.27591	3.01357	-6.59446	-9.98633	0
0.5400	-1.4414	3.01357	-1.71004	-11.2015	0
0.5407	0.383029	3.01357	2.86481	-10.5908	0
0.5413	5.87647	3.01357	9.5772	-12.7312	0
0.5420	8.62823	3.01357	12.3241	-16.3951	0
0.5427	7.09612	3.01357	12.6287	-14.8654	0
0.5433	2.21754	3.01357	16.2945	-11.8121	0
0.5440	-5.11041	3.01357	19.6507	-12.1205	0
0.5447	-7.8521	3.01357	10.4961	-11.5099	0
0.5453	-5.11041	3.01357	-13.9211	-12.7312	0
0.5460	-5.11041	3.01357	-38.9427	-15.7844	0
0.5467	-10.2914	3.01357	-52.0678	-13.3418	0
0.5473	-17.6193	3.01357	-59.3895	-9.37568	0
0.5480	-30.7431	3.01357	-67.6301	-10.8992	0
0.5487	-43.5544	3.01357	-71.5956	-12.1205	0
0.5493	-46.0038	3.01357	-61.527	-11.2015	0
0.5500	-35.3193	3.01357	-41.3849	-12.1205	0
0.5507	1.30028	3.01357	-23.9897	-12.1205	0
0.5513	57.7568	3.01357	-6.89913	-10.5908	0
0.5520	82.7847	3.01357	15.3756	-13.0334	0
0.5527	55.3175	3.01357	23.9209	-16.0867	0
0.5533	20.5324	3.01357	16.5992	-13.3418	0
0.5540	10.1503	3.01357	16.2945	-10.5908	0
0.5547	3.13479	3.01357	17.2085	-12.4228	0
0.5553	-11.2086	3.01357	7.74923	-13.6441	0
0.5560	-19.7562	3.01357	2.56015	-11.8121	0
0.5567	-14.5652	3.01357	1.95082	-11.8121	0
0.5573	4.9693	3.01357	-12.3929	-14.8654	0
0.5580	33.9586	3.01357	-32.2303	-14.8654	0
0.5587	50.7413	3.01357	-41.3849	-12.1205	0
0.5593	46.1651	3.01357	-37.1147	-12.1205	0
0.5600	37.9199	3.01357	-25.2083	-12.4228	0
0.5607	33.9586	3.01357	-14.8351	-10.2886	0
0.5613	25.7133	3.01357	-5.68048	-8.45661	0
0.5620	16.2586	3.01357	6.52567	-9.37568	0
0.5627	13.2044	3.01357	12.3241	-11.2015	0
0.5633	14.1217	3.01357	12.6287	-12.1205	0
0.5640	18.3955	3.01357	22.0929	-12.7312	0
0.5647	18.083	3.01357	30.9429	-13.3418	0
0.5653	5.87647	3.01357	27.2771	-13.0334	0
0.5660	-1.4414	3.01357	21.174	-10.8992	0
0.5667	8.32584	3.01357	18.4272	-9.37568	0
0.5673	15.0389	3.01357	14.7663	-11.2015	0
0.5680	5.57408	3.01357	8.35856	-13.0334	0
0.5687	-5.11041	3.01357	-4.76158	-13.0334	0
0.5693	-8.76935	3.01357	-22.1568	-12.1205	0
0.5700	-14.2628	3.01357	-31.621	-10.2886	0
0.5707	-24.3324	3.01357	-25.8226	-8.45661	0
0.5713	-30.4407	3.01357	-9.34134	-9.98633	0
0.5720	-32.2652	3.01357	5.91634	-10.5908	0
0.5727	-31.6604	3.01357	15.6852	-9.06726	0
0.5733	-21.5807	3.01357	31.5522	-9.98633	0
0.5740	-8.15449	3.01357	47.4192	-11.5099	0
0.5747	-14.2628	3.01357	38.8739	-10.2886	0
0.5753	-38.6759	3.01357	6.22101	-11.8121	0
0.5760	-55.4586	-1.56619	-24.9037	-14.8654	0
0.5767	-61.8693	-4.30973	-41.3849	-13.6441	0
0.5773	-68.8848	-0.955917	-44.4365	-12.4228	0
0.5780	-70.1044	2.70573	-37.7241	-15.7844	0
0.5787	-61.8693	2.09546	-28.5695	-15.476	0
0.5793	-50.2675	1.18275	-20.3288	-13.0334	0
0.5800	-30.7431	1.18275	-8.73201	-15.7844	0
0.5807	-7.24731	0.874907	3.16947	-17.308	0
0.5813	-2.05626	1.79302	2.56015	-14.8654	0
0.5820	-17.0045	4.23412	-0.186728	-14.8654	0
0.5827	-31.6604	4.84439	17.2085	-16.0867	0
0.5833	-36.2366	3.62384	41.9255	-13.9525	0
0.5840	-35.6217	3.92628	48.0334	-13.6441	0
0.5847	-33.4848	3.92628	42.5397	-14.8654	0
0.5853	-30.4407	0.874907	42.5397	-14.5631	0
0.5860	-23.4152	-2.17647	42.8444	-15.476	0
0.5867	-16.3997	-0.648079	32.4662	-15.476	0
0.5873	-16.0973	1.18275	13.243	-13.6441	0
0.5880	-17.9217	3.01357	-3.23826	-15.7844	0
0.5887	-16.3997	3.01357	-11.1742	-19.7506	0
0.5893	-15.18	3.01357	-20.3288	-18.5293	0
0.5900	-17.0045	3.01357	-35.5865	-16.3951	0
0.5907	-15.7848	3.01357	-39.2474	-16.6973	0
0.5913	-11.2086	3.01357	-22.1568	-16.6973	0
0.5920	-6.93484	3.01357	2.86481	-15.1738	0
0.5927	-2.05626	3.01357	25.7538	-13.9525	0
0.5933	0.997892	3.01357	44.063	-13.9525	0
0.5940	2.8324	3.01357	59.3207	-15.7844	0
0.5947	11.6824	3.01357	77.3302	-17.6102	0
0.5953	22.0544	3.01357	95.03	-19.1399	0
0.5960	20.2199	3.01357	96.858	-18.8315	0
0.5967	15.3413	3.01357	78.5488	-16.0867	0
0.5973	24.1913	3.01357	52.913	-13.3418	0
0.5980	34.2609	3.01357	33.6897	-13.0334	0
0.5987	33.3437	3.01357	21.7883	-12.7312	0
0.5993	34.2609	3.01357	5.30702	-12.7312	0
0.6000	34.2609	3.01357	-28.2648	-13.0334	0
0.6007	22.6693	3.62384	-66.7161	-13.0334	0
0.6013	9.23302	5.45467	-84.7207	-12.1205	0
0.6020	-2.97352	5.76251	-83.4971	-12.7312	0
0.6027	-24.6348	4.23412	-80.7551	-13.9525	0
0.6033	-46.3062	3.62384	-75.8707	-13.9525	0
0.6040	-53.9365	4.84439	-59.6941	-10.5908	0
0.6047	-52.102	5.76251	-37.7241	-6.93306	0
0.6053	-47.2235	5.76251	-21.8521	-8.15437	0
0.6060	-44.4717	5.76251	-19.4148	-10.2886	0
0.6067	-49.0479	4.53656	-30.0928	-7.54372	0
0.6073	-50.8824	3.92628	-38.0287	-4.7927	0
0.6080	-47.2235	7.28549	-38.0287	-4.7927	0
0.6087	-50.2675	8.50604	-45.0458	-3.57756	0
0.6093	-53.0193	4.53656	-57.2519	-2.04784	0
0.6100	-46.6086	3.92628	-57.8662	-2.96691	0
0.6107	-38.061	6.67522	-49.3209	-2.6585	0
0.6113	-32.5676	5.76251	-45.9647	-1.7456	0
0.6120	-29.5235	4.23412	-49.0162	-3.26915	0
0.6127	-27.9914	5.76251	-55.1193	-3.8798	0
0.6133	-22.4979	4.84439	-65.1879	-0.82654	0
0.6140	-14.2628	3.01357	-75.2614	1.00542	0
0.6147	-11.2086	4.53656	-78.9223	-1.13495	0
0.6153	-6.93484	5.15223	-71.9003	-3.57756	0
0.6160	0.997892	3.62384	-55.424	-2.6585	0
0.6167	7.71098	4.23412	-31.3163	-1.13495	0
0.6173	19.6151	4.53656	-5.68048	-2.35626	0
0.6180	33.0413	3.01357	12.6287	-2.6585	0
0.6187	34.5633	3.01357	26.0584	-1.13495	0
0.6193	27.5479	3.62384	38.5693	-1.13495	0
0.6200	23.2741	2.70573	36.132	-0.524298	0
0.6207	15.6437	4.23412	13.243	1.30766	0
0.6213	-2.05626	4.23412	-4.76158	-0.215887	0
0.6220	-24.3324	1.18275	-5.37581	-3.26915	0
0.6227	-38.9783	2.40329	-5.07115	-2.04784	0
0.6233	-39.8955	6.98306	-4.45691	-1.43719	0
0.6240	-38.9783	6.37278	3.77879	-5.71176	0
0.6247	-42.6473	4.53656	5.91634	-7.23531	0
0.6253	-39.8955	5.76251	-2.01962	-4.7927	0
0.6260	-32.5676	6.67522	0.422596	-5.71176	0
0.6267	-26.1669	6.67522	15.6852	-8.45661	0
0.6273	-1.4414	6.67522	25.4491	-8.76502	0
0.6280	48.6044	4.84439	25.4491	-8.45661	0
0.6287	81.8674	4.53656	22.7023	-7.54372	0
0.6293	67.8264	5.45467	15.6852	-7.54372	0
0.6300	36.0955	5.76251	8.35856	-9.06726	0
0.6307	22.3568	4.53656	11.4101	-9.06726	0
0.6313	23.2741	2.09546	20.5647	-7.54372	0
0.6320	27.5479	2.70573	30.9429	-10.2886	0
0.6327	32.4264	4.53656	44.6723	-13.9525	0
0.6333	33.3437	3.92628	51.3896	-12.7312	0
0.6340	29.0699	3.62384	42.8444	-9.67792	0
0.6347	24.1913	6.37278	33.6897	-9.67792	0
0.6353	19.0003	6.67522	33.9944	-11.8121	0
0.6360	15.9461	4.53656	35.2131	-14.8654	0
0.6367	19.6151	4.23412	30.024	-15.7844	0
0.6373	30.602	3.92628	22.7023	-14.8654	0
0.6380	38.8371	2.40329	18.1225	-15.7844	0
0.6387	40.0568	2.09546	18.1225	-18.5293	0
0.6393	32.4264	2.09546	17.5132	-18.8315	0
0.6400	17.7806	2.09546	16.2945	-17.6102	0
0.6407	8.01337	2.09546	20.8694	-17.6102	0
0.6413	12.902	1.18275	27.8913	-17.9186	0
0.6420	17.7806	-1.25835	29.11	-16.9996	0
0.6427	11.3699	-2.78674	27.2771	-16.6973	0
0.6433	5.27169	-1.86863	25.1445	-17.9186	0
0.6440	4.65683	1.18275	23.6162	-18.5293	0
0.6447	-2.35865	2.70573	25.1445	-16.6973	0
0.6453	-15.4824	-0.0378046	27.2771	-14.5631	0
0.6460	-20.361	-0.955917	22.7023	-13.9525	0
0.6467	-14.5652	2.09546	18.1225	-13.0334	0
0.6473	-7.8521	4.23412	25.4491	-14.8654	0
0.6480	-4.19316	2.40329	35.8224	-19.4422	0
0.6487	1.60267	-1.56619	34.6037	-20.6635	0
0.6493	9.23302	-2.4789	22.7023	-19.4422	0
0.6500	12.2872	1.18275	15.3756	-21.8848	0
0.6507	11.9848	3.01357	18.1225	-23.7168	0
0.6513	13.8193	2.09546	24.2256	-22.1932	0
0.6520	16.2586	3.01357	29.11	-21.2741	0
0.6527	18.6979	5.15223	31.8569	-19.1399	0
0.6533	19.6151	5.45467	29.4146	-16.3951	0
0.6540	12.2872	6.06494	19.6507	-17.308	0
0.6547	-1.75387	6.67522	7.44457	-16.9996	0
0.6553	-8.76935	6.67522	3.47413	-14.5631	0
0.6560	-4.49555	8.81388	11.1054	-16.6973	0
0.6567	2.51993	8.50604	22.3976	-19.4422	0
0.6573	6.79373	6.67522	29.7193	-16.0867	0
0.6580	10.4627	8.20361	34.6037	-15.1738	0
0.6587	11.9848	10.3369	39.1835	-17.6102	0
0.6593	7.40859	9.42416	42.5397	-15.7844	0
0.6600	3.43718	10.0344	42.235	-14.8654	0
0.6607	3.73957	10.3369	38.2646	-16.6973	0
0.6613	-0.524145	9.11632	28.196	-13.9525	0
0.6620	-10.9063	8.20361	11.7148	-10.5908	0
0.6627	-16.7021	7.59333	-0.186728	-13.0334	0
0.6633	-12.1259	8.20361	1.03192	-14.8654	0
0.6640	0.0806377	11.255	8.96788	-13.0334	0
0.6647	12.902	14.3064	11.7148	-13.3418	0
0.6653	19.6151	14.9166	11.4101	-13.6441	0
0.6660	24.1913	14.6088	9.27254	-12.1205	0
0.6667	31.5193	14.6088	5.00236	-11.2015	0
0.6673	37.6175	13.9985	5.00236	-10.5908	0
0.6680	38.8371	13.6961	9.88678	-9.67792	0
0.6687	37.3151	13.9985	5.91634	-9.37568	0
0.6693	33.3437	13.9985	-3.84759	-8.76502	0
0.6700	31.5193	13.0858	-0.796053	-9.37568	0
0.6707	32.4264	12.1677	14.7663	-11.5099	0
0.6713	29.9871	11.5574	28.196	-12.1205	0
0.6720	23.8889	11.8653	32.7708	-11.2015	0
0.6727	9.23302	12.1677	30.9429	-8.76502	0
0.6733	-18.839	11.255	21.7883	-6.62465	0
0.6740	-43.5544	10.3369	9.5772	-7.23531	0
0.6747	-46.911	12.1677	0.117934	-8.76502	0
0.6753	-43.2521	14.9166	-6.89913	-9.37568	0
0.6760	-43.2521	13.9985	-14.5304	-8.45661	0
0.6767	-31.6604	13.3882	-16.0537	-6.32241	0
0.6773	-9.6866	14.9166	-5.68048	-4.18821	0
0.6780	5.57408	13.3882	7.44457	-3.26915	0
0.6787	16.2586	11.8653	18.1225	-1.43719	0
0.6793	31.2068	11.5574	33.3851	0.0863549	0
0.6800	37.0127	8.50604	48.3381	-0.524298	0
0.6807	25.411	6.67522	51.3896	1.00542	0
0.6813	11.6824	10.3369	41.3161	3.13962	0
0.6820	4.9693	11.255	22.7023	2.52896	0
0.6827	-2.35865	10.3369	-0.186728	4.36092	0
0.6833	-14.8676	11.255	-19.7195	6.19288	0
0.6840	-23.4152	10.9471	-33.7536	1.91831	0
0.6847	-19.1414	7.89577	-39.2474	0.0863549	0
0.6853	-10.6039	6.67522	-34.3679	4.97157	0
0.6860	-11.511	4.84439	-30.0928	7.10577	0
0.6867	-22.4979	3.01357	-36.5005	6.19288	0
0.6873	-33.7973	4.23412	-45.9647	6.49512	0
0.6880	-39.8955	5.76251	-47.7927	6.19288	0
0.6887	-37.1538	4.84439	-38.6381	5.88447	0
0.6893	-29.5235	5.15223	-19.1053	9.23997	0
0.6900	-21.8931	6.67522	7.13991	11.0719	0
0.6907	-15.18	6.67522	30.9429	8.93773	0
0.6913	-9.6866	5.76251	46.2006	8.93773	0
0.6920	-6.93484	4.84439	50.1661	12.6016	0
0.6927	-6.33006	3.92628	43.149	13.5145	0
0.6933	-6.33006	2.09546	30.9429	13.5145	0
0.6940	1.30028	-0.345642	24.8398	15.0381	0
0.6947	16.8634	0.264632	30.024	17.1785	0
0.6953	23.5765	2.09546	31.8569	19.6211	0
0.6960	19.6151	1.18275	19.6507	21.7553	0
0.6967	18.3955	-2.17647	3.77879	21.7553	0
0.6973	16.561	-3.69945	-13.9211	19.9233	0
0.6980	7.71098	-5.22784	-49.0162	22.0575	0
0.6987	0.383029	-7.3611	-83.8067	26.6405	0
0.6993	-3.27591	-7.97138	-87.1629	29.0769	0
0.7000	-9.07174	-7.66894	-67.9348	29.6876	0
0.7007	-21.8931	-8.88949	-46.8787	29.6876	0
0.7013	-42.9497	-8.88949	-28.5695	29.996	0
0.7020	-61.8693	-7.66894	-23.9897	34.5728	0
0.7027	-63.7038	-9.19193	-35.8912	38.2367	0
0.7033	-55.4586	-12.5511	-40.7756	36.4048	0
0.7040	-47.8282	-12.5511	-31.9257	36.4048	0
0.7047	-44.4717	-11.9409	-28.5695	40.9816	0
0.7053	-50.2675	-14.6844	-34.9772	41.2838	0
0.7060	-62.7865	-17.1309	-40.1663	39.7603	0
0.7067	-71.9389	-17.4333	-39.8616	41.8945	0
0.7073	-66.7479	-17.4333	-34.6725	43.4242	0
0.7080	-29.8259	-17.4333	-23.0757	43.4242	0
0.7087	29.0699	-17.4333	-11.1742	45.8606	0
0.7093	53.1806	-18.9617	-2.01962	48.001	0
0.7100	30.2895	-19.8744	8.96788	47.3903	0
0.7107	12.2872	-19.572	16.2945	47.3903	0
0.7113	14.1217	-21.7053	2.56015	48.9139	0
0.7120	5.57408	-22.0131	-20.6335	50.1352	0
0.7127	-9.6866	-17.1309	-26.1272	51.3565	0
0.7133	-10.2914	-14.9922	-24.2944	52.5778	0
0.7140	-1.4414	-18.0436	-38.6381	53.7991	0
0.7147	5.87647	-18.6539	-55.424	54.4098	0
0.7153	11.3699	-16.8231	-53.2864	53.7991	0
0.7160	20.5324	-18.6539	-34.9772	54.712	0
0.7167	33.0413	-19.8744	-20.0242	56.544	0
0.7173	38.8371	-15.6025	-23.0757	56.544	0
0.7180	34.5633	-13.4639	-31.0068	55.6311	0
0.7187	32.4264	-16.2128	-23.0757	57.1546	0
0.7193	31.8217	-18.9617	-7.20379	57.7653	0
0.7200	24.1913	-18.0436	15.071	56.544	0
0.7207	19.9175	-18.0436	50.1661	55.0204	0
0.7213	22.9717	-19.8744	73.6644	55.0204	0
0.7220	15.6437	-21.095	69.3942	56.2417	0
0.7227	-6.01759	-19.2642	55.3552	56.544	0
0.7233	-27.3866	-17.1309	30.024	56.2417	0
0.7240	-40.8128	-17.7412	-18.4959	55.0204	0
0.7247	-45.6913	-20.1823	-65.1879	52.88	0
0.7253	-41.73	-19.8744	-84.1113	51.0542	0
0.7260	-32.88	-18.3514	-82.5831	51.3565	0
0.7267	-24.6348	-18.0436	-71.291	51.0542	0
0.7273	-20.0586	-19.2642	-56.9473	49.8329	0
0.7280	-15.7848	-22.6234	-45.6551	49.2223	0
0.7287	-7.8521	-24.7566	-32.2303	48.9139	0
0.7293	-3.27591	-22.6234	-15.7491	46.169	0
0.7300	-6.01759	-20.4847	-10.8696	43.4242	0
0.7307	-9.07174	-19.8744	-23.9897	43.4242	0
0.7313	-7.54971	-18.9617	-38.3334	42.5051	0
0.7320	-3.88069	-20.7925	-33.1443	39.458	0
0.7327	1.60267	-22.6234	-18.1913	37.6261	0
0.7333	3.73957	-18.9617	-12.6975	36.4048	0
0.7340	-1.4414	-16.2128	-11.7835	35.4857	0
0.7347	-1.75387	-18.9617	-10.56	33.6537	0
0.7353	5.27169	-19.572	-16.668	31.5195	0
0.7360	9.54549	-16.8231	-25.2083	29.3853	0
0.7367	10.4627	-16.5206	-24.9037	29.6876	0
0.7373	10.1503	-17.1309	-24.9037	29.6876	0
0.7380	8.62823	-15.2947	-32.2303	26.6405	0
0.7387	16.2586	-14.0741	-34.0632	22.9766	0
0.7393	35.1782	-14.382	-19.1053	22.0575	0
0.7400	46.1651	-14.382	4.39303	22.3659	0
0.7407	45.2478	-14.382	26.0584	19.9233	0
0.7413	44.633	-13.4639	42.5397	15.9572	0
0.7420	46.7699	-11.633	44.9819	14.4336	0
0.7427	43.4133	-10.7203	25.4491	14.4336	0
0.7433	29.3824	-11.0228	-2.9336	12.6016	0
0.7440	11.0675	-11.0228	-14.8351	9.54838	0
0.7447	1.30028	-9.49977	-10.2553	7.10577	0
0.7453	1.30028	-9.49977	0.727258	5.27382	0
0.7460	2.21754	-12.8536	12.6287	5.88447	0
0.7467	4.35444	-14.0741	19.3461	6.80353	0
0.7473	5.87647	-11.0228	18.1225	4.36092	0
0.7480	1.30028	-10.11	18.4272	1.30766	0
0.7487	-2.05626	-11.633	27.2771	1.61607	0
0.7493	3.13479	-11.633	35.8224	1.30766	0
0.7500	6.79373	-12.5511	36.132	-1.13495	0
0.7507	-0.524145	-11.9409	32.4662	-1.13495	0
0.7513	-10.6039	-9.8022	31.5522	-2.04784	0
0.7520	-15.18	-11.633	32.7708	-4.7927	0
0.7527	-16.7021	-13.7717	31.8569	-5.71176	0
0.7533	-12.1259	-11.633	26.6678	-5.71176	0
0.7540	2.21754	-11.9409	21.7883	-4.7927	0
0.7547	13.5068	-14.0741	22.7023	-3.26915	0
0.7553	18.6979	-9.49977	27.8913	-3.8798	0
0.7560	30.9044	-5.22784	30.024	-8.45661	0
0.7567	44.3306	-7.97138	30.024	-11.2015	0
0.7573	45.5502	-10.4125	30.024	-12.1205	0
0.7580	45.2478	-10.7203	26.6678	-12.4228	0
0.7587	43.4133	-11.0228	23.6162	-13.6441	0
0.7593	30.602	-10.7203	25.4491	-14.2547	0
0.7600	20.5324	-10.11	20.8694	-14.8654	0
0.7607	16.8634	-12.2433	-1.10072	-16.0867	0
0.7613	0.6955	-14.0741	-28.5695	-17.6102	0
0.7620	-16.7021	-14.0741	-40.4709	-17.6102	0
0.7627	-16.3997	-15.905	-32.2303	-16.0867	0
0.7633	-11.511	-18.3514	-16.668	-17.9186	0
0.7640	-9.07174	-16.8231	-6.2898	-21.2741	0
0.7647	-0.836616	-14.9922	2.56015	-22.4955	0
0.7653	7.40859	-17.1309	14.4616	-21.5826	0
0.7660	10.4627	-18.0436	21.7883	-21.2741	0
0.7667	11.6824	-16.5206	16.2945	-22.4955	0
0.7673	15.0389	-17.1309	9.5772	-25.2403	0
0.7680	23.2741	-19.8744	21.174	-28.2936	0
0.7687	28.1627	-21.095	45.2866	-28.602	0
0.7693	21.1372	-22.3155	51.3896	-27.3807	0
0.7700	14.1217	-24.1464	26.3631	-27.9913	0
0.7707	11.3699	-23.8439	-12.0882	-29.8171	0
0.7713	4.05204	-21.7053	-31.3163	-29.5149	0
0.7720	5.87647	-19.8744	-10.2553	-28.9042	0
0.7727	28.1627	-19.572	33.0755	-29.5149	0
0.7733	47.3847	-20.1823	56.8834	-30.1255	0
0.7740	47.6871	-20.4847	53.8319	-30.1255	0
0.7747	43.4133	-20.4847	40.0975	-32.2597	0
0.7753	39.7544	-21.7053	15.3756	-35.6152	0
0.7760	26.3282	-23.5361	-11.1742	-37.4472	0
0.7767	4.9693	-24.1464	-16.9726	-36.5343	0
0.7773	-8.15449	-23.5361	-3.23826	-34.0917	0
0.7780	-9.37413	-21.7053	15.9899	-33.1788	0
0.7787	-6.01759	-18.9617	34.9084	-33.1788	0
0.7793	1.30028	-16.8231	40.0975	-33.7894	0
0.7800	18.3955	-17.1309	23.9209	-35.6152	0
0.7807	28.4651	-18.9617	4.39303	-37.1449	0
0.7813	11.6824	-20.7925	-9.646	-36.2259	0
0.7820	-13.3455	-20.4847	-28.5695	-36.2259	0
0.7827	-20.9759	-17.1309	-46.2693	-37.7556	0
0.7833	-19.7562	-14.6844	-48.402	-35.6152	0
0.7840	-19.4538	-15.2947	-38.6381	-32.8704	0
0.7847	-17.9217	-13.7717	-28.8741	-33.1788	0
0.7853	-23.7176	-11.3306	-28.8741	-33.1788	0
0.7860	-41.73	-10.4125	-38.9427	-30.4278	0
0.7867	-56.0734	-10.7203	-42.2989	-29.2126	0
0.7873	-52.102	-11.3306	-32.2303	-26.77	0
0.7880	-38.061	-9.19193	-26.7366	-25.2403	0
0.7887	-29.8259	-6.14055	-31.3163	-26.77	0
0.7893	-27.9914	-7.05867	-30.3974	-26.4616	0
0.7900	-21.8931	-9.19193	-21.8521	-19.7506	0
0.7907	-10.2914	-6.14055	-15.1397	-16.9996	0
0.7913	-7.24731	-1.56619	-8.42735	-19.4422	0
0.7920	-15.4824	-1.25835	-0.491391	-16.9996	0
0.7927	-20.361	-2.4789	3.47413	-10.2886	0
0.7933	-17.6193	-1.86863	2.86481	-6.62465	0
0.7940	-17.9217	-1.56619	-3.54293	-6.32241	0
0.7947	-21.5807	-0.648079	-12.0882	-5.71176	0
0.7953	-17.3169	0.264632	-11.4789	-2.96691	0
0.7960	-9.6866	1.48518	-1.10072	-0.215887	0
0.7967	-10.6039	3.01357	4.39303	-0.215887	0
0.7973	-13.6479	3.01357	-1.10072	1.61607	0
0.7980	-6.63245	3.01357	-2.9336	7.71643	0
0.7987	4.05204	4.84439	9.88678	11.0719	0
0.7993	8.01337	5.76251	24.2256	11.3803	0
0.8000	4.05204	7.28549	27.5867	14.1252	0
0.8007	-2.97352	11.255	27.8913	17.1785	0
0.8013	-3.27591	11.8653	30.9429	17.1785	0
0.8020	2.21754	9.72659	34.9084	19.0104	0
0.8027	5.27169	11.5574	41.0115	23.2788	0
0.8033	7.71098	13.9985	43.149	24.5001	0
0.8040	5.87647	13.9985	37.0459	25.7214	0
0.8047	-7.8521	14.9166	33.6897	28.4663	0
0.8053	-20.361	16.4396	36.7413	28.164	0
0.8060	-21.5807	17.6602	43.4537	28.164	0
0.8067	-21.8931	19.1886	52.913	33.0493	0
0.8073	-20.6735	20.4091	55.6598	37.6261	0
0.8080	-15.7848	23.1526	52.3036	38.8474	0
0.8087	-13.0431	26.8197	51.3896	40.0625	0
0.8093	8.01337	27.7324	30.3335	40.9816	0
0.8100	47.9895	26.5119	-16.668	41.5922	0
0.8107	56.2347	26.5119	-40.7756	42.8135	0
0.8113	23.2741	26.8197	-22.4664	44.0348	0
0.8120	-1.13901	29.5632	0.727258	44.9477	0
0.8127	-3.27591	32.9224	13.5476	48.001	0
0.8133	-0.836616	32.3122	24.8398	50.4436	0
0.8140	5.27169	30.4813	30.6382	50.1352	0
0.8147	11.0675	33.2249	23.0069	48.9139	0
0.8153	10.4627	36.8865	6.22101	48.3032	0
0.8160	13.5068	37.8046	-4.76158	49.5245	0
0.8167	23.2741	38.4149	-4.15225	50.1352	0
0.8173	31.2068	39.6355	-8.73201	48.9139	0
0.8180	28.1627	39.9379	-17.8866	48.001	0
0.8187	7.71098	40.2457	-24.9037	50.1352	0
0.8193	-16.3997	39.9379	-47.7927	50.7458	0
0.8200	-22.8104	38.4149	-72.5145	49.8329	0
0.8207	-16.7021	37.1944	-60.613	50.1352	0
0.8213	-13.3455	38.1071	-37.4194	50.7458	0
0.8220	-7.8521	40.856	-36.8052	51.0542	0
0.8227	6.49134	42.0766	-29.4834	51.0542	0
0.8233	24.1913	40.5482	-13.3069	49.5245	0
0.8240	37.9199	39.6355	-19.1053	48.3032	0
0.8247	44.9454	40.5482	-21.8521	48.6116	0
0.8253	50.1264	38.1071	1.64616	49.2223	0
0.8260	51.6585	36.5841	26.3631	48.6116	0
0.8267	38.2324	39.6355	43.7583	46.4713	0
0.8273	15.9461	41.4663	51.3896	44.0348	0
0.8280	-0.836616	38.7174	30.9429	43.7264	0
0.8287	-13.9604	35.0557	-3.84759	44.6455	0
0.8293	-18.839	33.8351	-21.8521	43.7264	0
0.8300	-1.4414	35.666	-29.4834	42.2029	0
0.8307	24.4937	37.4968	-34.9772	42.2029	0
0.8313	39.7544	33.8351	-31.3163	42.8135	0
0.8320	46.4675	30.4813	-22.1568	41.8945	0
0.8327	51.0437	33.2249	-8.73201	39.7603	0
0.8333	52.8782	34.143	12.9383	37.3177	0
0.8340	50.7413	30.4813	25.7538	36.4048	0
0.8347	35.783	29.2608	15.9899	36.4048	0
0.8353	5.87647	30.4813	6.52567	35.4857	0
0.8360	-21.5807	31.0916	20.26	34.5728	0
0.8367	-31.6604	31.0916	42.5397	33.6537	0
0.8373	-23.4152	28.6505	51.999	31.2173	0
0.8380	-8.76935	25.5937	46.2006	29.6876	0
0.8387	-4.19316	25.5937	28.8053	30.6066	0
0.8393	-7.24731	25.9016	12.6287	29.996	0
0.8400	-6.93484	24.0708	10.8008	26.0298	0
0.8407	-11.511	21.9321	13.5476	25.4192	0
0.8413	-19.7562	20.4091	7.13991	25.4192	0
0.8420	-13.3455	18.8807	-4.45691	22.6682	0
0.8427	-4.49555	18.5783	-20.3288	22.9766	0
0.8433	-13.3455	18.8807	-34.0632	26.6405	0
0.8440	-21.8931	19.491	-35.5865	25.4192	0
0.8447	-22.1955	20.1013	-45.9647	22.3659	0
0.8453	-32.2652	19.1886	-74.3425	22.3659	0
0.8460	-44.1693	15.5269	-82.8878	20.8362	0
0.8467	-38.9783	13.0858	-61.2224	17.1785	0
0.8473	-29.8259	14.6088	-39.552	15.9572	0
0.8480	-25.5521	15.5269	-24.2944	15.3465	0
0.8487	-20.0586	13.0858	-13.3069	13.2123	0
0.8493	-15.7848	11.255	-14.8351	12.9039	0
0.8500	-15.18	11.255	-15.7491	14.4336	0
0.8507	-17.0045	11.8653	-7.20379	13.2123	0
0.8513	-20.6735	12.1677	-1.71004	9.54838	0
0.8520	-18.839	11.255	4.39303	9.23997	0
0.8527	-9.07174	8.20361	13.243	11.0719	0
0.8533	-2.97352	6.37278	9.5772	8.93773	0
0.8540	2.21754	6.67522	-0.186728	5.27382	0
0.8547	11.3699	5.15223	-5.98514	4.66316	0
0.8553	14.1217	3.92628	-24.9037	4.36092	0
0.8560	5.87647	5.15223	-53.5911	3.13962	0
0.8567	1.91515	6.37278	-52.9817	3.44186	0
0.8573	8.93063	6.37278	-16.0537	2.22055	0
0.8580	15.9461	6.67522	16.2945	-0.82654	0
0.8587	5.27169	6.06494	13.5476	-1.13495	0
0.8593	-23.4152	6.06494	-12.3929	-1.13495	0
0.8600	-47.5258	7.28549	-30.7021	-3.26915	0
0.8607	-53.0193	6.06494	-32.2303	-4.49045	0
0.8613	-47.8282	2.70573	-22.771	-3.57756	0
0.8620	-35.0169	1.79302	-0.186728	-2.96691	0
0.8627	-14.8676	2.40329	22.0929	-4.49045	0
0.8633	-4.19316	2.09546	22.3976	-8.45661	0
0.8640	-11.511	1.79302	9.27254	-11.2015	0
0.8647	-17.9217	2.70573	4.39303	-9.06726	0
0.8653	-11.511	1.79302	7.13991	-8.76502	0
0.8660	-8.76935	-0.648079	10.8008	-13.0334	0
0.8667	-13.9604	-0.648079	14.157	-14.8654	0
0.8673	-13.6479	1.48518	15.3756	-14.8654	0
0.8680	-6.93484	3.01357	15.3756	-14.8654	0
0.8687	-1.75387	1.79302	16.2945	-13.9525	0
0.8693	4.65683	-0.345642	20.8694	-14.5631	0
0.8700	11.3699	-0.345642	33.0755	-16.9996	0
0.8707	13.5068	0.874907	38.8739	-17.9186	0
0.8713	19.3127	2.09546	23.6162	-17.6102	0
0.8720	29.0699	3.01357	6.52567	-20.3613	0
0.8727	25.411	1.79302	2.25548	-23.1061	0
0.8733	7.71098	-1.56619	-9.34134	-24.9381	0
0.8740	-2.05626	-4.30973	-27.6506	-25.5487	0
0.8747	2.8324	-5.22784	-26.4319	-24.3274	0
0.8753	8.62823	-2.78674	-12.3929	-24.6297	0
0.8760	14.7265	-1.86863	-4.15225	-27.6829	0
0.8767	27.8502	-3.69945	10.8008	-28.9042	0
0.8773	40.6716	-5.22784	27.2771	-26.77	0
0.8780	37.9199	-5.83812	19.3461	-26.77	0
0.8787	20.2199	-6.75083	5.30702	-27.0723	0
0.8793	5.87647	-6.14055	12.6287	-27.0723	0
0.8800	4.9693	-6.14055	19.0414	-27.9913	0
0.8807	4.05204	-8.27921	8.05389	-28.9042	0
0.8813	-9.07174	-7.97138	1.64616	-29.2126	0
0.8820	-23.1128	-7.05867	8.35856	-29.5149	0
0.8827	-25.5521	-9.19193	14.157	-29.2126	0
0.8833	-24.3324	-10.4125	11.1054	-28.9042	0
0.8840	-27.9914	-9.8022	5.30702	-30.4278	0
0.8847	-29.8259	-10.4125	6.83033	-30.7362	0
0.8853	-24.9473	-11.0228	15.3756	-30.1255	0
0.8860	-18.2241	-11.9409	22.3976	-30.4278	0
0.8867	-11.2086	-14.382	29.4146	-32.2597	0
0.8873	-4.19316	-14.382	30.9429	-35.0107	0
0.8880	-2.35865	-12.5511	17.2085	-36.5343	0
0.8887	-5.11041	-14.0741	8.05389	-35.6152	0
0.8893	-6.01759	-16.2128	21.4787	-35.313	0
0.8900	-9.37413	-15.2947	35.5177	-37.1449	0
0.8907	-19.7562	-14.9922	33.6897	-37.7556	0
0.8913	-32.88	-16.2128	30.024	-38.3662	0
0.8920	-41.73	-18.0436	34.9084	-40.5004	0
0.8927	-30.1283	-18.9617	48.9474	-40.1982	0
0.8933	17.1758	-19.8744	62.6818	-38.3662	0
0.8940	69.9633	-22.9258	59.9349	-38.3662	0
0.8947	77.9061	-25.6747	45.8959	-40.1982	0
0.8953	48.302	-25.3669	31.8569	-41.1111	0
0.8960	23.2741	-26.285	0.422596	-42.3324	0
0.8967	12.2872	-26.285	-43.2178	-42.9431	0
0.8973	7.09612	-22.3155	-55.1193	-42.3324	0
0.8980	7.40859	-18.3514	-39.2474	-42.3324	0
0.8987	5.27169	-16.8231	-40.1663	-43.5537	0
0.8993	-5.7152	-13.4639	-56.3379	-45.0773	0
0.9000	-10.6039	-12.2433	-62.7457	-45.9963	0
0.9007	1.30028	-14.6844	-61.2224	-45.3857	0
0.9013	17.4782	-14.382	-51.4535	-43.856	0
0.9020	27.8502	-13.1614	-30.0928	-43.5537	0
0.9027	36.0955	-14.9922	-5.37581	-45.9963	0
0.9033	39.452	-14.6844	17.8178	-47.5199	0
0.9040	32.7389	-10.4125	31.2475	-47.8283	0
0.9047	20.5324	-7.97138	22.7023	-49.0434	0
0.9053	6.49134	-7.97138	9.5772	-50.8754	0
0.9060	-2.97352	-7.3611	17.2085	-50.2647	0
0.9067	-0.221754	-5.53028	31.8569	-48.7412	0
0.9073	7.09612	-3.69945	33.0755	-49.0434	0
0.9080	8.62823	-4.30973	31.5522	-49.6541	0
0.9087	7.09612	-4.30973	41.0115	-49.0434	0
0.9093	6.49134	-1.56619	49.8614	-48.1305	0
0.9100	5.87647	-1.56619	41.6208	-46.607	0
0.9107	7.09612	-3.69945	23.3116	-45.9963	0
0.9113	3.13479	-2.78674	6.83033	-48.4328	0
0.9120	-12.4283	-1.86863	-9.34134	-50.5731	0
0.9127	-27.9914	-3.08918	-19.4148	-49.0434	0
0.9133	-34.4021	-1.86863	-18.8006	-47.8283	0
0.9140	-38.061	1.18275	-24.9037	-46.607	0
0.9147	-39.8955	1.18275	-33.7536	-43.5537	0
0.9153	-37.1538	-0.345642	-23.0757	-42.3324	0
0.9160	-33.4848	0.264632	-5.68048	-45.0773	0
0.9167	-30.7431	2.40329	0.117934	-45.9963	0
0.9173	-26.1669	4.23412	9.88678	-44.4666	0
0.9180	-20.6735	5.15223	25.4491	-43.856	0
0.9187	-15.18	7.59333	32.1615	-44.1644	0
0.9193	-10.6039	11.255	42.8444	-43.2453	0
0.9200	-9.6866	12.1677	64.2051	-43.2453	0
0.9207	-8.46696	10.3369	75.4973	-45.9963	0
0.9213	1.30028	8.50604	76.1066	-46.607	0
0.9220	14.1217	8.50604	80.3817	-43.2453	0
0.9227	21.752	9.72659	82.2097	-38.9769	0
0.9233	29.6848	10.6447	77.6348	-38.6685	0
0.9240	36.0955	11.255	71.5317	-40.5004	0
0.9247	36.0955	11.8653	64.8144	-41.4195	0
0.9253	34.8758	10.3369	62.0676	-38.9769	0
0.9260	33.3437	7.28549	62.9865	-37.1449	0
0.9267	26.3282	6.06494	46.5052	-38.9769	0
0.9273	18.6979	8.20361	3.77879	-40.5004	0
0.9280	11.0675	9.72659	-46.574	-37.7556	0
0.9287	-3.27591	8.50604	-81.6691	-34.0917	0
0.9293	-11.511	5.76251	-86.244	-35.0107	0
0.9300	-6.63245	5.76251	-60.613	-35.6152	0
0.9307	5.87647	6.67522	-30.0928	-31.9575	0
0.9313	23.5765	6.06494	-18.8006	-29.2126	0
0.9320	29.6848	6.67522	-38.6381	-28.2936	0
0.9327	-0.524145	8.81388	-82.8878	-25.851	0
0.9333	-38.9783	8.20361	-119.816	-26.77	0
0.9340	-44.4717	7.28549	-120.12	-29.5149	0
0.9347	-28.9086	9.72659	-86.8582	-26.77	0
0.9353	-18.2241	12.1677	-41.9943	-23.7168	0
0.9360	-14.2628	10.6447	-12.0882	-25.5487	0
0.9367	-17.3169	7.89577	-8.42735	-24.6297	0
0.9373	-22.8104	6.98306	-24.9037	-21.2741	0
0.9380	-23.4152	7.59333	-50.5395	-21.5826	0
0.9387	-32.88	7.89577	-67.6301	-21.5826	0
0.9393	-53.6342	7.59333	-64.5786	-18.2209	0
0.9400	-55.761	6.67522	-59.0848	-17.308	0
0.9407	-38.061	5.76251	-58.1708	-16.6973	0
0.9413	-27.9914	5.76251	-52.6771	-14.2547	0
0.9420	-26.7717	6.67522	-47.1833	-13.9525	0
0.9427	-16.0973	5.15223	-29.4834	-13.9525	0
0.9433	-3.27591	5.45467	12.0194	-10.2886	0
0.9440	1.30028	8.50604	38.5693	-6.62465	0
0.9447	-1.4414	7.59333	34.9084	-6.014	0
0.9453	-10.2914	3.01357	27.2771	-6.62465	0
0.9460	-23.4152	3.92628	8.66322	-5.71176	0
0.9467	-27.9914	8.20361	-23.685	-3.26915	0
0.9473	-22.8104	8.20361	-45.9647	-2.6585	0
0.9480	-20.9759	7.59333	-69.7677	-4.18821	0
0.9487	-25.8545	7.59333	-98.7597	-4.18821	0
0.9493	-24.6348	3.92628	-96.3175	-1.13495	0
0.9500	-16.0973	1.18275	-72.5145	1.30766	0
0.9507	-8.15449	1.18275	-59.6941	1.91831	0
0.9513	-2.35865	0.264632	-51.4535	2.22055	0
0.9520	3.73957	-0.955917	-39.2474	3.44186	0
0.9527	4.05204	0.264632	-28.5695	4.05251	0
0.9533	-4.49555	-0.648079	-19.7195	4.97157	0
0.9540	-13.3455	-4.00729	-18.8006	8.02484	0
0.9547	-11.2086	-4.92	-16.668	10.7697	0
0.9553	-3.88069	-5.22784	0.422596	10.7697	0
0.9560	-0.524145	-7.05867	22.0929	11.991	0
0.9567	4.65683	-8.27921	41.9255	15.6487	0
0.9573	12.2872	-7.66894	59.9349	16.2594	0
0.9580	8.01337	-7.97138	58.4067	14.4336	0
0.9587	-4.79794	-7.97138	50.1661	15.6487	0
0.9593	-5.41281	-7.05867	56.2691	17.1785	0
0.9600	5.87647	-8.58165	43.4537	18.702	0
0.9607	14.1217	-10.4125	-1.40538	21.1446	0
0.9613	16.2586	-10.4125	-29.1788	20.534	0
0.9620	20.5324	-9.8022	-19.4148	18.3998	0
0.9627	30.9044	-8.88949	7.74923	22.0575	0
0.9633	40.0568	-7.97138	37.9599	25.1108	0
0.9640	43.1109	-7.97138	52.3036	22.6682	0
0.9647	50.4389	-7.66894	57.4927	22.6682	0
0.9653	63.5627	-7.97138	81.2957	25.7214	0
0.9660	67.2216	-12.5511	108.76	25.7214	0
0.9667	60.8109	-16.2128	119.442	26.6405	0
0.9673	56.8395	-14.6844	136.228	29.996	0
0.9680	58.0692	-11.633	144.469	29.0769	0
0.9687	58.9764	-11.633	95.6394	28.164	0
0.9693	52.8782	-12.5511	6.22101	30.9089	0
0.9700	30.602	-13.4639	-65.4926	31.8279	0
0.9707	1.30028	-12.8536	-95.7082	29.0769	0
0.9713	-9.37413	-10.4125	-78.9223	27.245	0
0.9720	2.21754	-10.7203	-31.3163	25.7214	0
0.9727	11.3699	-13.4639	1.3415	25.4192	0
0.9733	4.35444	-14.6844	-2.9336	26.6405	0
0.9740	-10.9063	-13.7717	-24.599	26.6405	0
0.9747	-26.1669	-13.4639	-42.9132	27.245	0
0.9753	-32.5676	-13.1614	-46.8787	29.3853	0
0.9760	-22.8104	-11.9409	-31.3163	29.996	0
0.9767	-9.6866	-12.5511	-18.4959	28.4663	0
0.9773	-10.2914	-14.382	-27.3459	28.164	0
0.9780	-13.9604	-15.2947	-31.3163	28.164	0
0.9787	-9.07174	-13.1614	-12.0882	27.245	0
0.9793	-3.88069	-11.3306	0.422596	25.7214	0
0.9800	2.8324	-11.3306	-2.01962	24.5001	0
0.9807	16.561	-12.8536	9.88678	22.9766	0
0.9813	26.933	-14.382	19.9554	22.9766	0
0.9820	24.1913	-14.0741	-2.01962	25.1108	0
0.9827	10.7651	-13.1614	-33.1443	26.0298	0
0.9833	-6.93484	-14.382	-45.0458	24.8085	0
0.9840	-20.0586	-17.4333	-41.6896	22.3659	0
0.9847	-22.8104	-19.8744	-27.3459	19.3127	0
0.9853	-21.8931	-21.7053	-12.0882	19.0104	0
0.9860	-22.8104	-23.5361	-13.3069	21.4469	0
0.9867	-20.6735	-23.2337	-22.1568	21.7553	0
0.9873	-18.839	-21.7053	-22.771	19.9233	0
0.9880	-20.6735	-18.9617	-17.2773	19.9233	0
0.9887	-18.839	-17.1309	-5.98514	19.9233	0
0.9893	-15.7848	-18.6539	8.66322	19.0104	0
0.9900	-20.6735	-20.7925	16.2945	18.0914	0
0.9907	-23.7176	-20.7925	14.4616	18.0914	0
0.9913	-21.8931	-23.5361	5.30702	18.0914	0
0.9920	-33.4848	-27.5056	-9.95066	16.87	0
0.9927	-34.4021	-26.8953	-18.4959	13.5145	0
0.9933	15.9461	-25.3669	-13.0022	11.991	0
0.9940	75.7692	-26.285	-2.9336	13.5145	0
0.9947	80.9502	-26.5875	8.05389	13.823	0
0.9953	53.483	-27.1977	17.2085	12.9039	0
0.9960	39.7544	-30.5569	17.8178	12.9039	0
0.9967	33.3437	-31.7775	12.3241	11.6826	0
0.9973	22.3568	-29.6388	15.3756	9.23997	0
0.9980	12.2872	-29.6388	25.4491	9.23997	0
0.9987	4.65683	-30.5569	27.2771	10.4613	0
0.9993	1.30028	-29.0286	17.2085	9.23997	0
1.0000	0.383029	-26.5875	8.05389	7.41419	0
1.0007	-10.2914	-26.8953	7.13991	7.71643	0
1.0013	-24.3324	-29.9467	9.5772	8.32708	0
1.0020	-21.5807	-30.8594	13.243	7.71643	0
1.0027	-10.2914	-27.808	14.157	6.19288	0
1.0033	-8.76935	-27.1977	5.61168	4.97157	0
1.0040	-8.46696	-30.8594	-0.491391	4.36092	0
1.0047	-0.524145	-30.8594	8.96788	5.27382	0
1.0053	1.30028	-27.808	18.1225	6.80353	0
1.0060	-3.5783	-28.4183	19.0414	4.97157	0
1.0067	1.60267	-29.3364	26.9724	2.52896	0
1.0073	15.0389	-26.8953	40.0975	3.44186	0
1.0080	20.5324	-25.3669	40.0975	3.13962	0
1.0087	18.083	-26.8953	29.11	1.61607	0
1.0093	20.2199	-27.1977	23.6162	1.61607	0
1.0100	28.7675	-26.285	29.11	1.61607	0
1.0107	28.4651	-27.1977	31.2475	0.697007	0
1.0113	13.2044	-27.1977	24.8398	2.52896	0
1.0120	0.383029	-24.4542	23.3116	3.13962	0
1.0127	-1.4414	-19.8744	19.9554	1.30766	0
1.0133	1.60267	-19.8744	-1.71004	0.697007	0
1.0140	13.5068	-23.8439	-21.8521	0.394765	0
1.0147	32.124	-24.7566	-27.9552	-1.13495	0
1.0153	37.0127	-21.4028	-35.8912	-1.43719	0
1.0160	26.933	-17.1309	-31.3163	-0.215887	0
1.0167	20.5324	-14.9922	-2.01962	-1.13495	0
1.0173	20.5324	-14.9922	14.4616	-2.35626	0
1.0180	19.6151	-15.2947	8.05389	-2.04784	0
1.0187	13.2044	-15.2947	2.86481	-1.7456	0
1.0193	-1.4414	-13.4639	-9.646	-2.04784	0
1.0200	-17.9217	-11.0228	-30.0928	-2.96691	0
1.0207	-26.4693	-10.7203	-30.7021	-4.7927	0
1.0213	-29.5235	-11.633	-18.8006	-4.7927	0
1.0220	-32.5676	-11.0228	-11.4789	-2.96691	0
1.0227	-32.5676	-10.4125	0.117934	-4.49045	0
1.0233	-27.3866	-7.97138	11.1054	-6.32241	0
1.0240	-23.1128	-3.39702	16.5992	-4.49045	0
1.0247	-24.6348	-2.4789	26.3631	-2.96691	0
1.0253	-30.1283	-2.78674	33.0755	-4.49045	0
1.0260	-34.0997	0.57247	29.11	-6.62465	0
1.0267	-33.1824	1.18275	28.196	-8.45661	0
1.0273	-24.03	-0.955917	28.196	-9.37568	0
1.0280	-2.97352	1.48518	24.5351	-6.62465	0
1.0287	25.1086	4.84439	27.2771	-4.18821	0
1.0293	50.4389	5.15223	35.5177	-5.71176	0
1.0300	61.1133	5.76251	46.2006	-6.32241	0
1.0307	56.2347	6.67522	54.7458	-3.57756	0
1.0313	44.633	8.50604	35.8224	-1.43719	0
1.0320	30.9044	9.72659	0.727258	-3.57756	0
1.0327	12.2872	5.76251	-1.10072	-6.62465	0
1.0333	-3.88069	3.01357	21.174	-4.7927	0
1.0340	-7.24731	9.42416	21.7883	-2.04784	0
1.0347	0.997892	13.6961	15.6852	-4.18821	0
1.0353	11.6824	11.8653	33.9944	-6.62465	0
1.0360	17.1758	12.4755	55.9645	-4.18821	0
1.0367	10.7651	14.9166	56.2691	-2.04784	0
1.0373	-1.13901	14.3064	41.0115	-3.8798	0
1.0380	-5.11041	14.9166	33.6897	-5.71176	0
1.0387	-5.41281	17.3577	41.3161	-6.62465	0
1.0393	-14.5652	19.1886	36.7413	-4.7927	0
1.0400	-25.2497	20.7115	1.64616	-2.04784	0
1.0407	-28.3038	19.491	-30.3974	-2.96691	0
1.0413	-27.689	19.1886	-38.9427	-3.57756	0
1.0420	-24.6348	24.3732	-55.424	-2.6585	0
1.0427	-20.361	26.5119	-89.9098	-2.96691	0
1.0433	-18.5366	23.1526	-103.639	-4.49045	0
1.0440	-18.2241	23.1526	-73.4285	-6.014	0
1.0447	-18.839	24.0708	-28.5695	-8.15437	0
1.0453	-19.4538	20.7115	-4.76158	-7.23531	0
1.0460	-13.3455	21.9321	2.56015	-4.7927	0
1.0467	-6.93484	24.9835	9.5772	-6.93306	0
1.0473	-12.4283	24.0708	6.22101	-9.37568	0
1.0480	-22.1955	25.9016	-17.582	-7.23531	0
1.0487	-23.7176	31.3941	-47.7927	-5.40335	0
1.0493	-19.7562	32.0043	-71.9003	-7.23531	0
1.0500	-13.9604	29.2608	-87.7722	-7.54372	0
1.0507	-10.6039	30.7838	-95.4035	-6.014	0
1.0513	-10.6039	32.0043	-100.892	-5.71176	0
1.0520	-1.4414	29.5632	-96.3175	-4.49045	0
1.0527	15.6437	29.5632	-70.377	-4.7927	0
1.0533	22.3568	32.0043	-43.2178	-7.54372	0
1.0540	15.9461	32.9224	-33.1443	-8.15437	0
1.0547	8.93063	31.0916	-25.2083	-4.7927	0
1.0553	2.21754	30.4813	-21.2428	-5.40335	0
1.0560	-5.7152	32.9224	-27.9552	-8.76502	0
1.0567	-11.511	35.0557	-27.6506	-9.37568	0
1.0573	-11.511	33.2249	-20.3288	-9.98633	0
1.0580	-3.27591	29.2608	-21.2428	-11.2015	0
1.0587	5.87647	27.1221	-21.2428	-10.2886	0
1.0593	4.9693	28.953	-12.6975	-9.98633	0
1.0600	0.997892	31.3941	-3.84759	-10.5908	0
1.0607	3.73957	31.7019	3.16947	-9.98633	0
1.0613	9.54549	31.0916	6.22101	-8.15437	0
1.0620	19.6151	30.4813	5.00236	-6.014	0
1.0627	37.0127	29.5632	7.13991	-5.71176	0
1.0633	46.7699	28.6505	5.91634	-6.62465	0
1.0640	44.9454	30.1735	1.64616	-6.014	0
1.0647	47.0823	30.1735	8.96788	-4.7927	0
1.0653	52.2633	27.7324	8.96788	-5.10111	0
1.0660	47.9895	27.43	-13.0022	-2.96691	0
1.0667	37.0127	30.1735	-34.6725	1.91831	0
1.0673	25.1086	30.4813	-42.2989	1.91831	0
1.0680	16.2586	27.43	-29.4834	-0.215887	0
1.0687	16.8634	24.9835	11.1054	1.61607	0
1.0693	23.2741	22.8502	43.149	2.83121	0
1.0700	26.6306	20.4091	39.1835	4.05251	0
1.0707	16.8634	20.4091	32.4662	6.80353	0
1.0713	-7.24731	21.9321	35.2131	8.02484	0
1.0720	-26.1669	22.5424	27.5867	8.62932	0
1.0727	-27.9914	23.1526	18.7367	11.6826	0
1.0733	-29.211	22.8502	18.4272	13.2123	0
1.0740	-29.5235	22.2399	22.3976	13.2123	0
1.0747	-15.7848	22.2399	30.9429	15.0381	0
1.0753	-3.5783	21.6297	37.0459	16.2594	0
1.0760	-3.5783	20.1013	45.5912	15.3465	0
1.0767	1.30028	20.4091	69.0895	16.87	0
1.0773	7.71098	20.4091	73.6644	20.534	0
1.0780	-1.4414	18.5783	37.3506	22.3659	0
1.0787	-17.3169	19.1886	7.44457	22.6682	0
1.0793	-25.2497	20.7115	2.56015	24.5001	0
1.0800	-24.03	17.6602	-9.646	25.1108	0
1.0807	-20.361	13.9985	-20.3288	23.2788	0
1.0813	-25.2497	13.0858	-12.0882	22.0575	0
1.0820	-33.7973	12.1677	-3.84759	22.6682	0
1.0827	-27.0741	11.255	0.422596	22.9766	0
1.0833	-8.46696	10.3369	14.4616	23.2788	0
1.0840	3.13479	7.59333	23.6162	22.9766	0
1.0847	10.7651	6.67522	12.3241	20.8362	0
1.0853	22.3568	9.11632	-2.01962	18.3998	0
1.0860	37.9199	9.42416	16.9038	19.0104	0
1.0867	61.1133	6.98306	73.0551	19.0104	0
1.0873	80.6478	6.98306	113.949	16.2594	0
1.0880	74.5496	8.20361	108.15	15.9572	0
1.0887	55.3175	6.67522	95.944	16.2594	0
1.0893	44.9454	4.84439	94.7254	15.3465	0
1.0900	29.3824	3.31601	69.3942	15.0381	0
1.0907	-1.4414	3.01357	25.4491	16.2594	0
1.0913	-31.6604	3.01357	-5.68048	14.4336	0
1.0920	-52.4044	3.01357	-28.5695	13.5145	0
1.0927	-62.4841	1.48518	-48.7116	14.7358	0
1.0933	-65.5282	1.18275	-55.1193	14.7358	0
1.0940	-68.8848	2.09546	-65.1879	15.3465	0
1.0947	-62.7865	1.48518	-87.1629	16.2594	0
1.0953	-52.7169	0.264632	-100.588	14.4336	0
1.0960	-62.7865	0.264632	-99.369	12.9039	0
1.0967	-65.2258	0.874907	-94.7893	13.2123	0
1.0973	-27.0741	1.18275	-88.3815	11.3803	0
1.0980	6.49134	1.48518	-77.0894	8.93773	0
1.0987	-1.13901	3.01357	-59.6941	9.54838	0
1.0993	-18.839	3.62384	-45.0458	9.85063	0
1.1000	-31.3479	2.40329	-41.6896	7.10577	0
1.1007	-46.3062	2.40329	-42.2989	4.97157	0
1.1013	-48.7455	3.92628	-41.9943	5.27382	0
1.1020	-40.5104	5.45467	-44.1318	5.88447	0
1.1027	-33.4848	6.37278	-43.2178	4.66316	0
1.1033	-20.0586	7.28549	-37.7241	1.61607	0
1.1040	-3.27591	6.67522	-34.9772	-2.04784	0
1.1047	9.54549	5.76251	-27.6506	-2.96691	0
1.1053	29.3824	4.53656	-10.56	-2.96691	0
1.1060	46.7699	3.92628	8.96788	-5.71176	0
1.1067	41.5889	3.92628	28.5007	-7.54372	0
1.1073	25.7133	4.84439	37.0459	-6.93306	0
1.1080	6.79373	5.15223	24.2256	-8.45661	0
1.1087	-16.7021	5.76251	8.05389	-11.2015	0
1.1093	-27.0741	5.15223	7.13991	-13.0334	0
1.1100	-22.1955	3.62384	9.88678	-15.476	0
1.1107	-24.6348	3.92628	6.52567	-15.7844	0
1.1113	-31.6604	5.15223	3.77879	-13.6441	0
1.1120	-25.5521	5.76251	6.22101	-15.7844	0
1.1127	-11.511	6.37278	9.88678	-20.9719	0
1.1133	0.997892	5.15223	8.96788	-21.5826	0
1.1140	11.3699	3.92628	8.05389	-19.4422	0
1.1147	15.6437	6.67522	17.2085	-18.8315	0
1.1153	11.3699	9.42416	29.7193	-20.9719	0
1.1160	6.18894	8.50604	27.5867	-23.1061	0
1.1167	2.8324	7.28549	19.9554	-23.4083	0
1.1173	2.21754	6.06494	18.1225	-21.8848	0
1.1180	10.4627	5.15223	13.5476	-21.2741	0
1.1187	22.9717	6.67522	8.96788	-21.2741	0
1.1193	32.124	8.50604	17.8178	-19.1399	0
1.1200	41.2764	6.67522	23.3116	-16.3951	0
1.1207	47.0823	5.15223	8.05389	-16.3951	0
1.1213	33.9586	4.84439	-6.2898	-17.6102	0
1.1220	11.3699	4.84439	-2.01962	-18.2209	0
1.1227	7.09612	6.98306	13.243	-16.9996	0
1.1233	16.8634	7.28549	32.1615	-15.7844	0
1.1240	14.4241	3.92628	42.8444	-15.7844	0
1.1247	-0.524145	2.70573	29.11	-15.7844	0
1.1253	-11.511	3.92628	3.47413	-13.3418	0
1.1260	-16.3997	3.01357	-9.03668	-10.2886	0
1.1267	-16.0973	4.53656	-2.01962	-10.2886	0
1.1273	-9.6866	8.50604	6.22101	-13.9525	0
1.1280	-0.524145	6.37278	4.39303	-16.3951	0
1.1287	7.40859	1.18275	10.4961	-15.476	0
1.1293	11.9848	1.48518	28.196	-12.7312	0
1.1300	7.71098	1.79302	26.3631	-13.0334	0
1.1307	-6.93484	-1.56619	-3.54293	-15.7844	0
1.1313	-19.4538	-2.4789	-25.8226	-15.476	0
1.1320	-17.3169	-1.25835	-19.7195	-14.2547	0
1.1327	-4.19316	-2.4789	5.61168	-17.9186	0
1.1333	9.84788	-3.39702	28.196	-19.1399	0
1.1340	17.4782	-4.30973	28.8053	-14.2547	0
1.1347	10.7651	-6.14055	21.174	-14.2547	0
1.1353	-7.54971	-5.22784	24.8398	-18.5293	0
1.1360	-20.361	-3.08918	30.024	-17.6102	0
1.1367	-19.7562	-5.22784	34.6037	-15.476	0
1.1373	-16.0973	-7.97138	44.9819	-16.6973	0
1.1380	-14.5652	-6.75083	48.3381	-16.9996	0
1.1387	-15.7848	-5.53028	41.9255	-15.1738	0
1.1393	-19.4538	-5.83812	40.0975	-16.6973	0
1.1400	-18.5366	-6.14055	35.8224	-19.7506	0
1.1407	-9.6866	-7.97138	25.7538	-19.4422	0
1.1413	-2.35865	-10.7203	21.174	-18.5293	0
1.1420	2.21754	-11.633	15.6852	-20.6635	0
1.1427	10.4627	-14.0741	2.56015	-22.1932	0
1.1433	11.9848	-18.9617	-4.15225	-20.3613	0
1.1440	-0.524145	-18.6539	-6.59446	-21.2741	0
1.1447	-14.2628	-13.7717	-22.1568	-25.851	0
1.1453	-22.1955	-14.9922	-43.8271	-27.0723	0
1.1460	-31.6604	-17.4333	-52.6771	-26.77	0
1.1467	-40.5104	-13.4639	-50.5395	-29.5149	0
1.1473	-35.6217	-11.3306	-41.6896	-30.1255	0
1.1480	-19.4538	-15.2947	-27.6506	-27.6829	0
1.1487	-5.11041	-17.7412	-21.2428	-28.9042	0
1.1493	1.30028	-18.6539	-24.2944	-29.8171	0
1.1500	6.18894	-19.8744	-20.0242	-27.6829	0
1.1507	15.0389	-15.905	-14.2258	-28.602	0
1.1513	24.1913	-13.4639	-15.7491	-28.602	0
1.1520	29.6848	-18.0436	-6.2898	-25.5487	0
1.1527	30.2895	-19.572	12.9383	-26.4616	0
1.1533	21.4396	-17.4333	19.0414	-29.8171	0
1.1540	5.27169	-20.7925	19.0414	-27.9913	0
1.1547	-7.54971	-22.3155	20.26	-25.5487	0
1.1553	-16.3997	-17.4333	6.52567	-24.6297	0
1.1560	-28.9086	-16.5206	-11.7835	-22.1932	0
1.1567	-39.2907	-18.9617	-12.0882	-20.9719	0
1.1573	-36.2366	-18.0436	-5.37581	-21.5826	0
1.1580	-23.4152	-18.3514	-1.10072	-17.9186	0
1.1587	-10.2914	-20.7925	14.7663	-15.7844	0
1.1593	-3.5783	-20.7925	33.6897	-20.0528	0
1.1600	-5.7152	-20.7925	33.0755	-20.6635	0
1.1607	-6.93484	-21.4028	26.3631	-15.7844	0
1.1613	-3.27591	-19.572	30.9429	-14.5631	0
1.1620	-13.3455	-19.572	30.3335	-15.1738	0
1.1627	-37.7586	-21.095	22.0929	-12.7312	0
1.1633	-49.0479	-19.8744	22.0929	-10.5908	0
1.1640	-46.3062	-18.9617	15.9899	-12.1205	0
1.1647	-46.3062	-20.7925	-10.2553	-13.9525	0
1.1653	-40.8128	-22.3155	-31.0068	-13.3418	0
1.1660	-25.8545	-20.7925	-31.0068	-10.2886	0
1.1667	-18.2241	-20.1823	-17.8866	-8.45661	0
1.1673	-17.3169	-22.6234	4.08837	-8.76502	0
1.1680	-8.76935	-24.7566	23.6162	-8.45661	0
1.1687	3.13479	-23.5361	25.4491	-8.45661	0
1.1693	11.3699	-22.6234	17.8178	-8.45661	0
1.1700	17.7806	-24.7566	11.7148	-5.71176	0
1.1707	23.5765	-25.0645	10.1914	-3.26915	0
1.1713	27.5479	-22.0131	18.1225	-3.26915	0
1.1720	32.4264	-21.7053	30.9429	-2.04784	0
1.1727	43.7258	-22.3155	37.0459	-1.13495	0
1.1733	50.1264	-20.7925	31.8569	-1.7456	0
1.1740	35.4806	-18.6539	13.243	0.394765	0
1.1747	9.84788	-17.1309	-18.1913	2.83121	0
1.1753	-10.2914	-14.9922	-46.8787	1.61607	0
1.1760	-30.7431	-14.0741	-63.3599	1.61607	0
1.1767	-49.3604	-12.8536	-70.0723	3.44186	0
1.1773	-50.2675	-10.11	-65.4926	4.36092	0
1.1780	-35.0169	-8.58165	-50.5395	6.80353	0
1.1787	-17.9217	-5.22784	-31.3163	8.62932	0
1.1793	-8.46696	2.09546	-14.5304	7.10577	0
1.1800	-6.01759	6.06494	-7.81803	8.02484	0
1.1807	-1.4414	7.59333	-9.95066	12.2932	0
1.1813	4.05204	11.255	-12.0882	13.823	0
1.1820	1.60267	13.9985	-14.8351	15.3465	0
1.1827	-1.13901	15.8293	-13.9211	19.0104	0
1.1833	-0.524145	18.8807	-2.9336	21.4469	0
1.1840	-7.54971	20.7115	-2.01962	23.5872	0
1.1847	-20.6735	20.4091	-19.4148	26.9427	0
1.1853	-31.3479	20.4091	-24.599	28.7747	0
1.1860	-24.9473	19.1886	-5.68048	32.1302	0
1.1867	18.083	17.6602	8.05389	39.458	0
1.1873	70.8805	20.7115	3.47413	44.6455	0
1.1880	77.9061	21.6297	-6.59446	45.5584	0
1.1887	47.0823	17.6602	-10.56	48.9139	0
1.1893	29.6848	15.5269	-4.45691	55.9333	0
1.1900	36.0955	16.1372	1.03192	59.8995	0
1.1907	40.974	15.2191	-6.59446	60.5101	0
1.1913	33.0413	13.6961	-23.0757	63.8718	0
1.1920	23.2741	12.1677	-32.2303	68.1402	0
1.1927	25.411	9.72659	-14.8351	71.1934	0
1.1933	31.2068	8.20361	21.4787	75.7703	0
1.1940	24.7961	6.37278	40.7068	77.6022	0
1.1947	10.7651	2.09546	40.7068	75.468	0
1.1953	0.383029	-0.955917	54.7458	76.9916	0
1.1960	-6.01759	-0.0378046	78.5488	81.2661	0
1.1967	-5.11041	0.264632	89.5363	80.3471	0
1.1973	0.6955	-1.56619	95.03	78.2129	0
1.1980	5.87647	-2.4789	101.742	79.7364	0
1.1987	15.9461	-2.17647	108.15	79.1258	0
1.1993	33.3437	-1.25835	111.811	74.8574	0
1.2000	42.5062	-1.25835	92.2832	73.0254	0
1.2007	37.9199	-2.78674	49.5568	72.717	0
1.2013	29.6848	-3.69945	12.9383	70.2806	0
1.2020	16.2586	-2.4789	-26.4319	68.4486	0
1.2027	-2.35865	-4.30973	-78.6176	68.4486	0
1.2033	-16.7021	-6.14055	-108.828	65.0869	0
1.2040	-26.7717	-4.92	-116.46	60.5101	0
1.2047	-27.9914	-3.69945	-122.563	57.1546	0
1.2053	-9.07174	-4.30973	-101.811	53.4907	0
1.2060	13.2044	-2.78674	-59.6941	51.0542	0
1.2067	15.3413	-1.25835	-49.9302	51.0542	0
1.2073	9.23302	-0.955917	-67.6301	46.4713	0
1.2080	1.91515	0.874907	-72.2099	40.9816	0
1.2087	-16.3997	3.31601	-69.7677	41.2838	0
1.2093	-30.7431	3.01357	-69.1583	38.539	0
1.2100	-27.0741	3.01357	-62.1364	30.2982	0
1.2107	-21.5807	6.06494	-54.2004	27.245	0
1.2113	-19.1414	9.42416	-50.5395	26.9427	0
1.2120	-8.15449	9.42416	-46.8787	21.4469	0
1.2127	2.51993	7.59333	-44.7411	17.1785	0
1.2133	4.9693	7.59333	-35.5865	15.6487	0
1.2140	8.93063	7.89577	-15.1397	11.6826	0
1.2147	11.9848	9.11632	-0.186728	8.93773	0
1.2153	7.09612	10.9471	3.47413	7.71643	0
1.2160	6.18894	9.72659	5.30702	1.61607	0
1.2167	15.9461	7.59333	7.74923	-2.04784	0
1.2173	24.7961	9.42416	9.88678	-0.215887	0
1.2180	20.5324	11.255	13.5476	-1.13495	0
1.2187	2.8324	11.5574	14.157	-6.62465	0
1.2193	-15.18	13.3882	11.4101	-9.06726	0
1.2200	-16.7021	14.3064	13.5476	-9.37568	0
1.2207	-9.6866	13.0858	18.1225	-12.1205	0
1.2213	-12.7307	13.0858	12.3241	-14.5631	0
1.2220	-18.839	13.0858	-1.10072	-15.7844	0
1.2227	-9.989	12.1677	-0.186728	-16.9996	0
1.2233	6.49134	14.9166	17.5132	-18.8315	0
1.2240	8.93063	16.7475	25.1445	-23.1061	0
1.2247	-1.4414	12.1677	11.7148	-26.1594	0
1.2253	-3.27591	8.50604	-8.42735	-25.851	0
1.2260	4.05204	8.50604	-33.449	-25.851	0
1.2267	4.65683	8.50604	-63.9692	-29.5149	0
1.2273	5.87647	7.59333	-73.1238	-32.5681	0
1.2280	16.2586	8.20361	-46.8787	-33.481	0
1.2287	19.3127	8.50604	-13.6164	-34.0917	0
1.2293	17.1758	6.98306	-1.10072	-35.0107	0
1.2300	26.933	5.76251	-2.01962	-37.1449	0
1.2307	39.452	5.15223	6.22101	-39.2791	0
1.2313	45.2478	4.84439	26.9724	-41.4195	0
1.2320	46.1651	3.92628	40.7068	-42.024	0
1.2327	34.2609	2.09546	39.7928	-41.4195	0
1.2333	8.62823	1.18275	42.8444	-43.2453	0
1.2340	-14.8676	1.48518	52.3036	-44.775	0
1.2347	-32.5676	1.48518	46.8099	-43.856	0
1.2353	-42.9497	0.264632	31.2475	-45.0773	0
1.2360	-43.5544	-2.4789	23.9209	-48.4328	0
1.2367	-44.7741	-3.69945	18.4272	-47.5199	0
1.2373	-44.4717	-2.4789	14.157	-46.9092	0
1.2380	-32.5676	-0.345642	26.6678	-48.7412	0
1.2387	-18.839	-1.86863	48.3381	-48.4328	0
1.2393	-11.511	-3.39702	55.6598	-47.8283	0
1.2400	-5.7152	-0.955917	46.8099	-52.0967	0
1.2407	-4.49555	-0.0378046	34.6037	-54.5393	0
1.2413	-5.41281	-1.25835	22.3976	-54.237	0
1.2420	-1.13901	0.264632	8.66322	-53.9286	0
1.2427	3.13479	1.18275	2.86481	-51.1838	0
1.2433	4.05204	-2.4789	14.4616	-49.6541	0
1.2440	7.40859	-4.92	29.11	-51.486	0
1.2447	10.1503	-4.92	30.6382	-51.7944	0
1.2453	5.27169	-3.69945	23.6162	-49.6541	0
1.2460	-4.19316	-2.17647	8.35856	-48.7412	0
1.2467	-11.511	-2.17647	-16.3584	-46.9092	0
1.2473	-11.511	-2.4789	-35.5865	-46.607	0
1.2480	-0.221754	-1.86863	-41.3849	-48.7412	0
1.2487	21.752	-3.39702	-33.1443	-47.2176	0
1.2493	45.8627	-7.05867	-7.20379	-44.4666	0
1.2500	61.7282	-9.19193	16.2945	-44.775	0
1.2507	57.4544	-9.8022	16.5992	-43.2453	0
1.2513	31.2068	-8.88949	5.91634	-41.4195	0
1.2520	3.43718	-8.88949	-0.186728	-43.2453	0
1.2527	-11.2086	-10.11	0.727258	-42.9431	0
1.2533	-24.6348	-11.0228	-2.01962	-38.9769	0
1.2540	-37.4562	-11.633	-21.5475	-40.1982	0
1.2547	-35.6217	-14.382	-38.6381	-41.4195	0
1.2553	-27.9914	-14.382	-20.3288	-37.1449	0
1.2560	-30.4407	-11.9409	7.44457	-34.7023	0
1.2567	-41.1152	-10.7203	10.8008	-36.5343	0
1.2573	-43.5544	-9.8022	12.9383	-35.313	0
1.2580	-6.93484	-7.97138	29.11	-31.9575	0
1.2587	59.8937	-6.75083	36.4366	-30.4278	0
1.2593	88.5805	-7.97138	33.3851	-30.4278	0
1.2600	58.9764	-10.7203	30.3335	-29.5149	0
1.2607	26.0258	-11.9409	19.9554	-28.9042	0
1.2613	6.79373	-13.1614	4.39303	-28.9042	0
1.2620	-12.7307	-16.5206	-7.50845	-27.3807	0
1.2627	-16.0973	-18.9617	-14.8351	-24.6297	0
1.2633	-4.49555	-15.905	-13.3069	-23.7168	0
1.2640	0.383029	-14.9922	-0.796053	-23.7168	0
1.2647	9.23302	-18.9617	10.8008	-22.4955	0
1.2653	20.8348	-20.4847	17.8178	-22.4955	0
1.2660	13.8193	-18.9617	29.11	-22.1932	0
1.2667	2.8324	-18.6539	35.5177	-18.5293	0
1.2673	10.4627	-20.1823	29.4146	-16.3951	0
1.2680	19.9175	-21.7053	24.2256	-16.6973	0
1.2687	14.1217	-22.6234	23.6162	-14.8654	0
1.2693	-0.221754	-22.3155	19.9554	-12.4228	0
1.2700	-13.3455	-19.8744	18.1225	-14.5631	0
1.2707	-17.3169	-16.8231	21.4787	-15.7844	0
1.2713	-8.46696	-14.6844	26.3631	-13.0334	0
1.2720	5.27169	-17.1309	33.6897	-10.8992	0
1.2727	10.4627	-21.095	31.5522	-12.1205	0
1.2733	7.09612	-20.7925	7.74923	-12.7312	0
1.2740	6.18894	-18.9617	-14.8351	-12.1205	0
1.2747	8.93063	-19.2642	-13.0022	-10.8992	0
1.2753	4.9693	-19.572	1.95082	-9.67792	0
1.2760	-2.05626	-18.0436	16.9038	-9.37568	0
1.2767	-1.13901	-15.905	26.3631	-8.15437	0
1.2773	1.30028	-14.6844	18.4272	-5.71176	0
1.2780	-5.11041	-13.7717	-1.40538	-5.40335	0
1.2787	-20.0586	-11.3306	-18.8006	-6.014	0
1.2793	-39.8955	-9.19193	-36.8052	-3.57756	0
1.2800	-50.8824	-9.19193	-39.8616	-0.82654	0
1.2807	-45.389	-8.58165	-14.8351	-1.13495	0
1.2813	-38.6759	-6.75083	3.47413	-0.215887	0
1.2820	-38.9783	-4.61757	-5.37581	3.13962	0
1.2827	-37.4562	-1.56619	-12.6975	4.97157	0
1.2833	-32.5676	2.09546	-8.42735	4.66316	0
1.2840	-27.9914	2.70573	-9.34134	4.97157	0
1.2847	-21.2783	2.40329	-11.4789	6.49512	0
1.2853	-12.4283	3.62384	-11.7835	8.93773	0
1.2860	0.383029	4.84439	-9.34134	11.0719	0
1.2867	23.2741	6.67522	4.39303	12.6016	0
1.2873	44.633	7.89577	15.3756	14.4336	0
1.2880	51.6585	8.81388	6.22101	15.6487	0
1.2887	48.9068	11.255	0.727258	15.9572	0
1.2893	43.1109	12.1677	7.44457	15.6487	0
1.2900	30.602	10.9471	3.47413	17.1785	0
1.2907	13.8193	13.0858	-7.20379	21.4469	0
1.2913	5.57408	18.2704	-9.34134	24.1979	0
1.2920	6.79373	19.1886	-9.34134	23.8895	0
1.2927	5.87647	17.6602	-7.50845	24.5001	0
1.2933	3.43718	17.6602	0.727258	25.7214	0
1.2940	4.05204	18.2704	1.64616	27.245	0
1.2947	-4.49555	19.1886	-7.81803	28.164	0
1.2953	-20.6735	20.4091	-13.6164	28.4663	0
1.2960	-22.8104	19.7988	-8.42735	28.164	0
1.2967	-12.7307	19.491	4.39303	29.0769	0
1.2973	-6.01759	20.7115	13.8523	30.2982	0
1.2980	5.27169	21.0194	20.8694	29.6876	0
1.2987	22.9717	21.0194	32.1615	29.0769	0
1.2993	29.9871	20.4091	41.0115	29.0769	0
1.3000	28.7675	17.6602	44.3677	29.996	0
1.3007	26.933	18.5783	54.7458	31.8279	0
1.3013	21.1372	19.7988	64.2051	31.8279	0
1.3020	21.1372	16.7475	67.5613	29.0769	0
1.3027	29.3824	14.9166	74.8879	28.164	0
1.3033	28.7675	17.0499	71.8364	29.6876	0
1.3040	23.5765	14.9166	52.913	30.9089	0
1.3047	23.5765	12.4755	41.9255	30.9089	0
1.3053	9.54549	15.8293	27.2771	28.7747	0
1.3060	-18.5366	16.1372	-1.10072	26.6405	0
1.3067	-27.0741	11.5574	-9.03668	28.4663	0
1.3073	-18.839	12.4755	-15.4444	30.9089	0
1.3080	-23.4152	13.9985	-61.8317	29.0769	0
1.3087	-33.1824	8.50604	-95.7082	27.245	0
1.3093	-30.1283	4.84439	-83.1924	27.8556	0
1.3100	-20.361	6.67522	-83.4971	27.5534	0
1.3107	-6.01759	7.28549	-100.892	26.3321	0
1.3113	17.1758	5.76251	-81.3645	26.3321	0
1.3120	37.6175	5.45467	-41.3849	27.245	0
1.3127	45.2478	4.53656	-23.3804	27.245	0
1.3133	47.0823	3.01357	-23.3804	27.245	0
1.3140	48.302	2.40329	-31.3163	26.6405	0
1.3147	41.2764	2.40329	-53.5911	25.4192	0
1.3153	27.8502	2.09546	-88.0769	25.4192	0
1.3160	16.8634	0.264632	-114.627	26.3321	0
1.3167	8.62823	-0.648079	-121.953	24.8085	0
1.3173	-2.97352	-1.25835	-115.236	22.9766	0
1.3180	-13.3455	-2.4789	-93.5706	23.5872	0
1.3187	-16.0973	-2.78674	-57.2519	24.8085	0
1.3193	-12.1259	-2.4789	-27.3459	22.6682	0
1.3200	-8.46696	-4.61757	-15.1397	19.0104	0
1.3207	-11.2086	-8.88949	-4.45691	17.7891	0
1.3213	-14.2628	-12.2433	10.8008	19.0104	0
1.3220	-5.7152	-12.8536	19.0414	19.0104	0
1.3227	6.79373	-10.4125	19.9554	18.0914	0
1.3233	4.65683	-7.97138	20.5647	18.702	0
1.3240	-4.79794	-9.8022	23.9209	19.3127	0
1.3247	-7.8521	-11.633	29.11	18.3998	0
1.3253	-9.6866	-11.0228	32.7708	15.9572	0
1.3260	-13.6479	-11.9409	29.7193	13.823	0
1.3267	-14.5652	-13.1614	16.2945	14.4336	0
1.3273	-12.1259	-10.11	2.56015	17.1785	0
1.3280	-11.2086	-7.97138	-2.01962	16.2594	0
1.3287	-12.7307	-12.2433	-13.9211	14.4336	0
1.3293	-20.6735	-15.905	-41.3849	16.87	0
1.3300	-35.9241	-11.9409	-60.613	17.7891	0
1.3307	-50.58	-6.14055	-56.9473	13.823	0
1.3313	-54.2389	-6.14055	-43.8271	11.6826	0
1.3320	-49.6628	-8.58165	-34.0632	12.2932	0
1.3327	-45.0866	-11.0228	-30.7021	11.3803	0
[truncated: 50,704 more rows]
