# Supplementary material for: Identification of Haptic Based Guiding Using Hard Reins
Source: PLoS One. 2015 Jul 22;10(7):e0132020. doi: 10.1371/journal.pone.0132020 (PMC4511788; doi:10.1371/journal.pone.0132020)
Supplement: S4 File — (ZIP) [file pone.0132020.s004.zip › EMGData2/Subject11/T19/t19.txt]

0.0000	1.64633	4.89667	2.46365	6.29913	0
0.0007	-1.09855	0.315507	3.98845	9.03388	0
0.0013	-5.98366	-2.72598	-1.19853	12.7058	0
0.0020	-9.03385	-3.34438	-2.11741	14.5341	0
0.0027	-12.087	-3.95015	0.632558	14.5341	0
0.0033	-13.3083	-5.78009	0.326267	13.9195	0
0.0040	-9.33917	-7.61003	4.29474	14.2268	0
0.0047	-5.98366	-7.91292	10.4006	12.7058	0
0.0053	-9.03385	-6.08298	7.95692	9.9557	0
0.0060	-11.7817	-4.25304	6.12583	10.263	0
0.0067	-10.8658	-4.25304	9.48171	11.4767	0
0.0073	-9.33917	-3.64726	10.0943	7.20559	0
0.0080	-8.1179	0.631014	9.78801	1.72074	0
0.0087	-6.89961	5.51506	11.3128	0.491639	0
0.0093	-6.28898	7.0295	9.17542	-1.95119	0
0.0100	-3.84642	10.0836	7.95692	-5.60776	0
0.0107	-1.70919	17.1005	8.5695	-5.91504	0
0.0113	-3.5411	21.6816	2.15736	-7.74332	0
0.0120	-5.98366	21.0759	-5.77958	-14.7645	0
0.0127	-4.45706	19.8517	-4.86071	-19.6502	0
0.0133	-1.09855	21.3788	-3.02962	-18.4211	0
0.0140	0.730371	22.9058	-3.94849	-17.2074	0
0.0147	1.03569	22.2874	-4.24813	-17.8219	0
0.0153	-0.490905	19.5488	-7.61067	-18.7284	0
0.0160	-1.40387	19.5488	-9.7414	-17.2074	0
0.0167	-0.185586	19.5488	-3.94849	-14.15	0
0.0173	1.03569	15.8889	0.93885	-12.9363	0
0.0180	-0.490905	12.2164	-0.585949	-12.9363	0
0.0187	-3.5411	10.3865	-2.11741	-11.108	0
0.0193	-2.93046	5.81795	-1.19853	-8.0506	0
0.0200	1.03569	0.315507	-0.585949	-5.60776	0
0.0207	0.119733	-2.42309	1.54477	-1.02937	0
0.0213	-2.62515	-4.25304	3.68215	4.14821	0
0.0220	-0.490905	-7.00426	3.07623	5.68458	0
0.0227	2.86761	-7.91292	3.37586	6.89832	0
0.0233	1.03569	-7.91292	4.29474	8.43469	0
0.0240	-2.93046	-7.91292	1.54477	6.59104	0
0.0247	-4.76238	-8.22843	-0.585949	4.14821	0
0.0253	-5.98366	-9.13709	0.93885	3.8563	0
0.0260	-5.37302	-9.13709	-1.19853	2.31992	0
0.0267	-1.40387	-7.91292	-6.6918	0.798914	0
0.0273	1.95165	-6.08298	-5.77958	1.10619	0
0.0280	0.730371	-3.64726	-1.19853	-1.33664	0
0.0287	-0.793231	-1.19893	-3.33591	-7.12877	0
0.0293	1.64633	1.23679	-6.99809	-9.57161	0
0.0300	1.34101	4.59378	-7.91031	-11.4153	0
0.0307	-1.70919	7.95078	-11.5725	-14.7645	0
0.0313	-1.40387	9.47783	-15.8472	-16.2856	0
0.0320	1.03569	10.3865	-13.4036	-16.9001	0
0.0327	-0.185586	11.9135	-10.0477	-20.2648	0
0.0333	-0.185586	13.4406	-12.7977	-21.1712	0
0.0340	2.25697	14.6648	-15.8472	-18.1292	0
0.0347	2.86761	15.8889	-14.3224	-17.5147	0
0.0353	3.47824	16.7976	-10.0477	-19.3429	0
0.0360	4.08888	16.1918	-3.02962	-19.3429	0
0.0367	2.25697	14.059	3.37586	-18.1292	0
0.0373	-1.70919	10.702	6.12583	-16.2856	0
0.0380	-3.23578	7.64789	7.65063	-12.9363	0
0.0387	-4.45706	3.6725	9.17542	-10.8007	0
0.0393	-8.1179	-1.51443	7.03804	-8.35787	0
0.0400	-10.5604	-6.39848	5.51324	-4.7013	0
0.0407	-8.1179	-10.3613	8.5695	-2.85765	0
0.0413	-5.67834	-12.4941	8.5695	-1.33664	0
0.0420	-5.98366	-13.1125	4.60103	3.24175	0
0.0427	-3.5411	-14.0211	6.12583	5.37731	0
0.0433	-0.793231	-17.3781	9.17542	5.37731	0
0.0440	-1.70919	-19.2081	6.73841	8.43469	0
0.0447	-2.31983	-16.154	3.07623	9.03388	0
0.0453	-0.793231	-14.0211	1.54477	6.29913	0
0.0460	-0.185586	-14.324	3.37586	7.82014	0
0.0467	0.730371	-12.4941	6.43212	9.03388	0
0.0473	1.03569	-7.61003	5.81954	3.54902	0
0.0480	-0.490905	-4.87143	2.15736	-1.33664	0
0.0487	1.34101	-3.04149	2.46365	-1.64392	0
0.0493	4.69952	0.933901	3.07623	-5.30049	0
0.0500	3.17292	4.2909	-0.585949	-10.4934	0
0.0507	3.17292	6.72661	-3.6422	-10.1862	0
0.0513	7.13908	10.3865	-3.02962	-9.57161	0
0.0520	8.66568	14.059	-0.585949	-13.2435	0
0.0527	8.36036	13.1377	1.54477	-15.0718	0
0.0533	9.88695	12.2164	1.85107	-13.8427	0
0.0540	9.88695	14.9677	-0.585949	-14.15	0
0.0547	8.97099	15.2705	-1.50482	-14.15	0
0.0553	9.88695	11.9135	1.85107	-12.3217	0
0.0560	10.4976	11.3078	4.29474	-12.0144	0
0.0567	8.36036	11.9135	0.326267	-11.108	0
0.0573	6.83376	8.25367	-4.86071	-6.83686	0
0.0580	7.74972	3.36962	-4.86071	-2.85765	0
0.0587	7.74972	2.15807	-3.94849	-0.722095	0
0.0593	4.08888	3.06673	-6.38551	1.72074	0
0.0600	1.03569	-0.593153	-6.38551	2.31992	0
0.0607	1.95165	-7.61003	-2.11741	3.54902	0
0.0613	3.78356	-10.967	2.15736	7.20559	0
0.0620	2.86761	-11.5854	4.90732	9.64842	0
0.0627	1.34101	-14.0211	7.03804	8.7266	0
0.0633	1.34101	-15.8511	7.95692	10.263	0
0.0640	-0.793231	-17.0752	7.95692	13.305	0
0.0647	-4.45706	-20.7351	5.81954	13.0131	0
0.0653	-4.45706	-19.8265	2.15736	11.784	0
0.0660	-3.23578	-16.154	0.632558	11.4767	0
0.0667	-5.67834	-17.0752	0.0199755	10.263	0
0.0673	-4.15174	-17.9839	-2.11741	7.82014	0
0.0680	1.03569	-12.797	-2.11741	6.89832	0
0.0687	-2.01451	-9.43997	-0.286316	5.37731	0
0.0693	-6.28898	-7.00426	-0.286316	0.491639	0
0.0700	1.64633	-1.51443	1.24514	-2.85765	0
0.0707	7.13908	2.76384	2.46365	-2.55038	0
0.0713	3.47824	6.72661	-3.02962	-4.39403	0
0.0720	3.47824	11.9135	-6.99809	-10.8007	0
0.0727	6.83376	11.0049	-3.33591	-13.2435	0
0.0733	7.4444	7.64789	1.85107	-11.108	0
0.0740	9.88695	8.25367	4.29474	-11.7072	0
0.0747	10.4976	8.55655	2.76994	-13.8427	0
0.0753	3.47824	8.87206	-0.585949	-13.8427	0
0.0760	0.119733	9.47783	-0.585949	-13.2435	0
0.0767	4.08888	3.98801	2.46365	-12.0144	0
0.0773	3.47824	-2.42309	0.632558	-9.26433	0
0.0780	-1.09855	-1.51443	-3.02962	-7.43605	0
0.0787	-0.185586	-0.593153	-2.72333	-5.91504	0
0.0793	1.95165	-4.55592	-0.286316	-2.25847	0
0.0800	1.95165	-9.13709	4.60103	1.72074	0
0.0807	3.47824	-11.5854	9.48171	5.37731	0
0.0813	2.25697	-11.8883	6.73841	8.12741	0
0.0820	-3.5411	-12.797	1.24514	7.51287	0
0.0827	-4.45706	-15.5482	3.68215	7.51287	0
0.0833	1.95165	-16.154	8.86913	9.64842	0
0.0840	3.17292	-16.154	6.73841	10.5702	0
0.0847	-4.76238	-20.1294	0.632558	10.263	0
0.0853	-9.03385	-20.1294	-0.286316	9.9557	0
0.0860	-3.5411	-16.154	4.90732	8.43469	0
0.0867	2.86761	-14.324	8.26321	6.29913	0
0.0873	3.78356	-12.1912	3.37586	5.37731	0
0.0880	0.730371	-8.53131	-2.11741	1.41346	0
0.0887	-0.185586	-7.61003	0.93885	-3.77948	0
0.0893	3.78356	-3.34438	4.90732	-4.7013	0
0.0900	6.83376	3.98801	0.93885	-5.30049	0
0.0907	4.69952	6.72661	-4.55442	-8.35787	0
0.0913	1.95165	7.95078	-6.6918	-11.4153	0
0.0920	0.425052	13.1377	-9.44176	-13.2435	0
0.0927	-1.09855	15.8889	-11.2729	-15.6864	0
0.0933	-2.01451	14.6648	-8.2166	-16.9001	0
0.0940	-0.793231	16.7976	-4.86071	-17.2074	0
0.0947	1.03569	17.416	-6.38551	-16.9001	0
0.0953	-0.490905	12.2164	-9.7414	-16.9001	0
0.0960	-2.62515	8.87206	-7.61067	-17.5147	0
0.0967	-1.09855	8.87206	-2.11741	-16.5928	0
0.0973	0.119733	5.51506	-2.11741	-13.5508	0
0.0980	-3.5411	0.315507	-6.38551	-9.57161	0
0.0987	-7.20194	-2.42309	-5.77958	-4.99321	0
0.0993	-7.20194	-5.17432	-4.24813	-0.722095	0
0.1000	-9.94981	-7.91292	-5.77958	-0.722095	0
0.1007	-11.4764	-8.8342	-5.167	-1.95119	0
0.1013	-6.59429	-10.3613	-2.11741	2.01265	0
0.1020	-5.0677	-12.4941	-0.585949	6.59104	0
0.1027	-7.20194	-12.4941	0.632558	5.99186	0
0.1033	-3.5411	-14.0211	3.37586	5.37731	0
0.1040	1.34101	-16.154	6.12583	7.51287	0
0.1047	-1.09855	-15.8511	6.43212	8.43469	0
0.1053	-5.67834	-14.0211	3.98845	8.7266	0
0.1060	-6.89961	-12.1912	3.07623	9.64842	0
0.1067	-5.37302	-8.8342	5.81954	7.82014	0
0.1073	-3.84642	-5.78009	4.29474	2.93447	0
0.1080	-3.84642	-3.95015	-1.19853	0.184365	0
0.1087	-4.76238	-2.42309	-2.11741	-0.414821	0
0.1093	-4.45706	0.933901	-1.19853	-3.16493	0
0.1100	-3.5411	5.81795	-3.94849	-6.52959	0
0.1107	-0.793231	9.17495	-3.02962	-7.43605	0
0.1113	2.56229	9.47783	-1.50482	-8.97242	0
0.1120	3.78356	11.9135	-6.38551	-12.3217	0
0.1127	1.03569	15.8889	-10.6603	-13.2435	0
0.1133	-0.793231	16.4947	-9.44176	-12.629	0
0.1140	1.64633	16.7976	-6.99809	-14.4573	0
0.1147	5.00484	18.6275	-4.86071	-17.5147	0
0.1153	4.69952	18.6275	-5.167	-17.5147	0
0.1160	2.25697	16.7976	-8.2166	-14.15	0
0.1167	1.95165	15.8889	-4.86071	-10.4934	0
0.1173	1.03569	13.4406	0.326267	-9.26433	0
0.1180	-1.70919	11.0049	-2.11741	-6.52959	0
0.1187	-2.01451	8.87206	-3.6422	-0.12291	0
0.1193	-2.62515	4.2909	-0.286316	2.31992	0
0.1200	-6.28898	1.23679	0.632558	1.41346	0
0.1207	-7.20194	0.315507	3.37586	3.54902	0
0.1213	-3.5411	-4.55592	8.86913	7.20559	0
0.1220	-5.0677	-10.967	4.60103	8.12741	0
0.1227	-8.42322	-11.5854	-3.33591	8.12741	0
0.1233	-5.37302	-9.43997	-0.286316	9.03388	0
0.1240	-1.70919	-9.13709	5.81954	10.8622	0
0.1247	-2.01451	-8.8342	4.90732	12.7058	0
0.1253	-2.31983	-8.8342	4.29474	12.7058	0
0.1260	-2.93046	-10.3613	5.20695	10.5702	0
0.1267	-5.37302	-9.13709	1.54477	9.03388	0
0.1273	-4.76238	-4.25304	-3.02962	8.7266	0
0.1280	-0.793231	1.53967	-3.02962	6.59104	0
0.1287	1.64633	4.59378	-0.585949	3.54902	0
0.1293	3.17292	6.42372	-1.19853	0.184365	0
0.1300	3.17292	10.3865	-5.77958	-1.64392	0
0.1307	1.95165	14.059	-9.7414	-2.55038	0
0.1313	3.47824	15.5734	-7.91031	-4.7013	0
0.1320	6.52844	17.7189	-3.6422	-6.83686	0
0.1327	6.83376	21.3788	-2.41704	-7.12877	0
0.1333	6.22312	22.2874	-2.41704	-6.83686	0
0.1340	5.61548	21.3788	-1.19853	-7.43605	0
0.1347	4.69952	21.0759	-1.19853	-7.43605	0
0.1353	4.69952	18.9304	-0.89224	-7.43605	0
0.1360	5.61548	15.8889	0.0199755	-6.52959	0
0.1367	7.4444	13.4406	1.54477	-3.16493	0
0.1373	9.88695	11.0049	3.98845	-0.12291	0
0.1380	8.66568	8.55655	3.37586	1.72074	0
0.1387	2.56229	6.12084	-1.19853	4.76276	0
0.1393	-2.62515	0.315507	-2.11741	6.29913	0
0.1400	-3.5411	-7.30714	-0.286316	8.7266	0
0.1407	-2.62515	-9.75548	-0.286316	15.4406	0
0.1413	-0.793231	-8.53131	2.46365	20.3262	0
0.1420	1.03569	-10.0584	7.95692	20.0189	0
0.1427	2.25697	-12.4941	8.86913	22.1545	0
0.1433	2.56229	-11.5854	6.73841	24.5973	0
0.1440	-0.793231	-13.1125	3.07623	20.9408	0
0.1447	-2.01451	-17.0752	1.54477	20.0189	0
0.1453	3.17292	-15.8511	7.95692	23.9982	0
0.1460	6.52844	-11.5854	14.6687	22.7691	0
0.1467	2.25697	-9.43997	10.0943	18.1907	0
0.1473	0.425052	-7.91292	3.68215	16.3624	0
0.1480	3.78356	-6.39848	1.54477	15.1486	0
0.1487	2.56229	-4.55592	-1.50482	12.7058	0
0.1493	-1.09855	0.315507	-1.50482	9.34115	0
0.1500	-0.490905	4.2909	2.46365	6.29913	0
0.1507	0.425052	4.59378	0.0199755	5.07003	0
0.1513	-2.01451	7.64789	-3.94849	4.76276	0
0.1520	-2.62515	11.9135	-2.11741	2.01265	0
0.1527	-0.793231	11.9135	-1.19853	-0.12291	0
0.1533	-1.70919	12.2164	-4.55442	1.10619	0
0.1540	-3.23578	14.059	-3.33591	0.798914	0
0.1547	-1.09855	13.1377	-0.286316	-0.12291	0
0.1553	0.119733	12.2164	-3.94849	1.10619	0
0.1560	-1.70919	13.1377	-8.52289	1.72074	0
0.1567	-1.40387	9.78072	-5.47329	1.72074	0
0.1573	-0.793231	4.89667	-4.24813	5.37731	0
0.1580	-3.23578	3.98801	-9.44176	9.34115	0
0.1587	-2.62515	1.23679	-8.82918	8.12741	0
0.1593	1.64633	-5.4772	-3.02962	8.43469	0
0.1600	2.86761	-8.53131	-0.286316	12.0913	0
0.1607	1.64633	-9.75548	4.60103	14.5341	0
0.1613	1.64633	-13.4154	11.0065	16.3624	0
0.1620	0.730371	-15.8511	8.86913	18.8052	0
0.1627	-1.70919	-15.8511	3.98845	20.0189	0
0.1633	-0.793231	-17.0752	6.12583	21.5553	0
0.1640	1.95165	-17.681	7.34433	23.9982	0
0.1647	2.56229	-17.0752	5.81954	21.8626	0
0.1653	2.25697	-16.154	7.65063	16.3624	0
0.1660	1.03569	-14.0211	7.03804	16.3624	0
0.1667	-0.793231	-11.5854	1.85107	19.727	0
0.1673	0.425052	-8.8342	-0.286316	16.3624	0
0.1680	2.86761	-5.78009	1.54477	9.9557	0
0.1687	4.08888	-5.17432	1.54477	8.43469	0
0.1693	5.00484	-4.25304	-0.286316	7.82014	0
0.1700	3.47824	0.315507	-0.286316	3.54902	0
0.1707	-1.70919	3.6725	-0.286316	0.184365	0
0.1713	-4.15174	5.51506	-2.11741	-1.95119	0
0.1720	-2.93046	8.87206	-3.02962	-5.30049	0
0.1727	-3.23578	11.6107	-2.72333	-5.91504	0
0.1733	-2.31983	11.3078	-3.94849	-4.99321	0
0.1740	-1.40387	11.3078	-6.38551	-5.91504	0
0.1747	-4.45706	12.2164	-6.6918	-7.43605	0
0.1753	-5.37302	13.1377	-6.99809	-6.52959	0
0.1760	-1.70919	12.2164	-6.6918	-3.77948	0
0.1767	-1.09855	7.95078	-3.6422	-2.85765	0
0.1773	-3.5411	4.2909	-3.02962	-2.85765	0
0.1780	-3.23578	3.36962	-4.55442	1.41346	0
0.1787	-2.01451	1.23679	-3.94849	7.20559	0
0.1793	-1.40387	-0.89604	-3.02962	7.20559	0
0.1800	-0.793231	-3.34438	-1.50482	7.82014	0
0.1807	-0.490905	-9.43997	3.98845	12.3985	0
0.1813	0.119733	-14.6269	7.03804	13.305	0
0.1820	0.730371	-14.9424	4.60103	11.1694	0
0.1827	0.119733	-16.154	4.29474	14.5341	0
0.1833	-1.70919	-19.8265	3.68215	18.1907	0
0.1840	-2.31983	-18.9052	1.24514	16.3624	0
0.1847	0.730371	-17.681	4.90732	15.7478	0
0.1853	4.69952	-18.9052	11.0065	17.2842	0
0.1860	4.08888	-18.2994	8.26321	15.4406	0
0.1867	1.95165	-14.6269	1.24514	13.0131	0
0.1873	2.56229	-12.4941	-1.19853	11.4767	0
0.1880	1.03569	-10.6641	-0.286316	8.43469	0
0.1887	-3.84642	-5.78009	2.46365	5.37731	0
0.1893	-4.76238	1.23679	3.68215	3.24175	0
0.1900	-2.31983	6.12084	2.46365	-0.414821	0
0.1907	-2.31983	7.64789	-0.286316	-5.30049	0
0.1913	-3.84642	8.25367	-1.50482	-8.0506	0
0.1920	-4.15174	11.3078	-1.19853	-8.66515	0
0.1927	-3.5411	13.1377	1.24514	-9.57161	0
0.1933	-3.23578	11.3078	2.46365	-11.108	0
0.1940	-4.76238	10.702	-1.50482	-12.0144	0
0.1947	-6.28898	12.2164	-6.07922	-12.9363	0
0.1953	-6.59429	12.2164	-5.167	-12.629	0
0.1960	-6.59429	11.9135	-0.89224	-9.26433	0
0.1967	-4.15174	11.3078	-0.286316	-6.22231	0
0.1973	-1.09855	6.72661	-3.6422	-4.7013	0
0.1980	0.425052	1.84256	-2.11741	-3.16493	0
0.1987	3.78356	1.53967	2.76994	-3.16493	0
0.1993	6.22312	-0.290267	3.07623	-3.16493	0
0.2000	0.425052	-6.08298	1.54477	0.184365	0
0.2007	-4.76238	-8.22843	4.60103	2.93447	0
0.2013	0.119733	-7.00426	7.65063	3.8563	0
0.2020	7.4444	-10.0584	7.95692	8.12741	0
0.2027	5.00484	-15.2453	7.95692	11.784	0
0.2033	-2.62515	-15.2453	4.29474	10.8622	0
0.2040	-5.0677	-14.0211	-2.11741	9.34115	0
0.2047	-2.62515	-15.8511	-1.50482	9.03388	0
0.2053	-2.62515	-16.154	2.15736	8.12741	0
0.2060	-4.45706	-13.4154	-0.286316	8.7266	0
0.2067	-2.62515	-12.4941	-2.72333	7.51287	0
0.2073	0.425052	-10.6641	-1.19853	2.01265	0
0.2080	-0.793231	-5.17432	0.0199755	-0.12291	0
0.2087	-3.5411	-0.290267	-0.286316	-0.12291	0
0.2093	-1.70919	2.15807	0.326267	-4.7013	0
0.2100	1.03569	6.42372	-0.89224	-9.26433	0
0.2107	0.119733	11.6107	-4.86071	-9.57161	0
0.2113	-0.490905	15.5734	-6.07922	-11.7072	0
0.2120	1.34101	17.7189	-3.94849	-14.7645	0
0.2127	-0.185586	17.7189	-4.24813	-13.2435	0
0.2133	-1.70919	17.1005	-7.30438	-12.9363	0
0.2140	2.25697	19.5488	-7.61067	-16.5928	0
0.2147	3.78356	21.0759	-5.77958	-16.9001	0
0.2153	0.119733	20.773	-3.94849	-14.7645	0
0.2160	0.119733	19.5488	-1.50482	-13.8427	0
0.2167	0.425052	15.2705	-0.89224	-11.108	0
0.2173	-2.01451	8.55655	-3.33591	-7.43605	0
0.2180	-2.62515	4.89667	-4.55442	-7.12877	0
0.2187	-0.185586	3.98801	-1.50482	-5.30049	0
0.2193	-0.490905	-0.290267	0.632558	0.798914	0
0.2200	-1.40387	-7.00426	1.24514	3.8563	0
0.2207	0.119733	-10.967	4.29474	3.8563	0
0.2213	1.95165	-10.6641	7.34433	5.99186	0
0.2220	0.119733	-10.967	4.60103	7.20559	0
0.2227	-1.70919	-14.6269	0.326267	8.12741	0
0.2233	1.64633	-18.9052	1.54477	9.34115	0
0.2240	2.86761	-19.8265	4.29474	8.12741	0
0.2247	-1.70919	-17.681	4.90732	5.68458	0
0.2253	-3.23578	-15.2453	4.60103	5.99186	0
0.2260	0.730371	-13.1125	5.51324	6.29913	0
0.2267	1.95165	-8.8342	6.43212	5.68458	0
0.2273	0.730371	-3.34438	5.20695	3.54902	0
0.2280	0.425052	-3.04149	0.326267	-1.02937	0
0.2287	1.95165	-4.25304	-2.11741	-4.7013	0
0.2293	3.78356	-0.593153	-1.19853	-7.12877	0
0.2300	4.69952	4.89667	-1.81111	-10.1862	0
0.2307	2.25697	7.64789	-3.02962	-12.0144	0
0.2313	1.03569	9.78072	-1.81111	-12.9363	0
0.2320	0.730371	11.3078	-4.24813	-14.7645	0
0.2327	-2.31983	12.8348	-10.0477	-17.8219	0
0.2333	-5.0677	14.3619	-10.354	-21.1712	0
0.2340	-3.84642	15.2705	-6.6918	-22.093	0
0.2347	-1.40387	15.2705	-5.77958	-20.2648	0
0.2353	0.119733	15.2705	-6.38551	-19.3429	0
0.2360	0.425052	13.4406	-3.02962	-19.9575	0
0.2367	-0.490905	11.0049	-0.585949	-17.5147	0
0.2373	-2.31983	8.55655	-4.86071	-14.15	0
0.2380	-2.62515	5.51506	-9.7414	-11.4153	0
0.2387	-0.490905	2.46096	-7.61067	-6.83686	0
0.2393	1.03569	0.315507	-4.86071	-4.39403	0
0.2400	2.86761	-4.25304	-5.167	-5.30049	0
0.2407	4.3942	-7.91292	-2.11741	-3.77948	0
0.2413	3.17292	-8.8342	2.15736	-0.722095	0
0.2420	2.25697	-11.5854	0.93885	1.72074	0
0.2427	4.08888	-14.9424	1.54477	3.8563	0
0.2433	4.08888	-14.9424	7.03804	4.76276	0
0.2440	3.17292	-16.154	9.48171	3.24175	0
0.2447	4.08888	-16.4695	8.5695	2.31992	0
0.2453	1.95165	-14.9424	7.65063	3.54902	0
0.2460	-2.93046	-16.4695	5.20695	2.6272	0
0.2467	-2.93046	-15.2453	1.85107	-0.414821	0
0.2473	-1.70919	-5.17432	-1.19853	-2.25847	0
0.2480	-0.793231	0.933901	-3.94849	-4.08675	0
0.2487	4.08888	0.315507	-3.33591	-8.66515	0
0.2493	8.97099	2.76384	-1.19853	-11.108	0
0.2500	5.61548	7.34501	-1.81111	-10.1862	0
0.2507	-0.185586	11.3078	-3.6422	-13.5508	0
0.2513	-1.09855	16.7976	-2.72333	-18.4211	0
0.2520	1.64633	18.6275	0.632558	-18.1292	0
0.2527	3.47824	16.4947	2.46365	-17.8219	0
0.2533	0.425052	17.416	1.54477	-19.9575	0
0.2540	-3.23578	17.7189	-1.19853	-17.8219	0
0.2547	-0.793231	14.9677	0.0199755	-15.6864	0
0.2553	2.86761	15.2705	4.29474	-18.4211	0
0.2560	1.03569	15.8889	3.98845	-19.0357	0
0.2567	-1.09855	11.3078	0.0199755	-15.6864	0
0.2573	0.119733	6.72661	-0.286316	-12.0144	0
0.2580	-1.40387	4.59378	2.76994	-6.52959	0
0.2587	-6.59429	1.53967	3.98845	-2.85765	0
0.2593	-10.8658	-1.81732	0.632558	-4.99321	0
0.2600	-12.6977	-4.25304	-1.19853	-3.16493	0
0.2607	-10.5604	-6.39848	1.54477	3.8563	0
0.2613	-6.59429	-9.43997	3.68215	6.89832	0
0.2620	-6.59429	-12.797	3.37586	8.43469	0
0.2627	-6.89961	-13.1125	6.43212	12.7058	0
0.2633	-2.62515	-11.5854	10.0943	15.1486	0
0.2640	-0.793231	-12.4941	9.48171	14.5341	0
0.2647	-1.70919	-14.0211	9.78801	14.5341	0
0.2653	0.119733	-14.0211	11.9254	13.6123	0
0.2660	1.03569	-15.2453	10.0943	12.7058	0
0.2667	-0.793231	-13.1125	7.65063	12.3985	0
0.2673	1.95165	-7.00426	7.34433	8.7266	0
0.2680	7.4444	-6.08298	6.43212	3.24175	0
0.2687	5.00484	-7.30714	2.76994	1.72074	0
0.2693	1.03569	-2.72598	-0.585949	1.10619	0
0.2700	6.52844	0.631014	1.54477	-1.95119	0
0.2707	10.4976	1.23679	6.73841	-4.7013	0
0.2713	4.3942	5.19956	4.90732	-6.22231	0
0.2720	0.730371	9.17495	-1.81111	-8.0506	0
0.2727	5.61548	8.55655	-3.6422	-10.4934	0
0.2733	7.4444	10.3865	-2.72333	-12.0144	0
0.2740	5.61548	15.5734	-2.72333	-12.0144	0
0.2747	5.61548	16.4947	-1.19853	-9.87888	0
0.2753	3.47824	13.7435	-1.50482	-7.43605	0
0.2760	0.119733	12.2164	-3.6422	-7.74332	0
0.2767	0.425052	10.0836	-3.94849	-7.43605	0
0.2773	0.425052	7.64789	-3.02962	-3.77948	0
0.2780	-1.09855	5.51506	-1.81111	0.184365	0
0.2787	1.03569	3.36962	0.632558	2.6272	0
0.2793	4.3942	-0.89604	3.07623	4.76276	0
0.2800	2.86761	-7.30714	3.37586	7.82014	0
0.2807	-2.01451	-10.967	0.93885	9.9557	0
0.2813	-4.45706	-11.8883	-1.50482	11.784	0
0.2820	-3.84642	-13.7182	0.0199755	13.305	0
0.2827	-4.15174	-16.4695	0.632558	13.9195	0
0.2833	-5.98366	-17.3781	-0.286316	14.8414	0
0.2840	-6.28898	-17.9839	1.54477	16.9769	0
0.2847	-5.37302	-18.6023	1.85107	18.1907	0
0.2853	-6.28898	-16.154	-1.19853	18.4979	0
0.2860	-6.28898	-10.967	1.54477	18.8052	0
0.2867	-5.98366	-7.30714	4.60103	16.3624	0
0.2873	-6.28898	-3.95015	0.326267	12.7058	0
0.2880	-5.37302	-0.593153	-2.11741	10.8622	0
0.2887	-5.67834	1.23679	-1.19853	8.12741	0
0.2893	-8.1179	3.06673	-7.61067	2.6272	0
0.2900	-7.81258	6.72661	-13.1039	-0.12291	0
0.2907	-4.45706	9.47783	-8.52289	-1.02937	0
0.2913	-3.84642	10.702	-6.07922	-3.77948	0
0.2920	-5.0677	12.8348	-11.8788	-6.52959	0
0.2927	-6.28898	13.1377	-14.935	-8.66515	0
0.2933	-6.59429	13.7435	-14.0162	-10.1862	0
0.2940	-5.37302	15.8889	-12.7977	-7.43605	0
0.2947	-5.0677	15.5734	-12.7977	-4.7013	0
0.2953	-7.20194	13.1377	-12.7977	-5.60776	0
0.2960	-5.0677	11.3078	-11.2729	-5.91504	0
0.2967	-1.09855	9.78072	-7.61067	-3.4722	0
0.2973	-2.62515	6.72661	-5.167	-0.12291	0
0.2980	-4.45706	4.89667	-5.167	2.6272	0
0.2987	-4.45706	3.98801	-4.55442	5.07003	0
0.2993	-4.76238	1.53967	-2.11741	6.89832	0
0.3000	-2.62515	-1.81732	0.93885	12.3985	0
0.3007	1.03569	-7.00426	2.15736	18.4979	0
0.3013	1.03569	-13.1125	0.632558	18.4979	0
0.3020	-1.09855	-14.6269	-0.585949	16.3624	0
0.3027	-2.01451	-13.4154	0.632558	18.8052	0
0.3033	-2.01451	-14.9424	2.15736	21.5553	0
0.3040	0.119733	-17.0752	2.46365	20.9408	0
0.3047	2.25697	-16.154	3.07623	20.9408	0
0.3053	1.95165	-15.2453	5.20695	20.9408	0
0.3060	3.17292	-14.324	4.29474	19.1125	0
0.3067	5.31016	-11.8883	-1.50482	15.1486	0
0.3073	3.17292	-7.61003	-4.86071	12.7058	0
0.3080	0.730371	-4.55592	-2.72333	12.3985	0
0.3087	1.03569	-4.25304	-3.33591	10.5702	0
0.3093	0.730371	-2.12021	-6.07922	6.59104	0
0.3100	0.119733	6.72661	-3.94849	3.54902	0
0.3107	2.25697	14.059	-1.81111	2.6272	0
0.3113	3.47824	12.2164	-5.77958	1.72074	0
0.3120	1.03569	9.47783	-10.354	-1.02937	0
0.3127	-0.185586	12.2164	-7.91031	-3.4722	0
0.3133	1.95165	12.8348	-0.89224	-2.85765	0
0.3140	4.3942	12.2164	5.20695	-0.414821	0
0.3147	3.47824	13.4406	4.29474	0.491639	0
0.3153	1.03569	11.9135	0.326267	-1.95119	0
0.3160	-2.62515	8.25367	-0.89224	-3.77948	0
0.3167	-3.84642	8.55655	2.15736	-0.12291	0
0.3173	-0.793231	6.42372	3.98845	4.45548	0
0.3180	0.119733	0.315507	1.54477	5.37731	0
0.3187	-3.5411	-2.72598	0.326267	6.59104	0
0.3193	-3.84642	-3.95015	4.29474	10.8622	0
0.3200	0.425052	-6.08298	7.95692	13.6123	0
0.3207	1.95165	-7.91292	7.03804	12.7058	0
0.3213	2.86761	-11.2699	5.81954	13.6123	0
0.3220	5.61548	-15.5482	6.12583	18.8052	0
0.3227	4.69952	-14.0211	7.95692	23.6909	0
0.3233	3.17292	-11.5854	9.17542	23.6909	0
0.3240	4.69952	-16.154	5.81954	21.248	0
0.3247	3.78356	-18.6023	3.07623	20.0189	0
0.3253	1.03569	-15.5482	4.90732	19.727	0
0.3260	1.95165	-14.6269	3.98845	18.8052	0
0.3267	3.47824	-14.6269	0.632558	16.3624	0
0.3273	1.64633	-9.43997	1.54477	12.7058	0
0.3280	1.95165	-4.55592	2.76994	9.03388	0
0.3287	4.69952	-3.95015	2.15736	6.59104	0
0.3293	5.31016	-3.64726	4.60103	5.37731	0
0.3300	3.17292	-0.290267	4.90732	3.54902	0
0.3307	2.25697	4.59378	-0.585949	1.10619	0
0.3313	2.56229	6.72661	-2.41704	-1.95119	0
0.3320	1.95165	7.34501	-1.50482	-3.77948	0
0.3327	-0.793231	11.0049	-3.02962	-4.7013	0
0.3333	-1.70919	12.2164	-1.19853	-6.22231	0
0.3340	-0.185586	10.702	3.98845	-5.91504	0
0.3347	1.03569	14.059	3.68215	-1.95119	0
0.3353	2.86761	18.6275	1.85107	-1.02937	0
0.3360	6.22312	14.6648	2.46365	-5.60776	0
0.3367	4.69952	10.3865	0.0199755	-5.60776	0
0.3373	-1.70919	11.0049	-2.72333	-0.414821	0
0.3380	-2.31983	8.55655	1.54477	0.491639	0
0.3387	1.64633	3.98801	5.51324	-0.12291	0
0.3393	1.34101	3.6725	3.68215	2.6272	0
0.3400	-2.01451	2.15807	3.98845	6.29913	0
0.3407	-2.62515	-4.25304	5.20695	8.12741	0
0.3413	-0.490905	-8.8342	2.15736	8.12741	0
0.3420	1.64633	-9.75548	0.0199755	9.03388	0
0.3427	1.03569	-9.43997	2.15736	12.7058	0
0.3433	-0.490905	-9.75548	-0.286316	14.8414	0
0.3440	-1.09855	-10.3613	-6.07922	12.7058	0
0.3447	-1.70919	-10.0584	-5.47329	12.0913	0
0.3453	1.03569	-8.22843	0.632558	12.7058	0
0.3460	5.61548	-6.70137	2.15736	9.9557	0
0.3467	6.22312	-5.78009	-2.41704	8.12741	0
0.3473	6.52844	-2.72598	-7.61067	8.12741	0
0.3480	8.36036	1.53967	-9.44176	3.8563	0
0.3487	6.52844	3.98801	-8.52289	-1.02937	0
0.3493	2.86761	5.81795	-6.99809	-3.16493	0
0.3500	2.86761	9.17495	-7.61067	-5.60776	0
0.3507	1.03569	12.8348	-6.6918	-8.66515	0
0.3513	-1.70919	15.5734	-3.02962	-11.7072	0
0.3520	-0.185586	17.416	-1.19853	-15.3791	0
0.3527	-1.70919	16.7976	-2.72333	-16.9001	0
0.3533	-5.37302	16.4947	-1.19853	-14.7645	0
0.3540	-1.70919	16.7976	1.85107	-13.8427	0
0.3547	0.730371	16.7976	3.07623	-15.9783	0
0.3553	-2.62515	17.7189	3.37586	-16.5928	0
0.3560	-3.5411	16.7976	4.29474	-14.7645	0
0.3567	-1.70919	12.8348	4.60103	-12.0144	0
0.3573	-3.5411	8.87206	3.37586	-8.66515	0
0.3580	-5.37302	7.34501	1.54477	-6.52959	0
0.3587	-6.89961	5.19956	1.54477	-4.7013	0
0.3593	-9.03385	2.15807	1.54477	-2.85765	0
0.3600	-9.94981	-1.51443	0.93885	-3.4722	0
0.3607	-8.72853	-6.08298	2.76994	-2.25847	0
0.3613	-7.81258	-9.43997	5.20695	1.10619	0
0.3620	-6.28898	-11.8883	6.12583	4.45548	0
0.3627	-4.15174	-15.2453	7.34433	6.29913	0
0.3633	-3.23578	-17.0752	8.86913	6.29913	0
0.3640	-1.40387	-16.4695	8.5695	3.54902	0
0.3647	1.64633	-15.8511	6.73841	2.6272	0
0.3653	-0.490905	-14.9424	2.46365	2.31992	0
0.3660	-3.84642	-13.4154	-1.19853	0.491639	0
0.3667	-1.70919	-11.8883	0.632558	-1.02937	0
0.3673	-0.793231	-7.61003	0.93885	-3.16493	0
0.3680	-5.67834	-2.42309	-2.41704	-7.12877	0
0.3687	-6.89961	-2.72598	-1.19853	-9.87888	0
0.3693	-1.09855	-3.95015	2.46365	-11.7072	0
0.3700	2.56229	0.315507	2.76994	-15.3791	0
0.3707	1.95165	6.42372	2.76994	-19.3429	0
0.3713	0.730371	10.3865	1.54477	-22.093	0
0.3720	-3.5411	13.1377	-2.41704	-24.5359	0
0.3727	-8.1179	14.6648	-2.11741	-25.7496	0
0.3733	-5.98366	12.2164	-2.11741	-26.3642	0
0.3740	-1.09855	8.55655	-6.6918	-28.807	0
0.3747	-1.09855	9.78072	-6.38551	-30.328	0
0.3753	-1.40387	12.2164	-3.6422	-29.7135	0
0.3760	1.95165	9.78072	-6.99809	-29.1143	0
0.3767	1.03569	6.42372	-9.44176	-26.6714	0
0.3773	-3.5411	4.89667	-6.38551	-22.093	0
0.3780	-1.70919	2.15807	-4.86071	-18.7284	0
0.3787	1.03569	-1.51443	-4.55442	-18.1292	0
0.3793	-1.70919	-3.64726	-3.6422	-15.9783	0
0.3800	-0.793231	-6.70137	-1.19853	-11.108	0
0.3807	3.78356	-9.43997	4.60103	-8.35787	0
0.3813	3.78356	-11.8883	7.03804	-8.66515	0
0.3820	2.25697	-14.9424	1.24514	-8.35787	0
0.3827	6.22312	-15.8511	-0.286316	-5.30049	0
0.3833	8.66568	-15.2453	4.29474	-4.08675	0
0.3840	6.52844	-17.3781	3.37586	-6.52959	0
0.3847	6.52844	-18.9052	-0.286316	-7.43605	0
0.3853	9.88695	-17.3781	0.93885	-6.52959	0
0.3860	11.7189	-18.2994	0.632558	-7.12877	0
0.3867	9.58163	-18.9052	-3.94849	-9.57161	0
0.3873	8.36036	-13.4154	-5.77958	-12.3217	0
0.3880	11.1082	-8.22843	-6.38551	-15.3791	0
0.3887	11.4135	-7.00426	-6.6918	-17.5147	0
0.3893	6.22312	-2.42309	-7.30438	-19.0357	0
0.3900	2.56229	3.98801	-7.61067	-20.2648	0
0.3907	1.34101	7.0295	-7.61067	-22.093	0
0.3913	-1.70919	8.87206	-6.99809	-25.1351	0
0.3920	-1.09855	11.9135	-6.6918	-27.5779	0
0.3927	3.78356	14.059	-4.55442	-28.1925	0
0.3933	4.69952	15.8889	-2.11741	-28.1925	0
0.3940	2.56229	17.7189	-0.89224	-26.6714	0
0.3947	3.17292	16.7976	1.24514	-25.7496	0
0.3953	2.86761	14.6648	3.37586	-26.6714	0
0.3960	1.64633	13.4406	2.15736	-24.8432	0
0.3967	2.56229	11.3078	1.54477	-19.6502	0
0.3973	1.03569	7.34501	5.20695	-17.5147	0
0.3980	-3.84642	3.6725	6.43212	-16.2856	0
0.3987	-4.45706	-1.19893	3.68215	-12.0144	0
0.3993	-2.62515	-6.08298	2.76994	-9.26433	0
0.4000	-5.37302	-7.91292	2.15736	-7.74332	0
0.4007	-9.94981	-9.75548	0.93885	-3.77948	0
0.4013	-9.94981	-12.4941	4.29474	-0.414821	0
0.4020	-8.72853	-13.4154	9.48171	0.491639	0
0.4027	-9.33917	-12.797	7.95692	2.93447	0
0.4033	-10.5604	-15.5482	4.29474	5.99186	0
0.4040	-6.59429	-17.9839	6.73841	5.68458	0
0.4047	-0.793231	-15.2453	8.5695	2.6272	0
0.4053	-0.793231	-12.1912	3.98845	-0.12291	0
0.4060	-2.62515	-12.1912	-0.286316	0.798914	0
0.4067	-0.185586	-11.2699	-1.19853	2.01265	0
0.4073	0.730371	-7.00426	-2.72333	-1.33664	0
0.4080	-1.70919	-3.34438	-3.94849	-4.99321	0
0.4087	1.03569	-2.42309	-2.41704	-5.30049	0
0.4093	5.61548	-2.12021	1.54477	-7.43605	0
0.4100	6.22312	0.933901	4.60103	-11.108	0
0.4107	7.13908	3.98801	3.37586	-12.9363	0
0.4113	9.27631	5.19956	-1.19853	-15.3791	0
0.4120	7.74972	7.95078	-3.02962	-18.4211	0
0.4127	6.22312	10.3865	-4.24813	-18.7284	0
0.4133	5.61548	9.47783	-5.77958	-19.6502	0
0.4140	3.78356	11.3078	-4.55442	-22.4003	0
0.4147	4.69952	14.9677	-4.55442	-21.1712	0
0.4153	7.4444	13.4406	-7.91031	-17.5147	0
0.4160	5.61548	9.17495	-6.6918	-18.7284	0
0.4167	3.78356	5.81795	-1.19853	-18.4211	0
0.4173	5.31016	3.36962	0.632558	-12.0144	0
0.4180	4.69952	3.06673	1.24514	-6.52959	0
0.4187	3.78356	3.98801	2.46365	-4.99321	0
0.4193	6.22312	0.315507	3.37586	-1.95119	0
0.4200	6.52844	-7.00426	5.51324	2.01265	0
0.4207	5.00484	-10.967	7.03804	2.93447	0
0.4213	6.52844	-12.1912	6.12583	2.6272	0
0.4220	7.4444	-13.7182	6.43212	2.93447	0
0.4227	7.4444	-14.6269	5.81954	6.59104	0
0.4233	7.74972	-14.324	2.46365	10.5702	0
0.4240	5.61548	-14.6269	2.15736	9.64842	0
0.4247	2.56229	-14.324	1.85107	7.51287	0
0.4253	2.86761	-14.324	-3.02962	9.34115	0
0.4260	0.730371	-14.324	-3.94849	9.34115	0
0.4267	-3.84642	-10.3613	-1.50482	4.45548	0
0.4273	-5.67834	-5.17432	-5.167	0.798914	0
0.4280	-8.1179	-4.55592	-9.7414	-0.12291	0
0.4287	-10.8658	-3.34438	-8.52289	-1.33664	0
0.4293	-7.50726	2.76384	-8.82918	-2.55038	0
0.4300	-3.5411	7.64789	-9.44176	-3.16493	0
0.4307	-4.45706	9.17495	-6.6918	-6.83686	0
0.4313	-6.59429	11.9135	-8.82918	-11.4153	0
0.4320	-5.98366	13.4406	-14.0162	-12.629	0
0.4327	-5.37302	11.9135	-13.1039	-11.7072	0
0.4333	-6.28898	11.9135	-9.13547	-11.108	0
0.4340	-6.89961	14.059	-8.52289	-10.8007	0
0.4347	-7.20194	13.7435	-10.354	-9.57161	0
0.4353	-7.20194	12.5319	-9.7414	-8.0506	0
0.4360	-4.45706	12.5319	-3.33591	-7.43605	0
0.4367	-0.793231	10.702	3.68215	-6.22231	0
0.4373	1.64633	6.72661	2.76994	-2.55038	0
0.4380	2.56229	2.76384	-3.02962	1.72074	0
0.4387	0.730371	-0.290267	-4.24813	5.07003	0
0.4393	-4.45706	-2.42309	-2.11741	8.12741	0
0.4400	-7.81258	-3.95015	-1.81111	11.1694	0
0.4407	-6.89961	-7.00426	-3.02962	14.2268	0
0.4413	-8.1179	-9.75548	-3.6422	16.6697	0
0.4420	-13.3083	-9.43997	-2.72333	19.4198	0
0.4427	-15.1372	-9.13709	-0.286316	21.5553	0
0.4433	-13.3083	-10.6641	2.15736	23.0763	0
0.4440	-12.6977	-11.2699	4.29474	23.0763	0
0.4447	-12.087	-10.3613	7.65063	21.8626	0
0.4453	-9.33917	-10.0584	9.78801	21.8626	0
0.4460	-7.81258	-9.75548	6.12583	21.8626	0
0.4467	-9.33917	-7.91292	-0.89224	20.0189	0
0.4473	-10.2551	-3.34438	-4.55442	17.5761	0
0.4480	-7.20194	1.23679	-3.94849	14.5341	0
0.4487	-4.76238	1.84256	-2.11741	12.3985	0
0.4493	-6.28898	3.06673	-1.19853	10.8622	0
0.4500	-7.20194	7.64789	-3.6422	9.03388	0
0.4507	-5.37302	11.3078	-6.07922	7.20559	0
0.4513	-3.84642	13.1377	-4.86071	6.29913	0
0.4520	-1.40387	15.2705	-2.72333	3.24175	0
0.4527	1.95165	18.0218	-1.19853	0.798914	0
0.4533	-0.185586	21.0759	0.326267	3.24175	0
0.4540	-5.37302	22.2874	4.90732	5.37731	0
0.4547	-5.37302	18.9304	10.0943	3.54902	0
0.4553	-3.5411	16.7976	10.0943	1.72074	0
0.4560	-5.0677	18.6275	8.26321	1.72074	0
0.4567	-4.76238	16.7976	10.7002	3.54902	0
0.4573	-1.70919	10.0836	12.2317	8.7266	0
0.4580	-1.70919	6.72661	8.26321	13.6123	0
0.4587	-2.62515	6.12084	6.73841	14.5341	0
0.4593	-1.40387	2.76384	7.03804	16.3624	0
0.4600	-0.490905	-2.42309	4.90732	20.3262	0
0.4607	0.119733	-5.4772	4.90732	22.1545	0
0.4613	3.47824	-6.08298	6.43212	24.5973	0
0.4620	6.83376	-7.00426	5.20695	29.1757	0
0.4627	8.36036	-8.53131	5.81954	29.1757	0
0.4633	8.36036	-10.3613	8.86913	26.441	0
0.4640	7.4444	-11.8883	7.03804	27.0402	0
0.4647	5.00484	-12.797	4.60103	28.2693	0
0.4653	3.47824	-12.797	7.03804	26.7329	0
0.4660	3.17292	-11.5854	8.86913	26.441	0
0.4667	2.86761	-7.30714	7.03804	25.2119	0
0.4673	0.119733	-0.593153	4.29474	19.727	0
0.4680	-3.5411	2.15807	0.632558	15.4406	0
0.4687	-2.93046	2.76384	-2.11741	14.8414	0
0.4693	0.119733	6.72661	-3.02962	11.4767	0
0.4700	-0.793231	11.0049	-4.55442	6.29913	0
0.4707	-2.62515	12.2164	-3.94849	5.99186	0
0.4713	1.34101	14.059	-0.286316	6.29913	0
0.4720	6.83376	17.416	0.0199755	2.01265	0
0.4727	6.22312	19.5488	-3.94849	-0.414821	0
0.4733	1.95165	20.4575	-6.6918	1.72074	0
0.4740	1.95165	20.4575	-8.52289	2.6272	0
0.4747	3.78356	19.5488	-9.44176	0.798914	0
0.4753	3.78356	18.9304	-5.77958	-0.414821	0
0.4760	2.86761	18.0218	-3.94849	0.798914	0
0.4767	1.95165	13.1377	-6.6918	4.76276	0
0.4773	3.78356	8.55655	-4.86071	9.03388	0
0.4780	8.66568	6.12084	-0.89224	11.4767	0
0.4787	9.58163	2.46096	-2.11741	12.7058	0
0.4793	2.86761	-2.72598	-3.02962	12.7058	0
0.4800	-1.09855	-5.17432	-1.81111	10.8622	0
0.4807	3.17292	-8.8342	-2.11741	12.7058	0
0.4813	7.4444	-14.6269	-1.50482	17.2842	0
0.4820	5.9178	-17.681	0.632558	18.8052	0
0.4827	1.03569	-17.0752	0.632558	17.8834	0
0.4833	-2.31983	-17.9839	1.24514	18.1907	0
0.4840	-2.93046	-18.2994	1.24514	18.4979	0
0.4847	-4.45706	-15.8511	0.326267	18.1907	0
0.4853	-5.67834	-14.324	3.98845	17.5761	0
0.4860	-2.93046	-13.4154	7.95692	15.4406	0
0.4867	0.730371	-10.6641	5.20695	12.7058	0
0.4873	1.03569	-5.4772	1.24514	9.9557	0
0.4880	0.425052	-0.593153	1.85107	6.29913	0
0.4887	0.119733	3.06673	2.46365	3.8563	0
0.4893	1.03569	4.89667	2.76994	2.31992	0
0.4900	2.86761	8.25367	1.85107	0.798914	0
0.4907	-0.490905	13.1377	-2.72333	-0.12291	0
0.4913	-3.5411	15.2705	-5.77958	-2.25847	0
0.4920	-1.70919	14.6648	-4.86071	-4.7013	0
0.4927	-2.62515	14.059	-5.77958	-4.7013	0
0.4933	-6.28898	14.059	-7.61067	-4.08675	0
0.4940	-3.23578	15.2705	-6.07922	-5.60776	0
0.4947	1.95165	14.6648	-4.55442	-4.99321	0
0.4953	0.119733	12.5319	-4.86071	-2.85765	0
0.4960	-3.23578	12.2164	-5.47329	-1.95119	0
0.4967	-3.5411	11.3078	-4.55442	-0.12291	0
0.4973	-2.62515	6.12084	-2.11741	3.24175	0
0.4980	-2.31983	2.15807	-0.585949	3.8563	0
0.4987	-3.84642	-0.593153	-2.11741	5.99186	0
0.4993	-3.5411	-5.17432	-0.585949	10.5702	0
0.5000	-0.793231	-7.91292	2.46365	11.1694	0
0.5007	0.425052	-7.91292	0.632558	10.8622	0
0.5013	-0.490905	-10.3613	-0.286316	16.0551	0
0.5020	1.34101	-13.1125	3.37586	19.727	0
0.5027	2.25697	-13.1125	3.37586	19.1125	0
0.5033	-0.185586	-13.7182	0.632558	18.1907	0
0.5040	-0.793231	-16.7724	0.93885	15.4406	0
0.5047	1.64633	-17.9839	0.93885	12.7058	0
0.5053	1.03569	-17.681	-2.11741	13.6123	0
0.5060	-0.793231	-17.0752	-2.41704	14.2268	0
0.5067	1.03569	-14.0211	-0.286316	10.263	0
0.5073	3.78356	-9.75548	1.24514	6.89832	0
0.5080	3.17292	-7.91292	2.46365	3.8563	0
0.5087	4.3942	-6.08298	3.98845	1.10619	0
0.5093	7.4444	-1.19893	2.15736	-1.02937	0
0.5100	7.74972	2.76384	-2.11741	-4.7013	0
0.5107	6.52844	3.36962	-3.6422	-8.35787	0
0.5113	5.61548	5.19956	-2.41704	-10.1862	0
0.5120	2.86761	9.17495	-3.02962	-12.3217	0
0.5127	-1.09855	10.702	-6.6918	-12.629	0
0.5133	-2.31983	10.3865	-6.99809	-11.108	0
0.5140	0.119733	11.3078	-3.33591	-12.0144	0
0.5147	1.95165	12.5319	-3.02962	-13.8427	0
0.5153	0.730371	13.7435	-5.77958	-12.0144	0
0.5160	-1.70919	13.1377	-6.6918	-11.7072	0
0.5167	-2.01451	9.17495	-4.86071	-10.4934	0
0.5173	-3.5411	5.19956	-5.167	-6.83686	0
0.5180	-7.20194	3.06673	-5.77958	-5.30049	0
0.5187	-7.20194	-1.81732	-3.94849	-5.60776	0
0.5193	-3.84642	-7.91292	-1.81111	-3.4722	0
0.5200	-2.62515	-10.3613	-2.11741	-1.02937	0
0.5207	-0.793231	-10.967	-1.19853	0.491639	0
0.5213	1.34101	-13.1125	1.54477	3.54902	0
0.5220	0.730371	-14.324	2.46365	5.99186	0
0.5227	-0.490905	-14.324	1.54477	6.59104	0
0.5233	0.119733	-15.8511	2.46365	7.20559	0
0.5240	1.03569	-17.681	3.07623	7.82014	0
0.5247	1.34101	-15.5482	2.46365	7.82014	0
0.5253	1.03569	-12.1912	2.15736	6.29913	0
0.5260	2.56229	-11.8883	2.46365	4.45548	0
0.5267	7.74972	-10.6641	2.46365	2.01265	0
0.5273	9.27631	-4.25304	2.46365	-1.95119	0
0.5280	2.86761	0.933901	-1.19853	-5.91504	0
0.5287	-0.490905	0.631014	-3.94849	-8.66515	0
0.5293	4.69952	1.23679	0.93885	-11.108	0
0.5300	6.52844	6.72661	4.90732	-13.2435	0
0.5307	-0.490905	11.0049	-0.286316	-15.3791	0
0.5313	-4.76238	12.2164	-2.11741	-19.6502	0
0.5320	-2.62515	13.1377	2.76994	-22.9995	0
0.5327	0.119733	15.8889	3.37586	-22.6922	0
0.5333	-0.793231	18.9304	0.93885	-22.4003	0
0.5340	-2.01451	19.5488	2.46365	-23.6141	0
0.5347	-3.23578	18.3247	2.46365	-22.9995	0
0.5353	-3.23578	17.7189	2.46365	-22.093	0
0.5360	0.119733	14.9677	5.20695	-21.7858	0
0.5367	0.730371	11.0049	3.68215	-21.1712	0
0.5373	-3.5411	8.25367	2.76994	-18.4211	0
0.5380	-2.31983	7.64789	6.43212	-15.0718	0
0.5387	3.17292	6.72661	6.12583	-12.629	0
0.5393	1.03569	3.6725	3.07623	-10.4934	0
0.5400	-4.45706	-2.42309	4.60103	-9.26433	0
0.5407	-3.5411	-7.00426	7.34433	-8.35787	0
0.5413	-1.09855	-8.8342	7.95692	-6.22231	0
0.5420	-2.31983	-11.2699	7.34433	-4.7013	0
0.5427	-1.09855	-11.8883	3.37586	-4.7013	0
0.5433	1.95165	-10.967	1.24514	-4.7013	0
0.5440	2.86761	-13.4154	3.68215	-3.77948	0
0.5447	1.95165	-14.9424	4.29474	-5.60776	0
0.5453	0.119733	-10.967	3.68215	-8.66515	0
0.5460	-0.185586	-8.8342	6.12583	-8.97242	0
0.5467	3.78356	-9.75548	4.90732	-10.1862	0
0.5473	5.31016	-7.91292	0.632558	-14.7645	0
0.5480	1.95165	-6.08298	1.85107	-16.5928	0
0.5487	1.64633	-3.64726	4.29474	-15.6864	0
0.5493	2.86761	0.315507	1.54477	-18.4211	0
0.5500	0.119733	2.46096	-1.50482	-22.093	0
0.5507	-1.70919	6.42372	-1.81111	-23.3068	0
0.5513	-0.490905	13.4406	-0.585949	-24.8432	0
0.5520	-1.70919	14.059	-0.286316	-26.6714	0
0.5527	-2.93046	11.3078	-1.50482	-27.5779	0
0.5533	-0.793231	14.3619	-3.6422	-28.807	0
0.5540	-0.185586	15.8889	-5.77958	-28.807	0
0.5547	-2.62515	14.059	-6.99809	-27.8852	0
0.5553	-2.31983	16.7976	-6.6918	-29.4062	0
0.5560	-2.62515	18.0218	-6.07922	-28.4997	0
0.5567	-6.28898	13.1377	-6.99809	-22.6922	0
0.5573	-6.28898	9.47783	-5.77958	-20.2648	0
0.5580	-5.67834	7.64789	-0.585949	-19.3429	0
0.5587	-7.50726	2.15807	0.93885	-14.7645	0
0.5593	-5.67834	-3.04149	-0.585949	-11.7072	0
0.5600	-1.70919	-5.17432	1.24514	-11.108	0
0.5607	-1.70919	-8.53131	5.81954	-7.43605	0
0.5613	-1.70919	-12.4941	7.03804	-2.85765	0
0.5620	-0.490905	-12.4941	5.81954	-0.414821	0
0.5627	-3.5411	-10.6641	6.12583	-0.12291	0
0.5633	-6.28898	-11.2699	7.03804	0.798914	0
0.5640	-5.67834	-12.797	3.98845	1.72074	0
0.5647	-6.28898	-13.1125	-0.286316	2.01265	0
0.5653	-5.37302	-15.5482	2.15736	2.6272	0
0.5660	-1.70919	-15.2453	4.60103	1.72074	0
0.5667	0.425052	-6.70137	-0.89224	-1.02937	0
0.5673	1.64633	-0.89604	-4.24813	-3.4722	0
0.5680	5.61548	-4.25304	-2.41704	-4.99321	0
0.5687	7.13908	-3.34438	-4.55442	-7.43605	0
0.5693	5.61548	3.36962	-6.99809	-8.35787	0
0.5700	6.83376	6.12084	-4.86071	-9.26433	0
0.5707	9.58163	6.42372	-4.86071	-12.9363	0
0.5713	10.4976	11.0049	-6.6918	-14.7645	0
0.5720	10.8029	15.8889	-6.07922	-14.15	0
0.5727	11.1082	17.7189	-6.38551	-15.0718	0
0.5733	10.1923	18.0218	-7.91031	-15.6864	0
0.5740	6.83376	19.2459	-5.77958	-12.9363	0
0.5747	2.56229	21.6816	-2.11741	-11.108	0
0.5753	-0.490905	21.3788	-0.286316	-12.0144	0
0.5760	-1.40387	14.059	1.24514	-12.0144	0
0.5767	-2.01451	6.12084	0.0199755	-9.57161	0
0.5773	-2.62515	3.98801	-2.11741	-5.91504	0
0.5780	-2.62515	3.36962	-1.81111	-4.7013	0
0.5787	-2.62515	-0.593153	-1.19853	-3.4722	0
0.5793	-2.93046	-6.08298	-2.72333	1.72074	0
0.5800	-2.62515	-11.5854	-3.02962	5.07003	0
0.5807	-2.31983	-17.9839	-2.11741	3.8563	0
0.5813	-3.5411	-21.9593	-1.19853	6.59104	0
0.5820	-3.5411	-21.6564	-0.286316	12.7058	0
0.5827	0.425052	-18.9052	1.24514	14.5341	0
0.5833	3.47824	-18.2994	3.68215	14.2268	0
0.5840	2.25697	-19.511	5.20695	15.4406	0
0.5847	2.86761	-18.9052	6.12583	15.4406	0
0.5853	4.69952	-14.9424	6.12583	13.6123	0
0.5860	1.34101	-12.4941	3.98845	14.2268	0
0.5867	-2.01451	-11.5854	2.46365	14.5341	0
0.5873	-0.793231	-7.91292	3.68215	11.4767	0
0.5880	-1.70919	-3.34438	5.51324	6.59104	0
0.5887	-4.45706	-2.72598	6.43212	3.54902	0
0.5893	-3.5411	-2.12021	7.03804	1.72074	0
0.5900	-2.93046	2.76384	4.29474	-1.02937	0
0.5907	-4.76238	7.34501	-1.19853	-3.77948	0
0.5913	-4.45706	7.64789	-3.6422	-5.60776	0
0.5920	-3.5411	7.34501	-4.55442	-7.43605	0
0.5927	-3.5411	8.55655	-7.61067	-7.12877	0
0.5933	-0.793231	10.3865	-6.6918	-6.83686	0
0.5940	1.34101	9.78072	-0.89224	-7.43605	0
0.5947	0.425052	8.87206	0.326267	-7.12877	0
0.5953	3.78356	8.87206	-3.02962	-5.91504	0
0.5960	5.61548	8.55655	-3.6422	-5.60776	0
0.5967	-2.62515	6.12084	-1.81111	-2.25847	0
0.5973	-9.64449	1.84256	-0.286316	1.72074	0
0.5980	-8.72853	-1.51443	0.632558	3.54902	0
0.5987	-9.94981	-3.95015	0.632558	5.68458	0
0.5993	-14.2213	-7.00426	0.0199755	9.03388	0
0.6000	-13.3083	-10.967	-1.19853	10.8622	0
0.6007	-9.64449	-15.2453	-0.585949	13.0131	0
0.6013	-7.20194	-16.7724	2.15736	16.0551	0
0.6020	-5.37302	-16.154	2.46365	15.4406	0
0.6027	-5.0677	-16.154	-1.19853	15.1486	0
0.6033	-3.84642	-17.681	-0.286316	17.2842	0
0.6040	-1.40387	-17.681	4.90732	19.1125	0
0.6047	-0.793231	-17.0752	4.60103	18.8052	0
0.6053	-0.793231	-17.3781	2.46365	16.3624	0
0.6060	0.730371	-14.6269	4.60103	14.2268	0
0.6067	1.03569	-9.75548	5.20695	14.5341	0
0.6073	0.730371	-7.30714	0.326267	12.7058	0
0.6080	2.25697	-5.17432	-2.11741	7.51287	0
0.6087	2.86761	-1.19893	-1.50482	5.99186	0
0.6093	1.64633	3.36962	-3.6422	9.03388	0
0.6100	1.95165	9.17495	-4.86071	7.82014	0
0.6107	3.17292	14.6648	-3.02962	2.6272	0
0.6113	2.86761	16.7976	-2.72333	-0.12291	0
0.6120	1.95165	17.7189	-4.86071	-0.722095	0
0.6127	1.03569	18.9304	-5.167	-1.02937	0
0.6133	2.56229	18.6275	-6.38551	-0.722095	0
0.6140	4.69952	17.7189	-7.61067	-2.55038	0
0.6147	4.08888	17.1005	-5.77958	-5.60776	0
0.6153	4.69952	15.5734	-2.11741	-4.08675	0
0.6160	6.83376	12.8348	-1.81111	0.798914	0
0.6167	4.69952	10.0836	-3.94849	3.8563	0
0.6173	0.730371	7.0295	-5.77958	5.37731	0
0.6180	2.56229	5.81795	-4.86071	7.51287	0
0.6187	5.31016	5.81795	-2.41704	10.8622	0
0.6193	2.86761	0.0126203	-1.81111	13.9195	0
0.6200	1.03569	-7.91292	0.0199755	16.3624	0
0.6207	1.64633	-9.75548	4.90732	17.5761	0
0.6213	-0.490905	-8.53131	6.12583	18.1907	0
0.6220	-1.70919	-11.2699	4.29474	20.0189	0
0.6227	-2.62515	-13.7182	3.98845	22.7691	0
0.6233	-6.28898	-13.4154	1.54477	23.9982	0
0.6240	-7.50726	-13.4154	-1.81111	23.3836	0
0.6247	-4.45706	-12.797	1.54477	23.6909	0
0.6253	-2.93046	-12.797	4.90732	23.9982	0
0.6260	-2.31983	-13.1125	0.632558	21.8626	0
0.6267	1.03569	-9.43997	-2.11741	20.0189	0
0.6273	1.95165	-3.04149	-1.19853	18.4979	0
0.6280	-0.793231	0.315507	-2.11741	13.9195	0
0.6287	-1.40387	2.46096	-3.94849	9.03388	0
0.6293	1.64633	6.72661	-4.24813	7.20559	0
0.6300	1.34101	10.3865	-7.91031	5.37731	0
0.6307	-0.793231	13.1377	-10.9666	2.31992	0
0.6313	2.25697	16.1918	-6.6918	0.184365	0
0.6320	6.22312	17.416	-3.02962	-0.414821	0
0.6327	3.47824	17.416	-5.77958	-0.414821	0
0.6333	0.425052	17.7189	-4.86071	1.10619	0
0.6340	2.86761	17.416	0.632558	3.54902	0
0.6347	3.17292	16.1918	1.54477	3.54902	0
0.6353	0.119733	14.9677	1.54477	2.31992	0
0.6360	1.03569	12.8348	3.68215	2.6272	0
0.6367	0.730371	8.55655	2.46365	5.37731	0
0.6373	-1.40387	3.98801	0.93885	6.29913	0
0.6380	1.34101	2.15807	5.81954	7.51287	0
0.6387	3.78356	1.53967	9.17542	11.784	0
0.6393	1.03569	-3.34438	6.73841	14.8414	0
0.6400	1.34101	-11.2699	6.12583	15.4406	0
0.6407	3.78356	-12.4941	8.26321	17.8834	0
0.6413	1.03569	-11.5854	8.86913	20.0189	0
0.6420	0.119733	-15.2453	7.95692	19.1125	0
0.6427	2.56229	-18.9052	6.12583	19.4198	0
0.6433	0.425052	-18.2994	3.37586	21.8626	0
0.6440	-2.62515	-18.9052	3.37586	20.3262	0
0.6447	-0.185586	-20.7351	5.20695	19.1125	0
0.6453	1.95165	-19.8265	5.20695	20.0189	0
0.6460	3.17292	-16.154	4.90732	18.4979	0
0.6467	5.61548	-8.8342	4.60103	15.4406	0
0.6473	6.52844	-1.81732	3.37586	14.5341	0
0.6480	3.78356	0.0126203	2.46365	12.3985	0
0.6487	3.47824	0.933901	3.37586	7.82014	0
0.6493	5.00484	5.81795	3.37586	3.54902	0
0.6500	4.08888	9.47783	0.632558	1.72074	0
0.6507	1.34101	11.3078	-3.02962	0.798914	0
0.6513	1.95165	14.9677	-5.77958	-2.25847	0
0.6520	3.47824	17.1005	-6.07922	-5.60776	0
0.6527	0.730371	16.7976	-4.55442	-5.60776	0
0.6533	-1.09855	18.0218	-3.02962	-4.7013	0
0.6540	2.56229	18.6275	-2.11741	-3.77948	0
0.6547	3.17292	16.7976	-5.47329	-1.95119	0
0.6553	-0.490905	15.8889	-11.2729	-1.02937	0
0.6560	0.119733	13.7435	-10.354	-2.25847	0
0.6567	2.25697	9.17495	-3.33591	-1.95119	0
0.6573	1.03569	3.98801	-0.286316	0.184365	0
0.6580	-0.185586	-0.593153	-2.11741	2.6272	0
0.6587	-0.490905	-4.25304	-1.19853	5.99186	0
0.6593	-0.793231	-5.4772	1.54477	8.7266	0
0.6600	-0.793231	-9.13709	3.98845	8.7266	0
0.6607	-2.01451	-14.324	5.51324	9.9557	0
0.6613	-4.45706	-15.2453	4.60103	13.6123	0
0.6620	-1.70919	-14.6269	3.98845	15.4406	0
0.6627	-1.09855	-16.4695	4.29474	16.3624	0
0.6633	-7.81258	-16.7724	3.68215	16.6697	0
0.6640	-12.087	-15.2453	4.29474	14.5341	0
0.6647	-9.64449	-14.9424	8.86913	14.5341	0
0.6653	-8.42322	-13.4154	9.17542	15.4406	0
0.6660	-10.8658	-10.0584	4.90732	11.4767	0
0.6667	-12.6977	-6.70137	2.76994	6.29913	0
0.6673	-13.003	-3.64726	0.632558	5.99186	0
0.6680	-11.4764	-1.51443	-4.55442	3.8563	0
0.6687	-6.28898	1.23679	-6.07922	-2.25847	0
0.6693	-2.62515	6.12084	-2.11741	-4.99321	0
0.6700	-4.45706	8.55655	-1.50482	-6.52959	0
0.6707	-8.1179	11.3078	-3.33591	-9.87888	0
0.6713	-7.20194	15.8889	-1.19853	-11.7072	0
0.6720	-2.93046	17.1005	2.46365	-12.0144	0
0.6727	-1.70919	15.8889	2.46365	-13.8427	0
0.6733	-1.70919	16.1918	1.54477	-15.9783	0
0.6740	-0.490905	17.1005	1.54477	-16.2856	0
0.6747	0.425052	16.7976	-0.89224	-16.5928	0
0.6753	2.56229	15.5734	-2.11741	-16.5928	0
0.6760	4.69952	12.5319	-0.286316	-14.7645	0
0.6767	4.69952	8.87206	2.46365	-12.9363	0
0.6773	5.61548	5.81795	4.90732	-12.0144	0
0.6780	6.52844	1.53967	7.34433	-11.108	0
0.6787	4.3942	-2.42309	4.29474	-8.35787	0
0.6793	4.08888	-5.78009	-3.33591	-4.39403	0
0.6800	5.61548	-9.43997	-4.86071	-2.85765	0
0.6807	1.95165	-11.2699	1.24514	-4.7013	0
0.6813	-1.09855	-11.5854	3.07623	-4.7013	0
0.6820	1.64633	-13.4154	-0.286316	-1.02937	0
0.6827	3.78356	-12.797	0.0199755	0.798914	0
0.6833	2.86761	-10.967	1.85107	-0.12291	0
0.6840	1.95165	-12.4941	0.632558	-1.64392	0
0.6847	-0.185586	-14.6269	0.93885	-3.4722	0
0.6853	0.730371	-13.4154	3.07623	-4.7013	0
0.6860	3.17292	-11.5854	1.85107	-5.30049	0
0.6867	1.64633	-10.3613	-2.41704	-8.35787	0
0.6873	1.34101	-6.39848	-6.99809	-12.3217	0
0.6880	5.00484	-1.81732	-10.354	-13.8427	0
0.6887	5.61548	-0.593153	-8.2166	-15.6864	0
0.6893	5.9178	0.315507	-5.47329	-19.0357	0
0.6900	8.36036	3.98801	-9.13547	-22.093	0
0.6907	6.22312	8.55655	-13.1039	-24.2286	0
0.6913	0.425052	10.3865	-11.2729	-26.6714	0
0.6920	-1.40387	11.9135	-8.82918	-28.807	0
0.6927	-1.70919	12.5319	-5.77958	-28.4997	0
0.6933	-1.40387	11.3078	1.24514	-28.1925	0
0.6940	-1.40387	12.2164	4.60103	-28.4997	0
0.6947	-4.45706	14.9677	2.76994	-28.1925	0
0.6953	-8.72853	13.1377	3.07623	-27.5779	0
0.6960	-9.64449	8.25367	6.12583	-26.3642	0
0.6967	-9.33917	5.51506	7.95692	-22.9995	0
0.6973	-8.1179	3.6725	9.17542	-19.6502	0
0.6980	-7.20194	0.0126203	8.5695	-19.3429	0
0.6987	-7.20194	-3.95015	3.68215	-17.2074	0
0.6993	-5.37302	-7.91292	0.632558	-11.7072	0
0.7000	-1.70919	-12.4941	3.07623	-8.35787	0
0.7007	-1.40387	-15.2453	5.20695	-5.60776	0
0.7013	-2.62515	-17.681	3.98845	-1.95119	0
0.7020	-2.01451	-19.8265	5.51324	-0.414821	0
0.7027	-2.62515	-19.8265	8.86913	-1.64392	0
0.7033	-4.15174	-18.9052	7.03804	0.491639	0
0.7040	-2.62515	-18.9052	5.20695	2.93447	0
0.7047	-0.185586	-17.3781	5.20695	1.41346	0
0.7053	0.119733	-13.7182	3.68215	1.41346	0
0.7060	0.119733	-11.5854	4.60103	3.54902	0
0.7067	4.08888	-9.13709	9.78801	1.41346	0
0.7073	7.13908	-4.87143	7.03804	-3.4722	0
0.7080	4.08888	-1.81732	-2.11741	-4.99321	0
0.7087	0.119733	0.0126203	-5.167	-5.91504	0
0.7093	1.34101	2.76384	-3.02962	-9.26433	0
0.7100	4.69952	4.89667	-3.94849	-12.3217	0
0.7107	4.69952	8.25367	-6.6918	-14.15	0
0.7113	3.78356	13.4406	-8.2166	-13.5508	0
0.7120	4.3942	14.059	-6.38551	-11.7072	0
0.7127	5.00484	10.3865	-2.72333	-12.629	0
0.7133	3.17292	11.0049	-2.72333	-14.7645	0
0.7140	-0.185586	12.8348	-3.94849	-12.3217	0
0.7147	-2.31983	9.47783	-4.86071	-10.1862	0
0.7153	-3.5411	4.2909	-8.52289	-11.108	0
0.7160	-3.5411	2.15807	-11.2729	-9.57161	0
0.7167	-0.490905	0.631014	-5.77958	-4.99321	0
0.7173	0.730371	-0.593153	0.0199755	-2.55038	0
0.7180	-1.09855	-1.19893	2.15736	-0.12291	0
0.7187	0.119733	-3.64726	3.37586	6.29913	0
0.7193	2.56229	-7.91292	3.37586	11.1694	0
0.7200	0.119733	-11.8883	0.0199755	10.8622	0
0.7207	-1.70919	-14.9424	-0.89224	11.784	0
0.7213	0.119733	-17.0752	0.632558	14.8414	0
0.7220	0.425052	-18.2994	0.632558	16.9769	0
0.7227	-0.793231	-18.2994	2.46365	17.5761	0
0.7233	-0.185586	-17.9839	5.20695	19.1125	0
0.7240	2.86761	-18.6023	3.37586	20.6335	0
0.7247	5.61548	-18.2994	0.93885	19.1125	0
0.7253	4.69952	-15.8511	1.24514	16.3624	0
0.7260	2.86761	-14.324	1.54477	15.4406	0
0.7267	2.86761	-11.5854	0.0199755	14.5341	0
0.7273	2.86761	-5.4772	0.0199755	10.8622	0
0.7280	1.64633	-2.12021	-0.286316	7.82014	0
0.7287	1.34101	-1.19893	-1.81111	8.12741	0
0.7293	1.95165	3.06673	-3.94849	7.20559	0
0.7300	1.03569	9.17495	-5.47329	3.54902	0
0.7307	-0.185586	13.1377	-7.30438	2.01265	0
0.7313	1.34101	15.5734	-8.82918	4.14821	0
0.7320	3.17292	16.7976	-7.61067	3.54902	0
0.7327	0.425052	15.8889	-6.6918	-0.12291	0
0.7333	-3.5411	15.8889	-10.0477	-1.95119	0
0.7340	-4.45706	16.4947	-11.8788	-1.02937	0
0.7347	-2.62515	16.7976	-8.52289	-0.414821	0
0.7353	0.119733	15.2705	-6.99809	0.491639	0
0.7360	1.03569	12.2164	-6.99809	2.93447	0
0.7367	0.119733	8.55655	-3.94849	6.29913	0
0.7373	2.86761	5.19956	-2.72333	9.03388	0
0.7380	6.22312	2.15807	-3.02962	10.263	0
0.7387	4.69952	-1.19893	0.632558	11.784	0
0.7393	1.95165	-4.87143	4.29474	13.6123	0
0.7400	4.08888	-7.61003	6.12583	15.4406	0
0.7407	5.00484	-10.0584	7.95692	17.8834	0
0.7413	2.86761	-12.797	6.12583	21.5553	0
0.7420	4.08888	-15.8511	3.37586	22.7691	0
0.7427	6.52844	-15.5482	5.51324	22.1545	0
0.7433	5.31016	-12.4941	8.5695	23.3836	0
0.7440	3.17292	-11.2699	3.68215	24.5973	0
0.7447	1.34101	-14.0211	-1.50482	22.7691	0
0.7453	-2.31983	-15.2453	-1.50482	20.6335	0
0.7460	-4.76238	-12.1912	-1.19853	18.1907	0
0.7467	-4.15174	-6.08298	-2.11741	13.6123	0
0.7473	-1.70919	-1.51443	0.632558	12.0913	0
0.7480	-1.09855	-0.593153	1.54477	12.0913	0
0.7487	-3.5411	1.53967	-3.33591	9.03388	0
0.7493	-6.89961	5.81795	-4.86071	6.29913	0
0.7500	-8.1179	8.25367	-3.02962	3.8563	0
0.7507	-7.50726	10.702	-5.167	-1.02937	0
0.7513	-5.67834	16.1918	-8.52289	-4.08675	0
0.7520	-2.62515	17.7189	-8.52289	-3.77948	0
0.7527	-2.01451	15.8889	-9.13547	-6.52959	0
0.7533	-4.76238	18.0218	-9.44176	-10.1862	0
0.7540	-3.23578	19.5488	-5.47329	-6.52959	0
0.7547	1.95165	14.059	-3.02962	-3.16493	0
0.7553	2.56229	11.3078	-3.02962	-4.7013	0
0.7560	1.34101	11.9135	-0.89224	-4.39403	0
0.7567	2.25697	8.55655	1.24514	-1.02937	0
0.7573	1.95165	4.2909	0.632558	0.798914	0
0.7580	0.119733	2.15807	1.54477	1.41346	0
0.7587	-1.70919	-2.42309	3.07623	3.54902	0
0.7593	-5.37302	-5.78009	1.24514	5.37731	0
0.7600	-8.1179	-6.08298	-1.19853	5.99186	0
0.7607	-9.03385	-10.0584	-0.286316	9.03388	0
0.7613	-9.03385	-14.6269	1.54477	12.7058	0
0.7620	-9.94981	-14.324	3.07623	12.7058	0
0.7627	-9.94981	-14.324	3.37586	12.0913	0
0.7633	-8.72853	-15.5482	1.54477	14.5341	0
0.7640	-5.98366	-14.0211	1.54477	15.1486	0
0.7647	-6.28898	-12.4941	5.20695	13.0131	0
0.7653	-9.03385	-11.2699	6.12583	12.3985	0
0.7660	-6.89961	-7.61003	3.37586	11.784	0
0.7667	-1.70919	-4.55592	3.98845	9.03388	0
0.7673	-0.793231	-2.72598	6.12583	6.59104	0
0.7680	-1.70919	0.933901	6.12583	5.07003	0
0.7687	-1.09855	3.06673	4.60103	2.6272	0
0.7693	-0.185586	3.98801	2.15736	-2.55038	0
0.7700	-0.793231	9.17495	-0.286316	-7.43605	0
0.7707	-1.70919	14.6648	0.326267	-7.12877	0
0.7713	-1.40387	14.6648	-1.50482	-5.30049	0
0.7720	-0.490905	15.5734	-6.38551	-8.35787	0
0.7727	-0.185586	18.9304	-7.30438	-10.4934	0
0.7733	0.730371	18.6275	-5.47329	-9.26433	0
0.7740	3.17292	18.6275	-6.99809	-9.26433	0
0.7747	5.31016	20.4575	-8.52289	-9.87888	0
0.7753	6.52844	17.416	-6.07922	-8.35787	0
0.7760	8.66568	12.8348	-3.33591	-7.74332	0
0.7767	11.1082	11.0049	-2.11741	-5.91504	0
0.7773	11.1082	6.72661	-0.286316	-1.33664	0
0.7780	9.58163	2.15807	-1.50482	1.41346	0
0.7787	7.4444	2.76384	-6.99809	3.8563	0
0.7793	7.4444	0.315507	-5.77958	7.20559	0
0.7800	10.1923	-6.08298	3.07623	7.20559	0
0.7807	11.7189	-8.53131	3.37586	8.7266	0
0.7813	8.36036	-9.75548	-4.86071	11.784	0
0.7820	6.22312	-12.1912	-3.6422	10.8622	0
0.7827	7.74972	-11.2699	5.20695	9.34115	0
0.7833	6.52844	-9.75548	8.86913	10.8622	0
0.7840	3.17292	-10.6641	12.2317	9.64842	0
0.7847	0.425052	-9.75548	15.2813	7.51287	0
0.7853	-3.84642	-7.91292	9.48171	9.9557	0
0.7860	-5.67834	-7.91292	3.07623	10.8622	0
0.7867	-2.93046	-6.08298	4.29474	5.37731	0
0.7873	-4.45706	-2.42309	5.20695	-1.33664	0
0.7880	-9.03385	0.933901	5.20695	-5.91504	0
0.7887	-6.89961	3.98801	6.43212	-8.0506	0
0.7893	-4.45706	7.34501	1.85107	-8.35787	0
0.7900	-9.94981	9.78072	-4.24813	-8.66515	0
0.7907	-12.6977	14.059	-3.94849	-9.87888	0
0.7913	-9.03385	18.3247	-3.94849	-13.2435	0
0.7920	-7.20194	19.2459	-5.77958	-16.5928	0
0.7927	-6.89961	17.7189	-4.55442	-16.5928	0
0.7933	-3.23578	16.4947	-3.94849	-15.6864	0
0.7940	-3.5411	17.1005	-7.61067	-15.6864	0
0.7947	-6.89961	17.7189	-7.61067	-14.4573	0
0.7953	-6.28898	13.7435	-3.94849	-13.5508	0
0.7960	-4.76238	8.55655	-4.55442	-12.3217	0
0.7967	-7.81258	8.25367	-8.2166	-7.74332	0
0.7973	-9.03385	8.55655	-6.99809	-4.7013	0
0.7980	-7.20194	2.76384	-2.41704	-6.52959	0
0.7987	-9.03385	-3.64726	-0.585949	-5.30049	0
0.7993	-9.94981	-7.00426	-2.72333	0.798914	0
0.8000	-6.28898	-8.8342	-3.94849	4.14821	0
0.8007	-3.5411	-9.75548	-1.19853	4.14821	0
0.8013	-2.31983	-11.5854	0.93885	5.68458	0
0.8020	1.34101	-17.0752	0.632558	7.82014	0
0.8027	2.86761	-18.9052	-0.89224	7.82014	0
0.8033	2.86761	-14.9424	-3.94849	6.89832	0
0.8040	2.86761	-13.1125	-8.52289	7.51287	0
0.8047	0.730371	-14.324	-10.354	7.82014	0
0.8053	-1.09855	-13.1125	-6.07922	5.37731	0
0.8060	1.64633	-10.6641	-1.81111	2.6272	0
0.8067	4.3942	-9.13709	-0.89224	0.798914	0
0.8073	1.64633	-7.61003	-2.11741	-2.25847	0
0.8080	-2.31983	-5.17432	-5.77958	-3.4722	0
0.8087	-2.62515	-1.51443	-7.91031	-4.08675	0
0.8093	-2.62515	3.06673	-4.24813	-8.35787	0
0.8100	-5.0677	7.95078	-1.50482	-12.3217	0
0.8107	-6.28898	11.0049	-2.41704	-13.8427	0
0.8113	-4.76238	12.2164	-0.286316	-14.15	0
0.8120	-2.93046	13.1377	2.46365	-14.4573	0
0.8127	-4.45706	14.6648	0.632558	-15.6864	0
0.8133	-4.76238	15.5734	1.54477	-18.1292	0
0.8140	-2.62515	14.3619	6.73841	-16.5928	0
0.8147	-0.490905	12.2164	5.20695	-13.8427	0
0.8153	2.86761	13.1377	-0.585949	-13.2435	0
0.8160	6.52844	12.8348	-2.11741	-12.3217	0
0.8167	6.22312	7.34501	-2.72333	-11.108	0
0.8173	1.64633	0.933901	-3.6422	-11.108	0
0.8180	-0.793231	-1.81732	1.54477	-7.43605	0
0.8187	-1.09855	-4.25304	8.86913	-2.25847	0
0.8193	-2.62515	-7.91292	9.17542	-0.12291	0
0.8200	-2.31983	-10.6641	6.12583	0.184365	0
0.8207	-1.70919	-13.4154	3.37586	1.72074	0
0.8213	-4.45706	-14.324	1.54477	3.54902	0
0.8220	-6.28898	-14.324	3.37586	6.59104	0
0.8227	-3.5411	-17.0752	6.12583	7.20559	0
0.8233	-1.40387	-20.1294	5.20695	5.07003	0
0.8240	-1.70919	-20.1294	6.43212	4.45548	0
0.8247	-0.185586	-17.9839	8.86913	5.07003	0
0.8253	-0.185586	-14.9424	5.81954	3.24175	0
0.8260	-4.15174	-13.1125	3.98845	1.72074	0
0.8267	-5.0677	-12.1912	7.03804	1.10619	0
0.8273	0.119733	-7.00426	7.03804	-2.25847	0
0.8280	4.3942	-1.51443	3.37586	-6.22231	0
0.8287	4.69952	-2.42309	0.632558	-8.97242	0
0.8293	3.78356	-2.42309	-0.585949	-12.9363	0
0.8300	2.25697	2.15807	0.326267	-14.7645	0
0.8307	2.86761	6.12084	2.46365	-14.4573	0
0.8313	3.47824	9.78072	1.24514	-16.9001	0
0.8320	2.25697	12.2164	-1.19853	-20.2648	0
0.8327	1.64633	10.0836	-2.41704	-20.2648	0
0.8333	1.95165	9.47783	-4.86071	-19.3429	0
0.8340	1.03569	12.2164	-7.30438	-20.2648	0
0.8347	0.119733	13.1377	-5.167	-21.4785	0
0.8353	0.119733	13.1377	-2.41704	-21.7858	0
0.8360	-2.01451	14.059	-1.81111	-20.2648	0
0.8367	-6.28898	9.78072	-0.585949	-15.9783	0
0.8373	-7.20194	2.46096	0.93885	-12.3217	0
0.8380	-4.45706	-0.593153	0.632558	-10.4934	0
0.8387	-2.93046	-1.19893	-1.19853	-6.52959	0
0.8393	-3.23578	-4.55592	-1.19853	-1.02937	0
0.8400	-2.62515	-7.30714	1.54477	-0.12291	0
0.8407	-2.31983	-8.8342	1.54477	-1.33664	0
0.8413	-0.793231	-11.5854	0.632558	2.93447	0
0.8420	4.69952	-15.8511	3.37586	5.99186	0
0.8427	7.13908	-16.7724	4.29474	2.93447	0
0.8433	4.69952	-14.9424	2.46365	2.31992	0
0.8440	6.52844	-14.324	2.76994	4.14821	0
0.8447	11.7189	-15.2453	3.07623	3.24175	0
0.8453	10.4976	-15.5482	-0.286316	3.8563	0
0.8460	10.1923	-11.2699	-0.585949	3.54902	0
0.8467	14.4637	-3.95015	1.54477	-2.85765	0
0.8473	12.9372	0.0126203	-2.11741	-5.60776	0
0.8480	8.36036	-0.290267	-7.61067	-2.55038	0
0.8487	9.27631	0.315507	-8.2166	-5.91504	0
0.8493	8.97099	3.98801	-6.6918	-12.0144	0
0.8500	3.78356	8.87206	-6.38551	-10.4934	0
0.8507	2.86761	13.1377	-6.38551	-8.66515	0
0.8513	6.22312	15.2705	-4.24813	-13.2435	0
0.8520	6.83376	15.2705	0.0199755	-17.5147	0
0.8527	4.08888	14.9677	2.46365	-18.4211	0
0.8533	1.03569	15.2705	1.24514	-18.4211	0
0.8540	0.119733	15.8889	0.632558	-16.9001	0
0.8547	1.95165	16.4947	3.07623	-15.9783	0
0.8553	3.17292	14.9677	5.51324	-15.9783	0
0.8560	1.34101	10.702	6.43212	-12.9363	0
0.8567	-0.793231	6.72661	4.29474	-8.0506	0
0.8573	-0.490905	5.19956	2.15736	-7.12877	0
0.8580	-0.793231	3.6725	4.60103	-4.99321	0
0.8587	-0.490905	-0.593153	8.86913	0.798914	0
0.8593	2.86761	-5.4772	10.4006	2.93447	0
0.8600	4.69952	-9.75548	7.95692	2.31992	0
0.8607	-0.185586	-12.797	5.20695	6.29913	0
0.8613	-3.5411	-14.6269	5.51324	10.263	0
0.8620	0.119733	-14.324	6.73841	10.8622	0
0.8627	1.64633	-13.7182	7.03804	12.0913	0
0.8633	-0.490905	-13.4154	7.95692	12.3985	0
0.8640	1.95165	-12.1912	8.5695	10.5702	0
0.8647	6.83376	-10.6641	7.95692	10.8622	0
0.8653	5.61548	-10.3613	8.86913	10.8622	0
0.8660	0.425052	-7.61003	7.95692	7.82014	0
0.8667	-0.185586	-3.34438	1.54477	4.76276	0
0.8673	1.64633	-1.81732	-1.19853	1.72074	0
0.8680	1.03569	-2.12021	2.76994	-1.95119	0
0.8687	0.119733	2.15807	3.07623	-1.95119	0
0.8693	-0.793231	8.55655	-3.33591	-1.33664	0
0.8700	-4.45706	11.6107	-7.61067	-3.77948	0
0.8707	-6.89961	13.1377	-7.91031	-6.52959	0
0.8713	-5.67834	15.2705	-7.30438	-9.26433	0
0.8720	-6.28898	16.7976	-7.91031	-10.8007	0
0.8727	-9.64449	16.4947	-9.44176	-8.97242	0
0.8733	-6.59429	17.7189	-8.2166	-8.35787	0
0.8740	0.425052	19.2459	-4.86071	-8.66515	0
0.8747	0.119733	17.416	-5.167	-4.99321	0
0.8753	-5.37302	13.7435	-8.82918	-4.08675	0
0.8760	-6.59429	12.2164	-7.61067	-7.74332	0
0.8767	-6.28898	9.78072	-4.24813	-5.60776	0
0.8773	-5.37302	4.59378	-4.24813	1.72074	0
0.8780	-2.31983	0.933901	-3.94849	4.45548	0
0.8787	-1.70919	-1.51443	-3.33591	5.99186	0
0.8793	-4.15174	-5.4772	-3.94849	9.34115	0
0.8800	-2.62515	-10.0584	-2.41704	11.1694	0
0.8807	-0.185586	-12.4941	-2.11741	12.7058	0
0.8813	-2.62515	-13.4154	-5.77958	15.1486	0
0.8820	-5.0677	-13.1125	-3.94849	17.2842	0
0.8827	-5.37302	-12.797	0.93885	18.1907	0
0.8833	-4.45706	-14.0211	-0.89224	18.1907	0
0.8840	-2.62515	-14.324	-3.33591	17.5761	0
0.8847	-2.62515	-13.4154	-0.89224	17.5761	0
0.8853	-2.62515	-12.4941	-0.286316	16.6697	0
0.8860	-0.793231	-9.75548	-1.19853	14.5341	0
0.8867	-0.793231	-6.08298	-1.19853	12.0913	0
0.8873	-0.490905	-3.64726	-0.89224	8.43469	0
0.8880	1.34101	-0.593153	2.15736	5.37731	0
0.8887	0.119733	1.84256	4.60103	4.14821	0
0.8893	-1.70919	0.933901	2.15736	2.31992	0
0.8900	-0.793231	2.76384	0.93885	-1.02937	0
0.8907	-3.5411	7.95078	2.46365	-4.39403	0
0.8913	-8.1179	9.47783	-2.11741	-6.52959	0
0.8920	-5.67834	9.47783	-8.2166	-6.52959	0
0.8927	-0.793231	11.0049	-7.61067	-5.30049	0
0.8933	1.03569	12.5319	-5.47329	-4.39403	0
0.8940	2.25697	14.6648	-4.86071	-6.52959	0
0.8947	1.34101	16.4947	-5.77958	-7.74332	0
0.8953	-0.490905	13.7435	-7.61067	-6.52959	0
0.8960	-0.490905	9.47783	-6.38551	-4.08675	0
0.8967	-0.490905	7.64789	-3.02962	-2.55038	0
0.8973	-0.185586	6.12084	-2.72333	1.10619	0
0.8980	1.34101	3.98801	-1.50482	4.76276	0
0.8987	0.730371	0.0126203	2.76994	5.37731	0
0.8993	-1.70919	-6.39848	5.51324	6.29913	0
0.9000	-0.793231	-10.967	5.20695	7.82014	0
0.9007	0.730371	-12.797	3.68215	8.7266	0
0.9013	-0.490905	-13.1125	2.46365	11.784	0
0.9020	-1.70919	-13.1125	3.37586	17.2842	0
0.9027	1.03569	-14.9424	4.29474	18.4979	0
0.9033	4.3942	-16.4695	3.37586	16.0551	0
0.9040	4.69952	-14.9424	4.90732	15.4406	0
0.9047	2.86761	-14.324	7.65063	17.2842	0
0.9053	2.25697	-15.2453	7.95692	16.9769	0
0.9060	4.08888	-10.967	7.34433	14.8414	0
0.9067	5.61548	-6.08298	4.90732	11.784	0
0.9073	4.08888	-3.64726	0.93885	8.12741	0
0.9080	1.64633	-0.593153	1.24514	4.76276	0
0.9087	3.17292	3.6725	2.15736	2.31992	0
0.9093	4.69952	5.19956	-0.286316	-0.414821	0
0.9100	-0.185586	7.64789	-1.50482	-1.64392	0
0.9107	-2.01451	12.8348	-1.50482	-1.64392	0
0.9113	2.56229	16.7976	-5.47329	-2.85765	0
0.9120	1.03569	16.7976	-7.61067	-6.52959	0
0.9127	-4.45706	14.9677	-4.86071	-8.66515	0
0.9133	-1.09855	14.9677	-4.55442	-8.35787	0
0.9140	4.3942	14.3619	-6.6918	-7.43605	0
0.9147	1.03569	11.0049	-5.47329	-6.52959	0
0.9153	-2.62515	8.55655	-3.94849	-6.52959	0
0.9160	-0.185586	7.64789	-6.07922	-4.39403	0
0.9167	1.34101	4.2909	-7.30438	-0.414821	0
0.9173	0.119733	1.23679	-6.38551	2.6272	0
0.9180	-0.793231	0.0126203	-5.77958	3.8563	0
0.9187	-2.31983	-1.51443	-6.38551	5.37731	0
0.9193	-4.15174	-5.17432	-6.6918	8.43469	0
0.9200	-2.93046	-10.6641	-4.86071	11.4767	0
0.9207	1.03569	-15.2453	-1.19853	13.0131	0
0.9213	0.425052	-14.9424	0.632558	14.5341	0
0.9220	-4.45706	-12.4941	1.54477	17.5761	0
0.9227	-5.98366	-14.324	6.73841	19.1125	0
0.9233	-4.76238	-15.8511	11.6191	17.2842	0
0.9240	-7.20194	-14.0211	11.6191	15.4406	0
0.9247	-8.42322	-13.7182	11.6191	16.3624	0
0.9253	-5.67834	-14.6269	12.8376	17.5761	0
0.9260	-3.84642	-10.6641	10.4006	16.0551	0
0.9267	-3.84642	-5.17432	6.73841	12.3985	0
0.9273	-2.62515	-3.34438	3.98845	9.9557	0
0.9280	-1.40387	-0.290267	0.632558	9.03388	0
0.9287	-1.70919	5.81795	0.632558	6.59104	0
0.9293	-2.62515	7.95078	4.29474	3.54902	0
0.9300	-5.0677	7.34501	2.46365	2.6272	0
0.9307	-5.98366	11.6107	-1.50482	1.72074	0
0.9313	-2.31983	17.7189	0.326267	-0.12291	0
0.9320	-0.185586	18.3247	4.90732	-3.16493	0
0.9327	-2.62515	17.416	4.90732	-5.91504	0
0.9333	-1.40387	18.6275	1.54477	-5.60776	0
0.9340	2.25697	18.9304	1.54477	-4.39403	0
0.9347	1.95165	18.3247	3.37586	-3.16493	0
0.9353	0.730371	16.4947	1.54477	-1.02937	0
0.9360	1.95165	11.9135	-0.89224	-0.12291	0
0.9367	1.95165	6.72661	0.632558	-0.12291	0
0.9373	1.95165	3.6725	2.46365	3.54902	0
0.9380	5.31016	1.84256	2.46365	8.12741	0
0.9387	5.9178	-2.42309	1.85107	8.43469	0
0.9393	2.56229	-7.61003	-0.286316	9.9557	0
0.9400	1.95165	-9.75548	-0.585949	13.0131	0
0.9407	3.78356	-8.8342	2.76994	12.0913	0
0.9413	2.86761	-10.6641	4.90732	10.8622	0
0.9420	2.25697	-13.4154	4.90732	13.6123	0
0.9427	1.64633	-13.1125	5.51324	14.5341	0
0.9433	-2.62515	-12.4941	3.68215	14.2268	0
0.9440	-5.37302	-13.7182	1.54477	15.4406	0
0.9447	-4.45706	-13.4154	5.20695	14.5341	0
0.9453	-0.490905	-11.5854	7.03804	12.0913	0
0.9460	2.56229	-8.8342	4.60103	10.8622	0
0.9467	1.64633	-3.04149	2.46365	7.51287	0
0.9473	-0.490905	1.84256	-2.72333	2.93447	0
0.9480	-1.09855	2.15807	-9.7414	1.10619	0
0.9487	-1.09855	3.06673	-10.354	-1.02937	0
0.9493	1.64633	7.64789	-7.61067	-5.91504	0
0.9500	6.52844	9.47783	-7.30438	-8.35787	0
0.9507	5.31016	10.3865	-7.61067	-8.97242	0
0.9513	0.119733	14.059	-7.91031	-9.26433	0
0.9520	0.119733	16.7976	-9.44176	-9.26433	0
0.9527	0.119733	16.7976	-8.52289	-10.4934	0
0.9533	-1.70919	15.8889	-8.52289	-12.0144	0
0.9540	3.47824	14.6648	-10.9666	-12.9363	0
0.9547	9.58163	14.3619	-9.7414	-15.6864	0
0.9553	6.52844	12.2164	-5.77958	-17.5147	0
0.9560	1.95165	7.0295	-2.11741	-12.0144	0
0.9567	2.56229	4.2909	3.37586	-7.12877	0
0.9573	3.78356	4.89667	7.95692	-8.0506	0
0.9580	1.95165	1.23679	7.95692	-6.52959	0
0.9587	-1.70919	-5.17432	6.43212	-1.02937	0
0.9593	-3.84642	-6.08298	4.60103	0.491639	0
0.9600	-2.62515	-6.39848	3.37586	-0.12291	0
0.9607	-2.62515	-9.75548	3.98845	1.41346	0
0.9613	-4.45706	-13.1125	4.29474	2.6272	0
0.9620	-2.93046	-14.9424	3.37586	3.54902	0
0.9627	-2.01451	-15.5482	2.46365	4.45548	0
0.9633	-5.98366	-14.6269	0.93885	2.6272	0
0.9640	-7.50726	-15.8511	-0.585949	1.41346	0
0.9647	-6.28898	-17.9839	-1.81111	3.8563	0
0.9653	-6.28898	-16.154	-1.50482	2.93447	0
0.9660	-5.98366	-10.3613	-0.286316	-1.95119	0
0.9667	-4.45706	-7.00426	-0.286316	-3.4722	0
0.9673	-3.84642	-4.87143	-0.89224	-3.77948	0
0.9680	-0.793231	0.933901	0.0199755	-7.43605	0
0.9687	3.78356	5.81795	0.93885	-9.57161	0
0.9693	4.3942	5.81795	1.54477	-10.8007	0
0.9700	2.86761	6.72661	3.98845	-15.3791	0
0.9707	3.47824	14.059	2.46365	-19.0357	0
0.9713	3.17292	18.3247	-0.585949	-18.4211	0
0.9720	1.03569	15.2705	0.326267	-19.0357	0
0.9727	0.119733	14.6648	0.326267	-20.5567	0
0.9733	0.119733	16.1918	-3.02962	-20.2648	0
0.9740	1.95165	14.6648	-2.11741	-19.9575	0
0.9747	4.69952	13.1377	-0.286316	-20.5567	0
0.9753	4.69952	12.5319	-3.33591	-18.4211	0
0.9760	5.00484	9.17495	-3.6422	-12.0144	0
0.9767	7.4444	6.42372	-0.286316	-7.43605	0
0.9773	7.4444	3.36962	0.632558	-7.43605	0
0.9780	3.78356	-1.51443	-0.286316	-5.60776	0
0.9787	2.56229	-3.34438	0.93885	-2.25847	0
0.9793	2.56229	-4.55592	3.07623	-1.33664	0
0.9800	1.03569	-8.8342	4.29474	-0.12291	0
0.9807	-0.793231	-12.4941	2.46365	2.6272	0
0.9813	0.425052	-13.4154	-0.89224	4.45548	0
0.9820	2.25697	-13.7182	0.93885	6.59104	0
0.9827	2.25697	-11.5854	5.81954	10.263	0
0.9833	1.95165	-11.2699	6.73841	10.8622	0
0.9840	2.86761	-15.2453	4.90732	9.03388	0
0.9847	4.08888	-16.4695	4.90732	7.20559	0
0.9853	2.56229	-13.4154	6.12583	3.8563	0
0.9860	2.25697	-9.75548	5.20695	2.6272	0
0.9867	3.78356	-6.70137	2.46365	3.54902	0
0.9873	1.34101	-6.08298	0.632558	-1.02937	0
0.9880	-3.23578	-5.4772	0.326267	-6.52959	0
0.9887	-2.62515	0.315507	-2.41704	-6.83686	0
0.9893	-2.31983	7.64789	-7.61067	-8.97242	0
0.9900	-5.0677	9.17495	-10.0477	-12.3217	0
0.9907	-4.45706	7.95078	-8.82918	-11.108	0
0.9913	-1.40387	7.64789	-6.99809	-12.0144	0
0.9920	-1.70919	8.25367	-4.86071	-15.6864	0
0.9927	-2.93046	8.87206	-3.94849	-14.7645	0
0.9933	-2.31983	9.47783	-5.77958	-12.9363	0
0.9940	-1.70919	9.47783	-5.77958	-13.5508	0
0.9947	0.119733	9.47783	-3.02962	-11.7072	0
0.9953	2.86761	8.87206	-2.41704	-9.87888	0
0.9960	3.47824	5.81795	-2.41704	-10.4934	0
0.9967	1.64633	2.46096	-0.286316	-8.35787	0
0.9973	0.730371	0.315507	2.76994	-5.60776	0
0.9980	1.95165	-3.34438	6.73841	-4.39403	0
0.9987	2.86761	-6.39848	7.95692	-1.64392	0
0.9993	1.95165	-7.30714	5.51324	2.31992	0
1.0000	2.86761	-11.5854	5.81954	4.45548	0
1.0007	6.52844	-16.154	8.26321	6.29913	0
1.0013	5.61548	-15.8511	7.34433	5.68458	0
1.0020	5.61548	-16.7724	7.03804	4.76276	0
1.0027	10.4976	-19.8265	9.17542	8.12741	0
1.0033	12.3265	-19.2081	8.86913	9.9557	0
1.0040	9.88695	-17.0752	7.65063	7.20559	0
1.0047	9.88695	-17.0752	6.73841	7.51287	0
1.0053	10.1923	-16.154	4.90732	10.5702	0
1.0060	10.4976	-11.5854	6.12583	8.43469	0
1.0067	14.4637	-5.17432	8.86913	3.54902	0
1.0073	15.685	-1.19893	7.03804	0.184365	0
1.0080	11.7189	-0.593153	4.29474	-2.25847	0
1.0087	10.1923	2.15807	4.29474	-2.25847	0
1.0093	9.88695	6.12084	3.68215	-2.25847	0
1.0100	5.00484	4.89667	-0.286316	-7.12877	0
1.0107	-0.490905	4.89667	-8.2166	-11.108	0
1.0113	-2.93046	12.2164	-14.935	-11.108	0
1.0120	-2.62515	15.8889	-15.8472	-12.0144	0
1.0127	-2.62515	12.8348	-14.935	-13.8427	0
1.0133	-6.89961	11.3078	-19.2031	-12.629	0
1.0140	-12.6977	13.1377	-24.0905	-11.108	0
1.0147	-14.2213	14.059	-24.3901	-11.108	0
1.0153	-15.4426	10.702	-21.9531	-11.108	0
1.0160	-19.1064	7.34501	-20.4283	-9.26433	0
1.0167	-20.63	4.89667	-21.3405	-5.30049	0
1.0173	-18.1904	0.933901	-18.5972	-0.722095	0
1.0180	-14.8319	-2.42309	-11.5725	2.01265	0
1.0187	-12.6977	-2.12021	-6.99809	5.68458	0
1.0193	-11.1711	-2.42309	-5.77958	8.12741	0
1.0200	-7.81258	-7.91292	-1.50482	6.59104	0
1.0207	-3.23578	-12.4941	3.07623	7.51287	0
1.0213	-3.5411	-14.0211	2.76994	11.1694	0
1.0220	-7.81258	-15.5482	3.07623	12.3985	0
1.0227	-8.1179	-17.0752	4.90732	13.305	0
1.0233	-4.45706	-17.681	2.46365	14.5341	0
1.0240	-3.5411	-16.154	-2.41704	11.1694	0
1.0247	-5.37302	-14.9424	-4.24813	9.03388	0
1.0253	-6.28898	-14.6269	-3.6422	9.03388	0
1.0260	-5.67834	-12.4941	-4.24813	5.99186	0
1.0267	-4.45706	-7.61003	-4.86071	2.6272	0
1.0273	-5.67834	-5.78009	-4.86071	2.31992	0
1.0280	-7.20194	-3.04149	-4.86071	0.184365	0
1.0287	-7.20194	4.89667	-3.94849	-3.16493	0
1.0293	-7.20194	11.3078	-0.89224	-4.7013	0
1.0300	-5.98366	12.2164	1.54477	-4.7013	0
1.0307	-2.31983	15.5734	1.85107	-4.99321	0
1.0313	0.425052	20.773	0.0199755	-5.60776	0
1.0320	-0.185586	21.3788	-3.6422	-6.52959	0
1.0327	-0.185586	18.6275	-4.24813	-8.35787	0
1.0333	-0.185586	19.5488	-4.86071	-12.0144	0
1.0340	-3.23578	22.2874	-9.7414	-12.9363	0
1.0347	-5.0677	22.2874	-10.9666	-10.4934	0
1.0353	-3.23578	20.1546	-5.47329	-9.26433	0
1.0360	-4.15174	15.8889	-3.94849	-7.43605	0
1.0367	-6.89961	10.3865	-6.6918	-3.16493	0
1.0373	-4.76238	7.64789	-3.94849	-1.02937	0
1.0380	-2.62515	6.72661	0.326267	-1.33664	0
1.0387	-3.5411	0.315507	2.76994	-0.12291	0
1.0393	-1.70919	-6.08298	6.12583	1.41346	0
1.0400	2.25697	-7.30714	8.5695	3.8563	0
1.0407	1.64633	-9.75548	9.17542	8.12741	0
1.0413	0.119733	-12.4941	8.5695	7.20559	0
1.0420	2.25697	-11.8883	5.81954	4.45548	0
1.0427	1.95165	-12.797	5.20695	7.20559	0
1.0433	-2.62515	-13.4154	7.03804	9.34115	0
1.0440	-4.76238	-9.75548	5.20695	7.82014	0
1.0447	-1.70919	-10.0584	2.46365	7.51287	0
1.0453	-1.40387	-13.4154	3.07623	7.51287	0
1.0460	-4.45706	-8.53131	4.60103	2.6272	0
1.0467	-2.62515	0.0126203	6.12583	-0.722095	0
1.0473	1.64633	2.15807	8.5695	0.798914	0
1.0480	-0.793231	2.46096	7.34433	-0.12291	0
1.0487	-3.5411	3.06673	3.98845	-5.60776	0
1.0493	-2.62515	3.6725	2.46365	-9.26433	0
1.0500	-3.5411	8.55655	1.54477	-9.26433	0
1.0507	-3.84642	12.8348	0.0199755	-10.1862	0
1.0513	-1.40387	11.3078	-0.585949	-13.8427	0
1.0520	1.64633	13.1377	-0.585949	-15.6864	0
1.0527	3.78356	16.7976	0.326267	-13.8427	0
1.0533	3.78356	14.9677	0.632558	-12.9363	0
1.0540	0.119733	13.7435	-1.50482	-11.108	0
1.0547	0.730371	17.1005	-6.38551	-6.52959	0
1.0553	5.00484	16.7976	-8.52289	-4.99321	0
1.0560	5.00484	11.6107	-4.86071	-8.35787	0
1.0567	2.25697	7.64789	-0.286316	-7.43605	0
1.0573	0.730371	5.51506	-1.50482	-1.95119	0
1.0580	0.119733	3.06673	-3.33591	0.798914	0
1.0587	-0.793231	-0.593153	1.54477	1.41346	0
1.0593	-2.62515	-5.78009	7.95692	5.07003	0
1.0600	-2.31983	-6.08298	11.3128	7.20559	0
1.0607	2.86761	-6.08298	13.4502	7.20559	0
1.0613	3.78356	-12.1912	13.1439	9.64842	0
1.0620	-2.31983	-17.0752	7.34433	11.4767	0
1.0627	-1.09855	-15.2453	3.98845	9.9557	0
1.0633	6.52844	-14.324	6.43212	9.9557	0
1.0640	6.83376	-14.0211	7.34433	11.1694	0
1.0647	1.95165	-12.4941	3.37586	10.5702	0
1.0653	-1.40387	-11.8883	3.07623	9.9557	0
1.0660	-0.793231	-9.43997	6.73841	9.9557	0
1.0667	3.78356	-2.72598	5.51324	7.20559	0
1.0673	7.74972	1.23679	0.632558	3.8563	0
1.0680	8.97099	1.84256	0.93885	1.72074	0
1.0687	7.4444	3.36962	4.90732	-0.722095	0
1.0693	2.86761	5.81795	3.98845	-3.77948	0
1.0700	-0.490905	7.64789	1.54477	-5.60776	0
1.0707	0.730371	11.3078	3.37586	-6.52959	0
1.0713	0.730371	14.059	4.90732	-8.35787	0
1.0720	-0.793231	13.1377	3.37586	-10.8007	0
1.0727	0.425052	11.6107	2.15736	-11.7072	0
1.0733	0.119733	12.2164	1.54477	-11.108	0
1.0740	-4.15174	12.2164	-0.286316	-12.0144	0
1.0747	-4.45706	11.3078	-0.585949	-11.7072	0
1.0753	-0.185586	11.3078	-0.585949	-9.26433	0
1.0760	0.425052	9.47783	-0.89224	-7.43605	0
1.0767	-0.793231	5.19956	1.54477	-6.83686	0
1.0773	1.03569	1.53967	3.37586	-3.16493	0
1.0780	1.34101	-1.51443	3.07623	2.01265	0
1.0787	-1.09855	-5.17432	5.20695	4.14821	0
1.0793	-3.23578	-6.39848	5.20695	4.45548	0
1.0800	-3.5411	-7.91292	-0.286316	6.89832	0
1.0807	-3.23578	-11.8883	-1.19853	9.03388	0
1.0813	-2.62515	-14.9424	3.37586	9.64842	0
1.0820	-2.62515	-14.6269	4.90732	9.64842	0
1.0827	-3.23578	-15.8511	5.81954	11.1694	0
1.0833	-2.62515	-18.6023	8.86913	11.4767	0
1.0840	-0.793231	-17.3781	7.34433	9.64842	0
1.0847	-1.09855	-15.2453	3.37586	9.9557	0
1.0853	-2.62515	-15.2453	2.46365	9.9557	0
1.0860	1.95165	-13.1125	2.15736	6.29913	0
1.0867	8.05504	-7.91292	2.76994	2.31992	0
1.0873	7.4444	-3.04149	1.54477	2.01265	0
1.0880	4.69952	0.315507	-2.72333	1.41346	0
1.0887	6.83376	4.59378	-2.41704	-1.02937	0
1.0893	10.1923	8.87206	0.326267	-3.77948	0
1.0900	10.1923	12.8348	-5.167	-6.52959	0
1.0907	12.9372	16.1918	-12.1851	-8.97242	0
1.0913	16.601	18.6275	-12.7977	-10.1862	0
1.0920	15.0744	18.6275	-15.8472	-11.4153	0
1.0927	9.58163	17.416	-21.0342	-12.9363	0
1.0933	6.52844	18.0218	-20.4283	-12.3217	0
1.0940	5.00484	19.5488	-17.9846	-11.4153	0
1.0947	1.95165	17.7189	-18.5972	-12.0144	0
1.0953	-1.40387	12.5319	-18.5972	-10.8007	0
1.0960	-3.23578	9.17495	-17.372	-6.83686	0
1.0967	-0.793231	8.55655	-13.7099	-1.95119	0
1.0973	2.86761	6.12084	-5.167	1.10619	0
1.0980	0.425052	0.315507	1.54477	2.6272	0
1.0987	-3.5411	-4.25304	3.37586	3.54902	0
1.0993	-5.37302	-7.00426	6.12583	5.37731	0
1.1000	-7.50726	-10.6641	8.86913	7.51287	0
1.1007	-8.1179	-13.4154	7.65063	9.03388	0
1.1013	-5.67834	-14.324	5.81954	10.8622	0
1.1020	-5.37302	-16.7724	6.73841	13.0131	0
1.1027	-5.37302	-19.511	7.03804	13.305	0
1.1033	-1.40387	-16.154	6.12583	12.7058	0
1.1040	-1.70919	-12.4941	6.12583	12.0913	0
1.1047	-6.28898	-15.2453	7.65063	10.5702	0
1.1053	-6.28898	-16.154	6.12583	9.03388	0
1.1060	-2.31983	-11.8883	3.68215	8.12741	0
1.1067	-0.793231	-7.61003	4.90732	4.45548	0
1.1073	0.119733	-6.08298	7.03804	2.93447	0
1.1080	0.119733	-2.72598	4.60103	3.8563	0
1.1087	-0.185586	3.6725	1.54477	-1.95119	0
1.1093	0.730371	8.87206	1.54477	-9.26433	0
1.1100	-1.09855	10.702	1.54477	-8.35787	0
1.1107	-5.37302	12.2164	0.326267	-7.12877	0
1.1113	-4.15174	14.6648	0.632558	-10.8007	0
1.1120	0.730371	15.5734	0.93885	-11.4153	0
1.1127	1.03569	15.5734	-1.50482	-9.87888	0
1.1133	-1.09855	17.7189	-1.50482	-10.8007	0
1.1140	-1.70919	18.9304	0.0199755	-12.0144	0
1.1147	-3.23578	17.7189	-1.81111	-11.7072	0
1.1153	-4.15174	17.416	-3.02962	-11.108	0
1.1160	-2.62515	13.1377	0.632558	-9.87888	0
1.1167	-2.01451	6.42372	2.76994	-7.74332	0
1.1173	-2.62515	5.19956	0.326267	-5.30049	0
1.1180	1.03569	4.59378	-0.286316	-2.85765	0
1.1187	5.31016	-2.72598	1.54477	-1.95119	0
1.1193	6.52844	-6.08298	1.85107	-0.414821	0
1.1200	4.3942	-5.78009	2.15736	3.54902	0
1.1207	1.03569	-11.5854	3.37586	5.37731	0
1.1213	0.425052	-16.7724	4.29474	6.29913	0
1.1220	3.78356	-13.4154	4.29474	9.9557	0
1.1227	4.08888	-12.4941	4.29474	11.784	0
1.1233	0.425052	-15.5482	2.15736	9.9557	0
1.1240	0.425052	-13.7182	1.54477	11.4767	0
1.1247	3.17292	-11.8883	4.60103	14.2268	0
1.1253	1.95165	-12.797	3.07623	9.9557	0
1.1260	0.119733	-10.6641	-1.19853	4.45548	0
1.1267	0.425052	-5.17432	-0.286316	4.45548	0
1.1273	-0.793231	-1.81732	0.632558	3.24175	0
1.1280	-3.23578	-1.51443	-4.86071	-2.55038	0
1.1287	-2.62515	0.315507	-8.52289	-5.30049	0
1.1293	-0.793231	4.89667	-7.30438	-3.77948	0
1.1300	-0.185586	6.72661	-7.30438	-5.30049	0
1.1307	0.119733	6.42372	-7.61067	-8.35787	0
1.1313	0.119733	9.47783	-6.99809	-9.57161	0
1.1320	-2.62515	12.2164	-7.61067	-9.57161	0
1.1327	-5.37302	11.3078	-6.6918	-11.108	0
1.1333	-3.5411	12.2164	-5.167	-11.108	0
1.1340	-1.70919	14.3619	-7.91031	-9.87888	0
1.1347	-2.62515	12.5319	-10.6603	-9.26433	0
1.1353	-2.01451	9.47783	-9.44176	-7.43605	0
1.1360	1.95165	5.81795	-8.2166	-4.99321	0
1.1367	5.61548	1.23679	-6.6918	-3.77948	0
1.1373	6.83376	-1.19893	-3.94849	-0.12291	0
1.1380	4.08888	-2.72598	-4.86071	5.37731	0
1.1387	-2.31983	-5.78009	-7.30438	6.29913	0
1.1393	-3.5411	-8.8342	-4.55442	6.89832	0
1.1400	-0.185586	-12.1912	-0.286316	11.4767	0
1.1407	-1.70919	-15.2453	-1.19853	14.5341	0
1.1413	-5.37302	-15.5482	-2.72333	14.2268	0
1.1420	-2.62515	-16.154	1.24514	13.6123	0
1.1427	1.34101	-19.2081	4.60103	14.2268	0
1.1433	1.34101	-20.7351	5.20695	16.0551	0
1.1440	0.425052	-17.9839	8.5695	17.5761	0
1.1447	-1.09855	-14.0211	11.6191	16.3624	0
1.1453	-1.40387	-10.6641	11.6191	14.5341	0
1.1460	3.47824	-7.00426	15.2813	12.0913	0
1.1467	7.4444	-3.34438	19.2497	8.12741	0
1.1473	6.22312	-3.04149	12.5313	6.29913	0
1.1480	4.08888	-3.95015	3.98845	6.59104	0
1.1487	4.08888	0.631014	2.46365	4.14821	0
1.1493	2.86761	7.34501	2.46365	-0.12291	0
1.1500	0.730371	9.47783	1.54477	-1.33664	0
1.1507	-1.70919	11.3078	1.54477	-2.85765	0
1.1513	-2.62515	14.059	-3.33591	-5.91504	0
1.1520	-1.70919	14.059	-7.91031	-6.83686	0
1.1527	-3.5411	11.9135	-3.94849	-6.52959	0
1.1533	-4.76238	11.0049	0.326267	-6.83686	0
1.1540	-0.793231	10.0836	-3.02962	-6.83686	0
1.1547	3.17292	11.3078	-6.99809	-5.60776	0
1.1553	1.95165	11.6107	-7.61067	-2.25847	0
1.1560	-0.793231	6.72661	-5.167	0.491639	0
1.1567	-2.93046	3.06673	-0.585949	1.10619	0
1.1573	-5.37302	3.06673	0.632558	2.6272	0
1.1580	-3.5411	-1.81732	-2.72333	5.37731	0
1.1587	1.03569	-8.53131	-3.33591	7.20559	0
1.1593	1.03569	-10.0584	-0.585949	9.03388	0
1.1600	-0.490905	-12.797	-0.286316	12.7058	0
1.1607	0.119733	-17.0752	-1.19853	15.7478	0
1.1613	1.03569	-16.154	1.85107	16.0551	0
1.1620	1.95165	-15.2453	5.81954	15.4406	0
1.1627	4.69952	-17.9839	4.90732	15.7478	0
1.1633	4.3942	-18.2994	2.46365	18.1907	0
1.1640	-0.185586	-16.154	0.632558	17.2842	0
1.1647	-4.45706	-16.154	-1.81111	13.0131	0
1.1653	-3.84642	-13.7182	-5.167	11.4767	0
1.1660	-1.70919	-9.75548	-5.167	11.784	0
1.1667	-0.490905	-7.91292	-2.72333	9.03388	0
1.1673	-0.490905	-5.17432	-2.11741	5.07003	0
1.1680	-1.40387	-0.593153	-3.94849	3.54902	0
1.1687	-2.62515	2.15807	-6.99809	0.184365	0
1.1693	-4.15174	5.51506	-10.354	-4.7013	0
1.1700	-6.89961	9.17495	-10.6603	-4.39403	0
1.1707	-8.42322	9.47783	-8.52289	-2.25847	0
1.1713	-8.42322	9.47783	-8.52289	-5.60776	0
1.1720	-8.72853	12.8348	-10.354	-10.4934	0
1.1727	-7.81258	14.6648	-9.44176	-11.4153	0
1.1733	-4.45706	12.5319	-7.61067	-9.57161	0
1.1740	-3.5411	10.0836	-7.61067	-9.26433	0
1.1747	-4.45706	10.0836	-6.38551	-9.57161	0
1.1753	-3.84642	9.78072	-5.77958	-8.0506	0
1.1760	-4.15174	6.12084	-7.91031	-5.30049	0
1.1767	-5.37302	0.631014	-9.44176	-4.39403	0
1.1773	-4.15174	-0.593153	-6.38551	-4.39403	0
1.1780	-2.01451	-0.290267	-1.19853	-2.85765	0
1.1787	0.119733	-4.25304	1.54477	-0.722095	0
1.1793	1.34101	-8.8342	-0.286316	2.31992	0
1.1800	1.03569	-8.8342	-0.585949	5.07003	0
1.1807	1.64633	-10.967	2.15736	5.37731	0
1.1813	4.08888	-15.2453	3.68215	5.99186	0
1.1820	3.17292	-15.2453	3.37586	8.12741	0
1.1827	1.03569	-12.4941	5.20695	8.12741	0
1.1833	4.3942	-12.4941	7.03804	6.29913	0
1.1840	8.05504	-11.5854	6.12583	6.29913	0
1.1847	8.05504	-8.8342	9.48171	5.37731	0
1.1853	7.74972	-6.70137	15.2813	2.93447	0
1.1860	7.13908	-5.4772	14.975	2.31992	0
1.1867	4.3942	-2.42309	12.2317	0.184365	0
1.1873	1.95165	2.46096	11.6191	-6.22231	0
1.1880	1.34101	7.0295	8.86913	-10.8007	0
1.1887	1.95165	9.17495	3.37586	-12.3217	0
1.1893	2.25697	11.0049	-1.19853	-14.4573	0
1.1900	1.95165	13.1377	-4.55442	-15.3791	0
1.1907	2.25697	14.6648	-5.47329	-15.6864	0
1.1913	4.3942	16.4947	-4.86071	-17.5147	0
1.1920	5.00484	18.6275	-6.07922	-16.9001	0
1.1927	5.00484	20.1546	-7.30438	-14.4573	0
1.1933	5.9178	19.2459	-5.77958	-15.6864	0
1.1940	5.00484	15.5734	-4.86071	-17.5147	0
1.1947	4.08888	13.7435	-3.6422	-17.8219	0
1.1953	5.9178	14.059	-1.19853	-18.1292	0
1.1960	6.52844	10.3865	0.0199755	-14.4573	0
1.1967	4.3942	6.12084	-1.19853	-9.57161	0
1.1973	2.25697	7.0295	-1.19853	-10.1862	0
1.1980	0.425052	5.19956	1.85107	-8.66515	0
1.1987	0.119733	-2.72598	7.95692	-1.33664	0
1.1993	1.64633	-5.4772	11.6191	1.10619	0
1.2000	1.34101	-4.25304	9.48171	-1.02937	0
1.2007	-1.70919	-7.91292	6.12583	0.491639	0
1.2013	-2.31983	-11.5854	7.03804	2.31992	0
1.2020	-2.62515	-11.5854	7.95692	1.72074	0
1.2027	-6.59429	-12.1912	7.65063	2.6272	0
1.2033	-9.94981	-12.797	7.65063	3.24175	0
1.2040	-8.1179	-11.5854	6.73841	-0.12291	0
1.2047	-3.5411	-10.967	2.76994	-1.02937	0
1.2053	-2.62515	-9.13709	-1.19853	0.798914	0
1.2060	-6.89961	-4.87143	-0.585949	-0.414821	0
1.2067	-7.50726	-2.72598	1.85107	-3.77948	0
1.2073	-3.5411	-2.12021	0.632558	-6.83686	0
1.2080	-3.5411	1.84256	-2.11741	-8.66515	0
1.2087	-5.37302	6.42372	-1.81111	-9.87888	0
1.2093	-2.31983	9.47783	-3.02962	-11.108	0
1.2100	-1.40387	12.2164	-6.07922	-12.3217	0
1.2107	-4.76238	15.5734	-4.24813	-12.629	0
1.2113	-5.37302	18.6275	-1.50482	-13.5508	0
1.2120	-6.59429	20.773	-5.77958	-16.5928	0
1.2127	-9.94981	20.1546	-6.38551	-17.5147	0
1.2133	-8.1179	16.7976	-0.585949	-13.5508	0
1.2140	-5.67834	14.9677	-0.89224	-11.4153	0
1.2147	-7.20194	14.3619	-3.94849	-13.2435	0
1.2153	-6.59429	12.2164	0.632558	-11.7072	0
1.2160	-5.0677	9.17495	4.90732	-6.52959	0
1.2167	-6.28898	5.19956	4.60103	-5.91504	0
1.2173	-5.37302	1.23679	5.20695	-5.60776	0
1.2180	-3.84642	-0.89604	6.12583	-0.12291	0
1.2187	-4.45706	-4.87143	6.43212	3.24175	0
1.2193	-1.70919	-11.2699	7.65063	3.8563	0
1.2200	2.86761	-13.7182	5.20695	7.51287	0
1.2207	3.78356	-12.4941	0.326267	9.9557	0
1.2213	3.17292	-14.9424	-1.19853	9.03388	0
1.2220	3.47824	-17.9839	-0.585949	12.0913	0
1.2227	1.64633	-17.9839	-0.89224	15.7478	0
1.2233	1.03569	-17.3781	0.632558	13.0131	0
1.2240	3.47824	-17.9839	0.0199755	11.4767	0
1.2247	4.08888	-17.3781	-2.72333	13.9195	0
1.2253	4.69952	-16.154	-2.11741	12.0913	0
1.2260	7.4444	-13.7182	-1.19853	8.12741	0
1.2267	7.13908	-8.53131	-0.585949	9.03388	0
1.2273	5.61548	-3.34438	3.37586	8.7266	0
1.2280	6.22312	0.631014	2.46365	2.6272	0
1.2287	4.69952	3.98801	-3.02962	0.184365	0
1.2293	1.34101	6.42372	-2.72333	2.01265	0
1.2300	-0.793231	9.47783	-2.72333	-1.33664	0
1.2307	-3.5411	13.1377	-10.0477	-6.52959	0
1.2313	-6.89961	14.6648	-12.7977	-5.60776	0
1.2320	-5.37302	13.1377	-9.44176	-4.99321	0
1.2327	-1.70919	12.8348	-7.61067	-6.52959	0
1.2333	-1.09855	13.7435	-3.02962	-3.4722	0
1.2340	-2.93046	12.5319	2.76994	0.798914	0
1.2347	-4.76238	10.0836	1.24514	0.491639	0
1.2353	-5.67834	9.17495	-1.19853	-0.12291	0
1.2360	-5.37302	7.0295	1.24514	1.10619	0
1.2367	-5.0677	1.84256	1.85107	2.6272	0
1.2373	-5.37302	-3.04149	0.326267	5.37731	0
1.2380	-4.45706	-4.55592	1.24514	9.03388	0
1.2387	-2.93046	-5.78009	4.60103	9.9557	0
1.2393	-1.70919	-7.61003	8.26321	11.4767	0
1.2400	-1.70919	-10.6641	8.86913	15.4406	0
1.2407	-4.15174	-12.4941	7.03804	18.8052	0
1.2413	-6.28898	-11.5854	8.26321	19.727	0
1.2420	-2.93046	-11.5854	11.9254	18.8052	0
1.2427	-0.185586	-14.324	10.4006	19.727	0
1.2433	-2.62515	-15.8511	6.73841	22.4618	0
1.2440	-3.5411	-15.2453	6.12583	21.5553	0
1.2447	-1.40387	-14.6269	3.68215	17.2842	0
1.2453	1.03569	-12.1912	0.0199755	16.9769	0
1.2460	3.47824	-8.53131	0.632558	17.8834	0
1.2467	4.69952	-7.30714	3.07623	14.5341	0
1.2473	3.17292	-6.08298	2.15736	11.1694	0
1.2480	2.56229	-2.12021	0.632558	9.64842	0
1.2487	2.86761	0.631014	1.54477	7.20559	0
1.2493	3.78356	2.76384	0.326267	3.54902	0
1.2500	5.31016	6.12084	-2.11741	1.41346	0
1.2507	7.13908	8.55655	0.326267	-1.33664	0
1.2513	6.22312	9.47783	3.07623	-4.39403	0
1.2520	2.25697	12.2164	-0.286316	-5.60776	0
1.2527	0.119733	13.7435	-3.33591	-3.77948	0
1.2533	2.86761	11.9135	-0.89224	-1.02937	0
1.2540	2.56229	10.702	0.326267	-1.64392	0
1.2547	-3.5411	10.3865	-1.81111	-2.85765	0
1.2553	-5.67834	7.64789	0.0199755	-0.414821	0
1.2560	-0.793231	3.98801	3.37586	2.93447	0
1.2567	2.86761	3.6725	2.76994	3.8563	0
1.2573	3.78356	2.15807	2.76994	5.37731	0
1.2580	2.86761	-3.95015	4.29474	9.9557	0
1.2587	-0.185586	-8.53131	1.54477	13.6123	0
1.2593	-0.185586	-8.8342	-2.11741	13.305	0
1.2600	2.56229	-10.6641	-0.286316	12.7058	0
1.2607	1.95165	-13.7182	3.07623	14.5341	0
1.2613	1.34101	-13.1125	3.98845	16.0551	0
1.2620	1.34101	-13.1125	3.37586	17.8834	0
1.2627	-1.40387	-15.2453	0.93885	19.4198	0
1.2633	-1.09855	-12.4941	-1.19853	18.1907	0
1.2640	1.64633	-9.75548	-0.89224	15.7478	0
1.2647	-1.70919	-13.1125	1.24514	16.3624	0
1.2653	-6.59429	-11.5854	2.46365	16.9769	0
1.2660	-5.37302	-3.64726	0.632558	13.6123	0
1.2667	-4.45706	0.0126203	-3.94849	9.34115	0
1.2673	-5.37302	1.84256	-5.77958	7.20559	0
1.2680	-3.84642	6.42372	-4.86071	5.37731	0
1.2687	-1.09855	8.55655	-6.07922	2.93447	0
1.2693	0.730371	9.78072	-5.77958	-0.12291	0
1.2700	1.03569	14.059	-2.41704	-3.77948	0
1.2707	0.119733	16.1918	-3.02962	-4.99321	0
1.2713	0.119733	15.8889	-4.86071	-5.91504	0
1.2720	-0.793231	17.7189	-4.24813	-7.43605	0
1.2727	-4.45706	19.5488	-6.99809	-9.87888	0
1.2733	-6.89961	18.0218	-10.0477	-11.108	0
1.2740	-6.28898	15.8889	-8.52289	-9.57161	0
1.2747	-5.98366	14.9677	-6.38551	-7.43605	0
1.2753	-5.37302	14.9677	-5.167	-7.43605	0
1.2760	-3.5411	12.2164	-3.94849	-5.60776	0
1.2767	-2.62515	7.34501	-5.77958	-0.12291	0
1.2773	-2.62515	3.98801	-6.38551	1.41346	0
1.2780	-3.23578	0.933901	-2.41704	0.184365	0
1.2787	-5.37302	-4.25304	-2.11741	3.54902	0
1.2793	-8.1179	-7.91292	-3.6422	6.89832	0
1.2800	-5.98366	-9.75548	-1.19853	6.29913	0
1.2807	-2.01451	-13.4154	-0.286316	7.82014	0
1.2813	-0.793231	-14.324	-3.33591	11.4767	0
1.2820	-0.793231	-11.2699	-3.02962	12.0913	0
1.2827	1.03569	-12.4941	1.54477	12.0913	0
1.2833	0.119733	-17.0752	4.29474	11.784	0
1.2840	-4.45706	-16.154	3.37586	9.64842	0
1.2847	-6.59429	-13.7182	0.632558	7.82014	0
1.2853	-3.5411	-13.4154	0.632558	7.51287	0
1.2860	-0.490905	-8.8342	2.76994	5.68458	0
1.2867	-0.793231	-3.34438	3.37586	2.93447	0
1.2873	-0.490905	-3.34438	-0.286316	0.798914	0
1.2880	2.56229	-1.51443	-1.81111	-2.25847	0
1.2887	4.69952	5.81795	0.326267	-5.30049	0
1.2893	5.61548	8.55655	0.632558	-7.43605	0
1.2900	5.61548	10.0836	-0.286316	-11.108	0
1.2907	6.52844	13.4406	0.632558	-15.0718	0
1.2913	9.27631	14.3619	-1.50482	-14.7645	0
1.2920	11.1082	14.059	-4.86071	-12.0144	0
1.2927	8.97099	17.7189	-2.11741	-12.0144	0
1.2933	5.61548	18.6275	1.85107	-14.7645	0
1.2940	4.69952	16.4947	-0.286316	-14.4573	0
1.2947	3.78356	14.9677	-2.11741	-12.0144	0
1.2953	1.03569	13.7435	-1.81111	-11.4153	0
1.2960	-0.793231	11.6107	-1.81111	-12.0144	0
1.2967	-1.09855	9.17495	1.85107	-10.4934	0
1.2973	-0.793231	5.51506	7.95692	-8.0506	0
1.2980	0.425052	0.933901	8.86913	-5.30049	0
1.2987	-0.185586	-2.42309	6.12583	-1.95119	0
1.2993	-3.84642	-5.78009	5.20695	0.798914	0
1.3000	-4.45706	-10.3613	5.51324	3.54902	0
1.3007	0.425052	-13.4154	5.51324	4.76276	0
1.3013	2.86761	-13.7182	4.29474	4.14821	0
1.3020	1.03569	-13.4154	2.76994	3.54902	0
1.3027	1.03569	-14.6269	2.15736	4.76276	0
1.3033	1.64633	-16.154	2.15736	6.29913	0
1.3040	-0.793231	-14.0211	1.85107	5.37731	0
1.3047	-1.40387	-9.75548	2.15736	4.14821	0
1.3053	2.86761	-8.22843	2.15736	3.24175	0
1.3060	5.61548	-8.22843	2.76994	2.6272	0
1.3067	4.3942	-4.25304	3.37586	2.93447	0
1.3073	3.78356	1.84256	0.632558	1.10619	0
1.3080	3.17292	4.59378	-2.41704	-4.7013	0
1.3087	0.119733	5.51506	-3.33591	-8.66515	0
1.3093	-2.62515	7.64789	-4.86071	-8.35787	0
1.3100	-0.793231	10.3865	-7.61067	-11.108	0
1.3107	1.64633	13.1377	-8.52289	-14.7645	0
1.3113	1.03569	14.3619	-6.6918	-14.4573	0
1.3120	0.119733	13.1377	-5.47329	-14.7645	0
1.3127	1.34101	12.2164	-6.07922	-17.2074	0
1.3133	2.86761	13.1377	-6.38551	-15.3791	0
1.3140	5.31016	13.4406	-6.07922	-10.8007	0
1.3147	5.61548	14.059	-5.77958	-9.87888	0
1.3153	3.47824	13.4406	-5.47329	-10.1862	0
1.3160	3.78356	10.0836	-5.167	-8.97242	0
1.3167	5.61548	7.95078	-5.167	-6.52959	0
1.3173	3.78356	6.72661	-3.02962	-3.4722	0
1.3180	2.86761	1.23679	-1.19853	-0.414821	0
1.3187	4.08888	-4.55592	-2.72333	1.10619	0
1.3193	1.95165	-5.17432	-1.19853	3.54902	0
1.3200	-0.793231	-7.91292	3.68215	7.20559	0
1.3207	1.03569	-14.324	3.68215	9.64842	0
1.3213	3.47824	-18.6023	0.93885	9.64842	0
1.3220	3.78356	-19.8265	3.68215	8.12741	0
1.3227	3.17292	-19.2081	7.03804	8.12741	0
1.3233	2.86761	-16.4695	4.29474	9.9557	0
1.3240	1.64633	-16.4695	1.85107	10.8622	0
1.3247	-0.793231	-17.0752	3.98845	9.9557	0
1.3253	-2.31983	-12.1912	4.60103	7.82014	0
1.3260	-1.40387	-6.08298	3.07623	4.14821	0
1.3267	-2.01451	-3.95015	2.76994	1.41346	0
1.3273	-4.45706	-1.51443	1.85107	-0.12291	0
1.3280	-3.84642	2.76384	-1.19853	-2.85765	0
1.3287	-1.70919	5.81795	-1.50482	-7.43605	0
1.3293	-2.01451	7.95078	-1.50482	-8.66515	0
1.3300	-2.62515	12.2164	-4.86071	-10.1862	0
1.3307	-0.185586	16.4947	-5.77958	-12.9363	0
1.3313	1.34101	18.9304	-5.77958	-14.15	0
1.3320	1.03569	19.5488	-9.44176	-15.0718	0
1.3327	1.95165	17.7189	-10.0477	-16.5928	0
[truncated: 49,264 more rows]
