# Supplementary material for: Identification of Haptic Based Guiding Using Hard Reins
Source: PLoS One. 2015 Jul 22;10(7):e0132020. doi: 10.1371/journal.pone.0132020 (PMC4511788; doi:10.1371/journal.pone.0132020)
Supplement: S4 File — (ZIP) [file pone.0132020.s004.zip › EMGData2/Subject11/T1/t1.txt]

0.0000	-15.5061	1.67517	25.9413	110.845	0
0.0007	-16.7291	2.58929	24.1037	115.445	0
0.0013	-10.6263	5.03403	24.1037	118.16	0
0.0020	-2.38524	6.25427	24.4128	114.239	0
0.0027	0.668192	4.42178	19.5268	103.833	0
0.0033	2.19086	4.42178	10.6822	86.4895	0
0.0040	1.88714	5.03403	3.96719	65.0745	0
0.0047	-0.858526	3.20154	1.21935	46.1479	0
0.0053	0.971916	1.67517	-3.96719	25.1099	0
0.0060	5.85579	0.14881	-13.7392	-0.226215	0
0.0067	6.46324	-2.5978	-21.0553	-20.9626	0
0.0073	4.6328	-4.12416	-23.8031	-37.4763	0
0.0080	4.6328	-4.73215	-28.0794	-56.7046	0
0.0087	3.41386	-5.65052	-32.0466	-74.0477	0
0.0093	0.668192	-4.73215	-30.8273	-81.0604	0
0.0100	0.971916	-2.90392	-28.9982	-82.3423	0
0.0107	4.6328	-3.20579	-28.9982	-83.5487	0
0.0113	6.46324	-4.42603	-26.8601	-84.7552	0
0.0120	5.2443	-5.95239	-24.1122	-83.8504	0
0.0127	4.6328	-7.78488	-22.5838	-73.4445	0
0.0133	7.38251	-6.56464	-17.3972	-51.2	0
0.0140	8.29773	-2.90392	-8.85318	-29.785	0
0.0147	5.85579	-1.98555	-1.52848	-13.9499	0
0.0153	4.6328	-3.81804	5.79621	6.18321	0
0.0160	3.71758	-3.81804	13.7306	32.1225	0
0.0167	0.971916	-1.67943	17.3886	52.8589	0
0.0173	-0.858526	0.14881	17.6978	68.7694	0
0.0180	-1.77375	1.67517	16.1693	84.906	0
0.0187	-4.82718	2.58929	13.1209	98.0265	0
0.0193	-8.18434	4.11566	12.8118	107.528	0
0.0200	-10.0148	6.55614	15.5596	113.635	0
0.0207	-13.3719	7.78063	15.8687	112.127	0
0.0213	-12.7604	6.55614	14.0397	108.131	0
0.0220	-4.51941	8.0825	11.5924	107.226	0
0.0227	1.58341	10.8291	8.84459	97.1216	0
0.0233	-2.08152	8.69475	4.87741	70.5791	0
0.0240	-5.7424	5.03403	0.91022	46.4495	0
0.0247	-6.3539	4.42178	-2.74783	31.5193	0
0.0253	-8.18434	3.20154	-8.85318	11.9894	0
0.0260	-7.87657	0.761056	-17.3972	-13.6483	0
0.0267	-2.38524	-0.459185	-21.9741	-34.9879	0
0.0273	3.11013	-2.29167	-20.4456	-53.9146	0
0.0280	6.46324	-2.90392	-20.7547	-71.3331	0
0.0287	8.60146	0.761056	-22.8929	-83.8504	0
0.0293	8.60146	0.761056	-22.5838	-92.0695	0
0.0300	6.46324	-4.73215	-23.1934	-98.1773	0
0.0307	6.46324	-7.47876	-24.4128	-99.987	0
0.0313	7.07474	-5.65052	-21.6735	-98.4789	0
0.0320	7.07474	-4.12416	-19.8359	-94.1808	0
0.0327	4.6328	-3.51191	-20.4456	-83.2471	0
0.0333	0.971916	-4.42603	-14.6494	-65.2253	0
0.0340	2.80236	-5.65052	-4.27632	-43.8857	0
0.0347	10.4319	-3.51191	2.74783	-23.6772	0
0.0353	13.7891	-0.765308	5.79621	-7.5405	0
0.0360	9.21296	-1.37755	8.84459	9.87806	0
0.0367	0.668192	-2.90392	10.3731	30.916	0
0.0373	-9.40329	-2.29167	10.3731	51.954	0
0.0380	-13.9834	-1.67943	12.2021	68.7694	0
0.0387	-10.93	-0.765308	16.779	81.8898	0
0.0393	-9.09957	0.454933	20.4456	89.2041	0
0.0400	-10.0148	1.67517	24.1037	93.5022	0
0.0407	-7.87657	3.20154	29.5993	94.7087	0
0.0413	-6.3539	4.11566	32.3472	91.0138	0
0.0420	-7.26912	3.80953	29.5993	84.0012	0
0.0427	-7.57285	3.20154	23.1934	74.2739	0
0.0433	-7.26912	2.58929	12.8118	55.0457	0
0.0440	-5.7424	2.58929	2.12957	33.329	0
0.0447	-3.60419	3.50766	-0.309131	16.5891	0
0.0453	-6.04613	3.20154	-1.52848	-4.14727	0
0.0460	-11.5415	2.58929	-9.46285	-28.5785	0
0.0467	-10.0148	3.80953	-16.1779	-46.2987	0
0.0473	-3.91196	2.58929	-18.0069	-64.0188	0
0.0480	0.360419	-1.07143	-21.0553	-88.073	0
0.0487	5.54802	-1.98555	-24.1122	-102.475	0
0.0493	10.7397	-2.29167	-23.8031	-106.095	0
0.0500	13.7891	-3.81804	-24.7219	-112.504	0
0.0507	15.0121	-2.29167	-27.4698	-116.199	0
0.0513	15.6195	0.761056	-28.9982	-112.504	0
0.0520	13.7891	-1.07143	-29.2988	-108.583	0
0.0527	7.38251	-3.20579	-25.3316	-100.289	0
0.0533	-0.247029	-2.5978	-14.9585	-82.6439	0
0.0540	-2.68897	-1.98555	-6.41447	-62.1337	0
0.0547	-3.30047	-1.07143	-3.05697	-40.7941	0
0.0553	-6.96135	-0.157313	3.04838	-18.8512	0
0.0560	-7.26912	-0.459185	12.2021	1.58351	0
0.0567	-2.68897	-0.765308	17.0881	24.5066	0
0.0573	-0.247029	0.454933	21.3558	47.7314	0
0.0580	4.6328	1.9813	28.9896	64.1697	0
0.0587	9.21296	3.50766	32.3472	75.4804	0
0.0593	4.02535	5.03403	32.038	81.8898	0
0.0600	-2.68897	4.42178	35.095	84.3028	0
0.0607	-2.68897	2.89541	36.0052	88.6009	0
0.0613	-7.26912	2.89541	30.5181	92.899	0
0.0620	-10.6263	5.3359	26.8515	89.8074	0
0.0627	-2.38524	5.64202	23.8031	78.195	0
0.0633	3.11013	4.7279	16.1693	61.1535	0
0.0640	-4.51941	5.3359	7.93437	41.9252	0
0.0647	-9.09957	5.03403	3.04838	24.205	0
0.0653	-4.21569	2.58929	-3.35751	2.86539	0
0.0660	-1.16225	2.89541	-11.601	-21.5658	0
0.0667	-0.554802	3.20154	-18.0069	-42.0006	0
0.0673	2.19086	1.06718	-22.2832	-60.324	0
0.0680	3.71758	0.761056	-26.2504	-79.5523	0
0.0687	3.41386	0.761056	-30.8273	-92.9744	0
0.0693	3.71758	-1.37755	-32.9654	-100.59	0
0.0700	5.2443	-0.459185	-31.7375	-104.285	0
0.0707	6.15952	0.761056	-27.7703	-102.174	0
0.0713	2.49863	-1.98555	-23.5026	-101.495	0
0.0720	-3.60419	-2.90392	-21.3644	-101.495	0
0.0727	-4.21569	-2.90392	-18.6166	-89.0533	0
0.0733	-0.554802	-5.3444	-11.9016	-65.2253	0
0.0740	1.27564	-5.95239	-4.27632	-45.3938	0
0.0747	1.27564	-3.81804	0	-29.1817	0
0.0753	1.27564	-3.81804	4.26773	-9.0486	0
0.0760	0.0566951	-3.81804	8.54405	15.6842	0
0.0767	-2.38524	-1.67943	11.2919	38.2303	0
0.0773	-5.13091	-0.765308	15.8687	57.7602	0
0.0780	-7.26912	-0.157313	19.8359	76.3853	0
0.0787	-8.18434	-0.765308	21.3558	91.0138	0
0.0793	-7.57285	-1.37755	23.1934	98.3281	0
0.0800	-4.51941	1.67517	25.9413	104.436	0
0.0807	-1.77375	4.11566	27.4612	109.036	0
0.0813	-2.08152	2.58929	26.5509	109.036	0
0.0820	-2.08152	3.50766	20.7461	106.321	0
0.0827	-0.554802	5.64202	14.0397	95.0103	0
0.0833	-2.38524	2.58929	12.2021	70.5791	0
0.0840	-5.13091	-1.37755	9.7634	47.7314	0
0.0847	-4.21569	-0.765308	0.91022	33.0274	0
0.0853	-2.68897	1.36905	-7.02415	14.4024	0
0.0860	-1.16225	0.761056	-10.6822	-9.0486	0
0.0867	1.58341	-0.157313	-14.9585	-28.2769	0
0.0873	1.27564	-1.07143	-21.3644	-47.5051	0
0.0880	0.360419	-2.29167	-26.5509	-65.8286	0
0.0887	3.71758	-2.5978	-29.9085	-76.5361	0
0.0893	5.54802	-1.07143	-31.4369	-83.2471	0
0.0900	2.80236	-0.765308	-31.4369	-89.6565	0
0.0907	0.0566951	-3.81804	-28.9982	-90.2598	0
0.0913	-2.38524	-4.73215	-22.8929	-86.5649	0
0.0920	-4.21569	-1.67943	-18.0069	-80.7588	0
0.0927	-6.3539	-1.07143	-15.2591	-70.1266	0
0.0933	-10.0148	-2.90392	-10.6822	-51.5016	0
0.0940	-10.0148	-1.98555	-4.27632	-29.1817	0
0.0947	-7.57285	1.06718	1.82903	-10.8583	0
0.0953	-3.60419	2.58929	8.54405	6.18321	0
0.0960	5.2443	1.67517	15.8687	27.8999	0
0.0967	11.6549	1.9813	20.4456	51.0492	0
0.0973	7.98996	3.80953	22.2746	70.8807	0
0.0980	4.6328	4.42178	23.1934	87.9976	0
0.0987	5.2443	5.3359	25.323	98.0265	0
0.0993	0.668192	5.94814	26.2418	101.721	0
0.1000	-2.99674	4.11566	22.5838	108.432	0
0.1007	-0.247029	3.50766	20.1365	113.635	0
0.1013	0.0566951	5.94814	22.5838	107.226	0
0.1020	-1.47002	5.3359	22.8843	99.9116	0
0.1027	0.0566951	3.50766	18.6166	93.5022	0
0.1033	1.27564	3.80953	14.3403	75.1788	0
0.1040	0.971916	3.50766	10.3731	50.4459	0
0.1047	2.19086	3.50766	4.87741	32.4242	0
0.1053	3.71758	4.42178	-2.13816	12.5926	0
0.1060	7.98996	3.20154	-12.5112	-11.8386	0
0.1067	13.1776	1.36905	-22.5838	-31.3685	0
0.1073	13.7891	-0.157313	-27.7703	-50.5968	0
0.1080	13.7891	-3.51191	-31.1278	-71.6348	0
0.1087	15.0121	-4.73215	-32.0466	-84.7552	0
0.1093	11.0434	-1.98555	-29.9085	-90.2598	0
0.1100	4.02535	-2.29167	-31.7375	-95.4627	0
0.1107	0.360419	-4.73215	-36.0138	-98.1773	0
0.1113	-0.247029	-4.42603	-32.6563	-97.2725	0
0.1120	0.668192	-5.95239	-26.2504	-95.4627	0
0.1127	0.971916	-7.47876	-23.1934	-86.5649	0
0.1133	-3.91196	-4.73215	-17.0881	-67.035	0
0.1140	-8.18434	-4.73215	-8.85318	-45.9971	0
0.1147	-6.3539	-5.95239	-1.83761	-29.1817	0
0.1153	-6.04613	-3.51191	6.10534	-10.2551	0
0.1160	-7.26912	-1.07143	14.0397	13.4975	0
0.1167	-4.82718	-1.98555	19.5268	35.8174	0
0.1173	-3.30047	-0.157313	24.4128	52.5573	0
0.1180	-2.99674	3.80953	27.4612	67.5629	0
0.1187	-0.554802	4.7279	28.6805	81.2866	0
0.1193	-0.858526	5.3359	30.5181	88.2993	0
0.1200	-4.51941	7.47451	32.3472	89.2041	0
0.1207	-2.68897	6.86226	32.6477	90.109	0
0.1213	1.27564	3.20154	31.1278	91.3155	0
0.1220	0.0566951	3.20154	27.4612	88.9025	0
0.1227	-1.77375	5.64202	22.5838	79.7785	0
0.1233	0.360419	5.03403	14.9499	60.5502	0
0.1240	0.0566951	3.50766	3.96719	37.9287	0
0.1247	-4.51941	3.50766	-2.44729	19.3037	0
0.1253	-7.87657	1.9813	-3.35751	1.58351	0
0.1260	-6.3539	0.761056	-8.2435	-23.3756	0
0.1267	-3.60419	2.28742	-15.2591	-49.0133	0
0.1273	-4.82718	1.06718	-19.5354	-68.5431	0
0.1280	-2.08152	-2.5978	-23.8031	-86.2633	0
0.1287	4.94057	-3.20579	-26.2504	-102.475	0
0.1293	5.54802	-3.81804	-24.4128	-112.203	0
0.1300	4.6328	-7.47876	-25.3316	-116.199	0
0.1307	10.4319	-9.00512	-28.0794	-117.707	0
0.1313	11.0434	-7.78488	-26.2504	-118.009	0
0.1320	3.41386	-8.699	-26.2504	-116.199	0
0.1327	1.27564	-8.39713	-25.9413	-107.603	0
0.1333	1.88714	-4.42603	-14.3488	-88.6763	0
0.1340	-1.47002	-3.81804	-2.44729	-67.9399	0
0.1347	-1.47002	-5.95239	-1.52848	-52.1049	0
0.1353	-1.47002	-5.03828	1.5199	-31.6701	0
0.1360	-10.0148	-2.90392	11.2919	-4.82592	0
0.1367	-14.5909	-3.81804	14.9499	17.7956	0
0.1373	-8.18434	-4.73215	15.5596	35.2141	0
0.1380	-6.3539	-3.81804	19.8359	52.5573	0
0.1387	-6.04613	-2.90392	21.0553	64.7729	0
0.1393	3.11013	-1.67943	19.8359	70.2775	0
0.1400	11.3471	0.454933	22.8843	76.6869	0
0.1407	8.90518	1.36905	24.1037	81.8898	0
0.1413	3.41386	0.454933	21.9741	80.3817	0
0.1420	2.49863	1.67517	20.4456	75.782	0
0.1427	2.49863	5.3359	16.4784	66.658	0
0.1433	0.971916	4.42178	9.45427	45.8462	0
0.1440	0.0566951	-0.765308	4.87741	22.0937	0
0.1447	2.80236	-0.157313	1.82903	5.57997	0
0.1453	4.32908	2.58929	-3.35751	-11.8386	0
0.1460	0.971916	-0.459185	-10.6822	-34.9879	0
0.1467	-1.47002	-3.20579	-16.7875	-56.3275	0
0.1473	0.360419	-3.20579	-19.8359	-73.1429	0
0.1480	3.71758	-5.95239	-21.0553	-88.6763	0
0.1487	4.6328	-5.65052	-23.5026	-100.59	0
0.1493	3.71758	-0.765308	-27.1606	-107.301	0
0.1500	3.11013	-2.5978	-28.6891	-114.691	0
0.1507	4.32908	-7.17264	-27.7703	-118.612	0
0.1513	5.2443	-5.95239	-28.9982	-113.409	0
0.1520	3.41386	-6.56464	-30.5181	-105.19	0
0.1527	1.88714	-10.2254	-25.031	-95.4627	0
0.1533	2.80236	-9.31125	-16.1779	-77.7426	0
0.1540	4.32908	-5.95239	-12.5112	-55.4227	0
0.1547	1.88714	-3.20579	-7.63383	-37.1747	0
0.1553	-1.47002	-1.67943	1.5199	-18.8512	0
0.1560	-1.47002	-2.90392	7.01556	4.97673	0
0.1567	-0.247029	-4.12416	11.2919	27.8999	0
0.1573	-0.554802	-0.157313	20.7461	46.7511	0
0.1580	0.0566951	3.20154	27.7703	66.9596	0
0.1587	0.971916	1.9813	27.7703	83.3979	0
0.1593	0.0566951	1.36905	29.5993	90.109	0
0.1600	0.360419	2.28742	33.8756	94.4071	0
0.1607	4.32908	2.58929	36.0052	98.3281	0
0.1613	7.68624	3.50766	36.924	97.1216	0
0.1620	7.07474	5.94814	35.3955	94.1054	0
0.1627	4.6328	7.78063	29.9085	86.4895	0
0.1633	4.32908	7.16838	23.8031	67.8645	0
0.1640	5.54802	5.94814	19.2263	45.5446	0
0.1647	3.41386	6.25427	13.4215	27.8999	0
0.1653	0.971916	6.25427	3.96719	8.67158	0
0.1660	1.88714	3.50766	-8.85318	-11.8386	0
0.1667	1.88714	1.36905	-17.0881	-29.1817	0
0.1673	-1.47002	1.06718	-18.9257	-50.2951	0
0.1680	-2.99674	0.761056	-21.9741	-71.6348	0
0.1687	-3.60419	-1.07143	-28.9982	-82.3423	0
0.1693	-3.30047	-2.5978	-32.6563	-86.8666	0
0.1700	-2.68897	-1.98555	-33.8756	-92.3711	0
0.1707	-7.57285	-1.98555	-34.4853	-95.0857	0
0.1713	-13.9834	-3.51191	-32.6563	-93.276	0
0.1720	-12.7604	-2.90392	-30.8273	-88.073	0
0.1727	-8.48807	-2.5978	-27.1606	-76.8377	0
0.1733	-8.79179	-5.03828	-15.5682	-58.5143	0
0.1740	-7.87657	-4.73215	-3.05697	-37.4763	0
0.1747	-5.13091	-3.20579	1.21935	-19.1529	0
0.1753	-5.43463	-4.73215	3.96719	-0.829455	0
0.1760	-6.3539	-3.51191	11.5924	23.3001	0
0.1767	-6.3539	0.761056	18.0069	47.7314	0
0.1773	-9.09957	0.14881	21.3558	66.281	0
0.1780	-10.3185	-0.765308	23.494	84.6044	0
0.1787	-8.18434	3.50766	25.323	101.42	0
0.1793	-6.3539	4.42178	27.7703	106.321	0
0.1800	-6.65763	2.28742	27.7703	106.321	0
0.1807	-5.7424	4.11566	23.494	111.75	0
0.1813	-4.21569	6.25427	20.7461	113.635	0
0.1820	-0.858526	5.3359	20.4456	109.036	0
0.1827	2.80236	5.64202	16.779	100.816	0
0.1833	3.11013	5.94814	10.9827	81.2866	0
0.1840	2.80236	4.42178	6.71502	56.8554	0
0.1847	7.68624	2.58929	3.96719	41.3219	0
0.1853	9.21296	1.36905	0.300544	25.7131	0
0.1860	5.2443	0.761056	-5.18654	-0.829455	0
0.1867	7.68624	0.14881	-10.6822	-24.6574	0
0.1873	12.8738	-1.67943	-14.0397	-43.2071	0
0.1880	7.98996	-3.81804	-17.3972	-61.5305	0
0.1887	2.49863	-3.20579	-22.5838	-74.651	0
0.1893	3.41386	-2.90392	-28.6891	-80.4571	0
0.1900	-2.99674	-4.42603	-34.7944	-85.9617	0
0.1907	-12.7604	-5.3444	-37.2332	-88.3747	0
0.1913	-9.71106	-5.3444	-32.9654	-85.3585	0
0.1920	-1.47002	-5.65052	-28.9982	-83.5487	0
0.1927	1.27564	-5.65052	-27.1606	-78.0442	0
0.1933	0.971916	-5.3444	-19.2263	-58.5143	0
0.1940	0.0566951	-4.73215	-6.10534	-34.6863	0
0.1947	-2.08152	-2.90392	3.65805	-18.248	0
0.1953	-5.7424	0.14881	10.3731	-2.03593	0
0.1960	-10.93	0.761056	17.6978	22.9985	0
0.1967	-13.9834	-1.07143	22.2746	48.3346	0
0.1973	-14.2872	-0.157313	23.8031	65.3761	0
0.1980	-15.8139	2.58929	25.323	80.6833	0
0.1987	-15.5061	3.80953	24.7133	94.4071	0
0.1993	-10.6263	3.80953	23.8031	101.721	0
0.2000	-4.82718	3.80953	25.0225	106.924	0
0.2007	2.49863	4.42178	24.1037	111.75	0
0.2013	7.98996	5.03403	21.0553	111.449	0
0.2020	6.15952	5.64202	21.9741	105.039	0
0.2027	2.80236	6.55614	23.1934	93.2006	0
0.2033	2.80236	6.25427	18.6166	70.2775	0
0.2040	1.27564	3.50766	12.2021	46.4495	0
0.2047	0.0566951	2.28742	7.93437	31.8209	0
0.2053	2.19086	2.58929	0.91022	13.7991	0
0.2060	2.49863	2.28742	-9.46285	-12.7434	0
0.2067	1.27564	0.14881	-15.2591	-35.5912	0
0.2073	2.80236	-1.67943	-15.2591	-54.2162	0
0.2080	5.54802	-0.459185	-15.8687	-72.238	0
0.2087	5.54802	0.454933	-17.7064	-85.0568	0
0.2093	2.49863	-3.20579	-18.9257	-92.3711	0
0.2100	-0.858526	-5.95239	-22.2832	-98.7806	0
0.2107	0.971916	-2.90392	-23.5026	-101.194	0
0.2113	4.94057	0.14881	-18.9257	-99.3838	0
0.2120	4.94057	-1.98555	-15.5682	-94.7841	0
0.2127	5.2443	-4.73215	-16.4784	-84.152	0
0.2133	5.54802	-4.12416	-13.43	-67.6383	0
0.2140	4.6328	-2.90392	-7.02415	-48.1084	0
0.2147	5.54802	-2.90392	-4.27632	-29.1817	0
0.2153	5.54802	-3.20579	-1.21935	-13.0451	0
0.2160	0.360419	-2.5978	4.57686	6.78645	0
0.2167	-3.60419	-1.67943	6.71502	34.3093	0
0.2173	-3.60419	-2.29167	7.62524	57.7602	0
0.2180	-6.3539	-0.459185	13.1209	70.5791	0
0.2187	-13.3719	4.42178	16.1693	81.2866	0
0.2193	-16.1176	4.7279	14.6494	92.2203	0
0.2200	-13.6757	1.06718	15.8687	97.7249	0
0.2207	-8.48807	1.06718	19.8359	99.61	0
0.2213	0.668192	3.50766	19.5268	99.9116	0
0.2220	10.4319	3.50766	17.6978	93.8038	0
0.2227	10.4319	2.58929	16.4784	80.6833	0
0.2233	4.6328	3.50766	11.5924	64.1697	0
0.2240	4.02535	3.80953	4.57686	46.1479	0
0.2247	4.32908	3.50766	-0.309131	25.7131	0
0.2253	-0.247029	1.9813	-5.18654	4.67511	0
0.2260	0.0566951	-0.157313	-10.6822	-15.458	0
0.2267	6.46324	1.06718	-13.43	-36.496	0
0.2273	6.46324	2.58929	-16.4784	-58.8159	0
0.2280	3.41386	-1.98555	-23.5026	-79.2507	0
0.2287	4.02535	-6.56464	-29.6079	-90.863	0
0.2293	5.85579	-5.03828	-29.6079	-94.7841	0
0.2300	5.54802	-4.12416	-27.1606	-98.7806	0
0.2307	4.32908	-6.56464	-27.1606	-103.38	0
0.2313	2.80236	-5.65052	-27.1606	-103.38	0
0.2320	2.80236	-3.81804	-25.031	-98.1773	0
0.2327	4.94057	-5.3444	-20.7547	-89.9582	0
0.2333	7.07474	-6.25852	-12.8204	-73.4445	0
0.2340	4.6328	-6.25852	-1.52848	-48.7116	0
0.2347	-0.554802	-6.56464	9.15372	-27.9753	0
0.2353	-4.51941	-5.95239	15.8687	-12.7434	0
0.2360	-6.3539	-4.42603	18.6166	9.27482	0
0.2367	-7.26912	-3.81804	18.6166	35.8174	0
0.2373	-5.43463	-2.90392	18.6166	55.9505	0
0.2380	-2.68897	-1.07143	18.3074	72.6904	0
0.2387	-3.60419	0.761056	20.1365	90.109	0
0.2393	-5.43463	1.06718	25.0225	97.4233	0
0.2400	-5.43463	0.761056	26.8515	95.9152	0
0.2407	-5.43463	0.761056	24.7133	99.0068	0
0.2413	-6.04613	1.67517	25.0225	102.928	0
0.2420	-4.51941	2.58929	25.9413	99.0068	0
0.2427	-1.77375	3.50766	20.7461	87.696	0
0.2433	-0.247029	4.42178	12.8118	71.4839	0
0.2440	-1.77375	4.11566	6.10534	49.5411	0
0.2447	-5.43463	3.50766	-0.609676	29.7096	0
0.2453	-6.65763	2.89541	-8.2435	12.291	0
0.2460	-8.18434	2.58929	-15.2591	-8.14374	0
0.2467	-11.8452	3.50766	-21.6735	-29.785	0
0.2473	-11.8452	3.50766	-24.4128	-49.9935	0
0.2480	-8.79179	0.454933	-24.1122	-68.5431	0
0.2487	-6.04613	-1.98555	-23.5026	-82.3423	0
0.2493	-0.858526	-1.98555	-23.8031	-89.0533	0
0.2500	1.27564	-1.98555	-25.9413	-93.5776	0
0.2507	-2.99674	-1.07143	-28.0794	-97.5741	0
0.2513	-6.3539	-0.157313	-26.2504	-97.2725	0
0.2520	-7.26912	-1.67943	-21.6735	-94.1808	0
0.2527	-9.40329	-4.12416	-18.6166	-86.2633	0
0.2533	-7.26912	-4.73215	-13.43	-67.9399	0
0.2540	-4.82718	-2.5978	-4.27632	-42.9054	0
0.2547	-7.26912	-0.765308	2.4387	-23.6772	0
0.2553	-6.3539	-1.98555	5.79621	-8.14374	0
0.2560	-3.30047	-2.90392	12.2021	15.6842	0
0.2567	-3.91196	-1.07143	20.4456	42.2268	0
0.2573	-4.51941	1.67517	24.1037	61.1535	0
0.2580	-5.7424	1.9813	23.8031	76.0836	0
0.2587	-8.18434	3.50766	24.1037	88.9025	0
0.2593	-6.96135	5.64202	27.1606	98.3281	0
0.2600	-7.57285	6.55614	29.5993	105.718	0
0.2607	-11.2337	6.86226	25.323	109.94	0
0.2613	-5.7424	7.16838	18.6166	107.226	0
0.2620	3.41386	7.16838	17.0881	100.816	0
0.2627	6.46324	7.78063	17.6978	91.0138	0
0.2633	10.7397	9.91499	12.2021	70.8807	0
0.2640	13.7891	9.00087	3.96719	48.6362	0
0.2647	11.6549	4.42178	-0.309131	32.7258	0
0.2653	12.8738	1.67517	-5.18654	13.4975	0
0.2660	16.5347	2.28742	-12.5112	-12.7434	0
0.2667	13.7891	0.14881	-17.7064	-34.0831	0
0.2673	11.9586	-1.98555	-21.6735	-50.8984	0
0.2680	16.231	-0.459185	-23.8031	-68.2415	0
0.2687	18.9767	0.14881	-21.0553	-81.362	0
0.2693	19.2844	-2.90392	-17.7064	-88.6763	0
0.2700	18.9767	-4.42603	-19.5354	-94.4825	0
0.2707	14.7043	-3.20579	-22.2832	-97.2725	0
0.2713	8.60146	-3.81804	-21.6735	-95.4627	0
0.2720	2.80236	-5.95239	-21.9741	-90.863	0
0.2727	-2.68897	-5.03828	-22.5838	-82.3423	0
0.2733	-7.26912	-3.81804	-19.2263	-66.1302	0
0.2740	-9.09957	-5.65052	-13.1209	-44.489	0
0.2747	-10.93	-4.12416	-6.10534	-23.0739	0
0.2753	-12.7604	0.761056	1.82903	-5.12754	0
0.2760	-11.8452	-0.157313	10.9827	13.7991	0
0.2767	-9.09957	-3.81804	19.5268	38.2303	0
0.2773	-5.13091	0.14881	24.1037	63.2648	0
0.2780	-1.16225	5.03403	26.8515	80.0801	0
0.2787	0.668192	2.89541	32.3472	90.109	0
0.2793	-1.47002	0.761056	36.6149	99.61	0
0.2800	-0.858526	2.89541	33.266	107.528	0
0.2807	5.54802	3.20154	27.7703	108.734	0
0.2813	10.7397	1.36905	25.0225	104.134	0
0.2820	9.21296	2.28742	21.9741	98.6297	0
0.2827	5.54802	4.42178	16.779	89.8074	0
0.2833	5.54802	3.50766	9.15372	73.6707	0
0.2840	7.07474	1.67517	2.12957	52.2557	0
0.2847	5.85579	1.9813	-2.74783	32.4242	0
0.2853	3.41386	1.67517	-9.77199	13.1959	0
0.2860	3.71758	-0.157313	-18.9257	-8.44536	0
0.2867	6.15952	1.67517	-23.8031	-30.7652	0
0.2873	6.15952	2.28742	-22.8929	-53.0097	0
0.2880	4.32908	-3.20579	-23.5026	-73.4445	0
0.2887	3.71758	-6.87076	-25.6407	-86.2633	0
0.2893	3.41386	-4.73215	-26.2504	-91.1646	0
0.2900	2.19086	-5.03828	-27.4698	-96.3676	0
0.2907	3.11013	-8.09101	-29.9085	-101.194	0
0.2913	2.19086	-7.78488	-31.7375	-99.987	0
0.2920	-2.38524	-8.39713	-32.0466	-95.4627	0
0.2927	-2.68897	-11.1437	-30.8273	-86.2633	0
0.2933	1.27564	-11.1437	-27.7703	-67.9399	0
0.2940	4.02535	-8.699	-21.3644	-45.9971	0
0.2947	9.51668	-6.87076	-11.601	-28.2769	0
0.2953	18.3652	-7.78488	-1.52848	-12.1402	0
0.2960	17.4499	-7.78488	5.79621	9.87806	0
0.2967	10.7397	-5.03828	12.2021	33.6306	0
0.2973	11.3471	-3.51191	16.779	53.1605	0
0.2980	11.9586	-3.51191	18.6166	68.7694	0
0.2987	6.46324	-1.07143	19.5268	81.5882	0
0.2993	4.6328	0.14881	21.9741	88.2993	0
0.3000	5.85579	-2.90392	23.1934	91.6171	0
0.3007	4.02535	-4.12416	20.1365	95.9152	0
0.3013	3.11013	-0.765308	15.5596	96.82	0
0.3020	2.19086	2.58929	13.7306	92.2203	0
0.3027	-2.38524	3.50766	14.0397	82.7947	0
0.3033	-4.21569	1.9813	11.5924	65.9794	0
0.3040	-0.858526	-0.765308	6.71502	44.9414	0
0.3047	-0.858526	-1.07143	3.96719	26.618	0
0.3053	-3.91196	0.14881	1.21935	7.38969	0
0.3060	-3.60419	-0.765308	-4.27632	-17.2677	0
0.3067	-2.38524	-1.98555	-11.601	-42.3022	0
0.3073	-1.47002	-1.98555	-15.5682	-61.5305	0
0.3080	1.58341	-1.37755	-15.5682	-76.8377	0
0.3087	5.2443	-2.5978	-18.0069	-89.6565	0
0.3093	5.54802	-4.42603	-23.5026	-100.59	0
0.3100	4.02535	-3.51191	-26.2504	-105.19	0
0.3107	2.19086	-2.29167	-27.1606	-105.19	0
0.3113	-0.858526	-5.03828	-26.8601	-107.301	0
0.3120	-3.30047	-8.39713	-22.8929	-109.79	0
0.3127	-3.60419	-7.17264	-20.1451	-101.872	0
0.3133	-3.60419	-4.73215	-18.0069	-81.362	0
0.3140	-3.60419	-3.20579	-11.601	-60.0224	0
0.3147	-3.91196	-2.90392	-5.49567	-43.2071	0
0.3153	-5.7424	-4.12416	-0.609676	-21.8675	0
0.3160	-9.09957	-4.73215	7.3247	5.88159	0
0.3167	-10.3185	-1.98555	15.5596	29.408	0
0.3173	-9.71106	1.67517	20.7461	45.243	0
0.3180	-9.09957	2.89541	24.7133	61.4551	0
0.3187	-10.6263	2.58929	25.9413	76.0836	0
0.3193	-11.8452	0.454933	25.323	84.6044	0
0.3200	-10.3185	0.14881	26.5509	91.0138	0
0.3207	-9.09957	2.28742	25.9413	94.1054	0
0.3213	-10.93	2.58929	22.2746	92.899	0
0.3220	-10.3185	1.9813	20.4456	90.4106	0
0.3227	-6.65763	4.11566	18.3074	79.7785	0
0.3233	-6.3539	5.3359	12.2021	57.7602	0
0.3240	-7.26912	1.67517	6.40589	36.119	0
0.3247	-6.3539	-0.157313	3.65805	21.4904	0
0.3253	-7.26912	1.67517	-1.21935	3.46863	0
0.3260	-10.6263	2.58929	-8.2435	-22.1691	0
0.3267	-9.71106	1.36905	-13.7392	-45.3938	0
0.3273	-6.04613	-0.157313	-18.9257	-62.4353	0
0.3280	-4.51941	-1.98555	-22.8929	-79.5523	0
0.3287	-3.60419	-2.90392	-23.1934	-93.8792	0
0.3293	-3.30047	-2.29167	-24.1122	-100.59	0
0.3300	-4.51941	-3.20579	-26.2504	-104.587	0
0.3307	-3.60419	-3.81804	-22.5838	-108.885	0
0.3313	0.668192	-2.90392	-17.0881	-107.905	0
0.3320	2.19086	-3.81804	-17.7064	-101.194	0
0.3327	0.360419	-4.73215	-16.1779	-90.5614	0
0.3333	-1.16225	-2.90392	-8.85318	-74.3493	0
0.3340	-1.77375	-1.98555	-1.52848	-53.0097	0
0.3347	-1.77375	-2.5978	6.71502	-32.2733	0
0.3353	0.971916	-3.20579	14.9499	-14.5532	0
0.3360	4.02535	-4.12416	17.3886	4.67511	0
0.3367	0.971916	-3.81804	18.3074	28.2015	0
0.3373	-4.21569	-0.157313	21.3558	51.954	0
0.3380	-4.51941	2.58929	23.1934	69.6742	0
0.3387	-5.43463	2.58929	25.323	78.4966	0
0.3393	-10.3185	2.58929	27.7703	84.3028	0
0.3400	-12.149	2.89541	28.38	92.5973	0
0.3407	-11.2337	2.58929	28.9896	98.0265	0
0.3413	-12.149	2.28742	28.6805	95.9152	0
0.3420	-9.09957	5.3359	26.2418	89.8074	0
0.3427	-0.247029	9.60887	25.9413	80.6833	0
0.3433	8.90518	8.69475	21.3558	62.6616	0
0.3440	15.9273	3.80953	7.62524	40.3417	0
0.3447	19.2844	3.20154	-2.44729	21.4904	0
0.3453	16.5347	7.16838	-5.8048	3.16701	0
0.3460	12.5701	6.25427	-14.0397	-17.6448	0
0.3467	9.8204	0.761056	-25.3316	-38.6828	0
0.3473	3.71758	-0.157313	-30.2176	-60.6256	0
0.3480	-1.16225	1.67517	-32.3472	-82.3423	0
0.3487	0.0566951	-2.90392	-30.5181	-95.0857	0
0.3493	1.58341	-7.78488	-24.4128	-101.194	0
0.3500	0.0566951	-4.73215	-22.5838	-107	0
0.3507	-1.47002	-1.98555	-23.5026	-110.393	0
0.3513	-3.91196	-3.81804	-21.3644	-107	0
0.3520	-6.3539	-4.12416	-18.316	-101.495	0
0.3527	-6.3539	-3.81804	-14.9585	-94.7841	0
0.3533	-6.04613	-5.3444	-8.54405	-78.949	0
0.3540	-4.51941	-5.03828	-2.44729	-56.0259	0
0.3547	0.0566951	-2.90392	0.300544	-36.1944	0
0.3553	1.58341	-2.90392	5.79621	-18.248	0
0.3560	-0.858526	-0.765308	12.2021	5.57997	0
0.3567	0.360419	2.58929	16.4784	30.0112	0
0.3573	5.54802	3.50766	20.4456	48.3346	0
0.3580	6.46324	5.64202	25.323	64.7729	0
0.3587	5.2443	8.69475	26.8515	80.6833	0
0.3593	8.29773	7.78063	25.6321	87.9976	0
0.3600	10.7397	6.25427	22.5838	89.5057	0
0.3607	5.54802	7.16838	19.5268	92.2203	0
0.3613	-1.77375	6.25427	17.0881	93.5022	0
0.3620	-5.43463	4.42178	15.8687	89.5057	0
0.3627	-7.26912	4.7279	13.7306	80.6833	0
0.3633	-6.96135	3.50766	11.2919	64.1697	0
0.3640	-1.47002	1.9813	8.23491	43.7349	0
0.3647	1.88714	1.67517	3.35751	26.618	0
0.3653	0.0566951	0.761056	-1.52848	7.38969	0
0.3660	2.49863	1.36905	-8.2435	-15.458	0
0.3667	6.15952	2.89541	-16.1779	-36.496	0
0.3673	3.41386	-0.157313	-21.6735	-55.4227	0
0.3680	3.11013	-1.98555	-24.4128	-74.0477	0
0.3687	7.68624	0.761056	-26.2504	-86.8666	0
0.3693	5.85579	0.761056	-27.7703	-95.0857	0
0.3700	1.88714	-1.98555	-29.6079	-101.194	0
0.3707	1.58341	-1.07143	-30.8273	-101.495	0
0.3713	-1.77375	-1.98555	-27.4698	-99.0822	0
0.3720	-5.13091	-4.73215	-24.4128	-98.7806	0
0.3727	-3.60419	-2.90392	-24.7219	-92.6727	0
0.3733	-2.38524	-0.157313	-20.1451	-74.0477	0
0.3740	-0.554802	-1.37755	-12.5112	-51.5016	0
0.3747	5.85579	-1.67943	-12.5112	-31.6701	0
0.3753	5.54802	-0.157313	-13.1209	-12.4418	0
0.3760	-1.47002	-0.157313	-2.44729	10.1797	0
0.3767	-2.68897	0.761056	9.7634	33.9323	0
0.3773	-0.858526	0.761056	17.0881	55.9505	0
0.3780	-2.38524	-0.157313	24.7133	72.992	0
0.3787	-2.99674	0.761056	28.6805	85.5093	0
0.3793	-2.99674	1.06718	25.0225	94.4071	0
0.3800	-2.68897	1.67517	21.3558	100.515	0
0.3807	-0.554802	3.50766	21.3558	103.531	0
0.3813	0.0566951	6.25427	18.6166	105.039	0
0.3820	0.360419	9.30274	11.9016	104.436	0
0.3827	2.19086	10.2211	7.93437	93.5022	0
0.3833	1.88714	7.16838	7.62524	69.6742	0
0.3840	-0.858526	4.42178	5.48708	47.4297	0
0.3847	-2.08152	4.42178	-0.309131	33.329	0
0.3853	-2.38524	4.11566	-6.10534	16.8907	0
0.3860	-1.47002	4.42178	-11.2919	-8.14374	0
0.3867	0.971916	3.20154	-17.0881	-32.2733	0
0.3873	2.19086	0.761056	-20.7547	-51.5016	0
0.3880	1.58341	1.9813	-23.5026	-67.3367	0
0.3887	1.27564	2.58929	-28.6891	-77.7426	0
0.3893	1.58341	-1.98555	-31.1278	-84.152	0
0.3900	1.88714	-4.42603	-28.9982	-89.6565	0
0.3907	1.88714	-2.90392	-27.1606	-91.4663	0
0.3913	1.58341	-3.51191	-25.3316	-90.2598	0
0.3920	1.58341	-4.73215	-22.5838	-85.3585	0
0.3927	1.58341	-3.81804	-20.7547	-74.651	0
0.3933	-0.554802	-3.20579	-16.7875	-57.6094	0
0.3940	-2.68897	-1.98555	-8.85318	-36.1944	0
0.3947	-3.30047	-1.07143	-2.44729	-15.458	0
0.3953	-2.08152	-1.67943	3.35751	3.77025	0
0.3960	-1.16225	-0.157313	12.8118	22.6969	0
0.3967	-1.47002	1.67517	22.5838	44.3381	0
0.3973	-1.16225	-0.157313	31.4284	67.8645	0
0.3980	0.971916	-1.07143	38.753	87.696	0
0.3987	1.88714	1.36905	39.0622	100.213	0
0.3993	0.668192	2.28742	36.6149	107.829	0
0.4000	-0.858526	1.67517	39.6719	113.334	0
0.4007	-0.554802	1.67517	38.4525	114.842	0
0.4013	1.58341	2.58929	27.4612	113.032	0
0.4020	2.80236	3.20154	20.1365	110.845	0
0.4027	0.971916	1.06718	18.9171	103.229	0
0.4033	-0.858526	-1.07143	14.0397	82.7947	0
0.4040	-3.60419	0.454933	6.71502	60.5502	0
0.4047	-7.87657	0.761056	2.74783	44.3381	0
0.4053	-10.3185	-1.98555	-2.44729	25.7131	0
0.4060	-8.18434	-1.37755	-10.6822	1.28189	0
0.4067	-6.3539	0.761056	-15.2591	-19.4545	0
0.4073	-6.3539	-0.459185	-17.0881	-39.286	0
0.4080	-3.60419	-2.90392	-22.2832	-60.6256	0
0.4087	0.971916	-3.51191	-28.38	-74.9526	0
0.4093	5.54802	-4.42603	-27.1606	-78.3458	0
0.4100	10.1282	-5.95239	-22.8929	-81.362	0
0.4107	12.8738	-6.56464	-22.8929	-86.8666	0
0.4113	11.6549	-6.25852	-23.1934	-86.8666	0
0.4120	9.21296	-6.56464	-21.6735	-80.4571	0
0.4127	5.54802	-6.87076	-21.6735	-72.5396	0
0.4133	0.360419	-5.65052	-18.0069	-58.5143	0
0.4140	-3.30047	-5.03828	-9.77199	-35.8928	0
0.4147	-5.7424	-5.03828	-5.8048	-15.7596	0
0.4153	-10.0148	-1.98555	-3.35751	1.28189	0
0.4160	-11.5415	0.454933	5.18654	25.7131	0
0.4167	-9.40329	-0.459185	14.0397	50.1443	0
0.4173	-9.71106	-0.157313	18.0069	68.7694	0
0.4180	-10.93	2.28742	22.8843	88.6009	0
0.4187	-8.79179	3.20154	28.9896	103.229	0
0.4193	-6.3539	4.11566	32.3472	104.738	0
0.4200	-6.96135	5.3359	34.1762	106.019	0
0.4207	-7.57285	3.20154	33.266	113.032	0
0.4213	-4.51941	0.14881	26.8515	114.842	0
0.4220	-1.16225	1.9813	21.0553	109.036	0
0.4227	-2.38524	4.7279	16.779	98.6297	0
0.4233	-1.47002	3.80953	7.93437	82.4931	0
0.4240	7.38251	2.58929	-0.309131	61.4551	0
0.4247	13.1776	1.67517	-0.918807	42.2268	0
0.4253	10.4319	-0.765308	-2.44729	24.5066	0
0.4260	7.98996	-1.98555	-9.46285	1.58351	0
0.4267	7.38251	-1.98555	-14.3488	-24.9591	0
0.4273	3.41386	-2.29167	-15.5682	-46.6003	0
0.4280	0.0566951	-2.29167	-17.0881	-62.1337	0
0.4287	3.71758	-2.90392	-16.7875	-77.1393	0
0.4293	9.21296	-5.3444	-16.4784	-87.1682	0
0.4300	8.60146	-5.3444	-18.9257	-89.9582	0
0.4307	4.32908	-2.90392	-19.8359	-92.9744	0
0.4313	4.02535	-4.42603	-15.8687	-95.7644	0
0.4320	6.15952	-7.78488	-13.1209	-93.276	0
0.4327	4.94057	-6.87076	-12.2107	-85.6601	0
0.4333	2.80236	-5.65052	-8.85318	-69.1464	0
0.4340	0.971916	-6.25852	-3.96719	-46.9019	0
0.4347	-3.30047	-3.81804	-0.918807	-28.2769	0
0.4353	-5.43463	-2.90392	2.12957	-9.65184	0
0.4360	-3.91196	-5.3444	7.93437	13.7991	0
0.4367	-5.13091	-3.51191	12.5112	35.2141	0
0.4373	-8.79179	0.761056	12.5112	54.1408	0
0.4380	-13.6757	-0.157313	11.5924	71.7856	0
0.4387	-19.4748	0.14881	12.2021	83.6996	0
0.4393	-20.6937	3.50766	12.8118	92.2203	0
0.4400	-17.0328	2.58929	15.5596	99.9116	0
0.4407	-18.2558	0.761056	19.5268	99.9116	0
0.4413	-21.9167	4.42178	20.4456	96.2168	0
0.4420	-17.9481	5.94814	18.3074	95.0103	0
0.4427	-8.79179	3.50766	15.8687	85.2076	0
0.4433	-0.554802	3.80953	11.2919	60.5502	0
0.4440	5.2443	3.50766	5.18654	35.8174	0
0.4447	8.29773	-1.67943	-0.309131	19.3037	0
0.4453	8.90518	-2.90392	-8.2435	2.56377	0
0.4460	8.29773	-0.157313	-17.0881	-21.5658	0
0.4467	9.21296	-2.29167	-22.2832	-46.9019	0
0.4473	11.0434	-5.65052	-24.7219	-67.9399	0
0.4480	10.4319	-6.25852	-28.38	-85.3585	0
0.4487	8.90518	-8.39713	-30.2176	-98.4789	0
0.4493	9.21296	-8.699	-29.6079	-105.19	0
0.4500	7.38251	-6.56464	-29.6079	-108.885	0
0.4507	4.6328	-5.95239	-30.8273	-114.012	0
0.4513	6.46324	-6.56464	-28.9982	-115.897	0
0.4520	7.98996	-6.25852	-25.6407	-110.695	0
0.4527	3.11013	-7.47876	-21.6735	-100.59	0
0.4533	0.971916	-7.17264	-16.4784	-83.2471	0
0.4540	4.6328	-3.20579	-12.5112	-61.2289	0
0.4547	5.54802	-1.07143	-8.2435	-43.5841	0
0.4553	1.88714	-2.5978	0.300544	-29.1817	0
0.4560	-1.47002	-2.90392	10.3731	-9.65184	0
0.4567	-0.247029	-1.07143	16.779	14.704	0
0.4573	2.80236	1.67517	20.4456	35.5158	0
0.4580	0.668192	3.50766	23.8031	53.8392	0
0.4587	-4.51941	2.58929	26.5509	68.7694	0
0.4593	-5.7424	3.50766	28.9896	76.6869	0
0.4600	-6.3539	6.86226	31.1278	80.0801	0
0.4607	-7.26912	8.69475	32.038	81.5882	0
0.4613	-5.43463	7.47451	29.9085	79.4015	0
0.4620	-2.68897	6.25427	25.0225	76.6869	0
0.4627	-1.47002	5.94814	20.1365	69.6742	0
0.4633	0.971916	6.25427	15.2591	50.4459	0
0.4640	2.19086	7.47451	7.01556	27.5228	0
0.4647	-0.858526	7.78063	-0.609676	11.9894	0
0.4653	-1.77375	5.94814	-6.10534	-6.33402	0
0.4660	1.88714	4.42178	-12.2107	-31.9717	0
0.4667	3.41386	4.11566	-15.8687	-53.0097	0
0.4673	2.80236	2.89541	-17.3972	-71.6348	0
0.4680	3.11013	0.454933	-19.2263	-94.7841	0
0.4687	5.54802	-1.98555	-18.9257	-107	0
0.4693	9.21296	-2.90392	-19.8359	-107.905	0
0.4700	8.29773	-3.81804	-26.5509	-115.897	0
0.4707	2.80236	-5.95239	-29.2988	-124.418	0
0.4713	2.49863	-7.47876	-22.5838	-119.517	0
0.4720	6.46324	-5.65052	-15.8687	-110.695	0
0.4727	6.15952	-4.73215	-10.3817	-101.872	0
0.4733	2.80236	-5.95239	-1.83761	-83.2471	0
0.4740	0.971916	-5.3444	3.04838	-59.7208	0
0.4747	-1.77375	-1.67943	3.04838	-42.9054	0
0.4753	-2.99674	0.761056	7.01556	-27.372	0
0.4760	-2.38524	1.9813	12.8118	-4.44889	0
0.4767	-5.43463	2.58929	15.8687	22.9985	0
0.4773	-9.71106	2.89541	18.9171	44.6398	0
0.4780	-6.3539	4.7279	24.1037	61.4551	0
0.4787	2.80236	7.16838	26.8515	76.0836	0
0.4793	7.68624	7.78063	27.1606	84.6044	0
0.4800	4.94057	8.38863	25.0225	88.9025	0
0.4807	-0.858526	9.30274	21.3558	94.4071	0
0.4813	-4.82718	8.0825	18.9171	96.82	0
0.4820	-6.3539	7.16838	17.0881	91.0138	0
0.4827	-7.26912	6.86226	13.7306	81.5882	0
0.4833	-8.18434	5.03403	8.54405	66.9596	0
0.4840	-8.79179	3.80953	2.12957	48.033	0
0.4847	-10.3185	2.89541	-2.74783	31.2177	0
0.4853	-9.09957	1.36905	-6.10534	13.7991	0
0.4860	-2.99674	1.9813	-12.8204	-10.5567	0
0.4867	4.32908	2.58929	-20.1451	-34.0831	0
0.4873	8.29773	-0.765308	-20.4456	-51.2	0
0.4880	10.4319	-2.90392	-18.9257	-67.3367	0
0.4887	10.1282	-1.67943	-22.5838	-82.9455	0
0.4893	7.07474	-2.90392	-25.9413	-91.4663	0
0.4900	4.94057	-3.81804	-26.5509	-93.5776	0
0.4907	4.94057	-1.67943	-26.8601	-93.8792	0
0.4913	3.11013	-1.07143	-24.4128	-93.5776	0
0.4920	0.0566951	-4.73215	-23.5026	-92.3711	0
0.4927	0.0566951	-7.47876	-24.4128	-84.152	0
0.4933	0.971916	-6.25852	-19.5354	-64.0188	0
0.4940	-1.47002	-4.12416	-11.601	-40.1909	0
0.4947	-6.3539	-5.95239	-7.93437	-21.8675	0
0.4953	-9.40329	-7.47876	-3.66664	-4.44889	0
0.4960	-9.09957	-4.12416	3.96719	19.3037	0
0.4967	-7.26912	-2.29167	9.45427	46.7511	0
0.4973	-5.13091	-3.81804	12.2021	69.3726	0
0.4980	-3.91196	-0.765308	15.5596	83.6996	0
0.4987	-4.51941	4.11566	17.6978	95.6135	0
0.4993	-3.91196	3.20154	18.6166	107.226	0
0.5000	1.88714	2.89541	20.4456	115.445	0
0.5007	7.98996	5.03403	21.665	116.652	0
0.5013	7.68624	3.50766	20.1365	114.239	0
0.5020	5.85579	3.50766	16.779	111.75	0
0.5027	5.85579	7.78063	15.8687	107.829	0
0.5033	4.6328	7.16838	11.5924	90.7122	0
0.5040	0.971916	3.20154	0.300544	64.4713	0
0.5047	-0.858526	2.89541	-7.02415	46.7511	0
0.5053	-3.91196	2.89541	-5.18654	34.6109	0
0.5060	-6.3539	0.454933	-5.8048	11.9894	0
0.5067	-4.51941	-0.459185	-10.3817	-14.8548	0
0.5073	-1.77375	-0.157313	-12.8204	-35.5912	0
0.5080	-0.858526	-0.765308	-17.3972	-52.1049	0
0.5087	1.58341	-1.07143	-20.7547	-64.9237	0
0.5093	1.27564	-2.29167	-16.7875	-72.238	0
0.5100	-1.16225	-2.90392	-15.2591	-77.4409	0
0.5107	-0.858526	-3.20579	-18.9257	-81.362	0
0.5113	-1.47002	-5.65052	-18.6166	-81.362	0
0.5120	-3.60419	-5.03828	-15.8687	-77.4409	0
0.5127	-0.554802	-1.37755	-13.7392	-69.825	0
0.5133	1.58341	-1.67943	-7.93437	-56.7046	0
0.5140	-2.38524	-3.51191	-0.609676	-36.7976	0
0.5147	-1.77375	-1.07143	4.87741	-16.9661	0
0.5153	2.80236	1.67517	12.2021	-1.13108	0
0.5160	2.80236	1.36905	19.5268	18.7004	0
0.5167	1.27564	0.761056	21.0553	45.8462	0
0.5173	1.88714	1.06718	23.1934	69.6742	0
0.5180	-0.858526	1.9813	28.6805	86.1879	0
0.5187	-2.38524	3.50766	28.6805	100.515	0
0.5193	0.360419	4.11566	24.1037	109.94	0
0.5200	0.971916	4.42178	24.7133	112.127	0
0.5207	0.0566951	5.3359	26.8515	113.635	0
0.5213	-0.858526	5.3359	22.5838	113.334	0
0.5220	-6.65763	5.3359	18.3074	107.829	0
0.5227	-11.8452	6.25427	17.0881	98.3281	0
0.5233	-9.09957	5.94814	13.4215	83.3979	0
0.5240	-2.99674	4.42178	7.62524	60.8518	0
0.5247	2.80236	3.20154	3.96719	39.4368	0
0.5253	8.60146	1.67517	-1.21935	22.9985	0
0.5260	9.21296	1.9813	-9.77199	0.980265	0
0.5267	3.41386	4.42178	-14.9585	-27.372	0
0.5273	-0.247029	2.58929	-15.5682	-53.0097	0
0.5280	-1.77375	-5.03828	-17.3972	-72.238	0
0.5287	-5.43463	-7.47876	-21.6735	-84.7552	0
0.5293	-6.65763	-3.51191	-23.8031	-89.6565	0
0.5300	-3.60419	-3.51191	-23.5026	-93.5776	0
0.5307	-2.68897	-6.25852	-23.8031	-97.8757	0
0.5313	-3.60419	-4.73215	-25.6407	-96.3676	0
0.5320	-2.08152	-4.73215	-24.4128	-91.4663	0
0.5327	-2.08152	-7.17264	-19.2263	-85.0568	0
0.5333	-3.30047	-5.3444	-13.7392	-68.8448	0
0.5340	-2.38524	-3.81804	-9.77199	-45.6954	0
0.5347	-0.858526	-6.25852	-3.66664	-27.0704	0
0.5353	0.0566951	-5.03828	3.96719	-9.65184	0
0.5360	0.971916	-2.29167	9.45427	12.5926	0
0.5367	0.971916	-4.12416	13.7306	33.329	0
0.5373	0.668192	-4.12416	17.3886	50.7476	0
0.5380	-0.858526	0.14881	18.3074	68.7694	0
0.5387	-5.43463	1.06718	18.9171	83.6996	0
0.5393	-6.96135	-0.157313	21.665	89.8074	0
0.5400	-1.16225	1.06718	21.3558	89.8074	0
0.5407	2.49863	1.67517	18.9171	91.0138	0
0.5413	1.58341	0.761056	20.1365	92.2203	0
0.5420	0.668192	0.761056	23.1934	88.9025	0
0.5427	0.360419	-0.765308	22.5838	79.7785	0
0.5433	0.668192	-2.5978	17.6978	62.0583	0
0.5440	0.971916	-1.98555	10.3731	39.1352	0
0.5447	-1.16225	-2.29167	4.26773	20.8118	0
0.5453	-2.38524	-2.90392	-0.918807	2.86539	0
0.5460	0.971916	-1.37755	-7.93437	-24.6574	0
0.5467	4.6328	-0.765308	-11.601	-49.9935	0
0.5473	5.54802	-2.90392	-12.5112	-65.2253	0
0.5480	5.2443	-3.81804	-17.7064	-82.3423	0
0.5487	4.94057	-4.12416	-23.5026	-99.3838	0
0.5493	8.90518	-5.65052	-22.5838	-107.905	0
0.5500	13.7891	-4.73215	-21.6735	-112.504	0
0.5507	11.3471	-2.29167	-24.4128	-117.104	0
0.5513	3.71758	-2.90392	-27.1606	-118.009	0
0.5520	1.88714	-4.73215	-28.38	-116.501	0
0.5527	2.80236	-6.56464	-28.6891	-108.583	0
0.5533	2.19086	-8.699	-23.8031	-89.6565	0
0.5540	0.668192	-6.87076	-17.0881	-67.6383	0
0.5547	-2.08152	-2.29167	-13.43	-50.5968	0
0.5553	-4.21569	-2.90392	-9.77199	-32.8766	0
0.5560	1.58341	-4.73215	-1.52848	-10.2551	0
0.5567	10.7397	-0.157313	10.3731	13.1959	0
0.5573	11.9586	3.20154	18.9171	34.3093	0
0.5580	8.60146	1.67517	22.5838	52.5573	0
0.5587	9.51668	0.454933	25.9413	64.7729	0
0.5593	9.21296	1.06718	29.2902	70.5791	0
0.5600	4.6328	1.36905	29.9085	76.9885	0
0.5607	3.71758	2.58929	28.38	81.8898	0
0.5613	4.6328	3.20154	25.0225	77.8934	0
0.5620	-1.47002	3.20154	18.3074	72.6904	0
0.5627	-8.79179	4.7279	12.2021	69.6742	0
0.5633	-8.48807	6.55614	8.23491	52.8589	0
0.5640	-4.82718	6.25427	1.21935	23.6018	0
0.5647	-4.51941	5.64202	-6.10534	5.57997	0
0.5653	-5.43463	5.3359	-10.6822	-6.33402	0
0.5660	-4.21569	4.7279	-16.4784	-31.0669	0
0.5667	-3.30047	1.9813	-24.1122	-56.7046	0
0.5673	-2.08152	-1.07143	-28.0794	-71.6348	0
0.5680	-0.554802	-0.459185	-30.8273	-87.1682	0
0.5687	-1.77375	0.454933	-32.6563	-103.682	0
0.5693	-1.16225	-3.81804	-32.3472	-111.599	0
0.5700	7.07474	-6.56464	-30.5181	-116.501	0
0.5707	11.0434	-4.73215	-26.8601	-121.025	0
0.5713	5.54802	-4.73215	-21.6735	-119.215	0
0.5720	3.11013	-7.17264	-22.5838	-113.409	0
0.5727	4.6328	-6.56464	-25.3316	-106.396	0
0.5733	0.971916	-4.12416	-20.7547	-90.863	0
0.5740	-3.60419	-3.20579	-15.2591	-68.8448	0
0.5747	-3.30047	-2.90392	-14.3488	-49.9935	0
0.5753	-7.26912	-2.90392	-10.0725	-31.3685	0
0.5760	-12.149	-1.98555	-0.609676	-8.14374	0
0.5767	-9.40329	-1.98555	5.18654	13.7991	0
0.5773	-8.18434	-3.81804	9.45427	35.5158	0
0.5780	-12.7604	-1.98555	16.779	58.0619	0
0.5787	-13.0642	1.36905	25.0225	72.3888	0
0.5793	-7.87657	0.761056	29.5993	76.3853	0
0.5800	-6.65763	2.58929	31.4284	82.1915	0
0.5807	-7.26912	5.3359	31.1278	89.8074	0
0.5813	-5.43463	4.42178	25.6321	90.109	0
0.5820	-5.43463	6.25427	20.1365	84.6044	0
0.5827	-8.18434	8.0825	21.0553	77.2901	0
0.5833	-8.18434	2.89541	17.0881	63.2648	0
0.5840	-7.87657	1.06718	4.87741	42.83	0
0.5847	-7.87657	5.94814	-0.609676	22.9985	0
0.5853	-5.13091	5.03403	0	4.67511	0
0.5860	-0.247029	0.761056	-5.18654	-15.458	0
0.5867	2.80236	1.9813	-9.77199	-39.286	0
0.5873	2.80236	1.67517	-10.9913	-62.4353	0
0.5880	-0.858526	-1.07143	-18.9257	-81.362	0
0.5887	-3.30047	-1.67943	-27.1606	-93.276	0
0.5893	-0.858526	-2.90392	-24.4128	-98.7806	0
0.5900	1.88714	-4.12416	-21.6735	-101.872	0
0.5907	0.971916	-2.29167	-23.1934	-103.38	0
0.5913	0.0566951	-2.29167	-23.5026	-101.495	0
0.5920	0.360419	-4.42603	-23.1934	-95.0857	0
0.5927	-2.38524	-3.81804	-20.1451	-82.6439	0
0.5933	-4.51941	-2.29167	-11.9016	-64.9237	0
0.5940	-2.38524	-0.459185	-3.96719	-44.7906	0
0.5947	-0.554802	2.58929	2.12957	-25.5623	0
0.5953	-2.68897	2.89541	7.62524	-5.73078	0
0.5960	-5.13091	1.06718	12.2021	18.3988	0
0.5967	-6.96135	1.67517	16.779	42.5284	0
0.5973	-8.79179	3.50766	21.9741	61.7567	0
0.5980	-5.7424	4.11566	23.494	78.7982	0
0.5987	2.80236	4.7279	25.323	94.4071	0
0.5993	6.46324	5.94814	29.9085	101.42	0
0.6000	1.27564	6.25427	31.4284	102.023	0
0.6007	-2.08152	6.25427	29.5993	105.718	0
0.6013	-1.47002	5.03403	28.38	109.036	0
0.6020	-5.7424	2.89541	25.323	106.623	0
0.6027	-13.6757	3.50766	18.0069	98.6297	0
0.6033	-17.0328	4.7279	11.2919	82.4931	0
0.6040	-18.2558	3.50766	7.3247	62.3599	0
0.6047	-19.171	2.58929	1.5199	46.7511	0
0.6053	-13.0642	2.58929	-7.02415	28.2015	0
0.6060	-2.08152	0.454933	-12.8204	1.58351	0
0.6067	6.46324	-2.29167	-13.7392	-20.0577	0
0.6073	11.0434	-1.98555	-17.0881	-35.5912	0
0.6080	10.1282	-1.67943	-22.5838	-53.3113	0
0.6087	6.46324	-2.5978	-24.4128	-67.6383	0
0.6093	4.94057	-3.81804	-23.5026	-72.5396	0
0.6100	5.2443	-6.56464	-23.5026	-78.949	0
0.6107	3.71758	-7.47876	-24.1122	-85.0568	0
0.6113	3.11013	-5.3444	-22.5838	-81.6636	0
0.6120	3.71758	-5.3444	-20.7547	-75.5558	0
0.6127	1.88714	-5.65052	-18.9257	-67.6383	0
0.6133	2.49863	-1.98555	-15.2591	-49.3149	0
0.6140	4.32908	-1.07143	-10.0725	-25.2607	0
0.6147	1.58341	-3.20579	-5.18654	-7.23888	0
0.6153	-0.858526	-1.37755	-0.609676	10.1797	0
0.6160	4.6328	0.14881	6.10534	33.9323	0
0.6167	10.4319	-1.98555	14.6494	57.4586	0
0.6173	7.38251	-1.67943	21.3558	76.9885	0
0.6180	0.971916	0.454933	24.7133	96.82	0
0.6187	-3.91196	1.06718	25.6321	111.75	0
0.6193	-9.71106	3.50766	25.323	117.858	0
0.6200	-13.6757	4.11566	26.2418	122.759	0
0.6207	-12.149	1.67517	28.38	127.661	0
0.6213	-8.18434	2.58929	26.5509	126.454	0
0.6220	-3.91196	5.3359	21.3558	123.061	0
0.6227	-0.858526	5.94814	19.5268	118.838	0
0.6233	-0.247029	5.3359	18.3074	99.9116	0
0.6240	-0.554802	3.20154	10.3731	72.3888	0
0.6247	1.88714	1.36905	0.300544	55.6489	0
0.6253	4.02535	2.89541	-6.41447	41.3219	0
0.6260	4.94057	2.28742	-12.8204	16.5891	0
0.6267	5.54802	-1.98555	-18.9257	-6.0324	0
0.6273	3.41386	-3.51191	-21.0553	-20.9626	0
0.6280	0.360419	-3.81804	-21.9741	-40.1909	0
0.6287	0.971916	-6.56464	-22.5838	-58.5143	0
0.6293	2.19086	-8.39713	-23.8031	-67.3367	0
0.6300	0.971916	-7.17264	-27.4698	-73.7461	0
0.6307	3.71758	-6.56464	-28.9982	-77.7426	0
0.6313	9.51668	-7.78488	-28.9982	-73.7461	0
0.6320	11.0434	-9.31125	-32.9654	-69.1464	0
0.6327	9.51668	-8.39713	-33.266	-64.9237	0
0.6333	10.1282	-7.47876	-21.6735	-48.41	0
0.6340	8.60146	-6.87076	-10.0725	-23.9788	0
0.6347	3.41386	-5.95239	-3.96719	-6.33402	0
0.6353	0.971916	-6.56464	3.35751	7.69131	0
0.6360	1.27564	-8.39713	12.2021	27.5228	0
0.6367	0.0566951	-5.65052	19.5268	51.0492	0
0.6373	-0.858526	0.14881	25.0225	71.7856	0
0.6380	0.668192	0.761056	28.0708	88.9025	0
0.6387	1.88714	0.761056	29.9085	101.721	0
0.6393	2.19086	4.7279	32.6477	110.845	0
0.6400	5.2443	5.64202	34.1762	115.445	0
0.6407	8.29773	4.42178	33.266	116.35	0
0.6413	6.77102	5.64202	31.4284	116.35	0
0.6420	3.71758	6.25427	25.9413	112.73	0
0.6427	2.19086	5.3359	20.4456	101.42	0
0.6433	0.971916	7.16838	19.8359	84.0012	0
0.6440	2.19086	6.55614	16.779	64.7729	0
0.6447	4.94057	4.42178	7.01556	44.0365	0
0.6453	5.54802	5.03403	-2.44729	23.9034	0
0.6460	4.6328	5.94814	-8.2435	3.77025	0
0.6467	1.58341	4.11566	-13.43	-22.4707	0
0.6473	-3.60419	2.58929	-20.4456	-51.5016	0
0.6480	-6.65763	2.89541	-27.1606	-72.8412	0
0.6487	-7.26912	0.761056	-31.1278	-84.7552	0
0.6493	-8.48807	-3.20579	-30.8273	-89.9582	0
0.6500	-10.93	-4.42603	-28.9982	-92.3711	0
0.6507	-12.7604	-2.5978	-28.9982	-97.8757	0
0.6513	-10.93	-4.12416	-27.1606	-101.194	0
0.6520	-6.65763	-7.47876	-22.5838	-95.0857	0
0.6527	-4.82718	-5.65052	-16.4784	-84.4536	0
0.6533	-3.60419	-2.90392	-9.77199	-70.4283	0
0.6540	2.19086	-3.81804	-3.96719	-50.2951	0
0.6547	6.46324	-2.90392	-3.35751	-31.6701	0
0.6553	4.02535	-0.157313	-1.83761	-15.458	0
0.6560	0.668192	1.06718	4.57686	5.88159	0
0.6567	-0.554802	2.58929	10.6822	28.5031	0
0.6573	-1.77375	2.28742	14.9499	46.4495	0
0.6580	-0.858526	1.67517	18.9171	64.4713	0
0.6587	2.19086	5.03403	19.5268	79.4015	0
0.6593	2.80236	7.16838	20.4456	84.3028	0
0.6600	0.971916	4.7279	23.8031	87.0928	0
0.6607	0.971916	4.11566	22.8843	91.0138	0
0.6613	4.32908	6.25427	18.6166	89.8074	0
0.6620	7.07474	6.55614	18.6166	84.6044	0
0.6627	4.94057	5.3359	16.779	76.3853	0
0.6633	2.49863	3.50766	7.93437	56.8554	0
0.6640	1.88714	2.89541	3.04838	33.0274	0
0.6647	-1.16225	3.50766	1.5199	17.494	0
0.6653	-5.43463	1.9813	-6.10534	0.980265	0
0.6660	-1.77375	0.761056	-14.6494	-23.6772	0
0.6667	1.88714	2.58929	-15.8687	-48.41	0
0.6673	-2.08152	2.89541	-15.8687	-68.5431	0
0.6680	-4.51941	-1.98555	-20.7547	-87.4698	0
0.6687	1.88714	-3.81804	-23.1934	-99.6854	0
0.6693	4.94057	-1.67943	-21.6735	-107	0
0.6700	2.80236	-1.98555	-21.3644	-114.993	0
0.6707	3.71758	-3.81804	-18.9257	-118.914	0
0.6713	4.6328	-3.20579	-14.9585	-118.31	0
0.6720	0.360419	-1.98555	-15.2591	-118.009	0
0.6727	-2.38524	-1.67943	-17.0881	-112.504	0
0.6733	-2.99674	-2.29167	-10.3817	-94.7841	0
0.6740	-8.18434	-3.81804	-0.309131	-71.9364	0
0.6747	-14.5909	-4.73215	4.26773	-52.7081	0
0.6753	-14.5909	-5.65052	7.3247	-35.5912	0
0.6760	-8.48807	-6.87076	14.0397	-13.6483	0
0.6767	1.88714	-5.65052	18.0069	12.291	0
0.6773	8.60146	-2.29167	16.779	32.1225	0
0.6780	6.46324	-1.37755	19.5268	46.1479	0
0.6787	2.49863	-1.67943	25.323	61.4551	0
0.6793	1.58341	-0.459185	25.323	73.3691	0
0.6800	0.360419	1.67517	23.1934	78.195	0
0.6807	0.0566951	3.50766	24.1037	80.0801	0
0.6813	0.668192	5.03403	24.7133	80.3817	0
0.6820	0.360419	5.94814	23.1934	76.9885	0
0.6827	1.88714	5.94814	20.4456	69.6742	0
0.6833	1.58341	4.7279	14.0397	51.0492	0
0.6840	-4.51941	2.28742	4.87741	24.205	0
0.6847	-8.18434	1.67517	-1.52848	4.07187	0
0.6853	-5.43463	3.80953	-8.2435	-9.95346	0
0.6860	-4.21569	3.50766	-15.8687	-30.0866	0
0.6867	-3.91196	-0.157313	-20.1451	-55.1211	0
0.6873	-2.08152	-1.98555	-21.6735	-74.651	0
0.6880	-0.858526	-2.90392	-26.2504	-89.9582	0
0.6887	0.0566951	-3.51191	-28.38	-104.587	0
0.6893	-1.16225	-2.29167	-24.7219	-113.409	0
0.6900	-3.30047	-1.98555	-22.5838	-116.199	0
0.6907	-2.68897	-4.42603	-23.5026	-118.31	0
0.6913	-4.51941	-5.3444	-19.8359	-119.819	0
0.6920	-7.57285	-4.12416	-14.0397	-114.691	0
0.6927	-2.68897	-3.51191	-12.2107	-104.888	0
0.6933	2.80236	-2.5978	-6.41447	-92.0695	0
0.6940	-0.858526	-2.29167	5.79621	-71.6348	0
0.6947	-1.77375	-1.67943	14.0397	-48.41	0
0.6953	3.41386	0.761056	18.3074	-30.3882	0
0.6960	1.88714	0.454933	22.8843	-11.537	0
0.6967	-1.16225	-2.29167	23.1934	14.704	0
0.6973	2.49863	0.761056	17.6978	37.6271	0
0.6980	4.6328	4.7279	14.3403	55.9505	0
0.6987	6.77102	3.20154	14.0397	73.6707	0
0.6993	13.4853	2.28742	12.5112	83.6996	0
0.7000	11.6549	3.50766	12.2021	87.0928	0
0.7007	1.27564	3.50766	13.1209	91.9187	0
0.7013	-2.38524	3.50766	12.8118	92.2203	0
0.7020	-2.99674	5.03403	11.2919	84.3028	0
0.7027	-6.3539	6.55614	10.6822	78.195	0
0.7033	-4.21569	7.47451	7.62524	67.5629	0
0.7040	-0.247029	6.55614	1.5199	45.8462	0
0.7047	-4.82718	4.42178	-4.27632	25.4115	0
0.7053	-8.18434	4.11566	-9.15372	9.27482	0
0.7060	-3.60419	2.89541	-14.3488	-12.7434	0
0.7067	-1.77375	0.761056	-17.0881	-38.0795	0
0.7073	-4.21569	0.454933	-19.2263	-61.2289	0
0.7080	-3.30047	-1.07143	-25.3316	-81.0604	0
0.7087	-1.47002	-5.65052	-29.9085	-91.1646	0
0.7093	-0.858526	-8.09101	-28.9982	-94.7841	0
0.7100	2.80236	-8.09101	-26.2504	-100.892	0
0.7107	7.38251	-9.31125	-27.1606	-103.682	0
0.7113	5.54802	-11.1437	-30.2176	-98.1773	0
0.7120	3.41386	-11.1437	-30.2176	-93.276	0
0.7127	6.77102	-9.61737	-25.031	-85.6601	0
0.7133	7.98996	-7.47876	-18.6166	-65.8286	0
0.7140	4.94057	-7.47876	-13.1209	-41.699	0
0.7147	5.2443	-8.39713	-3.35751	-22.1691	0
0.7153	6.46324	-6.87076	7.62524	-4.44889	0
0.7160	4.94057	-5.03828	12.2021	16.8907	0
0.7167	3.11013	-5.03828	14.6494	40.3417	0
0.7173	0.971916	-4.73215	21.0553	62.3599	0
0.7180	0.360419	-2.90392	27.1606	81.2866	0
0.7187	4.02535	-1.07143	28.6805	95.3119	0
0.7193	4.02535	-1.07143	28.0708	101.118	0
0.7200	-3.60419	-1.98555	26.8515	103.229	0
0.7207	-7.26912	-0.459185	25.9413	107.829	0
0.7213	-3.30047	2.58929	27.1606	109.94	0
0.7220	-0.554802	1.9813	29.5993	106.321	0
0.7227	-0.554802	1.67517	28.0708	97.1216	0
0.7233	0.0566951	6.25427	19.5268	80.985	0
0.7240	-0.858526	8.0825	7.62524	60.5502	0
0.7247	-0.858526	3.80953	1.82903	43.7349	0
0.7253	0.360419	1.67517	-1.21935	26.0147	0
0.7260	-0.554802	1.67517	-7.02415	1.96053	0
0.7267	-3.30047	-1.67943	-13.43	-20.9626	0
0.7273	-2.68897	-1.37755	-20.1451	-39.5876	0
0.7280	0.360419	2.58929	-26.8601	-54.8194	0
0.7287	0.0566951	0.761056	-27.1606	-67.035	0
0.7293	-1.16225	-2.90392	-25.3316	-76.5361	0
0.7300	-1.16225	-1.37755	-27.1606	-83.5487	0
0.7307	-0.554802	-0.765308	-26.2504	-85.3585	0
0.7313	0.0566951	-4.42603	-18.6166	-85.0568	0
0.7320	0.668192	-6.56464	-13.1209	-84.4536	0
0.7327	-0.247029	-4.12416	-10.9913	-75.5558	0
0.7333	-2.68897	-2.90392	-7.3247	-56.0259	0
0.7340	-4.21569	-4.12416	-2.74783	-34.6863	0
0.7347	-4.21569	-3.81804	0.91022	-16.3629	0
0.7353	-2.68897	-1.98555	6.40589	3.46863	0
0.7360	-0.858526	-2.29167	12.2021	25.7131	0
0.7367	0.0566951	-3.81804	16.4784	48.3346	0
0.7373	0.0566951	-0.157313	19.5268	68.4677	0
0.7380	-2.38524	4.11566	22.2746	86.1879	0
0.7387	-3.60419	3.20154	24.4128	100.213	0
0.7393	-1.77375	1.67517	25.9413	107.226	0
0.7400	-0.247029	3.50766	26.8515	110.845	0
0.7407	0.0566951	5.3359	26.5509	115.445	0
0.7413	-1.16225	4.7279	23.1934	116.35	0
0.7420	-2.38524	4.42178	18.6166	112.73	0
0.7427	-0.858526	6.25427	14.6494	106.321	0
0.7433	0.668192	5.3359	9.15372	89.8074	0
0.7440	-1.77375	1.67517	1.21935	64.1697	0
0.7447	-1.77375	1.36905	-7.02415	44.0365	0
0.7453	0.971916	4.11566	-12.5112	27.8999	0
0.7460	0.971916	1.9813	-15.8687	4.67511	0
0.7467	-0.858526	-1.98555	-18.9257	-20.9626	0
0.7473	-1.47002	-1.67943	-20.7547	-41.3973	0
0.7480	-2.38524	-1.98555	-21.6735	-56.7046	0
0.7487	-1.47002	-5.65052	-24.4128	-69.5234	0
0.7493	0.971916	-6.56464	-28.0794	-81.0604	0
0.7500	5.2443	-4.12416	-28.9982	-89.9582	0
0.7507	14.4006	-4.12416	-30.5181	-92.9744	0
0.7513	18.3652	-7.47876	-32.0466	-91.7679	0
0.7520	11.9586	-10.2254	-28.0794	-89.0533	0
0.7527	10.7397	-9.31125	-20.4456	-80.7588	0
0.7533	14.4006	-4.12416	-13.7392	-64.0188	0
0.7540	10.1282	-1.98555	-7.02415	-42.9054	0
0.7547	4.6328	-3.51191	-0.918807	-24.9591	0
0.7553	2.19086	-3.20579	2.74783	-10.2551	0
0.7560	-3.91196	-0.459185	9.45427	7.99293	0
0.7567	-7.26912	0.454933	20.4456	31.5193	0
0.7573	-2.68897	-1.07143	28.38	54.1408	0
0.7580	-1.77375	0.761056	30.5181	71.4839	0
0.7587	-5.7424	5.64202	30.209	84.0012	0
0.7593	-7.57285	8.0825	27.7703	92.5973	0
0.7600	-10.0148	7.78063	27.4612	99.0068	0
0.7607	-13.6757	8.0825	31.1278	102.626	0
0.7613	-14.5909	7.78063	30.5181	100.213	0
0.7620	-14.2872	4.7279	24.1037	94.1054	0
0.7627	-15.8139	4.42178	20.4456	86.1879	0
0.7633	-16.7291	6.55614	14.0397	70.5791	0
0.7640	-13.0642	5.3359	1.21935	47.7314	0
0.7647	-4.51941	4.42178	-7.63383	27.8999	0
0.7653	3.71758	4.7279	-10.0725	11.9894	0
0.7660	7.07474	4.42178	-16.1779	-9.0486	0
0.7667	6.77102	5.3359	-20.1451	-37.4763	0
0.7673	3.11013	6.55614	-18.6166	-64.3205	0
0.7680	-0.858526	2.28742	-20.7547	-82.9455	0
0.7687	-1.77375	-3.81804	-24.4128	-93.8792	0
0.7693	-2.38524	-4.42603	-24.4128	-101.495	0
0.7700	-3.30047	-2.5978	-26.2504	-107.905	0
0.7707	-2.99674	-3.81804	-28.38	-110.695	0
0.7713	-2.68897	-6.87076	-25.3316	-108.583	0
0.7720	-1.47002	-7.78488	-21.3644	-104.285	0
0.7727	3.71758	-6.56464	-18.0069	-97.8757	0
0.7733	8.90518	-6.56464	-11.601	-82.6439	0
0.7740	9.8204	-5.65052	-5.18654	-58.8159	0
0.7747	9.21296	-2.5978	0.300544	-38.9844	0
0.7753	10.4319	-0.765308	8.23491	-23.6772	0
0.7760	12.8738	-2.29167	16.1693	-0.829455	0
0.7767	13.7891	-2.5978	21.3558	24.8082	0
0.7773	9.8204	0.454933	22.2746	41.3219	0
0.7780	5.85579	2.28742	18.6166	56.5538	0
0.7787	4.6328	2.58929	14.9499	74.2739	0
0.7793	2.19086	2.89541	15.8687	80.0801	0
0.7800	-0.554802	3.50766	19.2263	79.4015	0
0.7807	-0.858526	4.7279	21.9741	84.3028	0
0.7813	-2.38524	5.3359	21.3558	86.7912	0
0.7820	-3.30047	5.3359	16.779	81.2866	0
0.7827	-1.47002	5.94814	12.2021	73.9723	0
0.7833	-1.77375	5.3359	9.45427	58.3635	0
0.7840	-5.43463	3.80953	3.35751	35.8174	0
0.7847	-6.65763	5.03403	-2.13816	18.7004	0
0.7853	-4.51941	5.3359	-6.41447	0.980265	0
0.7860	-1.77375	3.80953	-15.8687	-23.9788	0
0.7867	-0.554802	4.42178	-24.4128	-46.6003	0
0.7873	-1.77375	4.11566	-25.6407	-65.2253	0
0.7880	-2.99674	0.14881	-29.2988	-87.1682	0
0.7887	-1.47002	0.761056	-34.4853	-102.777	0
0.7893	1.88714	2.89541	-32.9654	-108.583	0
0.7900	2.80236	-1.07143	-28.9982	-114.012	0
0.7907	1.88714	-5.3444	-27.7703	-117.406	0
0.7913	0.0566951	-2.90392	-24.4128	-116.199	0
0.7920	0.360419	-3.81804	-21.3644	-115.294	0
0.7927	2.80236	-9.31125	-18.316	-108.885	0
0.7933	4.32908	-10.2254	-9.46285	-89.9582	0
0.7940	0.360419	-6.56464	0.300544	-67.035	0
0.7947	-4.51941	-6.56464	3.04838	-49.0133	0
0.7953	-3.60419	-7.47876	5.79621	-30.0866	0
0.7960	-0.247029	-6.87076	13.4215	-5.73078	0
0.7967	-0.858526	-5.3444	19.2263	18.3988	0
0.7973	-0.858526	-2.29167	21.3558	37.9287	0
0.7980	2.19086	-0.157313	25.323	55.3473	0
0.7987	2.19086	-1.37755	28.6805	69.6742	0
0.7993	0.971916	-0.765308	27.4612	76.9885	0
0.8000	2.80236	2.58929	25.9413	83.0963	0
0.8007	0.971916	1.67517	26.2418	91.0138	0
0.8013	-4.21569	-1.07143	23.494	92.5973	0
0.8020	-6.04613	1.67517	18.6166	87.9976	0
0.8027	-3.91196	5.94814	15.5596	82.4931	0
0.8033	-0.858526	5.3359	13.1209	65.9794	0
0.8040	-0.858526	3.20154	9.45427	39.4368	0
0.8047	-4.82718	2.58929	5.48708	22.3953	0
0.8053	-6.65763	2.58929	0.609676	10.7829	0
0.8060	-2.38524	1.67517	-5.18654	-11.8386	0
0.8067	1.27564	-0.157313	-10.9913	-35.5912	0
0.8073	0.360419	-0.765308	-17.0881	-52.1049	0
0.8080	0.0566951	-1.07143	-21.6735	-69.1464	0
0.8087	-0.858526	-1.98555	-24.4128	-85.9617	0
0.8093	-1.16225	-3.20579	-25.3316	-95.0857	0
0.8100	1.27564	-3.81804	-25.6407	-99.6854	0
0.8107	3.71758	-5.03828	-26.8601	-101.872	0
0.8113	1.88714	-5.3444	-27.1606	-99.0822	0
0.8120	0.971916	-3.81804	-23.8031	-93.5776	0
0.8127	3.11013	-4.42603	-16.1779	-84.152	0
0.8133	4.6328	-5.3444	-9.77199	-67.6383	0
0.8140	0.360419	-2.29167	-6.10534	-47.5051	0
0.8147	-5.7424	-0.157313	-3.66664	-29.1817	0
0.8153	-5.43463	-2.29167	2.12957	-11.2353	0
0.8160	-1.77375	-2.29167	10.6822	12.8943	0
0.8167	-2.68897	1.36905	16.779	39.4368	0
0.8173	-5.43463	1.36905	19.5268	60.5502	0
0.8180	-5.7424	-0.157313	22.2746	78.195	0
0.8187	-6.3539	1.67517	25.323	95.3119	0
0.8193	-5.43463	2.58929	23.8031	106.321	0
0.8200	-4.82718	0.761056	21.0553	112.127	0
0.8207	-9.09957	2.58929	22.8843	115.445	0
0.8213	-11.2337	5.94814	23.8031	113.635	0
0.8220	-6.96135	5.03403	19.5268	110.242	0
0.8227	-2.68897	2.58929	15.5596	106.321	0
0.8233	-2.68897	1.67517	10.3731	89.8074	0
0.8240	-2.68897	0.761056	1.21935	65.9794	0
0.8247	-2.68897	-1.07143	-3.35751	49.8427	0
0.8253	-3.60419	-1.37755	-4.57686	33.9323	0
0.8260	-4.51941	-1.98555	-10.6822	9.27482	0
0.8267	-5.13091	-2.90392	-14.0397	-15.458	0
0.8273	-5.13091	-3.20579	-12.2107	-38.3811	0
0.8280	-7.87657	-3.81804	-16.7875	-59.4191	0
0.8287	-12.4567	-5.03828	-25.031	-71.3331	0
0.8293	-11.8452	-5.65052	-24.4128	-76.5361	0
0.8300	-6.04613	-5.65052	-23.1934	-81.6636	0
0.8307	0.0566951	-5.65052	-26.2504	-83.5487	0
0.8313	6.46324	-5.03828	-25.9413	-80.1555	0
0.8320	13.4853	-3.51191	-23.1934	-76.8377	0
0.8327	14.7043	-4.42603	-21.9741	-70.4283	0
0.8333	11.0434	-5.95239	-17.3972	-53.9146	0
0.8340	8.29773	-5.65052	-10.9913	-30.0866	0
0.8347	6.15952	-5.3444	-7.3247	-9.95346	0
0.8353	0.360419	-5.3444	-2.44729	6.48483	0
0.8360	-5.43463	-2.29167	4.87741	28.5031	0
0.8367	-7.87657	-0.765308	11.2919	52.8589	0
0.8373	-10.6263	-0.765308	14.9499	69.9758	0
0.8380	-12.7604	2.28742	18.3074	86.4895	0
0.8387	-7.26912	3.80953	23.8031	103.833	0
0.8393	0.971916	1.06718	25.9413	110.845	0
0.8400	4.32908	1.9813	22.2746	111.147	0
0.8407	7.98996	6.25427	19.5268	115.445	0
0.8413	13.4853	5.64202	22.5838	117.556	0
0.8420	15.6195	2.89541	25.6321	112.73	0
0.8427	14.0928	2.58929	25.0225	104.134	0
0.8433	12.2623	2.58929	20.4456	88.9025	0
0.8440	11.3471	1.67517	12.5112	64.4713	0
0.8447	11.9586	4.11566	7.62524	42.83	0
0.8453	9.21296	6.25427	4.87741	25.4115	0
0.8460	1.88714	3.50766	-4.27632	4.67511	0
0.8467	-3.60419	-0.157313	-14.3488	-19.1529	0
0.8473	-6.3539	1.67517	-18.6166	-43.2071	0
0.8480	-8.48807	4.7279	-21.6735	-64.0188	0
0.8487	-9.09957	1.67517	-24.4128	-77.7426	0
0.8493	-7.57285	-2.5978	-22.5838	-85.6601	0
0.8500	-6.3539	-2.5978	-21.6735	-90.863	0
0.8507	-3.91196	-2.5978	-20.4456	-90.5614	0
0.8513	-1.77375	-3.20579	-16.4784	-91.1646	0
0.8520	-2.68897	-3.20579	-13.43	-95.7644	0
0.8527	-4.51941	-5.03828	-11.2919	-90.5614	0
0.8533	-5.43463	-6.87076	-6.71502	-70.7299	0
0.8540	-3.30047	-5.03828	-2.74783	-50.2951	0
0.8547	1.27564	-3.81804	-1.21935	-34.0831	0
0.8553	2.49863	-4.42603	1.21935	-13.0451	0
0.8560	0.0566951	-2.29167	6.71502	12.5926	0
0.8567	-2.08152	-0.157313	11.9016	34.9125	0
0.8573	-4.21569	-0.459185	15.5596	52.2557	0
0.8580	-4.51941	-0.765308	18.6166	67.8645	0
0.8587	-2.68897	1.67517	20.7461	81.5882	0
0.8593	-4.51941	4.42178	20.1365	90.7122	0
0.8600	-9.40329	4.7279	20.4456	95.3119	0
0.8607	-8.18434	2.58929	25.0225	98.0265	0
0.8613	-0.858526	2.58929	27.7703	96.82	0
0.8620	6.46324	5.03403	25.6321	92.5973	0
0.8627	9.21296	5.94814	22.5838	86.4895	0
0.8633	7.38251	5.03403	18.3074	69.071	0
0.8640	5.54802	4.42178	9.7634	42.5284	0
0.8647	7.07474	1.9813	2.74783	22.9985	0
0.8653	9.8204	-0.157313	-1.52848	8.67158	0
0.8660	10.7397	0.14881	-8.2435	-14.5532	0
0.8667	8.29773	-1.07143	-17.0881	-38.6828	0
0.8673	4.02535	-1.98555	-24.4128	-57.0062	0
0.8680	1.27564	-0.459185	-28.6891	-75.9328	0
0.8687	1.27564	-1.37755	-29.9085	-93.276	0
0.8693	0.971916	-3.51191	-29.9085	-101.495	0
0.8700	2.80236	-3.20579	-30.2176	-107.603	0
0.8707	8.60146	-5.65052	-29.2988	-113.409	0
0.8713	11.9586	-9.31125	-26.2504	-113.409	0
0.8720	9.8204	-5.3444	-21.0553	-108.583	0
0.8727	7.38251	-0.765308	-14.6494	-101.495	0
0.8733	7.38251	-2.90392	-9.46285	-85.9617	0
0.8740	7.07474	-4.12416	-5.8048	-64.0188	0
0.8747	3.11013	-1.37755	-3.35751	-44.7906	0
0.8753	-2.68897	-0.765308	-2.44729	-28.2769	0
0.8760	-7.26912	-1.07143	-1.21935	-8.44536	0
0.8767	-9.09957	1.06718	5.79621	14.4024	0
0.8773	-11.8452	2.89541	14.9499	35.8174	0
0.8780	-13.0642	3.50766	18.9171	54.4424	0
0.8787	-8.48807	5.03403	20.7461	68.7694	0
0.8793	-3.30047	5.64202	25.9413	76.0836	0
0.8800	-0.247029	5.3359	28.6805	82.4931	0
0.8807	2.49863	6.55614	25.6321	90.109	0
0.8813	3.71758	7.47451	22.8843	90.4106	0
0.8820	2.19086	6.86226	21.3558	82.4931	0
0.8827	0.668192	5.94814	14.9499	73.6707	0
0.8833	-2.99674	3.80953	7.3247	60.5502	0
0.8840	-8.18434	1.9813	2.12957	41.9252	0
0.8847	-8.79179	2.89541	-0.609676	24.8082	0
0.8853	-6.3539	3.50766	-3.35751	5.88159	0
0.8860	-6.65763	1.67517	-7.02415	-18.5496	0
0.8867	-6.3539	0.454933	-11.9016	-39.286	0
0.8873	-1.77375	0.761056	-17.3972	-57.6094	0
0.8880	0.0566951	0.454933	-22.8929	-80.4571	0
0.8887	-2.68897	0.14881	-25.9413	-96.6692	0
0.8893	-4.51941	-0.157313	-26.2504	-101.495	0
0.8900	-3.60419	-0.459185	-28.9982	-106.698	0
0.8907	-3.30047	-1.37755	-32.0466	-111.901	0
0.8913	-3.30047	-3.81804	-26.5509	-110.091	0
0.8920	-2.08152	-3.81804	-18.9257	-105.19	0
0.8927	-0.858526	-1.67943	-15.5682	-98.7806	0
0.8933	-0.858526	-1.98555	-10.6822	-83.2471	0
0.8940	-0.858526	-2.29167	-2.44729	-60.9272	0
0.8947	-1.77375	-0.157313	2.74783	-42.3022	0
0.8953	-0.858526	-0.459185	8.84459	-25.5623	0
0.8960	4.6328	-1.07143	19.2263	-1.13108	0
0.8967	4.94057	1.9813	24.1037	24.8082	0
0.8973	-0.858526	2.58929	21.3558	42.2268	0
0.8980	-2.68897	1.67517	20.1365	58.3635	0
0.8987	-1.47002	4.7279	21.0553	77.5917	0
0.8993	-3.91196	4.7279	21.0553	87.0928	0
0.9000	-4.82718	0.454933	21.9741	88.6009	0
0.9007	-4.21569	1.9813	22.5838	92.5973	0
0.9013	-7.87657	5.3359	19.2263	95.9152	0
0.9020	-11.5415	4.11566	14.0397	93.5022	0
0.9027	-11.8452	3.80953	11.2919	88.2993	0
0.9033	-7.87657	4.42178	7.62524	75.1788	0
0.9040	2.49863	1.06718	3.04838	53.1605	0
0.9047	11.9586	1.06718	-0.609676	33.0274	0
0.9053	11.9586	2.58929	-7.3247	12.8943	0
0.9060	8.29773	0.14881	-16.1779	-10.2551	0
0.9067	4.6328	-1.67943	-20.7547	-30.3882	0
0.9073	-2.38524	-0.765308	-22.8929	-49.3149	0
0.9080	-7.26912	-1.98555	-27.1606	-69.1464	0
0.9087	-5.43463	-3.81804	-31.1278	-81.6636	0
0.9093	-3.60419	-3.51191	-32.3472	-89.0533	0
0.9100	-4.51941	-4.73215	-32.6563	-96.9708	0
0.9107	-3.91196	-5.3444	-31.7375	-99.6854	0
0.9113	-2.08152	-3.51191	-29.9085	-97.5741	0
0.9120	-0.858526	-5.03828	-25.3316	-96.9708	0
0.9127	0.971916	-7.47876	-19.5354	-90.5614	0
0.9133	4.32908	-5.65052	-15.5682	-72.238	0
0.9140	6.46324	-3.81804	-11.601	-50.5968	0
0.9147	4.32908	-4.42603	-3.96719	-31.9717	0
0.9153	0.971916	-3.81804	3.04838	-12.7434	0
0.9160	2.49863	-2.90392	8.54405	11.9894	0
0.9167	3.11013	-2.5978	14.3403	38.8336	0
0.9173	-1.77375	-0.157313	19.5268	60.5502	0
0.9180	-2.38524	1.67517	21.9741	76.0836	0
0.9187	2.19086	0.454933	24.4128	91.9187	0
0.9193	1.58341	-0.157313	27.1606	103.833	0
0.9200	-1.77375	0.454933	28.6805	106.924	0
0.9207	0.0566951	0.454933	30.209	108.131	0
0.9213	2.19086	-0.157313	31.4284	111.147	0
0.9220	2.49863	1.67517	30.8187	109.94	0
0.9227	1.88714	4.42178	25.9413	100.816	0
0.9233	-3.60419	3.80953	17.6978	80.985	0
0.9240	-8.48807	-0.157313	7.62524	56.8554	0
0.9247	-6.65763	-1.37755	0	39.7384	0
0.9253	-6.04613	1.67517	-5.18654	24.8082	0
0.9260	-6.96135	2.58929	-8.54405	1.96053	0
0.9267	-3.60419	-1.07143	-13.43	-21.5658	0
0.9273	-1.16225	-3.81804	-18.9257	-41.0957	0
0.9280	-1.16225	-2.90392	-22.5838	-59.7208	0
0.9287	0.971916	-2.29167	-24.4128	-74.9526	0
0.9293	1.88714	-5.3444	-25.031	-81.6636	0
0.9300	0.971916	-7.47876	-24.4128	-85.9617	0
0.9307	1.88714	-6.25852	-27.1606	-89.6565	0
0.9313	3.71758	-6.25852	-29.9085	-89.6565	0
0.9320	7.07474	-7.78488	-26.2504	-85.0568	0
0.9327	12.2623	-7.47876	-20.7547	-74.651	0
0.9333	13.1776	-6.56464	-13.7392	-58.2127	0
0.9340	12.2623	-5.03828	-4.27632	-38.3811	0
0.9347	13.7891	-1.98555	1.82903	-19.1529	0
0.9353	10.4319	-1.07143	4.87741	-1.73432	0
0.9360	5.54802	-4.42603	14.3403	16.5891	0
0.9367	6.77102	-5.03828	22.2746	40.0401	0
0.9373	6.46324	-1.98555	22.8843	62.3599	0
0.9380	1.88714	-0.765308	26.2418	78.195	0
0.9387	1.27564	-0.765308	33.266	92.2203	0
0.9393	2.19086	0.761056	34.7859	105.718	0
0.9400	-2.99674	1.67517	34.1762	112.73	0
0.9407	-6.04613	1.36905	36.3143	112.73	0
0.9413	-2.68897	1.06718	34.1762	109.94	0
0.9420	-1.47002	1.36905	27.1606	106.019	0
0.9427	-5.7424	1.06718	21.9741	98.6297	0
0.9433	-9.09957	1.06718	16.779	83.3979	0
0.9440	-6.3539	2.89541	7.62524	62.3599	0
0.9447	-0.247029	4.42178	0.609676	45.8462	0
0.9453	5.54802	2.89541	-1.52848	28.2015	0
0.9460	8.29773	1.36905	-7.02415	0.980265	0
0.9467	8.29773	1.36905	-15.5682	-23.3756	0
0.9473	6.46324	-0.157313	-18.316	-39.5876	0
0.9480	4.02535	-2.90392	-20.4456	-59.1175	0
0.9487	3.11013	-4.42603	-28.9982	-77.7426	0
0.9493	3.11013	-4.73215	-33.5751	-85.0568	0
0.9500	1.27564	-4.73215	-29.9085	-88.6763	0
0.9507	-0.554802	-5.65052	-28.0794	-94.7841	0
0.9513	0.360419	-6.25852	-28.0794	-94.7841	0
0.9520	0.0566951	-4.12416	-23.8031	-89.9582	0
0.9527	-2.08152	-2.90392	-21.6735	-82.9455	0
0.9533	-1.77375	-4.73215	-20.1451	-67.6383	0
0.9540	0.971916	-5.03828	-14.3488	-47.5051	0
0.9547	0.360419	-2.90392	-10.6822	-29.785	0
0.9553	-3.60419	-1.67943	-7.93437	-11.537	0
0.9560	-6.04613	-0.157313	1.82903	11.9894	0
0.9567	-8.48807	2.58929	12.8118	35.5158	0
0.9573	-14.5909	3.20154	16.1693	55.3473	0
0.9580	-18.2558	4.11566	16.779	72.992	0
0.9587	-15.5061	6.55614	20.1365	87.696	0
0.9593	-13.3719	8.0825	25.6321	94.7087	0
0.9600	-13.3719	8.0825	29.2902	95.6135	0
0.9607	-11.8452	8.38863	27.7703	97.7249	0
0.9613	-10.0148	9.00087	25.0225	100.816	0
0.9620	-7.57285	9.00087	25.0225	99.61	0
0.9627	-2.08152	10.2211	23.1934	92.5973	0
0.9633	1.88714	10.8291	15.8687	77.8934	0
0.9640	3.11013	9.60887	7.62524	55.9505	0
0.9647	3.71758	6.55614	2.12957	33.0274	0
0.9653	1.88714	4.42178	-0.609676	12.8943	0
0.9660	-1.77375	3.20154	-3.96719	-7.5405	0
0.9667	0.0566951	2.58929	-8.85318	-29.4834	0
0.9673	2.80236	2.58929	-16.7875	-51.2	0
0.9680	0.0566951	1.36905	-24.4128	-68.8448	0
0.9687	-0.247029	-1.07143	-28.9982	-83.2471	0
0.9693	4.6328	-1.07143	-29.6079	-95.0857	0
0.9700	7.07474	0.761056	-28.9982	-101.495	0
0.9707	5.54802	-1.07143	-28.38	-103.983	0
0.9713	6.15952	-4.42603	-27.4698	-107.905	0
0.9720	7.98996	-4.73215	-24.7219	-108.583	0
0.9727	7.38251	-3.81804	-22.5838	-98.7806	0
0.9733	7.38251	-4.42603	-20.1451	-81.362	0
0.9740	7.38251	-3.20579	-12.5112	-61.2289	0
0.9747	5.85579	-1.98555	0	-41.699	0
0.9753	5.2443	-4.42603	6.40589	-22.7723	0
0.9760	6.46324	-5.03828	6.10534	-1.4327	0
0.9767	2.80236	-2.90392	6.40589	21.4904	0
0.9773	-7.26912	-1.07143	8.54405	41.0203	0
0.9780	-13.6757	0.761056	14.0397	59.57	0
0.9787	-13.0642	1.67517	21.665	75.4804	0
0.9793	-15.5061	0.14881	23.8031	81.5882	0
0.9800	-21.3052	0.14881	19.8359	85.5093	0
0.9807	-22.5282	1.67517	19.8359	92.2203	0
0.9813	-19.171	2.58929	22.8843	94.1054	0
0.9820	-14.5909	5.3359	21.3558	89.8074	0
0.9827	-7.26912	7.47451	15.5596	79.4015	0
0.9833	1.88714	5.03403	8.54405	58.6651	0
0.9840	8.90518	3.20154	3.04838	35.5158	0
0.9847	11.9586	4.7279	1.82903	19.9069	0
0.9853	9.21296	1.9813	0.300544	3.16701	0
0.9860	2.49863	-2.90392	-7.02415	-20.3594	0
0.9867	-0.858526	-2.90392	-13.7392	-44.1873	0
0.9873	-0.858526	-1.67943	-16.4784	-65.2253	0
0.9880	-2.38524	-2.90392	-20.7547	-85.0568	0
0.9887	-5.13091	-4.42603	-26.2504	-99.0822	0
0.9893	-7.57285	-4.42603	-26.5509	-107.603	0
0.9900	-9.09957	-2.90392	-25.3316	-114.314	0
0.9907	-6.3539	-2.5978	-25.6407	-118.009	0
0.9913	-2.38524	-5.65052	-23.8031	-116.199	0
0.9920	-0.554802	-7.47876	-20.7547	-112.203	0
0.9927	-0.554802	-6.56464	-18.0069	-104.888	0
0.9933	-0.858526	-8.39713	-12.5112	-86.8666	0
0.9940	0.971916	-8.39713	-3.35751	-64.0188	0
0.9947	4.94057	-3.81804	3.04838	-47.5051	0
0.9953	4.94057	-1.07143	6.40589	-32.575	0
0.9960	1.27564	-2.29167	11.2919	-11.8386	0
0.9967	1.58341	-2.90392	14.9499	10.4813	0
0.9973	3.71758	-2.5978	16.779	31.2177	0
0.9980	4.94057	-1.07143	19.5268	51.3508	0
0.9987	6.46324	1.67517	21.3558	66.281	0
0.9993	7.98996	3.50766	21.3558	73.9723	0
1.0000	7.38251	4.7279	24.4128	79.0998	0
1.0007	5.85579	5.3359	27.4612	82.4931	0
1.0013	3.71758	5.03403	25.6321	82.4931	0
1.0020	4.6328	5.3359	25.323	81.5882	0
1.0027	6.77102	7.47451	25.9413	74.2739	0
1.0033	7.38251	7.78063	17.3886	54.744	0
1.0040	5.85579	4.42178	5.18654	33.0274	0
1.0047	2.80236	3.50766	1.82903	17.494	0
1.0053	-0.554802	4.42178	0.300544	-1.4327	0
1.0060	0.360419	4.42178	-8.2435	-24.3558	0
1.0067	1.88714	4.11566	-15.5682	-45.9971	0
1.0073	-1.16225	1.67517	-17.0881	-67.6383	0
1.0080	-2.38524	-2.90392	-19.8359	-88.6763	0
1.0087	0.0566951	-4.12416	-23.8031	-100.892	0
1.0093	0.971916	-1.07143	-22.8929	-106.698	0
1.0100	2.80236	-0.459185	-20.1451	-112.806	0
1.0107	6.46324	-4.12416	-21.0553	-117.104	0
1.0113	7.07474	-5.65052	-22.5838	-115.294	0
1.0120	4.6328	-4.12416	-20.7547	-109.186	0
1.0127	2.49863	-3.81804	-19.2263	-101.495	0
1.0133	-0.858526	-4.73215	-17.7064	-89.9582	0
1.0140	-3.30047	-1.98555	-10.3817	-69.5234	0
1.0147	-4.21569	0.761056	-1.83761	-45.3938	0
1.0153	-4.51941	-2.90392	0.609676	-26.4672	0
1.0160	-3.60419	-5.65052	2.74783	-6.0324	0
1.0167	-0.554802	-0.765308	9.15372	19.3037	0
1.0173	0.668192	2.89541	15.8687	39.1352	0
1.0180	0.360419	2.58929	21.665	56.5538	0
1.0187	2.49863	5.03403	25.9413	75.4804	0
1.0193	3.71758	6.86226	24.1037	84.906	0
1.0200	0.668192	4.7279	21.3558	85.8109	0
1.0207	-0.858526	3.20154	22.8843	91.6171	0
1.0213	1.58341	3.80953	23.8031	97.1216	0
1.0220	1.27564	3.80953	21.0553	93.5022	0
1.0227	-2.38524	2.58929	17.0881	86.7912	0
1.0233	-4.51941	2.28742	10.6822	74.5755	0
1.0240	-6.3539	2.89541	4.57686	51.3508	0
1.0247	-8.18434	1.67517	3.65805	30.0112	0
1.0253	-7.26912	-1.07143	0.300544	16.5891	0
1.0260	-7.26912	-2.90392	-10.6822	-3.24241	0
1.0267	-9.09957	-2.5978	-18.0069	-29.1817	0
1.0273	-7.26912	-3.51191	-18.0069	-49.3149	0
1.0280	-2.99674	-5.3444	-20.4456	-64.9237	0
1.0287	-2.08152	-5.65052	-25.031	-79.5523	0
1.0293	-3.30047	-5.65052	-26.2504	-88.073	0
1.0300	-2.68897	-5.65052	-28.38	-93.276	0
1.0307	0.971916	-4.73215	-31.7375	-97.8757	0
1.0313	3.71758	-3.81804	-28.0794	-98.7806	0
1.0320	1.88714	-5.3444	-22.8929	-94.7841	0
1.0327	0.0566951	-8.39713	-23.1934	-85.0568	0
1.0333	2.80236	-9.31125	-20.7547	-67.6383	0
1.0340	6.46324	-5.65052	-12.5112	-47.8068	0
1.0347	4.02535	-1.98555	-6.41447	-30.0866	0
1.0353	0.360419	-1.98555	-2.74783	-8.14374	0
1.0360	1.27564	-2.5978	4.87741	18.0972	0
1.0367	4.02535	-1.67943	11.5924	40.3417	0
1.0373	4.32908	-0.459185	14.9499	58.3635	0
1.0380	4.6328	-0.157313	19.5268	76.3853	0
1.0387	6.46324	1.67517	24.7133	93.5022	0
1.0393	6.46324	2.58929	27.7703	106.924	0
1.0400	4.6328	1.06718	31.4284	113.635	0
1.0407	4.6328	1.06718	32.9568	114.842	0
1.0413	5.54802	4.11566	29.5993	116.652	0
1.0420	4.32908	5.64202	26.2418	117.556	0
1.0427	3.41386	5.3359	23.1934	107.528	0
1.0433	0.971916	4.7279	17.0881	85.8109	0
1.0440	-3.60419	2.58929	10.0725	64.1697	0
1.0447	-5.43463	0.761056	2.12957	48.033	0
1.0453	0.0566951	2.58929	-6.71502	30.6144	0
1.0460	5.85579	3.50766	-12.5112	8.67158	0
1.0467	9.21296	1.06718	-15.2591	-13.6483	0
1.0473	11.0434	-1.67943	-18.316	-32.8766	0
1.0480	9.21296	-2.90392	-18.316	-50.2951	0
1.0487	6.15952	-3.81804	-15.5682	-64.0188	0
1.0493	5.2443	-3.81804	-15.2591	-72.8412	0
1.0500	3.41386	-5.03828	-18.316	-78.3458	0
1.0507	-2.99674	-7.17264	-21.9741	-81.0604	0
1.0513	-7.57285	-7.78488	-22.8929	-79.2507	0
1.0520	-8.18434	-7.47876	-17.0881	-72.8412	0
1.0527	-9.09957	-9.91924	-8.2435	-65.8286	0
1.0533	-8.48807	-11.7517	-4.27632	-55.1211	0
1.0540	-4.51941	-9.31125	-1.83761	-34.0831	0
1.0547	-2.08152	-6.25852	3.96719	-10.2551	0
1.0553	1.27564	-3.81804	9.15372	5.57997	0
1.0560	6.46324	-1.67943	13.7306	22.6969	0
1.0567	6.15952	-1.07143	20.4456	48.3346	0
1.0573	1.88714	-1.07143	23.1934	71.1823	0
1.0580	-2.68897	1.36905	22.2746	88.6009	0
1.0587	-7.26912	2.58929	21.9741	105.718	0
1.0593	-10.93	1.36905	21.3558	114.54	0
1.0600	-13.9834	2.28742	19.5268	116.652	0
1.0607	-18.2558	4.11566	18.3074	122.458	0
1.0613	-17.3366	4.42178	15.5596	123.966	0
1.0620	-10.93	5.03403	10.3731	117.255	0
1.0627	-5.7424	6.86226	10.0725	109.639	0
1.0633	0.360419	7.78063	10.3731	94.4071	0
1.0640	6.77102	7.16838	4.87741	69.9758	0
1.0647	5.2443	3.50766	0.300544	51.3508	0
1.0653	0.668192	-0.157313	-1.83761	35.8174	0
1.0660	0.0566951	0.454933	-7.93437	11.9894	0
1.0667	-0.247029	2.58929	-15.8687	-12.7434	0
1.0673	-0.858526	0.761056	-20.7547	-33.4798	0
1.0680	-2.08152	-1.07143	-26.2504	-53.613	0
1.0687	-4.51941	-2.5978	-30.2176	-67.6383	0
1.0693	-5.13091	-5.95239	-28.9982	-75.5558	0
1.0700	-2.68897	-8.09101	-29.2988	-81.362	0
1.0707	-0.858526	-6.25852	-33.8756	-84.4536	0
1.0713	-1.16225	-6.56464	-33.5751	-84.4536	0
1.0720	-0.247029	-9.91924	-28.0794	-81.6636	0
1.0727	1.88714	-10.2254	-23.5026	-74.651	0
1.0733	1.88714	-8.39713	-18.316	-61.2289	0
1.0740	-2.08152	-7.78488	-11.2919	-41.699	0
1.0747	-5.43463	-7.17264	-6.41447	-21.5658	0
1.0753	-6.3539	-4.73215	-2.44729	-4.44889	0
1.0760	-8.18434	-2.29167	6.71502	15.9859	0
1.0767	-6.96135	-2.29167	17.6978	40.3417	0
1.0773	-1.16225	-2.29167	27.7703	59.57	0
1.0780	1.88714	0.454933	35.095	76.0836	0
1.0787	1.88714	3.50766	37.2332	91.6171	0
1.0793	-1.47002	4.42178	35.095	99.0068	0
1.0800	-9.09957	4.7279	33.266	99.0068	0
1.0807	-11.8452	4.11566	27.7703	100.816	0
1.0813	-4.51941	1.9813	22.2746	101.118	0
1.0820	1.27564	3.20154	20.4456	97.7249	0
1.0827	3.11013	6.25427	15.8687	91.6171	0
1.0833	7.38251	4.42178	5.79621	76.6869	0
1.0840	11.0434	1.9813	-1.83761	53.8392	0
1.0847	10.4319	3.50766	-7.02415	33.9323	0
1.0853	12.5701	3.20154	-13.43	14.704	0
1.0860	15.9273	1.36905	-18.9257	-9.95346	0
1.0867	13.7891	0.14881	-23.1934	-34.0831	0
1.0873	9.51668	-2.90392	-26.8601	-53.0097	0
1.0880	7.38251	-3.81804	-27.1606	-72.238	0
1.0887	5.2443	-1.98555	-25.031	-89.9582	0
1.0893	1.88714	-5.65052	-24.4128	-99.3838	0
1.0900	0.360419	-7.78488	-25.3316	-103.983	0
1.0907	0.0566951	-1.67943	-24.7219	-109.488	0
1.0913	-0.247029	-0.157313	-19.5354	-112.806	0
1.0920	0.971916	-6.25852	-15.2591	-111.599	0
1.0927	-0.247029	-6.25852	-17.7064	-106.095	0
1.0933	-5.13091	-2.90392	-18.9257	-91.4663	0
1.0940	-5.7424	-1.98555	-11.9016	-68.5431	0
1.0947	-3.30047	-1.07143	-4.88599	-49.0133	0
1.0953	-3.60419	-1.07143	-0.309131	-32.8766	0
1.0960	-2.68897	-1.98555	7.62524	-12.4418	0
1.0967	0.971916	0.14881	16.779	11.9894	0
1.0973	0.971916	0.761056	21.9741	33.0274	0
1.0980	-0.247029	-0.459185	25.323	49.2395	0
1.0987	0.668192	3.50766	26.8515	61.4551	0
1.0993	0.0566951	5.94814	26.8515	72.3888	0
1.1000	-0.247029	2.58929	28.6805	80.3817	0
1.1007	2.49863	2.58929	29.2902	82.4931	0
1.1013	3.71758	6.25427	25.0225	81.8898	0
1.1020	3.71758	8.0825	23.1934	81.5882	0
1.1027	3.41386	8.69475	25.0225	73.3691	0
1.1033	1.58341	8.0825	20.4456	51.6524	0
1.1040	0.668192	5.64202	10.9827	26.9196	0
1.1047	1.27564	5.03403	4.87741	10.1797	0
1.1053	0.971916	7.16838	-1.52848	-5.42916	0
1.1060	0.360419	6.86226	-9.77199	-28.2769	0
1.1067	0.971916	4.11566	-14.0397	-53.0097	0
1.1073	2.49863	2.58929	-19.5354	-72.8412	0
1.1080	4.6328	4.11566	-28.0794	-90.863	0
1.1087	5.2443	5.03403	-30.5181	-105.793	0
1.1093	4.02535	1.9813	-27.4698	-112.504	0
1.1100	5.85579	-1.37755	-29.6079	-117.707	0
1.1107	7.07474	-1.98555	-30.8273	-123.212	0
1.1113	4.94057	-0.157313	-28.0794	-121.704	0
1.1120	4.32908	-0.157313	-28.0794	-115.596	0
1.1127	2.80236	-2.90392	-28.0794	-109.488	0
1.1133	-2.38524	-6.25852	-21.6735	-94.4825	0
1.1140	-2.38524	-4.42603	-12.8204	-69.825	0
1.1147	3.71758	0.14881	-5.18654	-49.3149	0
1.1153	4.94057	1.36905	2.12957	-36.1944	0
1.1160	0.668192	-0.765308	9.15372	-16.3629	0
1.1167	-0.554802	-0.765308	16.779	9.87806	0
1.1173	2.80236	1.06718	22.2746	32.7258	0
1.1180	3.71758	2.58929	21.665	51.954	0
1.1187	0.668192	3.20154	19.8359	68.4677	0
1.1193	-3.60419	3.50766	22.5838	78.7982	0
1.1200	-6.3539	4.42178	24.1037	86.1879	0
1.1207	-8.18434	5.3359	22.2746	90.4106	0
1.1213	-7.87657	4.42178	21.3558	88.6009	0
1.1220	-2.08152	5.3359	21.3558	85.5093	0
1.1227	4.94057	7.47451	20.4456	81.2866	0
1.1233	10.4319	6.25427	18.9171	65.6778	0
1.1240	13.7891	5.64202	18.0069	43.7349	0
1.1247	13.7891	7.16838	16.1693	26.3163	0
1.1253	12.8738	5.64202	10.3731	7.99293	0
1.1260	12.8738	4.7279	0.91022	-13.9499	0
1.1267	10.1282	7.16838	-4.57686	-33.1782	0
1.1273	5.54802	4.42178	-8.54405	-53.9146	0
1.1280	3.71758	-2.5978	-16.7875	-76.2345	0
1.1287	1.88714	-3.20579	-23.5026	-89.6565	0
1.1293	1.88714	-2.29167	-22.5838	-94.7841	0
1.1300	5.54802	-5.65052	-20.7547	-99.987	0
1.1307	6.77102	-7.78488	-19.8359	-102.174	0
1.1313	4.02535	-7.17264	-15.2591	-99.6854	0
1.1320	3.71758	-6.87076	-11.2919	-97.2725	0
1.1327	3.71758	-6.25852	-8.54405	-89.0533	0
1.1333	0.668192	-5.65052	-5.49567	-70.1266	0
1.1340	-3.60419	-6.56464	-4.27632	-47.8068	0
1.1347	-6.3539	-5.3444	-4.27632	-28.8801	0
1.1353	-6.3539	-3.20579	-1.83761	-9.65184	0
1.1360	-4.82718	-3.81804	-0.918807	14.1007	0
1.1367	-7.26912	-3.51191	-1.21935	38.532	0
1.1373	-11.8452	0.14881	3.04838	59.2683	0
1.1380	-11.8452	2.58929	9.7634	77.8934	0
1.1387	-10.3185	2.58929	15.5596	94.7087	0
1.1393	-10.93	2.58929	19.5268	102.928	0
1.1400	-12.149	1.36905	18.6166	105.718	0
1.1407	-12.4567	-1.67943	14.3403	111.147	0
1.1413	-12.7604	-1.07143	13.7306	115.445	0
1.1420	-15.2024	2.28742	14.9499	113.635	0
1.1427	-18.8633	2.58929	14.9499	109.036	0
1.1433	-18.8633	1.67517	15.5596	96.5184	0
1.1440	-18.2558	2.58929	14.3403	75.1788	0
1.1447	-22.2204	4.42178	5.79621	55.3473	0
1.1453	-23.7472	5.3359	-5.49567	38.8336	0
1.1460	-17.9481	3.80953	-10.6822	17.7956	0
1.1467	-10.6263	1.36905	-13.1209	-6.0324	0
1.1473	-1.47002	1.06718	-18.0069	-26.4672	0
1.1480	7.38251	0.761056	-23.1934	-44.7906	0
1.1487	6.46324	-1.98555	-24.4128	-59.7208	0
1.1493	1.58341	-3.20579	-25.3316	-69.5234	0
1.1500	4.02535	-1.07143	-25.3316	-74.651	0
1.1507	8.60146	-1.07143	-22.2832	-78.0442	0
1.1513	8.29773	-5.03828	-20.1451	-81.362	0
1.1520	7.38251	-8.39713	-20.7547	-80.4571	0
1.1527	8.60146	-7.47876	-20.4456	-70.7299	0
1.1533	10.1282	-5.03828	-15.2591	-54.8194	0
1.1540	13.7891	-4.73215	-7.3247	-36.7976	0
1.1547	14.7043	-4.73215	-1.21935	-16.3629	0
1.1553	11.6549	-4.42603	4.87741	4.67511	0
1.1560	10.4319	-5.3444	12.5112	25.7131	0
1.1567	10.1282	-5.95239	17.6978	48.6362	0
1.1573	5.85579	-3.20579	19.8359	71.1823	0
1.1580	2.19086	0.454933	23.494	87.3944	0
1.1587	2.49863	1.9813	25.9413	99.9116	0
1.1593	0.360419	2.58929	23.1934	109.94	0
1.1600	-2.38524	1.67517	20.7461	116.35	0
1.1607	-1.47002	-0.157313	22.5838	119.743	0
1.1613	-0.858526	0.454933	20.1365	120.045	0
1.1620	-0.858526	4.42178	12.2021	116.652	0
1.1627	0.0566951	6.25427	8.23491	109.036	0
1.1633	-2.38524	3.50766	6.71502	92.5973	0
1.1640	-5.43463	0.14881	-2.44729	68.1661	0
1.1647	-4.51941	-1.07143	-13.43	48.9378	0
1.1653	-4.51941	-1.67943	-17.0881	33.9323	0
1.1660	-6.96135	-1.07143	-20.1451	10.4813	0
1.1667	-3.91196	-1.07143	-27.4698	-16.3629	0
1.1673	0.971916	-1.37755	-28.9982	-37.1747	0
1.1680	2.19086	-0.459185	-24.1122	-54.8194	0
1.1687	4.02535	-1.37755	-23.8031	-70.7299	0
1.1693	6.15952	-3.81804	-25.6407	-81.6636	0
1.1700	6.46324	-4.12416	-22.2832	-89.3549	0
1.1707	7.07474	-2.90392	-18.6166	-93.8792	0
1.1713	6.77102	-3.51191	-18.316	-95.0857	0
1.1720	5.2443	-3.81804	-18.0069	-94.7841	0
1.1727	5.54802	-4.12416	-16.1779	-90.2598	0
1.1733	4.02535	-5.03828	-10.6822	-75.5558	0
1.1740	-0.247029	-4.42603	-1.83761	-53.9146	0
1.1747	-2.38524	-1.37755	3.35751	-34.3847	0
1.1753	-3.91196	-0.157313	4.57686	-20.0577	0
1.1760	-6.04613	-0.459185	8.23491	-3.84565	0
1.1767	-3.60419	0.14881	13.7306	21.1134	0
1.1773	-1.77375	1.9813	17.0881	46.7511	0
1.1780	-2.99674	2.28742	19.5268	64.1697	0
1.1787	-1.77375	1.67517	21.3558	75.4804	0
1.1793	0.971916	2.28742	22.8843	85.2076	0
1.1800	-0.858526	3.50766	25.0225	90.7122	0
1.1807	-2.99674	6.25427	25.9413	91.9187	0
1.1813	-5.43463	8.0825	24.4128	91.0138	0
1.1820	-9.09957	6.25427	23.494	89.2041	0
1.1827	-10.0148	5.94814	19.5268	82.4931	0
1.1833	-8.48807	7.78063	11.5924	66.658	0
1.1840	-8.48807	5.94814	4.87741	44.0365	0
1.1847	-5.43463	2.28742	-1.52848	21.792	0
1.1853	-0.247029	3.50766	-8.2435	0.678645	0
1.1860	2.49863	3.80953	-13.7392	-19.7561	0
1.1867	4.6328	0.761056	-18.9257	-40.7941	0
1.1873	4.32908	0.761056	-21.9741	-63.7172	0
1.1880	0.668192	0.454933	-22.5838	-85.3585	0
1.1887	0.360419	-2.90392	-22.2832	-100.59	0
1.1893	2.80236	-4.12416	-21.6735	-109.79	0
1.1900	0.360419	-3.20579	-22.2832	-115.897	0
1.1907	-5.13091	-5.03828	-24.4128	-119.819	0
1.1913	-6.65763	-6.25852	-22.5838	-120.723	0
1.1920	-4.82718	-4.42603	-17.0881	-118.612	0
1.1927	-3.91196	-4.42603	-13.43	-111.599	0
1.1933	-3.60419	-5.95239	-10.0725	-96.6692	0
1.1940	-2.38524	-5.3444	-6.71502	-75.9328	0
1.1947	-3.60419	-2.5978	-5.18654	-57.3078	0
1.1953	-6.65763	-1.98555	-1.21935	-41.0957	0
1.1960	-6.04613	-3.20579	7.01556	-19.4545	0
1.1967	-3.60419	-3.51191	13.4215	6.48483	0
1.1973	-4.51941	-1.07143	15.8687	28.5031	0
1.1980	-4.51941	-0.157313	18.6166	47.0527	0
1.1987	-5.13091	-1.07143	20.7461	63.2648	0
1.1993	-10.0148	-0.765308	23.494	72.992	0
1.2000	-10.0148	1.9813	25.9413	78.4966	0
1.2007	-1.47002	4.42178	26.5509	81.2866	0
1.2013	4.94057	5.3359	25.323	79.7785	0
1.2020	4.6328	3.80953	24.1037	76.3853	0
1.2027	1.27564	1.9813	22.2746	72.3888	0
1.2033	-4.51941	1.9813	16.779	58.6651	0
1.2040	-10.0148	3.20154	9.45427	37.3255	0
1.2047	-10.93	2.28742	4.87741	19.6053	0
1.2053	-8.18434	0.14881	0.91022	2.26215	0
1.2060	-5.43463	-1.07143	-7.02415	-22.1691	0
1.2067	-6.3539	-1.07143	-14.3488	-46.6003	0
1.2073	-7.26912	-1.67943	-18.316	-64.3205	0
1.2080	-4.82718	-4.12416	-23.5026	-81.0604	0
1.2087	-1.16225	-6.87076	-26.5509	-95.0857	0
1.2093	-0.858526	-6.56464	-25.031	-105.492	0
1.2100	-1.77375	-3.20579	-23.8031	-113.409	0
1.2107	-1.16225	-0.765308	-23.5026	-114.691	0
1.2113	0.0566951	-1.07143	-19.8359	-113.108	0
1.2120	1.58341	-3.81804	-18.6166	-114.012	0
1.2127	1.58341	-5.03828	-18.9257	-107	0
1.2133	-0.247029	-3.20579	-14.9585	-86.8666	0
1.2140	-1.77375	-1.98555	-9.77199	-66.1302	0
1.2147	-2.08152	-2.5978	-5.49567	-49.6165	0
1.2153	-3.60419	-2.5978	0.300544	-29.4834	0
1.2160	-6.3539	-1.67943	6.71502	-6.33402	0
1.2167	-6.65763	0.14881	13.1209	18.7004	0
1.2173	-4.21569	2.89541	21.665	42.2268	0
1.2180	-2.68897	3.50766	27.4612	60.8518	0
1.2187	-4.82718	2.89541	29.2902	74.5755	0
1.2193	-7.26912	4.42178	31.4284	85.2076	0
1.2200	-6.3539	5.64202	32.3472	91.6171	0
1.2207	-5.13091	5.3359	30.209	95.9152	0
1.2213	-5.13091	5.3359	28.9896	98.0265	0
1.2220	-2.08152	6.25427	25.0225	98.3281	0
1.2227	4.32908	8.0825	18.3074	91.6171	0
1.2233	7.68624	8.0825	12.2021	72.0872	0
1.2240	8.29773	4.11566	3.04838	47.7314	0
1.2247	11.6549	-0.157313	-6.41447	32.1225	0
1.2253	14.4006	0.761056	-7.02415	15.3826	0
1.2260	12.8738	1.36905	-6.41447	-9.95346	0
1.2267	9.21296	0.761056	-14.3488	-29.785	0
1.2273	3.11013	0.761056	-25.3316	-43.8857	0
1.2280	-2.08152	-0.459185	-32.3472	-62.4353	0
1.2287	-0.858526	-3.81804	-35.4041	-77.7426	0
1.2293	0.360419	-6.56464	-34.7944	-84.4536	0
1.2300	-3.60419	-7.47876	-32.3472	-90.863	0
1.2307	-5.7424	-8.09101	-30.2176	-95.0857	0
1.2313	-1.47002	-8.09101	-29.2988	-92.9744	0
1.2320	6.77102	-9.00512	-27.1606	-88.073	0
1.2327	13.7891	-9.31125	-23.1934	-79.2507	0
1.2333	12.8738	-6.56464	-18.6166	-62.1337	0
1.2340	8.60146	-3.81804	-13.1209	-40.4925	0
1.2347	7.38251	-2.5978	-6.10534	-19.7561	0
1.2353	7.07474	-1.37755	-0.918807	-1.73432	0
1.2360	6.15952	-0.157313	3.96719	15.6842	0
1.2367	4.02535	-0.459185	13.1209	37.9287	0
1.2373	-0.247029	-0.459185	18.6166	62.3599	0
1.2380	-1.77375	1.67517	17.0881	82.4931	0
1.2387	0.668192	2.28742	18.0069	96.2168	0
1.2393	0.360419	0.761056	23.1934	104.738	0
1.2400	-1.16225	0.454933	23.1934	112.127	0
1.2407	0.0566951	1.67517	21.665	118.16	0
1.2413	2.49863	2.58929	25.0225	117.255	0
1.2420	4.32908	2.89541	28.38	112.127	0
1.2427	5.85579	1.67517	25.9413	107.226	0
1.2433	5.85579	-0.459185	19.5268	92.5973	0
1.2440	7.07474	-1.07143	12.5112	68.7694	0
1.2447	8.90518	-1.07143	8.54405	51.0492	0
1.2453	7.38251	-2.5978	6.71502	34.3093	0
1.2460	3.41386	-1.98555	0.300544	9.87806	0
1.2467	-0.858526	-1.07143	-9.46285	-13.6483	0
1.2473	-4.51941	-2.90392	-13.43	-34.3847	0
1.2480	-4.51941	-4.12416	-15.8687	-54.8194	0
1.2487	0.0566951	-4.73215	-21.9741	-67.035	0
1.2493	0.668192	-6.87076	-27.1606	-73.7461	0
1.2500	-3.30047	-8.699	-27.1606	-82.6439	0
1.2507	-5.7424	-9.00512	-27.1606	-88.073	0
1.2513	-5.43463	-9.31125	-27.7703	-87.7714	0
1.2520	-4.21569	-8.09101	-23.1934	-85.9617	0
1.2527	-3.60419	-6.25852	-17.0881	-78.949	0
1.2533	-2.99674	-6.87076	-12.8204	-62.737	0
1.2540	-2.68897	-5.95239	-5.8048	-42.3022	0
1.2547	-4.21569	-2.90392	1.21935	-22.7723	0
1.2553	-5.13091	-2.90392	2.12957	-5.73078	0
1.2560	-3.91196	-4.12416	4.87741	16.2875	0
1.2567	-3.30047	-1.98555	12.8118	41.9252	0
1.2573	-4.51941	2.89541	19.5268	60.8518	0
1.2580	-6.04613	6.25427	22.2746	75.1788	0
1.2587	-5.43463	7.16838	23.8031	91.6171	0
1.2593	-2.38524	5.3359	22.5838	100.515	0
1.2600	-2.38524	3.80953	24.1037	100.816	0
1.2607	-6.3539	4.42178	25.323	104.436	0
1.2613	-7.57285	4.11566	19.5268	106.321	0
1.2620	-4.51941	3.20154	13.1209	103.229	0
1.2627	-4.82718	4.42178	14.3403	99.0068	0
1.2633	-7.87657	4.42178	12.8118	86.1879	0
1.2640	-6.65763	1.9813	5.48708	62.0583	0
1.2647	-4.51941	1.67517	2.74783	41.9252	0
1.2653	-4.51941	3.20154	2.12957	26.0147	0
1.2660	-4.51941	2.58929	-3.35751	1.96053	0
1.2667	-3.60419	0.14881	-10.0725	-24.6574	0
1.2673	-2.99674	-1.07143	-13.7392	-45.6954	0
1.2680	-1.47002	-1.98555	-17.0881	-66.1302	0
1.2687	0.668192	-4.73215	-18.9257	-84.152	0
1.2693	2.49863	-6.87076	-19.8359	-91.7679	0
1.2700	7.98996	-5.03828	-23.5026	-96.066	0
1.2707	13.1776	-1.67943	-27.7703	-101.872	0
1.2713	11.3471	-2.5978	-27.1606	-102.174	0
1.2720	7.38251	-5.95239	-25.6407	-97.2725	0
1.2727	8.29773	-6.56464	-24.7219	-92.3711	0
1.2733	6.77102	-5.03828	-19.2263	-80.1555	0
1.2740	1.88714	-4.73215	-8.85318	-58.5143	0
1.2747	0.360419	-3.81804	0.300544	-39.5876	0
1.2753	0.971916	-1.67943	5.79621	-21.8675	0
1.2760	-2.99674	-0.157313	9.15372	1.28189	0
1.2767	-7.57285	-0.765308	9.45427	24.5066	0
1.2773	-9.09957	-1.07143	7.01556	43.4333	0
1.2780	-7.57285	0.14881	7.93437	61.1535	0
1.2787	-5.13091	1.67517	14.0397	73.9723	0
1.2793	-1.77375	2.28742	18.3074	81.8898	0
1.2800	1.58341	4.42178	16.779	89.5057	0
1.2807	4.32908	6.25427	14.9499	92.5973	0
1.2813	7.07474	6.25427	14.9499	88.9025	0
1.2820	11.0434	5.3359	12.2021	87.0928	0
1.2827	10.4319	5.3359	8.84459	81.5882	0
1.2833	3.11013	4.7279	8.23491	61.4551	0
1.2840	-1.77375	2.58929	5.79621	37.3255	0
1.2847	-0.858526	0.14881	-0.609676	20.2085	0
1.2853	-2.08152	-1.07143	-4.88599	1.96053	0
1.2860	-4.51941	-1.98555	-7.3247	-20.9626	0
1.2867	-1.77375	-2.29167	-13.43	-40.7941	0
1.2873	1.58341	-0.459185	-17.0881	-60.324	0
1.2880	0.971916	-0.157313	-18.0069	-80.4571	0
1.2887	-1.16225	-2.29167	-21.6735	-93.8792	0
1.2893	-3.60419	-3.81804	-26.2504	-101.495	0
1.2900	-4.51941	-2.90392	-24.4128	-108.885	0
1.2907	-0.858526	-1.67943	-20.7547	-112.504	0
1.2913	4.32908	-1.67943	-17.0881	-110.393	0
1.2920	4.02535	-3.81804	-13.1209	-105.793	0
1.2927	0.0566951	-7.17264	-11.9016	-97.5741	0
1.2933	-1.16225	-6.56464	-8.85318	-83.2471	0
1.2940	-0.247029	-2.5978	-0.609676	-63.114	0
1.2947	-1.47002	-0.459185	3.65805	-42.3022	0
1.2953	-2.99674	-1.98555	3.65805	-24.9591	0
1.2960	-2.08152	-4.12416	8.23491	-6.93726	0
1.2967	-0.858526	-4.42603	14.9499	18.7004	0
1.2973	-0.858526	-1.98555	18.3074	46.1479	0
1.2980	0.360419	0.14881	22.2746	66.658	0
1.2987	3.41386	0.761056	25.6321	78.7982	0
1.2993	4.02535	1.67517	26.2418	86.1879	0
1.3000	1.88714	3.20154	26.2418	92.899	0
1.3007	-0.247029	4.42178	24.4128	98.6297	0
1.3013	0.360419	6.25427	20.4456	97.7249	0
1.3020	2.49863	7.78063	19.2263	94.1054	0
1.3027	3.71758	8.0825	17.6978	89.8074	0
1.3033	4.6328	8.0825	11.9016	75.1788	0
1.3040	6.46324	8.0825	5.18654	51.0492	0
1.3047	7.38251	8.69475	1.82903	32.1225	0
1.3053	5.54802	8.0825	0.609676	17.1923	0
1.3060	4.32908	6.25427	-1.52848	-5.42916	0
1.3067	3.41386	5.94814	-7.02415	-29.4834	0
1.3073	-2.68897	4.42178	-12.8204	-49.3149	0
1.3080	-9.71106	1.06718	-18.6166	-68.8448	0
1.3087	-9.09957	-0.459185	-27.1606	-84.4536	0
1.3093	-3.30047	-0.157313	-32.6563	-92.3711	0
1.3100	3.71758	-1.98555	-30.2176	-99.6854	0
1.3107	12.5701	-3.81804	-27.1606	-106.396	0
1.3113	15.9273	-4.73215	-25.3316	-102.777	0
1.3120	11.9586	-7.17264	-21.0553	-96.066	0
1.3127	11.9586	-7.47876	-18.0069	-92.3711	0
1.3133	13.1776	-4.42603	-15.5682	-79.8539	0
1.3140	8.60146	-2.29167	-5.49567	-56.3275	0
1.3147	7.07474	-2.29167	4.57686	-35.5912	0
1.3153	10.1282	-2.29167	4.26773	-18.248	0
1.3160	9.21296	-2.5978	3.04838	4.07187	0
1.3167	6.77102	-3.51191	8.54405	28.8047	0
1.3173	6.46324	-3.81804	11.2919	49.8427	0
1.3180	3.71758	-0.157313	11.2919	69.6742	0
1.3187	1.27564	5.3359	15.8687	85.2076	0
1.3193	2.19086	5.3359	20.7461	92.5973	0
1.3200	0.668192	2.58929	19.5268	96.5184	0
1.3207	-1.77375	3.20154	18.9171	102.626	0
1.3213	-0.554802	3.50766	21.665	106.924	0
1.3220	1.88714	3.80953	24.1037	105.341	0
1.3227	3.11013	5.64202	25.0225	98.0265	0
1.3233	1.58341	3.50766	22.2746	83.3979	0
1.3240	-2.68897	1.36905	14.9499	63.868	0
1.3247	-7.57285	4.7279	8.84459	45.8462	0
1.3253	-10.0148	5.94814	4.87741	27.5228	0
1.3260	-9.09957	3.50766	-2.74783	5.88159	0
1.3267	-7.87657	4.42178	-9.15372	-16.3629	0
1.3273	-7.57285	3.50766	-10.3817	-38.3811	0
1.3280	-5.7424	0.454933	-12.5112	-57.6094	0
1.3287	-1.77375	1.67517	-16.1779	-71.3331	0
1.3293	-1.77375	2.28742	-18.0069	-79.5523	0
1.3300	-4.21569	-1.37755	-17.7064	-85.9617	0
1.3307	-3.60419	-1.98555	-18.316	-89.6565	0
1.3313	-5.43463	-0.765308	-19.5354	-90.863	0
1.3320	-10.6263	-1.98555	-19.8359	-89.9582	0
1.3327	-8.48807	-2.29167	-19.5354	-83.2471	0
[truncated: 54,592 more rows]
