# Supplementary material for: Identification of Haptic Based Guiding Using Hard Reins
Source: PLoS One. 2015 Jul 22;10(7):e0132020. doi: 10.1371/journal.pone.0132020 (PMC4511788; doi:10.1371/journal.pone.0132020)
Supplement: S4 File — (ZIP) [file pone.0132020.s004.zip › EMGData2/Subject11/T20/t20.txt]

0.0000	2.6673	5.08055	5.40546	27.1907	0
0.0007	0.844472	3.85903	5.70672	26.2738	0
0.0013	2.05969	2.63752	2.35317	27.4941	0
0.0020	1.75073	4.16271	-1.00606	27.1907	0
0.0027	-0.0720891	7.21649	-1.92119	26.5772	0
0.0033	-0.381042	6.60574	-2.22812	27.1907	0
0.0040	0.226566	4.46979	1.43805	24.7501	0
0.0047	-3.42938	5.08055	7.53696	21.3926	0
0.0053	-10.7516	6.29865	4.79159	22.9163	0
0.0060	-18.0841	6.90941	-3.44449	24.7501	0
0.0067	-25.7152	7.52017	-4.97348	22.6129	0
0.0073	-34.5616	6.29865	-9.54909	22.0061	0
0.0080	-44.0258	3.85903	-17.4839	22.0061	0
0.0087	-51.9556	2.33385	-13.5165	17.4282	0
0.0093	-61.1109	2.02676	-5.58167	15.291	0
0.0100	-60.802	4.16271	-6.49679	18.6485	0
0.0107	-24.4897	8.43801	-5.58167	20.779	0
0.0113	38.0733	8.43801	-0.392195	19.8689	0
0.0120	68.2889	2.9446	-0.699129	17.7316	0
0.0127	49.6694	0.197899	-1.00606	15.8978	0
0.0133	29.5256	2.9446	2.35317	15.291	0
0.0140	27.6925	5.08055	2.35317	14.3741	0
0.0147	23.4186	5.38422	3.26829	11.6301	0
0.0153	15.7978	6.60574	8.15083	11.3199	0
0.0160	13.9647	6.60574	8.75901	12.5402	0
0.0167	12.1316	5.69131	4.18341	10.7131	0
0.0173	12.1316	6.90941	1.7393	7.96238	0
0.0180	15.1799	8.43801	2.35317	7.65898	0
0.0187	13.9647	6.90941	4.18341	8.8793	0
0.0193	10.2984	8.13093	5.09853	8.5759	0
0.0200	12.4405	11.1847	6.62184	4.30144	0
0.0207	14.2633	10.2669	9.37288	1.55742	0
0.0213	10.2984	8.43801	13.3403	3.38452	0
0.0220	8.16666	10.2669	17.0008	3.38452	0
0.0227	12.7392	11.4884	18.2228	-0.579817	0
0.0233	15.1799	10.574	19.4392	-2.41366	0
0.0240	12.1316	10.2669	21.5764	-3.63397	0
0.0247	13.0481	10.2669	25.8507	-6.0746	0
0.0253	14.5723	8.13093	34.3938	-5.15768	0
0.0260	10.2984	8.43801	46.296	-1.80013	0
0.0267	9.38188	11.7921	52.0937	-3.93736	0
0.0273	12.1316	12.0991	49.3483	-8.51523	0
0.0280	7.55905	10.8776	42.0273	-8.81862	0
0.0287	3.2852	11.1847	27.374	-9.43215	0
0.0293	6.33354	11.7921	7.84389	-13.0931	0
0.0300	4.80937	9.65611	-4.97348	-14.01	0
0.0307	0.844472	8.43801	-11.0781	-11.8728	0
0.0313	1.14313	11.1847	-19.6211	-12.1762	0
0.0320	-4.65489	13.928	-30.6082	-14.01	0
0.0327	-17.1675	12.0991	-41.8966	-13.0931	0
0.0333	-22.9655	8.13093	-50.7466	-12.1762	0
0.0340	-20.8234	8.43801	-49.8314	-14.9202	0
0.0347	-16.8585	10.8776	-42.5105	-15.8371	0
0.0353	-14.4178	11.7921	-38.5431	-13.0931	0
0.0360	-19.0006	13.3207	-37.6279	-12.7897	0
0.0367	-26.3228	13.6243	-37.0141	-14.9202	0
0.0373	-28.7635	10.8776	-34.2687	-14.01	0
0.0380	-26.3228	9.65611	-26.0269	-12.7897	0
0.0387	-24.1807	10.2669	-20.5362	-14.01	0
0.0393	-21.74	8.43801	-20.2293	-14.3134	0
0.0400	-11.6681	9.04536	-16.8757	-14.01	0
0.0407	1.14313	11.1847	-9.85602	-15.2303	0
0.0413	2.97625	11.7921	-4.97348	-16.1472	0
0.0420	-4.34594	11.1847	-4.97348	-16.1472	0
0.0427	-7.70323	9.65611	-8.63396	-17.3676	0
0.0433	-8.01219	7.52017	-8.02578	-17.6709	0
0.0440	-8.01219	8.74168	0.522926	-16.1472	0
0.0447	-3.73833	9.65611	8.15083	-17.6709	0
0.0453	0.226566	5.99498	11.2031	-20.1116	0
0.0460	-2.21416	4.46979	15.7787	-21.3319	0
0.0467	-5.2625	8.43801	16.0857	-21.9454	0
0.0473	-4.65489	10.2669	8.75901	-21.9454	0
0.0480	-2.51282	8.13093	6.32059	-21.3319	0
0.0487	0.535519	5.69131	10.288	-21.6353	0
0.0493	2.97625	3.85903	13.3403	-22.2488	0
0.0500	6.33354	3.55536	17.0008	-21.9454	0
0.0507	11.215	5.99498	18.831	-21.6353	0
0.0513	13.0481	7.82725	12.4252	-20.7251	0
0.0520	12.1316	5.69131	4.49034	-18.2777	0
0.0527	16.4054	2.9446	2.96135	-18.8913	0
0.0533	22.811	2.33385	3.26829	-23.7725	0
0.0540	22.2034	3.24828	3.57522	-25.9097	0
0.0547	18.5372	3.85903	6.62184	-23.4691	0
0.0553	17.6206	2.33385	8.75901	-21.3319	0
0.0560	11.8226	0.197899	7.23571	-21.3319	0
0.0567	-0.689995	-1.3307	4.79159	-20.1116	0
0.0573	-10.7516	-1.93805	2.04623	-18.2777	0
0.0580	-13.5013	-2.5488	-0.0909437	-19.1947	0
0.0587	-10.4529	-3.15956	3.26829	-21.9454	0
0.0593	-6.78667	-1.93805	10.288	-22.2488	0
0.0600	-5.2625	-0.412859	11.5044	-21.3319	0
0.0607	-4.34594	-0.719943	7.84389	-21.9454	0
0.0613	1.14313	-3.46665	4.18341	-22.5522	0
0.0620	9.69083	-4.68475	-4.05836	-22.2488	0
0.0627	11.215	-4.0774	-14.7386	-22.2488	0
0.0633	3.58386	-3.46665	-16.8757	-22.2488	0
0.0640	-3.42938	-2.5488	-5.8886	-21.6353	0
0.0647	-5.2625	-1.02362	8.15083	-23.1657	0
0.0653	-9.53635	-1.93805	17.3077	-24.0759	0
0.0660	-13.5013	-3.15956	27.0728	-22.5522	0
0.0667	-7.70323	-2.5488	38.0599	-21.3319	0
0.0673	0.226566	-2.24513	38.975	-21.3319	0
0.0680	1.14313	-2.5488	31.3415	-20.415	0
0.0687	1.75073	-1.93805	33.4786	-21.0285	0
0.0693	4.50042	-2.5488	39.8902	-23.4691	0
0.0700	0.535519	-2.85589	30.1251	-22.2488	0
0.0707	-5.87011	-1.63437	15.7787	-17.9743	0
0.0713	-8.01219	-2.5488	7.84389	-18.2777	0
0.0720	-10.144	-5.29551	-6.80372	-22.5522	0
0.0727	-13.2026	-4.68475	-32.1315	-24.6894	0
0.0733	-12.8936	-3.77032	-55.936	-23.1657	0
0.0740	-10.7516	-7.73854	-70.8906	-19.498	0
0.0747	-8.31084	-9.26373	-74.2498	-17.6709	0
0.0753	-6.78667	-4.38108	-68.1452	-19.1947	0
0.0760	-7.09562	-2.24513	-59.2953	-21.3319	0
0.0767	-6.17906	-6.8207	-41.2884	-19.498	0
0.0773	-4.95355	-8.04221	-15.9606	-17.3676	0
0.0780	-8.01219	-4.38108	-3.14324	-17.6709	0
0.0787	-12.286	-5.60259	-6.19554	-17.6709	0
0.0793	-13.5013	-6.51702	-7.71884	-15.2303	0
0.0800	-11.3695	-2.5488	-0.699129	-15.8371	0
0.0807	-6.48802	-2.24513	7.84389	-17.6709	0
0.0813	-4.04729	-6.21335	14.2554	-15.2303	0
0.0820	-8.01219	-5.29551	15.4718	-11.2592	0
0.0827	-12.286	-1.3307	12.1182	-10.3491	0
0.0833	-8.92875	-1.63437	9.37288	-9.43215	0
0.0840	-4.65489	-5.29551	10.5893	-8.51523	0
0.0847	-5.87011	-8.04221	10.5893	-11.2592	0
0.0853	-8.01219	-8.65297	7.53696	-11.8728	0
0.0860	-8.31084	-8.65297	7.84389	-6.37799	0
0.0867	-7.09562	-9.87449	11.5044	-4.85429	0
0.0873	0.535519	-9.26373	16.3926	-8.21183	0
0.0880	11.215	-7.73854	23.7136	-7.29491	0
0.0887	13.0481	-8.65297	29.8182	-3.93736	0
0.0893	13.6557	-8.65297	28.5961	-4.55089	0
0.0900	24.9531	-5.90627	25.2426	-4.55089	0
0.0907	31.9664	-7.12778	21.2751	-1.19335	0
0.0913	27.3938	-11.3997	11.2031	-0.88321	0
0.0920	27.6925	-10.4852	1.43805	-2.71705	0
0.0927	35.3236	-6.8207	-2.22812	-2.10352	0
0.0933	33.4905	-6.8207	-7.41191	-0.276425	0
0.0940	18.5372	-5.60259	-18.0978	1.86081	0
0.0947	5.72593	-1.93805	-26.9477	3.08112	0
0.0953	2.97625	-1.93805	-27.8629	2.77773	0
0.0960	-1.2976	-4.68475	-25.4188	2.47434	0
0.0967	-14.4178	-5.29551	-24.5036	2.1642	0
0.0973	-18.3827	-5.60259	-25.1118	1.86081	0
0.0980	-3.42938	-8.04221	-27.5559	1.86081	0
0.0987	11.215	-9.26373	-34.8826	2.77773	0
0.0993	18.8461	-8.96005	-40.9815	3.38452	0
0.1000	28.6091	-8.3493	-38.8443	4.91496	0
0.1007	34.1084	-7.12778	-32.7454	6.74206	0
0.1013	31.0498	-6.8207	-25.4188	6.13528	0
0.1020	27.3938	-7.12778	-14.1304	5.21836	0
0.1027	21.2869	-6.51702	-3.14324	5.82514	0
0.1033	13.9647	-5.29551	1.13111	6.13528	0
0.1040	13.0481	-6.51702	2.04623	6.74206	0
0.1047	9.38188	-7.12778	6.92877	9.49282	0
0.1053	-1.2976	-4.0774	13.0334	11.6301	0
0.1060	-4.65489	-2.5488	8.45776	10.7131	0
0.1067	-2.82177	-2.85589	-1.313	9.79622	0
0.1073	-9.84531	-0.412859	-1.61425	10.403	0
0.1080	-18.0841	1.11233	3.26829	10.7131	0
0.1087	-14.7268	-1.63437	5.70672	10.403	0
0.1093	-8.01219	-1.63437	9.98107	8.5759	0
0.1100	-4.65489	0.197899	13.6416	8.5759	0
0.1107	-1.59626	-3.15956	8.15083	10.403	0
0.1113	2.05969	-6.8207	1.7393	9.79622	0
0.1120	5.10803	-5.60259	0.522926	9.18269	0
0.1127	5.72593	-4.38108	-6.49679	10.7131	0
0.1133	2.97625	-4.38108	-19.3142	11.3199	0
0.1140	-2.21416	-3.46665	-26.0269	9.79622	0
0.1147	-6.48802	-3.15956	-21.4513	8.8793	0
0.1153	-11.6681	-1.93805	-12.6014	8.8793	0
0.1160	-18.6917	-1.93805	-7.11066	8.8793	0
0.1167	-21.1324	-4.68475	-5.58167	10.0996	0
0.1173	-15.3344	-4.38108	-7.71884	9.49282	0
0.1180	-8.92875	0.197899	-13.2096	9.79622	0
0.1187	-5.2625	2.02676	-14.1304	12.5402	0
0.1193	-0.98865	2.9446	-3.75143	12.8504	0
0.1200	4.80937	3.85903	8.75901	11.0165	0
0.1207	9.08322	0.808657	15.7787	11.3199	0
0.1213	9.99978	-2.5488	19.7461	11.0165	0
0.1220	6.02459	1.11233	18.831	10.0996	0
0.1227	-0.689995	4.77346	13.6416	10.7131	0
0.1233	-7.70323	3.85903	13.0334	9.49282	0
0.1240	-15.6433	2.9446	18.5241	7.0522	0
0.1247	-21.74	3.55536	20.6613	6.74206	0
0.1253	-20.8234	2.63752	14.5567	6.74206	0
0.1260	-16.2509	2.02676	10.5893	7.65898	0
0.1267	-14.4178	2.02676	20.6613	10.0996	0
0.1273	-8.01219	2.63752	36.224	9.79622	0
0.1280	2.05969	2.9446	39.8902	7.0522	0
0.1287	4.80937	2.9446	34.7007	7.35559	0
0.1293	6.02459	1.72309	35.0076	9.18269	0
0.1300	11.8226	3.55536	32.8705	9.49282	0
0.1307	15.4889	6.90941	23.4066	8.8793	0
0.1313	16.0965	5.69131	21.5764	7.35559	0
0.1320	21.2869	1.416	31.0402	5.21836	0
0.1327	27.6925	1.11233	37.4461	3.99804	0
0.1333	27.6925	2.02676	32.5635	3.38452	0
0.1340	22.2034	1.11233	15.1705	3.38452	0
0.1347	15.7978	2.02676	-4.97348	5.21836	0
0.1353	13.9647	4.77346	-11.0781	4.60483	0
0.1360	17.9296	5.69131	0.824177	0.640496	0
0.1367	23.12	4.77346	16.6938	-2.10352	0
0.1373	24.0366	3.55536	26.1577	-0.88321	0
0.1380	18.5372	3.55536	30.1251	1.55742	0
0.1387	9.08322	4.77346	32.2566	0.640496	0
0.1393	2.6673	4.77346	33.7856	-1.19335	0
0.1400	1.75073	2.63752	31.6484	-0.88321	0
0.1407	1.14313	2.9446	20.6613	-1.19335	0
0.1413	-4.95355	5.69131	-3.14324	-3.02044	0
0.1420	-17.1675	5.69131	-35.1838	-3.02044	0
0.1427	-25.4062	3.24828	-50.7466	-1.80013	0
0.1433	-24.1807	3.85903	-38.8443	-3.02044	0
0.1440	-24.7986	5.08055	-33.3536	-5.46107	0
0.1447	-31.8119	3.85903	-54.714	-6.0746	0
0.1453	-34.5616	0.501572	-72.7208	-4.55089	0
0.1460	-29.9788	0.197899	-66.0081	-3.93736	0
0.1467	-24.7986	2.02676	-45.2558	-5.15768	0
0.1473	-18.6917	2.02676	-28.1641	-5.15768	0
0.1480	-11.6681	1.416	-23.2816	-4.55089	0
0.1487	-5.87011	1.11233	-23.2816	-5.15768	0
0.1493	-0.689995	-0.719943	-14.4316	-5.15768	0
0.1500	2.6673	-2.5488	-4.05836	-4.55089	0
0.1507	2.05969	-2.5488	-3.14324	-5.46107	0
0.1513	2.97625	-2.5488	-5.8886	-6.37799	0
0.1520	5.72593	-2.5488	-5.8886	-5.46107	0
0.1527	6.33354	-1.3307	-8.63396	-4.55089	0
0.1533	6.64249	-0.719943	-13.8234	-4.55089	0
0.1540	6.64249	-1.63437	-19.6211	-4.85429	0
0.1547	4.20176	-1.63437	-21.4513	-3.93736	0
0.1553	4.20176	-2.5488	-15.0455	-3.63397	0
0.1560	9.08322	-5.29551	-6.19554	-5.46107	0
0.1567	10.2984	-7.12778	-8.63396	-6.37799	0
0.1573	2.6673	-8.04221	-22.6734	-4.85429	0
0.1580	-8.92875	-9.26373	-38.5431	-6.68138	0
0.1587	-18.3827	-9.87449	-46.171	-9.43215	0
0.1593	-22.6566	-9.5674	-42.2035	-7.5983	0
0.1600	-20.8234	-9.5674	-34.2687	-7.5983	0
0.1607	-13.8102	-9.26373	-30.3013	-10.3491	0
0.1613	-2.82177	-8.96005	-25.7257	-13.0931	0
0.1620	9.08322	-9.26373	-19.3142	-14.01	0
0.1627	16.7041	-8.3493	-18.399	-13.0931	0
0.1633	21.2869	-8.3493	-16.8757	-11.5694	0
0.1640	27.3938	-10.7889	-7.41191	-13.0931	0
0.1647	32.574	-12.0104	5.09853	-14.6168	0
0.1653	34.716	-10.1782	15.7787	-13.6999	0
0.1660	32.574	-9.5674	21.5764	-14.01	0
0.1667	21.2869	-9.87449	11.5044	-14.3134	0
0.1673	4.50042	-9.26373	-6.80372	-14.3134	0
0.1680	-8.01219	-9.5674	-9.24783	-16.754	0
0.1687	-18.3827	-10.7889	6.32059	-17.9743	0
0.1693	-24.7986	-11.3997	23.4066	-16.754	0
0.1700	-18.0841	-12.9249	35.6158	-17.6709	0
0.1707	-4.04729	-13.8427	42.6355	-20.415	0
0.1713	2.05969	-13.2319	42.6355	-19.8082	0
0.1720	-1.59626	-14.45	32.5635	-18.5879	0
0.1727	-8.31084	-16.2823	17.609	-19.498	0
0.1733	-11.3695	-15.6716	10.8962	-19.498	0
0.1740	-6.48802	-14.7571	10.5893	-17.3676	0
0.1747	-2.51282	-14.7571	-0.392195	-15.2303	0
0.1753	-6.17906	-13.5356	-19.928	-15.2303	0
0.1760	-6.48802	-12.9249	-26.9477	-15.8371	0
0.1767	3.2852	-13.2319	-20.5362	-15.5337	0
0.1773	12.1316	-12.3141	-12.2944	-15.5337	0
0.1780	11.215	-12.6212	-5.8886	-15.2303	0
0.1787	5.72593	-13.5356	-1.61425	-14.01	0
0.1793	-0.381042	-12.6212	-1.313	-12.1762	0
0.1800	-8.31084	-12.6212	-4.97348	-11.5694	0
0.1807	-12.286	-14.1464	-10.7711	-13.0931	0
0.1813	-11.3695	-12.9249	-14.4316	-14.9202	0
0.1820	-15.6433	-10.4852	-13.2096	-14.3134	0
0.1827	-23.2642	-8.65297	-6.80372	-13.6999	0
0.1833	-22.3579	-8.04221	0.824177	-14.01	0
0.1840	-18.0841	-8.04221	3.26829	-13.0931	0
0.1847	-16.2509	-7.43145	1.43805	-10.0389	0
0.1853	-11.9771	-6.21335	3.26829	-9.12201	0
0.1860	-6.48802	-5.60259	5.09853	-10.3491	0
0.1867	-4.95355	-3.77032	6.62184	-10.3491	0
0.1873	-2.51282	-1.63437	15.1705	-8.21183	0
0.1880	4.50042	-0.719943	24.9356	-5.77121	0
0.1887	10.2984	0.501572	22.1903	-6.0746	0
0.1893	12.4405	2.9446	12.4252	-6.99152	0
0.1900	15.1799	4.46979	7.84389	-3.93736	0
0.1907	22.5124	4.77346	7.84389	-0.579817	0
0.1913	30.4422	4.77346	12.7264	-1.80013	0
0.1920	32.2753	3.85903	22.1903	-2.10352	0
0.1927	28.3104	2.63752	27.9879	0.943889	0
0.1933	24.3352	3.85903	25.2426	0.640496	0
0.1940	24.0366	6.29865	19.7461	-1.19335	0
0.1947	22.5124	5.69131	16.0857	1.55742	0
0.1953	16.7041	2.9446	13.3403	6.13528	0
0.1960	13.0481	1.11233	10.8962	7.0522	0
0.1967	15.4889	1.11233	14.2554	6.43867	0
0.1973	17.6206	3.55536	20.6613	7.96238	0
0.1980	17.013	5.08055	17.609	10.7131	0
0.1987	17.6206	4.77346	6.01365	10.7131	0
0.1993	18.5372	7.52017	2.35317	8.8793	0
0.2000	15.7978	12.4028	0.522926	9.79622	0
0.2007	6.64249	11.1847	-12.2944	12.8504	0
0.2013	-4.95355	7.21649	-20.5362	13.4572	0
0.2020	-13.2026	9.35244	-16.8757	11.6301	0
0.2027	-17.7751	13.928	-17.4839	11.6301	0
0.2033	-19.9069	15.7603	-23.8955	12.2368	0
0.2040	-15.3344	14.8458	-20.5362	13.4572	0
0.2047	-8.01219	13.928	-6.80372	14.3741	0
0.2053	-1.90521	13.6243	8.75901	13.4572	0
0.2060	6.94115	13.0136	17.9159	13.7605	0
0.2067	13.3571	13.6243	14.5567	15.5944	0
0.2073	8.77427	15.7603	9.06595	15.8978	0
0.2080	2.6673	16.6747	13.3403	14.9809	0
0.2087	3.89281	14.8458	19.7461	13.4572	0
0.2093	4.80937	15.7603	19.7461	13.4572	0
0.2100	2.97625	18.507	22.1903	16.2012	0
0.2107	1.75073	18.8141	31.9553	17.4282	0
0.2113	1.75073	16.0674	39.8902	14.3741	0
0.2120	1.45208	14.2351	41.4135	14.3741	0
0.2127	0.226566	16.0674	40.8053	17.1181	0
0.2133	-1.59626	18.8141	36.224	18.035	0
0.2140	-4.65489	19.7285	17.3077	18.9519	0
0.2147	-10.7516	19.4214	-10.4642	20.1723	0
0.2153	-17.1675	18.8141	-31.5233	18.035	0
0.2160	-19.2993	17.8962	-38.8443	15.8978	0
0.2167	-22.6566	18.2033	-35.1838	16.8147	0
0.2173	-28.1559	18.8141	-25.4188	16.8147	0
0.2180	-24.4897	15.7603	-14.1304	17.1181	0
0.2187	-14.1089	13.928	-0.0909437	19.2553	0
0.2193	-12.5847	16.9818	14.2554	18.035	0
0.2200	-15.942	19.1177	19.7461	13.7605	0
0.2207	-14.7268	16.6747	18.2228	13.7605	0
0.2213	-15.942	16.0674	9.67413	16.8147	0
0.2220	-20.8234	18.507	-10.4642	18.035	0
0.2227	-21.74	18.8141	-32.4385	17.4282	0
0.2233	-21.4413	17.5926	-39.4582	16.8147	0
0.2240	-21.74	17.8962	-41.2884	17.1181	0
0.2247	-18.6917	16.9818	-54.714	17.1181	0
0.2253	-17.4662	16.371	-69.9755	17.1181	0
0.2260	-20.8234	18.8141	-68.1452	18.3384	0
0.2267	-17.7751	20.6429	-48.6151	19.5587	0
0.2273	-11.0605	18.507	-22.3665	18.9519	0
0.2280	-9.84531	16.6747	-2.83631	16.5113	0
0.2287	-8.92875	18.507	7.84389	13.7605	0
0.2293	-3.73833	20.3393	17.3077	12.8504	0
0.2300	-1.59626	19.4214	27.9879	14.6775	0
0.2307	-3.42938	17.5926	35.6158	16.2012	0
0.2313	-3.13073	16.6747	41.1065	15.291	0
0.2320	-2.51282	17.5926	42.0273	14.6775	0
0.2327	-2.51282	17.5926	36.8379	14.6775	0
0.2333	-0.0720891	16.9818	30.1251	14.3741	0
0.2340	2.05969	16.0674	15.1705	14.9809	0
0.2347	-0.98865	13.0136	-15.6537	14.3741	0
0.2353	-4.34594	10.2669	-41.5954	12.5402	0
0.2360	-5.57146	11.1847	-39.4582	13.4572	0
0.2367	-8.92875	12.0991	-25.1118	15.291	0
0.2373	-11.6681	10.2669	-18.706	14.3741	0
0.2380	-4.34594	9.65611	-15.3467	12.8504	0
0.2387	6.64249	11.4884	-9.24783	14.0707	0
0.2393	10.906	11.1847	-2.22812	13.7605	0
0.2400	13.3571	8.13093	9.06595	9.79622	0
0.2407	16.7041	7.52017	23.1054	7.96238	0
0.2413	8.77427	10.574	30.7333	10.0996	0
0.2420	-4.34594	11.4884	32.8705	10.7131	0
0.2427	-5.87011	8.43801	27.9879	9.49282	0
0.2433	-0.98865	6.90941	13.3403	10.0996	0
0.2440	-2.82177	8.13093	-1.00606	10.403	0
0.2447	-6.78667	8.43801	-1.92119	8.5759	0
0.2453	-5.2625	7.21649	6.32059	7.35559	0
0.2460	-1.2976	7.52017	12.4252	7.35559	0
0.2467	0.844472	8.43801	15.1705	7.0522	0
0.2473	1.14313	5.99498	19.7461	6.74206	0
0.2480	3.58386	3.55536	22.7984	6.13528	0
0.2487	3.2852	4.77346	14.5567	6.13528	0
0.2493	-4.04729	5.69131	1.13111	6.13528	0
0.2500	-9.84531	3.55536	-1.61425	5.21836	0
0.2507	-10.7516	2.02676	-0.392195	4.30144	0
0.2513	-15.3344	2.02676	-9.54909	5.21836	0
0.2520	-21.1324	-0.412859	-19.0129	5.21836	0
0.2527	-19.0006	-4.68475	-14.7386	4.30144	0
0.2533	-12.286	-6.21335	-3.44449	6.13528	0
0.2540	-6.48802	-3.77032	3.26829	6.13528	0
0.2547	-2.82177	-1.93805	2.96135	2.1642	0
0.2553	-0.689995	-2.85589	-4.97348	1.86081	0
0.2560	3.2852	-3.77032	-16.8757	3.99804	0
0.2567	4.50042	-5.29551	-24.1967	3.38452	0
0.2573	-0.689995	-7.12778	-21.1444	3.38452	0
0.2580	-2.51282	-8.04221	-11.0781	6.74206	0
0.2587	1.45208	-8.65297	-3.14324	7.35559	0
0.2593	3.89281	-11.096	1.43805	4.30144	0
0.2600	6.33354	-12.0104	6.01365	3.69465	0
0.2607	11.215	-10.7889	10.5893	5.21836	0
0.2613	10.2984	-9.5674	13.3403	4.30144	0
0.2620	6.64249	-9.26373	16.0857	2.47434	0
0.2627	7.55905	-9.87449	17.3077	3.38452	0
0.2633	4.80937	-10.4852	16.6938	4.91496	0
0.2640	0.535519	-8.96005	17.3077	4.91496	0
0.2647	6.64249	-7.73854	18.2228	3.38452	0
0.2653	17.013	-8.96005	14.8636	2.47434	0
0.2660	19.7627	-8.96005	8.75901	3.38452	0
0.2667	17.6206	-9.26373	6.62184	5.52175	0
0.2673	17.322	-11.7068	10.5893	6.13528	0
0.2680	15.7978	-12.9249	15.4718	4.60483	0
0.2687	9.08322	-10.7889	17.609	4.30144	0
0.2693	0.226566	-8.96005	22.1903	4.91496	0
0.2700	-2.21416	-10.1782	30.7333	6.74206	0
0.2707	2.97625	-11.7068	32.5635	7.96238	0
0.2713	5.72593	-13.2319	24.6287	6.43867	0
0.2720	7.2501	-14.45	17.609	3.38452	0
0.2727	13.6557	-14.45	14.8636	3.69465	0
0.2733	19.1551	-15.0608	10.5893	6.43867	0
0.2740	17.013	-16.2823	5.70672	9.49282	0
0.2747	13.0481	-14.7571	5.09853	10.403	0
0.2753	12.1316	-12.0104	6.62184	7.96238	0
0.2760	11.215	-14.45	10.5893	4.30144	0
0.2767	7.55905	-18.7254	16.0857	3.08112	0
0.2773	4.20176	-19.9435	17.9159	5.21836	0
0.2780	4.80937	-18.7254	18.831	7.0522	0
0.2787	7.2501	-18.7254	23.1054	7.0522	0
0.2793	3.58386	-20.2505	22.4915	6.74206	0
0.2800	-5.87011	-21.165	15.1705	5.82514	0
0.2807	-10.144	-18.1146	13.6416	5.52175	0
0.2813	-7.09562	-15.0608	16.3926	5.82514	0
0.2820	-2.82177	-16.2823	14.8636	7.0522	0
0.2827	0.226566	-17.5038	11.8113	8.5759	0
0.2833	5.41698	-15.3679	10.288	8.5759	0
0.2840	7.55905	-14.7571	3.57522	7.0522	0
0.2847	-0.381042	-15.3679	-14.1304	7.96238	0
0.2853	-14.4178	-14.45	-39.4582	9.49282	0
0.2860	-22.3579	-13.5356	-53.4976	9.18269	0
0.2867	-22.6566	-12.3141	-42.5105	9.79622	0
0.2873	-20.8234	-11.3997	-18.706	10.403	0
0.2880	-17.1675	-11.7068	-1.00606	7.65898	0
0.2887	-8.92875	-12.0104	6.01365	7.96238	0
0.2893	0.226566	-12.9249	8.75901	13.4572	0
0.2900	6.64249	-14.45	11.2031	13.4572	0
0.2907	8.77427	-14.1464	11.5044	9.79622	0
0.2913	10.2984	-12.9249	11.5044	9.79622	0
0.2920	13.0481	-14.1464	21.5764	9.49282	0
0.2927	12.1316	-14.45	36.224	9.79622	0
0.2933	10.2984	-13.8427	35.9227	13.7605	0
0.2940	13.3571	-14.45	26.4589	14.3741	0
0.2947	8.46532	-14.1464	20.3543	10.0996	0
0.2953	-7.09562	-12.6212	16.0857	10.0996	0
0.2960	-14.4178	-13.5356	23.7136	13.4572	0
0.2967	-10.4529	-13.2319	42.3286	13.4572	0
0.2973	-8.61979	-9.26373	43.5507	13.4572	0
0.2980	-6.48802	-8.96005	30.7333	15.291	0
0.2987	-0.0720891	-10.4852	31.9553	15.291	0
0.2993	3.89281	-8.3493	27.681	13.7605	0
0.3000	5.41698	-7.12778	-0.392195	13.4572	0
0.3007	4.80937	-10.1782	-22.3665	13.7605	0
0.3013	-2.51282	-9.87449	-32.4385	12.5402	0
0.3020	-14.7268	-6.21335	-47.0861	10.7131	0
0.3027	-25.4062	-5.29551	-48.3081	11.3199	0
0.3033	-33.645	-6.21335	-38.5431	14.3741	0
0.3040	-39.443	-4.38108	-54.4127	14.3741	0
0.3047	-42.4914	-4.38108	-81.8777	14.0707	0
0.3053	-40.9672	-6.21335	-80.9626	14.3741	0
0.3060	-34.5616	-4.99184	-61.1255	11.3199	0
0.3067	-25.4062	-2.5488	-42.5105	7.0522	0
0.3073	-14.4178	-3.15956	-24.1967	8.27251	0
0.3080	-6.78667	-3.46665	-13.2096	9.18269	0
0.3087	-6.17906	-1.93805	-10.7711	7.96238	0
0.3093	-7.09562	-1.63437	-6.80372	10.7131	0
0.3100	-3.42938	-1.63437	-0.392195	14.9809	0
0.3107	1.45208	0.197899	8.45776	13.4572	0
0.3113	3.89281	1.72309	15.1705	9.79622	0
0.3120	3.2852	-0.109186	9.98107	8.5759	0
0.3127	0.226566	-3.46665	5.70672	9.79622	0
0.3133	1.14313	-3.46665	14.8636	10.7131	0
0.3140	6.94115	0.197899	23.4066	7.96238	0
0.3147	6.94115	1.11233	17.0008	5.21836	0
0.3153	-0.98865	-1.63437	1.43805	7.65898	0
0.3160	-5.57146	-1.63437	-11.3793	8.8793	0
0.3167	-1.90521	-0.412859	-9.85602	6.13528	0
0.3173	7.2501	0.197899	-3.14324	6.43867	0
0.3180	11.215	1.416	-22.6734	9.18269	0
0.3187	-1.59626	2.33385	-68.4465	7.96238	0
0.3193	-19.9069	2.33385	-89.5056	7.0522	0
0.3200	-20.8234	5.69131	-64.4791	10.403	0
0.3207	-11.3695	9.9632	-35.7977	11.6301	0
0.3213	-8.01219	8.74168	-34.8826	7.96238	0
0.3220	-5.57146	5.99498	-37.321	6.13528	0
0.3227	0.844472	7.52017	-27.5559	8.27251	0
0.3233	6.64249	10.2669	-23.2816	8.5759	0
0.3240	11.215	9.9632	-23.5885	7.65898	0
0.3247	12.4405	7.21649	-13.2096	7.35559	0
0.3253	6.02459	4.77346	-6.80372	5.21836	0
0.3260	-2.51282	4.77346	-18.706	4.30144	0
0.3267	-5.87011	5.69131	-26.6408	6.43867	0
0.3273	-4.34594	5.69131	-18.706	7.96238	0
0.3280	-4.34594	6.60574	-12.2944	7.65898	0
0.3287	-8.01219	7.52017	-12.2944	7.0522	0
0.3293	-8.92875	6.60574	-6.80372	6.13528	0
0.3300	-4.34594	6.29865	3.57522	6.43867	0
0.3307	1.14313	7.52017	11.5044	7.35559	0
0.3313	10.906	7.82725	17.9159	5.52175	0
0.3320	24.9531	8.74168	26.1577	4.91496	0
0.3327	29.5256	9.9632	31.3415	6.13528	0
0.3333	22.5124	8.74168	34.0925	4.30144	0
0.3340	19.7627	6.90941	40.4984	2.77773	0
0.3347	23.12	8.43801	42.9425	5.21836	0
0.3353	20.9779	13.6243	33.7856	6.13528	0
0.3360	13.3571	15.7603	25.2426	5.21836	0
0.3367	9.08322	11.4884	23.4066	4.91496	0
0.3373	7.85771	7.52017	17.0008	2.47434	0
0.3380	7.85771	8.13093	10.5893	-0.276425	0
0.3387	9.38188	9.04536	17.9159	1.55742	0
0.3393	8.77427	8.74168	20.0531	3.69465	0
0.3400	4.80937	9.9632	4.79159	2.77773	0
0.3407	-2.21416	11.1847	-2.22812	2.77773	0
0.3413	-6.48802	12.0991	10.288	5.21836	0
0.3420	-2.82177	13.6243	20.3543	4.91496	0
0.3427	4.80937	13.0136	21.5764	2.47434	0
0.3433	8.16666	13.0136	21.2751	0.640496	0
0.3440	9.99978	15.7603	16.0857	1.25402	0
0.3447	9.99978	14.8458	5.09853	2.77773	0
0.3453	3.58386	11.1847	-4.97348	2.77773	0
0.3460	-1.2976	13.0136	-8.63396	0.337103	0
0.3467	2.05969	16.0674	-8.63396	-2.10352	0
0.3473	5.10803	15.1495	-12.2944	-2.10352	0
0.3480	3.89281	14.8458	-20.8432	-2.10352	0
0.3487	3.2852	15.7603	-22.0652	-3.02044	0
0.3493	3.89281	13.6243	-10.4642	-2.41366	0
0.3500	3.89281	11.7921	2.35317	-2.10352	0
0.3507	4.20176	12.0991	7.84389	-3.32384	0
0.3513	5.72593	10.574	13.6416	-4.85429	0
0.3520	10.6074	10.2669	20.6613	-6.68138	0
0.3527	14.5723	14.2351	19.138	-8.51523	0
0.3533	10.2984	13.0136	12.7264	-7.5983	0
0.3540	5.10803	8.13093	12.7264	-6.68138	0
0.3547	6.02459	9.35244	16.0857	-7.5983	0
0.3553	6.94115	10.2669	14.2554	-8.51523	0
0.3560	5.41698	5.99498	8.15083	-8.51523	0
0.3567	5.10803	7.82725	2.35317	-8.51523	0
0.3573	4.20176	12.0991	0.522926	-7.5983	0
0.3580	-0.689995	10.574	3.57522	-7.5983	0
0.3587	-3.73833	10.574	9.06595	-8.51523	0
0.3593	-0.98865	12.0991	15.4718	-9.43215	0
0.3600	3.89281	8.43801	21.8833	-11.5694	0
0.3607	7.85771	6.60574	25.5438	-12.7897	0
0.3613	10.906	9.65611	30.1251	-11.2592	0
0.3620	9.69083	10.2669	34.7007	-12.1762	0
0.3627	8.46532	8.43801	28.5961	-14.01	0
0.3633	8.16666	9.35244	12.1182	-12.1762	0
0.3640	1.75073	9.35244	-0.699129	-10.3491	0
0.3647	-5.2625	7.21649	-6.49679	-13.3965	0
0.3653	-2.21416	6.29865	-9.24783	-15.8371	0
0.3660	-0.0720891	6.60574	-16.5688	-14.9202	0
0.3667	-8.01219	5.99498	-32.4385	-14.01	0
0.3673	-11.6681	5.38422	-42.5105	-15.5337	0
0.3680	-5.2625	6.29865	-32.7454	-17.6709	0
0.3687	0.226566	7.52017	-12.6014	-17.3676	0
0.3693	1.45208	6.90941	1.7393	-13.3965	0
0.3700	3.58386	3.85903	8.75901	-12.4796	0
0.3707	6.94115	2.02676	15.4718	-17.3676	0
0.3713	10.2984	2.9446	24.6287	-18.5879	0
0.3720	12.4405	2.33385	32.5635	-16.1472	0
0.3727	13.0481	-1.3307	35.6158	-17.3676	0
0.3733	14.8812	-4.0774	35.3089	-20.415	0
0.3740	18.2385	-3.46665	32.8705	-19.8082	0
0.3747	19.1551	-2.5488	28.5961	-18.2777	0
0.3753	15.4889	-4.0774	19.4392	-17.6709	0
0.3760	9.69083	-4.0774	2.96135	-17.6709	0
0.3767	3.89281	-2.5488	-13.2096	-19.1947	0
0.3773	-5.2625	-3.46665	-21.4513	-21.0285	0
0.3780	-15.3344	-4.68475	-26.0269	-20.7251	0
0.3787	-18.0841	-4.99184	-31.2164	-21.0285	0
0.3793	-15.6433	-5.60259	-34.8826	-22.2488	0
0.3800	-16.2509	-5.60259	-34.8826	-22.2488	0
0.3807	-14.1089	-4.38108	-28.778	-20.415	0
0.3813	-4.95355	-3.15956	-20.2293	-18.8913	0
0.3820	1.14313	-2.24513	-15.6537	-18.5879	0
0.3827	-0.689995	-2.24513	-12.9083	-17.0574	0
0.3833	-3.13073	-4.38108	-6.19554	-15.8371	0
0.3840	-3.42938	-6.51702	0.215991	-17.6709	0
0.3847	-2.21416	-7.73854	4.79159	-20.1116	0
0.3853	2.05969	-8.96005	6.92877	-17.9743	0
0.3860	6.94115	-8.96005	6.01365	-17.3676	0
0.3867	7.55905	-8.96005	7.84389	-19.498	0
0.3873	8.46532	-10.4852	13.0334	-17.3676	0
0.3880	9.99978	-8.96005	12.1182	-13.0931	0
0.3887	5.10803	-8.04221	4.49034	-14.01	0
0.3893	-1.59626	-12.3141	-4.05836	-16.1472	0
0.3900	-1.59626	-14.1464	-15.0455	-15.5337	0
0.3907	-1.90521	-8.96005	-20.8432	-14.3134	0
0.3913	-4.34594	-8.04221	-13.8234	-13.3965	0
0.3920	0.535519	-10.7889	-8.32703	-13.0931	0
0.3927	7.85771	-8.96005	-13.2096	-12.1762	0
0.3933	7.85771	-8.3493	-15.6537	-9.73554	0
0.3940	7.85771	-11.096	-7.71884	-8.81862	0
0.3947	11.215	-9.87449	-1.313	-8.81862	0
0.3953	12.1316	-8.65297	1.7393	-8.21183	0
0.3960	12.7392	-11.7068	5.09853	-9.73554	0
0.3967	13.0481	-14.1464	8.15083	-10.9559	0
0.3973	11.215	-12.9249	11.5044	-6.0746	0
0.3980	10.2984	-11.7068	17.0008	-2.41366	0
0.3987	13.0481	-11.7068	18.2228	-4.85429	0
0.3993	15.1799	-12.3141	12.7264	-4.85429	0
0.4000	12.4405	-12.6212	7.53696	-2.71705	0
0.4007	3.89281	-12.9249	6.32059	-3.93736	0
0.4013	0.535519	-12.9249	8.45776	-3.63397	0
0.4020	6.94115	-11.7068	4.18341	-0.276425	0
0.4027	7.85771	-12.6212	-11.9932	-0.276425	0
0.4033	-2.21416	-14.45	-24.5036	-1.80013	0
0.4040	-8.61979	-12.9249	-19.6211	-0.276425	0
0.4047	-10.7516	-10.7889	-5.8886	1.55742	0
0.4053	-14.7268	-12.0104	8.45776	3.38452	0
0.4060	-11.6681	-11.7068	23.4066	5.82514	0
0.4067	-2.51282	-9.87449	35.6158	4.30144	0
0.4073	2.36864	-9.87449	42.6355	1.55742	0
0.4080	4.50042	-9.5674	44.4658	2.77773	0
0.4087	9.99978	-10.1782	43.2437	3.69465	0
0.4093	14.8812	-13.5356	45.9891	1.55742	0
0.4100	16.7041	-12.9249	49.3483	0.943889	0
0.4107	17.322	-9.87449	37.1391	4.30144	0
0.4113	16.0965	-10.7889	10.5893	5.21836	0
0.4120	10.6074	-13.5356	-22.3665	2.77773	0
0.4127	-0.0720891	-13.5356	-55.3279	3.08112	0
0.4133	-14.1089	-14.1464	-71.4988	6.13528	0
0.4140	-27.2394	-14.45	-72.1126	4.60483	0
0.4147	-33.645	-12.3141	-84.3162	1.86081	0
0.4153	-32.7284	-10.7889	-95.6102	4.60483	0
0.4160	-30.8953	-12.0104	-80.0475	6.13528	0
0.4167	-31.8119	-12.6212	-55.3279	1.86081	0
0.4173	-30.8953	-9.5674	-37.9292	1.55742	0
0.4180	-25.7152	-7.43145	-16.5688	7.0522	0
0.4187	-20.8234	-8.96005	3.57522	7.96238	0
0.4193	-19.9069	-5.90627	13.3403	5.21836	0
0.4200	-21.1324	-1.02362	18.2228	4.60483	0
0.4207	-20.5248	-3.46665	14.2554	4.91496	0
0.4213	-16.8585	-6.21335	-0.392195	3.99804	0
0.4220	-13.5013	-4.38108	-10.4642	3.99804	0
0.4227	-11.3695	-4.68475	-9.54909	4.91496	0
0.4233	-9.84531	-4.68475	-5.58167	4.30144	0
0.4240	-9.84531	-0.719943	-2.52937	2.47434	0
0.4247	-10.4529	0.501572	-1.313	1.86081	0
0.4253	-8.92875	-1.93805	2.35317	3.99804	0
0.4260	-5.87011	-2.24513	6.92877	6.13528	0
0.4267	-1.59626	-1.3307	4.18341	5.21836	0
0.4273	-0.0720891	-0.109186	-0.392195	3.69465	0
0.4280	-2.21416	1.416	1.43805	2.77773	0
0.4287	0.226566	-0.719943	4.18341	1.55742	0
0.4293	7.55905	-3.46665	5.09853	1.55742	0
0.4300	7.85771	-3.46665	10.8962	1.86081	0
0.4307	5.72593	-3.46665	18.831	0.337103	0
0.4313	11.215	-4.0774	23.4066	-1.19335	0
0.4320	15.4889	-4.38108	21.8833	-1.19335	0
0.4327	12.4405	-5.60259	17.3077	-0.276425	0
0.4333	10.906	-6.21335	16.0857	0.337103	0
0.4340	11.524	-4.0774	12.4252	0.640496	0
0.4347	11.524	-2.5488	-2.22812	0.943889	0
0.4353	12.1316	-3.77032	-13.2096	1.55742	0
0.4360	5.10803	-7.12778	-7.71884	0.337103	0
0.4367	-7.09562	-8.65297	5.40546	-1.49674	0
0.4373	-7.40458	-4.0774	18.831	-1.19335	0
0.4380	-2.51282	1.11233	27.374	0.640496	0
0.4387	-6.17906	-0.109186	21.8833	2.47434	0
0.4393	-4.04729	-2.5488	10.8962	4.91496	0
0.4400	7.2501	-1.63437	14.2554	5.52175	0
0.4407	13.0481	0.197899	25.2426	4.30144	0
0.4413	15.1799	2.02676	29.5112	4.91496	0
0.4420	18.2385	3.85903	26.7659	6.13528	0
0.4427	14.8812	3.24828	16.0857	3.38452	0
0.4433	10.2984	4.46979	1.13111	2.1642	0
0.4440	11.524	6.90941	-5.28042	3.99804	0
0.4447	11.8226	4.77346	-1.92119	3.38452	0
0.4453	12.7392	2.02676	1.43805	1.25402	0
0.4460	19.7627	4.16271	7.53696	2.1642	0
0.4467	22.2034	5.69131	18.2228	3.08112	0
0.4473	13.9647	3.24828	20.0531	1.86081	0
0.4480	6.64249	2.63752	6.32059	3.38452	0
0.4487	8.46532	5.69131	-9.85602	4.30144	0
0.4493	12.1316	7.52017	-17.7909	2.47434	0
0.4500	10.6074	5.69131	-18.0978	2.47434	0
0.4507	6.33354	3.24828	-9.54909	4.30144	0
0.4513	5.72593	2.9446	-1.313	3.08112	0
0.4520	6.64249	2.33385	-7.41191	2.47434	0
0.4527	2.6673	2.33385	-14.7386	4.30144	0
0.4533	-6.17906	5.38422	-7.11066	4.91496	0
0.4540	-15.6433	4.77346	1.43805	6.43867	0
0.4547	-20.2158	0.808657	-0.392195	8.5759	0
0.4553	-20.2158	1.72309	-0.699129	6.13528	0
0.4560	-23.2642	4.16271	2.65442	3.38452	0
0.4567	-30.8953	0.808657	7.23571	1.86081	0
0.4573	-34.2526	-0.109186	13.3403	1.25402	0
0.4580	-29.6801	3.24828	10.5893	3.38452	0
0.4587	-26.9304	2.02676	3.57522	6.43867	0
0.4593	-25.7152	0.501572	10.288	5.21836	0
0.4600	-20.8234	4.16271	20.0531	3.69465	0
0.4607	-15.3344	4.77346	15.4718	3.99804	0
0.4613	-14.7268	2.9446	2.96135	3.38452	0
0.4620	-17.1675	5.08055	-17.177	5.52175	0
0.4627	-15.0254	7.52017	-42.5105	9.79622	0
0.4633	-7.40458	5.99498	-49.2233	8.8793	0
0.4640	-4.34594	4.16271	-36.4059	7.0522	0
0.4647	-10.144	2.9446	-31.5233	7.65898	0
0.4653	-15.3344	3.24828	-32.1315	6.74206	0
0.4660	-13.8102	5.99498	-22.0652	7.96238	0
0.4667	-9.2274	6.90941	-9.54909	11.6301	0
0.4673	-4.04729	5.69131	-3.44449	9.79622	0
0.4680	0.226566	6.29865	0.824177	5.82514	0
0.4687	2.05969	6.60574	5.40546	6.13528	0
0.4693	4.50042	4.16271	11.5044	6.13528	0
0.4700	9.38188	3.85903	19.138	4.91496	0
0.4707	10.2984	5.69131	27.9879	6.13528	0
0.4713	7.55905	4.77346	40.8053	6.74206	0
0.4720	8.46532	2.9446	53.6227	5.21836	0
0.4727	13.9647	3.55536	60.9436	6.13528	0
0.4733	18.5372	3.85903	62.4726	7.96238	0
0.4740	18.5372	2.9446	59.1134	7.0522	0
0.4747	14.8812	2.9446	53.6227	6.43867	0
0.4753	15.4889	2.33385	50.5704	7.65898	0
0.4760	21.5958	1.72309	32.5635	7.0522	0
0.4767	20.3703	2.02676	-11.0781	3.38452	0
0.4773	5.41698	2.33385	-48.0012	1.86081	0
0.4780	-13.8102	2.33385	-53.4976	3.08112	0
0.4787	-25.4062	3.85903	-44.3407	2.1642	0
0.4793	-23.5731	5.08055	-32.1315	0.640496	0
0.4800	-14.4178	2.9446	-15.9606	1.55742	0
0.4807	-5.87011	0.197899	-6.19554	0.0269683	0
0.4813	1.75073	-0.109186	9.37288	-3.02044	0
0.4820	10.6074	0.501572	45.9891	-2.41366	0
0.4827	17.6206	0.197899	73.761	-1.19335	0
0.4833	19.4538	0.197899	72.8459	-3.63397	0
0.4840	15.1799	1.11233	71.0156	-4.85429	0
0.4847	6.33354	-0.719943	78.0354	-3.02044	0
0.4853	4.20176	-2.24513	80.7807	-4.24076	0
0.4860	13.9647	-0.109186	77.4272	-6.99152	0
0.4867	23.4186	2.02676	60.9436	-8.51523	0
0.4873	24.9531	0.501572	26.1577	-9.73554	0
0.4880	19.4538	-1.3307	-7.41191	-10.3491	0
0.4887	10.6074	-0.719943	-31.5233	-9.73554	0
0.4893	6.94115	-0.719943	-58.0732	-7.5983	0
0.4900	5.41698	-2.24513	-83.708	-6.37799	0
0.4907	-11.3695	-2.5488	-104.46	-7.5983	0
0.4913	-37.6099	-2.5488	-118.5	-8.81862	0
0.4920	-45.55	-3.46665	-103.238	-9.73554	0
0.4927	-30.5967	-1.93805	-57.465	-12.1762	0
0.4933	-13.5013	-1.3307	-16.8757	-12.1762	0
0.4940	-0.381042	-5.29551	6.92877	-8.81862	0
0.4947	9.99978	-8.96005	27.9879	-7.5983	0
0.4953	13.6557	-7.12778	37.4461	-9.12201	0
0.4960	12.1316	-5.60259	12.7264	-8.51523	0
0.4967	5.72593	-6.51702	-45.2558	-6.0746	0
0.4973	-10.144	-6.8207	-98.3556	-6.0746	0
0.4980	-27.2394	-6.8207	-112.395	-7.29491	0
0.4987	-31.8119	-7.73854	-109.036	-7.5983	0
0.4993	-29.9788	-7.12778	-115.14	-6.68138	0
0.5000	-29.9788	-6.51702	-112.395	-4.85429	0
0.5007	-29.9788	-7.12778	-92.8649	-3.93736	0
0.5013	-27.2394	-6.21335	-71.8057	-3.02044	0
0.5020	-22.6566	-4.68475	-46.4779	0.640496	0
0.5027	-18.3827	-6.21335	-22.9803	2.77773	0
0.5033	-16.8585	-6.8207	-17.7909	0.0269683	0
0.5040	-17.1675	-4.68475	-14.7386	-2.71705	0
0.5047	-15.0254	-5.60259	6.01365	0.0269683	0
0.5053	-8.31084	-7.12778	34.0925	3.99804	0
0.5060	2.05969	-4.38108	63.9959	4.30144	0
0.5067	9.99978	-3.77032	87.4935	3.69465	0
0.5073	10.906	-6.21335	80.4795	3.69465	0
0.5080	7.55905	-5.29551	42.9425	3.99804	0
0.5087	2.97625	-3.77032	2.35317	5.21836	0
0.5093	-0.689995	-4.99184	-18.0978	6.13528	0
0.5100	-0.689995	-6.21335	-9.85602	5.82514	0
0.5107	1.45208	-7.12778	10.5893	5.82514	0
0.5113	2.05969	-7.43145	23.7136	7.0522	0
0.5120	3.89281	-6.21335	32.5635	8.8793	0
0.5127	8.77427	-5.29551	38.0599	10.403	0
0.5133	13.0481	-6.51702	34.0925	9.18269	0
0.5140	12.1316	-7.73854	28.2892	7.0522	0
0.5147	4.80937	-7.12778	14.2554	9.79622	0
0.5153	-1.90521	-6.21335	-21.7583	12.8504	0
0.5160	-4.95355	-5.29551	-59.2953	10.0996	0
0.5167	-9.53635	-4.68475	-77.2964	7.0522	0
0.5173	-16.2509	-4.99184	-87.3684	10.403	0
0.5180	-19.9069	-5.90627	-95.6102	13.4572	0
0.5187	-18.0841	-6.21335	-92.5579	12.2368	0
0.5193	-14.7268	-5.29551	-79.7405	13.1538	0
0.5200	-14.4178	-4.38108	-64.4791	15.5944	0
0.5207	-15.6433	-4.99184	-51.6617	14.3741	0
0.5213	-13.5013	-3.15956	-44.3407	12.8504	0
0.5220	-10.144	0.501572	-35.1838	14.0707	0
0.5227	-9.2274	1.11233	-20.2293	13.4572	0
0.5233	-5.87011	0.501572	-2.52937	12.8504	0
0.5240	2.05969	0.808657	21.5764	16.2012	0
0.5247	8.46532	-0.109186	42.3286	18.3384	0
0.5253	10.906	-0.109186	41.7204	16.8147	0
0.5260	10.906	2.63752	34.3938	16.2012	0
0.5267	11.215	3.85903	43.2437	18.035	0
0.5273	15.1799	2.33385	61.5575	18.035	0
0.5280	21.2869	1.11233	74.6761	16.2012	0
0.5287	25.8594	0.197899	89.0225	16.2012	0
0.5293	29.5256	-0.719943	104.585	17.7316	0
0.5300	33.1919	0.197899	105.807	19.8689	0
0.5307	41.4306	2.02676	85.0551	21.3926	0
0.5313	46.9197	3.24828	42.9425	21.3926	0
0.5320	35.0147	1.416	-15.3467	19.8689	0
0.5327	9.38188	-0.412859	-66.9232	18.3384	0
0.5333	-11.6681	0.197899	-84.6231	18.3384	0
0.5340	-20.5248	1.11233	-69.9755	20.779	0
0.5347	-18.6917	1.11233	-45.5628	21.696	0
0.5353	-13.8102	2.9446	-28.1641	18.035	0
0.5360	-14.4178	3.55536	-20.2293	16.2012	0
0.5367	-11.6681	2.02676	-10.4642	19.2553	0
0.5373	4.50042	2.9446	11.5044	20.779	0
0.5380	21.2869	4.46979	31.3415	18.3384	0
0.5387	20.3703	3.24828	29.8182	17.1181	0
0.5393	8.16666	3.85903	14.2554	17.4282	0
0.5400	2.97625	4.46979	7.84389	17.1181	0
0.5407	5.72593	1.416	19.7461	15.291	0
0.5413	8.46532	-0.719943	35.3089	14.0707	0
0.5420	12.7392	0.808657	38.3612	15.5944	0
0.5427	19.4538	1.11233	29.8182	17.4282	0
0.5433	19.4538	1.11233	19.138	16.2012	0
0.5440	13.9647	2.9446	5.40546	14.3741	0
0.5447	8.16666	2.33385	-16.2619	15.291	0
0.5453	-4.04729	1.72309	-36.7128	14.0707	0
0.5460	-16.8585	2.02676	-37.6279	10.0996	0
0.5467	-16.2509	2.02676	-22.6734	9.79622	0
0.5473	-8.61979	3.85903	-6.19554	12.2368	0
0.5480	-3.42938	7.52017	10.5893	11.6301	0
0.5487	0.844472	6.60574	21.2751	10.7131	0
0.5493	5.10803	2.02676	22.7984	11.6301	0
0.5500	11.524	2.9446	30.4263	11.6301	0
0.5507	24.0366	6.90941	44.4658	9.79622	0
0.5513	35.0147	6.60574	48.4332	7.65898	0
0.5520	39.2885	3.24828	50.8773	5.52175	0
0.5527	37.7644	1.11233	58.5052	4.30144	0
0.5533	26.7759	-0.719943	53.6227	3.99804	0
0.5540	13.9647	-0.412859	49.0414	1.86081	0
0.5547	10.6074	3.24828	67.3552	-1.19335	0
0.5553	9.99978	4.46979	81.0877	-2.10352	0
0.5560	8.46532	2.63752	69.4923	-1.49674	0
0.5567	6.33354	2.33385	51.4855	-0.88321	0
0.5573	-7.09562	2.9446	14.8636	-1.49674	0
0.5580	-25.7152	2.63752	-51.9686	-4.55089	0
0.5587	-30.8953	3.85903	-99.8846	-6.37799	0
0.5593	-29.0622	5.99498	-96.5253	-6.0746	0
0.5600	-27.2394	4.77346	-80.3487	-8.51523	0
0.5607	-27.2394	2.33385	-85.2313	-11.2592	0
0.5613	-37.3112	3.24828	-93.78	-9.73554	0
0.5620	-49.8238	6.60574	-81.5708	-8.81862	0
0.5627	-48.2894	7.52017	-56.8512	-11.5694	0
0.5633	-40.3596	6.60574	-44.3407	-13.3965	0
0.5640	-34.8705	7.52017	-39.7651	-13.6999	0
0.5647	-24.7986	8.74168	-24.5036	-16.4506	0
0.5653	-18.0841	7.82725	-14.7386	-19.498	0
0.5660	-20.8234	7.52017	-25.1118	-18.5879	0
0.5667	-22.6566	8.43801	-35.7977	-17.3676	0
0.5673	-22.3579	8.43801	-39.1512	-19.1947	0
0.5680	-22.3579	8.74168	-40.6802	-20.415	0
0.5687	-18.0841	8.74168	-25.1118	-21.3319	0
0.5693	-14.1089	6.90941	4.79159	-22.5522	0
0.5700	-13.2026	6.90941	22.4915	-21.0285	0
0.5707	-8.01219	9.04536	26.4589	-19.1947	0
0.5713	-1.2976	8.13093	33.4786	-21.3319	0
0.5720	2.05969	6.90941	43.8576	-23.1657	0
0.5727	6.64249	8.13093	53.6227	-21.9454	0
0.5733	12.1316	5.99498	58.8064	-22.5522	0
0.5740	15.4889	4.16271	57.2831	-22.5522	0
0.5747	18.8461	8.74168	57.8913	-18.8913	0
0.5753	21.2869	11.1847	61.8587	-17.6709	0
0.5760	20.0614	6.90941	62.1657	-21.3319	0
0.5767	21.5958	4.16271	63.6947	-24.0759	0
0.5773	23.12	3.85903	61.5575	-24.0759	0
0.5780	12.7392	2.9446	35.3089	-21.3319	0
0.5787	-1.59626	3.55536	-7.41191	-19.1947	0
0.5793	-0.98865	5.08055	-33.6605	-19.498	0
0.5800	7.2501	5.69131	-39.7651	-21.6353	0
0.5807	9.99978	5.69131	-44.6477	-21.3319	0
0.5813	11.524	4.77346	-51.0535	-18.5879	0
0.5820	14.8812	2.9446	-40.9815	-17.6709	0
0.5827	11.524	3.85903	-16.8757	-18.5879	0
0.5833	1.75073	6.29865	-12.6014	-17.3676	0
0.5840	-8.31084	6.60574	-35.1838	-14.9202	0
0.5847	-18.0841	4.46979	-53.7989	-16.1472	0
0.5853	-24.7986	2.63752	-51.3604	-17.6709	0
0.5860	-21.4413	4.77346	-34.2687	-14.6168	0
0.5867	-10.144	7.82725	-9.54909	-11.2592	0
0.5873	1.14313	6.60574	10.288	-12.1762	0
0.5880	8.77427	3.85903	17.0008	-14.9202	0
0.5887	12.4405	3.24828	21.8833	-15.8371	0
0.5893	13.6557	1.11233	25.8507	-13.6999	0
0.5900	15.7978	-0.719943	21.8833	-12.1762	0
0.5907	20.0614	1.416	23.7136	-11.8728	0
0.5913	24.0366	2.9446	35.6158	-9.73554	0
0.5920	24.3352	1.416	37.1391	-9.12201	0
0.5927	24.6442	2.02676	29.21	-12.1762	0
0.5933	28.918	2.9446	26.7659	-11.5694	0
0.5940	25.2518	0.197899	13.3403	-8.21183	0
0.5947	4.80937	-1.63437	-19.928	-9.73554	0
0.5953	-13.8102	-1.3307	-36.099	-12.1762	0
0.5960	-15.3344	-2.24513	-18.0978	-9.73554	0
0.5967	-8.92875	-0.719943	1.7393	-6.99152	0
0.5973	1.75073	2.9446	14.8636	-6.68138	0
0.5980	13.3571	3.24828	31.0402	-6.0746	0
0.5987	11.8226	2.33385	28.2892	-6.0746	0
0.5993	1.14313	3.85903	-1.00606	-5.77121	0
0.6000	-0.689995	2.9446	-20.5362	-4.85429	0
0.6007	2.05969	0.808657	-15.3467	-3.93736	0
0.6013	0.226566	2.02676	-1.313	-3.63397	0
0.6020	-1.2976	2.9446	13.3403	-4.85429	0
0.6027	-1.59626	1.11233	24.6287	-5.15768	0
0.6033	-3.42938	2.33385	24.3217	-1.19335	0
0.6040	-2.51282	4.46979	9.67413	1.55742	0
0.6047	0.226566	3.24828	-10.163	0.640496	0
0.6053	1.45208	5.08055	-16.5688	-0.276425	0
0.6060	1.14313	7.82725	-14.4316	0.943889	0
0.6067	-3.13073	4.77346	-29.6931	1.55742	0
0.6073	-9.84531	4.16271	-46.171	3.38452	0
0.6080	-12.5847	9.04536	-30.6082	5.52175	0
0.6087	-9.2274	8.74168	-7.41191	4.30144	0
0.6093	-4.65489	4.77346	-3.44449	4.30144	0
0.6100	1.14313	4.77346	9.67413	7.96238	0
0.6107	9.38188	6.60574	36.224	8.27251	0
0.6113	13.9647	7.52017	32.8705	4.30144	0
0.6120	7.55905	7.82725	-6.80372	3.08112	0
0.6127	-4.34594	4.77346	-43.1187	6.13528	0
0.6133	-13.2026	1.72309	-50.7466	8.5759	0
0.6140	-14.7268	1.11233	-29.6931	8.27251	0
0.6147	-7.40458	-0.719943	-0.392195	7.96238	0
0.6153	3.89281	-2.5488	16.0857	9.49282	0
0.6160	6.33354	-1.63437	19.138	9.79622	0
0.6167	0.226566	-2.5488	17.0008	9.79622	0
0.6173	-5.2625	-3.46665	1.43805	9.79622	0
0.6180	-9.53635	-1.93805	-19.928	9.79622	0
0.6187	-12.5847	-2.85589	-15.9606	10.0996	0
0.6193	-7.09562	-3.77032	12.4252	8.27251	0
0.6200	1.45208	-0.109186	31.6484	6.74206	0
0.6207	4.80937	1.416	36.5309	9.49282	0
0.6213	6.94115	-0.719943	37.4461	11.6301	0
0.6220	9.38188	0.197899	29.8182	11.6301	0
0.6227	6.33354	4.16271	24.3217	14.9809	0
0.6233	2.05969	5.69131	32.5635	15.8978	0
0.6240	6.33354	5.38422	38.0599	10.7131	0
0.6247	13.9647	3.85903	37.1391	9.49282	0
0.6253	17.013	2.33385	38.0599	12.8504	0
0.6260	16.7041	2.02676	31.6484	12.8504	0
0.6267	13.0481	1.11233	21.5764	12.2368	0
0.6273	7.55905	1.11233	22.4915	14.3741	0
0.6280	4.80937	2.63752	24.3217	15.5944	0
0.6287	6.64249	2.33385	17.9159	14.3741	0
0.6293	5.72593	1.416	2.04623	12.8504	0
0.6300	-3.13073	1.72309	-28.778	13.1538	0
0.6307	-14.4178	1.416	-56.243	14.0707	0
0.6313	-15.0254	0.501572	-55.936	13.1538	0
0.6320	-5.2625	-1.02362	-38.2361	12.8504	0
0.6327	3.58386	-2.5488	-14.1304	17.1181	0
0.6333	9.08322	-1.3307	12.1182	19.8689	0
0.6340	13.6557	0.501572	19.7461	18.9519	0
0.6347	11.215	0.197899	-4.05836	20.4756	0
0.6353	-2.51282	-0.109186	-46.7792	22.0061	0
0.6360	-19.0006	-0.719943	-80.3487	18.6485	0
0.6367	-29.0622	-2.5488	-78.2172	16.8147	0
0.6373	-27.2394	-4.0774	-50.4453	20.1723	0
0.6380	-15.3344	-4.68475	-28.1641	22.6129	0
0.6387	-3.73833	-4.68475	-14.4316	20.1723	0
0.6393	-2.21416	-1.3307	-3.14324	18.035	0
0.6400	-5.87011	2.02676	6.01365	19.8689	0
0.6407	-5.57146	0.197899	24.3217	22.6129	0
0.6413	-2.82177	-0.719943	38.6681	21.696	0
0.6420	-2.21416	1.72309	25.2426	18.9519	0
0.6427	-2.51282	3.85903	8.15083	18.9519	0
0.6433	2.05969	2.63752	13.9485	19.8689	0
0.6440	9.69083	-0.719943	19.4392	18.9519	0
0.6447	15.1799	-0.719943	10.5893	19.5587	0
0.6453	20.3703	2.63752	9.06595	20.1723	0
0.6460	28.6091	4.16271	17.0008	18.3384	0
0.6467	31.0498	2.63752	5.09853	17.1181	0
0.6473	19.4538	2.02676	-33.3536	17.1181	0
0.6480	1.14313	3.24828	-61.7337	14.9809	0
0.6487	-16.8585	2.33385	-56.243	13.4572	0
0.6493	-31.8119	1.11233	-41.2884	14.3741	0
0.6500	-31.8119	2.9446	-26.0269	14.6775	0
0.6507	-14.4178	4.46979	0.824177	12.8504	0
0.6513	-0.689995	2.9446	17.9159	12.2368	0
0.6520	1.75073	0.197899	11.8113	13.4572	0
0.6527	8.16666	0.501572	15.4718	13.4572	0
0.6533	14.2633	1.11233	36.224	11.6301	0
0.6540	13.0481	0.197899	46.9099	9.79622	0
0.6547	16.7041	-0.109186	45.3809	10.403	0
0.6553	20.3703	1.11233	41.7204	10.403	0
0.6560	8.16666	1.72309	30.7333	9.79622	0
0.6567	-9.2274	1.11233	16.6938	10.7131	0
0.6573	-20.8234	-1.02362	6.62184	11.9335	0
0.6580	-30.2877	-0.412859	-5.8886	12.5402	0
0.6587	-29.0622	2.33385	-21.1444	13.4572	0
0.6593	-18.6917	1.11233	-27.8629	13.1538	0
0.6600	-19.2993	-1.63437	-19.6211	11.6301	0
0.6607	-24.4897	-0.719943	-4.05836	10.0996	0
0.6613	-12.5847	0.808657	13.3403	9.18269	0
0.6620	6.94115	-0.109186	33.4786	10.403	0
0.6627	17.013	-0.719943	52.7075	10.403	0
0.6633	24.9531	-2.5488	66.1331	6.43867	0
0.6640	36.2402	-2.85589	70.7087	3.99804	0
0.6647	42.6458	0.808657	64.911	7.0522	0
0.6653	42.3472	2.63752	57.2831	9.18269	0
0.6660	43.8713	1.11233	61.8587	7.0522	0
0.6667	44.7879	-0.719943	75.8982	4.30144	0
0.6673	32.8829	-1.63437	87.8004	5.52175	0
0.6680	11.8226	-0.719943	69.7936	8.8793	0
0.6687	-4.95355	2.02676	-2.22812	7.96238	0
0.6693	-16.2509	3.55536	-85.5382	6.13528	0
0.6700	-29.0622	3.24828	-112.088	8.27251	0
0.6707	-39.1341	3.55536	-92.251	10.7131	0
0.6713	-40.9672	3.85903	-73.0278	9.79622	0
0.6720	-37.0023	4.77346	-51.6617	10.7131	0
0.6727	-31.8119	5.69131	-26.0269	11.0165	0
0.6733	-27.2394	4.46979	-19.6211	7.96238	0
0.6740	-21.4413	4.77346	-34.2687	7.96238	0
0.6747	-17.7751	7.82725	-54.4127	10.0996	0
0.6753	-19.9069	7.52017	-67.5314	7.35559	0
0.6760	-21.1324	4.77346	-55.6291	7.0522	0
0.6767	-11.3695	5.69131	-21.1444	11.3199	0
0.6773	6.02459	6.90941	8.45776	12.5402	0
0.6780	18.2385	6.90941	14.8636	11.3199	0
0.6787	18.8461	6.60574	0.522926	10.7131	0
0.6793	11.8226	5.69131	-22.6734	8.8793	0
0.6800	2.05969	6.60574	-43.4256	9.49282	0
0.6807	-6.17906	9.35244	-51.9686	13.4572	0
0.6813	-11.0605	9.35244	-42.8117	13.4572	0
0.6820	-10.7516	9.65611	-27.249	10.7131	0
0.6827	-6.17906	11.1847	-22.0652	11.6301	0
0.6833	2.36864	9.9632	-17.7909	12.8504	0
0.6840	10.2984	8.43801	-1.00606	12.2368	0
0.6847	12.1316	8.74168	18.831	11.6301	0
0.6853	9.99978	7.52017	27.9879	11.6301	0
0.6860	8.46532	7.21649	31.6484	12.5402	0
0.6867	6.33354	7.52017	39.8902	13.4572	0
0.6873	8.16666	6.60574	50.8773	12.5402	0
0.6880	13.9647	6.60574	59.1134	11.0165	0
0.6887	17.013	7.52017	63.3877	13.7605	0
0.6893	14.8812	7.21649	55.146	16.5113	0
0.6900	4.80937	9.35244	12.4252	14.6775	0
0.6907	-11.3695	10.2669	-40.6802	14.3741	0
0.6913	-15.942	6.29865	-45.2558	16.5113	0
0.6920	-7.09562	5.99498	-7.11066	14.3741	0
0.6927	-4.34594	10.2669	12.4252	11.9335	0
0.6933	-5.57146	8.43801	-0.392195	15.291	0
0.6940	-2.21416	6.60574	-21.1444	16.2012	0
0.6947	-5.87011	8.74168	-40.3733	12.5402	0
0.6953	-18.6917	8.74168	-59.2953	12.5402	0
0.6960	-25.7152	5.38422	-72.7208	14.0707	0
0.6967	-24.4897	3.85903	-69.6685	14.3741	0
0.6973	-19.2993	4.16271	-46.4779	14.3741	0
0.6980	-11.6681	4.77346	-25.1118	15.291	0
0.6987	-6.48802	5.38422	-20.5362	16.2012	0
0.6993	-7.40458	2.9446	-11.9932	15.5944	0
0.7000	-8.01219	0.197899	5.70672	12.8504	0
0.7007	-3.42938	0.808657	7.23571	11.9335	0
0.7013	1.75073	1.11233	-5.58167	14.9809	0
0.7020	4.80937	0.501572	-6.19554	14.9809	0
0.7027	12.4405	0.197899	9.67413	12.2368	0
0.7033	22.5124	0.808657	30.7333	12.5402	0
0.7040	25.5607	0.808657	51.1786	13.7605	0
0.7047	26.7759	-0.412859	71.6238	13.1538	0
0.7053	32.574	-2.5488	86.5784	13.4572	0
0.7060	30.4422	-3.46665	80.1725	13.1538	0
0.7067	17.013	-3.15956	35.3089	10.7131	0
0.7073	5.10803	-2.24513	-32.7454	8.8793	0
0.7080	-7.70323	-2.85589	-82.4859	7.0522	0
0.7087	-19.9069	-4.38108	-90.4207	4.60483	0
0.7093	-21.4413	-5.90627	-71.4988	5.21836	0
0.7100	-17.4662	-8.3493	-51.6617	6.13528	0
0.7107	-14.1089	-9.26373	-39.7651	4.30144	0
0.7113	-8.01219	-7.12778	-29.6931	1.55742	0
0.7120	-5.57146	-6.51702	-19.6211	1.55742	0
0.7127	-8.01219	-10.4852	-11.0781	-0.579817	0
0.7133	-5.2625	-13.2319	-3.44449	-4.85429	0
0.7140	2.05969	-12.3141	4.18341	-7.29491	0
0.7147	8.46532	-10.4852	14.8636	-7.5983	0
0.7153	13.3571	-10.4852	28.2892	-10.9559	0
0.7160	13.0481	-12.9249	38.0599	-15.2303	0
0.7167	13.9647	-15.3679	37.4461	-15.5337	0
0.7173	20.3703	-14.1464	26.1577	-14.9202	0
0.7180	17.322	-10.7889	13.3403	-18.5879	0
0.7187	2.05969	-8.3493	8.75901	-22.2488	0
0.7193	-8.61979	-8.04221	9.37288	-23.1657	0
0.7200	-11.0605	-9.26373	9.67413	-25.6064	0
0.7207	-4.34594	-11.7068	19.7461	-28.6538	0
0.7213	13.0481	-12.0104	32.5635	-28.6538	0
0.7220	27.0849	-10.7889	25.2426	-31.1011	0
0.7227	31.9664	-10.4852	8.75901	-35.6723	0
0.7233	32.2753	-11.7068	9.37288	-35.0655	0
0.7240	28.3104	-11.7068	22.7984	-35.0655	0
0.7247	22.2034	-10.4852	38.0599	-39.6433	0
0.7253	17.013	-8.96005	48.1263	-42.3873	0
0.7260	2.05969	-8.65297	39.8902	-43.6077	0
0.7267	-16.2509	-9.5674	27.0728	-46.9652	0
0.7273	-18.3827	-11.7068	31.3415	-47.2753	0
0.7280	-11.6681	-12.9249	33.7856	-47.2753	0
0.7287	-7.09562	-13.5356	23.7136	-50.6261	0
0.7293	-0.689995	-13.2319	17.3077	-52.1566	0
0.7300	2.97625	-12.9249	11.2031	-50.6261	0
0.7307	-0.98865	-13.2319	-1.313	-53.6803	0
0.7313	-0.98865	-13.8427	-1.92119	-57.3412	0
0.7320	-0.689995	-13.5356	15.1705	-56.1209	0
0.7327	-10.7516	-13.2319	36.224	-54.5972	0
0.7333	-18.0841	-15.3679	53.0088	-56.1209	0
0.7340	-11.6681	-20.2505	66.44	-56.4243	0
0.7347	-2.21416	-20.8613	81.0877	-56.1209	0
0.7353	2.6673	-16.8931	74.6761	-56.7345	0
0.7360	1.14313	-14.7571	20.0531	-56.7345	0
0.7367	-7.70323	-15.3679	-45.5628	-55.204	0
0.7373	-11.6681	-16.8931	-64.786	-55.8175	0
0.7380	-5.2625	-19.9435	-60.5173	-58.5616	0
0.7387	-4.65489	-20.5542	-82.7928	-58.2582	0
0.7393	-14.1089	-18.1146	-108.735	-56.1209	0
0.7400	-20.2158	-18.1146	-100.186	-55.204	0
0.7407	-19.9069	-18.7254	-69.0603	-55.204	0
0.7413	-16.5599	-16.5894	-39.4582	-55.204	0
0.7420	-10.4529	-19.029	-17.7909	-55.8175	0
0.7427	-3.42938	-21.7757	-9.24783	-53.0735	0
0.7433	1.45208	-18.1146	-5.8886	-49.716	0
0.7440	5.10803	-17.1968	8.75901	-51.5431	0
0.7447	5.72593	-22.0794	34.3938	-52.46	0
0.7453	2.6673	-22.0794	49.9565	-49.1024	0
0.7460	-0.381042	-19.9435	45.3809	-48.1855	0
0.7467	-3.13073	-20.8613	43.8576	-49.4058	0
0.7473	-4.04729	-20.2505	58.8064	-46.0483	0
0.7480	-1.2976	-19.3361	54.5378	-42.6975	0
0.7487	-2.51282	-21.7757	25.2426	-43.0009	0
0.7493	-7.70323	-22.9972	17.0008	-42.084	0
0.7500	-6.78667	-22.3865	13.9485	-39.6433	0
0.7507	-5.2625	-22.6902	-25.4188	-38.1196	0
0.7513	-13.2026	-23.608	-52.8837	-36.8993	0
0.7520	-21.1324	-24.2188	-38.8443	-33.2316	0
0.7527	-21.1324	-22.3865	-45.5628	-29.2673	0
0.7533	-21.74	-20.8613	-74.5511	-25.9097	0
0.7540	-22.6566	-22.6902	-63.2627	-22.8556	0
0.7547	-17.1675	-21.7757	-19.928	-20.1116	0
0.7553	-6.17906	-19.029	7.84389	-20.1116	0
0.7560	4.20176	-21.7757	16.6938	-18.8913	0
0.7567	12.7392	-23.608	16.3926	-14.01	0
0.7573	17.013	-19.9435	12.4252	-11.2592	0
0.7580	17.6206	-19.6398	5.70672	-12.4796	0
0.7587	20.3703	-21.4721	-1.313	-9.43215	0
0.7593	28.0015	-19.029	-4.35961	-5.46107	0
0.7600	35.3236	-16.5894	-21.7583	-6.37799	0
0.7607	34.716	-15.3679	-54.714	-5.77121	0
0.7613	21.2869	-12.9249	-67.2301	-1.80013	0
0.7620	-2.51282	-14.45	-57.1581	0.640496	0
0.7627	-23.5731	-16.8931	-44.6477	3.38452	0
0.7633	-25.4062	-13.5356	-19.3142	5.82514	0
0.7640	-10.7516	-11.7068	4.18341	6.43867	0
0.7647	7.55905	-14.45	3.87647	8.27251	0
0.7653	22.2034	-14.45	4.49034	10.7131	0
0.7660	28.6091	-10.7889	7.84389	12.8504	0
0.7667	24.0366	-8.04221	-3.14324	16.5113	0
0.7673	17.9296	-7.73854	9.67413	19.8689	0
0.7680	15.7978	-8.3493	42.6355	19.8689	0
0.7687	14.8812	-8.96005	49.9565	19.8689	0
0.7693	19.4538	-8.96005	61.8587	22.6129	0
0.7700	28.918	-9.26373	94.8201	26.2738	0
0.7707	26.7759	-8.96005	97.8724	29.9348	0
0.7713	9.38188	-5.60259	81.6958	34.2092	0
0.7720	-10.144	-4.38108	63.6947	36.3465	0
0.7727	-28.1559	-6.21335	1.13111	37.5668	0
0.7733	-45.55	-6.51702	-65.3999	39.704	0
0.7740	-54.0874	-6.21335	-69.9755	42.7514	0
0.7747	-51.6467	-7.12778	-73.636	44.5853	0
0.7753	-42.8003	-7.12778	-109.65	45.5022	0
0.7760	-29.6801	-3.46665	-113.617	46.7225	0
0.7767	-19.9069	-0.719943	-91.0346	48.2462	0
0.7773	-17.4662	0.197899	-88.8974	49.7766	0
0.7780	-14.4178	0.197899	-75.1649	51.9071	0
0.7787	-8.92875	1.11233	-35.4908	54.9613	0
0.7793	-7.09562	2.33385	-12.2944	57.4019	0
0.7800	-4.04729	3.85903	-8.9409	57.4019	0
0.7807	1.75073	4.16271	0.824177	56.485	0
0.7813	0.844472	4.77346	9.67413	58.0154	0
0.7820	-2.51282	5.99498	4.18341	61.0629	0
0.7827	2.97625	7.82725	4.49034	62.5933	0
0.7833	11.215	8.13093	24.3217	61.6764	0
0.7840	13.0481	7.21649	38.3612	61.373	0
0.7847	13.6557	8.43801	35.3089	63.5035	0
0.7853	16.0965	10.574	30.7333	65.9509	0
0.7860	14.8812	9.35244	30.7333	67.4746	0
0.7867	8.77427	8.43801	28.5961	67.4746	0
0.7873	4.50042	10.574	22.4915	66.2542	0
0.7880	5.41698	10.8776	11.8113	67.1712	0
0.7887	8.16666	8.74168	9.06595	69.3017	0
0.7893	7.85771	10.2669	19.138	69.9152	0
0.7900	1.75073	12.7099	22.1903	69.6118	0
0.7907	-5.57146	10.8776	13.9485	72.9693	0
0.7913	-7.40458	8.43801	14.2554	75.7134	0
0.7920	-4.34594	9.35244	24.9356	71.1355	0
0.7927	2.05969	9.65611	30.7333	65.0339	0
0.7933	6.33354	8.43801	19.7461	66.2542	0
0.7940	2.05969	8.43801	-3.14324	68.6949	0
0.7947	-2.82177	11.7921	-8.63396	66.861	0
0.7953	2.6673	12.4028	7.23571	66.5576	0
0.7960	7.85771	9.35244	10.288	67.778	0
0.7967	10.6074	10.574	-1.313	66.2542	0
0.7973	20.3703	15.7603	-6.19554	64.7305	0
0.7980	25.2518	14.8458	-17.177	64.7305	0
0.7987	15.1799	11.1847	-35.4908	62.2832	0
0.7993	9.38188	12.0991	-30.6082	59.2358	0
0.8000	11.8226	14.8458	-9.54909	59.2358	0
0.8007	5.41698	16.0674	-2.22812	59.5392	0
0.8013	-3.42938	17.8962	-3.14324	57.0985	0
0.8020	0.535519	18.507	5.09853	54.0444	0
0.8027	8.46532	18.507	12.4252	53.1275	0
0.8033	9.08322	20.3393	17.9159	52.8241	0
0.8040	11.215	20.3393	36.8379	51.3004	0
0.8047	20.3703	18.507	59.7273	48.5563	0
0.8053	22.811	19.1177	60.6424	47.3293	0
0.8060	16.4054	20.3393	49.0414	47.0259	0
0.8067	18.8461	19.1177	53.9239	43.6683	0
0.8073	26.7759	18.8141	58.8064	38.4837	0
0.8080	19.7627	19.4214	30.4263	37.2634	0
0.8087	5.72593	17.5926	-13.2096	37.2634	0
0.8093	-7.09562	15.7603	-45.864	32.9889	0
0.8100	-28.7635	14.2351	-70.8906	28.1077	0
0.8107	-45.55	12.0991	-76.9952	27.1907	0
0.8113	-37.3112	13.3207	-51.0535	26.8873	0
0.8120	-20.2158	16.6747	-11.3793	26.2738	0
0.8127	-6.78667	16.371	27.9879	25.3569	0
0.8133	6.33354	13.3207	62.1657	23.5298	0
0.8140	13.0481	12.0991	81.3946	23.5298	0
0.8147	12.7392	10.8776	87.4935	23.8332	0
0.8153	19.4538	8.43801	88.1074	19.2553	0
0.8160	29.8346	9.9632	83.833	14.3741	0
0.8167	37.1568	13.0136	82.3097	13.4572	0
0.8173	42.9548	11.7921	65.5249	13.1538	0
0.8180	38.9899	9.9632	2.35317	12.8504	0
0.8187	17.322	13.0136	-73.0278	13.4572	0
0.8193	-14.4178	14.8458	-108.428	11.3199	0
0.8200	-45.241	13.6243	-108.428	7.35559	0
0.8207	-65.6834	13.0136	-91.9497	7.65898	0
0.8213	-70.8739	12.0991	-64.4791	8.8793	0
0.8220	-64.7772	9.35244	-43.7325	6.13528	0
0.8227	-54.7053	9.35244	-32.4385	3.38452	0
0.8233	-42.4914	10.8776	-21.4513	2.77773	0
0.8240	-31.2043	9.35244	-17.177	2.1642	0
0.8247	-24.4897	8.74168	-12.9083	-1.80013	0
0.8253	-19.6082	10.2669	4.79159	-4.85429	0
0.8260	-14.7268	9.9632	24.0205	-4.55089	0
0.8267	-9.84531	9.65611	37.753	-5.46107	0
0.8273	-0.381042	10.2669	53.6227	-7.9017	0
0.8280	12.4405	8.13093	67.3552	-9.43215	0
0.8287	17.6206	5.69131	70.1005	-10.3491	0
0.8293	13.3571	7.52017	63.0808	-12.1762	0
0.8300	12.4405	8.43801	56.675	-12.4796	0
0.8307	20.9779	5.69131	61.8587	-13.0931	0
0.8313	26.7759	3.85903	58.5052	-15.8371	0
0.8320	18.5372	5.08055	9.06595	-17.6709	0
0.8327	2.97625	4.77346	-59.9035	-18.5879	0
0.8333	-3.42938	2.9446	-83.0998	-21.3319	0
0.8340	1.45208	3.85903	-58.0732	-22.2488	0
0.8347	8.46532	8.13093	-31.5233	-20.7251	0
0.8353	14.2633	9.04536	-22.6734	-21.3319	0
0.8360	19.4538	7.21649	-26.0269	-24.0759	0
0.8367	18.5372	8.13093	-28.1641	-24.9928	0
0.8373	10.2984	10.2669	-21.1444	-24.9928	0
0.8380	5.72593	10.2669	-15.9606	-22.2488	0
0.8387	6.94115	10.8776	-18.0978	-19.1947	0
0.8393	8.46532	13.3207	-13.5165	-21.9454	0
0.8400	8.46532	13.0136	-1.00606	-25.6064	0
0.8407	6.64249	12.0991	17.9159	-24.0759	0
0.8413	3.89281	13.0136	40.8053	-24.9928	0
0.8420	3.2852	12.7099	36.224	-28.6538	0
0.8427	3.89281	11.4884	6.92877	-25.6064	0
0.8433	1.45208	12.0991	5.70672	-22.2488	0
0.8440	-1.59626	12.0991	12.4252	-25.9097	0
0.8447	-2.51282	11.4884	-16.5688	-27.4335	0
0.8453	-3.42938	13.928	-27.8629	-24.0759	0
0.8460	-6.17906	14.5388	-3.75143	-22.2488	0
0.8467	-11.9771	12.4028	-17.7909	-22.2488	0
0.8473	-17.1675	11.7921	-53.7989	-24.386	0
0.8480	-15.0254	12.0991	-33.6605	-25.9097	0
0.8487	-7.40458	12.0991	12.7264	-22.8556	0
0.8493	-1.90521	11.1847	28.903	-21.0285	0
0.8500	0.844472	10.574	17.9159	-21.6353	0
0.8507	1.14313	11.1847	-11.0781	-20.1116	0
0.8513	-1.59626	11.1847	-37.0141	-21.3319	0
0.8520	-2.82177	8.74168	-37.6279	-25.2962	0
0.8527	-0.0720891	8.13093	-32.1315	-23.1657	0
0.8533	3.2852	9.9632	-30.6082	-19.498	0
0.8540	7.85771	9.35244	-16.8757	-23.1657	0
0.8547	10.6074	8.43801	-5.8886	-24.0759	0
0.8553	4.80937	10.2669	-10.163	-21.6353	0
0.8560	-2.51282	9.35244	-15.0455	-21.9454	0
0.8567	-2.82177	7.52017	-19.0129	-22.2488	0
0.8573	-0.381042	9.65611	-22.3665	-21.3319	0
0.8580	5.72593	10.8776	-11.3793	-22.8556	0
0.8587	16.7041	7.21649	5.70672	-24.0759	0
0.8593	23.12	5.69131	17.3077	-23.1657	0
0.8600	22.2034	7.82725	31.9553	-22.8556	0
0.8607	22.2034	7.52017	52.0937	-24.0759	0
0.8613	20.9779	5.69131	71.6238	-23.1657	0
0.8620	17.322	6.60574	86.8853	-18.8913	0
0.8627	19.1551	8.74168	90.2445	-14.01	0
0.8633	24.0366	8.43801	79.5587	-14.3134	0
0.8640	24.0366	6.90941	59.1134	-18.2777	0
0.8647	19.1551	5.08055	18.831	-20.1116	0
0.8653	6.64249	3.85903	-34.5756	-21.0285	0
0.8660	-14.1089	4.16271	-65.7011	-21.3319	0
0.8667	-29.0622	4.77346	-67.2301	-19.8082	0
0.8673	-33.645	3.55536	-66.315	-19.8082	0
0.8680	-31.5132	3.85903	-69.0603	-21.6353	0
0.8687	-22.9655	3.85903	-62.6488	-20.415	0
0.8693	-12.8936	1.72309	-51.6617	-18.8913	0
0.8700	-8.01219	-0.412859	-42.8117	-20.7251	0
0.8707	-2.51282	-0.719943	-40.0664	-23.1657	0
0.8713	1.14313	-2.24513	-44.6477	-23.7725	0
0.8720	-0.689995	-4.38108	-42.5105	-23.1657	0
0.8727	0.535519	-5.90627	-26.0269	-22.5522	0
0.8733	5.72593	-8.3493	-11.6863	-23.4691	0
0.8740	5.72593	-9.87449	-2.22812	-24.9928	0
0.8747	4.50042	-6.21335	10.5893	-23.7725	0
0.8753	6.33354	-1.93805	15.7787	-23.7725	0
0.8760	4.80937	-3.46665	15.1705	-27.7436	0
0.8767	4.80937	-6.51702	23.1054	-30.4876	0
0.8773	9.38188	-5.90627	22.1903	-27.7436	0
0.8780	8.46532	-5.29551	6.32059	-26.2131	0
0.8787	4.80937	-7.12778	6.01365	-26.5233	0
0.8793	6.94115	-6.8207	17.0008	-26.8267	0
0.8800	6.64249	-4.99184	6.92877	-28.9639	0
0.8807	-0.98865	-4.38108	-15.9606	-31.7079	0
0.8813	-4.34594	-3.15956	-26.9477	-31.7079	0
0.8820	-1.90521	-2.85589	-26.6408	-30.791	0
0.8827	-3.73833	-6.51702	-23.8955	-32.3214	0
0.8833	-8.61979	-9.87449	-19.3142	-34.7621	0
0.8840	-9.2274	-8.96005	-11.3793	-35.0655	0
0.8847	-4.95355	-7.73854	1.43805	-33.2316	0
0.8853	-0.689995	-8.3493	11.2031	-33.2316	0
0.8860	1.75073	-10.1782	11.2031	-35.0655	0
0.8867	4.20176	-11.3997	13.6416	-35.3689	0
0.8873	5.72593	-10.7889	23.1054	-32.9282	0
0.8880	3.89281	-10.7889	31.0402	-33.2316	0
0.8887	2.97625	-11.7068	43.8576	-35.3689	0
0.8893	6.94115	-13.5356	63.0808	-35.6723	0
0.8900	10.2984	-15.3679	77.7284	-36.2858	0
0.8907	12.1316	-14.45	89.9376	-36.5892	0
0.8913	13.6557	-12.9249	92.9899	-35.3689	0
0.8920	11.8226	-15.9786	75.5912	-36.5892	0
0.8927	6.64249	-17.1968	60.6424	-39.6433	0
0.8933	2.05969	-12.9249	56.675	-40.5602	0
0.8940	-5.57146	-11.7068	36.224	-42.3873	0
0.8947	-16.2509	-15.0608	6.92877	-44.828	0
0.8953	-25.4062	-16.8931	-4.35961	-43.9178	0
0.8960	-32.1208	-17.5038	-15.0455	-42.6975	0
0.8967	-33.645	-16.8931	-30.9152	-44.2212	0
0.8973	-24.7986	-13.2319	-31.2164	-43.9178	0
0.8980	-11.6681	-12.0104	-24.1967	-43.3043	0
0.8987	-3.13073	-12.9249	-26.0269	-46.0483	0
0.8993	2.97625	-11.096	-26.9477	-46.9652	0
0.9000	10.2984	-9.87449	-23.5885	-44.2212	0
0.9007	12.4405	-10.7889	-17.7909	-43.0009	0
0.9013	9.69083	-11.3997	-9.54909	-44.2212	0
0.9020	9.38188	-12.0104	-8.32703	-44.2212	0
0.9027	11.8226	-12.3141	-22.3665	-42.3873	0
0.9033	7.2501	-9.87449	-37.0141	-42.3873	0
0.9040	-0.381042	-8.96005	-31.5233	-44.2212	0
0.9047	-0.98865	-10.4852	-19.3142	-45.1381	0
0.9053	0.226566	-10.4852	-26.6408	-44.828	0
0.9060	0.535519	-9.87449	-36.099	-44.2212	0
0.9067	6.64249	-9.87449	-21.4513	-42.3873	0
0.9073	8.16666	-8.04221	-9.85602	-40.8636	0
0.9080	1.14313	-8.96005	-16.8757	-40.8636	0
0.9087	-1.59626	-10.4852	-14.7386	-39.6433	0
0.9093	-0.98865	-7.73854	-10.7711	-36.8993	0
0.9100	-6.78667	-5.90627	-30.3013	-35.9824	0
0.9107	-8.01219	-8.96005	-43.7325	-34.1485	0
0.9113	-4.34594	-10.7889	-28.778	-31.7079	0
0.9120	-9.84531	-9.5674	-14.1304	-34.1485	0
0.9127	-15.6433	-9.26373	-11.6863	-35.9824	0
0.9133	-11.0605	-9.87449	-7.71884	-33.2316	0
0.9140	-6.48802	-9.87449	-12.6014	-30.1842	0
0.9147	-9.2274	-8.96005	-33.3536	-28.9639	0
0.9153	-11.9771	-9.26373	-43.7325	-27.7436	0
0.9160	-11.6681	-10.7889	-30.6082	-25.9097	0
0.9167	-9.2274	-9.26373	-16.2619	-24.0759	0
0.9173	-4.34594	-8.04221	-9.54909	-23.1657	0
0.9180	2.36864	-10.4852	3.26829	-23.1657	0
0.9187	9.38188	-11.3997	13.3403	-22.2488	0
0.9193	13.0481	-8.96005	9.67413	-18.8913	0
0.9200	8.77427	-9.87449	11.2031	-16.1472	0
0.9207	-1.59626	-10.7889	23.1054	-14.9202	0
0.9213	-8.01219	-5.60259	26.1577	-13.6999	0
0.9220	-5.87011	-5.29551	28.2892	-12.7897	0
0.9227	-3.13073	-8.04221	46.9099	-10.9559	0
0.9233	-1.59626	-4.38108	57.8913	-10.9559	0
0.9240	0.844472	-1.63437	37.1391	-14.01	0
0.9247	-0.98865	-6.8207	9.06595	-12.1762	0
0.9253	-3.42938	-8.65297	2.96135	-7.5983	0
0.9260	2.05969	-6.21335	9.06595	-9.43215	0
0.9267	8.46532	-7.12778	11.8113	-11.8728	0
0.9273	4.50042	-6.21335	15.7787	-8.51523	0
0.9280	0.226566	-3.46665	17.0008	-6.37799	0
0.9287	-3.73833	-5.29551	-0.392195	-5.15768	0
0.9293	-19.0006	-7.73854	-24.1967	-2.41366	0
0.9300	-36.0857	-7.12778	-34.2687	-2.41366	0
0.9307	-37.0023	-8.96005	-38.5431	-3.63397	0
0.9313	-25.4062	-8.96005	-44.3407	-1.49674	0
0.9320	-16.5599	-6.21335	-37.9292	-1.80013	0
0.9327	-14.1089	-8.04221	-27.8629	-4.24076	0
0.9333	-11.6681	-10.7889	-32.7454	-1.49674	0
0.9340	-7.40458	-7.73854	-41.2884	2.47434	0
0.9347	-5.2625	-4.38108	-37.321	3.38452	0
0.9353	-5.2625	-7.12778	-24.8106	4.30144	0
0.9360	-2.51282	-8.65297	-7.71884	5.21836	0
0.9367	-0.689995	-7.12778	8.75901	4.60483	0
0.9373	-0.689995	-8.04221	17.3077	6.74206	0
0.9380	2.6673	-9.87449	15.7787	10.403	0
0.9387	5.41698	-6.51702	-1.00606	10.403	0
0.9393	-0.0720891	-2.5488	-22.3665	10.403	0
0.9400	-7.09562	-2.5488	-18.0978	14.0707	0
0.9407	-5.87011	-2.5488	8.75901	15.291	0
0.9413	-0.381042	-0.412859	25.2426	14.3741	0
0.9420	2.97625	-0.719943	28.903	16.5113	0
0.9427	4.20176	-2.85589	39.8902	18.9519	0
0.9433	5.41698	-2.24513	58.1983	18.3384	0
0.9440	6.64249	0.197899	66.44	18.3384	0
0.9447	6.33354	0.501572	56.9762	19.5587	0
0.9453	5.10803	-0.109186	42.6355	20.4756	0
0.9460	7.85771	0.197899	38.975	23.2264	0
0.9467	9.38188	2.02676	35.3089	24.7501	0
0.9473	2.05969	4.46979	10.288	22.6129	0
0.9480	-4.34594	3.85903	-16.5688	22.6129	0
0.9487	0.226566	2.02676	-16.2619	24.4467	0
0.9493	4.50042	1.11233	-5.28042	22.6129	0
0.9500	2.97625	1.11233	-4.66655	21.696	0
0.9507	6.64249	0.808657	5.09853	24.4467	0
0.9513	11.8226	2.02676	26.1577	25.667	0
0.9520	8.46532	3.85903	30.7333	25.3569	0
0.9527	4.80937	2.02676	32.8705	26.8873	0
0.9533	8.46532	-0.109186	42.0273	28.1077	0
0.9540	8.46532	2.02676	8.45776	27.8043	0
0.9547	4.50042	2.63752	-66.0081	28.4111	0
0.9553	3.89281	-0.719943	-99.2707	28.7144	0
0.9560	-0.689995	-0.109186	-79.1324	27.4941	0
0.9567	-13.5013	3.55536	-61.7337	28.4111	0
0.9573	-20.8234	2.9446	-50.7466	30.8517	0
0.9580	-20.5248	2.02676	-30.6082	31.1551	0
0.9587	-16.2509	6.29865	-20.5362	31.1551	0
0.9593	-7.40458	7.52017	-20.8432	32.9889	0
0.9600	-0.0720891	3.55536	-11.3793	32.9889	0
0.9607	1.14313	2.9446	5.09853	32.6855	0
0.9613	3.58386	5.69131	13.3403	34.5126	0
0.9620	4.20176	7.52017	9.98107	35.4295	0
0.9627	-3.13073	7.82725	1.13111	36.3465	0
0.9633	-7.09562	6.90941	-1.313	38.1803	0
0.9640	-2.82177	5.08055	6.01365	37.2634	0
0.9647	-0.689995	5.69131	16.3926	36.6499	0
0.9653	-0.0720891	8.43801	27.681	40.3108	0
0.9660	3.89281	9.35244	32.8705	43.0616	0
0.9667	6.64249	7.82725	24.3217	42.7514	0
0.9673	7.55905	6.90941	11.2031	42.448	0
0.9680	8.77427	7.52017	12.1182	42.448	0
0.9687	8.46532	8.43801	31.6484	43.0616	0
0.9693	11.524	9.04536	45.6878	46.4191	0
0.9700	15.1799	9.9632	29.8182	48.2462	0
0.9707	6.94115	10.2669	3.26829	48.5563	0
0.9713	-3.42938	9.65611	-1.313	48.5563	0
0.9720	-1.2976	8.43801	4.79159	46.4191	0
0.9727	2.05969	5.99498	-4.05836	45.8056	0
0.9733	-1.2976	5.69131	-21.7583	49.4665	0
0.9740	-0.98865	8.13093	-30.3013	50.3834	0
0.9747	3.89281	9.65611	-22.3665	47.3293	0
0.9753	4.80937	8.13093	-4.97348	47.6394	0
0.9760	1.45208	7.52017	6.01365	49.4665	0
0.9767	0.844472	7.82725	3.57522	48.5563	0
0.9773	5.41698	6.29865	-1.313	49.1631	0
0.9780	8.77427	5.38422	-6.80372	50.6868	0
0.9787	5.72593	5.99498	-20.8432	50.997	0
0.9793	-2.51282	6.60574	-39.7651	51.9071	0
0.9800	-11.3695	6.60574	-48.0012	53.4376	0
0.9807	-18.0841	7.21649	-41.2884	50.08	0
0.9813	-12.8936	5.99498	-23.8955	46.7225	0
0.9820	2.05969	6.29865	-3.75143	50.08	0
0.9827	10.6074	8.43801	6.92877	54.6579	0
0.9833	11.8226	8.43801	9.67413	53.1275	0
0.9840	13.0481	7.82725	17.0008	49.1631	0
0.9847	8.46532	7.52017	23.7136	46.7225	0
0.9853	0.535519	6.60574	23.4066	46.7225	0
0.9860	2.05969	6.60574	27.0728	48.2462	0
0.9867	7.55905	7.52017	24.3217	47.6394	0
0.9873	6.64249	6.29865	-3.14324	46.4191	0
0.9880	6.64249	6.90941	-27.5559	47.0259	0
0.9887	12.1316	8.74168	-14.1304	46.7225	0
0.9893	15.4889	7.21649	17.9159	44.2819	0
0.9900	14.2633	6.29865	30.4263	43.6683	0
0.9907	8.16666	7.52017	14.5567	44.8887	0
0.9913	-2.21416	4.46979	-10.163	43.6683	0
0.9920	-6.48802	2.02676	-23.2816	40.9243	0
0.9927	-4.34594	5.69131	-25.4188	40.0074	0
0.9933	-8.61979	5.08055	-27.5559	40.6209	0
0.9940	-19.2993	2.9446	-31.8303	40.3108	0
0.9947	-22.6566	5.69131	-31.8303	40.9243	0
0.9953	-18.3827	4.46979	-25.1118	40.9243	0
0.9960	-14.4178	-0.719943	-15.6537	38.4837	0
0.9967	-9.2274	0.808657	-6.49679	36.3465	0
0.9973	-3.42938	3.55536	4.79159	36.0431	0
0.9980	-2.21416	1.11233	15.7787	36.3465	0
0.9987	-1.59626	0.808657	19.4392	35.7329	0
0.9993	2.97625	2.9446	18.5241	33.6024	0
1.0000	2.97625	2.9446	22.4915	31.4652	0
1.0007	-0.689995	2.9446	34.3938	31.1551	0
1.0013	3.2852	2.9446	38.0599	29.9348	0
1.0020	7.2501	2.33385	7.53696	26.2738	0
1.0027	-1.59626	2.33385	-31.5233	23.5298	0
1.0033	-9.84531	3.24828	-23.2816	22.6129	0
1.0040	-8.31084	4.46979	10.288	21.3926	0
1.0047	-7.09562	5.08055	6.92877	21.696	0
1.0053	-8.92875	3.85903	-19.0129	21.696	0
1.0060	-9.53635	2.63752	-25.4188	18.9519	0
1.0067	-8.92875	3.85903	-14.7386	18.035	0
1.0073	-5.57146	3.85903	3.26829	18.035	0
1.0080	-1.59626	2.33385	21.5764	12.8504	0
1.0087	0.226566	2.33385	29.8182	8.8793	0
1.0093	6.02459	1.416	36.224	11.6301	0
1.0100	14.8812	-1.63437	40.4984	12.5402	0
1.0107	15.4889	-2.5488	35.9227	7.96238	0
1.0113	7.55905	-1.63437	35.6158	7.0522	0
1.0120	1.75073	-2.5488	35.9227	9.18269	0
1.0127	1.14313	-2.5488	21.8833	8.8793	0
1.0133	3.58386	-1.63437	14.8636	6.43867	0
1.0140	4.50042	-3.15956	23.4066	5.21836	0
1.0147	1.14313	-4.38108	27.0728	3.99804	0
1.0153	-3.73833	-1.93805	32.5635	1.25402	0
1.0160	-4.95355	-1.63437	43.5507	-0.88321	0
1.0167	-0.98865	-3.15956	44.4658	0.943889	0
1.0173	8.77427	-2.24513	44.7727	2.47434	0
1.0180	17.6206	-1.02362	37.4461	1.25402	0
1.0187	11.8226	-0.412859	-2.22812	1.55742	0
1.0193	-2.51282	1.11233	-43.1187	2.77773	0
1.0200	-6.17906	-0.412859	-50.7466	2.1642	0
1.0207	-4.34594	-2.5488	-51.0535	0.943889	0
1.0213	-12.286	-1.63437	-54.714	-0.276425	0
1.0220	-22.6566	-2.24513	-43.7325	-3.02044	0
1.0227	-22.3579	-4.0774	-28.4711	-4.24076	0
1.0233	-17.7751	-1.3307	-18.399	-3.02044	0
1.0240	-13.2026	-0.719943	-4.97348	-2.41366	0
1.0247	-6.78667	-3.46665	10.8962	-3.02044	0
1.0253	0.535519	-1.3307	32.5635	-4.24076	0
1.0260	6.64249	0.197899	59.4203	-6.37799	0
1.0267	13.9647	-3.46665	73.761	-7.5983	0
1.0273	23.12	-1.63437	79.8656	-7.5983	0
1.0280	29.2167	1.416	79.2574	-7.9017	0
1.0287	26.4773	-1.93805	48.7401	-7.9017	0
1.0293	17.013	-4.38108	9.67413	-7.9017	0
1.0300	9.38188	-2.5488	-0.392195	-8.51523	0
1.0307	2.97625	-2.24513	-9.54909	-7.29491	0
1.0313	-4.95355	-1.63437	-41.8966	-7.5983	0
1.0320	-9.84531	-1.63437	-69.9755	-10.0389	0
1.0327	-10.7516	-4.38108	-83.401	-9.43215	0
1.0333	-13.5013	-3.46665	-88.5905	-7.29491	0
1.0340	-19.2993	-2.24513	-75.7731	-9.73554	0
1.0347	-24.4897	-5.29551	-58.9883	-11.8728	0
1.0353	-23.5731	-5.90627	-56.243	-11.2592	0
1.0360	-15.0254	-4.38108	-48.9163	-11.8728	0
1.0367	-6.17906	-8.04221	-27.8629	-13.6999	0
1.0373	-0.98865	-9.87449	-8.63396	-13.3965	0
1.0380	4.20176	-5.90627	-6.49679	-13.0931	0
1.0387	6.02459	-2.24513	-25.1118	-14.01	0
1.0393	-2.51282	-1.3307	-44.6477	-13.0931	0
1.0400	-12.286	-1.02362	-37.9292	-10.3491	0
1.0407	-12.5847	-1.3307	-15.6537	-10.9559	0
1.0413	-10.4529	-1.93805	0.824177	-14.01	0
1.0420	-11.3695	-1.93805	9.67413	-14.3134	0
1.0427	-11.6681	0.197899	6.32059	-12.1762	0
1.0433	-7.70323	2.33385	0.824177	-11.5694	0
1.0440	-0.689995	0.197899	11.5044	-13.3965	0
1.0447	4.80937	-2.24513	18.5241	-14.3134	0
1.0453	5.10803	-1.63437	5.70672	-12.1762	0
1.0460	5.72593	-1.63437	-0.392195	-10.0389	0
1.0467	8.46532	-2.5488	8.45776	-11.2592	0
1.0473	8.16666	-1.02362	13.3403	-11.2592	0
1.0480	11.215	0.197899	22.1903	-7.9017	0
1.0487	21.2869	-0.412859	37.4461	-7.5983	0
1.0493	24.3352	-0.719943	34.3938	-9.43215	0
1.0500	13.0481	-1.93805	9.06595	-8.51523	0
1.0507	-0.98865	-4.0774	-16.5688	-7.5983	0
1.0513	-11.6681	-3.46665	-32.7454	-6.99152	0
1.0520	-17.1675	-2.5488	-37.0141	-6.37799	0
1.0527	-11.9771	-1.02362	-30.6082	-8.81862	0
1.0533	-1.59626	0.197899	-22.3665	-10.3491	0
1.0540	-0.0720891	-0.109186	-15.6537	-5.15768	0
1.0547	-6.48802	-1.93805	-6.19554	-2.10352	0
1.0553	-7.09562	-2.85589	1.13111	-6.0746	0
1.0560	-1.2976	-2.85589	0.522926	-7.5983	0
1.0567	2.36864	-2.24513	-1.00606	-6.68138	0
1.0573	2.6673	-1.63437	2.35317	-7.29491	0
1.0580	2.6673	-2.85589	6.92877	-5.46107	0
1.0587	1.14313	-3.46665	10.288	-3.32384	0
1.0593	0.535519	-1.93805	16.3926	-4.55089	0
1.0600	3.89281	-1.3307	27.0728	-4.55089	0
1.0607	6.33354	-1.93805	31.0402	-3.32384	0
1.0613	3.89281	-1.3307	19.138	-4.85429	0
1.0620	1.45208	-0.719943	6.01365	-6.0746	0
1.0627	1.14313	-1.02362	6.32059	-6.68138	0
1.0633	1.45208	-0.719943	6.01365	-5.15768	0
1.0640	2.36864	2.02676	-3.44449	-2.10352	0
1.0647	2.05969	4.16271	-2.83631	-1.49674	0
1.0653	-2.51282	3.85903	9.67413	-3.63397	0
1.0660	-8.01219	2.63752	15.1705	-3.93736	0
1.0667	-8.61979	4.16271	22.7984	-4.55089	0
1.0673	-1.2976	5.69131	36.8379	-6.37799	0
1.0680	8.16666	2.9446	27.0728	-4.55089	0
1.0687	9.69083	-0.109186	-2.52937	-3.02044	0
1.0693	4.20176	1.11233	-8.63396	-6.0746	0
1.0700	0.535519	1.11233	1.43805	-7.5983	0
1.0707	0.844472	-0.109186	-7.11066	-6.68138	0
1.0713	1.75073	3.24828	-22.0652	-7.29491	0
1.0720	3.2852	5.38422	-19.0129	-8.21183	0
1.0727	4.80937	2.33385	-7.71884	-6.68138	0
1.0733	5.41698	0.197899	-1.00606	-6.37799	0
1.0740	6.33354	-0.109186	-2.83631	-7.5983	0
1.0747	6.02459	-1.02362	-12.2944	-7.29491	0
1.0753	6.02459	-0.719943	-16.8757	-6.68138	0
1.0760	8.16666	0.197899	-11.6863	-7.29491	0
1.0767	7.55905	0.197899	-10.163	-7.5983	0
1.0773	4.20176	0.808657	-12.2944	-6.0746	0
1.0780	3.58386	2.02676	-6.80372	-5.46107	0
1.0787	2.6673	2.63752	-0.392195	-5.77121	0
1.0793	-0.0720891	3.85903	-0.392195	-7.5983	0
1.0800	1.14313	4.16271	1.7393	-9.12201	0
1.0807	3.58386	1.72309	5.09853	-8.21183	0
1.0813	0.226566	1.72309	0.215991	-6.68138	0
1.0820	-2.51282	4.46979	-6.80372	-6.37799	0
1.0827	-1.2976	4.77346	-4.35961	-5.77121	0
1.0833	-1.2976	3.55536	2.35317	-6.0746	0
1.0840	-1.2976	4.16271	7.84389	-8.21183	0
1.0847	1.14313	4.77346	12.7264	-8.51523	0
1.0853	2.05969	4.46979	14.5567	-8.51523	0
1.0860	1.75073	4.46979	13.0334	-11.2592	0
1.0867	2.36864	4.16271	12.7264	-12.7897	0
1.0873	3.2852	2.33385	14.2554	-10.6525	0
1.0880	4.80937	0.808657	14.2554	-8.51523	0
1.0887	5.41698	0.501572	12.7264	-8.21183	0
1.0893	4.80937	0.501572	14.2554	-9.43215	0
1.0900	7.55905	0.197899	18.5241	-10.0389	0
1.0907	12.7392	0.197899	16.6938	-7.29491	0
1.0913	9.99978	0.501572	10.5893	-6.68138	0
1.0920	-0.381042	-0.719943	9.67413	-9.12201	0
1.0927	-9.53635	-3.77032	9.98107	-8.51523	0
1.0933	-12.5847	-5.60259	9.37288	-6.68138	0
1.0940	-8.01219	-5.29551	19.138	-8.21183	0
1.0947	-2.21416	-5.29551	30.4263	-10.3491	0
1.0953	-1.90521	-3.77032	20.0531	-10.3491	0
1.0960	-3.73833	-1.93805	1.43805	-8.81862	0
1.0967	-0.381042	-2.85589	5.09853	-8.21183	0
1.0973	2.6673	-4.0774	25.8507	-9.43215	0
1.0980	-0.0720891	-2.85589	34.3938	-10.3491	0
1.0987	-4.04729	-1.02362	22.4915	-10.0389	0
1.0993	-4.65489	-0.719943	9.67413	-9.73554	0
1.1000	-2.51282	-1.63437	10.5893	-7.9017	0
1.1007	-0.381042	-1.3307	18.5241	-6.99152	0
1.1013	0.226566	1.416	17.9159	-9.43215	0
1.1020	-1.59626	1.416	6.92877	-7.9017	0
1.1027	-6.17906	-1.3307	-12.2944	-2.71705	0
1.1033	-13.2026	-1.02362	-33.3536	-3.93736	0
1.1040	-16.2509	0.501572	-39.7651	-7.9017	0
1.1047	-11.3695	-0.719943	-25.1118	-5.77121	0
1.1053	-3.73833	-1.3307	-7.41191	-4.24076	0
1.1060	0.226566	-1.63437	2.35317	-5.15768	0
1.1067	1.14313	-1.93805	6.01365	-3.93736	0
1.1073	0.535519	1.11233	6.32059	-2.71705	0
1.1080	-0.98865	3.24828	6.92877	-3.02044	0
1.1087	-0.689995	1.11233	8.75901	-2.10352	0
1.1093	2.05969	0.197899	2.65442	-2.71705	0
1.1100	1.45208	0.808657	-7.71884	-3.02044	0
1.1107	-2.21416	-1.3307	-8.63396	-1.19335	0
1.1113	-4.65489	-2.5488	-8.9409	-0.88321	0
1.1120	-5.57146	-1.93805	-19.0129	-1.19335	0
1.1127	-8.92875	-1.02362	-26.9477	0.943889	0
1.1133	-13.5013	0.808657	-22.3665	0.0269683	0
1.1140	-11.6681	2.9446	-12.2944	-3.02044	0
1.1147	-0.689995	2.63752	-0.0909437	0.640496	0
1.1153	8.46532	2.9446	9.67413	5.82514	0
1.1160	9.38188	3.85903	14.5567	3.99804	0
1.1167	10.2984	1.416	21.5764	0.0269683	0
1.1173	9.08322	0.197899	26.1577	1.86081	0
1.1180	4.20176	2.9446	22.4915	6.43867	0
1.1187	6.94115	3.24828	24.3217	7.0522	0
1.1193	16.4054	-0.109186	38.975	4.91496	0
1.1200	21.2869	1.11233	56.368	3.99804	0
1.1207	26.7759	6.60574	68.2703	3.69465	0
1.1213	26.7759	5.99498	55.146	2.1642	0
1.1220	3.2852	1.72309	6.92877	2.1642	0
1.1227	-26.3228	2.02676	-36.7128	4.60483	0
1.1233	-29.0622	4.46979	-36.099	6.13528	0
1.1240	-14.4178	5.08055	-11.6863	6.13528	0
1.1247	-4.34594	6.60574	-6.19554	6.43867	0
1.1253	-0.381042	7.52017	-20.5362	7.35559	0
1.1260	1.45208	5.08055	-29.6931	9.49282	0
1.1267	-6.78667	3.55536	-32.1315	11.9335	0
1.1273	-22.3579	3.85903	-40.6802	11.9335	0
1.1280	-29.0622	3.24828	-35.1838	8.8793	0
1.1287	-21.74	1.416	-1.313	6.13528	0
1.1293	-9.53635	-0.719943	25.2426	6.13528	0
1.1300	0.844472	-1.63437	24.3217	7.96238	0
1.1307	6.02459	-0.109186	21.5764	7.0522	0
1.1313	4.80937	1.72309	24.0205	6.74206	0
1.1320	2.97625	2.02676	29.21	9.49282	0
1.1327	7.55905	1.11233	45.9891	11.6301	0
1.1333	9.38188	0.501572	34.7007	9.49282	0
1.1340	1.75073	-0.109186	-40.6802	8.27251	0
1.1347	-11.9771	-0.719943	-114.225	9.49282	0
1.1353	-22.049	-2.5488	-118.5	9.79622	0
1.1360	-18.6917	-2.5488	-89.1987	9.18269	0
1.1367	-9.2274	0.197899	-68.4465	10.403	0
1.1373	-8.92875	0.808657	-48.9163	11.6301	0
1.1380	-9.2274	-1.63437	-29.0792	13.4572	0
1.1387	0.226566	-0.719943	-15.9606	15.291	0
1.1393	5.72593	3.24828	-4.66655	14.3741	0
1.1400	1.14313	2.63752	4.49034	11.6301	0
1.1407	-0.689995	-1.93805	9.37288	10.0996	0
1.1413	1.45208	-2.5488	7.84389	9.79622	0
1.1420	0.535519	-1.3307	-12.2944	11.6301	0
1.1427	-2.21416	-1.93805	-44.0338	13.4572	0
1.1433	-5.2625	-0.719943	-55.3279	12.5402	0
1.1440	-8.92875	2.02676	-41.5954	11.6301	0
1.1447	-8.92875	0.808657	-27.8629	11.6301	0
1.1453	-5.2625	-1.63437	-22.3665	11.3199	0
1.1460	-4.04729	-0.719943	-13.8234	10.7131	0
1.1467	-4.04729	-0.719943	-1.61425	10.7131	0
1.1473	-1.2976	-3.15956	2.35317	8.8793	0
1.1480	3.58386	-3.15956	0.522926	6.74206	0
1.1487	6.94115	-1.63437	6.92877	7.0522	0
1.1493	5.72593	-2.5488	10.5893	6.74206	0
1.1500	3.89281	-2.24513	-1.313	4.91496	0
1.1507	7.55905	-0.719943	-8.02578	5.21836	0
1.1513	13.9647	-1.63437	0.215991	4.60483	0
1.1520	16.7041	-1.93805	1.43805	2.47434	0
1.1527	18.8461	-0.719943	-5.8886	0.640496	0
1.1533	20.3703	-1.93805	-2.52937	-0.579817	0
1.1540	18.8461	-4.38108	7.53696	-0.579817	0
1.1547	14.8812	-3.77032	9.98107	0.0269683	0
1.1553	4.20176	-2.85589	4.79159	-0.88321	0
1.1560	-5.2625	-2.85589	3.26829	-3.02044	0
1.1567	0.226566	-1.3307	14.2554	-4.85429	0
1.1573	10.6074	-1.3307	28.2892	-5.77121	0
1.1580	14.2633	-2.5488	27.9879	-5.77121	0
1.1587	17.013	-1.63437	15.7787	-5.77121	0
1.1593	16.4054	-0.719943	3.87647	-7.5983	0
1.1600	9.38188	-0.719943	-5.8886	-8.81862	0
1.1607	7.55905	2.02676	-10.4642	-8.51523	0
1.1613	6.94115	2.63752	-3.75143	-10.0389	0
1.1620	2.6673	-0.412859	8.75901	-12.7897	0
1.1627	5.72593	0.197899	7.23571	-11.8728	0
1.1633	10.2984	2.9446	-16.2619	-11.2592	0
1.1640	2.97625	-0.109186	-33.6605	-14.9202	0
1.1647	-4.04729	-4.38108	-26.0269	-14.9202	0
1.1653	-0.689995	-3.46665	-15.6537	-12.1762	0
1.1660	5.10803	-2.5488	-15.0455	-14.9202	0
1.1667	5.72593	-3.46665	-13.2096	-17.9743	0
1.1673	-3.42938	-2.5488	-10.7711	-15.8371	0
1.1680	-14.4178	-2.5488	-9.54909	-14.6168	0
1.1687	-14.1089	-5.90627	-3.44449	-17.3676	0
1.1693	-10.7516	-6.21335	-7.11066	-18.8913	0
1.1700	-14.4178	-2.85589	-23.2816	-17.6709	0
1.1707	-12.8936	-3.46665	-22.0652	-14.9202	0
1.1713	-4.65489	-7.43145	4.49034	-13.3965	0
1.1720	-1.59626	-8.04221	28.903	-14.3134	0
1.1727	-1.2976	-8.3493	34.3938	-14.6168	0
1.1733	1.75073	-9.87449	23.7136	-13.6999	0
1.1740	3.2852	-7.43145	9.37288	-15.5337	0
1.1747	3.2852	-3.46665	4.18341	-16.754	0
1.1753	2.97625	-3.46665	7.23571	-15.8371	0
1.1760	3.89281	-4.99184	11.2031	-16.754	0
1.1767	7.55905	-5.29551	13.9485	-18.2777	0
1.1773	9.69083	-4.38108	15.1705	-16.754	0
1.1780	5.72593	-3.46665	15.7787	-16.754	0
1.1787	1.14313	-1.93805	15.1705	-17.9743	0
1.1793	-2.51282	-2.5488	10.288	-16.754	0
1.1800	-4.65489	-3.15956	6.92877	-13.6999	0
1.1807	-0.98865	-0.719943	13.9485	-12.1762	0
1.1813	4.80937	2.02676	23.7136	-14.01	0
1.1820	3.58386	1.11233	25.2426	-16.4506	0
1.1827	-0.689995	0.808657	19.4392	-16.754	0
1.1833	-2.82177	3.24828	11.5044	-14.9202	0
1.1840	-6.78667	2.02676	4.49034	-13.3965	0
1.1847	-8.31084	-1.02362	6.32059	-12.1762	0
1.1853	-6.48802	0.197899	14.2554	-11.5694	0
1.1860	-10.144	1.11233	10.288	-11.2592	0
1.1867	-14.4178	-0.109186	-4.97348	-8.51523	0
1.1873	-8.01219	2.33385	-6.49679	-6.99152	0
1.1880	-0.381042	4.77346	10.288	-9.73554	0
1.1887	1.45208	2.02676	28.2892	-11.2592	0
1.1893	1.75073	0.197899	39.8902	-9.73554	0
1.1900	1.14313	0.501572	46.296	-10.3491	0
1.1907	1.14313	-1.63437	53.0088	-14.01	0
1.1913	5.72593	-3.46665	57.8913	-13.6999	0
1.1920	9.38188	-3.15956	41.4135	-10.3491	0
1.1927	5.41698	-2.85589	-5.58167	-8.81862	0
1.1933	-2.51282	-0.719943	-49.8314	-9.73554	0
1.1940	-14.1089	1.11233	-59.9035	-10.9559	0
1.1947	-25.0973	0.197899	-48.9163	-11.8728	0
1.1953	-26.9304	-0.109186	-38.5431	-12.7897	0
1.1960	-23.2642	0.197899	-29.0792	-10.9559	0
1.1967	-18.6917	-0.109186	-19.6211	-7.29491	0
1.1973	-10.7516	0.197899	-12.9083	-6.99152	0
1.1980	-3.42938	2.02676	-6.80372	-9.43215	0
1.1987	0.226566	4.77346	-2.22812	-7.5983	0
1.1993	6.33354	4.77346	-0.392195	-5.46107	0
1.2000	13.9647	2.9446	-1.61425	-7.5983	0
1.2007	15.1799	1.416	-7.41191	-10.0389	0
1.2013	9.69083	1.11233	-12.2944	-9.43215	0
1.2020	-0.0720891	0.501572	-9.54909	-10.0389	0
1.2027	-9.2274	1.416	-4.66655	-12.1762	0
1.2033	-8.31084	2.33385	-5.8886	-11.2592	0
1.2040	2.6673	1.11233	-1.00606	-9.43215	0
1.2047	12.1316	1.416	13.3403	-11.2592	0
1.2053	12.7392	2.9446	20.0531	-14.01	0
1.2060	8.46532	1.11233	22.4915	-11.2592	0
1.2067	6.64249	-0.719943	37.1391	-8.51523	0
1.2073	5.41698	0.808657	49.0414	-9.43215	0
1.2080	3.58386	-0.412859	48.1263	-9.43215	0
1.2087	8.77427	-2.24513	60.0285	-8.21183	0
1.2093	15.4889	-1.3307	70.7087	-10.0389	0
1.2100	9.08322	-1.93805	37.1391	-10.3491	0
1.2107	-0.381042	-2.85589	-12.6014	-6.68138	0
1.2113	-2.82177	1.11233	-22.9803	-6.37799	0
1.2120	-8.01219	2.63752	-13.2096	-8.51523	0
1.2127	-13.2026	-2.5488	-14.7386	-6.99152	0
1.2133	-8.01219	-4.68475	-13.2096	-6.0746	0
1.2140	-0.0720891	-3.46665	-9.54909	-6.99152	0
1.2147	3.89281	-4.38108	-14.4316	-4.85429	0
1.2153	8.16666	-5.29551	-13.2096	-2.71705	0
1.2160	7.85771	-5.29551	-3.75143	-4.24076	0
1.2167	2.36864	-6.51702	1.13111	-4.85429	0
1.2173	-1.59626	-6.8207	4.18341	-5.15768	0
1.2180	-3.42938	-4.99184	-3.14324	-7.5983	0
1.2187	-8.31084	-5.29551	-34.2687	-6.99152	0
1.2193	-17.7751	-7.12778	-56.8512	-5.77121	0
1.2200	-27.2394	-6.8207	-42.5105	-6.99152	0
1.2207	-28.1559	-4.68475	-19.0129	-6.99152	0
1.2213	-22.3579	-3.15956	-12.2944	-6.0746	0
1.2220	-18.0841	-2.85589	-12.6014	-6.99152	0
1.2227	-15.3344	-1.63437	-8.9409	-6.68138	0
1.2233	-10.144	-0.719943	-1.00606	-5.46107	0
1.2240	-6.17906	-2.24513	10.5893	-7.9017	0
1.2247	-4.04729	-3.77032	17.9159	-10.3491	0
1.2253	-2.51282	-2.85589	18.831	-6.99152	0
1.2260	-0.689995	-2.24513	23.4066	-2.71705	0
1.2267	0.844472	-2.5488	28.903	-3.93736	0
1.2273	2.97625	-2.5488	26.4589	-6.68138	0
1.2280	8.46532	-3.46665	25.2426	-5.77121	0
1.2287	13.6557	-4.99184	23.4066	-3.63397	0
1.2293	11.215	-4.99184	-0.699129	-3.93736	0
1.2300	5.10803	-4.38108	-32.4385	-3.93736	0
1.2307	4.80937	-4.68475	-24.5036	-3.63397	0
1.2313	11.215	-4.68475	14.2554	-3.93736	0
1.2320	14.8812	-4.99184	27.0728	-2.71705	0
1.2327	9.99978	-5.90627	7.53696	-0.88321	0
1.2333	1.14313	-5.60259	-6.49679	0.337103	0
1.2340	-2.21416	-3.46665	-15.0455	2.77773	0
1.2347	-0.689995	-1.63437	-34.2687	5.52175	0
1.2353	-1.2976	-2.24513	-43.1187	4.30144	0
1.2360	-0.689995	-2.85589	-28.1641	2.1642	0
1.2367	2.97625	-1.63437	-13.2096	4.30144	0
1.2373	6.02459	-0.412859	-5.28042	6.13528	0
1.2380	4.80937	0.501572	6.62184	4.30144	0
1.2387	3.58386	-0.109186	7.84389	2.1642	0
1.2393	6.02459	-1.63437	-4.97348	3.99804	0
1.2400	12.1316	0.197899	-5.8886	7.65898	0
1.2407	16.7041	3.85903	4.18341	8.8793	0
1.2413	11.8226	3.24828	0.824177	9.49282	0
1.2420	0.535519	2.63752	-13.5165	11.3199	0
1.2427	-6.17906	3.85903	-18.0978	10.403	0
1.2433	-7.09562	3.55536	-9.24783	9.18269	0
1.2440	-6.48802	3.24828	-2.22812	12.8504	0
1.2447	-2.51282	6.29865	-7.71884	15.8978	0
1.2453	2.36864	6.90941	-18.706	15.291	0
1.2460	-2.82177	5.69131	-26.9477	16.2012	0
1.2467	-11.6681	6.29865	-28.778	18.035	0
1.2473	-10.4529	7.21649	-22.6734	18.035	0
1.2480	-4.34594	6.60574	-14.4316	18.035	0
1.2487	-3.42938	5.69131	-9.24783	18.9519	0
1.2493	-4.34594	4.16271	-3.44449	19.8689	0
1.2500	-4.04729	3.85903	0.215991	21.3926	0
1.2507	-5.2625	3.85903	-3.75143	20.779	0
1.2513	-7.09562	2.02676	-4.97348	20.779	0
1.2520	-8.61979	2.02676	2.35317	23.2264	0
1.2527	-8.31084	3.85903	10.5893	22.9163	0
1.2533	-5.2625	4.16271	17.0008	20.4756	0
1.2540	-0.689995	5.69131	24.0205	22.0061	0
1.2547	4.20176	7.21649	30.7333	26.2738	0
1.2553	6.33354	6.60574	39.5832	26.2738	0
1.2560	6.64249	8.13093	45.9891	24.4467	0
1.2567	7.85771	9.35244	42.0273	25.0535	0
1.2573	8.46532	7.21649	38.0599	26.5772	0
1.2580	9.38188	8.13093	38.0599	28.7144	0
1.2587	10.2984	13.0136	26.7659	29.9348	0
1.2593	5.72593	14.2351	7.23571	28.1077	0
1.2600	-3.42938	11.7921	-3.44449	25.667	0
1.2607	-6.17906	10.574	-11.3793	25.3569	0
1.2613	-2.51282	8.43801	-17.7909	26.5772	0
1.2620	0.226566	8.43801	-8.9409	28.7144	0
1.2627	1.14313	10.8776	-0.699129	30.8517	0
1.2633	-1.59626	9.04536	-18.706	29.9348	0
1.2640	-7.09562	5.38422	-36.7128	27.8043	0
1.2647	-5.2625	5.69131	-24.8106	28.7144	0
1.2653	1.14313	6.29865	-7.11066	29.0246	0
1.2660	0.844472	4.77346	-5.58167	27.4941	0
1.2667	-3.42938	6.60574	-5.8886	27.8043	0
1.2673	-7.40458	8.43801	-1.00606	26.8873	0
1.2680	-10.144	7.21649	5.09853	25.667	0
1.2687	-8.31084	5.38422	13.0334	29.0246	0
1.2693	-1.2976	5.08055	22.1903	30.5483	0
1.2700	7.55905	3.55536	35.9227	27.1907	0
1.2707	14.8812	2.02676	53.0088	29.328	0
1.2713	15.4889	3.24828	48.1263	32.9889	0
1.2720	11.215	4.16271	13.3403	28.4111	0
1.2727	11.8226	2.33385	-16.2619	25.3569	0
1.2733	15.4889	0.808657	-22.6734	29.328	0
1.2740	14.8812	2.02676	-20.5362	31.4652	0
1.2747	8.46532	2.02676	-18.399	30.5483	0
1.2753	-1.2976	0.197899	-17.7909	31.1551	0
1.2760	-4.34594	0.197899	-25.1118	31.1551	0
1.2767	-3.42938	2.9446	-36.099	31.1551	0
1.2773	-12.286	3.55536	-47.0861	31.4652	0
1.2780	-24.7986	1.72309	-53.7989	30.8517	0
1.2787	-23.5731	1.416	-42.5105	30.8517	0
1.2793	-16.8585	1.11233	-19.6211	32.6855	0
1.2800	-16.2509	-0.109186	-8.02578	32.6855	0
1.2807	-11.0605	0.501572	-2.22812	31.7686	0
1.2813	-2.82177	2.02676	11.8113	33.6024	0
1.2820	-1.90521	2.02676	26.1577	35.7329	0
1.2827	-2.82177	2.02676	32.8705	34.5126	0
1.2833	1.45208	1.72309	35.6158	32.6855	0
1.2840	4.20176	-0.719943	30.7333	32.6855	0
1.2847	2.05969	-4.38108	18.5241	33.9058	0
1.2853	-2.51282	-4.99184	5.40546	33.9058	0
1.2860	-5.2625	-4.0774	-1.313	32.3754	0
1.2867	1.14313	-4.38108	-1.313	31.4652	0
1.2873	11.215	-5.29551	-2.83631	31.4652	0
1.2880	9.38188	-4.38108	-9.85602	31.4652	0
1.2887	-0.689995	-2.5488	-12.9083	32.3754	0
1.2893	-4.65489	-2.24513	-8.32703	33.2923	0
1.2900	-7.09562	-3.77032	-13.2096	31.7686	0
1.2907	-13.5013	-5.29551	-28.778	30.8517	0
1.2913	-14.7268	-5.90627	-26.0269	32.9889	0
1.2920	-11.3695	-6.8207	-0.392195	34.2092	0
1.2927	-10.4529	-6.51702	13.9485	33.6024	0
1.2933	-7.09562	-5.90627	7.53696	33.6024	0
1.2940	-0.689995	-4.68475	2.96135	32.6855	0
1.2947	3.89281	-1.93805	3.26829	31.7686	0
1.2953	11.524	-0.412859	-7.11066	31.7686	0
1.2960	15.7978	-2.5488	-24.5036	29.6314	0
1.2967	6.33354	-5.90627	-34.2687	28.1077	0
1.2973	-1.59626	-6.51702	-27.8629	29.0246	0
1.2980	2.6673	-4.38108	-12.2944	26.5772	0
1.2987	3.58386	-3.46665	-5.8886	23.5298	0
1.2993	-0.0720891	-5.29551	-11.6863	26.2738	0
1.3000	2.6673	-5.29551	-12.6014	27.4941	0
1.3007	5.41698	-2.5488	-9.85602	23.5298	0
1.3013	4.80937	-1.93805	-13.2096	21.696	0
1.3020	8.77427	-3.77032	-13.2096	22.0061	0
1.3027	11.215	-4.38108	-8.02578	23.5298	0
1.3033	9.99978	-4.38108	-5.8886	26.2738	0
1.3040	13.9647	-5.60259	3.57522	25.3569	0
1.3047	19.4538	-5.29551	18.2228	22.0061	0
1.3053	18.2385	-3.46665	17.3077	21.696	0
1.3060	11.215	-1.93805	8.75901	21.3926	0
1.3067	3.89281	-0.719943	8.45776	18.035	0
1.3073	0.844472	-1.63437	7.84389	16.2012	0
1.3080	1.75073	-3.46665	7.84389	17.1181	0
1.3087	2.6673	-3.77032	14.5567	16.2012	0
1.3093	5.72593	-3.77032	15.1705	14.3741	0
1.3100	6.94115	-3.46665	3.57522	14.9809	0
1.3107	-5.2625	-1.93805	-8.9409	14.6775	0
1.3113	-20.8234	-1.63437	-19.6211	12.2368	0
1.3120	-23.2642	-3.77032	-27.5559	9.18269	0
1.3127	-18.6917	-5.60259	-24.8106	6.74206	0
1.3133	-14.4178	-5.60259	-15.3467	5.21836	0
1.3140	-7.70323	-4.38108	-8.9409	5.21836	0
1.3147	-6.48802	-4.38108	-6.49679	3.99804	0
1.3153	-12.286	-6.21335	-8.63396	2.47434	0
1.3160	-12.5847	-6.21335	-12.9083	2.77773	0
1.3167	-8.01219	-3.77032	-10.7711	3.99804	0
1.3173	-6.17906	-2.24513	-1.61425	3.99804	0
1.3180	-2.82177	-2.5488	8.75901	3.99804	0
1.3187	2.97625	-2.5488	19.4392	4.60483	0
1.3193	4.20176	-1.63437	30.4263	3.38452	0
1.3200	4.80937	-1.63437	40.8053	0.640496	0
1.3207	9.38188	-1.02362	51.7924	0.0269683	0
1.3213	11.524	-1.3307	56.0611	3.08112	0
1.3220	8.77427	-2.5488	42.0273	1.86081	0
1.3227	9.38188	-0.719943	24.6287	-2.71705	0
1.3233	13.6557	3.85903	25.5438	-1.80013	0
1.3240	17.013	2.9446	23.4066	0.640496	0
1.3247	18.5372	-1.63437	-5.28042	-2.71705	0
1.3253	13.9647	-1.93805	-29.3862	-3.02044	0
1.3260	-4.34594	1.11233	-26.9477	1.86081	0
1.3267	-27.2394	2.02676	-24.1967	1.55742	0
1.3273	-36.6933	-0.719943	-25.7257	-0.88321	0
1.3280	-30.8953	-2.85589	-11.6863	1.25402	0
1.3287	-20.8234	-1.3307	1.13111	2.1642	0
1.3293	-11.9771	0.808657	-4.05836	-0.276425	0
1.3300	-8.92875	1.11233	-8.63396	-0.579817	0
1.3307	-8.61979	1.11233	-6.19554	0.337103	0
1.3313	-4.34594	0.197899	-8.02578	-0.276425	0
1.3320	2.6673	-0.719943	-5.8886	-0.88321	0
1.3327	6.33354	-0.719943	6.92877	-2.10352	0
[truncated: 45,088 more rows]
