# Supplementary material for: Identification of Haptic Based Guiding Using Hard Reins
Source: PLoS One. 2015 Jul 22;10(7):e0132020. doi: 10.1371/journal.pone.0132020 (PMC4511788; doi:10.1371/journal.pone.0132020)
Supplement: S4 File — (ZIP) [file pone.0132020.s004.zip › EMGData2/Subject11/T2/t2.txt]

0.0000	2.52578	22.021	20.6257	22.2024	0
0.0007	0.997162	17.1405	18.4898	6.02525	0
0.0013	1.91762	14.0835	16.3538	-13.5078	0
0.0020	0.997162	14.3892	18.4898	-37.3075	0
0.0027	-0.525976	13.1718	18.796	-56.5323	0
0.0033	0.997162	9.50881	17.5709	-71.7916	0
0.0040	1.30398	4.32267	20.6257	-85.2223	0
0.0047	-3.57773	-1.48022	24.2849	-93.4615	0
0.0053	-6.93631	-5.74926	23.0679	-97.7352	0
0.0060	-2.66275	-9.10657	20.9319	-100.173	0
0.0067	0.997162	-11.5468	16.3538	-98.3447	0
0.0073	-0.219157	-11.8525	6.89134	-93.7627	0
0.0080	-4.79953	-13.0753	-0.435243	-87.0509	0
0.0087	-7.85128	-17.3497	-1.65231	-72.4011	0
0.0093	-4.49271	-19.7899	-3.17566	-49.2109	0
0.0100	2.21896	-17.3497	-2.26487	-25.4041	0
0.0107	5.27072	-13.381	-0.435243	-6.48765	0
0.0113	3.44076	-12.1582	-8.06005	12.7371	0
0.0120	0.997162	-11.5468	-20.5773	34.7153	0
0.0127	-0.525976	-8.80087	-24.2366	53.3305	0
0.0133	-0.219157	-6.05496	-24.2366	69.1993	0
0.0140	0.695822	-4.53183	-30.0317	84.1503	0
0.0147	0.0821837	-0.868825	-32.4739	93.9169	0
0.0153	0.389003	5.2344	-27.2833	96.362	0
0.0160	0.0821837	9.20311	-23.624	96.6633	0
0.0167	-4.18589	11.3376	-20.5773	95.4442	0
0.0173	-6.62949	13.7832	-15.6929	89.9514	0
0.0180	-3.57773	17.1405	-11.7193	80.4862	0
0.0187	-1.74777	19.275	-6.23042	64.9256	0
0.0193	-4.49271	18.3579	3.23208	43.8652	0
0.0200	-6.32267	16.5291	10.5506	23.4214	0
0.0207	-4.18589	16.2234	16.6601	6.33352	0
0.0213	-1.74777	15.9177	23.3741	-14.1173	0
0.0220	-2.35593	13.7832	26.1146	-38.5266	0
0.0227	-4.49271	11.0319	27.3397	-59.2787	0
0.0233	-4.49271	7.37429	30.9989	-76.3736	0
0.0240	-2.05459	2.18279	32.2241	-91.6329	0
0.0247	0.389003	0.048268	31.3052	-100.482	0
0.0253	1.91762	-2.39195	31.3052	-103.228	0
0.0260	3.74758	-9.41227	27.9522	-102.92	0
0.0267	7.71431	-15.2098	23.0679	-98.9542	0
0.0273	11.0729	-16.4326	22.149	-91.3246	0
0.0280	7.71431	-18.5671	18.796	-83.6949	0
0.0287	0.389003	-21.0073	9.02725	-70.5725	0
0.0293	-2.66275	-19.1785	-1.34603	-48.2931	0
0.0300	-0.219157	-16.1269	-7.14926	-25.4041	0
0.0307	9.54427	-14.5984	-8.67261	-7.39845	0
0.0313	23.8881	-13.6867	-14.1615	9.99071	0
0.0320	27.548	-10.9408	-26.985	32.8797	0
0.0327	17.1764	-7.58345	-37.052	55.7686	0
0.0333	7.40749	-5.13787	-38.2772	72.5552	0
0.0340	1.30398	-1.48022	-36.7458	85.6777	0
0.0347	-5.40769	4.01697	-31.8614	96.362	0
0.0353	-4.49271	7.37429	-25.7599	98.4918	0
0.0360	3.44076	7.98032	-23.624	94.8347	0
0.0367	5.88435	11.0319	-20.8755	93.9169	0
0.0373	4.66256	14.3892	-14.1615	89.6431	0
0.0380	3.74758	15.0006	-8.67261	78.6576	0
0.0387	0.0821837	16.2234	-2.57116	64.9256	0
0.0393	-2.35593	16.8348	5.98056	46.3104	0
0.0400	0.0821837	15.0006	9.33354	23.1131	0
0.0407	2.52578	14.0835	11.1632	4.49792	0
0.0413	2.52578	13.1718	16.0476	-13.809	0
0.0420	0.997162	9.20311	21.5445	-36.698	0
0.0427	-2.05459	5.5401	27.9522	-55.0119	0
0.0433	-4.18589	4.62301	37.713	-70.5725	0
0.0440	-2.96957	2.48849	42.2911	-86.7496	0
0.0447	-1.74777	0.965361	39.8489	-94.3793	0
0.0453	-1.74777	-0.563127	36.1896	-94.071	0
0.0460	-3.88455	-4.83217	30.6927	-97.1257	0
0.0467	-9.07308	-9.10657	22.4553	-98.0364	0
0.0473	-10.2894	-11.2411	14.8305	-90.4068	0
0.0480	-3.57773	-15.2098	8.72097	-82.1676	0
0.0487	1.91762	-18.8728	-0.435243	-69.6547	0
0.0493	0.997162	-18.8728	-15.0804	-46.1562	0
0.0500	0.997162	-17.9557	-28.8147	-23.8838	0
0.0507	4.04892	-17.9557	-33.0865	-8.92578	0
0.0513	4.96938	-16.4326	-33.6991	8.77165	0
0.0520	2.52578	-14.5984	-37.052	31.6606	0
0.0527	-2.35593	-13.6867	-40.4131	53.94	0
0.0533	-4.49271	-10.9408	-38.8817	71.3362	0
0.0540	-0.832795	-5.13787	-36.1413	84.1503	0
0.0547	2.21896	0.965361	-37.052	92.9991	0
0.0553	-2.66275	4.32267	-41.3239	97.581	0
0.0560	-8.1581	8.28601	-38.5754	97.8823	0
0.0567	-9.07308	13.4775	-26.985	97.2728	0
0.0573	-10.2894	15.3063	-18.7396	92.3895	0
0.0580	-11.5112	15.9177	-15.9992	79.8766	0
0.0587	-9.68124	18.6636	-5.92414	66.1447	0
0.0593	-11.2099	18.9693	8.41469	49.6663	0
0.0600	-16.0916	16.5291	16.3538	25.25	0
0.0607	-14.8698	15.612	22.4553	3.58713	0
0.0613	-9.07308	13.7832	30.9989	-11.9804	0
0.0620	-7.23765	10.4259	36.1896	-32.123	0
0.0627	-3.88455	7.37429	38.9381	-54.0941	0
0.0633	0.997162	3.71128	40.4614	-69.0452	0
0.0640	-0.832795	-1.17452	37.1085	-83.0854	0
0.0647	-5.40769	-5.13787	31.6115	-95.2901	0
0.0653	-6.32267	-8.49518	27.9522	-98.9542	0
0.0660	-11.5112	-11.5468	21.8427	-99.2625	0
0.0667	-19.1433	-13.381	14.2179	-98.0364	0
0.0673	-23.7182	-14.5984	8.72097	-92.8519	0
0.0680	-27.3836	-16.4326	2.9258	-85.2223	0
0.0687	-27.685	-18.8728	-2.86938	-71.4903	0
0.0693	-27.3836	-19.7899	-7.75377	-48.6014	0
0.0700	-25.855	-18.2614	-14.7741	-26.3219	0
0.0707	-6.93631	-15.8212	-19.0459	-8.92578	0
0.0713	28.7698	-13.6867	-17.8288	9.99071	0
0.0720	46.7735	-11.2411	-19.0459	31.3593	0
0.0727	41.5904	-9.10657	-24.2366	52.1114	0
0.0733	38.5387	-7.27775	-25.7599	69.8088	0
0.0740	35.7883	-5.13787	-24.5428	82.9313	0
0.0747	26.3317	-1.78055	-24.2366	92.3895	0
0.0753	21.1431	4.62301	-22.1007	97.8823	0
0.0760	21.7513	10.1202	-19.3522	97.2728	0
0.0767	17.4777	11.0319	-19.0459	93.9169	0
0.0773	10.7661	10.1202	-19.0459	89.6431	0
0.0780	6.79933	14.0835	-17.8288	80.4862	0
0.0787	6.18569	18.3579	-11.1148	68.5898	0
0.0793	7.10067	17.4409	3.53836	52.1114	0
0.0800	5.57753	16.2234	16.0476	30.1333	0
0.0807	-0.525976	17.7466	19.7068	9.99071	0
0.0813	-7.85128	16.5291	20.9319	-7.39845	0
0.0820	-11.818	14.3892	24.2849	-28.7601	0
0.0827	-11.5112	15.612	30.3944	-51.649	0
0.0833	-7.23765	13.1718	38.0192	-69.0452	0
0.0840	-3.88455	6.15149	42.9036	-84.0032	0
0.0847	-2.35593	1.27106	43.5162	-95.8996	0
0.0853	-2.66275	-2.69765	40.4614	-99.872	0
0.0860	-3.88455	-6.36066	32.2241	-98.3447	0
0.0867	-2.66275	-5.74926	21.8427	-94.3793	0
0.0873	-0.832795	-8.18948	16.6601	-88.2699	0
0.0880	-3.27091	-13.6867	12.6946	-79.7295	0
0.0887	-4.79953	-14.9041	4.75543	-65.388	0
0.0893	1.6108	-14.9041	-3.78822	-43.1086	0
0.0900	6.49251	-16.7383	-10.5022	-19.6101	0
0.0907	4.04892	-15.5155	-17.5225	-2.82346	0
0.0913	4.66256	-13.0753	-23.9303	13.6549	0
0.0920	9.23745	-11.8525	-28.2021	36.2356	0
0.0927	8.62929	-7.27775	-29.7255	59.4328	0
0.0933	6.18569	-3.00335	-30.338	75.6099	0
0.0940	8.02113	-0.563127	-32.4739	87.205	0
0.0947	9.23745	4.9287	-28.5084	96.9715	0
0.0953	10.4592	10.7316	-15.9992	100.629	0
0.0960	13.8178	11.949	-7.44748	98.8001	0
0.0967	15.0396	13.7832	-5.61785	96.0537	0
0.0973	11.9879	18.0522	-0.128961	90.8622	0
0.0980	8.32247	21.1039	4.44915	82.3217	0
0.0987	2.21896	19.8864	2.00695	68.5898	0
0.0993	-4.49271	16.8348	2.31323	47.8377	0
0.1000	-4.79953	17.7466	10.2524	26.4761	0
0.1007	-2.35593	20.4925	16.0476	8.16211	0
0.1013	-4.79953	19.275	17.2646	-12.59	0
0.1020	-9.07308	15.612	18.4898	-36.0885	0
0.1027	-7.23765	12.2547	19.1023	-54.0941	0
0.1033	-2.96957	8.59171	17.8772	-67.8261	0
0.1040	-3.57773	5.5401	17.5709	-81.2568	0
0.1047	-9.98806	1.87709	16.9664	-89.7973	0
0.1053	-14.2616	-3.61474	12.6946	-94.071	0
0.1060	-10.5962	-6.66635	8.72097	-97.1257	0
0.1067	-4.18589	-6.36066	8.72097	-95.2901	0
0.1073	-2.96957	-9.10657	7.81019	-87.6604	0
0.1080	-6.32267	-13.6867	4.14286	-80.339	0
0.1087	-5.71451	-15.5155	0.483603	-70.5725	0
0.1093	-2.05459	-17.3497	-7.44748	-51.3478	0
0.1100	-0.525976	-19.1785	-19.6585	-26.9315	0
0.1107	-1.44095	-18.8728	-26.0662	-6.48765	0
0.1113	-1.74777	-17.3497	-24.2366	11.518	0
0.1120	-0.525976	-14.5984	-23.624	32.8797	0
0.1127	0.0821837	-10.0237	-26.985	54.8578	0
0.1133	-2.35593	-6.97205	-29.7255	72.5552	0
0.1140	-5.40769	-4.22614	-30.6443	85.9859	0
0.1147	-2.96957	2.18279	-30.6443	94.5264	0
0.1153	2.52578	6.45719	-29.4272	97.8823	0
0.1160	4.66256	7.37429	-26.985	99.1084	0
0.1167	3.74758	11.3376	-25.1474	99.4096	0
0.1173	0.0821837	16.8348	-24.8491	93.3073	0
0.1180	-8.76626	17.7466	-23.624	82.9313	0
0.1187	-18.2283	19.275	-18.7396	70.1101	0
0.1193	-21.8883	22.021	-9.28518	50.5841	0
0.1200	-21.8883	20.7982	1.09617	27.3869	0
0.1207	-20.9733	18.3579	6.58506	8.16211	0
0.1213	-16.3929	18.3579	12.3883	-11.9804	0
0.1220	-11.818	15.612	23.9786	-34.8694	0
0.1227	-11.818	10.1202	30.6927	-53.1763	0
0.1233	-10.903	7.37429	28.2585	-68.1344	0
0.1240	-9.07308	6.15149	27.0334	-84.6127	0
0.1247	-10.903	2.18279	25.5101	-94.3793	0
0.1253	-10.903	-3.00335	21.2382	-97.4269	0
0.1260	-4.49271	-7.27775	20.0131	-100.783	0
0.1267	1.6108	-10.9408	19.4086	-98.9542	0
0.1273	4.96938	-13.381	12.6946	-90.7151	0
0.1280	9.85109	-14.5984	8.41469	-81.8664	0
0.1287	11.9879	-16.7383	5.36799	-69.0452	0
0.1293	10.4592	-18.8728	-5.61785	-48.6014	0
0.1300	8.32247	-16.4326	-14.4678	-27.8493	0
0.1307	6.18569	-11.2411	-13.557	-10.7614	0
0.1313	4.04892	-10.9408	-16.6037	9.38118	0
0.1320	3.13394	-13.381	-24.2366	31.6606	0
0.1327	4.04892	-10.6351	-25.1474	49.9746	0
0.1333	7.10067	-6.05496	-22.7132	64.3161	0
0.1340	9.23745	-4.22614	-23.9303	78.6576	0
0.1347	8.32247	-0.868825	-22.1007	90.8622	0
0.1353	6.49251	4.32267	-18.7396	95.7455	0
0.1360	7.40749	6.76289	-19.6585	95.7455	0
0.1367	9.23745	8.28601	-15.0804	94.8347	0
0.1373	11.0729	12.8661	-4.0945	90.8622	0
0.1380	10.7661	15.3063	1.40245	82.9313	0
0.1387	6.49251	14.6949	6.27878	70.7266	0
0.1393	4.35574	15.3063	18.4898	50.5841	0
0.1400	6.49251	16.2234	25.5101	26.4761	0
0.1407	6.79933	16.2234	23.9786	6.33352	0
0.1413	4.66256	15.612	27.0334	-10.4531	0
0.1420	3.74758	14.6949	31.6115	-30.2874	0
0.1427	1.6108	13.4775	30.0882	-51.649	0
0.1433	-5.71451	9.20311	27.9522	-69.0452	0
0.1440	-11.818	2.18279	25.8163	-82.4759	0
0.1447	-10.903	-2.69765	22.149	-93.1532	0
0.1453	-7.23765	-4.83217	21.5445	-98.0364	0
0.1460	-7.54447	-8.49518	18.796	-97.7352	0
0.1467	-8.1581	-13.381	12.082	-94.3793	0
0.1473	-5.10635	-15.5155	10.5506	-88.2699	0
0.1480	-2.66275	-15.5155	10.5506	-79.7295	0
0.1487	-2.66275	-15.5155	3.23208	-65.388	0
0.1493	-2.96957	-17.044	-10.5022	-44.0194	0
0.1500	-3.88455	-18.2614	-21.1818	-21.4387	0
0.1507	-1.13414	-17.3497	-24.2366	-3.13173	0
0.1513	7.10067	-16.4326	-26.985	15.1822	0
0.1520	10.7661	-16.4326	-38.2772	35.6261	0
0.1527	3.44076	-14.5984	-48.0379	54.8578	0
0.1533	-3.57773	-11.5468	-43.4598	72.5552	0
0.1540	-2.35593	-7.88914	-36.4395	87.205	0
0.1547	2.52578	-1.78055	-30.6443	95.7455	0
0.1553	4.35574	1.57139	-19.6585	99.4096	0
0.1560	1.91762	0.965361	-11.1148	101.238	0
0.1567	-0.832795	3.71128	-7.14926	98.1906	0
0.1573	-1.74777	8.28601	0.483603	90.5609	0
0.1580	-2.66275	11.949	5.98056	81.7122	0
0.1587	-3.57773	16.5291	5.67427	69.8088	0
0.1593	-2.96957	18.3579	10.5506	50.2758	0
0.1600	-2.66275	14.6949	17.5709	28.3047	0
0.1607	-7.54447	13.1718	16.3538	9.99071	0
0.1613	-16.3929	14.6949	17.5709	-9.23405	0
0.1620	-21.2801	12.5604	28.5568	-31.5135	0
0.1627	-17.6147	10.7316	35.5771	-51.9573	0
0.1633	-10.903	8.59171	33.4411	-68.4356	0
0.1640	-7.23765	3.40558	31.3052	-83.6949	0
0.1647	-6.32267	-0.868825	30.0882	-92.5437	0
0.1653	-4.79953	-3.61474	25.8163	-92.5437	0
0.1660	-1.74777	-7.88914	21.2382	-91.9341	0
0.1667	-2.66275	-10.0237	18.4898	-91.9341	0
0.1673	-6.62949	-10.9408	15.1287	-87.3591	0
0.1680	-7.23765	-13.6867	9.63982	-80.6403	0
0.1687	-3.27091	-15.8212	3.23208	-70.5725	0
0.1693	-0.219157	-16.1269	-5.92414	-50.43	0
0.1700	1.91762	-16.7383	-13.2507	-26.6302	0
0.1707	5.57753	-16.4326	-15.3866	-10.1448	0
0.1713	8.32247	-15.5155	-14.7741	6.33352	0
0.1720	9.85109	-14.9041	-16.91	30.1333	0
0.1727	11.9879	-12.7696	-19.9647	52.721	0
0.1733	12.9028	-8.18948	-21.7944	68.5898	0
0.1740	9.85109	-2.69765	-24.5428	81.404	0
0.1747	5.57753	0.659663	-25.4536	91.1705	0
0.1753	4.66256	2.79418	-23.3177	95.1359	0
0.1760	6.49251	6.45719	-24.2366	95.4442	0
0.1767	3.13394	11.0319	-28.2021	93.9169	0
0.1773	-7.23765	11.949	-25.7599	88.4241	0
0.1780	-9.07308	12.8661	-17.2163	79.8766	0
0.1787	-2.05459	18.0522	-8.67261	70.1101	0
0.1793	-2.96957	20.1921	-0.435243	54.2413	0
0.1800	-6.62949	17.4409	5.98056	31.3593	0
0.1807	-0.219157	15.612	9.9461	9.99071	0
0.1813	3.74758	14.0835	15.1287	-8.62452	0
0.1820	0.0821837	10.4259	20.3194	-30.2874	0
0.1827	0.0821837	8.59171	23.3741	-52.2585	0
0.1833	3.13394	6.15149	25.5101	-68.7439	0
0.1840	4.04892	0.048268	25.2038	-81.8664	0
0.1847	5.57753	-4.83217	21.5445	-90.7151	0
0.1853	4.66256	-6.36066	18.796	-94.3793	0
0.1860	1.30398	-8.49518	17.8772	-98.0364	0
0.1867	2.8326	-12.4639	15.435	-99.2625	0
0.1873	4.35574	-16.7383	11.4694	-91.9341	0
0.1880	0.997162	-20.4013	7.5039	-82.4759	0
0.1887	0.0821837	-22.2301	2.00695	-72.7094	0
0.1893	-0.525976	-21.9244	-5.92414	-53.4846	0
0.1900	-2.96957	-20.0956	-13.2507	-29.3766	0
0.1907	1.6108	-18.2614	-14.7741	-12.8912	0
0.1913	10.1524	-17.65	-9.88968	4.80619	0
0.1920	15.9546	-17.3497	-9.5834	28.3047	0
0.1927	22.0581	-14.5984	-16.91	47.5294	0
0.1933	25.718	-10.6351	-23.624	63.097	0
0.1940	21.4445	-5.74926	-23.624	81.404	0
0.1947	15.9546	-2.08625	-23.0114	93.3073	0
0.1953	10.1524	-0.563127	-23.624	96.0537	0
0.1960	1.91762	2.79418	-20.8755	96.9715	0
0.1967	-4.49271	9.20311	-16.91	95.1359	0
0.1973	-8.1581	11.6433	-15.9992	89.6431	0
0.1980	-12.733	11.0319	-14.7741	83.5408	0
0.1987	-13.3412	12.8661	-6.23042	71.9457	0
0.1993	-8.45944	14.0835	7.19762	51.4949	0
0.2000	-4.49271	12.5604	17.8772	30.1333	0
0.2007	-0.219157	11.0319	22.7616	10.9085	0
0.2013	4.66256	11.0319	27.646	-9.23405	0
0.2020	5.57753	12.8661	31.9178	-30.2874	0
0.2027	2.8326	12.8661	31.3052	-52.5668	0
0.2033	-0.832795	8.89741	29.7819	-72.7094	0
0.2040	-2.05459	3.71128	31.9178	-86.4413	0
0.2047	-1.44095	0.048268	29.7819	-94.3793	0
0.2053	-1.74777	-6.36066	24.5912	-98.9542	0
0.2060	-2.05459	-13.9924	23.3741	-100.482	0
0.2067	-0.525976	-16.1269	21.5445	-97.7352	0
0.2073	1.6108	-14.5984	15.1287	-90.7151	0
0.2080	2.8326	-16.1269	8.72097	-81.5581	0
0.2087	5.57753	-19.1785	2.61952	-68.4356	0
0.2093	8.32247	-20.4013	-4.70707	-49.5122	0
0.2100	6.49251	-20.0956	-8.67261	-29.0683	0
0.2107	2.8326	-17.65	-11.4211	-9.84358	0
0.2113	0.695822	-14.5984	-17.2163	9.99071	0
0.2120	0.997162	-12.7696	-22.7132	31.9689	0
0.2127	3.13394	-10.9408	-26.985	51.8032	0
0.2133	3.74758	-7.27775	-33.3928	67.0625	0
0.2140	0.997162	-3.00335	-38.2772	81.1027	0
0.2147	-1.74777	0.965361	-39.188	92.0883	0
0.2153	-2.96957	4.62301	-37.052	96.0537	0
0.2160	-3.88455	6.76289	-31.8614	94.2251	0
0.2167	-1.74777	8.28601	-24.2366	90.5609	0
0.2173	0.997162	10.7316	-20.271	85.9859	0
0.2180	-2.35593	13.7832	-17.8288	80.4862	0
0.2187	-5.10635	17.1405	-10.8085	67.672	0
0.2193	-0.525976	18.9693	-0.435243	47.2282	0
0.2200	-0.832795	18.6636	5.36799	27.3869	0
0.2207	-7.85128	17.1405	9.63982	9.99071	0
0.2213	-7.85128	14.6949	17.8772	-10.4531	0
0.2220	-3.57773	12.2547	25.2038	-32.4243	0
0.2227	-6.93631	11.949	27.0334	-51.649	0
0.2233	-8.76626	10.1202	28.2585	-68.7439	0
0.2240	-5.71451	3.71128	33.4411	-83.6949	0
0.2247	-5.40769	-0.868825	37.1085	-93.1532	0
0.2253	-3.57773	-0.25743	34.36	-96.2079	0
0.2260	2.8326	-1.78055	28.5568	-96.8174	0
0.2267	6.18569	-7.58345	27.0334	-95.5983	0
0.2273	6.79933	-11.8525	26.1146	-89.7973	0
0.2280	7.40749	-13.0753	19.1023	-82.7771	0
0.2287	5.57753	-14.5984	5.98056	-74.8462	0
0.2293	4.66256	-15.5155	-7.14926	-55.9227	0
0.2300	5.57753	-16.4326	-17.5225	-29.9861	0
0.2307	2.8326	-16.4326	-23.9303	-11.3709	0
0.2313	2.21896	-13.6867	-26.985	4.49792	0
0.2320	10.1524	-10.6351	-28.8147	27.3869	0
0.2327	17.1764	-9.10657	-31.8614	49.365	0
0.2333	16.2559	-6.66635	-33.9973	65.8434	0
0.2340	14.426	-3.30904	-33.3928	80.4862	0
0.2347	15.0396	0.048268	-33.0865	89.9514	0
0.2353	13.2042	3.09988	-33.0865	92.6978	0
0.2360	8.32247	6.76289	-28.8147	95.1359	0
0.2367	2.8326	8.28601	-21.4881	95.1359	0
0.2373	-4.49271	9.8145	-14.1615	89.6431	0
0.2380	-10.5962	13.7832	-6.5367	82.3217	0
0.2387	-11.2099	18.0522	1.40245	71.6374	0
0.2393	-9.98806	19.5807	9.02725	53.0222	0
0.2400	-10.903	18.9693	17.8772	30.4415	0
0.2407	-12.733	16.8348	24.2849	10.299	0
0.2413	-11.818	14.3892	26.1146	-9.23405	0
0.2420	-12.1248	11.6433	27.0334	-29.6779	0
0.2427	-18.2283	9.20311	28.863	-49.8204	0
0.2433	-24.6332	8.28601	26.1146	-68.4356	0
0.2440	-21.2801	7.37429	22.4553	-82.4759	0
0.2447	-16.3929	2.79418	20.3194	-90.7151	0
0.2453	-18.8365	-2.69765	19.7068	-96.8174	0
0.2460	-20.6665	-5.44356	22.149	-102.009	0
0.2467	-17.0065	-9.71797	23.6804	-99.872	0
0.2473	-15.4779	-13.0753	18.796	-91.9341	0
0.2480	-13.648	-12.1582	12.3883	-84.3045	0
0.2487	-7.54447	-12.7696	7.5039	-72.4011	0
0.2493	-4.18589	-16.4326	-0.128961	-52.2585	0
0.2500	-3.57773	-17.044	-8.06005	-31.2052	0
0.2507	-2.35593	-15.5155	-10.8085	-13.809	0
0.2513	-3.27091	-13.9924	-12.0256	6.33352	0
0.2520	-3.57773	-11.8525	-19.6585	29.2225	0
0.2527	-0.832795	-10.0237	-30.6443	48.4472	0
0.2533	-2.05459	-8.18948	-35.2224	64.0078	0
0.2540	-2.66275	-3.92044	-32.1677	78.9658	0
0.2547	4.35574	0.048268	-25.7599	90.2527	0
0.2553	11.681	3.09988	-21.4881	93.3073	0
0.2560	14.1246	8.59171	-18.7396	92.9991	0
0.2567	16.5628	11.949	-13.2507	93.9169	0
0.2573	17.1764	12.5604	-5.92414	90.2527	0
0.2580	12.9028	15.0006	-0.435243	82.0135	0
0.2587	5.27072	16.5291	2.31323	72.8635	0
0.2593	-4.49271	17.1405	4.14286	56.9877	0
0.2600	-9.37442	20.1921	6.58506	34.407	0
0.2607	-8.1581	18.9693	10.2524	14.5727	0
0.2613	-8.1581	13.7832	15.7413	-3.74126	0
0.2620	-8.1581	11.949	23.0679	-27.541	0
0.2627	-2.66275	10.7316	29.4756	-52.5668	0
0.2633	-0.832795	5.8458	30.6927	-71.4903	0
0.2640	-3.88455	2.79418	28.863	-84.3045	0
0.2647	-4.18589	1.27106	27.3397	-92.8519	0
0.2653	-3.57773	-3.00335	25.8163	-98.0364	0
0.2660	-7.54447	-7.88914	21.5445	-98.646	0
0.2667	-9.37442	-12.7696	13.6054	-94.6805	0
0.2673	-9.68124	-15.8212	5.98056	-91.0163	0
0.2680	-11.5112	-15.5155	3.23208	-86.4413	0
0.2687	-8.1581	-16.1269	0.789885	-73.3189	0
0.2693	-0.219157	-19.1785	-7.44748	-51.3478	0
0.2700	2.52578	-18.8728	-15.9992	-28.4588	0
0.2707	2.21896	-16.1269	-18.1351	-10.1448	0
0.2713	4.66256	-14.9041	-20.5773	7.55258	0
0.2720	6.49251	-13.6867	-25.1474	28.9142	0
0.2727	6.49251	-10.6351	-25.4536	51.1936	0
0.2733	8.93611	-7.27775	-25.1474	69.1993	0
0.2740	12.2892	-3.61474	-28.5084	84.1503	0
0.2747	13.2042	1.87709	-30.6443	96.362	0
0.2753	10.4592	5.5401	-26.985	99.1084	0
0.2760	7.40749	6.76289	-21.4881	96.6633	0
0.2767	9.54427	9.8145	-15.9992	97.581	0
0.2773	12.9028	13.7832	-9.5834	95.7455	0
0.2780	11.0729	14.6949	-5.92414	85.0681	0
0.2787	9.85109	15.9177	-6.84298	70.4184	0
0.2793	11.681	20.7982	-5.61785	51.1936	0
0.2800	7.40749	21.1039	2.31323	29.2225	0
0.2807	-1.44095	17.7466	9.63982	11.2168	0
0.2813	-5.71451	17.4409	12.6946	-7.39845	0
0.2820	-6.32267	15.612	19.1023	-29.6779	0
0.2827	-7.85128	9.20311	29.7819	-49.2109	0
0.2833	-8.76626	5.8458	36.8022	-65.388	0
0.2840	-6.62949	5.2344	36.8022	-81.5581	0
0.2847	-4.49271	0.353966	31.3052	-90.1055	0
0.2853	-3.57773	-4.83217	26.4208	-92.8519	0
0.2860	-3.57773	-6.66635	24.5912	-96.8174	0
0.2867	-3.27091	-7.27775	20.6257	-96.2079	0
0.2873	-2.66275	-10.0237	14.2179	-88.2699	0
0.2880	-0.219157	-14.5984	11.1632	-80.6403	0
0.2887	2.8326	-18.2614	7.19762	-71.4903	0
0.2893	2.8326	-18.2614	-2.26487	-53.4846	0
0.2900	1.91762	-17.65	-9.5834	-31.5135	0
0.2907	1.30398	-17.65	-11.4211	-13.809	0
0.2913	0.0821837	-17.3497	-16.2974	4.49792	0
0.2920	-0.832795	-14.5984	-23.9303	27.3869	0
0.2927	1.6108	-10.9408	-30.338	49.0568	0
0.2933	3.13394	-7.27775	-37.052	64.9256	0
0.2940	1.91762	-3.00335	-39.8005	79.8766	0
0.2947	3.74758	1.57139	-35.2224	91.1705	0
0.2953	5.57753	3.71128	-29.7255	94.2251	0
0.2960	4.04892	6.15149	-25.4536	95.1359	0
0.2967	4.35574	11.6433	-21.4881	97.581	0
0.2973	4.35574	15.9177	-18.4333	92.6978	0
0.2980	1.6108	16.5291	-14.7741	82.3217	0
0.2987	2.21896	19.8864	-5.01335	72.8635	0
0.2993	6.49251	23.5441	6.58506	56.3781	0
0.3000	8.02113	20.4925	13.2991	31.0511	0
0.3007	9.54427	16.5291	17.5709	9.99071	0
0.3013	10.1524	17.1405	21.5445	-6.48765	0
0.3020	5.57753	15.9177	24.8975	-28.4588	0
0.3027	0.997162	12.2547	30.3944	-51.0395	0
0.3033	1.6108	9.20311	34.6663	-67.2166	0
0.3040	3.74758	4.01697	30.9989	-82.4759	0
0.3047	6.18569	-1.17452	24.2849	-94.3793	0
0.3053	5.88435	-3.92044	20.9319	-98.646	0
0.3060	1.91762	-8.18948	21.5445	-100.783	0
0.3067	1.30398	-13.381	22.4553	-100.173	0
0.3073	4.04892	-14.5984	17.2646	-93.7627	0
0.3080	3.13394	-15.5155	8.41469	-85.2223	0
0.3087	-0.832795	-17.9557	5.06171	-73.3189	0
0.3093	-1.74777	-18.5671	4.14286	-54.0941	0
0.3100	-0.832795	-18.2614	-2.86938	-32.4243	0
0.3107	0.695822	-17.9557	-9.88968	-12.8912	0
0.3113	1.6108	-15.8212	-12.3319	6.94305	0
0.3120	2.8326	-15.5155	-17.2163	27.9964	0
0.3127	6.49251	-16.4326	-24.2366	49.365	0
0.3133	11.0729	-13.381	-26.0662	67.672	0
0.3140	11.3742	-7.27775	-25.1474	80.7944	0
0.3147	8.93611	-1.78055	-26.0662	91.78	0
0.3153	6.49251	3.09988	-26.0662	98.8001	0
0.3160	4.66256	7.06859	-24.8491	98.8001	0
0.3167	4.66256	10.1202	-23.9303	96.0537	0
0.3173	4.66256	11.949	-20.8755	91.4787	0
0.3180	3.74758	12.8661	-15.3866	82.623	0
0.3187	4.04892	15.0006	-8.36633	72.8635	0
0.3193	5.88435	17.4409	2.61952	57.6042	0
0.3200	5.57753	18.3579	15.1287	32.5784	0
0.3207	2.52578	17.7466	20.6257	10.299	0
0.3213	-0.832795	17.1405	20.9319	-4.96032	0
0.3220	-4.79953	15.612	25.8163	-24.7946	0
0.3227	-8.45944	13.7832	34.0537	-47.6836	0
0.3233	-9.07308	9.8145	38.0192	-64.4702	0
0.3240	-6.93631	5.5401	36.1896	-80.339	0
0.3247	-5.40769	2.18279	31.9178	-94.3793	0
0.3253	-5.71451	-2.39195	27.9522	-99.5638	0
0.3260	-7.23765	-7.88914	25.2038	-99.872	0
0.3267	-9.98806	-10.3294	20.0131	-98.9542	0
0.3273	-11.2099	-12.4639	12.082	-93.1532	0
0.3280	-9.68124	-17.3497	6.89134	-85.5235	0
0.3287	-9.98806	-21.0073	2.00695	-75.757	0
0.3293	-10.903	-21.6187	-7.44748	-55.3132	0
0.3300	-8.76626	-20.0956	-15.9992	-29.3766	0
0.3307	-4.49271	-18.5671	-19.9647	-10.7614	0
0.3313	0.0821837	-17.65	-23.0114	4.80619	0
0.3320	5.88435	-15.2098	-29.121	27.0856	0
0.3327	7.40749	-12.1582	-33.6991	49.9746	0
0.3333	5.88435	-10.9408	-35.5287	67.0625	0
0.3340	8.93611	-5.44356	-37.052	82.9313	0
0.3347	10.1524	3.09988	-37.9709	96.362	0
0.3353	4.04892	6.15149	-36.1413	100.937	0
0.3360	0.997162	5.5401	-30.6443	100.019	0
0.3367	2.8326	10.1202	-21.7944	97.8823	0
0.3373	1.91762	15.0006	-12.9444	92.3895	0
0.3380	0.997162	17.1405	-8.36633	82.9313	0
0.3387	2.8326	18.3579	-4.40079	70.4184	0
0.3393	3.13394	18.0522	4.14286	52.4127	0
0.3400	3.74758	19.8864	12.6946	31.9689	0
0.3407	4.96938	23.5441	16.6601	14.2644	0
0.3413	0.695822	20.4925	21.5445	-6.78892	0
0.3420	-5.71451	14.6949	29.7819	-31.2052	0
0.3427	-7.85128	15.612	33.4411	-51.3478	0
0.3433	-10.2894	15.0006	32.5304	-68.1344	0
0.3440	-12.733	7.37429	33.1349	-83.3867	0
0.3447	-6.32267	3.40558	34.36	-91.6329	0
0.3453	2.8326	3.09988	31.6115	-95.2901	0
0.3460	5.27072	-1.17452	26.1146	-98.3447	0
0.3467	4.96938	-5.74926	23.0679	-97.1257	0
0.3473	5.57753	-7.27775	19.1023	-90.7151	0
0.3480	3.13394	-10.0237	13.2991	-86.1331	0
0.3487	0.0821837	-13.6867	7.5039	-76.0653	0
0.3493	0.997162	-15.2098	1.70067	-54.0941	0
0.3500	0.997162	-14.9041	-5.92414	-30.2874	0
0.3507	-1.74777	-14.2927	-13.2507	-12.8912	0
0.3513	-2.35593	-13.381	-17.8288	3.58713	0
0.3520	-2.66275	-12.7696	-22.7132	26.1678	0
0.3527	-5.10635	-11.5468	-29.4272	50.5841	0
0.3533	-4.49271	-9.10657	-33.0865	68.5898	0
0.3540	-0.525976	-4.83217	-32.7802	79.5754	0
0.3547	0.0821837	0.048268	-32.4739	88.1158	0
0.3553	-0.525976	3.40558	-30.338	94.2251	0
0.3560	3.44076	6.76289	-24.5428	96.9715	0
0.3567	6.18569	10.7316	-19.9647	96.362	0
0.3573	2.21896	13.7832	-17.2163	91.1705	0
0.3580	-0.832795	15.9177	-13.2507	82.3217	0
0.3587	1.30398	18.6636	-6.84298	74.3838	0
0.3593	0.0821837	20.1921	3.53836	59.4328	0
0.3600	-5.71451	20.1921	15.1287	34.7153	0
0.3607	-6.32267	18.3579	22.4553	12.1276	0
0.3613	-2.96957	15.612	27.0334	-5.56985	0
0.3620	-2.96957	13.1718	33.7474	-27.541	0
0.3627	-3.27091	12.2547	39.2444	-51.0395	0
0.3633	1.6108	10.7316	39.8489	-67.5178	0
0.3640	4.66256	6.76289	40.7677	-81.5581	0
0.3647	3.44076	0.965361	40.7677	-93.4615	0
0.3653	4.66256	-5.13787	35.2708	-99.2625	0
0.3660	4.66256	-8.49518	30.9989	-101.392	0
0.3667	-1.74777	-10.0237	30.9989	-100.173	0
0.3673	-6.02133	-12.7696	26.4208	-93.1532	0
0.3680	-4.79953	-18.2614	16.0476	-84.3045	0
0.3687	-5.40769	-21.0073	6.89134	-74.2367	0
0.3693	-8.1581	-19.7899	-4.70707	-55.0119	0
0.3700	-9.98806	-18.8728	-20.271	-31.2052	0
0.3707	-10.5962	-19.1785	-27.8958	-11.9804	0
0.3713	-10.2894	-18.2614	-25.1474	4.80619	0
0.3720	-6.32267	-14.2927	-25.1474	24.6405	0
0.3727	-0.832795	-10.9408	-26.985	45.7008	0
0.3733	2.52578	-8.80087	-23.9303	64.3161	0
0.3740	2.21896	-6.05496	-19.6585	81.404	0
0.3747	0.997162	-2.08625	-22.4069	93.3073	0
0.3753	-0.219157	2.18279	-29.7255	96.6633	0
0.3760	-3.57773	6.15149	-35.2224	97.8823	0
0.3767	-6.02133	8.28601	-33.0865	101.547	0
0.3773	-7.23765	9.8145	-26.6788	98.8001	0
0.3780	-9.07308	14.0835	-19.9647	89.6431	0
0.3787	-11.5112	18.9693	-12.6382	79.8766	0
0.3793	-12.4262	18.6636	-3.78822	62.1792	0
0.3800	-11.818	17.4409	4.44915	35.6261	0
0.3807	-9.68124	17.1405	11.4694	15.1822	0
0.3813	-7.23765	13.4775	15.1287	0.231202	0
0.3820	-9.98806	10.1202	16.9664	-21.1374	0
0.3827	-16.0916	12.2547	21.8427	-44.9372	0
0.3833	-19.4447	11.0319	24.8975	-63.2511	0
0.3840	-15.7848	1.87709	20.9319	-79.4212	0
0.3847	-5.10635	-5.13787	18.796	-92.2424	0
0.3853	4.66256	-7.27775	22.4553	-97.1257	0
0.3860	8.32247	-10.0237	23.3741	-98.9542	0
0.3867	8.93611	-13.6867	20.3194	-99.2625	0
0.3873	6.49251	-17.044	17.8772	-91.6329	0
0.3880	3.44076	-19.4842	14.8305	-80.6403	0
0.3887	1.91762	-19.1785	6.58506	-70.5725	0
0.3893	-0.219157	-19.1785	-7.14926	-54.0941	0
0.3900	-2.96957	-21.6187	-18.4333	-30.2874	0
0.3907	-1.44095	-22.8415	-21.1818	-10.1448	0
0.3913	0.0821837	-20.7016	-23.3177	8.16211	0
0.3920	-0.832795	-17.3497	-29.7255	30.7428	0
0.3927	0.997162	-12.7696	-32.4739	51.1936	0
0.3933	5.57753	-9.10657	-30.338	66.7542	0
0.3940	8.62929	-6.36066	-31.5631	83.8491	0
0.3947	11.0729	0.048268	-33.9973	98.1906	0
0.3953	12.2892	4.9287	-31.8614	103.074	0
0.3960	11.681	5.8458	-27.8958	103.074	0
0.3967	10.7661	8.28601	-24.2366	101.547	0
0.3973	8.32247	13.4775	-20.5773	95.7455	0
0.3980	3.74758	15.9177	-18.7396	86.2872	0
0.3987	-1.13414	16.5291	-15.9992	74.3838	0
0.3993	-5.40769	19.275	-7.75377	55.7686	0
0.4000	-8.45944	21.1039	1.70067	33.7975	0
0.4007	-8.45944	18.9693	4.75543	14.2644	0
0.4013	-7.85128	15.612	6.58506	-3.74126	0
0.4020	-7.23765	13.4775	14.8305	-25.1029	0
0.4027	-7.23765	11.949	23.0679	-48.2931	0
0.4033	-9.37442	8.28601	27.9522	-67.8261	0
0.4040	-10.5962	0.965361	31.9178	-82.4759	0
0.4047	-9.07308	-4.53183	32.2241	-92.5437	0
0.4053	-8.76626	-8.18948	27.9522	-99.2625	0
0.4060	-8.76626	-12.1582	27.646	-104.139	0
0.4067	-5.10635	-16.4326	28.2585	-103.228	0
0.4073	-0.525976	-18.2614	24.2849	-96.2079	0
0.4080	-0.832795	-19.1785	17.8772	-88.5782	0
0.4087	-5.40769	-20.4013	9.33354	-78.8117	0
0.4093	-8.1581	-21.6187	-3.48194	-60.806	0
0.4100	-6.02133	-21.6187	-13.2507	-36.698	0
0.4107	-1.74777	-19.7899	-17.5225	-15.0281	0
0.4113	2.8326	-18.8728	-20.5773	2.36106	0
0.4120	6.79933	-19.1785	-26.0662	20.9833	0
0.4127	7.10067	-16.7383	-32.4739	41.4271	0
0.4133	5.27072	-11.8525	-33.6991	61.5697	0
0.4140	4.04892	-7.58345	-30.6443	78.6576	0
0.4147	0.997162	-3.30904	-29.7255	89.0336	0
0.4153	-0.832795	2.79418	-29.4272	93.3073	0
0.4160	0.997162	6.45719	-23.624	95.1359	0
0.4167	0.997162	8.28601	-15.6929	93.9169	0
0.4173	-1.74777	11.0319	-10.5022	89.0336	0
0.4180	-2.66275	16.5291	-6.84298	82.623	0
0.4187	-1.74777	21.7153	-1.34603	72.5552	0
0.4193	-0.219157	22.938	7.81019	53.3305	0
0.4200	0.997162	19.275	16.0476	29.2225	0
0.4207	0.389003	15.9177	18.796	9.07991	0
0.4213	3.44076	16.2234	22.4553	-8.92578	0
0.4220	11.3742	14.6949	30.6927	-29.3766	0
0.4227	15.6478	10.1202	33.7474	-51.0395	0
0.4233	15.6478	6.45719	30.6927	-69.6547	0
0.4240	15.6478	2.79418	28.863	-86.7496	0
0.4247	11.681	-2.69765	26.1146	-100.482	0
0.4253	8.02113	-5.44356	22.149	-107.193	0
0.4260	11.681	-8.18948	22.149	-107.193	0
0.4267	13.511	-12.1582	23.9786	-105.057	0
0.4273	6.79933	-14.9041	17.5709	-102.009	0
0.4280	2.8326	-16.7383	7.5039	-97.1257	0
0.4287	5.57753	-19.7899	1.40245	-86.1331	0
0.4293	5.27072	-20.4013	-6.84298	-65.388	0
0.4300	0.0821837	-18.2614	-17.8288	-41.8825	0
0.4307	-1.74777	-17.044	-17.8288	-22.3565	0
0.4313	0.695822	-16.7383	-12.3319	-4.35079	0
0.4320	0.0821837	-15.2098	-19.6585	17.9286	0
0.4327	-2.66275	-11.8525	-32.4739	39.8998	0
0.4333	-3.27091	-6.97205	-36.7458	57.6042	0
0.4340	-4.79953	-2.69765	-38.2772	74.0826	0
0.4347	-6.02133	-0.868825	-37.052	86.5955	0
0.4353	-2.05459	1.87709	-25.4536	92.0883	0
0.4360	3.13394	6.76289	-11.4211	94.8347	0
0.4367	5.57753	10.7316	-4.0945	96.0537	0
0.4373	6.49251	12.5604	-0.435243	92.3895	0
0.4380	4.66256	15.0006	3.84464	85.3694	0
0.4387	-0.525976	17.1405	7.81019	76.2194	0
0.4393	-5.10635	17.7466	7.5039	57.6042	0
0.4400	-8.45944	20.7982	3.23208	32.8797	0
0.4407	-11.5112	22.938	1.40245	13.9632	0
0.4413	-11.818	18.6636	5.36799	-3.13173	0
0.4420	-11.818	14.0835	13.2991	-27.541	0
0.4427	-14.8698	13.1718	20.9319	-53.7859	0
0.4433	-17.3134	9.50881	25.8163	-73.6272	0
0.4440	-13.9548	3.40558	27.0334	-88.2699	0
0.4447	-8.1581	0.048268	26.1146	-98.3447	0
0.4453	-3.57773	-2.08625	25.2038	-102.31	0
0.4460	0.0821837	-6.36066	28.863	-103.838	0
0.4467	6.18569	-11.8525	34.36	-103.529	0
0.4473	11.0729	-14.5984	33.1349	-98.3447	0
0.4480	10.4592	-15.5155	25.2038	-90.1055	0
0.4487	8.32247	-18.2614	19.7068	-78.8117	0
0.4493	10.1524	-21.0073	15.435	-59.2787	0
0.4500	11.681	-18.2614	10.2524	-36.0885	0
0.4507	9.23745	-15.5155	3.23208	-16.8637	0
0.4513	4.66256	-16.1269	-10.5022	2.66933	0
0.4520	-0.525976	-14.5984	-29.121	26.4761	0
0.4527	-6.02133	-11.5468	-40.1068	48.7485	0
0.4533	-7.23765	-10.0237	-40.7113	67.672	0
0.4540	-1.74777	-6.36066	-36.7458	84.1503	0
0.4547	2.8326	-0.25743	-30.338	95.4442	0
0.4553	2.8326	3.40558	-25.4536	102.156	0
0.4560	2.8326	5.8458	-23.3177	103.375	0
0.4567	4.04892	9.20311	-20.5773	99.7179	0
0.4573	2.21896	11.949	-18.4333	95.4442	0
0.4580	-1.44095	13.7832	-14.1615	89.3419	0
0.4587	-1.74777	15.612	-6.84298	75.6099	0
0.4593	-0.832795	16.2234	-1.03975	54.8578	0
0.4600	-1.44095	16.5291	4.14286	35.3248	0
0.4607	-1.74777	16.5291	12.082	17.9286	0
0.4613	-1.13414	15.3063	17.8772	-2.82346	0
0.4620	-0.219157	13.4775	21.2382	-27.8493	0
0.4627	-1.13414	9.20311	26.1146	-50.1287	0
0.4633	-4.18589	4.62301	29.4756	-65.9975	0
0.4640	-6.32267	2.79418	29.1693	-80.0308	0
0.4647	-5.40769	0.048268	29.1693	-92.8519	0
0.4653	-0.832795	-4.53183	31.3052	-99.2625	0
0.4660	3.74758	-7.88914	30.9989	-99.872	0
0.4667	5.57753	-10.3294	24.2849	-99.2625	0
0.4673	4.66256	-13.9924	12.3883	-95.2901	0
0.4680	3.44076	-17.65	4.75543	-87.9687	0
0.4687	3.44076	-20.7016	1.40245	-77.5926	0
0.4693	6.18569	-21.9244	-5.61785	-59.5869	0
0.4700	8.32247	-20.0956	-13.2507	-35.4789	0
0.4707	6.18569	-17.9557	-16.2974	-15.6376	0
0.4713	4.04892	-16.4326	-18.7396	2.36106	0
0.4720	6.49251	-13.381	-24.5428	25.8595	0
0.4727	8.32247	-10.3294	-31.5631	49.0568	0
0.4733	8.32247	-8.80087	-36.1413	65.8434	0
0.4740	8.32247	-5.44356	-37.3583	80.4862	0
0.4747	8.02113	0.048268	-35.5287	92.3895	0
0.4753	5.27072	4.9287	-34.3036	100.327	0
0.4760	0.997162	9.8145	-33.0865	106.121	0
0.4767	-3.57773	12.8661	-28.8147	107.039	0
0.4773	-6.93631	12.8661	-21.4881	100.629	0
0.4780	-6.32267	16.5291	-13.2507	93.3073	0
0.4787	-5.10635	22.021	-5.31157	83.8491	0
0.4793	-6.62949	20.1921	3.53836	64.3161	0
0.4800	-8.1581	15.612	13.2991	38.6807	0
0.4807	-6.32267	15.612	18.796	18.2369	0
0.4813	-6.32267	15.612	19.7068	0.532464	0
0.4820	-9.37442	12.2547	21.8427	-23.2673	0
0.4827	-8.1581	9.20311	27.9522	-46.1562	0
0.4833	-2.35593	7.37429	34.9725	-62.0251	0
0.4840	-0.219157	4.01697	37.713	-77.2844	0
0.4847	-1.13414	0.048268	33.4411	-92.2424	0
0.4853	1.6108	-3.61474	27.9522	-98.3447	0
0.4860	6.49251	-5.44356	24.2849	-98.9542	0
0.4867	8.62929	-7.58345	17.8772	-100.482	0
0.4873	9.85109	-11.8525	8.41469	-98.3447	0
0.4880	11.9879	-15.8212	5.06171	-90.7151	0
0.4887	14.1246	-18.8728	6.89134	-79.12	0
0.4893	15.0396	-19.4842	6.89134	-62.3333	0
0.4900	12.596	-15.8212	1.70067	-39.4444	0
0.4907	9.23745	-12.1582	-7.75377	-17.7745	0
0.4913	8.62929	-11.8525	-19.0459	1.75153	0
0.4920	7.10067	-9.71797	-27.5895	23.7297	0
0.4927	1.30398	-6.36066	-32.4739	45.7008	0
0.4933	0.389003	-4.53183	-36.1413	64.9256	0
0.4940	5.57753	-0.563127	-36.4395	81.404	0
0.4947	7.40749	3.71128	-33.3928	93.6086	0
0.4953	6.49251	5.2344	-29.7255	99.4096	0
0.4960	10.1524	8.28601	-27.8958	101.855	0
0.4967	9.54427	14.6949	-24.8491	103.375	0
0.4973	-1.44095	19.275	-16.6037	99.4096	0
0.4980	-7.23765	21.1039	-8.06005	88.7323	0
0.4987	-2.05459	20.7982	-2.26487	75.9112	0
0.4993	0.997162	20.1921	6.27878	59.4328	0
0.5000	0.997162	21.7153	16.0476	37.4617	0
0.5007	3.44076	22.938	18.1835	15.4905	0
0.5013	0.997162	19.275	20.3194	-2.21393	0
0.5020	-7.23765	14.6949	27.646	-21.4387	0
0.5027	-11.2099	14.6949	30.9989	-46.7658	0
0.5033	-10.903	14.6949	30.9989	-69.0452	0
0.5040	-9.68124	8.89741	31.6115	-83.3867	0
0.5047	-7.85128	0.659663	28.5568	-94.071	0
0.5053	-7.54447	-4.22614	23.6804	-101.701	0
0.5060	-6.32267	-7.27775	25.2038	-103.838	0
0.5067	0.0821837	-11.2411	26.1146	-102.618	0
0.5073	6.79933	-14.2927	21.8427	-98.0364	0
0.5080	9.23745	-16.4326	17.8772	-88.2699	0
0.5087	8.62929	-18.5671	10.8569	-76.0653	0
0.5093	6.49251	-19.7899	-1.34603	-60.1965	0
0.5100	5.57753	-19.1785	-9.88968	-37.917	0
0.5107	6.79933	-17.9557	-13.2507	-15.6376	0
0.5113	2.8326	-15.8212	-18.1351	2.66933	0
0.5120	-4.49271	-13.9924	-24.5428	23.4214	0
0.5127	-6.62949	-12.7696	-27.8958	47.5294	0
0.5133	-6.02133	-8.80087	-31.5631	70.1101	0
0.5140	-6.62949	-2.69765	-33.3928	84.7599	0
0.5147	-6.32267	1.87709	-31.5631	94.2251	0
0.5153	-8.1581	5.5401	-29.4272	101.855	0
0.5160	-9.98806	8.28601	-27.2833	104.293	0
0.5167	-5.40769	10.4259	-19.0459	100.629	0
0.5173	0.0821837	13.4775	-10.5022	96.0537	0
0.5180	0.695822	15.612	-9.5834	89.3419	0
0.5187	0.0821837	15.612	-9.5834	76.829	0
0.5193	-2.66275	16.2234	-2.57116	59.4328	0
0.5200	-7.23765	17.7466	7.19762	37.7629	0
0.5207	-9.68124	17.1405	13.2991	17.0108	0
0.5213	-9.98806	16.5291	16.6601	-0.994867	0
0.5220	-9.07308	16.8348	23.6804	-22.966	0
0.5227	-4.79953	14.3892	32.8286	-48.6014	0
0.5233	-1.44095	9.8145	36.8022	-65.9975	0
0.5240	-1.74777	4.62301	35.2708	-78.8117	0
0.5247	-1.74777	-1.48022	28.2585	-93.4615	0
0.5253	-2.66275	-6.05496	19.7068	-102.618	0
0.5260	-5.10635	-9.41227	18.4898	-101.392	0
0.5267	-3.27091	-14.2927	20.0131	-96.2079	0
0.5273	0.997162	-17.65	13.2991	-91.6329	0
0.5280	1.6108	-18.2614	5.98056	-87.3591	0
0.5287	-1.13414	-19.4842	5.36799	-79.7295	0
0.5293	-2.66275	-21.9244	-0.435243	-62.3333	0
0.5300	-2.66275	-21.9244	-9.5834	-37.6158	0
0.5307	-4.49271	-20.7016	-11.4211	-15.3364	0
0.5313	-5.10635	-19.7899	-12.3319	4.19666	0
0.5320	-0.525976	-17.3497	-19.0459	27.0856	0
0.5327	2.21896	-11.8525	-25.7599	51.1936	0
0.5333	-2.66275	-6.97205	-30.338	69.1993	0
0.5340	-6.32267	-5.44356	-33.9973	82.9313	0
0.5347	-4.18589	-2.69765	-33.3928	96.0537	0
0.5353	-1.74777	4.01697	-29.7255	105.512	0
0.5360	0.997162	7.98032	-24.2366	108.258	0
0.5367	3.44076	9.20311	-17.8288	106.738	0
0.5373	4.66256	13.7832	-9.28518	101.547	0
0.5380	9.23745	19.275	1.09617	93.3073	0
0.5387	15.341	21.1039	11.4694	84.1503	0
0.5393	15.6478	22.6324	18.796	69.5006	0
0.5400	11.681	22.021	23.0679	46.6116	0
0.5407	5.88435	18.0522	23.0679	23.7297	0
0.5413	-3.27091	15.612	21.5445	3.88839	0
0.5420	-9.68124	13.7832	25.5101	-18.384	0
0.5427	-6.32267	10.1202	33.4411	-40.9717	0
0.5433	-0.219157	6.76289	36.1896	-58.9774	0
0.5440	1.30398	3.40558	30.9989	-76.0653	0
0.5447	0.997162	-2.39195	24.8975	-89.496	0
0.5453	0.0821837	-6.05496	23.6804	-94.3793	0
0.5460	-2.35593	-8.18948	25.2038	-96.2079	0
0.5467	-6.62949	-12.7696	21.5445	-98.9542	0
0.5473	-10.903	-17.044	13.6054	-95.2901	0
0.5480	-12.733	-17.3497	6.89134	-87.0509	0
0.5487	-10.903	-16.7383	2.00695	-77.2844	0
0.5493	-8.1581	-17.3497	-5.01335	-58.6691	0
0.5500	-4.49271	-15.8212	-11.1148	-33.3421	0
0.5507	0.695822	-14.5984	-15.6929	-13.809	0
0.5513	2.21896	-14.5984	-22.1007	4.49792	0
0.5520	-1.13414	-12.4639	-27.2833	27.9964	0
0.5527	-2.35593	-8.18948	-30.338	50.8853	0
0.5533	-1.74777	-6.36066	-36.1413	69.5006	0
0.5540	-3.88455	-6.36066	-40.7113	85.9859	0
0.5547	-3.27091	-1.48022	-35.835	96.9715	0
0.5553	0.997162	5.8458	-28.8147	101.855	0
0.5560	-0.832795	11.0319	-27.8958	107.039	0
0.5567	-4.79953	13.4775	-24.2366	110.395	0
0.5573	-2.05459	15.612	-15.0804	106.121	0
0.5580	-0.219157	17.1405	-11.4211	97.581	0
0.5587	-5.71451	18.9693	-9.28518	86.5955	0
0.5593	-9.07308	20.7982	-1.34603	69.5006	0
0.5600	-6.32267	19.8864	7.19762	45.0913	0
0.5607	-7.23765	17.4409	13.9116	22.8119	0
0.5613	-11.5112	16.8348	21.5445	5.41572	0
0.5620	-9.07308	17.4409	28.2585	-13.809	0
0.5627	-4.18589	16.5291	30.6927	-38.5266	0
0.5633	-5.10635	11.949	33.7474	-58.6691	0
0.5640	-6.32267	4.62301	35.2708	-74.2367	0
0.5647	-2.66275	-0.563127	32.2241	-90.4068	0
0.5653	-0.525976	-3.00335	29.1693	-99.2625	0
0.5660	-0.525976	-7.88914	28.2585	-99.872	0
0.5667	-0.525976	-12.1582	23.9786	-101.392	0
0.5673	-3.57773	-13.0753	17.2646	-99.5638	0
0.5680	-8.1581	-16.4326	12.9928	-87.9687	0
0.5687	-7.23765	-20.7016	7.81019	-75.4558	0
0.5693	-3.88455	-21.0073	-0.435243	-63.2511	0
0.5700	-2.35593	-20.7016	-8.97889	-40.6634	0
0.5707	-2.96957	-19.1785	-15.3866	-18.0828	0
0.5713	-3.57773	-13.381	-20.8755	-2.82346	0
0.5720	-2.66275	-11.5468	-25.4536	17.9286	0
0.5727	-1.44095	-13.6867	-29.4272	43.8652	0
0.5733	0.695822	-10.0237	-31.5631	63.097	0
0.5740	7.71431	-2.69765	-31.2569	79.5754	0
0.5747	14.7328	3.09988	-26.3725	92.9991	0
0.5753	13.8178	6.45719	-20.8755	97.2728	0
0.5760	9.85109	9.50881	-20.271	98.8001	0
0.5767	7.71431	13.1718	-19.9647	101.238	0
0.5773	4.96938	16.8348	-14.1615	94.8347	0
0.5780	2.8326	18.9693	-6.23042	84.7599	0
0.5787	3.13394	20.4925	-1.65231	77.7398	0
0.5793	1.91762	21.1039	0.483603	60.9601	0
0.5800	0.997162	20.1921	2.31323	34.1057	0
0.5807	4.04892	19.275	4.75543	13.9632	0
0.5813	8.93611	17.7466	9.9461	-3.13173	0
0.5820	11.3742	15.0006	14.2179	-28.1505	0
0.5827	13.511	13.1718	16.0476	-51.3478	0
0.5833	15.9546	11.0319	20.3194	-66.6071	0
0.5840	16.5628	5.2344	24.2849	-82.4759	0
0.5847	15.9546	-1.17452	23.9786	-98.3447	0
0.5853	18.3927	-5.13787	23.3741	-104.755	0
0.5860	21.1431	-6.66635	24.8975	-105.666	0
0.5867	19.3077	-8.49518	23.9786	-105.365	0
0.5873	15.9546	-12.1582	19.7068	-100.482	0
0.5880	12.9028	-16.4326	12.6946	-94.3793	0
0.5887	10.4592	-19.1785	3.84464	-86.4413	0
0.5893	7.40749	-19.4842	-6.84298	-69.0452	0
0.5900	2.8326	-19.4842	-16.91	-44.0194	0
0.5907	-3.57773	-19.1785	-22.4069	-22.0482	0
0.5913	-7.23765	-18.8728	-22.4069	-1.6044	0
0.5920	-6.02133	-16.4326	-24.2366	20.9833	0
0.5927	-4.49271	-12.7696	-27.5895	41.7354	0
0.5933	-4.49271	-10.6351	-27.8958	59.1245	0
0.5940	-3.88455	-6.97205	-28.5084	74.3838	0
0.5947	-4.79953	-0.868825	-29.121	86.8967	0
0.5953	-11.2099	3.71128	-26.6788	94.2251	0
0.5960	-14.563	7.37429	-27.5895	96.6633	0
0.5967	-10.903	12.5604	-28.5084	96.9715	0
0.5973	-9.07308	15.612	-18.7396	92.6978	0
0.5980	-8.1581	18.3579	-7.75377	84.7599	0
0.5987	-4.49271	22.6324	-3.17566	77.4385	0
0.5993	-4.49271	22.938	4.14286	64.0078	0
0.6000	-5.40769	18.3579	11.7757	37.7629	0
0.6007	-0.525976	15.9177	14.2179	13.0454	0
0.6013	1.6108	15.0006	20.3194	-3.13173	0
0.6020	-2.96957	11.6433	28.863	-23.8838	0
0.6027	-5.40769	8.59171	31.6115	-48.9026	0
0.6033	-5.40769	6.76289	32.5304	-65.9975	0
0.6040	-6.32267	3.71128	34.9725	-82.4759	0
0.6047	-7.23765	-0.563127	32.2241	-99.872	0
0.6053	-7.85128	-5.44356	28.2585	-106.584	0
0.6060	-8.1581	-9.10657	27.3397	-105.057	0
0.6067	-5.71451	-12.1582	24.2849	-105.057	0
0.6073	-4.18589	-16.1269	18.796	-102.618	0
0.6080	-3.27091	-19.1785	11.7757	-94.3793	0
0.6087	-1.74777	-20.7016	3.53836	-84.3045	0
0.6093	-0.832795	-21.9244	-1.65231	-70.2642	0
0.6100	0.997162	-21.0073	-4.70707	-46.4645	0
0.6107	2.8326	-17.044	-9.5834	-22.0482	0
0.6113	1.30398	-14.2927	-16.91	-3.74126	0
0.6120	0.0821837	-13.6867	-25.4536	16.4013	0
0.6127	2.21896	-14.2927	-36.1413	40.208	0
0.6133	2.8326	-12.7696	-40.7113	59.7341	0
0.6140	2.21896	-6.97205	-38.5754	75.6099	0
0.6147	1.30398	0.048268	-36.4395	89.9514	0
0.6153	-3.27091	4.62301	-35.835	96.9715	0
0.6160	-6.93631	8.59171	-32.4739	98.4918	0
0.6167	-6.32267	12.8661	-26.6788	100.327	0
0.6173	-7.23765	15.612	-19.9647	96.9715	0
0.6180	-8.45944	18.0522	-11.7193	87.8145	0
0.6187	-4.79953	20.7982	-2.86938	79.2671	0
0.6193	-2.05459	22.3267	4.75543	62.4875	0
0.6200	-0.219157	22.938	12.6946	36.5438	0
0.6207	6.79933	22.021	22.149	16.4013	0
0.6213	11.3742	19.5807	30.6927	0.532464	0
0.6220	7.40749	17.4409	34.36	-21.4387	0
0.6227	3.13394	15.3063	34.36	-44.0194	0
0.6233	0.997162	11.949	36.1896	-62.3333	0
0.6240	-2.66275	8.59171	38.0192	-79.7295	0
0.6247	-2.35593	4.9287	34.9725	-92.2424	0
0.6253	1.6108	-1.48022	29.4756	-97.4269	0
0.6260	-0.525976	-7.88914	24.2849	-100.482	0
0.6267	-7.23765	-10.9408	17.5709	-100.482	0
0.6273	-10.5962	-13.6867	9.33354	-94.9888	0
0.6280	-11.2099	-16.7383	3.23208	-87.6604	0
0.6287	-10.2894	-19.4842	-2.26487	-78.2022	0
0.6293	-6.62949	-21.0073	-10.5022	-62.3333	0
0.6300	-4.49271	-19.7899	-17.8288	-40.3622	0
0.6307	-3.88455	-17.3497	-24.2366	-17.4732	0
0.6313	-1.44095	-16.4326	-28.5084	2.36106	0
0.6320	1.91762	-16.4326	-29.4272	21.5928	0
0.6327	1.91762	-12.4639	-30.6443	43.564	0
0.6333	0.695822	-7.58345	-31.5631	65.2339	0
0.6340	2.8326	-4.53183	-26.985	81.404	0
0.6347	5.57753	0.965361	-22.7132	92.0883	0
0.6353	4.04892	5.2344	-23.624	97.8823	0
0.6360	1.91762	4.9287	-23.0114	100.629	0
0.6367	1.6108	7.67998	-16.91	100.019	0
0.6373	0.997162	13.7832	-11.7193	95.1359	0
0.6380	-0.832795	16.2234	-8.06005	86.8967	0
0.6387	-3.57773	16.8348	-4.0945	78.3563	0
0.6393	-4.49271	19.8864	-1.03975	62.7887	0
0.6400	0.389003	22.021	4.14286	38.989	0
0.6407	7.71431	19.8864	11.1632	17.6204	0
0.6413	8.02113	16.5291	15.1287	-0.0770672	0
0.6420	2.8326	15.3063	19.1023	-21.747	0
0.6427	0.695822	14.0835	26.1146	-44.6359	0
0.6433	1.91762	8.89741	28.863	-63.2511	0
0.6440	3.74758	3.71128	27.0334	-80.339	0
0.6447	4.35574	2.48849	27.0334	-92.8519	0
0.6453	5.57753	0.353966	26.7271	-97.7352	0
0.6460	9.54427	-4.53183	23.0679	-100.783	0
0.6467	11.0729	-9.71797	20.3194	-101.392	0
0.6473	3.74758	-13.0753	20.3194	-95.2901	0
0.6480	-3.88455	-13.9924	16.0476	-88.5782	0
0.6487	-3.88455	-13.9924	6.89134	-82.7771	0
0.6493	-3.27091	-16.7383	-3.78822	-66.2988	0
0.6500	-2.66275	-19.4842	-12.9444	-40.9717	0
0.6507	0.695822	-19.1785	-16.6037	-20.2196	0
0.6513	0.0821837	-17.65	-18.1351	-1.29613	0
0.6520	-5.40769	-13.6867	-24.2366	23.1131	0
0.6527	-3.88455	-8.80087	-27.5895	45.7008	0
0.6533	2.52578	-6.66635	-20.5773	60.9601	0
0.6540	4.04892	-5.44356	-14.7741	75.9112	0
0.6547	3.13394	-1.78055	-18.1351	91.4787	0
0.6553	1.30398	2.18279	-23.3177	99.7179	0
0.6560	-2.66275	6.45719	-26.3725	102.464	0
0.6567	-6.62949	10.7316	-25.1474	104.293	0
0.6573	-7.85128	12.5604	-16.91	100.327	0
0.6580	-7.85128	13.7832	-8.97889	89.6431	0
0.6587	-7.23765	17.4409	-5.61785	80.7944	0
0.6593	-7.23765	18.3579	-1.03975	67.672	0
0.6600	-6.02133	15.9177	7.19762	42.3449	0
0.6607	-1.74777	15.3063	13.2991	18.8464	0
0.6613	-1.13414	16.2234	15.1287	2.36106	0
0.6620	-5.40769	14.6949	16.0476	-19.6101	0
0.6627	-9.37442	10.1202	18.4898	-45.855	0
0.6633	-12.733	4.62301	21.2382	-63.5524	0
0.6640	-13.9548	1.27106	23.0679	-77.8939	0
0.6647	-11.818	-1.17452	27.0334	-92.8519	0
0.6653	-12.1248	-5.44356	31.3052	-100.173	0
0.6660	-11.818	-9.10657	31.3052	-101.091	0
0.6667	-3.88455	-11.8525	26.7271	-104.139	0
0.6673	2.8326	-15.8212	19.4086	-103.529	0
0.6680	0.695822	-19.1785	11.7757	-94.3793	0
0.6687	-3.27091	-19.4842	4.44915	-83.6949	0
0.6693	-2.35593	-19.4842	-5.31157	-68.7439	0
0.6700	0.997162	-19.1785	-15.9992	-44.0194	0
0.6707	4.66256	-17.9557	-21.7944	-19.0006	0
0.6713	6.18569	-18.2614	-21.7944	-1.90566	0
0.6720	6.49251	-17.3497	-22.4069	17.3191	0
0.6727	10.4592	-12.4639	-26.0662	40.5093	0
0.6733	13.8178	-10.3294	-28.2021	60.0423	0
0.6740	12.9028	-11.2411	-24.2366	76.5207	0
0.6747	11.3742	-6.66635	-19.0459	90.5609	0
0.6753	10.1524	-0.25743	-18.4333	97.8823	0
0.6760	9.85109	3.09988	-19.0459	100.937	0
0.6767	13.8178	8.28601	-17.5225	101.547	0
0.6773	17.1764	12.8661	-17.8288	97.2728	0
0.6780	14.1246	14.0835	-19.3522	90.2527	0
0.6787	12.596	15.9177	-14.1615	82.3217	0
0.6793	14.1246	17.1405	-2.26487	68.2815	0
0.6800	13.511	16.5291	6.89134	45.7008	0
0.6807	13.511	17.4409	9.63982	23.1131	0
0.6813	13.2042	15.9177	10.5506	3.58713	0
0.6820	8.32247	11.949	13.2991	-17.4732	0
0.6827	3.13394	11.6433	19.7068	-41.273	0
0.6833	0.389003	8.89741	28.863	-61.1143	0
0.6840	-3.88455	2.18279	36.4959	-76.6748	0
0.6847	-6.93631	-1.48022	40.4614	-90.7151	0
0.6853	-7.23765	-4.53183	37.713	-98.9542	0
0.6860	-11.5112	-9.10657	26.1146	-101.091	0
0.6867	-15.7848	-12.1582	12.9928	-99.872	0
0.6873	-16.0916	-14.9041	4.14286	-95.2901	0
0.6880	-20.9733	-17.044	-3.78822	-87.3591	0
0.6887	-27.685	-17.044	-10.5022	-76.3736	0
0.6893	-24.94	-20.0956	-13.2507	-58.6691	0
0.6900	-17.3134	-22.8415	-16.2974	-36.698	0
0.6907	-16.0916	-19.4842	-22.4069	-16.5554	0
0.6913	-14.8698	-15.8212	-26.985	1.75153	0
0.6920	-9.37442	-15.5155	-28.2021	23.1131	0
0.6927	-7.23765	-13.381	-29.7255	45.3926	0
0.6933	-8.45944	-10.3294	-32.1677	65.5351	0
0.6940	-7.23765	-6.97205	-35.2224	82.3217	0
0.6947	-5.40769	-0.868825	-36.1413	94.8347	0
0.6953	-7.85128	4.62301	-32.4739	101.547	0
0.6960	-10.5962	7.37429	-28.8147	103.375	0
0.6967	-8.1581	11.3376	-26.985	103.985	0
0.6973	-0.219157	14.3892	-21.7944	101.547	0
0.6980	9.23745	15.0006	-15.0804	92.3895	0
0.6987	13.2042	16.5291	-9.5834	80.7944	0
0.6993	10.1524	18.3579	-1.34603	67.0625	0
0.7000	7.40749	20.4925	7.19762	44.4818	0
0.7007	5.57753	20.1921	12.082	19.456	0
0.7013	0.695822	17.1405	16.9664	2.36106	0
0.7020	-0.525976	13.7832	25.2038	-15.6376	0
0.7027	4.66256	12.2547	30.3944	-40.9717	0
0.7033	6.18569	8.89741	32.5304	-62.6346	0
0.7040	3.74758	3.71128	35.2708	-76.9831	0
0.7047	3.74758	-0.563127	36.1896	-89.7973	0
0.7053	4.35574	-3.61474	31.6115	-98.0364	0
0.7060	1.30398	-6.97205	27.9522	-98.0364	0
0.7067	-2.35593	-10.9408	27.646	-98.0364	0
0.7073	-5.40769	-12.7696	24.2849	-97.1257	0
0.7080	-5.71451	-14.2927	17.5709	-89.7973	0
0.7087	-3.27091	-17.044	12.3883	-80.6403	0
0.7093	-2.96957	-19.1785	5.36799	-68.7439	0
0.7100	-4.79953	-18.2614	-5.31157	-45.855	0
0.7107	-2.66275	-17.65	-13.8633	-19.6101	0
0.7113	0.997162	-18.5671	-19.3522	-2.82346	0
0.7120	3.44076	-17.9557	-24.2366	16.4013	0
0.7127	7.10067	-13.6867	-27.2833	42.9544	0
0.7133	8.93611	-9.41227	-27.8958	64.0078	0
0.7140	7.10067	-7.27775	-24.2366	76.5207	0
0.7147	5.57753	-5.13787	-17.5225	89.6431	0
0.7153	4.35574	-0.563127	-16.2974	99.7179	0
0.7160	3.44076	3.40558	-20.5773	102.464	0
0.7167	3.74758	7.37429	-19.6585	101.547	0
0.7173	3.74758	11.0319	-12.9444	97.8823	0
0.7180	2.8326	12.8661	-6.5367	91.4787	0
0.7187	5.27072	15.612	-2.26487	83.5408	0
0.7193	8.02113	18.6636	5.06171	67.672	0
0.7200	8.32247	18.3579	14.8305	42.0366	0
0.7207	10.1524	16.5291	19.1023	18.8464	0
0.7213	11.3742	16.5291	20.3194	1.75153	0
0.7220	8.02113	16.5291	28.863	-16.5554	0
0.7227	4.66256	15.9177	40.7677	-40.3622	0
0.7233	2.8326	13.7832	43.8225	-61.4155	0
0.7240	1.30398	7.67998	41.074	-76.9831	0
0.7247	1.91762	1.57139	39.8489	-90.4068	0
0.7253	5.27072	-1.17452	37.4067	-100.173	0
0.7260	7.71431	-4.22614	32.8286	-103.228	0
0.7267	6.49251	-9.10657	27.646	-103.529	0
0.7273	2.8326	-13.0753	23.3741	-101.701	0
0.7280	3.13394	-15.5155	21.5445	-95.2901	0
0.7287	9.54427	-16.1269	17.8772	-84.6127	0
0.7293	12.9028	-16.4326	7.81019	-68.4356	0
0.7300	11.681	-17.3497	-3.48194	-44.0194	0
0.7307	11.0729	-17.9557	-10.8085	-21.1374	0
0.7313	8.93611	-17.3497	-16.91	-5.26159	0
0.7320	2.8326	-15.5155	-25.1474	14.5727	0
0.7327	-4.49271	-13.381	-34.9161	38.0712	0
0.7333	-11.818	-10.6351	-41.3239	56.6864	0
0.7340	-13.9548	-7.27775	-41.6301	73.7743	0
0.7347	-6.93631	-1.78055	-39.4942	87.5063	0
0.7353	0.0821837	3.09988	-35.2224	92.6978	0
0.7360	-0.219157	6.15149	-30.6443	96.362	0
0.7367	-2.05459	10.4259	-27.2833	100.019	0
0.7373	-3.27091	14.6949	-20.5773	96.0537	0
0.7380	-2.66275	14.0835	-12.3319	87.5063	0
0.7387	0.695822	13.7832	-9.28518	80.1849	0
0.7393	-1.13414	17.4409	-5.01335	65.8434	0
0.7400	-8.76626	18.9693	5.67427	41.7354	0
0.7407	-11.818	16.5291	12.6946	19.7572	0
0.7413	-11.2099	15.0006	16.9664	2.66933	0
0.7420	-10.903	15.0006	27.3397	-16.5554	0
0.7427	-7.23765	14.3892	38.0192	-41.273	0
0.7433	0.389003	12.5604	40.7677	-65.0797	0
0.7440	7.40749	6.45719	41.3803	-83.3867	0
0.7447	14.426	-1.17452	43.5162	-95.2901	0
0.7453	19.0064	-5.44356	45.6521	-99.872	0
0.7460	17.7846	-8.18948	44.427	-100.173	0
0.7467	14.7328	-11.5468	39.5426	-101.701	0
0.7473	14.1246	-14.5984	30.0882	-98.646	0
0.7480	10.7661	-15.2098	20.0131	-89.7973	0
0.7487	2.8326	-16.4326	12.3883	-82.4759	0
0.7493	-0.219157	-19.1785	2.61952	-69.3534	0
0.7500	1.30398	-22.8415	-11.7193	-42.1908	0
0.7507	-3.57773	-21.0073	-25.1474	-18.6923	0
0.7513	-11.2099	-16.1269	-31.8614	-5.56985	0
0.7520	-11.5112	-15.5155	-33.6991	15.4905	0
0.7527	-9.98806	-15.8212	-36.1413	42.0366	0
0.7533	-12.733	-9.71797	-41.6301	60.9601	0
0.7540	-10.903	-3.61474	-45.902	77.7398	0
0.7547	-5.10635	-2.08625	-41.6301	92.3895	0
0.7553	-7.54447	0.965361	-32.7802	96.9715	0
0.7560	-14.2616	6.45719	-26.3725	99.4096	0
0.7567	-12.733	10.7316	-21.4881	102.156	0
0.7573	-5.71451	13.4775	-15.9992	96.0537	0
0.7580	-0.219157	15.612	-8.97889	86.8967	0
0.7587	5.88435	16.5291	-0.435243	79.5754	0
0.7593	12.9028	17.4409	6.58506	63.3983	0
0.7600	14.7328	19.8864	13.9116	39.5985	0
0.7607	11.0729	19.5807	20.6257	19.456	0
0.7613	7.40749	16.5291	22.4553	0.840733	0
0.7620	0.997162	14.6949	23.6804	-20.8292	0
0.7627	-7.85128	14.6949	28.5568	-42.499	0
0.7633	-11.5112	10.7316	30.3944	-62.3333	0
0.7640	-9.98806	5.2344	27.646	-78.8117	0
0.7647	-10.903	2.18279	24.5912	-90.7151	0
0.7653	-12.4262	-1.17452	21.5445	-98.9542	0
0.7660	-10.903	-6.36066	18.4898	-101.701	0
0.7667	-9.07308	-8.80087	16.0476	-100.173	0
0.7673	-9.37442	-10.3294	10.8569	-97.4269	0
0.7680	-10.903	-15.5155	7.5039	-92.5437	0
0.7687	-10.903	-20.0956	2.9258	-82.1676	0
0.7693	-8.76626	-20.0956	-11.1148	-65.388	0
0.7700	-3.57773	-20.4013	-22.4069	-44.3276	0
0.7707	-0.832795	-20.0956	-21.1818	-22.966	0
0.7713	0.389003	-17.044	-20.5773	-3.74126	0
0.7720	4.66256	-13.6867	-25.4536	16.7096	0
0.7727	11.0729	-11.5468	-25.7599	39.8998	0
0.7733	14.1246	-8.80087	-26.6788	60.6519	0
0.7740	14.7328	-6.36066	-33.6991	75.9112	0
0.7747	13.8178	-3.30904	-37.052	87.8145	0
0.7753	9.23745	3.09988	-33.6991	97.581	0
0.7760	5.57753	9.20311	-31.5631	102.156	0
0.7767	3.44076	11.0319	-28.8147	102.156	0
0.7773	-0.832795	12.8661	-21.7944	100.019	0
0.7780	-4.18589	17.1405	-13.2507	95.1359	0
0.7787	-3.27091	21.1039	-5.01335	85.9859	0
0.7793	-1.74777	22.021	5.36799	71.3362	0
0.7800	-0.832795	21.1039	16.6601	49.9746	0
0.7807	-0.219157	20.1921	22.149	26.7773	0
0.7813	-2.05459	18.6636	23.3741	5.72399	0
0.7820	-3.27091	16.8348	25.5101	-14.7268	0
0.7827	-1.74777	15.612	26.4208	-36.698	0
0.7833	-4.18589	12.2547	25.8163	-55.9227	0
0.7840	-9.07308	7.37429	25.8163	-71.7916	0
0.7847	-7.54447	3.40558	24.2849	-85.5235	0
0.7853	-1.74777	-1.48022	21.2382	-93.7627	0
0.7860	1.30398	-7.27775	20.6257	-96.2079	0
0.7867	1.91762	-8.80087	18.796	-97.1257	0
0.7873	0.695822	-9.10657	12.082	-96.8174	0
0.7880	-2.05459	-12.1582	6.58506	-91.0163	0
0.7887	-4.49271	-16.1269	1.09617	-81.5581	0
0.7893	-7.54447	-19.7899	-7.75377	-66.6071	0
0.7900	-7.85128	-20.0956	-14.1615	-44.3276	0
0.7907	-1.74777	-15.2098	-16.91	-21.1374	0
0.7913	4.66256	-14.5984	-21.4881	-3.74126	0
0.7920	7.71431	-20.0956	-27.5895	15.4905	0
0.7927	10.1524	-17.9557	-33.3928	38.0712	0
0.7933	10.1524	-10.3294	-40.7113	56.6864	0
0.7940	4.96938	-9.41227	-45.5957	72.247	0
0.7947	-0.832795	-6.36066	-45.2894	87.205	0
0.7953	-3.57773	3.09988	-42.2427	95.1359	0
0.7960	-5.71451	7.67998	-37.9709	96.9715	0
0.7967	-6.02133	7.37429	-29.4272	99.7179	0
0.7973	-3.88455	10.4259	-16.6037	99.7179	0
0.7980	-4.18589	15.0006	-5.92414	91.4787	0
0.7987	-8.45944	16.2234	-1.34603	79.5754	0
0.7993	-11.818	16.2234	1.09617	65.8434	0
0.8000	-8.1581	16.5291	6.89134	47.5294	0
0.8007	-2.96957	16.5291	13.2991	26.1678	0
0.8013	-3.57773	15.0006	15.435	4.80619	0
0.8020	-3.88455	13.7832	16.3538	-16.2542	0
0.8027	2.21896	13.7832	21.2382	-37.0063	0
0.8033	5.57753	11.949	28.863	-57.7583	0
0.8040	2.8326	5.8458	31.9178	-76.6748	0
0.8047	1.91762	0.353966	28.863	-90.1055	0
0.8053	0.389003	-3.00335	26.1146	-96.8174	0
0.8060	-4.79953	-7.27775	27.0334	-99.2625	0
0.8067	-6.02133	-10.9408	25.5101	-100.482	0
0.8073	-3.57773	-13.0753	20.9319	-98.9542	0
0.8080	-4.79953	-14.5984	19.4086	-91.6329	0
0.8087	-6.32267	-16.4326	18.1835	-81.2568	0
0.8093	-5.40769	-17.3497	9.9461	-67.5178	0
0.8100	-3.57773	-18.5671	-1.34603	-45.855	0
0.8107	0.695822	-18.2614	-6.5367	-22.0482	0
0.8113	5.57753	-14.5984	-8.67261	-5.56985	0
0.8120	6.18569	-10.9408	-14.4678	13.9632	0
0.8127	6.79933	-10.9408	-23.0114	40.208	0
0.8133	8.62929	-9.71797	-27.5895	60.0423	0
0.8140	6.49251	-3.92044	-27.8958	72.8635	0
0.8147	3.74758	0.353966	-26.985	87.205	0
0.8153	3.13394	2.18279	-25.1474	95.1359	0
0.8160	0.695822	5.5401	-23.3177	94.5264	0
0.8167	-0.219157	10.4259	-21.1818	95.1359	0
0.8173	3.13394	12.5604	-16.91	95.1359	0
0.8180	3.13394	13.1718	-13.2507	87.5063	0
0.8187	0.389003	15.9177	-9.5834	75.9112	0
0.8193	0.0821837	19.275	-1.34603	61.2614	0
0.8200	0.389003	20.4925	8.41469	40.5093	0
0.8207	-1.13414	20.1921	13.6054	20.0655	0
0.8213	-2.35593	19.275	17.5709	2.0598	0
0.8220	-3.57773	17.4409	21.5445	-19.0006	0
0.8227	-3.88455	13.7832	22.7616	-41.273	0
0.8233	-3.57773	10.4259	25.2038	-58.0596	0
0.8240	-4.18589	7.67998	29.1693	-74.538	0
0.8247	-4.18589	1.87709	30.6927	-90.7151	0
0.8253	-2.66275	-3.92044	30.9989	-98.0364	0
0.8260	-1.13414	-5.44356	30.6927	-98.9542	0
0.8267	-0.525976	-6.66635	26.1146	-99.872	0
0.8273	-1.74777	-11.8525	20.3194	-98.9542	0
0.8280	-5.40769	-16.7383	16.9664	-93.4615	0
0.8287	-5.71451	-17.65	12.6946	-85.5235	0
0.8293	-1.13414	-17.65	4.14286	-71.4903	0
0.8300	1.91762	-18.8728	-5.92414	-49.2109	0
0.8307	1.30398	-19.7899	-12.3319	-26.6302	0
0.8313	1.30398	-19.4842	-15.0804	-9.23405	0
0.8320	3.13394	-16.4326	-19.9647	10.299	0
0.8327	3.74758	-11.5468	-25.4536	34.407	0
0.8333	2.8326	-9.10657	-28.8147	56.6864	0
0.8340	3.74758	-7.27775	-31.8614	73.1648	0
0.8347	5.27072	-2.69765	-34.3036	85.0681	0
0.8353	4.35574	3.40558	-32.4739	93.9169	0
0.8360	2.8326	7.37429	-28.5084	99.1084	0
0.8367	3.74758	9.20311	-25.7599	100.019	0
0.8373	5.88435	12.8661	-21.7944	95.1359	0
0.8380	6.79933	16.5291	-17.2163	87.8145	0
0.8387	6.49251	18.6636	-10.8085	81.404	0
0.8393	5.57753	18.9693	-2.26487	69.8088	0
0.8400	4.35574	18.0522	3.84464	46.6116	0
0.8407	4.66256	15.612	10.5506	21.8941	0
0.8413	5.57753	14.3892	21.5445	3.58713	0
0.8420	5.27072	15.3063	28.2585	-13.809	0
0.8427	0.997162	13.4775	27.3397	-35.7802	0
0.8433	-6.02133	8.59171	27.0334	-58.0596	0
0.8440	-8.45944	6.15149	28.863	-75.1475	0
0.8447	-6.02133	3.40558	29.1693	-87.9687	0
0.8453	-3.57773	-3.61474	27.9522	-96.5091	0
0.8460	-2.66275	-9.10657	28.863	-99.872	0
0.8467	-0.832795	-10.9408	29.7819	-100.482	0
0.8473	-0.832795	-13.6867	23.3741	-99.2625	0
0.8480	-3.88455	-15.8212	13.6054	-91.9341	0
0.8487	-6.02133	-17.65	9.63982	-80.6403	0
0.8493	-5.71451	-20.0956	5.98056	-66.9083	0
0.8500	-3.88455	-18.5671	-4.40079	-45.2454	0
0.8507	-0.219157	-14.9041	-12.9444	-22.0482	0
0.8513	3.74758	-15.5155	-13.557	-5.56985	0
0.8520	4.35574	-17.044	-16.6037	12.4358	0
0.8527	3.13394	-12.7696	-24.5428	36.5438	0
0.8533	5.27072	-6.66635	-30.338	56.9877	0
0.8540	6.79933	-4.53183	-32.7802	73.7743	0
0.8547	1.6108	-1.78055	-33.9973	88.7323	0
0.8553	-3.57773	2.79418	-33.6991	97.581	0
0.8560	-3.27091	5.5401	-33.3928	100.937	0
0.8567	-3.57773	8.59171	-33.9973	103.074	0
0.8573	-6.02133	13.7832	-30.9506	99.7179	0
0.8580	-4.79953	14.6949	-23.624	92.3895	0
0.8587	-2.35593	11.949	-16.91	83.8491	0
0.8593	-2.96957	13.7832	-12.0256	71.0279	0
0.8600	-2.05459	17.4409	-2.26487	50.8853	0
0.8607	0.695822	16.2234	9.63982	29.2225	0
0.8613	0.997162	14.6949	15.435	9.07991	0
0.8620	1.30398	15.612	17.5709	-11.3709	0
0.8627	2.8326	12.8661	21.2382	-32.4243	0
0.8633	-0.832795	9.20311	25.2038	-53.4846	0
0.8640	-7.23765	5.5401	27.9522	-72.4011	0
0.8647	-9.07308	-1.17452	28.2585	-86.4413	0
0.8653	-7.85128	-6.97205	25.8163	-92.2424	0
0.8660	-7.54447	-8.49518	23.6804	-94.071	0
0.8667	-6.32267	-11.8525	24.2849	-98.0364	0
0.8673	-4.79953	-15.5155	22.149	-98.9542	0
0.8680	-5.40769	-17.044	16.0476	-89.496	0
0.8687	-5.10635	-20.0956	10.5506	-76.9831	0
0.8693	-3.57773	-21.9244	4.75543	-62.3333	0
0.8700	-3.88455	-19.4842	-3.48194	-40.6634	0
0.8707	-4.49271	-18.2614	-7.44748	-19.3018	0
0.8713	-2.66275	-19.4842	-5.92414	-4.65205	0
0.8720	-0.832795	-16.1269	-9.5834	15.4905	0
0.8727	0.997162	-10.6351	-19.6585	42.0366	0
0.8733	3.13394	-8.18948	-28.5084	62.1792	0
0.8740	2.52578	-5.13787	-33.6991	77.4385	0
0.8747	0.0821837	2.48849	-36.1413	91.4787	0
0.8753	0.0821837	10.1202	-33.3928	98.1906	0
0.8760	0.0821837	11.949	-29.121	99.1084	0
0.8767	-0.832795	11.949	-28.2021	101.547	0
0.8773	1.91762	15.612	-22.4069	100.937	0
0.8780	4.66256	19.275	-11.7193	92.9991	0
0.8787	0.0821837	18.3579	-7.75377	84.1503	0
0.8793	-6.62949	18.6636	-7.14926	71.9457	0
0.8800	-9.98806	22.3267	2.9258	49.0568	0
0.8807	-12.1248	21.1039	16.6601	24.3392	0
0.8813	-14.8698	16.2234	20.9319	6.33352	0
0.8820	-14.2616	16.5291	20.9319	-12.8912	0
0.8827	-10.903	16.5291	24.2849	-36.3897	0
0.8833	-9.07308	10.1202	26.7271	-55.6215	0
0.8840	-10.903	7.06859	25.5101	-70.2642	0
0.8847	-14.8698	6.15149	23.6804	-83.3867	0
0.8853	-16.0916	-1.17452	22.4553	-92.5437	0
0.8860	-13.648	-7.27775	23.9786	-95.2901	0
0.8867	-11.818	-7.27775	27.0334	-96.5091	0
0.8873	-13.3412	-10.9408	25.2038	-95.8996	0
0.8880	-13.0398	-17.3497	18.4898	-89.7973	0
0.8887	-5.10635	-19.1785	11.7757	-81.2568	0
0.8893	7.71431	-19.1785	6.89134	-69.6547	0
0.8900	16.5628	-18.5671	2.31323	-48.6014	0
0.8907	19.6145	-15.8212	-2.86938	-23.8838	0
0.8913	20.2282	-15.5155	-10.8085	-5.26159	0
0.8920	16.2559	-15.5155	-20.271	12.7371	0
0.8927	11.3742	-11.8525	-26.985	35.6261	0
0.8933	11.681	-9.10657	-30.6443	56.9877	0
0.8940	11.681	-7.58345	-33.3928	73.473	0
0.8947	7.40749	-4.53183	-33.3928	88.1158	0
0.8953	7.71431	-1.48022	-31.5631	96.9715	0
0.8960	10.7661	0.965361	-29.7255	98.4918	0
0.8967	8.62929	4.62301	-24.2366	97.2728	0
0.8973	6.18569	8.89741	-13.8633	95.7455	0
0.8980	8.32247	12.8661	-5.61785	91.4787	0
0.8987	8.93611	15.612	-1.34603	84.1503	0
0.8993	3.74758	17.4409	1.70067	71.3362	0
0.9000	-2.66275	17.7466	6.89134	49.9746	0
0.9007	-8.45944	14.6949	12.6946	26.1678	0
0.9013	-11.818	11.0319	16.9664	5.72399	0
0.9020	-12.733	10.1202	20.9319	-13.809	0
0.9027	-10.2894	8.28601	28.5568	-35.4789	0
0.9033	-4.49271	3.40558	36.4959	-55.0119	0
0.9040	0.0821837	-0.868825	38.0192	-69.6547	0
0.9047	0.695822	-3.30904	34.36	-83.0854	0
0.9053	0.0821837	-6.97205	31.3052	-94.9888	0
0.9060	-3.57773	-9.41227	27.646	-101.091	0
0.9067	-10.2894	-9.10657	23.3741	-100.783	0
0.9073	-11.818	-11.2411	19.4086	-97.1257	0
0.9080	-7.23765	-15.2098	15.435	-91.9341	0
0.9087	-3.27091	-16.1269	10.5506	-86.4413	0
0.9093	1.91762	-15.2098	3.84464	-73.3189	0
0.9100	9.54427	-15.5155	-5.31157	-49.2109	0
0.9107	15.0396	-13.9924	-13.2507	-24.7946	0
0.9113	14.7328	-10.9408	-18.7396	-8.92578	0
0.9120	10.1524	-11.8525	-23.3177	8.16211	0
0.9127	5.57753	-13.6867	-29.121	30.4415	0
0.9133	4.96938	-9.41227	-34.6098	49.9746	0
0.9140	5.57753	-4.53183	-37.052	66.4529	0
0.9147	5.57753	-3.61474	-32.4739	82.3217	0
0.9153	4.35574	0.659663	-26.6788	92.3895	0
0.9160	1.91762	9.20311	-25.1474	96.0537	0
0.9167	0.389003	11.3376	-24.2366	97.8823	0
0.9173	3.74758	11.0319	-16.91	94.2251	0
0.9180	5.27072	16.2234	-9.5834	86.8967	0
0.9187	1.91762	19.8864	-6.84298	81.1027	0
0.9193	-0.832795	18.3579	-2.26487	67.672	0
0.9200	0.0821837	19.275	7.19762	42.3449	0
0.9207	2.21896	20.1921	15.435	21.5928	0
0.9213	2.8326	16.5291	18.4898	8.16211	0
0.9220	0.695822	14.6949	18.1835	-11.9804	0
0.9227	0.997162	13.7832	20.0131	-37.3075	0
0.9233	7.71431	10.1202	26.4208	-57.7583	0
0.9240	12.596	5.5401	31.9178	-75.1475	0
0.9247	11.0729	2.79418	30.9989	-90.1055	0
0.9253	8.93611	-1.17452	29.7819	-97.1257	0
0.9260	8.62929	-6.66635	31.6115	-100.173	0
0.9267	9.23745	-10.9408	29.1693	-102.009	0
0.9273	11.9879	-13.6867	22.4553	-97.4269	0
0.9280	15.341	-15.8212	18.796	-88.2699	0
0.9287	13.8178	-18.8728	15.7413	-81.2568	0
0.9293	9.23745	-19.7899	6.89134	-70.2642	0
0.9300	6.49251	-18.2614	-4.0945	-47.6836	0
0.9307	2.52578	-17.65	-13.8633	-23.2673	0
0.9313	-3.27091	-17.9557	-20.8755	-6.48765	0
0.9320	-2.05459	-16.1269	-25.1474	11.8263	0
0.9327	3.44076	-11.5468	-29.7255	36.2356	0
0.9333	0.997162	-6.97205	-31.5631	57.6042	0
0.9340	-4.18589	-4.22614	-29.7255	72.247	0
0.9347	-1.74777	-0.25743	-30.6443	84.4586	0
0.9353	0.997162	5.5401	-31.5631	92.3895	0
0.9360	0.389003	9.20311	-26.985	97.2728	0
0.9367	3.74758	11.0319	-23.9303	101.855	0
0.9373	7.40749	14.6949	-21.4881	100.019	0
0.9380	5.57753	17.4409	-12.6382	89.6431	0
0.9387	7.40749	16.5291	-5.01335	78.6576	0
0.9393	11.0729	18.3579	-0.435243	66.4529	0
0.9400	6.49251	22.6324	7.81019	47.5294	0
0.9407	-1.74777	21.7153	13.6054	25.25	0
0.9413	-4.49271	18.3579	11.7757	5.41572	0
0.9420	-3.88455	16.8348	15.1287	-13.809	0
0.9427	-4.18589	14.3892	23.6804	-35.7802	0
0.9433	-4.49271	9.8145	27.0334	-55.3132	0
0.9440	-5.71451	6.45719	28.2585	-69.963	0
0.9447	-7.23765	2.18279	29.7819	-84.6127	0
0.9453	-7.85128	-3.30904	26.4208	-96.8174	0
0.9460	-9.07308	-6.36066	24.2849	-98.9542	0
0.9467	-7.85128	-9.10657	24.2849	-97.7352	0
0.9473	-2.35593	-13.6867	20.9319	-98.9542	0
0.9480	-0.832795	-17.044	16.0476	-96.2079	0
0.9487	-2.96957	-17.9557	10.5506	-85.8318	0
0.9493	-0.219157	-20.0956	1.40245	-73.0106	0
0.9500	2.21896	-22.5358	-10.5022	-54.0941	0
0.9507	-3.27091	-21.313	-19.9647	-29.6779	0
0.9513	-9.07308	-18.2614	-25.4536	-9.53531	0
0.9520	-11.5112	-17.65	-30.9506	9.99071	0
0.9527	-12.733	-17.044	-39.8005	32.8797	0
0.9533	-7.23765	-12.1582	-43.4598	51.1936	0
0.9540	1.6108	-6.97205	-37.052	66.7542	0
0.9547	5.57753	-3.61474	-32.4739	84.1503	0
0.9553	9.23745	0.048268	-32.1677	94.5264	0
0.9560	14.426	4.9287	-26.985	95.4442	0
0.9567	14.1246	7.98032	-17.2163	96.9715	0
0.9573	11.9879	9.8145	-10.196	96.9715	0
0.9580	13.2042	13.7832	-5.92414	89.6431	0
0.9587	13.511	19.275	-4.70707	82.3217	0
0.9593	10.4592	21.1039	-1.65231	71.9457	0
0.9600	7.10067	18.0522	7.81019	49.6663	0
0.9607	2.8326	16.2234	15.7413	25.5583	0
0.9613	-1.74777	17.1405	18.796	9.68945	0
0.9620	-4.49271	15.3063	27.9522	-8.62452	0
0.9627	-4.49271	11.0319	39.5426	-33.0338	0
0.9633	-8.45944	8.89741	38.3255	-54.3954	0
0.9640	-15.4779	6.45719	33.1349	-72.0998	0
0.9647	-18.5297	1.27106	32.5304	-87.6604	0
0.9653	-19.1433	-4.53183	26.7271	-96.2079	0
0.9660	-21.5814	-9.10657	16.6601	-98.646	0
0.9667	-23.4169	-12.7696	14.2179	-100.482	0
0.9673	-22.1951	-16.1269	17.2646	-99.5638	0
0.9680	-19.1433	-17.044	17.2646	-92.8519	0
0.9687	-11.2099	-16.7383	13.2991	-84.0032	0
0.9693	-1.74777	-18.2614	6.89134	-71.4903	0
0.9700	0.695822	-21.0073	-3.17566	-51.649	0
0.9707	-3.57773	-19.1785	-11.4211	-27.8493	0
0.9713	-5.10635	-16.4326	-14.1615	-8.62452	0
0.9720	-2.66275	-17.3497	-16.2974	7.24431	0
0.9727	-0.832795	-16.1269	-22.7132	27.0856	0
0.9733	-1.13414	-9.10657	-27.8958	49.365	0
0.9740	-0.525976	-4.53183	-26.6788	68.2815	0
0.9747	1.91762	-5.44356	-25.7599	82.623	0
0.9753	2.21896	-3.61474	-28.2021	92.0883	0
0.9760	3.74758	2.79418	-27.8958	96.362	0
0.9767	4.66256	6.76289	-25.1474	99.7179	0
0.9773	0.389003	7.37429	-24.8491	100.327	0
0.9780	-4.18589	9.20311	-22.1007	92.6978	0
0.9787	-1.74777	13.7832	-15.0804	81.7122	0
0.9793	-0.219157	15.612	-7.75377	70.4184	0
0.9800	-2.96957	15.0006	-0.435243	50.8853	0
0.9807	-2.35593	16.2234	5.98056	26.4761	0
0.9813	0.695822	19.275	7.5039	9.07991	0
0.9820	-1.13414	18.0522	10.5506	-6.78892	0
0.9827	-5.10635	13.1718	19.7068	-31.8147	0
0.9833	-7.23765	11.949	28.863	-57.4501	0
0.9840	-7.23765	11.949	35.2708	-73.3189	0
0.9847	-5.10635	5.2344	39.8489	-85.5235	0
0.9853	-3.57773	-1.78055	39.2444	-96.2079	0
0.9860	-6.32267	-3.30904	33.4411	-100.783	0
0.9867	-7.23765	-5.44356	26.1146	-101.392	0
0.9873	-1.74777	-9.71797	17.8772	-98.3447	0
0.9880	2.21896	-11.8525	12.6946	-90.1055	0
0.9887	0.0821837	-13.6867	10.5506	-81.5581	0
0.9893	0.997162	-17.3497	4.75543	-70.8808	0
0.9900	7.40749	-19.1785	-5.01335	-48.6014	0
0.9907	13.8178	-19.1785	-10.8085	-22.966	0
0.9913	15.341	-17.9557	-14.4678	-5.87812	0
0.9920	11.9879	-16.4326	-22.4069	12.7371	0
0.9927	9.85109	-13.6867	-29.121	38.3724	0
0.9933	10.1524	-10.0237	-30.6443	58.8233	0
0.9940	8.02113	-4.83217	-31.5631	74.0826	0
0.9947	5.57753	1.87709	-34.3036	88.4241	0
0.9953	4.96938	5.2344	-34.3036	95.7455	0
0.9960	0.997162	5.2344	-30.6443	97.2728	0
0.9967	-6.62949	7.06859	-28.8147	100.019	0
0.9973	-9.98806	11.3376	-25.1474	99.4096	0
0.9980	-9.68124	13.7832	-13.557	92.6978	0
0.9987	-9.07308	14.6949	-1.34603	85.0681	0
0.9993	-6.02133	15.612	4.75543	71.0279	0
1.0000	-2.35593	16.5291	10.5506	46.6116	0
1.0007	-1.74777	16.8348	17.5709	25.5583	0
1.0013	-2.66275	16.5291	20.3194	10.299	0
1.0020	-3.57773	14.0835	22.7616	-10.1448	0
1.0027	-6.02133	11.0319	27.9522	-36.0885	0
1.0033	-5.40769	9.8145	32.2241	-57.1418	0
1.0040	-2.05459	6.76289	35.2708	-72.4011	0
1.0047	-0.525976	0.659663	36.8022	-85.2223	0
1.0053	0.997162	-3.61474	33.7474	-95.2901	0
1.0060	2.8326	-4.53183	27.9522	-100.783	0
1.0067	-0.219157	-6.36066	22.4553	-102.009	0
1.0073	-6.62949	-10.9408	19.1023	-99.5638	0
1.0080	-7.85128	-14.5984	15.435	-93.4615	0
1.0087	-6.02133	-15.5155	8.41469	-85.2223	0
1.0093	-6.32267	-17.65	-1.95859	-73.6272	0
1.0100	-6.02133	-19.7899	-11.1148	-52.8751	0
1.0107	-3.57773	-20.7016	-17.8288	-28.4588	0
1.0113	-2.96957	-19.7899	-23.3177	-11.0626	0
1.0120	-0.832795	-17.044	-26.985	7.24431	0
1.0127	4.35574	-14.5984	-28.8147	32.5784	0
1.0133	4.96938	-12.4639	-28.8147	53.0222	0
1.0140	1.91762	-6.97205	-30.338	67.9802	0
1.0147	3.74758	-1.48022	-33.3928	85.3694	0
1.0153	7.40749	-1.48022	-32.1677	96.0537	0
1.0160	6.49251	0.659663	-26.985	97.2728	0
1.0167	3.74758	8.28601	-26.6788	100.327	0
1.0173	2.52578	12.8661	-28.5084	98.4918	0
1.0180	2.21896	13.7832	-22.7132	87.8145	0
1.0187	2.21896	17.7466	-12.3319	81.7122	0
1.0193	2.21896	19.275	-3.17566	74.6921	0
1.0200	4.66256	15.3063	6.89134	52.1114	0
1.0207	8.32247	15.3063	17.8772	27.3869	0
1.0213	6.49251	16.8348	25.2038	10.9085	0
1.0220	-1.13414	13.4775	29.4756	-9.23405	0
1.0227	-1.44095	10.4259	34.0537	-34.2599	0
1.0233	2.8326	10.1202	37.1085	-54.0941	0
1.0240	-3.27091	5.5401	33.4411	-69.963	0
1.0247	-11.2099	-0.868825	27.0334	-84.0032	0
1.0253	-9.98806	-2.69765	25.5101	-94.6805	0
1.0260	-7.23765	-4.53183	27.9522	-101.701	0
1.0267	-5.71451	-8.18948	27.9522	-102.009	0
1.0273	1.30398	-10.3294	26.1146	-97.4269	0
1.0280	6.79933	-13.381	21.5445	-91.3246	0
1.0287	5.57753	-16.4326	13.6054	-83.3867	0
1.0293	1.91762	-17.9557	4.75543	-71.4903	0
1.0300	-3.57773	-17.9557	-5.61785	-52.2585	0
1.0307	-6.93631	-14.9041	-16.2974	-29.9861	0
1.0313	-0.832795	-11.2411	-21.4881	-11.9804	0
1.0320	5.88435	-11.2411	-23.9303	3.58713	0
1.0327	5.57753	-10.0237	-29.4272	24.9487	0
1.0333	4.66256	-3.92044	-34.9161	48.7485	0
1.0340	6.18569	-1.48022	-35.2224	65.5351	0
1.0347	3.74758	-0.25743	-33.3928	78.3563	0
1.0353	-0.525976	6.45719	-32.1677	90.5609	0
1.0360	-1.13414	12.2547	-29.121	97.2728	0
1.0367	0.997162	12.8661	-25.1474	97.8823	0
1.0373	2.52578	15.9177	-20.271	96.0537	0
1.0380	2.52578	20.7982	-13.2507	91.4787	0
1.0387	1.91762	20.7982	-5.61785	84.4586	0
1.0393	0.0821837	20.1921	-0.435243	73.7743	0
1.0400	-1.74777	22.021	3.84464	51.8032	0
1.0407	-1.74777	22.3267	9.63982	26.4761	0
1.0413	-1.44095	20.7982	15.1287	10.9085	0
1.0420	0.997162	18.6636	20.9319	-4.65205	0
1.0427	4.35574	15.612	26.4208	-30.5957	0
1.0433	0.997162	11.0319	29.7819	-55.0119	0
1.0440	-3.57773	7.98032	32.5304	-71.4903	0
1.0447	-2.05459	5.2344	36.1896	-87.0509	0
1.0453	-0.832795	-0.868825	36.8022	-96.5091	0
1.0460	-3.57773	-6.36066	32.5304	-98.0364	0
1.0467	-2.66275	-7.88914	27.9522	-98.646	0
1.0473	-0.525976	-10.3294	23.9786	-96.2079	0
1.0480	-0.525976	-15.8212	19.7068	-88.8865	0
1.0487	0.0821837	-17.3497	14.5242	-81.2568	0
1.0493	0.0821837	-16.7383	5.98056	-69.0452	0
1.0500	-1.44095	-19.4842	-6.23042	-47.6836	0
1.0507	-0.832795	-19.7899	-15.0804	-25.1029	0
1.0513	1.91762	-16.1269	-18.7396	-6.78892	0
1.0520	5.57753	-14.2927	-21.4881	13.3536	0
1.0527	8.02113	-13.0753	-25.1474	36.2356	0
1.0533	8.32247	-10.3294	-29.121	57.2959	0
1.0540	9.23745	-6.66635	-30.6443	73.1648	0
1.0547	10.1524	-2.69765	-26.6788	86.5955	0
1.0553	8.62929	0.965361	-17.8288	96.362	0
1.0560	7.40749	4.01697	-14.1615	100.327	0
1.0567	6.79933	6.76289	-18.7396	101.238	0
1.0573	5.57753	9.50881	-19.9647	100.019	0
1.0580	4.66256	13.4775	-12.9444	95.1359	0
1.0587	3.74758	17.7466	-7.75377	87.205	0
1.0593	1.6108	18.0522	-3.78822	73.7743	0
1.0600	0.695822	17.1405	4.14286	50.5841	0
1.0607	-0.525976	17.7466	9.02725	26.4761	0
1.0613	-3.27091	16.5291	9.02725	10.6072	0
1.0620	-5.40769	13.4775	13.2991	-7.09719	0
1.0627	-9.07308	11.949	19.7068	-30.5957	0
1.0633	-10.903	7.98032	22.149	-52.2585	0
1.0640	-7.23765	3.71128	27.0334	-69.3534	0
1.0647	-4.49271	1.87709	32.5304	-82.4759	0
1.0653	-8.1581	-2.08625	30.6927	-91.6329	0
1.0660	-9.07308	-7.88914	27.0334	-97.1257	0
1.0667	-6.32267	-11.2411	25.8163	-97.7352	0
1.0673	-5.71451	-14.2927	20.9319	-94.9888	0
1.0680	-5.40769	-17.044	10.8569	-92.2424	0
1.0687	-3.57773	-18.8728	0.789885	-87.0509	0
1.0693	-2.96957	-22.5358	-7.14926	-73.9284	0
1.0700	-0.832795	-24.976	-13.557	-51.3478	0
1.0707	0.0821837	-22.2301	-18.7396	-25.4041	0
1.0713	-4.49271	-19.1785	-21.4881	-6.48765	0
1.0720	-6.32267	-18.2614	-24.5428	8.47038	0
1.0727	-3.27091	-16.1269	-29.7255	29.5237	0
1.0733	-1.44095	-11.8525	-32.7802	53.0222	0
1.0740	-0.219157	-6.97205	-30.9506	71.3362	0
1.0747	0.997162	-3.00335	-28.8147	85.3694	0
1.0753	-1.44095	0.353966	-28.8147	94.2251	0
1.0760	-4.79953	5.5401	-29.4272	96.0537	0
1.0767	-6.02133	10.4259	-31.2569	96.9715	0
1.0773	-6.32267	12.8661	-33.3928	98.4918	0
1.0780	-6.93631	14.6949	-29.7255	95.4442	0
1.0787	-7.23765	19.275	-20.5773	88.1158	0
1.0793	-7.85128	22.938	-11.7193	75.9112	0
1.0800	-6.62949	22.3267	-3.17566	54.5495	0
1.0807	-3.88455	19.275	7.81019	29.5237	0
1.0813	-2.05459	16.5291	16.6601	10.6072	0
1.0820	-1.74777	15.3063	17.8772	-5.87812	0
1.0827	-2.35593	15.0006	19.4086	-27.8493	0
1.0833	-3.57773	11.949	27.9522	-50.7382	0
1.0840	-1.13414	6.45719	34.36	-68.1344	0
1.0847	1.6108	0.965361	32.5304	-83.0854	0
1.0853	0.0821837	-3.61474	28.863	-94.6805	0
1.0860	-0.832795	-7.27775	26.4208	-98.9542	0
1.0867	4.35574	-9.10657	23.3741	-100.482	0
1.0873	8.32247	-12.4639	21.2382	-101.091	0
1.0880	7.40749	-19.1785	18.4898	-94.3793	0
1.0887	8.02113	-22.5358	12.3883	-84.3045	0
1.0893	8.02113	-20.0956	6.58506	-73.6272	0
1.0900	6.18569	-19.1785	0.789885	-55.3132	0
1.0907	7.40749	-21.9244	-9.28518	-30.5957	0
1.0913	8.93611	-20.7016	-20.5773	-9.53531	0
1.0920	6.49251	-16.4326	-28.2021	10.299	0
1.0927	6.49251	-12.7696	-32.4739	32.8797	0
1.0933	10.1524	-9.10657	-34.6098	53.3305	0
1.0940	11.9879	-4.53183	-36.7458	70.1101	0
1.0947	11.9879	-1.17452	-39.188	84.4586	0
1.0953	9.54427	1.87709	-37.3583	92.3895	0
1.0960	4.66256	7.37429	-29.121	94.2251	0
1.0967	4.96938	12.5604	-19.6585	96.9715	0
1.0973	6.49251	14.3892	-10.5022	96.9715	0
1.0980	0.695822	15.612	0.177321	90.5609	0
1.0987	-0.832795	17.7466	9.9461	82.623	0
1.0993	6.18569	18.9693	16.9664	70.1101	0
1.1000	6.49251	19.275	19.7068	48.4472	0
1.1007	-1.13414	19.275	15.1287	26.1678	0
1.1013	-5.71451	16.5291	7.81019	9.07991	0
1.1020	-7.85128	13.4775	6.89134	-11.0626	0
1.1027	-7.23765	12.5604	13.2991	-33.9516	0
1.1033	-4.49271	11.0319	20.3194	-53.1763	0
1.1040	-8.45944	6.15149	23.9786	-71.7916	0
1.1047	-16.0916	0.048268	24.8975	-88.8865	0
1.1053	-20.0583	-3.61474	25.2038	-97.1257	0
1.1060	-21.8883	-5.44356	27.9522	-99.872	0
1.1067	-18.5297	-7.58345	32.5304	-101.701	0
1.1073	-9.37442	-11.5468	30.6927	-99.5638	0
1.1080	-6.32267	-13.9924	21.2382	-92.5437	0
1.1087	-7.23765	-14.5984	12.3883	-85.8318	0
1.1093	1.91762	-17.3497	6.27878	-74.2367	0
1.1100	13.2042	-22.5358	-0.435243	-54.0941	0
1.1107	12.596	-23.7532	-8.36633	-31.2052	0
1.1113	4.96938	-18.8728	-16.91	-11.6722	0
1.1120	1.6108	-14.2927	-27.2833	9.07991	0
1.1127	1.91762	-13.9924	-35.2224	32.2701	0
1.1133	1.91762	-11.5468	-38.8817	54.2413	0
1.1140	-0.219157	-4.53183	-40.7113	72.8635	0
1.1147	-2.96957	-0.25743	-38.2772	86.8967	0
1.1153	-4.18589	0.965361	-30.6443	95.1359	0
1.1160	-2.66275	4.32267	-22.7132	99.4096	0
1.1167	-1.13414	9.20311	-19.6585	100.019	0
1.1173	-4.49271	12.5604	-20.5773	96.9715	0
1.1180	-9.98806	14.6949	-16.91	91.1705	0
1.1187	-12.1248	16.8348	-8.06005	83.5408	0
1.1193	-12.1248	17.1405	-1.34603	72.247	0
1.1200	-10.903	16.8348	5.06171	53.0222	0
1.1207	-6.62949	18.3579	16.0476	29.5237	0
1.1213	-2.66275	19.275	21.5445	9.99071	0
1.1220	0.695822	16.5291	22.149	-7.39845	0
1.1227	2.8326	11.949	28.863	-28.1505	0
1.1233	1.91762	11.0319	36.8022	-49.8204	0
1.1240	0.997162	9.20311	37.713	-68.7439	0
1.1247	3.44076	1.87709	36.4959	-84.0032	0
1.1253	3.44076	-4.22614	33.7474	-92.8519	0
1.1260	2.52578	-3.92044	28.2585	-98.0364	0
1.1267	4.04892	-5.74926	25.2038	-101.701	0
1.1273	1.30398	-12.7696	22.4553	-100.173	0
1.1280	-3.57773	-16.1269	16.3538	-94.3793	0
1.1287	-1.74777	-16.4326	13.6054	-88.2699	0
1.1293	1.91762	-19.7899	11.1632	-76.9831	0
1.1300	0.695822	-21.9244	2.31323	-55.0119	0
1.1307	1.30398	-19.7899	-7.44748	-31.2052	0
1.1313	3.44076	-18.5671	-14.1615	-12.8912	0
1.1320	2.8326	-16.7383	-23.0114	6.33352	0
1.1327	3.13394	-13.381	-30.6443	29.2225	0
1.1333	2.52578	-10.9408	-33.6991	50.8853	0
1.1340	0.695822	-7.88914	-35.2224	67.0625	0
1.1347	4.04892	-3.61474	-34.3036	81.404	0
1.1353	10.4592	-0.25743	-29.7255	92.3895	0
1.1360	11.9879	4.01697	-26.985	96.0537	0
1.1367	8.32247	10.1202	-27.8958	96.362	0
1.1373	3.74758	13.1718	-26.985	96.6633	0
1.1380	2.8326	15.612	-19.6585	92.6978	0
1.1387	7.10067	19.8864	-8.36633	84.4586	0
1.1393	8.62929	19.8864	0.789885	72.247	0
1.1400	4.35574	15.612	5.98056	51.4949	0
1.1407	3.13394	14.6949	9.9461	28.3047	0
1.1413	6.49251	17.4409	12.3883	10.9085	0
1.1420	5.88435	15.9177	15.7413	-6.48765	0
1.1427	1.30398	12.2547	22.4553	-30.5957	0
1.1433	-1.74777	11.0319	26.7271	-54.0941	0
1.1440	-1.44095	8.89741	26.4208	-69.6547	0
1.1447	1.91762	3.40558	28.863	-80.9486	0
1.1453	3.74758	-0.868825	31.9178	-92.5437	0
1.1460	0.997162	-2.69765	29.7819	-98.9542	0
1.1467	-5.10635	-6.36066	26.1146	-99.872	0
1.1473	-10.5962	-12.4639	22.7616	-98.0364	0
1.1480	-11.818	-15.5155	16.0476	-91.6329	0
1.1487	-7.54447	-15.5155	9.9461	-81.2568	0
1.1493	-2.35593	-16.1269	9.63982	-69.963	0
1.1500	1.91762	-17.3497	6.89134	-51.3478	0
1.1507	6.49251	-17.044	-1.34603	-24.7946	0
1.1513	8.62929	-15.5155	-7.75377	-6.48765	0
1.1520	7.40749	-14.5984	-12.3319	6.33352	0
1.1527	4.35574	-11.8525	-20.5773	28.3047	0
1.1533	-0.219157	-9.10657	-30.6443	51.1936	0
1.1540	-5.40769	-6.36066	-33.9973	65.8434	0
1.1547	-7.23765	-3.00335	-33.0865	79.5754	0
1.1553	-9.37442	0.353966	-33.3928	93.3073	0
1.1560	-12.1248	2.48849	-34.9161	98.8001	0
1.1567	-11.5112	4.62301	-35.2224	100.327	0
1.1573	-9.98806	7.37429	-32.4739	98.8001	0
1.1580	-9.98806	9.50881	-26.3725	91.1705	0
1.1587	-7.54447	12.5604	-20.5773	82.3217	0
1.1593	-2.05459	16.2234	-11.7193	73.1648	0
1.1600	1.30398	18.6636	2.61952	53.94	0
1.1607	0.695822	18.6636	13.9116	29.2225	0
1.1613	-0.832795	16.2234	16.9664	9.07991	0
1.1620	0.389003	15.9177	20.3194	-6.17939	0
1.1627	3.74758	18.9693	27.9522	-24.7946	0
1.1633	2.8326	16.2234	35.8833	-44.9372	0
1.1640	-0.525976	7.67998	38.6318	-62.3333	0
1.1647	-0.525976	3.40558	33.4411	-79.7295	0
1.1653	2.21896	0.353966	26.1146	-93.4615	0
1.1660	2.21896	-4.83217	24.2849	-98.0364	0
1.1667	-0.832795	-7.88914	25.2038	-98.0364	0
1.1673	-0.525976	-9.41227	22.4553	-98.0364	0
1.1680	1.91762	-12.7696	15.7413	-92.5437	0
1.1687	0.997162	-14.2927	9.33354	-82.4759	0
1.1693	-1.74777	-17.3497	3.23208	-72.4011	0
1.1700	-2.66275	-21.9244	-4.40079	-55.9227	0
1.1707	-4.18589	-19.1785	-11.1148	-32.4243	0
1.1713	-4.79953	-14.2927	-12.3319	-13.809	0
1.1720	0.997162	-15.2098	-14.1615	2.66933	0
1.1727	6.79933	-15.2098	-18.7396	25.5583	0
1.1733	6.18569	-11.8525	-20.8755	48.4472	0
1.1740	5.57753	-10.0237	-23.624	65.8434	0
1.1747	7.40749	-5.74926	-27.8958	82.3217	0
1.1753	4.35574	-0.25743	-24.2366	94.2251	0
1.1760	-0.525976	1.87709	-16.2974	96.9715	0
1.1767	-1.74777	3.71128	-15.0804	96.9715	0
1.1773	-1.44095	6.45719	-17.2163	96.9715	0
1.1780	1.91762	9.8145	-16.91	93.6086	0
1.1787	7.10067	13.4775	-14.4678	88.1158	0
1.1793	4.66256	16.5291	-11.4211	76.829	0
1.1800	-0.525976	17.1405	-5.92414	55.7686	0
1.1807	0.0821837	16.5291	-1.03975	30.7428	0
1.1813	-2.05459	14.6949	2.31323	10.299	0
1.1820	-7.85128	14.3892	4.44915	-7.09719	0
1.1827	-7.23765	16.2234	11.4694	-26.6302	0
1.1833	-4.18589	12.8661	21.5445	-48.6014	0
1.1840	-4.49271	4.62301	26.1146	-67.8261	0
1.1847	-5.10635	-0.25743	27.0334	-81.2568	0
1.1853	-5.40769	-2.69765	27.9522	-91.6329	0
1.1860	-4.49271	-5.74926	24.8975	-98.9542	0
1.1867	-0.525976	-8.80087	19.7068	-101.392	0
1.1873	0.695822	-12.7696	18.796	-99.5638	0
1.1880	0.0821837	-15.8212	15.435	-95.2901	0
1.1887	6.79933	-17.3497	11.4694	-88.2699	0
1.1893	14.7328	-18.5671	12.3883	-76.9831	0
1.1900	16.2559	-18.2614	7.19762	-57.4501	0
1.1907	15.341	-16.1269	-4.40079	-32.123	0
1.1913	11.9879	-16.4326	-10.8085	-11.9804	0
1.1920	8.32247	-16.4326	-15.9992	4.19666	0
1.1927	9.23745	-13.0753	-24.2366	25.5583	0
1.1933	6.18569	-10.3294	-28.2021	49.0568	0
1.1940	-2.66275	-7.88914	-30.338	67.0625	0
1.1947	-5.40769	-2.39195	-33.6991	81.7122	0
1.1953	-4.18589	2.79418	-32.4739	93.3073	0
1.1960	-5.40769	5.5401	-31.5631	98.4918	0
1.1967	-3.57773	9.20311	-33.9973	99.7179	0
1.1973	-1.13414	12.2547	-28.8147	100.629	0
1.1980	-3.57773	14.6949	-18.4333	97.581	0
1.1987	-4.18589	18.9693	-13.2507	86.8967	0
1.1993	-2.05459	21.1039	-6.23042	70.7266	0
1.2000	-3.27091	19.5807	5.06171	51.4949	0
1.2007	-6.02133	19.275	10.5506	30.1333	0
1.2013	-7.85128	22.021	12.6946	9.07991	0
1.2020	-7.54447	20.7982	20.3194	-9.84358	0
1.2027	-4.18589	16.8348	31.6115	-30.2874	0
1.2033	-2.35593	15.612	39.5426	-53.1763	0
1.2040	-4.49271	13.1718	38.3255	-72.4011	0
1.2047	-4.49271	7.06859	31.6115	-86.1331	0
1.2053	-2.66275	2.79418	28.863	-95.5983	0
1.2060	-2.66275	-0.563127	29.7819	-98.0364	0
1.2067	-1.74777	-7.27775	27.9522	-97.7352	0
1.2073	-1.74777	-12.7696	25.2038	-98.0364	0
1.2080	-3.57773	-14.2927	19.7068	-91.6329	0
1.2087	-2.05459	-16.4326	12.082	-80.0308	0
1.2093	1.30398	-18.2614	6.89134	-69.0452	0
1.2100	1.91762	-18.2614	2.31323	-51.3478	0
1.2107	4.35574	-18.8728	-4.0945	-27.541	0
1.2113	8.32247	-19.1785	-8.36633	-11.9804	0
1.2120	9.23745	-18.2614	-14.4678	2.9776	0
1.2127	9.23745	-17.3497	-25.7599	28.6129	0
1.2133	9.85109	-13.9924	-31.5631	53.0222	0
1.2140	6.18569	-8.49518	-33.0865	68.2815	0
1.2147	1.91762	-5.13787	-40.1068	82.623	0
1.2153	1.91762	-1.48022	-44.3786	94.5264	0
1.2160	2.52578	3.09988	-37.9709	98.4918	0
1.2167	1.30398	5.8458	-30.0317	99.4096	0
1.2173	2.21896	9.50881	-23.9303	98.4918	0
1.2180	4.66256	14.6949	-15.0804	92.9991	0
1.2187	3.74758	16.5291	-10.5022	85.0681	0
1.2193	0.0821837	17.1405	-10.196	74.0826	0
1.2200	-2.66275	17.7466	-3.17566	55.1591	0
1.2207	-3.88455	15.612	6.58506	31.6606	0
1.2213	-5.40769	14.0835	10.8569	10.9085	0
1.2220	-8.1581	16.5291	17.8772	-7.09719	0
1.2227	-8.1581	16.8348	30.3944	-26.3219	0
1.2233	-2.96957	11.949	38.6318	-47.3823	0
1.2240	4.66256	7.37429	41.6785	-67.5178	0
1.2247	8.32247	3.71128	41.3803	-83.6949	0
1.2253	8.32247	-1.48022	37.713	-94.3793	0
1.2260	9.23745	-5.74926	37.713	-98.646	0
1.2267	10.1524	-9.71797	37.713	-99.872	0
1.2273	7.40749	-13.6867	26.4208	-101.701	0
1.2280	4.66256	-16.7383	15.435	-98.0364	0
1.2287	3.13394	-19.1785	15.1287	-87.0509	0
1.2293	-1.13414	-20.7016	11.7757	-75.1475	0
1.2300	-6.32267	-20.4013	0.483603	-60.5047	0
1.2307	-7.85128	-20.4013	-8.67261	-37.6158	0
1.2313	-8.1581	-21.0073	-15.9992	-14.7268	0
1.2320	-8.45944	-18.5671	-23.624	3.58713	0
1.2327	-6.62949	-14.5984	-30.9506	23.7297	0
1.2333	-5.71451	-13.6867	-38.8817	46.3104	0
1.2340	-6.32267	-11.5468	-40.1068	64.9256	0
1.2347	-4.79953	-4.83217	-32.7802	80.7944	0
1.2353	-4.49271	0.965361	-27.8958	90.5609	0
1.2360	-6.93631	1.87709	-26.985	92.6978	0
1.2367	-6.02133	3.71128	-23.624	95.7455	0
1.2373	-4.18589	6.76289	-19.6585	97.581	0
1.2380	-4.79953	8.59171	-15.6929	92.6978	0
1.2387	-3.88455	10.1202	-11.1148	85.9859	0
1.2393	-1.74777	13.4775	-8.36633	76.829	0
1.2400	-1.74777	15.9177	-1.95859	57.6042	0
1.2407	-0.832795	13.7832	9.9461	33.4892	0
1.2413	0.695822	11.3376	16.9664	13.6549	0
1.2420	0.997162	12.2547	19.1023	-5.26159	0
1.2427	0.389003	13.4775	25.2038	-26.6302	0
1.2433	-2.66275	11.6433	31.3052	-47.3823	0
1.2440	-5.71451	7.37429	32.2241	-65.0797	0
1.2447	-4.49271	2.48849	30.3944	-80.0308	0
1.2453	-2.66275	-0.25743	28.863	-91.6329	0
1.2460	-1.44095	-1.78055	29.7819	-97.7352	0
1.2467	1.91762	-5.44356	29.4756	-98.9542	0
1.2473	1.91762	-10.9408	22.149	-98.646	0
1.2480	0.0821837	-11.8525	12.3883	-95.2901	0
1.2487	-0.832795	-13.381	4.75543	-88.2699	0
1.2493	-6.62949	-18.2614	-4.0945	-76.9831	0
1.2500	-12.733	-19.7899	-11.4211	-58.0596	0
1.2507	-8.1581	-16.4326	-16.91	-33.9516	0
1.2513	-0.832795	-15.5155	-23.9303	-14.7268	0
1.2520	1.91762	-16.1269	-28.8147	1.75153	0
1.2527	5.57753	-13.0753	-31.8614	24.9487	0
1.2533	6.18569	-10.9408	-35.835	47.5294	0
1.2540	2.52578	-10.3294	-35.5287	63.3983	0
1.2547	-0.525976	-6.36066	-31.5631	78.6576	0
1.2553	-3.57773	-0.868825	-31.2569	92.3895	0
1.2560	-5.71451	1.87709	-28.2021	99.1084	0
1.2567	-2.35593	5.5401	-20.5773	101.855	0
1.2573	0.997162	11.0319	-18.7396	101.238	0
1.2580	0.0821837	14.6949	-19.9647	95.4442	0
1.2587	-0.525976	16.5291	-14.7741	88.4241	0
1.2593	-1.44095	17.1405	-7.44748	77.7398	0
1.2600	-1.74777	16.8348	-1.03975	56.0769	0
1.2607	0.997162	18.3579	5.06171	31.6606	0
1.2613	2.21896	19.275	11.4694	15.1822	0
1.2620	2.52578	15.612	16.9664	-2.21393	0
1.2627	4.96938	10.4259	21.5445	-27.541	0
1.2633	6.49251	9.50881	24.2849	-50.7382	0
1.2640	6.49251	7.06859	28.2585	-66.9083	0
1.2647	7.71431	0.048268	29.7819	-82.7771	0
1.2653	7.10067	-5.74926	28.2585	-95.2901	0
1.2660	4.35574	-8.80087	29.4756	-99.2625	0
1.2667	3.44076	-10.0237	28.5568	-99.5638	0
1.2673	4.04892	-11.2411	22.149	-98.0364	0
1.2680	5.57753	-14.2927	18.796	-94.071	0
1.2687	7.40749	-17.044	18.796	-88.8865	0
1.2693	5.57753	-17.65	13.2991	-77.2844	0
1.2700	0.389003	-19.1785	2.9258	-55.0119	0
1.2707	-2.35593	-19.7899	-4.40079	-32.123	0
1.2713	-1.74777	-17.3497	-8.97889	-15.9459	0
1.2720	-2.96957	-17.044	-15.9992	1.45026	0
1.2727	-6.32267	-17.9557	-26.985	26.4761	0
1.2733	-9.07308	-13.381	-37.052	49.9746	0
1.2740	-11.2099	-7.27775	-38.5754	66.1447	0
1.2747	-10.903	-3.92044	-34.3036	79.8766	0
1.2753	-7.54447	0.353966	-31.2569	92.3895	0
1.2760	-6.02133	4.62301	-30.6443	99.1084	0
1.2767	-5.10635	7.98032	-26.3725	101.547	0
1.2773	-1.44095	12.8661	-19.9647	101.238	0
1.2780	1.91762	16.2234	-15.9992	95.4442	0
1.2787	0.997162	15.612	-9.5834	86.8967	0
1.2793	-1.74777	16.8348	1.09617	77.7398	0
1.2800	-3.27091	19.275	8.72097	58.515	0
1.2807	0.389003	18.6636	14.2179	31.9689	0
1.2813	6.49251	18.6636	19.7068	11.518	0
1.2820	8.02113	19.275	23.3741	-3.74126	0
1.2827	3.13394	16.5291	26.7271	-23.8838	0
1.2833	-1.13414	11.949	29.7819	-47.074	0
1.2840	-2.66275	8.28601	30.9989	-68.1344	0
1.2847	-2.05459	4.62301	34.36	-83.3867	0
1.2853	-0.525976	-1.78055	34.36	-92.5437	0
1.2860	-0.832795	-7.27775	27.3397	-98.9542	0
1.2867	0.0821837	-9.10657	27.0334	-103.529	0
1.2873	4.04892	-10.9408	32.8286	-99.2625	0
1.2880	8.32247	-13.6867	28.863	-91.6329	0
1.2887	10.7661	-15.5155	19.7068	-88.2699	0
1.2893	10.1524	-17.3497	13.9116	-79.7295	0
1.2900	4.96938	-21.0073	2.9258	-57.4501	0
1.2907	0.0821837	-21.6187	-12.0256	-33.9516	0
1.2913	-0.832795	-18.8728	-17.8288	-16.8637	0
1.2920	-0.832795	-17.9557	-19.9647	2.66933	0
1.2927	0.0821837	-15.5155	-26.6788	27.9964	0
1.2933	2.8326	-9.41227	-31.5631	49.0568	0
1.2940	4.66256	-4.53183	-31.8614	64.0078	0
1.2947	6.18569	-1.17452	-31.2569	80.1849	0
1.2953	5.88435	2.18279	-29.121	93.9169	0
1.2960	4.66256	4.01697	-25.7599	97.2728	0
1.2967	7.40749	7.06859	-23.3177	97.8823	0
1.2973	10.1524	13.1718	-20.271	101.547	0
1.2980	6.18569	18.0522	-16.91	97.8823	0
1.2987	1.30398	18.0522	-13.557	85.9859	0
1.2993	0.389003	17.4409	-8.67261	75.6099	0
1.3000	-4.18589	18.3579	-1.65231	61.2614	0
1.3007	-9.98806	19.275	2.31323	36.5438	0
1.3013	-9.07308	17.7466	5.06171	15.4905	0
1.3020	-7.23765	15.612	11.7757	-0.994867	0
1.3027	-7.23765	14.0835	19.4086	-24.7946	0
1.3033	-5.10635	10.1202	24.5912	-48.6014	0
1.3040	-1.74777	6.76289	29.7819	-64.1619	0
1.3047	-2.35593	6.45719	33.1349	-78.5104	0
1.3053	-3.57773	2.18279	29.1693	-92.2424	0
1.3060	-1.74777	-5.44356	22.7616	-97.7352	0
1.3067	0.997162	-7.58345	21.2382	-99.872	0
1.3073	1.91762	-8.18948	18.796	-102.618	0
1.3080	1.91762	-12.7696	11.1632	-99.5638	0
1.3087	3.13394	-15.8212	4.75543	-92.5437	0
1.3093	3.74758	-16.4326	0.789885	-82.4759	0
1.3100	2.8326	-19.1785	-6.84298	-63.2511	0
1.3107	1.91762	-20.0956	-15.0804	-37.917	0
1.3113	1.91762	-17.65	-17.5225	-18.0828	0
1.3120	-0.525976	-15.5155	-16.91	-2.21393	0
1.3127	-4.79953	-14.9041	-17.8288	19.7572	0
1.3133	-4.49271	-12.1582	-20.5773	42.6462	0
1.3140	-1.74777	-7.27775	-27.5895	58.8233	0
1.3147	-4.18589	-1.78055	-32.7802	74.3838	0
1.3153	-8.45944	0.659663	-30.6443	89.0336	0
1.3160	-5.40769	2.18279	-27.5895	95.1359	0
1.3167	-0.219157	6.76289	-27.8958	96.9715	0
1.3173	0.389003	11.0319	-25.1474	97.8823	0
1.3180	1.6108	12.8661	-17.2163	92.3895	0
1.3187	6.49251	16.5291	-10.5022	83.5408	0
1.3193	9.54427	18.9693	-3.48194	74.0826	0
1.3200	8.62929	18.9693	4.44915	54.5495	0
1.3207	8.02113	19.5807	12.3883	29.2225	0
1.3213	7.71431	19.275	19.4086	11.518	0
1.3220	4.66256	17.1405	27.3397	-5.56985	0
1.3227	0.0821837	15.3063	36.8022	-28.7601	0
1.3233	-3.57773	12.5604	41.3803	-51.3478	0
1.3240	-8.1581	7.06859	38.3255	-69.963	0
1.3247	-12.1248	2.79418	34.36	-85.8318	0
1.3253	-12.4262	0.353966	31.6115	-93.7627	0
1.3260	-13.3412	-3.61474	27.0334	-96.2079	0
1.3267	-18.2283	-8.18948	23.3741	-99.2625	0
1.3273	-20.3651	-10.6351	20.3194	-99.872	0
1.3280	-17.0065	-12.1582	14.2179	-94.6805	0
1.3287	-14.563	-15.5155	8.72097	-86.7496	0
1.3293	-12.733	-18.5671	6.58506	-75.1475	0
1.3300	-9.68124	-16.7383	-0.435243	-55.9227	0
1.3307	-9.07308	-14.5984	-11.7193	-33.0338	0
1.3313	-6.62949	-16.1269	-18.7396	-14.1173	0
1.3320	-0.219157	-16.1269	-21.4881	3.27886	0
1.3327	4.66256	-14.2927	-26.3725	24.9487	0
[truncated: 67,246 more rows]
