# Supplementary material for: Identification of Haptic Based Guiding Using Hard Reins
Source: PLoS One. 2015 Jul 22;10(7):e0132020. doi: 10.1371/journal.pone.0132020 (PMC4511788; doi:10.1371/journal.pone.0132020)
Supplement: S4 File — (ZIP) [file pone.0132020.s004.zip › EMGData2/Subject11/T3/t3.txt]

0.0000	-2.3735	0.586894	0.0530737	3.76743	0
0.0007	-1.76822	0.586894	-3.30282	3.15458	0
0.0013	0.367246	0.892147	-4.52352	3.76743	0
0.0020	1.28536	-0.634116	-1.16762	2.23853	0
0.0027	1.28536	-1.85513	-0.557274	0.71607	0
0.0033	1.5914	-0.634116	-3.91317	2.85138	0
0.0040	1.89744	0.892147	-2.08212	3.76743	0
0.0047	0.673284	-1.85513	2.19031	3.15458	0
0.0053	-1.46218	-4.6024	2.19031	2.85138	0
0.0060	-2.67953	-3.38139	0.359268	1.63212	0
0.0067	-1.15614	-1.85513	-2.08212	1.32247	0
0.0073	0.367246	-3.99189	-5.74421	3.76743	0
0.0080	-0.23803	-5.51647	-6.35456	4.68349	0
0.0087	-0.23803	-2.77088	-4.82971	3.76743	0
0.0093	0.367246	-0.939368	-3.91317	2.85138	0
0.0100	1.28536	-0.328863	-2.08212	1.93533	0
0.0107	4.64498	1.80622	-0.557274	1.63212	0
0.0113	7.39252	2.72198	-2.08212	3.76743	0
0.0120	5.55629	-0.328863	-1.16762	4.37383	0
0.0127	5.25026	-2.16038	3.41101	1.63212	0
0.0133	9.22195	0.281642	4.93586	-1.11604	0
0.0140	9.83403	0.892147	5.24205	-1.72889	0
0.0147	7.39252	-0.634116	7.9876	0.103217	0
0.0153	7.08648	-0.328863	6.15655	1.32247	0
0.0160	6.78045	0.586894	-0.557274	0.103217	0
0.0167	3.42083	-0.634116	0.0530737	1.01927	0
0.0173	1.89744	-2.46563	3.41101	3.46423	0
0.0180	5.86233	-2.46563	-0.861428	1.93533	0
0.0187	8.60987	-1.24462	-6.66076	0.406418	0
0.0193	4.95102	-0.328863	-8.18561	2.23853	0
0.0200	1.28536	0.281642	-9.7125	3.46423	0
0.0207	1.28536	0.586894	-10.9332	2.85138	0
0.0213	0.367246	-0.0236107	-10.627	3.46423	0
0.0220	1.28536	-0.634116	-11.5435	3.46423	0
0.0227	4.95102	0.892147	-7.57526	1.93533	0
0.0233	3.42083	3.63773	2.49447	1.93533	0
0.0240	7.39252	2.72198	8.90414	1.93533	0
0.0247	7.39252	-1.54987	9.20829	0.406418	0
0.0253	7.39252	-3.68664	7.37725	1.01927	0
0.0260	7.39252	-4.29715	4.32551	1.93533	0
0.0267	7.39252	-4.90765	0.663422	1.01927	0
0.0273	7.39252	-4.29715	0.663422	0.103217	0
0.0280	7.39252	-2.77088	3.41101	-0.812837	0
0.0287	7.39252	-3.07614	5.54621	-2.33529	0
0.0293	7.39252	-3.68664	5.24205	-2.03209	0
0.0300	7.39252	-1.85513	4.02136	-2.64494	0
0.0307	7.39252	-0.0236107	1.57996	-4.1674	0
0.0313	7.39252	-2.16038	-1.77797	-3.25135	0
0.0320	7.39252	-6.43223	0.0530737	-2.64494	0
0.0327	7.39252	-6.43223	4.63171	-2.64494	0
0.0333	7.39252	-3.68664	3.41101	0.103217	0
0.0340	7.39252	-2.46563	-2.69247	1.01927	0
0.0347	7.39252	-2.77088	-3.60901	0.71607	0
0.0353	7.39252	-1.85513	1.57996	1.63212	0
0.0360	-2.07426	-2.77088	4.93586	0.103217	0
0.0367	-0.23803	-5.51647	4.32551	-1.72889	0
0.0373	-4.20973	-4.90765	-0.25108	0.103217	0
0.0380	-9.09274	-1.54987	-6.66076	-0.503184	0
0.0387	-9.39197	-0.328863	-9.7125	-2.64494	0
0.0393	-5.12104	-1.54987	-8.79595	-0.812837	0
0.0400	-1.46218	-1.54987	-9.10215	0.71607	0
0.0407	-2.07426	-1.85513	-7.88145	0.103217	0
0.0413	-2.67953	-2.77088	-1.16762	2.23853	0
0.0420	0.367246	-2.16038	4.02136	1.93533	0
0.0427	3.11479	-0.328863	1.57996	-1.72889	0
0.0433	3.11479	-1.85513	-2.08212	-0.812837	0
0.0440	1.5914	-3.68664	-1.77797	3.46423	0
0.0447	-2.07426	-2.77088	0.663422	3.46423	0
0.0453	-4.20973	-1.54987	0.359268	0.103217	0
0.0460	-1.76822	-2.77088	-2.99867	-1.11604	0
0.0467	-0.23803	-2.46563	-5.74421	-0.503184	0
0.0473	-2.3735	-1.85513	-4.82971	-0.199984	0
0.0480	7.39252	-3.38139	-3.91317	-3.561	0
0.0487	7.39252	-3.68664	-2.38832	-6.91556	0
0.0493	7.39252	-1.85513	0.359268	-4.78025	0
0.0500	7.39252	-2.77088	0.663422	-0.199984	0
0.0507	7.39252	-3.99189	-0.25108	-1.72889	0
0.0513	7.39252	-2.46563	2.80066	-6.30271	0
0.0520	7.39252	-2.46563	6.46275	-5.38665	0
0.0527	7.39252	-2.77088	8.59795	-2.33529	0
0.0533	7.39252	0.586894	10.429	-2.33529	0
0.0540	7.39252	1.50265	7.0731	-2.64494	0
0.0547	7.39252	-0.939368	-1.16762	-1.11604	0
0.0553	7.39252	-1.85513	-4.52352	-1.41924	0
0.0560	7.39252	-2.46563	-2.99867	-4.78025	0
0.0567	7.39252	-5.51647	-2.99867	-7.21876	0
0.0573	7.39252	-5.82172	-2.08212	-6.91556	0
0.0580	7.39252	-1.24462	0.663422	-4.78025	0
0.0587	7.39252	0.892147	2.49447	-3.25135	0
0.0593	7.39252	-1.24462	0.359268	-2.03209	0
0.0600	7.39252	-2.77088	-4.82971	-1.72889	0
0.0607	7.39252	-1.85513	-8.18561	-3.561	0
0.0613	7.39252	-0.939368	-6.66076	-4.4706	0
0.0620	7.39252	-2.46563	-6.96491	-3.561	0
0.0627	7.39252	-3.68664	-7.88145	-3.561	0
0.0633	7.39252	-2.77088	-2.08212	-2.94815	0
0.0640	7.39252	-1.24462	5.24205	-1.11604	0
0.0647	7.39252	0.586894	5.54621	-2.03209	0
0.0653	7.39252	0.892147	5.8524	-5.69631	0
0.0660	7.39252	-0.634116	8.90414	-4.78025	0
0.0667	7.39252	-0.939368	7.9876	-1.72889	0
0.0673	7.39252	0.892147	1.57996	-3.25135	0
0.0680	7.39252	1.80622	-2.99867	-6.61236	0
0.0687	7.39252	0.586894	-4.82971	-5.99951	0
0.0693	7.39252	0.892147	-6.96491	-5.38665	0
0.0700	7.39252	1.1974	-11.2373	-5.69631	0
0.0707	7.39252	-0.634116	-12.1539	-4.4706	0
0.0713	7.39252	-2.16038	-4.21936	-5.38665	0
0.0720	6.78045	-0.328863	4.32551	-6.91556	0
0.0727	7.39252	0.892147	6.7669	-5.08345	0
0.0733	10.4393	-2.16038	7.9876	-3.25135	0
0.0740	13.1868	-3.68664	11.6497	-4.4706	0
0.0747	12.8808	-0.328863	11.6497	-4.4706	0
0.0753	9.52799	0.281642	7.0731	-2.64494	0
0.0760	4.64498	-3.68664	3.41101	-4.4706	0
0.0767	1.89744	-2.16038	2.80066	-5.69631	0
0.0773	4.0329	1.80622	2.49447	-3.8642	0
0.0780	6.16837	-0.939368	1.57996	-2.64494	0
0.0787	6.16837	-3.99189	0.359268	-3.561	0
0.0793	7.08648	-2.16038	0.969617	-3.561	0
0.0800	8.30384	-2.46563	0.969617	-2.64494	0
0.0807	6.78045	-3.68664	-1.16762	-0.812837	0
0.0813	6.16837	-2.77088	-0.557274	-0.199984	0
0.0820	7.39252	-1.54987	0.663422	-0.503184	0
0.0827	7.9978	-0.0236107	-2.08212	0.71607	0
0.0833	7.69176	0.281642	-2.69247	2.85138	0
0.0840	6.78045	-3.07614	2.19031	1.93533	0
0.0847	7.39252	-5.82172	2.80066	-2.03209	0
0.0853	8.60987	-3.68664	-2.08212	-3.8642	0
0.0860	7.39252	-2.46563	-2.38832	-3.8642	0
0.0867	5.86233	-2.77088	-1.77797	-3.561	0
0.0873	6.78045	-2.16038	-6.35456	-0.812837	0
0.0880	7.69176	-2.77088	-10.3228	0.71607	0
0.0887	6.47441	-2.77088	-10.3228	-1.72889	0
0.0893	4.95102	-2.16038	-10.0166	-3.561	0
0.0900	5.25026	-3.99189	-8.79595	-1.72889	0
0.0907	5.25026	-5.21122	-4.82971	-1.41924	0
0.0913	4.0329	-2.77088	0.0530737	-2.03209	0
0.0920	4.0329	-2.77088	4.93586	0.103217	0
0.0927	5.55629	-4.6024	7.0731	2.85138	0
0.0933	4.0329	-3.38139	4.93586	1.01927	0
0.0940	-0.23803	-1.85513	1.88412	-1.41924	0
0.0947	-2.07426	-1.85513	1.27377	1.01927	0
0.0953	-1.76822	-0.939368	0.663422	3.46423	0
0.0960	-1.76822	-0.939368	0.663422	3.76743	0
0.0967	-1.76822	-1.54987	0.663422	3.46423	0
0.0973	-1.76822	-0.939368	-2.38832	2.54818	0
0.0980	-1.76822	-0.634116	-3.91317	0.71607	0
0.0987	-1.76822	-2.16038	-2.38832	2.85138	0
0.0993	-1.76822	-2.77088	-1.47178	6.51559	0
0.1000	-1.76822	-1.24462	0.969617	4.68349	0
0.1007	-1.76822	-0.939368	5.24205	2.23853	0
0.1013	-1.76822	-0.939368	5.24205	3.76743	0
0.1020	-1.76822	1.50265	0.663422	6.20594	0
0.1027	-1.76822	2.41672	0.359268	5.59954	0
0.1033	-1.76822	0.281642	4.32551	4.37383	0
0.1040	-1.76822	-0.634116	4.02136	4.37383	0
0.1047	-1.76822	1.1974	-0.25108	4.68349	0
0.1053	-1.76822	3.33248	-2.99867	4.37383	0
0.1060	-1.76822	3.94299	-4.52352	3.76743	0
0.1067	-1.76822	2.72198	-7.2711	4.98669	0
0.1073	-1.76822	0.586894	-6.05041	5.90274	0
0.1080	0.0680085	-0.0236107	-2.99867	5.28989	0
0.1087	1.28536	0.281642	-4.82971	4.68349	0
0.1093	2.50951	0.892147	-6.66076	4.68349	0
0.1100	-0.544068	1.80622	-6.66076	3.76743	0
0.1107	-0.544068	0.892147	-8.18561	3.76743	0
0.1113	0.979322	-0.939368	-8.4918	4.68349	0
0.1120	-0.544068	1.1974	-3.30282	4.37383	0
0.1127	-1.46218	3.63773	2.80066	3.76743	0
0.1133	0.367246	1.80622	5.24205	4.07063	0
0.1140	2.50951	1.80622	4.63171	2.85138	0
0.1147	2.80875	4.24824	3.41101	2.54818	0
0.1153	2.20347	2.11147	3.41101	4.68349	0
0.1160	2.20347	0.586894	1.88412	4.37383	0
0.1167	1.5914	3.33248	-1.16762	1.93533	0
0.1173	0.673284	3.02723	-0.861428	2.23853	0
0.1180	2.50951	1.50265	-0.25108	3.15458	0
0.1187	3.42083	5.46925	-4.82971	3.15458	0
0.1193	-1.46218	7.91127	-6.35456	4.37383	0
0.1200	-1.76822	5.164	-3.91317	4.07063	0
0.1207	-1.76822	5.7745	-5.74421	2.54818	0
0.1213	-1.76822	7.60602	-8.79595	3.46423	0
0.1220	-1.76822	5.46925	-8.18561	2.54818	0
0.1227	-1.76822	3.94299	-5.13386	-0.812837	0
0.1233	-1.76822	5.46925	-0.861428	0.406418	0
0.1240	-1.76822	3.33248	3.10481	2.85138	0
0.1247	-1.76822	0.586894	0.663422	2.85138	0
0.1253	-1.76822	3.02723	-5.13386	2.85138	0
0.1260	-1.76822	7.30076	-5.44006	1.63212	0
0.1267	-1.76822	6.07975	-0.557274	-0.503184	0
0.1273	-1.76822	1.80622	2.80066	1.32247	0
0.1280	-1.76822	2.72198	4.32551	2.85138	0
0.1287	-1.76822	5.46925	4.32551	1.01927	0
0.1293	-1.76822	4.55349	0.359268	1.32247	0
0.1300	-1.76822	3.94299	-2.08212	1.01927	0
0.1307	-1.76822	5.7745	0.969617	-2.94815	0
0.1313	-1.76822	3.94299	3.41101	-1.72889	0
0.1320	-1.76822	-0.0236107	2.49447	2.54818	0
0.1327	-1.76822	1.50265	5.24205	0.406418	0
0.1333	-1.76822	4.55349	8.29379	-2.33529	0
0.1340	-1.76822	3.33248	6.15655	-1.41924	0
0.1347	-1.76822	2.72198	5.24205	-2.03209	0
0.1353	-1.76822	3.33248	6.7669	-2.33529	0
0.1360	-1.76822	0.892147	2.49447	0.103217	0
0.1367	-1.76822	-0.0236107	-0.557274	-0.199984	0
0.1373	-1.76822	2.72198	3.10481	-2.64494	0
0.1380	-1.76822	2.41672	4.02136	-2.03209	0
0.1387	-1.76822	-0.328863	0.969617	-0.812837	0
0.1393	-1.76822	1.50265	-1.77797	-0.503184	0
0.1400	-1.76822	4.24824	-4.82971	1.32247	0
0.1407	-1.76822	3.02723	-4.21936	2.85138	0
0.1413	-1.76822	3.33248	0.663422	1.01927	0
0.1420	-1.76822	4.85874	0.969617	-1.11604	0
0.1427	-1.76822	3.02723	-0.25108	-1.11604	0
0.1433	-1.76822	1.50265	5.24205	-0.812837	0
0.1440	-1.76822	2.72198	7.0731	-2.33529	0
0.1447	-1.76822	2.72198	1.88412	-2.94815	0
0.1453	-1.76822	2.72198	1.27377	-1.72889	0
0.1460	-1.76822	3.33248	2.49447	-0.812837	0
0.1467	-1.76822	2.41672	-1.47178	-1.72889	0
0.1473	-1.76822	1.80622	-2.99867	-2.94815	0
0.1480	-1.76822	3.33248	2.19031	-1.41924	0
0.1487	-1.76822	3.02723	4.32551	0.103217	0
0.1493	-1.76822	-0.328863	2.49447	-1.41924	0
0.1500	-1.76822	-2.77088	2.19031	-1.72889	0
0.1507	-1.76822	-2.16038	2.19031	0.406418	0
0.1513	-1.76822	-0.939368	0.969617	0.71607	0
0.1520	-1.76822	0.281642	4.02136	-1.11604	0
0.1527	-1.76822	0.892147	7.0731	0.406418	0
0.1533	-1.76822	0.586894	3.10481	2.23853	0
0.1540	-1.76822	1.80622	-2.08212	0.406418	0
0.1547	-1.76822	5.46925	0.663422	1.32247	0
0.1553	-1.76822	6.07975	9.81864	3.76743	0
0.1560	-1.76822	2.72198	18.6697	2.23853	0
0.1567	-1.76822	1.50265	20.8049	2.54818	0
0.1573	-1.76822	3.63773	12.8704	4.68349	0
0.1580	-1.76822	4.55349	2.80066	2.54818	0
0.1587	-1.76822	4.55349	1.57996	1.01927	0
0.1593	-1.76822	3.33248	6.15655	3.76743	0
0.1600	-1.76822	1.80622	4.32551	3.46423	0
0.1607	-1.76822	2.41672	-0.25108	1.93533	0
0.1613	-1.76822	2.11147	0.663422	4.68349	0
0.1620	-1.76822	-0.939368	2.80066	3.76743	0
0.1627	-1.76822	-1.85513	-2.99867	1.01927	0
0.1633	-1.76822	0.281642	-7.2711	2.54818	0
0.1640	-1.76822	1.1974	-4.82971	2.23853	0
0.1647	-1.76822	-0.939368	-5.74421	-0.199984	0
0.1653	-1.76822	-1.85513	-6.05041	1.32247	0
0.1660	-1.76822	-0.0236107	-2.08212	2.85138	0
0.1667	-1.76822	1.1974	-3.91317	0.103217	0
0.1673	-1.76822	-1.54987	-9.10215	-1.72889	0
0.1680	2.20347	-3.99189	-6.05041	-0.812837	0
0.1687	1.89744	-3.68664	-2.99867	-1.72889	0
0.1693	4.33894	-4.29715	-4.82971	-3.25135	0
0.1700	4.64498	-4.29715	-2.99867	-2.33529	0
0.1707	4.0329	-0.939368	0.969617	-1.41924	0
0.1713	1.28536	1.80622	0.663422	-2.64494	0
0.1720	-1.76822	-0.328863	1.57996	-3.561	0
0.1727	-2.07426	-3.38139	2.80066	-2.64494	0
0.1733	-2.3735	-4.6024	1.57996	-0.812837	0
0.1740	-3.90369	-3.99189	0.663422	-0.199984	0
0.1747	-4.20973	-1.85513	1.57996	-0.199984	0
0.1753	-5.12104	-0.634116	3.41101	-1.11604	0
0.1760	-5.12104	-1.85513	5.54621	-2.94815	0
0.1767	-3.29161	-1.85513	7.37725	-2.03209	0
0.1773	-3.29161	-0.0236107	6.7669	-0.503184	0
0.1780	-3.29161	1.1974	4.02136	-1.72889	0
0.1787	-1.46218	1.50265	0.663422	-2.64494	0
0.1793	-3.59765	0.892147	-0.25108	-0.812837	0
0.1800	-1.76822	-1.24462	-0.557274	-0.812837	0
0.1807	-1.76822	-2.77088	-3.91317	-2.64494	0
0.1813	-1.76822	-3.38139	-6.66076	-1.72889	0
0.1820	-1.76822	-3.68664	-4.82971	1.01927	0
0.1827	-1.76822	-1.85513	-1.47178	-0.199984	0
0.1833	-1.76822	-0.0236107	0.969617	-2.03209	0
0.1840	-1.76822	-0.328863	2.19031	0.103217	0
0.1847	-1.76822	-1.54987	0.0530737	2.23853	0
0.1853	-1.76822	-1.85513	-2.99867	0.103217	0
0.1860	-1.76822	-1.24462	-5.74421	-0.812837	0
0.1867	-1.76822	-0.0236107	-8.18561	-0.199984	0
0.1873	-1.76822	-0.634116	-7.2711	-2.03209	0
0.1880	-1.76822	-1.85513	-2.99867	-2.03209	0
0.1887	-1.76822	-1.54987	-1.77797	-0.812837	0
0.1893	-1.76822	-1.24462	-3.30282	-2.64494	0
0.1900	-1.76822	-0.939368	-3.60901	-2.03209	0
0.1907	-1.76822	0.892147	-2.99867	1.01927	0
0.1913	-1.76822	0.586894	-3.91317	-1.11604	0
0.1920	6.78045	-4.29715	-2.08212	-3.25135	0
0.1927	5.55629	-6.12697	2.19031	-1.72889	0
0.1933	5.25026	-4.6024	5.24205	-4.1674	0
0.1940	4.95102	-3.68664	5.54621	-5.69631	0
0.1947	2.80875	-1.85513	5.24205	-0.812837	0
0.1953	2.20347	-1.85513	3.41101	1.63212	0
0.1960	4.95102	-4.90765	-1.16762	-0.812837	0
0.1967	4.95102	-3.68664	-2.69247	-2.33529	0
0.1973	2.80875	-0.0236107	1.27377	-3.561	0
0.1980	3.72687	-2.77088	3.71516	-2.64494	0
0.1987	4.64498	-5.51647	1.57996	0.406418	0
0.1993	2.80875	-3.99189	-1.77797	-0.812837	0
0.2000	4.95102	-3.38139	-4.21936	-2.64494	0
0.2007	8.60987	-1.85513	-5.74421	0.406418	0
0.2013	6.78045	0.892147	-2.99867	-0.199984	0
0.2020	6.47441	-1.54987	4.32551	-5.08345	0
0.2027	10.4393	-4.29715	7.9876	-2.33529	0
0.2033	10.1333	-1.54987	3.41101	1.93533	0
0.2040	-1.76822	-1.54987	-1.77797	-1.11604	0
0.2047	-1.76822	-5.51647	-2.08212	-2.64494	0
0.2053	-1.76822	-3.99189	-2.08212	-0.199984	0
0.2060	-1.76822	-0.939368	-2.08212	-1.72889	0
0.2067	-1.76822	-3.68664	1.27377	-3.25135	0
0.2073	-1.76822	-6.73748	2.80066	-0.812837	0
0.2080	-1.76822	-5.82172	0.0530737	-1.72889	0
0.2087	-1.76822	-3.68664	-2.38832	-5.08345	0
0.2093	-1.76822	-1.24462	-4.21936	-3.8642	0
0.2100	-1.76822	-0.0236107	-3.91317	-2.64494	0
0.2107	-1.76822	-1.85513	-1.16762	-3.25135	0
0.2113	-1.76822	-5.51647	-1.16762	-1.72889	0
0.2120	-1.76822	-6.12697	-4.52352	0.406418	0
0.2127	-1.76822	-4.6024	-4.21936	-0.812837	0
0.2133	-1.76822	-4.29715	-4.52352	-1.11604	0
0.2140	-1.76822	-3.07614	-7.2711	0.406418	0
0.2147	-1.76822	-0.0236107	-5.74421	1.01927	0
0.2153	-1.76822	-0.939368	-3.60901	0.103217	0
0.2160	-1.76822	-3.68664	-4.21936	0.103217	0
0.2167	-1.76822	-2.77088	-2.69247	-0.503184	0
0.2173	-1.76822	-1.54987	-0.25108	0.103217	0
0.2180	-1.76822	-2.77088	-2.08212	-0.199984	0
0.2187	-1.76822	-2.46563	-3.30282	-2.64494	0
0.2193	-1.76822	-1.85513	-2.08212	-2.94815	0
0.2200	-1.76822	-3.38139	-0.25108	-0.199984	0
0.2207	-1.76822	-3.38139	1.27377	0.103217	0
0.2213	-1.76822	-1.85513	0.0530737	-0.503184	0
0.2220	-1.76822	-2.46563	-1.16762	1.01927	0
0.2227	-1.76822	-2.46563	-0.25108	0.103217	0
0.2233	-1.76822	-1.24462	-1.47178	-2.03209	0
0.2240	-1.76822	-0.939368	-3.91317	-0.199984	0
0.2247	-1.76822	-0.328863	-4.52352	0.103217	0
0.2253	-1.76822	-0.0236107	-4.82971	-1.72889	0
0.2260	-1.76822	-0.634116	-3.60901	1.32247	0
0.2267	-1.76822	1.80622	-2.38832	4.68349	0
0.2273	-1.76822	2.72198	-6.05041	1.93533	0
0.2280	-1.76822	-0.939368	-9.4063	0.103217	0
0.2287	-1.76822	-0.634116	-9.4063	-0.503184	0
0.2293	-1.76822	3.02723	-12.458	-2.64494	0
0.2300	-1.76822	1.50265	-13.9849	-2.03209	0
0.2307	-1.76822	-0.634116	-9.10215	-0.503184	0
0.2313	-1.76822	0.892147	-4.82971	-1.41924	0
0.2320	-1.76822	0.281642	-2.08212	-1.11604	0
0.2327	-1.76822	0.586894	4.63171	-0.812837	0
0.2333	-1.76822	1.80622	7.37725	-3.561	0
0.2340	-1.76822	-1.54987	4.63171	-3.8642	0
0.2347	-1.76822	-2.46563	4.32551	-1.11604	0
0.2353	-1.76822	2.72198	1.57996	-0.503184	0
0.2360	-1.76822	3.02723	-4.21936	-1.72889	0
0.2367	-1.76822	-1.24462	-3.91317	-3.25135	0
0.2373	-1.76822	-0.328863	0.663422	-4.1674	0
0.2380	-1.76822	0.892147	3.10481	-2.94815	0
0.2387	-1.76822	-0.939368	6.15655	-3.25135	0
0.2393	-1.76822	-0.939368	7.9876	-5.69631	0
0.2400	4.64498	1.1974	5.24205	-3.8642	0
0.2407	4.95102	2.41672	3.41101	0.406418	0
0.2413	7.08648	2.72198	4.32551	1.01927	0
0.2420	8.30384	0.892147	1.57996	-0.812837	0
0.2427	7.69176	-0.634116	-2.99867	-1.72889	0
0.2433	5.86233	-0.0236107	-6.96491	-1.11604	0
0.2440	4.64498	0.281642	-9.7125	1.01927	0
0.2447	4.0329	-2.46563	-10.9332	1.93533	0
0.2453	3.42083	-3.68664	-10.0166	0.103217	0
0.2460	2.20347	-1.24462	-7.57526	-0.812837	0
0.2467	3.42083	0.281642	-2.38832	-2.33529	0
0.2473	8.30384	-1.24462	2.49447	-2.94815	0
0.2480	10.7453	-1.85513	5.24205	-0.503184	0
0.2487	9.52799	-0.634116	7.0731	0.103217	0
0.2493	10.4393	-0.939368	7.9876	-1.72889	0
0.2500	13.1868	-1.54987	5.8524	-0.199984	0
0.2507	14.105	0.281642	4.93586	1.63212	0
0.2513	13.4929	1.80622	6.7669	0.406418	0
0.2520	10.1333	1.80622	6.15655	-0.199984	0
0.2527	5.25026	0.892147	0.663422	-1.11604	0
0.2533	4.64498	-0.0236107	-5.13386	-2.94815	0
0.2540	4.64498	-0.328863	-5.44006	-1.72889	0
0.2547	0.673284	0.281642	0.359268	0.406418	0
0.2553	-1.46218	0.892147	2.49447	-0.812837	0
0.2560	0.0680085	0.281642	-2.38832	-2.33529	0
0.2567	-2.07426	-1.85513	-5.44006	-0.812837	0
0.2573	-4.815	-2.77088	-5.44006	-0.199984	0
0.2580	-3.90369	-2.77088	-7.2711	-0.199984	0
0.2587	-3.29161	-3.99189	-8.4918	0.103217	0
0.2593	-2.98557	-3.99189	-8.18561	1.93533	0
0.2600	1.28536	-0.939368	-9.4063	3.15458	0
0.2607	3.11479	-0.0236107	-8.79595	0.103217	0
0.2613	2.50951	0.586894	-7.57526	-2.03209	0
0.2620	7.69176	2.41672	-9.4063	1.93533	0
0.2627	14.105	1.80622	-9.4063	5.59954	0
0.2633	12.8808	-0.939368	-5.13386	4.37383	0
0.2640	8.60987	-1.85513	-5.74421	1.93533	0
0.2647	7.39252	-2.77088	-9.10215	-0.199984	0
0.2653	5.86233	-3.38139	-4.21936	-2.64494	0
0.2660	4.33894	-0.0236107	3.41101	-1.72889	0
0.2667	3.42083	1.80622	4.93586	-0.812837	0
0.2673	2.20347	-0.328863	7.9876	-2.64494	0
0.2680	0.367246	-1.24462	12.5662	-1.11604	0
0.2687	-1.76822	-0.328863	6.15655	2.85138	0
0.2693	-4.51576	-1.54987	-3.30282	1.63212	0
0.2700	-4.51576	-2.77088	-2.08212	-0.812837	0
0.2707	-1.15614	-1.54987	2.19031	-1.72889	0
0.2713	1.89744	-0.0236107	-0.25108	-3.561	0
0.2720	1.28536	1.50265	-0.25108	-4.4706	0
0.2727	0.0680085	3.33248	3.41101	-1.72889	0
0.2733	0.367246	2.41672	0.663422	-1.72889	0
0.2740	1.28536	0.586894	-2.08212	-3.561	0
0.2747	0.367246	1.80622	1.57996	0.71607	0
0.2753	-1.15614	3.33248	4.32551	2.85138	0
0.2760	-1.15614	1.1974	2.19031	-1.41924	0
0.2767	-1.15614	1.50265	1.27377	-3.25135	0
0.2773	-1.15614	3.63773	2.49447	-0.812837	0
0.2780	-1.15614	1.1974	5.24205	-0.812837	0
0.2787	-1.15614	-1.85513	9.51449	-0.812837	0
0.2793	-1.15614	-1.85513	10.7352	1.63212	0
0.2800	-1.15614	-0.328863	7.68345	1.32247	0
0.2807	-1.15614	1.1974	5.24205	-1.72889	0
0.2813	-1.15614	2.72198	3.41101	-1.72889	0
0.2820	-1.15614	2.72198	1.57996	-0.199984	0
0.2827	-1.15614	3.63773	2.19031	-0.199984	0
0.2833	-1.15614	5.164	2.80066	-0.812837	0
0.2840	-1.15614	3.63773	1.57996	-0.812837	0
0.2847	-1.15614	1.80622	0.663422	0.71607	0
0.2853	-1.15614	2.72198	-0.861428	2.85138	0
0.2860	-1.15614	4.55349	-2.38832	2.85138	0
0.2867	-1.15614	4.55349	-0.557274	0.103217	0
0.2873	-1.15614	2.41672	0.0530737	-2.03209	0
0.2880	0.673284	0.586894	-1.77797	-1.72889	0
0.2887	0.0680085	3.33248	-1.16762	-2.03209	0
0.2893	1.89744	5.46925	0.359268	-3.561	0
0.2900	4.0329	1.50265	0.663422	-3.25135	0
0.2907	6.16837	-2.46563	4.02136	-2.64494	0
0.2913	6.78045	-1.24462	5.54621	-3.561	0
0.2920	6.47441	0.281642	2.49447	-4.1674	0
0.2927	7.39252	1.50265	2.49447	-3.561	0
0.2933	6.78045	2.41672	4.32551	-2.94815	0
0.2940	4.95102	1.1974	2.49447	-2.64494	0
0.2947	5.25026	-0.0236107	3.71516	-4.1674	0
0.2953	5.86233	0.892147	7.0731	-5.69631	0
0.2960	4.33894	-0.939368	2.80066	-4.1674	0
0.2967	4.95102	-2.77088	-2.99867	-2.33529	0
0.2973	6.47441	-0.0236107	-4.82971	-2.94815	0
0.2980	5.86233	2.41672	-8.18561	-1.11604	0
0.2987	5.86233	1.1974	-8.4918	1.93533	0
0.2993	4.95102	0.892147	-3.30282	1.32247	0
0.3000	1.89744	1.50265	-3.91317	-0.503184	0
0.3007	1.5914	-0.0236107	-8.18561	-0.503184	0
0.3013	2.20347	-0.0236107	-6.35456	0.103217	0
0.3020	0.367246	2.41672	-4.52352	1.01927	0
0.3027	0.367246	2.41672	-6.66076	1.01927	0
0.3033	2.50951	1.80622	-3.91317	1.01927	0
0.3040	1.89744	2.72198	1.27377	1.01927	0
0.3047	0.367246	3.02723	0.359268	-0.503184	0
0.3053	1.89744	1.1974	-0.861428	-0.812837	0
0.3060	4.95102	-0.0236107	0.0530737	1.32247	0
0.3067	4.95102	0.586894	-1.77797	0.406418	0
0.3073	3.11479	1.1974	-1.16762	-1.72889	0
0.3080	3.72687	-0.0236107	7.0731	-0.812837	0
0.3087	3.72687	-1.85513	13.4807	0.103217	0
0.3093	0.0680085	-0.328863	13.4807	-1.41924	0
0.3100	-0.850106	1.50265	11.6497	-0.503184	0
0.3107	1.5914	2.41672	9.81864	1.32247	0
0.3113	1.89744	3.02723	9.20829	0.71607	0
0.3120	0.673284	2.41672	11.3455	1.01927	0
0.3127	2.20347	-0.0236107	9.81864	1.93533	0
0.3133	2.80875	-0.328863	4.63171	-0.199984	0
0.3140	0.367246	0.892147	3.41101	-1.72889	0
0.3147	-0.850106	-0.328863	5.8524	0.103217	0
0.3153	-0.23803	-2.77088	5.8524	1.01927	0
0.3160	1.28536	-2.77088	3.41101	-0.812837	0
0.3167	2.50951	0.281642	2.80066	-1.41924	0
0.3173	3.11479	0.586894	5.24205	0.406418	0
0.3180	3.11479	-0.939368	7.9876	1.01927	0
0.3187	1.89744	-0.0236107	4.93586	0.103217	0
0.3193	0.367246	0.586894	-2.08212	1.01927	0
0.3200	0.979322	-0.939368	-5.74421	2.23853	0
0.3207	2.80875	-1.24462	-9.7125	0.71607	0
0.3213	3.72687	-1.54987	-13.9849	0.103217	0
0.3220	2.50951	-2.77088	-10.3228	3.15458	0
0.3227	1.89744	-2.16038	-2.99867	4.68349	0
0.3233	3.72687	-1.54987	-2.69247	2.85138	0
0.3240	4.95102	-2.77088	-6.35456	1.01927	0
0.3247	4.95102	-1.85513	-3.60901	0.406418	0
0.3253	4.95102	-0.0236107	2.49447	0.103217	0
0.3260	4.95102	-1.24462	4.63171	1.63212	0
0.3267	4.95102	-1.85513	1.57996	2.23853	0
0.3273	4.95102	-0.0236107	-2.08212	-0.199984	0
0.3280	4.95102	-0.939368	-2.69247	-2.33529	0
0.3287	4.95102	-2.46563	-2.99867	-0.812837	0
0.3293	4.95102	-0.939368	-3.91317	0.71607	0
0.3300	4.95102	0.281642	-2.08212	-0.812837	0
0.3307	4.95102	-0.328863	0.663422	-0.812837	0
0.3313	4.95102	-2.77088	0.969617	1.32247	0
0.3320	4.95102	-2.77088	1.57996	1.93533	0
0.3327	4.95102	0.892147	3.41101	1.01927	0
0.3333	4.95102	1.80622	2.49447	-0.199984	0
0.3340	4.95102	-0.0236107	-0.25108	-2.64494	0
0.3347	4.95102	1.1974	-0.861428	-2.64494	0
0.3353	4.95102	2.72198	1.27377	-1.11604	0
0.3360	4.95102	-1.85513	2.49447	-1.41924	0
0.3367	4.95102	-2.77088	1.27377	-2.33529	0
0.3373	4.95102	1.50265	-0.861428	-1.72889	0
0.3380	4.95102	0.281642	-1.16762	-1.72889	0
0.3387	4.95102	-3.07614	1.57996	-1.72889	0
0.3393	4.95102	-0.939368	6.46275	-0.199984	0
0.3400	4.95102	1.80622	8.90414	-0.503184	0
0.3407	4.95102	0.281642	6.15655	0.103217	0
0.3413	4.95102	0.892147	2.49447	2.85138	0
0.3420	4.95102	1.50265	1.57996	0.71607	0
0.3427	4.95102	0.281642	1.27377	-4.1674	0
0.3433	4.95102	1.50265	0.969617	-3.561	0
0.3440	4.95102	1.80622	1.27377	0.103217	0
0.3447	4.95102	-0.939368	-0.557274	1.01927	0
0.3453	4.95102	-0.634116	0.0530737	1.32247	0
0.3460	4.95102	2.11147	4.93586	1.63212	0
0.3467	4.95102	1.80622	2.49447	0.103217	0
0.3473	4.95102	1.50265	-7.2711	0.103217	0
0.3480	-1.15614	1.1974	-8.18561	0.71607	0
0.3487	-1.15614	-1.85513	-3.60901	1.01927	0
0.3493	0.0680085	-2.77088	-6.96491	0.103217	0
0.3500	-0.850106	-0.0236107	-11.2373	-3.25135	0
0.3507	-2.07426	0.892147	-6.66076	-6.30271	0
0.3513	-0.850106	-0.0236107	-5.44006	-3.561	0
0.3520	-0.23803	-0.0236107	-10.9332	0.103217	0
0.3527	-2.07426	-0.634116	-11.8477	-0.503184	0
0.3533	-2.67953	-0.328863	-8.18561	-2.33529	0
0.3540	-0.850106	-0.0236107	-6.66076	-1.72889	0
0.3547	1.89744	-1.24462	-6.05041	-2.64494	0
0.3553	3.11479	-1.85513	-5.74421	-5.08345	0
0.3560	3.11479	0.281642	-6.66076	-3.561	0
0.3567	2.20347	0.892147	-2.08212	-0.812837	0
0.3573	1.28536	-0.634116	7.0731	-1.72889	0
0.3580	3.11479	0.586894	9.81864	-2.64494	0
0.3587	6.78045	4.24824	7.0731	0.71607	0
0.3593	8.60987	4.85874	4.63171	2.85138	0
0.3600	8.30384	2.72198	0.663422	1.01927	0
0.3607	7.69176	2.11147	-6.96491	-0.199984	0
0.3613	7.9978	1.50265	-10.3228	-1.72889	0
0.3620	10.4393	-0.0236107	-4.52352	-2.94815	0
0.3627	10.7453	0.892147	0.969617	-1.72889	0
0.3633	7.39252	2.11147	0.359268	1.01927	0
0.3640	6.78045	-0.0236107	-2.99867	0.71607	0
0.3647	9.22195	-0.939368	-4.21936	-1.41924	0
0.3653	8.91591	-0.328863	-2.99867	-1.72889	0
0.3660	8.91591	-1.54987	-1.77797	-0.503184	0
0.3667	10.4393	-1.85513	-2.99867	0.406418	0
0.3673	8.60987	-1.85513	-5.74421	-0.812837	0
0.3680	4.64498	-3.38139	-5.74421	-1.72889	0
0.3687	3.72687	-1.54987	-3.91317	0.103217	0
0.3693	4.33894	0.892147	-2.99867	0.71607	0
0.3700	4.0329	-2.16038	-3.91317	-0.503184	0
0.3707	3.11479	-4.6024	-4.21936	0.103217	0
0.3713	3.11479	-1.85513	-1.16762	0.103217	0
0.3720	3.11479	-2.16038	3.41101	-1.11604	0
0.3727	3.11479	-4.6024	3.71516	-0.503184	0
0.3733	3.42083	-4.6024	0.663422	1.32247	0
0.3740	2.80875	-4.6024	-1.16762	0.103217	0
0.3747	0.367246	-5.51647	-0.25108	-1.72889	0
0.3753	-2.3735	-2.77088	1.57996	-1.11604	0
0.3760	-3.90369	-0.0236107	0.663422	-1.41924	0
0.3767	-4.20973	-0.0236107	-2.38832	-1.11604	0
0.3773	-4.20973	-1.24462	-1.16762	0.103217	0
0.3780	-2.98557	-3.38139	3.10481	-1.72889	0
0.3787	-0.544068	-3.38139	2.49447	-3.561	0
0.3793	0.979322	-0.634116	1.27377	-0.503184	0
0.3800	1.28536	0.281642	3.41101	1.01927	0
0.3807	2.20347	-0.939368	2.49447	-0.812837	0
0.3813	3.11479	-0.0236107	-2.38832	0.71607	0
0.3820	2.50951	1.1974	-5.74421	3.15458	0
0.3827	4.0329	-2.16038	-8.4918	2.85138	0
0.3833	4.95102	-4.6024	-10.0166	2.23853	0
0.3840	2.80875	-2.16038	-10.0166	1.01927	0
0.3847	0.673284	-0.939368	-10.9332	-1.72889	0
0.3853	2.20347	-3.07614	-9.4063	-2.03209	0
0.3860	4.0329	-4.29715	-4.21936	-0.812837	0
0.3867	4.95102	-3.68664	-2.08212	-1.41924	0
0.3873	5.86233	-5.21122	-2.69247	-2.33529	0
0.3880	5.25026	-5.82172	0.359268	-2.64494	0
0.3887	4.95102	-4.6024	4.32551	-2.64494	0
0.3893	4.95102	-3.99189	5.54621	-1.72889	0
0.3900	3.42083	-4.6024	4.02136	-0.199984	0
0.3907	1.5914	-3.68664	2.49447	-0.199984	0
0.3913	2.20347	-3.38139	2.49447	-1.72889	0
0.3920	2.50951	-3.99189	4.32551	-3.25135	0
0.3927	1.28536	-2.77088	5.24205	-1.72889	0
0.3933	1.28536	-3.38139	4.93586	0.406418	0
0.3940	2.80875	-4.6024	3.41101	-0.503184	0
0.3947	4.0329	-0.328863	3.41101	-1.72889	0
0.3953	5.55629	2.72198	5.24205	-0.812837	0
0.3960	5.55629	-1.24462	5.54621	-2.03209	0
0.3967	5.55629	-3.07614	3.41101	-3.561	0
0.3973	5.55629	-0.0236107	1.57996	-0.503184	0
0.3980	5.55629	-0.0236107	2.80066	2.85138	0
0.3987	5.55629	-0.939368	4.32551	1.63212	0
0.3993	5.55629	-0.0236107	3.41101	-1.72889	0
0.4000	5.55629	-0.939368	0.663422	-2.64494	0
0.4007	5.55629	-0.634116	-0.25108	-1.41924	0
0.4013	5.55629	1.1974	-0.25108	-0.199984	0
0.4020	5.55629	-0.634116	-0.861428	-1.41924	0
0.4027	5.55629	-3.99189	0.663422	-1.11604	0
0.4033	5.55629	-3.99189	2.49447	0.103217	0
0.4040	5.55629	-3.38139	1.88412	0.406418	0
0.4047	5.55629	-2.77088	1.88412	1.01927	0
0.4053	5.55629	0.281642	3.41101	0.406418	0
0.4060	5.55629	2.41672	2.49447	0.103217	0
0.4067	5.55629	0.586894	0.663422	1.93533	0
0.4073	5.55629	-0.939368	1.57996	1.63212	0
0.4080	2.20347	0.586894	0.663422	-1.41924	0
0.4087	4.95102	-0.0236107	-4.82971	-1.72889	0
0.4093	7.69176	-1.85513	-8.4918	-0.503184	0
0.4100	7.39252	-1.24462	-5.74421	-1.41924	0
0.4107	8.60987	-0.634116	-3.91317	-0.503184	0
0.4113	9.52799	-1.54987	-7.57526	-0.503184	0
0.4120	7.69176	-1.54987	-9.4063	-2.94815	0
0.4127	7.08648	-0.939368	-5.44006	-2.33529	0
0.4133	7.39252	-0.939368	-0.25108	-0.812837	0
0.4140	4.95102	-0.634116	-0.25108	-3.561	0
0.4147	2.80875	1.50265	-1.47178	-3.561	0
0.4153	3.42083	1.80622	1.57996	0.103217	0
0.4160	5.86233	1.50265	6.15655	-0.199984	0
0.4167	9.83403	1.80622	4.32551	-2.03209	0
0.4173	12.2755	1.50265	-0.25108	-1.11604	0
0.4180	12.2755	2.72198	-2.08212	1.32247	0
0.4187	12.2755	4.55349	-1.16762	4.68349	0
0.4193	9.83403	4.55349	0.663422	4.68349	0
0.4200	4.33894	3.02723	1.57996	0.406418	0
0.4207	2.20347	3.02723	-0.861428	0.103217	0
0.4213	3.11479	2.72198	-4.21936	3.46423	0
0.4220	0.673284	2.72198	-6.66076	3.15458	0
0.4227	-3.59765	2.72198	-6.96491	1.01927	0
0.4233	-3.90369	-0.0236107	-4.82971	1.01927	0
0.4240	0.367246	-0.939368	-2.69247	1.93533	0
0.4247	3.42083	1.50265	-1.47178	1.01927	0
0.4253	1.5914	1.50265	-0.25108	-1.72889	0
0.4260	-1.15614	-0.0236107	-0.557274	-2.64494	0
0.4267	-0.544068	1.1974	-1.77797	0.103217	0
0.4273	1.89744	3.02723	-0.557274	0.103217	0
0.4280	1.28536	2.72198	0.663422	-2.64494	0
0.4287	-1.46218	0.892147	0.663422	-1.11604	0
0.4293	-3.29161	-0.939368	3.41101	1.63212	0
0.4300	-1.46218	-0.634116	5.24205	-0.503184	0
0.4307	-0.23803	1.80622	2.80066	-1.41924	0
0.4313	-1.15614	1.80622	1.57996	-0.199984	0
0.4320	-1.76822	-0.939368	3.41101	-1.72889	0
0.4327	0.367246	0.586894	3.10481	-2.33529	0
0.4333	2.20347	4.24824	0.0530737	-0.812837	0
0.4340	1.5914	3.33248	-2.08212	-0.812837	0
0.4347	-0.23803	-0.634116	-4.21936	-2.03209	0
0.4353	-0.544068	-2.46563	-4.82971	-1.41924	0
0.4360	0.367246	-2.46563	-0.25108	0.103217	0
0.4367	0.673284	-1.54987	3.10481	0.71607	0
0.4373	0.0680085	1.1974	0.0530737	-0.503184	0
0.4380	-0.544068	2.72198	-1.47178	-0.812837	0
0.4387	0.367246	1.80622	0.969617	1.93533	0
0.4393	1.28536	1.80622	0.0530737	4.68349	0
0.4400	-1.76822	2.72198	-1.77797	3.15458	0
0.4407	-5.12104	3.02723	0.969617	1.63212	0
0.4413	-2.3735	3.33248	2.49447	3.46423	0
0.4420	1.28536	3.02723	-0.861428	4.68349	0
0.4427	3.11479	0.892147	-4.21936	3.76743	0
0.4433	3.11479	-0.0236107	-6.35456	3.46423	0
0.4440	0.979322	-0.0236107	-7.2711	3.76743	0
0.4447	-1.46218	-0.328863	-4.52352	2.54818	0
0.4453	-0.23803	0.586894	-1.77797	1.63212	0
0.4460	2.20347	-0.0236107	-2.38832	1.63212	0
0.4467	4.0329	-2.77088	-0.861428	1.63212	0
0.4473	5.86233	-3.38139	3.41101	1.63212	0
0.4480	4.0329	-2.46563	0.969617	1.01927	0
0.4487	1.28536	-3.38139	-3.91317	-0.503184	0
0.4493	3.11479	-3.38139	-1.16762	-2.33529	0
0.4500	6.47441	-1.85513	2.19031	-1.72889	0
0.4507	8.30384	-1.24462	-2.38832	1.32247	0
0.4513	9.83403	-1.85513	-9.10215	1.32247	0
0.4520	8.30384	-1.85513	-11.5435	-1.72889	0
0.4527	4.33894	-1.54987	-10.627	-2.64494	0
0.4533	3.72687	-1.54987	-8.4918	0.103217	0
0.4540	4.95102	-1.85513	-7.88145	1.63212	0
0.4547	4.95102	-1.54987	-7.57526	2.85138	0
0.4553	7.39252	-0.0236107	1.57996	3.46423	0
0.4560	6.78045	-0.0236107	14.3973	0.71607	0
0.4567	3.11479	-1.24462	20.1946	-2.03209	0
0.4573	4.33894	-1.54987	18.3635	-1.11604	0
0.4580	7.9978	-1.24462	13.4807	0.406418	0
0.4587	7.69176	-2.46563	7.9876	1.01927	0
0.4593	5.25026	-3.68664	4.93586	1.32247	0
0.4600	2.20347	-2.46563	3.71516	1.01927	0
0.4607	-2.98557	-1.85513	1.88412	1.93533	0
0.4613	-4.20973	-3.68664	1.57996	3.76743	0
0.4620	0.367246	-2.46563	2.49447	1.63212	0
0.4627	2.80875	-0.0236107	4.02136	-1.72889	0
0.4633	2.20347	-3.07614	4.63171	-0.199984	0
0.4640	1.5914	-5.51647	2.49447	1.01927	0
0.4647	0.0680085	-3.07614	-0.557274	0.406418	0
0.4653	-0.23803	-1.85513	0.359268	1.01927	0
0.4660	1.89744	-1.85513	2.80066	1.63212	0
0.4667	3.11479	-0.0236107	2.49447	-0.812837	0
0.4673	2.20347	-0.634116	2.80066	-2.64494	0
0.4680	1.28536	-2.46563	6.7669	-2.03209	0
0.4687	3.11479	-0.939368	8.90414	-1.11604	0
0.4693	5.25026	-2.16038	6.7669	-2.94815	0
0.4700	3.42083	-3.99189	2.80066	-4.4706	0
0.4707	0.673284	-0.328863	1.88412	-2.03209	0
0.4713	3.11479	2.41672	3.41101	0.406418	0
0.4720	4.33894	-0.939368	3.41101	-1.72889	0
0.4727	1.5914	-4.29715	2.80066	-3.8642	0
0.4733	0.367246	-5.51647	1.88412	-5.08345	0
0.4740	0.673284	-7.34798	-2.38832	-4.78025	0
0.4747	1.28536	-5.51647	-5.74421	-1.72889	0
0.4753	3.11479	-2.16038	-2.38832	0.103217	0
0.4760	3.72687	-2.16038	0.969617	-1.72889	0
0.4767	1.89744	-2.77088	1.27377	-0.812837	0
0.4773	3.11479	-1.85513	2.49447	0.71607	0
0.4780	4.0329	0.586894	1.88412	-1.11604	0
0.4787	1.89744	1.80622	0.663422	-1.72889	0
0.4793	3.11479	-0.0236107	3.41101	1.01927	0
0.4800	5.86233	-0.328863	5.24205	-0.812837	0
0.4807	4.64498	0.281642	0.969617	-3.561	0
0.4813	2.80875	-1.24462	-0.25108	-1.41924	0
0.4820	4.33894	-1.85513	3.41101	-0.199984	0
0.4827	3.72687	-0.0236107	4.32551	-1.11604	0
0.4833	2.20347	-1.24462	3.10481	0.103217	0
0.4840	3.11479	-3.38139	1.57996	-0.812837	0
0.4847	2.50951	-0.634116	-0.861428	-2.64494	0
0.4853	0.673284	-0.0236107	-1.16762	-0.812837	0
0.4860	3.11479	-2.16038	-1.16762	0.71607	0
0.4867	6.78045	-1.24462	-0.25108	-1.72889	0
0.4873	5.86233	-0.0236107	1.88412	-1.11604	0
0.4880	4.0329	-0.328863	2.49447	0.103217	0
0.4887	5.55629	1.80622	1.57996	-0.812837	0
0.4893	5.25026	2.41672	4.32551	-0.503184	0
0.4900	3.11479	0.892147	4.63171	-0.812837	0
0.4907	4.0329	3.02723	1.57996	-2.94815	0
0.4913	6.16837	3.63773	3.10481	-1.72889	0
0.4920	5.55629	-0.634116	5.24205	-0.812837	0
0.4927	4.0329	-1.85513	1.88412	-3.8642	0
0.4933	4.0329	0.892147	0.663422	-5.38665	0
0.4940	3.72687	1.50265	1.27377	-3.25135	0
0.4947	4.95102	0.281642	-0.25108	-1.72889	0
0.4953	4.95102	-0.0236107	1.88412	0.103217	0
0.4960	3.11479	0.281642	4.63171	1.93533	0
0.4967	5.86233	-0.328863	1.27377	1.01927	0
0.4973	9.22195	-1.85513	-1.47178	-0.812837	0
0.4980	7.39252	-0.328863	1.27377	-0.812837	0
0.4987	4.95102	1.80622	1.57996	-1.11604	0
0.4993	3.72687	-0.0236107	-2.08212	0.103217	0
0.5000	1.89744	-2.77088	-4.21936	2.54818	0
0.5007	0.367246	0.586894	-3.60901	1.93533	0
0.5013	-0.544068	2.72198	-1.77797	1.01927	0
0.5020	0.979322	0.892147	-1.16762	1.63212	0
0.5027	4.95102	1.50265	-1.16762	1.32247	0
0.5033	3.11479	5.164	1.57996	1.01927	0
0.5040	-2.07426	4.55349	3.10481	1.93533	0
0.5047	-0.544068	0.281642	-1.16762	1.01927	0
0.5053	3.42083	-0.939368	-3.91317	-0.503184	0
0.5060	1.89744	-0.0236107	-2.08212	0.406418	0
0.5067	0.367246	-1.85513	-2.08212	1.93533	0
0.5073	2.20347	-4.29715	-3.91317	1.01927	0
0.5080	1.28536	-3.68664	-5.13386	-0.812837	0
0.5087	-1.46218	-0.0236107	-7.57526	-2.03209	0
0.5093	-4.51576	1.50265	-9.7125	-2.64494	0
0.5100	-7.25651	0.892147	-10.3228	-1.72889	0
0.5107	-6.03915	1.80622	-10.627	-1.41924	0
0.5113	0.0680085	1.80622	-11.8477	-3.8642	0
0.5120	4.0329	-0.939368	-12.7642	-5.08345	0
0.5127	4.33894	-2.16038	-9.10215	-1.72889	0
0.5133	4.64498	0.586894	-3.30282	0.406418	0
0.5140	4.64498	3.63773	-2.08212	-1.11604	0
0.5147	3.72687	2.72198	-2.08212	-0.812837	0
0.5153	1.5914	-0.0236107	2.19031	1.01927	0
0.5160	-1.46218	-0.0236107	4.63171	-1.11604	0
0.5167	-2.67953	2.11147	4.32551	-2.03209	0
0.5173	-1.46218	0.892147	7.0731	0.71607	0
0.5180	-0.544068	-1.54987	7.9876	2.54818	0
0.5187	-0.23803	0.586894	4.93586	2.54818	0
0.5193	-0.850106	2.41672	4.63171	1.93533	0
0.5200	-1.46218	-0.0236107	4.32551	0.71607	0
0.5207	-0.544068	-0.939368	-0.25108	0.103217	0
0.5213	1.28536	0.586894	-1.77797	0.103217	0
0.5220	2.80875	-0.939368	-0.557274	-0.199984	0
0.5227	2.80875	-2.77088	-2.08212	1.01927	0
0.5233	1.28536	-1.54987	-4.52352	2.54818	0
0.5240	1.28536	-0.0236107	-5.44006	1.01927	0
0.5247	1.89744	0.892147	-4.82971	-0.503184	0
0.5253	0.979322	3.02723	-5.13386	-1.11604	0
0.5260	0.979322	3.02723	-6.96491	-0.812837	0
0.5267	3.11479	0.892147	-8.4918	2.23853	0
0.5273	4.95102	-0.0236107	-9.4063	2.85138	0
0.5280	5.86233	-0.939368	-10.3228	-1.72889	0
0.5287	4.0329	-2.77088	-9.4063	-4.4706	0
0.5293	-0.23803	-1.54987	-6.35456	-3.25135	0
0.5300	-1.46218	-0.939368	-4.21936	-1.41924	0
0.5307	-0.23803	-3.38139	-1.47178	0.103217	0
0.5313	-1.46218	-2.77088	-1.16762	-0.503184	0
0.5320	-1.76822	0.586894	-4.82971	-3.561	0
0.5327	0.0680085	-0.328863	-3.91317	-3.8642	0
0.5333	-1.46218	-3.38139	0.359268	-2.03209	0
0.5340	-2.3735	-2.46563	-0.25108	-2.94815	0
0.5347	-0.544068	-0.0236107	-1.16762	-4.1674	0
0.5353	-0.850106	-0.0236107	0.663422	-2.03209	0
0.5360	-2.07426	-1.54987	0.663422	-0.812837	0
0.5367	-0.544068	-2.77088	0.359268	-2.33529	0
0.5373	-0.544068	-3.38139	3.41101	-3.561	0
0.5380	0.367246	-2.16038	6.15655	-1.72889	0
0.5387	4.95102	0.892147	7.9876	1.93533	0
0.5393	4.33894	3.33248	7.68345	3.15458	0
0.5400	-1.46218	3.02723	2.19031	2.23853	0
0.5407	-3.29161	1.1974	-4.21936	2.85138	0
0.5413	-2.07426	0.281642	-5.74421	4.37383	0
0.5420	-1.15614	0.892147	-3.30282	3.15458	0
0.5427	1.28536	0.892147	-0.25108	1.32247	0
0.5433	1.89744	-0.634116	3.41101	1.63212	0
0.5440	0.367246	-1.54987	7.0731	2.85138	0
0.5447	3.11479	-0.939368	7.9876	2.85138	0
0.5453	6.47441	-1.54987	5.8524	1.63212	0
0.5460	4.0329	-1.85513	2.80066	0.406418	0
0.5467	0.979322	0.892147	-2.08212	1.93533	0
0.5473	4.0329	2.41672	-9.4063	2.54818	0
0.5480	7.9978	0.892147	-9.4063	-0.812837	0
0.5487	9.52799	-0.0236107	-1.77797	-2.03209	0
0.5493	11.3574	-0.634116	-1.47178	-0.812837	0
0.5500	11.6635	-0.634116	-5.13386	-1.72889	0
0.5507	9.83403	2.11147	0.359268	-0.812837	0
0.5513	7.9978	3.63773	6.15655	2.54818	0
0.5520	5.55629	-0.0236107	3.41101	-0.199984	0
0.5527	4.0329	-1.85513	-0.25108	-4.1674	0
0.5533	5.86233	-0.0236107	-2.08212	-0.503184	0
0.5540	5.86233	-0.939368	-0.861428	1.01927	0
0.5547	2.50951	-3.07614	4.93586	-3.25135	0
0.5553	2.50951	-1.85513	6.46275	-3.561	0
0.5560	3.72687	-0.0236107	3.41101	-1.41924	0
0.5567	2.50951	-0.0236107	6.46275	-2.33529	0
0.5573	1.5914	-0.328863	10.7352	-2.33529	0
0.5580	0.367246	-1.24462	7.37725	-0.503184	0
0.5587	-3.29161	-2.46563	4.93586	-0.812837	0
0.5593	-2.98557	-1.24462	7.9876	-1.11604	0
0.5600	-0.544068	-0.0236107	9.81864	1.32247	0
0.5607	-0.544068	0.586894	7.0731	3.76743	0
0.5613	-0.23803	1.50265	0.663422	2.54818	0
0.5620	0.979322	1.50265	-2.38832	1.32247	0
0.5627	-0.23803	-0.0236107	-0.25108	2.85138	0
0.5633	0.979322	-0.634116	0.969617	2.54818	0
0.5640	4.0329	-1.24462	-2.99867	-1.41924	0
0.5647	2.80875	-1.54987	-4.82971	-2.33529	0
0.5653	-0.544068	-0.939368	-4.82971	-0.812837	0
0.5660	2.20347	-1.85513	-4.82971	-1.72889	0
0.5667	5.86233	-3.99189	-3.60901	-2.33529	0
0.5673	5.86233	-3.99189	-0.861428	0.406418	0
0.5680	6.78045	-2.16038	1.27377	1.63212	0
0.5687	8.60987	-0.0236107	2.49447	0.71607	0
0.5693	7.39252	0.892147	0.969617	-1.41924	0
0.5700	3.11479	-0.634116	-3.91317	-3.25135	0
0.5707	0.367246	-3.07614	-7.57526	-2.64494	0
0.5713	0.673284	-3.07614	-6.66076	-0.503184	0
0.5720	3.42083	-1.85513	-3.91317	-0.812837	0
0.5727	4.0329	-1.54987	-2.08212	-2.33529	0
0.5733	2.50951	-0.939368	-2.69247	-1.72889	0
0.5740	4.95102	-1.54987	-3.60901	0.406418	0
0.5747	8.91591	-0.939368	-3.60901	1.93533	0
0.5753	8.60987	-0.0236107	-1.47178	1.01927	0
0.5760	8.60987	-2.46563	0.663422	-0.199984	0
0.5767	9.83403	-3.68664	2.19031	-1.72889	0
0.5773	8.91591	-1.54987	2.80066	-4.1674	0
0.5780	6.47441	-2.77088	4.32551	-4.4706	0
0.5787	6.47441	-4.90765	6.15655	-1.72889	0
0.5793	7.08648	-1.85513	7.37725	-0.812837	0
0.5800	7.69176	0.281642	7.0731	-0.812837	0
0.5807	8.91591	-0.939368	4.32551	1.63212	0
0.5813	8.60987	-0.0236107	1.57996	2.54818	0
0.5820	6.47441	0.892147	0.663422	0.406418	0
0.5827	6.16837	-0.0236107	-2.08212	0.406418	0
0.5833	9.52799	0.892147	-5.44006	1.93533	0
0.5840	11.9695	1.1974	-6.96491	1.93533	0
0.5847	11.0514	-0.0236107	-7.2711	2.85138	0
0.5853	10.7453	-0.0236107	-6.66076	4.68349	0
0.5860	13.1868	0.281642	-5.44006	5.90274	0
0.5867	14.105	0.586894	-4.52352	5.90274	0
0.5873	12.2755	3.02723	-2.99867	2.85138	0
0.5880	10.1333	4.55349	-1.16762	0.103217	0
0.5887	5.86233	1.80622	0.0530737	-0.199984	0
0.5893	1.28536	-0.0236107	1.27377	-0.812837	0
0.5900	0.0680085	1.1974	2.49447	-1.72889	0
0.5907	-2.07426	0.892147	1.57996	-0.503184	0
0.5913	-4.51576	-1.85513	0.969617	1.01927	0
0.5920	-2.67953	-1.85513	-0.25108	1.63212	0
0.5927	0.367246	-0.0236107	-1.16762	2.23853	0
0.5933	0.367246	-1.85513	1.57996	0.71607	0
0.5940	0.367246	-3.38139	6.46275	-1.11604	0
0.5947	1.89744	-0.634116	7.37725	0.71607	0
0.5953	4.33894	0.586894	7.9876	1.63212	0
0.5960	8.60987	-1.24462	9.81864	0.103217	0
0.5967	8.30384	-0.939368	9.20829	1.01927	0
0.5973	4.0329	-0.0236107	7.9876	1.93533	0
0.5980	5.25026	-1.24462	7.68345	0.71607	0
0.5987	8.60987	-1.24462	4.32551	0.406418	0
0.5993	4.0329	-0.0236107	0.663422	1.63212	0
0.6000	0.979322	-0.328863	-0.861428	1.32247	0
0.6007	4.0329	0.281642	-1.77797	0.103217	0
0.6013	4.0329	1.80622	-2.08212	-0.503184	0
0.6020	1.5914	1.50265	-2.08212	0.71607	0
0.6027	1.89744	-0.0236107	-4.21936	2.54818	0
0.6033	0.673284	-1.85513	-5.13386	1.93533	0
0.6040	0.0680085	-1.54987	-3.30282	0.103217	0
0.6047	3.11479	0.892147	-0.557274	1.32247	0
0.6053	3.42083	0.281642	2.19031	2.85138	0
0.6060	-0.23803	-1.85513	4.02136	1.63212	0
0.6067	-0.23803	-1.24462	2.49447	1.01927	0
0.6073	1.28536	-0.0236107	0.359268	1.93533	0
0.6080	0.367246	-0.0236107	-0.557274	1.01927	0
0.6087	-0.544068	-0.939368	-2.99867	-0.812837	0
0.6093	-1.15614	-1.24462	-3.60901	-1.72889	0
0.6100	-0.544068	1.1974	0.359268	0.103217	0
0.6107	0.367246	3.63773	2.80066	1.93533	0
0.6113	-1.46218	1.80622	-2.08212	1.01927	0
0.6120	-3.90369	-0.634116	-9.4063	-1.11604	0
0.6127	-3.29161	-1.54987	-10.9332	-1.72889	0
0.6133	-1.76822	-2.77088	-6.66076	-1.11604	0
0.6140	-0.23803	-0.939368	-4.52352	-1.41924	0
0.6147	1.89744	1.50265	-5.74421	-2.03209	0
0.6153	3.11479	-0.939368	-4.82971	-1.72889	0
0.6160	3.11479	-2.46563	0.0530737	-2.33529	0
0.6167	3.72687	-0.0236107	4.02136	-3.561	0
0.6173	4.0329	0.892147	4.93586	-2.64494	0
0.6180	2.50951	0.281642	6.15655	-0.503184	0
0.6187	1.5914	1.1974	8.59795	1.01927	0
0.6193	3.11479	0.586894	6.15655	1.93533	0
0.6200	3.11479	0.586894	0.359268	0.71607	0
0.6207	-0.544068	0.892147	-1.16762	-2.03209	0
0.6213	-1.46218	-0.939368	-0.861428	-1.72889	0
0.6220	3.11479	-0.634116	-3.91317	0.103217	0
0.6227	4.0329	2.72198	-6.66076	-0.199984	0
0.6233	-0.544068	1.80622	-2.99867	-0.503184	0
0.6240	-2.07426	-1.24462	0.663422	1.63212	0
0.6247	0.0680085	-0.328863	-0.557274	1.01927	0
0.6253	1.28536	-0.328863	-2.69247	-2.03209	0
0.6260	1.28536	-1.85513	-2.69247	-1.11604	0
0.6267	0.979322	-1.54987	-3.60901	1.01927	0
0.6273	0.367246	-1.85513	-6.66076	0.71607	0
0.6280	-0.544068	-3.38139	-6.96491	-0.199984	0
0.6287	-1.46218	-2.77088	-2.99867	-0.503184	0
0.6293	-2.07426	-1.85513	1.57996	0.103217	0
0.6300	0.979322	-2.77088	5.54621	1.63212	0
0.6307	5.86233	-2.77088	8.29379	1.63212	0
0.6313	7.08648	-1.24462	7.0731	-1.11604	0
0.6320	5.55629	-0.0236107	7.0731	-2.33529	0
0.6327	5.25026	-0.0236107	10.429	-1.11604	0
0.6333	7.08648	-1.24462	6.46275	-1.72889	0
0.6340	8.60987	-1.24462	1.27377	-2.33529	0
0.6347	10.4393	-0.328863	4.93586	0.406418	0
0.6353	9.52799	-1.85513	5.54621	1.93533	0
0.6360	5.25026	-3.99189	-0.557274	-0.812837	0
0.6367	2.20347	-2.46563	-1.77797	-2.94815	0
0.6373	1.28536	0.586894	-0.25108	-2.64494	0
0.6380	-1.76822	0.281642	-1.47178	-1.72889	0
0.6387	-4.20973	-1.85513	-2.08212	0.406418	0
0.6393	-2.98557	-2.77088	-3.91317	1.63212	0
0.6400	-3.29161	-1.85513	-5.74421	1.01927	0
0.6407	-4.20973	-0.939368	2.49447	0.103217	0
0.6413	0.673284	-0.939368	11.6497	0.103217	0
0.6420	5.25026	-0.939368	8.90414	-1.41924	0
0.6427	5.25026	-0.634116	3.10481	-2.64494	0
0.6433	6.78045	-0.634116	1.88412	-0.812837	0
0.6440	6.78045	-0.634116	0.663422	0.406418	0
0.6447	0.979322	-0.0236107	-1.47178	-1.41924	0
0.6453	-0.23803	-0.634116	-0.25108	-2.03209	0
0.6460	3.72687	-0.0236107	1.88412	0.406418	0
0.6467	2.20347	1.1974	3.41101	1.93533	0
0.6473	-0.544068	-0.634116	4.32551	1.93533	0
0.6480	0.673284	-2.77088	3.41101	1.01927	0
0.6487	1.28536	-0.328863	-1.16762	-0.812837	0
0.6493	1.5914	1.1974	-3.91317	-2.33529	0
0.6500	4.33894	-1.85513	-0.861428	-2.64494	0
0.6507	5.55629	-3.68664	0.663422	-2.94815	0
0.6513	4.0329	-2.16038	-2.69247	-2.64494	0
0.6520	1.5914	-0.939368	-3.30282	-1.41924	0
0.6527	-0.544068	-0.328863	-1.16762	-1.41924	0
0.6533	0.0680085	1.1974	-0.861428	-2.33529	0
0.6540	1.89744	2.72198	1.88412	-1.72889	0
0.6547	1.28536	2.72198	4.93586	-1.11604	0
0.6553	0.673284	2.11147	2.19031	-1.41924	0
0.6560	1.28536	1.80622	-1.16762	-0.812837	0
0.6567	0.367246	1.80622	-2.08212	-0.199984	0
0.6573	0.367246	1.50265	-3.91317	-0.812837	0
0.6580	2.20347	0.281642	-2.99867	-0.812837	0
0.6587	3.42083	2.72198	1.57996	-0.199984	0
0.6593	5.25026	6.38501	4.63171	-0.199984	0
0.6600	7.69176	4.55349	4.93586	0.103217	0
0.6607	7.69176	1.1974	1.57996	0.71607	0
0.6613	7.08648	2.11147	-4.21936	0.103217	0
0.6620	11.9695	3.94299	-2.69247	-0.812837	0
0.6627	15.3223	2.72198	1.27377	-0.812837	0
0.6633	11.3574	1.50265	-4.52352	-0.812837	0
0.6640	4.95102	0.892147	-11.5435	-1.11604	0
0.6647	1.5914	0.892147	-10.627	-1.72889	0
0.6653	2.50951	2.72198	-7.2711	-1.11604	0
0.6660	4.0329	4.55349	-3.91317	-0.503184	0
0.6667	4.95102	3.02723	-2.08212	-1.11604	0
0.6673	5.86233	1.80622	-3.30282	-1.11604	0
0.6680	7.69176	2.72198	-2.69247	-0.199984	0
0.6687	6.16837	3.33248	0.0530737	-1.41924	0
0.6693	1.89744	2.72198	-2.99867	-3.561	0
0.6700	1.28536	1.1974	-5.13386	-2.64494	0
0.6707	3.11479	1.80622	0.0530737	-0.503184	0
0.6713	1.5914	3.33248	1.88412	-1.11604	0
0.6720	-2.07426	1.1974	-2.08212	-3.561	0
0.6727	-2.67953	-0.939368	-2.69247	-2.94815	0
0.6733	-2.98557	0.281642	-2.38832	-0.199984	0
0.6740	-5.12104	0.281642	-6.66076	-1.72889	0
0.6747	-5.42708	0.586894	-8.4918	-5.08345	0
0.6753	-3.90369	3.02723	-4.82971	-3.25135	0
0.6760	-5.12104	1.50265	-2.69247	0.103217	0
0.6767	-6.03915	-2.16038	-1.47178	-1.72889	0
0.6773	-2.07426	-1.54987	3.41101	-3.561	0
0.6780	-0.850106	-0.939368	9.51449	-0.503184	0
0.6787	-4.51576	-2.46563	10.7352	1.01927	0
0.6793	-3.59765	-0.939368	7.37725	-0.812837	0
0.6800	0.367246	-0.0236107	3.41101	-1.11604	0
0.6807	-0.544068	-1.85513	1.88412	0.406418	0
0.6813	-2.98557	-1.85513	2.49447	0.71607	0
0.6820	-0.23803	-1.24462	1.57996	1.32247	0
0.6827	1.89744	-1.24462	-0.25108	3.46423	0
0.6833	1.5914	-0.939368	-0.557274	2.85138	0
0.6840	3.11479	-2.16038	-1.47178	-0.812837	0
0.6847	4.33894	-3.68664	-3.60901	-3.25135	0
0.6853	3.72687	-1.24462	-3.91317	-1.41924	0
0.6860	2.80875	-0.634116	-3.30282	1.93533	0
0.6867	1.89744	-2.46563	-4.52352	3.76743	0
0.6873	0.673284	-1.54987	-7.88145	2.54818	0
0.6880	1.5914	-0.939368	-9.4063	1.01927	0
0.6887	4.33894	-3.38139	-4.82971	1.01927	0
0.6893	4.95102	-4.29715	1.57996	-0.503184	0
0.6900	2.20347	-3.68664	2.19031	-3.25135	0
0.6907	0.367246	-2.77088	-0.557274	-1.72889	0
0.6913	1.5914	-1.85513	0.663422	-0.199984	0
0.6920	0.673284	-1.54987	4.02136	-2.33529	0
0.6927	-3.29161	-0.0236107	3.71516	-2.64494	0
0.6933	-3.59765	1.80622	1.57996	-0.812837	0
0.6940	-0.850106	1.50265	-0.25108	-1.11604	0
0.6947	-0.23803	1.50265	-0.25108	-1.41924	0
0.6953	0.367246	1.80622	-0.25108	0.103217	0
0.6960	1.89744	-0.328863	-0.25108	-0.812837	0
0.6967	1.5914	-2.46563	1.57996	-4.1674	0
0.6973	3.11479	-1.54987	2.49447	-4.4706	0
0.6980	7.69176	-1.54987	0.663422	-2.94815	0
0.6987	7.69176	-1.24462	0.663422	-2.33529	0
0.6993	4.0329	0.281642	4.02136	-1.72889	0
0.7000	3.42083	-0.0236107	4.32551	-0.199984	0
0.7007	4.0329	-0.0236107	3.41101	-0.503184	0
0.7013	2.20347	-0.0236107	5.24205	-1.72889	0
0.7020	2.20347	-1.54987	4.63171	-2.03209	0
0.7027	4.33894	-0.328863	1.57996	-2.64494	0
0.7033	6.78045	0.892147	-0.557274	-2.64494	0
0.7040	10.1333	-1.85513	-3.60901	-1.41924	0
0.7047	11.3574	-1.85513	-5.74421	-1.72889	0
0.7053	7.69176	0.892147	-6.05041	-2.94815	0
0.7060	4.64498	-1.54987	-7.2711	-1.41924	0
0.7067	4.64498	-4.6024	-6.66076	1.01927	0
0.7073	3.42083	-1.24462	-2.38832	0.406418	0
0.7080	2.20347	-0.0236107	-1.16762	-1.11604	0
0.7087	3.11479	-3.68664	-5.13386	-2.03209	0
0.7093	1.28536	-3.07614	-10.627	-2.33529	0
0.7100	0.367246	-0.939368	-13.3746	-1.41924	0
0.7107	2.20347	-1.24462	-10.3228	-0.812837	0
0.7113	1.28536	-0.939368	-6.66076	-1.11604	0
0.7120	-1.46218	-0.939368	-9.4063	-0.199984	0
0.7127	-0.544068	-2.77088	-9.4063	0.71607	0
0.7133	0.0680085	-3.38139	-3.91317	-0.503184	0
0.7140	-1.76822	-1.54987	-3.30282	-2.64494	0
0.7147	0.367246	-2.77088	0.359268	-2.94815	0
0.7153	4.95102	-4.6024	14.3973	-3.561	0
0.7160	6.78045	-3.07614	20.5008	-6.30271	0
0.7167	7.69176	-1.85513	12.5662	-6.30271	0
0.7173	6.47441	-2.16038	7.37725	-3.561	0
0.7180	4.95102	-0.0236107	8.59795	-3.8642	0
0.7187	5.55629	0.892147	8.29379	-4.78025	0
0.7193	4.95102	-0.328863	5.8524	-1.11604	0
0.7200	4.64498	-0.939368	0.0530737	1.32247	0
0.7207	9.52799	-0.939368	-6.66076	-1.72889	0
0.7213	12.8808	-1.54987	-7.57526	-2.03209	0
0.7220	10.1333	-0.0236107	-5.13386	-0.812837	0
0.7227	6.78045	0.892147	-5.74421	-2.64494	0
0.7233	5.86233	-1.54987	-6.66076	-4.4706	0
0.7240	5.25026	-3.38139	-5.13386	-2.64494	0
0.7247	6.16837	-2.77088	-4.52352	-2.03209	0
0.7253	5.86233	-0.634116	-2.99867	-2.33529	0
0.7260	2.50951	2.11147	0.359268	-1.72889	0
0.7267	0.979322	1.50265	1.27377	-1.11604	0
0.7273	2.20347	-1.24462	0.663422	-0.199984	0
0.7280	2.20347	-0.634116	0.969617	0.71607	0
0.7287	1.89744	0.281642	0.663422	0.103217	0
0.7293	3.42083	-1.85513	0.969617	-0.503184	0
0.7300	3.11479	-0.634116	4.63171	1.32247	0
0.7307	-0.544068	2.41672	4.93586	2.85138	0
0.7313	-1.46218	1.80622	-0.557274	1.32247	0
0.7320	1.5914	0.892147	-1.77797	-0.503184	0
0.7327	3.11479	-0.939368	2.80066	-0.812837	0
0.7333	0.979322	-3.99189	4.02136	0.406418	0
0.7340	0.979322	-3.68664	4.02136	1.93533	0
0.7347	4.0329	-0.939368	8.59795	1.32247	0
0.7353	3.42083	-0.0236107	9.51449	-1.72889	0
0.7360	-0.23803	0.586894	0.969617	-1.11604	0
0.7367	-0.544068	0.892147	-6.96491	1.01927	0
0.7373	1.28536	-0.939368	-7.88145	-1.11604	0
0.7380	2.20347	-2.16038	-8.4918	-2.03209	0
0.7387	2.20347	-1.85513	-11.2373	1.63212	0
0.7393	2.50951	-0.0236107	-9.4063	1.93533	0
0.7400	2.80875	2.72198	-5.74421	-1.72889	0
0.7407	3.72687	1.80622	-6.05041	-0.812837	0
0.7413	3.72687	-0.634116	-5.74421	2.23853	0
0.7420	3.42083	0.892147	-1.16762	2.85138	0
0.7427	7.39252	1.80622	0.663422	2.54818	0
0.7433	11.3574	-1.54987	2.49447	1.93533	0
0.7440	8.60987	-3.07614	5.24205	0.406418	0
0.7447	6.78045	-2.16038	2.49447	-0.199984	0
0.7453	11.9695	-1.85513	-1.47178	0.103217	0
0.7460	10.7453	-0.939368	-1.47178	0.406418	0
0.7467	1.28536	-1.85513	-2.99867	0.71607	0
0.7473	-2.07426	-3.38139	-5.74421	1.01927	0
0.7480	1.5914	-0.939368	-1.47178	1.93533	0
0.7487	3.11479	-0.0236107	5.24205	2.85138	0
0.7493	3.11479	-2.77088	7.68345	0.406418	0
0.7500	3.11479	-1.85513	8.59795	-2.64494	0
0.7507	-0.544068	0.892147	7.9876	-1.41924	0
0.7513	-0.544068	-0.328863	5.24205	0.71607	0
0.7520	4.0329	-2.16038	0.969617	0.103217	0
0.7527	3.42083	-1.85513	-1.16762	-0.812837	0
0.7533	-2.07426	-2.16038	0.359268	-1.41924	0
0.7540	-1.76822	-0.939368	2.19031	-1.11604	0
0.7547	1.28536	3.63773	0.969617	0.103217	0
0.7553	2.20347	4.24824	1.88412	0.103217	0
0.7560	4.95102	0.892147	4.02136	-0.812837	0
0.7567	6.47441	-0.0236107	4.02136	0.406418	0
0.7573	4.95102	1.80622	6.15655	1.01927	0
0.7580	5.86233	2.11147	7.37725	0.406418	0
0.7587	7.69176	2.72198	1.57996	1.32247	0
0.7593	4.95102	3.94299	-3.60901	2.54818	0
0.7600	3.11479	1.80622	-2.08212	1.63212	0
0.7607	6.16837	-0.939368	-1.77797	0.406418	0
0.7613	4.33894	-0.939368	-1.16762	0.71607	0
0.7620	-2.3735	1.1974	2.19031	2.23853	0
0.7627	-3.29161	2.41672	0.969617	3.76743	0
0.7633	0.367246	2.72198	-2.99867	1.93533	0
0.7640	-0.850106	2.11147	-3.91317	-1.11604	0
0.7647	-4.815	1.1974	-7.88145	-0.812837	0
0.7653	-3.29161	0.892147	-13.9849	1.93533	0
0.7660	0.979322	1.80622	-12.7642	2.85138	0
0.7667	-0.544068	3.33248	-6.35456	2.85138	0
0.7673	-4.815	1.80622	-0.25108	2.85138	0
0.7680	-4.20973	-1.54987	8.29379	2.85138	0
0.7687	-0.544068	-1.54987	11.9559	1.32247	0
0.7693	1.28536	0.586894	5.54621	-0.812837	0
0.7700	0.367246	-0.328863	0.0530737	-0.812837	0
0.7707	0.673284	-0.939368	4.02136	-1.11604	0
0.7713	2.20347	-0.328863	6.15655	-3.25135	0
0.7720	1.5914	-1.85513	2.49447	-2.64494	0
0.7727	0.367246	-1.85513	1.57996	0.103217	0
0.7733	2.20347	3.02723	5.54621	-0.503184	0
0.7740	4.95102	6.38501	5.54621	-2.64494	0
0.7747	3.42083	3.94299	0.663422	-1.72889	0
0.7753	1.28536	2.41672	-2.08212	-0.503184	0
0.7760	1.89744	5.164	-0.861428	-1.11604	0
0.7767	1.5914	8.21652	0.663422	-2.03209	0
0.7773	1.5914	8.21652	2.19031	-1.41924	0
0.7780	4.0329	8.21652	3.71516	-0.812837	0
0.7787	4.0329	11.2674	3.71516	0.103217	0
0.7793	2.20347	11.8779	1.57996	1.93533	0
0.7800	4.95102	9.13059	0.0530737	1.01927	0
0.7807	9.83403	8.21652	-0.25108	-2.03209	0
0.7813	10.1333	9.13059	-2.08212	-1.41924	0
0.7820	7.39252	9.13059	-2.08212	0.103217	0
0.7827	6.78045	9.13059	2.80066	-0.812837	0
0.7833	6.47441	9.43584	5.8524	1.01927	0
0.7840	3.42083	8.52009	3.41101	3.46423	0
0.7847	2.20347	9.43584	2.19031	1.32247	0
0.7853	4.64498	10.9621	4.32551	1.32247	0
0.7860	3.42083	9.13059	2.19031	6.51559	0
0.7867	-0.544068	7.60602	-2.08212	7.4252	0
0.7873	2.50951	9.13059	0.663422	5.59954	0
0.7880	7.69176	9.13059	5.54621	4.98669	0
0.7887	4.95102	8.21652	3.71516	1.93533	0
0.7893	1.5914	10.0463	-1.47178	-2.03209	0
0.7900	5.25026	10.9621	-3.91317	0.103217	0
0.7907	7.69176	8.82534	-3.60901	4.07063	0
0.7913	7.08648	8.52009	-1.16762	2.85138	0
0.7920	8.60987	7.30076	3.10481	0.103217	0
0.7927	8.60987	5.46925	3.10481	0.103217	0
0.7933	7.08648	8.21652	0.969617	-0.503184	0
0.7940	8.91591	9.43584	3.71516	-2.03209	0
0.7947	9.83403	5.46925	8.90414	-0.503184	0
0.7953	6.16837	4.24824	9.20829	0.71607	0
0.7960	4.33894	5.46925	5.54621	-1.41924	0
0.7967	4.64498	3.02723	4.02136	0.103217	0
0.7973	1.89744	0.892147	5.24205	2.85138	0
0.7980	2.50951	2.41672	5.8524	0.406418	0
0.7987	9.52799	3.94299	3.41101	-2.03209	0
0.7993	11.3574	4.55349	-0.25108	-0.199984	0
0.8000	4.95102	3.94299	-3.30282	1.93533	0
0.8007	1.89744	1.50265	-6.05041	4.07063	0
0.8013	2.80875	1.1974	-7.57526	5.28989	0
0.8020	3.72687	3.63773	-8.4918	2.85138	0
0.8027	4.64498	3.02723	-9.7125	2.23853	0
0.8033	5.55629	-0.634116	-10.0166	4.07063	0
0.8040	5.55629	-3.07614	-6.96491	2.23853	0
0.8047	5.55629	-3.99189	-1.77797	-0.812837	0
0.8053	6.47441	-2.77088	2.19031	-0.812837	0
0.8060	6.47441	-0.634116	5.24205	-1.41924	0
0.8067	4.0329	-0.634116	7.0731	-3.25135	0
0.8073	2.80875	-4.6024	7.9876	-1.72889	0
0.8080	5.86233	-7.34798	13.1766	0.71607	0
0.8087	10.1333	-3.68664	19.5842	0.406418	0
0.8093	10.4393	-0.634116	15.618	-0.503184	0
0.8100	7.69176	-3.99189	4.02136	0.103217	0
0.8107	2.80875	-7.34798	-1.77797	1.01927	0
0.8113	-0.850106	-4.90765	-2.69247	1.01927	0
0.8120	-1.46218	-3.38139	-6.05041	-0.812837	0
0.8127	-0.544068	-4.90765	-9.10215	0.103217	0
0.8133	-0.23803	-4.6024	-7.88145	1.93533	0
0.8140	0.367246	-3.68664	-5.74421	1.93533	0
0.8147	0.979322	-5.21122	-2.99867	2.85138	0
0.8153	1.5914	-6.73748	-2.69247	5.28989	0
0.8160	0.673284	-7.04273	-4.21936	2.85138	0
0.8167	-1.15614	-4.90765	-6.35456	-0.812837	0
0.8173	-2.3735	-3.38139	-5.74421	0.103217	0
0.8180	-2.3735	-5.51647	-0.557274	2.23853	0
0.8187	-2.3735	-8.26374	5.54621	2.54818	0
0.8193	-1.46218	-7.04273	6.15655	2.85138	0
0.8200	-1.76822	-3.99189	4.63171	2.85138	0
0.8207	-2.98557	-3.38139	7.0731	1.32247	0
0.8213	-1.46218	-5.51647	7.37725	1.63212	0
0.8220	2.50951	-7.65324	4.02136	2.85138	0
0.8227	5.55629	-7.34798	1.88412	2.54818	0
0.8233	6.78045	-6.73748	-1.47178	1.01927	0
0.8240	3.72687	-8.56899	-5.74421	1.93533	0
0.8247	-2.3735	-8.26374	-4.52352	2.85138	0
0.8253	-4.20973	-6.43223	-0.861428	1.93533	0
0.8260	-0.23803	-7.34798	1.57996	0.406418	0
0.8267	3.42083	-7.04273	2.49447	1.01927	0
0.8273	1.5914	-6.12697	-1.47178	0.103217	0
0.8280	-1.46218	-7.95849	-6.66076	-2.94815	0
0.8287	0.367246	-8.56899	-5.74421	-2.64494	0
0.8293	3.72687	-7.34798	-5.74421	0.406418	0
0.8300	0.979322	-8.87425	-7.88145	-1.41924	0
0.8307	-2.3735	-10.0953	-4.52352	-5.38665	0
0.8313	0.367246	-9.1795	0.359268	-4.4706	0
0.8320	2.50951	-9.79	-1.47178	-3.561	0
0.8327	0.673284	-10.4005	-3.30282	-5.69631	0
0.8333	0.367246	-8.87425	-2.08212	-5.69631	0
0.8340	1.28536	-8.26374	-2.69247	-3.561	0
0.8347	1.5914	-9.48475	-4.21936	-3.8642	0
0.8353	2.50951	-11.011	-5.13386	-5.38665	0
0.8360	4.0329	-11.9251	-5.74421	-4.78025	0
0.8367	1.89744	-11.6215	-4.52352	-4.78025	0
0.8373	-1.15614	-10.7058	-3.91317	-5.08345	0
0.8380	1.28536	-11.011	-4.82971	-3.561	0
0.8387	4.95102	-10.4005	-3.91317	-3.561	0
0.8393	4.0329	-9.1795	-2.08212	-5.69631	0
0.8400	1.28536	-9.1795	-2.69247	-5.08345	0
0.8407	0.367246	-9.1795	-4.82971	-3.8642	0
0.8413	-0.544068	-9.48475	-5.74421	-5.38665	0
0.8420	-0.544068	-11.9251	-3.91317	-4.78025	0
0.8427	1.89744	-13.4513	-1.47178	-2.64494	0
0.8433	2.20347	-12.2303	-1.16762	-3.25135	0
0.8440	-1.15614	-11.6215	-0.861428	-5.38665	0
0.8447	-1.76822	-10.7058	1.57996	-4.78025	0
0.8453	-0.850106	-9.1795	1.57996	-3.25135	0
0.8460	-2.67953	-9.48475	0.663422	-2.03209	0
0.8467	-2.67953	-11.011	2.49447	-2.33529	0
0.8473	0.673284	-11.011	1.57996	-5.38665	0
0.8480	0.0680085	-10.0953	-0.861428	-6.30271	0
0.8487	-3.29161	-9.1795	1.57996	-2.94815	0
0.8493	-0.23803	-8.56899	2.19031	-2.94815	0
0.8500	5.55629	-10.0953	-1.77797	-6.30271	0
0.8507	6.16837	-9.1795	-0.861428	-4.4706	0
0.8513	4.95102	-5.82172	2.19031	-0.812837	0
0.8520	3.11479	-7.65324	-1.47178	-4.1674	0
0.8527	0.367246	-12.8408	-4.21936	-7.21876	0
0.8533	0.0680085	-10.7058	-2.08212	-5.38665	0
0.8540	3.42083	-5.51647	-2.08212	-4.78025	0
0.8547	4.0329	-7.65324	-2.08212	-5.08345	0
0.8553	1.28536	-9.79	0.663422	-4.78025	0
0.8560	0.979322	-6.43223	-0.25108	-5.38665	0
0.8567	2.50951	-4.6024	-1.77797	-4.4706	0
0.8573	1.28536	-5.21122	0.0530737	-2.94815	0
0.8580	0.0680085	-5.21122	-0.25108	-3.561	0
0.8587	0.979322	-5.51647	-2.99867	-3.8642	0
0.8593	0.0680085	-5.21122	-2.99867	-2.64494	0
0.8600	-1.76822	-4.29715	-2.08212	-3.25135	0
0.8607	0.673284	-3.68664	-0.557274	-4.1674	0
0.8613	4.0329	-1.24462	3.10481	-2.64494	0
0.8620	4.33894	0.281642	2.80066	-0.503184	0
0.8627	7.69176	-1.85513	0.969617	0.103217	0
0.8633	10.4393	-2.16038	4.32551	-2.64494	0
0.8640	7.69176	-0.939368	6.15655	-5.38665	0
0.8647	4.95102	-3.38139	2.19031	-4.78025	0
0.8653	3.42083	-4.29715	0.663422	-2.33529	0
0.8660	-0.23803	-0.939368	1.57996	-1.72889	0
0.8667	-1.15614	-0.634116	0.969617	-2.64494	0
0.8673	2.20347	-3.99189	-0.25108	-2.33529	0
0.8680	2.20347	-3.68664	-3.30282	-1.11604	0
0.8687	0.979322	-1.24462	-5.74421	-1.72889	0
0.8693	0.367246	-0.939368	-3.30282	-3.561	0
0.8700	0.367246	-1.85513	-1.77797	-4.1674	0
0.8707	2.20347	-3.68664	-2.38832	-3.8642	0
0.8713	3.11479	-3.07614	-1.77797	-4.4706	0
0.8720	1.89744	-0.0236107	-2.38832	-5.08345	0
0.8727	4.0329	0.586894	-3.91317	-4.1674	0
0.8733	6.78045	-2.16038	-1.47178	-4.4706	0
0.8740	6.78045	-1.54987	-0.25108	-5.38665	0
0.8747	6.78045	1.50265	-2.69247	-3.25135	0
0.8753	5.86233	0.892147	-2.69247	-1.11604	0
0.8760	0.367246	0.281642	-1.77797	-2.64494	0
0.8767	-0.850106	2.11147	-2.69247	-4.1674	0
0.8773	2.20347	1.1974	-3.60901	-4.1674	0
0.8780	1.89744	-0.634116	-3.60901	-4.4706	0
0.8787	-0.850106	1.80622	-2.99867	-4.4706	0
0.8793	-1.46218	3.63773	-0.557274	-3.25135	0
0.8800	-1.46218	1.50265	2.19031	-1.41924	0
0.8807	-1.46218	0.586894	4.02136	0.103217	0
0.8813	-1.46218	3.33248	3.71516	-0.812837	0
0.8820	-5.42708	4.55349	1.57996	-2.64494	0
0.8827	-7.25651	2.72198	0.663422	-0.812837	0
0.8833	-2.07426	0.892147	0.359268	1.93533	0
0.8840	1.28536	1.80622	-0.861428	2.23853	0
0.8847	-2.3735	4.55349	0.359268	2.23853	0
0.8853	-2.98557	3.63773	2.80066	2.85138	0
0.8860	1.28536	2.11147	0.969617	2.54818	0
0.8867	0.673284	4.24824	-3.30282	2.54818	0
0.8873	-1.15614	6.07975	-5.74421	2.23853	0
0.8880	3.42083	3.94299	-4.52352	1.32247	0
0.8887	7.69176	3.63773	-0.25108	0.406418	0
0.8893	6.78045	5.46925	0.663422	0.103217	0
0.8900	5.86233	4.55349	-2.08212	0.103217	0
0.8907	4.95102	3.02723	-2.99867	0.71607	0
0.8913	3.11479	3.33248	-4.82971	-0.199984	0
0.8920	4.33894	3.02723	-8.4918	-0.503184	0
0.8927	6.47441	2.72198	-4.82971	0.103217	0
0.8933	7.08648	3.63773	1.88412	-0.812837	0
0.8940	10.7453	5.164	1.57996	0.103217	0
0.8947	13.1868	6.07975	0.663422	2.85138	0
0.8953	10.4393	4.24824	4.02136	1.93533	0
0.8960	8.60987	1.80622	4.02136	-0.503184	0
0.8967	7.9978	3.63773	1.27377	0.71607	0
0.8973	4.95102	6.07975	0.663422	1.32247	0
0.8980	6.47441	5.46925	1.88412	1.01927	0
0.8987	9.22195	6.38501	4.93586	3.76743	0
0.8993	3.72687	6.38501	5.8524	5.59954	0
0.9000	-1.76822	3.94299	1.88412	3.15458	0
0.9007	0.367246	4.55349	0.663422	1.01927	0
0.9013	1.28536	6.38501	2.80066	1.63212	0
0.9020	0.367246	4.85874	1.57996	2.23853	0
0.9027	1.28536	4.55349	0.663422	1.93533	0
0.9033	0.0680085	5.7745	2.49447	1.93533	0
0.9040	0.0680085	5.164	1.88412	1.93533	0
0.9047	3.72687	4.85874	1.57996	2.23853	0
0.9053	2.80875	6.38501	3.10481	3.76743	0
0.9060	-1.15614	4.85874	4.02136	4.68349	0
0.9067	-0.23803	3.94299	3.71516	1.93533	0
0.9073	0.367246	3.02723	2.49447	-1.72889	0
0.9080	-1.15614	0.586894	-1.16762	0.103217	0
0.9087	-0.850106	2.11147	-1.16762	3.15458	0
0.9093	0.367246	5.7745	1.57996	1.93533	0
0.9100	2.20347	3.63773	0.0530737	-0.812837	0
0.9107	4.95102	1.50265	-1.16762	-0.503184	0
0.9113	4.0329	3.33248	1.57996	-0.503184	0
0.9120	0.367246	3.94299	1.88412	-2.64494	0
0.9127	-0.850106	2.72198	-1.16762	-1.72889	0
0.9133	0.673284	3.02723	-1.77797	1.32247	0
0.9140	2.80875	3.94299	-0.25108	1.01927	0
0.9147	2.20347	2.11147	0.359268	-0.812837	0
0.9153	0.673284	-0.328863	-1.16762	-0.812837	0
0.9160	3.72687	0.281642	-1.77797	-1.41924	0
0.9167	7.69176	2.11147	1.57996	-1.72889	0
0.9173	5.25026	0.892147	6.15655	1.01927	0
0.9180	2.20347	0.586894	6.15655	2.85138	0
0.9187	3.42083	2.72198	2.19031	0.406418	0
0.9193	4.95102	0.586894	-0.25108	-0.812837	0
0.9200	4.0329	-1.24462	-0.557274	1.01927	0
0.9207	2.80875	2.72198	-1.16762	1.01927	0
0.9213	2.80875	4.24824	-2.08212	0.71607	0
0.9220	6.78045	1.80622	-2.99867	4.68349	0
0.9227	11.3574	3.94299	-4.82971	7.4252	0
0.9233	8.60987	5.7745	-4.82971	5.59954	0
0.9240	3.11479	2.72198	-3.91317	4.37383	0
0.9247	2.20347	1.80622	-5.13386	4.68349	0
0.9253	3.11479	1.80622	-3.91317	2.85138	0
0.9260	4.64498	-0.0236107	4.02136	1.63212	0
0.9267	6.78045	0.281642	8.59795	2.85138	0
0.9273	5.86233	1.50265	6.7669	1.93533	0
0.9280	4.0329	2.41672	6.46275	1.01927	0
0.9287	6.16837	4.55349	7.9876	2.54818	0
0.9293	7.08648	4.85874	7.0731	1.32247	0
0.9300	5.55629	2.41672	6.46275	0.103217	0
0.9307	6.78045	0.586894	4.32551	1.32247	0
0.9313	11.0514	-0.939368	0.663422	0.406418	0
0.9320	12.5748	-0.634116	-0.25108	-1.72889	0
0.9327	11.9695	2.41672	2.49447	-1.72889	0
0.9333	10.1333	1.50265	4.02136	-2.33529	0
0.9340	9.22195	-0.939368	3.10481	-3.25135	0
0.9347	8.60987	0.892147	1.27377	-1.72889	0
0.9353	5.55629	1.1974	2.49447	-0.812837	0
0.9360	2.80875	-1.24462	5.24205	-2.03209	0
0.9367	4.95102	-0.634116	5.8524	-2.64494	0
0.9373	7.39252	0.892147	4.63171	-2.94815	0
0.9380	5.55629	-0.939368	4.93586	-3.8642	0
0.9387	4.33894	-0.634116	4.32551	-4.4706	0
0.9393	4.33894	0.892147	2.80066	-3.561	0
0.9400	1.89744	-0.634116	3.10481	-1.41924	0
0.9407	1.89744	-1.24462	4.02136	-0.812837	0
0.9413	5.25026	1.1974	4.32551	-1.72889	0
0.9420	5.86233	2.11147	2.49447	0.103217	0
0.9427	2.80875	0.892147	-1.77797	2.23853	0
0.9433	0.673284	0.281642	-3.91317	0.103217	0
0.9440	0.0680085	1.80622	-1.16762	-1.41924	0
0.9447	0.0680085	1.80622	1.88412	1.93533	0
0.9453	2.20347	-0.634116	1.27377	3.15458	0
0.9460	5.86233	-0.939368	-1.16762	0.103217	0
0.9467	5.25026	2.41672	-2.99867	-0.503184	0
0.9473	0.0680085	1.80622	-3.91317	1.63212	0
0.9480	-2.3735	-1.85513	-3.91317	0.103217	0
0.9487	-2.3735	-0.939368	-4.82971	-2.64494	0
0.9493	-4.20973	1.80622	-7.2711	-2.03209	0
0.9500	-2.3735	-1.85513	-5.74421	-0.199984	0
0.9507	2.50951	-4.29715	-3.30282	-0.812837	0
0.9513	1.5914	-1.85513	-4.82971	-2.64494	0
0.9520	-1.46218	-2.16038	-2.99867	-3.25135	0
0.9527	0.0680085	-4.29715	2.19031	-1.11604	0
0.9533	1.28536	-1.85513	0.663422	0.71607	0
0.9540	0.0680085	0.586894	-2.08212	0.103217	0
0.9547	0.0680085	-0.939368	-0.25108	1.01927	0
0.9553	2.20347	-2.46563	0.0530737	1.32247	0
0.9560	3.72687	-0.939368	-2.08212	-0.812837	0
0.9567	3.11479	-0.0236107	-2.08212	-1.41924	0
0.9573	-0.544068	0.281642	-2.08212	-0.503184	0
0.9580	-0.544068	2.11147	-2.08212	-2.64494	0
0.9587	3.11479	4.55349	-1.16762	-2.64494	0
0.9593	3.72687	2.72198	-2.08212	0.406418	0
0.9600	3.42083	-0.0236107	-3.60901	0.103217	0
0.9607	7.08648	0.892147	-2.69247	-0.503184	0
0.9613	8.60987	1.1974	-3.60901	1.63212	0
0.9620	5.86233	-0.634116	-6.05041	1.32247	0
0.9627	6.78045	0.892147	-2.99867	-0.503184	0
0.9633	8.60987	3.33248	3.10481	0.103217	0
0.9640	9.22195	2.41672	4.32551	0.103217	0
0.9647	10.7453	2.72198	4.32551	0.103217	0
0.9653	12.2755	4.55349	7.37725	1.93533	0
0.9660	11.6635	2.41672	8.59795	2.54818	0
0.9667	11.6635	-0.328863	4.93586	-0.812837	0
0.9673	11.6635	-0.0236107	0.663422	-2.64494	0
0.9680	8.30384	-0.328863	-1.16762	-0.812837	0
0.9687	4.33894	-0.328863	-2.38832	0.71607	0
0.9693	4.64498	0.892147	-1.16762	0.103217	0
0.9700	6.16837	-0.0236107	-0.25108	1.01927	0
0.9707	5.55629	-1.54987	-2.99867	3.46423	0
0.9713	3.72687	0.586894	-6.66076	2.85138	0
0.9720	2.20347	1.50265	-6.66076	0.103217	0
0.9727	2.20347	-0.634116	-6.35456	-1.41924	0
0.9733	3.11479	-1.24462	-8.18561	-2.33529	0
0.9740	2.80875	-0.939368	-8.79595	-3.561	0
0.9747	0.367246	-3.68664	-7.2711	-3.8642	0
0.9753	-0.544068	-3.68664	-6.05041	-3.8642	0
0.9760	1.28536	-0.0236107	-4.52352	-2.64494	0
0.9767	4.95102	1.1974	-1.16762	-1.11604	0
0.9773	8.60987	-0.0236107	1.57996	-0.812837	0
0.9780	8.60987	0.892147	0.0530737	-1.72889	0
0.9787	4.33894	0.892147	-2.08212	-2.64494	0
0.9793	2.20347	-0.939368	-2.08212	-2.33529	0
0.9800	2.20347	1.50265	-2.08212	1.01927	0
0.9807	0.367246	4.55349	-3.91317	1.01927	0
0.9813	-0.544068	1.80622	-5.13386	-2.64494	0
0.9820	0.979322	0.586894	-5.74421	-2.64494	0
0.9827	1.28536	3.33248	-6.96491	-1.41924	0
0.9833	0.0680085	2.11147	-8.4918	-2.64494	0
0.9840	-0.850106	-0.634116	-8.79595	-1.41924	0
0.9847	-2.67953	-0.0236107	-9.4063	-0.503184	0
0.9853	-2.98557	-0.939368	-9.10215	-3.8642	0
0.9860	-0.850106	-4.29715	-8.79595	-4.1674	0
0.9867	-0.850106	-3.68664	-11.2373	0.103217	0
0.9873	-0.850106	-1.85513	-13.0684	0.71607	0
0.9880	2.20347	-1.85513	-13.0684	-0.199984	0
0.9887	1.5914	-0.0236107	-16.7305	1.63212	0
0.9893	-4.51576	1.50265	-20.6988	1.01927	0
0.9900	-7.56254	-0.939368	-20.3926	-0.812837	0
0.9907	-6.95727	-3.38139	-19.4781	-0.199984	0
0.9913	-8.7867	-2.16038	-17.647	-0.503184	0
0.9920	-8.7867	-0.0236107	-9.7125	-2.94815	0
0.9927	-5.73312	-0.0236107	-1.77797	-2.64494	0
0.9933	-5.12104	-0.0236107	-0.557274	-0.812837	0
0.9940	-5.73312	1.80622	0.969617	-1.72889	0
0.9947	-2.67953	3.02723	5.24205	-1.72889	0
0.9953	-1.46218	1.80622	5.54621	0.103217	0
0.9960	-2.67953	1.50265	3.41101	-0.812837	0
0.9967	-2.07426	1.80622	2.19031	-1.72889	0
0.9973	-3.59765	-0.0236107	1.88412	-0.503184	0
0.9980	-10.6161	-0.0236107	4.32551	-1.11604	0
0.9987	-13.6697	1.50265	7.0731	-2.64494	0
0.9993	-8.17462	0.892147	4.32551	-1.72889	0
1.0000	-3.29161	2.41672	1.57996	0.406418	0
1.0007	-3.29161	5.164	2.80066	1.32247	0
1.0013	-5.12104	3.63773	2.49447	1.93533	0
1.0020	-5.12104	2.11147	1.57996	1.01927	0
1.0027	-3.29161	4.85874	4.63171	-0.199984	0
1.0033	-1.46218	4.55349	6.15655	-0.199984	0
1.0040	-0.544068	1.1974	2.49447	-0.812837	0
1.0047	0.673284	2.11147	-0.861428	-1.72889	0
1.0053	1.89744	4.55349	-2.08212	-1.11604	0
1.0060	2.80875	5.46925	-2.08212	-1.11604	0
1.0067	2.50951	7.30076	0.663422	-1.41924	0
1.0073	0.367246	6.38501	4.93586	-0.812837	0
1.0080	-0.544068	2.72198	5.24205	-0.812837	0
1.0087	2.20347	1.80622	2.49447	-1.72889	0
1.0093	4.0329	2.72198	2.80066	-0.812837	0
1.0100	2.80875	2.41672	4.32551	-1.11604	0
1.0107	3.11479	2.72198	4.32551	-2.94815	0
1.0113	2.50951	2.41672	5.24205	-2.64494	0
1.0120	-1.46218	1.80622	8.29379	-2.64494	0
1.0127	-1.46218	4.85874	9.51449	-3.8642	0
1.0133	2.80875	6.07975	8.29379	-2.64494	0
1.0140	4.64498	2.72198	4.63171	-1.11604	0
1.0147	4.0329	1.50265	-0.25108	-3.25135	0
1.0153	4.0329	1.1974	-0.25108	-3.8642	0
1.0160	3.11479	0.281642	3.71516	-0.812837	0
1.0167	2.20347	2.72198	4.63171	0.406418	0
1.0173	4.0329	5.46925	5.54621	0.71607	0
1.0180	4.0329	3.94299	9.81864	1.93533	0
1.0187	1.28536	3.63773	10.1248	1.93533	0
1.0193	-2.67953	5.164	7.0731	0.406418	0
1.0200	-4.815	3.02723	5.24205	-0.199984	0
1.0207	-4.20973	-0.0236107	1.57996	-1.11604	0
1.0213	-1.46218	0.892147	-0.861428	-2.64494	0
1.0220	-0.23803	2.11147	1.57996	-2.33529	0
1.0227	0.367246	0.892147	1.27377	-1.41924	0
1.0233	2.50951	0.586894	-2.99867	-2.03209	0
1.0240	6.16837	1.80622	-2.69247	-2.94815	0
1.0247	6.16837	3.63773	0.969617	-3.25135	0
1.0253	2.80875	3.33248	3.10481	-2.03209	0
1.0260	2.20347	2.72198	3.41101	0.103217	0
1.0267	6.16837	3.33248	2.80066	-0.199984	0
1.0273	9.52799	2.72198	1.57996	-2.94815	0
1.0280	7.9978	0.892147	1.27377	-2.94815	0
1.0287	4.95102	0.892147	0.359268	-0.812837	0
1.0293	3.11479	2.11147	-0.25108	-2.33529	0
1.0300	4.33894	0.892147	2.19031	-4.4706	0
1.0307	6.78045	-0.328863	6.46275	-1.72889	0
1.0313	6.78045	-0.0236107	9.20829	1.32247	0
1.0320	6.16837	0.892147	7.9876	1.93533	0
1.0327	7.69176	0.892147	4.63171	0.103217	0
1.0333	8.91591	0.586894	2.49447	-1.72889	0
1.0340	8.60987	1.50265	-0.25108	0.103217	0
1.0347	10.4393	2.72198	-1.77797	3.76743	0
1.0353	12.5748	1.50265	0.663422	2.54818	0
1.0360	10.4393	-0.0236107	1.57996	-0.812837	0
1.0367	7.39252	0.586894	-1.16762	0.103217	0
1.0373	6.47441	-0.0236107	-0.25108	1.93533	0
1.0380	4.0329	-1.24462	1.57996	2.23853	0
1.0387	0.367246	0.892147	-1.16762	3.15458	0
1.0393	0.0680085	2.11147	-1.47178	3.15458	0
1.0400	1.28536	2.11147	2.49447	1.93533	0
1.0407	0.673284	3.02723	3.10481	4.07063	0
1.0413	0.979322	2.72198	1.57996	6.8188	0
1.0420	3.72687	1.80622	3.71516	5.59954	0
1.0427	5.86233	2.72198	5.24205	4.68349	0
1.0433	4.95102	0.586894	2.80066	6.20594	0
1.0440	4.0329	-3.07614	0.663422	4.98669	0
1.0447	4.0329	-2.46563	-1.16762	2.85138	0
1.0453	3.72687	-0.0236107	-2.08212	3.46423	0
1.0460	4.95102	-1.54987	-0.861428	2.23853	0
1.0467	6.78045	-3.68664	0.663422	0.71607	0
1.0473	5.86233	-4.29715	-0.25108	3.76743	0
1.0480	3.42083	-4.29715	-0.861428	6.51559	0
1.0487	3.72687	-5.51647	-0.25108	4.37383	0
1.0493	7.08648	-7.34798	-0.557274	2.54818	0
1.0500	9.83403	-7.34798	-0.557274	3.15458	0
1.0507	10.4393	-4.90765	0.359268	3.76743	0
1.0513	9.52799	-3.68664	-1.16762	4.37383	0
1.0520	8.30384	-5.82172	-2.99867	3.76743	0
1.0527	7.39252	-8.26374	0.663422	1.93533	0
1.0533	7.39252	-7.65324	6.15655	2.85138	0
1.0540	9.83403	-6.43223	5.24205	4.68349	0
1.0547	11.3574	-5.21122	0.663422	2.54818	0
1.0553	8.60987	-3.07614	-1.16762	1.63212	0
1.0560	4.95102	-0.939368	-0.557274	3.76743	0
1.0567	5.25026	-2.46563	-2.99867	3.15458	0
1.0573	7.39252	-5.21122	-4.52352	2.54818	0
1.0580	6.78045	-5.82172	-2.38832	5.59954	0
1.0587	4.95102	-4.6024	-2.08212	6.20594	0
1.0593	5.25026	-3.99189	-3.30282	4.98669	0
1.0600	5.86233	-4.29715	0.0530737	7.122	0
1.0607	3.42083	-3.07614	6.15655	6.8188	0
1.0613	2.20347	-3.38139	9.81864	3.15458	0
1.0620	6.47441	-5.21122	13.1766	4.68349	0
1.0627	7.69176	-4.29715	13.4807	7.4252	0
1.0633	2.50951	-2.16038	7.9876	4.98669	0
1.0640	1.28536	-3.99189	0.663422	4.37383	0
1.0647	4.0329	-5.51647	-2.08212	7.4252	0
1.0653	2.50951	-4.29715	-2.38832	6.20594	0
1.0660	-0.23803	-3.68664	-2.08212	3.76743	0
1.0667	1.28536	-4.29715	-2.08212	7.122	0
1.0673	0.979322	-4.29715	-2.08212	7.122	0
1.0680	-2.67953	-4.90765	-2.69247	1.01927	0
1.0687	-2.98557	-2.77088	-2.38832	-0.812837	0
1.0693	-0.544068	-0.939368	-1.16762	0.103217	0
1.0700	1.89744	-5.21122	2.49447	-1.11604	0
1.0707	4.0329	-7.04273	6.7669	0.103217	0
1.0713	0.979322	-3.68664	4.93586	1.93533	0
1.0720	-3.29161	-5.51647	-2.38832	0.103217	0
1.0727	-1.15614	-9.1795	-5.13386	1.01927	0
1.0733	3.42083	-5.82172	-1.77797	3.76743	0
1.0740	4.95102	-2.46563	-0.861428	1.93533	0
1.0747	5.55629	-3.38139	-2.99867	0.103217	0
1.0753	4.64498	-2.46563	-2.99867	1.01927	0
1.0760	4.95102	-0.328863	-2.69247	1.01927	0
1.0767	7.39252	-2.16038	-2.08212	-0.199984	0
1.0773	7.39252	-4.6024	2.19031	-0.503184	0
1.0780	6.47441	-3.38139	6.15655	-0.812837	0
1.0787	8.91591	-0.328863	7.68345	0.71607	0
1.0793	8.60987	-0.634116	7.0731	3.46423	0
1.0800	4.0329	-3.38139	3.71516	3.15458	0
1.0807	3.11479	-3.68664	-1.16762	1.32247	0
1.0813	3.72687	-1.85513	-3.30282	-0.503184	0
1.0820	1.89744	-0.939368	-4.52352	-1.72889	0
1.0827	0.979322	-1.24462	-6.05041	-1.72889	0
1.0833	1.28536	-0.939368	-6.66076	-1.11604	0
1.0840	2.50951	-1.54987	-7.88145	-1.11604	0
1.0847	3.72687	-2.16038	-9.4063	-0.503184	0
1.0853	1.28536	-2.77088	-9.4063	-1.11604	0
1.0860	-0.544068	-3.38139	-8.4918	-2.64494	0
1.0867	2.50951	-4.6024	-6.96491	-2.94815	0
1.0873	5.25026	-5.51647	-5.13386	-3.8642	0
1.0880	3.72687	-3.68664	-4.21936	-4.4706	0
1.0887	2.50951	-2.16038	-2.99867	-2.64494	0
1.0893	3.72687	-2.46563	-1.16762	-2.94815	0
1.0900	4.95102	-1.54987	-1.16762	-3.561	0
1.0907	4.0329	0.281642	-2.99867	-0.812837	0
1.0913	0.673284	0.281642	-2.69247	-2.03209	0
1.0920	-2.07426	-0.0236107	-2.08212	-7.21876	0
1.0927	-0.23803	-0.939368	-3.60901	-6.30271	0
1.0933	2.20347	-1.85513	-3.30282	-2.94815	0
1.0940	0.367246	-0.939368	-1.77797	-4.1674	0
1.0947	-4.20973	-0.939368	-2.08212	-5.38665	0
1.0953	-4.20973	-2.16038	-3.91317	-3.561	0
1.0960	0.367246	-0.939368	-5.44006	-4.4706	0
1.0967	0.673284	0.281642	-4.82971	-4.4706	0
1.0973	-2.3735	-0.939368	-3.91317	-1.72889	0
1.0980	-0.850106	0.281642	-4.52352	-2.03209	0
1.0987	1.28536	2.11147	-4.82971	-4.1674	0
1.0993	-1.15614	1.80622	-3.91317	-2.94815	0
1.1000	-3.29161	1.80622	-2.38832	-0.812837	0
1.1007	-1.76822	1.50265	0.663422	-0.812837	0
1.1013	-0.544068	-0.939368	3.71516	-1.72889	0
1.1020	-1.46218	1.50265	2.19031	-0.812837	0
1.1027	-3.90369	4.55349	-1.16762	-0.199984	0
1.1033	-6.95727	1.80622	-1.47178	-1.11604	0
1.1040	-8.17462	-0.939368	-0.25108	-2.03209	0
1.1047	-6.03915	-0.0236107	-0.25108	-1.11604	0
1.1053	-2.67953	-1.54987	-0.861428	-0.812837	0
1.1060	-1.46218	-2.46563	-2.99867	-1.41924	0
1.1067	-2.07426	-0.0236107	-3.91317	0.103217	0
1.1073	-0.23803	1.50265	-4.82971	1.63212	0
1.1080	3.11479	1.1974	-8.18561	0.103217	0
1.1087	4.64498	1.1974	-10.3228	-1.72889	0
1.1093	4.33894	0.892147	-5.74421	-1.72889	0
1.1100	3.42083	-0.939368	-1.77797	-1.41924	0
1.1107	2.80875	-1.85513	-2.99867	-0.812837	0
1.1113	4.0329	-0.0236107	-5.44006	-1.11604	0
1.1120	6.78045	0.892147	-6.96491	-2.94815	0
1.1127	8.60987	-0.634116	-2.99867	-3.8642	0
1.1133	7.39252	1.50265	5.24205	-1.72889	0
1.1140	5.86233	2.72198	7.0731	0.406418	0
1.1147	6.78045	-0.0236107	4.63171	1.63212	0
1.1153	7.39252	0.281642	3.71516	1.32247	0
1.1160	4.64498	0.586894	-0.25108	-0.812837	0
1.1167	2.80875	-3.38139	-5.13386	-2.94815	0
1.1173	4.33894	-1.85513	-2.99867	-4.4706	0
1.1180	5.55629	2.11147	-1.47178	-4.4706	0
1.1187	4.95102	-0.328863	-4.21936	-3.561	0
1.1193	5.86233	-0.939368	-4.52352	-2.64494	0
1.1200	7.39252	2.72198	-4.82971	-3.561	0
1.1207	5.86233	0.586894	-7.57526	-4.4706	0
1.1213	0.979322	-0.939368	-8.4918	-2.03209	0
1.1220	-1.15614	1.80622	-6.05041	0.103217	0
1.1227	2.20347	-0.0236107	-2.38832	-1.72889	0
1.1233	2.20347	-2.46563	4.32551	-3.561	0
1.1240	-1.46218	0.281642	8.90414	-3.561	0
1.1247	-0.544068	-0.634116	9.51449	-1.72889	0
1.1253	1.5914	-4.6024	7.9876	0.103217	0
1.1260	0.367246	-2.77088	5.24205	-0.812837	0
1.1267	3.11479	-0.0236107	5.54621	-1.72889	0
1.1273	5.86233	-1.85513	7.68345	0.103217	0
1.1280	1.28536	-4.6024	5.54621	1.93533	0
1.1287	-2.3735	-3.99189	2.19031	-0.812837	0
1.1293	-1.76822	-2.77088	1.27377	-3.561	0
1.1300	-4.20973	-3.07614	-0.557274	-3.561	0
1.1307	-5.73312	-2.46563	-0.861428	-2.33529	0
1.1313	-3.29161	-1.24462	3.10481	-2.33529	0
1.1320	-2.07426	-3.68664	4.02136	-2.64494	0
1.1327	-1.46218	-5.51647	2.49447	-2.64494	0
1.1333	0.367246	-2.77088	4.63171	-2.94815	0
1.1340	0.367246	-2.16038	6.7669	-3.8642	0
1.1347	0.0680085	-5.21122	4.63171	-4.1674	0
1.1353	-0.23803	-6.43223	1.57996	-3.25135	0
1.1360	-2.3735	-4.6024	-1.16762	-2.33529	0
1.1367	-3.59765	-0.939368	-1.16762	-2.64494	0
1.1373	0.367246	0.892147	1.27377	-2.03209	0
1.1380	6.16837	-0.0236107	0.663422	-0.503184	0
1.1387	9.22195	0.281642	-3.60901	1.01927	0
1.1393	10.1333	1.50265	-5.74421	1.01927	0
1.1400	11.0514	-1.24462	-6.35456	0.406418	0
1.1407	11.0514	-3.07614	-7.2711	0.71607	0
1.1413	7.9978	-1.24462	-6.66076	-0.199984	0
1.1420	5.86233	-0.939368	-5.74421	-1.72889	0
1.1427	6.16837	-1.85513	-6.96491	0.103217	0
1.1433	6.16837	-1.24462	-6.66076	2.23853	0
1.1440	4.95102	-2.46563	-2.99867	0.103217	0
1.1447	4.33894	-3.68664	-1.16762	-1.41924	0
1.1453	5.25026	-1.85513	-4.52352	1.01927	0
1.1460	7.39252	-1.54987	-7.2711	1.32247	0
1.1467	6.47441	-3.07614	-6.96491	-0.199984	0
1.1473	2.50951	-1.24462	-6.66076	0.103217	0
1.1480	1.5914	0.892147	-5.74421	-1.11604	0
1.1487	1.28536	-1.85513	-3.30282	-2.64494	0
1.1493	-1.15614	-4.29715	-3.30282	-0.503184	0
1.1500	0.673284	-1.85513	-6.05041	1.63212	0
1.1507	5.25026	1.50265	-7.57526	0.71607	0
1.1513	3.72687	-0.0236107	-7.57526	-0.199984	0
1.1520	0.367246	-2.16038	-7.57526	-0.812837	0
1.1527	1.89744	-2.16038	-6.96491	-0.812837	0
1.1533	3.11479	-0.939368	-2.08212	1.01927	0
1.1540	2.20347	-0.634116	5.8524	1.32247	0
1.1547	4.0329	0.281642	12.26	-0.199984	0
1.1553	5.25026	3.63773	12.5662	-1.11604	0
1.1560	3.42083	4.24824	9.51449	-1.72889	0
1.1567	2.50951	0.586894	6.15655	-2.64494	0
1.1573	5.55629	-1.24462	1.57996	-0.503184	0
1.1580	8.60987	2.11147	-3.60901	1.32247	0
1.1587	8.60987	4.24824	-4.21936	0.103217	0
1.1593	4.95102	4.24824	-3.91317	-0.503184	0
1.1600	2.20347	5.46925	-5.44006	0.406418	0
1.1607	2.80875	5.46925	-4.21936	-0.199984	0
1.1613	3.42083	2.72198	-0.557274	0.103217	0
1.1620	2.20347	2.41672	-1.77797	2.85138	0
1.1627	3.11479	4.55349	-4.82971	3.76743	0
1.1633	5.55629	4.85874	-4.82971	3.76743	0
1.1640	2.20347	3.02723	-1.47178	2.54818	0
1.1647	-3.29161	2.41672	2.49447	-1.11604	0
1.1653	-2.07426	1.1974	2.49447	-0.503184	0
1.1660	1.28536	0.281642	0.969617	4.68349	0
1.1667	2.20347	2.72198	2.49447	3.15458	0
1.1673	3.72687	4.85874	4.32551	-1.72889	0
1.1680	3.72687	3.63773	-0.557274	-0.503184	0
1.1687	0.367246	2.41672	-3.91317	1.01927	0
1.1693	0.367246	3.02723	-2.38832	-2.33529	0
1.1700	2.50951	2.72198	-2.99867	-2.64494	0
1.1707	2.20347	1.80622	-2.69247	-0.812837	0
1.1713	1.28536	0.586894	1.27377	-1.41924	0
1.1720	2.20347	-1.54987	2.19031	-1.41924	0
1.1727	3.11479	-1.85513	2.19031	0.71607	0
1.1733	4.95102	-0.0236107	6.46275	-0.812837	0
1.1740	7.39252	0.892147	8.59795	-2.64494	0
1.1747	7.39252	1.1974	5.8524	1.01927	0
1.1753	7.39252	0.281642	3.41101	2.85138	0
1.1760	8.30384	-1.24462	1.27377	0.103217	0
1.1767	6.78045	-0.634116	-1.47178	0.406418	0
1.1773	5.55629	0.892147	-1.16762	1.32247	0
1.1780	6.78045	0.892147	-0.861428	0.103217	0
1.1787	4.33894	-0.939368	-2.99867	1.93533	0
1.1793	-0.23803	-2.46563	-4.82971	4.37383	0
1.1800	-0.850106	-1.85513	-4.82971	0.103217	0
1.1807	-2.3735	0.281642	-3.91317	-1.72889	0
1.1813	-4.20973	0.892147	-5.44006	2.23853	0
1.1820	-1.15614	-0.0236107	-8.18561	1.32247	0
1.1827	-0.544068	0.586894	-9.7125	-3.8642	0
1.1833	-3.90369	-0.634116	-10.3228	-3.25135	0
1.1840	-2.67953	-1.54987	-9.10215	0.103217	0
1.1847	-0.544068	1.50265	-5.44006	-0.199984	0
1.1853	-0.23803	2.72198	-2.69247	-2.64494	0
1.1860	4.33894	0.281642	-1.47178	-3.561	0
1.1867	7.39252	2.11147	0.969617	-1.72889	0
1.1873	4.95102	4.85874	2.19031	0.103217	0
1.1880	5.25026	1.80622	2.80066	-1.72889	0
1.1887	5.86233	-0.634116	7.9876	-1.72889	0
1.1893	2.50951	2.72198	10.1248	-0.812837	0
1.1900	1.89744	3.02723	4.32551	-4.4706	0
1.1907	1.89744	-0.0236107	2.19031	-7.21876	0
1.1913	0.367246	0.586894	5.24205	-4.4706	0
1.1920	2.20347	1.80622	5.24205	-4.4706	0
1.1927	4.64498	0.281642	4.02136	-5.69631	0
1.1933	6.16837	-0.328863	5.54621	-3.561	0
1.1940	8.60987	0.892147	4.32551	-2.94815	0
1.1947	5.86233	1.80622	1.57996	-5.08345	0
1.1953	0.0680085	2.72198	3.71516	-3.561	0
1.1960	2.20347	3.94299	4.93586	-2.03209	0
1.1967	7.39252	3.33248	1.88412	-4.78025	0
1.1973	5.86233	1.80622	2.49447	-5.38665	0
1.1980	3.11479	1.50265	5.54621	-3.25135	0
1.1987	4.64498	3.33248	4.02136	-2.03209	0
1.1993	4.95102	4.24824	0.969617	-1.72889	0
1.2000	3.72687	2.72198	1.57996	-2.64494	0
1.2007	2.50951	1.80622	1.57996	-3.561	0
1.2013	2.50951	3.63773	-2.08212	-1.72889	0
1.2020	2.20347	3.63773	-4.82971	-1.72889	0
1.2027	2.80875	1.80622	-4.21936	-5.69631	0
1.2033	6.16837	2.11147	-1.16762	-5.38665	0
1.2040	8.60987	2.72198	-0.25108	-2.03209	0
1.2047	5.86233	1.1974	-1.47178	-3.8642	0
1.2053	3.11479	1.80622	0.0530737	-5.69631	0
1.2060	3.11479	2.72198	5.24205	-2.64494	0
1.2067	2.80875	1.1974	5.54621	-0.812837	0
1.2073	2.50951	0.892147	-1.16762	-2.64494	0
1.2080	3.42083	2.41672	-3.91317	-3.561	0
1.2087	4.95102	0.892147	-0.25108	-2.64494	0
1.2093	6.78045	-1.54987	0.663422	-1.41924	0
1.2100	7.39252	-0.0236107	-3.30282	-0.503184	0
1.2107	7.39252	-0.0236107	-3.30282	0.103217	0
1.2113	7.39252	-2.77088	0.0530737	0.103217	0
1.2120	4.95102	-1.85513	2.19031	-0.503184	0
1.2127	1.28536	-0.634116	3.41101	-0.812837	0
1.2133	1.28536	-2.16038	3.71516	-1.72889	0
1.2140	2.50951	-1.85513	3.71516	-1.72889	0
1.2147	3.11479	-0.0236107	8.59795	-0.812837	0
1.2153	4.64498	-1.85513	15.9221	-1.72889	0
1.2160	6.78045	-3.68664	16.2283	-2.33529	0
1.2167	7.39252	-2.77088	10.1248	0.103217	0
1.2173	5.25026	-2.16038	7.0731	1.01927	0
1.2180	2.50951	-2.77088	5.24205	-1.72889	0
1.2187	2.50951	-2.16038	0.663422	-2.03209	0
1.2193	1.89744	-0.939368	-0.861428	0.103217	0
1.2200	-1.46218	-1.54987	0.969617	0.406418	0
1.2207	-1.46218	-1.85513	-3.91317	0.103217	0
1.2213	0.367246	-1.24462	-11.2373	0.406418	0
1.2220	-0.544068	-0.939368	-8.79595	-1.11604	0
1.2227	-2.07426	-1.54987	-3.91317	-0.812837	0
1.2233	-1.76822	-2.46563	-4.82971	3.15458	0
1.2240	-3.29161	-3.99189	-5.44006	4.68349	0
1.2247	-3.29161	-5.21122	-3.91317	2.23853	0
1.2253	2.20347	-3.07614	-5.44006	1.01927	0
1.2260	4.95102	-0.939368	-5.74421	0.406418	0
1.2267	1.28536	-1.54987	-2.99867	-1.72889	0
1.2273	-1.46218	-2.46563	-1.77797	-2.64494	0
1.2280	-0.544068	-1.54987	-1.16762	-1.72889	0
1.2287	-0.850106	-1.85513	-1.47178	0.71607	0
1.2293	-3.59765	-3.38139	-2.99867	0.406418	0
1.2300	-2.67953	-3.99189	-2.99867	-2.94815	0
1.2307	-0.23803	-1.85513	0.663422	-3.8642	0
1.2313	-1.76822	1.50265	3.41101	-1.72889	0
1.2320	-1.15614	1.50265	3.71516	-2.64494	0
1.2327	4.0329	-1.24462	5.24205	-3.25135	0
1.2333	3.11479	-1.24462	7.9876	0.103217	0
1.2340	-0.544068	0.586894	6.15655	0.103217	0
1.2347	3.11479	-0.634116	1.57996	-2.64494	0
1.2353	4.64498	-1.85513	0.663422	-0.503184	0
1.2360	-2.3735	-0.939368	0.663422	0.406418	0
1.2367	-6.34519	-1.85513	-1.47178	-2.33529	0
1.2373	-2.98557	-3.07614	-1.16762	-0.812837	0
1.2380	-1.15614	-0.939368	1.57996	2.85138	0
1.2387	-1.15614	0.281642	0.0530737	1.32247	0
1.2393	1.5914	-0.939368	-1.16762	0.71607	0
1.2400	4.33894	0.586894	-0.25108	3.76743	0
1.2407	2.80875	1.50265	-0.25108	4.68349	0
1.2413	-0.544068	-0.0236107	-0.557274	2.85138	0
1.2420	-2.3735	2.41672	0.969617	3.15458	0
1.2427	-0.850106	3.33248	0.359268	2.85138	0
1.2433	2.20347	-3.07614	-3.30282	1.32247	0
1.2440	4.0329	-6.43223	-3.91317	2.54818	0
1.2447	3.72687	-2.16038	-0.861428	4.68349	0
1.2453	3.72687	-1.85513	1.88412	3.76743	0
1.2460	3.72687	-3.68664	0.663422	2.85138	0
1.2467	3.11479	-0.939368	-0.861428	3.46423	0
1.2473	3.11479	0.281642	1.27377	2.85138	0
1.2480	1.89744	-3.68664	2.80066	0.406418	0
1.2487	0.673284	-3.99189	1.57996	-1.11604	0
1.2493	1.89744	-1.85513	-0.557274	-0.812837	0
1.2500	4.33894	-2.77088	-2.69247	-0.199984	0
1.2507	4.64498	-4.6024	-3.30282	0.103217	0
1.2513	4.0329	-4.6024	-0.25108	-0.812837	0
1.2520	3.11479	-3.68664	1.57996	-0.812837	0
1.2527	1.28536	-1.54987	-1.77797	-0.199984	0
1.2533	-0.850106	0.281642	-4.21936	-2.03209	0
1.2540	1.28536	-0.328863	-2.69247	-3.561	0
1.2547	4.33894	-1.85513	-3.30282	-1.41924	0
1.2553	1.89744	-1.24462	-4.52352	0.71607	0
1.2560	0.367246	-0.939368	-0.25108	-0.503184	0
1.2567	5.55629	-1.85513	2.49447	-0.812837	0
1.2573	6.78045	-1.54987	-0.25108	-0.199984	0
1.2580	4.0329	0.892147	-0.861428	0.103217	0
1.2587	7.69176	2.11147	1.57996	1.32247	0
1.2593	11.0514	1.1974	2.49447	3.46423	0
1.2600	6.78045	0.892147	3.71516	3.46423	0
1.2607	5.25026	-0.939368	1.57996	2.85138	0
1.2613	7.69176	-2.77088	-4.82971	2.54818	0
1.2620	6.78045	-0.0236107	-6.66076	1.93533	0
1.2627	7.08648	2.72198	-6.96491	1.93533	0
1.2633	8.60987	-0.0236107	-10.3228	3.76743	0
1.2640	6.78045	-2.46563	-11.8477	2.54818	0
1.2647	6.78045	-0.939368	-10.3228	-0.812837	0
1.2653	7.69176	-1.24462	-6.96491	-0.812837	0
1.2660	5.25026	-1.85513	0.359268	1.93533	0
1.2667	4.95102	-0.634116	6.7669	1.32247	0
1.2673	5.25026	0.586894	5.54621	-0.503184	0
1.2680	2.50951	1.50265	5.24205	0.103217	0
1.2687	3.42083	1.80622	7.9876	1.01927	0
1.2693	4.95102	1.50265	4.32551	-1.72889	0
1.2700	0.367246	2.72198	-3.91317	-4.1674	0
1.2707	-2.3735	3.94299	-5.74421	0.103217	0
1.2713	-1.76822	2.72198	-4.21936	5.59954	0
1.2720	-2.3735	1.50265	-3.60901	2.85138	0
1.2727	1.28536	2.72198	-2.38832	-1.11604	0
1.2733	4.33894	4.24824	-2.38832	0.103217	0
1.2740	-2.3735	2.72198	-2.38832	1.32247	0
1.2747	-6.03915	-1.24462	1.57996	0.103217	0
1.2753	-1.46218	-1.85513	3.41101	0.406418	0
1.2760	-2.3735	0.892147	-0.557274	0.71607	0
1.2767	-4.20973	0.586894	-2.08212	-1.72889	0
1.2773	-1.46218	-0.939368	0.663422	-1.41924	0
1.2780	-0.544068	-0.0236107	1.27377	1.32247	0
1.2787	0.367246	-2.46563	1.57996	1.01927	0
1.2793	3.11479	-4.6024	3.41101	0.103217	0
1.2800	1.28536	-0.0236107	0.969617	1.93533	0
1.2807	-1.76822	2.72198	-2.99867	1.63212	0
1.2813	-1.46218	0.586894	-3.60901	-1.11604	0
1.2820	-0.544068	1.1974	-2.69247	0.406418	0
1.2827	1.5914	2.72198	-2.38832	2.85138	0
1.2833	1.28536	0.892147	-2.08212	1.63212	0
1.2840	-1.46218	-0.939368	-4.52352	0.71607	0
1.2847	1.28536	-1.54987	-7.57526	1.01927	0
1.2853	5.55629	-0.939368	-6.66076	-0.503184	0
1.2860	2.80875	0.892147	-3.60901	0.71607	0
1.2867	0.673284	-0.0236107	-3.91317	3.46423	0
1.2873	4.33894	-2.77088	-6.96491	1.01927	0
1.2880	4.64498	-3.38139	-7.88145	-1.72889	0
1.2887	1.89744	-3.99189	-4.21936	0.71607	0
1.2893	2.20347	-4.90765	-1.47178	1.63212	0
1.2900	3.11479	-2.46563	-3.60901	0.103217	0
1.2907	3.11479	-0.634116	-4.82971	-0.199984	0
1.2913	3.72687	-2.46563	-4.82971	-1.72889	0
1.2920	4.33894	-3.99189	-4.52352	-3.561	0
1.2927	5.55629	-3.68664	-1.77797	-2.94815	0
1.2933	7.69176	-2.77088	2.49447	-1.72889	0
1.2940	9.22195	-0.328863	3.41101	-1.11604	0
1.2947	8.30384	0.281642	4.63171	-0.812837	0
1.2953	4.95102	-0.328863	5.54621	-0.812837	0
1.2960	0.673284	0.281642	3.10481	-2.03209	0
1.2967	-0.544068	0.586894	0.969617	-1.72889	0
1.2973	0.979322	-1.54987	0.0530737	-1.11604	0
1.2980	-0.23803	-1.85513	-2.08212	-1.41924	0
1.2987	-4.51576	-0.328863	-2.08212	-1.11604	0
1.2993	-5.73312	-0.0236107	0.0530737	-1.41924	0
1.3000	-2.3735	-0.0236107	0.969617	-1.11604	0
1.3007	-2.07426	-0.939368	0.969617	0.103217	0
1.3013	-5.12104	-2.77088	0.969617	1.01927	0
1.3020	-5.12104	-1.24462	0.663422	0.103217	0
1.3027	-2.98557	1.50265	1.27377	-0.812837	0
1.3033	-0.850106	-0.0236107	1.57996	-0.199984	0
1.3040	1.5914	-1.85513	-0.557274	0.103217	0
1.3047	1.89744	-0.0236107	-2.69247	0.103217	0
1.3053	2.20347	0.892147	-2.08212	-0.199984	0
1.3060	7.39252	-0.939368	-0.557274	-0.199984	0
1.3067	10.7453	-0.0236107	1.27377	1.01927	0
1.3073	6.78045	1.80622	0.663422	2.85138	0
1.3080	3.42083	0.892147	-1.47178	2.54818	0
1.3087	4.0329	-0.0236107	-2.99867	0.103217	0
1.3093	2.80875	0.892147	-2.08212	-0.812837	0
1.3100	2.20347	0.586894	0.663422	-0.812837	0
1.3107	5.55629	-0.634116	2.80066	-1.72889	0
1.3113	6.78045	0.586894	0.969617	-1.72889	0
1.3120	4.95102	1.50265	-2.99867	0.103217	0
1.3127	2.80875	-0.328863	-2.99867	1.32247	0
1.3133	0.367246	-0.0236107	0.663422	2.85138	0
1.3140	-2.3735	2.72198	2.49447	2.85138	0
1.3147	-2.07426	2.41672	2.49447	0.103217	0
1.3153	-0.850106	0.281642	5.8524	0.103217	0
1.3160	-0.544068	1.1974	7.9876	2.23853	0
1.3167	1.28536	0.892147	7.0731	1.01927	0
1.3173	2.80875	-1.85513	8.59795	-1.41924	0
1.3180	0.367246	-1.24462	11.9559	-0.812837	0
1.3187	-2.07426	0.892147	7.9876	-0.503184	0
1.3193	-2.07426	0.586894	1.88412	-2.03209	0
1.3200	-2.07426	0.281642	4.32551	-2.64494	0
1.3207	1.5914	0.281642	9.81864	-1.72889	0
1.3213	7.08648	-0.939368	11.6497	-1.11604	0
1.3220	7.08648	-1.85513	11.0393	-0.503184	0
1.3227	6.16837	-2.46563	7.9876	-1.11604	0
1.3233	8.30384	-3.68664	2.49447	-2.64494	0
1.3240	6.47441	-2.77088	-1.77797	-2.03209	0
1.3247	2.20347	-1.24462	-3.91317	0.103217	0
1.3253	1.89744	-3.68664	-4.82971	-0.199984	0
1.3260	2.20347	-5.51647	-3.91317	-1.41924	0
1.3267	2.20347	-3.07614	-1.16762	-0.503184	0
1.3273	4.95102	-1.54987	-1.47178	-0.812837	0
1.3280	4.95102	-2.77088	-6.05041	-1.11604	0
1.3287	2.20347	-2.46563	-8.79595	0.103217	0
1.3293	1.28536	-1.85513	-6.05041	-1.41924	0
1.3300	2.20347	-3.99189	-1.16762	-4.4706	0
1.3307	1.28536	-5.21122	2.19031	-1.72889	0
1.3313	-0.23803	-2.77088	2.49447	-0.199984	0
1.3320	1.89744	-1.54987	3.10481	-3.561	0
1.3327	5.25026	-3.68664	6.46275	-2.94815	0
[truncated: 53,422 more rows]
