# Supplementary material for: Identification of Haptic Based Guiding Using Hard Reins
Source: PLoS One. 2015 Jul 22;10(7):e0132020. doi: 10.1371/journal.pone.0132020 (PMC4511788; doi:10.1371/journal.pone.0132020)
Supplement: S4 File — (ZIP) [file pone.0132020.s004.zip › EMGData2/Subject11/T4/t4.txt]

0.0000	1.9123	-2.01607	-0.172383	-6.09202	0
0.0007	-1.13489	-3.23696	-2.30889	-7.31454	0
0.0013	-0.834148	-1.71085	-5.05395	-4.2603	0
0.0020	2.52514	-1.40563	-7.19046	-2.73729	0
0.0027	4.96516	-2.3213	-9.63255	-3.34649	0
0.0033	5.88443	-0.489962	-10.2411	-1.81937	0
0.0040	4.358	1.95182	-9.63255	0.31695	0
0.0047	1.61155	0.730927	-7.80163	0.0123487	0
0.0053	0.385864	-0.795185	-3.52863	-1.21017	0
0.0060	1.30513	0.730927	-1.39212	-2.12397	0
0.0067	2.21872	2.56226	-2.61186	-2.73729	0
0.0073	3.43873	1.03615	-1.08653	-1.81937	0
0.0080	5.57801	-2.3213	0.133205	-2.12397	0
0.0087	4.96516	-2.62652	-5.35954	-3.9557	0
0.0093	1.30513	1.03615	-9.93814	-3.04189	0
0.0100	-1.44132	4.08837	-8.71578	0.621551	0
0.0107	-2.66133	5.30926	-7.19046	1.23075	0
0.0113	-4.18776	3.78315	-5.97072	-1.51477	0
0.0120	-4.49418	1.64659	-2.30889	-3.34649	0
0.0127	-2.66133	2.86748	-0.172383	-3.9557	0
0.0133	-1.44132	4.69882	-2.61186	-3.34649	0
0.0140	-1.44132	3.17271	-5.35954	-1.81937	0
0.0147	-1.13489	3.17271	-5.05395	-1.51477	0
0.0153	-1.74774	4.08837	-5.97072	-3.04189	0
0.0160	-2.66133	1.95182	-7.19046	-3.34649	0
0.0167	0.692286	1.95182	-3.83421	-1.81937	0
0.0173	6.4916	5.91971	1.35556	-3.04189	0
0.0180	9.23804	4.69882	1.96412	-5.48282	0
0.0187	9.54446	1.95182	3.18647	-3.9557	0
0.0193	8.63087	3.78315	4.10062	0.621551	0
0.0200	8.93162	4.69882	0.438793	2.75787	0
0.0207	12.8981	2.86748	-2.0033	2.14867	0
0.0213	13.2045	2.86748	-0.477971	0.621551	0
0.0220	5.27159	3.78315	-2.30889	0.926152	0
0.0227	0.0851171	5.61449	-2.91745	2.14867	0
0.0233	0.998707	7.44381	2.26971	1.53535	0
0.0240	0.0851171	4.69882	5.01739	-0.60097	0
0.0247	-0.834148	1.03615	3.48945	-0.60097	0
0.0253	2.83156	0.425705	4.10062	2.14867	0
0.0260	3.43873	0.120483	3.79504	4.5896	0
0.0267	-0.834148	-1.40563	0.744381	3.98039	0
0.0273	-1.44132	0.120483	0.133205	1.84407	0
0.0280	0.998707	2.86748	0.438793	3.98039	0
0.0287	-0.221304	4.69882	-1.69771	7.94432	0
0.0293	-2.66133	4.69882	-3.22304	5.808	0
0.0300	-2.66133	2.56226	-1.39212	2.14867	0
0.0307	-3.27417	0.425705	0.133205	2.75787	0
0.0313	-5.40777	-0.489962	-0.477971	3.06247	0
0.0320	-3.27417	-2.01607	0.133205	2.14867	0
0.0327	0.998707	0.120483	4.10062	3.98039	0
0.0333	1.61155	4.69882	8.06804	4.5896	0
0.0340	3.74515	4.3936	8.98481	4.285	0
0.0347	8.32445	1.03615	6.8483	7.33512	0
0.0353	4.65874	2.86748	2.26971	6.72592	0
0.0360	-3.27417	4.69882	-1.69771	0.31695	0
0.0367	-3.58059	1.95182	-2.30889	-1.81937	0
0.0373	-0.221304	-1.71085	-1.39212	1.53535	0
0.0380	0.0851171	-2.62652	-2.30889	1.53535	0
0.0387	-0.221304	-1.40563	-2.30889	-0.60097	0
0.0393	-0.527726	-0.795185	2.26971	0.621551	0
0.0400	-0.527726	-0.795185	3.48945	1.84407	0
0.0407	0.0851171	1.03615	1.35556	0.31695	0
0.0413	0.0851171	0.730927	2.88088	0.31695	0
0.0420	0.0851171	-1.71085	3.48945	2.14867	0
0.0427	-0.834148	-1.10041	-1.39212	3.06247	0
0.0433	-3.58059	1.03615	-2.91745	2.45327	0
0.0440	-2.96775	1.95182	-0.172383	3.98039	0
0.0447	0.998707	2.86748	-1.39212	5.808	0
0.0453	0.998707	2.56226	-2.30889	4.285	0
0.0460	0.692286	1.95182	-0.477971	2.14867	0
0.0467	3.74515	3.78315	-2.0033	2.14867	0
0.0473	3.43873	4.3936	-3.22304	3.98039	0
0.0480	0.0851171	1.95182	-0.172383	5.1988	0
0.0487	1.61155	1.03615	0.133205	4.5896	0
0.0493	3.13798	-0.489962	-2.61186	2.14867	0
0.0500	2.83156	-2.3213	-3.22304	2.45327	0
0.0507	3.74515	-1.71085	-1.39212	4.8942	0
0.0513	2.83156	-1.71085	-0.780947	4.8942	0
0.0520	1.9123	-1.71085	-1.39212	3.67168	0
0.0527	2.83156	0.425705	-0.780947	4.8942	0
0.0533	-0.834148	1.95182	2.26971	4.285	0
0.0540	-6.32704	1.34137	3.79504	1.84407	0
0.0547	-4.18776	1.64659	2.5753	2.14867	0
0.0553	1.30513	0.730927	1.04997	1.23075	0
0.0560	0.692286	0.120483	-0.780947	-0.60097	0
0.0567	-3.27417	1.03615	-4.1398	1.53535	0
0.0573	-3.58059	0.120483	-5.66513	3.98039	0
0.0580	-0.834148	0.730927	-3.22304	2.14867	0
0.0587	0.385864	3.78315	-0.780947	3.06247	0
0.0593	-1.13489	3.78315	-1.39212	5.5034	0
0.0600	-4.8006	2.86748	-1.39212	3.06247	0
0.0607	-7.24063	2.86748	1.65853	0.0123487	0
0.0613	-6.32704	-0.18474	4.10062	-0.292252	0
0.0620	-3.58059	-2.62652	3.79504	-0.60097	0
0.0627	-2.66133	1.03615	4.10062	1.23075	0
0.0633	-2.05416	2.25704	6.8483	3.36708	0
0.0640	0.0851171	-0.18474	9.59337	3.06247	0
0.0647	0.0851171	1.64659	12.0355	3.36708	0
0.0653	-1.74774	2.86748	11.1187	4.5896	0
0.0660	-2.36058	-0.795185	6.8483	3.06247	0
0.0667	-2.66133	0.120483	3.79504	3.06247	0
0.0673	-0.527726	3.47793	1.35556	4.8942	0
0.0680	1.9123	0.425705	-2.30889	3.36708	0
0.0687	0.692286	-2.62652	-5.97072	1.84407	0
0.0693	-0.527726	0.425705	-5.66513	3.36708	0
0.0700	1.9123	1.95182	0.744381	3.98039	0
0.0707	1.9123	0.730927	6.8483	4.285	0
0.0713	0.0851171	2.25704	7.15389	6.72592	0
0.0720	-0.527726	1.34137	5.32036	6.72592	0
0.0727	-2.66133	-4.15263	3.48945	3.98039	0
0.0733	-6.02062	-4.76308	1.35556	2.14867	0
0.0740	-6.02062	-2.01607	0.744381	1.53535	0
0.0747	-6.32704	-3.84741	1.04997	1.23075	0
0.0753	-6.62779	-5.37352	-1.69771	2.75787	0
0.0760	-4.18776	-3.23696	-3.52863	3.98039	0
0.0767	-3.58059	-2.62652	-2.30889	3.06247	0
0.0773	-3.58059	-1.71085	-2.0033	2.14867	0
0.0780	-2.05416	-0.489962	-2.91745	1.84407	0
0.0787	-3.58059	-4.15263	-2.0033	1.53535	0
0.0793	-4.49418	-7.20285	-1.08653	1.84407	0
0.0800	-1.44132	-3.84741	-0.477971	1.23075	0
0.0807	-3.27417	-3.23696	0.438793	-0.60097	0
0.0813	-7.85347	-4.76308	-0.477971	-2.12397	0
0.0820	-3.27417	-2.93174	1.04997	-2.42858	0
0.0827	1.9123	-2.3213	6.23713	-1.51477	0
0.0833	-0.834148	-4.45785	6.8483	1.23075	0
0.0840	-1.44132	-5.37352	1.65853	2.14867	0
0.0847	1.30513	-4.76308	-2.0033	0.31695	0
0.0853	-0.527726	-4.76308	-1.39212	-0.60097	0
0.0860	-3.88134	-5.98397	-0.477971	0.31695	0
0.0867	-6.02062	-6.59441	-1.39212	0.31695	0
0.0873	-8.15422	-4.76308	-5.05395	0.0123487	0
0.0880	-7.54705	-2.62652	-6.57928	0.621551	0
0.0887	-4.8006	-5.0683	-5.05395	1.53535	0
0.0893	-5.40777	-7.20285	-4.44278	-0.292252	0
0.0900	-5.71419	-5.37352	-5.35954	-1.81937	0
0.0907	-3.88134	-2.93174	-6.88487	0.31695	0
0.0913	-3.58059	-2.3213	-9.63255	1.84407	0
0.0920	-2.66133	-2.93174	-9.63255	0.31695	0
0.0927	0.385864	-4.15263	-5.05395	0.31695	0
0.0933	0.692286	-4.15263	-0.172383	1.23075	0
0.0940	-1.13489	-3.23696	1.96412	-0.292252	0
0.0947	-0.527726	-0.795185	-0.172383	0.31695	0
0.0953	-0.221304	0.425705	-5.97072	3.06247	0
0.0960	-0.527726	-1.40563	-7.80163	3.06247	0
0.0967	0.998707	-3.23696	-5.97072	0.621551	0
0.0973	1.30513	-2.93174	-8.4102	-1.21017	0
0.0980	1.9123	-4.76308	-9.63255	-0.905571	0
0.0987	5.57801	-6.59441	-2.30889	0.926152	0
0.0993	7.40519	-5.0683	2.5753	1.23075	0
0.1000	3.13798	-3.23696	-2.30889	0.0123487	0
0.1007	-2.66133	-1.71085	-7.49604	0.926152	0
0.1013	-4.18776	0.120483	-10.5467	2.14867	0
0.1020	-4.49418	-1.40563	-10.8523	0.31695	0
0.1027	-4.49418	-2.93174	-5.66513	0.31695	0
0.1033	-4.8006	-1.71085	-2.30889	1.23075	0
0.1040	-6.32704	-2.01607	-5.97072	0.0123487	0
0.1047	-9.07348	-1.71085	-7.49604	-0.292252	0
0.1053	-9.07348	1.03615	-5.66513	0.926152	0
0.1060	-6.32704	1.34137	-5.35954	0.0123487	0
0.1067	-4.8006	1.64659	-1.69771	0.0123487	0
0.1073	-2.96775	3.78315	5.93154	2.45327	0
0.1080	0.0851171	3.78315	8.06804	3.67168	0
0.1087	0.385864	1.34137	4.10062	3.06247	0
0.1093	-1.13489	-0.18474	1.96412	2.45327	0
0.1100	0.0851171	-2.62652	1.35556	3.06247	0
0.1107	1.30513	-3.54219	-0.780947	3.98039	0
0.1113	1.61155	-1.10041	-3.22304	0.926152	0
0.1120	5.57801	0.120483	-2.91745	-3.34649	0
0.1127	9.85089	0.425705	-0.477971	-2.12397	0
0.1133	10.7645	1.03615	1.35556	0.31695	0
0.1140	9.85089	-1.10041	2.26971	-0.60097	0
0.1147	8.01803	-1.40563	2.5753	-0.60097	0
0.1153	4.96516	1.95182	0.438793	-0.60097	0
0.1160	3.13798	0.730927	-3.52863	-3.04189	0
0.1167	2.83156	-1.71085	-4.1398	-1.51477	0
0.1173	2.83156	2.86748	0.438793	2.14867	0
0.1180	4.65874	5.61449	2.88088	1.23075	0
0.1187	4.05157	1.64659	2.26971	0.0123487	0
0.1193	0.998707	1.03615	1.96412	1.23075	0
0.1200	-0.221304	1.95182	1.35556	-0.60097	0
0.1207	-1.74774	-0.18474	1.04997	-2.12397	0
0.1213	-3.88134	0.425705	1.65853	-0.292252	0
0.1220	-2.66133	2.86748	0.438793	-0.292252	0
0.1227	-3.27417	1.64659	0.744381	-3.04189	0
0.1233	-6.62779	1.64659	7.76245	-2.42858	0
0.1240	-6.62779	2.86748	13.2552	0.31695	0
0.1247	-5.10703	1.03615	10.5101	0.31695	0
0.1253	-4.49418	0.120483	8.37363	0.31695	0
0.1260	-2.05416	2.25704	10.5101	1.53535	0
0.1267	-2.36058	1.64659	9.28778	1.23075	0
0.1273	-6.02062	-1.71085	2.88088	-0.905571	0
0.1280	-4.49418	-1.71085	-2.30889	-2.12397	0
0.1287	-0.834148	0.425705	-2.61186	-2.73729	0
0.1293	-2.66133	1.64659	-0.477971	-2.42858	0
0.1300	-2.05416	1.34137	1.65853	0.31695	0
0.1307	1.9123	-1.10041	3.18647	3.06247	0
0.1313	0.0851171	-1.71085	4.7118	3.06247	0
0.1320	-1.74774	2.56226	3.48945	3.06247	0
0.1327	1.9123	3.78315	0.744381	0.31695	0
0.1333	2.83156	0.120483	2.26971	-3.9557	0
0.1340	-0.221304	0.120483	5.62595	-3.04189	0
0.1347	0.0851171	2.56226	5.93154	-0.60097	0
0.1353	2.52514	0.425705	3.18647	-3.34649	0
0.1360	1.61155	-1.71085	1.35556	-3.6511	0
0.1367	-1.74774	0.120483	1.65853	-0.292252	0
0.1373	-2.36058	1.03615	3.18647	-1.51477	0
0.1380	0.0851171	0.120483	2.5753	-2.12397	0
0.1387	1.9123	0.425705	2.26971	1.53535	0
0.1393	0.998707	1.03615	5.01739	1.84407	0
0.1400	0.0851171	1.03615	5.62595	-0.905571	0
0.1407	0.0851171	-1.10041	2.26971	0.31695	0
0.1413	0.0851171	-2.3213	2.88088	1.53535	0
0.1420	1.61155	1.03615	7.76245	0.926152	0
0.1427	4.05157	2.86748	7.15389	2.75787	0
0.1433	6.18518	-0.18474	5.01739	3.67168	0
0.1440	7.40519	-1.40563	5.93154	0.926152	0
0.1447	8.63087	1.03615	5.01739	-0.905571	0
0.1453	11.0709	-0.18474	1.35556	-1.21017	0
0.1460	11.3773	-2.62652	1.65853	-0.905571	0
0.1467	7.71161	-0.795185	1.04997	-0.60097	0
0.1473	5.27159	0.120483	-4.44278	-2.12397	0
0.1480	6.79802	-0.795185	-6.57928	-3.34649	0
0.1487	7.40519	1.03615	-3.83421	-1.21017	0
0.1493	4.65874	1.64659	-2.61186	0.621551	0
0.1500	3.74515	-1.71085	-2.30889	-0.60097	0
0.1507	2.83156	-2.62652	-0.780947	0.0123487	0
0.1513	0.0851171	1.03615	-3.22304	1.53535	0
0.1520	-0.221304	1.03615	-7.80163	0.31695	0
0.1527	0.0851171	-2.01607	-9.32696	-0.905571	0
0.1533	-0.527726	-2.93174	-8.10722	0.621551	0
0.1540	-1.44132	-2.62652	-7.49604	2.14867	0
0.1547	-2.05416	-1.10041	-7.49604	1.23075	0
0.1553	-5.10703	1.03615	-6.88487	-0.60097	0
0.1560	-8.15422	-2.01607	-4.74837	-1.21017	0
0.1567	-8.15422	-6.59441	-2.91745	-0.60097	0
0.1573	-5.40777	-5.37352	-3.22304	-0.60097	0
0.1580	-4.49418	-2.62652	-3.52863	-0.60097	0
0.1587	-6.93421	-4.76308	-3.22304	-0.60097	0
0.1593	-6.62779	-5.98397	-2.30889	-1.51477	0
0.1600	-2.36058	-3.54219	-1.39212	-2.42858	0
0.1607	-1.13489	-2.62652	-1.39212	-1.81937	0
0.1613	-5.10703	-2.3213	-2.61186	-0.905571	0
0.1620	-5.71419	-2.01607	-3.83421	-1.81937	0
0.1627	-4.18776	-1.10041	-3.22304	-3.34649	0
0.1633	-4.49418	1.03615	-1.39212	-3.9557	0
0.1640	-3.27417	0.730927	-0.172383	-3.6511	0
0.1647	-1.13489	-2.93174	1.65853	-4.2603	0
0.1653	-1.74774	-4.15263	1.65853	-3.9557	0
0.1660	3.43873	-1.71085	-1.39212	-0.905571	0
0.1667	11.0709	-0.795185	-1.39212	0.31695	0
0.1673	7.10444	-0.18474	1.04997	-2.42858	0
0.1680	-0.834148	1.95182	-1.08653	-3.9557	0
0.1687	0.0851171	1.03615	-4.44278	-2.42858	0
0.1693	-0.527726	-0.795185	-4.44278	-1.81937	0
0.1700	-5.71419	-0.18474	-5.97072	-2.42858	0
0.1707	-5.10703	0.120483	-5.66513	-1.81937	0
0.1713	-2.66133	-1.10041	1.96412	-2.73729	0
0.1720	-5.10703	-1.40563	6.23713	-4.2603	0
0.1727	-5.40777	-0.18474	0.438793	-1.81937	0
0.1733	-2.05416	-0.18474	-3.22304	0.31695	0
0.1740	-1.13489	-1.71085	-1.08653	-3.34649	0
0.1747	-2.36058	-2.01607	-1.08653	-5.78742	0
0.1753	-0.834148	-2.01607	-1.08653	-1.81937	0
0.1760	0.998707	-1.71085	1.35556	1.23075	0
0.1767	1.9123	-0.18474	0.133205	-0.60097	0
0.1773	2.21872	-0.489962	-3.22304	-2.42858	0
0.1780	3.74515	-2.62652	-4.44278	-1.21017	0
0.1787	3.74515	-0.795185	-3.22304	0.621551	0
0.1793	1.9123	2.86748	-1.39212	0.926152	0
0.1800	-0.834148	1.95182	-0.172383	-0.60097	0
0.1807	0.0851171	-0.795185	0.133205	-2.73729	0
0.1813	4.96516	-1.71085	1.65853	-2.12397	0
0.1820	10.7645	-2.62652	3.18647	-0.60097	0
0.1827	9.85089	-1.71085	1.35556	-2.12397	0
0.1833	4.358	1.03615	-1.39212	-4.2603	0
0.1840	1.30513	1.03615	-2.30889	-2.42858	0
0.1847	-0.221304	1.03615	-2.61186	-1.51477	0
0.1853	-2.36058	2.86748	-1.39212	-3.04189	0
0.1860	-1.74774	-0.489962	1.35556	-2.73729	0
0.1867	-0.834148	-3.54219	-0.477971	0.0123487	0
0.1873	-1.74774	-2.3213	-5.97072	0.926152	0
0.1880	-0.834148	-0.795185	-8.10722	-0.905571	0
0.1887	1.61155	-0.18474	-6.57928	-3.9557	0
0.1893	0.385864	1.03615	-4.44278	-4.2603	0
0.1900	-1.74774	1.64659	-4.1398	-0.60097	0
0.1907	-0.527726	1.03615	-5.97072	0.31695	0
0.1913	0.998707	0.120483	-5.97072	-1.81937	0
0.1920	0.998707	0.120483	-5.05395	-1.21017	0
0.1927	0.692286	1.34137	-5.97072	0.621551	0
0.1933	1.30513	0.730927	-5.05395	-0.905571	0
0.1940	1.61155	-0.795185	-0.477971	-1.81937	0
0.1947	3.43873	1.64659	4.10062	-0.60097	0
0.1953	6.18518	3.17271	7.76245	-2.12397	0
0.1960	6.18518	0.730927	8.67922	-3.34649	0
0.1967	5.27159	-0.795185	4.7118	-0.905571	0
0.1973	5.27159	0.730927	0.744381	-0.60097	0
0.1980	0.998707	2.25704	-0.780947	-3.34649	0
0.1987	-5.10703	1.95182	-2.30889	-3.04189	0
0.1993	-4.49418	-0.18474	1.35556	-1.21017	0
0.2000	-1.74774	-0.795185	7.15389	-0.60097	0
0.2007	-1.74774	1.34137	5.93154	-0.60097	0
0.2013	-1.74774	1.64659	1.35556	-2.12397	0
0.2020	0.0851171	0.120483	-0.780947	-2.42858	0
0.2027	0.385864	1.95182	-0.477971	0.621551	0
0.2033	-1.74774	2.25704	0.744381	2.45327	0
0.2040	-5.40777	1.95182	-0.477971	-0.292252	0
0.2047	-6.32704	4.69882	-4.44278	-1.81937	0
0.2053	-3.58059	5.91971	-3.22304	-0.905571	0
0.2060	-2.05416	1.95182	1.35556	-0.60097	0
0.2067	-3.88134	1.34137	-0.172383	-0.905571	0
0.2073	-3.27417	4.08837	-2.30889	-0.905571	0
0.2080	-0.527726	2.25704	0.438793	-0.292252	0
0.2087	0.0851171	-0.489962	3.48945	0.0123487	0
0.2093	-2.05416	1.03615	2.26971	-2.42858	0
0.2100	-4.18776	1.34137	-3.22304	-3.9557	0
0.2107	-4.18776	-0.18474	-6.88487	-0.60097	0
0.2113	-2.36058	0.120483	-5.05395	1.23075	0
0.2120	-0.834148	0.730927	-2.91745	-1.21017	0
0.2127	-1.13489	-0.18474	-2.61186	-0.60097	0
0.2133	-0.527726	-1.10041	-2.61186	2.14867	0
0.2140	3.43873	-0.18474	-5.05395	2.14867	0
0.2147	6.4916	1.03615	-5.97072	2.75787	0
0.2153	1.9123	1.34137	-1.08653	3.98039	0
0.2160	-2.66133	0.120483	1.35556	2.14867	0
0.2167	-0.527726	-0.795185	0.133205	0.926152	0
0.2173	3.74515	-0.795185	0.438793	0.31695	0
0.2180	3.43873	0.120483	1.35556	-1.21017	0
0.2187	2.52514	0.425705	1.65853	-3.04189	0
0.2193	3.43873	0.425705	4.10062	-2.42858	0
0.2200	4.65874	-0.489962	5.01739	-0.292252	0
0.2207	6.18518	-0.18474	1.96412	0.31695	0
0.2213	6.18518	1.34137	-0.477971	-1.51477	0
0.2220	3.43873	1.03615	-3.52863	-1.21017	0
0.2227	0.0851171	0.120483	-5.97072	0.621551	0
0.2233	-1.13489	1.03615	-4.74837	0.31695	0
0.2240	-0.834148	2.86748	-2.30889	-0.60097	0
0.2247	-0.527726	3.17271	0.133205	-0.60097	0
0.2253	0.385864	1.95182	2.5753	-0.60097	0
0.2260	2.21872	1.64659	2.5753	1.23075	0
0.2267	3.43873	3.17271	1.04997	3.98039	0
0.2273	2.83156	2.86748	1.04997	2.14867	0
0.2280	0.998707	-0.489962	1.04997	-0.60097	0
0.2287	-2.05416	-2.01607	-0.780947	0.31695	0
0.2293	-3.27417	0.120483	-2.0033	2.14867	0
0.2300	-0.527726	1.03615	-1.39212	2.14867	0
0.2307	1.30513	-0.489962	-0.172383	0.31695	0
0.2313	0.0851171	-2.01607	-0.477971	-1.21017	0
0.2320	-0.527726	-2.93174	-2.61186	-0.60097	0
0.2327	-1.13489	-1.71085	-2.30889	0.31695	0
0.2333	-2.66133	-0.18474	0.438793	-1.21017	0
0.2340	-0.834148	-1.10041	1.96412	-1.51477	0
0.2347	0.0851171	-4.45785	2.26971	0.621551	0
0.2353	-3.58059	-4.45785	3.18647	1.23075	0
0.2360	-5.10703	-0.795185	1.65853	-0.292252	0
0.2367	-2.36058	1.95182	-0.477971	0.621551	0
0.2373	0.998707	1.03615	0.438793	2.14867	0
0.2380	4.65874	0.120483	2.26971	2.14867	0
0.2387	7.10444	0.120483	1.35556	2.45327	0
0.2393	6.4916	1.34137	-1.39212	2.14867	0
0.2400	5.57801	1.34137	-4.1398	-0.292252	0
0.2407	4.65874	-1.40563	-4.74837	0.0123487	0
0.2413	0.385864	-2.93174	-3.52863	2.14867	0
0.2420	-1.74774	-2.62652	-3.83421	0.621551	0
0.2427	-0.221304	-2.62652	-3.22304	-2.42858	0
0.2433	3.74515	-0.489962	0.438793	0.0123487	0
0.2440	7.40519	1.64659	2.26971	4.285	0
0.2447	6.79802	-0.795185	0.744381	3.98039	0
0.2453	3.74515	-1.71085	1.65853	1.84407	0
0.2460	3.74515	1.64659	1.65853	1.23075	0
0.2467	4.358	1.95182	-2.0033	-0.905571	0
0.2473	2.83156	1.03615	-1.39212	-4.2603	0
0.2480	2.83156	2.86748	2.26971	-3.04189	0
0.2487	1.61155	1.64659	-0.477971	-0.292252	0
0.2493	-2.05416	-0.18474	-2.91745	-0.60097	0
0.2500	0.385864	2.86748	2.5753	-0.60097	0
0.2507	5.57801	2.56226	5.62595	1.53535	0
0.2513	4.358	-1.71085	1.65853	1.23075	0
0.2520	0.0851171	-0.795185	0.133205	-0.905571	0
0.2527	-1.13489	1.95182	2.26971	-0.60097	0
0.2533	-0.834148	0.730927	3.18647	-0.905571	0
0.2540	-0.221304	0.425705	2.88088	-2.42858	0
0.2547	-1.13489	1.34137	3.18647	-2.42858	0
0.2553	-3.58059	-0.795185	1.65853	-1.51477	0
0.2560	-4.49418	-2.62652	0.438793	-1.51477	0
0.2567	-4.49418	-1.71085	0.744381	-0.60097	0
0.2573	-3.58059	-1.71085	0.133205	-0.292252	0
0.2580	-1.44132	-0.18474	-2.30889	-0.905571	0
0.2587	-1.13489	0.730927	-2.30889	-0.60097	0
0.2593	-2.96775	-2.93174	0.133205	-0.905571	0
0.2600	-3.58059	-4.45785	1.35556	-0.905571	0
0.2607	-4.49418	-0.795185	2.26971	1.23075	0
0.2613	-7.24063	0.730927	5.32036	2.14867	0
0.2620	-5.40777	1.64659	5.93154	0.0123487	0
0.2627	-2.66133	3.78315	3.18647	-0.292252	0
0.2633	-4.18776	1.64659	3.18647	1.84407	0
0.2640	-4.8006	-0.18474	3.79504	1.23075	0
0.2647	-0.221304	1.64659	0.438793	-1.21017	0
0.2653	2.83156	-0.795185	-0.780947	-1.51477	0
0.2660	-0.221304	-3.54219	1.65853	-0.292252	0
0.2667	-4.18776	0.120483	1.35556	-1.51477	0
0.2673	-4.8006	1.64659	1.35556	-3.34649	0
0.2680	-4.18776	-0.795185	2.26971	-2.42858	0
0.2687	-3.27417	-1.10041	-0.477971	-0.60097	0
0.2693	-1.44132	-1.10041	-3.22304	-2.12397	0
0.2700	-0.834148	-0.18474	-2.30889	-4.2603	0
0.2707	-0.221304	3.17271	-3.52863	-4.87362	0
0.2713	2.83156	1.95182	-5.97072	-4.2603	0
0.2720	4.65874	-1.71085	-3.22304	-1.81937	0
0.2727	2.52514	0.120483	1.96412	1.23075	0
0.2733	0.0851171	1.34137	3.18647	0.0123487	0
0.2740	1.30513	-0.18474	1.35556	-1.51477	0
0.2747	2.21872	3.17271	3.18647	0.31695	0
0.2753	2.21872	7.13859	9.28778	0.31695	0
0.2760	2.52514	3.47793	10.5101	-3.34649	0
0.2767	1.61155	-0.18474	6.8483	-3.34649	0
0.2773	0.692286	1.95182	5.62595	-1.21017	0
0.2780	1.9123	3.78315	5.62595	-2.42858	0
0.2787	1.9123	1.95182	3.79504	-3.9557	0
0.2793	0.0851171	1.34137	2.26971	-3.34649	0
0.2800	1.30513	1.34137	0.438793	-2.42858	0
0.2807	3.74515	-0.18474	-3.22304	-1.21017	0
0.2813	2.21872	-0.18474	-4.44278	-1.81937	0
0.2820	1.30513	1.95182	-2.61186	-4.2603	0
0.2827	4.65874	2.25704	-4.1398	-4.2603	0
0.2833	4.96516	2.86748	-5.97072	-2.73729	0
0.2840	0.998707	2.86748	-3.52863	-3.04189	0
0.2847	-2.36058	-0.795185	-1.08653	-2.42858	0
0.2853	-2.66133	-1.71085	-2.0033	-1.21017	0
0.2860	-1.74774	4.3936	-0.172383	-0.292252	0
0.2867	-2.05416	6.22493	5.32036	0.621551	0
0.2873	-4.49418	2.86748	9.28778	1.23075	0
0.2880	-5.10703	3.47793	8.67922	-0.60097	0
0.2887	-3.58059	5.30926	5.32036	-3.04189	0
0.2893	-2.66133	2.25704	3.48945	-3.34649	0
0.2900	-1.74774	1.03615	7.45687	-1.81937	0
0.2907	0.0851171	2.25704	8.67922	0.0123487	0
0.2913	-1.74774	1.03615	2.26971	-0.60097	0
0.2920	-3.88134	0.425705	-0.477971	-0.905571	0
0.2927	-4.8006	1.95182	2.5753	0.31695	0
0.2933	-7.24063	1.64659	0.438793	-0.292252	0
0.2940	-9.07348	0.120483	-5.05395	-0.60097	0
0.2947	-7.24063	0.425705	-4.44278	2.45327	0
0.2953	-5.40777	-0.489962	-2.0033	3.36708	0
0.2960	-5.10703	-2.01607	-2.30889	-0.292252	0
0.2967	-4.8006	-1.71085	-1.08653	-1.51477	0
0.2973	-4.49418	-2.3213	1.65853	-0.60097	0
0.2980	-3.88134	-2.01607	2.26971	-2.12397	0
0.2987	-4.18776	0.120483	1.35556	-1.51477	0
0.2993	-6.32704	-1.10041	0.133205	1.53535	0
0.3000	-8.46064	-3.54219	-1.08653	2.14867	0
0.3007	-8.15422	-0.795185	-1.69771	0.31695	0
0.3013	-6.32704	1.95182	-2.30889	-0.60097	0
0.3020	-3.88134	0.730927	-1.39212	-0.292252	0
0.3027	-2.36058	-0.795185	1.04997	1.53535	0
0.3033	-1.74774	-0.795185	3.79504	3.06247	0
0.3040	-0.834148	-0.795185	6.23713	2.14867	0
0.3047	1.9123	0.120483	7.76245	1.53535	0
0.3053	4.96516	0.120483	6.23713	2.14867	0
0.3060	4.65874	0.425705	1.35556	1.53535	0
0.3067	1.9123	0.425705	-4.1398	1.23075	0
0.3073	1.9123	-0.18474	-6.2763	2.14867	0
0.3080	4.05157	1.03615	-6.57928	2.75787	0
0.3087	2.21872	2.86748	-6.88487	2.14867	0
0.3093	0.385864	1.64659	-6.88487	0.621551	0
0.3100	1.9123	1.03615	-4.44278	1.84407	0
0.3107	2.21872	3.47793	0.438793	5.5034	0
0.3113	0.998707	3.78315	5.01739	5.5034	0
0.3120	2.52514	1.95182	4.40621	2.14867	0
0.3127	2.83156	2.56226	1.04997	2.14867	0
0.3133	2.21872	1.95182	-0.477971	2.45327	0
0.3140	4.05157	0.425705	-1.39212	0.31695	0
0.3147	6.4916	2.25704	-3.22304	0.31695	0
0.3153	7.10444	3.47793	-1.39212	1.53535	0
0.3160	7.71161	1.03615	0.438793	0.621551	0
0.3167	5.57801	0.120483	-2.0033	0.31695	0
0.3173	2.83156	-0.795185	-1.69771	1.23075	0
0.3180	3.74515	-3.23696	0.438793	1.23075	0
0.3187	2.83156	-2.3213	-0.172383	1.53535	0
0.3193	-1.13489	1.03615	1.96412	2.14867	0
0.3200	0.0851171	1.03615	5.62595	1.53535	0
0.3207	4.358	1.64659	-0.172383	1.23075	0
0.3213	4.65874	2.56226	-9.02137	1.23075	0
0.3220	4.65874	1.95182	-10.5467	0.621551	0
0.3227	4.358	2.56226	-11.4635	2.45327	0
0.3233	0.0851171	4.08837	-17.873	3.98039	0
0.3240	-2.96775	1.95182	-23.3657	1.84407	0
0.3247	-2.05416	0.120483	-21.5348	0.31695	0
0.3253	-2.36058	1.03615	-16.6506	1.23075	0
0.3260	-2.66133	0.120483	-14.5141	0.926152	0
0.3267	-0.834148	-2.01607	-14.2085	0.31695	0
0.3273	-0.527726	-0.795185	-14.2085	-0.60097	0
0.3280	-0.221304	1.64659	-14.2085	0.0123487	0
0.3287	2.83156	1.03615	-11.4635	1.23075	0
0.3293	3.74515	-1.10041	-7.80163	0.926152	0
0.3300	2.52514	-1.71085	-3.83421	0.31695	0
0.3307	3.13798	-0.489962	4.40621	1.53535	0
0.3313	3.74515	-0.795185	10.8157	2.14867	0
0.3320	3.74515	-0.795185	7.45687	1.23075	0
0.3327	4.65874	0.730927	3.48945	0.31695	0
0.3333	1.9123	0.120483	3.48945	-1.51477	0
0.3340	-3.88134	-0.489962	0.133205	-1.81937	0
0.3347	-5.40777	1.03615	-2.61186	1.23075	0
0.3353	-3.27417	0.730927	-0.477971	2.75787	0
0.3360	-6.02062	-0.795185	0.744381	-0.905571	0
0.3367	-9.07348	-0.18474	1.35556	-3.9557	0
0.3373	-5.40777	1.03615	2.26971	-3.34649	0
0.3380	-1.74774	1.34137	-0.477971	-1.21017	0
0.3387	-3.58059	1.95182	-2.61186	0.31695	0
0.3393	-6.32704	1.03615	-3.22304	0.926152	0
0.3400	-6.32704	-1.71085	-4.1398	0.31695	0
0.3407	-6.02062	-2.3213	-4.44278	0.926152	0
0.3413	-6.32704	-1.40563	-4.1398	2.14867	0
0.3420	-6.62779	0.730927	-4.1398	0.926152	0
0.3427	-5.10703	2.56226	-3.52863	-1.51477	0
0.3433	-1.74774	2.86748	-4.1398	-2.42858	0
0.3440	-0.221304	1.95182	-5.66513	-1.81937	0
0.3447	-2.66133	1.03615	-3.22304	-1.51477	0
0.3453	-5.71419	-0.489962	1.35556	-1.51477	0
0.3460	-6.93421	0.425705	3.18647	-0.292252	0
0.3467	-6.02062	4.3936	3.18647	2.14867	0
0.3473	-4.49418	5.00404	3.79504	3.06247	0
0.3480	-3.58059	2.25704	3.79504	2.45327	0
0.3487	-5.40777	1.03615	2.26971	2.45327	0
0.3493	-5.10703	0.120483	1.35556	2.14867	0
0.3500	-3.27417	-2.01607	4.10062	2.45327	0
0.3507	-6.02062	-0.489962	8.06804	4.5896	0
0.3513	-10.2935	3.17271	7.76245	5.5034	0
0.3520	-7.85347	2.56226	5.62595	3.98039	0
0.3527	-2.96775	-0.18474	4.7118	3.06247	0
0.3533	-4.18776	0.120483	3.18647	1.53535	0
0.3540	-5.10703	1.34137	1.35556	0.621551	0
0.3547	-1.74774	0.730927	2.26971	1.84407	0
0.3553	0.0851171	-2.01607	1.35556	2.14867	0
0.3560	0.998707	-3.23696	-2.30889	-0.292252	0
0.3567	2.21872	-2.62652	-3.22304	-1.21017	0
0.3573	0.0851171	-4.45785	-2.0033	-0.905571	0
0.3580	-2.36058	-5.37352	-1.39212	-0.60097	0
0.3587	-0.221304	-3.54219	-0.477971	0.926152	0
0.3593	0.385864	-4.45785	-0.780947	1.53535	0
0.3600	-1.74774	-6.59441	-0.477971	-1.21017	0
0.3607	0.0851171	-4.15263	1.35556	-3.6511	0
0.3613	2.83156	-2.62652	-0.172383	-2.12397	0
0.3620	0.385864	-6.59441	-2.30889	-0.60097	0
0.3627	-3.58059	-6.59441	-1.39212	-1.51477	0
0.3633	-5.40777	-2.62652	-1.08653	-2.42858	0
0.3640	-6.02062	-3.54219	-1.08653	-2.42858	0
0.3647	-5.71419	-7.50807	1.35556	-2.42858	0
0.3653	-5.40777	-7.20285	1.96412	-0.60097	0
0.3660	-6.32704	-5.98397	0.438793	1.53535	0
0.3667	-7.24063	-7.20285	0.744381	0.926152	0
0.3673	-7.85347	-6.89763	0.438793	-1.51477	0
0.3680	-8.46064	-4.15263	-2.30889	-0.60097	0
0.3687	-8.46064	-2.62652	-4.44278	1.23075	0
0.3693	-6.32704	-3.23696	-5.35954	0.31695	0
0.3700	-3.58059	-3.54219	-5.05395	-0.292252	0
0.3707	-3.88134	-3.54219	-2.30889	0.31695	0
0.3713	-5.40777	-3.54219	-0.477971	-0.292252	0
0.3720	-4.49418	-3.54219	-0.477971	-0.60097	0
0.3727	-4.18776	-3.54219	-0.780947	-0.60097	0
0.3733	-5.10703	-3.23696	-0.477971	-1.51477	0
0.3740	-3.88134	-3.84741	-0.477971	-2.42858	0
0.3747	-2.05416	-5.67874	-0.172383	-1.81937	0
0.3753	-2.66133	-5.98397	0.744381	-0.60097	0
0.3760	-2.66133	-4.76308	1.65853	-1.51477	0
0.3767	-1.74774	-5.37352	0.438793	-4.87362	0
0.3773	-2.66133	-6.28919	-0.477971	-4.5649	0
0.3780	-2.05416	-4.45785	2.26971	0.31695	0
0.3787	0.0851171	-2.01607	2.26971	2.14867	0
0.3793	-0.834148	-1.71085	-2.91745	0.0123487	0
0.3800	-4.49418	-2.62652	-4.44278	-1.81937	0
0.3807	-2.66133	-2.62652	-2.0033	-3.04189	0
0.3813	2.21872	-1.40563	-2.30889	-3.9557	0
0.3820	3.43873	-0.795185	-2.30889	-1.51477	0
0.3827	0.998707	-0.18474	0.438793	0.31695	0
0.3833	0.0851171	1.03615	3.18647	-2.42858	0
0.3840	3.43873	1.03615	1.04997	-3.34649	0
0.3847	4.96516	-2.3213	-3.22304	-2.12397	0
0.3853	2.83156	-3.54219	-4.1398	-1.51477	0
0.3860	1.9123	-1.71085	-2.0033	-0.60097	0
0.3867	1.9123	-1.10041	-2.61186	0.0123487	0
0.3873	0.692286	-0.795185	-2.30889	0.621551	0
0.3880	0.692286	1.03615	3.18647	1.84407	0
0.3887	0.998707	-0.795185	5.93154	0.926152	0
0.3893	-1.13489	-4.15263	3.18647	-1.51477	0
0.3900	-1.44132	-2.62652	2.26971	-0.60097	0
0.3907	1.30513	-0.18474	1.35556	1.23075	0
0.3913	1.61155	-2.3213	-1.39212	-1.51477	0
0.3920	1.9123	-3.54219	-2.30889	-3.34649	0
0.3927	3.43873	-2.62652	-4.1398	0.31695	0
0.3933	1.61155	-2.62652	-6.88487	2.14867	0
0.3940	2.83156	-2.3213	-5.97072	-0.60097	0
0.3947	8.32445	0.425705	-3.52863	-0.905571	0
0.3953	7.40519	1.64659	-2.30889	1.84407	0
0.3960	3.13798	1.03615	-1.39212	1.23075	0
0.3967	4.05157	1.03615	-3.22304	-2.73729	0
0.3973	4.358	0.425705	-5.97072	-3.9557	0
0.3980	3.13798	0.120483	-5.05395	-3.04189	0
0.3987	5.57801	0.730927	-4.74837	-2.42858	0
0.3993	4.05157	-0.795185	-5.05395	-1.51477	0
0.4000	2.52514	-2.93174	-3.22304	-0.60097	0
0.4007	5.88443	-1.10041	-2.30889	-0.60097	0
0.4013	4.65874	1.64659	-2.0033	-0.905571	0
0.4020	-1.74774	-0.795185	-0.477971	-0.292252	0
0.4027	-2.66133	-3.23696	1.35556	-0.292252	0
0.4033	-0.527726	-0.489962	2.5753	-0.60097	0
0.4040	0.385864	1.03615	2.5753	0.621551	0
0.4047	1.9123	0.120483	-0.780947	1.23075	0
0.4053	1.61155	1.95182	-2.0033	0.0123487	0
0.4060	2.21872	3.17271	1.96412	-0.905571	0
0.4067	5.57801	0.730927	4.10062	0.926152	0
0.4073	5.88443	0.425705	5.01739	1.23075	0
0.4080	6.4916	1.95182	6.54271	-0.292252	0
0.4087	9.54446	0.425705	4.10062	-0.292252	0
0.4093	8.63087	-0.489962	2.26971	0.0123487	0
0.4100	3.74515	1.95182	5.01739	-1.81937	0
0.4107	2.83156	1.64659	3.18647	-2.12397	0
0.4113	2.83156	0.120483	-3.83421	0.31695	0
0.4120	1.30513	2.86748	-6.2763	0.31695	0
0.4127	0.998707	4.3936	-6.2763	-1.51477	0
0.4133	0.692286	0.120483	-9.63255	-0.60097	0
0.4140	1.61155	-2.3213	-9.63255	2.14867	0
0.4147	3.43873	-0.489962	-5.35954	1.23075	0
0.4153	2.83156	0.425705	-5.35954	-1.51477	0
0.4160	1.9123	0.120483	-8.10722	-0.292252	0
0.4167	2.83156	-0.489962	-4.44278	2.14867	0
0.4173	3.13798	-0.795185	3.48945	1.23075	0
0.4180	4.65874	-0.18474	6.23713	-0.60097	0
0.4187	7.40519	0.730927	3.79504	1.23075	0
0.4193	6.79802	-0.489962	1.04997	2.75787	0
0.4200	2.83156	-2.3213	-2.61186	1.23075	0
0.4207	0.692286	-2.62652	-7.80163	0.31695	0
0.4213	0.998707	-0.489962	-9.63255	1.23075	0
0.4220	0.998707	2.25704	-7.80163	0.926152	0
0.4227	0.692286	1.64659	-5.97072	-1.21017	0
0.4233	0.692286	-0.795185	-4.1398	0.0123487	0
0.4240	1.61155	1.03615	-4.74837	1.23075	0
0.4247	3.43873	3.47793	-5.05395	-0.905571	0
0.4253	4.65874	1.95182	1.65853	-1.21017	0
0.4260	4.05157	1.03615	14.172	1.53535	0
0.4267	3.74515	1.64659	23.3265	1.23075	0
0.4273	4.96516	0.730927	26.6828	0.0123487	0
0.4280	5.27159	1.03615	22.1068	0.926152	0
0.4287	4.05157	3.78315	12.9522	-0.292252	0
0.4293	5.57801	3.47793	7.76245	-2.12397	0
0.4300	8.32445	1.64659	5.32036	0.31695	0
0.4307	5.57801	3.78315	0.744381	1.84407	0
0.4313	-0.834148	5.30926	-2.30889	1.23075	0
0.4320	-5.40777	2.86748	-1.39212	1.53535	0
0.4327	-6.02062	1.64659	-0.172383	0.621551	0
0.4333	-5.10703	1.95182	1.35556	-1.81937	0
0.4340	-3.58059	-0.489962	1.35556	-0.905571	0
0.4347	-2.66133	-2.01607	-0.477971	-0.292252	0
0.4353	-1.13489	0.730927	0.438793	-2.42858	0
0.4360	0.998707	1.03615	2.26971	-1.81937	0
0.4367	1.61155	-2.01607	1.65853	-1.21017	0
0.4373	-0.221304	-1.71085	2.26971	-3.9557	0
0.4380	-3.58059	1.64659	3.48945	-4.2603	0
0.4387	-4.49418	2.86748	1.35556	-0.60097	0
0.4393	-3.88134	1.03615	-0.780947	0.31695	0
0.4400	-4.49418	1.64659	1.35556	-2.42858	0
0.4407	-4.49418	2.86748	2.5753	-3.34649	0
0.4413	-2.05416	1.64659	1.96412	-2.42858	0
0.4420	0.0851171	-0.18474	5.01739	-1.81937	0
0.4427	0.385864	1.34137	10.5101	0.621551	0
0.4433	-0.527726	1.95182	11.1187	3.06247	0
0.4440	-2.96775	-0.795185	6.54271	1.84407	0
0.4447	-2.66133	-1.71085	5.01739	-0.60097	0
0.4453	0.385864	-0.18474	6.8483	0.31695	0
0.4460	0.0851171	1.95182	6.54271	2.14867	0
0.4467	-2.66133	1.64659	6.23713	0.0123487	0
0.4473	-3.58059	-2.01607	8.06804	-2.42858	0
0.4480	-4.18776	-3.84741	8.67922	-0.60097	0
0.4487	-5.71419	-1.71085	6.8483	1.23075	0
0.4493	-5.10703	-1.40563	3.79504	0.31695	0
0.4500	-4.18776	-1.40563	1.65853	0.31695	0
0.4507	-4.18776	1.64659	3.18647	3.06247	0
0.4513	-3.27417	1.03615	5.01739	3.06247	0
0.4520	-1.74774	-0.795185	5.01739	-0.292252	0
0.4527	0.385864	1.95182	3.79504	-1.51477	0
0.4533	2.52514	2.56226	1.35556	0.31695	0
0.4540	3.13798	-0.489962	-2.30889	1.23075	0
0.4547	1.30513	0.730927	-2.0033	1.53535	0
0.4553	-0.527726	1.95182	-0.172383	1.23075	0
0.4560	-0.834148	-1.71085	-1.39212	2.14867	0
0.4567	0.385864	-2.62652	-1.69771	3.98039	0
0.4573	0.0851171	0.120483	-0.172383	2.75787	0
0.4580	-1.74774	-0.795185	-2.30889	0.0123487	0
0.4587	-1.74774	-2.93174	-4.1398	0.926152	0
0.4593	-0.834148	-3.23696	-2.30889	2.45327	0
0.4600	-2.66133	-1.71085	-1.69771	0.31695	0
0.4607	-5.10703	0.120483	-2.61186	-1.51477	0
0.4613	-3.58059	-0.795185	-2.0033	-0.60097	0
0.4620	-0.527726	-2.3213	-2.30889	-1.21017	0
0.4627	-0.527726	0.425705	-2.30889	-0.905571	0
0.4633	-0.834148	2.86748	-0.477971	3.06247	0
0.4640	1.30513	1.03615	-0.477971	3.98039	0
0.4647	0.385864	-1.40563	-1.39212	0.31695	0
0.4653	-4.49418	-1.71085	-0.172383	1.23075	0
0.4660	-4.18776	1.03615	-0.780947	4.5896	0
0.4667	0.385864	6.52815	-2.91745	3.36708	0
0.4673	-1.44132	8.35948	-2.0033	3.06247	0
0.4680	-5.10703	4.69882	-0.477971	4.8942	0
0.4687	-2.05416	2.25704	-3.22304	2.75787	0
0.4693	0.385864	1.95182	-6.57928	-0.905571	0
0.4700	-1.13489	0.425705	-5.97072	0.926152	0
0.4707	0.998707	0.120483	-2.61186	3.98039	0
0.4713	3.74515	1.03615	-2.0033	3.06247	0
0.4720	1.9123	1.95182	-3.52863	1.23075	0
0.4727	-0.221304	1.95182	-4.74837	0.31695	0
0.4733	0.998707	1.34137	-5.66513	0.0123487	0
0.4740	1.9123	0.425705	-5.97072	1.23075	0
0.4747	0.998707	1.34137	-3.52863	3.06247	0
0.4753	-0.834148	1.95182	-2.0033	1.53535	0
0.4760	-1.44132	1.34137	-2.30889	-0.292252	0
0.4767	0.998707	-0.18474	-1.39212	-0.60097	0
0.4773	3.74515	-1.10041	-0.477971	-0.905571	0
0.4780	4.358	0.120483	-0.477971	-1.51477	0
0.4787	3.13798	1.95182	0.438793	0.621551	0
0.4793	2.21872	0.120483	-0.780947	2.14867	0
0.4800	3.43873	-1.40563	-3.52863	-0.292252	0
0.4807	4.96516	-1.40563	-2.30889	-2.12397	0
0.4813	3.74515	-1.71085	0.133205	-0.60097	0
0.4820	0.692286	-1.71085	-2.30889	0.926152	0
0.4827	-1.74774	-0.18474	-4.1398	0.31695	0
0.4833	-2.36058	-0.795185	-1.39212	-0.60097	0
0.4840	1.30513	-0.795185	1.35556	-0.292252	0
0.4847	4.65874	1.03615	1.04997	1.23075	0
0.4853	4.65874	0.120483	-0.172383	-0.60097	0
0.4860	5.57801	-1.40563	0.438793	-3.34649	0
0.4867	7.10444	-0.18474	1.35556	-1.81937	0
0.4873	6.79802	1.03615	1.04997	0.926152	0
0.4880	8.63087	1.64659	-0.780947	1.53535	0
0.4887	9.23804	1.95182	-4.44278	1.53535	0
0.4893	2.83156	1.34137	-9.02137	0.926152	0
0.4900	-1.44132	1.95182	-10.2411	-0.60097	0
0.4907	0.998707	2.86748	-6.2763	0.31695	0
0.4913	0.385864	1.03615	-1.69771	1.23075	0
0.4920	-0.834148	-0.489962	-0.477971	-0.905571	0
0.4927	1.9123	-0.18474	-1.39212	-3.04189	0
0.4933	1.9123	-0.18474	-2.30889	-1.51477	0
0.4940	-1.13489	0.425705	-3.22304	-0.292252	0
0.4947	-0.834148	1.34137	-3.22304	-2.12397	0
0.4953	-0.834148	1.34137	-0.477971	-1.51477	0
0.4960	-2.36058	0.425705	1.35556	0.926152	0
0.4967	-2.66133	-1.71085	-1.08653	0.31695	0
0.4973	-4.18776	-2.93174	-3.52863	-1.51477	0
0.4980	-6.32704	-1.40563	-3.22304	-0.60097	0
0.4987	-7.24063	-0.489962	-2.30889	1.23075	0
0.4993	-7.54705	-1.10041	-1.69771	2.14867	0
0.5000	-5.40777	-0.795185	-1.39212	2.75787	0
0.5007	-2.05416	-2.3213	-3.83421	1.53535	0
0.5013	-3.58059	-4.15263	-5.97072	0.31695	0
0.5020	-5.10703	-0.18474	-4.1398	0.621551	0
0.5027	-3.27417	4.08837	-2.91745	1.53535	0
0.5033	-3.58059	2.86748	-1.39212	0.31695	0
0.5040	-5.40777	1.34137	1.96412	-0.905571	0
0.5047	-3.58059	3.47793	-0.172383	-0.292252	0
0.5053	-1.44132	4.3936	-5.05395	0.621551	0
0.5060	0.385864	3.17271	-2.30889	1.23075	0
0.5067	1.9123	1.95182	1.96412	3.06247	0
0.5073	0.692286	1.03615	0.744381	2.75787	0
0.5080	0.0851171	1.64659	0.438793	0.31695	0
0.5087	1.9123	2.56226	2.26971	0.31695	0
0.5093	1.9123	1.64659	2.26971	3.67168	0
0.5100	-0.834148	1.03615	1.96412	2.75787	0
0.5107	-2.96775	1.64659	3.79504	-1.81937	0
0.5113	-2.96775	1.34137	4.7118	-2.12397	0
0.5120	-1.44132	1.95182	3.79504	1.23075	0
0.5127	-2.66133	4.3936	4.10062	0.926152	0
0.5133	-4.8006	5.30926	5.93154	-0.905571	0
0.5140	-2.96775	4.08837	3.18647	0.0123487	0
0.5147	-3.27417	4.69882	-4.1398	1.53535	0
0.5153	-6.93421	6.83337	-6.57928	1.23075	0
0.5160	-4.18776	5.30926	-3.22304	0.0123487	0
0.5167	0.0851171	1.03615	-2.91745	-0.905571	0
0.5173	-2.36058	-0.795185	-4.1398	-0.60097	0
0.5180	-2.66133	-0.489962	-2.30889	-0.292252	0
0.5187	0.0851171	0.730927	-2.30889	0.31695	0
0.5193	-2.66133	2.86748	-5.97072	2.75787	0
0.5200	-2.96775	2.86748	-7.80163	2.14867	0
0.5207	1.30513	0.120483	-5.97072	-2.42858	0
0.5213	0.692286	-1.71085	-2.30889	-3.9557	0
0.5220	-1.44132	-1.71085	1.04997	-0.60097	0
0.5227	0.0851171	-0.795185	-0.172383	0.621551	0
0.5233	-2.05416	0.730927	-4.1398	1.23075	0
0.5240	-4.8006	2.25704	-4.74837	3.98039	0
0.5247	-1.13489	1.95182	-2.0033	3.67168	0
0.5253	0.0851171	1.03615	-0.780947	0.31695	0
0.5260	-3.58059	1.03615	-2.0033	3.06247	0
0.5267	-2.66133	1.64659	-3.22304	6.72592	0
0.5273	0.998707	1.34137	-1.69771	4.285	0
0.5280	0.998707	-1.71085	-0.477971	2.14867	0
0.5287	0.0851171	-3.54219	-3.83421	2.14867	0
0.5293	-2.05416	-1.40563	-6.88487	0.31695	0
0.5300	-5.40777	-0.489962	-4.74837	-0.905571	0
0.5307	-5.40777	-2.01607	-2.30889	-0.292252	0
0.5313	-2.05416	-2.62652	-3.22304	-0.60097	0
0.5320	-3.27417	-1.40563	-2.30889	0.31695	0
0.5327	-6.32704	-0.795185	0.438793	1.23075	0
0.5333	-4.8006	-1.40563	-0.172383	-1.21017	0
0.5340	-2.66133	-2.01607	-1.08653	-1.81937	0
0.5347	-3.58059	-1.71085	0.438793	0.621551	0
0.5353	-3.58059	-0.795185	-0.172383	-0.60097	0
0.5360	-1.13489	-1.71085	-3.22304	-3.9557	0
0.5367	-1.74774	-2.62652	-1.08653	-2.73729	0
0.5373	-1.74774	-2.62652	4.10062	-1.51477	0
0.5380	2.21872	-2.62652	5.32036	-3.34649	0
0.5387	3.74515	-1.71085	5.01739	-4.2603	0
0.5393	1.9123	-0.795185	6.23713	-1.81937	0
0.5400	4.05157	-2.01607	6.23713	-1.51477	0
0.5407	7.10444	-2.62652	5.62595	-5.17822	0
0.5413	6.4916	-1.10041	6.8483	-8.83755	0
0.5420	6.79802	-1.71085	8.37363	-6.70122	0
0.5427	7.40519	-3.54219	8.67922	-3.04189	0
0.5433	5.27159	-2.3213	9.59337	-2.42858	0
0.5440	3.74515	-0.489962	9.28778	-3.04189	0
0.5447	3.13798	-1.40563	7.15389	-0.60097	0
0.5453	0.998707	-0.795185	7.15389	-0.292252	0
0.5460	1.9123	1.95182	8.67922	-3.9557	0
0.5467	5.57801	1.03615	5.62595	-3.9557	0
0.5473	4.65874	-0.795185	-1.39212	1.53535	0
0.5480	0.0851171	1.03615	-5.05395	3.06247	0
0.5487	-0.834148	0.730927	-4.74837	-0.905571	0
0.5493	0.385864	-2.3213	-3.83421	-2.42858	0
0.5500	-0.221304	-1.71085	-3.22304	-0.60097	0
0.5507	-1.44132	1.03615	-4.74837	-0.60097	0
0.5513	-2.36058	0.120483	-6.57928	-0.60097	0
0.5520	-4.18776	-0.795185	-3.52863	-0.60097	0
0.5527	-3.27417	1.95182	2.88088	-0.60097	0
0.5533	-1.13489	1.64659	7.45687	-0.292252	0
0.5540	-2.05416	-0.795185	9.89896	-0.60097	0
0.5547	-1.74774	-0.18474	9.59337	-1.51477	0
0.5553	0.692286	1.03615	3.18647	-2.42858	0
0.5560	0.0851171	1.64659	-2.61186	-1.51477	0
0.5567	-0.834148	2.56226	-1.39212	0.926152	0
0.5573	1.30513	1.95182	0.438793	1.53535	0
0.5580	0.998707	0.730927	-2.0033	-0.905571	0
0.5587	-0.834148	1.64659	-2.61186	-2.12397	0
0.5593	0.998707	1.03615	-1.39212	0.31695	0
0.5600	2.83156	-1.71085	-0.780947	2.14867	0
0.5607	1.30513	-0.18474	-0.780947	-0.60097	0
0.5613	1.61155	1.95182	-0.172383	-3.34649	0
0.5620	3.74515	0.120483	0.744381	-1.81937	0
0.5627	3.43873	0.120483	1.35556	1.23075	0
0.5633	0.0851171	2.25704	0.438793	1.53535	0
0.5640	-2.66133	1.03615	-2.0033	-1.51477	0
0.5647	-3.27417	-1.40563	-2.30889	-3.6511	0
0.5653	-1.74774	-0.795185	-1.08653	-2.73729	0
0.5660	0.0851171	-1.10041	-0.780947	0.926152	0
0.5667	2.52514	-3.23696	-1.08653	3.36708	0
0.5673	4.96516	-3.23696	-2.30889	1.23075	0
0.5680	3.13798	-1.71085	-4.1398	-1.51477	0
0.5687	0.692286	-1.71085	-2.30889	0.926152	0
0.5693	2.21872	-3.23696	-0.172383	2.14867	0
0.5700	2.52514	-4.15263	-2.0033	-0.905571	0
0.5707	-0.834148	-2.62652	-1.08653	-1.21017	0
0.5713	0.692286	-1.71085	2.5753	-0.292252	0
0.5720	3.43873	-2.62652	1.35556	-2.73729	0
0.5727	0.998707	-0.795185	0.438793	-3.34649	0
0.5733	-0.834148	1.03615	2.26971	-3.04189	0
0.5740	1.30513	0.120483	0.438793	-3.34649	0
0.5747	0.385864	0.120483	-1.39212	-0.905571	0
0.5753	-2.66133	1.64659	1.96412	0.621551	0
0.5760	-2.36058	-0.489962	2.26971	-3.04189	0
0.5767	-1.13489	-3.23696	-0.780947	-3.04189	0
0.5773	-2.05416	-2.93174	-0.477971	0.621551	0
0.5780	-2.96775	-2.93174	1.96412	-1.51477	0
0.5787	-2.05416	-3.84741	2.88088	-2.42858	0
0.5793	0.0851171	-3.54219	2.26971	1.23075	0
0.5800	-0.834148	-2.3213	-0.172383	0.621551	0
0.5807	-5.40777	-2.3213	-1.08653	-0.60097	0
0.5813	-9.98707	-2.62652	0.438793	0.0123487	0
0.5820	-9.98707	-0.795185	-1.39212	-3.34649	0
0.5827	-6.93421	1.03615	-3.52863	-5.78742	0
0.5833	-4.8006	0.120483	0.438793	-0.292252	0
0.5840	-4.49418	0.120483	2.88088	2.14867	0
0.5847	-5.40777	1.95182	-1.39212	-1.21017	0
0.5853	-6.32704	1.95182	-3.52863	-1.51477	0
0.5860	-5.71419	0.120483	-2.30889	0.926152	0
0.5867	-2.96775	0.120483	-2.0033	0.926152	0
0.5873	-2.66133	0.120483	0.133205	0.926152	0
0.5880	-6.62779	0.730927	3.18647	1.23075	0
0.5887	-6.32704	3.78315	2.26971	-2.12397	0
0.5893	1.9123	3.17271	1.65853	-5.17822	0
0.5900	5.57801	-2.93174	3.79504	-3.9557	0
0.5907	1.9123	-5.37352	2.88088	-1.51477	0
0.5913	0.998707	-2.93174	-1.39212	-3.04189	0
0.5920	3.74515	-4.45785	-4.1398	-3.34649	0
0.5927	3.43873	-5.67874	-4.74837	-0.292252	0
0.5933	0.692286	-2.93174	-2.61186	0.926152	0
0.5940	0.0851171	-1.71085	-0.477971	0.31695	0
0.5947	0.998707	-2.62652	-4.1398	2.14867	0
0.5953	0.692286	-2.3213	-7.19046	0.926152	0
0.5960	-0.221304	-2.93174	-6.2763	-3.04189	0
0.5967	1.61155	-2.3213	-6.2763	-3.34649	0
0.5973	4.96516	0.730927	-7.49604	-0.905571	0
0.5980	5.88443	0.730927	-6.2763	-0.292252	0
0.5987	5.57801	-0.795185	-5.35954	0.926152	0
0.5993	5.27159	-0.795185	-3.22304	2.45327	0
0.6000	3.43873	-1.71085	0.744381	2.45327	0
0.6007	3.13798	-1.10041	2.88088	2.14867	0
0.6013	6.4916	0.425705	3.48945	1.23075	0
0.6020	6.4916	-1.71085	5.32036	-1.21017	0
0.6027	2.83156	-2.62652	4.10062	-2.73729	0
0.6033	0.692286	1.03615	-0.780947	-2.42858	0
0.6040	-0.527726	1.95182	-2.0033	-1.51477	0
0.6047	-2.36058	-0.18474	1.35556	0.31695	0
0.6053	-4.49418	-1.40563	3.18647	1.23075	0
0.6060	-5.40777	-1.71085	1.35556	0.926152	0
0.6067	-3.58059	-1.40563	-0.172383	0.926152	0
0.6073	-1.74774	-0.795185	1.35556	0.926152	0
0.6080	-3.58059	-1.40563	2.5753	-1.51477	0
0.6087	-5.40777	-0.489962	0.744381	-2.42858	0
0.6093	-3.88134	1.03615	-1.69771	-0.292252	0
0.6100	-2.05416	1.03615	-2.61186	0.31695	0
0.6107	-2.36058	3.17271	-3.83421	-0.60097	0
0.6113	-3.27417	4.69882	-4.44278	-0.292252	0
0.6120	-3.88134	2.25704	-4.1398	-1.51477	0
0.6127	-2.96775	1.95182	-2.30889	-4.2603	0
0.6133	-0.834148	3.78315	-0.477971	-3.34649	0
0.6140	0.0851171	2.86748	-2.30889	-1.21017	0
0.6147	-0.221304	1.64659	-3.22304	-1.51477	0
0.6153	-1.74774	1.95182	1.65853	-1.21017	0
0.6160	-4.18776	1.34137	4.40621	-1.51477	0
0.6167	-5.40777	0.120483	2.26971	-3.34649	0
0.6173	-4.18776	0.730927	2.26971	-3.34649	0
0.6180	-2.66133	1.95182	3.18647	-3.04189	0
0.6187	-2.36058	1.95182	1.04997	-4.5649	0
0.6193	-2.05416	2.25704	1.04997	-2.73729	0
0.6200	-1.13489	3.78315	3.18647	-0.60097	0
0.6207	-0.527726	3.78315	1.35556	-3.04189	0
0.6213	0.0851171	1.95182	-1.08653	-3.6511	0
0.6220	1.30513	2.56226	0.133205	-2.42858	0
0.6227	1.61155	5.61449	-0.477971	-4.2603	0
0.6233	0.692286	6.22493	0.438793	-4.5649	0
0.6240	1.30513	3.78315	4.7118	-1.51477	0
0.6247	1.61155	1.03615	5.93154	-1.51477	0
0.6253	0.0851171	1.03615	3.79504	-3.9557	0
0.6260	0.692286	1.34137	5.01739	-3.34649	0
0.6267	0.998707	-0.489962	6.54271	-2.12397	0
0.6273	-2.05416	-1.71085	2.26971	-3.04189	0
0.6280	-3.88134	1.95182	-2.0033	-3.34649	0
0.6287	-1.74774	4.3936	-1.39212	-1.21017	0
0.6293	-0.834148	0.425705	-0.477971	-1.21017	0
0.6300	-2.05416	-1.40563	-1.08653	-3.6511	0
0.6307	-2.36058	1.03615	-2.0033	-3.34649	0
0.6313	-1.74774	0.730927	-4.44278	-0.292252	0
0.6320	-1.74774	-0.795185	-5.97072	0.31695	0
0.6327	-0.221304	1.34137	-3.83421	-1.51477	0
0.6333	1.9123	1.03615	-6.2763	-1.51477	0
0.6340	2.52514	0.120483	-11.7691	0.31695	0
0.6347	1.61155	3.17271	-9.32696	0.621551	0
0.6353	-1.74774	5.61449	-2.30889	-0.60097	0
0.6360	-6.62779	3.47793	-1.69771	-3.34649	0
0.6367	-8.46064	2.56226	-3.22304	-5.17822	0
0.6373	-7.85347	1.03615	-2.30889	-3.34649	0
0.6380	-7.54705	-2.01607	-3.22304	-2.73729	0
0.6387	-7.24063	-0.795185	-4.1398	-4.2603	0
0.6393	-8.46064	2.25704	-3.22304	-4.2603	0
0.6400	-11.8199	-1.40563	-2.61186	-1.21017	0
0.6407	-10.9007	-5.98397	-3.22304	-1.51477	0
0.6413	-5.10703	-5.0683	-2.91745	-3.34649	0
0.6420	-2.36058	-3.84741	-1.39212	-0.905571	0
0.6427	-2.36058	-3.84741	0.133205	-0.905571	0
0.6433	-0.834148	-1.10041	1.65853	-6.09202	0
0.6440	-0.221304	0.730927	5.01739	-7.00582	0
0.6447	-0.527726	-0.795185	6.8483	-3.9557	0
0.6453	0.692286	-1.10041	6.8483	-3.04189	0
0.6460	2.52514	0.120483	5.32036	-0.905571	0
0.6467	4.65874	0.120483	1.96412	0.926152	0
0.6473	4.65874	-0.795185	-1.39212	-2.12397	0
0.6480	2.52514	-2.62652	-2.61186	-4.2603	0
0.6487	3.74515	-4.15263	-4.74837	-3.6511	0
0.6493	6.4916	-3.54219	-6.2763	-5.17822	0
0.6500	4.65874	-4.45785	-3.83421	-6.09202	0
0.6507	3.43873	-6.28919	-2.0033	-3.34649	0
0.6513	4.65874	-5.37352	-1.69771	-2.42858	0
0.6520	2.83156	-6.28919	-0.477971	-3.34649	0
0.6527	1.9123	-8.42374	-1.69771	-4.2603	0
0.6533	4.96516	-5.0683	-1.69771	-4.87362	0
0.6540	4.65874	-0.18474	2.26971	-2.42858	0
0.6547	1.30513	-2.3213	1.96412	-0.292252	0
0.6553	1.9123	-5.98397	-1.69771	-3.34649	0
0.6560	3.74515	-4.76308	-1.08653	-5.48282	0
0.6567	3.74515	-3.23696	1.35556	-2.12397	0
0.6573	3.43873	-3.54219	2.26971	-1.81937	0
0.6580	3.43873	-3.84741	2.5753	-5.48282	0
0.6587	3.74515	-2.93174	1.35556	-5.78742	0
0.6593	3.74515	-2.62652	1.65853	-2.73729	0
0.6600	1.9123	-2.01607	3.18647	-0.60097	0
0.6607	2.21872	-2.93174	-0.172383	-0.60097	0
0.6613	4.65874	-4.76308	-1.39212	-3.04189	0
0.6620	4.65874	-4.45785	2.5753	-5.17822	0
0.6627	4.05157	-2.93174	3.48945	-3.9557	0
0.6633	5.88443	-3.54219	0.133205	-2.12397	0
0.6640	5.27159	-3.54219	-3.22304	-2.42858	0
0.6647	2.52514	-0.795185	-5.97072	-2.73729	0
0.6653	2.83156	0.120483	-4.44278	-1.51477	0
0.6660	3.74515	-1.71085	-1.39212	-0.292252	0
0.6667	4.65874	-1.40563	-4.1398	-0.60097	0
0.6673	8.01803	0.120483	-6.57928	-0.60097	0
0.6680	10.1516	0.120483	-1.39212	0.621551	0
0.6687	8.32445	0.120483	3.79504	1.53535	0
0.6693	7.40519	-0.795185	7.15389	0.0123487	0
0.6700	9.23804	-0.795185	10.5101	-0.60097	0
0.6707	11.0709	1.34137	8.98481	1.23075	0
0.6713	11.0709	-0.18474	3.18647	0.31695	0
0.6720	8.01803	-4.15263	0.438793	-1.51477	0
0.6727	4.05157	-2.3213	2.26971	0.621551	0
0.6733	2.52514	1.03615	3.18647	3.36708	0
0.6740	0.692286	-0.489962	1.35556	2.75787	0
0.6747	-1.44132	-2.3213	-1.08653	1.23075	0
0.6753	-2.96775	-0.489962	-0.477971	0.31695	0
0.6760	-4.49418	0.120483	0.744381	-0.60097	0
0.6767	-3.27417	-1.10041	-1.39212	0.621551	0
0.6773	0.0851171	-1.71085	-5.05395	3.06247	0
0.6780	-0.834148	-2.62652	-4.44278	1.84407	0
0.6787	-3.58059	-0.795185	-1.69771	1.23075	0
0.6793	-1.74774	0.120483	-2.0033	4.8942	0
0.6800	-1.13489	-1.71085	-2.91745	6.42132	0
0.6807	-4.49418	-1.40563	-3.22304	4.8942	0
0.6813	-4.49418	1.95182	-3.22304	5.808	0
0.6820	-2.36058	1.03615	-2.91745	5.808	0
0.6827	-2.66133	-0.18474	0.438793	2.45327	0
0.6833	-2.66133	3.17271	4.7118	1.23075	0
0.6840	-1.44132	2.86748	4.10062	3.98039	0
0.6847	-2.66133	-1.10041	0.133205	4.8942	0
0.6853	-3.58059	0.120483	-1.08653	3.67168	0
0.6860	-2.05416	2.25704	0.438793	4.285	0
0.6867	-1.44132	-0.795185	-0.477971	4.8942	0
0.6873	-2.66133	-1.71085	-1.39212	3.98039	0
0.6880	-2.66133	1.03615	1.65853	4.8942	0
0.6887	-0.221304	0.425705	3.79504	6.72592	0
0.6893	1.9123	-1.71085	1.35556	4.5896	0
0.6900	2.83156	-1.10041	-0.477971	2.45327	0
0.6907	4.65874	0.120483	-0.780947	4.285	0
0.6913	7.10444	0.425705	-1.69771	6.11672	0
0.6920	6.79802	2.25704	-2.30889	6.11672	0
0.6927	5.57801	3.78315	-2.30889	6.72592	0
0.6933	7.40519	2.56226	-3.22304	7.33512	0
0.6940	9.23804	1.03615	-4.44278	6.42132	0
0.6947	7.40519	1.64659	-2.30889	5.808	0
0.6953	6.4916	1.03615	1.35556	3.36708	0
0.6960	8.63087	-0.795185	2.26971	1.23075	0
0.6967	9.23804	-0.795185	3.48945	3.06247	0
0.6973	4.96516	0.120483	4.7118	2.75787	0
0.6980	-1.13489	-1.10041	0.744381	-0.292252	0
0.6987	-4.18776	-1.71085	-4.74837	1.23075	0
0.6993	-2.66133	0.120483	-3.83421	3.98039	0
0.7000	-1.74774	0.120483	-2.91745	3.36708	0
0.7007	-2.66133	-0.795185	-4.44278	4.5896	0
0.7013	-2.66133	0.120483	-1.39212	5.808	0
0.7020	-1.74774	0.425705	1.96412	3.36708	0
0.7027	-0.834148	-0.795185	0.133205	2.75787	0
0.7033	0.385864	-1.10041	-1.39212	3.67168	0
0.7040	-0.834148	-0.489962	-0.477971	1.84407	0
0.7047	-4.8006	-0.18474	1.96412	3.06247	0
0.7053	-5.40777	0.425705	5.01739	6.42132	0
0.7060	-3.58059	2.25704	5.01739	4.8942	0
0.7067	-4.18776	3.47793	3.18647	3.98039	0
0.7073	-4.8006	2.86748	4.7118	6.72592	0
0.7080	-4.8006	0.425705	3.18647	4.8942	0
0.7087	-4.49418	-1.71085	-2.0033	1.23075	0
0.7093	-2.66133	-1.10041	-3.22304	2.45327	0
0.7100	-2.36058	1.03615	-2.30889	3.06247	0
0.7107	-6.32704	1.34137	-4.74837	0.621551	0
0.7113	-7.24063	-0.795185	-7.80163	0.621551	0
0.7120	-5.40777	-1.71085	-9.32696	2.75787	0
0.7127	-6.32704	-1.40563	-7.80163	3.98039	0
0.7133	-4.49418	-1.71085	-6.88487	5.808	0
0.7140	-0.527726	-1.71085	-7.19046	5.808	0
0.7147	-2.66133	-0.795185	-3.83421	3.36708	0
0.7153	-4.18776	-0.489962	1.65853	2.45327	0
0.7160	0.998707	-0.489962	0.438793	4.5896	0
0.7167	1.9123	-1.10041	-2.30889	4.8942	0
0.7173	-2.05416	-1.71085	-0.477971	3.06247	0
0.7180	0.0851171	-0.18474	0.133205	3.06247	0
0.7187	2.52514	3.17271	-1.39212	3.98039	0
0.7193	-0.834148	3.78315	1.35556	2.14867	0
0.7200	-2.96775	0.730927	3.18647	1.23075	0
0.7207	-1.44132	-0.795185	0.438793	2.45327	0
0.7213	-2.36058	-1.10041	-0.780947	1.53535	0
0.7220	-4.18776	-1.71085	1.96412	0.31695	0
0.7227	-2.66133	-1.40563	1.96412	0.621551	0
0.7233	-0.527726	-0.795185	0.133205	0.621551	0
0.7240	-1.13489	-0.795185	2.26971	0.926152	0
0.7247	-1.74774	-1.40563	5.32036	2.75787	0
0.7253	0.998707	-2.62652	5.62595	3.98039	0
0.7260	1.61155	-3.23696	6.54271	3.06247	0
0.7267	-2.05416	-2.01607	7.45687	1.53535	0
0.7273	-4.49418	-2.01607	7.45687	0.621551	0
0.7280	-3.88134	-3.23696	10.2045	1.84407	0
0.7287	-3.58059	-3.84741	11.7299	3.67168	0
0.7293	-4.49418	-4.45785	6.8483	3.06247	0
0.7300	-4.18776	-4.45785	2.26971	1.84407	0
0.7307	-2.66133	-0.18474	3.18647	3.67168	0
0.7313	-3.27417	2.86748	3.79504	6.72592	0
0.7320	-3.88134	1.95182	4.10062	5.1988	0
0.7327	-2.05416	1.03615	5.01739	0.926152	0
0.7333	-0.834148	1.95182	5.01739	2.14867	0
0.7340	-2.05416	0.730927	5.62595	6.72592	0
0.7347	0.692286	1.34137	5.32036	4.8942	0
0.7353	8.01803	3.78315	0.438793	0.31695	0
0.7360	9.85089	1.95182	-5.66513	-0.292252	0
0.7367	4.358	-0.795185	-6.88487	2.45327	0
0.7373	-1.74774	1.34137	-6.57928	3.36708	0
0.7380	-6.02062	4.08837	-6.88487	1.53535	0
0.7387	-5.71419	1.95182	-5.66513	-0.60097	0
0.7393	-1.74774	0.730927	-1.69771	0.31695	0
0.7400	1.61155	3.17271	-0.477971	3.06247	0
0.7407	0.998707	3.78315	-3.22304	3.67168	0
0.7413	-0.221304	1.34137	-3.22304	0.621551	0
0.7420	0.385864	0.425705	-1.08653	-1.81937	0
0.7427	0.998707	1.95182	-1.69771	-1.51477	0
0.7433	-0.834148	2.86748	-1.39212	0.31695	0
0.7440	-2.36058	2.56226	2.26971	0.31695	0
0.7447	0.998707	2.25704	1.35556	-0.905571	0
0.7453	2.52514	2.86748	-2.30889	-2.42858	0
0.7460	-0.527726	2.86748	0.438793	-4.2603	0
0.7467	-0.834148	4.3936	2.88088	-3.34649	0
0.7473	2.83156	6.22493	-1.08653	-1.51477	0
0.7480	4.65874	4.3936	-1.69771	-3.34649	0
0.7487	3.74515	1.95182	0.438793	-4.2603	0
0.7493	2.52514	2.86748	-2.30889	-1.81937	0
0.7500	1.9123	3.78315	-3.22304	-0.60097	0
0.7507	0.998707	2.25704	0.133205	-0.292252	0
0.7513	0.385864	1.03615	-1.08653	0.31695	0
0.7520	0.692286	1.64659	-2.30889	-1.51477	0
0.7527	0.998707	3.17271	0.744381	-1.21017	0
0.7533	-0.834148	2.86748	-1.39212	1.84407	0
0.7540	-2.96775	0.425705	-6.88487	-0.292252	0
0.7547	-2.96775	1.64659	-4.74837	-4.2603	0
0.7553	-3.27417	5.30926	-1.39212	-2.42858	0
0.7560	-5.40777	4.69882	-5.05395	-1.51477	0
0.7567	-7.85347	2.56226	-7.19046	-3.04189	0
0.7573	-10.5999	3.17271	-4.74837	-1.51477	0
0.7580	-9.37423	2.86748	-3.22304	-1.21017	0
0.7587	-4.8006	1.03615	-1.69771	-2.12397	0
0.7593	-4.49418	1.34137	-1.08653	1.23075	0
0.7600	-7.54705	1.03615	-3.52863	1.53535	0
0.7607	-6.32704	-0.18474	-5.97072	-1.81937	0
0.7613	-4.8006	1.64659	-5.97072	-0.60097	0
0.7620	-7.24063	2.86748	-5.66513	2.45327	0
0.7627	-8.15422	0.425705	-6.57928	1.53535	0
0.7633	-6.62779	-0.795185	-8.71578	1.23075	0
0.7640	-6.62779	1.03615	-8.71578	1.23075	0
0.7647	-6.62779	2.86748	-4.44278	-1.21017	0
0.7653	-4.18776	2.56226	-1.08653	0.0123487	0
0.7660	-2.36058	1.03615	-0.780947	3.98039	0
0.7667	-2.96775	-0.489962	-0.477971	4.5896	0
0.7673	-3.88134	-0.795185	-1.08653	3.36708	0
0.7680	-4.8006	0.120483	-4.1398	1.23075	0
0.7687	-6.32704	1.03615	-5.05395	-1.51477	0
0.7693	-5.40777	1.03615	-4.1398	-2.42858	0
0.7700	-0.834148	-0.795185	-3.22304	-2.42858	0
0.7707	-0.221304	-2.01607	-4.1398	-2.73729	0
0.7713	-1.74774	-1.71085	-6.88487	-2.42858	0
0.7720	1.9123	0.120483	-8.71578	-2.42858	0
0.7727	5.88443	1.03615	-6.2763	-2.42858	0
0.7733	3.74515	-0.489962	-4.1398	-1.81937	0
0.7740	1.9123	-1.40563	-2.30889	-2.73729	0
0.7747	1.9123	-0.489962	1.04997	-3.04189	0
0.7753	-1.13489	0.120483	0.133205	-0.905571	0
0.7760	-0.221304	0.425705	-5.35954	-1.51477	0
0.7767	4.65874	0.730927	-7.49604	-3.34649	0
0.7773	4.358	-1.40563	-5.05395	-0.60097	0
0.7780	2.21872	-2.01607	-3.52863	0.31695	0
0.7787	2.83156	0.425705	-0.172383	-0.905571	0
0.7793	0.998707	1.34137	6.23713	-0.905571	0
0.7800	0.0851171	-0.795185	9.89896	-0.60097	0
0.7807	2.52514	-2.62652	8.06804	-1.51477	0
0.7813	1.61155	-2.93174	4.40621	-1.51477	0
0.7820	0.385864	-2.62652	4.10062	-1.51477	0
0.7827	4.358	-2.3213	7.45687	-1.51477	0
0.7833	5.88443	-2.93174	10.5101	-0.905571	0
0.7840	4.05157	-3.54219	9.89896	-0.905571	0
0.7847	4.05157	-1.71085	5.93154	0.926152	0
0.7853	2.83156	-0.795185	1.04997	1.23075	0
0.7860	0.0851171	-1.71085	-1.39212	-2.42858	0
0.7867	-0.834148	-2.93174	0.438793	-3.04189	0
0.7873	-3.27417	-2.62652	1.65853	-0.292252	0
0.7880	-2.96775	-1.10041	-0.172383	-0.60097	0
0.7887	2.83156	0.120483	-0.780947	0.31695	0
0.7893	7.10444	0.120483	3.18647	1.23075	0
0.7900	6.18518	-0.795185	6.23713	-3.04189	0
0.7907	4.65874	-0.795185	5.32036	-3.9557	0
0.7913	2.83156	1.03615	-0.172383	0.621551	0
0.7920	0.0851171	0.120483	-5.05395	-0.60097	0
0.7927	-0.834148	-0.795185	-2.30889	-3.9557	0
0.7933	-2.05416	0.730927	4.7118	-0.60097	0
0.7940	-3.58059	1.03615	5.32036	0.31695	0
0.7947	-1.74774	-1.71085	1.35556	-3.9557	0
0.7953	-0.834148	-2.62652	-2.0033	-4.2603	0
0.7960	-3.27417	-1.71085	-4.74837	-1.51477	0
0.7967	-4.49418	-2.62652	-4.1398	-0.60097	0
0.7973	-3.58059	-2.62652	2.26971	-0.905571	0
0.7980	-1.13489	-1.71085	6.23713	-2.73729	0
0.7987	-0.221304	-2.62652	6.23713	-3.04189	0
0.7993	-1.44132	-1.71085	6.8483	-0.905571	0
0.8000	-2.05416	-0.18474	6.54271	0.31695	0
0.8007	-1.74774	-2.01607	4.10062	0.31695	0
0.8013	-2.05416	-2.62652	2.88088	0.0123487	0
0.8020	-1.13489	-0.795185	2.88088	-1.51477	0
0.8027	0.998707	-2.01607	3.18647	0.621551	0
0.8033	-0.834148	-4.15263	2.26971	3.06247	0
0.8040	-5.40777	-3.54219	0.744381	-0.905571	0
0.8047	-7.24063	-2.01607	2.88088	-3.34649	0
0.8053	-6.02062	-1.40563	6.54271	0.926152	0
0.8060	-4.49418	-1.10041	5.01739	2.45327	0
0.8067	-4.49418	-0.795185	1.65853	0.31695	0
0.8073	-5.71419	0.120483	1.65853	0.621551	0
0.8080	-5.40777	0.120483	0.438793	1.23075	0
0.8087	-3.27417	-1.71085	-1.39212	-0.292252	0
0.8093	-2.96775	-2.62652	-2.91745	-0.905571	0
0.8100	-5.40777	-0.795185	-5.66513	-0.905571	0
0.8107	-5.71419	0.120483	-6.2763	-1.51477	0
0.8113	-4.49418	-1.40563	-2.61186	-2.42858	0
0.8120	-3.58059	-2.93174	-0.172383	-2.42858	0
0.8127	-0.221304	-2.93174	2.5753	-0.60097	0
0.8133	2.21872	-1.40563	6.54271	1.23075	0
0.8140	0.0851171	-0.489962	4.10062	0.926152	0
0.8147	-1.74774	-0.489962	-2.0033	1.23075	0
0.8153	-0.527726	-0.489962	-2.91745	2.14867	0
0.8160	-0.527726	-0.795185	-2.0033	-0.905571	0
0.8167	-1.44132	-2.3213	-0.477971	-4.5649	0
0.8173	0.0851171	-4.15263	3.79504	-3.6511	0
0.8180	1.61155	-2.93174	4.7118	-2.42858	0
0.8187	-0.221304	-0.489962	0.744381	-3.34649	0
0.8193	-1.13489	-0.489962	-0.780947	-3.9557	0
0.8200	-0.527726	-2.01607	0.744381	-3.9557	0
0.8207	-0.221304	-2.3213	1.35556	-5.17822	0
0.8213	-0.527726	-1.71085	-0.477971	-5.48282	0
0.8220	0.0851171	-1.10041	-1.39212	-4.2603	0
0.8227	1.61155	1.34137	0.438793	-5.17822	0
0.8233	2.52514	1.95182	1.35556	-5.48282	0
0.8240	3.13798	-0.18474	0.744381	-4.5649	0
0.8247	3.13798	-1.40563	1.35556	-5.17822	0
0.8253	1.9123	-0.795185	1.65853	-6.39662	0
0.8260	1.9123	-1.40563	1.35556	-3.6511	0
0.8267	2.83156	-0.795185	0.133205	-1.51477	0
0.8273	3.13798	1.95182	-3.52863	-3.34649	0
0.8280	0.385864	2.56226	-5.35954	-4.5649	0
0.8287	-0.834148	0.730927	-3.52863	-3.6511	0
0.8293	1.9123	0.730927	-4.1398	-4.2603	0
0.8300	2.83156	1.95182	-6.2763	-2.73729	0
0.8307	-1.44132	1.64659	-5.66513	0.926152	0
0.8313	-1.13489	0.120483	-4.1398	-0.60097	0
0.8320	4.05157	-0.18474	-3.22304	-4.87362	0
0.8327	2.21872	-0.489962	-1.39212	-3.04189	0
0.8333	-2.96775	-0.795185	-4.1398	-1.51477	0
0.8340	-2.05416	0.730927	-7.80163	-6.09202	0
0.8347	-1.74774	1.03615	-5.05395	-7.61914	0
0.8353	-3.58059	-1.40563	0.744381	-3.6511	0
0.8360	-0.527726	-3.54219	3.18647	-2.42858	0
0.8367	1.9123	-1.71085	4.10062	-3.34649	0
0.8373	0.0851171	1.03615	5.01739	-1.81937	0
0.8380	2.21872	2.86748	5.01739	-1.81937	0
0.8387	7.10444	3.78315	5.01739	-2.42858	0
0.8393	7.10444	4.08837	3.79504	-1.81937	0
0.8400	5.27159	2.86748	-0.477971	-2.42858	0
0.8407	6.79802	1.03615	-2.91745	-3.34649	0
0.8413	10.1516	-0.795185	-0.477971	-1.51477	0
0.8420	9.54446	-1.40563	-1.08653	-0.60097	0
0.8427	1.30513	-1.71085	-5.97072	-2.12397	0
0.8433	-3.88134	-0.795185	-4.74837	-2.42858	0
0.8440	-1.74774	1.03615	-0.172383	-2.73729	0
0.8447	-2.36058	1.64659	-3.52863	-2.73729	0
0.8453	-5.10703	-0.489962	-7.80163	-1.51477	0
0.8460	-1.44132	-0.18474	-2.30889	-0.60097	0
0.8467	1.61155	1.95182	3.48945	-0.60097	0
0.8473	-1.13489	1.03615	2.26971	0.0123487	0
0.8480	0.385864	-2.3213	-1.08653	-1.51477	0
0.8487	5.27159	-3.23696	-1.39212	-2.73729	0
0.8493	3.74515	-0.489962	-0.172383	-1.51477	0
0.8500	1.9123	4.3936	-0.477971	0.926152	0
0.8507	3.74515	7.13859	-0.780947	1.23075	0
0.8513	0.998707	5.61449	1.04997	0.0123487	0
0.8520	-4.49418	4.08837	0.744381	-1.51477	0
0.8527	-5.10703	2.86748	-2.30889	-0.905571	0
0.8533	-4.49418	0.120483	-2.30889	0.31695	0
0.8540	-6.02062	-0.795185	1.65853	-1.21017	0
0.8547	-4.49418	0.425705	3.48945	-1.81937	0
0.8553	-3.58059	1.34137	0.438793	0.0123487	0
0.8560	-6.32704	2.56226	-2.30889	0.31695	0
0.8567	-5.40777	1.03615	-1.08653	0.31695	0
0.8573	-1.74774	-3.23696	1.96412	0.621551	0
0.8580	-2.66133	-2.62652	0.438793	-0.292252	0
0.8587	-6.02062	0.120483	-4.1398	-0.60097	0
0.8593	-6.32704	-1.40563	-4.1398	1.23075	0
0.8600	-3.58059	-0.795185	-1.39212	0.926152	0
0.8607	-0.527726	1.95182	-0.477971	0.0123487	0
0.8613	-1.74774	-1.10041	-0.477971	1.23075	0
0.8620	-3.27417	-3.54219	1.35556	1.23075	0
0.8627	0.0851171	1.95182	2.5753	0.926152	0
0.8633	-0.221304	3.78315	1.35556	1.23075	0
0.8640	-5.40777	-0.795185	2.88088	0.31695	0
0.8647	-5.40777	-2.93174	5.62595	-0.60097	0
0.8653	-4.18776	-3.54219	2.26971	0.31695	0
0.8660	-7.24063	-5.0683	-2.30889	0.31695	0
0.8667	-5.71419	-2.62652	-1.08653	-1.51477	0
0.8673	-0.834148	2.56226	-0.780947	-0.60097	0
0.8680	-1.44132	3.78315	-2.91745	1.53535	0
0.8687	-1.44132	1.34137	-0.477971	1.53535	0
0.8693	0.998707	0.120483	4.10062	0.621551	0
0.8700	0.692286	0.425705	5.01739	0.926152	0
0.8707	2.83156	1.03615	2.26971	0.926152	0
0.8713	9.23804	0.730927	-2.91745	-0.292252	0
0.8720	13.5109	0.120483	-7.80163	-0.292252	0
0.8727	15.0374	0.120483	-8.4102	0.31695	0
0.8733	16.5638	0.730927	-8.71578	-0.292252	0
0.8740	13.5109	4.3936	-10.5467	-0.905571	0
0.8747	5.88443	7.44381	-8.71578	0.621551	0
0.8753	0.998707	5.61449	-5.05395	0.621551	0
0.8760	0.0851171	1.03615	-4.74837	-1.21017	0
0.8767	-1.13489	0.120483	-5.05395	-1.21017	0
0.8773	-1.74774	0.730927	-2.0033	-0.292252	0
0.8780	0.0851171	0.120483	3.18647	-1.21017	0
0.8787	0.998707	-0.795185	5.93154	-1.51477	0
0.8793	-1.44132	0.120483	4.40621	-0.60097	0
0.8800	-3.27417	1.03615	3.18647	-1.21017	0
0.8807	-1.74774	-0.795185	4.10062	-0.905571	0
0.8813	-0.834148	-1.71085	3.18647	0.31695	0
0.8820	-0.834148	0.120483	0.744381	0.0123487	0
0.8827	-2.66133	0.730927	2.26971	-1.51477	0
0.8833	-5.10703	-0.18474	4.10062	0.31695	0
0.8840	-1.74774	-0.795185	2.5753	3.06247	0
0.8847	5.57801	-1.71085	1.96412	2.75787	0
0.8853	8.32445	-2.3213	3.18647	0.621551	0
0.8860	6.4916	-0.795185	2.26971	2.14867	0
0.8867	6.4916	0.120483	2.26971	4.8942	0
0.8873	5.88443	-0.18474	4.40621	4.5896	0
0.8880	2.83156	0.120483	5.93154	2.45327	0
0.8887	3.74515	-0.795185	4.10062	1.53535	0
0.8893	7.71161	-2.01607	-0.172383	2.14867	0
0.8900	5.57801	-0.489962	-6.2763	3.06247	0
0.8907	-0.221304	-1.40563	-6.2763	2.45327	0
0.8913	-1.13489	-4.45785	-0.477971	1.53535	0
0.8920	0.692286	-2.3213	-0.780947	0.621551	0
0.8927	-0.221304	1.03615	-5.66513	0.31695	0
0.8933	-0.834148	-0.795185	-5.35954	2.14867	0
0.8940	1.30513	-1.71085	-4.74837	3.98039	0
0.8947	2.52514	0.730927	-7.80163	2.14867	0
0.8953	0.998707	-1.10041	-6.88487	0.31695	0
0.8960	-1.13489	-3.23696	-4.1398	1.23075	0
0.8967	-0.834148	-0.795185	-5.05395	2.14867	0
0.8973	0.998707	0.730927	-2.0033	0.926152	0
0.8980	1.30513	-0.795185	5.62595	0.0123487	0
0.8987	0.0851171	0.120483	7.76245	2.45327	0
0.8993	0.0851171	-0.489962	6.54271	3.98039	0
0.9000	0.385864	-3.54219	6.54271	1.84407	0
0.9007	0.692286	-3.54219	3.18647	-0.292252	0
0.9013	2.21872	-0.489962	1.35556	0.31695	0
0.9020	1.9123	0.120483	3.79504	0.926152	0
0.9027	-0.221304	0.120483	1.35556	0.0123487	0
0.9033	-1.13489	1.64659	-6.57928	0.0123487	0
0.9040	-1.13489	2.56226	-9.32696	0.621551	0
0.9047	-2.05416	3.47793	-5.05395	0.31695	0
0.9053	-1.74774	4.69882	-0.477971	0.31695	0
0.9060	-1.44132	2.86748	0.438793	2.75787	0
0.9067	-4.18776	-0.795185	-0.477971	4.8942	0
0.9073	-6.93421	-0.489962	1.35556	3.67168	0
0.9080	-6.32704	1.34137	6.23713	3.06247	0
0.9087	-3.58059	-0.489962	11.1187	3.36708	0
0.9093	1.30513	-1.40563	11.7299	1.23075	0
0.9100	6.4916	1.95182	7.45687	-0.60097	0
0.9107	8.01803	2.86748	4.10062	1.23075	0
0.9113	6.4916	-0.795185	4.7118	2.14867	0
0.9120	5.57801	-0.489962	4.40621	0.31695	0
0.9127	6.79802	1.34137	2.26971	0.31695	0
0.9133	8.63087	-1.40563	2.26971	1.23075	0
0.9140	6.79802	-2.93174	1.96412	0.31695	0
0.9147	2.21872	0.120483	-1.39212	0.621551	0
0.9153	2.21872	1.34137	-5.35954	2.14867	0
0.9160	4.96516	0.120483	-5.97072	1.53535	0
0.9167	3.43873	0.120483	-3.22304	-0.292252	0
0.9173	0.0851171	1.03615	-0.780947	-1.21017	0
0.9180	0.385864	1.03615	0.438793	0.31695	0
0.9187	0.385864	-0.795185	-0.477971	2.14867	0
0.9193	-1.13489	-2.62652	-0.780947	3.06247	0
0.9200	-1.13489	-1.71085	0.133205	2.45327	0
0.9207	0.0851171	-0.795185	0.438793	1.23075	0
0.9213	0.692286	-2.3213	-1.69771	0.621551	0
0.9220	0.385864	-1.71085	-3.83421	1.23075	0
0.9227	0.385864	1.64659	-2.30889	2.14867	0
0.9233	0.0851171	2.25704	0.744381	2.75787	0
0.9240	-2.36058	-0.489962	1.35556	3.06247	0
0.9247	-3.58059	-2.3213	-0.172383	2.45327	0
0.9253	-0.834148	-1.10041	-1.39212	2.75787	0
0.9260	0.998707	1.34137	-3.22304	3.98039	0
0.9267	-2.66133	1.95182	-6.57928	2.75787	0
0.9273	-4.8006	1.03615	-7.80163	-0.60097	0
0.9280	-3.27417	0.425705	-5.66513	-1.21017	0
0.9287	-3.58059	0.425705	-4.1398	-0.60097	0
0.9293	-5.40777	-0.18474	-3.52863	-1.81937	0
0.9300	-6.62779	-0.795185	-2.61186	-1.51477	0
0.9307	-8.15422	-1.10041	-1.39212	1.23075	0
0.9313	-9.07348	-1.40563	0.744381	1.84407	0
0.9320	-8.46064	-0.795185	3.18647	1.23075	0
0.9327	-7.85347	-1.10041	2.26971	2.14867	0
0.9333	-6.62779	-2.93174	0.133205	3.36708	0
0.9340	-6.02062	-2.62652	0.438793	1.23075	0
0.9347	-4.49418	-0.795185	0.744381	-0.905571	0
0.9353	-1.13489	-1.71085	-0.172383	0.926152	0
0.9360	-2.05416	-3.84741	-0.477971	-0.60097	0
0.9367	-6.62779	-3.54219	-1.39212	-6.09202	0
0.9373	-5.10703	-0.795185	-4.1398	-6.09202	0
0.9380	1.9123	-1.71085	-4.44278	-3.04189	0
0.9387	4.96516	-4.15263	-1.39212	-3.04189	0
0.9393	5.88443	-2.62652	1.35556	-2.42858	0
0.9400	5.88443	-0.795185	1.35556	-0.292252	0
0.9407	4.96516	-2.93174	-1.39212	-3.04189	0
0.9413	6.79802	-5.0683	-3.52863	-4.5649	0
0.9420	10.1516	-3.84741	-2.61186	-3.34649	0
0.9427	8.32445	-3.84741	-3.22304	-4.5649	0
0.9433	3.13798	-4.45785	-8.71578	-3.9557	0
0.9440	-1.74774	-2.62652	-10.5467	0.31695	0
0.9447	-3.58059	-1.71085	-6.57928	-0.60097	0
0.9453	-1.74774	-4.76308	-5.35954	-4.87362	0
0.9460	-0.221304	-5.37352	-6.2763	-2.73729	0
0.9467	-2.05416	-0.795185	-2.61186	1.23075	0
0.9473	-3.27417	1.03615	1.65853	2.14867	0
0.9480	-1.74774	-3.54219	0.438793	0.31695	0
0.9487	-1.74774	-4.15263	-2.91745	-2.73729	0
0.9493	-2.66133	1.34137	-5.05395	-5.17822	0
0.9500	-2.66133	2.56226	-5.05395	-4.2603	0
0.9507	-2.05416	-0.795185	-5.66513	-3.04189	0
0.9513	-1.74774	0.120483	-5.97072	-3.04189	0
0.9520	-2.36058	1.03615	-3.22304	-2.12397	0
0.9527	-3.27417	-0.18474	1.35556	-1.51477	0
0.9533	-2.05416	1.64659	1.35556	-2.42858	0
0.9540	0.0851171	2.86748	-1.69771	-2.42858	0
0.9547	-0.221304	0.120483	-2.91745	-2.42858	0
0.9553	-0.834148	-1.71085	-3.83421	-2.42858	0
0.9560	-1.13489	-1.10041	-5.05395	-1.51477	0
0.9567	-2.36058	-1.10041	-3.52863	-1.51477	0
0.9573	-3.58059	-0.18474	-1.69771	-4.2603	0
0.9580	-5.10703	0.730927	-1.08653	-5.48282	0
0.9587	-7.24063	-0.489962	0.744381	-2.42858	0
0.9593	-6.62779	-0.795185	3.18647	-1.21017	0
0.9600	-5.71419	-0.489962	5.01739	-2.42858	0
0.9607	-7.24063	-2.01607	9.28778	-3.34649	0
0.9613	-7.54705	-1.71085	12.0355	-3.9557	0
0.9620	-6.02062	0.120483	9.59337	-5.48282	0
0.9627	-6.32704	-1.71085	6.23713	-4.2603	0
0.9633	-7.24063	-3.54219	5.01739	-2.42858	0
0.9640	-5.40777	0.120483	3.18647	-4.87362	0
0.9647	-3.58059	1.95182	3.18647	-5.78742	0
0.9653	-1.74774	0.730927	5.93154	-1.51477	0
0.9660	-1.74774	1.95182	8.67922	0.31695	0
0.9667	-1.13489	1.95182	10.5101	-1.81937	0
0.9673	4.05157	0.120483	9.28778	-1.51477	0
0.9680	10.1516	2.25704	4.10062	0.926152	0
0.9687	9.54446	5.30926	-0.477971	-1.51477	0
0.9693	7.40519	2.86748	-2.91745	-5.17822	0
0.9700	6.79802	1.34137	-5.05395	-2.42858	0
0.9707	7.10444	4.69882	-4.44278	0.926152	0
0.9713	7.71161	4.69882	-5.05395	0.0123487	0
0.9720	8.93162	0.120483	-8.10722	-2.12397	0
0.9727	8.63087	0.120483	-6.2763	-1.51477	0
0.9733	7.10444	1.95182	3.18647	0.31695	0
0.9740	4.05157	0.425705	9.89896	1.23075	0
0.9747	1.61155	-0.18474	9.89896	2.14867	0
0.9753	2.83156	0.730927	6.54271	1.84407	0
0.9760	3.13798	-1.40563	1.35556	0.31695	0
0.9767	0.998707	-3.54219	-2.91745	-2.42858	0
0.9773	0.692286	-2.93174	-3.83421	-2.42858	0
0.9780	0.0851171	-3.54219	-2.30889	-0.905571	0
0.9787	-2.05416	-3.84741	-1.39212	-0.292252	0
0.9793	-2.66133	-0.795185	-0.477971	0.621551	0
0.9800	-3.58059	1.03615	1.04997	2.14867	0
0.9807	-5.71419	-0.795185	2.88088	0.926152	0
0.9813	-2.66133	-2.62652	4.10062	-0.60097	0
0.9820	3.43873	-1.71085	4.10062	1.23075	0
0.9827	2.83156	0.425705	5.32036	2.45327	0
0.9833	1.61155	-0.18474	7.76245	1.53535	0
0.9840	2.83156	-2.62652	6.8483	2.14867	0
0.9847	0.0851171	-1.71085	1.35556	2.75787	0
0.9853	-4.49418	-0.795185	-1.69771	1.23075	0
0.9860	-5.40777	-3.54219	1.35556	0.926152	0
0.9867	-4.49418	-3.54219	2.88088	0.926152	0
0.9873	-4.18776	-1.40563	-0.477971	0.0123487	0
0.9880	-3.58059	-1.71085	-1.39212	0.926152	0
0.9887	-3.27417	-1.71085	0.133205	3.36708	0
0.9893	-0.834148	-0.795185	-1.69771	3.36708	0
0.9900	1.9123	-2.62652	-2.61186	-0.60097	0
0.9907	0.385864	-2.01607	-2.61186	-2.42858	0
0.9913	-0.834148	1.95182	-5.05395	0.0123487	0
0.9920	1.61155	2.56226	-4.44278	0.926152	0
0.9927	1.9123	1.64659	0.438793	-0.60097	0
0.9933	-0.221304	1.95182	3.18647	0.0123487	0
0.9940	0.385864	2.86748	3.18647	1.53535	0
0.9947	0.998707	4.3936	1.04997	1.23075	0
0.9953	-1.74774	3.78315	-4.74837	1.23075	0
0.9960	-3.58059	0.730927	-7.49604	1.84407	0
0.9967	-5.10703	-1.40563	-5.05395	1.23075	0
0.9973	-8.15422	-2.01607	-3.83421	0.31695	0
0.9980	-8.46064	-3.54219	-1.39212	0.31695	0
0.9987	-5.40777	-1.71085	0.744381	0.621551	0
0.9993	-2.96775	0.425705	-0.780947	0.31695	0
1.0000	-1.44132	-1.10041	-1.08653	0.31695	0
1.0007	0.385864	-2.3213	0.438793	0.621551	0
1.0013	0.0851171	-0.795185	-3.22304	0.31695	0
1.0020	-1.44132	0.120483	-6.57928	-0.60097	0
1.0027	-0.834148	0.120483	-5.05395	-0.60097	0
1.0033	2.21872	0.120483	-4.74837	0.926152	0
1.0040	1.9123	1.03615	-2.30889	2.14867	0
1.0047	-1.13489	2.25704	3.18647	3.06247	0
1.0053	-1.74774	-0.18474	3.18647	1.53535	0
1.0060	-0.221304	-2.62652	1.35556	0.0123487	0
1.0067	1.61155	1.03615	5.93154	2.14867	0
1.0073	4.05157	2.86748	8.67922	4.8942	0
1.0080	4.358	0.120483	7.15389	4.285	0
1.0087	2.83156	-0.489962	7.45687	2.45327	0
1.0093	7.10444	0.120483	8.67922	-0.292252	0
1.0100	12.5973	-1.71085	8.98481	-1.81937	0
1.0107	11.9845	-0.795185	10.2045	0.0123487	0
1.0113	10.4581	1.03615	8.67922	0.31695	0
1.0120	11.9845	-1.40563	5.01739	-1.21017	0
1.0127	10.4581	-1.71085	3.18647	0.926152	0
1.0133	5.57801	0.425705	0.438793	2.14867	0
1.0140	2.52514	-0.795185	-4.74837	-0.60097	0
1.0147	0.0851171	-4.15263	-5.66513	0.0123487	0
1.0153	-1.13489	-3.84741	-4.74837	2.45327	0
1.0160	-1.13489	-1.71085	-6.57928	-0.905571	0
1.0167	-2.66133	-0.489962	-9.63255	-3.34649	0
1.0173	-3.88134	0.425705	-9.63255	0.926152	0
1.0180	-1.74774	1.03615	-5.35954	2.75787	0
1.0187	2.83156	1.95182	-0.477971	0.621551	0
1.0193	4.65874	1.34137	0.438793	1.53535	0
1.0200	2.83156	-0.489962	-2.30889	2.14867	0
1.0207	-0.221304	-1.10041	-7.80163	-0.292252	0
1.0213	0.0851171	-1.40563	-13.2944	0.621551	0
1.0220	1.61155	-2.62652	-12.0746	2.75787	0
1.0227	2.83156	-2.62652	-6.88487	0.0123487	0
1.0233	5.88443	-1.71085	-5.05395	0.0123487	0
1.0240	7.40519	-2.01607	-4.44278	4.5896	0
1.0247	4.358	-0.795185	-2.0033	3.36708	0
1.0253	1.61155	1.95182	-2.30889	-0.60097	0
1.0260	1.9123	1.34137	-3.22304	1.53535	0
1.0267	1.9123	-1.10041	-0.780947	3.36708	0
1.0273	-0.834148	-0.18474	-1.08653	1.23075	0
1.0280	-2.36058	1.03615	-3.83421	2.75787	0
1.0287	-3.58059	0.730927	-5.05395	4.5896	0
1.0293	-3.88134	0.425705	-7.19046	0.621551	0
1.0300	-2.96775	0.120483	-7.19046	0.621551	0
1.0307	-3.58059	1.64659	-4.1398	5.1988	0
1.0313	-5.40777	3.78315	-5.35954	3.36708	0
1.0320	-4.18776	1.34137	-8.10722	-0.292252	0
1.0327	-3.27417	1.03615	-7.49604	0.621551	0
1.0333	-6.62779	4.69882	-10.2411	0.31695	0
1.0340	-9.37423	4.08837	-11.4635	0.31695	0
1.0347	-7.54705	-1.40563	-0.780947	2.75787	0
1.0353	-5.40777	-2.62652	7.76245	0.621551	0
1.0360	-3.58059	-2.01607	5.01739	-2.73729	0
1.0367	-2.66133	-1.40563	6.23713	-2.42858	0
1.0373	-2.96775	0.120483	12.341	-2.42858	0
1.0380	-2.66133	-0.795185	9.28778	-3.34649	0
1.0387	-2.05416	-3.54219	3.79504	-0.905571	0
1.0393	-4.8006	-1.40563	4.7118	-0.292252	0
1.0400	-8.15422	1.95182	2.88088	-1.81937	0
1.0407	-7.85347	1.64659	-2.0033	-1.51477	0
1.0413	-8.15422	2.56226	-0.172383	-0.60097	0
1.0420	-8.46064	6.22493	2.26971	-0.60097	0
1.0427	-7.24063	6.22493	-0.172383	0.621551	0
1.0433	-6.32704	2.86748	-0.780947	0.621551	0
1.0440	-8.46064	3.17271	0.744381	-0.60097	0
1.0447	-9.98707	5.61449	0.133205	-0.60097	0
1.0453	-7.85347	3.47793	-1.39212	0.31695	0
1.0460	-5.40777	1.03615	-1.39212	0.31695	0
1.0467	-6.02062	3.17271	-0.477971	0.0123487	0
1.0473	-8.76706	2.25704	0.438793	-0.905571	0
1.0480	-9.07348	-1.71085	1.96412	-0.292252	0
1.0487	-6.32704	-1.40563	2.88088	1.53535	0
1.0493	-2.96775	0.120483	1.35556	0.926152	0
1.0500	-0.221304	-1.10041	-1.69771	-0.60097	0
1.0507	3.43873	0.730927	-3.22304	1.84407	0
1.0513	4.65874	2.25704	-1.39212	2.14867	0
1.0520	3.74515	1.03615	1.04997	-0.292252	0
1.0527	1.9123	2.86748	3.18647	0.621551	0
1.0533	-0.527726	3.17271	5.93154	2.14867	0
1.0540	-2.36058	1.64659	5.62595	-1.21017	0
1.0547	-2.66133	4.69882	3.18647	-1.51477	0
1.0553	-4.18776	5.00404	0.438793	2.14867	0
1.0560	-5.40777	-1.10041	-3.83421	1.23075	0
1.0567	-3.88134	-0.795185	-5.97072	-3.9557	0
1.0573	-4.49418	2.25704	-5.35954	-4.2603	0
1.0580	-5.71419	-0.489962	-3.52863	-1.51477	0
1.0587	-2.05416	-1.10041	0.133205	-1.21017	0
1.0593	0.692286	1.64659	2.26971	-1.21017	0
1.0600	-1.13489	-0.489962	-0.780947	0.31695	0
1.0607	1.61155	-1.71085	-5.05395	-0.60097	0
1.0613	6.18518	-1.40563	-5.66513	-3.04189	0
1.0620	3.74515	-2.3213	-9.02137	-2.42858	0
1.0627	1.30513	-1.10041	-13.2944	-0.60097	0
1.0633	4.65874	0.120483	-12.3776	-2.12397	0
1.0640	6.79802	-3.23696	-10.2411	-1.81937	0
1.0647	7.71161	-3.54219	-10.5467	1.84407	0
1.0653	9.23804	-0.795185	-5.35954	2.45327	0
1.0660	8.93162	-2.01607	2.26971	2.14867	0
1.0667	7.10444	-2.3213	3.48945	4.5896	0
1.0673	4.96516	1.03615	3.48945	4.8942	0
1.0680	1.30513	1.03615	5.01739	0.31695	0
1.0687	-1.74774	-0.795185	3.18647	-1.51477	0
1.0693	-2.66133	-1.71085	2.26971	0.31695	0
1.0700	-4.49418	-1.71085	8.06804	-1.51477	0
1.0707	-4.49418	-1.71085	12.0355	-3.9557	0
1.0713	-1.74774	-1.71085	8.98481	-1.21017	0
1.0720	-1.13489	-1.40563	6.23713	0.31695	0
1.0727	-0.834148	1.34137	5.32036	-1.51477	0
1.0733	0.998707	1.95182	1.35556	-0.60097	0
1.0740	0.998707	-1.40563	-3.52863	1.23075	0
1.0747	-2.36058	-1.71085	-5.35954	-1.21017	0
1.0753	-3.58059	2.25704	-4.1398	-0.905571	0
1.0760	-2.96775	1.95182	-2.30889	2.14867	0
1.0767	-2.96775	-0.795185	-2.30889	-0.292252	0
1.0773	-2.36058	-1.40563	-2.30889	-2.73729	0
1.0780	-0.834148	0.425705	-1.39212	-1.51477	0
1.0787	-0.221304	1.64659	0.744381	-0.60097	0
1.0793	-1.44132	1.64659	3.18647	-0.60097	0
1.0800	-1.74774	-0.18474	2.88088	0.0123487	0
1.0807	-1.44132	-3.23696	-1.08653	-0.60097	0
1.0813	-1.44132	-2.62652	-5.66513	0.0123487	0
1.0820	-2.36058	-0.18474	-6.2763	0.31695	0
1.0827	-4.49418	0.120483	-5.05395	-2.12397	0
1.0833	-6.32704	-0.795185	-5.97072	-3.6511	0
1.0840	-5.40777	0.425705	-6.2763	-3.34649	0
1.0847	-3.58059	0.425705	-1.39212	-2.12397	0
1.0853	-4.18776	-0.795185	2.88088	0.31695	0
1.0860	-3.58059	-1.10041	1.96412	0.31695	0
1.0867	-0.834148	-1.40563	2.26971	-2.42858	0
1.0873	0.0851171	-2.01607	3.18647	-2.73729	0
1.0880	0.0851171	-1.71085	-2.0033	0.0123487	0
1.0887	2.52514	-0.795185	-6.88487	0.31695	0
1.0893	5.57801	-1.10041	-5.97072	-1.21017	0
1.0900	6.4916	-0.795185	-6.2763	0.31695	0
1.0907	5.57801	-0.795185	-7.49604	3.67168	0
1.0913	3.74515	-0.795185	-5.05395	3.98039	0
1.0920	2.83156	-0.795185	-2.91745	3.06247	0
1.0927	3.74515	-2.62652	-0.780947	3.67168	0
1.0933	4.65874	-3.23696	4.10062	-0.60097	0
1.0940	7.40519	-1.40563	7.45687	-6.09202	0
1.0947	9.23804	-1.71085	8.06804	-3.34649	0
1.0953	6.4916	-3.23696	8.98481	-1.21017	0
1.0960	4.65874	-1.71085	6.23713	-4.5649	0
1.0967	5.27159	-0.795185	0.744381	-3.04189	0
1.0973	2.83156	-0.489962	-2.0033	1.84407	0
1.0980	1.9123	1.95182	-2.91745	0.621551	0
1.0987	5.57801	0.120483	-3.22304	1.23075	0
1.0993	5.57801	-3.54219	-2.0033	4.8942	0
1.1000	0.0851171	-2.62652	-1.69771	2.14867	0
1.1007	-1.44132	-0.795185	-2.91745	-2.42858	0
1.1013	-1.44132	-1.71085	-0.172383	-1.51477	0
1.1020	-5.10703	0.120483	5.01739	0.31695	0
1.1027	-6.02062	1.34137	5.93154	0.31695	0
1.1033	-4.8006	-1.10041	4.7118	-0.60097	0
1.1040	-6.32704	-1.71085	5.01739	-0.60097	0
1.1047	-5.71419	0.120483	6.54271	1.84407	0
1.1053	-2.66133	0.120483	6.8483	3.36708	0
1.1060	-1.74774	-0.795185	5.62595	1.23075	0
1.1067	-0.834148	-0.18474	5.01739	1.23075	0
1.1073	1.61155	-0.489962	5.93154	2.45327	0
1.1080	1.30513	-2.3213	4.40621	1.23075	0
1.1087	-1.13489	-2.01607	-0.477971	1.53535	0
1.1093	-2.96775	0.425705	-3.52863	1.53535	0
1.1100	-4.49418	1.03615	-3.83421	-1.51477	0
1.1107	-4.49418	-0.795185	-3.22304	-1.81937	0
1.1113	-3.58059	-1.10041	-1.08653	0.31695	0
1.1120	-2.36058	-0.489962	-0.477971	-0.60097	0
1.1127	-2.66133	0.120483	-3.22304	-0.60097	0
1.1133	-4.49418	0.730927	-3.52863	-0.60097	0
1.1140	-3.88134	1.03615	-1.39212	-0.60097	0
1.1147	0.998707	0.425705	-1.08653	2.14867	0
1.1153	2.83156	1.95182	-0.780947	3.98039	0
1.1160	-0.527726	2.86748	2.88088	-0.60097	0
1.1167	-1.13489	0.730927	5.32036	-2.12397	0
1.1173	0.998707	0.120483	3.18647	1.53535	0
1.1180	0.998707	1.03615	0.133205	2.75787	0
1.1187	0.0851171	0.120483	-1.39212	1.23075	0
1.1193	-1.44132	0.730927	-1.69771	-0.292252	0
1.1200	-2.96775	3.17271	-2.30889	-0.292252	0
1.1207	-1.13489	2.56226	-2.61186	2.14867	0
1.1213	1.9123	1.64659	-1.08653	2.14867	0
1.1220	1.61155	3.47793	1.65853	-1.81937	0
1.1227	0.385864	2.56226	1.96412	-2.42858	0
1.1233	-0.834148	0.120483	-0.172383	-0.905571	0
1.1240	-0.527726	1.95182	0.438793	-1.51477	0
1.1247	2.83156	2.86748	1.65853	-0.905571	0
1.1253	4.358	1.34137	-2.0033	-1.51477	0
1.1260	1.30513	0.120483	-5.66513	-3.9557	0
1.1267	-0.834148	-1.10041	-4.44278	-2.42858	0
1.1273	-1.13489	-1.71085	-5.35954	-0.60097	0
1.1280	-2.66133	-0.795185	-7.80163	-2.73729	0
1.1287	-2.66133	-0.795185	-4.44278	-3.6511	0
1.1293	0.0851171	-1.71085	-1.39212	-4.2603	0
1.1300	-0.527726	-1.10041	-3.83421	-7.61914	0
1.1307	-1.74774	-0.795185	-3.22304	-7.31454	0
1.1313	-1.74774	-1.71085	-0.172383	-4.2603	0
1.1320	-1.74774	-1.40563	-0.172383	-3.34649	0
1.1327	0.0851171	1.03615	-0.172383	-3.6511	0
1.1333	3.74515	1.64659	2.88088	-4.2603	0
1.1340	3.13798	-0.18474	6.54271	-4.5649	0
1.1347	1.9123	-1.71085	9.89896	-3.6511	0
1.1353	5.27159	-2.62652	7.76245	-3.6511	0
1.1360	7.10444	-4.15263	0.744381	-4.5649	0
1.1367	6.4916	-4.76308	-0.477971	-2.42858	0
1.1373	7.40519	-3.23696	2.26971	0.31695	0
1.1380	5.57801	-0.795185	-0.172383	-0.905571	0
1.1387	0.385864	1.03615	-1.39212	-2.42858	0
1.1393	0.385864	0.120483	1.35556	-2.12397	0
1.1400	4.05157	-1.40563	-0.780947	-2.73729	0
1.1407	5.27159	-1.40563	-5.05395	-4.2603	0
1.1413	5.57801	-2.62652	-4.1398	-3.6511	0
1.1420	5.57801	-4.15263	-2.30889	-2.42858	0
1.1427	3.74515	-3.54219	-1.39212	-2.42858	0
1.1433	1.61155	-3.84741	-0.477971	-3.6511	0
1.1440	-1.13489	-4.45785	1.35556	-3.9557	0
1.1447	-2.66133	-1.40563	4.10062	-2.42858	0
1.1453	-1.44132	-0.795185	7.45687	-1.21017	0
1.1460	-1.44132	-2.93174	6.8483	-1.21017	0
1.1467	-2.66133	-1.71085	3.18647	-1.81937	0
1.1473	0.0851171	-1.10041	1.35556	-1.51477	0
1.1480	1.61155	-3.84741	1.35556	-0.292252	0
1.1487	-2.36058	-3.54219	1.35556	0.0123487	0
1.1493	-4.18776	-2.01607	0.744381	-2.42858	0
1.1500	-3.58059	-2.62652	-0.172383	-3.34649	0
1.1507	-4.49418	0.120483	-0.780947	-1.21017	0
1.1513	-3.88134	1.03615	-2.30889	-0.292252	0
1.1520	-2.05416	-0.795185	-3.22304	-2.73729	0
1.1527	-2.66133	1.03615	1.65853	-3.34649	0
1.1533	-3.88134	1.95182	9.89896	-0.292252	0
1.1540	-4.49418	-2.62652	11.1187	0.31695	0
1.1547	-6.62779	-4.15263	5.93154	-2.73729	0
1.1553	-6.32704	-1.71085	2.26971	-2.73729	0
1.1560	-3.88134	-3.23696	0.133205	0.0123487	0
1.1567	-3.58059	-4.45785	0.133205	-0.292252	0
1.1573	-1.74774	-0.795185	4.40621	-2.12397	0
1.1580	1.9123	1.34137	3.18647	-0.905571	0
1.1587	1.9123	0.730927	-3.83421	1.23075	0
1.1593	-0.221304	-0.489962	-2.91745	0.926152	0
1.1600	-1.44132	-1.40563	2.26971	0.31695	0
1.1607	-3.58059	-2.01607	-1.39212	1.53535	0
1.1613	-6.62779	-1.71085	-4.74837	2.75787	0
1.1620	-5.40777	-1.71085	-2.91745	1.23075	0
1.1627	-0.834148	-0.795185	-2.0033	0.0123487	0
1.1633	0.0851171	0.425705	-0.172383	1.23075	0
1.1640	-2.96775	0.425705	2.88088	2.75787	0
1.1647	-2.66133	-1.71085	0.438793	1.84407	0
1.1653	-0.834148	-3.54219	-3.22304	-0.292252	0
1.1660	-1.44132	-3.54219	-2.61186	-0.60097	0
1.1667	-0.221304	-1.71085	-2.30889	1.23075	0
1.1673	3.13798	-0.18474	-4.44278	3.98039	0
1.1680	4.05157	1.03615	-4.44278	3.06247	0
1.1687	3.43873	2.86748	-5.66513	0.926152	0
1.1693	4.05157	2.86748	-8.10722	1.53535	0
1.1700	3.43873	1.95182	-7.19046	1.84407	0
1.1707	2.52514	1.95182	-4.44278	0.31695	0
1.1713	4.05157	3.47793	-4.44278	0.31695	0
1.1720	4.65874	2.56226	-4.1398	0.926152	0
1.1727	3.74515	1.64659	0.133205	0.31695	0
1.1733	3.13798	1.64659	2.26971	2.45327	0
1.1740	2.83156	0.120483	0.744381	3.06247	0
1.1747	1.30513	-2.3213	0.438793	0.926152	0
1.1753	-1.44132	-1.71085	1.35556	2.14867	0
1.1760	-3.58059	-0.795185	0.438793	4.285	0
1.1767	-2.66133	-3.54219	-0.780947	-0.60097	0
1.1773	-1.13489	-4.76308	0.438793	-4.87362	0
1.1780	-2.96775	-3.54219	-0.477971	-2.12397	0
1.1787	-3.88134	-4.15263	-2.30889	0.621551	0
1.1793	-1.74774	-5.37352	-1.08653	1.23075	0
1.1800	-2.66133	-2.93174	2.26971	1.23075	0
1.1807	-4.18776	-0.795185	2.88088	-0.60097	0
1.1813	-1.74774	-0.795185	-0.477971	-1.81937	0
1.1820	-1.13489	-0.795185	-6.2763	-0.292252	0
1.1827	-5.71419	-2.3213	-9.63255	1.53535	0
1.1833	-8.46064	-4.15263	-9.32696	2.14867	0
1.1840	-6.62779	-3.54219	-7.80163	0.926152	0
1.1847	-4.49418	-3.84741	-5.97072	-0.905571	0
1.1853	-1.74774	-4.45785	-4.44278	-0.905571	0
1.1860	0.0851171	-1.40563	-4.1398	1.23075	0
1.1867	-0.527726	0.425705	-4.74837	1.84407	0
1.1873	-0.834148	-1.40563	-2.30889	1.23075	0
1.1880	0.385864	-1.10041	3.48945	1.84407	0
1.1887	-0.527726	0.730927	5.62595	1.53535	0
1.1893	-2.66133	-0.795185	2.26971	0.0123487	0
1.1900	-3.27417	-0.795185	0.438793	-1.51477	0
1.1907	-2.36058	1.34137	1.35556	-1.81937	0
1.1913	-1.44132	0.120483	1.04997	-2.42858	0
1.1920	0.0851171	-2.01607	1.04997	-1.81937	0
1.1927	2.21872	0.120483	1.35556	-0.60097	0
1.1933	2.52514	1.03615	-2.30889	-1.51477	0
1.1940	0.998707	0.120483	-3.52863	-3.04189	0
1.1947	1.9123	1.64659	0.438793	-0.60097	0
1.1953	5.27159	3.17271	-1.39212	1.84407	0
1.1960	7.40519	1.64659	-8.10722	1.23075	0
1.1967	7.10444	0.730927	-8.10722	1.23075	0
1.1973	5.27159	1.03615	-6.88487	3.06247	0
1.1980	3.74515	1.95182	-10.2411	2.14867	0
1.1987	4.65874	3.17271	-9.93814	1.23075	0
1.1993	4.96516	2.56226	-4.1398	0.926152	0
1.2000	2.83156	1.03615	-2.91745	-0.60097	0
1.2007	3.13798	1.03615	-4.1398	-0.60097	0
1.2013	6.4916	0.730927	-2.91745	1.23075	0
1.2020	6.4916	0.120483	-2.30889	1.53535	0
1.2027	3.13798	1.03615	-3.22304	1.53535	0
1.2033	0.692286	1.03615	-4.74837	2.14867	0
1.2040	0.998707	-0.489962	-5.35954	2.45327	0
1.2047	0.998707	0.730927	-4.1398	1.53535	0
1.2053	-0.221304	1.34137	-3.52863	-0.60097	0
1.2060	1.9123	-1.10041	-4.44278	-0.60097	0
1.2067	4.96516	-1.40563	-5.97072	2.75787	0
1.2073	2.83156	1.34137	-6.88487	3.06247	0
1.2080	0.998707	2.56226	-5.97072	-0.292252	0
1.2087	3.74515	1.95182	0.133205	0.31695	0
1.2093	3.74515	0.425705	5.32036	2.14867	0
1.2100	0.385864	1.03615	4.10062	1.23075	0
1.2107	1.9123	3.78315	2.88088	0.31695	0
1.2113	5.27159	3.78315	4.7118	0.31695	0
1.2120	2.52514	-0.489962	3.48945	-1.81937	0
1.2127	-0.834148	-1.10041	-1.08653	-2.12397	0
1.2133	0.385864	1.34137	-2.30889	1.23075	0
1.2140	2.52514	0.425705	1.65853	1.23075	0
1.2147	1.61155	-0.489962	3.18647	-0.60097	0
1.2153	0.385864	0.730927	2.5753	-0.292252	0
1.2160	1.9123	-0.489962	5.93154	-2.12397	0
1.2167	2.52514	-1.40563	8.37363	-5.17822	0
1.2173	0.692286	0.120483	4.10062	-2.42858	0
1.2180	1.61155	0.425705	2.26971	1.53535	0
1.2187	4.65874	-0.18474	7.15389	0.31695	0
1.2193	5.88443	0.730927	11.7299	-2.73729	0
1.2200	8.63087	-0.489962	11.4243	-2.42858	0
1.2207	12.5973	-2.93174	5.93154	-0.905571	0
1.2213	10.4581	-1.40563	-1.39212	0.621551	0
1.2220	6.18518	1.03615	-5.05395	2.14867	0
1.2227	3.74515	-0.795185	-5.05395	0.0123487	0
1.2233	-0.834148	-3.23696	-6.2763	-2.42858	0
1.2240	-3.58059	-1.40563	-4.44278	-0.60097	0
1.2247	-1.44132	1.95182	0.133205	0.621551	0
1.2253	-1.74774	1.03615	0.438793	0.621551	0
1.2260	-3.27417	-0.489962	-0.477971	2.14867	0
1.2267	-1.74774	1.03615	1.96412	1.23075	0
1.2273	-1.44132	1.95182	2.5753	-1.21017	0
1.2280	-4.49418	0.120483	-0.477971	1.23075	0
1.2287	-5.40777	-0.795185	-2.30889	4.285	0
1.2293	-4.49418	0.730927	-1.39212	1.23075	0
1.2300	-3.88134	-0.795185	-0.477971	-0.905571	0
1.2307	-2.66133	-2.3213	0.744381	1.84407	0
1.2313	-2.66133	-1.40563	1.04997	3.06247	0
1.2320	-2.66133	-0.795185	0.438793	2.45327	0
1.2327	-2.05416	0.120483	0.744381	3.36708	0
1.2333	-0.834148	2.86748	1.35556	3.06247	0
1.2340	-0.221304	3.78315	0.744381	0.31695	0
1.2347	-1.74774	2.56226	0.744381	0.926152	0
1.2353	-2.66133	3.47793	1.96412	2.75787	0
1.2360	0.998707	5.61449	0.438793	1.23075	0
1.2367	2.83156	4.08837	-2.61186	-0.292252	0
1.2373	0.692286	0.120483	-2.0033	0.926152	0
1.2380	0.385864	-0.795185	1.96412	0.31695	0
1.2387	0.692286	2.56226	2.88088	-1.51477	0
1.2393	-3.58059	4.69882	1.04997	-0.60097	0
1.2400	-7.54705	2.25704	0.744381	-0.60097	0
1.2407	-7.54705	1.64659	2.88088	-3.04189	0
1.2413	-6.32704	4.69882	5.01739	-2.12397	0
1.2420	-3.58059	4.69882	4.10062	0.31695	0
1.2427	-0.527726	2.25704	2.26971	-0.905571	0
1.2433	0.0851171	2.86748	2.88088	-3.34649	0
1.2440	-2.36058	4.3936	4.10062	-1.81937	0
1.2447	-4.49418	1.64659	5.01739	-0.60097	0
1.2453	-3.88134	-0.795185	5.62595	-1.51477	0
1.2460	0.0851171	1.95182	3.48945	0.31695	0
1.2467	1.61155	4.69882	0.744381	3.98039	0
1.2473	-1.74774	2.86748	3.18647	3.36708	0
1.2480	-3.58059	1.03615	5.32036	1.23075	0
1.2487	-4.18776	1.03615	0.133205	2.75787	0
1.2493	-6.32704	0.425705	-4.1398	3.98039	0
1.2500	-7.24063	1.03615	-1.39212	1.53535	0
1.2507	-5.40777	1.03615	2.26971	0.0123487	0
1.2513	-5.40777	-1.40563	3.48945	-0.60097	0
1.2520	-6.62779	-1.40563	2.26971	0.926152	0
1.2527	-4.8006	1.64659	-0.477971	3.67168	0
1.2533	-3.58059	1.95182	1.04997	3.36708	0
1.2540	-2.66133	-0.489962	4.10062	0.926152	0
1.2547	-2.05416	-1.71085	4.10062	0.31695	0
1.2553	-3.58059	-1.40563	5.93154	0.31695	0
1.2560	-5.40777	-0.18474	11.1187	-1.51477	0
1.2567	-2.96775	1.64659	8.67922	-2.42858	0
1.2573	0.0851171	1.03615	1.65853	-2.42858	0
1.2580	0.0851171	-1.71085	0.438793	-3.04189	0
1.2587	0.0851171	-1.40563	1.35556	-1.51477	0
1.2593	-2.05416	1.34137	0.438793	0.31695	0
1.2600	-4.18776	0.730927	0.744381	0.0123487	0
1.2607	-2.66133	-2.01607	1.35556	-0.905571	0
1.2613	-2.66133	-1.71085	-2.30889	-1.51477	0
1.2620	-5.40777	-0.795185	-4.1398	-2.12397	0
1.2627	-3.88134	-3.23696	-0.477971	-2.12397	0
1.2633	-0.834148	-4.45785	2.88088	-2.73729	0
1.2640	-1.44132	-0.795185	2.26971	-1.81937	0
1.2647	-2.05416	1.34137	1.04997	-1.21017	0
1.2653	-1.13489	-0.18474	1.35556	-3.34649	0
1.2660	-3.27417	-1.10041	2.88088	-4.5649	0
1.2667	-2.66133	0.120483	2.26971	-1.51477	0
1.2673	2.52514	-0.18474	-0.172383	0.621551	0
1.2680	2.83156	-2.01607	-2.30889	0.31695	0
1.2687	-2.66133	-1.40563	-3.22304	-1.51477	0
1.2693	-5.71419	1.34137	-4.1398	-1.81937	0
1.2700	-4.18776	1.95182	-5.97072	0.621551	0
1.2707	-2.05416	0.425705	-4.44278	2.14867	0
1.2713	-1.44132	-0.18474	-3.22304	-0.292252	0
1.2720	-1.74774	-1.10041	-5.97072	-2.12397	0
1.2727	-0.834148	-2.93174	-5.97072	-2.42858	0
1.2733	0.692286	-2.62652	-0.780947	-3.9557	0
1.2740	-1.13489	-1.40563	0.744381	-3.34649	0
1.2747	-4.18776	-2.62652	-1.08653	0.0123487	0
1.2753	-2.66133	-3.84741	0.133205	-0.60097	0
1.2760	0.385864	-2.62652	0.438793	-2.42858	0
1.2767	0.998707	-1.71085	-2.61186	0.31695	0
1.2773	0.998707	-1.71085	-2.30889	0.31695	0
1.2780	1.30513	0.120483	-2.30889	-4.87362	0
1.2787	1.30513	0.120483	-6.88487	-4.5649	0
1.2793	1.9123	-2.01607	-7.80163	0.0123487	0
1.2800	2.52514	-2.62652	-5.66513	-0.60097	0
1.2807	0.385864	-1.10041	-6.88487	-2.12397	0
1.2813	0.0851171	-0.18474	-7.80163	-0.60097	0
1.2820	1.9123	0.120483	-5.97072	-1.81937	0
1.2827	0.385864	0.425705	-5.05395	-1.21017	0
1.2833	-2.66133	1.03615	-1.69771	3.36708	0
1.2840	-2.96775	2.56226	4.10062	1.23075	0
1.2847	-2.96775	2.86748	4.10062	-6.09202	0
1.2853	-2.05416	1.95182	2.88088	-5.17822	0
1.2860	-0.221304	1.64659	6.54271	0.621551	0
1.2867	-0.834148	1.64659	7.15389	0.31695	0
1.2873	-4.8006	0.425705	1.35556	-2.73729	0
1.2880	-7.85347	1.03615	-2.61186	-2.42858	0
1.2887	-7.54705	2.56226	-2.0033	-1.51477	0
1.2893	-7.85347	1.03615	0.133205	-2.73729	0
1.2900	-8.15422	-2.62652	0.133205	-3.6511	0
1.2907	-4.49418	-2.01607	-1.08653	-2.73729	0
1.2913	-1.74774	0.730927	-2.30889	-2.73729	0
1.2920	-2.36058	0.730927	-5.66513	-2.42858	0
1.2927	-2.96775	0.730927	-8.71578	-0.60097	0
1.2933	-3.58059	1.95182	-6.57928	-1.21017	0
1.2940	-4.49418	1.64659	-4.1398	-2.42858	0
1.2947	-1.44132	2.25704	-5.97072	0.31695	0
1.2953	1.9123	3.17271	-5.97072	2.14867	0
1.2960	1.30513	-0.795185	-4.44278	-1.21017	0
1.2967	0.998707	-3.54219	-6.2763	-2.42858	0
1.2973	1.30513	-1.10041	-5.35954	-1.21017	0
1.2980	-1.13489	-1.71085	0.133205	-3.34649	0
1.2987	-2.36058	-5.67874	1.96412	-4.2603	0
1.2993	-0.834148	-3.54219	-0.780947	-1.21017	0
1.3000	-2.05416	0.425705	-2.30889	-1.21017	0
1.3007	-4.49418	0.120483	-2.30889	-3.04189	0
1.3013	-4.49418	-0.795185	-1.69771	-1.51477	0
1.3020	-4.18776	-1.40563	-1.39212	0.621551	0
1.3027	-4.18776	-2.93174	-2.30889	-0.60097	0
1.3033	-4.49418	-2.62652	-3.52863	-1.81937	0
1.3040	-4.18776	-2.01607	-2.30889	-1.21017	0
1.3047	-2.66133	-3.54219	-0.172383	-0.60097	0
1.3053	-1.74774	-3.54219	1.04997	-1.51477	0
1.3060	-0.834148	-1.10041	2.26971	-1.51477	0
1.3067	0.998707	0.425705	1.35556	1.84407	0
1.3073	2.52514	1.03615	1.04997	3.36708	0
1.3080	3.13798	0.425705	4.7118	0.926152	0
1.3087	3.74515	0.120483	7.15389	-1.81937	0
1.3093	3.43873	0.730927	3.18647	-2.42858	0
1.3100	0.998707	1.03615	0.438793	-1.81937	0
1.3107	-0.834148	0.730927	1.96412	-2.12397	0
1.3113	-0.834148	-0.18474	1.96412	-2.12397	0
1.3120	-0.834148	-1.10041	-0.477971	-2.12397	0
1.3127	-0.834148	-1.71085	0.133205	-1.21017	0
1.3133	0.385864	-1.71085	0.744381	1.53535	0
1.3140	0.998707	-0.489962	-1.39212	1.23075	0
1.3147	0.0851171	1.64659	-3.52863	-2.12397	0
1.3153	-1.13489	2.25704	-3.83421	-2.73729	0
1.3160	-1.74774	-0.795185	-3.22304	0.621551	0
1.3167	-2.96775	-3.54219	-4.1398	2.45327	0
1.3173	-2.66133	-1.71085	-5.35954	2.14867	0
1.3180	0.998707	2.86748	-2.30889	1.84407	0
1.3187	3.13798	5.61449	1.65853	1.84407	0
1.3193	2.83156	4.08837	3.18647	1.23075	0
1.3200	1.61155	-0.18474	4.7118	0.31695	0
1.3207	1.30513	-1.40563	5.01739	-0.60097	0
1.3213	0.385864	0.120483	3.18647	-1.51477	0
1.3220	-0.527726	0.120483	4.10062	-2.42858	0
1.3227	1.9123	-0.795185	7.76245	-1.51477	0
1.3233	4.65874	0.120483	5.93154	0.0123487	0
1.3240	1.9123	0.730927	-0.172383	-0.292252	0
1.3247	-2.05416	1.03615	-0.780947	-0.292252	0
1.3253	-1.44132	0.120483	2.5753	0.926152	0
1.3260	0.0851171	-1.10041	4.10062	0.621551	0
1.3267	-1.74774	-0.795185	4.10062	0.31695	0
1.3273	-0.834148	-0.18474	5.62595	1.84407	0
1.3280	2.83156	-1.71085	5.93154	2.14867	0
1.3287	3.43873	-1.71085	3.18647	-0.60097	0
1.3293	1.61155	-0.795185	-1.69771	-2.42858	0
1.3300	3.74515	-1.40563	-5.97072	-1.81937	0
1.3307	5.88443	-1.40563	-5.97072	0.926152	0
1.3313	2.83156	1.03615	-4.74837	1.84407	0
1.3320	0.0851171	1.03615	-6.2763	-0.60097	0
1.3327	1.9123	-1.10041	-7.80163	-0.60097	0
[truncated: 51,478 more rows]
