# Supplementary material for: Identification of Haptic Based Guiding Using Hard Reins
Source: PLoS One. 2015 Jul 22;10(7):e0132020. doi: 10.1371/journal.pone.0132020 (PMC4511788; doi:10.1371/journal.pone.0132020)
Supplement: S4 File — (ZIP) [file pone.0132020.s004.zip › EMGData2/Subject11/T5/t5.txt]

0.0000	0.755189	6.99193	-32.5192	28.4304	0
0.0007	3.80481	20.1118	-39.8419	19.5817	0
0.0013	9.29797	35.6772	-43.8092	9.81649	0
0.0020	12.9585	47.2722	-41.0656	0.351898	0
0.0027	9.90885	54.2925	-36.1806	-10.9382	0
0.0033	5.9405	59.481	-34.3515	-21.3118	0
0.0040	4.41569	64.0604	-30.6869	-28.3351	0
0.0047	2.58304	66.5012	-19.397	-33.8262	0
0.0053	0.755189	64.9763	-7.8011	-38.1003	0
0.0060	1.05823	60.7037	0.133436	-40.8422	0
0.0067	1.66911	52.4607	5.933	-43.8993	0
0.0073	0.144304	39.643	12.3412	-45.1163	0
0.0080	-0.163544	28.3548	18.7493	-42.675	0
0.0087	2.89088	17.3689	27.2957	-39.6252	0
0.0093	4.71873	3.93739	35.2302	-35.659	0
0.0100	3.80481	-9.79625	38.8916	-29.2515	0
0.0107	4.71873	-24.7479	37.9771	-20.0948	0
0.0113	5.9405	-40.6155	34.3157	-9.41327	0
0.0120	4.10785	-52.2152	31.8716	0.0513185	0
0.0127	0.144304	-60.7604	32.7893	8.2916	0
0.0133	-2.60228	-69.6077	33.7039	18.3573	0
0.0140	-2.60228	-72.6622	30.957	27.2061	0
0.0147	-2.29924	-72.3554	25.7693	30.8717	0
0.0153	-2.60228	-73.5734	18.7493	34.2294	0
0.0160	-1.68835	-70.8305	9.90027	41.2454	0
0.0167	0.755189	-60.1466	-1.38968	45.8274	0
0.0173	1.97215	-48.8585	-12.377	45.5195	0
0.0180	1.05823	-38.7837	-20.6174	43.0782	0
0.0187	-1.68835	-25.0548	-27.6374	40.9448	0
0.0193	-3.52101	-9.79625	-36.1806	38.5035	0
0.0200	-1.07747	3.63524	-43.2006	32.7045	0
0.0207	0.755189	17.062	-46.2533	22.3235	0
0.0213	0.144304	32.0137	-44.421	12.8663	0
0.0220	1.97215	45.1383	-38.6215	4.62599	0
0.0227	4.41569	53.9856	-33.4337	-5.13918	0
0.0233	1.97215	60.09	-24.8906	-15.2123	0
0.0240	0.144304	63.1445	-7.8011	-24.061	0
0.0247	1.66911	64.0604	5.01848	-31.6928	0
0.0253	0.755189	64.9763	5.01848	-37.4918	0
0.0260	-0.466582	62.5308	8.06797	-42.675	0
0.0267	2.89088	52.1586	17.2229	-48.7819	0
0.0273	6.85443	38.4249	18.7493	-49.3904	0
0.0280	7.46531	27.439	17.8348	-42.0665	0
0.0287	6.24835	18.28	24.8548	-37.1839	0
0.0293	4.71873	5.46702	31.5689	-37.1839	0
0.0300	2.58304	-10.7074	32.7893	-31.9934	0
0.0307	-0.77443	-24.7479	34.6184	-22.5361	0
0.0313	-3.52101	-36.6498	37.9771	-14.2959	0
0.0320	-3.52101	-48.2448	39.8061	-3.61429	0
0.0327	-0.77443	-58.6217	42.5529	10.1171	0
0.0333	1.97215	-64.4192	43.7734	17.7489	0
0.0340	1.05823	-68.6918	34.3157	22.3235	0
0.0347	-3.82405	-71.4395	17.8348	31.1796	0
0.0353	-5.34886	-70.8305	7.7653	37.5871	0
0.0360	-0.77443	-67.7759	5.62707	38.8041	0
0.0367	0.755189	-60.1466	-1.38968	43.3861	0
0.0373	-2.91012	-48.8585	-15.1238	47.3523	0
0.0380	-3.52101	-38.4816	-28.8579	43.9946	0
0.0387	-0.77443	-27.1887	-36.7924	42.1618	0
0.0393	0.755189	-11.0143	-40.1478	39.4126	0
0.0400	0.144304	5.76917	-43.5065	29.3468	0
0.0407	0.755189	19.5028	-46.556	21.4071	0
0.0413	2.58304	32.0137	-46.556	18.3573	0
0.0420	2.58304	42.9997	-47.7764	8.59218	0
0.0427	-1.38532	51.2427	-49.9147	-6.66407	0
0.0433	-5.04582	57.6492	-48.3883	-17.0451	0
0.0440	-6.26759	62.2286	-40.7597	-24.6695	0
0.0447	-7.48455	64.9763	-27.6374	-31.6928	0
0.0453	-8.09544	65.5853	-12.071	-35.0432	0
0.0460	-5.34886	61.6149	2.27166	-39.3173	0
0.0467	-2.91012	53.3766	15.6998	-45.1163	0
0.0473	-2.91012	44.2224	26.6839	-46.3406	0
0.0480	-4.73797	33.5433	31.5689	-43.8993	0
0.0487	-8.70632	20.1118	30.0425	-42.9829	0
0.0493	-13.2856	6.37819	27.6016	-39.3173	0
0.0500	-13.8964	-8.26662	29.4307	-29.5521	0
0.0507	-11.1499	-24.7479	37.6711	-18.8705	0
0.0513	-8.09544	-38.4816	42.2502	-12.771	0
0.0520	-6.26759	-48.8585	35.2302	-6.05558	0
0.0527	-5.95974	-58.3149	27.9043	3.70959	0
0.0533	-4.1319	-64.7261	25.1575	13.4748	0
0.0540	-0.77443	-67.7759	16.9203	20.4981	0
0.0547	1.05823	-70.5236	6.23892	28.1225	0
0.0553	0.755189	-68.6918	3.18618	35.1458	0
0.0560	0.755189	-61.9784	-0.781086	40.329	0
0.0567	3.19392	-54.9582	-9.63014	44.911	0
0.0573	7.46531	-46.7199	-14.5152	47.3523	0
0.0580	10.2119	-34.5111	-17.2587	44.911	0
0.0587	12.0445	-21.6981	-22.4497	40.329	0
0.0593	12.6554	-7.96447	-26.7197	36.6707	0
0.0600	10.5197	8.20997	-32.5192	32.0887	0
0.0607	8.0762	21.9436	-38.9274	21.4071	0
0.0613	8.38405	32.9296	-37.401	9.50858	0
0.0620	8.0762	45.1383	-33.1311	-0.256592	0
0.0627	4.71873	55.8174	-32.2133	-11.2461	0
0.0633	2.89088	62.2286	-30.3842	-22.5361	0
0.0640	2.89088	66.5012	-25.1933	-28.0272	0
0.0647	2.28	68.6352	-20.3115	-31.9934	0
0.0653	1.05823	67.7193	-12.377	-38.4009	0
0.0660	2.89088	64.6694	-0.475161	-42.9829	0
0.0667	4.10785	57.9561	12.0352	-45.7248	0
0.0673	-0.466582	46.6632	19.6671	-46.6412	0
0.0680	-4.1319	34.1523	19.6671	-44.1999	0
0.0687	-2.91012	21.3346	17.5289	-40.5416	0
0.0693	-3.21316	7.90782	21.8021	-38.7088	0
0.0700	-4.73797	-5.2168	29.7366	-32.3013	0
0.0707	-3.21316	-19.2526	33.0953	-21.0112	0
0.0713	-2.60228	-33.9021	32.4834	-13.0715	0
0.0720	-3.52101	-44.8881	29.7366	-7.27256	0
0.0727	1.05823	-50.3834	26.9898	2.79319	0
0.0733	3.80481	-55.265	25.4634	14.0833	0
0.0740	0.144304	-61.3694	21.1902	22.023	0
0.0747	-1.07747	-67.1669	14.1735	29.3468	0
0.0753	-0.466582	-68.6918	11.7326	35.4464	0
0.0760	-2.60228	-63.2012	7.7653	38.5035	0
0.0767	-1.38532	-54.0423	-6.27472	42.1618	0
0.0773	0.144304	-46.1109	-20.6174	46.128	0
0.0780	-3.52101	-36.6498	-26.1111	43.9946	0
0.0787	-5.65671	-20.7822	-30.6869	40.329	0
0.0793	-1.68835	-3.99404	-37.0983	37.8877	0
0.0800	0.447342	8.82371	-41.6742	29.6474	0
0.0807	-1.38532	21.9436	-42.5887	18.3573	0
0.0813	-1.68835	36.5931	-38.3188	12.2578	0
0.0820	1.05823	49.4109	-26.7197	5.5424	0
0.0827	3.19392	59.7878	-17.8706	-5.44709	0
0.0833	3.19392	65.8875	-18.4825	-14.9044	0
0.0840	1.97215	66.8034	-18.7851	-24.061	0
0.0847	1.97215	68.6352	-14.5152	-33.8262	0
0.0853	1.97215	71.3828	-12.071	-39.3173	0
0.0860	-0.77443	68.0261	-5.05428	-42.0665	0
0.0867	-4.73797	60.7037	9.90027	-45.7248	0
0.0873	-4.43493	52.1586	23.0225	-47.5576	0
0.0880	-0.77443	39.643	27.9043	-46.6412	0
0.0887	1.05823	24.9982	29.128	-44.8157	0
0.0893	1.05823	11.8735	29.7366	-41.1501	0
0.0900	1.05823	-2.776	31.8716	-33.5183	0
0.0907	-0.466582	-19.2526	32.4834	-24.3689	0
0.0913	-4.1319	-31.4613	30.6511	-15.5128	0
0.0920	-5.34886	-41.2292	29.4307	-6.05558	0
0.0927	-3.52101	-52.2152	30.0425	4.9339	0
0.0933	-1.68835	-61.9784	30.6511	14.3912	0
0.0940	1.36127	-65.033	30.957	21.715	0
0.0947	4.71873	-64.4192	25.7693	29.6474	0
0.0953	6.24835	-65.3351	12.3412	37.5871	0
0.0960	4.41569	-64.1171	-0.781086	41.8539	0
0.0967	1.66911	-56.4878	-5.9688	45.8274	0
0.0973	0.755189	-46.413	-6.58065	48.5693	0
0.0980	1.97215	-36.0408	-7.8011	44.911	0
0.0987	2.58304	-22.9162	-12.377	39.112	0
0.0993	2.28	-7.96447	-19.7029	37.2792	0
0.1000	1.66911	5.76917	-27.9401	33.0051	0
0.1007	-1.68835	19.1959	-33.7397	24.4642	0
0.1013	-6.26759	32.9296	-38.0129	15.6155	0
0.1020	-7.7924	45.1383	-39.2333	6.75938	0
0.1027	-7.18151	54.9015	-35.266	-3.9222	0
0.1033	-6.87848	61.9218	-31.2988	-14.2959	0
0.1040	-7.18151	65.8875	-27.0256	-22.5361	0
0.1047	-8.70632	68.6352	-18.7851	-27.1108	0
0.1053	-9.62506	70.1601	-13.2915	-30.1606	0
0.1060	-7.18151	66.8034	-12.9888	-36.2675	0
0.1067	-5.34886	59.1741	-2.30746	-42.9829	0
0.1073	-6.87848	49.4109	15.088	-44.1999	0
0.1080	-7.7924	36.9	20.5816	-41.458	0
0.1087	-4.73797	23.1664	20.2757	-38.1003	0
0.1093	-1.68835	9.12586	29.7366	-35.659	0
0.1100	-2.29924	-6.43484	37.0625	-30.7764	0
0.1107	-5.34886	-22.0003	34.3157	-20.3954	0
0.1113	-4.43493	-35.7339	33.0953	-9.71385	0
0.1120	-1.68835	-46.7199	35.2302	-2.69789	0
0.1127	-2.29924	-55.265	35.2302	6.4588	0
0.1133	-3.82405	-61.6716	33.3979	18.9658	0
0.1140	-2.60228	-66.5579	29.7366	27.2061	0
0.1147	-1.68835	-68.0828	24.243	32.3966	0
0.1153	-1.99139	-67.1669	19.6671	38.5035	0
0.1160	1.36127	-65.033	10.8148	43.0782	0
0.1167	4.71873	-58.9286	-2.30746	46.7438	0
0.1173	1.97215	-47.9426	-11.4624	47.9608	0
0.1180	0.144304	-34.5111	-15.7356	44.911	0
0.1187	3.19392	-19.8663	-20.6174	42.1618	0
0.1193	2.89088	-6.43484	-29.7724	39.4126	0
0.1200	0.447342	6.37819	-41.3683	29.6474	0
0.1207	1.97215	21.0277	-49.3028	19.2738	0
0.1213	2.58304	34.7614	-48.3883	14.6991	0
0.1220	1.66911	43.9155	-45.3355	5.23448	0
0.1227	3.80481	52.4607	-44.7269	-8.49687	0
0.1233	3.80481	62.2286	-42.5887	-16.4292	0
0.1240	0.144304	67.7193	-36.1806	-22.8367	0
0.1247	-1.68835	68.6352	-25.4992	-32.6019	0
0.1253	-4.43493	69.2489	-12.377	-38.4009	0
0.1260	-8.40329	68.0261	-1.38968	-40.2337	0
0.1267	-7.48455	60.7037	3.79803	-46.0327	0
0.1273	-6.26759	49.104	6.54485	-50.9153	0
0.1280	-6.57063	37.2022	9.28841	-47.5576	0
0.1287	-3.52101	24.3844	15.088	-42.0665	0
0.1293	-4.43493	9.7396	23.3284	-38.4009	0
0.1300	-9.62506	-2.46913	29.4307	-32.9098	0
0.1307	-9.01417	-12.5392	37.0625	-23.7531	0
0.1313	-5.65671	-25.357	49.267	-13.9879	0
0.1320	-8.70632	-39.0906	52.0138	-4.53069	0
0.1327	-9.92809	-49.4675	41.6384	5.23448	0
0.1333	-7.48455	-57.7058	30.6511	14.0833	0
0.1340	-7.7924	-64.4192	25.1575	23.8558	0
0.1347	-6.57063	-67.7759	22.108	34.53	0
0.1353	-1.07747	-67.4738	18.7493	41.8539	0
0.1360	0.447342	-64.1171	11.4266	43.6867	0
0.1367	-1.68835	-54.9582	-1.08701	46.4359	0
0.1373	0.447342	-43.0563	-11.7684	51.0106	0
0.1380	4.10785	-33.9021	-17.8706	47.9608	0
0.1387	2.89088	-23.832	-21.5319	39.4126	0
0.1393	0.144304	-9.18251	-23.6702	35.4464	0
0.1400	1.36127	6.68506	-27.9401	31.4802	0
0.1407	5.02658	21.0277	-32.5192	21.4071	0
0.1413	6.85443	34.1523	-34.3515	11.9499	0
0.1420	6.24835	44.8314	-33.1311	5.23448	0
0.1427	5.63747	53.9856	-30.6869	-6.36349	0
0.1433	5.63747	61.3128	-26.7197	-17.6536	0
0.1440	4.71873	66.5012	-21.226	-24.3689	0
0.1447	3.50177	69.551	-16.3442	-31.9934	0
0.1453	2.89088	69.551	-13.2915	-40.2337	0
0.1460	1.36127	64.9763	-9.02154	-42.9829	0
0.1467	-1.38532	54.9015	1.35388	-46.0327	0
0.1473	-3.21316	43.9155	14.4794	-51.5237	0
0.1480	-3.52101	33.8455	23.3284	-49.3904	0
0.1487	-2.29924	22.2505	28.8221	-42.3744	0
0.1493	-0.77443	6.99193	34.9243	-38.4009	0
0.1500	-0.77443	-9.48938	38.5857	-32.3013	0
0.1507	-4.43493	-23.5252	37.3652	-21.0112	0
0.1513	-5.65671	-36.6498	33.3979	-12.4631	0
0.1520	-3.21316	-49.1607	29.128	-4.22278	0
0.1527	-1.38532	-58.6217	27.9043	7.3752	0
0.1533	-1.68835	-64.4192	25.7693	16.5245	0
0.1540	-1.68835	-68.6918	20.8875	22.023	0
0.1547	0.144304	-71.4395	16.9203	29.0389	0
0.1553	1.97215	-71.4395	13.8675	36.6707	0
0.1560	3.50177	-67.7759	5.01848	40.329	0
0.1567	6.24835	-60.4535	-8.71562	42.1618	0
0.1573	9.90885	-48.8585	-16.9561	43.9946	0
0.1580	8.99493	-35.7339	-20.9233	45.5195	0
0.1587	4.71873	-23.832	-26.417	46.7438	0
0.1593	5.02658	-13.1529	-30.6869	42.4697	0
0.1600	5.9405	1.19443	-32.5192	33.313	0
0.1607	2.89088	17.062	-38.0129	24.1563	0
0.1613	0.144304	30.4888	-45.0329	15.6155	0
0.1620	0.144304	43.9155	-45.9474	5.5424	0
0.1627	0.144304	55.2084	-40.7597	-4.83127	0
0.1633	1.05823	60.3969	-35.8746	-15.5128	0
0.1640	2.28	64.0604	-31.9074	-24.6695	0
0.1647	1.05823	68.6352	-26.417	-29.2515	0
0.1653	0.144304	69.551	-17.8706	-33.5183	0
0.1660	1.36127	65.8875	-6.88332	-39.3173	0
0.1667	2.58304	59.1741	4.1007	-42.0665	0
0.1673	1.66911	50.0199	10.2062	-41.7586	0
0.1680	-0.466582	39.643	13.2557	-42.0665	0
0.1687	-0.77443	26.8252	20.5816	-42.675	0
0.1693	2.28	12.1804	30.6511	-39.0167	0
0.1700	4.41569	-0.944217	36.4507	-30.1606	0
0.1707	4.71873	-12.8461	37.3652	-23.1446	0
0.1713	7.16227	-29.9364	38.8916	-18.8705	0
0.1720	10.5197	-47.0267	37.0625	-10.9382	0
0.1727	9.90885	-54.3491	30.3484	0.960389	0
0.1733	5.02658	-57.399	24.243	11.642	0
0.1740	0.144304	-65.033	21.4961	20.4981	0
0.1747	-1.68835	-70.5236	16.9203	29.3468	0
0.1753	-1.99139	-68.9987	10.5121	33.313	0
0.1760	-1.68835	-65.9441	4.40663	35.7543	0
0.1767	-0.77443	-59.5376	-5.05428	40.329	0
0.1773	-0.466582	-48.2448	-17.5647	45.2116	0
0.1780	0.144304	-37.2588	-26.1111	46.128	0
0.1787	2.58304	-25.6638	-31.2988	42.7703	0
0.1793	2.28	-11.0143	-38.6215	37.2792	0
0.1800	0.144304	2.41248	-45.9474	30.2632	0
0.1807	2.89088	14.6212	-45.3355	20.1902	0
0.1813	7.46531	28.9639	-33.4337	10.1171	0
0.1820	7.46531	41.4747	-14.5152	2.1847	0
0.1827	4.41569	50.0199	-1.38968	-7.58047	0
0.1833	0.144304	57.6492	-2.30746	-18.262	0
0.1840	-0.77443	63.1445	-10.5479	-26.1944	0
0.1847	3.50177	65.2785	-15.1238	-34.1341	0
0.1853	5.63747	66.1944	-13.2915	-42.0665	0
0.1860	1.97215	63.7536	-4.44243	-43.8993	0
0.1867	-0.77443	56.1243	6.84752	-45.4242	0
0.1873	-2.60228	46.0542	15.6998	-49.0825	0
0.1880	-3.52101	36.5931	22.7166	-46.0327	0
0.1887	0.144304	26.8252	31.5689	-40.8422	0
0.1893	3.50177	12.7894	38.283	-39.3173	0
0.1900	1.97215	-3.69189	40.7239	-33.8262	0
0.1907	0.447342	-17.1187	41.6384	-21.3118	0
0.1913	-0.77443	-30.8523	40.7239	-12.4631	0
0.1920	-3.82405	-45.804	38.5857	-6.05558	0
0.1927	-2.91012	-55.8741	35.5362	3.70959	0
0.1933	0.144304	-63.2012	31.5689	13.4748	0
0.1940	-0.77443	-71.4395	25.7693	21.1066	0
0.1947	-3.52101	-73.2713	19.6671	30.2632	0
0.1953	-2.60228	-70.2167	12.6471	36.6707	0
0.1960	0.755189	-67.7759	6.54485	39.112	0
0.1967	1.97215	-61.3694	0.133436	42.4697	0
0.1973	0.755189	-50.0766	-9.93607	47.3523	0
0.1980	0.755189	-40.0065	-17.8706	45.2116	0
0.1987	1.97215	-29.0205	-16.6502	39.4126	0
0.1993	3.80481	-14.371	-15.4297	36.9713	0
0.2000	6.55139	-0.335197	-19.397	32.3966	0
0.2007	8.38405	12.7894	-23.0583	22.023	0
0.2013	5.63747	28.048	-27.9401	13.7827	0
0.2020	1.97215	42.3906	-36.4865	8.59218	0
0.2027	0.447342	50.6289	-40.7597	-1.78148	0
0.2033	-1.68835	55.8174	-37.7069	-13.6874	0
0.2040	-3.21316	61.3128	-31.9074	-21.9277	0
0.2047	-2.91012	64.0604	-24.5847	-29.2515	0
0.2053	-2.29924	63.4467	-21.226	-34.7426	0
0.2060	0.755189	63.4467	-22.1438	-38.7088	0
0.2067	5.02658	59.481	-13.5974	-43.5914	0
0.2073	3.80481	47.886	3.79803	-46.3406	0
0.2080	0.144304	35.0682	14.7821	-45.1163	0
0.2087	-0.163544	25.3003	18.7493	-43.8993	0
0.2093	-1.99139	13.3984	23.6344	-41.458	0
0.2100	-6.87848	-2.16226	28.5162	-34.1341	0
0.2107	-8.09544	-17.7277	34.9243	-24.061	0
0.2113	-7.18151	-31.1544	42.2502	-14.2959	0
0.2120	-7.7924	-42.1404	41.9443	-5.44709	0
0.2127	-8.09544	-51.2993	35.2302	2.79319	0
0.2133	-7.48455	-58.6217	31.5689	12.8663	0
0.2140	-5.95974	-64.4192	26.3812	23.2399	0
0.2147	-0.77443	-67.7759	15.6998	30.5638	0
0.2153	1.97215	-68.3897	6.84752	35.4464	0
0.2160	-1.99139	-65.9441	3.18618	39.7205	0
0.2167	-4.43493	-61.0625	-1.38968	42.1618	0
0.2173	-0.77443	-50.9925	-8.71562	43.9946	0
0.2180	2.89088	-38.4816	-15.1238	45.8274	0
0.2187	4.41569	-27.1887	-20.6174	44.3025	0
0.2193	7.16227	-12.5392	-28.246	39.112	0
0.2200	10.8228	5.16015	-34.0456	32.3966	0
0.2207	12.9585	18.28	-31.9074	24.7648	0
0.2213	12.6554	28.9639	-26.1111	16.224	0
0.2220	9.29797	41.4747	-23.6702	6.4588	0
0.2227	6.55139	52.4607	-22.4497	-3.61429	0
0.2233	7.46531	60.09	-19.7029	-12.771	0
0.2240	7.46531	65.8875	-18.1765	-20.7033	0
0.2247	3.80481	67.7193	-18.7851	-29.2515	0
0.2253	0.755189	67.4171	-18.1765	-37.4918	0
0.2260	-0.163544	67.4171	-12.377	-41.458	0
0.2267	-3.52101	61.9218	-1.38968	-42.0665	0
0.2273	-11.4529	49.713	8.37389	-42.9829	0
0.2280	-15.7243	37.2022	13.8675	-44.5078	0
0.2287	-11.7608	26.5231	20.5816	-43.8993	0
0.2293	-8.09544	13.7053	30.0425	-40.5416	0
0.2300	-9.01417	-2.46913	37.9771	-34.7426	0
0.2307	-8.09544	-18.6436	42.8588	-26.5023	0
0.2313	-3.52101	-30.2386	44.0793	-17.3456	0
0.2320	-3.52101	-40.6155	38.5857	-8.49687	0
0.2327	-5.34886	-53.4333	30.6511	0.659809	0
0.2333	-4.43493	-62.2853	25.4634	11.0335	0
0.2340	-2.29924	-65.642	19.3612	21.1066	0
0.2347	-1.07747	-68.0828	9.28841	28.4304	0
0.2353	-1.68835	-68.9987	-0.475161	32.3966	0
0.2360	-4.73797	-65.642	-10.242	36.3628	0
0.2367	-5.95974	-59.5376	-23.0583	42.7703	0
0.2373	-1.38532	-50.3834	-31.2988	46.128	0
0.2380	1.05823	-40.0065	-29.7724	43.9946	0
0.2387	-2.29924	-29.0205	-27.9401	42.1618	0
0.2393	-3.52101	-14.98	-30.6869	40.9448	0
0.2400	-1.38532	3.0215	-35.8746	34.53	0
0.2407	0.144304	19.8097	-41.3683	25.3806	0
0.2413	0.144304	33.2365	-42.5887	15.9161	0
0.2420	-0.163544	43.9155	-39.5392	5.5424	0
0.2427	1.05823	52.1586	-38.6215	-5.13918	0
0.2433	5.32962	59.7878	-35.572	-13.6874	0
0.2440	8.0762	67.4171	-28.552	-21.0112	0
0.2447	6.24835	69.551	-26.1111	-28.3351	0
0.2453	5.63747	68.6352	-23.3642	-33.8262	0
0.2460	8.38405	68.333	-11.4624	-37.7924	0
0.2467	7.77316	62.2286	-0.781086	-41.7586	0
0.2473	2.58304	48.8019	3.18618	-45.7248	0
0.2480	-3.52101	38.4249	6.23892	-45.1163	0
0.2487	-6.87848	31.4047	5.933	-40.2337	0
0.2493	-8.09544	17.9779	10.5121	-37.4918	0
0.2500	-10.842	-0.0283265	28.8221	-33.8262	0
0.2507	-11.7608	-13.762	46.2175	-24.061	0
0.2513	-8.09544	-26.2728	48.0466	-14.9044	0
0.2520	-4.1319	-40.3134	42.5529	-9.10536	0
0.2527	-1.99139	-52.8242	37.9771	-0.256592	0
0.2533	-0.163544	-61.0625	35.5362	11.642	0
0.2540	1.97215	-63.8102	35.5362	21.4071	0
0.2547	3.80481	-65.3351	32.7893	28.4304	0
0.2553	5.32962	-68.0828	24.8548	33.0051	0
0.2560	6.55139	-67.4738	12.3412	37.8877	0
0.2567	8.38405	-59.8445	-5.9688	44.911	0
0.2573	8.68708	-48.8585	-25.1933	47.6529	0
0.2580	5.9405	-38.7837	-36.4865	45.2116	0
0.2587	5.02658	-28.4115	-41.6742	43.0782	0
0.2593	7.46531	-14.0641	-45.3355	40.329	0
0.2600	10.2119	3.63524	-41.6742	33.0051	0
0.2607	13.2663	18.28	-30.6869	24.7648	0
0.2613	14.1802	29.5729	-21.5319	16.5245	0
0.2620	10.8228	43.3065	-22.4497	7.06729	0
0.2627	4.71873	56.7333	-29.4665	-3.30638	0
0.2633	-0.77443	63.4467	-33.7397	-15.2123	0
0.2640	-2.91012	66.8034	-33.1311	-26.5023	0
0.2647	-2.29924	68.333	-28.8579	-31.077	0
0.2653	-3.21316	68.6352	-20.6174	-34.4347	0
0.2660	-5.34886	68.6352	-11.1565	-42.0665	0
0.2667	-6.87848	62.5308	-2.30746	-47.5576	0
0.2673	-8.70632	48.495	7.15345	-48.7819	0
0.2680	-6.26759	37.509	18.7493	-49.0825	0
0.2687	-1.68835	30.1819	28.5162	-45.7248	0
0.2693	-2.91012	16.453	32.4834	-39.9331	0
0.2700	-5.34886	-0.637347	34.9243	-36.2675	0
0.2707	-1.38532	-14.371	41.0298	-28.9436	0
0.2713	0.447342	-27.4956	47.132	-17.3456	0
0.2720	-1.99139	-39.6996	45.2997	-8.80478	0
0.2727	-1.07747	-48.2448	37.9771	0.960389	0
0.2733	0.144304	-56.4878	31.5689	12.2578	0
0.2740	1.05823	-63.2012	27.6016	20.4981	0
0.2747	5.32962	-64.7261	23.3284	29.0389	0
0.2753	4.41569	-65.033	18.1407	37.5871	0
0.2760	0.447342	-66.251	9.90027	39.4126	0
0.2767	4.71873	-61.3694	0.439361	40.6369	0
0.2773	9.60101	-48.5517	-6.27472	46.128	0
0.2780	6.55139	-35.7339	-9.63014	45.8274	0
0.2787	4.10785	-25.966	-13.9033	41.2454	0
0.2793	4.71873	-15.2869	-21.5319	39.4126	0
0.2800	2.89088	-0.637347	-28.246	34.53	0
0.2807	2.89088	16.453	-31.6047	22.9394	0
0.2813	4.71873	32.0137	-32.8251	12.8663	0
0.2820	3.19392	41.7816	-34.3515	5.85031	0
0.2827	1.05823	48.8019	-34.6542	-3.0058	0
0.2833	1.66911	58.2582	-31.6047	-13.6874	0
0.2840	1.36127	65.2785	-26.1111	-23.4525	0
0.2847	1.05823	67.7193	-19.091	-30.1606	0
0.2853	2.89088	69.8579	-9.32421	-36.2675	0
0.2860	3.19392	71.6897	1.35388	-41.1501	0
0.2867	-1.07747	65.2785	11.7326	-45.1163	0
0.2873	-5.34886	52.1586	21.4961	-49.6983	0
0.2880	-4.73797	39.643	24.243	-51.5237	0
0.2887	-3.82405	28.048	22.7166	-47.5576	0
0.2893	-5.04582	15.5371	30.6511	-41.1501	0
0.2900	-5.65671	0.887564	46.2175	-34.7426	0
0.2907	-5.34886	-14.371	54.4547	-27.4187	0
0.2913	-3.82405	-29.9364	50.7934	-20.0948	0
0.2920	-0.163544	-43.6701	40.7239	-12.4631	0
0.2927	2.28	-52.2152	30.0425	-1.4809	0
0.2933	1.36127	-57.7058	24.243	10.1171	0
0.2940	0.144304	-64.4192	20.5816	20.1902	0
0.2947	-0.466582	-68.6918	17.8348	29.3468	0
0.2953	-1.38532	-68.6918	15.088	36.0622	0
0.2960	-0.77443	-66.86	7.45937	39.112	0
0.2967	1.66911	-60.4535	-1.38968	43.0782	0
0.2973	4.10785	-49.4675	-3.52791	46.7438	0
0.2980	5.9405	-40.0065	-6.88332	44.911	0
0.2987	6.24835	-29.3274	-16.9561	40.6369	0
0.2993	7.46531	-15.5937	-26.1111	38.1956	0
0.3000	10.8228	-2.16226	-31.6047	33.0051	0
0.3007	10.5197	10.6508	-37.0983	22.023	0
0.3013	7.46531	24.6913	-38.0129	11.0335	0
0.3020	6.24835	37.8112	-33.1311	3.70959	0
0.3027	4.71873	49.4109	-28.8579	-4.53069	0
0.3033	0.755189	57.347	-28.246	-15.8208	0
0.3040	-0.466582	60.3969	-24.8906	-25.5859	0
0.3047	0.447342	63.1445	-12.6829	-30.4685	0
0.3053	-0.77443	64.0604	2.88025	-35.659	0
0.3060	-2.29924	60.3969	9.28841	-42.3744	0
0.3067	-1.99139	53.9856	10.8148	-45.1163	0
0.3073	-1.68835	46.9701	16.9203	-44.8157	0
0.3080	-1.99139	35.6772	22.4139	-45.4242	0
0.3087	-4.43493	24.3844	23.3284	-44.8157	0
0.3093	-8.09544	13.7053	26.6839	-40.2337	0
0.3100	-9.01417	-0.944217	34.0098	-32.3013	0
0.3107	-5.95974	-16.5096	39.8061	-21.0112	0
0.3113	-2.29924	-29.6295	44.0793	-10.0218	0
0.3120	0.144304	-43.9722	45.6057	-3.0058	0
0.3127	1.97215	-56.1809	40.4179	4.62599	0
0.3133	2.89088	-62.8943	33.0953	16.8325	0
0.3140	-0.163544	-69.3008	26.9898	26.2971	0
0.3147	-1.99139	-73.5734	19.3612	32.7045	0
0.3153	1.97215	-72.0485	10.2062	40.329	0
0.3160	5.32962	-69.9146	3.18618	44.911	0
0.3167	2.89088	-68.3897	-5.05428	47.0444	0
0.3173	1.36127	-59.5376	-19.091	51.0106	0
0.3180	3.19392	-45.804	-32.5192	51.3185	0
0.3187	1.66911	-35.1249	-37.401	47.9608	0
0.3193	-3.52101	-24.1389	-40.7597	46.128	0
0.3200	-6.87848	-6.74171	-49.9147	40.329	0
0.3207	-7.18151	10.9576	-56.9347	28.4304	0
0.3213	-4.43493	23.7754	-55.1024	20.4981	0
0.3220	-0.77443	37.2022	-48.0824	15.3076	0
0.3227	1.97215	50.6289	-36.1806	2.79319	0
0.3233	1.36127	57.9561	-24.5847	-11.2461	0
0.3240	-0.163544	59.481	-21.226	-19.7869	0
0.3247	0.144304	60.09	-19.397	-26.5023	0
0.3253	2.89088	61.6149	-13.2915	-33.8262	0
0.3260	3.80481	63.1445	-8.40969	-38.7088	0
0.3267	0.447342	59.1741	-3.22198	-41.7586	0
0.3273	-0.77443	47.886	8.67982	-44.1999	0
0.3280	1.05823	37.8112	17.8348	-42.9829	0
0.3287	-1.07747	28.657	19.0552	-39.3173	0
0.3293	-5.95974	14.3143	21.8021	-39.3173	0
0.3300	-7.7924	-0.944217	25.7693	-36.2675	0
0.3307	-7.48455	-14.0641	27.6016	-22.8367	0
0.3313	-8.09544	-30.2386	29.7366	-11.8546	0
0.3320	-9.62506	-44.5859	28.8221	-6.66407	0
0.3327	-10.539	-51.9083	23.0225	4.31808	0
0.3333	-11.7608	-57.7058	22.7166	18.3573	0
0.3340	-9.92809	-64.1171	24.5489	25.6812	0
0.3347	-6.26759	-66.86	14.7821	32.3966	0
0.3353	-6.26759	-66.5579	4.1007	40.329	0
0.3360	-6.57063	-65.642	3.18618	43.9946	0
0.3367	-5.04582	-60.7604	-3.22198	46.7438	0
0.3373	-5.34886	-51.9083	-16.6502	52.2349	0
0.3380	-8.09544	-40.6155	-24.2788	52.5355	0
0.3387	-7.7924	-29.0205	-29.7724	47.3523	0
0.3393	-3.52101	-16.5096	-38.6215	41.2454	0
0.3400	1.36127	-3.38502	-35.266	35.4464	0
0.3407	3.80481	11.2645	-22.4497	28.4304	0
0.3413	1.36127	26.5231	-20.6174	18.9658	0
0.3420	-2.60228	37.509	-26.1111	7.98369	0
0.3427	-1.68835	44.8314	-26.7197	-1.17299	0
0.3433	1.36127	53.9856	-27.6374	-10.6303	0
0.3440	0.144304	62.2286	-28.246	-20.3954	0
0.3447	-3.82405	63.4467	-21.8379	-28.9436	0
0.3453	-5.34886	64.3626	-12.377	-36.2675	0
0.3460	-2.60228	67.7193	-3.22198	-40.2337	0
0.3467	-0.77443	62.2286	5.62707	-39.9331	0
0.3473	-4.43493	49.713	9.28841	-41.458	0
0.3480	-7.18151	41.1726	8.98574	-45.1163	0
0.3487	-3.82405	32.0137	13.8675	-42.9829	0
0.3493	-0.77443	16.1461	22.7166	-36.876	0
0.3500	-1.07747	0.887564	30.6511	-33.5183	0
0.3507	1.36127	-11.0143	35.5362	-26.5023	0
0.3513	5.32962	-25.6638	36.4507	-16.4292	0
0.3520	3.50177	-40.6155	34.6184	-8.80478	0
0.3527	-1.68835	-50.3834	36.1448	1.2683	0
0.3533	-4.1319	-56.7899	38.5857	14.6991	0
0.3540	-3.82405	-62.2853	35.2302	25.3806	0
0.3547	-3.21316	-65.033	27.2957	32.0887	0
0.3553	-2.60228	-66.86	19.0552	36.9713	0
0.3560	-0.77443	-67.4738	10.5121	40.329	0
0.3567	1.05823	-63.2012	-2.61338	44.911	0
0.3573	1.05823	-53.4333	-19.7029	49.1851	0
0.3580	0.447342	-40.9224	-29.7724	48.5693	0
0.3587	1.97215	-27.1887	-29.1638	44.6031	0
0.3593	2.89088	-13.1529	-28.246	40.329	0
0.3600	1.05823	-0.944217	-31.6047	33.313	0
0.3607	2.28	11.8735	-32.8251	22.9394	0
0.3613	3.80481	26.2162	-30.6869	12.8663	0
0.3620	2.89088	38.7271	-27.9401	4.31808	0
0.3627	2.89088	48.495	-25.1933	-7.27256	0
0.3633	2.28	55.2084	-24.2788	-19.1784	0
0.3640	-1.68835	60.09	-25.1933	-25.5859	0
0.3647	-3.52101	64.0604	-25.1933	-29.86	0
0.3653	-0.466582	67.7193	-19.397	-37.4918	0
0.3660	1.36127	67.7193	-11.1565	-44.5078	0
0.3667	-0.163544	63.4467	-3.22198	-47.5576	0
0.3673	-2.60228	53.6835	7.15345	-50.3068	0
0.3680	-1.68835	42.6975	15.6998	-51.5237	0
0.3687	1.05823	34.1523	16.9203	-46.6412	0
0.3693	0.144304	22.8595	18.7493	-41.1501	0
0.3700	-3.52101	5.76917	25.1575	-34.7426	0
0.3707	-5.04582	-8.57349	29.128	-24.6695	0
0.3713	-6.26759	-20.7822	30.957	-15.8208	0
0.3720	-7.18151	-35.7339	31.263	-9.10536	0
0.3727	-4.43493	-48.2448	26.9898	2.79319	0
0.3733	-3.21316	-53.1311	26.9898	14.9997	0
0.3740	-4.43493	-58.6217	35.2302	22.023	0
0.3747	-2.29924	-65.3351	35.2302	28.4304	0
0.3753	0.755189	-65.642	20.5816	36.9713	0
0.3760	-2.29924	-62.2853	6.84752	41.2454	0
0.3767	-3.82405	-58.9286	-2.61338	43.6867	0
0.3773	1.05823	-50.3834	-12.377	47.0444	0
0.3780	3.80481	-37.2588	-19.7029	46.7438	0
0.3787	1.36127	-26.2728	-24.8906	42.4697	0
0.3793	-0.163544	-16.5096	-30.6869	39.112	0
0.3800	1.66911	-1.86011	-34.3515	32.7045	0
0.3807	2.89088	13.7053	-35.8746	22.023	0
0.3813	2.89088	25.6072	-37.7069	14.0833	0
0.3820	3.80481	37.2022	-37.0983	7.3752	0
0.3827	5.63747	49.4109	-29.4665	-3.0058	0
0.3833	7.46531	57.6492	-16.9561	-13.6874	0
0.3840	7.77316	61.3128	-6.88332	-22.8367	0
0.3847	8.68708	65.2785	-4.1365	-32.9098	0
0.3853	8.38405	68.6352	-5.35695	-40.8422	0
0.3860	5.32962	66.8034	-7.8011	-43.5914	0
0.3867	1.36127	59.481	-6.88332	-46.9491	0
0.3873	-2.60228	49.4109	-1.69561	-50.3068	0
0.3880	-6.26759	40.2567	1.35388	-50.9153	0
0.3887	-7.48455	32.0137	0.745286	-48.474	0
0.3893	-5.65671	19.1959	4.71255	-43.8993	0
0.3900	-4.43493	3.0215	12.6471	-36.876	0
0.3907	-6.26759	-11.0143	20.2757	-28.0272	0
0.3913	-8.09544	-24.7479	30.6511	-19.4864	0
0.3920	-7.18151	-37.5657	41.3325	-11.8546	0
0.3927	-5.65671	-45.804	42.2502	-2.38997	0
0.3933	-6.26759	-53.4333	34.3157	9.20067	0
0.3940	-5.65671	-61.6716	27.2957	19.8822	0
0.3947	-2.29924	-63.8102	21.4961	29.6474	0
0.3953	-2.91012	-62.5874	16.6144	36.9713	0
0.3960	-6.26759	-65.033	13.8675	39.112	0
0.3967	-5.04582	-64.1171	6.84752	40.329	0
0.3973	-3.52101	-54.656	-6.27472	46.128	0
0.3980	-4.73797	-43.0563	-16.6502	47.9608	0
0.3987	-3.52101	-32.3772	-22.4497	41.8539	0
0.3993	0.447342	-18.6436	-28.552	37.2792	0
0.4000	1.05823	-3.38502	-33.4337	35.1458	0
0.4007	-0.77443	10.9576	-36.1806	26.9055	0
0.4013	-1.07747	24.9982	-39.8419	14.6991	0
0.4020	0.447342	37.8112	-41.3683	4.9339	0
0.4027	1.36127	47.5791	-37.401	-3.61429	0
0.4033	0.755189	54.9015	-30.9928	-14.9044	0
0.4040	1.05823	60.7037	-23.3642	-26.5023	0
0.4047	2.89088	65.8875	-14.2093	-32.9098	0
0.4053	3.80481	68.942	-7.8011	-36.5754	0
0.4060	3.80481	67.7193	-3.22198	-41.458	0
0.4067	2.89088	62.2286	5.62707	-45.7248	0
0.4073	-1.07747	53.3766	16.0025	-48.166	0
0.4080	-5.34886	42.3906	21.4961	-51.2232	0
0.4087	-4.1319	31.0978	23.3284	-50.6073	0
0.4093	1.05823	18.8938	26.9898	-45.7248	0
0.4100	2.28	5.46702	30.6511	-41.1501	0
0.4107	-1.99139	-9.18251	31.5689	-34.4347	0
0.4113	-5.34886	-26.5797	32.7893	-22.8367	0
0.4120	-4.43493	-39.3975	33.3979	-12.1551	0
0.4127	-4.1319	-46.1109	28.5162	-3.61429	0
0.4133	-4.73797	-55.5719	23.3284	6.15089	0
0.4140	-5.34886	-65.033	23.6344	17.1404	0
0.4147	-5.95974	-66.86	25.1575	25.9891	0
0.4153	-2.29924	-67.1669	20.5816	32.0887	0
0.4160	2.89088	-68.6918	10.2062	36.9713	0
0.4167	4.41569	-62.5874	-3.52791	43.3861	0
0.4173	6.24835	-52.2152	-14.2093	47.6529	0
0.4180	10.8228	-42.1404	-16.6502	45.8274	0
0.4187	10.8228	-29.9364	-13.2915	43.3861	0
0.4193	7.46531	-16.8118	-16.0383	40.9448	0
0.4200	5.32962	-5.2168	-28.8579	32.0887	0
0.4207	3.80481	9.12586	-39.5392	19.8822	0
0.4213	2.89088	24.6913	-40.7597	11.642	0
0.4220	3.19392	37.2022	-38.0129	6.4588	0
0.4227	1.97215	47.5791	-35.266	-1.78148	0
0.4233	0.755189	54.2925	-35.266	-14.5964	0
0.4240	3.19392	57.6492	-37.7069	-24.3689	0
0.4247	5.32962	62.8377	-34.3515	-29.86	0
0.4253	4.41569	68.333	-24.2788	-37.1839	0
0.4260	4.10785	67.7193	-13.5974	-43.8993	0
0.4267	4.71873	62.2286	-0.781086	-46.3406	0
0.4273	2.58304	53.9856	15.088	-49.6983	0
0.4280	-1.68835	43.6134	24.8548	-51.8317	0
0.4287	-3.21316	33.2365	29.7366	-45.7248	0
0.4293	-2.60228	21.6415	34.9243	-39.3173	0
0.4300	-3.52101	6.68506	35.2302	-36.5754	0
0.4307	-3.52101	-7.35073	35.8388	-27.1108	0
0.4313	-1.38532	-18.9504	39.8061	-14.5964	0
0.4320	-0.77443	-32.0703	35.2302	-6.36349	0
0.4327	-0.77443	-45.804	26.9898	3.40901	0
0.4333	1.36127	-54.0423	29.7366	14.6991	0
0.4340	3.80481	-58.0127	31.5689	22.6314	0
0.4347	4.41569	-60.7604	23.3284	28.4304	0
0.4353	4.71873	-62.8943	19.9698	35.7543	0
0.4360	3.80481	-63.2012	24.8548	43.0782	0
0.4367	4.71873	-59.2308	20.5816	47.6529	0
0.4373	8.68708	-50.3834	4.1007	50.0942	0
0.4380	9.29797	-40.3134	-10.8506	50.4021	0
0.4387	3.19392	-31.4613	-20.0056	46.7438	0
0.4393	-2.60228	-19.8663	-30.6869	41.5533	0
0.4400	-5.95974	-6.43484	-38.9274	35.7543	0
0.4407	-7.18151	7.29408	-38.3188	26.2971	0
0.4413	-5.95974	20.1118	-34.0456	15.6155	0
0.4420	-6.26759	33.5433	-32.5192	9.81649	0
0.4427	-9.62506	46.6632	-31.2988	4.0175	0
0.4433	-10.842	55.8174	-29.4665	-6.66407	0
0.4440	-9.92809	60.7037	-28.8579	-17.9541	0
0.4447	-9.92809	64.6694	-24.8906	-26.8102	0
0.4453	-8.40329	66.8034	-17.5647	-34.7426	0
0.4460	-4.43493	65.8875	-9.63014	-40.2337	0
0.4467	-3.52101	62.2286	2.27166	-45.1163	0
0.4473	-4.73797	52.1586	15.088	-49.6983	0
0.4480	-6.57063	40.2567	21.4961	-49.3904	0
0.4487	-9.31721	33.8455	21.8021	-44.8157	0
0.4493	-10.2311	23.7754	22.4139	-40.8422	0
0.4500	-6.26759	4.24426	28.5162	-36.5754	0
0.4507	-3.21316	-11.9302	34.9243	-30.1606	0
0.4513	-5.34886	-22.0003	34.0098	-21.3118	0
0.4520	-7.7924	-36.3429	30.6511	-10.9382	0
0.4527	-7.48455	-49.1607	30.6511	1.57621	0
0.4533	-7.7924	-54.0423	26.9898	14.3912	0
0.4540	-8.09544	-58.6217	21.4961	23.5478	0
0.4547	-5.65671	-63.8102	17.2229	29.3468	0
0.4553	-1.68835	-65.9441	7.7653	36.6707	0
0.4560	1.05823	-65.9441	-3.52791	43.3861	0
0.4567	1.05823	-63.2012	-6.88332	45.2116	0
0.4573	3.80481	-55.8741	-6.58065	46.4359	0
0.4580	9.60101	-45.195	-9.02154	48.5693	0
0.4587	12.3476	-34.209	-12.071	45.8274	0
0.4593	11.1306	-22.0003	-22.1438	40.329	0
0.4600	10.2119	-8.57349	-38.9274	35.4464	0
0.4607	9.60101	5.46702	-48.0824	28.7383	0
0.4613	8.99493	21.0277	-43.8092	20.4981	0
0.4620	7.46531	35.6772	-35.266	11.642	0
0.4627	4.71873	44.8314	-28.246	0.0513185	0
0.4633	3.80481	51.8517	-27.0256	-13.6874	0
0.4640	3.19392	58.5651	-24.8906	-25.278	0
0.4647	1.05823	63.1445	-16.6502	-33.5183	0
0.4653	0.144304	64.3626	-9.93607	-37.7924	0
0.4660	0.755189	64.9763	-7.8011	-40.2337	0
0.4667	-1.07747	62.5308	-1.38968	-44.8157	0
0.4673	-3.21316	54.2925	10.5121	-48.474	0
0.4680	-1.38532	43.3065	18.7493	-47.8655	0
0.4687	1.05823	33.5433	24.243	-45.1163	0
0.4693	1.36127	21.9436	30.6511	-42.0665	0
0.4700	1.66911	7.60095	34.6184	-37.4918	0
0.4707	1.05823	-6.43484	34.3157	-29.5521	0
0.4713	0.144304	-20.4754	32.1775	-18.8705	0
0.4720	0.144304	-35.427	29.7366	-9.10536	0
0.4727	0.144304	-46.7199	27.2957	-1.17299	0
0.4733	-0.466582	-53.4333	26.9898	9.50858	0
0.4740	-1.99139	-60.1466	25.4634	22.023	0
0.4747	-3.21316	-67.1669	19.6671	30.2632	0
0.4753	-3.21316	-69.3008	15.3939	36.0622	0
0.4760	-0.163544	-67.1669	14.4794	42.7703	0
0.4767	3.80481	-63.8102	7.15345	48.5693	0
0.4773	3.80481	-56.7899	-8.71562	51.0106	0
0.4780	1.66911	-45.5018	-22.1438	51.0106	0
0.4787	2.28	-33.6	-27.9401	47.9608	0
0.4793	4.41569	-21.3912	-31.2988	42.7703	0
0.4800	3.50177	-7.35073	-35.572	37.2792	0
0.4807	3.50177	6.99193	-40.1478	29.6474	0
0.4813	5.9405	20.1118	-43.2006	18.9658	0
0.4820	6.55139	32.0137	-41.9801	7.67578	0
0.4827	5.63747	42.3906	-36.1806	-2.08939	0
0.4833	6.55139	50.6289	-29.4665	-13.0715	0
0.4840	7.46531	56.7333	-24.2788	-24.061	0
0.4847	6.55139	61.9218	-17.2587	-31.077	0
0.4853	4.71873	65.5853	-8.10377	-34.4347	0
0.4860	3.80481	65.5853	-2.91605	-40.2337	0
0.4867	5.9405	61.3128	-0.169235	-48.474	0
0.4873	8.68708	53.6835	7.7653	-49.9989	0
0.4880	7.46531	43.3065	19.6671	-44.8157	0
0.4887	2.89088	32.6274	26.3812	-42.0665	0
0.4893	0.144304	20.1118	24.8548	-41.7586	0
0.4900	-0.77443	4.85328	20.8875	-35.0432	0
0.4907	-1.99139	-10.0984	23.937	-24.061	0
0.4913	-3.82405	-22.3071	28.5162	-15.8208	0
0.4920	-5.34886	-35.7339	26.9898	-9.71385	0
0.4927	-6.57063	-47.6358	26.9898	0.960389	0
0.4933	-9.01417	-53.1311	34.3157	13.1742	0
0.4940	-7.18151	-58.6217	37.0625	22.6314	0
0.4947	-0.77443	-67.1669	28.8221	30.2632	0
0.4953	3.50177	-70.2167	19.0552	37.5871	0
0.4960	2.58304	-65.9441	13.2557	43.0782	0
0.4967	3.50177	-63.8102	5.01848	47.6529	0
0.4973	5.63747	-59.2308	-6.88332	51.0106	0
0.4980	2.89088	-46.1109	-17.2587	49.1851	0
0.4987	-1.38532	-33.9021	-24.2788	44.911	0
0.4993	-1.99139	-24.7479	-32.5192	41.5533	0
0.5000	0.144304	-9.18251	-39.8419	36.3628	0
0.5007	1.36127	6.37819	-38.9274	26.9055	0
0.5013	0.447342	16.1461	-36.4865	18.9658	0
0.5020	0.755189	31.4047	-38.0129	11.642	0
0.5027	1.97215	49.713	-35.8746	0.0513185	0
0.5033	0.144304	55.2084	-30.9928	-11.8546	0
0.5040	-2.60228	55.8174	-27.6374	-20.3954	0
0.5047	-0.77443	63.1445	-20.9233	-29.2515	0
0.5053	1.05823	67.4171	-10.8506	-36.5754	0
0.5060	-1.68835	64.0604	-5.9688	-40.2337	0
0.5067	-1.68835	59.7878	-2.91605	-45.4242	0
0.5073	1.05823	54.5994	6.84752	-51.5237	0
0.5080	0.755189	44.8314	18.4466	-52.1396	0
0.5087	-0.466582	32.9296	21.4961	-47.5576	0
0.5093	0.447342	20.7256	20.8875	-43.5914	0
0.5100	-1.38532	6.99193	24.8548	-38.1003	0
0.5107	-5.34886	-7.35073	34.0098	-28.9436	0
0.5113	-4.43493	-21.0844	42.5529	-17.9541	0
0.5120	-1.99139	-32.9862	47.438	-7.58047	0
0.5127	-1.99139	-43.0563	47.132	0.960389	0
0.5133	-0.77443	-53.4333	41.6384	10.1171	0
0.5140	3.19392	-61.6716	31.8716	21.715	0
0.5147	6.55139	-62.2853	21.4961	33.0051	0
0.5153	5.63747	-60.4535	10.5121	41.2454	0
0.5160	0.755189	-63.2012	-2.30746	45.5195	0
0.5167	-2.60228	-61.3694	-15.4297	47.3523	0
0.5173	-0.466582	-49.4675	-26.7197	50.4021	0
0.5180	1.05823	-39.3975	-32.5192	51.927	0
0.5187	-0.163544	-32.9862	-32.8251	47.9608	0
0.5193	2.28	-20.7822	-29.4665	44.3025	0
0.5200	6.85443	-4.90993	-27.6374	41.2454	0
0.5207	7.46531	8.82371	-28.246	32.0887	0
0.5213	8.38405	22.5526	-24.8906	21.4071	0
0.5220	10.2119	35.6772	-15.4297	14.0833	0
0.5227	8.68708	43.9155	-11.4624	1.87679	0
0.5233	7.77316	52.1586	-16.9561	-13.0715	0
0.5240	9.60101	61.9218	-23.3642	-20.7033	0
0.5247	7.46531	64.9763	-24.5847	-25.8938	0
0.5253	2.28	63.4467	-23.9728	-36.2675	0
0.5260	-1.07747	64.0604	-20.9233	-43.5914	0
0.5267	-3.21316	63.7536	-13.9033	-44.8157	0
0.5273	-3.21316	56.1243	-3.83383	-48.7819	0
0.5280	-0.77443	44.5293	6.54485	-53.0486	0
0.5287	0.755189	32.9296	13.8675	-49.3904	0
0.5293	0.144304	20.1118	21.1902	-42.675	0
0.5300	-1.68835	6.37819	32.4834	-39.6252	0
0.5307	-3.21316	-6.43484	40.4179	-31.3849	0
0.5313	-2.29924	-19.5595	42.8588	-19.1784	0
0.5320	1.05823	-33.6	48.0466	-11.2461	0
0.5327	1.97215	-43.9722	50.1848	-1.4809	0
0.5333	1.05823	-51.6015	42.5529	11.9499	0
0.5340	1.36127	-61.0625	31.5689	20.7986	0
0.5347	-2.60228	-68.0828	20.5816	29.3468	0
0.5353	-8.70632	-67.4738	8.98574	39.7205	0
0.5360	-9.92809	-63.8102	-0.475161	42.1618	0
0.5367	-9.01417	-61.0625	-6.88332	42.7703	0
0.5373	-8.70632	-54.3491	-11.4624	49.4857	0
0.5380	-7.18151	-43.9722	-12.9888	51.0106	0
0.5387	-8.09544	-34.818	-16.6502	44.6031	0
0.5393	-8.70632	-22.9162	-21.5319	41.2454	0
0.5400	-0.77443	-7.6576	-23.3642	37.5871	0
0.5407	5.63747	5.76917	-27.3315	26.2971	0
0.5413	1.05823	16.7551	-33.1311	15.6155	0
0.5420	-2.60228	30.7956	-34.3515	8.59218	0
0.5427	-2.29924	44.8314	-33.4337	-2.38997	0
0.5433	-2.60228	52.4607	-30.9928	-14.5964	0
0.5440	1.36127	59.1741	-23.0583	-22.8367	0
0.5447	10.2119	66.8034	-14.2093	-30.1606	0
0.5453	13.8772	68.6352	-8.40969	-37.4918	0
0.5460	7.16227	66.8034	-5.35695	-42.0665	0
0.5467	-4.73797	66.8034	-5.35695	-46.0327	0
0.5473	-11.1499	60.3969	-2.30746	-49.6983	0
0.5480	-6.57063	47.5791	7.45937	-49.6983	0
0.5487	-2.29924	36.9	19.6671	-46.6412	0
0.5493	-4.43493	24.9982	29.4307	-42.9829	0
0.5500	-5.04582	9.7396	35.5362	-37.4918	0
0.5507	-3.52101	-2.776	37.6711	-31.077	0
0.5513	-6.26759	-16.5096	37.9771	-22.8367	0
0.5520	-7.7924	-33.9021	36.1448	-11.2461	0
0.5527	-5.04582	-45.195	30.6511	0.0513185	0
0.5533	-2.60228	-50.6856	23.3284	8.59218	0
0.5540	-2.29924	-58.6217	17.2229	17.4409	0
0.5547	-3.82405	-65.033	16.0025	28.1225	0
0.5553	-6.87848	-66.86	16.0025	36.6707	0
0.5560	-7.7924	-67.1669	9.59434	41.5533	0
0.5567	-6.26759	-65.033	2.27166	45.5195	0
0.5573	-3.82405	-57.0968	-5.35695	49.7936	0
0.5580	-0.163544	-46.7199	-16.6502	51.3185	0
0.5587	2.28	-35.7339	-21.5319	46.7438	0
0.5593	2.28	-23.223	-17.8706	41.2454	0
0.5600	1.97215	-10.0984	-24.8906	36.6707	0
0.5607	2.89088	3.93739	-37.0983	27.8219	0
0.5613	5.02658	18.5869	-36.4865	18.3573	0
0.5620	5.63747	32.9296	-33.4337	12.8663	0
0.5627	4.41569	46.0542	-34.3515	4.62599	0
0.5633	3.80481	55.5153	-29.7724	-7.27256	0
0.5640	4.71873	60.7037	-24.5847	-16.1287	0
0.5647	5.02658	64.0604	-25.1933	-25.8938	0
0.5653	4.71873	65.8875	-21.5319	-39.6252	0
0.5660	4.71873	65.5853	-13.2915	-44.5078	0
0.5667	5.02658	62.5308	-7.8011	-42.0665	0
0.5673	4.10785	54.9015	0.133436	-45.4242	0
0.5680	3.80481	44.2224	9.59434	-50.3068	0
0.5687	6.24835	34.7614	15.3939	-46.0327	0
0.5693	7.46531	24.3844	19.6671	-40.2337	0
0.5700	3.80481	9.43273	25.1575	-37.1839	0
0.5707	-0.163544	-5.82582	29.7366	-31.077	0
0.5713	-0.163544	-18.3367	34.0098	-21.9277	0
0.5720	0.144304	-30.8523	37.3652	-12.4631	0
0.5727	0.144304	-43.6701	35.8388	-1.17299	0
0.5733	0.755189	-54.3491	29.4307	10.1171	0
0.5740	-0.77443	-59.8445	26.0753	20.7986	0
0.5747	-3.82405	-62.2853	28.5162	29.9553	0
0.5753	-6.26759	-65.9441	30.6511	36.3628	0
0.5760	-5.65671	-69.3008	25.1575	40.329	0
0.5767	-1.07747	-65.642	11.4266	43.9946	0
0.5773	1.97215	-56.1809	-4.1365	47.3523	0
0.5780	1.05823	-48.2448	-14.2093	49.4857	0
0.5787	0.144304	-39.0906	-18.7851	48.5693	0
0.5793	1.05823	-23.832	-21.5319	43.9946	0
0.5800	-0.466582	-8.88036	-26.1111	37.8877	0
0.5807	-1.68835	0.278544	-32.5192	28.7383	0
0.5813	-1.07747	13.3984	-38.3188	17.4409	0
0.5820	-0.77443	31.4047	-41.0656	9.50858	0
0.5827	-0.466582	42.9997	-39.8419	1.57621	0
0.5833	-0.163544	50.0199	-38.0129	-10.9382	0
0.5840	-2.60228	59.7878	-38.0129	-21.9277	0
0.5847	-5.34886	65.8875	-37.0983	-28.9436	0
0.5853	-6.26759	64.3626	-28.552	-36.876	0
0.5860	-4.43493	64.9763	-14.5152	-41.7586	0
0.5867	-0.77443	64.6694	-2.00153	-43.2835	0
0.5873	-1.38532	55.8174	7.7653	-48.166	0
0.5880	-6.87848	43.9155	13.5616	-51.5237	0
0.5887	-8.09544	33.5433	14.7821	-49.0825	0
0.5893	-3.21316	21.9436	14.7821	-44.8157	0
0.5900	-1.07747	9.12586	19.6671	-39.9331	0
0.5907	-2.60228	-6.13269	28.8221	-31.3849	0
0.5913	-1.07747	-22.0003	37.3652	-21.9277	0
0.5920	0.144304	-31.1544	39.8061	-12.1551	0
0.5927	-4.73797	-38.7837	34.9243	-0.564503	0
0.5933	-8.70632	-51.6015	28.8221	11.0335	0
0.5940	-4.43493	-61.0625	28.2102	22.023	0
0.5947	2.28	-63.2012	26.9898	31.4802	0
0.5953	4.41569	-66.86	19.0552	38.5035	0
0.5960	1.05823	-69.9146	13.5616	41.2454	0
0.5967	-0.77443	-64.1171	10.8148	42.7703	0
0.5973	1.97215	-54.0423	0.745286	46.4359	0
0.5980	5.02658	-44.8881	-11.7684	48.5693	0
0.5987	4.71873	-34.5111	-14.8179	45.8274	0
0.5993	1.66911	-22.0003	-16.0383	40.6369	0
0.6000	-1.38532	-9.79625	-23.3642	35.4464	0
0.6007	0.144304	3.63524	-28.8579	26.5976	0
0.6013	4.71873	17.062	-29.7724	16.5245	0
0.6020	4.41569	30.4888	-32.5192	6.75938	0
0.6027	1.66911	43.6134	-34.3515	-5.13918	0
0.6033	2.89088	52.4607	-30.6869	-16.1287	0
0.6040	4.71873	56.7333	-28.8579	-23.7531	0
0.6047	4.71873	60.7037	-28.8579	-31.9934	0
0.6053	5.63747	65.8875	-21.5319	-39.9331	0
0.6060	5.63747	68.6352	-8.40969	-44.1999	0
0.6067	4.71873	64.0604	1.96573	-48.474	0
0.6073	3.50177	55.5153	9.90027	-51.2232	0
0.6080	0.447342	45.4452	15.6998	-49.9989	0
0.6087	-3.82405	34.7614	16.0025	-47.5576	0
0.6093	-7.18151	23.7754	16.9203	-44.8157	0
0.6100	-9.01417	11.2645	24.243	-39.0167	0
0.6107	-8.70632	-4.30091	29.7366	-30.1606	0
0.6113	-8.70632	-18.9504	29.4307	-22.2282	0
0.6120	-9.92809	-31.1544	30.3484	-13.6874	0
0.6127	-8.09544	-43.3632	32.4834	-1.4809	0
0.6133	-3.52101	-53.7401	29.7366	11.3414	0
0.6140	-2.91012	-60.1466	23.0225	19.2738	0
0.6147	-3.52101	-64.1171	18.7493	26.5976	0
0.6153	-1.68835	-65.3351	16.0025	36.0622	0
0.6160	-0.77443	-63.5033	8.98574	41.8539	0
0.6167	-0.466582	-61.3694	-0.781086	44.3025	0
0.6173	2.28	-57.399	-8.40969	47.6529	0
0.6180	2.89088	-47.9426	-11.4624	47.6529	0
0.6187	1.05823	-35.1249	-10.5479	43.9946	0
0.6193	1.97215	-21.3912	-13.2915	41.2454	0
0.6200	5.02658	-7.35073	-22.4497	37.5871	0
0.6207	5.63747	7.29408	-33.1311	28.7383	0
0.6213	5.9405	20.7256	-37.7069	18.6653	0
0.6220	5.63747	32.3206	-35.266	10.1171	0
0.6227	2.58304	43.6134	-30.6869	0.960389	0
0.6233	0.755189	54.5994	-28.552	-11.2461	0
0.6240	1.05823	60.7037	-27.3315	-22.8367	0
0.6247	-0.466582	62.5308	-21.5319	-31.9934	0
0.6253	-2.60228	63.7536	-13.5974	-39.3173	0
0.6260	-1.99139	64.0604	-6.88332	-43.8993	0
0.6267	0.447342	60.3969	0.439361	-46.6412	0
0.6273	0.447342	53.0745	7.45937	-50.3068	0
0.6280	-2.60228	45.4452	13.2557	-53.6645	0
0.6287	-3.82405	35.3704	20.5816	-51.5237	0
0.6293	-1.38532	21.6415	27.9043	-45.7248	0
0.6300	-0.163544	7.60095	32.7893	-40.2337	0
0.6307	-2.91012	-4.90993	37.0625	-32.6019	0
0.6313	-4.43493	-18.9504	38.5857	-22.2282	0
0.6320	-2.91012	-32.9862	37.6711	-13.0715	0
0.6327	-2.91012	-41.2292	37.6711	-4.83127	0
0.6333	-1.99139	-48.5517	35.2302	6.4588	0
0.6340	1.05823	-58.9286	27.2957	20.1902	0
0.6347	0.447342	-64.4192	19.9698	31.4802	0
0.6353	-2.29924	-64.1171	12.953	36.6707	0
0.6360	-1.07747	-66.5579	3.18618	38.5035	0
0.6367	1.66911	-65.9441	-5.35695	41.5533	0
0.6373	1.66911	-55.8741	-12.9888	46.7438	0
0.6380	0.144304	-45.195	-21.5319	49.1851	0
0.6387	0.755189	-38.4816	-25.8051	46.128	0
0.6393	4.10785	-27.1887	-28.8579	42.1618	0
0.6400	6.55139	-10.4053	-37.7069	38.5035	0
0.6407	5.02658	3.93739	-43.5065	30.2632	0
0.6413	4.10785	16.1461	-39.8419	19.2738	0
0.6420	6.55139	29.5729	-31.9074	11.0335	0
0.6427	5.63747	42.9997	-25.1933	3.1011	0
0.6433	1.97215	52.1586	-22.7524	-8.18896	0
0.6440	3.80481	58.8719	-27.6374	-20.7033	0
0.6447	6.55139	65.2785	-27.0256	-31.3849	0
0.6453	3.19392	67.7193	-16.9561	-38.4009	0
0.6460	1.05823	66.8034	-11.1565	-39.9331	0
0.6467	1.97215	67.1102	-7.18925	-39.6252	0
0.6473	-0.77443	61.3128	6.23892	-44.5078	0
0.6480	-2.91012	46.6632	20.5816	-49.3904	0
0.6487	1.05823	34.1523	24.8548	-48.474	0
0.6493	2.89088	24.6913	27.6016	-43.8993	0
0.6500	1.05823	9.7396	32.4834	-36.5754	0
0.6507	3.80481	-5.2168	36.1448	-26.1944	0
0.6513	5.9405	-16.2028	39.5034	-19.4864	0
0.6520	0.447342	-28.4115	38.8916	-13.9879	0
0.6527	-5.34886	-40.0065	29.7366	-1.78148	0
0.6533	-5.95974	-47.6358	20.5816	14.0833	0
0.6540	-4.43493	-56.1809	19.6671	24.4642	0
0.6547	-2.60228	-62.2853	20.2757	29.3468	0
0.6553	-1.99139	-62.8943	14.4794	34.53	0
0.6560	-3.52101	-62.8943	6.84752	43.0782	0
0.6567	-4.43493	-61.6716	-2.00153	50.0942	0
0.6573	-3.52101	-54.0423	-12.377	51.3185	0
0.6580	-3.21316	-42.1404	-17.5647	51.927	0
0.6587	-3.82405	-31.1544	-17.5647	51.927	0
0.6593	-2.29924	-20.4754	-21.226	46.7438	0
0.6600	0.447342	-7.6576	-28.8579	39.112	0
0.6607	1.05823	6.07604	-34.3515	31.7881	0
0.6613	0.447342	18.28	-36.4865	22.6314	0
0.6620	3.80481	31.0978	-37.401	11.9499	0
0.6627	8.0762	43.9155	-35.266	1.2683	0
0.6633	7.46531	52.1586	-31.2988	-10.3297	0
0.6640	6.55139	58.2582	-26.417	-21.0112	0
0.6647	8.0762	65.5853	-20.0056	-28.3351	0
0.6653	7.16227	69.551	-13.2915	-34.7426	0
0.6660	5.02658	69.2489	-9.93607	-39.9331	0
0.6667	4.41569	65.2785	-8.40969	-44.8157	0
0.6673	1.05823	56.4311	-4.74835	-49.6983	0
0.6680	-2.91012	47.2722	1.35388	-50.6073	0
0.6687	-5.34886	40.2567	6.84752	-46.3406	0
0.6693	-10.539	26.5231	10.5121	-42.0665	0
0.6700	-14.1995	9.43273	15.6998	-36.876	0
0.6707	-11.7608	-0.944217	21.4961	-26.5023	0
0.6713	-9.62506	-12.8461	25.1575	-14.9044	0
0.6720	-9.62506	-29.9364	28.8221	-7.88838	0
0.6727	-6.57063	-41.5314	32.7893	-0.865083	0
0.6733	-5.34886	-49.1607	33.3979	10.1171	0
0.6740	-8.70632	-58.3149	30.3484	21.715	0
0.6747	-9.92809	-65.642	26.3812	30.2632	0
0.6753	-8.09544	-69.6077	21.8021	38.5035	0
0.6760	-6.57063	-71.4395	16.9203	46.7438	0
0.6767	-5.34886	-67.1669	13.2557	50.71	0
0.6773	-1.99139	-56.7899	7.45937	51.3185	0
0.6780	3.50177	-44.8881	-3.52791	52.2349	0
0.6787	6.55139	-35.427	-14.2093	51.6264	0
0.6793	4.71873	-26.2728	-17.5647	46.7438	0
0.6800	3.80481	-13.1529	-18.7851	39.112	0
0.6807	5.32962	0.887564	-27.3315	30.5638	0
0.6813	5.63747	12.7894	-39.8419	22.023	0
0.6820	3.80481	28.657	-47.1678	12.2578	0
0.6827	2.28	44.5293	-47.4738	1.2683	0
0.6833	-0.466582	51.8517	-40.7597	-10.0218	0
0.6840	-2.29924	56.7333	-30.6869	-19.7869	0
0.6847	-0.163544	63.1445	-23.3642	-29.5521	0
0.6853	1.97215	65.8875	-20.9233	-39.3173	0
0.6860	0.755189	67.4171	-20.3115	-45.7248	0
0.6867	-1.99139	67.1102	-13.9033	-49.0825	0
0.6873	-4.1319	57.0402	0.439361	-51.5237	0
0.6880	-7.18151	43.9155	12.0352	-51.5237	0
0.6887	-9.31721	36.9	13.5616	-48.474	0
0.6893	-7.48455	26.5231	17.8348	-43.8993	0
0.6900	-5.95974	10.6508	28.5162	-38.4009	0
0.6907	-8.09544	-2.776	35.5362	-31.6928	0
0.6913	-8.09544	-17.1187	38.5857	-23.7531	0
0.6920	-4.43493	-32.0703	40.7239	-13.0715	0
0.6927	-1.38532	-43.0563	37.9771	-0.564503	0
0.6933	2.89088	-52.2152	32.4834	10.1171	0
0.6940	8.38405	-59.5376	31.5689	20.1902	0
0.6947	9.29797	-62.2853	28.8221	30.8717	0
0.6953	6.55139	-66.251	20.5816	38.5035	0
0.6960	4.41569	-71.4395	12.0352	41.5533	0
0.6967	3.80481	-68.3897	2.88025	43.9946	0
0.6973	5.02658	-59.8445	-10.242	47.9608	0
0.6980	5.63747	-51.2993	-19.7029	52.2349	0
0.6987	3.50177	-40.3134	-22.7524	51.0106	0
0.6993	3.19392	-26.5797	-23.9728	44.911	0
0.7000	5.63747	-13.762	-27.0256	37.8877	0
0.7007	4.41569	0.887564	-31.2988	30.2632	0
0.7013	0.755189	14.0075	-34.3515	18.9658	0
0.7020	0.447342	25.6072	-32.8251	9.81649	0
0.7027	0.144304	38.4249	-27.0256	2.79319	0
0.7033	-1.38532	48.8019	-21.8379	-9.10536	0
0.7040	-0.466582	54.9015	-21.5319	-22.5361	0
0.7047	1.36127	61.9218	-22.7524	-30.1606	0
0.7053	1.97215	65.8875	-18.7851	-36.2675	0
0.7060	4.10785	65.5853	-10.8506	-43.2835	0
0.7067	6.24835	65.5853	-3.22198	-46.9491	0
0.7073	3.80481	60.7037	7.45937	-49.6983	0
0.7080	-0.77443	46.9701	21.1902	-53.3565	0
0.7087	-2.60228	34.7614	29.7366	-52.1396	0
0.7093	-1.68835	25.3003	32.4834	-45.7248	0
0.7100	-3.82405	12.1804	36.1448	-41.1501	0
0.7107	-7.18151	-2.776	41.6384	-32.9098	0
0.7113	-7.7924	-17.7277	44.0793	-21.0112	0
0.7120	-6.26759	-32.3772	41.6384	-11.8546	0
0.7127	-2.60228	-41.8383	35.5362	-3.30638	0
0.7133	2.28	-48.8585	33.3979	9.20067	0
0.7140	2.89088	-58.3149	34.3157	21.4071	0
0.7147	-0.163544	-65.642	28.8221	30.5638	0
0.7153	-1.38532	-67.7759	18.7493	38.8041	0
0.7160	-1.99139	-67.1669	13.8675	43.6867	0
0.7167	-2.60228	-63.8102	10.2062	45.5195	0
0.7173	0.447342	-58.0127	1.96573	48.5693	0
0.7180	3.80481	-49.7697	-7.8011	51.927	0
0.7187	3.80481	-38.4816	-12.377	51.0106	0
0.7193	2.89088	-28.4115	-15.1238	46.128	0
0.7200	2.89088	-18.3367	-24.2788	38.5035	0
0.7207	4.10785	-3.38502	-34.0456	29.0389	0
0.7213	5.9405	12.7894	-36.7924	19.2738	0
0.7220	7.46531	25.3003	-38.0129	8.59218	0
0.7227	9.29797	35.9841	-36.4865	-0.865083	0
0.7233	12.0445	45.1383	-27.0256	-9.10536	0
0.7240	12.3476	52.7676	-20.6174	-20.7033	0
0.7247	7.77316	60.3969	-23.0583	-32.3013	0
0.7253	1.66911	64.3626	-20.6174	-38.1003	0
0.7260	-1.07747	64.6694	-16.6502	-42.3744	0
0.7267	-1.68835	63.1445	-15.4297	-47.257	0
0.7273	-2.29924	56.7333	-7.8011	-50.3068	0
0.7280	-1.07747	45.4452	5.01848	-50.6073	0
0.7287	1.66911	36.2863	12.0352	-48.474	0
0.7293	1.66911	27.7411	18.4466	-44.1999	0
0.7300	1.97215	13.7053	30.6511	-40.2337	0
0.7307	6.55139	-3.07815	45.6057	-31.9934	0
0.7313	8.38405	-17.7277	55.0666	-19.7869	0
0.7320	5.63747	-31.1544	53.8461	-11.8546	0
0.7327	5.63747	-43.0563	49.8789	-4.83127	0
0.7333	6.55139	-53.7401	47.438	8.59218	0
0.7340	1.97215	-62.5874	38.283	22.023	0
0.7347	-2.60228	-68.0828	23.937	28.7383	0
0.7353	-1.68835	-70.2167	17.5289	35.7543	0
0.7360	-0.466582	-70.8305	15.088	44.6031	0
0.7367	-0.77443	-68.6918	4.40663	47.6529	0
0.7373	-0.466582	-60.4535	-10.242	48.5693	0
0.7380	-0.77443	-49.4675	-16.9561	52.5355	0
0.7387	-1.68835	-40.3134	-17.8706	52.8434	0
0.7393	-1.68835	-29.6295	-21.8379	45.8274	0
0.7400	0.144304	-15.5937	-27.6374	38.5035	0
0.7407	1.05823	-0.637347	-28.8579	32.7045	0
0.7413	2.28	14.0075	-29.7724	24.1563	0
0.7420	3.80481	29.2707	-34.3515	13.7827	0
0.7427	4.41569	41.4747	-37.401	5.5424	0
0.7433	4.71873	50.3268	-37.7069	-4.53069	0
0.7440	5.02658	57.347	-38.0129	-18.262	0
0.7447	1.66911	64.3626	-35.572	-29.86	0
0.7453	-3.82405	69.551	-30.6869	-35.659	0
0.7460	-5.34886	69.2489	-27.6374	-40.2337	0
0.7467	-5.34886	64.6694	-22.7524	-45.1163	0
0.7473	-8.09544	58.5651	-9.63014	-48.474	0
0.7480	-7.18151	50.6289	5.62707	-49.6983	0
0.7487	-1.07747	38.4249	15.088	-49.3904	0
0.7493	0.447342	25.9093	19.9698	-45.7248	0
0.7500	-3.21316	14.6212	24.243	-39.9331	0
0.7507	-6.87848	0.580694	26.0753	-33.8262	0
0.7513	-9.01417	-14.6779	26.6839	-25.5859	0
0.7520	-9.01417	-28.4115	29.7366	-15.5128	0
0.7527	-6.26759	-40.9224	30.0425	-5.13918	0
0.7533	-2.91012	-50.9925	24.5489	6.15089	0
0.7540	-1.38532	-57.7058	19.3612	17.7489	0
0.7547	-0.466582	-63.2012	17.8348	27.514	0
0.7553	-1.68835	-67.4738	13.8675	33.6209	0
0.7560	-4.43493	-67.1669	6.84752	36.6707	0
0.7567	-5.95974	-65.033	0.745286	40.329	0
0.7573	-4.73797	-59.8445	-7.18925	47.3523	0
0.7580	-0.77443	-50.3834	-16.0383	53.1513	0
0.7587	1.05823	-38.7837	-21.226	50.71	0
0.7593	-0.77443	-25.6638	-24.8906	42.1618	0
0.7600	-1.99139	-11.6233	-30.0783	36.9713	0
0.7607	1.05823	1.80345	-32.8251	32.7045	0
0.7613	3.19392	15.5371	-34.6542	22.6314	0
0.7620	1.97215	30.1819	-38.6215	11.0335	0
0.7627	1.05823	41.1726	-38.0129	1.87679	0
0.7633	3.50177	49.4109	-34.0456	-8.49687	0
0.7640	3.80481	58.2582	-33.1311	-20.0948	0
0.7647	1.97215	64.3626	-30.9928	-28.9436	0
0.7653	2.58304	64.9763	-23.9728	-35.659	0
0.7660	3.80481	65.8875	-18.4825	-42.0665	0
0.7667	0.144304	67.4171	-14.2093	-46.3406	0
0.7673	-4.43493	63.4467	-3.52791	-50.3068	0
0.7680	-5.04582	51.8517	9.90027	-53.965	0
0.7687	-4.1319	38.7271	16.9203	-51.5237	0
0.7693	-5.95974	25.9093	21.4961	-44.1999	0
0.7700	-8.09544	12.4826	28.2102	-37.7924	0
0.7707	-9.62506	-0.944217	32.1775	-31.077	0
0.7713	-10.842	-13.762	32.7893	-22.2282	0
0.7720	-9.92809	-27.4956	37.3652	-13.9879	0
0.7727	-7.18151	-40.3134	43.7734	-3.61429	0
0.7733	-5.65671	-50.9925	44.3852	10.7329	0
0.7740	-5.04582	-59.5376	39.5034	22.9394	0
0.7747	-5.04582	-64.1171	30.0425	30.2632	0
0.7753	-5.95974	-65.9441	20.2757	36.3628	0
0.7760	-6.26759	-67.7759	17.8348	42.4697	0
0.7767	-5.34886	-68.6918	18.7493	46.7438	0
0.7773	-3.21316	-63.2012	12.3412	50.71	0
0.7780	-1.07747	-50.9925	0.745286	54.0677	0
0.7787	-0.77443	-37.5657	-6.88332	52.5355	0
0.7793	-0.77443	-27.4956	-9.63014	47.6529	0
0.7800	0.755189	-16.8118	-12.377	41.8539	0
0.7807	1.05823	-1.25109	-20.6174	33.0051	0
0.7813	1.05823	14.6212	-30.3842	22.3235	0
0.7820	2.89088	26.5231	-34.9601	14.3912	0
0.7827	6.24835	39.3408	-36.4865	5.5424	0
0.7833	9.29797	51.5448	-32.8251	-7.58047	0
0.7840	9.60101	59.481	-24.2788	-17.9541	0
0.7847	5.9405	64.0604	-22.4497	-26.8102	0
0.7853	3.19392	68.333	-24.8906	-38.7088	0
0.7860	4.71873	71.3828	-16.9561	-46.0327	0
0.7867	4.71873	70.7738	-5.35695	-47.5576	0
0.7873	2.58304	64.0604	1.96573	-51.2232	0
0.7880	2.58304	52.7676	8.67982	-54.2729	0
0.7887	4.71873	41.4747	12.953	-51.5237	0
0.7893	5.63747	30.7956	13.2557	-48.474	0
0.7900	3.19392	17.671	20.2757	-43.8993	0
0.7907	-0.77443	4.24426	32.7893	-32.3013	0
0.7913	-1.68835	-10.0984	39.1975	-21.0112	0
0.7920	-1.68835	-25.6638	37.9771	-14.9044	0
0.7927	-3.21316	-40.0065	34.3157	-5.44709	0
0.7933	-1.99139	-50.6856	31.5689	8.90009	0
0.7940	1.05823	-58.0127	30.6511	18.9658	0
0.7947	1.66911	-63.2012	31.5689	26.2971	0
0.7953	1.36127	-66.86	28.8221	36.6707	0
0.7960	2.28	-69.3008	18.7493	43.6867	0
0.7967	0.144304	-68.3897	8.37389	45.8274	0
0.7973	-1.99139	-62.2853	1.35388	50.4021	0
0.7980	0.447342	-52.5174	-10.8506	53.1513	0
0.7987	1.97215	-42.1404	-23.9728	48.5693	0
0.7993	-1.07747	-31.1544	-23.6702	44.3025	0
0.8000	-3.52101	-17.4255	-18.7851	41.8539	0
0.8007	-3.82405	-3.69189	-24.8906	33.313	0
0.8013	-4.43493	8.20997	-33.1311	22.6314	0
0.8020	-5.34886	22.8595	-34.3515	14.3912	0
0.8027	-4.43493	37.509	-33.7397	4.62599	0
0.8033	-0.77443	48.495	-33.7397	-8.80478	0
0.8040	2.28	56.1243	-33.4337	-22.8367	0
0.8047	2.89088	62.2286	-32.8251	-32.6019	0
0.8053	1.97215	65.8875	-27.9401	-35.9596	0
0.8060	-0.163544	66.8034	-20.3115	-41.1501	0
0.8067	-4.73797	64.6694	-13.2915	-48.474	0
0.8073	-7.18151	58.5651	-2.00153	-50.6073	0
0.8080	-6.57063	50.3268	11.4266	-49.9989	0
0.8087	-8.09544	42.3906	20.5816	-49.3904	0
0.8093	-10.842	31.4047	27.2957	-44.1999	0
0.8100	-9.01417	16.7551	35.2302	-37.4918	0
0.8107	-4.73797	1.80345	39.1975	-32.9098	0
0.8113	-1.68835	-11.6233	38.8916	-23.7531	0
0.8120	-0.163544	-25.966	39.1975	-12.1551	0
0.8127	0.144304	-40.3134	37.9771	-2.69789	0
0.8133	-0.77443	-51.2993	33.7039	7.98369	0
0.8140	-1.99139	-57.399	31.5689	19.2738	0
0.8147	-2.29924	-61.9784	31.5689	28.4304	0
0.8153	-1.38532	-64.7261	27.6016	36.9713	0
0.8160	-1.68835	-64.7261	22.108	44.3025	0
0.8167	-1.99139	-63.5033	16.9203	47.0444	0
0.8173	1.36127	-61.3694	5.32115	50.0942	0
0.8180	4.10785	-52.2152	-11.1565	53.1513	0
0.8187	2.89088	-40.3134	-20.9233	50.0942	0
0.8193	5.63747	-31.7682	-26.1111	43.3861	0
0.8200	15.402	-20.1685	-32.8251	38.8041	0
0.8207	19.9813	-1.55324	-37.0983	33.0051	0
0.8213	15.402	15.2302	-36.1806	22.9394	0
0.8220	10.5197	26.8252	-34.9601	12.8663	0
0.8227	8.0762	39.3408	-33.7397	3.40901	0
0.8233	4.10785	49.104	-32.2133	-9.71385	0
0.8240	0.447342	56.4311	-30.9928	-22.5361	0
0.8247	-0.77443	65.2785	-28.8579	-30.4685	0
0.8253	-3.82405	70.4669	-25.4992	-36.5754	0
0.8260	-6.87848	71.3828	-20.6174	-43.5914	0
0.8267	-6.26759	73.2146	-12.071	-49.9989	0
0.8273	-6.57063	67.4171	-2.91605	-53.965	0
0.8280	-10.539	52.1586	3.79803	-55.7978	0
0.8287	-10.842	41.1726	8.67982	-53.3565	0
0.8293	-8.70632	32.6274	14.1735	-49.0825	0
0.8300	-9.01417	15.8392	22.7166	-43.8993	0
0.8307	-10.539	-0.944217	33.0953	-34.4347	0
0.8313	-10.842	-12.2371	36.1448	-22.8367	0
0.8320	-11.1499	-26.5797	32.7893	-15.8208	0
0.8327	-9.01417	-40.6155	30.6511	-8.18896	0
0.8333	-6.26759	-49.1607	29.4307	5.5424	0
0.8340	-7.7924	-57.399	26.0753	17.1404	0
0.8347	-9.01417	-66.251	21.4961	25.0727	0
0.8353	-8.70632	-68.9987	14.1735	35.1458	0
0.8360	-11.1499	-68.6918	6.84752	42.1618	0
0.8367	-11.7608	-68.0828	2.27166	43.3861	0
0.8373	-6.26759	-62.2853	-5.35695	47.0444	0
0.8380	-2.29924	-50.0766	-15.4297	52.5355	0
0.8387	-2.60228	-40.0065	-18.1765	51.927	0
0.8393	-2.60228	-30.5454	-18.4825	45.5195	0
0.8400	-0.77443	-15.8959	-27.3315	37.2792	0
0.8407	2.28	-0.0283265	-38.3188	28.4304	0
0.8413	5.02658	11.8735	-42.5887	20.1902	0
0.8420	6.24835	24.6913	-38.3188	9.81649	0
0.8427	8.38405	39.3408	-27.6374	-2.69789	0
0.8433	10.2119	50.3268	-18.7851	-13.0715	0
0.8440	8.99493	57.0402	-17.5647	-20.7033	0
0.8447	7.77316	64.0604	-18.4825	-30.7764	0
0.8453	7.46531	68.0261	-17.5647	-40.2337	0
0.8460	5.63747	66.8034	-16.9561	-45.1163	0
0.8467	4.71873	65.5853	-13.5974	-48.166	0
0.8473	3.80481	63.4467	-2.00153	-52.7481	0
0.8480	-2.60228	54.9015	12.3412	-55.1894	0
0.8487	-5.34886	41.1726	19.6671	-53.0486	0
0.8493	-1.99139	29.5729	19.9698	-47.5576	0
0.8500	-1.38532	18.28	22.4139	-42.0665	0
0.8507	-3.82405	2.71935	27.9043	-35.0432	0
0.8513	-4.43493	-12.8461	33.7039	-24.9774	0
0.8520	-4.43493	-25.6638	38.283	-13.6874	0
0.8527	-2.91012	-36.6498	38.283	-4.22278	0
0.8533	0.144304	-47.6358	35.2302	6.4588	0
0.8540	-0.77443	-58.6217	34.0098	18.9658	0
0.8547	-2.60228	-67.7759	32.1775	28.4304	0
0.8553	-0.163544	-71.4395	26.9898	35.1458	0
0.8560	1.05823	-71.4395	25.1575	43.0782	0
0.8567	1.97215	-70.5236	21.4961	47.6529	0
0.8573	4.71873	-64.1171	7.7653	48.8772	0
0.8580	4.71873	-51.6015	-9.32421	52.2349	0
0.8587	2.89088	-40.6155	-19.397	54.6762	0
0.8593	2.58304	-32.6841	-24.5847	48.5693	0
0.8600	3.50177	-20.1685	-27.6374	40.0284	0
0.8607	6.85443	-3.69189	-31.9074	34.8379	0
0.8613	13.8772	11.8735	-37.0983	26.9055	0
0.8620	17.5377	25.9093	-36.1806	17.7489	0
0.8627	17.5377	38.7271	-30.0783	11.0335	0
0.8633	17.5377	47.5791	-27.3315	-0.865083	0
0.8640	13.8772	53.9856	-27.9401	-17.3456	0
0.8647	5.32962	61.6149	-28.552	-28.3351	0
0.8653	1.05823	67.7193	-27.3315	-37.1839	0
0.8660	-1.68835	68.942	-23.6702	-44.8157	0
0.8667	-6.26759	66.8034	-20.3115	-45.7248	0
0.8673	-7.18151	61.3128	-13.2915	-47.5576	0
0.8680	-4.43493	50.6289	3.79803	-53.0486	0
0.8687	-3.52101	38.4249	17.8348	-50.6073	0
0.8693	-3.52101	27.439	18.4466	-43.5914	0
0.8700	-2.60228	14.6212	17.8348	-42.0665	0
0.8707	-3.82405	0.887564	23.3284	-37.1839	0
0.8713	-3.82405	-12.8461	29.4307	-24.3689	0
0.8720	-2.29924	-27.4956	33.3979	-13.6874	0
0.8727	-4.1319	-40.9224	34.6184	-4.83127	0
0.8733	-5.95974	-50.3834	33.3979	7.3752	0
0.8740	-3.52101	-58.0127	35.2302	20.7986	0
0.8747	-1.38532	-63.2012	37.0625	32.3966	0
0.8753	-1.68835	-65.642	30.957	42.4697	0
0.8760	-1.99139	-69.6077	23.3284	47.0444	0
0.8767	-1.68835	-71.7464	15.088	47.9608	0
0.8773	-0.163544	-65.3351	1.35388	51.3185	0
0.8780	0.447342	-54.0423	-12.071	54.9767	0
0.8787	-0.77443	-44.8881	-16.9561	52.2349	0
0.8793	-1.07747	-34.818	-19.091	45.5195	0
0.8800	-1.68835	-20.1685	-24.5847	42.1618	0
0.8807	-2.29924	-5.52367	-31.6047	37.8877	0
0.8813	-0.77443	7.90782	-36.4865	28.4304	0
0.8820	1.05823	23.7754	-36.1806	18.3573	0
0.8827	4.71873	39.3408	-33.1311	8.90009	0
0.8833	11.1306	48.1881	-32.5192	-4.22278	0
0.8840	14.4881	53.9856	-34.3515	-17.6536	0
0.8847	12.0445	62.2286	-32.8251	-26.8102	0
0.8853	8.38405	66.8034	-26.417	-35.0432	0
0.8860	5.32962	66.8034	-19.7029	-42.3744	0
0.8867	4.41569	67.1102	-11.4624	-45.7248	0
0.8873	7.46531	64.9763	1.96573	-48.7819	0
0.8880	7.77316	55.2084	12.953	-53.0486	0
0.8887	1.05823	42.9997	16.0025	-51.2232	0
0.8893	-2.60228	32.0137	17.8348	-42.9829	0
0.8900	-0.466582	20.4187	23.6344	-36.876	0
0.8907	1.05823	5.16015	31.263	-31.9934	0
0.8913	-0.77443	-11.3212	37.9771	-23.4525	0
0.8920	-1.68835	-27.1887	40.112	-11.8546	0
0.8927	0.755189	-40.3134	36.1448	-1.78148	0
0.8933	2.89088	-48.8585	32.4834	8.2916	0
0.8940	1.05823	-56.7899	30.957	21.4071	0
0.8947	-2.29924	-65.033	28.2102	33.9215	0
0.8953	-4.1319	-67.4738	25.1575	40.329	0
0.8960	-5.34886	-66.251	18.4466	43.9946	0
0.8967	-5.65671	-68.0828	5.01848	50.71	0
0.8973	-7.18151	-66.86	-5.66287	57.1175	0
0.8980	-7.7924	-54.0423	-9.02154	56.8095	0
0.8987	-4.43493	-38.4816	-9.63014	52.8434	0
0.8993	0.447342	-25.6638	-12.9888	50.71	0
0.9000	0.755189	-13.4551	-21.5319	45.8274	0
0.9007	0.144304	-1.86011	-31.6047	35.1458	0
0.9013	1.97215	9.7396	-37.7069	23.8558	0
0.9020	1.97215	25.6072	-40.7597	14.6991	0
0.9027	0.144304	40.2567	-38.0129	4.31808	0
0.9033	0.144304	49.4109	-31.6047	-9.41327	0
0.9040	1.36127	57.9561	-29.7724	-20.7033	0
0.9047	2.28	64.9763	-28.8579	-28.6357	0
0.9053	3.19392	68.333	-21.5319	-36.876	0
0.9060	3.19392	70.1601	-14.2093	-44.1999	0
0.9067	4.41569	68.942	-12.6829	-48.166	0
0.9073	6.24835	63.7536	-9.93607	-51.8317	0
0.9080	2.28	56.7333	-4.44243	-55.4899	0
0.9087	-6.57063	46.3563	1.35388	-53.3565	0
0.9093	-10.842	31.0978	5.01848	-47.8655	0
0.9100	-8.40329	17.062	9.59434	-44.8157	0
0.9107	-6.26759	3.32837	22.108	-39.0167	0
0.9113	-6.57063	-11.9302	39.8061	-27.4187	0
0.9120	-4.43493	-27.4956	48.9643	-17.0451	0
0.9127	1.36127	-40.6155	43.1648	-9.41327	0
0.9133	6.55139	-50.0766	31.5689	3.1011	0
0.9140	7.46531	-56.1809	26.9898	17.4409	0
0.9147	6.55139	-63.8102	34.0098	27.514	0
0.9153	8.99493	-70.5236	39.8061	36.9713	0
0.9160	11.4337	-70.8305	32.7893	45.2116	0
0.9167	9.90885	-68.0828	23.0225	47.0444	0
0.9173	8.99493	-65.033	16.3084	48.5693	0
0.9180	9.90885	-56.1809	2.57758	52.2349	0
0.9187	6.24835	-43.0563	-15.7356	51.6264	0
0.9193	-1.38532	-32.0703	-27.9401	46.128	0
0.9200	-6.57063	-22.3071	-35.8746	41.2454	0
0.9207	-9.31721	-8.88036	-42.5887	34.8379	0
0.9213	-11.7608	6.68506	-46.2533	24.4642	0
0.9220	-11.1499	21.3346	-45.6415	14.6991	0
0.9227	-10.2311	35.6772	-40.4538	5.85031	0
0.9233	-10.539	48.1881	-31.6047	-3.9222	0
0.9240	-8.40329	57.0402	-24.8906	-16.7372	0
0.9247	-5.34886	64.6694	-22.1438	-31.3849	0
0.9253	-6.26759	69.2489	-17.2587	-40.2337	0
0.9260	-8.09544	67.7193	-11.4624	-42.675	0
0.9267	-8.09544	65.5853	-7.8011	-47.5576	0
0.9273	-8.40329	63.7536	-0.781086	-53.965	0
0.9280	-8.70632	55.8174	10.5121	-53.965	0
0.9287	-6.26759	43.3065	15.3939	-51.5237	0
0.9293	-4.43493	32.0137	16.9203	-50.3068	0
0.9300	-3.52101	18.5869	25.1575	-45.7248	0
0.9307	-2.29924	2.71935	35.8388	-36.5754	0
0.9313	-0.163544	-10.0984	39.8061	-25.5859	0
0.9320	2.28	-23.832	40.7239	-14.5964	0
0.9327	3.80481	-39.6996	39.1975	-4.53069	0
0.9333	2.28	-50.6856	33.7039	6.15089	0
0.9340	-1.38532	-56.7899	28.2102	20.4981	0
0.9347	-7.18151	-63.2012	25.1575	35.1458	0
0.9353	-10.842	-67.1669	19.9698	41.5533	0
0.9360	-7.18151	-67.4738	13.2557	41.5533	0
0.9367	-1.07747	-66.251	6.54485	44.3025	0
0.9373	-0.77443	-62.2853	-2.61338	50.0942	0
0.9380	-1.07747	-53.4333	-13.9033	52.2349	0
0.9387	2.58304	-42.7542	-21.5319	51.6264	0
0.9393	4.71873	-31.1544	-25.8051	49.1851	0
0.9400	4.41569	-17.4255	-30.9928	43.0782	0
0.9407	6.55139	-2.16226	-37.0983	35.1458	0
0.9413	8.99493	11.8735	-38.9274	25.9891	0
0.9420	10.2119	24.6913	-37.401	13.1742	0
0.9427	11.4337	37.8112	-38.3188	0.960389	0
0.9433	10.2119	50.3268	-38.9274	-8.80478	0
0.9440	6.24835	58.2582	-34.0456	-20.0948	0
0.9447	3.80481	63.7536	-27.0256	-30.7764	0
0.9453	3.80481	69.551	-19.7029	-37.4918	0
0.9460	4.41569	72.2987	-10.8506	-44.1999	0
0.9467	5.63747	71.9918	-3.22198	-49.9989	0
0.9473	6.55139	69.551	5.01848	-54.5809	0
0.9480	5.63747	61.6149	15.088	-57.9386	0
0.9487	4.71873	47.5791	20.2757	-56.7142	0
0.9493	2.89088	33.8455	22.7166	-50.9153	0
0.9500	1.66911	21.0277	29.4307	-46.0327	0
0.9507	3.80481	6.37819	35.2302	-39.3173	0
0.9513	6.55139	-10.4053	36.1448	-28.3351	0
0.9520	4.71873	-25.6638	36.1448	-17.3456	0
0.9527	1.97215	-36.9567	35.5362	-7.27256	0
0.9533	2.89088	-45.804	35.8388	3.1011	0
0.9540	2.89088	-54.9582	35.8388	14.3912	0
0.9547	1.36127	-62.2853	29.128	26.9055	0
0.9553	1.97215	-65.033	19.9698	38.1956	0
0.9560	2.58304	-66.86	15.3939	43.9946	0
0.9567	-1.68835	-67.7759	9.28841	47.0444	0
0.9573	-4.43493	-63.2012	-2.30746	50.71	0
0.9580	-3.52101	-52.2152	-13.2915	54.9767	0
0.9587	-4.73797	-39.3975	-23.0583	57.418	0
0.9593	-6.26759	-28.7136	-30.9928	52.5355	0
0.9600	-4.43493	-18.9504	-34.9601	42.4697	0
0.9607	-2.60228	-5.52367	-38.3188	34.2294	0
0.9613	-2.60228	10.0418	-42.286	25.3806	0
0.9620	-0.466582	24.0823	-42.5887	11.9499	0
0.9627	2.89088	37.509	-37.0983	0.0513185	0
0.9633	3.80481	48.495	-28.552	-9.10536	0
0.9640	2.89088	55.2084	-22.4497	-22.2282	0
0.9647	-0.77443	63.4467	-23.3642	-34.7426	0
0.9653	-2.91012	70.4669	-24.2788	-40.2337	0
0.9660	0.447342	70.1601	-18.7851	-45.1163	0
0.9667	3.19392	68.0261	-12.071	-51.2232	0
0.9673	0.144304	66.1944	-7.49517	-53.965	0
0.9680	-1.38532	57.6492	0.133436	-56.7142	0
0.9687	0.144304	45.7473	10.8148	-59.1555	0
0.9693	-1.99139	35.3704	18.7493	-52.7481	0
0.9700	-6.26759	22.8595	23.937	-42.0665	0
0.9707	-8.09544	8.82371	30.6511	-34.7426	0
0.9713	-9.62506	-3.99404	40.4179	-26.5023	0
0.9720	-10.2311	-19.5595	47.132	-14.5964	0
0.9727	-6.26759	-35.7339	46.2175	-4.53069	0
0.9733	-3.52101	-45.804	41.9443	4.62599	0
0.9740	-5.04582	-53.7401	36.1448	17.1404	0
0.9747	-4.43493	-63.2012	26.9898	29.3468	0
0.9753	-1.38532	-68.6918	21.8021	37.5871	0
0.9760	-1.68835	-68.6918	21.4961	43.9946	0
0.9767	-1.68835	-68.6918	16.9203	49.4857	0
0.9773	-0.163544	-65.9441	5.62707	51.6264	0
0.9780	-1.07747	-55.8741	-7.18925	54.0677	0
0.9787	-3.52101	-43.9722	-18.4825	55.2847	0
0.9793	-2.29924	-35.1249	-24.8906	49.4857	0
0.9800	-0.163544	-23.832	-27.0256	40.0284	0
0.9807	-0.466582	-5.52367	-33.4337	32.7045	0
0.9813	0.144304	11.8735	-41.0656	23.2399	0
0.9820	2.28	25.6072	-44.1151	11.9499	0
0.9827	2.28	38.4249	-45.3355	4.62599	0
0.9833	3.19392	48.8019	-45.9474	-3.61429	0
0.9840	7.77316	54.5994	-42.8946	-19.1784	0
0.9847	9.60101	60.3969	-37.0983	-33.8262	0
0.9853	8.38405	67.1102	-26.7197	-41.1501	0
0.9860	8.38405	68.942	-12.6829	-47.5576	0
0.9867	7.46531	67.7193	-2.30746	-53.6645	0
0.9873	5.63747	65.2785	5.01848	-56.1058	0
0.9880	7.16227	58.5651	12.953	-57.3227	0
0.9887	8.38405	46.6632	16.6144	-57.6306	0
0.9893	3.80481	33.5433	18.7493	-53.0486	0
0.9900	0.755189	20.4187	28.2102	-44.1999	0
0.9907	0.144304	7.29408	40.7239	-38.4009	0
0.9913	-3.52101	-5.82582	44.3852	-31.9934	0
0.9920	-5.34886	-20.4754	37.0625	-17.3456	0
0.9927	-3.52101	-36.6498	27.9043	-1.78148	0
0.9933	-4.1319	-49.4675	26.3812	6.4588	0
0.9940	-3.82405	-56.7899	27.9043	15.9161	0
0.9947	-1.07747	-62.2853	26.0753	30.2632	0
0.9953	-0.77443	-67.1669	24.243	39.4126	0
0.9960	-1.38532	-69.6077	20.5816	45.2116	0
0.9967	1.05823	-69.6077	10.8148	52.8434	0
0.9973	1.66911	-65.9441	3.79803	54.9767	0
0.9980	2.28	-59.2308	1.05121	54.3683	0
0.9987	7.46531	-49.1607	-7.18925	57.418	0
0.9993	11.1306	-37.2588	-18.1765	54.0677	0
1.0000	11.1306	-23.832	-27.6374	43.3861	0
1.0007	7.46531	-9.48938	-40.1478	37.5871	0
1.0013	-1.99139	5.16015	-50.2206	31.7881	0
1.0020	-8.09544	19.1959	-49.0001	17.1404	0
1.0027	-2.60228	32.9296	-46.2533	3.70959	0
1.0033	2.58304	44.8314	-45.9474	-6.66407	0
1.0040	1.36127	53.0745	-40.7597	-20.0948	0
1.0047	2.89088	59.1741	-32.5192	-32.9098	0
1.0053	5.63747	64.9763	-25.4992	-39.9331	0
1.0060	1.97215	70.1601	-19.397	-45.7248	0
1.0067	-1.68835	69.551	-13.5974	-49.3904	0
1.0073	-1.68835	63.4467	-5.05428	-51.2232	0
1.0080	-4.43493	55.5153	8.67982	-55.7978	0
1.0087	-7.18151	44.5293	18.7493	-57.6306	0
1.0093	-5.34886	31.4047	21.1902	-50.6073	0
1.0100	-4.1319	19.1959	25.1575	-42.675	0
1.0107	-6.26759	6.68506	32.1775	-37.4918	0
1.0113	-7.7924	-9.18251	35.5362	-28.6357	0
1.0120	-5.65671	-25.6638	39.8061	-15.8208	0
1.0127	-1.99139	-39.0906	47.7406	-4.22278	0
1.0133	0.144304	-50.3834	49.8789	7.3752	0
1.0140	2.28	-58.3149	40.7239	21.1066	0
1.0147	3.80481	-61.3694	30.0425	33.0051	0
1.0153	-0.466582	-66.251	22.4139	41.5533	0
1.0160	-8.70632	-71.7464	15.088	48.5693	0
1.0167	-10.2311	-72.3554	10.2062	54.9767	0
1.0173	-7.18151	-67.7759	10.5121	59.5588	0
1.0180	-5.04582	-60.1466	6.84752	61.0836	0
1.0187	-1.38532	-47.6358	-4.44243	59.8593	0
1.0193	1.97215	-33.9021	-16.0383	55.8931	0
1.0200	0.144304	-21.3912	-24.8906	48.8772	0
1.0207	-1.68835	-7.35073	-32.2133	39.4126	0
1.0213	1.97215	7.29408	-36.4865	27.514	0
1.0220	4.10785	21.0277	-39.8419	16.224	0
1.0227	4.41569	34.1523	-43.8092	7.3752	0
1.0233	5.32962	46.3563	-42.8946	-4.53069	0
1.0240	5.02658	55.2084	-35.266	-19.7869	0
1.0247	2.89088	63.7536	-29.4665	-30.4685	0
1.0253	1.97215	68.942	-25.8051	-37.4918	0
1.0260	1.97215	68.942	-17.5647	-44.5078	0
1.0267	1.66911	68.6352	-6.88332	-49.3904	0
1.0273	0.447342	67.1102	3.79803	-53.3565	0
1.0280	-2.91012	56.7333	14.1735	-58.2391	0
1.0287	-6.87848	43.9155	21.4961	-58.547	0
1.0293	-6.57063	34.1523	23.0225	-51.2232	0
1.0300	-4.73797	21.9436	25.7693	-42.9829	0
1.0307	-5.65671	6.37819	31.8716	-35.9596	0
1.0313	-8.40329	-7.6576	36.1448	-27.1108	0
1.0320	-9.92809	-22.0003	38.5857	-15.5128	0
1.0327	-10.842	-37.2588	39.1975	-6.05558	0
1.0333	-10.2311	-49.4675	36.1448	4.62599	0
1.0340	-5.95974	-58.6217	30.3484	18.6653	0
1.0347	-0.77443	-65.9441	26.6839	30.2632	0
1.0353	-1.07747	-71.4395	22.108	37.8877	0
1.0360	-3.82405	-73.5734	14.1735	46.4359	0
1.0367	-4.1319	-71.1326	5.32115	51.3185	0
1.0373	-3.52101	-65.3351	0.133436	52.2349	0
1.0380	-3.21316	-57.0968	-3.22198	55.5926	0
1.0387	-1.07747	-46.413	-9.63014	55.8931	0
1.0393	-0.77443	-36.6498	-19.7029	47.9608	0
1.0400	-3.52101	-26.5797	-28.8579	40.6369	0
1.0407	-4.73797	-10.0984	-35.266	34.8379	0
1.0413	-2.60228	6.37819	-40.4538	23.8558	0
1.0420	-1.68835	21.0277	-42.286	12.5584	0
1.0427	-1.07747	38.4249	-40.4538	4.62599	0
1.0433	0.447342	52.1586	-35.266	-6.36349	0
1.0440	-1.38532	55.8174	-29.1638	-21.0112	0
1.0447	-3.52101	59.481	-27.9401	-32.9098	0
1.0453	-0.77443	64.9763	-28.552	-41.458	0
1.0460	0.755189	67.4171	-24.2788	-48.474	0
1.0467	-2.29924	68.0261	-19.091	-53.965	0
1.0473	-2.60228	65.2785	-13.2915	-58.2391	0
1.0480	-1.68835	53.6835	0.439361	-61.9047	0
1.0487	-4.73797	42.6975	16.9203	-60.6804	0
1.0493	-3.52101	36.5931	26.9898	-53.3565	0
1.0500	0.447342	24.0823	36.1448	-45.1163	0
1.0507	-1.38532	4.55113	41.3325	-37.7924	0
1.0513	-4.43493	-12.2371	39.8061	-28.6357	0
1.0520	-2.60228	-24.4411	39.1975	-17.3456	0
1.0527	-2.60228	-36.3429	38.8916	-5.44709	0
1.0533	-3.82405	-46.7199	34.3157	8.2916	0
1.0540	-2.91012	-55.8741	31.5689	22.6314	0
1.0547	-2.60228	-62.5874	30.6511	33.9215	0
1.0553	-2.60228	-66.251	24.243	43.0782	0
1.0560	-0.77443	-68.6918	16.0025	50.4021	0
1.0567	1.36127	-69.9146	9.59434	54.9767	0
1.0573	2.89088	-67.7759	1.05121	57.1175	0
1.0580	3.80481	-59.5376	-11.7684	61.0836	0
1.0587	3.80481	-47.9426	-22.1438	62.3006	0
1.0593	5.02658	-36.6498	-23.3642	55.8931	0
1.0600	6.55139	-25.6638	-21.8379	48.5693	0
1.0607	5.63747	-12.5392	-27.0256	43.3861	0
1.0613	6.24835	3.32837	-34.9601	31.1796	0
1.0620	11.1306	18.28	-38.0129	14.9997	0
1.0627	13.8772	32.0137	-39.2333	4.62599	0
1.0633	11.1306	44.2224	-40.7597	-5.44709	0
1.0640	7.46531	53.9856	-40.7597	-18.8705	0
1.0647	3.80481	62.2286	-39.8419	-29.2515	0
1.0653	1.97215	67.7193	-33.1311	-36.5754	0
1.0660	4.71873	70.1601	-21.5319	-44.8157	0
1.0667	6.85443	70.7738	-10.5479	-51.2232	0
1.0673	3.50177	68.6352	0.439361	-55.7978	0
1.0680	0.144304	59.481	8.67982	-60.0719	0
1.0687	0.144304	46.3563	10.2062	-60.9883	0
1.0693	-0.77443	34.7614	12.6471	-56.4063	0
1.0700	-1.68835	21.9436	23.3284	-48.7819	0
1.0707	-1.68835	7.60095	34.3157	-40.8422	0
1.0713	-3.82405	-5.52367	40.112	-31.077	0
1.0720	-4.43493	-19.8663	46.2175	-19.1784	0
1.0727	-3.52101	-35.7339	51.7079	-7.27256	0
1.0733	-5.65671	-48.5517	49.267	4.0175	0
1.0740	-5.65671	-57.0968	41.6384	17.4409	0
1.0747	-0.163544	-64.4192	34.0098	31.1796	0
1.0753	0.144304	-68.6918	23.3284	42.7703	0
1.0760	-3.82405	-69.3008	11.7326	51.927	0
1.0767	-2.60228	-70.2167	8.67982	56.2011	0
1.0773	0.755189	-69.3008	6.23892	56.8095	0
1.0780	0.755189	-60.4535	-5.66287	60.4752	0
1.0787	2.89088	-47.0267	-16.6502	62.6085	0
1.0793	5.63747	-34.818	-18.7851	55.8931	0
1.0800	4.41569	-22.6093	-20.6174	45.8274	0
1.0807	4.41569	-7.6576	-25.4992	37.2792	0
1.0813	7.46531	7.29408	-29.7724	25.9891	0
1.0820	5.9405	20.1118	-34.3515	13.7827	0
1.0827	-0.163544	33.8455	-37.401	4.62599	0
1.0833	-2.29924	47.5791	-36.1806	-6.66407	0
1.0840	1.36127	56.7333	-33.4337	-21.3118	0
1.0847	4.71873	60.7037	-28.8579	-33.2177	0
1.0853	4.71873	65.2785	-23.3642	-41.7586	0
1.0860	3.50177	69.551	-19.7029	-49.6983	0
1.0867	3.80481	70.1601	-12.377	-53.6645	0
1.0873	4.10785	68.942	-0.475161	-55.4899	0
1.0880	1.05823	62.2286	8.67982	-59.1555	0
1.0887	-3.82405	49.713	13.2557	-59.1555	0
1.0893	-4.43493	38.1181	16.9203	-51.8317	0
1.0900	0.144304	26.8252	20.2757	-43.5914	0
1.0907	2.89088	11.2645	24.5489	-35.659	0
1.0913	-0.77443	-4.60778	31.5689	-24.061	0
1.0920	-5.04582	-18.6436	37.9771	-12.4631	0
1.0927	-5.04582	-33.2931	37.3652	-3.61429	0
1.0933	-4.43493	-44.5859	26.9898	7.3752	0
1.0940	-5.34886	-52.8242	16.9203	21.4071	0
1.0947	-3.52101	-62.2853	15.088	32.0887	0
1.0953	1.05823	-67.7759	12.3412	39.4126	0
1.0960	3.19392	-67.4738	6.84752	48.5693	0
1.0967	1.05823	-67.7759	8.67982	55.8931	0
1.0973	-0.77443	-65.3351	11.4266	56.8095	0
1.0980	0.755189	-55.265	0.439361	57.7259	0
1.0987	2.58304	-44.2791	-13.2915	59.2508	0
1.0993	1.05823	-35.7339	-19.7029	54.3683	0
1.1000	0.144304	-23.832	-23.9728	47.6529	0
1.1007	1.97215	-8.57349	-29.7724	41.2454	0
1.1013	4.71873	7.90782	-35.266	29.3468	0
1.1020	7.46531	23.1664	-38.6215	15.6155	0
1.1027	9.29797	36.5931	-36.1806	6.75938	0
1.1033	9.90885	48.495	-30.3842	-3.61429	0
1.1040	9.29797	56.7333	-27.9401	-17.6536	0
1.1047	10.2119	63.1445	-24.8906	-31.3849	0
1.1053	11.1306	69.551	-20.0056	-42.675	0
1.1060	9.60101	71.3828	-16.3442	-49.9989	0
1.1067	7.16227	68.333	-10.5479	-52.7481	0
1.1073	3.50177	67.7193	-1.38968	-57.0222	0
1.1080	-1.38532	63.7536	5.01848	-62.5132	0
1.1087	-6.26759	50.9358	10.5121	-61.2889	0
1.1093	-9.92809	39.3408	18.7493	-54.5809	0
1.1100	-10.842	31.0978	24.8548	-47.257	0
1.1107	-9.92809	16.1461	30.6511	-39.0167	0
1.1113	-10.539	-3.07815	37.0625	-28.3351	0
1.1120	-10.842	-18.9504	37.9771	-17.0451	0
1.1127	-8.70632	-32.0703	35.5362	-6.36349	0
1.1133	-8.09544	-42.4473	34.3157	6.15089	0
1.1140	-9.31721	-52.5174	31.5689	19.2738	0
1.1147	-6.57063	-63.2012	26.9898	33.9215	0
1.1153	-2.60228	-69.3008	24.5489	45.8274	0
1.1160	-3.82405	-70.5236	21.1902	49.4857	0
1.1167	-4.73797	-72.0485	13.2557	50.4021	0
1.1173	-2.91012	-69.9146	4.1007	54.9767	0
1.1180	-2.60228	-59.8445	-5.9688	59.5588	0
1.1187	-1.68835	-46.413	-13.9033	56.8095	0
1.1193	-1.07747	-35.7339	-19.091	50.4021	0
1.1200	-2.29924	-25.357	-28.552	44.3025	0
1.1207	-1.68835	-10.7074	-40.1478	38.5035	0
1.1213	0.144304	6.37819	-44.421	29.3468	0
1.1220	-2.91012	20.7256	-43.8092	15.6155	0
1.1227	-4.73797	33.8455	-43.8092	1.87679	0
1.1233	-2.91012	46.6632	-41.3683	-9.41327	0
1.1240	-0.163544	55.2084	-38.0129	-22.2282	0
1.1247	4.71873	61.0059	-33.4337	-35.659	0
1.1253	8.68708	67.7193	-20.6174	-44.8157	0
1.1260	7.16227	72.9077	-9.63014	-50.3068	0
1.1267	6.55139	73.2146	-9.63014	-54.5809	0
1.1273	5.9405	69.551	-8.10377	-55.1894	0
1.1280	-1.07747	60.3969	1.96573	-57.0222	0
1.1287	-4.43493	46.6632	11.7326	-62.2053	0
1.1293	1.05823	35.0682	21.4961	-59.4634	0
1.1300	1.66911	24.3844	31.5689	-48.166	0
1.1307	-0.77443	10.9576	37.6711	-40.5416	0
1.1313	0.755189	-4.30091	44.0793	-35.0432	0
1.1320	-0.163544	-19.8663	51.7079	-23.7531	0
1.1327	-2.91012	-35.7339	50.7934	-9.71385	0
1.1333	-1.99139	-47.9426	43.7734	3.70959	0
1.1340	-2.60228	-56.7899	36.4507	17.7489	0
1.1347	-5.34886	-65.3351	28.5162	29.3468	0
1.1353	-3.52101	-71.4395	21.1902	37.5871	0
1.1360	-2.29924	-72.3554	13.2557	45.8274	0
1.1367	-4.1319	-71.4395	0.133436	53.4519	0
1.1373	-4.1319	-69.9146	-11.4624	57.7259	0
1.1380	-2.91012	-63.2012	-12.377	58.0339	0
1.1387	-2.60228	-50.6856	-9.32421	55.2847	0
1.1393	-1.99139	-39.6996	-10.5479	51.927	0
1.1400	-1.68835	-28.7136	-17.5647	47.0444	0
1.1407	-0.77443	-13.762	-27.0256	37.2792	0
1.1413	0.755189	2.71935	-34.9601	25.6812	0
1.1420	0.755189	15.8392	-38.0129	14.6991	0
1.1427	0.144304	29.2707	-38.3188	1.87679	0
1.1433	0.144304	41.7816	-35.572	-11.5467	0
1.1440	-1.07747	51.2427	-30.6869	-23.4525	0
1.1447	-1.68835	59.1741	-27.9401	-36.5754	0
1.1453	0.144304	64.9763	-25.1933	-48.166	0
1.1460	-0.466582	66.8034	-18.4825	-52.7481	0
1.1467	-3.52101	66.1944	-12.377	-55.7978	0
1.1473	-3.21316	64.0604	-9.02154	-60.9883	0
1.1480	-0.466582	57.0402	-3.22198	-64.0381	0
1.1487	-0.466582	46.0542	5.933	-63.1217	0
1.1493	-2.91012	35.6772	10.5121	-57.0222	0
1.1500	-1.99139	24.6913	12.3412	-47.5576	0
1.1507	4.10785	9.43273	20.8875	-39.3173	0
1.1513	9.90885	-7.04858	34.0098	-30.7764	0
1.1520	10.5197	-22.0003	40.112	-18.8705	0
1.1527	6.55139	-36.6498	39.5034	-6.97198	0
1.1533	1.36127	-49.4675	35.2302	4.62599	0
1.1540	-1.99139	-57.7058	26.9898	19.5817	0
1.1547	-2.29924	-62.8943	20.8875	33.0051	0
1.1553	-1.99139	-68.6918	20.5816	40.329	0
1.1560	-0.466582	-71.7464	18.7493	46.128	0
1.1567	2.58304	-72.3554	13.2557	53.7598	0
1.1573	2.89088	-71.7464	9.59434	58.6423	0
1.1580	1.36127	-65.033	7.45937	59.2508	0
1.1587	2.89088	-50.9925	2.88025	58.6423	0
1.1593	4.71873	-39.6996	-2.91605	55.8931	0
1.1600	4.41569	-29.6295	-13.9033	48.5693	0
1.1607	4.71873	-14.0641	-30.0783	38.8041	0
1.1613	6.85443	1.19443	-39.2333	29.6474	0
1.1620	8.99493	14.0075	-37.0983	18.3573	0
1.1627	8.38405	30.7956	-32.2133	5.5424	0
1.1633	6.55139	45.1383	-30.3842	-5.44709	0
1.1640	6.85443	52.4607	-31.2988	-17.9541	0
1.1647	6.55139	60.3969	-32.5192	-31.3849	0
1.1653	2.89088	67.7193	-27.3315	-39.3173	0
1.1660	-0.163544	67.1102	-16.9561	-46.6412	0
1.1667	-2.60228	65.8875	-12.071	-53.965	0
1.1673	-7.7924	67.1102	-12.071	-56.7142	0
1.1680	-10.539	60.7037	-5.9688	-59.4634	0
1.1687	-9.31721	47.5791	5.01848	-62.2053	0
1.1693	-10.2311	36.5931	11.1207	-57.9386	0
1.1700	-10.842	25.6072	18.4466	-50.3068	0
1.1707	-8.70632	11.8735	34.3157	-44.5078	0
1.1713	-10.2311	-2.46913	46.2175	-32.9098	0
1.1720	-13.5886	-17.4255	46.2175	-19.1784	0
1.1727	-12.3716	-32.0703	43.7734	-8.80478	0
1.1733	-9.62506	-43.9722	41.3325	4.0175	0
1.1740	-9.62506	-54.3491	32.7893	18.3573	0
1.1747	-10.2311	-62.5874	23.6344	30.8717	0
1.1753	-12.0638	-68.0828	17.2229	43.0782	0
1.1760	-14.5073	-72.3554	8.06797	50.4021	0
1.1767	-12.9777	-73.8803	-0.781086	51.3185	0
1.1773	-10.2311	-70.5236	-2.91605	54.9767	0
1.1780	-9.31721	-63.8102	-6.88332	60.4752	0
1.1787	-6.26759	-53.4333	-16.6502	61.3916	0
1.1793	0.144304	-40.6155	-21.5319	56.2011	0
1.1800	4.41569	-29.3274	-20.6174	47.3523	0
1.1807	4.71873	-16.2028	-24.2788	40.0284	0
1.1813	2.89088	0.887564	-28.552	33.6209	0
1.1820	3.80481	16.453	-27.0256	20.1902	0
1.1827	6.85443	29.2707	-29.7724	4.0175	0
1.1833	5.32962	42.6975	-38.9274	-6.36349	0
1.1840	0.447342	54.9015	-42.286	-18.57	0
1.1847	-1.68835	63.1445	-35.572	-34.1341	0
1.1853	-2.60228	68.333	-27.9401	-42.9829	0
1.1860	-3.82405	72.2987	-23.0583	-46.9491	0
1.1867	-4.1319	74.7395	-17.5647	-51.2232	0
1.1873	-6.57063	73.5168	-8.10377	-54.5809	0
1.1880	-10.539	65.8875	3.49211	-59.1555	0
1.1887	-9.01417	53.0745	10.5121	-61.2889	0
1.1893	-5.34886	41.4747	12.6471	-56.1058	0
1.1900	-5.04582	31.4047	17.8348	-48.7819	0
1.1907	-4.1319	16.453	27.6016	-42.0665	0
1.1913	-3.52101	-2.46913	34.3157	-28.9436	0
1.1920	-4.43493	-17.7277	37.0625	-13.9879	0
1.1927	-1.99139	-30.2386	36.1448	-3.0058	0
1.1933	0.144304	-43.9722	34.3157	10.1171	0
1.1940	-1.07747	-55.8741	35.5362	24.4642	0
1.1947	-0.163544	-61.6716	37.9771	32.7045	0
1.1953	2.28	-66.5579	33.3979	39.112	0
1.1960	1.66911	-69.6077	23.3284	49.7936	0
1.1967	0.447342	-68.0828	15.088	58.0339	0
1.1973	0.144304	-65.9441	8.67982	58.6423	0
1.1980	-0.466582	-61.0625	2.27166	59.5588	0
1.1987	1.36127	-48.2448	-3.22198	62	0
1.1993	2.28	-35.1249	-9.63014	57.418	0
1.2000	0.144304	-25.0548	-17.8706	47.6529	0
1.2007	0.755189	-11.9302	-28.552	40.6369	0
1.2013	3.80481	3.63524	-37.7069	32.0887	0
1.2020	4.71873	17.062	-42.8946	16.8325	0
1.2027	4.71873	32.0137	-45.0329	3.70959	0
1.2033	5.63747	47.5791	-43.8092	-5.44709	0
1.2040	5.02658	58.2582	-38.6215	-19.7869	0
1.2047	5.32962	65.2785	-31.6047	-34.1341	0
1.2053	7.46531	71.076	-25.8051	-42.0665	0
1.2060	7.77316	72.2987	-19.397	-49.6983	0
1.2067	4.71873	71.6897	-12.377	-55.7978	0
1.2073	4.10785	71.3828	-5.35695	-56.7142	0
1.2080	8.38405	64.6694	4.1007	-59.1555	0
1.2087	10.2119	51.5448	15.088	-60.9883	0
1.2093	5.32962	40.5589	21.1902	-52.7481	0
1.2100	2.28	30.4888	24.243	-42.9829	0
1.2107	2.58304	15.5371	31.8716	-40.2337	0
1.2113	0.755189	-0.944217	42.8588	-32.6019	0
1.2120	-0.163544	-14.98	46.5202	-17.6536	0
1.2127	2.89088	-29.9364	42.8588	-6.36349	0
1.2133	3.80481	-44.8881	41.6384	3.40901	0
1.2140	2.89088	-54.9582	40.4179	18.0568	0
1.2147	4.41569	-61.6716	32.4834	32.0887	0
1.2153	4.71873	-67.7759	22.4139	40.0284	0
1.2160	2.89088	-71.1326	14.4794	47.6529	0
1.2167	2.89088	-71.4395	4.1007	55.8931	0
1.2173	2.28	-69.9146	-5.9688	59.8593	0
1.2180	1.36127	-64.1171	-12.6829	60.7757	0
1.2187	1.36127	-54.0423	-19.091	61.3916	0
1.2193	0.755189	-43.0563	-22.7524	57.7259	0
1.2200	0.144304	-31.7682	-22.7524	51.3185	0
1.2207	1.05823	-15.8959	-25.1933	44.3025	0
1.2213	1.97215	1.80345	-27.9401	33.6209	0
1.2220	3.50177	16.1461	-25.8051	20.1902	0
1.2227	3.80481	29.8798	-27.0256	9.50858	0
1.2233	0.447342	45.7473	-34.0456	-0.865083	0
1.2240	-1.07747	57.347	-34.9601	-16.4292	0
1.2247	2.58304	62.5308	-29.1638	-32.9098	0
1.2253	3.80481	66.8034	-25.4992	-44.5078	0
1.2260	0.447342	70.1601	-21.8379	-51.2232	0
1.2267	-0.77443	70.1601	-16.0383	-56.4063	0
1.2273	0.144304	69.551	-10.8506	-59.764	0
1.2280	-1.38532	64.0604	-0.475161	-61.2889	0
1.2287	-1.68835	51.2427	16.3084	-60.9883	0
1.2293	-0.77443	38.1181	26.9898	-57.3227	0
1.2300	-1.07747	28.3548	30.957	-51.8317	0
1.2307	-3.21316	14.6212	36.7566	-45.1163	0
1.2313	-5.34886	-0.944217	40.7239	-34.7426	0
1.2320	-6.87848	-15.2869	39.8061	-19.7869	0
1.2327	-7.18151	-31.4613	39.1975	-6.97198	0
1.2333	-6.57063	-46.1109	37.0625	4.62599	0
1.2340	-7.18151	-54.3491	29.4307	20.7986	0
1.2347	-8.09544	-60.7604	24.243	36.9713	0
1.2353	-5.34886	-68.3897	26.3812	44.911	0
1.2360	-0.163544	-72.3554	26.0753	49.4857	0
1.2367	1.97215	-72.3554	17.2229	54.9767	0
1.2373	1.97215	-71.1326	4.71255	58.6423	0
1.2380	3.80481	-65.3351	-6.88332	61.6921	0
1.2387	3.80481	-54.0423	-14.8179	64.1334	0
1.2393	0.755189	-41.2292	-19.7029	59.5588	0
1.2400	1.66911	-28.4115	-24.5847	50.4021	0
1.2407	5.9405	-13.762	-31.6047	42.7703	0
1.2413	5.63747	-0.0283265	-37.401	31.7881	0
1.2420	3.80481	13.0963	-42.286	18.3573	0
1.2427	5.9405	27.439	-45.3355	8.2916	0
1.2433	6.85443	41.1726	-42.8946	-3.61429	0
1.2440	5.02658	51.2427	-37.0983	-17.3456	0
1.2447	3.50177	58.8719	-31.6047	-29.5521	0
1.2453	1.05823	65.8875	-23.3642	-40.8422	0
1.2460	-2.60228	69.8579	-12.377	-50.6073	0
1.2467	-2.60228	70.1601	-4.44243	-54.2729	0
1.2473	-1.99139	66.8034	1.35388	-55.4899	0
1.2480	-3.82405	60.09	10.5121	-58.547	0
1.2487	-2.60228	50.3268	17.2229	-59.764	0
1.2493	1.05823	40.5589	19.3612	-56.7142	0
1.2500	0.755189	28.657	22.7166	-50.3068	0
1.2507	-0.77443	12.7894	29.4307	-41.1501	0
1.2513	0.144304	-3.69189	34.3157	-28.6357	0
1.2520	0.755189	-18.9504	37.6711	-16.1287	0
1.2527	-0.77443	-33.9021	38.8916	-4.83127	0
1.2533	-2.60228	-45.804	35.5362	6.4588	0
1.2540	-5.04582	-55.5719	30.6511	20.1902	0
1.2547	-4.43493	-64.7261	27.6016	34.53	0
1.2553	1.05823	-69.3008	24.8548	43.6867	0
1.2560	4.10785	-70.2167	19.6671	47.3523	0
1.2567	1.97215	-72.6622	12.0352	53.7598	0
1.2573	-0.163544	-71.4395	2.27166	62.3006	0
1.2580	-1.07747	-62.5874	-7.49517	63.8328	0
1.2587	-2.60228	-52.2152	-15.7356	61.3916	0
1.2593	-3.52101	-40.3134	-20.6174	60.4752	0
1.2600	-4.43493	-27.1887	-20.9233	54.0677	0
1.2607	-3.52101	-14.0641	-23.0583	41.5533	0
1.2613	-0.163544	0.278544	-30.3842	30.2632	0
1.2620	1.97215	16.453	-37.0983	20.7986	0
1.2627	1.97215	28.9639	-38.6215	9.50858	0
1.2633	4.10785	40.8657	-36.7924	-3.30638	0
1.2640	4.41569	53.6835	-30.3842	-16.4292	0
1.2647	-1.38532	61.9218	-23.3642	-29.5521	0
1.2653	-5.04582	67.1102	-19.397	-41.1501	0
1.2660	-2.91012	72.6056	-13.2915	-51.2232	0
1.2667	1.05823	74.7395	-6.58065	-57.0222	0
1.2673	4.10785	72.2987	-5.9688	-57.6306	0
1.2680	1.05823	67.4171	-4.1365	-58.547	0
1.2687	-5.95974	56.1243	5.01848	-59.4634	0
1.2693	-6.26759	41.7816	12.6471	-54.8814	0
1.2700	-1.07747	31.0978	18.7493	-48.474	0
1.2707	-1.07747	19.8097	26.9898	-43.2835	0
1.2713	-2.60228	3.63524	33.3979	-34.4347	0
1.2720	-0.466582	-14.0641	37.0625	-20.7033	0
1.2727	0.144304	-29.6295	37.9771	-7.58047	0
1.2733	-1.68835	-42.1404	34.9243	3.70959	0
1.2740	-1.68835	-52.2152	32.7893	17.4409	0
1.2747	-1.38532	-60.4535	31.5689	30.8717	0
1.2753	-1.99139	-67.7759	27.2957	40.6369	0
1.2760	-0.163544	-72.9644	25.1575	48.2687	0
1.2767	1.97215	-74.4893	25.4634	54.0677	0
1.2773	0.144304	-73.2713	19.0552	58.0339	0
1.2780	-1.99139	-67.7759	5.01848	62.3006	0
1.2787	-0.77443	-57.7058	-10.5479	63.5249	0
1.2793	-0.163544	-44.5859	-19.7029	57.7259	0
1.2800	-1.38532	-32.0703	-20.9233	49.4857	0
1.2807	-1.68835	-18.9504	-24.2788	42.4697	0
1.2813	-0.77443	-2.46913	-33.4337	32.0887	0
1.2820	1.97215	14.6212	-38.9274	19.2738	0
1.2827	4.71873	31.7115	-38.9274	9.50858	0
1.2833	3.19392	47.5791	-37.7069	0.0513185	0
1.2840	0.755189	57.9561	-34.9601	-14.9044	0
1.2847	0.755189	63.4467	-34.3515	-31.077	0
1.2853	0.447342	69.551	-34.3515	-42.0665	0
1.2860	-1.68835	72.9077	-28.552	-48.7819	0
1.2867	-2.60228	71.6897	-21.5319	-55.7978	0
1.2873	-3.52101	70.4669	-16.9561	-60.0719	0
1.2880	-2.91012	67.7193	-6.58065	-60.3798	0
1.2887	-1.68835	57.0402	6.84752	-60.6804	0
1.2893	-2.60228	42.9997	12.3412	-60.3798	0
1.2900	-4.43493	30.1819	18.4466	-55.7978	0
1.2907	-4.73797	16.1461	28.5162	-48.166	0
1.2913	-5.95974	0.580694	33.3979	-37.7924	0
1.2920	-7.18151	-13.762	34.6184	-24.061	0
1.2927	-7.18151	-27.4956	37.6711	-12.1551	0
1.2933	-5.34886	-41.2292	37.9771	-2.69789	0
1.2940	-1.99139	-52.2152	37.0625	11.0335	0
1.2947	1.05823	-58.9286	42.5529	26.2971	0
1.2953	1.66911	-65.9441	48.0466	36.6707	0
1.2960	4.10785	-72.3554	43.4707	44.3025	0
1.2967	7.77316	-74.1871	33.0953	50.71	0
1.2973	7.46531	-71.4395	15.6998	54.0677	0
1.2980	4.71873	-63.8102	-7.8011	57.1175	0
1.2987	1.97215	-53.1311	-24.2788	58.0339	0
1.2993	-2.91012	-43.6701	-30.9928	51.6264	0
1.3000	-6.26759	-32.9862	-37.0983	43.9946	0
1.3007	-6.57063	-16.8118	-43.5065	39.4126	0
1.3013	-5.65671	-0.0283265	-46.2533	30.5638	0
1.3020	-3.21316	13.3984	-49.9147	17.1404	0
1.3027	-1.07747	27.7411	-52.6615	6.75938	0
1.3033	-3.52101	41.7816	-51.7437	-4.53069	0
1.3040	-5.95974	52.4607	-49.6087	-20.0948	0
1.3047	-5.04582	60.7037	-45.0329	-32.9098	0
1.3053	-3.21316	65.8875	-38.0129	-42.0665	0
1.3060	-2.60228	68.6352	-33.4337	-51.8317	0
1.3067	-3.52101	72.6056	-27.9401	-58.8476	0
1.3073	-4.73797	74.1305	-19.397	-61.2889	0
1.3080	-4.1319	67.4171	-12.9888	-64.346	0
1.3087	-3.82405	56.1243	-4.44243	-65.563	0
1.3093	-5.65671	45.1383	9.59434	-61.2889	0
1.3100	-5.65671	33.8455	19.0552	-54.8814	0
1.3107	-1.99139	20.7256	25.4634	-47.5576	0
1.3113	1.05823	5.16015	36.1448	-36.876	0
1.3120	0.144304	-13.1529	44.3852	-22.5361	0
1.3127	-2.60228	-30.5454	43.7734	-9.10536	0
1.3133	-4.43493	-43.0563	41.9443	3.70959	0
1.3140	-3.52101	-51.6015	39.8061	18.9658	0
1.3147	-1.07747	-60.4535	37.3652	33.6209	0
1.3153	2.89088	-68.3897	34.3157	40.6369	0
1.3160	6.55139	-72.6622	26.3812	45.8274	0
1.3167	3.80481	-73.2713	16.3084	54.9767	0
1.3173	-0.163544	-69.9146	8.67982	61.3916	0
1.3180	3.50177	-62.5874	-3.83383	61.0836	0
1.3187	7.77316	-51.6015	-19.7029	60.7757	0
1.3193	6.24835	-40.3134	-27.0256	60.7757	0
1.3200	5.32962	-30.5454	-29.1638	54.3683	0
1.3207	8.38405	-17.7277	-34.9601	43.0782	0
1.3213	8.38405	-2.46913	-38.3188	32.0887	0
1.3220	7.46531	11.5667	-39.8419	20.4981	0
1.3227	9.60101	26.5231	-41.9801	6.4588	0
1.3233	9.29797	41.7816	-37.0983	-6.36349	0
1.3240	4.10785	51.2427	-27.0256	-16.4292	0
1.3247	1.36127	58.2582	-23.3642	-28.3351	0
1.3253	5.02658	67.1102	-20.6174	-40.2337	0
1.3260	6.24835	72.2987	-14.2093	-48.474	0
1.3267	1.97215	72.2987	-10.8506	-54.2729	0
1.3273	-0.163544	72.6056	-12.071	-59.4634	0
1.3280	0.144304	68.6352	-8.40969	-61.2889	0
1.3287	-2.60228	58.2582	2.57758	-60.0719	0
1.3293	-5.34886	46.3563	13.2557	-56.7142	0
1.3300	-4.43493	33.8455	20.5816	-49.3904	0
1.3307	-3.52101	19.1959	28.8221	-41.1501	0
1.3313	-4.1319	2.71935	41.6384	-33.8262	0
1.3320	-2.29924	-13.1529	50.4875	-22.5361	0
1.3327	-1.07747	-26.5797	50.4875	-9.71385	0
[truncated: 47,878 more rows]
