# Supplementary material for: Identification of Haptic Based Guiding Using Hard Reins
Source: PLoS One. 2015 Jul 22;10(7):e0132020. doi: 10.1371/journal.pone.0132020 (PMC4511788; doi:10.1371/journal.pone.0132020)
Supplement: S4 File — (ZIP) [file pone.0132020.s004.zip › EMGData2/Subject11/T6/t6.txt]

0.0000	2.05264	3.4831	-8.81825	-5.08529	0
0.0007	2.66083	2.88026	-8.81825	-5.39434	0
0.0013	2.35673	5.01413	-7.90081	-5.08529	0
0.0020	0.524564	4.70793	-6.99416	-4.15814	0
0.0027	-0.99591	3.4831	-7.90081	-2.33193	0
0.0033	0.828658	5.93275	-6.68115	-3.84909	0
0.0040	2.66083	5.93275	-5.46149	-5.67529	0
0.0047	1.14036	2.57405	-4.24183	-2.02288	0
0.0053	-2.21989	3.78931	-0.885063	0.421433	0
0.0060	-2.82808	7.14801	0.334597	-1.12382	0
0.0067	-1.9158	5.01413	-1.50029	0.421433	0
0.0073	-4.96435	1.65543	-0.885063	2.24764	0
0.0080	-5.58014	4.09551	1.25204	0.730483	0
0.0087	-0.99591	6.5356	0.949824	1.93859	0
0.0093	0.524564	4.70793	1.25204	4.07385	0
0.0100	-2.82808	4.40172	3.07613	2.86574	0
0.0107	-4.05206	5.93275	2.16948	3.17479	0
0.0113	-4.66025	5.32034	0.334597	5.59101	0
0.0120	-5.88423	4.09551	-0.28063	3.45575	0
0.0127	-0.691816	3.78931	0.334597	1.32049	0
0.0133	9.06963	3.18646	0.334597	3.45575	0
0.0140	11.8217	4.09551	0.334597	4.3829	0
0.0147	7.54915	5.01413	1.25204	0.730483	0
0.0153	4.493	4.09551	1.85647	-0.81477	0
0.0160	2.66083	4.09551	1.25204	1.32049	0
0.0167	-0.0836261	5.93275	0.334597	0.730483	0
0.0173	-1.6117	5.01413	-0.885063	-2.64098	0
0.0180	-0.691816	3.18646	-1.50029	-1.40478	0
0.0187	-1.30761	5.01413	-0.885063	2.86574	0
0.0193	-2.21989	5.93275	0.334597	2.24764	0
0.0200	-0.0836261	2.88026	3.99358	-0.196669	0
0.0207	2.66083	1.96164	6.74591	1.32049	0
0.0213	1.74855	3.18646	4.91102	3.17479	0
0.0220	-0.99591	2.26784	0.949824	4.07385	0
0.0227	-4.35616	2.26784	0.949824	4.69195	0
0.0233	-4.96435	4.70793	1.55426	4.3829	0
0.0240	-5.26844	4.09551	0.334597	5.90006	0
0.0247	-8.3246	1.04302	0.949824	10.1706	0
0.0253	-9.54097	0.440172	2.16948	10.4796	0
0.0260	-6.79652	1.34922	3.07613	5.001	0
0.0267	-6.79652	0.440172	7.35034	3.45575	0
0.0273	-10.1568	-1.70327	11.3223	4.69195	0
0.0280	-9.23688	-1.39707	10.1027	2.55669	0
0.0287	-5.58014	0.440172	7.96557	3.17479	0
0.0293	-7.10061	-0.172241	7.66335	6.82721	0
0.0300	-9.23688	-0.478448	6.74591	6.51816	0
0.0307	-7.40471	1.34922	6.74591	4.69195	0
0.0313	-4.96435	0.440172	8.57	4.69195	0
0.0320	-3.74797	-2.31569	7.35034	4.07385	0
0.0327	-3.74797	-1.09086	6.44369	4.07385	0
0.0333	-3.74797	0.440172	8.57	5.90006	0
0.0340	-1.30761	-1.09086	9.48744	6.82721	0
0.0347	4.18891	0.736809	6.74591	8.03532	0
0.0353	6.32517	5.01413	4.6088	8.34437	0
0.0360	3.58072	3.78931	2.16948	5.001	0
0.0367	3.58072	1.34922	0.334597	3.7648	0
0.0373	6.02108	3.18646	-0.582846	5.001	0
0.0380	5.41289	3.78931	-2.10472	2.86574	0
0.0387	2.66083	3.4831	-2.10472	-0.505719	0
0.0393	1.44445	5.93275	2.16948	-0.505719	0
0.0400	0.220469	6.5356	5.21324	3.17479	0
0.0407	-1.6117	3.18646	5.21324	6.82721	0
0.0413	-2.82808	2.88026	6.74591	5.59101	0
0.0420	-4.35616	5.93275	10.1027	2.86574	0
0.0427	-3.44387	6.8418	9.80045	3.45575	0
0.0433	-2.21989	5.93275	5.82846	3.45575	0
0.0440	-6.49242	4.70793	3.38914	3.17479	0
0.0447	-11.0691	3.18646	6.74591	8.65342	0
0.0453	-9.23688	4.09551	12.2398	12.6149	0
0.0460	-6.18833	5.32034	13.4594	8.96247	0
0.0467	-7.10061	4.40172	10.1027	7.72627	0
0.0473	-9.23688	4.09551	8.26778	12.0249	0
0.0480	-11.9889	5.01413	8.57	13.233	0
0.0487	-13.5094	4.09551	9.80045	11.7158	0
0.0493	-11.0691	3.78931	11.3223	10.4796	0
0.0500	-9.23688	5.32034	10.4049	8.03532	0
0.0507	-10.1568	5.32034	8.57	8.34437	0
0.0513	-9.23688	3.78931	9.48744	10.4796	0
0.0520	-8.3246	4.09551	7.66335	8.34437	0
0.0527	-8.0205	5.32034	1.85647	6.20911	0
0.0533	-4.66025	4.09551	-2.40694	8.65342	0
0.0540	-4.35616	2.88026	-2.40694	8.34437	0
0.0547	-5.58014	5.01413	-1.50029	4.3829	0
0.0553	-1.30761	4.70793	0.0323804	5.001	0
0.0560	2.05264	2.88026	2.16948	5.001	0
0.0567	-1.30761	5.01413	2.16948	1.62954	0
0.0573	-1.9158	6.8418	0.334597	2.24764	0
0.0580	1.74855	5.32034	0.0323804	3.7648	0
0.0587	0.524564	6.5356	3.07613	3.7648	0
0.0593	-2.52399	8.98525	5.82846	6.82721	0
0.0600	-0.387721	5.01413	5.21324	8.34437	0
0.0607	1.74855	0.736809	6.74591	3.45575	0
0.0613	0.828658	3.18646	10.4049	2.24764	0
0.0620	1.74855	5.62655	11.6245	4.07385	0
0.0627	2.66083	3.78931	9.48744	0.421433	0
0.0633	-2.52399	4.70793	8.26778	-2.64098	0
0.0640	-6.49242	8.67904	7.04812	-0.505719	0
0.0647	-2.52399	8.06663	6.44369	-0.505719	0
0.0653	0.524564	5.32034	5.82846	-0.81477	0
0.0660	0.828658	6.5356	2.4717	1.32049	0
0.0667	4.493	8.37284	-2.10472	1.32049	0
0.0673	4.7971	6.5356	-3.93961	-1.40478	0
0.0680	-0.0836261	5.01413	-3.32438	-2.95003	0
0.0687	-0.0836261	5.62655	-1.18728	-2.33193	0
0.0693	3.58072	5.93275	3.69136	-1.71383	0
0.0700	4.493	7.45422	10.1027	-3.54004	0
0.0707	4.18891	10.2005	13.1572	-4.15814	0
0.0713	1.44445	10.5067	11.6245	-0.505719	0
0.0720	-1.9158	9.28189	5.82846	1.01144	0
0.0727	-1.30761	8.37284	5.82846	-3.54004	0
0.0733	-2.82808	7.14801	5.82846	-5.98435	0
0.0740	-8.3246	8.37284	5.82846	-5.67529	0
0.0747	-8.0205	10.5067	5.82846	-8.73771	0
0.0753	-5.88423	9.28189	5.82846	-11.4911	0
0.0760	-6.79652	7.76042	5.82846	-11.182	0
0.0767	-3.74797	8.67904	5.82846	-12.3901	0
0.0773	-1.6117	9.58809	5.82846	-15.1435	0
0.0780	-4.96435	8.67904	5.82846	-16.9697	0
0.0787	-4.66025	8.67904	5.82846	-16.9697	0
0.0793	-1.30761	9.58809	5.82846	-15.4525	0
0.0800	-1.9158	8.06663	5.82846	-14.5254	0
0.0807	-3.13218	6.8418	5.82846	-16.0706	0
0.0813	-1.6117	7.76042	5.82846	-16.9697	0
0.0820	-1.30761	9.58809	5.82846	-16.0706	0
0.0827	-0.691816	9.58809	5.82846	-15.7616	0
0.0833	1.44445	8.67904	5.82846	-15.7616	0
0.0840	1.74855	6.8418	-2.40694	-15.1435	0
0.0847	1.74855	5.32034	-2.71995	-15.1435	0
0.0853	2.35673	4.09551	2.16948	-15.1435	0
0.0860	2.66083	3.18646	3.69136	-14.2444	0
0.0867	2.66083	3.18646	1.85647	-13.3173	0
0.0873	2.66083	3.78931	2.77392	-13.0082	0
0.0880	3.58072	5.01413	3.38914	-13.9354	0
0.0887	5.71698	5.32034	1.85647	-15.1435	0
0.0893	5.41289	2.88026	2.4717	-16.3797	0
0.0900	1.74855	0.133965	2.77392	-17.5878	0
0.0907	-0.387721	1.34922	0.636814	-16.9697	0
0.0913	0.220469	2.26784	0.334597	-15.1435	0
0.0920	1.74855	-0.478448	0.334597	-16.0706	0
0.0927	1.74855	-1.39707	-3.63739	-18.2059	0
0.0933	-0.0836261	1.96164	-4.85705	-16.6887	0
0.0940	-0.0836261	2.26784	-2.40694	-14.8344	0
0.0947	3.27662	1.34922	-2.71995	-15.7616	0
0.0953	6.32517	1.04302	-4.24183	-15.7616	0
0.0960	7.23746	0.133965	-3.63739	-15.7616	0
0.0967	8.76553	-0.478448	-2.40694	-17.5878	0
0.0973	8.46144	0.440172	-2.71995	-17.2787	0
0.0980	6.32517	-1.39707	-4.54404	-16.0706	0
0.0987	7.85325	-3.53094	-7.90081	-16.6887	0
0.0993	11.2059	-2.91853	-8.81825	-15.1435	0
0.1000	10.5977	-3.83715	-9.43348	-12.6992	0
0.1007	8.15734	-6.88965	-9.12047	-13.0082	0
0.1013	7.54915	-6.88965	-2.40694	-12.3901	0
0.1020	5.71698	-5.97103	6.74591	-9.35581	0
0.1027	2.66083	-6.58344	10.4049	-9.04676	0
0.1033	0.828658	-5.97103	11.0201	-10.5639	0
0.1040	-1.30761	-4.14336	10.7071	-8.73771	0
0.1047	-4.35616	-5.97103	7.66335	-4.77624	0
0.1053	-4.66025	-8.10491	3.99358	-3.25908	0
0.1060	-2.52399	-8.41111	2.4717	-3.54004	0
0.1067	-2.82808	-7.80827	-1.50029	-0.196669	0
0.1073	-6.49242	-8.71732	-5.15927	3.7648	0
0.1080	-7.40471	-11.4636	-4.24183	2.55669	0
0.1087	-5.58014	-12.6884	-4.24183	0.112382	0
0.1093	-6.79652	-11.4636	-4.24183	0.421433	0
0.1100	-9.23688	-10.5546	-4.24183	-0.505719	0
0.1107	-5.88423	-9.94214	-4.24183	-2.64098	0
0.1113	-2.21989	-9.63594	-4.24183	-2.33193	0
0.1120	-3.74797	-11.1574	-4.24183	-2.64098	0
0.1127	-3.74797	-13.9037	-4.24183	-3.25908	0
0.1133	-1.6117	-14.2099	-4.24183	-0.81477	0
0.1140	-1.30761	-13.3008	-4.24183	1.01144	0
0.1147	-1.9158	-11.4636	-4.24183	0.421433	0
0.1153	-4.66025	-9.32973	-4.24183	1.32049	0
0.1160	-7.40471	-9.02352	-4.24183	2.24764	0
0.1167	-6.49242	-9.32973	-4.24183	0.421433	0
0.1173	-5.58014	-8.10491	-4.24183	-0.505719	0
0.1180	-6.49242	-8.10491	-4.24183	0.730483	0
0.1187	-5.88423	-9.32973	-4.24183	2.86574	0
0.1193	-5.58014	-8.71732	-4.24183	5.59101	0
0.1200	-6.79652	-8.71732	-4.24183	7.13626	0
0.1207	-4.05206	-10.2484	-4.24183	5.90006	0
0.1213	1.74855	-9.94214	-4.24183	6.51816	0
0.1220	4.18891	-8.71732	-4.24183	8.34437	0
0.1227	5.41289	-10.5546	-4.24183	5.90006	0
0.1233	7.23746	-12.3822	-4.24183	2.24764	0
0.1240	6.02108	-11.1574	-4.24183	3.45575	0
0.1247	2.35673	-9.02352	-4.24183	5.90006	0
0.1253	2.66083	-10.5546	-4.24183	8.65342	0
0.1260	5.41289	-12.3822	-4.24183	14.4411	0
0.1267	3.88481	-12.076	-4.24183	19.6388	0
0.1273	0.524564	-12.3822	-4.24183	20.5659	0
0.1280	2.66083	-12.9946	-4.24183	19.6388	0
0.1287	6.62927	-11.1574	-4.24183	15.9864	0
0.1293	6.32517	-9.32973	-4.24183	12.3058	0
0.1300	5.71698	-9.32973	-4.24183	11.7158	0
0.1307	7.54915	-7.80827	-4.24183	11.4068	0
0.1313	5.41289	-7.50206	-4.24183	9.86153	0
0.1320	-0.691816	-11.1574	-1.50029	11.7158	0
0.1327	-2.82808	-14.5161	-2.40694	14.1601	0
0.1333	-0.0836261	-13.9037	-6.07671	12.0249	0
0.1340	2.05264	-12.3822	-6.07671	9.58057	0
0.1347	-0.0836261	-11.7698	-3.93961	8.03532	0
0.1353	-4.66025	-12.3822	-5.15927	7.72627	0
0.1360	-5.88423	-11.7698	-6.99416	8.65342	0
0.1367	-2.82808	-9.94214	-4.54404	7.44531	0
0.1373	-1.30761	-9.02352	-2.40694	5.59101	0
0.1380	-1.9158	-9.63594	-3.63739	8.03532	0
0.1387	-0.0836261	-9.02352	-5.15927	9.86153	0
0.1393	-0.0836261	-8.41111	-3.93961	7.72627	0
0.1400	-2.82808	-9.02352	-2.40694	8.03532	0
0.1407	-1.9158	-8.71732	-5.46149	9.58057	0
0.1413	-0.0836261	-6.58344	-9.73569	7.72627	0
0.1420	-0.0836261	-5.97103	-6.99416	7.72627	0
0.1427	1.74855	-7.19585	-3.32438	9.58057	0
0.1433	3.27662	-6.27723	-6.07671	10.4796	0
0.1440	2.66083	-5.06198	-4.24183	11.4068	0
0.1447	4.493	-7.50206	-4.24183	12.0249	0
0.1453	8.76553	-9.02352	-4.24183	10.7887	0
0.1460	13.3422	-6.27723	-4.24183	10.4796	0
0.1467	16.7024	-4.75577	-4.24183	12.3058	0
0.1473	16.3983	-5.66482	-4.24183	14.1601	0
0.1480	14.8702	-4.44956	-4.24183	13.8511	0
0.1487	15.7825	-2.31569	-4.24183	11.0977	0
0.1493	14.8702	-2.00948	-4.24183	9.27152	0
0.1500	9.98951	-2.91853	-4.24183	10.7887	0
0.1507	6.02108	-3.22474	-4.24183	12.9239	0
0.1513	2.35673	-2.61232	-4.24183	12.3058	0
0.1520	-3.74797	-2.91853	-4.24183	9.86153	0
0.1527	-9.54097	-3.22474	-4.24183	10.7887	0
0.1533	-12.9012	-2.31569	-4.24183	13.233	0
0.1540	-12.9012	0.736809	-4.24183	12.0249	0
0.1547	-12.9012	2.26784	-4.24183	9.86153	0
0.1553	-12.293	1.65543	-4.24183	12.3058	0
0.1560	-8.3246	-0.172241	2.4717	12.0249	0
0.1567	-5.26844	-2.00948	-0.582846	5.90006	0
0.1573	-4.66025	-2.31569	-1.80251	4.69195	0
0.1580	-2.52399	-1.09086	0.334597	6.51816	0
0.1587	-1.9158	-0.172241	3.07613	5.31005	0
0.1593	-6.49242	-0.172241	3.07613	5.59101	0
0.1600	-7.10061	-0.478448	-0.582846	8.03532	0
0.1607	-5.58014	-0.478448	-6.07671	7.13626	0
0.1613	-8.93279	-0.172241	-9.73569	5.31005	0
0.1620	-8.3246	1.34922	-10.0379	5.001	0
0.1627	-2.82808	1.65543	-9.73569	4.69195	0
0.1633	-1.9158	0.440172	-10.0379	5.31005	0
0.1640	-1.6117	0.133965	-7.29637	6.82721	0
0.1647	0.828658	0.736809	-4.24183	7.13626	0
0.1653	-0.387721	1.34922	-6.99416	5.90006	0
0.1660	-0.0836261	2.26784	-9.73569	5.90006	0
0.1667	3.58072	2.26784	-7.29637	8.65342	0
0.1673	1.74855	0.133965	-5.15927	11.4068	0
0.1680	-0.387721	0.440172	-4.24183	8.65342	0
0.1687	3.27662	2.26784	-4.24183	6.20911	0
0.1693	2.66083	1.34922	-4.24183	7.13626	0
0.1700	-3.44387	1.96164	-4.24183	5.59101	0
0.1707	-4.66025	4.09551	-4.24183	2.24764	0
0.1713	-0.0836261	2.88026	-4.24183	1.62954	0
0.1720	4.493	1.34922	-4.24183	0.421433	0
0.1727	5.41289	0.440172	-4.24183	-2.02288	0
0.1733	2.05264	-1.70327	-4.24183	-1.12382	0
0.1740	0.524564	-1.09086	-4.24183	-0.196669	0
0.1747	-0.691816	2.26784	-4.24183	-1.71383	0
0.1753	-3.13218	1.65543	-4.24183	-3.54004	0
0.1760	-2.82808	1.04302	-4.24183	-5.98435	0
0.1767	-4.66025	5.01413	-4.24183	-7.83865	0
0.1773	-11.0691	5.62655	-4.24183	-7.22055	0
0.1780	-13.8135	1.34922	-4.24183	-6.60245	0
0.1787	-12.293	1.04302	-4.24183	-5.98435	0
0.1793	-13.8135	5.01413	-4.24183	-3.25908	0
0.1800	-13.8135	5.93275	-6.99416	-2.33193	0
0.1807	-9.54097	3.18646	-2.40694	-5.98435	0
0.1813	-6.49242	1.96164	-1.50029	-8.11961	0
0.1820	-0.0836261	3.4831	-2.40694	-8.11961	0
0.1827	9.98951	6.22939	0.636814	-9.35581	0
0.1833	15.4784	8.37284	5.82846	-10.2549	0
0.1840	16.7024	7.76042	8.57	-8.11961	0
0.1847	14.5661	5.93275	7.35034	-6.2934	0
0.1853	8.76553	5.62655	5.82846	-7.83865	0
0.1860	5.71698	6.22939	6.44369	-8.73771	0
0.1867	5.41289	5.93275	7.96557	-5.98435	0
0.1873	1.74855	5.93275	10.1027	-5.98435	0
0.1880	-0.99591	8.06663	11.0201	-10.2549	0
0.1887	-0.387721	8.98525	10.7071	-10.2549	0
0.1893	-3.44387	8.37284	10.7071	-6.9115	0
0.1900	-6.18833	9.8943	9.48744	-8.11961	0
0.1907	-5.26844	12.6406	5.82846	-10.5639	0
0.1913	-6.49242	12.3344	2.4717	-7.83865	0
0.1920	-8.0205	10.8129	-0.28063	-6.9115	0
0.1927	-5.88423	10.8129	-1.50029	-11.182	0
0.1933	-5.58014	9.8943	-0.28063	-11.4911	0
0.1940	-7.40471	9.58809	1.25204	-9.04676	0
0.1947	-6.49242	11.4253	3.38914	-11.182	0
0.1953	-5.58014	11.4253	4.6088	-13.9354	0
0.1960	-5.88423	9.58809	0.636814	-14.2444	0
0.1967	-3.74797	12.3344	-2.10472	-16.0706	0
0.1973	-0.387721	15.0807	2.16948	-16.6887	0
0.1980	1.14036	12.3344	3.69136	-13.0082	0
0.1987	0.524564	10.5067	0.0323804	-11.8001	0
0.1993	-0.0836261	12.3344	-2.40694	-13.3173	0
0.2000	0.828658	11.4253	-3.32438	-11.4911	0
0.2007	1.74855	8.98525	-4.54404	-8.11961	0
0.2013	1.74855	10.5067	-4.54404	-7.22055	0
0.2020	2.66083	10.8129	-3.32438	-6.9115	0
0.2027	3.27662	8.67904	-0.582846	-5.98435	0
0.2033	1.14036	9.8943	2.16948	-5.08529	0
0.2040	0.220469	9.8943	3.69136	-4.77624	0
0.2047	1.14036	5.01413	7.66335	-5.39434	0
0.2053	0.220469	2.26784	11.3223	-5.67529	0
0.2060	-0.691816	3.18646	9.48744	-3.25908	0
0.2067	-0.387721	1.96164	6.44369	-1.71383	0
0.2073	-2.52399	0.440172	4.91102	-2.33193	0
0.2080	-5.58014	2.26784	3.69136	-2.64098	0
0.2087	-4.66025	3.18646	3.99358	-2.64098	0
0.2093	-4.96435	1.96164	6.13068	-3.25908	0
0.2100	-7.40471	1.04302	5.82846	-3.54004	0
0.2107	-5.88423	0.736809	4.30659	-3.25908	0
0.2113	-1.9158	1.34922	5.21324	-2.64098	0
0.2120	-4.66025	0.736809	7.66335	-3.54004	0
0.2127	-6.49242	-2.31569	8.57	-5.08529	0
0.2133	1.44445	-5.06198	6.44369	-3.25908	0
0.2140	8.76553	-2.31569	4.91102	-0.505719	0
0.2147	8.46144	0.440172	6.74591	-2.95003	0
0.2153	9.06963	-1.09086	5.82846	-3.25908	0
0.2160	10.5977	-3.83715	-4.24183	0.112382	0
0.2167	7.54915	-5.06198	-4.24183	-1.71383	0
0.2173	4.493	-6.88965	-4.24183	-5.98435	0
0.2180	1.74855	-7.19585	-4.24183	-4.15814	0
0.2187	-4.66025	-4.14336	-4.24183	-3.25908	0
0.2193	-8.3246	-4.44956	-4.24183	-5.08529	0
0.2200	-6.18833	-7.50206	-4.24183	-2.64098	0
0.2207	-5.26844	-6.88965	-4.24183	-1.40478	0
0.2213	-6.49242	-5.35861	-4.24183	-3.84909	0
0.2220	-4.35616	-8.10491	-4.24183	-4.15814	0
0.2227	-1.9158	-8.71732	-4.24183	-2.33193	0
0.2233	-2.82808	-7.50206	-4.24183	-2.33193	0
0.2240	-3.74797	-8.71732	-4.24183	0.112382	0
0.2247	-2.82808	-8.71732	-4.24183	4.07385	0
0.2253	-4.66025	-6.88965	-4.24183	3.7648	0
0.2260	-6.79652	-8.71732	-4.24183	2.24764	0
0.2267	-3.74797	-9.63594	-4.24183	5.001	0
0.2273	-0.99591	-8.71732	-4.24183	7.44531	0
0.2280	-2.21989	-10.5546	-4.24183	5.90006	0
0.2287	-1.9158	-12.9946	-4.24183	4.07385	0
0.2293	-0.0836261	-10.8512	-4.24183	5.90006	0
0.2300	-0.0836261	-9.32973	-4.24183	6.20911	0
0.2307	1.44445	-10.5546	-4.24183	4.07385	0
0.2313	2.96492	-10.8512	-4.24183	1.93859	0
0.2320	1.74855	-10.8512	-4.24183	1.93859	0
0.2327	-0.0836261	-10.5546	-4.24183	3.7648	0
0.2333	-1.6117	-10.5546	-4.24183	4.69195	0
0.2340	-3.74797	-11.7698	-4.24183	2.86574	0
0.2347	-1.9158	-12.3822	-4.24183	1.01144	0
0.2353	1.14036	-10.5546	-4.24183	0.730483	0
0.2360	-0.691816	-8.41111	-4.24183	-0.196669	0
0.2367	-1.6117	-8.41111	-4.24183	-1.40478	0
0.2373	1.14036	-9.32973	-4.24183	-0.81477	0
0.2380	2.05264	-8.71732	-4.24183	0.421433	0
0.2387	1.14036	-7.50206	-4.24183	0.421433	0
0.2393	0.828658	-7.19585	-4.24183	1.32049	0
0.2400	0.524564	-8.10491	-7.59859	3.17479	0
0.2407	0.220469	-6.88965	-8.81825	4.69195	0
0.2413	-0.691816	-5.66482	-7.90081	2.24764	0
0.2420	-3.13218	-8.41111	-5.46149	-1.40478	0
0.2427	-2.82808	-7.80827	-5.15927	-0.81477	0
0.2433	0.220469	-2.00948	-6.07671	-0.196669	0
0.2440	0.828658	-1.39707	-3.93961	-2.02288	0
0.2447	-0.0836261	-5.97103	-1.50029	-1.12382	0
0.2453	-0.387721	-4.75577	-3.93961	1.32049	0
0.2460	-0.0836261	-1.70327	-6.99416	1.01144	0
0.2467	2.66083	-3.22474	-5.15927	2.24764	0
0.2473	3.58072	-4.75577	-3.32438	4.69195	0
0.2480	-0.387721	-3.53094	-4.24183	5.001	0
0.2487	-1.9158	-2.31569	-4.54404	4.69195	0
0.2493	-0.387721	-1.39707	-5.15927	3.17479	0
0.2500	-2.21989	-0.784654	-6.37893	-1.40478	0
0.2507	-2.82808	-0.784654	-5.7637	0.112382	0
0.2513	-1.9158	1.04302	-6.07671	5.31005	0
0.2520	-4.05206	0.736809	-8.81825	4.3829	0
0.2527	-4.96435	-1.70327	-9.73569	1.32049	0
0.2533	-2.52399	-1.09086	-7.29637	2.86574	0
0.2540	-0.691816	1.04302	-4.24183	1.01144	0
0.2547	0.524564	-1.09086	-0.582846	-4.46719	0
0.2553	1.44445	-2.31569	0.0323804	-5.39434	0
0.2560	1.14036	0.133965	-2.71995	-5.08529	0
0.2567	3.27662	0.736809	-4.85705	-7.83865	0
0.2573	5.10119	1.34922	-5.7637	-8.11961	0
0.2580	2.35673	4.09551	-7.59859	-5.67529	0
0.2587	-0.0836261	6.22939	-8.81825	-5.08529	0
0.2593	0.524564	5.93275	-8.81825	-5.08529	0
0.2600	-1.9158	3.18646	-6.99416	-3.84909	0
0.2607	-4.66025	1.34922	-5.7637	-1.40478	0
0.2613	-3.74797	3.78931	-6.07671	0.112382	0
0.2620	-3.74797	6.22939	-5.15927	-0.505719	0
0.2627	-5.88423	5.93275	-4.24183	-1.40478	0
0.2633	-6.18833	5.93275	-5.15927	0.112382	0
0.2640	-2.21989	4.09551	-3.63739	2.24764	0
0.2647	-0.0836261	1.65543	0.636814	1.62954	0
0.2653	-4.66025	2.26784	0.334597	-1.12382	0
0.2660	-6.79652	1.34922	-2.40694	-3.25908	0
0.2667	-0.99591	-2.31569	-0.582846	-1.71383	0
0.2673	2.66083	0.133965	1.25204	0.421433	0
0.2680	0.828658	5.01413	0.949824	0.421433	0
0.2687	-0.0836261	2.88026	3.38914	-0.505719	0
0.2693	-0.0836261	1.04302	4.6088	-1.40478	0
0.2700	-0.0836261	2.57405	3.07613	-2.33193	0
0.2707	-0.387721	2.88026	4.6088	-1.40478	0
0.2713	-3.74797	2.88026	4.30659	-0.505719	0
0.2720	-6.18833	5.01413	1.55426	-2.95003	0
0.2727	-3.44387	4.40172	3.69136	-4.46719	0
0.2733	-0.691816	1.65543	8.57	-4.15814	0
0.2740	0.524564	2.57405	7.66335	-2.95003	0
0.2747	1.74855	6.22939	5.82846	0.112382	0
0.2753	0.524564	6.8418	4.6088	1.01144	0
0.2760	-0.99591	3.18646	0.949824	-2.64098	0
0.2767	-0.0836261	2.88026	-1.18728	-5.98435	0
0.2773	-1.9158	7.45422	2.16948	-6.9115	0
0.2780	-3.13218	8.67904	2.77392	-6.9115	0
0.2787	-0.0836261	5.01413	-2.40694	-5.39434	0
0.2793	-0.0836261	4.09551	-4.24183	-5.08529	0
0.2800	-4.35616	5.93275	-1.50029	-7.83865	0
0.2807	-3.74797	7.14801	0.0323804	-10.2549	0
0.2813	-0.387721	7.45422	-1.50029	-8.73771	0
0.2820	-0.0836261	7.14801	-2.10472	-7.83865	0
0.2827	-0.387721	5.93275	-1.50029	-6.9115	0
0.2833	-0.691816	6.5356	-1.80251	-5.08529	0
0.2840	-1.30761	8.37284	-2.40694	-3.25908	0
0.2847	-0.0836261	7.76042	-2.10472	-3.25908	0
0.2853	1.74855	4.09551	-2.40694	-3.25908	0
0.2860	2.05264	3.18646	-1.18728	-0.81477	0
0.2867	2.96492	4.70793	3.69136	0.730483	0
0.2873	5.41289	3.78931	6.44369	-0.196669	0
0.2880	4.18891	1.96164	2.16948	1.01144	0
0.2887	0.828658	1.34922	-0.885063	3.45575	0
0.2893	1.14036	0.133965	1.55426	1.32049	0
0.2900	3.58072	0.440172	2.16948	-2.33193	0
0.2907	3.27662	2.88026	0.334597	-2.95003	0
0.2913	2.35673	3.78931	0.334597	-2.64098	0
0.2920	2.35673	4.09551	0.636814	-3.25908	0
0.2927	0.828658	4.09551	0.334597	-2.64098	0
0.2933	1.14036	-0.172241	0.636814	-2.33193	0
0.2940	2.96492	-1.39707	-0.28063	-2.95003	0
0.2947	0.828658	2.26784	-0.28063	-3.25908	0
0.2953	-0.387721	1.96164	2.16948	-4.15814	0
0.2960	3.88481	0.440172	3.38914	-3.84909	0
0.2967	6.93336	2.88026	2.77392	-2.33193	0
0.2973	6.62927	1.65543	3.07613	-1.71383	0
0.2980	8.76553	0.736809	3.99358	-1.40478	0
0.2987	9.06963	5.62655	3.99358	0.421433	0
0.2993	4.7971	6.8418	3.07613	1.62954	0
0.3000	2.96492	1.34922	2.16948	0.730483	0
0.3007	5.41289	-1.39707	3.38914	-1.12382	0
0.3013	5.71698	-1.09086	5.52625	-0.505719	0
0.3020	5.41289	-1.09086	4.91102	0.421433	0
0.3027	5.41289	-0.172241	2.4717	-0.81477	0
0.3033	4.493	0.440172	2.16948	-1.40478	0
0.3040	2.96492	-0.172241	3.07613	0.421433	0
0.3047	2.35673	-0.478448	3.38914	1.32049	0
0.3053	0.524564	-1.09086	3.38914	0.112382	0
0.3060	-1.9158	-3.22474	2.16948	1.32049	0
0.3067	-2.52399	-4.44956	0.0323804	5.001	0
0.3073	-1.9158	-2.61232	0.334597	5.90006	0
0.3080	-2.82808	-0.784654	2.16948	4.69195	0
0.3087	-4.35616	-2.31569	0.636814	4.07385	0
0.3093	-4.35616	-2.61232	-2.40694	3.45575	0
0.3100	-3.74797	0.133965	-2.40694	2.55669	0
0.3107	-3.74797	-1.39707	-2.10472	4.07385	0
0.3113	-4.66025	-5.06198	-4.24183	5.001	0
0.3120	-6.18833	-3.83715	-4.85705	2.86574	0
0.3127	-5.88423	-3.53094	-4.54404	2.24764	0
0.3133	-4.96435	-6.27723	-5.7637	3.17479	0
0.3140	-6.49242	-5.66482	-6.99416	1.32049	0
0.3147	-7.40471	-3.22474	-6.99416	-0.505719	0
0.3153	-4.66025	-4.14336	-6.07671	0.112382	0
0.3160	-4.05206	-5.06198	-5.46149	0.112382	0
0.3167	-5.88423	-3.53094	-7.29637	-1.40478	0
0.3173	-4.66025	-1.39707	-8.51603	-1.12382	0
0.3180	-1.6117	-1.39707	-4.85705	0.421433	0
0.3187	-2.82808	-3.22474	-3.32438	1.32049	0
0.3193	-5.58014	-4.14336	-7.29637	2.24764	0
0.3200	-4.66025	-5.06198	-9.43348	3.17479	0
0.3207	-2.82808	-5.66482	-6.99416	1.93859	0
0.3213	-0.99591	-4.44956	-5.15927	-0.505719	0
0.3220	-0.99591	-2.31569	-5.15927	1.32049	0
0.3227	-0.691816	-2.00948	-6.37893	4.07385	0
0.3233	0.524564	-1.09086	-6.99416	4.07385	0
0.3240	-0.691816	-0.172241	-6.37893	5.90006	0
0.3247	-4.05206	-2.00948	-5.15927	7.72627	0
0.3253	-2.82808	-2.61232	-2.40694	5.31005	0
0.3260	-0.99591	-0.784654	-0.582846	3.17479	0
0.3267	-1.9158	-1.70327	-2.71995	5.001	0
0.3273	-0.99591	-3.22474	-4.24183	4.69195	0
0.3280	1.44445	-2.31569	-2.10472	2.55669	0
0.3287	-0.387721	-2.31569	-1.80251	3.17479	0
0.3293	-0.691816	-3.83715	-2.71995	3.17479	0
0.3300	2.05264	-3.53094	-0.28063	1.32049	0
0.3307	2.66083	-2.91853	0.949824	1.93859	0
0.3313	4.493	-2.31569	-1.50029	3.45575	0
0.3320	7.54915	-2.31569	-1.18728	1.93859	0
0.3327	5.10119	-4.14336	3.07613	1.32049	0
0.3333	3.88481	-6.58344	5.82846	3.45575	0
0.3340	6.32517	-5.35861	5.82846	1.93859	0
0.3347	3.27662	-2.31569	6.13068	-0.505719	0
0.3353	-1.30761	-1.39707	6.13068	1.93859	0
0.3360	-1.9158	-2.00948	3.99358	2.24764	0
0.3367	-2.82808	-2.31569	2.16948	-2.64098	0
0.3373	-3.13218	-3.22474	3.07613	-3.84909	0
0.3380	-0.0836261	-5.35861	2.16948	-1.40478	0
0.3387	-0.387721	-5.97103	0.0323804	-1.71383	0
0.3393	-0.99591	-5.97103	-0.28063	-2.02288	0
0.3400	2.05264	-5.97103	-0.582846	-0.196669	0
0.3407	2.66083	-5.66482	-3.32438	-0.505719	0
0.3413	1.74855	-4.14336	-2.71995	-1.40478	0
0.3420	6.02108	-5.35861	-0.28063	-0.505719	0
0.3427	9.06963	-6.88965	-0.582846	0.112382	0
0.3433	6.32517	-7.19585	-1.18728	1.32049	0
0.3440	4.18891	-7.80827	-0.582846	3.7648	0
0.3447	2.96492	-9.63594	-0.28063	3.17479	0
0.3453	0.828658	-10.5546	0.0323804	0.730483	0
0.3460	0.524564	-11.1574	1.25204	2.24764	0
0.3467	2.05264	-12.076	3.69136	5.90006	0
0.3473	1.14036	-10.8512	6.74591	5.90006	0
0.3480	-1.30761	-9.94214	7.66335	5.31005	0
0.3487	-2.82808	-12.9946	8.57	7.13626	0
0.3493	-3.74797	-15.1285	9.18523	7.72627	0
0.3500	-4.35616	-12.9946	8.57	6.20911	0
0.3507	-4.96435	-11.4636	9.48744	5.001	0
0.3513	-6.49242	-12.9946	12.2398	3.17479	0
0.3520	-6.49242	-14.8223	11.3223	-0.505719	0
0.3527	-3.74797	-16.0471	9.80045	-0.505719	0
0.3533	-1.9158	-15.4347	12.2398	4.07385	0
0.3540	-2.82808	-13.9037	11.3223	4.69195	0
0.3547	-6.49242	-13.3008	6.13068	2.55669	0
0.3553	-9.85267	-13.9037	6.44369	3.7648	0
0.3560	-9.23688	-13.3008	8.57	3.7648	0
0.3567	-5.58014	-14.2099	6.13068	1.01144	0
0.3573	-3.74797	-16.3533	3.07613	0.730483	0
0.3580	-4.35616	-14.5161	3.69136	3.45575	0
0.3587	-4.66025	-9.63594	4.6088	5.001	0
0.3593	-3.13218	-8.71732	4.91102	6.51816	0
0.3600	0.524564	-9.94214	5.52625	9.27152	0
0.3607	2.96492	-9.63594	9.80045	9.27152	0
0.3613	0.828658	-10.2484	13.4594	5.90006	0
0.3620	-1.30761	-12.6884	11.0201	4.3829	0
0.3627	-0.99591	-11.1574	7.66335	5.90006	0
0.3633	-2.82808	-6.88965	7.66335	6.51816	0
0.3640	-3.44387	-7.50206	6.74591	6.82721	0
0.3647	0.220469	-9.94214	6.13068	8.65342	0
0.3653	2.35673	-9.32973	7.96557	9.58057	0
0.3660	0.524564	-9.02352	7.66335	8.34437	0
0.3667	0.220469	-10.2484	6.74591	9.58057	0
0.3673	-0.0836261	-9.63594	9.48744	12.3058	0
0.3680	-2.21989	-9.94214	9.80045	11.0977	0
0.3687	-1.30761	-10.5546	5.52625	9.86153	0
0.3693	1.44445	-8.41111	3.99358	11.4068	0
0.3700	0.524564	-5.66482	6.74591	10.7887	0
0.3707	-3.74797	-5.06198	6.74591	8.65342	0
0.3713	-6.18833	-5.06198	4.6088	9.58057	0
0.3720	-4.96435	-5.66482	6.44369	11.4068	0
0.3727	-2.82808	-5.06198	8.26778	12.3058	0
0.3733	-2.82808	-3.83715	4.30659	12.3058	0
0.3740	-3.74797	-3.22474	1.85647	9.58057	0
0.3747	-4.66025	-2.31569	4.6088	5.90006	0
0.3753	-4.66025	-0.172241	4.91102	4.07385	0
0.3760	-2.82808	0.736809	2.16948	3.17479	0
0.3767	-3.74797	0.440172	1.25204	1.32049	0
0.3773	-8.62869	2.26784	-0.582846	1.32049	0
0.3780	-9.85267	4.40172	-3.63739	2.55669	0
0.3787	-7.10061	4.40172	-3.02217	3.7648	0
0.3793	-7.40471	3.18646	0.0323804	4.07385	0
0.3800	-6.49242	3.18646	1.85647	3.7648	0
0.3807	-3.74797	4.09551	3.99358	4.07385	0
0.3813	-6.18833	3.4831	6.74591	4.07385	0
0.3820	-9.54097	4.40172	8.88301	5.001	0
0.3827	-6.79652	8.06663	7.66335	6.82721	0
0.3833	-0.99591	8.37284	5.21324	7.72627	0
0.3840	1.44445	4.09551	5.82846	6.51816	0
0.3847	-0.691816	4.40172	7.66335	5.90006	0
0.3853	-1.9158	8.06663	5.21324	4.69195	0
0.3860	2.05264	6.8418	2.4717	2.55669	0
0.3867	5.10119	3.18646	4.91102	3.17479	0
0.3873	2.96492	5.62655	7.66335	3.45575	0
0.3880	3.58072	8.06663	7.35034	1.32049	0
0.3887	4.18891	6.8418	6.74591	0.421433	0
0.3893	-1.9158	6.8418	5.82846	-0.505719	0
0.3900	-5.88423	8.37284	3.99358	-3.25908	0
0.3907	-2.52399	8.06663	1.25204	-3.54004	0
0.3913	0.828658	6.8418	0.949824	-3.84909	0
0.3920	0.220469	7.76042	3.99358	-7.22055	0
0.3927	-1.30761	9.8943	4.6088	-5.98435	0
0.3933	-0.99591	11.4253	2.16948	-2.64098	0
0.3940	1.44445	10.5067	0.949824	-5.08529	0
0.3947	0.524564	9.58809	0.636814	-7.83865	0
0.3953	-2.52399	10.5067	-2.71995	-4.77624	0
0.3960	-2.52399	10.2005	-5.7637	-4.77624	0
0.3967	-2.82808	9.58809	-4.85705	-8.42866	0
0.3973	-6.49242	11.1191	-3.32438	-10.5639	0
0.3980	-5.58014	10.5067	-2.71995	-11.8001	0
0.3987	-2.82808	8.37284	-1.80251	-11.8001	0
0.3993	-5.58014	11.1191	-1.50029	-9.66486	0
0.4000	-7.40471	13.253	-2.10472	-9.97391	0
0.4007	-3.13218	11.4253	-1.18728	-13.0082	0
0.4013	0.220469	11.7315	0.0323804	-13.9354	0
0.4020	0.524564	10.8129	-1.18728	-13.3173	0
0.4027	2.05264	7.76042	-0.582846	-12.3901	0
0.4033	3.58072	10.5067	1.85647	-11.4911	0
0.4040	4.7971	13.5592	2.77392	-9.35581	0
0.4047	8.46144	9.8943	2.16948	-6.60245	0
0.4053	11.2059	8.98525	2.16948	-5.98435	0
0.4060	9.37372	12.3344	3.38914	-7.5296	0
0.4067	7.54915	12.3344	3.99358	-6.60245	0
0.4073	7.23746	11.4253	1.85647	-2.33193	0
0.4080	6.32517	11.7315	-3.02217	-1.12382	0
0.4087	7.23746	8.67904	-2.71995	-3.54004	0
0.4093	8.76553	7.76042	2.16948	-5.67529	0
0.4100	7.23746	9.58809	3.07613	-6.60245	0
0.4107	4.493	8.67904	2.4717	-6.9115	0
0.4113	2.05264	8.98525	4.30659	-6.9115	0
0.4120	-0.99591	11.7315	3.38914	-6.9115	0
0.4127	-3.13218	10.2005	1.55426	-6.2934	0
0.4133	-2.82808	7.76042	3.38914	-5.67529	0
0.4140	-1.6117	9.58809	3.07613	-6.9115	0
0.4147	0.828658	11.1191	0.334597	-9.97391	0
0.4153	3.27662	9.8943	2.16948	-9.66486	0
0.4160	3.58072	9.58809	2.4717	-5.67529	0
0.4167	3.27662	9.58809	-2.40694	-4.46719	0
0.4173	2.66083	8.67904	-4.54404	-5.39434	0
0.4180	2.05264	8.98525	-2.71995	-2.64098	0
0.4187	3.27662	10.5067	-2.40694	-0.196669	0
0.4193	3.88481	10.5067	-2.10472	-0.505719	0
0.4200	1.74855	8.67904	-2.40694	1.32049	0
0.4207	2.96492	7.45422	-5.15927	3.17479	0
0.4213	6.32517	6.8418	-4.54404	1.62954	0
0.4220	5.41289	5.93275	-2.40694	2.24764	0
0.4227	4.493	4.09551	-5.15927	3.17479	0
0.4233	4.18891	3.4831	-8.51603	0.730483	0
0.4240	1.74855	3.4831	-5.7637	1.01144	0
0.4247	1.14036	3.78931	-2.40694	4.69195	0
0.4253	2.66083	5.32034	-2.40694	5.31005	0
0.4260	0.524564	5.62655	-1.18728	5.90006	0
0.4267	-1.30761	3.18646	0.334597	8.65342	0
0.4273	0.220469	2.88026	-0.28063	8.34437	0
0.4280	0.524564	2.88026	1.85647	8.34437	0
0.4287	1.74855	1.04302	5.52625	9.86153	0
0.4293	3.58072	2.88026	7.04812	7.44531	0
0.4300	0.828658	6.5356	7.96557	4.3829	0
0.4307	-0.387721	5.93275	8.57	8.34437	0
0.4313	1.74855	5.01413	4.91102	12.3058	0
0.4320	-2.21989	5.62655	-1.18728	10.4796	0
0.4327	-5.58014	1.34922	-2.40694	9.58057	0
0.4333	-0.0836261	-3.22474	0.949824	10.1706	0
0.4340	2.66083	-1.39707	0.949824	8.65342	0
0.4347	-1.30761	1.04302	-2.71995	6.51816	0
0.4353	-0.387721	0.440172	-3.32438	6.51816	0
0.4360	2.05264	-0.172241	0.0323804	7.13626	0
0.4367	-0.99591	-0.478448	0.334597	5.90006	0
0.4373	-3.44387	0.133965	-2.40694	3.7648	0
0.4380	-3.44387	0.440172	-4.24183	2.24764	0
0.4387	-5.88423	-2.31569	-3.32438	2.55669	0
0.4393	-6.49242	-4.14336	-1.18728	4.07385	0
0.4400	-2.82808	-2.00948	-1.18728	4.07385	0
0.4407	-1.30761	-1.39707	-3.93961	2.55669	0
0.4413	-0.387721	-3.83715	-3.32438	2.24764	0
0.4420	2.66083	-3.22474	0.949824	4.69195	0
0.4427	2.66083	-1.39707	1.55426	7.44531	0
0.4433	-0.99591	-2.31569	-0.582846	5.90006	0
0.4440	-2.82808	-5.97103	-2.10472	4.69195	0
0.4447	-4.96435	-8.10491	-2.40694	6.82721	0
0.4453	-7.40471	-6.88965	-2.40694	8.03532	0
0.4460	-6.49242	-6.27723	-0.582846	5.90006	0
0.4467	-4.96435	-9.63594	1.25204	5.90006	0
0.4473	-5.58014	-10.8512	0.949824	5.31005	0
0.4480	-3.74797	-8.71732	-0.885063	2.24764	0
0.4487	-1.9158	-10.2484	-2.10472	4.07385	0
0.4493	-2.21989	-13.3008	-0.885063	6.82721	0
0.4500	-0.99591	-11.1574	-0.582846	4.07385	0
0.4507	1.44445	-8.71732	-3.02217	2.24764	0
0.4513	1.74855	-11.1574	-3.32438	3.17479	0
0.4520	2.96492	-12.9946	-0.885063	1.32049	0
0.4527	4.18891	-13.6071	-0.28063	-0.505719	0
0.4533	5.10119	-15.1285	-0.885063	0.421433	0
0.4540	7.85325	-14.2099	0.0323804	0.730483	0
0.4547	9.98951	-12.3822	3.07613	2.24764	0
0.4553	8.76553	-11.4636	4.6088	4.3829	0
0.4560	7.23746	-12.076	1.85647	2.24764	0
0.4567	6.32517	-12.3822	-2.71995	-0.505719	0
0.4573	4.493	-13.3008	-3.93961	-0.505719	0
0.4580	3.58072	-12.9946	-2.40694	-2.33193	0
0.4587	4.7971	-11.1574	-2.71995	-5.08529	0
0.4593	4.7971	-10.8512	-5.15927	-4.77624	0
0.4600	2.66083	-12.3822	-5.7637	-2.64098	0
0.4607	0.828658	-14.8223	-5.15927	-3.25908	0
0.4613	-0.0836261	-16.9562	-5.15927	-4.46719	0
0.4620	-2.82808	-16.9562	-4.24183	-2.64098	0
0.4627	-2.82808	-16.65	-2.10472	0.112382	0
0.4633	0.828658	-17.2624	-1.80251	-0.505719	0
0.4640	0.828658	-16.9562	-1.50029	-1.40478	0
0.4647	-5.58014	-16.0471	0.334597	0.730483	0
0.4653	-8.3246	-17.8748	-1.50029	1.32049	0
0.4660	-4.96435	-20.6211	-4.85705	-1.40478	0
0.4667	-4.66025	-21.2335	-5.15927	-0.505719	0
0.4673	-6.49242	-19.7025	-6.07671	2.24764	0
0.4680	-6.79652	-17.8748	-7.90081	3.17479	0
0.4687	-7.71641	-17.5686	-5.7637	1.62954	0
0.4693	-7.10061	-18.4872	-4.54404	1.01144	0
0.4700	-3.13218	-19.0996	-5.15927	-0.196669	0
0.4707	-0.691816	-19.3963	-2.40694	0.112382	0
0.4713	0.828658	-18.7934	0.334597	1.62954	0
0.4720	2.96492	-16.9562	-0.885063	-0.196669	0
0.4727	2.66083	-17.8748	-2.10472	-2.33193	0
0.4733	1.14036	-18.7934	-1.80251	-0.505719	0
0.4740	5.41289	-15.1285	-1.50029	0.730483	0
0.4747	8.76553	-11.4636	-0.885063	-1.71383	0
0.4753	6.32517	-12.6884	-2.40694	-2.64098	0
0.4760	2.96492	-14.8223	-4.85705	-2.02288	0
0.4767	1.44445	-13.9037	-4.24183	-2.33193	0
0.4773	0.524564	-11.7698	-3.93961	-1.71383	0
0.4780	1.74855	-11.1574	-4.24183	-0.81477	0
0.4787	2.66083	-11.1574	-1.50029	-0.505719	0
0.4793	2.35673	-10.5546	-0.582846	3.45575	0
0.4800	2.35673	-10.5546	-3.32438	6.20911	0
0.4807	0.220469	-12.3822	-3.32438	3.7648	0
0.4813	-3.44387	-11.4636	-1.80251	3.17479	0
0.4820	-3.74797	-8.71732	-4.85705	4.3829	0
0.4827	-2.21989	-9.02352	-5.15927	1.32049	0
0.4833	-3.13218	-8.71732	-1.18728	0.421433	0
0.4840	-2.82808	-5.97103	-1.18728	4.07385	0
0.4847	-1.30761	-6.27723	-3.32438	5.31005	0
0.4853	-2.21989	-8.71732	-2.10472	5.31005	0
0.4860	-2.21989	-9.63594	1.25204	8.03532	0
0.4867	1.74855	-10.5546	3.07613	8.03532	0
0.4873	4.18891	-8.41111	2.16948	5.001	0
0.4880	1.74855	-4.14336	-1.18728	5.001	0
0.4887	0.828658	-6.27723	-2.40694	7.44531	0
0.4893	3.58072	-8.71732	-0.582846	6.82721	0
0.4900	2.66083	-3.22474	0.334597	5.31005	0
0.4907	-2.21989	-1.39707	1.85647	7.44531	0
0.4913	-4.05206	-4.44956	3.07613	10.7887	0
0.4920	-1.9158	-5.06198	1.55426	11.0977	0
0.4927	-0.691816	-4.14336	0.949824	9.58057	0
0.4933	-1.6117	-4.14336	2.4717	9.86153	0
0.4940	-3.74797	-3.22474	0.636814	8.65342	0
0.4947	-4.66025	-2.31569	-1.50029	5.90006	0
0.4953	-3.74797	-1.09086	0.949824	5.90006	0
0.4960	-3.13218	-0.172241	2.16948	6.20911	0
0.4967	-3.74797	-2.61232	-0.885063	3.45575	0
0.4973	-4.35616	-3.83715	-1.18728	2.86574	0
0.4980	-8.3246	-1.39707	1.55426	5.90006	0
0.4987	-10.1568	-1.70327	2.16948	5.90006	0
0.4993	-6.49242	-2.00948	0.334597	3.45575	0
0.5000	-5.58014	1.04302	-3.02217	3.45575	0
0.5007	-9.23688	1.04302	-7.59859	4.69195	0
0.5013	-8.93279	-2.00948	-10.0379	5.001	0
0.5020	-5.58014	-1.39707	-6.99416	5.31005	0
0.5027	-2.21989	1.34922	-0.582846	5.001	0
0.5033	1.74855	4.09551	1.85647	5.90006	0
0.5040	2.35673	4.40172	-1.80251	9.58057	0
0.5047	1.44445	2.26784	-2.10472	9.58057	0
0.5053	3.58072	1.34922	2.16948	5.001	0
0.5060	5.10119	2.88026	2.16948	3.7648	0
0.5067	3.58072	1.34922	1.85647	6.82721	0
0.5073	2.66083	0.440172	5.82846	7.72627	0
0.5080	-0.387721	3.18646	6.74591	5.90006	0
0.5087	-4.66025	4.09551	4.6088	5.90006	0
0.5093	-4.05206	3.78931	4.91102	4.3829	0
0.5100	-2.82808	6.22939	3.07613	1.32049	0
0.5107	-3.13218	7.14801	0.0323804	1.93859	0
0.5113	-1.9158	3.78931	3.07613	2.86574	0
0.5120	-0.387721	2.88026	5.82846	0.730483	0
0.5127	-0.691816	5.01413	2.16948	-0.505719	0
0.5133	1.14036	6.8418	-1.18728	0.730483	0
0.5140	1.74855	9.58809	-2.10472	-0.505719	0
0.5147	0.220469	11.7315	-2.71995	-3.54004	0
0.5153	2.35673	9.58809	-3.32438	-4.77624	0
0.5160	4.493	8.67904	-4.85705	-4.46719	0
0.5167	2.35673	9.58809	-7.29637	-6.2934	0
0.5173	1.74855	6.22939	-5.15927	-8.11961	0
0.5180	4.493	3.18646	-0.582846	-8.11961	0
0.5187	6.02108	6.8418	0.636814	-8.73771	0
0.5193	6.32517	9.8943	0.334597	-9.04676	0
0.5200	6.32517	10.5067	-0.582846	-5.98435	0
0.5207	2.35673	12.6406	-1.18728	-3.54004	0
0.5213	-2.52399	11.7315	-2.10472	-6.2934	0
0.5220	-4.66025	9.8943	-3.63739	-8.42866	0
0.5227	-6.49242	12.6406	-3.93961	-5.98435	0
0.5233	-9.54097	14.1716	-2.40694	-5.67529	0
0.5240	-11.3731	12.6406	-3.32438	-7.22055	0
0.5247	-11.9889	14.4778	-4.85705	-6.60245	0
0.5253	-11.6772	15.3869	-3.32438	-6.2934	0
0.5260	-9.23688	13.5592	-1.18728	-6.9115	0
0.5267	-8.0205	15.9993	1.25204	-5.08529	0
0.5273	-10.1568	18.4394	1.25204	-3.54004	0
0.5280	-13.8135	15.6931	-0.582846	-2.95003	0
0.5287	-13.8135	14.7745	1.55426	-1.40478	0
0.5293	-10.4609	17.827	7.35034	-3.25908	0
0.5300	-7.10061	19.358	7.04812	-9.04676	0
0.5307	-3.74797	19.6642	5.82846	-9.66486	0
0.5313	0.524564	19.9704	11.0201	-6.9115	0
0.5320	0.828658	19.9704	14.6791	-10.2549	0
0.5327	-1.9158	20.8795	11.6245	-12.6992	0
0.5333	-0.99591	20.2766	9.80045	-9.66486	0
0.5340	1.44445	18.1332	12.2398	-9.66486	0
0.5347	0.220469	19.358	14.0639	-13.0082	0
0.5353	-0.0836261	20.5733	15.5965	-12.3901	0
0.5360	1.74855	19.6642	16.8162	-13.3173	0
0.5367	0.828658	19.358	15.5965	-18.2059	0
0.5373	-0.387721	19.9704	13.4594	-17.8968	0
0.5380	-0.0836261	18.4394	13.1572	-13.6263	0
0.5387	-2.21989	17.827	14.9813	-12.3901	0
0.5393	-4.66025	18.7456	16.201	-12.3901	0
0.5400	-6.49242	16.6117	14.6791	-11.4911	0
0.5407	-8.3246	13.5592	12.2398	-12.1092	0
0.5413	-8.3246	12.9468	13.7617	-13.6263	0
0.5420	-7.40471	13.253	15.5965	-13.6263	0
0.5427	-10.1568	12.9468	11.6245	-11.8001	0
0.5433	-11.3731	13.5592	8.26778	-10.873	0
0.5440	-7.40471	13.8654	10.1027	-13.3173	0
0.5447	-5.58014	13.5592	10.4049	-16.3797	0
0.5453	-4.66025	12.3344	7.66335	-16.9697	0
0.5460	1.14036	8.98525	9.48744	-15.1435	0
0.5467	6.32517	7.45422	14.0639	-12.6992	0
0.5473	5.41289	9.58809	11.9268	-10.2549	0
0.5480	2.96492	10.5067	7.35034	-11.182	0
0.5487	1.44445	7.45422	7.35034	-11.4911	0
0.5493	0.524564	7.76042	8.88301	-11.182	0
0.5500	1.44445	9.58809	10.1027	-11.8001	0
0.5507	1.44445	8.37284	11.6245	-11.182	0
0.5513	-2.52399	5.93275	11.6245	-9.04676	0
0.5520	-5.58014	5.32034	10.4049	-9.97391	0
0.5527	-5.26844	3.4831	12.542	-10.873	0
0.5533	-5.58014	0.440172	14.0639	-10.873	0
0.5540	-6.18833	1.04302	9.80045	-14.8344	0
0.5547	-2.82808	4.70793	6.74591	-16.9697	0
0.5553	-0.691816	4.40172	7.04812	-14.2444	0
0.5560	-2.82808	0.133965	4.30659	-14.8344	0
0.5567	-3.44387	-0.784654	0.334597	-18.5149	0
0.5573	-1.6117	2.26784	0.334597	-17.2787	0
0.5580	-3.44387	2.26784	-0.885063	-15.1435	0
0.5587	-7.40471	-1.39707	-5.15927	-15.7616	0
0.5593	-10.1568	-2.31569	-7.90081	-14.5254	0
0.5600	-11.9889	-2.31569	-7.59859	-13.0082	0
0.5607	-10.1568	-4.14336	-3.32438	-12.6992	0
0.5613	-6.79652	-5.35861	3.07613	-12.3901	0
0.5620	-6.49242	-3.22474	7.35034	-10.873	0
0.5627	-4.96435	-0.478448	7.96557	-10.5639	0
0.5633	-0.691816	-0.478448	7.35034	-11.4911	0
0.5640	-1.6117	-3.83715	3.38914	-11.182	0
0.5647	-5.58014	-5.97103	-0.582846	-9.97391	0
0.5653	-3.44387	-5.35861	-0.885063	-11.182	0
0.5660	1.74855	-5.97103	0.334597	-13.3173	0
0.5667	2.05264	-6.88965	-0.28063	-11.4911	0
0.5673	0.220469	-5.66482	-0.885063	-10.5639	0
0.5680	0.524564	-5.06198	-1.18728	-12.3901	0
0.5687	1.44445	-3.83715	-2.10472	-13.6263	0
0.5693	1.14036	-2.31569	-3.02217	-14.2444	0
0.5700	-0.0836261	-4.14336	-3.63739	-16.0706	0
0.5707	-0.99591	-5.66482	-5.15927	-16.6887	0
0.5713	-0.0836261	-3.22474	-6.07671	-15.7616	0
0.5720	1.74855	-4.14336	-5.15927	-14.5254	0
0.5727	2.05264	-7.80827	-6.07671	-12.1092	0
0.5733	2.66083	-8.10491	-10.3509	-9.97391	0
0.5740	3.58072	-6.88965	-10.3509	-12.1092	0
0.5747	3.27662	-6.58344	-3.32438	-12.6992	0
0.5753	2.66083	-5.66482	-1.80251	-10.2549	0
0.5760	1.74855	-5.97103	-7.90081	-10.5639	0
0.5767	-1.6117	-6.88965	-10.6531	-13.3173	0
0.5773	-2.82808	-6.27723	-8.51603	-12.6992	0
0.5780	0.828658	-7.80827	-7.90081	-11.8001	0
0.5787	4.493	-9.32973	-7.29637	-13.6263	0
0.5793	5.41289	-7.80827	-3.93961	-13.9354	0
0.5800	6.32517	-7.80827	-3.32438	-11.4911	0
0.5807	6.32517	-9.63594	-6.68115	-10.873	0
0.5813	6.32517	-7.50206	-8.81825	-12.3901	0
0.5820	6.93336	-4.75577	-7.90081	-12.1092	0
0.5827	6.32517	-5.66482	-8.81825	-10.5639	0
0.5833	6.02108	-6.88965	-9.73569	-10.5639	0
0.5840	4.7971	-7.19585	-10.0379	-9.66486	0
0.5847	3.58072	-7.19585	-10.6531	-6.9115	0
0.5853	3.58072	-6.58344	-11.2576	-5.08529	0
0.5860	2.66083	-6.58344	-11.2576	-4.15814	0
0.5867	1.74855	-5.06198	-11.5706	-1.12382	0
0.5873	4.18891	-3.22474	-11.5706	3.45575	0
0.5880	6.32517	-4.44956	-10.9554	5.001	0
0.5887	4.493	-6.58344	-11.8728	2.86574	0
0.5893	4.7971	-5.06198	-10.9554	0.730483	0
0.5900	7.23746	-5.06198	-8.81825	-0.196669	0
0.5907	6.32517	-6.88965	-10.9554	-0.505719	0
0.5913	6.93336	-5.06198	-13.7077	-0.505719	0
0.5920	8.15734	-5.06198	-10.6531	-0.505719	0
0.5927	5.10119	-10.5546	-7.90081	1.01144	0
0.5933	2.35673	-10.8512	-9.73569	2.24764	0
0.5940	2.66083	-4.75577	-10.9554	2.55669	0
0.5947	-1.30761	-5.06198	-10.6531	2.24764	0
0.5953	-4.66025	-8.71732	-12.4772	2.24764	0
0.5960	-0.387721	-5.97103	-12.4772	2.24764	0
0.5967	1.74855	-3.53094	-11.5706	3.17479	0
0.5973	-0.691816	-5.97103	-12.175	5.59101	0
0.5980	-1.30761	-6.88965	-11.5706	9.58057	0
0.5987	-1.30761	-4.75577	-8.51603	13.542	0
0.5993	-1.9158	-5.06198	-9.43348	14.7501	0
0.6000	-0.99591	-9.32973	-12.7902	15.0592	0
0.6007	-0.691816	-10.2484	-11.5706	16.5764	0
0.6013	-1.9158	-5.97103	-9.43348	16.8854	0
0.6020	-2.52399	-4.75577	-11.5706	16.2954	0
0.6027	-3.74797	-7.80827	-13.3947	15.9864	0
0.6033	-3.74797	-9.32973	-12.4772	16.2954	0
0.6040	-1.6117	-7.50206	-12.4772	17.1945	0
0.6047	-0.387721	-7.19585	-13.3947	19.6388	0
0.6053	-0.0836261	-8.10491	-14.6143	21.465	0
0.6060	1.74855	-8.10491	-14.6143	22.3921	0
0.6067	2.35673	-9.02352	-13.3947	24.2183	0
0.6073	2.05264	-11.4636	-12.4772	26.3536	0
0.6080	2.66083	-12.9946	-11.8728	26.6626	0
0.6087	1.74855	-12.3822	-12.7902	26.0445	0
0.6093	0.828658	-10.2484	-14.9273	26.0445	0
0.6100	0.524564	-8.41111	-13.3947	26.6626	0
0.6107	-0.99591	-8.41111	-9.73569	28.7979	0
0.6113	-1.30761	-8.71732	-9.73569	30.6241	0
0.6120	-1.9158	-9.02352	-11.5706	28.7979	0
0.6127	-7.40471	-9.63594	-9.73569	25.4264	0
0.6133	-8.62869	-9.63594	-7.90081	27.5617	0
0.6140	-2.21989	-9.63594	-6.37893	30.6241	0
0.6147	-0.0836261	-9.32973	-5.15927	28.7979	0
0.6153	-3.13218	-6.88965	-6.07671	27.2807	0
0.6160	-3.44387	-5.06198	-7.90081	26.6626	0
0.6167	-3.13218	-5.66482	-6.37893	24.2183	0
0.6173	-3.44387	-4.44956	-3.32438	24.2183	0
0.6180	-2.21989	-2.61232	-3.93961	26.3536	0
0.6187	-3.74797	-3.53094	-6.07671	24.5274	0
0.6193	-5.58014	-5.06198	-4.54404	24.8364	0
0.6200	-3.44387	-3.22474	-2.10472	28.1798	0
0.6207	-0.0836261	-1.39707	-3.93961	27.2807	0
0.6213	1.14036	-0.784654	-5.15927	25.1455	0
0.6220	2.35673	-0.478448	-0.885063	26.3536	0
0.6227	1.74855	-0.478448	1.85647	26.0445	0
0.6233	1.74855	-0.478448	-1.18728	26.6626	0
0.6240	2.96492	-0.478448	-3.02217	30.3151	0
0.6247	1.74855	-0.784654	-1.18728	30.006	0
0.6253	-0.0836261	-1.39707	0.0323804	25.7355	0
0.6260	3.58072	-2.00948	0.334597	23.9093	0
0.6267	5.41289	-1.09086	0.636814	23.6002	0
0.6273	2.66083	0.440172	1.25204	23.2912	0
0.6280	1.74855	-0.784654	1.25204	24.2183	0
0.6287	1.74855	-4.14336	0.636814	25.7355	0
0.6293	0.828658	-2.91853	0.0323804	23.9093	0
0.6300	0.524564	0.440172	-0.582846	20.5659	0
0.6307	-1.30761	1.04302	-0.885063	20.2569	0
0.6313	-3.74797	-0.784654	1.55426	19.6388	0
0.6320	-0.99591	-2.00948	5.82846	16.2954	0
0.6327	1.74855	-1.09086	4.91102	13.8511	0
0.6333	-1.30761	2.88026	1.55426	14.1601	0
0.6340	-0.99591	5.93275	3.07613	13.542	0
0.6347	4.18891	4.40172	4.91102	12.3058	0
0.6353	4.7971	3.4831	2.4717	14.1601	0
0.6360	1.74855	6.8418	2.16948	14.7501	0
0.6367	1.14036	8.67904	1.25204	11.4068	0
0.6373	0.828658	7.76042	-2.40694	7.72627	0
0.6380	0.828658	7.45422	-1.50029	5.001	0
0.6387	3.58072	6.8418	3.99358	3.17479	0
0.6393	4.493	4.70793	4.30659	4.07385	0
0.6400	3.58072	4.09551	0.949824	6.20911	0
0.6407	4.493	6.8418	0.0323804	5.001	0
0.6413	5.41289	8.67904	0.636814	1.01144	0
0.6420	5.71698	7.45422	0.949824	0.730483	0
0.6427	6.32517	7.76042	1.85647	1.93859	0
0.6433	6.62927	9.58809	3.99358	-0.196669	0
0.6440	6.02108	7.45422	5.52625	-0.505719	0
0.6447	4.493	4.70793	4.91102	2.86574	0
0.6453	3.58072	5.62655	4.30659	2.86574	0
0.6460	5.41289	7.14801	7.04812	-0.505719	0
0.6467	6.02108	6.8418	9.80045	0.421433	0
0.6473	2.96492	4.70793	9.48744	4.3829	0
0.6480	-0.99591	2.57405	7.35034	2.86574	0
0.6487	-4.96435	2.57405	5.82846	-2.33193	0
0.6493	-10.1568	4.09551	5.52625	-5.39434	0
0.6500	-11.6772	2.57405	6.13068	-5.08529	0
0.6507	-10.4609	1.04302	7.66335	-5.39434	0
0.6513	-12.9012	1.34922	7.66335	-6.9115	0
0.6520	-14.7334	1.04302	6.74591	-9.04676	0
0.6527	-12.9012	-0.478448	3.99358	-10.5639	0
0.6533	-11.3731	0.440172	1.25204	-11.4911	0
0.6540	-9.23688	2.26784	3.07613	-11.4911	0
0.6547	-7.10061	3.18646	7.66335	-13.3173	0
0.6553	-7.40471	4.09551	7.66335	-16.0706	0
0.6560	-7.40471	4.09551	4.91102	-17.8968	0
0.6567	-4.66025	1.34922	4.91102	-16.9697	0
0.6573	-4.05206	0.440172	5.82846	-14.8344	0
0.6580	-6.79652	1.34922	5.82846	-13.9354	0
0.6587	-7.10061	2.26784	5.52625	-14.8344	0
0.6593	-6.18833	2.26784	3.99358	-14.2444	0
0.6600	-6.49242	1.04302	3.38914	-12.6992	0
0.6607	-6.18833	-0.478448	3.99358	-14.2444	0
0.6613	-4.66025	-1.39707	4.6088	-16.9697	0
0.6620	-4.05206	-3.53094	7.04812	-16.0706	0
0.6627	-4.66025	-3.53094	11.3223	-15.1435	0
0.6633	-2.82808	-1.70327	9.80045	-18.2059	0
0.6640	0.524564	-2.00948	4.91102	-18.2059	0
0.6647	1.74855	-3.22474	4.30659	-15.1435	0
0.6653	1.14036	-4.14336	6.74591	-16.3797	0
0.6660	-0.387721	-7.80827	7.04812	-17.5878	0
0.6667	-1.9158	-8.71732	7.96557	-13.0082	0
0.6673	-0.99591	-4.75577	10.7071	-11.4911	0
0.6680	1.74855	-4.14336	10.7071	-14.8344	0
0.6687	0.220469	-6.88965	6.74591	-14.8344	0
0.6693	-1.6117	-6.58344	3.99358	-14.2444	0
0.6700	1.74855	-6.27723	5.52625	-16.0706	0
0.6707	5.71698	-7.80827	7.66335	-13.3173	0
0.6713	3.88481	-6.88965	6.74591	-11.182	0
0.6720	0.828658	-7.50206	4.91102	-13.3173	0
0.6727	0.828658	-10.2484	3.07613	-12.3901	0
0.6733	2.66083	-8.71732	3.07613	-10.2549	0
0.6740	3.58072	-6.88965	3.69136	-13.3173	0
0.6747	3.27662	-8.71732	-0.28063	-15.7616	0
0.6753	1.74855	-9.94214	-4.24183	-14.5254	0
0.6760	-0.0836261	-8.41111	-2.40694	-14.8344	0
0.6767	-0.691816	-7.80827	-0.885063	-14.2444	0
0.6773	0.828658	-8.71732	-3.63739	-12.3901	0
0.6780	1.44445	-9.02352	-3.32438	-11.4911	0
0.6787	-0.387721	-8.71732	0.334597	-10.5639	0
0.6793	-1.9158	-8.71732	1.25204	-9.66486	0
0.6800	-1.6117	-8.41111	1.25204	-12.1092	0
0.6807	-0.0836261	-7.80827	2.77392	-13.0082	0
0.6813	-0.0836261	-9.02352	2.77392	-9.97391	0
0.6820	-1.9158	-10.5546	3.99358	-6.9115	0
0.6827	-2.52399	-8.41111	6.13068	-4.77624	0
0.6833	-0.387721	-6.27723	5.52625	-2.95003	0
0.6840	1.14036	-7.50206	4.30659	-1.71383	0
0.6847	1.14036	-7.50206	5.21324	-2.02288	0
0.6853	1.44445	-5.97103	3.69136	-1.40478	0
0.6860	2.66083	-6.88965	1.25204	0.421433	0
0.6867	3.27662	-8.41111	1.55426	2.24764	0
0.6873	2.66083	-7.19585	0.636814	2.24764	0
0.6880	2.35673	-5.35861	-0.582846	2.24764	0
0.6887	2.35673	-4.75577	2.16948	2.24764	0
0.6893	0.220469	-4.14336	1.85647	1.01144	0
0.6900	-2.21989	-3.22474	-1.50029	-1.40478	0
0.6907	-2.21989	-3.22474	-1.80251	0.421433	0
0.6913	-1.9158	-2.91853	-2.71995	4.69195	0
0.6920	-2.52399	-2.31569	-6.07671	5.31005	0
0.6927	-0.99591	-4.14336	-3.32438	3.7648	0
0.6933	-0.0836261	-5.06198	0.636814	4.07385	0
0.6940	-2.21989	-0.478448	-1.50029	4.07385	0
0.6947	-1.9158	1.65543	-2.40694	3.17479	0
0.6953	0.524564	-0.478448	-1.80251	3.7648	0
0.6960	-0.0836261	0.736809	-5.7637	3.45575	0
0.6967	-2.82808	2.57405	-9.12047	1.01144	0
0.6973	-3.44387	-0.478448	-8.21382	-1.12382	0
0.6980	-3.44387	-1.39707	-7.90081	-0.81477	0
0.6987	-3.74797	3.18646	-7.90081	1.62954	0
0.6993	-3.44387	3.4831	-6.99416	4.07385	0
0.7000	-1.9158	1.34922	-6.07671	2.55669	0
0.7007	-0.99591	4.09551	-5.15927	0.421433	0
0.7013	-1.9158	5.32034	-5.15927	3.17479	0
0.7020	-1.30761	2.88026	-5.7637	6.51816	0
0.7027	0.220469	3.18646	-5.46149	4.3829	0
0.7033	1.44445	5.01413	-4.54404	1.32049	0
0.7040	2.35673	4.09551	-3.02217	3.17479	0
0.7047	1.74855	4.09551	-1.50029	6.51816	0
0.7053	-0.387721	6.8418	-3.02217	7.13626	0
0.7060	1.14036	5.93275	-1.50029	7.44531	0
0.7067	4.493	4.09551	3.99358	7.44531	0
0.7073	3.58072	6.8418	3.99358	5.31005	0
0.7080	2.66083	8.67904	-0.28063	4.69195	0
0.7087	2.96492	6.22939	-0.885063	7.13626	0
0.7093	1.74855	4.70793	-1.50029	6.20911	0
0.7100	1.74855	5.62655	-3.02217	1.62954	0
0.7107	6.32517	5.32034	-0.28063	0.421433	0
0.7113	9.37372	4.70793	0.949824	1.32049	0
0.7120	7.23746	4.09551	0.0323804	0.421433	0
0.7127	4.18891	3.78931	4.30659	1.32049	0
0.7133	2.66083	4.40172	6.74591	2.55669	0
0.7140	2.66083	5.62655	1.25204	0.730483	0
0.7147	1.74855	5.01413	-0.28063	-0.196669	0
0.7153	-0.387721	2.26784	2.4717	1.32049	0
0.7160	-0.0836261	2.26784	-0.885063	0.421433	0
0.7167	0.220469	6.5356	-2.40694	-3.25908	0
0.7173	-1.30761	8.67904	0.949824	-3.54004	0
0.7180	-1.30761	5.62655	-0.28063	-1.12382	0
0.7187	-0.0836261	5.01413	-3.02217	1.32049	0
0.7193	-3.13218	6.8418	-2.10472	2.24764	0
0.7200	-7.10061	5.01413	-3.63739	3.17479	0
0.7207	-5.26844	2.26784	-4.24183	4.07385	0
0.7213	-1.30761	1.65543	0.636814	3.17479	0
0.7220	-0.0836261	0.736809	1.25204	-0.196669	0
0.7227	-1.30761	1.34922	-2.40694	-0.81477	0
0.7233	-2.52399	3.78931	-3.02217	1.62954	0
0.7240	-1.6117	3.78931	-4.24183	2.55669	0
0.7247	-0.691816	3.18646	-6.99416	1.93859	0
0.7253	-0.99591	2.57405	-2.40694	3.17479	0
0.7260	-0.99591	0.133965	2.4717	5.001	0
0.7267	-1.9158	-1.09086	0.949824	4.07385	0
0.7273	-4.35616	0.440172	0.636814	3.17479	0
0.7280	-4.35616	-0.172241	2.4717	4.07385	0
0.7287	-5.58014	-2.00948	0.949824	5.001	0
0.7293	-8.62869	-2.91853	-0.582846	4.69195	0
0.7300	-5.58014	-2.61232	0.949824	5.001	0
0.7307	-0.387721	-1.70327	0.334597	5.001	0
0.7313	-1.9158	-1.39707	-2.40694	5.59101	0
0.7320	-3.74797	-3.22474	-2.40694	5.001	0
0.7327	-0.691816	-4.75577	0.636814	3.45575	0
0.7333	-0.99591	-6.88965	3.07613	1.62954	0
0.7340	-4.05206	-9.32973	2.77392	0.730483	0
0.7347	-3.74797	-8.71732	2.4717	-0.505719	0
0.7353	-2.21989	-6.88965	3.07613	-1.40478	0
0.7360	-0.99591	-7.19585	1.25204	-1.40478	0
0.7367	1.44445	-7.19585	-1.18728	-2.64098	0
0.7373	1.74855	-5.97103	1.55426	-3.84909	0
0.7380	2.66083	-6.58344	6.74591	-2.02288	0
0.7387	5.10119	-6.88965	8.57	-1.40478	0
0.7393	5.41289	-5.97103	9.18523	-2.64098	0
0.7400	2.96492	-5.97103	8.26778	-1.12382	0
0.7407	2.35673	-6.88965	3.99358	0.421433	0
0.7413	2.05264	-6.27723	1.25204	-1.40478	0
0.7420	0.828658	-5.35861	2.4717	-2.33193	0
0.7427	-0.99591	-4.14336	3.99358	-0.196669	0
0.7433	-1.9158	-2.61232	3.99358	3.7648	0
0.7440	-1.30761	-4.14336	3.99358	5.90006	0
0.7447	-0.99591	-8.10491	4.30659	2.86574	0
0.7453	-1.9158	-8.41111	5.82846	0.421433	0
0.7460	-0.99591	-6.58344	6.74591	1.93859	0
0.7467	0.524564	-9.02352	2.16948	3.17479	0
0.7473	-2.82808	-10.5546	-3.63739	2.86574	0
0.7480	-3.74797	-6.88965	-2.71995	2.86574	0
0.7487	1.44445	-5.06198	1.25204	2.24764	0
0.7493	2.35673	-5.97103	2.16948	1.32049	0
0.7500	-1.9158	-5.06198	2.77392	-0.505719	0
0.7507	-1.30761	-5.06198	2.16948	-2.64098	0
0.7513	-0.0836261	-6.27723	-0.28063	-2.33193	0
0.7520	-1.9158	-5.66482	-1.50029	-0.505719	0
0.7527	-0.387721	-5.06198	-2.40694	-1.40478	0
0.7533	1.74855	-5.97103	-4.85705	-2.64098	0
0.7540	1.14036	-5.06198	-1.18728	-2.64098	0
0.7547	0.220469	-3.22474	5.82846	-3.25908	0
0.7553	0.828658	-1.70327	6.74591	-3.84909	0
0.7560	1.74855	-0.478448	3.38914	-5.98435	0
0.7567	2.66083	0.440172	2.4717	-9.35581	0
0.7573	1.44445	-0.478448	3.07613	-8.73771	0
0.7580	1.44445	-0.478448	3.99358	-6.9115	0
0.7587	2.35673	1.34922	3.99358	-7.83865	0
0.7593	0.220469	2.26784	1.55426	-9.04676	0
0.7600	-2.21989	0.736809	3.07613	-9.04676	0
0.7607	-2.21989	1.96164	5.82846	-9.35581	0
0.7613	-1.9158	5.32034	4.91102	-7.83865	0
0.7620	0.220469	4.70793	5.82846	-5.67529	0
0.7627	1.74855	1.65543	8.57	-6.60245	0
0.7633	-0.99591	1.96164	4.91102	-8.42866	0
0.7640	-0.99591	2.26784	2.16948	-8.73771	0
0.7647	1.74855	1.04302	6.44369	-7.83865	0
0.7653	-0.0836261	1.96164	7.66335	-6.60245	0
0.7660	-1.9158	2.26784	5.82846	-5.39434	0
0.7667	-0.0836261	1.34922	6.44369	-3.54004	0
0.7673	-0.387721	2.57405	6.44369	-2.02288	0
0.7680	-0.99591	3.18646	4.91102	-3.25908	0
0.7687	-0.387721	0.133965	6.13068	-5.08529	0
0.7693	-0.387721	-0.478448	6.74591	-6.2934	0
0.7700	1.14036	0.133965	6.74591	-6.9115	0
0.7707	2.35673	-1.09086	8.57	-7.22055	0
0.7713	-1.30761	0.440172	5.21324	-8.73771	0
0.7720	-2.82808	3.18646	0.334597	-11.8001	0
0.7727	-0.0836261	2.26784	1.85647	-12.1092	0
0.7733	-0.99591	0.133965	3.99358	-10.873	0
0.7740	-2.21989	2.26784	2.77392	-12.6992	0
0.7747	-0.0836261	2.57405	3.07613	-13.3173	0
0.7753	0.828658	0.440172	4.30659	-10.5639	0
0.7760	-0.0836261	0.736809	3.07613	-11.8001	0
0.7767	-0.99591	4.40172	2.4717	-13.6263	0
0.7773	-2.82808	4.70793	3.38914	-12.3901	0
0.7780	0.220469	3.4831	6.44369	-12.3901	0
0.7787	4.7971	6.22939	8.57	-13.0082	0
0.7793	2.05264	8.98525	5.82846	-6.60245	0
0.7800	-3.13218	5.01413	3.69136	-2.95003	0
0.7807	-2.21989	0.440172	5.82846	-5.67529	0
0.7813	-0.99591	2.26784	5.52625	-6.2934	0
0.7820	-4.35616	5.01413	3.07613	-6.2934	0
0.7827	-4.66025	5.01413	2.77392	-9.04676	0
0.7833	-1.9158	4.40172	2.16948	-6.9115	0
0.7840	-2.21989	5.01413	1.25204	-2.33193	0
0.7847	-4.96435	4.70793	2.4717	-4.15814	0
0.7853	-4.66025	3.4831	1.85647	-5.98435	0
0.7860	-4.66025	1.65543	0.949824	-3.54004	0
0.7867	-7.10061	1.34922	2.16948	-2.02288	0
0.7873	-5.26844	3.4831	2.16948	-1.71383	0
0.7880	-0.0836261	3.78931	1.55426	-0.505719	0
0.7887	-0.0836261	3.4831	4.91102	-0.81477	0
0.7893	-2.82808	5.93275	5.82846	-2.95003	0
0.7900	-4.05206	5.32034	3.99358	-2.02288	0
0.7907	-3.13218	2.57405	5.82846	-0.505719	0
0.7913	-0.387721	3.78931	7.66335	-0.505719	0
0.7920	1.74855	4.09551	4.30659	0.421433	0
0.7927	1.14036	0.133965	1.25204	1.01144	0
0.7933	0.828658	0.440172	1.85647	0.421433	0
0.7940	3.58072	5.93275	-0.28063	0.421433	0
0.7947	6.02108	6.8418	-2.40694	-0.505719	0
0.7953	5.41289	3.4831	-1.50029	-3.25908	0
0.7960	5.41289	3.18646	-2.40694	-3.54004	0
0.7967	6.93336	5.01413	-5.15927	-3.54004	0
0.7973	8.15734	5.93275	-3.02217	-4.15814	0
0.7980	8.15734	5.01413	-2.40694	-3.25908	0
0.7987	6.62927	2.88026	-6.07671	-2.64098	0
0.7993	5.41289	2.26784	-7.90081	-2.95003	0
0.8000	4.7971	2.88026	-5.46149	-1.40478	0
0.8007	4.493	1.96164	-4.24183	-0.505719	0
0.8013	2.96492	0.736809	-3.02217	-1.12382	0
0.8020	2.05264	1.34922	0.0323804	2.24764	0
0.8027	1.74855	1.96164	3.07613	3.17479	0
0.8033	-3.13218	1.04302	3.07613	0.421433	0
0.8040	-11.9889	-0.784654	0.949824	1.62954	0
0.8047	-15.9498	-2.31569	-1.50029	3.7648	0
0.8053	-12.5971	-1.70327	-1.80251	2.24764	0
0.8060	-8.3246	0.440172	0.0323804	4.69195	0
0.8067	-6.18833	-0.478448	2.4717	8.03532	0
0.8073	-5.88423	-2.31569	2.4717	4.07385	0
0.8080	-9.54097	-1.39707	-0.582846	0.421433	0
0.8087	-13.2053	0.133965	-3.02217	2.24764	0
0.8093	-13.2053	-0.478448	-4.85705	2.24764	0
0.8100	-11.9889	-0.478448	-7.29637	1.32049	0
0.8107	-9.23688	2.26784	-6.99416	0.730483	0
0.8113	-7.40471	5.01413	-5.15927	-1.12382	0
0.8120	-9.23688	3.4831	-5.7637	-0.505719	0
0.8127	-10.4609	1.34922	-5.15927	2.55669	0
0.8133	-8.0205	2.57405	-3.02217	2.55669	0
0.8140	-6.18833	5.01413	-3.32438	1.62954	0
0.8147	-5.58014	2.57405	-3.63739	2.24764	0
0.8153	-1.9158	1.34922	-1.80251	2.24764	0
0.8160	2.05264	5.62655	-3.32438	2.55669	0
0.8167	1.14036	6.8418	-6.68115	2.86574	0
0.8173	-1.9158	3.78931	-7.90081	1.32049	0
0.8180	-0.99591	4.70793	-8.81825	-1.71383	0
0.8187	1.44445	6.8418	-8.81825	-2.95003	0
0.8193	2.35673	4.40172	-8.81825	-1.40478	0
0.8200	2.05264	3.78931	-7.90081	0.112382	0
0.8207	2.35673	7.14801	-6.37893	-1.40478	0
0.8213	0.220469	6.8418	-5.15927	-2.33193	0
0.8220	-3.13218	5.01413	-4.85705	-0.505719	0
0.8227	-3.74797	6.8418	-3.02217	0.112382	0
0.8233	-4.05206	7.14801	-2.71995	-2.02288	0
0.8240	-6.18833	5.32034	-3.63739	-2.33193	0
0.8247	-4.05206	5.93275	0.949824	0.421433	0
0.8253	-0.387721	6.8418	5.21324	2.86574	0
0.8260	-3.13218	5.93275	2.77392	5.90006	0
0.8267	-5.58014	6.8418	3.07613	8.65342	0
0.8273	-0.387721	6.22939	7.66335	7.72627	0
0.8280	3.88481	3.78931	5.82846	5.001	0
0.8287	0.828658	3.4831	0.334597	4.69195	0
0.8293	-4.66025	4.40172	-0.885063	4.07385	0
0.8300	-6.79652	3.18646	0.334597	1.32049	0
0.8307	-5.26844	4.09551	2.77392	1.01144	0
0.8313	-3.74797	6.8418	4.91102	1.62954	0
0.8320	-5.26844	7.76042	4.30659	-1.40478	0
0.8327	-3.13218	6.22939	3.99358	-0.81477	0
0.8333	2.66083	3.78931	6.13068	1.32049	0
0.8340	2.66083	3.18646	5.82846	-2.95003	0
0.8347	-1.9158	6.8418	2.16948	-5.98435	0
0.8353	-0.99591	9.28189	0.334597	-2.02288	0
0.8360	3.58072	6.8418	0.334597	-2.64098	0
0.8367	3.88481	5.32034	1.25204	-6.60245	0
0.8373	2.35673	7.14801	2.16948	-4.77624	0
0.8380	3.27662	8.37284	2.4717	-3.54004	0
0.8387	3.88481	8.06663	2.16948	-4.46719	0
0.8393	2.66083	7.76042	0.334597	-0.505719	0
0.8400	1.44445	6.5356	-2.71995	2.86574	0
0.8407	-0.0836261	6.5356	-3.32438	0.421433	0
0.8413	-2.52399	7.45422	0.334597	0.112382	0
0.8420	-4.05206	5.93275	3.38914	0.112382	0
0.8427	-3.13218	3.4831	2.16948	-2.95003	0
0.8433	-1.9158	3.4831	0.949824	-4.15814	0
0.8440	-1.6117	5.01413	3.07613	-2.33193	0
0.8447	-0.691816	5.01413	2.16948	-0.505719	0
0.8453	-0.0836261	4.09551	-2.10472	0.421433	0
0.8460	-1.6117	3.4831	-0.28063	-0.196669	0
0.8467	-2.21989	1.65543	4.6088	-2.33193	0
0.8473	-0.99591	-2.00948	3.38914	-2.64098	0
0.8480	0.828658	-2.31569	0.949824	-0.81477	0
0.8487	2.05264	0.133965	1.85647	-2.33193	0
0.8493	3.88481	-0.784654	1.25204	-5.08529	0
0.8500	5.41289	-3.53094	0.0323804	-2.02288	0
0.8507	5.71698	-2.91853	1.25204	1.62954	0
0.8513	4.18891	-0.478448	2.77392	-0.81477	0
0.8520	2.35673	-1.70327	0.334597	-2.33193	0
0.8527	1.14036	-5.35861	-3.02217	0.421433	0
0.8533	-1.30761	-6.58344	-3.32438	-1.12382	0
0.8540	-4.66025	-5.66482	-0.885063	-5.98435	0
0.8547	-3.44387	-5.66482	-1.50029	-5.08529	0
0.8553	0.828658	-6.88965	-6.07671	-3.25908	0
0.8560	2.05264	-5.66482	-8.81825	-5.98435	0
0.8567	0.220469	-4.14336	-5.46149	-6.2934	0
0.8573	-0.387721	-5.35861	-3.32438	-2.33193	0
0.8580	0.220469	-6.27723	-3.93961	-1.40478	0
0.8587	-1.30761	-5.35861	-3.63739	-3.25908	0
0.8593	-3.13218	-6.88965	-2.40694	-1.40478	0
0.8600	-0.691816	-7.80827	-4.24183	1.32049	0
0.8607	2.66083	-6.88965	-7.90081	-0.196669	0
0.8613	0.828658	-6.88965	-7.29637	-1.12382	0
0.8620	-0.691816	-7.80827	-4.54404	2.24764	0
0.8627	1.74855	-7.80827	-7.90081	4.07385	0
0.8633	1.74855	-8.71732	-12.4772	3.7648	0
0.8640	0.220469	-10.5546	-10.9554	6.51816	0
0.8647	0.524564	-11.4636	-9.12047	7.44531	0
0.8653	-0.0836261	-10.2484	-10.9554	4.69195	0
0.8660	-1.9158	-10.5546	-9.73569	4.69195	0
0.8667	-3.13218	-13.9037	-6.99416	5.90006	0
0.8673	-3.44387	-15.1285	-7.90081	4.3829	0
0.8680	-2.82808	-13.3008	-6.68115	4.69195	0
0.8687	-1.9158	-13.3008	-4.85705	5.59101	0
0.8693	-2.82808	-14.2099	-7.90081	4.3829	0
0.8700	-2.21989	-12.6884	-9.73569	4.69195	0
0.8707	0.220469	-11.4636	-8.51603	5.59101	0
0.8713	-0.0836261	-10.5546	-9.12047	4.07385	0
0.8720	-0.99591	-11.1574	-9.73569	5.001	0
0.8727	1.44445	-13.3008	-7.59859	7.13626	0
0.8733	2.66083	-12.3822	-6.07671	5.90006	0
0.8740	1.74855	-9.32973	-5.15927	5.90006	0
0.8747	2.66083	-11.4636	-4.54404	7.72627	0
0.8753	4.493	-12.3822	-7.90081	6.82721	0
0.8760	4.18891	-7.80827	-8.81825	5.31005	0
0.8767	2.96492	-7.80827	-5.15927	5.59101	0
0.8773	2.96492	-12.3822	-4.85705	5.31005	0
0.8780	3.27662	-11.7698	-6.07671	6.82721	0
0.8787	3.27662	-10.5546	-3.32438	8.65342	0
0.8793	4.493	-11.4636	-3.02217	8.34437	0
0.8800	5.41289	-10.5546	-7.29637	9.27152	0
0.8807	4.7971	-9.63594	-7.29637	11.0977	0
0.8813	5.71698	-10.5546	-3.02217	9.58057	0
0.8820	6.32517	-9.32973	-0.582846	7.13626	0
0.8827	3.58072	-6.88965	-1.80251	8.65342	0
0.8833	1.74855	-8.41111	-4.24183	9.58057	0
0.8840	6.02108	-9.32973	-5.7637	9.86153	0
0.8847	9.98951	-7.80827	-6.07671	12.0249	0
0.8853	11.2059	-8.71732	-6.68115	13.8511	0
0.8860	11.2059	-10.2484	-6.07671	12.6149	0
0.8867	10.5977	-8.71732	-6.07671	12.9239	0
0.8873	10.9018	-7.80827	-9.12047	15.3682	0
0.8880	11.51	-9.63594	-11.5706	15.0592	0
0.8887	9.98951	-9.63594	-10.3509	12.3058	0
0.8893	9.06963	-8.71732	-9.73569	11.0977	0
0.8900	9.98951	-9.02352	-9.12047	10.7887	0
0.8907	9.98951	-8.41111	-5.15927	9.58057	0
0.8913	9.06963	-7.80827	-1.50029	8.65342	0
0.8920	5.41289	-10.2484	1.25204	8.65342	0
0.8927	-0.691816	-11.4636	3.07613	9.58057	0
0.8933	-4.66025	-9.32973	4.91102	10.4796	0
0.8940	-5.58014	-7.50206	7.66335	9.27152	0
0.8947	-6.79652	-8.71732	10.4049	5.31005	0
0.8953	-5.88423	-8.71732	11.3223	3.17479	0
0.8960	-4.66025	-5.97103	10.7071	3.17479	0
0.8967	-7.40471	-4.14336	8.26778	3.17479	0
0.8973	-10.4609	-5.35861	5.82846	3.17479	0
0.8980	-8.3246	-5.06198	7.66335	5.001	0
0.8987	-3.74797	-1.39707	7.96557	6.82721	0
0.8993	-2.21989	-2.91853	2.16948	7.44531	0
0.9000	-2.82808	-7.80827	-0.582846	8.96247	0
0.9007	-2.21989	-7.19585	1.25204	8.03532	0
0.9013	-0.387721	-3.53094	-0.28063	4.07385	0
0.9020	-0.99591	-3.53094	-1.50029	3.17479	0
0.9027	-4.05206	-5.06198	0.334597	4.3829	0
0.9033	-6.79652	-6.27723	-1.50029	2.86574	0
0.9040	-8.62869	-5.97103	-3.02217	2.86574	0
0.9047	-9.54097	-4.14336	0.334597	6.51816	0
0.9053	-8.62869	-4.75577	-0.582846	6.82721	0
0.9060	-8.0205	-7.50206	-3.63739	5.90006	0
0.9067	-7.10061	-7.50206	-1.50029	5.90006	0
0.9073	-2.82808	-6.58344	-0.28063	4.69195	0
0.9080	-0.99591	-7.80827	-3.63739	4.07385	0
0.9087	-4.35616	-8.71732	-6.37893	4.3829	0
0.9093	-4.05206	-7.80827	-7.90081	1.93859	0
0.9100	0.524564	-6.58344	-7.59859	0.421433	0
0.9107	2.05264	-4.75577	-6.07671	4.07385	0
0.9113	1.14036	-4.75577	-8.21382	3.45575	0
0.9120	1.74855	-7.50206	-11.5706	-2.02288	0
0.9127	0.220469	-11.1574	-10.0379	-2.33193	0
0.9133	-3.74797	-12.9946	-10.0379	0.730483	0
0.9140	-6.79652	-9.63594	-14.3121	-0.505719	0
0.9147	-6.49242	-5.97103	-14.3121	-2.95003	0
0.9153	-4.66025	-6.58344	-7.90081	-4.46719	0
0.9160	-4.96435	-5.97103	-4.24183	-6.60245	0
0.9167	-6.49242	-2.31569	-5.46149	-6.60245	0
0.9173	-8.62869	-4.14336	-6.99416	-4.77624	0
0.9180	-11.9889	-7.19585	-6.99416	-5.08529	0
0.9187	-13.2053	-3.22474	-4.85705	-4.15814	0
0.9193	-10.765	-1.09086	-1.18728	-2.33193	0
0.9200	-8.3246	-5.06198	-0.582846	-3.25908	0
0.9207	-7.40471	-5.97103	-2.71995	-4.46719	0
0.9213	-5.58014	-4.14336	-1.80251	-1.40478	0
0.9220	-3.13218	-4.44956	1.55426	1.93859	0
0.9227	-0.99591	-3.83715	2.16948	3.17479	0
0.9233	0.524564	-2.91853	-0.28063	3.45575	0
0.9240	-0.99591	-4.75577	-2.40694	1.62954	0
0.9247	-1.9158	-5.06198	-2.71995	0.421433	0
0.9253	-1.6117	-3.22474	-1.50029	1.32049	0
0.9260	-3.74797	-3.53094	-1.18728	2.24764	0
0.9267	-4.96435	-3.53094	-2.40694	1.32049	0
0.9273	0.220469	-0.784654	-1.80251	1.32049	0
0.9280	5.10119	1.04302	-0.28063	-0.196669	0
0.9287	4.18891	-0.172241	0.636814	-2.33193	0
0.9293	2.05264	-1.39707	0.636814	-2.95003	0
0.9300	1.74855	-0.784654	0.636814	-2.33193	0
0.9307	2.35673	1.96164	-1.18728	-2.64098	0
0.9313	3.27662	3.18646	-4.85705	-3.25908	0
0.9320	2.96492	2.88026	-6.07671	-2.33193	0
0.9327	2.96492	4.09551	-5.7637	-1.12382	0
0.9333	3.88481	5.93275	-7.90081	-2.33193	0
0.9340	4.18891	6.5356	-7.90081	-5.98435	0
0.9347	3.88481	7.76042	-2.71995	-6.9115	0
0.9353	4.7971	9.58809	-3.32438	-4.77624	0
0.9360	5.10119	9.58809	-8.51603	-3.25908	0
0.9367	5.10119	10.5067	-6.99416	-5.08529	0
0.9373	6.62927	10.8129	-2.71995	-7.83865	0
0.9380	6.32517	9.58809	-3.32438	-8.73771	0
0.9387	2.66083	9.58809	-2.10472	-6.9115	0
0.9393	0.524564	11.1191	-0.582846	-5.08529	0
0.9400	-0.99591	11.7315	-3.32438	-5.08529	0
0.9407	-1.30761	11.4253	-2.40694	-4.15814	0
0.9413	0.220469	10.8129	2.4717	-2.95003	0
0.9420	2.05264	10.5067	3.69136	-3.25908	0
0.9427	3.58072	12.6406	4.30659	-3.84909	0
0.9433	5.41289	15.0807	7.66335	-2.33193	0
0.9440	5.71698	14.7745	9.18523	-0.505719	0
0.9447	2.96492	13.8654	8.57	-0.196669	0
0.9453	0.524564	14.1716	7.66335	1.62954	0
0.9460	-3.13218	13.253	4.30659	5.001	0
0.9467	-8.3246	13.253	0.0323804	7.44531	0
0.9473	-11.0691	15.9993	-3.02217	9.27152	0
0.9480	-11.0691	15.9993	-2.71995	8.65342	0
0.9487	-9.85267	11.7315	0.334597	5.001	0
0.9493	-7.40471	10.8129	2.16948	1.93859	0
0.9500	-6.79652	14.4778	1.85647	0.421433	0
0.9507	-8.93279	15.0807	1.55426	0.112382	0
0.9513	-7.40471	13.253	-0.582846	0.421433	0
0.9520	-3.74797	13.5592	-3.02217	1.01144	0
0.9527	-2.52399	13.5592	-0.582846	0.730483	0
0.9533	-1.9158	13.253	0.949824	0.421433	0
0.9540	0.524564	13.5592	-1.50029	1.01144	0
0.9547	2.66083	13.5592	-0.582846	1.32049	0
0.9553	2.66083	14.1716	0.949824	0.421433	0
0.9560	0.220469	16.9179	-2.71995	-0.81477	0
0.9567	-0.0836261	17.2241	-3.63739	-1.12382	0
0.9573	2.35673	14.4778	-0.28063	-1.40478	0
0.9580	3.88481	13.253	-0.885063	-2.02288	0
0.9587	2.35673	14.1716	-3.02217	-0.81477	0
0.9593	0.220469	13.253	-2.40694	0.730483	0
0.9600	0.828658	11.1191	-3.32438	1.93859	0
0.9607	3.88481	11.4253	-3.32438	2.55669	0
0.9613	4.7971	11.7315	-0.582846	0.421433	0
0.9620	2.35673	8.67904	0.636814	-2.95003	0
0.9627	0.524564	7.76042	0.334597	-2.95003	0
0.9633	-0.0836261	10.2005	0.636814	-1.40478	0
0.9640	-0.99591	8.37284	-0.582846	-2.95003	0
0.9647	-1.6117	5.32034	-1.50029	-5.39434	0
0.9653	-1.9158	6.22939	-0.28063	-4.46719	0
0.9660	-2.82808	6.5356	1.25204	-2.02288	0
0.9667	-2.82808	3.4831	1.55426	-2.95003	0
0.9673	-1.9158	3.18646	4.6088	-5.98435	0
0.9680	-0.99591	4.40172	7.96557	-4.46719	0
0.9687	-1.30761	3.4831	6.13068	-1.40478	0
0.9693	-3.44387	1.96164	2.77392	-4.15814	0
0.9700	-3.74797	-0.478448	4.30659	-7.22055	0
0.9707	-0.0836261	-2.31569	8.57	-4.46719	0
0.9713	2.66083	-1.39707	9.18523	-3.54004	0
0.9720	2.96492	-2.91853	8.57	-6.9115	0
0.9727	2.66083	-8.10491	8.88301	-6.2934	0
0.9733	2.66083	-8.71732	10.4049	-5.39434	0
0.9740	4.493	-5.35861	11.3223	-10.5639	0
0.9747	8.15734	-7.19585	12.2398	-14.2444	0
0.9753	6.32517	-9.94214	12.2398	-14.2444	0
0.9760	2.35673	-8.10491	12.2398	-16.0706	0
0.9767	2.35673	-8.71732	12.542	-16.9697	0
0.9773	2.35673	-10.8512	11.9268	-13.9354	0
0.9780	-0.0836261	-10.2484	10.4049	-12.6992	0
0.9787	0.828658	-11.4636	9.48744	-14.5254	0
0.9793	2.05264	-16.9562	11.0201	-15.1435	0
0.9800	0.524564	-18.7934	10.7071	-14.5254	0
0.9807	-0.387721	-15.4347	8.88301	-13.9354	0
0.9813	-1.30761	-14.5161	7.96557	-13.3173	0
0.9820	-4.66025	-14.8223	7.96557	-13.6263	0
0.9827	-5.58014	-15.1285	6.74591	-13.3173	0
0.9833	-3.44387	-16.9562	5.82846	-11.8001	0
0.9840	-3.13218	-18.4872	6.74591	-10.873	0
0.9847	-4.05206	-18.7934	9.48744	-9.35581	0
0.9853	-2.21989	-19.7025	11.0201	-9.35581	0
0.9860	-0.0836261	-19.7025	10.1027	-11.4911	0
0.9867	-0.691816	-19.0996	7.66335	-9.04676	0
0.9873	-1.6117	-20.3149	4.6088	-5.67529	0
0.9880	-1.9158	-22.1521	2.77392	-9.66486	0
0.9887	-3.44387	-22.4488	3.99358	-12.6992	0
0.9893	-3.44387	-21.2335	5.82846	-9.66486	0
0.9900	-2.82808	-19.7025	4.30659	-8.73771	0
0.9907	-4.35616	-19.7025	2.16948	-9.66486	0
0.9913	-3.74797	-21.5397	2.4717	-9.35581	0
0.9920	-0.0836261	-22.4488	2.77392	-10.5639	0
0.9927	1.14036	-20.6211	1.55426	-11.4911	0
0.9933	0.524564	-19.7025	0.949824	-7.83865	0
0.9940	0.828658	-22.1521	0.334597	-5.39434	0
0.9947	0.220469	-22.4488	0.636814	-5.67529	0
0.9953	0.220469	-19.0996	1.85647	-5.08529	0
0.9960	0.828658	-17.5686	-0.582846	-5.67529	0
0.9967	-1.30761	-19.7025	-3.02217	-7.83865	0
0.9973	-0.691816	-21.8459	0.0323804	-6.2934	0
0.9980	3.88481	-22.4488	2.77392	-4.46719	0
0.9987	2.96492	-21.5397	0.0323804	-6.2934	0
0.9993	-0.0836261	-19.7025	-0.885063	-5.67529	0
1.0000	1.74855	-18.7934	0.949824	0.112382	0
1.0007	1.74855	-18.7934	0.334597	3.17479	0
1.0013	-2.52399	-17.8748	-0.885063	2.24764	0
1.0020	-0.691816	-17.5686	-0.582846	2.86574	0
1.0027	4.493	-16.65	0.949824	3.17479	0
1.0033	3.58072	-14.2099	2.16948	2.86574	0
1.0040	1.74855	-15.4347	2.16948	5.90006	0
1.0047	3.58072	-17.2624	0.949824	8.65342	0
1.0053	4.18891	-13.3008	2.4717	7.72627	0
1.0060	1.44445	-10.8512	5.82846	9.86153	0
1.0067	0.828658	-13.9037	4.91102	14.4411	0
1.0073	2.96492	-14.2099	1.25204	15.0592	0
1.0080	1.74855	-12.076	0.949824	15.3682	0
1.0087	-0.691816	-14.2099	3.99358	17.8126	0
1.0093	1.14036	-15.7409	4.91102	16.8854	0
1.0100	3.58072	-12.076	4.91102	13.233	0
1.0107	2.35673	-10.2484	3.99358	12.3058	0
1.0113	1.44445	-11.1574	1.85647	13.233	0
1.0120	3.58072	-9.94214	-0.885063	15.0592	0
1.0127	7.54915	-8.71732	-1.50029	15.9864	0
1.0133	9.98951	-9.02352	-2.71995	15.6773	0
1.0140	9.37372	-7.50206	-4.85705	15.0592	0
1.0147	6.02108	-5.06198	-3.32438	15.0592	0
1.0153	3.58072	-5.35861	-0.582846	13.542	0
1.0160	2.96492	-5.06198	-0.28063	12.3058	0
1.0167	2.05264	-1.70327	-2.40694	13.233	0
1.0173	-0.387721	-0.784654	-4.24183	15.0592	0
1.0180	-1.9158	-1.39707	-3.93961	15.6773	0
1.0187	-1.9158	0.133965	-1.50029	16.2954	0
1.0193	-3.13218	1.04302	-1.80251	18.1216	0
1.0200	-4.96435	0.440172	-3.93961	19.3297	0
1.0207	-3.74797	0.133965	-3.02217	18.7116	0
1.0213	-0.99591	-1.09086	-1.50029	18.7116	0
1.0220	-0.99591	-0.784654	-2.71995	19.0207	0
1.0227	-3.13218	2.26784	-4.54404	16.2954	0
1.0233	-3.74797	2.26784	-4.24183	15.0592	0
1.0240	1.14036	-0.478448	-2.10472	19.3297	0
1.0247	5.41289	0.440172	-0.28063	20.875	0
1.0253	2.05264	2.57405	-0.582846	16.8854	0
1.0260	-1.9158	2.26784	-1.50029	15.9864	0
1.0267	2.05264	2.26784	-1.50029	17.8126	0
1.0273	6.02108	3.18646	-1.50029	15.0592	0
1.0280	3.27662	3.78931	-0.28063	13.542	0
1.0287	-0.387721	5.01413	1.25204	16.8854	0
1.0293	0.524564	7.76042	0.334597	15.9864	0
1.0300	3.58072	8.67904	-0.28063	12.6149	0
1.0307	4.18891	9.28189	0.636814	13.8511	0
1.0313	1.44445	9.8943	-1.50029	14.1601	0
1.0320	-1.6117	9.58809	-2.71995	11.0977	0
1.0327	-2.82808	7.76042	-0.582846	9.86153	0
1.0333	-0.99591	5.93275	-0.582846	7.44531	0
1.0340	1.74855	7.45422	-3.63739	3.45575	0
1.0347	1.44445	9.58809	-5.46149	4.07385	0
1.0353	-0.99591	9.58809	-7.29637	5.59101	0
1.0360	-0.691816	8.98525	-7.90081	0.730483	0
1.0367	-0.0836261	10.5067	-3.93961	-1.40478	0
1.0373	-0.99591	10.8129	-2.40694	1.32049	0
1.0380	0.828658	9.28189	-5.15927	-0.505719	0
1.0387	4.18891	9.8943	-5.7637	-4.15814	0
1.0393	5.41289	11.1191	-4.24183	-0.505719	0
1.0400	5.10119	9.58809	-6.37893	3.17479	0
1.0407	1.44445	9.58809	-8.51603	-0.505719	0
1.0413	-2.21989	11.1191	-5.46149	-4.46719	0
1.0420	-0.99591	10.8129	0.0323804	-3.25908	0
1.0427	1.44445	12.9468	1.85647	-2.02288	0
1.0433	-0.387721	14.1716	-2.40694	-0.505719	0
1.0440	-2.21989	10.5067	-6.07671	3.17479	0
1.0447	-0.99591	9.8943	-5.46149	3.17479	0
1.0453	1.44445	15.0807	-6.68115	-0.505719	0
1.0460	2.66083	15.6931	-8.81825	0.112382	0
1.0467	2.05264	11.7315	-7.29637	0.421433	0
1.0473	-0.0836261	11.4253	-6.68115	-5.67529	0
1.0480	-0.387721	12.3344	-6.07671	-8.42866	0
1.0487	0.828658	11.4253	-1.50029	-4.15814	0
1.0493	0.220469	12.0282	2.16948	-5.39434	0
1.0500	-2.52399	15.3869	3.07613	-10.5639	0
1.0507	-3.74797	16.6117	5.82846	-8.42866	0
1.0513	-2.52399	14.1716	6.74591	-5.98435	0
1.0520	-3.74797	12.3344	5.82846	-9.97391	0
1.0527	-4.35616	13.253	10.4049	-12.1092	0
1.0533	0.524564	14.1716	14.9813	-11.4911	0
1.0540	1.44445	13.8654	13.1572	-13.0082	0
1.0547	-4.96435	15.9993	11.3223	-12.3901	0
1.0553	-7.40471	19.358	10.7071	-9.66486	0
1.0560	-5.58014	18.4394	6.13068	-11.4911	0
1.0567	-9.23688	15.6931	2.16948	-16.0706	0
1.0573	-11.6772	16.6117	4.91102	-16.6887	0
1.0580	-9.23688	17.5208	7.66335	-15.1435	0
1.0587	-9.23688	15.9993	7.04812	-15.1435	0
1.0593	-9.54097	15.6931	7.04812	-15.4525	0
1.0600	-7.10061	17.2241	10.1027	-14.5254	0
1.0607	-7.40471	17.2241	13.4594	-16.0706	0
1.0613	-8.0205	16.6117	13.1572	-18.2059	0
1.0620	-4.66025	16.6117	10.4049	-16.9697	0
1.0627	-5.26844	15.9993	9.80045	-15.4525	0
1.0633	-8.93279	15.9993	12.2398	-16.9697	0
1.0640	-7.40471	17.827	13.1572	-16.9697	0
1.0647	-5.58014	16.6117	11.6245	-13.6263	0
1.0653	-8.62869	12.9468	11.9268	-12.1092	0
1.0660	-10.1568	12.3344	14.9813	-12.3901	0
1.0667	-9.54097	14.1716	15.8988	-12.3901	0
1.0673	-11.9889	14.1716	12.542	-11.4911	0
1.0680	-12.9012	12.3344	11.0201	-10.5639	0
1.0687	-9.85267	10.2005	12.2398	-11.182	0
1.0693	-6.49242	8.98525	12.2398	-12.3901	0
1.0700	-3.74797	10.2005	12.2398	-12.6992	0
1.0707	-2.21989	11.4253	13.1572	-12.6992	0
1.0713	-3.13218	10.5067	8.88301	-13.3173	0
1.0720	-4.66025	10.5067	3.38914	-12.6992	0
1.0727	-4.66025	11.7315	4.91102	-9.66486	0
1.0733	-3.74797	10.5067	6.44369	-9.66486	0
1.0740	-2.21989	9.58809	2.4717	-10.5639	0
1.0747	-0.99591	12.3344	1.55426	-9.66486	0
1.0753	-1.9158	13.253	3.07613	-11.182	0
1.0760	-3.44387	10.8129	0.636814	-13.6263	0
1.0767	-3.13218	9.58809	-0.582846	-13.3173	0
1.0773	-1.9158	9.58809	2.16948	-12.1092	0
1.0780	-1.30761	10.5067	2.4717	-11.4911	0
1.0787	-2.52399	11.4253	1.25204	-10.5639	0
1.0793	-3.13218	10.5067	2.77392	-9.04676	0
1.0800	-1.6117	7.76042	3.07613	-7.22055	0
1.0807	-0.691816	6.8418	2.16948	-6.9115	0
1.0813	-3.44387	7.14801	3.69136	-9.04676	0
1.0820	-5.88423	7.45422	5.52625	-10.873	0
1.0827	-5.88423	8.06663	5.82846	-8.11961	0
1.0833	-6.18833	9.28189	3.99358	-4.15814	0
1.0840	-4.96435	9.58809	3.69136	-4.15814	0
1.0847	-1.9158	8.06663	5.82846	-6.60245	0
1.0853	-1.30761	6.8418	6.13068	-5.98435	0
1.0860	-3.74797	6.22939	2.77392	-1.40478	0
1.0867	-4.66025	4.09551	2.16948	0.112382	0
1.0873	-4.05206	1.34922	2.16948	-3.25908	0
1.0880	-4.96435	2.26784	1.25204	-4.46719	0
1.0887	-5.58014	3.18646	3.99358	-1.40478	0
1.0893	-3.74797	0.133965	5.82846	0.112382	0
1.0900	0.220469	-1.09086	3.38914	0.421433	0
1.0907	2.96492	0.133965	4.91102	2.24764	0
1.0913	1.14036	-0.172241	6.44369	4.07385	0
1.0920	-0.0836261	-0.478448	2.16948	4.69195	0
1.0927	3.27662	-0.478448	0.334597	3.7648	0
1.0933	3.58072	-2.00948	2.16948	0.112382	0
1.0940	-1.9158	-3.22474	1.25204	-2.02288	0
1.0947	-4.35616	-2.61232	1.85647	0.421433	0
1.0953	-0.99591	-2.31569	5.21324	1.62954	0
1.0960	0.828658	-0.478448	6.13068	-0.505719	0
1.0967	-0.99591	0.440172	3.38914	-0.505719	0
1.0973	-1.6117	-2.91853	1.25204	0.421433	0
1.0980	0.220469	-5.66482	2.4717	-2.02288	0
1.0987	-0.0836261	-3.22474	4.6088	-1.40478	0
1.0993	-2.21989	-4.14336	3.99358	2.24764	0
1.1000	-1.30761	-8.41111	3.38914	2.55669	0
1.1007	0.524564	-8.71732	4.91102	2.55669	0
1.1013	0.828658	-7.19585	3.99358	6.51816	0
1.1020	2.66083	-8.71732	3.99358	8.03532	0
1.1027	3.27662	-8.41111	6.74591	6.20911	0
1.1033	1.74855	-5.97103	3.38914	7.72627	0
1.1040	1.44445	-8.10491	-1.18728	9.86153	0
1.1047	1.14036	-12.9946	0.334597	8.34437	0
1.1053	-1.30761	-12.9946	0.636814	6.82721	0
1.1060	-2.82808	-11.4636	-0.885063	9.58057	0
1.1067	-2.82808	-13.3008	0.334597	11.0977	0
1.1073	-1.6117	-14.2099	-0.582846	9.58057	0
1.1080	-0.0836261	-13.3008	-3.02217	8.65342	0
1.1087	-1.6117	-13.9037	-1.18728	9.58057	0
1.1093	-3.44387	-14.5161	-1.50029	8.65342	0
1.1100	-0.99591	-13.9037	-2.10472	5.90006	0
1.1107	1.44445	-13.9037	0.949824	4.3829	0
1.1113	1.74855	-14.2099	-1.18728	5.31005	0
1.1120	1.44445	-12.3822	-5.46149	5.90006	0
1.1127	1.74855	-11.4636	-3.32438	7.13626	0
1.1133	3.58072	-13.9037	-1.80251	9.27152	0
1.1140	5.71698	-14.2099	-3.63739	8.34437	0
1.1147	6.32517	-10.2484	-2.40694	7.13626	0
1.1153	6.02108	-9.63594	-2.71995	9.58057	0
1.1160	5.10119	-14.5161	-5.7637	10.4796	0
1.1167	3.58072	-16.3533	-3.63739	5.90006	0
1.1173	4.18891	-16.0471	-0.885063	4.07385	0
1.1180	6.02108	-16.0471	-1.80251	4.07385	0
1.1187	5.71698	-15.1285	-2.10472	2.24764	0
1.1193	5.71698	-13.3008	-1.80251	5.001	0
1.1200	6.93336	-13.9037	-2.10472	8.34437	0
1.1207	6.02108	-14.8223	0.334597	5.001	0
1.1213	4.7971	-13.3008	1.25204	3.17479	0
1.1220	4.493	-12.076	-3.32438	6.51816	0
1.1227	2.05264	-11.4636	-5.46149	6.20911	0
1.1233	1.44445	-11.4636	-3.32438	5.001	0
1.1240	4.493	-12.6884	-2.40694	8.65342	0
1.1247	7.23746	-13.3008	-3.32438	8.03532	0
1.1253	6.32517	-11.4636	-2.40694	5.90006	0
1.1260	4.7971	-10.5546	0.334597	10.4796	0
1.1267	4.18891	-10.2484	1.55426	12.3058	0
1.1273	3.58072	-7.80827	0.334597	9.27152	0
1.1280	1.74855	-7.19585	0.334597	11.4068	0
1.1287	0.828658	-9.63594	1.25204	13.233	0
1.1293	0.220469	-9.02352	-1.50029	7.72627	0
1.1300	0.220469	-7.19585	-4.24183	3.17479	0
1.1307	0.828658	-8.10491	-3.02217	2.24764	0
1.1313	0.828658	-8.10491	-3.32438	2.55669	0
1.1320	-1.9158	-5.06198	-6.99416	4.07385	0
1.1327	-4.35616	-5.06198	-8.21382	4.07385	0
1.1333	-3.74797	-8.10491	-7.29637	2.24764	0
1.1340	-3.74797	-8.71732	-7.59859	2.86574	0
1.1347	-4.05206	-5.66482	-6.07671	2.55669	0
1.1353	-3.13218	-3.22474	-3.32438	0.730483	0
1.1360	-1.6117	-3.22474	-4.54404	0.421433	0
1.1367	-1.30761	-2.91853	-7.90081	0.421433	0
1.1373	-1.9158	-0.478448	-6.99416	0.112382	0
1.1380	0.220469	2.26784	-2.10472	1.93859	0
1.1387	3.58072	1.96164	-0.28063	4.07385	0
1.1393	3.58072	-0.478448	-3.02217	3.45575	0
1.1400	0.524564	-1.39707	-7.29637	2.55669	0
1.1407	1.74855	-1.70327	-9.73569	1.93859	0
1.1413	4.7971	-2.31569	-7.90081	0.421433	0
1.1420	4.7971	-1.39707	-5.15927	-0.196669	0
1.1427	4.493	0.440172	-4.85705	-0.196669	0
1.1433	1.44445	-1.39707	-5.46149	-0.196669	0
1.1440	-5.58014	-2.31569	-6.07671	-0.196669	0
1.1447	-5.26844	0.736809	-7.29637	-0.505719	0
1.1453	1.74855	2.26784	-8.21382	-0.505719	0
1.1460	2.66083	0.133965	-7.59859	1.62954	0
1.1467	0.524564	-1.09086	-4.24183	4.07385	0
1.1473	2.66083	-0.478448	-0.885063	2.24764	0
1.1480	5.41289	-0.478448	-3.63739	-2.33193	0
1.1487	6.32517	1.65543	-7.90081	-3.25908	0
1.1493	9.06963	5.01413	-3.93961	-1.40478	0
1.1500	9.98951	4.40172	2.16948	-1.71383	0
1.1507	8.46144	3.4831	0.636814	-1.71383	0
1.1513	8.15734	5.32034	-2.40694	0.730483	0
1.1520	7.54915	4.70793	0.949824	0.112382	0
1.1527	5.71698	0.440172	3.07613	-2.64098	0
1.1533	7.23746	-0.478448	-0.28063	-1.71383	0
1.1540	10.9018	2.26784	-6.07671	-2.33193	0
1.1547	10.2936	1.34922	-9.43348	-8.11961	0
1.1553	5.10119	0.440172	-9.73569	-11.4911	0
1.1560	0.524564	3.18646	-12.7902	-10.873	0
1.1567	-1.9158	4.40172	-18.5863	-9.66486	0
1.1573	-5.58014	3.18646	-17.6689	-9.35581	0
1.1580	-10.4609	4.09551	-13.3947	-10.873	0
1.1587	-13.8135	4.09551	-17.0644	-12.3901	0
1.1593	-11.9889	1.34922	-21.3279	-9.35581	0
1.1600	-8.3246	3.18646	-17.3667	-7.5296	0
1.1607	-6.49242	6.8418	-12.175	-9.04676	0
1.1613	-5.26844	5.62655	-10.3509	-7.83865	0
1.1620	-5.26844	2.26784	-7.90081	-4.77624	0
1.1627	-7.40471	4.09551	-5.15927	-4.46719	0
1.1633	-8.93279	5.32034	-2.71995	-3.54004	0
1.1640	-7.40471	2.26784	1.85647	-0.505719	0
1.1647	-6.49242	2.26784	5.82846	-0.81477	0
1.1653	-7.10061	4.70793	7.35034	-2.64098	0
1.1660	-7.40471	3.4831	10.4049	-2.95003	0
1.1667	-8.3246	2.26784	12.2398	-5.08529	0
1.1673	-8.62869	3.78931	9.80045	-7.5296	0
1.1680	-10.1568	2.26784	10.7071	-7.22055	0
1.1687	-11.0691	-0.478448	13.7617	-6.9115	0
1.1693	-10.4609	1.96164	10.1027	-7.5296	0
1.1700	-9.54097	3.18646	5.82846	-5.67529	0
1.1707	-10.765	1.96164	8.57	-4.46719	0
1.1713	-11.9889	3.78931	10.7071	-7.5296	0
1.1720	-11.9889	6.22939	8.26778	-9.66486	0
1.1727	-9.23688	5.93275	9.48744	-6.9115	0
1.1733	-5.26844	5.32034	12.2398	-5.08529	0
1.1740	-3.74797	4.40172	10.4049	-5.98435	0
1.1747	-6.18833	3.78931	10.4049	-6.9115	0
1.1753	-7.40471	5.32034	11.3223	-5.98435	0
1.1760	-6.79652	5.01413	6.44369	-6.60245	0
1.1767	-7.40471	1.65543	1.85647	-7.22055	0
1.1773	-9.23688	2.57405	3.07613	-5.98435	0
1.1780	-12.5971	5.93275	3.99358	-5.98435	0
1.1787	-16.5656	6.8418	2.16948	-8.73771	0
1.1793	-17.4778	7.14801	3.69136	-7.83865	0
1.1800	-13.2053	6.8418	7.66335	-5.39434	0
1.1807	-8.93279	5.01413	8.26778	-6.2934	0
1.1813	-10.1568	6.22939	6.13068	-6.2934	0
1.1820	-12.9012	7.76042	5.82846	-4.15814	0
1.1827	-8.93279	6.8418	7.35034	-5.98435	0
1.1833	-4.05206	7.76042	8.57	-8.73771	0
1.1840	-5.26844	7.76042	7.66335	-6.2934	0
1.1847	-5.88423	5.01413	5.52625	-2.33193	0
1.1853	-4.66025	4.70793	5.82846	-1.40478	0
1.1860	-7.10061	7.45422	6.13068	-0.505719	0
1.1867	-6.79652	5.93275	3.99358	1.32049	0
1.1873	-1.9158	3.4831	4.91102	0.730483	0
1.1880	0.524564	4.09551	9.18523	0.112382	0
1.1887	-0.99591	3.4831	6.44369	0.421433	0
1.1893	-4.66025	3.78931	-2.40694	-2.02288	0
1.1900	-6.79652	6.22939	-3.63739	-4.46719	0
1.1907	-4.96435	5.01413	0.949824	-1.71383	0
1.1913	-2.21989	1.34922	1.25204	0.112382	0
1.1920	-2.82808	1.34922	-0.582846	-2.33193	0
1.1927	-0.387721	2.57405	1.85647	-2.33193	0
1.1933	4.493	0.440172	3.07613	-1.12382	0
1.1940	4.493	-1.09086	0.636814	-2.64098	0
1.1947	1.14036	0.133965	-0.28063	-3.25908	0
1.1953	2.05264	1.04302	1.25204	-3.54004	0
1.1960	4.7971	1.34922	1.85647	-6.60245	0
1.1967	6.32517	1.65543	0.0323804	-6.9115	0
1.1973	6.62927	-0.172241	-2.71995	-5.67529	0
1.1980	6.32517	-1.39707	-2.40694	-5.08529	0
1.1987	6.93336	0.440172	-0.28063	-2.33193	0
1.1993	6.93336	-0.172241	-1.80251	0.421433	0
1.2000	5.10119	-4.14336	-5.7637	-0.505719	0
1.2007	3.88481	-5.97103	-6.07671	-0.505719	0
1.2013	6.02108	-5.66482	-3.32438	-1.40478	0
1.2020	7.85325	-7.80827	-1.50029	-4.15814	0
1.2027	8.76553	-9.02352	-0.582846	-4.77624	0
1.2033	8.76553	-7.50206	-0.885063	-4.15814	0
1.2040	7.23746	-7.19585	-2.40694	-4.46719	0
1.2047	6.02108	-7.80827	-1.50029	-2.33193	0
1.2053	6.02108	-8.71732	0.334597	0.421433	0
1.2060	5.71698	-12.3822	-0.582846	0.730483	0
1.2067	6.32517	-14.2099	-0.885063	1.32049	0
1.2073	9.06963	-11.1574	0.334597	2.24764	0
1.2080	10.9018	-10.2484	0.334597	1.62954	0
1.2087	9.98951	-12.9946	1.25204	1.01144	0
1.2093	7.54915	-12.3822	2.16948	0.730483	0
1.2100	8.15734	-9.63594	-0.28063	0.421433	0
1.2107	9.68542	-10.2484	-3.63739	0.421433	0
1.2113	6.32517	-11.7698	-4.24183	1.01144	0
1.2120	2.66083	-13.3008	-3.93961	1.32049	0
1.2127	5.10119	-15.4347	-4.24183	1.93859	0
1.2133	6.93336	-15.1285	-3.32438	0.730483	0
1.2140	2.35673	-10.5546	-3.93961	-2.33193	0
1.2147	-0.0836261	-10.2484	-6.07671	-4.15814	0
1.2153	1.14036	-13.3008	-6.99416	-3.84909	0
1.2160	2.35673	-11.4636	-6.07671	-3.25908	0
1.2167	2.05264	-8.71732	-5.46149	-4.77624	0
1.2173	1.14036	-12.076	-6.99416	-6.2934	0
1.2180	0.524564	-12.3822	-11.2576	-5.98435	0
1.2187	2.66083	-8.10491	-11.5706	-4.15814	0
1.2193	4.493	-8.71732	-7.90081	-1.40478	0
1.2200	4.493	-11.7698	-6.68115	-0.505719	0
1.2207	2.66083	-9.32973	-7.59859	-0.196669	0
1.2213	-0.99591	-6.88965	-6.99416	1.01144	0
1.2220	-1.9158	-8.71732	-6.37893	3.17479	0
1.2227	0.220469	-8.10491	-4.54404	5.90006	0
1.2233	0.828658	-5.06198	-3.63739	10.1706	0
1.2240	0.524564	-5.97103	-6.99416	12.0249	0
1.2247	1.14036	-8.10491	-9.43348	8.65342	0
1.2253	0.828658	-9.02352	-7.29637	5.90006	0
1.2260	0.220469	-11.1574	-7.29637	8.65342	0
1.2267	1.74855	-10.8512	-9.73569	10.7887	0
1.2273	1.74855	-8.71732	-8.81825	7.13626	0
1.2280	0.220469	-8.71732	-7.29637	5.001	0
1.2287	-2.21989	-10.2484	-7.90081	7.44531	0
1.2293	-4.35616	-9.32973	-6.68115	8.03532	0
1.2300	-3.13218	-9.02352	-3.63739	5.90006	0
1.2307	-1.9158	-9.63594	-5.46149	6.82721	0
1.2313	-0.99591	-7.50206	-9.73569	10.1706	0
1.2320	1.14036	-5.97103	-8.81825	11.4068	0
1.2327	0.828658	-9.02352	-5.46149	10.4796	0
1.2333	-1.9158	-9.94214	-5.46149	8.34437	0
1.2340	-0.0836261	-6.58344	-5.15927	8.03532	0
1.2347	0.220469	-6.88965	-4.24183	9.58057	0
1.2353	-4.66025	-9.94214	-5.15927	8.96247	0
1.2360	-4.35616	-8.71732	-6.99416	8.96247	0
1.2367	-0.0836261	-7.50206	-8.81825	10.1706	0
1.2373	-2.52399	-9.63594	-9.73569	7.72627	0
1.2380	-3.44387	-10.2484	-6.37893	5.31005	0
1.2387	0.828658	-8.71732	-3.32438	7.72627	0
1.2393	0.828658	-8.41111	-5.15927	11.0977	0
1.2400	-1.6117	-7.80827	-6.07671	12.3058	0
1.2407	-1.6117	-8.41111	-4.24183	13.542	0
1.2413	-1.30761	-9.63594	-4.24183	13.8511	0
1.2420	-0.0836261	-7.50206	-3.93961	13.542	0
1.2427	1.44445	-5.06198	-3.93961	14.1601	0
1.2433	-0.0836261	-5.97103	-5.15927	14.1601	0
1.2440	0.220469	-5.97103	-4.24183	15.0592	0
1.2447	2.96492	-4.14336	-1.18728	17.5035	0
1.2453	1.74855	-7.19585	-1.50029	18.4307	0
1.2460	-0.387721	-10.5546	-2.40694	19.9478	0
1.2467	-1.9158	-7.80827	-2.10472	23.0102	0
1.2473	-6.49242	-4.14336	-2.71995	23.2912	0
1.2480	-7.71641	-5.66482	-4.24183	22.7012	0
1.2487	-0.99591	-6.58344	-3.32438	22.3921	0
1.2493	3.58072	-5.35861	0.334597	18.7116	0
1.2500	2.35673	-4.75577	2.4717	16.2954	0
1.2507	3.27662	-5.35861	2.4717	19.0207	0
1.2513	6.02108	-5.97103	3.99358	19.0207	0
1.2520	5.41289	-5.97103	5.21324	15.9864	0
1.2527	5.10119	-5.97103	1.85647	19.0207	0
1.2533	5.71698	-4.75577	-0.885063	20.875	0
1.2540	3.88481	-2.31569	0.334597	14.1601	0
1.2547	1.44445	-2.61232	-0.28063	11.0977	0
1.2553	0.828658	-5.06198	-3.32438	13.233	0
1.2560	1.44445	-2.91853	-3.63739	12.6149	0
1.2567	3.58072	1.65543	-2.71995	11.7158	0
1.2573	4.493	1.96164	-2.40694	14.1601	0
1.2580	2.05264	0.440172	0.949824	13.542	0
1.2587	-0.387721	0.736809	5.21324	13.542	0
1.2593	-0.99591	-0.172241	6.44369	17.1945	0
1.2600	-1.9158	-2.31569	5.82846	17.8126	0
1.2607	-0.99591	-2.00948	4.91102	15.9864	0
1.2613	3.58072	-1.39707	3.38914	15.3682	0
1.2620	7.54915	-0.172241	3.69136	13.542	0
1.2627	6.62927	2.57405	4.6088	11.4068	0
1.2633	1.74855	4.09551	3.38914	12.3058	0
1.2640	-0.99591	4.09551	3.38914	13.233	0
1.2647	-1.30761	4.09551	5.82846	11.4068	0
1.2653	-1.9158	4.40172	4.91102	10.4796	0
1.2660	-3.44387	4.40172	2.4717	11.0977	0
1.2667	-6.18833	3.78931	3.69136	12.0249	0
1.2673	-10.4609	2.57405	1.55426	11.7158	0
1.2680	-13.2053	3.4831	-4.54404	9.58057	0
1.2687	-12.9012	4.70793	-6.07671	7.13626	0
1.2693	-12.5971	4.40172	-3.32438	5.90006	0
1.2700	-11.9889	6.8418	-1.80251	5.001	0
1.2707	-9.23688	11.1191	0.0323804	5.31005	0
1.2713	-4.96435	9.8943	-0.28063	6.51816	0
1.2720	-2.82808	6.22939	-2.71995	5.90006	0
1.2727	-4.66025	5.93275	-1.80251	3.45575	0
1.2733	-4.96435	6.22939	0.0323804	-0.505719	0
1.2740	-0.387721	6.22939	-1.50029	-4.15814	0
1.2747	3.27662	8.37284	-1.80251	-3.25908	0
1.2753	3.58072	8.67904	-2.40694	-0.505719	0
1.2760	4.18891	7.14801	-5.7637	-4.15814	0
1.2767	4.7971	7.76042	-4.24183	-9.66486	0
1.2773	5.41289	7.76042	1.25204	-9.97391	0
1.2780	8.15734	6.8418	2.77392	-7.83865	0
1.2787	9.06963	8.98525	3.38914	-8.73771	0
1.2793	6.32517	10.5067	5.21324	-8.73771	0
1.2800	4.7971	8.67904	3.07613	-6.2934	0
1.2807	2.35673	7.45422	0.334597	-5.08529	0
1.2813	-2.82808	7.76042	-0.28063	-6.9115	0
1.2820	-4.66025	7.14801	-3.32438	-9.35581	0
1.2827	-3.74797	6.5356	-7.59859	-8.73771	0
1.2833	-3.74797	7.14801	-7.59859	-5.98435	0
1.2840	-3.74797	7.76042	-6.99416	-3.84909	0
1.2847	-2.82808	6.5356	-6.37893	-3.84909	0
1.2853	-1.6117	5.32034	-3.32438	-5.98435	0
1.2860	-0.387721	5.01413	-0.582846	-7.22055	0
1.2867	0.220469	4.40172	-1.50029	-5.98435	0
1.2873	1.74855	4.09551	-1.18728	-6.60245	0
1.2880	2.35673	5.01413	1.55426	-9.35581	0
1.2887	-0.99591	5.01413	5.52625	-9.35581	0
1.2893	-2.82808	5.01413	9.48744	-7.83865	0
1.2900	-0.99591	4.70793	10.4049	-8.73771	0
1.2907	-1.9158	2.26784	8.57	-9.66486	0
1.2913	-7.40471	0.440172	8.57	-10.5639	0
1.2920	-10.1568	1.04302	9.48744	-13.3173	0
1.2927	-10.4609	1.65543	8.57	-13.0082	0
1.2933	-10.765	1.34922	7.35034	-10.5639	0
1.2940	-8.93279	2.26784	5.82846	-10.873	0
1.2947	-7.40471	3.4831	2.4717	-11.182	0
1.2953	-7.10061	3.78931	0.334597	-9.97391	0
1.2960	-5.58014	3.18646	2.16948	-11.8001	0
1.2967	-4.35616	1.34922	3.99358	-13.9354	0
1.2973	-3.13218	1.04302	3.69136	-13.6263	0
1.2980	-0.99591	2.57405	1.85647	-14.2444	0
1.2987	-1.6117	3.4831	0.949824	-15.1435	0
1.2993	-3.13218	1.96164	2.16948	-13.0082	0
1.3000	-0.0836261	-0.478448	3.07613	-11.4911	0
1.3007	2.66083	-0.172241	3.07613	-13.3173	0
1.3013	0.828658	1.96164	2.16948	-13.3173	0
1.3020	-0.0836261	1.65543	1.25204	-10.2549	0
1.3027	2.05264	1.34922	2.16948	-8.73771	0
1.3033	2.96492	1.65543	3.99358	-10.5639	0
1.3040	3.58072	0.133965	4.6088	-10.5639	0
1.3047	4.7971	-2.00948	4.6088	-7.22055	0
1.3053	6.62927	-0.172241	4.91102	-4.77624	0
1.3060	8.15734	1.04302	3.99358	-3.54004	0
1.3067	7.23746	-0.478448	2.16948	-0.81477	0
1.3073	1.74855	0.440172	0.636814	0.421433	0
1.3080	-3.74797	1.34922	-0.582846	-2.33193	0
1.3087	-5.58014	-0.784654	1.55426	-4.15814	0
1.3093	-4.05206	-0.784654	6.74591	-3.84909	0
1.3100	-0.99591	0.440172	8.88301	-4.15814	0
1.3107	0.220469	-0.478448	6.74591	-5.08529	0
1.3113	-2.52399	-0.478448	3.99358	-5.98435	0
1.3120	-3.74797	1.34922	2.4717	-5.08529	0
1.3127	-1.6117	-0.784654	1.55426	-2.64098	0
1.3133	-0.387721	-2.61232	0.334597	-2.33193	0
1.3140	-2.21989	-0.478448	-2.40694	-4.15814	0
1.3147	-3.44387	0.133965	-1.50029	-3.54004	0
1.3153	-1.9158	-2.61232	3.69136	-3.25908	0
1.3160	-1.6117	-3.22474	3.07613	-5.08529	0
1.3167	-3.74797	-1.70327	-1.80251	-5.39434	0
1.3173	-4.05206	-2.00948	0.949824	-3.25908	0
1.3180	-1.6117	-2.00948	7.35034	-3.25908	0
1.3187	-0.387721	-0.478448	6.74591	-2.64098	0
1.3193	-0.99591	-1.09086	3.07613	0.112382	0
1.3200	-2.21989	-2.31569	2.16948	0.421433	0
1.3207	-3.44387	-0.784654	1.55426	-2.33193	0
1.3213	-2.82808	0.133965	1.55426	-3.25908	0
1.3220	-1.6117	-1.39707	2.16948	-1.40478	0
1.3227	-1.6117	0.133965	1.55426	-0.505719	0
1.3233	0.220469	2.57405	1.55426	-2.02288	0
1.3240	2.66083	0.133965	2.16948	-3.25908	0
1.3247	1.44445	-1.39707	2.4717	-3.84909	0
1.3253	-0.387721	1.04302	3.07613	-3.54004	0
1.3260	-0.99591	0.440172	3.07613	-2.33193	0
1.3267	-1.6117	-0.478448	0.636814	-2.33193	0
1.3273	-0.691816	2.26784	-1.80251	-3.84909	0
1.3280	0.220469	1.96164	-1.18728	-3.84909	0
1.3287	-0.387721	-0.478448	0.334597	-3.84909	0
1.3293	1.14036	2.88026	0.949824	-5.39434	0
1.3300	3.27662	5.93275	4.91102	-5.67529	0
1.3307	3.58072	2.57405	9.48744	-4.15814	0
1.3313	4.493	1.34922	7.66335	-3.84909	0
1.3320	5.10119	3.4831	3.99358	-5.08529	0
1.3327	4.7971	1.34922	4.6088	-5.98435	0
[truncated: 58,480 more rows]
