# Supplementary material for: Identification of Haptic Based Guiding Using Hard Reins
Source: PLoS One. 2015 Jul 22;10(7):e0132020. doi: 10.1371/journal.pone.0132020 (PMC4511788; doi:10.1371/journal.pone.0132020)
Supplement: S4 File — (ZIP) [file pone.0132020.s004.zip › EMGData2/Subject11/T7/t7.txt]

0.0000	-1.93129	0.343717	4.29201	10.8318	0
0.0007	-0.711958	-1.48944	-1.81567	11.1334	0
0.0013	4.16536	-4.23918	-3.03536	8.08169	0
0.0020	9.05086	-3.62813	2.76278	3.81463	0
0.0027	9.66462	-0.878388	4.59693	5.34048	0
0.0033	5.99845	-2.40602	1.84801	5.6421	0
0.0040	4.47633	-5.46128	-2.42552	4.11625	0
0.0047	8.13432	-4.23918	-8.22366	7.46957	0
0.0053	11.1867	-1.48944	-10.968	9.91803	0
0.0060	13.9364	-1.18391	-10.968	5.6421	0
0.0067	19.4274	-3.3226	-10.663	3.81463	0
0.0073	19.4274	-5.46128	-5.77966	6.86633	0
0.0080	11.1867	-5.15576	2.15294	7.46957	0
0.0087	3.257	-3.62813	6.73139	5.02998	0
0.0093	-5.29467	-6.98128	7.34124	5.94372	0
0.0100	-17.1934	-8.81444	5.5117	7.16795	0
0.0107	-20.8514	-3.62813	2.15294	6.55583	0
0.0113	-18.7155	-1.79497	-0.591364	9.30591	0
0.0120	-22.6844	-6.98128	-3.64521	13.573	0
0.0127	-25.7369	-8.81444	-2.73044	13.2714	0
0.0133	-19.0265	-7.89786	3.67755	12.3576	0
0.0140	-11.3913	-8.20338	7.64616	13.2714	0
0.0147	-9.86921	-5.46128	5.20678	9.60754	0
0.0153	-9.56642	-2.71155	1.54309	5.34048	0
0.0160	-8.03612	-5.15576	-0.896287	9.30591	0
0.0167	-7.73333	-5.46128	-3.64521	13.8835	0
0.0173	-9.25545	-1.79497	-3.03536	11.7455	0
0.0180	-8.64988	-1.79497	-0.896287	9.30591	0
0.0187	-4.06716	-5.15576	-1.81567	9.30591	0
0.0193	-0.711958	-5.46128	-4.25505	7.46957	0
0.0200	-0.711958	-4.5447	-3.64521	6.55583	0
0.0207	0.810159	-4.23918	-3.03536	6.55583	0
0.0213	2.64324	-4.85023	-4.25505	3.50413	0
0.0220	1.42392	-4.85023	-3.64521	1.06455	0
0.0227	-0.711958	-4.5447	-2.73044	4.41787	0
0.0233	-1.6285	-5.15576	-5.16982	5.34048	0
0.0240	-4.37813	-6.0647	-7.61382	1.36617	0
0.0247	-7.43055	-5.46128	-6.38951	1.06455	0
0.0253	-6.20303	-5.46128	-5.47474	2.89202	0
0.0260	-1.02293	-5.75917	-4.8649	-0.159682	0
0.0267	2.02949	-6.37022	-4.55997	-4.12512	0
0.0273	4.16536	-9.11996	-5.47474	-2.59927	0
0.0280	9.66462	-9.73101	-6.38951	-1.68553	0
0.0287	14.2392	-6.98128	-6.08459	-3.21138	0
0.0293	11.8005	-8.20338	-5.47474	-3.513	0
0.0300	4.77912	-11.5642	-4.8649	-1.68553	0
0.0307	-0.711958	-10.3421	-5.47474	0.762925	0
0.0313	-1.32571	-8.81444	-6.08459	2.89202	0
0.0320	-2.24226	-10.9531	-4.55997	3.20251	0
0.0327	-6.81679	-10.6476	-4.55997	1.97828	0
0.0333	-9.86921	-8.20338	-8.52858	1.97828	0
0.0340	-9.25545	-7.89786	-9.74827	3.20251	0
0.0347	-8.34709	-6.98128	-7.3089	2.89202	0
0.0353	-5.59746	-4.23918	-9.13843	2.5904	0
0.0360	-3.46159	-4.5447	-11.5778	4.41787	0
0.0367	-2.54504	-8.81444	-9.44335	5.6421	0
0.0373	4.77912	-9.42549	-10.0532	2.5904	0
0.0380	15.7695	-6.37022	-10.0532	0.150811	0
0.0387	18.5109	-6.0647	-2.73044	0.150811	0
0.0393	19.1247	-8.20338	2.15294	0.150811	0
0.0400	23.6992	-7.2868	-2.42552	-0.762925	0
0.0407	24.9185	-6.67575	-3.95013	-0.762925	0
0.0413	20.344	-6.98128	-0.286442	-3.513	0
0.0420	15.7695	-4.5447	-2.73044	-6.26308	0
0.0427	11.8005	-3.62813	-7.61382	-5.34048	0
0.0433	10.2702	-4.5447	-7.61382	-5.34048	0
0.0440	13.0198	-1.79497	-9.74827	-9.00429	0
0.0447	13.9364	-0.572862	-14.0218	-9.00429	0
0.0453	10.2702	-3.93365	-10.663	-5.03886	0
0.0460	8.74808	-4.5447	-4.25505	-5.34048	0
0.0467	10.8839	-2.71155	-4.25505	-6.56471	0
0.0473	13.0198	-2.71155	-6.99935	-4.12512	0
0.0480	13.0198	-3.93365	-10.968	-4.42674	0
0.0487	9.96741	-5.75917	-15.5464	-9.00429	0
0.0493	11.1867	-8.81444	-12.1877	-8.39218	0
0.0500	19.4274	-10.0365	-3.34029	-5.65097	0
0.0507	25.5323	-7.2868	-2.73044	-5.03886	0
0.0513	24.002	-6.0647	-9.74827	-2.28878	0
0.0520	22.7826	-8.20338	-17.071	0.452432	0
0.0527	24.002	-7.59233	-21.6495	-2.59927	0
0.0533	24.002	-3.3226	-14.6316	-5.34048	0
0.0540	22.4799	-2.71155	0.0184801	-3.21138	0
0.0547	15.7695	-4.23918	4.90186	-2.59927	0
0.0553	1.12113	-1.48944	-3.34029	-4.42674	0
0.0560	-12.0051	-0.878388	-10.0532	-2.28878	0
0.0567	-18.4127	-3.93365	-11.5778	-0.762925	0
0.0573	-22.6844	-2.71155	-10.3581	-2.59927	0
0.0580	-22.0789	-0.267336	-4.55997	-2.90089	0
0.0587	-15.0575	-0.267336	0.0184801	-1.07342	0
0.0593	-9.86921	0.343717	0.323402	-2.59927	0
0.0600	-11.0885	0.0381908	3.98709	-4.42674	0
0.0607	-13.2244	-2.71155	9.17077	-3.81463	0
0.0613	-14.141	-1.18391	7.03631	-6.26308	0
0.0620	-14.141	2.47476	2.15294	-11.7544	0
0.0627	-11.0885	2.78029	-0.896287	-11.7544	0
0.0633	-6.81679	2.16924	-4.55997	-10.5301	0
0.0640	-6.20303	2.78029	-3.34029	-13.5818	0
0.0647	-6.514	1.86371	2.45786	-14.4956	0
0.0653	-0.106384	0.947132	5.20678	-10.2285	0
0.0660	9.96741	1.25266	8.86585	-11.7544	0
0.0667	13.9364	2.78029	12.2246	-15.4182	0
0.0673	11.1867	2.16924	5.81662	-15.1077	0
0.0680	9.35365	-0.878388	-1.81567	-16.0214	0
0.0687	11.8005	-0.878388	-0.286442	-17.8578	0
0.0693	13.9364	1.86371	3.67755	-13.5818	0
0.0700	14.2392	1.86371	8.256	-10.8406	0
0.0707	13.6336	1.86371	13.1394	-11.7544	0
0.0713	7.52875	4.61345	9.78523	-8.39218	0
0.0720	-3.1588	4.0024	-0.591364	-4.73723	0
0.0727	-6.514	0.947132	-4.55997	-7.17682	0
0.0733	-5.29467	2.78029	-5.47474	-8.70267	0
0.0740	-12.6188	5.53003	-11.8827	-7.47844	0
0.0747	-18.1099	4.30792	-19.8199	-10.8406	0
0.0753	-12.6188	3.08582	-23.7839	-13.2802	0
0.0760	-11.7023	4.0024	-23.7839	-9.91803	0
0.0767	-21.1623	4.61345	-21.0396	-9.00429	0
0.0773	-25.1313	5.53003	-17.9858	-10.5301	0
0.0780	-22.6844	6.14108	-16.1563	-10.2285	0
0.0787	-21.4651	5.53003	-12.8021	-10.5301	0
0.0793	-17.4962	5.53003	-8.52858	-13.8923	0
0.0800	-12.3079	5.2245	-9.13843	-15.7198	0
0.0807	-9.86921	3.69687	-10.968	-13.5818	0
0.0813	-8.03612	4.61345	-8.22366	-12.056	0
0.0820	-7.73333	7.36318	-3.64521	-14.194	0
0.0827	-7.73333	9.1887	-0.896287	-16.3319	0
0.0833	-4.37813	10.1053	0.933247	-16.3319	0
0.0840	-2.54504	8.57765	-0.896287	-17.2457	0
0.0847	-2.54504	6.44661	-6.38951	-18.1594	0
0.0853	2.02949	4.61345	-8.83351	-16.944	0
0.0860	3.86257	4.61345	-7.3089	-17.5473	0
0.0867	0.204586	5.2245	-6.38951	-19.0731	0
0.0873	0.507372	5.83555	-3.95013	-18.1594	0
0.0880	2.94603	5.2245	0.0184801	-19.0731	0
0.0887	-1.93129	4.61345	3.37263	-21.5216	0
0.0893	-11.7023	5.53003	5.5117	-19.0731	0
0.0900	-20.8514	5.2245	6.42647	-16.3319	0
0.0907	-24.2147	3.69687	5.20678	-16.6335	0
0.0913	-19.943	2.16924	3.67755	-14.194	0
0.0920	-16.5796	0.947132	3.98709	-10.8406	0
0.0927	-18.7155	4.0024	2.76278	-12.056	0
0.0933	-18.1099	8.27213	1.84801	-10.8406	0
0.0940	-13.5272	5.53003	3.67755	-5.65097	0
0.0947	-7.73333	1.86371	2.45786	-5.34048	0
0.0953	-1.02293	4.91897	-1.81567	-7.78893	0
0.0960	3.86257	5.83555	-0.591364	-5.34048	0
0.0967	3.55979	2.47476	4.90186	-3.81463	0
0.0973	2.34046	3.69687	10.3951	-7.17682	0
0.0980	7.52875	7.05766	17.4129	-8.09056	0
0.0987	17.2916	5.53003	20.7717	-5.95259	0
0.0993	20.6468	5.83555	13.7492	-5.95259	0
0.1000	13.3226	8.27213	5.81662	-7.17682	0
0.1007	3.86257	7.9666	6.12155	-6.86633	0
0.1013	-1.93129	7.05766	8.256	-7.47844	0
0.1020	-5.90025	7.36318	7.03631	-9.31479	0
0.1027	-6.514	7.36318	6.42647	-9.00429	0
0.1033	-4.37813	7.36318	6.73139	-7.47844	0
0.1040	-3.46159	7.36318	7.34124	-8.39218	0
0.1047	-2.54504	6.14108	10.3951	-9.00429	0
0.1053	1.12113	3.69687	16.4981	-6.26308	0
0.1060	3.257	3.69687	18.3277	-3.81463	0
0.1067	2.94603	6.44661	15.8883	-5.34048	0
0.1073	4.77912	8.27213	13.1394	-5.95259	0
0.1080	6.6122	6.44661	9.17077	-5.95259	0
0.1087	4.77912	4.61345	5.20678	-7.17682	0
0.1093	2.94603	4.30792	5.5117	-5.34048	0
0.1100	4.77912	2.47476	5.5117	-2.28878	0
0.1107	5.69566	1.86371	5.5117	-1.68553	0
0.1113	5.69566	1.86371	14.9689	0.150811	0
0.1120	10.2702	0.343717	26.5698	4.41787	0
0.1127	12.1033	0.0381908	23.516	5.94372	0
0.1133	4.16536	0.947132	13.7492	6.55583	0
0.1140	-5.29467	-0.267336	8.56092	9.30591	0
0.1147	-11.3913	-0.878388	2.76278	8.99542	0
0.1153	-17.1934	1.55818	-3.64521	5.6421	0
0.1160	-20.5486	0.343717	-6.08459	7.78006	0
0.1167	-21.7679	-1.79497	-6.38951	12.0471	0
0.1173	-21.7679	1.25266	-1.50613	11.1334	0
0.1180	-14.7547	2.78029	6.42647	10.2197	0
0.1187	-7.43055	0.0381908	5.5117	12.9697	0
0.1193	-7.11958	0.343717	2.15294	13.573	0
0.1200	-3.46159	2.47476	8.56092	11.1334	0
0.1207	3.55979	-0.267336	12.8345	11.1334	0
0.1213	4.47633	-2.71155	6.42647	10.2197	0
0.1220	3.257	-0.878388	4.29201	6.55583	0
0.1227	4.77912	0.343717	8.86585	6.55583	0
0.1233	2.64324	-0.267336	5.81662	9.30591	0
0.1240	0.810159	-1.79497	-1.81567	8.99542	0
0.1247	3.86257	-4.23918	-2.1206	9.60754	0
0.1253	9.05086	-5.46128	0.323402	12.0471	0
0.1260	13.0198	-3.93365	1.54309	8.6938	0
0.1267	9.05086	-2.40602	3.67755	4.41787	0
0.1273	-2.84783	-3.62813	4.59693	7.46957	0
0.1280	-4.68092	-5.15576	2.15294	9.30591	0
0.1287	2.02949	-5.75917	-2.1206	5.94372	0
0.1293	0.810159	-5.46128	-5.47474	8.39218	0
0.1300	-2.54504	-4.23918	-3.03536	13.8835	0
0.1307	2.64324	-3.93365	4.90186	13.2714	0
0.1313	5.99845	-6.0647	7.03631	12.6592	0
0.1320	3.55979	-7.2868	0.933247	16.6247	0
0.1327	0.810159	-6.98128	-3.95013	16.6247	0
0.1333	-0.409171	-7.2868	-3.64521	14.1851	0
0.1340	-0.106384	-8.20338	-0.591364	16.0214	0
0.1347	0.204586	-7.59233	1.84801	16.9352	0
0.1353	-3.76437	-5.46128	0.0184801	12.9697	0
0.1360	-8.64988	-3.62813	-2.42552	11.1334	0
0.1367	-6.20303	-4.23918	-1.20121	12.0471	0
0.1373	-0.711958	-3.62813	0.0184801	12.3576	0
0.1380	-0.409171	-2.40602	0.933247	15.0988	0
0.1387	-4.9837	-1.79497	2.76278	17.2368	0
0.1393	-10.172	-0.572862	0.0184801	12.9697	0
0.1400	-15.3603	-0.572862	-5.47474	10.2197	0
0.1407	-17.1934	-3.62813	-5.47474	12.0471	0
0.1413	-11.0885	-5.15576	-3.03536	11.1334	0
0.1420	-3.1588	-2.10049	-3.95013	8.08169	0
0.1427	3.55979	-0.572862	-3.64521	8.99542	0
0.1433	13.0198	-1.48944	-0.896287	10.2197	0
0.1440	19.7302	-0.878388	0.323402	8.99542	0
0.1447	13.9364	-2.71155	-0.591364	8.99542	0
0.1453	2.94603	-6.67575	-3.64521	8.08169	0
0.1460	2.02949	-6.37022	-6.69443	3.81463	0
0.1467	5.39287	-2.71155	-5.47474	4.11625	0
0.1473	1.7267	-2.71155	-5.77966	8.39218	0
0.1480	-1.32571	-3.3226	-7.61382	6.86633	0
0.1487	3.55979	-2.71155	0.0184801	3.50413	0
0.1493	8.44529	-3.01707	8.256	6.55583	0
0.1500	10.8839	-2.71155	4.29201	10.2197	0
0.1507	14.2392	-1.79497	2.45786	8.08169	0
0.1513	14.5419	-3.62813	9.17077	6.86633	0
0.1520	9.35365	-5.46128	7.34124	10.2197	0
0.1527	5.39287	-3.62813	1.54309	11.1334	0
0.1533	5.0819	-2.71155	4.29201	8.08169	0
0.1540	6.91499	-2.71155	7.03631	8.39218	0
0.1547	6.30942	0.947132	3.67755	11.7455	0
0.1553	2.02949	6.14108	1.54309	12.3576	0
0.1560	-0.711958	3.39134	0.628325	12.3576	0
0.1567	1.7267	-1.79497	0.0184801	11.1334	0
0.1573	2.02949	0.649243	0.628325	7.16795	0
0.1580	1.12113	3.08582	-0.591364	6.25421	0
0.1587	2.02949	0.343717	-3.64521	8.39218	0
0.1593	-0.106384	-0.878388	-4.55997	6.55583	0
0.1600	-4.06716	0.947132	-4.55997	4.41787	0
0.1607	-3.1588	1.25266	-4.8649	3.50413	0
0.1613	-0.711958	1.86371	-5.47474	0.150811	0
0.1620	-2.54504	2.47476	-6.69443	-1.68553	0
0.1627	-6.20303	0.0381908	-7.3089	0.762925	0
0.1633	-9.86921	-1.48944	-6.99935	0.150811	0
0.1640	-9.86921	-0.572862	-6.99935	-2.59927	0
0.1647	-8.03612	-0.878388	-3.34029	-0.461304	0
0.1653	-9.86921	-1.79497	3.98709	1.06455	0
0.1660	-12.9216	0.947132	5.20678	-2.90089	0
0.1667	-11.0885	3.69687	3.98709	-2.59927	0
0.1673	-7.73333	1.86371	7.64616	1.97828	0
0.1680	-6.20303	-0.572862	7.34124	0.452432	0
0.1687	-2.84783	-1.18391	5.20678	-2.59927	0
0.1693	1.42392	-1.79497	15.5834	0.150811	0
0.1700	3.86257	-1.79497	26.5698	1.67666	0
0.1707	6.6122	-0.878388	19.2424	-1.37504	0
0.1713	8.13432	-2.40602	7.95108	0.150811	0
0.1720	7.21778	-3.3226	4.59693	3.81463	0
0.1727	7.52875	-1.18391	1.84801	4.11625	0
0.1733	6.91499	0.947132	0.628325	3.81463	0
0.1740	1.12113	0.343717	3.98709	2.28878	0
0.1747	-3.46159	-1.18391	3.37263	-1.98715	0
0.1753	-0.711958	-1.79497	-0.286442	-4.42674	0
0.1760	3.55979	0.0381908	1.54309	-1.07342	0
0.1767	2.64324	1.86371	6.12155	0.762925	0
0.1773	0.507372	0.947132	10.0902	-1.07342	0
0.1780	0.507372	-0.878388	14.9689	-1.37504	0
0.1787	-0.711958	-0.878388	14.9689	1.06455	0
0.1793	-6.20303	1.55818	6.42647	-0.461304	0
0.1800	-11.0885	3.08582	0.323402	-3.513	0
0.1807	-8.03612	2.47476	2.76278	-3.513	0
0.1813	-1.93129	1.86371	4.59693	-5.34048	0
0.1820	-0.711958	2.78029	2.45786	-10.8406	0
0.1827	-1.32571	0.947132	0.933247	-10.8406	0
0.1833	0.204586	0.0381908	1.84801	-8.70267	0
0.1840	0.507372	1.86371	0.628325	-12.056	0
0.1847	0.507372	1.86371	-2.73044	-12.3665	0
0.1853	1.42392	0.0381908	-5.47474	-8.39218	0
0.1860	1.42392	1.25266	-3.34029	-10.8406	0
0.1867	3.86257	2.78029	1.54309	-12.9697	0
0.1873	12.4061	1.55818	6.12155	-9.00429	0
0.1880	21.2605	1.86371	8.256	-9.61641	0
0.1887	22.1771	2.16924	4.59693	-13.5818	0
0.1893	16.6778	0.343717	0.628325	-9.91803	0
0.1900	10.2702	0.0381908	6.12155	-5.34048	0
0.1907	3.86257	0.0381908	14.9689	-5.34048	0
0.1913	-3.76437	-1.48944	13.7492	-2.90089	0
0.1920	-8.95266	-0.267336	7.34124	-0.762925	0
0.1927	-8.03612	2.16924	3.0677	-2.59927	0
0.1933	-1.93129	0.947132	-0.591364	-2.59927	0
0.1940	3.86257	-0.878388	-1.20121	-3.21138	0
0.1947	7.21778	2.47476	2.76278	-6.26308	0
0.1953	8.44529	3.69687	2.45786	-5.95259	0
0.1960	9.96741	0.947132	0.628325	-2.59927	0
0.1967	12.1033	0.0381908	1.84801	-2.90089	0
0.1973	13.0198	0.0381908	0.628325	-5.03886	0
0.1980	10.2702	-0.878388	-4.25505	-5.34048	0
0.1987	5.0819	-0.572862	-4.8649	-4.73723	0
0.1993	0.810159	0.947132	-1.81567	-5.95259	0
0.2000	-0.711958	0.649243	-1.20121	-7.17682	0
0.2007	-2.54504	0.343717	-4.55997	-5.65097	0
0.2013	-8.95266	1.25266	-7.91874	-5.34048	0
0.2020	-15.3603	2.16924	-8.83351	-7.17682	0
0.2027	-16.8906	2.78029	-9.13843	-5.34048	0
0.2033	-14.4437	2.78029	-9.13843	-3.513	0
0.2040	-12.6188	1.86371	-4.8649	-8.09056	0
0.2047	-9.86921	0.343717	0.0184801	-10.5301	0
0.2053	-6.514	0.649243	0.933247	-4.42674	0
0.2060	-6.20303	2.16924	1.84801	-5.65097	0
0.2067	-7.73333	1.86371	4.59693	-13.5818	0
0.2073	-7.11958	-0.878388	4.29201	-13.2802	0
0.2080	-6.81679	-2.10049	-0.896287	-9.00429	0
0.2087	-6.81679	0.649243	-4.55997	-7.17682	0
0.2093	-3.46159	1.25266	-4.25505	-4.12512	0
0.2100	-1.32571	-1.48944	-5.16982	-2.90089	0
0.2107	-1.6285	-0.878388	-6.38951	-7.17682	0
0.2113	1.12113	0.947132	-6.38951	-6.86633	0
0.2120	7.21778	-0.267336	-6.38951	-0.461304	0
0.2127	11.1867	-0.878388	-8.83351	1.97828	0
0.2133	13.9364	-0.572862	-14.6316	0.150811	0
0.2140	13.9364	-1.79497	-18.2953	0.452432	0
0.2147	11.1867	0.343717	-8.22366	1.36617	0
0.2153	9.35365	3.08582	10.7	1.97828	0
0.2160	6.30942	0.947132	19.2424	3.81463	0
0.2167	0.204586	-0.267336	19.8523	4.72836	0
0.2173	-3.46159	-0.267336	21.9914	2.89202	0
0.2180	-7.11958	-2.40602	18.3277	1.06455	0
0.2187	-13.5272	-1.48944	4.90186	0.150811	0
0.2193	-19.943	2.16924	-5.77966	-0.461304	0
0.2200	-24.5175	0.343717	-9.13843	0.150811	0
0.2207	-23.2982	-1.48944	-8.52858	-1.07342	0
0.2213	-16.2768	0.947132	-7.61382	-7.17682	0
0.2220	-8.95266	0.947132	-8.22366	-9.00429	0
0.2227	1.12113	-0.878388	-6.99935	-3.81463	0
0.2233	15.4585	0.0381908	-2.73044	-2.59927	0
0.2240	20.344	0.947132	-1.81567	-6.56471	0
0.2247	14.8529	-0.878388	-2.73044	-4.73723	0
0.2253	13.9364	-3.93365	-0.896287	-1.68553	0
0.2260	16.6778	-5.15576	2.15294	-4.73723	0
0.2267	13.9364	-3.3226	6.42647	-4.73723	0
0.2273	7.52875	-2.71155	5.5117	0.150811	0
0.2280	-4.06716	-5.15576	-4.55997	-0.159682	0
0.2287	-17.1934	-6.0647	-11.5778	-2.28878	0
0.2293	-20.8514	-4.85023	-9.44335	0.150811	0
0.2300	-16.2768	-5.46128	-9.74827	0.452432	0
0.2307	-13.8382	-5.46128	-11.5778	-1.37504	0
0.2313	-11.3913	-5.15576	-8.22366	0.150811	0
0.2320	0.507372	-6.37022	-7.3089	2.89202	0
0.2327	13.3226	-6.0647	-10.0532	3.81463	0
0.2333	13.6336	-3.62813	-8.52858	3.81463	0
0.2340	8.44529	-3.62813	-8.22366	4.72836	0
0.2347	12.1033	-6.37022	-10.968	4.72836	0
0.2353	16.0722	-6.0647	-8.22366	4.72836	0
0.2360	11.8005	-3.93365	-0.591364	5.02998	0
0.2367	9.05086	-3.3226	0.933247	4.72836	0
0.2373	8.74808	-3.62813	-2.42552	3.50413	0
0.2380	3.86257	-3.3226	-4.25505	5.6421	0
0.2387	-1.93129	-4.5447	-7.61382	10.2197	0
0.2393	-2.54504	-5.46128	-11.2729	8.39218	0
0.2400	-3.1588	-5.46128	-11.2729	2.5904	0
0.2407	-5.29467	-6.37022	-11.2729	1.97828	0
0.2413	-3.76437	-6.0647	-12.4926	1.97828	0
0.2420	-0.409171	-3.3226	-11.5778	-1.98715	0
0.2427	0.507372	-3.3226	-10.0532	-1.68553	0
0.2433	-2.24226	-5.46128	-9.13843	1.06455	0
0.2440	-5.29467	-5.46128	-7.3089	-1.68553	0
0.2447	-5.29467	-5.46128	-10.968	-1.68553	0
0.2453	-1.6285	-6.37022	-18.2953	2.28878	0
0.2460	2.94603	-3.93365	-18.2953	1.36617	0
0.2467	2.64324	-2.71155	-15.8513	-1.68553	0
0.2473	-1.02293	-5.75917	-17.071	0.762925	0
0.2480	-1.02293	-6.67575	-13.412	1.97828	0
0.2487	3.86257	-4.5447	-8.52858	0.150811	0
0.2493	12.717	-6.37022	-10.0532	2.5904	0
0.2500	21.5633	-7.89786	-13.107	7.46957	0
0.2507	22.1771	-5.46128	-18.6003	8.08169	0
0.2513	13.6336	-3.93365	-27.7525	9.30591	0
0.2520	8.44529	-6.37022	-25.3132	14.1851	0
0.2527	9.66462	-6.37022	-11.8827	13.8835	0
0.2533	8.74808	-4.23918	-6.69443	10.8318	0
0.2540	5.69566	-3.3226	-12.1877	10.8318	0
0.2547	2.34046	-3.62813	-20.1249	9.30591	0
0.2553	-2.54504	-2.71155	-25.0082	8.39218	0
0.2560	-8.03612	-1.79497	-19.2101	12.9697	0
0.2567	-9.25545	-2.71155	-12.1877	14.7972	0
0.2573	-7.43055	-2.10049	-14.6316	12.9697	0
0.2580	-6.20303	-1.48944	-16.7661	14.4956	0
0.2587	-6.20303	-1.79497	-14.0218	15.4093	0
0.2593	-4.06716	-1.48944	-16.4612	12.0471	0
0.2600	-1.32571	0.0381908	-18.9052	10.5213	0
0.2607	-1.93129	-0.878388	-15.2415	8.99542	0
0.2613	-2.84783	-0.878388	-14.6316	5.34048	0
0.2620	0.204586	1.86371	-14.6316	7.16795	0
0.2627	0.204586	1.86371	-10.968	11.4439	0
0.2633	-3.1588	0.947132	-11.2729	10.2197	0
0.2640	-5.29467	1.25266	-14.0218	7.78006	0
0.2647	-10.7857	-0.878388	-13.7169	8.08169	0
0.2653	-18.4127	-2.71155	-13.107	7.16795	0
0.2660	-18.1099	-0.267336	-10.968	4.41787	0
0.2667	-14.4437	-0.572862	-3.34029	2.89202	0
0.2673	-14.141	-2.71155	1.84801	3.50413	0
0.2680	-14.4437	0.0381908	0.323402	4.11625	0
0.2687	-15.0575	1.86371	-3.64521	2.89202	0
0.2693	-15.3603	-2.40602	-4.8649	3.50413	0
0.2700	-9.25545	-2.40602	-0.591364	5.94372	0
0.2707	-1.6285	2.47476	4.29201	6.55583	0
0.2713	-1.6285	1.55818	3.67755	7.16795	0
0.2720	-4.37813	-1.48944	3.0677	8.99542	0
0.2727	-1.6285	1.55818	4.59693	9.30591	0
0.2733	2.34046	3.69687	0.323402	9.30591	0
0.2740	1.42392	1.86371	-4.8649	10.5213	0
0.2747	-2.84783	4.61345	-5.47474	8.39218	0
0.2753	-5.59746	8.88318	-7.91874	7.46957	0
0.2760	-3.46159	5.53003	-11.2729	10.8318	0
0.2767	2.64324	0.947132	-8.22366	10.8318	0
0.2773	8.44529	3.08582	-1.81567	5.94372	0
0.2780	9.35365	4.61345	3.67755	5.94372	0
0.2787	6.30942	3.08582	8.256	8.39218	0
0.2793	3.257	4.30792	10.3951	5.02998	0
0.2800	2.34046	4.61345	9.17077	-0.461304	0
0.2807	2.94603	1.86371	11.6148	-1.37504	0
0.2813	2.34046	1.86371	18.9375	-1.07342	0
0.2820	-2.54504	4.91897	23.8209	-3.81463	0
0.2827	-7.11958	4.61345	21.9914	-6.26308	0
0.2833	-3.76437	3.69687	15.8883	-8.09056	0
0.2840	3.257	7.36318	11.0049	-9.91803	0
0.2847	5.0819	9.49423	11.9197	-7.17682	0
0.2853	2.34046	5.53003	13.7492	-4.42674	0
0.2860	1.42392	3.69687	11.9197	-9.00429	0
0.2867	4.77912	6.44661	19.8523	-10.8406	0
0.2873	8.44529	7.36318	37.5563	-5.34048	0
0.2880	7.52875	7.36318	36.332	-6.26308	0
0.2887	1.12113	7.36318	14.9689	-11.1423	0
0.2893	-6.81679	6.14108	6.12155	-8.09056	0
0.2900	-7.73333	7.36318	11.9197	-5.34048	0
0.2907	-0.409171	9.49423	17.108	-8.70267	0
0.2913	2.02949	6.14108	24.1258	-8.09056	0
0.2920	-8.03612	3.08582	26.5698	-5.34048	0
0.2927	-19.943	6.44661	14.664	-7.17682	0
0.2933	-24.2147	6.14108	6.42647	-9.00429	0
0.2940	-26.9562	3.08582	10.0902	-6.26308	0
0.2947	-28.1755	8.57765	11.9197	-5.34048	0
0.2953	-24.2147	13.4661	14.0541	-7.17682	0
0.2960	-18.1099	8.27213	20.1572	-8.09056	0
0.2967	-12.3079	7.36318	20.7717	-8.09056	0
0.2973	-7.11958	13.4661	15.2785	-7.78893	0
0.2980	-4.37813	12.5495	11.0049	-7.78893	0
0.2987	-2.24226	8.57765	8.256	-8.09056	0
0.2993	3.86257	11.3274	5.81662	-8.70267	0
0.3000	7.83153	11.0219	6.12155	-9.00429	0
0.3007	6.6122	5.83555	6.73139	-10.2285	0
0.3013	6.6122	7.9666	4.29201	-13.5818	0
0.3020	8.44529	12.244	-2.73044	-17.8578	0
0.3027	10.2702	8.27213	-10.663	-17.2457	0
0.3033	13.0198	5.83555	-12.8021	-14.4956	0
0.3040	16.9888	9.79976	-10.0532	-16.3319	0
0.3047	18.5109	9.1887	-6.38951	-17.5473	0
0.3053	19.4274	4.91897	-0.286442	-13.5818	0
0.3060	19.7302	5.2245	7.34124	-12.9697	0
0.3067	18.5109	6.14108	11.9197	-17.2457	0
0.3073	17.5944	3.39134	11.0049	-16.6335	0
0.3080	19.4274	2.16924	6.12155	-13.5818	0
0.3087	23.0936	2.78029	3.37263	-14.4956	0
0.3093	27.6681	1.25266	5.5117	-14.4956	0
0.3100	30.4178	0.343717	7.64616	-12.056	0
0.3107	25.8351	3.39134	9.78523	-10.2285	0
0.3113	14.5419	5.2245	11.3098	-7.78893	0
0.3120	3.86257	2.16924	6.42647	-5.34048	0
0.3127	-1.93129	-0.878388	-0.286442	-6.26308	0
0.3133	-3.76437	-1.18391	-3.64521	-9.31479	0
0.3140	-5.29467	-1.79497	-6.99935	-10.5301	0
0.3147	-5.29467	-2.40602	-8.52858	-9.31479	0
0.3153	-4.9837	-1.48944	-5.47474	-7.47844	0
0.3160	-7.43055	-1.79497	-9.44335	-7.17682	0
0.3167	-13.8382	-4.23918	-17.3759	-7.47844	0
0.3173	-18.4127	-4.23918	-12.4926	-9.00429	0
0.3180	-15.974	-2.40602	-0.591364	-8.70267	0
0.3187	-8.03612	-2.40602	-1.81567	-7.17682	0
0.3193	0.507372	-2.71155	-8.22366	-8.70267	0
0.3200	3.86257	-1.48944	-5.47474	-11.4439	0
0.3207	2.64324	-2.10049	-0.286442	-11.1423	0
0.3213	7.83153	-3.62813	1.84801	-12.3665	0
0.3220	19.4274	-2.71155	1.84801	-13.5818	0
0.3227	20.344	-2.40602	-0.591364	-9.00429	0
0.3233	10.8839	-3.93365	-2.73044	-5.95259	0
0.3240	6.6122	-3.93365	-1.81567	-11.1423	0
0.3247	4.77912	-5.75917	-0.286442	-11.4439	0
0.3253	-0.711958	-10.3421	-0.896287	-5.34048	0
0.3260	-2.84783	-10.0365	-4.25505	-7.17682	0
0.3267	-4.37813	-4.5447	-10.0532	-10.5301	0
0.3273	-9.86921	-3.93365	-10.968	-5.65097	0
0.3280	-9.86921	-6.0647	-7.61382	-4.73723	0
0.3287	-4.9837	-5.75917	-5.47474	-8.39218	0
0.3293	-4.37813	-6.0647	-3.95013	-4.12512	0
0.3300	-3.76437	-7.59233	-3.34029	0.762925	0
0.3307	1.12113	-8.81444	-5.77966	-2.59927	0
0.3313	4.47633	-10.6476	-6.99935	-1.98715	0
0.3320	5.39287	-10.9531	-3.64521	2.89202	0
0.3327	5.99845	-6.37022	-3.03536	2.5904	0
0.3333	3.86257	-1.79497	-5.47474	1.36617	0
0.3340	2.02949	-3.62813	-3.95013	4.41787	0
0.3347	3.86257	-6.0647	-2.73044	4.72836	0
0.3353	2.02949	-3.93365	-6.99935	4.11625	0
0.3360	-9.56642	-4.5447	-11.2729	8.39218	0
0.3367	-16.5796	-8.20338	-8.83351	10.2197	0
0.3373	-12.6188	-7.89786	-5.16982	6.25421	0
0.3380	-8.95266	-6.98128	-7.61382	5.02998	0
0.3387	-13.2244	-9.42549	-12.8021	7.16795	0
0.3393	-15.3603	-8.20338	-13.107	7.16795	0
0.3400	-8.95266	-4.5447	-10.3581	5.34048	0
0.3407	-1.32571	-6.0647	-7.3089	3.81463	0
0.3413	0.204586	-6.0647	-6.99935	1.97828	0
0.3420	-1.02293	-1.79497	-8.83351	1.06455	0
0.3427	0.810159	-1.79497	-6.38951	1.36617	0
0.3433	2.34046	-5.15576	-0.286442	0.150811	0
0.3440	-2.84783	-5.15576	0.933247	-0.762925	0
0.3447	-11.7023	-5.75917	-3.95013	2.89202	0
0.3453	-15.0575	-6.0647	-8.22366	5.34048	0
0.3460	-12.3079	-3.01707	-6.38951	3.50413	0
0.3467	-7.43055	-1.79497	1.84801	5.6421	0
0.3473	-4.37813	-2.10049	7.34124	10.8318	0
0.3480	-4.37813	-0.878388	3.98709	8.6938	0
0.3487	-5.90025	-1.79497	-0.591364	5.6421	0
0.3493	-8.95266	-4.85023	-1.81567	8.39218	0
0.3500	-10.7857	-5.15576	-6.38951	8.08169	0
0.3507	-5.29467	-4.5447	-10.0532	4.72836	0
0.3513	1.42392	-3.93365	-3.95013	7.78006	0
0.3520	0.507372	-2.40602	0.0184801	13.2714	0
0.3527	-4.37813	-0.267336	-6.38951	12.9697	0
0.3533	-4.68092	0.649243	-10.0532	12.6592	0
0.3540	-2.54504	0.0381908	-8.22366	14.7972	0
0.3547	-1.02293	-1.79497	-12.8021	12.0471	0
0.3553	-2.24226	-2.10049	-20.7347	8.99542	0
0.3560	-6.514	-0.572862	-17.9858	13.573	0
0.3567	-10.483	1.55818	-9.13843	17.2368	0
0.3573	-9.86921	2.78029	-6.99935	12.9697	0
0.3580	-4.9837	2.47476	-9.74827	10.5213	0
0.3587	-1.32571	0.947132	-9.44335	12.9697	0
0.3593	-2.54504	1.86371	-7.91874	12.9697	0
0.3600	-5.29467	2.78029	-8.52858	12.3576	0
0.3607	-4.06716	1.25266	-8.83351	11.7455	0
0.3613	-1.02293	2.16924	-5.47474	7.16795	0
0.3620	-1.32571	4.91897	-2.42552	3.81463	0
0.3627	-2.54504	3.08582	-2.1206	5.6421	0
0.3633	-1.6285	-0.267336	-2.1206	4.11625	0
0.3640	-0.409171	0.0381908	-2.42552	1.97828	0
0.3647	1.7267	0.649243	-2.1206	5.94372	0
0.3653	4.16536	0.947132	0.628325	8.08169	0
0.3660	3.86257	2.16924	1.54309	4.72836	0
0.3667	2.64324	2.47476	-3.64521	4.41787	0
0.3673	3.257	1.86371	-8.22366	6.55583	0
0.3680	3.86257	2.78029	-7.3089	6.25421	0
0.3687	3.55979	2.16924	-5.16982	5.94372	0
0.3693	5.69566	1.86371	-2.73044	8.39218	0
0.3700	10.2702	1.86371	0.0184801	9.30591	0
0.3707	12.1033	-0.267336	0.933247	9.30591	0
0.3713	12.4061	-0.878388	0.933247	12.0471	0
0.3720	9.35365	0.947132	3.98709	15.7109	0
0.3727	2.94603	-0.267336	5.5117	13.573	0
0.3733	-0.711958	-1.18391	-1.50613	10.5213	0
0.3740	2.64324	1.25266	-9.44335	10.8318	0
0.3747	5.69566	1.86371	-9.74827	9.60754	0
0.3753	3.86257	1.86371	-8.22366	8.39218	0
0.3760	3.257	1.86371	-9.44335	12.0471	0
0.3767	7.21778	0.0381908	-3.64521	13.2714	0
0.3773	11.8005	0.0381908	7.03631	9.60754	0
0.3780	11.4895	2.47476	11.0049	10.2197	0
0.3787	4.77912	0.947132	9.47569	11.1334	0
0.3793	-4.68092	-0.878388	10.0902	6.55583	0
0.3800	-14.141	0.0381908	9.78523	6.55583	0
0.3807	-19.943	-1.18391	4.90186	9.91803	0
0.3813	-20.8514	-1.18391	0.0184801	5.34048	0
0.3820	-18.1099	1.25266	1.23817	0.762925	0
0.3827	-13.2244	-0.267336	9.17077	1.97828	0
0.3833	-1.6285	-1.18391	15.2785	-0.461304	0
0.3840	9.96741	1.25266	13.1394	-5.03886	0
0.3847	10.8839	-2.10049	7.34124	-2.59927	0
0.3853	7.52875	-6.0647	4.59693	-0.461304	0
0.3860	8.44529	-3.01707	4.29201	-4.73723	0
0.3867	7.52875	-2.40602	3.67755	-6.86633	0
0.3873	4.47633	-4.5447	1.54309	-5.34048	0
0.3880	7.52875	-1.79497	0.0184801	-7.17682	0
0.3887	10.5812	-0.878388	0.628325	-9.91803	0
0.3893	8.74808	-3.62813	2.45786	-7.17682	0
0.3900	8.74808	-4.5447	3.0677	-5.65097	0
0.3907	9.96741	-4.5447	0.0184801	-7.17682	0
0.3913	7.83153	-5.15576	-4.55997	-5.03886	0
0.3920	4.77912	-3.62813	-5.77966	-1.68553	0
0.3927	1.12113	-3.3226	-2.73044	-2.59927	0
0.3933	0.810159	-3.93365	4.59693	-2.59927	0
0.3940	9.96741	-1.79497	12.8345	0.150811	0
0.3947	17.5944	0.649243	11.9197	-1.37504	0
0.3953	13.0198	0.947132	3.67755	-3.513	0
0.3960	7.52875	-0.878388	3.67755	-0.762925	0
0.3967	6.6122	-4.23918	9.47569	-1.98715	0
0.3973	5.69566	-5.46128	7.95108	-7.78893	0
0.3980	4.47633	-3.62813	6.12155	-6.26308	0
0.3987	-0.711958	-1.79497	6.42647	-3.21138	0
0.3993	-10.7857	-0.878388	-0.591364	-9.00429	0
0.4000	-12.6188	-1.79497	-7.3089	-11.7544	0
0.4007	-6.514	-3.01707	-2.73044	-8.39218	0
0.4013	-2.54504	-2.10049	2.15294	-10.8406	0
0.4020	5.99845	-2.10049	5.20678	-14.4956	0
0.4027	22.1771	-4.23918	14.664	-13.2802	0
0.4033	32.2427	-4.5447	21.9914	-14.4956	0
0.4040	32.8564	-3.62813	21.0766	-16.0214	0
0.4047	31.9399	-3.62813	18.6326	-10.8406	0
0.4053	29.5012	-5.46128	13.7492	-9.91803	0
0.4060	22.1771	-5.75917	0.628325	-15.7198	0
0.4067	6.91499	-5.15576	-10.3581	-15.7198	0
0.4073	-13.5272	-5.15576	-11.8827	-12.3665	0
0.4080	-24.5175	-6.98128	-9.44335	-12.6681	0
0.4087	-19.943	-7.89786	-6.08459	-12.056	0
0.4093	-12.3079	-7.2868	0.0184801	-10.8406	0
0.4100	-7.43055	-6.67575	10.0902	-12.6681	0
0.4107	-0.106384	-6.37022	19.5474	-11.7544	0
0.4113	5.69566	-5.46128	16.4981	-8.70267	0
0.4120	2.94603	-5.15576	5.5117	-9.00429	0
0.4127	-6.514	-4.5447	1.23817	-9.91803	0
0.4133	-15.974	-4.5447	0.933247	-5.95259	0
0.4140	-20.8514	-4.23918	-0.896287	-3.21138	0
0.4147	-19.3292	-1.48944	2.76278	-5.95259	0
0.4153	-15.0575	0.343717	8.86585	-8.09056	0
0.4160	-15.0575	-1.79497	10.7	-4.42674	0
0.4167	-19.0265	-2.10049	13.7492	-2.59927	0
0.4173	-21.4651	1.55818	15.5834	-4.42674	0
0.4180	-20.8514	1.86371	12.5295	-2.90089	0
0.4187	-18.1099	-0.878388	13.1394	1.06455	0
0.4193	-12.6188	-0.572862	15.2785	-0.762925	0
0.4200	-9.25545	0.343717	9.17077	-2.90089	0
0.4207	-10.7857	-0.267336	3.98709	-2.59927	0
0.4213	-14.141	-0.878388	4.29201	-4.73723	0
0.4220	-16.5796	-0.267336	1.54309	-7.17682	0
0.4227	-19.3292	0.649243	-2.73044	-7.17682	0
0.4233	-18.4127	2.16924	-3.64521	-8.70267	0
0.4240	-11.7023	2.47476	-3.64521	-9.31479	0
0.4247	-3.46159	0.649243	-4.25505	-6.56471	0
0.4253	0.507372	0.0381908	-4.55997	-5.65097	0
0.4260	-0.711958	0.947132	-5.77966	-8.09056	0
0.4267	-1.6285	-0.267336	-1.50613	-7.47844	0
0.4273	1.42392	-3.01707	7.95108	-3.513	0
0.4280	2.02949	-3.01707	13.4443	-1.68553	0
0.4287	-4.9837	-0.878388	15.2785	-1.68553	0
0.4293	-11.7023	-0.878388	14.9689	-1.68553	0
0.4300	-13.5272	-2.40602	8.256	-0.762925	0
0.4307	-15.0575	-0.267336	-1.81567	1.06455	0
0.4313	-13.5272	1.86371	-10.3581	3.50413	0
0.4320	-1.6285	-0.572862	-11.8827	5.6421	0
0.4327	11.4895	-2.71155	-1.81567	6.55583	0
0.4333	17.2916	-1.48944	15.5834	6.55583	0
0.4340	22.1771	-0.878388	23.2111	6.25421	0
0.4347	27.3654	-0.878388	17.4129	4.41787	0
0.4353	22.1771	0.947132	5.81662	3.20251	0
0.4360	10.2702	2.47476	-1.20121	5.34048	0
0.4367	4.77912	2.16924	3.37263	7.16795	0
0.4373	3.86257	2.78029	12.5295	6.25421	0
0.4380	3.257	4.30792	13.1394	5.6421	0
0.4387	4.16536	3.69687	6.12155	6.55583	0
0.4393	2.02949	1.86371	0.0184801	5.02998	0
0.4400	-4.06716	2.16924	-4.8649	5.02998	0
0.4407	-6.81679	4.30792	-9.74827	7.46957	0
0.4413	-4.37813	4.30792	-8.22366	7.16795	0
0.4420	-1.93129	2.78029	-0.286442	5.6421	0
0.4427	-1.32571	1.86371	2.15294	6.25421	0
0.4433	0.204586	1.86371	0.323402	4.72836	0
0.4440	3.257	1.86371	3.67755	4.11625	0
0.4447	4.77912	2.78029	9.17077	7.78006	0
0.4453	3.55979	1.86371	6.73139	5.6421	0
0.4460	5.69566	0.0381908	3.67755	-1.07342	0
0.4467	11.1867	0.0381908	7.03631	1.67666	0
0.4473	9.96741	1.55818	8.86585	7.46957	0
0.4480	1.12113	3.08582	5.81662	4.11625	0
0.4487	-1.93129	3.69687	5.5117	1.97828	0
0.4493	1.42392	2.16924	5.81662	5.94372	0
0.4500	0.810159	1.25266	3.37263	4.72836	0
0.4507	-3.46159	1.55818	0.0184801	3.50413	0
0.4513	-1.6285	0.0381908	-3.95013	8.39218	0
0.4520	0.810159	-0.878388	-6.69443	8.99542	0
0.4527	-2.84783	0.649243	-2.42552	5.6421	0
0.4533	-2.54504	0.0381908	4.90186	7.78006	0
0.4540	8.44529	-2.10049	4.90186	8.39218	0
0.4547	21.8661	0.649243	-0.286442	5.6421	0
0.4553	28.5847	4.91897	-3.64521	9.91803	0
0.4560	29.5012	4.91897	-6.38951	15.7109	0
0.4567	24.002	3.08582	-9.74827	12.0471	0
0.4573	16.0722	2.47476	-10.0532	7.46957	0
0.4580	13.9364	2.78029	-8.22366	10.2197	0
0.4587	14.8529	3.69687	-11.5778	11.1334	0
0.4593	11.1867	4.61345	-16.4612	8.6938	0
0.4600	5.39287	3.39134	-9.44335	9.30591	0
0.4607	5.39287	2.47476	4.90186	8.39218	0
0.4613	7.52875	3.69687	3.98709	4.41787	0
0.4620	1.42392	4.0024	-7.61382	4.11625	0
0.4627	-8.03612	2.16924	-9.74827	5.34048	0
0.4633	-7.11958	2.78029	-7.61382	1.97828	0
0.4640	-1.6285	4.30792	-12.1877	1.67666	0
0.4647	-2.54504	1.55818	-12.8021	4.72836	0
0.4653	-4.06716	-0.878388	-8.22366	4.11625	0
0.4660	-1.02293	0.947132	-9.13843	2.89202	0
0.4667	1.12113	1.86371	-11.2729	4.72836	0
0.4673	1.42392	2.47476	-10.968	4.72836	0
0.4680	-0.106384	5.2245	-10.968	4.11625	0
0.4687	-5.29467	4.61345	-4.8649	6.55583	0
0.4693	-7.11958	0.0381908	6.12155	6.86633	0
0.4700	-2.54504	-0.878388	7.34124	6.55583	0
0.4707	-0.711958	2.16924	1.23817	8.39218	0
0.4713	-4.68092	2.78029	-0.896287	9.30591	0
0.4720	-10.483	2.78029	-1.81567	10.2197	0
0.4727	-18.1099	3.39134	-3.64521	12.9697	0
0.4733	-24.5175	2.16924	-1.50613	12.9697	0
0.4740	-22.9954	0.343717	4.59693	8.99542	0
0.4747	-19.3292	3.08582	10.3951	7.46957	0
0.4753	-17.4962	7.36318	10.7	9.30591	0
0.4760	-11.7023	6.14108	5.5117	9.91803	0
0.4767	-4.9837	3.69687	2.76278	9.30591	0
0.4773	-2.84783	5.53003	5.20678	8.6938	0
0.4780	2.64324	7.66107	6.12155	8.99542	0
0.4787	10.8839	6.44661	5.81662	11.4439	0
0.4793	11.4895	7.66107	8.56092	12.0471	0
0.4800	10.5812	8.57765	11.9197	7.46957	0
0.4807	11.1867	5.53003	12.2246	1.97828	0
0.4813	5.99845	5.53003	9.47569	1.06455	0
0.4820	0.507372	7.36318	4.29201	1.06455	0
0.4827	2.34046	4.61345	3.37263	-0.159682	0
0.4833	3.257	3.69687	7.95108	-1.98715	0
0.4840	2.02949	6.14108	7.64616	-1.68553	0
0.4847	5.69566	4.61345	0.0184801	0.452432	0
0.4853	12.4061	3.08582	-5.47474	-0.159682	0
0.4860	16.0722	6.44661	-9.44335	-1.98715	0
0.4867	14.8529	6.44661	-13.412	0.762925	0
0.4873	9.66462	4.0024	-6.38951	1.97828	0
0.4880	7.21778	7.05766	10.0902	-1.37504	0
0.4887	4.77912	9.1887	14.664	-2.90089	0
0.4893	-0.711958	6.75213	11.3098	-1.68553	0
0.4900	-2.54504	7.36318	20.1572	-1.07342	0
0.4907	-1.32571	9.1887	26.5698	1.97828	0
0.4913	-6.81679	7.66107	12.8345	6.55583	0
0.4920	-13.5272	5.53003	-3.64521	4.41787	0
0.4927	-15.0575	5.53003	-8.52858	0.762925	0
0.4933	-17.8071	7.05766	-7.61382	1.97828	0
0.4940	-22.0789	8.27213	-2.73044	1.67666	0
0.4947	-24.2147	7.9666	1.23817	-4.42674	0
0.4953	-25.7369	7.05766	-3.03536	-5.95259	0
0.4960	-22.6844	8.27213	-8.22366	0.452432	0
0.4967	-18.1099	9.49423	-6.38951	1.97828	0
0.4973	-19.0265	8.57765	-7.3089	-3.513	0
0.4980	-15.6713	7.9666	-11.8827	-4.12512	0
0.4987	-2.24226	8.57765	-14.3267	-2.59927	0
0.4993	6.91499	7.36318	-14.9366	-4.73723	0
0.5000	13.0198	6.75213	-11.5778	-5.34048	0
0.5007	25.8351	10.1053	-0.286442	-2.90089	0
0.5013	32.2427	11.9384	13.1394	-5.03886	0
0.5020	27.6681	9.1887	19.2424	-9.00429	0
0.5027	27.9709	7.36318	13.7492	-8.70267	0
0.5033	28.5847	8.27213	4.59693	-8.09056	0
0.5040	19.1247	7.05766	1.84801	-9.91803	0
0.5047	5.0819	2.78029	-1.20121	-9.91803	0
0.5053	-7.73333	0.947132	-6.38951	-9.91803	0
0.5060	-12.0051	2.78029	-5.47474	-12.056	0
0.5067	-5.90025	4.91897	-6.38951	-12.6681	0
0.5073	-3.46159	4.0024	-18.2953	-12.056	0
0.5080	-8.03612	2.78029	-27.4476	-13.8923	0
0.5087	-6.81679	3.69687	-27.4476	-14.194	0
0.5093	-3.46159	0.343717	-25.6181	-9.91803	0
0.5100	-6.81679	-3.93365	-16.4612	-6.56471	0
0.5107	-8.64988	-1.79497	-3.34029	-5.65097	0
0.5113	-8.95266	0.649243	0.323402	-3.513	0
0.5120	-12.9216	-3.3226	0.0184801	-2.59927	0
0.5127	-15.3603	-4.23918	4.29201	-4.73723	0
0.5133	-17.8071	-2.40602	4.29201	-3.513	0
0.5140	-19.943	-3.62813	-0.286442	-0.159682	0
0.5147	-15.6713	-2.10049	-3.64521	-2.59927	0
0.5153	-10.7857	2.16924	-8.52858	-4.42674	0
0.5160	-15.3603	-0.878388	-10.3581	-1.68553	0
0.5167	-20.8514	-5.75917	-6.38951	-2.28878	0
0.5173	-19.632	-4.85023	-7.3089	-5.03886	0
0.5180	-15.6713	-6.37022	-10.968	-2.59927	0
0.5187	-8.95266	-9.11996	-5.47474	-0.159682	0
0.5193	0.204586	-5.46128	-0.896287	-3.513	0
0.5200	5.39287	-5.46128	-3.03536	-6.86633	0
0.5207	6.30942	-8.81444	0.933247	-7.78893	0
0.5213	7.52875	-5.46128	6.73139	-8.09056	0
0.5220	7.21778	-2.71155	2.76278	-9.31479	0
0.5227	6.30942	-8.20338	1.84801	-11.4439	0
0.5233	7.83153	-8.50891	8.256	-12.9697	0
0.5240	10.5812	-3.62813	7.34124	-9.91803	0
0.5247	10.2702	-7.2868	1.54309	-5.34048	0
0.5253	8.13432	-12.4731	0.628325	-6.56471	0
0.5260	9.35365	-9.11996	1.84801	-9.91803	0
0.5267	13.0198	-6.37022	3.98709	-6.56471	0
0.5273	8.44529	-6.98128	5.5117	-4.42674	0
0.5280	-6.20303	-4.85023	1.54309	-7.78893	0
0.5287	-15.0575	-5.15576	-1.81567	-7.17682	0
0.5293	-11.3913	-7.2868	-0.896287	-2.59927	0
0.5300	-8.03612	-4.5447	0.933247	-5.03886	0
0.5307	-8.64988	-3.3226	7.95108	-8.09056	0
0.5313	-0.106384	-8.20338	21.0766	-5.65097	0
0.5320	12.1033	-7.59233	23.8209	-4.12512	0
0.5327	12.4061	-2.71155	14.0541	-3.81463	0
0.5333	4.16536	-2.71155	7.95108	-1.68553	0
0.5340	2.34046	-3.3226	7.95108	-1.68553	0
0.5347	6.6122	0.0381908	7.03631	-4.42674	0
0.5353	7.83153	0.947132	7.34124	-2.90089	0
0.5360	5.99845	0.343717	9.47569	0.150811	0
0.5367	9.05086	3.69687	8.56092	-0.762925	0
0.5373	13.9364	7.05766	6.42647	-1.98715	0
0.5380	13.0198	5.2245	9.17077	-0.159682	0
0.5387	10.5812	5.2245	13.7492	2.28878	0
0.5393	12.1033	9.1887	12.8345	1.67666	0
0.5400	13.0198	9.1887	11.0049	-1.37504	0
0.5407	13.6336	5.53003	14.3591	-3.21138	0
0.5413	17.5944	6.75213	16.1932	-5.34048	0
0.5420	16.9888	8.57765	9.17077	-7.78893	0
0.5427	12.4061	6.44661	-0.591364	-8.09056	0
0.5433	11.1867	6.44661	-3.03536	-9.00429	0
0.5440	11.1867	9.1887	-1.20121	-9.31479	0
0.5447	8.74808	8.27213	1.23817	-6.26308	0
0.5453	5.39287	5.53003	1.84801	-4.73723	0
0.5460	2.64324	6.75213	0.0184801	-6.56471	0
0.5467	4.16536	9.79976	0.323402	-6.26308	0
0.5473	7.83153	9.49423	4.59693	-5.65097	0
0.5480	6.30942	7.05766	6.12155	-8.70267	0
0.5487	5.69566	6.75213	9.47569	-8.39218	0
0.5493	13.0198	8.27213	17.7178	-5.34048	0
0.5500	17.2916	7.9666	17.108	-4.73723	0
0.5507	12.1033	7.36318	5.81662	-2.90089	0
0.5513	3.55979	7.9666	1.84801	1.06455	0
0.5520	-4.68092	5.2245	7.34124	0.150811	0
0.5527	-7.11958	0.343717	12.8345	-1.07342	0
0.5533	-5.90025	0.0381908	16.4981	1.97828	0
0.5540	-11.0885	2.78029	13.4443	2.28878	0
0.5547	-17.4962	4.0024	3.67755	-1.98715	0
0.5553	-17.8071	4.61345	-2.42552	-1.98715	0
0.5560	-20.8514	5.2245	-2.73044	1.97828	0
0.5567	-27.2672	3.69687	-4.25505	1.97828	0
0.5573	-26.3506	3.39134	-4.55997	1.06455	0
0.5580	-22.6844	4.30792	-0.896287	3.81463	0
0.5587	-24.5175	3.69687	3.37263	3.50413	0
0.5593	-27.2672	2.78029	1.84801	-1.68553	0
0.5600	-26.3506	5.53003	-1.20121	-1.68553	0
0.5607	-24.5175	6.44661	0.0184801	0.452432	0
0.5613	-21.7679	2.78029	1.23817	-3.21138	0
0.5620	-17.1934	2.16924	-0.896287	-5.34048	0
0.5627	-13.5272	5.53003	0.0184801	-1.07342	0
0.5633	-12.6188	6.14108	1.84801	0.150811	0
0.5640	-13.8382	1.86371	0.628325	-2.59927	0
0.5647	-12.3079	-2.71155	2.15294	-1.68553	0
0.5653	-7.11958	-2.40602	3.67755	-0.762925	0
0.5660	-2.54504	1.86371	-2.1206	-4.42674	0
0.5667	0.204586	0.947132	-7.3089	-2.28878	0
0.5673	0.810159	-3.3226	-6.38951	3.20251	0
0.5680	5.39287	-3.62813	-5.47474	1.67666	0
0.5687	14.8529	-2.40602	1.84801	-2.28878	0
0.5693	20.9577	-3.62813	13.7492	0.150811	0
0.5700	18.5109	-3.01707	11.9197	3.81463	0
0.5707	11.4895	-2.71155	-5.47474	5.02998	0
0.5713	1.12113	-4.5447	-17.9858	6.25421	0
0.5720	-8.03612	-4.5447	-18.2953	6.25421	0
0.5727	-8.95266	-3.01707	-17.3759	5.34048	0
0.5733	-6.81679	-4.85023	-17.3759	7.16795	0
0.5740	-9.25545	-5.15576	-11.2729	9.30591	0
0.5747	-8.95266	-2.40602	-1.50613	8.99542	0
0.5753	-3.1588	-0.878388	0.933247	9.30591	0
0.5760	0.204586	-2.40602	-0.896287	10.2197	0
0.5767	2.94603	-4.5447	2.45786	8.39218	0
0.5773	13.9364	-5.46128	5.20678	6.55583	0
0.5780	23.3964	-4.85023	1.84801	7.16795	0
0.5787	19.4274	-6.0647	-4.25505	7.46957	0
0.5793	11.1867	-8.50891	-8.52858	6.55583	0
0.5800	6.30942	-9.11996	-9.74827	3.20251	0
0.5807	-2.54504	-7.59233	-9.13843	1.36617	0
0.5813	-13.5272	-6.98128	-10.0532	1.97828	0
0.5820	-16.2768	-5.46128	-9.13843	0.762925	0
0.5827	-13.5272	-5.15576	-5.47474	-3.21138	0
0.5833	-10.172	-6.37022	-4.55997	-4.42674	0
0.5840	-5.29467	-7.2868	-5.47474	-2.59927	0
0.5847	-2.84783	-7.89786	-3.95013	-0.762925	0
0.5853	-5.29467	-10.0365	-4.8649	-0.159682	0
0.5860	-4.68092	-9.42549	-6.08459	-0.461304	0
0.5867	-1.02293	-6.37022	-3.95013	1.36617	0
0.5873	0.204586	-6.98128	-5.47474	2.89202	0
0.5880	1.12113	-8.50891	-10.968	1.36617	0
0.5887	4.47633	-7.2868	-8.83351	1.97828	0
0.5893	5.69566	-8.20338	0.0184801	4.11625	0
0.5900	5.39287	-10.6476	5.5117	2.89202	0
0.5907	6.30942	-10.3421	5.81662	3.20251	0
0.5913	5.0819	-10.9531	3.98709	6.86633	0
0.5920	3.86257	-13.6952	1.54309	4.72836	0
0.5927	5.99845	-12.7786	-1.81567	1.67666	0
0.5933	7.52875	-10.0365	-4.8649	7.16795	0
0.5940	6.30942	-9.42549	-3.64521	11.1334	0
0.5947	4.77912	-7.89786	-0.896287	5.6421	0
0.5953	4.77912	-6.37022	0.628325	2.89202	0
0.5960	4.77912	-8.20338	4.59693	6.86633	0
0.5967	2.94603	-10.9531	7.34124	7.46957	0
0.5973	-0.711958	-10.6476	0.933247	5.02998	0
0.5980	-3.1588	-9.11996	-7.3089	5.34048	0
0.5987	-4.37813	-8.20338	-10.968	6.25421	0
0.5993	-8.95266	-6.37022	-17.071	4.11625	0
0.6000	-10.7857	-5.46128	-21.3446	1.67666	0
0.6007	-4.37813	-7.89786	-16.4612	0.762925	0
0.6013	2.02949	-9.11996	-10.968	-0.461304	0
0.6020	6.6122	-9.42549	-9.13843	-1.98715	0
0.6027	13.6336	-10.9531	-5.77966	-2.90089	0
0.6033	15.4585	-10.9531	-3.34029	-3.81463	0
0.6040	9.96741	-10.0365	0.0184801	-3.513	0
0.6047	9.05086	-10.9531	11.0049	-1.98715	0
0.6053	12.717	-11.5642	20.4621	-2.28878	0
0.6060	9.96741	-9.11996	17.7178	-3.513	0
0.6067	2.94603	-10.0365	11.0049	-3.21138	0
0.6073	-3.76437	-12.4731	7.34124	-2.59927	0
0.6080	-11.0885	-10.0365	1.84801	-3.513	0
0.6087	-15.3603	-7.59233	-3.64521	-3.513	0
0.6093	-12.6188	-9.73101	-6.38951	-1.07342	0
0.6100	-10.7857	-10.3421	-8.52858	3.20251	0
0.6107	-12.6188	-8.50891	-6.38951	5.6421	0
0.6113	-14.7547	-9.73101	-1.50613	7.16795	0
0.6120	-16.2768	-11.2586	-2.1206	8.39218	0
0.6127	-15.6713	-10.3421	-4.55997	7.46957	0
0.6133	-12.9216	-11.5642	1.84801	5.34048	0
0.6140	-11.3913	-11.8697	8.56092	5.6421	0
0.6147	-12.6188	-7.89786	6.42647	5.34048	0
0.6153	-13.8382	-6.67575	5.20678	4.72836	0
0.6160	-13.2244	-10.3421	6.12155	5.6421	0
0.6167	-9.86921	-10.3421	0.628325	3.81463	0
0.6173	-7.11958	-7.2868	-3.64521	0.762925	0
0.6180	-8.03612	-7.2868	0.0184801	3.50413	0
0.6187	-8.34709	-7.59233	1.23817	6.25421	0
0.6193	-4.37813	-7.89786	-2.73044	2.89202	0
0.6200	0.810159	-8.50891	-3.64521	0.762925	0
0.6207	1.12113	-6.67575	-4.25505	1.67666	0
0.6213	-1.02293	-3.93365	-7.3089	-0.762925	0
0.6220	0.204586	-4.85023	-3.64521	-1.98715	0
0.6227	2.94603	-5.46128	3.67755	1.06455	0
0.6233	2.02949	-2.40602	1.23817	1.67666	0
0.6240	1.7267	-1.18391	-4.25505	-1.68553	0
0.6247	3.86257	-5.46128	-0.896287	-1.68553	0
0.6253	2.94603	-7.89786	1.84801	0.762925	0
0.6260	2.64324	-4.23918	-1.20121	-0.762925	0
0.6267	8.44529	-1.48944	0.323402	-3.81463	0
0.6273	12.717	-3.62813	4.90186	-4.12512	0
0.6280	13.0198	-3.3226	3.0677	-5.03886	0
0.6287	14.5419	-0.572862	1.23817	-6.26308	0
0.6293	13.3226	-1.18391	4.29201	-3.81463	0
0.6300	9.35365	-1.18391	3.98709	-2.90089	0
0.6307	7.52875	1.86371	-0.896287	-4.12512	0
0.6313	5.99845	0.947132	-4.55997	0.150811	0
0.6320	3.55979	-0.267336	-6.08459	4.11625	0
0.6327	3.86257	2.78029	-4.25505	0.762925	0
0.6333	6.30942	2.78029	-0.896287	-1.98715	0
0.6340	6.30942	0.343717	-0.286442	0.150811	0
0.6347	4.16536	4.0024	4.29201	0.762925	0
0.6353	3.257	7.66107	13.7492	2.5904	0
0.6360	2.02949	5.53003	12.8345	5.6421	0
0.6367	-4.06716	4.0024	1.54309	1.97828	0
0.6373	-8.34709	4.61345	-0.591364	-3.21138	0
0.6380	-7.43055	4.61345	3.98709	-1.68553	0
0.6387	-12.9216	6.44661	0.323402	-1.68553	0
0.6393	-23.2982	7.66107	-5.77966	-6.26308	0
0.6400	-18.1099	6.75213	-5.47474	-7.17682	0
0.6407	-1.32571	7.66107	-2.1206	-6.26308	0
0.6413	9.96741	9.49423	-0.591364	-9.91803	0
0.6420	15.7695	9.79976	-0.591364	-11.7544	0
0.6427	18.8137	10.1053	-0.896287	-8.09056	0
0.6433	16.375	10.4108	-0.896287	-7.47844	0
0.6440	15.1557	9.49423	-1.81567	-9.91803	0
0.6447	17.2916	9.1887	-3.34029	-9.91803	0
0.6453	12.717	9.1887	-1.81567	-9.91803	0
0.6460	0.810159	7.36318	-0.896287	-9.91803	0
0.6467	-8.95266	5.53003	0.628325	-7.47844	0
0.6473	-11.7023	6.75213	6.42647	-7.47844	0
0.6480	-11.7023	10.1053	10.0902	-9.31479	0
0.6487	-13.5272	10.1053	5.5117	-6.26308	0
0.6493	-14.4437	7.66107	1.23817	-4.42674	0
0.6500	-9.86921	7.9666	1.54309	-7.47844	0
0.6507	1.42392	7.9666	2.45786	-7.17682	0
0.6513	11.8005	4.61345	4.59693	-3.513	0
0.6520	13.9364	3.69687	4.90186	-4.12512	0
0.6527	11.1867	8.88318	0.323402	-6.26308	0
0.6533	9.35365	11.0219	-2.42552	-5.34048	0
0.6540	7.21778	10.1053	-1.81567	-6.26308	0
0.6547	4.47633	11.3274	-3.95013	-7.78893	0
0.6553	2.94603	12.5495	-3.64521	-5.34048	0
0.6560	2.94603	9.79976	3.67755	-2.90089	0
0.6567	4.16536	9.79976	5.5117	-4.42674	0
0.6573	7.21778	12.244	1.84801	-5.03886	0
0.6580	7.52875	11.6329	2.76278	-2.59927	0
0.6587	2.94603	11.0219	2.45786	-1.68553	0
0.6593	1.12113	13.4661	0.0184801	-2.90089	0
0.6600	2.34046	13.4661	6.42647	-2.59927	0
0.6607	0.507372	11.9384	11.0049	-4.12512	0
0.6613	-3.46159	12.855	3.67755	-9.00429	0
0.6620	-2.54504	13.1605	-0.286442	-11.4439	0
0.6627	2.02949	12.855	6.42647	-10.2285	0
0.6633	4.16536	13.7716	11.0049	-10.2285	0
0.6640	4.16536	11.3274	10.0902	-10.8406	0
0.6647	3.55979	7.36318	8.256	-9.00429	0
0.6653	1.42392	6.44661	7.03631	-8.09056	0
0.6660	-0.711958	7.66107	7.03631	-9.91803	0
0.6667	-1.02293	9.1887	8.56092	-9.31479	0
0.6673	-0.106384	10.1053	9.17077	-6.26308	0
0.6680	1.12113	9.49423	7.34124	-4.73723	0
0.6687	2.94603	8.57765	4.90186	-4.12512	0
0.6693	4.77912	8.88318	3.0677	-1.98715	0
0.6700	5.39287	7.9666	0.628325	0.150811	0
0.6707	10.2702	6.75213	-3.64521	2.89202	0
0.6713	16.9888	7.9666	-4.55997	5.6421	0
0.6720	14.8529	7.9666	2.15294	6.86633	0
0.6727	4.47633	4.61345	7.95108	7.46957	0
0.6733	-3.1588	2.16924	5.5117	8.08169	0
0.6740	-3.46159	3.69687	3.37263	6.55583	0
0.6747	-2.54504	5.83555	7.34124	2.89202	0
0.6753	-5.29467	4.91897	5.5117	2.5904	0
0.6760	-9.25545	2.78029	-6.38951	6.86633	0
0.6767	-9.25545	2.78029	-12.8021	8.39218	0
0.6773	-3.76437	2.78029	-10.968	6.86633	0
0.6780	0.507372	0.649243	-11.2729	6.25421	0
0.6787	-0.409171	1.25266	-10.968	5.34048	0
0.6793	1.42392	4.61345	-4.8649	4.11625	0
0.6800	8.74808	4.0024	-0.896287	5.02998	0
0.6807	10.5812	2.47476	0.933247	5.34048	0
0.6813	2.64324	3.69687	4.90186	2.89202	0
0.6820	-2.24226	4.61345	7.03631	2.28878	0
0.6827	0.507372	3.69687	8.86585	5.02998	0
0.6833	1.12113	4.0024	14.3591	4.72836	0
0.6840	-2.24226	3.69687	13.1394	1.97828	0
0.6847	-4.06716	-0.878388	3.0677	2.89202	0
0.6853	-5.29467	-4.5447	-2.73044	5.34048	0
0.6860	-6.81679	-3.3226	-3.03536	3.20251	0
0.6867	-5.90025	-1.18391	-4.55997	1.36617	0
0.6873	-5.29467	-3.62813	-4.25505	3.81463	0
0.6880	-4.37813	-5.46128	-2.42552	2.89202	0
0.6887	-0.106384	-2.10049	-0.591364	1.06455	0
0.6893	5.69566	-2.40602	2.45786	4.72836	0
0.6900	9.35365	-6.0647	3.67755	6.55583	0
0.6907	10.5812	-6.0647	2.45786	4.11625	0
0.6913	9.35365	-6.0647	1.84801	6.55583	0
0.6920	7.83153	-8.81444	-2.42552	12.0471	0
0.6927	8.44529	-7.2868	-10.663	11.1334	0
0.6933	7.52875	-4.5447	-14.3267	9.60754	0
0.6940	5.69566	-5.46128	-12.8021	10.2197	0
0.6947	9.35365	-4.23918	-10.968	8.99542	0
0.6953	12.1033	-2.71155	-8.52858	12.0471	0
0.6960	7.83153	-6.67575	-6.69443	16.9352	0
0.6967	3.55979	-7.59233	-8.52858	13.573	0
0.6973	2.02949	-3.93365	-13.7169	10.2197	0
0.6980	-1.32571	-3.62813	-21.0396	13.573	0
0.6987	-6.81679	-5.46128	-27.4476	10.2197	0
0.6993	-12.6188	-5.15576	-29.5867	2.89202	0
0.7000	-15.974	-5.15576	-26.5329	5.02998	0
0.7007	-15.0575	-5.46128	-18.2953	6.25421	0
0.7013	-14.7547	-4.85023	-10.0532	-1.37504	0
0.7020	-15.0575	-4.5447	-6.08459	-3.513	0
0.7027	-8.34709	-5.46128	-4.55997	-0.461304	0
0.7033	-1.32571	-6.98128	-6.38951	-1.37504	0
0.7040	-1.93129	-7.2868	-11.5778	-2.28878	0
0.7047	-4.9837	-6.0647	-9.74827	-0.159682	0
0.7053	-6.20303	-6.67575	0.323402	-1.37504	0
0.7060	-7.73333	-8.50891	6.12155	-2.59927	0
0.7067	-10.7857	-8.81444	3.98709	0.452432	0
0.7073	-20.8514	-8.20338	-3.64521	2.5904	0
0.7080	-32.1445	-8.20338	-11.2729	0.150811	0
0.7087	-32.7582	-9.11996	-11.5778	-0.159682	0
0.7093	-27.5699	-10.3421	-10.663	2.89202	0
0.7100	-24.5175	-10.0365	-11.8827	2.89202	0
0.7107	-13.2244	-8.50891	-1.20121	1.06455	0
0.7113	4.16536	-9.73101	11.9197	3.20251	0
0.7120	8.13432	-11.8697	6.42647	3.20251	0
0.7127	-0.409171	-10.9531	-3.95013	-0.461304	0
0.7133	-2.24226	-6.98128	-0.591364	1.36617	0
0.7140	3.55979	-4.5447	2.15294	3.20251	0
0.7147	4.47633	-5.15576	-0.896287	-0.461304	0
0.7153	2.94603	-5.75917	1.84801	0.762925	0
0.7160	5.69566	-6.37022	8.56092	5.02998	0
0.7167	6.91499	-6.98128	7.64616	2.5904	0
0.7173	2.02949	-5.46128	-1.50613	0.452432	0
0.7180	-2.54504	-2.71155	-8.83351	4.11625	0
0.7187	-6.20303	-2.71155	-8.83351	5.34048	0
0.7193	-10.483	-4.23918	-6.69443	4.72836	0
0.7200	-11.3913	-4.5447	-3.95013	3.81463	0
0.7207	-8.03612	-4.85023	2.45786	0.150811	0
0.7213	-4.37813	-4.85023	5.5117	-2.90089	0
0.7220	-3.1588	-5.15576	3.37263	-2.59927	0
0.7227	-4.37813	-7.59233	3.67755	-3.513	0
0.7233	-2.54504	-8.20338	2.76278	-4.73723	0
0.7240	0.810159	-6.0647	-3.95013	-3.513	0
0.7247	-3.46159	-6.37022	-6.38951	-1.98715	0
0.7253	-11.7023	-5.46128	-2.73044	-3.513	0
0.7260	-10.172	-3.3226	-0.896287	-5.95259	0
0.7267	-4.37813	-6.0647	-1.81567	-4.42674	0
0.7273	-3.46159	-9.11996	-1.50613	-2.59927	0
0.7280	-0.106384	-6.98128	-1.81567	-4.42674	0
0.7287	5.39287	-6.37022	-0.591364	-5.03886	0
0.7293	5.0819	-9.11996	4.90186	-0.762925	0
0.7300	2.94603	-8.50891	8.86585	1.36617	0
0.7307	2.64324	-5.46128	5.5117	2.89202	0
0.7313	1.42392	-4.85023	1.54309	7.78006	0
0.7320	2.02949	-5.15576	4.59693	8.6938	0
0.7327	3.257	-6.37022	7.95108	5.6421	0
0.7333	3.86257	-7.2868	5.81662	7.78006	0
0.7340	7.83153	-6.0647	3.37263	10.2197	0
0.7347	10.2702	-4.5447	1.84801	6.25421	0
0.7353	5.69566	-3.62813	-2.73044	3.81463	0
0.7360	2.64324	-3.62813	-7.3089	8.39218	0
0.7367	5.99845	-3.93365	-6.08459	9.60754	0
0.7373	7.83153	-4.5447	-4.25505	3.81463	0
0.7380	6.6122	-5.46128	-6.38951	1.06455	0
0.7387	6.6122	-5.46128	-7.3089	3.81463	0
0.7393	7.52875	-3.93365	-4.8649	5.02998	0
0.7400	9.05086	-3.93365	-4.25505	2.89202	0
0.7407	5.99845	-4.23918	-9.74827	0.762925	0
0.7413	-1.6285	-2.10049	-12.8021	-1.07342	0
0.7420	-6.20303	-1.18391	-5.77966	-2.59927	0
0.7427	-6.514	-3.3226	7.34124	-3.513	0
0.7433	-7.73333	-3.62813	14.3591	-4.42674	0
0.7440	-8.03612	-3.3226	12.5295	-4.12512	0
0.7447	-6.20303	-5.75917	7.34124	-2.59927	0
0.7453	-4.37813	-7.89786	7.03631	-2.59927	0
0.7460	-4.06716	-6.67575	9.78523	-4.42674	0
0.7467	-6.514	-4.5447	8.86585	-4.73723	0
0.7473	-13.2244	-3.93365	2.76278	-5.03886	0
0.7480	-16.5796	-3.93365	-2.73044	-4.73723	0
0.7487	-15.0575	-1.48944	-5.16982	-2.59927	0
0.7493	-14.4437	0.343717	-5.47474	-1.68553	0
0.7500	-10.7857	-1.79497	-3.64521	-3.81463	0
0.7507	-3.46159	-2.71155	-1.81567	-3.513	0
0.7513	0.204586	-1.79497	-2.73044	1.97828	0
0.7520	0.810159	-4.23918	-4.55997	5.6421	0
0.7527	3.86257	-4.23918	-3.03536	3.50413	0
0.7533	7.83153	-0.878388	-0.896287	1.67666	0
0.7540	10.5812	-0.572862	-0.896287	2.28878	0
0.7547	11.4895	0.0381908	0.628325	1.97828	0
0.7553	7.52875	2.78029	2.15294	2.5904	0
0.7560	6.6122	0.343717	2.76278	3.81463	0
0.7567	13.9364	-1.79497	4.90186	1.97828	0
0.7573	19.7302	2.16924	4.90186	1.97828	0
0.7580	21.2605	4.61345	1.84801	4.41787	0
0.7587	21.8661	3.08582	3.37263	3.20251	0
0.7593	15.7695	3.69687	5.5117	-0.461304	0
0.7600	5.69566	5.53003	1.23817	-0.159682	0
0.7607	2.02949	7.36318	-2.73044	-1.68553	0
0.7613	-1.6285	8.27213	-3.64521	-7.47844	0
0.7620	-8.64988	6.75213	-5.16982	-8.70267	0
0.7627	-8.03612	4.30792	-4.55997	-7.47844	0
0.7633	-3.46159	4.30792	-3.64521	-9.61641	0
0.7640	-4.06716	5.53003	-4.55997	-9.31479	0
0.7647	-2.24226	6.44661	-2.73044	-5.34048	0
0.7653	3.86257	5.83555	-0.896287	-5.65097	0
0.7660	2.64324	3.69687	-2.42552	-7.17682	0
0.7667	0.810159	3.69687	-0.591364	-4.12512	0
0.7673	4.47633	5.53003	0.628325	-2.28878	0
0.7680	1.42392	6.14108	-5.77966	-4.73723	0
0.7687	-4.06716	5.83555	-7.3089	-6.26308	0
0.7693	-0.409171	5.2245	0.628325	-5.34048	0
0.7700	4.16536	3.69687	4.59693	-3.81463	0
0.7707	4.47633	2.78029	5.20678	-3.513	0
0.7713	6.30942	2.78029	5.5117	-0.762925	0
0.7720	5.69566	3.69687	1.54309	2.5904	0
0.7727	2.02949	6.14108	-0.896287	0.150811	0
0.7733	5.69566	6.14108	3.0677	-3.81463	0
0.7740	13.9364	5.2245	5.5117	-1.68553	0
0.7747	15.7695	6.75213	1.84801	-0.461304	0
0.7753	7.21778	5.53003	-3.64521	-3.513	0
0.7760	-9.56642	3.08582	-7.91874	-2.28878	0
0.7767	-22.6844	6.44661	-10.663	0.452432	0
0.7773	-20.8514	10.7163	-10.968	-1.68553	0
0.7780	-12.9216	9.1887	-11.8827	-1.07342	0
0.7787	-10.7857	9.49423	-13.107	1.97828	0
0.7793	-8.95266	13.7716	-11.8827	0.762925	0
0.7800	0.204586	12.244	-6.69443	-1.37504	0
0.7807	13.3226	8.57765	-3.03536	-2.59927	0
0.7813	22.1771	8.27213	-1.81567	-6.26308	0
0.7820	24.002	6.14108	2.45786	-8.09056	0
0.7827	19.7302	4.30792	9.17077	-5.34048	0
0.7833	14.8529	8.27213	8.256	-6.86633	0
0.7840	9.96741	10.1053	2.45786	-9.61641	0
0.7847	0.507372	3.69687	4.29201	-7.47844	0
0.7853	-12.6188	1.86371	11.0049	-6.56471	0
0.7860	-22.3817	8.27213	11.3098	-9.00429	0
0.7867	-24.2147	8.27213	6.12155	-9.61641	0
0.7873	-22.3817	3.08582	3.37263	-10.2285	0
0.7880	-20.2458	4.30792	3.67755	-12.3665	0
0.7887	-17.4962	7.05766	3.0677	-10.5301	0
0.7893	-13.5272	3.08582	2.76278	-6.26308	0
0.7900	-8.34709	0.0381908	3.67755	-4.12512	0
0.7907	-2.84783	1.55818	4.59693	-1.07342	0
0.7913	0.204586	3.08582	3.0677	3.20251	0
0.7920	1.42392	3.69687	1.84801	2.28878	0
0.7927	3.257	3.39134	4.29201	-1.37504	0
0.7933	5.99845	0.947132	9.78523	-0.762925	0
0.7940	6.30942	1.86371	13.4443	-1.07342	0
0.7947	4.77912	7.36318	13.7492	-4.12512	0
0.7953	4.47633	6.44661	11.0049	-3.81463	0
0.7960	4.47633	2.16924	6.12155	-2.28878	0
0.7967	4.77912	4.91897	3.37263	-3.81463	0
0.7973	8.13432	7.66107	4.90186	-3.513	0
0.7980	11.4895	3.69687	5.5117	-1.68553	0
0.7987	11.1867	2.47476	1.84801	-3.513	0
0.7993	7.83153	6.75213	2.76278	-5.34048	0
0.8000	4.77912	8.27213	9.17077	-4.73723	0
0.8007	4.77912	7.05766	12.5295	-4.73723	0
0.8013	7.52875	6.44661	11.0049	-5.34048	0
0.8020	5.69566	4.61345	8.86585	-5.34048	0
0.8027	0.507372	3.08582	6.73139	-5.95259	0
0.8033	0.810159	4.91897	6.42647	-6.26308	0
0.8040	2.02949	4.61345	10.7	-4.12512	0
0.8047	1.12113	1.55818	12.8345	-3.513	0
0.8053	5.0819	0.343717	8.86585	-6.26308	0
0.8060	11.8005	1.25266	6.42647	-8.09056	0
0.8067	10.5812	0.343717	7.95108	-6.56471	0
0.8073	7.52875	-0.878388	8.86585	-5.34048	0
0.8080	6.30942	-0.878388	9.17077	-6.86633	0
0.8087	1.12113	-0.878388	9.17077	-5.65097	0
0.8093	-4.9837	0.947132	6.42647	-4.42674	0
0.8100	-8.95266	3.08582	3.98709	-6.26308	0
0.8107	-15.3603	2.78029	3.67755	-4.73723	0
0.8113	-18.1099	1.86371	1.84801	0.762925	0
0.8120	-12.9216	2.47476	0.628325	-1.68553	0
0.8127	-7.73333	2.78029	-0.896287	-6.26308	0
0.8133	-4.68092	2.78029	-3.34029	-1.37504	0
0.8140	-1.02293	4.61345	-1.81567	1.97828	0
0.8147	1.42392	6.44661	0.0184801	-1.98715	0
0.8153	6.6122	6.75213	-8.22366	-0.159682	0
0.8160	14.2392	4.30792	-14.0218	4.72836	0
0.8167	16.6778	2.16924	-7.61382	1.06455	0
0.8173	14.8529	3.08582	-0.896287	-1.68553	0
0.8180	15.4585	4.0024	5.81662	1.97828	0
0.8187	12.717	2.47476	19.8523	1.36617	0
0.8193	2.34046	2.78029	23.516	-5.03886	0
0.8200	-8.95266	6.44661	6.12155	-6.86633	0
0.8207	-16.5796	7.9666	-10.0532	-5.34048	0
0.8213	-21.7679	6.44661	-12.1877	-7.47844	0
0.8220	-22.6844	5.53003	-10.0532	-9.31479	0
0.8227	-21.7679	5.53003	-7.3089	-6.86633	0
0.8233	-16.8906	3.69687	-6.08459	-6.86633	0
0.8240	-8.03612	3.08582	-7.3089	-9.31479	0
0.8247	-1.6285	4.61345	-4.55997	-6.26308	0
0.8253	-0.711958	4.0024	-1.50613	-3.81463	0
0.8260	-1.93129	2.78029	-4.55997	-6.26308	0
0.8267	-3.1588	4.30792	-7.3089	-5.65097	0
0.8273	-1.6285	5.53003	-6.38951	-3.21138	0
0.8280	0.204586	4.30792	-6.38951	-5.34048	0
0.8287	-2.84783	2.16924	-6.38951	-4.12512	0
0.8293	-5.59746	0.343717	-4.55997	0.762925	0
0.8300	-2.54504	-0.878388	-4.55997	-1.37504	0
0.8307	-0.711958	-0.878388	-6.08459	-2.90089	0
0.8313	-3.76437	-1.79497	-10.0532	2.28878	0
0.8320	-2.84783	-1.18391	-13.412	3.81463	0
0.8327	1.42392	0.649243	-9.74827	-0.762925	0
0.8333	1.7267	-1.18391	-1.81567	-0.762925	0
0.8340	-1.6285	-2.40602	0.0184801	2.28878	0
0.8347	-6.514	0.947132	-3.95013	1.06455	0
0.8353	-11.0885	0.649243	-7.3089	0.452432	0
0.8360	-12.3079	-3.62813	-7.61382	2.89202	0
0.8367	-10.7857	-3.3226	-6.38951	3.81463	0
0.8373	-7.43055	-2.71155	-7.3089	3.81463	0
0.8380	-1.32571	-4.5447	-7.3089	5.02998	0
0.8387	2.94603	-3.01707	-3.64521	5.6421	0
0.8393	2.34046	-3.3226	-3.64521	4.11625	0
0.8400	4.77912	-6.98128	-7.61382	3.50413	0
0.8407	13.9364	-7.2868	-7.3089	2.89202	0
0.8413	19.4274	-5.75917	-7.61382	0.762925	0
0.8420	17.5944	-7.2868	-11.8827	-0.461304	0
0.8427	13.6336	-8.20338	-7.91874	0.150811	0
0.8433	10.2702	-7.2868	1.84801	-0.461304	0
0.8440	5.99845	-8.20338	0.933247	-1.37504	0
0.8447	6.6122	-9.73101	-2.1206	0.762925	0
0.8453	15.4585	-10.9531	2.45786	2.5904	0
0.8460	20.344	-11.8697	1.84801	1.06455	0
0.8467	15.7695	-10.9531	-8.83351	0.762925	0
0.8473	9.66462	-9.11996	-15.8513	1.97828	0
0.8480	2.94603	-10.0365	-15.5464	1.06455	0
0.8487	-1.93129	-12.7786	-13.412	1.06455	0
0.8493	2.02949	-13.0842	-10.0532	5.6421	0
0.8500	5.39287	-10.0365	-6.69443	8.99542	0
0.8507	-1.02293	-8.50891	-8.22366	10.8318	0
0.8513	-7.43055	-9.42549	-8.52858	14.4956	0
0.8520	-7.73333	-10.0365	-3.03536	15.4093	0
0.8527	-7.11958	-12.1752	-1.81567	13.573	0
0.8533	-6.20303	-14.6118	-7.61382	13.8835	0
0.8540	-4.9837	-10.0365	-6.69443	12.9697	0
0.8547	-5.59746	-4.85023	0.0184801	9.30591	0
0.8553	-5.29467	-8.20338	1.23817	9.60754	0
0.8560	-3.76437	-11.5642	-0.896287	12.0471	0
0.8567	-2.84783	-8.20338	-1.81567	10.8318	0
0.8573	-2.54504	-5.75917	-6.08459	10.8318	0
0.8580	-2.24226	-7.2868	-10.968	13.2714	0
0.8587	-2.24226	-7.59233	-10.0532	12.0471	0
0.8593	-1.02293	-7.2868	-6.38951	9.91803	0
0.8600	1.12113	-7.59233	-4.55997	11.1334	0
0.8607	2.64324	-6.0647	-3.95013	10.2197	0
0.8613	3.55979	-4.23918	-0.896287	6.55583	0
0.8620	4.16536	-5.15576	5.20678	7.78006	0
0.8627	1.42392	-5.46128	5.5117	12.0471	0
0.8633	-2.24226	-3.62813	0.0184801	12.3576	0
0.8640	0.204586	-4.85023	-1.20121	9.60754	0
0.8647	4.77912	-6.98128	1.23817	10.8318	0
0.8653	2.94603	-5.15576	1.84801	12.3576	0
0.8660	-0.409171	-2.10049	4.59693	9.60754	0
0.8667	2.64324	-3.01707	8.56092	6.25421	0
0.8673	5.69566	-4.23918	8.256	5.6421	0
0.8680	2.02949	-1.79497	7.34124	5.34048	0
0.8687	-4.37813	0.0381908	8.86585	5.34048	0
0.8693	-8.34709	-0.878388	5.5117	6.55583	0
0.8700	-8.95266	-2.10049	-0.896287	7.46957	0
0.8707	-7.11958	-1.48944	-4.55997	9.30591	0
0.8713	-5.29467	-0.878388	-6.38951	12.0471	0
0.8720	-2.54504	-0.267336	-5.77966	12.9697	0
0.8727	1.12113	0.947132	-3.03536	11.1334	0
0.8733	5.0819	0.947132	-2.73044	9.30591	0
0.8740	8.44529	1.86371	-3.95013	10.2197	0
0.8747	9.05086	5.53003	0.933247	12.3576	0
0.8753	9.35365	5.83555	9.17077	14.7972	0
0.8760	9.35365	2.47476	9.17077	14.7972	0
0.8767	4.77912	1.86371	-0.896287	12.0471	0
0.8773	-1.93129	3.69687	-6.99935	9.91803	0
0.8780	-3.1588	4.0024	-0.286442	11.1334	0
0.8787	-1.6285	5.2245	3.67755	11.1334	0
0.8793	-2.54504	6.44661	-2.73044	5.94372	0
0.8800	-4.68092	4.61345	-7.3089	2.5904	0
0.8807	-8.64988	3.69687	-5.47474	4.11625	0
0.8813	-9.56642	6.44661	-7.3089	3.81463	0
0.8820	-4.37813	7.66107	-8.22366	0.150811	0
0.8827	-1.32571	6.75213	-5.47474	-0.461304	0
0.8833	-2.24226	7.36318	-6.38951	0.452432	0
0.8840	-0.409171	5.83555	-10.3581	1.06455	0
0.8847	-0.409171	3.08582	-9.13843	1.97828	0
0.8853	-2.24226	4.61345	-9.13843	1.36617	0
0.8860	0.204586	6.44661	-11.2729	-0.159682	0
0.8867	0.810159	4.91897	-6.38951	1.06455	0
0.8873	-5.29467	7.36318	-2.73044	2.5904	0
0.8880	-6.81679	9.1887	-7.3089	2.89202	0
0.8887	-3.1588	5.2245	-9.13843	2.89202	0
0.8893	-0.106384	1.25266	-8.52858	1.06455	0
0.8900	3.55979	2.16924	-10.968	-1.98715	0
0.8907	5.99845	2.47476	-7.61382	-0.461304	0
0.8913	7.52875	0.947132	2.45786	3.81463	0
0.8920	10.5812	-0.267336	7.64616	1.97828	0
0.8927	11.4895	-0.572862	7.64616	-2.28878	0
0.8933	6.91499	1.86371	4.29201	-0.461304	0
0.8940	2.34046	3.39134	-1.81567	2.28878	0
0.8947	-0.409171	1.86371	-1.81567	-1.07342	0
0.8953	-2.24226	0.947132	7.34124	-2.59927	0
0.8960	-3.76437	0.947132	14.0541	2.28878	0
0.8967	-7.11958	1.86371	12.8345	2.89202	0
0.8973	-13.8382	4.0024	7.03631	-2.59927	0
0.8980	-20.8514	2.78029	3.0677	-3.513	0
0.8987	-22.0789	0.343717	6.42647	-2.59927	0
0.8993	-16.5796	3.39134	9.78523	-4.42674	0
0.9000	-10.172	5.53003	5.81662	-5.03886	0
0.9007	-8.95266	2.47476	2.76278	-6.86633	0
0.9013	-5.29467	2.16924	5.20678	-12.056	0
0.9020	3.257	4.0024	5.81662	-12.9697	0
0.9027	5.39287	1.55818	4.90186	-10.5301	0
0.9033	0.507372	-0.267336	6.12155	-12.3665	0
0.9040	1.12113	0.649243	6.42647	-13.5818	0
0.9047	7.21778	-0.572862	1.84801	-10.5301	0
0.9053	7.52875	-1.18391	-4.55997	-10.8406	0
0.9060	1.7267	1.55818	-10.3581	-15.7198	0
0.9067	-2.24226	3.69687	-8.52858	-16.6335	0
0.9073	0.507372	2.78029	1.23817	-13.5818	0
0.9080	8.44529	1.86371	9.78523	-12.6681	0
0.9087	11.4895	1.55818	10.0902	-10.8406	0
0.9093	4.16536	0.947132	4.90186	-5.95259	0
0.9100	-5.29467	1.86371	0.933247	-4.42674	0
0.9107	-9.86921	1.86371	-0.286442	-5.65097	0
0.9113	-12.9216	1.25266	-3.64521	-4.73723	0
0.9120	-10.7857	1.55818	-7.3089	-4.42674	0
0.9127	-0.711958	1.86371	-4.25505	-5.34048	0
0.9133	5.69566	-0.267336	-0.591364	-4.73723	0
0.9140	2.94603	-0.878388	-4.25505	-6.26308	0
0.9147	0.204586	3.08582	-7.91874	-9.00429	0
0.9153	-0.409171	4.0024	-5.77966	-8.09056	0
0.9160	-4.37813	2.78029	-3.64521	-6.26308	0
0.9167	-9.56642	4.61345	-1.81567	-7.47844	0
0.9173	-11.7023	4.91897	-0.896287	-7.78893	0
0.9180	-9.86921	2.78029	-1.81567	-5.34048	0
0.9187	-6.20303	3.08582	0.933247	-5.65097	0
0.9193	-4.9837	2.78029	8.56092	-8.09056	0
0.9200	-1.6285	1.55818	12.8345	-9.00429	0
0.9207	7.21778	2.78029	10.0902	-10.8406	0
0.9213	15.4585	4.91897	5.5117	-12.056	0
0.9220	17.2916	4.91897	2.76278	-10.5301	0
0.9227	13.9364	5.53003	1.84801	-8.39218	0
0.9233	5.69566	3.39134	-1.81567	-9.91803	0
0.9240	-3.46159	-0.878388	-3.95013	-9.91803	0
0.9247	-3.46159	-0.878388	1.84801	-8.09056	0
0.9253	2.64324	0.947132	4.29201	-9.91803	0
0.9260	6.91499	1.55818	-1.81567	-12.056	0
0.9267	9.35365	1.86371	-3.34029	-11.4439	0
0.9273	11.1867	-0.267336	-2.42552	-12.9697	0
0.9280	9.66462	-0.572862	-3.64521	-14.194	0
0.9287	7.52875	3.69687	4.59693	-10.8406	0
0.9293	6.30942	2.16924	18.0228	-9.00429	0
0.9300	5.99845	-2.71155	19.8523	-10.2285	0
0.9307	7.83153	0.947132	15.8883	-8.09056	0
0.9313	8.44529	5.53003	11.6148	-6.26308	0
0.9320	2.02949	3.69687	3.37263	-6.26308	0
0.9327	-3.46159	3.69687	-0.896287	-3.513	0
0.9333	-1.32571	3.69687	0.933247	-2.59927	0
0.9340	0.204586	1.25266	0.933247	-7.17682	0
0.9347	-0.711958	4.61345	4.29201	-7.17682	0
0.9353	2.94603	7.66107	11.0049	-0.762925	0
0.9360	8.44529	3.08582	10.7	1.97828	0
0.9367	10.8839	0.0381908	6.42647	-1.37504	0
0.9373	10.2702	1.25266	3.67755	-1.98715	0
0.9380	6.30942	-0.878388	2.15294	-0.762925	0
0.9387	1.42392	-1.79497	3.67755	-3.513	0
0.9393	-0.106384	2.16924	5.5117	-5.34048	0
0.9400	-1.32571	3.39134	0.628325	-2.59927	0
0.9407	-3.76437	2.16924	-5.77966	-3.21138	0
0.9413	-7.11958	2.78029	-6.38951	-8.70267	0
0.9420	-14.141	0.947132	-5.47474	-7.78893	0
0.9427	-18.7155	-1.79497	-5.77966	-3.81463	0
0.9433	-11.7023	-0.267336	-5.77966	-6.26308	0
0.9440	-1.02293	-0.267336	-3.64521	-7.17682	0
0.9447	-1.6285	-3.62813	0.628325	-3.21138	0
0.9453	-8.03612	-3.01707	2.15294	-4.12512	0
0.9460	-13.8382	-2.71155	0.323402	-7.78893	0
0.9467	-19.632	-6.98128	0.323402	-6.26308	0
0.9473	-20.8514	-7.2868	-0.286442	-4.42674	0
0.9480	-15.6713	-3.62813	-3.03536	-5.34048	0
0.9487	-10.7857	-6.98128	0.0184801	-3.81463	0
0.9493	-4.9837	-10.9531	5.5117	-1.68553	0
0.9500	6.30942	-7.2868	2.45786	-1.98715	0
0.9507	12.1033	-5.15576	-1.50613	-0.461304	0
0.9513	7.21778	-8.20338	-0.591364	2.89202	0
0.9520	0.204586	-8.20338	-3.95013	2.89202	0
0.9527	-3.1588	-4.85023	-9.13843	2.28878	0
0.9533	-1.6285	-5.46128	-4.55997	5.34048	0
0.9540	4.16536	-6.67575	3.98709	6.55583	0
0.9547	9.96741	-6.37022	5.5117	4.72836	0
0.9553	10.2702	-5.46128	3.67755	5.6421	0
0.9560	6.6122	-3.93365	2.15294	8.39218	0
0.9567	0.204586	-3.62813	-0.591364	6.55583	0
0.9573	-3.46159	-4.5447	0.0184801	5.6421	0
0.9580	2.34046	-3.62813	0.933247	9.30591	0
0.9587	11.1867	0.343717	-3.64521	9.30591	0
0.9593	12.4061	0.947132	-8.52858	6.55583	0
0.9600	11.1867	-3.62813	-7.91874	6.55583	0
0.9607	12.717	-5.46128	-3.95013	4.72836	0
0.9613	12.1033	-2.10049	0.628325	0.762925	0
0.9620	7.83153	-2.71155	3.67755	1.36617	0
0.9627	3.55979	-5.75917	3.67755	2.89202	0
0.9633	-3.46159	-4.5447	0.0184801	0.762925	0
0.9640	-12.6188	-4.23918	-6.99935	1.97828	0
0.9647	-18.1099	-6.67575	-10.3581	3.81463	0
0.9653	-18.1099	-7.2868	-6.38951	1.06455	0
0.9660	-14.4437	-6.37022	-2.73044	0.150811	0
0.9667	-9.25545	-6.37022	-4.8649	1.97828	0
0.9673	-5.59746	-5.46128	-5.47474	0.762925	0
0.9680	-1.02293	-4.23918	-4.8649	1.06455	0
0.9687	3.55979	-4.23918	-6.38951	4.72836	0
0.9693	0.810159	-3.93365	-5.16982	4.11625	0
0.9700	-6.20303	-3.93365	0.0184801	2.28878	0
0.9707	-7.73333	-4.5447	-1.20121	7.46957	0
0.9713	-4.37813	-3.93365	-7.3089	12.0471	0
0.9720	-4.37813	-1.79497	-5.77966	10.8318	0
0.9727	-8.95266	-1.79497	-0.286442	9.60754	0
0.9733	-13.8382	-2.71155	-2.1206	11.4439	0
0.9740	-12.0051	-1.18391	-6.69443	9.91803	0
0.9747	-4.37813	2.47476	-6.38951	4.72836	0
0.9753	5.69566	3.39134	-5.47474	4.41787	0
0.9760	14.8529	0.947132	-4.8649	8.39218	0
0.9767	16.6778	-0.572862	-3.03536	8.39218	0
0.9773	10.2702	1.86371	-1.81567	6.25421	0
0.9780	6.6122	3.69687	0.628325	8.6938	0
0.9787	5.99845	1.86371	6.12155	9.91803	0
0.9793	3.257	1.55818	8.56092	5.94372	0
0.9800	1.12113	4.30792	4.90186	5.94372	0
0.9807	-1.32571	4.0024	2.15294	7.78006	0
0.9813	-5.59746	1.25266	5.20678	3.81463	0
0.9820	-5.29467	1.86371	9.47569	2.89202	0
0.9827	-3.1588	3.69687	9.17077	6.86633	0
0.9833	-2.54504	3.39134	4.59693	5.02998	0
0.9840	2.02949	0.947132	2.76278	1.97828	0
0.9847	7.83153	-3.3226	3.0677	4.11625	0
0.9853	10.2702	-3.93365	3.67755	2.28878	0
0.9860	13.9364	1.86371	5.20678	-2.59927	0
0.9867	13.0198	4.30792	6.73139	-0.762925	0
0.9873	6.91499	0.947132	2.15294	2.28878	0
0.9880	6.30942	0.0381908	-3.64521	0.150811	0
0.9887	6.30942	-0.267336	-2.42552	0.150811	0
0.9893	-0.711958	-2.40602	0.628325	3.20251	0
0.9900	-5.90025	-0.572862	-0.896287	2.89202	0
0.9907	-4.06716	0.947132	-1.81567	2.28878	0
0.9913	-2.24226	-0.878388	0.323402	3.50413	0
0.9920	-2.84783	0.0381908	2.45786	2.89202	0
0.9927	-4.37813	2.78029	3.0677	3.20251	0
0.9933	-4.06716	1.86371	2.45786	5.02998	0
0.9940	0.204586	2.47476	1.84801	2.89202	0
0.9947	1.7267	2.78029	4.29201	0.150811	0
0.9953	-2.54504	-0.267336	5.5117	3.20251	0
0.9960	-8.03612	1.25266	3.67755	5.94372	0
0.9967	-12.3079	4.61345	3.67755	2.89202	0
0.9973	-12.6188	1.25266	4.90186	1.06455	0
0.9980	-7.73333	-0.878388	0.933247	2.89202	0
0.9987	-2.54504	2.78029	-3.64521	1.67666	0
0.9993	2.64324	4.30792	-2.73044	-0.762925	0
1.0000	9.35365	3.69687	0.0184801	-1.07342	0
1.0007	11.1867	3.69687	2.45786	-3.513	0
1.0013	6.6122	3.39134	3.0677	-8.09056	0
1.0020	4.77912	2.16924	2.15294	-6.86633	0
1.0027	5.99845	0.649243	3.0677	-3.513	0
1.0033	6.6122	0.0381908	5.5117	-6.26308	0
1.0040	7.83153	1.86371	7.34124	-9.00429	0
1.0047	8.13432	1.86371	10.0902	-5.34048	0
1.0053	5.39287	-0.878388	11.3098	-4.42674	0
1.0060	4.47633	0.649243	10.0902	-6.56471	0
1.0067	5.69566	4.61345	12.8345	-4.73723	0
1.0073	4.77912	4.61345	12.2246	-3.513	0
1.0080	0.204586	3.08582	3.37263	-6.56471	0
1.0087	-4.37813	2.16924	-1.50613	-5.34048	0
1.0093	-2.24226	0.947132	0.933247	-3.81463	0
1.0100	4.47633	1.86371	0.933247	-5.65097	0
1.0107	5.39287	3.08582	-0.896287	-3.513	0
1.0113	1.42392	0.343717	-0.286442	0.452432	0
1.0120	0.507372	-1.18391	1.23817	-0.159682	0
1.0127	-1.32571	2.47476	4.29201	-0.159682	0
1.0133	-5.59746	3.69687	4.59693	2.28878	0
1.0140	-4.9837	0.0381908	-1.81567	0.762925	0
1.0147	-1.93129	0.947132	-5.16982	-2.59927	0
1.0153	-3.1588	4.61345	-1.20121	-1.37504	0
1.0160	-4.06716	2.16924	1.23817	0.762925	0
1.0167	-1.93129	-0.878388	1.23817	0.150811	0
1.0173	1.7267	1.55818	3.67755	1.36617	0
1.0180	7.83153	3.39134	3.67755	3.50413	0
1.0187	13.3226	3.69687	-1.81567	1.06455	0
1.0193	13.0198	5.2245	-5.47474	-1.07342	0
1.0200	11.8005	1.86371	-1.50613	1.06455	0
1.0207	15.1557	-2.40602	4.29201	0.150811	0
1.0213	18.5109	0.947132	5.20678	-5.03886	0
1.0220	19.1247	2.16924	8.56092	-4.12512	0
1.0227	16.375	-2.10049	18.6326	-0.762925	0
1.0233	9.35365	-1.18391	21.3815	-1.98715	0
1.0240	0.810159	2.16924	7.34124	-3.513	0
1.0247	-5.59746	-0.267336	-10.0532	-3.513	0
1.0253	-10.483	-0.878388	-19.515	-5.65097	0
1.0260	-12.9216	2.78029	-19.8199	-5.65097	0
1.0267	-12.0051	0.343717	-10.968	-1.68553	0
1.0273	-13.8382	-3.01707	3.37263	-1.37504	0
1.0280	-20.8514	-0.267336	11.0049	-4.73723	0
1.0287	-27.8727	-0.572862	6.42647	-4.73723	0
1.0293	-34.2803	-4.5447	-0.591364	-1.68553	0
1.0300	-40.0824	-4.23918	-2.42552	0.762925	0
1.0307	-41.9155	-2.40602	-3.64521	2.28878	0
1.0313	-39.4686	-4.5447	-5.47474	4.11625	0
1.0320	-33.061	-4.5447	-3.95013	4.11625	0
1.0327	-20.5486	-2.71155	-1.20121	3.50413	0
1.0333	-7.43055	-3.62813	-0.286442	2.89202	0
1.0340	-1.32571	-3.3226	0.628325	1.36617	0
1.0347	0.507372	-1.48944	-0.591364	1.67666	0
1.0353	0.810159	-2.10049	-4.8649	4.72836	0
1.0360	-2.84783	-3.3226	-6.38951	3.81463	0
1.0367	-6.514	-1.79497	-5.47474	0.150811	0
1.0373	-7.11958	-0.878388	-5.47474	1.97828	0
1.0380	-4.68092	-0.878388	-3.95013	5.34048	0
1.0387	-1.32571	-0.267336	-0.286442	3.20251	0
1.0393	-0.711958	0.0381908	0.933247	1.06455	0
1.0400	-3.46159	0.343717	1.54309	1.97828	0
1.0407	-3.1588	0.0381908	2.15294	-0.762925	0
1.0413	-0.106384	0.0381908	2.76278	-5.34048	0
1.0420	0.204586	-0.572862	4.59693	-2.59927	0
1.0427	-0.711958	-1.48944	6.42647	1.97828	0
1.0433	-0.106384	-0.878388	6.42647	0.150811	0
1.0440	2.02949	-0.572862	7.64616	-3.513	0
1.0447	3.55979	-3.3226	12.5295	-0.159682	0
1.0453	2.94603	-4.5447	15.8883	1.97828	0
1.0460	1.12113	-1.79497	13.4443	-0.762925	0
1.0467	-0.409171	-2.40602	7.95108	-2.28878	0
1.0473	-4.37813	-3.93365	5.81662	-2.28878	0
1.0480	-7.73333	-1.48944	6.42647	-3.513	0
1.0487	-7.43055	-1.18391	4.90186	-1.98715	0
1.0493	-5.59746	-5.46128	1.84801	2.28878	0
1.0500	-1.6285	-5.46128	0.933247	2.89202	0
1.0507	6.91499	-3.01707	2.15294	2.89202	0
1.0513	12.717	-3.62813	3.67755	6.55583	0
1.0520	11.1867	-5.46128	2.76278	7.46957	0
1.0527	9.35365	-3.62813	2.76278	5.34048	0
1.0533	12.717	-1.79497	9.47569	5.6421	0
1.0540	14.5419	-1.18391	16.1932	7.46957	0
1.0547	12.1033	0.649243	11.6148	6.86633	0
1.0553	12.1033	1.86371	3.37263	7.46957	0
1.0560	14.2392	-0.878388	2.76278	9.60754	0
1.0567	11.4895	-3.93365	2.45786	9.30591	0
1.0573	6.30942	-4.23918	-3.34029	7.16795	0
1.0580	4.77912	-3.93365	-5.47474	5.34048	0
1.0587	4.77912	-2.40602	-2.1206	2.89202	0
1.0593	2.02949	-0.267336	-1.20121	1.97828	0
1.0600	-0.711958	-2.40602	-2.73044	2.89202	0
1.0607	-2.54504	-3.3226	-4.55997	1.97828	0
1.0613	-2.84783	0.343717	-6.38951	-0.762925	0
1.0620	-1.93129	0.0381908	-6.08459	-3.21138	0
1.0627	1.12113	-3.01707	-1.50613	-4.12512	0
1.0633	8.44529	-0.267336	3.0677	-3.21138	0
1.0640	16.6778	1.25266	6.42647	-1.07342	0
1.0647	18.5109	-1.18391	7.64616	-0.762925	0
1.0653	13.0198	-1.18391	4.90186	-3.21138	0
1.0660	5.39287	-1.48944	0.933247	-4.12512	0
1.0667	-0.711958	-3.01707	-0.591364	-3.513	0
1.0673	-1.6285	-1.18391	-1.20121	-2.59927	0
1.0680	1.12113	-0.572862	-1.81567	-1.68553	0
1.0687	1.12113	-4.5447	-0.896287	-0.461304	0
1.0693	0.810159	-6.37022	-1.81567	-2.28878	0
1.0700	1.7267	-4.5447	-2.73044	-3.81463	0
1.0707	0.204586	-4.23918	0.933247	-1.68553	0
1.0713	-2.54504	-4.5447	3.67755	1.06455	0
1.0720	-4.37813	-4.85023	-0.591364	0.150811	0
1.0727	-6.20303	-5.15576	-4.8649	0.452432	0
1.0733	-7.11958	-5.15576	-5.16982	3.20251	0
1.0740	-3.46159	-5.46128	-5.16982	3.20251	0
1.0747	-0.711958	-3.62813	-3.64521	-0.461304	0
1.0753	0.204586	-1.79497	0.628325	-1.37504	0
1.0760	0.810159	-3.01707	0.933247	0.762925	0
1.0767	0.204586	-3.62813	-2.73044	1.06455	0
1.0773	-2.24226	-1.79497	-3.95013	1.06455	0
1.0780	-4.37813	-3.3226	-5.47474	3.81463	0
1.0787	-3.46159	-3.01707	-6.08459	5.94372	0
1.0793	2.02949	0.343717	-2.1206	4.41787	0
1.0800	8.74808	-0.572862	-1.20121	1.36617	0
1.0807	10.8839	-2.71155	-7.3089	-1.68553	0
1.0813	8.74808	-0.878388	-9.44335	-5.03886	0
1.0820	7.21778	-1.79497	-7.3089	-4.73723	0
1.0827	7.21778	-3.62813	-7.3089	-3.513	0
1.0833	6.6122	-1.79497	-3.03536	-5.34048	0
1.0840	7.21778	-2.40602	3.37263	-6.56471	0
1.0847	10.5812	-4.5447	1.54309	-4.42674	0
1.0853	13.9364	-0.878388	-1.81567	-3.513	0
1.0860	15.7695	0.649243	-3.64521	-4.73723	0
1.0867	18.5109	-3.01707	-6.99935	-5.34048	0
1.0873	21.2605	-4.5447	-0.591364	-5.65097	0
1.0880	23.3964	-3.62813	12.8345	-6.26308	0
1.0887	23.0936	-5.46128	13.7492	-5.34048	0
1.0893	18.5109	-4.5447	8.56092	-4.12512	0
1.0900	13.3226	-1.79497	7.64616	-2.90089	0
1.0907	10.5812	-2.10049	1.23817	1.06455	0
1.0913	2.94603	-2.71155	-6.38951	5.34048	0
1.0920	-8.03612	-0.878388	-6.69443	4.72836	0
1.0927	-10.7857	-0.267336	-6.99935	4.72836	0
1.0933	-10.172	-2.71155	-4.25505	6.55583	0
1.0940	-13.8382	-3.3226	5.5117	3.81463	0
1.0947	-17.1934	-0.878388	5.81662	-1.37504	0
1.0953	-19.0265	0.0381908	-4.25505	1.06455	0
1.0960	-21.4651	-1.18391	-8.22366	5.6421	0
1.0967	-19.943	0.0381908	-6.69443	4.11625	0
1.0973	-14.7547	2.16924	-4.55997	1.97828	0
1.0980	-11.7023	0.947132	-1.50613	4.11625	0
1.0987	-11.0885	0.947132	0.0184801	3.81463	0
1.0993	-14.4437	4.0024	-0.896287	1.06455	0
1.1000	-21.1623	4.30792	-0.896287	1.06455	0
1.1007	-22.6844	2.47476	-2.42552	1.67666	0
1.1013	-18.1099	4.0024	-5.47474	0.150811	0
1.1020	-11.7023	5.2245	-5.16982	0.452432	0
1.1027	-5.59746	3.69687	-2.73044	1.97828	0
1.1033	-4.9837	4.61345	-3.03536	1.36617	0
1.1040	-9.86921	4.91897	-4.25505	1.67666	0
1.1047	-12.6188	1.25266	-3.03536	1.97828	0
1.1053	-10.483	0.0381908	-2.42552	-0.762925	0
1.1060	-9.86921	2.47476	-2.73044	-2.59927	0
1.1067	-8.95266	2.78029	-1.81567	-1.98715	0
1.1073	-5.29467	0.947132	-1.81567	-1.98715	0
1.1080	-3.46159	1.25266	-3.95013	-2.59927	0
1.1087	-4.37813	1.55818	-6.38951	-1.68553	0
1.1093	-2.84783	0.0381908	-8.22366	-0.159682	0
1.1100	0.507372	0.649243	-11.2729	1.06455	0
1.1107	2.02949	3.39134	-10.968	4.11625	0
1.1113	2.64324	4.0024	-6.99935	6.25421	0
1.1120	4.47633	3.69687	-3.64521	4.72836	0
1.1127	6.91499	3.69687	-2.73044	4.41787	0
1.1133	7.21778	2.47476	-2.42552	7.46957	0
1.1140	6.6122	4.0024	-3.95013	7.46957	0
1.1147	8.13432	9.1887	-5.16982	4.72836	0
1.1153	9.35365	10.1053	-5.47474	6.55583	0
1.1160	8.13432	6.44661	-7.3089	10.8318	0
1.1167	6.6122	6.44661	-5.47474	9.30591	0
1.1173	7.52875	6.75213	0.0184801	5.94372	0
1.1180	8.44529	4.61345	0.933247	5.34048	0
1.1187	9.05086	5.53003	-0.286442	2.89202	0
1.1193	9.96741	7.36318	2.76278	1.36617	0
1.1200	8.74808	6.75213	1.84801	2.89202	0
1.1207	6.6122	7.66107	-4.55997	1.06455	0
1.1213	7.52875	8.57765	-3.64521	-3.81463	0
1.1220	8.44529	6.14108	4.29201	-4.73723	0
1.1227	6.6122	5.83555	7.95108	-4.73723	0
1.1233	3.55979	7.36318	7.03631	-7.17682	0
1.1240	2.64324	4.61345	5.5117	-7.17682	0
1.1247	1.12113	3.08582	3.37263	-5.34048	0
1.1253	0.204586	6.14108	1.23817	-5.95259	0
1.1260	4.77912	5.53003	4.29201	-6.26308	0
1.1267	13.0198	2.47476	8.86585	-5.03886	0
1.1273	13.9364	4.0024	8.56092	-5.34048	0
1.1280	6.6122	5.2245	5.5117	-3.81463	0
1.1287	0.507372	0.649243	5.20678	-0.762925	0
1.1293	-0.409171	-0.878388	6.42647	-2.59927	0
1.1300	-1.6285	3.39134	8.56092	-5.65097	0
1.1307	-5.59746	2.78029	7.64616	-1.07342	0
1.1313	-9.86921	-0.878388	4.29201	2.28878	0
1.1320	-10.7857	0.947132	4.59693	-0.461304	0
1.1327	-8.03612	2.78029	6.42647	-0.159682	0
1.1333	-6.20303	0.649243	0.933247	1.97828	0
1.1340	-8.95266	1.55818	-5.47474	-0.762925	0
1.1347	-11.3913	5.2245	-5.16982	-1.68553	0
1.1353	-8.34709	4.30792	-6.99935	1.06455	0
1.1360	-6.514	2.78029	-11.2729	1.36617	0
1.1367	-8.03612	4.61345	-9.44335	0.452432	0
1.1373	-7.73333	5.2245	-6.38951	2.28878	0
1.1380	-6.20303	3.69687	-4.8649	2.89202	0
1.1387	-11.3913	4.30792	-0.896287	0.452432	0
1.1393	-17.1934	4.30792	0.628325	-0.461304	0
1.1400	-13.2244	1.86371	-1.81567	-0.461304	0
1.1407	-1.02293	0.947132	0.933247	-1.98715	0
1.1413	10.2702	2.78029	5.20678	-3.513	0
1.1420	18.5109	2.78029	4.29201	-4.73723	0
1.1427	24.6157	1.86371	3.0677	-8.09056	0
1.1433	29.5012	1.86371	4.90186	-10.8406	0
1.1440	28.2819	0.343717	4.59693	-9.91803	0
1.1447	18.2081	-0.878388	0.628325	-7.47844	0
1.1453	6.30942	0.0381908	-3.64521	-9.00429	0
1.1460	-0.106384	-0.267336	-6.69443	-10.8406	0
1.1467	-3.46159	-2.40602	-8.22366	-9.91803	0
1.1473	-7.43055	-3.01707	-9.44335	-10.2285	0
1.1480	-9.86921	-3.93365	-9.44335	-10.8406	0
1.1487	-7.11958	-4.85023	-5.16982	-7.17682	0
1.1493	-3.46159	-3.93365	-1.81567	-4.42674	0
1.1500	-2.24226	-4.5447	-2.1206	-5.34048	0
1.1507	-1.32571	-5.46128	-1.50613	-1.98715	0
1.1513	-1.93129	-2.71155	-1.20121	2.28878	0
1.1520	-6.20303	-2.40602	-6.38951	-0.762925	0
1.1527	-9.56642	-7.59233	-10.968	-1.68553	0
1.1533	-7.73333	-10.0365	-9.13843	1.97828	0
1.1540	-3.76437	-7.2868	-5.16982	-0.159682	0
1.1547	-0.711958	-5.15576	-3.34029	-3.81463	0
1.1553	0.204586	-5.46128	-3.64521	-0.461304	0
1.1560	-2.54504	-6.0647	-5.77966	-1.07342	0
1.1567	-7.43055	-6.37022	-8.52858	-5.65097	0
1.1573	-9.56642	-6.37022	-5.47474	-1.37504	0
1.1580	-5.29467	-5.46128	3.37263	2.5904	0
1.1587	1.12113	-5.46128	8.256	-4.42674	0
1.1593	5.0819	-5.75917	1.84801	-6.86633	0
1.1600	6.30942	-5.46128	-7.3089	-1.37504	0
1.1607	4.77912	-3.93365	-11.2729	-3.513	0
1.1613	-1.32571	-3.62813	-7.91874	-9.91803	0
1.1620	-5.90025	-5.46128	4.29201	-8.09056	0
1.1627	-2.54504	-5.75917	18.0228	-5.34048	0
1.1633	3.257	-3.62813	17.7178	-6.26308	0
1.1640	5.69566	-4.85023	5.5117	-5.95259	0
1.1647	3.86257	-7.89786	-0.896287	-4.42674	0
1.1653	-1.02293	-7.89786	0.628325	-6.56471	0
1.1660	-5.59746	-6.37022	2.45786	-9.00429	0
1.1667	-7.11958	-6.37022	6.42647	-9.00429	0
1.1673	-8.34709	-6.37022	10.7	-9.00429	0
1.1680	-10.483	-6.0647	7.95108	-9.61641	0
1.1687	-11.7023	-6.98128	1.84801	-8.39218	0
1.1693	-14.4437	-7.2868	-0.286442	-5.03886	0
1.1700	-16.2768	-5.15576	-2.1206	-3.21138	0
1.1707	-14.4437	-4.5447	-4.55997	-3.513	0
1.1713	-8.95266	-7.89786	-4.8649	-3.513	0
1.1720	-2.54504	-8.20338	-4.55997	-1.98715	0
1.1727	1.12113	-4.85023	-5.77966	0.150811	0
1.1733	0.507372	-3.62813	-6.38951	1.97828	0
1.1740	3.55979	-3.93365	-2.73044	0.150811	0
1.1747	3.86257	-3.62813	2.76278	-0.762925	0
1.1753	-7.11958	-4.5447	2.76278	2.89202	0
1.1760	-14.7547	-4.5447	-3.64521	5.34048	0
1.1767	-11.7023	-2.71155	-5.47474	4.41787	0
1.1773	-8.95266	-2.71155	-3.64521	5.02998	0
1.1780	-4.37813	-3.01707	-7.61382	5.6421	0
1.1787	8.44529	-0.572862	-9.13843	2.89202	0
1.1793	16.0722	-0.878388	-1.20121	0.452432	0
1.1800	13.6336	-3.93365	5.5117	0.452432	0
1.1807	9.35365	-2.40602	7.03631	-0.762925	0
1.1813	5.39287	0.947132	8.56092	-1.37504	0
1.1820	2.02949	-0.878388	8.256	-0.461304	0
1.1827	1.12113	-2.10049	6.12155	-1.98715	0
1.1833	-3.1588	-0.267336	5.81662	-2.90089	0
1.1840	-7.73333	-0.878388	2.15294	0.762925	0
1.1847	-7.43055	-1.79497	-6.99935	1.67666	0
1.1853	-4.9837	1.86371	-11.5778	-2.28878	0
1.1860	-2.54504	3.69687	-7.61382	-1.98715	0
1.1867	2.02949	1.25266	-0.286442	1.97828	0
1.1873	8.74808	1.86371	3.37263	2.89202	0
1.1880	12.1033	4.61345	1.23817	3.50413	0
1.1887	7.21778	3.69687	1.23817	5.94372	0
1.1893	-1.6285	1.86371	6.73139	5.34048	0
1.1900	-6.20303	0.947132	7.34124	3.81463	0
1.1907	-8.34709	0.343717	1.84801	7.46957	0
1.1913	-12.3079	2.47476	-0.896287	10.2197	0
1.1920	-12.6188	3.69687	-0.591364	7.78006	0
1.1927	-8.03612	1.25266	1.84801	8.39218	0
1.1933	-5.29467	0.947132	4.90186	12.0471	0
1.1940	-4.06716	5.2245	3.67755	9.91803	0
1.1947	-1.93129	6.14108	1.84801	6.86633	0
1.1953	1.12113	1.86371	5.5117	9.91803	0
1.1960	4.77912	-0.267336	7.34124	13.8835	0
1.1967	6.6122	2.16924	3.37263	13.2714	0
1.1973	2.94603	4.61345	2.15294	12.0471	0
1.1980	-2.24226	3.69687	2.45786	12.9697	0
1.1987	-4.9837	3.39134	-3.64521	12.9697	0
1.1993	-8.03612	4.30792	-7.61382	10.2197	0
1.2000	-9.25545	3.69687	-3.03536	9.91803	0
1.2007	-6.514	3.08582	0.933247	9.60754	0
1.2013	-3.76437	3.69687	2.76278	5.34048	0
1.2020	-3.46159	3.39134	6.12155	2.89202	0
1.2027	-2.84783	3.39134	5.5117	5.34048	0
1.2033	-5.90025	4.0024	-1.50613	5.6421	0
1.2040	-9.86921	1.86371	-3.95013	3.81463	0
1.2047	-7.73333	0.0381908	0.933247	3.81463	0
1.2053	-3.1588	2.47476	6.42647	1.36617	0
1.2060	-3.76437	0.947132	9.47569	-1.68553	0
1.2067	-6.81679	-2.71155	8.256	1.06455	0
1.2073	-11.7023	0.947132	0.933247	3.50413	0
1.2080	-17.1934	4.91897	-3.03536	2.28878	0
1.2087	-14.4437	1.86371	-1.81567	3.20251	0
1.2093	-4.37813	-1.48944	-1.81567	5.02998	0
1.2100	5.39287	-0.572862	2.76278	5.34048	0
1.2107	19.4274	0.343717	13.1394	7.16795	0
1.2113	32.2427	0.947132	17.108	9.30591	0
1.2120	24.9185	1.25266	11.0049	8.6938	0
1.2127	8.44529	-0.878388	6.12155	7.78006	0
1.2133	5.69566	-0.878388	4.29201	7.46957	0
1.2140	8.74808	2.47476	3.67755	4.41787	0
1.2147	7.52875	3.39134	2.76278	2.89202	0
1.2153	6.6122	1.25266	-1.20121	5.6421	0
1.2160	2.02949	1.25266	-4.25505	5.94372	0
1.2167	-4.9837	3.69687	0.933247	1.06455	0
1.2173	-1.6285	4.61345	5.81662	-1.68553	0
1.2180	4.77912	2.78029	2.76278	0.150811	0
1.2187	1.12113	2.78029	-3.64521	0.762925	0
1.2193	-0.711958	6.14108	-4.25505	-1.68553	0
1.2200	4.77912	7.36318	0.628325	-3.21138	0
1.2207	5.39287	5.83555	3.67755	-3.513	0
1.2213	1.12113	5.2245	3.67755	-3.81463	0
1.2220	2.94603	4.91897	6.12155	-2.59927	0
1.2227	6.6122	4.30792	6.12155	-1.68553	0
1.2233	2.94603	3.69687	-2.1206	-1.68553	0
1.2240	-2.84783	0.947132	-8.52858	-1.37504	0
1.2247	-0.106384	-1.79497	-7.3089	-2.90089	0
1.2253	4.47633	0.649243	-7.61382	-8.09056	0
1.2260	2.02949	2.78029	-10.3581	-9.61641	0
1.2267	1.12113	-0.572862	-8.22366	-6.26308	0
1.2273	4.77912	-1.18391	-3.03536	-7.17682	0
1.2280	4.47633	2.78029	2.15294	-9.91803	0
1.2287	-0.711958	4.0024	7.03631	-7.78893	0
1.2293	-1.6285	1.86371	7.03631	-5.34048	0
1.2300	2.02949	0.947132	1.84801	-7.47844	0
1.2307	4.47633	0.947132	-1.81567	-8.09056	0
1.2313	2.02949	-0.572862	-0.286442	-4.42674	0
1.2320	-1.6285	-0.878388	1.23817	-1.98715	0
1.2327	-0.711958	-0.572862	0.0184801	-1.68553	0
1.2333	2.02949	0.343717	1.84801	-1.68553	0
1.2340	2.02949	1.86371	9.47569	-2.90089	0
1.2347	3.55979	0.947132	11.9197	-3.513	0
1.2353	5.69566	-0.878388	7.34124	-1.37504	0
1.2360	2.64324	-0.267336	7.34124	1.06455	0
1.2367	-4.06716	-0.878388	7.34124	0.762925	0
1.2373	-10.7857	-4.5447	-0.896287	-2.28878	0
1.2380	-14.4437	-5.46128	-8.22366	-4.73723	0
1.2387	-13.2244	-3.01707	-10.0532	-6.26308	0
1.2393	-11.3913	-2.10049	-13.412	-7.47844	0
1.2400	-10.7857	-2.10049	-17.071	-8.09056	0
1.2407	-8.03612	-0.267336	-16.4612	-9.61641	0
1.2413	-4.68092	0.649243	-13.7169	-12.056	0
1.2420	-2.24226	-0.878388	-6.69443	-12.6681	0
1.2427	0.204586	-2.71155	3.0677	-10.8406	0
1.2433	-2.54504	-4.5447	5.5117	-11.1423	0
1.2440	-8.95266	-5.75917	0.0184801	-11.7544	0
1.2447	-10.7857	-6.0647	-2.42552	-8.70267	0
1.2453	-9.56642	-5.75917	-3.34029	-7.17682	0
1.2460	-10.172	-5.46128	-7.91874	-9.91803	0
1.2467	-8.34709	-4.5447	-11.5778	-8.70267	0
1.2473	-5.90025	-5.15576	-11.2729	-5.03886	0
1.2480	-8.03612	-6.98128	-9.74827	-5.95259	0
1.2487	-7.73333	-6.37022	-4.8649	-7.47844	0
1.2493	3.86257	-5.46128	1.84801	-4.73723	0
1.2500	14.8529	-6.37022	0.933247	-1.37504	0
1.2507	15.7695	-6.37022	-5.47474	0.150811	0
1.2513	13.9364	-4.5447	-9.44335	1.06455	0
1.2520	13.0198	-5.46128	-8.22366	-0.159682	0
1.2527	8.44529	-6.37022	-5.77966	0.150811	0
1.2533	3.86257	-4.23918	-6.69443	3.81463	0
1.2540	5.99845	-2.71155	-10.3581	3.50413	0
1.2547	7.21778	-4.85023	-7.61382	0.150811	0
1.2553	2.64324	-5.15576	-1.81567	1.97828	0
1.2560	1.7267	-3.01707	-3.64521	4.41787	0
1.2567	4.16536	-2.40602	-8.22366	3.20251	0
1.2573	1.7267	-3.62813	-5.47474	4.72836	0
1.2580	-1.6285	-4.85023	-0.896287	6.86633	0
1.2587	-2.24226	-4.5447	0.0184801	4.72836	0
1.2593	-5.59746	-1.79497	-2.1206	4.72836	0
1.2600	-9.25545	-2.40602	-6.99935	6.55583	0
1.2607	-7.43055	-5.75917	-8.22366	2.28878	0
1.2613	-0.711958	-4.23918	-2.1206	-1.37504	0
1.2620	10.8839	-0.878388	2.45786	0.150811	0
1.2627	20.9577	-3.01707	1.84801	-0.762925	0
1.2633	18.5109	-4.23918	-0.896287	-3.21138	0
1.2640	8.74808	-1.79497	-5.47474	-0.461304	0
1.2647	5.39287	-1.79497	-9.13843	1.06455	0
1.2653	7.21778	-3.62813	-8.83351	-1.07342	0
1.2660	8.13432	-3.93365	-7.3089	1.06455	0
1.2667	7.83153	-2.71155	-8.22366	2.89202	0
1.2673	9.66462	-1.79497	-7.91874	-1.37504	0
1.2680	14.5419	-1.79497	-3.34029	-3.81463	0
1.2687	18.2081	-2.71155	0.628325	0.762925	0
1.2693	19.4274	-3.3226	-0.896287	5.02998	0
1.2700	22.4799	-4.5447	-3.95013	3.81463	0
1.2707	26.7516	-5.46128	-3.64521	2.5904	0
1.2713	27.3654	-3.62813	-2.42552	5.34048	0
1.2720	23.3964	-2.71155	-1.50613	8.6938	0
1.2727	16.375	-4.5447	-1.50613	9.91803	0
1.2733	8.13432	-3.62813	-3.95013	9.60754	0
1.2740	1.42392	-1.48944	-5.47474	7.46957	0
1.2747	-4.37813	-1.48944	-0.896287	5.34048	0
1.2753	-8.03612	-2.10049	3.67755	7.16795	0
1.2760	-7.73333	-1.48944	3.67755	8.6938	0
1.2767	-6.514	-1.48944	3.67755	6.55583	0
1.2773	-6.20303	-1.18391	3.37263	6.55583	0
1.2780	-4.9837	0.0381908	1.84801	8.08169	0
1.2787	-3.1588	0.343717	2.15294	3.81463	0
1.2793	-1.02293	0.649243	2.45786	0.452432	0
1.2800	-0.106384	1.55818	-0.896287	1.67666	0
1.2807	-1.6285	1.25266	-2.42552	0.150811	0
1.2813	-3.46159	0.947132	-0.286442	-2.59927	0
1.2820	-4.68092	1.25266	0.628325	-0.762925	0
1.2827	-5.29467	1.55818	2.45786	-0.762925	0
1.2833	-4.9837	2.16924	5.5117	-1.68553	0
1.2840	-6.20303	0.947132	4.59693	2.28878	0
1.2847	-8.95266	-1.79497	2.76278	2.28878	0
1.2853	-9.25545	-2.71155	1.23817	-4.12512	0
1.2860	-6.514	-2.71155	0.0184801	-5.03886	0
1.2867	-6.20303	-2.71155	1.54309	-2.59927	0
1.2873	-7.11958	-0.572862	2.76278	-5.95259	0
1.2880	-2.24226	0.343717	2.15294	-6.86633	0
1.2887	6.6122	-1.18391	3.37263	-1.37504	0
1.2893	8.44529	-0.878388	3.98709	-0.159682	0
1.2900	4.47633	0.343717	3.37263	-2.28878	0
1.2907	2.64324	-1.48944	6.42647	0.452432	0
1.2913	2.02949	-2.40602	10.0902	3.50413	0
1.2920	1.42392	-0.267336	9.17077	1.67666	0
1.2927	3.86257	0.0381908	8.86585	2.5904	0
1.2933	4.47633	0.947132	9.78523	5.6421	0
1.2940	4.47633	3.08582	7.95108	2.89202	0
1.2947	7.21778	4.61345	7.95108	-0.762925	0
1.2953	4.47633	4.0024	6.42647	2.89202	0
1.2960	-4.37813	3.69687	-1.20121	6.25421	0
1.2967	-5.59746	3.69687	-5.16982	4.11625	0
1.2973	-2.54504	2.47476	-3.03536	4.41787	0
1.2980	-3.46159	0.947132	-3.64521	4.72836	0
1.2987	-1.6285	2.78029	-1.50613	1.06455	0
1.2993	0.507372	5.53003	5.5117	-0.461304	0
1.3000	-2.84783	3.69687	6.42647	1.67666	0
1.3007	-3.46159	4.0024	1.23817	0.452432	0
1.3013	1.12113	7.9666	2.45786	-3.21138	0
1.3020	2.64324	8.27213	4.59693	-5.34048	0
1.3027	1.12113	6.44661	-1.81567	-5.65097	0
1.3033	1.42392	9.1887	-8.52858	-5.65097	0
1.3040	1.42392	11.0219	-8.22366	-4.73723	0
1.3047	2.34046	8.88318	-5.16982	-3.81463	0
1.3053	3.257	9.1887	-2.1206	-3.513	0
1.3060	2.64324	12.244	5.20678	-4.12512	0
1.3067	2.64324	12.5495	11.3098	-3.81463	0
1.3073	0.204586	12.855	6.42647	-3.21138	0
1.3080	-8.64988	13.7716	-4.55997	-2.59927	0
1.3087	-15.3603	10.4108	-10.3581	-1.37504	0
1.3093	-13.8382	7.66107	-7.91874	-0.762925	0
1.3100	-9.25545	11.0219	-1.81567	-3.21138	0
1.3107	-5.90025	11.6329	1.23817	-2.90089	0
1.3113	-2.24226	7.66107	2.15294	1.06455	0
1.3120	0.204586	7.05766	5.5117	1.97828	0
1.3127	1.12113	7.9666	9.47569	0.452432	0
1.3133	2.02949	7.66107	10.0902	0.452432	0
1.3140	4.16536	11.6329	11.9197	-0.762925	0
1.3147	4.47633	13.1605	11.0049	-1.37504	0
1.3153	3.257	9.1887	3.98709	1.97828	0
1.3160	1.7267	10.1053	-0.286442	2.5904	0
1.3167	0.810159	13.7716	1.84801	-0.159682	0
1.3173	1.12113	10.7163	1.84801	1.67666	0
1.3180	0.204586	7.9666	2.45786	4.11625	0
1.3187	-3.46159	8.57765	4.59693	1.36617	0
1.3193	-5.90025	8.88318	3.67755	0.150811	0
1.3200	-3.46159	10.1053	2.76278	0.150811	0
1.3207	-0.409171	11.0219	3.67755	-3.81463	0
1.3213	-0.711958	7.05766	0.933247	-5.65097	0
1.3220	-3.1588	3.69687	-5.16982	-2.59927	0
1.3227	-5.29467	5.53003	-7.61382	-4.42674	0
1.3233	-6.514	7.36318	-5.47474	-7.78893	0
1.3240	-8.64988	7.05766	-4.8649	-6.26308	0
1.3247	-11.3913	5.83555	-10.968	-6.26308	0
1.3253	-10.7857	6.44661	-18.2953	-11.1423	0
1.3260	-8.34709	8.27213	-18.2953	-10.8406	0
1.3267	-7.43055	7.36318	-15.5464	-7.17682	0
1.3273	-8.34709	4.91897	-17.6809	-7.17682	0
1.3280	-7.11958	4.30792	-17.3759	-9.31479	0
1.3287	-4.37813	3.69687	-8.83351	-6.86633	0
1.3293	-1.6285	4.61345	-3.64521	-2.59927	0
1.3300	-0.711958	6.44661	-5.16982	-3.21138	0
1.3307	2.02949	6.14108	-1.50613	-4.42674	0
1.3313	3.86257	5.53003	3.37263	-0.159682	0
1.3320	-2.24226	7.36318	-3.64521	3.50413	0
1.3327	-10.172	5.53003	-9.74827	1.97828	0
[truncated: 51,280 more rows]
