# Supplementary material for: Identification of Haptic Based Guiding Using Hard Reins
Source: PLoS One. 2015 Jul 22;10(7):e0132020. doi: 10.1371/journal.pone.0132020 (PMC4511788; doi:10.1371/journal.pone.0132020)
Supplement: S4 File — (ZIP) [file pone.0132020.s004.zip › EMGData2/Subject11/T8/t8.txt]

0.0000	-0.609093	-3.66421	-4.70732	42.215	0
0.0007	1.22098	-2.43651	-7.45569	24.2366	0
0.0013	2.7493	-2.13431	-8.37181	8.64781	0
0.0020	1.22098	3.66421	-8.37181	-11.1511	0
0.0027	-0.304546	14.0335	-6.85144	-30.9501	0
0.0033	0.30734	18.9254	-7.15356	-45.6286	0
0.0040	1.22098	20.1531	-7.45569	-57.8038	0
0.0047	-0.609093	23.4963	-4.70732	-67.0205	0
0.0053	-2.74371	25.3284	-2.27082	-73.165	0
0.0060	-3.05105	26.5561	0.175428	-80.106	0
0.0067	-3.3556	29.9181	3.83018	-84.0886	0
0.0073	-7.62763	29.2948	4.44418	-80.4474	0
0.0080	-10.986	26.2538	2.3098	-76.1235	0
0.0087	-10.6787	25.6306	0.77968	-70.3204	0
0.0093	-10.3741	21.9852	-0.43857	-53.935	0
0.0100	-9.4577	13.1269	-0.136444	-33.7947	0
0.0107	-6.1021	8.23502	4.44418	-18.2059	0
0.0113	-5.49022	6.10071	5.66243	-2.6171	0
0.0120	-8.23672	0.925495	3.22593	17.5232	0
0.0127	-5.49022	-7.00732	5.3603	34.9326	0
0.0133	-0.609093	-13.7313	10.243	48.0181	0
0.0140	-3.05105	-17.3955	10.243	62.3553	0
0.0147	-6.40665	-18.3021	8.10867	73.3926	0
0.0153	-5.79756	-19.2276	8.4108	77.6027	0
0.0160	-5.18567	-19.2276	8.71292	82.4956	0
0.0167	-5.18567	-19.832	6.27642	85.9092	0
0.0173	-3.05105	-21.0597	4.7463	81.5853	0
0.0180	-1.21819	-21.0597	5.9743	76.6924	0
0.0187	-0.609093	-16.7722	6.27642	71.572	0
0.0193	2.44196	-9.76492	4.14205	56.3246	0
0.0200	5.80035	-3.66421	2.61193	38.2324	0
0.0207	4.88392	0	1.6958	24.2366	0
0.0213	3.05385	4.26861	1.09155	7.16858	0
0.0220	4.57937	10.6904	1.6958	-13.6544	0
0.0227	5.4958	16.4889	0.477554	-32.2017	0
0.0233	2.13741	21.9852	-4.10307	-49.2698	0
0.0240	-0.304546	26.2538	-6.53957	-62.1277	0
0.0247	1.83287	26.8583	-6.53957	-66.6792	0
0.0253	2.13741	26.2538	-9.28794	-71.2306	0
0.0260	-1.52553	28.3882	-11.1202	-77.7165	0
0.0267	-0.913639	30.2203	-8.37181	-79.5371	0
0.0273	0.916433	28.6904	-7.45569	-78.2854	0
0.0280	0.916433	27.4627	-7.45569	-75.8959	0
0.0287	3.97028	25.6306	-5.62344	-65.7689	0
0.0293	8.54686	19.832	-4.70732	-46.8802	0
0.0300	8.54686	14.0335	-4.10307	-29.1295	0
0.0307	10.0724	10.0671	-2.87507	-14.5647	0
0.0313	12.8189	3.0598	-4.70732	1.7068	0
0.0320	10.6815	-4.57081	-6.85144	20.2541	0
0.0327	8.8514	-7.93282	-3.79119	38.9151	0
0.0333	9.46329	-10.3693	-0.136444	55.9832	0
0.0340	6.71678	-16.1678	0.77968	68.8411	0
0.0347	4.57937	-19.2276	1.6958	77.0338	0
0.0353	6.1049	-18.3021	3.52805	82.4956	0
0.0360	3.97028	-20.7387	5.66243	86.8195	0
0.0367	-1.52553	-24.7239	11.1592	86.4781	0
0.0373	-3.3556	-22.8918	17.2602	82.4956	0
0.0380	-6.1021	-19.832	18.1763	77.9441	0
0.0387	-9.76504	-18.3021	16.344	69.4101	0
0.0393	-10.0696	-12.2014	13.5957	53.2523	0
0.0400	-7.01854	-3.66421	11.7732	35.8429	0
0.0407	-2.74371	0.623293	11.7732	22.0747	0
0.0413	0.916433	2.43651	10.5452	6.48586	0
0.0420	1.83287	6.4218	6.27642	-13.882	0
0.0427	1.52832	11.8992	2.00768	-33.4534	0
0.0433	1.22098	18.0188	-0.43857	-48.3595	0
0.0440	0.002794	22.5896	-2.87507	-62.6966	0
0.0447	-1.52553	23.4963	-4.40519	-74.6443	0
0.0453	-0.304546	23.194	-3.18694	-80.4474	0
0.0460	0.916433	24.1195	-1.96869	-81.9266	0
0.0467	0.30734	26.5561	-0.136444	-81.699	0
0.0473	0.30734	26.5561	0.77968	-78.6268	0
0.0480	0.002794	22.2874	-2.87507	-73.3926	0
0.0487	-2.43916	17.0933	-4.40519	-66.4516	0
0.0493	-6.1021	12.8247	-0.136444	-53.0247	0
0.0500	-7.62763	7.32841	1.39368	-36.5256	0
0.0507	-5.79756	2.7576	0.77968	-22.7574	0
0.0513	-3.3556	-0.906608	3.22593	-7.16858	0
0.0520	-2.74371	-7.63062	3.52805	14.1096	0
0.0527	-3.05105	-15.2612	0.77968	32.4293	0
0.0533	-2.13462	-18.6043	2.61193	44.9459	0
0.0540	1.22098	-23.4963	5.9743	58.3727	0
0.0547	3.66294	-29.597	5.3603	69.4101	0
0.0553	3.05385	-29.597	5.3603	73.3926	0
0.0560	1.83287	-28.0671	6.89042	77.9441	0
0.0567	2.13741	-29.597	7.49467	81.9266	0
0.0573	1.22098	-30.2014	7.19255	79.1957	0
0.0580	-0.609093	-27.7649	6.57855	75.7821	0
0.0587	-0.609093	-25.3284	5.3603	70.6617	0
0.0593	0.611887	-19.5298	2.91405	54.3902	0
0.0600	1.22098	-13.7313	-0.136444	34.9326	0
0.0607	2.44196	-11.8992	-1.05257	21.1644	0
0.0613	3.35839	-7.93282	-1.05257	2.84467	0
0.0620	4.27483	1.5299	-3.79119	-20.0265	0
0.0627	7.63042	6.4218	-6.85144	-37.4359	0
0.0633	10.0724	6.4218	-5.62344	-52.1144	0
0.0640	7.63042	9.16052	-4.10307	-67.3619	0
0.0647	4.57937	14.6568	-5.32132	-77.0338	0
0.0653	3.05385	17.3955	-7.75781	-82.6093	0
0.0660	2.13741	18.321	-10.2041	-86.8195	0
0.0667	1.52832	18.6232	-11.1202	-86.8195	0
0.0673	1.52832	16.7911	-10.2041	-84.9989	0
0.0680	0.611887	14.959	-8.37181	-82.8369	0
0.0687	3.66294	14.0335	-6.53957	-73.165	0
0.0693	9.46329	10.3882	-2.87507	-56.6659	0
0.0700	11.5979	4.26861	-0.136444	-40.1668	0
0.0707	9.46329	0	1.6958	-23.6677	0
0.0713	5.4958	-4.26861	2.3098	-4.43769	0
0.0720	0.30734	-10.0671	-0.136444	16.044	0
0.0727	-4.27203	-15.2612	-2.87507	34.0223	0
0.0733	-6.40665	-19.832	-1.96869	48.9284	0
0.0740	-7.32308	-26.5372	2.00768	61.445	0
0.0747	-6.1021	-30.8247	3.83018	69.4101	0
0.0753	-4.27203	-32.0335	4.7463	73.6202	0
0.0760	-5.18567	-32.6568	5.66243	79.7647	0
0.0767	-7.01854	-32.0335	5.05817	84.3161	0
0.0773	-7.01854	-29.8992	3.83018	81.5853	0
0.0780	-6.1021	-28.3693	3.52805	75.5546	0
0.0787	-3.66014	-28.3693	2.61193	67.9308	0
0.0793	-2.74371	-24.7239	1.6958	52.9109	0
0.0800	-3.3556	-17.0933	1.39368	36.7532	0
0.0807	-2.74371	-10.3693	-1.35469	22.985	0
0.0813	-4.27203	-7.00732	-4.10307	4.43769	0
0.0820	-8.84861	0	-3.79119	-15.7026	0
0.0827	-15.2581	9.76492	-5.01919	-31.9741	0
0.0833	-19.5301	12.8247	-10.2041	-47.4492	0
0.0840	-17.3927	12.5225	-12.9524	-62.1277	0
0.0847	-11.8997	16.4889	-12.3384	-70.3204	0
0.0853	-6.1021	20.1531	-8.37181	-76.4648	0
0.0860	2.44196	21.3619	-4.70732	-81.3577	0
0.0867	8.8514	23.194	-5.62344	-82.268	0
0.0873	6.40944	21.9852	-6.85144	-79.5371	0
0.0880	4.57937	19.2276	-1.96869	-73.165	0
0.0887	6.71678	18.321	2.61193	-62.6966	0
0.0893	1.22098	15.5634	3.22593	-48.3595	0
0.0900	-6.1021	10.0671	5.9743	-30.9501	0
0.0907	-4.88112	4.8919	6.89042	-13.3131	0
0.0913	-3.3556	-0.604405	2.61193	4.09633	0
0.0920	-6.1021	-5.49631	4.7463	23.3263	0
0.0927	-5.49022	-9.14163	10.5452	41.646	0
0.0933	-2.13462	-14.9401	8.10867	56.3246	0
0.0940	1.22098	-19.832	6.57855	69.7514	0
0.0947	3.35839	-19.2276	12.6795	80.675	0
0.0953	6.1049	-20.1342	12.6795	86.1367	0
0.0960	9.15595	-22.8918	8.4108	89.8917	0
0.0967	8.8514	-22.2686	9.94092	89.8917	0
0.0973	6.40944	-22.2686	11.7732	84.3161	0
0.0980	7.93497	-24.7239	9.94092	79.4233	0
0.0987	9.46329	-21.9664	8.10867	70.8893	0
0.0993	5.4958	-14.6379	5.9743	54.3902	0
0.1000	3.97028	-8.83943	4.44418	36.7532	0
0.1007	4.88392	-5.17522	6.27642	21.5057	0
0.1013	0.916433	-0.604405	2.91405	5.57556	0
0.1020	-3.66014	4.5897	-4.70732	-11.7201	0
0.1027	-3.3556	10.0671	-6.53957	-31.2914	0
0.1033	-7.01854	15.2612	-5.93531	-50.5214	0
0.1040	-14.6462	19.832	-8.98581	-62.1277	0
0.1047	-17.0881	21.6641	-10.5062	-68.2722	0
0.1053	-14.9507	23.194	-8.98581	-75.8959	0
0.1060	-13.1206	27.4627	-7.75781	-81.699	0
0.1067	-11.2906	29.2948	-8.67394	-79.8785	0
0.1073	-10.3741	25.6306	-11.4223	-74.3029	0
0.1080	-13.4252	22.5896	-12.0363	-69.7514	0
0.1087	-17.0881	18.6232	-8.67394	-60.876	0
0.1093	-16.1717	11.597	-6.53957	-45.6286	0
0.1100	-10.986	8.23502	-7.75781	-31.6328	0
0.1107	-7.62763	7.02621	-9.59006	-20.3679	0
0.1113	-3.3556	0.925495	-9.28794	-2.95846	0
0.1120	6.71678	-5.79851	-7.75781	19.0024	0
0.1127	14.649	-8.83943	-4.70732	36.4118	0
0.1133	14.0399	-13.1269	-2.87507	52.0006	0
0.1140	13.1234	-16.7722	-2.27082	67.2481	0
0.1147	15.8699	-17.9999	0.77968	76.6924	0
0.1153	15.5654	-19.5298	7.19255	80.675	0
0.1160	14.0399	-21.3619	11.7732	83.1783	0
0.1167	14.0399	-22.2686	12.9914	81.9266	0
0.1173	12.2098	-22.5708	12.9914	79.7647	0
0.1180	11.9025	-20.1342	12.6795	78.513	0
0.1187	14.0399	-16.47	10.857	69.7514	0
0.1193	13.428	-11.8992	5.3603	50.5214	0
0.1200	11.2934	-6.10071	0.77968	31.519	0
0.1207	13.1234	-1.20881	0.77968	16.6129	0
0.1213	14.649	2.7576	2.91405	-2.27574	0
0.1220	16.4818	8.85831	-0.136444	-23.6677	0
0.1227	21.6703	15.2612	-3.18694	-39.8254	0
0.1233	23.5004	18.6232	-1.65682	-52.342	0
0.1240	18.6164	21.9852	-1.65682	-64.8586	0
0.1247	18.0074	24.7239	-7.15356	-74.9856	0
0.1253	21.3629	26.2538	-11.1202	-82.268	0
0.1260	18.6164	28.9926	-12.9524	-86.5919	0
0.1267	14.0399	30.2203	-14.7847	-84.0886	0
0.1273	13.1234	27.4627	-15.7008	-79.1957	0
0.1280	9.15595	24.7239	-16.3051	-75.5546	0
0.1287	3.05385	23.4963	-17.8352	-68.4998	0
0.1293	-1.52553	19.2276	-15.3889	-53.935	0
0.1300	-5.49022	13.7313	-12.9524	-35.6153	0
0.1307	-7.93218	9.46272	-15.3889	-17.8646	0
0.1313	-9.76504	4.8919	-17.5331	-0.227574	0
0.1320	-14.6462	0.623293	-13.5567	18.7749	0
0.1327	-16.479	-3.96641	-9.90193	36.1843	0
0.1333	-13.4252	-11.597	-10.2041	49.6111	0
0.1340	-14.6462	-17.6977	-11.4223	61.7863	0
0.1347	-17.0881	-17.6977	-11.4223	72.7099	0
0.1353	-14.3416	-18.3021	-9.59006	78.513	0
0.1360	-11.5951	-22.2686	-9.28794	80.106	0
0.1367	-10.6787	-21.3619	-10.2041	79.7647	0
0.1373	-5.49022	-15.8656	-8.37181	77.9441	0
0.1380	0.30734	-15.5634	-6.23744	71.2306	0
0.1387	2.13741	-17.3955	-5.62344	58.1451	0
0.1393	1.52832	-13.4291	-3.79119	41.646	0
0.1400	-0.304546	-6.40292	-1.05257	27.3089	0
0.1407	-2.43916	-0.906608	-1.65682	11.7201	0
0.1413	-3.96469	3.66421	-1.65682	-7.50994	0
0.1420	-5.79756	8.23502	0.175428	-25.8296	0
0.1427	-9.76504	13.7313	-1.65682	-44.1493	0
0.1433	-13.7325	17.3955	-4.10307	-61.5588	0
0.1440	-15.2581	18.321	-0.136444	-71.2306	0
0.1447	-12.8161	18.321	4.7463	-77.0338	0
0.1453	-10.986	20.4553	3.83018	-84.9989	0
0.1460	-13.1206	21.6641	2.61193	-88.4125	0
0.1467	-16.1717	20.1531	2.61193	-84.9989	0
0.1473	-14.3416	20.1531	1.6958	-84.0886	0
0.1480	-10.3741	20.4553	0.477554	-81.3577	0
0.1487	-9.76504	16.7911	-0.136444	-70.0928	0
0.1493	-10.0696	10.3882	-0.136444	-53.0247	0
0.1500	-6.7112	6.10071	3.22593	-34.705	0
0.1507	-3.66014	2.7576	7.49467	-17.8646	0
0.1513	-4.88112	-1.5299	9.02479	-2.04817	0
0.1520	-4.88112	-6.70512	11.7732	16.6129	0
0.1527	-2.43916	-11.8992	15.1258	36.7532	0
0.1533	-4.27203	-16.7722	13.5957	55.0729	0
0.1540	-10.0696	-20.7387	12.0753	67.5895	0
0.1547	-11.5951	-22.8918	12.9914	73.0512	0
0.1553	-10.0696	-23.194	11.7732	76.6924	0
0.1560	-10.6787	-25.0262	11.4613	82.268	0
0.1567	-9.76504	-28.3693	12.6795	82.4956	0
0.1573	-3.3556	-27.4627	10.857	76.1235	0
0.1580	3.05385	-22.8918	8.10867	70.3204	0
0.1587	8.54686	-19.832	8.4108	61.445	0
0.1593	12.2098	-17.3955	7.49467	43.4666	0
0.1600	10.3769	-12.2014	4.44418	24.8056	0
0.1607	5.80035	-6.40292	1.6958	11.1511	0
0.1613	5.80035	-1.5299	-1.35469	-4.09633	0
0.1620	7.63042	3.362	-2.57294	-23.6677	0
0.1627	7.93497	7.32841	-0.136444	-42.5563	0
0.1633	10.0724	12.2203	-0.136444	-57.2348	0
0.1640	13.1234	17.6977	-1.96869	-68.8411	0
0.1647	13.1234	20.7575	-0.43857	-77.0338	0
0.1653	10.3769	20.7575	0.77968	-81.9266	0
0.1660	7.63042	22.5896	0.77968	-84.0886	0
0.1667	6.1049	23.8173	1.09155	-83.7472	0
0.1673	5.18846	21.6641	-0.43857	-82.268	0
0.1680	3.05385	18.321	-3.79119	-79.1957	0
0.1687	1.52832	14.6568	-2.87507	-68.2722	0
0.1693	2.13741	9.16052	-0.136444	-49.2698	0
0.1700	1.22098	4.5897	0.175428	-31.9741	0
0.1707	1.22098	1.8321	-0.136444	-19.1162	0
0.1713	3.05385	-3.66421	2.00768	-4.43769	0
0.1720	0.916433	-10.0671	7.19255	15.1337	0
0.1727	-1.52553	-14.9401	10.243	34.5912	0
0.1733	2.13741	-20.7387	7.49467	51.0904	0
0.1740	3.35839	-25.0262	5.66243	64.5172	0
0.1747	-2.43916	-25.0262	7.19255	74.3029	0
0.1753	-5.49022	-26.5372	7.49467	78.8544	0
0.1760	-5.49022	-29.2948	6.27642	80.675	0
0.1767	-8.23672	-27.4627	6.57855	82.268	0
0.1773	-6.7112	-25.0262	5.3603	81.3577	0
0.1780	-1.52553	-24.4029	4.7463	75.5546	0
0.1787	-1.52553	-20.7387	7.49467	65.0862	0
0.1793	-3.05105	-14.6379	8.10867	48.9284	0
0.1800	0.611887	-10.0671	3.22593	31.519	0
0.1807	2.7493	-6.10071	0.477554	17.5232	0
0.1813	3.97028	-0.906608	0.477554	1.36544	0
0.1820	7.32588	4.5897	-1.05257	-19.6851	0
0.1827	7.63042	9.16052	-2.87507	-38.9151	0
0.1833	4.88392	11.8992	-2.87507	-51.4317	0
0.1840	4.27483	16.7911	-3.18694	-62.1277	0
0.1847	4.88392	20.1531	-4.10307	-71.2306	0
0.1853	5.80035	19.2276	-2.87507	-77.3751	0
0.1860	4.88392	20.4553	-1.96869	-81.3577	0
0.1867	-1.52553	24.7239	-4.70732	-80.7887	0
0.1873	-6.1021	24.4217	-7.15356	-75.8959	0
0.1880	-6.1021	21.9852	-5.01919	-73.165	0
0.1887	-7.01854	19.832	-1.96869	-66.4516	0
0.1893	-4.27203	14.3546	-1.35469	-46.5389	0
0.1900	3.97028	9.76492	1.6958	-25.4883	0
0.1907	7.63042	8.85831	6.57855	-12.9717	0
0.1913	5.80035	3.96641	7.19255	3.75497	0
0.1920	3.66294	-3.34312	4.44418	24.578	0
0.1927	0.916433	-7.63062	6.27642	38.9151	0
0.1933	0.30734	-12.8058	9.32692	52.342	0
0.1940	1.52832	-18.3021	8.10867	66.6792	0
0.1947	0.002794	-19.832	6.89042	73.6202	0
0.1953	-1.83007	-20.1342	8.10867	78.513	0
0.1960	-2.43916	-21.0597	7.7968	86.1367	0
0.1967	-3.66014	-22.5708	6.89042	86.4781	0
0.1973	-3.66014	-23.194	6.27642	80.3336	0
0.1980	-1.83007	-20.1342	5.3603	76.1235	0
0.1987	-2.74371	-14.6379	4.44418	67.9308	0
0.1993	-3.66014	-11.597	2.61193	50.5214	0
0.2000	-2.43916	-7.63062	1.09155	32.2017	0
0.2007	-3.66014	-0.302203	0.175428	16.6129	0
0.2013	-7.01854	5.49631	-1.96869	0.113787	0
0.2020	-9.76504	11.2948	-3.79119	-17.2956	0
0.2027	-12.2042	18.321	-2.57294	-34.705	0
0.2033	-13.4252	22.8918	-3.48907	-49.9525	0
0.2040	-14.0371	25.3284	-8.67394	-60.6485	0
0.2047	-15.5626	26.5561	-10.2041	-69.7514	0
0.2053	-14.6462	25.6306	-8.06969	-78.9682	0
0.2060	-10.3741	26.5561	-7.45569	-84.0886	0
0.2067	-8.84861	28.3882	-8.98581	-82.268	0
0.2073	-8.54406	28.086	-10.2041	-77.7165	0
0.2080	-5.18567	27.1605	-10.8181	-71.572	0
0.2087	-3.3556	25.0262	-9.28794	-58.4865	0
0.2093	-3.66014	18.6232	-6.85144	-41.646	0
0.2100	-1.83007	13.1269	-5.93531	-28.5605	0
0.2107	-1.21819	10.0671	-5.01919	-14.5647	0
0.2113	-3.05105	3.0598	-4.40519	6.48586	0
0.2120	-2.13462	-3.04091	-5.01919	25.7159	0
0.2127	-0.609093	-3.66421	-4.70732	40.9633	0
0.2133	-2.13462	-7.32841	-1.05257	57.4624	0
0.2140	-0.913639	-14.9401	2.91405	71.572	0
0.2147	3.05385	-16.47	4.44418	77.0338	0
0.2153	3.05385	-16.7722	2.61193	80.106	0
0.2160	-0.304546	-21.3619	1.39368	84.0886	0
0.2167	-1.52553	-22.2686	2.00768	84.6575	0
0.2173	-1.21819	-19.832	2.61193	81.9266	0
0.2180	0.30734	-19.2276	3.83018	75.7821	0
0.2187	1.22098	-17.0933	4.7463	63.9483	0
0.2193	-1.21819	-10.0671	4.44418	47.4492	0
0.2200	-6.1021	-3.66421	5.3603	31.519	0
0.2207	-7.62763	0.925495	3.83018	15.7026	0
0.2213	-3.3556	6.10071	-2.27082	-3.5274	0
0.2220	1.52832	10.3882	-4.40519	-22.416	0
0.2227	8.54686	14.6568	-2.27082	-37.4359	0
0.2233	16.1773	18.6232	-4.10307	-51.7731	0
0.2240	16.4818	20.4553	-5.93531	-65.1999	0
0.2247	9.15595	22.5896	-5.62344	-71.2306	0
0.2253	7.02133	25.6306	-9.28794	-74.0753	0
0.2260	10.0724	25.9516	-9.28794	-79.1957	0
0.2267	7.32588	23.4963	-4.40519	-78.9682	0
0.2273	2.13741	22.5896	-5.93531	-73.165	0
0.2280	3.35839	22.8918	-9.90193	-70.6617	0
0.2287	4.57937	19.832	-5.93531	-63.038	0
0.2293	0.30734	10.9926	-2.87507	-43.808	0
0.2300	-3.3556	3.362	-2.87507	-26.3986	0
0.2307	-3.96469	1.8321	-1.05257	-14.5647	0
0.2313	-3.05105	-0.302203	-0.136444	1.36544	0
0.2320	-1.21819	-9.46272	-0.136444	22.0747	0
0.2327	-1.52553	-17.6977	4.14205	39.1427	0
0.2333	-5.18567	-20.4364	5.66243	53.2523	0
0.2340	-7.01854	-22.5708	3.52805	65.4275	0
0.2347	-4.27203	-24.4029	6.27642	73.6202	0
0.2353	3.05385	-24.7239	10.857	76.1235	0
0.2360	11.2934	-26.8583	11.1592	77.0338	0
0.2367	16.1773	-29.2948	9.62905	79.4233	0
0.2373	16.4818	-27.7649	8.10867	79.1957	0
0.2380	14.3444	-23.7985	6.89042	73.3926	0
0.2387	12.8189	-21.3619	7.19255	62.6966	0
0.2393	10.9888	-18.3021	5.66243	46.5389	0
0.2400	7.93497	-12.8058	2.61193	26.6262	0
0.2407	5.18846	-9.14163	0.477554	10.2408	0
0.2413	3.97028	-5.79851	-3.79119	-6.03071	0
0.2420	2.7493	2.43651	-8.98581	-25.2607	0
0.2427	0.611887	10.3882	-8.67394	-42.8977	0
0.2433	1.22098	12.8247	-8.67394	-57.5762	0
0.2440	3.05385	15.8656	-12.3384	-70.6617	0
0.2447	3.05385	21.0597	-12.9524	-79.1957	0
0.2453	2.13741	22.5896	-11.1202	-83.1783	0
0.2460	3.05385	22.5896	-12.3384	-85.9092	0
0.2467	4.57937	22.8918	-12.9524	-85.3402	0
0.2473	5.80035	20.7575	-12.0363	-81.3577	0
0.2480	5.18846	18.321	-10.5062	-76.8062	0
0.2487	4.88392	19.2276	-7.45569	-67.5895	0
0.2493	5.18846	14.6568	-3.48907	-51.0904	0
0.2500	4.27483	4.5897	-1.65682	-33.7947	0
0.2507	3.05385	0	-1.65682	-16.6129	0
0.2513	1.52832	-2.43651	-3.48907	1.7068	0
0.2520	-2.43916	-10.0671	-1.65682	18.7749	0
0.2527	-5.49022	-16.47	5.3603	34.9326	0
0.2533	-4.88112	-19.5298	7.7968	50.5214	0
0.2540	-5.18567	-23.4963	6.57855	62.3553	0
0.2547	-6.1021	-23.7985	9.02479	68.8411	0
0.2553	-4.27203	-23.7985	11.7732	72.4823	0
0.2560	-5.79756	-28.0671	8.10867	74.3029	0
0.2567	-9.76504	-29.2948	5.3603	74.3029	0
0.2573	-7.01854	-25.6306	7.19255	73.3926	0
0.2580	-1.83007	-23.4963	6.89042	69.7514	0
0.2587	-2.43916	-21.0597	2.3098	59.283	0
0.2593	-1.52553	-15.2612	0.175428	42.215	0
0.2600	3.05385	-9.76492	1.39368	25.1469	0
0.2607	2.13741	-5.49631	-1.05257	10.8098	0
0.2613	-0.913639	-0.604405	-5.01919	-6.03071	0
0.2620	0.916433	6.10071	-4.10307	-24.578	0
0.2627	3.35839	13.1269	-3.18694	-42.5563	0
0.2633	3.97028	17.3955	-8.37181	-58.8279	0
0.2640	5.80035	16.4889	-12.9524	-70.0928	0
0.2647	5.4958	17.3955	-12.9524	-74.6443	0
0.2653	1.52832	19.2276	-12.0363	-78.9682	0
0.2660	-1.21819	18.6232	-10.8181	-83.1783	0
0.2667	-0.304546	18.321	-8.67394	-80.4474	0
0.2673	0.611887	18.9254	-5.32132	-75.8959	0
0.2680	-0.913639	17.0933	-2.57294	-71.9134	0
0.2687	-3.66014	12.8247	-3.79119	-60.6485	0
0.2693	-4.27203	7.93282	-4.10307	-41.9874	0
0.2700	-1.83007	3.66421	1.09155	-24.578	0
0.2707	-0.913639	0	4.7463	-8.98917	0
0.2713	-1.83007	-4.57081	1.6958	10.8098	0
0.2720	-2.43916	-10.9737	0.77968	29.6984	0
0.2727	-1.52553	-17.3955	5.3603	45.8562	0
0.2733	-1.21819	-20.1342	8.10867	61.1036	0
0.2740	-0.913639	-22.2686	9.62905	73.3926	0
0.2747	0.611887	-24.7239	11.7732	80.675	0
0.2753	2.44196	-26.5372	12.9914	86.4781	0
0.2760	0.30734	-28.9926	12.9914	90.4606	0
0.2767	-3.96469	-31.4291	11.7732	88.0711	0
0.2773	-5.18567	-28.3693	9.62905	84.0886	0
0.2780	-4.57658	-22.8918	9.32692	78.513	0
0.2787	-3.66014	-21.3619	9.02479	64.8586	0
0.2793	-0.913639	-18.3021	5.05817	45.2872	0
0.2800	0.916433	-9.76492	2.00768	28.5605	0
0.2807	-1.52553	-3.34312	1.09155	12.9717	0
0.2813	-3.66014	0.925495	-1.96869	-4.09633	0
0.2820	-1.52553	7.93282	-4.70732	-20.9368	0
0.2827	0.611887	13.7313	-5.32132	-39.8254	0
0.2833	-0.609093	16.4889	-7.45569	-55.9832	0
0.2840	-0.304546	18.9254	-10.2041	-64.8586	0
0.2847	3.35839	19.2276	-11.1202	-71.0031	0
0.2853	3.97028	18.9254	-12.0363	-77.3751	0
0.2860	2.7493	21.9852	-12.0363	-77.0338	0
0.2867	5.18846	24.7239	-9.59006	-73.165	0
0.2873	6.1049	23.8173	-9.28794	-71.2306	0
0.2880	1.22098	20.7575	-10.5062	-67.5895	0
0.2887	-0.609093	15.5634	-8.06969	-56.8935	0
0.2893	1.22098	9.46272	-5.32132	-41.0771	0
0.2900	-1.52553	6.10071	-3.79119	-24.578	0
0.2907	-6.40665	2.7576	-0.43857	-8.98917	0
0.2913	-5.79756	-3.04091	1.6958	8.42024	0
0.2920	-1.83007	-9.14163	0.77968	28.2192	0
0.2927	0.30734	-12.8058	0.77968	44.9459	0
0.2933	2.13741	-16.47	4.14205	58.3727	0
0.2940	2.7493	-18.9254	8.10867	69.979	0
0.2947	1.83287	-19.2276	7.7968	78.8544	0
0.2953	1.22098	-20.1342	3.52805	83.1783	0
0.2960	0.611887	-21.3619	2.61193	86.1367	0
0.2967	-0.609093	-19.832	4.44418	88.0711	0
0.2973	-1.52553	-17.0933	3.83018	85.2264	0
0.2980	-1.52553	-16.47	2.91405	77.9441	0
0.2987	-0.913639	-12.8058	4.14205	65.0862	0
0.2993	-0.913639	-5.79851	3.52805	47.4492	0
0.3000	-0.913639	-1.8321	1.6958	30.9501	0
0.3007	1.52832	-0.906608	1.6958	16.2715	0
0.3013	4.27483	4.5897	-1.05257	-2.95846	0
0.3020	2.44196	13.4291	-5.32132	-23.6677	0
0.3027	-0.913639	19.2276	-4.10307	-40.1668	0
0.3033	0.916433	22.2874	-4.70732	-55.0729	0
0.3040	3.97028	25.6306	-10.2041	-68.2722	0
0.3047	1.22098	28.3882	-11.1202	-74.9856	0
0.3053	-3.05105	30.2203	-10.2041	-80.7887	0
0.3060	-1.21819	31.4291	-13.8686	-85.9092	0
0.3067	1.52832	29.2948	-13.8686	-84.6575	0
0.3073	0.611887	25.9516	-9.28794	-79.8785	0
0.3080	2.13741	26.8583	-9.28794	-74.9856	0
0.3087	2.44196	27.1605	-9.28794	-62.469	0
0.3093	-1.21819	19.5298	-4.10307	-44.7183	0
0.3100	-0.609093	12.8247	-1.96869	-29.8122	0
0.3107	2.7493	10.3882	-1.35469	-14.2234	0
0.3113	-2.13462	5.19411	1.6958	5.34799	0
0.3120	-5.18567	-1.5299	2.00768	22.7574	0
0.3127	0.30734	-5.17522	2.91405	38.0048	0
0.3133	1.52832	-10.6715	9.02479	52.9109	0
0.3140	-4.27203	-14.9401	12.3774	63.038	0
0.3147	-4.27203	-14.9401	11.1592	67.2481	0
0.3153	-3.3556	-16.47	13.5957	71.7996	0
0.3160	-7.01854	-19.5298	18.4784	76.1235	0
0.3167	-6.40665	-19.832	19.7064	76.4648	0
0.3173	-0.913639	-18.3021	20.0085	73.0512	0
0.3180	0.30734	-15.5634	20.0085	66.3378	0
0.3187	-2.43916	-11.8992	14.2097	54.1626	0
0.3193	-1.52553	-8.83943	7.19255	36.4118	0
0.3200	0.611887	-3.66421	7.19255	21.1644	0
0.3207	-0.304546	3.66421	8.71292	7.16858	0
0.3213	0.916433	6.72401	4.7463	-11.7201	0
0.3220	4.27483	9.46272	2.3098	-32.5431	0
0.3227	5.18846	18.6232	0.77968	-50.1801	0
0.3233	3.97028	27.4627	-5.01919	-64.8586	0
0.3240	4.27483	26.8583	-7.15356	-74.3029	0
0.3247	4.88392	23.8173	-1.96869	-79.8785	0
0.3253	2.13741	25.9516	-2.87507	-86.8195	0
0.3260	-3.3556	28.9926	-9.28794	-91.3709	0
0.3267	-5.18567	27.4627	-8.37181	-89.5503	0
0.3273	-2.43916	24.4217	-5.32132	-85.6816	0
0.3280	-1.21819	21.0597	-5.93531	-78.6268	0
0.3287	-4.57658	17.3955	-5.62344	-62.469	0
0.3293	-7.01854	13.1269	-4.70732	-43.4666	0
0.3300	-7.93218	8.55611	-6.53957	-30.3811	0
0.3307	-8.54406	2.13431	-5.62344	-16.3853	0
0.3313	-6.7112	-3.66421	-2.87507	4.43769	0
0.3320	-6.1021	-8.53722	-1.05257	25.7159	0
0.3327	-7.32308	-14.0335	0.77968	41.3047	0
0.3333	-4.27203	-18.9254	1.6958	53.2523	0
0.3340	-0.609093	-21.9664	1.39368	65.0862	0
0.3347	1.22098	-25.6306	2.91405	75.7821	0
0.3353	3.66294	-27.1605	4.44418	80.3336	0
0.3360	2.7493	-26.5372	2.61193	80.675	0
0.3367	-1.83007	-27.4627	1.09155	80.675	0
0.3373	-1.52553	-28.9926	1.39368	79.7647	0
0.3380	1.83287	-27.7649	1.09155	72.7099	0
0.3387	0.916433	-23.4963	0.175428	56.8935	0
0.3393	-2.74371	-17.9999	-2.27082	37.6635	0
0.3400	-3.96469	-15.2612	-5.01919	22.985	0
0.3407	-3.96469	-11.8992	-4.70732	10.4684	0
0.3413	-3.66014	-3.66421	-2.57294	-8.42024	0
0.3420	-3.3556	3.362	-1.65682	-30.9501	0
0.3427	-3.66014	3.96641	-2.57294	-46.5389	0
0.3433	-3.05105	7.32841	-6.53957	-55.7556	0
0.3440	-0.609093	13.7313	-9.59006	-65.7689	0
0.3447	0.611887	14.959	-6.53957	-74.9856	0
0.3453	-1.21819	13.7313	-3.48907	-80.4474	0
0.3460	-1.52553	16.1867	-3.79119	-82.8369	0
0.3467	1.22098	17.6977	-3.18694	-81.699	0
0.3473	2.13741	16.4889	-4.70732	-76.8062	0
0.3480	0.30734	14.3546	-7.45569	-71.572	0
0.3487	0.30734	9.46272	-6.53957	-62.469	0
0.3493	0.30734	2.7576	-3.48907	-44.7183	0
0.3500	0.002794	-1.8321	-1.05257	-25.2607	0
0.3507	1.83287	-5.17522	1.6958	-11.1511	0
0.3513	3.05385	-11.8992	1.09155	4.43769	0
0.3520	0.30734	-19.2276	-0.740696	25.4883	0
0.3527	-1.83007	-21.6641	2.91405	44.0356	0
0.3533	0.916433	-24.1007	8.10867	55.9832	0
0.3540	5.4958	-31.1269	8.10867	65.0862	0
0.3547	6.71678	-34.4889	9.02479	73.9615	0
0.3553	4.88392	-32.959	12.9914	80.106	0
0.3560	3.05385	-33.2612	13.9075	82.4956	0
0.3567	2.13741	-32.959	9.94092	80.675	0
0.3573	0.30734	-28.6904	7.19255	76.1235	0
0.3580	0.30734	-27.1605	7.19255	70.8893	0
0.3587	2.44196	-26.5372	4.44418	60.1933	0
0.3593	2.13741	-20.1342	-2.27082	42.215	0
0.3600	0.002794	-13.7313	-5.01919	25.7159	0
0.3607	-0.304546	-11.8992	-4.40519	12.0614	0
0.3613	0.30734	-5.49631	-5.62344	-7.16858	0
0.3620	-0.609093	2.7576	-6.53957	-28.2192	0
0.3627	0.002794	6.10071	-5.62344	-43.239	0
0.3633	0.611887	9.46272	-8.06969	-56.3246	0
0.3640	0.30734	15.8656	-11.1202	-68.2722	0
0.3647	1.22098	18.0188	-8.98581	-72.4823	0
0.3653	2.44196	18.321	-5.62344	-75.5546	0
0.3660	1.83287	19.832	-4.70732	-81.699	0
0.3667	0.30734	19.832	-5.01919	-82.6093	0
0.3673	-1.52553	20.1531	-5.93531	-76.8062	0
0.3680	-4.27203	20.4553	-6.53957	-69.1825	0
0.3687	-3.05105	14.6568	-3.18694	-55.9832	0
0.3693	1.52832	7.93282	1.6958	-37.4359	0
0.3700	3.05385	5.49631	0.77968	-21.5057	0
0.3707	2.7493	2.13431	-1.05257	-6.25828	0
0.3713	4.27483	-3.96641	0.77968	14.7923	0
0.3720	5.18846	-9.14163	2.61193	33.6809	0
0.3727	3.35839	-14.6379	4.44418	46.7664	0
0.3733	1.83287	-19.5298	7.19255	61.445	0
0.3740	1.22098	-21.0597	9.32692	74.6443	0
0.3747	1.22098	-21.6641	11.7732	79.4233	0
0.3753	0.611887	-22.8918	13.9075	84.3161	0
0.3760	-0.913639	-23.7985	11.4613	88.6401	0
0.3767	-3.3556	-23.4963	8.10867	85.2264	0
0.3773	-3.66014	-21.0597	9.94092	81.5853	0
0.3780	-2.43916	-17.6977	12.6795	78.8544	0
0.3787	-1.52553	-15.5634	9.94092	64.1758	0
0.3793	-0.609093	-12.5036	4.7463	44.7183	0
0.3800	1.83287	-8.23502	1.6958	32.4293	0
0.3807	3.97028	-3.34312	2.00768	18.4335	0
0.3813	3.97028	4.5897	0.77968	-3.5274	0
0.3820	3.97028	13.4291	-4.10307	-21.8471	0
0.3827	5.4958	17.3955	-7.45569	-36.7532	0
0.3833	6.71678	20.4553	-9.28794	-51.4317	0
0.3840	5.80035	23.8173	-11.1202	-61.2174	0
0.3847	1.52832	25.6306	-9.28794	-68.4998	0
0.3853	-1.21819	26.5561	-6.85144	-75.2132	0
0.3860	1.22098	27.4627	-8.67394	-76.4648	0
0.3867	4.88392	27.4627	-7.75781	-75.2132	0
0.3873	1.83287	27.4627	-2.57294	-73.165	0
0.3880	-3.96469	27.1605	-2.27082	-63.6069	0
0.3887	-3.05105	23.194	-5.32132	-47.7905	0
0.3893	0.916433	18.0188	-2.87507	-32.8844	0
0.3900	0.30734	14.3546	3.22593	-19.1162	0
0.3907	-0.913639	10.9926	5.3603	-4.77905	0
0.3913	3.05385	6.72401	2.91405	13.882	0
0.3920	3.66294	0.925495	0.77968	37.0946	0
0.3927	-0.609093	-6.40292	2.61193	54.7315	0
0.3933	-1.21819	-13.1269	4.44418	64.1758	0
0.3940	3.66294	-15.8656	3.52805	74.3029	0
0.3947	7.63042	-12.8058	2.91405	84.3161	0
0.3953	10.3769	-12.5036	1.09155	86.4781	0
0.3960	9.76784	-17.3955	-2.87507	85.5678	0
0.3967	5.4958	-18.9254	-2.87507	84.3161	0
0.3973	2.44196	-15.8656	-0.136444	79.7647	0
0.3980	-0.609093	-14.0335	-1.35469	71.2306	0
0.3987	-7.01854	-10.3693	-4.40519	58.7141	0
0.3993	-10.986	-3.96641	-2.87507	40.7357	0
0.4000	-11.2906	0.925495	-1.96869	22.416	0
0.4007	-12.2042	5.49631	-3.79119	5.57556	0
0.4013	-7.62763	10.3882	-2.87507	-11.7201	0
0.4020	2.13741	14.6568	-0.43857	-30.0398	0
0.4027	4.88392	20.7575	-0.740696	-46.5389	0
0.4033	5.4958	26.8583	0.77968	-61.7863	0
0.4040	11.5979	27.1605	2.61193	-72.8237	0
0.4047	15.8699	27.1605	-0.740696	-79.5371	0
0.4053	13.7353	29.6159	-2.87507	-83.5196	0
0.4060	11.5979	29.6159	-2.87507	-83.5196	0
0.4067	8.54686	29.6159	-5.01919	-81.0163	0
0.4073	2.44196	32.959	-6.53957	-79.5371	0
0.4080	-0.609093	31.7502	-2.87507	-72.2547	0
0.4087	-0.609093	23.194	-0.136444	-56.8935	0
0.4093	-2.43916	14.959	1.6958	-42.5563	0
0.4100	-4.88112	9.16052	2.3098	-29.1295	0
0.4107	-5.18567	3.96641	-1.96869	-11.4925	0
0.4113	-7.01854	0	-3.79119	7.16858	0
0.4120	-10.3741	-4.26861	-0.136444	21.8471	0
0.4127	-10.0696	-10.3693	-0.43857	37.3221	0
0.4133	-12.5115	-15.8656	-2.87507	53.2523	0
0.4140	-18.9182	-17.3955	0.77968	64.1758	0
0.4147	-18.9182	-19.2276	4.44418	70.6617	0
0.4153	-9.76504	-22.8918	5.3603	74.8718	0
0.4160	-2.43916	-24.7239	8.10867	76.4648	0
0.4167	4.57937	-23.7985	9.32692	76.4648	0
0.4173	14.0399	-22.8918	6.89042	74.3029	0
0.4180	17.3955	-21.0597	6.27642	65.9964	0
0.4187	13.1234	-15.5634	4.44418	52.9109	0
0.4193	10.3769	-10.9737	-0.740696	37.0946	0
0.4200	6.40944	-9.76492	-2.27082	21.5057	0
0.4207	0.611887	-6.10071	-2.27082	6.25828	0
0.4213	-2.13462	2.7576	-4.70732	-13.6544	0
0.4220	-4.27203	10.3882	-5.93531	-35.274	0
0.4227	-8.23672	13.7313	-6.85144	-51.0904	0
0.4233	-9.76504	16.1867	-10.2041	-62.1277	0
0.4240	-8.54406	18.321	-12.0363	-73.734	0
0.4247	-8.23672	19.5298	-12.3384	-81.3577	0
0.4253	-8.23672	20.4553	-12.9524	-83.7472	0
0.4260	-7.01854	21.9852	-12.9524	-86.5919	0
0.4267	-7.01854	21.9852	-12.9524	-88.6401	0
0.4273	-6.1021	18.6232	-12.9524	-85.9092	0
0.4280	-3.05105	16.1867	-10.2041	-76.8062	0
0.4287	-1.52553	14.6568	-9.28794	-63.038	0
0.4293	-1.83007	11.2948	-10.2041	-47.7905	0
0.4300	-0.609093	5.49631	-4.70732	-32.8844	0
0.4307	-1.52553	0	-1.65682	-13.882	0
0.4313	-4.88112	-3.96641	-5.32132	6.48586	0
0.4320	-3.3556	-10.6715	-4.10307	23.8953	0
0.4327	0.30734	-18.9254	1.6958	38.2324	0
0.4333	-0.609093	-24.1007	0.77968	52.0006	0
0.4340	-0.913639	-25.9328	-1.05257	63.2656	0
0.4347	0.002794	-27.1605	3.52805	69.979	0
0.4353	-3.66014	-27.4627	9.02479	74.3029	0
0.4360	-7.32308	-27.4627	9.94092	77.6027	0
0.4367	-7.01854	-27.4627	8.71292	75.7821	0
0.4373	-7.01854	-27.4627	9.94092	70.6617	0
0.4380	-6.7112	-25.3284	11.7732	65.7689	0
0.4387	-4.88112	-19.5298	10.857	55.0729	0
0.4393	-4.88112	-12.5036	7.19255	36.4118	0
0.4400	-5.79756	-9.76492	5.9743	19.3438	0
0.4407	-5.79756	-7.32841	5.3603	5.57556	0
0.4413	-6.40665	0.623293	3.22593	-12.4028	0
0.4420	-4.27203	7.63062	2.61193	-30.9501	0
0.4427	1.52832	9.46272	2.61193	-46.5389	0
0.4433	3.05385	13.4291	-0.136444	-61.5588	0
0.4440	0.611887	17.3955	-4.40519	-73.165	0
0.4447	1.22098	17.0933	-7.75781	-77.9441	0
0.4453	3.05385	17.3955	-8.37181	-81.699	0
0.4460	2.13741	19.2276	-3.79119	-82.8369	0
0.4467	1.52832	18.6232	-1.05257	-78.9682	0
0.4473	2.13741	18.9254	-3.48907	-74.9856	0
0.4480	3.05385	18.0188	-3.79119	-68.2722	0
0.4487	3.97028	12.5225	-1.65682	-51.4317	0
0.4493	6.1049	7.02621	-2.27082	-32.5431	0
0.4500	7.63042	3.66421	-3.18694	-19.1162	0
0.4507	7.02133	-1.8321	-2.87507	-4.43769	0
0.4513	6.40944	-8.23502	-4.40519	16.6129	0
0.4520	6.1049	-13.1269	-4.70732	35.8429	0
0.4527	7.02133	-17.0933	-1.96869	51.4317	0
0.4533	6.71678	-19.832	-1.05257	63.9483	0
0.4540	5.18846	-22.8918	0.77968	73.9615	0
0.4547	4.88392	-25.6306	5.9743	81.5853	0
0.4553	7.32588	-25.6306	7.7968	86.1367	0
0.4560	7.63042	-27.7649	7.19255	87.047	0
0.4567	4.88392	-31.1269	9.62905	85.9092	0
0.4573	3.66294	-30.2014	10.857	82.268	0
0.4580	3.97028	-25.9328	9.32692	73.0512	0
0.4587	0.916433	-21.0597	7.19255	59.0554	0
0.4593	-4.27203	-15.5634	3.22593	42.5563	0
0.4600	-4.57658	-12.8058	-0.43857	25.7159	0
0.4607	-3.05105	-10.9737	-1.96869	8.98917	0
0.4613	-5.18567	-2.73871	-5.01919	-8.98917	0
0.4620	-7.01854	6.4218	-7.15356	-25.4883	0
0.4627	-5.18567	10.9926	-3.18694	-37.4359	0
0.4633	-6.1021	13.7313	-1.96869	-49.6111	0
0.4640	-9.15316	16.4889	-6.53957	-63.6069	0
0.4647	-7.93218	17.3955	-8.37181	-72.4823	0
0.4653	-4.57658	18.321	-7.75781	-75.8959	0
0.4660	-3.3556	20.1531	-7.45569	-76.1235	0
0.4667	-0.913639	21.3619	-7.45569	-73.165	0
0.4673	2.13741	22.2874	-8.37181	-67.5895	0
0.4680	6.1049	19.5298	-8.06969	-60.3071	0
0.4687	8.54686	12.8247	-2.57294	-46.5389	0
0.4693	4.88392	5.79851	-0.136444	-29.1295	0
0.4700	1.52832	1.8321	-1.96869	-14.5647	0
0.4707	4.88392	-2.13431	0.77968	0.113787	0
0.4713	5.4958	-6.40292	4.14205	18.7749	0
0.4720	2.44196	-10.3693	2.3098	35.274	0
0.4727	4.27483	-14.6379	2.00768	50.5214	0
0.4733	4.57937	-18.9254	4.7463	65.9964	0
0.4740	0.611887	-20.1342	5.05817	75.5546	0
0.4747	1.22098	-20.4364	7.7968	78.8544	0
0.4753	0.002794	-23.4963	11.7732	85.2264	0
0.4760	-4.88112	-26.235	9.94092	91.3709	0
0.4767	-0.609093	-22.8918	9.94092	89.8917	0
0.4773	3.97028	-17.0933	14.5118	83.4059	0
0.4780	-1.21819	-14.3357	12.9914	75.2132	0
0.4787	-2.43916	-10.3693	9.32692	62.3553	0
0.4793	0.30734	-3.66421	12.3774	46.1975	0
0.4800	-3.3556	0.623293	14.5118	29.6984	0
0.4807	-6.7112	3.362	9.94092	12.6304	0
0.4813	-5.49022	7.32841	6.27642	-7.8513	0
0.4820	-8.23672	13.7313	4.7463	-28.5605	0
0.4827	-9.4577	21.0597	1.6958	-46.3113	0
0.4833	-5.49022	24.7239	-2.57294	-59.3968	0
0.4840	-3.3556	25.0262	-6.23744	-68.8411	0
0.4847	-2.74371	28.9926	-6.53957	-77.3751	0
0.4853	-1.52553	32.959	-5.32132	-82.6093	0
0.4860	-2.43916	28.3882	-4.70732	-82.268	0
0.4867	-1.52553	24.7239	-5.32132	-80.4474	0
0.4873	-0.609093	31.1269	-5.32132	-77.9441	0
0.4880	-3.05105	33.5823	-4.70732	-70.3204	0
0.4887	-6.1021	23.4963	-1.96869	-56.3246	0
0.4893	-8.84861	13.7313	1.6958	-40.5082	0
0.4900	-12.2042	10.3882	2.91405	-24.578	0
0.4907	-12.5115	7.63062	3.52805	-8.7616	0
0.4913	-10.6787	2.7576	4.7463	10.8098	0
0.4920	-7.62763	-3.66421	2.91405	30.6087	0
0.4927	-0.609093	-9.76492	1.6958	44.9459	0
0.4933	5.80035	-13.7313	3.83018	55.0729	0
0.4940	2.44196	-15.2612	5.9743	65.0862	0
0.4947	-4.57658	-15.2612	7.7968	71.7996	0
0.4953	-3.3556	-16.7722	11.4613	76.1235	0
0.4960	4.57937	-18.9254	13.5957	79.7647	0
0.4967	11.2934	-18.3021	12.0753	77.0338	0
0.4973	14.0399	-16.7722	11.1592	70.8893	0
0.4980	12.8189	-15.5634	9.94092	64.1758	0
0.4987	10.6815	-10.0671	5.9743	49.8387	0
0.4993	10.0724	-2.13431	4.44418	31.519	0
0.5000	9.76784	0.302203	7.19255	17.5232	0
0.5007	7.63042	2.13431	7.49467	0.455148	0
0.5013	4.27483	9.16052	2.61193	-20.9368	0
0.5020	4.57937	16.4889	-1.05257	-36.7532	0
0.5027	7.63042	21.0597	-0.740696	-51.0904	0
0.5033	7.63042	24.7239	-1.96869	-67.5895	0
0.5040	5.18846	25.6306	-5.93531	-75.2132	0
0.5047	5.4958	24.4217	-7.75781	-78.6268	0
0.5053	6.1049	23.8173	-7.75781	-86.8195	0
0.5060	3.35839	23.4963	-8.37181	-90.802	0
0.5067	0.002794	23.4963	-8.06969	-86.8195	0
0.5073	1.22098	24.7239	-5.62344	-83.1783	0
0.5080	5.4958	22.8918	-3.79119	-77.0338	0
0.5087	4.88392	17.3955	-4.10307	-60.3071	0
0.5093	0.30734	12.2203	-3.79119	-41.9874	0
0.5100	0.002794	9.46272	-0.740696	-27.3089	0
0.5107	2.7493	5.49631	2.61193	-10.2408	0
0.5113	1.52832	-2.13431	2.61193	9.33053	0
0.5120	0.30734	-10.0671	2.61193	25.7159	0
0.5127	0.002794	-15.5634	4.7463	42.215	0
0.5133	-2.43916	-17.3955	5.3603	57.8038	0
0.5140	-0.913639	-18.9254	5.66243	67.5895	0
0.5147	4.27483	-20.4364	9.62905	73.6202	0
0.5153	1.22098	-21.6641	11.7732	80.3336	0
0.5160	-6.7112	-21.9664	9.02479	82.268	0
0.5167	-8.54406	-22.8918	8.71292	76.4648	0
0.5173	-8.84861	-22.8918	9.62905	70.6617	0
0.5180	-9.4577	-21.0597	4.44418	63.038	0
0.5187	-5.79756	-17.3955	-1.05257	46.5389	0
0.5193	-2.13462	-11.2948	-0.740696	29.4708	0
0.5200	1.52832	-5.49631	-1.65682	16.6129	0
0.5207	7.63042	-0.906608	-5.01919	0.113787	0
0.5213	6.40944	3.66421	-6.23744	-20.0265	0
0.5220	-1.21819	9.16052	-8.98581	-37.0946	0
0.5227	-3.3556	12.8247	-13.8686	-54.8453	0
0.5233	-3.3556	14.6568	-14.7847	-71.572	0
0.5240	-7.01854	17.0933	-15.7008	-79.5371	0
0.5247	-7.62763	18.321	-18.7513	-83.5196	0
0.5253	-4.27203	18.9254	-17.5331	-89.3228	0
0.5260	-2.43916	21.0597	-13.8686	-89.5503	0
0.5267	-1.83007	22.8918	-14.4728	-85.6816	0
0.5273	-1.52553	22.8918	-16.3051	-83.1783	0
0.5280	-1.21819	20.1531	-15.3889	-75.8959	0
0.5287	-1.21819	13.1269	-13.5567	-57.5762	0
0.5293	-0.609093	5.19411	-10.5062	-40.5082	0
0.5300	1.22098	-0.302203	-5.62344	-27.0813	0
0.5307	2.13741	-3.66421	-1.05257	-8.98917	0
0.5313	0.30734	-7.32841	3.83018	10.8098	0
0.5320	-2.43916	-11.8992	7.7968	25.4883	0
0.5327	-3.96469	-16.7722	10.857	39.8254	0
0.5333	-4.88112	-22.2686	15.4279	56.3246	0
0.5340	-1.21819	-27.4627	19.0924	67.5895	0
0.5347	2.7493	-29.8992	17.5623	73.0512	0
0.5353	-0.609093	-28.6904	13.2935	78.2854	0
0.5360	-2.13462	-26.8583	9.02479	82.268	0
0.5367	0.916433	-26.5372	7.19255	80.675	0
0.5373	0.30734	-25.3284	7.49467	74.8718	0
0.5380	1.22098	-22.5708	7.19255	68.1584	0
0.5387	7.32588	-18.9254	6.27642	57.4624	0
0.5393	6.71678	-11.8992	5.3603	40.7357	0
0.5400	3.05385	-5.49631	4.44418	24.2366	0
0.5407	5.80035	-3.34312	1.09155	9.89947	0
0.5413	5.18846	1.5299	-4.10307	-8.98917	0
0.5420	0.30734	7.93282	-8.37181	-28.5605	0
0.5427	-1.21819	9.76492	-8.37181	-44.3769	0
0.5433	-0.913639	13.7313	-8.37181	-59.0554	0
0.5440	-2.13462	20.4553	-11.7342	-69.7514	0
0.5447	-1.83007	19.832	-13.8686	-71.572	0
0.5453	-0.304546	18.321	-13.5567	-74.6443	0
0.5460	1.83287	23.4963	-12.9524	-81.9266	0
0.5467	2.13741	23.8173	-12.3384	-80.106	0
0.5473	0.30734	19.2276	-10.2041	-70.3204	0
0.5480	1.52832	17.0933	-7.45569	-62.1277	0
0.5487	2.44196	13.1269	-5.01919	-49.6111	0
0.5493	-2.43916	5.79851	-4.70732	-30.9501	0
0.5500	-5.79756	1.8321	-5.01919	-14.5647	0
0.5507	-4.27203	-1.8321	-5.01919	1.02408	0
0.5513	-4.27203	-8.83943	-3.18694	20.823	0
0.5520	-2.43916	-16.1678	1.09155	40.053	0
0.5527	3.05385	-21.3619	4.7463	55.4143	0
0.5533	3.97028	-24.7239	3.52805	66.9067	0
0.5540	2.13741	-27.4627	3.52805	74.6443	0
0.5547	3.05385	-29.2948	9.02479	81.5853	0
0.5553	3.05385	-30.2014	11.4613	88.2987	0
0.5560	-0.304546	-30.2014	6.89042	89.8917	0
0.5567	-2.43916	-29.8992	3.52805	86.8195	0
0.5573	0.611887	-27.4627	5.3603	82.4956	0
0.5580	4.88392	-24.4029	5.05817	73.6202	0
0.5587	5.18846	-21.6641	1.6958	56.8935	0
0.5593	4.57937	-17.6977	2.61193	40.7357	0
0.5600	7.63042	-12.2014	3.52805	27.8778	0
0.5607	7.63042	-4.57081	-2.87507	11.1511	0
0.5613	4.27483	3.362	-9.59006	-9.33053	0
0.5620	5.4958	8.85831	-9.28794	-25.2607	0
0.5627	9.15595	13.7313	-7.75781	-40.1668	0
0.5633	8.8514	18.9254	-8.67394	-55.9832	0
0.5640	8.24231	19.5298	-12.3384	-66.4516	0
0.5647	7.02133	19.2276	-16.6169	-71.9134	0
0.5653	3.97028	22.8918	-15.3889	-78.6268	0
0.5660	3.35839	24.7239	-11.1202	-80.7887	0
0.5667	0.916433	23.194	-11.1202	-74.9856	0
0.5673	-5.18567	21.6641	-12.3384	-66.6792	0
0.5680	-7.62763	19.2276	-10.5062	-57.5762	0
0.5687	-8.23672	15.5634	-8.37181	-44.1493	0
0.5693	-11.8997	10.9926	-6.85144	-28.2192	0
0.5700	-11.5951	5.79851	-4.70732	-13.6544	0
0.5707	-9.76504	1.5299	-2.87507	2.84467	0
0.5713	-13.1206	-2.73871	-0.136444	22.0747	0
0.5720	-13.1206	-9.14163	2.91405	40.9633	0
0.5727	-8.54406	-14.6379	5.05817	55.6418	0
0.5733	-7.93218	-18.3021	7.7968	66.9067	0
0.5740	-5.18567	-21.9664	10.243	76.1235	0
0.5747	2.13741	-21.0597	12.0753	84.0886	0
0.5753	3.97028	-17.0933	11.7732	88.9814	0
0.5760	0.916433	-18.3021	8.71292	88.0711	0
0.5767	0.916433	-21.6641	7.19255	82.8369	0
0.5773	2.13741	-20.4364	9.94092	77.3751	0
0.5780	2.13741	-16.47	8.4108	67.9308	0
0.5787	2.13741	-12.8058	2.3098	52.5696	0
0.5793	-0.913639	-8.23502	-0.136444	36.1843	0
0.5800	-4.27203	-3.04091	-0.136444	20.2541	0
0.5807	-2.13462	0.925495	-2.87507	0.455148	0
0.5813	2.13741	5.79851	-4.70732	-19.6851	0
0.5820	2.44196	11.8992	-5.32132	-35.274	0
0.5827	1.22098	16.4889	-8.37181	-48.3595	0
0.5833	0.30734	19.2276	-10.2041	-62.1277	0
0.5840	0.002794	22.8918	-7.75781	-73.165	0
0.5847	1.22098	26.2538	-6.53957	-79.1957	0
0.5853	2.13741	26.5561	-7.45569	-83.7472	0
0.5860	-0.304546	26.5561	-7.75781	-86.2505	0
0.5867	-2.43916	25.6306	-9.28794	-82.8369	0
0.5873	-1.83007	23.8173	-9.90193	-77.0338	0
0.5880	-2.74371	22.2874	-7.75781	-69.4101	0
0.5887	-5.18567	19.832	-7.15356	-53.935	0
0.5893	-4.27203	12.8247	-8.06969	-35.274	0
0.5900	-2.74371	7.32841	-5.32132	-20.0265	0
0.5907	-3.3556	5.19411	-0.740696	-4.43769	0
0.5913	-3.05105	-0.604405	2.3098	13.1993	0
0.5920	-0.609093	-9.14163	4.7463	30.0398	0
0.5927	1.22098	-12.8058	6.27642	45.6286	0
0.5933	-0.609093	-14.6379	7.7968	58.3727	0
0.5940	-3.05105	-17.0933	9.94092	66.3378	0
0.5947	-2.43916	-21.3619	10.857	73.9615	0
0.5953	-1.52553	-25.6306	9.32692	79.7647	0
0.5960	-3.3556	-25.0262	7.7968	78.8544	0
0.5967	-2.43916	-20.1342	6.89042	74.6443	0
0.5973	1.22098	-18.3021	8.10867	71.7996	0
0.5980	3.66294	-18.3021	8.71292	65.4275	0
0.5987	8.8514	-11.8992	4.14205	51.6593	0
0.5993	15.8699	-4.57081	-1.05257	35.5015	0
0.6000	17.7028	-2.73871	-1.05257	20.823	0
0.6007	17.0909	0.925495	-0.740696	3.75497	0
0.6013	15.8699	7.32841	-1.96869	-18.7749	0
0.6020	10.3769	10.6904	-5.62344	-40.1668	0
0.6027	5.80035	14.3546	-11.1202	-53.5937	0
0.6033	3.05385	20.4553	-11.1202	-63.3793	0
0.6040	-3.3556	22.2874	-5.93531	-73.734	0
0.6047	-8.84861	21.6641	-7.15356	-80.106	0
0.6053	-8.84861	24.1195	-12.6503	-83.1783	0
0.6060	-9.76504	25.0262	-12.9524	-85.3402	0
0.6067	-10.986	22.8918	-12.0363	-84.0886	0
0.6073	-7.93218	22.8918	-12.9524	-78.6268	0
0.6080	-6.1021	21.9852	-11.4223	-69.4101	0
0.6087	-6.1021	14.959	-8.67394	-55.7556	0
0.6093	-4.27203	6.4218	-5.62344	-38.0048	0
0.6100	-1.52553	1.5299	0.77968	-21.5057	0
0.6107	-0.304546	-1.8321	6.57855	-5.68935	0
0.6113	0.30734	-4.57081	7.19255	12.0614	0
0.6120	-2.74371	-9.14163	6.27642	30.6087	0
0.6127	-6.7112	-16.47	5.3603	48.7008	0
0.6133	-7.01854	-22.5708	5.9743	61.7863	0
0.6140	-7.93218	-24.7239	6.57855	67.9308	0
0.6147	-9.76504	-24.7239	7.19255	72.1409	0
0.6153	-7.93218	-24.4029	9.94092	77.3751	0
0.6160	-7.93218	-24.1007	14.5118	77.6027	0
0.6167	-13.1206	-24.4029	16.344	73.3926	0
0.6173	-14.0371	-22.8918	15.1258	70.3204	0
0.6180	-9.4577	-19.832	10.857	63.038	0
0.6187	-6.1021	-15.5634	5.3603	45.8562	0
0.6193	0.30734	-10.3693	2.61193	28.5605	0
0.6200	10.3769	-4.57081	2.3098	15.3612	0
0.6207	11.2934	1.8321	-1.05257	-1.7068	0
0.6213	6.40944	7.02621	-6.23744	-20.3679	0
0.6220	6.71678	9.16052	-7.75781	-35.6153	0
0.6227	7.63042	11.8992	-6.23744	-51.0904	0
0.6233	4.57937	18.0188	-6.53957	-65.7689	0
0.6240	3.97028	20.7575	-7.45569	-73.165	0
0.6247	4.57937	19.2276	-5.93531	-77.3751	0
0.6253	2.44196	21.9852	-5.32132	-83.1783	0
0.6260	1.52832	26.5561	-5.93531	-86.5919	0
0.6267	2.13741	24.4217	-5.01919	-84.4299	0
0.6273	1.52832	20.1531	-4.10307	-77.7165	0
0.6280	2.7493	19.2276	-2.87507	-64.8586	0
0.6287	3.97028	15.5634	-1.65682	-49.0422	0
0.6293	2.7493	8.23502	-2.27082	-33.4534	0
0.6300	1.52832	3.362	-0.136444	-16.9543	0
0.6307	1.52832	2.13431	5.9743	-0.455148	0
0.6313	1.83287	-2.13431	5.9743	14.7923	0
0.6320	3.97028	-10.9737	4.14205	32.2017	0
0.6327	5.80035	-15.5634	10.857	50.5214	0
0.6333	5.4958	-16.1678	14.5118	64.1758	0
0.6340	6.1049	-19.832	9.02479	74.8718	0
0.6347	5.4958	-23.7985	9.02479	82.8369	0
0.6353	0.611887	-22.8918	12.3774	84.3161	0
0.6360	-2.13462	-21.9664	9.32692	80.675	0
0.6367	-1.83007	-22.5708	7.7968	78.8544	0
0.6373	-4.27203	-21.6641	11.4613	76.1235	0
0.6380	-7.93218	-17.9999	9.02479	64.1758	0
0.6387	-11.2906	-12.8058	1.39368	44.9459	0
0.6393	-13.1206	-7.32841	-0.136444	27.3089	0
0.6400	-10.986	-2.13431	0.477554	14.7923	0
0.6407	-6.7112	4.5897	-3.48907	-1.13787	0
0.6413	-4.27203	10.6904	-7.45569	-21.8471	0
0.6420	1.22098	13.4291	-9.28794	-38.9151	0
0.6427	8.54686	17.0933	-10.2041	-52.1144	0
0.6433	9.76784	21.9852	-8.67394	-65.7689	0
0.6440	3.97028	23.8173	-6.85144	-75.5546	0
0.6447	0.916433	23.4963	-8.67394	-79.1957	0
0.6453	3.97028	25.6306	-10.2041	-83.1783	0
0.6460	7.02133	27.4627	-9.28794	-85.3402	0
0.6467	4.88392	27.1605	-8.06969	-81.0163	0
0.6473	-0.609093	25.0262	-9.28794	-74.9856	0
0.6480	-3.3556	20.7575	-11.1202	-68.4998	0
0.6487	-3.3556	16.1867	-11.1202	-53.935	0
0.6493	-3.3556	11.8992	-6.85144	-35.274	0
0.6500	-3.3556	5.19411	-2.27082	-20.9368	0
0.6507	-3.05105	-0.302203	-0.136444	-6.59964	0
0.6513	-1.52553	-2.13431	4.44418	13.5406	0
0.6520	-0.304546	-7.32841	11.4613	31.519	0
0.6527	-2.43916	-16.47	16.958	45.8562	0
0.6533	-5.18567	-21.6641	19.3945	59.6244	0
0.6540	-3.66014	-21.0597	19.3945	67.9308	0
0.6547	-2.43916	-20.4364	18.1763	70.8893	0
0.6553	-3.05105	-22.8918	16.344	77.0338	0
0.6560	-3.66014	-24.1007	15.4279	79.7647	0
0.6567	-3.96469	-21.6641	15.4279	73.3926	0
0.6573	-1.21819	-19.5298	14.5118	67.5895	0
0.6580	3.05385	-17.3955	11.7732	62.6966	0
0.6587	2.44196	-11.8992	9.62905	48.9284	0
0.6593	0.611887	-7.00732	5.3603	30.3811	0
0.6600	2.7493	-5.49631	-1.05257	14.1096	0
0.6607	4.88392	-2.73871	-4.40519	-2.95846	0
0.6613	4.88392	4.8919	-5.01919	-20.9368	0
0.6620	4.88392	12.2203	-8.37181	-37.4359	0
0.6627	5.80035	16.4889	-12.0363	-53.0247	0
0.6633	6.1049	18.6232	-12.9524	-66.1102	0
0.6640	7.02133	20.1531	-12.9524	-74.0753	0
0.6647	7.63042	21.9852	-12.9524	-78.2854	0
0.6653	7.02133	23.8173	-13.5567	-82.268	0
0.6660	6.71678	22.8918	-13.8686	-84.4299	0
0.6667	7.63042	22.8918	-11.1202	-80.7887	0
0.6673	6.71678	22.2874	-5.32132	-74.0753	0
0.6680	3.66294	16.7911	-1.35469	-66.6792	0
0.6687	0.916433	10.3882	-2.87507	-52.6834	0
0.6693	0.002794	7.32841	-4.40519	-31.9741	0
0.6700	-2.43916	3.0598	-0.740696	-13.882	0
0.6707	-4.27203	-4.57081	2.91405	2.27574	0
0.6713	-0.609093	-11.8992	3.22593	23.8953	0
0.6720	0.611887	-16.7722	3.52805	42.5563	0
0.6727	-4.27203	-20.1342	3.52805	53.4799	0
0.6733	-6.1021	-23.194	1.09155	65.7689	0
0.6740	-2.43916	-26.235	0.77968	77.0338	0
0.6747	-2.43916	-28.0671	2.91405	81.9266	0
0.6753	-6.7112	-29.2948	2.3098	84.9989	0
0.6760	-10.6787	-29.2948	0.77968	85.2264	0
0.6767	-15.8671	-27.4627	3.52805	80.675	0
0.6773	-20.1392	-26.5372	5.9743	75.2132	0
0.6780	-19.5301	-25.3284	5.05817	66.9067	0
0.6787	-17.0881	-19.2276	3.83018	52.0006	0
0.6793	-15.8671	-11.597	2.91405	36.7532	0
0.6800	-11.8997	-9.46272	1.39368	22.985	0
0.6807	-4.27203	-8.23502	-1.35469	4.09633	0
0.6813	2.13741	-0.906608	-2.87507	-15.475	0
0.6820	6.40944	8.85831	-1.65682	-29.8122	0
0.6827	8.24231	15.5634	-2.57294	-42.8977	0
0.6833	5.80035	18.321	-8.98581	-58.1451	0
0.6840	1.52832	18.9254	-13.8686	-67.0205	0
0.6847	-1.21819	18.6232	-12.0363	-69.7514	0
0.6853	-2.43916	20.1531	-9.90193	-75.2132	0
0.6860	-2.43916	20.7575	-11.1202	-78.9682	0
0.6867	-2.74371	19.2276	-11.1202	-73.734	0
0.6873	-3.3556	18.321	-10.2041	-66.4516	0
0.6880	-3.3556	16.1867	-9.59006	-58.8279	0
0.6887	-1.52553	11.8992	-8.37181	-43.4666	0
0.6893	0.30734	8.85831	-6.85144	-26.171	0
0.6900	0.30734	4.26861	-4.40519	-13.3131	0
0.6907	0.611887	-2.43651	-1.96869	2.84467	0
0.6913	2.13741	-8.53722	-0.43857	24.8056	0
0.6920	3.05385	-14.3357	2.91405	43.808	0
0.6927	3.97028	-20.1342	9.02479	58.7141	0
0.6933	6.1049	-22.5708	10.243	70.8893	0
0.6940	7.63042	-23.194	8.4108	77.9441	0
0.6947	6.1049	-23.7985	11.4613	84.0886	0
0.6953	3.05385	-25.3284	12.9914	90.4606	0
0.6960	1.83287	-27.4627	7.7968	89.5503	0
0.6967	2.13741	-28.6904	4.7463	83.4059	0
0.6973	0.611887	-26.8583	5.66243	78.513	0
0.6980	-1.21819	-22.8918	3.22593	66.9067	0
0.6987	1.52832	-17.3955	-0.136444	46.7664	0
0.6993	3.35839	-10.9737	-2.27082	31.2914	0
0.7000	0.611887	-6.70512	-5.62344	18.4335	0
0.7007	0.611887	-1.8321	-5.62344	-1.7068	0
0.7013	3.05385	6.10071	-2.57294	-22.416	0
0.7020	0.611887	11.2948	-4.70732	-35.8429	0
0.7027	-4.27203	13.7313	-11.4223	-49.2698	0
0.7033	-6.7112	18.321	-13.2546	-63.3793	0
0.7040	-8.23672	21.9852	-11.1202	-72.4823	0
0.7047	-8.84861	21.9852	-8.98581	-77.7165	0
0.7053	-7.32308	23.4963	-4.40519	-80.106	0
0.7060	-5.49022	24.7239	-0.136444	-77.7165	0
0.7067	-3.3556	22.8918	-2.57294	-73.165	0
0.7073	-1.21819	21.9852	-7.45569	-67.5895	0
0.7080	0.002794	18.0188	-4.40519	-56.6659	0
0.7087	0.916433	9.76492	1.6958	-41.646	0
0.7093	-0.609093	5.49631	1.39368	-27.6502	0
0.7100	-3.05105	3.362	0.175428	-13.6544	0
0.7107	-3.3556	-5.17522	1.39368	3.5274	0
0.7113	-3.66014	-11.597	2.00768	23.3263	0
0.7120	-4.27203	-13.4291	5.66243	40.3944	0
0.7127	-1.52553	-18.6043	11.7732	52.5696	0
0.7133	1.52832	-22.8918	12.0753	62.3553	0
0.7140	0.30734	-22.8918	9.62905	72.4823	0
0.7147	0.30734	-27.7649	9.94092	79.7647	0
0.7153	3.05385	-32.959	10.5452	82.4956	0
0.7160	4.88392	-29.597	11.7732	83.1783	0
0.7167	6.71678	-26.5372	13.5957	80.675	0
0.7173	6.1049	-27.1605	13.2935	74.3029	0
0.7180	3.97028	-22.8918	11.7732	63.038	0
0.7187	4.27483	-15.2612	8.10867	45.8562	0
0.7193	5.18846	-11.597	3.83018	29.6984	0
0.7200	4.88392	-10.0671	2.91405	18.0921	0
0.7207	3.05385	-6.10071	4.14205	2.6171	0
0.7213	-1.52553	-0.302203	2.3098	-20.0265	0
0.7220	-2.74371	3.362	0.77968	-39.5979	0
0.7227	1.22098	5.79851	2.00768	-53.0247	0
0.7233	6.1049	9.46272	1.09155	-63.9483	0
0.7240	12.2098	12.8247	-2.57294	-72.2547	0
0.7247	18.9238	14.6568	-4.40519	-78.6268	0
0.7253	16.7864	18.9254	-4.40519	-81.9266	0
0.7260	9.76784	21.9852	-4.40519	-80.7887	0
0.7267	8.8514	19.832	-4.40519	-78.6268	0
0.7273	7.63042	17.0933	-4.70732	-74.0753	0
0.7280	2.7493	14.959	-4.70732	-60.876	0
0.7287	2.13741	9.46272	-4.70732	-43.808	0
0.7293	2.13741	2.7576	-3.79119	-30.0398	0
0.7300	0.002794	-0.302203	-1.96869	-14.2234	0
0.7307	-0.609093	-3.04091	-0.740696	6.48586	0
0.7313	-2.43916	-9.14163	-1.05257	26.3986	0
0.7320	-4.88112	-15.8656	-0.136444	42.215	0
0.7327	-6.7112	-20.7387	2.3098	55.0729	0
0.7333	-8.84861	-24.1007	3.83018	65.0862	0
0.7340	-9.15316	-26.5372	1.6958	72.4823	0
0.7347	-5.79756	-26.5372	-1.05257	78.8544	0
0.7353	0.002794	-27.4627	-1.05257	81.5853	0
0.7360	10.6815	-28.6904	-1.65682	79.7647	0
0.7367	20.7539	-27.4627	-5.01919	76.6924	0
0.7373	15.2608	-24.7239	-5.62344	74.3029	0
0.7380	4.88392	-20.4364	-3.79119	63.9483	0
0.7387	5.18846	-13.4291	-5.32132	43.1253	0
0.7393	6.40944	-6.40292	-5.62344	26.0572	0
0.7400	2.7493	-3.34312	-0.43857	15.3612	0
0.7407	3.97028	1.8321	2.91405	-0.796509	0
0.7413	4.88392	9.16052	3.52805	-20.5954	0
0.7420	-1.52553	12.8247	4.44418	-35.6153	0
0.7427	-5.18567	16.1867	1.09155	-49.2698	0
0.7433	-2.43916	22.2874	-5.32132	-65.5413	0
0.7440	-1.83007	24.1195	-5.62344	-75.8959	0
0.7447	-1.83007	22.2874	-3.18694	-78.6268	0
0.7453	-0.304546	21.9852	-3.79119	-78.2854	0
0.7460	0.611887	22.2874	-5.93531	-77.7165	0
0.7467	1.83287	22.5896	-7.15356	-77.0338	0
0.7473	3.35839	21.0597	-7.15356	-71.9134	0
0.7480	2.13741	17.0933	-7.15356	-58.4865	0
0.7487	0.30734	13.1269	-7.75781	-41.9874	0
0.7493	-0.609093	10.0671	-7.45569	-28.2192	0
0.7500	-2.43916	4.5897	-5.01919	-12.9717	0
0.7507	-4.27203	-1.8321	-1.35469	6.48586	0
0.7513	-1.52553	-6.10071	1.6958	26.3986	0
0.7520	1.83287	-10.0671	3.52805	42.5563	0
0.7527	3.05385	-14.0335	4.7463	57.4624	0
0.7533	3.05385	-16.7722	9.02479	71.572	0
0.7540	1.22098	-16.47	12.6795	79.7647	0
0.7547	-1.21819	-14.3357	10.857	81.0163	0
0.7553	-3.05105	-15.2612	9.94092	82.8369	0
0.7560	-7.93218	-18.3021	10.857	85.9092	0
0.7567	-12.8161	-18.9254	7.7968	82.8369	0
0.7573	-11.2906	-17.3955	6.27642	73.9615	0
0.7580	-6.7112	-15.5634	9.02479	61.445	0
0.7587	-5.18567	-10.0671	6.57855	43.808	0
0.7593	-5.49022	-4.57081	1.09155	25.4883	0
0.7600	-6.7112	0.302203	3.22593	11.1511	0
0.7607	-9.76504	7.63062	5.66243	-5.00663	0
0.7613	-12.5115	14.6568	0.77968	-25.2607	0
0.7620	-12.2042	18.321	-3.48907	-41.9874	0
0.7627	-9.15316	22.8918	-2.87507	-55.7556	0
0.7633	-3.05105	26.8583	-3.79119	-69.4101	0
0.7640	2.44196	28.3882	-7.15356	-76.8062	0
0.7647	3.35839	30.2203	-8.06969	-78.9682	0
0.7653	3.97028	30.8247	-4.70732	-84.4299	0
0.7660	3.35839	28.3882	-2.27082	-86.2505	0
0.7667	-0.609093	28.9926	-4.70732	-78.6268	0
0.7673	-2.13462	32.0524	-5.93531	-70.3204	0
0.7680	-0.609093	28.3882	-3.79119	-61.7863	0
0.7687	-3.66014	19.832	-1.96869	-47.4492	0
0.7693	-6.40665	14.3546	-0.740696	-31.9741	0
0.7700	-2.43916	10.9926	2.3098	-16.6129	0
0.7707	1.83287	3.362	3.52805	0.682722	0
0.7713	1.83287	-3.96641	4.7463	17.8646	0
0.7720	1.22098	-7.32841	6.27642	34.0223	0
0.7727	1.22098	-11.8992	5.66243	50.5214	0
0.7733	0.916433	-17.3955	6.89042	62.6966	0
0.7740	1.22098	-18.9254	11.4613	68.1584	0
0.7747	0.30734	-16.47	11.1592	73.3926	0
0.7753	-1.21819	-16.47	7.19255	78.8544	0
0.7760	-0.609093	-17.9999	8.4108	80.3336	0
0.7767	0.916433	-16.7722	9.62905	77.9441	0
0.7773	1.22098	-13.7313	6.27642	71.2306	0
0.7780	1.83287	-11.597	6.27642	57.8038	0
0.7787	1.52832	-8.23502	8.10867	41.646	0
0.7793	0.30734	-3.34312	4.7463	28.5605	0
0.7800	0.30734	-0.906608	3.52805	14.1096	0
0.7807	0.002794	2.7576	4.44418	-6.03071	0
0.7813	-2.13462	10.6904	-1.65682	-27.0813	0
0.7820	-0.609093	17.0933	-9.28794	-43.808	0
0.7827	5.18846	20.1531	-9.90193	-56.6659	0
0.7833	7.32588	23.4963	-8.67394	-68.2722	0
0.7840	4.57937	25.9516	-11.1202	-77.9441	0
0.7847	6.1049	27.7838	-12.3384	-82.8369	0
0.7853	10.3769	29.2948	-12.0363	-83.1783	0
0.7860	9.15595	28.3882	-9.90193	-84.0886	0
0.7867	4.57937	26.5561	-6.53957	-84.0886	0
0.7873	3.97028	26.5561	-4.70732	-78.2854	0
0.7880	5.80035	23.8173	-3.48907	-64.8586	0
0.7887	5.80035	18.321	-1.65682	-48.3595	0
0.7893	3.35839	11.8992	-3.18694	-33.7947	0
0.7900	2.13741	5.49631	-4.10307	-19.1162	0
0.7907	3.97028	2.13431	-0.136444	1.36544	0
0.7913	5.18846	0.925495	2.3098	24.578	0
0.7920	4.57937	-8.23502	2.61193	38.9151	0
0.7927	4.27483	-18.6043	7.19255	48.7008	0
0.7933	4.57937	-20.1342	9.94092	61.445	0
0.7940	1.22098	-19.5298	5.9743	69.7514	0
0.7947	-3.3556	-21.3619	4.44418	71.7996	0
0.7953	-3.66014	-21.9664	7.49467	77.0338	0
0.7960	-1.21819	-23.7985	8.71292	79.7647	0
0.7967	-0.609093	-23.7985	6.27642	75.2132	0
0.7973	-3.3556	-21.0597	2.91405	68.1584	0
0.7980	-5.49022	-18.3021	0.175428	55.9832	0
0.7987	-5.18567	-12.5036	-1.05257	37.6635	0
0.7993	-2.43916	-3.66421	-0.740696	21.5057	0
0.8000	0.30734	-0.906608	-0.136444	7.16858	0
0.8007	1.22098	0.623293	-2.27082	-12.4028	0
0.8013	0.30734	8.55611	-4.40519	-30.0398	0
0.8020	0.30734	14.0335	-3.79119	-43.4666	0
0.8027	0.916433	15.5634	-7.15356	-57.5762	0
0.8033	1.83287	19.832	-12.6503	-69.1825	0
0.8040	3.05385	21.0597	-10.2041	-76.4648	0
0.8047	5.4958	19.2276	-6.53957	-83.1783	0
0.8053	6.71678	20.7575	-10.2041	-86.2505	0
0.8060	4.88392	22.2874	-11.1202	-83.7472	0
0.8067	4.88392	21.0597	-8.06969	-80.106	0
0.8073	8.24231	19.2276	-9.59006	-74.9856	0
0.8080	8.54686	13.7313	-9.59006	-63.038	0
0.8087	8.24231	6.72401	-2.27082	-46.8802	0
0.8093	10.3769	3.362	-0.136444	-32.8844	0
0.8100	9.76784	-2.43651	-3.79119	-16.9543	0
0.8107	6.71678	-10.3693	-1.96869	6.25828	0
0.8113	7.63042	-12.8058	2.3098	29.4708	0
0.8120	10.3769	-14.6379	2.00768	42.215	0
0.8127	10.3769	-21.0597	3.22593	52.5696	0
0.8133	10.3769	-24.4029	5.9743	65.9964	0
0.8140	11.2934	-23.4963	4.44418	74.8718	0
0.8147	11.9025	-24.4029	1.6958	79.7647	0
0.8153	10.6815	-26.235	1.39368	85.2264	0
0.8160	7.93497	-27.4627	-1.05257	84.9989	0
0.8167	4.88392	-28.3693	-2.57294	77.6027	0
0.8173	3.97028	-26.235	0.77968	70.8893	0
0.8180	3.97028	-21.0597	2.00768	60.5347	0
0.8187	0.002794	-16.47	-3.48907	42.8977	0
0.8193	-5.49022	-13.7313	-10.2041	25.1469	0
0.8200	-10.3741	-10.0671	-14.1707	10.2408	0
0.8207	-13.1206	-3.66421	-17.2212	-7.16858	0
0.8213	-13.7325	3.66421	-18.4394	-26.171	0
0.8220	-14.3416	8.23502	-18.4394	-42.5563	0
0.8227	-17.0881	11.597	-16.9191	-55.7556	0
0.8233	-17.0881	16.4889	-14.4728	-65.5413	0
0.8240	-15.2581	17.3955	-14.7847	-72.8237	0
0.8247	-18.3091	16.4889	-17.5331	-77.7165	0
0.8253	-21.0556	19.5298	-16.9191	-79.5371	0
0.8260	-14.9507	21.9852	-12.0363	-78.9682	0
0.8267	-7.93218	18.0188	-7.75781	-75.2132	0
0.8273	-9.15316	14.959	-7.45569	-68.4998	0
0.8280	-11.5951	14.3546	-7.45569	-56.8935	0
0.8287	-10.986	8.55611	-5.62344	-39.2565	0
0.8293	-10.0696	0.925495	0.175428	-21.8471	0
0.8300	-8.23672	-3.96641	8.71292	-8.7616	0
0.8307	-7.01854	-8.23502	12.3774	7.39615	0
0.8313	-8.54406	-12.8058	9.32692	26.6262	0
0.8320	-8.23672	-15.5634	8.71292	41.646	0
0.8327	-4.27203	-18.6043	10.857	55.6418	0
0.8333	-3.3556	-23.194	9.32692	69.4101	0
0.8340	-7.01854	-27.1605	7.7968	76.1235	0
0.8347	-10.0696	-28.6904	10.857	79.7647	0
0.8353	-11.2906	-28.0671	12.3774	85.2264	0
0.8360	-11.5951	-26.235	9.02479	85.5678	0
0.8367	-12.5115	-25.9328	6.27642	79.7647	0
0.8373	-13.7325	-25.6306	6.57855	73.6202	0
0.8380	-11.2906	-20.7387	5.9743	63.2656	0
0.8387	-5.79756	-14.6379	4.44418	48.7008	0
0.8393	-3.96469	-10.0671	2.61193	35.274	0
0.8400	-4.27203	-4.57081	2.61193	20.2541	0
0.8407	-2.74371	0.925495	4.14205	0.113787	0
0.8413	-3.66014	3.96641	1.09155	-19.6851	0
0.8420	-6.7112	9.16052	-6.53957	-38.0048	0
0.8427	-7.01854	16.7911	-10.5062	-53.0247	0
0.8433	-8.23672	19.2276	-10.5062	-62.469	0
0.8440	-11.5951	18.0188	-11.7342	-69.4101	0
0.8447	-12.5115	20.7575	-10.2041	-75.2132	0
0.8453	-14.0371	24.1195	-6.53957	-78.6268	0
0.8460	-19.2255	21.9852	-9.28794	-79.5371	0
0.8467	-21.3602	19.2276	-13.8686	-77.0338	0
0.8473	-16.479	20.1531	-11.1202	-70.3204	0
0.8480	-9.4577	18.6232	-5.32132	-57.2348	0
0.8487	-0.913639	12.8247	-3.18694	-38.6876	0
0.8493	9.46329	7.32841	-1.65682	-21.8471	0
0.8500	14.9563	3.0598	2.00768	-8.07888	0
0.8507	13.1234	-2.13431	2.91405	9.89947	0
0.8513	10.0724	-8.23502	2.61193	30.9501	0
0.8520	8.54686	-14.6379	5.9743	48.3595	0
0.8527	6.1049	-19.2276	9.02479	60.5347	0
0.8533	3.35839	-20.7387	9.62905	69.4101	0
0.8540	3.05385	-21.0597	12.6795	76.1235	0
0.8547	4.88392	-23.194	18.1763	82.268	0
0.8553	6.40944	-23.7985	18.1763	86.1367	0
0.8560	4.88392	-21.3619	15.4279	84.9989	0
0.8567	1.52832	-20.4364	15.4279	80.3336	0
0.8573	2.44196	-21.0597	15.1258	73.3926	0
0.8580	5.80035	-16.47	9.32692	61.1036	0
0.8587	3.97028	-8.83943	3.83018	43.1253	0
0.8593	0.611887	-4.57081	3.52805	26.9675	0
0.8600	2.13741	-1.8321	6.27642	14.1096	0
0.8607	2.13741	3.96641	6.89042	-2.6171	0
0.8613	-3.3556	10.0671	4.44418	-22.416	0
0.8620	-6.40665	16.1867	1.09155	-39.5979	0
0.8627	-6.40665	24.1195	-1.96869	-55.0729	0
0.8633	-8.54406	28.086	-3.79119	-67.5895	0
0.8640	-9.4577	27.1605	-5.62344	-72.2547	0
0.8647	-7.01854	26.5561	-6.53957	-74.9856	0
0.8653	-1.52553	26.5561	-4.40519	-79.5371	0
0.8660	6.71678	27.4627	1.39368	-80.106	0
0.8667	10.3769	30.5225	5.05817	-76.8062	0
0.8673	9.46329	31.1269	3.52805	-71.572	0
0.8680	14.0399	25.0262	2.00768	-58.1451	0
0.8687	21.0584	16.7911	3.52805	-38.9151	0
0.8693	19.8374	12.8247	4.44418	-24.0091	0
0.8700	14.649	11.2948	2.3098	-9.89947	0
0.8707	11.9025	5.49631	2.00768	9.55811	0
0.8713	9.76784	-3.34312	5.3603	27.8778	0
0.8720	8.24231	-6.70512	7.49467	41.3047	0
0.8727	6.71678	-7.00732	4.44418	53.2523	0
0.8733	3.97028	-11.8992	1.6958	63.9483	0
0.8740	2.7493	-16.47	4.14205	72.4823	0
0.8747	3.66294	-14.9401	8.71292	79.4233	0
0.8753	2.44196	-14.9401	7.49467	83.1783	0
0.8760	0.916433	-17.0933	5.9743	81.5853	0
0.8767	1.22098	-17.0933	9.94092	77.0338	0
0.8773	1.83287	-17.3955	11.4613	68.4998	0
0.8780	1.83287	-14.9401	5.9743	53.2523	0
0.8787	0.002794	-5.49631	2.61193	35.5015	0
0.8793	-2.74371	1.8321	4.44418	20.5954	0
0.8800	-2.43916	3.362	2.61193	4.43769	0
0.8807	-1.52553	8.23502	-1.96869	-14.5647	0
0.8813	-2.74371	15.8656	-1.96869	-33.4534	0
0.8820	-2.74371	19.2276	-1.96869	-49.6111	0
0.8827	-2.13462	22.8918	-6.53957	-63.9483	0
0.8833	-2.74371	27.1605	-9.28794	-74.9856	0
0.8840	-1.21819	27.4627	-7.45569	-81.3577	0
0.8847	0.916433	29.2948	-7.75781	-83.7472	0
0.8853	-2.43916	33.5823	-9.90193	-85.9092	0
0.8860	-5.18567	32.959	-8.06969	-86.2505	0
0.8867	-2.13462	29.6159	-6.23744	-80.4474	0
0.8873	0.30734	30.2203	-7.75781	-72.4823	0
0.8880	-0.609093	28.3882	-9.28794	-62.469	0
0.8887	-1.52553	21.3619	-8.37181	-46.8802	0
0.8893	-1.21819	15.8656	-6.85144	-30.0398	0
0.8900	-0.609093	10.9926	-4.10307	-15.1337	0
0.8907	1.22098	3.362	1.09155	3.18604	0
0.8913	3.05385	-1.20881	6.27642	23.3263	0
0.8920	2.44196	-3.04091	7.19255	38.0048	0
0.8927	0.002794	-7.32841	5.9743	50.749	0
0.8933	0.002794	-11.597	7.49467	62.3553	0
0.8940	3.05385	-14.0335	7.49467	68.4998	0
0.8947	4.57937	-17.3955	4.7463	72.1409	0
0.8953	3.66294	-19.832	5.3603	74.6443	0
0.8960	4.88392	-18.6043	6.57855	73.9615	0
0.8967	6.40944	-17.0933	4.7463	70.8893	0
0.8973	4.57937	-15.8656	5.05817	64.1758	0
0.8980	3.97028	-11.2948	7.19255	51.4317	0
0.8987	6.1049	-4.26861	4.7463	37.3221	0
0.8993	4.88392	-0.302203	-1.05257	24.578	0
0.9000	2.7493	1.8321	-5.32132	9.33053	0
0.9007	2.13741	5.49631	-6.85144	-10.2408	0
0.9013	-0.304546	9.16052	-6.53957	-30.0398	0
0.9020	-0.609093	12.5225	-5.93531	-48.3595	0
0.9027	3.97028	17.6977	-6.23744	-63.6069	0
0.9033	4.88392	21.6641	-8.06969	-73.734	0
0.9040	0.916433	21.0597	-12.6503	-78.6268	0
0.9047	1.52832	21.0597	-14.7847	-83.1783	0
0.9053	5.18846	22.2874	-11.7342	-87.7298	0
0.9060	5.18846	20.4553	-9.28794	-85.9092	0
0.9067	3.35839	17.3955	-11.4223	-81.699	0
0.9073	2.13741	14.6568	-10.5062	-77.7165	0
0.9080	2.13741	10.6904	-4.40519	-64.8586	0
0.9087	3.66294	4.26861	-3.18694	-46.3113	0
0.9093	4.88392	-2.43651	-7.75781	-31.2914	0
0.9100	3.05385	-8.53722	-7.45569	-16.044	0
0.9107	1.83287	-14.6379	-3.18694	4.66527	0
0.9113	1.22098	-19.2276	-3.79119	22.985	0
0.9120	-0.609093	-24.1007	-5.01919	38.5738	0
0.9127	-4.27203	-31.1269	-0.740696	55.0729	0
0.9133	-6.1021	-37.2276	4.44418	66.6792	0
0.9140	-4.57658	-38.7575	7.49467	70.3204	0
0.9147	-2.43916	-37.832	7.19255	74.6443	0
0.9153	-2.13462	-37.832	2.91405	80.3336	0
0.9160	-0.609093	-37.832	1.39368	79.7647	0
0.9167	1.22098	-37.2276	3.52805	73.6202	0
0.9173	0.30734	-36.6232	0.477554	68.1584	0
0.9180	1.22098	-33.8656	-3.79119	57.8038	0
0.9187	5.18846	-28.0671	-1.65682	39.1427	0
0.9193	5.4958	-21.9664	-0.136444	22.7574	0
0.9200	1.22098	-16.47	-2.87507	10.8098	0
0.9207	-0.913639	-11.8992	-4.70732	-6.94101	0
0.9213	0.611887	-8.53722	-5.01919	-27.3089	0
0.9220	1.52832	-3.66421	-6.85144	-42.3288	0
0.9227	1.83287	1.8321	-7.45569	-55.7556	0
0.9233	3.35839	5.19411	-6.85144	-67.5895	0
0.9240	2.7493	7.32841	-7.75781	-73.165	0
0.9247	0.002794	9.16052	-8.06969	-76.8062	0
0.9253	-0.609093	9.16052	-6.53957	-81.3577	0
0.9260	-1.52553	9.76492	-4.70732	-80.106	0
0.9267	-3.3556	10.9926	-4.40519	-74.9856	0
0.9273	-1.52553	9.16052	-7.45569	-67.9308	0
0.9280	0.916433	3.66421	-9.28794	-54.504	0
0.9287	-2.43916	-1.20881	-4.70732	-37.0946	0
0.9293	-3.3556	-3.34312	-1.96869	-22.1885	0
0.9300	1.22098	-7.00732	-5.32132	-5.68935	0
0.9307	3.66294	-13.4291	-4.70732	13.5406	0
0.9313	3.35839	-17.6977	2.3098	29.4708	0
0.9320	2.44196	-19.2276	5.3603	45.6286	0
0.9327	2.13741	-21.9664	6.89042	61.7863	0
0.9333	3.97028	-26.235	9.02479	70.6617	0
0.9340	5.18846	-28.3693	9.94092	76.1235	0
0.9347	4.27483	-27.4627	11.7732	82.4956	0
0.9353	4.27483	-27.4627	15.1258	84.9989	0
0.9360	2.44196	-28.6904	12.0753	82.4956	0
0.9367	-2.74371	-29.2948	7.49467	80.675	0
0.9373	-4.88112	-27.7649	7.49467	73.3926	0
0.9380	-4.27203	-22.8918	6.89042	57.2348	0
0.9387	-5.49022	-14.6379	3.83018	38.9151	0
0.9393	-6.1021	-6.70512	2.3098	22.7574	0
0.9400	-3.3556	-2.43651	1.6958	7.73751	0
0.9407	1.22098	1.2277	2.00768	-8.07888	0
0.9413	5.18846	7.02621	1.6958	-27.3089	0
0.9420	4.88392	13.7313	-1.05257	-45.0596	0
0.9427	1.22098	19.5298	-1.35469	-56.6659	0
0.9433	-1.21819	23.194	-0.43857	-65.7689	0
0.9440	-2.43916	24.7239	-4.10307	-73.165	0
0.9447	-3.05105	25.0262	-6.23744	-77.7165	0
0.9453	-3.05105	24.7239	-3.79119	-81.3577	0
0.9460	-5.18567	25.6306	-4.70732	-79.1957	0
0.9467	-5.49022	27.4627	-6.53957	-71.0031	0
0.9473	-2.13462	26.5561	-4.40519	-63.038	0
0.9480	-0.913639	21.6641	-3.79119	-51.7731	0
0.9487	-3.96469	15.5634	-4.70732	-35.274	0
0.9493	-4.57658	10.0671	-1.96869	-21.2782	0
0.9500	-2.74371	4.26861	-0.740696	-7.16858	0
0.9507	-3.3556	-1.5299	-3.18694	14.7923	0
0.9513	-6.7112	-7.32841	-2.87507	34.5912	0
0.9520	-7.93218	-10.9737	-0.136444	49.6111	0
0.9527	-5.18567	-11.8992	-0.136444	64.5172	0
0.9533	-3.05105	-13.7313	1.09155	74.6443	0
0.9540	-3.96469	-16.7722	4.44418	79.4233	0
0.9547	-4.27203	-19.5298	5.3603	84.9989	0
0.9553	-3.3556	-21.0597	4.44418	88.0711	0
0.9560	-3.05105	-19.832	5.05817	86.1367	0
0.9567	-3.05105	-15.5634	5.3603	83.4059	0
0.9573	-3.3556	-10.3693	3.52805	76.6924	0
0.9580	-2.13462	-7.32841	1.09155	63.2656	0
0.9587	-0.304546	-4.57081	-0.740696	46.1975	0
0.9593	-2.43916	0.302203	-2.87507	29.6984	0
0.9600	-5.18567	6.4218	-5.62344	14.7923	0
0.9607	-5.49022	11.8992	-7.45569	-2.04817	0
0.9613	-6.7112	17.0933	-5.32132	-21.8471	0
0.9620	-8.23672	21.3619	-2.57294	-39.2565	0
0.9627	-7.01854	24.4217	-4.10307	-51.0904	0
0.9633	-7.01854	25.0262	-9.90193	-61.2174	0
0.9640	-6.40665	25.6306	-12.9524	-68.4998	0
0.9647	-0.304546	28.6904	-12.0363	-73.165	0
0.9653	3.97028	31.1269	-10.8181	-76.4648	0
0.9660	0.916433	29.6159	-12.9524	-74.9856	0
0.9667	-0.913639	26.5561	-15.0868	-68.4998	0
0.9673	0.30734	24.4217	-13.5567	-62.469	0
0.9680	1.83287	20.7575	-8.98581	-50.8628	0
0.9687	2.13741	15.5634	-4.40519	-31.2914	0
0.9693	0.002794	11.597	-1.96869	-16.3853	0
0.9700	-1.52553	6.4218	-0.43857	-3.5274	0
0.9707	0.30734	0.925495	4.14205	17.8646	0
0.9713	-1.52553	-2.13431	12.0753	39.4841	0
0.9720	-8.54406	-6.10071	16.344	54.1626	0
0.9727	-11.2906	-14.3357	15.1258	67.2481	0
0.9733	-11.5951	-19.832	16.0419	76.6924	0
0.9740	-12.5115	-18.3021	19.7064	79.7647	0
0.9747	-10.6787	-17.3955	19.7064	84.3161	0
0.9753	-7.01854	-20.7387	16.344	89.8917	0
0.9760	-4.27203	-22.8918	13.9075	87.3884	0
0.9767	-1.21819	-21.3619	13.5957	80.3336	0
0.9773	4.88392	-17.6977	14.8237	73.9615	0
0.9780	13.1234	-11.2948	13.9075	62.6966	0
0.9787	17.0909	-5.49631	9.02479	44.9459	0
0.9793	13.1234	-3.66421	5.05817	28.7881	0
0.9800	9.76784	-0.906608	4.44418	14.4509	0
0.9807	10.3769	7.02621	2.61193	-4.43769	0
0.9813	7.63042	14.0335	-2.87507	-24.0091	0
0.9820	3.66294	18.6232	-6.23744	-39.2565	0
0.9827	2.7493	24.1195	-5.32132	-53.0247	0
0.9833	1.52832	26.5561	-5.01919	-64.2896	0
0.9840	2.13741	25.3284	-7.75781	-70.6617	0
0.9847	3.97028	27.4627	-8.06969	-74.9856	0
0.9853	3.05385	28.9926	-6.23744	-77.0338	0
0.9860	0.002794	25.6306	-9.28794	-75.8959	0
0.9867	-1.21819	24.7239	-12.6503	-74.0753	0
0.9873	-0.609093	26.8583	-9.90193	-67.3619	0
0.9880	1.52832	23.4963	-6.23744	-51.0904	0
0.9887	3.35839	18.0188	-5.62344	-33.112	0
0.9893	2.13741	13.1269	-4.40519	-20.5954	0
0.9900	2.7493	6.4218	-1.35469	-6.25828	0
0.9907	5.18846	-1.8321	-0.43857	14.1096	0
0.9913	6.71678	-7.32841	-1.05257	32.2017	0
0.9920	7.02133	-9.14163	1.09155	46.1975	0
0.9927	8.24231	-10.3693	4.44418	59.9657	0
0.9933	10.3769	-16.1678	5.05817	70.8893	0
0.9940	10.6815	-21.0597	5.66243	77.3751	0
0.9947	6.71678	-18.3021	7.49467	81.0163	0
0.9953	3.97028	-17.3955	8.71292	82.268	0
0.9960	6.40944	-21.3619	9.02479	81.0163	0
0.9967	5.80035	-21.0597	9.02479	77.9441	0
0.9973	2.13741	-16.47	7.19255	68.8411	0
0.9980	0.611887	-12.8058	4.44418	52.0006	0
0.9987	1.22098	-6.40292	3.22593	34.0223	0
0.9993	2.44196	-1.20881	4.14205	18.4335	0
1.0000	3.66294	0	4.44418	1.02408	0
1.0007	3.97028	6.4218	2.61193	-19.1162	0
1.0013	3.35839	14.6568	-0.136444	-38.0048	0
1.0020	1.22098	16.4889	-3.48907	-51.7731	0
1.0027	0.002794	18.6232	-6.23744	-63.9483	0
1.0033	2.44196	23.8173	-8.37181	-74.3029	0
1.0040	4.57937	25.9516	-9.59006	-81.0163	0
1.0047	1.52832	27.4627	-12.0363	-85.9092	0
1.0053	-0.609093	28.9926	-13.2546	-89.5503	0
1.0060	0.30734	26.5561	-11.4223	-87.1608	0
1.0067	1.22098	24.7239	-7.45569	-81.0163	0
1.0073	0.916433	23.8173	-4.70732	-74.0753	0
1.0080	0.30734	18.9254	-1.96869	-59.7382	0
1.0087	-0.609093	11.597	-1.05257	-41.9874	0
1.0093	-0.913639	6.72401	-1.05257	-28.2192	0
1.0100	-3.3556	1.8321	1.09155	-14.5647	0
1.0107	-7.62763	-4.57081	5.3603	5.34799	0
1.0113	-7.93218	-9.14163	6.89042	25.7159	0
1.0120	-6.1021	-13.1269	5.3603	42.215	0
1.0127	-6.7112	-17.6977	6.27642	54.1626	0
1.0133	-5.49022	-21.6641	8.10867	62.3553	0
1.0140	-0.609093	-24.7239	8.4108	68.4998	0
1.0147	1.52832	-26.5372	8.71292	72.7099	0
1.0153	-1.52553	-26.235	9.02479	74.3029	0
1.0160	-1.83007	-25.0262	9.62905	73.6202	0
1.0167	2.7493	-25.6306	10.243	69.979	0
1.0173	3.35839	-26.8583	8.10867	61.7863	0
1.0180	-0.609093	-23.194	5.05817	49.2698	0
1.0187	0.30734	-15.5634	4.14205	34.0223	0
1.0193	3.66294	-10.6715	1.6958	19.0024	0
1.0200	0.611887	-10.0671	-3.48907	2.84467	0
1.0207	0.002794	-6.10071	-3.48907	-17.8646	0
1.0213	6.1049	0.925495	-1.96869	-37.4359	0
1.0220	5.80035	3.96641	-6.53957	-49.9525	0
1.0227	-1.52553	5.19411	-11.1202	-62.1277	0
1.0233	-1.52553	9.46272	-10.8181	-76.1235	0
1.0240	1.52832	12.8247	-11.7342	-83.1783	0
1.0247	0.30734	13.7313	-11.4223	-84.9989	0
1.0253	-3.3556	14.6568	-9.28794	-88.0711	0
1.0260	-6.1021	13.4291	-12.3384	-86.8195	0
1.0267	-6.7112	9.76492	-17.2212	-80.106	0
1.0273	-3.3556	8.23502	-15.3889	-70.3204	0
1.0280	-2.74371	5.49631	-10.8181	-57.5762	0
1.0287	-7.01854	-1.5299	-7.15356	-41.9874	0
1.0293	-7.62763	-6.40292	-3.79119	-27.3089	0
1.0300	-5.79756	-7.32841	-2.57294	-10.5822	0
1.0307	-6.40665	-12.8058	-2.87507	11.3787	0
1.0313	-5.49022	-20.7387	0.175428	31.519	0
1.0320	-2.43916	-25.6306	2.61193	45.8562	0
1.0327	-4.27203	-29.8992	0.477554	58.1451	0
1.0333	-7.01854	-33.8656	0.477554	69.7514	0
1.0340	-5.49022	-32.959	4.14205	76.6924	0
1.0347	-4.57658	-31.4291	3.83018	78.8544	0
1.0353	-4.27203	-33.2612	0.77968	77.9441	0
1.0360	-1.83007	-33.8656	1.39368	76.4648	0
1.0367	-1.52553	-30.5225	3.83018	74.3029	0
1.0373	-2.43916	-28.6904	3.22593	67.9308	0
1.0380	0.002794	-27.1605	-0.136444	52.342	0
1.0387	-0.913639	-21.6641	-3.18694	34.5912	0
1.0393	-5.49022	-15.2612	-5.01919	22.0747	0
1.0400	-3.96469	-9.14163	-6.23744	8.42024	0
1.0407	0.916433	-3.66421	-7.45569	-13.3131	0
1.0413	0.002794	0	-5.93531	-32.2017	0
1.0420	-1.21819	4.5897	-1.35469	-44.1493	0
1.0427	1.52832	11.8992	-0.136444	-55.9832	0
1.0433	0.916433	16.1867	-2.87507	-69.4101	0
1.0440	-3.3556	17.0933	-5.62344	-76.8062	0
1.0447	-3.3556	18.0188	-8.06969	-79.1957	0
1.0453	0.30734	18.0188	-8.06969	-79.1957	0
1.0460	0.611887	15.8656	-5.01919	-77.3751	0
1.0467	-0.609093	15.8656	-4.40519	-73.734	0
1.0473	0.30734	14.959	-3.79119	-64.8586	0
1.0480	0.30734	9.76492	-1.05257	-48.7008	0
1.0487	-2.13462	5.49631	-1.96869	-31.9741	0
1.0493	-2.43916	2.13431	-4.10307	-19.1162	0
1.0500	-3.66014	-3.96641	0.175428	-2.95846	0
1.0507	-6.40665	-8.23502	1.6958	18.7749	0
1.0513	-3.3556	-9.46272	-1.96869	36.1843	0
1.0520	4.27483	-14.9401	1.6958	50.749	0
1.0527	9.46329	-22.5708	10.857	65.7689	0
1.0533	11.9025	-24.4029	12.6795	74.3029	0
1.0540	14.0399	-23.4963	11.4613	78.513	0
1.0547	11.9025	-23.4963	12.9914	84.9989	0
1.0553	6.71678	-23.194	13.5957	88.0711	0
1.0560	2.7493	-23.7985	13.5957	83.4059	0
1.0567	1.22098	-25.6306	12.6795	77.9441	0
1.0573	3.05385	-24.7239	9.94092	69.4101	0
1.0580	5.4958	-19.5298	8.71292	52.342	0
1.0587	4.88392	-15.5634	7.49467	33.6809	0
1.0593	3.35839	-12.5036	4.44418	21.1644	0
1.0600	2.13741	-4.57081	2.61193	6.25828	0
1.0607	0.30734	4.8919	1.39368	-13.6544	0
1.0613	0.30734	7.32841	-2.87507	-30.7225	0
1.0620	0.611887	9.46272	-7.75781	-44.3769	0
1.0627	-3.3556	17.0933	-11.1202	-58.1451	0
1.0633	-6.1021	22.2874	-12.9524	-67.9308	0
1.0640	-3.66014	22.8918	-11.1202	-72.8237	0
1.0647	-1.52553	25.6306	-8.37181	-76.8062	0
1.0653	-1.83007	25.6306	-8.37181	-78.6268	0
1.0660	0.916433	22.8918	-7.75781	-75.8959	0
1.0667	5.4958	23.4963	-5.62344	-72.2547	0
1.0673	6.1049	23.8173	-8.37181	-65.5413	0
1.0680	2.7493	17.3955	-11.1202	-50.8628	0
1.0687	1.22098	11.597	-5.62344	-33.112	0
1.0693	3.05385	8.55611	0.77968	-18.2059	0
1.0700	3.66294	2.7576	1.6958	-3.5274	0
1.0707	0.916433	-3.96641	0.77968	16.044	0
1.0713	-1.83007	-7.93282	1.6958	35.8429	0
1.0720	-5.49022	-10.9737	-0.43857	49.8387	0
1.0727	-9.15316	-14.9401	-2.57294	59.9657	0
1.0733	-8.84861	-17.9999	0.77968	70.8893	0
1.0740	-3.96469	-19.2276	7.19255	79.7647	0
1.0747	3.05385	-19.2276	9.62905	82.268	0
1.0753	11.9025	-19.2276	8.4108	81.5853	0
1.0760	14.3444	-19.5298	7.19255	81.5853	0
1.0767	8.54686	-17.9999	8.10867	79.7647	0
1.0773	4.57937	-15.5634	8.10867	73.0512	0
1.0780	1.52832	-12.8058	7.49467	57.8038	0
1.0787	-7.93218	-8.53722	7.7968	40.053	0
1.0793	-16.1717	-3.96641	6.27642	26.0572	0
1.0800	-13.7325	1.2277	0.77968	9.33053	0
1.0807	-6.1021	7.63062	-1.35469	-12.7441	0
1.0813	2.44196	13.1269	1.39368	-30.0398	0
1.0820	13.7353	18.0188	2.61193	-45.6286	0
1.0827	19.5329	22.5896	0.477554	-61.5588	0
1.0833	15.2608	24.4217	0.175428	-70.3204	0
1.0840	10.3769	24.7239	-0.136444	-73.165	0
1.0847	10.3769	26.8583	-2.57294	-80.4474	0
1.0853	8.54686	28.086	-3.18694	-84.4299	0
1.0860	3.05385	26.5561	-1.96869	-78.9682	0
1.0867	-0.609093	25.3284	-4.40519	-73.3926	0
1.0873	-3.3556	23.8173	-9.28794	-68.2722	0
1.0880	-7.01854	19.5298	-8.67394	-53.935	0
1.0887	-8.23672	14.0335	-1.96869	-34.705	0
1.0893	-7.62763	10.6904	2.3098	-20.0265	0
1.0900	-8.23672	6.72401	0.175428	-5.68935	0
1.0907	-7.93218	0	-2.27082	14.4509	0
1.0913	-3.3556	-6.40292	0.175428	34.5912	0
1.0920	-0.609093	-9.76492	6.57855	49.2698	0
1.0927	-5.18567	-12.5036	10.857	60.5347	0
1.0933	-7.93218	-16.7722	9.32692	69.4101	0
1.0940	-2.43916	-19.5298	8.71292	73.0512	0
1.0947	1.22098	-19.2276	11.1592	76.6924	0
1.0953	-1.52553	-17.3955	10.857	81.3577	0
1.0960	-1.83007	-17.6977	8.10867	80.106	0
1.0967	2.13741	-18.6043	7.7968	72.4823	0
1.0973	5.18846	-15.8656	8.4108	62.6966	0
1.0980	6.71678	-8.53722	8.71292	48.7008	0
1.0987	8.24231	-2.43651	8.4108	32.2017	0
1.0993	9.76784	-0.604405	2.91405	17.5232	0
1.1000	10.9888	0.925495	-3.79119	1.7068	0
1.1007	11.9025	7.93282	-3.79119	-18.2059	0
1.1013	10.3769	15.5634	-2.57294	-35.6153	0
1.1020	4.88392	18.6232	-5.01919	-50.1801	0
1.1027	-1.21819	21.9852	-7.45569	-64.8586	0
1.1033	-5.18567	26.5561	-11.4223	-74.6443	0
1.1040	-6.7112	26.5561	-16.9191	-80.106	0
1.1047	-6.1021	24.7239	-17.2212	-87.7298	0
1.1053	-6.1021	27.1605	-15.3889	-91.3709	0
1.1060	-5.18567	26.2538	-16.6169	-84.9989	0
1.1067	-3.3556	21.6641	-14.7847	-77.7165	0
1.1073	-3.3556	21.3619	-11.4223	-70.6617	0
1.1080	-5.18567	19.832	-11.7342	-53.2523	0
1.1087	-4.27203	11.597	-9.28794	-34.3637	0
1.1093	-1.83007	5.49631	-3.18694	-22.7574	0
1.1100	-2.13462	2.13431	-2.87507	-7.16858	0
1.1107	-1.83007	-3.34312	-5.32132	15.7026	0
1.1113	-1.52553	-7.93282	-2.57294	33.112	0
1.1120	-3.05105	-11.597	2.3098	45.2872	0
1.1127	-2.43916	-17.0933	3.83018	58.7141	0
1.1133	-0.609093	-20.4364	5.3603	67.2481	0
1.1140	-0.609093	-21.0597	8.71292	71.2306	0
1.1147	-0.609093	-21.9664	9.94092	76.1235	0
1.1153	0.611887	-20.7387	7.19255	79.4233	0
1.1160	-0.913639	-18.9254	5.3603	77.3751	0
1.1167	-2.43916	-19.5298	5.05817	71.2306	0
1.1173	-3.05105	-18.3021	3.22593	59.283	0
1.1180	-6.1021	-11.2948	1.39368	43.1253	0
1.1187	-8.54406	-4.57081	1.09155	27.5364	0
1.1193	-6.1021	-2.43651	-0.136444	13.1993	0
1.1200	-2.43916	0	-1.05257	-2.95846	0
1.1207	-1.52553	6.72401	-0.136444	-21.8471	0
1.1213	-1.21819	14.0335	-1.96869	-41.4185	0
1.1220	-0.609093	18.321	-7.45569	-56.6659	0
1.1227	-0.913639	21.3619	-8.37181	-66.6792	0
1.1233	-2.74371	24.4217	-6.53957	-75.5546	0
1.1240	-3.3556	25.6306	-9.90193	-83.1783	0
1.1247	-2.13462	25.6306	-13.5567	-85.9092	0
1.1253	-1.52553	26.5561	-12.0363	-85.6816	0
1.1260	-3.3556	26.8583	-10.5062	-83.1783	0
1.1267	-8.54406	26.5561	-10.2041	-77.7165	0
1.1273	-11.5951	24.1195	-6.23744	-67.9308	0
1.1280	-5.18567	18.321	-1.96869	-53.0247	0
1.1287	3.97028	11.8992	-0.136444	-37.6635	0
1.1293	6.1049	8.55611	3.22593	-25.8296	0
1.1300	6.71678	3.362	5.3603	-8.98917	0
1.1307	9.46329	-3.34312	3.22593	13.1993	0
1.1313	8.54686	-8.23502	2.00768	29.6984	0
1.1320	6.40944	-12.8058	5.3603	42.215	0
1.1327	8.24231	-17.9999	7.49467	56.8935	0
1.1333	8.54686	-19.5298	8.10867	65.9964	0
1.1340	5.4958	-20.4364	8.10867	69.7514	0
1.1347	3.97028	-23.4963	6.89042	76.4648	0
1.1353	4.88392	-24.1007	7.49467	79.7647	0
1.1360	6.40944	-21.6641	9.94092	75.5546	0
1.1367	5.18846	-21.0597	8.71292	70.8893	0
1.1373	2.44196	-21.0597	6.27642	62.3553	0
1.1380	3.05385	-15.8656	6.89042	46.5389	0
1.1387	4.88392	-8.23502	7.19255	30.6087	0
1.1393	1.52832	-4.57081	5.05817	17.1818	0
1.1400	-1.83007	-3.66421	3.22593	0.455148	0
1.1407	-1.21819	0.925495	0.77968	-17.2956	0
1.1413	-0.609093	6.10071	-1.96869	-34.705	0
1.1420	-3.3556	10.0671	-3.48907	-51.4317	0
1.1427	-7.01854	15.5634	-5.62344	-63.9483	0
1.1433	-7.32308	19.5298	-8.37181	-72.2547	0
1.1440	-4.27203	20.4553	-9.59006	-80.4474	0
1.1447	-2.74371	20.7575	-9.28794	-83.7472	0
1.1453	-5.18567	20.1531	-7.75781	-80.7887	0
1.1460	-3.66014	17.6977	-5.93531	-78.2854	0
1.1467	-0.913639	16.4889	-5.01919	-77.7165	0
1.1473	-3.05105	14.6568	-4.10307	-69.7514	0
1.1480	-3.66014	9.46272	-4.70732	-52.342	0
1.1487	-0.609093	2.7576	-6.85144	-34.705	0
1.1493	-0.913639	-1.8321	-4.70732	-19.4576	0
1.1500	-1.52553	-6.40292	-0.136444	-1.7068	0
1.1507	1.22098	-10.9737	-0.740696	18.7749	0
1.1513	0.611887	-16.47	-0.43857	35.5015	0
1.1520	-2.43916	-22.8918	4.14205	50.5214	0
1.1527	-0.609093	-27.4627	4.7463	64.5172	0
1.1533	-0.304546	-28.9926	2.91405	74.3029	0
1.1540	-3.3556	-31.1269	5.05817	80.3336	0
1.1547	-3.96469	-33.8656	7.19255	85.5678	0
1.1553	-2.74371	-34.1678	9.62905	86.8195	0
1.1560	-3.3556	-32.959	15.1258	83.1783	0
1.1567	-3.96469	-32.0335	16.6559	77.6027	0
1.1573	-6.40665	-28.9926	9.94092	68.8411	0
1.1580	-9.15316	-23.4963	4.44418	53.4799	0
1.1587	-9.15316	-17.3955	5.66243	34.9326	0
1.1593	-9.76504	-10.9737	6.89042	19.3438	0
1.1600	-10.6787	-6.40292	5.05817	5.91692	0
1.1607	-7.01854	-2.73871	3.52805	-9.89947	0
1.1613	-3.66014	4.26861	1.6958	-28.2192	0
1.1620	-5.18567	10.6904	-1.96869	-44.3769	0
1.1627	-6.1021	11.2948	-4.40519	-57.5762	0
1.1633	-3.66014	13.7313	-6.53957	-68.2722	0
1.1640	-1.52553	19.832	-8.98581	-72.2547	0
1.1647	0.611887	21.0597	-7.15356	-72.4823	0
1.1653	2.13741	18.9254	-4.70732	-74.0753	0
1.1660	2.13741	20.4553	-6.85144	-73.3926	0
1.1667	-0.304546	21.3619	-7.45569	-69.1825	0
1.1673	-6.1021	16.7911	-4.10307	-60.876	0
1.1680	-10.986	10.9926	-3.18694	-45.9699	0
1.1687	-9.15316	7.32841	-2.87507	-27.9916	0
1.1693	-4.27203	3.362	0.175428	-12.7441	0
1.1700	0.30734	-2.13431	3.52805	4.66527	0
1.1707	8.8514	-7.93282	4.7463	23.8953	0
1.1713	16.4818	-12.5036	5.05817	39.8254	0
1.1720	14.3444	-14.6379	5.05817	54.3902	0
1.1727	10.3769	-17.0933	5.3603	69.7514	0
1.1733	9.46329	-19.832	4.14205	77.6027	0
1.1740	7.02133	-20.4364	4.44418	79.7647	0
1.1747	2.44196	-20.1342	8.4108	84.6575	0
1.1753	-3.66014	-20.7387	8.10867	87.047	0
1.1760	-10.0696	-20.7387	3.83018	83.4059	0
1.1767	-9.76504	-19.5298	5.3603	78.8544	0
1.1773	-4.88112	-18.3021	8.4108	69.0687	0
1.1780	-1.52553	-13.1269	6.57855	48.9284	0
1.1787	5.4958	-5.49631	7.49467	30.9501	0
1.1793	14.9563	-1.5299	8.10867	18.4335	0
1.1800	13.7353	0.925495	2.00768	1.36544	0
1.1807	6.1049	8.23502	-1.35469	-18.2059	0
1.1813	3.66294	14.0335	0.175428	-33.7947	0
1.1820	2.13741	15.5634	-2.27082	-48.7008	0
1.1827	0.611887	19.2276	-6.53957	-62.6966	0
1.1833	1.83287	23.8173	-7.45569	-70.6617	0
1.1840	1.83287	24.7239	-10.2041	-74.9856	0
1.1847	1.52832	27.1605	-11.7342	-78.9682	0
1.1853	4.57937	32.0524	-10.8181	-82.268	0
1.1860	2.44196	31.4291	-11.1202	-81.0163	0
1.1867	-4.57658	27.4627	-10.5062	-73.3926	0
1.1873	-6.1021	25.0262	-8.67394	-60.876	0
1.1880	-4.27203	21.0597	-8.98581	-46.5389	0
1.1887	-7.01854	14.0335	-8.67394	-30.9501	0
1.1893	-8.84861	8.85831	-6.53957	-15.475	0
1.1900	-7.32308	4.26861	-4.70732	0.113787	0
1.1907	-7.62763	-1.8321	-1.05257	16.6129	0
1.1913	-7.01854	-6.40292	2.61193	32.4293	0
1.1920	-3.96469	-9.46272	3.22593	46.7664	0
1.1927	-3.3556	-14.0335	4.44418	60.876	0
1.1933	-4.88112	-18.3021	7.19255	71.572	0
1.1940	-3.05105	-19.2276	6.89042	77.3751	0
1.1947	-0.609093	-19.5298	5.9743	81.5853	0
1.1953	-0.304546	-22.2686	6.57855	81.5853	0
1.1960	0.30734	-24.4029	6.27642	77.9441	0
1.1967	1.83287	-21.3619	4.44418	73.3926	0
1.1973	1.83287	-17.0933	1.39368	63.6069	0
1.1980	2.13741	-13.1269	-0.740696	47.4492	0
1.1987	2.44196	-6.40292	2.3098	33.112	0
1.1993	0.611887	0.623293	4.14205	20.823	0
1.2000	-1.52553	2.43651	-0.136444	2.84467	0
1.2007	-3.96469	3.96641	-2.57294	-19.1162	0
1.2013	-6.40665	8.85831	-2.57294	-37.6635	0
1.2020	-8.84861	13.7313	-5.93531	-51.4317	0
1.2027	-9.76504	16.4889	-6.23744	-63.6069	0
1.2033	-9.15316	18.6232	-2.27082	-73.165	0
1.2040	-9.76504	21.0597	-3.48907	-78.2854	0
1.2047	-10.6787	23.8173	-6.23744	-82.268	0
1.2053	-5.49022	24.7239	-5.62344	-84.0886	0
1.2060	4.88392	22.5896	-7.15356	-79.5371	0
1.2067	12.5143	20.7575	-8.37181	-74.0753	0
1.2073	14.0399	18.321	-5.62344	-67.9308	0
1.2080	12.2098	13.7313	-6.53957	-53.2523	0
1.2087	8.54686	9.16052	-9.28794	-33.112	0
1.2093	5.4958	3.96641	-4.70732	-17.8646	0
1.2100	6.1049	-3.66421	2.61193	-2.6171	0
1.2107	11.5979	-9.76492	6.27642	17.8646	0
1.2113	14.9563	-11.8992	10.5452	37.0946	0
1.2120	13.428	-15.5634	16.344	52.342	0
1.2127	11.2934	-21.9664	16.0419	62.6966	0
1.2133	5.80035	-24.7239	10.857	66.9067	0
1.2140	-2.13462	-23.7985	7.49467	71.572	0
1.2147	-3.05105	-24.7239	6.57855	78.8544	0
1.2153	1.22098	-27.4627	4.44418	80.3336	0
1.2160	0.002794	-25.9328	3.83018	75.5546	0
1.2167	-2.43916	-22.5708	6.27642	70.6617	0
1.2173	-1.21819	-20.1342	6.57855	60.5347	0
1.2180	-3.96469	-16.47	5.3603	43.808	0
1.2187	-5.18567	-10.0671	5.9743	29.4708	0
1.2193	0.002794	-4.26861	4.44418	16.044	0
1.2200	-1.83007	0.925495	-1.96869	-4.43769	0
1.2207	-10.0696	5.79851	-6.23744	-24.578	0
1.2213	-9.76504	10.6904	-6.85144	-38.6876	0
1.2220	-6.7112	16.4889	-7.15356	-51.4317	0
1.2227	-8.84861	21.6641	-8.37181	-64.8586	0
1.2233	-7.93218	23.4963	-8.98581	-73.3926	0
1.2240	-3.3556	23.194	-8.37181	-78.6268	0
1.2247	-3.3556	22.8918	-7.45569	-82.268	0
1.2253	-3.96469	22.8918	-7.75781	-84.0886	0
1.2260	0.611887	23.8173	-8.37181	-81.699	0
1.2267	2.7493	25.6306	-6.85144	-72.2547	0
1.2273	0.611887	21.9852	-6.53957	-57.5762	0
1.2280	2.13741	13.4291	-7.45569	-43.4666	0
1.2287	4.88392	8.55611	-6.53957	-29.1295	0
1.2293	3.97028	6.72401	-3.79119	-11.7201	0
1.2300	3.97028	-0.906608	-0.43857	6.48586	0
1.2307	4.88392	-10.0671	1.6958	24.578	0
1.2313	1.22098	-12.8058	1.39368	40.053	0
1.2320	-2.43916	-15.5634	1.6958	53.4799	0
1.2327	-1.52553	-22.2686	6.27642	65.4275	0
1.2333	-1.52553	-25.6306	10.243	73.9615	0
1.2340	-4.27203	-23.7985	10.243	79.7647	0
1.2347	-5.18567	-23.7985	8.4108	84.3161	0
1.2353	-5.18567	-25.0262	6.27642	85.9092	0
1.2360	-6.7112	-25.0262	5.05817	82.268	0
1.2367	-6.40665	-25.0262	5.9743	76.6924	0
1.2373	-3.3556	-21.9664	5.9743	64.8586	0
1.2380	-0.913639	-14.0335	2.61193	44.9459	0
1.2387	0.611887	-7.32841	-1.35469	29.1295	0
1.2393	1.22098	-4.26861	-2.87507	16.6129	0
1.2400	3.05385	0.302203	-1.65682	-1.7068	0
1.2407	4.88392	7.32841	-1.05257	-22.416	0
1.2413	2.44196	12.8247	-1.96869	-39.5979	0
1.2420	-0.913639	16.4889	-2.87507	-53.5937	0
1.2427	0.002794	20.7575	-3.48907	-63.9483	0
1.2433	0.611887	23.8173	-6.53957	-71.2306	0
1.2440	-2.43916	23.8173	-7.45569	-77.3751	0
1.2447	-3.3556	25.6306	-7.75781	-79.8785	0
1.2453	-1.52553	28.6904	-11.1202	-79.5371	0
1.2460	-1.83007	28.3882	-10.8181	-76.4648	0
1.2467	1.22098	25.6306	-5.01919	-69.1825	0
1.2473	5.4958	23.8173	-3.79119	-57.5762	0
1.2480	1.22098	18.321	-5.01919	-43.808	0
1.2487	-2.43916	9.16052	-1.05257	-29.8122	0
1.2493	2.44196	4.8919	3.22593	-14.2234	0
1.2500	5.80035	3.362	3.22593	4.43769	0
1.2507	3.35839	-4.26861	4.44418	24.578	0
1.2513	3.97028	-11.8992	7.19255	39.1427	0
1.2520	4.88392	-13.1269	7.19255	51.4317	0
1.2527	2.7493	-13.4291	6.89042	66.3378	0
1.2533	4.57937	-16.7722	7.49467	76.1235	0
1.2540	6.1049	-20.4364	8.10867	79.1957	0
1.2547	1.83287	-22.8918	6.89042	84.9989	0
1.2553	-0.609093	-24.1007	2.00768	88.2987	0
1.2560	0.916433	-22.8918	-2.87507	81.3577	0
1.2567	-0.304546	-19.832	-1.65682	73.3926	0
1.2573	-1.21819	-14.9401	3.83018	65.7689	0
1.2580	-0.609093	-8.83943	5.9743	50.1801	0
1.2587	-4.57658	-4.87302	3.52805	32.7706	0
1.2593	-10.3741	-2.73871	-1.05257	19.3438	0
1.2600	-11.8997	2.7576	-3.79119	1.93438	0
1.2607	-8.84861	8.55611	-2.27082	-17.2956	0
1.2613	-3.66014	10.3882	-0.136444	-33.4534	0
1.2620	2.13741	12.2203	-1.35469	-49.9525	0
1.2627	10.3769	17.6977	-3.79119	-62.469	0
1.2633	15.5654	21.3619	-6.53957	-67.9308	0
1.2640	13.428	21.9852	-9.28794	-74.3029	0
1.2647	11.2934	23.194	-10.2041	-80.4474	0
1.2653	14.3444	25.3284	-9.59006	-78.9682	0
1.2660	14.649	24.7239	-9.28794	-75.8959	0
1.2667	11.2934	21.0597	-10.2041	-73.165	0
1.2673	10.3769	15.8656	-10.2041	-61.2174	0
1.2680	8.54686	10.9926	-8.98581	-43.4666	0
1.2687	6.1049	7.32841	-5.32132	-28.2192	0
1.2693	5.18846	3.66421	-0.43857	-14.5647	0
1.2700	-1.52553	-0.302203	3.52805	0.455148	0
1.2707	-10.986	-5.79851	3.83018	19.6851	0
1.2713	-10.6787	-10.3693	3.52805	41.9874	0
1.2720	-5.79756	-13.7313	6.27642	58.1451	0
1.2727	-1.52553	-19.2276	10.5452	67.5895	0
1.2733	5.18846	-24.1007	10.243	75.7821	0
1.2740	9.76784	-24.4029	8.10867	81.9266	0
1.2747	6.40944	-23.194	8.10867	83.1783	0
1.2753	2.13741	-24.7239	8.10867	82.4956	0
1.2760	0.30734	-26.235	7.19255	79.4233	0
1.2767	-1.52553	-25.6306	6.89042	73.0512	0
1.2773	-1.21819	-22.5708	4.44418	62.3553	0
1.2780	-0.304546	-15.8656	1.6958	46.1975	0
1.2787	-2.13462	-10.0671	0.77968	29.4708	0
1.2793	-0.913639	-6.70512	0.77968	15.1337	0
1.2800	1.83287	-0.604405	-2.57294	-2.27574	0
1.2807	-2.43916	7.32841	-6.53957	-22.416	0
1.2813	-8.23672	11.597	-9.90193	-38.3462	0
1.2820	-6.1021	14.6568	-11.7342	-50.1801	0
1.2827	-2.43916	18.321	-12.3384	-62.6966	0
1.2833	-3.66014	19.2276	-12.9524	-71.572	0
1.2840	-2.74371	21.0597	-15.0868	-76.4648	0
1.2847	1.52832	23.8173	-16.0029	-79.8785	0
1.2853	0.611887	22.2874	-13.8686	-79.1957	0
1.2860	-1.83007	19.5298	-9.28794	-75.2132	0
1.2867	-0.609093	18.9254	-4.40519	-70.3204	0
1.2873	2.13741	14.3546	-1.05257	-58.8279	0
1.2880	5.18846	6.4218	2.3098	-40.1668	0
1.2887	7.32588	3.66421	6.57855	-24.0091	0
1.2893	3.97028	1.2277	9.32692	-10.8098	0
1.2900	-0.609093	-5.79851	8.10867	7.39615	0
1.2907	-0.609093	-11.8992	6.27642	27.3089	0
1.2913	-0.609093	-14.9401	6.89042	42.215	0
1.2920	-2.74371	-18.9254	8.10867	56.5521	0
1.2927	-4.88112	-22.5708	6.27642	69.7514	0
1.2933	-7.01854	-24.7239	4.44418	74.6443	0
1.2940	-7.62763	-26.8583	5.9743	77.0338	0
1.2947	-5.79756	-26.8583	8.4108	83.4059	0
1.2953	-6.40665	-24.4029	8.10867	84.9989	0
1.2960	-9.4577	-25.6306	6.89042	77.6027	0
1.2967	-10.3741	-28.0671	3.83018	69.979	0
1.2973	-11.2906	-23.7985	-1.96869	60.1933	0
1.2980	-13.4252	-17.6977	-4.10307	43.1253	0
1.2987	-10.3741	-14.3357	-0.136444	26.9675	0
1.2993	-4.57658	-9.46272	2.91405	12.9717	0
1.3000	-3.96469	-3.34312	0.175428	-5.00663	0
1.3007	-3.3556	0.623293	-4.10307	-24.578	0
1.3013	3.05385	5.79851	-7.45569	-41.0771	0
1.3020	7.93497	13.7313	-11.4223	-53.935	0
1.3027	8.24231	18.0188	-14.1707	-64.2896	0
1.3033	9.76784	17.6977	-14.7847	-73.3926	0
1.3040	11.9025	17.6977	-12.9524	-81.699	0
1.3047	9.76784	20.7575	-7.45569	-84.9989	0
1.3053	5.4958	22.8918	-3.79119	-82.268	0
1.3060	1.83287	21.0597	-5.32132	-78.2854	0
1.3067	0.30734	20.7575	-5.62344	-73.165	0
1.3073	-0.609093	22.2874	-3.79119	-61.2174	0
1.3080	-2.74371	15.5634	-3.18694	-45.0596	0
1.3087	-1.21819	4.8919	-1.96869	-30.3811	0
1.3093	3.35839	1.8321	2.61193	-16.3853	0
1.3100	2.13741	0.302203	7.19255	1.02408	0
1.3107	-3.3556	-6.40292	9.32692	20.5954	0
1.3113	-4.88112	-11.597	12.3774	37.6635	0
1.3120	-5.79756	-14.9401	13.5957	52.0006	0
1.3127	-8.84861	-20.1342	10.857	62.3553	0
1.3133	-6.1021	-22.2686	10.243	68.8411	0
1.3140	0.30734	-22.8918	12.3774	73.3926	0
1.3147	0.30734	-26.5372	10.857	76.4648	0
1.3153	-3.05105	-26.5372	7.7968	76.1235	0
1.3160	-0.913639	-22.5708	9.02479	73.0512	0
1.3167	1.83287	-21.6641	9.62905	67.9308	0
1.3173	-0.609093	-19.5298	4.44418	56.3246	0
1.3180	-1.52553	-11.8992	2.61193	40.053	0
1.3187	0.916433	-5.79851	6.57855	24.578	0
1.3193	0.002794	-2.43651	6.27642	10.8098	0
1.3200	-2.43916	4.5897	1.39368	-7.16858	0
1.3207	0.002794	11.2948	-1.35469	-27.9916	0
1.3213	2.44196	13.7313	-4.10307	-46.5389	0
1.3220	1.22098	15.5634	-7.45569	-61.2174	0
1.3227	-0.609093	20.4553	-8.37181	-71.2306	0
1.3233	-2.43916	23.194	-10.8181	-77.7165	0
1.3240	-3.05105	23.8173	-14.4728	-83.7472	0
1.3247	-0.609093	27.4627	-14.4728	-89.5503	0
1.3253	1.22098	30.5225	-12.6503	-89.5503	0
1.3260	3.05385	26.8583	-12.9524	-84.9989	0
1.3267	5.18846	23.8173	-13.8686	-79.5371	0
1.3273	2.13741	23.8173	-12.0363	-68.4998	0
1.3280	-3.66014	18.321	-5.93531	-51.0904	0
1.3287	-5.18567	10.0671	-1.05257	-33.7947	0
1.3293	-4.27203	7.32841	-0.740696	-18.2059	0
1.3300	-4.88112	5.49631	0.77968	-1.7068	0
1.3307	-5.79756	-0.604405	5.05817	16.2715	0
1.3313	-6.7112	-6.40292	4.7463	32.7706	0
1.3320	-6.1021	-11.597	2.3098	47.4492	0
1.3327	-3.96469	-14.3357	2.61193	59.0554	0
[truncated: 47,986 more rows]
