# Supplementary material for: Identification of Haptic Based Guiding Using Hard Reins
Source: PLoS One. 2015 Jul 22;10(7):e0132020. doi: 10.1371/journal.pone.0132020 (PMC4511788; doi:10.1371/journal.pone.0132020)
Supplement: S4 File — (ZIP) [file pone.0132020.s004.zip › EMGData2/Subject11/T9/t9.txt]

0.0000	-6.87475	-23.1071	-7.60295	-0.984008	0
0.0007	-3.21353	-29.2085	-2.72371	-0.984008	0
0.0013	1.66809	-32.8723	0.943047	-0.984008	0
0.0020	0.447686	-33.1764	2.46598	-2.19662	0
0.0027	-1.68649	-33.4805	4.60394	-3.41918	0
0.0033	-0.772719	-35.3148	5.5177	-2.81287	0
0.0040	1.06096	-37.7524	5.5177	-0.36776	0
0.0047	1.06096	-38.6696	6.12688	1.4611	0
0.0053	1.06096	-40.499	3.07515	1.4611	0
0.0060	1.36759	-44.7758	-1.80409	1.15298	0
0.0067	1.06096	-46.9094	-2.72371	2.06741	0
0.0073	-2.60026	-45.9922	-2.72371	2.99178	0
0.0080	-8.40179	-46.9094	-5.47084	4.2044	0
0.0087	-8.70842	-48.7388	-5.47084	4.82064	0
0.0093	-6.56811	-48.4347	-3.94205	5.73507	0
0.0100	-9.00892	-48.7388	-3.63747	8.47837	0
0.0107	-11.1492	-51.4854	-2.72371	10.3072	0
0.0113	-9.00892	-53.3197	-1.19492	8.78649	0
0.0120	-6.56811	-53.3197	0.632603	9.09462	0
0.0127	-6.26148	-55.1492	2.46598	12.146	0
0.0133	-7.18138	-57.5917	1.85681	11.8379	0
0.0140	-4.43394	-58.5088	0.0234297	10.9235	0
0.0147	1.66809	-59.7252	0.0234297	13.9749	0
0.0153	2.28136	-60.0342	1.24763	17.3344	0
0.0160	-0.772719	-59.117	0.943047	17.0263	0
0.0167	2.28136	-59.7252	0.328016	18.2489	0
0.0173	5.63594	-61.5595	-0.89033	20.9922	0
0.0180	0.754321	-60.6424	-2.41912	21.5985	0
0.0187	-2.60026	-61.5595	-2.72371	22.821	0
0.0193	0.147185	-65.8315	-1.4995	26.7869	0
0.0200	0.147185	-65.8315	0.0234297	27.4031	0
0.0207	-1.68649	-61.2554	0.328016	26.4887	0
0.0213	-0.15945	-59.117	0.943047	30.1464	0
0.0220	1.97473	-59.7252	1.85681	33.1978	0
0.0227	5.32931	-59.117	2.77057	31.369	0
0.0233	9.6038	-58.8129	1.24763	31.6771	0
0.0240	9.29716	-59.117	-2.41912	34.7285	0
0.0247	5.32931	-57.8958	-4.24664	33.8141	0
0.0253	5.32931	-54.232	-4.85581	31.6771	0
0.0260	7.46962	-51.4854	-7.60295	32.5915	0
0.0267	7.46962	-50.8772	-8.82715	31.6771	0
0.0273	7.46962	-48.4347	-7.90754	27.7112	0
0.0280	9.29716	-43.2456	-11.5743	26.4887	0
0.0287	11.4375	-42.3333	-16.4535	26.1806	0
0.0293	10.5176	-43.2456	-14.626	24.0436	0
0.0300	7.77625	-40.499	-12.488	23.4373	0
0.0307	6.24921	-37.7524	-17.6777	24.3517	0
0.0313	5.02881	-36.8401	-21.6432	22.821	0
0.0320	2.28136	-32.2593	-18.5915	21.3003	0
0.0327	-0.772719	-28.9044	-17.3673	23.7355	0
0.0333	-1.68649	-29.2085	-20.419	24.958	0
0.0340	-0.772719	-24.9366	-19.2007	23.1292	0
0.0347	1.36759	-19.1393	-13.4018	23.1292	0
0.0353	1.97473	-17.6139	-12.488	24.0436	0
0.0360	-0.15945	-16.6968	-18.2869	21.3003	0
0.0367	-1.68649	-14.8673	-23.7812	18.8552	0
0.0373	-3.52016	-14.5632	-22.557	20.9922	0
0.0380	-7.18138	-12.1208	-19.2007	21.9066	0
0.0387	-9.31556	-7.53987	-18.8961	18.2489	0
0.0393	-8.09515	-6.01452	-19.2007	16.7182	0
0.0400	-6.26148	-4.79327	-19.8098	19.4714	0
0.0407	-4.1273	-2.04667	-19.8098	18.8552	0
0.0413	-2.29976	0.0868871	-18.8961	15.4956	0
0.0420	-1.99312	3.75063	-20.419	17.3344	0
0.0427	-1.99312	10.1561	-23.7812	17.9407	0
0.0433	-2.60026	14.124	-21.034	12.7523	0
0.0440	-4.74057	14.4329	-15.5398	13.0605	0
0.0447	-7.78852	16.2624	-16.7581	17.3344	0
0.0453	-8.09515	19.6172	-18.5915	13.9749	0
0.0460	-4.1273	21.7556	-14.626	12.7523	0
0.0467	3.19513	26.0275	-12.7926	18.5471	0
0.0473	9.29716	30.9077	-12.7926	18.5471	0
0.0480	10.2171	30.9077	-9.74091	13.6668	0
0.0487	8.69002	30.9077	-8.21212	13.9749	0
0.0493	8.69002	35.7927	-11.2638	12.7523	0
0.0500	9.29716	39.1475	-9.43633	7.87206	0
0.0507	7.77625	39.1475	-4.55123	7.25581	0
0.0513	5.63594	42.203	-6.68919	6.34138	0
0.0520	6.85635	44.6407	-11.8789	2.68366	0
0.0527	6.55585	42.8112	-10.6547	4.51252	0
0.0533	2.588	44.3366	-7.29836	6.0432	0
0.0540	1.66809	49.2215	-8.21212	1.15298	0
0.0547	3.50177	51.664	-10.0455	-0.984008	0
0.0553	1.06096	52.2723	-10.0455	1.15298	0
0.0560	-2.9069	54.1017	-10.9593	-0.675884	0
0.0567	-4.74057	55.323	-12.7926	-2.81287	0
0.0573	-6.87475	54.4106	-13.4018	-1.89844	0
0.0580	-4.43394	53.1894	-10.9593	-3.11105	0
0.0587	1.06096	54.4106	-6.68919	-6.4706	0
0.0593	0.754321	56.2401	-5.47084	-6.4706	0
0.0600	0.147185	55.323	-6.3846	-4.03543	0
0.0607	4.72217	52.8805	-6.3846	-3.11105	0
0.0613	5.63594	55.0188	-6.3846	-5.24804	0
0.0620	1.97473	59.2908	-4.85581	-6.77872	0
0.0627	3.19513	59.2908	0.0234297	-6.17241	0
0.0633	7.16298	58.0696	2.77057	-8.29946	0
0.0640	7.16298	58.9867	2.77057	-13.4879	0
0.0647	5.63594	60.512	7.04649	-14.1041	0
0.0653	5.94258	60.8162	8.56943	-11.9671	0
0.0660	5.94258	59.5949	2.16139	-14.1041	0
0.0667	4.72217	57.7654	-1.4995	-19.2925	0
0.0673	2.8885	58.0696	0.632603	-20.5151	0
0.0680	1.97473	59.2908	1.55222	-20.5151	0
0.0687	0.147185	60.2079	0.943047	-23.5665	0
0.0693	-4.43394	62.0374	-1.19492	-26.3098	0
0.0700	-8.40179	62.6504	-3.33288	-25.3953	0
0.0707	-10.8426	61.7333	-1.4995	-23.5665	0
0.0713	-13.8967	62.0374	0.943047	-25.7035	0
0.0720	-16.638	62.0374	0.0234297	-29.3612	0
0.0727	-16.0309	59.5949	2.77057	-29.3612	0
0.0733	-10.8426	58.3737	7.35108	-29.3612	0
0.0740	-3.52016	59.2908	6.43146	-33.0189	0
0.0747	0.447686	59.2908	4.90853	-34.8577	0
0.0753	0.147185	58.3737	5.5177	-37.2929	0
0.0760	-1.37986	57.4613	6.43146	-42.1831	0
0.0767	-2.60026	56.5442	7.65567	-42.7894	0
0.0773	-2.60026	56.5442	9.48319	-40.6524	0
0.0780	-1.37986	56.5442	8.87401	-43.0975	0
0.0787	0.754321	55.936	7.65567	-46.149	0
0.0793	2.28136	55.936	9.78777	-46.4471	0
0.0800	4.72217	55.0188	12.2303	-48.2859	0
0.0807	7.16298	53.7976	13.4545	-51.3374	0
0.0813	6.55585	53.1894	13.7591	-52.55	0
0.0820	5.94258	52.8805	14.0637	-54.0807	0
0.0827	5.94258	51.9681	14.6729	-54.9951	0
0.0833	3.8084	51.3551	15.5866	-54.687	0
0.0840	2.8885	51.051	17.1154	-58.3546	0
0.0847	5.94258	48.9174	19.2534	-62.9268	0
0.0853	8.38339	46.4749	20.1671	-62.9268	0
0.0860	6.55585	44.6407	17.7246	-62.3205	0
0.0867	4.72217	40.9818	15.5866	-64.4575	0
0.0873	4.1089	36.7098	17.1154	-65.0638	0
0.0880	1.97473	36.4009	18.6384	-63.2349	0
0.0887	-5.34771	36.4009	17.42	-64.1493	0
0.0893	-14.8105	34.2673	17.42	-68.1152	0
0.0900	-19.6921	32.742	20.7763	-67.5089	0
0.0907	-19.0788	31.8248	21.3855	-65.68	0
0.0913	-18.7783	28.7741	19.2534	-67.817	0
0.0920	-14.8105	25.7234	17.7246	-68.7314	0
0.0927	-3.52016	25.4145	19.2534	-65.9782	0
0.0933	5.63594	23.585	18.9488	-67.817	0
0.0940	6.55585	23.2809	15.8971	-70.2522	0
0.0947	7.16298	24.8063	15.5866	-67.817	0
0.0953	8.38339	22.3638	16.2017	-66.2863	0
0.0960	8.38339	18.0918	14.9775	-66.8926	0
0.0967	6.55585	16.8706	17.42	-67.2008	0
0.0973	2.588	15.3452	23.5235	-66.5945	0
0.0980	-1.68649	13.8199	23.828	-65.0638	0
0.0987	-3.21353	14.4329	22.0005	-64.1493	0
0.0993	-6.56811	12.5986	24.7418	-64.1493	0
0.1000	-12.6701	8.93972	23.2189	-62.0124	0
0.1007	-14.5038	6.80133	17.42	-61.0979	0
0.1013	-14.1972	4.97187	18.0292	-62.6286	0
0.1020	-15.1171	2.22528	21.0809	-61.0979	0
0.1027	-16.3375	0.699924	19.2534	-58.3546	0
0.1033	-13.59	0.699924	17.42	-60.1835	0
0.1040	-8.09515	-0.217218	19.2534	-59.5772	0
0.1047	-6.56811	-2.04667	21.6901	-54.687	0
0.1053	-9.00892	-3.57685	22.0005	-54.0807	0
0.1060	-8.09515	-3.88096	22.0005	-54.0807	0
0.1067	-4.74057	-3.26792	22.9143	-51.3374	0
0.1073	-5.34771	-3.57685	22.0005	-51.0292	0
0.1080	-3.82067	-3.88096	16.5062	-52.2518	0
0.1087	4.72217	-4.79327	12.5349	-49.8067	0
0.1093	9.29716	-7.53987	14.0637	-49.4986	0
0.1100	7.77625	-7.23577	16.5062	-51.3374	0
0.1107	5.63594	-2.96382	16.5062	-50.4229	0
0.1113	2.28136	-2.04667	15.5866	-49.2004	0
0.1120	-0.466085	-5.1022	13.4545	-47.9778	0
0.1127	2.8885	-7.53987	11.6211	-44.012	0
0.1133	5.32931	-7.8488	12.2303	-40.3443	0
0.1140	1.06096	-8.15291	12.8395	-39.1218	0
0.1147	-0.15945	-9.37415	10.4028	-37.601	0
0.1153	0.754321	-10.2865	8.87401	-35.7722	0
0.1160	-0.15945	-8.45701	8.87401	-35.464	0
0.1167	1.66809	-7.53987	9.1786	-33.327	0
0.1173	4.1089	-10.2865	9.78777	-30.2756	0
0.1180	1.97473	-11.8166	9.1786	-27.8305	0
0.1187	-0.772719	-9.98236	7.35108	-24.7791	0
0.1193	0.447686	-9.37415	6.43146	-22.0358	0
0.1200	5.02881	-9.37415	5.82229	-22.0358	0
0.1207	11.738	-6.93166	5.82229	-22.0358	0
0.1213	12.3512	-6.01452	6.43146	-21.1214	0
0.1220	5.63594	-6.93166	2.77057	-21.4295	0
0.1227	1.36759	-4.48917	-3.02829	-22.3439	0
0.1233	-0.772719	-0.521323	-3.63747	-21.1214	0
0.1240	-5.96098	0.390992	-0.89033	-19.2925	0
0.1247	-9.62219	-1.13436	-2.72371	-18.3781	0
0.1253	-12.3696	-1.13436	-4.55123	-17.7618	0
0.1260	-16.9446	-1.13436	-4.85581	-16.5393	0
0.1267	-17.8584	-2.04667	-7.90754	-15.6248	0
0.1273	-18.7783	-1.74257	-10.9593	-15.0185	0
0.1280	-21.2191	1.00403	-10.0455	-13.4879	0
0.1287	-17.2513	1.30813	-8.82715	-11.0527	0
0.1293	-12.3696	-1.13436	-8.21212	-11.659	0
0.1300	-15.1171	0.390992	-7.29836	-11.9671	0
0.1307	-17.5579	3.75063	-10.9593	-7.38503	0
0.1313	-16.638	4.66294	-16.4535	-3.41918	0
0.1320	-12.3696	4.35884	-16.4535	-4.64173	0
0.1327	1.36759	4.35884	-12.7926	-4.64173	0
0.1333	13.8783	3.44652	-13.4018	-3.7273	0
0.1340	11.1308	4.35884	-14.626	-6.4706	0
0.1347	5.32931	6.19312	-12.7926	-7.08684	0
0.1353	4.72217	7.71847	-9.13174	-4.33361	0
0.1360	2.8885	9.24382	-5.1604	-4.33361	0
0.1367	2.588	9.85203	-4.55123	-2.81287	0
0.1373	5.94258	10.7692	-7.29836	1.15298	0
0.1380	5.02881	12.9027	-8.82715	0.854795	0
0.1387	1.06096	13.2117	-8.21212	-0.675884	0
0.1393	0.447686	11.0733	-10.9593	3.28996	0
0.1400	1.97473	13.5158	-13.0972	5.73507	0
0.1407	1.06096	17.7877	-12.1835	4.82064	0
0.1413	-0.15945	16.2624	-12.1835	5.42695	0
0.1420	0.447686	11.9904	-14.011	7.25581	0
0.1427	1.06096	14.4329	-14.3156	6.95763	0
0.1433	0.447686	19.009	-14.626	5.73507	0
0.1440	0.447686	17.1795	-17.9823	6.0432	0
0.1447	0.754321	13.2117	-20.1144	5.73507	0
0.1453	-0.466085	14.4329	-19.2007	3.59809	0
0.1460	-0.772719	17.1795	-17.3673	0.854795	0
0.1467	0.447686	17.1795	-16.4535	-1.89844	0
0.1473	-0.466085	19.9261	-16.4535	-3.7273	0
0.1480	-2.9069	22.9768	-17.0627	-3.7273	0
0.1487	-2.60026	20.2302	-16.7581	-2.50475	0
0.1493	-1.68649	18.0918	-13.7064	-2.19662	0
0.1500	-1.07935	19.9261	-10.0455	-0.984008	0
0.1507	-0.466085	18.7049	-8.52257	0.854795	0
0.1513	-1.99312	16.2624	-8.21212	1.4611	0
0.1520	-5.04107	17.1795	-6.68919	2.68366	0
0.1527	-5.65434	16.8706	-5.47084	5.42695	0
0.1533	-5.04107	13.2117	-5.1604	5.12877	0
0.1540	-5.34771	11.6863	-6.3846	5.12877	0
0.1547	-6.26148	11.9904	-10.0455	6.34138	0
0.1553	-7.18138	11.3774	-14.011	5.73507	0
0.1560	-9.00892	9.54793	-13.0972	6.34138	0
0.1567	-8.70842	6.49722	-7.60295	8.78649	0
0.1573	-7.18138	4.05473	-5.1604	7.56394	0
0.1580	-6.87475	4.35884	-8.52257	7.25581	0
0.1587	-4.74057	4.35884	-10.9593	13.3686	0
0.1593	-1.37986	2.52938	-8.21212	16.42	0
0.1600	-0.772719	-0.521323	-3.02829	13.3686	0
0.1607	-2.60026	-1.13436	-0.585743	12.4442	0
0.1613	-1.37986	1.91634	-2.72371	14.5812	0
0.1620	-0.772719	2.52938	-4.55123	15.4956	0
0.1627	-2.29976	-1.13436	-2.72371	16.1119	0
0.1633	-1.68649	-3.88096	-3.33288	16.7182	0
0.1640	1.36759	-5.40631	-5.47084	17.0263	0
0.1647	1.97473	-7.53987	-2.72371	17.3344	0
0.1653	1.06096	-5.71041	0.943047	19.1633	0
0.1660	1.66809	-0.830255	0.632603	20.9922	0
0.1667	2.588	-1.74257	3.37974	22.821	0
0.1673	1.97473	-6.32345	6.43146	22.821	0
0.1680	0.447686	-8.76112	1.55222	20.9922	0
0.1687	-1.99312	-12.1208	-3.63747	20.0777	0
0.1693	-3.52016	-14.2543	-2.41912	18.5471	0
0.1700	-1.99312	-11.5077	-0.281157	16.7182	0
0.1707	-0.772719	-9.07005	0.0234297	16.42	0
0.1713	-1.99312	-11.2036	0.0234297	17.6326	0
0.1720	-2.60026	-13.342	-2.10868	19.1633	0
0.1727	0.147185	-13.9502	-1.4995	18.5471	0
0.1733	1.36759	-14.8673	3.68433	16.1119	0
0.1740	1.66809	-13.6461	5.82229	16.42	0
0.1747	3.8084	-11.2036	4.60394	18.2489	0
0.1753	5.02881	-12.1208	4.60394	16.7182	0
0.1760	5.63594	-14.8673	2.46598	15.8038	0
0.1767	7.46962	-15.7797	-0.281157	19.1633	0
0.1773	8.99666	-17.0009	0.632603	20.0777	0
0.1780	6.24921	-18.5263	3.07515	18.2489	0
0.1787	4.72217	-17.3098	3.68433	20.0777	0
0.1793	6.24921	-17.6139	1.24763	23.1292	0
0.1800	5.63594	-20.6647	-3.63747	21.9066	0
0.1807	3.8084	-22.19	-5.1604	20.3859	0
0.1813	4.72217	-21.5818	-2.41912	20.0777	0
0.1820	5.63594	-22.4941	-3.63747	17.9407	0
0.1827	3.50177	-23.1071	-6.08002	16.1119	0
0.1833	1.97473	-22.4941	-2.72371	17.6326	0
0.1840	0.147185	-23.1071	1.24763	16.42	0
0.1847	-4.43394	-24.3284	1.55222	12.7523	0
0.1853	-8.40179	-23.1071	1.85681	13.6668	0
0.1860	-10.2293	-22.19	1.85681	16.42	0
0.1867	-12.063	-23.4112	2.46598	13.9749	0
0.1873	-12.063	-25.2407	5.21312	12.7523	0
0.1880	-7.18138	-25.5496	7.35108	12.7523	0
0.1887	-2.60026	-25.2407	9.78777	10.009	0
0.1893	2.8885	-25.2407	14.3683	9.09462	0
0.1900	12.6579	-23.1071	14.9775	10.9235	0
0.1907	18.4533	-20.9688	11.9257	10.3072	0
0.1913	13.265	-20.3605	11.3166	8.18019	0
0.1920	5.02881	-20.0564	11.012	8.47837	0
0.1927	3.19513	-19.7475	9.1786	7.25581	0
0.1933	8.38339	-21.2729	10.0982	5.12877	0
0.1940	13.8783	-23.1071	9.48319	4.2044	0
0.1947	15.4053	-20.6647	5.5177	2.99178	0
0.1953	13.8783	-18.2222	2.77057	1.15298	0
0.1960	9.6038	-19.1393	1.85681	0.546671	0
0.1967	3.19513	-21.2729	-0.281157	0.546671	0
0.1973	2.28136	-24.3284	0.0234297	1.4611	0
0.1980	7.46962	-25.8537	0.943047	2.37553	0
0.1987	9.91043	-23.4112	-1.19492	3.90621	0
0.1993	7.77625	-20.9688	-2.10868	7.87206	0
0.2000	4.72217	-22.803	-2.10868	10.6154	0
0.2007	0.447686	-24.0195	-3.94205	9.3928	0
0.2013	-2.29976	-20.9688	-0.585743	9.09462	0
0.2020	-1.68649	-19.1393	9.1786	11.5298	0
0.2027	-1.99312	-19.4434	14.6729	10.3072	0
0.2033	-4.43394	-20.3605	12.2303	6.34138	0
0.2040	-7.18138	-22.19	9.48319	7.25581	0
0.2047	-10.536	-22.19	11.6211	10.009	0
0.2053	-12.6701	-20.0564	15.5866	9.70092	0
0.2060	-15.4176	-20.3605	15.5866	9.3928	0
0.2067	-20.3053	-20.6647	11.012	9.3928	0
0.2073	-19.9987	-17.6139	8.87401	8.18019	0
0.2080	-13.8967	-16.6968	9.78777	10.009	0
0.2087	-11.7564	-19.4434	7.65567	10.9235	0
0.2093	-12.063	-19.4434	1.55222	9.09462	0
0.2100	-8.09515	-17.9181	-2.41912	10.3072	0
0.2107	-2.9069	-17.6139	-3.33288	11.8379	0
0.2113	2.28136	-16.3927	-4.85581	9.09462	0
0.2120	13.8783	-14.2543	-6.3846	11.5298	0
0.2127	23.9482	-13.9502	-3.63747	16.7182	0
0.2133	23.9482	-15.1715	0.328016	15.4956	0
0.2140	18.7599	-16.0886	0.943047	16.42	0
0.2147	14.1849	-13.9502	-1.4995	21.9066	0
0.2153	11.1308	-9.67826	-1.80409	20.0777	0
0.2160	13.8783	-10.2865	0.328016	18.2489	0
0.2167	16.9262	-14.8673	3.68433	22.821	0
0.2173	12.0446	-15.7797	9.48319	23.1292	0
0.2180	4.1089	-12.4249	12.8395	20.9922	0
0.2187	0.447686	-11.8166	11.012	23.1292	0
0.2193	-0.15945	-13.9502	11.9257	23.7355	0
0.2200	1.06096	-14.8673	13.7591	21.3003	0
0.2207	2.8885	-13.9502	11.012	23.7355	0
0.2213	2.588	-11.5077	7.65567	26.4887	0
0.2220	2.8885	-10.8995	8.26484	24.0436	0
0.2227	6.55585	-12.1208	8.26484	22.821	0
0.2233	9.91043	-10.8995	7.35108	25.2661	0
0.2240	10.8242	-8.45701	7.35108	26.4887	0
0.2247	6.85635	-9.37415	6.43146	26.7869	0
0.2253	1.06096	-11.5077	6.43146	28.3176	0
0.2260	-1.37986	-11.2036	8.26484	27.7112	0
0.2267	-4.43394	-9.37415	6.12688	25.5743	0
0.2273	-10.8426	-9.37415	0.632603	24.958	0
0.2280	-14.5038	-8.45701	0.328016	23.7355	0
0.2287	-16.9446	-6.62756	5.82229	20.684	0
0.2293	-19.9987	-6.62756	7.35108	18.5471	0
0.2300	-19.3854	-7.53987	3.07515	17.9407	0
0.2307	-16.3375	-6.32345	-0.585743	15.4956	0
0.2313	-16.3375	-3.88096	-0.89033	13.3686	0
0.2320	-15.7242	-3.88096	-0.89033	13.0605	0
0.2327	-12.9768	-4.79327	-0.585743	11.2316	0
0.2333	-12.063	-3.88096	1.24763	7.25581	0
0.2340	-12.3696	1.00403	0.943047	3.59809	0
0.2347	-12.3696	4.66294	0.0234297	0.854795	0
0.2353	-10.8426	4.05473	1.55222	-0.984008	0
0.2360	-6.87475	4.97187	0.943047	0.238547	0
0.2367	-2.60026	5.27598	-1.80409	3.90621	0
0.2373	-1.99312	-2.35561	0.943047	10.9235	0
0.2380	-2.9069	-10.8995	6.43146	21.9066	0
0.2387	-4.43394	-17.3098	8.87401	37.1637	0
0.2393	-4.43394	-29.5127	8.87401	54.8659	0
0.2400	-0.772719	-42.9415	10.0982	72.8762	0
0.2407	2.588	-51.1813	12.2303	87.517	0
0.2413	3.19513	-59.4211	16.2017	101.253	0
0.2420	3.50177	-68.8822	19.558	116.212	0
0.2427	3.19513	-74.6795	19.8626	129.939	0
0.2433	3.8084	-79.8686	20.1671	140.007	0
0.2440	7.16298	-85.3618	23.828	150.086	0
0.2447	9.91043	-89.6337	26.8798	158.326	0
0.2453	7.46962	-94.2098	28.4086	163.206	0
0.2460	4.72217	-98.1776	29.9315	169.915	0
0.2467	5.02881	-99.3989	29.9315	178.771	0
0.2473	6.24921	-99.703	28.4086	183.045	0
0.2480	4.1089	-97.5694	27.4889	182.737	0
0.2487	0.147185	-96.044	25.966	183.96	0
0.2493	-0.466085	-97.2653	23.2189	184.874	0
0.2500	2.8885	-96.3482	22.3051	182.737	0
0.2507	4.1089	-92.3803	24.4372	181.206	0
0.2513	4.1089	-89.9378	25.3568	179.07	0
0.2520	5.32931	-86.583	24.4372	173.275	0
0.2527	4.72217	-82.9193	23.828	168.086	0
0.2533	2.8885	-81.0898	22.0005	162.898	0
0.2540	4.72217	-75.2925	19.2534	151.915	0
0.2547	6.55585	-69.1863	18.0292	141.846	0
0.2553	6.24921	-67.3568	19.2534	138.179	0
0.2560	7.46962	-64.3061	20.1671	133.606	0
0.2567	8.07675	-59.117	18.0292	126.281	0
0.2573	5.32931	-53.6238	14.0637	122.613	0
0.2580	4.72217	-47.5224	13.7591	118.339	0
0.2587	6.24921	-44.1628	16.2017	109.185	0
0.2593	4.41554	-38.9737	13.7591	100.339	0
0.2600	2.8885	-23.1071	8.87401	93.928	0
0.2607	5.63594	-14.2543	8.26484	85.0819	0
0.2613	7.46962	-17.6139	7.65567	74.7051	0
0.2620	8.38339	-8.45701	4.60394	65.849	0
0.2627	11.1308	10.7692	4.60394	57.0029	0
0.2633	9.29716	15.3452	4.90853	47.5405	0
0.2640	2.8885	12.9027	2.46598	37.4718	0
0.2647	1.06096	19.009	0.943047	26.4887	0
0.2653	1.66809	24.5022	0.328016	15.4956	0
0.2660	-2.60026	24.8063	-2.72371	5.42695	0
0.2667	-6.56811	26.3316	-6.08002	-3.11105	0
0.2673	-6.56811	27.2488	-7.29836	-10.4364	0
0.2680	-4.74057	27.2488	-9.13174	-18.3781	0
0.2687	-3.21353	30.9077	-11.2638	-27.5323	0
0.2693	-2.60026	37.0139	-11.8789	-35.7722	0
0.2700	-0.466085	41.59	-10.9593	-44.012	0
0.2707	1.97473	44.9496	-10.3501	-52.55	0
0.2713	1.06096	49.5257	-10.9593	-59.8754	0
0.2720	0.754321	52.8805	-13.4018	-64.1493	0
0.2727	3.8084	53.7976	-17.0627	-68.1152	0
0.2733	2.8885	54.7147	-16.7581	-73.3036	0
0.2740	-1.07935	56.8483	-14.626	-77.8857	0
0.2747	-1.37986	58.3737	-15.5398	-81.2452	0
0.2753	-1.37986	61.1203	-17.0627	-86.7318	0
0.2760	-3.52016	62.9545	-17.6777	-93.7491	0
0.2767	2.588	61.4292	-21.034	-96.8005	0
0.2773	12.9645	60.512	-20.419	-96.1942	0
0.2780	14.7921	62.0374	-14.626	-100.16	0
0.2787	12.3512	62.0374	-13.7064	-106.879	0
0.2793	12.9645	60.512	-17.3673	-109.016	0
0.2800	14.1849	60.512	-15.5398	-109.931	0
0.2807	15.7058	61.7333	-12.1835	-113.588	0
0.2813	16.6257	62.9545	-12.488	-117.256	0
0.2820	14.1849	63.2586	-11.5743	-118.17	0
0.2827	10.8242	64.1758	-12.7926	-121.828	0
0.2833	9.29716	67.5306	-18.2869	-124.88	0
0.2840	7.77625	69.0559	-21.3386	-123.657	0
0.2847	6.24921	65.397	-19.8098	-123.657	0
0.2853	4.72217	61.1203	-18.2869	-127.623	0
0.2860	4.41554	60.8162	-15.2352	-130.068	0
0.2867	5.94258	62.9545	-14.626	-130.982	0
0.2873	6.55585	66.6134	-20.1144	-133.736	0
0.2880	5.94258	68.4477	-22.8616	-137.085	0
0.2887	4.41554	66.0052	-18.5915	-141.051	0
0.2893	1.06096	66.0052	-18.2869	-146.856	0
0.2900	-1.99312	70.5813	-21.6432	-151.13	0
0.2907	-1.99312	70.8902	-22.2524	-152.959	0
0.2913	-1.68649	69.669	-22.2524	-155.394	0
0.2920	-0.772719	74.8532	-22.8616	-157.531	0
0.2927	2.8885	77.9088	-22.2524	-159.668	0
0.2933	6.24921	75.7704	-23.1662	-162.719	0
0.2940	7.16298	76.6875	-25.9133	-163.942	0
0.2947	5.94258	78.517	-25.6087	-161.506	0
0.2953	4.1089	76.9916	-23.7812	-159.369	0
0.2960	3.8084	74.8532	-24.0858	-157.232	0
0.2967	5.32931	71.1943	-23.7812	-152.959	0
0.2973	2.8885	66.6134	-19.5053	-147.154	0
0.2980	-3.21353	65.7011	-14.626	-140.445	0
0.2987	-5.04107	64.784	-12.1835	-133.736	0
0.2993	-6.26148	60.2079	-12.7926	-127.623	0
0.3000	-12.6701	55.936	-14.9306	-122.743	0
0.3007	-18.165	54.4106	-15.2352	-117.554	0
0.3013	-17.8584	52.5764	-14.626	-111.759	0
0.3020	-16.9446	51.051	-17.3673	-108.092	0
0.3027	-16.638	49.5257	-21.034	-107.485	0
0.3033	-15.4176	46.4749	-20.1144	-104.742	0
0.3040	-16.3375	43.7284	-17.3673	-98.9375	0
0.3047	-20.9125	42.5071	-18.5915	-94.9716	0
0.3053	-23.6599	41.8941	-21.6432	-91.6121	0
0.3060	-20.9125	38.2352	-22.557	-86.1255	0
0.3067	-13.8967	33.3502	-22.8616	-81.5434	0
0.3073	-7.18138	32.4379	-21.6432	-79.4064	0
0.3080	-1.68649	34.5714	-16.7581	-74.5262	0
0.3087	1.66809	34.2673	-14.626	-67.817	0
0.3093	-3.52016	32.1289	-19.2007	-62.9268	0
0.3100	-13.2834	29.3823	-21.6432	-57.7384	0
0.3107	-12.3696	27.2488	-16.7581	-53.4744	0
0.3113	1.06096	29.0782	-12.7926	-52.8581	0
0.3120	14.4854	28.1611	-11.2638	-51.6356	0
0.3127	22.1145	22.0597	-6.68919	-46.7553	0
0.3133	26.6956	20.8384	-1.80409	-43.7039	0
0.3140	26.6956	23.8891	0.943047	-43.0975	0
0.3147	19.9803	22.6679	4.29936	-39.1218	0
0.3153	8.07675	20.8384	4.29936	-32.7207	0
0.3160	-4.1273	21.7556	-2.10868	-30.5838	0
0.3167	-12.9768	20.8384	-8.21212	-29.9675	0
0.3173	-18.4717	19.9261	-10.6547	-26.6179	0
0.3180	-17.8584	20.2302	-10.9593	-22.9502	0
0.3187	-10.536	18.0918	-10.0455	-20.5151	0
0.3193	-3.52016	19.3131	-7.29836	-16.5393	0
0.3200	1.06096	22.6679	-3.02829	-11.9671	0
0.3207	4.72217	19.009	0.943047	-10.1383	0
0.3213	5.63594	12.5986	1.24763	-9.83014	0
0.3220	4.41554	14.4329	0.0234297	-8.00127	0
0.3227	5.02881	16.8706	1.85681	-6.4706	0
0.3233	5.32931	15.3452	3.37974	-6.4706	0
0.3240	2.588	14.737	2.16139	-5.55616	0
0.3247	0.147185	13.8199	4.60394	-4.33361	0
0.3253	-1.37986	10.1561	9.78777	-1.89844	0
0.3260	-6.56811	9.24382	10.7074	-0.0596368	0
0.3267	-14.1972	11.6863	8.56943	-1.28219	0
0.3273	-18.7783	12.2945	6.43146	-3.7273	0
0.3280	-19.9987	10.7692	4.90853	-1.89844	0
0.3287	-23.6599	11.3774	6.43146	0.546671	0
0.3293	-28.5415	13.2117	8.56943	-0.0596368	0
0.3300	-29.1548	12.5986	7.96025	0.546671	0
0.3307	-23.9666	10.4651	8.26484	0.854795	0
0.3313	-19.3854	9.54793	12.5349	-0.0596368	0
0.3320	-16.3375	8.32668	16.5062	0.854795	0
0.3327	-11.7564	6.80133	17.42	2.37553	0
0.3333	-6.26148	5.27598	17.42	2.68366	0
0.3340	-1.37986	3.75063	14.9775	4.2044	0
0.3347	0.147185	4.35884	12.2303	5.42695	0
0.3353	-1.37986	5.88419	13.4545	5.12877	0
0.3360	-0.466085	2.52938	16.5062	7.56394	0
0.3367	1.06096	-2.04667	18.3338	10.009	0
0.3373	0.147185	-3.26792	20.7763	9.09462	0
0.3380	0.447686	-4.79327	23.828	10.009	0
0.3387	1.36759	-9.07005	23.828	13.3686	0
0.3393	1.06096	-11.2036	20.1671	13.9749	0
0.3400	2.28136	-13.342	19.558	12.7523	0
0.3407	3.8084	-17.6139	22.6097	14.5812	0
0.3413	2.588	-19.1393	22.6097	17.9407	0
0.3420	2.8885	-19.4434	19.8626	19.1633	0
0.3427	3.8084	-23.1071	19.8626	19.7696	0
0.3433	0.447686	-27.6832	22.0005	20.9922	0
0.3440	-3.82067	-28.6003	22.3051	22.821	0
0.3447	-3.82067	-31.0428	21.0809	23.7355	0
0.3453	-3.21353	-37.1442	18.3338	24.6598	0
0.3460	-3.82067	-39.8908	17.42	26.7869	0
0.3467	-4.1273	-38.6696	19.2534	30.7627	0
0.3473	-4.43394	-38.0614	16.2017	33.8141	0
0.3480	-4.1273	-39.8908	11.012	33.8141	0
0.3487	-1.68649	-43.2456	13.4545	32.2834	0
0.3493	1.66809	-46.3012	16.5062	34.4204	0
0.3500	4.72217	-46.9094	13.4545	35.9511	0
0.3507	6.24921	-47.5224	11.9257	34.7285	0
0.3513	4.72217	-50.5731	13.4545	36.8655	0
0.3520	5.02881	-54.232	12.8395	41.1395	0
0.3527	7.77625	-55.4533	11.6211	41.7458	0
0.3533	9.29716	-54.232	11.012	41.7458	0
0.3540	8.69002	-53.3197	9.78777	46.0198	0
0.3547	6.55585	-56.0663	9.1786	49.0712	0
0.3553	1.97473	-58.8129	9.48319	46.9342	0
0.3560	-1.68649	-58.8129	8.26484	45.7116	0
0.3567	-1.68649	-60.0342	7.35108	49.3793	0
0.3573	-2.60026	-63.389	7.35108	53.037	0
0.3580	-3.52016	-63.389	7.35108	56.6947	0
0.3587	-2.60026	-61.8636	5.21312	61.2768	0
0.3593	-2.60026	-64.002	-0.89033	63.1057	0
0.3600	-3.52016	-65.8315	-4.24664	59.7462	0
0.3607	-2.60026	-65.2184	-1.4995	59.448	0
0.3613	-0.772719	-66.1356	0.0234297	64.0201	0
0.3620	1.97473	-67.965	-2.41912	64.6364	0
0.3627	5.32931	-67.0527	-2.10868	61.2768	0
0.3633	5.94258	-65.2184	0.0234297	61.2768	0
0.3640	5.32931	-65.2184	0.0234297	63.1057	0
0.3647	5.94258	-66.1356	-1.19492	61.2768	0
0.3653	5.32931	-65.2184	-3.63747	60.3624	0
0.3660	1.97473	-64.3061	-6.3846	61.2768	0
0.3667	-3.52016	-65.8315	-6.3846	60.3624	0
0.3673	-8.70842	-65.8315	-6.08002	57.6092	0
0.3680	-8.40179	-63.0849	-9.43633	56.6947	0
0.3687	-5.96098	-60.0342	-10.3501	57.6092	0
0.3693	-6.26148	-57.8958	-7.90754	57.6092	0
0.3700	-1.99312	-54.8451	-8.82715	57.311	0
0.3707	8.99666	-52.0985	-10.9593	58.2254	0
0.3713	14.1849	-50.269	-11.5743	57.6092	0
0.3720	13.265	-49.3519	-14.011	54.8659	0
0.3727	13.8783	-48.1306	-14.9306	55.7803	0
0.3733	11.738	-45.9922	-11.8789	56.6947	0
0.3740	8.07675	-43.5546	-12.7926	52.7289	0
0.3747	10.2171	-43.2456	-17.3673	51.5063	0
0.3753	12.0446	-42.3333	-15.5398	54.2596	0
0.3760	7.46962	-38.0614	-11.8789	51.2082	0
0.3767	3.8084	-33.4805	-13.7064	47.2423	0
0.3773	5.02881	-32.2593	-16.1489	49.0712	0
0.3780	6.24921	-31.0428	-14.626	49.0712	0
0.3787	5.32931	-27.3791	-13.7064	46.3179	0
0.3793	3.8084	-25.8537	-15.8444	47.5405	0
0.3800	2.8885	-24.9366	-16.4535	49.3793	0
0.3807	2.588	-22.19	-14.3156	48.763	0
0.3813	0.447686	-20.6647	-14.3156	47.2423	0
0.3820	-3.52016	-19.4434	-16.4535	43.8828	0
0.3827	-3.82067	-13.9502	-16.4535	41.4377	0
0.3833	-0.466085	-10.5954	-16.1489	41.1395	0
0.3840	-1.68649	-13.0331	-16.7581	40.2151	0
0.3847	-4.74057	-11.8166	-14.3156	36.8655	0
0.3853	-4.43394	-7.53987	-9.13174	33.506	0
0.3860	-3.82067	-5.40631	-7.29836	30.7627	0
0.3867	-4.43394	-3.26792	-7.90754	29.8383	0
0.3873	-0.772719	0.699924	-7.29836	29.5401	0
0.3880	4.41554	3.13759	-6.68919	27.4031	0
0.3887	5.63594	6.19312	-7.60295	24.3517	0
0.3893	4.41554	8.63079	-6.3846	21.9066	0
0.3900	2.8885	9.54793	-3.02829	20.0777	0
0.3907	2.8885	12.5986	-3.94205	18.8552	0
0.3913	7.16298	15.9583	-8.52257	16.1119	0
0.3920	9.6038	16.5665	-9.13174	13.6668	0
0.3927	6.55585	18.7049	-7.29836	14.5812	0
0.3933	2.588	21.7556	-6.99378	14.5812	0
0.3940	-0.15945	23.2809	-4.85581	13.6668	0
0.3947	-2.60026	25.7234	-1.80409	16.42	0
0.3953	-2.29976	29.0782	-3.02829	17.0263	0
0.3960	-1.37986	27.2488	-5.1604	11.8379	0
0.3967	-1.07935	24.1981	-3.94205	9.09462	0
0.3973	-0.15945	26.6357	-1.4995	10.009	0
0.3980	-1.07935	31.5207	1.24763	6.64951	0
0.3987	-1.37986	31.8248	2.77057	4.82064	0
0.3993	5.63594	29.0782	3.37974	6.95763	0
0.4000	12.9645	28.7741	6.12688	6.34138	0
0.4007	11.4375	31.2166	7.65567	4.51252	0
0.4013	6.24921	33.6543	4.60394	5.42695	0
0.4020	1.97473	33.6543	2.77057	5.12877	0
0.4027	-1.99312	31.5207	5.21312	3.28996	0
0.4033	-1.07935	32.742	5.82229	4.2044	0
0.4040	-0.772719	36.4009	4.29936	4.51252	0
0.4047	-8.40179	37.931	3.07515	2.06741	0
0.4053	-12.063	39.1475	2.77057	1.76923	0
0.4060	-5.96098	40.9818	3.99477	4.51252	0
0.4067	-2.9069	40.9818	5.21312	4.51252	0
0.4073	-5.65434	40.6777	2.46598	2.37553	0
0.4080	-5.65434	42.5071	-0.89033	0.238547	0
0.4087	-5.04107	42.203	0.943047	-1.89844	0
0.4093	-5.96098	40.3687	3.68433	-4.64173	0
0.4100	-4.43394	41.59	2.46598	-4.94986	0
0.4107	-4.74057	41.8941	0.943047	-3.41918	0
0.4113	-7.48802	39.1475	0.632603	-3.41918	0
0.4120	-5.96098	38.5393	0.943047	-4.64173	0
0.4127	-2.9069	40.0646	2.77057	-4.94986	0
0.4133	-2.29976	39.4564	4.29936	-5.24804	0
0.4140	-1.37986	37.931	4.60394	-7.38503	0
0.4147	-1.68649	39.1475	9.78777	-8.60758	0
0.4153	-1.68649	40.0646	15.5866	-7.38503	0
0.4160	2.28136	38.2352	14.6729	-5.55616	0
0.4167	1.97473	38.5393	11.9257	-6.4706	0
0.4173	-5.34771	40.9818	12.8395	-6.77872	0
0.4180	-8.09515	40.3687	13.4545	-5.24804	0
0.4187	-5.96098	37.931	12.8395	-3.7273	0
0.4193	-6.26148	38.2352	13.4545	-6.17241	0
0.4200	-8.09515	39.4564	15.282	-10.4364	0
0.4207	-10.536	38.5393	19.558	-11.9671	0
0.4213	-17.8584	39.7605	22.9143	-12.2752	0
0.4220	-29.1548	40.9818	19.558	-14.1041	0
0.4227	-38.3109	39.7605	16.5062	-16.2411	0
0.4233	-36.7839	39.4564	17.42	-16.5393	0
0.4240	-24.8803	40.6777	15.8971	-17.1555	0
0.4247	-9.00892	39.4564	10.4028	-18.3781	0
0.4253	9.6038	38.5393	8.26484	-19.2925	0
0.4260	24.5553	38.2352	8.26484	-20.2069	0
0.4267	22.1145	36.4009	7.96025	-20.2069	0
0.4273	9.29716	36.7098	8.56943	-19.5907	0
0.4280	4.41554	40.9818	8.87401	-19.2925	0
0.4287	5.32931	41.8941	8.56943	-20.8133	0
0.4293	5.63594	38.2352	11.9257	-23.5665	0
0.4300	12.0446	35.7927	16.8108	-24.7791	0
0.4307	21.2007	35.7927	16.2017	-24.1728	0
0.4313	22.7278	37.318	11.6211	-24.7791	0
0.4320	17.2329	37.318	9.78777	-25.7035	0
0.4327	11.1308	33.0461	11.3166	-24.1728	0
0.4333	6.55585	29.9954	12.2303	-23.8647	0
0.4340	2.588	31.5207	9.48319	-25.0872	0
0.4347	-0.15945	31.5207	5.82229	-23.8647	0
0.4353	-0.466085	29.0782	5.21312	-23.2584	0
0.4360	3.19513	27.857	4.60394	-25.7035	0
0.4367	1.97473	27.5529	1.55222	-26.3098	0
0.4373	-7.18138	26.9447	-2.10868	-24.7791	0
0.4380	-12.6701	25.1104	-3.02829	-25.7035	0
0.4387	-8.40179	22.0597	-2.72371	-25.7035	0
0.4393	-4.74057	20.2302	-2.10868	-22.9502	0
0.4400	-5.65434	20.8384	-0.585743	-21.4295	0
0.4407	-8.09515	19.009	2.77057	-21.4295	0
0.4413	-11.4497	12.9027	5.5177	-22.9502	0
0.4420	-13.2834	8.63079	9.78777	-24.1728	0
0.4427	-10.536	8.02258	14.6729	-23.5665	0
0.4433	-8.09515	7.40954	15.5866	-22.3439	0
0.4440	-7.18138	4.05473	11.6211	-22.9502	0
0.4447	-5.34771	1.61224	7.65567	-22.9502	0
0.4453	-4.43394	-1.13436	3.68433	-22.0358	0
0.4460	-8.40179	-5.40631	0.943047	-23.2584	0
0.4467	-11.7564	-6.62756	2.16139	-25.0872	0
0.4473	-9.00892	-5.71041	4.90853	-23.8647	0
0.4480	-1.37986	-8.45701	4.90853	-20.8133	0
0.4487	3.8084	-11.2036	5.5177	-19.8988	0
0.4493	2.8885	-11.8166	5.21312	-20.2069	0
0.4500	1.97473	-14.8673	2.77057	-18.3781	0
0.4507	1.97473	-17.6139	1.24763	-17.4637	0
0.4513	-1.68649	-16.6968	-0.89033	-19.5907	0
0.4520	-6.26148	-17.6139	-6.3846	-19.2925	0
0.4527	-9.00892	-21.2729	-9.43633	-15.6248	0
0.4533	-11.1492	-21.2729	-9.43633	-13.796	0
0.4540	-12.6701	-21.5818	-11.5743	-11.9671	0
0.4547	-13.2834	-24.3284	-14.626	-8.00127	0
0.4553	-14.5038	-24.6325	-16.1489	-6.77872	0
0.4560	-13.59	-25.8537	-15.5398	-9.52201	0
0.4567	-11.4497	-31.3469	-12.488	-9.83014	0
0.4573	-13.59	-33.1764	-10.0455	-6.77872	0
0.4580	-16.9446	-33.4805	-11.2638	-4.64173	0
0.4587	-14.8105	-36.536	-10.9593	-3.11105	0
0.4593	-11.1492	-36.2271	-6.08002	-1.89844	0
0.4600	-11.4497	-34.0935	-0.89033	-0.675884	0
0.4607	-13.59	-36.8401	0.943047	1.76923	0
0.4613	-14.8105	-40.499	1.85681	3.59809	0
0.4620	-14.1972	-41.4162	3.37974	3.59809	0
0.4627	-12.063	-42.0292	2.77057	4.51252	0
0.4633	-10.536	-42.0292	1.55222	7.56394	0
0.4640	-9.31556	-42.3333	2.77057	10.009	0
0.4647	-8.09515	-44.1628	3.68433	10.9235	0
0.4653	-6.87475	-43.5546	1.85681	11.8379	0
0.4660	-3.52016	-42.0292	3.07515	12.7523	0
0.4667	0.447686	-43.8587	5.82229	14.5812	0
0.4673	1.97473	-45.6881	3.68433	17.3344	0
0.4680	1.36759	-44.7758	0.632603	18.8552	0
0.4687	1.06096	-45.0799	1.85681	18.5471	0
0.4693	1.36759	-45.9922	1.55222	18.2489	0
0.4700	1.66809	-47.2135	-0.281157	18.8552	0
0.4707	0.754321	-48.4347	1.85681	19.7696	0
0.4713	0.147185	-46.6053	5.5177	20.0777	0
0.4720	1.97473	-44.4669	4.60394	22.5228	0
0.4727	3.8084	-44.4669	3.68433	24.958	0
0.4733	4.72217	-43.2456	5.82229	24.0436	0
0.4740	5.63594	-41.4162	7.04649	23.1292	0
0.4747	5.02881	-41.1121	4.60394	25.5743	0
0.4753	1.97473	-39.2826	3.07515	26.7869	0
0.4760	-0.772719	-38.6696	5.21312	26.4887	0
0.4767	-0.466085	-41.4162	7.96025	28.0094	0
0.4773	2.588	-40.499	8.87401	28.0094	0
0.4780	7.16298	-35.6189	9.1786	30.1464	0
0.4787	7.46962	-35.923	9.1786	37.1637	0
0.4793	1.36759	-38.9737	6.43146	39.0025	0
0.4800	-2.29976	-37.7524	3.99477	35.6429	0
0.4807	3.8084	-37.1442	5.82229	37.7799	0
0.4813	11.1308	-38.9737	8.26484	41.1395	0
0.4820	12.0446	-37.1442	11.012	38.3862	0
0.4827	8.69002	-35.0059	15.5866	38.3862	0
0.4833	5.63594	-36.8401	17.42	42.6602	0
0.4840	2.8885	-35.6189	14.6729	43.8828	0
0.4847	0.754321	-33.4805	12.2303	42.0539	0
0.4853	-0.15945	-35.0059	9.48319	42.0539	0
0.4860	1.06096	-35.3148	4.90853	43.2665	0
0.4867	4.72217	-33.7894	2.77057	42.9683	0
0.4873	8.38339	-35.923	3.68433	42.6602	0
0.4880	9.29716	-37.4483	2.16139	43.2665	0
0.4887	5.63594	-33.1764	-1.19492	41.1395	0
0.4893	1.36759	-29.5127	-2.10868	37.7799	0
0.4900	1.97473	-31.0428	-1.19492	39.9169	0
0.4907	5.63594	-30.7339	-0.281157	42.9683	0
0.4913	5.02881	-27.3791	0.632603	42.3521	0
0.4920	2.8885	-27.075	2.46598	43.8828	0
0.4927	5.63594	-29.2085	4.29936	44.4891	0
0.4933	7.16298	-28.6003	3.99477	39.6088	0
0.4940	2.8885	-27.6832	3.68433	39.6088	0
0.4947	0.147185	-28.2962	5.5177	43.8828	0
0.4953	1.97473	-26.7661	5.5177	42.6602	0
0.4960	3.8084	-24.9366	0.943047	42.0539	0
0.4967	3.50177	-24.9366	-3.02829	46.0198	0
0.4973	2.28136	-24.0195	-1.80409	45.4035	0
0.4980	-2.60026	-24.0195	0.632603	43.2665	0
0.4987	-8.09515	-25.2407	0.328016	45.7116	0
0.4993	-6.26148	-23.4112	1.55222	45.4035	0
0.5000	-1.68649	-20.0564	4.60394	42.9683	0
0.5007	0.754321	-19.4434	4.29936	42.9683	0
0.5013	6.55585	-18.2222	3.37974	42.9683	0
0.5020	13.8783	-16.6968	3.99477	42.0539	0
0.5027	16.6257	-16.6968	2.77057	42.9683	0
0.5033	17.2329	-13.9502	0.0234297	42.9683	0
0.5040	16.0125	-12.1208	-2.10868	41.1395	0
0.5047	12.0446	-14.8673	-5.1604	40.2151	0
0.5053	11.4375	-13.9502	-6.68919	38.3862	0
0.5060	13.265	-9.98236	-5.77543	35.9511	0
0.5067	8.99666	-10.2865	-7.60295	34.7285	0
0.5073	1.97473	-11.5077	-10.0455	34.1123	0
0.5080	-4.1273	-9.98236	-9.13174	32.5915	0
0.5087	-12.3696	-8.15291	-9.43633	29.8383	0
0.5093	-16.3375	-5.71041	-10.0455	25.8724	0
0.5100	-10.2293	-2.04667	-3.63747	25.2661	0
0.5107	0.147185	-0.217218	2.77057	26.7869	0
0.5113	12.9645	0.699924	3.07515	24.0436	0
0.5120	26.389	3.44652	3.68433	21.3003	0
0.5127	32.7976	6.19312	3.68433	23.1292	0
0.5133	30.0502	7.10543	-0.585743	21.9066	0
0.5140	21.2007	7.10543	-4.55123	17.3344	0
0.5147	10.2171	6.49722	-7.29836	16.42	0
0.5153	1.36759	6.49722	-10.9593	13.6668	0
0.5160	-3.52016	8.63079	-12.1835	8.78649	0
0.5167	-7.78852	9.85203	-9.43633	10.009	0
0.5173	-10.2293	9.24382	-9.13174	12.7523	0
0.5180	-9.92883	11.0733	-11.5743	10.009	0
0.5187	-7.18138	13.8199	-11.8789	6.95763	0
0.5193	-4.43394	12.5986	-11.8789	6.34138	0
0.5200	-5.34771	11.6863	-13.4018	4.51252	0
0.5207	-6.26148	13.5158	-11.8789	3.90621	0
0.5213	-4.74057	13.2117	-6.3846	2.99178	0
0.5220	-6.26148	13.2117	-4.55123	-1.59032	0
0.5227	-9.31556	17.1795	-4.85581	-3.7273	0
0.5233	-6.56811	19.3131	-2.41912	-2.50475	0
0.5240	-4.43394	15.3452	-2.72371	-4.64173	0
0.5247	-9.31556	13.8199	-8.52257	-8.29946	0
0.5253	-11.4497	16.8706	-11.2638	-8.29946	0
0.5260	-7.78852	17.7877	-9.74091	-8.29946	0
0.5267	-5.04107	18.7049	-10.0455	-10.1383	0
0.5273	-1.99312	24.1981	-9.13174	-11.0527	0
0.5280	1.36759	28.1611	-5.47084	-13.796	0
0.5287	1.36759	24.8063	-5.1604	-18.3781	0
0.5293	-0.466085	22.6679	-6.08002	-21.1214	0
0.5300	0.147185	25.7234	-3.63747	-22.0358	0
0.5307	2.8885	27.2488	-2.41912	-23.5665	0
0.5313	8.07675	24.5022	-4.55123	-24.7791	0
0.5320	11.1308	25.4145	-5.47084	-27.2242	0
0.5327	8.07675	29.3823	-5.77543	-30.2756	0
0.5333	2.8885	29.9954	-7.29836	-31.1901	0
0.5340	1.06096	29.6913	-6.3846	-29.9675	0
0.5347	0.447686	30.9077	-3.63747	-31.8063	0
0.5353	-1.99312	30.6036	-2.72371	-35.1559	0
0.5360	-4.1273	29.9954	-1.80409	-35.7722	0
0.5367	-4.43394	31.5207	0.0234297	-33.0189	0
0.5373	-6.87475	31.8248	1.24763	-32.1045	0
0.5380	-8.40179	31.8248	2.16139	-32.4126	0
0.5387	-5.65434	33.3502	2.16139	-31.1901	0
0.5393	-4.1273	31.8248	-1.19492	-32.1045	0
0.5400	-5.34771	30.6036	-3.94205	-36.3785	0
0.5407	-4.1273	31.8248	-1.80409	-37.2929	0
0.5413	-1.37986	29.9954	-0.89033	-36.3785	0
0.5420	-1.37986	27.2488	-1.80409	-39.4299	0
0.5427	-1.68649	27.857	-1.4995	-41.2587	0
0.5433	-0.15945	29.0782	-0.89033	-40.0461	0
0.5440	1.06096	29.0782	-1.4995	-40.6524	0
0.5447	2.588	29.9954	-0.89033	-41.875	0
0.5453	4.72217	29.0782	-1.80409	-40.9606	0
0.5460	4.72217	27.857	-2.10868	-40.3443	0
0.5467	3.8084	30.9077	1.55222	-40.9606	0
0.5473	4.1089	32.1289	1.85681	-42.1831	0
0.5480	3.50177	29.0782	0.0234297	-45.8408	0
0.5487	1.66809	29.3823	1.85681	-47.0634	0
0.5493	1.06096	32.742	3.68433	-46.7553	0
0.5500	1.97473	32.742	1.85681	-49.4986	0
0.5507	2.28136	32.4379	2.16139	-50.1148	0
0.5513	2.28136	34.5714	3.37974	-47.9778	0
0.5520	0.447686	35.4886	1.85681	-48.5841	0
0.5527	-2.9069	32.742	1.85681	-48.8923	0
0.5533	-4.43394	31.2166	0.328016	-47.6697	0
0.5540	-3.52016	32.742	-2.10868	-49.4986	0
0.5547	-3.52016	34.2673	0.943047	-51.9437	0
0.5553	-3.52016	32.742	4.90853	-51.3374	0
0.5560	-2.60026	30.9077	6.43146	-52.2518	0
0.5567	-1.07935	32.1289	9.78777	-51.9437	0
0.5573	-0.15945	33.3502	11.9257	-49.4986	0
0.5580	-2.60026	32.742	10.0982	-50.4229	0
0.5587	-3.82067	33.3502	8.56943	-50.4229	0
0.5593	1.97473	33.6543	7.65567	-46.149	0
0.5600	10.2171	30.2995	5.82229	-46.4471	0
0.5607	12.0446	27.857	4.60394	-48.5841	0
0.5613	10.5176	27.857	2.77057	-45.5327	0
0.5620	6.24921	27.5529	2.77057	-42.1831	0
0.5627	0.147185	28.1611	4.90853	-42.1831	0
0.5633	0.447686	29.0782	3.68433	-43.3957	0
0.5640	3.8084	26.6357	0.632603	-44.9264	0
0.5647	1.36759	23.8891	2.46598	-44.9264	0
0.5653	-0.772719	25.4145	5.5177	-42.1831	0
0.5660	2.28136	24.5022	6.43146	-40.3443	0
0.5667	2.8885	21.7556	5.21312	-40.3443	0
0.5673	1.97473	21.7556	2.46598	-39.4299	0
0.5680	4.72217	22.6679	0.0234297	-39.738	0
0.5687	9.91043	22.3638	0.328016	-41.2587	0
0.5693	12.3512	22.9768	-1.80409	-41.875	0
0.5700	8.99666	22.0597	-4.55123	-41.2587	0
0.5707	1.97473	19.9261	-4.55123	-38.2073	0
0.5713	-2.60026	19.9261	-3.63747	-35.7722	0
0.5720	-5.04107	20.5343	-2.72371	-34.8577	0
0.5727	-4.43394	19.6172	-1.19492	-33.9433	0
0.5733	0.147185	18.7049	-3.02829	-32.4126	0
0.5740	1.36759	16.2624	-5.1604	-32.1045	0
0.5747	-3.21353	15.3452	-4.24664	-29.6693	0
0.5753	-1.68649	18.0918	-3.33288	-25.3953	0
0.5760	3.50177	16.8706	-2.41912	-25.7035	0
0.5767	2.8885	11.6863	-0.89033	-28.4468	0
0.5773	1.66809	11.6863	-1.80409	-26.0017	0
0.5780	5.32931	13.5158	-1.80409	-20.5151	0
0.5787	5.63594	11.0733	0.0234297	-18.3781	0
0.5793	1.06096	9.24382	-1.4995	-18.3781	0
0.5800	-2.60026	8.32668	-2.72371	-17.4637	0
0.5807	-2.60026	6.19312	-0.89033	-14.7104	0
0.5813	-1.68649	5.27598	-1.80409	-13.796	0
0.5820	0.754321	4.66294	-1.19492	-13.1897	0
0.5827	4.72217	0.390992	0.0234297	-11.0527	0
0.5833	7.46962	-2.35561	-3.94205	-9.22383	0
0.5840	6.85635	-1.13436	-6.68919	-8.91571	0
0.5847	4.1089	-0.217218	-4.55123	-7.38503	0
0.5853	6.85635	-2.35561	-6.08002	-4.03543	0
0.5860	12.6579	-5.40631	-7.29836	-2.81287	0
0.5867	12.3512	-4.18506	-4.55123	-1.89844	0
0.5873	7.77625	-1.13436	-6.3846	-0.0596368	0
0.5880	5.94258	-3.57685	-12.1835	-1.89844	0
0.5887	4.72217	-8.76112	-11.2638	-3.7273	0
0.5893	2.8885	-8.76112	-9.13174	-1.59032	0
0.5900	1.97473	-7.23577	-10.9593	-0.984008	0
0.5907	1.97473	-7.8488	-11.5743	-1.28219	0
0.5913	-1.07935	-7.23577	-9.74091	0.546671	0
0.5920	-4.43394	-7.23577	-7.60295	-0.0596368	0
0.5927	-5.34771	-10.2865	-8.52257	-1.28219	0
0.5933	-2.60026	-12.1208	-12.7926	2.68366	0
0.5940	-0.466085	-11.2036	-15.8444	5.73507	0
0.5947	-1.37986	-12.729	-19.5053	3.90621	0
0.5953	-2.9069	-15.1715	-23.7812	3.90621	0
0.5960	-7.18138	-16.6968	-23.7812	6.34138	0
0.5967	-14.8105	-19.4434	-21.034	7.25581	0
0.5973	-18.4717	-21.8859	-20.419	8.47837	0
0.5980	-18.165	-20.3605	-19.2007	10.009	0
0.5987	-21.8263	-18.2222	-17.6777	12.146	0
0.5993	-26.1007	-20.0564	-17.6777	14.8893	0
0.6000	-23.6599	-22.19	-13.7064	15.4956	0
0.6007	-18.165	-22.19	-8.82715	13.6668	0
0.6013	-10.8426	-23.1071	-7.60295	15.1975	0
0.6020	-0.772719	-24.9366	-5.47084	17.9407	0
0.6027	4.72217	-24.6325	-1.80409	16.7182	0
0.6033	2.28136	-23.7154	-2.72371	13.6668	0
0.6040	-1.99312	-22.4941	-5.1604	12.7523	0
0.6047	-3.52016	-21.2729	-6.3846	14.5812	0
0.6053	-6.87475	-21.5818	-9.13174	17.0263	0
0.6060	-12.063	-22.19	-11.5743	18.5471	0
0.6067	-12.9768	-20.3605	-10.9593	16.7182	0
0.6073	-8.40179	-17.6139	-10.9593	14.5812	0
0.6080	-2.29976	-15.1715	-11.8789	16.42	0
0.6087	3.8084	-13.6461	-9.13174	18.2489	0
0.6093	10.8242	-14.2543	-3.33288	16.7182	0
0.6100	13.265	-16.6968	-1.80409	16.7182	0
0.6107	9.6038	-16.3927	-1.4995	17.6326	0
0.6113	4.72217	-12.4249	1.85681	15.1975	0
0.6120	-0.15945	-11.5077	3.68433	15.1975	0
0.6127	-6.26148	-13.9502	0.328016	18.2489	0
0.6133	-9.92883	-13.6461	-0.89033	16.1119	0
0.6140	-5.04107	-10.8995	0.943047	13.6668	0
0.6147	0.754321	-10.2865	1.85681	18.2489	0
0.6153	-0.772719	-9.67826	1.85681	17.3344	0
0.6160	-1.07935	-8.45701	3.68433	13.3686	0
0.6167	0.447686	-9.67826	6.43146	17.3344	0
0.6173	-7.48802	-10.2865	5.82229	19.7696	0
0.6180	-20.3053	-9.07005	2.77057	15.1975	0
0.6187	-23.3533	-9.07005	2.77057	16.42	0
0.6193	-19.9987	-8.45701	6.73605	21.5985	0
0.6200	-19.6921	-6.93166	9.1786	20.0777	0
0.6207	-20.9125	-8.45701	9.1786	18.5471	0
0.6213	-20.3053	-8.45701	8.26484	20.0777	0
0.6220	-17.2513	-3.88096	5.5177	20.684	0
0.6227	-12.9768	-2.35561	3.68433	21.3003	0
0.6233	-12.3696	-4.79327	3.37974	20.9922	0
0.6240	-11.7564	-5.1022	3.37974	16.7182	0
0.6247	-5.65434	-4.79327	5.82229	16.1119	0
0.6253	-3.82067	-5.40631	7.35108	18.2489	0
0.6260	-8.70842	-4.79327	3.68433	16.42	0
0.6267	-8.09515	-3.26792	0.328016	13.3686	0
0.6273	-5.96098	-2.96382	-0.585743	14.283	0
0.6280	-10.536	-2.65971	-2.72371	14.5812	0
0.6287	-14.8105	-2.35561	-2.72371	12.4442	0
0.6293	-14.8105	-1.13436	4.60394	9.09462	0
0.6300	-13.8967	1.91634	9.48319	7.25581	0
0.6307	-12.063	4.97187	8.26484	8.18019	0
0.6313	-9.31556	6.19312	6.43146	9.09462	0
0.6320	-7.18138	6.19312	6.73605	7.56394	0
0.6327	-1.07935	4.97187	6.73605	7.25581	0
0.6333	8.38339	5.27598	5.5177	9.70092	0
0.6340	14.7921	6.19312	5.82229	9.09462	0
0.6347	19.0665	6.19312	7.65567	7.25581	0
0.6353	21.2007	7.71847	6.43146	7.25581	0
0.6360	18.4533	8.63079	2.46598	5.12877	0
0.6367	12.6579	5.27598	0.943047	3.90621	0
0.6373	8.07675	2.83349	1.85681	4.82064	0
0.6380	4.1089	5.27598	0.328016	2.68366	0
0.6387	-0.15945	8.02258	-0.89033	-0.675884	0
0.6393	-5.34771	7.40954	-1.19492	-0.0596368	0
0.6400	-8.40179	6.19312	-1.80409	-0.36776	0
0.6407	-9.00892	7.10543	-0.89033	-1.59032	0
0.6413	-9.00892	8.32668	2.16139	-1.89844	0
0.6420	-9.31556	7.40954	3.99477	-5.55616	0
0.6427	-4.74057	4.35884	3.99477	-7.08684	0
0.6433	-0.15945	2.52938	4.90853	-3.11105	0
0.6440	-4.1273	3.75063	6.12688	-4.33361	0
0.6447	-7.48802	5.58008	6.73605	-10.4364	0
0.6453	-4.43394	6.80133	7.35108	-10.1383	0
0.6460	-4.43394	8.32668	7.65567	-8.29946	0
0.6467	-6.87475	10.4651	8.26484	-10.1383	0
0.6473	-3.52016	11.6863	7.35108	-10.7446	0
0.6480	-2.9069	11.6863	5.21312	-11.9671	0
0.6487	-6.56811	11.0733	5.21312	-16.5393	0
0.6493	-3.21353	11.6863	6.12688	-19.2925	0
0.6500	2.8885	11.3774	5.5177	-19.2925	0
0.6507	1.97473	11.3774	5.5177	-21.1214	0
0.6513	4.72217	12.9027	6.73605	-21.4295	0
0.6520	17.5395	11.9904	5.82229	-19.8988	0
0.6527	26.0823	9.85203	5.82229	-22.9502	0
0.6533	23.3349	12.5986	7.65567	-27.8305	0
0.6540	16.9262	16.8706	8.56943	-27.5323	0
0.6547	13.5716	15.3452	9.1786	-26.0017	0
0.6553	12.0446	12.5986	9.1786	-26.9161	0
0.6560	10.2171	12.9027	6.43146	-26.9161	0
0.6567	6.85635	12.5986	3.37974	-24.1728	0
0.6573	3.19513	11.6863	0.943047	-23.2584	0
0.6580	1.97473	11.6863	-0.89033	-24.7791	0
0.6587	3.50177	11.6863	1.85681	-25.0872	0
0.6593	4.72217	11.6863	5.21312	-23.5665	0
0.6600	4.72217	10.7692	3.07515	-22.0358	0
0.6607	4.72217	8.32668	2.16139	-21.7277	0
0.6613	4.41554	7.71847	4.60394	-23.2584	0
0.6620	4.72217	8.63079	2.46598	-25.7035	0
0.6627	5.94258	8.93972	-1.80409	-25.7035	0
0.6633	6.55585	8.93972	0.328016	-24.7791	0
0.6640	5.63594	8.93972	1.85681	-25.7035	0
0.6647	3.19513	7.71847	0.0234297	-26.6179	0
0.6653	0.754321	7.40954	1.85681	-26.3098	0
0.6660	2.588	8.02258	4.60394	-26.0017	0
0.6667	5.02881	6.80133	5.21312	-25.7035	0
0.6673	2.588	4.66294	5.5177	-24.4809	0
0.6680	-0.466085	3.44652	5.5177	-23.8647	0
0.6687	0.147185	2.52938	5.21312	-23.8647	0
0.6693	0.147185	2.83349	7.35108	-22.9502	0
0.6700	0.147185	2.52938	9.1786	-21.4295	0
0.6707	0.147185	2.52938	7.96025	-21.4295	0
0.6713	-0.772719	5.58008	6.43146	-22.0358	0
0.6720	-1.68649	5.88419	3.37974	-19.8988	0
0.6727	-1.37986	1.61224	1.55222	-16.2411	0
0.6733	-3.21353	1.91634	2.77057	-15.933	0
0.6740	-5.96098	4.05473	2.46598	-18.3781	0
0.6747	-5.04107	1.61224	0.328016	-19.2925	0
0.6753	-3.21353	1.00403	2.77057	-18.3781	0
0.6760	-2.9069	3.75063	5.82229	-16.5393	0
0.6767	-1.68649	4.35884	2.77057	-13.796	0
0.6773	-0.772719	3.13759	-0.89033	-11.9671	0
0.6780	-1.68649	2.22528	1.55222	-12.2752	0
0.6787	-3.82067	0.699924	5.82229	-10.1383	0
0.6793	-5.34771	-0.217218	7.35108	-7.38503	0
0.6800	-3.52016	1.30813	7.35108	-6.4706	0
0.6807	-0.466085	2.52938	5.5177	-4.64173	0
0.6813	0.754321	1.00403	4.29936	-0.0596368	0
0.6820	0.147185	-1.13436	4.60394	1.76923	0
0.6827	1.97473	0.0868871	4.90853	0.854795	0
0.6833	4.41554	2.52938	2.77057	1.15298	0
0.6840	2.8885	0.0868871	0.328016	2.06741	0
0.6847	-1.07935	-2.65971	0.943047	2.68366	0
0.6853	1.06096	-0.217218	2.46598	4.51252	0
0.6860	7.46962	1.30813	-0.281157	6.64951	0
0.6867	8.38339	0.390992	-4.55123	6.34138	0
0.6873	6.55585	1.61224	-4.85581	5.12877	0
0.6880	7.16298	1.91634	-3.94205	5.42695	0
0.6887	8.69002	-0.217218	-4.85581	6.34138	0
0.6893	8.99666	-0.217218	-3.33288	6.34138	0
0.6900	7.77625	1.61224	0.328016	7.87206	0
0.6907	7.16298	1.30813	-0.89033	10.009	0
0.6913	8.38339	0.390992	-2.10868	11.2316	0
0.6920	5.63594	0.699924	0.328016	12.7523	0
0.6927	-2.60026	1.61224	1.24763	14.5812	0
0.6933	-5.04107	1.61224	0.943047	15.4956	0
0.6940	-2.9069	0.390992	4.60394	18.2489	0
0.6947	-7.48802	0.699924	7.35108	23.4373	0
0.6953	-12.063	1.91634	7.35108	22.821	0
0.6960	-10.8426	1.91634	7.04649	18.8552	0
0.6967	-9.31556	0.390992	4.29936	21.3003	0
0.6973	-4.1273	-1.13436	1.24763	25.2661	0
0.6980	3.8084	-1.74257	1.55222	22.821	0
0.6987	1.06096	-2.04667	-2.10868	22.2147	0
0.6993	-8.09515	-2.96382	-8.52257	24.6598	0
0.7000	-9.92883	-2.96382	-6.3846	23.7355	0
0.7007	-9.31556	-1.43846	-3.63747	23.7355	0
0.7013	-6.87475	-2.35561	-8.21212	26.4887	0
0.7020	3.50177	-4.79327	-8.21212	27.095	0
0.7027	15.7058	-5.71041	-3.02829	25.8724	0
0.7033	22.7278	-5.40631	-2.72371	26.1806	0
0.7040	20.8941	-5.40631	-1.4995	26.4887	0
0.7047	10.2171	-4.79327	3.37974	28.3176	0
0.7053	2.28136	-5.1022	2.77057	31.9753	0
0.7060	2.8885	-5.71041	1.85681	30.4545	0
0.7067	3.19513	-5.1022	6.43146	26.7869	0
0.7073	2.8885	-5.40631	6.43146	27.7112	0
0.7080	2.28136	-8.76112	0.328016	29.232	0
0.7087	-1.37986	-12.4249	0.328016	25.5743	0
0.7093	-3.82067	-14.2543	2.77057	22.2147	0
0.7100	-1.68649	-13.9502	0.328016	23.7355	0
0.7107	-0.15945	-12.4249	0.0234297	27.4031	0
0.7113	1.66809	-11.2036	1.24763	29.232	0
0.7120	7.16298	-11.8166	-1.4995	27.4031	0
0.7127	10.2171	-12.1208	-3.02829	25.5743	0
0.7133	8.99666	-12.1208	0.0234297	25.8724	0
0.7140	8.38339	-13.0331	-0.89033	26.1806	0
0.7147	8.38339	-13.9502	-3.94205	25.2661	0
0.7153	6.24921	-13.9502	-1.4995	24.0436	0
0.7160	3.50177	-14.8673	3.68433	24.0436	0
0.7167	2.8885	-15.7797	2.77057	25.5743	0
0.7173	1.66809	-15.7797	-1.19492	26.7869	0
0.7180	-0.15945	-17.3098	-4.24664	26.4887	0
0.7187	1.06096	-17.6139	-6.08002	27.4031	0
0.7193	5.32931	-16.3927	-8.21212	28.3176	0
0.7200	7.77625	-17.6139	-9.74091	25.8724	0
0.7207	8.38339	-20.6647	-9.74091	23.1292	0
0.7213	8.38339	-21.2729	-9.74091	22.821	0
0.7220	5.63594	-21.8859	-9.13174	20.684	0
0.7227	1.06096	-22.19	-8.82715	18.2489	0
0.7233	0.147185	-21.2729	-10.9593	20.9922	0
0.7240	2.588	-20.3605	-12.7926	21.9066	0
0.7247	2.8885	-20.3605	-11.8789	17.9407	0
0.7253	0.147185	-20.6647	-9.74091	17.3344	0
0.7260	-1.68649	-23.1071	-9.13174	18.5471	0
0.7267	-1.37986	-24.9366	-9.43633	17.0263	0
0.7273	-4.1273	-23.7154	-9.43633	17.0263	0
0.7280	-9.00892	-23.1071	-5.47084	19.1633	0
0.7287	-9.92883	-22.803	-1.80409	16.42	0
0.7293	-7.18138	-20.9688	-2.72371	12.7523	0
0.7300	-5.04107	-22.19	-3.94205	13.0605	0
0.7307	-3.82067	-25.5496	-1.80409	14.8893	0
0.7313	-4.43394	-26.1578	-2.41912	14.283	0
0.7320	-7.78852	-24.9366	-5.1604	11.8379	0
0.7327	-9.92883	-24.9366	-7.29836	10.9235	0
0.7333	-8.09515	-26.7661	-9.43633	10.6154	0
0.7340	-7.18138	-25.8537	-9.74091	9.70092	0
0.7347	-8.09515	-23.7154	-9.13174	9.70092	0
0.7353	-6.87475	-24.3284	-10.9593	10.3072	0
0.7360	-6.26148	-25.8537	-13.4018	7.87206	0
0.7367	-8.70842	-23.4112	-13.4018	4.51252	0
0.7373	-9.31556	-23.7154	-13.4018	5.73507	0
0.7380	-5.34771	-27.075	-12.7926	7.56394	0
0.7387	-2.60026	-24.9366	-10.6547	7.25581	0
0.7393	-3.52016	-20.3605	-6.99378	7.25581	0
0.7400	-0.772719	-21.8859	-0.89033	7.25581	0
0.7407	5.63594	-22.803	4.60394	6.34138	0
0.7413	6.24921	-21.2729	4.90853	6.0432	0
0.7420	1.66809	-22.19	2.77057	5.42695	0
0.7427	2.8885	-21.8859	1.85681	5.42695	0
0.7433	9.6038	-17.9181	-0.585743	5.73507	0
0.7440	12.6579	-17.9181	-3.63747	4.82064	0
0.7447	12.0446	-20.9688	-3.63747	3.59809	0
0.7453	9.29716	-20.3605	-6.08002	4.51252	0
0.7460	2.8885	-18.2222	-11.2638	2.68366	0
0.7467	-2.9069	-16.0886	-10.0455	-2.50475	0
0.7473	-5.65434	-13.9502	-5.47084	-3.41918	0
0.7480	-7.18138	-13.6461	-6.68919	-0.0596368	0
0.7487	-5.96098	-13.9502	-9.13174	-0.984008	0
0.7493	-3.52016	-13.342	-9.74091	-3.11105	0
0.7500	-5.34771	-12.729	-11.2638	-2.81287	0
0.7507	-5.96098	-12.729	-10.6547	-2.81287	0
0.7513	-2.9069	-10.8995	-8.82715	-5.86429	0
0.7520	-2.9069	-8.45701	-10.3501	-7.69315	0
0.7527	-3.52016	-7.53987	-10.3501	-6.4706	0
0.7533	1.66809	-6.32345	-8.21212	-5.55616	0
0.7540	4.72217	-4.79327	-9.13174	-5.55616	0
0.7547	1.66809	-2.96382	-8.21212	-5.55616	0
0.7553	-1.37986	0.390992	-5.77543	-5.55616	0
0.7560	-2.60026	1.61224	-9.13174	-6.17241	0
0.7567	-2.60026	-2.04667	-11.2638	-6.17241	0
0.7573	-0.772719	-2.96382	-8.82715	-5.86429	0
0.7580	1.06096	1.61224	-8.21212	-4.64173	0
0.7587	1.97473	1.00403	-7.60295	-2.19662	0
0.7593	2.8885	-2.04667	-6.08002	-2.19662	0
0.7600	3.19513	0.390992	-7.29836	-4.03543	0
0.7607	5.94258	2.52938	-7.29836	-2.81287	0
0.7613	9.91043	1.91634	-3.63747	-0.984008	0
0.7620	8.69002	4.97187	-3.94205	-3.11105	0
0.7627	5.02881	7.10543	-4.55123	-4.03543	0
0.7633	4.1089	4.97187	-2.72371	-0.675884	0
0.7640	2.8885	5.88419	-4.85581	0.854795	0
0.7647	0.447686	8.63079	-5.47084	-0.984008	0
0.7653	-1.68649	8.02258	-0.89033	-1.28219	0
0.7660	-2.9069	8.02258	0.943047	-0.675884	0
0.7667	-0.772719	11.0733	-2.10868	-1.89844	0
0.7673	3.19513	12.5986	-4.85581	-3.7273	0
0.7680	2.28136	11.9904	-7.60295	-4.03543	0
0.7687	-0.772719	11.6863	-7.60295	-4.64173	0
0.7693	-1.37986	13.5158	-6.08002	-4.64173	0
0.7700	-1.07935	15.3452	-7.60295	-4.03543	0
0.7707	-0.15945	14.4329	-6.68919	-5.24804	0
0.7713	2.588	14.4329	-2.41912	-6.77872	0
0.7720	3.19513	17.1795	-1.80409	-5.24804	0
0.7727	1.36759	16.5665	-2.72371	-3.7273	0
0.7733	0.147185	15.3452	0.0234297	-4.64173	0
0.7740	-1.07935	17.7877	0.632603	-4.94986	0
0.7747	-5.34771	19.9261	-2.41912	-3.7273	0
0.7753	-10.536	19.6172	-4.24664	-4.33361	0
0.7760	-13.8967	19.9261	-4.24664	-4.03543	0
0.7767	-14.5038	18.7049	-3.33288	-2.81287	0
0.7773	-9.00892	16.2624	-2.41912	-4.33361	0
0.7780	0.447686	16.5665	-1.4995	-3.11105	0
0.7787	6.85635	19.009	0.328016	2.99178	0
0.7793	7.16298	20.5343	0.328016	5.12877	0
0.7800	5.63594	19.9261	-1.80409	2.99178	0
0.7807	2.8885	15.3452	-0.89033	4.2044	0
0.7813	-1.68649	13.2117	0.943047	4.51252	0
0.7820	-4.43394	16.8706	0.0234297	1.4611	0
0.7827	-4.43394	17.7877	0.0234297	2.37553	0
0.7833	-3.52016	14.124	3.37974	5.42695	0
0.7840	-2.60026	15.0411	7.04649	4.2044	0
0.7847	-4.74057	18.0918	8.26484	2.68366	0
0.7853	-12.3696	16.8706	6.43146	3.59809	0
0.7860	-19.0788	14.124	3.68433	4.2044	0
0.7867	-16.638	12.2945	3.68433	4.82064	0
0.7873	-9.92883	11.3774	3.37974	4.51252	0
0.7880	-5.04107	12.5986	0.943047	0.854795	0
0.7887	-0.772719	15.6493	1.55222	-0.675884	0
0.7893	3.19513	16.2624	1.85681	1.4611	0
0.7900	1.97473	15.3452	-2.10868	2.37553	0
0.7907	-4.43394	16.2624	-2.72371	1.15298	0
0.7913	-5.34771	19.3131	-0.89033	1.4611	0
0.7920	0.147185	20.5343	-1.80409	2.37553	0
0.7927	2.8885	17.7877	-2.41912	1.76923	0
0.7933	3.50177	14.4329	-0.585743	-0.675884	0
0.7940	4.1089	14.4329	-1.19492	-2.19662	0
0.7947	3.8084	13.8199	0.0234297	-0.0596368	0
0.7953	1.36759	13.8199	4.60394	2.06741	0
0.7960	-0.772719	15.6493	3.68433	-0.36776	0
0.7967	-1.99312	15.3452	-0.89033	-2.81287	0
0.7973	-3.52016	12.5986	-0.89033	-3.41918	0
0.7980	-6.87475	11.3774	0.943047	-5.55616	0
0.7987	-9.92883	10.7692	-0.585743	-5.55616	0
0.7993	-7.18138	8.93972	-2.41912	-1.89844	0
0.8000	-1.99312	10.4651	-2.72371	0.546671	0
0.8007	3.50177	14.124	-0.89033	-0.0596368	0
0.8013	12.0446	13.5158	2.77057	-1.89844	0
0.8020	19.0665	12.5986	3.99477	-4.03543	0
0.8027	17.8461	16.2624	2.77057	-4.03543	0
0.8033	12.6579	16.2624	2.77057	-2.19662	0
0.8040	7.77625	10.1561	6.12688	-3.7273	0
0.8047	2.588	6.80133	10.0982	-6.4706	0
0.8053	-0.772719	8.02258	12.8395	-5.55616	0
0.8060	-1.07935	6.49722	12.5349	-7.38503	0
0.8067	-1.99312	4.05473	9.78777	-11.0527	0
0.8073	-1.99312	7.10543	9.48319	-11.659	0
0.8080	0.447686	9.24382	11.012	-11.9671	0
0.8087	0.754321	6.49722	11.012	-15.6248	0
0.8093	-1.99312	5.27598	9.48319	-18.3781	0
0.8100	-2.60026	6.80133	10.4028	-18.6763	0
0.8107	-2.60026	7.71847	11.9257	-19.2925	0
0.8113	-5.65434	8.02258	10.7074	-19.2925	0
0.8120	-7.78852	7.71847	10.7074	-18.6763	0
0.8127	-5.96098	6.19312	13.7591	-19.2925	0
0.8133	-1.68649	5.58008	14.6729	-20.8133	0
0.8140	3.8084	5.88419	15.5866	-20.2069	0
0.8147	7.16298	7.10543	18.9488	-15.6248	0
0.8153	7.46962	10.4651	18.9488	-13.4879	0
0.8160	8.38339	10.4651	13.4545	-16.5393	0
0.8167	6.85635	4.66294	11.012	-20.2069	0
0.8173	3.8084	0.699924	12.2303	-20.5151	0
0.8180	4.1089	2.52938	10.0982	-21.4295	0
0.8187	2.8885	4.66294	7.35108	-22.0358	0
0.8193	-5.65434	3.75063	8.26484	-20.2069	0
0.8200	-13.2834	2.52938	9.48319	-18.07	0
0.8207	-14.5038	2.52938	11.9257	-19.2925	0
0.8213	-13.2834	2.83349	15.5866	-22.6521	0
0.8220	-8.70842	3.44652	16.5062	-23.5665	0
0.8227	-4.1273	5.27598	16.2017	-21.4295	0
0.8233	-5.34771	6.19312	16.5062	-20.8133	0
0.8240	-7.18138	3.44652	16.5062	-22.9502	0
0.8247	-4.43394	2.83349	15.8971	-24.1728	0
0.8253	-3.21353	4.97187	15.5866	-23.8647	0
0.8260	-0.466085	4.35884	15.5866	-25.7035	0
0.8267	5.02881	4.35884	13.4545	-27.2242	0
0.8273	6.24921	7.71847	9.48319	-25.3953	0
0.8280	3.19513	6.80133	6.43146	-23.8647	0
0.8287	2.588	1.30813	7.96025	-26.3098	0
0.8293	2.28136	1.00403	11.9257	-28.4468	0
0.8300	-0.15945	4.05473	13.7591	-27.2242	0
0.8307	-3.52016	4.66294	12.8395	-26.6179	0
0.8313	-4.43394	5.27598	10.4028	-28.4468	0
0.8320	-0.15945	4.66294	7.96025	-26.0017	0
0.8327	4.72217	3.13759	6.12688	-23.2584	0
0.8333	3.8084	4.35884	4.29936	-24.7791	0
0.8340	0.147185	6.19312	3.68433	-22.9502	0
0.8347	-2.9069	6.19312	6.43146	-19.8988	0
0.8353	-3.21353	7.10543	9.1786	-22.9502	0
0.8360	1.97473	7.40954	7.96025	-24.7791	0
0.8367	8.99666	4.66294	5.82229	-20.5151	0
0.8373	10.5176	4.05473	3.99477	-19.5907	0
0.8380	8.38339	5.88419	1.24763	-19.2925	0
0.8387	5.63594	7.10543	0.943047	-14.7104	0
0.8393	3.50177	6.49722	0.943047	-14.4122	0
0.8400	1.97473	4.05473	-1.4995	-17.1555	0
0.8407	2.28136	0.699924	-0.89033	-14.7104	0
0.8413	1.06096	0.699924	2.77057	-12.8816	0
0.8420	1.06096	2.83349	5.21312	-13.796	0
0.8427	2.8885	2.52938	4.90853	-12.2752	0
0.8433	1.97473	-0.217218	3.99477	-12.5734	0
0.8440	0.147185	-1.13436	2.77057	-13.4879	0
0.8447	1.06096	-0.217218	3.68433	-10.4364	0
0.8453	-0.466085	-0.830255	5.5177	-9.83014	0
0.8460	-2.60026	-1.43846	6.12688	-11.0527	0
0.8467	-1.37986	-0.217218	5.5177	-9.22383	0
0.8473	0.147185	-0.217218	3.37974	-7.38503	0
0.8480	-1.37986	-1.43846	0.632603	-9.22383	0
0.8487	-2.60026	-0.830255	-1.19492	-9.83014	0
0.8493	-1.99312	-0.217218	-2.41912	-9.22383	0
0.8500	-0.772719	-1.74257	-1.4995	-7.08684	0
0.8507	0.147185	-0.217218	-0.281157	-2.81287	0
0.8513	-0.15945	2.22528	-2.10868	-3.11105	0
0.8520	0.447686	-0.217218	-1.4995	-4.03543	0
0.8527	3.50177	-3.26792	3.68433	-0.36776	0
0.8533	2.8885	-2.65971	2.77057	2.06741	0
0.8540	-0.15945	-3.88096	-0.89033	0.854795	0
0.8547	1.97473	-6.62756	-0.281157	-1.28219	0
0.8553	4.1089	-3.88096	-0.89033	-2.81287	0
0.8560	1.66809	-0.521323	-3.94205	-1.28219	0
0.8567	1.97473	-2.65971	-2.72371	2.99178	0
0.8573	4.41554	-3.88096	-0.89033	3.59809	0
0.8580	2.28136	-1.74257	-1.4995	1.76923	0
0.8587	-0.466085	-3.88096	-1.19492	3.28996	0
0.8593	0.147185	-7.53987	-3.33288	5.42695	0
0.8600	0.447686	-7.23577	-6.3846	6.0432	0
0.8607	1.06096	-6.93166	-6.3846	5.42695	0
0.8613	3.8084	-7.53987	-5.47084	4.2044	0
0.8620	6.55585	-5.1022	-0.89033	6.95763	0
0.8627	6.55585	-3.88096	5.5177	11.5298	0
0.8633	4.72217	-4.48917	3.37974	11.2316	0
0.8640	0.754321	-3.88096	-3.02829	8.18019	0
0.8647	-3.21353	-4.79327	-0.89033	8.47837	0
0.8653	-5.34771	-7.53987	2.77057	9.09462	0
0.8660	-6.87475	-6.62756	3.99477	8.18019	0
0.8667	-7.18138	-4.48917	6.43146	7.56394	0
0.8673	-10.536	-4.18506	5.5177	9.70092	0
0.8680	-16.9446	-3.88096	0.0234297	12.4442	0
0.8687	-18.7783	-2.96382	-1.19492	12.7523	0
0.8693	-14.5038	-3.88096	0.943047	11.8379	0
0.8700	-9.92883	-6.32345	-1.80409	12.4442	0
0.8707	-3.52016	-6.62756	-6.68919	13.6668	0
0.8713	3.19513	-4.48917	-9.13174	13.3686	0
0.8720	4.1089	-3.88096	-6.99378	11.8379	0
0.8727	1.97473	-4.79327	-3.94205	11.2316	0
0.8733	3.8084	-3.88096	-4.24664	12.7523	0
0.8740	7.16298	-1.13436	-5.47084	14.5812	0
0.8747	6.85635	-0.217218	-6.3846	14.5812	0
0.8753	3.50177	-0.830255	-9.43633	12.7523	0
0.8760	0.147185	-1.13436	-10.6547	11.8379	0
0.8767	-0.772719	-2.65971	-7.29836	11.8379	0
0.8773	0.447686	-3.88096	-5.47084	10.9235	0
0.8780	1.06096	-3.26792	-5.1604	10.9235	0
0.8787	-1.07935	-3.88096	-4.55123	13.0605	0
0.8793	-2.60026	-3.57685	-5.1604	14.5812	0
0.8800	1.06096	-0.521323	-5.47084	13.6668	0
0.8807	2.28136	-0.217218	-3.94205	13.6668	0
0.8813	-2.9069	-2.65971	-2.10868	14.5812	0
0.8820	-5.65434	-2.35561	-0.281157	12.7523	0
0.8827	-2.60026	-2.04667	0.0234297	9.3928	0
0.8833	-3.21353	-3.88096	-1.80409	9.09462	0
0.8840	-9.00892	-4.18506	-4.55123	9.70092	0
0.8847	-14.5038	-3.57685	-4.55123	10.6154	0
0.8853	-16.3375	-2.65971	-3.94205	11.8379	0
0.8860	-11.7564	0.0868871	-5.77543	10.9235	0
0.8867	-2.60026	2.52938	-7.90754	9.09462	0
0.8873	2.8885	1.61224	-9.43633	8.18019	0
0.8880	7.46962	0.0868871	-11.5743	6.95763	0
0.8887	13.8783	0.0868871	-11.5743	5.73507	0
0.8893	12.0446	0.0868871	-10.0455	7.25581	0
0.8900	3.8084	0.0868871	-10.9593	8.47837	0
0.8907	1.66809	0.699924	-10.9593	5.42695	0
0.8913	2.28136	1.30813	-7.29836	3.28996	0
0.8920	0.147185	1.61224	-3.63747	5.42695	0
0.8927	-0.772719	3.13759	-3.33288	7.25581	0
0.8933	-2.29976	4.05473	0.0234297	7.87206	0
0.8940	-7.48802	5.27598	4.90853	8.78649	0
0.8947	-9.92883	8.02258	5.82229	9.09462	0
0.8953	-7.18138	8.93972	3.99477	8.18019	0
0.8960	-1.68649	7.10543	6.73605	6.34138	0
0.8967	3.8084	6.19312	11.9257	6.0432	0
0.8973	6.24921	6.19312	10.4028	7.87206	0
0.8980	4.1089	6.19312	5.5177	11.5298	0
0.8987	2.8885	6.19312	5.5177	13.9749	0
0.8993	3.8084	6.19312	3.68433	13.6668	0
0.9000	2.588	4.97187	-2.72371	13.3686	0
0.9007	0.754321	3.44652	-6.08002	13.6668	0
0.9013	2.8885	1.91634	-5.47084	11.8379	0
0.9020	5.94258	2.83349	-6.08002	9.3928	0
0.9027	6.85635	4.97187	-3.63747	10.009	0
0.9033	6.55585	5.88419	1.24763	10.9235	0
0.9040	5.63594	6.80133	-0.281157	10.009	0
0.9047	1.66809	8.02258	-1.4995	9.09462	0
0.9053	-2.60026	5.27598	4.29936	10.9235	0
0.9060	-3.82067	1.91634	8.26484	12.7523	0
0.9067	-5.34771	2.52938	5.82229	9.70092	0
0.9073	-8.09515	4.66294	3.68433	6.64951	0
0.9080	-11.4497	4.35884	2.77057	6.95763	0
0.9087	-12.3696	4.35884	1.85681	5.12877	0
0.9093	-12.3696	3.44652	0.632603	2.68366	0
0.9100	-14.5038	1.61224	-0.585743	6.34138	0
0.9107	-14.5038	3.44652	-0.89033	10.009	0
0.9113	-5.34771	6.80133	-0.89033	9.09462	0
0.9120	7.16298	4.66294	-2.72371	7.87206	0
0.9127	5.94258	0.0868871	-3.33288	7.56394	0
0.9133	-6.87475	-0.217218	-0.585743	5.42695	0
0.9140	-12.6701	-0.217218	1.85681	4.82064	0
0.9147	-5.34771	-2.35561	2.46598	6.64951	0
0.9153	2.588	-1.13436	4.29936	5.73507	0
0.9160	5.63594	1.61224	5.5177	4.51252	0
0.9167	7.77625	0.0868871	2.16139	5.42695	0
0.9173	7.16298	-1.74257	-0.281157	5.42695	0
0.9180	1.66809	-1.43846	0.943047	6.34138	0
0.9187	-0.15945	-2.96382	2.16139	8.47837	0
0.9193	3.50177	-5.71041	4.90853	7.25581	0
0.9200	5.63594	-5.71041	9.1786	5.73507	0
0.9207	5.94258	-4.79327	10.0982	7.25581	0
0.9213	7.16298	-3.88096	10.4028	8.18019	0
0.9220	8.07675	-3.57685	14.3683	7.87206	0
0.9227	9.6038	-2.35561	14.6729	8.18019	0
0.9233	8.38339	-1.74257	10.7074	6.64951	0
0.9240	0.447686	-4.18506	9.48319	4.51252	0
0.9247	-6.56811	-7.53987	8.87401	5.73507	0
0.9253	-5.65434	-6.62756	5.21312	7.56394	0
0.9260	-2.9069	-4.79327	2.77057	5.73507	0
0.9267	-3.21353	-5.71041	2.77057	2.37553	0
0.9273	-4.43394	-6.32345	3.68433	0.238547	0
0.9280	-5.65434	-5.40631	3.68433	-0.36776	0
0.9287	-5.65434	-4.79327	-0.585743	-0.984008	0
0.9293	-4.43394	-6.62756	-3.63747	-2.19662	0
0.9300	-3.52016	-8.15291	0.0234297	-3.7273	0
0.9307	-2.60026	-6.93166	3.07515	-4.64173	0
0.9313	-1.68649	-6.62756	1.55222	-7.38503	0
0.9320	-2.29976	-6.32345	0.0234297	-9.22383	0
0.9327	-1.37986	-4.48917	-1.19492	-6.77872	0
0.9333	0.754321	-5.40631	-2.72371	-4.94986	0
0.9340	1.36759	-7.8488	-1.4995	-5.86429	0
0.9347	1.97473	-5.1022	-2.10868	-5.24804	0
0.9353	3.8084	-1.74257	-7.29836	-5.24804	0
0.9360	2.28136	-4.18506	-10.0455	-8.91571	0
0.9367	-2.29976	-6.62756	-8.21212	-9.22383	0
0.9373	-5.04107	-6.62756	-5.47084	-6.4706	0
0.9380	-7.18138	-7.23577	-4.85581	-9.22383	0
0.9387	-10.8426	-7.53987	-7.29836	-11.659	0
0.9393	-11.4497	-6.62756	-8.21212	-8.91571	0
0.9400	-9.92883	-5.71041	-4.24664	-9.22383	0
0.9407	-12.9768	-3.57685	-1.19492	-12.2752	0
0.9413	-16.638	-2.96382	-1.4995	-11.659	0
0.9420	-14.1972	-5.40631	-0.89033	-10.4364	0
0.9427	-9.92883	-6.32345	-0.585743	-11.0527	0
0.9433	-5.96098	-5.71041	-2.72371	-9.83014	0
0.9440	3.19513	-5.40631	-4.24664	-9.52201	0
0.9447	12.6579	-4.79327	-1.80409	-10.4364	0
0.9453	16.6257	-5.71041	3.37974	-9.52201	0
0.9460	15.4053	-8.15291	4.90853	-10.1383	0
0.9467	11.738	-6.62756	2.77057	-11.659	0
0.9473	8.99666	-3.88096	1.85681	-8.60758	0
0.9480	8.38339	-5.40631	0.0234297	-8.29946	0
0.9487	5.32931	-7.53987	-3.94205	-13.4879	0
0.9493	1.06096	-6.01452	-3.63747	-14.4122	0
0.9500	-0.772719	-3.88096	-0.281157	-13.796	0
0.9507	-7.48802	-0.521323	-2.72371	-16.5393	0
0.9513	-14.8105	-0.217218	-6.3846	-16.2411	0
0.9520	-11.1492	-3.88096	-4.55123	-12.2752	0
0.9527	-5.04107	-4.48917	-3.94205	-12.8816	0
0.9533	-6.56811	-1.43846	-4.85581	-14.4122	0
0.9540	-2.29976	-1.43846	-4.55123	-11.9671	0
0.9547	9.29716	-1.74257	-5.47084	-10.1383	0
0.9553	11.738	0.0868871	-7.90754	-11.0527	0
0.9560	9.29716	-0.217218	-8.21212	-10.1383	0
0.9567	13.8783	-1.13436	-8.82715	-9.22383	0
0.9573	18.1466	-0.217218	-11.2638	-10.4364	0
0.9580	19.6737	-1.43846	-10.6547	-8.29946	0
0.9587	21.5073	-3.57685	-7.90754	-3.41918	0
0.9593	17.5395	-1.74257	-8.21212	-3.11105	0
0.9600	8.69002	-0.217218	-10.9593	-5.55616	0
0.9607	6.55585	-3.88096	-10.6547	-5.55616	0
0.9613	9.29716	-6.93166	-8.21212	-4.64173	0
0.9620	8.69002	-6.32345	-8.21212	-4.03543	0
0.9627	3.19513	-5.71041	-8.21212	-3.11105	0
0.9633	-0.466085	-7.53987	-6.68919	-3.11105	0
0.9640	1.97473	-7.53987	-6.99378	-4.64173	0
0.9647	3.50177	-6.01452	-7.60295	-5.55616	0
0.9653	1.36759	-6.93166	-4.55123	-5.55616	0
0.9660	2.28136	-6.62756	-2.72371	-5.86429	0
0.9667	4.1089	-2.96382	-4.85581	-7.08684	0
0.9673	2.28136	-1.74257	-2.72371	-8.60758	0
0.9680	2.588	-2.96382	3.99477	-7.38503	0
0.9687	1.06096	-3.57685	4.60394	-4.33361	0
0.9693	-5.96098	-3.88096	-0.89033	-4.03543	0
0.9700	-5.96098	-2.96382	-1.4995	-4.03543	0
0.9707	-1.68649	-1.13436	2.16139	-1.89844	0
0.9713	-6.26148	-1.13436	0.328016	-1.28219	0
0.9720	-10.2293	-2.65971	-5.47084	-4.03543	0
0.9727	-5.65434	-3.26792	-5.47084	-4.03543	0
0.9733	-1.68649	-3.88096	-1.80409	-1.89844	0
0.9740	3.19513	-1.43846	-0.585743	-0.675884	0
0.9747	10.2171	2.83349	-0.89033	-0.984008	0
0.9753	11.4375	3.13759	-0.585743	-2.81287	0
0.9760	6.85635	2.52938	-1.80409	-3.7273	0
0.9767	5.02881	4.97187	-2.41912	-2.19662	0
0.9773	5.02881	5.88419	-2.10868	-0.984008	0
0.9780	3.50177	4.97187	-5.47084	-0.984008	0
0.9787	1.66809	4.35884	-8.82715	-0.36776	0
0.9793	0.147185	2.22528	-8.82715	-1.28219	0
0.9800	-0.772719	1.30813	-7.29836	-0.984008	0
0.9807	-0.15945	4.05473	-4.55123	1.4611	0
0.9813	0.447686	4.05473	-2.10868	0.238547	0
0.9820	-2.60026	3.13759	-4.55123	-1.89844	0
0.9827	-7.78852	5.27598	-6.3846	1.76923	0
0.9833	-8.09515	6.19312	-1.80409	5.12877	0
0.9840	-5.34771	5.27598	0.328016	2.68366	0
0.9847	-5.04107	6.80133	-0.281157	1.15298	0
0.9853	-5.65434	5.88419	1.85681	2.68366	0
0.9860	-4.43394	5.27598	4.90853	2.68366	0
0.9867	-3.82067	7.71847	5.5177	1.76923	0
0.9873	-1.68649	7.40954	5.82229	1.76923	0
0.9880	1.97473	8.02258	4.60394	1.4611	0
0.9887	1.66809	13.5158	3.07515	0.238547	0
0.9893	-1.37986	12.9027	3.37974	-0.0596368	0
0.9900	-2.29976	8.63079	2.77057	-0.0596368	0
0.9907	-1.37986	11.9904	2.46598	-0.675884	0
0.9913	0.147185	14.4329	4.90853	-1.89844	0
0.9920	-1.99312	10.1561	5.5177	-0.0596368	0
0.9927	-9.92883	10.1561	1.85681	2.68366	0
0.9933	-15.4176	13.5158	-0.585743	1.15298	0
0.9940	-16.9446	14.4329	-0.89033	-0.0596368	0
0.9947	-18.165	15.6493	-2.10868	2.68366	0
0.9953	-12.6701	16.8706	-3.94205	3.59809	0
0.9960	-0.772719	13.5158	-3.63747	2.68366	0
0.9967	4.72217	12.5986	-0.89033	3.90621	0
0.9973	3.50177	14.4329	0.328016	4.51252	0
0.9980	1.66809	14.4329	-1.80409	2.99178	0
0.9987	-0.15945	13.8199	-1.80409	4.51252	0
0.9993	-2.9069	15.3452	3.07515	6.34138	0
1.0000	-4.43394	16.2624	6.73605	4.51252	0
1.0007	-4.1273	15.9583	5.82229	3.59809	0
1.0013	-4.43394	15.6493	5.21312	3.90621	0
1.0020	-6.26148	15.6493	7.35108	2.68366	0
1.0027	-6.26148	16.2624	12.2303	2.99178	0
1.0033	-2.60026	16.8706	18.3338	5.42695	0
1.0040	0.147185	19.009	17.7246	4.82064	0
1.0047	-1.68649	19.9261	10.7074	3.90621	0
1.0053	-3.82067	16.2624	7.35108	5.42695	0
1.0060	-4.1273	12.2945	5.82229	4.82064	0
1.0067	-4.43394	14.4329	0.943047	2.37553	0
1.0073	-4.74057	17.4836	-1.19492	2.68366	0
1.0080	-3.52016	16.8706	3.37974	3.59809	0
1.0087	-0.466085	15.9583	4.60394	1.4611	0
1.0093	-0.15945	15.0411	0.0234297	-1.59032	0
1.0100	-3.52016	12.5986	-2.72371	-2.81287	0
1.0107	-5.04107	12.5986	-1.80409	-2.81287	0
1.0113	-2.29976	14.737	-3.33288	-4.64173	0
1.0120	2.28136	14.124	-7.60295	-6.4706	0
1.0127	5.63594	11.6863	-7.90754	-6.17241	0
1.0133	3.50177	12.5986	-4.55123	-4.94986	0
1.0140	-4.43394	15.3452	-3.94205	-4.64173	0
1.0147	-11.7564	14.737	-5.47084	-4.64173	0
1.0153	-14.1972	13.5158	-3.94205	-5.55616	0
1.0160	-13.2834	14.4329	-1.19492	-7.38503	0
1.0167	-10.8426	14.4329	0.0234297	-5.24804	0
1.0173	-10.2293	11.6863	1.55222	-4.03543	0
1.0180	-14.1972	9.85203	3.68433	-6.17241	0
1.0187	-16.638	10.4651	6.43146	-1.59032	0
1.0193	-11.7564	11.0733	6.43146	4.51252	0
1.0200	-3.82067	10.4651	3.99477	-0.675884	0
1.0207	0.147185	8.02258	3.68433	-4.94986	0
1.0213	-0.772719	6.49722	4.60394	0.238547	0
1.0220	-2.60026	7.40954	2.77057	0.854795	0
1.0227	-3.52016	7.40954	2.46598	-3.7273	0
1.0233	-3.21353	5.88419	4.29936	-0.675884	0
1.0240	-3.82067	6.49722	0.632603	3.28996	0
1.0247	-4.74057	8.02258	-2.72371	-0.0596368	0
1.0253	-5.34771	6.49722	-0.89033	-2.50475	0
1.0260	-6.26148	5.27598	-1.80409	-0.984008	0
1.0267	-7.18138	4.66294	-5.1604	-2.50475	0
1.0273	-1.68649	2.83349	-4.85581	-4.33361	0
1.0280	8.99666	4.35884	-3.63747	-3.41918	0
1.0287	15.4053	8.93972	-2.72371	-3.41918	0
1.0293	16.6257	8.93972	0.0234297	-4.64173	0
1.0300	14.1849	4.66294	0.943047	-4.33361	0
1.0307	5.02881	4.97187	0.0234297	-1.89844	0
1.0313	-8.09515	8.02258	-1.19492	-0.984008	0
1.0320	-12.6701	5.58008	-4.55123	-1.89844	0
1.0327	-7.18138	-0.217218	-4.85581	-2.19662	0
1.0333	-0.466085	-2.65971	0.0234297	-1.28219	0
1.0340	6.24921	-2.04667	1.85681	-1.59032	0
1.0347	12.3512	-1.74257	-0.89033	-1.59032	0
1.0353	12.0446	-1.43846	-2.72371	-1.28219	0
1.0360	5.32931	-2.04667	-0.585743	-2.19662	0
1.0367	0.447686	-3.26792	3.99477	-1.89844	0
1.0373	0.147185	-2.96382	5.82229	1.4611	0
1.0380	1.06096	-2.96382	4.60394	2.68366	0
1.0387	1.06096	-6.93166	4.29936	2.68366	0
1.0393	1.06096	-9.67826	5.5177	5.42695	0
1.0400	1.06096	-9.37415	6.12688	8.47837	0
1.0407	1.97473	-10.2865	6.43146	7.25581	0
1.0413	3.8084	-11.5077	5.82229	4.82064	0
1.0420	2.8885	-10.8995	6.12688	5.42695	0
1.0427	1.06096	-11.8166	7.96025	7.56394	0
1.0433	1.06096	-13.6461	6.43146	8.18019	0
1.0440	3.50177	-13.0331	1.24763	7.56394	0
1.0447	5.32931	-13.342	2.16139	6.34138	0
1.0453	6.24921	-16.3927	5.5177	6.0432	0
1.0460	5.63594	-17.9181	2.46598	7.25581	0
1.0467	5.02881	-17.0009	-2.72371	7.25581	0
1.0473	4.72217	-16.3927	-2.10868	5.42695	0
1.0480	4.1089	-15.7797	0.0234297	5.73507	0
1.0487	5.32931	-13.9502	0.328016	6.0432	0
1.0493	6.55585	-12.4249	0.0234297	3.59809	0
1.0500	3.8084	-14.5632	-1.4995	3.28996	0
1.0507	-0.15945	-15.7797	-3.02829	5.12877	0
1.0513	-1.07935	-13.6461	-2.72371	6.0432	0
1.0520	1.97473	-13.6461	-2.41912	6.0432	0
1.0527	6.55585	-17.0009	-3.33288	5.42695	0
1.0533	6.55585	-17.3098	-4.55123	3.90621	0
1.0540	4.1089	-16.0886	-2.72371	3.59809	0
1.0547	4.72217	-16.3927	0.943047	3.28996	0
1.0553	5.02881	-13.9502	2.16139	2.37553	0
1.0560	0.447686	-13.0331	0.632603	3.28996	0
1.0567	-1.68649	-17.0009	-1.19492	3.59809	0
1.0573	0.147185	-18.2222	-0.89033	0.854795	0
1.0580	-1.37986	-16.6968	2.46598	0.854795	0
1.0587	-2.60026	-18.2222	5.5177	2.68366	0
1.0593	-0.772719	-19.1393	4.60394	1.15298	0
1.0600	-1.68649	-18.5263	1.85681	0.854795	0
1.0607	-5.34771	-20.3605	0.943047	2.68366	0
1.0613	-4.43394	-19.4434	0.632603	1.4611	0
1.0620	-3.21353	-15.1715	-2.41912	-0.984008	0
1.0627	-6.26148	-16.3927	-6.99378	-0.0596368	0
1.0633	-7.48802	-19.4434	-8.82715	-0.984008	0
1.0640	-5.34771	-17.0009	-6.3846	-1.59032	0
1.0647	-4.1273	-15.1715	-5.77543	1.15298	0
1.0653	-1.99312	-17.9181	-8.52257	0.854795	0
1.0660	0.754321	-17.9181	-6.99378	-0.984008	0
1.0667	-1.37986	-13.6461	-3.63747	2.06741	0
1.0673	-3.21353	-13.342	-7.60295	3.90621	0
1.0680	-1.07935	-17.0009	-12.7926	-0.0596368	0
1.0687	-1.68649	-16.0886	-11.5743	-1.89844	0
1.0693	-3.52016	-12.729	-9.74091	-0.675884	0
1.0700	0.147185	-13.6461	-9.43633	-0.984008	0
1.0707	2.8885	-14.5632	-5.77543	-0.675884	0
1.0713	-0.772719	-12.4249	-3.63747	-0.984008	0
1.0720	-2.9069	-12.729	-5.47084	-3.7273	0
1.0727	-1.68649	-14.8673	-4.85581	-4.33361	0
1.0733	-1.99312	-13.342	-3.33288	-2.81287	0
1.0740	-3.52016	-11.2036	-4.24664	-2.81287	0
1.0747	-3.52016	-10.8995	-3.33288	-2.81287	0
1.0753	-2.60026	-9.67826	-0.89033	-2.81287	0
1.0760	-1.68649	-8.76112	-0.89033	-1.89844	0
1.0767	-2.60026	-9.37415	-2.41912	-0.0596368	0
1.0773	-3.52016	-9.37415	-3.02829	-0.0596368	0
1.0780	-0.772719	-7.8488	-3.94205	-0.0596368	0
1.0787	0.754321	-8.15291	-3.33288	2.37553	0
1.0793	-2.60026	-7.8488	-3.63747	2.99178	0
1.0800	-5.04107	-6.32345	-5.77543	2.68366	0
1.0807	-6.26148	-6.62756	-4.85581	3.28996	0
1.0813	-11.1492	-9.37415	-0.89033	2.37553	0
1.0820	-12.6701	-9.37415	1.85681	0.854795	0
1.0827	-7.48802	-6.62756	3.07515	1.76923	0
1.0833	-2.29976	-4.79327	3.68433	2.06741	0
1.0840	1.06096	-5.71041	2.16139	2.06741	0
1.0847	2.8885	-5.71041	0.943047	3.90621	0
1.0853	1.06096	-4.79327	3.37974	4.82064	0
1.0860	-0.772719	-5.71041	4.60394	4.51252	0
1.0867	2.8885	-5.71041	1.55222	3.90621	0
1.0873	3.19513	-2.04667	-2.72371	1.76923	0
1.0880	-1.07935	0.0868871	-7.60295	-0.0596368	0
1.0887	-0.466085	-0.217218	-12.7926	0.546671	0
1.0893	6.24921	2.52938	-15.2352	0.238547	0
1.0900	12.6579	4.35884	-13.7064	1.15298	0
1.0907	18.1466	2.22528	-11.2638	4.51252	0
1.0913	19.6737	2.52938	-9.13174	6.95763	0
1.0920	14.4854	3.75063	-7.29836	6.64951	0
1.0927	9.29716	0.699924	-4.55123	6.95763	0
1.0933	7.46962	0.699924	-2.72371	6.95763	0
1.0940	6.55585	5.27598	0.0234297	7.25581	0
1.0947	5.02881	5.27598	5.21312	6.95763	0
1.0953	1.97473	1.91634	8.26484	5.12877	0
1.0960	-1.37986	4.35884	7.35108	4.82064	0
1.0967	-0.466085	8.63079	7.65567	6.95763	0
1.0973	-0.772719	8.63079	8.26484	6.64951	0
1.0980	-5.96098	6.49722	5.5177	7.25581	0
1.0987	-6.26148	5.58008	6.12688	10.9235	0
1.0993	0.447686	7.10543	8.56943	11.2316	0
1.1000	2.28136	9.54793	4.60394	8.78649	0
1.1007	-2.9069	8.93972	-0.585743	8.78649	0
1.1013	-11.1492	7.40954	-1.4995	10.6154	0
1.1020	-18.165	8.02258	-4.24664	11.2316	0
1.1027	-16.3375	8.93972	-5.47084	10.6154	0
1.1033	-9.00892	10.1561	-1.80409	7.25581	0
1.1040	-4.43394	11.3774	-4.24664	5.12877	0
1.1047	2.8885	9.54793	-8.52257	6.64951	0
1.1053	13.5716	8.63079	-3.02829	8.47837	0
1.1060	14.1849	9.24382	3.07515	6.64951	0
1.1067	6.55585	7.10543	0.0234297	3.90621	0
1.1073	5.94258	5.88419	-3.63747	3.59809	0
1.1080	10.2171	8.93972	-3.63747	4.2044	0
1.1087	11.4375	9.85203	-3.02829	3.28996	0
1.1093	11.1308	8.02258	-0.585743	2.99178	0
1.1100	11.1308	10.1561	1.85681	5.12877	0
1.1107	9.29716	11.3774	0.943047	5.73507	0
1.1113	6.55585	8.93972	-0.585743	4.51252	0
1.1120	5.02881	9.54793	0.943047	3.90621	0
1.1127	4.1089	11.0733	2.77057	2.99178	0
1.1133	4.72217	9.85203	1.85681	1.15298	0
1.1140	7.46962	9.24382	0.943047	2.37553	0
1.1147	9.6038	11.6863	3.99477	3.59809	0
1.1153	6.24921	13.2117	6.43146	1.4611	0
1.1160	0.754321	11.3774	4.60394	-0.0596368	0
1.1167	1.06096	9.24382	2.77057	1.15298	0
1.1173	3.8084	9.54793	5.21312	0.854795	0
1.1180	0.147185	8.93972	6.73605	-1.89844	0
1.1187	-6.26148	6.19312	4.60394	-2.19662	0
1.1193	-6.26148	6.49722	3.07515	-0.36776	0
1.1200	-2.9069	9.24382	4.60394	-0.984008	0
1.1207	-5.34771	8.93972	5.82229	-1.59032	0
1.1213	-8.09515	7.10543	4.29936	1.4611	0
1.1220	-6.26148	7.10543	2.16139	0.854795	0
1.1227	-2.60026	6.49722	0.943047	-4.64173	0
1.1233	2.8885	7.10543	0.943047	-4.03543	0
1.1240	12.0446	8.93972	2.16139	1.4611	0
1.1247	14.1849	8.02258	3.68433	1.15298	0
1.1253	7.46962	7.10543	2.77057	-2.81287	0
1.1260	5.63594	8.63079	6.43146	-3.7273	0
1.1267	7.46962	8.32668	14.0637	-4.33361	0
1.1273	0.147185	6.80133	14.6729	-5.55616	0
1.1280	-9.00892	8.02258	9.48319	-5.86429	0
1.1287	-12.9768	8.63079	7.65567	-5.55616	0
1.1293	-18.7783	6.19312	7.35108	-6.77872	0
1.1300	-27.0145	4.35884	4.60394	-8.29946	0
1.1307	-29.1548	5.27598	4.60394	-9.22383	0
1.1313	-27.3211	6.19312	4.90853	-10.1383	0
1.1320	-24.8803	3.44652	5.21312	-9.52201	0
1.1327	-23.3533	3.13759	8.87401	-8.60758	0
1.1333	-23.0467	6.49722	9.48319	-9.52201	0
1.1340	-19.9987	5.27598	4.60394	-10.1383	0
1.1347	-10.536	-0.217218	4.60394	-8.29946	0
1.1353	1.97473	2.22528	7.96025	-7.38503	0
1.1360	10.5176	7.40954	5.5177	-9.22383	0
1.1367	12.0446	4.35884	3.07515	-8.60758	0
1.1373	9.29716	1.30813	3.07515	-8.00127	0
1.1380	6.55585	4.05473	2.16139	-7.69315	0
1.1387	5.63594	5.58008	3.68433	-3.41918	0
1.1393	5.94258	4.66294	6.43146	0.546671	0
1.1400	6.85635	3.44652	5.5177	-2.19662	0
1.1407	6.55585	2.22528	3.07515	-4.03543	0
1.1413	4.72217	2.22528	0.632603	-2.19662	0
1.1420	4.41554	3.13759	-1.4995	-3.7273	0
1.1427	6.85635	2.52938	0.943047	-5.86429	0
1.1433	10.2171	1.30813	4.90853	-4.64173	0
1.1440	10.5176	1.61224	5.5177	-4.33361	0
1.1447	7.77625	0.390992	5.5177	-3.7273	0
1.1453	5.63594	-1.74257	3.99477	-0.0596368	0
1.1460	4.72217	-2.04667	-1.80409	0.854795	0
1.1467	1.97473	0.390992	-5.77543	-2.81287	0
1.1473	-2.60026	1.61224	-3.94205	-3.11105	0
1.1480	-8.09515	-0.217218	-4.24664	-0.984008	0
1.1487	-9.00892	0.699924	-8.21212	-2.81287	0
1.1493	-5.04107	2.83349	-8.21212	-3.11105	0
1.1500	-3.82067	0.699924	-3.33288	-0.675884	0
1.1507	-3.21353	-1.13436	1.85681	-0.0596368	0
1.1513	3.50177	1.61224	5.5177	-0.984008	0
1.1520	8.69002	1.61224	8.26484	-0.36776	0
1.1527	8.99666	-2.35561	9.1786	-0.36776	0
1.1533	9.29716	-2.04667	10.0982	-0.984008	0
1.1540	6.85635	0.390992	11.6211	-0.984008	0
1.1547	1.06096	-0.217218	10.7074	-2.81287	0
1.1553	-0.466085	-0.217218	8.56943	-2.81287	0
1.1560	1.06096	1.30813	6.43146	-0.0596368	0
1.1567	1.06096	2.22528	4.90853	-0.36776	0
1.1573	2.8885	1.00403	6.12688	-2.81287	0
1.1580	4.1089	-2.35561	7.96025	-0.675884	0
1.1587	4.1089	-4.18506	6.43146	2.06741	0
1.1593	4.72217	-1.74257	6.43146	1.76923	0
1.1600	3.19513	-0.217218	9.78777	1.15298	0
1.1607	-1.07935	-2.04667	8.87401	0.854795	0
1.1613	-2.60026	-3.57685	5.82229	0.854795	0
1.1620	-0.772719	-2.65971	7.96025	2.68366	0
1.1627	0.147185	-0.521323	9.78777	2.99178	0
1.1633	-0.772719	0.699924	5.5177	0.546671	0
1.1640	-3.21353	-2.04667	0.328016	0.546671	0
1.1647	-3.52016	-4.79327	-1.19492	2.99178	0
1.1653	-1.99312	-3.26792	-0.89033	3.59809	0
1.1660	-3.52016	-2.04667	2.46598	1.4611	0
1.1667	-7.18138	-4.48917	6.43146	-1.59032	0
1.1673	-9.92883	-6.62756	6.43146	-1.89844	0
1.1680	-12.063	-4.79327	3.68433	-1.89844	0
1.1687	-12.6701	-1.43846	3.07515	-5.55616	0
1.1693	-8.70842	-0.217218	3.68433	-6.77872	0
1.1700	-4.74057	-2.96382	4.60394	-3.7273	0
1.1707	-3.52016	-3.57685	3.68433	-3.7273	0
1.1713	2.28136	-0.521323	-0.281157	-4.64173	0
1.1720	12.3512	0.0868871	-3.33288	-1.59032	0
1.1727	15.0987	-2.35561	-1.80409	-0.984008	0
1.1733	10.2171	-2.96382	-0.89033	-4.33361	0
1.1740	8.38339	-2.35561	-2.72371	-3.7273	0
1.1747	8.38339	-3.26792	-2.72371	-1.59032	0
1.1753	4.72217	-3.26792	-4.24664	-2.81287	0
1.1760	2.28136	-2.35561	-6.68919	-3.11105	0
1.1767	2.8885	-3.88096	-3.94205	0.546671	0
1.1773	2.8885	-4.79327	0.328016	0.854795	0
1.1780	1.97473	-2.96382	-2.10868	-2.19662	0
1.1787	0.447686	-2.96382	-7.29836	-0.984008	0
1.1793	-1.68649	-6.32345	-8.21212	1.76923	0
1.1800	-0.772719	-8.45701	-6.68919	-0.0596368	0
1.1807	0.147185	-6.62756	-5.1604	-2.81287	0
1.1813	-2.29976	-5.1022	-4.55123	-1.89844	0
1.1820	-2.9069	-4.79327	-6.3846	-0.675884	0
1.1827	-1.68649	-2.65971	-8.52257	-0.0596368	0
1.1833	-1.68649	-1.43846	-8.21212	-0.675884	0
1.1840	0.754321	-3.88096	-6.99378	-1.59032	0
1.1847	2.8885	-3.88096	-6.3846	0.854795	0
1.1853	-1.07935	-2.35561	-7.29836	4.51252	0
1.1860	-3.52016	-5.71041	-8.21212	3.28996	0
1.1867	-1.68649	-7.53987	-8.21212	1.4611	0
1.1873	-2.60026	-4.18506	-8.82715	3.59809	0
1.1880	-5.04107	-4.48917	-7.29836	3.59809	0
1.1887	-2.60026	-6.93166	-4.55123	-0.0596368	0
1.1893	-0.772719	-3.88096	-6.99378	-0.984008	0
1.1900	-2.29976	-1.74257	-9.74091	-0.0596368	0
1.1907	-0.772719	-3.88096	-6.68919	-0.0596368	0
1.1913	1.97473	-5.1022	-3.02829	0.238547	0
1.1920	-1.07935	-4.79327	-3.63747	-1.59032	0
1.1927	-6.87475	-4.18506	-5.1604	-4.33361	0
1.1933	-9.62219	-2.04667	-5.77543	-4.03543	0
1.1940	-7.78852	-2.96382	-5.47084	-3.7273	0
1.1947	-5.34771	-4.18506	-5.77543	-4.33361	0
1.1953	-3.52016	0.0868871	-8.21212	-3.7273	0
1.1960	1.06096	1.91634	-8.21212	-3.7273	0
1.1967	6.55585	-1.74257	-5.77543	-3.7273	0
1.1973	6.55585	-3.88096	-5.47084	-1.89844	0
1.1980	3.19513	-4.48917	-6.08002	0.854795	0
1.1987	3.50177	-4.79327	-2.41912	4.51252	0
1.1993	5.63594	-0.830255	0.943047	5.73507	0
1.2000	5.63594	1.61224	0.632603	3.59809	0
1.2007	3.19513	-2.04667	-0.89033	3.90621	0
1.2013	0.147185	-4.48917	-3.33288	5.73507	0
1.2020	-1.07935	-3.57685	-5.1604	1.76923	0
1.2027	-3.21353	-2.96382	-4.55123	-2.19662	0
1.2033	-9.62219	-1.13436	-6.68919	-0.0596368	0
1.2040	-14.5038	0.699924	-11.8789	0.238547	0
1.2047	-12.6701	-2.04667	-13.0972	-2.19662	0
1.2053	-9.92883	-2.96382	-11.8789	-0.675884	0
1.2060	-12.6701	0.390992	-13.4018	0.854795	0
1.2067	-15.7242	1.61224	-14.9306	-1.28219	0
1.2073	-16.9446	1.30813	-12.488	-2.81287	0
1.2080	-15.1171	2.52938	-8.82715	-2.81287	0
1.2087	-11.7564	1.91634	-7.29836	-4.94986	0
1.2093	-13.8967	-1.74257	-7.90754	-7.38503	0
1.2100	-17.2513	-3.26792	-7.60295	-7.69315	0
1.2107	-9.00892	-0.521323	-4.24664	-6.4706	0
1.2113	6.55585	2.22528	2.46598	-6.4706	0
1.2120	13.5716	1.61224	6.43146	-4.94986	0
1.2127	12.3512	-0.217218	6.12688	-1.59032	0
1.2133	10.8242	-0.217218	6.73605	-2.50475	0
1.2140	9.6038	1.30813	9.1786	-7.38503	0
1.2147	7.46962	1.61224	8.87401	-8.00127	0
1.2153	3.19513	1.00403	5.82229	-6.4706	0
1.2160	-1.07935	-0.217218	2.46598	-7.38503	0
1.2167	-4.74057	0.699924	0.943047	-7.38503	0
1.2173	-9.00892	3.44652	2.46598	-5.55616	0
1.2180	-11.7564	4.66294	4.60394	-4.64173	0
1.2187	-9.00892	3.75063	4.29936	-4.64173	0
1.2193	-3.52016	4.35884	2.16139	-4.64173	0
1.2200	1.66809	4.66294	0.943047	-5.24804	0
1.2207	4.1089	1.91634	1.24763	-4.03543	0
1.2213	0.147185	-0.521323	0.328016	-3.41918	0
1.2220	-5.34771	1.61224	-1.80409	-3.7273	0
1.2227	-6.26148	4.97187	-2.72371	-0.36776	0
1.2233	-4.43394	3.75063	-3.02829	2.37553	0
1.2240	-0.772719	0.699924	-5.47084	-1.59032	0
1.2247	7.46962	0.0868871	-7.29836	-3.41918	0
1.2253	15.4053	0.0868871	-7.90754	-0.675884	0
1.2260	17.5395	0.699924	-9.13174	-2.81287	0
1.2267	16.3191	3.44652	-10.0455	-6.17241	0
1.2273	13.8783	4.05473	-10.0455	-4.94986	0
1.2280	9.91043	1.61224	-8.82715	-4.03543	0
1.2287	6.85635	1.30813	-5.77543	-5.55616	0
1.2293	6.55585	3.75063	-3.63747	-4.03543	0
1.2300	7.16298	3.44652	-1.19492	-1.89844	0
1.2307	7.16298	1.61224	5.21312	-3.41918	0
1.2313	6.55585	2.52938	11.9257	-4.64173	0
1.2320	3.19513	3.44652	15.8971	-4.64173	0
1.2327	-2.60026	3.13759	17.42	-5.55616	0
1.2333	-6.56811	2.52938	14.9775	-4.94986	0
1.2340	-6.26148	1.61224	13.4545	-2.81287	0
1.2347	-5.34771	1.30813	14.6729	-2.81287	0
1.2353	-5.04107	3.13759	11.9257	-3.7273	0
1.2360	-5.34771	2.52938	4.90853	-1.89844	0
1.2367	-8.09515	0.699924	2.77057	-1.89844	0
1.2373	-13.59	0.699924	2.16139	-3.7273	0
1.2380	-16.3375	2.22528	1.24763	-1.59032	0
1.2387	-13.59	2.52938	2.77057	1.76923	0
1.2393	-8.09515	2.22528	1.55222	-0.0596368	0
1.2400	-6.26148	1.00403	-2.41912	-1.59032	0
1.2407	-9.00892	0.0868871	-0.585743	-0.0596368	0
1.2413	-13.8967	1.30813	2.46598	-2.19662	0
1.2420	-16.3375	2.52938	0.0234297	-5.24804	0
1.2427	-14.5038	3.44652	-2.10868	-3.41918	0
1.2433	-11.1492	5.27598	-3.02829	-1.59032	0
1.2440	-9.92883	5.58008	-5.47084	-3.41918	0
1.2447	-9.92883	3.75063	-5.47084	-3.11105	0
1.2453	-10.2293	2.52938	-3.63747	-1.59032	0
1.2460	-9.31556	2.22528	-2.10868	-2.19662	0
1.2467	-6.87475	2.52938	-0.281157	-0.675884	0
1.2473	-5.04107	3.44652	-0.585743	1.76923	0
1.2480	-5.34771	5.88419	-2.41912	-1.59032	0
1.2487	-3.82067	6.49722	-0.89033	-4.64173	0
1.2493	-0.772719	5.58008	1.24763	-2.50475	0
1.2500	1.06096	4.97187	0.943047	-3.11105	0
1.2507	1.66809	6.19312	-0.89033	-6.77872	0
1.2513	1.97473	7.10543	-1.19492	-5.55616	0
1.2520	0.147185	5.58008	-0.585743	-1.59032	0
1.2527	-3.52016	3.44652	-0.585743	-0.984008	0
1.2533	-7.18138	3.75063	-2.10868	-3.7273	0
1.2540	-6.26148	5.27598	0.328016	-4.64173	0
1.2547	1.06096	6.19312	8.26484	-2.81287	0
1.2553	8.07675	7.10543	11.3166	-2.19662	0
1.2560	13.8783	9.85203	8.26484	-4.33361	0
1.2567	21.2007	9.54793	5.21312	-2.81287	0
1.2573	23.9482	5.27598	2.77057	0.238547	0
1.2580	19.6737	3.75063	1.85681	1.76923	0
1.2587	17.8461	7.40954	3.37974	4.51252	0
1.2593	18.7599	8.63079	2.77057	4.82064	0
1.2600	14.7921	6.19312	-0.89033	0.546671	0
1.2607	8.07675	5.27598	-2.10868	1.4611	0
1.2613	5.94258	6.80133	0.0234297	5.73507	0
1.2620	4.72217	7.10543	0.0234297	2.68366	0
1.2627	0.754321	6.49722	-2.10868	-0.675884	0
1.2633	-2.9069	5.27598	-0.281157	1.76923	0
1.2640	-3.21353	3.44652	5.5177	0.238547	0
1.2647	-5.96098	2.83349	7.35108	-2.81287	0
1.2653	-10.536	3.44652	4.29936	-0.0596368	0
1.2660	-10.8426	4.35884	1.85681	2.68366	0
1.2667	-9.00892	5.88419	0.943047	1.4611	0
1.2673	-11.1492	6.19312	-0.89033	1.76923	0
1.2680	-14.1972	4.35884	-4.55123	1.4611	0
1.2687	-14.1972	4.97187	-7.29836	-0.984008	0
1.2693	-9.92883	6.19312	-3.02829	1.4611	0
1.2700	0.147185	3.44652	4.29936	6.0432	0
1.2707	8.38339	1.91634	5.5177	3.59809	0
1.2713	5.63594	4.05473	2.16139	1.4611	0
1.2720	1.06096	4.35884	3.07515	5.42695	0
1.2727	-0.15945	2.22528	6.43146	5.42695	0
1.2733	-3.52016	2.52938	7.04649	-0.0596368	0
1.2740	-8.40179	3.75063	6.43146	0.546671	0
1.2747	-7.18138	3.75063	7.35108	2.68366	0
1.2753	-2.60026	2.83349	6.73605	0.238547	0
1.2760	-1.68649	0.699924	2.46598	-0.675884	0
1.2767	-2.9069	-0.830255	-2.10868	-0.0596368	0
1.2773	-4.43394	0.390992	-2.10868	-0.675884	0
1.2780	-6.56811	-0.217218	-0.585743	1.4611	0
1.2787	-5.96098	-2.96382	-2.41912	3.59809	0
1.2793	-0.466085	-2.35561	-4.85581	2.99178	0
1.2800	3.8084	-1.74257	-4.55123	3.28996	0
1.2807	3.8084	-2.65971	-3.94205	3.59809	0
1.2813	6.24921	-2.96382	-2.72371	2.68366	0
1.2820	12.6579	-2.96382	1.55222	2.68366	0
1.2827	15.0987	-2.96382	5.5177	3.28996	0
1.2833	10.5176	-1.74257	4.90853	2.06741	0
1.2840	8.38339	-2.35561	4.29936	4.51252	0
1.2847	11.1308	-4.79327	6.43146	6.34138	0
1.2853	11.1308	-3.88096	7.35108	2.68366	0
1.2860	8.99666	-3.57685	5.5177	0.546671	0
1.2867	10.8242	-3.88096	5.82229	2.68366	0
1.2873	12.6579	-1.13436	5.21312	2.37553	0
1.2880	6.85635	0.390992	2.16139	-0.36776	0
1.2887	1.06096	-1.43846	2.46598	-0.984008	0
1.2893	1.06096	-0.830255	4.60394	0.238547	0
1.2900	-1.68649	0.390992	4.29936	0.854795	0
1.2907	-9.62219	-1.13436	3.07515	-0.36776	0
1.2913	-11.7564	-0.217218	2.46598	-1.89844	0
1.2920	-7.18138	0.390992	0.943047	-0.984008	0
1.2927	-6.26148	-1.13436	0.328016	0.546671	0
1.2933	-11.4497	-1.74257	0.0234297	-0.984008	0
1.2940	-13.59	-2.96382	-1.80409	-1.28219	0
1.2947	-12.063	-3.88096	-2.72371	1.76923	0
1.2953	-12.9768	-0.217218	-4.55123	1.76923	0
1.2960	-14.5038	1.00403	-7.60295	-0.984008	0
1.2967	-8.70842	-1.13436	-6.3846	-1.89844	0
1.2973	1.36759	-1.74257	-3.02829	-0.984008	0
1.2980	5.94258	-2.96382	-2.41912	0.854795	0
1.2987	7.16298	-6.01452	-0.89033	3.59809	0
1.2993	12.3512	-6.01452	-0.281157	2.68366	0
1.3000	17.5395	-6.01452	-3.02829	0.546671	0
1.3007	19.0665	-6.32345	-0.89033	2.06741	0
1.3013	18.1466	-3.88096	3.68433	2.68366	0
1.3020	14.7921	-3.88096	0.943047	-0.36776	0
1.3027	12.0446	-7.23577	-3.94205	1.76923	0
1.3033	12.9645	-5.71041	-2.10868	5.73507	0
1.3040	12.0446	-2.65971	-0.89033	4.51252	0
1.3047	7.46962	-5.71041	-4.55123	3.59809	0
1.3053	6.55585	-10.2865	-4.85581	4.51252	0
1.3060	6.85635	-10.2865	-3.63747	3.28996	0
1.3067	4.72217	-6.93166	-4.55123	3.59809	0
1.3073	3.8084	-4.79327	-4.24664	5.42695	0
1.3080	0.147185	-5.40631	-2.72371	4.2044	0
1.3087	-5.96098	-6.62756	-1.4995	1.76923	0
1.3093	-5.04107	-5.71041	2.77057	2.37553	0
1.3100	-2.9069	-4.79327	6.43146	1.15298	0
1.3107	-9.00892	-6.01452	2.77057	-0.984008	0
1.3113	-8.09515	-7.53987	-1.19492	-0.0596368	0
1.3120	4.1089	-5.71041	0.632603	2.06741	0
1.3127	9.6038	-3.57685	1.85681	0.854795	0
1.3133	7.77625	-3.88096	2.46598	-0.984008	0
1.3140	7.46962	-3.88096	4.29936	-0.984008	0
1.3147	5.32931	-1.43846	4.90853	-1.59032	0
1.3153	1.97473	-0.217218	5.82229	-0.984008	0
1.3160	3.50177	-1.13436	7.35108	3.28996	0
1.3167	2.8885	-1.74257	1.85681	5.42695	0
1.3173	-1.37986	-3.26792	-5.1604	2.99178	0
1.3180	-1.37986	-5.1022	-2.41912	2.06741	0
1.3187	-0.772719	-3.26792	2.16139	3.90621	0
1.3193	-3.21353	-0.217218	-2.41912	5.73507	0
1.3200	-1.99312	-1.43846	-6.3846	5.73507	0
1.3207	1.06096	-4.79327	-2.72371	4.51252	0
1.3213	1.36759	-5.1022	0.632603	3.59809	0
1.3220	3.19513	-4.79327	0.943047	2.99178	0
1.3227	6.85635	-6.62756	1.85681	1.4611	0
1.3233	9.29716	-6.62756	1.85681	0.854795	0
1.3240	7.46962	-5.1022	0.328016	0.854795	0
1.3247	1.06096	-4.79327	-0.281157	-0.0596368	0
1.3253	-5.96098	-4.79327	-1.80409	-0.0596368	0
1.3260	-5.65434	-5.40631	-3.02829	0.546671	0
1.3267	-6.26148	-6.62756	-0.89033	-1.89844	0
1.3273	-12.3696	-5.71041	-0.281157	-2.50475	0
1.3280	-12.063	-3.57685	-2.10868	-0.0596368	0
1.3287	-7.78852	-3.26792	-1.4995	-2.81287	0
1.3293	-6.26148	-3.26792	-2.41912	-5.55616	0
1.3300	-0.466085	-2.65971	-6.08002	-1.89844	0
1.3307	7.46962	-2.96382	-4.85581	0.238547	0
1.3313	5.02881	-1.74257	-2.10868	-3.11105	0
1.3320	-2.60026	0.390992	-4.85581	-4.94986	0
1.3327	-5.04107	-1.13436	-6.68919	-4.64173	0
[truncated: 45,268 more rows]
