# Supplementary material for: Identification of Haptic Based Guiding Using Hard Reins
Source: PLoS One. 2015 Jul 22;10(7):e0132020. doi: 10.1371/journal.pone.0132020 (PMC4511788; doi:10.1371/journal.pone.0132020)
Supplement: S4 File — (ZIP) [file pone.0132020.s004.zip › EMGData2/Subject12/T10/t10.txt]

0.0000	2.85737	15.3875	-1.8906	-13.4107	0
0.0007	4.68241	9.31722	-3.72137	-3.96596	0
0.0013	8.64586	6.91733	-2.19573	8.54521	0
0.0020	17.8079	10.5878	-3.72137	37.8606	0
0.0027	23.5964	10.8701	-7.68804	57.6904	0
0.0033	16.2778	9.8819	-7.07778	54.0106	0
0.0040	6.21248	10.5878	-7.68804	49.4314	0
0.0047	5.60414	7.19967	-14.0987	50.658	0
0.0053	6.82083	5.36446	-17.15	49.1452	0
0.0060	3.76067	8.04669	-10.7393	47.0191	0
0.0067	1.64069	8.04669	-2.19573	39.6596	0
0.0073	0.718952	5.92914	4.21197	21.3835	0
0.0080	-1.10608	6.63499	10.0124	4.90634	0
0.0087	-0.811126	6.91733	13.3688	-4.25216	0
0.0093	-0.202781	6.91733	13.9791	-15.8638	0
0.0100	-3.55789	9.03488	16.7252	-28.7021	0
0.0107	-5.69631	12.1406	17.0304	-36.3069	0
0.0113	-2.63616	14.5405	8.79189	-43.6256	0
0.0120	1.3273	15.1052	2.3812	-53.3974	0
0.0127	1.01391	11.1524	3.90684	-61.0431	0
0.0133	-1.41947	7.76435	5.12736	-65.6223	0
0.0140	-2.63616	8.4702	3.90684	-69.8745	0
0.0147	-4.47963	7.76435	5.12736	-72.6139	0
0.0153	-9.34638	4.09393	3.29658	-71.1011	0
0.0160	-12.4065	2.54106	-1.58547	-65.009	0
0.0167	-11.7982	4.09393	-0.975215	-58.5899	0
0.0173	-11.4848	4.09393	1.77094	-49.4314	0
0.0180	-11.7982	1.97638	-0.0598291	-33.8538	0
0.0187	-9.05142	2.25872	0.550428	-19.2165	0
0.0193	-5.69631	3.52925	3.90684	-10.6713	0
0.0200	-2.63616	1.12936	2.99146	-0.613293	0
0.0207	3.76067	-0.70585	1.46581	13.4516	0
0.0213	9.86255	2.25872	1.46581	24.7361	0
0.0220	10.1759	3.24691	2.3812	32.341	0
0.0227	8.03752	1.69404	3.29658	40.8862	0
0.0233	8.35091	6.21148	1.16068	47.9186	0
0.0240	11.0977	10.8701	-4.0265	48.8181	0
0.0247	15.6695	8.04669	-4.94188	47.0191	0
0.0253	19.9463	4.37627	-1.58547	46.0787	0
0.0260	17.1995	5.36446	1.77094	44.5659	0
0.0267	7.42917	7.19967	4.5171	39.6596	0
0.0273	0.718952	6.21148	7.56838	30.8282	0
0.0280	1.93564	4.37627	10.3175	20.1569	0
0.0287	5.8991	4.37627	10.6227	10.3851	0
0.0293	7.42917	8.04669	5.12736	2.73937	0
0.0300	8.03752	11.1524	-0.364958	-6.70533	0
0.0307	8.64586	11.4348	-1.58547	-17.7037	0
0.0313	8.35091	11.4348	-3.72137	-25.3085	0
0.0320	9.86255	15.3875	-6.77266	-29.2745	0
0.0327	10.1759	20.3285	-7.07778	-32.0548	0
0.0333	4.68241	21.1755	-5.24701	-32.9543	0
0.0340	0.718952	19.7638	-4.0265	-33.8538	0
0.0347	3.15233	21.599	-4.33163	-33.8538	0
0.0353	6.21248	24.2812	-7.07778	-28.375	0
0.0360	7.42917	20.8932	-6.77266	-21.0564	0
0.0367	10.1759	16.0934	-2.19573	-15.2505	0
0.0373	13.8444	14.8229	-0.364958	-1.51279	0
0.0380	15.6695	12.7053	-1.28034	15.5776	0
0.0387	16.8862	9.03488	-1.28034	25.9627	0
0.0393	18.1028	7.76435	-0.670086	36.9202	0
0.0400	19.9463	5.92914	0.245299	52.4979	0
0.0407	22.6931	3.52925	2.3812	63.7824	0
0.0413	24.8315	5.08212	2.99146	74.7808	0
0.0420	26.3431	7.19967	1.46581	89.1319	0
0.0427	26.3431	5.6468	-0.364958	96.7367	0
0.0433	25.7348	4.37627	-0.364958	99.1899	0
0.0440	26.3431	3.81159	3.29658	103.442	0
0.0447	26.0482	2.96457	5.12736	104.669	0
0.0453	23.3014	4.09393	2.3812	103.442	0
0.0460	24.5181	5.6468	0.245299	102.256	0
0.0467	29.7167	5.08212	1.46581	94.6106	0
0.0473	30.9334	4.37627	-0.670086	79.6463	0
0.0480	26.3431	4.09393	-7.38291	67.1351	0
0.0487	21.7713	1.69404	-11.0445	58.5899	0
0.0493	19.338	1.69404	-7.38291	47.5915	0
0.0500	19.6329	1.69404	-1.8906	34.1808	0
0.0507	20.2413	-2.8234	0.855556	23.1825	0
0.0513	17.8079	-3.81159	2.3812	14.6373	0
0.0520	14.7477	1.12936	4.21197	7.03242	0
0.0527	12.001	1.97638	5.43248	1.83988	0
0.0533	6.50744	0.14117	5.43248	0.327089	0
0.0540	2.85737	1.97638	5.12736	-0.613293	0
0.0547	3.46572	1.97638	4.5171	-0.899496	0
0.0553	4.38745	0.84702	3.60171	1.22659	0
0.0560	4.07406	2.25872	2.68633	4.57925	0
0.0567	2.85737	2.25872	0.855556	10.6713	0
0.0573	-0.497736	1.12936	-1.28034	20.4431	0
0.0580	-2.63616	4.79978	-0.975215	29.6016	0
0.0587	-2.63616	8.75254	-1.28034	37.8606	0
0.0593	-2.63616	7.19967	-4.94188	49.1452	0
0.0600	-0.202781	5.36446	-6.77266	61.6564	0
0.0607	2.85737	6.63499	-5.55214	74.1675	0
0.0613	0.110608	9.03488	-6.77266	84.2255	0
0.0620	-5.08797	9.03488	-10.1291	89.1319	0
0.0627	-2.63616	7.19967	-9.21368	90.0314	0
0.0633	3.15233	7.76435	-4.0265	89.4181	0
0.0640	3.46572	10.8701	-0.975215	87.9053	0
0.0647	1.3273	9.8819	-0.364958	87.5782	0
0.0653	2.85737	7.19967	-0.0598291	87.292	0
0.0660	4.9958	8.04669	-0.364958	81.7724	0
0.0667	1.93564	9.59956	-0.670086	72.6547	0
0.0673	-4.77458	9.03488	1.46581	64.3957	0
0.0680	-11.7982	7.19967	4.82223	53.7244	0
0.0687	-13.6232	7.19967	3.29658	41.4995	0
0.0693	-10.5815	8.04669	0.550428	30.542	0
0.0700	-8.73803	5.36446	3.29658	19.5436	0
0.0707	-10.8765	1.97638	5.43248	8.54521	0
0.0713	-10.8765	3.24691	1.46581	-0.286203	0
0.0720	-8.44308	2.96457	-0.975215	-8.83141	0
0.0727	-10.2681	-1.97638	-0.0598291	-16.4771	0
0.0733	-14.2316	-5.08212	-2.80599	-19.8298	0
0.0740	-14.545	-6.49382	-6.46753	-20.4431	0
0.0747	-15.1533	-8.32903	-5.55214	-21.9559	0
0.0753	-18.2135	-6.91733	-5.55214	-23.5096	0
0.0760	-19.4301	-4.65861	-7.68804	-21.6697	0
0.0767	-16.37	-6.49382	-7.68804	-15.5776	0
0.0773	-11.7982	-8.04669	-5.55214	-3.35267	0
0.0780	-9.05142	-4.65861	-3.72137	10.3851	0
0.0787	-5.38292	-1.97638	-1.8906	19.5436	0
0.0793	-1.10608	-0.98819	-0.364958	26.2489	0
0.0800	-2.02781	-0.14117	0.550428	36.9202	0
0.0807	-6.30466	2.54106	0.550428	50.0447	0
0.0813	-8.12969	5.36446	0.245299	61.6564	0
0.0820	-10.2681	6.21148	0.245299	68.975	0
0.0827	-10.8765	7.19967	-0.364958	73.5542	0
0.0833	-6.30466	8.4702	-4.94188	77.5202	0
0.0840	-3.55789	4.79978	-9.21368	81.7724	0
0.0847	-8.12969	0.84702	-7.68804	80.8729	0
0.0853	-11.7982	1.12936	-5.85727	79.033	0
0.0860	-10.2681	0.84702	-7.68804	77.8064	0
0.0867	-6.913	-4.37627	-9.21368	71.7144	0
0.0873	-3.55789	-7.48201	-6.46753	59.8165	0
0.0880	-5.99127	-5.6468	-2.19573	47.5915	0
0.0887	-11.7982	-3.52925	0.245299	36.9202	0
0.0893	-10.2681	-4.37627	-1.28034	25.9627	0
0.0900	-5.38292	-6.49382	-2.50086	16.8042	0
0.0907	-6.30466	-6.21148	-1.8906	6.09204	0
0.0913	-7.22639	-5.6468	-4.63676	-5.47875	0
0.0920	-4.47963	-8.32903	-7.68804	-11.6117	0
0.0927	-3.55789	-10.1642	-3.41624	-13.7378	0
0.0933	-7.22639	-5.6468	3.90684	-17.9899	0
0.0940	-13.9366	-0.14117	3.90684	-20.4431	0
0.0947	-15.4667	4.79978	-3.72137	-18.9303	0
0.0953	-10.2681	10.8701	-11.6577	-17.0904	0
0.0960	-8.73803	15.6699	-17.7603	-13.7378	0
0.0967	-12.0931	17.5051	-22.0321	-7.31863	0
0.0973	-11.7982	16.9404	-19.2859	3.06646	0
0.0980	-8.12969	14.8229	-10.7393	15.2505	0
0.0987	-4.47963	12.7053	-6.77266	28.9883	0
0.0993	-1.10608	12.1406	-7.38291	42.4399	0
0.1000	1.01391	11.4348	-2.50086	52.4979	0
0.1007	1.93564	10.5878	5.12736	61.0431	0
0.1013	1.01391	9.59956	10.6227	71.7144	0
0.1020	-0.202781	6.91733	17.0304	84.2255	0
0.1027	0.110608	4.37627	24.6586	91.8712	0
0.1033	2.85737	5.92914	26.4893	93.7111	0
0.1040	5.60414	7.19967	22.8278	94.6106	0
0.1047	8.35091	5.08212	19.1663	95.2239	0
0.1053	12.001	1.4117	17.9457	92.1574	0
0.1060	13.8444	-1.69404	17.6406	87.9053	0
0.1067	15.3561	-3.81159	14.2842	82.9989	0
0.1073	19.338	-4.65861	8.48676	73.8404	0
0.1080	21.7713	-6.49382	4.21197	60.4298	0
0.1087	16.5912	-9.03488	4.5171	49.4314	0
0.1093	9.2542	-11.4348	7.87351	40.6	0
0.1100	6.82083	-13.8347	7.56838	27.7617	0
0.1107	7.42917	-13.8347	4.21197	13.7378	0
0.1113	8.35091	-11.1524	4.82223	3.06646	0
0.1120	10.7843	-10.8701	7.87351	-4.25216	0
0.1127	12.001	-12.2818	7.87351	-10.9984	0
0.1133	9.56759	-11.7171	8.79189	-14.6373	0
0.1140	8.95925	-9.31722	10.6227	-14.024	0
0.1147	11.0977	-7.19967	7.87351	-12.5112	0
0.1153	12.3144	-4.65861	5.12736	-11.8979	0
0.1160	11.0977	-1.4117	3.29658	-9.1585	0
0.1167	7.13422	-0.98819	-3.11111	-3.06646	0
0.1173	7.42917	-3.81159	-11.3526	5.80584	0
0.1180	14.1394	-5.6468	-10.4342	15.8638	0
0.1187	20.2413	-2.8234	-4.0265	25.9627	0
0.1193	25.7348	3.24691	-3.11111	35.0803	0
0.1200	30.62	8.04669	-4.33163	45.1792	0
0.1207	25.7348	7.19967	-1.28034	56.1367	0
0.1213	15.0611	3.81159	1.46581	65.009	0
0.1220	10.4893	4.09393	0.245299	72.6547	0
0.1227	11.3926	4.09393	-1.58547	78.7468	0
0.1233	14.7477	1.97638	-2.19573	79.9734	0
0.1240	21.7713	3.24691	-4.0265	81.2	0
0.1247	27.8732	6.91733	-4.0265	83.6122	0
0.1253	27.5783	6.21148	-1.58547	79.9734	0
0.1260	22.988	4.79978	-0.364958	71.7144	0
0.1267	18.4162	6.21148	-0.975215	65.009	0
0.1273	15.3561	6.91733	-0.975215	56.4638	0
0.1280	15.0611	5.08212	-1.28034	44.5659	0
0.1287	14.1394	3.81159	-1.28034	33.5676	0
0.1293	14.4528	3.52925	-2.50086	23.1825	0
0.1300	15.9829	4.79978	-5.55214	10.9984	0
0.1307	12.9227	7.48201	-5.24701	0.327089	0
0.1313	5.8991	7.48201	-0.975215	-9.1585	0
0.1320	0.718952	4.09393	0.550428	-19.8298	0
0.1327	-3.2445	1.4117	-1.58547	-28.7021	0
0.1333	-3.55789	0.14117	-3.41624	-33.8538	0
0.1340	-0.202781	1.12936	-4.94188	-35.6936	0
0.1347	1.01391	5.36446	-7.68804	-33.5676	0
0.1353	1.64069	9.8819	-7.99317	-30.8282	0
0.1360	4.68241	10.8701	-4.0265	-30.5011	0
0.1367	3.76067	10.5878	-0.975215	-26.2489	0
0.1373	2.85737	10.5878	-1.58547	-14.351	0
0.1380	6.82083	8.75254	-2.19573	-3.06646	0
0.1387	8.35091	5.6468	-0.364958	3.06646	0
0.1393	6.50744	3.52925	2.99146	12.225	0
0.1400	10.4893	1.69404	6.95813	25.0223	0
0.1407	14.7477	0.14117	8.48676	35.0803	0
0.1413	11.0977	0.14117	7.87351	44.2388	0
0.1420	8.95925	0.14117	10.0124	54.951	0
0.1427	10.1759	0.14117	9.70727	60.1436	0
0.1433	8.64586	1.12936	2.3812	58.917	0
0.1440	8.64586	-1.4117	-3.11111	57.9766	0
0.1447	12.001	-6.91733	-3.11111	58.3037	0
0.1453	9.56759	-7.48201	-4.33163	56.1367	0
0.1460	6.21248	-3.81159	-4.94188	50.3718	0
0.1467	12.001	-2.25872	-1.28034	41.8266	0
0.1473	18.4162	-1.69404	-2.19573	29.9287	0
0.1480	16.5912	0.42351	-3.72137	18.6032	0
0.1487	18.1028	1.69404	0.550428	10.3851	0
0.1493	24.8315	2.25872	2.68633	-1.83988	0
0.1500	24.8315	1.97638	1.46581	-17.9899	0
0.1507	20.8496	0.84702	2.3812	-29.6016	0
0.1513	20.8496	0.84702	3.90684	-38.1468	0
0.1520	17.8079	1.69404	6.653	-47.5915	0
0.1527	9.2542	-0.42351	11.538	-52.1708	0
0.1533	1.64069	-1.97638	11.538	-53.3974	0
0.1540	-6.913	1.97638	9.40215	-59.8165	0
0.1547	-13.6232	6.21148	10.6227	-62.5559	0
0.1553	-9.97316	6.63499	8.48676	-57.3633	0
0.1560	-2.94955	8.04669	0.245299	-55.5234	0
0.1567	-3.55789	10.5878	-5.55214	-54.0106	0
0.1573	-3.85285	9.8819	-6.77266	-41.4995	0
0.1580	1.01391	12.9876	-5.85727	-26.2489	0
0.1587	4.07406	19.3403	-3.11111	-17.0904	0
0.1593	4.9958	19.7638	-0.975215	-7.03242	0
0.1600	6.50744	17.2227	-0.364958	4.29305	0
0.1607	5.60414	18.7756	-1.28034	13.7378	0
0.1613	3.15233	16.3757	-3.41624	24.1228	0
0.1620	4.07406	9.8819	-3.11111	34.1808	0
0.1627	7.42917	7.76435	-1.8906	39.3734	0
0.1633	12.001	6.63499	-4.0265	41.8266	0
0.1640	16.8862	2.25872	-5.85727	43.9526	0
0.1647	19.338	-0.42351	-5.85727	41.8266	0
0.1653	20.2413	-1.97638	-6.77266	36.9202	0
0.1660	19.338	-4.65861	-4.33163	34.1808	0
0.1667	15.0611	-3.24691	2.99146	29.9287	0
0.1673	10.7843	-0.14117	5.12736	19.8298	0
0.1680	8.64586	-2.54106	0.855556	6.09204	0
0.1687	6.50744	-5.6468	-0.364958	-5.80584	0
0.1693	5.60414	-3.81159	2.3812	-17.0904	0
0.1700	6.50744	-2.54106	4.21197	-29.8878	0
0.1707	3.46572	-2.8234	6.04274	-40.6	0
0.1713	-1.73286	0.14117	7.26325	-47.3053	0
0.1720	-3.55789	2.54106	3.90684	-54.6239	0
0.1727	-5.08797	1.69404	0.245299	-62.5559	0
0.1733	-9.65977	5.6468	-0.364958	-66.8489	0
0.1740	-11.7982	9.8819	-1.28034	-68.0346	0
0.1747	-10.2681	6.91733	-3.11111	-67.4213	0
0.1753	-9.97316	3.52925	-3.11111	-64.6819	0
0.1760	-11.1898	2.96457	-4.33163	-60.716	0
0.1767	-10.8765	-0.14117	-7.07778	-54.6239	0
0.1773	-7.22639	-0.70585	-6.46753	-44.5659	0
0.1780	-0.811126	2.96457	-5.24701	-31.7277	0
0.1787	3.46572	4.09393	-4.33163	-19.8298	0
0.1793	2.85737	4.37627	0.550428	-9.44471	0
0.1800	1.3273	5.36446	5.12736	2.45317	0
0.1807	1.64069	2.54106	4.21197	14.6373	0
0.1813	1.93564	-0.98819	3.60171	22.8963	0
0.1820	3.76067	-2.25872	3.60171	28.9883	0
0.1827	7.13422	-4.65861	1.77094	36.0207	0
0.1833	9.56759	-7.48201	2.3812	39.3734	0
0.1840	11.0977	-5.6468	2.68633	38.7601	0
0.1847	12.9227	-2.25872	-1.28034	39.0872	0
0.1853	12.9227	-0.98819	-6.1624	40.2729	0
0.1860	11.0977	-0.42351	-8.2983	38.7601	0
0.1867	11.0977	0.84702	-6.46753	32.341	0
0.1873	11.3926	-0.98819	-2.50086	20.1569	0
0.1880	9.2542	-5.08212	-1.28034	5.80584	0
0.1887	7.13422	-5.6468	-2.19573	-5.47875	0
0.1893	7.74256	-3.24691	-2.19573	-15.8638	0
0.1900	7.42917	-4.09393	-2.19573	-28.7021	0
0.1907	4.68241	-5.6468	-2.50086	-42.7261	0
0.1913	2.24903	-2.54106	-2.80599	-55.5234	0
0.1920	-2.02781	-0.98819	-2.80599	-64.3957	0
0.1927	-6.30466	-5.6468	0.855556	-69.2612	0
0.1933	-5.99127	-9.8819	4.82223	-71.3873	0
0.1940	-6.30466	-9.31722	3.60171	-71.7144	0
0.1947	-11.4848	-7.19967	3.60171	-72.3277	0
0.1953	-14.545	-6.91733	7.87351	-70.2016	0
0.1960	-14.2316	-5.6468	7.56838	-61.0431	0
0.1967	-13.0149	-1.69404	3.29658	-51.5575	0
0.1973	-7.22639	-1.4117	2.07607	-43.6256	0
0.1980	-2.02781	-4.65861	2.68633	-31.1144	0
0.1987	-3.55789	-3.81159	3.29658	-17.7037	0
0.1993	-3.85285	-2.25872	2.99146	-8.21812	0
0.2000	1.3273	-6.21148	-1.8906	3.96596	0
0.2007	4.38745	-7.76435	-6.46753	17.7037	0
0.2013	5.29075	-5.08212	-3.11111	25.9627	0
0.2020	5.60414	-5.36446	2.3812	32.341	0
0.2027	1.64069	-5.6468	0.550428	38.7601	0
0.2033	-0.202781	-1.4117	-4.0265	41.4995	0
0.2040	2.85737	-0.70585	-5.85727	43.0531	0
0.2047	1.01391	-2.8234	-2.19573	43.6256	0
0.2053	-6.913	-2.8234	3.90684	39.9867	0
0.2060	-9.65977	-2.8234	6.34787	36.3069	0
0.2067	-8.12969	-2.8234	2.99146	30.2149	0
0.2073	-7.22639	-0.14117	-0.975215	14.351	0
0.2080	-5.38292	-0.42351	-2.80599	-1.51279	0
0.2087	-4.16624	-2.8234	-6.1624	-10.6713	0
0.2093	-2.94955	-0.42351	-11.3526	-20.7293	0
0.2100	0.110608	2.96457	-12.8782	-34.467	0
0.2107	2.54398	2.54106	-8.90856	-46.9782	0
0.2113	1.01391	3.52925	-5.55214	-57.0771	0
0.2120	-4.47963	4.09393	-8.2983	-64.6819	0
0.2127	-13.0149	1.4117	-9.51881	-69.2612	0
0.2133	-16.6834	0.14117	-5.24701	-71.3873	0
0.2140	-11.7982	2.54106	-3.11111	-71.1011	0
0.2147	-9.97316	4.79978	-3.11111	-68.0346	0
0.2153	-13.6232	5.36446	0.550428	-65.009	0
0.2160	-15.1533	3.81159	2.3812	-62.5559	0
0.2167	-13.6232	1.4117	-0.0598291	-55.8505	0
0.2173	-12.7199	2.54106	-1.58547	-43.6256	0
0.2180	-11.7982	5.6468	-2.80599	-32.341	0
0.2187	-13.6232	4.79978	-7.68804	-23.1825	0
0.2193	-14.545	3.24691	-13.1833	-11.6117	0
0.2200	-7.52135	5.92914	-15.9295	1.22659	0
0.2207	-0.497736	9.59956	-14.0987	10.3851	0
0.2213	1.01391	9.03488	-11.3526	20.1569	0
0.2220	2.24903	7.76435	-10.4342	32.9543	0
0.2227	3.76067	10.3054	-9.82394	40.8862	0
0.2233	1.93564	16.3757	-8.90856	43.3393	0
0.2240	3.76067	22.7284	-6.77266	46.4058	0
0.2247	9.86255	24.2812	-2.19573	48.2048	0
0.2253	12.001	20.6108	-1.28034	43.9526	0
0.2260	9.56759	16.9404	-2.19573	37.8606	0
0.2267	7.42917	15.6699	-0.975215	32.341	0
0.2273	5.29075	14.8229	-1.58547	22.5692	0
0.2280	3.15233	11.1524	-5.24701	9.7718	0
0.2287	1.93564	7.19967	-3.11111	-0.899496	0
0.2293	-0.202781	5.92914	0.245299	-10.6713	0
0.2300	-4.16624	6.91733	-0.364958	-23.7958	0
0.2307	-5.69631	7.19967	5.12736	-36.634	0
0.2313	-4.77458	7.19967	12.1483	-46.692	0
0.2320	-4.47963	8.75254	7.87351	-54.6239	0
0.2327	-6.913	9.8819	2.3812	-59.8165	0
0.2333	-7.52135	8.75254	4.21197	-62.5559	0
0.2340	-3.55789	6.63499	4.21197	-64.6819	0
0.2347	3.46572	3.52925	1.46581	-63.7824	0
0.2353	8.03752	0.84702	2.99146	-60.716	0
0.2360	6.21248	-0.98819	1.77094	-57.0771	0
0.2367	1.3273	-3.81159	-3.41624	-48.8181	0
0.2373	-0.811126	-8.61137	-6.77266	-33.5676	0
0.2380	-0.497736	-11.9995	-7.68804	-19.8298	0
0.2387	1.64069	-10.8701	-5.55214	-9.1585	0
0.2393	6.21248	-8.04669	-1.8906	1.22659	0
0.2400	11.0977	-8.04669	-2.19573	11.8979	0
0.2407	13.8444	-12.2818	-7.07778	23.1825	0
0.2413	14.1394	-14.8229	-8.2983	34.1808	0
0.2420	11.0977	-10.1642	-4.0265	41.4995	0
0.2427	6.50744	-3.52925	-0.670086	46.692	0
0.2433	4.68241	-0.70585	0.245299	50.0447	0
0.2440	6.21248	-0.14117	1.77094	50.3718	0
0.2447	8.35091	-0.42351	2.68633	48.2048	0
0.2453	11.0977	-0.42351	-0.364958	46.0787	0
0.2460	13.531	-0.98819	-4.0265	42.4399	0
0.2467	12.9227	-2.8234	-2.50086	36.3069	0
0.2473	8.35091	-4.65861	0.245299	24.7361	0
0.2480	1.93564	-2.8234	1.46581	10.058	0
0.2487	-2.02781	-1.97638	4.82223	0.613293	0
0.2493	-3.85285	-4.37627	11.538	-6.09204	0
0.2500	-7.22639	-5.36446	13.3688	-18.9303	0
0.2507	-9.05142	-3.81159	9.40215	-33.8538	0
0.2513	-5.99127	-1.97638	5.12736	-42.7261	0
0.2520	-4.16624	-1.97638	3.29658	-49.4314	0
0.2527	-6.59961	-5.08212	2.99146	-54.6239	0
0.2533	-8.44308	-6.49382	4.5171	-57.3633	0
0.2540	-8.44308	-2.25872	6.04274	-59.2032	0
0.2547	-9.34638	0.84702	5.43248	-60.1027	0
0.2553	-12.7199	0.42351	4.82223	-57.3633	0
0.2560	-14.545	2.96457	7.26325	-50.3309	0
0.2567	-11.7982	5.36446	8.79189	-40.8862	0
0.2573	-8.44308	5.36446	5.43248	-28.9883	0
0.2580	-8.12969	6.21148	-0.364958	-18.9303	0
0.2587	-5.38292	5.6468	-2.80599	-10.9984	0
0.2593	-1.10608	1.4117	-2.19573	0.327089	0
0.2600	0.110608	0.84702	-0.0598291	14.9643	0
0.2607	1.01391	5.6468	2.68633	27.7617	0
0.2613	1.93564	8.4702	4.5171	36.9202	0
0.2620	1.93564	7.76435	5.73761	43.9526	0
0.2627	5.60414	7.76435	5.73761	49.1452	0
0.2633	12.9227	8.75254	3.60171	53.3974	0
0.2640	14.1394	8.75254	3.90684	56.1367	0
0.2647	10.4893	5.92914	7.87351	55.2372	0
0.2653	10.1759	2.96457	8.79189	51.2713	0
0.2660	10.7843	3.52925	5.12736	45.7925	0
0.2667	10.7843	3.24691	2.99146	37.8606	0
0.2673	11.0977	-0.98819	5.12736	27.7617	0
0.2680	8.64586	-1.97638	6.04274	17.0904	0
0.2687	8.35091	2.96457	2.3812	5.80584	0
0.2693	11.0977	4.37627	-1.58547	-5.19254	0
0.2700	8.64586	0.84702	-1.58547	-14.351	0
0.2707	2.54398	-0.70585	-0.0598291	-23.5096	0
0.2713	0.110608	1.69404	-0.0598291	-33.5676	0
0.2720	-2.94955	4.37627	-0.364958	-43.6256	0
0.2727	-7.83474	4.37627	0.855556	-48.8181	0
0.2733	-7.22639	5.08212	1.77094	-50.0447	0
0.2740	-5.69631	7.19967	2.68633	-50.3309	0
0.2747	-6.30466	8.04669	5.73761	-50.0447	0
0.2753	-2.3412	8.04669	4.82223	-48.2048	0
0.2760	1.93564	8.04669	-1.28034	-46.9782	0
0.2767	-0.202781	8.04669	-5.55214	-42.399	0
0.2773	0.718952	7.76435	-7.68804	-31.7277	0
0.2780	8.03752	8.75254	-9.21368	-18.317	0
0.2787	10.4893	9.03488	-7.68804	-5.19254	0
0.2793	7.42917	7.48201	-4.33163	6.70533	0
0.2800	5.8991	6.21148	-3.72137	16.8042	0
0.2807	6.21248	7.19967	-2.50086	26.8622	0
0.2813	6.21248	6.91733	-1.58547	38.1468	0
0.2820	8.03752	4.37627	-4.33163	47.5915	0
0.2827	10.4893	3.24691	-3.41624	52.4979	0
0.2833	12.3144	3.52925	2.07607	54.3377	0
0.2840	15.6695	3.24691	2.07607	55.2372	0
0.2847	17.8079	3.52925	0.550428	55.2372	0
0.2853	14.7477	5.36446	5.12736	53.3974	0
0.2860	10.7843	4.37627	10.0124	49.1452	0
0.2867	11.0977	3.52925	10.3175	40.8862	0
0.2873	11.0977	5.92914	10.3175	29.6016	0
0.2880	8.35091	5.36446	6.95813	18.6032	0
0.2887	7.42917	0.84702	-0.364958	8.25901	0
0.2893	10.4893	0.14117	-3.72137	-3.35267	0
0.2900	13.531	1.12936	-1.8906	-15.2505	0
0.2907	11.0977	0.42351	-1.28034	-26.2489	0
0.2913	2.85737	-0.14117	-2.19573	-37.2473	0
0.2920	-5.69631	0.14117	-3.41624	-46.9782	0
0.2927	-9.05142	-0.14117	-4.0265	-52.1708	0
0.2933	-7.22639	-0.14117	-3.11111	-56.1367	0
0.2940	-4.77458	-0.14117	-1.8906	-61.0431	0
0.2947	-4.47963	-0.14117	-1.28034	-61.0431	0
0.2953	-5.38292	0.84702	-1.8906	-54.9101	0
0.2960	-5.38292	1.12936	-1.8906	-48.5319	0
0.2967	-3.55789	2.25872	-0.364958	-41.2133	0
0.2973	-0.811126	3.52925	-0.364958	-29.2745	0
0.2980	0.405563	5.36446	-0.670086	-16.15	0
0.2987	1.01391	9.03488	0.550428	-5.19254	0
0.2993	4.68241	12.1406	1.16068	8.54521	0
0.3000	9.2542	8.75254	-0.364958	21.9968	0
0.3007	7.13422	4.37627	-0.364958	30.542	0
0.3013	1.93564	4.37627	2.07607	39.3734	0
0.3020	1.64069	5.08212	4.82223	50.0447	0
0.3027	4.68241	4.37627	6.653	55.2372	0
0.3033	8.35091	5.36446	6.653	55.8505	0
0.3040	9.2542	5.6468	6.95813	59.5303	0
0.3047	6.50744	2.25872	7.87351	63.1691	0
0.3053	6.21248	-0.98819	6.34787	62.5559	0
0.3060	8.64586	1.69404	4.21197	59.8165	0
0.3067	8.35091	7.19967	3.29658	52.4979	0
0.3073	5.8991	8.75254	-0.364958	41.4995	0
0.3080	4.38745	4.79978	-5.85727	32.6681	0
0.3087	4.07406	1.97638	-7.68804	23.1825	0
0.3093	6.82083	5.08212	-8.90856	9.1585	0
0.3100	8.64586	11.1524	-9.82394	-2.45317	0
0.3107	7.74256	17.2227	-7.38291	-11.2846	0
0.3113	9.86255	20.0461	-6.1624	-21.9559	0
0.3120	11.0977	17.5051	-6.77266	-30.8282	0
0.3127	2.54398	13.5523	-1.58547	-35.6936	0
0.3133	-8.44308	11.1524	7.87351	-39.0463	0
0.3140	-12.7199	10.8701	11.538	-39.6596	0
0.3147	-13.6232	9.8819	7.26325	-39.3734	0
0.3153	-10.8765	9.03488	-0.364958	-40.2729	0
0.3160	-3.85285	8.75254	-4.94188	-38.1468	0
0.3167	-1.10608	8.04669	-4.63676	-28.9883	0
0.3173	-0.811126	6.21148	-5.55214	-17.0904	0
0.3180	1.64069	3.52925	-9.21368	-6.70533	0
0.3187	-0.497736	1.69404	-8.60343	2.73937	0
0.3193	-5.38292	1.12936	-3.11111	14.024	0
0.3200	-4.47963	0.14117	0.550428	29.6016	0
0.3207	-0.497736	-0.70585	3.29658	44.5659	0
0.3213	2.24903	0.14117	8.17864	54.951	0
0.3220	7.42917	-0.14117	9.40215	61.6564	0
0.3227	14.7477	-3.24691	6.653	66.2356	0
0.3233	16.5912	-1.4117	5.12736	68.975	0
0.3240	15.3561	3.81159	5.12736	70.8149	0
0.3247	16.8862	3.81159	5.43248	70.2016	0
0.3253	19.6329	2.54106	5.43248	65.9085	0
0.3260	19.338	5.36446	0.855556	59.8165	0
0.3267	19.338	5.08212	-6.77266	53.3974	0
0.3273	19.9463	2.25872	-7.68804	44.2388	0
0.3280	17.4945	1.69404	-2.80599	31.4415	0
0.3287	13.2361	1.69404	0.550428	18.6032	0
0.3293	9.2542	0.84702	4.21197	8.25901	0
0.3300	1.93564	0.42351	8.79189	-3.35267	0
0.3307	-5.08797	-0.70585	7.56838	-16.15	0
0.3313	-4.47963	-1.97638	1.46581	-24.409	0
0.3320	-2.63616	-3.81159	-2.19573	-31.1144	0
0.3327	-2.94955	-5.6468	-3.11111	-37.5335	0
0.3333	0.405563	-2.54106	-3.72137	-37.8197	0
0.3340	5.8991	2.54106	-2.19573	-34.467	0
0.3347	7.74256	2.54106	4.21197	-34.467	0
0.3353	6.82083	2.25872	8.79189	-34.467	0
0.3360	6.50744	2.25872	5.12736	-29.6016	0
0.3367	5.60414	-0.14117	-0.364958	-21.3426	0
0.3373	6.21248	0.84702	-2.80599	-8.83141	0
0.3380	8.95925	5.36446	-3.11111	4.57925	0
0.3387	9.86255	6.21148	-0.364958	14.351	0
0.3393	7.42917	4.09393	2.68633	24.7361	0
0.3400	6.50744	3.24691	2.07607	37.8606	0
0.3407	10.1759	1.4117	1.16068	48.8181	0
0.3413	12.9227	-0.98819	4.21197	57.9766	0
0.3420	15.6695	-2.8234	6.34787	67.1351	0
0.3427	19.338	-4.65861	5.12736	71.7144	0
0.3433	19.9463	-2.8234	2.99146	71.4282	0
0.3440	19.338	0.84702	2.3812	73.5542	0
0.3447	23.9098	0.42351	2.3812	75.6803	0
0.3453	25.7348	-0.42351	2.3812	73.5542	0
0.3460	19.9463	1.4117	4.21197	69.2612	0
0.3467	16.2778	1.69404	6.95813	64.1095	0
0.3473	14.7477	-0.98819	7.87351	52.4979	0
0.3480	8.35091	-2.25872	4.82223	37.8606	0
0.3487	4.68241	-4.09393	2.99146	26.8622	0
0.3493	6.50744	-8.61137	3.29658	17.0904	0
0.3500	6.50744	-11.7171	1.16068	5.19254	0
0.3507	4.68241	-10.8701	-0.364958	-5.80584	0
0.3513	5.60414	-11.1524	0.550428	-14.9643	0
0.3520	6.50744	-13.27	-0.364958	-23.7958	0
0.3527	8.35091	-12.9876	-4.0265	-29.2745	0
0.3533	11.706	-11.1524	-5.85727	-31.4415	0
0.3540	8.35091	-12.9876	-7.07778	-33.2405	0
0.3547	4.38745	-14.117	-7.07778	-32.6681	0
0.3553	9.2542	-9.8819	-2.19573	-31.1144	0
0.3560	13.531	-3.81159	1.46581	-30.8282	0
0.3567	10.1759	3.52925	0.550428	-24.409	0
0.3573	7.13422	12.7053	1.46581	-9.44471	0
0.3580	6.50744	19.058	4.21197	2.45317	0
0.3587	5.29075	20.3285	3.29658	10.058	0
0.3593	7.42917	19.7638	1.77094	23.5096	0
0.3600	13.8444	16.0934	2.68633	38.1468	0
0.3607	17.4945	9.03488	4.21197	46.4058	0
0.3613	17.1995	2.54106	7.26325	55.8505	0
0.3620	18.4162	-0.14117	10.9278	67.1351	0
0.3627	20.5547	-1.69404	9.70727	70.8149	0
0.3633	20.8496	-5.36446	6.04274	71.7144	0
0.3640	21.163	-10.1642	5.12736	76.2936	0
0.3647	21.163	-13.8347	8.48676	76.9069	0
0.3653	19.6329	-14.8229	10.9278	73.2271	0
0.3660	19.338	-16.3757	11.538	71.4282	0
0.3667	20.2413	-17.2227	11.538	64.3957	0
0.3673	18.4162	-15.6699	10.6227	51.5984	0
0.3680	16.5912	-12.9876	9.40215	43.0531	0
0.3687	17.4945	-11.1524	10.0124	35.4074	0
0.3693	16.5912	-8.32903	9.70727	22.283	0
0.3700	14.4528	-7.76435	7.87351	9.44471	0
0.3707	16.5912	-8.04669	7.87351	-1.22659	0
0.3713	17.8079	-2.8234	5.73761	-13.1245	0
0.3720	13.8444	3.24691	-1.28034	-18.317	0
0.3727	10.1759	1.97638	-5.55214	-18.9303	0
0.3733	12.001	-0.98819	-6.1624	-23.7958	0
0.3740	13.8444	1.4117	-8.60343	-27.1484	0
0.3747	13.8444	3.52925	-10.1291	-22.5692	0
0.3753	17.1995	4.37627	-7.07778	-18.9303	0
0.3760	20.2413	6.91733	-5.24701	-15.2505	0
0.3767	20.2413	8.75254	-4.94188	-1.51279	0
0.3773	22.0847	9.8819	-3.72137	16.1909	0
0.3780	24.5181	9.8819	-2.19573	27.7617	0
0.3787	25.7348	7.76435	-1.28034	36.9202	0
0.3793	28.4816	7.19967	-0.0598291	51.5984	0
0.3800	33.0718	7.19967	1.77094	70.2016	0
0.3807	37.0353	4.37627	4.21197	86.3516	0
0.3813	41.6071	1.97638	5.73761	96.7367	0
0.3820	44.9622	1.4117	5.73761	105.282	0
0.3827	46.4922	0.84702	3.60171	114.154	0
0.3833	51.9858	3.52925	1.77094	119.633	0
0.3840	58.696	6.63499	3.29658	122.086	0
0.3847	60.2261	5.36446	7.26325	123.926	0
0.3853	59.0094	3.52925	10.3175	125.725	0
0.3860	59.0094	3.52925	9.70727	124.826	0
0.3867	60.8344	1.97638	6.95813	121.473	0
0.3873	64.1895	3.52925	4.5171	113.541	0
0.3880	65.7196	9.03488	4.5171	103.156	0
0.3887	62.9728	11.7171	6.04274	97.0638	0
0.3893	58.696	11.7171	7.87351	91.5442	0
0.3900	55.0459	11.7171	8.79189	77.8064	0
0.3907	53.8108	9.31722	9.40215	61.0431	0
0.3913	52.9075	5.92914	9.09702	49.7585	0
0.3920	47.7089	5.08212	8.79189	38.7601	0
0.3927	40.077	4.09393	8.79189	26.8622	0
0.3933	36.7219	2.54106	6.95813	17.7037	0
0.3940	35.8186	1.4117	4.82223	10.3851	0
0.3947	34.5834	-0.14117	3.90684	5.47875	0
0.3953	32.1501	-0.42351	2.07607	3.96596	0
0.3960	27.8732	0.84702	0.550428	2.12608	0
0.3967	23.9098	0.42351	1.77094	3.06646	0
0.3973	22.988	-0.98819	1.46581	10.058	0
0.3980	22.3797	-0.14117	-1.58547	15.8638	0
0.3987	21.7713	0.84702	-2.80599	19.2165	0
0.3993	22.988	-0.42351	-2.50086	26.8622	0
0.4000	26.6565	-0.42351	-1.8906	36.9202	0
0.4007	30.325	2.54106	-0.670086	44.2388	0
0.4013	33.0718	4.37627	0.550428	52.4979	0
0.4020	33.6801	4.37627	3.60171	59.8165	0
0.4027	31.8367	6.21148	7.56838	61.0431	0
0.4033	27.5783	6.21148	6.04274	61.9426	0
0.4040	23.9098	4.37627	4.82223	66.2356	0
0.4047	22.988	6.21148	10.3175	65.9085	0
0.4053	21.7713	6.63499	13.3688	58.5899	0
0.4060	17.1995	1.69404	11.2329	52.4979	0
0.4067	13.8444	-1.97638	12.1483	47.3053	0
0.4073	12.3144	0.84702	12.4534	36.634	0
0.4080	10.7843	2.96457	6.04274	23.5096	0
0.4087	12.001	1.69404	0.550428	10.3851	0
0.4093	17.1995	-0.14117	-3.11111	-2.12608	0
0.4100	18.4162	-0.14117	-6.77266	-11.6117	0
0.4107	14.7477	2.54106	-7.68804	-18.9303	0
0.4113	14.7477	5.36446	-5.55214	-28.0888	0
0.4120	16.5912	4.09393	-6.77266	-38.1468	0
0.4127	15.0611	2.25872	-11.3526	-43.3393	0
0.4133	15.0611	2.54106	-13.7936	-47.5915	0
0.4140	16.5912	2.54106	-10.1291	-53.7244	0
0.4147	11.706	2.25872	-4.0265	-53.1111	0
0.4153	1.01391	2.54106	-4.63676	-46.3649	0
0.4160	-5.69631	0.42351	-8.60343	-43.6256	0
0.4167	-5.99127	-1.69404	-7.68804	-40.8862	0
0.4173	-3.55789	-0.98819	-4.0265	-29.8878	0
0.4180	-1.73286	-1.69404	-0.670086	-19.8298	0
0.4187	0.110608	-0.14117	4.21197	-13.1245	0
0.4193	1.93564	5.92914	4.82223	-2.45317	0
0.4200	3.76067	5.6468	-0.975215	7.31863	0
0.4207	4.38745	-1.97638	-4.33163	9.44471	0
0.4213	2.24903	-4.65861	-4.0265	11.8979	0
0.4220	-1.10608	-3.81159	-5.85727	14.6373	0
0.4227	-6.30466	-5.36446	-6.1624	11.2846	0
0.4233	-13.0149	-7.48201	-4.0265	3.96596	0
0.4240	-18.5084	-9.31722	-4.94188	-4.57925	0
0.4247	-21.5686	-12.9876	-4.94188	-16.4771	0
0.4253	-26.4353	-15.3875	-1.8906	-30.2149	0
0.4260	-31.9289	-16.6581	-2.19573	-44.5659	0
0.4267	-34.989	-18.2109	-4.0265	-60.4298	0
0.4273	-40.4825	-18.2109	-3.11111	-76.5798	0
0.4280	-47.5061	-16.9404	-3.41624	-92.7707	0
0.4287	-49.9395	-16.6581	-5.85727	-110.147	0
0.4293	-51.4696	-14.5405	-8.60343	-127.565	0
0.4300	-54.2164	-11.1524	-12.5731	-142.529	0
0.4307	-53.608	-8.32903	-15.0141	-154.427	0
0.4313	-55.4331	-5.08212	-13.7936	-163.872	0
0.4320	-64.89	-2.54106	-15.0141	-173.93	0
0.4327	-71.3053	-3.24691	-18.3705	-182.802	0
0.4333	-71.3053	-5.6468	-18.6757	-184.642	0
0.4340	-73.1303	-6.21148	-18.9808	-183.088	0
0.4347	-73.1303	-5.92914	-22.0321	-181.576	0
0.4353	-68.5585	-6.91733	-24.4731	-174.543	0
0.4360	-69.4803	-8.32903	-25.0834	-165.098	0
0.4367	-73.1303	-7.76435	-22.9475	-155.327	0
0.4373	-70.3836	-8.32903	-18.9808	-139.136	0
0.4380	-63.9867	-11.1524	-18.0654	-120.86	0
0.4387	-59.3965	-11.4348	-17.4551	-110.474	0
0.4393	-55.1381	-9.03488	-13.7936	-97.0229	0
0.4400	-52.3913	-7.48201	-12.5731	-78.4197	0
0.4407	-50.5479	-5.6468	-17.7603	-68.0346	0
0.4413	-46.8978	-2.8234	-20.5064	-59.2032	0
0.4420	-44.151	-2.8234	-19.591	-43.6256	0
0.4427	-44.446	-3.24691	-20.5064	-34.7941	0
0.4433	-43.5427	-0.98819	-20.2013	-33.5676	0
0.4440	-42.0126	-1.69404	-15.9295	-28.0888	0
0.4447	-44.7594	-3.52925	-13.4885	-25.6356	0
0.4453	-46.5844	-1.69404	-12.5731	-29.8878	0
0.4460	-43.8377	-1.97638	-7.68804	-32.9543	0
0.4467	-41.0909	-3.52925	-4.33163	-37.2473	0
0.4473	-41.6992	-0.14117	-6.77266	-48.8181	0
0.4480	-45.0543	2.96457	-7.38291	-60.4298	0
0.4487	-48.4094	2.25872	-5.55214	-67.4213	0
0.4493	-49.0362	5.36446	-7.99317	-76.5798	0
0.4500	-45.6627	8.75254	-11.3526	-89.4181	0
0.4507	-41.6992	8.75254	-12.268	-100.416	0
0.4513	-41.4043	10.8701	-14.709	-106.508	0
0.4520	-42.621	12.9876	-15.9295	-111.701	0
0.4527	-41.6992	10.8701	-13.4885	-117.793	0
0.4533	-39.8742	9.59956	-13.4885	-120.532	0
0.4540	-40.1692	11.7171	-14.0987	-119.919	0
0.4547	-42.621	14.5405	-10.7393	-117.793	0
0.4553	-45.0543	15.3875	-7.99317	-111.701	0
0.4560	-45.3677	10.8701	-8.60343	-103.769	0
0.4567	-42.3076	4.37627	-10.1291	-93.0569	0
0.4573	-38.0492	2.96457	-11.3526	-75.3941	0
0.4580	-33.7723	3.52925	-11.3526	-57.3633	0
0.4587	-31.0256	3.52925	-8.60343	-44.8521	0
0.4593	-30.7122	5.36446	-7.07778	-30.8282	0
0.4600	-30.7122	5.92914	-8.60343	-15.2505	0
0.4607	-28.2788	4.79978	-9.82394	-2.45317	0
0.4613	-25.827	7.76435	-7.68804	10.3851	0
0.4620	-25.2186	10.8701	-2.80599	21.6697	0
0.4627	-22.7853	8.04669	0.245299	28.375	0
0.4633	-20.0385	6.21148	0.550428	33.5676	0
0.4640	-19.4301	7.76435	2.3812	39.3734	0
0.4647	-20.0385	7.76435	5.12736	42.4399	0
0.4653	-20.0385	6.91733	3.29658	42.7261	0
0.4660	-16.37	7.48201	2.07607	39.3734	0
0.4667	-9.97316	9.03488	5.43248	31.4415	0
0.4673	-7.52135	8.75254	6.04274	21.9968	0
0.4680	-8.73803	5.6468	1.46581	11.6117	0
0.4687	-7.52135	0.42351	0.550428	1.22659	0
0.4693	-6.30466	-2.8234	1.46581	-8.54521	0
0.4700	-8.12969	-1.97638	-0.364958	-20.4431	0
0.4707	-10.2681	-0.42351	1.46581	-33.8538	0
0.4713	-11.4848	-0.98819	4.82223	-45.7925	0
0.4720	-13.0149	-0.70585	2.68633	-55.8505	0
0.4727	-12.7199	3.52925	0.245299	-60.716	0
0.4733	-10.8765	6.21148	2.3812	-59.8165	0
0.4740	-11.7982	5.6468	-0.0598291	-60.716	0
0.4747	-13.0149	6.21148	-4.94188	-61.9426	0
0.4753	-12.0931	5.36446	-4.0265	-56.1367	0
0.4760	-11.1898	2.25872	-0.975215	-48.2048	0
0.4767	-8.73803	2.25872	-2.80599	-42.399	0
0.4773	-1.73286	5.92914	-4.63676	-31.4415	0
0.4780	2.85737	6.63499	-3.72137	-18.9303	0
0.4787	-0.497736	3.52925	-1.28034	-9.44471	0
0.4793	-2.63616	1.4117	1.46581	3.67976	0
0.4800	1.01391	-1.69404	2.3812	20.4431	0
0.4807	0.718952	-6.49382	0.550428	32.6681	0
0.4813	-5.08797	-9.8819	2.3812	43.0531	0
0.4820	-5.38292	-11.7171	7.26325	53.1111	0
0.4827	-2.02781	-12.9876	8.79189	57.6904	0
0.4833	-2.63616	-11.1524	8.79189	59.8165	0
0.4840	-4.16624	-9.03488	9.70727	62.2696	0
0.4847	-2.3412	-9.59956	7.87351	60.716	0
0.4853	0.110608	-9.31722	5.12736	57.3633	0
0.4860	0.110608	-5.92914	6.95813	54.3377	0
0.4867	-1.41947	-4.37627	8.48676	43.9526	0
0.4873	-2.63616	-2.8234	7.26325	28.0888	0
0.4880	-4.47963	0.84702	6.34787	17.4175	0
0.4887	-7.22639	2.54106	5.73761	8.54521	0
0.4893	-8.73803	2.54106	5.73761	-6.09204	0
0.4900	-8.12969	5.92914	8.79189	-18.9303	0
0.4907	-7.83474	9.8819	10.0124	-28.9883	0
0.4913	-9.97316	9.8819	6.34787	-40.2729	0
0.4920	-11.7982	6.63499	3.60171	-50.0447	0
0.4927	-13.3283	3.52925	4.21197	-51.8846	0
0.4933	-17.9001	3.24691	3.29658	-52.4979	0
0.4940	-20.0385	6.21148	3.29658	-55.2372	0
0.4947	-13.6232	8.04669	4.21197	-54.2968	0
0.4953	-6.59961	7.19967	4.21197	-49.1452	0
0.4960	-8.44308	7.48201	4.21197	-44.5659	0
0.4967	-12.7199	8.75254	4.5171	-37.2473	0
0.4973	-9.65977	10.3054	3.60171	-22.5692	0
0.4980	-3.55789	12.7053	6.04274	-7.31863	0
0.4987	-1.10608	15.3875	8.79189	3.06646	0
0.4993	-0.202781	16.6581	7.87351	14.9643	0
0.5000	1.01391	15.3875	6.04274	28.7021	0
0.5007	3.76067	12.7053	3.90684	39.6596	0
0.5013	10.7843	12.7053	-0.0598291	50.658	0
0.5020	14.4528	14.5405	-0.364958	62.2696	0
0.5027	11.706	16.6581	3.29658	68.3617	0
0.5033	9.86255	18.4933	2.3812	71.1011	0
0.5040	9.86255	17.2227	2.3812	75.3941	0
0.5047	6.82083	12.9876	6.95813	74.4537	0
0.5053	4.68241	12.1406	7.87351	68.975	0
0.5060	4.07406	13.27	7.26325	64.3957	0
0.5067	-2.3412	12.1406	9.70727	55.8505	0
0.5073	-11.7982	11.4348	8.48676	40.6	0
0.5080	-13.6232	10.8701	4.82223	28.7021	0
0.5087	-10.2681	10.3054	5.73761	20.4431	0
0.5093	-8.44308	15.3875	6.04274	6.41913	0
0.5100	-4.77458	22.446	1.46581	-7.93192	0
0.5107	0.110608	24.8459	0.550428	-16.4771	0
0.5113	-1.73286	28.234	2.99146	-25.0223	0
0.5120	-7.83474	32.8926	0.855556	-35.0803	0
0.5127	-9.05142	32.1868	-1.28034	-39.0463	0
0.5133	-6.30466	28.234	0.855556	-38.433	0
0.5140	-6.59961	25.1283	1.16068	-40.8862	0
0.5147	-9.65977	21.8814	-0.0598291	-41.4995	0
0.5153	-10.2681	17.2227	0.550428	-35.4074	0
0.5160	-9.05142	11.1524	-0.364958	-28.0888	0
0.5167	-7.22639	5.36446	-3.41624	-21.3426	0
0.5173	-5.08797	1.97638	-3.41624	-9.7718	0
0.5180	-2.94955	0.84702	-2.19573	4.90634	0
0.5187	-1.73286	0.14117	-1.28034	17.0904	0
0.5193	0.718952	-0.98819	0.550428	27.1484	0
0.5200	2.85737	-3.24691	0.550428	38.1468	0
0.5207	4.07406	-2.25872	-0.364958	49.4314	0
0.5213	8.64586	1.97638	0.245299	57.0771	0
0.5220	14.1394	2.96457	0.550428	61.6564	0
0.5227	15.9829	-0.98819	-0.364958	68.975	0
0.5233	17.8079	-3.24691	0.550428	76.0074	0
0.5240	20.8496	-1.97638	2.3812	74.7808	0
0.5247	21.4764	-0.98819	3.90684	70.4878	0
0.5253	22.0847	-1.97638	4.21197	70.4878	0
0.5260	23.9098	-2.8234	4.82223	68.6888	0
0.5267	20.2413	-3.52925	7.87351	57.9766	0
0.5273	14.7477	-1.4117	9.70727	44.5659	0
0.5280	12.3144	3.52925	6.95813	34.1808	0
0.5287	8.95925	9.59956	6.95813	22.5692	0
0.5293	1.01391	11.4348	9.70727	8.25901	0
0.5300	-6.59961	10.8701	8.48676	-3.35267	0
0.5307	-9.34638	13.8347	7.26325	-10.6713	0
0.5313	-9.05142	15.3875	11.538	-19.8298	0
0.5320	-8.12969	10.3054	12.4534	-30.2149	0
0.5327	-7.52135	6.91733	7.56838	-35.6936	0
0.5333	-4.77458	9.8819	4.82223	-35.4074	0
0.5340	1.93564	8.75254	5.12736	-33.2405	0
0.5347	8.35091	1.12936	4.21197	-31.1144	0
0.5353	14.7477	-2.8234	3.29658	-29.6016	0
0.5360	22.3797	-3.24691	4.82223	-25.3085	0
0.5367	22.0847	-4.65861	6.95813	-15.5776	0
0.5373	9.2542	-5.6468	9.40215	-2.45317	0
0.5380	-1.73286	-5.08212	12.1483	11.2846	0
0.5387	1.3273	-5.08212	12.4534	23.1825	0
0.5393	10.4893	-4.65861	9.09702	35.0803	0
0.5400	17.4945	-4.65861	6.34787	47.0191	0
0.5407	21.7713	-5.92914	6.34787	56.75	0
0.5413	20.8496	-6.21148	6.653	65.2952	0
0.5420	17.8079	-5.6468	6.04274	72.0415	0
0.5427	18.4162	-5.92914	5.73761	75.6803	0
0.5433	17.4945	-8.32903	4.82223	78.7468	0
0.5440	12.9227	-11.9995	3.29658	80.8729	0
0.5447	12.001	-13.5523	4.21197	78.7468	0
0.5453	13.8444	-10.4466	4.82223	77.234	0
0.5460	13.2361	-8.04669	3.60171	77.234	0
0.5467	12.3144	-8.32903	3.90684	68.0755	0
0.5473	11.706	-5.92914	6.04274	51.5984	0
0.5480	6.82083	-0.42351	8.79189	40.6	0
0.5487	2.85737	2.96457	10.6227	31.4415	0
0.5493	4.68241	5.36446	8.79189	18.317	0
0.5500	10.1759	8.04669	2.3812	7.64572	0
0.5507	15.6695	10.3054	-1.28034	-0.613293	0
0.5513	16.2778	12.423	-2.19573	-11.6117	0
0.5520	6.82083	13.27	-3.72137	-20.7293	0
0.5527	-4.47963	12.1406	-2.19573	-23.1825	0
0.5533	-6.913	11.7171	0.855556	-23.5096	0
0.5540	-4.16624	11.1524	-1.8906	-21.6697	0
0.5547	-1.41947	8.04669	-5.85727	-17.7037	0
0.5553	2.85737	6.91733	-1.8906	-15.8638	0
0.5560	6.82083	6.91733	1.46581	-10.6713	0
0.5567	6.50744	3.81159	-3.11111	1.22659	0
0.5573	5.60414	0.84702	-5.85727	15.8638	0
0.5580	8.35091	-0.14117	-4.0265	30.2149	0
0.5587	12.001	-0.98819	-6.1624	43.3393	0
0.5593	11.3926	0.84702	-8.90856	55.5643	0
0.5600	9.2542	3.52925	-4.33163	67.1351	0
0.5607	10.1759	3.52925	0.550428	76.2936	0
0.5613	12.001	3.52925	-1.28034	83.6122	0
0.5620	12.001	3.52925	-3.41624	92.7707	0
0.5627	13.531	2.54106	-1.58547	99.4761	0
0.5633	17.4945	4.37627	-0.670086	101.643	0
0.5640	21.163	4.09393	-1.58547	101.929	0
0.5647	24.2232	-0.98819	-1.28034	99.4761	0
0.5653	27.5783	-3.52925	-0.364958	95.2239	0
0.5660	30.325	-2.25872	-2.19573	91.8712	0
0.5667	28.4816	-4.09393	-3.72137	84.5526	0
0.5673	22.0847	-6.49382	-3.72137	69.2612	0
0.5680	14.4528	-7.48201	-2.80599	55.2372	0
0.5687	10.1759	-7.76435	-1.58547	45.1792	0
0.5693	8.35091	-6.91733	-2.50086	32.341	0
0.5700	5.29075	-4.65861	-4.0265	18.317	0
0.5707	-0.202781	-3.52925	-3.11111	6.41913	0
0.5713	-5.69631	-3.81159	-2.50086	-4.25216	0
0.5720	-4.47963	-2.8234	-6.1624	-12.1841	0
0.5727	1.3273	-0.98819	-11.3526	-17.0904	0
0.5733	1.93564	-0.70585	-16.2346	-21.9559	0
0.5740	-0.202781	-0.98819	-19.8962	-26.2489	0
0.5747	1.64069	2.96457	-15.9295	-25.9218	0
0.5753	0.718952	8.04669	-8.90856	-21.6697	0
0.5760	-4.16624	7.19967	-8.2983	-16.4771	0
0.5767	-1.73286	3.81159	-9.82394	-8.54521	0
0.5773	5.29075	3.81159	-8.60343	4.90634	0
0.5780	6.82083	0.84702	-8.60343	17.7037	0
0.5787	5.8991	-5.36446	-7.38291	26.5351	0
0.5793	7.13422	-3.81159	-4.0265	35.6936	0
0.5800	12.3144	1.97638	-1.28034	48.2048	0
0.5807	20.5547	1.69404	0.550428	60.716	0
0.5813	21.4764	-1.4117	-0.0598291	70.4878	0
0.5820	14.7477	0.14117	-4.0265	77.234	0
0.5827	12.9227	1.12936	-4.94188	80.5867	0
0.5833	17.1995	-1.69404	-2.80599	80.8729	0
0.5840	19.338	-1.97638	-5.24701	79.9734	0
0.5847	20.8496	-0.14117	-8.60343	77.234	0
0.5853	23.5964	-0.70585	-6.46753	71.7144	0
0.5860	23.3014	0.84702	-5.24701	63.1691	0
0.5867	21.163	6.21148	-7.07778	52.4979	0
0.5873	15.0611	8.04669	-7.07778	42.1128	0
0.5880	6.21248	6.21148	-6.77266	33.2813	0
0.5887	0.110608	6.21148	-7.38291	22.283	0
0.5893	-2.94955	5.36446	-5.24701	7.93192	0
0.5900	-7.52135	1.69404	-3.72137	-3.96596	0
0.5907	-8.73803	0.42351	-5.24701	-12.5112	0
0.5913	-6.59961	-0.14117	-4.94188	-22.5692	0
0.5920	-8.73803	-1.97638	-2.19573	-32.6681	0
0.5927	-12.0931	-2.8234	-2.19573	-36.634	0
0.5933	-11.7982	-4.37627	-4.33163	-37.2473	0
0.5940	-11.4848	-6.49382	-5.85727	-40.2729	0
0.5947	-10.5815	-7.19967	-5.55214	-42.7261	0
0.5953	-7.83474	-6.49382	-4.94188	-38.1468	0
0.5960	-6.913	-6.91733	-5.24701	-32.0548	0
0.5967	-6.913	-5.6468	-6.77266	-25.9218	0
0.5973	-5.08797	-0.70585	-7.68804	-12.5112	0
0.5980	-3.55789	3.52925	-5.85727	1.51279	0
0.5987	-2.02781	6.21148	-3.72137	9.7718	0
0.5993	0.110608	9.03488	-4.33163	20.4431	0
0.6000	-1.41947	8.75254	-4.94188	36.0207	0
0.6007	-2.63616	4.09393	-1.28034	47.9186	0
0.6013	1.01391	-0.70585	2.99146	55.5643	0
0.6020	2.54398	-3.24691	2.3812	61.6564	0
0.6027	0.718952	-5.6468	0.550428	64.3957	0
0.6033	3.15233	-7.76435	0.245299	65.6223	0
0.6040	7.42917	-7.19967	1.16068	65.9085	0
0.6047	6.50744	-4.65861	2.3812	64.3957	0
0.6053	5.60414	-5.6468	4.5171	62.2696	0
0.6060	6.21248	-8.61137	3.90684	57.6904	0
0.6067	2.85737	-11.7171	0.855556	44.5659	0
0.6073	-0.497736	-15.6699	0.855556	27.7617	0
0.6080	1.01391	-20.8932	2.07607	15.2505	0
0.6087	1.64069	-22.1637	0.550428	5.47875	0
0.6093	-3.2445	-22.1637	-0.670086	-6.09204	0
0.6100	-8.73803	-23.9989	0.855556	-18.9303	0
0.6107	-11.7982	-23.2931	0.855556	-30.5011	0
0.6113	-15.1533	-19.6226	-0.364958	-39.9867	0
0.6120	-19.1168	-20.8932	-0.670086	-48.8181	0
0.6127	-21.8635	-24.8459	-1.8906	-55.5234	0
0.6133	-21.5686	-24.8459	-3.11111	-57.3633	0
0.6140	-20.9602	-25.1283	-1.28034	-57.6904	0
0.6147	-18.2135	-26.1165	-2.19573	-57.9766	0
0.6153	-13.3283	-23.0107	-6.77266	-54.6239	0
0.6160	-12.4065	-20.6108	-5.24701	-49.1452	0
0.6167	-14.2316	-21.4578	0.245299	-39.0463	0
0.6173	-11.4848	-18.7756	-0.670086	-22.5692	0
0.6180	-6.30466	-15.6699	-3.41624	-7.93192	0
0.6187	-4.16624	-15.3875	-2.80599	1.22659	0
0.6193	-3.55789	-12.2818	-3.41624	12.5112	0
0.6200	-2.3412	-8.04669	-3.11111	27.1484	0
0.6207	-0.497736	-9.31722	-0.670086	37.8606	0
0.6213	1.93564	-9.31722	-0.364958	47.0191	0
0.6220	3.46572	-4.65861	-0.364958	55.5643	0
0.6227	2.85737	-2.8234	0.855556	59.2032	0
0.6233	2.24903	-4.09393	-0.0598291	61.3293	0
0.6240	1.93564	-1.97638	-0.364958	64.3957	0
0.6247	4.68241	1.4117	1.46581	61.3293	0
0.6253	8.35091	2.25872	1.77094	54.3377	0
0.6260	9.2542	1.12936	1.46581	47.5915	0
0.6267	9.2542	0.42351	1.77094	36.9202	0
0.6273	8.64586	2.54106	-0.670086	23.7958	0
0.6280	5.8991	5.6468	-3.72137	14.024	0
0.6287	3.76067	5.92914	-3.72137	2.45317	0
0.6293	4.68241	4.79978	-2.19573	-10.9984	0
0.6300	2.24903	6.21148	-1.8906	-21.9559	0
0.6307	-2.63616	9.03488	-4.0265	-31.7277	0
0.6313	-3.2445	11.7171	-6.1624	-39.9867	0
0.6320	-1.73286	16.3757	-5.24701	-43.6256	0
0.6327	-3.55789	20.8932	-3.41624	-47.9186	0
0.6333	-4.47963	20.8932	-2.50086	-52.4979	0
0.6340	-2.3412	18.7756	-0.670086	-52.7841	0
0.6347	-1.41947	18.7756	1.16068	-50.0447	0
0.6353	-3.85285	17.2227	1.46581	-45.7925	0
0.6360	-5.38292	11.4348	1.16068	-38.433	0
0.6367	-4.47963	6.21148	-0.364958	-28.7021	0
0.6373	-5.08797	2.25872	-0.670086	-17.7037	0
0.6380	-6.59961	-3.81159	2.3812	-7.03242	0
0.6387	-5.08797	-8.04669	5.73761	3.06646	0
0.6393	-2.63616	-9.59956	6.04274	15.8638	0
0.6400	-2.02781	-11.9995	3.29658	31.7277	0
0.6407	1.01391	-11.9995	1.16068	44.2388	0
0.6413	4.68241	-6.49382	1.77094	53.7244	0
0.6420	2.85737	-0.98819	5.43248	61.6564	0
0.6427	0.110608	0.84702	9.09702	66.2356	0
0.6433	2.24903	2.54106	10.3175	68.3617	0
0.6440	5.29075	4.09393	8.79189	68.6888	0
0.6447	7.42917	2.25872	6.95813	63.4962	0
0.6453	9.2542	-0.42351	10.6227	59.5303	0
0.6460	8.64586	-0.42351	15.8098	58.3037	0
0.6467	7.42917	-0.14117	12.7586	48.8181	0
0.6473	8.35091	-0.14117	4.21197	31.4415	0
0.6480	8.35091	0.84702	3.29658	18.6032	0
0.6487	5.29075	-0.14117	8.17864	6.70533	0
0.6493	3.46572	-5.6468	11.538	-7.93192	0
0.6500	2.85737	-7.19967	13.3688	-18.9303	0
0.6507	1.93564	-2.8234	14.2842	-27.7617	0
0.6513	0.110608	-1.97638	14.2842	-39.0463	0
0.6520	-2.02781	-4.37627	14.5893	-46.692	0
0.6527	-3.2445	-3.52925	13.3688	-46.692	0
0.6533	-5.08797	-1.69404	9.70727	-48.2048	0
0.6540	-9.65977	-0.98819	6.95813	-51.5575	0
0.6547	-12.0931	1.69404	6.34787	-50.0447	0
0.6553	-9.05142	2.54106	5.43248	-46.3649	0
0.6560	-6.30466	-0.14117	6.34787	-42.7261	0
0.6567	-4.47963	-0.70585	8.79189	-31.4415	0
0.6573	-0.811126	2.96457	9.40215	-15.8638	0
0.6580	1.01391	6.21148	9.70727	-6.09204	0
0.6587	0.110608	8.04669	10.6227	2.45317	0
0.6593	1.93564	8.75254	8.48676	15.2505	0
0.6600	5.8991	7.19967	7.26325	27.7617	0
0.6607	8.03752	6.21148	6.95813	35.6936	0
0.6613	10.1759	6.21148	3.90684	43.3393	0
0.6620	14.1394	6.63499	-0.0598291	51.8846	0
0.6627	16.8862	7.48201	-2.19573	57.0771	0
0.6633	16.5912	9.03488	-1.58547	57.9766	0
0.6640	15.3561	9.8819	2.68633	55.5643	0
0.6647	15.3561	10.8701	5.12736	51.5984	0
0.6653	15.6695	9.59956	2.3812	48.8181	0
0.6660	15.0611	8.04669	0.855556	46.0787	0
0.6667	14.7477	9.8819	2.3812	35.4074	0
0.6673	12.9227	12.9876	0.550428	20.4431	0
0.6680	8.64586	14.5405	-0.670086	8.54521	0
0.6687	6.82083	16.0934	2.3812	-1.22659	0
0.6693	7.13422	15.3875	3.29658	-13.7378	0
0.6700	3.46572	14.5405	0.550428	-25.9218	0
0.6707	1.3273	17.2227	2.99146	-36.3069	0
0.6713	4.68241	18.7756	7.87351	-46.0787	0
0.6720	5.60414	14.5405	5.12736	-53.1111	0
0.6727	0.718952	13.5523	-0.0598291	-57.3633	0
0.6733	-3.55789	17.5051	-0.364958	-60.1027	0
0.6740	-4.77458	17.2227	-0.364958	-61.6564	0
0.6747	-3.2445	14.2582	-0.670086	-62.2696	0
0.6753	-1.41947	14.8229	0.855556	-60.1027	0
0.6760	-4.16624	14.8229	3.29658	-52.7841	0
0.6767	-5.99127	12.7053	4.5171	-40.8862	0
0.6773	-0.497736	13.5523	3.60171	-28.7021	0
0.6780	5.60414	15.1052	2.68633	-17.7037	0
0.6787	9.86255	14.5405	3.90684	-5.80584	0
0.6793	14.7477	14.5405	4.82223	9.44471	0
0.6800	17.8079	15.6699	4.21197	21.6697	0
0.6807	19.0246	15.6699	7.26325	27.7617	0
0.6813	21.7713	16.0934	11.2329	34.1808	0
0.6820	23.9098	16.3757	12.4534	43.3393	0
0.6827	22.988	15.3875	14.2842	49.7585	0
0.6833	22.0847	15.3875	14.8945	53.3974	0
0.6840	18.4162	15.3875	13.0637	56.1367	0
0.6847	11.0977	12.7053	13.9791	54.951	0
0.6853	4.9958	9.31722	13.3688	52.7841	0
0.6860	4.38745	9.03488	8.17864	48.8181	0
0.6867	4.68241	11.4348	6.653	36.9202	0
0.6873	1.93564	13.5523	7.56838	22.8963	0
0.6880	-0.811126	14.5405	4.5171	14.9643	0
0.6887	0.110608	14.5405	4.21197	5.19254	0
0.6893	-0.497736	14.5405	7.26325	-7.93192	0
0.6900	-3.55789	15.3875	6.04274	-19.8298	0
0.6907	-4.16624	17.2227	4.82223	-31.7277	0
0.6913	-2.63616	18.7756	5.73761	-40.8862	0
0.6920	-3.85285	22.7284	5.73761	-43.0123	0
0.6927	-6.913	27.9517	5.73761	-43.6256	0
0.6933	-9.34638	28.5163	5.12736	-47.3053	0
0.6940	-9.05142	25.5518	3.90684	-49.4314	0
0.6947	-3.55789	25.1283	5.73761	-46.692	0
0.6953	1.01391	25.8341	7.26325	-39.9867	0
0.6960	1.93564	22.446	3.60171	-31.1144	0
0.6967	4.68241	16.0934	1.16068	-21.6697	0
0.6973	9.2542	11.1524	1.77094	-11.6117	0
0.6980	9.2542	9.03488	1.46581	-2.12608	0
0.6987	8.03752	6.63499	1.16068	6.70533	0
0.6993	8.95925	5.08212	0.245299	20.4431	0
0.7000	9.56759	4.79978	-0.975215	37.8606	0
0.7007	11.0977	2.25872	0.855556	47.9186	0
0.7013	13.2361	-1.97638	1.46581	53.3974	0
0.7020	13.531	-3.52925	-2.19573	60.4298	0
0.7027	14.4528	-4.37627	-2.50086	65.2952	0
0.7033	15.6695	-6.91733	-0.975215	66.2356	0
0.7040	13.531	-6.91733	-1.8906	67.1351	0
0.7047	12.9227	-5.36446	-1.8906	66.2356	0
0.7053	16.5912	-6.49382	-0.0598291	61.6564	0
0.7060	16.2778	-10.4466	-0.670086	56.1367	0
0.7067	11.706	-13.8347	-1.58547	47.9186	0
0.7073	11.0977	-14.8229	-1.58547	36.9202	0
0.7080	12.6093	-13.27	-4.0265	27.7617	0
0.7087	12.3144	-12.9876	-5.24701	18.9303	0
0.7093	11.706	-13.8347	-2.19573	5.47875	0
0.7100	10.1759	-12.9876	-0.0598291	-8.83141	0
0.7107	9.2542	-11.7171	-0.364958	-18.9303	0
0.7113	8.64586	-10.1642	-1.8906	-26.2489	0
0.7120	7.74256	-7.48201	-4.94188	-33.2405	0
0.7127	6.21248	-7.48201	-9.51881	-38.1468	0
0.7133	5.29075	-9.31722	-12.5731	-41.4995	0
0.7140	4.68241	-8.04669	-11.3526	-43.6256	0
0.7147	2.85737	-4.65861	-7.99317	-42.7261	0
0.7153	-1.73286	-4.37627	-8.2983	-38.1468	0
0.7160	-4.47963	-4.37627	-11.3526	-28.9883	0
0.7167	-0.202781	-1.97638	-11.3526	-16.7633	0
0.7173	4.68241	-0.98819	-10.4342	-4.86546	0
0.7180	5.29075	-2.8234	-11.9628	3.96596	0
0.7187	8.03752	-1.4117	-12.268	12.225	0
0.7193	12.9227	3.24691	-12.268	23.7958	0
0.7200	11.706	3.81159	-12.268	35.6936	0
0.7207	6.82083	0.42351	-5.85727	44.5659	0
0.7213	5.60414	0.84702	1.77094	55.5643	0
0.7220	4.9958	3.24691	3.29658	66.2356	0
0.7227	2.85737	1.69404	4.82223	68.6888	0
0.7233	3.76067	0.84702	7.56838	67.4622	0
0.7240	8.03752	3.24691	4.21197	68.975	0
0.7247	12.9227	3.81159	-0.0598291	67.1351	0
0.7253	14.7477	1.4117	1.46581	60.716	0
0.7260	11.0977	1.69404	0.245299	54.3377	0
0.7267	7.42917	2.25872	-3.41624	43.6256	0
0.7273	8.03752	-0.14117	-3.11111	28.7021	0
0.7280	8.03752	1.4117	-2.19573	17.4175	0
0.7287	5.29075	7.76435	-3.11111	8.8723	0
0.7293	3.76067	10.3054	-0.670086	-1.51279	0
0.7300	2.54398	9.59956	1.16068	-13.4107	0
0.7307	-0.497736	13.5523	-0.364958	-24.6953	0
0.7313	-2.3412	16.9404	-2.19573	-34.1808	0
0.7320	-2.94955	15.3875	-4.94188	-39.9867	0
0.7327	-5.99127	14.2582	-6.77266	-45.1792	0
0.7333	-9.05142	13.8347	-4.63676	-50.3309	0
0.7340	-8.73803	11.7171	-4.63676	-51.8846	0
0.7347	-7.22639	10.8701	-8.2983	-49.1452	0
0.7353	-8.12969	9.59956	-10.4342	-46.0787	0
0.7360	-10.2681	6.21148	-12.268	-42.7261	0
0.7367	-9.34638	2.54106	-14.0987	-32.6681	0
0.7373	-6.913	0.14117	-12.268	-16.7633	0
0.7380	-7.22639	-1.97638	-9.51881	-5.47875	0
0.7387	-7.52135	-3.24691	-11.6577	2.12608	0
0.7393	-2.94955	-4.65861	-13.4885	13.1245	0
0.7400	1.3273	-6.49382	-12.268	25.9627	0
0.7407	1.93564	-5.6468	-12.268	36.9202	0
0.7413	3.15233	-5.6468	-10.4342	49.1452	0
0.7420	5.60414	-6.49382	-2.80599	57.6904	0
0.7427	7.74256	-4.37627	3.29658	59.8165	0
0.7433	8.35091	0.14117	0.245299	62.5559	0
0.7440	6.50744	1.12936	-5.85727	65.2952	0
0.7447	7.42917	-1.97638	-7.07778	61.9426	0
0.7453	11.0977	-3.81159	-5.55214	57.0771	0
0.7460	9.2542	-2.54106	-4.0265	50.3718	0
0.7467	3.15233	-0.98819	-0.975215	38.7601	0
0.7473	1.93564	-1.97638	1.46581	27.4755	0
0.7480	5.29075	-2.25872	1.46581	18.6032	0
0.7487	4.9958	-1.97638	0.245299	8.8723	0
0.7493	2.85737	-0.98819	-2.19573	-3.63887	0
0.7500	1.93564	0.84702	-6.1624	-16.15	0
0.7507	0.405563	2.54106	-7.38291	-28.0888	0
0.7513	-5.08797	2.54106	-4.33163	-35.6936	0
0.7520	-12.0931	1.97638	-0.975215	-38.1468	0
0.7527	-16.6834	0.42351	1.46581	-39.9867	0
0.7533	-16.9783	-1.4117	2.3812	-41.7857	0
0.7540	-12.0931	2.25872	-1.58547	-41.2133	0
0.7547	-5.38292	7.19967	-7.07778	-38.7601	0
0.7553	-3.55789	5.6468	-8.2983	-35.6936	0
0.7560	-5.99127	3.52925	-6.46753	-30.8282	0
0.7567	-5.08797	3.81159	-3.11111	-18.9303	0
0.7573	-1.10608	-0.42351	1.16068	-4.25216	0
0.7580	-1.73286	-5.6468	2.07607	6.41913	0
0.7587	-5.08797	-3.24691	0.245299	15.2505	0
0.7593	-6.59961	-1.4117	1.46581	25.9627	0
0.7600	-4.47963	-3.24691	2.3812	35.0803	0
0.7607	0.110608	-2.8234	-1.8906	43.3393	0
0.7613	2.85737	-4.09393	-4.0265	53.7244	0
0.7620	1.01391	-9.03488	1.16068	58.5899	0
0.7627	-3.2445	-8.61137	6.95813	57.9766	0
0.7633	-3.55789	-5.36446	7.87351	60.4298	0
0.7640	1.64069	-6.91733	6.34787	62.8829	0
0.7647	6.21248	-8.32903	6.04274	61.3293	0
0.7653	2.85737	-6.21148	5.73761	56.75	0
0.7660	-1.73286	-5.6468	5.73761	48.5319	0
0.7667	1.01391	-3.52925	7.56838	38.1468	0
0.7673	3.46572	1.69404	7.26325	28.375	0
0.7680	0.110608	1.4117	3.60171	16.8042	0
0.7687	-1.10608	-2.8234	1.77094	3.35267	0
0.7693	-4.16624	-4.65861	3.29658	-9.7718	0
0.7700	-14.545	-6.49382	3.60171	-22.8963	0
0.7707	-18.5084	-5.6468	2.07607	-32.6681	0
0.7713	-14.2316	-0.98819	-2.19573	-39.6596	0
0.7720	-14.545	1.12936	-7.68804	-47.3053	0
0.7727	-17.2917	1.4117	-9.51881	-53.7244	0
0.7733	-17.2917	2.54106	-9.82394	-57.3633	0
0.7740	-20.0385	2.54106	-12.8782	-59.2032	0
0.7747	-22.7853	4.09393	-14.0987	-56.75	0
0.7753	-20.0385	7.48201	-14.0987	-51.8846	0
0.7760	-20.9602	5.6468	-18.3705	-48.5319	0
0.7767	-25.2186	2.25872	-17.7603	-40.8862	0
0.7773	-26.4353	3.52925	-8.60343	-27.7617	0
0.7780	-26.1404	4.37627	-1.28034	-17.9899	0
0.7787	-26.1404	3.52925	0.550428	-7.93192	0
0.7793	-22.1769	6.21148	3.29658	7.64572	0
0.7800	-16.37	4.79978	3.60171	18.6032	0
0.7807	-13.0149	-2.54106	-1.28034	25.0223	0
0.7813	-10.8765	-4.09393	-4.33163	33.2813	0
0.7820	-10.5815	-0.98819	-3.72137	39.0872	0
0.7827	-12.4065	-0.98819	-3.72137	40.6	0
0.7833	-13.0149	-0.98819	-4.63676	42.4399	0
0.7840	-11.4848	2.54106	-3.11111	43.0531	0
0.7847	-8.73803	3.81159	1.46581	41.2133	0
0.7853	-4.47963	0.84702	3.29658	39.6596	0
0.7860	-2.63616	-2.54106	-0.0598291	34.1808	0
0.7867	-5.38292	-3.24691	-3.11111	24.1228	0
0.7873	-5.99127	-1.97638	-4.33163	12.225	0
0.7880	-3.85285	-1.97638	-6.77266	-1.22659	0
0.7887	-3.55789	-0.98819	-11.3526	-13.4107	0
0.7893	-4.47963	2.25872	-15.0141	-24.1228	0
0.7900	-6.913	2.96457	-17.15	-35.4074	0
0.7907	-10.2681	1.69404	-14.0987	-45.4654	0
0.7913	-10.2681	3.52925	-7.99317	-52.1708	0
0.7920	-9.65977	5.36446	-4.33163	-60.1027	0
0.7927	-12.0931	2.25872	-2.19573	-66.5218	0
0.7933	-11.1898	-1.97638	-0.364958	-70.2016	0
0.7940	-7.22639	-2.8234	-1.28034	-72.9409	0
0.7947	-8.44308	-0.70585	-3.11111	-71.1011	0
0.7953	-11.7982	1.69404	-1.58547	-63.7824	0
0.7960	-9.97316	1.69404	-0.364958	-55.5234	0
0.7967	-9.97316	0.84702	-0.364958	-45.4654	0
0.7973	-14.2316	2.96457	1.16068	-33.5676	0
0.7980	-14.545	4.79978	1.16068	-25.3085	0
0.7987	-11.7982	3.52925	-0.364958	-15.2505	0
0.7993	-12.7199	3.24691	0.245299	-1.83988	0
0.8000	-15.7616	3.52925	2.3812	7.93192	0
0.8007	-16.37	3.24691	5.73761	16.8042	0
0.8013	-13.9366	4.79978	7.87351	26.8622	0
0.8020	-11.1898	4.37627	6.04274	29.9287	0
0.8027	-8.44308	3.24691	2.3812	29.9287	0
0.8033	-5.08797	6.63499	-0.0598291	34.1808	0
0.8040	-1.73286	6.91733	-4.94188	32.341	0
0.8047	-0.497736	1.69404	-10.4342	24.1228	0
0.8053	1.3273	1.69404	-8.60343	19.8298	0
0.8060	1.93564	3.81159	-4.0265	14.9643	0
0.8067	-3.55789	-0.70585	-3.11111	0	0
0.8073	-13.0149	0.84702	-1.8906	-16.15	0
0.8080	-19.7251	9.8819	0.245299	-26.2489	0
0.8087	-20.6468	10.8701	-0.364958	-35.4074	0
0.8093	-20.0385	9.59956	-0.364958	-48.8181	0
0.8100	-22.7853	15.3875	0.245299	-61.3293	0
0.8107	-26.1404	16.6581	-3.41624	-69.2612	0
0.8113	-28.2788	12.7053	-6.1624	-73.8404	0
0.8120	-27.9654	13.27	-3.72137	-77.5202	0
0.8127	-23.6886	13.5523	-3.11111	-77.8064	0
0.8133	-17.2917	10.3054	-7.07778	-75.6803	0
0.8140	-15.4667	10.5878	-9.51881	-75.3941	0
0.8147	-16.9783	13.5523	-7.38291	-75.067	0
0.8153	-14.2316	13.27	-6.77266	-71.3873	0
0.8160	-11.7982	10.8701	-9.51881	-62.8421	0
0.8167	-12.7199	9.03488	-10.4342	-50.3309	0
0.8173	-9.97316	6.21148	-5.55214	-38.1468	0
0.8180	-3.55789	7.19967	-1.8906	-26.8622	0
0.8187	-2.63616	10.5878	-4.0265	-14.351	0
0.8193	-3.55789	9.8819	-6.77266	-3.35267	0
0.8200	1.93564	7.19967	-4.0265	7.03242	0
0.8207	7.42917	6.91733	1.46581	20.7702	0
0.8213	6.82083	9.03488	4.82223	35.4074	0
0.8220	1.93564	13.27	6.04274	43.9526	0
0.8227	-1.10608	13.27	6.653	47.9186	0
0.8233	-0.811126	7.19967	4.82223	51.5984	0
0.8240	-1.10608	3.81159	1.16068	54.3377	0
0.8247	-3.55789	5.36446	1.77094	54.6239	0
0.8253	-3.55789	4.09393	4.82223	51.5984	0
0.8260	0.405563	0.84702	2.68633	44.2388	0
0.8267	3.76067	-0.14117	-0.364958	34.7941	0
0.8273	4.9958	-1.69404	-1.58547	26.2489	0
0.8280	6.50744	-3.81159	-5.24701	19.5436	0
0.8287	8.03752	-5.08212	-10.4342	10.6713	0
0.8293	9.2542	-5.6468	-11.9628	-1.51279	0
0.8300	11.0977	-5.6468	-9.21368	-13.4107	0
0.8307	12.001	-5.08212	-4.94188	-21.0564	0
0.8313	15.9829	-3.52925	-4.63676	-26.5351	0
0.8320	23.5964	-0.98819	-7.99317	-32.6681	0
0.8327	23.9098	-1.69404	-7.07778	-35.6936	0
0.8333	13.531	-4.65861	2.07607	-34.467	0
0.8340	1.3273	-5.36446	13.0637	-30.8282	0
0.8347	-9.65977	-4.65861	19.7765	-28.0888	0
0.8353	-18.5084	-4.65861	21.3022	-24.1228	0
0.8360	-19.1168	-2.25872	20.997	-15.2505	0
0.8367	-13.3283	1.4117	22.5227	-2.12608	0
0.8373	-9.34638	2.96457	21.6073	10.3851	0
0.8380	-4.16624	2.96457	17.0304	21.9968	0
0.8387	3.46572	1.69404	13.3688	34.5079	0
0.8393	8.03752	3.24691	9.09702	48.8181	0
0.8400	9.86255	4.79978	1.46581	63.1691	0
0.8407	10.7843	1.69404	-5.85727	75.6803	0
0.8413	12.3144	-0.14117	-9.51881	84.5526	0
0.8420	16.5912	3.81159	-11.0445	90.3176	0
0.8427	18.4162	5.36446	-8.60343	95.2239	0
0.8433	15.6695	3.24691	-3.11111	98.2904	0
0.8440	15.3561	3.81159	1.46581	97.0638	0
0.8447	18.7296	4.37627	3.60171	93.7111	0
0.8453	20.5547	4.37627	5.43248	91.5442	0
0.8460	19.338	5.36446	6.95813	86.0654	0
0.8467	14.4528	6.21148	6.653	75.3941	0
0.8473	11.706	5.6468	5.73761	63.7824	0
0.8480	15.9829	4.37627	6.95813	51.8846	0
0.8487	17.4945	0.14117	6.34787	41.4995	0
0.8493	13.531	-1.97638	1.77094	32.6681	0
0.8500	13.531	-0.98819	2.07607	20.4431	0
0.8507	16.5912	-1.97638	6.34787	5.47875	0
0.8513	15.9829	-3.24691	5.73761	-3.06646	0
0.8520	15.0611	-3.24691	5.12736	-6.09204	0
0.8527	13.531	-6.91733	8.48676	-10.6713	0
0.8533	11.0977	-11.9995	7.87351	-15.8638	0
0.8540	12.9227	-11.1524	3.29658	-16.15	0
0.8547	14.4528	-9.31722	2.3812	-11.2846	0
0.8553	11.706	-11.7171	2.68633	-4.25216	0
0.8560	11.0977	-12.2818	3.90684	3.96596	0
0.8567	12.9227	-10.1642	6.34787	17.4175	0
0.8573	12.9227	-9.31722	5.12736	32.341	0
0.8580	14.7477	-9.59956	2.99146	41.4995	0
0.8587	18.7296	-7.48201	5.12736	50.658	0
0.8593	21.4764	-6.49382	6.34787	67.4622	0
0.8600	22.988	-7.48201	5.12736	79.9734	0
0.8607	24.5181	-8.04669	4.21197	88.1915	0
0.8613	26.9699	-7.48201	3.60171	100.089	0
0.8620	30.325	-6.21148	5.73761	109.861	0
0.8627	33.0718	-3.24691	10.6227	112.928	0
0.8633	34.8968	-0.42351	11.8432	114.44	0
0.8640	36.7219	-1.97638	11.8432	113.214	0
0.8647	36.7219	-5.6468	14.2842	108.635	0
0.8653	34.8968	-6.49382	13.9791	105.609	0
0.8660	30.62	-3.81159	12.1483	97.35	0
0.8667	26.6565	-1.69404	13.0637	82.0994	0
0.8673	26.3431	-0.42351	11.538	69.5883	0
0.8680	30.9334	-0.98819	9.40215	59.8165	0
0.8687	34.8968	-1.97638	11.2329	47.0191	0
0.8693	31.5417	-0.98819	12.4534	31.7277	0
0.8700	24.8315	0.84702	12.4534	17.9899	0
0.8707	19.9463	1.69404	15.1996	7.64572	0
0.8713	17.8079	2.54106	15.1996	0.613293	0
0.8720	17.8079	1.97638	8.48676	-5.80584	0
0.8727	20.2413	0.84702	4.21197	-10.058	0
0.8733	22.3797	2.25872	3.29658	-11.2846	0
0.8740	22.3797	5.92914	2.68633	-12.7974	0
0.8747	21.4764	8.04669	2.68633	-15.2505	0
0.8753	22.0847	10.8701	0.550428	-12.1841	0
0.8760	23.9098	12.7053	-4.33163	-3.96596	0
0.8767	24.8315	8.04669	-5.55214	4.90634	0
0.8773	21.7713	5.36446	-3.11111	14.9643	0
0.8780	19.0246	8.04669	-0.975215	26.2489	0
0.8787	19.338	7.19967	1.77094	36.3069	0
0.8793	19.9463	3.81159	3.90684	47.0191	0
0.8800	21.163	6.21148	3.60171	59.2032	0
0.8807	26.6565	7.19967	5.73761	67.4622	0
0.8813	30.325	2.96457	8.48676	72.3277	0
0.8820	28.4816	1.97638	7.26325	77.234	0
0.8827	26.0482	3.52925	6.34787	79.9734	0
0.8833	24.5181	1.69404	9.40215	79.9734	0
0.8840	22.0847	0.14117	10.6227	79.9734	0
0.8847	21.163	1.69404	9.09702	75.3941	0
0.8853	22.6931	1.69404	10.0124	67.7484	0
0.8860	23.3014	0.84702	11.2329	62.5559	0
0.8867	22.988	1.4117	8.79189	53.7244	0
0.8873	23.3014	4.79978	3.60171	39.0872	0
0.8880	22.988	5.6468	-4.63676	26.5351	0
0.8887	22.0847	1.4117	-13.1833	14.351	0
0.8893	21.163	-1.69404	-17.15	-1.51279	0
0.8900	19.0246	0.42351	-14.4039	-13.1245	0
0.8907	17.1995	0.84702	-8.90856	-20.1569	0
0.8913	16.5912	-0.70585	-5.85727	-29.8878	0
0.8920	15.0611	-0.70585	-4.94188	-37.2473	0
0.8927	12.3144	-2.54106	-1.8906	-40.6	0
0.8933	11.0977	-3.81159	3.29658	-45.4654	0
0.8940	10.4893	-0.14117	3.90684	-50.0447	0
0.8947	9.2542	1.69404	1.46581	-48.2048	0
0.8953	9.56759	0.14117	2.07607	-43.3393	0
0.8960	11.706	3.52925	4.21197	-36.9202	0
0.8967	12.6093	8.04669	3.60171	-27.1484	0
0.8973	12.3144	6.63499	2.3812	-17.0904	0
0.8980	13.8444	6.63499	1.77094	-7.03242	0
0.8987	18.4162	13.5523	-1.8906	5.47875	0
0.8993	25.7348	18.2109	-6.77266	17.7037	0
0.9000	27.8732	21.8814	-8.60343	27.1484	0
0.9007	22.3797	31.3397	-5.85727	34.5079	0
0.9013	17.4945	41.0805	-3.72137	41.4995	0
0.9020	18.1028	43.7627	-5.24701	45.7925	0
0.9027	18.7296	41.9275	-7.68804	46.692	0
0.9033	15.3561	37.1277	-5.24701	49.4314	0
0.9040	12.9227	32.8926	1.16068	53.3974	0
0.9047	14.7477	32.1868	5.43248	51.8846	0
0.9053	13.8444	29.2222	5.43248	45.7925	0
0.9060	5.8991	20.0461	2.68633	38.7601	0
0.9067	1.3273	12.9876	0.855556	27.7617	0
0.9073	3.76067	7.19967	0.550428	14.9643	0
0.9080	6.50744	-0.70585	1.46581	4.90634	0
0.9087	10.4893	-5.92914	3.60171	-5.80584	0
0.9093	14.7477	-6.91733	2.3812	-19.8298	0
0.9100	13.2361	-8.32903	-0.670086	-33.2405	0
0.9107	15.6695	-9.8819	-1.8906	-45.4654	0
0.9113	25.7348	-8.04669	-6.1624	-55.2372	0
0.9120	24.8315	-9.31722	-15.6244	-58.8761	0
0.9127	6.50744	-14.8229	-16.8449	-60.716	0
0.9133	-7.52135	-12.7053	-10.1291	-64.6819	0
0.9140	-6.913	-5.36446	-7.99317	-65.2952	0
0.9147	-1.10608	-6.49382	-9.82394	-63.4553	0
0.9153	0.405563	-11.1524	-8.60343	-61.9426	0
0.9160	-1.73286	-9.03488	-5.85727	-54.6239	0
0.9167	-0.811126	-7.48201	-2.19573	-41.2133	0
0.9173	3.76067	-11.1524	1.77094	-30.8282	0
0.9180	4.07406	-9.8819	2.3812	-23.1825	0
0.9187	0.405563	-6.49382	3.29658	-10.3851	0
0.9193	-0.202781	-9.8819	3.90684	3.96596	0
0.9200	0.405563	-13.8347	0.855556	13.7378	0
0.9207	1.3273	-11.9995	-2.19573	20.7702	0
0.9213	5.29075	-8.04669	-3.72137	28.0888	0
0.9220	8.35091	-8.32903	-6.77266	33.8946	0
0.9227	7.74256	-10.8701	-9.21368	37.8606	0
0.9233	7.74256	-9.03488	-9.82394	39.6596	0
0.9240	8.35091	-5.36446	-11.3526	37.8606	0
0.9247	8.95925	-5.6468	-12.5731	34.1808	0
0.9253	12.9227	-6.49382	-11.3526	31.4415	0
0.9260	15.6695	-4.65861	-7.68804	26.2489	0
0.9267	9.56759	-3.52925	-3.41624	14.9643	0
0.9273	1.93564	-3.81159	-3.41624	2.73937	0
0.9280	1.01391	-3.81159	-8.60343	-7.03242	0
0.9287	1.01391	-2.8234	-11.0445	-18.6032	0
0.9293	-2.63616	-0.98819	-5.24701	-33.5676	0
0.9300	-5.38292	0.14117	2.3812	-46.3649	0
0.9307	-6.30466	-0.70585	5.12736	-55.8505	0
0.9313	-6.30466	-3.81159	5.12736	-63.7824	0
0.9320	-7.83474	-5.92914	7.26325	-70.4878	0
0.9327	-10.5815	-4.65861	9.40215	-75.067	0
0.9333	-11.1898	-3.24691	7.87351	-77.1931	0
0.9340	-9.97316	-3.24691	4.5171	-75.6803	0
0.9347	-9.97316	-2.54106	3.60171	-71.3873	0
0.9353	-8.44308	-0.42351	5.12736	-67.7484	0
0.9360	-3.85285	-0.98819	5.12736	-60.716	0
0.9367	-2.02781	-2.8234	5.12736	-47.9186	0
0.9373	-4.16624	-1.97638	6.95813	-35.0803	0
0.9380	-5.38292	0.14117	7.87351	-24.6953	0
0.9387	-6.30466	-0.70585	5.73761	-14.024	0
0.9393	-5.69631	-1.69404	3.60171	-1.22659	0
0.9400	-2.02781	-0.14117	2.99146	11.8979	0
0.9407	0.110608	1.69404	1.16068	23.7958	0
0.9413	0.718952	3.24691	-0.0598291	33.2813	0
0.9420	3.76067	3.81159	2.3812	38.4739	0
0.9427	6.50744	2.96457	3.29658	39.9867	0
0.9433	5.8991	2.25872	-3.11111	39.9867	0
0.9440	7.13422	2.54106	-9.51881	40.6	0
0.9447	9.56759	2.25872	-10.1291	39.3734	0
0.9453	9.56759	0.84702	-9.21368	33.5676	0
0.9460	7.42917	0.84702	-8.60343	24.409	0
0.9467	5.60414	0.84702	-7.68804	15.2505	0
0.9473	3.46572	2.96457	-7.99317	6.70533	0
0.9480	-1.10608	4.79978	-6.1624	-1.51279	0
0.9487	-5.99127	1.4117	-1.28034	-12.5112	0
0.9493	-8.12969	-5.08212	-0.975215	-27.7617	0
0.9500	-9.65977	-7.48201	-2.19573	-40.8862	0
0.9507	-11.7982	-4.65861	0.550428	-47.3053	0
0.9513	-12.4065	-0.98819	-0.364958	-52.7841	0
0.9520	-10.2681	0.84702	-5.85727	-61.0431	0
0.9527	-9.65977	1.4117	-5.85727	-66.5218	0
0.9533	-11.7982	2.54106	-3.41624	-66.5218	0
0.9540	-14.545	3.24691	-2.19573	-66.2356	0
0.9547	-14.8399	3.24691	1.46581	-68.6479	0
0.9553	-11.4848	4.37627	3.29658	-66.2356	0
0.9560	-6.913	4.09393	-0.0598291	-55.8505	0
0.9567	-4.47963	1.69404	-1.58547	-45.4654	0
0.9573	-4.47963	1.69404	-0.670086	-35.4074	0
0.9580	-5.38292	3.52925	-1.28034	-20.7293	0
0.9587	-3.55789	3.52925	-0.364958	-4.86546	0
0.9593	1.93564	3.81159	-0.670086	7.03242	0
0.9600	3.15233	3.81159	-2.50086	17.7037	0
0.9607	-2.63616	1.69404	-1.8906	28.7021	0
0.9613	-5.69631	1.12936	-0.670086	36.9202	0
0.9620	-0.811126	4.09393	-1.8906	42.7261	0
0.9627	2.54398	7.19967	-0.975215	46.692	0
0.9633	1.01391	8.04669	2.3812	47.9186	0
0.9640	-0.202781	6.21148	3.60171	49.4314	0
0.9647	-0.811126	4.09393	2.99146	48.8181	0
0.9653	-0.202781	3.81159	1.16068	42.7261	0
0.9660	2.85737	4.37627	1.46581	33.2813	0
0.9667	1.93564	5.08212	5.12736	22.283	0
0.9673	-5.99127	6.21148	7.26325	10.9984	0
0.9680	-9.97316	6.21148	6.653	-0.286203	0
0.9687	-7.22639	6.21148	6.34787	-11.2846	0
0.9693	-5.99127	8.04669	3.90684	-22.8963	0
0.9700	-8.44308	9.03488	-0.0598291	-32.6681	0
0.9707	-10.5815	9.59956	-0.670086	-39.6596	0
0.9713	-11.4848	12.1406	0.550428	-44.5659	0
0.9720	-12.4065	12.9876	0.550428	-49.1452	0
0.9727	-13.9366	10.8701	2.07607	-55.2372	0
0.9733	-14.8399	9.03488	2.3812	-59.2032	0
0.9740	-11.7982	9.31722	-0.0598291	-57.3633	0
0.9747	-9.97316	10.3054	-0.0598291	-54.0106	0
0.9753	-13.0149	11.4348	2.07607	-53.3974	0
0.9760	-15.4667	10.3054	-0.0598291	-46.9782	0
0.9767	-12.7199	7.76435	-4.0265	-31.7277	0
0.9773	-9.97316	7.76435	-4.94188	-18.9303	0
0.9780	-5.38292	9.59956	-3.41624	-12.5112	0
0.9787	-0.811126	9.59956	-2.19573	-2.45317	0
0.9793	-0.497736	9.8819	-2.50086	12.225	0
0.9800	-0.811126	10.3054	-1.58547	22.283	0
0.9807	1.93564	9.03488	1.46581	30.8282	0
0.9813	2.24903	7.48201	4.21197	42.4399	0
0.9820	3.46572	9.31722	5.73761	50.658	0
0.9827	8.95925	12.1406	7.26325	53.7244	0
0.9833	11.0977	11.7171	6.653	57.9766	0
0.9840	8.35091	9.8819	2.3812	60.1436	0
0.9847	9.2542	9.03488	-0.364958	57.6904	0
0.9853	12.6093	8.75254	2.3812	53.1111	0
0.9860	10.7843	9.8819	7.87351	46.0787	0
0.9867	5.29075	10.8701	10.9278	34.7941	0
0.9873	-0.811126	9.59956	10.6227	22.5692	0
0.9880	-6.30466	7.48201	7.87351	12.8383	0
0.9887	-8.44308	8.75254	3.29658	3.06646	0
0.9893	-4.16624	9.8819	-0.364958	-8.54521	0
0.9900	0.110608	8.75254	-2.19573	-20.1569	0
0.9907	-1.10608	8.04669	-4.94188	-30.8282	0
0.9913	-0.497736	10.8701	-11.6577	-39.0463	0
0.9920	4.68241	12.7053	-16.8449	-42.7261	0
0.9927	4.68241	9.8819	-17.4551	-43.6256	0
0.9933	1.01391	8.04669	-16.5398	-45.4654	0
0.9940	-1.73286	9.8819	-13.1833	-46.3649	0
0.9947	-6.913	11.7171	-3.41624	-41.7857	0
0.9953	-13.0149	12.7053	3.60171	-34.7941	0
0.9960	-11.4848	10.5878	2.07607	-28.9883	0
0.9967	-7.83474	4.79978	-0.0598291	-19.2165	0
0.9973	-7.22639	1.12936	0.245299	-7.03242	0
0.9980	-1.73286	3.52925	-2.19573	3.96596	0
0.9987	5.60414	5.08212	-2.50086	14.9643	0
0.9993	8.03752	2.54106	1.46581	28.7021	0
1.0000	7.74256	1.97638	0.855556	42.1128	0
1.0007	5.60414	2.96457	-1.28034	54.3377	0
1.0013	3.15233	1.12936	-0.670086	65.009	0
1.0020	7.42917	-0.98819	-1.8906	68.975	0
1.0027	12.9227	-1.97638	-4.33163	72.3277	0
1.0033	12.9227	-1.97638	-5.24701	76.6207	0
1.0040	12.001	-0.14117	-5.85727	75.067	0
1.0047	11.706	1.97638	-4.0265	71.7144	0
1.0053	13.2361	1.69404	-3.11111	70.8149	0
1.0060	18.7296	-0.70585	-5.85727	62.8829	0
1.0067	20.2413	-2.54106	-7.99317	48.5319	0
1.0073	19.338	-1.4117	-10.1291	38.7601	0
1.0080	24.2232	0.42351	-14.0987	29.6016	0
1.0087	22.0847	-0.98819	-7.68804	14.351	0
1.0093	8.03752	-4.37627	10.6227	0.613293	0
1.0100	-0.811126	-5.92914	19.4714	-8.54521	0
1.0107	-1.73286	-4.65861	15.5047	-17.9899	0
1.0113	-4.16624	-1.69404	11.8432	-27.7617	0
1.0120	-3.2445	-2.8234	10.3175	-33.5676	0
1.0127	1.64069	-7.19967	7.26325	-35.6936	0
1.0133	4.07406	-7.19967	3.60171	-37.2473	0
1.0140	7.42917	-4.09393	-0.670086	-39.0463	0
1.0147	12.6093	-3.24691	-4.33163	-39.6596	0
1.0153	14.1394	-1.69404	-4.94188	-37.2473	0
1.0160	12.001	-1.4117	-1.8906	-28.0888	0
1.0167	8.03752	-4.09393	1.77094	-13.4107	0
1.0173	3.76067	-2.8234	1.46581	-0.613293	0
1.0180	1.93564	-0.42351	-0.670086	7.64572	0
1.0187	4.9958	-3.81159	-0.364958	20.4431	0
1.0193	10.7843	-6.21148	-0.0598291	38.7601	0
1.0200	13.8444	-4.65861	-1.28034	53.3974	0
1.0207	12.3144	-7.19967	-1.28034	62.2696	0
1.0213	11.706	-10.1642	-1.28034	70.2016	0
1.0220	14.7477	-8.32903	-4.63676	75.3941	0
1.0227	16.2778	-5.08212	-9.21368	76.2936	0
1.0233	16.5912	-3.24691	-13.1833	77.8064	0
1.0240	20.2413	-1.97638	-18.6757	79.033	0
1.0247	25.4398	-1.69404	-21.7269	76.0074	0
1.0253	24.8315	-0.70585	-19.591	69.8745	0
1.0260	17.8079	-0.42351	-13.7936	61.3293	0
1.0267	11.0977	-3.24691	-9.51881	48.8181	0
1.0273	6.82083	-4.37627	-7.38291	39.0872	0
1.0280	2.85737	-3.81159	-7.07778	31.4415	0
1.0287	-3.2445	-4.37627	-5.55214	15.8638	0
1.0293	-11.7982	-3.81159	0.245299	-2.45317	0
1.0300	-20.6468	-0.70585	9.40215	-10.6713	0
1.0307	-21.8635	1.4117	15.5047	-16.15	0
1.0313	-13.3283	3.81159	13.0637	-24.1228	0
1.0320	-4.16624	5.36446	5.73761	-30.5011	0
1.0327	-1.10608	1.97638	0.855556	-36.9202	0
1.0333	-2.63616	-0.98819	-3.11111	-43.9526	0
1.0340	-3.2445	0.42351	-6.77266	-44.5659	0
1.0347	-3.55789	0.84702	-0.364958	-38.7601	0
1.0353	-5.99127	-3.81159	15.8098	-32.341	0
1.0360	-10.5815	-8.32903	26.7945	-23.5096	0
1.0367	-10.5815	-10.1642	24.9637	-10.6713	0
1.0373	-2.94955	-11.9995	17.0304	-1.51279	0
1.0380	3.76067	-14.5405	11.8432	4.90634	0
1.0387	5.60414	-15.9522	11.2329	16.8042	0
1.0393	8.03752	-18.2109	11.2329	32.341	0
1.0400	12.001	-20.3285	10.0124	43.0531	0
1.0407	12.9227	-17.5051	12.4534	51.5984	0
1.0413	12.3144	-11.1524	15.1996	60.4298	0
1.0420	13.2361	-10.1642	11.538	64.3957	0
1.0427	14.1394	-13.27	5.12736	66.5218	0
1.0433	18.7296	-9.59956	1.46581	71.7144	0
1.0440	26.6565	-4.37627	-3.41624	73.5542	0
1.0447	27.5783	-8.61137	-5.24701	70.2016	0
1.0453	23.9098	-13.5523	0.245299	67.1351	0
1.0460	25.1265	-10.1642	3.90684	59.8165	0
1.0467	24.2232	-8.32903	3.29658	45.4654	0
1.0473	17.4945	-12.7053	5.43248	34.5079	0
1.0480	18.1028	-13.8347	6.95813	28.7021	0
1.0487	19.9463	-11.7171	6.34787	16.8042	0
1.0493	11.0977	-11.9995	7.87351	0	0
1.0500	7.74256	-12.2818	6.04274	-11.6117	0
1.0507	17.1995	-10.1642	0.550428	-19.8298	0
1.0513	20.8496	-6.49382	-0.670086	-28.0888	0
1.0520	18.7296	-3.52925	1.77094	-31.7277	0
1.0527	21.163	-1.97638	1.46581	-32.0548	0
1.0533	21.163	-1.69404	-0.975215	-33.8538	0
1.0540	17.1995	-0.14117	-3.41624	-34.1808	0
1.0547	20.5547	1.12936	-4.0265	-30.2149	0
1.0553	29.7167	3.52925	-0.364958	-25.9218	0
1.0560	34.8968	7.48201	-0.364958	-18.9303	0
1.0567	36.1135	7.48201	-5.24701	-6.41913	0
1.0573	36.7219	2.96457	-6.77266	7.93192	0
1.0580	39.1737	3.52925	-5.24701	19.5436	0
1.0587	41.6071	9.8819	-6.77266	31.1144	0
1.0593	40.3904	11.7171	-7.99317	46.692	0
1.0600	34.8968	9.03488	-4.33163	62.5559	0
1.0607	29.4033	8.4702	-1.28034	72.3277	0
1.0613	28.795	9.03488	-1.28034	79.3601	0
1.0620	31.2283	7.76435	-0.670086	86.6787	0
1.0627	31.2283	7.19967	0.855556	90.3176	0
1.0633	30.325	9.8819	0.550428	90.0314	0
1.0640	33.6801	12.423	0.550428	90.6447	0
1.0647	35.5052	11.7171	2.68633	89.4181	0
1.0653	33.0718	10.8701	5.12736	86.0654	0
1.0660	31.2283	10.8701	7.26325	81.2	0
1.0667	31.2283	12.9876	9.09702	71.1011	0
1.0673	31.2283	16.3757	8.48676	59.5303	0
1.0680	30.325	16.3757	7.26325	51.5984	0
1.0687	27.8732	14.8229	7.87351	39.3734	0
1.0693	23.9098	17.2227	6.95813	22.283	0
1.0700	18.4162	19.058	4.82223	14.6373	0
1.0707	11.0977	16.6581	5.73761	12.225	0
1.0713	6.21248	17.2227	6.95813	2.45317	0
1.0720	8.03752	20.0461	6.04274	-5.19254	0
1.0727	10.1759	19.058	6.95813	-2.73937	0
1.0733	9.86255	18.7756	7.56838	0.327089	0
1.0740	14.4528	23.0107	3.29658	1.22659	0
1.0747	23.3014	23.9989	-2.19573	5.47875	0
1.0753	29.7167	20.6108	-4.0265	10.6713	0
1.0760	32.1501	19.3403	-4.63676	20.1569	0
1.0767	32.4635	20.6108	-4.94188	37.8606	0
1.0773	30.325	20.0461	-6.46753	53.1111	0
1.0780	30.0116	18.2109	-7.68804	61.6564	0
1.0787	34.5834	17.5051	-8.60343	74.1675	0
1.0793	39.4686	20.3285	-9.82394	90.3176	0
1.0800	37.957	21.8814	-8.90856	103.769	0
1.0807	33.9751	19.058	-3.41624	116.566	0
1.0813	35.2102	17.2227	3.29658	127.279	0
1.0820	40.3904	16.6581	7.87351	132.144	0
1.0827	45.2756	15.1052	10.9278	137.01	0
1.0833	52.5941	15.3875	11.538	143.756	0
1.0840	60.5395	16.6581	10.6227	145.882	0
1.0847	64.7979	14.5405	10.0124	144.042	0
1.0853	62.3645	11.1524	10.6227	140.403	0
1.0860	54.1242	10.5878	12.4534	134.597	0
1.0867	51.6724	11.1524	14.8945	124.498	0
1.0873	60.8344	12.423	14.2842	112.928	0
1.0880	67.858	12.9876	10.0124	101.929	0
1.0887	66.033	13.8347	6.95813	90.9309	0
1.0893	65.7196	15.1052	6.95813	79.9734	0
1.0900	69.0747	14.2582	7.87351	71.7144	0
1.0907	72.4298	14.5405	7.26325	65.009	0
1.0913	78.5317	19.058	5.12736	59.5303	0
1.0920	80.6701	21.8814	5.43248	57.3633	0
1.0927	75.1766	20.6108	6.95813	56.75	0
1.0933	75.1766	21.8814	3.60171	53.3974	0
1.0940	83.7303	24.5636	-1.8906	52.4979	0
1.0947	88.9104	24.8459	-3.41624	59.2032	0
1.0953	91.6572	22.7284	-2.19573	69.2612	0
1.0960	96.8558	19.058	-0.670086	82.0994	0
1.0967	100.819	18.2109	-0.364958	99.1899	0
1.0973	104.469	20.6108	-3.11111	117.18	0
1.0980	107.216	20.0461	-4.94188	136.11	0
1.0987	108.451	15.3875	-2.50086	158.066	0
1.0993	114.24	11.7171	2.3812	180.349	0
1.1000	117.595	7.19967	7.26325	199.893	0
1.1007	113.318	2.54106	9.09702	216.697	0
1.1013	113.318	-0.70585	6.04274	229.208	0
1.1020	117.908	-6.91733	5.12736	233.787	0
1.1027	111.493	-12.7053	9.70727	226.428	0
1.1033	98.0725	-14.5405	11.8432	210.278	0
1.1040	87.3803	-19.905	10.6227	190.734	0
1.1047	73.3516	-27.6693	9.70727	166.325	0
1.1053	57.4793	-30.3516	6.95813	135.497	0
1.1060	46.8056	-31.9044	4.21197	101.03	0
1.1067	34.8968	-35.8572	5.73761	61.3293	0
1.1073	16.8862	-38.5394	6.04274	16.1909	0
1.1080	0.110608	-40.657	1.16068	-25.6356	0
1.1087	-13.3283	-41.0805	-0.670086	-67.4213	0
1.1093	-24.6103	-39.5276	-0.364958	-112.314	0
1.1100	-33.164	-41.0805	-4.94188	-150.747	0
1.1107	-43.8377	-42.4922	-9.51881	-183.702	0
1.1113	-61.5349	-40.3746	-7.68804	-216.983	0
1.1120	-78.6239	-38.9629	-6.77266	-242.291	0
1.1127	-86.8642	-38.5394	-8.90856	-258.155	0
1.1133	-89.6109	-35.8572	-10.7393	-275.859	0
1.1140	-91.4544	-33.0338	-14.0987	-289.924	0
1.1147	-91.141	-30.9162	-17.7603	-293.563	0
1.1153	-90.2193	-26.3988	-16.8449	-296.302	0
1.1160	-91.4544	-23.0107	-18.3705	-294.176	0
1.1167	-92.0628	-24.2812	-26.3039	-281.992	0
1.1173	-89.6109	-23.9989	-32.1043	-272.22	0
1.1180	-85.3341	-20.3285	-30.2705	-265.515	0
1.1187	-87.7859	-17.5051	-26.3039	-249.61	0
1.1193	-99.0679	-16.3757	-25.0834	-231.334	0
1.1200	-107.935	-16.3757	-27.8295	-216.043	0
1.1207	-102.736	-15.9522	-31.494	-198.053	0
1.1213	-92.6711	-14.8229	-31.494	-182.189	0
1.1220	-91.141	-11.9995	-27.8295	-175.483	0
1.1227	-90.2193	-9.31722	-26.609	-168.165	0
1.1233	-82.2924	-7.76435	-25.3885	-160.805	0
1.1240	-78.9373	-7.19967	-22.0321	-159.906	0
1.1247	-84.4308	-4.37627	-19.591	-159.006	0
1.1253	-88.3942	-2.8234	-17.4551	-155.04	0
1.1260	-87.4725	-4.65861	-12.268	-159.906	0
1.1267	-87.7859	-2.8234	-8.60343	-172.131	0
1.1273	-87.7859	5.36446	-12.268	-177.61	0
1.1280	-85.6475	9.8819	-15.9295	-180.676	0
1.1287	-85.3341	10.3054	-13.7936	-190.407	0
1.1293	-83.2141	13.5523	-10.7393	-200.506	0
1.1300	-75.5822	17.2227	-10.1291	-205.371	0
1.1307	-72.522	17.2227	-8.90856	-209.951	0
1.1313	-78.6239	17.5051	-7.68804	-213.303	0
1.1320	-80.154	19.058	-7.68804	-212.077	0
1.1327	-72.227	16.3757	-9.51881	-210.891	0
1.1333	-69.4803	12.7053	-12.5731	-209.951	0
1.1340	-74.6604	11.4348	-12.5731	-203.245	0
1.1347	-78.6239	10.8701	-5.85727	-192.247	0
1.1353	-79.2322	8.04669	0.245299	-180.962	0
1.1360	-76.7988	5.08212	-0.975215	-165.712	0
1.1367	-70.9919	3.52925	-4.0265	-145.555	0
1.1373	-68.5585	1.4117	-4.0265	-127.851	0
1.1380	-68.5585	-1.4117	-3.72137	-114.44	0
1.1387	-62.4567	-2.25872	-4.0265	-97.6362	0
1.1393	-56.0414	-2.8234	-6.46753	-74.4537	0
1.1400	-57.2581	-4.65861	-15.0141	-54.6239	0
1.1407	-55.4331	-7.19967	-25.9987	-44.5659	0
1.1413	-45.6627	-6.91733	-30.2705	-37.5335	0
1.1420	-39.2659	-8.04669	-25.9987	-28.375	0
1.1427	-40.1692	-14.117	-18.0654	-20.1569	0
1.1433	-40.1692	-19.058	-11.6577	-14.9643	0
1.1440	-41.0909	-16.6581	-7.68804	-9.7718	0
1.1447	-46.8978	-13.27	-3.11111	-8.54521	0
1.1453	-52.9997	-13.8347	2.3812	-14.351	0
1.1460	-51.783	-15.3875	7.87351	-22.5692	0
1.1467	-45.9761	-14.8229	11.2329	-29.6016	0
1.1473	-39.5608	-12.9876	10.0124	-39.6596	0
1.1480	-35.3024	-10.1642	6.95813	-50.9442	0
1.1487	-34.0673	-7.48201	6.04274	-61.6564	0
1.1493	-31.3205	-7.19967	2.3812	-72.0006	0
1.1500	-25.532	-6.49382	-6.77266	-82.0994	0
1.1507	-22.7853	-2.25872	-8.2983	-89.4181	0
1.1513	-23.6886	2.54106	-2.19573	-93.384	0
1.1520	-25.2186	4.09393	-0.364958	-95.8372	0
1.1527	-28.2788	1.69404	-0.364958	-96.4505	0
1.1533	-30.4172	0.84702	4.21197	-96.7367	0
1.1540	-30.4172	2.96457	4.21197	-95.2239	0
1.1547	-33.164	4.37627	-2.19573	-91.8712	0
1.1553	-35.3024	4.79978	-4.0265	-87.292	0
1.1560	-27.3571	7.19967	-3.11111	-75.3941	0
1.1567	-16.37	10.3054	-3.72137	-55.5234	0
1.1573	-7.83474	12.7053	-4.33163	-40.8862	0
1.1580	-0.811126	14.5405	-4.0265	-32.0548	0
1.1587	1.64069	15.3875	-4.63676	-16.4771	0
1.1593	0.718952	15.6699	-3.72137	3.06646	0
1.1600	1.93564	16.0934	-3.11111	17.0904	0
1.1607	-0.497736	16.3757	-4.63676	30.542	0
1.1613	-6.913	16.3757	-4.94188	46.692	0
1.1620	-5.38292	14.8229	-3.11111	56.75	0
1.1627	1.3273	14.2582	-2.80599	60.4298	0
1.1633	2.85737	16.3757	-3.72137	63.4962	0
1.1640	4.07406	17.9286	-2.50086	64.1095	0
1.1647	9.56759	13.5523	-0.0598291	60.716	0
1.1653	9.86255	8.75254	1.77094	56.1367	0
1.1660	4.68241	11.1524	2.68633	47.5915	0
1.1667	1.3273	16.3757	4.21197	33.5676	0
1.1673	-0.811126	16.9404	6.95813	22.283	0
1.1680	-0.811126	16.3757	7.56838	14.9643	0
1.1687	4.38745	18.4933	4.5171	1.51279	0
1.1693	9.2542	20.0461	2.07607	-14.6373	0
1.1700	11.3926	18.7756	0.855556	-24.409	0
1.1707	10.1759	18.2109	-2.50086	-31.7277	0
1.1713	4.68241	20.3285	-4.63676	-42.7261	0
1.1720	0.110608	21.8814	-2.80599	-48.2048	0
1.1727	0.718952	20.6108	-1.8906	-46.692	0
1.1733	0.110608	17.5051	-3.72137	-46.692	0
1.1740	-3.85285	16.9404	-3.11111	-45.4654	0
1.1747	-5.99127	19.058	-2.50086	-39.3734	0
1.1753	-5.38292	19.058	-5.85727	-30.8282	0
1.1760	-5.38292	16.0934	-8.90856	-18.6032	0
1.1767	-7.22639	15.1052	-9.51881	-2.45317	0
1.1773	-9.65977	16.3757	-8.60343	10.9984	0
1.1780	-10.8765	15.3875	-7.07778	21.3835	0
1.1787	-9.05142	13.5523	-6.1624	35.0803	0
1.1793	-7.83474	12.1406	-5.24701	50.3718	0
1.1800	-8.73803	11.7171	-3.72137	64.3957	0
1.1807	-9.65977	11.7171	-1.28034	77.234	0
1.1813	-7.83474	12.7053	1.77094	89.1319	0
1.1820	-3.55789	15.1052	4.5171	95.2239	0
1.1827	1.93564	15.3875	4.21197	97.0638	0
1.1833	6.50744	11.7171	2.3812	100.416	0
1.1840	7.13422	10.5878	1.77094	103.156	0
1.1847	4.38745	10.8701	0.550428	99.8032	0
1.1853	4.38745	5.6468	-1.28034	93.7111	0
1.1860	8.35091	1.69404	4.21197	86.3516	0
1.1867	11.0977	4.79978	13.0637	74.4537	0
1.1873	10.4893	6.63499	13.3688	61.3293	0
1.1880	9.56759	4.09393	9.70727	50.3718	0
1.1887	10.1759	2.96457	8.79189	36.634	0
1.1893	12.9227	3.52925	3.29658	22.8963	0
1.1900	13.531	4.79978	-5.85727	11.2846	0
1.1907	7.42917	5.92914	-7.38291	-2.45317	0
1.1913	4.07406	3.52925	-4.94188	-14.6373	0
1.1920	6.50744	1.12936	-5.24701	-20.4431	0
1.1927	7.42917	2.54106	-5.55214	-25.3085	0
1.1933	7.42917	3.81159	-5.85727	-28.375	0
1.1940	12.6093	1.97638	-7.68804	-23.1825	0
1.1947	17.1995	3.52925	-4.94188	-17.9899	0
1.1953	18.4162	6.21148	0.245299	-15.8638	0
1.1960	18.4162	6.21148	0.550428	-6.09204	0
1.1967	17.4945	7.19967	2.3812	11.8979	0
1.1973	15.9829	10.5878	5.43248	26.2489	0
1.1980	14.7477	14.5405	5.73761	37.5335	0
1.1987	14.1394	23.2931	7.87351	52.7841	0
1.1993	17.4945	36.8454	11.538	70.2016	0
1.2000	23.9098	42.6333	8.79189	84.5526	0
1.2007	28.1866	41.0805	5.12736	96.4505	0
1.2013	29.4033	42.9157	8.79189	104.996	0
1.2020	26.6565	44.7509	11.8432	108.962	0
1.2027	22.988	40.5158	12.4534	110.474	0
1.2033	25.7348	36.8454	15.1996	111.987	0
1.2040	31.2283	34.5867	13.9791	110.474	0
1.2047	29.7167	26.3988	8.48676	105.609	0
1.2053	26.6565	18.2109	6.04274	99.8032	0
1.2060	26.3431	15.1052	6.653	90.0314	0
1.2067	23.3014	12.423	6.04274	74.7808	0
1.2073	20.2413	10.5878	5.73761	61.0431	0
1.2080	20.8496	9.8819	4.5171	51.2713	0
1.2087	19.338	5.36446	2.07607	38.1468	0
1.2093	15.0611	3.24691	3.29658	21.9968	0
1.2100	12.001	8.04669	6.95813	7.03242	0
1.2107	7.42917	13.5523	8.48676	-7.93192	0
1.2113	3.76067	12.7053	8.48676	-20.1569	0
1.2120	5.29075	8.4702	9.09702	-25.9218	0
1.2127	6.50744	6.63499	11.538	-30.2149	0
1.2133	1.93564	12.1406	16.115	-34.1808	0
1.2140	-7.22639	16.9404	21.6073	-31.1144	0
1.2147	-14.8399	12.1406	24.3534	-25.0223	0
1.2153	-14.545	5.6468	25.2688	-21.3426	0
1.2160	-4.47963	4.09393	23.4381	-13.4107	0
1.2167	5.60414	-0.70585	19.4714	-0.613293	0
1.2173	9.56759	-11.1524	16.7252	9.44471	0
1.2180	9.2542	-18.2109	14.2842	17.7037	0
1.2187	9.2542	-22.1637	12.7586	32.9543	0
1.2193	10.1759	-28.5163	14.8945	49.7585	0
1.2200	12.001	-35.8572	14.8945	60.716	0
1.2207	14.7477	-37.4101	10.0124	71.7144	0
1.2213	19.338	-35.8572	8.79189	83.326	0
1.2220	21.163	-37.6924	14.2842	87.292	0
1.2227	20.2413	-38.5394	19.7765	88.1915	0
1.2233	20.2413	-34.3043	19.4714	93.7111	0
1.2240	19.338	-31.1986	17.0304	94.8968	0
1.2247	15.6695	-34.3043	18.8611	86.3516	0
1.2253	13.8444	-34.5867	21.9124	79.033	0
1.2260	14.1394	-30.0692	18.556	71.7144	0
1.2267	10.1759	-27.6693	13.9791	57.3633	0
1.2273	7.42917	-26.3988	15.8098	43.3393	0
1.2280	10.1759	-24.8459	14.5893	31.4415	0
1.2287	12.6093	-27.2458	5.12736	14.024	0
1.2293	10.4893	-30.6339	-1.28034	-2.12608	0
1.2300	8.35091	-28.5163	-0.670086	-11.6117	0
1.2307	4.07406	-23.9989	2.07607	-24.1228	0
1.2313	-3.85285	-21.4578	7.26325	-36.634	0
1.2320	-10.8765	-19.3403	13.6739	-41.2133	0
1.2327	-13.3283	-15.6699	13.6739	-43.0123	0
1.2333	-14.545	-12.2818	10.6227	-46.3649	0
1.2340	-15.1533	-10.4466	9.70727	-46.692	0
1.2347	-12.0931	-8.32903	6.04274	-43.9526	0
1.2353	-7.83474	-4.65861	-0.0598291	-37.8197	0
1.2360	-7.52135	-1.97638	1.46581	-26.8622	0
1.2367	-8.12969	-1.4117	7.87351	-14.6373	0
1.2373	-4.47963	0.84702	10.9278	-1.83988	0
1.2380	-0.811126	3.52925	13.6739	12.5112	0
1.2387	0.110608	1.69404	14.8945	26.2489	0
1.2393	5.60414	-0.98819	11.2329	40.6	0
1.2400	11.706	0.14117	8.17864	54.6239	0
1.2407	10.7843	1.69404	10.0124	63.4962	0
1.2413	7.74256	0.42351	10.3175	67.1351	0
1.2420	9.86255	0.84702	7.56838	71.1011	0
1.2427	10.1759	1.69404	6.04274	75.3941	0
1.2433	5.60414	-0.42351	3.90684	76.0074	0
1.2440	2.85737	-0.98819	-0.0598291	73.5542	0
1.2447	3.76067	2.54106	-0.364958	71.1011	0
1.2453	2.24903	5.6468	1.77094	68.3617	0
1.2460	-0.497736	6.91733	1.46581	56.75	0
1.2467	-3.85285	7.48201	-2.19573	37.5335	0
1.2473	-8.73803	10.8701	-4.94188	24.1228	0
1.2480	-12.7199	15.1052	-4.94188	15.2505	0
1.2487	-16.6834	14.5405	-0.975215	-2.12608	0
1.2493	-20.3334	11.1524	3.29658	-19.8298	0
1.2500	-17.9001	15.3875	3.90684	-29.2745	0
1.2507	-11.1898	22.7284	2.3812	-39.9867	0
1.2513	-11.7982	23.7166	2.3812	-50.9442	0
1.2520	-17.9001	22.7284	2.99146	-53.1111	0
1.2527	-20.3334	24.5636	-1.28034	-54.0106	0
1.2533	-20.0385	23.9989	-11.3526	-58.8761	0
1.2540	-19.1168	23.2931	-20.5064	-57.3633	0
1.2547	-16.37	26.3988	-23.2526	-50.0447	0
1.2553	-13.0149	27.387	-21.4218	-44.2388	0
1.2560	-11.7982	23.7166	-18.6757	-32.9543	0
1.2567	-10.8765	21.599	-16.2346	-16.7633	0
1.2573	-7.22639	20.0461	-15.0141	-5.80584	0
1.2580	-1.73286	16.3757	-14.0987	4.57925	0
1.2587	-0.811126	11.4348	-11.9628	21.3835	0
1.2593	-6.30466	7.76435	-9.51881	38.7601	0
1.2600	-8.73803	3.52925	-8.60343	50.3718	0
1.2607	-6.30466	-2.25872	-5.85727	61.3293	0
1.2613	-5.99127	-8.61137	-2.19573	71.7144	0
1.2620	-6.59961	-13.8347	-0.0598291	76.6207	0
1.2627	-7.22639	-14.5405	1.46581	78.1335	0
1.2633	-7.83474	-12.2818	3.29658	79.9734	0
1.2640	-6.30466	-11.1524	3.29658	79.033	0
1.2647	-2.63616	-10.8701	0.550428	74.4537	0
1.2653	-3.55789	-9.8819	-3.11111	67.1351	0
1.2660	-11.1898	-9.31722	-3.11111	54.951	0
1.2667	-20.3334	-8.32903	-2.19573	38.7601	0
1.2673	-25.2186	-6.49382	-5.85727	26.2489	0
1.2680	-25.532	-5.6468	-11.3526	16.8042	0
1.2687	-25.827	-6.49382	-11.0445	5.19254	0
1.2693	-30.1038	-6.49382	-8.90856	-9.7718	0
1.2700	-34.6756	-5.6468	-9.51881	-22.5692	0
1.2707	-35.9107	-6.91733	-7.99317	-31.7277	0
1.2713	-35.5974	-5.92914	-3.41624	-41.7857	0
1.2720	-33.4589	-3.24691	-3.72137	-50.9442	0
1.2727	-28.8871	-6.21148	-6.77266	-55.5234	0
1.2733	-25.2186	-10.4466	-6.1624	-59.2032	0
1.2740	-23.6886	-8.04669	-6.77266	-62.8421	0
1.2747	-20.9602	-4.09393	-13.1833	-61.9426	0
1.2753	-16.37	-3.81159	-18.6757	-57.3633	0
1.2760	-13.0149	-3.81159	-16.8449	-49.4314	0
1.2767	-9.97316	-1.97638	-9.82394	-34.7941	0
1.2773	-8.12969	-0.14117	-3.11111	-19.5436	0
1.2780	-9.65977	-2.25872	0.245299	-7.31863	0
1.2787	-15.4667	-5.08212	1.77094	8.8723	0
1.2793	-18.2135	-2.8234	3.60171	27.7617	0
1.2800	-15.1533	-1.4117	2.3812	40.6	0
1.2807	-11.7982	-5.92914	-2.19573	52.4979	0
1.2813	-11.4848	-8.32903	-5.24701	65.2952	0
1.2820	-13.9366	-5.92914	-4.94188	71.7144	0
1.2827	-20.0385	-4.65861	-3.72137	72.6547	0
1.2833	-23.6886	-5.36446	-4.0265	72.6547	0
1.2840	-21.2552	-6.49382	-5.24701	71.7144	0
1.2847	-20.0385	-9.8819	-7.38291	69.5883	0
1.2853	-24.6103	-11.1524	-11.6577	62.8829	0
1.2860	-28.2788	-11.1524	-13.7936	49.7585	0
1.2867	-31.0256	-12.9876	-11.3526	34.5079	0
1.2873	-31.9289	-11.9995	-7.99317	22.283	0
1.2880	-28.2788	-9.31722	-7.38291	11.2846	0
1.2887	-27.3571	-6.91733	-7.38291	-3.35267	0
1.2893	-30.1038	-2.8234	-6.46753	-19.2165	0
1.2900	-30.7122	-0.14117	-5.24701	-28.9883	0
1.2907	-29.1821	-0.70585	-4.94188	-34.467	0
1.2913	-30.1038	-0.42351	-7.68804	-44.8521	0
1.2920	-28.8871	-0.98819	-10.7393	-54.6239	0
1.2927	-24.6103	-3.81159	-7.68804	-56.75	0
1.2933	-20.3334	-1.97638	-4.0265	-59.2032	0
1.2940	-19.7251	0.84702	-2.19573	-60.716	0
1.2947	-25.827	-1.69404	4.21197	-55.5234	0
1.2953	-34.3807	-2.54106	9.40215	-49.7585	0
1.2960	-37.1274	-0.42351	6.653	-42.7261	0
1.2967	-34.6756	-1.4117	1.46581	-25.9218	0
1.2973	-31.3205	-4.09393	-1.28034	-9.44471	0
1.2980	-27.6704	-4.37627	-2.19573	3.06646	0
1.2987	-26.4353	-2.8234	2.3812	23.1825	0
1.2993	-25.532	-1.97638	7.26325	43.6256	0
1.3000	-23.0802	-3.52925	6.34787	55.5643	0
1.3007	-20.9602	-5.36446	2.68633	67.7484	0
1.3013	-20.0385	-4.09393	-0.364958	79.3601	0
1.3020	-17.5867	-3.52925	-3.72137	83.6122	0
1.3027	-14.8399	-5.6468	-3.11111	88.1915	0
1.3033	-8.73803	-5.92914	-0.975215	91.8712	0
1.3040	0.718952	-4.09393	-4.0265	86.6787	0
1.3047	5.60414	-4.09393	-9.51881	80.2596	0
1.3053	8.35091	-5.6468	-12.5731	76.2936	0
1.3060	12.001	-4.65861	-13.7936	64.3957	0
1.3067	7.74256	-0.70585	-9.51881	47.3053	0
1.3073	-5.99127	4.09393	-1.28034	34.7941	0
1.3080	-15.7616	6.21148	1.46581	23.5096	0
1.3087	-20.0385	6.91733	1.16068	8.54521	0
1.3093	-23.6886	6.21148	5.43248	-6.41913	0
1.3100	-21.5686	2.54106	5.73761	-16.4771	0
1.3107	-15.4667	0.84702	-0.670086	-24.409	0
1.3113	-17.5867	4.37627	-3.72137	-33.2405	0
1.3120	-28.2788	6.21148	-2.19573	-40.8862	0
1.3127	-36.5191	4.09393	-1.28034	-43.0123	0
1.3133	-37.7358	7.19967	-0.364958	-40.6	0
1.3140	-36.5191	12.423	-1.58547	-38.7601	0
1.3147	-36.814	9.31722	-3.11111	-37.8197	0
1.3153	-34.6756	6.21148	-2.19573	-30.8282	0
1.3160	-25.2186	7.19967	-1.28034	-15.5776	0
1.3167	-12.4065	6.63499	-2.80599	-0.613293	0
1.3173	-6.30466	6.21148	-0.364958	10.058	0
1.3180	-9.97316	8.4702	4.21197	23.1825	0
1.3187	-19.1168	8.04669	3.90684	41.2133	0
1.3193	-24.6103	6.21148	0.550428	57.0771	0
1.3200	-24.6103	4.37627	-1.8906	68.6888	0
1.3207	-20.0385	3.52925	-2.50086	79.3601	0
1.3213	-15.7616	5.92914	1.16068	87.292	0
1.3220	-12.7199	9.59956	6.95813	91.2579	0
1.3227	-8.44308	9.03488	6.653	92.4845	0
1.3233	-2.02781	8.04669	-3.72137	90.9309	0
1.3240	6.21248	9.59956	-14.0987	89.1319	0
1.3247	15.6695	7.19967	-16.8449	86.3516	0
1.3253	24.8315	1.97638	-10.7393	78.1335	0
1.3260	26.0482	-1.97638	-0.0598291	62.8829	0
1.3267	14.1394	-3.24691	10.3175	47.3053	0
1.3273	0.718952	-2.8234	15.5047	36.0207	0
1.3280	-5.99127	-1.97638	17.9457	26.5351	0
1.3287	-15.4667	-1.69404	18.2509	12.225	0
1.3293	-31.3205	-0.70585	10.6227	-6.41913	0
1.3300	-44.446	0.42351	3.29658	-20.7293	0
1.3307	-47.1928	1.69404	8.17864	-31.7277	0
1.3313	-42.0126	5.08212	13.3688	-40.8862	0
1.3320	-35.3024	6.91733	9.40215	-46.3649	0
1.3327	-31.9289	5.36446	6.34787	-49.1452	0
[truncated: 48,454 more rows]
