# Supplementary material for: Identification of Haptic Based Guiding Using Hard Reins
Source: PLoS One. 2015 Jul 22;10(7):e0132020. doi: 10.1371/journal.pone.0132020 (PMC4511788; doi:10.1371/journal.pone.0132020)
Supplement: S4 File — (ZIP) [file pone.0132020.s004.zip › EMGData2/Subject12/T11/t11.txt]

0.0000	31.4751	-33.5789	-5.30424	4414.98	0
0.0007	23.84	-41.5789	-4.38944	3252.07	0
0.0013	16.5202	-41.5789	2.92897	2036.16	0
0.0020	11.9369	-36.9474	6.90114	997.939	0
0.0027	4.00899	-35.1579	3.84377	-180.2	0
0.0033	-5.45043	-32.7368	3.84377	-1573.42	0
0.0040	-12.7815	-27.2632	5.6814	-2839.83	0
0.0047	-17.3535	-20.8421	4.75857	-3896.36	0
0.0053	-21.9368	-12.5263	5.98633	-4781.36	0
0.0060	-26.5089	-4.63158	8.42581	-5379.2	0
0.0067	-30.4841	-0.315789	7.20607	-5743.06	0
0.0073	-33.5359	4.8421	6.90114	-5981.27	0
0.0080	-34.7521	12.4211	8.42581	-5975.88	0
0.0087	-34.144	17.8947	5.98633	-5696.42	0
0.0093	-31.7003	22.5263	2.01417	-5225.79	0
0.0100	-28.0404	26.8421	1.09937	-4427.7	0
0.0107	-22.545	28.3158	4.75857	-3272.11	0
0.0113	-13.6936	28.9474	7.511	-2113.25	0
0.0120	-6.6779	27.6842	4.45364	-1083.9	0
0.0127	-5.45043	22.5263	-1.03517	111.203	0
0.0133	-2.39864	15.7895	-1.64504	1508.86	0
0.0140	5.83331	10	-0.730236	2793.38	0
0.0147	13.7725	3.26316	-3.47464	3863.98	0
0.0153	17.4324	-4.63158	-6.83694	4757.07	0
0.0160	19.2679	-10.7368	-7.14187	5374.19	0
0.0167	22.0157	-14.1053	-5.6172	5743.26	0
0.0173	29.0314	-17.4737	-5.30424	5984.94	0
0.0180	37.2746	-20.8421	-5.6172	6003.44	0
0.0187	40.6305	-22.6316	-5.6172	5737.67	0
0.0193	37.5787	-24.2105	-5.6172	5276.28	0
0.0200	30.867	-26.6316	-4.69438	4499.98	0
0.0207	22.3197	-27.2632	-2.25491	3323.38	0
0.0213	14.6846	-24.7368	-1.64504	2094.55	0
0.0220	9.18915	-20.8421	-4.08451	1044	0
0.0227	5.52926	-15.3684	-2.55984	-86.9198	0
0.0233	0.65315	-11.3684	-0.730236	-1426.37	0
0.0240	-8.19816	-9.47368	-2.86477	-2718.22	0
0.0247	-18.2769	-5.26316	-1.94997	-3818.5	0
0.0253	-24.0652	3.57895	4.75857	-4730.48	0
0.0260	-27.117	10.6316	8.42581	-5364.93	0
0.0267	-32.6125	14.3158	6.29127	-5750.58	0
0.0273	-37.8039	16.421	2.92897	-6006.71	0
0.0280	-38.412	18.2105	1.09937	-6037.74	0
0.0287	-34.144	22.2105	2.01417	-5772.36	0
0.0293	-25.2927	26.8421	3.2339	-5319.45	0
0.0300	-16.4414	26.8421	0.794433	-4569.36	0
0.0307	-13.9977	22.8421	-1.64504	-3395.85	0
0.0313	-11.8581	20.7368	-0.730236	-2158.15	0
0.0320	-3.62611	20.7368	0.184565	-1111.07	0
0.0327	4.92115	18.8421	1.09937	63.0216	0
0.0333	10.1126	12.4211	2.01417	1479.18	0
0.0340	14.0765	3.57895	2.92897	2785.48	0
0.0347	16.8243	-1.57895	1.4043	3855.88	0
0.0353	21.0923	-5.89474	-1.64504	4759	0
0.0360	26.2837	-13.1579	-4.38944	5386.13	0
0.0367	26.2837	-20.2105	-7.44681	5761.76	0
0.0373	25.6756	-25.0526	-9.27641	6025.22	0
0.0380	29.9436	-30.3158	-6.83694	6060.29	0
0.0387	31.171	-34.5263	-2.55984	5795.29	0
0.0393	25.3715	-34.8421	-2.86477	5345.85	0
0.0400	18.9639	-33.3684	-5.30424	4583.43	0
0.0407	12.8603	-33.0526	-2.55984	3404.9	0
0.0413	4.6171	-32.421	2.3191	2176.66	0
0.0420	-1.48648	-28.421	2.01417	1119.16	0
0.0427	-3.62611	-21.4737	-3.47464	-61.8653	0
0.0433	-6.06979	-17.1579	-6.532	-1458.36	0
0.0440	-9.12158	-12	-4.38944	-2763.51	0
0.0447	-12.7815	-2.21053	-3.47464	-3857.62	0
0.0453	-17.9616	5.47368	-5.30424	-4773.84	0
0.0460	-23.1531	9.05263	-3.16971	-5411.96	0
0.0467	-25.2927	17.0526	0.184565	-5793.37	0
0.0473	-25.5967	25.5789	-1.64504	-6045.07	0
0.0480	-27.117	26.5263	-4.38944	-6072.63	0
0.0487	-29.2566	24.9474	-2.55984	-5801.27	0
0.0493	-32.9165	26.2105	-0.120369	-5338.72	0
0.0500	-32.0044	28	2.01417	-4571.48	0
0.0507	-24.6846	28.9474	5.37647	-3385.25	0
0.0513	-20.4053	28	6.29127	-2146.01	0
0.0520	-19.1891	25.5789	4.45364	-1093.72	0
0.0527	-8.80627	22.5263	1.70923	94.6288	0
0.0533	4.00899	17.6842	-0.730236	1518.69	0
0.0540	7.06078	11.5789	-2.55984	2822.68	0
0.0547	10.4166	6.31579	-3.47464	3901.17	0
0.0553	21.0923	-0.105263	-5.92214	4819.13	0
0.0560	26.5877	-6.42105	-8.66654	5443.18	0
0.0567	25.0675	-9.47368	-8.66654	5806.28	0
0.0573	27.1958	-14.1053	-7.75174	6073.4	0
0.0580	30.867	-22.3158	-9.27641	6096.53	0
0.0587	30.5517	-26.6316	-12.9356	5765.42	0
0.0593	31.4751	-26.3158	-15.688	5220.97	0
0.0600	32.0832	-26.3158	-16.9078	4374.51	0
0.0607	26.5877	-27.7895	-15.993	3153.97	0
0.0613	20.1801	-28.7368	-13.5455	1943.65	0
0.0620	17.7364	-26.3158	-11.106	888.47	0
0.0627	12.5563	-21.4737	-8.97148	-352.497	0
0.0633	1.56531	-17.4737	-4.38944	-1770.2	0
0.0640	-9.12158	-13.4737	-1.03517	-3031.21	0
0.0647	-18.2769	-6.21053	-0.120369	-4096.6	0
0.0653	-27.4323	-0.105263	3.2339	-4968.88	0
0.0660	-32.9165	3.26316	10.2554	-5526.05	0
0.0667	-37.4998	10.9474	12.9998	-5871.23	0
0.0673	-42.0719	20.7368	12.085	-6100.96	0
0.0680	-42.0719	22.8421	12.6949	-6062.61	0
0.0687	-39.0201	22.5263	13.3047	-5746.15	0
0.0693	-35.6643	26.2105	12.085	-5235.23	0
0.0700	-30.1688	28.9474	10.8653	-4367.96	0
0.0707	-20.1013	27.0526	10.5603	-3158.41	0
0.0713	-9.42564	24.6316	8.42581	-2003.39	0
0.0720	-2.39864	22.8421	6.29127	-968.645	0
0.0727	2.78152	19.7895	7.20607	285.043	0
0.0733	7.97294	13.6842	8.73074	1725.29	0
0.0740	11.0247	5.78947	5.6814	3008.46	0
0.0747	11.9369	-1.26316	2.92897	4074.82	0
0.0753	12.8603	-6.21053	4.75857	4949.42	0
0.0760	14.9887	-11.3684	4.75857	5530.68	0
0.0767	19.572	-16.8421	1.09937	5889.73	0
0.0773	27.1958	-19.2632	-0.425303	6120.04	0
0.0780	32.9954	-19.8947	-1.03517	6091.13	0
0.0787	32.0832	-21.1579	-2.55984	5784.12	0
0.0793	30.2476	-22.9474	-1.64504	5289.39	0
0.0800	27.4999	-25.0526	-0.730236	4449.29	0
0.0807	20.4841	-27.7895	1.4043	3220.08	0
0.0813	14.6846	-28.1053	5.98633	1985.86	0
0.0820	12.2409	-26	7.81594	923.932	0
0.0827	5.83331	-21.6842	6.5962	-253.436	0
0.0833	-1.18243	-14.4211	7.20607	-1627.77	0
0.0840	-4.53827	-6.42105	5.6814	-2921.35	0
0.0847	-10.6418	-1.26316	1.09937	-4014.11	0
0.0853	-18.2769	1.15789	1.70923	-4906.24	0
0.0860	-23.1531	5.78947	5.6814	-5502.16	0
0.0867	-28.3445	13.3684	8.42581	-5861.78	0
0.0873	-32.9165	18.8421	12.085	-6106.16	0
0.0880	-32.6125	20.421	16.667	-6108.28	0
0.0887	-33.8399	20.9474	17.2769	-5808.59	0
0.0893	-35.3602	24.3158	16.667	-5321.96	0
0.0900	-30.1688	26.2105	16.667	-4504.99	0
0.0907	-24.9886	24.3158	14.5245	-3276.93	0
0.0913	-23.4571	22.5263	11.1702	-2050.42	0
0.0920	-15.5292	18.8421	9.95047	-1003.34	0
0.0927	-3.32206	10.9474	10.2554	228.959	0
0.0933	4.6171	3.89474	9.95047	1682.89	0
0.0940	11.9369	-0.315789	6.5962	2978.21	0
0.0947	22.9278	-9.26316	2.01417	4035.51	0
0.0953	28.7274	-20.5263	-0.120369	4916.46	0
0.0960	29.0314	-26.9474	-0.425303	5514.3	0
0.0967	31.171	-34.2105	-2.25491	5878.36	0
0.0973	35.439	-43.0526	-3.47464	6118.88	0
0.0980	35.7431	-45.5789	-3.47464	6104.43	0
0.0987	32.6913	-47.3684	-4.38944	5808.21	0
0.0993	28.4233	-55.8947	-3.77958	5337.57	0
0.1000	22.0157	-61.3684	-1.94997	4515.78	0
0.1007	12.8603	-57.1579	-2.25491	3277.13	0
0.1013	7.06078	-50.7368	-1.94997	2045.41	0
0.1020	6.75673	-48	0.184565	986.183	0
0.1027	5.2252	-45.2631	0.184565	-242.45	0
0.1033	-2.09459	-38.8421	0.184565	-1671.71	0
0.1040	-10.6418	-27.7895	6.90114	-2967.99	0
0.1047	-18.581	-18.1053	11.7801	-4047.45	0
0.1053	-27.4323	-11.6842	9.95047	-4934.38	0
0.1060	-32.0044	-4.94737	10.2554	-5528.75	0
0.1067	-32.3084	4.21053	13.6097	-5896.47	0
0.1073	-35.0562	13.3684	9.64554	-6136.61	0
0.1080	-36.5877	18.8421	3.84377	-6119.07	0
0.1087	-31.0922	20.7368	4.45364	-5813.6	0
0.1093	-24.6846	23.4737	5.6814	-5323.11	0
0.1100	-20.1013	24.6316	2.92897	-4491.5	0
0.1107	-11.554	24.3158	0.489499	-3258.24	0
0.1113	-2.70269	24.6316	0.184565	-2028.64	0
0.1120	-0.574322	25.2632	0.489499	-970.765	0
0.1127	0.65315	21.5789	2.01417	262.879	0
0.1133	5.2252	15.7895	5.6814	1710.84	0
0.1140	10.4166	9.36842	7.20607	3006.73	0
0.1147	14.3806	2.73684	5.07153	4067.11	0
0.1153	15.608	-1.89474	3.84377	4955	0
0.1160	18.3445	-5.89474	5.37647	5546.87	0
0.1167	27.1958	-12.3158	2.62404	5893.39	0
0.1173	33.9188	-18.6316	-2.25491	6135.26	0
0.1180	33.9188	-23.8947	-1.3401	6116.38	0
0.1187	35.135	-25.0526	2.01417	5755.78	0
0.1193	37.8827	-24.2105	1.09937	5174.71	0
0.1200	34.5269	-27.5789	-1.64504	4257.91	0
0.1207	25.6756	-32.1053	-1.64504	3001.14	0
0.1213	16.2161	-29.6842	-0.120369	1808.55	0
0.1220	9.18915	-23.5789	2.3191	738.914	0
0.1227	5.2252	-18.6316	2.92897	-549.271	0
0.1233	-0.270269	-12	2.01417	-1977.18	0
0.1240	-7.28601	-6.42105	2.3191	-3222.97	0
0.1247	-13.3896	-3.15789	3.53884	-4266.58	0
0.1253	-21.3287	6	2.3191	-5100.9	0
0.1260	-26.5089	17.6842	2.01417	-5637.45	0
0.1267	-25.5967	22.2105	2.3191	-5976.26	0
0.1273	-27.117	23.7895	0.489499	-6162.63	0
0.1280	-31.3963	28	0.184565	-6071.66	0
0.1287	-31.0922	31.6842	0.184565	-5732.66	0
0.1293	-29.5607	33.7895	-3.16971	-5180.88	0
0.1300	-28.3445	34.421	-4.99931	-4244.23	0
0.1307	-21.3287	35.3684	-1.03517	-3009.04	0
0.1313	-13.3896	34.421	2.01417	-1870.61	0
0.1320	-10.0337	28	0.489499	-813.885	0
0.1327	-3.01801	19.4737	-1.3401	487.213	0
0.1333	7.36483	14.3158	-1.64504	1920.52	0
0.1340	14.6846	7.89474	-1.64504	3166.89	0
0.1347	19.2679	-0.315789	-3.16971	4218.6	0
0.1353	22.3197	-6.73684	-6.83694	5063.51	0
0.1360	23.84	-13.1579	-8.05667	5599.68	0
0.1367	26.8918	-19.5789	-7.14187	5944.08	0
0.1373	27.4999	-22.9474	-8.66654	6153.96	0
0.1380	22.3197	-27.5789	-10.8011	6076.1	0
0.1387	19.2679	-33.8947	-8.97148	5741.72	0
0.1393	20.1801	-34.2105	-7.44681	5213.45	0
0.1400	18.0405	-32.1053	-8.36161	4298.38	0
0.1407	11.9369	-35.1579	-7.14187	3040.84	0
0.1413	7.97294	-35.1579	-3.77958	1840.54	0
0.1420	6.45268	-27.7895	-2.55984	772.256	0
0.1427	2.78152	-22.6316	-2.55984	-445.777	0
0.1433	-4.84232	-20.8421	-3.16971	-1816.26	0
0.1440	-14.6058	-16.2105	-2.55984	-3081.32	0
0.1447	-22.2409	-9.47368	1.4043	-4149.79	0
0.1453	-27.117	-2.8421	4.45364	-5007.81	0
0.1460	-30.1688	5.78947	3.84377	-5582.14	0
0.1467	-34.4481	14	3.84377	-5934.06	0
0.1473	-40.2476	18.5263	5.98633	-6143.17	0
0.1480	-41.7678	20.9474	6.29127	-6096.14	0
0.1487	-38.1079	23.7895	2.92897	-5773.52	0
0.1493	-36.2724	26.2105	0.489499	-5254.69	0
0.1500	-36.5877	28	0.489499	-4372.78	0
0.1507	-32.9165	27.0526	0.184565	-3113.69	0
0.1513	-27.7364	25.2632	-2.25491	-1907.8	0
0.1520	-22.849	24.9474	-3.47464	-852.045	0
0.1527	-12.7815	22.8421	-1.94997	419.952	0
0.1533	-0.878375	16.7368	0.184565	1862.32	0
0.1540	5.83331	9.36842	1.09937	3120.44	0
0.1547	13.4684	3.57895	-0.120369	4165.79	0
0.1553	23.84	-1.89474	-2.86477	5014.94	0
0.1560	29.3355	-8	-5.30424	5561.9	0
0.1567	30.2476	-15.0526	-6.532	5909.19	0
0.1573	33.9188	-21.6842	-6.532	6132.56	0
0.1580	38.4908	-26.9474	-6.22707	6073.98	0
0.1587	37.5787	-30.5263	-5.92214	5745.57	0
0.1593	31.7791	-33.5789	-5.30424	5235.42	0
0.1600	25.0675	-37.2631	-4.38944	4352.73	0
0.1607	19.572	-38.5263	-4.08451	3099.82	0
0.1613	13.1644	-35.1579	-3.47464	1894.31	0
0.1620	7.36483	-32.7368	-1.94997	828.532	0
0.1627	5.83331	-30.8421	-1.64504	-425.926	0
0.1633	4.00899	-25.0526	-1.3401	-1846.52	0
0.1640	-2.70269	-17.1579	0.184565	-3112.73	0
0.1647	-9.42564	-10.1053	1.70923	-4170.22	0
0.1653	-14.6058	-2.21053	3.53884	-5029.59	0
0.1660	-23.1531	4.21053	5.6814	-5586.18	0
0.1667	-30.7882	9.68421	8.42581	-5926.15	0
0.1673	-33.8399	17.6842	10.2554	-6138.15	0
0.1680	-38.1079	22.8421	10.5603	-6077.45	0
0.1687	-42.0719	24	8.73074	-5745.18	0
0.1693	-41.4638	27.0526	6.90114	-5227.33	0
0.1700	-38.412	30.421	4.75857	-4332.5	0
0.1707	-32.3084	30.1053	2.3191	-3071.29	0
0.1713	-21.9368	27.3684	2.01417	-1876.97	0
0.1720	-13.0855	20.7368	1.09937	-818.318	0
0.1727	-6.37385	15.1579	-0.730236	452.715	0
0.1733	1.56531	14.8421	-0.730236	1885.83	0
0.1740	8.58105	8.73684	0.184565	3142.99	0
0.1747	13.7725	-3.15789	-0.120369	4185.83	0
0.1753	15.9121	-9.78947	-0.730236	5035.56	0
0.1760	14.3806	-15.0526	-1.94997	5582.14	0
0.1767	16.5202	-23.5789	-4.38944	5910.93	0
0.1773	24.144	-26.6316	-3.77958	6126.78	0
0.1780	24.7634	-25.6842	-3.16971	6067.81	0
0.1787	21.3963	-28.7368	-6.83694	5676.96	0
0.1793	24.4481	-32.421	-8.66654	5047.32	0
0.1800	23.84	-33.3684	-5.6172	4077.52	0
0.1807	14.0765	-34.2105	-5.92214	2820.75	0
0.1813	6.75673	-34.2105	-8.05667	1655.91	0
0.1820	2.17341	-30.8421	-5.6172	576.253	0
0.1827	-6.37385	-24.7368	-2.86477	-736.602	0
0.1833	-13.6936	-17.4737	-4.08451	-2145.05	0
0.1840	-16.4414	-11.3684	-3.16971	-3347.09	0
0.1847	-20.4053	-5.26316	0.794433	-4365.84	0
0.1853	-28.0404	2.42105	3.2339	-5165.85	0
0.1860	-35.6643	8.73684	4.75857	-5647.86	0
0.1867	-39.0201	13.3684	5.6814	-5955.06	0
0.1873	-41.1597	18.5263	4.75857	-6128.52	0
0.1880	-43.2994	23.4737	2.01417	-6007.68	0
0.1887	-42.6913	29.2632	1.09937	-5636.49	0
0.1893	-39.6395	35.3684	0.184565	-5048.09	0
0.1900	-35.9683	37.1579	-0.730236	-4061.91	0
0.1907	-26.813	33.1579	-0.730236	-2818.82	0
0.1913	-13.9977	29.8947	2.92897	-1718.16	0
0.1920	-6.37385	28	6.5962	-664.522	0
0.1927	-0.270269	21.5789	5.37647	663.558	0
0.1933	10.4166	12.7368	2.92897	2089.54	0
0.1940	20.4841	7.89474	3.2339	3298.71	0
0.1947	28.7274	1.47368	-0.120369	4312.26	0
0.1953	37.2746	-11.3684	-4.08451	5121.52	0
0.1960	39.403	-24.2105	-0.120369	5630.51	0
0.1967	32.9954	-29.3684	2.92897	5948.9	0
0.1973	28.4233	-31.4737	0.184565	6121.39	0
0.1980	30.867	-36.6316	0.794433	6010.18	0
0.1987	32.9954	-43.3684	1.09937	5654.41	0
0.1993	30.2476	-47.6842	-4.38944	5087.41	0
0.2000	24.7634	-49.4737	-5.30424	4119.34	0
0.2007	16.5202	-49.7895	-2.55984	2852.55	0
0.2013	11.0247	-47.3684	-3.47464	1685.59	0
0.2020	11.6328	-41.2631	0.184565	613.835	0
0.2027	8.27699	-31.4737	6.5962	-637.733	0
0.2033	-4.23422	-22.6316	4.75857	-1991.25	0
0.2040	-15.8333	-18.6316	3.2339	-3211.02	0
0.2047	-25.5967	-15.8947	8.42581	-4257.72	0
0.2053	-40.5516	-8	10.2554	-5075.07	0
0.2060	-52.4547	1.78947	9.64554	-5589.27	0
0.2067	-52.1507	7.89474	10.8653	-5918.25	0
0.2073	-49.707	13.0526	10.5603	-6105.97	0
0.2080	-49.4029	17.8947	10.8653	-6009.41	0
0.2087	-44.8196	20.1053	12.085	-5655.37	0
0.2093	-38.1079	22.8421	9.34061	-5109.76	0
0.2100	-34.144	27.6842	5.07153	-4176.77	0
0.2107	-29.8647	28.9474	2.62404	-2904.58	0
0.2113	-24.6846	25.5789	-2.55984	-1734.16	0
0.2120	-20.4053	20.9474	-4.99931	-683.216	0
0.2127	-12.4774	17.0526	-0.730236	614.991	0
0.2133	0.65315	13.3684	0.794433	2045.41	0
0.2140	12.2409	8.21052	-2.25491	3255.35	0
0.2147	20.1801	2.42105	-1.64504	4260.03	0
0.2153	28.7274	-3.15789	-0.730236	5073.92	0
0.2160	36.6553	-9.47368	-4.38944	5580.6	0
0.2167	39.403	-18.6316	-8.05667	5899.75	0
0.2173	37.8827	-26.3158	-8.97148	6095.56	0
0.2180	35.439	-31.1579	-8.97148	5998.62	0
0.2187	32.6913	-35.1579	-8.66654	5645.74	0
0.2193	29.3355	-38.8421	-8.05667	5108.8	0
0.2200	22.3197	-40	-5.30424	4173.31	0
0.2207	13.7725	-38.5263	-4.08451	2908.44	0
0.2213	9.50446	-34.5263	-5.6172	1741.48	0
0.2220	6.45268	-29.6842	-6.532	670.882	0
0.2227	-2.09459	-23.8947	-4.69438	-616.726	0
0.2233	-9.72969	-18.421	-4.38944	-2012.84	0
0.2240	-13.9977	-13.4737	-4.08451	-3229.91	0
0.2247	-20.7094	-5.89474	-2.55984	-4257.14	0
0.2253	-27.4323	4.21053	-2.86477	-5071.41	0
0.2260	-28.3445	11.7895	-2.55984	-5580.98	0
0.2267	-27.7364	18.8421	1.70923	-5898.98	0
0.2273	-30.4841	26.5263	2.92897	-6081.49	0
0.2280	-35.6643	30.7368	0.794433	-5981.08	0
0.2287	-37.8039	29.8947	1.09937	-5628.58	0
0.2293	-32.0044	29.5789	2.01417	-5082.98	0
0.2300	-21.6328	28.9474	-0.425303	-4141.12	0
0.2307	-14.3017	26.2105	-0.730236	-2874.13	0
0.2313	-13.0855	21.5789	-1.64504	-1719.51	0
0.2320	-13.6936	18.8421	-6.83694	-665.485	0
0.2327	-8.19816	17.3684	-9.58134	632.144	0
0.2333	3.70494	12.4211	-6.22707	2045.41	0
0.2340	13.7725	2.10526	-4.08451	3251.11	0
0.2347	20.1801	-7.36842	-5.30424	4260.03	0
0.2353	27.1958	-13.1579	-6.83694	5070.26	0
0.2360	31.171	-16.8421	-8.05667	5571.73	0
0.2367	32.0832	-20.8421	-8.97148	5879.51	0
0.2373	33.6035	-25.0526	-7.14187	6069.93	0
0.2380	33.9188	-29.0526	-1.94997	5971.83	0
0.2387	31.171	-30	3.84377	5555.16	0
0.2393	31.4751	-30.5263	6.29127	4891.4	0
0.2400	33.2994	-32.1053	5.6814	3877.85	0
0.2407	27.4999	-31.7895	4.14871	2628.6	0
0.2413	14.9887	-29.6842	-0.730236	1498.84	0
0.2420	6.45268	-26.9474	-5.6172	414.555	0
0.2427	2.17341	-20.5263	-4.99931	-909.285	0
0.2433	-6.98195	-13.1579	-0.120369	-2288.82	0
0.2440	-19.7972	-6.42105	2.62404	-3449.42	0
0.2447	-29.2566	0.842105	3.2339	-4426.55	0
0.2453	-37.4998	6.63158	3.53884	-5181.84	0
0.2460	-42.3759	10	4.45364	-5638.61	0
0.2467	-42.6913	15.7895	4.45364	-5931.55	0
0.2473	-42.3759	21.2632	2.01417	-6060.68	0
0.2480	-42.9953	21.5789	0.184565	-5894.93	0
0.2487	-39.6395	22.5263	2.92897	-5511.41	0
0.2493	-32.9165	28	6.29127	-4888.9	0
0.2500	-25.2927	30.1053	5.6814	-3847.02	0
0.2507	-19.1891	26.8421	4.45364	-2615.3	0
0.2513	-15.8333	23.1579	4.75857	-1561.47	0
0.2520	-8.50222	18.5263	5.6814	-495.5	0
0.2527	3.70494	10.6316	3.84377	848.769	0
0.2533	13.7725	2.42105	-1.03517	2227.54	0
0.2540	21.0923	-4	-4.38944	3393.92	0
0.2547	29.6395	-10.1053	-5.30424	4385.5	0
0.2553	36.9593	-17.7895	-7.14187	5139.83	0
0.2560	38.4908	-23.8947	-7.14187	5598.9	0
0.2567	33.9188	-27.7895	-4.38944	5904.57	0
0.2573	29.9436	-30.8421	-4.38944	6051.04	0
0.2580	31.171	-34.2105	-6.532	5901.49	0
0.2587	32.9954	-37.5789	-5.6172	5527.02	0
0.2593	31.171	-37.8947	-2.55984	4929.18	0
0.2600	26.8918	-34.2105	-0.425303	3917.56	0
0.2607	21.0923	-30.8421	-1.64504	2654.43	0
0.2613	15.608	-30.3158	-2.55984	1526.01	0
0.2620	12.8603	-26.9474	-0.120369	456.57	0
0.2627	7.36483	-17.7895	2.01417	-812.921	0
0.2633	-2.70269	-9.26316	1.09937	-2139.46	0
0.2640	-11.8581	-3.68421	1.4043	-3306.42	0
0.2647	-19.1891	1.78947	3.2339	-4320.36	0
0.2653	-26.5089	10.6316	3.84377	-5101.28	0
0.2660	-29.8647	19.7895	2.92897	-5571.73	0
0.2667	-31.0922	24.6316	4.45364	-5879.71	0
0.2673	-34.144	28.6316	8.42581	-6041.21	0
0.2680	-37.1958	34.421	11.4751	-5901.1	0
0.2687	-34.4481	38.1053	10.2554	-5527.79	0
0.2693	-27.7364	39.0526	8.42581	-4953.85	0
0.2700	-22.849	38.1053	9.64554	-3966.32	0
0.2707	-17.0495	36.2105	9.34061	-2701.07	0
0.2713	-11.554	30.7368	7.511	-1579.78	0
0.2720	-8.19816	24.3158	7.20607	-515.93	0
0.2727	-0.878375	19.1579	6.29127	800.201	0
0.2733	11.3288	12.4211	1.4043	2183.59	0
0.2740	17.7364	2.42105	-1.64504	3351.9	0
0.2747	22.0157	-6.21053	0.489499	4333.27	0
0.2753	32.3872	-12.8421	2.01417	5093.38	0
0.2760	41.2386	-23.2632	-1.03517	5557.85	0
0.2767	42.7588	-36.6316	-4.38944	5862.17	0
0.2773	43.6822	-44.3158	-4.08451	6022.71	0
0.2780	43.6822	-47.3684	-4.08451	5889.73	0
0.2787	41.8467	-50.7368	-6.22707	5522.2	0
0.2793	39.403	-53.1579	-8.05667	4946.14	0
0.2800	30.5517	-52.2105	-7.14187	3960.34	0
0.2807	16.5202	-51.3684	-3.77958	2700.87	0
0.2813	6.75673	-49.7895	-1.3401	1578.43	0
0.2820	1.26126	-43.3684	-0.730236	515.544	0
0.2827	-5.45043	-34.2105	1.09937	-787.674	0
0.2833	-13.0855	-28.1053	3.84377	-2157	0
0.2840	-20.1013	-22.3158	4.14871	-3325.11	0
0.2847	-26.5089	-14.4211	2.62404	-4321.13	0
0.2853	-31.0922	-6.73684	1.70923	-5088.76	0
0.2860	-34.4481	-0.315789	3.53884	-5542.44	0
0.2867	-36.5877	6.94737	7.20607	-5845.59	0
0.2873	-36.8917	15.4737	7.511	-6014.62	0
0.2880	-35.9683	22.5263	2.62404	-5870.84	0
0.2887	-36.5877	25.2632	0.184565	-5493.1	0
0.2893	-35.9683	24.9474	2.92897	-4928.79	0
0.2900	-29.2566	26.5263	2.62404	-3947.43	0
0.2907	-18.8851	29.2632	-1.94997	-2682.37	0
0.2913	-11.8581	25.8947	-3.16971	-1570.14	0
0.2920	-5.45043	17.0526	-3.16971	-513.617	0
0.2927	4.31305	13.3684	-6.22707	808.103	0
0.2933	14.9887	12.7368	-6.532	2194.58	0
0.2940	25.0675	5.15789	-1.03517	3352.1	0
0.2947	29.9436	-6.42105	1.09937	4326.52	0
0.2953	26.5877	-13.7895	-3.47464	5090.49	0
0.2960	23.84	-17.7895	-5.30424	5546.29	0
0.2967	28.1192	-22.3158	-4.08451	5832.68	0
0.2973	31.7791	-26.9474	-7.75174	5993.03	0
0.2980	31.4751	-31.4737	-10.1912	5855.81	0
0.2987	31.171	-33.3684	-5.6172	5420.05	0
0.2993	31.7791	-30.5263	-4.69438	4722.38	0
0.3000	30.867	-31.7895	-9.27641	3660.65	0
0.3007	27.4999	-35.7895	-8.97148	2428.94	0
0.3013	22.6238	-30.5263	-5.30424	1344.08	0
0.3020	13.7725	-20.5263	-1.64504	243.028	0
0.3027	0.349098	-17.1579	4.75857	-1092.76	0
0.3033	-10.6418	-15.0526	8.42581	-2424.31	0
0.3040	-16.1373	-6.73684	4.75857	-3550.6	0
0.3047	-23.4571	1.78947	2.62404	-4507.3	0
0.3053	-31.0922	6.94737	5.07153	-5201.12	0
0.3060	-32.0044	14	6.90114	-5607.77	0
0.3067	-29.2566	21.2632	5.98633	-5889.54	0
0.3073	-27.7364	25.5789	3.84377	-5989.56	0
0.3080	-28.3445	29.8947	3.53884	-5785.46	0
0.3087	-32.6125	35.0526	5.37647	-5382.28	0
0.3093	-35.0562	36.2105	3.84377	-4725.27	0
0.3100	-28.6485	34.421	2.01417	-3647.35	0
0.3107	-18.581	34.421	4.45364	-2435.3	0
0.3113	-11.25	34.421	5.98633	-1416.16	0
0.3120	-4.53827	28	2.01417	-335.923	0
0.3127	2.78152	19.4737	-0.730236	1023.57	0
0.3133	10.7207	13.6842	-0.730236	2366.68	0
0.3140	20.7882	7.57895	-4.38944	3487.01	0
0.3147	27.1958	-0.315789	-7.44681	4442.16	0
0.3153	26.5877	-7.05263	-7.44681	5146	0
0.3160	26.5877	-14.1053	-8.97148	5564.6	0
0.3167	30.5517	-20.5263	-8.66654	5853.69	0
0.3173	32.3872	-25.0526	-4.38944	5965.09	0
0.3180	32.9954	-28.1053	-2.25491	5773.71	0
0.3187	38.4908	-30.8421	-4.38944	5381.32	0
0.3193	42.1507	-32.7368	-4.38944	4750.14	0
0.3200	33.2994	-34.2105	-4.38944	3699.2	0
0.3207	20.7882	-34.2105	-5.6172	2453.99	0
0.3213	14.0765	-31.4737	-2.86477	1362	0
0.3220	7.36483	-25.6842	3.2339	282.152	0
0.3227	-6.37385	-18.6316	4.14871	-998.517	0
0.3233	-21.6328	-11.3684	0.794433	-2294.22	0
0.3240	-32.9165	-5.26316	0.489499	-3423.02	0
0.3247	-39.3242	0.210526	3.84377	-4395.71	0
0.3253	-39.3242	4.8421	6.5962	-5122.68	0
0.3260	-36.2724	9.68421	7.511	-5557.47	0
0.3267	-35.6643	16.1053	7.20607	-5844.63	0
0.3273	-37.4998	21.8947	6.29127	-5967.59	0
0.3280	-38.412	26.5263	6.5962	-5793.75	0
0.3287	-37.1958	31.3684	9.34061	-5405.6	0
0.3293	-32.6125	35.6842	11.1702	-4791.77	0
0.3300	-24.9886	35.6842	10.2554	-3756.05	0
0.3307	-15.5292	32.6316	6.5962	-2508.53	0
0.3313	-9.42564	28.3158	5.6814	-1433.69	0
0.3320	-8.19816	21.8947	7.511	-358.857	0
0.3327	-6.06979	14.3158	8.12087	980.594	0
0.3333	3.40089	6.63158	6.5962	2328.91	0
0.3340	16.5202	-1.26316	6.90114	3447.3	0
0.3347	27.1958	-7.05263	6.90114	4394.56	0
0.3353	33.9188	-12.8421	2.92897	5105.91	0
0.3360	36.6553	-20.2105	-3.47464	5531.45	0
0.3367	34.2228	-27.7895	-8.97148	5821.7	0
0.3373	31.7791	-34.5263	-10.4961	5948.51	0
0.3380	34.8309	-39.4737	-9.27641	5773.71	0
0.3387	36.6553	-39.1579	-9.88628	5389.41	0
0.3393	31.4751	-37.2631	-10.1912	4780.97	0
0.3400	23.2319	-38.5263	-7.14187	3751.81	0
0.3407	17.4324	-37.8947	-6.22707	2506.22	0
0.3413	14.0765	-35.1579	-7.14187	1423.67	0
0.3420	12.2409	-33.8947	-1.03517	355.003	0
0.3427	8.27699	-29.6842	8.12087	-962.67	0
0.3433	0.957203	-19.8947	10.8653	-2301.54	0
0.3440	-7.28601	-12.3158	10.8653	-3423.98	0
0.3447	-16.7454	-6.21053	10.8653	-4380.49	0
0.3453	-24.9886	2.73684	10.8653	-5108.22	0
0.3460	-25.5967	10.6316	12.085	-5538.77	0
0.3467	-22.849	15.4737	13.3047	-5823.05	0
0.3473	-24.9886	22.5263	11.4751	-5942.54	0
0.3480	-28.3445	27.0526	11.1702	-5755.01	0
0.3487	-27.7364	27.6842	12.9998	-5369.75	0
0.3493	-23.4571	30.1053	12.9998	-4769.22	0
0.3500	-16.4414	32	10.8653	-3725.6	0
0.3507	-9.12158	27.3684	8.42581	-2472.11	0
0.3513	-2.39864	23.7895	7.81594	-1408.83	0
0.3520	5.2252	25.2632	8.12087	-339.585	0
0.3527	13.7725	21.5789	5.37647	995.626	0
0.3533	20.1801	11.5789	3.53884	2334.11	0
0.3540	26.2837	1.78947	5.6814	3447.11	0
0.3547	35.135	-7.36842	6.5962	4388.58	0
0.3553	43.9863	-15.8947	2.62404	5101.67	0
0.3560	45.2025	-21.4737	-1.64504	5529.91	0
0.3567	41.8467	-25.0526	-4.38944	5799.92	0
0.3573	40.6305	-29.6842	-6.532	5914.4	0
0.3580	38.7949	-32.7368	-6.22707	5744.8	0
0.3587	34.8309	-34.8421	-4.38944	5292.08	0
0.3593	33.9188	-37.8947	-3.47464	4539.49	0
0.3600	31.7791	-40.3158	-1.64504	3441.91	0
0.3607	21.0923	-38.8421	1.09937	2249.31	0
0.3613	10.7207	-35.4737	2.01417	1194.91	0
0.3620	4.6171	-33.3684	3.53884	69.5744	0
0.3627	-2.70269	-28.421	4.75857	-1268.91	0
0.3633	-9.72969	-18.421	5.98633	-2555.75	0
0.3640	-13.3896	-8.94737	10.5603	-3636.95	0
0.3647	-18.8851	-3.36842	15.7522	-4549.7	0
0.3653	-24.3805	2.10526	14.2195	-5198.23	0
0.3660	-25.9008	7.89474	11.1702	-5584.64	0
0.3667	-27.4323	12.4211	10.2554	-5848.29	0
0.3673	-30.4841	16.7368	8.12087	-5901.68	0
0.3680	-29.2566	21.8947	5.98633	-5658.46	0
0.3687	-24.9886	27.0526	6.90114	-5236.77	0
0.3693	-21.6328	30.421	6.5962	-4539.49	0
0.3700	-16.7454	31.3684	3.2339	-3427.65	0
0.3707	-9.12158	29.8947	1.09937	-2240.83	0
0.3713	-3.01801	26.8421	1.09937	-1250.6	0
0.3720	0.957203	22.5263	2.01417	-155.338	0
0.3727	8.27699	16.421	2.62404	1201.27	0
0.3733	18.0405	10.3158	1.70923	2496.77	0
0.3740	26.5877	2.73684	-0.730236	3575.47	0
0.3747	32.0832	-6.42105	-2.55984	4497.47	0
0.3753	32.9954	-14.1053	-3.77958	5159.1	0
0.3760	31.171	-18.421	-5.30424	5549.95	0
0.3767	31.4751	-22.9474	-8.05667	5816.69	0
0.3773	30.5517	-30.8421	-9.58134	5885.1	0
0.3780	28.4233	-36.421	-8.05667	5664.82	0
0.3787	31.171	-35.1579	-7.44681	5259.71	0
0.3793	32.9954	-36.9474	-8.36161	4579.19	0
0.3800	23.5359	-42.2105	-7.44681	3485.27	0
0.3807	11.0247	-39.4737	-6.22707	2276.3	0
0.3813	6.45268	-33.0526	-5.6172	1224.97	0
0.3820	0.957203	-30	-2.55984	122.767	0
0.3827	-10.3378	-22	1.09937	-1163.88	0
0.3833	-15.8333	-9.47368	2.01417	-2411.98	0
0.3840	-17.3535	-5.57895	1.70923	-3499.34	0
0.3847	-27.117	-4	1.70923	-4437.53	0
0.3853	-37.8039	5.47368	2.92897	-5116.12	0
0.3860	-40.8557	15.4737	4.45364	-5524.51	0
0.3867	-40.8557	21.2632	2.92897	-5799.15	0
0.3873	-40.2476	27.0526	0.489499	-5883.37	0
0.3880	-36.8917	31.6842	0.184565	-5669.83	0
0.3887	-33.8399	32.6316	2.3191	-5262.98	0
0.3893	-29.2566	33.1579	4.14871	-4616	0
0.3900	-21.3287	33.4737	3.84377	-3546.36	0
0.3907	-14.9098	30.7368	-0.425303	-2316.58	0
0.3913	-11.8581	25.8947	-3.47464	-1276.24	0
0.3920	-3.93016	20.9474	-2.86477	-194.076	0
0.3927	8.27699	17.0526	-5.30424	1148.46	0
0.3933	17.7364	12.4211	-11.4109	2452.83	0
0.3940	23.84	6.31579	-12.6307	3530.37	0
0.3947	29.0314	-0.105263	-11.7159	4448.71	0
0.3953	31.171	-7.05263	-13.5455	5112.46	0
0.3960	32.0832	-15.0526	-14.1554	5503.31	0
0.3967	34.8309	-22	-12.6307	5780.65	0
0.3973	39.403	-28.1053	-12.6307	5868.92	0
0.3980	38.4908	-33.3684	-12.0208	5656.72	0
0.3987	32.3872	-35.7895	-11.7159	5261.05	0
0.3993	27.1958	-36.9474	-11.7159	4612.53	0
0.4000	22.3197	-38.2105	-11.7159	3540.97	0
0.4007	13.7725	-37.8947	-11.106	2324.67	0
0.4013	3.70494	-34.8421	-11.106	1279.13	0
0.4020	-4.84232	-29.3684	-6.83694	191.763	0
0.4027	-12.7815	-21.6842	0.184565	-1125.14	0
0.4033	-22.545	-15.3684	2.3191	-2419.11	0
0.4040	-31.0922	-9.78947	2.62404	-3510.9	0
0.4047	-37.1958	-1.26316	7.511	-4434.45	0
0.4053	-40.5516	8.52631	11.1702	-5099.94	0
0.4060	-42.0719	15.4737	9.03567	-5490.59	0
0.4067	-40.8557	19.4737	7.81594	-5761.57	0
0.4073	-36.8917	24	8.42581	-5850.99	0
0.4080	-34.4481	28.9474	6.5962	-5634.75	0
0.4087	-35.9683	30.7368	5.6814	-5227.52	0
0.4093	-35.9683	30.7368	5.98633	-4580.34	0
0.4100	-29.8647	32.6316	3.2339	-3506.66	0
0.4107	-22.849	31.3684	-1.64504	-2286.32	0
0.4113	-17.0495	25.2632	-5.30424	-1255.04	0
0.4120	-10.0337	19.1579	-6.83694	-169.214	0
0.4127	-3.62611	14.6316	-6.532	1171.01	0
0.4133	3.40089	7.89474	-5.30424	2470.56	0
0.4140	15.608	-0.105263	-4.38944	3541.35	0
0.4147	25.3715	-5.89474	-5.30424	4445.24	0
0.4153	26.8918	-11.3684	-7.44681	5108.42	0
0.4160	28.4233	-18.9474	-8.97148	5498.69	0
0.4167	32.6913	-24.5263	-8.36161	5750.58	0
0.4173	33.9188	-26.3158	-8.66654	5833.84	0
0.4180	32.0832	-29.6842	-8.66654	5628.39	0
0.4187	29.3355	-34.5263	-7.14187	5154.86	0
0.4193	22.9278	-35.1579	-8.97148	4367.38	0
0.4200	12.2409	-33.5789	-12.6307	3240.12	0
0.4207	1.86936	-33.3684	-11.106	2073.74	0
0.4213	-7.59006	-31.4737	-7.14187	1052.67	0
0.4220	-14.6058	-26.6316	-5.6172	-84.9925	0
0.4227	-17.6576	-21.4737	-1.03517	-1422.13	0
0.4233	-21.3287	-16.5263	4.14871	-2665.03	0
0.4240	-30.1688	-9.47368	2.3191	-3709.41	0
0.4247	-37.4998	-1.57895	0.489499	-4587.09	0
0.4253	-35.6643	4.8421	3.84377	-5183.58	0
0.4260	-32.9165	10	5.6814	-5537.04	0
0.4267	-33.8399	17.0526	3.2339	-5780.26	0
0.4273	-35.6643	24.3158	1.70923	-5796.45	0
0.4280	-38.412	27.6842	2.3191	-5531.45	0
0.4287	-41.1597	27.6842	3.53884	-5101.48	0
0.4293	-37.4998	29.2632	5.98633	-4361.41	0
0.4300	-30.7882	31.0526	9.34061	-3218.34	0
0.4307	-24.9886	28.9474	9.95047	-2066.22	0
0.4313	-19.1891	24.3158	6.29127	-1106.83	0
0.4320	-14.9098	20.7368	2.01417	5.20362	0
0.4327	-10.9459	17.0526	0.184565	1363.35	0
0.4333	-1.79053	10.6316	-2.86477	2619.93	0
0.4340	9.18915	1.47368	-8.97148	3655.26	0
0.4347	15.2927	-4.94737	-11.106	4531.97	0
0.4353	20.1801	-10.4211	-8.66654	5147.54	0
0.4360	29.0314	-18.1053	-8.36161	5506.97	0
0.4367	40.3264	-24.5263	-9.88628	5745.96	0
0.4373	45.5066	-27.7895	-10.1912	5781.42	0
0.4380	42.7588	-31.1579	-9.58134	5535.88	0
0.4387	39.403	-33.8947	-6.22707	5108.99	0
0.4393	34.5269	-34.5263	0.794433	4395.13	0
0.4400	21.7116	-33.5789	4.75857	3281.37	0
0.4407	10.4166	-29.0526	5.98633	2095.13	0
0.4413	5.2252	-23.2632	8.42581	1069.63	0
0.4420	-6.37385	-19.5789	9.34061	-45.0981	0
0.4427	-18.8851	-14.4211	9.34061	-1331.93	0
0.4433	-22.849	-5.89474	8.42581	-2533.2	0
0.4440	-33.5359	0.526316	5.6814	-3578.94	0
0.4447	-51.2273	3.89474	4.45364	-4486.1	0
0.4453	-55.8106	6.94737	4.75857	-5109.19	0
0.4460	-50.9232	11.5789	1.70923	-5473.25	0
0.4467	-49.707	17.0526	1.09937	-5728.42	0
0.4473	-46.9593	20.421	5.98633	-5778.72	0
0.4480	-40.2476	22.5263	5.6814	-5541.09	0
0.4487	-34.4481	27.3684	1.4043	-5124.8	0
0.4493	-25.5967	29.8947	3.53884	-4434.06	0
0.4500	-16.4414	27.0526	5.6814	-3333.4	0
0.4507	-12.1734	25.5789	2.92897	-2141.39	0
0.4513	-8.80627	23.4737	1.09937	-1131.88	0
0.4520	-1.79053	15.1579	0.489499	-31.6072	0
0.4527	4.6171	7.89474	-1.64504	1307.84	0
0.4533	9.18915	3.57895	-3.16971	2569.63	0
0.4540	14.9887	-5.26316	-4.38944	3602.64	0
0.4547	22.9278	-14.1053	-4.99931	4477.23	0
0.4553	26.8918	-18.6316	-4.08451	5098.59	0
0.4560	25.6756	-25.0526	-5.6172	5460.53	0
0.4567	28.1192	-31.4737	-8.05667	5709.34	0
0.4573	35.439	-34.8421	-4.38944	5762.34	0
0.4580	38.4908	-39.4737	1.70923	5526.25	0
0.4587	35.7431	-41.5789	0.184565	5112.46	0
0.4593	31.4751	-40.3158	-4.08451	4425.97	0
0.4600	24.144	-41.2631	-3.47464	3327.04	0
0.4607	16.5202	-38.8421	-0.120369	2137.92	0
0.4613	13.1644	-30.8421	2.01417	1123.79	0
0.4620	6.75673	-27.2632	3.2339	26.4036	0
0.4627	-5.75448	-25.0526	5.6814	-1288.96	0
0.4633	-16.1373	-18.6316	7.20607	-2539.37	0
0.4640	-25.5967	-12.3158	6.5962	-3586.07	0
0.4647	-38.412	-4.63158	5.98633	-4468.56	0
0.4653	-45.743	6.63158	6.90114	-5092.61	0
0.4660	-45.743	14.3158	6.5962	-5460.53	0
0.4667	-45.743	18.8421	5.37647	-5704.52	0
0.4673	-44.2115	24.6316	4.75857	-5748.27	0
0.4680	-38.412	27.0526	3.2339	-5504.47	0
0.4687	-35.3602	26.8421	2.92897	-5083.94	0
0.4693	-33.8399	28.6316	5.07153	-4397.83	0
0.4700	-25.9008	29.8947	6.5962	-3298.52	0
0.4707	-16.4414	27.6842	6.5962	-2106.89	0
0.4713	-10.9459	23.7895	6.90114	-1102.78	0
0.4720	-2.09459	19.7895	4.75857	-6.35998	0
0.4727	7.97294	16.1053	2.01417	1323.84	0
0.4733	13.7725	12.4211	1.70923	2572.32	0
0.4740	22.3197	6.31579	0.489499	3600.33	0
0.4747	33.2994	-1.57895	-2.55984	4466.06	0
0.4753	35.135	-8.63158	-3.16971	5079.7	0
0.4760	32.0832	-16.2105	-1.64504	5444.72	0
0.4767	32.0832	-22.9474	-1.64504	5681.2	0
0.4773	28.4233	-25.6842	-4.38944	5725.14	0
0.4780	18.9639	-27.7895	-7.14187	5490.21	0
0.4787	16.5202	-32.7368	-4.99931	4992.2	0
0.4793	13.7725	-35.1579	-2.55984	4154.8	0
0.4800	0.65315	-33.5789	-3.47464	3015.79	0
0.4807	-7.59006	-33.3684	-2.86477	1895.27	0
0.4813	-4.23422	-31.7895	0.489499	893.288	0
0.4820	-8.19816	-25.6842	-0.730236	-253.436	0
0.4827	-21.9368	-20.5263	-2.55984	-1570.92	0
0.4833	-28.6485	-17.1579	2.3191	-2777.39	0
0.4840	-31.0922	-10.1053	8.12087	-3781.88	0
0.4847	-38.7161	-0.315789	10.2554	-4606.94	0
0.4853	-44.5156	6.31579	10.5603	-5161.42	0
0.4860	-45.4277	10	9.34061	-5491.56	0
0.4867	-48.1755	16.1053	8.42581	-5706.45	0
0.4873	-50.3151	23.7895	9.64554	-5689.1	0
0.4880	-48.1755	27.3684	9.95047	-5400.4	0
0.4887	-45.743	28	8.42581	-4944.4	0
0.4893	-38.412	30.7368	8.12087	-4164.63	0
0.4900	-26.5089	30.421	6.90114	-3005.96	0
0.4907	-18.581	25.2632	7.81594	-1890.46	0
0.4913	-13.9977	21.5789	9.64554	-957.659	0
0.4920	-5.45043	18.5263	5.07153	169.985	0
0.4927	3.70494	11.5789	-1.94997	1511.56	0
0.4933	9.80852	4.21053	-1.03517	2714.56	0
0.4940	17.4324	-3.36842	1.09937	3719.24	0
0.4947	24.7634	-12	-1.64504	4559.14	0
0.4953	27.4999	-18.9474	-2.55984	5115.16	0
0.4960	27.4999	-24.2105	-2.25491	5453.01	0
0.4967	28.4233	-29.6842	-5.6172	5681.58	0
0.4973	29.6395	-33.8947	-7.14187	5672.72	0
0.4980	29.0314	-36.9474	-4.38944	5396.73	0
0.4987	25.6756	-39.4737	-3.16971	4950.38	0
0.4993	22.3197	-41.2631	-3.16971	4186.8	0
0.5000	18.3445	-42.2105	-1.64504	3054.33	0
0.5007	9.18915	-38.8421	-0.730236	1912.23	0
0.5013	-0.270269	-32.1053	0.489499	914.681	0
0.5020	-8.19816	-28.421	2.62404	-210.458	0
0.5027	-17.3535	-24.5263	2.92897	-1488.62	0
0.5033	-26.813	-15.0526	4.14871	-2647.68	0
0.5040	-34.144	-6.21053	5.6814	-3645.62	0
0.5047	-42.9953	-1.57895	3.53884	-4508.84	0
0.5053	-49.0989	3.26316	1.09937	-5094.92	0
0.5060	-49.4029	10	3.53884	-5432.58	0
0.5067	-49.707	17.0526	4.75857	-5661.16	0
0.5073	-48.4795	21.5789	3.84377	-5674.65	0
0.5080	-41.4638	24.3158	7.20607	-5408.49	0
0.5087	-35.9683	29.8947	12.085	-4971.19	0
0.5093	-33.8399	34.421	10.8653	-4238.83	0
0.5100	-31.3963	32	6.5962	-3111.77	0
0.5107	-30.1688	26.2105	2.92897	-1956.37	0
0.5113	-25.9008	24.6316	-1.94997	-976.739	0
0.5120	-13.0855	22.2105	-3.47464	138.956	0
0.5127	-0.878375	13.3684	-0.120369	1461.64	0
0.5133	5.52926	5.15789	0.184565	2668.88	0
0.5140	14.6846	-0.315789	-3.47464	3670.48	0
0.5147	25.9796	-6.73684	-3.77958	4505.37	0
0.5153	33.2994	-12.8421	-4.08451	5065.44	0
0.5160	36.0471	-18.1053	-7.14187	5403.48	0
0.5167	35.7431	-25.0526	-9.88628	5639.96	0
0.5173	34.2228	-31.1579	-10.8011	5650.75	0
0.5180	32.9954	-34.2105	-10.1912	5387.1	0
0.5187	29.9436	-35.7895	-8.66654	4955.78	0
0.5193	26.5877	-36.1053	-8.05667	4222.26	0
0.5200	24.144	-36.1053	-7.14187	3104.06	0
0.5207	18.9639	-38.2105	-2.25491	1956.95	0
0.5213	11.3288	-36.6316	1.09937	970.572	0
0.5220	3.08557	-29.6842	-1.94997	-138.185	0
0.5227	-6.6779	-22.9474	-3.16971	-1444.68	0
0.5233	-15.5292	-16.8421	0.489499	-2654.04	0
0.5240	-22.849	-7.05263	3.84377	-3656.22	0
0.5247	-32.3084	2.73684	3.84377	-4492.46	0
0.5253	-40.2476	8.73684	1.09937	-5071.41	0
0.5260	-42.0719	13.6842	0.184565	-5405.79	0
0.5267	-43.2994	20.7368	4.45364	-5617.98	0
0.5273	-43.9075	27.0526	10.2554	-5629.55	0
0.5280	-41.1597	29.2632	10.2554	-5371.1	0
0.5287	-40.5516	29.8947	5.98633	-4932.26	0
0.5293	-38.412	31.3684	2.3191	-4202.21	0
0.5300	-26.813	30.1053	4.45364	-3085.56	0
0.5307	-13.6936	25.5789	8.12087	-1936.52	0
0.5313	-8.50222	22.5263	5.6814	-964.019	0
0.5320	-4.84232	20.421	2.01417	146.858	0
0.5327	3.40089	14	2.92897	1470.51	0
0.5333	12.2409	6	2.3191	2672.73	0
0.5340	20.1801	0.526316	-2.25491	3660.27	0
0.5347	26.5877	-5.89474	-4.08451	4488.03	0
0.5353	29.6395	-14.1053	-3.16971	5053.49	0
0.5360	31.4751	-21.4737	-3.47464	5384.21	0
0.5367	35.7431	-26	-4.08451	5593.12	0
0.5373	40.6305	-30.5263	-7.14187	5600.45	0
0.5380	42.7588	-36.9474	-11.7159	5344.89	0
0.5387	39.707	-39.4737	-10.4961	4830.7	0
0.5393	34.8309	-36.1053	-4.99931	3950.51	0
0.5400	29.3355	-33.3684	-4.38944	2799.16	0
0.5407	22.3197	-32.7368	-7.14187	1727.6	0
0.5413	12.8603	-32.421	-4.38944	747.972	0
0.5420	0.0337836	-30.8421	1.70923	-420.722	0
0.5427	-15.8333	-24.7368	5.6814	-1716.81	0
0.5433	-30.1688	-15.0526	5.98633	-2869.12	0
0.5440	-40.5516	-7.36842	4.14871	-3841.43	0
0.5447	-45.4277	1.78947	2.62404	-4623.13	0
0.5453	-42.9953	15.1579	2.92897	-5122.87	0
0.5460	-38.1079	24	7.511	-5432.58	0
0.5467	-37.4998	27.0526	11.1702	-5628.01	0
0.5473	-37.4998	31.6842	7.20607	-5570.96	0
0.5480	-34.7521	34.1053	2.3191	-5260.86	0
0.5487	-31.3963	33.4737	3.53884	-4781.94	0
0.5493	-24.6846	35.3684	2.92897	-3959.19	0
0.5500	-14.6058	35.3684	-1.3401	-2799.93	0
0.5507	-7.28601	30.421	-0.730236	-1731.84	0
0.5513	-2.09459	28.9474	-1.03517	-814.463	0
0.5520	4.6171	29.5789	-6.22707	333.032	0
0.5527	12.8603	22.5263	-7.14187	1661.11	0
0.5533	22.3197	10.9474	-5.30424	2812.27	0
0.5540	30.867	4.21053	-8.97148	3769.54	0
0.5547	33.2994	-1.26316	-12.3257	4568.59	0
0.5553	36.0471	-11.3684	-8.97148	5083.17	0
0.5560	41.2386	-22.3158	-4.69438	5395.96	0
0.5567	43.0629	-29.6842	-3.47464	5601.6	0
0.5573	41.2386	-36.1053	-2.86477	5552.07	0
0.5580	40.9345	-44.3158	-3.47464	5253.35	0
0.5587	39.0989	-47.3684	-3.77958	4798.7	0
0.5593	33.9188	-47.0526	-1.94997	3996.96	0
0.5600	26.5877	-48.6316	-0.730236	2846.19	0
0.5607	16.2161	-47.0526	-2.55984	1747.84	0
0.5613	4.31305	-38.2105	-2.55984	772.834	0
0.5620	-6.37385	-29.6842	-1.03517	-374.661	0
0.5627	-13.9977	-23.8947	1.09937	-1635.29	0
0.5633	-20.1013	-15.8947	3.53884	-2745.97	0
0.5640	-27.4323	-8.94737	3.2339	-3711.53	0
0.5647	-32.9165	-5.57895	1.09937	-4523.88	0
0.5653	-33.8399	0.210526	3.53884	-5050.02	0
0.5660	-34.144	8.52631	8.12087	-5369.17	0
0.5667	-36.5877	13.6842	8.73074	-5581.56	0
0.5673	-37.1958	16.7368	7.511	-5552.84	0
0.5680	-37.1958	20.9474	8.12087	-5262.4	0
0.5687	-34.7521	24.3158	6.5962	-4809.5	0
0.5693	-28.0404	24.3158	4.14871	-4036.28	0
0.5700	-21.9368	22.5263	5.6814	-2898.8	0
0.5707	-17.3535	20.7368	7.20607	-1788.89	0
0.5713	-7.59006	17.0526	3.84377	-831.616	0
0.5720	5.52926	10.3158	-1.3401	305.279	0
0.5727	17.1283	3.26316	-3.77958	1616.98	0
0.5733	27.4999	-1.89474	-4.38944	2771.99	0
0.5740	35.7431	-6.73684	-3.77958	3730.8	0
0.5747	39.707	-11.0526	-3.47464	4525.61	0
0.5753	40.0111	-13.4737	-3.16971	5040.38	0
0.5760	40.6305	-17.1579	-2.55984	5354.14	0
0.5767	43.6822	-26	-2.55984	5567.49	0
0.5773	41.5426	-33.3684	-3.47464	5535.11	0
0.5780	31.7791	-34.5263	-4.08451	5249.11	0
0.5787	24.4481	-34.8421	-4.08451	4808.34	0
0.5793	21.0923	-36.9474	-4.38944	4037.63	0
0.5800	16.8243	-35.7895	-3.47464	2902.85	0
0.5807	13.7725	-30.8421	0.184565	1794.29	0
0.5813	13.1644	-26.3158	2.62404	829.496	0
0.5820	7.06078	-23.2632	1.09937	-294.486	0
0.5827	-4.23422	-19.8947	-0.730236	-1582.86	0
0.5833	-16.4414	-14.1053	0.184565	-2740.96	0
0.5840	-28.9526	-5.89474	4.14871	-3704.98	0
0.5847	-39.3242	2.42105	7.511	-4499.4	0
0.5853	-43.9075	8.73684	6.90114	-5028.24	0
0.5860	-45.4277	13.6842	7.20607	-5343.93	0
0.5867	-46.0471	17.8947	10.8653	-5541.86	0
0.5873	-46.0471	24.3158	12.085	-5508.71	0
0.5880	-44.2115	28.3158	8.42581	-5220	0
0.5887	-42.0719	28.3158	5.6814	-4767.1	0
0.5893	-38.7161	28.9474	5.07153	-3990.41	0
0.5900	-30.7882	28.6316	4.75857	-2855.05	0
0.5907	-20.7094	24.3158	5.98633	-1756.9	0
0.5913	-12.7815	21.5789	3.84377	-801.936	0
0.5920	-2.39864	20.7368	-1.64504	337.657	0
0.5927	11.0247	15.4737	-2.55984	1637.02	0
0.5933	18.6598	6.94737	0.794433	2783.36	0
0.5940	22.3197	-1.26316	-0.425303	3740.06	0
0.5947	28.4233	-8.31579	-2.86477	4520.02	0
0.5953	32.9954	-14.1053	-2.55984	5034.22	0
0.5960	35.135	-21.4737	-1.94997	5352.21	0
0.5967	36.9593	-27.5789	-2.25491	5540.51	0
0.5973	34.5269	-30.3158	-2.55984	5506.97	0
0.5980	32.0832	-32.421	-4.08451	5231.38	0
0.5987	34.8309	-36.1053	-3.16971	4686.73	0
0.5993	32.0832	-38.8421	-0.425303	3759.91	0
0.6000	19.572	-40.6316	-2.25491	2613.95	0
0.6007	9.80852	-40.6316	-4.38944	1582.09	0
0.6013	3.08557	-38.5263	-1.64504	604.969	0
0.6020	-9.12158	-34.8421	2.01417	-572.206	0
0.6027	-20.4053	-28.421	2.92897	-1839.19	0
0.6033	-23.7612	-19.8947	3.2339	-2946.79	0
0.6040	-26.5089	-12.3158	3.2339	-3877.47	0
0.6047	-30.7882	-4	3.84377	-4612.72	0
0.6053	-31.7003	6	5.07153	-5076.62	0
0.6060	-32.0044	15.1579	5.37647	-5364.93	0
0.6067	-35.0562	21.5789	5.07153	-5524.9	0
0.6073	-35.6643	25.5789	5.98633	-5426.03	0
0.6080	-34.144	27.6842	6.90114	-5099.36	0
0.6087	-33.8399	30.1053	7.81594	-4601.93	0
0.6093	-29.8647	32.6316	7.81594	-3739.28	0
0.6100	-20.1013	33.4737	6.29127	-2583.31	0
0.6107	-11.8581	31.6842	4.75857	-1561.28	0
0.6113	-7.59006	28.3158	2.92897	-649.104	0
0.6120	-1.18243	23.7895	-0.425303	514.388	0
0.6127	10.1126	16.421	-3.77958	1808.16	0
0.6133	21.0923	6	-5.30424	2908.05	0
0.6140	31.4751	-2.8421	-5.6172	3833.91	0
0.6147	40.3264	-8	-6.532	4586.9	0
0.6153	43.9863	-15.0526	-6.83694	5053.1	0
0.6160	42.4548	-23.2632	-5.30424	5343.16	0
0.6167	40.3264	-28.421	-4.38944	5521.62	0
0.6173	36.9593	-32.1053	-5.30424	5437.4	0
0.6180	32.0832	-35.1579	-3.47464	5119.79	0
0.6187	27.1958	-34.8421	-0.425303	4635.46	0
0.6193	21.3963	-31.1579	-0.730236	3790.74	0
0.6200	14.3806	-24.7368	-2.55984	2643.25	0
0.6207	11.0247	-16.2105	-3.16971	1588.45	0
0.6213	9.80852	-9.47368	-1.64504	621.351	0
0.6220	5.2252	-5.89474	0.184565	-541.948	0
0.6227	-1.48648	-0.315789	2.01417	-1777.9	0
0.6233	-7.28601	6.63158	4.14871	-2838.29	0
0.6240	-16.4414	11.5789	6.5962	-3767.62	0
0.6247	-26.5089	14	8.42581	-4540.64	0
0.6253	-30.4841	15.7895	9.34061	-5026.7	0
0.6260	-32.0044	16.7368	9.95047	-5323.69	0
0.6267	-36.8917	19.1579	9.34061	-5505.05	0
0.6273	-41.7678	22.5263	7.20607	-5433.35	0
0.6280	-43.9075	23.1579	5.37647	-5124.8	0
0.6287	-44.5156	22.2105	3.84377	-4655.7	0
0.6293	-37.1958	23.4737	2.01417	-3842.01	0
0.6300	-24.6846	24.9474	2.01417	-2699.52	0
0.6307	-19.1891	24.3158	3.2339	-1630.85	0
0.6313	-14.9098	22.5263	2.92897	-683.794	0
0.6320	-0.878375	17.8947	3.53884	469.097	0
0.6327	14.9887	10	4.75857	1753.24	0
0.6333	23.2319	0.210526	1.70923	2857.75	0
0.6340	32.0832	-8.63158	-0.425303	3779.95	0
0.6347	42.1507	-14.7368	2.01417	4528.5	0
0.6353	46.734	-20.5263	0.184565	4997.6	0
0.6360	47.9502	-29.0526	-6.22707	5291.89	0
0.6367	51.6101	-38.2105	-6.83694	5479.41	0
0.6373	54.0538	-45.5789	-5.30424	5413.5	0
0.6380	52.8376	-51.3684	-7.14187	5110.54	0
0.6387	47.9502	-51.8947	-6.532	4637.58	0
0.6393	41.2386	-51.6842	-3.47464	3817.92	0
0.6400	32.9954	-55.5789	-4.08451	2688.35	0
0.6407	23.5359	-56.8421	-4.38944	1623.34	0
0.6413	14.3806	-49.1579	-2.86477	664.715	0
0.6420	6.75673	-41.5789	-2.86477	-466.591	0
0.6427	-0.878375	-36.1053	-1.03517	-1725.1	0
0.6433	-10.9459	-26	5.6814	-2843.49	0
0.6440	-20.7094	-16.5263	9.34061	-3773.98	0
0.6447	-28.3445	-10.1053	8.42581	-4520.41	0
0.6453	-32.9165	-1.26316	8.73074	-5002.03	0
0.6460	-32.9165	5.15789	12.085	-5285.34	0
0.6467	-31.3963	5.15789	12.6949	-5450.31	0
0.6473	-32.9165	11.5789	10.5603	-5388.06	0
0.6480	-32.0044	22.5263	10.8653	-5083.94	0
0.6487	-27.4323	24.9474	10.2554	-4604.05	0
0.6493	-21.9368	23.1579	3.84377	-3791.13	0
0.6500	-11.8581	24.3158	-0.730236	-2657.32	0
0.6507	0.957203	22.2105	-1.3401	-1596.55	0
0.6513	7.06078	17.0526	-3.16971	-655.656	0
0.6520	11.9369	14.6316	-6.22707	492.61	0
0.6527	21.0923	10.3158	-6.22707	1768.65	0
0.6533	26.2837	3.26316	-4.99931	2864.69	0
0.6540	28.4233	-1.57895	-5.30424	3780.91	0
0.6547	34.8309	-5.89474	-6.532	4516.36	0
0.6553	43.3782	-12.3158	-8.05667	4981.99	0
0.6560	47.3421	-19.5789	-8.66654	5275.12	0
0.6567	45.8106	-26.3158	-6.532	5438.36	0
0.6573	40.9345	-29.6842	-4.38944	5368.98	0
0.6580	39.403	-30.3158	-4.38944	5071.22	0
0.6587	40.0111	-31.1579	-4.38944	4491.69	0
0.6593	36.0471	-29.3684	-4.38944	3512.64	0
0.6600	30.2476	-25.3684	-4.38944	2372.27	0
0.6607	24.7634	-24.2105	-2.86477	1388.4	0
0.6613	15.9121	-22.3158	1.4043	414.17	0
0.6620	5.83331	-16.8421	5.37647	-770.714	0
0.6627	-2.70269	-9.78947	4.75857	-1997.23	0
0.6633	-10.6418	-2.21053	5.07153	-3059.92	0
0.6640	-16.4414	6.94737	10.5603	-3955.33	0
0.6647	-21.0134	15.7895	12.9998	-4629.68	0
0.6653	-27.7364	23.7895	7.511	-5040.77	0
0.6660	-31.3963	29.8947	2.62404	-5309.04	0
0.6667	-32.0044	32.6316	1.70923	-5435.47	0
0.6673	-35.9683	34.421	1.4043	-5294.4	0
0.6680	-39.9435	36.8421	3.2339	-4951.92	0
0.6687	-38.7161	38.7368	5.37647	-4422.89	0
0.6693	-34.7521	39.0526	3.53884	-3506.47	0
0.6700	-27.117	36	1.4043	-2357.05	0
0.6707	-13.3896	31.0526	0.794433	-1386.09	0
0.6713	-1.18243	28	-2.86477	-475.071	0
0.6720	7.36483	23.1579	-5.92214	703.838	0
0.6727	16.5202	14	-4.69438	1960.22	0
0.6733	24.4481	6	-4.69438	3010.97	0
0.6740	28.4233	0.526316	-7.14187	3896.93	0
0.6747	33.2994	-5.89474	-8.97148	4592.1	0
0.6753	38.4908	-14.7368	-9.58134	5013.21	0
0.6760	43.0629	-22	-6.83694	5282.64	0
0.6767	47.0381	-27.5789	-4.38944	5420.63	0
0.6773	47.0381	-30.8421	-7.44681	5293.43	0
0.6780	43.0629	-32.7368	-11.7159	4957.7	0
0.6787	41.5426	-35.1579	-9.58134	4440.04	0
0.6793	38.7949	-36.1053	-6.83694	3554.07	0
0.6800	32.0832	-33.0526	-6.22707	2419.88	0
0.6807	26.8918	-28.421	-5.6172	1406.71	0
0.6813	22.9278	-25.3684	-5.6172	443.272	0
0.6820	13.7725	-21.4737	-4.38944	-726.194	0
0.6827	1.86936	-14.1053	-1.03517	-1926.11	0
0.6833	-7.59006	-6.21053	-1.3401	-2936.96	0
0.6840	-15.8333	2.94737	-1.3401	-3826.78	0
0.6847	-24.9886	11.2632	2.92897	-4542.76	0
0.6853	-34.4481	14.3158	4.75857	-4971	0
0.6860	-40.5516	16.421	5.07153	-5247.18	0
0.6867	-42.0719	22.5263	8.73074	-5404.06	0
0.6873	-39.0201	26.2105	8.42581	-5285.34	0
0.6880	-32.0044	27.0526	3.84377	-4954.43	0
0.6887	-23.1531	30.7368	4.45364	-4460.08	0
0.6893	-14.9098	33.7895	4.75857	-3593.58	0
0.6900	-7.28601	32.3158	0.489499	-2457.46	0
0.6907	-0.574322	29.8947	-0.730236	-1450.08	0
0.6913	4.6171	25.2632	0.794433	-507.642	0
0.6920	13.4684	17.0526	-1.64504	665.678	0
0.6927	25.6756	9.68421	-3.47464	1909.92	0
0.6933	32.9954	3.26316	-2.86477	2957.01	0
0.6940	36.3512	-4	-4.08451	3839.5	0
0.6947	41.8467	-10.1053	-4.69438	4535.05	0
0.6953	44.2904	-15.0526	-2.55984	4959.44	0
0.6960	45.8106	-22	-2.55984	5228.29	0
0.6967	51.3061	-28.7368	-6.83694	5372.45	0
0.6973	51.9142	-33.3684	-8.97148	5260.67	0
0.6980	45.8106	-35.1579	-6.532	4941.71	0
0.6987	43.6822	-34.5263	-6.22707	4443.51	0
0.6993	43.3782	-33.3684	-8.36161	3578.16	0
0.7000	36.0471	-32.7368	-8.05667	2450.71	0
0.7007	29.9436	-29.6842	-6.532	1433.89	0
0.7013	27.4999	-24.5263	-5.92214	487.791	0
0.7020	19.572	-20.8421	-2.86477	-661.824	0
0.7027	8.58105	-16.2105	0.184565	-1891.03	0
0.7033	1.26126	-10.4211	1.4043	-2948.53	0
0.7040	-6.98195	-4.94737	3.53884	-3836.03	0
0.7047	-15.8333	1.78947	6.29127	-4532.93	0
0.7053	-21.3287	9.05263	6.29127	-4964.83	0
0.7060	-25.9008	12.4211	7.20607	-5234.65	0
0.7067	-28.3445	15.7895	9.64554	-5376.11	0
0.7073	-24.9886	22.2105	8.42581	-5257.78	0
0.7080	-19.1891	24.3158	5.98633	-4925.52	0
0.7087	-16.1373	22.8421	5.6814	-4426.16	0
0.7093	-11.554	22.8421	3.53884	-3566.79	0
0.7100	-3.01801	20.1053	0.184565	-2435.87	0
0.7107	2.78152	15.1579	0.184565	-1429.07	0
0.7113	7.36483	14.3158	1.4043	-490.875	0
0.7120	15.608	10.6316	0.184565	680.904	0
0.7127	22.9278	2.10526	-1.64504	1917.25	0
0.7133	25.3715	-4.94737	-2.25491	2954.5	0
0.7140	28.7274	-11.0526	-2.86477	3835.26	0
0.7147	33.9188	-18.6316	-3.77958	4522.53	0
0.7153	35.439	-21.4737	-4.99931	4937.27	0
0.7160	36.9593	-23.8947	-5.92214	5207.86	0
0.7167	36.9593	-28.7368	-5.30424	5343.93	0
0.7173	32.0832	-32.421	-3.47464	5234.46	0
0.7180	28.4233	-35.7895	-1.94997	4914.34	0
0.7187	27.1958	-38.2105	-3.47464	4309.37	0
0.7193	21.7116	-36.421	-6.22707	3301.79	0
0.7200	13.4684	-34.5263	-6.22707	2182.63	0
0.7207	3.70494	-34.2105	-3.47464	1241.55	0
0.7213	-10.0337	-29.6842	-1.3401	263.843	0
0.7220	-23.4571	-25.0526	1.70923	-932.027	0
0.7227	-35.0562	-21.4737	5.07153	-2126.74	0
0.7233	-49.0989	-14.1053	5.98633	-3145.3	0
0.7240	-61.306	-5.89474	4.75857	-4000.24	0
0.7247	-69.538	0.842105	5.6814	-4632.57	0
0.7253	-78.0853	9.05263	6.5962	-5019.38	0
0.7260	-87.2406	14.6316	5.98633	-5270.31	0
0.7267	-92.432	17.0526	7.511	-5360.69	0
0.7273	-92.7361	21.2632	8.73074	-5186.08	0
0.7280	-89.6843	24.9474	6.5962	-4822.99	0
0.7287	-82.3533	26.2105	3.84377	-4260.42	0
0.7293	-74.1213	28.3158	3.2339	-3315.67	0
0.7300	-66.4862	26.5263	1.70923	-2181.09	0
0.7307	-58.5583	21.2632	-0.425303	-1242.32	0
0.7313	-49.4029	20.421	-1.03517	-328.599	0
0.7320	-40.5516	18.5263	-2.25491	863.994	0
0.7327	-32.9165	9.05263	-2.86477	2091.09	0
0.7333	-23.7612	1.15789	-2.55984	3094.23	0
0.7340	-12.4774	-3.36842	-5.6172	3948.78	0
0.7347	-1.48648	-12.5263	-8.97148	4602.7	0
0.7353	6.45268	-22.6316	-8.66654	4982.37	0
0.7360	11.0247	-26.3158	-8.66654	5237.16	0
0.7367	13.1644	-28.1053	-8.97148	5353.18	0
0.7373	14.9887	-32.421	-5.92214	5191.48	0
0.7380	17.1283	-36.9474	-2.55984	4843.22	0
0.7387	16.5202	-39.4737	-1.64504	4297.81	0
0.7393	11.3288	-38.8421	0.794433	3365.2	0
0.7400	6.45268	-36.1053	3.84377	2239.68	0
0.7407	5.52926	-33.5789	3.2339	1267.56	0
0.7413	1.26126	-27.7895	1.70923	300.654	0
0.7420	-9.42564	-17.7895	2.3191	-879.99	0
0.7427	-16.7454	-8.63158	4.75857	-2054.08	0
0.7433	-15.8333	-1.26316	6.90114	-3030.63	0
0.7440	-15.5292	5.47368	8.42581	-3887.3	0
0.7447	-18.2769	10.3158	8.42581	-4565.31	0
0.7453	-19.1891	14	5.98633	-4973.89	0
0.7460	-20.1013	16.421	2.92897	-5231.95	0
0.7467	-18.581	19.4737	2.01417	-5348.17	0
0.7473	-12.7815	24.9474	2.92897	-5198.23	0
0.7480	-10.9459	28.9474	4.75857	-4853.05	0
0.7487	-13.3896	27.0526	8.42581	-4320.93	0
0.7493	-5.45043	25.8947	10.5603	-3413	0
0.7500	9.18915	26.5263	9.03567	-2285.93	0
0.7507	16.5202	22.5263	5.98633	-1306.69	0
0.7513	26.8918	16.1053	3.84377	-356.352	0
0.7520	45.8106	11.7895	4.14871	827.761	0
0.7527	55.8894	7.26316	5.07153	2045.99	0
0.7533	54.966	0.842105	2.92897	3061.08	0
0.7540	57.4097	-5.89474	0.794433	3915.82	0
0.7547	61.993	-10.4211	2.3191	4569.55	0
0.7553	61.3736	-11.3684	1.09937	4961.94	0
0.7560	58.0178	-15.8947	-4.38944	5220.97	0
0.7567	58.0178	-25.3684	-5.92214	5342.19	0
0.7573	60.4615	-30.3158	-4.69438	5196.88	0
0.7580	60.4615	-32.1053	-5.30424	4853.25	0
0.7587	55.8894	-36.9474	-4.69438	4317.08	0
0.7593	50.3939	-38.8421	-1.94997	3414.35	0
0.7600	43.3782	-35.1579	-0.730236	2294.99	0
0.7607	32.0832	-30.5263	-0.425303	1305.53	0
0.7613	22.3197	-26	-1.64504	354.424	0
0.7620	13.7725	-17.4737	-2.86477	-808.296	0
0.7627	0.957203	-10.1053	-2.86477	-2020.16	0
0.7633	-9.12158	-7.68421	-4.38944	-3045.28	0
0.7640	-14.3017	-5.57895	-7.14187	-3905.61	0
0.7647	-22.849	1.47368	-6.532	-4566.66	0
0.7653	-32.0044	6.31579	-4.38944	-4964.26	0
0.7660	-37.1958	9.68421	-1.03517	-5217.88	0
0.7667	-42.0719	16.1053	5.6814	-5333.13	0
0.7673	-48.1755	22.2105	9.34061	-5180.3	0
0.7680	-49.4029	22.8421	7.20607	-4830.89	0
0.7687	-47.2633	24	9.34061	-4295.88	0
0.7693	-45.1237	24.3158	13.3047	-3382.74	0
0.7700	-40.8557	19.7895	9.95047	-2258.76	0
0.7707	-32.9165	15.1579	4.75857	-1291.46	0
0.7713	-23.7612	11.7895	2.01417	-338.043	0
0.7720	-13.6936	7.26316	-2.25491	851.274	0
0.7727	-5.45043	4.21053	-4.69438	2057.94	0
0.7733	-0.270269	-2.21053	-2.55984	3069.56	0
0.7740	5.2252	-13.1579	-0.730236	3926.81	0
0.7747	9.50446	-17.7895	-3.16971	4566.66	0
0.7753	9.18915	-18.6316	-8.05667	4956.35	0
0.7760	8.8851	-26	-11.4109	5214.03	0
0.7767	12.8603	-33.0526	-9.58134	5307.31	0
0.7773	16.8243	-33.5789	-7.44681	5163.73	0
0.7780	16.5202	-34.8421	-8.05667	4830.31	0
0.7787	11.9369	-33.5789	-6.83694	4183.52	0
0.7793	4.6171	-28.421	-4.99931	3131.81	0
0.7800	-4.53827	-26.9474	-6.83694	2023.05	0
0.7807	-13.6936	-27.7895	-7.14187	1102.01	0
0.7813	-21.6328	-25.6842	-4.69438	105.422	0
0.7820	-27.7364	-21.6842	-3.77958	-1099.12	0
0.7827	-32.6125	-15.0526	-3.47464	-2258.18	0
0.7833	-37.1958	-7.36842	-1.3401	-3241.86	0
0.7840	-44.8196	-3.15789	0.489499	-4071.35	0
0.7847	-53.6709	3.26316	0.794433	-4658.4	0
0.7853	-58.8624	10.6316	1.4043	-5009.35	0
0.7860	-62.5223	15.1579	2.92897	-5248.91	0
0.7867	-68.0177	23.4737	5.07153	-5312.71	0
0.7873	-71.0695	35.3684	7.20607	-5107.26	0
0.7880	-70.4614	38.1053	9.03567	-4730.09	0
0.7887	-72.2857	36.2105	8.42581	-4128.01	0
0.7893	-73.5132	38.1053	5.37647	-3139.9	0
0.7900	-67.7137	34.421	3.2339	-2025.94	0
0.7907	-59.1664	26.5263	2.01417	-1117.82	0
0.7913	-52.1507	22.8421	-1.03517	-183.09	0
0.7920	-46.9593	17.8947	-2.55984	1020.49	0
0.7927	-41.1597	6	-1.3401	2216.36	0
0.7933	-28.3445	-4	-3.47464	3187.31	0
0.7940	-10.9459	-7.68421	-6.22707	4011.03	0
0.7947	0.349098	-11.3684	-3.47464	4624.48	0
0.7953	5.52926	-17.7895	-0.730236	4979.1	0
0.7960	11.3288	-23.2632	-2.55984	5217.11	0
0.7967	14.9887	-26	-4.69438	5297.87	0
0.7973	13.7725	-28.421	-4.69438	5103.6	0
0.7980	12.8603	-32.421	-3.77958	4737.03	0
0.7987	11.9369	-33.0526	-3.47464	4155.38	0
0.7993	7.06078	-30.3158	-2.55984	3184.23	0
0.8000	-0.878375	-30.5263	0.184565	2072.78	0
0.8007	-7.28601	-30.5263	1.4043	1128.22	0
0.8013	-12.7815	-25.0526	1.4043	142.232	0
0.8020	-23.1531	-18.6316	3.2339	-1053.06	0
0.8027	-32.9165	-14.1053	5.6814	-2189.57	0
0.8033	-37.1958	-6.73684	4.75857	-3130.65	0
0.8040	-43.6034	0.210526	2.92897	-3963.81	0
0.8047	-51.8466	3.89474	3.84377	-4592.87	0
0.8053	-51.2273	9.05263	5.6814	-4958.09	0
0.8060	-48.7948	16.7368	6.90114	-5202.85	0
0.8067	-53.0628	20.1053	7.511	-5294.97	0
0.8073	-55.2025	21.8947	7.20607	-5111.69	0
0.8080	-52.1507	28	5.6814	-4747.82	0
0.8087	-49.4029	30.1053	3.84377	-4184.1	0
0.8093	-42.0719	25.2632	3.2339	-3239.35	0
0.8100	-29.8647	21.8947	4.14871	-2124.23	0
0.8107	-23.4571	21.5789	3.53884	-1176.6	0
0.8113	-18.581	17.0526	2.01417	-212.578	0
0.8120	-8.80627	11.5789	2.01417	991.579	0
0.8127	0.349098	8.73684	-0.425303	2180.32	0
0.8133	6.45268	4.52631	-4.99931	3156.48	0
0.8140	11.9369	-0.631579	-6.22707	3988.09	0
0.8147	16.5202	-4.31579	-3.47464	4598.85	0
0.8153	21.0923	-10.7368	-4.08451	4949.99	0
0.8160	27.1958	-21.4737	-7.44681	5194.76	0
0.8167	28.4233	-27.7895	-7.14187	5286.69	0
0.8173	23.5359	-29.6842	-5.30424	5104.18	0
0.8180	22.9278	-36.1053	-6.22707	4752.64	0
0.8187	26.8918	-43.3684	-8.05667	4188.53	0
0.8193	24.144	-42.7368	-8.05667	3236.07	0
0.8200	12.8603	-38.8421	-5.92214	2126.55	0
0.8207	4.92115	-36.421	-2.55984	1173.71	0
0.8213	1.56531	-32.1053	-2.25491	206.025	0
0.8220	-5.75448	-25.0526	-2.55984	-971.921	0
0.8227	-15.2252	-18.9474	0.184565	-2150.45	0
0.8233	-21.0134	-14.1053	0.794433	-3143.76	0
0.8240	-27.7364	-7.36842	0.184565	-3974.8	0
0.8247	-37.1958	1.15789	2.92897	-4590.75	0
0.8253	-42.0719	7.89474	5.6814	-4960.59	0
0.8260	-42.0719	11.5789	5.07153	-5198.23	0
0.8267	-39.3242	16.421	6.29127	-5278.79	0
0.8273	-34.7521	24.3158	7.81594	-5095.5	0
0.8280	-34.4481	28.6316	5.37647	-4730.48	0
0.8287	-36.5877	27.0526	4.75857	-4158.85	0
0.8293	-30.4841	27.0526	7.511	-3208.32	0
0.8300	-17.3535	28.3158	8.73074	-2099.76	0
0.8307	-8.19816	25.5789	7.81594	-1162.91	0
0.8313	-1.79053	20.9474	6.5962	-194.654	0
0.8320	9.18915	15.1579	3.53884	1011.82	0
0.8327	21.3963	7.57895	1.09937	2183.98	0
0.8333	30.2476	1.47368	2.01417	3155.9	0
0.8340	36.6553	-3.36842	1.09937	3990.02	0
0.8347	43.0629	-10.7368	-2.55984	4587.47	0
0.8353	46.1147	-18.6316	-3.47464	4941.13	0
0.8360	45.2025	-23.8947	-3.16971	5192.06	0
0.8367	41.2386	-27.5789	-5.30424	5261.63	0
0.8373	35.7431	-30.3158	-7.75174	5077.96	0
0.8380	32.9954	-32.421	-4.38944	4720.46	0
0.8387	34.2228	-34.2105	-1.3401	4037.24	0
0.8393	32.9954	-33.0526	-4.08451	2951.8	0
0.8400	24.4481	-29.0526	-6.22707	1864.63	0
0.8407	15.608	-26	-4.08451	973.848	0
0.8413	9.80852	-24.7368	-2.55984	-35.8472	0
0.8420	4.00899	-23.5789	-2.55984	-1249.64	0
0.8427	-2.39864	-16.5263	0.184565	-2379.98	0
0.8433	-10.9459	-5.89474	1.4043	-3324.73	0
0.8440	-20.1013	0.526316	0.489499	-4117.61	0
0.8447	-22.849	4.21053	2.01417	-4669.38	0
0.8453	-19.1891	9.68421	3.53884	-4995.86	0
0.8460	-17.0495	12.4211	3.84377	-5211.33	0
0.8467	-17.3535	15.1579	6.5962	-5238.31	0
0.8473	-16.4414	22.5263	8.42581	-5000.3	0
0.8480	-15.5292	26.2105	8.42581	-4601.35	0
0.8487	-15.8333	25.5789	10.2554	-3964.2	0
0.8493	-11.8581	28	10.5603	-2945.25	0
0.8500	-3.93016	26.8421	8.73074	-1849.21	0
0.8507	3.08557	21.5789	6.90114	-965.176	0
0.8513	8.27699	20.9474	2.62404	-13.1054	0
0.8520	12.2409	19.7895	-0.730236	1192.01	0
0.8527	19.572	11.5789	2.01417	2342.98	0
0.8533	33.9188	3.89474	1.4043	3281.56	0
0.8540	46.734	-2.52632	-3.77958	4080.03	0
0.8547	50.3939	-10.7368	-3.47464	4647.61	0
0.8553	51.6101	-16.2105	-2.55984	4975.05	0
0.8560	55.5854	-20.5263	-6.22707	5201.12	0
0.8567	56.8016	-26	-6.22707	5244.29	0
0.8573	56.8016	-29.0526	-1.64504	5014.17	0
0.8580	57.4097	-31.1579	-1.3401	4628.14	0
0.8587	51.9142	-33.3684	-4.38944	4006.79	0
0.8593	42.1507	-33.8947	-6.83694	3003.26	0
0.8600	37.2746	-31.4737	-7.75174	1912.23	0
0.8607	35.135	-26.9474	-6.83694	992.543	0
0.8613	31.4751	-20.5263	-6.22707	-11.5636	0
0.8620	24.7634	-17.1579	-4.99931	-1214.76	0
0.8627	13.1644	-13.7895	1.4043	-2316.19	0
0.8633	2.47747	-6.73684	6.90114	-3226.63	0
0.8640	-4.84232	-0.631579	5.98633	-4038.01	0
0.8647	-11.8581	2.42105	6.29127	-4622.36	0
0.8653	-16.7454	6.63158	11.7801	-4952.31	0
0.8660	-14.9098	11.5789	14.5245	-5187.05	0
0.8667	-10.9459	16.1053	10.8653	-5246.6	0
0.8673	-10.3378	22.5263	6.90114	-5023.42	0
0.8680	-9.12158	27.0526	6.5962	-4645.68	0
0.8687	-2.70269	28.6316	6.90114	-4046.49	0
0.8693	5.2252	29.8947	3.53884	-3055.88	0
0.8700	10.7207	29.8947	-0.120369	-1955.41	0
0.8707	15.9121	24.3158	-0.425303	-1034.75	0
0.8713	23.5359	16.1053	-1.64504	-50.4944	0
0.8720	30.867	13.3684	-4.38944	1156.17	0
0.8727	36.9593	11.5789	-4.69438	2301.93	0
0.8733	43.9863	2.42105	-4.38944	3247.83	0
0.8740	47.6462	-7.05263	-5.6172	4054.97	0
0.8747	49.4818	-8.94737	-4.99931	4624.48	0
0.8753	55.8894	-10.4211	-3.16971	4948.45	0
0.8760	60.7655	-17.7895	-3.77958	5173.75	0
0.8767	59.5493	-25.6842	-3.77958	5226.75	0
0.8773	57.7137	-29.6842	-1.64504	5012.82	0
0.8780	55.5854	-30.5263	-1.64504	4641.82	0
0.8787	48.2543	-30.5263	-1.64504	4032.61	0
0.8793	38.7949	-31.7895	1.09937	3042.96	0
0.8800	30.5517	-32.421	2.3191	1955.02	0
0.8807	20.7882	-30.5263	1.70923	1027.23	0
0.8813	10.4166	-26	1.70923	39.1235	0
0.8820	0.957203	-21.1579	2.62404	-1144.6	0
0.8827	-8.19816	-16.8421	2.92897	-2286.32	0
0.8833	-15.5292	-12	1.70923	-3246.67	0
0.8840	-20.1013	-4.63158	2.92897	-4050.15	0
0.8847	-22.849	1.47368	7.511	-4623.32	0
0.8853	-23.7612	6	10.2554	-4966.38	0
0.8860	-24.6846	12.1053	7.81594	-5188.78	0
0.8867	-26.5089	17.0526	6.29127	-5230.99	0
0.8873	-25.9008	19.7895	6.90114	-5013.59	0
0.8880	-24.6846	22.8421	5.98633	-4631.61	0
0.8887	-22.545	24.3158	5.37647	-4020.09	0
0.8893	-15.5292	22.8421	4.75857	-3032.17	0
0.8900	-5.45043	21.5789	1.09937	-1936.52	0
0.8907	1.26126	19.7895	-1.94997	-1018.56	0
0.8913	5.83331	16.7368	-1.64504	-34.4981	0
0.8920	10.1126	12.7368	-1.3401	1175.05	0
0.8927	14.0765	6.94737	-3.47464	2316.38	0
0.8933	20.1801	-0.947368	-6.22707	3258.05	0
0.8940	27.8152	-8.63158	-7.44681	4061.91	0
0.8947	32.9954	-15.3684	-6.22707	4621.59	0
0.8953	37.2746	-21.4737	-6.22707	4951.54	0
0.8960	40.9345	-26.3158	-8.97148	5181.07	0
0.8967	41.2386	-29.6842	-9.27641	5209.21	0
0.8973	37.8827	-32.1053	-5.92214	5000.1	0
0.8980	34.8309	-35.4737	-1.64504	4627.18	0
0.8987	32.9954	-36.9474	2.01417	3889.23	0
0.8993	27.4999	-33.0526	1.4043	2765.05	0
0.9000	16.2161	-29.6842	-2.86477	1708.14	0
0.9007	5.2252	-29.6842	-4.08451	833.158	0
0.9013	0.0337836	-26.9474	0.184565	-205.832	0
0.9020	-6.06979	-21.4737	2.3191	-1412.49	0
0.9027	-15.5292	-16.8421	2.01417	-2508.15	0
0.9033	-22.545	-9.47368	2.3191	-3438.63	0
0.9040	-28.3445	-0.947368	2.92897	-4198.75	0
0.9047	-36.5877	5.15789	3.53884	-4700.03	0
0.9053	-40.2476	9.68421	3.53884	-5005.69	0
0.9060	-40.8557	14.3158	3.53884	-5204.78	0
0.9067	-43.9075	18.2105	6.5962	-5193.79	0
0.9073	-44.5156	22.5263	10.5603	-4934.96	0
0.9080	-40.2476	24.6316	9.03567	-4519.06	0
0.9087	-34.4481	25.8947	5.6814	-3832.95	0
0.9093	-26.5089	27.0526	7.20607	-2785.29	0
0.9100	-17.0495	25.5789	7.511	-1715.27	0
0.9107	-9.72969	20.9474	4.14871	-836.434	0
0.9113	-0.878375	18.5263	3.84377	162.661	0
0.9120	6.45268	14.6316	6.90114	1386.09	0
0.9127	6.45268	5.47368	5.6814	2504.1	0
0.9133	7.97294	-3.68421	1.09937	3412.61	0
0.9140	16.2161	-8	-1.64504	4175.81	0
0.9147	20.4841	-11.0526	-0.120369	4689.43	0
0.9153	21.0923	-16.8421	2.62404	4987.19	0
0.9160	27.1958	-25.0526	-0.730236	5197.26	0
0.9167	29.0314	-29.3684	-6.532	5197.84	0
0.9173	21.7116	-28.7368	-7.14187	4934.77	0
0.9180	17.4324	-31.1579	-5.92214	4528.5	0
0.9187	14.9887	-36.1053	-6.532	3852.61	0
0.9193	3.08557	-36.9474	-4.38944	2810.53	0
0.9200	-8.19816	-32.7368	-1.94997	1744.18	0
0.9207	-12.7815	-28.1053	-2.55984	838.169	0
0.9213	-19.1891	-26	-1.03517	-191.57	0
0.9220	-27.4323	-23.2632	3.2339	-1398.23	0
0.9227	-31.7003	-15.3684	4.75857	-2473.46	0
0.9233	-37.1958	-5.57895	4.14871	-3355.37	0
0.9240	-44.5156	-1.26316	4.14871	-4125.89	0
0.9247	-46.0471	1.78947	5.07153	-4667.65	0
0.9253	-45.743	7.57895	6.5962	-4975.82	0
0.9260	-46.3512	13.0526	6.90114	-5183.96	0
0.9267	-43.2994	19.4737	7.511	-5201.12	0
0.9273	-42.3759	25.2632	9.64554	-4952.88	0
0.9280	-48.4795	25.2632	10.5603	-4554.71	0
0.9287	-48.1755	25.2632	9.64554	-3897.71	0
0.9293	-40.2476	28.6316	9.64554	-2862.76	0
0.9300	-36.2724	25.8947	7.511	-1790.62	0
0.9307	-32.0044	20.421	2.3191	-894.638	0
0.9313	-20.7094	19.7895	-0.730236	127.392	0
0.9320	-10.0337	15.1579	-1.94997	1354.1	0
0.9327	-2.09459	6	-5.30424	2469.22	0
0.9333	9.50446	2.42105	-10.4961	3387.17	0
0.9340	22.0157	-2.52632	-13.5455	4160.2	0
0.9347	30.2476	-13.4737	-13.2406	4678.63	0
0.9353	36.0471	-17.7895	-10.8011	4977.75	0
0.9360	37.5787	-17.7895	-9.88628	5189.36	0
0.9367	36.6553	-24.7368	-9.27641	5205.74	0
0.9373	33.6035	-31.1579	-5.92214	4964.06	0
0.9380	25.3715	-30.3158	-3.47464	4573.21	0
0.9387	16.8243	-30.8421	-4.69438	3922.18	0
0.9393	12.2409	-33.5789	-3.77958	2899	0
0.9400	5.2252	-30.5263	-0.730236	1820.69	0
0.9407	-4.84232	-25.3684	-1.03517	906.972	0
0.9413	-11.25	-24.2105	-1.03517	-99.0615	0
0.9420	-17.3535	-20.2105	1.70923	-1298.21	0
0.9427	-25.5967	-12	3.53884	-2417.76	0
0.9433	-31.7003	-3.15789	2.62404	-3351.71	0
0.9440	-35.9683	4.21053	1.70923	-4133.6	0
0.9447	-39.6395	9.68421	2.01417	-4666.11	0
0.9453	-41.1597	13.3684	2.92897	-4978.52	0
0.9460	-41.7678	18.5263	2.92897	-5192.83	0
0.9467	-42.9953	24.3158	4.75857	-5204.39	0
0.9473	-42.0719	28.9474	7.20607	-4954.81	0
0.9480	-40.2476	31.0526	6.29127	-4561.07	0
0.9487	-38.7161	29.5789	4.14871	-3906.57	0
0.9493	-32.9165	24.3158	5.6814	-2874.71	0
0.9500	-25.9008	20.9474	6.90114	-1804.12	0
0.9507	-20.4053	18.5263	5.6814	-904.467	0
0.9513	-10.9459	13.3684	2.92897	120.069	0
0.9520	2.78152	6.94737	0.489499	1344.65	0
0.9527	11.0247	2.42105	-0.730236	2456.5	0
0.9533	16.5202	-3.15789	-0.120369	3376.19	0
0.9540	24.144	-10.4211	-3.47464	4153.45	0
0.9547	25.9796	-16.8421	-6.83694	4674.78	0
0.9553	25.9796	-21.4737	-3.77958	4987.19	0
0.9560	32.3872	-26	-1.64504	5200.54	0
0.9567	36.0471	-31.7895	-6.22707	5193.02	0
0.9573	32.0832	-36.1053	-8.97148	4958.67	0
0.9580	30.5517	-37.8947	-5.6172	4565.12	0
0.9587	30.5517	-38.8421	-0.730236	3781.88	0
0.9593	24.7634	-36.9474	-0.730236	2624.94	0
0.9600	18.6598	-33.3684	-3.16971	1584.02	0
0.9607	14.3806	-30.8421	-2.55984	715.787	0
0.9613	7.36483	-27.7895	-0.120369	-355.195	0
0.9620	0.0337836	-21.6842	-0.425303	-1572.84	0
0.9627	-8.80627	-13.1579	-2.55984	-2642.09	0
0.9633	-21.9368	-3.36842	-1.64504	-3551.95	0
0.9640	-34.4481	3.57895	3.2339	-4290.48	0
0.9647	-42.0719	7.57895	9.64554	-4761.31	0
0.9653	-45.743	12.7368	11.1702	-5053.68	0
0.9660	-44.8196	20.421	7.511	-5234.84	0
0.9667	-39.0201	26.2105	7.511	-5186.47	0
0.9673	-34.144	30.421	10.5603	-4903.55	0
0.9680	-32.9165	35.3684	10.5603	-4464.32	0
0.9687	-29.2566	39.8947	9.64554	-3725.6	0
0.9693	-20.1013	41.7895	9.03567	-2649.99	0
0.9700	-12.7815	39.2631	6.5962	-1603.1	0
0.9707	-8.19816	33.4737	4.75857	-735.06	0
0.9713	2.47747	28	4.75857	281.188	0
0.9720	15.608	21.2632	1.70923	1503.46	0
0.9727	20.1801	10.9474	-1.64504	2599.88	0
0.9733	20.1801	0.526316	-1.64504	3492.59	0
0.9740	25.3715	-4.94737	-2.86477	4239.6	0
0.9747	30.867	-7.05263	-5.30424	4734.91	0
0.9753	31.171	-11.3684	-5.6172	5020.92	0
0.9760	30.867	-17.1579	-4.08451	5210.95	0
0.9767	30.5517	-22.6316	-5.30424	5186.28	0
0.9773	29.6395	-28.7368	-7.44681	4912.22	0
0.9780	31.171	-34.2105	-5.92214	4486.49	0
0.9787	29.0314	-35.7895	-2.55984	3760.1	0
0.9793	20.4841	-34.5263	-1.3401	2686.23	0
0.9800	13.4684	-35.7895	0.489499	1638.95	0
0.9807	9.50446	-34.8421	2.01417	741.998	0
0.9813	0.957203	-28.7368	1.09937	-316.457	0
0.9820	-10.0337	-26	3.84377	-1533.53	0
0.9827	-16.4414	-25.3684	10.2554	-2589.67	0
0.9833	-22.2409	-20.2105	11.1702	-3459.64	0
0.9840	-27.4323	-12.5263	8.42581	-4218.6	0
0.9847	-30.1688	-8.31579	9.03567	-4738.38	0
0.9853	-33.8399	-4	11.7801	-5033.25	0
0.9860	-36.5877	1.15789	15.1424	-5227.91	0
0.9867	-35.0562	4.52631	15.7522	-5214.8	0
0.9873	-33.5359	8.52631	10.8653	-4944.02	0
0.9880	-32.9165	12.4211	9.34061	-4530.04	0
0.9887	-27.7364	15.1579	12.6949	-3832.37	0
0.9893	-20.1013	16.421	10.5603	-2763.32	0
0.9900	-13.6936	14.8421	7.20607	-1699.85	0
0.9907	-9.42564	11.2632	6.5962	-806.561	0
0.9913	-5.75448	8.73684	0.794433	247.268	0
0.9920	0.0337836	5.15789	-4.69438	1486.5	0
0.9927	10.1126	-2.21053	-2.25491	2581.57	0
0.9933	22.6238	-8	-0.425303	3486.43	0
0.9940	32.0832	-13.1579	-2.55984	4244.42	0
0.9947	36.6553	-20.2105	-3.47464	4735.87	0
0.9953	39.0989	-22.6316	-5.30424	5027.47	0
0.9960	42.7588	-24.7368	-6.22707	5233.88	0
0.9967	43.9863	-34.2105	-3.47464	5218.27	0
0.9973	42.4548	-38.5263	-3.47464	4952.11	0
0.9980	41.2386	-33.0526	-6.22707	4540.26	0
0.9987	35.7431	-32.421	-5.92214	3832.18	0
0.9993	23.84	-35.1579	-3.47464	2769.48	0
1.0000	15.2927	-29.6842	-1.3401	1709.29	0
1.0007	13.7725	-23.5789	-1.3401	799.238	0
1.0013	10.7207	-20.5263	-1.94997	-240.138	0
1.0020	4.6171	-13.4737	0.489499	-1451.43	0
1.0027	-0.878375	-5.89474	2.92897	-2559.8	0
1.0033	-8.50222	-1.26316	3.2339	-3479.87	0
1.0040	-19.7972	6	3.84377	-4238.45	0
1.0047	-28.3445	13.0526	4.14871	-4751.49	0
1.0053	-29.8647	16.7368	1.09937	-5051.75	0
1.0060	-28.0404	21.5789	0.184565	-5236.19	0
1.0067	-29.8647	27.0526	2.01417	-5213.64	0
1.0073	-33.8399	30.421	4.75857	-4946.91	0
1.0080	-34.7521	34.421	8.12087	-4522.91	0
1.0087	-34.7521	35.0526	8.42581	-3808.47	0
1.0093	-34.144	30.7368	4.75857	-2740.38	0
1.0100	-27.4323	27.0526	4.45364	-1683.66	0
1.0107	-18.2769	24.3158	5.37647	-786.325	0
1.0113	-14.9098	17.8947	2.01417	276.948	0
1.0120	-9.12158	13.3684	0.794433	1516.18	0
1.0127	5.52926	10.9474	2.01417	2605.28	0
1.0133	18.9639	4.8421	-0.120369	3517.46	0
1.0140	27.4999	-3.15789	-2.55984	4281.62	0
1.0147	34.5269	-7.68421	-3.47464	4764.4	0
1.0153	39.403	-13.4737	-5.6172	5061.2	0
1.0160	41.5426	-20.8421	-6.83694	5268.38	0
1.0167	44.2904	-23.5789	-5.92214	5225.98	0
1.0173	47.3421	-22.9474	-8.05667	4966.76	0
1.0180	47.3421	-24.2105	-8.05667	4553.55	0
1.0187	43.9863	-26.3158	-4.08451	3712.3	0
1.0193	37.5787	-25.3684	-3.47464	2521.44	0
1.0200	30.2476	-22.9474	-7.14187	1499.99	0
1.0207	22.0157	-20.8421	-8.05667	619.038	0
1.0213	10.1126	-18.6316	-6.83694	-498.199	0
1.0220	-4.84232	-14.7368	-6.22707	-1715.65	0
1.0227	-18.2769	-7.68421	-4.38944	-2760.23	0
1.0233	-26.5089	-1.26316	-2.55984	-3662.96	0
1.0240	-32.9165	1.47368	-4.38944	-4377.4	0
1.0247	-38.7161	5.78947	-6.22707	-4812.77	0
1.0253	-37.8039	14.3158	-2.25491	-5094.92	0
1.0260	-32.0044	20.421	1.09937	-5259.9	0
1.0267	-26.5089	23.4737	0.794433	-5172.4	0
1.0273	-20.1013	27.6842	3.53884	-4868.47	0
1.0280	-14.3017	28.3158	8.73074	-4404.58	0
1.0287	-9.42564	28	7.511	-3603.41	0
1.0293	-1.48648	29.2632	3.53884	-2496.2	0
1.0300	4.00899	26.2105	1.70923	-1476.29	0
1.0307	1.86936	21.5789	-2.25491	-604.198	0
1.0313	0.957203	21.2632	-7.14187	458.69	0
1.0320	5.52926	17.0526	-6.532	1690.21	0
1.0327	11.3288	6.94737	-5.30424	2765.82	0
1.0333	18.9639	0.210526	-8.36161	3648.12	0
1.0340	25.3715	-4.63158	-9.58134	4373.55	0
1.0347	26.5877	-11.6842	-9.27641	4836.86	0
1.0353	27.4999	-17.7895	-11.7159	5107.26	0
1.0360	32.3872	-24.2105	-12.0208	5278.01	0
1.0367	37.2746	-30.5263	-9.58134	5218.65	0
1.0373	37.2746	-34.2105	-9.88628	4918.58	0
1.0380	31.4751	-35.1579	-9.88628	4464.52	0
1.0387	23.2319	-34.2105	-7.75174	3688.21	0
1.0393	14.6846	-30.5263	-7.14187	2586.39	0
1.0400	6.45268	-28.421	-8.36161	1549.52	0
1.0407	0.957203	-27.7895	-8.05667	641.009	0
1.0413	-1.18243	-25.3684	-7.14187	-459.268	0
1.0420	-7.89411	-20.2105	-5.92214	-1681.16	0
1.0427	-16.4414	-12.8421	-1.3401	-2713.79	0
1.0433	-21.9368	-3.68421	2.3191	-3579.71	0
1.0440	-27.7364	4.52631	3.2339	-4317.85	0
1.0447	-34.4481	10.3158	3.53884	-4794.85	0
1.0453	-37.1958	15.7895	5.07153	-5080.47	0
1.0460	-38.1079	21.5789	6.29127	-5267.8	0
1.0467	-38.412	28	5.07153	-5213.26	0
1.0473	-36.2724	34.421	2.92897	-4918.39	0
1.0480	-34.7521	38.1053	3.2339	-4484.56	0
1.0487	-33.5359	39.0526	4.14871	-3727.34	0
1.0493	-28.3445	39.0526	3.2339	-2629.37	0
1.0500	-22.849	36.2105	2.92897	-1596.55	0
1.0507	-17.6576	31.0526	2.01417	-702.104	0
1.0513	-7.28601	24.6316	-1.03517	392.777	0
1.0520	5.52926	16.1053	-1.3401	1641.84	0
1.0527	13.1644	7.57895	-0.730236	2721.11	0
1.0533	18.9639	-0.947368	-4.69438	3613.63	0
1.0540	25.6756	-11.0526	-6.83694	4350.42	0
1.0547	32.0832	-19.5789	-5.30424	4817.98	0
1.0553	37.8827	-22.6316	-6.532	5094.15	0
1.0560	41.2386	-28.7368	-8.05667	5273.58	0
1.0567	40.3264	-39.1579	-5.6172	5222.9	0
1.0573	37.2746	-44.9474	-4.38944	4937.47	0
1.0580	32.9954	-45.2631	-5.30424	4499.01	0
1.0587	23.2319	-46.421	-4.99931	3734.47	0
1.0593	11.9369	-46.1053	-3.47464	2640.74	0
1.0600	4.6171	-41.2631	-2.55984	1598.67	0
1.0607	-2.09459	-33.5789	-0.730236	681.482	0
1.0613	-12.1734	-27.2632	1.4043	-400.872	0
1.0620	-19.1891	-22.6316	2.01417	-1616.78	0
1.0627	-23.4571	-17.7895	1.70923	-2701.64	0
1.0633	-31.0922	-10.1053	1.70923	-3615.94	0
1.0640	-39.6395	-4	2.01417	-4349.07	0
1.0647	-42.9953	-0.315789	2.92897	-4817.98	0
1.0653	-44.8196	3.57895	4.45364	-5108.61	0
1.0660	-45.743	8.73684	5.07153	-5288.23	0
1.0667	-41.1597	14	3.84377	-5231.18	0
1.0673	-36.8917	17.0526	2.92897	-4938.24	0
1.0680	-36.5877	17.8947	3.84377	-4488.99	0
1.0687	-33.2206	17.8947	3.2339	-3724.25	0
1.0693	-24.6846	16.421	2.01417	-2628.41	0
1.0700	-14.6058	11.5789	3.2339	-1585.56	0
1.0707	-8.19816	7.89474	3.84377	-684.18	0
1.0713	-1.79053	7.89474	1.09937	411.472	0
1.0720	8.27699	6.31579	2.01417	1659.57	0
1.0727	19.2679	0.210526	5.6814	2729.2	0
1.0733	24.7634	-6.73684	3.2339	3622.49	0
1.0740	25.9796	-11.0526	-4.99931	4362.56	0
1.0747	27.4999	-14.1053	-9.88628	4816.63	0
1.0753	27.8152	-18.6316	-8.97148	5098.97	0
1.0760	28.1192	-21.6842	-7.14187	5287.27	0
1.0767	31.171	-23.2632	-8.97148	5207.67	0
1.0773	32.6913	-25.3684	-10.4961	4923.4	0
1.0780	30.5517	-27.7895	-8.66654	4483.4	0
1.0787	26.5877	-24.7368	-4.38944	3587.99	0
1.0793	22.9278	-17.7895	0.184565	2372.85	0
1.0800	18.3445	-14.7368	2.01417	1370.67	0
1.0807	11.6328	-17.1579	0.794433	481.431	0
1.0813	2.17341	-18.1053	0.184565	-666.449	0
1.0820	-6.98195	-13.1579	3.84377	-1884.67	0
1.0827	-13.9977	-6.42105	9.03567	-2916.73	0
1.0833	-21.6328	-2.21053	12.3899	-3804.81	0
1.0840	-30.4841	0.526316	11.1702	-4492.65	0
1.0847	-39.0201	3.26316	5.6814	-4908.75	0
1.0853	-42.9953	5.15789	4.14871	-5176.25	0
1.0860	-38.7161	9.68421	9.34061	-5310.59	0
1.0867	-28.9526	16.1053	11.1702	-5192.83	0
1.0873	-23.1531	19.7895	9.03567	-4867.51	0
1.0880	-21.3287	21.2632	10.2554	-4362.37	0
1.0887	-16.4414	24.9474	12.9998	-3513.41	0
1.0893	-7.89411	24.3158	9.95047	-2394.63	0
1.0900	-3.62611	17.3684	3.53884	-1385.51	0
1.0907	-4.53827	14	1.70923	-498.199	0
1.0913	-3.93016	13.3684	2.01417	590.515	0
1.0920	1.86936	5.78947	-1.3401	1816.26	0
1.0927	10.7207	-4	-5.92214	2873.94	0
1.0933	18.6598	-8.63158	-6.22707	3745.84	0
1.0940	26.2837	-12	-6.83694	4442.54	0
1.0947	32.3872	-14.4211	-9.58134	4877.72	0
1.0953	34.2228	-14.4211	-10.1912	5145.61	0
1.0960	33.9188	-17.1579	-7.14187	5299.99	0
1.0967	35.135	-22.3158	-2.86477	5202.08	0
1.0973	36.0471	-25.6842	-0.730236	4877.72	0
1.0980	36.0471	-29.6842	-1.64504	4387.81	0
1.0987	35.7431	-33.8947	-1.64504	3557.74	0
1.0993	30.867	-33.8947	-1.3401	2443.58	0
1.1000	22.9278	-33.0526	-1.94997	1425.6	0
1.1007	19.2679	-33.0526	-1.03517	503.017	0
1.1013	12.8603	-30	1.09937	-621.544	0
1.1020	-1.79053	-25.6842	1.09937	-1837.07	0
1.1027	-15.2252	-21.4737	2.01417	-2856.02	0
1.1033	-22.2409	-16.2105	5.37647	-3712.11	0
1.1040	-29.8647	-12.8421	6.90114	-4426.55	0
1.1047	-37.1958	-11.0526	8.12087	-4877.91	0
1.1053	-37.8039	-6.73684	9.34061	-5146.96	0
1.1060	-36.2724	-0.315789	8.73074	-5311.55	0
1.1067	-37.8039	5.15789	9.34061	-5229.45	0
1.1073	-38.1079	8.73684	10.5603	-4914.53	0
1.1080	-34.4481	12.4211	7.511	-4441.2	0
1.1087	-28.9526	15.4737	4.75857	-3625.38	0
1.1093	-21.9368	16.1053	6.5962	-2510.07	0
1.1100	-13.6936	14.3158	7.81594	-1494.98	0
1.1107	-9.12158	13.6842	5.6814	-579.144	0
1.1113	-3.62611	10	3.84377	552.162	0
1.1120	5.52926	-0.105263	2.92897	1784.46	0
1.1127	14.3806	-9.47368	2.01417	2836.74	0
1.1133	19.2679	-14.7368	-0.425303	3727.14	0
1.1140	25.3715	-21.4737	-4.08451	4437.73	0
1.1147	32.3872	-27.7895	-6.532	4866.93	0
1.1153	35.7431	-28.1053	-8.66654	5138.67	0
1.1160	34.8309	-29.6842	-11.106	5308.85	0
1.1167	31.7791	-37.2631	-10.8011	5225.21	0
1.1173	27.4999	-44	-9.58134	4914.53	0
1.1180	25.9796	-44.3158	-9.58134	4441.58	0
1.1187	24.144	-43.0526	-8.05667	3627.12	0
1.1193	20.1801	-42.7368	-5.6172	2518.75	0
1.1200	14.9887	-41.5789	-4.99931	1492.48	0
1.1207	7.97294	-37.5789	-4.38944	561.606	0
1.1213	-2.09459	-31.7895	-2.55984	-554.668	0
1.1220	-10.9459	-27.2632	-1.64504	-1771.74	0
1.1227	-17.3535	-22	-0.425303	-2833.08	0
1.1233	-24.0652	-13.1579	1.09937	-3731.96	0
1.1240	-30.1688	-2.21053	2.01417	-4449.68	0
1.1247	-33.2206	8.73684	2.92897	-4896.99	0
1.1253	-33.8399	16.7368	2.3191	-5174.13	0
1.1260	-33.2206	19.7895	2.01417	-5331.98	0
1.1267	-33.2206	23.7895	3.84377	-5238.89	0
1.1273	-32.3084	31.3684	6.5962	-4922.63	0
1.1280	-28.3445	38.1053	6.90114	-4442.74	0
1.1287	-21.0134	40.2105	4.45364	-3619.02	0
1.1293	-16.1373	39.0526	0.184565	-2502.36	0
1.1300	-17.3535	36.5263	-2.86477	-1483.03	0
1.1307	-18.2769	33.4737	-2.25491	-563.918	0
1.1313	-10.0337	29.2632	-1.64504	573.169	0
1.1320	3.08557	22.5263	-4.08451	1813.94	0
1.1327	11.3288	13.6842	-6.83694	2863.15	0
1.1333	16.5202	4.21053	-6.83694	3754.32	0
1.1340	22.9278	-4	-4.69438	4472.03	0
1.1347	29.3355	-9.78947	-4.38944	4898.15	0
1.1353	33.6035	-15.3684	-6.22707	5173.94	0
1.1360	36.0471	-21.1579	-4.38944	5342.19	0
1.1367	33.9188	-25.3684	-1.3401	5228.87	0
1.1373	29.3355	-27.5789	-2.25491	4929.18	0
1.1380	26.8918	-27.7895	-4.08451	4454.11	0
1.1387	21.0923	-27.7895	-2.55984	3497.99	0
1.1393	11.6328	-25.3684	-3.47464	2265.7	0
1.1400	7.66889	-21.4737	-6.83694	1277.2	0
1.1407	5.52926	-19.2632	-6.22707	361.941	0
1.1413	-6.06979	-17.4737	-2.55984	-818.318	0
1.1420	-18.8851	-11.6842	-0.730236	-2026.91	0
1.1427	-23.1531	-3.36842	2.01417	-3046.82	0
1.1433	-28.3445	2.42105	6.29127	-3929.31	0
1.1440	-35.9683	7.57895	9.34061	-4584.97	0
1.1447	-37.4998	14	10.2554	-4971	0
1.1453	-37.8039	19.7895	11.1702	-5234.84	0
1.1460	-39.9435	23.4737	11.7801	-5349.13	0
1.1467	-36.5877	27.6842	10.2554	-5198.23	0
1.1473	-31.7003	31.3684	8.42581	-4856.71	0
1.1480	-31.0922	32.9474	6.5962	-4317.46	0
1.1487	-25.5967	34.421	4.45364	-3409.91	0
1.1493	-13.6936	36.2105	2.01417	-2276.49	0
1.1500	-9.12158	33.7895	1.4043	-1290.88	0
1.1507	-7.28601	28	2.92897	-383.526	0
1.1513	4.92115	24.9474	3.53884	754.525	0
1.1520	16.5202	22.5263	2.01417	1983.93	0
1.1527	17.1283	16.1053	-0.425303	3014.63	0
1.1533	19.572	6	-3.16971	3875.54	0
1.1540	28.1192	-3.15789	-5.92214	4559.34	0
1.1547	32.0832	-10.1053	-7.14187	4969.84	0
1.1553	32.3872	-15.0526	-6.83694	5223.09	0
1.1560	34.2228	-18.6316	-6.83694	5355.88	0
1.1567	33.9188	-22.3158	-7.75174	5224.44	0
1.1573	32.6913	-25.6842	-7.14187	4882.54	0
1.1580	32.0832	-30.5263	-5.6172	4363.14	0
1.1587	23.84	-34.5263	-5.30424	3471.39	0
1.1593	8.58105	-32.421	-4.38944	2336.43	0
1.1600	1.86936	-26.3158	-0.120369	1341.57	0
1.1607	0.65315	-23.2632	3.53884	395.668	0
1.1613	-8.80627	-19.5789	3.84377	-781.122	0
1.1620	-21.0134	-12.3158	3.84377	-1996.65	0
1.1627	-28.3445	-4.31579	2.92897	-2994.4	0
1.1633	-34.144	1.15789	0.794433	-3844.9	0
1.1640	-37.4998	6.94737	0.184565	-4534.86	0
1.1647	-35.9683	11.5789	1.09937	-4954.43	0
1.1653	-37.8039	14.3158	0.794433	-5216.53	0
1.1660	-42.0719	17.8947	1.09937	-5362.81	0
1.1667	-39.6395	23.4737	1.70923	-5242.17	0
1.1673	-35.6643	28	0.184565	-4905.67	0
1.1680	-35.0562	30.421	-0.120369	-4402.46	0
1.1687	-26.813	30.7368	2.01417	-3530.56	0
1.1693	-13.9977	29.8947	2.92897	-2394.05	0
1.1700	-9.72969	27.3684	3.2339	-1395.53	0
1.1707	-6.37385	24	4.45364	-458.882	0
1.1713	4.31305	19.7895	5.07153	721.183	0
1.1720	13.4684	14.3158	3.84377	1963.89	0
1.1727	19.2679	6.31579	1.09937	2998.44	0
1.1733	26.5877	-0.315789	-0.730236	3876.12	0
1.1740	30.2476	-6.42105	-0.730236	4566.66	0
1.1747	29.6395	-14.1053	-0.730236	4976.59	0
1.1753	34.2228	-18.6316	-4.08451	5236.58	0
1.1760	37.8827	-24.2105	-8.05667	5379.2	0
1.1767	35.7431	-33.0526	-10.1912	5260.09	0
1.1773	33.6035	-36.6316	-10.8011	4929.18	0
1.1780	30.5517	-34.2105	-11.7159	4421.73	0
1.1787	22.6238	-36.9474	-11.7159	3549.26	0
1.1793	16.5202	-39.1579	-7.14187	2418.91	0
1.1800	13.7725	-33.0526	-0.120369	1404.21	0
1.1807	5.2252	-27.7895	-0.120369	453.871	0
1.1813	-6.37385	-25.6842	-3.47464	-703.645	0
1.1820	-13.3896	-18.9474	0.489499	-1930.74	0
1.1827	-18.2769	-10.1053	8.42581	-2985.53	0
1.1833	-22.545	-3.15789	10.8653	-3879.97	0
1.1840	-23.7612	2.73684	9.34061	-4572.06	0
1.1847	-23.1531	6.94737	9.34061	-4989.5	0
1.1853	-24.9886	14	9.34061	-5256.24	0
1.1860	-29.2566	20.9474	7.81594	-5395.96	0
1.1867	-32.3084	21.8947	7.20607	-5272.81	0
1.1873	-28.9526	22.8421	6.5962	-4939.59	0
1.1880	-22.849	27.3684	2.92897	-4424.62	0
1.1887	-20.1013	25.8947	-1.3401	-3538.46	0
1.1893	-17.3535	20.421	-1.03517	-2400.8	0
1.1900	-10.3378	18.5263	1.09937	-1400.74	0
1.1907	-2.70269	16.1053	0.489499	-459.268	0
1.1913	4.6171	13.6842	-1.64504	729.663	0
1.1920	12.8603	14.3158	-0.120369	1981.23	0
1.1927	19.2679	10.6316	4.75857	3015.6	0
1.1933	22.9278	2.94737	5.07153	3896.16	0
1.1940	28.1192	-3.15789	0.794433	4593.26	0
1.1947	29.9436	-10.1053	-1.03517	4999.72	0
1.1953	24.7634	-18.6316	-1.03517	5271.65	0
1.1960	21.7116	-26.3158	-3.77958	5417.93	0
1.1967	24.7634	-34.2105	-5.6172	5266.84	0
1.1973	28.1192	-40	-4.08451	4943.83	0
1.1980	27.4999	-42.5263	-0.730236	4435.22	0
1.1987	23.84	-43.3684	1.70923	3424.18	0
1.1993	19.876	-42.2105	1.09937	2167.41	0
1.2000	15.608	-39.1579	-0.120369	1184.11	0
1.2007	6.75673	-38.8421	2.92897	243.221	0
1.2013	-6.06979	-36.9474	5.6814	-980.401	0
1.2020	-14.6058	-29.0526	4.14871	-2199.4	0
1.2027	-18.8851	-22.3158	4.45364	-3208.32	0
1.2033	-25.5967	-16.8421	6.29127	-4079.83	0
1.2040	-32.9165	-6.42105	5.98633	-4714.67	0
1.2047	-34.4481	3.26316	6.5962	-5083.94	0
1.2053	-35.0562	6.31579	7.20607	-5341.04	0
1.2060	-39.0201	9.36842	4.45364	-5429.69	0
1.2067	-40.8557	16.1053	4.14871	-5243.13	0
1.2073	-38.7161	21.8947	6.5962	-4878.69	0
1.2080	-33.2206	24.3158	5.6814	-4294.72	0
1.2087	-23.4571	24.3158	3.53884	-3322.42	0
1.2093	-12.4774	22.5263	3.84377	-2175.5	0
1.2100	-4.53827	19.7895	4.14871	-1199.53	0
1.2107	2.78152	17.8947	3.84377	-254.207	0
1.2113	11.0247	13.3684	1.70923	924.51	0
1.2120	17.4324	6	-3.47464	2150.64	0
1.2127	22.0157	-0.315789	-7.14187	3180.57	0
1.2133	27.4999	-5.89474	-7.14187	4036.66	0
1.2140	30.2476	-12.8421	-6.22707	4684.8	0
1.2147	28.7274	-18.9474	-6.83694	5077.58	0
1.2153	25.0675	-24.5263	-7.75174	5332.94	0
1.2160	24.7634	-31.1579	-6.83694	5436.44	0
1.2167	28.1192	-36.1053	-4.38944	5271.65	0
1.2173	31.171	-38.5263	-4.69438	4912.8	0
1.2180	30.867	-40.9474	-5.6172	4341.75	0
1.2187	26.8918	-43.3684	-3.47464	3386.4	0
1.2193	21.0923	-40.6316	-2.25491	2240.64	0
1.2200	12.8603	-35.4737	-2.55984	1248.48	0
1.2207	2.78152	-33.3684	0.184565	265.577	0
1.2213	-6.98195	-31.1579	2.62404	-945.71	0
1.2220	-16.4414	-25.6842	3.2339	-2166.44	0
1.2227	-24.3805	-17.7895	6.5962	-3166.5	0
1.2233	-27.4323	-8.63158	8.73074	-4008.14	0
1.2240	-29.5607	-1.89474	5.98633	-4669.96	0
1.2247	-32.9165	-0.631579	4.75857	-5080.28	0
1.2253	-34.7521	2.42105	6.5962	-5346.82	0
1.2260	-34.144	10	9.03567	-5462.84	0
1.2267	-33.2206	14.8421	9.64554	-5303.26	0
1.2273	-32.6125	17.3684	8.42581	-4947.68	0
1.2280	-35.0562	21.8947	8.42581	-4398.99	0
1.2287	-38.412	22.5263	10.5603	-3458.87	0
1.2293	-33.8399	17.0526	9.03567	-2304.24	0
1.2300	-24.0652	14.6316	6.5962	-1313.43	0
1.2307	-16.4414	14.8421	6.5962	-336.308	0
1.2313	-3.62611	12.1053	4.75857	890.012	0
1.2320	14.6846	6.31579	3.2339	2130.21	0
1.2327	25.6756	0.526316	3.84377	3159.18	0
1.2333	27.8152	-4.94737	1.09937	4039.36	0
1.2340	31.7791	-9.47368	-2.25491	4704.27	0
1.2347	35.7431	-14.4211	-0.730236	5093.77	0
1.2353	34.2228	-19.2632	-1.3401	5358.38	0
1.2360	29.6395	-22.3158	-5.6172	5477.68	0
1.2367	26.2837	-25.3684	-7.75174	5315.6	0
1.2373	24.4481	-29.3684	-6.22707	4965.22	0
1.2380	21.0923	-32.1053	-4.38944	4413.83	0
1.2387	15.2927	-32.421	-2.86477	3468.12	0
1.2393	11.6328	-30.8421	-3.16971	2316.38	0
1.2400	11.6328	-28.421	-2.55984	1313.82	0
1.2407	7.66889	-23.5789	-0.425303	328.985	0
1.2413	-0.270269	-16.8421	-0.425303	-878.448	0
1.2420	-6.37385	-11.0526	1.09937	-2115.75	0
1.2427	-11.8581	-8.63158	5.98633	-3162.07	0
1.2433	-20.7094	-4.63158	6.5962	-4041.67	0
1.2440	-26.813	2.94737	4.45364	-4710.24	0
1.2447	-27.4323	10.6316	6.90114	-5118.05	0
1.2453	-28.6485	16.1053	8.73074	-5382.67	0
1.2460	-31.0922	21.2632	6.29127	-5493.68	0
1.2467	-27.4323	25.5789	5.98633	-5330.05	0
1.2473	-20.1013	28.9474	5.6814	-4969.07	0
1.2480	-17.6576	31.6842	2.62404	-4409.78	0
1.2487	-17.6576	31.6842	2.3191	-3460.41	0
1.2493	-12.7815	29.2632	3.53884	-2297.69	0
1.2500	-5.45043	25.8947	-1.03517	-1300.91	0
1.2507	1.26126	22.5263	-3.47464	-321.854	0
1.2513	10.1126	18.8421	-0.120369	916.223	0
1.2520	19.572	11.7895	-0.730236	2167.21	0
1.2527	23.84	4.52631	-5.30424	3192.13	0
1.2533	26.8918	0.210526	-5.30424	4078.68	0
1.2540	31.171	-6.21053	-3.47464	4749.75	0
1.2547	32.9954	-16.8421	-4.99931	5127.88	0
1.2553	34.5269	-25.0526	-8.05667	5400.78	0
1.2560	39.0989	-29.6842	-8.66654	5522.78	0
1.2567	42.7588	-35.1579	-7.14187	5330.05	0
1.2573	39.707	-37.8947	-5.30424	4986.61	0
1.2580	33.9188	-36.6316	-4.38944	4426.74	0
1.2587	27.4999	-36.9474	-3.47464	3338.99	0
1.2593	20.1801	-34.5263	-3.47464	2067.38	0
1.2600	12.5563	-27.7895	-4.99931	1090.26	0
1.2607	5.2252	-26	-4.08451	104.458	0
1.2613	-3.93016	-25.0526	-1.64504	-1160.79	0
1.2620	-14.3017	-15.5789	-2.55984	-2376.71	0
1.2627	-21.9368	-6.21053	-4.38944	-3374.84	0
1.2633	-26.5089	-2.21053	-2.25491	-4235.56	0
1.2640	-29.5607	4.21053	0.184565	-4851.7	0
1.2647	-31.3963	13.6842	0.489499	-5211.14	0
1.2653	-32.9165	19.4737	1.70923	-5455.52	0
1.2660	-33.5359	24.3158	3.84377	-5511.02	0
1.2667	-33.8399	30.421	5.37647	-5294.4	0
1.2673	-35.6643	33.1579	5.6814	-4903.55	0
1.2680	-36.8917	32	6.29127	-4261.38	0
1.2687	-31.0922	29.8947	6.29127	-3227.21	0
1.2693	-21.3287	27.3684	4.14871	-2071.81	0
1.2700	-12.4774	24.3158	2.92897	-1100.66	0
1.2707	-4.53827	21.8947	3.84377	-111.974	0
1.2713	2.17341	20.421	2.01417	1109.14	0
1.2720	5.83331	15.4737	-1.94997	2331.22	0
1.2727	8.8851	5.15789	-5.30424	3352.67	0
1.2733	15.608	-4	-9.88628	4205.1	0
1.2740	23.5359	-8.63158	-12.0208	4832.24	0
1.2747	28.7274	-13.1579	-8.36161	5210.56	0
1.2753	31.4751	-21.1579	-6.22707	5456.87	0
1.2760	32.9954	-27.7895	-9.27641	5527.79	0
1.2767	33.9188	-29.3684	-10.8011	5328.51	0
1.2773	34.8309	-29.0526	-10.8011	4943.06	0
1.2780	34.8309	-31.1579	-10.8011	4317.08	0
1.2787	31.7791	-31.7895	-6.83694	3300.64	0
1.2793	23.84	-27.2632	-3.77958	2141.77	0
1.2800	14.0765	-23.2632	-6.22707	1151.73	0
1.2807	7.97294	-22.3158	-5.30424	129.512	0
1.2813	4.31305	-18.421	1.09937	-1128.8	0
1.2820	-3.01801	-10.4211	5.6814	-2351.07	0
1.2827	-13.6936	-3.36842	5.98633	-3336.49	0
1.2833	-19.4932	3.26316	4.75857	-4177.54	0
1.2840	-22.849	9.68421	2.92897	-4820.1	0
1.2847	-31.0922	14	2.62404	-5198.23	0
1.2853	-40.2476	17.6842	3.84377	-5450.7	0
1.2860	-41.7678	21.8947	3.84377	-5548.41	0
1.2867	-41.4638	26.2105	3.84377	-5356.07	0
1.2873	-43.9075	29.5789	2.01417	-4976.2	0
1.2880	-38.412	31.6842	0.184565	-4381.64	0
1.2887	-26.2048	33.1579	1.09937	-3372.72	0
1.2893	-18.2769	33.4737	0.184565	-2199.4	0
1.2900	-12.7815	29.8947	-5.30424	-1220.35	0
1.2907	-2.70269	22.5263	-5.92214	-206.218	0
1.2913	6.75673	13.3684	-1.64504	1071.18	0
1.2920	13.4684	6.94737	-0.730236	2318.12	0
1.2927	22.6238	3.26316	-3.16971	3336.29	0
1.2933	31.171	-1.57895	-4.99931	4205.49	0
1.2940	32.3872	-10.4211	-6.22707	4849.97	0
1.2947	32.9954	-17.4737	-5.30424	5224.63	0
1.2953	37.5787	-19.8947	-4.38944	5474.02	0
1.2960	37.2746	-24.5263	-6.22707	5560.74	0
1.2967	30.5517	-32.421	-5.30424	5372.64	0
1.2973	26.5877	-36.6316	-2.25491	4999.72	0
1.2980	24.144	-35.4737	-4.38944	4394.36	0
1.2987	17.1283	-33.3684	-7.75174	3387.75	0
1.2993	8.8851	-31.4737	-7.14187	2222.91	0
1.3000	5.52926	-27.7895	-7.14187	1221.31	0
1.3007	1.86936	-22.6316	-7.14187	198.701	0
1.3013	-5.75448	-17.7895	-4.38944	-1046.31	0
1.3020	-12.4774	-11.6842	-3.47464	-2284.78	0
1.3027	-17.9616	-4	-3.47464	-3333.59	0
1.3033	-23.7612	1.47368	0.489499	-4213.2	0
1.3040	-27.4323	6.31579	2.92897	-4843.03	0
1.3047	-30.1688	15.1579	2.62404	-5221.16	0
1.3053	-32.0044	23.4737	5.07153	-5485.2	0
1.3060	-32.9165	25.2632	8.42581	-5569.42	0
1.3067	-34.4481	26.2105	9.64554	-5366.09	0
1.3073	-34.7521	29.8947	10.5603	-4984.3	0
1.3080	-32.0044	31.6842	9.34061	-4375.48	0
1.3087	-27.4323	28.9474	5.6814	-3360.77	0
1.3093	-22.849	25.5789	4.14871	-2190.15	0
1.3100	-19.1891	23.4737	5.6814	-1202.61	0
1.3107	-14.9098	19.7895	6.5962	-182.127	0
1.3113	-6.98195	14.8421	5.6814	1097.77	0
1.3120	5.52926	8.73684	4.14871	2347.41	0
1.3127	14.6846	0.210526	2.92897	3362.89	0
1.3133	17.4324	-8.31579	-1.03517	4239.6	0
1.3140	21.7116	-14.1053	-5.92214	4887.17	0
1.3147	29.3355	-19.2632	-8.97148	5246.6	0
1.3153	34.8309	-25.6842	-10.4961	5505.05	0
1.3160	36.6553	-30.5263	-10.8011	5590.23	0
1.3167	35.7431	-33.8947	-9.58134	5362.24	0
1.3173	31.4751	-36.1053	-7.14187	5001.84	0
1.3180	24.7634	-37.2631	-4.38944	4392.82	0
1.3187	17.1283	-37.5789	-1.3401	3239.74	0
1.3193	9.18915	-34.2105	0.489499	1961.19	0
1.3200	2.78152	-29.6842	2.92897	988.881	0
1.3207	-4.53827	-28.421	5.07153	-47.2181	0
1.3213	-13.9977	-25.0526	5.07153	-1350.63	0
1.3220	-20.7094	-15.3684	6.5962	-2553.24	0
1.3227	-24.6846	-8	10.8653	-3543.67	0
1.3233	-31.0922	-4.63158	11.4751	-4393.59	0
1.3240	-36.2724	2.94737	8.12087	-4973.31	0
1.3247	-34.7521	11.2632	5.6814	-5313.86	0
1.3253	-35.3602	15.1579	4.14871	-5549.18	0
1.3260	-39.3242	20.1053	2.92897	-5571.73	0
1.3267	-37.8039	24.3158	2.92897	-5325.81	0
1.3273	-33.2206	24.3158	3.84377	-4909.33	0
1.3280	-28.3445	25.8947	3.84377	-4207.61	0
1.3287	-17.9616	28.6316	3.2339	-3121.02	0
1.3293	-6.6779	25.5789	2.92897	-1967.74	0
1.3300	-4.84232	20.1053	4.45364	-1000.25	0
1.3307	-3.62611	17.0526	6.5962	30.2581	0
1.3313	3.40089	12.7368	3.53884	1287.03	0
1.3320	10.1126	6.94737	-2.25491	2501.98	0
1.3327	18.3445	0.526316	-4.38944	3513.02	0
[truncated: 46,924 more rows]
