# Supplementary material for: Identification of Haptic Based Guiding Using Hard Reins
Source: PLoS One. 2015 Jul 22;10(7):e0132020. doi: 10.1371/journal.pone.0132020 (PMC4511788; doi:10.1371/journal.pone.0132020)
Supplement: S4 File — (ZIP) [file pone.0132020.s004.zip › EMGData2/Subject12/T12/t12.txt]

0.0000	-1.21511	0.68662	-0.740299	0.389544	0
0.0007	-0.909323	-0.588531	1.39537	-0.52387	0
0.0013	-5.48812	1.56942	-0.436158	0.0805954	0
0.0020	-6.39745	2.15795	-5.62327	1.90742	0
0.0027	-3.65338	-0.588531	-7.76061	-0.52387	0
0.0033	-3.34759	-0.588531	-5.62327	-2.05518	0
0.0040	-3.95917	0.980886	-5.92908	2.21637	0
0.0047	-4.87654	0.980886	-6.53903	2.21637	0
0.0053	-7.00903	1.27515	-3.18178	-0.52387	0
0.0060	-3.65338	-0.294266	0.479607	1.30296	0
0.0067	2.44632	-2.05986	0.479607	1.30296	0
0.0073	2.44632	0.392354	-1.04611	-3.27754	0
0.0080	-1.5209	2.45221	-1.65606	-2.36413	0
0.0087	-3.65338	1.27515	-1.35192	1.61191	0
0.0093	-3.0418	1.86368	-1.35192	1.90742	0
0.0100	-0.603533	0.68662	-1.96188	1.61191	0
0.0107	2.14053	-3.04075	-0.130346	2.21637	0
0.0113	2.44632	-1.17706	2.00533	0.685061	0
0.0120	1.537	2.45221	1.39537	-0.832819	0
0.0127	0.619627	0.392354	0.173795	-2.36413	0
0.0133	1.537	-2.35413	0.479607	-2.9686	0
0.0140	4.28106	-0.588531	1.39537	-2.65965	0
0.0147	5.80196	1.86368	2.00533	-4.19096	0
0.0153	3.66948	1.86368	1.39537	-5.10437	0
0.0160	1.537	-0.294266	1.70118	-2.36413	0
0.0167	4.58685	-0.588531	2.31114	-2.36413	0
0.0173	7.02512	3.13883	0.479607	-2.36413	0
0.0180	3.36369	4.3159	-2.26602	0.389544	0
0.0187	-1.21511	0.980886	-0.740299	-0.228354	0
0.0193	-1.21511	-0.588531	0.173795	-3.27754	0
0.0200	-0.603533	1.27515	-2.57183	-2.36413	0
0.0207	-0.909323	1.27515	-2.26602	-1.74623	0
0.0213	0.619627	1.27515	2.31114	-4.49991	0
0.0220	0.619627	3.13883	3.53104	-2.36413	0
0.0227	-0.297743	4.02163	2.31114	0.994009	0
0.0233	1.537	3.13883	2.61528	0.389544	0
0.0240	3.0579	2.15795	0.479607	1.30296	0
0.0247	0.619627	1.27515	-1.35192	3.12979	0
0.0253	-1.21511	0.392354	0.479607	1.90742	0
0.0260	-2.13248	-2.74648	1.39537	0.685061	0
0.0267	-1.82669	-4.21781	0.785419	1.30296	0
0.0273	-1.21511	-1.47133	4.14267	-0.832819	0
0.0280	-2.43022	-0.294266	5.97253	-2.65965	0
0.0287	-5.18233	-1.47133	3.2269	-2.36413	0
0.0293	-5.79391	-0.588531	3.83686	-2.05518	0
0.0300	-3.95917	-0.588531	5.05676	-0.52387	0
0.0307	-2.13248	-4.21781	1.70118	1.61191	0
0.0313	-2.13248	-4.80634	-0.436158	0.389544	0
0.0320	-3.34759	-1.76559	0.785419	-2.36413	0
0.0327	-2.43022	-0.294266	-2.57183	-2.36413	0
0.0333	0.619627	-0.588531	-6.84484	-1.45072	0
0.0340	0.619627	-0.588531	-3.18178	-2.9686	0
0.0347	-2.13248	-0.588531	2.31114	-4.19096	0
0.0353	-3.0418	0.68662	1.39537	-2.9686	0
0.0360	-2.13248	1.27515	-0.436158	-1.14177	0
0.0367	-3.34759	0.68662	1.39537	0.0805954	0
0.0373	-5.48812	0.980886	4.14267	-0.52387	0
0.0380	-3.95917	-0.294266	5.36257	-3.27754	0
0.0387	0.925417	-3.04075	5.66839	-4.79542	0
0.0393	3.36369	-0.588531	4.14267	-2.65965	0
0.0400	1.537	2.15795	2.92109	-2.36413	0
0.0407	0.313837	-0.588531	5.05676	-5.10437	0
0.0413	-0.909323	-3.33501	5.05676	-5.10437	0
0.0420	-2.73601	-1.76559	2.61528	-0.52387	0
0.0427	-2.73601	-2.05986	4.44681	1.90742	0
0.0433	-1.82669	-3.62928	7.49825	-0.228354	0
0.0440	-2.13248	-1.17706	5.36257	-2.36413	0
0.0447	-1.5209	1.86368	3.83686	-1.74623	0
0.0453	-0.603533	0.392354	5.36257	-0.52387	0
0.0460	-0.297743	-1.47133	3.2269	0.389544	0
0.0467	0.619627	-1.17706	1.39537	0.994009	0
0.0473	2.75211	1.27515	3.53104	0.389544	0
0.0480	2.14053	2.45221	2.92109	0.389544	0
0.0487	-1.21511	0.68662	0.479607	2.52532	0
0.0493	-1.21511	-1.47133	2.00533	1.30296	0
0.0500	0.0080471	-2.35413	1.39537	-1.74623	0
0.0507	-0.297743	-3.92354	-1.35192	-0.52387	0
0.0513	1.23121	-2.35413	1.70118	-0.52387	0
0.0520	3.36369	0.392354	3.2269	-3.88201	0
0.0527	2.14053	-0.588531	-1.35192	-1.74623	0
0.0533	1.83474	-3.33501	-0.130346	0.389544	0
0.0540	3.36369	-0.882797	4.14267	-4.79542	0
0.0547	0.619627	0.392354	0.479607	-6.9312	0
0.0553	-3.0418	-2.35413	-4.7075	-4.19096	0
0.0560	-1.5209	-2.35413	-2.87764	-4.19096	0
0.0567	-0.909323	0	-1.65606	-3.27754	0
0.0573	-2.73601	1.27515	-3.4876	-0.52387	0
0.0580	-3.95917	1.27515	-5.31913	-1.45072	0
0.0587	-5.79391	0.392354	-5.62327	-1.14177	0
0.0593	-6.39745	-0.588531	-4.09755	3.12979	0
0.0600	-6.0997	2.15795	-5.62327	3.12979	0
0.0607	-10.9762	3.13883	-7.76061	-1.74623	0
0.0613	-13.4226	-0.588531	-5.01331	-3.27754	0
0.0620	-8.53798	-2.05986	-2.87764	-2.05518	0
0.0627	-5.48812	-0.294266	-5.01331	-3.58649	0
0.0633	-5.48812	-1.17706	-3.79341	-5.10437	0
0.0640	-3.0418	-3.62928	1.08956	-2.65965	0
0.0647	-3.0418	-2.35413	3.2269	-0.52387	0
0.0653	-5.79391	-0.588531	3.83686	1.30296	0
0.0660	-3.95917	-2.35413	2.61528	3.12979	0
0.0667	0.313837	-4.51207	2.61528	2.21637	0
0.0673	1.537	-1.47133	6.88829	-1.14177	0
0.0680	2.75211	0.392354	6.58248	-0.52387	0
0.0687	3.66948	-3.33501	1.39537	1.30296	0
0.0693	3.97527	-3.33501	2.00533	0.0805954	0
0.0700	6.10775	0.68662	4.14267	0.389544	0
0.0707	8.85986	0.980886	2.92109	2.21637	0
0.0713	9.47144	0	5.05676	2.21637	0
0.0720	8.55407	1.27515	7.49825	1.30296	0
0.0727	5.80196	-1.76559	4.44681	1.30296	0
0.0733	1.537	-5.10061	3.2269	-1.45072	0
0.0740	-1.21511	-2.05986	2.31114	-3.58649	0
0.0747	-2.43022	-0.588531	-1.35192	-1.74623	0
0.0753	-3.95917	-3.92354	-3.18178	-0.52387	0
0.0760	-7.00903	-3.33501	-3.18178	-3.27754	0
0.0767	-10.3647	-0.588531	-5.01331	-4.49991	0
0.0773	-10.3647	-0.588531	-5.62327	-0.52387	0
0.0780	-6.70324	-0.882797	-4.7075	2.21637	0
0.0787	-4.26496	-0.588531	-0.436158	1.30296	0
0.0793	-3.95917	-1.47133	4.75262	1.90742	0
0.0800	-2.13248	-1.47133	3.83686	2.21637	0
0.0807	1.537	1.27515	0.785419	-0.52387	0
0.0813	2.75211	2.45221	2.00533	-0.832819	0
0.0820	1.537	0.68662	0.785419	0.994009	0
0.0827	2.44632	-0.588531	-3.18178	1.30296	0
0.0833	5.80196	1.56942	-3.18178	2.21637	0
0.0840	7.94249	3.13883	-0.740299	3.12979	0
0.0847	7.6367	1.56942	-0.436158	0.389544	0
0.0853	6.41354	-0.294266	-0.130346	-0.52387	0
0.0860	5.50422	-1.47133	0.479607	1.90742	0
0.0867	6.10775	-1.17706	0.479607	2.21637	0
0.0873	4.89264	1.27515	0.785419	0.685061	0
0.0880	-0.603533	1.86368	1.39537	0.685061	0
0.0887	-2.13248	0.392354	2.31114	2.21637	0
0.0893	2.14053	-0.588531	2.00533	4.0432	0
0.0900	1.23121	-0.294266	0.479607	2.83427	0
0.0907	-3.34759	0.392354	0.785419	3.12979	0
0.0913	-3.34759	-0.588531	3.2269	4.97005	0
0.0920	-3.0418	-1.17706	3.83686	0.994009	0
0.0927	-3.0418	-0.588531	2.31114	-2.65965	0
0.0933	0.0080471	0	0.479607	0.994009	0
0.0940	0.313837	-1.17706	2.00533	1.61191	0
0.0947	-2.73601	-0.882797	4.44681	-2.36413	0
0.0953	-0.297743	-0.588531	2.61528	0.389544	0
0.0960	1.83474	-3.04075	-1.35192	3.12979	0
0.0967	-0.297743	-2.74648	-0.436158	0.389544	0
0.0973	-0.297743	0	1.39537	-0.52387	0
0.0980	2.14053	-0.588531	0.479607	0.0805954	0
0.0987	1.537	-1.47133	0.479607	-2.05518	0
0.0993	0.0080471	-1.17706	0.785419	0.685061	0
0.1000	0.0080471	-3.04075	2.00533	4.35215	0
0.1007	0.0080471	-2.35413	4.14267	1.30296	0
0.1013	-2.13248	3.13883	2.31114	0.685061	0
0.1020	-4.57075	2.45221	-3.4876	2.83427	0
0.1027	-3.0418	-2.35413	-4.40336	-0.832819	0
0.1033	-0.297743	-2.35413	-0.436158	-1.45072	0
0.1040	-0.297743	-1.47133	0.479607	4.97005	0
0.1047	-1.82669	-1.47133	-1.35192	5.88346	0
0.1053	-4.26496	0.980886	-4.09755	1.30296	0
0.1060	-4.26496	1.27515	-6.84484	0.994009	0
0.1067	1.537	-0.882797	-5.01331	1.30296	0
0.1073	7.33091	-0.294266	-2.26602	-0.832819	0
0.1080	7.6367	0.392354	-4.40336	-1.45072	0
0.1087	6.71933	-0.882797	-6.84484	-0.52387	0
0.1093	6.10775	-0.294266	-7.14898	0.389544	0
0.1100	4.89264	0	-6.84484	1.61191	0
0.1107	4.28106	-1.47133	-5.01331	1.90742	0
0.1113	1.537	-0.588531	-2.26602	1.30296	0
0.1120	-2.73601	0.980886	-0.436158	1.30296	0
0.1127	-2.13248	-0.588531	0.479607	1.61191	0
0.1133	1.83474	-0.882797	1.70118	1.30296	0
0.1140	2.44632	0	1.39537	1.30296	0
0.1147	0.619627	0	-1.04611	0.389544	0
0.1153	0.313837	0	-1.35192	-0.832819	0
0.1160	-0.909323	-1.47133	0.479607	-1.45072	0
0.1167	-4.26496	-1.76559	1.39537	-0.832819	0
0.1173	-4.87654	0.980886	1.39537	0.389544	0
0.1180	0.0080471	0.980886	2.92109	0.0805954	0
0.1187	4.28106	-0.588531	2.92109	-1.45072	0
0.1193	4.58685	3.4331	0.785419	-1.45072	0
0.1200	4.89264	5.88531	1.39537	-1.74623	0
0.1207	4.89264	1.86368	0.785419	-4.19096	0
0.1213	2.14053	-1.17706	-3.4876	-6.01779	0
0.1220	1.537	-2.05986	-4.09755	-4.19096	0
0.1227	3.36369	-3.92354	-0.130346	-0.52387	0
0.1233	1.23121	-3.33501	-0.130346	0.389544	0
0.1240	-1.21511	-1.47133	-0.740299	-0.228354	0
0.1247	1.23121	-1.47133	2.00533	-0.52387	0
0.1253	2.14053	0.392354	0.785419	0.685061	0
0.1260	0.313837	2.15795	-2.26602	2.21637	0
0.1267	-1.82669	1.56942	-0.436158	2.83427	0
0.1273	-3.0418	2.45221	1.70118	1.61191	0
0.1280	-1.5209	3.13883	0.173795	1.90742	0
0.1287	0.619627	-0.294266	0.785419	2.52532	0
0.1293	2.14053	-1.47133	2.31114	-0.52387	0
0.1300	4.28106	-0.294266	0.785419	-3.27754	0
0.1307	6.10775	-0.588531	-0.130346	0.389544	0
0.1313	3.0579	-0.588531	-0.436158	4.35215	0
0.1320	-0.603533	0.392354	-3.18178	-0.228354	0
0.1327	-1.5209	-0.882797	-4.09755	-3.27754	0
0.1333	-4.57075	-2.74648	-2.26602	0.389544	0
0.1340	-7.9264	-3.04075	0.785419	0.389544	0
0.1347	-7.00903	-2.74648	3.53104	-2.36413	0
0.1353	-4.87654	-0.882797	5.36257	-0.52387	0
0.1360	-1.5209	0.980886	3.53104	0.994009	0
0.1367	3.66948	1.56942	1.70118	-0.832819	0
0.1373	5.80196	2.15795	2.31114	-0.52387	0
0.1380	5.50422	1.86368	2.31114	-0.832819	0
0.1387	6.10775	-0.588531	1.39537	-2.36413	0
0.1393	3.36369	-0.882797	2.00533	0.389544	0
0.1400	-0.603533	0.980886	3.2269	1.30296	0
0.1407	1.537	1.86368	3.2269	-2.36413	0
0.1413	4.89264	4.02163	2.00533	-0.52387	0
0.1420	3.66948	6.76811	2.31114	3.74768	0
0.1427	4.58685	7.35664	4.14267	3.12979	0
0.1433	6.41354	8.63179	1.39537	4.0432	0
0.1440	2.44632	10.9859	-3.79341	5.57451	0
0.1447	0.619627	12.2611	-3.4876	2.83427	0
0.1453	3.36369	11.3783	-1.04611	1.30296	0
0.1460	3.36369	10.3974	-1.96188	2.52532	0
0.1467	4.89264	9.51459	-1.35192	0.389544	0
0.1473	9.47144	10.3974	1.70118	-2.05518	0
0.1480	7.94249	11.9668	1.39537	-1.14177	0
0.1487	3.36369	10.3974	-0.436158	-0.52387	0
0.1493	2.75211	8.23944	1.08956	-1.14177	0
0.1500	-0.909323	7.06238	0.479607	-0.832819	0
0.1507	-6.70324	6.76811	-2.57183	-1.74623	0
0.1513	-6.39745	6.47385	-3.18178	-2.65965	0
0.1520	-5.18233	6.76811	-1.35192	-2.36413	0
0.1527	-8.84377	6.17958	-1.35192	-1.14177	0
0.1533	-10.3647	5.49296	-0.436158	-1.45072	0
0.1540	-9.45535	5.88531	1.39537	-2.65965	0
0.1547	-9.45535	5.88531	0.479607	-2.9686	0
0.1553	-8.53798	4.90443	-1.04611	-1.45072	0
0.1560	-6.70324	4.61016	0.479607	-1.14177	0
0.1567	-6.0997	3.13883	2.31114	-1.45072	0
0.1573	-5.79391	-1.17706	-0.130346	-0.52387	0
0.1580	-5.18233	-2.35413	-1.65606	-0.832819	0
0.1587	-6.0997	-0.588531	-0.740299	-2.65965	0
0.1593	-6.70324	-0.588531	-1.65606	-3.27754	0
0.1600	-5.18233	-1.17706	-3.18178	-2.9686	0
0.1607	-2.13248	-0.588531	-1.35192	-2.05518	0
0.1613	-0.297743	-3.62928	-0.130346	-0.52387	0
0.1620	0.925417	-6.96429	-0.130346	-2.05518	0
0.1627	3.36369	-2.35413	0.173795	-3.27754	0
0.1633	4.89264	0.68662	-0.436158	-0.52387	0
0.1640	4.89264	-3.62928	-1.35192	0.994009	0
0.1647	5.19843	-6.08149	0.173795	-1.45072	0
0.1653	4.58685	-4.51207	0.785419	-2.36413	0
0.1660	1.83474	-4.80634	-0.130346	-1.74623	0
0.1667	2.44632	-5.10061	2.31114	-1.45072	0
0.1673	6.10775	-3.33501	3.2269	-0.52387	0
0.1680	5.80196	-3.33501	-0.740299	-0.52387	0
0.1687	0.619627	-4.80634	-2.87764	-2.36413	0
0.1693	-3.65338	-5.49296	-0.436158	-3.58649	0
0.1700	-3.95917	-6.08149	-0.436158	-2.36413	0
0.1707	-4.87654	-6.08149	-1.35192	-1.14177	0
0.1713	-7.31482	-5.78723	-0.130346	-0.52387	0
0.1720	-7.00903	-4.80634	-0.436158	-1.74623	0
0.1727	-3.95917	-3.33501	-1.96188	-2.65965	0
0.1733	-2.73601	-2.35413	-1.96188	-2.36413	0
0.1740	-3.95917	-2.74648	-3.18178	-4.49991	0
0.1747	-5.79391	-4.21781	-3.79341	-6.63568	0
0.1753	-5.18233	-5.10061	-1.35192	-5.41332	0
0.1760	-3.0418	-4.21781	-0.130346	-5.10437	0
0.1767	-2.13248	-3.33501	-1.35192	-5.10437	0
0.1773	-1.5209	-4.51207	-2.57183	-2.36413	0
0.1780	1.83474	-4.21781	-2.26602	-1.74623	0
0.1787	5.19843	-1.17706	0.785419	-3.88201	0
0.1793	4.28106	0	4.14267	-1.45072	0
0.1800	2.75211	-2.35413	3.2269	1.90742	0
0.1807	1.83474	-4.80634	2.92109	-1.14177	0
0.1813	0.0080471	-5.10061	5.36257	-3.88201	0
0.1820	-0.603533	-3.92354	4.75262	-1.45072	0
0.1827	0.0080471	-3.33501	0.479607	-0.52387	0
0.1833	-0.297743	-4.80634	-1.96188	-0.228354	0
0.1840	-0.297743	-5.78723	-2.87764	3.12979	0
0.1847	-1.21511	-4.80634	-1.35192	3.43874	0
0.1853	-1.82669	-4.80634	2.61528	0.685061	0
0.1860	-0.297743	-4.51207	4.14267	1.61191	0
0.1867	1.83474	-2.74648	3.53104	2.83427	0
0.1873	2.14053	-3.04075	3.53104	0.389544	0
0.1880	0.619627	-3.92354	3.2269	-0.52387	0
0.1887	-2.73601	-2.35413	1.08956	1.30296	0
0.1893	-5.79391	-2.35413	-0.436158	1.30296	0
0.1900	-6.39745	-5.10061	-1.04611	-0.52387	0
0.1907	-7.31482	-5.78723	-1.35192	-0.52387	0
0.1913	-7.62061	-4.21781	-1.35192	0.685061	0
0.1920	-5.79391	-3.33501	-1.65606	1.30296	0
0.1927	-4.87654	-3.04075	-1.35192	0.389544	0
0.1933	-5.48812	-3.62928	-0.436158	-0.52387	0
0.1940	-2.73601	-4.51207	-1.04611	-1.45072	0
0.1947	-1.5209	-4.80634	-4.09755	-2.05518	0
0.1953	-2.13248	-6.08149	-8.06475	-1.74623	0
0.1960	2.44632	-5.78723	-8.98052	-0.832819	0
0.1967	7.94249	-1.76559	-6.84484	1.30296	0
0.1973	8.85986	-0.294266	-5.92908	4.0432	0
0.1980	8.55407	-1.47133	-6.23489	2.52532	0
0.1987	9.76918	-2.35413	-5.01331	0.0805954	0
0.1993	8.55407	-4.21781	-2.57183	0.994009	0
0.2000	6.10775	-4.80634	-0.130346	1.30296	0
0.2007	4.28106	-4.21781	2.61528	0.0805954	0
0.2013	4.28106	-4.51207	2.00533	1.90742	0
0.2020	4.28106	-2.35413	-1.65606	4.0432	0
0.2027	0.925417	1.27515	-3.79341	2.21637	0
0.2033	-2.43022	0.980886	-6.23489	2.52532	0
0.2040	-1.21511	-0.882797	-9.59047	4.97005	0
0.2047	0.619627	0.392354	-7.14898	4.0432	0
0.2053	-1.82669	-0.294266	-2.57183	3.12979	0
0.2060	-2.43022	-2.74648	-3.79341	4.97005	0
0.2067	0.313837	-2.35413	-4.09755	3.74768	0
0.2073	0.619627	-2.35413	-1.04611	0.389544	0
0.2080	0.619627	-3.62928	-0.740299	0.994009	0
0.2087	4.28106	-3.62928	-0.436158	2.52532	0
0.2093	5.19843	-3.92354	2.61528	1.30296	0
0.2100	3.36369	-4.21781	2.31114	1.90742	0
0.2107	3.97527	-1.47133	0.479607	4.0432	0
0.2113	5.80196	0	1.39537	2.83427	0
0.2120	4.89264	-2.35413	2.00533	-0.228354	0
0.2127	4.28106	-2.35413	-0.436158	0.0805954	0
0.2133	5.50422	-0.588531	-1.35192	0.389544	0
0.2140	6.10775	-2.35413	1.39537	-2.36413	0
0.2147	5.50422	-3.04075	3.2269	-1.74623	0
0.2153	6.71933	1.27515	1.39537	3.12979	0
0.2160	7.33091	1.86368	-1.35192	3.12979	0
0.2167	5.50422	-2.74648	-2.26602	-1.45072	0
0.2173	3.66948	-1.76559	-1.35192	-2.05518	0
0.2180	3.36369	1.27515	0.785419	-0.52387	0
0.2187	1.537	-0.588531	1.39537	0.389544	0
0.2193	-2.73601	-2.35413	-1.35192	1.30296	0
0.2200	-3.95917	0.392354	-1.35192	-0.52387	0
0.2207	-4.57075	0	-0.130346	-4.19096	0
0.2213	-7.9264	-1.47133	-2.26602	-2.36413	0
0.2220	-11.282	-1.76559	-3.4876	0.685061	0
0.2227	-10.6705	-2.35413	-3.79341	-2.05518	0
0.2233	-7.62061	-1.76559	-7.14898	-2.65965	0
0.2240	-5.79391	0	-5.31913	0.994009	0
0.2247	-6.70324	-0.588531	1.70118	1.30296	0
0.2253	-9.45535	-1.76559	1.08956	0.685061	0
0.2260	-7.9264	-1.76559	-1.35192	3.12979	0
0.2267	-3.65338	-1.47133	3.2269	2.21637	0
0.2273	-3.0418	-0.588531	3.2269	-0.52387	0
0.2280	-4.57075	0.392354	-1.96188	-0.52387	0
0.2287	-3.34759	-0.588531	-0.740299	0.389544	0
0.2293	-3.0418	-2.05986	0.479607	0.0805954	0
0.2300	-2.43022	-1.47133	-2.26602	2.21637	0
0.2307	0.925417	-0.882797	-1.35192	3.43874	0
0.2313	0.619627	-2.05986	0.479607	-0.228354	0
0.2320	-2.13248	-3.62928	-2.26602	-3.27754	0
0.2327	-1.5209	-2.74648	-3.18178	-2.05518	0
0.2333	-1.21511	-1.47133	-1.35192	-0.52387	0
0.2340	-3.65338	-3.04075	-0.130346	-1.74623	0
0.2347	-3.0418	-1.76559	0.479607	-2.65965	0
0.2353	-1.21511	1.27515	-1.04611	-1.14177	0
0.2360	-1.21511	0.68662	-4.40336	-0.832819	0
0.2367	0.619627	0	-3.18178	-3.27754	0
0.2373	5.50422	2.15795	0.479607	-0.832819	0
0.2380	5.80196	1.27515	1.39537	4.0432	0
0.2387	2.44632	-2.35413	2.31114	1.30296	0
0.2393	3.66948	-0.882797	2.92109	-3.27754	0
0.2400	5.19843	1.27515	0.479607	0.0805954	0
0.2407	0.925417	0.392354	-0.436158	1.30296	0
0.2413	0.313837	-0.294266	-0.436158	-1.45072	0
0.2420	7.33091	-0.588531	-2.26602	0.994009	0
0.2427	9.47144	-1.17706	-2.57183	4.0432	0
0.2433	5.50422	0.392354	-0.436158	2.21637	0
0.2440	5.50422	0.392354	-0.436158	2.52532	0
0.2447	4.28106	-1.17706	-1.35192	4.35215	0
0.2453	-0.297743	-1.17706	0.479607	2.52532	0
0.2460	0.925417	-0.588531	2.00533	2.83427	0
0.2467	4.28106	-0.588531	0.785419	4.97005	0
0.2473	3.66948	1.27515	-0.130346	3.12979	0
0.2480	2.44632	1.27515	-1.35192	2.52532	0
0.2487	1.537	-0.588531	-3.79341	5.57451	0
0.2493	-1.5209	0.392354	-3.79341	5.88346	0
0.2500	-1.5209	1.56942	-1.04611	3.74768	0
0.2507	0.619627	0.68662	-0.740299	3.43874	0
0.2513	-1.21511	0.68662	-3.4876	2.83427	0
0.2520	-1.5209	1.56942	-5.01331	3.12979	0
0.2527	1.537	0.392354	-2.87764	5.26556	0
0.2533	1.537	-0.588531	-0.740299	4.97005	0
0.2540	-1.21511	-0.294266	-2.57183	0.685061	0
0.2547	0.925417	-0.294266	-4.7075	-0.52387	0
0.2553	5.19843	0	-5.01331	1.90742	0
0.2560	4.28106	-1.17706	-5.92908	2.21637	0
0.2567	0.313837	-2.35413	-5.01331	0.389544	0
0.2573	0.925417	-0.294266	-0.740299	0.0805954	0
0.2580	2.75211	1.86368	2.31114	0.994009	0
0.2587	-0.909323	0.392354	1.39537	1.30296	0
0.2593	-2.73601	-0.294266	-0.436158	1.30296	0
0.2600	-0.909323	0.980886	-0.436158	2.21637	0
0.2607	-2.13248	0	1.39537	4.97005	0
0.2613	-3.95917	0.68662	2.31114	6.17898	0
0.2620	-1.82669	1.27515	2.00533	4.97005	0
0.2627	-3.34759	-0.588531	3.83686	3.43874	0
0.2633	-5.48812	0.980886	3.83686	4.6611	0
0.2640	-0.297743	3.13883	-1.35192	5.57451	0
0.2647	3.97527	-0.588531	-2.26602	4.0432	0
0.2653	0.619627	-4.21781	1.39537	3.43874	0
0.2660	-0.603533	-1.47133	2.31114	4.35215	0
0.2667	1.23121	0.392354	3.53104	2.83427	0
0.2673	-1.21511	-1.47133	7.80406	0.389544	0
0.2680	-3.95917	-1.47133	9.63559	1.90742	0
0.2687	-4.26496	-0.588531	8.41401	4.35215	0
0.2693	-7.31482	-1.47133	6.88829	3.12979	0
0.2700	-9.45535	-2.35413	3.83686	1.61191	0
0.2707	-5.79391	-1.76559	2.61528	2.21637	0
0.2713	-0.909323	0.68662	3.53104	2.83427	0
0.2720	0.619627	3.72737	3.53104	0.994009	0
0.2727	-1.21511	3.72737	4.14267	-0.52387	0
0.2733	-3.0418	-0.588531	4.14267	-0.52387	0
0.2740	-3.34759	-3.33501	1.70118	0.389544	0
0.2747	-2.13248	-0.882797	1.08956	1.30296	0
0.2753	-0.297743	3.4331	1.39537	1.30296	0
0.2760	1.537	4.02163	-1.96188	0.389544	0
0.2767	2.44632	1.27515	-2.87764	-1.45072	0
0.2773	3.97527	0	-0.130346	-1.45072	0
0.2780	3.97527	1.27515	-0.436158	-0.228354	0
0.2787	1.537	3.13883	-1.96188	0.0805954	0
0.2793	0.619627	3.13883	-1.35192	-1.45072	0
0.2800	1.537	1.86368	-2.26602	-2.05518	0
0.2807	1.537	2.15795	-2.87764	-0.228354	0
0.2813	2.75211	4.3159	-2.26602	2.52532	0
0.2820	4.58685	3.13883	-2.26602	3.12979	0
0.2827	2.14053	1.27515	0.479607	0.685061	0
0.2833	-1.21511	3.72737	3.2269	-0.832819	0
0.2840	-2.13248	5.19869	0.785419	0.994009	0
0.2847	-5.79391	3.4331	-0.130346	1.30296	0
0.2853	-8.23219	3.13883	2.00533	-0.228354	0
0.2860	-2.13248	4.02163	0.785419	1.30296	0
0.2867	4.28106	2.74648	-0.130346	3.43874	0
0.2873	7.33091	2.45221	1.70118	0.994009	0
0.2880	9.47144	4.90443	1.39537	-2.05518	0
0.2887	6.10775	4.02163	0.479607	-1.45072	0
0.2893	0.619627	-0.294266	0.785419	-1.14177	0
0.2900	1.537	-1.17706	1.08956	-2.36413	0
0.2907	6.10775	0.980886	3.83686	-0.832819	0
0.2913	6.10775	2.45221	5.97253	0.389544	0
0.2920	3.97527	3.13883	4.44681	-0.832819	0
0.2927	2.75211	2.45221	4.14267	0.0805954	0
0.2933	1.537	2.15795	4.14267	0.0805954	0
0.2940	0.313837	2.15795	1.39537	-2.9686	0
0.2947	1.537	-0.588531	0.785419	-3.27754	0
0.2953	3.36369	-3.92354	2.31114	-2.36413	0
0.2960	2.75211	-1.47133	2.00533	-3.88201	0
0.2967	1.537	0.980886	3.2269	-1.74623	0
0.2973	2.14053	-0.882797	3.2269	2.52532	0
0.2980	0.925417	-1.17706	1.39537	1.61191	0
0.2987	-2.13248	-0.294266	1.70118	-0.52387	0
0.2993	-2.43022	-1.47133	1.39537	0.0805954	0
0.3000	-1.21511	-0.588531	-0.130346	-1.45072	0
0.3007	-2.13248	0.68662	2.92109	-2.36413	0
0.3013	-1.21511	-1.17706	5.66839	1.61191	0
0.3020	-0.297743	-1.17706	3.83686	4.0432	0
0.3027	-1.82669	0	3.53104	3.43874	0
0.3033	-1.82669	-2.74648	4.75262	3.74768	0
0.3040	1.23121	-4.80634	2.92109	3.12979	0
0.3047	0.925417	-3.33501	2.00533	1.30296	0
0.3053	-3.0418	-2.35413	2.31114	-0.52387	0
0.3060	-5.79391	-1.47133	-0.130346	-1.45072	0
0.3067	-7.9264	-1.17706	-2.87764	-2.05518	0
0.3073	-8.84377	-2.35413	-4.09755	-2.05518	0
0.3080	-9.14956	-2.35413	-4.09755	-0.52387	0
0.3087	-10.3647	-2.35413	-2.57183	1.30296	0
0.3093	-11.8936	-3.04075	-0.740299	-0.832819	0
0.3100	-12.1994	-0.588531	0.173795	-2.36413	0
0.3107	-11.5878	1.56942	0.173795	0.389544	0
0.3113	-11.282	2.15795	-1.04611	1.90742	0
0.3120	-10.3647	3.72737	-1.96188	-0.228354	0
0.3127	-9.14956	2.15795	-1.04611	-1.74623	0
0.3133	-6.70324	-3.04075	-1.35192	-5.10437	0
0.3140	-6.39745	-1.47133	-4.09755	-7.5491	0
0.3147	-8.23219	2.15795	-5.01331	-4.19096	0
0.3153	-7.62061	-0.588531	-2.87764	-1.74623	0
0.3160	-6.39745	-1.76559	-1.35192	-4.19096	0
0.3167	-9.14956	0.980886	-0.740299	-2.9686	0
0.3173	-10.9762	1.27515	0.479607	-0.52387	0
0.3180	-8.53798	1.27515	1.39537	-2.36413	0
0.3187	-8.53798	2.15795	-0.130346	-4.19096	0
0.3193	-11.282	1.86368	-4.09755	-3.27754	0
0.3200	-10.3647	0.980886	-5.62327	-2.36413	0
0.3207	-6.0997	2.15795	-3.4876	-0.228354	0
0.3213	-3.95917	2.74648	-1.35192	0.389544	0
0.3220	-4.87654	1.86368	1.39537	0.389544	0
0.3227	-8.53798	2.45221	3.83686	1.90742	0
0.3233	-10.3647	4.3159	2.61528	3.12979	0
0.3240	-5.79391	5.49296	-0.436158	2.21637	0
0.3247	-2.13248	4.02163	-0.436158	1.61191	0
0.3253	-4.26496	0.392354	-0.130346	0.0805954	0
0.3260	-5.18233	-1.76559	-1.35192	0.0805954	0
0.3267	-2.13248	0.392354	-1.35192	1.90742	0
0.3273	-1.21511	3.13883	-1.35192	-0.52387	0
0.3280	-1.21511	2.15795	-2.26602	-2.05518	0
0.3287	1.537	-0.294266	-1.96188	2.21637	0
0.3293	0.313837	-1.47133	-1.65606	2.21637	0
0.3300	-3.0418	-0.588531	-2.87764	-3.27754	0
0.3307	-1.5209	1.27515	-1.35192	-3.88201	0
0.3313	0.925417	1.56942	-0.130346	-4.49991	0
0.3320	-1.21511	2.15795	-0.740299	-7.24015	0
0.3327	-1.5209	3.72737	-0.436158	-4.49991	0
0.3333	3.36369	2.45221	1.39537	-2.65965	0
0.3340	4.89264	0	3.53104	-6.01779	0
0.3347	2.75211	1.27515	6.88829	-5.10437	0
0.3353	5.19843	2.74648	7.1941	-2.36413	0
0.3360	8.24828	0.68662	4.14267	-4.79542	0
0.3367	7.02512	0.980886	2.92109	-4.79542	0
0.3373	6.10775	2.74648	4.75262	-2.65965	0
0.3380	6.41354	0.980886	5.05676	-4.49991	0
0.3387	4.58685	0.392354	2.00533	-4.19096	0
0.3393	4.28106	3.13883	-1.04611	-0.832819	0
0.3400	5.80196	4.02163	-0.436158	-2.36413	0
0.3407	3.36369	2.15795	0.173795	-6.01779	0
0.3413	1.23121	1.27515	-1.65606	-5.72227	0
0.3420	0.313837	2.15795	0.479607	-4.49991	0
0.3427	-2.13248	4.02163	3.83686	-4.19096	0
0.3433	-3.65338	3.72737	1.70118	-2.65965	0
0.3440	-3.65338	1.56942	2.31114	-0.832819	0
0.3447	-3.0418	1.27515	8.41401	-1.74623	0
0.3453	-0.297743	2.74648	9.02396	-4.19096	0
0.3460	2.14053	1.86368	2.31114	-3.58649	0
0.3467	1.537	0	1.08956	-1.45072	0
0.3473	2.44632	2.74648	7.80406	-1.45072	0
0.3480	6.71933	5.88531	11.4654	-1.74623	0
0.3487	8.85986	1.27515	5.97253	-1.45072	0
0.3493	7.94249	-3.04075	-0.130346	-5.10437	0
0.3500	6.71933	0.980886	-1.35192	-7.85805	0
0.3507	5.80196	3.72737	-2.57183	-3.88201	0
0.3513	5.80196	0.68662	-4.09755	-2.36413	0
0.3520	7.94249	-0.588531	-4.09755	-6.01779	0
0.3527	10.9923	0.68662	-5.92908	-5.41332	0
0.3533	9.76918	1.56942	-6.23489	-2.65965	0
0.3540	6.10775	3.13883	-3.18178	-4.79542	0
0.3547	8.85986	2.74648	-1.35192	-6.01779	0
0.3553	13.1329	0.980886	-2.26602	-3.88201	0
0.3560	9.47144	3.13883	-1.96188	-3.27754	0
0.3567	7.33091	5.49296	-1.04611	-3.27754	0
0.3573	10.6866	3.13883	-1.04611	-0.228354	0
0.3580	8.55407	-0.294266	-1.35192	0.685061	0
0.3587	5.19843	0.392354	-1.96188	0.0805954	0
0.3593	9.76918	3.4331	-1.04611	0.0805954	0
0.3600	11.6039	5.19869	-0.436158	-2.05518	0
0.3607	7.33091	3.13883	-2.57183	-3.58649	0
0.3613	7.6367	-0.588531	-5.01331	-0.832819	0
0.3620	11.6039	0.392354	-5.31913	0.389544	0
0.3627	12.5213	3.13883	-6.53903	-0.228354	0
0.3633	12.5213	2.45221	-7.76061	1.61191	0
0.3640	9.47144	2.15795	-6.53903	0.994009	0
0.3647	3.36369	4.02163	-3.4876	-3.88201	0
0.3653	0.619627	2.45221	-1.04611	-5.10437	0
0.3660	1.537	-0.294266	-0.740299	-1.74623	0
0.3667	-0.297743	0.980886	-1.35192	-0.52387	0
0.3673	-1.21511	2.45221	0.785419	-1.74623	0
0.3680	2.44632	1.27515	2.92109	-2.36413	0
0.3687	3.0579	0.392354	2.61528	-0.52387	0
0.3693	-1.82669	1.27515	0.785419	1.30296	0
0.3700	-3.34759	1.86368	-0.436158	-0.228354	0
0.3707	0.619627	3.72737	-1.35192	-1.74623	0
0.3713	3.97527	4.02163	-4.09755	-1.14177	0
0.3720	3.97527	1.56942	-8.6747	-1.14177	0
0.3727	3.97527	-0.882797	-10.2021	-0.832819	0
0.3733	3.97527	-2.05986	-7.76061	-0.228354	0
0.3740	4.28106	-2.35413	-6.84484	-2.05518	0
0.3747	6.10775	-0.588531	-6.84484	-2.65965	0
0.3753	6.10775	1.27515	-5.01331	-0.52387	0
0.3760	3.36369	0.68662	-1.96188	0.389544	0
0.3767	1.83474	0.980886	-2.26602	-0.52387	0
0.3773	1.537	1.56942	-5.92908	-0.228354	0
0.3780	2.14053	-1.47133	-7.14898	-1.45072	0
0.3787	5.19843	-4.21781	-4.7075	-3.27754	0
0.3793	6.10775	-3.62928	-3.18178	-1.74623	0
0.3800	2.44632	-4.21781	-2.57183	-1.45072	0
0.3807	0.925417	-5.78723	-1.35192	-2.65965	0
0.3813	3.36369	-4.21781	-1.35192	-1.45072	0
0.3820	2.44632	-3.33501	-1.96188	-1.45072	0
0.3827	0.0080471	-3.33501	-1.04611	-1.14177	0
0.3833	1.83474	-1.76559	-1.35192	3.12979	0
0.3840	3.97527	-1.47133	-3.18178	4.35215	0
0.3847	3.97527	-3.33501	-1.35192	-0.52387	0
0.3853	5.50422	-3.33501	1.39537	-2.36413	0
0.3860	6.10775	-1.76559	-0.436158	0.389544	0
0.3867	4.28106	-2.35413	-3.18178	0.0805954	0
0.3873	5.19843	-2.35413	-1.35192	-1.45072	0
0.3880	6.71933	-3.04075	2.31114	-1.45072	0
0.3887	6.10775	-4.51207	3.83686	-2.36413	0
0.3893	5.19843	-3.33501	4.14267	-3.88201	0
0.3900	4.28106	-0.294266	4.75262	-0.52387	0
0.3907	3.36369	-0.588531	3.2269	2.21637	0
0.3913	2.44632	-1.76559	-0.436158	-0.228354	0
0.3920	-0.603533	-0.588531	-1.04611	-1.45072	0
0.3927	-4.87654	-1.76559	1.39537	1.30296	0
0.3933	-5.79391	-3.92354	1.39537	0.0805954	0
0.3940	-4.57075	-1.47133	0.173795	-3.88201	0
0.3947	-3.95917	1.27515	1.39537	-1.74623	0
0.3953	-2.43022	0.68662	2.00533	1.30296	0
0.3960	-1.21511	0.392354	0.479607	-0.52387	0
0.3967	-1.21511	-0.294266	-0.436158	-2.65965	0
0.3973	-0.297743	-1.76559	-2.57183	-1.74623	0
0.3980	0.619627	-3.62928	-4.7075	-1.45072	0
0.3987	-0.297743	-4.80634	-4.7075	-1.74623	0
0.3993	0.0080471	-3.92354	-3.4876	-2.36413	0
0.4000	1.537	-2.05986	-2.26602	-2.65965	0
0.4007	-1.21511	-3.04075	-1.65606	-0.52387	0
0.4013	-4.57075	-4.51207	-2.57183	2.21637	0
0.4020	-3.95917	-3.33501	-1.35192	0.685061	0
0.4027	-3.95917	-2.74648	0.479607	-0.52387	0
0.4033	-7.62061	-4.21781	-0.436158	1.30296	0
0.4040	-8.53798	-4.51207	0.479607	0.994009	0
0.4047	-6.0997	-6.37576	4.14267	0.389544	0
0.4053	-5.18233	-7.55282	5.05676	2.21637	0
0.4060	-4.87654	-3.33501	2.31114	2.21637	0
0.4067	-3.65338	0.980886	-0.130346	2.21637	0
0.4073	-2.73601	-0.588531	-0.436158	2.21637	0
0.4080	-3.65338	-2.35413	1.39537	-1.14177	0
0.4087	-5.48812	-3.92354	2.92109	-2.9686	0
0.4093	-4.57075	-6.08149	1.08956	0.389544	0
0.4100	-1.5209	-6.37576	1.08956	2.21637	0
0.4107	-1.5209	-4.80634	3.83686	0.0805954	0
0.4113	-3.65338	-4.21781	4.14267	-0.52387	0
0.4120	-2.13248	-4.21781	4.14267	-0.52387	0
0.4127	1.537	-4.21781	4.14267	-1.45072	0
0.4133	3.0579	-5.10061	1.70118	-2.65965	0
0.4140	2.75211	-3.92354	-0.436158	-3.27754	0
0.4147	1.537	-2.35413	0.173795	-1.45072	0
0.4153	-0.297743	-3.92354	-0.436158	0.389544	0
0.4160	-0.297743	-4.80634	-0.436158	0.389544	0
0.4167	-0.297743	-2.74648	1.70118	2.83427	0
0.4173	-1.21511	-0.882797	1.08956	4.6611	0
0.4180	-3.0418	0	-0.130346	2.21637	0
0.4187	-5.48812	0.980886	0.785419	0.389544	0
0.4193	-7.9264	1.27515	1.39537	1.61191	0
0.4200	-10.9762	0.980886	2.00533	1.61191	0
0.4207	-12.811	-0.294266	2.92109	-1.14177	0
0.4213	-11.282	-1.47133	2.00533	-0.832819	0
0.4220	-8.84377	-0.588531	2.61528	1.61191	0
0.4227	-9.14956	-0.882797	5.36257	1.30296	0
0.4233	-8.84377	-3.04075	2.61528	0.389544	0
0.4240	-6.70324	-1.76559	-2.57183	3.43874	0
0.4247	-6.70324	0.392354	-2.87764	4.6611	0
0.4253	-8.23219	0	-0.436158	0.685061	0
0.4260	-6.70324	-0.588531	0.479607	0.685061	0
0.4267	-3.0418	0	0.479607	3.12979	0
0.4273	-0.603533	-0.588531	1.39537	-0.228354	0
0.4280	0.0080471	-1.47133	2.31114	-2.65965	0
0.4287	-0.297743	0	3.53104	-0.228354	0
0.4293	-1.82669	-0.294266	3.2269	0.685061	0
0.4300	-4.87654	-1.76559	3.83686	1.30296	0
0.4307	-4.87654	-0.294266	3.2269	3.12979	0
0.4313	-0.297743	3.13883	-2.87764	2.21637	0
0.4320	-0.297743	3.4331	-6.84484	1.61191	0
0.4327	-6.0997	3.13883	-3.18178	0.994009	0
0.4333	-8.84377	3.13883	-1.35192	-2.05518	0
0.4340	-7.9264	1.27515	-3.79341	-0.52387	0
0.4347	-7.62061	-1.17706	-4.09755	5.26556	0
0.4353	-5.48812	0.392354	-4.09755	5.88346	0
0.4360	-3.0418	1.27515	-4.09755	1.61191	0
0.4367	-2.73601	-0.588531	-1.35192	1.90742	0
0.4373	-2.13248	0	-1.04611	4.0432	0
0.4380	0.313837	1.27515	-4.09755	2.52532	0
0.4387	0.619627	0.392354	-2.57183	1.61191	0
0.4393	0.925417	1.86368	0.785419	3.12979	0
0.4400	2.44632	2.74648	-0.130346	2.52532	0
0.4407	1.83474	-0.588531	0.479607	1.30296	0
0.4413	0.619627	-0.882797	3.83686	3.12979	0
0.4420	3.0579	2.15795	5.05676	5.26556	0
0.4427	5.80196	2.74648	5.97253	4.0432	0
0.4433	4.89264	3.72737	5.97253	4.0432	0
0.4440	1.537	4.61016	0.785419	4.97005	0
0.4447	-0.909323	-0.294266	-2.26602	2.52532	0
0.4453	-3.34759	-5.10061	-2.87764	0.389544	0
0.4460	-5.18233	-3.33501	-7.14898	1.90742	0
0.4467	-4.57075	-0.588531	-9.59047	2.21637	0
0.4473	-3.95917	-1.17706	-5.92908	-0.228354	0
0.4480	-5.18233	-2.74648	-5.62327	-0.52387	0
0.4487	-5.79391	-2.74648	-6.84484	2.52532	0
0.4493	-6.0997	-0.588531	-3.79341	4.6611	0
0.4500	-7.31482	0.392354	-2.26602	3.12979	0
0.4507	-4.26496	-3.92354	-4.09755	0.685061	0
0.4513	2.75211	-6.67002	-2.87764	1.30296	0
0.4520	6.41354	-4.51207	-0.130346	3.74768	0
0.4527	5.80196	-3.04075	3.53104	2.52532	0
0.4533	2.14053	-3.33501	7.80406	-1.45072	0
0.4540	-2.13248	-3.92354	7.80406	-3.58649	0
0.4547	-3.0418	-4.80634	4.75262	-1.74623	0
0.4553	-3.34759	-3.33501	3.83686	-0.228354	0
0.4560	-6.0997	-0.882797	4.44681	-1.14177	0
0.4567	-5.79391	-3.92354	4.44681	-1.14177	0
0.4573	-3.34759	-6.96429	5.05676	0.685061	0
0.4580	-5.48812	-4.80634	5.05676	0.0805954	0
0.4587	-5.79391	-2.35413	3.2269	-1.74623	0
0.4593	-1.21511	-2.35413	0.479607	-1.45072	0
0.4600	-1.82669	-1.17706	-0.436158	-3.58649	0
0.4607	-5.18233	-0.294266	1.39537	-6.01779	0
0.4613	-3.95917	-0.588531	2.31114	-2.36413	0
0.4620	-3.65338	-0.588531	-0.130346	3.12979	0
0.4627	-6.70324	-1.47133	-0.740299	3.12979	0
0.4633	-6.0997	-3.04075	-0.740299	2.52532	0
0.4640	-3.0418	-2.35413	-3.79341	2.52532	0
0.4647	0.0080471	-1.17706	-5.62327	0.389544	0
0.4653	1.537	-0.588531	-1.04611	-0.52387	0
0.4660	0.313837	-0.294266	5.05676	0.685061	0
0.4667	-3.34759	-0.294266	4.14267	0.685061	0
0.4673	-3.34759	1.27515	-0.130346	-0.228354	0
0.4680	0.313837	2.15795	0.479607	0.994009	0
0.4687	3.0579	-1.17706	4.44681	0.389544	0
0.4693	5.19843	-3.33501	6.27834	-2.05518	0
0.4700	7.94249	0.980886	6.88829	-1.74623	0
0.4707	8.24828	2.74648	6.88829	-0.228354	0
0.4713	5.19843	-1.47133	2.31114	-2.05518	0
0.4720	3.36369	-3.33501	-2.57183	-4.19096	0
0.4727	4.28106	0.68662	-3.4876	-3.27754	0
0.4733	4.89264	4.3159	-3.18178	-2.9686	0
0.4740	4.28106	4.61016	-3.18178	-4.19096	0
0.4747	3.97527	2.74648	-2.57183	-2.65965	0
0.4753	1.23121	1.56942	-2.87764	-0.832819	0
0.4760	-3.65338	1.27515	-2.26602	-1.45072	0
0.4767	-3.65338	0.392354	-1.04611	-1.45072	0
0.4773	-0.603533	0.392354	-1.35192	-1.45072	0
0.4780	-1.21511	2.15795	-0.740299	-4.19096	0
0.4787	-3.34759	4.3159	3.2269	-4.49991	0
0.4793	-3.0418	5.19869	3.83686	-1.14177	0
0.4800	-2.13248	3.13883	1.39537	-2.65965	0
0.4807	-3.0418	0.392354	2.00533	-7.85805	0
0.4813	-3.65338	1.27515	2.00533	-5.10437	0
0.4820	-1.82669	1.86368	-0.740299	-1.45072	0
0.4827	1.537	0	-2.57183	-3.27754	0
0.4833	2.75211	1.56942	-3.4876	-1.45072	0
0.4840	0.619627	4.61016	-3.18178	4.0432	0
0.4847	-1.21511	3.4331	-0.436158	1.30296	0
0.4853	-0.603533	3.13883	1.39537	-3.27754	0
0.4860	1.23121	4.90443	0.479607	0.994009	0
0.4867	3.36369	5.88531	0.479607	1.30296	0
0.4873	4.28106	6.47385	1.39537	-3.88201	0
0.4880	4.58685	5.49296	0.479607	-1.74623	0
0.4887	4.58685	1.56942	1.08956	2.52532	0
0.4893	4.28106	0.68662	4.44681	-1.45072	0
0.4900	1.537	3.72737	7.1941	-2.65965	0
0.4907	0.0080471	3.72737	5.66839	3.12979	0
0.4913	1.537	3.4331	0.479607	3.74768	0
0.4920	1.537	5.49296	0.479607	-0.832819	0
0.4927	-0.909323	3.13883	4.44681	-1.74623	0
0.4933	-1.82669	0	5.05676	-1.45072	0
0.4940	-0.297743	2.15795	4.14267	-2.9686	0
0.4947	-1.21511	3.72737	4.75262	-3.27754	0
0.4953	-2.13248	2.15795	2.31114	-2.05518	0
0.4960	-1.5209	4.02163	-1.35192	-1.74623	0
0.4967	-3.0418	5.88531	-1.65606	-1.74623	0
0.4973	-5.79391	2.15795	-1.96188	-1.45072	0
0.4980	-4.87654	0	-1.04611	-0.52387	0
0.4987	-3.65338	0.980886	1.39537	-0.52387	0
0.4993	-4.57075	-0.294266	-1.04611	-0.52387	0
0.5000	-3.65338	-0.588531	-6.84484	-2.05518	0
0.5007	-2.13248	0.68662	-8.6747	-1.74623	0
0.5013	-2.43022	0	-6.84484	0.389544	0
0.5020	-2.13248	-0.588531	-4.40336	0.0805954	0
0.5027	-0.909323	1.27515	-1.35192	-2.36413	0
0.5033	-0.297743	1.27515	1.70118	-0.52387	0
0.5040	0.0080471	-1.17706	3.83686	3.43874	0
0.5047	-1.21511	-1.47133	5.05676	3.74768	0
0.5053	-3.34759	-0.294266	6.58248	2.52532	0
0.5060	-3.95917	-1.17706	6.58248	4.35215	0
0.5067	-1.82669	-2.35413	2.31114	4.97005	0
0.5073	0.313837	-1.47133	-0.436158	2.21637	0
0.5080	1.537	-0.588531	3.83686	1.30296	0
0.5087	2.75211	-1.76559	9.63559	3.12979	0
0.5093	3.0579	-1.76559	9.32978	2.83427	0
0.5100	1.537	0.392354	6.27834	1.30296	0
0.5107	1.537	0.392354	4.14267	1.30296	0
0.5113	4.28106	-0.588531	2.92109	1.90742	0
0.5120	5.19843	1.86368	2.31114	0.685061	0
0.5127	2.75211	4.02163	1.39537	-0.228354	0
0.5133	1.83474	2.74648	0.479607	-0.52387	0
0.5140	3.66948	0	-0.436158	-1.14177	0
0.5147	4.58685	0.392354	-3.18178	-0.832819	0
0.5153	2.44632	2.45221	-8.6747	-1.45072	0
0.5160	-0.909323	3.72737	-10.5062	-4.19096	0
0.5167	-3.0418	1.27515	-7.76061	-5.10437	0
0.5173	-3.0418	-1.17706	-6.84484	-3.27754	0
0.5180	-3.0418	-1.47133	-6.53903	-2.65965	0
0.5187	-3.0418	-1.47133	-4.40336	-3.27754	0
0.5193	-3.0418	-0.882797	-4.09755	0.0805954	0
0.5200	-2.13248	0.980886	-3.79341	1.30296	0
0.5207	0.313837	1.27515	-1.96188	-0.52387	0
0.5213	2.44632	-0.588531	-4.7075	0.389544	0
0.5220	-0.297743	-1.47133	-6.84484	3.74768	0
0.5227	-3.95917	-0.588531	-2.87764	2.21637	0
0.5233	-2.13248	1.86368	-1.35192	-1.45072	0
0.5240	-0.909323	3.13883	-3.79341	0.0805954	0
0.5247	-3.0418	1.56942	-1.35192	3.12979	0
0.5253	-1.5209	0	1.39537	1.90742	0
0.5260	2.14053	-0.588531	0.479607	0.389544	0
0.5267	3.0579	0.980886	2.92109	2.21637	0
0.5273	3.0579	4.61016	5.05676	2.21637	0
0.5280	3.97527	5.88531	-0.130346	-0.52387	0
0.5287	0.925417	2.15795	-2.87764	-1.74623	0
0.5293	-3.0418	0.980886	-0.436158	-0.52387	0
0.5300	-3.34759	1.86368	-0.436158	2.21637	0
0.5307	-3.0418	0.980886	-0.740299	2.21637	0
0.5313	-4.87654	0.392354	0.785419	-0.52387	0
0.5320	-6.0997	1.56942	0.785419	-0.832819	0
0.5327	-6.0997	2.45221	1.39537	2.21637	0
0.5333	-7.9264	3.13883	4.14267	0.994009	0
0.5340	-7.62061	1.56942	3.83686	-2.36413	0
0.5347	-3.0418	-1.17706	1.39537	-0.832819	0
0.5353	0.0080471	-1.76559	0.479607	0.685061	0
0.5360	0.925417	-0.588531	-1.35192	-0.832819	0
0.5367	4.89264	-0.588531	-3.4876	-1.45072	0
0.5373	9.76918	0	-1.65606	0.685061	0
0.5380	10.6866	-0.588531	1.70118	2.83427	0
0.5387	9.76918	-1.17706	2.31114	3.43874	0
0.5393	9.47144	1.86368	-0.130346	1.61191	0
0.5400	8.85986	3.72737	-2.87764	-1.14177	0
0.5407	7.94249	-0.882797	-4.09755	-1.45072	0
0.5413	4.28106	-5.10061	-5.01331	1.90742	0
0.5420	-2.73601	-4.21781	-5.01331	4.6611	0
0.5427	-6.0997	-2.05986	-1.35192	2.21637	0
0.5433	-5.18233	-0.588531	1.39537	-0.52387	0
0.5440	-5.48812	0.392354	1.39537	1.30296	0
0.5447	-4.26496	0.392354	1.70118	2.52532	0
0.5453	0.619627	-0.294266	3.53104	1.30296	0
0.5460	1.83474	0.392354	5.05676	1.61191	0
0.5467	-1.5209	1.56942	5.97253	1.30296	0
0.5473	-3.95917	1.27515	5.66839	-1.45072	0
0.5480	-4.26496	0.68662	4.14267	0.0805954	0
0.5487	-5.79391	1.27515	3.83686	3.43874	0
0.5493	-6.0997	0.392354	5.05676	2.52532	0
0.5500	-3.95917	-2.74648	4.14267	0.389544	0
0.5507	-1.21511	-1.76559	2.31114	1.30296	0
0.5513	1.537	2.15795	0.479607	1.90742	0
0.5520	4.28106	0.392354	-2.57183	1.30296	0
0.5527	2.44632	-4.51207	-4.09755	0.685061	0
0.5533	0.0080471	-4.21781	-1.96188	-1.14177	0
0.5540	2.14053	-1.47133	-2.57183	-1.45072	0
0.5547	4.28106	-1.76559	-5.31913	0.0805954	0
0.5553	4.28106	-2.74648	-4.09755	-1.14177	0
0.5560	5.19843	-3.33501	-2.57183	-2.36413	0
0.5567	3.36369	-2.35413	-4.40336	1.61191	0
0.5573	-1.21511	0.68662	-4.7075	4.0432	0
0.5580	-0.909323	0.980886	-2.87764	-0.228354	0
0.5587	2.44632	-0.588531	-2.57183	-1.74623	0
0.5593	0.619627	1.27515	-2.57183	1.90742	0
0.5600	-1.82669	1.56942	-1.35192	2.52532	0
0.5607	-2.13248	-1.76559	-0.740299	0.389544	0
0.5613	-3.0418	-0.588531	0.785419	0.685061	0
0.5620	-1.5209	2.74648	5.36257	2.21637	0
0.5627	1.537	1.27515	8.71982	3.12979	0
0.5633	0.619627	0.68662	5.05676	4.35215	0
0.5640	-0.297743	3.13883	0.785419	4.35215	0
0.5647	1.537	0.392354	1.70118	1.90742	0
0.5653	1.537	-2.35413	2.61528	0.389544	0
0.5660	2.44632	-0.588531	0.785419	0.685061	0
0.5667	4.89264	-0.588531	2.61528	-0.832819	0
0.5673	3.36369	-1.76559	6.27834	-3.27754	0
0.5680	1.23121	-0.294266	4.75262	-0.52387	0
0.5687	3.36369	0.68662	0.479607	3.12979	0
0.5693	4.28106	1.27515	-1.96188	1.61191	0
0.5700	3.36369	2.74648	-3.18178	0.0805954	0
0.5707	4.89264	0.392354	-2.26602	2.21637	0
0.5713	5.19843	-2.05986	-0.436158	2.83427	0
0.5720	4.28106	0.68662	-0.740299	0.389544	0
0.5727	4.28106	0.392354	-4.09755	-1.45072	0
0.5733	2.14053	-1.47133	-6.84484	-2.36413	0
0.5740	-0.603533	-0.588531	-6.53903	-3.88201	0
0.5747	0.619627	-0.588531	-4.40336	-3.88201	0
0.5753	2.44632	-1.17706	-5.92908	-2.65965	0
0.5760	0.313837	-0.588531	-7.76061	-2.05518	0
0.5767	-1.21511	-2.35413	-3.18178	-2.05518	0
0.5773	0.925417	-4.21781	1.39537	-1.74623	0
0.5780	1.83474	-1.17706	1.70118	-1.45072	0
0.5787	-2.43022	-0.588531	1.70118	-2.65965	0
0.5793	-4.87654	-3.62928	2.31114	-4.19096	0
0.5800	-0.297743	-1.76559	2.00533	-3.27754	0
0.5807	4.28106	0.392354	1.39537	-2.65965	0
0.5813	4.28106	-1.47133	-0.436158	-4.19096	0
0.5820	5.80196	-0.294266	-3.18178	-4.19096	0
0.5827	8.85986	1.56942	-2.57183	-1.74623	0
0.5833	9.76918	-0.294266	-1.96188	0.389544	0
0.5840	10.9923	-0.588531	-3.18178	0.389544	0
0.5847	12.5213	2.15795	-3.18178	0.0805954	0
0.5853	10.075	1.27515	-1.35192	0.389544	0
0.5860	6.71933	-0.588531	4.14267	0.994009	0
0.5867	5.80196	0.392354	9.63559	1.30296	0
0.5873	5.80196	2.15795	7.49825	0.685061	0
0.5880	5.19843	1.56942	2.00533	1.30296	0
0.5887	3.36369	0	0.785419	2.21637	0
0.5893	2.44632	0.392354	2.00533	0.389544	0
0.5900	4.28106	0.68662	3.53104	-2.36413	0
0.5907	6.10775	-2.35413	9.02396	-2.36413	0
0.5913	5.19843	-3.62928	11.4654	-2.36413	0
0.5920	3.36369	-0.294266	6.58248	-2.36413	0
0.5927	0.925417	1.27515	2.00533	-1.45072	0
0.5933	-1.5209	-0.294266	3.53104	-2.65965	0
0.5940	-2.13248	1.27515	5.36257	-6.32674	0
0.5947	-2.13248	3.13883	4.14267	-6.32674	0
0.5953	-2.43022	3.4331	2.31114	-3.27754	0
0.5960	-2.13248	2.15795	0.785419	-2.05518	0
0.5967	-1.21511	-0.588531	-0.740299	-0.52387	0
0.5973	-0.603533	-2.05986	-0.436158	1.90742	0
0.5980	0.925417	-0.588531	3.2269	0.0805954	0
0.5987	2.44632	0.980886	4.44681	-2.65965	0
0.5993	3.36369	2.15795	2.00533	-0.52387	0
0.6000	1.83474	2.74648	0.479607	0.685061	0
0.6007	-2.13248	-0.294266	-0.130346	-0.832819	0
0.6013	-3.95917	-2.35413	-3.18178	2.21637	0
0.6020	0.313837	-0.588531	-5.01331	4.97005	0
0.6027	4.28106	1.27515	-1.65606	0.994009	0
0.6033	4.89264	1.27515	2.00533	0.389544	0
0.6040	5.19843	0.980886	2.31114	4.97005	0
0.6047	3.36369	0.392354	1.70118	4.97005	0
0.6053	-0.297743	0.392354	1.39537	3.74768	0
0.6060	0.313837	-0.294266	-0.436158	4.35215	0
0.6067	2.44632	-1.47133	-2.26602	1.90742	0
0.6073	1.83474	-1.47133	0.479607	0.685061	0
0.6080	1.23121	-2.05986	2.92109	2.83427	0
0.6087	1.83474	-2.74648	0.173795	1.90742	0
0.6093	2.44632	-0.588531	-1.04611	0.0805954	0
0.6100	3.36369	-0.882797	3.2269	1.30296	0
0.6107	3.36369	-2.35413	5.97253	2.83427	0
0.6113	1.537	1.27515	3.2269	3.43874	0
0.6120	1.23121	3.72737	-0.130346	4.0432	0
0.6127	3.36369	0.980886	-1.35192	2.21637	0
0.6133	2.44632	1.86368	-1.96188	-1.14177	0
0.6140	-1.21511	3.4331	-0.436158	-1.74623	0
0.6147	-3.95917	-0.294266	1.08956	-0.228354	0
0.6153	-5.79391	-1.17706	-2.57183	1.61191	0
0.6160	-7.9264	2.15795	-5.62327	-0.52387	0
0.6167	-8.53798	1.27515	-2.26602	-2.65965	0
0.6173	-7.9264	0	-0.130346	0.685061	0
0.6180	-7.31482	0.980886	-1.96188	2.83427	0
0.6187	-6.39745	-0.882797	-3.18178	-0.832819	0
0.6193	-7.62061	-0.588531	-1.96188	-1.45072	0
0.6200	-10.3647	3.13883	0.479607	0.389544	0
0.6207	-9.14956	2.45221	0.479607	0.0805954	0
0.6213	-5.48812	0.392354	-1.35192	0.389544	0
0.6220	-5.18233	1.86368	-1.96188	0.685061	0
0.6227	-4.87654	1.56942	-0.436158	-1.45072	0
0.6233	-1.21511	0.68662	-1.35192	-0.52387	0
0.6240	0.619627	1.86368	-4.09755	2.52532	0
0.6247	-1.21511	0.68662	-4.09755	0.685061	0
0.6253	-1.21511	-2.35413	-4.09755	-0.52387	0
0.6260	-0.297743	-2.35413	-5.62327	1.90742	0
0.6267	-1.21511	-3.04075	-5.92908	2.21637	0
0.6273	-2.43022	-4.51207	-5.01331	0.994009	0
0.6280	-3.34759	-2.35413	-3.79341	4.6611	0
0.6287	-3.65338	-0.882797	-1.35192	6.79687	0
0.6293	-2.13248	-3.62928	0.479607	1.90742	0
0.6300	0.619627	-4.80634	0.479607	-2.05518	0
0.6307	1.537	-1.47133	0.479607	-0.52387	0
0.6313	0.313837	-0.294266	1.70118	-0.228354	0
0.6320	-2.13248	-1.47133	1.39537	-2.36413	0
0.6327	-3.34759	-1.47133	-1.04611	-1.45072	0
0.6333	-2.73601	-0.294266	-2.26602	0.685061	0
0.6340	-1.21511	-0.588531	1.08956	1.61191	0
0.6347	0.313837	0	3.2269	2.52532	0
0.6353	1.23121	0	0.173795	3.12979	0
0.6360	0.619627	-1.47133	-2.26602	2.21637	0
0.6367	-0.297743	-1.47133	-0.436158	0.994009	0
0.6373	-0.297743	-1.76559	0.173795	-0.52387	0
0.6380	-0.297743	-4.51207	-1.35192	-2.36413	0
0.6387	-1.5209	-4.80634	-2.26602	-3.27754	0
0.6393	-1.21511	-2.35413	-2.87764	-3.27754	0
0.6400	-0.297743	-3.62928	-2.57183	-2.65965	0
0.6407	-1.21511	-6.08149	-1.04611	-1.45072	0
0.6413	-3.0418	-4.51207	0.785419	-0.52387	0
0.6420	-5.48812	-5.49296	2.00533	-0.52387	0
0.6427	-7.31482	-6.67002	1.39537	-0.228354	0
0.6433	-8.53798	-3.33501	-1.35192	-1.74623	0
0.6440	-11.282	-0.882797	-4.09755	-3.27754	0
0.6447	-13.4226	-3.33501	-3.79341	-1.14177	0
0.6453	-11.282	-4.21781	-2.87764	1.30296	0
0.6460	-9.14956	-2.05986	-3.18178	-1.14177	0
0.6467	-9.76114	0.392354	-3.4876	-3.88201	0
0.6473	-10.0669	0.68662	-3.4876	-2.05518	0
0.6480	-8.53798	-0.882797	-4.7075	0.685061	0
0.6487	-6.70324	-3.33501	-5.92908	-0.52387	0
0.6493	-7.62061	-4.21781	-5.92908	-4.19096	0
0.6500	-9.45535	-4.80634	-4.40336	-4.79542	0
0.6507	-8.23219	-4.51207	-2.26602	-2.65965	0
0.6513	-6.70324	-5.78723	-0.436158	-1.45072	0
0.6520	-8.23219	-7.55282	-0.740299	-1.45072	0
0.6527	-6.70324	-6.08149	-1.35192	-3.27754	0
0.6533	-2.73601	-2.05986	0.173795	-4.19096	0
0.6540	-3.0418	-1.76559	2.61528	-3.27754	0
0.6547	-2.13248	-2.74648	3.2269	-2.65965	0
0.6553	3.66948	-0.588531	4.14267	-2.9686	0
0.6560	4.58685	-0.294266	6.58248	-2.65965	0
0.6567	2.44632	-2.35413	6.88829	-1.45072	0
0.6573	5.50422	-1.47133	5.05676	-1.45072	0
0.6580	8.85986	-0.882797	5.05676	-3.58649	0
0.6587	7.02512	-3.33501	5.36257	-2.36413	0
0.6593	3.97527	-1.47133	1.39537	2.21637	0
0.6600	0.313837	2.15795	-3.18178	2.21637	0
0.6607	-2.43022	-1.47133	-5.31913	-1.14177	0
0.6613	-1.21511	-5.78723	-7.4548	-0.52387	0
0.6620	-0.297743	-3.04075	-11.422	0.994009	0
0.6627	-2.43022	-0.588531	-11.422	-0.52387	0
0.6633	-2.13248	-1.47133	-7.76061	0.0805954	0
0.6640	-0.297743	-2.74648	-6.23489	2.83427	0
0.6647	-1.5209	-3.62928	-4.7075	3.12979	0
0.6653	-1.5209	-2.35413	0.173795	2.52532	0
0.6660	1.537	0.392354	4.14267	2.83427	0
0.6667	4.28106	-1.17706	4.44681	2.52532	0
0.6673	7.33091	-3.33501	4.14267	1.90742	0
0.6680	9.16565	-1.76559	3.2269	1.61191	0
0.6687	8.24828	-3.62928	0.785419	2.52532	0
0.6693	7.6367	-5.10061	-0.130346	4.0432	0
0.6700	7.6367	-0.588531	2.92109	2.52532	0
0.6707	6.10775	2.15795	5.05676	-1.14177	0
0.6713	4.89264	0.392354	2.92109	-2.36413	0
0.6720	3.97527	2.15795	0.785419	-1.14177	0
0.6727	0.619627	4.02163	2.92109	-2.36413	0
0.6733	-0.909323	-1.17706	4.44681	-3.58649	0
0.6740	1.23121	-3.92354	1.39537	-1.74623	0
0.6747	3.36369	-0.588531	-1.35192	0.389544	0
0.6753	4.58685	2.15795	-0.436158	-1.74623	0
0.6760	7.02512	2.15795	2.31114	-5.10437	0
0.6767	7.02512	2.15795	5.97253	-4.19096	0
0.6773	4.58685	0.392354	6.88829	-0.228354	0
0.6780	2.44632	-1.47133	4.14267	-0.832819	0
0.6787	0.619627	1.86368	4.14267	-2.36413	0
0.6793	0.0080471	4.90443	5.05676	-0.832819	0
0.6800	0.619627	3.13883	1.39537	-0.52387	0
0.6807	-1.21511	1.27515	-1.35192	-1.45072	0
0.6813	-3.95917	1.27515	-1.96188	0.994009	0
0.6820	-3.65338	0.392354	-5.01331	3.43874	0
0.6827	0.925417	0	-6.53903	2.83427	0
0.6833	5.19843	4.02163	-2.26602	4.0432	0
0.6840	4.89264	7.06238	0.479607	5.57451	0
0.6847	2.44632	4.90443	-0.436158	0.994009	0
0.6853	3.0579	1.27515	1.08956	-2.9686	0
0.6860	3.36369	0.68662	1.39537	-2.36413	0
0.6867	0.619627	1.86368	-0.740299	-1.14177	0
0.6873	-0.297743	1.56942	-0.740299	-1.45072	0
0.6880	1.537	0.980886	-1.04611	-1.74623	0
0.6887	3.0579	0.392354	-2.57183	-0.832819	0
0.6893	4.89264	-1.47133	-1.35192	2.21637	0
0.6900	4.58685	-1.76559	0.479607	3.74768	0
0.6907	-0.603533	0.392354	-1.35192	1.30296	0
0.6913	-4.57075	0.392354	-1.35192	-1.45072	0
0.6920	-1.21511	-0.882797	0.173795	-2.05518	0
0.6927	1.537	1.27515	-0.740299	-0.832819	0
0.6933	-1.21511	3.13883	-0.436158	0.685061	0
0.6940	-2.73601	1.27515	2.00533	0.0805954	0
0.6947	-1.5209	0.68662	2.61528	-0.832819	0
0.6953	-2.43022	1.27515	0.479607	0.685061	0
0.6960	-3.65338	0.980886	0.479607	1.30296	0
0.6967	-3.0418	0.392354	0.479607	-1.14177	0
0.6973	-3.95917	0.68662	-1.96188	-2.36413	0
0.6980	-6.39745	-0.588531	-2.87764	-1.45072	0
0.6987	-5.48812	-1.17706	0.785419	-0.832819	0
0.6993	-3.95917	0.392354	2.61528	-1.74623	0
0.7000	-3.95917	1.86368	1.39537	-1.74623	0
0.7007	-3.0418	0.392354	2.61528	-0.228354	0
0.7013	-2.73601	-3.33501	2.31114	0.994009	0
0.7020	-3.65338	-3.04075	-1.04611	1.90742	0
0.7027	-3.0418	0.980886	0.173795	2.21637	0
0.7033	-1.82669	0.68662	3.83686	2.21637	0
0.7040	-2.13248	-2.35413	1.70118	2.52532	0
0.7047	-4.57075	0.392354	-1.04611	2.21637	0
0.7053	-6.0997	4.02163	-0.130346	1.30296	0
0.7060	-5.18233	2.45221	-0.130346	0.0805954	0
0.7067	-3.34759	0.392354	-0.436158	-1.45072	0
0.7073	-3.0418	0.68662	-1.04611	-1.45072	0
0.7080	-3.95917	0.392354	-2.26602	1.61191	0
0.7087	-3.0418	-1.17706	-0.436158	2.21637	0
0.7093	-0.603533	-0.588531	3.53104	-1.45072	0
0.7100	0.619627	1.56942	5.36257	-0.832819	0
0.7107	-2.13248	1.56942	5.66839	1.30296	0
0.7113	-2.13248	0.392354	6.58248	-2.36413	0
0.7120	2.75211	-2.05986	4.14267	-6.01779	0
0.7127	4.58685	-3.92354	-0.740299	-3.58649	0
0.7133	3.97527	-2.35413	-3.79341	-2.36413	0
0.7140	6.10775	1.27515	-4.40336	-4.79542	0
0.7147	6.71933	1.56942	-6.23489	-4.49991	0
0.7153	1.537	0.980886	-8.37056	-2.65965	0
0.7160	-3.95917	1.27515	-6.53903	-1.45072	0
0.7167	-7.00903	0.392354	-1.96188	1.30296	0
0.7173	-9.76114	-0.588531	0.785419	1.90742	0
0.7180	-9.45535	0.392354	3.53104	-1.14177	0
0.7187	-6.39745	0.68662	6.88829	-1.45072	0
0.7193	-4.87654	1.27515	5.97253	1.61191	0
0.7200	-6.0997	3.4331	4.14267	1.30296	0
0.7207	-6.70324	1.86368	5.05676	-1.45072	0
0.7213	-6.70324	-1.76559	5.05676	-1.45072	0
0.7220	-7.9264	-1.47133	3.2269	-0.228354	0
0.7227	-7.62061	-0.294266	2.00533	-0.52387	0
0.7233	-4.26496	-0.588531	-1.35192	-0.52387	0
0.7240	-1.82669	-0.588531	-7.4548	0.0805954	0
0.7247	-1.21511	-1.47133	-10.2021	-0.52387	0
0.7253	-0.909323	-1.76559	-8.06475	-0.52387	0
0.7260	-2.43022	0.392354	-5.01331	0.994009	0
0.7267	-5.48812	0.68662	-0.740299	1.61191	0
0.7273	-3.65338	-1.76559	3.83686	0.389544	0
0.7280	0.313837	-0.588531	4.44681	-0.228354	0
0.7287	-0.603533	0.392354	1.39537	1.61191	0
0.7293	-1.21511	-4.21781	-2.26602	3.12979	0
0.7300	2.44632	-4.51207	-3.18178	2.21637	0
0.7307	4.28106	0	-3.18178	2.21637	0
0.7313	1.83474	0.980886	-4.40336	2.52532	0
0.7320	0.313837	-1.17706	-3.4876	1.90742	0
0.7327	-1.21511	-2.74648	0.479607	0.389544	0
0.7333	-3.34759	-4.21781	1.08956	-1.45072	0
0.7340	-3.34759	-3.33501	0.479607	-2.65965	0
0.7347	-3.95917	-1.47133	2.31114	-1.14177	0
0.7353	-7.00903	-2.05986	2.00533	1.30296	0
0.7360	-8.53798	-1.47133	-0.436158	1.30296	0
0.7367	-7.00903	0.392354	0.785419	0.685061	0
0.7373	-6.70324	-1.47133	2.00533	2.21637	0
0.7380	-7.9264	-3.62928	0.479607	3.43874	0
0.7387	-7.00903	-1.47133	0.785419	1.90742	0
0.7393	-3.0418	0.68662	-0.130346	-1.14177	0
0.7400	0.619627	0.392354	-3.18178	-1.45072	0
0.7407	3.36369	-0.882797	-4.09755	0.994009	0
0.7413	5.19843	-2.35413	-2.57183	2.21637	0
0.7420	2.44632	-2.05986	-1.35192	0.389544	0
0.7427	-1.5209	1.27515	0.479607	0.389544	0
0.7433	-0.297743	1.86368	0.173795	3.12979	0
0.7440	1.537	-0.588531	-2.26602	3.43874	0
0.7447	-1.21511	-2.35413	-1.96188	0.685061	0
0.7453	-1.82669	-3.04075	-0.436158	1.30296	0
0.7460	0.619627	-3.33501	0.479607	3.12979	0
0.7467	-0.297743	-2.74648	2.31114	1.30296	0
0.7473	-1.82669	-2.05986	1.39537	-1.45072	0
0.7480	-1.21511	-2.35413	-0.436158	-0.228354	0
0.7487	-1.82669	-2.35413	1.39537	1.30296	0
0.7493	-0.909323	-2.74648	2.92109	-0.228354	0
0.7500	3.0579	-3.33501	2.61528	0.0805954	0
0.7507	4.58685	-3.04075	3.53104	1.30296	0
0.7513	3.97527	-3.92354	2.00533	-0.228354	0
0.7520	2.75211	-5.78723	-2.26602	-0.52387	0
0.7527	0.313837	-3.33501	-1.65606	0.389544	0
0.7533	-3.0418	-0.294266	1.39537	-0.52387	0
0.7540	-7.62061	-0.882797	0.785419	-2.36413	0
0.7547	-10.0669	-0.588531	-1.35192	-2.9686	0
0.7553	-6.0997	2.74648	-1.04611	-3.88201	0
0.7560	-5.18233	2.15795	-2.57183	-4.19096	0
0.7567	-11.8936	-1.17706	-4.7075	-1.45072	0
0.7573	-14.0341	-1.47133	-3.18178	-1.45072	0
0.7580	-9.76114	-1.17706	-0.436158	-4.79542	0
0.7587	-7.31482	-1.47133	-1.35192	-4.19096	0
0.7593	-4.87654	-1.17706	-1.96188	-0.52387	0
0.7600	-1.82669	-1.47133	1.08956	-0.228354	0
0.7607	-0.909323	-1.76559	3.2269	-2.36413	0
0.7613	1.537	0.392354	2.31114	-1.45072	0
0.7620	4.28106	1.56942	2.31114	1.30296	0
0.7627	1.83474	0.392354	2.31114	1.30296	0
0.7633	-0.297743	-0.294266	0.173795	1.30296	0
0.7640	1.537	-0.588531	0.173795	3.12979	0
0.7647	0.925417	-0.588531	1.70118	3.12979	0
0.7653	-1.21511	0.980886	-1.35192	2.21637	0
0.7660	-0.603533	1.86368	-3.18178	3.12979	0
0.7667	1.23121	2.74648	-0.436158	2.21637	0
0.7673	1.537	3.72737	-2.87764	-1.74623	0
0.7680	0.0080471	1.86368	-9.59047	-1.45072	0
0.7687	-1.82669	-1.17706	-9.59047	1.61191	0
0.7693	-3.0418	-1.17706	-6.53903	1.30296	0
0.7700	-4.26496	-0.882797	-5.92908	-0.52387	0
0.7707	-5.18233	-0.588531	-6.23489	-1.14177	0
0.7713	-3.95917	1.27515	-6.23489	-2.65965	0
0.7720	-3.34759	2.15795	-3.79341	-3.27754	0
0.7727	-3.65338	1.27515	2.31114	-2.9686	0
0.7733	-2.13248	0.392354	5.36257	-4.19096	0
0.7740	-0.909323	-0.588531	3.83686	-4.49991	0
0.7747	0.619627	0	3.83686	-2.65965	0
0.7753	3.97527	1.27515	6.88829	-2.65965	0
0.7760	4.89264	0	9.32978	-4.79542	0
0.7767	2.44632	-1.47133	9.93973	-4.79542	0
0.7773	2.75211	1.27515	8.71982	-3.88201	0
0.7780	4.28106	2.74648	7.80406	-4.79542	0
0.7787	4.28106	2.74648	6.58248	-3.27754	0
0.7793	5.19843	4.3159	3.83686	0.0805954	0
0.7800	5.19843	3.4331	2.61528	-1.14177	0
0.7807	2.44632	0.980886	3.83686	-3.88201	0
0.7813	3.66948	3.4331	3.2269	-1.74623	0
0.7820	5.80196	4.90443	2.92109	-0.52387	0
0.7827	3.0579	0.68662	3.2269	-1.45072	0
0.7833	1.537	-1.47133	0.479607	2.21637	0
0.7840	3.36369	0.980886	-5.01331	5.88346	0
0.7847	1.23121	0.68662	-6.84484	1.90742	0
0.7853	-2.13248	-0.588531	-5.01331	-1.74623	0
0.7860	1.23121	0.392354	-2.26602	0.0805954	0
0.7867	2.75211	1.27515	-1.04611	1.30296	0
0.7873	-2.13248	2.15795	-1.35192	1.61191	0
0.7880	-3.95917	4.90443	-2.57183	3.12979	0
0.7887	-1.82669	4.90443	-2.26602	4.6611	0
0.7893	-3.0418	1.27515	-0.436158	4.97005	0
0.7900	-4.87654	0.68662	2.00533	4.35215	0
0.7907	-1.5209	0.68662	4.44681	3.74768	0
0.7913	1.23121	-0.294266	5.66839	3.74768	0
0.7920	0.313837	1.27515	5.05676	3.74768	0
0.7927	-1.21511	2.15795	3.53104	1.61191	0
0.7933	-2.13248	-1.47133	1.39537	-0.52387	0
0.7940	-3.65338	-2.35413	-0.436158	0.0805954	0
0.7947	-4.57075	2.15795	-1.35192	1.30296	0
0.7953	-3.95917	3.13883	-1.04611	0.0805954	0
0.7960	-1.82669	0.392354	-0.130346	-2.05518	0
0.7967	0.619627	0.68662	-1.35192	-1.45072	0
0.7973	1.537	2.45221	-3.79341	-0.228354	0
0.7980	0.619627	1.56942	-3.4876	-0.52387	0
0.7987	-0.297743	0.68662	-2.57183	-0.228354	0
0.7993	-0.603533	1.86368	-2.57183	0.389544	0
0.8000	-0.909323	1.86368	-2.26602	-2.05518	0
0.8007	-0.603533	1.56942	-1.65606	-3.27754	0
0.8013	-2.13248	2.15795	-1.96188	0.685061	0
0.8020	-5.18233	1.86368	-2.26602	3.12979	0
0.8027	-3.0418	1.27515	-1.96188	0.994009	0
0.8033	4.58685	3.13883	-0.436158	-0.52387	0
0.8040	7.94249	4.3159	0.173795	0.685061	0
0.8047	5.19843	1.27515	-2.26602	0.0805954	0
0.8053	3.97527	0	-4.09755	-1.45072	0
0.8060	5.80196	1.86368	-1.35192	-1.74623	0
0.8067	5.19843	2.15795	0.479607	-4.19096	0
0.8073	2.44632	1.27515	-1.04611	-6.9312	0
0.8080	1.537	1.56942	-1.35192	-4.49991	0
0.8087	3.66948	3.13883	0.479607	-2.65965	0
0.8093	4.58685	3.13883	0.785419	-5.10437	0
0.8100	1.83474	1.27515	1.08956	-5.72227	0
0.8107	-1.21511	0.392354	1.08956	-3.27754	0
0.8113	-3.0418	0.392354	-1.04611	-2.65965	0
0.8120	-3.95917	0.980886	-0.740299	-3.27754	0
0.8127	-1.5209	2.74648	4.14267	-3.27754	0
0.8133	2.75211	4.90443	6.58248	-4.49991	0
0.8140	4.28106	3.4331	4.75262	-6.01779	0
0.8147	5.19843	0.980886	3.83686	-5.10437	0
0.8153	8.24828	2.45221	1.39537	-2.36413	0
0.8160	9.76918	4.02163	-4.09755	-1.45072	0
0.8167	9.76918	2.15795	-6.84484	-3.58649	0
0.8173	9.76918	0.68662	-5.92908	-5.10437	0
0.8180	8.85986	0.392354	-5.92908	-3.27754	0
0.8187	7.94249	0.392354	-5.92908	-2.36413	0
0.8193	6.10775	2.15795	-4.40336	-3.27754	0
0.8200	2.44632	3.13883	-4.09755	-4.19096	0
0.8207	2.14053	1.86368	-3.18178	-4.79542	0
0.8213	3.36369	1.56942	-2.57183	-2.36413	0
0.8220	0.0080471	0.68662	-4.09755	1.30296	0
0.8227	-3.0418	-1.47133	-4.09755	1.30296	0
0.8233	-0.603533	-0.294266	-1.65606	0.389544	0
0.8240	0.619627	2.45221	-1.35192	0.994009	0
0.8247	-3.0418	3.13883	-0.130346	-0.52387	0
0.8253	-3.0418	0.68662	3.2269	-2.36413	0
0.8260	0.313837	-2.05986	3.2269	-0.52387	0
0.8267	1.23121	-2.05986	4.14267	1.30296	0
0.8273	-0.297743	0.980886	7.49825	1.90742	0
0.8280	-0.603533	0.68662	5.66839	3.12979	0
0.8287	0.313837	-1.17706	4.14267	3.74768	0
0.8293	0.619627	-0.294266	8.71982	2.52532	0
0.8300	0.313837	-1.47133	8.71982	1.61191	0
0.8307	0.619627	-4.21781	2.61528	1.30296	0
0.8313	1.537	-1.47133	2.00533	-0.52387	0
0.8320	3.0579	1.56942	0.479607	-3.27754	0
0.8327	6.10775	-0.882797	-6.84484	-4.19096	0
0.8333	8.24828	-1.47133	-9.59047	-3.88201	0
0.8340	5.19843	-0.882797	-9.28633	-4.19096	0
0.8347	1.537	-4.21781	-10.2021	-4.49991	0
0.8353	2.44632	-4.21781	-7.76061	-4.19096	0
0.8360	2.44632	1.27515	-4.7075	-3.27754	0
0.8367	1.23121	2.15795	-6.53903	-1.45072	0
0.8373	3.36369	-0.882797	-7.14898	-0.52387	0
0.8380	3.66948	-3.04075	-3.4876	-2.36413	0
0.8387	0.925417	-2.35413	-1.35192	-2.36413	0
0.8393	2.75211	0	-3.18178	-0.52387	0
0.8400	3.66948	1.27515	-4.09755	-1.45072	0
0.8407	-0.909323	-1.47133	-0.436158	-2.65965	0
0.8413	-1.21511	-3.33501	2.00533	-1.45072	0
0.8420	0.619627	-3.62928	0.479607	-1.45072	0
0.8427	0.0080471	-4.51207	0.785419	-1.74623	0
0.8433	1.83474	-3.33501	2.61528	1.30296	0
0.8440	2.75211	-1.17706	1.39537	3.12979	0
0.8447	-3.0418	-1.47133	1.39537	1.30296	0
0.8453	-5.79391	-1.76559	4.14267	0.685061	0
0.8460	-1.21511	-1.17706	2.31114	0.685061	0
0.8467	0.619627	-1.47133	-0.436158	-2.05518	0
0.8473	-1.21511	-1.47133	1.70118	-2.36413	0
0.8480	-1.21511	-0.588531	4.14267	-0.832819	0
0.8487	0.619627	1.27515	3.83686	-1.45072	0
0.8493	1.537	3.13883	3.2269	-1.45072	0
0.8500	-0.297743	2.74648	3.53104	-0.52387	0
0.8507	-2.13248	2.45221	4.75262	-0.832819	0
0.8513	0.313837	4.61016	4.14267	-0.52387	0
0.8520	4.89264	4.90443	0.173795	0.685061	0
0.8527	6.10775	3.72737	-3.4876	-0.52387	0
0.8533	4.28106	5.88531	-5.01331	-2.36413	0
0.8540	1.83474	7.35664	-4.40336	-1.45072	0
0.8547	0.925417	4.90443	-2.26602	0.389544	0
0.8553	3.36369	3.13883	-1.04611	-0.52387	0
0.8560	4.58685	1.56942	-1.65606	-2.9686	0
0.8567	1.537	2.15795	-1.96188	0.0805954	0
0.8573	-0.603533	4.90443	-1.35192	5.26556	0
0.8580	0.0080471	5.88531	-0.436158	1.30296	0
0.8587	-0.909323	3.13883	1.39537	-4.49991	0
0.8593	-3.34759	2.15795	1.39537	-2.36413	0
0.8600	-3.0418	3.13883	-1.35192	-0.832819	0
0.8607	-0.297743	2.45221	-1.35192	-3.27754	0
0.8613	1.23121	1.27515	2.31114	-0.228354	0
0.8620	0.619627	1.27515	5.05676	1.30296	0
0.8627	0.313837	2.15795	4.14267	0.685061	0
0.8633	0.619627	2.15795	3.53104	5.26556	0
0.8640	1.23121	2.15795	3.83686	5.88346	0
0.8647	1.83474	0.392354	0.785419	0.389544	0
0.8653	1.23121	-1.47133	-3.18178	2.21637	0
0.8660	-0.603533	-0.882797	-2.26602	6.17898	0
0.8667	1.23121	0.392354	-1.04611	4.0432	0
0.8673	3.97527	-0.882797	-2.57183	2.21637	0
0.8680	2.44632	-0.882797	-2.26602	3.12979	0
0.8687	1.83474	0.68662	-1.35192	2.21637	0
0.8693	3.36369	0.392354	-5.62327	2.83427	0
0.8700	0.619627	-0.882797	-7.76061	4.35215	0
0.8707	-0.909323	-0.882797	-4.7075	3.12979	0
0.8713	3.36369	-2.35413	-3.18178	1.90742	0
0.8720	6.10775	-4.21781	-3.18178	1.90742	0
0.8727	3.36369	-3.04075	-2.26602	2.21637	0
0.8733	3.66948	-2.35413	-2.87764	2.21637	0
0.8740	6.10775	-3.33501	-1.96188	1.30296	0
0.8747	5.19843	-1.76559	1.39537	1.61191	0
0.8753	4.28106	-0.294266	1.08956	3.43874	0
0.8760	3.36369	-1.76559	0.479607	3.12979	0
0.8767	1.83474	-3.92354	2.61528	2.21637	0
0.8773	3.36369	-3.92354	2.31114	2.83427	0
0.8780	4.58685	-2.35413	-1.04611	2.52532	0
0.8787	2.44632	-0.294266	-1.65606	1.30296	0
0.8793	2.75211	0.392354	-2.57183	2.21637	0
0.8800	5.50422	0	-4.7075	2.83427	0
0.8807	4.89264	-1.17706	-4.40336	2.83427	0
0.8813	2.75211	-3.04075	-3.79341	4.6611	0
0.8820	1.537	-4.51207	-2.87764	4.97005	0
0.8827	-0.297743	-3.92354	-0.740299	1.90742	0
0.8833	0.0080471	-2.35413	-1.96188	1.61191	0
0.8840	2.44632	-2.74648	-1.96188	3.74768	0
0.8847	1.83474	-3.04075	2.31114	3.12979	0
0.8853	-1.21511	-2.74648	1.08956	2.21637	0
0.8860	-2.43022	-3.33501	-3.18178	2.21637	0
0.8867	0.0080471	-4.21781	-0.740299	1.30296	0
0.8873	1.537	-3.92354	2.31114	0.389544	0
0.8880	-1.21511	-3.04075	-1.35192	2.21637	0
0.8887	-4.87654	-2.74648	-2.57183	2.52532	0
0.8893	-4.87654	-3.33501	-2.26602	-0.52387	0
0.8900	-3.95917	-3.33501	-4.40336	-1.74623	0
0.8907	-3.0418	-4.21781	-3.79341	0.389544	0
0.8913	-1.21511	-5.49296	0.173795	0.389544	0
0.8920	-0.297743	-2.35413	0.173795	-0.832819	0
0.8927	-0.909323	2.15795	-0.740299	-1.45072	0
0.8933	-2.13248	1.86368	2.00533	-1.74623	0
0.8940	-3.0418	-0.588531	2.31114	-1.14177	0
0.8947	-1.21511	0.68662	-1.35192	-0.832819	0
0.8953	-0.603533	1.56942	-4.09755	-3.88201	0
0.8960	-3.0418	0.392354	-3.4876	-4.79542	0
0.8967	-1.21511	0.392354	-2.26602	-1.45072	0
0.8973	2.44632	0.392354	-2.87764	-1.14177	0
0.8980	0.619627	-0.588531	-3.18178	-3.27754	0
0.8987	-2.13248	-0.882797	-2.26602	-0.832819	0
0.8993	0.619627	1.27515	-2.26602	2.21637	0
0.9000	1.537	3.13883	-2.26602	-0.228354	0
0.9007	0.925417	0.980886	0.785419	-2.65965	0
0.9013	-0.297743	-1.47133	3.83686	-0.52387	0
0.9020	-2.13248	2.15795	5.36257	0.994009	0
0.9027	-1.21511	4.3159	7.80406	-1.14177	0
0.9033	2.44632	-0.294266	7.49825	-2.05518	0
0.9040	2.14053	0.392354	4.75262	0.0805954	0
0.9047	0.619627	5.88531	5.36257	1.30296	0
0.9053	1.537	3.72737	5.97253	2.83427	0
0.9060	-0.909323	-1.47133	0.785419	3.12979	0
0.9067	-4.87654	-1.76559	-2.87764	-0.832819	0
0.9073	-4.87654	-0.588531	-0.436158	-3.88201	0
0.9080	-4.87654	0.392354	-0.436158	0.0805954	0
0.9087	-5.18233	2.15795	-2.57183	2.21637	0
0.9093	-3.0418	1.56942	-1.04611	-1.74623	0
0.9100	-0.909323	0	1.70118	-2.65965	0
0.9107	0.925417	0.392354	1.08956	-1.45072	0
0.9113	3.36369	1.86368	0.785419	-1.74623	0
0.9120	3.66948	2.74648	2.61528	-1.14177	0
0.9127	1.537	2.15795	2.31114	-0.228354	0
0.9133	0.619627	-0.588531	1.39537	-3.58649	0
0.9140	0.925417	-1.76559	3.2269	-4.49991	0
0.9147	-0.603533	-0.588531	4.75262	-2.36413	0
0.9153	-0.909323	0.392354	2.92109	-4.19096	0
0.9160	0.0080471	-0.588531	2.00533	-6.63568	0
0.9167	-2.13248	0	2.31114	-2.65965	0
0.9173	-6.70324	1.27515	2.31114	0.389544	0
0.9180	-6.70324	2.15795	4.44681	-3.27754	0
0.9187	-2.43022	3.72737	8.71982	-5.72227	0
0.9193	-0.909323	3.13883	8.10987	-4.19096	0
0.9200	-1.21511	-0.882797	5.36257	-5.10437	0
0.9207	-0.297743	-3.33501	3.53104	-4.19096	0
0.9213	0.925417	-1.47133	-0.130346	1.30296	0
0.9220	2.14053	-0.294266	-1.96188	1.90742	0
0.9227	4.89264	-0.882797	2.00533	-1.45072	0
0.9233	6.71933	-0.588531	3.2269	2.21637	0
0.9240	5.19843	-0.882797	-0.130346	4.0432	0
0.9247	3.66948	-2.74648	0.785419	-3.27754	0
0.9253	2.14053	-2.05986	3.2269	-5.72227	0
0.9260	-1.21511	-1.76559	2.31114	-1.45072	0
0.9267	-2.13248	-4.51207	2.00533	-2.36413	0
0.9273	-0.603533	-6.37576	3.83686	-3.27754	0
0.9280	-0.603533	-5.78723	1.39537	-0.52387	0
0.9287	-2.13248	-5.10061	-1.04611	-2.36413	0
0.9293	-1.5209	-2.74648	0.785419	-5.10437	0
0.9300	1.537	-0.882797	1.39537	-2.05518	0
0.9307	3.66948	-3.33501	-1.35192	1.30296	0
0.9313	3.36369	-5.78723	-1.04611	-0.228354	0
0.9320	1.83474	-3.62928	0.785419	-2.05518	0
0.9327	3.36369	-0.882797	-1.65606	-2.36413	0
0.9333	5.80196	-0.882797	-3.79341	-3.88201	0
0.9340	4.89264	-0.588531	-0.436158	-5.72227	0
0.9347	1.83474	2.15795	2.61528	-3.58649	0
0.9353	-0.297743	3.13883	2.92109	0.0805954	0
0.9360	-3.0418	0.980886	3.2269	0.0805954	0
0.9367	-4.87654	-0.882797	2.92109	-0.52387	0
0.9373	-5.48812	-1.17706	1.39537	-0.228354	0
0.9380	-5.18233	-1.47133	-0.436158	-2.65965	0
0.9387	-4.26496	-2.35413	-1.96188	-5.10437	0
0.9393	-1.82669	-2.05986	-3.4876	-3.58649	0
0.9400	0.619627	-2.05986	-5.01331	-2.9686	0
0.9407	2.44632	-2.35413	-6.84484	-3.27754	0
0.9413	3.66948	-2.35413	-5.62327	-1.14177	0
0.9420	4.28106	-2.74648	-1.35192	-0.52387	0
0.9427	7.33091	-2.74648	1.70118	-2.36413	0
0.9433	10.9923	-1.76559	2.31114	-0.52387	0
0.9440	10.6866	-1.47133	2.92109	1.90742	0
0.9447	7.33091	-1.47133	4.14267	0.0805954	0
0.9453	5.19843	-1.76559	4.14267	0.389544	0
0.9460	2.44632	-2.05986	4.14267	4.0432	0
0.9467	-0.297743	-1.47133	1.39537	3.12979	0
0.9473	-1.21511	-0.294266	-2.87764	1.30296	0
0.9480	-3.95917	0.392354	-2.26602	3.12979	0
0.9487	-5.79391	0.392354	2.00533	4.0432	0
0.9493	-3.0418	-0.294266	3.2269	3.12979	0
0.9500	-3.95917	-1.17706	1.39537	3.43874	0
0.9507	-7.9264	-0.588531	2.00533	3.74768	0
0.9513	-7.00903	0.980886	4.14267	2.83427	0
0.9520	-3.0418	0.392354	4.75262	2.21637	0
0.9527	-3.65338	-1.47133	3.53104	1.30296	0
0.9533	-6.70324	-1.47133	2.00533	0.389544	0
0.9540	-6.70324	-0.588531	2.31114	2.21637	0
0.9547	-4.57075	1.27515	3.83686	4.0432	0
0.9553	-5.79391	0.392354	2.31114	1.61191	0
0.9560	-10.0669	-2.35413	-0.436158	-0.52387	0
0.9567	-11.8936	-3.33501	0.479607	2.52532	0
0.9573	-11.282	-2.74648	0.785419	4.0432	0
0.9580	-9.76114	-4.51207	-0.436158	2.21637	0
0.9587	-6.0997	-4.21781	-0.130346	1.61191	0
0.9593	-2.73601	-0.588531	-0.436158	2.83427	0
0.9600	-3.95917	0.392354	-2.26602	0.0805954	0
0.9607	-5.18233	-2.35413	-1.35192	-2.65965	0
0.9613	-3.95917	-4.21781	0.479607	-0.52387	0
0.9620	-4.87654	-4.21781	0.479607	0.389544	0
0.9627	-4.87654	-3.62928	1.08956	-2.36413	0
0.9633	-1.5209	-3.33501	2.31114	-0.52387	0
0.9640	-1.5209	-3.33501	1.70118	2.83427	0
0.9647	-3.65338	-2.74648	1.08956	0.389544	0
0.9653	-2.43022	-3.33501	0.173795	-2.05518	0
0.9660	-2.43022	-3.33501	-1.35192	-0.52387	0
0.9667	-5.18233	-1.17706	-0.436158	-0.52387	0
0.9673	-4.87654	-0.294266	2.00533	-0.228354	0
0.9680	-1.21511	-2.05986	2.61528	2.83427	0
0.9687	0.0080471	-1.17706	4.14267	2.83427	0
0.9693	-0.297743	1.27515	5.66839	0.389544	0
0.9700	0.619627	0.392354	4.14267	0.685061	0
0.9707	1.537	1.27515	2.92109	0.685061	0
0.9713	0.619627	5.49296	1.39537	-2.05518	0
0.9720	-1.82669	5.19869	-2.26602	-1.74623	0
0.9727	-3.95917	1.27515	-2.26602	1.30296	0
0.9733	-7.00903	0.392354	0.479607	0.389544	0
0.9740	-8.84377	0.392354	-2.26602	-2.05518	0
0.9747	-6.39745	-0.588531	-5.01331	-0.52387	0
0.9753	-4.57075	0	-3.18178	-0.52387	0
0.9760	-7.62061	1.56942	-1.35192	-3.58649	0
0.9767	-8.53798	1.27515	-0.740299	-2.05518	0
0.9773	-5.79391	0.68662	-0.130346	3.43874	0
0.9780	-7.31482	0.68662	0.785419	2.21637	0
0.9787	-9.14956	-0.294266	2.31114	-2.65965	0
0.9793	-6.0997	-0.294266	2.31114	-2.36413	0
0.9800	-3.34759	0.980886	1.08956	-1.45072	0
0.9807	-3.0418	3.13883	1.39537	-3.27754	0
0.9813	-2.73601	4.90443	2.31114	-1.45072	0
0.9820	-1.21511	3.72737	2.31114	1.90742	0
0.9827	1.537	2.15795	1.39537	2.21637	0
0.9833	1.23121	3.13883	-1.04611	3.74768	0
0.9840	-3.0418	3.72737	-3.18178	4.6611	0
0.9847	-3.34759	2.15795	-3.18178	1.61191	0
0.9853	-2.73601	1.27515	-1.96188	0.389544	0
0.9860	-4.87654	0.68662	-0.740299	2.21637	0
0.9867	-3.34759	0.392354	0.785419	2.21637	0
0.9873	0.313837	1.86368	0.479607	-0.52387	0
0.9880	-1.21511	1.86368	0.785419	-0.52387	0
0.9887	-3.0418	0.980886	1.39537	1.30296	0
0.9893	-1.5209	2.15795	-1.35192	-0.228354	0
0.9900	-3.0418	0.68662	-1.96188	-1.45072	0
0.9907	-4.87654	-2.74648	1.39537	1.30296	0
0.9913	-3.0418	0	-2.57183	2.21637	0
0.9920	-2.13248	4.3159	-8.6747	-1.45072	0
0.9927	-3.0418	3.4331	-4.7075	-2.36413	0
0.9933	-3.95917	3.72737	0.479607	-0.228354	0
0.9940	-2.73601	4.3159	-2.26602	0.994009	0
0.9947	0.925417	1.86368	-3.4876	2.52532	0
0.9953	1.537	3.13883	-3.4876	2.21637	0
0.9960	-3.0418	7.65091	-7.76061	-2.36413	0
0.9967	-3.34759	7.35664	-8.6747	-3.27754	0
0.9973	1.23121	5.88531	-3.18178	-1.45072	0
0.9980	1.23121	5.19869	-0.436158	-0.52387	0
0.9987	-2.73601	4.02163	-2.26602	0.994009	0
0.9993	-4.57075	5.49296	-1.96188	2.21637	0
1.0000	-4.26496	7.06238	1.08956	-0.832819	0
1.0007	-2.13248	3.13883	1.39537	-2.05518	0
1.0013	0.925417	0.392354	-0.740299	0.389544	0
1.0020	3.36369	3.13883	-1.35192	0.994009	0
1.0027	7.6367	2.74648	1.08956	1.30296	0
1.0033	9.16565	1.86368	3.2269	3.12979	0
1.0040	4.28106	4.02163	3.2269	3.12979	0
1.0047	2.44632	4.02163	1.39537	1.61191	0
1.0053	9.16565	2.15795	-1.65606	1.61191	0
1.0060	13.7445	1.27515	-2.87764	2.21637	0
1.0067	12.8271	1.56942	0.479607	2.21637	0
1.0073	9.76918	4.3159	5.05676	1.61191	0
1.0080	4.89264	4.02163	6.88829	-0.52387	0
1.0087	1.537	0.392354	5.66839	-0.832819	0
1.0093	2.44632	0.392354	2.92109	1.90742	0
1.0100	2.14053	2.15795	0.479607	3.74768	0
1.0107	1.537	2.15795	-1.96188	2.21637	0
1.0113	3.0579	3.4331	-4.40336	-0.52387	0
1.0120	2.44632	2.15795	-4.09755	-2.36413	0
1.0127	0.313837	-1.47133	-1.35192	-2.36413	0
1.0133	-0.909323	0.68662	-2.26602	-2.05518	0
1.0140	-0.297743	4.3159	-2.57183	-0.52387	0
1.0147	2.44632	2.45221	-0.436158	1.90742	0
1.0153	5.19843	2.15795	-0.130346	0.994009	0
1.0160	4.58685	4.3159	0.479607	-0.52387	0
1.0167	2.44632	2.45221	3.53104	0.685061	0
1.0173	2.44632	1.27515	0.479607	1.30296	0
1.0180	4.28106	2.15795	-5.62327	-1.14177	0
1.0187	5.19843	1.86368	-2.57183	-1.74623	0
1.0193	5.19843	4.02163	1.39537	-1.45072	0
1.0200	6.10775	4.90443	-2.26602	-2.9686	0
1.0207	7.6367	-0.588531	-6.84484	-2.36413	0
1.0213	5.80196	-2.05986	-8.37056	-0.52387	0
1.0220	0.925417	2.15795	-7.76061	-2.9686	0
1.0227	-1.21511	0.392354	-5.62327	-5.10437	0
1.0233	0.313837	-4.21781	-6.23489	-2.9686	0
1.0240	0.619627	-3.33501	-7.76061	-1.45072	0
1.0247	-0.297743	-1.47133	-4.09755	-2.36413	0
1.0253	0.0080471	-2.74648	0.785419	-2.05518	0
1.0260	-0.909323	-3.33501	3.2269	-2.36413	0
1.0267	-1.82669	-2.35413	5.97253	-2.65965	0
1.0273	-1.21511	-0.882797	5.36257	1.30296	0
1.0280	-2.13248	-2.05986	2.00533	5.88346	0
1.0287	-3.0418	-6.08149	3.2269	4.97005	0
1.0293	-0.603533	-6.96429	6.27834	1.90742	0
1.0300	0.619627	-3.33501	5.97253	1.30296	0
1.0307	-0.909323	-2.35413	6.88829	-0.228354	0
1.0313	2.14053	-3.62928	6.88829	-1.74623	0
1.0320	7.02512	-4.51207	0.785419	0.0805954	0
1.0327	6.41354	-7.25855	-1.96188	1.90742	0
1.0333	5.19843	-8.82797	-0.436158	-0.832819	0
1.0340	6.71933	-6.67002	-2.57183	-4.49991	0
1.0347	3.97527	-6.08149	-2.57183	-4.49991	0
1.0353	0.619627	-8.82797	4.44681	-3.27754	0
1.0360	1.537	-7.84708	7.80406	-3.27754	0
1.0367	1.537	-6.67002	4.14267	-1.45072	0
1.0373	0.313837	-7.84708	3.2269	-0.228354	0
1.0380	-0.297743	-6.37576	6.27834	-1.74623	0
1.0387	-2.73601	-4.21781	6.58248	-1.45072	0
1.0393	-3.65338	-5.78723	3.83686	0.0805954	0
1.0400	1.537	-6.67002	2.00533	-3.58649	0
1.0407	4.58685	-4.80634	2.61528	-5.72227	0
1.0413	1.537	-5.10061	2.61528	-0.832819	0
1.0420	1.537	-5.78723	-0.130346	1.30296	0
1.0427	7.02512	-3.92354	-1.65606	-0.52387	0
1.0433	10.6866	-3.33501	-1.35192	2.52532	0
1.0440	9.76918	-3.33501	-3.4876	4.0432	0
1.0447	7.33091	-1.76559	-5.01331	0.389544	0
1.0453	5.50422	-2.35413	-4.40336	0.685061	0
1.0460	1.537	-5.49296	-4.40336	1.30296	0
1.0467	-3.95917	-3.92354	-5.62327	-2.05518	0
1.0473	-7.00903	0	-3.18178	-2.9686	0
1.0480	-10.0669	-0.588531	-0.436158	-0.832819	0
1.0487	-12.811	-3.04075	-1.04611	-2.36413	0
1.0493	-12.5052	-1.47133	-1.96188	-3.88201	0
1.0500	-11.282	-0.882797	-0.436158	-2.65965	0
1.0507	-10.6705	-3.33501	-0.436158	-3.27754	0
1.0513	-8.53798	-3.62928	-3.79341	-4.19096	0
1.0520	-7.31482	-2.35413	-4.09755	-3.58649	0
1.0527	-9.14956	-0.588531	-1.04611	-4.79542	0
1.0533	-8.53798	1.56942	0.479607	-6.9312	0
1.0540	-6.70324	0.392354	1.70118	-5.10437	0
1.0547	-5.79391	-1.47133	3.83686	-1.45072	0
1.0553	-3.95917	2.45221	0.785419	-2.05518	0
1.0560	-2.13248	4.3159	-2.26602	-5.41332	0
1.0567	-5.48812	-1.47133	1.08956	-5.10437	0
1.0573	-8.53798	-3.33501	3.83686	-2.65965	0
1.0580	-7.62061	0	0.785419	-3.88201	0
1.0587	-6.39745	0.392354	-0.436158	-5.10437	0
1.0593	-5.79391	-0.588531	-0.436158	-4.19096	0
1.0600	-5.48812	0.392354	-4.7075	-4.49991	0
1.0607	-7.31482	-0.882797	-6.84484	-4.79542	0
1.0613	-8.23219	-1.17706	-2.87764	-1.74623	0
1.0620	-6.70324	0.980886	-0.436158	-0.52387	0
1.0627	-7.00903	-0.882797	-2.26602	-0.52387	0
1.0633	-9.45535	-3.33501	-1.96188	1.30296	0
1.0640	-7.31482	-0.588531	-0.130346	1.61191	0
1.0647	-4.26496	2.45221	-2.26602	-0.52387	0
1.0653	-3.95917	0	-5.31913	-0.52387	0
1.0660	-1.82669	-3.62928	-3.18178	0.389544	0
1.0667	2.14053	-3.33501	1.39537	-0.52387	0
1.0673	2.14053	0.68662	1.39537	-0.52387	0
1.0680	-0.909323	2.15795	-1.35192	1.30296	0
1.0687	-2.13248	-1.47133	-2.57183	1.30296	0
1.0693	-2.13248	-4.80634	-1.96188	-0.52387	0
1.0700	-3.95917	-4.80634	0.173795	-1.14177	0
1.0707	-6.0997	-3.33501	1.39537	-1.45072	0
1.0713	-5.79391	-1.47133	-1.65606	-2.05518	0
1.0720	-3.0418	-0.294266	-5.92908	-1.14177	0
1.0727	-2.13248	-2.35413	-2.57183	0.0805954	0
1.0733	-2.43022	-4.21781	4.75262	-2.36413	0
1.0740	-0.297743	-3.92354	6.88829	-4.19096	0
1.0747	2.75211	-3.04075	5.05676	-2.36413	0
1.0753	0.925417	-2.35413	5.97253	-2.36413	0
1.0760	-1.21511	-1.76559	7.49825	-3.27754	0
1.0767	-0.909323	-2.05986	6.88829	-0.832819	0
1.0773	-0.909323	-1.47133	6.27834	-0.52387	0
1.0780	-1.21511	0.68662	5.97253	-2.65965	0
1.0787	0.313837	0.392354	5.66839	-1.14177	0
1.0793	0.925417	-1.47133	4.44681	1.61191	0
1.0800	-0.909323	-0.588531	2.61528	-0.228354	0
1.0807	-2.13248	2.15795	1.39537	0.389544	0
1.0813	-2.73601	2.15795	1.70118	4.0432	0
1.0820	-5.18233	0.980886	1.39537	4.0432	0
1.0827	-5.79391	0.68662	-0.130346	2.21637	0
1.0833	-2.13248	1.27515	-0.130346	3.12979	0
1.0840	0.619627	0.392354	-0.436158	3.74768	0
1.0847	-0.909323	-0.588531	-1.35192	1.90742	0
1.0853	-2.13248	0.980886	0.479607	1.90742	0
1.0860	0.619627	3.4331	3.53104	4.0432	0
1.0867	4.58685	5.49296	3.53104	5.57451	0
1.0873	6.10775	5.49296	2.61528	3.12979	0
1.0880	6.10775	3.13883	2.61528	0.685061	0
1.0887	7.33091	2.45221	0.479607	1.30296	0
1.0893	7.02512	4.61016	-1.35192	1.90742	0
1.0900	2.75211	3.72737	-0.740299	1.30296	0
1.0907	0.619627	2.45221	-0.436158	0.389544	0
1.0913	1.537	4.90443	1.39537	0.389544	0
1.0920	0.925417	3.72737	3.2269	3.12979	0
1.0927	-0.603533	0.392354	0.173795	3.12979	0
1.0933	-4.57075	1.56942	-0.436158	-1.74623	0
1.0940	-9.14956	2.45221	5.05676	-3.27754	0
1.0947	-8.53798	1.27515	5.97253	1.30296	0
1.0953	-6.39745	2.15795	2.61528	0.389544	0
1.0960	-9.76114	1.56942	3.53104	-3.27754	0
1.0967	-13.1168	-0.588531	2.92109	-0.52387	0
1.0973	-10.3647	1.86368	-0.130346	2.21637	0
1.0980	-6.70324	4.3159	2.61528	-0.832819	0
1.0987	-4.57075	1.86368	5.66839	-1.14177	0
1.0993	-3.0418	0.392354	1.08956	0.389544	0
1.1000	-2.13248	0.980886	-1.65606	-1.14177	0
1.1007	-2.13248	0.392354	-0.436158	0.0805954	0
1.1013	-4.26496	0	-2.26602	3.12979	0
1.1020	-5.79391	0.980886	-3.18178	3.12979	0
1.1027	-3.65338	1.27515	-1.04611	2.83427	0
1.1033	-0.909323	2.15795	-2.57183	4.6611	0
1.1040	-2.13248	1.56942	-4.09755	3.12979	0
1.1047	-1.82669	-0.588531	-1.35192	0.389544	0
1.1053	0.925417	-1.47133	-0.436158	1.30296	0
1.1060	1.23121	-0.588531	-0.740299	0.685061	0
1.1067	0.0080471	-0.588531	-0.740299	-0.832819	0
1.1073	-1.21511	1.27515	-2.57183	0.685061	0
1.1080	-2.13248	2.15795	-5.01331	2.21637	0
1.1087	-0.909323	0	-5.62327	0.685061	0
1.1093	1.537	-1.17706	-7.4548	0.994009	0
1.1100	2.44632	0	-7.76061	3.12979	0
1.1107	4.58685	-0.294266	-5.92908	2.83427	0
1.1113	6.71933	-1.17706	-5.92908	0.0805954	0
1.1120	3.66948	-0.588531	-6.84484	-0.52387	0
1.1127	1.83474	-0.882797	-5.92908	1.90742	0
1.1133	5.19843	-1.47133	-5.31913	2.52532	0
1.1140	5.80196	-0.588531	-5.01331	0.389544	0
1.1147	3.36369	0.392354	-3.79341	-0.832819	0
1.1153	3.36369	1.27515	-3.18178	0.389544	0
1.1160	2.75211	1.86368	-2.87764	-0.52387	0
1.1167	-1.5209	-0.882797	-1.65606	-2.36413	0
1.1173	-3.0418	-4.21781	0.173795	-2.36413	0
1.1180	-2.13248	-2.35413	2.31114	-1.45072	0
1.1187	-2.13248	0.68662	3.53104	-2.05518	0
1.1193	0.313837	0	2.00533	-2.05518	0
1.1200	5.50422	-1.47133	1.08956	-0.228354	0
1.1207	10.075	-1.47133	2.31114	0.685061	0
1.1213	11.9097	-0.294266	1.39537	0.685061	0
1.1220	10.075	1.27515	0.173795	2.21637	0
1.1227	10.6866	1.27515	2.31114	2.52532	0
1.1233	13.1329	1.56942	4.14267	0.685061	0
1.1240	10.6866	3.13883	2.61528	0.994009	0
1.1247	5.80196	1.27515	3.53104	3.12979	0
1.1253	5.50422	-0.588531	5.36257	2.83427	0
1.1260	4.89264	1.86368	3.83686	1.90742	0
1.1267	2.44632	2.74648	1.08956	3.12979	0
1.1273	3.36369	1.27515	-1.04611	3.12979	0
1.1280	1.537	2.45221	-4.40336	1.61191	0
1.1287	-3.0418	3.4331	-4.7075	1.61191	0
1.1293	-0.909323	-0.588531	-0.436158	1.90742	0
1.1300	3.36369	-2.35413	3.2269	0.685061	0
1.1307	1.537	1.56942	3.53104	0.0805954	0
1.1313	0.313837	4.02163	1.70118	0.389544	0
1.1320	0.619627	2.15795	-0.436158	-0.228354	0
1.1327	-3.65338	0.68662	-1.35192	-2.65965	0
1.1333	-6.70324	0.392354	-1.96188	-5.72227	0
1.1340	-4.26496	-0.588531	-1.65606	-4.19096	0
1.1347	-4.87654	-0.588531	1.08956	-1.74623	0
1.1353	-10.6705	1.27515	4.14267	-3.27754	0
1.1360	-14.9435	1.86368	4.44681	-3.88201	0
1.1367	-14.3319	0.392354	5.97253	-0.52387	0
1.1373	-10.9762	-0.294266	6.27834	1.30296	0
1.1380	-8.53798	1.27515	4.14267	0.0805954	0
1.1387	-8.84377	1.56942	2.31114	1.30296	0
1.1393	-5.79391	1.56942	0.479607	2.21637	0
1.1400	-0.603533	1.27515	-4.09755	0.0805954	0
1.1407	-1.21511	0.392354	-4.09755	0.0805954	0
1.1413	-3.95917	0.68662	-1.65606	2.83427	0
1.1420	-3.0418	0.392354	-4.09755	2.52532	0
1.1427	-2.73601	-1.76559	-5.01331	1.30296	0
1.1433	-4.87654	-0.588531	-1.04611	1.61191	0
1.1440	-7.9264	1.56942	0.173795	1.30296	0
1.1447	-11.282	-1.47133	2.92109	0.389544	0
1.1453	-12.811	-2.35413	9.63559	2.21637	0
1.1460	-13.4226	0	8.71982	2.21637	0
1.1467	-11.5878	-0.588531	3.53104	-0.52387	0
1.1473	-5.79391	0.392354	5.05676	-0.228354	0
1.1480	-2.13248	3.13883	3.2269	0.994009	0
1.1487	-3.95917	0.392354	-3.4876	-0.52387	0
1.1493	-3.34759	-2.05986	-3.79341	-1.45072	0
1.1500	-2.13248	0.68662	-1.04611	-1.45072	0
1.1507	-4.26496	0.392354	-2.87764	-1.74623	0
1.1513	-3.0418	-0.588531	-5.01331	-0.52387	0
1.1520	0.0080471	3.13883	-7.76061	1.30296	0
1.1527	-2.13248	2.45221	-11.422	0.389544	0
1.1533	-5.48812	-1.47133	-10.2021	-1.74623	0
1.1540	-3.34759	0	-6.23489	-3.58649	0
1.1547	-0.297743	1.86368	-6.84484	-3.27754	0
1.1553	1.83474	0.68662	-7.76061	-0.832819	0
1.1560	2.75211	0.980886	-4.40336	0.685061	0
1.1567	0.619627	0.392354	-2.26602	0.0805954	0
1.1573	-0.603533	-1.76559	-3.18178	-0.52387	0
1.1580	0.619627	-2.35413	-5.31913	-0.52387	0
1.1587	0.0080471	-2.35413	-6.84484	-0.228354	0
1.1593	-1.21511	-2.05986	-5.92908	-0.228354	0
1.1600	0.619627	-0.588531	-5.01331	-2.05518	0
1.1607	0.619627	-0.294266	-5.01331	-2.36413	0
1.1613	-4.87654	1.27515	-5.01331	0.0805954	0
1.1620	-7.62061	3.13883	-5.01331	1.90742	0
1.1627	-3.95917	0.980886	-3.4876	1.90742	0
1.1633	0.619627	-1.47133	-1.35192	1.61191	0
1.1640	2.44632	-0.588531	0.173795	-0.228354	0
1.1647	3.36369	-0.294266	1.39537	-0.832819	0
1.1653	4.89264	-1.17706	2.31114	0.389544	0
1.1660	5.19843	-0.882797	1.70118	-0.52387	0
1.1667	3.66948	-1.17706	-0.436158	-2.36413	0
1.1673	6.10775	-0.588531	-0.436158	-0.52387	0
1.1680	12.5213	0.392354	4.14267	1.30296	0
1.1687	14.0422	-1.76559	7.1941	0.0805954	0
1.1693	11.2981	-1.76559	4.75262	-1.14177	0
1.1700	11.2981	1.86368	2.61528	-0.228354	0
1.1707	11.6039	2.74648	5.05676	0.389544	0
1.1713	10.075	1.86368	5.97253	0.389544	0
1.1720	10.6866	3.13883	2.61528	0.389544	0
1.1727	12.2155	2.15795	2.31114	-0.228354	0
1.1733	11.2981	-0.294266	4.44681	-3.58649	0
1.1740	10.9923	-0.294266	4.14267	-5.10437	0
1.1747	10.6866	0	2.92109	-2.05518	0
1.1753	7.6367	-0.588531	1.39537	0.389544	0
1.1760	7.02512	0.980886	-2.57183	-0.228354	0
1.1767	9.16565	0.392354	-4.09755	0.389544	0
1.1773	7.33091	-2.05986	-0.130346	0.0805954	0
1.1780	4.58685	-1.17706	1.39537	-3.27754	0
1.1787	5.80196	1.27515	-0.740299	-3.27754	0
1.1793	6.10775	-0.882797	-1.35192	-1.14177	0
1.1800	3.36369	-2.74648	-0.436158	-2.36413	0
1.1807	1.23121	-0.588531	-3.18178	-2.36413	0
1.1813	-2.13248	-0.294266	-5.62327	0.685061	0
1.1820	-3.0418	-2.35413	-4.09755	0.389544	0
1.1827	1.23121	-0.294266	-2.57183	0.389544	0
1.1833	4.89264	2.45221	-1.35192	4.6611	0
1.1840	4.28106	-0.882797	1.70118	4.97005	0
1.1847	4.89264	-2.74648	2.31114	0.994009	0
1.1853	7.02512	0.68662	-0.436158	1.30296	0
1.1860	7.94249	1.27515	-0.436158	2.83427	0
1.1867	7.94249	0	2.31114	-0.52387	0
1.1873	8.85986	1.27515	3.53104	-0.832819	0
1.1880	8.24828	0.980886	0.479607	1.30296	0
1.1887	5.19843	-2.05986	-3.79341	-1.74623	0
1.1893	4.28106	-1.76559	-4.09755	-3.58649	0
1.1900	6.10775	-0.294266	-1.04611	0.389544	0
1.1907	4.28106	0	-1.04611	1.90742	0
1.1913	0.619627	0.392354	-4.09755	0.389544	0
1.1920	0.619627	-0.588531	-4.09755	1.61191	0
1.1927	-2.73601	-0.882797	-1.96188	1.30296	0
1.1933	-10.3647	0.392354	-1.65606	-2.36413	0
1.1940	-10.9762	0.392354	-0.740299	-3.27754	0
1.1947	-5.79391	-0.588531	1.39537	-3.27754	0
1.1953	-3.65338	0.392354	2.61528	-6.01779	0
1.1960	-1.82669	0	2.92109	-6.01779	0
1.1967	2.44632	0.68662	3.2269	0.0805954	0
1.1973	3.36369	3.13883	4.44681	2.52532	0
1.1980	2.75211	0.392354	5.97253	0.685061	0
1.1987	5.50422	-3.92354	5.36257	0.994009	0
1.1993	8.55407	-1.47133	3.2269	0.994009	0
1.2000	7.94249	0.980886	1.08956	-1.45072	0
1.2007	7.02512	-0.588531	-0.740299	-0.832819	0
1.2013	6.71933	-1.47133	-0.740299	2.21637	0
1.2020	5.19843	-1.76559	1.39537	1.61191	0
1.2027	3.36369	-3.62928	0.785419	-0.52387	0
1.2033	5.19843	-2.35413	-2.57183	2.21637	0
1.2040	5.50422	0.392354	-3.18178	4.97005	0
1.2047	1.83474	0.392354	-2.87764	3.12979	0
1.2053	-1.21511	-0.882797	-3.4876	0.685061	0
1.2060	-2.43022	-1.47133	-2.26602	1.61191	0
1.2067	-3.95917	-3.04075	-1.04611	0.994009	0
1.2073	-6.0997	-2.74648	-0.436158	-0.228354	0
1.2080	-5.48812	-0.588531	1.70118	1.90742	0
1.2087	-3.34759	0.392354	3.2269	2.21637	0
1.2093	-3.0418	-0.294266	3.2269	0.685061	0
1.2100	-4.57075	-0.882797	5.36257	2.21637	0
1.2107	-4.87654	0.392354	8.41401	1.30296	0
1.2113	-3.95917	2.15795	6.88829	-2.05518	0
1.2120	-2.73601	1.86368	2.92109	1.61191	0
1.2127	-3.65338	0.392354	0.479607	4.6611	0
1.2133	-6.70324	0.392354	1.39537	-0.52387	0
1.2140	-6.39745	-0.294266	3.2269	-0.52387	0
1.2147	-2.73601	-1.47133	2.00533	3.43874	0
1.2153	-1.21511	-2.35413	-0.130346	1.30296	0
1.2160	-0.297743	-1.17706	1.39537	1.30296	0
1.2167	3.0579	0.392354	2.31114	6.48793	0
1.2173	4.28106	0.392354	-0.436158	4.0432	0
1.2180	4.28106	-1.17706	-0.436158	-1.14177	0
1.2187	4.89264	-1.17706	0.479607	1.30296	0
1.2193	3.36369	-0.588531	-1.65606	2.21637	0
1.2200	0.313837	-2.35413	-2.26602	-2.36413	0
1.2207	-1.21511	-4.21781	1.39537	-2.65965	0
1.2213	-2.43022	-3.33501	4.14267	1.30296	0
1.2220	-5.48812	-3.04075	3.2269	3.12979	0
1.2227	-5.79391	-1.76559	1.70118	2.52532	0
1.2233	-3.95917	2.15795	3.2269	1.61191	0
1.2240	-3.34759	2.15795	6.27834	0.0805954	0
1.2247	-0.603533	-3.33501	4.44681	-0.52387	0
1.2253	3.36369	-4.51207	-0.436158	1.61191	0
1.2260	3.97527	-2.35413	-0.436158	1.30296	0
1.2267	2.75211	-2.35413	1.08956	-2.65965	0
1.2273	2.44632	-2.05986	-0.436158	-3.58649	0
1.2280	0.925417	-1.47133	-2.26602	-1.74623	0
1.2287	-2.13248	-3.33501	-3.79341	-1.45072	0
1.2293	-3.0418	-3.04075	-5.31913	-0.228354	0
1.2300	-3.95917	0	-4.40336	3.12979	0
1.2307	-5.48812	-0.588531	-2.57183	3.12979	0
1.2313	-6.70324	-2.35413	-4.7075	-0.832819	0
1.2320	-8.53798	-2.35413	-8.37056	-2.65965	0
1.2327	-8.23219	-1.76559	-8.37056	-1.45072	0
1.2333	-6.39745	-0.882797	-4.40336	-1.74623	0
1.2340	-7.62061	-1.47133	-0.130346	-4.19096	0
1.2347	-8.84377	-2.74648	2.61528	-2.65965	0
1.2353	-5.48812	-1.17706	2.61528	0.685061	0
1.2360	-3.95917	0.392354	-1.35192	0.389544	0
1.2367	-7.31482	-1.76559	-5.31913	-0.52387	0
1.2373	-7.62061	-2.74648	-5.62327	0.685061	0
1.2380	-4.57075	-1.76559	-3.18178	-1.14177	0
1.2387	-3.0418	-2.05986	-2.26602	-3.27754	0
1.2393	-3.0418	-2.35413	-3.4876	-0.52387	0
1.2400	-2.73601	-2.74648	-5.62327	0.0805954	0
1.2407	-1.82669	-3.62928	-6.53903	-2.36413	0
1.2413	0.313837	-2.74648	-5.92908	-0.52387	0
1.2420	0.619627	-2.35413	-4.40336	0.685061	0
1.2427	0.925417	-4.21781	-1.35192	-0.832819	0
1.2433	2.75211	-3.92354	2.00533	-0.52387	0
1.2440	0.925417	-4.21781	2.61528	1.30296	0
1.2447	-3.0418	-6.08149	1.70118	1.30296	0
1.2453	-1.5209	-4.80634	0.173795	1.30296	0
1.2460	1.23121	-2.05986	-1.04611	-0.228354	0
1.2467	0.0080471	-1.76559	-1.35192	-1.74623	0
1.2473	-1.5209	1.27515	-2.87764	1.61191	0
1.2480	-2.43022	4.02163	-3.18178	3.12979	0
1.2487	-3.95917	-1.47133	-0.740299	-1.45072	0
1.2493	-3.95917	-6.67002	-0.130346	-1.74623	0
1.2500	-3.65338	-3.33501	-2.26602	1.90742	0
1.2507	-4.57075	-1.47133	-3.18178	-0.52387	0
1.2513	-4.26496	-3.33501	-4.09755	-2.36413	0
1.2520	-1.21511	-3.04075	-5.92908	-1.14177	0
1.2527	3.36369	-1.76559	-6.53903	-3.58649	0
1.2533	7.33091	-2.05986	-3.4876	-5.72227	0
1.2540	9.47144	-0.588531	-1.04611	-2.36413	0
1.2547	10.3808	0	-0.130346	-1.14177	0
1.2553	9.76918	-0.588531	0.173795	-2.9686	0
1.2560	6.10775	1.27515	2.61528	-1.45072	0
1.2567	3.0579	3.13883	4.14267	0.994009	0
1.2573	2.44632	-0.588531	2.00533	-1.45072	0
1.2580	1.83474	-2.74648	1.08956	-2.36413	0
1.2587	0.0080471	3.13883	3.53104	1.30296	0
1.2593	-0.297743	6.47385	2.31114	1.90742	0
1.2600	0.619627	2.45221	-3.18178	-1.74623	0
1.2607	0.925417	0	-5.62327	-1.74623	0
1.2613	2.75211	1.27515	-4.7075	1.30296	0
1.2620	3.36369	0.392354	-2.57183	1.30296	0
1.2627	3.36369	0.68662	-0.436158	1.30296	0
1.2633	3.0579	2.45221	-1.04611	3.12979	0
1.2640	1.537	0.980886	-4.7075	1.90742	0
1.2647	1.537	-2.35413	-5.31913	-0.52387	0
1.2653	4.28106	-4.21781	-2.57183	2.52532	0
1.2660	3.97527	-5.78723	-0.436158	4.35215	0
1.2667	-0.909323	-3.33501	0.479607	0.389544	0
1.2673	-3.34759	0.68662	0.785419	-2.36413	0
1.2680	-1.82669	0.980886	-1.04611	-0.228354	0
1.2687	0.0080471	0.392354	-2.57183	1.30296	0
1.2693	0.0080471	2.15795	-1.35192	0.994009	0
1.2700	0.925417	2.45221	2.00533	0.994009	0
1.2707	3.36369	1.56942	5.97253	1.61191	0
1.2713	3.36369	2.74648	7.1941	1.30296	0
1.2720	1.23121	1.27515	3.83686	-0.52387	0
1.2727	2.44632	-2.05986	0.479607	-3.27754	0
1.2733	3.36369	-1.47133	0.479607	-5.10437	0
1.2740	1.537	0.392354	1.39537	-4.49991	0
1.2747	1.23121	-1.47133	-0.436158	-2.36413	0
1.2753	0.313837	-2.74648	-1.65606	-0.832819	0
1.2760	-1.21511	-0.882797	-1.35192	-2.05518	0
1.2767	0.313837	2.15795	-0.436158	-2.36413	0
1.2773	-0.297743	4.02163	-0.436158	-0.52387	0
1.2780	-4.87654	2.15795	-0.130346	-1.45072	0
1.2787	-4.57075	0	1.08956	-2.05518	0
1.2793	-2.13248	0.392354	1.39537	3.12979	0
1.2800	-3.65338	1.27515	1.39537	3.12979	0
1.2807	-4.87654	0.980886	2.31114	-3.27754	0
1.2813	-4.57075	1.27515	3.53104	-3.58649	0
1.2820	-4.26496	0.980886	4.14267	0.685061	0
1.2827	-1.21511	0	4.75262	-0.52387	0
1.2833	0.619627	1.56942	4.14267	0.0805954	0
1.2840	-0.909323	2.15795	2.00533	2.52532	0
1.2847	-3.34759	0	-0.130346	0.389544	0
1.2853	-4.26496	1.27515	-0.740299	0.389544	0
1.2860	-3.0418	4.90443	-0.436158	3.12979	0
1.2867	-1.21511	2.45221	0.785419	0.0805954	0
1.2873	-3.0418	-0.882797	0.173795	-2.05518	0
1.2880	-7.31482	0.980886	-1.04611	2.21637	0
1.2887	-7.62061	1.27515	-1.35192	1.30296	0
1.2893	-7.00903	-1.17706	-3.18178	-2.05518	0
1.2900	-7.31482	-0.588531	-4.40336	-0.228354	0
1.2907	-5.48812	2.45221	0.785419	0.389544	0
1.2913	-3.0418	4.02163	5.66839	-2.36413	0
1.2920	-3.65338	4.02163	3.53104	-2.36413	0
1.2927	-4.87654	3.4331	1.08956	-1.45072	0
1.2933	-4.57075	3.13883	2.31114	-2.65965	0
1.2940	-4.57075	4.02163	3.83686	-1.45072	0
1.2947	-5.18233	4.90443	2.92109	1.61191	0
1.2953	-5.79391	4.02163	0.479607	0.389544	0
1.2960	-6.70324	2.15795	1.08956	-2.36413	0
1.2967	-8.53798	2.45221	3.2269	-1.74623	0
1.2973	-8.84377	1.27515	0.173795	-0.52387	0
1.2980	-8.84377	-1.17706	-4.7075	-2.36413	0
1.2987	-10.6705	0.392354	-5.01331	-3.27754	0
1.2993	-10.6705	2.15795	-3.4876	-1.14177	0
1.3000	-7.62061	-0.588531	-4.09755	-1.45072	0
1.3007	-7.62061	-2.05986	-2.87764	-2.65965	0
1.3013	-10.3647	0.980886	-2.26602	-0.52387	0
1.3020	-8.53798	1.56942	-2.57183	1.30296	0
1.3027	-3.95917	-0.294266	-1.35192	0.0805954	0
1.3033	-1.21511	0	0.479607	-1.14177	0
1.3040	1.83474	0.980886	3.2269	-0.52387	0
1.3047	2.75211	1.27515	7.49825	0.994009	0
1.3053	0.619627	1.27515	7.49825	2.52532	0
1.3060	0.0080471	0.392354	3.53104	0.994009	0
1.3067	0.619627	0.68662	4.75262	-1.14177	0
1.3073	0.619627	1.86368	6.88829	1.61191	0
1.3080	0.925417	0.392354	3.83686	3.43874	0
1.3087	1.537	-1.76559	-0.130346	-0.52387	0
1.3093	1.537	-1.76559	-1.35192	-2.36413	0
1.3100	1.537	-1.47133	-1.35192	0.389544	0
1.3107	-0.297743	-2.74648	-0.130346	-0.228354	0
1.3113	-2.43022	-5.49296	1.08956	-3.27754	0
1.3120	-1.21511	-5.49296	0.479607	-2.65965	0
1.3127	0.619627	-1.47133	1.08956	-1.45072	0
1.3133	-1.5209	0.980886	3.83686	-3.27754	0
1.3140	-3.65338	-1.17706	4.14267	-2.36413	0
1.3147	-4.26496	-2.74648	1.39537	-0.52387	0
1.3153	-3.95917	-2.05986	1.39537	-4.19096	0
1.3160	-1.82669	-1.47133	2.31114	-6.32674	0
1.3167	0.619627	-0.588531	-0.436158	-2.36413	0
1.3173	0.313837	-0.294266	-2.26602	0.389544	0
1.3180	-0.297743	-0.882797	0.785419	-0.832819	0
1.3187	1.23121	0.392354	2.31114	-0.52387	0
1.3193	2.75211	2.45221	2.00533	-0.228354	0
1.3200	3.66948	0.392354	3.2269	-1.14177	0
1.3207	5.50422	-2.35413	3.2269	0.389544	0
1.3213	7.6367	-1.76559	0.479607	0.685061	0
1.3220	7.94249	-0.588531	-0.130346	-1.74623	0
1.3227	7.94249	-0.588531	0.479607	-0.52387	0
1.3233	8.85986	-0.588531	-2.26602	1.30296	0
1.3240	9.16565	-1.47133	-3.4876	-1.45072	0
1.3247	6.10775	-2.05986	-0.436158	-1.45072	0
1.3253	5.19843	-1.76559	-0.436158	1.61191	0
1.3260	8.85986	-0.882797	-4.09755	-1.45072	0
1.3267	9.16565	-0.588531	-4.09755	-5.72227	0
1.3273	3.36369	-0.294266	-2.26602	-3.58649	0
1.3280	0.619627	0.68662	-3.79341	-1.45072	0
1.3287	3.36369	1.27515	-4.09755	-2.65965	0
1.3293	3.97527	-1.17706	-1.65606	-2.36413	0
1.3300	0.619627	-3.04075	0.479607	0.389544	0
1.3307	-2.43022	1.86368	3.2269	3.12979	0
1.3313	-5.18233	7.06238	5.66839	2.83427	0
1.3320	-6.70324	5.49296	4.14267	0.389544	0
1.3327	-5.79391	2.45221	3.2269	-1.45072	0
[truncated: 53,422 more rows]
