# Supplementary material for: Identification of Haptic Based Guiding Using Hard Reins
Source: PLoS One. 2015 Jul 22;10(7):e0132020. doi: 10.1371/journal.pone.0132020 (PMC4511788; doi:10.1371/journal.pone.0132020)
Supplement: S4 File — (ZIP) [file pone.0132020.s004.zip › EMGData2/Subject12/T13/t13.txt]

0.0000	-48.3963	3.21516	9.01863	-3.02909	0
0.0007	-53.5797	5.0524	7.49277	-3.64096	0
0.0013	-56.9489	5.0524	0.778632	-0.287046	0
0.0020	-60.9046	2.90896	-1.05178	0.62697	0
0.0027	-64.874	2.90896	0.169541	-2.42479	0
0.0033	-65.7879	5.3586	-0.747236	-2.42479	0
0.0040	-66.4017	4.13378	-0.44112	-2.11508	0
0.0047	-67.9295	2.60275	1.69541	-3.64096	0
0.0053	-70.3711	5.0524	3.22128	-2.42479	0
0.0060	-75.5545	5.66481	6.57756	0.324816	0
0.0067	-78.6099	2.90896	9.32475	-0.898908	0
0.0073	-76.4684	2.60275	6.8821	-1.50322	0
0.0080	-74.0267	2.29654	5.66235	0.324816	0
0.0087	-73.4266	0.153103	8.40797	-1.50322	0
0.0093	-71.5851	-0.153103	8.10343	-4.86468	0
0.0100	-67.6294	1.99034	2.91516	-3.02909	0
0.0107	-62.1323	2.60275	0.169541	-0.287046	0
0.0113	-55.4212	1.37793	-1.35633	-1.20106	0
0.0120	-52.0656	-0.153103	-2.8822	-2.11508	0
0.0127	-52.3657	-2.21999	-2.8822	-2.42479	0
0.0133	-50.2242	-4.36343	-2.57765	-5.47654	0
0.0140	-45.3409	-4.97584	-3.49286	-7.00242	0
0.0147	-39.8574	-3.75102	-3.49286	-5.16684	0
0.0153	-32.8326	-3.44482	-1.66244	-7.00242	0
0.0160	-23.6798	-3.13861	-0.747236	-9.74447	0
0.0167	-15.7411	-0.765515	-1.35633	-7.00242	0
0.0173	-13.2994	0.153103	-2.8822	-2.72694	0
0.0180	-11.7717	-2.5262	-3.49286	-2.11508	0
0.0187	-5.97452	-1.37793	-2.57765	-0.287046	0
0.0193	1.95059	2.29654	-1.96699	2.76471	0
0.0200	4.70596	0.765515	0.169541	2.76471	0
0.0207	2.56441	-1.37793	1.38929	2.46256	0
0.0213	-0.177326	-0.459309	-0.136575	4.29059	0
0.0220	-3.53288	-0.153103	0.474087	4.29059	0
0.0227	-8.11607	0.153103	3.22128	2.46256	0
0.0233	-9.94389	1.99034	1.08475	2.76471	0
0.0240	-5.97452	1.68413	-1.96699	3.37657	0
0.0247	4.70596	0.459309	0.169541	-0.287046	0
0.0253	12.9448	0.765515	2.3045	-3.02909	0
0.0260	11.4171	-2.21999	0.474087	-1.81292	0
0.0267	8.3616	-5.28205	-0.136575	-2.42479	0
0.0273	11.117	-2.5262	-0.747236	-5.16684	0
0.0280	10.5031	0.459309	-2.8822	-4.25282	0
0.0287	4.70596	-0.153103	-1.66244	-3.95066	0
0.0293	5.00605	-1.37793	2.91516	-7.91644	0
0.0300	8.67533	-1.68413	2.91516	-9.13261	0
0.0307	8.3616	-0.459309	1.08475	-6.69271	0
0.0313	10.5031	1.07172	0.169541	-7.00242	0
0.0320	17.5143	-1.68413	0.169541	-9.13261	0
0.0327	24.2391	-5.28205	1.69541	-9.74447	0
0.0333	29.4225	-3.13861	1.99995	-8.83045	0
0.0340	33.6919	-1.68413	-0.136575	-8.5283	0
0.0347	36.1336	-1.37793	-0.747236	-5.47654	0
0.0353	41.3306	2.90896	-0.136575	-3.02909	0
0.0360	47.1278	1.68413	-2.57765	-4.25282	0
0.0367	47.4279	-6.20067	-2.8822	-7.30458	0
0.0373	45.9001	-6.50687	-0.44112	-8.83045	0
0.0380	47.728	-1.37793	-0.747236	-10.9682	0
0.0387	49.2557	-1.37793	-3.18831	-10.9682	0
0.0393	51.3972	-0.765515	-2.8822	-6.08085	0
0.0400	58.7222	1.37793	-0.747236	-3.95066	0
0.0407	64.2193	-0.153103	1.38929	-4.55497	0
0.0413	64.5194	0.153103	1.38929	-2.11508	0
0.0420	66.6473	2.60275	0.474087	-0.5892	0
0.0427	71.5305	0.153103	1.08475	-2.72694	0
0.0433	73.0583	-1.68413	-0.747236	-1.20106	0
0.0440	71.5305	-0.459309	-2.57765	1.23883	0
0.0447	71.5305	-2.21999	1.69541	-1.81292	0
0.0453	70.6166	-3.44482	4.74715	-2.42479	0
0.0460	67.8749	-1.07172	4.13648	1.85069	0
0.0467	65.1332	0.153103	8.10343	0.936678	0
0.0473	61.7776	-0.765515	10.8506	-1.20106	0
0.0480	58.7222	-0.459309	3.22128	0.62697	0
0.0487	60.2499	-0.459309	-1.05178	0.0226616	0
0.0493	62.3778	-0.153103	1.38929	-3.95066	0
0.0500	59.9362	-0.765515	-1.35633	-5.47654	0
0.0507	55.0529	-2.5262	-5.32484	-6.69271	0
0.0513	51.6973	-1.68413	-2.57765	-8.5283	0
0.0520	49.5694	-0.153103	-0.747236	-7.91644	0
0.0527	49.2557	-1.68413	-1.35633	-7.91644	0
0.0533	49.5694	-1.68413	0.474087	-10.6585	0
0.0540	48.9556	-0.765515	1.69541	-10.9682	0
0.0547	48.3418	-1.07172	0.169541	-6.69271	0
0.0553	47.728	-0.765515	-0.747236	-3.64096	0
0.0560	47.728	1.07172	-2.57765	-5.7787	0
0.0567	48.0417	-0.153103	-4.10352	-7.91644	0
0.0573	44.6861	-0.459309	-3.49286	-7.00242	0
0.0580	37.9614	2.29654	-3.18831	-4.25282	0
0.0587	37.3612	3.82757	-2.57765	-3.02909	0
0.0593	40.403	4.74619	-1.66244	-2.42479	0
0.0600	37.6613	5.3586	-2.57765	-2.72694	0
0.0607	30.9502	2.90896	-5.32484	-2.72694	0
0.0613	27.5946	0.459309	-4.71418	-0.5892	0
0.0620	25.7668	3.21516	-3.18831	-0.898908	0
0.0627	21.1836	5.66481	-2.57765	-3.02909	0
0.0633	16.0003	3.52137	-0.747236	-2.72694	0
0.0640	14.4725	1.99034	1.08475	-3.3388	0
0.0647	14.7726	4.13378	1.69541	-7.60673	0
0.0653	11.117	3.82757	2.3045	-7.91644	0
0.0660	1.35041	0.765515	4.74715	-4.25282	0
0.0667	-7.20216	1.37793	5.05169	-3.95066	0
0.0673	-8.41616	3.82757	0.169541	-7.91644	0
0.0680	-7.20216	3.21516	-4.40806	-7.91644	0
0.0687	-9.02998	1.99034	-3.79897	-7.30458	0
0.0693	-11.7717	1.99034	-2.2731	-11.8822	0
0.0700	-9.02998	3.21516	-1.35633	-14.934	0
0.0707	-5.67443	6.27722	1.08475	-11.8822	0
0.0713	-5.67443	9.33928	2.91516	-10.9682	0
0.0720	-5.97452	9.64548	2.61062	-12.4941	0
0.0727	-7.80234	8.42066	1.99995	-10.6585	0
0.0733	-11.7717	7.80825	2.3045	-9.74447	0
0.0740	-11.1715	7.50204	1.69541	-11.5801	0
0.0747	-6.28825	6.88963	-0.747236	-9.74447	0
0.0753	-6.28825	5.66481	-4.40806	-7.91644	0
0.0760	-7.80234	4.74619	-7.4598	-9.44232	0
0.0767	-5.67443	5.3586	-8.68112	-8.83045	0
0.0773	-3.53288	4.74619	-8.07046	-7.91644	0
0.0780	-2.9327	4.13378	-6.24005	-10.0542	0
0.0787	-2.9327	5.66481	-4.71418	-9.74447	0
0.0793	-4.1467	6.27722	-4.71418	-6.08085	0
0.0800	-4.44679	5.0524	-5.32484	-4.86468	0
0.0807	-4.1467	5.66481	-6.54459	-6.08085	0
0.0813	-4.44679	5.0524	-8.07046	-4.55497	0
0.0820	-1.70506	3.21516	-6.85071	-2.42479	0
0.0827	4.70596	4.74619	-4.10352	-1.81292	0
0.0833	6.83387	8.11445	-3.49286	-1.50322	0
0.0840	4.70596	9.03307	-5.32484	-0.5892	0
0.0847	5.00605	7.80825	-6.85071	-1.50322	0
0.0853	8.97542	4.43998	-5.32484	-2.42479	0
0.0860	10.2031	1.68413	-2.2731	-1.20106	0
0.0867	7.76142	3.52137	-3.18831	-2.11508	0
0.0873	8.06151	3.82757	-5.32484	-5.7787	0
0.0880	11.4171	1.68413	-1.96699	-6.39056	0
0.0887	11.7172	4.43998	2.3045	-5.16684	0
0.0893	8.3616	7.50204	0.169541	-5.47654	0
0.0900	7.1476	5.3586	-2.57765	-4.25282	0
0.0907	7.44769	6.58343	-1.35633	-1.50322	0
0.0913	6.83387	10.2579	-0.136575	-2.42479	0
0.0920	6.23369	8.11445	-1.35633	-4.86468	0
0.0927	6.23369	5.3586	-2.8822	-2.42479	0
0.0933	6.23369	9.03307	-6.85071	-1.50322	0
0.0940	5.61987	11.1765	-9.90244	-2.42479	0
0.0947	7.44769	9.33928	-8.07046	1.23883	0
0.0953	14.7726	8.11445	-4.71418	3.98843	0
0.0960	18.4419	6.88963	-5.32484	0.324816	0
0.0967	14.7726	3.82757	-4.10352	-1.50322	0
0.0973	12.0309	1.99034	1.08475	-1.81292	0
0.0980	9.27551	3.21516	3.83037	-3.95066	0
0.0987	0.436495	5.66481	2.91516	-1.50322	0
0.0993	-7.20216	6.58343	2.91516	3.37657	0
0.1000	-9.33007	7.19584	3.22128	0.62697	0
0.1007	-11.7717	7.50204	3.22128	-2.42479	0
0.1013	-13.9133	7.50204	2.91516	0.936678	0
0.1020	-15.441	6.88963	1.08475	2.15285	0
0.1027	-19.0966	8.42066	-1.66244	-0.5892	0
0.1033	-20.0105	10.5641	-1.05178	-0.5892	0
0.1040	-19.7105	8.42066	1.69541	-0.287046	0
0.1047	-23.6798	7.50204	3.83037	-1.81292	0
0.1053	-25.5077	9.64548	4.74715	-2.42479	0
0.1060	-20.0105	8.42066	4.13648	-0.898908	0
0.1067	-15.441	5.97101	4.74715	-0.5892	0
0.1073	-14.5271	7.50204	4.13648	-0.5892	0
0.1080	-12.3855	4.74619	-0.44112	-1.50322	0
0.1087	-10.244	0.153103	-5.62939	-3.3388	0
0.1093	-10.5577	3.82757	-7.15525	-3.95066	0
0.1100	-9.02998	5.66481	-4.71418	-1.20106	0
0.1107	-5.67443	1.07172	-1.66244	0.0226616	0
0.1113	-5.67443	4.13378	-1.35633	-3.3388	0
0.1120	-8.11607	9.64548	-1.96699	-5.7787	0
0.1127	-10.244	6.58343	1.69541	-4.86468	0
0.1133	-10.8578	4.74619	7.49277	-5.16684	0
0.1140	-10.5577	6.58343	8.40797	-7.00242	0
0.1147	-9.02998	5.3586	5.66235	-7.00242	0
0.1153	-8.11607	4.43998	4.74715	-4.25282	0
0.1160	-9.6438	3.82757	5.35624	-2.72694	0
0.1167	-12.0854	0.459309	4.74715	-5.16684	0
0.1173	-11.7717	2.60275	2.91516	-8.5283	0
0.1180	-7.80234	6.58343	0.169541	-9.74447	0
0.1187	-1.70506	5.66481	-1.05178	-6.69271	0
0.1193	2.26432	4.74619	-0.136575	-1.81292	0
0.1200	3.17823	5.97101	-1.35633	-0.5892	0
0.1207	2.26432	1.99034	-1.66244	-2.42479	0
0.1213	1.35041	-1.68413	2.61062	-2.11508	0
0.1220	1.03667	1.07172	5.66235	0.0226616	0
0.1227	1.03667	2.29654	4.74715	1.54854	0
0.1233	1.03667	0.459309	4.74715	2.76471	0
0.1240	-0.491056	0.459309	2.91516	0.324816	0
0.1247	-0.491056	0.765515	-1.35633	-4.25282	0
0.1253	-0.177326	-0.765515	-0.44112	-3.64096	0
0.1260	-2.61897	-0.765515	2.91516	-0.5892	0
0.1267	-5.3607	-0.153103	0.169541	-0.5892	0
0.1273	-7.20216	-1.99034	-1.96699	-1.50322	0
0.1280	-10.8578	-3.75102	-0.136575	-3.02909	0
0.1287	-12.9994	-4.05723	-2.2731	-6.69271	0
0.1293	-12.3855	-4.66964	-4.40806	-6.39056	0
0.1300	-13.9133	-5.28205	-1.05178	-3.02909	0
0.1307	-17.2688	-4.05723	0.778632	-5.16684	0
0.1313	-17.2688	-1.68413	-1.66244	-9.74447	0
0.1320	-15.441	-0.765515	-2.57765	-9.44232	0
0.1327	-12.0854	-1.99034	-1.96699	-7.00242	0
0.1333	-9.02998	-1.37793	0.778632	-7.91644	0
0.1340	-10.8578	0.153103	4.74715	-10.3563	0
0.1347	-12.3855	-2.21999	5.66235	-8.5283	0
0.1353	-7.20216	-4.36343	4.13648	-5.16684	0
0.1360	-0.791146	-1.99034	4.13648	-6.69271	0
0.1367	1.95059	-2.5262	4.74715	-7.91644	0
0.1373	1.6505	-6.20067	4.74715	-6.69271	0
0.1380	-2.61897	-3.13861	4.13648	-9.74447	0
0.1387	-4.44679	0.153103	4.74715	-12.1844	0
0.1393	-1.09124	-3.44482	5.9669	-8.5283	0
0.1400	-0.791146	-6.81308	4.74715	-5.7787	0
0.1407	-2.61897	-4.97584	2.3045	-4.86468	0
0.1413	-1.70506	-3.13861	1.38929	-1.81292	0
0.1420	-1.70506	-1.68413	1.08475	-2.11508	0
0.1427	-3.53288	-0.459309	-0.44112	-3.3388	0
0.1433	-2.61897	0.153103	0.169541	0.0226616	0
0.1440	-4.1467	0.153103	1.38929	0.324816	0
0.1447	-7.20216	-0.765515	0.474087	-4.25282	0
0.1453	-9.02998	-2.8324	0.474087	-4.86468	0
0.1460	-12.3855	-2.8324	1.99995	-2.42479	0
0.1467	-12.0854	-2.21999	1.99995	-2.11508	0
0.1473	-9.94389	-3.44482	0.778632	-0.898908	0
0.1480	-12.6856	-5.28205	-0.136575	-0.898908	0
0.1487	-13.9133	-4.66964	-1.66244	-3.3388	0
0.1493	-8.72989	-0.459309	-3.49286	-5.16684	0
0.1500	-8.72989	2.29654	-3.18831	-6.39056	0
0.1507	-11.4716	-0.765515	-1.66244	-7.00242	0
0.1513	-9.6438	-2.21999	-1.66244	-6.08085	0
0.1520	-10.8578	1.07172	-2.57765	-7.60673	0
0.1527	-14.2134	1.07172	-2.57765	-8.83045	0
0.1533	-11.1715	-1.68413	-2.2731	-9.13261	0
0.1540	-8.72989	0.459309	-4.10352	-11.2703	0
0.1547	-9.94389	2.90896	-4.71418	-10.9682	0
0.1553	-7.20216	2.60275	-1.35633	-7.30458	0
0.1560	-6.88843	3.82757	1.08475	-8.5283	0
0.1567	-11.7717	3.21516	-2.2731	-11.5801	0
0.1573	-11.1715	0.765515	-5.01872	-9.44232	0
0.1580	-7.20216	1.37793	-5.01872	-7.91644	0
0.1587	-7.20216	1.37793	-5.32484	-7.91644	0
0.1593	-3.84661	-0.765515	-5.62939	-5.47654	0
0.1600	0.736585	1.07172	-4.71418	-5.7787	0
0.1607	0.436495	3.21516	-1.96699	-7.91644	0
0.1613	-0.177326	0.765515	1.08475	-4.25282	0
0.1620	-0.491056	0.153103	2.91516	-1.20106	0
0.1627	-4.1467	2.60275	1.08475	-5.16684	0
0.1633	-5.3607	1.37793	-0.747236	-7.60673	0
0.1640	-3.53288	-1.99034	-0.747236	-7.60673	0
0.1647	-5.3607	-2.5262	0.169541	-9.44232	0
0.1653	-4.44679	-1.99034	0.169541	-8.21859	0
0.1660	0.436495	-1.07172	-1.05178	-2.72694	0
0.1667	-1.70506	1.07172	-0.747236	-0.287046	0
0.1673	-9.6438	2.29654	1.38929	-3.02909	0
0.1680	-16.3549	1.68413	-1.05178	-6.08085	0
0.1687	-19.7105	0.153103	-4.40806	-7.30458	0
0.1693	-19.4104	-0.153103	-0.44112	-6.39056	0
0.1700	-19.0966	0.765515	3.83037	-5.16684	0
0.1707	-22.1521	2.29654	1.99995	-7.00242	0
0.1713	-23.9799	2.60275	0.778632	-10.6585	0
0.1720	-20.6244	0.459309	3.22128	-11.5801	0
0.1727	-15.7411	0.153103	2.91516	-10.6585	0
0.1733	-9.33007	3.21516	-0.747236	-11.2703	0
0.1740	-3.23279	4.74619	-2.57765	-12.4941	0
0.1747	-1.40497	3.82757	-2.57765	-9.74447	0
0.1753	-0.791146	4.43998	-2.2731	-7.60673	0
0.1760	0.122764	5.66481	-1.66244	-9.13261	0
0.1767	0.122764	4.43998	-1.05178	-9.74447	0
0.1773	1.03667	2.29654	-0.747236	-7.91644	0
0.1780	3.47832	1.68413	1.08475	-8.5283	0
0.1787	5.31978	2.90896	3.22128	-7.30458	0
0.1793	3.79205	5.3586	3.22128	-2.42479	0
0.1800	-0.791146	5.66481	1.69541	-2.42479	0
0.1807	-2.00515	3.52137	-0.136575	-7.30458	0
0.1813	-2.00515	1.68413	-0.747236	-8.21859	0
0.1820	-7.20216	2.90896	0.169541	-7.00242	0
0.1827	-10.5577	5.3586	1.38929	-7.30458	0
0.1833	-6.58834	5.66481	1.08475	-6.39056	0
0.1840	-5.3607	5.66481	0.169541	-5.16684	0
0.1847	-7.50225	5.97101	-0.136575	-6.69271	0
0.1853	-6.28825	4.74619	0.778632	-7.30458	0
0.1860	-5.06061	1.99034	1.99995	-6.08085	0
0.1867	-3.84661	3.82757	1.99995	-6.08085	0
0.1873	-2.00515	7.50204	-0.136575	-5.16684	0
0.1880	-4.1467	4.43998	-2.57765	-2.72694	0
0.1887	-8.11607	0.459309	-2.57765	-3.64096	0
0.1893	-8.11607	1.99034	-0.136575	-7.00242	0
0.1900	-6.88843	4.74619	0.778632	-8.5283	0
0.1907	-5.06061	5.3586	0.169541	-7.91644	0
0.1913	-2.9327	6.88963	0.169541	-8.83045	0
0.1920	-5.06061	6.27722	-0.44112	-7.91644	0
0.1927	-9.94389	4.43998	-2.8822	-5.16684	0
0.1933	-13.6132	5.3586	-1.66244	-5.16684	0
0.1940	-14.8272	4.74619	1.38929	-9.13261	0
0.1947	-11.7717	1.07172	1.08475	-9.44232	0
0.1953	-8.41616	0.459309	1.69541	-6.69271	0
0.1960	-11.7717	2.90896	6.8821	-4.25282	0
0.1967	-19.4104	3.21516	8.71409	-2.42479	0
0.1973	-23.9799	1.37793	5.66235	-1.81292	0
0.1980	-22.7659	-0.459309	5.66235	-3.3388	0
0.1987	-19.0966	-0.153103	5.35624	-1.50322	0
0.1993	-17.8826	2.60275	0.169541	1.85069	0
0.2000	-16.0548	3.82757	-2.57765	-0.5892	0
0.2007	-9.02998	1.37793	-1.66244	-3.3388	0
0.2013	-4.1467	1.07172	-1.96699	0.0226616	0
0.2020	-5.3607	2.90896	-2.8822	1.54854	0
0.2027	-4.44679	4.13378	-3.18831	-2.11508	0
0.2033	-1.40497	5.0524	-5.01872	-2.72694	0
0.2040	-4.44679	4.74619	-7.15525	-2.42479	0
0.2047	-9.6438	3.21516	-8.37658	-6.69271	0
0.2053	-10.8578	1.99034	-8.68112	-7.91644	0
0.2060	-9.33007	1.68413	-7.4598	-4.25282	0
0.2067	-8.72989	2.90896	-6.54459	-5.16684	0
0.2073	-11.1715	5.0524	-8.37658	-8.5283	0
0.2080	-14.2134	3.82757	-7.4598	-6.08085	0
0.2087	-13.9133	1.99034	-2.57765	-3.64096	0
0.2093	-12.9994	1.99034	0.169541	-8.21859	0
0.2100	-13.6132	1.07172	0.169541	-10.0542	0
0.2107	-14.5271	0.153103	0.778632	-7.91644	0
0.2113	-14.8272	1.99034	-0.136575	-10.6585	0
0.2120	-12.0854	4.13378	-1.05178	-12.4941	0
0.2127	-8.11607	3.82757	0.169541	-8.83045	0
0.2133	-9.02998	3.82757	0.169541	-8.5283	0
0.2140	-11.4716	2.60275	-0.136575	-9.74447	0
0.2147	-9.33007	2.90896	0.778632	-4.25282	0
0.2153	-8.11607	7.50204	-0.747236	-2.11508	0
0.2160	-10.244	9.03307	-3.79897	-7.91644	0
0.2167	-9.94389	3.82757	-3.49286	-9.13261	0
0.2173	-9.02998	0.765515	-2.57765	-6.08085	0
0.2180	-10.8578	0.153103	-2.57765	-6.69271	0
0.2187	-10.5577	-0.765515	-1.35633	-6.39056	0
0.2193	-9.33007	-0.459309	-0.44112	-3.64096	0
0.2200	-10.8578	0.459309	-1.66244	-4.86468	0
0.2207	-12.9994	-2.8324	0.474087	-4.25282	0
0.2213	-13.6132	-5.58826	2.91516	0.936678	0
0.2220	-13.6132	-3.44482	0.169541	1.23883	0
0.2227	-12.9994	-0.765515	-2.57765	-1.50322	0
0.2233	-11.7717	-0.459309	-1.66244	-1.20106	0
0.2240	-13.2994	-1.99034	-0.747236	-1.50322	0
0.2247	-14.8272	-2.21999	-2.57765	-4.25282	0
0.2253	-12.6856	-0.153103	-3.49286	-4.25282	0
0.2260	-11.1715	1.07172	-2.57765	-2.72694	0
0.2267	-12.0854	0.459309	-0.747236	-4.25282	0
0.2273	-9.02998	1.07172	-0.747236	-6.08085	0
0.2280	-3.84661	1.07172	-4.71418	-7.00242	0
0.2287	-3.23279	-0.765515	-7.15525	-9.13261	0
0.2293	-5.06061	-1.68413	-6.54459	-10.6585	0
0.2300	-8.41616	-1.37793	-6.24005	-9.13261	0
0.2307	-14.2134	-1.37793	-6.24005	-9.44232	0
0.2313	-14.8272	-1.99034	-3.49286	-13.4081	0
0.2320	-9.02998	-3.44482	-1.96699	-14.02	0
0.2327	-6.88843	-3.13861	-3.79897	-10.3563	0
0.2333	-7.20216	-0.765515	-4.40806	-10.6585	0
0.2340	-5.06061	1.07172	-3.49286	-12.7962	0
0.2347	-5.97452	1.07172	-2.57765	-11.2703	0
0.2353	-10.8578	0.765515	-1.05178	-9.74447	0
0.2360	-12.3855	2.60275	1.38929	-11.2703	0
0.2367	-10.8578	3.52137	1.99995	-12.1844	0
0.2373	-12.6856	1.99034	0.169541	-11.5801	0
0.2380	-15.7411	1.99034	0.169541	-9.74447	0
0.2387	-15.441	4.74619	0.778632	-4.25282	0
0.2393	-11.7717	6.27722	-0.136575	-2.42479	0
0.2400	-9.02998	4.74619	-2.57765	-7.30458	0
0.2407	-10.8578	3.21516	-4.40806	-7.91644	0
0.2413	-13.2994	2.29654	-6.85071	-3.3388	0
0.2420	-12.0854	0.765515	-9.29178	-3.3388	0
0.2427	-7.20216	0.153103	-7.76591	-6.39056	0
0.2433	-1.09124	1.07172	-3.49286	-6.69271	0
0.2440	1.35041	2.90896	-1.66244	-7.91644	0
0.2447	0.122764	3.21516	0.169541	-10.6585	0
0.2453	-0.491056	1.99034	2.91516	-7.30458	0
0.2460	-3.53288	1.07172	3.52582	-3.02909	0
0.2467	-7.80234	1.68413	2.61062	-4.25282	0
0.2473	-6.58834	1.37793	1.99995	-5.16684	0
0.2480	-4.44679	1.68413	1.99995	-3.3388	0
0.2487	-7.80234	4.13378	3.22128	-6.39056	0
0.2493	-10.8578	3.52137	3.83037	-7.30458	0
0.2500	-9.94389	1.07172	3.83037	-1.50322	0
0.2507	-8.72989	4.13378	4.13648	-1.81292	0
0.2513	-9.33007	7.19584	3.22128	-7.91644	0
0.2520	-9.94389	4.13378	3.22128	-7.00242	0
0.2527	-10.244	1.99034	7.49277	-5.7787	0
0.2533	-11.1715	4.43998	10.24	-10.0542	0
0.2540	-12.6856	3.52137	8.40797	-7.30458	0
0.2547	-13.2994	0.153103	7.79888	-2.11508	0
0.2553	-13.6132	0.153103	7.49277	-7.30458	0
0.2560	-15.1273	0.765515	2.3045	-10.6585	0
0.2567	-12.6856	-1.68413	-1.66244	-6.08085	0
0.2573	-7.50225	-1.68413	-2.2731	-7.30458	0
0.2580	-8.11607	0.459309	-4.40806	-11.8822	0
0.2587	-9.02998	1.07172	-8.68112	-7.60673	0
0.2593	-3.53288	1.99034	-10.207	-2.42479	0
0.2600	-0.491056	4.74619	-6.24005	-2.42479	0
0.2607	-2.61897	4.43998	1.08475	0.324816	0
0.2613	-2.9327	1.68413	3.22128	3.07442	0
0.2620	-3.84661	1.68413	1.08475	0.0226616	0
0.2627	-7.50225	3.21516	3.83037	-0.898908	0
0.2633	-7.20216	3.52137	4.74715	3.07442	0
0.2640	-5.3607	1.99034	-1.66244	0.62697	0
0.2647	-7.50225	1.07172	-4.40806	-5.16684	0
0.2653	-6.58834	0.765515	-1.05178	-3.3388	0
0.2660	-2.61897	-0.459309	-0.747236	-0.287046	0
0.2667	-2.31888	-2.5262	-2.57765	-2.42479	0
0.2673	-3.53288	-2.5262	-1.05178	-2.42479	0
0.2680	0.122764	-0.459309	0.169541	-0.287046	0
0.2687	4.09214	-0.765515	0.169541	-1.81292	0
0.2693	3.79205	-0.765515	1.99995	-4.86468	0
0.2700	-0.491056	2.29654	2.3045	-6.08085	0
0.2707	-5.06061	4.74619	2.61062	-7.91644	0
0.2713	-7.20216	3.82757	3.52582	-7.91644	0
0.2720	-5.3607	1.07172	2.61062	-7.00242	0
0.2727	-2.31888	-0.153103	1.08475	-7.00242	0
0.2733	-3.53288	2.60275	3.52582	-7.91644	0
0.2740	-8.41616	6.58343	5.35624	-6.39056	0
0.2747	-9.02998	6.58343	2.3045	-3.64096	0
0.2753	-7.50225	4.74619	-0.747236	-2.42479	0
0.2760	-11.1715	4.13378	-1.35633	-4.25282	0
0.2767	-11.7717	4.74619	-0.747236	-6.69271	0
0.2773	-5.06061	4.74619	0.169541	-7.30458	0
0.2780	-3.53288	4.74619	0.169541	-5.7787	0
0.2787	-5.67443	6.58343	-1.96699	-3.64096	0
0.2793	-1.09124	6.27722	-1.66244	-5.16684	0
0.2800	2.87814	4.43998	-0.44112	-6.69271	0
0.2807	0.736585	5.3586	-1.96699	-3.3388	0
0.2813	-0.491056	5.66481	-3.18831	0.0226616	0
0.2820	-0.791146	3.82757	-1.66244	-4.25282	0
0.2827	-1.70506	4.74619	-1.96699	-6.69271	0
0.2833	-0.791146	7.80825	-2.57765	-1.81292	0
0.2840	0.122764	5.97101	1.08475	-1.50322	0
0.2847	-2.00515	2.90896	3.83037	-6.39056	0
0.2853	-2.9327	3.21516	0.169541	-6.08085	0
0.2860	-4.44679	4.13378	-0.136575	-2.42479	0
0.2867	-7.80234	4.13378	4.74715	-3.95066	0
0.2873	-9.02998	5.66481	3.22128	-3.95066	0
0.2880	-9.94389	6.27722	-3.18831	0.324816	0
0.2887	-13.6132	3.52137	-4.10352	-0.5892	0
0.2893	-13.9133	2.29654	-1.05178	-7.30458	0
0.2900	-9.02998	4.43998	-1.35633	-9.44232	0
0.2907	-7.20216	4.74619	0.169541	-8.83045	0
0.2913	-9.94389	1.99034	4.44103	-10.3563	0
0.2920	-12.0854	1.07172	3.83037	-9.74447	0
0.2927	-12.9994	2.90896	0.474087	-7.91644	0
0.2933	-11.1715	2.60275	0.169541	-9.44232	0
0.2940	-6.28825	0.153103	1.08475	-10.6585	0
0.2947	-2.61897	1.07172	0.169541	-7.91644	0
0.2953	-1.70506	3.82757	-0.747236	-6.39056	0
0.2960	-2.61897	3.52137	-0.747236	-7.30458	0
0.2967	-2.00515	2.90896	-0.44112	-7.30458	0
0.2973	-1.09124	4.74619	-0.747236	-7.91644	0
0.2980	-1.09124	5.0524	-2.57765	-8.83045	0
0.2987	-1.09124	4.13378	-2.57765	-4.86468	0
0.2993	1.03667	5.0524	0.169541	-1.50322	0
0.3000	3.47832	6.58343	-0.136575	-5.16684	0
0.3007	3.47832	6.58343	-2.57765	-6.69271	0
0.3013	4.09214	6.58343	-2.57765	-2.42479	0
0.3020	3.79205	3.82757	-3.49286	-1.50322	0
0.3027	0.736585	1.68413	-5.32484	-3.3388	0
0.3033	1.03667	3.21516	-3.49286	-0.5892	0
0.3040	2.26432	3.82757	0.169541	-0.5892	0
0.3047	-1.70506	1.99034	1.69541	-4.25282	0
0.3053	-5.3607	3.82757	1.08475	-3.02909	0
0.3060	-6.28825	4.74619	-0.747236	-1.50322	0
0.3067	-9.94389	2.29654	-1.96699	-7.30458	0
0.3073	-13.2994	1.99034	-1.66244	-9.74447	0
0.3080	-12.6856	4.13378	-0.44112	-4.55497	0
0.3087	-10.5577	6.58343	0.169541	-4.55497	0
0.3093	-5.97452	8.72687	-1.66244	-10.3563	0
0.3100	0.122764	7.80825	-3.49286	-9.74447	0
0.3107	2.56441	5.66481	-1.05178	-6.08085	0
0.3113	1.35041	7.80825	0.474087	-7.60673	0
0.3120	0.736585	9.03307	0.169541	-10.0542	0
0.3127	1.95059	5.3586	1.99995	-9.74447	0
0.3133	6.53378	4.43998	2.91516	-10.0542	0
0.3140	10.2031	5.66481	1.08475	-9.44232	0
0.3147	8.3616	1.99034	1.69541	-7.60673	0
0.3153	4.39223	-0.765515	4.74715	-8.21859	0
0.3160	1.95059	1.99034	5.9669	-10.0542	0
0.3167	-0.491056	3.82757	5.66235	-7.91644	0
0.3173	-1.70506	2.90896	3.52582	-3.95066	0
0.3180	-1.40497	3.82757	-0.747236	-1.50322	0
0.3187	-3.53288	4.13378	-1.05178	-0.5892	0
0.3193	-7.80234	3.82757	0.474087	-1.20106	0
0.3200	-9.02998	4.74619	-1.05178	-1.50322	0
0.3207	-5.3607	3.82757	-2.57765	-0.287046	0
0.3213	-4.44679	2.29654	-2.57765	0.936678	0
0.3220	-9.02998	3.52137	-1.66244	1.54854	0
0.3227	-10.244	5.66481	-0.136575	3.07442	0
0.3233	-6.28825	6.58343	0.778632	2.46256	0
0.3240	-4.76052	5.97101	-1.66244	-0.287046	0
0.3247	-5.67443	4.13378	-3.18831	-3.3388	0
0.3253	-6.28825	3.82757	-1.66244	-3.64096	0
0.3260	-5.06061	6.88963	2.61062	-1.20106	0
0.3267	-0.177326	6.58343	6.27301	-0.287046	0
0.3273	1.35041	1.99034	5.66235	-2.72694	0
0.3280	-3.23279	1.99034	1.99995	-3.3388	0
0.3287	-2.9327	3.52137	1.38929	-2.11508	0
0.3293	-1.40497	2.90896	1.99995	-4.25282	0
0.3300	-8.11607	2.90896	-0.44112	-5.7787	0
0.3307	-12.3855	4.43998	-1.35633	-4.86468	0
0.3313	-7.80234	4.74619	-0.44112	-7.00242	0
0.3320	-5.3607	5.97101	-1.66244	-8.5283	0
0.3327	-6.88843	6.88963	-2.57765	-5.16684	0
0.3333	-8.11607	5.0524	1.08475	-3.95066	0
0.3340	-10.8578	5.66481	4.13648	-4.86468	0
0.3347	-11.7717	9.33928	2.91516	-1.50322	0
0.3353	-7.20216	9.95169	1.69541	0.324816	0
0.3360	-3.53288	6.58343	2.61062	-2.42479	0
0.3367	-4.44679	3.52137	2.91516	-3.64096	0
0.3373	-5.67443	3.52137	1.99995	-3.3388	0
0.3380	-5.3607	3.82757	2.61062	-3.95066	0
0.3387	-2.61897	2.60275	3.83037	-2.42479	0
0.3393	0.122764	1.07172	1.69541	-1.50322	0
0.3400	0.736585	-0.765515	-2.8822	-2.42479	0
0.3407	0.122764	-1.99034	-3.49286	-0.5892	0
0.3413	-1.40497	-0.459309	-0.44112	1.54854	0
0.3420	-5.3607	1.07172	-0.136575	-0.5892	0
0.3427	-6.58834	0.153103	-2.8822	-3.3388	0
0.3433	-4.76052	1.07172	-2.57765	-3.02909	0
0.3440	-4.44679	1.68413	-0.44112	-2.42479	0
0.3447	-7.20216	-0.765515	-2.57765	-3.3388	0
0.3453	-12.0854	1.07172	-5.32484	-3.02909	0
0.3460	-15.7411	5.0524	-1.66244	-0.898908	0
0.3467	-12.9994	3.52137	1.99995	-0.5892	0
0.3473	-5.3607	1.99034	-2.57765	-0.5892	0
0.3480	-0.791146	3.82757	-5.32484	-0.5892	0
0.3487	-2.61897	2.90896	-0.136575	-2.42479	0
0.3493	-8.11607	1.07172	3.52582	-3.02909	0
0.3500	-10.5577	1.99034	0.474087	-1.20106	0
0.3507	-8.11607	2.29654	0.169541	-2.11508	0
0.3513	-6.28825	2.60275	2.91516	-5.16684	0
0.3520	-7.50225	3.52137	1.69541	-3.95066	0
0.3527	-6.28825	2.90896	-1.66244	-1.20106	0
0.3533	-2.9327	1.99034	-0.747236	-1.50322	0
0.3540	-4.76052	1.99034	1.08475	-2.42479	0
0.3547	-8.11607	1.07172	0.474087	-3.02909	0
0.3553	-8.72989	1.68413	-0.44112	-4.55497	0
0.3560	-7.80234	1.99034	0.169541	-5.16684	0
0.3567	-4.76052	0.153103	1.08475	-3.3388	0
0.3573	-0.791146	-0.153103	3.22128	-1.50322	0
0.3580	-1.09124	1.07172	5.9669	-0.898908	0
0.3587	-2.9327	1.07172	4.74715	0.324816	0
0.3593	-3.53288	2.29654	1.99995	2.15285	0
0.3600	-6.28825	2.90896	1.69541	0.324816	0
0.3607	-5.97452	1.07172	3.83037	-2.72694	0
0.3613	-1.40497	1.37793	5.66235	-2.42479	0
0.3620	-1.70506	3.82757	4.44103	1.54854	0
0.3627	-5.67443	1.99034	0.778632	4.29059	0
0.3633	-3.23279	-0.765515	-1.66244	3.98843	0
0.3640	1.03667	-0.153103	-0.44112	0.62697	0
0.3647	0.436495	1.07172	1.08475	-0.5892	0
0.3653	1.03667	-1.07172	1.38929	1.23883	0
0.3660	6.23369	-2.5262	3.22128	1.54854	0
0.3667	9.88933	-2.5262	2.91516	-0.5892	0
0.3673	10.2031	-2.8324	-0.136575	-0.287046	0
0.3680	8.97542	-2.5262	-1.66244	-0.898908	0
0.3687	7.1476	-0.459309	-0.747236	-4.25282	0
0.3693	7.44769	-1.07172	0.169541	-5.16684	0
0.3700	8.67533	-5.58826	1.08475	-4.55497	0
0.3707	7.76142	-6.20067	1.99995	-5.47654	0
0.3713	4.39223	-3.13861	2.3045	-4.25282	0
0.3720	1.35041	-1.99034	2.91516	-4.25282	0
0.3727	-0.177326	-2.8324	3.83037	-7.00242	0
0.3733	-1.70506	-3.13861	4.44103	-7.00242	0
0.3740	-2.9327	-2.21999	2.91516	-4.25282	0
0.3747	-2.9327	-0.459309	-1.66244	-3.3388	0
0.3753	-4.44679	0.765515	-3.49286	-3.3388	0
0.3760	-5.3607	0.765515	-2.57765	-6.08085	0
0.3767	-2.61897	1.07172	-4.71418	-8.83045	0
0.3773	-3.84661	1.68413	-6.85071	-7.00242	0
0.3780	-10.8578	2.90896	-3.18831	-5.16684	0
0.3787	-12.0854	3.21516	-0.747236	-6.39056	0
0.3793	-9.33007	1.37793	-0.747236	-4.55497	0
0.3800	-11.1715	-0.153103	1.69541	-3.02909	0
0.3807	-13.2994	1.07172	1.08475	-5.47654	0
0.3813	-11.7717	0.765515	-2.57765	-5.16684	0
0.3820	-9.94389	-1.37793	-0.44112	-3.3388	0
0.3827	-8.41616	1.07172	2.91516	-4.25282	0
0.3833	-6.28825	3.82757	-0.747236	-2.11508	0
0.3840	-4.1467	2.90896	-4.71418	-0.5892	0
0.3847	-1.40497	1.37793	-2.8822	-4.25282	0
0.3853	-0.791146	0.765515	-2.57765	-3.64096	0
0.3860	-3.53288	0.459309	-6.54459	-1.81292	0
0.3867	-4.1467	0.765515	-8.98567	-6.08085	0
0.3873	-3.23279	-1.37793	-7.76591	-6.08085	0
0.3880	-6.58834	-3.44482	-7.15525	-0.287046	0
0.3887	-10.244	-0.765515	-6.24005	-2.72694	0
0.3893	-9.94389	1.07172	-4.40806	-8.21859	0
0.3900	-10.244	-1.68413	-4.40806	-5.7787	0
0.3907	-12.6856	-1.68413	-5.93393	-5.16684	0
0.3913	-11.4716	0.459309	-5.32484	-10.0542	0
0.3920	-7.80234	0.765515	-1.66244	-8.83045	0
0.3927	-6.58834	-0.153103	2.3045	-4.25282	0
0.3933	-4.76052	-0.459309	2.91516	-5.47654	0
0.3940	-1.40497	-2.5262	-0.136575	-8.83045	0
0.3947	-0.491056	-4.36343	-0.44112	-7.91644	0
0.3953	-2.00515	-1.68413	2.61062	-6.08085	0
0.3960	-2.31888	0.765515	0.169541	-6.69271	0
0.3967	-1.70506	-1.37793	-2.2731	-7.91644	0
0.3973	-6.28825	-3.44482	2.91516	-8.21859	0
0.3980	-14.8272	-2.5262	5.66235	-7.91644	0
0.3987	-19.0966	-1.37793	1.38929	-4.25282	0
0.3993	-17.5689	-3.13861	-0.136575	-1.20106	0
0.4000	-16.655	-5.58826	1.38929	-1.20106	0
0.4007	-15.1273	-4.97584	-0.747236	-1.20106	0
0.4013	-12.6856	-1.68413	-3.49286	-0.287046	0
0.4020	-14.5271	1.07172	-4.40806	-2.42479	0
0.4027	-15.1273	0.765515	-6.24005	-2.72694	0
0.4033	-8.41616	0.765515	-3.49286	0.936678	0
0.4040	-5.06061	1.99034	1.99995	0.0226616	0
0.4047	-6.28825	3.21516	0.778632	-4.86468	0
0.4053	-4.1467	4.74619	-2.2731	-3.95066	0
0.4060	-2.61897	6.58343	-0.44112	-2.42479	0
0.4067	-2.9327	7.19584	0.169541	-6.08085	0
0.4073	2.87814	7.50204	-3.79897	-5.47654	0
0.4080	5.91996	7.19584	-6.54459	-3.95066	0
0.4087	-2.00515	5.97101	-6.54459	-8.83045	0
0.4093	-7.20216	6.27722	-5.01872	-10.9682	0
0.4100	-5.06061	5.97101	-3.79897	-7.00242	0
0.4107	-5.97452	5.97101	-5.01872	-9.74447	0
0.4113	-9.6438	7.19584	-5.93393	-14.3221	0
0.4120	-12.0854	5.97101	-4.71418	-9.74447	0
0.4127	-14.8272	5.0524	-5.01872	-5.16684	0
0.4133	-15.7411	7.50204	-7.15525	-6.08085	0
0.4140	-15.1273	7.80825	-7.15525	-5.7787	0
0.4147	-16.655	5.66481	-5.32484	-4.25282	0
0.4153	-20.0105	7.50204	-4.10352	-6.39056	0
0.4160	-21.852	9.33928	-4.40806	-6.69271	0
0.4167	-20.6244	7.80825	-4.10352	-4.86468	0
0.4173	-21.2382	8.42066	-2.57765	-6.69271	0
0.4180	-26.4216	10.8703	-0.44112	-8.83045	0
0.4187	-23.9799	10.2579	1.69541	-5.47654	0
0.4193	-13.6132	9.33928	1.08475	-0.5892	0
0.4200	-11.1715	8.42066	-0.747236	-0.287046	0
0.4207	-14.5271	5.3586	-1.66244	-0.5892	0
0.4213	-9.33007	3.82757	-1.05178	-0.5892	0
0.4220	-5.97452	4.74619	-1.35633	-4.25282	0
0.4227	-10.8578	4.43998	-3.18831	-7.91644	0
0.4233	-12.3855	6.27722	-5.32484	-6.69271	0
0.4240	-10.8578	10.2579	-5.32484	-5.47654	0
0.4247	-13.6132	11.7889	-4.10352	-5.7787	0
0.4253	-14.8272	10.2579	-6.24005	-4.25282	0
0.4260	-15.441	8.42066	-9.29178	-4.86468	0
0.4267	-15.441	6.58343	-8.98567	-6.69271	0
0.4273	-12.9994	6.88963	-7.4598	-6.08085	0
0.4280	-12.6856	8.42066	-5.93393	-6.08085	0
0.4287	-17.2688	7.50204	-2.57765	-8.5283	0
0.4293	-18.1827	5.97101	-0.44112	-7.91644	0
0.4300	-17.2688	8.11445	-1.66244	-5.16684	0
0.4307	-15.441	9.64548	-2.57765	-5.16684	0
0.4313	-10.244	9.33928	-4.40806	-7.00242	0
0.4320	-6.28825	10.2579	-8.37658	-7.91644	0
0.4327	-5.06061	11.1765	-7.76591	-8.21859	0
0.4333	-1.70506	8.42066	-6.24005	-7.00242	0
0.4340	1.35041	5.0524	-9.29178	-5.16684	0
0.4347	0.736585	5.97101	-10.5115	-6.08085	0
0.4353	1.03667	7.50204	-7.76591	-9.44232	0
0.4360	2.26432	7.50204	-7.76591	-10.6585	0
0.4367	1.95059	6.58343	-6.24005	-5.47654	0
0.4373	3.47832	5.3586	-1.66244	-3.02909	0
0.4380	3.79205	2.29654	-0.747236	-7.60673	0
0.4387	2.87814	0.153103	1.08475	-9.44232	0
0.4393	6.23369	2.29654	4.44103	-6.08085	0
0.4400	10.5031	5.0524	1.08475	-3.3388	0
0.4407	12.331	3.82757	-4.40806	0.936678	0
0.4413	12.0309	1.37793	-2.2731	3.98843	0
0.4420	7.1476	1.99034	3.83037	0.324816	0
0.4427	2.87814	3.82757	3.83037	-2.42479	0
0.4433	5.91996	3.52137	-1.35633	0.0226616	0
0.4440	5.61987	0.765515	-5.01872	-3.3388	0
0.4447	-2.00515	1.07172	-4.40806	-9.74447	0
0.4453	-5.3607	4.74619	-3.49286	-9.74447	0
0.4460	-3.53288	4.43998	-3.49286	-9.44232	0
0.4467	-2.00515	0.459309	-2.57765	-10.6585	0
0.4473	3.47832	-0.765515	-4.71418	-7.91644	0
0.4480	8.3616	1.68413	-8.68112	-7.30458	0
0.4487	5.61987	2.90896	-8.07046	-11.2703	0
0.4493	3.79205	3.82757	-4.40806	-11.5801	0
0.4500	6.83387	7.50204	-1.96699	-10.0542	0
0.4507	6.53378	10.2579	-0.747236	-11.5801	0
0.4513	2.87814	7.80825	-1.05178	-12.4941	0
0.4520	0.122764	4.74619	-0.136575	-10.6585	0
0.4527	-2.61897	5.97101	4.44103	-9.74447	0
0.4533	-4.44679	8.11445	6.27301	-8.83045	0
0.4540	-2.61897	8.72687	4.13648	-5.7787	0
0.4547	-1.09124	9.03307	4.74715	-4.25282	0
0.4553	-1.09124	9.33928	6.27301	-7.91644	0
0.4560	0.122764	9.33928	2.61062	-10.3563	0
0.4567	1.35041	8.42066	-0.44112	-8.21859	0
0.4573	0.436495	5.66481	1.38929	-7.91644	0
0.4580	0.122764	5.66481	4.13648	-8.83045	0
0.4587	2.87814	8.11445	3.52582	-4.25282	0
0.4593	3.79205	5.66481	1.08475	-1.81292	0
0.4600	2.26432	2.29654	1.99995	-3.64096	0
0.4607	2.87814	4.13378	4.13648	-1.81292	0
0.4613	5.61987	5.66481	3.83037	0.936678	0
0.4620	5.91996	3.82757	3.52582	-1.50322	0
0.4627	5.00605	3.82757	3.83037	-2.42479	0
0.4633	5.00605	2.90896	1.99995	-0.898908	0
0.4640	6.23369	1.07172	2.91516	-3.64096	0
0.4647	6.53378	2.29654	4.13648	-6.08085	0
0.4653	4.09214	3.21516	-0.44112	-3.02909	0
0.4660	1.35041	0.765515	-3.49286	-1.81292	0
0.4667	1.95059	0.459309	1.08475	-2.11508	0
0.4673	5.00605	1.37793	2.91516	0.936678	0
0.4680	4.70596	-0.153103	0.778632	0.324816	0
0.4687	1.6505	-1.37793	2.3045	-5.47654	0
0.4693	-1.70506	-1.99034	3.83037	-7.60673	0
0.4700	-3.53288	-2.5262	-0.747236	-4.86468	0
0.4707	-4.44679	-1.68413	-3.49286	-3.95066	0
0.4713	-5.3607	-0.459309	-1.35633	-6.08085	0
0.4720	-7.50225	-1.99034	-0.747236	-8.21859	0
0.4727	-9.33007	-3.44482	-1.96699	-7.00242	0
0.4733	-9.6438	-3.44482	-3.18831	-2.42479	0
0.4740	-9.02998	-2.5262	-4.40806	-1.50322	0
0.4747	-8.72989	-2.5262	-4.40806	-5.16684	0
0.4753	-8.72989	-1.68413	-1.05178	-8.83045	0
0.4760	-11.1715	-1.68413	1.38929	-9.74447	0
0.4767	-12.9994	-2.5262	0.778632	-8.21859	0
0.4773	-10.244	-3.44482	1.08475	-6.08085	0
0.4780	-8.41616	-3.44482	1.99995	-5.47654	0
0.4787	-11.1715	-4.05723	1.38929	-4.25282	0
0.4793	-13.2994	-3.13861	0.169541	-1.50322	0
0.4800	-12.3855	-2.21999	0.474087	-2.72694	0
0.4807	-10.244	-3.44482	1.08475	-3.3388	0
0.4813	-7.80234	-4.36343	-1.66244	0.62697	0
0.4820	-7.80234	-3.13861	-6.54459	0.324816	0
0.4827	-9.33007	-3.44482	-7.15525	-1.81292	0
0.4833	-10.244	-4.36343	-3.79897	3.07442	0
0.4840	-12.9994	-4.97584	-2.57765	4.90245	0
0.4847	-16.3549	-7.11929	-2.57765	-1.20106	0
0.4853	-15.441	-7.11929	-0.136575	-1.50322	0
0.4860	-13.6132	-7.11929	2.3045	1.23883	0
0.4867	-13.6132	-10.4875	2.91516	-2.42479	0
0.4873	-11.7717	-11.4062	1.99995	-4.25282	0
0.4880	-10.244	-8.34411	-0.747236	-3.02909	0
0.4887	-9.94389	-8.34411	-3.18831	-5.16684	0
0.4893	-8.41616	-9.87514	-3.18831	-5.16684	0
0.4900	-6.28825	-9.26273	-1.05178	-2.42479	0
0.4907	-2.00515	-8.95652	2.91516	-4.55497	0
0.4913	4.70596	-8.0379	5.35624	-6.39056	0
0.4920	7.76142	-5.89446	3.52582	-5.47654	0
0.4927	4.39223	-6.20067	2.3045	-8.21859	0
0.4933	-0.491056	-9.26273	4.74715	-10.6585	0
0.4940	-3.84661	-9.56893	2.91516	-8.5283	0
0.4947	-5.3607	-7.7317	-1.35633	-8.83045	0
0.4953	-5.3607	-8.0379	-0.44112	-10.9682	0
0.4960	-7.20216	-10.7938	2.3045	-10.6585	0
0.4967	-11.1715	-11.4062	1.69541	-9.13261	0
0.4973	-11.1715	-9.87514	1.08475	-9.44232	0
0.4980	-6.88843	-9.56893	1.69541	-8.83045	0
0.4987	-2.61897	-10.7938	2.91516	-7.60673	0
0.4993	-2.61897	-11.7124	3.83037	-5.47654	0
0.5000	-3.53288	-11.7124	3.22128	-4.25282	0
0.5007	-1.70506	-10.4875	1.38929	-5.16684	0
0.5013	-0.791146	-8.65032	-0.747236	-5.7787	0
0.5020	-2.00515	-7.11929	-0.136575	-4.55497	0
0.5027	-0.791146	-6.20067	2.91516	-2.42479	0
0.5033	3.79205	-5.28205	3.83037	0.0226616	0
0.5040	7.1476	-5.89446	1.99995	-2.42479	0
0.5047	9.27551	-6.50687	1.38929	-7.91644	0
0.5053	8.97542	-6.20067	0.474087	-7.00242	0
0.5060	4.39223	-5.58826	-2.57765	-2.72694	0
0.5067	1.35041	-4.36343	-3.18831	-4.55497	0
0.5073	4.70596	-4.36343	-1.96699	-7.00242	0
0.5080	7.76142	-3.44482	-1.66244	-3.3388	0
0.5087	4.09214	-0.459309	0.169541	-2.72694	0
0.5093	0.122764	-0.153103	0.778632	-6.08085	0
0.5100	0.122764	-4.05723	-0.44112	-6.08085	0
0.5107	-0.491056	-3.44482	-0.136575	-6.08085	0
0.5113	-5.3607	0.765515	-0.747236	-6.69271	0
0.5120	-7.80234	-1.37793	-1.66244	-6.08085	0
0.5127	-4.44679	-4.05723	0.778632	-7.60673	0
0.5133	0.122764	-1.07172	1.99995	-9.74447	0
0.5140	1.6505	-1.07172	1.08475	-5.16684	0
0.5147	2.26432	-3.75102	3.83037	-2.11508	0
0.5153	3.17823	0.153103	7.49277	-6.69271	0
0.5160	4.70596	2.60275	4.13648	-9.44232	0
0.5167	6.53378	-1.99034	1.08475	-7.60673	0
0.5173	6.53378	-2.5262	2.91516	-8.5283	0
0.5180	5.61987	-1.68413	5.66235	-8.83045	0
0.5187	6.53378	-5.28205	7.49277	-6.08085	0
0.5193	7.76142	-4.36343	9.32475	-7.00242	0
0.5200	7.1476	1.07172	9.32475	-9.44232	0
0.5207	6.53378	-1.99034	7.49277	-6.69271	0
0.5213	8.67533	-5.58826	5.66235	-4.25282	0
0.5220	7.44769	-1.99034	5.66235	-6.39056	0
0.5227	0.122764	-0.765515	6.8821	-6.39056	0
0.5233	-7.50225	-3.75102	7.49277	-3.95066	0
0.5240	-9.33007	-2.8324	6.27301	-4.55497	0
0.5247	-7.50225	-0.765515	4.74715	-6.39056	0
0.5253	-6.28825	-0.153103	5.35624	-5.16684	0
0.5260	-6.58834	1.99034	7.49277	-4.25282	0
0.5267	-8.11607	1.99034	8.40797	-5.7787	0
0.5273	-11.4716	0.153103	7.79888	-6.69271	0
0.5280	-16.3549	0.153103	6.27301	-7.00242	0
0.5287	-20.0105	0.153103	5.9669	-8.83045	0
0.5293	-18.4965	1.07172	5.66235	-9.13261	0
0.5300	-16.3549	3.52137	1.99995	-8.83045	0
0.5307	-15.441	1.99034	-0.136575	-10.3563	0
0.5313	-11.1715	0.153103	1.69541	-10.6585	0
0.5320	-7.20216	2.29654	1.38929	-9.13261	0
0.5327	-9.94389	3.82757	-2.57765	-9.74447	0
0.5333	-11.7717	2.60275	-3.18831	-11.8822	0
0.5340	-6.28825	2.29654	-2.57765	-10.0542	0
0.5347	-1.70506	1.99034	-4.71418	-7.00242	0
0.5353	0.122764	0.765515	-5.32484	-8.83045	0
0.5360	2.56441	0.459309	-3.49286	-8.83045	0
0.5367	1.6505	0.153103	-2.2731	-5.47654	0
0.5373	-2.61897	0.459309	0.474087	-7.00242	0
0.5380	-2.9327	2.60275	2.91516	-9.44232	0
0.5387	-2.61897	4.74619	1.99995	-3.95066	0
0.5393	-4.76052	5.3586	1.38929	-0.898908	0
0.5400	-4.1467	2.90896	2.91516	-4.55497	0
0.5407	-0.491056	-0.765515	1.08475	-3.3388	0
0.5413	1.95059	-1.37793	-0.747236	0.324816	0
0.5420	2.56441	0.153103	-1.05178	-0.5892	0
0.5427	2.26432	0.459309	-2.57765	0.936678	0
0.5433	3.79205	1.07172	-4.40806	3.98843	0
0.5440	6.53378	2.90896	-4.10352	1.23883	0
0.5447	7.76142	3.82757	-2.8822	-1.81292	0
0.5453	9.27551	3.82757	-2.2731	1.23883	0
0.5460	12.0309	3.82757	-1.66244	2.46256	0
0.5467	12.331	5.3586	-2.57765	-1.20106	0
0.5473	10.5031	8.72687	-5.01872	-2.42479	0
0.5480	8.3616	9.33928	-5.32484	-0.898908	0
0.5487	8.67533	6.58343	-2.57765	-1.50322	0
0.5493	12.6447	6.88963	-0.44112	-3.3388	0
0.5500	14.4725	9.33928	-0.44112	-4.55497	0
0.5507	9.58924	9.95169	-0.136575	-5.47654	0
0.5513	5.61987	10.2579	-0.136575	-4.25282	0
0.5520	5.00605	11.1765	-1.66244	-0.5892	0
0.5527	1.6505	10.2579	-1.05178	-2.11508	0
0.5533	-0.491056	9.33928	-0.44112	-5.16684	0
0.5540	3.17823	9.95169	-3.49286	-1.20106	0
0.5547	5.00605	9.95169	-5.93393	1.54854	0
0.5553	3.79205	9.33928	-2.8822	-3.3388	0
0.5560	4.09214	8.42066	-0.747236	-6.08085	0
0.5567	4.09214	7.19584	-2.57765	-3.95066	0
0.5573	1.95059	6.88963	-3.18831	-4.25282	0
0.5580	1.03667	7.50204	-0.747236	-4.25282	0
0.5587	0.736585	8.11445	1.99995	-0.5892	0
0.5593	1.95059	9.03307	1.99995	0.62697	0
0.5600	7.44769	10.5641	1.38929	-0.5892	0
0.5607	17.2143	11.1765	1.08475	1.23883	0
0.5613	24.5392	9.64548	-0.136575	2.15285	0
0.5620	23.3252	8.42066	-2.57765	0.0226616	0
0.5627	21.1836	8.11445	-3.18831	0.62697	0
0.5633	24.5392	9.33928	-3.49286	4.90245	0
0.5640	23.3252	12.0951	-6.24005	3.98843	0
0.5647	14.1588	12.0951	-8.07046	-2.42479	0
0.5653	9.27551	8.11445	-5.32484	-3.3388	0
0.5660	9.58924	4.74619	-2.57765	-1.20106	0
0.5667	4.70596	7.19584	-3.49286	-3.3388	0
0.5673	1.03667	10.2579	-3.49286	-5.7787	0
0.5680	4.39223	9.95169	-1.35633	-5.16684	0
0.5687	5.31978	9.03307	-0.136575	-6.08085	0
0.5693	0.436495	9.33928	1.99995	-7.30458	0
0.5700	-0.791146	9.95169	5.66235	-6.39056	0
0.5707	0.122764	10.2579	3.83037	-8.83045	0
0.5713	-1.09124	9.95169	-2.57765	-11.5801	0
0.5720	-2.00515	8.72687	-2.57765	-8.5283	0
0.5727	-2.61897	9.03307	3.83037	-8.5283	0
0.5733	-3.53288	10.2579	4.74715	-13.7102	0
0.5740	-0.791146	10.8703	1.99995	-12.4941	0
0.5747	1.03667	11.7889	2.61062	-7.30458	0
0.5753	-1.70506	13.9324	2.61062	-9.74447	0
0.5760	-1.09124	13.6262	0.169541	-14.02	0
0.5767	4.70596	10.2579	-1.05178	-13.4081	0
0.5773	5.61987	9.95169	0.169541	-12.4941	0
0.5780	2.87814	13.0137	0.778632	-11.5801	0
0.5787	3.47832	13.0137	0.169541	-8.83045	0
0.5793	2.87814	11.7889	-0.747236	-7.91644	0
0.5800	-0.177326	13.9324	-1.35633	-8.83045	0
0.5807	-0.791146	14.2386	-1.66244	-8.83045	0
0.5813	-1.70506	12.4013	-1.05178	-7.91644	0
0.5820	-5.67443	12.7075	0.169541	-8.21859	0
0.5827	-5.06061	13.0137	-0.747236	-7.91644	0
0.5833	-1.09124	12.0951	-2.57765	-7.91644	0
0.5840	-4.76052	13.32	-1.35633	-9.74447	0
0.5847	-10.8578	14.2386	2.61062	-9.74447	0
0.5853	-8.11607	13.32	3.83037	-7.00242	0
0.5860	-6.28825	13.9324	3.83037	-7.91644	0
0.5867	-11.4716	14.5448	2.91516	-9.74447	0
0.5873	-13.6132	13.0137	0.778632	-8.83045	0
0.5880	-9.94389	12.7075	0.474087	-9.44232	0
0.5887	-9.02998	13.32	1.38929	-12.7962	0
0.5893	-9.94389	13.0137	-0.747236	-12.1844	0
0.5900	-9.94389	12.7075	-3.49286	-11.2703	0
0.5907	-10.8578	12.4013	-4.40806	-14.3221	0
0.5913	-11.1715	11.7889	-4.40806	-14.3221	0
0.5920	-10.8578	10.5641	-4.10352	-10.6585	0
0.5927	-12.6856	9.03307	-2.57765	-11.2703	0
0.5933	-14.5271	8.42066	-2.57765	-13.7102	0
0.5940	-14.2134	8.72687	-1.66244	-11.8822	0
0.5947	-14.8272	9.33928	-0.136575	-9.74447	0
0.5953	-14.5271	10.2579	-0.747236	-10.6585	0
0.5960	-13.9133	11.7889	-2.8822	-10.9682	0
0.5967	-18.1827	10.8703	-3.18831	-10.0542	0
0.5973	-21.2382	8.42066	-2.2731	-8.83045	0
0.5980	-20.3243	7.80825	-0.747236	-6.08085	0
0.5987	-22.7659	10.2579	1.38929	-2.72694	0
0.5993	-24.5937	12.7075	-0.44112	-2.72694	0
0.6000	-22.4522	12.7075	-4.71418	-4.25282	0
0.6007	-23.6798	10.8703	-5.32484	-4.25282	0
0.6013	-27.6492	8.42066	-3.49286	-4.55497	0
0.6020	-26.4216	9.03307	-2.2731	-5.16684	0
0.6027	-23.6798	11.1765	1.38929	-4.25282	0
0.6033	-24.2936	10.8703	2.91516	-2.42479	0
0.6040	-24.5937	8.42066	-1.05178	-4.25282	0
0.6047	-22.7659	9.33928	-1.05178	-7.00242	0
0.6053	-21.2382	11.4827	4.44103	-7.00242	0
0.6060	-20.6244	9.33928	4.13648	-6.08085	0
0.6067	-17.5689	6.27722	1.08475	-7.60673	0
0.6073	-14.2134	5.97101	1.08475	-9.13261	0
0.6080	-14.8272	6.58343	1.38929	-8.5283	0
0.6087	-16.3549	6.27722	0.169541	-9.44232	0
0.6093	-13.6132	5.97101	-1.05178	-10.6585	0
0.6100	-12.3855	4.13378	-1.05178	-7.91644	0
0.6107	-14.8272	-0.153103	1.99995	-7.60673	0
0.6113	-15.1273	-2.5262	5.05169	-10.0542	0
0.6120	-15.441	-0.765515	4.74715	-7.91644	0
0.6127	-18.7965	-0.153103	4.13648	-6.69271	0
0.6133	-18.7965	-1.99034	5.66235	-10.6585	0
0.6140	-12.9994	-3.44482	5.05169	-10.9682	0
0.6147	-7.80234	-3.44482	3.83037	-8.83045	0
0.6153	-4.76052	-4.36343	3.83037	-9.74447	0
0.6160	-2.31888	-3.44482	2.61062	-8.5283	0
0.6167	1.03667	-1.68413	1.08475	-4.25282	0
0.6173	4.70596	-1.07172	0.474087	-3.3388	0
0.6180	6.53378	-1.99034	-2.57765	-2.42479	0
0.6187	8.3616	-2.5262	-6.24005	2.15285	0
0.6193	9.88933	-2.21999	-7.4598	2.15285	0
0.6200	7.76142	-1.68413	-6.85071	-0.287046	0
0.6207	5.31978	-1.68413	-5.93393	2.46256	0
0.6213	7.1476	-2.5262	-4.71418	4.90245	0
0.6220	10.5031	-3.44482	-5.01872	2.76471	0
0.6227	12.331	-1.68413	-5.62939	4.90245	0
0.6233	14.7726	0.153103	-4.40806	8.56607	0
0.6240	16.6004	0.153103	-3.18831	3.98843	0
0.6247	16.9142	-2.21999	-4.71418	2.15285	0
0.6253	19.0421	-4.66964	-5.32484	8.25636	0
0.6260	20.5698	-6.81308	-2.57765	8.56607	0
0.6267	17.8281	-5.28205	-1.96699	5.81647	0
0.6273	16.6004	-2.5262	-3.49286	7.65205	0
0.6280	19.3558	-4.66964	-2.57765	5.51431	0
0.6287	19.956	-7.42549	-1.96699	0.324816	0
0.6293	18.4419	-6.50687	-5.62939	2.15285	0
0.6300	20.5698	-6.50687	-7.76591	3.67873	0
0.6307	22.3976	-7.11929	-5.62939	-1.20106	0
0.6313	21.7974	-6.20067	-3.49286	-2.72694	0
0.6320	22.7114	-6.81308	-0.747236	-2.42479	0
0.6327	23.0114	-8.65032	1.38929	-3.3388	0
0.6333	19.0421	-7.11929	-0.136575	0.324816	0
0.6340	13.8587	-6.20067	-1.66244	5.81647	0
0.6347	10.2031	-7.11929	0.169541	4.6003	0
0.6353	9.27551	-6.20067	-0.44112	1.85069	0
0.6360	10.2031	-7.11929	-3.49286	3.37657	0
0.6367	9.88933	-10.7938	-2.57765	3.37657	0
0.6373	8.97542	-10.7938	-1.66244	0.0226616	0
0.6380	8.67533	-7.7317	-4.40806	-0.898908	0
0.6387	7.1476	-8.95652	-7.15525	1.23883	0
0.6393	5.61987	-11.4062	-5.32484	2.15285	0
0.6400	6.83387	-10.7938	-1.66244	2.15285	0
0.6407	11.4171	-10.1813	1.08475	4.90245	0
0.6413	15.3864	-10.7938	2.61062	6.73048	0
0.6420	13.5586	-11.4062	4.44103	5.2046	0
0.6427	8.06151	-11.1	7.18822	5.81647	0
0.6433	4.70596	-10.1813	6.8821	5.81647	0
0.6440	1.6505	-10.7938	3.83037	1.85069	0
0.6447	-1.09124	-11.7124	1.99995	0.324816	0
0.6453	2.26432	-10.1813	1.08475	2.46256	0
0.6460	8.3616	-6.81308	-1.66244	-0.5892	0
0.6467	9.88933	-5.28205	-2.57765	-3.02909	0
0.6473	11.4171	-5.28205	-2.8822	1.23883	0
0.6480	16.0003	-5.58826	-6.54459	0.324816	0
0.6487	16.6004	-7.11929	-7.4598	-6.08085	0
0.6493	14.7726	-8.0379	-4.40806	-5.47654	0
0.6500	16.6004	-6.20067	-2.2731	-3.3388	0
0.6507	16.9142	-5.28205	-1.66244	-7.30458	0
0.6513	10.2031	-6.20067	-0.136575	-7.91644	0
0.6520	3.79205	-4.97584	-0.136575	-6.08085	0
0.6527	2.26432	-1.37793	-0.747236	-10.6585	0
0.6533	1.03667	0.153103	-0.44112	-14.3221	0
0.6540	-5.3607	-2.5262	-0.747236	-10.0542	0
0.6547	-12.0854	-2.5262	-2.57765	-8.5283	0
0.6553	-14.5271	1.37793	-4.10352	-11.2703	0
0.6560	-14.5271	2.90896	-6.24005	-9.74447	0
0.6567	-14.5271	1.99034	-6.85071	-9.44232	0
0.6573	-14.5271	3.52137	-4.40806	-11.5801	0
0.6580	-15.441	5.97101	-1.96699	-8.5283	0
0.6587	-15.7411	4.43998	-4.10352	-3.3388	0
0.6593	-13.2994	2.29654	-7.15525	-5.16684	0
0.6600	-7.80234	2.90896	-6.24005	-7.60673	0
0.6607	0.736585	3.21516	-1.66244	-5.16684	0
0.6613	6.83387	3.21516	1.99995	-4.55497	0
0.6620	6.83387	3.52137	1.99995	-7.60673	0
0.6627	10.8032	3.21516	-0.747236	-8.21859	0
0.6633	20.2697	4.43998	-2.2731	-8.21859	0
0.6640	20.2697	5.3586	-2.2731	-11.2703	0
0.6647	14.4725	3.52137	-2.57765	-12.4941	0
0.6653	15.6865	1.07172	-2.57765	-10.0542	0
0.6660	17.2143	1.68413	-1.96699	-7.60673	0
0.6667	11.7172	1.07172	-2.2731	-5.7787	0
0.6673	6.53378	-0.765515	-2.57765	-5.16684	0
0.6680	3.79205	0.153103	0.169541	-7.00242	0
0.6687	0.736585	2.29654	1.99995	-9.74447	0
0.6693	0.436495	1.07172	0.169541	-11.5801	0
0.6700	1.35041	-0.459309	0.169541	-12.4941	0
0.6707	-0.177326	1.07172	1.99995	-9.44232	0
0.6713	-2.31888	2.90896	1.99995	-4.25282	0
0.6720	-5.67443	3.82757	0.778632	-5.16684	0
0.6727	-10.8578	4.13378	-0.747236	-10.0542	0
0.6733	-12.6856	4.13378	-3.49286	-11.2703	0
0.6740	-12.6856	3.52137	-4.40806	-9.74447	0
0.6747	-14.8272	2.60275	-2.2731	-10.6585	0
0.6753	-13.9133	3.82757	-2.8822	-10.9682	0
0.6760	-12.0854	6.58343	-5.01872	-8.83045	0
0.6767	-16.0548	6.58343	-2.57765	-7.91644	0
0.6773	-19.7105	4.74619	-0.44112	-9.44232	0
0.6780	-18.1827	5.0524	-1.66244	-9.74447	0
0.6787	-17.2688	5.97101	-2.8822	-7.00242	0
0.6793	-18.7965	6.58343	-2.57765	-7.00242	0
0.6800	-21.852	6.88963	-2.57765	-8.21859	0
0.6807	-27.3355	6.58343	-1.35633	-5.16684	0
0.6813	-31.0048	4.13378	1.38929	-2.72694	0
0.6820	-33.4464	2.60275	1.99995	-5.7787	0
0.6827	-37.102	3.52137	0.474087	-6.69271	0
0.6833	-38.6298	4.74619	1.99995	-5.16684	0
0.6840	-36.5019	2.90896	4.13648	-8.83045	0
0.6847	-33.4464	-0.459309	4.13648	-11.5801	0
0.6853	-31.0048	-0.459309	3.83037	-7.91644	0
0.6860	-30.3909	1.68413	3.83037	-6.08085	0
0.6867	-32.8326	1.07172	1.08475	-7.00242	0
0.6873	-30.691	-0.765515	-1.66244	-5.7787	0
0.6880	-23.3661	0.765515	-0.747236	-7.00242	0
0.6887	-21.852	2.29654	-0.136575	-10.6585	0
0.6893	-24.5937	2.60275	-1.35633	-10.6585	0
0.6900	-24.5937	4.13378	-0.44112	-10.6585	0
0.6907	-23.3661	7.50204	2.91516	-10.9682	0
0.6913	-23.6798	7.50204	5.9669	-8.83045	0
0.6920	-22.7659	4.74619	7.18822	-7.30458	0
0.6927	-23.066	3.82757	6.57756	-9.13261	0
0.6933	-26.7353	5.66481	5.9669	-8.21859	0
0.6940	-27.9493	5.3586	6.57756	-4.55497	0
0.6947	-25.8077	4.43998	5.66235	-4.25282	0
0.6953	-26.4216	6.58343	1.99995	-3.95066	0
0.6960	-29.1769	7.50204	1.08475	-2.42479	0
0.6967	-30.3909	3.52137	3.83037	-5.16684	0
0.6973	-31.0048	0.459309	3.83037	-9.74447	0
0.6980	-31.6186	2.60275	0.778632	-8.5283	0
0.6987	-28.2494	4.74619	0.169541	-4.86468	0
0.6993	-21.5383	2.90896	0.474087	-4.25282	0
0.7000	-18.4965	-0.765515	-1.05178	-2.11508	0
0.7007	-20.0105	-3.44482	0.169541	0.324816	0
0.7013	-21.2382	-3.13861	2.91516	-2.42479	0
0.7020	-21.852	-1.07172	1.08475	-4.25282	0
0.7027	-23.6798	0.765515	-0.747236	0.324816	0
0.7033	-25.5077	1.37793	1.99995	2.15285	0
0.7040	-24.5937	1.68413	1.99995	-0.5892	0
0.7047	-20.6244	1.07172	-0.44112	1.54854	0
0.7053	-17.5689	-1.68413	0.474087	6.42833	0
0.7060	-21.852	-2.8324	2.61062	4.6003	0
0.7067	-26.7353	-0.765515	3.83037	2.15285	0
0.7073	-25.5077	1.99034	5.66235	3.67873	0
0.7080	-25.5077	0.459309	7.18822	2.15285	0
0.7087	-30.691	-2.5262	6.57756	-2.72694	0
0.7093	-33.4464	-2.8324	3.52582	-4.25282	0
0.7100	-31.9187	-1.68413	0.169541	-1.50322	0
0.7107	-30.691	0.153103	-0.136575	3.07442	0
0.7113	-25.5077	1.99034	1.38929	5.81647	0
0.7120	-18.1827	1.07172	2.61062	4.6003	0
0.7127	-16.3549	-1.99034	2.91516	2.76471	0
0.7133	-17.8826	-2.21999	1.99995	4.29059	0
0.7140	-13.2994	-0.765515	1.69541	4.90245	0
0.7147	-9.94389	-1.37793	3.22128	1.23883	0
0.7153	-15.441	-1.07172	2.91516	-3.95066	0
0.7160	-20.9381	1.68413	-0.747236	-5.16684	0
0.7167	-18.4965	2.90896	-1.96699	-3.3388	0
0.7173	-17.5689	2.90896	-0.44112	-1.50322	0
0.7180	-20.3243	4.43998	0.169541	0.324816	0
0.7187	-15.441	4.13378	-2.2731	0.324816	0
0.7193	-2.61897	2.90896	-4.10352	-2.42479	0
0.7200	5.61987	2.90896	-5.32484	-1.50322	0
0.7207	6.83387	2.90896	-7.15525	2.15285	0
0.7213	5.31978	2.60275	-7.76591	-0.5892	0
0.7220	2.56441	2.90896	-6.24005	-5.16684	0
0.7227	3.47832	2.90896	-6.24005	-1.81292	0
0.7233	7.1476	2.90896	-9.29178	0.62697	0
0.7240	6.53378	3.82757	-8.98567	-2.11508	0
0.7247	1.95059	3.52137	-5.32484	-2.11508	0
0.7253	0.122764	3.82757	-5.01872	-0.5892	0
0.7260	1.35041	7.50204	-8.07046	-2.42479	0
0.7267	3.47832	8.72687	-8.07046	-3.3388	0
0.7273	2.87814	4.13378	-6.24005	-3.3388	0
0.7280	1.03667	2.60275	-6.85071	-7.60673	0
0.7287	3.79205	4.43998	-7.76591	-9.74447	0
0.7293	7.1476	5.66481	-7.4598	-7.00242	0
0.7300	5.31978	7.80825	-5.32484	-9.44232	0
0.7307	5.61987	11.1765	-1.05178	-14.3221	0
0.7313	11.7172	10.5641	0.474087	-11.8822	0
0.7320	12.0309	8.42066	-3.49286	-10.0542	0
0.7327	8.3616	8.42066	-7.76591	-15.5458	0
0.7333	9.58924	8.42066	-8.07046	-16.1577	0
0.7340	12.0309	8.42066	-8.07046	-12.1844	0
0.7347	8.97542	8.42066	-9.90244	-14.934	0
0.7353	5.61987	5.97101	-9.90244	-16.4598	0
0.7360	5.91996	4.74619	-8.68112	-10.6585	0
0.7367	10.5031	9.33928	-7.4598	-9.74447	0
0.7373	15.3864	11.1765	-5.93393	-13.4081	0
0.7380	16.0003	7.19584	-4.40806	-9.74447	0
0.7387	15.3864	4.74619	-3.49286	-7.60673	0
0.7393	16.9142	5.66481	-3.79897	-9.44232	0
0.7400	15.6865	5.0524	-2.8822	-3.95066	0
0.7407	12.6447	6.58343	0.778632	2.15285	0
0.7413	13.2449	7.50204	2.3045	-0.5892	0
0.7420	15.3864	3.21516	1.99995	-1.50322	0
0.7427	16.0003	1.37793	4.74715	0.936678	0
0.7433	15.6865	3.82757	6.27301	-3.64096	0
0.7440	11.117	2.60275	2.91516	-9.74447	0
0.7447	6.23369	-1.37793	1.99995	-7.91644	0
0.7453	6.53378	-3.44482	3.83037	-6.69271	0
0.7460	6.83387	-4.36343	1.69541	-8.83045	0
0.7467	2.26432	-4.36343	-1.35633	-9.74447	0
0.7473	-3.53288	-4.36343	-1.96699	-9.74447	0
0.7480	-6.28825	-5.28205	-3.49286	-11.8822	0
0.7487	-6.28825	-3.13861	-2.57765	-14.02	0
0.7493	-3.53288	0.765515	-0.44112	-13.7102	0
0.7500	-4.1467	1.68413	-1.66244	-14.3221	0
0.7507	-6.28825	2.29654	-1.96699	-14.3221	0
0.7513	-5.67443	4.13378	1.99995	-11.8822	0
0.7520	-3.23279	4.43998	3.22128	-9.74447	0
0.7527	-0.491056	4.74619	1.99995	-8.83045	0
0.7533	2.87814	5.3586	1.99995	-7.91644	0
0.7540	4.09214	3.52137	1.08475	-6.69271	0
0.7547	4.39223	3.82757	0.169541	-7.00242	0
0.7553	5.61987	5.3586	0.169541	-5.47654	0
0.7560	5.31978	2.90896	-1.35633	-1.50322	0
0.7567	4.70596	-0.153103	-2.57765	-0.898908	0
0.7573	5.61987	-1.37793	-0.747236	-4.25282	0
0.7580	4.70596	-2.21999	1.99995	-5.7787	0
0.7587	1.35041	-0.153103	2.91516	-5.7787	0
0.7593	-0.791146	2.60275	1.99995	-6.08085	0
0.7600	-0.491056	0.765515	0.474087	-3.02909	0
0.7607	2.26432	-0.153103	0.169541	0.936678	0
0.7613	5.00605	2.90896	0.778632	-1.50322	0
0.7620	5.91996	1.07172	2.3045	-5.16684	0
0.7627	8.06151	-3.13861	2.61062	-3.02909	0
0.7633	9.27551	-0.153103	1.08475	-1.20106	0
0.7640	4.39223	2.29654	2.61062	-3.64096	0
0.7647	-1.70506	-1.68413	5.9669	-3.64096	0
0.7653	-3.23279	-1.07172	4.74715	-2.11508	0
0.7660	-4.44679	4.74619	1.69541	-3.3388	0
0.7667	-4.44679	6.58343	3.83037	-4.55497	0
0.7673	-1.70506	5.66481	4.74715	-5.47654	0
0.7680	-2.61897	4.74619	1.38929	-7.91644	0
0.7687	-5.3607	1.99034	2.3045	-9.13261	0
0.7693	-4.44679	0.153103	4.44103	-8.5283	0
0.7700	-3.53288	2.90896	-0.44112	-9.74447	0
0.7707	-4.44679	4.74619	-5.01872	-10.9682	0
0.7713	-4.1467	2.60275	-5.32484	-9.74447	0
0.7720	-4.1467	0.153103	-6.24005	-11.2703	0
0.7727	-5.3607	0.459309	-6.24005	-12.7962	0
0.7733	-5.3607	1.07172	-5.01872	-8.83045	0
0.7740	-5.97452	1.99034	-5.93393	-7.60673	0
0.7747	-7.20216	2.90896	-5.93393	-12.7962	0
0.7753	-8.11607	3.21516	-4.40806	-14.3221	0
0.7760	-12.0854	2.29654	-4.40806	-10.0542	0
0.7767	-17.8826	2.60275	-1.66244	-10.6585	0
0.7773	-21.852	3.52137	3.83037	-14.3221	0
0.7780	-23.066	1.07172	5.05169	-13.1059	0
0.7787	-21.2382	-0.153103	6.27301	-9.74447	0
0.7793	-19.0966	5.0524	9.01863	-8.83045	0
0.7800	-19.4104	8.42066	8.40797	-6.08085	0
0.7807	-16.9687	3.21516	5.9669	-3.64096	0
0.7813	-10.8578	-0.459309	3.83037	-6.39056	0
0.7820	-9.94389	0.765515	-0.747236	-9.74447	0
0.7827	-12.0854	0.153103	-2.8822	-9.13261	0
0.7833	-12.0854	1.37793	-1.66244	-9.74447	0
0.7840	-9.94389	5.66481	-3.18831	-10.9682	0
0.7847	-6.58834	4.13378	-2.8822	-9.44232	0
0.7853	-4.44679	0.765515	-0.44112	-7.00242	0
0.7860	-6.58834	-0.459309	-0.136575	-5.7787	0
0.7867	-8.11607	-2.5262	0.169541	-4.55497	0
0.7873	-5.3607	-3.44482	1.99995	-6.08085	0
0.7880	-3.53288	0.153103	2.91516	-10.9682	0
0.7887	-2.61897	2.29654	3.83037	-12.4941	0
0.7893	-1.70506	3.21516	2.91516	-9.13261	0
0.7900	-4.1467	5.97101	1.08475	-9.74447	0
0.7907	-8.41616	7.50204	0.169541	-13.1059	0
0.7913	-10.244	8.42066	-1.66244	-9.13261	0
0.7920	-12.6856	10.8703	-4.10352	-2.42479	0
0.7927	-16.3549	9.33928	-2.8822	-4.25282	0
0.7933	-18.7965	4.74619	-1.66244	-7.00242	0
0.7940	-20.0105	3.82757	-3.49286	-3.64096	0
0.7947	-23.3661	5.97101	-4.40806	-2.42479	0
0.7953	-28.5631	7.80825	-2.57765	-3.3388	0
0.7960	-31.3048	6.58343	-1.66244	0.0226616	0
0.7967	-31.9187	4.74619	-0.136575	1.23883	0
0.7973	-34.9741	5.66481	1.08475	-2.42479	0
0.7980	-39.5437	6.58343	0.778632	-1.50322	0
0.7987	-40.4576	5.3586	0.778632	1.23883	0
0.7993	-39.2436	5.3586	2.91516	-0.5892	0
0.8000	-39.2436	5.66481	4.44103	0.0226616	0
0.8007	-38.3297	6.27722	2.3045	3.98843	0
0.8013	-34.6604	8.42066	-1.05178	2.46256	0
0.8020	-31.0048	9.33928	0.778632	-1.81292	0
0.8027	-29.1769	8.42066	5.35624	-4.25282	0
0.8033	-26.4216	9.64548	3.52582	-7.00242	0
0.8040	-22.7659	11.1765	-1.05178	-9.44232	0
0.8047	-21.852	8.11445	1.08475	-9.74447	0
0.8053	-23.6798	6.88963	4.13648	-9.74447	0
0.8060	-23.6798	11.1765	2.3045	-10.3563	0
0.8067	-22.7659	11.1765	0.474087	-9.74447	0
0.8073	-22.7659	7.19584	-0.44112	-8.21859	0
0.8080	-21.5383	7.19584	-2.2731	-7.00242	0
0.8087	-20.3243	8.72687	-1.66244	-7.60673	0
0.8093	-19.0966	7.50204	-0.747236	-8.83045	0
0.8100	-17.2688	6.58343	-5.32484	-9.44232	0
0.8107	-15.441	5.97101	-9.59633	-9.74447	0
0.8113	-13.6132	4.43998	-9.29178	-10.9682	0
0.8120	-10.244	5.0524	-8.07046	-12.4941	0
0.8127	-7.20216	6.58343	-6.85071	-13.1059	0
0.8133	-5.3607	2.90896	-5.32484	-8.83045	0
0.8140	-3.53288	-0.765515	-4.71418	-3.95066	0
0.8147	-2.61897	2.60275	-3.49286	-5.47654	0
0.8153	-3.53288	5.0524	-2.57765	-8.83045	0
0.8160	-4.1467	1.68413	-5.32484	-7.00242	0
0.8167	-2.61897	-0.459309	-7.15525	-6.08085	0
0.8173	-1.40497	0.765515	-2.8822	-7.91644	0
0.8180	-2.9327	-0.765515	0.778632	-7.00242	0
0.8187	-5.3607	-2.21999	-0.136575	-3.64096	0
0.8193	-3.84661	-0.153103	-1.05178	-3.3388	0
0.8200	0.122764	-0.459309	-1.35633	-3.3388	0
0.8207	3.17823	-3.13861	-3.18831	-2.11508	0
0.8213	5.31978	-1.99034	-3.49286	-2.42479	0
0.8220	6.23369	-0.153103	-1.35633	-2.72694	0
0.8227	7.44769	-2.21999	-0.747236	-0.898908	0
0.8233	8.97542	-3.44482	-0.747236	0.62697	0
0.8240	5.31978	-2.5262	-0.44112	1.23883	0
0.8247	-4.1467	-4.36343	-0.44112	2.46256	0
0.8253	-10.8578	-7.11929	0.474087	1.23883	0
0.8260	-10.244	-9.56893	3.52582	-0.287046	0
0.8267	-6.88843	-9.87514	5.35624	2.76471	0
0.8273	-3.53288	-8.95652	3.83037	4.90245	0
0.8280	-4.1467	-10.7938	0.778632	-0.5892	0
0.8287	-8.11607	-12.631	-1.66244	-6.08085	0
0.8293	-10.8578	-9.87514	-2.2731	-6.08085	0
0.8300	-9.02998	-7.7317	-2.57765	-6.39056	0
0.8307	-7.50225	-9.26273	-4.40806	-9.74447	0
0.8313	-9.33007	-9.26273	-4.71418	-8.83045	0
0.8320	-10.244	-8.0379	-1.96699	-5.7787	0
0.8327	-9.94389	-8.65032	0.169541	-7.00242	0
0.8333	-13.6132	-7.11929	-0.747236	-8.83045	0
0.8340	-16.0548	-4.05723	-1.66244	-6.08085	0
0.8347	-12.0854	-2.8324	-1.96699	-4.86468	0
0.8353	-9.94389	-3.75102	-0.747236	-6.08085	0
0.8360	-10.8578	-5.89446	1.99995	-5.16684	0
0.8367	-5.3607	-6.81308	2.91516	-3.02909	0
0.8373	-0.791146	-4.36343	1.38929	-4.25282	0
0.8380	-5.06061	-2.5262	2.61062	-4.86468	0
0.8387	-6.58834	-2.21999	5.9669	-1.50322	0
0.8393	-2.61897	-1.07172	5.66235	1.23883	0
0.8400	-3.84661	-0.459309	1.99995	2.46256	0
0.8407	-8.11607	-1.99034	-0.44112	4.90245	0
0.8413	-8.72989	-4.66964	-1.96699	3.37657	0
0.8420	-7.20216	-5.58826	-2.2731	0.62697	0
0.8427	-3.84661	-3.44482	-1.66244	2.15285	0
0.8433	-5.06061	-2.5262	-2.2731	3.98843	0
0.8440	-12.6856	-5.28205	-4.40806	0.62697	0
0.8447	-17.2688	-7.7317	-2.8822	-0.5892	0
0.8453	-20.9381	-7.42549	0.169541	1.85069	0
0.8460	-27.3355	-8.0379	0.778632	3.07442	0
0.8467	-28.5631	-7.7317	-0.44112	3.37657	0
0.8473	-28.2494	-5.28205	-0.136575	3.37657	0
0.8480	-36.5019	-3.75102	1.99995	1.23883	0
0.8487	-40.1575	-3.13861	3.83037	-0.5892	0
0.8493	-35.5743	-4.36343	3.22128	-2.72694	0
0.8500	-35.5743	-6.20067	1.08475	-5.47654	0
0.8507	-35.2742	-4.66964	-0.747236	-3.95066	0
0.8513	-28.8632	-2.5262	-3.18831	0.324816	0
0.8520	-25.2076	-3.44482	-4.40806	-0.898908	0
0.8527	-24.5937	-4.05723	-1.05178	-4.55497	0
0.8533	-22.1521	-3.13861	1.38929	-3.3388	0
0.8540	-21.852	-4.36343	-1.05178	-0.5892	0
0.8547	-22.7659	-5.28205	-3.49286	-0.898908	0
0.8553	-21.5383	-2.8324	-1.35633	-3.3388	0
0.8560	-20.9381	-1.68413	-1.05178	-3.64096	0
0.8567	-23.9799	-0.765515	-0.747236	-2.42479	0
0.8573	-27.6492	0.153103	4.44103	-0.898908	0
0.8580	-27.9493	0.153103	8.40797	-1.50322	0
0.8587	-23.9799	0.153103	5.05169	-4.25282	0
0.8593	-20.9381	0.153103	0.474087	-6.39056	0
0.8600	-18.7965	-1.37793	-1.66244	-5.47654	0
0.8607	-14.2134	-1.07172	-1.96699	-3.02909	0
0.8613	-12.6856	0.153103	-0.136575	-1.50322	0
0.8620	-16.3549	-1.07172	1.99995	-2.42479	0
0.8627	-17.2688	-1.68413	1.99995	-4.55497	0
0.8633	-17.2688	0.459309	1.99995	-4.25282	0
0.8640	-21.5383	1.68413	1.69541	-3.02909	0
0.8647	-22.7659	0.459309	-0.747236	-3.3388	0
0.8653	-18.1827	0.765515	-1.66244	-4.25282	0
0.8660	-15.7411	1.99034	-0.747236	-4.25282	0
0.8667	-14.2134	1.68413	-1.35633	-2.42479	0
0.8673	-14.8272	0.765515	-2.2731	-0.287046	0
0.8680	-20.9381	1.07172	-1.96699	-1.50322	0
0.8687	-23.3661	3.21516	-3.49286	-4.25282	0
0.8693	-20.0105	3.82757	-5.62939	-3.64096	0
0.8700	-21.2382	2.29654	-6.24005	-4.25282	0
0.8707	-23.9799	3.82757	-5.93393	-7.30458	0
0.8713	-21.852	5.97101	-3.49286	-5.7787	0
0.8720	-22.1521	4.43998	-0.747236	-3.02909	0
0.8727	-24.5937	4.43998	-3.18831	-5.16684	0
0.8733	-20.0105	6.88963	-5.32484	-5.16684	0
0.8740	-14.5271	5.97101	-0.747236	-1.81292	0
0.8747	-11.7717	4.43998	2.91516	-3.64096	0
0.8753	-5.97452	5.97101	1.38929	-6.08085	0
0.8760	1.03667	4.74619	0.778632	-5.16684	0
0.8767	2.26432	1.99034	-1.35633	-5.47654	0
0.8773	1.03667	1.99034	-6.24005	-6.08085	0
0.8780	1.6505	1.37793	-5.62939	-2.72694	0
0.8787	3.17823	0.459309	-0.136575	-1.81292	0
0.8793	3.17823	4.43998	1.99995	-5.16684	0
0.8800	0.736585	6.27722	1.69541	-5.47654	0
0.8807	0.122764	2.60275	2.61062	-2.42479	0
0.8813	3.79205	2.60275	2.3045	-1.50322	0
0.8820	6.53378	5.97101	1.99995	0.0226616	0
0.8827	7.44769	5.97101	3.83037	2.15285	0
0.8833	8.06151	4.13378	2.91516	0.324816	0
0.8840	7.1476	3.82757	-0.44112	-3.3388	0
0.8847	6.53378	4.74619	-0.747236	-2.11508	0
0.8853	8.3616	4.74619	-1.66244	-0.898908	0
0.8860	9.27551	4.43998	-2.2731	-3.3388	0
0.8867	11.117	5.66481	0.169541	-4.25282	0
0.8873	14.7726	7.80825	0.169541	-2.72694	0
0.8880	17.5143	7.19584	-4.10352	-4.55497	0
0.8887	15.3864	5.97101	-3.18831	-7.60673	0
0.8893	9.58924	6.58343	1.08475	-9.13261	0
0.8900	3.47832	5.66481	0.169541	-11.5801	0
0.8907	2.87814	5.3586	-1.05178	-11.5801	0
0.8913	6.53378	8.72687	2.91516	-8.83045	0
0.8920	10.2031	11.4827	4.44103	-10.0542	0
0.8927	12.0309	11.1765	0.169541	-12.1844	0
0.8933	12.6447	9.33928	-1.35633	-9.13261	0
0.8940	11.4171	8.42066	1.38929	-7.30458	0
0.8947	11.7172	8.11445	1.69541	-10.0542	0
0.8953	13.8587	7.50204	-1.35633	-8.5283	0
0.8960	15.6865	6.27722	-3.49286	-3.3388	0
0.8967	14.7726	6.27722	-4.40806	-3.3388	0
0.8973	13.2449	6.58343	-3.49286	-3.3388	0
0.8980	12.9448	5.66481	-2.57765	-0.5892	0
0.8987	11.7172	6.27722	-3.79897	-1.50322	0
0.8993	7.1476	8.42066	-4.40806	-5.16684	0
0.9000	3.47832	9.33928	-3.18831	-3.3388	0
0.9007	1.95059	9.33928	-2.57765	-1.50322	0
0.9013	-3.53288	9.33928	-0.747236	-5.7787	0
0.9020	-9.6438	6.88963	1.08475	-8.83045	0
0.9027	-11.7717	4.74619	-0.136575	-7.00242	0
0.9033	-16.3549	5.97101	-1.05178	-7.00242	0
0.9040	-22.7659	9.33928	-0.136575	-8.83045	0
0.9047	-23.9799	11.4827	-1.96699	-6.39056	0
0.9053	-21.852	10.5641	-4.40806	-3.95066	0
0.9060	-20.9381	10.5641	-2.57765	-7.00242	0
0.9067	-18.1827	13.0137	0.169541	-10.0542	0
0.9073	-15.7411	13.0137	-0.747236	-9.13261	0
0.9080	-16.9687	10.8703	-2.2731	-11.8822	0
0.9087	-16.3549	11.1765	-3.79897	-16.4598	0
0.9093	-11.4716	9.95169	-5.32484	-14.02	0
0.9100	-8.11607	7.50204	-6.24005	-10.9682	0
0.9107	-6.58834	12.4013	-5.32484	-12.7962	0
0.9113	-4.44679	16.6882	-3.79897	-10.3563	0
0.9120	-5.06061	13.32	-2.57765	-6.69271	0
0.9127	-7.20216	10.2579	-2.57765	-11.2703	0
0.9133	-5.3607	9.64548	-1.05178	-13.1059	0
0.9140	-3.53288	7.50204	1.99995	-6.69271	0
0.9147	-6.58834	7.80825	5.9669	-6.39056	0
0.9153	-11.1715	10.8703	9.32475	-11.2703	0
0.9160	-14.5271	10.2579	8.40797	-10.0542	0
0.9167	-14.5271	7.50204	4.74715	-8.83045	0
0.9173	-10.8578	7.19584	3.83037	-10.9682	0
0.9180	-7.50225	9.33928	3.52582	-8.83045	0
0.9187	-4.76052	12.0951	1.38929	-5.16684	0
0.9193	-0.791146	10.8703	1.69541	-6.08085	0
0.9200	2.87814	8.42066	2.91516	-6.08085	0
0.9207	4.39223	9.64548	-0.136575	-2.72694	0
0.9213	5.91996	10.8703	-2.57765	-4.55497	0
0.9220	5.61987	9.03307	-1.96699	-7.91644	0
0.9227	4.70596	9.33928	-3.18831	-7.00242	0
0.9233	3.79205	11.1765	-5.32484	-6.08085	0
0.9240	-0.791146	9.33928	-4.10352	-6.08085	0
0.9247	-8.11607	6.58343	-3.18831	-1.50322	0
0.9253	-8.11607	6.88963	-3.49286	1.23883	0
0.9260	-1.70506	7.50204	-1.96699	-0.5892	0
0.9267	1.03667	6.27722	-1.35633	0.324816	0
0.9273	1.03667	4.74619	-2.57765	0.324816	0
0.9280	2.56441	2.90896	-0.747236	-3.3388	0
0.9287	1.95059	0.459309	2.61062	-3.02909	0
0.9293	-0.491056	1.07172	2.91516	-1.50322	0
0.9300	1.6505	3.82757	3.22128	-6.08085	0
0.9307	5.61987	2.60275	4.74715	-9.13261	0
0.9313	4.39223	-1.68413	3.83037	-5.16684	0
0.9320	2.26432	-1.37793	1.99995	-5.16684	0
0.9327	5.31978	3.21516	0.169541	-9.44232	0
0.9333	5.91996	5.3586	-2.8822	-9.74447	0
0.9340	1.95059	3.21516	-3.49286	-7.30458	0
0.9347	1.95059	1.99034	-0.747236	-4.55497	0
0.9353	7.1476	3.21516	-1.05178	-2.42479	0
0.9360	10.5031	3.52137	-1.96699	-4.25282	0
0.9367	9.27551	1.99034	-0.747236	-7.00242	0
0.9373	8.3616	1.68413	-0.747236	-4.86468	0
0.9380	9.27551	0.765515	-2.2731	-3.3388	0
0.9387	10.2031	-1.68413	-0.747236	-6.08085	0
0.9393	8.3616	-3.44482	-1.05178	-3.95066	0
0.9400	5.31978	-5.58826	-2.57765	2.15285	0
0.9407	1.95059	-6.50687	-1.35633	2.15285	0
0.9413	-0.791146	-4.05723	-1.35633	-2.42479	0
0.9420	-2.61897	-1.99034	-4.71418	-2.42479	0
0.9427	-3.53288	-3.75102	-5.32484	0.324816	0
0.9433	-3.53288	-4.36343	-3.49286	-0.898908	0
0.9440	-2.61897	-1.68413	-4.40806	-2.72694	0
0.9447	-2.61897	-0.765515	-6.54459	0.62697	0
0.9453	-0.791146	-1.37793	-2.8822	3.07442	0
0.9460	2.87814	-1.68413	2.3045	0.324816	0
0.9467	4.70596	-1.99034	1.69541	1.23883	0
0.9473	4.09214	-1.07172	-1.66244	4.90245	0
0.9480	1.6505	-0.459309	-2.2731	2.46256	0
0.9487	-2.9327	-2.5262	-2.57765	-1.50322	0
0.9493	-8.11607	-4.36343	-3.79897	-1.81292	0
0.9500	-11.7717	-3.75102	-2.8822	-3.3388	0
0.9507	-12.6856	-4.36343	-2.8822	-6.08085	0
0.9513	-9.94389	-5.58826	-2.57765	-4.25282	0
0.9520	-5.67443	-3.75102	2.91516	-2.42479	0
0.9527	-2.9327	-2.21999	5.66235	-4.86468	0
0.9533	-0.177326	-2.5262	0.778632	-4.25282	0
0.9540	0.122764	-3.75102	-2.2731	-2.11508	0
0.9547	-4.1467	-4.36343	0.169541	-3.95066	0
0.9553	-5.97452	-5.89446	1.69541	-5.47654	0
0.9560	-2.61897	-6.20067	2.61062	-3.95066	0
0.9567	-2.00515	-3.75102	2.61062	-3.64096	0
0.9573	-3.84661	-2.5262	1.99995	-5.16684	0
0.9580	-3.53288	-4.97584	4.74715	-3.64096	0
0.9587	-2.61897	-4.36343	6.27301	-0.5892	0
0.9593	-1.70506	-0.459309	1.38929	1.85069	0
0.9600	1.03667	-0.765515	-1.96699	2.76471	0
0.9607	-1.40497	-3.75102	0.169541	2.76471	0
0.9613	-5.3607	-1.99034	1.08475	-0.5892	0
0.9620	-2.61897	0.153103	-2.2731	-3.3388	0
0.9627	-0.491056	-1.68413	-3.49286	-0.5892	0
0.9633	-3.53288	-1.99034	-1.96699	1.23883	0
0.9640	-3.53288	-1.37793	-1.66244	-2.11508	0
0.9647	-1.09124	-2.8324	-2.8822	-2.42479	0
0.9653	-4.1467	-2.21999	-3.49286	1.23883	0
0.9660	-6.28825	-0.765515	-2.2731	1.85069	0
0.9667	-5.67443	-4.36343	-2.57765	1.54854	0
0.9673	-9.02998	-5.89446	-3.49286	3.07442	0
0.9680	-10.8578	-1.07172	-1.66244	0.936678	0
0.9687	-10.5577	0.765515	0.474087	-2.42479	0
0.9693	-17.2688	-4.66964	1.38929	-3.02909	0
0.9700	-24.5937	-8.0379	2.3045	-5.16684	0
0.9707	-24.5937	-6.50687	3.83037	-6.08085	0
0.9713	-22.1521	-7.11929	1.99995	-2.11508	0
0.9720	-17.2688	-8.65032	-2.57765	-3.02909	0
0.9727	-10.5577	-8.34411	-5.32484	-8.21859	0
0.9733	-9.94389	-8.95652	-5.01872	-7.91644	0
0.9740	-11.1715	-9.56893	-4.10352	-7.00242	0
0.9747	-7.20216	-8.0379	-3.49286	-9.74447	0
0.9753	-5.67443	-6.20067	-0.747236	-10.3563	0
0.9760	-7.80234	-3.44482	1.38929	-8.5283	0
0.9767	-7.20216	-0.765515	1.08475	-10.0542	0
0.9773	-6.58834	-2.5262	3.22128	-9.44232	0
0.9780	-8.41616	-5.89446	5.35624	-4.86468	0
0.9787	-9.94389	-5.28205	2.91516	-3.95066	0
0.9793	-11.7717	-2.21999	1.99995	-4.86468	0
0.9800	-13.6132	0.153103	2.61062	-3.3388	0
0.9807	-12.6856	0.153103	-2.57765	-4.55497	0
0.9813	-10.244	-2.5262	-6.24005	-6.39056	0
0.9820	-8.41616	-2.5262	-2.2731	-1.20106	0
0.9827	-5.97452	0.153103	1.38929	3.98843	0
0.9833	-4.1467	0.765515	0.169541	1.23883	0
0.9840	-4.1467	-0.765515	-1.05178	0.0226616	0
0.9847	-5.97452	-0.459309	1.08475	1.85069	0
0.9853	-8.11607	-1.07172	5.66235	-1.50322	0
0.9860	-9.02998	-2.5262	7.49277	-5.16684	0
0.9867	-9.6438	-2.5262	5.66235	-3.02909	0
0.9873	-11.7717	-1.68413	5.66235	-3.95066	0
0.9880	-13.9133	-0.153103	5.9669	-8.5283	0
0.9887	-14.5271	1.37793	1.99995	-7.91644	0
0.9893	-15.441	2.90896	-2.2731	-6.39056	0
0.9900	-15.1273	2.90896	-3.49286	-8.83045	0
0.9907	-9.94389	1.99034	-5.32484	-10.6585	0
0.9913	-4.76052	3.82757	-5.32484	-10.3563	0
0.9920	-3.23279	6.58343	-3.49286	-10.6585	0
0.9927	-4.76052	5.97101	-2.8822	-9.74447	0
0.9933	-5.3607	2.90896	-1.96699	-7.91644	0
0.9940	-1.70506	2.90896	1.08475	-7.91644	0
0.9947	2.87814	6.88963	2.91516	-10.0542	0
0.9953	-0.791146	10.2579	2.3045	-10.9682	0
0.9960	-9.94389	8.42066	0.169541	-9.74447	0
0.9967	-13.2994	5.0524	-1.66244	-9.13261	0
0.9973	-12.0854	4.43998	-2.57765	-9.74447	0
0.9980	-10.8578	4.74619	-3.49286	-7.30458	0
0.9987	-6.28825	4.74619	-4.10352	-3.3388	0
0.9993	1.03667	6.27722	-3.49286	-4.25282	0
1.0000	5.61987	6.58343	-3.49286	-7.91644	0
1.0007	6.23369	5.66481	-4.10352	-7.91644	0
1.0013	3.79205	6.88963	-3.49286	-5.47654	0
1.0020	-0.791146	8.11445	-2.57765	-4.86468	0
1.0027	-3.53288	8.42066	0.169541	-5.16684	0
1.0033	-3.84661	11.1765	6.27301	-7.91644	0
1.0040	-4.76052	12.7075	9.32475	-10.0542	0
1.0047	-4.1467	11.1765	6.57756	-6.39056	0
1.0053	0.122764	10.5641	6.57756	-2.72694	0
1.0060	5.61987	13.0137	9.32475	-3.64096	0
1.0067	10.2031	15.7696	9.32475	-2.42479	0
1.0073	12.331	17.6068	6.57756	-0.287046	0
1.0080	8.67533	15.1572	4.74715	-3.02909	0
1.0087	1.03667	12.7075	4.74715	-4.55497	0
1.0093	-1.70506	13.9324	3.83037	-2.42479	0
1.0100	1.03667	16.382	1.08475	-5.16684	0
1.0107	0.736585	16.6882	-2.2731	-10.6585	0
1.0113	0.122764	16.6882	-4.40806	-8.83045	0
1.0120	1.95059	17.6068	-4.71418	-5.47654	0
1.0127	1.95059	16.6882	-4.10352	-6.08085	0
1.0133	-0.791146	14.5448	-4.10352	-4.86468	0
1.0140	-3.23279	12.7075	-4.10352	-2.72694	0
1.0147	-4.44679	13.32	-3.18831	-6.08085	0
1.0153	-6.28825	15.1572	-4.40806	-7.91644	0
1.0160	-9.94389	13.9324	-6.24005	-5.7787	0
1.0167	-13.6132	11.4827	-4.10352	-5.47654	0
1.0173	-10.244	10.2579	-0.747236	-6.08085	0
1.0180	-3.53288	10.2579	0.474087	-4.25282	0
1.0187	-1.70506	11.7889	1.99995	-2.42479	0
1.0193	-4.76052	13.0137	2.91516	-2.72694	0
1.0200	-5.3607	10.8703	2.91516	-0.5892	0
1.0207	-2.00515	7.19584	2.91516	0.324816	0
1.0213	1.6505	5.0524	2.3045	-3.02909	0
1.0220	1.6505	4.13378	2.91516	-4.55497	0
1.0227	-1.70506	3.21516	5.05169	-4.25282	0
1.0233	-5.97452	2.90896	3.83037	-5.7787	0
1.0240	-11.7717	2.60275	1.99995	-4.55497	0
1.0247	-17.2688	1.99034	1.08475	-0.5892	0
1.0253	-16.0548	4.13378	-2.57765	-1.50322	0
1.0260	-10.8578	7.80825	-5.93393	-3.64096	0
1.0267	-9.6438	8.42066	-4.10352	-1.50322	0
1.0273	-11.1715	6.88963	-4.40806	-3.02909	0
1.0280	-12.6856	7.80825	-5.93393	-8.21859	0
1.0287	-12.0854	11.1765	-2.2731	-8.21859	0
1.0293	-9.6438	11.1765	0.169541	-6.08085	0
1.0300	-10.5577	8.42066	-0.747236	-8.5283	0
1.0307	-11.7717	9.03307	1.08475	-7.91644	0
1.0313	-6.88843	11.1765	1.08475	-3.3388	0
1.0320	-1.40497	9.64548	-3.49286	-5.47654	0
1.0327	-0.791146	6.27722	-5.32484	-10.6585	0
1.0333	0.122764	4.13378	-4.71418	-8.83045	0
1.0340	-1.09124	3.52137	-6.24005	-4.86468	0
1.0347	-6.88843	4.74619	-6.85071	-6.69271	0
1.0353	-10.8578	5.3586	-4.40806	-7.91644	0
1.0360	-11.1715	3.82757	-3.49286	-5.47654	0
1.0367	-12.3855	3.82757	-2.57765	-5.16684	0
1.0373	-10.5577	3.82757	-1.05178	-5.16684	0
1.0380	-3.23279	1.68413	-0.747236	-3.3388	0
1.0387	1.6505	-0.153103	-1.66244	-3.3388	0
1.0393	0.436495	-0.459309	-0.747236	-3.95066	0
1.0400	-1.40497	-0.459309	0.169541	-1.50322	0
1.0407	-2.61897	-0.765515	0.778632	0.324816	0
1.0413	-4.76052	-1.99034	1.69541	-1.50322	0
1.0420	-2.9327	-3.75102	1.99995	-1.50322	0
1.0427	2.87814	-2.5262	2.61062	-0.5892	0
1.0433	6.83387	-1.68413	2.91516	-2.11508	0
1.0440	10.2031	-3.75102	1.38929	-4.25282	0
1.0447	14.4725	-5.89446	-0.747236	-3.3388	0
1.0453	12.6447	-6.20067	-0.747236	-3.02909	0
1.0460	8.3616	-4.36343	1.08475	-4.55497	0
1.0467	11.7172	-2.5262	3.83037	-6.08085	0
1.0473	15.0727	-5.28205	4.44103	-7.30458	0
1.0480	10.2031	-8.0379	2.91516	-9.13261	0
1.0487	6.53378	-6.50687	1.99995	-9.74447	0
1.0493	8.3616	-6.20067	0.169541	-8.83045	0
1.0500	8.06151	-8.34411	-2.57765	-9.74447	0
1.0507	5.91996	-4.66964	-2.57765	-10.6585	0
1.0513	1.03667	-2.21999	-1.66244	-8.83045	0
1.0520	-5.3607	-6.20067	-2.57765	-9.13261	0
1.0527	-5.3607	-6.20067	-1.66244	-11.5801	0
1.0533	-3.53288	-2.5262	-1.05178	-7.60673	0
1.0540	-9.02998	-4.36343	-1.66244	-2.72694	0
1.0547	-11.7717	-7.7317	1.99995	-4.55497	0
1.0553	-8.11607	-7.11929	4.13648	-7.00242	0
1.0560	-6.28825	-8.0379	-1.35633	-5.16684	0
1.0567	-5.97452	-9.87514	-3.49286	-5.7787	0
1.0573	-4.44679	-9.56893	-1.05178	-7.91644	0
1.0580	-3.84661	-8.34411	-2.57765	-6.69271	0
1.0587	-3.23279	-8.95652	-4.40806	-5.47654	0
1.0593	-2.31888	-10.1813	0.169541	-6.08085	0
1.0600	-1.70506	-10.4875	1.99995	-6.08085	0
1.0607	-0.791146	-8.95652	-2.57765	-6.08085	0
1.0613	-1.70506	-8.95652	-3.79897	-8.83045	0
1.0620	-5.97452	-9.56893	0.474087	-12.1844	0
1.0627	-6.58834	-6.20067	2.61062	-11.2703	0
1.0633	-6.88843	-5.58826	1.38929	-7.30458	0
1.0640	-10.244	-8.65032	2.3045	-7.30458	0
1.0647	-9.6438	-6.20067	4.74715	-11.2703	0
1.0653	-6.58834	-0.765515	2.91516	-13.1059	0
1.0660	-11.4716	-1.37793	0.778632	-11.2703	0
1.0667	-17.2688	-1.68413	3.22128	-8.5283	0
1.0673	-16.9687	1.99034	5.66235	-7.91644	0
1.0680	-17.2688	2.60275	3.52582	-9.74447	0
1.0687	-18.7965	-0.765515	1.08475	-10.6585	0
1.0693	-17.2688	-1.68413	-1.05178	-11.8822	0
1.0700	-17.2688	0.153103	-4.40806	-14.02	0
1.0707	-20.6244	0.153103	-4.71418	-12.7962	0
1.0713	-20.0105	-1.07172	-2.57765	-10.0542	0
1.0720	-15.441	-1.68413	-2.57765	-11.2703	0
1.0727	-8.72989	-1.07172	-0.747236	-12.4941	0
1.0733	-1.40497	1.07172	2.91516	-9.13261	0
1.0740	1.95059	1.99034	1.69541	-7.30458	0
1.0747	-1.40497	2.90896	-2.8822	-7.91644	0
1.0753	-5.06061	6.58343	-4.10352	-6.08085	0
1.0760	-6.28825	7.80825	-2.57765	-5.7787	0
1.0767	-8.11607	4.13378	-2.2731	-7.60673	0
1.0773	-8.72989	1.07172	-1.66244	-6.08085	0
1.0780	-7.20216	1.68413	0.778632	-4.25282	0
1.0787	-6.58834	3.82757	2.3045	-4.25282	0
1.0793	-6.88843	3.82757	1.38929	-0.5892	0
1.0800	-6.88843	2.90896	0.169541	4.29059	0
1.0807	-9.33007	3.82757	-0.747236	0.324816	0
1.0813	-13.2994	5.97101	-3.79897	-7.00242	0
1.0820	-12.0854	5.66481	-5.32484	-5.16684	0
1.0827	-7.50225	4.74619	-3.49286	-1.81292	0
1.0833	-7.20216	5.97101	-4.10352	-4.55497	0
1.0840	-7.20216	7.19584	-6.54459	-5.16684	0
1.0847	-3.23279	6.58343	-4.10352	-3.02909	0
1.0853	0.122764	6.58343	1.38929	-5.16684	0
1.0860	-4.44679	6.58343	3.52582	-6.08085	0
1.0867	-11.7717	4.74619	2.91516	-0.287046	0
1.0873	-16.9687	3.82757	0.474087	1.23883	0
1.0880	-20.9381	5.66481	-0.136575	-3.3388	0
1.0887	-21.5383	7.80825	2.61062	-3.3388	0
1.0893	-17.5689	8.42066	3.83037	-0.287046	0
1.0900	-15.1273	6.88963	2.91516	-3.3388	0
1.0907	-16.0548	8.42066	4.74715	-6.69271	0
1.0913	-14.5271	12.7075	7.49277	-4.55497	0
1.0920	-8.72989	12.0951	5.66235	-4.86468	0
1.0927	-3.53288	7.50204	2.91516	-7.91644	0
1.0933	1.03667	5.3586	1.08475	-6.08085	0
1.0940	5.61987	6.58343	-0.747236	-5.16684	0
1.0947	8.67533	8.72687	-2.2731	-8.83045	0
1.0953	11.117	11.1765	-4.40806	-7.91644	0
1.0960	12.6447	10.2579	-5.62939	-4.25282	0
1.0967	11.7172	7.80825	-5.01872	-5.7787	0
1.0973	11.7172	9.95169	-4.40806	-4.55497	0
1.0980	13.8587	11.1765	-1.35633	1.54854	0
1.0987	12.6447	6.88963	3.52582	0.62697	0
1.0993	8.06151	5.97101	2.61062	-4.55497	0
1.1000	7.44769	8.42066	-2.57765	-1.50322	0
1.1007	9.88933	5.3586	-3.49286	2.76471	0
1.1013	7.1476	1.07172	-0.747236	-0.898908	0
1.1020	-0.177326	2.90896	1.69541	-3.02909	0
1.1027	-2.9327	5.66481	1.69541	-0.898908	0
1.1033	1.03667	7.50204	-1.66244	-2.42479	0
1.1040	4.09214	9.33928	-2.8822	-3.64096	0
1.1047	5.61987	6.58343	-1.05178	-2.42479	0
1.1053	11.117	2.60275	-2.57765	-3.95066	0
1.1060	20.5698	4.13378	-2.2731	-4.55497	0
1.1067	25.7668	7.50204	2.91516	-2.42479	0
1.1073	24.8393	6.88963	3.22128	-3.3388	0
1.1080	24.8393	5.3586	-0.747236	-6.69271	0
1.1087	30.0363	5.3586	-1.35633	-5.47654	0
1.1093	37.9614	6.58343	-2.57765	-5.16684	0
1.1100	45.2863	7.50204	-5.32484	-8.5283	0
1.1107	50.7834	6.58343	-3.18831	-8.21859	0
1.1113	47.728	5.66481	-2.2731	-4.25282	0
1.1120	34.9196	5.97101	-3.79897	-4.86468	0
1.1127	26.6807	5.66481	-2.2731	-7.91644	0
1.1133	29.7226	5.66481	0.474087	-5.7787	0
1.1140	29.4225	6.27722	2.3045	-2.72694	0
1.1147	18.4419	4.13378	5.05169	-4.25282	0
1.1153	10.2031	4.74619	4.44103	-5.16684	0
1.1160	9.27551	7.50204	1.38929	-3.3388	0
1.1167	9.27551	5.66481	1.69541	-3.3388	0
1.1173	10.8032	2.90896	2.61062	-2.72694	0
1.1180	10.2031	2.90896	0.474087	1.23883	0
1.1187	1.6505	1.68413	-0.44112	2.15285	0
1.1193	-5.06061	0.153103	0.169541	0.324816	0
1.1200	-2.9327	1.99034	-1.35633	1.54854	0
1.1207	0.736585	1.99034	-1.66244	0.936678	0
1.1213	1.03667	0.153103	0.778632	-2.42479	0
1.1220	-2.61897	-0.153103	1.38929	-1.20106	0
1.1227	-11.1715	1.07172	-0.44112	1.54854	0
1.1233	-20.0105	3.52137	-2.2731	-0.5892	0
1.1240	-26.4216	4.74619	-2.8822	-2.11508	0
1.1247	-31.0048	4.13378	-1.66244	0.0226616	0
1.1253	-33.7465	4.74619	-2.2731	-1.81292	0
1.1260	-35.5743	4.74619	-4.40806	-5.16684	0
1.1267	-37.4158	2.90896	-2.57765	-2.42479	0
1.1273	-36.5019	4.43998	3.22128	-0.5892	0
1.1280	-41.0714	6.88963	4.44103	-3.64096	0
1.1287	-52.9795	4.74619	1.99995	-3.64096	0
1.1293	-59.3769	1.37793	1.99995	-2.11508	0
1.1300	-59.6906	0.153103	1.08475	-5.16684	0
1.1307	-63.0462	-1.37793	-0.747236	-8.21859	0
1.1313	-63.3463	-3.44482	-0.44112	-8.21859	0
1.1320	-56.0213	-4.36343	0.169541	-9.44232	0
1.1327	-52.6658	-4.36343	-1.05178	-9.74447	0
1.1333	-52.9795	-3.13861	-2.2731	-6.39056	0
1.1340	-52.0656	-3.13861	-2.57765	-3.95066	0
1.1347	-54.1935	-1.68413	-3.49286	-5.16684	0
1.1353	-55.7213	1.99034	-2.57765	-5.7787	0
1.1360	-50.838	1.07172	-0.44112	-5.16684	0
1.1367	-45.6546	-2.5262	-0.44112	-3.3388	0
1.1373	-45.6546	-1.99034	-1.66244	0.324816	0
1.1380	-44.7407	-0.765515	0.169541	3.98843	0
1.1387	-44.7407	-3.13861	2.3045	3.98843	0
1.1393	-47.1823	-4.36343	-1.05178	1.23883	0
1.1400	-51.1381	-3.75102	-5.32484	0.324816	0
1.1407	-58.1629	-4.36343	-4.40806	0.324816	0
1.1413	-63.0462	-6.20067	-2.57765	-2.11508	0
1.1420	-59.6906	-6.81308	-2.2731	-3.3388	0
1.1427	-54.8073	-6.50687	-0.747236	-3.3388	0
1.1433	-55.4212	-6.20067	-0.747236	-7.00242	0
1.1440	-56.3351	-7.11929	-3.18831	-9.44232	0
1.1447	-53.5797	-6.20067	-2.8822	-4.25282	0
1.1453	-49.624	-5.28205	-3.18831	-1.20106	0
1.1460	-45.9547	-6.20067	-6.24005	-4.25282	0
1.1467	-43.5131	-4.97584	-6.54459	-4.55497	0
1.1473	-41.6852	-1.37793	-4.40806	-2.42479	0
1.1480	-38.0159	1.07172	-4.10352	-3.95066	0
1.1487	-33.7465	1.68413	-5.32484	-3.95066	0
1.1493	-32.2188	2.29654	-5.32484	-0.5892	0
1.1500	-31.0048	1.07172	-3.49286	-3.02909	0
1.1507	-26.4216	0.459309	-0.747236	-7.91644	0
1.1513	-21.852	1.68413	-1.66244	-6.08085	0
1.1520	-20.9381	1.68413	-4.71418	-5.16684	0
1.1527	-22.7659	-0.459309	-4.71418	-8.5283	0
1.1533	-24.5937	-1.68413	-1.35633	-7.30458	0
1.1540	-26.7353	-1.07172	1.99995	-7.00242	0
1.1547	-27.9493	-0.765515	2.61062	-11.5801	0
1.1553	-29.1769	-0.765515	1.69541	-10.6585	0
1.1560	-34.0602	-0.765515	1.08475	-5.16684	0
1.1567	-40.7713	0.153103	1.08475	-5.47654	0
1.1573	-39.8574	-0.153103	1.08475	-7.00242	0
1.1580	-34.3603	-1.68413	1.08475	-5.7787	0
1.1587	-31.9187	0.153103	1.99995	-7.91644	0
1.1593	-30.0908	2.60275	1.69541	-8.83045	0
1.1600	-24.5937	0.765515	1.08475	-5.16684	0
1.1607	-19.7105	-0.153103	-0.136575	-4.25282	0
1.1613	-16.655	2.60275	-2.2731	-5.47654	0
1.1620	-15.1273	2.60275	-1.66244	-4.25282	0
1.1627	-15.441	1.99034	1.08475	-2.42479	0
1.1633	-15.441	4.43998	0.474087	-3.3388	0
1.1640	-12.6856	4.74619	-2.2731	-5.16684	0
1.1647	-9.94389	1.07172	-3.18831	-7.00242	0
1.1653	-9.02998	1.99034	-4.40806	-9.13261	0
1.1660	-10.5577	4.43998	-5.01872	-8.5283	0
1.1667	-10.8578	3.21516	-2.57765	-6.39056	0
1.1673	-6.58834	2.60275	-0.44112	-7.91644	0
1.1680	-3.23279	2.29654	-0.136575	-11.5801	0
1.1687	-4.44679	0.153103	1.08475	-10.6585	0
1.1693	-4.76052	0.153103	1.69541	-8.83045	0
1.1700	-2.61897	3.82757	-0.44112	-11.2703	0
1.1707	-1.70506	4.43998	-0.44112	-14.6318	0
1.1713	-0.791146	2.60275	1.99995	-13.1059	0
1.1720	-1.09124	4.13378	1.38929	-11.2703	0
1.1727	-5.67443	7.50204	-0.747236	-9.13261	0
1.1733	-9.33007	8.72687	0.169541	-4.25282	0
1.1740	-11.4716	7.50204	2.61062	-4.25282	0
1.1747	-16.0548	6.58343	2.91516	-8.83045	0
1.1753	-16.655	8.11445	0.474087	-8.5283	0
1.1760	-11.4716	9.64548	-4.40806	-7.30458	0
1.1767	-8.72989	7.80825	-6.24005	-11.5801	0
1.1773	-7.80234	4.74619	-3.49286	-11.2703	0
1.1780	-2.61897	3.82757	-3.49286	-4.55497	0
1.1787	2.56441	3.82757	-6.85071	-4.25282	0
1.1793	2.87814	4.43998	-5.62939	-6.08085	0
1.1800	1.95059	4.43998	-1.66244	-3.95066	0
1.1807	2.87814	3.82757	-1.05178	-4.86468	0
1.1813	1.95059	3.82757	-1.66244	-9.74447	0
1.1820	-0.791146	5.66481	-1.66244	-10.0542	0
1.1827	-0.177326	6.88963	-2.2731	-9.13261	0
1.1833	3.79205	7.80825	-2.57765	-10.6585	0
1.1840	4.09214	8.11445	-2.8822	-9.74447	0
1.1847	3.47832	6.58343	-1.66244	-6.08085	0
1.1853	7.44769	4.74619	3.22128	-5.47654	0
1.1860	8.97542	5.3586	5.66235	-6.69271	0
1.1867	5.61987	8.42066	1.99995	-6.08085	0
1.1873	5.61987	9.03307	-0.747236	-6.39056	0
1.1880	6.53378	7.50204	-0.44112	-10.3563	0
1.1887	3.47832	8.42066	-1.35633	-11.8822	0
1.1893	1.95059	10.5641	-0.136575	-8.83045	0
1.1900	5.00605	9.03307	3.52582	-8.21859	0
1.1907	7.1476	6.58343	2.3045	-9.44232	0
1.1913	6.53378	7.80825	-1.35633	-6.08085	0
1.1920	4.70596	9.33928	-2.57765	-4.25282	0
1.1927	1.03667	9.03307	-6.24005	-5.47654	0
1.1933	-1.70506	8.11445	-9.29178	-3.64096	0
1.1940	-1.40497	5.97101	-6.54459	-3.3388	0
1.1947	-0.791146	4.43998	-4.10352	-7.91644	0
1.1953	0.122764	4.74619	-4.71418	-7.91644	0
1.1960	1.6505	4.74619	-2.8822	-4.55497	0
1.1967	2.56441	4.74619	0.169541	-7.91644	0
1.1973	1.03667	5.3586	0.169541	-10.9682	0
1.1980	-3.53288	3.52137	1.38929	-6.69271	0
1.1987	-7.50225	1.68413	3.83037	-3.95066	0
1.1993	-7.80234	3.82757	1.08475	-6.08085	0
1.2000	-4.44679	5.66481	-1.66244	-6.08085	0
1.2007	-3.53288	4.43998	-0.136575	-5.16684	0
1.2013	-5.06061	4.74619	1.08475	-6.69271	0
1.2020	-4.44679	5.0524	1.08475	-6.08085	0
1.2027	-3.84661	3.21516	2.61062	-4.25282	0
1.2033	-7.20216	2.29654	1.38929	-6.08085	0
1.2040	-8.11607	2.90896	-1.35633	-7.60673	0
1.2047	-5.3607	3.52137	-0.44112	-5.7787	0
1.2053	-5.3607	3.52137	2.91516	-4.55497	0
1.2060	-5.3607	3.52137	4.74715	-4.25282	0
1.2067	-1.09124	4.13378	5.66235	-2.42479	0
1.2073	0.736585	5.97101	5.05169	-1.81292	0
1.2080	-1.70506	5.66481	4.74715	-5.7787	0
1.2087	0.122764	3.82757	4.74715	-8.21859	0
1.2093	5.61987	4.74619	2.91516	-8.83045	0
1.2100	8.3616	5.0524	1.38929	-11.5801	0
1.2107	9.58924	2.90896	1.99995	-12.1844	0
1.2113	12.0309	2.60275	1.69541	-8.5283	0
1.2120	12.0309	1.37793	1.08475	-7.00242	0
1.2127	8.3616	-2.8324	1.08475	-8.21859	0
1.2133	6.23369	-4.36343	-0.747236	-6.08085	0
1.2140	6.23369	-3.13861	-3.18831	-5.16684	0
1.2147	5.91996	-2.5262	-3.18831	-7.00242	0
1.2153	6.53378	-0.153103	-2.8822	-7.30458	0
1.2160	8.3616	2.29654	-3.18831	-7.60673	0
1.2167	6.53378	-0.765515	-1.66244	-9.74447	0
1.2173	2.87814	-2.8324	-0.747236	-7.00242	0
1.2180	0.122764	-0.153103	-2.2731	-2.42479	0
1.2187	-1.70506	-0.765515	-1.05178	-2.72694	0
1.2193	-1.09124	-4.36343	2.91516	-3.3388	0
1.2200	4.39223	-6.20067	1.99995	-0.5892	0
1.2207	9.88933	-8.65032	-1.66244	-1.50322	0
1.2213	10.5031	-10.7938	-1.35633	-3.64096	0
1.2220	10.2031	-8.0379	1.08475	-0.5892	0
1.2227	11.7172	-2.5262	3.83037	-0.5892	0
1.2233	12.331	-1.07172	5.66235	-5.47654	0
1.2240	9.88933	-2.5262	4.44103	-5.47654	0
1.2247	6.83387	-3.75102	2.3045	-3.02909	0
1.2253	7.1476	-5.28205	3.52582	-4.86468	0
1.2260	8.3616	-4.36343	3.22128	-6.39056	0
1.2267	11.4171	-1.07172	0.169541	-4.86468	0
1.2273	16.3003	-0.765515	-0.747236	-6.08085	0
1.2280	19.6559	-2.5262	-0.747236	-9.74447	0
1.2287	19.3558	-0.765515	-1.35633	-8.83045	0
1.2293	19.0421	0.765515	0.169541	-8.21859	0
1.2300	19.3558	0.153103	0.169541	-10.3563	0
1.2307	17.8281	0.153103	-3.18831	-9.74447	0
1.2313	16.9142	1.37793	-4.10352	-8.83045	0
1.2320	19.6559	1.99034	-1.66244	-11.8822	0
1.2327	24.5392	1.68413	-2.2731	-11.5801	0
1.2333	26.6807	-1.68413	-3.79897	-7.91644	0
1.2340	26.0669	-3.75102	-1.66244	-8.21859	0
1.2347	23.9254	-1.68413	0.169541	-8.83045	0
1.2353	19.3558	1.07172	-0.747236	-6.69271	0
1.2360	12.6447	2.29654	-1.66244	-7.91644	0
1.2367	8.67533	2.29654	-1.66244	-9.13261	0
1.2373	8.3616	-0.459309	-1.66244	-6.08085	0
1.2380	6.23369	-2.21999	-1.35633	-5.16684	0
1.2387	3.17823	-1.37793	-0.44112	-5.7787	0
1.2393	4.09214	-1.07172	-0.136575	-2.42479	0
1.2400	6.53378	-2.8324	0.778632	-0.5892	0
1.2407	4.70596	-3.75102	1.69541	-3.02909	0
1.2413	0.436495	-2.5262	2.61062	-5.16684	0
1.2420	-2.61897	0.153103	4.44103	-5.16684	0
1.2427	-4.44679	0.459309	3.52582	-4.86468	0
1.2433	-5.97452	-1.07172	1.99995	-5.16684	0
1.2440	-3.84661	-0.765515	5.66235	-4.25282	0
1.2447	4.70596	0.459309	8.10343	-1.81292	0
1.2453	12.9448	0.765515	2.91516	-1.20106	0
1.2460	14.4725	2.90896	0.778632	-1.81292	0
1.2467	14.7726	5.0524	4.74715	-0.898908	0
1.2473	16.3003	3.52137	2.91516	-0.898908	0
1.2480	15.6865	2.90896	-1.05178	-3.95066	0
1.2487	16.6004	3.52137	1.08475	-4.55497	0
1.2493	19.0421	1.99034	3.22128	-4.86468	0
1.2500	14.7726	0.765515	1.08475	-8.83045	0
1.2507	7.44769	1.07172	0.474087	-10.6585	0
1.2513	5.00605	1.07172	1.08475	-7.91644	0
1.2520	1.03667	1.68413	-1.66244	-8.83045	0
1.2527	-4.76052	0.765515	-3.79897	-10.6585	0
1.2533	-1.70506	-3.44482	-1.66244	-7.60673	0
1.2540	7.1476	-4.05723	-0.44112	-8.83045	0
1.2547	10.2031	0.153103	-2.8822	-14.02	0
1.2553	11.117	2.90896	-4.71418	-12.4941	0
1.2560	13.8587	2.60275	-4.40806	-8.5283	0
1.2567	13.2449	1.37793	-4.71418	-8.5283	0
1.2573	7.76142	0.153103	-5.32484	-6.08085	0
1.2580	2.56441	0.153103	-2.57765	-2.72694	0
1.2587	-0.491056	1.68413	2.61062	-2.72694	0
1.2593	-4.44679	2.90896	4.74715	0.62697	0
1.2600	-14.2134	4.74619	2.91516	5.51431	0
1.2607	-25.5077	5.3586	0.169541	1.85069	0
1.2613	-30.691	3.82757	-1.35633	-4.25282	0
1.2620	-34.6604	3.21516	-1.35633	-2.72694	0
1.2627	-45.6546	2.60275	-1.05178	0.62697	0
1.2633	-55.1074	1.99034	0.169541	0.62697	0
1.2640	-62.7461	2.60275	0.474087	1.23883	0
1.2647	-77.696	2.90896	-1.66244	3.98843	0
1.2653	-97.8293	3.52137	-2.8822	4.90245	0
1.2660	-115.235	5.0524	-1.96699	3.98843	0
1.2667	-130.485	3.82757	-2.57765	2.46256	0
1.2673	-144.534	1.68413	-3.18831	-0.287046	0
1.2680	-154.287	3.82757	-1.35633	-3.3388	0
1.2687	-161.926	5.3586	-1.66244	-4.25282	0
1.2693	-166.809	5.66481	-3.49286	-4.55497	0
1.2700	-169.251	6.88963	-1.96699	-4.55497	0
1.2707	-169.251	3.21516	1.38929	-1.50322	0
1.2713	-167.409	-0.459309	0.169541	0.324816	0
1.2720	-164.968	1.99034	-3.49286	-3.64096	0
1.2727	-162.84	1.99034	-3.79897	-5.16684	0
1.2733	-159.17	-2.5262	-1.66244	-3.95066	0
1.2740	-152.773	-0.765515	-1.05178	-6.39056	0
1.2747	-142.693	4.13378	-2.8822	-7.91644	0
1.2753	-128.043	3.21516	-4.40806	-3.95066	0
1.2760	-114.321	-0.153103	-3.49286	-1.81292	0
1.2767	-103.94	-0.459309	-1.35633	-2.42479	0
1.2773	-90.2043	0.459309	-0.44112	-2.42479	0
1.2780	-74.0267	1.68413	0.169541	-2.42479	0
1.2787	-61.2184	3.82757	0.474087	-2.42479	0
1.2793	-49.3102	4.74619	-1.35633	-0.287046	0
1.2800	-37.102	2.90896	-2.2731	1.85069	0
1.2807	-27.3355	1.99034	-1.35633	3.67873	0
1.2813	-17.8826	2.90896	-1.35633	6.12617	0
1.2820	-5.97452	2.90896	0.169541	5.81647	0
1.2827	4.70596	2.90896	3.52582	1.85069	0
1.2833	14.1588	6.27722	2.61062	-1.20106	0
1.2840	21.4837	6.27722	0.169541	-3.3388	0
1.2847	27.5946	3.21516	1.08475	-6.08085	0
1.2853	36.7474	3.82757	0.778632	-6.08085	0
1.2860	49.2557	5.66481	-1.96699	-2.42479	0
1.2867	58.4084	4.13378	-2.57765	-1.81292	0
1.2873	64.2193	5.0524	-2.2731	-4.86468	0
1.2880	68.7888	8.11445	-1.66244	-6.08085	0
1.2887	73.372	8.42066	1.08475	-5.16684	0
1.2893	80.6969	7.80825	3.52582	-6.39056	0
1.2900	89.8497	7.80825	2.91516	-8.21859	0
1.2907	93.5053	7.50204	1.08475	-9.74447	0
1.2913	95.0331	8.42066	0.778632	-9.74447	0
1.2920	99.0024	11.1765	1.38929	-8.83045	0
1.2927	103.272	10.5641	2.3045	-7.60673	0
1.2933	104.8	7.80825	1.08475	-6.69271	0
1.2940	106.941	6.88963	-0.136575	-7.30458	0
1.2947	109.683	9.03307	0.778632	-9.44232	0
1.2953	110.297	9.95169	-0.747236	-8.83045	0
1.2960	110.597	6.27722	-5.62939	-7.91644	0
1.2967	109.983	1.99034	-7.76591	-8.83045	0
1.2973	106.027	2.29654	-6.24005	-7.00242	0
1.2980	103.586	4.13378	-4.10352	-4.55497	0
1.2987	104.8	5.0524	-4.10352	-5.16684	0
1.2993	102.358	3.82757	-4.40806	-4.25282	0
1.3000	96.2607	3.21516	-1.66244	-1.81292	0
1.3007	95.3468	5.66481	2.3045	-2.72694	0
1.3013	95.3468	6.58343	1.99995	-1.20106	0
1.3020	92.5914	1.68413	0.474087	2.15285	0
1.3027	91.0637	-1.99034	3.52582	-2.42479	0
1.3033	91.6775	-0.765515	3.83037	-8.5283	0
1.3040	89.2359	-0.153103	-0.747236	-6.08085	0
1.3047	85.8803	1.37793	-2.57765	-2.72694	0
1.3053	83.7388	4.74619	-2.57765	-4.55497	0
1.3060	83.1386	3.21516	-3.49286	-4.55497	0
1.3067	81.6108	-0.153103	-1.66244	-1.50322	0
1.3073	76.1137	1.99034	0.169541	-1.20106	0
1.3080	70.9304	2.90896	-1.66244	-3.64096	0
1.3087	67.8749	-0.765515	0.169541	-6.08085	0
1.3093	64.5194	-1.68413	3.83037	-7.91644	0
1.3100	61.1638	-0.459309	2.61062	-9.13261	0
1.3107	59.0222	-0.153103	1.08475	-9.74447	0
1.3113	58.1083	0.459309	0.474087	-10.6585	0
1.3120	60.55	1.68413	-1.66244	-9.13261	0
1.3127	60.8501	1.68413	-0.747236	-6.39056	0
1.3133	55.9668	1.07172	1.99995	-5.7787	0
1.3140	55.0529	0.153103	-0.136575	-7.60673	0
1.3147	55.0529	-0.153103	-4.40806	-7.91644	0
1.3153	49.8695	1.07172	-5.01872	-6.08085	0
1.3160	52.0111	0.153103	-4.40806	-3.95066	0
1.3167	52.3111	-3.13861	-2.57765	-3.95066	0
1.3173	34.9196	-3.44482	0.778632	-3.3388	0
1.3180	26.0669	-1.68413	2.61062	-0.287046	0
1.3187	41.6307	-1.99034	3.83037	1.23883	0
1.3193	52.925	-1.99034	4.44103	0.324816	0
1.3200	54.139	0.459309	0.169541	1.23883	0
1.3207	59.336	1.68413	-4.40806	0.324816	0
1.3213	62.0777	-0.153103	-3.79897	-2.42479	0
1.3220	59.0222	-1.68413	-2.57765	-1.20106	0
1.3227	54.7528	-2.21999	-3.49286	-0.5892	0
1.3233	43.7722	-1.68413	-2.57765	-3.64096	0
1.3240	33.0781	0.765515	-0.747236	-4.86468	0
1.3247	33.0781	0.765515	1.08475	-2.42479	0
1.3253	34.9196	-2.5262	2.91516	-1.81292	0
1.3260	33.3918	-3.44482	1.08475	-3.3388	0
1.3267	32.4779	-2.8324	-1.66244	-4.55497	0
1.3273	30.3364	-4.36343	-1.66244	-6.08085	0
1.3280	25.7668	-2.5262	0.169541	-7.00242	0
1.3287	21.7974	0.765515	0.474087	-6.08085	0
1.3293	19.6559	0.153103	1.08475	-6.69271	0
1.3300	21.7974	2.90896	2.61062	-9.74447	0
1.3307	24.8393	8.11445	4.74715	-9.44232	0
1.3313	25.153	5.66481	5.9669	-4.86468	0
1.3320	23.0114	-0.765515	3.83037	-4.55497	0
1.3327	19.3558	-1.68413	0.169541	-7.91644	0
[truncated: 50,344 more rows]
