# Supplementary material for: Identification of Haptic Based Guiding Using Hard Reins
Source: PLoS One. 2015 Jul 22;10(7):e0132020. doi: 10.1371/journal.pone.0132020 (PMC4511788; doi:10.1371/journal.pone.0132020)
Supplement: S4 File — (ZIP) [file pone.0132020.s004.zip › EMGData2/Subject12/T14/t14.txt]

0.0000	7.3217	-5.68907	-2.36825	-33.8966	0
0.0007	-6.10272	-2.37044	0.988939	-84.5586	0
0.0013	-17.6987	2.84453	5.87146	-131.251	0
0.0020	-22.8872	7.77506	3.12441	-165.128	0
0.0027	-29.6072	13.1797	2.20921	-190.449	0
0.0033	-41.8126	21.8081	6.17653	-204.189	0
0.0040	-47.3059	24.1785	4.65119	-210.587	0
0.0047	-45.7743	19.6273	0.377358	-213.651	0
0.0053	-44.5553	20.1962	2.20921	-205.403	0
0.0060	-41.5079	23.8941	4.34468	-185.882	0
0.0067	-34.7879	21.4288	2.51428	-163.606	0
0.0073	-27.7709	17.5413	2.51428	-128.495	0
0.0080	-18.0034	14.7916	4.65119	-77.8525	0
0.0087	-6.40747	9.86105	4.34468	-32.066	0
0.0093	0.914236	4.64607	3.12441	5.4728	0
0.0100	8.23594	-0.474089	1.90414	50.026	0
0.0107	20.1366	-8.72323	2.20921	98.5489	0
0.0113	30.5136	-15.4553	5.26133	138.824	0
0.0120	38.7574	-18.7739	6.17653	172.701	0
0.0127	46.9933	-22.4718	3.42948	198.331	0
0.0133	53.4008	-27.0231	4.03961	210.24	0
0.0140	56.7608	-29.4883	5.87146	214.827	0
0.0147	60.4255	-31.6691	3.73454	217.563	0
0.0153	63.7777	-34.4188	0.683871	211.763	0
0.0160	62.8635	-34.7033	-0.537844	196.809	0
0.0167	59.1988	-33.1862	-1.45305	175.149	0
0.0173	52.4865	-31.6691	-1.14798	138.824	0
0.0180	39.3669	-26.1697	2.51428	88.4704	0
0.0187	23.1919	-16.9724	5.56639	42.3949	0
0.0193	14.6434	-10.2403	5.56639	6.37851	0
0.0200	9.45492	-5.97352	5.56639	-35.7273	0
0.0207	-3.36001	1.32745	5.87146	-86.3892	0
0.0213	-20.1445	9.57659	5.87146	-130.942	0
0.0220	-32.3499	15.9294	6.17653	-165.745	0
0.0227	-40.2811	22.377	5.87146	-191.066	0
0.0233	-44.8601	29.3935	4.34468	-202.359	0
0.0240	-48.8296	31.5743	3.12441	-208.756	0
0.0247	-51.5801	31.195	3.73454	-215.79	0
0.0253	-49.4391	30.6261	4.03961	-208.467	0
0.0260	-46.6964	30.6261	5.26133	-187.405	0
0.0267	-46.0869	29.678	7.09173	-167.267	0
0.0273	-39.6716	27.3075	5.87146	-137.359	0
0.0280	-26.8567	22.6614	3.42948	-85.7726	0
0.0287	-16.4797	16.8776	4.03961	-35.1107	0
0.0293	-5.79798	11.3781	4.34468	-0.0192704	0
0.0300	7.3217	5.30979	2.20921	39.6392	0
0.0307	19.5271	-1.70672	0.377358	91.2261	0
0.0313	30.2089	-7.86987	-0.232777	136.685	0
0.0320	37.5384	-13.9382	0.988939	170.871	0
0.0327	39.9763	-21.5236	4.03961	196.809	0
0.0333	42.1096	-27.9712	4.03961	210.857	0
0.0340	47.6028	-27.6868	1.90414	216.946	0
0.0347	49.1343	-26.4542	3.12441	222.149	0
0.0353	45.1648	-30.4365	3.73454	217.871	0
0.0360	41.5001	-33.4707	0.0722908	200.47	0
0.0367	38.7574	-30.4365	-2.06318	178.502	0
0.0373	33.8736	-25.2215	-1.45305	143.719	0
0.0380	26.5519	-20.3858	-1.45305	91.5344	0
0.0387	17.3939	-15.1708	0.377358	43.0116	0
0.0393	10.0722	-9.95586	2.51428	5.78112	0
0.0400	3.04745	-4.17198	1.59907	-38.7913	0
0.0407	-7.63426	3.79271	-0.537844	-90.9756	0
0.0413	-22.2777	11.3781	-0.842911	-134.006	0
0.0420	-33.5689	18.1102	-1.14798	-169.098	0
0.0427	-39.9763	25.1267	-1.45305	-196.867	0
0.0433	-45.4696	29.678	-0.842911	-212.129	0
0.0440	-50.0486	28.8246	0.683871	-218.835	0
0.0447	-50.9628	29.678	0.377358	-221.59	0
0.0453	-48.2201	32.4277	-0.842911	-214.268	0
0.0460	-44.8601	31.8588	-0.537844	-196.867	0
0.0467	-43.0316	28.8246	-0.842911	-174.59	0
0.0473	-39.0621	26.6438	-3.28345	-138.265	0
0.0480	-27.4662	20.5755	-5.72543	-88.5283	0
0.0487	-14.3465	12.0419	-6.0305	-43.0501	0
0.0493	-5.49323	6.82688	-5.1153	-4.60563	0
0.0500	1.82847	2.84453	-3.58996	40.5642	0
0.0507	13.1197	-5.68907	-4.2001	90.6095	0
0.0513	25.3251	-13.3693	-4.81023	134.565	0
0.0520	35.7021	-16.6879	-2.97838	170.254	0
0.0527	43.9459	-20.6703	-2.36825	196.809	0
0.0533	46.9933	-24.9371	-3.89503	210.548	0
0.0540	46.9933	-27.4023	-2.97838	217.871	0
0.0547	49.1343	-28.9194	-2.67332	222.458	0
0.0553	50.3533	-30.1521	-5.42037	216.041	0
0.0560	47.6028	-28.9194	-5.72543	197.425	0
0.0567	43.0316	-25.506	-4.2001	173.935	0
0.0573	34.1784	-21.9029	-3.28345	138.824	0
0.0580	21.0587	-17.2568	-1.14798	86.0424	0
0.0587	10.9865	-10.6196	-1.45305	32.9331	0
0.0593	4.88374	-2.93935	-7.25077	-7.95868	0
0.0600	-2.75052	3.12899	-9.69276	-50.3728	0
0.0607	-13.737	7.11133	-5.1153	-101.035	0
0.0613	-28.9899	12.3263	-4.2001	-148.344	0
0.0620	-45.4696	19.3428	-6.9457	-182.529	0
0.0627	-56.456	25.1267	-4.81023	-203.573	0
0.0633	-60.4255	28.1609	-3.58996	-214.557	0
0.0640	-61.3398	32.4277	-9.69276	-222.188	0
0.0647	-60.4255	35.8411	-12.4398	-223.421	0
0.0653	-58.5971	35.1774	-9.08262	-210.587	0
0.0660	-55.8466	33.3759	-7.86235	-190.141	0
0.0667	-47.6106	31.5743	-9.08262	-168.481	0
0.0673	-34.4831	26.9282	-7.25077	-131.251	0
0.0680	-21.9729	20.8599	-6.0305	-79.6831	0
0.0687	-13.737	16.3087	-8.77755	-37.2497	0
0.0693	-8.5485	12.0419	-9.69276	-2.77494	0
0.0700	1.21898	5.30979	-6.0305	43.0116	0
0.0707	19.2224	-2.6549	-1.45305	93.6735	0
0.0713	35.7021	-10.6196	1.90414	135.471	0
0.0720	44.5553	-17.9206	1.29401	171.796	0
0.0727	51.877	-23.7044	-1.45305	196.5	0
0.0733	58.2845	-26.4542	-1.14798	205.673	0
0.0740	57.0655	-27.6868	0.377358	213.593	0
0.0747	50.6581	-29.2039	-1.45305	220.01	0
0.0753	46.6886	-30.1521	-3.28345	209.026	0
0.0760	49.1343	-29.7728	-3.28345	188.889	0
0.0767	52.1818	-27.6868	-3.58996	167.826	0
0.0773	46.3838	-23.7044	-2.06318	129.362	0
0.0780	31.4278	-19.1532	-0.232777	75.039	0
0.0787	17.6987	-13.6538	-1.45305	30.4858	0
0.0793	8.23594	-5.97352	0.0722908	-4.91395	0
0.0800	-1.83629	0.379271	6.78666	-51.2978	0
0.0807	-15.2607	4.07716	8.92358	-104.099	0
0.0813	-29.9119	12.8952	4.95626	-146.513	0
0.0820	-42.7269	25.1267	1.29401	-178.56	0
0.0827	-50.0486	32.7121	0.683871	-202.667	0
0.0833	-54.0181	36.1256	1.29401	-214.865	0
0.0840	-56.7608	36.41	0.988939	-221.59	0
0.0847	-55.5418	34.324	-1.14798	-226.774	0
0.0853	-48.8296	32.1432	-2.06318	-217.004	0
0.0860	-42.4221	30.9106	-0.537844	-194.111	0
0.0867	-37.8431	27.592	-1.45305	-172.143	0
0.0873	-30.5214	23.6096	-4.50517	-138.574	0
0.0880	-18.9255	18.3946	-5.72543	-83.9419	0
0.0887	-6.40747	11.3781	-3.28345	-32.6826	0
0.0893	2.74271	6.16315	-0.232777	4.54782	0
0.0900	10.0722	0.379271	1.29401	49.4093	0
0.0907	18.3082	-9.00769	2.51428	103.424	0
0.0913	29.5994	-18.7739	5.87146	148.902	0
0.0920	39.3669	-24.6526	5.87146	183.088	0
0.0927	45.4696	-28.5401	0.377358	206.887	0
0.0933	50.9628	-30.1521	-2.06318	217.563	0
0.0940	57.0655	-29.7728	-0.537844	220.319	0
0.0947	58.5893	-29.7728	-4.2001	220.916	0
0.0953	54.6276	-28.9194	-6.9457	213.902	0
0.0960	49.4391	-29.2039	-2.36825	194.978	0
0.0967	44.8601	-29.4883	0.683871	168.423	0
0.0973	37.2336	-26.1697	-2.06318	131.81	0
0.0980	25.0204	-19.7221	-1.45305	80.5503	0
0.0987	13.4244	-11.4729	0.988939	30.1967	0
0.0993	5.49323	-2.93935	0.377358	-6.43632	0
0.1000	-3.36001	2.84453	0.988939	-47.3281	0
0.1007	-17.3939	6.82688	3.73454	-102.557	0
0.1013	-32.9594	15.9294	4.03961	-150.483	0
0.1020	-43.3364	24.8423	3.12441	-181.913	0
0.1027	-48.8296	28.1609	3.42948	-205.095	0
0.1033	-53.7133	30.6261	3.12441	-218.526	0
0.1040	-57.0733	31.8588	4.03961	-224.327	0
0.1047	-55.8466	31.5743	6.17653	-227.083	0
0.1053	-51.8849	33.3759	5.56639	-218.526	0
0.1060	-49.4391	35.1774	2.51428	-199.603	0
0.1067	-44.8601	33.3759	0.988939	-179.465	0
0.1073	-32.6546	30.6261	-0.537844	-142.852	0
0.1080	-17.3939	26.6438	-2.36825	-86.0809	0
0.1087	-8.24375	18.1102	-4.2001	-37.8664	0
0.1093	-5.49323	10.43	-6.9457	-2.46661	0
0.1100	2.13322	4.36162	-7.25077	44.5339	0
0.1107	14.6434	-2.93935	-4.2001	100.688	0
0.1113	23.8014	-10.2403	-3.58996	146.763	0
0.1120	31.7404	-15.7397	-6.9457	181.257	0
0.1127	43.3364	-22.4718	-7.86235	205.056	0
0.1133	51.5723	-28.9194	-4.81023	217.871	0
0.1140	53.4008	-31.6691	-1.45305	223.672	0
0.1147	52.1818	-32.238	0.377358	224.577	0
0.1153	48.5248	-33.4707	-0.842911	214.827	0
0.1160	47.2981	-32.5225	-3.58996	196.809	0
0.1167	48.8296	-28.9194	-3.28345	173.935	0
0.1173	40.2811	-24.2733	-2.36825	137.302	0
0.1180	22.2777	-19.7221	-3.28345	84.5007	0
0.1187	12.2054	-11.4729	1.59907	33.8581	0
0.1193	7.9312	-4.17198	9.53372	-7.05297	0
0.1200	-2.75052	-0.474089	8.312	-52.2035	0
0.1207	-18.0034	4.07716	0.377358	-104.696	0
0.1213	-30.8262	10.43	-1.75811	-148.941	0
0.1220	-42.7269	17.162	0.377358	-182.221	0
0.1227	-51.5801	24.1785	0.0722908	-206.926	0
0.1233	-54.9323	29.678	-0.537844	-218.218	0
0.1240	-55.8466	31.5743	1.29401	-221.59	0
0.1247	-56.456	33.3759	2.20921	-222.804	0
0.1253	-51.8849	34.8929	0.683871	-212.418	0
0.1260	-44.8601	32.4277	-0.842911	-190.141	0
0.1267	-41.2031	28.1609	-1.75811	-164.203	0
0.1273	-35.1004	23.3252	-2.36825	-123.928	0
0.1280	-22.2777	16.3087	-1.45305	-68.6797	0
0.1287	-10.9865	10.1455	-1.45305	-20.7735	0
0.1293	-4.579	5.59425	-4.2001	19.1933	0
0.1300	4.88374	-0.474089	-4.2001	68.3329	0
0.1307	17.3939	-7.4906	-1.45305	119.303	0
0.1313	28.6851	-12.99	-1.45305	159.27	0
0.1320	38.4526	-19.7221	-5.1153	190.719	0
0.1327	45.7743	-27.9712	-5.42037	212.996	0
0.1333	48.5248	-33.1862	-2.67332	223.363	0
0.1340	49.4391	-32.238	-1.45305	228.239	0
0.1347	49.7438	-31.6691	-0.842911	226.716	0
0.1353	49.1343	-34.9878	2.20921	214.827	0
0.1360	47.6028	-35.9359	5.26133	197.425	0
0.1367	42.1096	-32.238	4.65119	173.318	0
0.1373	29.5994	-28.5401	3.73454	129.362	0
0.1380	14.9482	-24.2733	4.03961	72.3026	0
0.1387	2.74271	-18.4895	2.20921	26.8244	0
0.1393	-6.71221	-13.9382	-0.537844	-9.17271	0
0.1400	-18.316	-8.15433	0.683871	-56.4816	0
0.1407	-30.8262	1.32745	0.683871	-109.88	0
0.1413	-39.6716	8.62842	-1.45305	-152.005	0
0.1420	-47.0011	12.6108	-1.45305	-185.882	0
0.1427	-54.9323	18.6791	-1.14798	-211.204	0
0.1433	-56.7608	24.1785	-2.67332	-222.804	0
0.1440	-51.5801	26.6438	-3.58996	-229.511	0
0.1447	-50.3533	29.678	-4.2001	-232.575	0
0.1453	-49.4391	32.7121	-6.0305	-219.76	0
0.1460	-41.8126	32.7121	-5.72543	-195.942	0
0.1467	-33.2641	29.9624	-4.81023	-171.834	0
0.1473	-28.3804	26.0749	-5.1153	-132.773	0
0.1480	-20.1445	19.9117	-5.42037	-76.9275	0
0.1487	-7.93901	12.8952	-7.86235	-29.9269	0
0.1493	1.82847	6.82688	-13.355	6.37851	0
0.1500	11.9007	-0.189636	-13.6601	53.9957	0
0.1507	27.1614	-9.38696	-6.9457	107.702	0
0.1513	43.0316	-16.119	-2.67332	150.116	0
0.1520	54.6276	-21.5236	-2.36825	185.516	0
0.1527	60.1208	-29.4883	-1.14798	213.285	0
0.1533	61.9493	-35.2722	0.377358	224.886	0
0.1540	61.6445	-34.7033	2.20921	227.95	0
0.1547	59.1988	-34.4188	3.12441	229.164	0
0.1553	55.8466	-34.9878	0.988939	220.319	0
0.1560	51.877	-32.5225	1.59907	200.162	0
0.1567	43.3364	-32.9018	6.17653	171.796	0
0.1573	33.5689	-34.0396	6.78666	129.362	0
0.1580	25.0204	-26.1697	3.12441	77.178	0
0.1587	13.7292	-14.8864	2.51428	32.9331	0
0.1593	0.914236	-9.67141	2.51428	-5.51134	0
0.1600	-10.377	-3.60308	1.90414	-54.3426	0
0.1607	-21.0587	6.54243	3.12441	-109.282	0
0.1613	-29.2946	12.6108	2.51428	-152.911	0
0.1620	-35.1004	16.8776	-1.45305	-184.957	0
0.1627	-43.6411	24.1785	-0.537844	-210.587	0
0.1633	-51.8849	28.4453	2.81934	-227.083	0
0.1640	-54.9323	28.8246	4.34468	-234.405	0
0.1647	-57.3781	30.6261	4.95626	-232.575	0
0.1653	-58.9018	32.4277	4.34468	-217.621	0
0.1660	-55.8466	31.5743	2.81934	-197.483	0
0.1667	-49.4391	28.8246	3.12441	-173.665	0
0.1673	-38.4526	27.8764	2.20921	-128.495	0
0.1680	-26.8567	25.1267	-1.14798	-69.913	0
0.1687	-19.535	16.8776	-1.45305	-27.1905	0
0.1693	-11.9007	6.82688	0.0722908	7.30348	0
0.1700	-0.914236	1.89636	-1.75811	57.0404	0
0.1707	9.76748	-1.70672	-3.28345	108.916	0
0.1713	21.0587	-8.72323	-2.97838	149.211	0
0.1720	33.8736	-15.1708	-4.2001	184.302	0
0.1727	41.8048	-20.6703	-5.42037	210.548	0
0.1733	45.7743	-28.9194	-6.33557	222.458	0
0.1740	52.1818	-33.4707	-9.38769	226.408	0
0.1747	60.4255	-32.9018	-9.69276	224.577	0
0.1753	65.9188	-33.4707	-6.0305	212.379	0
0.1760	65.3093	-33.4707	-4.50517	196.809	0
0.1767	57.675	-27.4023	-5.1153	173.935	0
0.1773	46.0791	-22.4718	-2.36825	130.904	0
0.1780	35.3974	-17.9206	3.12441	76.5806	0
0.1787	25.6299	-8.72323	7.09173	26.227	0
0.1793	14.6434	0.0948178	6.4816	-18.9428	0
0.1800	0	3.12899	2.51428	-66.849	0
0.1807	-15.5655	8.62842	2.81934	-117.819	0
0.1813	-29.9119	15.9294	6.17653	-164.511	0
0.1820	-42.4221	20.8599	5.56639	-196.25	0
0.1827	-50.3533	27.8764	3.73454	-213.959	0
0.1833	-52.7991	33.9448	5.56639	-227.083	0
0.1840	-55.8466	33.3759	6.78666	-234.714	0
0.1847	-61.3398	33.0914	4.65119	-228.605	0
0.1853	-61.3398	35.4618	0.988939	-213.343	0
0.1860	-55.5418	33.0914	-2.06318	-197.772	0
0.1867	-50.9628	29.3935	-3.28345	-171.237	0
0.1873	-43.9459	28.8246	-3.89503	-122.097	0
0.1880	-28.3804	23.8941	-6.33557	-65.9433	0
0.1887	-15.5655	14.4123	-7.86235	-22.2959	0
0.1893	-9.76748	9.86105	-7.25077	18.2876	0
0.1900	0	5.8787	-6.33557	69.5469	0
0.1907	15.5655	-3.2238	-4.2001	120.517	0
0.1913	29.2946	-9.95586	-3.28345	161.717	0
0.1920	40.8906	-13.3693	-4.50517	194.978	0
0.1927	48.8296	-18.7739	-4.2001	215.424	0
0.1933	50.0486	-25.2215	-2.97838	223.98	0
0.1940	53.4008	-28.2557	-1.45305	230.378	0
0.1947	59.8161	-27.9712	1.90414	230.994	0
0.1953	58.2845	-28.5401	4.34468	216.946	0
0.1960	52.1818	-30.4365	4.95626	194.381	0
0.1967	47.9075	-30.4365	4.03961	165.687	0
0.1973	37.2336	-26.1697	0.0722908	120.825	0
0.1980	21.0587	-19.4376	-2.06318	65.8855	0
0.1987	11.2912	-15.1708	3.42948	20.1183	0
0.1993	5.18849	-11.4729	10.4489	-17.4205	0
0.2000	-3.9695	-4.74089	11.6692	-64.1126	0
0.2007	-14.3465	3.12899	10.4489	-118.128	0
0.2013	-26.5519	8.91287	8.92358	-162.372	0
0.2020	-41.2031	15.076	6.17653	-193.803	0
0.2027	-52.1896	22.0925	5.87146	-214.557	0
0.2033	-60.1208	25.4112	7.70187	-224.327	0
0.2040	-66.5283	26.0749	5.56639	-229.511	0
0.2047	-65.9188	27.8764	-0.537844	-231.958	0
0.2053	-58.9018	29.9624	-4.81023	-221.59	0
0.2060	-54.3228	29.678	-4.50517	-199.603	0
0.2067	-49.1343	27.3075	-3.28345	-172.143	0
0.2073	-34.1784	23.3252	-1.75811	-127.281	0
0.2080	-18.316	16.8776	-1.14798	-70.2214	0
0.2087	-7.32952	10.8092	-2.97838	-24.4349	0
0.2093	2.74271	6.16315	-5.1153	13.4122	0
0.2100	13.7292	-0.474089	-4.2001	63.7658	0
0.2107	22.8872	-9.00769	-2.97838	118.07	0
0.2113	33.8736	-15.1708	-3.89503	160.812	0
0.2120	46.0791	-21.2392	-5.1153	192.839	0
0.2127	52.4865	-27.9712	-2.36825	214.21	0
0.2133	54.3228	-29.7728	2.20921	226.119	0
0.2140	56.7608	-29.2039	4.03961	234.347	0
0.2147	57.675	-30.4365	2.81934	233.442	0
0.2153	54.6276	-30.4365	3.12441	221.224	0
0.2160	49.4391	-30.4365	3.42948	203.226	0
0.2167	40.5858	-32.9018	3.12441	175.149	0
0.2173	29.2946	-31.9536	3.12441	127.84	0
0.2180	17.3939	-24.2733	3.42948	72.3026	0
0.2187	5.49323	-16.119	1.29401	26.5161	0
0.2193	-6.10272	-11.1885	-1.75811	-14.3757	0
0.2200	-16.4797	-6.35279	-2.97838	-66.849	0
0.2207	-27.1614	2.27563	-4.2001	-121.789	0
0.2213	-37.5384	12.6108	-4.2001	-162.989	0
0.2220	-42.7269	20.5755	-0.232777	-194.419	0
0.2227	-43.6411	25.4112	3.12441	-218.526	0
0.2233	-45.4696	28.4453	1.90414	-228.913	0
0.2240	-49.7438	29.9624	-1.45305	-234.097	0
0.2247	-52.1896	30.6261	-1.45305	-235.311	0
0.2253	-51.5801	31.5743	-0.537844	-220.665	0
0.2260	-50.3533	30.9106	2.20921	-197.483	0
0.2267	-45.4696	30.3417	4.95626	-172.143	0
0.2273	-29.9119	26.3593	4.03961	-125.142	0
0.2280	-12.8228	17.8257	0.377358	-65.3267	0
0.2287	-6.10272	10.8092	-1.14798	-22.9125	0
0.2293	-0.304745	6.82688	-2.06318	13.7013	0
0.2300	15.8702	-0.474089	-2.36825	66.5022	0
0.2307	33.5689	-9.95586	-0.537844	118.686	0
0.2313	44.8601	-14.8864	0.0722908	160.195	0
0.2320	51.877	-19.1532	-1.45305	196.809	0
0.2327	54.9323	-25.2215	-1.75811	221.841	0
0.2333	54.3228	-29.7728	-2.06318	231.611	0
0.2340	52.7913	-32.9018	-4.2001	236.486	0
0.2347	50.3533	-34.9878	-5.72543	236.178	0
0.2353	47.6028	-33.4707	-6.9457	222.149	0
0.2360	44.8601	-31.2899	-7.86235	199.564	0
0.2367	41.5001	-29.4883	-6.0305	171.796	0
0.2373	35.3974	-23.42	-1.75811	128.765	0
0.2380	25.0204	-14.8864	2.51428	73.2083	0
0.2387	14.6434	-9.95586	7.70187	22.8547	0
0.2393	8.23594	-4.45643	10.4489	-21.6985	0
0.2400	-1.83629	4.64607	7.70187	-73.8828	0
0.2407	-16.4797	11.3781	6.17653	-127.281	0
0.2413	-27.7709	14.7916	8.61707	-167.865	0
0.2420	-38.4526	18.3946	8.00693	-199.006	0
0.2427	-52.1896	23.6096	4.65119	-221.282	0
0.2433	-61.035	29.1091	4.95626	-231.052	0
0.2440	-65.0045	33.9448	6.4816	-234.714	0
0.2447	-69.5835	34.8929	2.51428	-231.052	0
0.2453	-68.9741	33.3759	-2.36825	-215.173	0
0.2460	-63.1761	32.4277	-0.842911	-192.897	0
0.2467	-57.0733	30.6261	1.59907	-161.775	0
0.2473	-43.9459	25.1267	-0.537844	-110.497	0
0.2480	-24.7234	17.5413	-2.36825	-55.8649	0
0.2487	-10.6817	10.8092	-1.75811	-16.8038	0
0.2493	0	6.82688	-3.58996	23.4714	0
0.2500	14.0339	2.27563	-5.72543	78.7196	0
0.2507	28.9899	-4.17198	-4.2001	130.596	0
0.2513	40.5858	-12.4211	-3.28345	170.562	0
0.2520	48.5248	-18.7739	-5.1153	203.823	0
0.2527	53.096	-22.7563	-4.81023	223.363	0
0.2533	56.456	-25.8853	-2.97838	230.069	0
0.2540	57.9798	-29.2039	-2.67332	235.561	0
0.2547	57.9798	-31.6691	-2.97838	234.964	0
0.2553	56.456	-30.1521	-2.36825	219.085	0
0.2560	50.0486	-27.0231	-0.537844	198.639	0
0.2567	42.1096	-25.2215	1.59907	171.179	0
0.2573	36.6163	-23.1355	1.29401	120.825	0
0.2580	25.6299	-18.205	0.0722908	64.3632	0
0.2587	10.9865	-13.3693	0.683871	23.7797	0
0.2593	1.82847	-7.86987	0.0722908	-17.1121	0
0.2600	-5.79798	1.32745	-1.14798	-73.2661	0
0.2607	-18.316	11.6626	0.377358	-125.759	0
0.2613	-32.3499	17.8257	1.29401	-163.606	0
0.2620	-45.1648	21.4288	0.988939	-195.942	0
0.2627	-52.4944	25.1267	2.51428	-217.621	0
0.2633	-54.9323	29.678	2.20921	-224.943	0
0.2640	-58.9018	32.7121	-2.06318	-231.65	0
0.2647	-59.8161	34.324	-3.28345	-233.48	0
0.2653	-52.4944	35.1774	0.683871	-217.929	0
0.2660	-49.4391	33.3759	4.03961	-195.633	0
0.2667	-48.8296	30.6261	3.12441	-169.098	0
0.2673	-36.3194	26.9282	-0.842911	-119.958	0
0.2680	-18.0034	20.8599	-3.58996	-62.282	0
0.2687	-5.49323	13.5589	-2.36825	-21.3902	0
0.2693	5.18849	7.39579	-0.537844	19.1933	0
0.2700	16.1749	1.89636	-2.97838	75.039	0
0.2707	25.6299	-5.68907	-3.89503	127.243	0
0.2713	37.2336	-15.1708	-1.14798	167.518	0
0.2720	47.6028	-23.1355	-0.842911	201.992	0
0.2727	53.7055	-27.0231	-2.97838	223.055	0
0.2733	60.4255	-28.9194	-3.28345	229.78	0
0.2740	65.0045	-29.4883	-2.97838	234.039	0
0.2747	62.5588	-28.9194	-1.45305	234.656	0
0.2753	57.675	-27.9712	0.377358	223.055	0
0.2760	52.1818	-28.9194	0.377358	201.395	0
0.2767	41.1953	-29.7728	-0.537844	169.348	0
0.2773	26.5519	-25.8853	0.988939	121.442	0
0.2780	12.5102	-18.7739	-0.232777	66.1939	0
0.2787	-0.304745	-12.99	-2.36825	20.4266	0
0.2793	-10.377	-5.12016	-0.537844	-19.8678	0
0.2800	-16.4797	3.79271	0.988939	-71.7437	0
0.2807	-21.9729	9.57659	0.683871	-126.973	0
0.2813	-29.2946	15.076	4.65119	-167.575	0
0.2820	-37.5384	23.3252	5.87146	-195.633	0
0.2827	-42.4221	28.8246	0.988939	-218.218	0
0.2833	-45.7743	31.8588	0.683871	-230.436	0
0.2840	-50.0486	34.8929	3.73454	-234.405	0
0.2847	-50.6581	35.1774	0.0722908	-232.883	0
0.2853	-45.4696	33.3759	-5.1153	-219.143	0
0.2860	-42.1174	34.324	-5.1153	-195.344	0
0.2867	-38.1479	32.4277	-2.67332	-164.82	0
0.2873	-23.8092	25.1267	0.377358	-117.222	0
0.2880	-9.15799	16.5931	2.20921	-61.6653	0
0.2887	-6.40747	9.86105	1.90414	-19.8678	0
0.2893	-2.75052	4.36162	0.377358	18.2876	0
0.2900	10.0722	-2.37044	-1.14798	71.6859	0
0.2907	22.8872	-11.4729	-3.58996	127.84	0
0.2913	34.1784	-19.4376	-6.64064	170.871	0
0.2920	46.0791	-22.1874	-7.25077	201.992	0
0.2927	52.1818	-24.6526	-4.2001	221.224	0
0.2933	51.877	-28.2557	-1.14798	230.378	0
0.2940	51.877	-28.9194	0.377358	237.103	0
0.2947	51.2676	-27.4023	1.29401	236.486	0
0.2953	46.6886	-27.4023	-0.232777	223.672	0
0.2960	42.1096	-26.7386	-3.58996	205.056	0
0.2967	38.4526	-23.42	-1.45305	173.626	0
0.2973	32.9594	-17.9206	4.03961	119.9	0
0.2980	23.8014	-10.904	4.34468	61.0101	0
0.2987	14.6434	-4.17198	3.12441	14.6262	0
0.2993	6.40747	0.379271	5.26133	-31.4493	0
0.3000	-5.49323	5.59425	7.70187	-86.0809	0
0.3007	-21.0587	12.6108	8.00693	-136.743	0
0.3013	-33.5689	19.3428	6.78666	-178.56	0
0.3020	-40.2811	23.3252	4.03961	-213.034	0
0.3027	-43.3364	28.1609	4.34468	-230.744	0
0.3033	-48.8296	33.3759	7.70187	-235.003	0
0.3040	-57.3781	34.6085	5.87146	-238.664	0
0.3047	-58.5971	31.8588	2.20921	-234.714	0
0.3053	-50.3533	30.6261	2.20921	-216.098	0
0.3060	-43.3364	29.678	2.51428	-194.111	0
0.3067	-40.2811	26.0749	1.90414	-163.895	0
0.3073	-28.9899	21.4288	3.12441	-108.974	0
0.3080	-12.8228	15.9294	4.03961	-51.2978	0
0.3087	-2.75052	8.62842	4.03961	-13.1424	0
0.3093	3.9695	1.043	4.95626	29.5801	0
0.3100	12.8149	-5.97352	5.87146	89.0871	0
0.3107	22.5824	-13.3693	4.95626	140.057	0
0.3113	32.9594	-16.9724	3.42948	176.671	0
0.3120	43.3364	-20.0065	2.20921	208.101	0
0.3127	49.7438	-25.506	0.377358	224.288	0
0.3133	54.6276	-30.721	-1.14798	228.855	0
0.3140	58.2845	-34.0396	-0.537844	236.178	0
0.3147	56.7608	-35.9359	0.377358	233.442	0
0.3153	53.096	-31.6691	0.0722908	213.902	0
0.3160	50.3533	-27.0231	-0.232777	193.147	0
0.3167	43.9459	-27.0231	1.90414	164.165	0
0.3173	31.4278	-24.2733	4.34468	110.747	0
0.3180	19.5271	-16.119	4.95626	52.165	0
0.3187	10.6817	-10.6196	4.03961	9.73156	0
0.3193	2.13322	-7.20615	2.20921	-30.5436	0
0.3200	-8.85325	0.379271	-0.842911	-83.3445	0
0.3207	-21.6682	9.29214	-2.36825	-136.434	0
0.3213	-33.5689	14.1278	-1.75811	-177.326	0
0.3220	-44.2506	15.9294	-0.537844	-205.403	0
0.3227	-51.2676	19.9117	1.29401	-224.019	0
0.3233	-53.1038	26.6438	2.81934	-232.266	0
0.3240	-52.4944	28.8246	2.20921	-234.405	0
0.3247	-54.0181	26.9282	1.90414	-231.65	0
0.3253	-54.6276	25.4112	1.29401	-217.929	0
0.3260	-51.2676	23.8941	0.377358	-192.28	0
0.3267	-42.7269	20.5755	0.377358	-158.403	0
0.3273	-28.9899	16.8776	2.20921	-108.666	0
0.3280	-13.4322	10.43	4.03961	-52.2035	0
0.3287	-0.914236	2.84453	4.65119	-9.78937	0
0.3293	7.01696	-1.13781	4.03961	31.1024	0
0.3300	17.0892	-5.12016	3.12441	86.3314	0
0.3307	28.9899	-13.6538	4.03961	138.227	0
0.3313	35.7021	-21.5236	5.87146	174.84	0
0.3320	39.6716	-25.2215	8.00693	206.579	0
0.3327	47.6028	-29.7728	9.22865	227.333	0
0.3333	54.6276	-32.9018	7.3968	235.561	0
0.3340	55.5418	-32.238	4.03961	241.073	0
0.3347	54.9323	-31.2899	2.51428	237.103	0
0.3353	54.6276	-31.6691	0.377358	219.394	0
0.3360	51.2676	-30.1521	-4.2001	198.042	0
0.3367	46.0791	-27.4023	-4.2001	164.165	0
0.3373	36.3116	-24.9371	-0.842911	108.627	0
0.3380	21.9729	-19.4376	1.29401	55.2097	0
0.3387	11.9007	-9.67141	1.90414	16.7653	0
0.3393	5.49323	-1.99117	2.20921	-27.7879	0
0.3400	-8.5485	2.84453	1.59907	-85.4835	0
0.3407	-24.7234	9.57659	2.20921	-136.126	0
0.3413	-37.2336	17.5413	1.29401	-173.357	0
0.3420	-49.7438	23.3252	-0.537844	-206.02	0
0.3427	-58.5971	26.9282	0.377358	-227.083	0
0.3433	-60.4255	30.6261	2.51428	-233.789	0
0.3440	-63.1761	34.324	2.51428	-236.544	0
0.3447	-62.5588	36.1256	1.29401	-234.097	0
0.3453	-55.8466	35.1774	-1.45305	-217.004	0
0.3460	-52.1896	33.0914	-2.36825	-193.513	0
0.3467	-49.1343	27.8764	0.683871	-162.989	0
0.3473	-36.3194	20.5755	2.20921	-110.188	0
0.3480	-21.9729	14.7916	0.0722908	-53.1285	0
0.3487	-13.4322	8.34396	0.988939	-12.8341	0
0.3493	-2.75052	0.0948178	3.12441	30.4858	0
0.3500	12.8149	-6.9217	0.377358	87.8731	0
0.3507	26.5519	-13.3693	-1.45305	140.057	0
0.3513	37.2336	-22.1874	1.29401	181.257	0
0.3520	44.8601	-28.9194	4.03961	215.116	0
0.3527	48.8296	-30.721	4.34468	232.208	0
0.3533	51.2676	-32.238	2.81934	237.103	0
0.3540	54.9323	-36.2204	0.377358	242.595	0
0.3547	59.5113	-38.0219	-1.14798	240.456	0
0.3553	57.9798	-35.9359	0.988939	224.288	0
0.3560	51.2676	-33.4707	4.65119	203.226	0
0.3567	43.0316	-31.0054	4.03961	169.04	0
0.3573	26.2472	-24.2733	2.20921	111.98	0
0.3580	5.79798	-15.4553	5.56639	55.2097	0
0.3587	-1.83629	-9.67141	9.83878	11.8706	0
0.3593	-3.9695	-5.68907	6.78666	-38.1747	0
0.3600	-15.5655	1.89636	1.90414	-97.3734	0
0.3607	-27.1614	10.43	2.20921	-145.588	0
0.3613	-34.1784	17.8257	3.73454	-182.221	0
0.3620	-43.0316	23.6096	2.20921	-213.343	0
0.3627	-47.6106	26.9282	-0.537844	-231.341	0
0.3633	-46.0869	29.3935	-1.45305	-238.664	0
0.3640	-48.5248	33.6603	-0.537844	-243.559	0
0.3647	-51.2676	35.4618	-0.232777	-238.067	0
0.3653	-48.5248	32.1432	-0.232777	-218.835	0
0.3660	-42.1174	28.8246	0.377358	-194.111	0
0.3667	-33.8736	26.3593	-0.842911	-156.572	0
0.3673	-21.0587	19.6273	-3.89503	-101.343	0
0.3680	-9.15799	12.0419	-2.67332	-49.1588	0
0.3687	-1.52373	9.29214	-0.537844	-8.88366	0
0.3693	6.10272	5.02534	-1.45305	39.9476	0
0.3700	16.4797	-4.74089	-2.67332	99.1655	0
0.3707	27.4662	-11.7574	-2.97838	148.902	0
0.3713	37.2336	-14.5071	-5.1153	185.208	0
0.3720	47.6028	-20.3858	-6.33557	215.116	0
0.3727	54.0181	-27.0231	-5.72543	232.517	0
0.3733	53.7055	-28.2557	-6.9457	237.701	0
0.3740	53.096	-28.2557	-7.55584	241.979	0
0.3747	54.9323	-31.2899	-6.0305	238.934	0
0.3753	53.4008	-32.9018	-4.81023	218.777	0
0.3760	48.8296	-30.721	-3.28345	191.933	0
0.3767	39.0621	-27.4023	-2.06318	157.439	0
0.3773	22.8872	-23.7044	-3.58996	103.424	0
0.3780	9.15018	-17.2568	-3.28345	47.5786	0
0.3787	0.914236	-10.2403	-0.537844	8.20919	0
0.3793	-10.377	-4.17198	0.0722908	-35.1107	0
0.3800	-27.1614	3.12899	-0.537844	-94.3287	0
0.3807	-42.1174	11.3781	-0.537844	-146.205	0
0.3813	-51.2676	15.076	0.0722908	-183.127	0
0.3820	-56.7608	17.5413	3.12441	-214.268	0
0.3827	-62.8713	23.6096	6.17653	-231.958	0
0.3833	-67.7473	29.3935	4.65119	-237.45	0
0.3840	-66.833	31.5743	0.988939	-241.42	0
0.3847	-60.7303	30.6261	-2.36825	-235.311	0
0.3853	-53.4086	27.8764	-5.1153	-216.098	0
0.3860	-45.4696	25.6956	-1.75811	-194.727	0
0.3867	-34.7879	25.1267	4.34468	-159.944	0
0.3873	-19.8397	19.6273	4.34468	-101.651	0
0.3880	-5.79798	13.1797	2.20921	-47.9448	0
0.3887	1.52373	9.86105	2.20921	-11.9284	0
0.3893	9.76748	4.07716	-2.36825	33.8581	0
0.3900	23.4967	-5.97352	-7.86235	94.8875	0
0.3907	32.3499	-11.7574	-6.9457	149.519	0
0.3913	36.3116	-16.6879	-7.25077	189.178	0
0.3920	44.2506	-26.4542	-10.608	216.041	0
0.3927	50.9628	-32.5225	-7.25077	230.686	0
0.3933	50.3533	-31.9536	-3.58996	239.242	0
0.3940	51.877	-34.0396	-4.50517	244.118	0
0.3947	55.2371	-35.6515	-2.36825	236.486	0
0.3953	54.0181	-32.9018	-0.537844	218.18	0
0.3960	53.096	-31.6691	-4.81023	196.809	0
0.3967	52.1818	-30.721	-3.58996	160.503	0
0.3973	42.1096	-24.9371	3.73454	102.827	0
0.3980	27.7709	-17.2568	3.42948	47.887	0
0.3987	17.3939	-10.904	-2.06318	8.51752	0
0.3993	4.579	-3.60308	-2.36825	-37.558	0
0.4000	-12.5102	4.36162	-1.45305	-96.4677	0
0.4007	-25.6377	13.8434	-3.28345	-145.588	0
0.4013	-34.7879	24.1785	-3.28345	-183.127	0
0.4020	-45.1648	29.1091	-2.06318	-217.004	0
0.4027	-53.1038	29.678	-2.36825	-235.003	0
0.4033	-56.456	31.5743	-4.50517	-238.067	0
0.4040	-60.4255	33.9448	-5.72543	-241.728	0
0.4047	-62.254	33.6603	-5.42037	-238.067	0
0.4053	-56.1513	34.324	-6.9457	-219.76	0
0.4060	-49.1343	34.8929	-6.64064	-196.867	0
0.4067	-42.1174	30.6261	-3.58996	-160.542	0
0.4073	-27.7709	24.5578	-4.50517	-102.557	0
0.4080	-12.8228	18.6791	-9.38769	-47.6365	0
0.4087	-6.71221	9.57659	-8.77755	-7.95868	0
0.4093	0.609491	0.379271	-6.33557	39.3502	0
0.4100	16.1749	-3.2238	-7.86235	95.1958	0
0.4107	30.2089	-9.67141	-9.99782	143.41	0
0.4113	39.6716	-20.6703	-10.608	185.208	0
0.4120	48.8296	-26.4542	-11.5232	219.085	0
0.4127	54.6276	-28.2557	-11.5232	233.731	0
0.4133	55.8466	-31.9536	-8.16742	238.009	0
0.4140	57.675	-33.7551	-4.50517	243.501	0
0.4147	59.1988	-33.1862	-2.36825	240.764	0
0.4153	55.5418	-33.4707	-1.45305	223.363	0
0.4160	47.6028	-32.5225	-0.232777	198.042	0
0.4167	39.0621	-28.5401	0.0722908	159.27	0
0.4173	29.5994	-23.1355	-1.45305	106.18	0
0.4180	18.6129	-16.4035	-0.537844	53.9957	0
0.4187	8.23594	-8.43878	1.29401	6.68683	0
0.4193	-2.44578	0.379271	-1.14798	-46.7115	0
0.4200	-17.6987	9.29214	-3.28345	-105.313	0
0.4207	-35.1004	14.4123	-1.45305	-156.572	0
0.4213	-50.0486	16.8776	-0.537844	-195.633	0
0.4220	-62.254	19.0584	-1.14798	-224.635	0
0.4227	-70.8025	21.4288	0.683871	-241.42	0
0.4233	-72.9357	26.9282	1.29401	-248.742	0
0.4240	-67.7473	31.195	0.0722908	-251.19	0
0.4247	-56.7608	29.9624	-0.537844	-242.325	0
0.4253	-47.6106	27.8764	-2.97838	-220.357	0
0.4260	-44.8601	27.8764	-6.0305	-191.972	0
0.4267	-40.5937	25.6956	-5.42037	-150.174	0
0.4273	-28.3804	20.1962	-3.58996	-91.8813	0
0.4280	-15.2607	12.8952	-3.89503	-39.0804	0
0.4287	-6.71221	5.8787	-4.81023	-0.0192704	0
0.4293	3.3522	1.32745	-5.42037	47.887	0
0.4300	16.4797	-5.12016	-5.1153	105.255	0
0.4307	28.9899	-14.5071	-2.97838	154.703	0
0.4313	39.3669	-19.4376	-2.06318	194.978	0
0.4320	45.4696	-23.1355	-4.2001	225.194	0
0.4327	47.9075	-30.721	-7.55584	238.317	0
0.4333	52.7913	-34.9878	-8.16742	243.501	0
0.4340	57.9798	-33.7551	-5.72543	246.854	0
0.4347	57.0655	-35.2722	-3.58996	239.84	0
0.4353	52.7913	-35.2722	-4.2001	221.841	0
0.4360	48.5248	-30.4365	-4.81023	197.734	0
0.4367	39.3669	-27.0231	-4.81023	156.534	0
0.4373	25.3251	-22.4718	-3.89503	96.1015	0
0.4380	10.377	-14.2227	-0.232777	40.2559	0
0.4387	-3.66476	-9.67141	3.73454	-0.0192704	0
0.4393	-15.5655	-5.68907	3.42948	-44.5725	0
0.4400	-24.7234	3.79271	2.51428	-102.557	0
0.4407	-33.8736	12.3263	3.12441	-154.144	0
0.4413	-44.8601	15.9294	2.81934	-191.374	0
0.4420	-54.0181	22.0925	3.73454	-220.665	0
0.4427	-56.7608	30.6261	5.87146	-237.142	0
0.4433	-56.7608	35.1774	4.95626	-240.206	0
0.4440	-58.2923	35.1774	1.90414	-243.25	0
0.4447	-58.5971	32.4277	1.90414	-239.589	0
0.4453	-52.7991	28.8246	2.51428	-219.143	0
0.4460	-43.9459	26.9282	0.377358	-191.374	0
0.4467	-34.7879	26.3593	-3.28345	-154.741	0
0.4473	-23.8092	24.1785	-6.64064	-98.2984	0
0.4480	-13.737	16.8776	-7.86235	-42.4527	0
0.4487	-5.79798	6.82688	-6.9457	-3.68065	0
0.4493	3.65695	0.758542	-7.55584	41.1809	0
0.4500	13.7292	-3.2238	-8.77755	101.285	0
0.4507	19.5271	-12.7056	-7.25077	153.18	0
0.4513	28.0756	-22.4718	-5.1153	189.794	0
0.4520	41.1953	-26.4542	-3.28345	219.085	0
0.4527	48.5248	-31.6691	-1.14798	238.009	0
0.4533	48.5248	-38.3064	2.51428	246.257	0
0.4540	50.6581	-38.0219	5.26133	248.993	0
0.4547	53.096	-33.7551	5.87146	239.531	0
0.4553	51.2676	-31.9536	3.73454	218.777	0
0.4560	48.5248	-31.0054	0.377358	194.072	0
0.4567	43.3364	-29.4883	-0.842911	153.47	0
0.4573	28.6851	-25.2215	-0.842911	92.7485	0
0.4580	13.7292	-19.1532	-0.537844	39.3502	0
0.4587	6.71221	-13.3693	-0.537844	-0.0192704	0
0.4593	-2.14103	-7.20615	1.29401	-48.2338	0
0.4600	-18.0034	1.6119	6.78666	-105.004	0
0.4607	-32.3499	9.86105	10.754	-152.622	0
0.4613	-41.5079	14.4123	6.17653	-193.205	0
0.4620	-46.6964	19.6273	1.29401	-227.083	0
0.4627	-48.5248	25.1267	3.12441	-242.942	0
0.4633	-48.8296	26.9282	4.95626	-247.22	0
0.4640	-48.2201	28.1609	2.20921	-249.051	0
0.4647	-46.6964	30.9106	2.51428	-242.036	0
0.4653	-45.7743	30.6261	5.56639	-223.71	0
0.4660	-42.7269	26.3593	5.87146	-199.911	0
0.4667	-33.8736	23.6096	3.73454	-158.403	0
0.4673	-23.8092	22.9459	0.0722908	-97.6817	0
0.4680	-14.956	19.6273	-2.97838	-45.4974	0
0.4687	-6.71221	12.6108	-2.36825	-9.17271	0
0.4693	3.04745	2.56008	-0.537844	39.6392	0
0.4700	16.7844	-8.15433	-0.537844	102.519	0
0.4707	32.9594	-15.1708	-1.75811	154.703	0
0.4713	44.5553	-20.0065	-1.75811	193.764	0
0.4720	50.0486	-27.0231	0.683871	223.98	0
0.4727	54.3228	-32.5225	3.42948	238.009	0
0.4733	58.5893	-34.0396	4.03961	244.426	0
0.4740	60.1208	-35.2722	6.4816	248.396	0
0.4747	56.7608	-36.7893	8.312	238.317	0
0.4753	52.4865	-35.2722	5.87146	219.702	0
0.4760	46.9933	-29.7728	4.03961	199.564	0
0.4767	37.8431	-25.2215	5.26133	157.439	0
0.4773	26.2472	-21.5236	4.03961	96.1015	0
0.4780	15.5655	-16.4035	4.03961	44.8422	0
0.4787	4.579	-8.43878	6.4816	-0.327597	0
0.4793	-7.01696	-0.474089	4.03961	-56.7899	0
0.4800	-17.6987	6.82688	0.683871	-114.466	0
0.4807	-28.9899	14.1278	3.12441	-160.542	0
0.4813	-40.2811	21.8081	4.03961	-197.772	0
0.4820	-47.6106	26.9282	0.377358	-224.327	0
0.4827	-52.4944	28.4453	-0.232777	-237.758	0
0.4833	-59.5113	29.678	0.683871	-240.803	0
0.4840	-63.1761	32.4277	0.0722908	-239.897	0
0.4847	-60.4255	33.6603	1.29401	-232.266	0
0.4853	-56.456	32.4277	2.51428	-213.034	0
0.4860	-52.1896	29.678	0.683871	-182.221	0
0.4867	-42.4221	24.8423	-0.537844	-137.359	0
0.4873	-27.1614	19.6273	0.988939	-81.5138	0
0.4880	-14.6512	15.076	2.20921	-31.4493	0
0.4887	-6.40747	9.57659	1.59907	10.0399	0
0.4893	3.9695	1.32745	-0.537844	61.0101	0
0.4900	19.2224	-6.35279	-1.75811	117.472	0
0.4907	36.6163	-12.1367	0.0722908	161.101	0
0.4913	48.2123	-17.2568	0.377358	195.903	0
0.4920	50.9628	-23.1355	-1.14798	226.119	0
0.4927	51.2676	-27.4023	-1.75811	242.595	0
0.4933	54.3228	-30.1521	-1.45305	248.685	0
0.4940	55.2371	-32.9018	-0.842911	250.824	0
0.4947	53.096	-33.7551	-0.842911	241.073	0
0.4953	50.0486	-29.7728	-1.45305	219.394	0
0.4960	42.4143	-26.4542	0.377358	191.008	0
0.4967	31.1231	-27.4023	2.20921	145.858	0
0.4973	22.2777	-25.506	2.20921	85.734	0
0.4980	11.9007	-16.6879	3.73454	35.6888	0
0.4987	-0.609491	-9.00769	5.87146	-2.77494	0
0.4993	-9.15799	-4.45643	3.12441	-53.1285	0
0.5000	-17.6987	3.12899	0.377358	-112.636	0
0.5007	-28.9899	10.8092	2.81934	-161.158	0
0.5013	-36.6241	14.4123	4.34468	-198.697	0
0.5020	-42.1174	20.5755	3.12441	-226.466	0
0.5027	-47.6106	27.592	1.59907	-238.375	0
0.5033	-48.5248	29.1091	0.377358	-242.634	0
0.5040	-47.6106	29.9624	0.0722908	-244.156	0
0.5047	-50.6581	34.6085	0.988939	-233.789	0
0.5053	-51.2676	36.1256	0.683871	-214.557	0
0.5060	-48.2201	32.7121	1.29401	-189.544	0
0.5067	-43.0316	28.1609	1.90414	-145.28	0
0.5073	-31.1309	22.377	0.377358	-86.0809	0
0.5080	-17.3939	15.9294	-0.842911	-37.2497	0
0.5087	-7.32952	9.57659	-2.06318	3.95043	0
0.5093	4.27425	2.56008	-3.28345	56.7321	0
0.5100	18.9177	-4.17198	-2.06318	114.717	0
0.5107	28.9899	-8.72323	-0.842911	163.856	0
0.5113	37.5384	-13.3693	-2.36825	202.609	0
0.5120	49.4391	-18.4895	-0.842911	229.78	0
0.5127	55.5418	-21.5236	0.377358	241.67	0
0.5133	52.7913	-22.4718	-2.67332	248.087	0
0.5140	52.1818	-24.6526	-1.75811	250.824	0
0.5147	55.2371	-25.8853	2.81934	238.934	0
0.5153	52.4865	-25.8853	1.29401	218.777	0
0.5160	44.5553	-25.506	-0.537844	195.903	0
0.5167	35.3974	-22.7563	2.20921	152.872	0
0.5173	23.8014	-16.9724	0.988939	89.3954	0
0.5180	10.6817	-11.4729	-0.842911	37.5195	0
0.5187	0.304745	-5.40461	3.73454	0.289056	0
0.5193	-10.0722	2.27563	7.70187	-50.3728	0
0.5200	-21.0587	9.57659	6.4816	-110.497	0
0.5207	-29.6072	14.1278	4.95626	-158.403	0
0.5213	-36.3194	18.1102	4.65119	-196.558	0
0.5220	-45.4696	22.377	5.26133	-227.083	0
0.5227	-53.1038	25.6956	5.87146	-240.803	0
0.5233	-55.2371	28.8246	5.87146	-245.389	0
0.5240	-56.7608	31.8588	6.17653	-249.359	0
0.5247	-57.3781	33.9448	5.56639	-241.111	0
0.5253	-51.2676	33.9448	2.51428	-218.526	0
0.5260	-42.1174	32.4277	1.59907	-188.927	0
0.5267	-34.7879	30.6261	3.42948	-144.991	0
0.5273	-23.8092	27.8764	2.51428	-85.7726	0
0.5280	-10.0722	22.6614	-1.45305	-32.066	0
0.5287	-0.609491	15.076	-4.2001	9.73156	0
0.5293	8.23594	5.8787	-4.81023	58.5628	0
0.5300	20.4414	-1.42227	-4.2001	117.164	0
0.5307	30.2089	-7.86987	-3.28345	167.209	0
0.5313	38.4526	-15.4553	-2.06318	205.056	0
0.5320	48.2123	-22.7563	-1.14798	232.208	0
0.5327	54.9323	-26.1697	-1.45305	245.332	0
0.5333	57.675	-29.2039	-0.537844	249.61	0
0.5340	59.5113	-32.9018	3.12441	249.918	0
0.5347	59.5113	-32.5225	5.56639	238.934	0
0.5353	57.675	-29.7728	1.29401	216.946	0
0.5360	52.1818	-26.4542	-3.28345	189.178	0
0.5367	40.8906	-20.9547	-2.36825	146.455	0
0.5373	25.6299	-14.8864	-0.842911	90.3011	0
0.5380	10.9865	-8.43878	-2.36825	37.8085	0
0.5387	-0.609491	0.0948178	-0.842911	-10.7143	0
0.5393	-8.85325	7.77506	3.42948	-66.56	0
0.5400	-18.9255	12.3263	5.26133	-123.928	0
0.5407	-30.8262	16.3087	4.34468	-172.143	0
0.5413	-38.4526	21.8081	4.03961	-208.756	0
0.5420	-42.7269	26.6438	3.12441	-231.052	0
0.5427	-47.9154	27.8764	0.988939	-242.325	0
0.5433	-50.3533	26.9282	-1.45305	-249.051	0
0.5440	-47.9154	27.8764	-3.28345	-247.837	0
0.5447	-47.6106	31.195	-2.36825	-232.266	0
0.5453	-47.9154	31.5743	0.0722908	-210.587	0
0.5460	-43.6411	28.8246	1.29401	-184.649	0
0.5467	-35.1004	24.5578	3.73454	-137.668	0
0.5473	-24.114	19.0584	5.26133	-75.7134	0
0.5480	-13.1275	12.3263	1.90414	-28.4046	0
0.5487	-4.27425	6.54243	-2.67332	10.9649	0
0.5493	3.65695	1.043	-2.97838	68.3329	0
0.5500	14.6434	-6.35279	0.683871	129.362	0
0.5507	29.2946	-15.4553	4.03961	172.701	0
0.5513	43.6411	-21.5236	3.42948	208.409	0
0.5520	51.2676	-24.6526	-0.537844	236.486	0
0.5527	52.1818	-29.7728	-1.75811	245.64	0
0.5533	54.0181	-35.2722	-2.36825	249.61	0
0.5540	54.9323	-34.4188	-5.1153	252.963	0
0.5547	52.7913	-32.5225	-5.42037	239.531	0
0.5553	48.5248	-33.4707	-2.06318	216.041	0
0.5560	42.4143	-31.6691	-1.45305	190.103	0
0.5567	32.0452	-25.506	-0.537844	143.719	0
0.5573	20.7539	-20.0065	1.90414	81.1477	0
0.5580	11.9007	-16.4035	-0.537844	32.0274	0
0.5587	2.43796	-10.6196	-4.2001	-8.57533	0
0.5593	-11.596	-1.13781	-3.28345	-63.1877	0
0.5600	-23.8092	9.57659	-4.2001	-120.575	0
0.5607	-29.2946	16.3087	-8.47249	-167.575	0
0.5613	-37.5384	19.6273	-7.25077	-206.328	0
0.5620	-50.6581	23.3252	-1.45305	-231.052	0
0.5627	-57.6828	26.9282	1.29401	-239.897	0
0.5633	-57.3781	30.6261	-0.842911	-245.698	0
0.5640	-57.6828	35.1774	-6.0305	-245.698	0
0.5647	-56.7608	34.8929	-7.86235	-233.172	0
0.5653	-51.2676	29.3935	-2.67332	-216.098	0
0.5660	-43.9459	26.6438	1.90414	-191.066	0
0.5667	-31.4357	24.1785	0.988939	-141.618	0
0.5673	-16.4797	17.5413	0.0722908	-81.5138	0
0.5680	-9.76748	10.8092	2.51428	-35.1107	0
0.5687	-6.40747	7.39579	4.03961	6.37851	0
0.5693	4.579	1.32745	3.12441	60.3935	0
0.5700	21.3634	-6.9217	2.20921	117.164	0
0.5707	37.2336	-13.3693	1.90414	163.548	0
0.5713	46.6886	-19.4376	-0.232777	200.162	0
0.5720	49.1343	-26.1697	-3.58996	226.408	0
0.5727	52.4865	-30.4365	-3.89503	239.84	0
0.5733	58.894	-31.2899	-3.28345	247.162	0
0.5740	60.4255	-31.0054	-6.33557	246.854	0
0.5747	57.3703	-30.4365	-7.86235	233.133	0
0.5753	54.0181	-29.7728	-3.89503	214.518	0
0.5760	48.2123	-29.4883	-2.97838	191.625	0
0.5767	38.4526	-28.2557	-6.0305	145.549	0
0.5773	28.0756	-23.42	-4.81023	83.2867	0
0.5780	17.3939	-15.4553	-0.842911	35.6888	0
0.5787	6.71221	-8.72323	-1.45305	-4.2973	0
0.5793	-4.579	-3.60308	-1.45305	-58.9289	0
0.5800	-16.4797	3.41344	2.20921	-117.819	0
0.5807	-27.4662	11.3781	3.12441	-164.82	0
0.5813	-39.0621	16.8776	1.29401	-202.667	0
0.5820	-47.6106	19.0584	3.12441	-227.68	0
0.5827	-51.5801	21.8081	4.65119	-238.067	0
0.5833	-54.9323	25.1267	3.12441	-243.867	0
0.5840	-55.8466	27.8764	2.81934	-243.559	0
0.5847	-51.2676	31.5743	5.87146	-230.436	0
0.5853	-47.9154	33.9448	6.17653	-211.204	0
0.5860	-45.7743	30.6261	4.03961	-185.574	0
0.5867	-36.6241	24.5578	2.51428	-140.404	0
0.5873	-22.5824	20.1962	0.377358	-81.2055	0
0.5880	-12.2054	14.1278	-2.06318	-30.5436	0
0.5887	-4.579	6.82688	-2.97838	12.1789	0
0.5893	8.23594	1.89636	-3.58996	64.9798	0
0.5900	23.8014	-3.2238	-5.1153	121.731	0
0.5907	34.7879	-12.4211	-5.72543	166.593	0
0.5913	42.1096	-20.0065	-7.86235	202.301	0
0.5920	49.7438	-25.2215	-10.608	227.95	0
0.5927	56.456	-29.7728	-8.77755	239.531	0
0.5933	58.2845	-33.1862	-2.67332	246.565	0
0.5940	56.7608	-33.4707	0.988939	248.087	0
0.5947	52.7913	-33.4707	0.377358	233.442	0
0.5953	50.0486	-33.7551	0.683871	213.285	0
0.5960	51.877	-30.4365	3.12441	188.272	0
0.5967	46.6886	-23.42	3.73454	138.227	0
0.5973	30.2089	-16.4035	2.51428	77.178	0
0.5980	17.3939	-10.904	1.29401	32.3165	0
0.5987	9.15018	-4.17198	0.988939	-13.7591	0
0.5993	-6.71221	4.07716	0.377358	-77.2358	0
0.6000	-23.8092	11.0937	-2.97838	-135.529	0
0.6007	-33.8736	15.076	-6.0305	-176.729	0
0.6013	-44.8601	20.1962	-2.36825	-210.587	0
0.6020	-54.6276	26.9282	-0.232777	-234.097	0
0.6027	-58.2923	31.8588	-5.1153	-244.773	0
0.6033	-60.4255	32.7121	-7.25077	-250.573	0
0.6040	-60.1208	33.0914	-4.50517	-249.956	0
0.6047	-55.2371	33.3759	-3.28345	-235.311	0
0.6053	-52.1896	31.5743	-2.36825	-210.895	0
0.6060	-47.6106	28.4453	0.0722908	-177.018	0
0.6067	-35.1004	24.1785	-1.45305	-126.973	0
0.6073	-21.3634	18.6791	-2.97838	-69.2964	0
0.6080	-11.596	12.3263	-3.28345	-22.2959	0
0.6087	-0.914236	6.82688	-3.89503	20.735	0
0.6093	13.1197	0.0948178	-3.58996	75.964	0
0.6100	26.2472	-8.72323	-4.50517	133.024	0
0.6107	36.6163	-14.2227	-6.64064	178.193	0
0.6113	44.5553	-16.119	-2.97838	213.902	0
0.6120	48.5248	-19.7221	1.90414	238.009	0
0.6127	50.6581	-26.7386	-0.537844	248.087	0
0.6133	53.4008	-31.6691	-2.36825	252.057	0
0.6140	57.3703	-33.1862	-0.537844	249.918	0
0.6147	60.4255	-32.5225	-2.67332	236.178	0
0.6153	58.894	-31.6691	-4.81023	215.116	0
0.6160	51.2676	-27.6868	-2.36825	183.377	0
0.6167	38.4526	-21.2392	-2.36825	130.904	0
0.6173	26.2472	-16.6879	-2.36825	71.9942	0
0.6180	15.8702	-12.99	1.59907	26.227	0
0.6187	2.74271	-5.68907	1.29401	-18.0371	0
0.6193	-11.2912	2.84453	-3.28345	-75.0968	0
0.6200	-20.7539	9.86105	-1.45305	-133.081	0
0.6207	-30.2167	17.8257	3.12441	-177.635	0
0.6213	-44.5553	23.3252	2.20921	-211.512	0
0.6220	-55.8466	26.3593	2.20921	-235.311	0
0.6227	-58.5971	31.8588	4.95626	-243.559	0
0.6233	-57.0733	35.4618	1.29401	-244.773	0
0.6240	-54.9323	33.9448	-1.45305	-246.006	0
0.6247	-54.0181	32.4277	2.81934	-238.067	0
0.6253	-55.8466	29.9624	4.03961	-215.79	0
0.6260	-52.1896	24.1785	0.377358	-182.818	0
0.6267	-33.5689	19.9117	-0.232777	-133.39	0
0.6273	-12.2054	15.9294	-1.14798	-74.1911	0
0.6280	-2.44578	9.57659	-5.1153	-27.4989	0
0.6287	3.3522	5.30979	-6.0305	14.0096	0
0.6293	13.7292	0.379271	-5.1153	68.3329	0
0.6300	25.6299	-7.86987	-6.64064	124.487	0
0.6307	35.3974	-13.9382	-6.0305	168.732	0
0.6313	43.6411	-17.9206	-6.0305	205.056	0
0.6320	47.9075	-23.9889	-8.77755	229.472	0
0.6327	48.8296	-27.0231	-6.9457	240.456	0
0.6333	50.6581	-27.9712	-1.45305	248.087	0
0.6340	51.877	-30.721	0.988939	247.471	0
0.6347	49.1343	-28.9194	0.0722908	231.303	0
0.6353	45.7743	-22.7563	-2.36825	211.454	0
0.6360	41.5001	-21.2392	-4.2001	184.302	0
0.6367	30.8184	-20.6703	-1.75811	130.904	0
0.6373	16.7844	-13.3693	0.683871	68.0245	0
0.6380	10.0722	-5.97352	0.683871	23.4714	0
0.6387	5.18849	-2.37044	2.51428	-17.4205	0
0.6393	-7.63426	4.07716	6.4816	-74.1911	0
0.6400	-21.9729	13.5589	8.61707	-131.251	0
0.6407	-30.5214	19.6273	7.3968	-175.804	0
0.6413	-40.8984	22.0925	4.34468	-212.418	0
0.6420	-51.5801	23.8941	4.03961	-237.142	0
0.6427	-57.3781	27.3075	4.95626	-247.837	0
0.6433	-60.1208	29.678	3.42948	-253.926	0
0.6440	-62.254	29.678	2.81934	-251.787	0
0.6447	-60.1208	30.6261	4.65119	-234.714	0
0.6453	-54.6276	33.0914	2.20921	-213.343	0
0.6460	-47.6106	29.9624	-1.75811	-185.574	0
0.6467	-37.8431	23.3252	0.0722908	-133.698	0
0.6473	-23.8092	18.6791	2.20921	-72.3604	0
0.6480	-10.0722	14.7916	-1.45305	-27.4989	0
0.6487	1.82847	7.11133	-6.33557	13.1039	0
0.6493	12.5102	-0.85336	-6.9457	71.9942	0
0.6500	21.9729	-8.43878	-3.28345	129.979	0
0.6507	31.1231	-15.7397	-3.58996	170.254	0
0.6513	39.6716	-20.6703	-7.86235	202.917	0
0.6520	45.4696	-23.7044	-6.33557	229.78	0
0.6527	48.2123	-26.1697	-2.36825	241.979	0
0.6533	50.6581	-27.0231	-3.28345	247.779	0
0.6540	52.1818	-28.9194	-2.06318	248.396	0
0.6547	49.4391	-31.9536	2.81934	234.964	0
0.6553	44.5553	-32.5225	4.03961	213.285	0
0.6560	38.7574	-30.721	6.4816	185.825	0
0.6567	28.3804	-26.1697	10.4489	135.779	0
0.6573	13.7292	-17.2568	7.70187	75.964	0
0.6580	1.52373	-9.38696	4.03961	28.9634	0
0.6587	-5.49323	-4.74089	6.4816	-17.7288	0
0.6593	-12.5102	1.32745	7.09173	-79.9722	0
0.6600	-23.4967	8.34396	3.73454	-137.359	0
0.6607	-34.7879	13.5589	3.12441	-178.56	0
0.6613	-44.5553	18.6791	5.87146	-213.651	0
0.6620	-50.6581	25.4112	6.78666	-239.281	0
0.6627	-52.1896	30.9106	3.12441	-250.265	0
0.6633	-52.1896	32.7121	-2.97838	-254.543	0
0.6640	-54.6276	33.3759	-4.50517	-252.712	0
0.6647	-57.6828	34.6085	-1.14798	-237.142	0
0.6653	-55.8466	33.3759	-1.45305	-210.587	0
0.6660	-46.3916	27.8764	-4.81023	-173.973	0
0.6667	-29.9119	22.0925	-4.2001	-120.267	0
0.6673	-13.1275	17.162	-1.45305	-63.1877	0
0.6680	-1.52373	11.6626	-1.14798	-18.9428	0
0.6687	8.54069	6.82688	-0.537844	25.6104	0
0.6693	21.9729	1.6119	1.29401	85.1174	0
0.6700	35.3974	-6.35279	2.51428	141.888	0
0.6707	44.8601	-14.2227	1.29401	183.994	0
0.6713	53.096	-20.0065	-1.14798	215.116	0
0.6720	58.5893	-25.506	-1.75811	235.272	0
0.6727	58.894	-30.721	-3.89503	246.854	0
0.6733	59.1988	-34.7033	-6.9457	254.485	0
0.6740	60.4255	-38.0219	-5.1153	251.44	0
0.6747	56.1513	-37.1686	-2.06318	234.039	0
0.6753	48.5248	-32.9018	-4.2001	212.688	0
0.6760	41.5001	-31.9536	-6.0305	180.332	0
0.6767	29.9041	-30.721	-2.36825	123.562	0
0.6773	13.7292	-23.42	-0.537844	61.6268	0
0.6780	0.304745	-15.1708	-2.06318	17.0736	0
0.6787	-9.15799	-9.00769	-0.232777	-24.4349	0
0.6793	-18.9255	-0.85336	4.03961	-82.1112	0
0.6800	-27.4662	7.77506	7.70187	-141.021	0
0.6807	-34.1784	12.8952	10.4489	-184.649	0
0.6813	-42.1174	17.8257	10.4489	-217.004	0
0.6820	-50.6581	24.1785	9.53372	-238.375	0
0.6827	-54.0181	29.1091	7.70187	-246.603	0
0.6833	-53.1038	32.1432	3.12441	-249.667	0
0.6840	-52.1896	33.3759	1.59907	-248.434	0
0.6847	-51.5801	30.3417	4.95626	-233.172	0
0.6853	-48.5248	26.9282	4.03961	-208.159	0
0.6860	-43.3364	26.3593	-0.232777	-174.59	0
0.6867	-33.8736	23.3252	-1.45305	-123.003	0
0.6873	-18.9255	15.6449	-3.89503	-65.0184	0
0.6880	-8.24375	8.62842	-7.25077	-19.5595	0
0.6887	-2.75052	3.12899	-5.42037	24.6854	0
0.6893	9.15018	-5.68907	-3.28345	81.7643	0
0.6900	25.9346	-14.2227	-6.0305	138.824	0
0.6907	38.4526	-18.4895	-7.86235	183.377	0
0.6913	48.5248	-21.5236	-8.77755	217.871	0
0.6920	56.456	-27.0231	-8.77755	238.934	0
0.6927	56.7608	-31.2899	-5.1153	248.087	0
0.6933	54.9323	-32.5225	-1.45305	252.963	0
0.6940	55.2371	-33.4707	-0.842911	249.61	0
0.6947	51.5723	-31.2899	-1.14798	233.133	0
0.6953	43.6411	-27.4023	-2.36825	211.763	0
0.6960	36.6163	-25.2215	-3.28345	181.855	0
0.6967	27.4662	-22.4718	-0.842911	127.84	0
0.6973	15.2607	-14.8864	-0.232777	64.0548	0
0.6980	6.40747	-5.97352	-2.67332	17.0736	0
0.6987	0	-1.99117	-0.842911	-22.9125	0
0.6993	-10.9865	0.379271	3.42948	-76.9275	0
0.7000	-24.7234	6.54243	4.03961	-134.295	0
0.7007	-36.6241	15.076	3.12441	-180.679	0
0.7013	-45.7743	20.5755	3.42948	-215.482	0
0.7020	-51.2676	23.8941	4.34468	-236.236	0
0.7027	-57.9876	27.3075	7.70187	-243.559	0
0.7033	-62.8713	30.6261	10.4489	-246.912	0
0.7040	-60.7303	31.195	8.312	-245.389	0
0.7047	-57.9876	30.3417	5.26133	-233.172	0
0.7053	-58.9018	28.8246	2.81934	-210.298	0
0.7060	-53.1038	25.6956	-0.537844	-174.59	0
0.7067	-36.6241	20.5755	-1.14798	-122.714	0
0.7073	-20.4492	16.3087	-1.45305	-65.9433	0
0.7080	-8.85325	13.1797	-4.50517	-20.1568	0
0.7087	2.74271	6.82688	-5.1153	22.8547	0
0.7093	16.1749	-2.37044	-1.45305	78.7196	0
0.7100	29.9041	-8.72323	0.0722908	137.61	0
0.7107	40.5858	-12.99	-2.06318	182.471	0
0.7113	47.9075	-19.1532	-2.97838	215.116	0
0.7120	52.1818	-24.9371	-1.75811	234.347	0
0.7127	54.0181	-27.0231	-0.537844	240.456	0
0.7133	54.9323	-27.9712	-0.537844	245.023	0
0.7140	56.7608	-31.2899	-2.67332	245.64	0
0.7147	57.3703	-31.6691	-4.2001	231.9	0
0.7153	53.096	-28.2557	-2.97838	212.071	0
0.7160	46.6886	-26.1697	-1.45305	181.855	0
0.7167	39.9763	-22.4718	-2.97838	125.412	0
0.7173	30.8184	-12.99	-4.2001	63.1491	0
0.7180	17.3939	-4.74089	-1.75811	19.1933	0
0.7187	1.82847	-1.42227	1.59907	-28.7129	0
0.7193	-11.9007	6.16315	1.90414	-93.4037	0
0.7200	-25.3329	12.8952	0.377358	-148.344	0
0.7207	-39.6716	12.6108	2.51428	-188.31	0
0.7213	-50.9628	15.9294	6.17653	-222.496	0
0.7220	-57.6828	25.1267	7.09173	-242.325	0
0.7227	-60.7303	27.8764	7.3968	-248.742	0
0.7233	-60.4255	26.0749	7.70187	-255.757	0
0.7240	-57.6828	27.8764	6.17653	-252.404	0
0.7247	-56.7608	29.678	3.73454	-232.883	0
0.7253	-52.4944	27.3075	3.73454	-210.895	0
0.7260	-41.5079	24.1785	4.65119	-174.898	0
0.7267	-28.3804	20.1962	4.03961	-113.252	0
0.7273	-18.6207	12.3263	0.683871	-53.7452	0
0.7280	-10.9865	5.59425	-3.28345	-13.1424	0
0.7287	-0.609491	3.12899	-1.45305	33.8581	0
0.7293	13.1197	-0.189636	0.988939	94.2708	0
0.7300	24.7156	-9.38696	-2.97838	147.38	0
0.7307	32.3499	-20.3858	-6.0305	190.103	0
0.7313	41.1953	-26.1697	-3.28345	224.577	0
0.7320	49.7438	-28.9194	-3.28345	244.426	0
0.7327	54.0181	-32.5225	-4.50517	252.346	0
0.7333	56.7608	-37.7375	-3.28345	256.316	0
0.7340	55.8466	-40.7716	-2.97838	251.44	0
0.7347	50.3533	-40.4872	-3.28345	233.731	0
0.7353	46.6886	-37.7375	-1.45305	209.624	0
0.7360	45.1648	-35.2722	0.377358	173.935	0
0.7367	33.2641	-29.7728	1.29401	118.686	0
0.7373	16.4797	-20.0065	3.73454	60.3935	0
0.7380	8.54069	-12.4211	5.26133	16.1486	0
0.7387	0.914236	-7.86987	4.95626	-28.7129	0
0.7393	-13.737	-0.85336	4.03961	-88.2199	0
0.7400	-25.0282	8.91287	4.65119	-144.682	0
0.7407	-31.1309	19.0584	6.78666	-185.882	0
0.7413	-41.2031	27.592	5.56639	-218.526	0
0.7420	-50.9628	32.7121	3.73454	-239.897	0
0.7427	-54.6276	33.3759	6.78666	-246.603	0
0.7433	-58.5971	31.8588	5.56639	-247.837	0
0.7440	-64.3951	32.1432	-0.232777	-244.464	0
0.7447	-63.1761	32.4277	1.29401	-229.511	0
0.7453	-55.5418	31.5743	3.42948	-205.712	0
0.7460	-47.6106	27.592	-1.45305	-170.929	0
0.7467	-36.6241	19.6273	-4.50517	-115.989	0
0.7473	-21.3634	10.1455	-6.0305	-55.8649	0
0.7480	-6.40747	5.59425	-8.77755	-12.8341	0
0.7487	5.79798	2.56008	-6.0305	27.7494	0
0.7493	17.3939	-5.12016	-2.36825	86.0424	0
0.7500	29.5994	-12.7056	-3.28345	146.147	0
0.7507	44.5553	-17.9206	-0.537844	188.272	0
0.7513	57.3703	-24.2733	2.81934	219.394	0
0.7520	62.254	-29.7728	-1.45305	243.193	0
0.7527	63.1683	-32.238	-5.1153	252.654	0
0.7533	63.473	-34.7033	-3.89503	252.654	0
0.7540	59.1988	-35.6515	-2.36825	248.087	0
0.7547	52.1818	-33.1862	0.0722908	234.347	0
0.7553	47.2981	-30.721	1.29401	211.454	0
0.7560	42.1096	-27.0231	-2.97838	175.149	0
0.7567	30.5136	-21.2392	-3.28345	118.07	0
0.7573	15.5655	-16.9724	0.683871	58.5628	0
0.7580	4.579	-12.99	0.377358	14.6262	0
0.7587	-2.75052	-5.12016	-2.97838	-30.5436	0
0.7593	-14.6512	3.41344	-3.28345	-89.434	0
0.7600	-28.3804	9.86105	-2.36825	-143.757	0
0.7607	-39.3669	18.6791	0.0722908	-183.743	0
0.7613	-47.3059	26.9282	4.34468	-216.696	0
0.7620	-53.1038	29.3935	5.26133	-239.281	0
0.7627	-56.1513	31.195	3.73454	-249.051	0
0.7633	-59.8161	36.41	1.29401	-252.404	0
0.7640	-61.9493	39.7286	-2.36825	-249.051	0
0.7647	-57.9876	37.6427	-3.28345	-233.48	0
0.7653	-51.5801	32.4277	1.59907	-206.926	0
0.7660	-43.0316	27.8764	4.03961	-168.79	0
0.7667	-28.3804	23.8941	-1.75811	-112.944	0
0.7673	-11.2912	18.1102	-8.77755	-55.2675	0
0.7680	0.304745	10.8092	-11.8297	-13.7591	0
0.7687	6.71221	5.8787	-11.5232	27.4411	0
0.7693	14.9482	0.379271	-10.608	86.9481	0
0.7700	24.7156	-9.67141	-10.3029	144.624	0
0.7707	32.9594	-19.7221	-9.99782	184.302	0
0.7713	40.8906	-26.7386	-7.55584	215.424	0
0.7720	47.6028	-30.4365	-4.2001	236.178	0
0.7727	47.9075	-31.6691	-1.45305	244.734	0
0.7733	46.6886	-34.0396	-0.232777	250.824	0
0.7740	51.877	-38.0219	-0.842911	246.854	0
0.7747	56.7608	-39.539	-2.36825	226.716	0
0.7753	55.8466	-36.5048	-2.36825	205.962	0
0.7760	50.3533	-31.6691	-0.842911	174.224	0
0.7767	38.4526	-25.2215	0.0722908	114.408	0
0.7773	25.6299	-19.7221	0.377358	55.8264	0
0.7780	15.5655	-13.3693	0.377358	14.0096	0
0.7787	1.82847	-4.45643	0.683871	-38.7913	0
0.7793	-11.596	3.12899	0.377358	-102.557	0
0.7800	-19.2302	8.62842	-1.45305	-152.911	0
0.7807	-31.7404	15.9294	-1.45305	-192.28	0
0.7813	-47.6106	22.377	1.29401	-223.421	0
0.7820	-54.6276	25.6956	3.12441	-238.375	0
0.7827	-57.6828	28.1609	3.73454	-247.528	0
0.7833	-64.0903	31.195	5.26133	-253.329	0
0.7840	-65.9188	31.5743	4.95626	-240.495	0
0.7847	-63.4808	30.6261	2.20921	-217.621	0
0.7853	-60.7303	29.3935	0.988939	-197.175	0
0.7860	-50.9628	26.9282	1.59907	-160.85	0
0.7867	-35.1004	21.8081	0.0722908	-101.035	0
0.7873	-23.1919	15.076	-2.36825	-46.1141	0
0.7880	-14.3465	9.57659	-2.36825	-6.43632	0
0.7887	-1.21898	6.54243	-2.36825	41.7782	0
0.7893	12.8149	3.12899	-4.2001	105.255	0
0.7900	23.1919	-2.37044	-3.28345	160.503	0
0.7907	34.7879	-7.86987	-0.537844	198.331	0
0.7913	46.9933	-15.1708	-2.06318	226.716	0
0.7920	50.9628	-20.9547	-5.1153	243.809	0
0.7927	49.4391	-23.9889	-1.75811	250.226	0
0.7933	53.096	-27.4023	1.59907	253.888	0
0.7940	56.7608	-31.9536	-1.14798	248.993	0
0.7947	54.3228	-32.5225	-3.28345	229.472	0
0.7953	50.0486	-30.4365	-0.232777	204.131	0
0.7960	43.9459	-28.5401	2.20921	165.687	0
0.7967	33.8736	-23.42	1.90414	104.947	0
0.7973	24.4109	-16.119	2.51428	47.2703	0
0.7980	17.3939	-10.904	5.26133	5.16447	0
0.7987	7.3217	-3.60308	6.4816	-43.9751	0
0.7993	-8.85325	6.54243	4.03961	-103.482	0
0.8000	-26.8567	14.4123	4.03961	-153.219	0
0.8007	-40.5937	20.5755	8.00693	-192.588	0
0.8013	-47.9154	25.4112	11.3641	-223.71	0
0.8020	-51.2676	27.8764	12.2793	-239.589	0
0.8027	-52.1896	30.6261	10.4489	-245.389	0
0.8033	-50.3533	33.3759	5.56639	-248.742	0
0.8040	-50.9628	33.3759	1.29401	-243.559	0
0.8047	-52.1896	32.4277	2.20921	-228.913	0
0.8053	-50.3533	30.6261	2.81934	-206.328	0
0.8060	-43.3364	25.1267	-0.537844	-164.82	0
0.8067	-30.5214	18.3946	-3.28345	-105.929	0
0.8073	-17.3939	12.6108	-3.89503	-51.2978	0
0.8080	-8.24375	5.30979	-1.75811	-6.74464	0
0.8087	0.914236	-2.93935	0.683871	43.9173	0
0.8093	14.0339	-9.95586	-1.45305	101.594	0
0.8100	26.5519	-15.1708	-4.50517	151.947	0
0.8107	37.5384	-20.3858	-1.45305	194.072	0
0.8113	48.5248	-26.7386	1.29401	230.378	0
0.8120	56.7608	-30.721	0.683871	251.132	0
0.8127	59.5113	-32.238	1.59907	257.857	0
0.8133	61.035	-33.4707	0.988939	260.594	0
0.8140	61.035	-34.4188	-1.45305	253.579	0
0.8147	56.7608	-31.6691	0.377358	232.517	0
0.8153	51.5723	-27.9712	0.683871	207.195	0
0.8160	44.8601	-23.42	-2.67332	170.254	0
0.8167	33.5689	-18.7739	-2.36825	112.578	0
0.8173	21.0587	-16.4035	-0.842911	53.6874	0
0.8180	11.9007	-12.1367	-1.45305	9.73156	0
0.8187	1.21898	-4.17198	-0.232777	-37.558	0
0.8193	-12.8228	1.32745	1.59907	-97.3734	0
0.8200	-25.6377	5.02534	2.51428	-151.08	0
0.8207	-34.4831	12.8952	4.65119	-189.544	0
0.8213	-41.8126	21.1444	4.95626	-222.188	0
0.8220	-46.6964	25.1267	2.81934	-244.773	0
0.8227	-52.7991	28.1609	2.20921	-251.787	0
0.8233	-60.4255	31.5743	1.59907	-252.095	0
0.8240	-63.4808	32.4277	-1.45305	-246.295	0
0.8247	-61.6445	31.5743	-3.28345	-227.988	0
0.8253	-56.7608	29.678	-2.36825	-201.434	0
0.8260	-44.8601	26.0749	-1.75811	-161.158	0
0.8267	-23.8092	21.4288	-1.75811	-100.418	0
0.8273	-7.93901	15.076	-2.36825	-43.6667	0
0.8280	-2.75052	7.77506	-3.28345	-5.22228	0
0.8287	3.3522	0.379271	-4.2001	42.0866	0
0.8293	16.4797	-6.9217	-4.50517	102.519	0
0.8300	28.3804	-14.2227	-2.36825	152.872	0
0.8307	36.6163	-21.5236	0.0722908	192.55	0
0.8313	47.9075	-27.9712	-0.537844	227.95	0
0.8320	54.6276	-32.238	-1.45305	246.854	0
0.8327	50.0486	-33.7551	-0.842911	251.749	0
0.8333	47.2981	-36.2204	-1.45305	254.485	0
0.8340	51.2676	-37.453	0.377358	247.779	0
0.8347	51.877	-33.1862	3.42948	229.164	0
0.8353	49.4391	-27.9712	2.81934	205.962	0
0.8360	45.7743	-24.6526	0.683871	167.518	0
0.8367	33.5689	-20.0065	3.12441	110.747	0
0.8373	19.5271	-13.9382	4.95626	59.1794	0
0.8380	10.6817	-7.86987	4.03961	14.6262	0
0.8387	-0.914236	0.0948178	5.56639	-43.3584	0
0.8393	-12.8228	7.77506	6.4816	-109.282	0
0.8400	-23.1919	11.0937	4.34468	-161.158	0
0.8407	-38.4526	13.5589	4.34468	-199.911	0
0.8413	-52.1896	21.1444	4.34468	-229.819	0
0.8420	-54.9323	28.4453	2.20921	-244.464	0
0.8427	-59.5113	29.9624	1.59907	-250.265	0
0.8433	-66.833	30.9106	2.51428	-253.618	0
0.8440	-64.0903	34.324	2.20921	-243.25	0
0.8447	-57.3781	33.6603	2.20921	-221.282	0
0.8453	-53.4086	30.3417	1.90414	-195.633	0
0.8460	-43.3364	28.1609	1.59907	-153.219	0
0.8467	-28.6851	22.9459	2.51428	-91.8813	0
0.8473	-18.0034	14.1278	0.988939	-38.1747	0
0.8480	-5.79798	8.05951	0.0722908	2.4088	0
0.8487	9.45492	4.07716	3.12441	52.4733	0
0.8493	23.1919	-4.74089	1.59907	112.289	0
0.8500	36.3116	-14.2227	-2.97838	163.24	0
0.8507	46.6886	-20.3858	-1.75811	201.992	0
0.8513	50.9628	-23.9889	-0.842911	229.78	0
0.8520	52.4865	-27.0231	-5.1153	243.193	0
0.8527	53.096	-31.6691	-6.33557	248.993	0
0.8533	49.7438	-36.2204	-2.97838	252.346	0
0.8540	43.0316	-36.5048	-1.45305	243.501	0
0.8547	36.9211	-34.0396	-2.36825	223.363	0
0.8553	34.1784	-33.4707	-2.36825	198.639	0
0.8560	30.8184	-29.7728	-1.45305	157.439	0
0.8567	24.1061	-18.7739	-0.537844	96.4099	0
0.8573	20.1366	-9.67141	-0.537844	43.0116	0
0.8580	18.3082	-7.86987	0.377358	3.33378	0
0.8587	9.15018	-4.74089	1.59907	-46.7115	0
0.8593	-8.24375	3.12899	-0.537844	-107.143	0
0.8600	-22.5824	11.0937	-1.14798	-157.497	0
0.8607	-32.9594	17.8257	3.73454	-197.175	0
0.8613	-41.8126	24.1785	5.56639	-229.819	0
0.8620	-46.3916	29.1091	5.26133	-248.126	0
0.8627	-47.6106	32.4277	8.00693	-253.618	0
0.8633	-50.9628	36.1256	8.61707	-252.712	0
0.8640	-56.7608	37.0737	6.4816	-243.559	0
0.8647	-60.7303	34.324	7.70187	-225.252	0
0.8653	-58.2923	31.195	8.312	-198.697	0
0.8660	-48.8296	29.678	4.34468	-156.572	0
0.8667	-35.7099	24.5578	1.59907	-97.6817	0
0.8673	-22.8872	15.3605	2.20921	-43.9751	0
0.8680	-10.9865	7.77506	2.20921	-2.77494	0
0.8687	-0.914236	2.56008	0.377358	47.5786	0
0.8693	10.9865	-4.45643	-1.75811	108.319	0
0.8700	28.0756	-12.4211	-1.45305	157.439	0
0.8707	46.6886	-17.9206	-1.45305	195.595	0
0.8713	56.7608	-23.7044	-5.1153	227.95	0
0.8720	56.456	-31.0054	-6.0305	245.023	0
0.8727	57.0655	-34.0396	-3.28345	250.515	0
0.8733	61.3398	-33.4707	-2.67332	254.485	0
0.8740	58.2845	-35.6515	-1.14798	245.64	0
0.8747	48.5248	-36.7893	3.12441	226.119	0
0.8753	43.0316	-32.9018	-0.537844	205.365	0
0.8760	37.5384	-27.9712	-6.0305	163.856	0
0.8767	24.7156	-24.6526	-0.842911	97.6239	0
0.8773	13.4244	-17.9206	1.29401	43.0116	0
0.8780	6.40747	-7.4906	-3.89503	3.64211	0
0.8787	-4.27425	0.758542	-2.67332	-48.8505	0
0.8793	-19.2302	7.39579	0.988939	-108.974	0
0.8800	-30.8262	15.9294	-1.14798	-158.403	0
0.8807	-38.4526	23.8941	-1.14798	-200.22	0
0.8813	-46.0869	27.8764	0.0722908	-232.266	0
0.8820	-51.8849	31.5743	-3.89503	-246.295	0
0.8827	-52.7991	34.324	-5.1153	-250.881	0
0.8833	-52.7991	33.0914	-1.45305	-252.404	0
0.8840	-54.9323	32.7121	-0.537844	-242.634	0
0.8847	-54.0181	33.6603	-1.75811	-221.59	0
0.8853	-47.6106	32.4277	-2.97838	-195.036	0
0.8860	-39.0621	29.1091	-2.36825	-154.741	0
0.8867	-25.9424	22.377	1.29401	-95.851	0
0.8873	-8.24375	11.6626	3.73454	-38.1747	0
0.8880	6.10272	5.8787	0.988939	3.95043	0
0.8887	16.1749	3.12899	-2.67332	47.887	0
0.8893	28.3804	-4.74089	-4.2001	104.041	0
0.8900	43.3364	-11.4729	-5.1153	157.439	0
0.8907	55.8466	-14.2227	-6.0305	198.331	0
0.8913	61.3398	-21.9029	-5.72543	225.502	0
0.8920	60.4255	-30.721	-5.1153	239.84	0
0.8927	58.5893	-32.9018	-6.9457	247.779	0
0.8933	59.1988	-33.4707	-9.38769	249.918	0
0.8940	58.2845	-34.4188	-9.38769	238.009	0
0.8947	54.9323	-31.0054	-6.9457	217.871	0
0.8953	49.4391	-28.5401	-4.2001	195.595	0
0.8960	40.5858	-27.4023	-1.45305	155.011	0
0.8967	26.8567	-21.9029	-0.537844	95.1958	0
0.8973	13.7292	-15.1708	-2.36825	43.0116	0
0.8980	3.9695	-9.67141	-2.06318	-0.94425	0
0.8987	-7.01696	0.379271	0.683871	-55.8649	0
0.8993	-19.535	10.43	2.20921	-115.372	0
0.9000	-28.9899	15.6449	2.51428	-163.606	0
0.9007	-38.4526	19.9117	4.95626	-202.359	0
0.9013	-48.2201	24.5578	6.4816	-229.819	0
0.9020	-52.1896	27.3075	4.34468	-242.634	0
0.9027	-52.7991	30.9106	1.29401	-249.359	0
0.9033	-54.6276	34.6085	1.29401	-250.881	0
0.9040	-51.2676	33.3759	3.12441	-240.495	0
0.9047	-44.8601	30.6261	0.683871	-221.59	0
0.9053	-43.6411	28.4453	-3.28345	-193.205	0
0.9060	-39.6716	25.1267	-1.45305	-143.757	0
0.9067	-25.3329	20.8599	1.29401	-80.5889	0
0.9073	-11.9007	14.7916	-3.28345	-31.1603	0
0.9080	-5.18849	6.16315	-9.08262	8.82585	0
0.9087	4.579	-0.474089	-9.38769	62.8408	0
0.9093	18.0034	-6.9217	-7.86235	123.562	0
0.9100	28.6851	-15.1708	-6.0305	169.657	0
0.9107	35.7021	-22.4718	-2.67332	205.962	0
0.9113	42.1096	-25.2215	-2.36825	235.87	0
0.9120	46.6886	-27.4023	-6.0305	248.087	0
0.9127	50.3533	-31.2899	-10.913	249.918	0
0.9133	53.096	-34.0396	-13.355	250.824	0
0.9140	54.9323	-32.9018	-11.8297	239.84	0
0.9147	53.096	-30.721	-7.55584	219.394	0
0.9153	47.2981	-30.721	-3.28345	193.147	0
0.9160	39.0621	-28.2557	0.683871	146.455	0
0.9167	27.4662	-22.4718	3.12441	84.8091	0
0.9173	12.5102	-17.9206	3.12441	35.0721	0
0.9180	0.609491	-10.904	3.73454	-10.0977	0
0.9187	-10.0722	0.379271	4.95626	-65.9433	0
0.9193	-25.6377	7.77506	3.12441	-120.267	0
0.9200	-38.1479	13.1797	0.377358	-165.436	0
0.9207	-41.2031	22.377	-0.537844	-207.234	0
0.9213	-45.1648	29.3935	-0.842911	-235.311	0
0.9220	-51.5801	30.6261	-0.232777	-245.081	0
0.9227	-54.6276	32.4277	0.377358	-249.051	0
0.9233	-57.0733	35.1774	2.20921	-248.742	0
0.9240	-58.5971	35.1774	4.34468	-234.714	0
0.9247	-54.0181	32.4277	4.65119	-216.098	0
0.9253	-49.4391	28.4453	2.81934	-193.513	0
0.9260	-43.9459	25.4112	0.683871	-149.249	0
0.9267	-27.4662	21.4288	-1.45305	-87.0059	0
0.9273	-12.2054	13.1797	-1.45305	-33.8966	0
0.9280	-6.40747	5.02534	-1.14798	8.20919	0
0.9287	0.914236	-0.474089	-2.36825	58.8711	0
0.9293	13.7292	-7.86987	-3.58996	117.472	0
0.9300	26.5519	-16.119	-3.28345	166.593	0
0.9307	39.0621	-21.9029	-4.50517	202.609	0
0.9313	50.0486	-26.7386	-7.55584	230.378	0
0.9320	54.0181	-31.6691	-8.77755	247.162	0
0.9327	56.7608	-35.9359	-8.16742	254.485	0
0.9333	61.035	-38.9701	-5.72543	253.271	0
0.9340	59.8161	-37.7375	-2.36825	239.84	0
0.9347	55.2371	-33.4707	-1.45305	220.01	0
0.9353	51.5723	-29.4883	-3.28345	196.5	0
0.9360	40.5858	-27.9712	-2.36825	152.255	0
0.9367	22.8872	-26.1697	1.59907	89.7038	0
0.9373	12.8149	-20.3858	3.42948	37.2112	0
0.9380	7.62645	-11.1885	1.59907	-4.60563	0
0.9387	-6.71221	-4.74089	0.377358	-57.6956	0
0.9393	-25.0282	0.379271	0.683871	-116.297	0
0.9400	-35.7099	8.62842	0.377358	-164.511	0
0.9407	-42.1174	15.9294	0.0722908	-202.05	0
0.9413	-47.9154	21.4288	1.59907	-227.372	0
0.9420	-50.0486	27.3075	2.20921	-240.206	0
0.9427	-51.2676	30.6261	0.377358	-249.667	0
0.9433	-53.1038	32.4277	0.377358	-253.618	0
0.9440	-52.7991	35.1774	3.12441	-241.111	0
0.9447	-50.3533	37.0737	3.12441	-217.004	0
0.9453	-47.6106	34.324	0.988939	-188.31	0
0.9460	-39.9763	26.9282	-0.232777	-145.588	0
0.9467	-28.6851	20.5755	-0.232777	-86.3892	0
0.9473	-18.316	16.8776	-0.537844	-34.205	0
0.9480	-7.01696	12.0419	-2.97838	5.4728	0
0.9487	8.54069	3.12899	-6.9457	56.1347	0
0.9493	24.4109	-5.97352	-8.77755	117.781	0
0.9500	34.7879	-12.4211	-7.55584	165.379	0
0.9507	43.0316	-18.7739	-6.64064	196.809	0
0.9513	51.2676	-27.0231	-5.1153	222.458	0
0.9520	54.9323	-31.0054	-2.36825	238.934	0
0.9527	56.7608	-30.721	0.0722908	247.779	0
0.9533	58.894	-29.7728	1.29401	250.226	0
0.9540	57.9798	-29.2039	1.59907	237.701	0
0.9547	54.6276	-27.9712	1.29401	216.946	0
0.9553	50.3533	-26.7386	1.29401	192.242	0
0.9560	39.6716	-23.9889	2.20921	146.147	0
0.9567	25.0204	-18.7739	2.20921	84.8091	0
0.9573	16.4797	-13.3693	1.29401	37.8085	0
0.9580	8.23594	-5.40461	1.90414	-4.91395	0
0.9587	-5.79798	4.07716	3.73454	-66.56	0
0.9593	-16.7844	11.3781	1.59907	-127.589	0
0.9600	-25.6377	15.3605	-1.14798	-172.143	0
0.9607	-38.4526	18.6791	2.20921	-210.298	0
0.9613	-46.6964	20.8599	5.26133	-235.311	0
0.9620	-48.5248	22.0925	4.34468	-241.42	0
0.9627	-56.7608	25.4112	4.95626	-246.912	0
0.9633	-65.614	28.4453	6.17653	-250.265	0
0.9640	-64.0903	29.678	4.03961	-235.003	0
0.9647	-59.5113	31.8588	2.20921	-210.587	0
0.9653	-55.8466	30.3417	1.90414	-182.221	0
0.9660	-43.6411	22.9459	0.988939	-132.773	0
0.9667	-26.5519	17.5413	0.988939	-72.0521	0
0.9673	-18.6207	14.1278	0.683871	-24.7432	0
0.9680	-15.8702	6.82688	-0.537844	19.5017	0
0.9687	-3.05527	-1.70672	-1.45305	76.8889	0
0.9693	17.3939	-8.72323	-3.28345	132.118	0
0.9700	34.7879	-17.6361	-4.50517	175.149	0
0.9707	50.0486	-24.2733	-2.97838	210.548	0
0.9713	64.0825	-26.4542	-3.89503	235.272	0
0.9720	69.271	-29.7728	-7.25077	248.685	0
0.9727	67.7473	-34.7033	-5.42037	255.102	0
0.9733	68.9662	-33.4707	-1.75811	250.824	0
0.9740	68.3567	-30.721	-2.36825	235.87	0
0.9747	59.5113	-32.238	-5.42037	217.871	0
0.9753	47.6028	-31.9536	-6.0305	189.486	0
0.9760	34.1784	-26.1697	-2.36825	139.132	0
0.9767	15.8702	-17.9206	1.90414	80.5503	0
0.9773	-0.609491	-11.4729	1.29401	32.9331	0
0.9780	-10.0722	-6.63724	1.29401	-11.3117	0
0.9787	-17.3939	-1.70672	4.95626	-65.9433	0
0.9793	-26.5519	5.02534	4.95626	-125.45	0
0.9800	-35.1004	14.1278	3.12441	-175.187	0
0.9807	-42.1174	22.377	6.4816	-209.99	0
0.9813	-47.6106	27.8764	8.00693	-233.789	0
0.9820	-51.5801	31.8588	5.26133	-249.051	0
0.9827	-53.1038	36.1256	4.34468	-255.159	0
0.9833	-49.7438	37.6427	4.65119	-250.573	0
0.9840	-45.7743	34.8929	2.51428	-237.142	0
0.9847	-45.1648	32.1432	1.90414	-217.004	0
0.9853	-45.4696	30.6261	4.65119	-185.266	0
0.9860	-38.1479	24.5578	6.78666	-136.126	0
0.9867	-26.2472	15.6449	4.34468	-77.8525	0
0.9873	-16.4797	10.8092	1.59907	-29.3296	0
0.9880	-7.63426	6.82688	3.12441	12.7956	0
0.9887	6.40747	-1.13781	4.03961	68.3329	0
0.9893	21.0587	-8.43878	0.683871	128.457	0
0.9900	31.4278	-16.119	1.29401	175.149	0
0.9907	41.8048	-24.2733	3.12441	209.624	0
0.9913	51.2676	-29.2039	0.0722908	234.964	0
0.9920	54.3228	-31.0054	-2.97838	246.854	0
0.9927	55.8466	-34.0396	-1.14798	252.963	0
0.9933	58.5893	-36.7893	-0.232777	254.485	0
0.9940	54.6276	-36.5048	1.29401	241.67	0
0.9947	46.0791	-34.4188	4.65119	221.841	0
0.9953	42.1096	-29.7728	1.90414	195.286	0
0.9960	34.4831	-25.506	-4.2001	145.241	0
0.9967	18.6129	-21.9029	-4.50517	81.7643	0
0.9973	7.01696	-14.8864	-2.06318	34.1472	0
0.9980	2.43796	-5.97352	0.377358	-7.34203	0
0.9987	-7.01696	0.758542	3.73454	-64.7293	0
0.9993	-21.9729	8.05951	3.73454	-123.928	0
1.0000	-32.3499	14.4123	1.90414	-167.575	0
1.0007	-38.4526	18.1102	3.12441	-203.264	0
1.0013	-43.0316	21.8081	4.95626	-231.65	0
1.0020	-44.2506	25.1267	4.03961	-246.006	0
1.0027	-44.8601	28.8246	4.03961	-250.881	0
1.0033	-47.0011	32.1432	1.59907	-246.603	0
1.0040	-47.9154	33.3759	-1.45305	-229.819	0
1.0047	-44.5553	32.7121	3.12441	-209.681	0
1.0053	-39.0621	31.195	8.61707	-185.882	0
1.0060	-31.1309	26.0749	6.17653	-140.713	0
1.0067	-18.316	20.1962	1.29401	-78.4498	0
1.0073	-3.66476	19.3428	0.0722908	-27.4989	0
1.0080	6.40747	15.076	-1.45305	12.7956	0
1.0087	16.4797	3.41344	-2.36825	64.6715	0
1.0093	29.2946	-6.35279	-2.97838	124.179	0
1.0100	41.1953	-12.1367	-4.50517	172.393	0
1.0107	51.2676	-17.9206	-5.1153	208.718	0
1.0113	57.3703	-23.42	-5.1153	234.656	0
1.0120	57.3703	-27.6868	-7.25077	246.257	0
1.0127	56.456	-31.9536	-6.64064	250.226	0
1.0133	57.675	-34.9878	-1.45305	248.993	0
1.0140	54.9323	-34.7033	-1.14798	234.347	0
1.0147	50.3533	-33.7551	-4.81023	210.857	0
1.0153	43.9459	-33.4707	-3.89503	183.088	0
1.0160	29.5994	-29.7728	1.29401	136.088	0
1.0167	13.7292	-20.6703	3.42948	75.964	0
1.0173	5.49323	-13.6538	2.20921	28.6551	0
1.0180	-2.75052	-9.67141	1.90414	-14.3757	0
1.0187	-15.5655	-0.85336	2.20921	-73.8828	0
1.0193	-26.5519	11.3781	-0.537844	-133.698	0
1.0200	-33.5689	17.8257	-4.2001	-177.326	0
1.0207	-42.1174	20.8599	-2.97838	-210.895	0
1.0213	-52.4944	26.0749	0.377358	-235.003	0
1.0220	-60.1208	30.6261	-0.537844	-245.389	0
1.0227	-62.254	33.9448	-0.842911	-247.528	0
1.0233	-61.3398	36.1256	-0.842911	-242.634	0
1.0240	-61.3398	34.8929	-3.89503	-227.988	0
1.0247	-57.6828	31.8588	-4.50517	-207.234	0
1.0253	-48.8296	31.195	-0.842911	-176.421	0
1.0260	-38.1479	27.8764	-0.842911	-124.834	0
1.0267	-24.7234	19.6273	-2.36825	-66.2517	0
1.0273	-10.0722	12.0419	-0.842911	-20.4652	0
1.0280	-1.83629	5.59425	-0.842911	21.949	0
1.0287	4.27425	-2.37044	-3.58996	76.8889	0
1.0293	14.9482	-9.00769	-3.58996	133.024	0
1.0300	25.0204	-13.9382	-2.06318	176.671	0
1.0307	32.9594	-20.9547	-2.06318	210.548	0
1.0313	41.1953	-27.0231	-2.36825	234.039	0
1.0320	45.1648	-29.4883	-4.2001	244.118	0
1.0327	45.7743	-33.7551	-6.64064	248.396	0
1.0333	48.5248	-38.9701	-6.9457	247.779	0
1.0340	49.1343	-36.7893	-6.0305	233.442	0
1.0347	46.0791	-31.2899	-4.2001	209.624	0
1.0353	44.2506	-28.9194	-2.36825	177.596	0
1.0360	38.1479	-25.8853	-1.75811	127.243	0
1.0367	23.8014	-19.7221	-1.45305	67.4272	0
1.0373	12.5102	-14.8864	1.29401	19.1933	0
1.0380	3.65695	-8.72323	2.20921	-23.8375	0
1.0387	-10.9865	1.32745	1.29401	-78.1415	0
1.0393	-24.7234	11.0937	0.0722908	-134.912	0
1.0400	-32.9594	17.162	-2.06318	-180.679	0
1.0407	-42.7269	22.0925	-2.97838	-214.557	0
1.0413	-52.1896	26.0749	-0.537844	-235.928	0
1.0420	-54.0181	27.8764	1.29401	-247.22	0
1.0427	-54.0181	29.9624	0.377358	-253.618	0
1.0433	-55.8466	31.5743	-0.842911	-249.667	0
1.0440	-54.0181	29.678	-3.28345	-233.48	0
1.0447	-49.1343	26.9282	-4.81023	-212.726	0
1.0453	-45.7743	26.0749	-2.06318	-180.39	0
1.0460	-38.1479	23.8941	-0.232777	-127.281	0
1.0467	-25.0282	16.8776	-2.36825	-69.913	0
1.0473	-14.6512	9.57659	-4.81023	-24.4349	0
1.0480	-5.49323	5.30979	-3.89503	21.024	0
1.0487	7.9312	-0.85336	-2.36825	76.2723	0
1.0493	19.5271	-10.6196	-2.67332	129.979	0
1.0500	28.6851	-20.6703	-4.2001	173.01	0
1.0507	39.9763	-25.8853	-6.64064	207.793	0
1.0513	49.1343	-27.0231	-6.9457	230.378	0
1.0520	53.096	-30.1521	-4.81023	240.456	0
1.0527	56.1513	-35.2722	-2.97838	246.257	0
1.0533	60.4255	-36.2204	-3.28345	245.023	0
1.0540	62.5588	-32.5225	-2.67332	230.994	0
1.0547	58.894	-28.9194	-0.537844	211.165	0
1.0553	50.3533	-25.8853	-1.14798	182.78	0
1.0560	40.5858	-22.4718	-2.06318	130.596	0
1.0567	29.5994	-17.6361	0.683871	67.4272	0
1.0573	17.0892	-9.95586	2.20921	20.4266	0
1.0580	6.71221	-4.17198	-1.75811	-19.2511	0
1.0587	-3.05527	1.043	-4.2001	-75.0968	0
1.0593	-17.0892	10.43	-1.45305	-134.604	0
1.0600	-33.2641	19.6273	-0.537844	-179.465	0
1.0607	-49.1343	22.9459	-2.36825	-213.343	0
1.0613	-59.8161	28.1609	-1.75811	-238.375	0
1.0620	-59.2066	35.4618	0.0722908	-247.528	0
1.0627	-54.0181	36.1256	1.59907	-249.051	0
1.0633	-55.8466	35.1774	3.12441	-247.837	0
1.0640	-58.9018	37.3582	1.59907	-235.003	0
1.0647	-55.5418	36.1256	-0.537844	-211.82	0
1.0653	-49.1343	30.6261	0.377358	-181.296	0
1.0660	-39.9763	25.6956	0.683871	-130.942	0
1.0667	-26.2472	20.5755	1.29401	-68.9881	0
1.0673	-11.9007	15.076	3.73454	-21.6985	0
1.0680	2.13322	8.34396	3.12441	19.81	0
1.0687	18.3082	-0.474089	0.0722908	76.8889	0
1.0693	32.9594	-8.72323	1.29401	135.163	0
1.0700	44.8601	-16.119	1.29401	179.427	0
1.0707	52.4865	-23.42	-2.67332	216.041	0
1.0713	54.9323	-26.4542	-2.67332	240.148	0
1.0720	56.7608	-27.9712	-0.232777	248.396	0
1.0727	61.6445	-33.4707	-1.45305	253.888	0
1.0733	62.254	-35.2722	-3.89503	253.271	0
1.0740	57.9798	-30.721	-4.2001	236.486	0
1.0747	54.9323	-28.2557	-3.28345	214.21	0
1.0753	47.9075	-27.4023	-3.58996	183.686	0
1.0760	33.8736	-21.5236	-6.0305	129.979	0
1.0767	20.4414	-14.8864	-6.9457	68.9495	0
1.0773	12.5102	-9.67141	-3.58996	23.4714	0
1.0780	4.579	-3.2238	-0.537844	-18.9428	0
1.0787	-7.01696	6.16315	-0.232777	-75.0968	0
1.0793	-22.2777	16.5931	-0.232777	-132.773	0
1.0800	-35.7099	24.1785	-0.232777	-177.635	0
1.0807	-44.8601	26.9282	1.90414	-212.726	0
1.0813	-54.0181	28.4453	6.4816	-236.544	0
1.0820	-59.5113	31.5743	7.09173	-247.22	0
1.0827	-58.5971	33.6603	4.03961	-251.787	0
1.0833	-56.7608	32.4277	2.81934	-249.956	0
1.0840	-54.9323	30.3417	2.81934	-235.311	0
1.0847	-49.1343	29.678	2.20921	-213.343	0
1.0853	-42.1174	28.1609	4.65119	-182.221	0
1.0860	-32.0452	22.6614	6.78666	-128.206	0
1.0867	-16.4797	15.9294	4.65119	-65.9433	0
1.0873	-4.579	10.43	2.20921	-20.1568	0
1.0880	5.49323	6.54243	3.12441	21.6407	0
1.0887	20.7539	3.12899	4.03961	77.7946	0
1.0893	31.1231	-3.88753	3.12441	133.64	0
1.0900	34.1784	-12.1367	3.12441	179.118	0
1.0907	41.1953	-16.119	3.12441	216.349	0
1.0913	50.3533	-19.1532	0.377358	239.84	0
1.0920	54.3228	-25.8853	-1.45305	248.993	0
1.0927	56.7608	-31.2899	0.377358	253.579	0
1.0933	57.675	-31.6691	1.29401	251.44	0
1.0940	54.0181	-30.721	-0.232777	235.87	0
1.0947	49.7438	-29.7728	0.377358	211.763	0
1.0953	43.0316	-27.9712	0.683871	179.427	0
1.0960	32.0452	-24.2733	-2.67332	128.457	0
1.0967	22.8872	-17.6361	-2.36825	68.3329	0
1.0973	15.2607	-8.72323	1.90414	20.1183	0
1.0980	3.04745	-2.6549	2.20921	-22.6042	0
1.0987	-10.9865	2.27563	1.29401	-78.7582	0
1.0993	-22.5824	8.62842	4.65119	-136.126	0
1.1000	-33.5689	15.9294	5.56639	-178.251	0
1.1007	-43.6411	24.1785	2.81934	-210.298	0
1.1013	-49.1343	30.6261	3.12441	-234.405	0
1.1020	-52.7991	31.8588	5.87146	-245.389	0
1.1027	-57.3781	33.0914	5.56639	-250.573	0
1.1033	-59.8161	36.6945	4.95626	-247.22	0
1.1040	-58.9018	36.41	5.26133	-229.819	0
1.1047	-57.6828	32.4277	2.51428	-207.542	0
1.1053	-54.0181	29.678	-1.45305	-178.56	0
1.1060	-43.6411	25.4112	-1.45305	-127.281	0
1.1067	-29.2946	16.8776	1.90414	-67.774	0
1.1073	-17.0892	9.57659	0.988939	-22.2959	0
1.1080	-6.10272	5.02534	-4.2001	20.735	0
1.1087	5.18849	-1.42227	-6.9457	76.5806	0
1.1093	18.3082	-10.2403	-6.64064	132.426	0
1.1100	34.4831	-20.0065	-6.0305	177.288	0
1.1107	48.5248	-26.1697	-5.1153	213.285	0
1.1113	55.8466	-29.2039	-3.28345	236.795	0
1.1120	60.4255	-34.7033	-1.75811	245.332	0
1.1127	66.2235	-40.4872	-0.537844	248.993	0
1.1133	66.833	-39.539	0.377358	248.685	0
1.1140	60.1208	-35.9359	0.988939	236.178	0
1.1147	53.7055	-33.4707	2.81934	208.718	0
1.1153	47.6028	-30.1521	4.03961	167.518	0
1.1160	35.7021	-26.7386	4.03961	111.672	0
1.1167	20.1366	-23.9889	4.03961	55.8264	0
1.1173	6.40747	-18.7739	4.03961	13.1039	0
1.1180	-7.01696	-12.4211	2.81934	-32.6826	0
1.1187	-22.5824	-2.93935	4.95626	-93.4037	0
1.1193	-36.9289	8.91287	8.61707	-148.652	0
1.1200	-47.6106	17.8257	6.78666	-186.788	0
1.1207	-53.1038	22.377	2.20921	-219.76	0
1.1213	-54.3228	26.9282	2.20921	-241.728	0
1.1220	-54.0181	30.3417	2.51428	-249.359	0
1.1227	-56.456	31.195	-0.537844	-253.02	0
1.1233	-57.0733	33.0914	-1.75811	-248.742	0
1.1240	-50.9628	34.6085	0.0722908	-227.083	0
1.1247	-42.4221	33.3759	-0.537844	-199.603	0
1.1253	-36.3194	29.9624	-4.2001	-165.436	0
1.1260	-25.9424	24.1785	-4.50517	-109.591	0
1.1267	-12.5102	16.3087	1.90414	-51.2978	0
1.1273	-5.18849	9.86105	5.26133	-11.9284	0
1.1280	1.52373	4.36162	0.683871	31.1024	0
1.1287	15.8702	-3.2238	-1.45305	90.6095	0
1.1293	30.5136	-12.4211	3.12441	143.719	0
1.1300	40.5858	-22.4718	2.51428	182.78	0
1.1307	47.6028	-29.4883	-2.36825	216.946	0
1.1313	50.3533	-29.7728	-3.28345	238.009	0
1.1320	48.8296	-31.6691	-2.97838	244.118	0
1.1327	49.1343	-37.453	-3.89503	249.301	0
1.1333	50.9628	-38.9701	-3.28345	248.087	0
1.1340	52.7913	-35.2722	-3.28345	228.547	0
1.1347	50.3533	-33.7551	-4.2001	202.917	0
1.1353	40.2811	-34.0396	-0.842911	171.179	0
1.1360	28.0756	-30.721	2.51428	117.472	0
1.1367	16.7844	-21.9029	0.377358	55.518	0
1.1373	4.88374	-13.3693	-2.97838	9.73156	0
1.1380	-6.40747	-9.67141	-3.58996	-33.8966	0
1.1387	-18.0034	-2.37044	-3.28345	-90.6673	0
1.1393	-31.1309	11.6626	-2.67332	-143.449	0
1.1400	-41.5079	19.3428	-2.36825	-184.957	0
1.1407	-47.0011	19.3428	-1.14798	-220.974	0
1.1413	-50.9628	24.1785	0.988939	-242.634	0
1.1420	-55.2371	29.9624	2.20921	-249.667	0
1.1427	-59.5113	29.9624	4.34468	-253.329	0
1.1433	-60.4255	30.6261	7.3968	-248.126	0
1.1440	-54.0181	31.195	6.78666	-229.511	0
1.1447	-46.6964	26.9282	1.29401	-207.542	0
1.1453	-40.2811	23.3252	-3.28345	-173.068	0
1.1460	-29.2946	20.8599	-2.36825	-114.466	0
1.1467	-13.737	13.8434	0.988939	-56.7899	0
1.1473	-1.21898	6.54243	2.81934	-17.1121	0
1.1480	9.15018	2.56008	1.29401	28.366	0
1.1487	23.8014	-3.2238	-1.14798	89.3954	0
1.1493	39.3669	-11.7574	-4.81023	141.888	0
1.1500	47.6028	-18.7739	-6.9457	180.332	0
1.1507	52.4865	-23.7044	-4.50517	216.349	0
1.1513	60.1208	-26.7386	-2.36825	240.764	0
1.1520	63.473	-27.9712	-4.50517	246.854	0
1.1527	60.1208	-30.721	-4.2001	248.685	0
1.1533	59.1988	-35.2722	0.377358	246.257	0
1.1540	59.8161	-35.9359	1.29401	230.686	0
1.1547	54.0181	-31.9536	-0.537844	205.962	0
1.1553	42.4143	-27.6868	-1.45305	171.487	0
1.1560	28.6851	-21.5236	-3.28345	118.07	0
1.1567	15.2607	-12.7056	-2.67332	61.9351	0
1.1573	6.71221	-7.20615	2.20921	17.9793	0
1.1580	-2.44578	-3.2238	3.42948	-29.3296	0
1.1587	-18.0034	4.07716	0.988939	-87.9116	0
1.1593	-34.1784	12.0419	2.81934	-139.788	0
1.1600	-46.6964	17.8257	4.95626	-181.913	0
1.1607	-54.6276	22.9459	2.81934	-217.929	0
1.1613	-56.7608	27.592	1.90414	-237.142	0
1.1620	-57.6828	31.195	3.12441	-241.728	0
1.1627	-58.5971	35.8411	4.03961	-247.22	0
1.1633	-56.7608	38.8753	3.12441	-244.773	0
1.1640	-55.2371	35.8411	-0.537844	-224.943	0
1.1647	-54.6276	30.3417	-0.842911	-202.05	0
1.1653	-45.1648	26.6438	1.59907	-172.759	0
1.1660	-28.9899	21.1444	-1.45305	-117.511	0
1.1667	-16.7844	13.1797	-5.42037	-55.2675	0
1.1673	-6.71221	7.77506	-2.97838	-12.8341	0
1.1680	4.579	3.41344	-1.75811	30.1967	0
1.1687	15.2607	-3.88753	-2.97838	90.6095	0
1.1693	25.6299	-12.4211	1.90414	144.624	0
1.1700	34.7879	-19.7221	5.26133	183.686	0
1.1707	40.8906	-27.0231	1.29401	218.488	0
1.1713	47.6028	-33.7551	-1.75811	241.979	0
1.1720	54.9323	-37.453	-2.06318	250.226	0
1.1727	57.9798	-38.0219	-4.81023	253.271	0
1.1733	59.1988	-35.2722	-9.08262	248.087	0
1.1740	57.9798	-31.9536	-10.3029	231.611	0
1.1747	53.4008	-28.2557	-6.9457	207.504	0
1.1753	47.6028	-24.2733	-3.28345	165.07	0
1.1760	39.0621	-19.1532	-3.28345	105.872	0
1.1767	27.4662	-12.7056	-3.58996	55.2097	0
1.1773	18.9177	-5.12016	-2.36825	14.3179	0
1.1780	9.45492	1.6119	-1.45305	-37.2497	0
1.1787	-7.32952	8.91287	0.0722908	-96.4677	0
1.1793	-23.8092	17.8257	1.90414	-148.035	0
1.1800	-36.9289	23.8941	2.51428	-191.066	0
1.1807	-49.4391	27.3075	3.12441	-222.804	0
1.1813	-57.6828	33.6603	3.12441	-239.281	0
1.1820	-61.035	37.9271	1.29401	-247.22	0
1.1827	-65.3093	37.3582	-1.45305	-250.881	0
1.1833	-67.7473	37.9271	-3.58996	-241.42	0
1.1840	-65.614	37.6427	-4.2001	-220.665	0
1.1847	-58.9018	31.8588	-3.58996	-195.344	0
1.1853	-47.6106	27.8764	-4.2001	-155.358	0
1.1860	-33.5689	25.1267	-2.36825	-97.065	0
1.1867	-21.0587	18.1102	2.51428	-43.3584	0
1.1873	-7.93901	12.0419	1.90414	-2.77494	0
1.1880	3.04745	6.82688	-2.36825	44.8422	0
1.1887	11.2912	-2.6549	-0.842911	100.071	0
1.1893	22.8872	-10.6196	0.683871	149.808	0
1.1900	35.7021	-13.3693	-1.14798	191.317	0
1.1907	43.9459	-18.205	-0.537844	222.149	0
1.1913	49.4391	-24.6526	-0.537844	238.317	0
1.1920	53.096	-27.9712	-3.28345	247.779	0
1.1927	55.2371	-29.4883	-1.75811	251.749	0
1.1933	57.675	-29.2039	-0.537844	241.979	0
1.1940	55.8466	-27.0231	-4.2001	223.055	0
1.1947	49.1343	-26.1697	-6.33557	200.778	0
1.1953	41.1953	-24.2733	-4.2001	162.931	0
1.1960	27.4662	-18.7739	-2.06318	104.658	0
1.1967	13.4244	-14.2227	0.683871	48.8119	0
1.1973	9.15018	-9.95586	3.12441	6.68683	0
1.1980	1.82847	-0.474089	3.12441	-40.3137	0
1.1987	-16.1749	10.8092	1.90414	-99.8207	0
1.1993	-28.9899	16.3087	-0.537844	-151.08	0
1.2000	-36.0147	19.9117	-3.28345	-189.235	0
1.2007	-47.6106	26.9282	-3.58996	-222.188	0
1.2013	-54.0181	30.6261	-3.28345	-243.25	0
1.2020	-50.6581	30.6261	-2.97838	-249.051	0
1.2027	-50.6581	30.9106	-1.45305	-250.881	0
1.2033	-51.5801	30.6261	-0.537844	-245.698	0
1.2040	-44.8601	27.8764	-0.537844	-225.849	0
1.2047	-34.7879	27.3075	0.683871	-199.911	0
1.2053	-27.1614	26.0749	1.29401	-162.989	0
1.2060	-18.6207	20.1962	-1.75811	-105.621	0
1.2067	-6.71221	13.8434	-3.58996	-48.8505	0
1.2073	6.10272	8.62842	-2.97838	-6.74464	0
1.2080	17.3939	0.0948178	-4.2001	41.7782	0
1.2087	28.6851	-9.67141	-6.0305	100.688	0
1.2093	38.7574	-18.205	-4.2001	152.255	0
1.2100	47.6028	-25.2215	-2.36825	193.456	0
1.2107	54.9323	-28.9194	-2.06318	224.886	0
1.2113	58.5893	-30.4365	-2.67332	241.362	0
1.2120	58.5893	-33.7551	-5.72543	248.685	0
1.2127	56.7608	-37.1686	-6.9457	251.44	0
1.2133	54.9323	-36.2204	-3.58996	243.809	0
1.2140	53.7055	-33.7551	-1.45305	226.716	0
1.2147	52.4865	-32.9018	-1.45305	202.609	0
1.2153	43.3364	-30.721	0.377358	161.101	0
1.2160	26.5519	-23.9889	3.42948	102.827	0
1.2167	11.2912	-17.9206	3.42948	50.3343	0
1.2173	-0.914236	-14.2227	1.29401	10.0399	0
1.2180	-14.3465	-6.9217	-0.537844	-37.8664	0
1.2187	-26.5519	2.56008	1.29401	-97.3734	0
1.2193	-38.1479	8.34396	4.65119	-148.344	0
1.2200	-50.6581	14.1278	1.59907	-188.021	0
1.2207	-59.2066	21.4288	-4.2001	-221.879	0
1.2213	-60.4255	24.1785	-4.50517	-242.036	0
1.2220	-59.5113	27.8764	-2.36825	-247.837	0
1.2227	-57.3781	32.7121	-1.45305	-248.126	0
1.2233	-52.1896	32.7121	-0.537844	-238.664	0
1.2240	-48.2201	29.678	-0.842911	-219.76	0
1.2247	-44.2506	28.8246	-2.97838	-199.006	0
1.2253	-36.0147	24.5578	-1.45305	-162.989	0
1.2260	-24.4187	18.6791	2.20921	-103.79	0
1.2267	-12.5102	14.1278	1.59907	-48.5422	0
1.2273	-0.609491	8.05951	-1.45305	-7.34203	0
1.2280	9.15018	-0.189636	-2.36825	41.1809	0
1.2287	15.8702	-6.63724	-2.36825	99.1655	0
1.2293	24.7156	-13.9382	-3.28345	151.041	0
1.2300	36.9211	-21.9029	-2.06318	193.147	0
1.2307	44.8601	-27.0231	-0.842911	224.288	0
1.2313	47.6028	-30.1521	-3.58996	238.934	0
1.2320	50.0486	-32.5225	-5.1153	243.809	0
1.2327	51.2676	-32.9018	-2.67332	248.087	0
1.2333	48.5248	-33.4707	-0.232777	242.595	0
1.2340	44.5553	-33.7551	1.59907	223.363	0
1.2347	42.1096	-30.721	2.20921	197.117	0
1.2353	39.3669	-26.1697	1.29401	156.534	0
1.2360	33.5689	-21.5236	3.12441	96.1015	0
1.2367	24.4109	-15.7397	6.78666	39.3502	0
1.2373	14.0339	-9.67141	5.26133	-3.68065	0
1.2380	0.914236	-4.45643	4.03961	-54.0342	0
1.2387	-15.5655	1.043	6.17653	-112.944	0
1.2393	-29.2946	7.77506	7.09173	-159.636	0
1.2400	-39.3669	15.076	6.78666	-197.772	0
1.2407	-47.6106	22.377	7.70187	-228.605	0
1.2413	-53.1038	28.1609	5.87146	-242.036	0
1.2420	-56.456	32.7121	4.34468	-247.22	0
1.2427	-63.4808	34.324	6.17653	-249.956	0
1.2433	-67.1378	32.7121	4.95626	-238.972	0
1.2440	-60.7303	31.195	1.90414	-220.665	0
1.2447	-53.1038	31.5743	2.51428	-198.389	0
1.2453	-44.2506	28.8246	1.29401	-152.005	0
1.2460	-28.3804	20.5755	-2.67332	-89.434	0
1.2467	-15.2607	13.1797	-2.67332	-41.2194	0
1.2473	-9.15799	9.57659	-1.14798	-1.84996	0
1.2480	0.914236	2.84453	0.0722908	51.24	0
1.2487	13.7292	-6.63724	0.0722908	109.533	0
1.2493	25.6299	-13.3693	-4.2001	155.609	0
1.2500	42.1096	-18.7739	-7.55584	193.764	0
1.2507	54.9323	-25.2215	-4.81023	226.119	0
1.2513	55.8466	-30.721	-2.97838	242.595	0
1.2520	56.7608	-34.4188	-4.81023	247.162	0
1.2527	60.7303	-36.5048	-5.1153	249.918	0
1.2533	57.9798	-35.9359	-3.58996	242.904	0
1.2540	53.096	-34.0396	-2.36825	222.458	0
1.2547	48.5248	-33.7551	-0.537844	194.978	0
1.2553	37.2336	-31.6691	0.683871	151.35	0
1.2560	22.8872	-24.2733	3.12441	90.3011	0
1.2567	12.2054	-15.7397	7.70187	37.8085	0
1.2573	1.52373	-10.6196	10.1439	-1.84996	0
1.2580	-11.2912	-5.12016	10.1439	-50.6812	0
1.2587	-23.4967	5.30979	11.6692	-104.696	0
1.2593	-35.7099	14.4123	12.2793	-149.866	0
1.2600	-44.5553	19.6273	8.312	-190.758	0
1.2607	-47.6106	23.3252	3.12441	-222.804	0
1.2613	-49.4391	26.6438	1.29401	-237.142	0
1.2620	-52.1896	29.9624	1.29401	-245.698	0
1.2627	-52.1896	33.9448	0.377358	-250.881	0
1.2633	-49.4391	34.324	0.377358	-241.42	0
1.2640	-46.6964	31.195	1.29401	-223.113	0
1.2647	-43.0316	29.9624	-0.537844	-199.603	0
1.2653	-35.4052	28.1609	-2.36825	-155.975	0
1.2660	-24.4187	21.4288	1.29401	-96.4677	0
1.2667	-11.596	14.7916	4.95626	-44.8808	0
1.2673	-0.609491	9.29214	3.42948	-2.46661	0
1.2680	10.0722	2.27563	2.20921	49.4093	0
1.2687	22.8872	-4.17198	5.56639	108.319	0
1.2693	32.9594	-9.00769	4.95626	158.056	0
1.2700	39.3669	-15.1708	1.90414	196.211	0
1.2707	46.6886	-20.6703	3.12441	227.025	0
1.2713	53.7055	-22.7563	5.26133	245.332	0
1.2720	55.2371	-25.8853	2.51428	251.749	0
1.2727	55.8466	-30.1521	-1.14798	252.963	0
1.2733	57.9798	-32.5225	-1.45305	244.734	0
1.2740	57.675	-31.6691	-1.14798	227.025	0
1.2747	57.3703	-29.7728	-2.36825	202.917	0
1.2753	53.096	-26.1697	-3.89503	159.27	0
1.2760	39.3669	-20.9547	-3.28345	97.0265	0
1.2767	23.4967	-14.5071	-0.232777	44.5339	0
1.2773	12.2054	-6.35279	1.59907	4.54782	0
1.2780	0	0.758542	1.29401	-46.1141	0
1.2787	-13.1275	6.82688	0.377358	-104.388	0
1.2793	-23.4967	15.3605	-2.06318	-154.144	0
1.2800	-34.7879	25.1267	-3.28345	-193.803	0
1.2807	-45.7743	29.9624	0.377358	-219.76	0
1.2813	-53.1038	31.5743	4.03961	-233.48	0
1.2820	-56.7608	34.6085	0.988939	-244.464	0
1.2827	-60.7303	39.7286	-0.232777	-247.22	0
1.2833	-65.0045	42.4784	3.12441	-236.236	0
1.2840	-64.0903	38.8753	2.20921	-221.282	0
1.2847	-56.7608	31.8588	-2.06318	-199.911	0
1.2853	-45.7743	28.1609	-3.58996	-155.05	0
1.2860	-34.1784	24.1785	-5.42037	-95.851	0
1.2867	-23.1919	15.6449	-7.86235	-44.8808	0
1.2873	-12.8228	7.77506	-6.33557	-2.77494	0
1.2880	0.914236	0.758542	-6.0305	45.748	0
1.2887	17.3939	-9.00769	-6.9457	101.594	0
1.2893	31.4278	-16.4035	-5.1153	153.778	0
1.2900	44.2506	-18.7739	-4.81023	194.67	0
1.2907	56.456	-24.2733	-7.25077	223.363	0
1.2913	62.254	-30.4365	-5.42037	239.84	0
1.2920	63.7777	-31.9536	-0.842911	248.087	0
1.2927	64.692	-33.4707	-0.232777	248.685	0
1.2933	62.254	-34.4188	-1.45305	239.531	0
1.2940	57.9798	-32.5225	0.377358	223.055	0
1.2947	54.0181	-30.721	3.73454	196.5	0
1.2953	45.4696	-27.4023	4.34468	147.977	0
1.2960	32.0452	-19.7221	1.29401	86.0424	0
1.2967	16.7844	-14.2227	0.0722908	34.7638	0
1.2973	2.13322	-10.6196	2.81934	-9.17271	0
1.2980	-9.15799	-2.37044	3.12441	-63.8043	0
1.2987	-20.4492	6.82688	0.988939	-122.714	0
1.2993	-35.7099	11.3781	1.59907	-170.312	0
1.3000	-50.0486	16.8776	2.20921	-206.02	0
1.3007	-57.6828	24.1785	0.377358	-229.511	0
1.3013	-61.9493	29.678	-1.45305	-241.728	0
1.3020	-64.0903	32.7121	-0.232777	-250.573	0
1.3027	-63.1761	36.1256	1.29401	-252.095	0
1.3033	-59.5113	37.0737	1.59907	-238.067	0
1.3040	-54.6276	33.9448	1.90414	-214.268	0
1.3047	-49.1343	32.4277	3.12441	-185.574	0
1.3053	-40.5937	31.195	3.12441	-140.404	0
1.3060	-26.5519	23.3252	2.20921	-83.3445	0
1.3067	-12.8228	14.1278	3.73454	-36.0357	0
1.3073	-0.304745	9.86105	2.20921	2.4088	0
1.3080	12.8149	3.12899	-3.28345	51.8567	0
1.3087	23.8014	-7.86987	-4.2001	107.702	0
1.3093	31.1231	-15.1708	-1.45305	156.225	0
1.3100	43.0316	-19.7221	-2.97838	196.5	0
1.3107	54.0181	-25.8853	-2.36825	225.194	0
1.3113	54.0181	-31.2899	0.377358	238.934	0
1.3120	51.877	-34.4188	-2.97838	245.948	0
1.3127	55.2371	-35.9359	-5.42037	246.854	0
1.3133	56.456	-34.4188	-1.45305	233.731	0
1.3140	51.877	-34.4188	0.377358	214.827	0
1.3147	45.7743	-37.1686	-1.45305	191.933	0
1.3153	38.7574	-33.4707	0.0722908	147.688	0
1.3160	30.2089	-24.2733	1.59907	87.2564	0
1.3167	21.9729	-18.205	1.29401	38.4252	0
1.3173	13.1197	-13.6538	1.90414	-2.77494	0
1.3180	1.82847	-3.60308	2.51428	-56.7899	0
1.3187	-12.8228	7.77506	3.42948	-114.158	0
1.3193	-28.3804	14.4123	5.26133	-159.328	0
1.3200	-39.3669	19.6273	6.17653	-196.867	0
1.3207	-46.6964	24.5578	5.56639	-223.71	0
1.3213	-54.0181	27.3075	4.34468	-236.236	0
1.3220	-59.8161	28.8246	2.81934	-243.559	0
1.3227	-63.1761	29.9624	2.20921	-246.295	0
1.3233	-66.5283	29.678	2.20921	-235.311	0
1.3240	-66.833	28.1609	1.59907	-216.098	0
1.3247	-63.4808	26.9282	0.683871	-191.374	0
1.3253	-55.8466	24.1785	-0.537844	-148.344	0
1.3260	-41.5079	19.0584	-1.45305	-90.0506	0
1.3267	-25.6377	13.1797	-1.45305	-38.483	0
1.3273	-13.4322	6.16315	-2.36825	3.33378	0
1.3280	2.13322	-3.2238	-4.50517	53.6874	0
1.3287	21.3634	-11.4729	-5.42037	114.119	0
1.3293	32.9594	-16.4035	-5.1153	165.995	0
1.3300	39.0621	-21.5236	-5.1153	202.917	0
1.3307	46.0791	-26.4542	-3.28345	229.164	0
1.3313	53.096	-28.9194	-1.75811	243.501	0
1.3320	55.8466	-31.6691	-3.28345	248.396	0
1.3327	54.6276	-35.6515	-3.58996	250.824	0
[truncated: 52,072 more rows]
