# Supplementary material for: Identification of Haptic Based Guiding Using Hard Reins
Source: PLoS One. 2015 Jul 22;10(7):e0132020. doi: 10.1371/journal.pone.0132020 (PMC4511788; doi:10.1371/journal.pone.0132020)
Supplement: S4 File — (ZIP) [file pone.0132020.s004.zip › EMGData2/Subject12/T15/t15.txt]

0.0000	32.1677	3.03361	2.32772	85.4063	0
0.0007	26.6793	0.606723	-0.723625	78.7313	0
0.0013	23.9352	0.364034	1.10861	66.9216	0
0.0020	21.4959	4.00437	3.24383	48.2657	0
0.0027	17.5321	4.3684	3.24383	26.0156	0
0.0033	12.9585	2.1842	3.54861	8.90006	0
0.0040	4.70428	2.42689	3.24383	-3.93656	0
0.0047	-5.96746	3.03361	3.24383	-18.827	0
0.0053	-9.93125	1.57748	3.54861	-38.1676	0
0.0060	-9.32144	1.21345	3.85517	-56.9946	0
0.0067	-10.2362	1.82017	5.07428	-71.7139	0
0.0073	-12.9803	3.03361	6.29518	-79.9294	0
0.0080	-17.2708	3.03361	7.82085	-82.6678	0
0.0087	-20.6248	3.03361	10.874	-86.2621	0
0.0093	-18.4904	4.61109	10.5674	-86.2621	0
0.0100	-16.3561	6.43126	5.07428	-78.7313	0
0.0107	-15.4414	6.79529	4.76951	-72.0562	0
0.0113	-13.2852	6.79529	7.82085	-65.21	0
0.0120	-16.3561	6.18857	5.38084	-47.9234	0
0.0127	-23.6738	4.00437	2.02294	-27.2136	0
0.0133	-25.1984	1.21345	3.54861	-14.8905	0
0.0140	-23.6738	0.364034	3.54861	-1.19808	0
0.0147	-23.6738	0.364034	-0.112287	20.1963	0
0.0153	-19.71	0.364034	-3.16541	38.1676	0
0.0160	-11.1509	-0.606723	-3.77497	54.2561	0
0.0167	-2.61349	-3.03361	-2.2493	71.2005	0
0.0173	5.00918	-4.48975	-1.63796	79.4159	0
0.0180	6.83862	-6.06723	-2.85885	82.1544	0
0.0187	3.48465	-9.10084	-2.85885	85.4063	0
0.0193	2.87484	-10.6783	-0.723625	83.0101	0
0.0200	2.56993	-10.921	0.497269	76.8486	0
0.0207	-2.61349	-9.70756	0.192491	74.1101	0
0.0213	-8.10181	-7.03798	-2.2493	64.6966	0
0.0220	-9.93125	-4.24706	-2.2493	46.0407	0
0.0227	-9.93125	-2.42689	3.24383	29.6098	0
0.0233	-8.40672	1.21345	6.90651	15.9174	0
0.0240	-8.10181	4.00437	4.15995	-3.08079	0
0.0247	-12.3705	1.82017	1.41338	-24.9886	0
0.0253	-16.661	-1.45613	0.497269	-45.1849	0
0.0260	-18.4904	-2.06286	0.802047	-60.76	0
0.0267	-21.2346	-2.06286	2.63428	-72.5697	0
0.0273	-24.5886	-1.82017	4.15995	-82.3255	0
0.0280	-25.5033	-0.242689	3.85517	-85.7486	0
0.0287	-26.418	1.57748	3.85517	-83.0101	0
0.0293	-31.6014	2.1842	5.9904	-81.4698	0
0.0300	-36.4799	1.57748	7.82085	-81.1274	0
0.0307	-34.9554	0	7.82085	-76.3351	0
0.0313	-30.0769	-0.849412	8.73696	-64.3543	0
0.0320	-25.1984	1.21345	9.65308	-46.0407	0
0.0327	-20.3199	4.3684	7.21129	-26.529	0
0.0333	-18.1855	4.00437	1.71816	-12.152	0
0.0340	-17.2708	0.606723	0.192491	2.39617	0
0.0347	-12.9803	0.970756	3.24383	23.7905	0
0.0353	-6.57728	3.64034	2.32772	45.1849	0
0.0360	-2.91839	1.21345	-2.2493	61.1023	0
0.0367	-2.00367	-4.24706	-3.47019	73.9389	0
0.0373	0.740488	-6.06723	-4.07975	80.2717	0
0.0380	5.9239	-8.25143	-5.91198	83.0101	0
0.0387	7.75335	-13.9546	-4.69108	86.6044	0
0.0393	5.619	-16.7455	-1.33318	87.6313	0
0.0400	6.22881	-16.3815	-1.33318	82.1544	0
0.0407	9.27788	-18.9298	-1.33318	75.137	0
0.0413	7.14353	-20.9926	0.192491	64.6966	0
0.0420	2.87484	-22.2061	0.497269	46.383	0
0.0427	4.70428	-23.7835	1.10861	27.2136	0
0.0433	5.619	-22.5701	2.93906	12.152	0
0.0440	0.130674	-18.9298	2.93906	-4.62118	0
0.0447	-5.05274	-18.5657	1.10861	-24.9886	0
0.0453	-8.10181	-18.323	1.41338	-45.1849	0
0.0460	-14.8098	-15.5321	3.85517	-62.4716	0
0.0467	-20.6248	-13.7119	7.51607	-75.3082	0
0.0473	-19.1002	-12.7412	9.65308	-79.2447	0
0.0480	-20.3199	-12.7412	7.82085	-81.8121	0
0.0487	-27.6376	-14.9254	5.9904	-88.1448	0
0.0493	-33.1259	-13.9546	7.21129	-90.0275	0
0.0500	-33.4309	-11.5277	6.60174	-83.5236	0
0.0507	-31.9063	-12.4985	3.24383	-75.6505	0
0.0513	-27.6376	-13.3479	1.41338	-63.8408	0
0.0520	-21.5395	-12.1345	1.71816	-44.158	0
0.0527	-16.3561	-13.7119	2.32772	-24.6463	0
0.0533	-15.4414	-13.9546	2.32772	-10.0981	0
0.0540	-14.1999	-10.6783	-0.418847	5.13465	0
0.0547	-8.10181	-10.6783	-1.94452	24.8175	0
0.0553	-3.52821	-13.1052	-0.418847	44.5003	0
0.0560	-3.83311	-12.4985	-0.418847	60.4177	0
0.0567	0.435581	-11.285	-1.94452	72.5697	0
0.0573	5.619	-11.5277	-1.0284	80.9563	0
0.0580	3.78956	-11.5277	1.41338	86.0909	0
0.0587	4.39937	-9.10084	4.15995	89.514	0
0.0593	11.1291	-4.85378	3.54861	88.8294	0
0.0600	13.2634	-3.03361	-0.418847	84.8929	0
0.0607	10.5193	-4.24706	-1.33318	78.389	0
0.0613	7.14353	-6.06723	0.497269	65.0389	0
0.0620	3.78956	-6.06723	-0.418847	42.7887	0
0.0627	0.740488	-5.09647	-2.2493	21.3944	0
0.0633	-2.91839	-2.66958	-0.723625	6.16158	0
0.0640	-8.10181	-0.849412	-1.0284	-10.6116	0
0.0647	-11.4558	0.606723	-1.94452	-30.4656	0
0.0653	-16.3561	1.57748	0.802047	-49.1215	0
0.0660	-24.8935	0.970756	2.63428	-64.6966	0
0.0667	-27.3327	0.606723	1.41338	-77.1909	0
0.0673	-24.2836	3.03361	0.802047	-84.5505	0
0.0680	-22.1493	6.18857	1.10861	-88.1448	0
0.0687	-21.5395	8.61546	-1.0284	-92.4237	0
0.0693	-19.4051	8.85815	-2.55407	-92.766	0
0.0700	-15.7463	6.18857	0.192491	-85.4063	0
0.0707	-9.01653	4.97513	3.54861	-75.3082	0
0.0713	-2.91839	4.97513	1.10861	-63.1562	0
0.0720	-2.61349	1.21345	-4.99586	-44.8426	0
0.0727	-1.69877	-4.24706	-7.13109	-24.9886	0
0.0733	2.87484	-7.03798	-4.07975	-9.75583	0
0.0740	3.17974	-10.6783	-1.0284	7.70197	0
0.0747	0.130674	-15.5321	-2.85885	28.0694	0
0.0753	-0.479139	-18.5657	-6.52153	45.8695	0
0.0760	-0.174232	-19.7792	-6.21675	61.9581	0
0.0767	-2.61349	-17.959	-4.07975	76.3351	0
0.0773	-2.61349	-12.4985	-5.30064	82.4967	0
0.0780	0.130674	-6.06723	-7.13109	84.8929	0
0.0787	0.130674	-0.606723	-6.82631	89.6852	0
0.0793	2.26502	4.3684	-6.52153	90.3698	0
0.0800	10.5193	4.97513	-5.60542	82.1544	0
0.0807	14.4831	3.03361	-4.38452	73.5966	0
0.0813	12.6536	2.79092	-4.38452	63.4985	0
0.0820	13.8733	1.57748	-1.63796	44.8426	0
0.0827	15.7027	-1.45613	1.41338	24.4752	0
0.0833	12.3487	-2.42689	-1.33318	10.4405	0
0.0840	8.97297	-3.88303	-4.07975	-5.13465	0
0.0847	5.00918	-9.10084	-0.723625	-25.8444	0
0.0853	-5.05274	-13.7119	1.41338	-44.158	0
0.0860	-15.7463	-15.1681	3.24383	-60.4177	0
0.0867	-20.015	-15.7748	6.90651	-75.6505	0
0.0873	-22.1493	-13.9546	7.82085	-83.0101	0
0.0880	-25.5033	-9.46488	5.9904	-84.5505	0
0.0887	-25.5033	-7.64471	5.07428	-89.3429	0
0.0893	-24.2836	-8.25143	3.24383	-90.8833	0
0.0900	-22.7591	-8.85815	1.41338	-83.5236	0
0.0907	-19.1002	-7.8874	0.802047	-75.6505	0
0.0913	-13.895	-6.06723	0.192491	-65.0389	0
0.0920	-6.88218	-3.2763	0.802047	-45.1849	0
0.0927	2.87484	-1.21345	4.76951	-25.3309	0
0.0933	10.2144	0	5.68562	-10.0981	0
0.0940	14.788	0.606723	3.24383	9.24237	0
0.0947	22.1057	1.21345	1.41338	31.4925	0
0.0953	26.3744	2.1842	-0.723625	49.1215	0
0.0960	25.4597	2.1842	-3.16541	63.4985	0
0.0967	29.1186	2.1842	-3.16541	75.137	0
0.0973	33.9971	3.39765	-3.16541	81.8121	0
0.0980	29.1186	5.82454	-3.16541	83.8659	0
0.0987	20.8861	8.00874	-1.94452	84.5505	0
0.0993	19.3616	6.43126	-1.63796	83.3525	0
0.1000	17.5321	1.82017	-2.55407	80.614	0
0.1007	12.0438	0.606723	-1.94452	74.7947	0
0.1013	8.97297	1.21345	-2.2493	62.3004	0
0.1020	8.66807	-1.45613	-4.99586	42.7887	0
0.1027	7.14353	-2.06286	-4.07975	23.7905	0
0.1033	2.87484	1.21345	-1.33318	8.55775	0
0.1040	-2.30858	2.42689	-1.94452	-9.75583	0
0.1047	-6.88218	3.39765	-3.47019	-29.9521	0
0.1053	-11.4558	6.79529	-3.16541	-46.383	0
0.1060	-14.1999	9.22219	-2.55407	-62.3004	0
0.1067	-10.846	9.82891	-2.85885	-77.1909	0
0.1073	-4.74783	9.46488	-4.07975	-83.3525	0
0.1080	-2.91839	7.40202	-6.52153	-86.0909	0
0.1087	-6.27237	5.82454	-7.13109	-90.8833	0
0.1093	-9.32144	6.79529	-3.47019	-87.6313	0
0.1100	-9.93125	5.82454	1.10861	-79.2447	0
0.1107	-7.18709	2.1842	1.41338	-74.7947	0
0.1113	-2.00367	-0.606723	-2.2493	-60.0754	0
0.1120	3.48465	-1.45613	-4.99586	-35.0868	0
0.1127	8.36316	0.364034	-6.21675	-18.827	0
0.1133	9.60456	1.21345	-7.43765	-5.81927	0
0.1140	6.83862	-0.849412	-6.82631	17.9713	0
0.1147	5.619	-3.64034	-4.99586	39.7079	0
0.1153	10.2144	-3.64034	-5.91198	53.4003	0
0.1160	16.9223	-2.06286	-7.43765	69.3178	0
0.1167	23.0205	-1.45613	-6.21675	81.4698	0
0.1173	27.5941	-3.88303	-5.30064	83.6948	0
0.1180	28.5088	-6.06723	-4.07975	85.4063	0
0.1187	26.6793	-4.85378	-0.418847	89.514	0
0.1193	26.6793	-2.42689	0.497269	89.1717	0
0.1200	28.8137	-3.03361	-2.2493	85.2352	0
0.1207	28.2039	-5.09647	-3.77497	76.3351	0
0.1213	24.8499	-4.85378	-4.38452	60.0754	0
0.1220	23.9352	-1.45613	-4.99586	41.7618	0
0.1227	24.8499	0.364034	-5.60542	24.9886	0
0.1233	22.7156	-0.242689	-7.74243	9.75583	0
0.1240	17.837	-0.606723	-6.21675	-7.35966	0
0.1247	11.1291	0.364034	0.497269	-27.3848	0
0.1253	5.00918	2.42689	1.41338	-46.8965	0
0.1260	1.96012	5.58185	-0.723625	-63.4985	0
0.1267	-1.69877	6.43126	3.54861	-74.1101	0
0.1273	-8.10181	4.3684	6.90651	-79.2447	0
0.1280	-10.5411	3.64034	2.02294	-82.6678	0
0.1287	-8.40672	5.21782	0.497269	-84.5505	0
0.1293	-6.57728	5.21782	3.24383	-81.8121	0
0.1300	-4.13802	4.61109	4.15995	-77.1909	0
0.1307	-0.479139	5.21782	3.24383	-70.8581	0
0.1313	1.96012	4.00437	2.93906	-55.4542	0
0.1320	2.26502	0.606723	3.24383	-33.8887	0
0.1327	0.435581	-0.242689	4.15995	-18.6559	0
0.1333	0.740488	0.364034	2.32772	-7.53082	0
0.1340	9.27788	0.364034	-1.33318	10.7828	0
0.1347	16.6174	-0.849412	-0.418847	33.5464	0
0.1353	16.9223	-3.2763	-1.63796	53.058	0
0.1360	21.4959	-6.06723	-7.13109	68.462	0
0.1367	29.4235	-8.49412	-6.21675	79.5871	0
0.1373	28.5088	-11.5277	-2.85885	87.6313	0
0.1380	26.3744	-13.9546	-4.38452	92.766	0
0.1387	32.1677	-12.7412	-4.69108	94.6487	0
0.1393	37.3729	-12.4985	-1.94452	91.9102	0
0.1400	35.8483	-16.1388	-2.85885	87.9736	0
0.1407	32.1677	-18.9298	-3.77497	79.4159	0
0.1413	26.6793	-17.3523	-1.63796	61.1023	0
0.1420	19.3616	-17.1096	0.192491	39.3656	0
0.1427	11.7389	-16.1388	2.02294	24.1328	0
0.1433	5.00918	-11.8918	2.32772	10.9539	0
0.1440	0.130674	-7.8874	0.497269	-9.07121	0
0.1447	-7.7969	-6.67395	1.41338	-32.8617	0
0.1453	-15.4414	-5.70319	4.15995	-51.1753	0
0.1460	-14.1999	-4.85378	3.24383	-65.21	0
0.1467	-8.10181	-4.24706	0.192491	-79.2447	0
0.1473	-6.88218	-2.42689	-0.723625	-90.0275	0
0.1480	-5.96746	-1.45613	0.497269	-93.4506	0
0.1487	-2.91839	-0.606723	-0.723625	-93.1083	0
0.1493	-3.52821	0.364034	-5.30064	-91.5679	0
0.1500	-5.66256	-1.21345	-8.0472	-87.6313	0
0.1507	-3.83311	-1.82017	-6.52153	-79.0736	0
0.1513	-2.00367	1.21345	-4.99586	-63.4985	0
0.1520	0.130674	1.57748	-4.07975	-42.9599	0
0.1527	4.09446	-0.242689	-1.33318	-24.9886	0
0.1533	7.44844	0.364034	-0.723625	-10.0981	0
0.1540	8.36316	0	-1.63796	7.87313	0
0.1547	9.27788	-0.849412	-0.112287	28.754	0
0.1553	10.8242	3.03361	-0.112287	47.9234	0
0.1560	14.4831	6.79529	-4.69108	63.4985	0
0.1567	17.837	5.82454	-6.21675	73.2543	0
0.1573	18.7518	4.3684	-3.16541	78.389	0
0.1580	20.2763	4.97513	-1.63796	82.6678	0
0.1587	22.1057	5.21782	-2.2493	86.9467	0
0.1593	22.1057	5.82454	-1.33318	84.8929	0
0.1600	22.4107	4.00437	-1.94452	76.8486	0
0.1607	23.0205	-0.242689	-1.94452	68.9754	0
0.1613	22.1057	-2.06286	0.192491	57.3369	0
0.1620	22.1057	-3.2763	0.192491	36.2848	0
0.1627	21.191	-6.30992	-1.63796	15.2328	0
0.1633	17.837	-7.8874	-2.2493	0.855775	0
0.1640	11.1291	-8.85815	-3.77497	-15.2328	0
0.1647	1.96012	-7.03798	-4.99586	-36.2848	0
0.1653	-4.74783	-1.82017	-3.16541	-53.4003	0
0.1660	-8.10181	-0.606723	-3.16541	-67.0927	0
0.1667	-11.7607	-1.82017	-4.99586	-78.7313	0
0.1673	-14.1999	1.57748	-3.77497	-83.8659	0
0.1680	-12.3705	3.64034	-2.85885	-85.4063	0
0.1687	-12.3705	0.364034	-4.69108	-86.2621	0
0.1693	-15.1147	0	-4.07975	-82.6678	0
0.1700	-15.4414	0.970756	-1.33318	-76.3351	0
0.1707	-14.5049	-3.03361	-1.0284	-68.9754	0
0.1713	-12.0656	-5.70319	-3.16541	-52.7157	0
0.1720	-5.66256	-7.64471	-3.16541	-29.6098	0
0.1727	1.65521	-11.5277	-2.85885	-14.0347	0
0.1733	3.17974	-11.5277	-3.47019	-5.81927	0
0.1740	0.435581	-10.921	-4.38452	10.9539	0
0.1747	0.740488	-14.5613	-5.60542	34.231	0
0.1753	5.9239	-15.1681	-7.43765	53.058	0
0.1760	9.90947	-12.4985	-6.21675	68.462	0
0.1767	11.434	-14.3187	-3.16541	80.614	0
0.1773	15.0929	-13.3479	-3.16541	87.6313	0
0.1780	18.142	-6.30992	-5.30064	90.8833	0
0.1787	16.6174	-4.48975	-4.07975	91.2256	0
0.1793	15.7027	-7.8874	-4.99586	88.4871	0
0.1800	16.6174	-8.25143	-11.0985	83.8659	0
0.1807	16.3125	-7.8874	-12.0147	73.2543	0
0.1813	13.8733	-8.49412	-6.82631	52.5446	0
0.1820	12.6536	-5.70319	-3.77497	31.1502	0
0.1827	11.1291	-2.42689	-5.30064	17.8001	0
0.1833	5.9239	-2.42689	-7.74243	4.96349	0
0.1840	-0.479139	-1.21345	-6.21675	-14.0347	0
0.1847	-3.2233	3.03361	-2.55407	-35.4291	0
0.1853	-2.61349	5.82454	-1.63796	-54.2561	0
0.1860	-5.05274	5.82454	-2.2493	-68.1197	0
0.1867	-8.40672	6.18857	-0.418847	-75.3082	0
0.1873	-3.52821	6.79529	0.802047	-81.1274	0
0.1880	5.619	6.18857	2.93906	-87.289	0
0.1887	3.17974	6.79529	6.90651	-89.1717	0
0.1893	-5.35765	7.03798	6.29518	-84.8929	0
0.1900	-3.83311	6.43126	3.85517	-79.9294	0
0.1907	4.70428	8.61546	5.68562	-73.2543	0
0.1913	9.27788	13.1052	3.24383	-58.0215	0
0.1920	9.60456	12.2558	-1.94452	-36.6272	0
0.1927	6.53372	7.64471	0.497269	-17.4578	0
0.1933	1.04539	4.3684	3.24383	-0.34231	0
0.1940	2.56993	1.57748	-2.2493	19.854	0
0.1947	9.27788	0.606723	-5.30064	39.7079	0
0.1953	8.97297	3.03361	-3.77497	56.4811	0
0.1960	5.00918	3.64034	-4.07975	71.2005	0
0.1967	7.75335	2.1842	-4.07975	82.1544	0
0.1973	14.1782	2.1842	-4.07975	87.6313	0
0.1980	16.0076	1.21345	-6.82631	90.3698	0
0.1987	16.3125	2.1842	-5.30064	90.3698	0
0.1993	14.788	10.4356	-1.33318	87.289	0
0.2000	6.53372	17.1096	0.192491	83.3525	0
0.2007	-3.83311	16.5029	2.32772	77.1909	0
0.2013	-5.96746	14.44	4.15995	63.8408	0
0.2020	-3.83311	13.1052	4.15995	44.5003	0
0.2027	-3.52821	11.8918	5.9904	29.6098	0
0.2033	-3.52821	10.4356	5.38084	16.2597	0
0.2040	-5.35765	8.25143	-1.33318	-4.79234	0
0.2047	-9.93125	7.64471	-3.16541	-26.529	0
0.2053	-12.6754	8.61546	0.192491	-42.1041	0
0.2060	-14.5049	5.21782	-0.723625	-58.0215	0
0.2067	-14.8098	0.364034	-2.55407	-74.4524	0
0.2073	-12.9803	-1.45613	-2.2493	-81.8121	0
0.2080	-13.5901	-3.64034	-3.47019	-84.2082	0
0.2087	-14.5049	-4.24706	-2.85885	-88.8294	0
0.2093	-10.846	-3.2763	3.54861	-90.3698	0
0.2100	-7.7969	-9.10084	8.73696	-85.4063	0
0.2107	-9.93125	-17.1096	8.12741	-74.4524	0
0.2113	-11.7607	-15.5321	4.76951	-55.283	0
0.2120	-11.4558	-12.7412	1.41338	-34.7445	0
0.2127	-9.93125	-14.9254	0.802047	-19.5117	0
0.2133	-6.27237	-16.1388	1.10861	-4.79234	0
0.2140	-2.30858	-17.3523	1.71816	15.9174	0
0.2147	-0.479139	-21.5993	2.02294	38.1676	0
0.2153	1.96012	-24.0262	-1.0284	56.4811	0
0.2160	5.619	-25.2397	-4.69108	69.8312	0
0.2167	9.27788	-26.4531	-2.85885	77.8755	0
0.2173	11.1291	-25.8464	0.192491	81.1274	0
0.2180	10.2144	-25.6037	-0.112287	84.8929	0
0.2187	9.90947	-25.2397	1.10861	89.514	0
0.2193	8.36316	-19.5365	3.54861	85.7486	0
0.2200	3.48465	-10.6783	4.76951	75.9928	0
0.2207	5.00918	-5.09647	5.07428	69.3178	0
0.2213	12.6536	-4.24706	2.93906	59.5619	0
0.2220	12.0438	-3.88303	-0.723625	40.0503	0
0.2227	4.70428	-0.606723	0.497269	21.7367	0
0.2233	-0.174232	2.42689	4.15995	9.24237	0
0.2240	-6.57728	-0.242689	3.24383	-8.21544	0
0.2247	-12.6754	-1.82017	2.93906	-29.6098	0
0.2253	-12.3705	2.79092	4.46473	-46.0407	0
0.2260	-14.8098	4.61109	4.15995	-59.2196	0
0.2267	-22.7591	1.57748	4.46473	-71.0293	0
0.2273	-24.2836	1.21345	5.68562	-77.1909	0
0.2280	-20.9297	1.82017	3.24383	-79.2447	0
0.2287	-20.3199	-1.45613	1.41338	-81.8121	0
0.2293	-21.5395	-4.24706	3.24383	-80.7851	0
0.2300	-22.4542	-4.85378	2.93906	-75.3082	0
0.2307	-21.5395	-5.70319	0.497269	-68.6331	0
0.2313	-17.2708	-6.06723	0.497269	-54.2561	0
0.2320	-15.4414	-7.28067	0.497269	-33.5464	0
0.2327	-16.3561	-9.46488	-0.112287	-17.9713	0
0.2333	-15.4414	-9.70756	-2.2493	-4.62118	0
0.2340	-10.2362	-10.921	-7.13109	18.3136	0
0.2347	-5.66256	-13.3479	-8.65854	42.1041	0
0.2353	-2.30858	-13.3479	-3.77497	56.4811	0
0.2360	1.3503	-11.285	-1.94452	68.1197	0
0.2367	3.78956	-8.85815	-4.38452	80.9563	0
0.2373	1.3503	-7.03798	-4.38452	88.8294	0
0.2380	-1.39386	-7.03798	-2.55407	92.2525	0
0.2387	4.39937	-7.8874	-2.2493	93.1083	0
0.2393	12.0438	-3.64034	-1.94452	91.5679	0
0.2400	9.90947	-0.242689	-1.0284	85.7486	0
0.2407	2.87484	-3.2763	0.192491	72.912	0
0.2413	-1.08895	-3.64034	1.41338	54.085	0
0.2420	-3.83311	1.21345	1.41338	36.2848	0
0.2427	-8.10181	4.00437	2.32772	21.9078	0
0.2433	-12.0656	4.97513	3.85517	5.13465	0
0.2440	-18.4904	6.18857	4.15995	-16.0886	0
0.2447	-26.1131	5.82454	4.76951	-36.2848	0
0.2453	-31.2965	6.79529	6.90651	-53.058	0
0.2460	-36.4799	8.25143	6.90651	-67.4351	0
0.2467	-42.9047	7.64471	5.9904	-77.8755	0
0.2473	-46.8685	8.61546	8.12741	-82.6678	0
0.2480	-47.4783	11.8918	10.5674	-84.8929	0
0.2487	-46.8685	9.46488	7.82085	-85.064	0
0.2493	-40.7704	6.79529	3.24383	-81.4698	0
0.2500	-28.8573	10.6783	2.93906	-74.7947	0
0.2507	-19.1002	12.8625	5.68562	-65.21	0
0.2513	-13.5901	9.82891	4.46473	-49.8061	0
0.2520	-9.01653	7.64471	0.497269	-28.4117	0
0.2527	-9.62634	5.82454	0.802047	-9.07121	0
0.2533	-17.2708	3.03361	3.85517	6.16158	0
0.2540	-20.015	1.21345	2.93906	24.4752	0
0.2547	-13.895	0.364034	0.497269	46.383	0
0.2553	-7.18709	0	2.02294	64.3543	0
0.2560	-3.2233	-0.242689	2.32772	77.1909	0
0.2567	5.9239	-0.606723	-0.112287	87.6313	0
0.2573	17.837	-0.242689	-0.418847	92.2525	0
0.2580	22.1057	0.606723	1.10861	92.2525	0
0.2587	20.8861	1.21345	-1.33318	93.7929	0
0.2593	21.191	1.21345	-2.2493	92.4237	0
0.2600	19.6665	1.21345	1.41338	83.0101	0
0.2607	14.4831	3.03361	4.15995	71.2005	0
0.2613	12.0438	6.79529	2.63428	54.9407	0
0.2620	12.9585	7.64471	2.02294	31.8348	0
0.2627	8.36316	6.79529	4.76951	14.8905	0
0.2633	2.87484	9.46488	6.90651	4.27887	0
0.2640	-1.69877	10.6783	5.9904	-15.5751	0
0.2647	-8.10181	8.85815	4.46473	-41.2483	0
0.2653	-12.6754	10.4356	4.46473	-58.1927	0
0.2660	-13.5901	11.285	5.38084	-69.4889	0
0.2667	-14.5049	8.61546	4.46473	-79.5871	0
0.2673	-12.9803	8.00874	2.63428	-85.4063	0
0.2680	-9.93125	9.46488	2.32772	-89.1717	0
0.2687	-10.846	9.46488	2.02294	-90.3698	0
0.2693	-11.1509	9.22219	1.71816	-86.6044	0
0.2700	-9.01653	6.18857	2.32772	-79.9294	0
0.2707	-11.7607	1.57748	1.41338	-70.5158	0
0.2713	-11.4558	2.1842	-0.723625	-54.2561	0
0.2720	-1.69877	4.97513	-0.112287	-35.0868	0
0.2727	3.48465	5.21782	0.497269	-17.9713	0
0.2733	1.04539	5.21782	-2.2493	-1.19808	0
0.2740	1.04539	4.61109	-3.16541	18.9982	0
0.2747	5.00918	2.79092	-1.33318	38.1676	0
0.2753	12.9585	2.1842	-2.85885	55.6254	0
0.2760	20.2763	0.606723	-4.99586	70.1735	0
0.2767	20.2763	0.364034	-5.60542	80.614	0
0.2773	18.7518	7.64471	-5.60542	85.7486	0
0.2780	21.191	14.44	-4.07975	88.1448	0
0.2787	20.2763	13.7119	-2.55407	89.514	0
0.2793	17.5321	11.6491	-4.38452	88.8294	0
0.2800	17.5321	10.0716	-5.91198	83.0101	0
0.2807	17.5321	5.21782	-4.07975	70.1735	0
0.2813	14.788	1.82017	-3.16541	51.8599	0
0.2820	13.8733	0	-3.47019	32.006	0
0.2827	14.1782	-6.06723	-3.77497	13.6924	0
0.2833	12.0438	-14.5613	-5.60542	-3.08079	0
0.2840	10.8242	-20.7499	-8.65854	-19.1694	0
0.2847	10.8242	-24.0262	-8.65854	-37.1406	0
0.2853	8.97297	-26.8171	-6.52153	-55.283	0
0.2860	3.17974	-27.1812	-3.77497	-70.1735	0
0.2867	-2.61349	-25.8464	-1.33318	-79.0736	0
0.2873	-5.66256	-26.8171	-2.55407	-81.8121	0
0.2880	-8.10181	-30.8215	-6.21675	-82.6678	0
0.2887	-10.5411	-33.8551	-7.74243	-84.5505	0
0.2893	-10.5411	-32.2776	-5.91198	-82.6678	0
0.2900	-7.18709	-28.3946	-3.16541	-77.1909	0
0.2907	-3.52821	-26.2104	-1.0284	-68.2908	0
0.2913	-0.174232	-26.2104	0.497269	-51.5176	0
0.2920	4.70428	-24.997	2.02294	-29.9521	0
0.2927	12.0438	-21.9634	2.32772	-13.1789	0
0.2933	15.0929	-21.3566	-0.112287	2.39617	0
0.2940	17.837	-23.1768	-3.16541	20.7097	0
0.2947	25.1548	-23.1768	-3.77497	39.0233	0
0.2953	28.5088	-21.5993	-3.16541	55.6254	0
0.2960	23.0205	-21.5993	-4.07975	69.3178	0
0.2967	21.191	-22.5701	-5.91198	77.5332	0
0.2973	25.7646	-22.2061	-8.65854	84.5505	0
0.2980	27.2892	-20.9926	-8.65854	90.7121	0
0.2987	25.7646	-17.959	-5.30064	91.9102	0
0.2993	26.3744	-13.1052	-3.77497	90.3698	0
0.3000	26.9843	-11.5277	-4.99586	84.5505	0
0.3007	26.6793	-13.3479	-4.07975	65.8947	0
0.3013	23.0205	-11.8918	-1.0284	42.7887	0
0.3020	18.142	-7.8874	2.02294	26.8713	0
0.3027	16.9223	-6.30992	4.76951	14.0347	0
0.3033	16.6174	-5.09647	4.15995	-3.4231	0
0.3040	8.66807	0	1.41338	-21.9078	0
0.3047	-1.69877	3.64034	2.32772	-39.8791	0
0.3053	-8.40672	4.00437	4.15995	-56.8234	0
0.3060	-13.2852	4.00437	2.32772	-70.8581	0
0.3067	-17.2708	3.03361	1.71816	-79.9294	0
0.3073	-20.3199	4.97513	4.15995	-84.2082	0
0.3080	-23.064	11.6491	4.15995	-86.2621	0
0.3087	-23.9787	15.2894	0.802047	-86.2621	0
0.3093	-20.015	13.4692	-0.418847	-82.3255	0
0.3100	-15.1147	13.4692	0.802047	-77.1909	0
0.3107	-11.7607	14.44	1.71816	-69.4889	0
0.3113	-7.492	11.8918	1.71816	-52.7157	0
0.3120	-1.69877	11.6491	2.93906	-32.6906	0
0.3127	0.740488	14.076	5.07428	-17.4578	0
0.3133	1.3503	14.076	4.46473	0.68462	0
0.3140	5.619	12.8625	2.63428	24.8175	0
0.3147	12.3487	11.8918	2.02294	44.5003	0
0.3153	17.2272	8.85815	2.63428	59.2196	0
0.3160	19.9714	5.82454	3.24383	73.5966	0
0.3167	19.9714	2.42689	1.71816	83.8659	0
0.3173	16.9223	-2.06286	-0.112287	88.8294	0
0.3180	13.8733	-4.24706	1.41338	92.4237	0
0.3187	9.27788	-6.06723	2.93906	94.6487	0
0.3193	5.619	-10.921	0.192491	91.9102	0
0.3200	8.36316	-14.3187	-1.63796	85.2352	0
0.3207	14.1782	-14.3187	1.41338	73.9389	0
0.3213	13.8733	-15.5321	4.76951	56.4811	0
0.3220	10.8242	-17.1096	5.9904	36.2848	0
0.3227	11.7389	-16.1388	7.21129	19.5117	0
0.3233	11.1291	-12.7412	9.65308	3.76541	0
0.3240	5.9239	-9.70756	10.874	-16.7732	0
0.3247	0.130674	-8.85815	10.874	-40.2214	0
0.3253	-6.57728	-8.49412	10.874	-57.6792	0
0.3260	-13.5901	-5.70319	12.3996	-69.3178	0
0.3267	-16.9659	-3.2763	10.5674	-79.2447	0
0.3273	-18.7953	-2.42689	5.07428	-85.4063	0
0.3280	-21.2346	-1.45613	4.46473	-86.6044	0
0.3287	-20.015	-0.849412	6.90651	-87.8025	0
0.3293	-16.661	-0.242689	5.07428	-87.8025	0
0.3300	-16.9659	2.1842	3.54861	-81.8121	0
0.3307	-19.1002	4.00437	5.9904	-70.1735	0
0.3313	-19.1002	4.97513	5.07428	-53.4003	0
0.3320	-14.1999	4.97513	2.63428	-34.231	0
0.3327	-8.40672	2.1842	4.15995	-16.7732	0
0.3333	-5.05274	-0.849412	5.68562	0.68462	0
0.3340	-0.784046	-2.66958	4.46473	21.7367	0
0.3347	10.5193	-4.24706	4.76951	42.1041	0
0.3353	20.2763	-3.2763	3.24383	58.0215	0
0.3360	21.191	0	-1.33318	69.8312	0
0.3367	20.2763	-2.42689	-2.2493	77.1909	0
0.3373	21.191	-7.03798	-0.112287	79.9294	0
0.3380	16.9223	-7.03798	-0.723625	82.1544	0
0.3387	10.8242	-6.06723	-1.33318	82.1544	0
0.3393	10.5193	-4.48975	-0.418847	76.8486	0
0.3400	12.6536	0	-1.63796	69.8312	0
0.3407	12.3487	2.1842	-3.16541	60.0754	0
0.3413	11.1291	1.21345	-2.2493	41.2483	0
0.3420	8.97297	3.39765	-2.2493	18.9982	0
0.3427	5.9239	8.25143	-3.16541	3.76541	0
0.3433	3.17974	8.85815	-3.16541	-10.4405	0
0.3440	-0.784046	7.64471	-1.33318	-32.006	0
0.3447	-7.18709	8.25143	1.41338	-52.5446	0
0.3453	-13.5901	9.46488	1.71816	-66.7504	0
0.3460	-16.9659	9.82891	1.71816	-78.7313	0
0.3467	-16.661	9.22219	3.85517	-84.5505	0
0.3473	-15.4414	8.85815	4.15995	-86.2621	0
0.3480	-15.7463	8.25143	1.41338	-91.9102	0
0.3487	-19.1002	5.82454	0.192491	-93.9641	0
0.3493	-20.6248	4.00437	0.192491	-86.6044	0
0.3500	-16.0512	3.39765	-0.418847	-79.0736	0
0.3507	-9.01653	3.64034	-1.0284	-68.2908	0
0.3513	-5.05274	4.3684	-2.2493	-45.6984	0
0.3520	-1.69877	2.79092	-3.16541	-24.4752	0
0.3527	1.65521	-0.606723	-4.38452	-13.1789	0
0.3533	2.56993	-0.849412	-5.91198	2.39617	0
0.3540	7.14353	-0.242689	-6.21675	25.3309	0
0.3547	15.7027	-3.64034	-5.30064	46.383	0
0.3553	20.2763	-6.67395	-4.07975	61.9581	0
0.3560	21.191	-5.70319	-2.2493	72.5697	0
0.3567	23.0205	-5.09647	-2.85885	78.7313	0
0.3573	23.6303	-6.06723	-5.30064	83.0101	0
0.3580	25.4597	-6.06723	-4.38452	86.9467	0
0.3587	27.899	-6.06723	-1.0284	88.4871	0
0.3593	23.9352	-7.03798	-1.0284	83.0101	0
0.3600	16.3125	-7.03798	-1.33318	73.5966	0
0.3607	14.788	-7.64471	-0.418847	61.9581	0
0.3613	12.9585	-6.30992	-2.85885	44.8426	0
0.3620	5.00918	-2.42689	-4.38452	21.9078	0
0.3627	-0.784046	0.606723	-2.55407	2.39617	0
0.3633	-4.44293	3.39765	-3.77497	-12.152	0
0.3640	-12.0656	7.03798	-5.60542	-32.006	0
0.3647	-20.015	8.00874	-3.47019	-51.8599	0
0.3653	-18.1855	6.79529	-3.16541	-64.3543	0
0.3660	-8.40672	7.64471	-6.52153	-75.9928	0
0.3667	-4.44293	7.64471	-7.13109	-88.1448	0
0.3673	-8.10181	5.82454	-8.35198	-92.766	0
0.3680	-6.57728	6.43126	-9.57288	-91.9102	0
0.3687	-2.61349	8.00874	-6.52153	-91.2256	0
0.3693	-6.57728	3.64034	-2.55407	-88.4871	0
0.3700	-10.846	-1.45613	-1.0284	-82.6678	0
0.3707	-6.57728	-0.606723	-0.418847	-75.3082	0
0.3713	-3.2233	-0.606723	-2.2493	-60.9312	0
0.3720	-3.52821	-7.03798	-7.43765	-40.906	0
0.3727	-3.52821	-13.1052	-9.87765	-24.1328	0
0.3733	0.130674	-13.3479	-8.96332	-5.81927	0
0.3740	9.90947	-13.7119	-10.1842	17.9713	0
0.3747	21.8008	-15.5321	-12.626	38.1676	0
0.3753	27.5941	-15.5321	-11.7099	52.8869	0
0.3760	30.0333	-14.9254	-8.0472	67.7774	0
0.3767	32.7775	-16.1388	-6.82631	77.5332	0
0.3773	33.9971	-18.5657	-4.99586	82.1544	0
0.3780	33.3873	-20.7499	-0.418847	88.4871	0
0.3787	31.8628	-20.1432	-0.418847	91.9102	0
0.3793	30.6431	-15.1681	-3.47019	87.6313	0
0.3800	31.2529	-13.1052	-2.85885	81.1274	0
0.3807	29.4235	-13.9546	-0.723625	71.2005	0
0.3813	23.0205	-12.1345	-1.0284	54.5984	0
0.3820	16.6174	-7.8874	1.41338	37.8252	0
0.3827	10.8242	-4.48975	3.54861	22.2501	0
0.3833	5.619	-0.606723	1.71816	3.76541	0
0.3840	3.17974	3.03361	2.32772	-17.629	0
0.3847	-0.479139	3.03361	3.24383	-39.7079	0
0.3853	-8.10181	1.21345	1.41338	-56.4811	0
0.3860	-12.6754	-0.242689	1.10861	-66.5793	0
0.3867	-15.7463	0.364034	1.71816	-73.7678	0
0.3873	-19.1002	0.970756	-0.418847	-80.614	0
0.3880	-16.3561	0.364034	-2.2493	-83.5236	0
0.3887	-12.6754	0.970756	-0.112287	-81.8121	0
0.3893	-15.4414	0.364034	1.71816	-78.7313	0
0.3900	-16.661	-3.2763	1.41338	-72.5697	0
0.3907	-12.0656	-4.24706	1.10861	-59.5619	0
0.3913	-7.18709	-1.82017	1.10861	-39.8791	0
0.3920	-1.69877	-2.66958	2.02294	-20.1963	0
0.3927	4.70428	-3.2763	0.802047	-2.05386	0
0.3933	9.27788	0.364034	-2.55407	17.1155	0
0.3940	15.7027	1.57748	-3.16541	38.1676	0
0.3947	23.3254	0	-1.33318	59.9042	0
0.3953	29.7284	0	-3.16541	78.2178	0
0.3960	33.9971	-2.42689	-5.91198	87.289	0
0.3967	31.8628	-8.85815	-4.07975	91.5679	0
0.3973	23.3254	-11.8918	0.497269	97.0449	0
0.3980	18.4469	-10.6783	1.41338	99.441	0
0.3987	19.6665	-11.285	-0.723625	95.8468	0
0.3993	19.9714	-14.5613	-1.0284	91.5679	0
0.4000	17.2272	-15.1681	0.192491	84.5505	0
0.4007	15.0929	-12.4985	-2.2493	72.912	0
0.4013	12.9585	-10.0716	-3.16541	57.3369	0
0.4020	11.7389	-7.03798	0.192491	36.9695	0
0.4027	10.8242	-3.2763	2.02294	16.2597	0
0.4033	9.27788	-3.2763	0.497269	-0.34231	0
0.4040	6.22881	-5.09647	0.192491	-21.0521	0
0.4047	3.17974	-5.09647	1.10861	-45.1849	0
0.4053	1.96012	-1.82017	-1.33318	-59.7331	0
0.4060	0.130674	2.1842	-1.33318	-69.4889	0
0.4067	-2.61349	5.82454	2.32772	-79.9294	0
0.4073	-4.44293	8.85815	1.71816	-83.8659	0
0.4080	-6.27237	11.6491	-2.85885	-82.6678	0
0.4087	-11.4558	12.4985	-3.16541	-82.1544	0
0.4093	-14.8098	11.6491	0.497269	-79.2447	0
0.4100	-12.9803	9.82891	-0.418847	-72.5697	0
0.4107	-10.846	8.25143	-2.85885	-59.2196	0
0.4113	-6.57728	7.64471	-2.2493	-37.8252	0
0.4120	-1.08895	5.82454	-1.33318	-18.6559	0
0.4127	0.130674	2.1842	-1.94452	-5.81927	0
0.4133	2.26502	1.21345	-2.55407	11.6385	0
0.4140	9.90947	2.42689	-2.55407	33.5464	0
0.4147	13.5684	1.21345	-1.33318	51.0042	0
0.4153	12.0438	0.606723	-0.112287	66.5793	0
0.4160	13.2634	1.57748	-1.0284	82.1544	0
0.4167	16.6174	0.364034	-4.07975	91.2256	0
0.4173	20.2763	-2.06286	-4.99586	94.6487	0
0.4180	26.0695	-2.06286	-3.77497	99.441	0
0.4187	28.5088	-1.21345	-4.38452	102.864	0
0.4193	26.3744	0	-7.74243	97.0449	0
0.4200	24.8499	0.606723	-8.0472	85.4063	0
0.4207	19.9714	-2.42689	-4.07975	71.2005	0
0.4213	11.434	-6.06723	-2.85885	50.6619	0
0.4220	7.75335	-5.09647	-5.60542	29.2675	0
0.4227	5.619	-2.42689	-5.91198	14.7193	0
0.4233	-2.91839	-1.82017	-3.16541	-0.513465	0
0.4240	-13.895	-0.849412	-2.2493	-24.4752	0
0.4247	-20.3199	0.970756	-3.16541	-47.2388	0
0.4253	-22.1493	3.03361	-3.16541	-60.76	0
0.4260	-21.8444	4.61109	-3.16541	-69.8312	0
0.4267	-23.6738	4.61109	-2.55407	-78.0467	0
0.4273	-27.9425	3.64034	-0.723625	-83.5236	0
0.4280	-30.9916	2.79092	2.02294	-85.4063	0
0.4287	-30.3818	3.03361	1.41338	-83.5236	0
0.4293	-27.0278	4.00437	-1.0284	-78.7313	0
0.4300	-23.6738	5.58185	0.192491	-72.5697	0
0.4307	-23.064	6.18857	3.54861	-60.76	0
0.4313	-22.1493	6.18857	2.02294	-40.2214	0
0.4320	-18.1855	6.79529	-1.33318	-21.9078	0
0.4327	-15.1147	4.97513	0.497269	-7.87313	0
0.4333	-12.3705	-0.606723	1.41338	10.0981	0
0.4340	-4.44293	-2.42689	-3.16541	31.1502	0
0.4347	1.65521	0	-4.99586	50.1484	0
0.4353	1.3503	-0.606723	-1.0284	66.5793	0
0.4360	3.48465	-0.606723	1.71816	77.8755	0
0.4367	10.5193	1.57748	0.497269	83.3525	0
0.4373	16.6174	1.21345	-0.418847	88.1448	0
0.4380	19.0567	1.82017	0.497269	89.6852	0
0.4387	17.837	5.82454	-0.112287	86.6044	0
0.4393	14.1782	5.58185	-0.418847	83.3525	0
0.4400	12.0438	3.03361	1.10861	78.389	0
0.4407	10.8242	3.64034	-0.112287	65.8947	0
0.4413	8.05825	2.42689	-3.16541	47.0676	0
0.4420	5.619	1.21345	-0.112287	28.0694	0
0.4427	2.87484	4.97513	6.90651	12.152	0
0.4433	-3.2233	8.61546	8.43219	-5.13465	0
0.4440	-10.2362	9.46488	7.82085	-26.1867	0
0.4447	-18.7953	11.0424	8.73696	-46.8965	0
0.4453	-29.1622	10.4356	7.82085	-63.1562	0
0.4460	-35.8701	9.46488	6.29518	-75.9928	0
0.4467	-37.0897	12.4985	6.29518	-83.0101	0
0.4473	-38.9192	13.7119	5.9904	-86.2621	0
0.4480	-40.1606	11.8918	6.60174	-89.3429	0
0.4487	-39.2241	11.8918	6.90651	-87.6313	0
0.4493	-38.3094	9.46488	5.07428	-79.5871	0
0.4500	-35.5652	5.82454	4.46473	-72.2274	0
0.4507	-29.4671	6.43126	7.21129	-62.3004	0
0.4513	-23.9787	5.82454	7.21129	-42.7887	0
0.4520	-19.1002	0.364034	5.68562	-21.3944	0
0.4527	-11.7607	-3.2763	5.68562	-7.01735	0
0.4533	-4.44293	-6.06723	4.76951	8.55775	0
0.4540	0.740488	-11.5277	2.93906	31.8348	0
0.4547	4.70428	-12.7412	2.32772	53.7427	0
0.4553	9.60456	-8.49412	2.02294	66.237	0
0.4560	15.0929	-8.49412	0.192491	74.1101	0
0.4567	16.6174	-12.7412	-1.33318	82.1544	0
0.4573	17.5321	-14.5613	1.71816	86.6044	0
0.4580	22.7156	-14.9254	5.07428	89.514	0
0.4587	25.1548	-13.7119	3.24383	89.6852	0
0.4593	23.0205	-9.70756	2.32772	83.8659	0
0.4600	23.3254	-7.64471	5.07428	75.137	0
0.4607	21.191	-9.70756	4.46473	64.1831	0
0.4613	12.0438	-9.70756	4.15995	44.5003	0
0.4620	6.83862	-6.30992	6.90651	24.1328	0
0.4627	5.619	-5.09647	7.21129	9.75583	0
0.4633	-1.69877	-5.09647	5.9904	-8.55775	0
0.4640	-7.7969	-2.66958	8.73696	-32.006	0
0.4647	-9.32144	-0.606723	9.04174	-49.8061	0
0.4653	-15.1147	0.364034	6.60174	-64.0119	0
0.4660	-20.3199	1.21345	7.82085	-77.1909	0
0.4667	-19.4051	0.364034	9.04174	-83.5236	0
0.4673	-20.9297	0	7.51607	-86.2621	0
0.4680	-23.6738	-1.82017	8.43219	-90.0275	0
0.4687	-23.3689	-7.8874	12.0949	-88.4871	0
0.4693	-25.5033	-10.3143	14.8414	-82.6678	0
0.4700	-25.8082	-6.06723	13.314	-75.3082	0
0.4707	-19.1002	-7.03798	7.21129	-60.0754	0
0.4713	-12.6754	-12.4985	2.63428	-39.0233	0
0.4720	-8.71162	-11.5277	1.41338	-22.2501	0
0.4727	-3.83311	-7.8874	0.497269	-7.35966	0
0.4733	-2.61349	-7.8874	0.497269	11.6385	0
0.4740	-1.69877	-8.49412	1.41338	32.6906	0
0.4747	3.78956	-5.70319	-2.85885	51.8599	0
0.4753	6.83862	-4.48975	-4.38452	68.462	0
0.4760	6.83862	-7.64471	2.02294	79.5871	0
0.4767	10.2144	-12.1345	5.07428	86.9467	0
0.4773	12.3487	-14.9254	2.32772	91.5679	0
0.4780	12.9585	-14.9254	2.93906	92.766	0
0.4787	17.5321	-14.5613	4.76951	90.3698	0
0.4793	20.2763	-14.3187	3.24383	83.8659	0
0.4800	17.2272	-15.1681	2.02294	72.912	0
0.4807	12.6536	-18.323	1.41338	56.4811	0
0.4813	6.53372	-17.3523	1.71816	35.0868	0
0.4820	0.130674	-12.7412	5.07428	16.4309	0
0.4827	-2.61349	-11.8918	7.82085	2.39617	0
0.4833	-3.52821	-10.921	7.21129	-15.9174	0
0.4840	-5.35765	-6.06723	6.90651	-38.681	0
0.4847	-6.88218	-5.46051	7.51607	-55.283	0
0.4853	-11.7607	-10.3143	8.43219	-66.7504	0
0.4860	-19.1002	-8.85815	10.5674	-79.0736	0
0.4867	-21.2346	-1.45613	11.1788	-88.1448	0
0.4873	-19.71	1.21345	5.9904	-93.1083	0
0.4880	-21.5395	0.970756	2.32772	-93.9641	0
0.4887	-25.1984	1.82017	3.54861	-89.6852	0
0.4893	-26.1131	3.39765	3.54861	-82.6678	0
0.4900	-27.6376	4.97513	2.93906	-73.5966	0
0.4907	-31.2965	4.61109	5.68562	-58.8773	0
0.4913	-28.2474	1.21345	4.15995	-39.8791	0
0.4920	-13.5901	-1.45613	-2.2493	-21.9078	0
0.4927	1.96012	-2.42689	-2.85885	-5.47696	0
0.4933	10.2144	-3.2763	-1.33318	12.4943	0
0.4940	16.3125	-5.70319	-5.30064	32.3483	0
0.4947	23.9352	-7.03798	-6.82631	51.0042	0
0.4953	26.3744	-7.03798	-2.55407	65.8947	0
0.4960	21.8008	-5.09647	-0.723625	76.3351	0
0.4967	20.8861	-3.64034	-1.63796	81.1274	0
0.4973	25.7646	-4.24706	-1.94452	84.8929	0
0.4980	26.9843	-4.48975	-2.2493	90.3698	0
0.4987	19.3616	-4.24706	-1.33318	90.0275	0
0.4993	8.05825	-4.85378	1.41338	82.1544	0
0.5000	-0.784046	-6.06723	2.63428	73.9389	0
0.5007	-4.74783	-5.70319	2.63428	59.2196	0
0.5013	-7.492	-4.48975	2.02294	36.6272	0
0.5020	-9.01653	-3.03361	-1.33318	17.8001	0
0.5027	-5.96746	0.364034	-3.16541	3.76541	0
0.5033	-3.52821	3.03361	-1.94452	-14.0347	0
0.5040	-8.10181	1.82017	-1.63796	-33.2041	0
0.5047	-15.1147	0.364034	-2.55407	-49.8061	0
0.5053	-20.015	1.57748	-2.2493	-66.237	0
0.5060	-22.1493	4.00437	-0.418847	-78.389	0
0.5067	-22.4542	3.64034	0.192491	-85.064	0
0.5073	-22.4542	1.57748	-0.418847	-90.8833	0
0.5080	-21.2346	-0.606723	-1.33318	-91.5679	0
0.5087	-16.0512	-2.06286	-2.2493	-85.064	0
0.5093	-12.6754	-3.88303	-3.47019	-80.614	0
0.5100	-15.1147	-3.64034	-5.60542	-74.4524	0
0.5107	-14.1999	-2.06286	-6.21675	-58.0215	0
0.5113	-7.18709	-1.82017	-4.07975	-38.1676	0
0.5120	0.130674	-0.849412	-2.85885	-20.3674	0
0.5127	5.619	1.82017	-3.77497	-1.19808	0
0.5133	8.05825	1.57748	-4.99586	18.9982	0
0.5140	9.27788	-1.45613	-5.60542	37.4829	0
0.5147	15.0929	-2.66958	-6.82631	56.4811	0
0.5153	20.2763	-1.45613	-7.74243	72.912	0
0.5160	18.142	-2.42689	-6.82631	81.1274	0
0.5167	16.6174	-6.06723	-7.43765	83.3525	0
0.5173	18.7518	-9.70756	-9.87765	85.2352	0
0.5180	17.5321	-9.46488	-10.1842	88.8294	0
0.5187	15.3978	-8.85815	-8.65854	88.8294	0
0.5193	15.7027	-10.6783	-8.35198	83.6948	0
0.5200	17.2272	-10.3143	-10.1842	75.137	0
0.5207	19.3616	-7.8874	-10.7938	59.5619	0
0.5213	15.7027	-6.67395	-8.65854	36.2848	0
0.5220	5.619	-5.70319	-6.52153	16.4309	0
0.5227	0.130674	-4.24706	-7.74243	1.8827	0
0.5233	-1.08895	-3.2763	-6.82631	-17.9713	0
0.5240	-6.27237	-3.2763	-2.2493	-40.2214	0
0.5247	-10.846	-2.42689	-1.33318	-55.7965	0
0.5253	-11.7607	-0.849412	-4.99586	-70.8581	0
0.5260	-12.9803	0.970756	-5.30064	-85.4063	0
0.5267	-13.2852	2.1842	-4.07975	-89.1717	0
0.5273	-11.7607	3.39765	-3.16541	-86.0909	0
0.5280	-13.2852	3.39765	-3.16541	-90.541	0
0.5287	-15.4414	2.1842	-5.60542	-95.8468	0
0.5293	-14.5049	1.57748	-9.57288	-90.0275	0
0.5300	-11.7607	2.42689	-10.1842	-79.0736	0
0.5307	-6.27237	2.1842	-10.489	-66.7504	0
0.5313	-2.00367	0.606723	-12.0147	-46.383	0
0.5320	-0.174232	-2.06286	-10.7938	-24.6463	0
0.5327	4.39937	-4.48975	-8.65854	-10.6116	0
0.5333	11.434	-4.24706	-7.43765	5.13465	0
0.5340	15.7027	-3.64034	-5.91198	29.2675	0
0.5347	18.4469	-5.09647	-5.91198	51.0042	0
0.5353	21.191	-5.46051	-10.1842	65.8947	0
0.5360	23.0205	-3.88303	-11.7099	77.1909	0
0.5367	24.8499	-4.85378	-9.87765	83.0101	0
0.5373	26.6793	-6.30992	-9.2681	86.4333	0
0.5380	26.9843	-5.70319	-8.96332	88.8294	0
0.5387	26.9843	-5.09647	-6.82631	86.9467	0
0.5393	28.5088	-4.48975	-5.30064	81.1274	0
0.5400	27.899	-3.2763	-4.99586	73.5966	0
0.5407	23.0205	-6.30992	-4.69108	58.0215	0
0.5413	15.3978	-11.8918	-4.69108	35.4291	0
0.5420	6.53372	-11.5277	-4.07975	17.1155	0
0.5427	-1.69877	-6.30992	-3.16541	3.93656	0
0.5433	-6.88218	-4.85378	-0.723625	-13.1789	0
0.5440	-8.10181	-7.03798	1.41338	-35.9425	0
0.5447	-9.01653	-6.67395	0.497269	-56.4811	0
0.5453	-9.93125	-3.2763	-2.85885	-70.8581	0
0.5460	-7.18709	-2.06286	-5.60542	-81.4698	0
0.5467	-8.10181	-1.45613	-7.43765	-87.8025	0
0.5473	-14.8098	1.21345	-8.35198	-90.541	0
0.5480	-17.2708	2.1842	-5.91198	-93.9641	0
0.5487	-14.5049	2.1842	-2.2493	-91.5679	0
0.5493	-15.7463	4.97513	-1.33318	-80.614	0
0.5500	-18.4904	4.97513	-1.0284	-72.0562	0
0.5507	-15.1147	-0.849412	-0.418847	-63.1562	0
0.5513	-8.10181	-1.82017	-4.69108	-40.906	0
0.5520	-3.52821	1.82017	-9.87765	-19.1694	0
0.5527	0.740488	-0.606723	-11.0985	-10.4405	0
0.5533	7.44844	-3.88303	-8.65854	4.62118	0
0.5540	15.3978	-2.42689	-7.43765	30.2944	0
0.5547	18.7518	-2.66958	-8.65854	49.4638	0
0.5553	17.5321	-6.67395	-8.65854	64.3543	0
0.5560	16.6174	-7.03798	-7.43765	80.2717	0
0.5567	18.4469	-5.70319	-6.82631	85.2352	0
0.5573	20.2763	-5.09647	-5.60542	84.5505	0
0.5580	21.4959	-4.48975	-2.2493	89.514	0
0.5587	23.0205	-5.09647	0.802047	88.8294	0
0.5593	23.6303	-6.30992	1.41338	80.2717	0
0.5600	22.7156	-5.09647	0.192491	72.912	0
0.5607	19.9714	-2.42689	-2.55407	58.8773	0
0.5613	14.4831	-0.849412	-3.16541	34.5733	0
0.5620	9.90947	-0.849412	0.497269	14.8905	0
0.5627	10.2144	2.1842	2.63428	-0.34231	0
0.5633	9.90947	6.43126	0.802047	-18.6559	0
0.5640	1.3503	5.82454	-2.2493	-38.1676	0
0.5647	-7.18709	3.03361	-2.85885	-56.9946	0
0.5653	-9.01653	4.97513	0.192491	-74.4524	0
0.5660	-7.18709	6.18857	3.54861	-84.5505	0
0.5667	-5.66256	4.3684	3.24383	-89.6852	0
0.5673	-5.66256	4.00437	2.93906	-93.6218	0
0.5680	-7.492	4.00437	5.07428	-93.1083	0
0.5687	-9.01653	3.03361	4.76951	-87.289	0
0.5693	-9.32144	4.3684	3.24383	-80.2717	0
0.5700	-10.846	4.3684	5.9904	-71.0293	0
0.5707	-11.7607	1.21345	8.43219	-56.4811	0
0.5713	-9.93125	0	4.76951	-35.9425	0
0.5720	-7.18709	-0.606723	0.192491	-16.7732	0
0.5727	-3.83311	-1.82017	-2.2493	-1.8827	0
0.5733	0.130674	-1.45613	-3.47019	17.1155	0
0.5740	2.87484	-0.242689	-1.33318	40.906	0
0.5747	6.83862	0.970756	2.93906	60.4177	0
0.5753	12.9585	-0.606723	2.93906	75.4793	0
0.5760	16.9223	-3.64034	-0.418847	87.9736	0
0.5767	16.9223	-3.2763	-0.112287	93.9641	0
0.5773	16.6174	-1.21345	3.54861	96.7025	0
0.5780	16.6174	-4.24706	5.38084	100.126	0
0.5787	18.4469	-6.67395	2.93906	96.7025	0
0.5793	20.2763	-3.2763	-0.418847	87.9736	0
0.5800	16.0076	-2.06286	1.10861	79.4159	0
0.5807	7.14353	-4.24706	2.63428	63.4985	0
0.5813	1.96012	-3.2763	0.497269	39.7079	0
0.5820	-1.69877	-0.849412	2.32772	21.9078	0
0.5827	-6.88218	0.364034	8.73696	8.90006	0
0.5833	-6.57728	3.03361	8.43219	-12.152	0
0.5840	-5.35765	4.00437	3.24383	-34.4021	0
0.5847	-11.1509	3.39765	6.29518	-50.6619	0
0.5853	-14.5049	4.97513	11.7883	-65.0389	0
0.5860	-11.7607	6.43126	6.60174	-77.5332	0
0.5867	-13.5901	5.82454	0.192491	-82.6678	0
0.5873	-17.5757	6.79529	0.802047	-82.3255	0
0.5880	-18.1855	7.40202	-0.418847	-82.6678	0
0.5887	-19.4051	7.03798	-4.07975	-81.4698	0
0.5893	-19.1002	7.40202	-1.0284	-75.3082	0
0.5900	-14.8098	6.79529	5.9904	-65.21	0
0.5907	-12.6754	5.82454	7.21129	-49.1215	0
0.5913	-11.7607	4.3684	4.15995	-26.8713	0
0.5920	-9.32144	0.606723	1.71816	-8.55775	0
0.5927	-7.492	-3.64034	-0.418847	4.96349	0
0.5933	-3.2233	-4.24706	-0.112287	23.4482	0
0.5940	4.70428	-4.24706	3.24383	46.0407	0
0.5947	10.2144	-6.06723	5.9904	61.4446	0
0.5953	15.7027	-7.64471	4.15995	73.9389	0
0.5960	22.4107	-7.8874	-0.112287	88.4871	0
0.5967	26.3744	-7.8874	-1.63796	99.441	0
0.5973	28.2039	-7.03798	-0.418847	102.18	0
0.5980	30.3382	-5.46051	0.802047	102.008	0
0.5987	30.0333	-6.06723	1.41338	99.7833	0
0.5993	25.1548	-6.06723	0.802047	94.991	0
0.6000	16.0076	-5.09647	0.192491	83.0101	0
0.6007	5.619	-6.67395	1.41338	61.9581	0
0.6013	1.65521	-9.46488	4.15995	38.1676	0
0.6020	1.04539	-9.10084	3.24383	20.7097	0
0.6027	-6.57728	-8.85815	0.802047	3.76541	0
0.6033	-16.661	-8.85815	1.41338	-19.1694	0
0.6040	-18.1855	-6.30992	1.71816	-41.2483	0
0.6047	-14.8098	-4.85378	-0.418847	-58.535	0
0.6053	-13.895	-5.70319	-1.33318	-74.7947	0
0.6060	-16.0512	-6.30992	-0.723625	-84.8929	0
0.6067	-19.1002	-6.06723	-1.0284	-87.289	0
0.6073	-21.8444	-4.24706	-0.723625	-91.5679	0
0.6080	-25.8082	-2.42689	-0.723625	-93.6218	0
0.6087	-30.0769	-3.88303	-1.0284	-86.2621	0
0.6093	-27.9425	-7.8874	0.802047	-78.389	0
0.6100	-20.015	-9.70756	3.54861	-71.3716	0
0.6107	-14.5049	-8.25143	5.07428	-51.8599	0
0.6113	-10.846	-6.06723	6.29518	-28.9252	0
0.6120	-6.88218	-5.09647	6.90651	-14.8905	0
0.6127	-2.61349	-6.67395	5.07428	0.855775	0
0.6133	4.39937	-10.921	0.192491	22.5925	0
0.6140	12.0438	-15.1681	-4.07975	41.2483	0
0.6147	15.7027	-15.5321	-4.07975	58.3638	0
0.6153	17.837	-13.1052	-1.33318	73.9389	0
0.6160	21.4959	-12.1345	1.41338	82.1544	0
0.6167	22.4107	-11.8918	2.32772	87.289	0
0.6173	21.191	-9.70756	0.497269	93.1083	0
0.6180	21.4959	-10.3143	-0.723625	92.2525	0
0.6187	20.2763	-12.7412	1.71816	85.7486	0
0.6193	16.3125	-10.921	5.07428	79.4159	0
0.6200	12.6536	-7.03798	3.54861	70.1735	0
0.6207	10.5193	-7.28067	1.41338	52.8869	0
0.6213	7.75335	-8.85815	3.54861	32.006	0
0.6220	4.70428	-6.06723	7.82085	15.5751	0
0.6227	2.26502	-1.21345	8.12741	1.54039	0
0.6233	-0.784046	3.03361	5.68562	-18.6559	0
0.6240	-6.57728	4.61109	4.46473	-42.1041	0
0.6247	-11.4558	4.3684	5.9904	-60.76	0
0.6253	-13.5901	3.03361	6.90651	-74.1101	0
0.6260	-15.1147	1.57748	5.07428	-83.5236	0
0.6267	-16.3561	3.03361	3.54861	-87.289	0
0.6273	-19.71	6.79529	3.85517	-89.1717	0
0.6280	-25.1984	6.79529	5.07428	-90.3698	0
0.6287	-25.1984	5.21782	6.90651	-85.7486	0
0.6293	-20.015	5.58185	6.29518	-76.8486	0
0.6300	-16.9659	5.82454	3.54861	-67.4351	0
0.6307	-13.5901	6.18857	3.24383	-53.058	0
0.6313	-7.7969	8.00874	4.76951	-32.8617	0
0.6320	-6.27237	7.64471	4.15995	-14.8905	0
0.6327	-7.18709	4.97513	0.192491	1.54039	0
0.6333	-1.69877	2.1842	-2.2493	24.8175	0
0.6340	7.44844	-0.242689	-1.33318	47.9234	0
0.6347	12.9585	-1.45613	0.802047	63.8408	0
0.6353	15.3978	-1.45613	0.497269	77.5332	0
0.6360	17.2272	-3.64034	-2.55407	90.3698	0
0.6367	17.2272	-5.70319	-4.07975	95.5045	0
0.6373	17.5321	-4.24706	-4.07975	94.6487	0
0.6380	20.5812	-5.09647	-3.16541	94.991	0
0.6387	23.0205	-8.25143	-2.2493	93.1083	0
0.6393	19.9714	-6.67395	-2.2493	85.2352	0
0.6400	11.7389	-3.64034	-2.2493	72.0562	0
0.6407	2.26502	-3.2763	0.497269	53.7427	0
0.6413	-5.66256	-3.88303	2.32772	33.8887	0
0.6420	-9.01653	-3.03361	1.10861	14.7193	0
0.6427	-8.10181	-0.606723	3.24383	-5.13465	0
0.6433	-9.01653	2.1842	7.82085	-24.9886	0
0.6440	-11.4558	2.79092	8.12741	-42.4464	0
0.6447	-12.6754	3.64034	6.90651	-58.0215	0
0.6453	-16.3561	7.03798	6.90651	-71.3716	0
0.6460	-22.4542	7.40202	6.90651	-78.389	0
0.6467	-25.1984	5.58185	9.3483	-83.0101	0
0.6473	-23.064	8.00874	11.1788	-87.8025	0
0.6480	-19.1002	7.64471	8.73696	-86.6044	0
0.6487	-15.7463	2.79092	7.21129	-80.614	0
0.6493	-15.1147	3.03361	7.82085	-76.8486	0
0.6500	-16.0512	4.97513	7.51607	-71.3716	0
0.6507	-12.9803	1.57748	5.68562	-53.4003	0
0.6513	-8.71162	-0.606723	2.63428	-29.2675	0
0.6520	-8.10181	1.21345	-1.33318	-11.6385	0
0.6527	-8.40672	-0.849412	-3.16541	2.39617	0
0.6533	-6.27237	-3.88303	-5.60542	21.7367	0
0.6540	-6.88218	-3.2763	-10.1842	43.131	0
0.6547	-9.32144	-3.64034	-7.74243	59.2196	0
0.6553	-8.71162	-5.09647	-2.55407	72.912	0
0.6560	-7.18709	-3.2763	-4.69108	84.2082	0
0.6567	-5.35765	-1.45613	-8.35198	88.4871	0
0.6573	2.87484	-2.06286	-7.74243	88.8294	0
0.6580	11.1291	-3.2763	-6.21675	91.2256	0
0.6587	10.2144	-4.24706	-4.07975	90.8833	0
0.6593	6.22881	-3.2763	-0.418847	84.5505	0
0.6600	5.00918	-2.42689	-1.33318	71.3716	0
0.6607	3.48465	-4.48975	-4.07975	49.1215	0
0.6613	1.04539	-5.46051	-2.55407	26.8713	0
0.6620	-0.479139	-2.42689	-0.112287	12.8366	0
0.6627	-4.74783	-0.849412	-1.63796	-3.08079	0
0.6633	-10.846	-2.06286	-2.85885	-24.9886	0
0.6640	-14.8098	-0.606723	-0.723625	-44.158	0
0.6647	-19.71	2.1842	3.24383	-60.0754	0
0.6653	-25.1984	1.82017	5.38084	-76.8486	0
0.6660	-27.9425	0.364034	3.24383	-86.9467	0
0.6667	-26.7229	1.21345	0.192491	-89.3429	0
0.6673	-23.6738	3.39765	1.41338	-91.5679	0
0.6680	-20.9297	4.61109	4.15995	-90.8833	0
0.6687	-18.7953	3.03361	0.802047	-84.5505	0
0.6693	-16.3561	1.82017	-3.77497	-78.7313	0
0.6700	-15.4414	2.79092	-0.723625	-71.3716	0
0.6707	-12.9803	4.61109	5.07428	-53.4003	0
0.6713	-7.7969	5.82454	3.24383	-28.5829	0
0.6720	-5.96746	5.58185	-0.418847	-10.9539	0
0.6727	-8.10181	1.57748	1.71816	3.4231	0
0.6733	-8.10181	-2.06286	4.15995	23.4482	0
0.6740	-6.27237	-1.82017	2.63428	44.8426	0
0.6747	-5.05274	-0.242689	0.497269	61.1023	0
0.6753	-0.174232	0.364034	-1.63796	74.1101	0
0.6760	2.87484	-0.242689	-2.2493	84.5505	0
0.6767	1.65521	-0.849412	0.192491	86.9467	0
0.6773	2.87484	-3.2763	0.802047	86.6044	0
0.6780	3.78956	-7.28067	0.497269	89.514	0
0.6787	-0.784046	-9.70756	2.32772	87.9736	0
0.6793	-3.83311	-11.285	2.93906	79.0736	0
0.6800	-4.44293	-13.3479	2.32772	66.9216	0
0.6807	-6.27237	-14.3187	5.07428	49.1215	0
0.6813	-4.44293	-14.5613	7.82085	25.6732	0
0.6820	0.130674	-14.3187	6.60174	7.35966	0
0.6827	-1.69877	-12.1345	5.38084	-5.81927	0
0.6833	-7.18709	-10.0716	4.46473	-23.1059	0
0.6840	-12.6754	-10.3143	2.32772	-44.5003	0
0.6847	-19.71	-10.0716	1.71816	-62.8139	0
0.6853	-26.418	-8.25143	1.41338	-77.1909	0
0.6860	-29.772	-8.85815	-1.94452	-85.4063	0
0.6867	-29.1622	-10.3143	-3.77497	-88.1448	0
0.6873	-25.5033	-8.85815	-2.2493	-90.0275	0
0.6880	-25.1984	-4.24706	-2.2493	-90.8833	0
0.6887	-28.2474	-1.45613	-3.16541	-86.2621	0
0.6893	-30.6867	-2.66958	-2.2493	-78.7313	0
0.6900	-34.6505	-7.03798	-1.63796	-68.9754	0
0.6907	-37.0897	-8.85815	-1.33318	-52.2023	0
0.6913	-30.0769	-8.85815	-0.723625	-30.4656	0
0.6920	-19.71	-9.70756	1.41338	-14.0347	0
0.6927	-12.6754	-12.1345	2.93906	0.68462	0
0.6933	-5.35765	-14.5613	0.802047	21.7367	0
0.6940	0.130674	-16.3815	-2.2493	42.1041	0
0.6947	1.65521	-16.1388	-2.2493	59.2196	0
0.6953	5.619	-14.5613	-1.94452	75.6505	0
0.6960	12.0438	-15.1681	-3.77497	86.0909	0
0.6967	12.9585	-17.7163	-4.99586	88.1448	0
0.6973	10.2144	-17.959	-2.85885	90.3698	0
0.6980	9.90947	-15.5321	-1.33318	91.2256	0
0.6987	9.60456	-13.9546	-2.55407	85.2352	0
0.6993	9.27788	-15.1681	-3.47019	77.1909	0
0.7000	9.27788	-17.1096	-3.47019	67.4351	0
0.7007	7.44844	-14.9254	-1.63796	47.2388	0
0.7013	5.619	-10.3143	0.497269	24.4752	0
0.7020	5.31409	-7.64471	-1.33318	8.90006	0
0.7027	2.87484	-5.46051	-4.99586	-7.53082	0
0.7033	-2.61349	-2.06286	-3.77497	-28.9252	0
0.7040	-5.96746	0.364034	-1.63796	-48.4369	0
0.7047	-9.32144	0.970756	-2.55407	-64.0119	0
0.7053	-16.9659	3.03361	-2.2493	-78.0467	0
0.7060	-22.7591	2.79092	-0.418847	-85.4063	0
0.7067	-23.6738	0.606723	0.802047	-87.6313	0
0.7073	-22.7591	3.03361	1.10861	-89.1717	0
0.7080	-21.8444	7.40202	-0.418847	-88.1448	0
0.7087	-22.4542	6.43126	-1.94452	-82.6678	0
0.7093	-24.2836	4.00437	-0.418847	-75.3082	0
0.7100	-20.9297	3.64034	-0.418847	-64.0119	0
0.7107	-11.7607	3.03361	-3.16541	-44.5003	0
0.7113	-5.66256	3.03361	-4.07975	-24.9886	0
0.7120	-3.52821	3.64034	-2.55407	-10.4405	0
0.7127	1.96012	2.1842	-2.2493	4.96349	0
0.7133	7.44844	0.970756	-1.94452	23.4482	0
0.7140	9.90947	-0.242689	-1.33318	41.7618	0
0.7147	12.0438	-3.03361	-3.47019	58.3638	0
0.7153	14.788	-5.09647	-6.52153	73.5966	0
0.7160	18.142	-5.09647	-6.52153	84.8929	0
0.7167	20.2763	-7.64471	-4.99586	90.3698	0
0.7173	18.142	-10.0716	-5.91198	91.5679	0
0.7180	14.1782	-7.28067	-5.30064	91.2256	0
0.7187	13.8733	-3.2763	-1.33318	88.1448	0
0.7193	12.9585	-4.24706	0.497269	80.614	0
0.7200	8.36316	-5.46051	-3.47019	67.4351	0
0.7207	3.78956	-3.03361	-5.91198	50.1484	0
0.7213	1.65521	-0.849412	-3.77497	32.006	0
0.7220	0.435581	-0.606723	-1.94452	14.377	0
0.7227	-0.784046	1.82017	-2.2493	-5.81927	0
0.7233	-4.44293	4.61109	-2.2493	-26.8713	0
0.7240	-5.66256	4.97513	-1.63796	-46.0407	0
0.7247	-4.44293	7.40202	-1.0284	-61.2735	0
0.7253	-3.83311	10.6783	-0.418847	-74.1101	0
0.7260	-5.96746	11.285	1.41338	-82.6678	0
0.7267	-6.27237	14.6827	2.02294	-85.4063	0
0.7273	-4.13802	20.7499	-1.0284	-86.0909	0
0.7280	-0.174232	21.3566	-2.55407	-87.289	0
0.7287	0.435581	18.6871	-0.112287	-84.8929	0
0.7293	-5.05274	19.5365	1.41338	-75.9928	0
0.7300	-8.40672	21.114	0.497269	-60.9312	0
0.7307	-4.44293	18.9298	0.497269	-41.2483	0
0.7313	0.130674	16.2602	-0.418847	-20.3674	0
0.7320	0.435581	11.0424	-1.63796	-4.27887	0
0.7327	1.65521	1.57748	-0.112287	11.6385	0
0.7333	5.00918	-5.09647	-0.112287	31.1502	0
0.7340	8.66807	-8.49412	-2.85885	51.8599	0
0.7347	11.7389	-13.1052	-4.07975	69.6601	0
0.7353	12.6536	-15.1681	-3.16541	82.1544	0
0.7360	10.2144	-12.4985	-2.2493	90.3698	0
0.7367	5.31409	-11.285	-2.55407	94.991	0
0.7373	3.48465	-10.6783	-2.2493	96.5314	0
0.7380	7.44844	-7.03798	0.192491	93.1083	0
0.7387	12.3487	-4.85378	-0.112287	85.7486	0
0.7393	12.0438	-5.70319	-3.47019	77.1909	0
0.7400	8.97297	-6.30992	-2.85885	65.5523	0
0.7407	6.53372	-6.06723	0.497269	47.9234	0
0.7413	6.83862	-4.48975	1.41338	28.0694	0
0.7420	11.7389	-2.06286	3.85517	10.0981	0
0.7427	13.2634	-0.849412	5.68562	-7.53082	0
0.7433	7.44844	-0.606723	2.32772	-28.0694	0
0.7440	0.740488	2.1842	1.10861	-48.2657	0
0.7447	-6.88218	5.82454	4.76951	-62.8139	0
0.7453	-16.3561	8.25143	6.29518	-74.4524	0
0.7460	-19.4051	11.0424	4.46473	-84.5505	0
0.7467	-12.6754	13.1052	3.24383	-89.3429	0
0.7473	-5.35765	13.7119	2.93906	-89.1717	0
0.7480	1.04539	14.076	4.46473	-88.8294	0
0.7487	3.48465	12.4985	5.9904	-84.5505	0
0.7493	-1.69877	7.03798	4.76951	-73.7678	0
0.7500	-6.57728	2.42689	5.9904	-59.7331	0
0.7507	-3.52821	3.03361	7.21129	-43.3022	0
0.7513	1.04539	3.03361	4.76951	-24.9886	0
0.7520	1.96012	-1.21345	3.24383	-10.0981	0
0.7527	2.56993	-4.24706	4.15995	8.90006	0
0.7533	5.9239	-7.03798	4.76951	33.5464	0
0.7540	8.05825	-11.5277	6.60174	53.7427	0
0.7547	6.53372	-13.3479	8.12741	68.462	0
0.7553	7.75335	-11.5277	5.68562	82.1544	0
0.7560	14.1782	-15.1681	4.76951	90.7121	0
0.7567	18.4469	-20.3859	5.9904	92.2525	0
0.7573	18.4469	-18.9298	2.63428	93.1083	0
0.7580	18.4469	-16.3815	-2.85885	92.2525	0
0.7587	18.4469	-17.959	-3.16541	86.6044	0
0.7593	18.7518	-17.7163	-0.112287	78.389	0
0.7600	20.2763	-14.5613	3.24383	64.6966	0
0.7607	16.9223	-11.285	5.38084	42.4464	0
0.7613	10.2144	-6.30992	5.38084	20.7097	0
0.7620	6.53372	-4.24706	5.07428	5.13465	0
0.7627	2.26502	-5.09647	6.90651	-11.2962	0
0.7633	-3.2233	-3.2763	7.82085	-33.8887	0
0.7640	-2.91839	-0.606723	5.68562	-54.2561	0
0.7647	0.435581	-0.242689	5.07428	-67.7774	0
0.7653	-1.69877	1.21345	5.38084	-80.7851	0
0.7660	-5.35765	0.970756	3.24383	-90.8833	0
0.7667	-5.05274	-1.82017	2.32772	-92.4237	0
0.7673	-5.05274	1.21345	5.07428	-92.0814	0
0.7680	-9.62634	4.97513	5.07428	-92.766	0
0.7687	-11.4558	2.42689	3.24383	-89.1717	0
0.7693	-6.57728	1.57748	2.32772	-82.1544	0
0.7700	-5.05274	2.79092	-1.94452	-68.9754	0
0.7707	-7.492	0	-5.30064	-46.7253	0
0.7713	-5.05274	-1.45613	-2.85885	-26.1867	0
0.7720	-1.08895	-2.06286	-1.33318	-12.152	0
0.7727	-0.784046	-7.03798	-5.60542	5.81927	0
0.7733	2.87484	-10.6783	-6.52153	27.7271	0
0.7740	7.44844	-8.85815	-2.2493	48.7792	0
0.7747	7.14353	-7.03798	-1.33318	69.3178	0
0.7753	7.44844	-8.85815	-5.91198	84.8929	0
0.7760	12.3487	-9.70756	-8.65854	89.6852	0
0.7767	20.2763	-10.0716	-5.91198	92.4237	0
0.7773	26.6793	-9.10084	-3.16541	97.3872	0
0.7780	26.0695	-7.8874	-2.55407	95.8468	0
0.7787	22.1057	-7.8874	-1.33318	88.1448	0
0.7793	24.8499	-7.03798	-1.33318	81.1274	0
0.7800	30.3382	-5.09647	-4.99586	67.4351	0
0.7807	26.0695	-3.03361	-6.82631	43.9868	0
0.7813	16.6174	-1.45613	-4.07975	22.5925	0
0.7820	10.8242	-2.42689	-3.77497	6.50389	0
0.7827	8.36316	-4.24706	-5.30064	-12.152	0
0.7833	4.70428	-3.2763	-4.07975	-32.6906	0
0.7840	1.04539	-0.606723	-0.723625	-51.0042	0
0.7847	0.130674	-0.606723	0.497269	-69.8312	0
0.7853	-1.69877	0.606723	-2.2493	-83.8659	0
0.7860	-7.18709	2.1842	-4.69108	-90.0275	0
0.7867	-8.40672	0.364034	-2.85885	-93.1083	0
0.7873	-6.27237	-1.45613	-0.418847	-95.5045	0
0.7880	-6.27237	1.57748	0.497269	-91.9102	0
0.7887	-4.44293	3.39765	-0.418847	-83.5236	0
0.7893	1.65521	0.364034	-1.33318	-75.137	0
0.7900	4.09446	-1.21345	0.802047	-62.8139	0
0.7907	4.39937	2.1842	5.07428	-41.4195	0
0.7913	6.53372	4.00437	5.38084	-16.4309	0
0.7920	4.70428	2.79092	2.32772	2.73848	0
0.7927	1.04539	1.21345	0.802047	20.5386	0
0.7933	3.78956	3.03361	0.497269	40.5637	0
0.7940	4.70428	5.82454	-0.723625	58.8773	0
0.7947	1.04539	5.21782	-1.33318	71.3716	0
0.7953	1.3503	4.00437	-1.0284	81.1274	0
0.7960	4.70428	5.58185	-0.723625	88.8294	0
0.7967	5.619	8.61546	-0.112287	93.9641	0
0.7973	7.44844	9.46488	0.192491	95.8468	0
0.7980	10.8242	9.46488	-1.63796	93.9641	0
0.7987	12.3487	8.61546	-3.47019	87.6313	0
0.7993	12.0438	8.61546	-4.07975	79.0736	0
0.8000	9.27788	8.85815	-4.07975	66.237	0
0.8007	7.75335	6.79529	-4.07975	46.0407	0
0.8013	12.3487	3.03361	-4.99586	24.4752	0
0.8020	17.2272	0	-5.30064	5.81927	0
0.8027	16.3125	-2.42689	-4.07975	-10.9539	0
0.8033	10.5193	-0.849412	-2.55407	-28.5829	0
0.8040	2.26502	1.21345	-1.94452	-48.4369	0
0.8047	-3.52821	0.364034	-1.0284	-67.0927	0
0.8053	-4.44293	-1.21345	0.192491	-79.5871	0
0.8060	-5.35765	-3.88303	1.41338	-86.2621	0
0.8067	-8.10181	-7.64471	2.63428	-92.766	0
0.8073	-9.93125	-7.03798	2.02294	-95.5045	0
0.8080	-11.7607	-6.67395	-0.723625	-90.3698	0
0.8087	-10.846	-12.7412	-2.55407	-85.7486	0
0.8093	-10.5411	-17.959	-2.55407	-83.8659	0
0.8100	-10.846	-17.3523	-1.94452	-71.3716	0
0.8107	-7.18709	-17.959	-2.55407	-46.8965	0
0.8113	-3.2233	-16.1388	-4.38452	-25.6732	0
0.8120	-5.35765	-10.6783	-4.07975	-9.07121	0
0.8127	-4.13802	-12.4985	-2.55407	12.4943	0
0.8133	2.87484	-17.1096	-3.16541	34.5733	0
0.8140	2.87484	-16.1388	-2.2493	51.0042	0
0.8147	0.130674	-14.3187	2.32772	67.0927	0
0.8153	5.619	-14.3187	2.63428	80.2717	0
0.8160	10.5193	-11.5277	0.192491	84.8929	0
0.8167	9.27788	-12.4985	1.41338	87.9736	0
0.8173	10.2144	-15.7748	1.10861	93.1083	0
0.8180	16.0076	-12.7412	-2.2493	89.1717	0
0.8187	19.9714	-10.3143	-3.16541	79.4159	0
0.8193	20.5812	-11.8918	-2.85885	72.5697	0
0.8200	19.6665	-7.03798	-1.33318	61.4446	0
0.8207	15.0929	1.82017	2.93906	41.5907	0
0.8213	5.619	4.00437	6.29518	23.4482	0
0.8220	-3.52821	4.3684	6.29518	6.67504	0
0.8227	-7.492	6.18857	5.07428	-14.377	0
0.8233	-8.71162	5.82454	2.32772	-35.0868	0
0.8240	-12.6754	8.61546	1.10861	-50.6619	0
0.8247	-20.3199	13.7119	4.15995	-66.237	0
0.8253	-25.8082	12.4985	4.15995	-79.9294	0
0.8260	-25.1984	9.22219	0.497269	-87.289	0
0.8267	-22.4542	11.8918	0.802047	-90.0275	0
0.8273	-20.9297	13.1052	2.32772	-91.5679	0
0.8280	-19.4051	7.64471	0.497269	-89.1717	0
0.8287	-18.7953	3.64034	-1.33318	-85.4063	0
0.8293	-18.4904	3.03361	-1.94452	-81.4698	0
0.8300	-13.2852	3.39765	-3.16541	-66.7504	0
0.8307	-5.35765	3.03361	-1.33318	-42.9599	0
0.8313	-2.61349	2.42689	2.32772	-24.4752	0
0.8320	-5.35765	2.79092	-0.112287	-10.6116	0
0.8327	-6.88218	4.00437	-1.63796	9.41352	0
0.8333	-4.44293	7.64471	0.802047	33.0329	0
0.8340	0.740488	11.8918	-1.94452	52.5446	0
0.8347	2.56993	11.285	-8.35198	69.6601	0
0.8353	0.435581	7.03798	-8.65854	81.8121	0
0.8360	0.130674	5.58185	-7.74243	85.7486	0
0.8367	5.31409	3.39765	-11.4051	87.6313	0
0.8373	9.90947	-3.64034	-12.9308	90.7121	0
0.8380	9.27788	-8.49412	-10.489	88.8294	0
0.8387	8.36316	-5.46051	-7.43765	81.8121	0
0.8393	15.7027	-2.42689	-4.07975	72.912	0
0.8400	21.8008	-2.66958	0.192491	58.8773	0
0.8407	16.0076	-1.21345	3.85517	36.9695	0
0.8413	7.44844	2.1842	7.21129	16.4309	0
0.8420	5.9239	2.42689	11.1788	4.27887	0
0.8427	1.96012	1.21345	13.0092	-10.6116	0
0.8433	-8.10181	-1.45613	11.4835	-32.3483	0
0.8440	-13.5901	-7.8874	8.12741	-53.4003	0
0.8447	-13.2852	-11.5277	5.38084	-69.4889	0
0.8453	-15.4414	-11.5277	3.85517	-82.6678	0
0.8460	-20.9297	-14.9254	2.02294	-88.4871	0
0.8467	-26.418	-17.959	-0.418847	-89.3429	0
0.8473	-28.5523	-10.6783	-0.723625	-90.0275	0
0.8480	-26.418	-4.48975	1.10861	-87.8025	0
0.8487	-24.8935	-11.5277	2.32772	-82.6678	0
0.8493	-25.1984	-18.9298	2.63428	-76.8486	0
0.8500	-21.8444	-18.9298	3.24383	-61.6158	0
0.8507	-16.3561	-21.5993	2.93906	-37.8252	0
0.8513	-10.846	-24.3903	2.32772	-17.629	0
0.8520	-4.13802	-22.5701	1.71816	-4.79234	0
0.8527	1.96012	-22.2061	-0.418847	11.6385	0
0.8533	6.53372	-23.4195	-3.16541	33.5464	0
0.8540	12.9585	-24.6329	-4.99586	52.2023	0
0.8547	17.5321	-29.6081	-6.21675	66.237	0
0.8553	15.7027	-33.4911	-6.21675	78.2178	0
0.8560	16.3125	-33.4911	-4.69108	85.7486	0
0.8567	22.1057	-30.2148	-4.07975	87.6313	0
0.8573	23.6303	-22.5701	-4.99586	90.3698	0
0.8580	17.5321	-13.7119	-3.16541	91.2256	0
0.8587	11.1291	-9.70756	-1.33318	82.1544	0
0.8593	9.90947	-7.8874	-2.55407	68.462	0
0.8600	13.8733	-7.8874	-3.16541	56.8234	0
0.8607	15.7027	-9.70756	-1.33318	40.0503	0
0.8613	11.1291	-7.03798	0.192491	19.1694	0
0.8620	5.619	-1.45613	-0.418847	2.39617	0
0.8627	1.3503	-0.606723	0.497269	-14.0347	0
0.8633	-5.35765	-0.242689	0.802047	-33.2041	0
0.8640	-12.3705	0.364034	-2.2493	-49.8061	0
0.8647	-16.661	-0.849412	-4.69108	-63.8408	0
0.8653	-21.2346	3.39765	-4.07975	-76.8486	0
0.8660	-25.5033	13.7119	-2.55407	-83.5236	0
0.8667	-27.0278	20.5072	-1.0284	-85.4063	0
0.8673	-26.418	24.1476	-0.418847	-88.1448	0
0.8680	-21.8444	26.9385	-2.85885	-88.8294	0
0.8687	-13.5901	26.5745	-6.21675	-82.3255	0
0.8693	-7.7969	22.9341	-7.74243	-71.7139	0
0.8700	-6.27237	16.8669	-7.74243	-56.9946	0
0.8707	-5.05274	12.2558	-7.43765	-37.1406	0
0.8713	-4.13802	10.0716	-8.65854	-17.629	0
0.8720	-2.61349	4.97513	-7.74243	-3.08079	0
0.8727	1.3503	-2.42689	-2.2493	16.2597	0
0.8733	3.78956	-4.24706	0.802047	40.0503	0
0.8740	4.39937	-4.48975	-0.723625	56.4811	0
0.8747	7.75335	-9.46488	-2.2493	68.462	0
0.8753	8.97297	-12.7412	-1.94452	82.1544	0
0.8760	4.70428	-14.5613	-2.2493	90.0275	0
0.8767	4.70428	-15.7748	-3.16541	90.3698	0
0.8773	11.1291	-12.7412	-3.47019	92.2525	0
0.8780	12.9585	-9.70756	-3.16541	91.2256	0
0.8787	11.434	-9.70756	-2.55407	85.2352	0
0.8793	13.8733	-8.85815	-2.2493	76.6774	0
0.8800	14.788	-6.67395	-2.2493	60.4177	0
0.8807	9.90947	-6.67395	-2.2493	37.4829	0
0.8813	5.619	-4.48975	-1.33318	19.854	0
0.8820	6.22881	-3.64034	1.41338	6.50389	0
0.8827	5.619	-6.06723	3.54861	-12.152	0
0.8833	-0.174232	-3.2763	2.93906	-32.3483	0
0.8840	-8.10181	4.97513	4.46473	-50.6619	0
0.8847	-15.4414	7.64471	7.82085	-66.237	0
0.8853	-23.064	7.03798	5.9904	-76.5063	0
0.8860	-27.3327	10.4356	2.02294	-83.0101	0
0.8867	-23.6738	14.44	1.10861	-86.2621	0
0.8873	-18.1855	17.1096	-0.418847	-84.5505	0
0.8880	-17.2708	18.6871	-2.2493	-81.8121	0
0.8887	-20.015	17.4736	-0.418847	-78.7313	0
0.8893	-20.3199	16.2602	-0.112287	-69.8312	0
0.8900	-18.7953	16.8669	-2.55407	-54.9407	0
0.8907	-15.4414	15.8961	-3.47019	-35.7714	0
0.8913	-10.5411	14.6827	-2.2493	-17.1155	0
0.8920	-5.35765	15.0467	-0.112287	-2.39617	0
0.8927	1.04539	13.1052	3.24383	17.1155	0
0.8933	9.60456	11.0424	5.07428	41.2483	0
0.8940	15.3978	13.1052	2.32772	60.4177	0
0.8947	17.2272	15.6534	-2.55407	74.4524	0
0.8953	20.2763	12.2558	-4.38452	85.2352	0
0.8960	21.4959	9.22219	-4.07975	89.514	0
0.8967	18.7518	10.4356	-4.07975	94.991	0
0.8973	18.7518	12.2558	-2.55407	100.468	0
0.8980	22.1057	12.8625	1.71816	94.6487	0
0.8987	19.6665	11.285	4.76951	84.2082	0
0.8993	14.788	9.46488	3.24383	76.6774	0
0.9000	10.5193	10.0716	3.85517	57.6792	0
0.9007	4.70428	11.6491	5.9904	32.006	0
0.9013	1.04539	11.285	4.15995	17.4578	0
0.9020	2.87484	11.6491	1.71816	3.4231	0
0.9027	2.87484	12.2558	4.15995	-19.5117	0
0.9033	-1.08895	10.0716	6.29518	-39.8791	0
0.9040	-3.52821	8.61546	5.68562	-56.1388	0
0.9047	-5.96746	8.85815	5.9904	-70.1735	0
0.9053	-9.93125	9.82891	6.29518	-78.389	0
0.9060	-12.9803	11.0424	4.46473	-83.5236	0
0.9067	-17.2708	11.285	3.54861	-88.8294	0
0.9073	-21.8444	11.285	2.93906	-88.8294	0
0.9080	-21.5395	11.285	0.497269	-84.8929	0
0.9087	-16.0512	9.22219	-1.0284	-79.9294	0
0.9093	-11.1509	6.18857	-0.418847	-67.0927	0
0.9100	-10.5411	7.64471	-0.723625	-48.2657	0
0.9107	-9.01653	10.4356	-1.0284	-30.8079	0
0.9113	-2.30858	8.00874	-1.94452	-14.8905	0
0.9120	5.31409	4.00437	-5.30064	1.19808	0
0.9127	8.05825	0.606723	-7.74243	18.3136	0
0.9133	7.44844	-4.24706	-6.52153	36.9695	0
0.9140	9.27788	-6.06723	-5.91198	54.9407	0
0.9147	10.2144	-3.03361	-8.0472	69.8312	0
0.9153	3.78956	-3.2763	-9.87765	82.1544	0
0.9160	-2.91839	-7.8874	-9.57288	90.8833	0
0.9167	1.04539	-10.6783	-7.74243	93.1083	0
0.9173	7.14353	-8.49412	-6.82631	89.6852	0
0.9180	6.53372	-6.06723	-8.65854	84.8929	0
0.9187	6.83862	-5.46051	-8.65854	80.614	0
0.9193	7.14353	-7.03798	-7.74243	72.912	0
0.9200	0.130674	-9.10084	-7.13109	56.1388	0
0.9207	-7.18709	-9.70756	-5.60542	36.2848	0
0.9213	-9.01653	-9.70756	-4.07975	21.3944	0
0.9220	-12.6754	-10.6783	-3.77497	4.96349	0
0.9227	-12.6754	-8.85815	-3.47019	-16.7732	0
0.9233	-7.7969	-5.70319	-3.16541	-35.9425	0
0.9240	-10.2362	-7.03798	-4.69108	-53.4003	0
0.9247	-17.8806	-9.10084	-4.38452	-71.0293	0
0.9253	-18.1855	-8.85815	-3.47019	-82.6678	0
0.9260	-19.4051	-8.49412	-5.30064	-88.1448	0
0.9267	-24.8935	-9.46488	-5.91198	-92.766	0
0.9273	-22.1493	-8.25143	-3.16541	-91.9102	0
0.9280	-13.2852	-5.70319	-3.47019	-87.6313	0
0.9287	-11.7607	-4.24706	-5.30064	-83.5236	0
0.9293	-13.895	-4.24706	-4.99586	-74.4524	0
0.9300	-10.846	-3.2763	-5.91198	-57.6792	0
0.9307	-6.27237	-2.42689	-7.43765	-38.1676	0
0.9313	-3.52821	-4.85378	-7.43765	-20.3674	0
0.9320	0.130674	-9.70756	-7.13109	-4.27887	0
0.9327	3.78956	-10.921	-7.74243	14.0347	0
0.9333	7.44844	-12.4985	-8.65854	36.9695	0
0.9340	10.2144	-17.959	-9.2681	56.4811	0
0.9347	13.8733	-21.3566	-9.87765	70.5158	0
0.9353	20.8861	-17.959	-9.2681	82.4967	0
0.9360	26.3744	-16.7455	-8.0472	87.289	0
0.9367	23.9352	-18.323	-8.65854	85.2352	0
0.9373	22.1057	-19.1724	-9.57288	86.6044	0
0.9380	26.6793	-21.5993	-6.82631	87.6313	0
0.9387	27.5941	-23.4195	-2.2493	79.9294	0
0.9393	22.4107	-22.5701	-2.2493	70.1735	0
0.9400	19.9714	-20.1432	-4.99586	57.3369	0
0.9407	19.0567	-18.9298	-1.94452	35.7714	0
0.9413	14.4831	-16.1388	2.93906	15.2328	0
0.9420	8.36316	-16.1388	1.41338	-1.19808	0
0.9427	4.09446	-17.1096	-1.33318	-22.2501	0
0.9433	1.65521	-13.1052	-0.418847	-42.7887	0
0.9440	-0.174232	-6.30992	0.497269	-58.8773	0
0.9447	-2.61349	-3.2763	0.497269	-73.7678	0
0.9453	-4.44293	-1.21345	2.63428	-81.8121	0
0.9460	-6.27237	3.64034	5.07428	-81.1274	0
0.9467	-8.71162	6.43126	5.38084	-84.5505	0
0.9473	-7.18709	6.79529	4.76951	-88.1448	0
0.9480	-5.35765	5.58185	4.15995	-83.0101	0
0.9487	-9.01653	1.82017	3.24383	-79.0736	0
0.9493	-9.01653	-0.606723	3.54861	-72.5697	0
0.9500	0.130674	-0.242689	4.76951	-50.6619	0
0.9507	3.78956	-2.42689	4.46473	-26.8713	0
0.9513	1.96012	-5.09647	3.85517	-14.5482	0
0.9520	7.14353	-5.46051	4.46473	0.68462	0
0.9527	12.9585	-6.67395	3.24383	25.3309	0
0.9533	11.1291	-7.28067	-0.418847	45.5272	0
0.9540	11.434	-5.46051	-1.33318	58.0215	0
0.9547	18.142	-6.67395	0.497269	72.0562	0
0.9553	22.1057	-10.3143	0.802047	83.6948	0
0.9560	22.1057	-10.0716	2.02294	87.6313	0
0.9567	20.5812	-8.85815	3.24383	89.514	0
0.9573	16.3125	-10.921	2.02294	92.4237	0
0.9580	12.0438	-13.1052	3.54861	90.7121	0
0.9587	10.2144	-12.4985	7.82085	83.6948	0
0.9593	11.1291	-11.8918	4.76951	72.5697	0
0.9600	11.434	-12.4985	0.192491	54.085	0
0.9607	5.619	-12.4985	2.93906	32.6906	0
0.9613	-0.479139	-11.5277	4.76951	16.2597	0
0.9620	1.96012	-10.921	1.10861	-0.34231	0
0.9627	5.31409	-8.85815	-2.55407	-22.2501	0
0.9633	0.130674	-4.24706	-4.07975	-42.4464	0
0.9640	-9.62634	-1.21345	-1.0284	-58.0215	0
0.9647	-16.3561	-0.242689	6.29518	-70.1735	0
0.9653	-16.661	-0.606723	10.5674	-78.0467	0
0.9660	-13.2852	-1.21345	13.0092	-83.8659	0
0.9667	-14.1999	0.364034	17.2814	-87.8025	0
0.9673	-20.9297	3.39765	18.1976	-84.5505	0
0.9680	-25.8082	4.00437	17.8928	-79.0736	0
0.9687	-26.418	2.79092	19.7232	-76.8486	0
0.9693	-24.2836	3.39765	17.588	-66.5793	0
0.9700	-17.5757	4.3684	14.8414	-43.3022	0
0.9707	-10.5411	4.97513	17.2814	-20.7097	0
0.9713	-4.13802	5.82454	15.7558	-6.33273	0
0.9720	2.87484	4.97513	10.5674	7.87313	0
0.9727	8.05825	3.03361	12.3996	25.6732	0
0.9733	10.5193	3.03361	13.6205	45.5272	0
0.9740	12.6536	2.1842	7.82085	62.8139	0
0.9747	15.7027	2.1842	4.46473	75.9928	0
0.9753	20.2763	4.3684	6.29518	87.6313	0
0.9760	22.1057	4.3684	7.82085	94.991	0
0.9767	17.837	2.79092	8.73696	95.8468	0
0.9773	13.8733	2.1842	8.43219	93.1083	0
0.9780	16.3125	-0.242689	7.82085	88.1448	0
0.9787	24.545	-2.42689	9.65308	81.8121	0
0.9793	30.3382	-0.849412	9.65308	72.5697	0
0.9800	28.2039	1.21345	7.82085	54.5984	0
0.9807	23.0205	2.79092	8.73696	29.9521	0
0.9813	20.2763	4.97513	8.12741	12.152	0
0.9820	15.3978	6.43126	5.07428	-1.8827	0
0.9827	10.8242	6.18857	7.21129	-22.5925	0
0.9833	12.9585	6.79529	10.874	-44.158	0
0.9840	13.8733	5.58185	9.04174	-59.7331	0
0.9847	6.53372	3.03361	8.73696	-74.4524	0
0.9853	-1.69877	1.21345	12.3996	-85.064	0
0.9860	-4.44293	0.606723	11.4835	-86.2621	0
0.9867	-3.2233	3.03361	5.07428	-86.9467	0
0.9873	0.740488	5.58185	2.32772	-89.3429	0
0.9880	2.87484	5.21782	5.38084	-86.0909	0
0.9887	1.04539	5.21782	7.21129	-77.5332	0
0.9893	-1.39386	6.79529	5.68562	-67.0927	0
0.9900	-2.91839	5.58185	4.15995	-48.2657	0
0.9907	-3.52821	3.03361	2.32772	-27.2136	0
0.9913	-3.83311	2.1842	-0.418847	-13.1789	0
0.9920	-6.88218	-1.21345	-1.0284	2.73848	0
0.9927	-7.18709	-5.70319	-1.63796	26.0156	0
0.9933	-0.784046	-6.30992	-7.13109	43.9868	0
0.9940	5.619	-5.70319	-8.96332	58.0215	0
0.9947	5.31409	-6.06723	-4.99586	73.9389	0
0.9953	4.09446	-5.46051	-4.69108	84.2082	0
0.9960	8.36316	-7.03798	-6.21675	88.4871	0
0.9967	12.9585	-11.5277	-4.69108	92.4237	0
0.9973	10.2144	-11.5277	-5.60542	91.5679	0
0.9980	2.87484	-7.8874	-8.0472	85.2352	0
0.9987	-1.08895	-7.8874	-5.91198	78.389	0
0.9993	-1.69877	-10.921	-4.99586	68.1197	0
1.0000	-2.61349	-11.285	-9.2681	49.1215	0
1.0007	-1.08895	-9.46488	-9.87765	26.8713	0
1.0013	5.00918	-8.85815	-7.74243	8.90006	0
1.0020	8.36316	-7.8874	-7.74243	-6.16158	0
1.0027	4.70428	-7.64471	-7.43765	-23.7905	0
1.0033	-0.784046	-7.28067	-5.30064	-42.4464	0
1.0040	-5.05274	-5.46051	-4.69108	-56.4811	0
1.0047	-7.7969	-2.42689	-4.69108	-68.9754	0
1.0053	-9.32144	-2.42689	-3.47019	-81.1274	0
1.0060	-10.846	-5.09647	-3.16541	-85.4063	0
1.0067	-12.6754	-5.09647	-5.91198	-82.6678	0
1.0073	-12.6754	-2.42689	-10.489	-82.1544	0
1.0080	-12.6754	-3.2763	-13.5403	-79.9294	0
1.0087	-14.5049	-5.09647	-14.1517	-73.2543	0
1.0093	-16.9659	-4.24706	-13.5403	-62.8139	0
1.0100	-18.7953	-3.64034	-13.8451	-46.0407	0
1.0107	-18.7953	-6.06723	-17.203	-24.4752	0
1.0113	-15.7463	-6.67395	-20.2544	-7.87313	0
1.0120	-9.93125	-7.28067	-17.8126	6.50389	0
1.0127	-1.69877	-10.0716	-16.8982	26.529	0
1.0133	3.78956	-11.285	-19.6448	46.7253	0
1.0140	4.09446	-10.3143	-17.8126	61.9581	0
1.0147	4.70428	-10.6783	-13.5403	75.9928	0
1.0153	9.90947	-11.5277	-15.9821	86.6044	0
1.0160	12.0438	-11.285	-16.8982	90.3698	0
1.0167	12.0438	-10.921	-14.1517	91.9102	0
1.0173	13.8733	-11.5277	-15.9821	92.2525	0
1.0180	14.4831	-12.4985	-18.1191	88.4871	0
1.0187	12.0438	-11.5277	-14.1517	81.4698	0
1.0193	10.2144	-7.64471	-12.9308	70.1735	0
1.0200	3.78956	-6.06723	-15.3726	50.3196	0
1.0207	-5.66256	-7.8874	-12.3194	28.9252	0
1.0213	-8.40672	-7.8874	-8.96332	14.0347	0
1.0220	-8.10181	-8.25143	-10.7938	-0.855775	0
1.0227	-10.846	-9.10084	-12.3194	-21.3944	0
1.0233	-14.5049	-7.28067	-12.3194	-41.7618	0
1.0240	-16.9659	-4.24706	-12.626	-59.2196	0
1.0247	-18.1855	-1.45613	-12.3194	-73.7678	0
1.0253	-18.1855	2.1842	-12.0147	-83.0101	0
1.0260	-18.7953	5.21782	-12.626	-86.2621	0
1.0267	-19.1002	4.97513	-12.0147	-87.289	0
1.0273	-17.8806	1.57748	-9.87765	-85.4063	0
1.0280	-18.7953	-3.2763	-7.74243	-80.614	0
1.0287	-18.4904	-5.46051	-6.52153	-74.4524	0
1.0293	-14.8098	-5.09647	-5.60542	-62.8139	0
1.0300	-12.9803	-5.09647	-3.47019	-43.3022	0
1.0307	-10.2362	-3.03361	-2.2493	-24.4752	0
1.0313	-3.52821	0	-4.07975	-9.07121	0
1.0320	-1.08895	-0.606723	-5.60542	8.90006	0
1.0327	0.740488	-3.88303	-4.38452	28.4117	0
1.0333	11.1291	-6.30992	-4.38452	46.383	0
1.0340	20.2763	-5.70319	-4.07975	65.3812	0
1.0347	22.7156	-2.06286	-0.418847	79.9294	0
1.0353	23.9352	2.42689	1.41338	85.4063	0
1.0360	24.2401	5.58185	0.802047	89.514	0
1.0367	23.0205	5.82454	0.497269	95.1621	0
1.0373	23.0205	3.64034	1.10861	95.8468	0
1.0380	23.0205	1.82017	0.497269	90.0275	0
1.0387	20.5812	0.364034	0.497269	83.8659	0
1.0393	12.0438	-3.88303	1.71816	72.5697	0
1.0400	-1.69877	-8.25143	4.15995	52.8869	0
1.0407	-12.0656	-9.70756	5.07428	32.3483	0
1.0413	-16.0512	-12.4985	4.46473	16.7732	0
1.0420	-20.015	-15.5321	6.60174	0.855775	0
1.0427	-24.2836	-14.3187	9.65308	-19.1694	0
1.0433	-26.7229	-11.5277	7.51607	-38.5099	0
1.0440	-29.1622	-11.5277	5.68562	-53.7427	0
1.0447	-29.772	-11.5277	8.73696	-69.8312	0
1.0453	-30.0769	-10.921	10.5674	-81.8121	0
1.0460	-31.6014	-10.6783	8.12741	-86.2621	0
1.0467	-27.9425	-6.06723	7.82085	-90.0275	0
1.0473	-21.8444	-1.45613	8.73696	-91.9102	0
1.0480	-19.71	-2.42689	7.51607	-86.0909	0
1.0487	-17.2708	-0.849412	8.43219	-79.0736	0
1.0493	-11.7607	6.79529	9.3483	-69.8312	0
1.0500	-7.18709	11.285	8.12741	-49.4638	0
1.0507	-0.784046	9.22219	9.65308	-25.8444	0
1.0513	5.619	7.03798	15.7558	-10.6116	0
1.0520	10.5193	6.18857	18.8071	6.50389	0
1.0527	16.9223	3.03361	18.8071	29.6098	0
1.0533	22.4107	-0.849412	18.8071	50.1484	0
1.0540	22.1057	-5.09647	19.1137	64.3543	0
1.0547	21.8008	-8.85815	19.7232	77.1909	0
1.0553	23.9352	-7.03798	20.6393	87.6313	0
1.0560	24.8499	-4.85378	20.6393	92.4237	0
1.0567	27.5941	-9.10084	20.3346	92.4237	0
1.0573	28.8137	-11.5277	19.4184	90.7121	0
1.0580	21.191	-7.03798	17.588	86.0909	0
1.0587	14.4831	-3.2763	17.2814	75.6505	0
1.0593	13.5684	-3.2763	19.7232	62.3004	0
1.0600	9.27788	-2.42689	20.3346	46.0407	0
1.0607	5.9239	-3.03361	17.2814	26.8713	0
1.0613	8.36316	-4.24706	13.6205	10.7828	0
1.0620	7.14353	-1.45613	14.2301	-4.79234	0
1.0627	0.740488	2.42689	17.2814	-25.8444	0
1.0633	-1.39386	4.61109	17.2814	-46.0407	0
1.0640	-0.784046	6.18857	14.2301	-58.1927	0
1.0647	-3.52821	6.43126	13.0092	-72.0562	0
1.0653	-4.74783	5.58185	12.7044	-84.2082	0
1.0660	-1.39386	7.64471	13.314	-88.1448	0
1.0667	-0.784046	11.0424	16.9767	-90.541	0
1.0673	-4.44293	10.6783	19.7232	-93.4506	0
1.0680	-6.88218	8.61546	17.8928	-88.1448	0
1.0687	-8.71162	6.43126	15.451	-78.7313	0
1.0693	-12.6754	4.00437	14.2301	-68.9754	0
1.0700	-15.4414	1.82017	15.1462	-52.5446	0
1.0707	-18.1855	-0.849412	15.451	-32.006	0
1.0713	-20.015	-3.64034	12.7044	-14.377	0
1.0720	-16.661	-4.48975	10.5674	1.19808	0
1.0727	-10.5411	-5.09647	10.5674	20.1963	0
1.0733	-3.2233	-7.8874	7.82085	41.5907	0
1.0740	8.36316	-8.25143	4.15995	60.0754	0
1.0747	18.7518	-5.70319	4.46473	73.9389	0
1.0753	21.4959	-4.85378	3.24383	83.8659	0
1.0760	20.2763	-5.46051	-0.112287	89.514	0
1.0767	16.0076	-6.06723	-1.0284	90.8833	0
1.0773	12.0438	-6.06723	0.497269	90.8833	0
1.0780	12.3487	-6.06723	4.15995	89.6852	0
1.0787	11.7389	-6.30992	6.90651	83.0101	0
1.0793	5.9239	-5.70319	5.9904	68.1197	0
1.0800	3.17974	-3.64034	3.54861	46.0407	0
1.0807	0.740488	-3.2763	1.41338	23.7905	0
1.0813	-4.44293	-3.2763	1.71816	6.67504	0
1.0820	-4.13802	2.1842	6.90651	-11.2962	0
1.0827	-2.00367	5.82454	9.95786	-33.2041	0
1.0833	-5.05274	1.82017	5.07428	-53.4003	0
1.0840	-5.66256	0.364034	0.802047	-71.0293	0
1.0847	-5.35765	4.97513	2.32772	-85.064	0
1.0853	-12.6754	7.64471	3.24383	-90.0275	0
1.0860	-20.015	7.03798	0.497269	-89.6852	0
1.0867	-20.6248	7.64471	-2.2493	-92.4237	0
1.0873	-21.8444	7.03798	-2.85885	-92.4237	0
1.0880	-23.3689	5.82454	-1.94452	-88.1448	0
1.0887	-20.6248	5.58185	-2.2493	-83.3525	0
1.0893	-19.1002	5.21782	-4.99586	-70.5158	0
1.0900	-16.3561	4.97513	-6.82631	-46.0407	0
1.0907	-5.05274	4.3684	-6.52153	-25.8444	0
1.0913	6.53372	3.64034	-5.91198	-13.1789	0
1.0920	9.27788	1.21345	-8.65854	4.27887	0
1.0927	11.1291	-1.45613	-12.3194	27.2136	0
1.0933	15.7027	-1.45613	-12.9308	47.9234	0
1.0940	18.142	-0.242689	-12.3194	65.8947	0
1.0947	18.142	-2.42689	-13.2356	77.8755	0
1.0953	17.5321	-5.46051	-14.4564	83.8659	0
1.0960	15.0929	-6.06723	-12.9308	89.6852	0
1.0967	13.5684	-7.03798	-11.4051	92.766	0
1.0973	15.0929	-7.03798	-11.4051	89.514	0
1.0980	17.5321	-7.03798	-12.3194	84.2082	0
1.0987	19.3616	-8.85815	-14.7612	78.2178	0
1.0993	19.9714	-10.6783	-15.6773	63.8408	0
1.1000	14.4831	-8.25143	-14.7612	41.7618	0
1.1007	6.22881	-4.85378	-14.1517	20.1963	0
1.1013	-0.174232	-2.66958	-13.2356	4.27887	0
1.1020	-4.74783	-0.242689	-14.4564	-11.2962	0
1.1027	-7.18709	2.1842	-15.9821	-31.1502	0
1.1033	-9.01653	3.39765	-15.066	-51.0042	0
1.1040	-14.1999	3.64034	-14.7612	-66.237	0
1.1047	-16.661	2.79092	-16.8982	-77.5332	0
1.1053	-13.5901	4.00437	-16.8982	-85.4063	0
1.1060	-15.4414	8.00874	-16.2869	-90.0275	0
1.1067	-21.5395	11.0424	-16.8982	-91.9102	0
1.1073	-22.1493	12.8625	-15.9821	-87.289	0
1.1080	-20.015	15.8961	-15.066	-80.7851	0
1.1087	-21.5395	18.6871	-18.4239	-77.5332	0
1.1093	-20.9297	18.9298	-18.4239	-65.21	0
1.1100	-16.3561	17.7163	-13.5403	-40.5637	0
1.1107	-11.4558	14.076	-13.8451	-21.3944	0
1.1113	-7.7969	9.22219	-18.4239	-7.53082	0
1.1120	-5.96746	4.00437	-16.8982	13.6924	0
1.1127	-2.00367	-1.45613	-12.3194	35.4291	0
1.1133	8.36316	-5.46051	-14.1517	53.7427	0
1.1140	17.837	-7.28067	-18.4239	72.912	0
1.1147	20.2763	-7.28067	-15.9821	87.9736	0
1.1153	22.1057	-5.09647	-12.3194	95.8468	0
1.1160	23.9352	-3.88303	-13.2356	99.7833	0
1.1167	22.1057	-7.28067	-13.8451	97.9006	0
1.1173	19.6665	-10.6783	-12.626	93.1083	0
1.1180	18.7518	-10.3143	-13.2356	89.6852	0
1.1187	17.2272	-10.6783	-12.3194	82.1544	0
1.1193	14.788	-12.1345	-9.57288	66.9216	0
1.1200	10.8242	-8.85815	-9.2681	48.2657	0
1.1207	5.31409	-4.24706	-8.96332	30.2944	0
1.1213	2.87484	-4.24706	-5.60542	14.377	0
1.1220	-0.479139	-5.70319	-4.38452	-3.93656	0
1.1227	-6.88218	-4.85378	-5.91198	-25.8444	0
1.1233	-10.5411	-4.24706	-4.99586	-45.5272	0
1.1240	-13.895	-4.48975	-3.47019	-61.9581	0
1.1247	-22.7591	-3.2763	-3.16541	-79.0736	0
1.1253	-26.418	-3.2763	-1.63796	-87.8025	0
1.1260	-23.6738	-4.24706	-0.112287	-88.1448	0
1.1267	-22.1493	-4.24706	-0.418847	-90.541	0
1.1273	-20.3199	-3.2763	-1.0284	-93.4506	0
1.1280	-16.3561	-2.66958	-2.55407	-90.8833	0
1.1287	-16.3561	-0.849412	-5.91198	-85.4063	0
1.1293	-15.4414	0.364034	-7.74243	-72.5697	0
1.1300	-8.40672	0.970756	-4.69108	-49.9772	0
1.1307	-3.52821	2.1842	0.497269	-31.1502	0
1.1313	-3.52821	2.1842	0.497269	-19.5117	0
1.1320	-0.784046	-1.21345	-4.99586	-2.05386	0
1.1327	7.14353	-6.06723	-7.43765	21.9078	0
1.1333	16.0076	-9.46488	-3.16541	41.5907	0
1.1340	21.191	-10.6783	0.497269	57.1658	0
1.1347	22.7156	-11.8918	2.63428	72.0562	0
1.1353	24.545	-13.3479	5.07428	80.2717	0
1.1360	28.2039	-14.3187	2.63428	82.1544	0
1.1367	32.1677	-14.3187	-0.723625	84.8929	0
1.1373	33.6922	-16.7455	3.85517	84.2082	0
1.1380	31.8628	-20.7499	9.3483	77.5332	0
1.1387	30.3382	-20.9926	9.04174	72.0562	0
1.1393	26.9843	-17.7163	8.43219	61.1023	0
1.1400	17.5321	-14.9254	7.51607	37.8252	0
1.1407	10.2144	-13.7119	5.9904	17.9713	0
1.1413	11.1291	-11.285	9.3483	5.13465	0
1.1420	7.14353	-7.28067	11.4835	-13.1789	0
1.1427	-4.44293	-4.48975	6.90651	-34.7445	0
1.1433	-9.93125	-1.21345	3.24383	-52.2023	0
1.1440	-11.1509	3.03361	5.07428	-68.6331	0
1.1447	-13.895	4.00437	7.21129	-81.4698	0
1.1453	-13.5901	5.82454	8.73696	-86.2621	0
1.1460	-9.93125	10.6783	8.12741	-90.0275	0
1.1467	-9.01653	12.8625	5.9904	-90.8833	0
1.1473	-10.5411	9.46488	4.46473	-87.8025	0
1.1480	-12.3705	7.64471	4.76951	-84.5505	0
1.1487	-12.0656	8.61546	4.15995	-78.0467	0
1.1493	-8.10181	8.00874	2.63428	-62.4716	0
1.1500	-4.74783	3.39765	3.54861	-40.5637	0
1.1507	-3.83311	-3.03361	5.07428	-19.854	0
1.1513	-1.69877	-5.09647	2.93906	-2.39617	0
1.1520	2.87484	-4.85378	-0.723625	15.9174	0
1.1527	6.53372	-7.28067	-1.33318	38.1676	0
1.1533	8.36316	-9.70756	-1.33318	59.9042	0
1.1540	9.90947	-8.25143	-1.94452	76.3351	0
1.1547	12.9585	-7.8874	-1.63796	88.4871	0
1.1553	18.7518	-10.3143	-1.33318	96.7025	0
1.1560	25.7646	-10.0716	-1.63796	98.5853	0
1.1567	33.0824	-10.0716	-1.33318	97.0449	0
1.1573	41.9465	-13.9546	-1.33318	93.1083	0
1.1580	47.1299	-17.1096	-1.0284	86.0909	0
1.1587	47.7397	-15.5321	0.802047	77.5332	0
1.1593	43.471	-13.1052	-0.112287	64.3543	0
1.1600	33.6922	-12.4985	-1.33318	43.9868	0
1.1607	23.0205	-12.1345	0.497269	25.3309	0
1.1613	17.837	-8.49412	0.802047	10.0981	0
1.1620	11.434	-4.24706	-0.418847	-8.55775	0
1.1627	1.04539	-2.06286	2.02294	-28.4117	0
1.1633	-4.74783	-0.242689	4.46473	-45.1849	0
1.1640	-4.44293	1.82017	2.02294	-61.6158	0
1.1647	-7.492	1.21345	0.192491	-75.137	0
1.1653	-15.4414	1.82017	1.41338	-81.4698	0
1.1660	-20.015	5.82454	1.71816	-85.4063	0
1.1667	-19.4051	7.64471	0.497269	-87.6313	0
1.1673	-17.2708	7.40202	-1.33318	-84.8929	0
1.1680	-16.3561	8.61546	-2.55407	-79.2447	0
1.1687	-16.3561	10.0716	-3.16541	-72.912	0
1.1693	-15.1147	8.61546	-2.2493	-58.8773	0
1.1700	-10.846	4.00437	0.802047	-38.5099	0
1.1707	-7.18709	0	2.63428	-19.854	0
1.1713	-4.74783	-1.21345	0.192491	-5.13465	0
1.1720	1.65521	0.606723	-2.85885	13.5212	0
1.1727	10.8242	2.79092	-4.07975	36.6272	0
1.1733	15.7027	1.21345	-4.38452	54.5984	0
1.1740	17.2272	-2.66958	-4.07975	67.0927	0
1.1747	19.0567	-4.24706	-2.2493	80.2717	0
1.1753	22.1057	-3.03361	-1.33318	88.4871	0
1.1760	25.4597	-5.70319	-1.33318	87.9736	0
1.1767	26.6793	-11.5277	-0.723625	88.8294	0
1.1773	27.2892	-11.5277	-1.33318	90.8833	0
1.1780	28.8137	-8.85815	-2.2493	83.8659	0
1.1787	26.0695	-11.285	-3.16541	73.9389	0
1.1793	17.837	-13.3479	-4.07975	61.9581	0
1.1800	12.0438	-10.921	-3.47019	40.906	0
1.1807	10.2144	-8.85815	-4.07975	18.6559	0
1.1813	5.619	-9.10084	-6.21675	5.13465	0
1.1820	-5.05274	-8.85815	-5.91198	-10.0981	0
1.1827	-16.661	-7.28067	-3.16541	-30.4656	0
1.1833	-23.6738	-4.85378	-2.2493	-47.2388	0
1.1840	-30.0769	-1.45613	-0.418847	-62.4716	0
1.1847	-35.8701	1.21345	-0.112287	-78.0467	0
1.1853	-32.2112	4.3684	-4.07975	-85.064	0
1.1860	-25.1984	6.18857	-6.82631	-88.1448	0
1.1867	-27.0278	5.82454	-6.82631	-93.1083	0
1.1873	-29.772	4.97513	-8.65854	-89.1717	0
1.1880	-26.418	4.3684	-8.35198	-78.7313	0
1.1887	-27.0278	3.03361	-7.74243	-72.5697	0
1.1893	-25.5033	1.21345	-10.489	-61.6158	0
1.1900	-15.1147	-0.606723	-9.87765	-37.8252	0
1.1907	-10.5411	-3.2763	-7.13109	-18.3136	0
1.1913	-12.3705	-4.48975	-10.7938	-5.81927	0
1.1920	-6.57728	-5.70319	-14.7612	15.2328	0
1.1927	1.96012	-7.03798	-13.5403	39.0233	0
1.1933	4.39937	-6.06723	-13.2356	53.4003	0
1.1940	2.26502	-5.70319	-13.2356	67.4351	0
1.1947	-0.784046	-7.64471	-9.87765	83.8659	0
1.1953	-2.61349	-8.49412	-6.82631	91.2256	0
1.1960	-0.174232	-7.64471	-5.60542	92.2525	0
1.1967	3.78956	-6.67395	-6.52153	95.5045	0
1.1973	5.31409	-6.67395	-9.2681	94.6487	0
1.1980	5.31409	-7.28067	-7.43765	88.8294	0
1.1987	6.53372	-5.09647	-2.2493	82.4967	0
1.1993	10.8242	-0.606723	-3.16541	66.5793	0
1.2000	11.434	-1.21345	-8.0472	40.906	0
1.2007	6.22881	-5.09647	-8.65854	22.9348	0
1.2013	2.87484	-3.64034	-6.82631	10.4405	0
1.2020	1.96012	-0.242689	-4.38452	-9.41352	0
1.2027	-1.69877	0.364034	-1.63796	-32.3483	0
1.2033	-4.74783	3.03361	-1.33318	-50.6619	0
1.2040	-6.27237	6.18857	-2.85885	-68.1197	0
1.2047	-10.846	5.21782	-0.418847	-82.6678	0
1.2053	-15.7463	5.21782	3.24383	-90.3698	0
1.2060	-17.8806	8.25143	2.93906	-94.3064	0
1.2067	-21.5395	9.82891	1.10861	-96.1891	0
1.2073	-26.418	7.40202	1.41338	-92.766	0
1.2080	-23.064	4.00437	2.02294	-86.2621	0
1.2087	-14.5049	4.00437	1.41338	-77.5332	0
1.2093	-9.93125	7.03798	2.32772	-61.2735	0
1.2100	-9.01653	8.00874	2.32772	-39.7079	0
1.2107	-6.57728	6.79529	-0.418847	-21.3944	0
1.2113	-4.13802	6.43126	-2.85885	-5.13465	0
1.2120	-1.69877	4.00437	-1.0284	15.2328	0
1.2127	1.65521	-1.82017	2.32772	36.6272	0
1.2133	3.78956	-4.48975	1.71816	53.7427	0
1.2140	4.70428	-2.66958	-1.0284	68.6331	0
1.2147	7.44844	-3.88303	-0.418847	83.6948	0
1.2153	10.8242	-8.85815	3.24383	92.4237	0
1.2160	12.0438	-7.8874	2.93906	94.991	0
1.2167	10.2144	-2.06286	2.32772	94.6487	0
1.2173	4.70428	-1.45613	5.07428	92.766	0
1.2180	0.435581	-3.2763	4.76951	87.6313	0
1.2187	4.39937	-0.849412	1.41338	77.1909	0
1.2193	8.05825	1.57748	2.63428	58.8773	0
1.2200	3.48465	3.03361	6.90651	36.6272	0
1.2207	0.130674	5.58185	6.60174	18.6559	0
1.2213	2.87484	4.3684	3.24383	3.4231	0
1.2220	4.09446	0.364034	2.32772	-15.9174	0
1.2227	3.78956	0.364034	3.24383	-37.8252	0
1.2233	4.39937	0.970756	4.46473	-55.283	0
1.2240	-2.30858	-3.2763	4.46473	-68.9754	0
1.2247	-11.4558	-7.64471	3.24383	-81.8121	0
1.2253	-11.1509	-10.0716	3.85517	-89.6852	0
1.2260	-10.846	-10.921	5.9904	-90.0275	0
1.2267	-20.015	-7.8874	6.29518	-89.1717	0
1.2273	-25.5033	-5.70319	7.82085	-89.1717	0
1.2280	-24.5886	-6.06723	10.5674	-85.064	0
1.2287	-27.9425	-4.24706	9.95786	-74.4524	0
1.2293	-30.0769	-3.64034	6.29518	-56.9946	0
1.2300	-25.5033	-6.30992	5.9904	-36.2848	0
1.2307	-23.064	-7.64471	7.82085	-18.3136	0
1.2313	-22.4542	-6.30992	6.90651	-3.4231	0
1.2320	-14.5049	-5.70319	7.51607	15.5751	0
1.2327	-4.44293	-4.48975	8.43219	36.6272	0
1.2333	1.96012	-5.70319	5.07428	53.7427	0
1.2340	6.22881	-9.70756	2.32772	68.6331	0
1.2347	9.60456	-9.10084	2.63428	80.9563	0
1.2353	13.8733	-6.06723	-0.418847	86.0909	0
1.2360	19.3616	-8.49412	-5.91198	87.6313	0
1.2367	23.0205	-11.8918	-5.91198	88.1448	0
1.2373	27.2892	-12.4985	-1.63796	85.7486	0
1.2380	30.3382	-13.3479	0.497269	83.0101	0
1.2387	26.0695	-13.7119	0.192491	76.3351	0
1.2393	20.2763	-12.1345	0.192491	58.8773	0
1.2400	20.8861	-10.6783	2.02294	37.3118	0
1.2407	20.8861	-11.285	5.07428	21.0521	0
1.2413	16.6174	-11.5277	5.9904	4.62118	0
1.2420	13.5684	-9.70756	3.85517	-16.4309	0
1.2427	10.8242	-7.8874	2.93906	-37.8252	0
1.2433	5.619	-7.28067	4.46473	-56.9946	0
1.2440	-1.08895	-3.64034	5.38084	-75.6505	0
1.2447	-7.18709	1.57748	4.15995	-85.4063	0
1.2453	-7.7969	4.00437	3.24383	-86.2621	0
1.2460	-5.05274	4.3684	3.54861	-89.1717	0
1.2467	-8.10181	6.18857	4.76951	-92.766	0
1.2473	-15.4414	7.64471	6.60174	-89.3429	0
1.2480	-18.1855	6.79529	7.21129	-83.5236	0
1.2487	-20.015	5.82454	6.60174	-77.8755	0
1.2493	-21.2346	8.61546	5.9904	-61.2735	0
1.2500	-17.5757	14.076	5.07428	-35.0868	0
1.2507	-15.4414	16.2602	2.32772	-16.0886	0
1.2513	-13.2852	13.1052	-1.0284	-4.62118	0
1.2520	-2.61349	10.4356	-3.16541	15.2328	0
1.2527	7.44844	9.82891	-4.69108	38.8522	0
1.2533	5.31409	7.64471	-5.91198	55.7965	0
1.2540	-0.174232	4.61109	-6.21675	70.1735	0
1.2547	0.130674	3.64034	-4.38452	83.3525	0
1.2553	2.56993	4.00437	-2.85885	88.8294	0
1.2560	6.53372	1.82017	-4.07975	90.0275	0
1.2567	11.1291	-2.66958	-5.30064	91.2256	0
1.2573	12.0438	-7.03798	-4.07975	90.7121	0
1.2580	13.5684	-8.49412	-3.47019	86.6044	0
1.2587	17.2272	-9.46488	-3.16541	74.1101	0
1.2593	15.7027	-13.1052	-2.55407	53.7427	0
1.2600	13.2634	-14.5613	-4.38452	33.5464	0
1.2607	15.7027	-13.1052	-6.82631	17.8001	0
1.2613	12.6536	-12.7412	-3.47019	0	0
1.2620	2.56993	-12.4985	0.802047	-19.854	0
1.2627	-2.30858	-8.25143	-0.112287	-39.7079	0
1.2633	-2.61349	-6.06723	-1.94452	-59.5619	0
1.2640	-8.10181	-6.06723	-1.0284	-76.3351	0
1.2647	-14.1999	-1.45613	0.497269	-86.6044	0
1.2653	-16.661	2.42689	0.802047	-92.766	0
1.2660	-19.4051	0.364034	0.192491	-97.3872	0
1.2667	-19.4051	-1.45613	0.802047	-99.0987	0
1.2673	-14.1999	-0.849412	1.10861	-96.3602	0
1.2680	-9.32144	-3.64034	-1.63796	-88.4871	0
1.2687	-9.01653	-5.09647	-4.69108	-73.5966	0
1.2693	-8.71162	-2.66958	-3.16541	-53.058	0
1.2700	-5.66256	-2.06286	-0.418847	-35.0868	0
1.2707	-1.08895	-3.64034	-0.112287	-20.3674	0
1.2713	3.48465	-3.2763	0.192491	-3.08079	0
1.2720	8.36316	-5.09647	-0.112287	18.9982	0
1.2727	15.7027	-9.10084	-1.94452	39.3656	0
1.2733	23.9352	-9.70756	-2.55407	58.0215	0
1.2740	26.6793	-8.49412	-3.16541	74.4524	0
1.2747	26.6793	-8.25143	-4.07975	85.2352	0
1.2753	27.5941	-8.25143	-2.55407	88.8294	0
1.2760	25.7646	-8.85815	-0.723625	91.2256	0
1.2767	20.5812	-8.85815	-1.94452	93.9641	0
1.2773	21.8008	-7.8874	-2.85885	92.2525	0
1.2780	26.0695	-7.8874	-1.33318	85.4063	0
1.2787	21.8008	-6.67395	-1.63796	74.4524	0
1.2793	12.9585	-3.88303	-3.16541	57.1658	0
1.2800	6.83862	-5.09647	-1.33318	35.4291	0
1.2807	0.435581	-6.67395	0.497269	18.9982	0
1.2813	-2.61349	-1.45613	-0.418847	3.08079	0
1.2820	1.96012	3.64034	0.497269	-18.827	0
1.2827	1.96012	3.03361	2.93906	-39.3656	0
1.2833	-4.44293	3.03361	2.93906	-53.4003	0
1.2840	-7.492	4.97513	4.15995	-68.6331	0
1.2847	-8.71162	5.21782	5.9904	-81.8121	0
1.2853	-12.3705	6.79529	3.85517	-86.9467	0
1.2860	-15.4414	10.4356	1.41338	-88.8294	0
1.2867	-16.661	11.6491	4.15995	-89.6852	0
1.2873	-15.7463	10.4356	6.90651	-87.6313	0
1.2880	-14.5049	8.00874	5.9904	-83.8659	0
1.2887	-12.9803	6.79529	4.46473	-74.4524	0
1.2893	-7.492	7.64471	4.15995	-54.9407	0
1.2900	-1.69877	6.18857	4.46473	-33.2041	0
1.2907	-1.69877	3.64034	4.76951	-16.4309	0
1.2913	-0.479139	2.79092	3.24383	-0.34231	0
1.2920	5.619	1.57748	1.41338	20.7097	0
1.2927	10.2144	-0.849412	1.41338	43.3022	0
1.2933	13.2634	-1.82017	1.41338	61.4446	0
1.2940	15.7027	-1.45613	2.02294	73.9389	0
1.2947	13.8733	-1.45613	3.24383	85.7486	0
1.2953	13.8733	-2.06286	2.32772	95.1621	0
1.2960	17.2272	-2.06286	0.497269	97.7295	0
1.2967	16.9223	-3.64034	1.41338	94.991	0
1.2973	16.0076	-7.28067	2.63428	91.5679	0
1.2980	17.5321	-8.85815	1.71816	86.9467	0
1.2987	16.9223	-6.67395	4.15995	76.8486	0
1.2993	13.5684	-3.88303	8.73696	59.2196	0
1.3000	8.05825	-3.2763	9.95786	37.3118	0
1.3007	0.130674	-2.06286	8.43219	17.8001	0
1.3013	-6.57728	0.364034	5.07428	1.54039	0
1.3020	-9.93125	2.42689	2.32772	-18.6559	0
1.3027	-13.5901	4.3684	1.10861	-42.4464	0
1.3033	-17.2708	5.82454	-1.63796	-61.6158	0
1.3040	-19.1002	6.79529	-3.47019	-74.4524	0
1.3047	-16.3561	7.03798	-1.63796	-84.5505	0
1.3053	-12.6754	7.64471	-1.33318	-89.1717	0
1.3060	-14.5049	9.46488	-1.33318	-90.541	0
1.3067	-18.7953	11.6491	4.46473	-90.8833	0
1.3073	-18.1855	13.1052	9.04174	-88.1448	0
1.3080	-17.2708	12.8625	4.76951	-81.8121	0
1.3087	-20.015	12.4985	2.63428	-72.2274	0
1.3093	-19.71	13.4692	6.60174	-55.283	0
1.3100	-12.9803	12.2558	5.38084	-33.2041	0
1.3107	-4.44293	9.22219	1.41338	-15.2328	0
1.3113	1.04539	6.79529	4.15995	1.54039	0
1.3120	3.78956	4.00437	7.82085	22.5925	0
1.3127	7.75335	-0.242689	5.9904	41.2483	0
1.3133	13.8733	-2.42689	4.46473	57.6792	0
1.3140	19.3616	-2.06286	5.9904	76.3351	0
1.3147	23.3254	-4.48975	5.68562	88.1448	0
1.3153	25.7646	-8.85815	4.46473	89.514	0
1.3160	26.3744	-10.6783	5.9904	91.5679	0
1.3167	26.3744	-11.5277	5.9904	95.1621	0
1.3173	23.9352	-11.8918	2.32772	91.5679	0
1.3180	17.2272	-11.5277	1.71816	84.8929	0
1.3187	14.788	-8.85815	5.9904	76.8486	0
1.3193	17.837	-2.42689	8.73696	57.3369	0
1.3200	16.6174	3.39765	6.90651	31.4925	0
1.3207	9.60456	4.00437	5.07428	11.6385	0
1.3213	4.70428	4.3684	4.46473	-4.27887	0
1.3220	0.130674	7.40202	4.15995	-24.1328	0
1.3227	-7.18709	7.64471	3.85517	-43.9868	0
1.3233	-13.2852	4.3684	2.63428	-62.3004	0
1.3240	-17.5757	0.606723	2.93906	-77.8755	0
1.3247	-19.1002	-1.45613	3.85517	-84.5505	0
1.3253	-16.0512	-2.66958	2.32772	-86.0909	0
1.3260	-12.0656	-6.06723	0.497269	-90.0275	0
1.3267	-11.4558	-10.6783	2.32772	-91.9102	0
1.3273	-11.7607	-12.1345	4.15995	-86.0909	0
1.3280	-13.5901	-12.4985	5.07428	-79.2447	0
1.3287	-17.8806	-13.3479	6.90651	-69.3178	0
1.3293	-18.7953	-13.7119	7.21129	-48.7792	0
1.3300	-15.4414	-13.3479	5.9904	-26.8713	0
1.3307	-13.5901	-13.1052	8.12741	-12.4943	0
1.3313	-12.0656	-10.6783	6.90651	2.39617	0
1.3320	-8.10181	-10.6783	0.192491	23.4482	0
1.3327	-4.44293	-15.1681	-2.2493	43.6445	0
[truncated: 49,984 more rows]
