# Supplementary material for: Identification of Haptic Based Guiding Using Hard Reins
Source: PLoS One. 2015 Jul 22;10(7):e0132020. doi: 10.1371/journal.pone.0132020 (PMC4511788; doi:10.1371/journal.pone.0132020)
Supplement: S4 File — (ZIP) [file pone.0132020.s004.zip › EMGData2/Subject12/T16/t16.txt]

0.0000	-31.6082	17.5789	3.14932	-1.27044	0
0.0007	-35.2739	16.9873	3.45378	-2.80075	0
0.0013	-31.9148	20.0298	1.01235	-4.33106	0
0.0020	-16.959	22.1426	-3.25969	-4.64867	0
0.0027	5.00798	21.2975	-5.39666	-4.64867	0
0.0033	17.5245	22.8187	-4.78582	-4.01345	0
0.0040	23.3229	25.5232	-5.39666	-4.64867	0
0.0047	34.613	23.6639	-5.70112	-6.1501	0
0.0053	46.5163	24.0019	-4.78582	-5.54375	0
0.0060	53.5343	31.6082	-4.48136	-3.4071	0
0.0067	62.9915	38.3693	-6.92279	-2.51201	0
0.0073	74.2884	41.0737	-10.584	-2.1944	0
0.0080	71.8424	42.3414	-11.4993	-0.664096	0
0.0087	49.8686	42.933	-8.14256	0.548601	0
0.0093	22.7097	43.5246	-2.03992	-0.0577474	0
0.0100	9.5867	41.7498	2.53848	0.548601	0
0.0107	9.89332	34.6507	2.53848	3.60922	0
0.0113	5.00798	30.0869	0.401514	5.42826	0
0.0120	-3.53625	30.425	-0.207417	1.7613	0
0.0127	5.31459	30.425	1.31681	-1.27044	0
0.0133	28.8146	33.8055	0.707883	-0.375358	0
0.0140	47.7359	38.0312	-0.513786	-0.664096	0
0.0147	65.4376	36.51	-0.207417	-1.58805	0
0.0153	82.2194	34.9887	-0.513786	-0.0577474	0
0.0160	81.9128	35.9184	-1.73355	-0.0577474	0
0.0167	67.5703	31.3546	-2.95522	-1.27044	0
0.0173	46.2097	24.5935	-6.00749	0.866212	0
0.0180	12.0328	22.1426	-7.53172	0.866212	0
0.0187	-16.3526	18.1705	-4.17499	-1.58805	0
0.0193	-21.8443	10.9023	-1.12462	0.548601	0
0.0200	-29.7821	5.40888	-2.34439	2.68526	0
0.0207	-48.6966	1.09868	-4.17499	-0.375358	0
0.0213	-46.2574	-2.53541	-3.87052	0.866212	0
0.0220	-17.5722	-4.05666	-1.12462	6.03461	0
0.0227	9.28009	-3.71861	1.62318	5.13952	0
0.0233	12.9458	-4.64826	1.01235	1.47256	0
0.0240	-0.790375	-7.09916	-0.207417	-0.664096	0
0.0247	-7.50175	-10.4797	0.401514	-3.72471	0
0.0253	-5.6689	-15.3815	3.45378	-4.01345	0
0.0260	-21.5377	-19.6072	7.42136	-0.375358	0
0.0267	-46.2574	-17.4944	8.94749	-0.375358	0
0.0273	-50.2229	-11.4094	5.59075	-1.27044	0
0.0280	-40.7656	-10.8178	4.36908	0.548601	0
0.0287	-39.2394	-13.5222	5.89522	-0.375358	0
0.0293	-41.0722	-12.001	2.53848	-2.80075	0
0.0300	-39.8526	-10.1417	-2.95522	-3.4071	0
0.0307	-36.4935	-10.4797	-2.95522	-4.33106	0
0.0313	-33.441	-9.212	0.707883	-4.93741	0
0.0320	-31.3016	-9.88811	2.23402	-3.4071	0
0.0327	-28.8623	-12.5926	2.53848	-4.64867	0
0.0333	-27.3361	-13.5222	2.84295	-6.1501	0
0.0340	-27.9493	-12.339	3.45378	-4.33106	0
0.0347	-20.9313	-11.4094	4.06462	-2.80075	0
0.0353	-6.88853	-8.95846	5.59075	-4.93741	0
0.0360	-0.483764	-6.84562	4.36908	-6.78532	0
0.0367	2.87533	-6.50756	-1.42909	-5.54375	0
0.0373	11.1129	-6.16951	-3.87052	-3.72471	0
0.0380	14.7787	-6.16951	-2.03992	-3.4071	0
0.0387	13.559	-7.09916	-5.39666	-4.33106	0
0.0393	13.559	-6.16951	-9.66869	-5.25502	0
0.0400	8.36707	-4.64826	-6.92279	-5.86136	0
0.0407	-1.09017	-3.46507	-3.87052	-5.86136	0
0.0413	-5.36229	-1.94382	-4.17499	-4.01345	0
0.0420	-9.6344	-0.0845138	-0.818252	-0.0577474	0
0.0427	-13.6067	2.61993	4.36908	2.36765	0
0.0433	-8.11497	4.14118	3.45378	1.47256	0
0.0440	1.04248	4.81729	-2.03992	0.866212	0
0.0447	4.09496	7.85978	-4.78582	0.23099	0
0.0453	7.76066	12.4235	-0.513786	-4.01345	0
0.0460	18.4375	12.0855	3.14932	-7.07406	0
0.0467	30.9541	10.5642	-1.42909	-4.33106	0
0.0473	38.2719	11.1558	-8.14256	-2.1944	0
0.0480	35.8326	11.1558	-7.53172	-2.80075	0
0.0487	25.7621	10.3107	-5.39666	-2.1944	0
0.0493	14.1654	10.3107	-7.53172	-4.01345	0
0.0500	1.34909	11.1558	-7.53172	-5.86136	0
0.0507	-13.9065	16.3957	-2.03992	-4.01345	0
0.0513	-25.5032	23.6639	1.31681	-5.86136	0
0.0520	-27.0295	24.9316	-0.207417	-10.4234	0
0.0527	-21.2311	23.4103	1.01235	-6.78532	0
0.0533	-19.4051	24.5935	4.36908	-2.80075	0
0.0540	-22.7574	22.4807	1.62318	-7.39167	0
0.0547	-15.7394	17.5789	-0.207417	-8.60437	0
0.0553	1.96231	15.466	3.45378	-4.01345	0
0.0560	9.89332	13.0151	4.67355	-7.07406	0
0.0567	7.14744	7.85978	2.53848	-11.9537	0
0.0573	9.28009	3.88763	0.707883	-10.4234	0
0.0580	14.472	-0.0845138	0.707883	-8.60437	0
0.0587	16.9113	-4.05666	2.23402	-8.28676	0
0.0593	16.3049	-4.39472	1.01235	-4.01345	0
0.0600	3.18194	-0.67611	-4.78582	-2.1944	0
0.0607	-15.7394	2.95798	-3.56606	-5.25502	0
0.0613	-15.133	5.40888	6.50605	-5.54375	0
0.0620	4.40157	6.59208	11.6934	-3.11836	0
0.0627	19.3574	8.11333	6.19969	-1.27044	0
0.0633	24.2359	11.1558	-0.818252	0.548601	0
0.0640	27.2884	11.8319	-4.78582	-0.375358	0
0.0647	28.2014	9.38103	-6.92279	-3.11836	0
0.0653	24.5425	7.52173	-10.2795	-4.01345	0
0.0660	23.0163	9.63457	-13.9407	-4.93741	0
0.0667	23.9293	13.9448	-13.9407	-6.1501	0
0.0673	15.3851	14.8744	-8.14256	-4.93741	0
0.0680	-5.6689	13.0151	-3.56606	-3.11836	0
0.0687	-20.3181	13.0151	-1.42909	-3.11836	0
0.0693	-20.0115	13.9448	1.62318	-4.01345	0
0.0700	-9.94101	14.8744	6.19969	-4.01345	0
0.0707	10.1999	16.6492	9.86279	-3.72471	0
0.0713	30.3409	16.6492	11.6934	-2.51201	0
0.0720	30.9541	9.97263	11.0826	-3.4071	0
0.0727	21.7966	2.02833	10.1673	-6.1501	0
0.0733	16.9113	-2.53541	9.86279	-7.68041	0
0.0740	6.84083	-8.36687	10.1673	-7.07406	0
0.0747	-0.790375	-12.339	8.94749	-6.46771	0
0.0753	6.23442	-14.4519	3.45378	-6.78532	0
0.0760	8.36707	-16.3112	-2.03992	-9.52833	0
0.0767	-4.75588	-13.8603	-5.39666	-12.2713	0
0.0773	-16.6592	-7.09916	-7.53172	-12.5601	0
0.0780	-19.0985	-3.12701	-5.70112	-13.1953	0
0.0787	-9.02799	0.507083	-2.03992	-15.0143	0
0.0793	11.7262	7.52173	-2.95522	-13.484	0
0.0800	19.9638	11.1558	-5.70112	-11.9537	0
0.0807	7.45405	13.9448	-5.70112	-13.1953	0
0.0813	-8.72138	18.1705	-7.22726	-10.4234	0
0.0820	-21.5377	18.8466	-10.2795	-6.78532	0
0.0827	-25.2034	16.3957	-8.44893	-9.52833	0
0.0833	-9.02799	16.0576	-4.48136	-9.52833	0
0.0840	15.6917	17.9169	-5.09029	-2.1944	0
0.0847	32.1737	20.3678	-6.61642	-3.11836	0
0.0853	39.7981	22.8187	-5.70112	-10.1347	0
0.0860	33.3933	24.0019	-6.31196	-7.99802	0
0.0867	15.0784	26.4528	-6.31196	-4.33106	0
0.0873	-0.790375	32.2843	-4.78582	-7.68041	0
0.0880	-19.7049	36.2564	-2.34439	-7.99802	0
0.0887	-45.0378	33.1294	-0.513786	-4.01345	0
0.0893	-49.9231	27.9741	-0.513786	-2.80075	0
0.0900	-27.0295	26.7909	-2.03992	-3.11836	0
0.0907	-13.6067	29.1573	-0.207417	-3.4071	0
0.0913	-21.8443	30.425	3.45378	-5.86136	0
0.0920	-27.6427	27.636	4.36908	-5.86136	0
0.0927	-24.2836	21.8891	4.36908	-4.93741	0
0.0933	-19.0985	16.6492	4.36908	-7.07406	0
0.0940	-9.3346	13.9448	0.707883	-10.1347	0
0.0947	3.48174	10.3107	-3.56606	-8.60437	0
0.0953	12.9458	2.95798	-5.09029	-5.86136	0
0.0960	14.7787	-3.12701	-5.70112	-5.86136	0
0.0967	6.84083	-7.09916	-5.09029	-7.07406	0
0.0973	-1.39678	-12.5926	-5.09029	-6.78532	0
0.0980	1.34909	-16.3112	-6.00749	-6.1501	0
0.0987	6.84083	-14.1138	-6.00749	-5.54375	0
0.0993	3.78835	-14.1138	-4.78582	-4.33106	0
0.1000	-10.8608	-16.9028	-2.95522	-2.80075	0
0.1007	-39.546	-16.3112	-2.03992	-2.80075	0
0.1013	-67.9246	-15.3815	-3.25969	-4.33106	0
0.1020	-68.8444	-16.9028	-4.48136	-5.86136	0
0.1027	-51.7491	-18.6775	-1.12462	-6.46771	0
0.1033	-42.8983	-19.3537	-0.513786	-6.78532	0
0.1040	-36.8001	-18.086	-5.39666	-7.68041	0
0.1047	-26.4231	-14.4519	-5.09029	-9.52833	0
0.1053	-21.5377	-14.1138	-0.818252	-10.741	0
0.1060	-23.6772	-16.9028	-0.207417	-9.21072	0
0.1067	-19.4051	-17.1563	-0.818252	-6.1501	0
0.1073	-2.31662	-14.7054	-0.513786	-5.86136	0
0.1080	16.9113	-12.5926	-2.64885	-6.78532	0
0.1087	25.4555	-12.5926	-3.25969	-4.93741	0
0.1093	26.0687	-13.8603	-1.12462	-4.01345	0
0.1100	31.2539	-12.9306	1.01235	-6.78532	0
0.1107	36.4458	-8.62041	1.92765	-8.28676	0
0.1113	33.9998	-5.32437	1.62318	-5.86136	0
0.1120	30.3409	-4.05666	-1.12462	-4.01345	0
0.1127	29.7276	-2.87347	-1.12462	-6.46771	0
0.1133	25.7621	0.507083	0.0970485	-9.21072	0
0.1140	13.8588	6.00048	-0.818252	-6.78532	0
0.1147	-1.70339	9.63457	-2.95522	-2.80075	0
0.1153	-9.6344	10.9023	-5.70112	-3.72471	0
0.1160	-3.83604	11.4939	-7.53172	-5.86136	0
0.1167	1.96231	12.4235	-6.00749	-4.93741	0
0.1173	-2.61641	13.3532	-3.87052	-3.11836	0
0.1180	-9.02799	16.3957	-3.87052	-1.27044	0
0.1187	-9.6344	18.1705	-2.03992	1.47256	0
0.1193	-10.2476	14.8744	-1.73355	3.2916	0
0.1200	-12.0805	10.5642	-7.53172	3.2916	0
0.1207	-10.8608	8.45138	-11.4993	1.7613	0
0.1213	-8.11497	6.59208	-7.53172	-0.981706	0
0.1220	-9.3346	4.81729	-4.48136	-2.80075	0
0.1227	-15.133	4.14118	-5.39666	-1.27044	0
0.1233	-15.133	5.40888	-5.09029	-1.58805	0
0.1240	-7.50175	6.93013	-5.09029	-3.72471	0
0.1247	-3.53625	7.85978	-6.61642	-2.1944	0
0.1253	-5.6689	7.52173	-6.61642	-0.981706	0
0.1260	-9.02799	6.00048	-6.61642	-3.11836	0
0.1267	-10.2476	5.07083	-6.92279	-2.51201	0
0.1273	-3.83604	6.33853	-6.61642	0.23099	0
0.1280	8.9803	8.45138	-8.14256	-0.981706	0
0.1287	15.9983	9.38103	-9.36423	-1.27044	0
0.1293	16.3049	10.3107	-6.61642	0.548601	0
0.1300	21.7966	14.8744	-3.25969	-1.58805	0
0.1307	33.3933	20.0298	-3.25969	-4.01345	0
0.1313	41.3243	20.3678	-3.87052	-2.80075	0
0.1320	44.0702	18.5085	-3.25969	-2.1944	0
0.1327	41.3243	17.5789	-1.12462	-4.64867	0
0.1333	32.1737	13.9448	1.62318	-5.54375	0
0.1340	20.8768	9.04298	1.92765	-4.33106	0
0.1347	13.8588	7.85978	0.707883	-3.11836	0
0.1353	9.5867	5.66242	1.92765	-2.80075	0
0.1360	10.1999	1.09868	4.36908	-2.80075	0
0.1367	12.3326	3.29604	1.31681	-1.58805	0
0.1373	8.06046	8.45138	-3.25969	-2.51201	0
0.1380	4.70818	6.93013	-3.87052	-5.86136	0
0.1387	12.6392	7.18367	-3.25969	-5.86136	0
0.1393	17.5245	12.0855	-3.56606	-4.01345	0
0.1400	6.84083	11.1558	-1.12462	-4.33106	0
0.1407	-9.02799	6.93013	1.31681	-5.86136	0
0.1413	-20.3181	6.59208	1.62318	-4.93741	0
0.1420	-22.7574	5.40888	3.75825	-2.51201	0
0.1427	-4.44927	0.507083	6.81052	0.548601	0
0.1433	26.0687	-3.46507	5.28439	1.47256	0
0.1440	44.0702	-7.69076	1.31681	-0.664096	0
0.1447	44.3768	-12.5926	-2.03992	-3.72471	0
0.1453	37.6655	-14.7054	-5.70112	-4.93741	0
0.1460	20.2704	-16.5647	-7.22726	-4.93741	0
0.1467	-12.9935	-17.8324	-6.92279	-4.64867	0
0.1473	-48.3968	-13.8603	-5.09029	-4.93741	0
0.1480	-64.8721	-10.1417	-2.64885	-2.51201	0
0.1487	-58.7739	-10.8178	-3.25969	-1.58805	0
0.1493	-47.477	-10.4797	-7.83809	-6.78532	0
0.1500	-37.4065	-8.02881	-8.44893	-10.1347	0
0.1507	-17.2656	-4.39472	-4.78582	-5.86136	0
0.1513	10.8063	2.95798	-2.95522	-4.64867	0
0.1520	26.6752	10.5642	-1.12462	-7.39167	0
0.1527	26.3754	17.3253	2.23402	-4.93741	0
0.1533	18.7442	25.2696	2.23402	-2.1944	0
0.1540	7.76066	34.9887	0.707883	-5.25502	0
0.1547	-3.22964	43.2711	0.707883	-6.46771	0
0.1553	-10.8608	47.2432	-0.818252	-5.25502	0
0.1560	-18.4852	48.4264	-0.818252	-7.68041	0
0.1567	-19.4051	50.2857	2.53848	-8.92198	0
0.1573	-9.3346	50.8773	2.53848	-6.78532	0
0.1580	-9.6344	45.6375	0.0970485	-4.93741	0
0.1587	-27.0295	37.4396	-0.207417	-4.33106	0
0.1593	-31.9148	27.636	0.0970485	-4.33106	0
0.1600	-16.3526	13.6067	-0.818252	-4.01345	0
0.1607	-3.83604	-1.60576	-0.818252	-2.51201	0
0.1613	-0.483764	-12.5926	-0.513786	-2.1944	0
0.1620	4.09496	-22.6497	-0.207417	-4.01345	0
0.1627	10.8063	-33.6365	-0.207417	-6.1501	0
0.1633	18.7442	-41.9188	0.707883	-6.1501	0
0.1640	24.8491	-45.5529	1.62318	-4.93741	0
0.1647	23.3229	-46.8206	-0.818252	-5.54375	0
0.1653	15.3851	-49.2715	-2.03992	-6.78532	0
0.1660	-1.09017	-52.9056	4.97992	-4.93741	0
0.1667	-26.7297	-54.7649	13.524	-2.80075	0
0.1673	-43.8181	-55.6101	14.1348	-4.01345	0
0.1680	-40.459	-58.399	13.524	-4.93741	0
0.1687	-29.1689	-60.2583	12.3042	-3.72471	0
0.1693	-18.4852	-58.399	5.89522	-5.86136	0
0.1700	-8.11497	-54.7649	1.01235	-6.78532	0
0.1707	-2.31662	-48.3419	2.23402	-4.01345	0
0.1713	-0.790375	-41.3272	3.45378	-3.11836	0
0.1720	1.04248	-36.0874	2.84295	-3.72471	0
0.1727	11.1129	-28.1431	1.01235	-1.90567	0
0.1733	27.595	-19.6072	0.707883	-3.4071	0
0.1740	33.3933	-15.3815	4.36908	-5.86136	0
0.1747	21.49	-13.1842	5.28439	-4.01345	0
0.1753	8.9803	-10.8178	1.62318	-4.33106	0
0.1760	0.436069	-8.95846	0.707883	-8.28676	0
0.1767	-13.3001	-6.84562	1.62318	-8.28676	0
0.1773	-23.9838	-4.39472	-0.207417	-7.68041	0
0.1780	-20.9313	-4.98631	0.401514	-10.4234	0
0.1787	-9.6344	-3.46507	1.62318	-11.0586	0
0.1793	8.06046	0.169028	-1.12462	-6.78532	0
0.1800	23.9293	-0.0845138	-3.56606	-4.01345	0
0.1807	26.6752	-0.422569	-3.25969	-4.64867	0
0.1813	23.0163	2.61993	-1.12462	-5.54375	0
0.1820	17.2179	4.14118	2.53848	-5.86136	0
0.1827	6.53422	4.81729	3.45378	-5.25502	0
0.1833	4.40157	6.93013	1.01235	-4.01345	0
0.1840	9.89332	9.38103	1.62318	-4.01345	0
0.1847	5.00798	13.0151	4.97992	-6.46771	0
0.1853	1.04248	17.3253	4.36908	-5.86136	0
0.1860	12.0328	18.5085	2.23402	-0.375358	0
0.1867	23.9293	17.3253	0.0970485	0.23099	0
0.1873	29.4278	15.128	-3.25969	-4.93741	0
0.1880	32.1737	12.0855	-5.09029	-4.01345	0
0.1887	29.1212	8.45138	-2.34439	0.866212	0
0.1893	26.6752	5.07083	-0.207417	-2.1944	0
0.1900	21.1834	2.02833	-2.64885	-6.46771	0
0.1907	-2.92302	2.95798	-4.78582	-3.4071	0
0.1913	-26.4231	5.66242	-4.78582	-1.27044	0
0.1920	-28.5557	3.54958	-4.78582	-4.01345	0
0.1927	-25.5032	-0.422569	-5.70112	-6.1501	0
0.1933	-24.2836	-0.0845138	-6.61642	-7.07406	0
0.1940	-20.3181	0.845138	-6.00749	-7.39167	0
0.1947	-16.959	0.507083	-2.34439	-5.86136	0
0.1953	-9.3346	3.29604	-1.12462	-4.93741	0
0.1960	2.87533	6.93013	-4.17499	-7.68041	0
0.1967	10.1999	6.59208	-4.78582	-8.92198	0
0.1973	18.1309	6.33853	-1.42909	-8.28676	0
0.1980	29.7276	7.18367	-1.12462	-9.52833	0
0.1987	31.2539	6.00048	-1.12462	-9.52833	0
0.1993	27.9016	4.81729	0.707883	-5.86136	0
0.2000	31.2539	7.52173	0.707883	-3.11836	0
0.2007	31.2539	10.5642	-0.207417	-2.1944	0
0.2013	26.0687	8.78944	-0.207417	1.15495	0
0.2020	27.9016	7.52173	-1.73355	1.7613	0
0.2027	33.3933	11.8319	-4.17499	-1.27044	0
0.2033	33.9998	18.5085	-3.56606	-0.981706	0
0.2040	35.2262	24.9316	-2.03992	-0.375358	0
0.2047	42.8506	33.8055	-2.95522	-3.11836	0
0.2053	50.4818	39.5525	-3.87052	-4.01345	0
0.2060	55.9735	37.1016	-1.12462	-0.981706	0
0.2067	62.0785	31.0166	1.31681	-1.27044	0
0.2073	59.9459	24.5935	1.62318	-2.51201	0
0.2080	41.3243	13.9448	1.31681	-1.58805	0
0.2087	17.5245	2.95798	0.707883	-1.90567	0
0.2093	-2.61641	-5.57791	-0.818252	-2.80075	0
0.2100	-28.2559	-15.6351	-2.03992	-1.27044	0
0.2107	-52.669	-25.4387	-3.87052	-2.1944	0
0.2113	-60.9066	-28.8192	-7.53172	-6.46771	0
0.2120	-62.1262	-29.0727	-11.1948	-7.68041	0
0.2127	-64.5723	-31.8617	-11.8057	-5.54375	0
0.2133	-59.6869	-34.3126	-10.2795	-5.25502	0
0.2140	-49.0033	-33.0449	-9.05786	-7.99802	0
0.2147	-41.6787	-31.5236	-6.31196	-7.68041	0
0.2153	-39.546	-31.8617	-1.73355	-4.01345	0
0.2160	-41.0722	-33.3829	1.62318	-4.93741	0
0.2167	-39.8526	-34.5661	1.01235	-9.21072	0
0.2173	-31.9148	-35.4958	-0.207417	-9.81706	0
0.2180	-24.2836	-36.4254	0.401514	-10.1347	0
0.2187	-20.9313	-33.6365	0.707883	-12.2713	0
0.2193	-15.7394	-31.8617	-1.12462	-10.4234	0
0.2200	-7.80836	-33.3829	-2.03992	-7.39167	0
0.2207	0.129458	-32.4533	-1.12462	-8.60437	0
0.2213	7.45405	-29.4108	-0.513786	-9.52833	0
0.2220	10.5065	-30.0024	-0.513786	-6.78532	0
0.2227	11.1129	-29.0727	0.707883	-5.25502	0
0.2233	15.3851	-24.1709	2.84295	-5.25502	0
0.2240	23.0163	-21.1285	0.707883	-4.64867	0
0.2247	28.8146	-19.9453	-2.95522	-3.11836	0
0.2253	30.3409	-16.3112	-3.25969	-0.664096	0
0.2260	26.6752	-11.0713	-2.34439	-0.375358	0
0.2267	19.6572	-7.43721	-2.95522	-3.11836	0
0.2273	7.45405	-6.84562	-2.34439	-2.80075	0
0.2280	-12.6869	-9.212	-2.03992	0.23099	0
0.2287	-26.7297	-9.88811	-2.95522	-1.27044	0
0.2293	-22.7574	-8.02881	-1.42909	-6.1501	0
0.2300	-8.72138	-6.16951	-0.207417	-7.68041	0
0.2307	13.8588	-2.53541	-1.73355	-4.64867	0
0.2313	43.4638	1.09868	-2.03992	-2.80075	0
0.2320	62.3851	0.507083	-2.64885	-5.86136	0
0.2327	62.3851	0.507083	-6.92279	-7.99802	0
0.2333	48.9556	2.95798	-9.97316	-5.25502	0
0.2340	28.508	5.07083	-7.22726	-4.33106	0
0.2347	17.5245	8.78944	-4.17499	-7.39167	0
0.2353	16.6047	12.4235	-3.87052	-7.68041	0
0.2360	2.56872	13.3532	-4.48136	-5.54375	0
0.2367	-13.6067	16.0576	-4.17499	-5.86136	0
0.2373	-6.88853	20.3678	-2.95522	-7.07406	0
0.2380	-4.14266	20.9594	-1.42909	-7.07406	0
0.2387	-24.2836	23.6639	1.31681	-6.1501	0
0.2393	-36.8001	27.636	5.28439	-4.64867	0
0.2400	-37.4065	24.5935	5.28439	-4.01345	0
0.2407	-47.7836	19.7762	1.62318	-5.54375	0
0.2413	-54.8016	20.9594	-0.207417	-5.25502	0
0.2420	-46.2574	23.0723	1.01235	-5.25502	0
0.2427	-37.0999	22.8187	1.62318	-7.39167	0
0.2433	-31.6082	22.4807	2.23402	-8.92198	0
0.2440	-23.064	23.0723	3.14932	-9.21072	0
0.2447	-17.2656	22.4807	3.45378	-8.60437	0
0.2453	-18.1854	21.8891	4.36908	-5.86136	0
0.2460	-18.1854	22.4807	6.19969	-4.01345	0
0.2467	-14.2131	23.0723	6.19969	-4.33106	0
0.2473	-9.94101	22.4807	7.11499	-2.80075	0
0.2480	-5.97551	23.0723	9.55642	1.15495	0
0.2487	-1.70339	24.34	9.55642	1.47256	0
0.2493	1.6557	23.4103	8.03219	-1.27044	0
0.2500	6.53422	22.1426	8.64112	-2.80075	0
0.2507	14.7787	24.5935	6.81052	-3.11836	0
0.2513	23.3229	26.4528	-1.73355	-5.25502	0
0.2520	28.508	24.5935	-12.4146	-7.99802	0
0.2527	36.7524	21.551	-16.3822	-7.39167	0
0.2533	48.3491	20.3678	-12.721	-6.1501	0
0.2540	53.5343	19.4382	-8.44893	-8.28676	0
0.2547	52.008	17.3253	-7.83809	-7.07406	0
0.2553	47.4293	17.5789	-4.78582	-4.01345	0
0.2560	35.8326	19.4382	3.75825	-6.1501	0
0.2567	19.6572	18.5085	8.94749	-7.68041	0
0.2573	13.2524	14.8744	6.81052	-4.01345	0
0.2580	19.3574	13.0151	4.06462	-3.72471	0
0.2587	22.1032	14.8744	1.31681	-3.4071	0
0.2593	14.472	20.6214	-2.95522	0.548601	0
0.2600	-0.790375	24.34	-2.64885	-0.375358	0
0.2607	-19.4051	20.3678	2.23402	-3.11836	0
0.2613	-33.1344	14.8744	3.45378	0.548601	0
0.2620	-30.0819	13.3532	1.62318	0.866212	0
0.2627	-19.0985	8.78944	1.01235	-4.33106	0
0.2633	-18.7918	1.69028	0.707883	-2.80075	0
0.2640	-22.7574	-3.12701	2.23402	-0.981706	0
0.2647	-15.133	-8.02881	5.28439	-7.07406	0
0.2653	-2.92302	-12.001	5.28439	-10.4234	0
0.2660	-2.92302	-11.6629	3.45378	-6.1501	0
0.2667	-13.3001	-10.1417	4.06462	-4.93741	0
0.2673	-20.9313	-8.95846	1.62318	-7.68041	0
0.2680	-19.7049	-6.16951	-3.87052	-9.21072	0
0.2687	-15.4328	-3.46507	-5.09029	-7.99802	0
0.2693	-16.3526	-0.67611	-3.56606	-5.54375	0
0.2700	-16.959	1.69028	-4.48136	-3.4071	0
0.2707	-8.11497	0.169028	-9.36423	-3.4071	0
0.2713	1.04248	-3.12701	-13.6363	-3.4071	0
0.2720	3.18194	-4.98631	-12.1101	-2.1944	0
0.2727	3.48174	-5.57791	-6.92279	-3.11836	0
0.2733	4.40157	-4.98631	-5.09029	-4.93741	0
0.2740	2.87533	-4.05666	-5.70112	-3.4071	0
0.2747	-1.09017	-6.50756	-5.09029	0.23099	0
0.2753	-5.06249	-8.02881	-3.56606	1.47256	0
0.2760	-13.3001	-7.43721	-0.207417	1.47256	0
0.2767	-25.2034	-8.36687	2.23402	1.47256	0
0.2773	-30.0819	-8.02881	1.01235	-0.0577474	0
0.2780	-20.0115	-2.19736	-0.513786	-3.72471	0
0.2787	-3.83604	4.14118	-1.73355	-4.01345	0
0.2793	3.18194	7.52173	-3.25969	-0.375358	0
0.2800	4.40157	10.3107	-1.12462	1.7613	0
0.2807	9.28009	13.6067	3.45378	0.866212	0
0.2813	15.6917	14.5364	3.75825	0.866212	0
0.2820	15.6917	13.0151	2.84295	0.23099	0
0.2827	15.3851	9.38103	0.401514	-2.1944	0
0.2833	18.7442	3.29604	-6.61642	-3.4071	0
0.2840	18.1309	-3.46507	-10.2795	-4.64867	0
0.2847	9.28009	-8.95846	-6.92279	-7.39167	0
0.2853	1.96231	-12.9306	-6.92279	-7.39167	0
0.2860	1.96231	-15.3815	-9.97316	-4.01345	0
0.2867	2.56872	-12.5926	-7.53172	-4.01345	0
0.2873	1.04248	-7.09916	-3.87052	-5.86136	0
0.2880	1.04248	-5.91597	-4.78582	-5.54375	0
0.2887	3.18194	-6.50756	-7.53172	-4.93741	0
0.2893	3.78835	-2.87347	-8.44893	-7.68041	0
0.2900	2.87533	0.169028	-6.61642	-11.3474	0
0.2907	4.70818	0.169028	-4.17499	-12.8777	0
0.2913	10.8063	2.61993	-3.87052	-12.8777	0
0.2920	16.3049	2.95798	-2.95522	-11.665	0
0.2927	13.8588	0.507083	1.31681	-9.52833	0
0.2933	4.70818	2.61993	4.06462	-9.21072	0
0.2940	-1.70339	5.66242	3.75825	-10.4234	0
0.2947	-2.61641	5.66242	4.36908	-8.92198	0
0.2953	-0.790375	8.45138	4.67355	-6.78532	0
0.2960	5.00798	10.3107	2.53848	-9.52833	0
0.2967	10.8063	7.52173	2.23402	-11.0586	0
0.2973	10.1999	6.59208	4.36908	-7.99802	0
0.2980	8.67368	7.52173	5.89522	-7.68041	0
0.2987	11.1129	6.33853	5.89522	-9.21072	0
0.2993	11.1129	7.52173	4.97992	-6.46771	0
0.3000	8.36707	8.45138	4.36908	-2.80075	0
0.3007	6.84083	6.00048	2.53848	-2.1944	0
0.3013	6.84083	7.85978	0.401514	-1.27044	0
0.3020	7.45405	12.0855	0.401514	-0.0577474	0
0.3027	9.28009	12.0855	1.62318	-0.375358	0
0.3033	9.28009	11.4939	1.62318	0.548601	0
0.3040	5.6212	11.8319	2.23402	0.866212	0
0.3047	2.26211	11.1558	4.67355	-2.51201	0
0.3053	1.34909	12.4235	4.97992	-4.33106	0
0.3060	-0.483764	14.2828	5.28439	-2.1944	0
0.3067	-2.61641	13.6067	5.28439	-2.51201	0
0.3073	-2.92302	13.0151	2.53848	-6.1501	0
0.3080	-1.39678	13.0151	2.23402	-6.78532	0
0.3087	0.129458	12.0855	4.67355	-5.86136	0
0.3093	0.129458	13.0151	2.53848	-6.46771	0
0.3100	0.129458	13.9448	1.62318	-6.46771	0
0.3107	1.34909	14.8744	4.97992	-5.86136	0
0.3113	3.48174	16.6492	3.14932	-6.78532	0
0.3120	3.18194	20.9594	0.0970485	-6.1501	0
0.3127	2.26211	28.3121	3.45378	-4.01345	0
0.3133	3.48174	35.5803	5.28439	-5.86136	0
0.3140	4.09496	35.9184	2.53848	-9.21072	0
0.3147	3.48174	28.9037	0.707883	-7.68041	0
0.3153	2.87533	23.0723	-1.12462	-4.93741	0
0.3160	0.436069	17.5789	-2.64885	-4.93741	0
0.3167	-0.790375	9.38103	-2.64885	-4.93741	0
0.3173	1.6557	2.36639	-4.48136	-5.25502	0
0.3180	2.26211	-1.94382	-5.09029	-6.1501	0
0.3187	0.735866	-8.36687	-3.87052	-6.78532	0
0.3193	0.129458	-15.3815	-5.39666	-6.78532	0
0.3200	0.129458	-18.6775	-5.09029	-6.46771	0
0.3207	0.735866	-19.3537	-2.03992	-2.80075	0
0.3213	2.56872	-19.0156	-2.64885	0.866212	0
0.3220	1.04248	-16.5647	-3.25969	-0.0577474	0
0.3227	-1.39678	-14.1138	0.707883	-1.58805	0
0.3233	-0.177153	-14.1138	1.62318	-0.375358	0
0.3240	-0.177153	-15.3815	-2.64885	-1.27044	0
0.3247	-3.53625	-14.1138	-4.17499	-4.01345	0
0.3253	-3.83604	-12.339	-2.95522	-3.11836	0
0.3260	-4.44927	-14.1138	-2.03992	-2.51201	0
0.3267	-7.50175	-17.1563	-0.513786	-5.86136	0
0.3273	-7.19514	-19.0156	0.707883	-6.46771	0
0.3280	-3.22964	-21.8046	1.01235	-3.11836	0
0.3287	-2.01001	-24.509	1.01235	-2.1944	0
0.3293	-2.01001	-22.9878	1.62318	-3.11836	0
0.3300	-0.790375	-20.1988	1.92765	-3.72471	0
0.3307	-0.483764	-19.0156	1.01235	-5.86136	0
0.3313	-2.31662	-17.8324	0.401514	-8.28676	0
0.3320	-4.44927	-13.5222	3.45378	-8.92198	0
0.3327	-4.44927	-6.84562	4.06462	-7.68041	0
0.3333	-2.92302	0.169028	-2.03992	-5.86136	0
0.3340	-2.31662	4.81729	-4.17499	-6.1501	0
0.3347	-0.177153	6.59208	1.62318	-7.99802	0
0.3353	1.96231	8.11333	2.53848	-7.68041	0
0.3360	0.129458	9.63457	-1.12462	-6.78532	0
0.3367	-2.92302	12.6771	2.53848	-8.60437	0
0.3373	-4.14266	17.3253	7.72582	-7.68041	0
0.3380	-7.50175	17.9169	5.28439	-4.64867	0
0.3387	-10.8608	13.0151	2.53848	-2.51201	0
0.3393	-9.02799	8.45138	4.06462	-0.981706	0
0.3400	-7.19514	6.93013	4.06462	0.23099	0
0.3407	-7.19514	3.54958	2.53848	-1.58805	0
0.3413	-4.75588	-2.87347	1.62318	-2.51201	0
0.3420	-2.92302	-8.36687	-0.818252	-0.375358	0
0.3427	-1.70339	-11.6629	-2.95522	-0.375358	0
0.3433	2.26211	-12.001	-1.12462	-4.01345	0
0.3440	2.87533	-8.95846	-0.513786	-6.46771	0
0.3447	-1.39678	-4.98631	-2.03992	-5.86136	0
0.3453	-2.92302	-2.19736	-1.12462	-3.4071	0
0.3460	-0.790375	1.09868	-0.207417	-2.51201	0
0.3467	-0.790375	5.07083	-1.12462	-1.90567	0
0.3473	-2.01001	7.18367	0.401514	0.548601	0
0.3480	-3.53625	9.63457	1.31681	1.47256	0
0.3487	-8.72138	13.9448	-1.42909	-1.27044	0
0.3493	-16.046	16.9873	-2.03992	-2.51201	0
0.3500	-18.7918	19.4382	-1.42909	-1.27044	0
0.3507	-12.6869	23.4103	-4.17499	-2.51201	0
0.3513	-4.44927	25.8612	-6.31196	-4.93741	0
0.3520	0.129458	26.4528	-5.70112	-6.1501	0
0.3527	3.18194	26.1148	-7.22726	-8.28676	0
0.3533	6.53422	24.9316	-8.44893	-9.52833	0
0.3540	8.67368	22.8187	-6.61642	-8.92198	0
0.3547	10.5065	19.7762	-5.09029	-8.60437	0
0.3553	12.0328	14.8744	-5.70112	-7.39167	0
0.3560	12.9458	10.3107	-4.48136	-6.1501	0
0.3567	14.472	8.78944	-2.95522	-7.07406	0
0.3573	13.559	7.85978	-3.25969	-9.52833	0
0.3580	9.28009	5.40888	-1.73355	-11.0586	0
0.3587	7.45405	2.95798	1.62318	-10.4234	0
0.3593	9.89332	2.36639	-0.207417	-7.07406	0
0.3600	9.89332	3.54958	-3.87052	-4.93741	0
0.3607	7.45405	2.36639	-1.42909	-6.78532	0
0.3613	4.40157	-0.422569	0.707883	-7.07406	0
0.3620	1.6557	1.09868	-1.12462	-7.39167	0
0.3627	2.56872	3.88763	-1.42909	-9.52833	0
0.3633	2.87533	1.69028	-1.73355	-9.52833	0
0.3640	-1.70339	0.169028	-2.64885	-7.99802	0
0.3647	-5.36229	3.88763	0.0970485	-10.4234	0
0.3653	-3.53625	5.66242	3.45378	-10.1347	0
0.3660	-0.177153	3.29604	4.67355	-5.86136	0
0.3667	2.26211	4.14118	6.81052	-8.28676	0
0.3673	5.00798	7.52173	6.81052	-10.4234	0
0.3680	7.14744	8.45138	4.06462	-4.01345	0
0.3687	8.9803	9.63457	3.45378	-0.0577474	0
0.3693	10.1999	12.0855	1.62318	-3.11836	0
0.3700	7.45405	14.5364	-2.95522	-4.33106	0
0.3707	-2.01001	14.8744	-2.95522	-5.25502	0
0.3713	-14.5197	12.4235	-1.12462	-9.21072	0
0.3720	-18.7918	11.1558	-3.25969	-7.99802	0
0.3727	-14.5197	14.5364	-2.95522	-5.54375	0
0.3733	-16.046	18.5085	2.53848	-7.68041	0
0.3740	-24.8968	18.5085	4.36908	-7.68041	0
0.3747	-25.5032	15.8041	2.53848	-4.93741	0
0.3753	-18.1854	15.466	4.06462	-5.86136	0
0.3760	-13.9065	16.9873	5.28439	-7.39167	0
0.3767	-10.8608	15.8041	1.62318	-5.86136	0
0.3773	-2.31662	13.9448	-3.56606	-5.86136	0
0.3780	5.6212	14.2828	-5.70112	-5.86136	0
0.3787	7.76066	13.9448	-7.53172	-4.01345	0
0.3793	5.6212	10.3107	-7.22726	-4.01345	0
0.3800	2.87533	7.18367	-1.42909	-4.01345	0
0.3807	1.6557	2.61993	3.14932	-0.0577474	0
0.3813	1.96231	-4.64826	1.31681	3.60922	0
0.3820	2.87533	-5.91597	-0.207417	3.2916	0
0.3827	1.04248	-0.422569	2.23402	2.36765	0
0.3833	-2.92302	1.69028	3.45378	2.36765	0
0.3840	-3.53625	1.43673	2.84295	-0.375358	0
0.3847	-0.790375	2.95798	1.92765	-3.72471	0
0.3853	-0.790375	3.88763	0.401514	-4.01345	0
0.3860	1.04248	8.45138	-0.818252	-4.01345	0
0.3867	5.6212	15.8041	-0.818252	-3.11836	0
0.3873	4.70818	16.9873	-0.207417	1.47256	0
0.3880	-0.483764	15.8041	0.707883	3.89795	0
0.3887	-1.70339	18.5085	1.31681	-0.0577474	0
0.3893	-1.70339	16.6492	-0.207417	-2.51201	0
0.3900	-2.01001	13.0151	-2.03992	-3.11836	0
0.3907	0.129458	16.0576	-1.42909	-5.54375	0
0.3913	0.735866	19.4382	-2.03992	-6.78532	0
0.3920	-0.483764	17.9169	-3.56606	-5.86136	0
0.3927	1.6557	18.5085	-3.87052	-5.25502	0
0.3933	2.87533	22.1426	-4.17499	-2.51201	0
0.3940	4.40157	25.2696	-5.70112	-0.664096	0
0.3947	9.28009	27.3825	-3.87052	-2.51201	0
0.3953	12.0328	26.7909	-2.03992	-3.11836	0
0.3960	16.3049	22.8187	-2.95522	-2.1944	0
0.3967	29.7276	21.2975	-5.09029	-4.01345	0
0.3973	40.1047	21.551	-6.92279	-4.01345	0
0.3980	37.6655	18.5085	-8.14256	-1.90567	0
0.3987	35.526	14.8744	-6.61642	-2.51201	0
0.3993	32.1737	13.9448	-3.25969	-2.80075	0
0.4000	19.0508	11.8319	-4.17499	-0.375358	0
0.4007	6.23442	9.38103	-6.61642	1.15495	0
0.4013	-1.39678	10.3107	-3.87052	-0.0577474	0
0.4020	-11.1606	12.0855	-0.207417	-2.1944	0
0.4027	-18.4852	9.97263	-1.42909	-2.1944	0
0.4033	-20.0115	8.11333	-4.17499	0.23099	0
0.4040	-22.7574	9.97263	-3.87052	1.15495	0
0.4047	-25.5032	10.3107	-1.12462	-2.1944	0
0.4053	-24.2836	8.45138	1.92765	-5.54375	0
0.4060	-24.5902	11.1558	4.36908	-7.07406	0
0.4067	-26.1164	15.8041	6.19969	-5.25502	0
0.4073	-27.3361	17.5789	8.03219	1.15495	0
0.4080	-30.3886	16.6492	5.59075	3.00287	0
0.4087	-29.4755	16.6492	1.62318	-3.4071	0
0.4093	-20.9313	25.8612	1.92765	-6.78532	0
0.4100	-12.6869	44.7923	5.28439	-4.01345	0
0.4107	-9.94101	61.526	7.72582	-3.4071	0
0.4113	-9.02799	70.0619	9.86279	-5.86136	0
0.4120	-4.14266	73.4425	8.64112	-5.54375	0
0.4127	4.40157	67.0194	5.89522	-5.86136	0
0.4133	11.4196	53.3282	5.28439	-7.39167	0
0.4140	18.4375	42.3414	1.01235	-6.1501	0
0.4147	28.8146	33.1294	-6.92279	-2.80075	0
0.4153	35.526	20.6214	-11.1948	-3.4071	0
0.4160	32.1737	8.45138	-10.584	-7.68041	0
0.4167	27.595	-2.87347	-8.75339	-9.52833	0
0.4173	24.5425	-10.8178	-6.92279	-10.1347	0
0.4180	16.6047	-13.8603	-6.61642	-11.3474	0
0.4187	11.1129	-17.1563	-4.78582	-9.21072	0
0.4193	6.84083	-20.1988	-1.12462	-4.01345	0
0.4200	-8.72138	-18.6775	-0.818252	-3.11836	0
0.4207	-31.9148	-17.4944	-2.03992	-5.25502	0
0.4213	-41.6787	-17.8324	1.62318	-5.54375	0
0.4220	-31.0018	-11.4094	5.28439	-4.93741	0
0.4227	-16.6592	-2.53541	5.28439	-4.64867	0
0.4233	-9.94101	0.169028	2.23402	-4.01345	0
0.4240	-7.19514	0.845138	-0.513786	-6.46771	0
0.4247	-9.6344	0.507083	-1.12462	-9.81706	0
0.4253	-21.8443	0.169028	-1.12462	-8.60437	0
0.4260	-31.9148	4.81729	-1.73355	-5.54375	0
0.4267	-28.2559	12.4235	-1.73355	-4.33106	0
0.4273	-21.8443	14.8744	0.707883	-4.01345	0
0.4280	-19.0985	14.8744	3.45378	-4.33106	0
0.4287	-11.4673	16.9873	4.36908	-6.78532	0
0.4293	-0.790375	16.6492	5.59075	-7.99802	0
0.4300	3.48174	13.0151	7.11499	-7.39167	0
0.4307	2.56872	11.8319	7.11499	-7.99802	0
0.4313	0.735866	12.0855	4.97992	-9.52833	0
0.4320	-1.09017	8.45138	3.75825	-7.68041	0
0.4327	-2.92302	3.88763	3.75825	-6.1501	0
0.4333	-5.36229	2.02833	4.36908	-7.68041	0
0.4340	-2.31662	-0.422569	4.97992	-8.28676	0
0.4347	6.84083	-6.16951	4.06462	-5.25502	0
0.4353	10.8063	-9.88811	2.84295	-4.33106	0
0.4360	5.6212	-8.02881	4.36908	-6.1501	0
0.4367	-1.70339	-3.71861	5.28439	-6.78532	0
0.4373	-5.36229	-2.53541	2.53848	-5.86136	0
0.4380	-6.88853	-1.94382	-1.12462	-5.86136	0
0.4387	-5.06249	1.09868	-2.95522	-4.93741	0
0.4393	0.129458	3.54958	-4.78582	-3.72471	0
0.4400	6.23442	4.14118	-6.61642	-2.1944	0
0.4407	8.9803	6.33853	-8.75339	-0.0577474	0
0.4413	8.36707	6.59208	-10.8904	-1.27044	0
0.4420	7.14744	4.81729	-8.44893	-5.86136	0
0.4427	5.6212	7.18367	-2.03992	-5.86136	0
0.4433	5.6212	11.1558	1.01235	-1.58805	0
0.4440	6.53422	9.97263	-1.73355	-2.51201	0
0.4447	6.53422	6.33853	-4.48136	-5.86136	0
0.4453	6.23442	6.33853	-5.09029	-6.46771	0
0.4460	8.36707	9.04298	-5.09029	-7.07406	0
0.4467	10.1999	12.0855	-5.39666	-7.07406	0
0.4473	12.0328	12.6771	-6.92279	-1.90567	0
0.4480	17.2179	11.1558	-9.05786	4.21556	0
0.4487	20.577	10.3107	-7.83809	6.03461	0
0.4493	22.7097	10.5642	-6.92279	4.82191	0
0.4500	32.4735	12.6771	-9.66869	2.07891	0
0.4507	46.2097	16.3957	-7.53172	-3.4071	0
0.4513	51.095	17.5789	1.31681	-8.60437	0
0.4520	50.1752	16.9873	8.03219	-8.28676	0
0.4527	48.9556	19.7762	11.9979	-4.64867	0
0.4533	39.7981	21.551	15.3565	-4.33106	0
0.4540	17.5245	20.3678	16.2718	-5.25502	0
0.4547	-5.36229	21.551	15.661	-2.51201	0
0.4553	-16.046	23.0723	14.4393	-0.375358	0
0.4560	-19.0985	19.1001	10.1673	-1.90567	0
0.4567	-27.9493	14.2828	7.42136	-4.01345	0
0.4573	-44.1247	13.3532	8.94749	-5.25502	0
0.4580	-49.3099	13.0151	9.86279	-6.1501	0
0.4587	-38.6262	9.38103	8.33666	-5.86136	0
0.4593	-27.9493	6.33853	5.28439	-4.64867	0
0.4600	-24.5902	9.04298	-0.207417	-1.90567	0
0.4607	-20.6247	16.3957	-0.818252	1.15495	0
0.4613	-16.3526	20.0298	3.75825	0.548601	0
0.4620	-16.3526	20.3678	1.62318	-1.27044	0
0.4627	-16.3526	20.3678	-6.31196	0.23099	0
0.4633	-15.133	16.0576	-8.44893	1.15495	0
0.4640	-16.959	11.8319	-6.92279	-1.90567	0
0.4647	-18.4852	11.4939	-6.61642	-2.80075	0
0.4653	-15.4328	6.93013	-5.09029	0.23099	0
0.4660	-13.3001	2.61993	-2.03992	0.548601	0
0.4667	-12.9935	11.8319	-1.12462	-3.11836	0
0.4673	-10.2476	23.0723	-2.95522	-2.80075	0
0.4680	-8.72138	24.0019	-4.78582	0.23099	0
0.4687	-12.0805	23.0723	-2.03992	-3.11836	0
0.4693	-9.6344	23.0723	1.92765	-9.21072	0
0.4700	0.735866	20.3678	0.707883	-8.92198	0
0.4707	1.96231	19.7762	-3.87052	-7.99802	0
0.4713	-4.44927	17.5789	-4.17499	-11.0586	0
0.4720	-2.31662	8.78944	-2.03992	-10.4234	0
0.4727	3.18194	0.507083	-1.12462	-6.1501	0
0.4733	2.87533	-5.91597	-1.12462	-5.86136	0
0.4740	6.23442	-17.1563	-2.03992	-7.07406	0
0.4747	12.6392	-26.6218	-3.56606	-7.07406	0
0.4753	13.8588	-28.1431	-3.87052	-8.60437	0
0.4760	14.7787	-28.1431	-4.78582	-8.28676	0
0.4767	17.5245	-30.0024	-6.61642	-3.4071	0
0.4773	13.8588	-30.9321	-6.61642	-4.01345	0
0.4780	8.36707	-32.7914	-6.31196	-7.07406	0
0.4787	8.67368	-35.1577	-7.53172	-4.33106	0
0.4793	10.1999	-38.5383	-8.44893	-4.01345	0
0.4800	8.36707	-43.4401	-8.44893	-9.21072	0
0.4807	5.92781	-46.4826	-8.44893	-7.07406	0
0.4813	2.56872	-45.2994	-6.61642	-2.1944	0
0.4820	-1.70339	-44.0317	-4.48136	-6.1501	0
0.4827	-1.70339	-46.4826	-4.17499	-7.39167	0
0.4833	3.78835	-49.8631	-3.56606	-2.1944	0
0.4840	9.28009	-51.0463	-2.03992	-4.01345	0
0.4847	12.3326	-49.2715	-2.95522	-7.68041	0
0.4853	16.6047	-42.8485	-4.78582	-4.64867	0
0.4860	19.6572	-34.9042	-3.56606	-2.51201	0
0.4867	17.8311	-29.0727	-3.87052	-4.64867	0
0.4873	15.0784	-24.8471	-7.22726	-4.01345	0
0.4880	15.3851	-20.5369	-7.53172	-4.01345	0
0.4887	13.8588	-18.086	-5.39666	-7.39167	0
0.4893	9.5867	-16.9028	-6.61642	-9.21072	0
0.4900	5.6212	-15.3815	-5.70112	-7.07406	0
0.4907	1.96231	-15.3815	-0.818252	-4.93741	0
0.4913	-0.790375	-16.3112	1.62318	-5.86136	0
0.4920	-0.790375	-16.9028	0.707883	-6.78532	0
0.4927	-3.53625	-19.3537	-1.42909	-6.1501	0
0.4933	-9.94101	-19.9453	-3.87052	-7.68041	0
0.4940	-14.5197	-16.9028	-5.09029	-9.21072	0
0.4947	-16.959	-17.8324	-4.78582	-8.92198	0
0.4953	-18.4852	-22.6497	-3.87052	-10.1347	0
0.4960	-17.5722	-24.509	-4.78582	-13.1953	0
0.4967	-12.3871	-23.3258	-7.22726	-13.484	0
0.4973	-4.44927	-23.3258	-9.36423	-13.1953	0
0.4980	1.34909	-23.9174	-8.14256	-14.0904	0
0.4987	4.09496	-25.1006	-7.22726	-12.2713	0
0.4993	5.31459	-24.1709	-7.83809	-9.81706	0
0.5000	6.84083	-20.5369	-7.53172	-10.1347	0
0.5007	9.89332	-17.8324	-7.83809	-6.78532	0
0.5013	10.1999	-16.5647	-9.05786	-1.58805	0
0.5020	3.78835	-14.4519	-5.70112	-1.27044	0
0.5027	-1.70339	-10.8178	-1.12462	0.23099	0
0.5033	1.34909	-6.16951	-2.03992	5.42826	0
0.5040	0.735866	-1.60576	-3.87052	5.13952	0
0.5047	-7.19514	0.169028	-3.56606	-0.0577474	0
0.5053	-7.19514	0.169028	-2.64885	-0.664096	0
0.5060	0.129458	0.169028	-1.12462	-0.0577474	0
0.5067	4.40157	0.169028	1.62318	-2.1944	0
0.5073	3.48174	-0.67611	1.01235	-3.11836	0
0.5080	-0.177153	1.43673	-1.12462	-2.51201	0
0.5087	-1.39678	3.88763	-0.818252	-5.86136	0
0.5093	5.92781	3.54958	-2.03992	-7.68041	0
0.5100	12.0328	3.29604	-3.56606	-4.64867	0
0.5107	7.76066	4.81729	-2.03992	-3.72471	0
0.5113	3.78835	6.93013	-3.25969	-7.07406	0
0.5120	3.48174	7.52173	-4.48136	-8.92198	0
0.5127	-0.790375	5.66242	2.53848	-7.99802	0
0.5133	-5.97551	2.95798	10.1673	-7.99802	0
0.5140	-9.94101	4.47923	10.7781	-7.39167	0
0.5147	-14.5197	6.33853	11.0826	-5.86136	0
0.5153	-13.9065	3.54958	12.3042	-5.86136	0
0.5160	-9.3346	2.02833	9.55642	-5.25502	0
0.5167	-3.53625	5.40888	8.64112	-5.54375	0
0.5173	7.45405	6.33853	9.55642	-7.68041	0
0.5180	19.0508	3.29604	8.94749	-7.99802	0
0.5187	20.2704	2.36639	9.55642	-5.25502	0
0.5193	15.6917	3.88763	8.94749	-4.64867	0
0.5200	12.6392	5.07083	5.28439	-5.86136	0
0.5207	9.5867	6.93013	3.45378	-4.01345	0
0.5213	5.00798	6.93013	1.92765	-2.80075	0
0.5220	-2.61641	6.00048	-0.207417	-5.86136	0
0.5227	-18.1854	8.11333	-0.818252	-6.1501	0
0.5233	-35.5805	10.3107	-0.818252	-2.51201	0
0.5240	-38.9328	9.38103	0.0970485	-4.01345	0
0.5247	-23.6772	8.45138	1.31681	-8.92198	0
0.5253	-9.02799	9.04298	-0.818252	-8.28676	0
0.5260	-9.6344	13.6067	-2.95522	-4.93741	0
0.5267	-10.5542	24.9316	-1.42909	-5.54375	0
0.5273	-1.70339	36.51	-1.12462	-6.46771	0
0.5280	6.53422	41.7498	-1.12462	-8.60437	0
0.5287	13.8588	44.1162	0.401514	-13.484	0
0.5293	23.6295	42.595	-3.25969	-11.665	0
0.5300	25.1557	35.9184	-12.1101	-5.86136	0
0.5307	17.5245	29.1573	-15.4669	-8.28676	0
0.5313	8.9803	20.9594	-13.3318	-13.484	0
0.5320	-0.790375	9.38103	-13.0254	-11.0586	0
0.5327	-7.19514	2.02833	-14.5516	-8.28676	0
0.5333	-5.6689	-2.53541	-15.1624	-10.741	0
0.5340	-5.36229	-11.4094	-10.584	-11.665	0
0.5347	-16.3526	-17.1563	-2.64885	-10.4234	0
0.5353	-30.6952	-16.3112	2.53848	-11.9537	0
0.5360	-35.8803	-15.3815	3.45378	-13.484	0
0.5367	-30.0819	-14.1138	2.53848	-11.665	0
0.5373	-25.5032	-10.8178	2.84295	-9.81706	0
0.5380	-27.0295	-12.001	4.36908	-9.21072	0
0.5387	-25.2034	-10.1417	3.45378	-7.68041	0
0.5393	-16.6592	2.61993	1.62318	-7.39167	0
0.5400	-10.8608	11.4939	0.707883	-8.28676	0
0.5407	-10.5542	9.38103	-1.12462	-6.46771	0
0.5413	-14.2131	6.00048	-2.03992	-4.33106	0
0.5420	-19.0985	3.29604	-0.207417	-5.86136	0
0.5427	-18.1854	2.36639	0.0970485	-5.86136	0
0.5433	-13.3001	6.59208	-1.73355	-1.90567	0
0.5440	-7.80836	10.5642	-0.818252	-2.1944	0
0.5447	-2.31662	10.3107	2.23402	-5.54375	0
0.5453	-3.53625	10.3107	3.45378	-5.54375	0
0.5460	-10.8608	9.63457	4.06462	-4.93741	0
0.5467	-15.4328	8.45138	3.14932	-6.46771	0
0.5473	-14.5197	13.0151	-0.207417	-7.39167	0
0.5480	-13.6067	20.3678	-1.12462	-6.78532	0
0.5487	-9.6344	23.0723	0.401514	-7.39167	0
0.5493	-4.44927	22.1426	0.707883	-5.86136	0
0.5500	-0.790375	22.8187	0.707883	-3.11836	0
0.5507	3.78835	24.9316	1.62318	-3.11836	0
0.5513	8.9803	23.0723	1.62318	-4.33106	0
0.5520	12.0328	17.5789	-2.03992	-4.33106	0
0.5527	15.6917	14.2828	-4.78582	-5.54375	0
0.5533	17.8311	12.0855	-3.25969	-5.54375	0
0.5540	17.8311	9.38103	-3.56606	-0.981706	0
0.5547	19.6572	8.11333	-5.70112	2.68526	0
0.5553	17.8311	7.18367	-5.39666	-0.0577474	0
0.5560	4.70818	3.88763	-1.73355	-1.90567	0
0.5567	-7.19514	1.43673	2.84295	0.548601	0
0.5573	-6.28212	2.36639	6.19969	0.866212	0
0.5580	-0.790375	3.88763	5.89522	-0.0577474	0
0.5587	1.6557	4.14118	4.36908	1.47256	0
0.5593	6.53422	4.81729	3.45378	3.00287	0
0.5600	10.8063	6.33853	1.62318	3.2916	0
0.5607	10.1999	8.11333	-1.42909	4.5043	0
0.5613	10.1999	11.1558	-4.48136	4.5043	0
0.5620	10.8063	14.2828	-9.36423	3.2916	0
0.5627	5.6212	15.128	-11.4993	3.00287	0
0.5633	4.09496	13.3532	-8.44893	1.15495	0
0.5640	6.84083	13.0151	-6.61642	-2.1944	0
0.5647	6.84083	12.0855	-9.36423	-0.981706	0
0.5653	9.28009	8.45138	-10.8904	3.89795	0
0.5660	9.28009	5.40888	-10.2795	5.13952	0
0.5667	-10.5542	4.47923	-6.61642	5.74587	0
0.5673	-35.2739	3.88763	-0.513786	8.77761	0
0.5680	-35.5805	2.95798	0.0970485	10.3079	0
0.5687	-20.0115	2.95798	-4.17499	9.70157	0
0.5693	-9.02799	2.02833	-3.25969	10.9143	0
0.5700	-1.39678	-1.35222	0.0970485	13.3685	0
0.5707	7.76066	-3.46507	0.0970485	13.6861	0
0.5713	10.5065	-2.53541	1.31681	10.6255	0
0.5720	4.70818	-1.94382	3.45378	6.64096	0
0.5727	0.129458	-1.60576	0.707883	5.13952	0
0.5733	1.96231	1.09868	-1.73355	3.60922	0
0.5740	1.96231	3.54958	-0.513786	2.36765	0
0.5747	1.04248	0.169028	0.0970485	4.5043	0
0.5753	4.70818	-1.60576	-0.207417	6.03461	0
0.5760	8.06046	2.95798	-1.42909	3.2916	0
0.5767	7.45405	6.00048	-3.87052	0.23099	0
0.5773	7.14744	5.66242	-4.48136	-1.27044	0
0.5780	6.84083	6.59208	-3.87052	-0.664096	0
0.5787	8.06046	5.66242	-2.95522	2.68526	0
0.5793	12.9458	2.02833	-1.12462	6.35222	0
0.5800	13.559	1.69028	-1.12462	5.13952	0
0.5807	11.4196	1.09868	-2.03992	3.60922	0
0.5813	14.7787	-1.94382	-1.12462	4.5043	0
0.5820	13.8588	-1.60576	-0.207417	4.82191	0
0.5827	6.84083	1.09868	-0.513786	4.5043	0
0.5833	6.84083	0.169028	-0.207417	2.68526	0
0.5840	6.84083	2.02833	-0.207417	-2.1944	0
0.5847	-0.483764	9.04298	0.0970485	-3.11836	0
0.5853	-2.61641	12.6771	1.31681	3.00287	0
0.5860	1.6557	12.4235	2.53848	4.82191	0
0.5867	1.04248	12.0855	4.06462	2.36765	0
0.5873	-0.790375	10.3107	4.97992	6.03461	0
0.5880	3.48174	6.33853	2.53848	9.70157	0
0.5887	8.36707	2.36639	-0.207417	6.95857	0
0.5893	9.28009	-0.0845138	2.23402	5.13952	0
0.5900	7.76066	-2.19736	7.11499	6.03461	0
0.5907	5.00798	-5.32437	8.64112	3.2916	0
0.5913	3.78835	-9.212	4.36908	0.548601	0
0.5920	5.31459	-11.6629	1.92765	0.23099	0
0.5927	7.45405	-12.001	3.75825	-4.01345	0
0.5933	7.14744	-12.001	2.84295	-8.60437	0
0.5940	4.70818	-12.5926	-0.513786	-8.60437	0
0.5947	4.70818	-12.339	-1.73355	-8.28676	0
0.5953	5.00798	-12.001	-2.95522	-8.60437	0
0.5960	3.18194	-12.5926	-4.17499	-6.46771	0
0.5967	1.04248	-12.9306	-1.73355	-4.33106	0
0.5973	-0.177153	-11.4094	0.707883	-5.86136	0
0.5980	-3.53625	-8.95846	0.707883	-7.68041	0
0.5987	-4.44927	-6.16951	2.53848	-6.78532	0
0.5993	-1.70339	-3.46507	1.01235	-5.86136	0
0.6000	0.129458	-4.39472	-5.70112	-5.86136	0
0.6007	1.04248	-6.16951	-5.70112	-5.54375	0
0.6013	2.26211	-4.98631	-0.513786	-4.64867	0
0.6020	2.87533	-8.02881	-2.03992	-5.86136	0
0.6027	2.87533	-15.0435	-4.78582	-6.46771	0
0.6033	2.87533	-13.8603	-3.56606	-5.86136	0
0.6040	1.6557	-8.02881	-2.95522	-8.28676	0
0.6047	2.87533	-8.36687	-4.78582	-9.21072	0
0.6053	6.53422	-11.0713	-5.70112	-5.86136	0
0.6060	7.76066	-13.5222	-6.92279	-6.78532	0
0.6067	8.36707	-18.086	-8.75339	-11.0586	0
0.6073	13.559	-20.1988	-9.05786	-9.81706	0
0.6080	15.6917	-19.0156	-7.22726	-9.81706	0
0.6087	11.1129	-18.086	-3.56606	-13.484	0
0.6093	5.6212	-17.4944	-1.42909	-12.2713	0
0.6100	3.18194	-14.4519	-2.03992	-8.92198	0
0.6107	0.735866	-12.001	-0.207417	-10.4234	0
0.6113	-3.22964	-11.0713	1.92765	-11.9537	0
0.6120	-6.58873	-11.0713	1.62318	-12.2713	0
0.6127	-9.3346	-12.339	-0.207417	-12.5601	0
0.6133	-11.7739	-14.4519	-2.95522	-10.741	0
0.6140	-9.94101	-16.3112	-6.00749	-8.92198	0
0.6147	-4.44927	-15.6351	-6.00749	-9.81706	0
0.6153	-3.53625	-12.001	-4.78582	-8.92198	0
0.6160	-3.53625	-8.02881	-4.78582	-7.68041	0
0.6167	1.96231	-4.39472	-4.48136	-9.52833	0
0.6173	7.14744	-1.60576	-4.78582	-9.81706	0
0.6180	7.45405	-0.67611	-5.70112	-8.60437	0
0.6187	8.9803	-0.67611	-4.17499	-8.28676	0
0.6193	7.45405	-0.67611	-2.34439	-7.39167	0
0.6200	2.87533	-3.46507	-2.95522	-4.93741	0
0.6207	1.96231	-8.02881	-2.03992	-3.72471	0
0.6213	0.735866	-9.88811	0.707883	-4.01345	0
0.6220	-1.39678	-9.88811	1.31681	-6.1501	0
0.6227	7.14744	-11.6629	1.62318	-6.1501	0
0.6233	19.9638	-13.5222	1.01235	-2.80075	0
0.6240	24.2359	-15.9731	-3.87052	-1.90567	0
0.6247	29.4278	-19.6072	-6.31196	-4.93741	0
0.6253	41.0246	-20.1988	-2.64885	-7.68041	0
0.6260	49.5688	-17.1563	-1.42909	-8.92198	0
0.6267	54.7539	-15.9731	-5.39666	-8.28676	0
0.6273	57.8064	-15.6351	-6.31196	-6.78532	0
0.6280	48.6489	-12.339	-4.48136	-8.60437	0
0.6287	30.6475	-10.4797	-6.92279	-11.0586	0
0.6293	19.9638	-10.4797	-9.36423	-9.21072	0
0.6300	19.3574	-4.64826	-7.53172	-9.21072	0
0.6307	11.4196	2.02833	-6.61642	-12.8777	0
0.6313	-9.3346	3.88763	-5.70112	-13.8016	0
0.6320	-23.6772	5.66242	-2.03992	-13.1953	0
0.6327	-27.3361	8.45138	-1.42909	-14.408	0
0.6333	-43.8181	3.54958	-2.34439	-15.0143	0
0.6340	-68.8444	-2.87347	0.707883	-13.1953	0
0.6347	-70.3706	-4.39472	1.92765	-11.665	0
0.6353	-50.8361	-7.09916	-0.207417	-11.0586	0
0.6360	-38.3264	-13.8603	0.707883	-12.8777	0
0.6367	-33.1344	-18.424	1.62318	-15.0143	0
0.6373	-28.8623	-21.1285	2.84295	-17.4686	0
0.6380	-28.5557	-24.509	8.03219	-18.6813	0
0.6387	-20.3181	-27.298	9.86279	-17.151	0
0.6393	3.48174	-29.0727	2.53848	-15.9383	0
0.6400	23.9293	-30.3405	-2.03992	-16.8334	0
0.6407	35.2262	-29.0727	-2.34439	-15.9383	0
0.6413	39.4983	-27.298	-4.17499	-14.0904	0
0.6420	26.0687	-26.3683	-6.92279	-15.6207	0
0.6427	4.70818	-23.5793	-11.1948	-14.6967	0
0.6433	-2.01001	-18.424	-18.5191	-9.81706	0
0.6440	2.87533	-14.4519	-20.9606	-9.52833	0
0.6447	12.6392	-12.339	-16.993	-11.0586	0
0.6453	19.3574	-8.02881	-13.9407	-11.0586	0
0.6460	4.70818	-1.94382	-9.66869	-12.2713	0
0.6467	-18.1854	3.54958	-3.56606	-11.665	0
0.6473	-24.5902	10.3107	-1.42909	-5.86136	0
0.6480	-33.7477	19.4382	-1.73355	-4.33106	0
0.6487	-58.7739	30.425	0.707883	-7.39167	0
0.6493	-72.1967	38.3693	2.23402	-4.93741	0
0.6500	-65.1787	38.3693	2.84295	-2.1944	0
0.6507	-52.0557	33.1294	3.14932	-6.78532	0
0.6513	-40.1524	27.9741	-1.12462	-10.741	0
0.6520	-32.8278	18.8466	-4.78582	-6.78532	0
0.6527	-26.4231	4.81729	-0.818252	-4.01345	0
0.6533	-15.4328	-7.09916	2.53848	-7.99802	0
0.6540	-10.2476	-17.1563	0.0970485	-9.81706	0
0.6547	-10.2476	-29.0727	-1.12462	-6.78532	0
0.6553	-2.92302	-35.8339	-0.818252	-5.25502	0
0.6560	2.26211	-37.3551	-3.87052	-8.28676	0
0.6567	-0.483764	-40.9892	-5.39666	-10.4234	0
0.6573	0.436069	-44.3697	-3.56606	-8.60437	0
0.6580	6.53422	-43.7781	-2.34439	-7.07406	0
0.6587	11.7262	-41.9188	0.0970485	-5.86136	0
0.6593	15.6917	-39.1299	3.45378	-4.01345	0
0.6600	18.4375	-35.8339	2.53848	-5.86136	0
0.6607	21.7966	-33.3829	0.0970485	-9.52833	0
0.6613	27.2884	-27.8896	-0.818252	-7.39167	0
0.6620	25.1557	-17.1563	0.0970485	-2.51201	0
0.6627	7.45405	-11.4094	3.45378	-3.11836	0
0.6633	-14.5197	-11.6629	4.67355	-5.25502	0
0.6640	-19.0985	-10.8178	2.53848	-4.33106	0
0.6647	-8.41477	-7.43721	2.53848	-4.01345	0
0.6653	-2.31662	-4.39472	3.14932	-3.4071	0
0.6660	-2.92302	-0.422569	1.62318	-0.981706	0
0.6667	4.40157	4.14118	1.31681	-0.375358	0
0.6673	18.7442	8.78944	3.14932	-1.27044	0
0.6680	26.6752	15.466	2.53848	-1.90567	0
0.6687	28.508	20.9594	1.31681	-4.01345	0
0.6693	33.7	23.4103	2.53848	-4.33106	0
0.6700	39.4983	26.1148	2.53848	-2.1944	0
0.6707	36.1392	27.9741	2.53848	-3.11836	0
0.6713	24.8491	27.0444	3.45378	-4.01345	0
0.6720	11.1129	27.636	3.45378	-2.1944	0
0.6727	-3.53625	30.425	2.53848	-4.01345	0
0.6733	-10.8608	30.763	3.45378	-5.86136	0
0.6740	-4.44927	28.9037	2.53848	-0.375358	0
0.6747	2.56872	28.3121	-0.513786	3.2916	0
0.6753	1.04248	30.425	-0.207417	-2.51201	0
0.6760	1.96231	33.4675	3.45378	-4.64867	0
0.6767	3.78835	33.4675	4.67355	-0.375358	0
0.6773	-2.61641	32.8759	3.14932	0.23099	0
0.6780	-5.97551	33.1294	2.23402	-2.51201	0
0.6787	-2.61641	32.2843	3.45378	-0.981706	0
0.6793	-5.06249	30.0869	1.92765	1.15495	0
0.6800	-9.02799	30.0869	0.401514	-0.0577474	0
0.6807	-5.6689	31.0166	2.53848	1.7613	0
0.6813	-4.44927	30.425	2.23402	3.2916	0
0.6820	-5.97551	30.425	-2.03992	-0.375358	0
0.6827	-0.177153	34.0591	-1.12462	-0.375358	0
0.6833	5.6212	35.5803	2.53848	5.13952	0
0.6840	3.78835	33.4675	-0.513786	4.21556	0
0.6847	2.87533	30.763	-1.12462	2.36765	0
0.6853	4.70818	28.5657	4.36908	5.13952	0
0.6860	2.26211	26.7909	5.28439	4.21556	0
0.6867	1.04248	26.7909	0.707883	1.47256	0
0.6873	6.53422	25.8612	1.62318	4.21556	0
0.6880	8.36707	23.6639	4.97992	4.5043	0
0.6887	5.92781	26.7909	3.75825	1.15495	0
0.6893	8.06046	31.9462	2.23402	2.68526	0
0.6900	12.9458	29.1573	3.75825	3.2916	0
0.6907	11.7262	24.9316	6.19969	-1.27044	0
0.6913	8.9803	26.7909	5.59075	-1.90567	0
0.6920	12.3326	26.4528	2.53848	1.7613	0
0.6927	14.472	23.0723	1.01235	3.2916	0
0.6933	10.8063	23.4103	2.23402	2.36765	0
0.6940	9.28009	24.0019	3.14932	1.15495	0
0.6947	12.0328	22.1426	3.45378	1.7613	0
0.6953	12.0328	22.4807	4.36908	3.89795	0
0.6960	10.8063	20.3678	4.36908	2.36765	0
0.6967	12.3326	16.6492	4.36908	-1.90567	0
0.6973	13.559	17.5789	4.67355	-4.64867	0
0.6980	12.9458	15.8041	4.36908	-4.93741	0
0.6987	13.2524	9.63457	4.06462	-4.01345	0
0.6993	13.8588	8.11333	3.75825	-3.4071	0
0.7000	13.2524	9.38103	3.45378	-4.01345	0
0.7007	15.0784	7.52173	1.92765	-5.54375	0
0.7013	15.6917	5.40888	-0.207417	-6.1501	0
0.7020	11.1129	4.14118	-0.818252	-4.93741	0
0.7027	7.45405	3.88763	0.707883	-0.664096	0
0.7033	9.5867	5.07083	1.62318	-0.664096	0
0.7040	8.67368	6.59208	1.31681	-6.1501	0
0.7047	4.70818	5.66242	2.53848	-5.25502	0
0.7053	4.09496	3.88763	5.59075	-0.0577474	0
0.7060	2.87533	3.29604	8.03219	-3.4071	0
0.7067	-2.61641	4.81729	7.11499	-6.78532	0
0.7073	-3.83604	4.81729	4.67355	-2.51201	0
0.7080	-0.790375	1.43673	5.28439	-2.1944	0
0.7087	-1.70339	-1.35222	5.89522	-5.86136	0
0.7093	-3.53625	-0.0845138	1.31681	-4.64867	0
0.7100	-0.483764	0.169028	-2.03992	-4.64867	0
0.7107	0.129458	0.169028	-0.207417	-7.68041	0
0.7113	-4.44927	2.02833	1.62318	-5.54375	0
0.7120	-3.83604	2.95798	-1.12462	-4.01345	0
0.7127	1.96231	1.09868	-4.48136	-8.92198	0
0.7133	3.78835	2.36639	-5.70112	-11.3474	0
0.7140	3.18194	5.40888	-4.48136	-7.68041	0
0.7147	2.87533	6.59208	-1.73355	-5.86136	0
0.7153	-1.70339	7.52173	-1.12462	-7.39167	0
0.7160	-8.11497	8.11333	-1.12462	-9.21072	0
0.7167	-9.02799	6.33853	0.707883	-10.4234	0
0.7173	-9.94101	4.81729	4.06462	-11.3474	0
0.7180	-13.6067	7.18367	5.28439	-10.741	0
0.7187	-11.1606	9.38103	4.97992	-8.60437	0
0.7193	-4.44927	9.04298	4.36908	-8.28676	0
0.7200	-2.61641	6.93013	5.28439	-9.81706	0
0.7207	-2.61641	4.81729	5.59075	-8.92198	0
0.7213	-2.01001	4.47923	3.45378	-8.28676	0
0.7220	-4.44927	5.66242	4.36908	-9.81706	0
0.7227	-6.88853	4.47923	9.25196	-10.741	0
0.7233	-6.88853	5.07083	8.94749	-10.4234	0
0.7240	-4.44927	9.97263	3.45378	-11.0586	0
0.7247	2.87533	11.8319	2.53848	-10.4234	0
0.7253	12.0328	7.18367	4.36908	-9.52833	0
0.7260	12.6392	3.29604	2.53848	-8.60437	0
0.7267	11.7262	4.14118	-1.42909	-7.68041	0
0.7273	20.2704	6.93013	-5.39666	-7.39167	0
0.7280	30.0343	8.45138	-9.36423	-5.86136	0
0.7287	27.9016	8.78944	-7.83809	-5.86136	0
0.7293	15.6917	10.3107	-2.34439	-9.21072	0
0.7300	2.26211	12.6771	-0.513786	-10.741	0
0.7307	-8.11497	12.4235	0.0970485	-11.3474	0
0.7313	-13.6067	10.5642	3.45378	-13.1953	0
0.7320	-17.2656	11.1558	4.36908	-12.8777	0
0.7327	-28.8623	12.0855	5.59075	-11.9537	0
0.7333	-43.5115	11.1558	10.4736	-15.3319	0
0.7340	-45.651	9.38103	11.3889	-16.227	0
0.7347	-35.5805	9.38103	6.19969	-12.2713	0
0.7353	-25.2034	10.3107	1.92765	-10.741	0
0.7360	-17.2656	11.8319	1.92765	-11.665	0
0.7367	-14.8263	12.0855	4.67355	-12.2713	0
0.7373	-18.1854	11.1558	6.50605	-14.6967	0
0.7380	-18.4852	9.38103	4.36908	-16.5446	0
0.7387	-13.3001	9.38103	3.45378	-14.408	0
0.7393	-9.6344	12.0855	4.67355	-13.8016	0
0.7400	-10.2476	13.6067	1.62318	-14.408	0
0.7407	-10.8608	13.9448	-2.95522	-12.5601	0
0.7413	-8.41477	18.1705	-3.87052	-10.741	0
0.7420	-5.36229	27.0444	-6.61642	-10.4234	0
0.7427	-4.75588	33.8055	-8.14256	-7.99802	0
0.7433	-5.97551	34.9887	-4.78582	-4.01345	0
0.7440	-6.88853	33.4675	-3.56606	-4.33106	0
0.7447	-11.4673	31.3546	-5.70112	-6.78532	0
0.7453	-15.7394	26.7909	-2.03992	-7.68041	0
0.7460	-12.0805	20.0298	4.36908	-8.28676	0
0.7467	-5.6689	15.128	5.59075	-8.60437	0
0.7473	-0.790375	11.4939	3.14932	-6.78532	0
0.7480	6.53422	7.18367	-0.207417	-7.68041	0
0.7487	13.8588	3.29604	-1.73355	-11.9537	0
0.7493	23.0163	1.69028	-2.34439	-12.2713	0
0.7500	37.6655	0.169028	-5.09029	-8.92198	0
0.7507	46.5163	-1.01417	-8.44893	-9.21072	0
0.7513	45.9031	-1.60576	-7.53172	-9.81706	0
0.7520	48.0425	-2.53541	-3.56606	-9.52833	0
0.7527	48.0425	-3.46507	3.14932	-11.3474	0
0.7533	40.7179	0.169028	7.72582	-11.0586	0
0.7540	41.9376	6.33853	6.19969	-8.60437	0
0.7547	42.2442	12.0855	3.45378	-9.52833	0
0.7553	23.9293	14.8744	2.84295	-11.3474	0
0.7560	1.34909	13.0151	2.53848	-9.21072	0
0.7567	-17.2656	13.3532	2.84295	-5.86136	0
0.7573	-39.2394	16.6492	2.84295	-2.80075	0
0.7580	-40.459	16.0576	-0.207417	-2.1944	0
0.7587	-10.2476	10.9023	-1.73355	-5.54375	0
0.7593	12.6392	7.85978	0.707883	-7.68041	0
0.7600	7.45405	7.18367	1.62318	-4.01345	0
0.7607	-6.28212	7.52173	1.31681	0.866212	0
0.7613	-18.1854	9.38103	2.23402	3.2916	0
0.7620	-24.8968	11.8319	2.53848	2.07891	0
0.7627	-24.2836	11.4939	-0.207417	0.548601	0
0.7633	-25.5032	9.63457	-4.48136	1.15495	0
0.7640	-33.1344	8.45138	-6.00749	0.548601	0
0.7647	-41.9853	8.78944	-3.87052	-0.375358	0
0.7653	-48.6966	10.3107	-4.78582	0.866212	0
0.7660	-51.1427	13.6067	-8.44893	2.36765	0
0.7667	-47.477	14.8744	-9.66869	1.47256	0
0.7673	-42.5985	12.6771	-8.44893	0.866212	0
0.7680	-39.546	10.5642	-9.36423	0.23099	0
0.7687	-37.4065	10.5642	-8.44893	-2.1944	0
0.7693	-31.0018	8.45138	-6.61642	-3.11836	0
0.7700	-20.3181	5.40888	-5.70112	-1.27044	0
0.7707	-13.3001	6.59208	-6.00749	0.866212	0
0.7713	-13.6067	8.78944	-5.70112	1.7613	0
0.7720	-10.8608	6.33853	-4.48136	-0.0577474	0
0.7727	-3.53625	2.95798	-4.17499	-2.51201	0
0.7733	0.129458	3.88763	-6.31196	-2.1944	0
0.7740	2.87533	5.07083	-8.14256	-0.664096	0
0.7747	8.36707	4.47923	-8.44893	-0.375358	0
0.7753	9.5867	3.29604	-8.44893	0.548601	0
0.7760	10.1999	3.88763	-7.53172	1.47256	0
0.7767	16.6047	5.40888	-6.92279	-0.0577474	0
0.7773	18.7442	7.85978	-8.44893	-0.375358	0
0.7780	13.559	10.3107	-8.14256	0.866212	0
0.7787	13.8588	9.63457	-5.39666	0.866212	0
0.7793	17.2179	9.04298	-5.39666	1.47256	0
0.7800	16.6047	10.9023	-6.92279	2.36765	0
0.7807	17.8311	12.0855	-7.53172	1.47256	0
0.7813	19.3574	9.38103	-6.92279	1.47256	0
0.7820	15.9983	7.52173	-5.70112	3.60922	0
0.7827	12.0328	9.38103	-4.78582	4.21556	0
0.7833	8.9803	10.9023	-4.78582	2.36765	0
0.7840	2.56872	10.3107	-5.09029	3.2916	0
0.7847	-3.53625	9.63457	-5.70112	4.21556	0
0.7853	-5.97551	10.5642	-7.53172	1.47256	0
0.7860	-3.53625	12.4235	-7.22726	-0.664096	0
0.7867	0.735866	11.1558	-6.00749	2.68526	0
0.7873	-2.61641	7.18367	-6.31196	6.35222	0
0.7880	-14.5197	6.59208	-5.39666	3.89795	0
0.7887	-18.4852	9.97263	-2.95522	-1.58805	0
0.7893	-12.6869	8.78944	-3.56606	-3.72471	0
0.7900	-12.0805	5.40888	-3.87052	-2.80075	0
0.7907	-16.3526	6.59208	0.401514	-4.01345	0
0.7913	-13.9065	7.52173	2.53848	-6.78532	0
0.7920	-5.06249	3.88763	-2.03992	-6.78532	0
0.7927	2.56872	2.95798	-3.56606	-4.93741	0
0.7933	3.78835	4.81729	-0.513786	-5.54375	0
0.7940	4.09496	2.95798	-1.73355	-5.86136	0
0.7947	12.0328	0.169028	-4.78582	-5.86136	0
0.7953	20.577	1.09868	-3.25969	-7.39167	0
0.7960	19.9638	2.02833	-3.87052	-8.28676	0
0.7967	18.4375	2.02833	-7.53172	-6.78532	0
0.7973	23.9293	2.36639	-6.92279	-5.54375	0
0.7980	27.595	1.09868	-4.48136	-3.4071	0
0.7987	26.6752	-1.60576	-3.56606	0.548601	0
0.7993	28.508	-3.46507	-1.12462	2.36765	0
0.8000	23.0163	-3.46507	1.01235	-0.0577474	0
0.8007	7.76066	-2.87347	-0.818252	-2.51201	0
0.8013	-1.70339	-2.53541	-2.03992	-3.4071	0
0.8020	-2.01001	-1.94382	-0.513786	-3.72471	0
0.8027	-4.44927	-2.53541	0.707883	-3.72471	0
0.8033	-10.2476	-6.16951	1.62318	-3.11836	0
0.8040	-15.133	-8.02881	-0.207417	-3.11836	0
0.8047	-18.7918	-8.02881	-3.25969	-5.25502	0
0.8053	-20.0115	-9.88811	-5.09029	-5.86136	0
0.8060	-19.0985	-11.4094	-6.61642	-5.54375	0
0.8067	-19.0985	-11.0713	-7.53172	-5.86136	0
0.8073	-17.2656	-13.1842	-6.92279	-5.86136	0
0.8080	-11.7739	-15.6351	-3.87052	-6.1501	0
0.8087	-5.36229	-14.1138	-0.513786	-9.21072	0
0.8093	-3.22964	-12.001	-1.12462	-11.3474	0
0.8100	-2.61641	-11.4094	-4.17499	-9.52833	0
0.8107	-0.483764	-11.4094	-2.95522	-8.92198	0
0.8113	0.735866	-12.5926	-0.207417	-8.92198	0
0.8120	1.04248	-12.5926	-2.03992	-7.39167	0
0.8127	4.70818	-9.55006	-3.25969	-7.07406	0
0.8133	6.53422	-9.212	-1.12462	-7.68041	0
0.8140	4.40157	-11.4094	-0.818252	-4.64867	0
0.8147	6.53422	-9.88811	-1.12462	-3.11836	0
0.8153	12.9458	-6.50756	-1.73355	-7.07406	0
0.8160	12.9458	-7.09916	-4.78582	-6.46771	0
0.8167	11.4196	-10.8178	-5.39666	-1.27044	0
0.8173	14.1654	-13.8603	-1.73355	-2.80075	0
0.8180	14.1654	-14.1138	-1.12462	-7.39167	0
0.8187	11.7262	-12.339	-2.95522	-5.54375	0
0.8193	12.6392	-11.0713	-2.34439	-3.11836	0
0.8200	13.2524	-11.0713	-1.73355	-4.93741	0
0.8207	12.0328	-12.5926	-3.56606	-4.01345	0
0.8213	11.7262	-14.4519	-5.70112	-2.1944	0
0.8220	10.5065	-12.5926	-4.78582	-3.4071	0
0.8227	10.5065	-10.8178	-2.95522	-3.11836	0
0.8233	13.2524	-13.5222	-2.95522	-1.90567	0
0.8240	12.0328	-14.1138	-4.78582	-5.25502	0
0.8247	8.36707	-11.4094	-4.48136	-6.1501	0
0.8253	9.89332	-12.001	-2.95522	-2.1944	0
0.8260	10.1999	-12.9306	-2.95522	-2.1944	0
0.8267	8.36707	-9.212	-0.207417	-4.93741	0
0.8273	12.3326	-7.09916	1.62318	-3.11836	0
0.8280	14.7787	-8.95846	-2.95522	-1.27044	0
0.8287	9.89332	-10.1417	-4.78582	-4.93741	0
0.8293	6.53422	-10.8178	-1.42909	-7.99802	0
0.8300	7.14744	-11.4094	-1.12462	-8.60437	0
0.8307	5.6212	-11.6629	-1.73355	-8.92198	0
0.8313	6.53422	-12.5926	1.01235	-9.21072	0
0.8320	9.28009	-14.4519	1.01235	-6.78532	0
0.8327	8.06046	-13.8603	-2.03992	-5.86136	0
0.8333	6.84083	-10.8178	-0.207417	-8.60437	0
0.8340	8.06046	-10.4797	1.92765	-7.68041	0
0.8347	7.45405	-12.5926	-0.207417	-4.01345	0
0.8353	6.84083	-14.4519	-2.03992	-5.54375	0
0.8360	5.31459	-13.5222	0.0970485	-9.52833	0
0.8367	1.6557	-10.8178	1.01235	-9.21072	0
0.8373	1.04248	-9.88811	0.707883	-9.21072	0
0.8380	3.48174	-9.88811	0.707883	-9.52833	0
0.8387	1.96231	-5.57791	1.31681	-4.93741	0
0.8393	0.735866	-2.19736	1.31681	-3.11836	0
0.8400	5.31459	-6.16951	1.31681	-7.68041	0
0.8407	8.36707	-9.88811	1.01235	-9.52833	0
0.8413	5.00798	-7.43721	0.401514	-7.07406	0
0.8420	1.96231	-7.09916	-1.42909	-6.1501	0
0.8427	5.00798	-8.36687	-2.95522	-5.86136	0
0.8433	6.84083	-6.16951	-2.03992	-5.86136	0
0.8440	4.09496	-6.16951	-0.207417	-7.68041	0
0.8447	2.56872	-9.88811	1.62318	-8.60437	0
0.8453	2.56872	-11.4094	4.67355	-6.78532	0
0.8460	-1.39678	-8.95846	5.28439	-7.07406	0
0.8467	-3.53625	-5.32437	3.45378	-7.99802	0
0.8473	0.436069	-1.35222	4.06462	-4.93741	0
0.8480	3.18194	0.169028	5.59075	-1.27044	0
0.8487	0.735866	-0.422569	3.45378	-1.58805	0
0.8493	-1.70339	-1.01417	1.62318	-4.33106	0
0.8500	-3.53625	-2.19736	1.92765	-5.54375	0
0.8507	-5.06249	-1.94382	0.0970485	-7.39167	0
0.8513	-1.39678	-0.67611	-3.25969	-8.60437	0
0.8520	1.04248	-2.53541	-3.87052	-7.68041	0
0.8527	-2.31662	-4.39472	-2.95522	-9.21072	0
0.8533	-3.83604	-1.94382	-3.56606	-12.2713	0
0.8540	-2.01001	-0.422569	-3.87052	-8.92198	0
0.8547	-2.01001	-1.35222	-3.87052	-4.64867	0
0.8553	0.129458	0.845138	-5.39666	-7.68041	0
0.8560	5.92781	4.14118	-6.00749	-9.81706	0
0.8567	11.4196	3.88763	-3.56606	-4.64867	0
0.8573	19.0508	3.88763	-2.34439	-2.80075	0
0.8580	26.3754	4.47923	-4.78582	-5.86136	0
0.8587	27.9016	3.88763	-5.70112	-4.64867	0
0.8593	28.508	5.66242	-6.00749	-2.1944	0
0.8600	27.2884	9.63457	-4.78582	-1.90567	0
0.8607	16.6047	10.3107	-2.03992	-0.375358	0
0.8613	3.18194	8.78944	0.707883	0.548601	0
0.8620	-2.92302	8.11333	4.36908	-2.1944	0
0.8627	-5.97551	7.85978	8.64112	-3.4071	0
0.8633	-12.9935	8.45138	8.03219	-3.11836	0
0.8640	-26.4231	7.85978	4.97992	-4.64867	0
0.8647	-39.2394	4.81729	5.89522	-2.1944	0
0.8653	-39.2394	4.81729	6.81052	0.866212	0
0.8660	-31.0018	7.52173	3.45378	-2.51201	0
0.8667	-29.1689	6.00048	1.01235	-3.72471	0
0.8673	-27.3361	2.61993	-0.207417	-0.0577474	0
0.8680	-19.4051	3.88763	-2.03992	-0.981706	0
0.8687	-16.3526	4.81729	-3.25969	-3.11836	0
0.8693	-16.6592	2.61993	-3.25969	-2.80075	0
0.8700	-9.3346	2.95798	-3.56606	-4.93741	0
0.8707	1.96231	4.81729	-2.95522	-7.39167	0
0.8713	10.5065	4.14118	-2.95522	-6.78532	0
0.8720	16.3049	2.95798	-2.34439	-10.4234	0
0.8727	17.5245	2.61993	-1.12462	-13.484	0
0.8733	14.7787	1.43673	-1.12462	-11.0586	0
0.8740	12.6392	2.36639	-1.42909	-9.52833	0
0.8747	8.36707	5.66242	2.53848	-12.2713	0
0.8753	2.26211	6.33853	7.11499	-12.8777	0
0.8760	-2.01001	3.29604	7.72582	-12.2713	0
0.8767	-3.53625	1.09868	6.50605	-11.3474	0
0.8773	-4.14266	1.43673	5.59075	-11.0586	0
0.8780	-3.53625	3.88763	5.28439	-11.9537	0
0.8787	-1.39678	8.11333	5.59075	-9.81706	0
0.8793	1.6557	10.9023	4.67355	-4.93741	0
0.8800	2.87533	9.38103	2.53848	-5.25502	0
0.8807	3.78835	7.18367	1.31681	-6.46771	0
0.8813	8.67368	6.59208	0.707883	-4.33106	0
0.8820	17.5245	6.93013	-0.513786	-3.72471	0
0.8827	24.8491	11.1558	-2.03992	-5.86136	0
0.8833	28.508	20.3678	-2.64885	-5.86136	0
0.8840	31.8671	26.7909	-3.25969	-4.01345	0
0.8847	37.6655	27.636	-3.87052	-1.27044	0
0.8853	43.1572	24.9316	-3.25969	-0.0577474	0
0.8860	43.7704	21.2975	-2.03992	-2.80075	0
0.8867	39.7981	19.4382	-3.56606	-3.72471	0
0.8873	33.0867	19.4382	-7.22726	-1.58805	0
0.8880	26.6752	16.6492	-10.8904	-2.1944	0
0.8887	23.0163	9.97263	-11.4993	-4.64867	0
0.8893	15.6917	4.47923	-6.61642	-4.64867	0
0.8900	-1.70339	3.88763	1.62318	-5.86136	0
0.8907	-19.0985	4.47923	8.03219	-7.68041	0
0.8913	-27.9493	3.54958	9.86279	-6.1501	0
0.8920	-36.1869	2.02833	9.55642	-2.1944	0
0.8927	-48.0902	1.43673	5.59075	-1.27044	0
0.8933	-49.3099	3.88763	2.23402	-3.4071	0
0.8940	-32.8278	9.38103	3.75825	-5.86136	0
0.8947	-12.3871	13.3532	6.19969	-4.01345	0
0.8953	-2.61641	13.6067	3.45378	-2.1944	0
0.8960	-2.61641	13.3532	0.707883	-4.64867	0
0.8967	-9.6344	13.0151	-0.513786	-6.1501	0
0.8973	-24.2836	12.0855	-2.03992	-2.1944	0
0.8980	-38.3264	12.0855	-1.73355	1.47256	0
0.8987	-39.2394	10.5642	0.707883	2.36765	0
0.8993	-23.6772	7.52173	0.707883	2.36765	0
0.9000	-7.19514	7.18367	-0.513786	1.47256	0
0.9007	-5.06249	7.52173	-1.12462	-2.1944	0
0.9013	-11.1606	3.88763	-2.03992	-4.93741	0
0.9020	-11.7739	-0.0845138	-1.42909	-3.11836	0
0.9027	-9.3346	-0.422569	-1.12462	-2.1944	0
0.9033	-11.7739	0.507083	-1.73355	-5.25502	0
0.9040	-14.5197	0.169028	-1.42909	-5.25502	0
0.9047	-8.11497	-0.67611	-0.207417	-0.375358	0
0.9053	1.6557	-0.67611	-0.207417	0.866212	0
0.9060	0.735866	-1.94382	0.707883	-0.981706	0
0.9067	-3.83604	-4.98631	1.01235	-1.27044	0
0.9073	2.87533	-5.32437	-0.513786	-1.90567	0
0.9080	10.5065	-1.60576	0.0970485	-2.1944	0
0.9087	8.67368	2.02833	3.45378	-0.981706	0
0.9093	6.53422	5.07083	2.23402	-0.981706	0
0.9100	6.23442	7.85978	-2.64885	-2.1944	0
0.9107	3.18194	5.66242	-3.56606	-2.80075	0
0.9113	2.26211	0.845138	-2.34439	-3.11836	0
0.9120	0.735866	-0.422569	-3.87052	-4.01345	0
0.9127	-5.06249	1.09868	-5.09029	-4.64867	0
0.9133	-3.83604	2.02833	-2.95522	-5.86136	0
0.9140	0.436069	4.14118	-2.34439	-7.07406	0
0.9147	-2.92302	7.52173	-4.17499	-5.86136	0
0.9153	-3.53625	10.3107	-3.56606	-2.51201	0
0.9160	2.87533	12.0855	-0.818252	-0.375358	0
0.9167	2.87533	11.4939	0.707883	0.548601	0
0.9173	1.04248	10.3107	1.31681	-1.27044	0
0.9180	7.45405	13.0151	2.84295	-1.27044	0
0.9187	12.9458	18.8466	3.45378	0.23099	0
0.9193	16.6047	21.551	2.53848	-1.58805	0
0.9200	21.1834	22.1426	0.707883	-4.64867	0
0.9207	18.4375	23.0723	-0.818252	-3.11836	0
0.9213	9.5867	21.2975	-0.818252	-2.1944	0
0.9220	5.6212	20.3678	-1.42909	-5.86136	0
0.9227	7.45405	25.8612	-4.48136	-6.78532	0
0.9233	12.3326	28.5657	-6.61642	-4.01345	0
0.9240	16.6047	22.1426	-5.70112	-4.64867	0
0.9247	15.0784	16.3957	-3.25969	-5.86136	0
0.9253	14.7787	14.8744	-2.95522	-4.93741	0
0.9260	13.8588	13.9448	-3.87052	-5.86136	0
0.9267	1.34909	16.6492	-2.03992	-5.25502	0
0.9273	-16.959	21.2975	0.401514	-0.981706	0
0.9280	-33.441	22.1426	1.01235	-1.58805	0
0.9287	-52.0557	20.3678	0.707883	-5.54375	0
0.9293	-59.9936	18.1705	1.31681	-4.64867	0
0.9300	-49.6165	13.9448	2.23402	-3.11836	0
0.9307	-41.6787	8.45138	3.75825	-5.86136	0
0.9313	-44.1247	2.95798	4.36908	-7.07406	0
0.9320	-41.9853	-2.53541	3.45378	-6.78532	0
0.9327	-31.6082	-8.95846	2.23402	-7.07406	0
0.9333	-21.2311	-15.3815	1.31681	-7.68041	0
0.9340	-12.6869	-18.086	2.23402	-6.1501	0
0.9347	-8.41477	-19.9453	5.28439	-5.25502	0
0.9353	-7.50175	-24.509	5.89522	-6.78532	0
0.9360	-2.31662	-25.4387	-0.207417	-9.81706	0
0.9367	7.45405	-20.8749	-5.70112	-11.9537	0
0.9373	13.2524	-21.4665	-6.00749	-12.5601	0
0.9380	12.3326	-26.3683	-3.87052	-11.3474	0
0.9387	10.8063	-22.6497	-0.207417	-9.21072	0
0.9393	8.36707	-16.3112	3.14932	-8.60437	0
0.9400	2.87533	-15.6351	1.62318	-7.68041	0
0.9407	1.6557	-15.0435	-0.207417	-4.93741	0
0.9413	7.45405	-11.4094	2.23402	-4.01345	0
0.9420	9.28009	-8.95846	3.14932	-4.01345	0
0.9427	5.6212	-7.09916	1.31681	-1.27044	0
0.9433	7.45405	-5.32437	1.62318	-0.664096	0
0.9440	15.3851	-4.98631	2.53848	-3.72471	0
0.9447	18.4375	-2.87347	3.14932	-4.01345	0
0.9453	14.472	0.169028	3.75825	-2.51201	0
0.9460	10.1999	0.169028	3.14932	-3.11836	0
0.9467	8.06046	-0.67611	2.84295	-1.27044	0
0.9473	7.14744	1.09868	4.97992	2.07891	0
0.9480	6.53422	2.95798	4.06462	0.548601	0
0.9487	5.6212	2.61993	1.01235	-3.11836	0
0.9493	4.40157	0.169028	1.31681	-4.01345	0
0.9500	2.87533	-0.67611	1.01235	-5.54375	0
0.9507	1.04248	1.09868	-2.03992	-7.39167	0
0.9513	1.04248	1.69028	-1.42909	-7.68041	0
0.9520	6.23442	-0.0845138	2.53848	-6.78532	0
0.9527	11.7262	1.09868	3.14932	-7.99802	0
0.9533	11.7262	4.81729	1.01235	-7.68041	0
0.9540	10.5065	5.66242	-0.818252	-4.64867	0
0.9547	11.7262	4.14118	-0.818252	-4.64867	0
0.9553	10.1999	5.66242	0.401514	-8.60437	0
0.9560	5.31459	8.45138	0.707883	-7.99802	0
0.9567	1.04248	9.97263	-0.818252	-3.4071	0
0.9573	-2.92302	9.97263	-4.78582	-3.4071	0
0.9580	-9.3346	10.3107	-7.53172	-4.93741	0
0.9587	-13.9065	11.8319	-4.17499	-3.11836	0
0.9593	-10.5542	14.2828	0.401514	-2.80075	0
0.9600	-5.36229	15.128	-2.03992	-3.11836	0
0.9607	-3.53625	12.4235	-4.78582	-3.11836	0
0.9613	0.436069	9.38103	-2.64885	-7.68041	0
0.9620	8.9803	10.5642	-2.34439	-11.0586	0
0.9627	12.0328	13.0151	-4.78582	-7.68041	0
0.9633	8.9803	14.5364	-3.56606	-7.68041	0
0.9640	10.8063	15.8041	-2.03992	-12.5601	0
0.9647	16.6047	17.9169	-2.95522	-9.52833	0
0.9653	13.8588	18.1705	-2.34439	-4.64867	0
0.9660	2.87533	18.8466	-1.73355	-5.25502	0
0.9667	0.129458	20.9594	-3.25969	-2.51201	0
0.9673	8.36707	20.3678	-4.17499	2.68526	0
0.9680	15.6917	19.4382	-5.39666	1.15495	0
0.9687	20.577	21.2975	-6.61642	-2.1944	0
0.9693	29.4278	21.551	-4.17499	-0.664096	0
0.9700	33.9998	20.0298	-2.34439	0.23099	0
0.9707	33.0867	19.4382	-3.56606	1.15495	0
0.9713	31.2539	18.1705	-1.42909	3.00287	0
0.9720	19.9638	13.0151	1.62318	-0.0577474	0
0.9727	0.436069	7.52173	0.707883	-5.25502	0
0.9733	-9.3346	3.54958	-0.207417	-5.54375	0
0.9740	-14.5197	1.43673	0.707883	-4.01345	0
0.9747	-24.5902	2.61993	-1.12462	-4.93741	0
0.9753	-23.064	3.29604	-2.95522	-5.25502	0
0.9760	-10.5542	1.43673	-1.12462	-6.78532	0
0.9767	-5.36229	1.09868	-0.207417	-9.52833	0
0.9773	1.34909	2.61993	-2.03992	-8.92198	0
0.9780	18.4375	2.02833	-3.87052	-6.1501	0
0.9787	26.9818	0.507083	-4.78582	-5.86136	0
0.9793	23.9293	-0.422569	-4.48136	-6.1501	0
0.9800	21.1834	-2.19736	-2.64885	-5.86136	0
0.9807	16.6047	-2.87347	-2.03992	-6.78532	0
0.9813	9.28009	-1.01417	-3.25969	-7.68041	0
0.9820	2.87533	0.169028	-4.17499	-6.78532	0
0.9827	-5.36229	1.09868	-4.78582	-4.93741	0
0.9833	-11.7739	2.36639	-6.00749	-3.11836	0
0.9840	-15.133	2.02833	-7.53172	-3.11836	0
0.9847	-23.6772	1.43673	-6.61642	-3.11836	0
0.9853	-29.4755	1.69028	-3.87052	-0.375358	0
0.9860	-26.4231	2.95798	-3.25969	1.47256	0
0.9867	-31.3016	4.81729	-4.17499	1.15495	0
0.9873	-42.8983	6.00048	-4.48136	3.00287	0
0.9880	-45.0378	4.81729	-4.78582	2.36765	0
0.9887	-43.8181	2.95798	-3.87052	-1.58805	0
0.9893	-43.5115	1.09868	-0.513786	-1.58805	0
0.9900	-38.0198	-1.01417	1.92765	-1.90567	0
0.9907	-32.8278	-2.53541	2.23402	-7.68041	0
0.9913	-30.0819	-4.05666	0.707883	-9.52833	0
0.9920	-24.2836	-4.98631	-2.03992	-4.64867	0
0.9927	-18.1854	-2.19736	-2.34439	-2.1944	0
0.9933	-15.133	2.02833	-1.42909	-1.90567	0
0.9940	-11.1606	2.95798	-1.12462	-0.981706	0
0.9947	-8.41477	2.95798	0.707883	-2.80075	0
0.9953	-7.50175	2.95798	1.62318	-5.54375	0
0.9960	-5.06249	-0.67611	-4.17499	-5.25502	0
0.9967	-3.53625	-4.39472	-9.05786	-4.93741	0
0.9973	-2.01001	-2.53541	-6.31196	-5.86136	0
0.9980	1.04248	-0.67611	-2.95522	-4.64867	0
0.9987	2.26211	-2.19736	-2.64885	-3.11836	0
0.9993	4.09496	-2.87347	-2.03992	-3.4071	0
1.0000	8.36707	-1.60576	-2.64885	-2.1944	0
1.0007	11.4196	-2.19736	-3.87052	-1.27044	0
1.0013	14.1654	-3.46507	-2.03992	-4.33106	0
1.0020	17.5245	-1.35222	-1.42909	-8.60437	0
1.0027	17.5245	0.845138	-2.95522	-6.46771	0
1.0033	17.8311	2.95798	-2.03992	-3.11836	0
1.0040	23.3229	7.18367	-0.207417	-4.01345	0
1.0047	26.3754	8.45138	-0.207417	-3.72471	0
1.0053	25.4555	5.40888	-0.207417	-0.981706	0
1.0060	27.2884	6.93013	0.0970485	-2.1944	0
1.0067	25.4555	11.1558	-0.207417	-5.54375	0
1.0073	11.1129	10.3107	-0.513786	-4.01345	0
1.0080	-4.44927	8.45138	-1.73355	-2.1944	0
1.0087	-8.11497	10.5642	-3.25969	-3.72471	0
1.0093	-2.92302	11.1558	-5.70112	-5.25502	0
1.0100	0.436069	7.52173	-7.22726	-5.86136	0
1.0107	-0.177153	6.33853	-5.09029	-5.86136	0
1.0113	-6.58873	6.93013	-1.42909	-5.25502	0
1.0120	-13.6067	8.45138	-0.818252	-5.86136	0
1.0127	-9.02799	13.0151	-1.73355	-7.68041	0
1.0133	4.09496	20.3678	-2.34439	-5.54375	0
1.0140	10.1999	24.5935	-1.12462	-4.01345	0
1.0147	9.89332	24.34	1.62318	-7.99802	0
1.0153	12.0328	25.2696	0.401514	-10.4234	0
1.0160	13.559	28.5657	-2.03992	-8.60437	0
1.0167	15.0784	27.636	-0.818252	-9.21072	0
1.0173	20.2704	22.8187	0.707883	-9.81706	0
1.0180	28.2014	20.0298	-0.207417	-7.99802	0
1.0187	35.8326	18.5085	-0.513786	-7.68041	0
1.0193	37.6655	13.0151	-2.95522	-9.21072	0
1.0200	30.6475	4.14118	-5.70112	-8.28676	0
1.0207	23.0163	-1.60576	-2.95522	-7.68041	0
1.0213	20.2704	-3.71861	-0.818252	-8.60437	0
1.0220	14.7787	-4.05666	-0.513786	-7.68041	0
1.0227	1.6557	-4.39472	3.45378	-7.07406	0
1.0233	-17.2656	-5.32437	5.28439	-7.99802	0
1.0240	-34.6607	-5.32437	4.36908	-8.60437	0
1.0247	-40.7656	-3.12701	6.19969	-7.07406	0
1.0253	-35.5805	0.169028	6.50605	-5.86136	0
1.0260	-27.9493	1.09868	3.14932	-5.54375	0
1.0267	-20.9313	2.02833	0.707883	-5.54375	0
1.0273	-12.0805	6.59208	0.707883	-4.93741	0
1.0280	-3.53625	8.11333	2.53848	-4.93741	0
1.0287	-2.61641	5.66242	3.75825	-5.86136	0
1.0293	-8.11497	7.52173	1.92765	-7.68041	0
1.0300	-11.1606	13.3532	1.62318	-8.28676	0
1.0307	-9.94101	16.6492	5.28439	-6.78532	0
1.0313	-17.2656	16.6492	7.11499	-4.01345	0
1.0320	-29.1689	15.128	8.03219	-4.33106	0
1.0327	-31.9148	13.0151	8.33666	-6.46771	0
1.0333	-27.9493	14.2828	4.36908	-5.86136	0
1.0340	-27.9493	16.6492	4.06462	-5.54375	0
1.0347	-26.4231	16.9873	10.1673	-8.28676	0
1.0353	-17.2656	16.6492	13.2195	-10.1347	0
1.0360	-2.01001	14.5364	11.6934	-9.21072	0
1.0367	14.472	12.4235	13.524	-8.60437	0
1.0373	26.6752	15.128	12.9151	-7.99802	0
1.0380	39.7981	18.5085	7.72582	-6.1501	0
1.0387	59.6392	16.6492	3.45378	-5.25502	0
1.0393	76.7277	16.3957	-0.207417	-5.86136	0
1.0400	84.3589	18.8466	-8.44893	-6.78532	0
1.0407	82.5261	17.3253	-13.3318	-7.39167	0
1.0413	67.8769	16.3957	-11.4993	-6.46771	0
1.0420	50.1752	22.1426	-8.14256	-5.54375	0
1.0427	29.7276	28.3121	-6.61642	-6.78532	0
1.0433	-16.3526	30.425	-5.09029	-7.07406	0
1.0440	-68.5378	31.3546	-2.34439	-5.25502	0
1.0447	-74.9425	28.9037	1.62318	-3.72471	0
1.0453	-50.8361	25.5232	4.36908	-4.01345	0
1.0460	-46.564	24.0019	4.67355	-3.11836	0
1.0467	-54.8016	21.2975	6.19969	0.23099	0
1.0473	-50.5295	18.8466	8.94749	0.866212	0
1.0480	-41.9853	21.8891	8.94749	-1.58805	0
1.0487	-37.4065	23.0723	5.28439	-2.51201	0
1.0493	-35.5805	18.5085	3.14932	-2.1944	0
1.0500	-39.2394	15.466	1.62318	-4.01345	0
1.0507	-42.8983	15.466	1.92765	-4.93741	0
1.0513	-35.8803	14.5364	1.62318	-3.11836	0
1.0520	-27.3361	14.5364	-1.42909	-4.93741	0
1.0527	-25.5032	15.8041	-2.95522	-8.28676	0
1.0533	-20.9313	13.6067	-1.42909	-7.99802	0
1.0540	-11.7739	8.78944	-1.42909	-7.68041	0
1.0547	-8.41477	3.88763	-2.03992	-8.60437	0
1.0553	-6.28212	2.02833	-2.34439	-6.78532	0
1.0560	1.96231	0.507083	-6.61642	-7.99802	0
1.0567	6.23442	-4.64826	-9.05786	-15.3319	0
1.0573	2.56872	-11.6629	-4.48136	-18.6813	0
1.0580	2.87533	-14.1138	-0.818252	-15.9383	0
1.0587	10.1999	-14.4519	-2.03992	-15.3319	0
1.0593	17.5245	-12.9306	-2.95522	-16.5446	0
1.0600	21.49	-5.57791	-3.87052	-13.1953	0
1.0607	23.9293	-0.0845138	-6.31196	-8.28676	0
1.0613	24.5425	-0.67611	-5.70112	-7.39167	0
1.0620	23.0163	2.36639	-2.95522	-7.68041	0
1.0627	17.2179	8.45138	-2.95522	-5.86136	0
1.0633	9.89332	8.11333	-3.25969	-4.01345	0
1.0640	5.92781	7.18367	-2.34439	-2.1944	0
1.0647	2.87533	9.63457	-0.513786	-2.1944	0
1.0653	-2.92302	9.38103	1.31681	-3.4071	0
1.0660	-5.6689	6.59208	1.62318	-4.64867	0
1.0667	-1.70339	6.59208	1.62318	-2.51201	0
1.0673	3.48174	3.88763	1.62318	-0.664096	0
1.0680	9.28009	-2.19736	0.401514	-4.01345	0
1.0687	16.6047	-2.87347	0.401514	-7.68041	0
1.0693	19.9638	2.61993	1.62318	-7.99802	0
1.0700	21.1834	8.11333	-0.513786	-7.68041	0
1.0707	27.595	9.04298	-3.87052	-8.60437	0
1.0713	35.8326	5.40888	-4.78582	-7.99802	0
1.0720	35.8326	2.61993	-6.61642	-6.46771	0
1.0727	31.2539	2.36639	-9.66869	-8.28676	0
1.0733	32.1737	-0.0845138	-8.14256	-11.665	0
1.0740	29.4278	-5.32437	-7.22726	-10.4234	0
1.0747	12.0328	-8.62041	-10.8904	-7.68041	0
1.0753	-8.72138	-10.1417	-11.8057	-8.60437	0
1.0760	-17.5722	-12.5926	-7.53172	-8.60437	0
1.0767	-19.0985	-15.3815	-3.87052	-4.93741	0
1.0773	-13.6067	-17.1563	-0.513786	-3.11836	0
1.0780	1.34909	-16.9028	4.36908	-2.1944	0
1.0787	13.8588	-16.9028	7.42136	1.15495	0
1.0793	19.3574	-19.0156	4.97992	1.47256	0
1.0800	23.9293	-19.9453	-1.73355	-0.981706	0
1.0807	26.0687	-18.086	-6.92279	-2.1944	0
1.0813	27.595	-15.6351	-6.61642	-4.64867	0
1.0820	32.1737	-13.5222	-2.64885	-7.68041	0
1.0827	21.1834	-12.339	1.01235	-7.99802	0
1.0833	-1.70339	-12.339	4.36908	-8.92198	0
1.0840	-4.14266	-8.36687	6.50605	-11.665	0
1.0847	-1.09017	1.09868	7.11499	-9.52833	0
1.0853	-24.5902	7.85978	8.03219	-6.78532	0
1.0860	-42.8983	9.97263	8.33666	-9.52833	0
1.0867	-25.2034	11.1558	4.67355	-9.52833	0
1.0873	-3.22964	9.63457	0.401514	-7.68041	0
1.0880	-4.75588	5.66242	0.0970485	-9.81706	0
1.0887	-18.7918	3.54958	1.01235	-10.4234	0
1.0893	-32.8278	1.43673	-1.73355	-5.54375	0
1.0900	-37.4065	-4.39472	-2.64885	-4.93741	0
1.0907	-29.4755	-8.02881	1.01235	-6.78532	0
1.0913	-21.8443	-8.02881	0.0970485	-1.27044	0
1.0920	-15.133	-10.8178	-8.44893	2.07891	0
1.0927	-1.70339	-16.5647	-15.1624	-1.58805	0
1.0933	8.36707	-19.6072	-15.4669	-0.375358	0
1.0940	7.45405	-20.8749	-13.0254	3.89795	0
1.0947	6.53422	-20.8749	-10.584	1.47256	0
1.0953	8.9803	-20.5369	-9.66869	-1.90567	0
1.0960	7.45405	-20.5369	-8.75339	-2.1944	0
1.0967	8.36707	-18.086	-9.05786	-5.25502	0
1.0973	14.1654	-12.5926	-11.8057	-5.25502	0
1.0980	18.4375	-13.1842	-11.4993	-1.27044	0
1.0987	22.7097	-17.8324	-6.00749	-0.981706	0
1.0993	28.508	-18.424	-2.64885	-2.80075	0
1.1000	23.9293	-17.8324	-2.95522	-0.664096	0
1.1007	3.48174	-19.0156	-1.42909	0.23099	0
1.1013	-21.2311	-19.3537	-0.207417	-2.80075	0
1.1020	-38.3264	-18.086	-0.207417	-4.93741	0
1.1027	-41.9853	-19.0156	1.62318	-3.72471	0
1.1033	-34.6607	-19.9453	3.45378	-1.27044	0
1.1040	-26.4231	-19.9453	1.62318	-0.375358	0
1.1047	-21.5377	-19.9453	-1.73355	-0.981706	0
1.1053	-16.3526	-19.3537	-3.25969	-0.981706	0
1.1060	-9.3346	-19.3537	-2.03992	-1.27044	0
1.1067	-2.01001	-18.6775	0.0970485	-0.981706	0
1.1073	3.78835	-17.4944	-0.207417	1.15495	0
1.1080	2.87533	-15.6351	-2.03992	1.7613	0
1.1087	-3.22964	-13.8603	-2.03992	-0.0577474	0
1.1093	-9.3346	-12.5926	-1.12462	-0.0577474	0
1.1100	-19.7049	-11.6629	-1.73355	-0.375358	0
1.1107	-31.0018	-8.36687	-1.73355	-3.4071	0
1.1113	-29.7821	-7.09916	-2.03992	-2.80075	0
1.1120	-20.9313	-10.8178	-2.34439	0.23099	0
1.1127	-18.7918	-12.339	0.0970485	-1.58805	0
1.1133	-17.2656	-8.02881	0.707883	-3.4071	0
1.1140	-8.72138	-2.19736	-1.12462	-1.90567	0
1.1147	-2.61641	2.02833	-0.513786	-3.72471	0
1.1153	-2.31662	2.95798	-0.207417	-4.93741	0
1.1160	1.04248	0.507083	-2.95522	-2.1944	0
1.1167	7.45405	-2.87347	-3.87052	-4.01345	0
1.1173	13.8588	-4.39472	-2.03992	-8.60437	0
1.1180	25.4555	-4.39472	-2.03992	-5.86136	0
1.1187	39.4983	-4.05666	-2.03992	-2.80075	0
1.1193	44.9901	-1.94382	-0.818252	-4.93741	0
1.1200	39.4983	-0.422569	-0.207417	-4.01345	0
1.1207	31.2539	-0.67611	0.707883	-0.981706	0
1.1213	25.4555	-1.01417	3.45378	-1.27044	0
1.1220	22.1032	-1.35222	6.50605	-0.375358	0
1.1227	18.1309	-3.12701	5.89522	3.89795	0
1.1233	9.89332	-4.98631	1.92765	5.13952	0
1.1240	2.56872	-5.57791	0.707883	2.68526	0
1.1247	1.96231	-6.50756	1.01235	2.68526	0
1.1253	-4.75588	-6.50756	-2.03992	4.21556	0
1.1260	-21.5377	-3.71861	-3.25969	3.2916	0
1.1267	-27.6427	-1.60576	0.707883	2.68526	0
1.1273	-19.0985	-0.67611	3.14932	4.82191	0
1.1280	-12.3871	0.169028	3.14932	4.21556	0
1.1287	-9.02799	-1.35222	4.06462	-1.27044	0
1.1293	-5.6689	-2.19736	3.45378	-2.1944	0
1.1300	-6.88853	2.02833	3.45378	0.548601	0
1.1307	-6.88853	5.07083	2.53848	-1.27044	0
1.1313	-2.61641	3.54958	-2.34439	-4.64867	0
1.1320	-5.36229	3.29604	-5.09029	-4.93741	0
1.1327	-9.94101	5.07083	-1.73355	-4.93741	0
1.1333	-0.790375	4.81729	-2.03992	-4.01345	0
1.1340	10.5065	4.14118	-5.70112	-1.90567	0
1.1347	14.472	6.93013	-4.78582	-2.80075	0
1.1353	17.2179	11.1558	-3.25969	-5.86136	0
1.1360	18.1309	13.9448	-2.95522	-4.93741	0
1.1367	17.5245	15.8041	-0.207417	-2.1944	0
1.1373	23.0163	14.8744	4.06462	-2.1944	0
1.1380	23.0163	12.4235	6.50605	-3.11836	0
1.1387	9.28009	12.4235	8.94749	-1.27044	0
1.1393	4.09496	12.4235	8.03219	-0.375358	0
1.1400	11.1129	8.45138	4.36908	-1.58805	0
1.1407	9.89332	4.47923	1.62318	-2.1944	0
1.1413	2.56872	2.95798	-1.73355	-1.90567	0
1.1420	5.00798	2.02833	-6.61642	-1.27044	0
1.1427	8.9803	1.43673	-7.22726	-0.0577474	0
1.1433	4.70818	3.29604	-4.78582	-2.51201	0
1.1440	-0.790375	3.29604	-2.95522	-5.86136	0
1.1447	-2.31662	1.09868	-0.818252	-4.33106	0
1.1453	1.04248	1.09868	0.707883	-3.11836	0
1.1460	5.31459	1.69028	-1.12462	-5.86136	0
1.1467	5.92781	-0.67611	-2.34439	-4.93741	0
1.1473	4.40157	-3.12701	-2.03992	-1.58805	0
1.1480	0.735866	-2.53541	-2.34439	-4.33106	0
1.1487	-6.58873	-0.422569	-2.03992	-6.78532	0
1.1493	-5.36229	1.09868	-0.513786	-4.64867	0
1.1500	7.14744	1.69028	-2.64885	-5.54375	0
1.1507	6.53422	2.36639	-5.70112	-6.78532	0
1.1513	-7.19514	3.54958	-6.31196	-3.11836	0
1.1520	-6.28212	3.88763	-8.14256	-2.1944	0
1.1527	2.26211	2.36639	-10.2795	-7.68041	0
1.1533	-4.75588	2.02833	-7.22726	-9.52833	0
1.1540	-10.2476	3.54958	-3.56606	-5.86136	0
1.1547	-0.790375	3.54958	-2.64885	-4.93741	0
1.1553	-0.177153	1.09868	-1.42909	-6.78532	0
1.1560	-10.5542	2.02833	-2.03992	-6.46771	0
1.1567	-16.959	6.59208	-2.95522	-6.46771	0
1.1573	-28.5557	9.04298	-0.513786	-8.60437	0
1.1580	-45.9508	8.45138	1.92765	-7.07406	0
1.1587	-48.3968	8.11333	0.707883	-4.93741	0
1.1593	-38.3264	9.63457	1.01235	-4.64867	0
1.1600	-29.7821	11.8319	1.31681	-4.01345	0
1.1607	-21.8443	11.1558	-1.42909	-4.01345	0
1.1613	-12.6869	7.52173	-2.95522	-6.78532	0
1.1620	-0.790375	8.11333	-2.34439	-4.93741	0
1.1627	19.0508	13.9448	-2.95522	-0.375358	0
1.1633	38.8851	18.8466	-2.95522	-3.4071	0
1.1640	45.2967	21.2975	-2.64885	-8.60437	0
1.1647	39.7981	22.1426	-5.39666	-6.1501	0
1.1653	35.526	19.7762	-9.97316	-4.01345	0
1.1660	34.613	16.3957	-13.3318	-6.78532	0
1.1667	22.1032	14.8744	-15.1624	-7.07406	0
1.1673	-3.22964	13.9448	-13.3318	-5.86136	0
1.1680	-15.7394	11.4939	-9.66869	-8.60437	0
1.1687	-4.44927	6.59208	-9.05786	-10.4234	0
1.1693	8.9803	1.09868	-9.05786	-9.52833	0
1.1700	12.0328	0.169028	-5.09029	-10.4234	0
1.1707	16.6047	0.169028	-1.42909	-10.1347	0
1.1713	20.577	-2.53541	-2.03992	-6.78532	0
1.1720	12.9458	-2.53541	1.01235	-6.46771	0
1.1727	3.48174	0.169028	6.81052	-7.68041	0
1.1733	5.6212	0.169028	6.19969	-5.54375	0
1.1740	14.7787	-0.422569	2.23402	-5.54375	0
1.1747	28.508	4.14118	3.45378	-9.21072	0
1.1753	48.6489	9.04298	1.62318	-8.92198	0
1.1760	66.3506	9.63457	-6.61642	-8.60437	0
1.1767	73.9818	9.63457	-8.44893	-12.5601	0
1.1773	77.6407	12.4235	-2.34439	-13.1953	0
1.1780	76.1145	15.466	0.0970485	-9.21072	0
1.1787	60.2457	14.8744	-0.207417	-8.60437	0
1.1793	30.9541	13.0151	0.707883	-10.741	0
1.1800	-9.3346	14.2828	1.62318	-10.4234	0
1.1807	-59.3803	15.8041	3.14932	-7.99802	0
1.1813	-99.3624	14.8744	3.14932	-6.46771	0
1.1820	-104.241	13.6067	1.62318	-6.78532	0
1.1827	-77.995	13.9448	1.62318	-6.1501	0
1.1833	-49.3099	14.5364	2.53848	-4.64867	0
1.1840	-37.0999	16.6492	1.31681	-4.01345	0
1.1847	-37.7132	18.5085	0.707883	-5.25502	0
1.1853	-42.2919	19.4382	0.707883	-5.86136	0
1.1860	-44.7311	19.7762	1.01235	-4.64867	0
1.1867	-41.9853	20.3678	4.36908	-3.11836	0
1.1873	-40.459	20.0298	7.42136	-4.33106	0
1.1880	-39.546	20.3678	5.59075	-7.39167	0
1.1887	-28.2559	21.2975	3.45378	-9.52833	0
1.1893	-11.1606	19.4382	5.28439	-8.92198	0
1.1900	-5.97551	16.9873	7.42136	-7.68041	0
1.1907	-9.3346	16.6492	9.25196	-7.99802	0
1.1913	-10.8608	18.5085	10.4736	-8.92198	0
1.1920	-11.7739	19.7762	8.94749	-8.60437	0
1.1927	-9.94101	20.9594	5.28439	-7.07406	0
1.1933	-5.06249	22.8187	2.53848	-4.01345	0
1.1940	-6.28212	24.34	0.0970485	-3.11836	0
1.1947	-9.02799	23.6639	-2.64885	-6.46771	0
1.1953	-4.44927	21.8891	-5.39666	-8.92198	0
1.1960	-0.177153	21.8891	-5.70112	-5.25502	0
1.1967	-0.790375	23.4103	-5.70112	-1.90567	0
1.1973	1.96231	24.9316	-5.70112	-3.4071	0
1.1980	12.0328	24.9316	-6.31196	-4.64867	0
1.1987	23.9293	23.4103	-6.61642	-4.33106	0
1.1993	27.595	22.4807	-6.61642	-5.86136	0
1.2000	24.5425	23.6639	-5.70112	-6.46771	0
1.2007	22.1032	23.0723	-5.70112	-7.39167	0
1.2013	19.6572	21.2975	-4.78582	-9.52833	0
1.2020	17.2179	22.8187	-1.12462	-7.68041	0
1.2027	21.1834	24.9316	1.31681	-3.11836	0
1.2033	26.9818	24.0019	0.0970485	-4.33106	0
1.2040	19.9638	24.5935	-1.12462	-6.78532	0
1.2047	6.84083	26.7909	-0.818252	-4.01345	0
1.2053	2.87533	26.4528	0.707883	-3.4071	0
1.2060	6.53422	24.9316	2.53848	-6.78532	0
1.2067	8.36707	24.0019	1.62318	-4.33106	0
1.2073	4.09496	21.2975	-0.513786	-1.90567	0
1.2080	-2.61641	20.9594	2.53848	-5.86136	0
1.2087	4.40157	23.4103	5.28439	-6.78532	0
1.2093	28.508	23.6639	3.14932	-3.72471	0
1.2100	47.1227	22.4807	1.01235	-5.86136	0
1.2107	49.5688	24.9316	0.401514	-8.60437	0
1.2113	51.3948	27.3825	-3.25969	-4.64867	0
1.2120	58.113	29.1573	-6.61642	-2.51201	0
1.2127	57.1932	32.5378	-7.53172	-6.46771	0
1.2133	42.2442	32.8759	-9.36423	-8.60437	0
1.2140	16.9113	28.5657	-7.53172	-7.99802	0
1.2147	-7.19514	26.1148	-2.03992	-7.99802	0
1.2153	-18.1854	27.3825	-1.42909	-8.28676	0
1.2160	-25.5032	28.3121	-3.56606	-7.68041	0
1.2167	-38.6262	25.2696	-1.42909	-7.07406	0
1.2173	-48.0902	19.4382	0.707883	-6.46771	0
1.2180	-52.0557	17.5789	2.53848	-6.1501	0
1.2187	-59.9936	20.6214	5.28439	-7.68041	0
1.2193	-60.9066	22.1426	3.75825	-7.68041	0
1.2200	-46.564	21.8891	2.23402	-4.93741	0
1.2207	-29.4755	21.2975	4.06462	-2.51201	0
1.2213	-12.9935	18.8466	4.36908	-4.93741	0
1.2220	9.5867	18.5085	4.97992	-6.46771	0
1.2227	28.508	20.9594	9.55642	-4.01345	0
1.2233	35.526	20.3678	9.55642	-2.51201	0
1.2240	35.8326	16.3957	6.19969	-3.4071	0
1.2247	27.595	14.8744	6.19969	-3.4071	0
1.2253	11.1129	13.3532	5.28439	-2.80075	0
1.2260	1.6557	10.3107	0.707883	-3.11836	0
1.2267	5.00798	7.52173	0.401514	-4.01345	0
1.2273	15.0784	5.07083	1.31681	-5.86136	0
1.2280	33.0867	2.95798	-1.12462	-6.1501	0
1.2287	47.1227	1.09868	-3.87052	-3.72471	0
1.2293	37.6655	0.169028	-3.87052	-2.1944	0
1.2300	19.9638	2.02833	-2.95522	-3.11836	0
1.2307	15.0784	6.00048	-2.03992	-1.90567	0
1.2313	7.45405	7.52173	-3.56606	0.548601	0
1.2320	-9.3346	7.52173	-5.70112	-0.375358	0
1.2327	-17.2656	10.9023	-7.83809	-2.51201	0
1.2333	-11.7739	14.8744	-9.66869	-2.51201	0
1.2340	-3.53625	17.5789	-7.53172	-1.58805	0
1.2347	-5.06249	18.8466	-2.34439	-0.375358	0
1.2353	-20.0115	13.0151	-0.513786	0.23099	0
1.2360	-28.2559	4.47923	-2.03992	-0.375358	0
1.2367	-23.6772	0.845138	-2.34439	-0.664096	0
1.2373	-31.0018	-4.39472	-0.513786	-2.80075	0
1.2380	-45.9508	-12.339	-0.818252	-4.33106	0
1.2387	-49.0033	-14.1138	-2.64885	-1.90567	0
1.2393	-54.8016	-12.9306	-2.64885	-0.375358	0
1.2400	-64.2657	-13.5222	-2.03992	-3.4071	0
1.2407	-55.7214	-11.4094	-0.513786	-3.11836	0
1.2413	-40.459	-9.88811	1.62318	0.548601	0
1.2420	-33.1344	-12.5926	1.62318	2.07891	0
1.2427	-24.5902	-16.5647	0.707883	2.36765	0
1.2433	-27.0295	-23.3258	1.62318	1.47256	0
1.2440	-45.0378	-30.594	2.84295	-0.375358	0
1.2447	-48.3968	-33.9745	1.62318	-0.0577474	0
1.2453	-31.6082	-37.6086	2.53848	-0.375358	0
1.2460	-18.7918	-44.9613	8.03219	-4.01345	0
1.2467	-9.02799	-47.4122	12.6087	-1.27044	0
1.2473	1.04248	-44.6233	11.6934	2.07891	0
1.2480	2.56872	-40.9892	9.25196	-4.01345	0
1.2487	-1.70339	-34.5661	8.33666	-8.60437	0
1.2493	1.04248	-28.1431	7.11499	-5.86136	0
1.2500	8.9803	-27.298	1.01235	-5.54375	0
1.2507	13.8588	-26.9599	-6.61642	-4.01345	0
1.2513	14.1654	-21.4665	-9.36423	-0.375358	0
1.2520	13.559	-14.4519	-10.2795	-3.11836	0
1.2527	13.2524	-9.88811	-13.9407	-4.64867	0
1.2533	11.7262	-9.55006	-16.3822	-0.0577474	0
1.2540	7.14744	-13.5222	-11.1948	-0.0577474	0
1.2547	1.34909	-19.0156	-3.56606	-3.11836	0
1.2553	-2.61641	-24.1709	-2.03992	-0.981706	0
1.2560	-5.97551	-30.0024	-5.70112	0.23099	0
1.2567	-7.50175	-36.0874	-6.92279	-1.58805	0
1.2573	-5.97551	-39.806	-5.09029	0.23099	0
1.2580	-2.61641	-39.1299	-5.39666	3.2916	0
1.2587	2.87533	-35.1577	-6.31196	3.2916	0
1.2593	13.2524	-33.3829	-7.53172	2.07891	0
1.2600	24.5425	-36.4254	-8.75339	0.866212	0
1.2607	28.2014	-39.1299	-7.53172	-0.375358	0
1.2613	27.2884	-38.2848	-2.64885	-1.58805	0
1.2620	29.7276	-36.4254	-0.513786	-1.27044	0
1.2627	30.6475	-36.0874	-2.03992	2.07891	0
1.2633	23.0163	-36.679	-0.818252	1.15495	0
1.2640	13.8588	-33.6365	1.62318	-3.72471	0
1.2647	12.0328	-27.298	1.01235	-2.51201	0
1.2653	12.0328	-24.8471	-0.207417	2.36765	0
1.2660	5.6212	-28.8192	-1.12462	2.07891	0
1.2667	-0.790375	-30.9321	-4.78582	-0.375358	0
1.2673	-0.177153	-27.298	-7.53172	-0.981706	0
1.2680	3.18194	-22.6497	-5.70112	-3.11836	0
1.2687	5.31459	-19.3537	-4.17499	-4.33106	0
1.2693	7.45405	-18.086	-3.56606	-1.58805	0
1.2700	10.1999	-16.9028	-0.207417	-0.375358	0
1.2707	14.1654	-14.4519	0.707883	-2.51201	0
1.2713	23.9293	-13.8603	-2.95522	-3.4071	0
1.2720	36.4458	-16.5647	-4.78582	-2.51201	0
1.2727	40.4113	-19.0156	-4.17499	-3.11836	0
1.2733	33.9998	-19.9453	-5.70112	-3.11836	0
1.2740	29.4278	-21.8046	-5.09029	-2.80075	0
1.2747	36.1392	-22.6497	-1.42909	-4.93741	0
1.2753	46.8229	-19.6072	0.0970485	-6.78532	0
1.2760	49.5688	-16.3112	-0.207417	-6.1501	0
1.2767	41.3243	-16.3112	0.0970485	-7.07406	0
1.2773	28.508	-16.3112	0.707883	-10.1347	0
1.2780	14.7787	-13.5222	0.707883	-8.60437	0
1.2787	0.129458	-14.1138	1.62318	-3.72471	0
1.2793	-9.02799	-16.3112	1.62318	-2.1944	0
1.2800	-9.3346	-15.0435	1.01235	-5.54375	0
1.2807	-8.11497	-10.1417	1.31681	-7.99802	0
1.2813	-10.8608	-4.98631	1.92765	-6.46771	0
1.2820	-13.9065	-2.19736	3.45378	-4.64867	0
1.2827	-10.8608	-5.32437	4.36908	-5.25502	0
1.2833	-1.70339	-8.02881	3.14932	-4.64867	0
1.2840	5.00798	-4.64826	2.53848	-2.1944	0
1.2847	4.09496	-3.12701	2.53848	-0.981706	0
1.2853	4.70818	-4.39472	1.01235	0.23099	0
1.2860	11.4196	-1.35222	-1.12462	-0.375358	0
1.2867	14.472	3.29604	-1.12462	-4.93741	0
1.2873	12.0328	2.95798	-0.818252	-7.68041	0
1.2880	12.9458	2.95798	-1.12462	-6.46771	0
1.2887	17.2179	5.66242	-0.207417	-4.33106	0
1.2893	17.2179	7.52173	0.707883	-3.11836	0
1.2900	16.6047	6.93013	-1.12462	-4.01345	0
1.2907	17.2179	6.00048	-2.95522	-5.86136	0
1.2913	13.559	5.66242	-1.12462	-3.11836	0
1.2920	4.70818	5.66242	1.62318	-0.664096	0
1.2927	-1.39678	5.40888	0.707883	-4.01345	0
1.2933	0.129458	5.07083	-1.73355	-6.78532	0
1.2940	4.70818	2.95798	-1.42909	-6.78532	0
1.2947	2.87533	1.09868	0.707883	-6.78532	0
1.2953	-6.58873	3.29604	1.62318	-4.93741	0
1.2960	-12.6869	5.66242	-0.818252	-4.93741	0
1.2967	-7.80836	2.61993	-2.95522	-8.60437	0
1.2973	5.6212	0.845138	-0.818252	-8.60437	0
1.2980	21.1834	4.14118	1.92765	-5.86136	0
1.2987	30.6475	5.07083	0.707883	-4.33106	0
1.2993	32.1737	2.36639	-2.03992	-4.33106	0
1.3000	31.2539	2.61993	-2.64885	-5.54375	0
1.3007	25.7621	6.59208	-2.34439	-5.54375	0
1.3013	11.1129	9.38103	-1.12462	-2.80075	0
1.3020	-9.6344	7.18367	1.31681	-1.58805	0
1.3027	-21.2311	4.81729	1.31681	-3.11836	0
1.3033	-17.2656	4.81729	-1.12462	-3.4071	0
1.3040	-12.0805	4.81729	-1.12462	-3.11836	0
1.3047	-16.959	5.40888	3.14932	-0.664096	0
1.3053	-17.5722	9.38103	3.45378	1.7613	0
1.3060	-6.58873	10.5642	-0.818252	-0.981706	0
1.3067	2.56872	7.85978	-2.34439	-2.1944	0
1.3073	8.9803	10.3107	-2.95522	1.47256	0
1.3080	21.7966	15.466	-7.22726	0.866212	0
1.3087	34.613	14.8744	-8.14256	-2.51201	0
1.3093	32.7801	15.8041	-3.56606	-2.80075	0
1.3100	20.2704	20.0298	-1.73355	-4.93741	0
1.3107	14.1654	18.5085	-2.64885	-7.39167	0
1.3113	14.472	13.9448	-1.42909	-5.86136	0
1.3120	-1.09017	13.6067	1.62318	-6.78532	0
1.3127	-31.0018	12.0855	5.28439	-10.1347	0
1.3133	-45.651	7.85978	5.59075	-8.60437	0
1.3140	-39.546	5.66242	1.92765	-8.60437	0
1.3147	-31.9148	6.93013	0.707883	-11.0586	0
1.3153	-25.5032	11.8319	1.62318	-8.92198	0
1.3160	-8.11497	16.3957	-0.513786	-6.46771	0
1.3167	19.9638	13.9448	-2.03992	-7.68041	0
1.3173	45.5965	9.38103	-1.12462	-7.68041	0
1.3180	53.2277	11.4939	-4.78582	-7.68041	0
1.3187	47.1227	15.466	-10.584	-8.60437	0
1.3193	37.6655	13.9448	-12.721	-6.78532	0
1.3200	18.1309	10.3107	-12.721	-4.33106	0
1.3207	-11.7739	8.11333	-11.8057	-6.1501	0
1.3213	-30.6952	6.59208	-9.97316	-7.39167	0
1.3220	-40.7656	4.81729	-9.36423	-5.25502	0
1.3227	-57.2477	2.61993	-7.83809	-5.86136	0
1.3233	-71.2837	1.09868	-2.95522	-8.60437	0
1.3240	-75.8624	-0.0845138	0.0970485	-7.39167	0
1.3247	-81.3541	-1.60576	-0.207417	-3.11836	0
1.3253	-81.3541	-4.05666	1.62318	-4.33106	0
1.3260	-69.4508	-4.98631	6.50605	-7.68041	0
1.3267	-64.8721	-2.53541	7.11499	-6.78532	0
1.3273	-70.6704	-0.67611	4.36908	-6.46771	0
1.3280	-68.8444	-3.12701	4.97992	-10.1347	0
1.3287	-59.3803	-3.46507	4.67355	-9.52833	0
1.3293	-50.2229	-0.67611	1.92765	-7.39167	0
1.3300	-38.3264	0.169028	3.14932	-10.4234	0
1.3307	-24.8968	1.09868	6.19969	-11.0586	0
1.3313	-11.7739	4.14118	3.45378	-6.1501	0
1.3320	-1.70339	6.33853	-1.12462	-7.99802	0
1.3327	-2.61641	6.33853	-3.87052	-13.1953	0
[truncated: 55,024 more rows]
