# Supplementary material for: Identification of Haptic Based Guiding Using Hard Reins
Source: PLoS One. 2015 Jul 22;10(7):e0132020. doi: 10.1371/journal.pone.0132020 (PMC4511788; doi:10.1371/journal.pone.0132020)
Supplement: S4 File — (ZIP) [file pone.0132020.s004.zip › EMGData2/Subject12/T17/t17.txt]

0.0000	-138.243	133.008	7.75979	-1006.62	0
0.0007	-142.81	139.723	8.67687	-1022.5	0
0.0013	-139.771	140.294	12.0331	-994.721	0
0.0020	-127.25	136.056	8.98129	-926.079	0
0.0027	-116.257	131.484	4.09911	-827.205	0
0.0033	-94.9019	120.484	1.35169	-659.652	0
0.0040	-56.7585	95.1486	-2.3109	-428.923	0
0.0047	-26.536	65.5278	-6.2779	-218.347	0
0.0053	-8.53536	41.1454	-10.8557	-47.4474	0
0.0060	17.1039	14.5723	-14.8227	154.576	0
0.0067	50.0498	-16.8582	-13.2967	396.87	0
0.0073	79.6578	-46.4314	-11.4664	610.197	0
0.0080	101.943	-74.5283	-13.2967	767.971	0
0.0087	111.093	-98.006	-13.9075	884.841	0
0.0093	114.447	-113.912	-12.0752	960.214	0
0.0100	124.527	-125.198	-12.9904	1001.41	0
0.0107	132.448	-132.818	-12.3816	1016.07	0
0.0113	129.093	-133.722	-8.41457	987.396	0
0.0120	122.086	-132.199	-7.80382	918.716	0
0.0127	111.391	-127.627	-7.49749	821.367	0
0.0133	88.5087	-113.293	-1.70015	654.149	0
0.0140	56.4596	-87.672	-0.478645	417.619	0
0.0147	24.4271	-58.956	-4.75198	204.626	0
0.0153	-3.03885	-33.3354	-2.91973	39.8246	0
0.0160	-28.6781	-7.71475	1.96244	-158.852	0
0.0167	-59.8139	24.0491	1.96244	-398.729	0
0.0173	-91.232	56.7177	2.26686	-604.731	0
0.0180	-112.305	83.8622	5.01428	-764.921	0
0.0187	-124.194	108.292	5.92945	-894.026	0
0.0193	-129.392	129.008	4.09911	-973.08	0
0.0200	-128.479	141.866	2.26686	-1007.55	0
0.0207	-132.132	150.39	2.26686	-1016.7	0
0.0213	-134.573	154.962	5.01428	-987.099	0
0.0220	-122.982	149.771	8.06612	-920.576	0
0.0227	-106.493	140.009	8.98129	-822.297	0
0.0233	-91.8465	126.579	7.75979	-654.446	0
0.0240	-64.9949	100.054	5.62503	-422.527	0
0.0247	-33.2613	68.909	2.87761	-212.881	0
0.0253	-12.2052	46.0028	1.04727	-45.6253	0
0.0260	14.0485	19.7631	0.436524	154.873	0
0.0267	50.9797	-15.9534	-1.39381	397.799	0
0.0273	80.8867	-47.0505	-6.58232	609.565	0
0.0280	103.155	-70.2424	-9.94049	765.219	0
0.0287	124.825	-92.5294	-9.32974	884.246	0
0.0293	137.031	-111.15	-11.4664	962.073	0
0.0300	141.298	-123.055	-15.4334	999.295	0
0.0307	145.267	-130.675	-12.9904	1008.44	0
0.0313	143.441	-133.103	-9.63416	979.141	0
0.0320	135.818	-130.389	-12.3816	911.391	0
0.0327	126.968	-124.865	-12.3816	812.518	0
0.0333	104.683	-110.245	-5.97157	645.894	0
0.0340	65.626	-82.1479	-2.3109	406.649	0
0.0347	29.907	-52.2413	-2.00456	180.791	0
0.0353	5.1976	-29.3827	-2.00456	0.446213	0
0.0360	-23.1816	-4.3336	-0.784977	-206.448	0
0.0367	-56.443	27.716	3.79278	-444.206	0
0.0373	-83.61	58.5274	5.62503	-642.845	0
0.0380	-104.965	85.3861	3.79278	-794.52	0
0.0387	-124.194	110.388	5.01428	-911.094	0
0.0393	-136.715	128.103	5.3187	-975.794	0
0.0400	-143.125	136.961	1.96244	-1003.87	0
0.0407	-148.92	145.199	5.62503	-1010	0
0.0413	-148.92	151.295	12.6439	-970.923	0
0.0420	-139.156	145.818	10.5072	-894.918	0
0.0427	-126.038	136.056	7.45537	-787.827	0
0.0433	-106.808	123.817	9.59204	-605.028	0
0.0440	-75.058	98.5298	8.06612	-370.655	0
0.0447	-41.1989	68.2899	4.70795	-175.325	0
0.0453	-15.8585	46.3362	3.18203	-7.80874	0
0.0460	10.0797	19.7631	0.740942	208.902	0
0.0467	42.1288	-17.4773	-1.39381	448.445	0
0.0473	71.1059	-47.9553	-1.70015	641.32	0
0.0480	95.8318	-72.0996	-4.14123	789.649	0
0.0487	120.857	-99.2441	-5.66715	903.768	0
0.0493	138.857	-118.15	-6.2779	969.399	0
0.0500	143.739	-125.198	-8.71899	1001.41	0
0.0507	145.583	-133.437	-8.41457	1009.04	0
0.0513	148.323	-140.77	-7.19307	971.518	0
0.0520	143.441	-137.104	-11.1601	900.422	0
0.0527	131.235	-127.913	-12.0752	797.867	0
0.0533	109.864	-112.959	-6.88865	614.176	0
0.0540	73.8624	-86.4338	-4.14123	374.001	0
0.0547	36.6323	-57.1463	-1.0894	177.147	0
0.0553	12.2218	-34.5259	2.57319	12.6427	0
0.0560	-14.6463	-7.71475	1.96244	-199.123	0
0.0567	-49.7342	27.3826	0.132106	-433.496	0
0.0573	-76.2869	59.7655	0.436524	-627.897	0
0.0580	-94.2875	86.6243	1.96244	-783.551	0
0.0587	-116.871	110.721	5.92945	-898.005	0
0.0593	-135.802	128.722	7.75979	-960.549	0
0.0600	-142.212	138.77	2.26686	-995.353	0
0.0607	-144.952	144.294	-0.174227	-1005.73	0
0.0613	-144.952	146.104	3.18203	-970.328	0
0.0620	-138.243	143.675	4.40353	-901.649	0
0.0627	-125.423	136.675	4.09911	-800.656	0
0.0633	-102.225	119.579	3.48836	-623.955	0
0.0640	-70.7904	92.1008	0.436524	-392.631	0
0.0647	-44.2377	64.623	-2.00456	-192.43	0
0.0653	-23.1816	42.3359	-1.70015	-24.8764	0
0.0660	7.02424	14.2866	-4.14123	183.542	0
0.0667	41.5144	-20.5251	-5.97157	427.993	0
0.0673	69.5947	-50.7174	-6.2779	634.59	0
0.0680	93.0919	-76.9571	-9.63416	785.968	0
0.0687	111.707	-102.006	-11.4664	897.67	0
0.0693	122.384	-120.007	-9.32974	966.015	0
0.0700	128.794	-128.865	-9.63416	1000.52	0
0.0707	134.291	-135.865	-12.0752	1008.14	0
0.0713	133.975	-139.532	-11.4664	971.518	0
0.0720	128.18	-137.389	-11.4664	899.789	0
0.0727	116.888	-130.389	-12.0752	797.867	0
0.0733	95.2174	-114.817	-9.63416	620.274	0
0.0740	65.626	-89.7674	-7.80382	384.376	0
0.0747	39.3723	-63.5277	-7.80382	185.402	0
0.0753	19.545	-39.431	-4.14123	22.4222	0
0.0760	-6.70873	-12.5722	1.35169	-182.65	0
0.0767	-45.1511	18.8583	3.18203	-417.953	0
0.0773	-82.0823	51.8127	3.79278	-617.522	0
0.0780	-107.107	80.8144	7.45537	-774.998	0
0.0787	-123.597	103.102	10.8116	-893.394	0
0.0793	-136.4	118.626	9.59204	-960.846	0
0.0800	-144.952	130.532	8.67687	-995.353	0
0.0807	-146.778	139.723	10.8116	-1004.8	0
0.0813	-141.597	143.39	11.118	-969.696	0
0.0820	-132.431	139.723	5.92945	-898.6	0
0.0827	-118.698	131.484	2.26686	-792.996	0
0.0833	-95.8152	116.198	3.18203	-615.403	0
0.0840	-69.5781	88.7197	1.96244	-384.971	0
0.0847	-50.6476	59.4322	-2.00456	-184.472	0
0.0853	-31.4181	35.9546	-2.3109	-16.9561	0
0.0860	-1.21222	7.23854	-0.784977	189.046	0
0.0867	33.2779	-28.7637	-4.14123	427.993	0
0.0873	62.5705	-59.5751	-9.32974	631.243	0
0.0880	89.7209	-84.9099	-12.3816	781.692	0
0.0887	110.794	-107.768	-14.5163	892.799	0
0.0893	120.558	-123.674	-15.1271	959.619	0
0.0900	127.881	-133.437	-12.686	990.743	0
0.0907	136.117	-142.294	-13.2967	996.543	0
0.0913	138.26	-145.342	-13.6012	962.966	0
0.0920	132.448	-141.342	-6.88865	892.799	0
0.0927	122.683	-133.437	-2.3109	786.265	0
0.0933	104.068	-117.245	-3.22606	608.672	0
0.0940	69.5947	-89.1959	3.79278	374.299	0
0.0947	33.2779	-60.1941	12.3375	161.269	0
0.0953	4.88209	-36.0974	10.8116	-25.1739	0
0.0960	-26.536	-8.61957	8.37054	-240.323	0
0.0967	-62.5539	25.2873	7.75979	-467.074	0
0.0973	-88.791	55.4796	2.26686	-655.079	0
0.0980	-106.808	80.8144	-1.0894	-803.37	0
0.0987	-125.722	104.006	1.35169	-913.25	0
0.0993	-136.4	120.769	1.65802	-972.745	0
0.1000	-138.542	129.341	2.87761	-998.7	0
0.1007	-141.282	137.246	7.75979	-998.998	0
0.1013	-137.629	143.056	10.8116	-955.678	0
0.1020	-125.722	139.723	10.8116	-876.624	0
0.1027	-111.076	131.484	8.37054	-759.753	0
0.1033	-86.9644	116.531	4.09911	-568.997	0
0.1040	-55.2308	87.5291	2.57319	-337.375	0
0.1047	-33.8591	56.3844	1.96244	-148.478	0
0.1053	-14.9452	34.4307	-1.70015	19.6706	0
0.1060	17.4028	8.76244	-4.44565	238.501	0
0.1067	52.4908	-27.5255	-5.66715	471.945	0
0.1073	79.9567	-57.7654	-8.10824	655.041	0
0.1080	105.912	-80.9573	-8.41457	796.64	0
0.1087	126.353	-106.578	-6.88865	904.066	0
0.1093	137.031	-127.341	-7.19307	964.193	0
0.1100	145.267	-136.77	-7.49749	993.792	0
0.1107	150.465	-140.77	-7.19307	995.316	0
0.1113	148.622	-141.342	-8.10824	952.294	0
0.1120	144.968	-136.484	-7.80382	878.743	0
0.1127	132.763	-129.436	-7.19307	766.743	0
0.1133	101.943	-114.817	-6.88865	572.975	0
0.1140	65.3104	-87.672	-4.75198	340.126	0
0.1147	38.7578	-59.2893	-1.39381	156.398	0
0.1153	14.6629	-35.145	1.35169	-7.1766	0
0.1160	-14.0319	-7.09567	3.79278	-223.85	0
0.1167	-46.3799	26.4778	5.62503	-456.402	0
0.1173	-81.4679	59.1465	8.06612	-644.072	0
0.1180	-109.864	88.4339	11.4224	-793.33	0
0.1187	-124.809	110.388	12.6439	-902.578	0
0.1193	-133.959	124.15	9.59204	-959.024	0
0.1200	-143.723	135.723	5.92945	-987.693	0
0.1207	-149.219	145.199	6.5402	-992.899	0
0.1213	-147.692	145.199	9.59204	-951.996	0
0.1220	-139.455	140.913	8.06612	-878.78	0
0.1227	-125.722	134.532	3.79278	-769.495	0
0.1233	-103.454	116.531	2.57319	-582.755	0
0.1240	-70.4914	88.1482	2.26686	-350.203	0
0.1247	-36.9146	61.9085	1.65802	-157.922	0
0.1253	-13.1185	36.5737	2.26686	7.1766	0
0.1260	11.2919	7.85762	0.436524	219.277	0
0.1267	44.2543	-23.2395	-4.14123	459.116	0
0.1273	74.7757	-56.1939	-6.88865	654.149	0
0.1280	96.7452	-85.529	-9.63416	794.52	0
0.1287	114.148	-105.054	-13.9075	898.897	0
0.1293	126.038	-120.912	-12.0752	961.441	0
0.1300	135.204	-134.056	-5.0564	989.218	0
0.1307	144.653	-138.294	-2.91973	992.565	0
0.1313	144.968	-137.675	-3.53048	955.641	0
0.1320	134.889	-137.389	-3.53048	882.09	0
0.1327	124.211	-129.77	-4.14123	771.949	0
0.1333	104.982	-110.531	-3.53048	584.874	0
0.1340	71.7203	-83.6718	-2.00456	349.571	0
0.1347	41.5144	-56.813	-1.39381	160.971	0
0.1353	19.2295	-33.002	-1.39381	3.49534	0
0.1360	-11.8897	-6.76232	1.65802	-205.853	0
0.1367	-49.1198	27.3826	7.75979	-440.524	0
0.1373	-80.5545	61.5752	15.3894	-632.47	0
0.1380	-108.336	86.91	18.1368	-784.146	0
0.1387	-132.431	104.911	16.3065	-894.918	0
0.1393	-147.094	120.484	15.3894	-953.521	0
0.1400	-158.386	133.58	15.3894	-986.504	0
0.1407	-165.094	143.056	13.2546	-994.126	0
0.1413	-158.984	145.199	12.3375	-952.629	0
0.1420	-147.094	140.294	11.4224	-878.446	0
0.1427	-133.045	130.246	7.45537	-771.354	0
0.1433	-106.194	114.388	1.96244	-586.399	0
0.1440	-71.7037	89.053	-0.174227	-354.479	0
0.1447	-45.1511	61.5752	-0.478645	-165.248	0
0.1453	-19.5284	36.8594	-2.00456	-5.05709	0
0.1460	15.2607	6.9528	-2.3109	206.448	0
0.1467	52.4908	-29.3827	-1.39381	445.693	0
0.1473	83.3277	-58.956	-3.53048	640.093	0
0.1480	108.651	-83.6718	-6.88865	786.265	0
0.1487	126.652	-107.768	-6.88865	895.216	0
0.1493	137.031	-123.96	-5.66715	955.343	0
0.1500	144.055	-132.818	-5.0564	981.893	0
0.1507	146.795	-141.056	-3.83681	983.417	0
0.1513	140.701	-143.199	-3.83681	940.395	0
0.1520	129.708	-136.77	-4.14123	866.249	0
0.1527	117.801	-127.341	-2.3109	760.645	0
0.1533	96.4463	-111.15	0.132106	575.69	0
0.1540	63.7827	-84.5766	2.26686	338.899	0
0.1547	33.2779	-57.1463	5.01428	137.768	0
0.1553	8.55197	-33.002	6.84462	-43.5058	0
0.1560	-21.355	-4.95268	6.84462	-265.051	0
0.1567	-56.7585	27.716	6.23387	-491.207	0
0.1573	-86.6655	57.9083	7.15095	-670.622	0
0.1580	-109.864	83.8622	11.4224	-811.625	0
0.1587	-127.549	107.054	13.2546	-911.428	0
0.1593	-139.455	124.769	7.75979	-963.598	0
0.1600	-146.778	133.58	5.92945	-989.218	0
0.1607	-149.219	139.104	11.118	-983.752	0
0.1613	-145.251	142.771	12.6439	-931.545	0
0.1620	-136.101	139.389	8.37054	-852.528	0
0.1627	-120.84	128.103	6.84462	-733.798	0
0.1633	-95.2008	110.388	8.67687	-533.299	0
0.1640	-63.7661	84.148	8.67687	-301.975	0
0.1647	-36.9146	56.3844	8.06612	-123.155	0
0.1653	-13.1185	32.5734	6.5402	44.9932	0
0.1660	17.7017	3.28591	4.09911	268.695	0
0.1667	54.9319	-30.5733	1.65802	496.673	0
0.1673	85.1543	-58.0511	0.436524	670.622	0
0.1680	103.769	-81.8621	-1.70015	807.944	0
0.1687	119.644	-106.578	-5.97157	907.747	0
0.1693	138.26	-124.293	-9.63416	957.165	0
0.1700	148.937	-134.056	-8.71899	983.12	0
0.1707	144.055	-142.294	-5.36273	983.12	0
0.1713	132.448	-144.39	-4.44565	931.545	0
0.1720	126.038	-140.151	-5.36273	850.966	0
0.1727	116.274	-132.199	-5.0564	735.62	0
0.1733	88.8076	-113.912	-3.22606	535.419	0
0.1740	53.4207	-84.5766	-2.61531	303.797	0
0.1747	26.2537	-56.5272	-4.14123	130.443	0
0.1753	3.05546	-30.2876	-5.66715	-34.9534	0
0.1760	-28.6781	-0.380976	-2.3109	-256.796	0
0.1767	-64.696	30.4304	2.57319	-477.746	0
0.1773	-94.2875	61.9085	5.92945	-655.079	0
0.1780	-114.131	93.6247	10.8116	-804.3	0
0.1787	-128.479	114.674	16.3065	-906.222	0
0.1793	-139.156	126.865	16.0001	-952.294	0
0.1800	-145.251	138.199	10.5072	-980.071	0
0.1807	-145.566	143.39	7.15095	-983.454	0
0.1813	-142.212	140.294	5.92945	-936.119	0
0.1820	-137.629	137.58	6.5402	-859.853	0
0.1827	-126.337	131.151	8.67687	-746.627	0
0.1833	-98.2563	110.388	5.92945	-554.346	0
0.1840	-63.4672	81.4335	-0.478645	-326.405	0
0.1847	-38.7578	54.8605	-3.83681	-142.379	0
0.1853	-18.0006	30.1447	-5.0564	26.401	0
0.1860	13.4341	2.3811	-5.97157	244.302	0
0.1867	49.452	-29.9542	-6.88865	477.448	0
0.1873	79.3589	-61.718	-10.5493	662.664	0
0.1880	103.769	-89.1959	-13.9075	800.321	0
0.1887	123.298	-111.769	-13.9075	900.422	0
0.1893	136.416	-127.627	-12.9904	956.57	0
0.1900	143.739	-136.77	-10.8557	981.298	0
0.1907	144.968	-143.199	-6.2779	980.963	0
0.1913	143.142	-145.628	-5.97157	940.395	0
0.1920	138.857	-141.675	-8.71899	865.617	0
0.1927	124.211	-133.103	-6.58232	748.449	0
0.1933	95.2174	-114.197	-2.3109	553.416	0
0.1940	61.9561	-85.529	-2.3109	323.951	0
0.1947	32.6635	-60.1941	-0.478645	145.094	0
0.1953	4.28429	-37.6213	4.70795	-16.6586	0
0.1960	-27.4659	-5.8575	8.37054	-234.225	0
0.1967	-62.8528	29.2399	10.5072	-465.252	0
0.1973	-93.6897	58.2416	12.9483	-647.121	0
0.1980	-113.816	84.7671	12.3375	-789.649	0
0.1987	-127.549	107.054	9.89645	-895.848	0
0.1993	-140.368	122.912	9.59204	-952.926	0
0.2000	-148.306	133.913	9.89645	-980.071	0
0.2007	-145.865	139.723	8.67687	-980.368	0
0.2013	-135.187	139.389	6.23387	-937.643	0
0.2020	-124.809	134.199	6.23387	-863.2	0
0.2027	-111.989	124.15	7.15095	-746.627	0
0.2033	-86.051	105.816	4.09911	-553.453	0
0.2040	-51.5609	79.5763	-1.0894	-327	0
0.2047	-26.536	50.9079	-1.39381	-143.606	0
0.2053	-8.23646	24.6682	-1.0894	24.2443	0
0.2060	18.6151	-3.71451	-4.44565	241.55	0
0.2067	51.5775	-38.5262	-6.88865	474.399	0
0.2073	78.7445	-71.4805	-7.80382	662.367	0
0.2080	101.013	-96.4821	-9.94049	803.073	0
0.2087	119.943	-116.055	-11.1601	900.124	0
0.2093	132.448	-131.294	-9.63416	953.521	0
0.2100	143.142	-141.961	-7.80382	983.715	0
0.2107	150.465	-149.295	-7.19307	982.822	0
0.2113	142.826	-150.819	-8.71899	934.594	0
0.2120	128.18	-144.39	-9.63416	857.994	0
0.2127	116.888	-133.103	-7.80382	740.194	0
0.2133	97.3596	-115.102	-5.97157	543.339	0
0.2140	65.626	-87.3386	-5.36273	313.577	0
0.2147	37.2467	-57.1463	-3.83681	120.366	0
0.2153	10.6941	-31.1924	-2.3109	-65.7793	0
0.2160	-22.8827	-2.19061	-0.478645	-287.956	0
0.2167	-58.2862	30.7638	2.26686	-506.75	0
0.2173	-90.3187	59.1465	2.26686	-684.38	0
0.2180	-117.486	83.8622	3.79278	-823.227	0
0.2187	-135.486	107.054	8.67687	-916.002	0
0.2193	-144.038	121.388	8.37054	-963.598	0
0.2200	-147.692	129.96	4.40353	-986.504	0
0.2207	-146.479	139.389	5.62503	-978.546	0
0.2213	-142.511	141.532	6.23387	-926.971	0
0.2220	-135.802	133.294	2.87761	-845.203	0
0.2227	-119.312	122.007	2.57319	-712.752	0
0.2233	-90.0198	104.911	3.48836	-504.928	0
0.2240	-56.1441	78.3857	-0.478645	-283.048	0
0.2247	-26.8515	52.7175	-3.83681	-109.397	0
0.2253	0	28.6208	-4.75198	68.1963	0
0.2260	32.348	-4.04787	-7.80382	295.245	0
0.2267	67.7515	-39.431	-9.63416	515.6	0
0.2273	97.0607	-68.0994	-10.2449	684.975	0
0.2280	117.801	-92.8152	-12.9904	817.091	0
0.2287	130.006	-114.483	-12.3816	908.639	0
0.2293	133.062	-126.722	-8.41457	959.024	0
0.2300	133.676	-134.961	-8.10824	987.099	0
0.2307	136.117	-143.818	-9.32974	978.844	0
0.2313	136.117	-145.628	-7.49749	923.29	0
0.2320	130.621	-138.913	-8.71899	845.463	0
0.2327	114.746	-130.056	-10.5493	721.267	0
0.2333	85.1543	-112.054	-4.75198	510.691	0
0.2340	53.4207	-81.243	-0.478645	282.416	0
0.2347	30.5214	-51.0507	-2.61531	112.148	0
0.2353	7.02424	-28.1446	-1.70015	-59.9785	0
0.2360	-24.4105	0.523841	1.96244	-286.097	0
0.2367	-56.1441	35.0498	2.57319	-506.155	0
0.2373	-83.9089	64.3372	3.48836	-677.649	0
0.2380	-105.895	89.3388	5.01428	-818.355	0
0.2387	-119.927	112.864	5.62503	-916.894	0
0.2393	-131.219	129.008	6.84462	-962.668	0
0.2400	-144.653	139.723	6.23387	-984.049	0
0.2407	-150.448	148.247	2.87761	-980.071	0
0.2413	-142.212	147.628	2.26686	-932.475	0
0.2420	-130.604	138.199	2.57319	-853.42	0
0.2427	-118.1	127.817	0.436524	-728.927	0
0.2433	-92.7598	110.388	-1.39381	-528.726	0
0.2440	-59.8139	80.8144	-2.91973	-303.202	0
0.2447	-34.1747	53.3366	-5.0564	-121.928	0
0.2453	-12.2052	31.0495	-5.66715	49.5669	0
0.2460	19.545	0.857195	-5.36273	270.517	0
0.2467	55.5463	-33.9544	-7.80382	501.841	0
0.2473	84.5399	-63.2419	-11.4664	682.223	0
0.2480	105.912	-89.4816	-12.3816	813.447	0
0.2487	122.086	-110.864	-8.10824	908.639	0
0.2493	130.006	-123.674	-5.0564	961.739	0
0.2500	134.59	-134.961	-6.88865	984.347	0
0.2507	140.999	-142.866	-9.32974	977.319	0
0.2513	143.739	-139.818	-9.32974	928.793	0
0.2520	137.944	-133.103	-9.63416	850.074	0
0.2527	124.211	-123.96	-9.63416	725.841	0
0.2533	96.7452	-102.911	-5.97157	520.173	0
0.2540	58.3028	-75.4332	-1.39381	290.671	0
0.2547	25.6393	-51.6222	3.79278	117.019	0
0.2553	2.44105	-25.7158	7.75979	-50.8312	0
0.2560	-25.3238	6.04799	6.84462	-274.198	0
0.2567	-57.0574	37.1451	5.3187	-497.602	0
0.2573	-82.0823	66.766	8.37054	-674.303	0
0.2580	-104.367	94.2438	10.5072	-818.021	0
0.2587	-127.549	114.055	8.67687	-916.597	0
0.2593	-141.282	127.817	5.62503	-965.42	0
0.2600	-144.038	139.723	3.18203	-994.721	0
0.2607	-145.865	145.485	1.35169	-992.899	0
0.2613	-144.653	143.39	1.96244	-939.205	0
0.2620	-134.872	138.77	4.70795	-855.875	0
0.2627	-119.013	128.722	6.23387	-731.381	0
0.2633	-93.0753	106.435	3.18203	-529.953	0
0.2640	-59.8139	77.1475	-0.784977	-304.429	0
0.2647	-32.6469	53.3366	-2.00456	-128.658	0
0.2653	-9.44868	29.5256	-4.75198	41.3491	0
0.2660	22.2849	-4.3336	-8.71899	267.17	0
0.2667	56.1607	-40.3358	-8.71899	502.176	0
0.2673	83.9255	-69.0518	-8.10824	682.521	0
0.2680	108.037	-93.7676	-9.63416	814.972	0
0.2687	125.44	-114.197	-8.71899	908.044	0
0.2693	133.676	-127.341	-7.80382	959.619	0
0.2700	140.701	-137.104	-8.71899	984.644	0
0.2707	147.11	-144.104	-8.71899	977.022	0
0.2713	146.18	-143.485	-10.8557	925.149	0
0.2720	137.33	-136.77	-12.0752	847.62	0
0.2727	119.644	-124.865	-5.97157	724.018	0
0.2733	90.6508	-102.911	0.436524	518.649	0
0.2740	58.3028	-73.2902	3.18203	290.671	0
0.2747	32.0491	-46.1457	6.84462	100.249	0
0.2753	4.58319	-22.3347	8.06612	-95.0807	0
0.2760	-29.5915	5.71463	6.5402	-324.248	0
0.2767	-65.2938	36.8594	9.59204	-538.803	0
0.2773	-95.2008	64.9563	13.559	-711.822	0
0.2780	-118.399	90.2912	13.2546	-844.905	0
0.2787	-134.274	111.626	14.1698	-928.793	0
0.2793	-143.424	126.293	15.085	-975.497	0
0.2800	-147.094	135.437	12.0331	-999.63	0
0.2807	-144.038	140.913	10.5072	-982.822	0
0.2813	-136.715	140.294	10.5072	-924.554	0
0.2820	-127.864	135.151	7.45537	-839.997	0
0.2827	-112.305	124.436	5.01428	-698.398	0
0.2833	-83.9089	102.482	2.26686	-480.795	0
0.2840	-52.7897	72.8616	-0.784977	-261.407	0
0.2847	-28.6781	47.8601	-0.478645	-91.3994	0
0.2853	-2.12554	25.2873	-0.478645	91.9943	0
0.2860	33.2779	-5.23841	-3.22606	325.476	0
0.2867	64.3971	-40.6691	-2.91973	543.042	0
0.2873	86.6821	-69.9566	-3.22606	706.914	0
0.2880	108.651	-93.7676	-9.02341	836.613	0
0.2887	126.038	-115.721	-10.5493	925.744	0
0.2893	133.676	-131.579	-7.19307	970.923	0
0.2900	139.771	-139.532	-8.41457	993.792	0
0.2907	144.653	-145.009	-9.32974	980.071	0
0.2913	140.385	-144.723	-6.88865	921.17	0
0.2920	128.479	-137.389	-6.88865	839.997	0
0.2927	112.305	-125.817	-5.36273	706.319	0
0.2933	88.2098	-105.054	-1.39381	486.596	0
0.2940	58.6017	-75.1474	-0.478645	260.477	0
0.2947	31.7502	-50.7174	-0.478645	92.2918	0
0.2953	5.49651	-29.6685	1.04727	-85.9333	0
0.2960	-27.7648	4.19073	1.04727	-315.696	0
0.2967	-63.7661	40.812	0.436524	-532.37	0
0.2973	-91.8465	67.0517	1.04727	-702.675	0
0.2980	-110.777	94.2438	2.26686	-838.175	0
0.2987	-125.108	121.103	5.3187	-925.447	0
0.2993	-133.959	132.389	8.67687	-969.399	0
0.3000	-138.542	136.675	6.84462	-994.424	0
0.3007	-138.542	144.294	3.48836	-981.93	0
0.3013	-131.219	143.675	5.3187	-923.327	0
0.3020	-122.982	135.437	8.67687	-841.819	0
0.3027	-113.816	125.96	8.67687	-709.405	0
0.3033	-92.162	103.673	6.5402	-494.553	0
0.3040	-59.1995	70.4329	4.70795	-268.732	0
0.3047	-32.6469	45.3837	4.40353	-94.4485	0
0.3053	-11.8897	24.3348	4.40353	82.847	0
0.3060	17.1039	-6.76232	1.35169	311.717	0
0.3067	50.3653	-38.8119	-3.53048	538.766	0
0.3073	78.4456	-65.3849	-5.97157	713.049	0
0.3080	101.328	-93.4342	-5.36273	842.414	0
0.3087	120.242	-116.959	-4.44565	929.723	0
0.3093	132.763	-128.532	-5.0564	977.319	0
0.3100	138.857	-136.151	-5.66715	1000.82	0
0.3107	142.527	-142.294	-5.0564	987.991	0
0.3113	140.385	-139.532	-6.88865	930.318	0
0.3120	128.794	-133.437	-8.41457	848.847	0
0.3127	110.478	-125.484	-5.97157	717.92	0
0.3133	87.8943	-104.149	-4.14123	503.068	0
0.3140	58.6017	-72.7187	-2.00456	276.02	0
0.3147	27.167	-46.7647	3.18203	106.348	0
0.3153	-2.12554	-23.5729	5.3187	-68.2335	0
0.3160	-30.8203	7.85762	5.3187	-297.401	0
0.3167	-59.8139	42.6693	8.06612	-520.173	0
0.3173	-82.6967	71.9568	7.45537	-695.944	0
0.3180	-100.083	95.7677	4.09911	-834.828	0
0.3187	-116.257	117.436	5.92945	-926.079	0
0.3193	-131.833	132.675	8.06612	-974.605	0
0.3200	-142.81	139.104	7.45537	-1000.22	0
0.3207	-144.038	143.675	8.67687	-986.504	0
0.3213	-138.841	147.009	9.59204	-928.496	0
0.3220	-131.219	139.723	8.67687	-847.62	0
0.3227	-115.344	124.15	8.67687	-714.574	0
0.3233	-86.6655	104.911	6.23387	-499.127	0
0.3240	-57.0574	77.7666	1.35169	-272.971	0
0.3247	-33.8591	49.384	-0.478645	-101.179	0
0.3253	-9.76419	26.1921	-3.22606	74.592	0
0.3260	21.986	-4.61933	-6.58232	308.668	0
0.3267	57.3729	-42.4788	-5.66715	539.398	0
0.3273	88.5087	-72.7187	-4.75198	712.417	0
0.3280	107.423	-94.6724	-6.88865	842.748	0
0.3287	114.447	-115.721	-6.88865	934.297	0
0.3293	120.857	-130.056	-6.2779	981.893	0
0.3300	128.794	-137.675	-7.19307	1002.64	0
0.3307	130.322	-144.39	-7.80382	988.921	0
0.3313	126.968	-145.009	-6.88865	931.545	0
0.3320	122.683	-135.246	-4.44565	847.62	0
0.3327	105.596	-119.674	-1.39381	710	0
0.3333	73.5469	-99.2441	-0.174227	494.851	0
0.3340	42.4277	-73.9093	0.436524	272.376	0
0.3347	17.1039	-46.4314	4.09911	83.7766	0
0.3353	-9.14977	-18.0487	5.92945	-123.155	0
0.3360	-37.529	10.6197	4.09911	-357.231	0
0.3367	-65.2938	40.5263	2.87761	-565.947	0
0.3373	-91.5475	71.0519	4.09911	-734.728	0
0.3380	-115.659	96.6725	4.40353	-865.952	0
0.3387	-133.045	115.578	4.40353	-946.196	0
0.3393	-139.455	130.532	5.92945	-987.693	0
0.3400	-142.212	139.723	7.75979	-1004.8	0
0.3407	-145.865	143.675	7.75979	-981.93	0
0.3413	-138.841	144.294	5.62503	-919.646	0
0.3420	-120.541	139.104	4.09911	-829.622	0
0.3427	-100.398	125.341	3.48836	-678.579	0
0.3433	-75.6724	102.149	1.96244	-455.472	0
0.3440	-47.9076	72.8616	-0.174227	-238.799	0
0.3447	-26.2371	47.8601	-1.39381	-69.4234	0
0.3453	-1.21222	25.2873	-4.14123	121.891	0
0.3460	31.4347	-6.76232	-7.19307	360.243	0
0.3467	59.8139	-41.8597	-8.10824	573.868	0
0.3473	87.5954	-69.0518	-10.5493	734.096	0
0.3480	116.274	-93.7676	-14.2119	860.746	0
0.3487	129.708	-117.579	-14.2119	943.741	0
0.3493	133.377	-132.818	-13.2967	985.871	0
0.3500	143.441	-140.77	-12.9904	1005.1	0
0.3507	148.024	-144.723	-11.1601	984.644	0
0.3513	140.385	-142.294	-9.63416	922.398	0
0.3520	130.621	-136.484	-10.2449	835.423	0
0.3527	113.235	-125.817	-6.88865	684.343	0
0.3533	80.2722	-102.625	-0.478645	456.067	0
0.3540	45.4832	-70.8615	1.96244	240.323	0
0.3547	19.8439	-43.7169	1.04727	75.5216	0
0.3553	-3.95217	-19.5726	2.57319	-113.375	0
0.3560	-34.1747	9.71488	6.84462	-345.63	0
0.3567	-67.7349	43.5741	10.8116	-557.395	0
0.3573	-96.4296	73.7664	12.6439	-728.927	0
0.3580	-119.312	96.6725	13.559	-865.654	0
0.3587	-136.715	115.293	16.6109	-947.72	0
0.3593	-144.952	131.77	18.4412	-987.396	0
0.3600	-145.865	140.628	15.3894	-1008.78	0
0.3607	-145.566	142.437	11.4224	-991.97	0
0.3613	-141.597	142.437	10.2028	-930.653	0
0.3620	-132.132	139.723	8.98129	-842.748	0
0.3627	-114.746	124.15	6.84462	-696.279	0
0.3633	-84.8388	96.9583	1.96244	-474.102	0
0.3640	-49.7342	70.7186	-5.0564	-254.974	0
0.3647	-25.6227	49.0506	-7.19307	-85.0037	0
0.3653	-4.26768	22.5252	-6.88865	101.142	0
0.3660	28.0803	-11.9531	-11.4664	338.267	0
0.3667	64.7126	-44.9075	-14.2119	562.601	0
0.3673	95.8318	-72.7187	-10.8557	731.046	0
0.3680	117.801	-98.3393	-11.7708	854.945	0
0.3687	129.708	-119.674	-16.9593	941.622	0
0.3693	135.503	-132.818	-15.7378	990.445	0
0.3700	140.701	-140.437	-10.2449	1007.51	0
0.3707	140.999	-145.009	-8.41457	986.466	0
0.3713	136.416	-144.39	-9.32974	927.566	0
0.3720	128.794	-138.913	-9.94049	841.224	0
0.3727	112.305	-127.008	-8.71899	696.539	0
0.3733	82.7133	-103.53	-3.22606	474.994	0
0.3740	49.1364	-75.4332	0.436524	251.627	0
0.3747	24.4271	-50.7174	-1.70015	81.3224	0
0.3753	3.37097	-24.4777	-1.39381	-101.476	0
0.3760	-26.8515	9.71488	4.40353	-335.553	0
0.3767	-63.1683	44.1932	7.45537	-554.68	0
0.3773	-90.9331	72.8616	7.45537	-724.651	0
0.3780	-111.375	97.5774	9.59204	-861.675	0
0.3787	-130.305	116.817	10.5072	-952.294	0
0.3793	-142.81	128.436	8.06612	-994.721	0
0.3800	-148.007	136.342	6.5402	-1013.95	0
0.3807	-149.535	142.437	8.37054	-997.473	0
0.3813	-143.125	142.152	9.59204	-935.821	0
0.3820	-130.305	135.151	8.37054	-847.322	0
0.3827	-112.903	120.769	8.06612	-704.794	0
0.3833	-84.5233	98.1964	6.84462	-482.952	0
0.3840	-52.1753	70.7186	1.96244	-259.25	0
0.3847	-29.2926	45.3837	-2.00456	-91.1019	0
0.3853	-5.181	18.2392	-2.00456	92.6265	0
0.3860	29.907	-15.0009	-4.14123	334.325	0
0.3867	61.0428	-45.5266	-6.88865	559.849	0
0.3873	81.8	-72.7187	-5.36273	727.068	0
0.3880	99.5017	-99.8632	-5.0564	858.292	0
0.3887	113.235	-119.388	-9.32974	945.266	0
0.3893	120.558	-130.389	-10.5493	987.396	0
0.3900	126.652	-140.437	-7.80382	1006.62	0
0.3907	129.708	-145.628	-7.80382	987.396	0
0.3913	126.968	-141.056	-8.10824	924.22	0
0.3920	118.715	-136.484	-6.58232	836.316	0
0.3927	102.242	-126.103	-5.66715	684.343	0
0.3933	75.0746	-97.7202	-3.83681	457.889	0
0.3940	46.3965	-65.0516	-1.0894	243.67	0
0.3947	19.8439	-41.8597	0.132106	60.871	0
0.3953	-9.14977	-18.6678	1.04727	-157.03	0
0.3960	-43.3244	13.0484	3.18203	-395.977	0
0.3967	-77.2002	46.9552	5.62503	-596.773	0
0.3973	-102.839	77.4333	8.67687	-763.099	0
0.3980	-122.069	101.863	10.8116	-893.096	0
0.3987	-135.187	119.579	9.59204	-966.35	0
0.3993	-143.125	133.008	8.06612	-1002.68	0
0.4000	-147.094	142.771	7.15095	-1015.8	0
0.4007	-145.566	147.342	5.92945	-986.169	0
0.4013	-136.715	145.485	5.92945	-921.505	0
0.4020	-127.549	137.58	3.79278	-825.644	0
0.4027	-114.131	122.912	-2.61531	-660.545	0
0.4033	-86.6655	99.1013	-6.88865	-432.306	0
0.4040	-56.1441	70.1471	-4.14123	-222.623	0
0.4047	-31.4181	46.3362	-2.91973	-51.7236	0
0.4053	-1.51112	23.7157	-6.88865	149.37	0
0.4060	35.1046	-8.61957	-9.02341	390.176	0
0.4067	65.9249	-45.2408	-9.63416	601.049	0
0.4073	93.0919	-73.9093	-12.3816	759.121	0
0.4080	117.502	-99.8632	-11.7708	880.565	0
0.4087	131.235	-123.341	-4.75198	957.165	0
0.4093	136.117	-135.865	-3.22606	996.246	0
0.4100	136.416	-140.437	-7.80382	1013.31	0
0.4107	130.621	-143.199	-7.19307	986.466	0
0.4113	125.739	-141.675	-3.83681	915.667	0
0.4120	123.298	-135.865	-3.53048	821.367	0
0.4127	107.124	-122.436	-2.61531	660.247	0
0.4133	73.8624	-96.4821	1.35169	422.824	0
0.4140	39.9867	-68.0994	5.62503	209.497	0
0.4147	13.1352	-47.0505	8.67687	48.0423	0
0.4153	-13.1185	-22.668	7.75979	-150.3	0
0.4160	-43.3244	13.3818	4.40353	-390.176	0
0.4167	-74.4602	49.0506	5.92945	-596.476	0
0.4173	-101.312	75.6236	11.118	-762.17	0
0.4180	-122.069	99.1013	13.559	-892.501	0
0.4187	-135.802	119.864	13.559	-963.3	0
0.4193	-142.212	131.77	12.3375	-995.651	0
0.4200	-146.479	137.866	10.5072	-1014.58	0
0.4207	-148.605	142.771	9.59204	-992.602	0
0.4213	-143.125	142.152	8.98129	-926.079	0
0.4220	-130.92	135.151	8.06612	-833.601	0
0.4227	-112.903	121.722	6.5402	-678.877	0
0.4233	-85.1377	96.0535	3.18203	-449.672	0
0.4240	-52.1753	66.766	-0.174227	-231.176	0
0.4247	-26.8515	44.4789	-1.39381	-60.5735	0
0.4253	-3.03885	18.8583	-4.14123	133.195	0
0.4260	30.2225	-16.8582	-9.32974	375.823	0
0.4267	63.1849	-49.8126	-11.4664	597.666	0
0.4273	87.5954	-77.5761	-9.63416	763.099	0
0.4280	108.037	-103.816	-9.63416	886.366	0
0.4287	125.124	-121.817	-10.5493	967.242	0
0.4293	134.59	-134.342	-9.63416	1008.44	0
0.4300	140.086	-144.39	-6.58232	1023.09	0
0.4307	142.527	-146.866	-3.22606	999.593	0
0.4313	138.857	-144.104	-2.91973	938.573	0
0.4320	130.322	-139.532	-4.14123	848.215	0
0.4327	113.235	-123.341	-2.91973	689.846	0
0.4333	84.8388	-95.2915	1.65802	454.84	0
0.4340	55.8618	-68.0994	5.01428	235.117	0
0.4347	33.8757	-45.8599	6.23387	68.4938	0
0.4353	8.55197	-19.5726	7.75979	-122.857	0
0.4360	-26.8515	15.1914	9.2857	-359.053	0
0.4367	-61.6406	50.003	10.5072	-573.273	0
0.4373	-90.9331	76.8618	11.118	-744.172	0
0.4380	-114.43	99.4346	8.37054	-878.446	0
0.4387	-130.604	121.103	6.5402	-958.727	0
0.4393	-140.07	133.58	10.5072	-998.998	0
0.4400	-144.653	138.77	14.7805	-1017.92	0
0.4407	-143.424	144.294	11.4224	-992.304	0
0.4413	-138.542	145.199	5.01428	-922.398	0
0.4420	-132.132	136.961	5.62503	-829.027	0
0.4427	-113.816	122.912	8.06612	-675.827	0
0.4433	-82.0823	99.4346	3.18203	-446.325	0
0.4440	-50.3487	68.6232	-4.14123	-225.077	0
0.4447	-23.4971	42.3359	-5.0564	-56.2973	0
0.4453	7.93755	17.0487	-4.44565	134.422	0
0.4460	43.341	-16.8582	-6.88865	377.943	0
0.4467	75.0746	-50.7174	-6.88865	601.049	0
0.4473	100.415	-77.2904	-5.97157	767.971	0
0.4480	119.644	-100.149	-10.5493	893.989	0
0.4487	133.676	-118.483	-14.5163	972.113	0
0.4493	143.739	-128.532	-14.8227	1011.19	0
0.4500	147.11	-135.865	-13.9075	1028.6	0
0.4507	143.142	-142.294	-11.7708	1002.05	0
0.4513	136.117	-140.437	-9.63416	934.892	0
0.4520	124.211	-130.675	-8.71899	842.748	0
0.4527	98.5718	-115.436	-5.97157	678.244	0
0.4533	64.7126	-91.9103	-2.00456	444.466	0
0.4540	33.8757	-63.2419	-1.0894	232.998	0
0.4547	6.72533	-37.9071	1.04727	46.8524	0
0.4553	-18.6151	-10.4292	4.40353	-180.233	0
0.4560	-42.4111	23.1443	5.01428	-417.953	0
0.4567	-68.0504	54.8605	4.40353	-612.949	0
0.4573	-92.162	79.9096	5.62503	-776.225	0
0.4580	-109.249	103.387	6.84462	-901.351	0
0.4587	-122.982	124.15	7.45537	-969.399	0
0.4593	-134.274	137.866	6.23387	-1005.73	0
0.4600	-138.542	147.009	4.09911	-1016.99	0
0.4607	-136.715	150.39	3.18203	-981	0
0.4613	-130.604	146.104	3.79278	-911.428	0
0.4620	-118.698	137.246	5.01428	-810.695	0
0.4627	-99.1696	123.817	5.01428	-633.103	0
0.4633	-72.617	100.054	1.04727	-395.382	0
0.4640	-46.081	69.1947	-1.70015	-188.748	0
0.4647	-24.095	43.5741	0.740942	-19.7078	0
0.4653	1.52773	20.0965	-0.478645	188.748	0
0.4660	35.4035	-12.9055	-5.66715	432.901	0
0.4667	66.5393	-49.1935	-5.97157	636.114	0
0.4673	91.2486	-77.2904	-5.97157	785.968	0
0.4680	112.305	-99.2441	-10.5493	902.541	0
0.4687	125.124	-118.15	-9.63416	974.567	0
0.4693	130.621	-129.77	-5.97157	1008.74	0
0.4700	135.204	-137.104	-6.88865	1021.27	0
0.4707	138.26	-141.961	-8.71899	988.921	0
0.4713	134.889	-139.532	-9.63416	916.894	0
0.4720	125.44	-131.294	-11.7708	819.843	0
0.4727	106.825	-116.34	-9.32974	650.765	0
0.4733	78.4456	-89.1959	-5.66715	409.698	0
0.4740	48.2231	-58.956	-9.32974	200.052	0
0.4747	24.726	-36.0974	-12.0752	36.1433	0
0.4753	4.28429	-11.6674	-7.80382	-170.156	0
0.4760	-21.9694	21.287	-3.53048	-411.223	0
0.4767	-54.9319	55.1938	-1.0894	-613.246	0
0.4773	-86.3499	82.9574	2.26686	-776.523	0
0.4780	-106.493	106.435	2.87761	-905.33	0
0.4787	-116.257	126.293	5.3187	-974.605	0
0.4793	-125.722	138.77	12.3375	-1006.03	0
0.4800	-136.715	144.294	14.1698	-1020.97	0
0.4807	-140.368	146.104	10.8116	-993.197	0
0.4813	-135.187	145.199	11.4224	-924.554	0
0.4820	-126.636	136.675	11.4224	-825.346	0
0.4827	-106.493	119.579	6.5402	-655.673	0
0.4833	-69.2626	94.8629	4.40353	-422.824	0
0.4840	-36.3002	67.385	5.3187	-212.881	0
0.4847	-19.8273	41.1454	4.09911	-42.5762	0
0.4853	-0.298904	13.0484	1.35169	161.269	0
0.4860	31.4347	-19.2869	-2.3109	405.125	0
0.4867	62.5705	-48.9077	-8.41457	618.415	0
0.4873	88.5087	-75.4332	-13.2967	775.891	0
0.4880	109.864	-101.101	-14.5163	893.989	0
0.4887	121.77	-120.912	-14.8227	969.696	0
0.4893	126.038	-133.103	-15.1271	1005.69	0
0.4900	128.794	-139.532	-13.6012	1015.17	0
0.4907	129.409	-140.437	-10.5493	986.466	0
0.4913	126.652	-136.77	-10.5493	922.063	0
0.4920	116.888	-132.818	-11.4664	826.871	0
0.4927	93.6897	-119.388	-8.41457	657.198	0
0.4933	62.2716	-92.8152	-4.75198	416.392	0
0.4940	36.3168	-66.004	-4.14123	205.518	0
0.4947	14.9618	-43.3836	-2.3109	42.8737	0
0.4953	-13.1185	-15.3343	2.26686	-159.782	0
0.4960	-43.9388	19.4774	6.23387	-401.146	0
0.4967	-70.4914	50.9079	8.67687	-607.445	0
0.4973	-95.8152	77.4333	9.59204	-771.949	0
0.4980	-120.541	100.339	8.06612	-901.351	0
0.4987	-134.274	118.626	7.75979	-974.902	0
0.4993	-138.542	133.294	8.67687	-1010.3	0
0.5000	-140.983	142.437	7.15095	-1024.02	0
0.5007	-140.684	142.437	5.62503	-992.304	0
0.5013	-134.872	138.77	6.84462	-920.873	0
0.5020	-124.809	133.294	6.84462	-822.297	0
0.5027	-106.493	118.341	4.09911	-654.149	0
0.5033	-76.5858	92.1008	0.740942	-417.656	0
0.5040	-46.9943	63.7182	-0.784977	-205.221	0
0.5047	-24.095	36.8594	-2.3109	-39.5271	0
0.5053	1.84324	7.23854	-4.14123	162.199	0
0.5060	36.0179	-24.1919	-6.88865	408.769	0
0.5067	68.067	-53.1461	-10.5493	622.096	0
0.5073	92.7764	-80.9573	-11.7708	782.324	0
0.5080	115.061	-105.673	-9.02341	905.59	0
0.5087	130.92	-121.817	-7.80382	980.071	0
0.5093	137.645	-132.818	-10.5493	1013.65	0
0.5100	140.086	-141.961	-12.3816	1025.21	0
0.5107	140.385	-145.342	-11.4664	996.543	0
0.5113	135.204	-142.58	-8.71899	927.566	0
0.5120	125.124	-135.865	-5.0564	825.644	0
0.5127	105.596	-119.102	-1.70015	652.29	0
0.5133	75.689	-93.1485	-0.174227	417.619	0
0.5140	46.3965	-66.2897	2.26686	207.341	0
0.5147	21.6705	-40.6691	5.01428	31.5696	0
0.5153	-5.79541	-12.2865	4.70795	-173.503	0
0.5160	-39.6712	17.0487	5.01428	-405.757	0
0.5167	-73.8458	47.5267	7.75979	-612.056	0
0.5173	-100.398	76.2427	9.89645	-777.155	0
0.5180	-116.257	97.5774	10.2028	-897.67	0
0.5187	-127.864	114.055	10.5072	-968.804	0
0.5193	-139.455	126.293	9.2857	-1006.92	0
0.5200	-144.337	131.77	8.37054	-1016.7	0
0.5207	-139.156	133.008	8.67687	-981.595	0
0.5213	-129.99	131.484	7.75979	-910.499	0
0.5220	-116.871	123.246	4.70795	-807.646	0
0.5227	-91.8465	107.054	1.35169	-634.925	0
0.5233	-59.8139	82.3383	-0.478645	-400.551	0
0.5240	-35.088	53.0508	-1.0894	-188.153	0
0.5247	-15.2441	27.716	-1.39381	-16.0265	0
0.5253	13.4341	2.66683	-2.3109	188.116	0
0.5260	46.3965	-29.6685	-3.22606	432.901	0
0.5267	74.7757	-60.1941	-4.44565	644.964	0
0.5273	99.8006	-82.7669	-8.41457	799.391	0
0.5280	118.715	-105.34	-9.63416	914.143	0
0.5287	129.093	-124.865	-5.0564	986.169	0
0.5293	139.771	-135.58	-2.91973	1022.16	0
0.5300	148.323	-144.104	-6.2779	1033.47	0
0.5307	146.795	-148.676	-6.2779	1002.34	0
0.5313	140.385	-142.58	-2.00456	930.02	0
0.5320	130.322	-132.199	-1.70015	825.049	0
0.5327	107.738	-116.959	-4.14123	648.646	0
0.5333	76.9179	-91.0055	-2.3109	410.591	0
0.5340	50.3653	-64.4801	0.740942	205.518	0
0.5347	26.2537	-43.0979	1.96244	40.122	0
0.5353	-1.21222	-18.3821	4.40353	-166.772	0
0.5360	-33.2613	13.0484	8.37054	-404.53	0
0.5367	-65.6094	43.8598	9.59204	-603.801	0
0.5373	-91.232	71.3377	8.67687	-762.504	0
0.5380	-108.934	93.0057	11.4224	-886.998	0
0.5387	-120.226	110.721	16.6109	-956.273	0
0.5393	-124.51	125.96	16.0001	-985.871	0
0.5400	-124.809	133.58	9.59204	-995.948	0
0.5407	-125.108	132.389	5.62503	-968.172	0
0.5413	-123.597	126.579	7.75979	-898.897	0
0.5420	-116.257	116.817	9.89645	-793.33	0
0.5427	-98.5718	100.054	7.75979	-619.976	0
0.5433	-67.7349	75.0046	2.87761	-388.057	0
0.5440	-36.6157	48.1458	-0.478645	-179.303	0
0.5447	-14.0319	26.8112	-2.91973	-10.5232	0
0.5453	13.4341	3.61927	-6.2779	192.727	0
0.5460	50.0498	-29.6685	-9.63416	433.794	0
0.5467	79.9567	-62.6229	-9.63416	637.974	0
0.5473	102.856	-86.1005	-9.63416	791.471	0
0.5480	127.881	-106.245	-10.5493	908.974	0
0.5487	147.409	-123.341	-10.2449	977.319	0
0.5493	158.087	-133.722	-9.63416	1010.9	0
0.5500	160.843	-141.675	-8.71899	1021.27	0
0.5507	151.378	-145.342	-6.2779	979.141	0
0.5513	137.031	-138.008	-5.36273	894.918	0
0.5520	128.479	-126.722	-7.19307	781.692	0
0.5527	110.478	-113.912	-6.58232	590.043	0
0.5533	75.3901	-90.1007	-4.75198	348.976	0
0.5540	43.9554	-63.5277	-3.53048	157.922	0
0.5547	22.5838	-41.8597	-1.39381	-7.1766	0
0.5553	-8.85087	-13.8104	0.740942	-226.007	0
0.5560	-48.8209	21.6204	1.96244	-460.381	0
0.5567	-80.87	51.8127	5.01428	-650.505	0
0.5573	-104.965	77.4333	6.5402	-802.775	0
0.5580	-125.108	100.339	5.01428	-915.072	0
0.5587	-134.872	114.388	5.3187	-977.319	0
0.5593	-136.101	125.674	5.92945	-1007.55	0
0.5600	-137.33	136.675	5.92945	-1008.14	0
0.5607	-136.4	139.389	5.92945	-965.42	0
0.5613	-130.604	134.199	5.01428	-890.047	0
0.5620	-122.069	126.865	2.57319	-777.155	0
0.5627	-102.839	110.388	1.96244	-594.951	0
0.5633	-67.1371	83.8622	-1.39381	-370.023	0
0.5640	-35.088	59.1465	-6.58232	-176.254	0
0.5647	-17.0873	37.7642	-7.49749	-8.70116	0
0.5653	4.58319	11.2388	-7.49749	201.577	0
0.5660	38.4589	-20.5251	-11.4664	440.822	0
0.5667	67.7515	-49.4792	-14.2119	641.32	0
0.5673	89.422	-76.0522	-15.4334	789.017	0
0.5680	107.738	-99.8632	-18.1789	895.513	0
0.5687	119.329	-115.721	-17.2638	957.165	0
0.5693	126.353	-124.579	-13.9075	987.396	0
0.5700	131.85	-131.579	-14.2119	991.04	0
0.5707	131.534	-133.437	-14.2119	951.699	0
0.5713	129.708	-129.151	-9.63416	877.218	0
0.5720	124.527	-122.722	-4.14123	766.148	0
0.5727	102.242	-106.578	1.65802	581.825	0
0.5733	70.807	-77.2904	8.67687	348.344	0
0.5740	47.0109	-50.0983	13.559	152.419	0
0.5747	19.8439	-28.7637	16.0001	-7.80874	0
0.5753	-16.7718	-0.666707	16.3065	-207.378	0
0.5760	-47.5921	31.6686	15.085	-437.773	0
0.5767	-72.3181	58.8131	14.1698	-635.222	0
0.5773	-99.784	82.6241	12.6439	-790.579	0
0.5780	-119.628	104.625	10.5072	-905.33	0
0.5787	-126.636	120.484	11.118	-968.804	0
0.5793	-130.92	131.151	13.559	-999.63	0
0.5800	-136.715	138.199	13.2546	-1005.73	0
0.5807	-138.243	139.723	9.89645	-966.945	0
0.5813	-130.305	135.151	6.23387	-894.026	0
0.5820	-111.076	127.198	4.70795	-786.897	0
0.5827	-83.3111	111.626	4.09911	-605.326	0
0.5833	-54.3174	84.148	3.18203	-372.477	0
0.5840	-31.4181	54.8605	2.26686	-175.027	0
0.5847	-11.2919	33.8116	3.18203	-7.80874	0
0.5853	17.4028	10.0006	1.35169	200.945	0
0.5860	53.4207	-24.1919	-5.66715	438.368	0
0.5867	81.4845	-55.0033	-12.3816	636.449	0
0.5873	101.627	-75.4332	-14.2119	782.919	0
0.5880	118.117	-94.6724	-12.3816	890.047	0
0.5887	125.739	-111.15	-12.3816	952.889	0
0.5893	127.565	-121.817	-14.5163	983.715	0
0.5900	131.534	-129.436	-13.9075	988.288	0
0.5907	130.322	-131.579	-12.3816	949.542	0
0.5913	118.715	-126.722	-12.686	875.991	0
0.5920	102.242	-118.483	-11.7708	769.793	0
0.5927	79.0434	-102.292	-7.80382	587.589	0
0.5933	48.2231	-75.4332	-5.0564	352.62	0
0.5940	23.5138	-49.1935	-2.3109	157.625	0
0.5947	6.72533	-26.9064	0.740942	-5.05709	0
0.5953	-14.0319	1.47628	2.57319	-212.881	0
0.5960	-39.9701	32.0019	5.01428	-444.503	0
0.5967	-66.5227	56.7177	6.84462	-635.854	0
0.5973	-91.8465	81.1002	5.92945	-785.075	0
0.5980	-111.375	107.054	5.92945	-895.55	0
0.5987	-122.982	124.436	10.5072	-956.273	0
0.5993	-132.132	132.389	12.0331	-986.504	0
0.6000	-138.542	138.77	7.15095	-991.97	0
0.6007	-135.802	140.628	5.01428	-953.818	0
0.6013	-129.077	133.58	6.5402	-881.197	0
0.6020	-120.226	124.436	4.40353	-773.176	0
0.6027	-98.5718	107.673	0.436524	-592.497	0
0.6033	-66.2238	78.3857	-1.39381	-363.924	0
0.6040	-41.4978	50.9079	-2.91973	-172.573	0
0.6047	-23.4971	30.4304	-4.44565	-10.5232	0
0.6053	4.28429	2.09537	-5.36273	197.598	0
0.6060	37.2467	-31.4781	-8.71899	435.021	0
0.6067	65.3104	-58.3369	-12.3816	629.421	0
0.6073	92.4775	-82.7669	-12.9904	774.998	0
0.6080	114.148	-106.578	-13.2967	881.792	0
0.6087	122.999	-123.055	-13.2967	939.763	0
0.6093	129.093	-131.294	-13.2967	971.518	0
0.6100	137.944	-135.58	-14.2119	977.914	0
0.6107	137.944	-135.865	-13.2967	926.971	0
0.6113	131.534	-131.913	-10.5493	839.997	0
0.6120	120.558	-124.579	-8.41457	724.018	0
0.6127	92.7764	-111.15	-4.75198	526.867	0
0.6133	54.6329	-87.3386	2.26686	291.6	0
0.6140	25.6393	-58.956	5.92945	114.9	0
0.6147	2.44105	-35.145	6.23387	-46.2575	0
0.6153	-26.2371	-11.0483	7.75979	-265.98	0
0.6160	-58.884	22.5252	10.5072	-491.207	0
0.6167	-88.791	55.1938	13.2546	-666.048	0
0.6173	-111.375	77.4333	13.8635	-807.051	0
0.6180	-128.479	95.7677	12.9483	-910.796	0
0.6187	-140.684	112.245	10.5072	-964.528	0
0.6193	-145.865	121.103	7.45537	-988.326	0
0.6200	-144.952	125.055	4.40353	-983.454	0
0.6207	-141.896	128.436	4.09911	-935.226	0
0.6213	-131.833	126.865	2.57319	-854.648	0
0.6220	-114.746	117.721	-0.174227	-735.955	0
0.6227	-92.7598	100.054	1.35169	-549.772	0
0.6233	-62.5539	75.6236	4.40353	-330.979	0
0.6240	-30.8203	51.8127	3.18203	-147.25	0
0.6247	-7.00763	28.9065	-0.478645	19.3731	0
0.6253	19.8439	1.76201	-1.0894	229.651	0
0.6260	56.4596	-27.8588	-0.174227	460.046	0
0.6267	88.5087	-55.2891	-0.784977	647.716	0
0.6273	108.95	-81.243	-0.784977	783.514	0
0.6280	119.329	-101.101	1.65802	879.338	0
0.6287	121.471	-113.293	3.18203	936.416	0
0.6293	124.527	-123.96	2.57319	964.49	0
0.6300	129.708	-133.103	4.09911	960.846	0
0.6307	125.124	-134.056	5.62503	913.845	0
0.6313	116.274	-128.532	3.18203	838.175	0
0.6320	108.651	-120.007	1.35169	723.721	0
0.6327	84.8388	-100.768	3.48836	529.916	0
0.6333	48.8375	-72.7187	4.40353	297.996	0
0.6340	23.5138	-48.5744	5.92945	116.722	0
0.6347	1.84324	-28.1446	9.89645	-36.7754	0
0.6353	-31.1192	-1.00006	13.2546	-238.501	0
0.6360	-65.2938	30.7638	16.3065	-461.905	0
0.6367	-94.603	57.9083	20.5779	-645.931	0
0.6373	-122.982	81.1002	23.3253	-788.719	0
0.6380	-139.455	103.102	23.3253	-891.274	0
0.6387	-142.81	117.721	21.4931	-948.055	0
0.6393	-147.692	127.198	18.4412	-976.129	0
0.6400	-144.952	136.342	13.559	-974.902	0
0.6407	-124.809	139.723	7.45537	-931.247	0
0.6413	-107.406	136.056	4.09911	-861.675	0
0.6420	-100.083	129.008	2.87761	-754.249	0
0.6427	-82.6967	111.912	-4.14123	-566.877	0
0.6433	-58.5851	82.9574	-10.2449	-339.531	0
0.6440	-46.6788	55.7653	-5.97157	-155.505	0
0.6447	-34.7891	33.8116	-0.478645	8.06903	0
0.6453	-8.53536	6.66707	-1.70015	218.942	0
0.6460	23.5138	-26.0016	-0.174227	449.039	0
0.6467	54.334	-52.8604	2.57319	634.59	0
0.6473	84.5399	-73.6235	-3.53048	771.02	0
0.6480	108.651	-92.8152	-10.8557	868.666	0
0.6487	121.471	-109.007	-9.63416	924.517	0
0.6493	125.739	-117.245	-7.80382	950.769	0
0.6500	125.739	-122.15	-9.63416	948.018	0
0.6507	124.211	-127.341	-8.71899	901.946	0
0.6513	116.888	-124.579	-6.2779	828.098	0
0.6520	98.5718	-109.34	-5.0564	719.742	0
0.6527	73.248	-89.1959	-3.22606	531.44	0
0.6533	47.3098	-66.2897	-1.39381	303.797	0
0.6540	23.1982	-40.9549	0.132106	124.977	0
0.6547	0.929923	-18.6678	3.48836	-35.883	0
0.6553	-25.0249	4.19073	4.70795	-246.421	0
0.6560	-58.5851	34.4307	4.09911	-466.776	0
0.6567	-89.1065	63.7182	6.84462	-644.704	0
0.6573	-109.249	84.7671	8.37054	-789.649	0
0.6580	-125.108	106.149	5.92945	-893.394	0
0.6587	-136.4	125.055	5.92945	-944.671	0
0.6593	-142.212	133.913	6.84462	-970.923	0
0.6600	-147.692	136.342	2.26686	-971.221	0
0.6607	-148.306	137.58	0.132106	-925.447	0
0.6613	-138.243	133.294	3.18203	-849.144	0
0.6620	-123.896	122.627	4.09911	-737.145	0
0.6627	-103.138	104.292	1.96244	-553.751	0
0.6633	-72.617	79.2905	1.04727	-332.206	0
0.6640	-47.9076	54.5747	1.35169	-146.953	0
0.6647	-28.6781	32.0019	0.740942	17.5511	0
0.6653	1.84324	5.14317	-3.22606	225.672	0
0.6660	36.9312	-25.7158	-8.41457	451.791	0
0.6667	64.3971	-53.4794	-9.63416	633.995	0
0.6673	92.1786	-77.8619	-10.5493	769.793	0
0.6680	116.888	-98.9584	-13.2967	867.774	0
0.6687	127.881	-112.674	-12.9904	921.17	0
0.6693	132.763	-122.15	-12.0752	948.018	0
0.6700	136.117	-129.151	-12.3816	948.315	0
0.6707	132.149	-128.532	-10.8557	896.74	0
0.6713	128.18	-123.674	-8.71899	808.873	0
0.6720	120.558	-117.245	-8.10824	685.57	0
0.6727	94.3041	-100.768	-5.66715	489.347	0
0.6733	59.2161	-74.2426	-2.91973	268.1	0
0.6740	34.4902	-50.7174	-2.91973	100.547	0
0.6747	10.993	-29.6685	-0.174227	-59.9785	0
0.6753	-25.0249	-1.28579	4.70795	-274.533	0
0.6760	-63.1683	27.3826	3.79278	-488.455	0
0.6767	-89.4054	53.6699	1.35169	-656.603	0
0.6773	-107.107	81.1002	3.48836	-791.471	0
0.6780	-122.069	100.959	4.40353	-882.722	0
0.6787	-132.132	108.578	2.57319	-925.149	0
0.6793	-135.802	117.436	1.04727	-945.303	0
0.6800	-134.872	127.817	-0.174227	-936.119	0
0.6807	-125.722	128.103	-0.478645	-884.544	0
0.6813	-113.517	121.103	0.436524	-805.229	0
0.6820	-103.138	110.102	0.436524	-681.926	0
0.6827	-84.8388	91.4818	1.04727	-489.05	0
0.6833	-54.0019	68.0041	1.96244	-278.772	0
0.6840	-25.0249	44.8122	-1.0894	-110.326	0
0.6847	-2.44105	18.5726	-5.0564	54.4752	0
0.6853	23.1982	-11.334	-6.58232	267.17	0
0.6860	49.7509	-38.5262	-5.97157	488.418	0
0.6867	70.5081	-63.5277	-6.88865	664.189	0
0.6873	89.422	-87.9577	-9.94049	792.364	0
0.6880	104.683	-106.864	-11.7708	877.218	0
0.6887	112.006	-118.483	-12.3816	924.815	0
0.6893	117.187	-126.389	-13.9075	949.245	0
0.6900	121.156	-130.675	-14.8227	941.324	0
0.6907	119.644	-131.008	-12.3816	890.047	0
0.6913	119.644	-126.722	-12.3816	811.923	0
0.6920	117.801	-116.626	-10.8557	691.668	0
0.6927	95.2174	-99.2441	-3.22606	495.743	0
0.6933	55.8618	-76.338	5.01428	277.545	0
0.6940	20.1428	-52.5746	8.67687	111.851	0
0.6947	-12.2052	-29.0494	12.9483	-40.122	0
0.6953	-44.8522	-1.00006	13.559	-243.075	0
0.6960	-72.0192	29.859	8.98129	-457.927	0
0.6967	-94.2875	55.4796	8.06612	-631.28	0
0.6973	-116.572	75.9094	9.2857	-767.673	0
0.6980	-131.219	96.3868	5.01428	-863.497	0
0.6987	-135.486	111.34	0.436524	-912.321	0
0.6993	-136.715	120.484	-0.174227	-937.346	0
0.7000	-137.629	127.817	0.436524	-932.772	0
0.7007	-132.746	128.436	0.436524	-881.495	0
0.7013	-124.51	120.484	-1.0894	-806.122	0
0.7020	-110.777	110.721	-2.61531	-693.825	0
0.7027	-81.4679	95.4344	-1.39381	-502.771	0
0.7033	-46.3799	70.7186	1.35169	-283.978	0
0.7040	-27.1504	47.5267	4.40353	-114.9	0
0.7047	-11.2919	28.0017	5.3187	44.3982	0
0.7053	21.6705	1.14293	1.96244	255.569	0
0.7060	57.9873	-29.9542	-0.784977	474.399	0
0.7067	82.0989	-56.1939	-1.39381	646.824	0
0.7073	104.683	-77.5761	-5.97157	776.82	0
0.7080	126.038	-94.6724	-11.7708	866.249	0
0.7087	134.291	-108.102	-9.32974	913.548	0
0.7093	134.59	-119.102	-5.97157	936.119	0
0.7100	136.117	-123.96	-5.97157	931.545	0
0.7107	133.975	-121.531	-3.22606	886.998	0
0.7113	123.298	-118.15	0.436524	812.815	0
0.7120	105.596	-111.769	0.132106	693.49	0
0.7127	76.0046	-92.2437	2.26686	500.019	0
0.7133	41.8133	-67.1946	6.23387	283.346	0
0.7140	18.6151	-45.2408	8.67687	115.792	0
0.7147	-1.21222	-20.5251	9.89645	-42.8737	0
0.7153	-32.348	7.85762	10.5072	-251.032	0
0.7160	-63.4672	32.5734	11.4224	-462.203	0
0.7167	-83.9089	56.7177	14.7805	-628.529	0
0.7173	-104.666	83.5765	12.6439	-762.802	0
0.7180	-125.423	103.102	8.67687	-858.626	0
0.7187	-133.045	115.007	10.5072	-902.244	0
0.7193	-133.045	125.341	13.2546	-922.1	0
0.7200	-134.872	130.532	11.7287	-920.278	0
0.7207	-132.132	127.817	11.4224	-874.169	0
0.7213	-122.069	122.912	10.5072	-796.045	0
0.7220	-110.163	114.388	7.75979	-680.104	0
0.7227	-90.9331	94.2438	7.45537	-492.397	0
0.7233	-63.1683	69.1947	4.40353	-278.177	0
0.7240	-36.9146	48.4791	-2.00456	-109.731	0
0.7247	-14.0319	27.0969	-5.0564	50.794	0
0.7253	16.174	-0.380976	-5.36273	261.37	0
0.7260	48.8375	-29.6685	-6.2779	474.697	0
0.7267	72.9491	-57.1463	-9.32974	641.915	0
0.7273	92.1786	-80.0049	-16.653	771.317	0
0.7280	109.864	-96.4821	-22.1459	858.924	0
0.7287	122.999	-109.007	-19.4004	903.768	0
0.7293	130.92	-118.15	-15.7378	929.388	0
0.7300	133.377	-121.198	-13.6012	921.468	0
0.7307	129.093	-117.579	-8.41457	861.973	0
0.7313	123.298	-111.435	-4.44565	774.664	0
0.7320	111.707	-103.53	-5.0564	644.964	0
0.7327	88.5087	-88.5768	-4.75198	445.098	0
0.7333	61.9561	-66.004	-2.3109	242.145	0
0.7340	37.2467	-42.193	3.18203	88.0528	0
0.7347	6.11092	-20.5251	10.5072	-79.7978	0
0.7353	-25.3238	5.4289	11.7287	-293.423	0
0.7360	-47.5921	36.5737	6.84462	-494.256	0
0.7367	-68.0504	64.623	4.09911	-652.624	0
0.7373	-91.8465	85.6719	4.40353	-777.155	0
0.7380	-111.076	101.244	4.09911	-857.994	0
0.7387	-123.281	113.483	5.01428	-899.827	0
0.7393	-134.872	121.388	6.84462	-919.348	0
0.7400	-139.455	125.674	7.75979	-904.995	0
0.7407	-129.392	125.341	5.01428	-850.074	0
0.7413	-114.131	121.103	0.436524	-767.376	0
0.7420	-101.013	110.388	-0.784977	-637.676	0
0.7427	-76.2869	92.1008	-2.3109	-445.395	0
0.7433	-40.5845	70.1471	-8.71899	-245.826	0
0.7440	-18.2995	48.4791	-12.3816	-87.1232	0
0.7447	-5.79541	24.3348	-9.02341	75.5216	0
0.7453	21.0727	-4.04787	-7.49749	285.168	0
0.7460	55.2474	-32.0972	-9.32974	495.446	0
0.7467	81.1856	-56.813	-9.94049	658.723	0
0.7473	104.384	-79.7191	-12.3816	778.94	0
0.7480	125.124	-99.2441	-15.1271	859.221	0
0.7487	135.503	-111.15	-13.9075	902.244	0
0.7493	141.614	-117.245	-12.9904	921.468	0
0.7500	142.527	-122.436	-13.9075	910.796	0
0.7507	131.534	-124.579	-12.3816	860.746	0
0.7513	118.715	-118.15	-9.02341	780.465	0
0.7520	107.423	-106.578	-6.88865	651.397	0
0.7527	83.3277	-91.0055	-3.53048	453.018	0
0.7533	51.893	-67.1946	-0.784977	246.421	0
0.7540	29.3092	-40.9549	-1.0894	89.2427	0
0.7547	7.33975	-19.906	0.132106	-67.3039	0
0.7553	-25.0249	5.14317	3.48836	-269.327	0
0.7560	-58.2862	35.9546	3.48836	-470.755	0
0.7567	-83.9089	60.9561	3.18203	-633.995	0
0.7573	-103.454	79.9096	7.45537	-764.921	0
0.7580	-116.257	96.9583	10.2028	-851.301	0
0.7587	-121.753	110.102	8.67687	-893.096	0
0.7593	-125.108	118.626	8.67687	-912.953	0
0.7600	-126.038	124.769	9.59204	-901.649	0
0.7607	-120.226	123.531	6.84462	-845.798	0
0.7613	-108.934	116.817	4.09911	-764.921	0
0.7620	-92.4609	108.578	4.40353	-644.704	0
0.7627	-67.436	89.3388	3.18203	-456.402	0
0.7633	-38.7578	60.0513	1.65802	-250.103	0
0.7640	-16.7718	37.7642	2.26686	-85.9333	0
0.7647	2.75656	21.9061	0.436524	73.6996	0
0.7653	27.167	-4.04787	-2.91973	279.701	0
0.7660	54.6329	-37.9071	-4.44565	490.24	0
0.7667	79.0434	-64.7658	-6.58232	652.922	0
0.7673	98.8873	-83.6718	-9.63416	771.02	0
0.7680	113.832	-99.8632	-11.4664	851.598	0
0.7687	123.597	-112.959	-12.9904	896.145	0
0.7693	130.322	-121.531	-12.3816	916.299	0
0.7700	131.534	-125.817	-8.71899	904.363	0
0.7707	126.353	-125.484	-5.97157	851.896	0
0.7713	117.801	-120.912	-6.58232	774.366	0
0.7720	102.541	-108.388	-5.97157	652.922	0
0.7727	76.3035	-87.9577	-2.3109	457.592	0
0.7733	50.6642	-64.4801	1.04727	250.995	0
0.7740	32.9624	-43.3836	1.65802	95.9731	0
0.7747	10.6941	-21.4299	1.04727	-63.0276	0
0.7753	-20.4417	4.80982	2.26686	-272.376	0
0.7760	-48.8209	32.5734	7.45537	-475.031	0
0.7767	-72.617	59.1465	11.118	-634.925	0
0.7773	-94.603	84.148	10.5072	-763.099	0
0.7780	-108.635	101.578	8.98129	-847.954	0
0.7787	-119.312	111.34	9.59204	-889.452	0
0.7793	-133.045	121.388	10.5072	-911.094	0
0.7800	-139.771	128.722	11.4224	-901.946	0
0.7807	-134.274	125.055	13.2546	-852.825	0
0.7813	-125.423	116.531	14.1698	-780.502	0
0.7820	-111.989	105.244	10.8116	-661.474	0
0.7827	-87.2799	84.7671	4.70795	-469.231	0
0.7833	-61.3251	59.7655	1.35169	-265.348	0
0.7840	-40.8834	39.9072	2.57319	-105.753	0
0.7847	-17.3862	18.8583	2.26686	58.7514	0
0.7853	13.4341	-7.71475	-3.53048	270.517	0
0.7860	42.4277	-33.3354	-8.71899	479.27	0
0.7867	66.8382	-55.9082	-8.41457	639.164	0
0.7873	90.0364	-79.4334	-6.58232	756.369	0
0.7880	105.912	-99.8632	-7.19307	832.969	0
0.7887	114.148	-111.435	-7.49749	873.574	0
0.7893	118.715	-117.245	-5.36273	896.443	0
0.7900	116.888	-120.626	-2.61531	885.771	0
0.7907	108.037	-120.293	-1.0894	826.573	0
0.7913	100.1	-114.817	-1.39381	735.323	0
0.7920	88.2098	-105.054	-2.61531	594.914	0
0.7927	63.1849	-88.2435	-2.00456	391.366	0
0.7933	33.8757	-64.4801	1.35169	195.441	0
0.7940	11.9063	-39.7167	2.87761	46.8524	0
0.7947	-9.44868	-17.4773	3.18203	-120.998	0
0.7953	-38.4423	6.04799	5.92945	-330.049	0
0.7960	-67.436	32.5734	8.06612	-520.471	0
0.7967	-90.3187	60.337	6.84462	-670.919	0
0.7973	-111.375	83.8622	6.23387	-789.947	0
0.7980	-127.25	97.5774	6.84462	-862.605	0
0.7987	-131.219	106.149	5.01428	-896.145	0
0.7993	-134.573	115.912	3.18203	-910.796	0
0.8000	-141.282	122.912	3.79278	-892.501	0
0.8007	-139.771	122.912	5.62503	-836.948	0
0.8013	-127.864	117.102	6.84462	-753.022	0
0.8020	-111.989	104.911	5.92945	-616.295	0
0.8027	-88.4921	84.148	0.436524	-421.002	0
0.8033	-60.7273	61.2894	-3.53048	-231.473	0
0.8040	-39.6712	39.9072	-3.22606	-79.7978	0
0.8047	-19.8273	16.7153	-5.36273	86.491	0
0.8053	9.46528	-11.334	-11.4664	292.195	0
0.8060	41.8133	-40.3358	-14.2119	489.942	0
0.8067	69.2792	-64.4801	-15.1271	646.489	0
0.8073	93.0919	-85.8147	-20.0112	760.943	0
0.8080	112.919	-104.435	-22.4523	830.849	0
0.8087	122.999	-116.055	-18.7897	867.439	0
0.8093	123.597	-121.198	-17.5682	883.317	0
0.8100	119.943	-123.96	-19.7048	865.914	0
0.8107	115.975	-123.96	-18.4853	813.447	0
0.8113	110.478	-117.579	-14.2119	735.62	0
0.8120	95.8318	-107.197	-9.02341	602.239	0
0.8127	66.8382	-89.1959	-3.83681	401.443	0
0.8133	36.0179	-64.4801	-3.22606	203.994	0
0.8140	14.3474	-43.0979	-2.3109	55.0702	0
0.8147	-8.85087	-23.8586	3.18203	-100.881	0
0.8153	-41.1989	3.28591	5.62503	-299.223	0
0.8160	-70.1759	35.3355	2.26686	-494.851	0
0.8167	-90.0198	60.9561	1.35169	-653.219	0
0.8173	-109.249	78.9572	2.57319	-773.474	0
0.8180	-126.038	94.8629	2.26686	-849.479	0
0.8187	-134.274	109.483	5.92945	-888.225	0
0.8193	-136.101	119.864	9.89645	-906.52	0
0.8200	-133.66	122.627	6.23387	-891.869	0
0.8207	-129.691	121.388	0.436524	-838.472	0
0.8213	-124.809	116.817	0.740942	-759.455	0
0.8220	-109.249	104.911	1.35169	-631.28	0
0.8227	-81.7834	84.4813	-2.3109	-436.546	0
0.8233	-55.8452	60.0513	-4.44565	-238.204	0
0.8240	-36.0013	37.1451	-6.2779	-82.847	0
0.8247	-10.362	16.4296	-10.5493	81.0249	0
0.8253	23.5138	-8.61957	-14.2119	288.217	0
0.8260	57.074	-38.5262	-14.2119	486.893	0
0.8267	86.0676	-62.3371	-14.8227	639.498	0
0.8273	109.864	-78.8143	-17.2638	753.617	0
0.8280	125.124	-97.4345	-18.7897	828.098	0
0.8287	128.18	-113.578	-17.8745	867.774	0
0.8293	124.211	-119.102	-13.9075	886.663	0
0.8300	120.558	-122.436	-7.80382	870.823	0
0.8307	118.715	-123.96	-3.22606	816.199	0
0.8313	112.305	-114.817	-3.22606	738.669	0
0.8320	95.8318	-101.387	-2.3109	609.565	0
0.8327	70.5081	-84.9099	3.18203	411.52	0
0.8333	44.8688	-59.5751	6.84462	216.823	0
0.8340	24.4271	-36.6689	5.92945	70.0183	0
0.8347	2.75656	-19.0012	5.01428	-91.1019	0
0.8353	-25.6227	8.19097	6.84462	-296.174	0
0.8360	-53.4041	39.9072	10.8116	-489.645	0
0.8367	-77.4991	62.1943	12.6439	-641.655	0
0.8373	-101.013	82.9574	12.0331	-758.526	0
0.8380	-117.486	102.768	12.3375	-833.601	0
0.8387	-123.597	112.864	15.085	-870.525	0
0.8393	-126.636	118.96	14.7805	-885.473	0
0.8400	-126.337	124.769	11.118	-869.298	0
0.8407	-118.698	121.722	9.89645	-817.128	0
0.8413	-111.076	114.674	11.4224	-737.777	0
0.8420	-101.926	105.53	10.5072	-608.672	0
0.8427	-76.9013	85.3861	7.15095	-415.797	0
0.8433	-43.3244	58.8131	5.01428	-219.574	0
0.8440	-21.0561	36.2403	3.18203	-66.0768	0
0.8447	-1.21222	14.2866	1.04727	95.3409	0
0.8453	29.907	-12.2865	-0.478645	299.818	0
0.8460	61.0428	-39.7167	-2.3109	496.375	0
0.8467	81.4845	-63.861	-4.14123	647.121	0
0.8473	99.1862	-85.8147	-3.53048	761.24	0
0.8480	113.534	-103.53	-2.00456	834.494	0
0.8487	120.558	-114.483	-1.70015	869.893	0
0.8493	125.44	-120.007	-2.3109	887.89	0
0.8500	127.881	-122.15	-2.00456	873.872	0
0.8507	121.471	-120.293	-1.39381	811.923	0
0.8513	112.006	-115.102	-1.39381	718.218	0
0.8520	99.1862	-105.054	-1.70015	576.322	0
0.8527	71.4214	-85.529	1.35169	377.05	0
0.8533	37.2467	-62.6229	5.01428	190.868	0
0.8540	13.4341	-42.193	5.01428	46.2203	0
0.8547	-6.70873	-18.0487	3.79278	-123.75	0
0.8553	-35.7024	10.0006	4.40353	-331.276	0
0.8560	-66.2238	35.6212	5.01428	-512.253	0
0.8567	-89.1065	61.5752	8.37054	-651.1	0
0.8573	-104.965	83.8622	13.2546	-762.802	0
0.8580	-114.746	94.5296	14.4742	-833.601	0
0.8587	-120.541	104.292	13.2546	-864.724	0
0.8593	-125.108	118.626	13.2546	-872.979	0
0.8600	-124.194	122.912	10.5072	-847.954	0
0.8607	-116.871	118.055	10.2028	-787.53	0
0.8613	-111.076	114.055	14.1698	-699.923	0
0.8620	-101.611	103.102	11.4224	-559.552	0
0.8627	-74.4602	82.9574	6.23387	-363.627	0
0.8633	-42.4111	60.9561	8.06612	-179.898	0
0.8640	-23.1816	37.7642	8.67687	-35.5483	0
0.8647	-2.44105	12.4293	2.57319	128.621	0
0.8653	31.1358	-12.5722	-2.3109	332.801	0
0.8660	61.0428	-39.7167	-5.97157	522.59	0
0.8667	79.9567	-65.0516	-10.2449	668.8	0
0.8673	96.4463	-83.6718	-10.2449	774.998	0
0.8680	109.266	-98.3393	-8.71899	838.77	0
0.8687	118.715	-109.34	-9.02341	872.645	0
0.8693	128.794	-115.721	-8.71899	887.89	0
0.8700	133.676	-120.912	-9.32974	865.914	0
0.8707	129.708	-120.912	-9.63416	806.122	0
0.8713	119.329	-113.293	-5.0564	722.196	0
0.8720	99.5017	-101.101	-0.174227	584.874	0
0.8727	71.4214	-81.8621	1.65802	385.9	0
0.8733	46.3965	-55.0033	0.740942	197.598	0
0.8740	25.9548	-28.7637	-1.39381	53.8431	0
0.8747	0.614413	-6.76232	-0.784977	-104.823	0
0.8753	-30.8203	17.0487	3.18203	-301.677	0
0.8760	-60.4118	43.2883	6.84462	-486.298	0
0.8767	-83.3111	68.6232	8.67687	-635.222	0
0.8773	-104.367	90.2912	9.59204	-748.449	0
0.8780	-121.753	104.292	7.75979	-816.199	0
0.8787	-129.99	114.055	6.84462	-852.825	0
0.8793	-132.431	124.15	11.118	-871.752	0
0.8800	-131.518	129.627	12.9483	-849.479	0
0.8807	-124.809	125.96	11.4224	-790.579	0
0.8813	-117.486	119.864	10.5072	-715.503	0
0.8820	-103.454	110.388	5.92945	-585.172	0
0.8827	-73.8458	88.7197	0.436524	-385.305	0
0.8833	-42.1122	61.2894	-0.784977	-196.371	0
0.8840	-18.6151	39.9072	0.436524	-50.5337	0
0.8847	8.55197	19.7631	-0.478645	117.949	0
0.8853	39.0734	-6.76232	-0.784977	324.843	0
0.8860	65.0115	-33.3354	0.436524	512.848	0
0.8867	91.5642	-55.2891	1.96244	658.723	0
0.8873	115.975	-75.4332	3.18203	765.219	0
0.8880	127.881	-91.9103	1.65802	828.395	0
0.8887	134.889	-103.53	0.436524	864.092	0
0.8893	141.298	-111.435	2.57319	879.673	0
0.8900	139.771	-114.817	5.62503	855.54	0
0.8907	133.377	-112.959	8.67687	799.094	0
0.8913	125.44	-108.388	11.118	721.899	0
0.8920	108.651	-94.3867	7.45537	584.874	0
0.8927	81.4845	-70.8615	-0.174227	384.376	0
0.8933	53.1052	-48.2887	-1.0894	199.123	0
0.8940	30.2225	-30.5733	3.48836	55.9998	0
0.8947	8.25306	-8.61957	5.92945	-109.099	0
0.8953	-18.914	21.287	7.75979	-312.052	0
0.8960	-45.4666	51.5269	9.89645	-497.9	0
0.8967	-65.2938	74.7188	11.4224	-643.477	0
0.8973	-83.9089	93.6247	12.9483	-753.952	0
0.8980	-101.611	111.626	14.1698	-821.702	0
0.8987	-112.903	124.436	14.1698	-856.47	0
0.8993	-119.927	130.532	12.6439	-872.347	0
0.9000	-121.139	133.008	6.84462	-851.598	0
0.9007	-115.659	129.627	1.35169	-793.33	0
0.9013	-113.816	120.484	4.70795	-711.227	0
0.9020	-109.548	107.673	6.84462	-575.727	0
0.9027	-85.7521	87.5291	-0.478645	-380.397	0
0.9033	-54.0019	62.48	-4.75198	-195.181	0
0.9040	-31.4181	40.5263	-4.44565	-49.9015	0
0.9047	-8.85087	18.2392	-8.71899	116.127	0
0.9053	21.6705	-9.23866	-12.3816	321.794	0
0.9060	50.9797	-36.3832	-10.2449	511.026	0
0.9067	76.3035	-60.1941	-9.63416	654.744	0
0.9073	99.5017	-81.243	-12.0752	760.348	0
0.9080	115.061	-96.4821	-11.1601	824.714	0
0.9087	124.211	-108.388	-8.71899	857.399	0
0.9093	131.534	-117.245	-9.63416	873.574	0
0.9100	133.062	-118.15	-9.94049	855.875	0
0.9107	125.124	-113.293	-6.2779	792.996	0
0.9113	111.391	-108.102	-2.91973	694.42	0
0.9120	91.2486	-98.3393	-2.91973	543.042	0
0.9127	63.1849	-79.4334	-2.3109	343.77	0
0.9133	37.2467	-54.3843	-0.478645	165.545	0
0.9140	18.9306	-31.4781	-0.478645	21.4926	0
0.9147	-3.65327	-11.9531	-1.0894	-152.754	0
0.9153	-34.7891	11.5245	0.436524	-356.599	0
0.9160	-59.8139	41.7644	3.18203	-532.704	0
0.9167	-77.4991	69.528	5.01428	-673.373	0
0.9173	-94.9019	87.5291	5.3187	-779.572	0
0.9180	-106.808	98.5298	5.92945	-836.353	0
0.9187	-113.816	109.197	8.67687	-863.2	0
0.9193	-120.541	117.721	11.118	-873.872	0
0.9200	-122.368	118.055	8.67687	-845.5	0
0.9207	-116.871	114.674	5.62503	-782.324	0
0.9213	-107.406	113.15	5.62503	-691.705	0
0.9220	-87.2799	101.863	4.70795	-543.079	0
0.9227	-57.3729	76.5285	3.18203	-346.224	0
0.9233	-33.2613	53.6699	2.26686	-171.978	0
0.9240	-18.2995	34.0973	-3.83681	-28.8551	0
0.9247	4.28429	7.85762	-9.94049	141.747	0
0.9253	38.16	-21.1441	-9.63416	344.7	0
0.9260	68.6648	-47.3838	-9.02341	529.916	0
0.9267	88.5087	-71.7663	-12.3816	671.849	0
0.9273	104.068	-91.6246	-14.8227	770.09	0
0.9280	117.187	-106.578	-14.5163	829.622	0
0.9287	124.825	-117.864	-11.4664	865.617	0
0.9293	129.409	-124.293	-6.2779	876.289	0
0.9300	130.621	-127.008	-7.80382	846.095	0
0.9307	123.597	-126.722	-11.4664	786.265	0
0.9313	110.478	-121.198	-9.02341	698.993	0
0.9320	92.4775	-109.34	-6.88865	546.426	0
0.9327	65.626	-87.9577	-7.49749	343.77	0
0.9333	37.5456	-60.4799	-2.3109	167.07	0
0.9340	19.2295	-37.9071	2.57319	24.5417	0
0.9347	1.22883	-19.0012	1.35169	-142.379	0
0.9353	-27.1504	7.23854	2.57319	-337.375	0
0.9360	-58.884	36.2403	8.06612	-514.373	0
0.9367	-88.1932	58.2416	9.89645	-659.95	0
0.9373	-113.816	76.8618	10.2028	-770.722	0
0.9380	-130.305	92.1008	10.5072	-833.601	0
0.9387	-135.802	100.625	7.75979	-862.27	0
0.9393	-137.629	107.054	4.09911	-873.277	0
0.9400	-134.872	110.721	1.65802	-850.074	0
0.9407	-126.636	108.864	0.132106	-791.471	0
0.9413	-114.746	104.625	0.132106	-708.475	0
0.9420	-89.4054	94.2438	-1.39381	-568.699	0
0.9427	-52.4908	70.4329	-6.58232	-367.271	0
0.9433	-28.3792	43.5741	-6.88865	-180.828	0
0.9440	-18.6151	24.3348	-3.22606	-34.0238	0
0.9447	1.22883	3.905	-5.66715	138.066	0
0.9453	30.8369	-25.0968	-9.63416	345.295	0
0.9460	53.4207	-52.2413	-7.49749	529.023	0
0.9467	74.1613	-72.7187	-5.36273	672.444	0
0.9473	100.714	-91.0055	-9.94049	776.523	0
0.9480	117.801	-105.054	-13.2967	833.899	0
0.9487	119.644	-115.102	-11.4664	865.617	0
0.9493	120.242	-123.96	-11.4664	878.743	0
0.9500	121.471	-128.865	-15.1271	850.966	0
0.9507	116.888	-125.817	-16.3486	792.364	0
0.9513	107.738	-118.483	-13.2967	711.822	0
0.9520	90.9497	-106.578	-11.4664	563.493	0
0.9527	61.9561	-84.9099	-10.2449	356.896	0
0.9533	34.1913	-59.2893	-8.41457	178.076	0
0.9540	14.6629	-38.8119	-7.49749	34.3213	0
0.9547	-9.76419	-19.0012	-6.88865	-141.747	0
0.9553	-41.1989	6.66707	-3.53048	-347.452	0
0.9560	-68.0504	35.0498	0.740942	-525.974	0
0.9567	-90.9331	60.6704	1.35169	-667.87	0
0.9573	-111.375	81.1002	0.436524	-775.928	0
0.9580	-123.597	96.3868	2.57319	-839.699	0
0.9587	-129.99	104.911	4.09911	-873.872	0
0.9593	-135.802	110.721	2.57319	-885.176	0
0.9600	-135.802	114.055	2.26686	-856.804	0
0.9607	-129.99	113.15	2.57319	-798.796	0
0.9613	-121.139	106.768	0.436524	-717.325	0
0.9620	-102.225	93.0057	-2.3109	-570.856	0
0.9627	-70.7904	70.7186	-4.44565	-366.378	0
0.9633	-39.6712	47.241	-8.41457	-183.58	0
0.9640	-16.4729	28.3351	-10.5493	-36.7754	0
0.9647	7.63865	7.57189	-11.4664	137.768	0
0.9653	38.7578	-18.0487	-13.9075	344.997	0
0.9660	65.626	-44.0027	-13.9075	530.845	0
0.9667	82.0989	-67.5279	-11.4664	673.373	0
0.9673	98.2729	-86.4338	-10.8557	773.139	0
0.9680	116.589	-100.149	-12.3816	829.622	0
0.9687	129.708	-112.054	-12.3816	861.638	0
0.9693	136.117	-118.769	-12.686	875.099	0
0.9700	135.204	-118.15	-11.7708	847.025	0
0.9707	123.298	-115.436	-10.2449	779.275	0
0.9713	109.864	-111.435	-10.2449	677.947	0
0.9720	92.1786	-99.2441	-7.80382	514.968	0
0.9727	61.0428	-78.481	-4.75198	310.193	0
0.9733	28.0803	-56.1939	-4.44565	140.223	0
0.9740	5.1976	-37.0023	-0.478645	-3.19786	0
0.9747	-22.2683	-15.3343	5.3187	-185.997	0
0.9753	-56.1441	11.8579	5.92945	-391.404	0
0.9760	-82.0823	40.812	4.70795	-563.196	0
0.9767	-98.5718	64.0039	7.45537	-699.625	0
0.9773	-111.69	82.6241	7.75979	-800.321	0
0.9780	-121.139	98.5298	8.67687	-854.35	0
0.9787	-128.479	108.578	11.4224	-881.197	0
0.9793	-132.746	113.769	8.67687	-887.63	0
0.9800	-131.219	116.817	2.26686	-854.053	0
0.9807	-125.423	116.531	1.35169	-788.719	0
0.9813	-113.517	111.007	-0.478645	-693.23	0
0.9820	-91.232	98.5298	-5.36273	-532.37	0
0.9827	-64.3805	78.0524	-5.36273	-327.93	0
0.9833	-39.6712	55.4796	-2.91973	-155.505	0
0.9840	-17.0873	36.8594	-3.53048	-11.4528	0
0.9847	7.63865	15.8105	-4.75198	170.751	0
0.9853	38.4589	-13.1913	-5.66715	379.467	0
0.9860	69.8936	-40.6691	-8.10824	557.097	0
0.9867	92.1786	-59.8608	-10.5493	691.966	0
0.9873	106.509	-79.1	-12.3816	789.314	0
0.9880	113.832	-94.3867	-12.3816	845.463	0
0.9887	113.235	-102.625	-8.41457	873.872	0
0.9893	111.391	-110.245	-7.19307	875.991	0
0.9900	113.235	-113.912	-11.4664	840.889	0
0.9907	111.093	-109.34	-11.1601	779.87	0
0.9913	101.328	-102.006	-5.36273	687.094	0
0.9920	82.3978	-90.1007	-2.3109	523.222	0
0.9927	53.1052	-68.0994	0.436524	316.626	0
0.9933	25.9548	-46.1457	5.01428	146.023	0
0.9940	6.40982	-29.9542	7.45537	4.12747	0
0.9947	-18.2995	-6.76232	9.59204	-172.573	0
0.9953	-49.1198	22.5252	13.559	-372.774	0
0.9960	-74.4602	47.241	12.3375	-546.128	0
0.9967	-94.603	68.6232	7.45537	-685.904	0
0.9973	-111.375	88.4339	4.09911	-791.471	0
0.9980	-121.455	101.244	0.436524	-850.074	0
0.9987	-130.305	108.578	-3.22606	-876.326	0
0.9993	-135.486	115.293	-2.61531	-881.829	0
1.0000	-130.305	118.96	-1.39381	-851.301	0
1.0007	-122.982	116.817	-1.39381	-788.719	0
1.0013	-117.486	108.578	-1.70015	-696.279	0
1.0020	-98.2563	93.0057	-4.14123	-540.625	0
1.0027	-64.9949	72.5758	-7.80382	-336.482	0
1.0033	-36.6157	51.8127	-6.58232	-159.782	0
1.0040	-17.0873	33.1925	-4.14123	-14.7994	0
1.0047	5.81202	10.6197	-3.83681	162.496	0
1.0053	33.5768	-17.763	-3.22606	373.072	0
1.0060	57.3729	-44.9075	-2.3109	556.168	0
1.0067	76.6024	-66.004	-5.0564	691.668	0
1.0073	98.8873	-83.386	-9.63416	786.6	0
1.0080	118.416	-95.9106	-11.7708	841.224	0
1.0087	126.038	-102.625	-10.8557	872.347	0
1.0093	127.881	-108.388	-8.71899	883.019	0
1.0100	130.006	-113.912	-6.88865	850.669	0
1.0107	126.968	-112.959	-4.75198	786.6	0
1.0113	116.888	-105.34	-3.53048	699.588	0
1.0120	97.0607	-91.6246	-2.91973	544.269	0
1.0127	64.3971	-70.8615	-0.478645	333.693	0
1.0133	32.348	-48.2887	1.35169	160.674	0
1.0140	10.0797	-28.1446	2.26686	22.7197	0
1.0147	-14.0319	-5.57177	6.5402	-160.079	0
1.0153	-43.3244	20.0965	11.4224	-367.606	0
1.0160	-72.0192	43.5741	10.5072	-537.576	0
1.0167	-97.6419	65.8611	8.06612	-675.195	0
1.0173	-116.572	84.148	6.84462	-779.87	0
1.0180	-125.722	94.8629	5.62503	-834.828	0
1.0187	-132.132	104.006	5.92945	-866.249	0
1.0193	-133.66	114.055	6.23387	-878.446	0
1.0200	-125.722	117.721	2.57319	-844.273	0
1.0207	-117.486	111.912	1.96244	-780.204	0
1.0213	-108.336	101.244	5.92945	-692.3	0
1.0220	-84.8388	86.291	7.15095	-537.873	0
1.0227	-50.3487	65.8611	7.45537	-334.028	0
1.0233	-19.8273	44.1932	10.2028	-157.03	0
1.0240	2.14214	24.0491	10.5072	-8.70116	0
1.0247	20.1428	0.523841	8.37054	170.416	0
1.0253	39.9867	-27.2398	6.23387	376.716	0
1.0260	64.0982	-53.4794	3.18203	557.99	0
1.0267	86.3666	-74.2426	-1.0894	694.42	0
1.0273	101.013	-91.0055	-2.3109	789.314	0
1.0280	111.391	-102.911	-2.3109	844.57	0
1.0287	118.715	-109.34	-3.22606	874.764	0
1.0293	120.242	-115.721	-3.53048	882.09	0
1.0300	115.061	-120.293	-2.00456	848.215	0
1.0307	107.124	-115.721	1.65802	776.82	0
1.0313	97.3596	-104.721	2.87761	669.692	0
1.0320	77.2168	-91.6246	0.436524	497.565	0
1.0327	47.3098	-72.0996	0.436524	291.6	0
1.0333	23.5138	-51.3365	2.87761	128.026	0
1.0340	7.93755	-35.145	2.87761	-15.729	0
1.0347	-14.3308	-13.1913	2.26686	-204.626	0
1.0353	-42.1122	16.0962	6.23387	-407.876	0
1.0360	-68.0504	41.7644	10.8116	-572.38	0
1.0367	-92.4609	62.8133	11.7287	-702.972	0
1.0373	-109.249	82.6241	12.0331	-794.855	0
1.0380	-114.43	94.2438	12.6439	-843.046	0
1.0387	-120.226	101.578	11.4224	-870.525	0
1.0393	-127.549	109.483	8.37054	-870.525	0
1.0400	-124.809	109.816	7.75979	-827.205	0
1.0407	-115.659	104.006	7.75979	-760.348	0
1.0413	-107.107	98.5298	6.5402	-659.652	0
1.0420	-91.232	85.1004	6.23387	-492.731	0
1.0427	-65.2938	61.2894	6.84462	-297.996	0
1.0433	-38.7578	39.0024	2.57319	-136.876	0
1.0440	-16.7718	20.0965	-2.3109	11.1182	0
1.0447	5.1976	-3.09543	-2.3109	194.549	0
1.0453	32.6635	-29.3827	-2.00456	396.87	0
1.0460	62.2716	-53.4794	-4.14123	571.748	0
1.0467	85.7687	-75.4332	-4.14123	700.518	0
1.0473	102.242	-93.4342	-3.53048	787.195	0
1.0480	114.148	-107.197	-6.2779	839.699	0
1.0487	121.471	-116.959	-8.71899	867.439	0
1.0493	127.881	-119.388	-9.02341	865.617	0
1.0500	129.708	-119.102	-7.19307	827.168	0
1.0507	120.242	-120.626	-2.00456	763.099	0
1.0513	101.328	-116.34	3.18203	664.189	0
1.0520	78.1301	-98.625	5.3187	497.268	0
1.0527	50.9797	-76.0522	6.23387	293.423	0
1.0533	27.7814	-57.1463	5.62503	128.621	0
1.0540	10.6941	-38.1928	2.57319	-11.4528	0
1.0547	-13.1185	-13.8104	4.70795	-190.273	0
1.0553	-44.2377	12.4293	10.8116	-386.532	0
1.0560	-72.617	35.9546	11.118	-550.07	0
1.0567	-96.7285	56.3844	8.37054	-685.272	0
1.0573	-116.572	74.7188	10.8116	-786.897	0
1.0580	-126.038	87.8149	12.9483	-838.77	0
1.0587	-129.691	95.7677	9.59204	-863.795	0
1.0593	-133.045	101.578	8.37054	-868.369	0
1.0600	-132.132	102.482	10.2028	-831.779	0
1.0607	-126.038	96.9583	9.59204	-765.554	0
1.0613	-117.486	88.7197	7.45537	-672.146	0
1.0620	-97.0441	75.9094	5.62503	-511.956	0
1.0627	-65.2938	54.5747	1.65802	-309.932	0
1.0633	-38.7578	32.5734	-2.3109	-141.152	0
1.0640	-19.8273	15.4771	-2.00456	4.12747	0
1.0647	5.1976	-6.47658	-1.39381	184.472	0
1.0653	36.3168	-34.2402	-4.75198	388.949	0
1.0660	62.8694	-58.0511	-8.10824	564.72	0
1.0667	85.7687	-78.481	-9.94049	694.122	0
1.0673	106.509	-96.4821	-12.3816	780.465	0
1.0680	118.715	-106.864	-14.2119	831.444	0
1.0687	123.597	-113.912	-14.2119	860.114	0
1.0693	126.038	-120.007	-13.2967	862.865	0
1.0700	125.124	-119.388	-12.3816	825.049	0
1.0707	117.801	-115.102	-12.3816	759.716	0
1.0713	107.423	-109.34	-11.1601	665.75	0
1.0720	91.2486	-93.7676	-5.97157	503.998	0
1.0727	67.4526	-69.6233	-1.39381	301.64	0
1.0733	43.9554	-49.8126	0.436524	138.995	0
1.0740	21.6705	-32.7163	2.57319	-0.483398	0
1.0747	-6.09431	-9.52439	5.01428	-185.402	0
1.0753	-37.8279	17.6201	6.23387	-385.305	0
1.0760	-66.8216	42.955	10.5072	-546.128	0
1.0767	-92.7598	65.5278	16.0001	-677.947	0
1.0773	-114.131	82.9574	15.085	-778.977	0
1.0780	-125.722	94.8629	13.2546	-830.255	0
1.0787	-129.077	105.53	15.085	-854.648	0
1.0793	-130.604	114.674	13.2546	-860.151	0
1.0800	-127.549	113.15	8.37054	-825.644	0
1.0807	-118.399	105.244	8.06612	-762.17	0
1.0813	-106.493	100.339	8.98129	-669.097	0
1.0820	-88.1932	86.91	7.75979	-507.047	0
1.0827	-60.1128	61.5752	5.92945	-305.322	0
1.0833	-33.8591	41.7644	2.57319	-141.45	0
1.0840	-15.5596	26.1921	-1.39381	1.6733	0
1.0847	7.93755	1.76201	-2.61531	185.997	0
1.0853	41.8133	-23.5729	-4.44565	389.842	0
1.0860	70.807	-44.0027	-8.71899	558.622	0
1.0867	87.2799	-67.1946	-9.94049	684.975	0
1.0873	99.5017	-85.529	-7.49749	774.069	0
1.0880	109.565	-94.3867	-4.14123	825.346	0
1.0887	114.447	-102.625	-0.478645	851.896	0
1.0893	117.801	-109.34	-0.784977	853.42	0
1.0900	120.242	-109.34	-4.75198	815.567	0
1.0907	115.061	-104.721	-4.14123	742.313	0
1.0913	100.415	-94.3867	-0.174227	627.265	0
1.0920	75.3901	-76.9571	0.740942	452.126	0
1.0927	42.7266	-58.0511	-0.478645	258.023	0
1.0933	16.174	-39.7167	0.436524	104.191	0
1.0940	-1.51112	-20.1917	2.26686	-41.6838	0
1.0947	-24.095	2.66683	4.09911	-231.176	0
1.0953	-51.8764	28.0017	5.3187	-424.349	0
1.0960	-75.3735	53.0508	6.5402	-580.003	0
1.0967	-93.6897	75.0046	6.84462	-706.356	0
1.0973	-108.02	92.3866	6.5402	-793.33	0
1.0980	-116.572	104.006	7.45537	-831.779	0
1.0987	-122.069	113.15	7.15095	-854.35	0
1.0993	-123.597	122.293	5.01428	-855.577	0
1.1000	-119.312	123.817	4.70795	-810.101	0
1.1007	-113.816	119.864	5.01428	-738.669	0
1.1013	-104.965	114.674	3.18203	-636.152	0
1.1020	-82.6967	99.4346	0.436524	-464.657	0
1.1027	-53.4041	74.7188	-1.39381	-268.1	0
1.1033	-30.5048	54.8605	-4.14123	-117.949	0
1.1040	-9.44868	37.1451	-6.58232	21.8273	0
1.1047	19.8439	9.71488	-9.02341	208.568	0
1.1053	51.893	-19.5726	-12.3816	408.769	0
1.1060	77.2168	-40.6691	-14.5163	573.273	0
1.1067	97.0607	-59.8608	-14.2119	696.242	0
1.1073	113.534	-78.8143	-12.9904	777.415	0
1.1080	125.124	-91.0055	-11.4664	821.665	0
1.1087	133.062	-97.4345	-10.5493	844.868	0
1.1093	133.062	-102.006	-7.80382	840.592	0
1.1100	119.644	-102.625	-3.53048	800.321	0
1.1107	105.297	-99.2441	-2.3109	735.323	0
1.1113	97.6585	-91.6246	-2.61531	631.243	0
1.1120	81.8	-78.1952	-1.39381	460.976	0
1.1127	53.1052	-58.3369	-0.478645	265.051	0
1.1133	27.7814	-36.6689	-0.174227	107.277	0
1.1140	7.93755	-16.2391	0.740942	-34.9534	0
1.1147	-15.5596	6.66707	1.35169	-211.951	0
1.1153	-40.8834	32.5734	3.18203	-399.026	0
1.1160	-65.2938	56.0986	5.92945	-558.957	0
1.1167	-85.7521	75.2903	6.23387	-690.181	0
1.1173	-100.083	93.339	8.06612	-782.026	0
1.1180	-110.462	106.435	12.3375	-828.098	0
1.1187	-121.139	113.769	10.5072	-851.003	0
1.1193	-126.038	118.96	5.3187	-849.479	0
1.1200	-121.753	118.96	5.3187	-807.051	0
1.1207	-114.43	114.055	7.15095	-740.528	0
1.1213	-104.666	108.292	5.92945	-644.072	0
1.1220	-84.5233	94.8629	4.09911	-479.27	0
1.1227	-54.6163	71.3377	1.35169	-281.523	0
1.1233	-30.2059	50.003	-2.00456	-121.333	0
1.1240	-12.803	32.0019	-3.22606	21.4926	0
1.1247	13.1352	8.76244	-5.97157	204.291	0
1.1253	44.2543	-15.9534	-10.2449	402.968	0
1.1260	65.626	-37.9071	-10.2449	566.245	0
1.1267	83.3277	-58.3369	-8.71899	688.619	0
1.1273	101.627	-75.4332	-10.5493	772.247	0
1.1280	109.565	-88.2435	-12.3816	816.199	0
1.1287	110.179	-98.006	-10.8557	839.365	0
1.1293	113.534	-102.625	-9.32974	841.224	0
1.1300	108.651	-102.625	-8.10824	801.213	0
1.1307	95.2174	-101.101	-5.97157	733.166	0
1.1313	84.8388	-94.6724	-4.14123	636.747	0
1.1320	68.067	-78.481	-2.3109	471.015	0
1.1327	39.3723	-55.6224	0.436524	268.695	0
1.1333	15.2607	-34.8593	3.18203	112.148	0
1.1340	-2.44105	-16.8582	5.62503	-25.1739	0
1.1347	-26.2371	5.14317	8.37054	-211.022	0
1.1353	-54.0019	31.6686	10.2028	-405.757	0
1.1360	-78.429	55.4796	12.0331	-560.481	0
1.1367	-98.5718	75.0046	14.1698	-685.57	0
1.1373	-111.989	92.1008	12.3375	-774.403	0
1.1380	-119.628	104.006	8.67687	-818.95	0
1.1387	-124.194	110.721	8.67687	-844.57	0
1.1393	-123.597	118.96	7.75979	-843.976	0
1.1400	-118.399	122.293	3.18203	-801.548	0
1.1407	-113.517	114.055	3.18203	-739.301	0
1.1413	-103.753	102.149	5.01428	-642.25	0
1.1420	-82.3978	89.053	2.26686	-471.648	0
1.1427	-56.1441	67.385	-2.00456	-275.723	0
1.1433	-32.9458	45.3837	-2.3109	-122.225	0
1.1440	-12.2052	29.2399	-3.22606	21.8273	0
1.1447	11.2919	9.38152	-4.44565	207.341	0
1.1453	39.0734	-17.1439	-4.44565	403.265	0
1.1460	65.3104	-41.574	-4.75198	564.72	0
1.1467	85.7687	-61.718	-6.58232	687.689	0
1.1473	101.943	-76.6713	-8.41457	770.425	0
1.1480	113.534	-88.5768	-9.02341	816.199	0
1.1487	120.558	-98.625	-9.63416	838.77	0
1.1493	124.211	-102.911	-9.63416	835.423	0
1.1500	121.156	-100.768	-7.80382	794.818	0
1.1507	112.305	-96.8154	-6.2779	721.564	0
1.1513	100.415	-89.1959	-5.36273	601.942	0
1.1520	78.7445	-73.0044	-2.3109	421.597	0
1.1527	48.2231	-52.5746	0.436524	233.593	0
1.1533	22.5838	-33.002	0.132106	88.3503	0
1.1540	1.52773	-14.0961	-0.174227	-57.2269	0
1.1547	-24.7094	6.04799	3.18203	-246.124	0
1.1553	-55.2308	30.7638	9.59204	-435.356	0
1.1560	-83.61	54.5747	15.085	-586.399	0
1.1567	-105.281	73.4807	14.4742	-706.021	0
1.1573	-116.257	90.2912	12.0331	-783.848	0
1.1580	-119.927	103.673	13.2546	-818.95	0
1.1587	-123.281	110.388	14.1698	-838.77	0
1.1593	-125.423	114.055	13.2546	-833.304	0
1.1600	-120.226	115.293	13.2546	-785.075	0
1.1607	-107.722	110.388	10.5072	-715.206	0
1.1613	-92.162	100.054	5.92945	-605.623	0
1.1620	-70.7904	83.8622	6.5402	-425.874	0
1.1627	-43.0255	64.3372	5.92945	-236.047	0
1.1633	-19.2129	46.3362	-0.478645	-95.0807	0
1.1640	0	27.3826	-2.91973	48.9719	0
1.1647	26.8681	1.76201	-2.61531	238.166	0
1.1653	59.2161	-24.4777	-6.88865	426.469	0
1.1660	85.7687	-46.7647	-9.02341	580.896	0
1.1667	104.068	-66.2897	-5.97157	701.15	0
1.1673	114.148	-80.9573	-5.0564	777.118	0
1.1680	117.801	-88.5768	-5.97157	817.723	0
1.1687	121.471	-96.8154	-5.0564	839.997	0
1.1693	122.086	-105.054	-4.14123	829.92	0
1.1700	115.061	-107.197	-3.83681	782.621	0
1.1707	107.124	-102.911	-3.22606	716.396	0
1.1713	94.9185	-95.2915	-1.70015	606.85	0
1.1720	70.1925	-80.0049	1.65802	428.291	0
1.1727	42.1288	-57.1463	4.70795	240.323	0
1.1733	22.2849	-37.0023	6.84462	95.0435	0
1.1740	4.28429	-19.906	9.89645	-51.7236	0
1.1747	-19.5284	3.905	10.5072	-236.977	0
1.1753	-45.1511	32.9068	8.37054	-417.656	0
1.1760	-69.877	54.5747	9.59204	-565.352	0
1.1767	-90.9331	69.1947	11.7287	-688.024	0
1.1773	-105.579	85.1004	11.4224	-771.354	0
1.1780	-119.312	98.5298	14.1698	-812.555	0
1.1787	-135.486	102.149	16.9153	-836.353	0
1.1793	-143.723	105.816	14.4742	-832.077	0
1.1800	-136.101	110.388	11.4224	-786.897	0
1.1807	-122.667	105.816	10.5072	-719.779	0
1.1813	-108.336	93.9105	6.84462	-615.105	0
1.1820	-85.4366	80.4811	2.87761	-443.276	0
1.1827	-58.2862	60.9561	0.436524	-253.449	0
1.1833	-35.088	38.0976	-2.61531	-102.109	0
1.1840	-11.2919	19.144	-7.19307	44.3982	0
1.1847	17.1039	-1.57152	-10.2449	229.317	0
1.1853	47.3098	-26.9064	-11.4664	421.597	0
1.1860	75.0746	-48.9077	-11.4664	579.966	0
1.1867	96.4463	-68.4327	-12.3816	695.647	0
1.1873	111.707	-85.8147	-14.2119	768.565	0
1.1880	122.384	-95.9106	-17.8745	811.923	0
1.1887	127.267	-101.101	-20.62	836.613	0
1.1893	127.881	-107.197	-18.1789	828.99	0
1.1900	123.912	-109.626	-11.7708	783.848	0
1.1907	112.919	-104.721	-7.80382	718.515	0
1.1913	97.6585	-95.9106	-5.66715	614.176	0
1.1920	77.5157	-81.8621	-2.61531	441.417	0
1.1927	51.5775	-59.5751	-1.39381	249.768	0
1.1933	27.7814	-37.0023	-0.478645	102.071	0
1.1940	6.11092	-19.5726	1.96244	-39.8246	0
1.1947	-21.6539	1.14293	4.40353	-225.375	0
1.1953	-50.6476	27.3826	6.84462	-415.499	0
1.1960	-74.4602	51.5269	10.2028	-565.352	0
1.1967	-93.6897	70.1471	12.3375	-681.926	0
1.1973	-105.895	85.3861	12.0331	-765.851	0
1.1980	-113.816	96.9583	10.2028	-812.555	0
1.1987	-121.455	105.816	9.59204	-834.196	0
1.1993	-121.139	111.626	8.98129	-827.503	0
1.2000	-113.517	111.007	7.75979	-783.551	0
1.2007	-110.462	104.911	7.75979	-716.098	0
1.2013	-102.839	95.7677	8.06612	-612.056	0
1.2020	-78.1135	78.6714	5.62503	-441.751	0
1.2027	-49.4353	55.7653	0.740942	-249.508	0
1.2033	-27.1504	36.2403	-0.784977	-97.4976	0
1.2040	-4.26768	17.9535	-1.0894	46.2203	0
1.2047	21.986	-4.95268	-5.0564	233.295	0
1.2053	45.4832	-28.7637	-10.8557	427.696	0
1.2060	66.5393	-48.9077	-12.3816	579.668	0
1.2067	87.8943	-67.8136	-11.1601	692.3	0
1.2073	105.596	-85.529	-10.5493	771.615	0
1.2080	115.975	-97.4345	-13.2967	815.567	0
1.2087	124.211	-103.816	-15.7378	833.899	0
1.2093	130.92	-107.483	-14.2119	826.239	0
1.2100	127.881	-108.388	-10.2449	781.989	0
1.2107	116.274	-103.816	-7.19307	703.27	0
1.2113	103.155	-91.9103	-5.66715	576.322	0
1.2120	83.0122	-75.4332	-3.53048	394.118	0
1.2127	55.5463	-56.813	-0.478645	210.427	0
1.2133	30.2225	-37.9071	1.65802	67.2667	0
1.2140	6.40982	-19.5726	1.96244	-82.252	0
1.2147	-22.5672	1.47628	3.18203	-271.781	0
1.2153	-50.9631	28.0017	5.92945	-453.353	0
1.2160	-74.4602	53.3366	8.67687	-596.773	0
1.2167	-96.7285	71.9568	11.4224	-710	0
1.2173	-114.746	84.148	12.3375	-782.324	0
1.2180	-126.951	93.0057	8.98129	-818.021	0
1.2187	-135.187	102.149	5.92945	-837.877	0
1.2193	-137.927	109.197	7.15095	-825.346	0
1.2200	-133.361	107.673	6.84462	-772.544	0
1.2207	-122.982	101.578	2.87761	-699.625	0
1.2213	-104.367	94.5296	1.35169	-581.825	0
1.2220	-79.3423	76.8618	2.57319	-398.729	0
1.2227	-55.5297	52.7175	1.65802	-216.823	0
1.2233	-32.6469	37.1451	-2.00456	-79.2029	0
1.2240	-4.88209	21.9061	-5.36273	69.1259	0
1.2247	28.3958	-5.23841	-8.41457	259.547	0
1.2253	61.6572	-33.9544	-10.5493	447.217	0
1.2260	91.5642	-55.0033	-11.4664	596.476	0
1.2267	115.061	-73.6235	-10.5493	707.843	0
1.2273	122.999	-89.1959	-8.41457	777.75	0
1.2280	115.975	-98.9584	-6.88865	814.042	0
1.2287	111.707	-106.864	-6.58232	833.564	0
1.2293	117.502	-111.15	-5.36273	823.524	0
1.2300	117.801	-110.245	-4.14123	771.317	0
1.2307	106.825	-105.673	-5.0564	697.469	0
1.2313	88.5087	-96.4821	-5.66715	586.696	0
1.2320	61.9561	-79.7191	-2.3109	405.72	0
1.2327	37.8445	-58.6702	1.04727	212.844	0
1.2333	22.8993	-39.7167	0.436524	71.2454	0
1.2340	3.66987	-20.8108	-0.784977	-72.8072	0
1.2347	-23.4971	3.28591	-0.174227	-261.407	0
1.2353	-47.2932	30.1447	0.132106	-441.156	0
1.2360	-71.7037	51.8127	1.35169	-584.577	0
1.2367	-99.1696	67.0517	6.5402	-703.604	0
1.2373	-117.486	80.1954	9.59204	-778.048	0
1.2380	-125.108	91.8151	7.75979	-813.15	0
1.2387	-130.604	99.1013	6.23387	-836.055	0
1.2393	-129.691	102.149	5.3187	-828.098	0
1.2400	-119.628	101.244	2.26686	-778.68	0
1.2407	-109.864	96.9583	-0.478645	-712.12	0
1.2413	-99.784	87.8149	-1.0894	-603.504	0
1.2420	-78.7279	70.7186	-1.39381	-423.457	0
1.2427	-49.4353	48.4791	-2.91973	-232.403	0
1.2433	-27.7648	29.859	-4.75198	-85.3011	0
1.2440	-11.2919	12.7627	-6.2779	61.8006	0
1.2447	14.6629	-10.7626	-7.49749	250.065	0
1.2453	45.7821	-35.7641	-9.63416	442.644	0
1.2460	68.6648	-53.4794	-11.1601	595.844	0
1.2467	87.2799	-69.3375	-9.63416	704.497	0
1.2473	103.454	-86.7196	-9.32974	773.139	0
1.2480	110.179	-99.8632	-12.3816	812.518	0
1.2487	111.707	-106.245	-13.6012	833.266	0
1.2493	115.061	-108.388	-11.7708	822	0
1.2500	114.746	-107.483	-9.02341	774.069	0
1.2507	107.423	-103.816	-5.36273	705.092	0
1.2513	94.9185	-94.9582	-2.61531	591.27	0
1.2520	74.7757	-76.9571	-3.22606	407.876	0
1.2527	47.6087	-55.9082	-3.22606	219.277	0
1.2533	22.8993	-37.9071	-0.784977	81.0249	0
1.2540	3.37097	-17.763	3.18203	-65.4818	0
1.2547	-21.0561	5.4289	7.45537	-261.407	0
1.2553	-50.6476	27.3826	8.67687	-446.957	0
1.2560	-75.3735	48.4791	6.84462	-587.031	0
1.2567	-93.6897	70.4329	7.45537	-698.101	0
1.2573	-108.336	87.1958	9.59204	-773.176	0
1.2580	-119.013	95.4344	8.98129	-811.328	0
1.2587	-123.896	101.863	8.98129	-833.304	0
1.2593	-123.896	108.578	8.06612	-824.751	0
1.2600	-119.927	108.292	4.70795	-775.296	0
1.2607	-112.903	99.7204	4.70795	-705.724	0
1.2613	-99.784	88.4339	6.84462	-594.654	0
1.2620	-76.2869	73.4807	3.48836	-413.38	0
1.2627	-49.7342	52.7175	-0.174227	-221.396	0
1.2633	-28.6781	31.6686	1.35169	-76.7487	0
1.2640	-7.62204	14.2866	1.65802	67.6013	0
1.2647	17.1039	-5.23841	-2.3109	258.023	0
1.2653	41.8133	-30.2876	-5.97157	449.969	0
1.2660	64.7126	-53.4794	-5.97157	599.19	0
1.2667	85.1543	-69.9566	-5.0564	709.07	0
1.2673	98.5718	-82.4812	-5.97157	779.87	0
1.2680	103.769	-94.6724	-6.88865	813.745	0
1.2687	108.95	-102.006	-4.44565	828.99	0
1.2693	111.707	-103.197	-2.3109	821.665	0
1.2700	106.21	-101.673	-3.22606	774.998	0
1.2707	95.8318	-98.3393	-3.53048	691.966	0
1.2713	82.0989	-88.2435	-3.53048	559.514	0
1.2720	60.1295	-70.8615	-3.53048	371.845	0
1.2727	36.0179	-53.1461	-2.00456	191.5	0
1.2733	18.6151	-37.9071	0.740942	56.2973	0
1.2740	-0.913317	-18.3821	1.35169	-94.7832	0
1.2747	-29.2926	5.71463	2.26686	-291.898	0
1.2753	-55.8452	27.0969	5.92945	-472.28	0
1.2760	-75.988	46.6219	9.59204	-608.375	0
1.2767	-94.603	67.0517	8.37054	-718.552	0
1.2773	-107.406	83.8622	6.84462	-789.649	0
1.2780	-112.604	94.5296	8.37054	-820.772	0
1.2787	-118.399	100.959	8.98129	-834.828	0
1.2793	-120.541	103.102	7.75979	-818.95	0
1.2800	-113.816	100.054	7.75979	-763.099	0
1.2807	-105.895	96.6725	7.75979	-684.38	0
1.2813	-93.6897	90.2912	5.62503	-555.87	0
1.2820	-70.1759	72.2425	3.48836	-363.924	0
1.2827	-45.1511	50.5745	2.26686	-186.331	0
1.2833	-27.1504	34.7164	-1.0894	-59.0489	0
1.2840	-7.00763	16.0962	-3.22606	88.6477	0
1.2847	17.4028	-11.334	-3.22606	286.097	0
1.2853	41.8133	-36.6689	-5.36273	475.589	0
1.2860	66.5393	-56.1939	-7.80382	623.62	0
1.2867	87.2799	-75.4332	-5.97157	730.117	0
1.2873	101.328	-90.1007	-5.0564	792.066	0
1.2880	112.006	-98.3393	-8.41457	825.346	0
1.2887	119.03	-104.721	-10.8557	843.938	0
1.2893	119.03	-107.197	-10.2449	827.466	0
1.2900	115.975	-106.578	-7.80382	774.069	0
1.2907	111.391	-104.721	-5.66715	699.291	0
1.2913	100.1	-94.3867	-6.2779	573.273	0
1.2920	78.4456	-73.6235	-5.36273	384.971	0
1.2927	53.1052	-53.4794	1.35169	202.767	0
1.2933	30.5214	-36.0974	5.01428	60.871	0
1.2940	7.02424	-16.8582	2.57319	-94.7832	0
1.2947	-21.6539	6.33372	3.79278	-282.453	0
1.2953	-49.4353	31.3829	6.5402	-454.245	0
1.2960	-71.4048	51.1936	5.3187	-594.022	0
1.2967	-91.8465	66.4802	6.23387	-710	0
1.2973	-105.895	82.6241	8.67687	-785.373	0
1.2980	-111.69	94.8629	8.37054	-819.88	0
1.2987	-117.486	99.4346	9.2857	-836.055	0
1.2993	-122.667	101.244	12.0331	-823.227	0
1.3000	-118.399	100.625	12.0331	-771.354	0
1.3007	-111.076	93.0057	10.5072	-697.171	0
1.3013	-100.398	82.9574	7.75979	-583.35	0
1.3020	-76.5858	68.2899	2.57319	-402.67	0
1.3027	-48.522	47.5267	0.436524	-212.249	0
1.3033	-29.2926	28.0017	0.436524	-67.3039	0
1.3040	-9.44868	11.2388	-3.22606	82.847	0
1.3047	19.8439	-9.52439	-5.66715	279.069	0
1.3053	45.4832	-33.3354	-5.0564	468.896	0
1.3060	62.5705	-53.4794	-5.66715	613.841	0
1.3067	80.2722	-71.7663	-5.66715	721.899	0
1.3073	101.013	-86.7196	-5.0564	787.79	0
1.3080	111.707	-97.7202	-6.88865	818.913	0
1.3087	112.006	-106.245	-8.10824	838.175	0
1.3093	113.235	-109.911	-7.49749	827.168	0
1.3100	115.061	-107.197	-8.41457	775.593	0
1.3107	105.912	-102.911	-7.80382	703.865	0
1.3113	86.3666	-94.0533	-4.44565	586.696	0
1.3120	63.7827	-75.7665	-3.22606	397.799	0
1.3127	40.9	-54.67	-3.83681	209.2	0
1.3133	21.6705	-37.0023	-2.91973	72.77	0
1.3140	3.66987	-16.8582	-2.3109	-78.2733	0
1.3147	-21.9694	6.04799	-1.39381	-276.652	0
1.3153	-51.5609	27.716	0.436524	-457.927	0
1.3160	-76.5858	48.7649	1.35169	-598.298	0
1.3167	-95.5163	67.385	2.57319	-715.801	0
1.3173	-110.163	81.1002	4.09911	-790.876	0
1.3180	-119.312	93.0057	4.09911	-819.88	0
1.3187	-125.108	101.244	4.09911	-831.779	0
1.3193	-129.691	103.102	3.48836	-819.88	0
1.3200	-131.219	101.244	0.436524	-772.879	0
1.3207	-126.636	99.4346	-0.174227	-701.745	0
1.3213	-112.604	91.196	1.35169	-580.003	0
1.3220	-88.4921	71.3377	-0.478645	-393.523	0
1.3227	-61.9395	46.3362	-1.0894	-208.307	0
1.3233	-39.6712	27.0969	-1.0894	-61.8006	0
1.3240	-18.0006	10.334	-5.36273	94.4485	0
1.3247	13.4341	-12.9055	-10.5493	281.523	0
1.3253	50.6642	-36.3832	-10.8557	460.976	0
1.3260	78.4456	-53.7652	-8.41457	607.445	0
1.3267	94.6196	-70.2424	-6.58232	713.644	0
1.3273	105.297	-86.4338	-8.41457	778.048	0
1.3280	112.62	-94.9582	-12.3816	815.269	0
1.3287	117.801	-99.5299	-13.6012	833.266	0
1.3293	119.943	-104.435	-13.9075	814.34	0
1.3300	117.187	-104.149	-16.653	759.121	0
1.3307	112.62	-95.5772	-16.3486	682.818	0
1.3313	103.769	-83.6718	-9.02341	557.692	0
1.3320	77.5157	-69.3375	-1.70015	371.547	0
1.3327	39.9867	-53.1461	-0.784977	196.371	0
[truncated: 45,304 more rows]
