# Supplementary material for: Identification of Haptic Based Guiding Using Hard Reins
Source: PLoS One. 2015 Jul 22;10(7):e0132020. doi: 10.1371/journal.pone.0132020 (PMC4511788; doi:10.1371/journal.pone.0132020)
Supplement: S4 File — (ZIP) [file pone.0132020.s004.zip › EMGData2/Subject12/T18/t18.txt]

0.0000	9.07039	10.0608	1.93523	-0.362636	0
0.0007	10.5982	9.86737	1.01945	-1.88784	0
0.0013	15.4816	12.1891	-0.505799	-5.24756	0
0.0020	16.4002	14.1239	-2.33736	-4.3303	0
0.0027	19.1465	14.1239	-3.86261	-0.970585	0
0.0033	22.8017	13.1565	-3.86261	2.07983	0
0.0040	21.5833	13.1565	-1.42158	2.37847	0
0.0047	20.9741	13.1565	-1.11684	0.853262	0
0.0053	20.0554	14.1239	-1.11684	0.245313	0
0.0060	13.6539	17.0261	1.63049	0.55462	0
0.0067	6.93334	20.5087	1.32419	-0.0639946	0
0.0073	4.49652	20.5087	-1.72631	-2.19715	0
0.0080	1.75026	20.5087	-0.505799	-4.3303	0
0.0087	-2.21441	23.2173	2.23997	-3.41305	0
0.0093	-4.96067	25.1521	1.93523	-0.970585	0
0.0100	-8.32581	26.8934	4.9873	-1.5892	0
0.0107	-11.0721	30.5695	8.64885	-2.19715	0
0.0113	-9.23478	28.6347	6.20782	2.07983	0
0.0120	-6.79796	23.7978	1.32419	2.99708	0
0.0127	-9.54422	26.5065	-1.11684	-0.671943	0
0.0133	-11.0721	33.8586	-2.94683	-0.0639946	0
0.0140	-6.48852	35.7934	-4.47365	1.77052	0
0.0147	-4.6609	35.213	-3.86261	-3.1144	0
0.0153	-6.48852	36.5673	-2.33736	-4.93825	0
0.0160	-5.57955	39.663	-0.812106	-0.671943	0
0.0167	-0.0773594	43.339	-0.812106	-1.27989	0
0.0173	4.49652	44.8869	-2.64209	-3.41305	0
0.0180	6.02436	43.9195	-4.47365	-0.671943	0
0.0187	4.49652	44.4999	-4.47365	-0.671943	0
0.0193	1.14105	47.4021	-3.25314	-5.24756	0
0.0200	-3.13306	48.9499	-1.11684	-4.021	0
0.0207	-7.70693	50.6912	-0.201063	-2.49579	0
0.0213	-8.32581	53.7868	-1.42158	-5.55687	0
0.0220	-5.57955	56.1086	-2.64209	-3.41305	0
0.0227	-5.87931	59.5912	-1.72631	1.47188	0
0.0233	-9.84398	59.7847	-2.33736	-0.0639946	0
0.0240	-11.0721	56.4955	-5.08312	-2.8051	0
0.0247	-10.7626	57.076	-4.16891	-1.5892	0
0.0253	-12.8997	60.3651	-1.11684	-0.671943	0
0.0260	-16.2551	59.7847	-3.25314	-0.362636	0
0.0267	-14.7273	59.0107	-5.9989	-0.671943	0
0.0273	-9.23478	61.7194	-3.86261	-3.1144	0
0.0280	-6.48852	61.7194	-1.42158	-4.63961	0
0.0287	-8.93501	60.3651	-2.64209	-3.41305	0
0.0293	-7.70693	60.7521	-5.38943	-3.72235	0
0.0300	-2.83329	62.6868	-5.08312	-4.3303	0
0.0307	-3.13306	64.4281	-3.55787	-1.5892	0
0.0313	-5.87931	63.2673	-4.16891	0.245313	0
0.0320	-3.44249	59.5912	-4.16891	-0.671943	0
0.0327	1.14105	60.3651	-3.25314	-1.27989	0
0.0333	1.75026	64.4281	-5.08312	-0.671943	0
0.0340	-0.996002	64.4281	-5.9989	-2.49579	0
0.0347	-3.13306	62.6868	-2.03262	-3.72235	0
0.0353	-2.83329	62.6868	-0.505799	-0.970585	0
0.0360	-2.21441	62.8803	-4.16891	1.16257	0
0.0367	-4.6609	62.6868	-3.55787	-1.5892	0
0.0373	-8.01637	60.7521	-0.505799	-2.49579	0
0.0380	-8.93501	56.4955	-1.11684	1.16257	0
0.0387	-8.32581	54.9477	-2.64209	2.07983	0
0.0393	-6.48852	56.1086	-3.25314	-0.362636	0
0.0400	-5.57955	56.1086	-3.25314	-0.671943	0
0.0407	-7.40716	56.4955	-1.11684	1.16257	0
0.0413	-11.0721	57.6564	0.40998	1.77052	0
0.0420	-11.6813	55.3347	-1.72631	1.16257	0
0.0427	-8.32581	50.6912	-2.33736	1.16257	0
0.0433	-2.83329	49.7238	-2.94683	0.55462	0
0.0440	-0.0773594	50.6912	-5.08312	0.853262	0
0.0447	0.831614	49.5303	-3.86261	2.68777	0
0.0453	4.49652	47.5956	-0.201063	3.29572	0
0.0460	8.77062	48.9499	-0.505799	1.16257	0
0.0467	11.2074	50.6912	-0.201063	0.55462	0
0.0473	14.5629	49.1434	2.85101	1.16257	0
0.0480	14.8723	46.0477	1.01945	1.16257	0
0.0487	6.93334	46.0477	-3.55787	1.16257	0
0.0493	0.831614	47.9825	-2.33736	2.99708	0
0.0500	3.57787	46.4347	0.40998	2.99708	0
0.0507	5.10572	44.3064	-1.72631	0.853262	0
0.0513	-0.386797	43.9195	-5.38943	0.245313	0
0.0520	-4.0517	42.1782	-6.30521	2.07983	0
0.0527	-5.57955	40.6304	-5.69417	2.99708	0
0.0533	-8.32581	43.1456	-5.08312	1.77052	0
0.0540	-7.09773	44.4999	-5.38943	0.245313	0
0.0547	-2.21441	43.9195	-5.38943	1.16257	0
0.0553	-3.74226	44.3064	-4.16891	3.29572	0
0.0560	-6.79796	44.8869	-3.25314	3.29572	0
0.0567	-4.35147	45.2738	-4.16891	2.99708	0
0.0573	-2.52385	45.4673	-4.16891	2.99708	0
0.0580	-4.96067	44.8869	-0.505799	4.82093	0
0.0587	-3.74226	45.2738	4.07152	6.65544	0
0.0593	2.96867	46.6282	4.07152	6.65544	0
0.0600	7.24277	44.8869	-0.505799	4.52229	0
0.0607	6.32413	43.9195	-3.25314	3.60503	0
0.0613	4.49652	47.0151	-0.505799	4.21298	0
0.0620	2.6689	47.5956	-0.505799	4.21298	0
0.0627	2.05002	45.2738	-4.77839	3.90367	0
0.0633	2.96867	46.6282	-4.16891	3.90367	0
0.0640	3.57787	49.1434	-1.42158	4.82093	0
0.0647	0.831614	49.1434	-4.16891	7.5727	0
0.0653	-1.60521	49.1434	-6.91468	9.0979	0
0.0660	0.831614	48.9499	-4.77839	8.48995	0
0.0667	6.32413	47.0151	-4.77839	7.26339	0
0.0673	8.16142	48.176	-5.69417	7.26339	0
0.0680	7.24277	51.6586	-2.03262	6.65544	0
0.0687	8.16142	50.6912	-1.11684	6.34613	0
0.0693	8.16142	48.5629	-2.94683	6.65544	0
0.0700	4.79628	51.0782	0.103673	5.73818	0
0.0707	0.831614	54.9477	2.85101	5.13024	0
0.0713	-0.0773594	53.3999	-0.201063	7.26339	0
0.0720	0.222408	48.5629	-2.64209	8.48995	0
0.0727	-0.696235	49.5303	-3.25314	7.26339	0
0.0733	-0.0773594	55.3347	-4.77839	6.04749	0
0.0740	1.75026	55.5281	-4.77839	6.34613	0
0.0747	0.831614	51.6586	-5.08312	8.18064	0
0.0753	0.831614	51.6586	-7.83046	10.0152	0
0.0760	7.24277	53.2064	-7.83046	8.78859	0
0.0767	12.7353	48.9499	-5.9989	7.26339	0
0.0773	10.9077	44.8869	-8.4415	7.87134	0
0.0780	9.07039	47.9825	-8.74624	7.87134	0
0.0787	9.98903	50.1108	-2.94683	4.82093	0
0.0793	8.46119	48.176	-0.812106	3.29572	0
0.0800	8.77062	46.6282	-3.86261	4.52229	0
0.0807	13.6539	46.0477	-3.25314	5.42888	0
0.0813	14.2631	47.0151	-2.03262	4.82093	0
0.0820	9.07039	47.9825	-4.77839	3.29572	0
0.0827	8.16142	45.8543	-5.38943	1.47188	0
0.0833	10.9077	40.6304	-3.86261	1.47188	0
0.0840	11.8166	38.5021	-5.38943	2.99708	0
0.0847	11.8166	38.6956	-7.83046	3.60503	0
0.0853	10.9077	38.5021	-9.35571	0.245313	0
0.0860	8.16142	36.3738	-10.2715	-2.8051	0
0.0867	6.02436	33.2782	-7.83046	-1.5892	0
0.0873	5.71493	31.1499	-5.08312	0.853262	0
0.0880	2.96867	30.763	-9.05097	-0.671943	0
0.0887	-0.0773594	30.5695	-13.9346	-1.88784	0
0.0893	-1.60521	27.8608	-12.103	-1.5892	0
0.0900	-1.60521	25.1521	-8.13519	-2.49579	0
0.0907	1.44082	23.2173	-7.83046	-4.021	0
0.0913	3.57787	20.5087	-7.21942	-1.5892	0
0.0920	0.831614	18.3804	-6.91468	1.47188	0
0.0927	-0.996002	16.2521	-8.4415	-0.671943	0
0.0933	-0.0773594	13.1565	-10.2715	-4.3303	0
0.0940	-1.91465	14.1239	-10.5762	-3.1144	0
0.0947	-2.52385	17.8	-8.4415	-0.362636	0
0.0953	1.14105	12.5761	-7.83046	0.853262	0
0.0960	2.6689	2.51521	-10.8825	1.16257	0
0.0967	2.35946	0.386956	-12.7125	0.245313	0
0.0973	2.6689	1.54782	-9.35571	-3.1144	0
0.0980	1.44082	-0.967389	-5.69417	-6.16481	0
0.0987	0.831614	-4.83695	-6.60994	-6.46346	0
0.0993	3.27811	-9.48042	-6.91468	-4.93825	0
0.1000	3.27811	-13.7369	-5.38943	-2.8051	0
0.1007	1.75026	-14.8978	-5.38943	-1.27989	0
0.1013	2.96867	-16.8326	-4.47365	-2.8051	0
0.1020	5.41516	-20.1217	-0.812106	-7.08207	0
0.1027	6.32413	-22.6369	0.103673	-6.77276	0
0.1033	6.02436	-25.5391	-3.25314	-3.1144	0
0.1040	5.71493	-28.0543	-5.69417	-4.021	0
0.1047	6.32413	-28.6347	-5.9989	-6.77276	0
0.1053	5.41516	-31.9238	-6.30521	-4.63961	0
0.1060	3.27811	-35.4064	-2.64209	-3.41305	0
0.1067	2.05002	-33.8586	1.32419	-5.24756	0
0.1073	1.44082	-35.5999	-1.42158	-4.3303	0
0.1080	-1.30544	-41.7912	-5.08312	-3.72235	0
0.1087	-3.74226	-43.5325	-2.33736	-5.55687	0
0.1093	-2.83329	-45.6608	1.01945	-5.24756	0
0.1100	-0.996002	-50.6912	-0.201063	-3.72235	0
0.1107	-0.996002	-51.4651	-0.505799	-4.021	0
0.1113	-0.0773594	-52.8195	2.54627	-4.3303	0
0.1120	1.75026	-57.2694	4.9873	-7.98866	0
0.1127	0.831614	-59.3977	5.59678	-12.2656	0
0.1133	0.831614	-61.9129	5.29204	-10.7404	0
0.1140	4.49652	-65.976	3.15575	-9.52453	0
0.1147	4.49652	-65.589	2.85101	-13.1829	0
0.1153	0.531846	-65.0086	5.90308	-13.4815	0
0.1160	0.222408	-69.8455	8.34411	-11.6577	0
0.1167	2.35946	-73.9085	7.73307	-13.7908	0
0.1173	2.6689	-76.6172	7.42833	-15.316	0
0.1180	4.18708	-79.7129	8.64885	-13.1829	0
0.1187	6.32413	-80.4868	10.4804	-11.6577	0
0.1193	4.79628	-83.5824	10.4804	-11.0497	0
0.1200	6.63357	-91.1281	8.95358	-11.6577	0
0.1207	9.98903	-94.0302	9.56463	-13.7908	0
0.1213	4.49652	-94.0302	8.95358	-12.8736	0
0.1220	-2.52385	-96.352	5.90308	-10.1325	0
0.1227	1.14105	-97.7063	4.9873	-12.5749	0
0.1233	5.71493	-96.9324	7.73307	-13.7908	0
0.1240	2.05002	-99.8346	8.34411	-11.6577	0
0.1247	-1.30544	-103.511	8.03938	-12.2656	0
0.1253	0.222408	-104.865	7.73307	-12.5749	0
0.1260	1.14105	-107.961	7.42833	-9.21523	0
0.1267	-0.0773594	-111.443	7.73307	-8.60728	0
0.1273	-0.0773594	-110.089	6.81729	-9.82317	0
0.1280	0.531846	-109.508	5.90308	-9.52453	0
0.1287	2.35946	-112.217	8.64885	-10.7404	0
0.1293	3.88731	-113.765	9.25989	-10.7404	0
0.1300	0.831614	-113.185	6.51255	-7.98866	0
0.1307	-4.0517	-114.152	6.20782	-7.08207	0
0.1313	-2.21441	-115.313	5.90308	-6.16481	0
0.1320	1.75026	-117.441	1.93523	-5.24756	0
0.1327	-1.91465	-119.569	2.85101	-9.21523	0
0.1333	-7.40716	-118.408	5.90308	-13.1829	0
0.1340	-5.27011	-114.926	2.23997	-12.2656	0
0.1347	-0.696235	-114.152	0.103673	-11.6577	0
0.1353	1.44082	-115.313	2.85101	-11.0497	0
0.1360	2.6689	-116.28	3.46048	-7.38071	0
0.1367	2.6689	-116.28	4.07152	-4.93825	0
0.1373	2.96867	-115.313	5.59678	-4.3303	0
0.1380	4.79628	-113.572	2.54627	-4.021	0
0.1387	5.10572	-111.443	1.93523	-6.16481	0
0.1393	6.32413	-111.056	8.64885	-8.60728	0
0.1400	9.6796	-111.443	11.7009	-7.98866	0
0.1407	10.5982	-107.767	8.03938	-6.46346	0
0.1413	10.5982	-104.865	7.1236	-5.24756	0
0.1420	15.4816	-106.413	8.03938	-4.63961	0
0.1427	20.0554	-104.672	8.95358	-6.16481	0
0.1433	21.8927	-100.995	10.4804	-6.77276	0
0.1440	25.2482	-103.124	6.81729	-4.63961	0
0.1447	26.4666	-104.865	0.40998	-3.41305	0
0.1453	21.8927	-101.576	1.32419	-3.72235	0
0.1460	20.0554	-99.4476	6.81729	-1.5892	0
0.1467	22.1925	-99.4476	8.64885	0.55462	0
0.1473	19.1465	-95.1911	10.1757	-1.5892	0
0.1480	9.98903	-91.1281	12.0057	-4.63961	0
0.1487	5.71493	-91.1281	12.6167	-3.1144	0
0.1493	7.24277	-90.5476	15.9735	1.16257	0
0.1500	8.16142	-85.7107	19.6351	0.55462	0
0.1507	8.77062	-81.0672	18.7193	-3.1144	0
0.1513	11.8166	-80.4868	17.8051	-4.3303	0
0.1520	13.6539	-80.8737	18.1098	-3.1144	0
0.1527	13.9537	-76.6172	14.4467	-1.88784	0
0.1533	14.8723	-71.7803	9.56463	-0.671943	0
0.1540	13.6539	-69.4586	10.1757	-1.88784	0
0.1547	10.5982	-67.7173	13.2262	-3.41305	0
0.1553	9.07039	-65.976	11.3962	-0.970585	0
0.1560	6.93334	-66.1694	7.73307	2.07983	0
0.1567	3.88731	-65.976	6.81729	0.55462	0
0.1573	2.6689	-63.4607	6.81729	-0.671943	0
0.1580	3.57787	-58.2368	7.1236	1.77052	0
0.1587	4.18708	-50.8847	9.56463	2.99708	0
0.1593	6.32413	-49.1434	10.7851	2.07983	0
0.1600	10.9077	-50.8847	8.34411	2.37847	0
0.1607	13.6539	-47.0151	6.51255	2.99708	0
0.1613	13.6539	-40.8238	5.29204	3.29572	0
0.1620	12.7353	-41.7912	4.68257	3.90367	0
0.1627	10.9077	-41.7912	8.64885	5.13024	0
0.1633	7.85198	-36.3738	11.7009	5.73818	0
0.1640	7.24277	-30.763	8.95358	5.73818	0
0.1647	10.2985	-28.0543	8.64885	3.90367	0
0.1653	11.2074	-26.5065	9.56463	3.60503	0
0.1660	8.16142	-22.8304	8.34411	6.65544	0
0.1667	6.93334	-17.413	8.34411	10.3138	0
0.1673	9.07039	-15.2848	8.34411	9.0979	0
0.1680	9.98903	-15.8652	3.76679	4.82093	0
0.1687	9.07039	-11.6087	1.01945	4.82093	0
0.1693	9.98903	-5.80434	-0.201063	7.26339	0
0.1700	10.5982	-4.25651	-3.55787	5.73818	0
0.1707	8.16142	-1.54782	-3.25314	2.99708	0
0.1713	6.93334	0.386956	-1.11684	4.21298	0
0.1720	8.46119	0.386956	-2.64209	4.82093	0
0.1727	8.16142	4.06304	-2.64209	1.47188	0
0.1733	6.32413	7.93259	-0.812106	-0.671943	0
0.1740	5.71493	6.77173	-2.03262	-0.362636	0
0.1747	4.18708	7.73911	-1.42158	-0.671943	0
0.1753	1.75026	14.1239	2.23997	0.245313	0
0.1760	4.79628	16.4456	3.15575	2.68777	0
0.1767	11.2074	15.2848	4.68257	1.77052	0
0.1773	16.4002	15.8652	6.20782	1.16257	0
0.1780	18.837	19.3478	6.81729	3.60503	0
0.1787	17.0094	25.1521	7.73307	4.21298	0
0.1793	10.2985	27.2804	6.20782	2.99708	0
0.1800	6.32413	24.1847	3.76679	3.29572	0
0.1807	8.16142	24.1847	8.03938	2.99708	0
0.1813	7.24277	29.0217	15.0577	1.77052	0
0.1820	2.6689	30.763	16.583	3.60503	0
0.1827	1.75026	29.9891	15.3625	4.21298	0
0.1833	-0.0773594	31.1499	14.1419	2.37847	0
0.1840	-5.27011	33.8586	10.1757	3.29572	0
0.1847	-7.40716	35.4064	9.56463	6.04749	0
0.1853	-5.87931	35.9869	13.2262	5.42888	0
0.1860	-6.79796	36.9543	14.1419	4.82093	0
0.1867	-5.87931	38.6956	12.312	4.82093	0
0.1873	-0.0773594	40.2434	11.3962	2.37847	0
0.1880	5.41516	42.3717	10.4804	-0.970585	0
0.1887	7.85198	46.0477	10.4804	-0.0639946	0
0.1893	9.98903	48.5629	11.7009	2.07983	0
0.1900	12.1261	50.1108	11.3962	1.47188	0
0.1907	12.4259	52.4325	11.0899	1.16257	0
0.1913	11.2074	52.8195	11.3962	3.60503	0
0.1920	13.0447	50.1108	9.25989	4.52229	0
0.1927	17.928	48.5629	7.73307	1.47188	0
0.1933	18.2278	50.1108	9.56463	-0.671943	0
0.1940	14.5629	52.4325	10.1757	-0.671943	0
0.1947	11.2074	53.9803	10.7851	-0.671943	0
0.1953	7.24277	53.9803	15.9735	0.853262	0
0.1960	2.05002	52.4325	18.7193	2.37847	0
0.1967	-1.91465	52.239	15.9735	0.245313	0
0.1973	-2.83329	53.7868	16.2782	-2.49579	0
0.1980	-0.996002	53.9803	19.0256	-1.88784	0
0.1987	0.831614	53.9803	17.194	-1.88784	0
0.1993	2.05002	55.3347	15.9735	-3.1144	0
0.2000	6.32413	55.3347	20.8556	-1.27989	0
0.2007	11.8166	53.3999	22.6871	1.77052	0
0.2013	10.5982	50.6912	19.3303	0.55462	0
0.2020	7.24277	50.6912	16.583	-2.49579	0
0.2027	8.16142	52.8195	13.8372	-3.72235	0
0.2033	6.93334	52.4325	10.4804	-3.41305	0
0.2040	2.35946	50.1108	12.6167	-1.88784	0
0.2047	2.05002	50.3042	17.4988	0.55462	0
0.2053	5.71493	50.3042	18.1098	1.16257	0
0.2060	4.49652	48.5629	16.2782	1.16257	0
0.2067	-0.386797	48.9499	15.0577	1.77052	0
0.2073	-1.30544	49.7238	12.6167	0.245313	0
0.2080	0.831614	48.9499	11.3962	-2.49579	0
0.2087	1.14105	47.4021	13.2262	-1.88784	0
0.2093	-0.996002	43.726	12.312	-0.0639946	0
0.2100	-2.21441	39.663	7.1236	-0.0639946	0
0.2107	-0.996002	39.663	4.37626	-0.0639946	0
0.2113	2.35946	41.2108	5.29204	-0.671943	0
0.2120	3.88731	38.6956	5.29204	-0.671943	0
0.2127	6.02436	35.4064	4.37626	1.16257	0
0.2133	10.9077	34.2456	6.51255	1.16257	0
0.2140	10.5982	35.9869	8.34411	-1.27989	0
0.2147	7.55221	36.3738	6.20782	-0.671943	0
0.2153	10.9077	31.7304	3.46048	1.47188	0
0.2160	10.9077	26.8934	2.23997	0.853262	0
0.2167	4.49652	28.6347	2.23997	0.245313	0
0.2173	6.02436	29.0217	2.85101	1.47188	0
0.2180	8.46119	23.6043	2.85101	2.07983	0
0.2187	-0.696235	22.25	1.63049	2.07983	0
0.2193	-6.79796	24.7652	1.32419	2.68777	0
0.2200	-5.57955	20.7021	1.93523	0.245313	0
0.2207	-10.7626	14.7043	0.714716	-2.19715	0
0.2213	-15.0367	14.7043	-1.42158	-0.362636	0
0.2220	-12.8997	15.2848	-2.33736	2.99708	0
0.2227	-15.6459	11.6087	-2.94683	4.21298	0
0.2233	-20.5293	8.51303	-4.16891	4.82093	0
0.2240	-18.7016	8.51303	-5.9989	3.90367	0
0.2247	-15.0367	6.38477	-6.91468	3.90367	0
0.2253	-12.2905	1.54782	-7.83046	5.73818	0
0.2260	-6.48852	0.386956	-7.21942	6.04749	0
0.2267	0.831614	3.09565	-5.38943	4.52229	0
0.2273	6.32413	1.16087	-4.47365	5.42888	0
0.2280	7.55221	-5.80434	-4.16891	7.5727	0
0.2287	4.49652	-8.12607	-4.16891	6.65544	0
0.2293	5.71493	-8.12607	-6.91468	6.65544	0
0.2300	9.98903	-11.2217	-8.4415	8.18064	0
0.2307	11.8166	-11.6087	-5.69417	8.48995	0
0.2313	12.4259	-11.0282	-5.38943	7.5727	0
0.2320	10.9077	-13.7369	-9.05097	8.18064	0
0.2327	8.16142	-15.8652	-9.66202	7.87134	0
0.2333	10.9077	-15.2848	-9.66202	5.13024	0
0.2340	12.7353	-15.2848	-11.492	4.82093	0
0.2347	7.24277	-17.0261	-9.35571	8.18064	0
0.2353	3.57787	-19.7347	-7.83046	8.48995	0
0.2360	1.75026	-21.6695	-12.103	5.73818	0
0.2367	-5.87931	-19.5413	-13.3236	6.65544	0
0.2373	-11.0721	-18.9608	-11.1873	10.0152	0
0.2380	-10.1534	-20.7021	-11.1873	8.48995	0
0.2387	-10.1534	-18.9608	-12.103	7.26339	0
0.2393	-10.1534	-18.9608	-11.492	9.39654	0
0.2400	-6.79796	-24.9586	-13.6283	9.70585	0
0.2407	-4.6609	-27.0869	-16.9851	7.26339	0
0.2413	-2.83329	-23.7978	-16.9851	7.26339	0
0.2420	-0.996002	-23.4108	-15.7646	10.0152	0
0.2427	-2.83329	-27.0869	-16.3756	11.2311	0
0.2433	-0.0773594	-29.6021	-16.9851	10.3138	0
0.2440	6.02436	-29.0217	-17.2914	9.39654	0
0.2447	6.93334	-27.6673	-17.9009	9.39654	0
0.2453	4.79628	-28.4412	-16.3756	8.48995	0
0.2460	6.32413	-29.0217	-14.5441	7.26339	0
0.2467	8.16142	-26.5065	-14.8488	7.5727	0
0.2473	6.63357	-25.3456	-16.0709	7.87134	0
0.2480	4.49652	-24.9586	-16.3756	8.18064	0
0.2487	3.88731	-22.6369	-15.4599	10.3138	0
0.2493	4.49652	-21.6695	-14.2393	11.2311	0
0.2500	4.49652	-22.25	-14.2393	7.5727	0
0.2507	2.6689	-19.7347	-14.5441	5.73818	0
0.2513	4.49652	-19.1543	-14.5441	9.0979	0
0.2520	5.71493	-22.8304	-16.0709	11.5404	0
0.2527	3.27811	-22.6369	-19.1214	8.48995	0
0.2533	0.531846	-19.5413	-19.7324	4.82093	0
0.2540	-1.91465	-20.5087	-20.6482	3.90367	0
0.2547	-3.74226	-20.7021	-23.394	2.37847	0
0.2553	-1.60521	-19.7347	-22.7845	2.07983	0
0.2560	2.96867	-19.5413	-20.6482	2.07983	0
0.2567	5.41516	-17.9934	-23.394	1.16257	0
0.2573	7.85198	-17.9934	-25.2255	0.853262	0
0.2580	6.93334	-20.7021	-23.0893	3.90367	0
0.2587	0.531846	-19.7347	-23.0893	6.96475	0
0.2593	-0.996002	-16.8326	-24.3098	7.5727	0
0.2600	4.49652	-18.9608	-22.1735	6.96475	0
0.2607	5.71493	-17.9934	-21.2577	6.96475	0
0.2613	4.18708	-12.5761	-23.0893	6.65544	0
0.2620	2.05002	-12.1891	-22.4782	5.13024	0
0.2627	-3.74226	-13.35	-18.8167	6.34613	0
0.2633	-8.32581	-11.6087	-19.4277	11.2311	0
0.2640	-8.32581	-13.35	-22.7845	10.9324	0
0.2647	-10.1534	-16.0587	-22.4782	4.82093	0
0.2653	-11.981	-13.35	-20.6482	2.07983	0
0.2660	-11.0721	-10.2543	-21.564	4.21298	0
0.2667	-11.0721	-11.6087	-22.1735	4.21298	0
0.2673	-13.2091	-12.1891	-20.6482	2.37847	0
0.2680	-15.3365	-12.1891	-18.5119	2.07983	0
0.2687	-15.0367	-12.1891	-16.0709	2.99708	0
0.2693	-11.981	-11.2217	-16.0709	4.21298	0
0.2700	-9.23478	-11.6087	-17.5961	5.13024	0
0.2707	-7.40716	-12.5761	-17.5961	6.96475	0
0.2713	-2.83329	-12.7695	-17.9009	8.48995	0
0.2720	0.531846	-12.5761	-19.1214	7.87134	0
0.2727	-0.0773594	-11.2217	-19.1214	10.0152	0
0.2733	0.831614	-12.5761	-17.9009	11.5404	0
0.2740	2.35946	-14.3174	-14.8488	9.39654	0
0.2747	0.531846	-11.8021	-12.4078	10.3138	0
0.2753	0.831614	-10.0608	-14.2393	12.4576	0
0.2760	2.05002	-15.8652	-14.2393	8.48995	0
0.2767	-0.996002	-18.9608	-11.492	6.65544	0
0.2773	-3.74226	-15.8652	-11.7983	9.70585	0
0.2780	-3.74226	-16.8326	-12.4078	8.18064	0
0.2787	-6.18875	-19.5413	-9.35571	4.82093	0
0.2793	-8.32581	-17.6065	-9.05097	5.42888	0
0.2800	-4.35147	-17.0261	-10.5762	3.60503	0
0.2807	1.14105	-19.5413	-9.05097	2.07983	0
0.2813	4.18708	-19.1543	-8.4415	6.04749	0
0.2820	7.55221	-19.1543	-8.74624	6.65544	0
0.2827	9.98903	-21.6695	-7.52572	2.68777	0
0.2833	9.6796	-21.6695	-9.66202	2.99708	0
0.2840	10.9077	-22.25	-11.492	4.52229	0
0.2847	13.6539	-23.9913	-8.4415	2.07983	0
0.2853	11.2074	-24.3782	-5.9989	-0.362636	0
0.2860	8.16142	-23.2173	-5.08312	-0.970585	0
0.2867	9.37983	-22.6369	-1.11684	-3.72235	0
0.2873	9.07039	-23.2173	-0.505799	-7.98866	0
0.2880	5.10572	-24.7652	-3.55787	-8.90592	0
0.2887	1.75026	-25.926	-3.86261	-6.46346	0
0.2893	-0.386797	-26.1195	-4.16891	-8.29797	0
0.2900	-2.83329	-27.0869	-7.52572	-12.5749	0
0.2907	-4.6609	-28.0543	-8.74624	-10.1325	0
0.2913	-8.62557	-26.8934	-6.30521	-7.98866	0
0.2920	-11.0721	-27.4739	-5.08312	-12.5749	0
0.2927	-7.40716	-29.2152	-5.9989	-13.4815	0
0.2933	-3.74226	-27.6673	-5.38943	-10.7404	0
0.2940	-4.6609	-25.926	-2.33736	-13.4815	0
0.2947	-1.91465	-25.5391	-1.42158	-15.924	0
0.2953	4.49652	-22.6369	-2.64209	-13.4815	0
0.2960	6.63357	-20.1217	-2.33736	-12.5749	0
0.2967	6.32413	-23.2173	-1.42158	-14.7081	0
0.2973	8.46119	-24.3782	-2.33736	-14.1001	0
0.2980	11.2074	-19.7347	-1.42158	-11.3484	0
0.2987	12.7353	-14.3174	2.23997	-10.1325	0
0.2993	15.4816	-14.3174	2.85101	-10.7404	0
0.3000	16.7	-16.8326	1.32419	-12.5749	0
0.3007	14.5629	-16.0587	0.40998	-14.3988	0
0.3013	13.6539	-13.35	1.32419	-14.3988	0
0.3020	19.1465	-12.7695	2.54627	-13.1829	0
0.3027	24.639	-13.1565	3.15575	-14.7081	0
0.3033	26.4666	-11.6087	2.85101	-16.5426	0
0.3040	30.7407	-11.0282	2.54627	-15.316	0
0.3047	36.5427	-12.1891	4.07152	-13.7908	0
0.3053	35.624	-12.1891	6.20782	-16.2333	0
0.3060	31.6593	-11.0282	8.34411	-18.6758	0
0.3067	32.8777	-8.89998	7.1236	-18.0678	0
0.3073	33.487	-5.80434	4.07152	-17.1506	0
0.3080	30.4313	-2.12826	4.37626	-16.2333	0
0.3087	31.9591	1.16087	6.20782	-15.316	0
0.3093	34.7054	2.12826	4.9873	-17.1506	0
0.3100	31.9591	4.06304	3.15575	-18.0678	0
0.3107	29.5223	10.6413	4.68257	-12.8736	0
0.3113	29.2128	14.1239	5.90308	-8.90592	0
0.3120	26.776	11.4152	3.15575	-12.2656	0
0.3127	25.2482	13.1565	1.01945	-14.3988	0
0.3133	26.1668	18.5739	0.103673	-14.3988	0
0.3140	24.3295	18.3804	0.103673	-16.5426	0
0.3147	21.8927	18.3804	1.32419	-18.0678	0
0.3153	22.8017	24.1847	2.85101	-15.924	0
0.3160	21.8927	26.5065	1.63049	-16.2333	0
0.3167	18.837	24.1847	0.103673	-18.9851	0
0.3173	19.1465	25.926	-1.11684	-18.0678	0
0.3180	21.2835	31.7304	-2.03262	-15.316	0
0.3187	20.6743	33.8586	1.01945	-13.7908	0
0.3193	18.5372	35.7934	3.15575	-13.4815	0
0.3200	20.3649	41.2108	-0.201063	-14.3988	0
0.3207	22.8017	42.7586	-2.64209	-15.316	0
0.3213	21.8927	38.6956	1.01945	-13.4815	0
0.3220	21.8927	38.6956	4.9873	-12.2656	0
0.3227	23.7203	45.2738	5.90308	-10.7404	0
0.3233	21.8927	48.5629	4.07152	-7.38071	0
0.3240	19.7557	47.0151	0.40998	-6.16481	0
0.3247	21.8927	47.9825	0.103673	-7.98866	0
0.3253	21.2835	52.4325	1.32419	-6.16481	0
0.3260	17.6186	56.8825	0.40998	-4.93825	0
0.3267	18.2278	59.0107	-1.72631	-8.29797	0
0.3273	19.7557	60.1716	-4.16891	-10.4311	0
0.3280	17.3092	61.9129	-5.38943	-7.98866	0
0.3287	17.928	64.4281	-1.72631	-6.46346	0
0.3293	21.2835	68.1042	2.23997	-5.24756	0
0.3300	19.1465	70.8129	0.40998	-3.1144	0
0.3307	15.4816	71.7803	-1.11684	-1.5892	0
0.3313	14.5629	73.5216	0.103673	-3.1144	0
0.3320	14.2631	75.0694	1.01945	-3.41305	0
0.3327	13.6539	73.5216	2.54627	-0.671943	0
0.3333	14.2631	74.489	4.9873	1.16257	0
0.3340	14.5629	80.6803	5.59678	-0.970585	0
0.3347	17.928	82.4216	6.81729	-0.671943	0
0.3353	21.8927	79.1324	7.73307	2.99708	0
0.3360	20.0554	78.1651	6.81729	2.99708	0
0.3367	17.3092	79.9064	7.42833	0.853262	0
0.3373	18.5372	79.1324	9.86936	2.68777	0
0.3380	19.7557	76.0368	7.73307	4.82093	0
0.3387	20.3649	75.0694	3.15575	4.82093	0
0.3393	22.1925	79.1324	3.46048	6.65544	0
0.3400	20.9741	82.0346	4.37626	7.26339	0
0.3407	19.1465	79.1324	1.93523	5.73818	0
0.3413	21.5833	76.0368	1.93523	5.73818	0
0.3420	20.9741	79.1324	4.68257	8.78859	0
0.3427	18.5372	81.8411	4.07152	11.2311	0
0.3433	23.4206	78.552	2.23997	11.2311	0
0.3440	27.685	77.1977	3.15575	11.2311	0
0.3447	24.9387	79.7129	1.32419	11.2311	0
0.3453	20.6743	80.2933	-2.33736	10.3138	0
0.3460	16.0908	81.8411	-0.201063	10.3138	0
0.3467	15.791	83.002	3.76679	12.4576	0
0.3473	22.1925	79.7129	0.714716	13.6735	0
0.3480	19.4462	77.5846	-2.64209	13.0656	0
0.3487	11.2074	80.8737	0.103673	13.0656	0
0.3493	14.5629	80.8737	3.15575	12.1483	0
0.3500	15.4816	78.552	4.37626	11.5404	0
0.3507	10.5982	78.1651	5.29204	11.5404	0
0.3513	18.5372	77.1977	3.76679	9.70585	0
0.3520	9.07039	75.6498	2.85101	8.48995	0
0.3527	-45.2456	75.6498	5.59678	13.3642	0
0.3533	-99.871	75.0694	5.29204	18.2491	0
0.3540	-137.719	73.9085	1.63049	16.4253	0
0.3547	-196.918	74.8759	0.40998	14.5908	0
0.3553	-252.772	74.102	0.714716	15.1987	0
0.3560	-250.026	71.7803	0.714716	14.8894	0
0.3567	-220.416	70.8129	2.23997	14.8894	0
0.3573	-213.096	71.7803	1.32419	14.8894	0
0.3580	-208.213	73.3281	-1.42158	15.508	0
0.3587	-182.878	74.102	-0.505799	19.1664	0
0.3593	-153.887	70.8129	1.93523	22.2168	0
0.3600	-126.425	65.976	2.85101	20.393	0
0.3607	-94.0787	64.0412	5.29204	17.6412	0
0.3613	-65.6975	63.4607	7.73307	18.5584	0
0.3620	-44.6364	62.8803	8.64885	21.0009	0
0.3627	-24.1942	61.7194	8.34411	20.393	0
0.3633	-9.23478	59.0107	6.81729	17.3319	0
0.3640	2.96867	56.1086	4.9873	17.3319	0
0.3647	20.6743	55.5281	4.9873	19.1664	0
0.3653	31.6593	53.3999	5.59678	17.9505	0
0.3660	29.5223	49.7238	6.20782	18.2491	0
0.3667	28.9131	50.3042	6.51255	20.393	0
0.3673	34.7054	51.0782	4.68257	19.1664	0
0.3680	41.1165	47.9825	4.07152	17.9505	0
0.3687	47.5277	45.2738	5.29204	20.6916	0
0.3693	54.8478	45.2738	4.9873	20.393	0
0.3700	62.4774	45.8543	4.07152	17.0332	0
0.3707	70.107	45.2738	4.37626	18.5584	0
0.3713	74.0716	44.3064	4.07152	20.393	0
0.3720	74.9903	41.2108	4.07152	17.3319	0
0.3727	77.7365	36.9543	4.37626	14.8894	0
0.3733	79.5641	35.9869	2.54627	14.2815	0
0.3740	80.4828	37.3412	0.714716	13.3642	0
0.3747	86.5845	35.9869	1.01945	15.508	0
0.3753	92.9957	33.2782	1.32419	19.4757	0
0.3760	92.6959	33.0847	1.01945	19.4757	0
0.3767	91.7773	32.6978	1.01945	17.0332	0
0.3773	94.5235	30.763	2.54627	16.7239	0
0.3780	96.0514	28.4412	6.51255	17.0332	0
0.3787	97.2698	26.8934	7.42833	15.8067	0
0.3793	99.7066	25.3456	4.37626	14.2815	0
0.3800	98.7976	23.2173	3.76679	13.9828	0
0.3807	94.2141	21.476	5.90308	13.3642	0
0.3813	94.2141	20.7021	7.1236	13.6735	0
0.3820	96.0514	20.1217	10.4804	13.6735	0
0.3827	92.6959	18.5739	15.0577	11.839	0
0.3833	84.1477	15.8652	15.0577	11.5404	0
0.3840	74.9903	11.9956	12.6167	12.7563	0
0.3847	72.8532	9.48042	12.6167	11.5404	0
0.3853	77.4368	10.0608	13.2262	8.48995	0
0.3860	80.183	9.86737	14.1419	6.96475	0
0.3867	79.5641	6.9652	16.2782	6.04749	0
0.3873	79.5641	5.80434	18.1098	4.82093	0
0.3880	79.5641	6.19129	17.4988	3.90367	0
0.3887	76.5181	3.4826	15.0577	2.37847	0
0.3893	72.244	-1.16087	15.0577	0.55462	0
0.3900	68.8885	-3.28912	16.8893	-0.362636	0
0.3907	71.3254	-2.32173	15.0577	0.245313	0
0.3913	76.8179	-1.16087	13.5325	-0.0639946	0
0.3920	73.7719	-1.54782	17.4988	-3.41305	0
0.3927	66.1423	-3.28912	18.7193	-3.41305	0
0.3933	63.0866	-4.25651	14.1419	-0.0639946	0
0.3940	60.3403	-3.09565	13.2262	-1.5892	0
0.3947	56.9849	-3.28912	15.6688	-4.021	0
0.3953	61.259	-10.2543	14.1419	-2.49579	0
0.3960	64.0052	-16.8326	11.0899	-3.41305	0
0.3967	60.3403	-14.7043	10.4804	-7.08207	0
0.3973	57.9035	-11.6087	9.56463	-6.16481	0
0.3980	57.5941	-14.3174	7.42833	-5.85551	0
0.3987	55.457	-14.8978	6.51255	-6.46346	0
0.3993	55.457	-13.35	7.73307	-5.24756	0
0.4000	55.1573	-17.0261	7.1236	-7.08207	0
0.4007	51.4924	-21.863	5.90308	-11.3484	0
0.4013	49.0555	-22.8304	7.42833	-11.9563	0
0.4020	46.609	-22.6369	8.03938	-11.0497	0
0.4027	44.472	-24.7652	4.9873	-11.3484	0
0.4033	46.9185	-27.0869	3.15575	-10.1325	0
0.4040	48.1369	-29.0217	4.9873	-8.90592	0
0.4047	43.8628	-30.763	4.37626	-7.98866	0
0.4053	42.0352	-30.763	4.37626	-7.08207	0
0.4060	43.2536	-28.4412	7.1236	-7.98866	0
0.4067	42.6444	-27.6673	7.73307	-10.1325	0
0.4073	43.8628	-32.6978	6.51255	-11.0497	0
0.4080	44.472	-38.1151	6.20782	-12.5749	0
0.4087	39.5887	-39.0825	5.90308	-13.4815	0
0.4093	35.3146	-37.7282	5.90308	-13.4815	0
0.4100	35.0148	-39.0825	6.51255	-18.3665	0
0.4107	33.487	-39.8564	5.90308	-20.5103	0
0.4113	26.4666	-41.4043	4.9873	-16.8412	0
0.4120	18.2278	-43.339	4.9873	-17.1506	0
0.4127	17.928	-42.7586	2.54627	-19.593	0
0.4133	21.8927	-41.7912	-1.42158	-17.7585	0
0.4140	13.3445	-43.5325	0.40998	-18.6758	0
0.4147	-0.386797	-45.4673	4.07152	-22.6434	0
0.4153	-0.996002	-45.4673	1.93523	-23.5607	0
0.4160	0.831614	-47.2086	-0.812106	-24.1686	0
0.4167	-6.48852	-49.3369	-0.505799	-24.4779	0
0.4173	-8.93501	-50.8847	-2.03262	-18.9851	0
0.4180	-4.0517	-52.8195	-2.33736	-17.7585	0
0.4187	-5.27011	-51.8521	0.40998	-21.7262	0
0.4193	-6.48852	-50.8847	0.40998	-19.8917	0
0.4200	-3.74226	-54.9477	-1.72631	-16.2333	0
0.4207	-4.6609	-57.2694	0.103673	-20.201	0
0.4213	-4.6609	-55.1412	2.23997	-20.8089	0
0.4220	-2.52385	-54.5608	1.93523	-15.316	0
0.4227	-7.09773	-57.6564	1.01945	-16.5426	0
0.4233	-6.79796	-60.1716	-2.33736	-19.2837	0
0.4240	4.49652	-60.7521	-5.9989	-16.8412	0
0.4247	8.16142	-59.2042	-3.25314	-15.924	0
0.4253	1.44082	-58.8173	0.714716	-17.7585	0
0.4260	0.831614	-60.7521	-0.505799	-17.7585	0
0.4267	4.49652	-60.7521	-2.33736	-19.8917	0
0.4273	7.24277	-58.2368	-1.42158	-23.5607	0
0.4280	13.9537	-58.8173	-1.72631	-22.6434	0
0.4287	13.3445	-61.526	-2.94683	-20.5103	0
0.4293	-3.74226	-61.9129	-2.33736	-21.4169	0
0.4300	-20.2198	-60.7521	-2.64209	-21.7262	0
0.4307	-22.9661	-59.2042	-4.47365	-20.8089	0
0.4313	-25.7123	-60.1716	-3.55787	-19.8917	0
0.4320	-32.1235	-62.2999	-2.33736	-19.2837	0
0.4327	-29.6867	-61.9129	-5.9989	-19.2837	0
0.4333	-18.0828	-60.1716	-8.13519	-20.5103	0
0.4340	-10.1534	-59.3977	-5.38943	-21.4169	0
0.4347	-6.48852	-58.2368	-4.16891	-21.7262	0
0.4353	-1.91465	-58.2368	-5.9989	-19.593	0
0.4360	-0.0773594	-60.1716	-3.86261	-18.3665	0
0.4367	-1.91465	-57.6564	-1.42158	-18.6758	0
0.4373	-2.52385	-55.5281	-4.16891	-15.316	0
0.4380	-2.83329	-58.2368	-6.60994	-10.7404	0
0.4387	-3.74226	-59.3977	-5.38943	-12.8736	0
0.4393	-4.0517	-58.2368	-4.16891	-15.924	0
0.4400	-3.74226	-57.6564	-3.25314	-11.9563	0
0.4407	-2.21441	-55.7216	-2.64209	-10.7404	0
0.4413	-0.0773594	-52.8195	-3.86261	-13.1829	0
0.4420	-2.52385	-50.6912	-4.47365	-8.90592	0
0.4427	-5.87931	-47.0151	-3.55787	-5.55687	0
0.4433	-4.35147	-45.4673	-3.86261	-9.21523	0
0.4440	-2.52385	-49.1434	-4.16891	-9.52453	0
0.4447	-2.83329	-49.7238	-3.55787	-7.38071	0
0.4453	-0.696235	-45.6608	-4.47365	-9.21523	0
0.4460	-0.996002	-45.4673	-5.08312	-7.69002	0
0.4467	-6.79796	-47.789	-2.33736	-4.3303	0
0.4473	-9.23478	-47.2086	-1.72631	-6.16481	0
0.4480	-7.70693	-43.339	-5.08312	-7.69002	0
0.4487	-9.23478	-39.8564	-3.86261	-6.16481	0
0.4493	-11.0721	-40.6304	-1.11684	-5.24756	0
0.4500	-11.0721	-41.7912	-3.86261	-2.8051	0
0.4507	-13.5089	-39.0825	-5.08312	-0.671943	0
0.4513	-17.1738	-34.4391	-1.42158	-3.72235	0
0.4520	-16.5646	-34.826	-1.11684	-6.16481	0
0.4527	-12.5902	-35.9869	-2.33736	-3.41305	0
0.4533	-11.3718	-34.826	-1.11684	-0.970585	0
0.4540	-15.6459	-30.763	-2.94683	-2.49579	0
0.4547	-19.0014	-25.3456	-4.77839	-4.63961	0
0.4553	-16.2551	-22.8304	-1.72631	-3.1144	0
0.4560	-12.5902	-24.3782	-2.64209	0.853262	0
0.4567	-14.1181	-25.3456	-6.30521	0.55462	0
0.4573	-16.5646	-23.4108	-5.9989	-1.5892	0
0.4580	-15.0367	-21.2826	-5.08312	-0.362636	0
0.4587	-12.2905	-18.9608	-5.9989	0.245313	0
0.4593	-9.23478	-17.9934	-3.55787	-1.27989	0
0.4600	-4.6609	-19.1543	-1.72631	0.55462	0
0.4607	-1.91465	-18.9608	-3.55787	2.99708	0
0.4613	-4.6609	-15.4782	-2.94683	3.29572	0
0.4620	-5.27011	-13.35	0.40998	4.82093	0
0.4627	-2.21441	-11.8021	0.103673	5.13024	0
0.4633	-2.52385	-10.6413	-3.25314	3.60503	0
0.4640	-6.48852	-11.2217	-5.08312	2.37847	0
0.4647	-8.62557	-11.6087	-3.25314	2.99708	0
0.4653	-11.6813	-8.12607	-2.03262	2.37847	0
0.4660	-16.8644	-4.83695	-3.25314	2.07983	0
0.4667	-17.783	-3.28912	-3.86261	4.21298	0
0.4673	-14.7273	-3.28912	-3.25314	6.04749	0
0.4680	-14.1181	-5.41738	-5.08312	3.29572	0
0.4687	-14.7273	-5.2239	-6.30521	0.853262	0
0.4693	-12.8997	-0.580434	-2.94683	2.07983	0
0.4700	-13.8183	-0.193478	-1.42158	1.16257	0
0.4707	-15.3365	-1.7413	-4.47365	-1.27989	0
0.4713	-13.5089	2.12826	-5.9989	0.853262	0
0.4720	-12.8997	4.83695	-5.69417	1.77052	0
0.4727	-15.0367	2.51521	-8.13519	0.245313	0
0.4733	-11.981	4.06304	-11.492	2.07983	0
0.4740	-5.57955	7.93259	-11.1873	1.16257	0
0.4747	-4.6609	7.73911	-8.74624	-4.3303	0
0.4753	-5.57955	6.77173	-8.74624	-3.41305	0
0.4760	-3.13306	6.77173	-9.05097	2.07983	0
0.4767	-2.83329	6.19129	-7.21942	2.37847	0
0.4773	-5.87931	6.77173	-4.77839	2.07983	0
0.4780	-6.48852	9.48042	-5.08312	2.37847	0
0.4787	-5.87931	10.4478	-6.30521	1.16257	0
0.4793	-8.62557	10.6413	-7.83046	2.07983	0
0.4800	-12.8997	12.5761	-10.5762	4.21298	0
0.4807	-16.5646	14.1239	-11.492	2.37847	0
0.4813	-19.0014	13.5435	-9.96675	2.07983	0
0.4820	-18.7016	12.5761	-9.96675	6.34613	0
0.4827	-16.5646	13.1565	-10.2715	7.26339	0
0.4833	-15.6459	13.1565	-9.35571	6.04749	0
0.4840	-15.0367	10.4478	-8.74624	7.5727	0
0.4847	-11.6813	10.4478	-6.91468	9.70585	0
0.4853	-6.48852	13.1565	-5.9989	9.39654	0
0.4860	-4.35147	14.1239	-8.74624	7.5727	0
0.4867	-2.83329	13.1565	-6.91468	5.42888	0
0.4873	3.57787	14.8978	-1.11684	4.82093	0
0.4880	10.5982	17.0261	-1.11684	6.04749	0
0.4887	14.2631	16.8326	-3.55787	7.26339	0
0.4893	14.8723	15.8652	-2.94683	6.65544	0
0.4900	13.6539	18.5739	-2.33736	6.04749	0
0.4907	11.8166	22.25	-0.505799	6.65544	0
0.4913	9.6796	20.5087	0.103673	7.5727	0
0.4920	6.63357	14.3174	-3.86261	6.04749	0
0.4927	6.02436	13.7369	-4.47365	3.90367	0
0.4933	6.32413	17.0261	1.01945	3.29572	0
0.4940	2.6689	16.8326	3.15575	3.90367	0
0.4947	-2.83329	15.2848	1.32419	4.82093	0
0.4953	-3.74226	18.3804	-0.505799	6.04749	0
0.4960	-4.6609	18.9608	-3.25314	6.34613	0
0.4967	-4.6609	14.8978	-3.55787	6.65544	0
0.4973	-0.996002	12.7695	-1.42158	7.5727	0
0.4980	2.6689	13.7369	-2.64209	7.5727	0
0.4987	3.88731	15.8652	-2.64209	5.73818	0
0.4993	8.16142	17.0261	1.32419	4.82093	0
0.5000	12.7353	16.2521	1.32419	6.34613	0
0.5007	11.5169	14.7043	-2.33736	6.96475	0
0.5013	9.07039	14.7043	-2.33736	5.42888	0
0.5020	9.07039	17.413	0.103673	5.13024	0
0.5027	9.98903	20.5087	1.32419	7.87134	0
0.5033	12.1261	17.8	0.103673	9.70585	0
0.5040	15.4816	11.0282	-1.11684	8.78859	0
0.5047	13.6539	9.48042	-0.505799	7.87134	0
0.5053	7.24277	13.5435	-1.11684	7.5727	0
0.5060	4.49652	15.8652	-4.16891	8.48995	0
0.5067	8.16142	13.7369	-5.08312	9.39654	0
0.5073	8.46119	10.4478	-2.94683	7.5727	0
0.5080	5.10572	11.0282	-1.42158	6.65544	0
0.5087	3.57787	13.5435	0.40998	8.78859	0
0.5093	5.10572	13.1565	0.40998	10.0152	0
0.5100	9.07039	11.4152	-1.11684	8.48995	0
0.5107	14.5629	11.6087	-1.72631	8.48995	0
0.5113	16.4002	12.5761	-2.33736	8.48995	0
0.5120	14.5629	13.1565	-2.33736	7.5727	0
0.5127	13.0447	14.1239	-0.505799	8.48995	0
0.5133	11.8166	12.7695	0.714716	7.5727	0
0.5140	10.9077	13.5435	-0.505799	4.21298	0
0.5147	10.5982	16.8326	-0.812106	4.21298	0
0.5153	10.9077	14.8978	-1.42158	7.26339	0
0.5160	10.9077	9.48042	-3.55787	6.04749	0
0.5167	9.98903	9.86737	-4.77839	2.37847	0
0.5173	8.16142	13.1565	-4.16891	2.07983	0
0.5180	7.24277	11.6087	-2.64209	2.99708	0
0.5187	7.55221	10.6413	-1.11684	2.99708	0
0.5193	6.93334	12.5761	-1.42158	3.60503	0
0.5200	3.88731	11.9956	-3.25314	2.68777	0
0.5207	2.35946	9.86737	-3.55787	1.77052	0
0.5213	2.96867	10.4478	-2.03262	4.21298	0
0.5220	2.6689	12.1891	-0.812106	4.82093	0
0.5227	2.35946	13.1565	0.40998	1.77052	0
0.5233	3.57787	13.1565	4.07152	1.47188	0
0.5240	4.49652	12.5761	5.90308	5.42888	0
0.5247	3.57787	12.1891	4.37626	6.65544	0
0.5253	5.41516	12.1891	3.46048	4.82093	0
0.5260	7.85198	14.1239	5.29204	2.99708	0
0.5267	8.16142	17.413	6.51255	1.77052	0
0.5273	10.5982	15.2848	3.15575	2.07983	0
0.5280	13.0447	11.0282	-1.11684	3.90367	0
0.5287	10.5982	11.9956	-2.03262	4.82093	0
0.5293	8.46119	13.1565	-0.812106	2.99708	0
0.5300	12.7353	10.4478	-1.42158	1.16257	0
0.5307	16.0908	11.4152	-2.03262	1.16257	0
0.5313	13.6539	13.7369	-0.505799	2.07983	0
0.5320	10.9077	10.6413	2.23997	1.16257	0
0.5327	9.98903	9.48042	3.46048	-0.362636	0
0.5333	11.2074	11.4152	2.85101	0.55462	0
0.5340	13.6539	11.0282	2.85101	1.47188	0
0.5347	14.2631	12.7695	3.46048	1.16257	0
0.5353	12.1261	15.8652	2.23997	2.07983	0
0.5360	11.5169	14.1239	2.23997	1.77052	0
0.5367	14.5629	14.3174	4.37626	0.245313	0
0.5373	17.3092	16.4456	3.46048	0.55462	0
0.5380	16.7	14.3174	1.01945	1.16257	0
0.5387	14.5629	13.1565	2.54627	-0.671943	0
0.5393	13.3445	12.7695	2.85101	-1.5892	0
0.5400	13.3445	9.48042	-0.505799	-1.27989	0
0.5407	12.7353	9.48042	-1.42158	-2.49579	0
0.5413	7.24277	14.1239	-1.72631	-1.27989	0
0.5420	-0.0773594	12.1891	-3.86261	1.16257	0
0.5427	-2.83329	6.38477	-2.64209	0.55462	0
0.5433	-3.44249	5.61086	0.103673	1.47188	0
0.5440	-4.6609	6.77173	-0.505799	3.29572	0
0.5447	-4.0517	8.51303	-2.64209	0.55462	0
0.5453	-0.996002	8.89998	-3.55787	-1.5892	0
0.5460	0.831614	6.38477	-0.812106	1.47188	0
0.5467	2.6689	5.61086	1.93523	2.99708	0
0.5473	4.18708	8.51303	-1.11684	1.16257	0
0.5480	6.32413	9.48042	-3.86261	0.245313	0
0.5487	10.9077	6.9652	-0.505799	-0.671943	0
0.5493	11.8166	5.80434	1.01945	-0.362636	0
0.5500	6.32413	7.35216	-1.42158	1.16257	0
0.5507	4.18708	9.86737	-0.201063	0.245313	0
0.5513	6.32413	9.48042	2.23997	-0.671943	0
0.5520	5.71493	6.19129	1.01945	0.245313	0
0.5527	3.27811	4.06304	0.40998	-0.362636	0
0.5533	4.79628	4.25651	0.714716	-1.5892	0
0.5540	9.07039	4.06304	-0.505799	-1.88784	0
0.5547	13.0447	4.83695	-1.72631	-1.88784	0
0.5553	13.6539	7.35216	-1.72631	-1.27989	0
0.5560	13.0447	7.73911	-1.72631	0.245313	0
0.5567	13.3445	3.4826	-1.42158	-1.27989	0
0.5573	13.0447	0.580434	0.40998	-3.41305	0
0.5580	11.8166	3.09565	2.85101	-2.49579	0
0.5587	11.5169	6.19129	4.37626	-2.8051	0
0.5593	9.07039	5.80434	4.07152	-4.021	0
0.5600	3.57787	5.2239	2.23997	-1.88784	0
0.5607	-0.386797	5.80434	1.63049	-0.671943	0
0.5613	-3.44249	4.83695	1.32419	-1.5892	0
0.5620	-7.40716	4.83695	1.01945	-0.671943	0
0.5627	-8.62557	5.80434	2.23997	1.47188	0
0.5633	-6.48852	4.64347	2.85101	2.68777	0
0.5640	-5.57955	2.70869	-0.505799	3.60503	0
0.5647	-5.57955	3.4826	-2.94683	2.07983	0
0.5653	-4.35147	4.06304	-1.42158	-0.362636	0
0.5660	-2.52385	1.93478	-2.33736	0.245313	0
0.5667	-2.21441	1.16087	-4.16891	0.245313	0
0.5673	-1.60521	2.51521	-2.64209	-1.5892	0
0.5680	1.44082	3.09565	-3.86261	-0.362636	0
0.5687	4.49652	2.12826	-7.52572	0.245313	0
0.5693	5.71493	2.51521	-5.9989	-1.5892	0
0.5700	7.24277	3.67608	-1.11684	-2.49579	0
0.5707	9.07039	1.16087	-1.42158	-1.88784	0
0.5713	8.16142	-2.70869	-5.08312	-2.49579	0
0.5720	5.41516	-2.12826	-5.08312	-4.021	0
0.5727	4.79628	1.54782	-1.72631	-4.93825	0
0.5733	4.49652	1.16087	-0.812106	-3.41305	0
0.5740	3.57787	0.386956	-0.505799	-2.19715	0
0.5747	1.14105	3.67608	1.93523	-2.49579	0
0.5753	-1.60521	4.83695	2.23997	-0.671943	0
0.5760	-2.52385	0.967389	-1.42158	1.16257	0
0.5767	-1.30544	-0.580434	-2.33736	-0.970585	0
0.5773	-0.996002	1.16087	1.32419	-2.49579	0
0.5780	-1.91465	0.386956	3.46048	-1.27989	0
0.5787	-1.30544	0.580434	3.15575	-2.49579	0
0.5793	-0.386797	4.06304	2.23997	-3.1144	0
0.5800	-1.91465	4.64347	1.32419	-0.362636	0
0.5807	-1.30544	0	-0.812106	-0.671943	0
0.5813	5.41516	-2.70869	-0.812106	-1.5892	0
0.5820	9.07039	-0.967389	0.40998	0.245313	0
0.5827	4.79628	0.386956	0.103673	0.245313	0
0.5833	5.41516	-1.7413	-0.812106	-1.88784	0
0.5840	12.7353	-2.32173	-0.505799	-0.671943	0
0.5847	15.4816	0.386956	0.40998	0.55462	0
0.5853	14.2631	1.93478	1.32419	-1.88784	0
0.5860	13.9537	0	2.23997	-3.41305	0
0.5867	13.6539	0.386956	1.93523	-0.970585	0
0.5873	14.5629	1.54782	2.23997	0.245313	0
0.5880	15.791	-1.54782	2.85101	-1.5892	0
0.5887	12.7353	-4.25651	2.54627	-4.3303	0
0.5893	8.16142	-3.09565	1.32419	-4.63961	0
0.5900	8.16142	-2.32173	0.40998	-1.88784	0
0.5907	9.98903	-3.09565	-0.505799	0.55462	0
0.5913	10.2985	-1.54782	-1.11684	-0.970585	0
0.5920	7.24277	0.580434	-2.33736	-3.1144	0
0.5927	2.96867	0.967389	-2.94683	-1.88784	0
0.5933	0.831614	0.386956	-1.42158	-0.970585	0
0.5940	-1.30544	-1.54782	-0.201063	-1.5892	0
0.5947	-3.74226	-3.28912	0.103673	-1.27989	0
0.5953	-4.35147	-3.28912	0.103673	-1.88784	0
0.5960	-7.40716	-1.7413	0.40998	-2.49579	0
0.5967	-11.0721	-2.32173	0.103673	-1.5892	0
0.5973	-6.79796	-5.2239	0.714716	-1.5892	0
0.5980	1.44082	-5.80434	2.85101	-1.5892	0
0.5987	3.27811	-2.32173	4.68257	-0.671943	0
0.5993	3.57787	-2.32173	3.76679	-0.362636	0
0.6000	4.49652	-7.93259	3.15575	-0.671943	0
0.6007	-0.386797	-7.93259	4.68257	-2.19715	0
0.6013	-3.44249	-2.70869	4.37626	-3.1144	0
0.6020	2.05002	-3.86956	4.07152	-1.27989	0
0.6027	5.10572	-6.9652	4.68257	1.16257	0
0.6033	2.6689	-5.41738	3.15575	1.16257	0
0.6040	2.05002	-5.99781	2.23997	-0.671943	0
0.6047	0.831614	-9.48042	4.07152	-2.49579	0
0.6053	-1.30544	-9.09346	3.15575	-1.5892	0
0.6060	-1.91465	-6.9652	2.54627	2.07983	0
0.6067	-4.6609	-6.77173	4.9873	3.29572	0
0.6073	-8.32581	-5.99781	4.07152	0.853262	0
0.6080	-6.48852	-5.41738	1.32419	0.55462	0
0.6087	-5.87931	-5.2239	2.54627	3.29572	0
0.6093	-7.70693	-5.99781	4.07152	3.60503	0
0.6100	-2.83329	-4.44999	4.9873	2.68777	0
0.6107	2.6689	-1.16087	5.90308	3.60503	0
0.6113	1.44082	-3.09565	1.93523	3.90367	0
0.6120	1.75026	-6.77173	-2.03262	2.37847	0
0.6127	7.55221	-3.28912	-0.201063	1.16257	0
0.6133	7.24277	-0.580434	1.63049	0.245313	0
0.6140	3.57787	-3.09565	1.01945	-2.49579	0
0.6147	6.32413	-2.12826	0.40998	-4.021	0
0.6153	8.16142	1.54782	-1.72631	-3.41305	0
0.6160	2.96867	0.967389	-1.42158	-2.49579	0
0.6167	1.14105	1.16087	2.23997	-1.88784	0
0.6173	2.96867	4.06304	3.15575	-2.49579	0
0.6180	-0.696235	2.70869	2.23997	-5.24756	0
0.6187	-4.6609	-0.580434	1.93523	-5.24756	0
0.6193	-1.30544	0.386956	1.32419	-0.671943	0
0.6200	2.35946	1.93478	2.54627	0.55462	0
0.6207	4.18708	2.12826	5.59678	-2.49579	0
0.6213	8.77062	3.09565	4.07152	-2.49579	0
0.6220	12.7353	4.06304	1.93523	-0.362636	0
0.6227	11.2074	6.19129	3.76679	0.853262	0
0.6233	8.77062	5.2239	3.15575	2.07983	0
0.6240	8.16142	1.93478	0.40998	2.37847	0
0.6247	7.24277	1.16087	0.714716	0.55462	0
0.6253	4.49652	4.06304	0.103673	0.245313	0
0.6260	3.88731	5.2239	-1.11684	-0.0639946	0
0.6267	5.71493	6.38477	-0.812106	-1.27989	0
0.6273	6.32413	7.73911	-0.812106	0.55462	0
0.6280	3.57787	5.2239	-0.812106	2.37847	0
0.6287	2.6689	1.16087	-0.812106	0.245313	0
0.6293	6.32413	1.16087	-2.33736	0.245313	0
0.6300	9.07039	4.06304	-2.03262	2.99708	0
0.6307	9.07039	4.64347	0.40998	2.07983	0
0.6313	10.5982	3.67608	-0.201063	0.245313	0
0.6320	9.98903	4.25651	0.40998	1.47188	0
0.6327	4.49652	5.80434	1.93523	3.29572	0
0.6333	0.831614	6.19129	-0.201063	3.60503	0
0.6340	2.05002	6.77173	0.40998	1.47188	0
0.6347	2.96867	7.93259	5.59678	-1.5892	0
0.6353	4.49652	7.73911	5.29204	-0.362636	0
0.6360	9.07039	4.25651	-0.201063	0.55462	0
0.6367	9.07039	0	-2.94683	-4.3303	0
0.6373	6.02436	-0.580434	-2.64209	-4.93825	0
0.6380	6.02436	0.386956	-0.505799	-0.362636	0
0.6387	5.71493	-0.580434	1.01945	-0.362636	0
0.6393	3.27811	-1.16087	-2.33736	-1.5892	0
0.6400	2.05002	0.386956	-6.30521	0.853262	0
0.6407	1.44082	-0.967389	-5.69417	-1.27989	0
0.6413	-0.996002	-3.67608	-3.25314	-4.3303	0
0.6420	-3.13306	-1.16087	-0.812106	-1.88784	0
0.6427	-3.44249	1.16087	1.32419	-1.5892	0
0.6433	0.531846	-3.09565	-0.201063	-1.5892	0
0.6440	7.55221	-5.99781	-3.25314	2.99708	0
0.6447	13.3445	-4.25651	-3.86261	4.52229	0
0.6453	16.0908	-3.28912	-2.33736	2.07983	0
0.6460	18.837	-2.12826	0.103673	4.82093	0
0.6467	18.2278	-0.193478	1.32419	4.82093	0
0.6473	14.8723	-2.12826	-0.201063	-0.362636	0
0.6480	14.5629	-4.25651	-1.72631	-1.27989	0
0.6487	15.4816	-2.12826	-2.94683	1.47188	0
0.6493	12.7353	-0.580434	-4.77839	-0.362636	0
0.6500	11.2074	-2.32173	-5.9989	-1.5892	0
0.6507	10.5982	-3.86956	-6.30521	2.07983	0
0.6513	5.71493	-4.44999	-5.08312	2.07983	0
0.6520	4.18708	-3.86956	-1.42158	-1.5892	0
0.6527	10.5982	-3.09565	1.93523	-0.671943	0
0.6533	15.4816	-3.67608	1.01945	2.37847	0
0.6540	16.0908	-4.25651	0.40998	-0.970585	0
0.6547	20.6743	-3.28912	3.46048	-4.93825	0
0.6553	25.5479	-4.25651	3.15575	-2.8051	0
0.6560	22.8017	-5.2239	-0.812106	0.245313	0
0.6567	17.0094	-3.09565	-1.42158	0.853262	0
0.6573	14.8723	-2.12826	-0.201063	1.16257	0
0.6580	14.5629	-2.12826	-0.505799	-0.0639946	0
0.6587	11.2074	0.580434	1.32419	-1.5892	0
0.6593	6.32413	1.16087	3.15575	-0.362636	0
0.6600	0.222408	-2.32173	0.714716	-0.671943	0
0.6607	-6.79796	-3.28912	-1.11684	-2.49579	0
0.6613	-12.5902	-2.32173	2.23997	-1.5892	0
0.6620	-13.8183	-4.25651	4.68257	-0.362636	0
0.6627	-12.5902	-5.99781	3.15575	-1.5892	0
0.6633	-7.40716	-5.2239	0.40998	0.245313	0
0.6640	3.88731	-5.2239	-2.03262	4.82093	0
0.6647	12.7353	-5.99781	-3.25314	5.42888	0
0.6653	11.8166	-5.99781	-2.33736	2.37847	0
0.6660	8.77062	-5.2239	-0.505799	1.47188	0
0.6667	9.07039	-5.41738	1.32419	2.07983	0
0.6673	7.55221	-4.44999	2.85101	2.07983	0
0.6680	3.57787	-2.12826	1.32419	2.07983	0
0.6687	1.75026	-2.32173	-0.201063	2.99708	0
0.6693	2.6689	-3.86956	0.714716	1.77052	0
0.6700	2.6689	-1.7413	0.40998	0.245313	0
0.6707	2.96867	-0.580434	-2.03262	2.99708	0
0.6713	6.32413	-2.32173	-2.94683	5.13024	0
0.6720	9.07039	-3.28912	-2.94683	1.77052	0
0.6727	6.63357	-2.70869	-2.33736	-0.671943	0
0.6733	5.10572	-2.70869	-1.11684	2.07983	0
0.6740	6.32413	-2.12826	-1.42158	2.07983	0
0.6747	6.32413	-2.12826	-2.33736	-0.0639946	0
0.6753	4.49652	-3.28912	-2.03262	2.07983	0
0.6760	3.57787	-3.28912	-2.03262	3.29572	0
0.6767	2.96867	-3.67608	0.40998	0.55462	0
0.6773	4.18708	-4.83695	3.15575	0.245313	0
0.6780	5.41516	-3.28912	2.23997	2.99708	0
0.6787	2.05002	-1.54782	1.32419	3.90367	0
0.6793	-0.0773594	-2.32173	1.93523	4.52229	0
0.6800	1.44082	-3.28912	0.40998	4.82093	0
0.6807	0.222408	-2.32173	0.103673	2.37847	0
0.6813	-2.83329	-2.70869	2.85101	2.99708	0
0.6820	-3.13306	-2.32173	3.15575	6.04749	0
0.6827	-3.74226	2.70869	3.15575	3.90367	0
0.6833	-3.74226	4.83695	2.54627	-0.0639946	0
0.6840	-0.696235	-0.580434	-0.812106	1.47188	0
0.6847	0.222408	-3.28912	-1.42158	3.90367	0
0.6853	0.531846	0.967389	1.01945	3.60503	0
0.6860	4.18708	1.93478	-1.42158	2.07983	0
0.6867	7.24277	-1.54782	-1.42158	-0.970585	0
0.6873	7.85198	-1.54782	3.46048	-2.8051	0
0.6880	9.37983	-0.967389	1.01945	0.245313	0
0.6887	11.5169	-2.32173	-2.94683	1.16257	0
0.6893	13.6539	-2.32173	0.714716	-3.1144	0
0.6900	15.4816	-2.32173	0.714716	-3.72235	0
0.6907	16.4002	-2.32173	-2.94683	-1.5892	0
0.6913	14.5629	-0.193478	0.40998	-2.8051	0
0.6920	13.0447	2.12826	2.23997	-5.24756	0
0.6927	13.9537	0	-2.33736	-5.24756	0
0.6933	12.1261	-4.25651	-2.33736	-6.46346	0
0.6940	5.41516	-2.12826	1.01945	-9.21523	0
0.6947	2.6689	4.06304	-0.201063	-7.38071	0
0.6953	3.57787	2.70869	-1.42158	-3.41305	0
0.6960	-0.386797	-3.28912	0.40998	-3.1144	0
0.6967	-6.18875	-3.67608	1.32419	-5.55687	0
0.6973	-4.6609	-3.28912	-0.505799	-6.46346	0
0.6980	-0.386797	-5.80434	-1.42158	-5.85551	0
0.6987	2.6689	-5.41738	-1.42158	-4.3303	0
0.6993	3.88731	-6.9652	-2.03262	-4.3303	0
0.7000	3.57787	-11.0282	-3.55787	-5.55687	0
0.7007	3.27811	-7.93259	-1.72631	-5.85551	0
0.7013	4.18708	-3.67608	1.01945	-6.16481	0
0.7020	2.6689	-6.77173	-1.42158	-6.77276	0
0.7027	2.96867	-7.93259	-4.16891	-5.85551	0
0.7033	7.24277	-5.99781	-0.505799	-5.24756	0
0.7040	9.98903	-7.93259	3.15575	-4.63961	0
0.7047	11.8166	-10.6413	2.54627	-3.1144	0
0.7053	15.4816	-11.6087	3.15575	-1.88784	0
0.7060	17.3092	-11.6087	4.07152	-2.49579	0
0.7067	14.2631	-9.67389	3.76679	-1.5892	0
0.7073	10.2985	-7.93259	4.07152	-2.49579	0
0.7080	9.07039	-9.09346	3.76679	-5.24756	0
0.7087	9.07039	-8.89998	-0.201063	-3.72235	0
0.7093	9.07039	-6.38477	-2.33736	-1.5892	0
0.7100	9.07039	-5.99781	-0.201063	-4.3303	0
0.7107	10.5982	-7.35216	1.32419	-3.72235	0
0.7113	11.8166	-7.35216	1.32419	0.245313	0
0.7120	9.98903	-5.80434	2.54627	-0.0639946	0
0.7127	8.77062	-5.2239	3.15575	-0.671943	0
0.7133	9.6796	-6.77173	1.32419	1.47188	0
0.7140	11.8166	-5.99781	-0.505799	-1.27989	0
0.7147	14.5629	-4.44999	0.40998	-4.93825	0
0.7153	17.3092	-5.80434	3.15575	-3.41305	0
0.7160	18.2278	-5.99781	5.90308	-0.970585	0
0.7167	18.2278	-4.25651	6.20782	0.55462	0
0.7173	18.837	-5.99781	4.9873	2.99708	0
0.7180	19.1465	-5.80434	5.29204	1.77052	0
0.7187	17.3092	-0.580434	6.81729	0.245313	0
0.7193	13.3445	-2.70869	5.29204	2.68777	0
0.7200	7.85198	-9.09346	2.23997	2.07983	0
0.7207	2.35946	-7.35216	1.63049	-1.5892	0
0.7213	-0.0773594	-3.28912	1.93523	-0.671943	0
0.7220	0.831614	-4.25651	0.40998	0.245313	0
0.7227	2.35946	-4.83695	0.40998	-2.19715	0
0.7233	2.96867	-3.28912	0.714716	-0.362636	0
0.7240	2.35946	-3.67608	-2.33736	4.52229	0
0.7247	2.6689	-4.25651	-3.25314	5.73818	0
0.7253	5.71493	-3.28912	-0.505799	5.73818	0
0.7260	8.16142	-2.12826	-1.72631	6.04749	0
0.7267	6.32413	-1.54782	-4.16891	6.65544	0
0.7273	7.24277	-1.7413	-0.201063	7.26339	0
0.7280	11.5169	-1.54782	3.46048	6.65544	0
0.7287	12.4259	-0.580434	0.714716	4.52229	0
0.7293	11.5169	-1.16087	-3.25314	4.21298	0
0.7300	12.4259	0.580434	-4.16891	4.82093	0
0.7307	12.7353	5.2239	-1.11684	4.52229	0
0.7313	11.8166	4.83695	2.23997	4.52229	0
0.7320	9.37983	1.16087	1.93523	5.13024	0
0.7327	7.24277	1.16087	-0.505799	4.82093	0
0.7333	6.63357	1.54782	-0.812106	4.52229	0
0.7340	7.24277	-0.580434	-0.505799	5.13024	0
0.7347	5.41516	0	-0.505799	5.42888	0
0.7353	2.05002	4.64347	0.40998	3.90367	0
0.7360	2.6689	5.80434	0.714716	3.90367	0
0.7367	6.32413	3.4826	-0.812106	5.73818	0
0.7373	7.24277	2.51521	-2.03262	4.21298	0
0.7380	0.831614	4.06304	0.40998	-0.671943	0
0.7387	-4.35147	2.70869	4.07152	-1.88784	0
0.7393	-3.44249	1.54782	4.07152	1.16257	0
0.7400	-0.996002	3.09565	2.23997	2.99708	0
0.7407	-1.60521	2.51521	2.54627	1.47188	0
0.7413	-3.74226	-0.580434	1.63049	1.47188	0
0.7420	-4.6609	2.12826	-1.72631	3.90367	0
0.7427	-1.30544	8.51303	-2.03262	4.82093	0
0.7433	2.96867	6.38477	0.103673	2.37847	0
0.7440	1.75026	-0.580434	-0.505799	1.16257	0
0.7447	-0.0773594	-0.580434	-1.42158	2.07983	0
0.7453	4.49652	3.4826	-1.42158	2.37847	0
0.7460	7.24277	3.09565	-0.505799	1.16257	0
0.7467	5.10572	1.16087	0.714716	0.245313	0
0.7473	3.57787	1.93478	0.40998	-0.0639946	0
0.7480	3.57787	2.12826	-2.64209	-0.0639946	0
0.7487	4.49652	0.386956	-2.94683	-0.0639946	0
0.7493	9.07039	-3.09565	-1.11684	-1.88784	0
0.7500	11.8166	-4.25651	-2.33736	-3.1144	0
0.7507	9.07039	-0.967389	-2.33736	-2.49579	0
0.7513	9.07039	1.93478	1.32419	-4.3303	0
0.7520	12.7353	-0.193478	1.63049	-6.77276	0
0.7527	11.8166	-1.7413	-1.42158	-6.46346	0
0.7533	6.93334	-0.580434	-2.33736	-5.85551	0
0.7540	5.41516	0.386956	-0.505799	-5.85551	0
0.7547	7.24277	0.580434	1.63049	-5.85551	0
0.7553	7.85198	-0.193478	3.46048	-6.16481	0
0.7560	9.37983	-5.2239	2.54627	-5.55687	0
0.7567	12.4259	-7.35216	0.40998	-4.3303	0
0.7573	12.7353	-2.32173	-0.505799	-5.24756	0
0.7580	9.6796	0.386956	-0.812106	-5.85551	0
0.7587	7.85198	-4.25651	-0.812106	-5.24756	0
0.7593	8.16142	-6.77173	2.23997	-6.16481	0
0.7600	6.63357	-4.25651	4.07152	-7.38071	0
0.7607	6.63357	-3.28912	2.23997	-7.08207	0
0.7613	9.37983	-6.77173	1.01945	-6.77276	0
0.7620	10.5982	-8.89998	2.54627	-7.08207	0
0.7627	9.37983	-8.51303	2.54627	-7.08207	0
0.7633	9.07039	-9.48042	-0.505799	-7.69002	0
0.7640	11.2074	-10.6413	-2.64209	-7.08207	0
0.7647	13.9537	-9.67389	-1.42158	-4.3303	0
0.7653	14.5629	-8.51303	1.93523	-4.021	0
0.7660	13.3445	-8.51303	2.23997	-6.46346	0
0.7667	14.2631	-6.9652	1.63049	-5.24756	0
0.7673	17.3092	-5.99781	2.23997	-1.5892	0
0.7680	18.2278	-8.89998	2.23997	-3.41305	0
0.7687	16.4002	-12.1891	1.32419	-7.38071	0
0.7693	14.2631	-12.7695	2.23997	-8.29797	0
0.7700	13.6539	-11.6087	3.15575	-7.08207	0
0.7707	13.9537	-10.6413	2.23997	-4.93825	0
0.7713	11.2074	-10.2543	1.01945	-2.49579	0
0.7720	9.07039	-10.6413	1.01945	-2.8051	0
0.7727	11.5169	-9.67389	0.40998	-4.93825	0
0.7733	12.1261	-7.93259	-0.505799	-6.16481	0
0.7740	6.32413	-7.54564	-0.201063	-6.16481	0
0.7747	3.88731	-6.9652	1.63049	-5.55687	0
0.7753	5.41516	-5.99781	0.40998	-3.72235	0
0.7760	2.35946	-5.99781	-3.86261	-1.5892	0
0.7767	-0.0773594	-5.41738	-5.38943	-2.19715	0
0.7773	2.6689	-2.70869	-3.25314	-4.3303	0
0.7780	1.75026	-1.54782	-1.72631	-4.3303	0
0.7787	-1.91465	-2.12826	-1.42158	-0.970585	0
0.7793	-0.0773594	-1.7413	-1.42158	1.16257	0
0.7800	1.14105	-3.67608	-2.33736	-0.671943	0
0.7807	-2.52385	-5.99781	-4.16891	-4.3303	0
0.7813	-1.60521	-3.28912	-3.86261	-5.24756	0
0.7820	4.49652	-0.193478	-3.25314	-2.49579	0
0.7827	7.24277	-0.580434	-4.16891	-0.970585	0
0.7833	7.55221	-0.967389	-4.47365	-3.41305	0
0.7840	6.63357	-1.54782	-2.94683	-4.3303	0
0.7847	3.88731	-2.32173	-3.25314	-4.3303	0
0.7853	5.10572	-0.193478	-4.16891	-5.24756	0
0.7860	10.2985	3.09565	-1.11684	-3.41305	0
0.7867	12.1261	4.25651	0.714716	-0.362636	0
0.7873	10.9077	3.09565	-3.25314	-1.88784	0
0.7880	9.98903	2.12826	-3.25314	-3.41305	0
0.7887	10.2985	2.12826	-0.201063	-2.19715	0
0.7893	13.6539	3.09565	-1.72631	-2.49579	0
0.7900	17.3092	6.77173	-2.94683	-2.49579	0
0.7907	15.4816	10.0608	-0.201063	-0.970585	0
0.7913	14.2631	7.73911	0.40998	-0.362636	0
0.7920	13.9537	4.25651	-1.11684	-0.970585	0
0.7927	9.37983	6.77173	-2.03262	-1.88784	0
0.7933	5.41516	8.51303	-2.64209	-2.49579	0
0.7940	6.93334	7.35216	-1.42158	-2.49579	0
0.7947	5.41516	8.89998	0.103673	-3.41305	0
0.7953	-0.0773594	10.4478	-1.72631	-3.41305	0
0.7960	-1.60521	9.09346	-2.64209	-2.49579	0
0.7967	-1.91465	9.48042	-1.72631	-0.671943	0
0.7973	-5.27011	10.4478	-2.33736	1.77052	0
0.7980	-6.79796	9.48042	-2.03262	3.90367	0
0.7987	-5.57955	10.0608	-0.505799	1.16257	0
0.7993	-4.0517	10.0608	-1.72631	-2.49579	0
0.8000	-1.60521	8.51303	-2.03262	-0.671943	0
0.8007	-1.30544	8.89998	-0.201063	0.853262	0
0.8013	-5.87931	8.51303	-0.505799	-1.5892	0
0.8020	-7.40716	7.93259	-1.11684	-1.88784	0
0.8027	-4.0517	10.6413	0.103673	1.77052	0
0.8033	-2.83329	10.0608	-1.42158	2.68777	0
0.8040	-1.60521	4.64347	-2.64209	0.245313	0
0.8047	1.44082	4.64347	-1.42158	-1.27989	0
0.8053	0.831614	7.35216	-1.72631	-0.671943	0
0.8060	-0.996002	4.06304	-3.25314	-1.88784	0
0.8067	-0.0773594	1.16087	-2.33736	-4.93825	0
0.8073	-0.386797	2.12826	-1.72631	-4.93825	0
0.8080	-3.44249	1.16087	-2.33736	-1.5892	0
0.8087	-4.0517	1.93478	-0.812106	-1.27989	0
0.8093	-2.83329	4.83695	-0.505799	-3.1144	0
0.8100	-1.91465	4.25651	-2.03262	-2.49579	0
0.8107	-1.91465	1.16087	-0.812106	-2.19715	0
0.8113	-2.52385	0.386956	0.40998	-6.16481	0
0.8120	-0.996002	1.93478	-2.33736	-7.38071	0
0.8127	2.6689	4.25651	-2.64209	-4.3303	0
0.8133	4.18708	3.09565	0.40998	-4.021	0
0.8140	5.10572	-0.580434	2.23997	-4.63961	0
0.8147	7.55221	0.386956	2.23997	-1.5892	0
0.8153	12.1261	3.09565	1.32419	-0.970585	0
0.8160	15.4816	0.967389	-0.505799	-4.3303	0
0.8167	11.5169	0.386956	1.32419	-5.85551	0
0.8173	6.63357	2.51521	4.9873	-5.85551	0
0.8180	9.07039	0.386956	4.68257	-7.38071	0
0.8187	8.77062	-0.967389	3.46048	-6.46346	0
0.8193	3.57787	1.54782	3.15575	-3.41305	0
0.8200	5.71493	1.93478	1.01945	-4.3303	0
0.8207	9.37983	1.16087	0.714716	-5.24756	0
0.8213	5.41516	2.12826	2.23997	-2.8051	0
0.8220	3.57787	2.12826	-0.505799	-1.88784	0
0.8227	5.41516	2.70869	-3.86261	-2.8051	0
0.8233	3.88731	3.09565	-1.72631	-0.0639946	0
0.8240	4.79628	0	-0.201063	2.37847	0
0.8247	6.93334	-1.54782	-2.03262	0.245313	0
0.8253	3.88731	0	-1.42158	-1.27989	0
0.8260	2.6689	1.93478	0.40998	0.853262	0
0.8267	7.24277	5.80434	0.103673	1.47188	0
0.8273	11.2074	6.9652	-2.94683	0.245313	0
0.8280	13.6539	0.967389	-5.08312	-0.671943	0
0.8287	13.6539	-1.16087	-5.38943	-2.19715	0
0.8293	12.4259	3.09565	-5.08312	-3.41305	0
0.8300	15.1721	2.12826	-4.77839	-1.27989	0
0.8307	19.7557	-0.580434	-4.16891	2.37847	0
0.8313	17.0094	0.967389	-2.33736	2.07983	0
0.8320	12.7353	1.16087	1.32419	-1.27989	0
0.8327	14.2631	0	2.23997	-0.362636	0
0.8333	15.1721	2.12826	-1.11684	2.07983	0
0.8340	13.3445	3.67608	-2.64209	1.77052	0
0.8347	16.0908	2.70869	-0.505799	2.99708	0
0.8353	19.1465	2.12826	0.40998	5.73818	0
0.8360	15.1721	2.70869	-1.42158	4.82093	0
0.8367	10.5982	3.09565	-1.72631	3.60503	0
0.8373	11.8166	3.4826	-1.42158	3.90367	0
0.8380	13.6539	5.80434	-0.505799	2.07983	0
0.8387	11.5169	8.51303	-0.201063	1.77052	0
0.8393	9.98903	7.73911	-0.505799	4.21298	0
0.8400	12.4259	4.83695	-1.42158	2.68777	0
0.8407	14.8723	4.64347	-3.25314	0.245313	0
0.8413	14.8723	4.64347	-5.08312	3.60503	0
0.8420	14.8723	4.83695	-5.08312	6.96475	0
0.8427	14.5629	6.9652	-3.25314	5.73818	0
0.8433	11.5169	6.77173	-1.42158	3.90367	0
0.8440	8.16142	4.25651	-1.42158	2.99708	0
0.8447	7.55221	5.61086	-2.03262	3.29572	0
0.8453	8.16142	6.77173	-2.64209	3.60503	0
0.8460	7.85198	5.80434	-1.72631	2.68777	0
0.8467	6.63357	7.35216	0.103673	2.68777	0
0.8473	5.10572	8.31955	0.714716	2.37847	0
0.8480	3.57787	6.19129	-1.11684	1.16257	0
0.8487	2.05002	3.09565	-2.33736	1.16257	0
0.8493	0.222408	1.16087	-2.33736	2.07983	0
0.8500	0.531846	4.25651	-1.72631	1.77052	0
0.8507	3.27811	10.4478	-0.201063	2.99708	0
0.8513	5.10572	11.6087	-0.505799	4.52229	0
0.8520	6.93334	8.51303	-4.77839	2.07983	0
0.8527	9.07039	5.80434	-5.69417	0.245313	0
0.8533	8.16142	5.2239	-1.42158	-0.362636	0
0.8540	6.63357	8.51303	0.40998	-2.49579	0
0.8547	6.63357	10.6413	-0.201063	-2.49579	0
0.8553	6.02436	7.73911	1.32419	-0.0639946	0
0.8560	3.57787	6.77173	1.63049	-1.27989	0
0.8567	2.35946	9.48042	0.103673	-1.88784	0
0.8573	2.05002	8.31955	0.714716	0.853262	0
0.8580	2.6689	6.77173	1.32419	1.16257	0
0.8587	3.88731	8.89998	0.103673	1.16257	0
0.8593	4.18708	9.48042	-0.505799	5.13024	0
0.8600	3.88731	8.31955	-0.812106	5.13024	0
0.8607	4.79628	9.86737	-0.505799	-0.0639946	0
0.8613	5.10572	10.4478	2.23997	0.55462	0
0.8620	4.49652	11.6087	4.68257	3.90367	0
0.8627	4.79628	14.1239	3.76679	3.29572	0
0.8633	8.16142	11.0282	1.32419	4.82093	0
0.8640	11.8166	6.9652	-0.505799	7.5727	0
0.8647	10.9077	9.48042	-0.812106	2.68777	0
0.8653	8.46119	12.1891	-0.201063	-1.5892	0
0.8660	9.6796	10.4478	-0.201063	1.77052	0
0.8667	11.5169	8.31955	0.40998	2.99708	0
0.8673	9.98903	10.4478	1.32419	0.245313	0
0.8680	8.16142	13.7369	1.32419	0.55462	0
0.8687	9.07039	13.7369	2.23997	2.07983	0
0.8693	10.2985	10.6413	3.15575	2.07983	0
0.8700	10.9077	11.0282	0.40998	3.90367	0
0.8707	9.98903	14.3174	-2.03262	4.82093	0
0.8713	6.32413	15.2848	-1.42158	2.37847	0
0.8720	2.35946	13.7369	-1.42158	3.90367	0
0.8727	-2.21441	13.1565	-3.25314	6.65544	0
0.8733	-6.48852	13.5435	-3.25314	2.99708	0
0.8740	-9.84398	14.1239	-0.201063	-1.5892	0
0.8747	-9.23478	14.7043	1.32419	0.245313	0
0.8753	-2.83329	13.5435	0.103673	3.90367	0
0.8760	2.6689	11.9956	-1.42158	4.52229	0
0.8767	3.57787	11.4152	-3.25314	3.90367	0
0.8773	3.57787	13.1565	-3.86261	3.90367	0
0.8780	5.10572	14.8978	-0.505799	5.13024	0
0.8787	6.63357	12.5761	2.85101	5.73818	0
0.8793	8.16142	8.31955	1.32419	4.52229	0
0.8800	6.93334	10.4478	-0.505799	2.37847	0
0.8807	3.88731	13.1565	0.103673	1.47188	0
0.8813	6.32413	10.4478	1.01945	3.29572	0
0.8820	10.5982	9.48042	2.23997	5.73818	0
0.8827	9.98903	12.7695	3.15575	4.82093	0
0.8833	8.77062	11.4152	2.54627	4.21298	0
0.8840	10.5982	10.4478	1.32419	5.42888	0
0.8847	10.9077	13.5435	-0.201063	4.52229	0
0.8853	8.46119	11.4152	-1.42158	1.47188	0
0.8860	7.24277	7.73911	-0.201063	0.853262	0
0.8867	7.55221	11.4152	1.93523	2.99708	0
0.8873	8.16142	11.4152	0.714716	5.42888	0
0.8880	6.63357	6.38477	-0.812106	5.42888	0
0.8887	1.44082	6.19129	-0.505799	2.07983	0
0.8893	-1.30544	7.73911	1.01945	0.245313	0
0.8900	1.44082	5.80434	1.01945	1.47188	0
0.8907	5.41516	6.9652	-0.505799	2.68777	0
0.8913	8.16142	8.51303	-1.42158	1.16257	0
0.8920	10.9077	4.83695	-0.812106	-0.0639946	0
0.8927	12.1261	1.16087	-1.11684	-0.362636	0
0.8933	12.4259	2.12826	-2.03262	-0.671943	0
0.8940	10.9077	2.70869	-1.42158	-2.49579	0
0.8947	6.32413	1.54782	-0.505799	-2.8051	0
0.8953	2.6689	1.16087	-1.11684	-0.0639946	0
0.8960	0.531846	2.12826	-2.33736	0.853262	0
0.8967	-2.83329	1.93478	-1.11684	-1.5892	0
0.8973	-4.6609	-0.193478	0.714716	-1.5892	0
0.8980	-3.44249	0.386956	1.32419	2.07983	0
0.8987	-4.6609	3.09565	1.63049	3.60503	0
0.8993	-5.57955	1.93478	1.32419	2.37847	0
0.9000	-0.696235	-3.09565	-0.201063	1.77052	0
0.9007	6.63357	-5.41738	-0.505799	1.77052	0
0.9013	11.8166	-5.2239	-0.505799	2.37847	0
0.9020	13.6539	-5.2239	-2.33736	1.77052	0
0.9027	10.2985	-6.38477	-2.03262	-1.27989	0
0.9033	7.24277	-7.93259	0.103673	-2.49579	0
0.9040	8.77062	-7.54564	-1.42158	-1.27989	0
0.9047	9.37983	-5.80434	-2.64209	-0.970585	0
0.9053	6.32413	-5.2239	-0.505799	-1.88784	0
0.9060	5.41516	-7.54564	-0.505799	-0.970585	0
0.9067	6.63357	-11.2217	-3.25314	-0.362636	0
0.9073	5.10572	-12.5761	-3.25314	-1.5892	0
0.9080	2.96867	-11.0282	0.103673	-1.27989	0
0.9087	4.18708	-10.6413	1.63049	0.245313	0
0.9093	4.49652	-11.8021	-0.812106	-0.671943	0
0.9100	3.27811	-9.67389	-2.94683	-2.49579	0
0.9107	5.10572	-5.41738	-0.505799	-0.671943	0
0.9113	7.24277	-6.9652	0.40998	0.55462	0
0.9120	4.49652	-11.0282	-3.55787	-2.49579	0
0.9127	1.44082	-11.0282	-3.86261	-4.3303	0
0.9133	2.6689	-8.51303	-0.505799	-2.8051	0
0.9140	3.57787	-6.9652	-0.812106	-4.3303	0
0.9147	2.96867	-6.9652	-2.03262	-5.24756	0
0.9153	2.96867	-9.67389	-0.201063	-3.41305	0
0.9160	2.35946	-11.2217	-0.201063	-3.41305	0
0.9167	2.05002	-8.89998	-0.505799	-4.3303	0
0.9173	6.63357	-7.93259	2.23997	-1.27989	0
0.9180	12.1261	-7.93259	1.93523	-0.362636	0
0.9187	11.8166	-5.99781	-0.505799	-2.8051	0
0.9193	7.85198	-4.83695	3.15575	-2.8051	0
0.9200	6.02436	-5.41738	4.9873	-3.1144	0
0.9207	9.98903	-6.9652	1.32419	-5.55687	0
0.9213	14.8723	-7.54564	0.40998	-4.93825	0
0.9220	13.0447	-4.25651	4.07152	-2.19715	0
0.9227	9.07039	0	5.59678	-1.88784	0
0.9233	10.9077	-3.28912	4.07152	-1.27989	0
0.9240	13.0447	-5.99781	3.15575	-0.362636	0
0.9247	9.98903	-1.16087	1.32419	-1.27989	0
0.9253	8.16142	2.51521	1.63049	-2.19715	0
0.9260	9.07039	-0.580434	3.76679	-2.49579	0
0.9267	5.71493	-2.32173	3.15575	-2.19715	0
0.9273	2.6689	-3.28912	1.32419	-1.5892	0
0.9280	6.32413	-4.25651	1.93523	-4.021	0
0.9287	10.9077	-3.28912	2.85101	-6.16481	0
0.9293	10.9077	-1.7413	2.54627	-5.24756	0
0.9300	9.37983	-1.54782	2.85101	-3.41305	0
0.9307	7.24277	-1.16087	3.15575	-2.8051	0
0.9313	3.88731	-2.32173	3.15575	-2.8051	0
0.9320	0.831614	-3.28912	2.23997	-3.41305	0
0.9327	2.05002	-2.32173	1.63049	-1.88784	0
0.9333	6.63357	-2.32173	2.23997	0.245313	0
0.9340	9.98903	-0.580434	2.54627	0.245313	0
0.9347	7.85198	2.51521	0.40998	-0.671943	0
0.9353	5.41516	2.12826	-1.42158	-0.671943	0
0.9360	5.71493	-0.193478	0.40998	0.245313	0
0.9367	4.79628	1.16087	1.93523	0.55462	0
0.9373	1.75026	3.67608	-0.505799	0.853262	0
0.9380	-0.0773594	4.06304	-1.72631	1.47188	0
0.9387	-0.996002	4.83695	-0.505799	2.37847	0
0.9393	-0.696235	4.06304	0.40998	2.99708	0
0.9400	1.75026	2.70869	-0.505799	2.07983	0
0.9407	2.35946	4.25651	-2.03262	0.853262	0
0.9413	2.35946	5.2239	-3.25314	0.245313	0
0.9420	4.79628	4.06304	-2.03262	-0.671943	0
0.9427	5.10572	4.25651	1.32419	0.245313	0
0.9433	1.75026	3.4826	1.63049	2.99708	0
0.9440	-0.386797	1.16087	-1.11684	2.99708	0
0.9447	-1.91465	4.83695	-2.33736	0.55462	0
0.9453	-1.60521	8.89998	0.40998	2.07983	0
0.9460	2.35946	6.77173	4.07152	4.82093	0
0.9467	4.18708	5.80434	6.20782	3.29572	0
0.9473	3.88731	7.93259	5.59678	1.16257	0
0.9480	7.24277	6.38477	2.23997	2.68777	0
0.9487	8.77062	4.83695	-0.505799	0.853262	0
0.9493	6.32413	8.51303	-0.505799	-2.19715	0
0.9500	8.16142	10.6413	0.40998	0.245313	0
0.9507	11.2074	8.89998	1.93523	1.77052	0
0.9513	9.98903	6.9652	2.85101	-1.88784	0
0.9520	7.24277	8.31955	1.01945	-2.19715	0
0.9527	6.32413	11.4152	-1.42158	0.245313	0
0.9533	3.57787	12.1891	-0.505799	-1.27989	0
0.9540	-0.0773594	11.0282	1.93523	-3.41305	0
0.9547	-1.60521	11.4152	2.23997	-2.8051	0
0.9553	-1.60521	11.6087	2.23997	-3.1144	0
0.9560	-0.996002	12.1891	3.15575	-4.93825	0
0.9567	0.531846	12.5761	2.54627	-4.3303	0
0.9573	3.57787	11.4152	0.40998	-0.671943	0
0.9580	7.55221	12.1891	-0.505799	1.47188	0
0.9587	9.07039	15.8652	1.32419	-1.5892	0
0.9593	9.98903	14.1239	2.23997	-3.41305	0
0.9600	11.8166	6.9652	-0.505799	0.245313	0
0.9607	12.1261	6.38477	-2.33736	0.245313	0
0.9613	11.8166	9.86737	-1.72631	-2.19715	0
0.9620	13.0447	9.48042	-0.505799	0.55462	0
0.9627	13.6539	9.09346	0.40998	2.07983	0
0.9633	13.3445	10.4478	2.23997	-0.362636	0
0.9640	15.4816	9.48042	3.46048	0.245313	0
0.9647	17.3092	7.93259	2.85101	0.55462	0
0.9653	16.4002	7.73911	2.85101	-1.5892	0
0.9660	16.4002	7.93259	4.07152	-0.0639946	0
0.9667	17.6186	8.89998	3.76679	0.853262	0
0.9673	16.4002	9.86737	2.54627	-2.19715	0
0.9680	15.4816	7.93259	3.15575	-2.49579	0
0.9687	17.3092	5.61086	3.46048	-0.970585	0
0.9693	17.3092	5.80434	2.54627	-1.27989	0
0.9700	14.5629	8.89998	2.54627	-1.5892	0
0.9707	11.2074	11.6087	1.32419	-1.88784	0
0.9713	7.24277	8.51303	-2.64209	-4.021	0
0.9720	1.75026	3.09565	-3.25314	-4.93825	0
0.9727	-1.91465	3.4826	-1.11684	-3.41305	0
0.9733	-2.83329	4.64347	-2.33736	-3.1144	0
0.9740	-1.91465	2.70869	-3.86261	-5.24756	0
0.9747	-1.30544	2.51521	0.103673	-7.08207	0
0.9753	-0.0773594	1.54782	1.32419	-5.24756	0
0.9760	1.75026	-1.54782	-2.94683	-2.49579	0
0.9767	1.75026	0.386956	-4.16891	-3.41305	0
0.9773	0.531846	2.70869	-2.94683	-3.1144	0
0.9780	1.14105	0.580434	-2.94683	-0.0639946	0
0.9787	2.6689	-0.580434	-1.42158	-1.5892	0
0.9793	2.05002	-0.580434	0.40998	-5.85551	0
0.9800	1.75026	-2.12826	-1.42158	-7.08207	0
0.9807	2.6689	-1.7413	-3.55787	-6.16481	0
0.9813	1.75026	-0.580434	-2.94683	-5.55687	0
0.9820	0.831614	0	-1.11684	-4.3303	0
0.9827	3.57787	2.51521	0.714716	-1.5892	0
0.9833	6.63357	2.12826	0.714716	1.16257	0
0.9840	7.24277	-2.12826	-1.42158	-0.0639946	0
0.9847	5.41516	-3.09565	-2.64209	-4.021	0
0.9853	4.79628	-0.580434	-3.25314	-5.24756	0
0.9860	6.02436	-1.54782	-4.16891	-4.3303	0
0.9867	5.10572	-1.16087	-2.64209	-5.24756	0
0.9873	3.27811	0.386956	-1.42158	-4.3303	0
0.9880	5.10572	-1.16087	-2.94683	-3.1144	0
0.9887	6.32413	-3.28912	-3.55787	-3.41305	0
0.9893	6.32413	-3.67608	-4.16891	-1.88784	0
0.9900	7.85198	-3.28912	-4.77839	-0.0639946	0
0.9907	8.16142	-1.16087	-3.25314	-1.5892	0
0.9913	6.63357	0.967389	-4.16891	-1.5892	0
0.9920	8.46119	0.386956	-5.9989	-0.0639946	0
0.9927	8.16142	-0.580434	-2.03262	-0.671943	0
0.9933	2.05002	0.967389	0.40998	-0.970585	0
0.9940	2.6689	2.51521	-2.03262	-0.671943	0
0.9947	10.9077	2.51521	-1.11684	-0.0639946	0
0.9953	15.791	0	0.103673	2.07983	0
0.9960	13.3445	-2.70869	-3.25314	1.16257	0
0.9967	8.77062	-1.7413	-4.16891	-4.3303	0
0.9973	7.55221	1.16087	-2.33736	-4.93825	0
0.9980	8.46119	0	-2.64209	-1.27989	0
0.9987	6.63357	-3.09565	-1.42158	-0.970585	0
0.9993	3.88731	-0.967389	-0.505799	-2.19715	0
1.0000	2.96867	2.12826	-2.33736	-2.49579	0
1.0007	0.831614	0.967389	-1.11684	-2.8051	0
1.0013	-1.91465	-0.580434	-0.505799	-1.5892	0
1.0020	-0.0773594	-0.580434	-3.55787	-1.27989	0
1.0027	3.88731	-1.16087	-2.03262	-3.41305	0
1.0033	5.41516	1.16087	2.23997	-2.8051	0
1.0040	2.35946	4.25651	0.40998	0.245313	0
1.0047	-4.0517	1.54782	-2.33736	-1.27989	0
1.0053	-8.32581	-1.7413	-2.33736	-2.8051	0
1.0060	-8.93501	0.386956	-1.72631	-1.5892	0
1.0067	-8.32581	2.12826	-0.505799	-0.362636	0
1.0073	-4.35147	0.386956	-2.03262	-0.0639946	0
1.0080	2.05002	-1.54782	-6.60994	-0.362636	0
1.0087	5.71493	-1.16087	-5.9989	-2.49579	0
1.0093	8.77062	-0.193478	-1.11684	-4.3303	0
1.0100	13.6539	1.16087	-1.72631	-4.3303	0
1.0107	15.4816	0.967389	-3.86261	-4.021	0
1.0113	14.8723	-2.70869	-1.42158	-3.41305	0
1.0120	17.6186	-5.2239	-0.505799	-3.1144	0
1.0127	20.3649	-4.25651	-4.16891	-4.3303	0
1.0133	16.4002	-3.67608	-5.38943	-7.08207	0
1.0140	11.8166	-4.83695	-2.64209	-7.08207	0
1.0147	11.5169	-6.77173	0.103673	-3.1144	0
1.0153	7.24277	-7.35216	2.23997	-0.671943	0
1.0160	-1.30544	-5.2239	3.15575	-3.1144	0
1.0167	-3.44249	-4.44999	0.40998	-4.93825	0
1.0173	-0.0773594	-7.54564	-2.33736	-3.72235	0
1.0180	-2.21441	-7.54564	-0.812106	-4.63961	0
1.0187	-5.27011	-3.86956	2.54627	-5.24756	0
1.0193	-1.91465	-5.80434	3.15575	-3.41305	0
1.0200	1.14105	-11.2217	-0.201063	-3.1144	0
1.0207	2.05002	-10.6413	-2.94683	-4.021	0
1.0213	6.63357	-8.89998	-1.42158	-1.5892	0
1.0220	10.5982	-10.6413	-0.812106	-0.362636	0
1.0227	8.16142	-12.7695	-4.16891	-2.49579	0
1.0233	7.24277	-12.5761	-3.55787	-2.19715	0
1.0240	10.5982	-11.0282	2.54627	0.245313	0
1.0247	12.7353	-10.0608	4.68257	-0.362636	0
1.0253	11.8166	-11.6087	1.93523	-2.49579	0
1.0260	10.9077	-12.5761	1.63049	-2.49579	0
1.0267	10.9077	-11.2217	3.46048	-2.8051	0
1.0273	9.6796	-11.6087	4.68257	-3.41305	0
1.0280	7.85198	-13.35	5.29204	-1.5892	0
1.0287	8.16142	-12.1891	4.07152	-0.671943	0
1.0293	8.16142	-10.2543	2.54627	-1.88784	0
1.0300	4.49652	-10.2543	4.07152	0.245313	0
1.0307	0.831614	-8.51303	4.07152	2.99708	0
1.0313	2.6689	-6.9652	2.23997	1.16257	0
1.0320	4.79628	-10.0608	2.54627	-1.5892	0
1.0327	1.75026	-13.35	1.93523	-1.88784	0
1.0333	-0.0773594	-13.7369	-1.42158	-0.970585	0
1.0340	0.831614	-14.3174	-1.42158	-0.0639946	0
1.0347	-0.996002	-14.3174	2.23997	-0.671943	0
1.0353	-1.91465	-12.1891	4.9873	-2.49579	0
1.0360	2.05002	-10.2543	4.37626	-2.49579	0
1.0367	5.71493	-11.2217	0.40998	-1.27989	0
1.0373	6.93334	-12.7695	-0.505799	-0.970585	0
1.0380	8.77062	-13.35	2.23997	-1.5892	0
1.0387	10.5982	-13.35	2.85101	-1.5892	0
1.0393	11.8166	-14.3174	2.23997	-1.27989	0
1.0400	13.0447	-14.3174	4.37626	-1.5892	0
1.0407	12.1261	-13.35	3.46048	-3.72235	0
1.0413	10.9077	-12.5761	-0.201063	-4.3303	0
1.0420	12.7353	-11.6087	4.07152	-2.49579	0
1.0427	14.5629	-10.6413	8.95358	-1.88784	0
1.0433	12.7353	-13.7369	5.90308	-1.27989	0
1.0440	10.9077	-17.6065	1.93523	1.47188	0
1.0447	8.77062	-17.0261	1.63049	0.55462	0
1.0453	4.79628	-13.35	0.714716	-1.5892	0
1.0460	1.75026	-11.6087	0.40998	-0.362636	0
1.0467	2.6689	-10.6413	1.63049	-0.970585	0
1.0473	1.75026	-9.09346	1.01945	-4.3303	0
1.0480	-4.6609	-10.6413	-1.42158	-1.88784	0
1.0487	-7.40716	-13.1565	-2.03262	1.16257	0
1.0493	-0.996002	-11.6087	-2.33736	-0.970585	0
1.0500	3.27811	-9.67389	-3.86261	-2.49579	0
1.0507	1.44082	-11.0282	-5.08312	-1.5892	0
1.0513	1.44082	-11.0282	-4.77839	-3.41305	0
1.0520	5.10572	-8.51303	-3.55787	-4.3303	0
1.0527	6.02436	-7.54564	-3.55787	-1.88784	0
1.0533	6.32413	-7.35216	-4.16891	-0.362636	0
1.0540	8.16142	-5.41738	-1.72631	-0.362636	0
1.0547	8.16142	-3.28912	1.32419	0.55462	0
1.0553	8.16142	-3.28912	0.40998	-0.970585	0
1.0560	9.98903	-3.86956	-0.201063	-4.3303	0
1.0567	9.07039	-3.28912	2.23997	-4.3303	0
1.0573	5.71493	-2.70869	1.93523	-1.5892	0
1.0580	4.79628	-3.67608	0.103673	-0.970585	0
1.0587	5.10572	-5.2239	2.54627	-1.27989	0
1.0593	5.41516	-4.83695	4.9873	1.47188	0
1.0600	7.24277	-3.28912	2.23997	3.29572	0
1.0607	9.98903	-3.09565	0.714716	1.47188	0
1.0613	11.8166	-3.67608	2.54627	2.07983	0
1.0620	13.0447	-3.09565	3.46048	4.82093	0
1.0627	11.8166	-1.54782	3.15575	2.99708	0
1.0633	8.46119	-1.54782	2.54627	0.55462	0
1.0640	4.79628	-2.70869	0.103673	3.29572	0
1.0647	1.75026	-2.32173	-0.812106	6.96475	0
1.0653	0.831614	-1.54782	-0.201063	6.65544	0
1.0660	2.6689	0.580434	0.103673	6.34613	0
1.0667	6.32413	3.09565	0.103673	5.73818	0
1.0673	13.0447	2.51521	-0.505799	5.42888	0
1.0680	17.3092	-1.16087	-1.42158	6.96475	0
1.0687	14.8723	-1.54782	-0.201063	8.78859	0
1.0693	13.0447	1.54782	1.93523	8.48995	0
1.0700	14.5629	2.12826	2.85101	8.18064	0
1.0707	11.8166	3.4826	3.15575	8.48995	0
1.0713	6.63357	6.77173	0.714716	7.5727	0
1.0720	7.24277	5.80434	-1.11684	6.65544	0
1.0727	9.6796	2.70869	0.103673	6.04749	0
1.0733	9.6796	3.67608	-0.812106	4.82093	0
1.0740	8.46119	5.2239	-4.16891	5.73818	0
1.0747	5.10572	4.64347	-2.33736	9.0979	0
1.0753	2.05002	4.06304	1.01945	10.0152	0
1.0760	3.88731	4.83695	0.714716	9.0979	0
1.0767	5.41516	3.09565	-1.42158	10.9324	0
1.0773	2.05002	-0.193478	-2.94683	11.2311	0
1.0780	2.35946	4.06304	-0.505799	8.48995	0
1.0787	7.85198	12.5761	4.9873	10.6231	0
1.0793	10.9077	14.8978	3.76679	15.1987	0
1.0800	12.7353	11.6087	-0.505799	13.3642	0
1.0807	17.3092	11.9956	1.32419	9.39654	0
1.0813	18.5372	13.1565	2.54627	10.3138	0
1.0820	16.4002	11.9956	0.40998	10.6231	0
1.0827	17.3092	11.4152	-0.505799	5.73818	0
1.0833	17.0094	11.9956	-1.11684	3.90367	0
1.0840	12.7353	11.0282	-1.72631	7.5727	0
1.0847	10.9077	10.0608	-0.505799	10.3138	0
1.0853	9.98903	10.0608	-1.72631	10.0152	0
1.0860	5.71493	9.86737	-4.16891	8.48995	0
1.0867	4.18708	7.73911	-2.33736	6.04749	0
1.0873	5.41516	6.19129	-1.11684	5.73818	0
1.0880	2.6689	8.51303	-1.72631	6.65544	0
1.0887	-0.0773594	9.09346	-2.64209	6.65544	0
1.0893	3.57787	3.4826	-4.16891	7.26339	0
1.0900	7.24277	2.70869	-4.16891	9.0979	0
1.0907	7.24277	6.9652	-0.812106	9.0979	0
1.0913	8.46119	4.06304	-0.505799	7.5727	0
1.0920	11.8166	-0.967389	-3.55787	7.5727	0
1.0927	10.5982	0	-3.25314	6.65544	0
1.0933	6.93334	1.54782	-1.72631	2.99708	0
1.0940	6.63357	2.12826	-1.72631	1.47188	0
1.0947	9.07039	4.83695	-2.33736	2.68777	0
1.0953	9.07039	6.19129	-4.47365	2.37847	0
1.0960	6.32413	5.80434	-5.9989	1.16257	0
1.0967	6.32413	6.19129	-3.86261	3.29572	0
1.0973	8.16142	6.38477	-2.33736	6.34613	0
1.0980	6.32413	6.77173	-3.86261	5.73818	0
1.0987	1.14105	5.2239	-2.33736	2.99708	0
1.0993	-0.996002	1.93478	0.40998	1.16257	0
1.1000	1.75026	3.09565	-1.42158	-0.362636	0
1.1007	6.02436	6.9652	-4.16891	1.16257	0
1.1013	7.24277	6.77173	-4.16891	2.99708	0
1.1020	2.6689	5.80434	-3.25314	2.37847	0
1.1027	-1.91465	9.86737	-1.42158	3.60503	0
1.1033	-0.0773594	9.48042	0.40998	6.34613	0
1.1040	1.44082	4.06304	-2.03262	3.60503	0
1.1047	-0.0773594	2.12826	-5.38943	-0.671943	0
1.1053	1.75026	3.67608	-2.94683	0.55462	0
1.1060	4.49652	4.83695	0.40998	2.07983	0
1.1067	2.35946	6.19129	0.40998	-0.671943	0
1.1073	-0.0773594	6.77173	0.40998	-1.88784	0
1.1080	-0.386797	4.83695	1.01945	-0.0639946	0
1.1087	-0.0773594	5.61086	-1.11684	0.245313	0
1.1093	2.6689	6.9652	-2.64209	-0.671943	0
1.1100	6.02436	5.2239	-2.64209	-0.671943	0
1.1107	5.10572	1.16087	-4.16891	0.853262	0
1.1113	0.531846	1.54782	-4.16891	1.47188	0
1.1120	-5.57955	4.25651	0.40998	0.853262	0
1.1127	-8.01637	3.09565	4.68257	1.16257	0
1.1133	-4.6609	0.386956	1.63049	-0.362636	0
1.1140	0.831614	2.51521	-2.64209	-3.41305	0
1.1147	5.10572	6.77173	-1.11684	-1.88784	0
1.1153	8.46119	4.25651	1.32419	1.16257	0
1.1160	7.85198	-0.580434	0.40998	0.245313	0
1.1167	5.10572	-0.193478	-0.812106	-0.970585	0
1.1173	4.79628	2.70869	-0.505799	-1.5892	0
1.1180	3.57787	3.09565	1.63049	-4.3303	0
1.1187	0.831614	1.54782	1.93523	-3.41305	0
1.1193	4.49652	1.16087	-1.11684	-0.970585	0
1.1200	13.0447	4.25651	-2.64209	-3.41305	0
1.1207	16.0908	6.38477	-0.505799	-4.93825	0
1.1213	14.5629	3.4826	-1.42158	-1.5892	0
1.1220	12.1261	2.12826	-4.16891	-1.5892	0
1.1227	10.2985	5.61086	-2.03262	-4.3303	0
1.1233	8.16142	7.73911	1.32419	-2.49579	0
1.1240	5.71493	5.61086	-0.505799	-0.671943	0
1.1247	2.96867	4.06304	-3.25314	-2.49579	0
1.1253	0.831614	3.67608	-4.16891	-0.970585	0
1.1260	-1.60521	4.64347	-5.08312	0.245313	0
1.1267	-4.6609	7.93259	-4.47365	-4.3303	0
1.1273	-4.96067	9.09346	-4.16891	-5.85551	0
1.1280	-2.52385	5.80434	-5.9989	-1.88784	0
1.1287	-0.696235	5.61086	-6.91468	-1.5892	0
1.1293	2.05002	10.0608	-5.69417	-4.63961	0
1.1300	6.63357	11.4152	-5.08312	-4.021	0
1.1307	7.24277	7.73911	-4.16891	-2.19715	0
1.1313	4.79628	6.9652	-2.33736	-3.72235	0
1.1320	7.85198	9.09346	-2.64209	-6.16481	0
1.1327	14.2631	8.51303	-3.25314	-6.77276	0
1.1333	13.6539	6.77173	-2.03262	-6.46346	0
1.1340	9.98903	7.93259	-2.94683	-5.55687	0
1.1347	11.8166	9.09346	-4.16891	-5.24756	0
1.1353	13.0447	7.35216	-2.33736	-6.16481	0
1.1360	9.07039	6.9652	-1.42158	-4.63961	0
1.1367	6.32413	8.51303	-2.03262	-1.88784	0
1.1373	6.32413	6.9652	-1.11684	-3.41305	0
1.1380	5.41516	6.19129	-1.42158	-5.55687	0
1.1387	5.41516	10.4478	-2.33736	-3.41305	0
1.1393	6.02436	11.6087	0.714716	-1.5892	0
1.1400	4.49652	7.93259	2.85101	-3.1144	0
1.1407	2.96867	6.77173	-1.11684	-3.1144	0
1.1413	5.41516	9.48042	-1.72631	-0.362636	0
1.1420	7.24277	11.4152	2.85101	0.245313	0
1.1427	5.41516	10.4478	3.15575	-1.88784	0
1.1433	3.57787	7.73911	0.103673	-0.671943	0
1.1440	5.71493	5.80434	1.01945	2.07983	0
1.1447	7.85198	5.80434	1.93523	1.16257	0
1.1453	5.41516	5.80434	1.32419	-2.8051	0
1.1460	3.57787	6.38477	3.46048	-2.49579	0
1.1467	5.41516	6.77173	3.15575	-0.970585	0
1.1473	6.02436	6.77173	-0.505799	-1.88784	0
1.1480	5.10572	8.51303	-0.201063	-3.41305	0
1.1487	6.93334	10.0608	1.32419	-5.55687	0
1.1493	8.46119	9.09346	0.40998	-7.69002	0
1.1500	7.24277	10.4478	1.93523	-5.24756	0
1.1507	7.85198	13.1565	3.15575	-4.3303	0
1.1513	9.07039	11.4152	0.40998	-7.69002	0
1.1520	7.85198	9.09346	-0.505799	-7.08207	0
1.1527	5.41516	11.0282	2.23997	-4.3303	0
1.1533	4.18708	13.1565	1.32419	-6.16481	0
1.1540	5.41516	12.5761	-1.11684	-7.38071	0
1.1547	5.71493	10.4478	-0.812106	-5.24756	0
1.1553	2.35946	7.93259	-1.42158	-7.69002	0
1.1560	-0.696235	8.51303	-0.505799	-11.0497	0
1.1567	-0.0773594	11.0282	2.54627	-7.98866	0
1.1573	0.531846	11.4152	2.23997	-4.3303	0
1.1580	-0.0773594	10.6413	-0.812106	-5.24756	0
1.1587	1.44082	9.86737	-0.201063	-5.85551	0
1.1593	1.75026	7.35216	1.32419	-5.24756	0
1.1600	-0.696235	6.77173	1.93523	-6.16481	0
1.1607	0.831614	8.51303	4.07152	-6.77276	0
1.1613	6.63357	8.51303	4.07152	-4.3303	0
1.1620	7.85198	8.89998	-0.505799	-3.41305	0
1.1627	7.24277	12.1891	-2.64209	-3.41305	0
1.1633	9.37983	10.4478	-1.42158	-0.970585	0
1.1640	9.07039	4.25651	-2.33736	-1.88784	0
1.1647	6.02436	4.83695	-2.33736	-6.77276	0
1.1653	4.49652	10.4478	1.01945	-5.85551	0
1.1660	4.49652	10.6413	1.93523	-1.88784	0
1.1667	6.02436	8.51303	-0.812106	-4.3303	0
1.1673	10.2985	8.31955	-1.11684	-6.77276	0
1.1680	11.5169	7.35216	-0.505799	-2.49579	0
1.1687	9.6796	5.80434	-2.94683	0.245313	0
1.1693	11.5169	5.80434	-2.64209	-3.72235	0
1.1700	13.6539	5.61086	-0.201063	-6.16481	0
1.1707	11.8166	4.06304	-0.505799	-4.021	0
1.1713	9.98903	4.06304	-0.201063	-2.49579	0
1.1720	9.37983	4.83695	0.714716	-3.41305	0
1.1727	8.46119	4.83695	0.714716	-4.3303	0
1.1733	8.16142	1.93478	3.15575	-5.24756	0
1.1740	7.55221	1.16087	4.9873	-4.3303	0
1.1747	6.02436	5.80434	1.63049	-2.49579	0
1.1753	2.6689	6.38477	-0.505799	-0.671943	0
1.1760	-0.996002	0.386956	0.40998	-0.671943	0
1.1767	-1.91465	0.386956	-1.42158	-0.671943	0
1.1773	1.44082	3.09565	-1.42158	-1.27989	0
1.1780	5.10572	-0.580434	1.63049	-3.1144	0
1.1787	5.41516	-1.7413	1.32419	-3.72235	0
1.1793	5.41516	2.70869	-2.03262	-2.49579	0
1.1800	6.32413	3.09565	-1.42158	-2.49579	0
1.1807	7.24277	-1.16087	0.40998	-1.5892	0
1.1813	7.24277	-2.70869	2.23997	0.55462	0
1.1820	6.63357	-3.09565	4.07152	1.47188	0
1.1827	6.02436	-2.32173	2.23997	2.07983	0
1.1833	5.71493	-1.16087	-0.201063	3.90367	0
1.1840	7.24277	-1.54782	-0.505799	0.853262	0
1.1847	9.07039	-3.28912	-1.42158	-2.19715	0
1.1853	9.37983	-4.25651	-0.505799	2.07983	0
1.1860	7.55221	-2.70869	2.85101	3.90367	0
1.1867	9.07039	1.54782	3.76679	1.47188	0
1.1873	13.3445	1.54782	2.54627	3.90367	0
1.1880	13.6539	-4.83695	1.63049	4.82093	0
1.1887	8.77062	-7.93259	-0.812106	-0.970585	0
1.1893	7.55221	-5.99781	-2.94683	-1.5892	0
1.1900	13.0447	-7.54564	-1.42158	2.99708	0
1.1907	17.6186	-9.09346	0.714716	2.99708	0
1.1913	17.6186	-7.54564	1.93523	1.47188	0
1.1920	19.1465	-7.93259	4.07152	2.07983	0
1.1927	20.6743	-9.48042	5.90308	-0.362636	0
1.1933	19.4462	-8.12607	4.9873	-3.1144	0
1.1940	17.3092	-6.77173	3.76679	-2.19715	0
1.1947	15.1721	-7.35216	4.37626	0.55462	0
1.1953	12.1261	-7.35216	4.9873	0.853262	0
1.1960	9.98903	-7.35216	4.37626	-0.970585	0
1.1967	8.16142	-7.35216	5.59678	0.55462	0
1.1973	5.10572	-5.80434	7.73307	2.37847	0
1.1980	1.75026	-3.86956	8.64885	-1.27989	0
1.1987	-0.0773594	-4.25651	8.64885	-2.19715	0
1.1993	0.831614	-5.99781	8.64885	3.90367	0
1.2000	4.49652	-8.12607	8.03938	4.82093	0
1.2007	6.02436	-8.12607	5.90308	-0.0639946	0
1.2013	5.41516	-5.41738	4.07152	-0.0639946	0
1.2020	9.07039	-3.28912	3.15575	2.07983	0
1.2027	14.2631	-3.09565	1.93523	3.29572	0
1.2033	14.8723	-3.28912	3.15575	6.04749	0
1.2040	13.0447	-4.25651	4.68257	6.96475	0
1.2047	10.9077	-5.2239	2.23997	4.82093	0
1.2053	10.5982	-5.41738	-0.505799	4.21298	0
1.2060	11.8166	-5.99781	1.32419	2.99708	0
1.2067	9.37983	-6.9652	3.15575	2.07983	0
1.2073	2.6689	-5.41738	2.23997	5.73818	0
1.2080	-0.696235	-4.25651	2.23997	6.04749	0
1.2087	0.222408	-5.2239	5.90308	2.07983	0
1.2093	-2.52385	-6.38477	6.81729	3.90367	0
1.2100	-6.48852	-5.2239	2.23997	9.0979	0
1.2107	-3.74226	-0.193478	-0.201063	8.78859	0
1.2113	2.05002	1.93478	2.23997	4.82093	0
1.2120	2.96867	-2.70869	3.15575	2.99708	0
1.2127	-0.0773594	-5.80434	2.23997	1.47188	0
1.2133	-3.44249	-3.67608	2.54627	-0.970585	0
1.2140	-4.35147	-2.32173	1.93523	-0.671943	0
1.2147	-4.96067	-2.12826	1.32419	2.07983	0
1.2153	-5.27011	-1.54782	3.46048	1.16257	0
1.2160	-0.996002	-3.28912	3.46048	-0.671943	0
1.2167	5.10572	-5.41738	2.23997	2.37847	0
1.2173	6.63357	-5.41738	2.23997	5.73818	0
1.2180	5.41516	-2.70869	1.32419	5.73818	0
1.2187	7.24277	-0.580434	0.103673	6.96475	0
1.2193	12.4259	-1.54782	1.93523	7.5727	0
1.2200	16.7	-3.28912	3.76679	5.73818	0
1.2207	14.8723	-2.32173	0.714716	4.52229	0
1.2213	9.37983	-3.67608	-1.72631	3.90367	0
1.2220	9.37983	-4.83695	0.714716	2.68777	0
1.2227	13.6539	-1.54782	5.90308	3.90367	0
1.2233	12.7353	-0.967389	6.20782	6.04749	0
1.2240	9.37983	-4.25651	0.714716	5.42888	0
1.2247	9.07039	-3.28912	-1.42158	4.82093	0
1.2253	7.55221	-1.54782	2.85101	5.73818	0
1.2260	6.32413	-2.32173	5.90308	5.42888	0
1.2267	9.07039	-2.32173	3.15575	3.90367	0
1.2273	10.2985	-1.7413	1.63049	2.37847	0
1.2280	8.16142	-2.12826	4.07152	3.60503	0
1.2287	9.37983	-0.967389	2.85101	5.42888	0
1.2293	11.8166	-0.580434	-2.03262	4.52229	0
1.2300	12.4259	0	-2.03262	1.47188	0
1.2307	13.6539	1.54782	1.32419	0.853262	0
1.2313	13.3445	0.967389	2.23997	1.47188	0
1.2320	10.2985	0.386956	1.93523	1.16257	0
1.2327	8.77062	1.54782	3.15575	0.245313	0
1.2333	7.55221	0.386956	4.07152	-0.671943	0
1.2340	6.32413	0.386956	4.07152	-0.671943	0
1.2347	8.46119	4.83695	5.90308	0.853262	0
1.2353	8.46119	4.25651	4.9873	2.07983	0
1.2360	4.18708	-1.16087	0.40998	2.68777	0
1.2367	4.49652	-0.580434	-0.201063	1.77052	0
1.2373	9.07039	0.967389	2.54627	0.245313	0
1.2380	10.9077	-1.54782	2.23997	0.55462	0
1.2387	11.8166	-1.7413	2.23997	2.07983	0
1.2393	12.7353	-0.580434	4.37626	2.07983	0
1.2400	13.9537	-0.193478	3.46048	2.07983	0
1.2407	15.4816	-0.193478	0.40998	3.29572	0
1.2413	10.9077	-1.7413	1.01945	2.99708	0
1.2420	1.75026	-3.28912	1.01945	1.16257	0
1.2427	-1.30544	-2.32173	-0.505799	1.47188	0
1.2433	-0.0773594	-3.28912	1.93523	1.77052	0
1.2440	-1.30544	-5.41738	4.07152	1.16257	0
1.2447	-3.44249	-3.09565	1.93523	2.37847	0
1.2453	-6.48852	-1.54782	0.40998	2.68777	0
1.2460	-9.84398	-1.16087	2.85101	0.245313	0
1.2467	-11.6813	2.12826	4.07152	0.245313	0
1.2473	-12.8997	1.16087	2.23997	2.37847	0
1.2480	-11.981	-4.83695	-0.505799	1.16257	0
1.2487	-7.09773	-3.28912	-0.201063	-0.970585	0
1.2493	-4.0517	1.93478	0.40998	0.55462	0
1.2500	-3.74226	-0.193478	-1.42158	1.47188	0
1.2507	-0.696235	-3.28912	-3.55787	-1.27989	0
1.2513	2.05002	-1.54782	-2.33736	-3.41305	0
1.2520	2.6689	-0.967389	-1.11684	-2.19715	0
1.2527	4.49652	-2.32173	-0.812106	-1.27989	0
1.2533	7.55221	-3.67608	-0.505799	-1.27989	0
1.2540	9.07039	-3.28912	-1.42158	-1.88784	0
1.2547	8.16142	-1.7413	-2.33736	-3.41305	0
1.2553	6.63357	-2.32173	-0.505799	-4.021	0
1.2560	5.10572	-3.86956	0.103673	-3.41305	0
1.2567	4.49652	-2.12826	-1.11684	-3.72235	0
1.2573	3.88731	-0.580434	-0.505799	-3.41305	0
1.2580	2.96867	-0.580434	-0.812106	-2.8051	0
1.2587	2.6689	1.54782	-1.72631	-1.88784	0
1.2593	3.57787	0.967389	-1.42158	-1.27989	0
1.2600	4.49652	-3.28912	-1.42158	-2.49579	0
1.2607	6.32413	-1.7413	-2.33736	-2.49579	0
1.2613	11.8166	0.967389	0.40998	0.245313	0
1.2620	18.2278	-2.12826	1.32419	1.16257	0
1.2627	17.3092	-4.44999	-1.42158	-1.27989	0
1.2633	10.9077	-3.67608	-1.42158	-1.27989	0
1.2640	9.07039	-3.28912	-0.812106	-0.671943	0
1.2647	11.8166	-3.86956	-3.25314	-3.1144	0
1.2653	10.9077	-4.83695	-4.16891	-2.8051	0
1.2660	7.85198	-4.25651	-2.03262	-0.362636	0
1.2667	8.46119	-1.54782	-0.812106	-1.88784	0
1.2673	8.77062	-0.193478	-1.72631	-3.72235	0
1.2680	4.49652	-1.7413	-2.33736	-1.88784	0
1.2687	2.96867	-3.28912	-1.42158	-0.970585	0
1.2693	4.49652	-3.86956	-2.33736	-1.5892	0
1.2700	-0.386797	-0.580434	-6.60994	0.245313	0
1.2707	-4.96067	4.25651	-8.4415	0.55462	0
1.2713	-0.996002	1.54782	-5.9989	-0.671943	0
1.2720	2.05002	-4.25651	-4.77839	-0.362636	0
1.2727	-0.696235	-3.67608	-6.30521	-1.88784	0
1.2733	-0.696235	-1.54782	-6.60994	-6.16481	0
1.2740	2.6689	-2.32173	-5.9989	-4.3303	0
1.2747	5.10572	-2.32173	-6.30521	1.16257	0
1.2753	7.55221	-2.32173	-4.47365	0.245313	0
1.2760	7.55221	-3.67608	-2.94683	-4.3303	0
1.2767	7.24277	-3.86956	-5.38943	-2.8051	0
1.2773	12.1261	-2.32173	-6.91468	0.245313	0
1.2780	15.791	0.386956	-5.08312	0.245313	0
1.2787	14.2631	0.967389	-4.16891	-0.362636	0
1.2793	13.9537	-1.54782	-3.25314	0.245313	0
1.2800	13.6539	-3.09565	-1.42158	-1.5892	0
1.2807	9.07039	-2.12826	-1.72631	-5.55687	0
1.2813	8.16142	-1.7413	-3.25314	-5.24756	0
1.2820	9.07039	-1.54782	-2.94683	-1.88784	0
1.2827	7.85198	0	-2.33736	-1.27989	0
1.2833	9.98903	-1.54782	-3.25314	-0.362636	0
1.2840	13.0447	-5.41738	-4.16891	0.245313	0
1.2847	8.16142	-5.41738	-3.25314	-2.19715	0
1.2853	3.57787	-2.70869	-2.33736	-2.8051	0
1.2860	4.79628	-3.86956	-1.72631	1.16257	0
1.2867	4.18708	-6.77173	-1.72631	1.16257	0
1.2873	2.96867	-4.44999	-2.33736	-1.5892	0
1.2880	8.77062	-1.54782	-4.47365	-1.5892	0
1.2887	12.4259	-4.25651	-4.77839	-2.8051	0
1.2893	7.85198	-7.54564	-2.33736	-4.021	0
1.2900	5.10572	-7.54564	-1.72631	-0.671943	0
1.2907	7.24277	-7.35216	-4.16891	0.55462	0
1.2913	6.32413	-6.38477	-4.16891	-3.1144	0
1.2920	3.57787	-3.86956	-2.94683	-3.41305	0
1.2927	3.88731	-4.25651	-3.25314	-1.27989	0
1.2933	3.88731	-3.86956	-2.33736	-1.5892	0
1.2940	2.6689	0.967389	0.40998	-2.49579	0
1.2947	3.57787	3.4826	-0.201063	-2.49579	0
1.2953	4.49652	-0.580434	-3.55787	-3.72235	0
1.2960	1.75026	-3.09565	-5.38943	-4.93825	0
1.2967	-0.996002	-1.16087	-4.77839	-3.72235	0
1.2973	-0.386797	-0.580434	-2.64209	-2.19715	0
1.2980	-0.0773594	-1.7413	-0.812106	-2.19715	0
1.2987	-0.996002	-3.09565	-0.505799	-2.49579	0
1.2993	0.222408	-3.28912	-0.812106	-3.41305	0
1.3000	2.96867	-3.28912	-0.201063	-6.16481	0
1.3007	0.222408	-3.67608	0.40998	-6.16481	0
1.3013	-4.6609	-4.25651	0.714716	-2.19715	0
1.3020	-3.13306	-3.67608	1.32419	-0.0639946	0
1.3027	-0.386797	-1.7413	1.01945	0.245313	0
1.3033	-1.91465	0	-0.812106	1.16257	0
1.3040	-1.30544	0.386956	-1.11684	0.245313	0
1.3047	2.05002	-1.54782	-0.812106	-2.19715	0
1.3053	5.10572	-3.09565	-2.33736	-1.5892	0
1.3060	8.16142	1.93478	-1.11684	-0.970585	0
1.3067	10.9077	6.19129	3.15575	-1.88784	0
1.3073	12.7353	2.12826	3.15575	-0.671943	0
1.3080	14.5629	-2.70869	-0.505799	0.853262	0
1.3087	16.0908	-2.32173	-1.42158	-0.970585	0
1.3093	16.0908	-1.54782	1.01945	-2.8051	0
1.3100	15.4816	-0.193478	2.54627	-2.8051	0
1.3107	12.7353	2.12826	1.93523	-2.49579	0
1.3113	6.93334	0.967389	0.714716	-3.41305	0
1.3120	0.831614	-1.16087	0.103673	-3.41305	0
1.3127	-5.27011	0.580434	-0.201063	-2.19715	0
1.3133	-12.2905	1.16087	0.40998	-1.88784	0
1.3140	-15.3365	-0.580434	0.40998	-2.49579	0
1.3147	-12.2905	-0.580434	-0.505799	-1.5892	0
1.3153	-8.32581	-0.580434	-0.505799	-0.970585	0
1.3160	-5.57955	-2.12826	0.714716	-0.970585	0
1.3167	-0.0773594	-0.580434	1.01945	0.245313	0
1.3173	6.93334	1.16087	0.103673	2.07983	0
1.3180	10.9077	2.12826	-0.505799	1.47188	0
1.3187	11.8166	4.83695	0.40998	2.07983	0
1.3193	15.4816	3.67608	1.63049	3.90367	0
1.3200	19.1465	-0.967389	0.103673	2.99708	0
1.3207	19.1465	0	-2.03262	0.245313	0
1.3213	16.4002	3.09565	-0.812106	-0.0639946	0
1.3220	12.7353	0.580434	0.40998	0.55462	0
1.3227	9.98903	-1.7413	-2.03262	2.07983	0
1.3233	8.46119	-0.967389	-5.08312	3.90367	0
1.3240	6.02436	0.386956	-5.9989	2.68777	0
1.3247	2.6689	0.967389	-4.16891	-0.362636	0
1.3253	-0.0773594	-0.580434	-1.72631	-0.362636	0
1.3260	-0.696235	-2.12826	-1.42158	-0.362636	0
1.3267	1.75026	-1.54782	-1.72631	-0.671943	0
1.3273	4.49652	0	-1.11684	0.245313	0
1.3280	3.27811	0.386956	-1.42158	-0.671943	0
1.3287	1.75026	1.16087	-0.812106	-4.3303	0
1.3293	3.27811	0.386956	0.40998	-3.72235	0
1.3300	2.35946	0.386956	0.40998	-0.970585	0
1.3307	-0.386797	4.83695	1.01945	-0.671943	0
1.3313	1.75026	6.19129	2.23997	-0.362636	0
1.3320	4.49652	2.70869	0.103673	0.853262	0
1.3327	3.57787	4.06304	-2.03262	-1.5892	0
[truncated: 47,392 more rows]
