# Supplementary material for: Identification of Haptic Based Guiding Using Hard Reins
Source: PLoS One. 2015 Jul 22;10(7):e0132020. doi: 10.1371/journal.pone.0132020 (PMC4511788; doi:10.1371/journal.pone.0132020)
Supplement: S4 File — (ZIP) [file pone.0132020.s004.zip › EMGData2/Subject12/T19/t19.txt]

0.0000	12.6624	4.35106	-3.21395	39.6196	0
0.0007	11.1356	3.1079	-2.91029	37.1434	0
0.0013	11.7476	3.1079	-1.07759	36.8414	0
0.0020	13.2683	2.19944	-1.68759	39.6196	0
0.0027	11.1356	-0.239069	-2.2976	39.6196	0
0.0033	8.99697	-0.239069	-1.38393	35.3315	0
0.0040	9.30595	1.29097	-0.773929	29.2315	0
0.0047	7.16728	-0.860649	0.142424	19.7494	0
0.0053	1.98115	-3.01227	1.97244	11.8376	0
0.0060	0.75732	0.0478138	1.05878	6.64353	0
0.0067	0.75732	3.39478	-0.161235	-2.53662	0
0.0073	-3.51397	1.57786	0.448771	-15.0385	0
0.0080	-8.39717	0.0478138	0.752431	-21.4405	0
0.0087	-9.92393	2.19944	-0.161235	-25.7286	0
0.0093	-10.5298	3.72948	-0.467582	-34.2444	0
0.0100	-11.7536	3.1079	-1.07759	-39.1364	0
0.0107	-11.1417	4.01636	-1.99394	-38.2305	0
0.0113	-9.31201	4.35106	-2.2976	-38.2305	0
0.0120	-8.09424	4.35106	-3.21395	-38.8344	0
0.0127	-8.7001	4.01636	-3.21395	-37.6265	0
0.0133	-10.2269	1.86474	-0.773929	-35.4523	0
0.0140	-9.00908	0.382511	-0.161235	-30.3186	0
0.0147	-6.56748	1.57786	-1.07759	-21.7425	0
0.0153	-6.56748	1.29097	-0.467582	-12.5623	0
0.0160	-6.87041	0.382511	-1.38393	-5.25443	0
0.0167	-4.12588	1.57786	-4.43397	1.14752	0
0.0173	-0.769437	2.19944	-3.5203	9.05936	0
0.0180	1.36924	0.956277	-0.773929	18.5415	0
0.0187	3.19892	0.669394	-1.99394	25.5474	0
0.0193	4.72568	0.382511	-3.82396	30.4394	0
0.0200	4.11376	0.0478138	-1.38393	35.9354	0
0.0207	2.58701	0.0478138	1.66878	39.6196	0
0.0213	5.02861	-0.573766	2.27879	39.6196	0
0.0220	10.2208	0.382511	1.05878	39.3176	0
0.0227	12.9653	3.1079	0.448771	38.6533	0
0.0233	13.2683	5.83329	1.97244	35.3315	0
0.0240	13.2683	3.1079	3.80515	29.5335	0
0.0247	10.2208	-2.056	4.10881	21.2593	0
0.0253	5.94951	-2.39069	2.8888	11.8376	0
0.0260	6.25244	0.382511	1.97244	5.43561	0
0.0267	5.33759	-1.48223	2.58514	-1.63068	0
0.0273	-0.460451	-3.01227	3.4988	-11.9584	0
0.0280	-3.21104	0.669394	1.36244	-20.8365	0
0.0287	-2.90205	2.19944	-1.38393	-26.0306	0
0.0293	-5.65264	0.382511	-0.773929	-29.9563	0
0.0300	-6.87041	1.29097	0.448771	-33.3384	0
0.0307	-4.12588	1.57786	-0.467582	-36.4186	0
0.0313	-5.04072	-1.48223	-1.38393	-40.0424	0
0.0320	-8.39717	0.0478138	0.142424	-40.9483	0
0.0327	-6.87041	4.35106	0.448771	-39.1364	0
0.0333	-3.81689	3.1079	0.142424	-36.4186	0
0.0340	-2.59912	0.382511	2.27879	-30.3186	0
0.0347	-1.68428	2.19944	3.19514	-19.0246	0
0.0353	0.75732	3.1079	0.448771	-9.8445	0
0.0360	2.58701	-0.573766	-1.07759	-4.65047	0
0.0367	2.28408	-4.20762	0.448771	1.14752	0
0.0373	1.98115	-4.54232	0.752431	8.4554	0
0.0380	3.19892	-5.11608	-0.161235	16.7296	0
0.0387	5.33759	-8.17617	-0.467582	23.1316	0
0.0393	9.91181	-9.41933	-0.467582	28.0236	0
0.0400	16.3218	-6.98082	-0.467582	31.3454	0
0.0407	17.2366	-6.35924	-0.773929	33.1572	0
0.0413	16.3218	-7.88928	-0.467582	34.1236	0
0.0420	18.1515	-6.02454	0.752431	35.0295	0
0.0427	18.1515	-4.20762	0.448771	34.7275	0
0.0433	13.8802	-5.45078	-0.161235	30.7414	0
0.0440	13.8802	-5.11608	1.36244	25.2454	0
0.0447	16.3218	-5.11608	2.27879	17.6355	0
0.0453	13.8802	-6.64612	2.27879	9.05936	0
0.0460	9.60888	-3.58604	2.58514	2.95939	0
0.0467	5.64052	0.382511	2.27879	-2.53662	0
0.0473	1.67216	-0.573766	0.752431	-13.5286	0
0.0480	-0.769437	0.0478138	-0.467582	-23.5543	0
0.0487	-2.90205	3.1079	-3.5203	-29.3523	0
0.0493	-5.34365	2.19944	-5.04666	-35.1503	0
0.0500	-5.34365	1.29097	-1.38393	-39.1364	0
0.0507	-4.12588	4.92483	0.752431	-38.2305	0
0.0513	-5.65264	4.92483	-0.467582	-39.1364	0
0.0520	-7.17334	0.382511	0.448771	-42.2166	0
0.0527	-7.17334	-1.48223	0.448771	-41.2503	0
0.0533	-7.48232	-0.860649	-2.60395	-37.9285	0
0.0540	-8.09424	-2.056	-0.773929	-34.8483	0
0.0547	-5.65264	-3.01227	3.19514	-27.2385	0
0.0553	-1.68428	-2.39069	1.66878	-17.4544	0
0.0560	-0.157523	-1.76911	0.752431	-11.0524	0
0.0567	-0.157523	-2.39069	3.4988	-2.53662	0
0.0573	0.75732	-4.54232	2.58514	9.96529	0
0.0580	1.67216	-4.20762	-0.467582	17.3336	0
0.0587	3.50791	-1.48223	0.448771	21.5613	0
0.0593	7.77919	-2.39069	1.66878	28.6276	0
0.0600	9.91181	-6.02454	0.142424	33.8216	0
0.0607	8.39111	-6.02454	-0.773929	35.0295	0
0.0613	8.08212	-3.58604	-0.161235	35.6335	0
0.0620	8.99697	-3.29915	0.448771	34.1236	0
0.0627	8.08212	-4.20762	1.05878	31.3454	0
0.0633	8.39111	-3.58604	1.36244	31.3454	0
0.0640	6.25244	-0.860649	1.05878	28.0236	0
0.0647	-1.07237	0.382511	1.36244	18.5415	0
0.0653	-5.34365	-1.14753	1.66878	9.96529	0
0.0660	-2.90205	-3.29915	1.05878	3.86533	0
0.0667	-2.59912	-2.39069	0.448771	-3.44256	0
0.0673	-5.65264	-0.573766	1.36244	-12.2603	0
0.0680	-5.95557	2.48632	4.10881	-19.9306	0
0.0687	-4.42881	4.92483	4.10881	-27.5404	0
0.0693	-5.04072	4.35106	2.27879	-33.6404	0
0.0700	-9.00908	4.01636	2.27879	-36.7206	0
0.0707	-11.1417	6.45487	1.66878	-37.3246	0
0.0713	-8.09424	8.60649	0.448771	-37.0226	0
0.0720	-6.56748	8.60649	2.27879	-36.4186	0
0.0727	-9.31201	7.36333	2.27879	-34.8483	0
0.0733	-9.00908	6.78957	-1.38393	-32.1305	0
0.0740	-5.95557	6.16799	-1.38393	-27.2385	0
0.0747	-5.34365	5.83329	0.448771	-19.9306	0
0.0753	-4.12588	5.83329	-0.161235	-13.5286	0
0.0760	-2.29014	2.82102	0.448771	-5.85838	0
0.0767	-1.37529	-1.48223	0.448771	4.83166	0
0.0773	0.75732	-2.39069	-3.5203	13.9514	0
0.0780	1.67216	-2.39069	-3.21395	20.3534	0
0.0787	0.75732	-5.73766	-0.467582	28.3256	0
0.0793	5.02861	-6.02454	-1.99394	35.0295	0
0.0800	10.8267	-3.29915	-2.91029	38.3513	0
0.0807	12.9653	-4.20762	-1.38393	41.4315	0
0.0813	13.8802	-7.2677	-1.68759	42.3374	0
0.0820	14.1892	-5.11608	-1.07759	38.3513	0
0.0827	12.9653	-1.76911	1.05878	36.5394	0
0.0833	12.9653	-3.29915	-0.467582	38.6533	0
0.0840	10.5237	-6.02454	-2.60395	31.9493	0
0.0847	4.42275	-5.73766	-1.68759	17.3336	0
0.0853	-0.157523	-2.39069	-0.467582	8.75738	0
0.0860	-4.12588	-0.573766	0.448771	4.1673	0
0.0867	-8.7001	-1.48223	0.752431	-6.16036	0
0.0873	-9.61494	0.382511	0.448771	-16.2464	0
0.0880	-11.1417	3.1079	1.97244	-21.7425	0
0.0887	-14.8071	3.1079	4.10881	-29.6543	0
0.0893	-14.8071	4.63794	3.19514	-35.4523	0
0.0900	-12.0565	5.54641	-0.161235	-35.7543	0
0.0907	-12.9714	2.19944	-1.68759	-37.6265	0
0.0913	-11.7536	-0.239069	-1.38393	-40.6463	0
0.0920	-5.65264	1.29097	-1.68759	-37.9285	0
0.0927	-2.90205	0.669394	-3.21395	-33.3384	0
0.0933	-4.73174	-2.39069	-4.13031	-30.9226	0
0.0940	-3.51397	-2.67758	-1.68759	-27.2385	0
0.0947	0.75732	-1.48223	0.448771	-19.6286	0
0.0953	2.28408	-1.48223	-0.161235	-10.4485	0
0.0960	1.06631	-3.29915	-1.07759	-2.53662	0
0.0967	0.151464	-4.54232	-0.467582	5.13364	0
0.0973	-1.68428	-2.39069	-1.68759	14.8573	0
0.0980	-3.21104	-0.573766	-3.82396	23.1316	0
0.0987	-1.68428	-2.39069	-4.43397	28.6276	0
0.0993	-1.07237	-4.20762	-4.13031	35.3315	0
0.1000	-2.29014	-2.67758	-4.43397	38.9552	0
0.1007	1.98115	0.382511	-3.5203	37.1434	0
0.1013	9.30595	2.19944	-2.2976	38.3513	0
0.1020	10.5237	-0.239069	-0.773929	41.4315	0
0.1027	8.99697	-3.29915	0.448771	38.0493	0
0.1033	10.2208	-2.056	0.448771	32.8553	0
0.1040	11.1356	0.382511	0.448771	29.5335	0
0.1047	10.2208	0.382511	0.448771	21.2593	0
0.1053	9.91181	1.29097	0.142424	10.9316	0
0.1060	6.55536	1.86474	1.36244	4.83166	0
0.1067	0.454392	2.19944	3.19514	-0.966331	0
0.1073	-3.21104	5.54641	0.752431	-11.0524	0
0.1080	-5.95557	7.36333	-3.82396	-21.1385	0
0.1087	-10.2269	2.48632	-2.2976	-29.0503	0
0.1093	-13.8923	-0.573766	2.58514	-34.5463	0
0.1100	-17.2487	3.1079	1.97244	-38.8344	0
0.1107	-21.211	6.78957	-2.2976	-39.1364	0
0.1113	-22.7378	7.36333	-2.60395	-36.4186	0
0.1120	-21.52	7.07645	-1.38393	-35.4523	0
0.1127	-20.2962	6.16799	-1.07759	-35.7543	0
0.1133	-17.2487	6.78957	-0.773929	-32.1305	0
0.1140	-12.0565	6.78957	-2.2976	-25.7286	0
0.1147	-9.31201	3.1079	-4.13031	-18.0583	0
0.1153	-8.39717	1.29097	-3.21395	-9.8445	0
0.1160	-5.95557	3.39478	-3.21395	-4.04651	0
0.1167	-0.769437	3.72948	-5.04666	2.95939	0
0.1173	4.42275	2.48632	-5.65667	16.4276	0
0.1180	6.55536	2.19944	-5.96032	28.0236	0
0.1187	7.16728	0.382511	-5.35032	31.3454	0
0.1193	9.30595	-0.239069	-2.91029	34.7275	0
0.1200	11.7476	0.382511	-2.2976	38.9552	0
0.1207	12.6624	-0.573766	-4.43397	38.6533	0
0.1213	14.795	-1.48223	-3.5203	36.8414	0
0.1220	15.4069	-1.48223	-0.467582	37.1434	0
0.1227	12.6624	-2.67758	0.448771	35.0295	0
0.1233	12.3534	-1.48223	1.05878	32.2513	0
0.1240	14.4921	2.48632	1.36244	26.4533	0
0.1247	12.9653	2.48632	0.448771	15.1593	0
0.1253	8.99697	-0.573766	1.36244	6.03957	0
0.1260	7.16728	-0.860649	3.19514	-0.0603957	0
0.1267	5.33759	0.382511	2.27879	-8.33461	0
0.1273	-0.157523	1.86474	1.05878	-16.2464	0
0.1280	-5.04072	3.1079	2.27879	-22.6484	0
0.1287	-6.56748	2.82102	3.19514	-29.6543	0
0.1293	-6.56748	2.48632	2.58514	-32.4325	0
0.1300	-7.48232	4.35106	1.66878	-33.0365	0
0.1307	-10.5298	5.83329	0.448771	-37.3246	0
0.1313	-11.1417	4.01636	-0.773929	-39.4384	0
0.1320	-9.61494	2.48632	-0.467582	-36.1166	0
0.1327	-9.92393	2.19944	-0.161235	-36.1166	0
0.1333	-11.1417	1.29097	0.752431	-36.4186	0
0.1340	-10.2269	0.382511	1.66878	-29.0503	0
0.1347	-7.48232	2.19944	0.448771	-18.7227	0
0.1353	-4.12588	2.48632	-2.2976	-11.9584	0
0.1360	-0.460451	1.29097	-1.68759	-6.16036	0
0.1367	4.11376	2.19944	-1.07759	-0.664353	0
0.1373	6.86435	2.19944	-1.68759	6.64353	0
0.1380	6.25244	-1.48223	-0.773929	17.0316	0
0.1387	7.16728	-2.67758	-0.161235	27.7216	0
0.1393	9.60888	-0.239069	-1.38393	32.2513	0
0.1400	8.99697	0.382511	-0.467582	33.1572	0
0.1407	7.16728	0.0478138	0.752431	34.7275	0
0.1413	7.77919	-0.239069	0.448771	36.8414	0
0.1420	8.99697	-1.76911	2.27879	37.7473	0
0.1427	11.1356	-1.48223	3.19514	36.8414	0
0.1433	15.104	2.19944	0.142424	33.1572	0
0.1440	13.2683	3.1079	-0.467582	26.7553	0
0.1447	6.55536	-0.860649	2.27879	19.1454	0
0.1453	2.89599	-3.29915	1.05878	10.9316	0
0.1460	1.98115	-1.48223	0.142424	2.35543	0
0.1467	1.06631	-0.573766	3.4988	-4.95245	0
0.1473	0.75732	-0.860649	2.8888	-13.5286	0
0.1480	-1.07237	-0.860649	-0.467582	-22.6484	0
0.1487	-5.04072	0.0478138	1.66878	-28.4464	0
0.1493	-6.56748	1.57786	3.4988	-32.4325	0
0.1500	-6.56748	2.82102	0.752431	-36.4186	0
0.1507	-6.87041	2.19944	1.97244	-37.9285	0
0.1513	-7.17334	0.669394	4.10881	-37.9285	0
0.1520	-5.65264	-0.239069	0.448771	-38.5325	0
0.1527	-4.73174	0.0478138	-1.38393	-37.3246	0
0.1533	-5.65264	1.29097	1.36244	-33.3384	0
0.1540	-6.2585	2.19944	1.36244	-27.2385	0
0.1547	-4.73174	2.19944	-0.467582	-17.1524	0
0.1553	-2.90205	1.57786	1.36244	-6.76432	0
0.1560	-1.68428	-0.573766	1.05878	1.14752	0
0.1567	-1.98721	-5.11608	-2.91029	8.4554	0
0.1573	-1.07237	-6.02454	-3.82396	16.4276	0
0.1580	2.58701	-3.29915	-1.68759	22.2256	0
0.1587	5.64052	-2.39069	-0.467582	29.2315	0
0.1593	6.25244	-5.73766	-0.467582	35.9354	0
0.1600	6.55536	-8.51086	-0.773929	38.0493	0
0.1607	8.39111	-8.17617	-0.161235	37.4453	0
0.1613	8.99697	-6.02454	0.752431	37.4453	0
0.1620	8.99697	-5.11608	-0.467582	37.1434	0
0.1627	9.60888	-6.35924	-1.38393	35.9354	0
0.1633	8.69404	-7.2677	-0.467582	32.8553	0
0.1640	6.55536	-5.45078	-0.161235	26.7553	0
0.1647	5.33759	-3.58604	-1.99394	17.6355	0
0.1653	3.50791	-3.29915	-0.773929	8.15342	0
0.1660	0.454392	-2.39069	2.27879	0.241583	0
0.1667	-3.81689	-1.48223	2.27879	-5.85838	0
0.1673	-9.31201	-2.39069	-0.467582	-12.5623	0
0.1680	-15.413	-2.67758	-1.07759	-20.2326	0
0.1687	-20.2962	-0.860649	0.448771	-27.2385	0
0.1693	-22.1319	-0.860649	1.05878	-33.0365	0
0.1700	-20.2962	-1.48223	-0.773929	-36.1166	0
0.1707	-17.5517	0.382511	-1.38393	-36.1166	0
0.1713	-17.2487	1.29097	0.142424	-38.2305	0
0.1720	-16.6368	-0.239069	1.05878	-41.2503	0
0.1727	-17.5517	-0.573766	-0.467582	-38.2305	0
0.1733	-20.9081	0.382511	-2.60395	-32.1305	0
0.1740	-20.9081	-0.573766	-2.2976	-26.3325	0
0.1747	-13.8923	-1.48223	0.142424	-16.5484	0
0.1753	-9.00908	-1.48223	-0.773929	-6.76432	0
0.1760	-8.39717	0.382511	-4.13031	-0.362374	0
0.1767	-4.73174	1.57786	-3.21395	7.85144	0
0.1773	1.67216	1.29097	-1.99394	17.0316	0
0.1780	5.94951	0.669394	-3.21395	21.9236	0
0.1787	10.2208	4.01636	-1.07759	28.3256	0
0.1793	15.4069	6.45487	0.752431	35.9354	0
0.1800	15.4069	4.01636	-2.2976	38.6533	0
0.1807	12.0505	1.57786	-3.21395	39.3176	0
0.1813	10.8267	0.956277	0.448771	41.4315	0
0.1820	10.8267	0.0478138	0.142424	40.2235	0
0.1827	9.30595	1.29097	-1.07759	36.2374	0
0.1833	7.47021	3.39478	1.05878	33.1572	0
0.1840	6.25244	2.19944	0.448771	26.7553	0
0.1847	4.42275	0.0478138	-0.773929	16.4276	0
0.1853	2.58701	0.669394	1.05878	7.85144	0
0.1860	1.36924	-0.239069	0.752431	-0.362374	0
0.1867	-0.157523	-3.92073	-1.99394	-10.4485	0
0.1873	-2.90205	-5.73766	0.142424	-18.7227	0
0.1880	-7.48232	-3.29915	2.8888	-25.4266	0
0.1887	-10.2269	-2.39069	1.05878	-33.0365	0
0.1893	-9.31201	-6.02454	0.142424	-39.1364	0
0.1900	-9.61494	-6.64612	2.27879	-41.9146	0
0.1907	-12.3655	-1.48223	2.8888	-41.6126	0
0.1913	-12.3655	0.669394	2.27879	-40.0424	0
0.1920	-11.4507	-1.76911	2.27879	-38.5325	0
0.1927	-12.9714	0.382511	1.66878	-37.6265	0
0.1933	-11.7536	4.01636	1.66878	-35.4523	0
0.1940	-8.39717	3.1079	1.36244	-30.9226	0
0.1947	-7.78525	-0.573766	-0.773929	-22.3464	0
0.1953	-5.95557	-3.29915	-1.38393	-11.6564	0
0.1960	-1.07237	-2.056	0.752431	-2.53662	0
0.1967	1.06631	1.86474	1.36244	5.13364	0
0.1973	4.72568	2.19944	0.448771	13.0455	0
0.1980	9.60888	-0.239069	0.142424	20.9573	0
0.1987	8.69404	1.29097	-0.467582	28.0236	0
0.1993	8.08212	1.29097	-0.467582	32.8553	0
0.2000	12.9653	-1.76911	-0.467582	32.8553	0
0.2007	13.8802	-0.573766	0.448771	32.5533	0
0.2013	9.91181	2.48632	2.58514	35.9354	0
0.2020	9.30595	3.1079	2.27879	36.5394	0
0.2027	11.1356	6.78957	-0.467582	34.1236	0
0.2033	12.6624	10.7581	0.448771	34.1236	0
0.2040	12.0505	9.22807	2.27879	29.5335	0
0.2047	5.64052	6.78957	-1.99394	16.7296	0
0.2053	0.75732	8.31961	-3.5203	5.73759	0
0.2060	2.28408	8.89337	1.36244	1.4495	0
0.2067	2.58701	7.36333	1.05878	-5.25443	0
0.2073	0.151464	5.54641	-5.04666	-15.6425	0
0.2080	-1.98721	4.01636	-2.60395	-24.1583	0
0.2087	-4.42881	2.19944	2.27879	-30.3186	0
0.2093	-7.78525	0.382511	-0.161235	-35.4523	0
0.2100	-9.00908	-1.48223	-1.99394	-37.9285	0
0.2107	-7.78525	-5.11608	1.05878	-37.3246	0
0.2113	-6.56748	-8.79775	0.142424	-36.1166	0
0.2120	-9.61494	-9.99309	-3.21395	-35.4523	0
0.2127	-14.4981	-9.08463	-0.773929	-35.4523	0
0.2133	-12.9714	-8.51086	1.97244	-32.7345	0
0.2140	-7.78525	-9.70621	1.05878	-24.5207	0
0.2147	-5.65264	-10.6147	-0.161235	-15.0385	0
0.2153	-2.90205	-8.79775	-0.467582	-7.42867	0
0.2160	1.67216	-7.2677	-1.99394	0.241583	0
0.2167	2.58701	-8.51086	-2.91029	9.05936	0
0.2173	3.81084	-8.79775	-2.2976	16.7296	0
0.2180	8.99697	-8.17617	-1.99394	23.1316	0
0.2187	10.8267	-7.88928	-2.2976	29.8355	0
0.2193	8.99697	-6.35924	-1.38393	35.6335	0
0.2200	8.99697	-5.11608	-0.467582	37.4453	0
0.2207	12.9653	-7.2677	-1.38393	38.3513	0
0.2213	16.3218	-7.88928	0.448771	39.6196	0
0.2220	15.104	-6.02454	2.27879	36.8414	0
0.2227	12.9653	-5.11608	0.448771	33.1572	0
0.2233	13.5772	-5.45078	0.448771	34.1236	0
0.2240	13.2683	-5.11608	3.80515	28.6276	0
0.2247	8.99697	-4.54232	3.4988	16.1257	0
0.2253	4.72568	-1.76911	1.97244	7.54946	0
0.2260	2.58701	1.86474	4.10881	2.35543	0
0.2267	-0.157523	2.19944	2.58514	-5.85838	0
0.2273	-1.68428	0.956277	-2.2976	-13.5286	0
0.2280	-2.59912	1.29097	-1.07759	-21.7425	0
0.2287	-6.87041	0.956277	0.752431	-30.9226	0
0.2293	-12.3655	0.382511	-1.38393	-33.3384	0
0.2300	-12.0565	0.382511	-1.38393	-33.6404	0
0.2307	-10.2269	1.29097	1.05878	-37.6265	0
0.2313	-13.2804	1.29097	2.27879	-38.8344	0
0.2320	-14.8071	0.382511	3.19514	-36.4186	0
0.2327	-11.1417	-0.239069	2.8888	-33.9424	0
0.2333	-9.31201	1.57786	1.66878	-29.0503	0
0.2340	-7.48232	3.39478	1.66878	-21.7425	0
0.2347	-1.68428	1.86474	0.448771	-13.5286	0
0.2353	3.50791	1.57786	-0.467582	-4.95245	0
0.2360	5.94951	4.35106	1.36244	2.05345	0
0.2367	9.60888	3.1079	1.36244	8.15342	0
0.2373	12.3534	0.382511	-0.467582	17.6355	0
0.2380	12.6624	3.1079	2.27879	26.7553	0
0.2387	15.104	6.78957	5.02516	33.1572	0
0.2393	18.1515	4.92483	1.97244	38.3513	0
0.2400	17.5456	3.1079	0.142424	40.8275	0
0.2407	16.3218	4.63794	1.36244	41.1295	0
0.2413	16.0188	3.1079	0.752431	40.8275	0
0.2420	14.795	-2.056	0.142424	38.9552	0
0.2427	14.4921	-3.92073	-0.161235	36.8414	0
0.2433	13.8802	-2.056	-1.68759	34.1236	0
0.2440	10.8267	-1.14753	-1.99394	25.8494	0
0.2447	7.77919	-1.14753	0.448771	15.4613	0
0.2453	7.47021	-1.48223	2.27879	8.4554	0
0.2460	4.42275	-3.01227	3.4988	2.05345	0
0.2467	0.151464	-3.29915	3.80515	-6.76432	0
0.2473	0.75732	-1.48223	1.05878	-15.3405	0
0.2480	1.67216	-2.39069	-0.161235	-22.6484	0
0.2487	-2.59912	-3.92073	2.8888	-29.3523	0
0.2493	-5.04072	-2.056	3.80515	-33.0365	0
0.2500	-5.04072	-1.76911	2.8888	-33.6404	0
0.2507	-10.5298	-5.11608	2.8888	-33.6404	0
0.2513	-14.8071	-4.20762	0.448771	-34.5463	0
0.2520	-12.0565	-2.67758	-2.2976	-35.7543	0
0.2527	-11.4507	-6.35924	-1.68759	-34.8483	0
0.2533	-14.8071	-8.79775	-1.99394	-31.8285	0
0.2540	-14.8071	-6.98082	-2.2976	-26.3325	0
0.2547	-13.8923	-7.2677	0.142424	-18.7227	0
0.2553	-16.3339	-8.17617	0.448771	-12.2603	0
0.2560	-17.2487	-6.02454	-1.38393	-6.76432	0
0.2567	-17.8546	-5.11608	-1.38393	2.35543	0
0.2573	-19.3813	-6.35924	-1.38393	13.6494	0
0.2580	-16.6368	-3.29915	-1.68759	20.9573	0
0.2587	-10.2269	-0.573766	1.66878	25.8494	0
0.2593	-7.17334	-3.01227	3.19514	31.0434	0
0.2600	-5.04072	-2.39069	1.66878	32.2513	0
0.2607	0.75732	1.86474	1.36244	31.9493	0
0.2613	3.81084	1.86474	1.05878	33.1572	0
0.2620	3.50791	1.57786	0.752431	33.5196	0
0.2627	6.55536	5.83329	2.27879	31.3454	0
0.2633	9.30595	6.78957	4.10881	28.6276	0
0.2640	6.25244	4.35106	4.10881	22.2256	0
0.2647	4.72568	5.54641	4.10881	11.2336	0
0.2653	5.33759	8.60649	1.97244	3.26137	0
0.2660	2.58701	7.98491	0.448771	-1.32871	0
0.2667	-1.07237	6.16799	2.27879	-9.8445	0
0.2673	-1.98721	4.92483	3.19514	-19.6286	0
0.2680	-4.73174	4.92483	0.752431	-24.5207	0
0.2687	-7.17334	6.78957	-0.161235	-28.1444	0
0.2693	-7.78525	7.36333	1.05878	-35.1503	0
0.2700	-10.2269	6.45487	1.97244	-42.2166	0
0.2707	-11.4507	6.78957	1.36244	-44.9344	0
0.2713	-9.00908	8.31961	0.142424	-42.8206	0
0.2720	-10.5298	8.89337	0.448771	-39.1364	0
0.2727	-15.1101	8.60649	2.8888	-35.4523	0
0.2733	-16.9397	6.16799	3.4988	-31.2246	0
0.2740	-16.0249	4.63794	1.97244	-23.8563	0
0.2747	-11.4507	7.69803	1.66878	-14.7366	0
0.2753	-5.04072	10.1365	2.27879	-6.16036	0
0.2760	-4.73174	4.92483	0.752431	2.05345	0
0.2767	-3.81689	1.29097	-2.2976	8.15342	0
0.2773	5.94951	3.72948	-2.2976	13.0455	0
0.2780	12.0505	2.82102	1.36244	20.3534	0
0.2787	10.2208	-0.860649	2.58514	29.2315	0
0.2793	11.7476	0.956277	0.752431	32.8553	0
0.2800	13.5772	3.1079	0.448771	32.5533	0
0.2807	11.1356	0.669394	0.448771	34.4256	0
0.2813	11.7476	-0.239069	-1.38393	36.8414	0
0.2820	13.8802	1.29097	-0.773929	35.3315	0
0.2827	13.5772	2.19944	1.05878	31.3454	0
0.2833	13.5772	3.1079	-0.161235	28.3256	0
0.2840	12.9653	3.72948	-0.161235	22.8296	0
0.2847	8.99697	2.48632	1.36244	13.9514	0
0.2853	7.47021	0.956277	-1.38393	5.13364	0
0.2860	5.94951	-0.860649	-1.38393	-2.53662	0
0.2867	0.75732	0.382511	1.66878	-10.7504	0
0.2873	-3.21104	2.82102	1.36244	-17.4544	0
0.2880	-4.73174	1.86474	-0.161235	-24.8226	0
0.2887	-8.09424	2.48632	0.448771	-32.4325	0
0.2893	-10.8388	7.69803	-1.99394	-35.7543	0
0.2900	-10.8388	9.51495	-2.2976	-36.1166	0
0.2907	-11.7536	7.07645	0.752431	-38.5325	0
0.2913	-12.0565	7.36333	-1.07759	-39.7404	0
0.2920	-10.2269	5.83329	-4.43397	-38.2305	0
0.2927	-9.92393	1.29097	-3.21395	-38.2305	0
0.2933	-11.7536	-0.573766	-4.13031	-34.5463	0
0.2940	-12.0565	-0.573766	-5.35032	-22.9504	0
0.2947	-9.92393	-3.29915	-2.60395	-11.6564	0
0.2953	-6.56748	-5.73766	-2.60395	-5.25443	0
0.2960	-1.98721	-6.02454	-4.43397	0.241583	0
0.2967	2.58701	-6.35924	-2.2976	7.54946	0
0.2973	5.02861	-8.51086	-1.38393	15.7633	0
0.2980	5.33759	-9.08463	-2.2976	25.5474	0
0.2987	7.47021	-5.45078	0.142424	33.5196	0
0.2993	11.1356	-3.92073	2.27879	38.0493	0
0.3000	12.6624	-6.35924	-0.467582	41.1295	0
0.3007	10.8267	-5.11608	-3.21395	42.3374	0
0.3013	10.8267	-4.20762	-3.21395	41.4315	0
0.3020	12.0505	-10.6147	-0.773929	39.9216	0
0.3027	12.6624	-13.6748	-1.07759	37.7473	0
0.3033	11.4386	-6.98082	-3.21395	33.5196	0
0.3040	8.69404	-3.58604	-2.2976	24.3395	0
0.3047	5.02861	-5.11608	-1.38393	13.3475	0
0.3053	2.28408	-4.20762	-2.60395	7.24749	0
0.3060	0.75732	-3.58604	-0.467582	2.05345	0
0.3067	-4.12588	-4.20762	2.8888	-8.33461	0
0.3073	-12.0565	-2.39069	1.05878	-19.0246	0
0.3080	-16.6368	-2.056	0.448771	-25.7286	0
0.3087	-14.8071	-4.20762	2.27879	-29.9563	0
0.3093	-12.9714	-4.20762	-0.467582	-34.5463	0
0.3100	-14.8071	-2.056	-4.13031	-37.3246	0
0.3107	-15.722	2.82102	-0.773929	-36.4186	0
0.3113	-14.8071	7.07645	3.80515	-33.6404	0
0.3120	-13.5833	5.25952	1.05878	-32.7345	0
0.3127	-12.6685	0.382511	-3.21395	-32.7345	0
0.3133	-11.4507	-1.48223	-1.38393	-29.9563	0
0.3140	-10.5298	0.0478138	0.752431	-22.9504	0
0.3147	-7.48232	0.0478138	-1.99394	-12.2603	0
0.3153	-3.21104	-1.76911	-5.04666	-3.74453	0
0.3160	-1.37529	-2.39069	-3.82396	-0.362374	0
0.3167	-0.460451	-2.39069	-1.07759	6.64353	0
0.3173	3.19892	-3.01227	-1.68759	19.4474	0
0.3180	7.16728	-3.29915	-6.57033	27.7216	0
0.3187	8.99697	-4.20762	-7.79303	30.7414	0
0.3193	9.91181	-6.35924	-2.2976	33.5196	0
0.3200	13.2683	-5.11608	0.752431	36.5394	0
0.3207	16.9337	-0.573766	-2.2976	39.6196	0
0.3213	14.795	-3.29915	-2.91029	41.4315	0
0.3220	10.8267	-7.88928	0.142424	37.7473	0
0.3227	11.7476	-4.20762	0.448771	32.2513	0
0.3233	13.5772	-1.76911	0.142424	29.5335	0
0.3240	10.8267	-3.01227	0.752431	23.4335	0
0.3247	7.16728	0.669394	0.752431	11.8376	0
0.3253	6.25244	2.48632	2.27879	4.1673	0
0.3260	3.81084	-1.48223	4.41515	-0.362374	0
0.3267	-0.157523	0.382511	3.19514	-10.7504	0
0.3273	-4.73174	3.39478	2.8888	-20.5345	0
0.3280	-8.39717	-0.239069	4.7215	-25.1246	0
0.3287	-9.92393	-0.860649	3.19514	-30.3186	0
0.3293	-10.8388	4.63794	-1.38393	-34.5463	0
0.3300	-12.6685	4.01636	-1.68759	-35.4523	0
0.3307	-12.6685	0.0478138	0.142424	-38.5325	0
0.3313	-12.0565	1.57786	-0.467582	-40.0424	0
0.3320	-12.3655	3.72948	-2.60395	-36.4186	0
0.3327	-12.0565	2.19944	-3.21395	-34.5463	0
0.3333	-9.61494	0.669394	-4.13031	-33.6404	0
0.3340	-4.73174	-0.573766	-4.74031	-24.5207	0
0.3347	1.67216	-1.14753	-2.60395	-14.1326	0
0.3353	3.50791	0.956277	-0.467582	-6.46234	0
0.3360	1.36924	3.72948	-0.467582	1.75148	0
0.3367	4.42275	3.1079	-2.2976	9.36133	0
0.3373	8.99697	1.29097	-2.91029	16.4276	0
0.3380	8.08212	1.86474	-1.07759	25.8494	0
0.3387	10.5237	3.72948	0.448771	33.1572	0
0.3393	15.7099	3.1079	-1.07759	35.3315	0
0.3400	14.4921	0.382511	-1.68759	34.4256	0
0.3407	12.9653	0.382511	1.05878	35.0295	0
0.3413	15.4069	3.1079	1.66878	37.7473	0
0.3420	12.9653	4.92483	-1.38393	38.0493	0
0.3427	9.30595	5.83329	-0.467582	34.1236	0
0.3433	10.8267	6.78957	1.66878	28.9295	0
0.3440	10.5237	5.83329	-1.68759	22.2256	0
0.3447	6.86435	6.45487	-4.43397	12.4415	0
0.3453	4.42275	9.22807	-0.773929	6.34155	0
0.3460	1.06631	11.3319	3.19514	0.241583	0
0.3467	-2.90205	14.392	3.19514	-10.4485	0
0.3473	-4.73174	17.7389	2.58514	-18.3603	0
0.3480	-7.48232	16.8305	1.36244	-21.7425	0
0.3487	-12.6685	13.1966	0.752431	-27.8424	0
0.3493	-16.6368	10.7581	1.36244	-32.7345	0
0.3500	-18.4665	8.89337	0.448771	-32.7345	0
0.3507	-19.3813	8.31961	-1.38393	-35.4523	0
0.3513	-18.1636	7.98491	-0.773929	-37.6265	0
0.3520	-17.5517	5.25952	0.448771	-35.1503	0
0.3527	-17.2487	3.39478	-1.07759	-33.0365	0
0.3533	-13.2804	3.1079	-1.68759	-31.2246	0
0.3540	-9.00908	0.382511	-0.467582	-21.1385	0
0.3547	-6.87041	-1.14753	0.448771	-9.54252	0
0.3553	-4.73174	0.0478138	-0.773929	-3.44256	0
0.3560	-1.68428	-0.573766	-1.38393	2.95939	0
0.3567	1.67216	-1.76911	0.142424	12.1395	0
0.3573	6.25244	-0.573766	0.448771	19.4474	0
0.3580	9.91181	0.0478138	0.142424	24.9434	0
0.3587	10.5237	0.0478138	1.66878	31.9493	0
0.3593	12.3534	3.1079	2.27879	37.4453	0
0.3600	15.4069	4.01636	-0.161235	38.0493	0
0.3607	14.4921	2.19944	-1.38393	35.9354	0
0.3613	12.9653	2.48632	-0.467582	34.1236	0
0.3620	14.4921	4.92483	0.448771	33.1572	0
0.3627	14.795	4.92483	0.142424	30.4394	0
0.3633	12.0505	3.1079	-3.21395	23.7355	0
0.3640	8.99697	3.1079	-4.13031	16.7296	0
0.3647	5.33759	5.54641	0.448771	9.36133	0
0.3653	0.151464	7.36333	2.27879	1.4495	0
0.3660	-3.21104	6.16799	0.142424	-5.25443	0
0.3667	-4.12588	5.83329	1.36244	-13.5286	0
0.3673	-4.42881	7.36333	2.27879	-23.2523	0
0.3680	-4.42881	7.36333	-1.38393	-28.4464	0
0.3687	-5.65264	5.83329	-1.68759	-28.7484	0
0.3693	-6.87041	5.83329	0.752431	-30.6206	0
0.3700	-5.04072	5.83329	0.752431	-33.9424	0
0.3707	-2.29014	5.54641	1.05878	-33.9424	0
0.3713	-2.90205	3.1079	1.36244	-32.1305	0
0.3720	-4.73174	0.0478138	-1.38393	-30.9226	0
0.3727	-4.73174	-2.056	-2.2976	-29.3523	0
0.3733	-3.81689	-3.01227	-1.07759	-25.1246	0
0.3740	-2.90205	-4.54232	-1.38393	-16.5484	0
0.3747	-2.29014	-5.45078	-2.2976	-10.1465	0
0.3753	-3.21104	-6.02454	-2.60395	-5.55641	0
0.3760	-4.42881	-8.17617	-2.2976	3.56335	0
0.3767	-2.90205	-9.08463	0.448771	13.3475	0
0.3773	-1.37529	-8.51086	1.05878	19.4474	0
0.3780	0.75732	-7.55459	-0.773929	27.0573	0
0.3787	5.94951	-6.02454	0.142424	35.3315	0
0.3793	10.2208	-6.98082	0.448771	37.7473	0
0.3800	11.4386	-9.99309	-2.2976	36.8414	0
0.3807	13.2683	-9.41933	-1.68759	36.2374	0
0.3813	14.4921	-8.51086	-0.467582	35.6335	0
0.3820	12.6624	-9.70621	-1.99394	36.2374	0
0.3827	12.6624	-8.51086	1.05878	35.9354	0
0.3833	16.0188	-6.35924	4.10881	30.4394	0
0.3840	13.2683	-7.2677	-1.07759	22.5276	0
0.3847	6.25244	-6.98082	-4.74031	14.8573	0
0.3853	5.33759	-6.02454	-0.161235	6.64353	0
0.3860	5.64052	-8.79775	2.58514	-0.0603957	0
0.3867	0.75732	-9.70621	1.97244	-5.85838	0
0.3873	-2.29014	-6.98082	3.19514	-13.8306	0
0.3880	-3.51397	-6.02454	2.8888	-23.5543	0
0.3887	-8.7001	-6.98082	0.142424	-31.5266	0
0.3893	-12.3655	-7.88928	0.448771	-34.5463	0
0.3900	-11.1417	-9.08463	1.97244	-35.4523	0
0.3907	-11.4507	-10.9494	0.448771	-38.2305	0
0.3913	-12.6685	-12.1447	-1.38393	-40.6463	0
0.3920	-11.1417	-12.1447	-1.07759	-38.2305	0
0.3927	-11.1417	-12.1447	-0.467582	-33.6404	0
0.3933	-10.2269	-11.5231	-0.773929	-27.2385	0
0.3940	-6.2585	-9.70621	-1.68759	-17.1524	0
0.3947	-2.90205	-7.55459	-1.38393	-8.33461	0
0.3953	-3.21104	-8.17617	0.752431	-3.74453	0
0.3960	-2.90205	-8.79775	1.36244	3.26137	0
0.3967	-0.157523	-9.70621	-1.38393	12.4415	0
0.3973	1.06631	-12.4794	-4.13031	17.9375	0
0.3980	1.67216	-13.0532	-1.68759	23.7355	0
0.3987	4.11376	-8.17617	1.05878	31.0434	0
0.3993	4.11376	-5.11608	0.142424	33.8216	0
0.4000	3.19892	-6.64612	-1.07759	34.1236	0
0.4007	6.25244	-6.98082	0.448771	36.2374	0
0.4013	8.99697	-4.20762	0.448771	35.6335	0
0.4020	6.25244	-3.29915	0.752431	33.1572	0
0.4027	6.55536	-5.11608	2.27879	33.1572	0
0.4033	9.30595	-6.64612	2.27879	29.2315	0
0.4040	6.25244	-6.02454	0.752431	18.5415	0
0.4047	0.75732	-6.02454	0.448771	10.2673	0
0.4053	-0.769437	-7.55459	-0.161235	4.83166	0
0.4060	-1.68428	-6.64612	-0.161235	-3.74453	0
0.4067	-3.81689	-2.39069	2.58514	-13.5286	0
0.4073	-8.39717	-0.573766	5.63517	-19.0246	0
0.4080	-13.8923	-3.92073	4.10881	-23.5543	0
0.4087	-16.0249	-6.02454	-0.467582	-30.9226	0
0.4093	-15.722	-4.20762	-0.467582	-39.1364	0
0.4100	-15.413	-2.67758	2.27879	-40.3443	0
0.4107	-12.6685	-3.92073	1.66878	-38.2305	0
0.4113	-10.8388	-4.20762	-0.467582	-38.8344	0
0.4120	-13.8923	-4.8292	0.448771	-39.1364	0
0.4127	-13.8923	-6.35924	0.142424	-36.1166	0
0.4133	-12.6685	-6.98082	-1.07759	-31.5266	0
0.4140	-14.1952	-6.02454	0.448771	-21.7425	0
0.4147	-12.0565	-5.45078	0.448771	-10.4485	0
0.4153	-4.73174	-3.92073	-0.467582	-5.55641	0
0.4160	-1.07237	-1.48223	2.27879	-0.362374	0
0.4167	1.36924	-1.14753	4.10881	12.4415	0
0.4173	5.94951	-1.48223	1.97244	20.3534	0
0.4180	9.91181	-0.860649	1.97244	21.9236	0
0.4187	13.5772	-0.573766	3.4988	28.3256	0
0.4193	16.3218	0.669394	2.58514	35.6335	0
0.4200	16.0188	2.19944	2.27879	36.8414	0
0.4207	17.2366	-1.48223	3.4988	38.0493	0
0.4213	19.0724	-4.8292	2.58514	39.6196	0
0.4220	16.6308	-1.48223	2.27879	36.8414	0
0.4227	15.104	2.19944	3.4988	33.1572	0
0.4233	14.1892	-0.860649	2.27879	28.3256	0
0.4240	10.8267	-2.67758	-0.161235	19.4474	0
0.4247	9.60888	0.669394	-0.161235	10.6296	0
0.4253	9.91181	3.1079	-1.38393	2.05345	0
0.4260	5.02861	0.956277	-2.91029	-7.12669	0
0.4267	1.98115	-1.14753	1.05878	-14.4346	0
0.4273	1.67216	-0.573766	4.10881	-21.7425	0
0.4280	-3.81689	0.956277	1.05878	-29.0503	0
0.4287	-7.78525	3.1079	-0.467582	-33.0365	0
0.4293	-6.87041	6.16799	1.66878	-36.1166	0
0.4300	-8.39717	7.07645	0.448771	-39.7404	0
0.4307	-6.87041	5.83329	0.448771	-41.2503	0
0.4313	-1.98721	6.78957	3.19514	-39.4384	0
0.4320	-5.95557	8.60649	2.27879	-37.3246	0
0.4327	-11.1417	7.98491	0.752431	-35.4523	0
0.4333	-6.87041	7.36333	2.8888	-31.8285	0
0.4340	-3.81689	7.69803	1.36244	-24.8226	0
0.4347	-3.81689	6.16799	-0.467582	-15.3405	0
0.4353	0.75732	5.54641	2.27879	-6.76432	0
0.4360	5.02861	6.16799	1.36244	1.14752	0
0.4367	8.08212	5.25952	-2.91029	9.36133	0
0.4373	13.5772	3.39478	-0.467582	18.2395	0
0.4380	16.6308	4.01636	2.8888	24.9434	0
0.4387	18.1515	5.25952	0.448771	30.1375	0
0.4393	20.2901	4.92483	-1.38393	34.1236	0
0.4400	19.0724	2.82102	0.752431	35.3315	0
0.4407	17.2366	2.48632	2.27879	35.0295	0
0.4413	19.0724	4.63794	1.05878	35.9354	0
0.4420	17.8485	5.83329	-1.07759	36.8414	0
0.4427	12.6624	6.78957	-0.467582	35.0295	0
0.4433	11.1356	7.98491	1.05878	29.5335	0
0.4440	8.99697	5.83329	0.142424	21.2593	0
0.4447	2.58701	3.39478	-1.38393	11.8376	0
0.4453	-1.98721	5.83329	-0.467582	2.05345	0
0.4460	-5.34365	5.83329	0.448771	-6.46234	0
0.4467	-9.31201	2.19944	-0.467582	-14.4346	0
0.4473	-12.3655	3.1079	-2.91029	-22.0444	0
0.4480	-14.8071	5.54641	-2.60395	-30.6206	0
0.4487	-16.9397	3.39478	-0.161235	-37.0226	0
0.4493	-16.6368	2.19944	-2.2976	-38.8344	0
0.4500	-15.1101	2.82102	-5.35032	-39.1364	0
0.4507	-16.3339	2.19944	-3.5203	-40.9483	0
0.4513	-18.4665	2.82102	-2.91029	-42.2166	0
0.4520	-19.0784	2.82102	-5.65667	-40.0424	0
0.4527	-18.4665	3.1079	-5.35032	-35.4523	0
0.4533	-16.3339	12.575	-3.5203	-28.1444	0
0.4540	-11.1417	26.9192	-3.5203	-18.7227	0
0.4547	-6.2585	32.9916	-3.5203	-10.4485	0
0.4553	-4.42881	31.7962	-2.60395	-2.53662	0
0.4560	-3.81689	31.7962	-3.21395	5.73759	0
0.4567	-2.59912	30.8877	-4.43397	12.7435	0
0.4573	-1.07237	26.9192	-5.35032	20.3534	0
0.4580	0.75732	24.146	-4.74031	28.9295	0
0.4587	3.81084	22.6159	-2.2976	34.1236	0
0.4593	7.47021	19.8906	0.142424	35.0295	0
0.4600	8.39111	17.1652	0.752431	36.8414	0
0.4607	7.16728	16.2089	0.752431	39.6196	0
0.4613	7.16728	15.0135	0.448771	39.6196	0
0.4620	8.08212	12.2403	-1.38393	38.0493	0
0.4627	6.25244	11.3319	-2.60395	35.3315	0
0.4633	4.11376	10.7581	-1.38393	28.3256	0
0.4640	5.02861	9.51495	0.448771	19.7494	0
0.4647	4.11376	9.22807	-1.07759	13.9514	0
0.4653	-0.769437	7.69803	-1.38393	8.4554	0
0.4660	-5.65264	5.25952	2.58514	-0.0603957	0
0.4667	-6.56748	6.78957	4.7215	-11.0524	0
0.4673	-2.90205	9.22807	2.8888	-19.0246	0
0.4680	-1.98721	7.07645	2.58514	-23.5543	0
0.4687	-7.48232	5.83329	3.4988	-27.5404	0
0.4693	-11.7536	5.83329	2.58514	-30.3186	0
0.4700	-11.1417	1.29097	0.752431	-31.8285	0
0.4707	-10.5298	0.0478138	0.448771	-33.6404	0
0.4713	-11.1417	4.01636	1.97244	-31.8285	0
0.4720	-11.1417	1.57786	2.58514	-26.9365	0
0.4727	-12.3655	-1.76911	0.448771	-25.1246	0
0.4733	-12.0565	2.19944	-1.68759	-22.3464	0
0.4740	-8.7001	3.1079	-1.68759	-13.5286	0
0.4747	-5.95557	-0.239069	-1.99394	-3.44256	0
0.4753	-5.34365	0.0478138	-2.2976	3.86533	0
0.4760	-1.07237	-0.860649	-1.38393	12.1395	0
0.4767	6.25244	-3.01227	-1.68759	20.0514	0
0.4773	11.1356	-2.056	-2.60395	26.4533	0
0.4780	12.3534	-2.39069	-1.38393	32.8553	0
0.4787	14.1892	-3.29915	1.36244	38.6533	0
0.4793	15.7099	-2.056	1.05878	41.1295	0
0.4800	14.4921	-4.8292	-1.38393	40.5255	0
0.4807	12.6624	-7.88928	-0.773929	40.2235	0
0.4813	12.9653	-4.20762	1.66878	39.3176	0
0.4820	14.1892	-3.58604	1.05878	36.8414	0
0.4827	12.6624	-7.88928	-1.07759	34.1236	0
0.4833	10.2208	-8.51086	-0.773929	29.8355	0
0.4840	8.99697	-6.98082	-0.773929	20.9573	0
0.4847	5.94951	-6.98082	-1.38393	9.96529	0
0.4853	0.75732	-7.55459	0.448771	3.86533	0
0.4860	-1.68428	-7.88928	1.36244	-0.664353	0
0.4867	-3.21104	-6.98082	0.142424	-10.1465	0
0.4873	-7.78525	-6.02454	-0.467582	-21.4405	0
0.4880	-10.2269	-7.55459	-0.467582	-27.5404	0
0.4887	-8.7001	-5.73766	-0.467582	-31.2246	0
0.4893	-10.2269	-1.48223	0.752431	-34.5463	0
0.4900	-12.9714	0.0478138	2.27879	-34.5463	0
0.4907	-13.8923	3.1079	1.36244	-34.5463	0
0.4913	-14.8071	11.3319	-0.773929	-36.4186	0
0.4920	-15.722	16.2089	-3.21395	-34.2444	0
0.4927	-14.8071	18.0736	-4.13031	-29.3523	0
0.4933	-12.9714	20.5121	-3.21395	-26.3325	0
0.4940	-10.2269	19.6037	-3.21395	-18.3603	0
0.4947	-7.17334	15.0135	-2.91029	-7.12669	0
0.4953	-4.73174	13.1966	-1.38393	-0.966331	0
0.4960	-1.37529	14.7267	-2.60395	4.83166	0
0.4967	2.58701	13.1966	-5.96032	15.4613	0
0.4973	6.25244	9.51495	-5.65667	22.2256	0
0.4980	8.08212	7.07645	-0.467582	27.7216	0
0.4987	10.8267	4.63794	1.66878	35.9354	0
0.4993	13.8802	1.29097	-1.99394	38.6533	0
0.5000	15.104	0.382511	-5.35032	36.8414	0
0.5007	16.0188	-0.573766	-3.21395	39.6196	0
0.5013	18.7634	-2.056	-0.773929	42.0354	0
0.5020	18.7634	0.956277	-2.2976	37.4453	0
0.5027	14.4921	3.1079	-2.2976	34.1236	0
0.5033	12.9653	-0.573766	-0.161235	31.0434	0
0.5040	12.6624	-2.67758	-0.467582	20.6553	0
0.5047	8.39111	-2.67758	-1.38393	9.96529	0
0.5053	4.42275	-4.8292	1.05878	3.86533	0
0.5060	1.36924	-4.54232	2.8888	-4.34849	0
0.5067	-5.34365	-3.29915	1.66878	-14.4346	0
0.5073	-9.31201	-6.02454	1.05878	-22.6484	0
0.5080	-10.2269	-8.79775	1.97244	-31.2246	0
0.5087	-15.1101	-9.08463	1.36244	-38.2305	0
0.5093	-20.6052	-11.5231	-1.68759	-40.0424	0
0.5100	-21.211	-15.2048	-2.60395	-40.9483	0
0.5107	-20.9081	-18.8865	-0.161235	-44.0285	0
0.5113	-19.6903	-22.2334	0.448771	-44.9344	0
0.5120	-16.3339	-23.4288	-1.07759	-42.5186	0
0.5127	-14.8071	-24.3372	-0.467582	-38.8344	0
0.5133	-12.3655	-26.202	-2.60395	-31.8285	0
0.5140	-8.39717	-24.9588	-4.74031	-22.3464	0
0.5147	-7.78525	-24.3372	-1.07759	-15.0385	0
0.5153	-6.56748	-26.202	-0.467582	-9.8445	0
0.5160	0.454392	-25.8673	-5.04666	-1.63068	0
0.5167	4.42275	-24.6719	-4.13031	7.85144	0
0.5173	5.02861	-25.8673	-1.68759	13.9514	0
0.5180	9.91181	-24.6719	-4.13031	19.4474	0
0.5187	14.4921	-20.7034	-4.43397	24.3395	0
0.5193	14.4921	-19.4602	-1.38393	25.5474	0
0.5200	16.3218	-19.1733	-1.07759	25.8494	0
0.5207	18.7634	-17.0217	-0.467582	28.9295	0
0.5213	18.7634	-15.8264	0.752431	29.5335	0
0.5220	19.6782	-15.8264	0.448771	27.0573	0
0.5227	20.2901	-14.2963	0.448771	24.6414	0
0.5233	17.2366	-12.7663	1.36244	19.1454	0
0.5240	12.9653	-11.5231	1.97244	7.54946	0
0.5247	9.91181	-11.5231	2.8888	-2.53662	0
0.5253	5.94951	-12.4794	1.97244	-7.12669	0
0.5260	1.98115	-10.6147	0.448771	-13.5286	0
0.5267	-3.21104	-7.55459	1.66878	-24.8226	0
0.5273	-10.8388	-8.17617	1.36244	-31.8285	0
0.5280	-14.8071	-9.70621	-2.2976	-36.1166	0
0.5287	-15.413	-7.88928	-3.21395	-42.8206	0
0.5293	-17.8546	-7.88928	0.142424	-48.3166	0
0.5300	-19.3813	-9.08463	1.05878	-48.3166	0
0.5307	-19.3813	-6.98082	0.142424	-46.1423	0
0.5313	-19.6903	-5.11608	-1.38393	-44.0285	0
0.5320	-19.3813	-5.11608	-3.21395	-43.1225	0
0.5327	-18.1636	-4.20762	-3.82396	-41.6126	0
0.5333	-16.3339	-1.76911	-2.91029	-35.7543	0
0.5340	-13.2804	-0.860649	-2.60395	-26.3325	0
0.5347	-10.2269	-1.48223	-2.2976	-17.7563	0
0.5353	-9.61494	-2.39069	-2.2976	-9.8445	0
0.5360	-7.17334	-1.48223	-3.5203	-0.966331	0
0.5367	-1.68428	0.382511	-1.07759	8.4554	0
0.5373	1.67216	-0.239069	2.8888	15.7633	0
0.5380	2.89599	0.0478138	2.27879	21.2593	0
0.5387	4.72568	2.48632	-0.467582	27.3593	0
0.5393	6.86435	1.86474	-1.38393	32.8553	0
0.5400	9.30595	-1.48223	-0.161235	33.1572	0
0.5407	12.0505	-3.01227	2.8888	30.4394	0
0.5413	11.7476	-3.92073	3.19514	31.0434	0
0.5420	9.91181	-4.8292	-0.773929	31.3454	0
0.5427	11.7476	-3.58604	-1.07759	26.7553	0
0.5433	12.6624	-3.01227	2.27879	19.4474	0
0.5440	6.55536	-4.20762	0.142424	13.0455	0
0.5447	1.36924	-4.54232	-2.60395	6.34155	0
0.5453	1.98115	-5.11608	-0.773929	-0.362374	0
0.5460	0.75732	-6.35924	0.142424	-8.63659	0
0.5467	-5.04072	-6.02454	-1.07759	-18.0583	0
0.5473	-8.7001	-3.92073	-1.38393	-25.4266	0
0.5480	-8.09424	-3.92073	-1.07759	-29.3523	0
0.5487	-6.87041	-4.20762	-0.773929	-33.9424	0
0.5493	-8.39717	-2.67758	-0.773929	-38.2305	0
0.5500	-9.31201	-1.14753	-0.467582	-40.0424	0
0.5507	-7.48232	-0.573766	1.05878	-39.7404	0
0.5513	-5.65264	-0.239069	1.36244	-37.0226	0
0.5520	-6.87041	-1.14753	-0.467582	-33.3384	0
0.5527	-7.17334	-2.39069	0.752431	-29.9563	0
0.5533	-3.21104	-2.056	2.58514	-22.6484	0
0.5540	1.06631	-1.48223	1.36244	-11.3544	0
0.5547	2.89599	-3.58604	1.05878	-2.8386	0
0.5553	3.50791	-5.73766	2.58514	-0.0603957	0
0.5560	5.64052	-6.35924	1.97244	6.34155	0
0.5567	10.2208	-7.88928	0.752431	18.5415	0
0.5573	13.5772	-9.08463	-0.467582	27.7216	0
0.5580	13.5772	-9.08463	-0.773929	31.9493	0
0.5587	13.8802	-8.79775	3.19514	36.8414	0
0.5593	15.104	-9.41933	5.63517	38.0493	0
0.5600	15.4069	-9.70621	1.97244	35.9354	0
0.5607	16.6308	-10.3278	2.27879	37.4453	0
0.5613	19.0724	-11.5231	5.94151	38.9552	0
0.5620	19.6782	-10.9494	5.33151	35.9354	0
0.5627	19.9872	-7.88928	4.10881	33.1572	0
0.5633	19.6782	-6.02454	4.10881	28.3256	0
0.5640	13.8802	-7.2677	2.8888	15.7633	0
0.5647	8.08212	-8.79775	1.36244	7.54946	0
0.5653	6.25244	-7.2677	2.27879	6.03957	0
0.5660	1.98115	-4.54232	2.8888	-1.63068	0
0.5667	-5.95557	-2.67758	4.7215	-12.5623	0
0.5673	-12.0565	-1.48223	4.10881	-19.6286	0
0.5680	-17.5517	-0.573766	0.448771	-27.8424	0
0.5687	-22.4349	-0.573766	-0.467582	-33.6404	0
0.5693	-21.211	-0.239069	1.66878	-31.8285	0
0.5700	-18.1636	0.669394	1.66878	-31.8285	0
0.5707	-20.6052	0.382511	0.752431	-36.4186	0
0.5713	-22.4349	0.0478138	-1.07759	-35.4523	0
0.5720	-19.3813	-0.573766	-1.99394	-30.6206	0
0.5727	-18.4665	-4.8292	1.36244	-26.6345	0
0.5733	-18.4665	-7.55459	3.4988	-20.8365	0
0.5740	-14.8071	-6.02454	1.36244	-11.6564	0
0.5747	-12.0565	-6.02454	1.05878	-3.74453	0
0.5753	-9.61494	-7.2677	1.36244	3.26137	0
0.5760	-4.73174	-6.02454	-1.68759	11.2336	0
0.5767	-4.12588	-4.8292	-1.07759	20.6553	0
0.5773	-5.95557	-7.2677	1.66878	29.2315	0
0.5780	-1.07237	-9.99309	-0.161235	35.0295	0
0.5787	5.64052	-10.6147	-0.467582	39.3176	0
0.5793	9.91181	-9.70621	2.8888	41.7334	0
0.5800	14.795	-7.55459	1.97244	42.0354	0
0.5807	18.1515	-5.45078	0.142424	42.0354	0
0.5813	16.9337	-3.58604	1.36244	42.3374	0
0.5820	16.6308	-2.39069	1.66878	40.2235	0
0.5827	17.2366	-2.39069	1.05878	35.9354	0
0.5833	16.0188	-2.39069	3.19514	30.4394	0
0.5840	15.104	-1.48223	3.80515	22.8296	0
0.5847	12.3534	-1.48223	2.27879	13.3475	0
0.5853	7.77919	-0.573766	1.36244	3.56335	0
0.5860	6.55536	2.19944	1.97244	-4.34849	0
0.5867	7.16728	3.72948	3.19514	-11.6564	0
0.5873	3.81084	3.1079	2.27879	-21.4405	0
0.5880	-0.157523	2.48632	0.448771	-30.9226	0
0.5887	-3.81689	0.956277	-0.773929	-35.4523	0
0.5893	-6.87041	0.669394	-1.99394	-37.6265	0
0.5900	-9.31201	2.19944	-3.21395	-40.0424	0
0.5907	-10.2269	0.669394	-1.99394	-40.9483	0
0.5913	-9.92393	-0.860649	-1.38393	-37.9285	0
0.5920	-9.31201	2.19944	-2.2976	-32.1305	0
0.5927	-11.1417	3.1079	-1.68759	-28.1444	0
0.5933	-10.2269	0.669394	-3.21395	-24.1583	0
0.5940	-6.2585	2.19944	-5.04666	-15.3405	0
0.5947	-6.56748	5.83329	-2.91029	-7.73065	0
0.5953	-8.39717	5.25952	-1.99394	-2.53662	0
0.5960	-5.95557	4.92483	-3.5203	6.64353	0
0.5967	-4.73174	5.83329	-2.2976	18.5415	0
0.5973	-5.65264	6.45487	-3.21395	26.7553	0
0.5980	-2.59912	8.89337	-5.96032	31.3454	0
0.5987	3.19892	12.2403	-1.07759	34.1236	0
0.5993	5.64052	13.1966	4.10881	36.8414	0
0.6000	5.94951	14.392	0.448771	39.9216	0
0.6007	5.64052	15.922	-2.91029	39.9216	0
0.6013	4.72568	12.2403	-1.07759	35.9354	0
0.6020	3.50791	9.22807	-1.07759	33.8216	0
0.6027	4.11376	12.2403	-0.161235	32.2513	0
0.6033	5.94951	14.1051	1.97244	25.8494	0
0.6040	5.33759	12.575	-0.467582	15.1593	0
0.6047	1.36924	13.7704	-3.5203	5.43561	0
0.6053	-0.460451	15.922	-2.2976	-3.44256	0
0.6060	-1.98721	15.922	-0.773929	-9.54252	0
0.6067	-6.2585	15.6351	-1.99394	-15.0385	0
0.6073	-8.39717	15.0135	-3.21395	-21.7425	0
0.6080	-7.78525	13.4835	-2.60395	-28.7484	0
0.6087	-12.0565	13.7704	-1.07759	-34.5463	0
0.6093	-15.722	14.392	-0.467582	-37.3246	0
0.6100	-13.2804	14.1051	-0.467582	-36.4186	0
0.6107	-10.2269	15.922	-0.467582	-36.1166	0
0.6113	-11.1417	18.0736	-0.773929	-36.7206	0
0.6120	-11.7536	15.3004	-1.38393	-35.4523	0
0.6127	-10.2269	12.2403	-1.68759	-32.4325	0
0.6133	-8.7001	11.6666	-2.2976	-25.4266	0
0.6140	-6.56748	10.4234	-3.5203	-15.0385	0
0.6147	-2.90205	8.89337	-4.43397	-6.76432	0
0.6153	1.67216	9.22807	-4.13031	-0.362374	0
0.6160	2.89599	8.31961	-2.2976	9.05936	0
0.6167	3.50791	7.36333	-0.467582	19.1454	0
0.6173	8.08212	7.98491	-0.161235	25.8494	0
0.6180	13.8802	7.69803	-0.467582	31.3454	0
0.6187	15.104	7.69803	0.142424	35.0295	0
0.6193	12.9653	9.80184	0.448771	36.8414	0
0.6200	12.9653	11.045	0.448771	39.3176	0
0.6207	14.795	9.51495	1.66878	40.2235	0
0.6213	15.4069	8.89337	2.58514	37.4453	0
0.6220	14.4921	8.31961	2.27879	34.7275	0
0.6227	12.9653	7.36333	3.19514	33.8216	0
0.6233	13.5772	8.60649	3.80515	28.3256	0
0.6240	14.1892	10.4234	1.05878	16.7296	0
0.6247	11.7476	9.22807	0.448771	6.64353	0
0.6253	7.77919	7.98491	4.10881	1.75148	0
0.6260	4.42275	9.22807	5.63517	-6.16036	0
0.6267	0.454392	9.51495	2.27879	-16.2464	0
0.6273	-3.51397	7.07645	-0.467582	-22.6484	0
0.6280	-4.42881	6.16799	-0.467582	-29.3523	0
0.6287	-4.73174	8.31961	0.448771	-36.4186	0
0.6293	-6.2585	8.89337	-0.161235	-37.9285	0
0.6300	-5.95557	9.51495	-0.773929	-36.7206	0
0.6307	-5.04072	11.6666	-1.07759	-37.9285	0
0.6313	-5.04072	11.9535	-1.38393	-37.3246	0
0.6320	-5.95557	10.4234	-2.2976	-35.4523	0
0.6327	-7.48232	11.3319	-3.82396	-32.7345	0
0.6333	-6.56748	11.9535	-3.21395	-23.5543	0
0.6340	-2.59912	12.2403	0.448771	-11.9584	0
0.6347	-0.769437	13.4835	0.448771	-6.76432	0
0.6353	-1.98721	12.2403	-3.5203	-1.32871	0
0.6360	-1.37529	8.60649	-3.5203	9.36133	0
0.6367	2.28408	7.69803	-0.467582	16.1257	0
0.6373	6.25244	6.78957	-1.99394	19.4474	0
0.6380	8.99697	4.01636	-4.13031	27.7216	0
0.6387	11.1356	3.39478	-0.467582	35.9354	0
0.6393	11.7476	2.48632	1.36244	36.5394	0
0.6400	12.6624	0.669394	-0.467582	35.9354	0
0.6407	13.2683	2.82102	-0.467582	37.7473	0
0.6413	13.2683	3.72948	-0.161235	37.7473	0
0.6420	12.6624	-0.573766	-1.99394	36.2374	0
0.6427	10.8267	-1.76911	-3.21395	32.8553	0
0.6433	7.16728	3.1079	-1.07759	22.5276	0
0.6440	3.50791	4.92483	0.752431	10.2673	0
0.6447	1.67216	3.1079	-0.161235	5.13364	0
0.6453	1.67216	2.19944	-1.38393	2.05345	0
0.6460	1.67216	3.72948	1.36244	-5.55641	0
0.6467	-1.37529	7.98491	2.58514	-14.4346	0
0.6473	-3.81689	12.575	-1.38393	-22.9504	0
0.6480	-4.73174	14.1051	-5.35032	-32.7345	0
0.6487	-6.56748	14.392	-3.21395	-37.3246	0
0.6493	-6.87041	15.0135	-1.07759	-35.7543	0
0.6500	-3.81689	13.1966	-1.38393	-37.3246	0
0.6507	-4.73174	11.045	1.05878	-37.9285	0
0.6513	-10.8388	10.4234	4.10881	-32.7345	0
0.6520	-11.4507	10.7581	1.36244	-29.9563	0
0.6527	-8.7001	13.4835	-2.91029	-29.0503	0
0.6533	-11.1417	17.4521	-1.68759	-19.6286	0
0.6540	-13.8923	18.6952	0.142424	-8.93857	0
0.6547	-12.3655	17.7389	-2.91029	-4.04651	0
0.6553	-10.2269	17.1652	-6.26667	2.95939	0
0.6560	-5.04072	14.1051	-5.65667	13.9514	0
0.6567	1.98115	8.89337	-2.60395	21.2593	0
0.6573	4.72568	5.83329	-2.2976	25.8494	0
0.6580	5.02861	3.72948	-3.5203	33.5196	0
0.6587	8.69404	0.382511	-1.68759	41.7334	0
0.6593	12.3534	-1.48223	0.752431	43.8473	0
0.6600	12.9653	-3.58604	-0.467582	42.0354	0
0.6607	12.6624	-7.2677	-2.2976	42.6394	0
0.6613	10.2208	-9.08463	-2.2976	44.4512	0
0.6620	6.55536	-9.41933	-2.2976	42.3374	0
0.6627	5.94951	-10.3278	-1.07759	36.8414	0
0.6633	6.25244	-8.17617	-0.467582	27.7216	0
0.6640	1.67216	-6.35924	-1.07759	16.7296	0
0.6647	-3.21104	-8.79775	-0.773929	9.36133	0
0.6653	-3.81689	-7.2677	0.752431	3.86533	0
0.6660	-5.34365	-2.67758	1.36244	-6.46234	0
0.6667	-9.31201	-5.45078	1.36244	-16.5484	0
0.6673	-9.31201	-3.58604	1.97244	-21.1385	0
0.6680	-8.39717	3.39478	1.66878	-25.1246	0
0.6687	-12.3655	-4.20762	1.36244	-30.9226	0
0.6693	-13.8923	7.36333	2.27879	-35.1503	0
0.6700	-11.1417	83.6742	3.19514	-37.3246	0
0.6707	-11.1417	166.679	2.58514	-37.3246	0
0.6713	-11.4507	187.143	1.97244	-34.5463	0
0.6720	-9.31201	178.298	1.36244	-32.7345	0
0.6727	-8.7001	176.768	0.752431	-30.9226	0
0.6733	-7.17334	166.057	0.752431	-22.6484	0
0.6740	-1.37529	148.079	2.27879	-12.5623	0
0.6747	0.75732	138.612	2.27879	-6.16036	0
0.6753	-0.460451	127.615	1.36244	-0.0603957	0
0.6760	1.67216	112.363	1.97244	9.96529	0
0.6767	5.33759	101.078	2.27879	19.4474	0
0.6773	6.25244	90.0813	0.448771	26.7553	0
0.6780	6.25244	77.2672	1.36244	33.1572	0
0.6787	8.08212	66.6047	3.80515	37.7473	0
0.6793	9.91181	55.2728	2.27879	38.3513	0
0.6800	9.60888	43.7019	1.66878	38.3513	0
0.6807	8.08212	33.3262	4.10881	39.9216	0
0.6813	8.99697	24.146	3.19514	39.9216	0
0.6820	11.4386	16.5436	0.752431	35.9354	0
0.6827	10.8267	11.3319	2.58514	30.7414	0
0.6833	8.39111	4.63794	3.4988	24.6414	0
0.6840	6.86435	-6.98082	1.36244	15.1593	0
0.6847	2.58701	-18.5518	1.97244	5.73759	0
0.6853	-3.81689	-24.9588	4.41515	-1.32871	0
0.6860	-7.78525	-27.3973	3.4988	-10.1465	0
0.6867	-12.0565	-33.2306	2.27879	-20.5345	0
0.6873	-18.4665	-40.833	3.80515	-26.0306	0
0.6880	-22.1319	-44.8016	3.80515	-29.3523	0
0.6887	-21.52	-46.3316	1.36244	-36.4186	0
0.6893	-21.211	-51.8302	0.448771	-41.6126	0
0.6900	-22.1319	-57.3288	0.142424	-41.6126	0
0.6907	-21.8229	-60.9626	-1.38393	-40.9483	0
0.6913	-19.9933	-64.6443	-1.68759	-41.2503	0
0.6920	-17.5517	-66.7959	0.448771	-38.8344	0
0.6927	-15.722	-66.7959	2.27879	-33.9424	0
0.6933	-14.4981	-69.2344	1.05878	-28.4464	0
0.6940	-10.8388	-70.4298	0.448771	-20.5345	0
0.6947	-4.73174	-67.0828	2.58514	-9.8445	0
0.6953	-0.157523	-66.4612	4.10881	-0.664353	0
0.6960	1.67216	-71.9598	2.27879	5.73759	0
0.6967	1.98115	-74.3983	1.36244	12.4415	0
0.6973	3.50791	-75.6415	2.8888	20.3534	0
0.6980	5.64052	-77.7453	2.58514	26.4533	0
0.6987	7.47021	-77.1715	1.05878	29.8355	0
0.6993	9.60888	-74.733	1.66878	32.5533	0
0.7000	12.3534	-75.6415	3.19514	36.2374	0
0.7007	12.6624	-77.4584	1.36244	38.3513	0
0.7013	10.5237	-76.8368	0.448771	35.9354	0
0.7020	8.99697	-74.733	1.66878	30.7414	0
0.7027	9.91181	-75.3068	-0.161235	26.7553	0
0.7033	9.91181	-77.1715	-2.60395	22.2256	0
0.7040	8.39111	-74.733	0.448771	14.2534	0
0.7047	7.16728	-70.7645	3.19514	5.43561	0
0.7053	5.94951	-71.9598	1.36244	-1.63068	0
0.7060	3.50791	-71.9598	1.66878	-9.54252	0
0.7067	-1.07237	-66.4612	3.4988	-19.9306	0
0.7073	-4.42881	-65.5528	-0.467582	-28.7484	0
0.7080	-4.73174	-68.8997	-3.21395	-32.7345	0
0.7087	-6.2585	-67.7044	-1.07759	-35.1503	0
0.7093	-10.8388	-64.6443	-1.38393	-39.1364	0
0.7100	-13.5833	-64.3574	-3.82396	-43.1225	0
0.7107	-13.5833	-63.1143	-1.99394	-42.5186	0
0.7113	-14.8071	-61.8711	-1.38393	-38.8344	0
0.7120	-16.6368	-62.4927	-2.91029	-36.1166	0
0.7127	-14.4981	-60.0542	-4.13031	-32.4325	0
0.7133	-11.1417	-55.4641	-5.35032	-24.1583	0
0.7140	-9.92393	-54.5556	-5.35032	-14.4346	0
0.7147	-8.39717	-55.1772	-2.60395	-7.73065	0
0.7153	-5.65264	-52.4518	-1.38393	-1.93266	0
0.7160	-2.90205	-48.7701	-1.99394	6.94551	0
0.7167	0.75732	-48.4832	-0.161235	17.6355	0
0.7173	5.94951	-47.8617	0.448771	24.0375	0
0.7180	10.8267	-43.2715	-0.467582	25.8494	0
0.7187	13.5772	-39.0161	1.66878	30.4394	0
0.7193	16.3218	-37.7729	1.97244	37.1434	0
0.7200	19.3753	-36.2429	-0.467582	37.7473	0
0.7207	20.5931	-35.0475	0.448771	32.2513	0
0.7213	17.5456	-32.8959	2.27879	29.5335	0
0.7220	16.0188	-29.8358	-0.773929	29.5335	0
0.7227	16.6308	-28.6405	-2.60395	25.8494	0
0.7233	14.4921	-28.0189	-0.161235	18.2395	0
0.7240	10.5237	-23.1419	1.05878	9.96529	0
0.7247	8.08212	-20.0818	0.448771	2.95939	0
0.7253	5.33759	-22.2334	0.448771	-3.74453	0
0.7260	2.89599	-21.8987	-0.161235	-13.5286	0
0.7267	1.36924	-18.5518	-1.07759	-24.8226	0
0.7273	-2.90205	-18.8865	0.142424	-31.8285	0
0.7280	-6.56748	-17.9302	0.448771	-33.6404	0
0.7287	-5.65264	-11.5231	-0.467582	-36.7206	0
0.7293	-6.87041	-9.08463	-1.68759	-41.2503	0
0.7300	-10.8388	-10.9494	-1.99394	-42.2166	0
0.7307	-10.2269	-7.88928	-0.467582	-41.9146	0
0.7313	-7.48232	-5.11608	0.752431	-40.9483	0
0.7320	-8.09424	-6.98082	-1.38393	-37.6265	0
0.7327	-7.48232	-5.45078	-3.21395	-32.7345	0
0.7333	-4.42881	-2.39069	-0.773929	-26.3325	0
0.7340	-2.90205	-2.056	1.36244	-15.9445	0
0.7347	-1.98721	0.0478138	-0.161235	-8.93857	0
0.7353	0.75732	1.29097	-1.38393	-5.25443	0
0.7360	2.28408	-1.14753	-2.60395	5.13364	0
0.7367	3.50791	0.669394	-4.43397	17.6355	0
0.7373	8.99697	4.92483	-3.5203	23.1316	0
0.7380	13.5772	3.1079	0.142424	28.6276	0
0.7387	11.7476	2.48632	1.36244	34.7275	0
0.7393	10.2208	6.78957	-0.773929	34.4256	0
0.7400	11.4386	6.45487	-3.21395	35.6335	0
0.7407	8.99697	4.92483	-3.5203	40.2235	0
0.7413	5.33759	6.45487	-1.68759	37.7473	0
0.7420	6.86435	5.83329	-0.467582	32.2513	0
0.7427	8.08212	6.45487	0.142424	29.2315	0
0.7433	2.89599	9.51495	-0.773929	21.9236	0
0.7440	-0.157523	8.60649	-1.38393	12.1395	0
0.7447	3.19892	7.69803	-0.467582	7.54946	0
0.7453	3.81084	10.4234	-0.161235	0.543561	0
0.7460	-0.460451	11.6666	-1.99394	-11.3544	0
0.7467	-3.81689	10.1365	-0.773929	-20.8365	0
0.7473	-6.2585	11.3319	3.19514	-27.2385	0
0.7480	-8.39717	12.8619	2.27879	-33.6404	0
0.7487	-9.31201	13.7704	-1.99394	-36.1166	0
0.7493	-11.4507	15.3004	-2.2976	-35.4523	0
0.7500	-14.1952	16.5436	-0.467582	-36.1166	0
0.7507	-11.7536	17.1652	-0.467582	-37.9285	0
0.7513	-9.00908	17.4521	0.448771	-37.3246	0
0.7520	-11.1417	16.8305	1.66878	-33.0365	0
0.7527	-11.7536	15.6351	1.05878	-25.4266	0
0.7533	-7.48232	14.7267	0.142424	-17.1524	0
0.7540	-4.73174	15.0135	0.448771	-8.93857	0
0.7547	-3.51397	17.7389	1.36244	-2.23464	0
0.7553	1.67216	18.9821	1.36244	2.95939	0
0.7560	7.16728	15.922	-0.467582	9.36133	0
0.7567	8.99697	13.7704	-2.2976	19.4474	0
0.7573	9.91181	13.1966	0.142424	27.3593	0
0.7580	11.7476	13.1966	2.58514	31.9493	0
0.7587	14.1892	14.7267	0.448771	36.8414	0
0.7593	16.6308	13.7704	-0.773929	41.1295	0
0.7600	19.0724	11.045	-0.161235	41.4315	0
0.7607	22.4288	12.2403	-0.467582	40.5255	0
0.7613	23.0347	14.7267	0.142424	38.6533	0
0.7620	21.205	14.1051	1.66878	35.0295	0
0.7627	20.5931	15.0135	1.97244	29.5335	0
0.7633	20.902	15.6351	1.97244	22.2256	0
0.7640	18.4604	12.8619	2.27879	13.3475	0
0.7647	13.5772	11.3319	1.66878	5.73759	0
0.7653	8.99697	10.4234	2.27879	-2.53662	0
0.7660	5.02861	8.60649	4.41515	-12.9247	0
0.7667	3.19892	11.6666	5.02516	-21.7425	0
0.7673	1.67216	14.1051	3.4988	-27.8424	0
0.7680	-3.81689	8.89337	1.05878	-32.1305	0
0.7687	-12.9714	4.63794	-2.2976	-37.3246	0
0.7693	-18.4665	5.25952	-2.60395	-41.6126	0
0.7700	-19.9933	5.54641	-0.467582	-40.6463	0
0.7707	-20.2962	5.83329	-1.38393	-38.2305	0
0.7713	-18.7694	6.16799	-2.60395	-38.5325	0
0.7720	-16.9397	4.92483	-1.38393	-36.7206	0
0.7727	-16.0249	5.25952	-1.07759	-28.1444	0
0.7733	-13.8923	6.78957	-2.60395	-19.6286	0
0.7740	-10.5298	7.07645	-5.04666	-14.7366	0
0.7747	-8.39717	6.78957	-6.57033	-8.63659	0
0.7753	-5.04072	7.69803	-3.82396	1.75148	0
0.7760	-1.98721	8.31961	1.05878	11.5356	0
0.7767	-1.07237	8.31961	0.142424	19.4474	0
0.7773	1.36924	7.69803	-2.60395	26.1513	0
0.7780	4.11376	9.51495	-0.773929	32.2513	0
0.7787	3.81084	11.9535	1.36244	35.0295	0
0.7793	5.33759	9.22807	-0.161235	35.9354	0
0.7800	11.1356	5.25952	-2.2976	37.7473	0
0.7807	13.2683	4.92483	-2.2976	36.2374	0
0.7813	11.4386	2.82102	-1.07759	33.1572	0
0.7820	10.8267	-0.573766	-1.38393	32.5533	0
0.7827	10.8267	0.382511	-1.38393	29.5335	0
0.7833	9.91181	1.29097	0.448771	17.0316	0
0.7840	9.91181	-1.76911	1.36244	5.43561	0
0.7847	8.08212	-1.48223	-1.38393	2.05345	0
0.7853	3.81084	1.57786	-2.60395	-3.44256	0
0.7860	0.151464	1.86474	-0.467582	-13.5286	0
0.7867	-1.68428	0.382511	-0.161235	-20.8365	0
0.7873	-4.73174	-1.48223	-1.07759	-27.2385	0
0.7880	-8.09424	-0.573766	-1.38393	-36.7206	0
0.7887	-8.39717	4.01636	-0.467582	-39.7404	0
0.7893	-9.92393	6.78957	1.36244	-36.4186	0
0.7900	-14.8071	7.07645	1.36244	-40.6463	0
0.7907	-16.3339	9.51495	-0.773929	-44.9344	0
0.7913	-13.2804	10.1365	0.448771	-37.0226	0
0.7920	-13.2804	5.25952	1.97244	-29.9563	0
0.7927	-16.6368	2.82102	-1.38393	-30.6206	0
0.7933	-17.5517	2.82102	-2.91029	-24.8226	0
0.7940	-14.8071	0.382511	-0.773929	-14.1326	0
0.7947	-8.39717	-0.860649	-1.99394	-8.93857	0
0.7953	-1.07237	-1.14753	-4.74031	-2.53662	0
0.7960	2.58701	-3.01227	-4.13031	9.36133	0
0.7967	4.42275	-3.29915	-2.2976	17.3336	0
0.7973	7.47021	-2.39069	-2.2976	22.2256	0
0.7980	9.91181	-5.11608	-2.2976	29.8355	0
0.7987	10.8267	-6.02454	-2.2976	35.0295	0
0.7993	12.0505	-3.29915	-2.91029	35.9354	0
0.8000	13.2683	-3.29915	-2.2976	37.4453	0
0.8007	14.1892	-6.02454	-0.161235	38.0493	0
0.8013	15.4069	-5.11608	0.448771	35.9354	0
0.8020	14.4921	-1.48223	-0.467582	33.1572	0
0.8027	10.8267	0.0478138	0.448771	28.3256	0
0.8033	8.08212	0.382511	1.36244	20.0514	0
0.8040	5.02861	-0.573766	0.752431	12.1395	0
0.8047	0.75732	-4.20762	0.448771	5.43561	0
0.8053	-3.81689	-5.11608	1.66878	-4.34849	0
0.8060	-7.78525	-2.39069	1.97244	-14.7366	0
0.8067	-11.1417	-0.573766	2.8888	-20.8365	0
0.8073	-12.9714	0.382511	2.8888	-26.3325	0
0.8080	-13.2804	1.29097	0.142424	-32.7345	0
0.8087	-14.4981	1.86474	-1.38393	-37.0226	0
0.8093	-15.1101	4.01636	0.448771	-39.4384	0
0.8100	-12.9714	6.78957	-0.161235	-40.6463	0
0.8107	-11.1417	5.54641	-1.38393	-38.2305	0
0.8113	-12.9714	3.72948	-0.773929	-34.5463	0
0.8120	-13.2804	5.25952	-1.07759	-32.7345	0
0.8127	-9.31201	5.25952	-1.07759	-29.3523	0
0.8133	-6.87041	4.01636	1.66878	-20.8365	0
0.8140	-7.48232	5.83329	4.10881	-10.1465	0
0.8147	-5.65264	7.69803	2.58514	-1.63068	0
0.8153	-0.769437	7.07645	0.448771	7.54946	0
0.8160	2.58701	6.78957	-1.38393	17.6355	0
0.8167	4.11376	7.07645	-2.2976	26.4533	0
0.8173	5.64052	5.25952	0.448771	33.1572	0
0.8180	6.55536	3.39478	3.19514	37.1434	0
0.8187	6.55536	4.92483	1.97244	38.3513	0
0.8193	6.25244	7.69803	-0.467582	40.5255	0
0.8200	7.77919	8.60649	-0.161235	43.2433	0
0.8207	11.1356	6.45487	1.66878	44.1493	0
0.8213	14.4921	6.16799	1.36244	44.1493	0
0.8220	16.9337	7.36333	0.142424	41.4315	0
0.8227	17.8485	6.45487	1.36244	33.5196	0
0.8233	15.4069	6.16799	4.10881	24.6414	0
0.8240	12.6624	7.98491	3.19514	16.1257	0
0.8247	13.2683	7.36333	2.27879	8.15342	0
0.8253	12.3534	6.16799	4.10881	2.05345	0
0.8260	6.86435	9.22807	5.02516	-5.85838	0
0.8267	2.58701	11.6666	4.41515	-16.8504	0
0.8273	1.06631	9.80184	4.10881	-24.5207	0
0.8280	-1.98721	7.69803	2.8888	-26.9365	0
0.8287	-5.65264	7.98491	1.97244	-32.1305	0
0.8293	-6.56748	9.51495	2.27879	-39.1364	0
0.8300	-9.92393	9.22807	0.752431	-41.2503	0
0.8307	-16.6368	6.78957	0.448771	-40.0424	0
0.8313	-20.2962	6.45487	2.27879	-39.1364	0
0.8320	-18.4665	10.1365	2.58514	-37.0226	0
0.8327	-14.8071	11.6666	2.27879	-30.9226	0
0.8333	-12.0565	9.51495	1.36244	-20.8365	0
0.8340	-10.2269	8.60649	-1.38393	-10.7504	0
0.8347	-8.09424	10.4234	-1.38393	-3.74453	0
0.8353	-3.51397	9.51495	2.58514	3.26137	0
0.8360	2.58701	7.07645	2.58514	13.6494	0
0.8367	4.11376	6.45487	-1.38393	22.8296	0
0.8373	3.50791	6.45487	-3.21395	28.9295	0
0.8380	6.25244	7.98491	-2.2976	35.3315	0
0.8387	9.30595	10.4234	0.448771	39.3176	0
0.8393	10.2208	9.51495	1.36244	38.6533	0
0.8400	11.4386	6.78957	-1.38393	38.0493	0
0.8407	11.1356	5.25952	-3.21395	38.0493	0
0.8413	9.91181	6.16799	-1.68759	35.3315	0
0.8420	9.30595	7.36333	-0.467582	32.8553	0
0.8427	6.25244	7.07645	0.448771	27.3593	0
0.8433	0.151464	5.25952	0.752431	16.4276	0
0.8440	-2.29014	4.01636	-0.161235	8.4554	0
0.8447	-1.68428	4.01636	-0.467582	5.73759	0
0.8453	-4.42881	4.35106	-0.467582	-3.14058	0
0.8460	-8.7001	3.72948	-0.467582	-13.5286	0
0.8467	-9.92393	3.1079	0.448771	-18.7227	0
0.8473	-9.92393	2.19944	0.752431	-24.8226	0
0.8480	-11.4507	3.72948	-1.99394	-33.0365	0
0.8487	-12.0565	5.54641	-2.60395	-35.4523	0
0.8493	-12.9714	4.92483	-1.38393	-36.4186	0
0.8500	-16.0249	4.35106	-1.07759	-40.0424	0
0.8507	-16.6368	6.78957	-0.773929	-39.1364	0
0.8513	-12.0565	7.69803	-0.467582	-34.8483	0
0.8520	-9.31201	5.25952	-1.38393	-32.4325	0
0.8527	-7.17334	4.92483	-1.07759	-27.5404	0
0.8533	-2.90205	8.60649	-0.467582	-18.3603	0
0.8540	-1.37529	10.1365	-2.2976	-9.8445	0
0.8547	-0.769437	7.69803	-2.60395	-3.74453	0
0.8553	5.64052	6.45487	-1.38393	2.05345	0
0.8560	9.30595	6.78957	-1.68759	11.2336	0
0.8567	6.25244	6.45487	-1.38393	22.2256	0
0.8573	5.64052	6.78957	-0.467582	28.0236	0
0.8580	9.91181	8.60649	-0.161235	29.2315	0
0.8587	12.6624	9.80184	1.66878	32.8553	0
0.8593	12.3534	7.07645	1.97244	36.8414	0
0.8600	9.91181	4.92483	-1.38393	36.2374	0
0.8607	8.08212	4.92483	-1.38393	35.0295	0
0.8613	8.39111	0.669394	0.142424	35.3315	0
0.8620	8.08212	-3.01227	-0.467582	33.1572	0
0.8627	6.25244	0.382511	1.36244	28.3256	0
0.8633	5.02861	2.19944	3.19514	20.9573	0
0.8640	1.67216	-0.860649	-0.467582	11.5356	0
0.8647	-1.68428	-0.573766	-2.2976	3.86533	0
0.8653	0.454392	1.86474	-0.773929	-2.8386	0
0.8660	1.36924	1.29097	-2.2976	-13.5286	0
0.8667	-1.98721	0.669394	-3.82396	-24.5207	0
0.8673	-3.51397	0.956277	-2.2976	-30.6206	0
0.8680	-5.34365	1.29097	-1.99394	-34.8483	0
0.8687	-8.39717	2.48632	-1.38393	-39.1364	0
0.8693	-8.39717	3.72948	1.36244	-41.9146	0
0.8700	-7.78525	4.92483	1.36244	-42.5186	0
0.8707	-9.31201	6.45487	-0.467582	-39.7404	0
0.8713	-9.31201	4.01636	-0.161235	-34.8483	0
0.8720	-10.5298	0.382511	0.752431	-31.8285	0
0.8727	-11.7536	1.86474	-1.38393	-27.8424	0
0.8733	-9.61494	3.1079	-1.07759	-19.0246	0
0.8740	-8.7001	2.19944	3.19514	-10.7504	0
0.8747	-8.39717	3.1079	3.4988	-4.65047	0
0.8753	-2.90205	1.86474	-1.38393	5.73759	0
0.8760	2.58701	-2.67758	-3.5203	17.3336	0
0.8767	4.11376	-4.54232	-0.773929	22.8296	0
0.8773	7.47021	-4.20762	0.448771	27.0573	0
0.8780	10.8267	-4.20762	-0.467582	35.0295	0
0.8787	9.91181	-2.67758	-1.38393	40.5255	0
0.8793	10.8267	-1.48223	-1.38393	40.8275	0
0.8800	15.4069	-2.39069	-1.07759	38.9552	0
0.8807	18.7634	-4.20762	-0.161235	38.0493	0
0.8813	17.5456	-4.20762	0.448771	37.1434	0
0.8820	15.4069	-0.860649	1.36244	34.7275	0
0.8827	14.1892	1.86474	1.05878	30.4394	0
0.8833	12.6624	0.382511	-0.467582	21.2593	0
0.8840	9.91181	-0.573766	0.752431	8.4554	0
0.8847	6.25244	0.382511	2.27879	1.75148	0
0.8853	3.19892	-1.14753	1.97244	-1.32871	0
0.8860	0.151464	-0.573766	2.58514	-11.6564	0
0.8867	-3.21104	4.01636	3.19514	-23.5543	0
0.8873	-6.56748	7.69803	1.36244	-28.7484	0
0.8880	-6.56748	7.36333	0.142424	-32.7345	0
0.8887	-2.90205	4.01636	1.36244	-38.5325	0
0.8893	-2.29014	0.382511	2.27879	-40.9483	0
0.8900	-6.56748	-0.860649	2.27879	-40.9483	0
0.8907	-6.56748	-0.239069	-0.161235	-39.1364	0
0.8913	-3.21104	-0.860649	-2.60395	-34.8483	0
0.8920	-3.81689	-2.056	-1.38393	-32.4325	0
0.8927	-3.51397	-3.01227	-0.161235	-28.1444	0
0.8933	2.58701	-4.20762	-3.21395	-18.0583	0
0.8940	5.33759	-3.58604	-4.13031	-10.1465	0
0.8947	2.89599	-3.29915	-1.38393	-4.65047	0
0.8953	4.72568	-5.11608	-1.38393	5.73759	0
0.8960	7.47021	-5.11608	-2.60395	15.7633	0
0.8967	6.55536	-1.48223	-0.467582	21.5613	0
0.8973	5.94951	0.669394	-0.161235	28.9295	0
0.8980	4.42275	-1.48223	-1.38393	36.8414	0
0.8987	1.98115	-2.67758	1.36244	38.9552	0
0.8993	5.02861	-0.573766	4.41515	39.6196	0
0.9000	10.2208	-0.573766	3.80515	41.1295	0
0.9007	7.77919	-3.92073	1.66878	38.0493	0
0.9013	3.50791	-5.11608	-0.161235	33.5196	0
0.9020	5.02861	-3.01227	-0.773929	31.9493	0
0.9027	3.50791	-1.48223	-0.161235	26.1513	0
0.9033	-2.90205	-2.056	0.142424	14.2534	0
0.9040	-2.90205	-2.056	-0.161235	5.43561	0
0.9047	0.454392	0.382511	-0.467582	-0.0603957	0
0.9053	-3.81689	2.19944	-0.467582	-9.54252	0
0.9060	-10.2269	1.57786	0.142424	-20.8365	0
0.9067	-12.0565	1.29097	1.05878	-29.0503	0
0.9073	-11.7536	1.86474	1.36244	-33.6404	0
0.9080	-11.1417	1.29097	1.05878	-38.2305	0
0.9087	-10.8388	2.19944	-0.467582	-40.9483	0
0.9093	-12.6685	5.54641	-0.467582	-41.2503	0
0.9100	-13.8923	4.01636	1.66878	-40.9483	0
0.9107	-12.6685	2.82102	2.27879	-40.6463	0
0.9113	-12.0565	6.45487	0.142424	-37.0226	0
0.9120	-12.0565	6.45487	1.36244	-32.1305	0
0.9127	-11.1417	0.669394	3.80515	-29.0503	0
0.9133	-9.61494	-1.48223	1.97244	-22.3464	0
0.9140	-7.17334	0.382511	0.142424	-12.5623	0
0.9147	-4.73174	0.669394	1.97244	-4.34849	0
0.9153	-3.21104	-0.573766	3.19514	3.56335	0
0.9160	-0.157523	-1.48223	2.27879	13.9514	0
0.9167	1.67216	-2.39069	0.448771	22.5276	0
0.9173	2.58701	-3.58604	-0.467582	28.3256	0
0.9180	5.33759	-4.20762	1.66878	34.4256	0
0.9187	7.16728	-3.58604	4.10881	38.9552	0
0.9193	6.55536	-2.67758	3.19514	38.3513	0
0.9200	8.99697	-2.67758	1.05878	35.0295	0
0.9207	10.2208	-3.29915	1.36244	33.5196	0
0.9213	7.16728	-3.92073	3.19514	33.8216	0
0.9220	8.69404	-2.39069	4.41515	30.4394	0
0.9227	12.3534	1.86474	3.19514	23.7355	0
0.9233	8.69404	2.82102	-0.161235	16.1257	0
0.9240	3.50791	-2.39069	-0.161235	7.24749	0
0.9247	1.67216	-6.64612	3.19514	-2.53662	0
0.9253	-2.29014	-6.02454	4.7215	-11.0524	0
0.9260	-5.04072	-4.20762	4.10881	-18.3603	0
0.9267	-4.73174	-3.92073	2.58514	-25.7286	0
0.9273	-5.65264	-4.20762	1.97244	-32.7345	0
0.9280	-5.95557	-4.54232	3.19514	-40.0424	0
0.9287	-3.51397	-5.11608	4.10881	-43.7265	0
0.9293	-5.04072	-6.02454	2.58514	-43.7265	0
0.9300	-9.00908	-7.2677	0.448771	-43.7265	0
0.9307	-8.39717	-7.55459	-1.07759	-42.2166	0
0.9313	-5.95557	-8.79775	-1.99394	-37.9285	0
0.9320	-4.12588	-10.6147	-0.467582	-35.4523	0
0.9327	-2.59912	-10.3278	0.448771	-30.9226	0
0.9333	-1.68428	-9.08463	0.142424	-19.3266	0
0.9340	-0.769437	-8.79775	1.36244	-10.1465	0
0.9347	2.58701	-7.88928	1.97244	-5.25443	0
0.9353	6.55536	-6.98082	0.448771	4.83166	0
0.9360	8.69404	-8.79775	-1.07759	15.4613	0
0.9367	8.69404	-12.7663	-2.2976	19.4474	0
0.9373	8.99697	-14.5832	-2.2976	24.6414	0
0.9380	9.91181	-13.3879	-0.161235	30.7414	0
0.9387	11.1356	-10.3278	-0.467582	30.1375	0
0.9393	14.1892	-9.08463	-1.99394	29.5335	0
0.9400	17.8485	-11.5231	-1.38393	33.8216	0
0.9407	18.4604	-13.3879	-0.161235	33.5196	0
0.9413	15.4069	-13.0532	1.97244	28.6276	0
0.9420	12.0505	-12.4794	4.7215	25.5474	0
0.9427	9.91181	-13.3879	4.10881	19.4474	0
0.9433	7.77919	-12.7663	0.142424	9.66331	0
0.9440	1.98115	-12.1447	-1.68759	3.86533	0
0.9447	-3.21104	-13.3879	0.448771	-1.63068	0
0.9453	-3.81689	-13.3879	2.8888	-11.6564	0
0.9460	-5.65264	-9.08463	2.8888	-19.9306	0
0.9467	-9.61494	-6.35924	0.448771	-24.5207	0
0.9473	-10.2269	-7.88928	0.448771	-32.4325	0
0.9480	-7.48232	-9.70621	1.05878	-40.0424	0
0.9487	-8.39717	-8.79775	-0.773929	-40.9483	0
0.9493	-12.3655	-8.79775	-0.161235	-40.9483	0
0.9500	-14.8071	-10.9494	3.80515	-43.7265	0
0.9507	-13.8923	-12.4794	3.19514	-41.9146	0
0.9513	-10.8388	-11.5231	-0.161235	-37.3246	0
0.9520	-9.31201	-9.41933	1.36244	-37.3246	0
0.9527	-9.61494	-9.41933	4.41515	-32.1305	0
0.9533	-6.2585	-10.6147	2.58514	-19.0246	0
0.9540	-1.07237	-10.6147	-0.467582	-11.6564	0
0.9547	1.67216	-10.6147	-0.467582	-7.42867	0
0.9553	3.19892	-10.3278	-0.467582	4.83166	0
0.9560	4.72568	-10.3278	-0.467582	18.2395	0
0.9567	5.94951	-13.3879	-1.38393	24.0375	0
0.9573	7.16728	-16.1133	-1.38393	27.3593	0
0.9580	8.69404	-15.2048	0.752431	31.6474	0
0.9587	10.5237	-14.2963	1.36244	35.6335	0
0.9593	13.5772	-15.4917	-1.68759	38.6533	0
0.9600	14.4921	-17.3564	-3.21395	37.7473	0
0.9607	12.6624	-19.7949	-0.773929	35.0295	0
0.9613	12.9653	-21.6119	-0.161235	35.0295	0
0.9620	12.3534	-19.4602	-1.38393	32.5533	0
0.9627	8.39111	-17.6433	-2.91029	24.6414	0
0.9633	7.47021	-17.9302	-3.5203	17.3336	0
0.9640	8.08212	-16.1133	-1.07759	9.96529	0
0.9647	2.58701	-13.9616	1.36244	0.241583	0
0.9653	-4.12588	-14.2963	0.448771	-7.73065	0
0.9660	-5.65264	-14.5832	1.05878	-15.3405	0
0.9667	-8.39717	-10.6147	1.36244	-24.5207	0
0.9673	-12.9714	-8.17617	-1.38393	-29.6543	0
0.9680	-13.8923	-9.99309	-1.07759	-32.7345	0
0.9687	-13.2804	-11.5231	2.58514	-37.3246	0
0.9693	-13.8923	-9.41933	0.448771	-37.6265	0
0.9700	-11.4507	-6.64612	-3.21395	-34.8483	0
0.9707	-8.39717	-4.8292	-0.773929	-35.4523	0
0.9713	-7.48232	-2.056	0.752431	-34.5463	0
0.9720	-5.95557	-0.573766	-0.773929	-28.4464	0
0.9727	-4.12588	-2.056	-0.467582	-22.9504	0
0.9733	-2.90205	-2.39069	-0.773929	-15.3405	0
0.9740	0.454392	-1.14753	-2.60395	-5.25443	0
0.9747	2.58701	-0.860649	-2.2976	2.65741	0
0.9753	4.72568	-3.29915	-2.91029	10.2673	0
0.9760	10.2208	-7.88928	-5.04666	18.5415	0
0.9767	12.6624	-9.99309	-5.04666	26.7553	0
0.9773	10.5237	-9.08463	-3.82396	36.5394	0
0.9780	13.5772	-8.79775	-3.21395	41.4315	0
0.9787	16.3218	-9.99309	-2.2976	38.6533	0
0.9793	11.7476	-11.2363	-2.2976	40.2235	0
0.9800	7.16728	-11.5231	-3.21395	46.0215	0
0.9807	6.55536	-10.6147	-2.60395	43.2433	0
0.9813	5.33759	-8.79775	-4.13031	40.5255	0
0.9820	5.64052	-7.88928	-6.26667	41.4315	0
0.9827	5.94951	-5.11608	-3.21395	35.0295	0
0.9833	0.454392	-2.39069	-1.07759	24.3395	0
0.9840	-4.73174	-4.20762	-4.13031	17.3336	0
0.9847	-5.65264	-6.02454	-5.65667	8.15342	0
0.9853	-6.56748	-3.92073	-3.21395	-1.93266	0
0.9860	-8.7001	-2.39069	-1.99394	-11.6564	0
0.9867	-9.92393	-3.29915	-2.60395	-21.4405	0
0.9873	-12.0565	-2.39069	-4.13031	-25.4266	0
0.9880	-14.4981	-0.860649	-3.21395	-24.5207	0
0.9887	-15.1101	0.0478138	-1.38393	-29.3523	0
0.9893	-15.1101	1.86474	-3.21395	-36.4186	0
0.9900	-14.4981	3.1079	-4.13031	-37.6265	0
0.9907	-13.2804	1.29097	0.752431	-35.7543	0
0.9913	-11.7536	-0.573766	3.4988	-32.4325	0
0.9920	-8.39717	0.669394	-0.161235	-28.1444	0
0.9927	-3.81689	2.19944	-2.60395	-22.6484	0
0.9933	0.454392	1.29097	-2.60395	-13.2267	0
0.9940	3.50791	2.82102	-2.60395	-1.63068	0
0.9947	5.94951	6.78957	-1.38393	5.13364	0
0.9953	7.16728	7.36333	-0.773929	12.1395	0
0.9960	8.08212	4.01636	-2.60395	22.2256	0
0.9967	7.77919	1.86474	-3.21395	30.4394	0
0.9973	6.25244	2.48632	-0.467582	35.0295	0
0.9980	5.64052	4.01636	-0.467582	38.6533	0
0.9987	5.64052	4.01636	-1.68759	41.1295	0
0.9993	5.33759	4.92483	0.448771	40.5255	0
1.0000	5.02861	6.16799	2.58514	38.6533	0
1.0007	4.11376	5.83329	0.448771	38.3513	0
1.0013	3.50791	4.35106	0.448771	37.7473	0
1.0020	4.11376	5.25952	3.4988	34.4256	0
1.0027	3.50791	6.45487	2.27879	26.7553	0
1.0033	0.75732	5.54641	-1.38393	15.7633	0
1.0040	-1.37529	4.63794	0.448771	6.64353	0
1.0047	-2.90205	4.01636	3.19514	0.84554	0
1.0053	-5.65264	5.25952	2.27879	-7.12669	0
1.0060	-9.31201	10.4234	2.27879	-17.1524	0
1.0067	-11.1417	12.2403	3.80515	-23.8563	0
1.0073	-11.7536	9.51495	3.4988	-28.1444	0
1.0080	-13.8923	8.60649	3.4988	-32.1305	0
1.0087	-18.4665	8.89337	3.19514	-35.4523	0
1.0093	-19.9933	6.78957	0.448771	-38.8344	0
1.0100	-16.0249	6.16799	-1.38393	-39.4384	0
1.0107	-13.8923	7.36333	-1.38393	-34.5463	0
1.0113	-13.8923	6.78957	-0.773929	-29.9563	0
1.0120	-12.3655	7.36333	-0.161235	-28.1444	0
1.0127	-10.8388	7.36333	1.05878	-22.0444	0
1.0133	-9.31201	5.83329	0.448771	-13.5286	0
1.0140	-3.81689	7.07645	-1.99394	-6.46234	0
1.0147	1.67216	8.60649	-3.5203	0.543561	0
1.0153	2.28408	5.83329	-1.38393	9.36133	0
1.0160	3.50791	5.83329	2.27879	17.6355	0
1.0167	8.39111	9.51495	3.4988	26.4533	0
1.0173	10.8267	9.51495	0.448771	34.1236	0
1.0180	10.2208	6.45487	-1.68759	34.7275	0
1.0187	11.4386	7.36333	-0.161235	34.1236	0
1.0193	14.4921	7.98491	1.36244	38.6533	0
1.0200	16.3218	5.83329	0.752431	41.4315	0
1.0207	14.4921	6.16799	0.448771	37.1434	0
1.0213	10.2208	9.22807	-1.07759	32.2513	0
1.0220	10.2208	9.51495	-3.21395	27.7216	0
1.0227	13.5772	8.60649	-2.60395	20.0514	0
1.0233	13.2683	10.4234	0.142424	9.96529	0
1.0240	7.16728	10.7581	2.58514	2.05345	0
1.0247	1.98115	8.31961	2.27879	-3.44256	0
1.0253	0.454392	5.83329	-0.467582	-10.1465	0
1.0260	-1.37529	6.78957	-1.07759	-19.9306	0
1.0267	-4.73174	9.51495	0.142424	-27.5404	0
1.0273	-8.39717	11.045	-0.467582	-32.1305	0
1.0280	-9.61494	8.89337	-1.07759	-36.4186	0
1.0287	-9.00908	8.31961	0.752431	-37.9285	0
1.0293	-10.2269	9.51495	-0.161235	-38.2305	0
1.0300	-14.8071	8.31961	-2.60395	-39.1364	0
1.0307	-15.1101	7.69803	-1.07759	-35.4523	0
1.0313	-10.2269	10.1365	-0.467582	-28.4464	0
1.0320	-9.31201	8.31961	-4.13031	-26.9365	0
1.0327	-8.39717	5.25952	-5.65667	-23.2523	0
1.0333	-2.29014	8.60649	-4.74031	-13.5286	0
1.0340	1.67216	8.89337	-5.65667	-6.16036	0
1.0347	1.98115	2.82102	-5.04666	0.241583	0
1.0353	5.64052	1.29097	-3.21395	11.2336	0
1.0360	10.8267	4.92483	-5.04666	20.3534	0
1.0367	11.1356	5.83329	-5.65667	26.7553	0
1.0373	11.7476	8.31961	-2.2976	34.7275	0
1.0380	14.4921	9.80184	-0.773929	39.3176	0
1.0387	13.2683	6.45487	-1.07759	40.5255	0
1.0393	10.2208	5.83329	0.752431	41.1295	0
1.0400	11.4386	9.51495	1.05878	39.3176	0
1.0407	10.8267	10.4234	-1.99394	37.7473	0
1.0413	7.16728	9.51495	-0.467582	35.3315	0
1.0420	5.64052	11.3319	5.02516	28.6276	0
1.0427	5.94951	14.7267	6.24517	21.9236	0
1.0433	3.19892	14.1051	3.19514	17.3336	0
1.0440	0.151464	11.045	2.8888	8.4554	0
1.0447	-1.07237	10.1365	3.19514	-2.53662	0
1.0453	-4.12588	11.3319	1.05878	-10.1465	0
1.0460	-9.31201	11.045	0.752431	-18.3603	0
1.0467	-11.7536	8.89337	2.8888	-28.4464	0
1.0473	-8.7001	8.60649	2.27879	-35.4523	0
1.0480	-6.56748	8.89337	0.448771	-39.1364	0
1.0487	-7.17334	8.89337	0.448771	-38.5325	0
1.0493	-6.87041	9.51495	0.142424	-37.3246	0
1.0500	-6.87041	10.1365	-0.467582	-39.1364	0
1.0507	-8.39717	10.1365	-1.07759	-40.0424	0
1.0513	-7.48232	9.80184	-1.38393	-36.1166	0
1.0520	-7.17334	8.60649	-0.467582	-30.3186	0
1.0527	-9.92393	7.69803	1.05878	-24.5207	0
1.0533	-6.56748	8.31961	-1.68759	-15.3405	0
1.0540	-0.460451	9.80184	-4.13031	-7.73065	0
1.0547	-2.90205	11.3319	0.448771	-1.93266	0
1.0553	-5.04072	10.7581	3.19514	8.15342	0
1.0560	-1.98721	7.98491	-1.38393	20.3534	0
1.0567	-1.98721	6.45487	-3.21395	27.0573	0
1.0573	-3.81689	6.45487	1.36244	30.1375	0
1.0580	-0.157523	5.83329	2.27879	34.4256	0
1.0587	4.11376	5.83329	-1.07759	37.7473	0
1.0593	7.16728	7.69803	-1.38393	39.9216	0
1.0600	9.91181	8.31961	1.05878	39.6196	0
1.0607	8.08212	8.60649	1.36244	35.0295	0
1.0613	6.55536	9.80184	2.27879	30.7414	0
1.0620	10.8267	8.60649	3.80515	28.9295	0
1.0627	12.3534	6.78957	1.36244	23.1316	0
1.0633	7.16728	7.98491	-0.467582	13.0455	0
1.0640	3.19892	10.4234	0.752431	5.43561	0
1.0647	0.75732	11.3319	0.448771	-0.664353	0
1.0653	-3.81689	12.8619	-1.38393	-10.7504	0
1.0660	-6.2585	15.0135	0.752431	-22.3464	0
1.0667	-5.65264	15.3004	3.19514	-28.4464	0
1.0673	-4.73174	15.0135	1.66878	-29.3523	0
1.0680	-4.73174	15.922	1.05878	-33.6404	0
1.0687	-6.2585	14.7267	2.8888	-39.7404	0
1.0693	-8.39717	12.575	2.27879	-40.6463	0
1.0700	-9.61494	14.1051	-0.161235	-39.1364	0
1.0707	-11.1417	15.3004	-1.07759	-38.5325	0
1.0713	-14.4981	12.2403	-1.07759	-36.4186	0
1.0720	-13.8923	12.2403	-1.38393	-31.2246	0
1.0727	-9.92393	15.6351	-1.68759	-24.1583	0
1.0733	-9.00908	14.1051	-0.467582	-13.5286	0
1.0740	-9.31201	11.3319	-0.467582	-4.95245	0
1.0747	-6.56748	12.575	-1.38393	-0.0603957	0
1.0753	-4.42881	13.7704	-2.60395	6.64353	0
1.0760	-2.90205	14.392	-3.21395	17.9375	0
1.0767	0.75732	15.6351	-4.43397	26.1513	0
1.0773	1.98115	13.4835	-5.04666	28.6276	0
1.0780	2.89599	13.1966	-2.2976	30.7414	0
1.0787	8.08212	18.3605	1.66878	36.2374	0
1.0793	12.6624	20.5121	1.36244	41.1295	0
1.0800	12.6624	17.7389	-1.68759	40.5255	0
1.0807	11.7476	17.1652	-1.99394	36.2374	0
1.0813	10.8267	16.8305	-0.161235	33.1572	0
1.0820	9.30595	15.3004	0.448771	29.8355	0
1.0827	9.60888	14.392	1.36244	21.9236	0
1.0833	7.77919	12.2403	2.27879	10.9316	0
1.0840	2.89599	10.4234	1.05878	2.95939	0
1.0847	0.454392	11.3319	-0.161235	-3.44256	0
1.0853	-0.157523	9.51495	-0.161235	-12.5623	0
1.0860	-3.81689	6.78957	-0.467582	-21.7425	0
1.0867	-7.78525	7.98491	-0.773929	-27.2385	0
1.0873	-11.1417	6.45487	-1.38393	-34.2444	0
1.0880	-12.9714	3.72948	-1.38393	-40.0424	0
1.0887	-12.9714	4.01636	0.448771	-40.3443	0
1.0893	-13.2804	3.1079	0.448771	-40.0424	0
1.0900	-15.1101	-0.239069	-1.38393	-40.9483	0
1.0907	-14.4981	0.669394	-0.161235	-38.2305	0
1.0913	-11.4507	3.1079	2.27879	-34.2444	0
1.0920	-8.39717	1.29097	0.448771	-30.9226	0
1.0927	-7.48232	0.0478138	-3.21395	-23.2523	0
1.0933	-8.7001	1.57786	-5.35032	-13.5286	0
1.0940	-6.56748	2.19944	-4.74031	-7.73065	0
1.0947	-0.769437	-0.573766	-1.68759	-1.63068	0
1.0953	2.58701	-2.056	-0.773929	7.54946	0
1.0960	3.19892	0.382511	-1.68759	18.5415	0
1.0967	8.08212	0.669394	-1.68759	27.7216	0
1.0973	10.8267	-2.39069	-1.07759	31.6474	0
1.0980	7.47021	-1.76911	0.142424	32.2513	0
1.0987	8.39111	0.382511	0.752431	33.5196	0
1.0993	12.3534	-0.860649	-1.38393	36.2374	0
1.1000	11.4386	-2.67758	-1.38393	37.7473	0
1.1007	11.4386	-2.39069	1.05878	36.5394	0
1.1013	15.104	-2.39069	-1.07759	32.8553	0
1.1020	13.2683	-1.48223	-2.60395	28.3256	0
1.1027	9.91181	0.956277	3.19514	22.8296	0
1.1033	11.1356	1.29097	5.94151	16.1257	0
1.1040	8.39111	0.382511	2.27879	10.2673	0
1.1047	2.58701	2.19944	1.05878	2.65741	0
1.1053	1.06631	2.82102	1.36244	-9.54252	0
1.1060	-1.98721	0.382511	-0.467582	-18.7227	0
1.1067	-6.87041	0.0478138	0.448771	-22.9504	0
1.1073	-5.34365	0.956277	0.752431	-29.0503	0
1.1080	-2.90205	-0.239069	-1.07759	-35.7543	0
1.1087	-5.95557	-0.860649	-1.07759	-37.6265	0
1.1093	-8.39717	0.0478138	1.05878	-37.6265	0
1.1100	-9.31201	-0.573766	1.05878	-38.5325	0
1.1107	-9.31201	-2.39069	0.448771	-37.9285	0
1.1113	-6.87041	-3.29915	1.36244	-35.4523	0
1.1120	-4.42881	-3.29915	0.752431	-30.9226	0
1.1127	-3.81689	-4.20762	-0.773929	-23.5543	0
1.1133	-1.68428	-5.73766	-1.07759	-15.3405	0
1.1140	0.75732	-6.98082	-0.773929	-7.12669	0
1.1147	1.98115	-6.98082	0.448771	2.65741	0
1.1153	6.25244	-5.45078	1.36244	13.0455	0
1.1160	10.5237	-4.8292	-0.161235	22.2256	0
1.1167	11.4386	-7.88928	-1.99394	28.3256	0
1.1173	12.6624	-9.70621	0.448771	31.6474	0
1.1180	13.8802	-8.79775	2.8888	34.1236	0
1.1187	13.2683	-8.79775	0.448771	35.9354	0
1.1193	12.6624	-9.08463	0.448771	36.8414	0
1.1200	12.9653	-8.51086	4.10881	36.5394	0
1.1207	13.5772	-8.51086	3.19514	36.2374	0
1.1213	13.5772	-9.41933	-0.467582	35.9354	0
1.1220	11.4386	-9.70621	-0.467582	30.1375	0
1.1227	7.77919	-9.70621	-0.161235	18.5415	0
1.1233	5.33759	-8.51086	-0.161235	8.75738	0
1.1240	3.50791	-7.55459	1.97244	2.65741	0
1.1247	-1.98721	-8.79775	1.36244	-4.95245	0
1.1253	-7.48232	-8.51086	-1.07759	-13.5286	0
1.1260	-8.39717	-4.54232	1.97244	-21.7425	0
1.1267	-7.78525	-2.39069	4.10881	-30.3186	0
1.1273	-9.31201	-3.01227	-0.467582	-36.1166	0
1.1280	-11.7536	-1.48223	-3.21395	-37.9285	0
1.1287	-14.8071	-0.573766	0.448771	-40.6463	0
1.1293	-17.5517	-3.29915	0.142424	-43.4245	0
1.1300	-16.6368	-6.35924	-2.60395	-41.6126	0
1.1307	-14.4981	-5.73766	-2.2976	-38.5325	0
1.1313	-14.1952	-4.8292	-3.82396	-36.1166	0
1.1320	-14.1952	-6.35924	-6.87668	-29.9563	0
1.1327	-10.8388	-7.88928	-4.74031	-20.8365	0
1.1333	-5.34365	-6.64612	-2.60395	-13.2267	0
1.1340	-0.157523	-6.35924	-4.13031	-7.42867	0
1.1347	3.19892	-8.17617	-4.13031	-0.664353	0
1.1353	5.02861	-7.55459	-2.2976	9.36133	0
1.1360	7.77919	-6.02454	-0.773929	20.3534	0
1.1367	10.8267	-7.55459	-1.38393	28.3256	0
1.1373	11.4386	-8.17617	-4.43397	34.7275	0
1.1380	10.8267	-5.45078	-4.13031	39.9216	0
1.1387	12.6624	-5.11608	0.752431	42.6394	0
1.1393	13.8802	-7.88928	1.36244	43.2433	0
1.1400	10.8267	-7.2677	-1.68759	42.9413	0
1.1407	8.08212	-7.2677	-1.68759	40.8275	0
1.1413	8.39111	-8.79775	-2.2976	37.1434	0
1.1420	6.86435	-6.35924	-1.99394	31.3454	0
1.1427	2.58701	-3.58604	2.58514	22.5276	0
1.1433	-0.769437	-6.35924	2.8888	13.6494	0
1.1440	-3.81689	-7.2677	-0.467582	6.64353	0
1.1447	-7.48232	-3.01227	0.752431	0.241583	0
1.1453	-9.31201	-2.67758	1.05878	-7.12669	0
1.1460	-10.2269	-5.73766	-2.91029	-17.4544	0
1.1467	-12.0565	-3.58604	-2.91029	-26.9365	0
1.1473	-12.0565	-1.76911	-0.773929	-32.7345	0
1.1480	-10.5298	-4.20762	-1.07759	-38.2305	0
1.1487	-9.61494	-3.58604	0.142424	-42.8206	0
1.1493	-10.5298	-0.860649	0.448771	-41.2503	0
1.1500	-13.5833	-1.14753	-1.38393	-39.1364	0
1.1507	-14.8071	-1.14753	0.142424	-39.4384	0
1.1513	-9.31201	1.86474	1.36244	-36.4186	0
1.1520	-3.81689	1.29097	-1.38393	-29.6543	0
1.1527	-6.56748	-3.29915	-2.91029	-22.6484	0
1.1533	-9.61494	-5.11608	-1.99394	-15.9445	0
1.1540	-5.65264	-4.54232	-4.13031	-10.7504	0
1.1547	-1.07237	-5.73766	-5.65667	-3.74453	0
1.1553	0.151464	-8.51086	-3.21395	9.36133	0
1.1560	1.98115	-8.17617	-0.467582	21.2593	0
1.1567	4.11376	-5.45078	-1.38393	25.8494	0
1.1573	4.72568	-4.20762	-2.91029	31.0434	0
1.1580	6.55536	-4.20762	-1.99394	35.3315	0
1.1587	11.4386	-3.58604	-0.467582	35.6335	0
1.1593	14.4921	-3.29915	-1.38393	38.6533	0
1.1600	11.4386	-5.11608	-2.2976	42.0354	0
1.1607	9.30595	-4.20762	-0.161235	38.9552	0
1.1613	11.7476	-0.239069	0.448771	34.7275	0
1.1620	10.2208	0.956277	-0.467582	29.5335	0
1.1627	5.94951	0.0478138	0.448771	18.5415	0
1.1633	7.47021	1.57786	1.66878	9.36133	0
1.1640	7.77919	0.956277	-0.161235	4.46928	0
1.1647	0.454392	-3.01227	-0.773929	-6.16036	0
1.1653	-2.29014	-3.01227	0.752431	-19.6286	0
1.1660	-0.157523	0.382511	0.142424	-25.1246	0
1.1667	-3.51397	0.382511	-1.38393	-29.0503	0
1.1673	-5.95557	-1.48223	0.448771	-37.0226	0
1.1680	-4.12588	-2.39069	2.8888	-41.9146	0
1.1687	-7.17334	-2.39069	2.58514	-44.6324	0
1.1693	-12.0565	-1.48223	1.66878	-48.3166	0
1.1700	-12.0565	-1.14753	0.448771	-47.7126	0
1.1707	-12.0565	-1.76911	-2.2976	-42.8206	0
1.1713	-14.8071	-2.056	-2.2976	-38.8344	0
1.1720	-15.1101	-1.76911	-1.07759	-33.6404	0
1.1727	-13.8923	0.382511	-1.38393	-24.1583	0
1.1733	-12.0565	3.72948	-2.2976	-16.8504	0
1.1740	-10.2269	5.83329	-0.467582	-10.7504	0
1.1747	-8.39717	7.69803	1.36244	-0.664353	0
1.1753	-5.34365	7.69803	1.05878	10.2673	0
1.1760	-2.90205	4.35106	-1.07759	17.6355	0
1.1767	-2.59912	1.86474	-2.60395	24.3395	0
1.1773	-0.157523	1.57786	-1.99394	29.5335	0
1.1780	3.50791	0.0478138	-1.38393	30.7414	0
1.1787	5.33759	-3.29915	-1.38393	31.3454	0
1.1793	7.47021	-4.8292	-0.467582	34.7275	0
1.1800	10.2208	-4.8292	0.448771	37.1434	0
1.1807	10.8267	-6.02454	0.448771	36.8414	0
1.1813	10.8267	-9.08463	-0.161235	33.5196	0
1.1820	12.3534	-10.3278	-0.161235	25.8494	0
1.1827	11.1356	-8.17617	-0.467582	15.1593	0
1.1833	5.64052	-6.98082	-1.38393	7.85144	0
1.1840	3.19892	-8.79775	-1.68759	3.56335	0
1.1847	4.42275	-10.6147	-1.68759	-4.34849	0
1.1853	1.06631	-8.17617	-1.38393	-14.4346	0
1.1860	-4.42881	-4.8292	1.36244	-21.4405	0
1.1867	-6.2585	-4.20762	2.58514	-26.3325	0
1.1873	-8.39717	-5.73766	1.66878	-33.6404	0
1.1880	-13.8923	-4.8292	1.66878	-38.2305	0
1.1887	-17.5517	-4.54232	2.27879	-39.4384	0
1.1893	-18.4665	-6.35924	0.448771	-41.6126	0
1.1900	-18.4665	-4.54232	0.448771	-41.9146	0
1.1907	-17.5517	-2.056	3.4988	-38.8344	0
1.1913	-16.6368	-5.45078	3.4988	-35.7543	0
1.1920	-15.1101	-7.88928	0.448771	-30.9226	0
1.1927	-12.0565	-6.35924	-0.467582	-20.8365	0
1.1933	-7.48232	-7.88928	-0.467582	-11.3544	0
1.1940	-1.98721	-9.08463	-0.467582	-5.55641	0
1.1947	3.50791	-7.88928	0.448771	1.14752	0
1.1953	5.33759	-9.70621	-0.467582	11.2336	0
1.1960	7.16728	-10.9494	-1.38393	21.2593	0
1.1967	10.8267	-7.88928	0.752431	30.4394	0
1.1973	13.2683	-6.02454	2.27879	36.8414	0
1.1980	13.5772	-4.8292	1.05878	39.3176	0
1.1987	15.7099	-1.48223	1.05878	41.4315	0
1.1993	17.2366	-3.29915	2.27879	44.1493	0
1.2000	15.7099	-8.17617	0.752431	41.7334	0
1.2007	13.5772	-8.51086	-2.2976	35.6335	0
1.2013	12.6624	-6.02454	-1.07759	33.1572	0
1.2020	12.9653	-5.73766	3.19514	28.9295	0
1.2027	11.4386	-5.11608	3.80515	17.6355	0
1.2033	7.47021	-4.8292	3.19514	7.85144	0
1.2040	6.25244	-6.35924	5.94151	4.1673	0
1.2047	6.25244	-6.98082	5.94151	-1.93266	0
1.2053	2.58701	-6.02454	2.58514	-12.9247	0
1.2060	-1.68428	-5.11608	4.10881	-21.4405	0
1.2067	-2.90205	-3.58604	5.33151	-26.6345	0
1.2073	-4.42881	-3.29915	1.36244	-31.5266	0
1.2080	-7.48232	-5.11608	-1.07759	-34.8483	0
1.2087	-9.92393	-3.92073	0.142424	-36.4186	0
1.2093	-10.5298	-0.573766	-0.161235	-37.9285	0
1.2100	-10.2269	0.382511	0.448771	-37.6265	0
1.2107	-10.5298	-0.239069	1.36244	-32.7345	0
1.2113	-10.5298	-1.76911	-0.773929	-27.2385	0
1.2120	-6.87041	-4.54232	-2.2976	-24.1583	0
1.2127	-3.81689	-6.64612	-0.467582	-18.3603	0
1.2133	-5.04072	-6.98082	-0.161235	-9.24054	0
1.2140	-5.04072	-6.98082	-2.2976	-0.664353	0
1.2147	0.75732	-6.98082	-3.5203	7.85144	0
1.2153	5.02861	-8.79775	-2.2976	16.7296	0
1.2160	6.55536	-11.5231	-1.07759	24.0375	0
1.2167	10.8267	-11.5231	-1.99394	31.3454	0
1.2173	14.795	-9.41933	-1.99394	38.0493	0
1.2180	16.3218	-10.6147	0.142424	41.1295	0
1.2187	17.8485	-14.2963	0.448771	41.1295	0
1.2193	18.4604	-14.2963	-0.773929	41.1295	0
1.2200	16.9337	-12.1447	1.05878	40.5255	0
1.2207	16.0188	-13.3879	4.10881	38.9552	0
1.2213	15.104	-16.1133	3.19514	35.9354	0
1.2220	12.0505	-13.6748	1.05878	28.6276	0
1.2227	8.99697	-8.79775	1.36244	17.6355	0
1.2233	6.25244	-7.88928	2.27879	10.2673	0
1.2240	2.28408	-8.79775	1.97244	6.64353	0
1.2247	-1.98721	-9.41933	2.27879	-2.53662	0
1.2253	-5.04072	-10.9494	1.66878	-15.3405	0
1.2260	-8.7001	-10.9494	-0.467582	-22.6484	0
1.2267	-13.2804	-7.55459	-0.467582	-29.0503	0
1.2273	-16.0249	-6.64612	1.66878	-39.7404	0
1.2280	-14.8071	-9.41933	1.05878	-43.7265	0
1.2287	-12.9714	-8.17617	-0.773929	-41.9146	0
1.2293	-12.0565	-4.20762	-0.467582	-43.7265	0
1.2300	-11.7536	-4.54232	0.142424	-44.3305	0
1.2307	-11.1417	-6.98082	0.448771	-39.1364	0
1.2313	-9.92393	-6.98082	-0.773929	-35.1503	0
1.2320	-8.09424	-6.64612	-3.82396	-29.3523	0
1.2327	-5.95557	-6.02454	-3.21395	-18.0583	0
1.2333	-2.59912	-3.58604	-1.38393	-10.1465	0
1.2340	0.75732	-1.76911	-2.2976	-4.04651	0
1.2347	1.67216	-1.76911	-0.773929	6.64353	0
1.2353	3.81084	-2.056	2.58514	16.1257	0
1.2360	7.47021	-4.8292	-0.161235	21.2593	0
1.2367	7.16728	-7.55459	-4.43397	28.0236	0
1.2373	7.16728	-6.98082	-3.21395	33.5196	0
1.2380	9.91181	-6.98082	-0.467582	35.0295	0
1.2387	10.5237	-7.55459	-0.773929	37.7473	0
1.2393	10.8267	-4.54232	-1.07759	40.5255	0
1.2400	12.9653	-3.92073	-0.467582	38.3513	0
1.2407	12.0505	-7.88928	0.448771	34.1236	0
1.2413	9.91181	-7.88928	0.752431	32.5533	0
1.2420	9.30595	-4.20762	0.752431	29.8355	0
1.2427	6.25244	-3.29915	1.36244	21.5613	0
1.2433	3.19892	-5.45078	0.448771	10.6296	0
1.2440	1.98115	-6.02454	-1.07759	2.05345	0
1.2447	-1.68428	-3.29915	1.36244	-3.44256	0
1.2453	-5.65264	0.0478138	5.02516	-9.54252	0
1.2460	-8.09424	0.382511	4.7215	-19.6286	0
1.2467	-9.92393	2.19944	1.36244	-29.0503	0
1.2473	-8.39717	4.92483	-0.467582	-32.1305	0
1.2480	-6.56748	5.54641	-0.161235	-33.3384	0
1.2487	-9.31201	5.83329	0.752431	-37.6265	0
1.2493	-10.5298	7.07645	1.05878	-40.0424	0
1.2500	-10.2269	4.92483	1.36244	-37.9285	0
1.2507	-12.6685	3.1079	1.36244	-36.7206	0
1.2513	-12.6685	5.54641	-0.161235	-35.4523	0
1.2520	-10.5298	6.16799	-1.38393	-25.4266	0
1.2527	-8.39717	5.25952	-0.467582	-12.5623	0
1.2533	-1.98721	5.54641	-0.161235	-6.76432	0
1.2540	4.72568	4.01636	-2.60395	-2.53662	0
1.2547	5.02861	2.19944	-4.13031	6.34155	0
1.2553	6.55536	1.86474	-1.99394	14.5554	0
1.2560	11.1356	0.956277	0.142424	19.4474	0
1.2567	12.6624	1.29097	-0.773929	27.3593	0
1.2573	12.6624	4.01636	-3.5203	34.1236	0
1.2580	12.9653	4.63794	-2.2976	35.9354	0
1.2587	12.3534	4.35106	1.97244	37.7473	0
1.2593	13.2683	5.83329	2.27879	41.1295	0
1.2600	14.4921	5.83329	-0.467582	41.4315	0
1.2607	12.6624	5.83329	-0.467582	38.6533	0
1.2613	11.4386	7.07645	1.36244	35.0295	0
1.2620	9.91181	5.83329	1.66878	28.0236	0
1.2627	4.42275	4.63794	0.752431	17.6355	0
1.2633	-0.460451	6.78957	0.142424	8.75738	0
1.2640	-2.59912	8.60649	0.448771	3.86533	0
1.2647	-5.34365	7.69803	1.66878	-3.14058	0
1.2653	-9.92393	7.07645	0.752431	-13.2267	0
1.2660	-13.5833	7.07645	-0.773929	-20.8365	0
1.2667	-13.8923	7.98491	0.448771	-26.3325	0
1.2673	-12.3655	9.80184	1.05878	-31.8285	0
1.2680	-12.9714	11.3319	-0.773929	-34.5463	0
1.2687	-14.4981	12.2403	-1.99394	-35.1503	0
1.2693	-13.5833	13.1966	-1.68759	-38.5325	0
1.2700	-11.1417	13.1966	-1.99394	-40.0424	0
1.2707	-9.61494	14.392	-1.38393	-33.6404	0
1.2713	-8.39717	14.1051	0.142424	-27.2385	0
1.2720	-7.78525	11.6666	-2.2976	-22.6484	0
1.2727	-8.39717	12.2403	-5.96032	-15.6425	0
1.2733	-6.56748	14.7267	-3.5203	-8.63659	0
1.2740	-3.21104	14.7267	0.448771	-0.664353	0
1.2747	0.454392	14.1051	-0.467582	10.2673	0
1.2753	4.42275	12.575	-3.21395	19.7494	0
1.2760	7.16728	10.7581	-3.5203	24.9434	0
1.2767	9.30595	11.3319	-3.21395	29.8355	0
1.2773	12.6624	11.9535	-4.13031	35.0295	0
1.2780	13.5772	8.89337	-5.96032	36.5394	0
1.2787	12.6624	7.69803	-6.26667	36.8414	0
1.2793	12.6624	9.51495	-4.74031	37.7473	0
1.2800	11.1356	7.98491	-1.38393	37.1434	0
1.2807	7.16728	5.83329	1.36244	34.7275	0
1.2813	4.72568	7.69803	1.97244	31.0434	0
1.2820	1.36924	9.80184	1.36244	23.4335	0
1.2827	-2.90205	9.51495	0.752431	11.8376	0
1.2833	-3.81689	9.80184	2.58514	2.65741	0
1.2840	-5.95557	12.2403	3.19514	-1.63068	0
1.2847	-12.0565	13.4835	-0.161235	-8.03263	0
1.2853	-14.8071	13.4835	-2.60395	-17.7563	0
1.2860	-14.1952	13.4835	-1.38393	-26.3325	0
1.2867	-17.5517	13.1966	-1.68759	-32.7345	0
1.2873	-21.211	13.1966	-3.21395	-37.3246	0
1.2880	-22.4349	13.4835	-1.68759	-38.8344	0
1.2887	-23.0468	14.1051	-1.07759	-39.1364	0
1.2893	-22.7378	15.922	-2.60395	-40.3443	0
1.2900	-21.52	17.1652	-1.38393	-38.8344	0
1.2907	-20.9081	16.5436	0.448771	-34.5463	0
1.2913	-18.4665	13.7704	-2.60395	-30.9226	0
1.2920	-16.6368	12.8619	-4.13031	-27.2385	0
1.2927	-14.8071	14.7267	-1.99394	-19.9306	0
1.2933	-9.61494	15.3004	-3.21395	-11.0524	0
1.2940	-5.65264	14.392	-5.04666	-4.34849	0
1.2947	-3.21104	14.1051	-1.68759	3.56335	0
1.2953	6.25244	13.1966	0.752431	15.7633	0
1.2960	14.795	10.7581	-1.07759	24.0375	0
1.2967	11.1356	7.69803	-3.21395	27.3593	0
1.2973	8.69404	6.45487	-4.13031	32.2513	0
1.2980	15.4069	6.78957	-4.43397	37.1434	0
1.2987	17.2366	4.92483	-4.13031	36.2374	0
1.2993	14.4921	2.19944	-4.43397	37.1434	0
1.3000	16.3218	2.82102	-4.74031	40.5255	0
1.3007	18.4604	2.48632	-3.5203	37.7473	0
1.3013	16.3218	-1.14753	-2.91029	32.8553	0
1.3020	14.795	-0.860649	-2.2976	28.6276	0
1.3027	12.3534	1.57786	-0.467582	18.2395	0
1.3033	7.77919	0.382511	1.36244	7.24749	0
1.3040	3.50791	1.29097	1.36244	2.65741	0
1.3047	0.454392	5.54641	-1.38393	-3.44256	0
1.3053	-0.769437	5.54641	-2.2976	-14.4346	0
1.3060	-1.68428	2.82102	-0.773929	-23.5543	0
1.3067	-4.73174	3.39478	0.752431	-29.3523	0
1.3073	-5.34365	2.82102	-0.161235	-34.5463	0
1.3080	-3.81689	1.86474	-1.99394	-37.3246	0
1.3087	-5.34365	3.72948	-2.91029	-38.2305	0
1.3093	-7.48232	3.72948	-2.2976	-38.5325	0
1.3100	-6.2585	1.86474	-1.38393	-36.4186	0
1.3107	-5.65264	1.29097	-3.21395	-32.4325	0
1.3113	-4.73174	1.29097	-5.04666	-30.3186	0
1.3120	-3.21104	2.48632	-4.13031	-26.3325	0
1.3127	-2.90205	4.01636	-3.5203	-17.1524	0
1.3133	1.06631	2.19944	-3.21395	-8.03263	0
1.3140	7.47021	0.382511	-1.07759	-1.93266	0
1.3147	8.99697	0.382511	-1.99394	8.15342	0
1.3153	8.08212	-1.14753	-5.96032	21.2593	0
1.3160	9.91181	-2.39069	-5.04666	29.2315	0
1.3167	10.5237	-0.860649	-0.773929	31.6474	0
1.3173	9.91181	-0.860649	2.27879	35.0295	0
1.3180	11.7476	-0.573766	2.58514	37.7473	0
1.3187	12.6624	3.1079	0.448771	39.6196	0
1.3193	12.9653	4.63794	-0.467582	42.6394	0
1.3200	14.4921	2.19944	1.97244	44.1493	0
1.3207	12.9653	0.382511	1.66878	39.3176	0
1.3213	11.1356	-0.239069	-0.161235	31.6474	0
1.3220	12.6624	-1.76911	1.97244	25.8494	0
1.3227	11.4386	-0.573766	4.41515	18.5415	0
1.3233	6.25244	3.39478	5.02516	9.36133	0
1.3240	2.28408	4.01636	4.41515	3.26137	0
1.3247	-0.460451	1.29097	1.36244	-1.63068	0
1.3253	-3.21104	1.29097	2.27879	-10.7504	0
1.3260	-4.73174	5.25952	5.94151	-22.6484	0
1.3267	-7.17334	5.25952	4.10881	-31.5266	0
1.3273	-11.7536	1.86474	1.36244	-36.1166	0
1.3280	-13.2804	1.57786	3.19514	-38.2305	0
1.3287	-11.7536	2.48632	3.19514	-39.1364	0
1.3293	-11.7536	2.19944	2.27879	-40.6463	0
1.3300	-13.5833	3.1079	5.02516	-39.7404	0
1.3307	-12.0565	5.83329	4.10881	-35.7543	0
1.3313	-7.48232	5.83329	0.752431	-30.9226	0
1.3320	-5.04072	2.82102	0.448771	-22.6484	0
1.3327	-5.04072	0.669394	0.752431	-13.8306	0
[truncated: 43,648 more rows]
