# Supplementary material for: Identification of Haptic Based Guiding Using Hard Reins
Source: PLoS One. 2015 Jul 22;10(7):e0132020. doi: 10.1371/journal.pone.0132020 (PMC4511788; doi:10.1371/journal.pone.0132020)
Supplement: S4 File — (ZIP) [file pone.0132020.s004.zip › EMGData2/Subject12/T1/t1.txt]

0.0000	1.16367	2.55796	-1.47109	0.383923	0
0.0007	0.860102	-0.852652	0.359	1.9054	0
0.0013	1.16367	-3.41061	4.63191	8.00551	0
0.0020	3.61749	-2.55796	6.76971	14.4184	0
0.0027	5.43888	-3.19744	4.93692	18.087	0
0.0033	5.13532	-4.47642	5.24194	23.2771	0
0.0040	4.22462	-2.98428	7.07473	27.5429	0
0.0047	2.37793	-1.91847	5.85197	26.6329	0
0.0053	1.16367	-3.19744	7.98977	27.5429	0
0.0060	4.22462	-4.47642	11.9577	27.8415	0
0.0067	8.8034	-4.68959	8.29479	25.41	0
0.0073	9.71409	-5.32907	3.10683	25.7086	0
0.0080	8.8034	-5.11591	3.71686	24.1872	0
0.0087	6.95671	-2.55796	2.19179	14.1198	0
0.0093	1.16367	-1.06581	0.359	6.79686	0
0.0100	-4.32581	-2.98428	2.4968	4.64974	0
0.0107	-4.62937	-2.98428	0.96903	-3.28468	0
0.0113	-4.62937	1.91847	-2.69115	-11.8305	0
0.0120	-6.77963	4.0501	-2.38613	-15.7977	0
0.0127	-6.77963	1.06581	-2.08112	-24.0307	0
0.0133	-5.84363	0.213163	-3.30118	-32.278	0
0.0140	-5.84363	0.426326	-2.38613	-31.0551	0
0.0147	-5.84363	0.213163	-4.21892	-30.7423	0
0.0153	-6.77963	1.06581	-8.79415	-35.6338	0
0.0160	-8.60102	1.7053	-9.40688	-35.6338	0
0.0167	-8.29746	1.06581	-7.8791	-31.9652	0
0.0173	-6.45077	1.7053	-8.79415	-29.2208	0
0.0180	-4.02224	1.27898	-7.8791	-22.8079	0
0.0187	-1.26486	1.06581	-5.744	-14.5749	0
0.0193	0.252971	2.98428	-5.43898	-9.38479	0
0.0200	1.7708	3.83693	-4.21892	-2.67324	0
0.0207	3.61749	1.91847	-2.08112	6.18543	0
0.0213	2.37793	0.852652	-1.16607	11.0627	0
0.0220	2.37793	1.06581	0.359	15.6413	0
0.0227	8.19627	2.98428	3.10683	23.8743	0
0.0233	12.4715	5.32907	4.02188	29.6758	0
0.0240	10.3212	5.32907	2.80182	30.2873	0
0.0247	7.8927	3.83693	1.58176	31.2115	0
0.0253	5.13532	2.34479	0.664015	32.1216	0
0.0260	1.46723	0.426326	-0.556045	29.3772	0
0.0267	0.556537	-1.06581	-1.16607	25.7086	0
0.0273	4.52818	-1.91847	-0.86106	22.9643	0
0.0280	7.8927	-3.41061	-1.47109	19.3099	0
0.0287	6.34958	-2.34479	-1.16607	14.1198	0
0.0293	3.92105	1.06581	0.664015	7.7069	0
0.0300	3.31392	-0.213163	1.27674	0.383923	0
0.0307	0.860102	-3.83693	-0.556045	-5.41758	0
0.0313	-3.41511	-1.91847	-2.38613	-9.99622	0
0.0320	-4.32581	1.06581	-1.47109	-16.4092	0
0.0327	-5.84363	-0.852652	0.359	-22.1964	0
0.0333	-11.3331	-3.41061	-1.47109	-25.5522	0
0.0340	-13.1798	-3.41061	-5.13397	-29.2208	0
0.0347	-9.51172	-1.91847	-5.744	-29.8323	0
0.0353	-9.20815	0.213163	-5.43898	-28.3108	0
0.0360	-11.0295	0.852652	-6.04901	-30.1309	0
0.0367	-9.81528	-1.7053	-6.65904	-32.5766	0
0.0373	-8.60102	-4.0501	-7.26907	-28.6094	0
0.0380	-8.60102	-4.47642	-6.96406	-22.8079	0
0.0387	-8.29746	-3.41061	-4.52394	-16.4092	0
0.0393	-8.60102	-4.47642	-4.21892	-9.07196	0
0.0400	-6.77963	-6.18173	-5.13397	-3.89611	0
0.0407	-2.50441	-5.54224	-2.99616	0.0710969	0
0.0413	0.556537	-5.96856	-0.25103	7.7069	0
0.0420	2.07436	-7.88703	-0.25103	13.807	0
0.0427	6.04601	-8.10019	1.27674	17.7742	0
0.0433	9.10696	-7.24754	3.41185	23.8743	0
0.0440	9.10696	-6.18173	0.359	28.7658	0
0.0447	9.71409	-4.68959	-2.08112	29.3772	0
0.0453	12.4715	-5.32907	0.664015	30.2873	0
0.0460	11.8391	-5.96856	1.88677	30.2873	0
0.0467	10.0177	-2.98428	2.19179	26.6329	0
0.0473	10.3212	-0.213163	4.02188	24.4858	0
0.0480	9.10696	-1.06581	2.19179	21.13	0
0.0487	3.92105	-2.55796	-2.38613	11.3755	0
0.0493	1.46723	-3.41061	-2.08112	3.12826	0
0.0500	4.22462	-4.0501	0.96903	0.995356	0
0.0507	2.07436	-1.91847	1.27674	-4.50754	0
0.0513	-3.71868	-1.06581	0.053985	-13.6506	0
0.0520	-4.02224	-3.19744	-3.30118	-19.1535	0
0.0527	-4.93294	-2.55796	-7.26907	-21.2864	0
0.0533	-11.662	0.213163	-8.48913	-25.5522	0
0.0540	-12.5727	-0.852652	-7.8791	-28.908	0
0.0547	-7.69032	-2.55796	-8.79415	-29.5194	0
0.0553	-8.90459	-1.27898	-9.71189	-29.8323	0
0.0560	-11.662	0.213163	-7.26907	-28.908	0
0.0567	-8.90459	1.06581	-4.82895	-26.7751	0
0.0573	-8.60102	2.98428	-6.65904	-26.4765	0
0.0580	-8.60102	2.98428	-7.8791	-23.7321	0
0.0587	-3.11155	1.7053	-4.52394	-15.1863	0
0.0593	-0.0505942	2.55796	-1.7761	-8.16192	0
0.0600	-0.35416	4.0501	-2.08112	-5.41758	0
0.0607	1.16367	1.27898	-0.556045	2.51683	0
0.0613	1.7708	-2.34479	0.053985	11.9727	0
0.0620	2.37793	-0.852652	-0.86106	17.1628	0
0.0627	5.74245	0.852652	0.053985	22.0543	0
0.0633	8.49983	-2.98428	0.359	27.5429	0
0.0640	9.10696	-3.41061	-1.47109	26.9315	0
0.0647	8.8034	0.213163	-1.16607	23.8743	0
0.0653	5.43888	0.213163	0.664015	23.8743	0
0.0660	3.31392	-1.7053	0.359	24.4858	0
0.0667	4.52818	0.213163	0.664015	24.4858	0
0.0673	4.22462	-0.426326	1.88677	22.9643	0
0.0680	2.37793	-2.98428	1.27674	16.8642	0
0.0687	3.92105	-0.852652	1.27674	9.22838	0
0.0693	3.92105	1.91847	2.4968	4.0383	0
0.0700	1.7708	1.27898	2.80182	-1.74898	0
0.0707	2.37793	3.83693	2.19179	-8.47475	0
0.0713	3.01036	6.82122	1.58176	-15.4849	0
0.0720	-0.0505942	4.68959	0.359	-23.1207	0
0.0727	-2.20085	1.91847	-1.16607	-27.998	0
0.0733	-1.56842	2.34479	-1.7761	-27.998	0
0.0740	-1.26486	1.91847	-1.47109	-27.998	0
0.0747	-2.80798	1.27898	-0.556045	-30.4437	0
0.0753	-4.32581	2.34479	-1.16607	-31.9652	0
0.0760	-4.02224	2.34479	-0.556045	-31.9652	0
0.0767	-3.41511	1.7053	1.27674	-31.6666	0
0.0773	-6.45077	2.98428	0.96903	-28.3108	0
0.0780	-9.51172	4.0501	0.664015	-22.8079	0
0.0787	-6.45077	2.98428	2.19179	-15.4849	0
0.0793	-2.20085	0.426326	0.359	-6.32762	0
0.0800	-2.50441	1.7053	-1.7761	0.383923	0
0.0807	-2.50441	2.98428	1.27674	4.96256	0
0.0813	-0.35416	0.213163	4.02188	12.897	0
0.0820	0.556537	-1.27898	4.32689	21.7414	0
0.0827	3.31392	1.06581	7.68476	25.7086	0
0.0833	8.8034	2.98428	8.5998	27.2443	0
0.0840	10.3212	1.91847	4.93692	28.453	0
0.0847	6.95671	0.213163	5.24194	29.3772	0
0.0853	6.95671	-2.34479	8.29479	30.2873	0
0.0860	8.19627	-2.34479	7.68476	30.2873	0
0.0867	6.34958	-0.852652	6.15698	28.1544	0
0.0873	5.43888	-0.213163	6.4647	25.7086	0
0.0880	5.13532	-0.426326	5.85197	21.13	0
0.0887	1.7708	-0.852652	4.63191	12.897	0
0.0893	-1.87199	-1.27898	3.41185	5.574	0
0.0900	-3.41511	-1.27898	2.19179	2.21822	0
0.0907	-5.84363	1.06581	2.80182	-2.67324	0
0.0913	-8.29746	3.19744	3.41185	-11.2191	0
0.0920	-9.51172	3.19744	0.359	-19.1535	0
0.0927	-11.9655	1.7053	-1.16607	-23.1207	0
0.0933	-14.6976	1.27898	1.27674	-24.0307	0
0.0940	-14.0905	1.06581	2.4968	-24.6422	0
0.0947	-12.5727	0.852652	1.58176	-25.2536	0
0.0953	-12.2691	3.19744	0.053985	-25.2536	0
0.0960	-10.4224	5.32907	-2.38613	-24.3436	0
0.0967	-7.99389	2.55796	-4.21892	-22.5093	0
0.0973	-7.69032	-0.213163	-4.21892	-20.0635	0
0.0980	-6.45077	0.852652	-2.69115	-16.4092	0
0.0987	-4.02224	1.06581	-0.556045	-12.1291	0
0.0993	-2.50441	-0.852652	-0.556045	-7.86332	0
0.1000	-0.35416	-1.06581	-0.556045	-1.13755	0
0.1007	4.83175	0.213163	0.359	8.00551	0
0.1013	6.65314	0.852652	0.053985	14.7313	0
0.1020	5.13532	-0.213163	0.96903	18.3857	0
0.1027	6.04601	-1.06581	4.63191	23.8743	0
0.1033	7.8927	0.213163	4.32689	30.6001	0
0.1040	6.04601	0.426326	2.19179	33.0316	0
0.1047	5.13532	-0.852652	4.93692	33.0316	0
0.1053	5.74245	-0.852652	7.98977	34.5673	0
0.1060	3.92105	-1.06581	8.29479	33.643	0
0.1067	1.16367	-0.213163	8.90482	29.6758	0
0.1073	1.16367	3.83693	6.76971	26.6329	0
0.1080	0.860102	5.54224	1.58176	22.6657	0
0.1087	-2.20085	2.55796	0.664015	15.3427	0
0.1093	-4.02224	-0.852652	3.41185	9.22838	0
0.1100	-2.50441	-1.7053	4.02188	4.64974	0
0.1107	-1.26486	-2.55796	2.80182	-3.58328	0
0.1113	-4.32581	-2.34479	-0.556045	-13.0392	0
0.1120	-5.84363	-0.426326	-3.91121	-17.6178	0
0.1127	-3.71868	0.213163	-4.21892	-21.8978	0
0.1133	-3.71868	-0.426326	-4.21892	-28.3108	0
0.1140	-5.84363	-0.852652	-4.52394	-31.0551	0
0.1147	-5.84363	-2.55796	-4.82895	-29.2208	0
0.1153	-6.1472	-3.41061	-5.744	-27.6993	0
0.1160	-8.29746	-0.852652	-5.43898	-27.998	0
0.1167	-9.51172	0.426326	-4.21892	-26.1637	0
0.1173	-8.60102	-0.852652	-6.96406	-21.8978	0
0.1180	-5.84363	-0.426326	-9.10186	-17.9306	0
0.1187	-3.11155	1.27898	-6.35403	-12.7406	0
0.1193	-2.20085	1.91847	-4.21892	-5.71619	0
0.1200	-1.87199	1.7053	-4.52394	-0.22751	0
0.1207	-0.657725	0.213163	-3.91121	4.64974	0
0.1213	-0.35416	-3.41061	-1.47109	11.0627	0
0.1220	1.16367	-5.54224	0.96903	16.8642	0
0.1227	4.52818	-4.47642	1.58176	22.0543	0
0.1233	5.13532	-2.55796	0.053985	26.6329	0
0.1240	4.22462	-1.91847	0.664015	29.0644	0
0.1247	6.04601	-2.55796	2.80182	29.6758	0
0.1253	7.8927	-3.19744	0.96903	29.3772	0
0.1260	6.95671	-3.83693	0.96903	28.7658	0
0.1267	6.04601	-4.47642	4.63191	29.6758	0
0.1273	4.52818	-4.47642	3.41185	27.5429	0
0.1280	2.07436	-2.98428	0.359	18.9971	0
0.1287	3.01036	-1.06581	0.053985	11.3755	0
0.1293	4.83175	-0.852652	-1.47109	7.4083	0
0.1300	2.68149	-1.91847	-3.30118	0.383923	0
0.1307	0.556537	-0.852652	-2.99616	-5.41758	0
0.1313	-0.657725	1.91847	-4.21892	-8.47475	0
0.1320	-3.11155	1.91847	-7.26907	-16.7078	0
0.1327	-4.02224	1.06581	-7.8791	-25.865	0
0.1333	-1.87199	0.213163	-6.96406	-26.7751	0
0.1340	-2.50441	-1.7053	-6.65904	-27.0879	0
0.1347	-4.62937	-2.55796	-6.04901	-30.1309	0
0.1353	-4.02224	0.213163	-6.04901	-28.6094	0
0.1360	-4.93294	1.7053	-5.13397	-25.2536	0
0.1367	-7.69032	1.06581	-4.52394	-26.1637	0
0.1373	-6.77963	1.27898	-6.35403	-24.6422	0
0.1380	-3.11155	0.426326	-5.43898	-18.2292	0
0.1387	0.252971	0.213163	-1.47109	-11.8305	0
0.1393	4.22462	2.98428	-1.16607	-7.86332	0
0.1400	5.13532	2.34479	-2.08112	-2.97185	0
0.1407	4.52818	-0.852652	0.359	3.7397	0
0.1413	5.13532	0.213163	1.27674	9.83981	0
0.1420	4.22462	1.7053	1.27674	14.4184	0
0.1427	2.68149	1.06581	4.63191	19.3099	0
0.1433	5.43888	1.06581	6.76971	26.3201	0
0.1440	8.19627	1.06581	4.02188	30.6001	0
0.1447	6.95671	-1.7053	3.10683	31.2115	0
0.1453	5.13532	-2.98428	5.24194	30.2873	0
0.1460	4.22462	-2.98428	3.10683	27.5429	0
0.1467	4.22462	-4.68959	0.359	22.9643	0
0.1473	6.65314	-3.83693	2.80182	19.6085	0
0.1480	4.52818	-1.27898	3.10683	15.9399	0
0.1487	-1.26486	-2.55796	0.664015	9.22838	0
0.1493	-2.80798	-3.41061	1.88677	2.82966	0
0.1500	-2.20085	0.213163	3.10683	-0.838943	0
0.1507	-5.84363	1.27898	0.359	-6.64045	0
0.1513	-7.99389	-2.55796	-3.30118	-14.5749	0
0.1520	-5.84363	-1.7053	-4.21892	-20.675	0
0.1527	-4.02224	1.27898	-4.82895	-24.3436	0
0.1533	-3.11155	-0.852652	-4.21892	-26.7751	0
0.1540	-2.50441	-2.34479	-2.99616	-29.8323	0
0.1547	-3.11155	1.91847	-2.38613	-31.9652	0
0.1553	-4.32581	3.41061	-4.52394	-32.5766	0
0.1560	-2.80798	1.91847	-7.57409	-31.9652	0
0.1567	1.7708	2.34479	-7.8791	-28.908	0
0.1573	1.46723	1.06581	-7.57409	-23.7321	0
0.1580	-4.02224	-2.55796	-7.8791	-20.3764	0
0.1587	-4.02224	-2.55796	-5.13397	-17.3192	0
0.1593	-1.26486	-0.852652	-2.38613	-10.9063	0
0.1600	-4.02224	-0.852652	-3.30118	-2.36042	0
0.1607	-6.45077	1.7053	-1.47109	6.48404	0
0.1613	-4.62937	2.34479	3.10683	13.807	0
0.1620	-3.71868	-1.27898	5.85197	16.5514	0
0.1627	-1.26486	-3.19744	5.85197	19.9071	0
0.1633	5.43888	-1.7053	3.71686	26.0215	0
0.1640	9.10696	-1.91847	0.664015	29.3772	0
0.1647	10.6248	-3.41061	3.10683	29.0644	0
0.1653	13.3822	-3.41061	6.15698	27.8415	0
0.1660	13.0786	-3.41061	3.10683	24.7986	0
0.1667	9.71409	-2.98428	0.664015	21.13	0
0.1673	8.19627	-1.91847	2.19179	20.8314	0
0.1680	7.26027	-1.7053	0.664015	18.087	0
0.1687	4.22462	-1.91847	-0.556045	9.22838	0
0.1693	1.46723	-3.19744	1.88677	2.21822	0
0.1700	0.252971	-2.55796	2.19179	-1.74898	0
0.1707	-0.0505942	-0.426326	2.80182	-7.25188	0
0.1713	-1.26486	-1.27898	4.63191	-12.7406	0
0.1720	-2.20085	-2.55796	2.80182	-16.7078	0
0.1727	-2.20085	0.213163	0.053985	-22.8079	0
0.1733	-2.80798	1.27898	0.359	-27.3865	0
0.1740	-4.93294	-1.7053	0.053985	-28.908	0
0.1747	-6.45077	-1.06581	-2.38613	-29.2208	0
0.1753	-6.77963	0.213163	-3.30118	-27.3865	0
0.1760	-7.69032	-4.0501	-4.52394	-25.2536	0
0.1767	-7.38676	-5.54224	-5.744	-25.5522	0
0.1773	-6.77963	-2.34479	-4.82895	-20.9736	0
0.1780	-5.84363	-1.91847	-3.60619	-12.442	0
0.1787	-4.02224	-2.55796	-2.38613	-7.25188	0
0.1793	-0.961291	-0.852652	-1.47109	-3.58328	0
0.1800	-0.35416	-1.27898	-2.38613	4.35113	0
0.1807	-2.20085	-4.0501	-2.38613	10.1526	0
0.1813	-0.35416	-5.11591	0.359	13.5084	0
0.1820	4.52818	-6.18173	1.27674	18.9971	0
0.1827	6.95671	-7.24754	0.359	24.4858	0
0.1833	6.95671	-5.96856	3.41185	26.6329	0
0.1840	7.8927	-5.32907	4.32689	28.7658	0
0.1847	7.8927	-4.68959	0.053985	31.2115	0
0.1853	6.04601	-3.83693	-0.556045	30.6001	0
0.1860	5.13532	-3.83693	4.02188	28.453	0
0.1867	6.04601	-3.41061	4.32689	26.9315	0
0.1873	6.04601	-3.41061	1.58176	24.1872	0
0.1880	1.46723	-5.11591	0.96903	16.5514	0
0.1887	-1.56842	-4.47642	-0.25103	7.09547	0
0.1893	0.860102	-2.98428	-2.38613	1.9054	0
0.1900	0.556537	-3.19744	-2.38613	-2.36042	0
0.1907	-6.77963	-1.27898	-1.16607	-9.07196	0
0.1913	-9.20815	1.06581	0.053985	-15.1863	0
0.1920	-6.1472	0.426326	-0.25103	-19.7649	0
0.1927	-8.90459	-1.27898	-3.91121	-25.5522	0
0.1933	-14.0905	-2.55796	-7.26907	-28.3108	0
0.1940	-13.7869	-2.55796	-5.13397	-26.4765	0
0.1947	-11.662	-0.426326	-1.16607	-26.4765	0
0.1953	-11.3331	1.27898	-0.556045	-29.5194	0
0.1960	-10.1188	3.41061	-1.47109	-28.908	0
0.1967	-9.81528	5.54224	-2.38613	-24.6422	0
0.1973	-10.4224	2.98428	-1.7761	-20.0635	0
0.1980	-8.60102	-2.34479	0.359	-13.9634	0
0.1987	-3.71868	-0.852652	0.96903	-7.86332	0
0.1993	-1.87199	1.91847	0.359	-4.19472	0
0.2000	-4.32581	-1.7053	1.88677	-0.540336	0
0.2007	-4.93294	-2.55796	2.4968	6.79686	0
0.2013	0.860102	1.7053	0.359	14.1198	0
0.2020	6.34958	0.426326	0.96903	19.3099	0
0.2027	8.19627	-1.7053	3.71686	25.7086	0
0.2033	9.41053	3.19744	2.80182	30.2873	0
0.2040	9.71409	4.68959	0.96903	27.5429	0
0.2047	7.8927	-1.06581	1.58176	24.7986	0
0.2053	6.65314	-3.41061	1.27674	26.0215	0
0.2060	5.43888	-2.34479	2.19179	25.0972	0
0.2067	4.22462	-3.41061	4.63191	22.0543	0
0.2073	6.34958	-4.47642	2.80182	20.22	0
0.2080	8.8034	-2.55796	-0.556045	15.3427	0
0.2087	7.26027	-3.41061	1.27674	6.18543	0
0.2093	4.52818	-3.41061	4.02188	-0.22751	0
0.2100	3.92105	0.213163	0.053985	-4.50754	0
0.2107	2.37793	2.98428	-2.38613	-11.8305	0
0.2113	-1.87199	2.98428	0.96903	-19.7649	0
0.2120	-5.2365	4.0501	1.58176	-22.8079	0
0.2127	-6.45077	5.11591	0.053985	-23.1207	0
0.2133	-5.84363	2.34479	1.27674	-26.7751	0
0.2140	-6.45077	0.213163	1.58176	-31.3537	0
0.2147	-7.69032	3.83693	-1.47109	-31.9652	0
0.2153	-8.29746	8.10019	-3.30118	-30.7423	0
0.2160	-9.81528	6.60805	-2.69115	-31.3537	0
0.2167	-12.8762	2.34479	-3.30118	-30.1309	0
0.2173	-12.2691	1.06581	-3.30118	-25.5522	0
0.2180	-7.69032	2.34479	-2.08112	-19.1535	0
0.2187	-5.54007	3.19744	-1.16607	-13.0392	0
0.2193	-4.93294	2.98428	0.053985	-6.93906	0
0.2200	-3.11155	1.06581	-1.47109	-0.838943	0
0.2207	-1.26486	0.426326	-5.43898	6.48404	0
0.2213	1.7708	1.06581	-3.30118	13.5084	0
0.2220	4.83175	1.06581	2.19179	21.13	0
0.2227	4.52818	0.213163	3.10683	27.8415	0
0.2233	2.68149	0.852652	2.80182	29.0644	0
0.2240	0.556537	0.852652	3.41185	28.1544	0
0.2247	-1.26486	-1.7053	2.80182	30.2873	0
0.2253	-0.0505942	-2.55796	4.93692	30.2873	0
0.2260	3.31392	-0.852652	10.4299	26.6329	0
0.2267	5.13532	2.34479	11.9577	24.7986	0
0.2273	7.26027	1.91847	9.20983	22.6657	0
0.2280	7.8927	-0.426326	5.85197	14.7313	0
0.2287	4.83175	-1.7053	3.10683	6.79686	0
0.2293	5.43888	-1.27898	3.41185	2.21822	0
0.2300	7.26027	-0.852652	4.02188	-2.36042	0
0.2307	5.74245	-0.426326	0.359	-8.47475	0
0.2313	4.52818	-0.426326	-3.30118	-15.7977	0
0.2320	4.22462	-0.213163	-2.69115	-22.5093	0
0.2327	2.37793	0.426326	-1.7761	-25.5522	0
0.2333	3.31392	0.213163	-3.30118	-27.0879	0
0.2340	1.46723	-0.852652	-3.91121	-29.2208	0
0.2347	-6.77963	1.27898	-2.99616	-31.0551	0
0.2353	-7.99389	2.34479	-3.30118	-31.6666	0
0.2360	-4.93294	-0.213163	-4.21892	-28.6094	0
0.2367	-6.77963	0.213163	-2.38613	-24.9408	0
0.2373	-7.69032	2.98428	0.359	-21.8978	0
0.2380	-3.41511	2.55796	0.96903	-15.4849	0
0.2387	-2.50441	2.98428	1.27674	-7.25188	0
0.2393	-2.50441	4.68959	3.10683	-1.13755	0
0.2400	1.46723	1.91847	2.19179	3.7397	0
0.2407	5.13532	-0.852652	0.359	9.22838	0
0.2413	6.04601	0.213163	-0.25103	15.3427	0
0.2420	6.95671	0.213163	-0.25103	21.7414	0
0.2427	5.74245	-1.7053	0.359	27.2443	0
0.2433	3.31392	-1.91847	2.19179	28.1544	0
0.2440	2.68149	-1.91847	3.10683	26.6329	0
0.2447	5.74245	-1.7053	0.96903	28.453	0
0.2453	8.49983	-0.852652	-1.47109	31.8087	0
0.2460	5.43888	-1.06581	-1.47109	31.2115	0
0.2467	2.07436	-0.852652	1.58176	27.5429	0
0.2473	6.34958	-0.426326	4.32689	23.2771	0
0.2480	10.3212	-1.7053	3.71686	16.8642	0
0.2487	6.95671	-2.34479	2.19179	10.1526	0
0.2493	4.52818	-1.7053	1.58176	7.4083	0
0.2500	4.22462	-2.55796	-0.25103	2.82966	0
0.2507	0.556537	-1.7053	-1.16607	-8.16192	0
0.2513	-2.50441	2.34479	0.053985	-15.1863	0
0.2520	-2.20085	2.55796	-1.16607	-17.3192	0
0.2527	-1.26486	-0.852652	-4.21892	-21.8978	0
0.2533	-2.80798	-0.852652	-3.91121	-26.1637	0
0.2540	-9.51172	0.426326	-2.38613	-27.6993	0
0.2547	-16.2155	-0.426326	-4.21892	-30.1309	0
0.2553	-16.8479	-0.852652	-5.43898	-31.0551	0
0.2560	-13.7869	-0.852652	-5.13397	-28.908	0
0.2567	-11.9655	-1.7053	-4.82895	-27.3865	0
0.2573	-10.4224	-0.213163	-3.60619	-23.4193	0
0.2580	-9.20815	1.7053	-1.47109	-14.8735	0
0.2587	-7.08319	-0.852652	-1.47109	-6.93906	0
0.2593	-3.71868	-1.7053	-2.08112	-0.540336	0
0.2600	-0.35416	2.98428	0.359	5.574	0
0.2607	1.46723	4.68959	1.27674	11.6741	0
0.2613	1.16367	1.06581	-0.556045	16.8642	0
0.2620	-1.26486	-2.98428	1.27674	19.9071	0
0.2627	-1.26486	-2.55796	4.02188	22.6657	0
0.2633	1.16367	0.213163	3.41185	27.2443	0
0.2640	2.37793	1.7053	4.02188	27.5429	0
0.2647	1.46723	0.213163	6.76971	23.8743	0
0.2653	3.31392	-1.91847	2.80182	24.1872	0
0.2660	6.65314	-2.34479	-4.21892	26.6329	0
0.2667	10.0177	-1.7053	-4.52394	22.9643	0
0.2673	10.0177	-1.06581	-3.30118	18.6985	0
0.2680	3.92105	-0.852652	-4.52394	15.6413	0
0.2687	-1.87199	-0.213163	-3.30118	9.22838	0
0.2693	-0.35416	0.852652	-1.47109	2.82966	0
0.2700	3.01036	1.7053	-4.21892	-0.22751	0
0.2707	0.556537	0.852652	-5.13397	-4.80615	0
0.2713	-1.87199	0.213163	-1.16607	-12.442	0
0.2720	-1.87199	1.06581	-1.47109	-19.1535	0
0.2727	-5.2365	1.7053	-6.35403	-24.9408	0
0.2733	-9.81528	1.91847	-6.96406	-30.1309	0
0.2740	-10.726	3.83693	-5.43898	-31.0551	0
0.2747	-11.3331	5.54224	-7.8791	-30.4437	0
0.2753	-13.7869	5.11591	-10.6269	-31.9652	0
0.2760	-13.4834	4.68959	-8.48913	-32.5766	0
0.2767	-13.1798	4.68959	-6.35403	-30.1309	0
0.2773	-12.8762	4.68959	-6.04901	-25.5522	0
0.2780	-8.29746	5.11591	-3.30118	-18.2292	0
0.2787	-3.11155	3.41061	-0.556045	-10.9063	0
0.2793	-2.20085	1.06581	-1.7761	-5.71619	0
0.2800	-0.961291	1.06581	-3.30118	-0.838943	0
0.2807	1.7708	1.91847	-2.08112	6.79686	0
0.2813	3.31392	1.06581	0.053985	14.4184	0
0.2820	4.22462	1.06581	3.41185	19.6085	0
0.2827	6.04601	1.27898	6.4647	22.9643	0
0.2833	7.8927	-0.852652	3.71686	25.7086	0
0.2840	9.41053	-2.55796	0.96903	25.7086	0
0.2847	9.10696	-0.213163	4.02188	23.8743	0
0.2853	6.65314	1.91847	6.4647	24.1872	0
0.2860	6.04601	1.7053	4.93692	26.3201	0
0.2867	8.8034	1.7053	4.63191	26.0215	0
0.2873	8.8034	1.27898	5.24194	22.9643	0
0.2880	4.22462	0.852652	3.10683	16.5514	0
0.2887	2.68149	0.852652	0.359	6.18543	0
0.2893	5.13532	1.06581	0.359	-1.74898	0
0.2900	4.52818	0.852652	-0.556045	-5.41758	0
0.2907	1.7708	0.213163	-2.69115	-10.9063	0
0.2913	2.37793	0.213163	-1.7761	-18.2292	0
0.2920	4.22462	0.426326	0.359	-22.8079	0
0.2927	2.07436	1.06581	-1.47109	-24.6422	0
0.2933	-2.50441	0.852652	-2.99616	-27.998	0
0.2940	-4.93294	0.213163	-2.38613	-31.3537	0
0.2947	-5.54007	1.06581	-2.99616	-32.8752	0
0.2953	-7.08319	1.27898	-2.99616	-31.6666	0
0.2960	-8.60102	1.7053	-2.08112	-29.2208	0
0.2967	-7.69032	1.91847	-3.30118	-27.0879	0
0.2973	-6.77963	1.91847	-5.13397	-22.5093	0
0.2980	-6.77963	1.7053	-4.52394	-16.4092	0
0.2987	-3.71868	2.34479	-3.30118	-10.6077	0
0.2993	2.68149	1.91847	-1.7761	-2.67324	0
0.3000	6.04601	0.213163	1.27674	4.96256	0
0.3007	6.95671	-0.426326	2.19179	8.31834	0
0.3013	7.8927	0.852652	0.053985	12.5841	0
0.3020	7.8927	0.426326	0.359	18.3857	0
0.3027	7.56384	0.213163	3.10683	22.9643	0
0.3033	8.49983	0.426326	4.32689	26.6329	0
0.3040	8.49983	1.06581	5.85197	27.5429	0
0.3047	7.26027	0.852652	6.4647	27.5429	0
0.3053	7.56384	-1.7053	2.80182	28.453	0
0.3060	7.56384	-3.41061	0.053985	27.8415	0
0.3067	6.04601	-1.91847	1.58176	22.9643	0
0.3073	5.43888	-0.852652	2.19179	20.5186	0
0.3080	4.22462	-1.91847	0.96903	16.5514	0
0.3087	0.556537	-1.7053	0.96903	7.4083	0
0.3093	-2.80798	-0.213163	0.359	2.82966	0
0.3100	-4.32581	-1.7053	-1.7761	1.60679	0
0.3107	-5.84363	-1.7053	-1.7761	-6.32762	0
0.3113	-7.38676	1.91847	-1.47109	-16.4092	0
0.3120	-7.99389	2.98428	-3.60619	-22.8079	0
0.3127	-8.90459	0.213163	-4.52394	-29.2208	0
0.3133	-10.1188	-1.27898	-4.21892	-32.278	0
0.3140	-10.4224	-0.213163	-3.91121	-28.908	0
0.3147	-9.81528	0.852652	-3.60619	-29.2208	0
0.3153	-9.20815	0.213163	-3.60619	-31.6666	0
0.3160	-8.29746	-1.06581	-3.30118	-28.3108	0
0.3167	-5.54007	0.213163	-2.38613	-24.6422	0
0.3173	-3.71868	2.55796	-2.38613	-22.8079	0
0.3180	-3.71868	1.06581	-3.30118	-16.0963	0
0.3187	-2.20085	-0.852652	-2.99616	-7.25188	0
0.3193	-0.35416	-0.852652	-2.38613	-2.67324	0
0.3200	-0.657725	-1.91847	-2.99616	0.995356	0
0.3207	1.16367	-2.55796	-1.7761	9.22838	0
0.3213	3.31392	-0.426326	0.359	16.5514	0
0.3220	1.16367	-0.426326	1.58176	21.7414	0
0.3227	0.860102	0.213163	2.80182	26.6329	0
0.3233	3.92105	4.68959	4.32689	28.1544	0
0.3240	1.46723	3.19744	4.02188	28.453	0
0.3247	-3.11155	-3.41061	3.71686	31.2115	0
0.3253	-3.11155	-3.41061	4.93692	32.1216	0
0.3260	-3.11155	-1.7053	4.32689	29.3772	0
0.3267	-4.02224	-2.55796	2.19179	26.6329	0
0.3273	-4.02224	-2.55796	2.4968	22.0543	0
0.3280	-5.2365	-3.41061	2.80182	13.807	0
0.3287	-5.84363	-5.32907	1.27674	7.7069	0
0.3293	-3.71868	-2.34479	0.053985	4.96256	0
0.3300	-4.02224	0.213163	-0.86106	-1.74898	0
0.3307	-5.54007	-2.34479	-2.08112	-10.9063	0
0.3313	-2.20085	-2.55796	-2.08112	-16.7078	0
0.3320	0.860102	-1.7053	-1.16607	-22.1964	0
0.3327	-1.26486	-2.34479	-1.7761	-27.0879	0
0.3333	-2.80798	-0.852652	-4.21892	-27.3865	0
0.3340	-0.35416	-0.213163	-6.04901	-26.7751	0
0.3347	0.556537	-0.852652	-5.13397	-28.3108	0
0.3353	1.16367	1.91847	-4.21892	-28.6094	0
0.3360	2.37793	3.19744	-4.21892	-26.7751	0
0.3367	1.46723	0.213163	-3.30118	-24.3436	0
0.3373	-0.961291	0.852652	-0.86106	-20.0635	0
0.3380	-0.657725	2.55796	0.053985	-13.9634	0
0.3387	0.556537	-0.852652	-0.25103	-9.07196	0
0.3393	-0.657725	-1.06581	0.053985	-4.19472	0
0.3400	-3.11155	1.7053	0.053985	3.12826	0
0.3407	-3.11155	-0.213163	-0.25103	12.2855	0
0.3413	-2.20085	-2.55796	1.88677	18.9971	0
0.3420	-1.26486	-2.55796	4.02188	21.4428	0
0.3427	2.37793	-3.41061	3.41185	22.9643	0
0.3433	6.34958	-3.19744	0.96903	25.7086	0
0.3440	6.65314	-1.06581	0.359	28.453	0
0.3447	6.95671	-1.7053	1.88677	29.0644	0
0.3453	9.10696	-3.41061	1.88677	28.453	0
0.3460	7.56384	-1.91847	-0.25103	25.7086	0
0.3467	4.22462	0.426326	0.053985	22.3529	0
0.3473	4.83175	4.0501	2.4968	21.7414	0
0.3480	5.74245	4.68959	3.10683	17.7742	0
0.3487	3.92105	0.852652	1.27674	7.7069	0
0.3493	3.01036	-0.852652	0.96903	-0.22751	0
0.3500	2.68149	1.06581	2.19179	-4.50754	0
0.3507	2.37793	0.213163	1.88677	-11.5177	0
0.3513	1.46723	-1.7053	-0.556045	-18.8407	0
0.3520	-1.26486	-0.852652	-3.30118	-22.8079	0
0.3527	-2.20085	1.27898	-5.43898	-26.1637	0
0.3533	-0.961291	3.41061	-4.52394	-28.3108	0
0.3540	-2.80798	3.41061	-1.7761	-27.3865	0
0.3547	-5.84363	2.55796	-0.86106	-29.8323	0
0.3553	-4.32581	2.55796	-0.86106	-31.0551	0
0.3560	-4.02224	1.06581	-0.556045	-27.0879	0
0.3567	-7.99389	-0.852652	-1.16607	-23.7321	0
0.3573	-9.51172	1.27898	-0.556045	-22.5093	0
0.3580	-7.08319	2.98428	2.19179	-13.9634	0
0.3587	-4.93294	1.27898	2.19179	-4.80615	0
0.3593	-2.80798	3.19744	0.96903	-1.74898	0
0.3600	-4.02224	4.68959	0.664015	1.60679	0
0.3607	-7.08319	1.06581	-1.7761	9.22838	0
0.3613	-3.71868	-1.7053	-4.21892	15.6413	0
0.3620	3.92105	-1.7053	-2.38613	20.22	0
0.3627	7.8927	-2.34479	0.053985	23.2771	0
0.3633	10.6248	-1.7053	2.4968	24.7986	0
0.3640	12.4715	-1.91847	6.15698	27.8415	0
0.3647	12.1426	-4.0501	5.54695	31.8087	0
0.3653	11.2319	-4.0501	3.71686	31.8087	0
0.3660	10.6248	-2.34479	7.68476	28.7658	0
0.3667	9.10696	-1.7053	9.51485	25.0972	0
0.3673	6.34958	-3.19744	5.54695	19.9071	0
0.3680	3.01036	-6.60805	4.02188	13.807	0
0.3687	1.16367	-7.24754	4.32689	9.22838	0
0.3693	4.22462	-2.55796	2.4968	3.12826	0
0.3700	6.04601	-0.213163	1.58176	-4.19472	0
0.3707	3.31392	-1.7053	1.27674	-9.99622	0
0.3713	1.46723	0.213163	0.359	-14.5749	0
0.3720	-0.0505942	2.55796	-0.25103	-20.0635	0
0.3727	-4.62937	-0.852652	-2.69115	-25.865	0
0.3733	-6.77963	-4.0501	-4.82895	-29.8323	0
0.3740	-6.1472	-4.47642	-2.69115	-31.0551	0
0.3747	-6.77963	-3.83693	-1.16607	-30.4437	0
0.3753	-6.77963	-2.34479	-1.47109	-30.7423	0
0.3760	-5.2365	-0.426326	-0.556045	-30.4437	0
0.3767	-4.32581	-0.213163	-2.08112	-27.3865	0
0.3773	-4.02224	0.852652	-4.21892	-21.585	0
0.3780	-4.32581	0.852652	-2.99616	-15.4849	0
0.3787	-4.93294	-2.34479	-0.556045	-9.38479	0
0.3793	-3.11155	-3.41061	-0.556045	-3.58328	0
0.3800	-0.35416	-1.7053	-0.86106	3.44109	0
0.3807	2.07436	-2.34479	0.053985	11.0627	0
0.3813	3.31392	-3.83693	1.27674	17.1628	0
0.3820	3.61749	-2.55796	3.41185	20.8314	0
0.3827	5.13532	-0.426326	4.02188	25.0972	0
0.3833	6.95671	1.91847	3.71686	29.6758	0
0.3840	5.13532	3.19744	4.02188	31.8087	0
0.3847	4.52818	0.213163	2.19179	30.8987	0
0.3853	6.04601	-2.98428	-0.556045	27.8415	0
0.3860	5.13532	-2.55796	1.27674	26.0215	0
0.3867	4.22462	-2.55796	4.93692	27.5429	0
0.3873	5.74245	-3.41061	4.32689	25.41	0
0.3880	3.92105	-1.7053	2.80182	16.8642	0
0.3887	1.16367	-0.852652	1.27674	9.22838	0
0.3893	0.252971	-2.55796	-0.25103	5.574	0
0.3900	-3.41511	-2.55796	0.359	-0.540336	0
0.3907	-6.1472	-1.7053	1.27674	-9.38479	0
0.3913	-5.54007	-2.55796	-2.08112	-14.5749	0
0.3920	-6.77963	-2.55796	-4.82895	-17.9306	0
0.3927	-9.51172	0.213163	-4.21892	-24.0307	0
0.3933	-8.60102	3.41061	-3.91121	-28.3108	0
0.3940	-8.60102	4.68959	-2.69115	-27.6993	0
0.3947	-9.20815	1.91847	-2.38613	-27.3865	0
0.3953	-6.45077	1.7053	-5.13397	-28.3108	0
0.3960	-5.84363	5.54224	-6.65904	-25.2536	0
0.3967	-9.20815	6.60805	-2.99616	-22.1964	0
0.3973	-8.90459	2.98428	-0.25103	-19.1535	0
0.3980	-5.84363	1.91847	-0.25103	-12.7406	0
0.3987	-3.41511	2.98428	0.664015	-6.32762	0
0.3993	-4.02224	1.91847	-0.556045	-2.67324	0
0.4000	-5.84363	2.34479	-3.30118	4.0383	0
0.4007	-4.02224	3.41061	-0.556045	12.5841	0
0.4013	1.7708	-0.213163	3.10683	17.1628	0
0.4020	6.95671	-3.83693	1.88677	21.13	0
0.4027	10.6248	-1.27898	0.96903	25.41	0
0.4033	12.4715	0.213163	2.4968	28.1544	0
0.4040	11.2319	-3.41061	2.19179	29.3772	0
0.4047	10.6248	-4.47642	0.359	29.3772	0
0.4053	9.71409	-1.06581	0.96903	26.9315	0
0.4060	3.31392	0.213163	1.58176	26.0215	0
0.4067	-0.0505942	0.426326	3.41185	26.0215	0
0.4073	3.31392	2.98428	6.15698	21.13	0
0.4080	2.37793	3.41061	6.4647	12.5841	0
0.4087	-1.87199	1.91847	4.93692	4.96256	0
0.4093	-0.657725	2.98428	3.71686	-1.45038	0
0.4100	-0.961291	2.98428	2.19179	-6.64045	0
0.4107	-4.32581	1.7053	1.27674	-11.2191	0
0.4113	-5.2365	1.7053	0.053985	-18.2292	0
0.4120	-6.45077	2.34479	-2.99616	-26.1637	0
0.4127	-9.20815	1.91847	-5.744	-29.2208	0
0.4133	-9.20815	2.34479	-5.13397	-27.998	0
0.4140	-8.90459	1.7053	-4.21892	-28.6094	0
0.4147	-10.4224	-0.852652	-4.82895	-32.5766	0
0.4153	-10.4224	-0.426326	-5.744	-32.278	0
0.4160	-9.81528	1.91847	-6.04901	-27.3865	0
0.4167	-9.81528	2.98428	-5.43898	-25.5522	0
0.4173	-8.60102	0.213163	-4.52394	-24.3436	0
0.4180	-7.69032	-1.7053	-3.60619	-17.0064	0
0.4187	-7.08319	1.06581	-2.38613	-8.47475	0
0.4193	-3.41511	3.19744	-4.21892	-1.74898	0
0.4200	1.46723	1.06581	-7.57409	6.18543	0
0.4207	3.92105	-1.7053	-7.26907	11.9727	0
0.4213	2.37793	-0.426326	-5.13397	15.3427	0
0.4220	1.46723	-1.7053	-4.21892	21.13	0
0.4227	3.61749	-4.47642	-1.16607	26.6329	0
0.4233	5.43888	-3.19744	2.19179	26.6329	0
0.4240	4.22462	-1.27898	1.88677	26.9315	0
0.4247	3.61749	-2.55796	-0.556045	26.9315	0
0.4253	5.13532	-1.7053	-0.86106	24.7986	0
0.4260	4.52818	0.852652	0.359	25.7086	0
0.4267	2.37793	-0.426326	2.19179	27.2443	0
0.4273	1.16367	-4.47642	3.10683	20.5186	0
0.4280	2.68149	-5.54224	4.02188	11.0627	0
0.4287	5.13532	-3.41061	4.93692	6.18543	0
0.4293	4.83175	-0.852652	3.10683	1.9054	0
0.4300	0.556537	-0.852652	0.96903	-5.10476	0
0.4307	-3.11155	-0.426326	2.19179	-10.9063	0
0.4313	-4.62937	2.34479	4.63191	-14.8735	0
0.4320	-4.93294	4.0501	3.41185	-20.0635	0
0.4327	-6.1472	3.83693	-1.16607	-25.5522	0
0.4333	-7.69032	4.0501	-4.21892	-28.6094	0
0.4340	-7.69032	2.98428	-1.7761	-30.7423	0
0.4347	-6.77963	0.852652	-0.556045	-30.7423	0
0.4353	-6.1472	0.852652	-3.30118	-28.3108	0
0.4360	-4.62937	1.7053	-3.30118	-27.0879	0
0.4367	-2.80798	0.852652	-2.69115	-24.6422	0
0.4373	-2.20085	-0.426326	-5.13397	-18.8407	0
0.4380	-0.0505942	-0.852652	-4.52394	-12.7406	0
0.4387	1.46723	-1.06581	-0.556045	-7.25188	0
0.4393	-0.657725	-2.55796	-0.556045	0.383923	0
0.4400	-1.26486	-3.83693	-0.86106	8.31834	0
0.4407	3.31392	-3.19744	2.4968	12.897	0
0.4413	7.56384	-1.7053	2.4968	16.2527	0
0.4420	8.19627	-3.19744	-0.25103	20.22	0
0.4427	9.41053	-4.68959	1.27674	23.8743	0
0.4433	10.0177	-2.55796	1.88677	26.6329	0
0.4440	7.56384	-0.852652	-0.556045	26.9315	0
0.4447	4.83175	-3.41061	-1.47109	26.9315	0
0.4453	5.43888	-5.96856	-1.7761	28.7658	0
0.4460	6.65314	-3.41061	0.053985	28.1544	0
0.4467	4.22462	-2.55796	4.02188	21.7414	0
0.4473	1.46723	-3.19744	3.10683	15.6413	0
0.4480	1.16367	-1.27898	-1.47109	10.4512	0
0.4487	1.7708	-0.426326	-0.25103	4.96256	0
0.4493	1.7708	-3.19744	1.27674	0.995356	0
0.4500	-0.961291	-4.47642	-2.08112	-2.97185	0
0.4507	-5.84363	-2.55796	-2.38613	-10.9063	0
0.4513	-7.99389	-1.91847	-0.556045	-19.1535	0
0.4520	-7.69032	-2.55796	-2.38613	-25.5522	0
0.4527	-9.20815	-0.426326	-4.21892	-29.8323	0
0.4533	-9.20815	1.91847	-3.60619	-31.3537	0
0.4540	-7.99389	1.06581	-4.21892	-30.1309	0
0.4547	-8.90459	1.91847	-3.30118	-28.3108	0
0.4553	-8.60102	5.11591	0.359	-28.6094	0
0.4560	-6.1472	5.11591	0.96903	-29.5194	0
0.4567	-6.77963	1.06581	-1.7761	-28.3108	0
0.4573	-5.84363	-0.852652	-2.69115	-22.1964	0
0.4580	-0.35416	-0.426326	-2.08112	-13.6506	0
0.4587	2.68149	-1.06581	-1.7761	-7.55049	0
0.4593	3.01036	-1.7053	-1.47109	-2.06181	0
0.4600	5.13532	-0.852652	-1.7761	4.64974	0
0.4607	6.95671	-0.426326	-2.38613	11.9727	0
0.4613	8.19627	-2.34479	-2.08112	18.9971	0
0.4620	7.56384	-3.19744	-0.25103	22.3529	0
0.4627	4.22462	-2.34479	1.27674	23.8743	0
0.4633	4.22462	-2.98428	1.58176	26.3201	0
0.4640	8.8034	-3.41061	2.19179	28.7658	0
0.4647	10.3212	-1.7053	3.10683	28.7658	0
0.4653	5.74245	-0.213163	3.41185	26.0215	0
0.4660	3.01036	-0.852652	5.54695	22.9643	0
0.4667	3.01036	0.213163	7.98977	21.4428	0
0.4673	3.31392	3.83693	5.85197	19.3099	0
0.4680	3.31392	3.41061	0.359	13.5084	0
0.4687	-0.35416	-1.7053	1.27674	6.18543	0
0.4693	-5.2365	-3.83693	3.10683	0.995356	0
0.4700	-6.77963	-0.852652	0.053985	-4.80615	0
0.4707	-5.84363	1.06581	-2.69115	-12.442	0
0.4713	-6.45077	0.852652	-2.38613	-18.8407	0
0.4720	-5.54007	1.7053	-3.91121	-23.7321	0
0.4727	-1.87199	2.55796	-5.13397	-27.3865	0
0.4733	0.556537	0.852652	-3.30118	-29.2208	0
0.4740	0.252971	0.213163	-4.82895	-28.908	0
0.4747	-0.961291	0.213163	-6.96406	-30.1309	0
0.4753	-2.20085	-0.852652	-5.13397	-31.0551	0
0.4760	-1.26486	-0.426326	-4.21892	-28.908	0
0.4767	0.860102	-1.06581	-5.43898	-23.7321	0
0.4773	1.46723	-3.19744	-3.30118	-17.3192	0
0.4780	-0.35416	-2.55796	-1.7761	-10.2948	0
0.4787	-1.56842	0.852652	-2.38613	-5.71619	0
0.4793	-0.0505942	2.34479	-0.556045	-2.36042	0
0.4800	2.07436	1.91847	0.96903	4.64974	0
0.4807	0.556537	-1.7053	-0.556045	13.1956	0
0.4813	-0.657725	-5.11591	1.27674	20.22	0
0.4820	2.37793	-3.41061	3.10683	23.5757	0
0.4827	2.37793	0.426326	0.053985	24.7986	0
0.4833	-1.26486	0.426326	-0.86106	27.5429	0
0.4840	0.252971	-1.7053	2.4968	31.2115	0
0.4847	5.13532	-2.34479	4.63191	30.8987	0
0.4853	4.52818	-1.27898	4.32689	28.1544	0
0.4860	1.46723	0.852652	4.63191	26.6329	0
0.4867	4.22462	1.91847	4.02188	22.9643	0
0.4873	7.26027	-0.213163	2.19179	15.6413	0
0.4880	6.04601	-3.83693	1.58176	8.92977	0
0.4887	4.83175	-4.47642	2.4968	4.0383	0
0.4893	5.43888	-1.91847	4.02188	0.0710969	0
0.4900	4.22462	0.426326	2.19179	-5.10476	0
0.4907	0.556537	1.91847	-1.16607	-12.7406	0
0.4913	-3.41511	1.7053	-2.99616	-18.2292	0
0.4920	-7.08319	0.852652	-3.91121	-21.585	0
0.4927	-11.0295	1.06581	-5.13397	-26.1637	0
0.4933	-13.7869	1.7053	-5.43898	-27.998	0
0.4940	-12.5727	-0.213163	-6.04901	-26.4765	0
0.4947	-9.51172	-1.7053	-6.96406	-27.0879	0
0.4953	-7.69032	-1.06581	-6.96406	-27.3865	0
0.4960	-7.38676	0.426326	-7.8791	-24.3436	0
0.4967	-7.69032	1.06581	-7.8791	-21.8978	0
0.4973	-9.20815	1.7053	-5.13397	-15.7977	0
0.4980	-8.90459	1.91847	-1.47109	-7.86332	0
0.4987	-6.77963	-0.213163	0.359	-6.64045	0
0.4993	-6.77963	-3.19744	2.19179	-5.10476	0
0.5000	-5.84363	-2.34479	3.71686	5.8726	0
0.5007	-0.961291	-0.213163	3.41185	15.3427	0
0.5013	3.31392	-1.7053	2.4968	18.3857	0
0.5020	3.61749	-3.41061	1.27674	23.8743	0
0.5027	4.83175	-0.426326	1.58176	29.3772	0
0.5033	10.0177	1.91847	4.02188	30.2873	0
0.5040	15.2036	0.213163	5.24194	30.8987	0
0.5047	13.9893	-3.41061	4.63191	30.2873	0
0.5053	7.56384	-5.32907	5.24194	29.3772	0
0.5060	4.22462	-5.11591	5.85197	28.453	0
0.5067	4.22462	-3.83693	3.41185	24.7986	0
0.5073	3.92105	-4.0501	1.58176	17.4756	0
0.5080	3.61749	-4.0501	2.19179	9.22838	0
0.5087	2.07436	-1.91847	0.359	0.995356	0
0.5093	0.556537	-2.34479	-0.556045	-4.80615	0
0.5100	1.7708	-3.83693	1.58176	-9.38479	0
0.5107	0.252971	-1.27898	2.19179	-15.4849	0
0.5113	-4.02224	0.426326	0.053985	-20.675	0
0.5120	-5.84363	-2.34479	0.359	-23.1207	0
0.5127	-7.38676	-1.06581	1.58176	-26.1637	0
0.5133	-10.4224	3.83693	-0.25103	-28.3108	0
0.5140	-9.81528	1.7053	-0.86106	-28.3108	0
0.5147	-7.99389	-1.7053	-0.556045	-28.908	0
0.5153	-7.08319	1.27898	-3.60619	-30.1309	0
0.5160	-4.02224	2.55796	-6.04901	-28.908	0
0.5167	-2.50441	0.213163	-4.21892	-26.1637	0
0.5173	-5.54007	-0.852652	-4.21892	-21.2864	0
0.5180	-4.93294	-0.213163	-4.21892	-12.7406	0
0.5187	-0.961291	1.06581	-3.30118	-4.19472	0
0.5193	-0.0505942	1.91847	-2.99616	0.68253	0
0.5200	2.07436	-0.213163	-2.38613	5.574	0
0.5207	6.04601	-1.06581	0.053985	13.5084	0
0.5213	6.34958	1.27898	0.053985	19.3099	0
0.5220	4.83175	0.213163	-0.556045	23.5757	0
0.5227	5.13532	-3.19744	1.27674	28.453	0
0.5233	5.13532	-2.34479	1.58176	30.2873	0
0.5240	5.13532	-2.34479	0.96903	29.3772	0
0.5247	6.65314	-2.34479	1.58176	30.2873	0
0.5253	6.65314	0.213163	1.27674	29.6758	0
0.5260	6.04601	-0.213163	-0.556045	27.5429	0
0.5267	7.8927	-2.55796	-0.25103	28.453	0
0.5273	5.74245	-0.852652	0.96903	25.0972	0
0.5280	-0.961291	0.426326	0.96903	13.807	0
0.5287	-2.50441	-0.852652	0.359	6.18543	0
0.5293	-0.0505942	-0.213163	0.053985	2.51683	0
0.5300	-0.35416	0.213163	1.88677	-5.41758	0
0.5307	-1.26486	-0.852652	1.58176	-13.6506	0
0.5313	-0.0505942	0.213163	-1.7761	-19.4521	0
0.5320	-2.20085	1.27898	-2.38613	-25.2536	0
0.5327	-5.84363	0.852652	-0.556045	-27.6993	0
0.5333	-4.93294	-0.852652	-3.91121	-27.6993	0
0.5340	-2.80798	-1.06581	-6.35403	-29.8323	0
0.5347	-3.11155	-0.426326	-3.30118	-30.1309	0
0.5353	-1.56842	-0.852652	-2.99616	-27.6993	0
0.5360	0.252971	-1.91847	-5.13397	-25.865	0
0.5367	-2.20085	-0.852652	-4.21892	-23.1207	0
0.5373	-5.54007	0.426326	-3.30118	-17.3192	0
0.5380	-4.93294	-1.06581	-2.69115	-12.1291	0
0.5387	-1.87199	1.06581	0.359	-6.93906	0
0.5393	-0.35416	5.11591	1.88677	0.995356	0
0.5400	-0.35416	2.34479	2.19179	7.7069	0
0.5407	-0.0505942	-1.7053	3.10683	12.5841	0
0.5413	1.16367	-2.34479	0.664015	17.4756	0
0.5420	3.01036	-2.98428	-1.47109	22.0543	0
0.5427	5.13532	-2.55796	2.80182	25.7086	0
0.5433	5.74245	-1.27898	5.54695	27.2443	0
0.5440	4.22462	-1.91847	4.93692	25.0972	0
0.5447	5.74245	-1.7053	5.85197	24.1872	0
0.5453	9.71409	0.213163	4.93692	26.6329	0
0.5460	11.2319	-1.06581	1.58176	25.0972	0
0.5467	9.71409	-3.83693	2.80182	18.087	0
0.5473	9.41053	-5.32907	4.32689	12.5841	0
0.5480	7.8927	-4.68959	2.19179	9.22838	0
0.5487	2.07436	-0.426326	2.19179	4.0383	0
0.5493	-1.87199	1.91847	2.4968	-2.06181	0
0.5500	-0.961291	-1.06581	2.4968	-7.25188	0
0.5507	-1.56842	-0.213163	4.63191	-13.352	0
0.5513	-4.32581	4.68959	3.71686	-20.0635	0
0.5520	-4.93294	3.19744	-1.47109	-25.5522	0
0.5527	-4.02224	0.213163	-2.99616	-29.2208	0
0.5533	-4.93294	1.27898	-2.69115	-30.1309	0
0.5540	-7.38676	0.426326	-5.13397	-30.1309	0
0.5547	-8.60102	-1.7053	-5.43898	-32.8752	0
0.5553	-7.99389	-0.852652	-5.13397	-32.8752	0
0.5560	-7.38676	-0.852652	-5.13397	-26.7751	0
0.5567	-7.99389	-2.34479	-1.7761	-19.4521	0
0.5573	-7.99389	-0.426326	2.19179	-14.262	0
0.5580	-4.93294	0.213163	0.359	-7.25188	0
0.5587	-0.961291	-2.98428	-1.47109	-1.13755	0
0.5593	-0.35416	-3.41061	-1.16607	1.29396	0
0.5600	-0.657725	-3.19744	-1.16607	6.48404	0
0.5607	0.860102	-3.83693	-0.556045	14.4184	0
0.5613	3.61749	-2.98428	1.58176	18.3857	0
0.5620	5.13532	-1.7053	1.88677	22.0543	0
0.5627	5.13532	-1.27898	1.88677	27.5429	0
0.5633	6.04601	1.06581	4.93692	29.6758	0
0.5640	8.19627	1.91847	5.85197	28.453	0
0.5647	8.49983	-1.27898	4.02188	29.6758	0
0.5653	6.04601	-3.19744	4.32689	30.2873	0
0.5660	6.04601	-2.98428	5.85197	28.1544	0
0.5667	8.19627	-4.47642	3.71686	24.7986	0
0.5673	8.19627	-3.83693	3.10683	19.3099	0
0.5680	6.65314	-2.55796	5.54695	11.9727	0
0.5687	5.43888	-3.83693	4.02188	8.00551	0
0.5693	4.22462	-4.47642	0.96903	3.7397	0
0.5700	3.61749	-2.55796	0.053985	-5.71619	0
0.5707	4.22462	-0.852652	-1.16607	-13.9634	0
0.5713	1.7708	0.426326	-2.38613	-18.8407	0
0.5720	-3.41511	1.06581	-2.38613	-23.4193	0
0.5727	-5.84363	1.06581	-5.744	-26.7751	0
0.5733	-4.02224	2.55796	-8.79415	-28.3108	0
0.5740	-5.84363	4.68959	-8.18412	-30.1309	0
0.5747	-10.4224	4.68959	-6.65904	-30.1309	0
0.5753	-10.4224	4.47642	-6.04901	-26.7751	0
0.5760	-7.38676	3.41061	-6.04901	-24.9408	0
0.5767	-7.69032	1.27898	-7.8791	-24.0307	0
0.5773	-9.51172	1.7053	-6.96406	-19.4521	0
0.5780	-8.29746	1.06581	-2.38613	-12.7406	0
0.5787	-5.2365	-1.7053	-0.86106	-6.64045	0
0.5793	-1.56842	-1.27898	-3.91121	0.383923	0
0.5800	-0.657725	1.06581	-4.82895	8.31834	0
0.5807	-2.50441	0.426326	-2.38613	14.7313	0
0.5813	-0.35416	-0.852652	-0.556045	20.22	0
0.5820	5.13532	-0.852652	-1.16607	23.8743	0
0.5827	5.13532	0.213163	-1.16607	26.9315	0
0.5833	2.07436	1.27898	-1.16607	29.6758	0
0.5840	3.31392	0.852652	-0.556045	30.2873	0
0.5847	6.04601	-0.852652	3.10683	28.453	0
0.5853	5.43888	0.213163	5.54695	28.1544	0
0.5860	3.31392	0.213163	4.02188	27.2443	0
0.5867	1.16367	-0.213163	3.10683	22.0543	0
0.5873	0.556537	3.41061	3.10683	15.6413	0
0.5880	1.46723	4.0501	1.27674	11.9727	0
0.5887	-1.26486	0.213163	0.053985	6.48404	0
0.5893	-5.84363	0.852652	0.359	-3.58328	0
0.5900	-8.60102	3.19744	-3.30118	-10.6077	0
0.5907	-10.4224	1.27898	-6.04901	-13.0392	0
0.5913	-13.7869	0.852652	-2.38613	-17.3192	0
0.5920	-15.6083	1.27898	-1.16607	-24.3436	0
0.5927	-14.0905	0.213163	-3.30118	-28.3108	0
0.5933	-9.51172	0.426326	-1.47109	-30.1309	0
0.5940	-7.38676	3.41061	0.053985	-31.0551	0
0.5947	-10.1188	3.19744	-3.60619	-29.5194	0
0.5953	-9.51172	2.55796	-5.13397	-27.6993	0
0.5960	-3.11155	2.98428	-2.08112	-28.3108	0
0.5967	0.556537	0.426326	-3.30118	-24.6422	0
0.5973	0.556537	-0.852652	-7.8791	-15.7977	0
0.5980	2.37793	0.852652	-6.96406	-9.99622	0
0.5987	5.74245	1.91847	-1.47109	-5.71619	0
0.5993	6.04601	4.68959	0.359	1.9054	0
0.6000	4.83175	5.96856	-0.25103	9.5412	0
0.6007	4.52818	1.27898	-0.556045	14.4184	0
0.6013	6.95671	-2.98428	-2.38613	21.13	0
0.6020	8.8034	-0.852652	-2.69115	25.7086	0
0.6027	7.56384	1.7053	-0.556045	25.0972	0
0.6033	5.43888	1.7053	0.664015	26.9315	0
0.6040	6.04601	1.27898	0.053985	29.6758	0
0.6047	5.43888	-0.852652	0.359	27.8415	0
0.6053	3.31392	-2.55796	0.664015	25.41	0
0.6060	3.31392	-1.91847	0.664015	24.7986	0
0.6067	5.13532	-1.7053	1.88677	21.13	0
0.6073	4.22462	-4.0501	2.19179	13.807	0
0.6080	0.556537	-5.96856	0.96903	7.7069	0
0.6087	-2.50441	-3.41061	0.664015	3.7397	0
0.6093	-1.87199	0.213163	1.27674	0.995356	0
0.6100	-1.56842	0.852652	2.19179	-5.41758	0
0.6107	-4.93294	1.06581	3.71686	-14.8735	0
0.6113	-7.69032	3.83693	2.4968	-21.8978	0
0.6120	-7.69032	4.68959	-0.556045	-25.5522	0
0.6127	-8.60102	1.7053	-0.556045	-28.3108	0
0.6133	-10.4224	0.213163	-0.25103	-29.8323	0
0.6140	-11.0295	-0.213163	-2.08112	-29.2208	0
0.6147	-10.4224	-2.55796	-2.69115	-28.6094	0
0.6153	-10.726	-2.55796	-2.08112	-28.6094	0
0.6160	-10.4224	0.426326	-2.38613	-27.998	0
0.6167	-7.69032	0.426326	-2.08112	-23.7321	0
0.6173	-6.1472	-2.34479	-2.38613	-15.4849	0
0.6180	-5.84363	-2.98428	-5.13397	-9.38479	0
0.6187	-4.02224	-2.34479	-4.82895	-6.32762	0
0.6193	-0.657725	-2.55796	0.359	0.995356	0
0.6200	2.68149	-3.83693	4.02188	10.1526	0
0.6207	4.52818	-3.19744	3.71686	13.1956	0
0.6213	4.52818	-1.27898	3.10683	16.5514	0
0.6220	3.92105	-1.27898	4.02188	22.9643	0
0.6227	5.13532	-1.91847	5.85197	24.7986	0
0.6233	7.8927	-1.06581	6.15698	25.41	0
0.6240	9.10696	-1.27898	5.24194	30.8987	0
0.6247	6.34958	-4.47642	4.63191	32.1216	0
0.6253	1.46723	-5.54224	5.24194	26.3201	0
0.6260	-2.50441	-3.83693	5.85197	22.6657	0
0.6267	-2.20085	-3.83693	5.85197	20.22	0
0.6273	0.556537	-4.68959	5.24194	13.807	0
0.6280	0.860102	-2.98428	3.10683	6.18543	0
0.6287	-0.657725	-0.426326	1.27674	1.29396	0
0.6293	-0.0505942	-0.852652	1.27674	-3.58328	0
0.6300	1.16367	-1.7053	0.96903	-10.2948	0
0.6307	-1.26486	-1.06581	-1.47109	-17.3192	0
0.6313	-3.11155	-0.852652	-4.21892	-23.7321	0
0.6320	-1.87199	0.213163	-3.60619	-27.3865	0
0.6327	-3.11155	1.7053	-2.38613	-28.3108	0
0.6333	-7.38676	0.852652	-3.91121	-28.6094	0
0.6340	-8.29746	0.213163	-3.30118	-31.9652	0
0.6347	-4.62937	3.83693	-0.86106	-34.4109	0
0.6353	-3.11155	7.24754	-2.38613	-29.2208	0
0.6360	-6.1472	6.18173	-4.82895	-22.1964	0
0.6367	-7.99389	2.98428	-5.13397	-19.4521	0
0.6373	-6.45077	0.213163	-4.21892	-15.4849	0
0.6380	-4.02224	0.213163	-3.30118	-9.6834	0
0.6387	-2.20085	1.06581	-3.30118	-5.10476	0
0.6393	1.16367	0.213163	-2.38613	0.995356	0
0.6400	3.31392	-0.426326	2.80182	9.22838	0
0.6407	3.31392	1.27898	5.85197	14.7313	0
0.6413	5.13532	0.213163	2.19179	20.5186	0
0.6420	9.41053	-2.55796	1.88677	28.1544	0
0.6427	12.775	-0.852652	4.93692	29.3772	0
0.6433	13.6857	0.213163	2.19179	28.453	0
0.6440	12.1426	-3.19744	1.27674	32.1216	0
0.6447	8.19627	-3.41061	6.4647	32.733	0
0.6453	5.13532	-0.852652	6.4647	26.9315	0
0.6460	4.22462	0.213163	3.71686	24.1872	0
0.6467	4.52818	1.06581	6.76971	24.4858	0
0.6473	4.83175	3.83693	7.37974	18.3857	0
0.6480	4.52818	3.19744	1.88677	10.1526	0
0.6487	0.860102	1.27898	-0.86106	5.26117	0
0.6493	-4.02224	0.426326	-1.16607	-0.838943	0
0.6500	-4.02224	-0.426326	-0.86106	-9.07196	0
0.6507	-1.26486	0.213163	0.96903	-15.7977	0
0.6513	-2.50441	1.06581	-0.25103	-21.585	0
0.6520	-4.93294	-2.34479	-3.30118	-25.865	0
0.6527	-5.54007	-3.41061	-3.30118	-27.3865	0
0.6533	-6.77963	0.213163	-3.30118	-29.2208	0
0.6540	-6.1472	0.213163	-5.13397	-31.6666	0
0.6547	-3.11155	-3.41061	-6.35403	-30.1309	0
0.6553	-3.71868	-2.34479	-6.04901	-29.5194	0
0.6560	-6.45077	0.213163	-3.91121	-31.0551	0
0.6567	-4.32581	1.27898	-1.47109	-24.9408	0
0.6573	-0.657725	3.41061	-3.30118	-13.6506	0
0.6580	-0.35416	2.55796	-3.30118	-10.2948	0
0.6587	-0.657725	1.06581	2.19179	-9.6834	0
0.6593	0.556537	5.11591	3.41185	-0.540336	0
0.6600	-0.0505942	6.18173	-0.556045	11.3755	0
0.6607	-0.961291	1.06581	1.27674	17.4756	0
0.6613	1.46723	0.213163	6.4647	21.13	0
0.6620	4.83175	2.98428	7.07473	25.41	0
0.6627	5.13532	1.27898	4.93692	27.8415	0
0.6633	4.22462	-1.7053	2.19179	29.3772	0
0.6640	6.04601	-2.55796	0.053985	31.5101	0
0.6647	7.8927	-2.98428	1.27674	30.2873	0
0.6653	7.56384	-1.91847	3.10683	26.6329	0
0.6660	9.10696	-0.852652	4.02188	25.0972	0
0.6667	12.1426	-1.7053	5.85197	22.9643	0
0.6673	13.0786	-3.19744	6.15698	14.1198	0
0.6680	9.10696	-1.91847	2.19179	5.574	0
0.6687	2.37793	-1.7053	-0.556045	3.7397	0
0.6693	-1.87199	-1.7053	-0.25103	-1.45038	0
0.6700	-2.20085	0.426326	-0.556045	-10.2948	0
0.6707	-4.02224	3.19744	0.053985	-13.6506	0
0.6713	-6.77963	4.0501	1.27674	-17.6178	0
0.6720	-6.45077	3.83693	-1.7761	-24.9408	0
0.6727	-4.93294	2.34479	-2.99616	-28.3108	0
0.6733	-4.32581	0.213163	1.27674	-30.1309	0
0.6740	-2.20085	-1.06581	0.359	-31.9652	0
0.6747	-1.56842	-0.426326	-4.21892	-29.5194	0
0.6753	-4.93294	1.06581	-3.30118	-26.4765	0
0.6760	-5.2365	1.06581	-1.16607	-25.2536	0
0.6767	-2.20085	1.7053	-4.21892	-19.1535	0
0.6773	-0.35416	2.98428	-5.13397	-12.1291	0
0.6780	2.37793	0.852652	-1.16607	-7.25188	0
0.6787	5.74245	-1.91847	0.96903	0.0710969	0
0.6793	5.43888	-1.27898	1.27674	6.48404	0
0.6800	4.22462	-0.213163	3.10683	9.5412	0
0.6807	6.04601	-1.27898	3.71686	15.3427	0
0.6813	6.04601	-1.27898	3.10683	23.5757	0
0.6820	3.31392	-1.06581	5.54695	28.453	0
0.6827	2.37793	-0.852652	7.37974	29.3772	0
0.6833	3.01036	1.7053	4.93692	29.9887	0
0.6840	3.01036	1.06581	1.27674	30.8987	0
0.6847	5.13532	-3.41061	0.96903	30.2873	0
0.6853	6.95671	-3.83693	2.19179	26.6329	0
0.6860	4.22462	-1.91847	3.41185	22.6657	0
0.6867	0.556537	-4.47642	2.19179	19.3099	0
0.6873	-0.0505942	-7.24754	-1.47109	12.897	0
0.6880	-0.657725	-5.32907	-2.99616	5.574	0
0.6887	-0.657725	-1.91847	-0.86106	0.0710969	0
0.6893	0.252971	-1.7053	-2.08112	-5.41758	0
0.6900	-3.41511	-3.41061	-5.13397	-12.442	0
0.6907	-7.99389	-4.47642	-6.04901	-19.7649	0
0.6913	-8.29746	-1.91847	-5.13397	-25.5522	0
0.6920	-7.99389	0.426326	-4.21892	-28.3108	0
0.6927	-11.3331	-0.213163	-3.30118	-28.3108	0
0.6933	-14.3941	-1.7053	-5.13397	-29.2208	0
0.6940	-16.8479	-0.426326	-6.04901	-30.7423	0
0.6947	-17.455	1.06581	-4.82895	-29.5194	0
0.6953	-13.4834	1.06581	-4.52394	-26.4765	0
0.6960	-8.60102	0.213163	-6.04901	-26.4765	0
0.6967	-4.93294	-1.7053	-5.744	-26.7751	0
0.6973	-3.11155	-2.98428	-4.21892	-20.3764	0
0.6980	-2.80798	-1.7053	-2.69115	-9.6834	0
0.6987	-0.35416	-1.06581	-0.556045	-3.89611	0
0.6993	3.31392	-3.41061	-2.08112	-1.45038	0
0.7000	2.68149	-4.47642	-3.30118	5.574	0
0.7007	-0.0505942	-2.98428	0.053985	14.1198	0
0.7013	0.252971	-2.34479	2.80182	20.22	0
0.7020	2.37793	-2.55796	1.58176	25.0972	0
0.7027	5.13532	-1.91847	1.27674	27.2443	0
0.7033	5.74245	-1.7053	2.80182	27.5429	0
0.7040	5.43888	-2.55796	2.80182	29.9887	0
0.7047	8.19627	-3.41061	1.58176	31.2115	0
0.7053	10.9284	-2.98428	0.96903	27.2443	0
0.7060	9.71409	-1.91847	1.88677	23.5757	0
0.7067	9.10696	-1.27898	1.27674	22.0543	0
0.7073	8.49983	-0.213163	-2.38613	16.5514	0
0.7080	2.37793	1.27898	-3.30118	7.4083	0
0.7087	-2.20085	0.213163	-0.86106	0.383923	0
0.7093	-1.26486	-2.98428	-1.7761	-4.50754	0
0.7100	-2.20085	-3.41061	-5.13397	-10.9063	0
0.7107	-4.62937	-1.27898	-6.96406	-17.9306	0
0.7113	-3.11155	1.06581	-7.8791	-24.0307	0
0.7120	-2.20085	1.91847	-8.48913	-29.2208	0
0.7127	-4.93294	2.98428	-8.18412	-31.3537	0
0.7133	-6.45077	5.11591	-9.71189	-31.3537	0
0.7140	-6.1472	4.47642	-9.71189	-31.9652	0
0.7147	-5.84363	2.55796	-7.57409	-30.4437	0
0.7153	-4.32581	4.68959	-5.13397	-27.3865	0
0.7160	-3.11155	5.11591	-2.99616	-25.865	0
0.7167	-3.11155	1.27898	-2.38613	-20.675	0
0.7173	-1.87199	0.852652	-4.52394	-10.6077	0
0.7180	-0.657725	4.0501	-4.52394	-5.41758	0
0.7187	-1.87199	6.60805	-1.47109	-2.67324	0
0.7193	-3.41511	5.96856	-0.25103	7.4083	0
0.7200	-1.26486	3.41061	-0.86106	16.2527	0
0.7207	2.37793	1.91847	0.664015	17.7742	0
0.7213	2.37793	2.98428	1.58176	21.13	0
0.7220	2.07436	1.06581	0.053985	26.0215	0
0.7227	4.52818	-2.55796	-0.86106	27.5429	0
0.7233	5.43888	-1.7053	1.58176	28.1544	0
0.7240	4.22462	0.426326	3.41185	29.0644	0
0.7247	5.43888	-0.852652	1.88677	27.8415	0
0.7253	6.04601	-1.7053	1.27674	27.2443	0
0.7260	4.22462	-1.27898	2.4968	25.41	0
0.7267	2.37793	-1.27898	2.19179	20.5186	0
0.7273	-0.657725	-0.852652	0.053985	12.897	0
0.7280	-4.02224	0.213163	-0.556045	4.64974	0
0.7287	-4.32581	0.213163	-1.47109	-0.540336	0
0.7293	-3.11155	1.91847	-2.69115	-4.50754	0
0.7300	-4.62937	2.98428	-1.47109	-12.1291	0
0.7307	-5.54007	3.19744	0.664015	-17.6178	0
0.7313	-5.84363	3.41061	-0.86106	-19.4521	0
0.7320	-8.60102	1.91847	-5.13397	-24.6422	0
0.7327	-11.3331	0.213163	-6.65904	-29.5194	0
0.7333	-10.1188	0.426326	-4.52394	-29.8323	0
0.7340	-9.51172	1.06581	-3.30118	-29.8323	0
0.7347	-11.0295	1.91847	-5.43898	-29.2208	0
0.7353	-12.2691	2.55796	-6.96406	-27.3865	0
0.7360	-12.5727	1.27898	-4.21892	-25.5522	0
0.7367	-12.2691	-0.852652	-2.08112	-20.9736	0
0.7373	-11.9655	-0.213163	-3.30118	-13.6506	0
0.7380	-13.1798	1.27898	-2.69115	-9.6834	0
0.7387	-11.3331	1.91847	2.19179	-2.67324	0
0.7393	-4.02224	2.98428	5.85197	8.61694	0
0.7400	3.01036	3.19744	5.24194	14.7313	0
0.7407	5.13532	1.91847	4.63191	17.1628	0
0.7413	6.04601	1.06581	4.63191	22.9643	0
0.7420	8.19627	1.06581	5.24194	27.2443	0
0.7427	11.2319	1.91847	7.37974	28.453	0
0.7433	13.3822	2.98428	6.76971	31.2115	0
0.7440	11.8391	3.19744	3.71686	32.4202	0
0.7447	9.71409	0.852652	3.41185	29.9887	0
0.7453	9.71409	-2.55796	2.80182	26.3201	0
0.7460	7.8927	-2.55796	-1.47109	21.4428	0
0.7467	4.22462	-1.06581	-2.69115	15.9399	0
0.7473	2.37793	-0.426326	-0.556045	11.0627	0
0.7480	0.556537	0.213163	-1.16607	6.18543	0
0.7487	-4.02224	1.06581	-2.99616	0.995356	0
0.7493	-8.90459	1.06581	-2.08112	-5.10476	0
0.7500	-10.726	1.06581	-3.30118	-12.442	0
0.7507	-10.4224	1.7053	-6.35403	-20.0635	0
0.7513	-8.90459	1.27898	-6.04901	-24.6422	0
0.7520	-6.45077	1.27898	-2.69115	-26.4765	0
0.7527	-4.32581	2.55796	-1.47109	-28.3108	0
0.7533	-3.11155	2.34479	-3.30118	-31.0551	0
0.7540	-4.62937	1.7053	-2.99616	-32.8752	0
0.7547	-6.1472	3.19744	-0.556045	-30.1309	0
0.7553	-4.32581	5.11591	-1.47109	-24.6422	0
0.7560	-2.20085	3.83693	-2.99616	-22.5093	0
0.7567	-2.20085	1.27898	-1.7761	-22.8079	0
0.7573	-0.35416	-0.426326	-1.16607	-18.2292	0
0.7580	1.7708	-1.7053	-1.47109	-9.38479	0
0.7587	1.46723	-0.852652	-0.25103	-2.67324	0
0.7593	1.7708	0.213163	-0.556045	1.9054	0
0.7600	1.7708	-2.34479	-1.7761	8.00551	0
0.7607	1.46723	-3.83693	0.359	14.7313	0
0.7613	4.83175	-1.06581	0.664015	19.3099	0
0.7620	6.95671	0.426326	-1.16607	22.6657	0
0.7627	3.01036	0.213163	1.88677	26.3201	0
0.7633	1.46723	-0.426326	4.93692	30.2873	0
0.7640	4.52818	-1.7053	4.02188	29.9887	0
0.7647	5.13532	-2.34479	4.93692	28.1544	0
0.7653	3.31392	0.213163	5.85197	29.3772	0
0.7660	3.92105	0.213163	4.93692	26.6329	0
0.7667	5.13532	-1.91847	7.07473	16.5514	0
0.7673	5.13532	1.06581	7.37974	10.7641	0
0.7680	3.61749	2.98428	3.10683	9.22838	0
0.7687	-0.0505942	-0.852652	2.19179	2.51683	0
0.7693	-2.80798	-3.19744	2.4968	-5.41758	0
0.7700	-4.02224	-1.91847	-1.7761	-9.6834	0
0.7707	-3.11155	-0.852652	-2.99616	-15.7977	0
0.7713	-1.26486	1.06581	-1.47109	-21.585	0
0.7720	-4.62937	1.91847	-2.99616	-23.4193	0
0.7727	-11.3331	0.213163	-3.60619	-26.1637	0
0.7733	-11.3331	-0.852652	-3.30118	-29.2208	0
0.7740	-7.38676	0.213163	-5.13397	-30.4437	0
0.7747	-7.08319	1.06581	-4.52394	-29.8323	0
0.7753	-7.08319	1.27898	-1.47109	-26.1637	0
0.7760	-6.1472	0.852652	-2.99616	-23.1207	0
0.7767	-8.60102	0.213163	-3.91121	-21.8978	0
0.7773	-10.4224	1.06581	0.664015	-14.8735	0
0.7780	-7.69032	1.06581	4.63191	-5.10476	0
0.7787	-3.71868	1.06581	4.93692	-2.06181	0
0.7793	0.860102	2.34479	4.63191	0.995356	0
0.7800	3.92105	2.98428	4.32689	10.7641	0
0.7807	3.61749	-0.852652	2.19179	17.4756	0
0.7813	3.92105	-5.32907	0.664015	21.13	0
0.7820	7.8927	-4.47642	4.02188	25.7086	0
0.7827	11.5355	-1.06581	7.37974	26.6329	0
0.7833	11.5355	-1.06581	6.76971	25.7086	0
0.7840	9.10696	-3.41061	5.24194	29.0644	0
0.7847	10.0177	-4.47642	2.80182	28.453	0
0.7853	12.1426	-3.19744	-0.25103	23.8743	0
0.7860	8.8034	-3.41061	0.359	22.9643	0
0.7867	4.83175	-3.41061	2.4968	19.3099	0
0.7873	5.13532	-3.19744	1.27674	10.1526	0
0.7880	5.13532	-4.68959	-0.556045	4.64974	0
0.7887	5.43888	-4.68959	0.053985	2.51683	0
0.7893	6.95671	-1.7053	-0.556045	-4.50754	0
0.7900	6.04601	0.426326	-2.69115	-13.6506	0
0.7907	4.83175	2.98428	-3.30118	-18.2292	0
0.7913	4.22462	5.54224	-3.60619	-18.5421	0
0.7920	0.556537	5.54224	-4.52394	-22.8079	0
0.7927	-4.62937	2.98428	-3.30118	-28.3108	0
0.7933	-6.45077	1.91847	-1.47109	-29.2208	0
0.7940	-8.60102	1.27898	-2.08112	-27.998	0
0.7947	-9.51172	1.7053	-3.30118	-27.6993	0
0.7953	-7.99389	2.55796	-3.91121	-25.865	0
0.7960	-9.51172	1.91847	-5.43898	-23.7321	0
0.7967	-12.2691	-0.426326	-6.04901	-20.0635	0
0.7973	-10.726	-1.7053	-5.13397	-11.8305	0
0.7980	-7.69032	-1.06581	-4.21892	-4.50754	0
0.7987	-5.2365	-0.852652	-2.69115	-1.74898	0
0.7993	-2.50441	-3.19744	0.053985	3.7397	0
0.8000	-0.35416	-6.18173	1.88677	13.1956	0
0.8007	2.07436	-4.68959	1.27674	20.8314	0
0.8013	4.52818	-2.55796	0.664015	25.7086	0
0.8020	6.04601	-4.68959	3.10683	27.5429	0
0.8027	9.71409	-4.68959	7.07473	27.5429	0
0.8033	15.5071	-0.852652	8.90482	29.3772	0
0.8040	15.5071	-0.852652	6.15698	29.3772	0
0.8047	11.2319	-3.41061	2.19179	25.7086	0
0.8053	10.6248	-3.83693	1.27674	24.1872	0
0.8060	10.9284	-5.32907	1.58176	24.1872	0
0.8067	9.71409	-6.18173	-0.556045	18.3857	0
0.8073	9.10696	-4.68959	-2.99616	8.92977	0
0.8080	6.95671	-5.11591	-2.99616	3.7397	0
0.8087	-0.0505942	-5.54224	-2.69115	0.995356	0
0.8093	-4.93294	-3.41061	-3.60619	-6.32762	0
0.8100	-6.1472	-3.19744	-3.91121	-15.4849	0
0.8107	-5.84363	-4.0501	-2.38613	-19.7649	0
0.8113	-4.02224	-4.0501	-2.38613	-21.8978	0
0.8120	-4.02224	-5.96856	-3.60619	-26.1637	0
0.8127	-6.1472	-5.54224	-5.13397	-27.998	0
0.8133	-4.62937	-1.7053	-6.04901	-27.0879	0
0.8140	-1.56842	-0.852652	-6.04901	-27.3865	0
0.8147	-2.20085	-1.7053	-3.91121	-25.865	0
0.8153	-3.11155	2.98428	-2.69115	-22.1964	0
0.8160	-3.11155	3.83693	-5.43898	-20.9736	0
0.8167	-4.93294	-0.852652	-8.18412	-20.0635	0
0.8173	-5.84363	-0.213163	-6.96406	-13.6506	0
0.8180	-4.02224	2.55796	-5.744	-6.02902	0
0.8187	-5.84363	0.426326	-6.04901	-0.22751	0
0.8193	-8.60102	-1.7053	-5.13397	6.79686	0
0.8200	-7.38676	-1.91847	-2.69115	12.897	0
0.8207	-4.02224	-2.98428	-0.86106	16.2527	0
0.8213	-2.80798	-3.41061	0.359	21.7414	0
0.8220	-1.56842	-5.11591	1.58176	29.0644	0
0.8227	1.46723	-6.18173	2.80182	29.6758	0
0.8233	4.22462	-4.0501	3.41185	27.2443	0
0.8240	6.95671	-1.91847	6.15698	28.453	0
0.8247	10.9284	-1.7053	10.1249	29.9887	0
0.8253	13.9893	-1.7053	10.1249	26.9315	0
0.8260	14.2929	-2.34479	6.15698	22.9643	0
0.8267	12.775	-1.7053	5.24194	18.9971	0
0.8273	10.6248	0.426326	7.37974	11.6741	0
0.8280	7.56384	0.852652	5.85197	4.0383	0
0.8287	3.31392	-1.7053	1.27674	-1.74898	0
0.8293	-0.961291	-2.55796	-0.86106	-9.07196	0
0.8300	-2.50441	-3.41061	-1.47109	-16.7078	0
0.8307	-1.56842	-3.83693	-0.25103	-20.9736	0
0.8313	-1.26486	-2.34479	0.664015	-24.0307	0
0.8320	-2.20085	-1.27898	-1.47109	-26.7751	0
0.8327	-2.50441	-1.06581	-2.38613	-28.3108	0
0.8333	-4.02224	0.213163	-0.86106	-30.7423	0
0.8340	-6.45077	0.213163	-2.69115	-32.278	0
0.8347	-5.2365	-0.852652	-5.43898	-28.6094	0
0.8353	-2.50441	-0.426326	-5.13397	-24.0307	0
0.8360	-2.20085	-0.213163	-5.43898	-22.5093	0
0.8367	-0.961291	1.06581	-6.04901	-17.3192	0
0.8373	1.16367	1.7053	-3.60619	-9.99622	0
0.8380	-0.657725	0.213163	-1.16607	-5.10476	0
0.8387	-2.20085	1.91847	0.664015	-0.22751	0
0.8393	1.16367	5.54224	2.19179	6.79686	0
0.8400	4.22462	2.55796	1.27674	13.807	0
0.8407	5.13532	-0.852652	0.664015	19.6085	0
0.8413	5.13532	1.06581	3.10683	23.5757	0
0.8420	5.13532	1.06581	4.02188	25.7086	0
0.8427	6.95671	-0.852652	5.85197	28.7658	0
0.8433	8.49983	1.27898	8.5998	30.6001	0
0.8440	6.65314	2.55796	8.29479	30.2873	0
0.8447	6.65314	-0.213163	7.37974	29.6758	0
0.8453	7.56384	-1.7053	7.98977	26.6329	0
0.8460	3.01036	-1.06581	5.85197	22.0543	0
0.8467	-1.56842	-0.852652	4.02188	18.3857	0
0.8473	-0.657725	-1.06581	5.24194	11.6741	0
0.8480	0.252971	-1.7053	4.93692	4.64974	0
0.8487	1.16367	-0.852652	3.10683	2.21822	0
0.8493	4.22462	0.213163	4.02188	-2.36042	0
0.8500	3.31392	0.213163	4.02188	-13.6506	0
0.8507	-1.56842	1.06581	1.27674	-20.0635	0
0.8513	-3.11155	2.98428	-1.7761	-22.1964	0
0.8520	-4.62937	2.98428	-2.08112	-27.0879	0
0.8527	-8.60102	0.852652	-0.86106	-31.6666	0
0.8533	-12.5727	-0.852652	-1.47109	-31.3537	0
0.8540	-14.3941	-0.213163	-3.30118	-30.7423	0
0.8547	-12.2691	1.06581	-3.30118	-30.4437	0
0.8553	-8.60102	1.91847	-3.30118	-28.908	0
0.8560	-8.90459	1.91847	-2.99616	-25.5522	0
0.8567	-9.20815	1.7053	-2.08112	-18.2292	0
0.8573	-8.60102	1.06581	-2.38613	-9.38479	0
0.8580	-10.726	0.426326	-2.99616	-4.80615	0
0.8587	-9.81528	-1.06581	-1.47109	-2.67324	0
0.8593	-4.02224	-1.91847	-2.38613	4.64974	0
0.8600	0.252971	0.213163	-4.82895	14.4184	0
0.8607	3.31392	1.91847	-2.99616	19.6085	0
0.8613	7.26027	1.27898	0.359	22.0543	0
0.8620	6.95671	-0.852652	0.359	26.0215	0
0.8627	6.95671	-1.7053	2.19179	29.3772	0
0.8633	10.0177	1.27898	4.93692	30.2873	0
0.8640	8.8034	5.32907	4.02188	29.6758	0
0.8647	5.13532	2.98428	3.10683	27.5429	0
0.8653	5.74245	-2.55796	5.54695	25.0972	0
0.8660	6.04601	-2.55796	5.54695	22.9643	0
0.8667	4.52818	-2.55796	3.10683	19.3099	0
0.8673	4.52818	-3.41061	3.10683	12.5841	0
0.8680	4.22462	-1.7053	4.02188	6.48404	0
0.8687	1.46723	1.06581	1.88677	0.68253	0
0.8693	-0.35416	0.213163	-1.47109	-6.64045	0
0.8700	-2.80798	0.426326	-2.38613	-13.352	0
0.8707	-6.1472	2.98428	-1.7761	-18.2292	0
0.8713	-7.99389	2.55796	0.359	-23.7321	0
0.8720	-8.29746	1.06581	0.359	-27.6993	0
0.8727	-8.60102	2.98428	-2.38613	-27.3865	0
0.8733	-10.4224	5.11591	-3.30118	-27.3865	0
0.8740	-10.726	5.32907	-1.47109	-29.8323	0
0.8747	-9.51172	4.47642	0.053985	-29.8323	0
0.8753	-7.08319	3.41061	1.27674	-26.4765	0
0.8760	-7.08319	2.55796	2.19179	-20.9736	0
0.8767	-9.51172	1.7053	0.359	-14.5749	0
0.8773	-9.20815	-0.213163	0.053985	-11.8305	0
0.8780	-5.54007	-1.91847	2.19179	-9.99622	0
0.8787	-3.11155	-1.7053	1.58176	-3.58328	0
0.8793	-4.32581	-0.852652	0.96903	5.574	0
0.8800	-3.11155	-1.7053	2.19179	11.0627	0
0.8807	1.16367	-2.55796	0.96903	15.3427	0
0.8813	2.37793	-1.7053	0.96903	19.9071	0
0.8820	1.46723	-1.06581	4.02188	21.4428	0
0.8827	3.31392	-0.852652	4.32689	23.5757	0
0.8833	4.52818	0.852652	1.58176	28.1544	0
0.8840	2.37793	-1.06581	1.27674	29.3772	0
0.8847	0.860102	-5.54224	2.80182	25.41	0
0.8853	2.37793	-5.32907	3.10683	22.9643	0
0.8860	3.01036	-2.34479	0.96903	20.5186	0
0.8867	3.01036	-2.98428	0.053985	15.3427	0
0.8873	2.68149	-2.98428	1.27674	9.22838	0
0.8880	-1.87199	-1.06581	0.359	3.44109	0
0.8887	-7.38676	-3.41061	-2.08112	-4.50754	0
0.8893	-7.38676	-7.24754	-2.08112	-12.7406	0
0.8900	-7.99389	-5.11591	-1.47109	-18.2292	0
0.8907	-12.5727	-1.91847	-3.30118	-22.8079	0
0.8913	-14.6976	-2.98428	-3.91121	-28.6094	0
0.8920	-14.6976	-3.83693	-4.21892	-32.8752	0
0.8927	-18.0621	-3.19744	-4.21892	-32.278	0
0.8933	-19.58	-3.19744	-4.52394	-30.4437	0
0.8940	-16.5443	-3.41061	-6.96406	-31.0551	0
0.8947	-17.1514	-2.55796	-7.8791	-30.4437	0
0.8953	-21.7302	-1.91847	-5.13397	-27.6993	0
0.8960	-18.9728	-3.19744	-4.21892	-24.6422	0
0.8967	-11.662	-3.19744	-5.13397	-19.4521	0
0.8973	-7.38676	-1.27898	-2.08112	-11.5177	0
0.8980	-3.41511	-1.27898	0.359	-5.41758	0
0.8987	3.61749	-1.7053	-0.86106	-2.36042	0
0.8993	8.49983	1.06581	-1.7761	4.35113	0
0.9000	9.10696	2.55796	-2.08112	13.807	0
0.9007	9.71409	-0.426326	-2.69115	19.6085	0
0.9013	10.3212	-3.83693	-0.556045	21.13	0
0.9020	10.0177	-4.0501	2.19179	24.4858	0
0.9027	10.6248	-1.91847	1.27674	28.7658	0
0.9033	10.6248	-0.852652	0.359	29.3772	0
0.9040	9.10696	-2.98428	2.4968	29.3772	0
0.9047	7.8927	-6.18173	1.88677	29.3772	0
0.9053	7.56384	-5.32907	-1.16607	26.6329	0
0.9060	9.10696	-1.91847	0.359	22.3529	0
0.9067	12.1426	-1.91847	3.10683	17.4756	0
0.9073	9.71409	-3.83693	0.96903	10.1526	0
0.9080	3.31392	-3.41061	-0.86106	4.64974	0
0.9087	-0.35416	-0.213163	-0.86106	2.21822	0
0.9093	-0.35416	2.55796	-4.21892	-3.28468	0
0.9100	0.556537	0.852652	-6.96406	-11.2191	0
0.9107	0.556537	-0.852652	-5.744	-16.4092	0
0.9113	-3.11155	2.98428	-5.13397	-21.2864	0
0.9120	-6.77963	5.11591	-6.65904	-26.4765	0
0.9127	-6.45077	2.98428	-6.96406	-28.908	0
0.9133	-6.77963	1.06581	-7.8791	-30.1309	0
0.9140	-7.38676	0.213163	-9.10186	-31.0551	0
0.9147	-4.62937	0.426326	-7.26907	-29.8323	0
0.9153	-2.20085	2.55796	-4.52394	-25.5522	0
0.9160	-3.11155	1.27898	-3.30118	-20.0635	0
0.9167	-2.20085	-1.7053	-2.38613	-14.8735	0
0.9173	-0.35416	-1.06581	-1.47109	-11.2191	0
0.9180	-1.26486	0.852652	-0.556045	-6.64045	0
0.9187	-1.56842	-0.426326	0.359	1.29396	0
0.9193	-0.35416	-2.34479	1.88677	9.5412	0
0.9200	1.46723	-1.27898	4.02188	14.7313	0
0.9207	3.92105	1.06581	4.32689	20.8314	0
0.9213	5.74245	1.06581	3.41185	28.1544	0
0.9220	4.83175	-1.7053	5.85197	31.2115	0
0.9227	4.22462	-1.27898	8.5998	29.9887	0
0.9233	7.26027	1.91847	5.85197	29.6758	0
0.9240	8.8034	1.06581	3.10683	31.2115	0
0.9247	6.34958	-1.7053	4.93692	29.9887	0
0.9253	6.04601	-2.34479	6.76971	25.7086	0
0.9260	8.8034	-2.98428	5.24194	22.0543	0
0.9267	6.95671	-3.41061	3.10683	19.3099	0
0.9273	3.01036	-3.41061	0.96903	12.897	0
0.9280	2.68149	-4.47642	-1.16607	4.0383	0
0.9287	0.860102	-3.41061	-2.38613	-1.74898	0
0.9293	-1.56842	-0.213163	-3.30118	-7.86332	0
0.9300	-0.35416	0.852652	-4.21892	-15.4849	0
0.9307	-0.961291	0.213163	-3.30118	-21.2864	0
0.9313	-5.54007	0.426326	-2.38613	-24.6422	0
0.9320	-5.2365	0.852652	-2.38613	-27.3865	0
0.9327	-4.93294	2.55796	-2.99616	-27.998	0
0.9333	-9.51172	4.0501	-3.60619	-29.2208	0
0.9340	-8.90459	2.98428	-3.91121	-29.5194	0
0.9347	-2.20085	4.47642	-1.47109	-26.1637	0
0.9353	-0.657725	8.31336	1.88677	-23.7321	0
0.9360	-4.02224	5.96856	1.27674	-23.7321	0
0.9367	-4.62937	0.213163	-1.47109	-17.9306	0
0.9373	-2.20085	-0.213163	-0.556045	-9.99622	0
0.9380	1.16367	1.06581	0.359	-5.41758	0
0.9387	3.92105	-0.852652	0.053985	-1.13755	0
0.9393	4.52818	-1.27898	0.359	4.64974	0
0.9400	3.92105	-0.213163	0.359	11.3755	0
0.9407	4.52818	1.06581	-0.25103	19.3099	0
0.9413	4.52818	1.06581	-0.556045	24.7986	0
0.9420	3.61749	-2.34479	0.053985	25.7086	0
0.9427	4.52818	-3.41061	0.053985	28.1544	0
0.9433	5.43888	-1.27898	0.96903	32.4202	0
0.9440	3.31392	-1.7053	1.88677	31.2115	0
0.9447	1.46723	-3.83693	1.88677	27.2443	0
0.9453	1.7708	-2.98428	0.359	25.7086	0
0.9460	1.46723	-0.852652	-0.556045	22.0543	0
0.9467	1.46723	0.213163	2.19179	16.2527	0
0.9473	0.252971	2.98428	4.32689	10.7641	0
0.9480	-4.02224	4.47642	2.19179	4.0383	0
0.9487	-5.84363	0.852652	0.359	-4.50754	0
0.9493	-2.20085	-1.7053	0.053985	-11.2191	0
0.9500	-1.26486	1.91847	-2.38613	-16.7078	0
0.9507	-4.32581	3.41061	-4.21892	-22.8079	0
0.9513	-5.84363	-0.852652	-3.60619	-27.998	0
0.9520	-4.02224	-1.7053	-4.82895	-30.1309	0
0.9527	-1.26486	1.91847	-5.43898	-30.1309	0
0.9533	-1.87199	1.06581	-4.21892	-29.5194	0
0.9540	-6.77963	-1.91847	-4.21892	-30.7423	0
0.9547	-8.60102	0.213163	-4.52394	-30.7423	0
0.9553	-6.45077	2.55796	-3.91121	-26.4765	0
0.9560	-7.08319	-0.852652	-3.30118	-20.9736	0
0.9567	-8.60102	-3.19744	-1.7761	-15.4849	0
0.9573	-4.93294	-0.852652	-0.25103	-8.77336	0
0.9580	-1.26486	1.27898	0.359	-1.74898	0
0.9587	0.556537	1.7053	3.10683	4.35113	0
0.9593	4.22462	1.27898	5.85197	12.5841	0
0.9600	5.74245	-0.852652	4.93692	19.3099	0
0.9607	3.01036	-2.98428	4.02188	22.0543	0
0.9613	0.556537	-2.55796	5.85197	24.4858	0
0.9620	0.860102	-1.27898	7.07473	29.0644	0
0.9627	2.37793	-2.98428	4.02188	31.5101	0
0.9633	3.61749	-5.32907	-0.86106	32.1216	0
0.9640	2.37793	-6.18173	-3.60619	32.1216	0
0.9647	0.556537	-3.41061	-2.69115	31.5101	0
0.9653	5.74245	-0.852652	-0.556045	29.3772	0
0.9660	11.8391	-2.55796	1.88677	23.2771	0
0.9667	9.10696	-3.41061	1.27674	14.7313	0
0.9673	3.01036	-0.213163	-1.16607	9.22838	0
0.9680	2.37793	-1.06581	-0.86106	6.79686	0
0.9687	3.31392	-2.98428	0.96903	0.0710969	0
0.9693	2.37793	1.06581	0.359	-8.47475	0
0.9700	1.46723	3.19744	-0.556045	-14.5749	0
0.9707	1.16367	3.41061	0.053985	-20.3764	0
0.9713	-0.0505942	7.4607	-1.7761	-25.5522	0
0.9720	-1.26486	7.88703	-4.82895	-26.4765	0
0.9727	-4.02224	0.852652	-2.99616	-27.0879	0
0.9733	-5.84363	-2.55796	0.359	-30.1309	0
0.9740	-7.08319	0.213163	-0.556045	-32.5766	0
0.9747	-8.60102	2.55796	-4.21892	-31.6666	0
0.9753	-7.69032	1.91847	-6.35403	-28.3108	0
0.9760	-4.02224	-0.852652	-5.43898	-21.8978	0
0.9767	-0.961291	-1.27898	-4.21892	-13.6506	0
0.9773	1.46723	1.27898	-3.30118	-5.41758	0
0.9780	3.31392	1.27898	-2.38613	0.0710969	0
0.9787	0.860102	-1.7053	-3.30118	3.44109	0
0.9793	0.860102	-1.7053	-3.30118	9.83981	0
0.9800	4.22462	-1.27898	1.27674	18.087	0
0.9807	4.22462	-1.7053	5.85197	20.8314	0
0.9813	3.01036	-0.426326	5.24194	22.6657	0
0.9820	5.74245	-0.213163	4.32689	28.453	0
0.9827	7.8927	-0.213163	5.85197	31.5101	0
0.9833	8.8034	1.7053	4.02188	29.6758	0
0.9840	8.8034	0.213163	0.96903	28.453	0
0.9847	4.52818	-4.47642	2.4968	28.1544	0
0.9853	1.7708	-3.41061	4.02188	24.7986	0
0.9860	6.04601	-1.7053	2.19179	19.6085	0
0.9867	8.8034	-1.7053	3.41185	13.5084	0
0.9873	6.04601	0.426326	4.02188	7.7069	0
0.9880	4.22462	1.91847	0.053985	3.7397	0
0.9887	4.52818	-0.852652	-1.16607	-1.74898	0
0.9893	2.37793	-2.34479	1.88677	-10.6077	0
0.9900	-2.80798	-1.7053	1.27674	-17.3192	0
0.9907	-4.02224	-1.7053	-2.38613	-20.675	0
0.9913	-2.20085	0.426326	-3.60619	-23.7321	0
0.9920	-1.87199	1.91847	-2.38613	-27.998	0
0.9927	-4.02224	-0.426326	-2.08112	-29.5194	0
0.9933	-6.45077	-1.7053	-4.21892	-28.908	0
0.9940	-8.60102	1.27898	-4.52394	-28.3108	0
0.9947	-9.51172	3.41061	-1.47109	-28.3108	0
0.9953	-7.38676	3.83693	-1.47109	-26.1637	0
0.9960	-6.45077	4.0501	-3.30118	-19.4521	0
0.9967	-7.38676	1.7053	-1.7761	-13.0392	0
0.9973	-3.71868	-2.55796	0.359	-9.99622	0
0.9980	2.37793	-2.55796	-0.556045	-5.41758	0
0.9987	3.31392	-0.852652	0.053985	2.82966	0
0.9993	3.01036	-1.27898	0.664015	8.61694	0
1.0000	5.13532	-3.19744	-0.86106	13.1956	0
1.0007	6.04601	-2.55796	-0.556045	20.8314	0
1.0013	6.65314	-2.98428	2.19179	25.0972	0
1.0020	8.8034	-3.83693	3.10683	25.7086	0
1.0027	7.8927	-1.7053	4.32689	29.3772	0
1.0033	3.31392	-2.34479	5.85197	31.5101	0
1.0040	3.01036	-6.82122	4.02188	28.453	0
1.0047	5.13532	-5.96856	3.10683	26.6329	0
1.0053	2.68149	-1.27898	3.71686	28.1544	0
1.0060	-1.26486	-1.06581	3.10683	24.7986	0
1.0067	-4.93294	0.213163	4.93692	17.4756	0
1.0073	-7.69032	3.83693	7.07473	12.2855	0
1.0080	-7.69032	1.27898	3.41185	5.8726	0
1.0087	-7.99389	-2.34479	-0.25103	-2.67324	0
1.0093	-10.726	1.06581	0.359	-8.47475	0
1.0100	-9.51172	4.0501	-2.08112	-14.262	0
1.0107	-6.45077	1.27898	-4.21892	-22.5093	0
1.0113	-5.54007	-0.426326	-2.38613	-25.865	0
1.0120	-3.11155	0.426326	-3.30118	-25.5522	0
1.0127	-1.56842	0.852652	-6.04901	-27.3865	0
1.0133	-6.77963	0.213163	-4.52394	-30.1309	0
1.0140	-10.4224	1.27898	-2.08112	-30.1309	0
1.0147	-10.4224	3.41061	-2.08112	-28.908	0
1.0153	-12.8762	2.98428	-1.47109	-26.7751	0
1.0160	-15.0012	1.06581	-1.16607	-23.1207	0
1.0167	-12.5727	1.7053	-1.7761	-17.0064	0
1.0173	-7.99389	2.55796	-2.08112	-10.6077	0
1.0180	-2.50441	-1.06581	-1.47109	-5.41758	0
1.0187	0.252971	-1.7053	0.96903	3.44109	0
1.0193	-1.56842	2.34479	3.10683	15.6413	0
1.0200	0.252971	2.34479	2.19179	20.8314	0
1.0207	5.13532	-1.06581	2.4968	21.4428	0
1.0213	5.13532	-1.27898	4.02188	26.0215	0
1.0220	6.04601	-1.27898	0.96903	29.0644	0
1.0227	10.6248	-2.98428	-1.16607	28.7658	0
1.0233	10.3212	-2.98428	2.4968	31.2115	0
1.0240	5.43888	-2.98428	3.71686	30.6001	0
1.0247	6.95671	-3.41061	2.19179	25.7086	0
1.0253	10.3212	-3.41061	2.19179	24.7986	0
1.0260	7.26027	-4.47642	0.96903	24.1872	0
1.0267	3.01036	-4.47642	-2.08112	15.6413	0
1.0273	0.860102	-0.852652	-1.47109	7.09547	0
1.0280	-2.80798	0.852652	-1.47109	3.44109	0
1.0287	-5.54007	-1.7053	-3.60619	-1.74898	0
1.0293	-4.62937	-0.426326	-3.91121	-9.99622	0
1.0300	-4.62937	2.55796	-4.21892	-17.3192	0
1.0307	-5.84363	0.426326	-4.82895	-22.1964	0
1.0313	-6.1472	-1.7053	-2.38613	-26.4765	0
1.0320	-6.77963	0.426326	-2.08112	-30.1309	0
1.0327	-7.08319	1.7053	-5.13397	-32.278	0
1.0333	-5.84363	-1.7053	-6.04901	-30.4437	0
1.0340	-5.84363	-1.7053	-5.744	-26.4765	0
1.0347	-6.77963	1.7053	-6.96406	-24.9408	0
1.0353	-6.45077	1.7053	-7.57409	-25.2536	0
1.0360	-7.69032	-1.06581	-6.65904	-21.8978	0
1.0367	-9.20815	-1.7053	-5.13397	-15.1863	0
1.0373	-7.08319	-1.06581	-2.99616	-8.77336	0
1.0380	-3.11155	-0.852652	-2.69115	-3.58328	0
1.0387	-0.35416	0.852652	-0.86106	1.9054	0
1.0393	-1.87199	-0.852652	3.10683	9.22838	0
1.0400	-2.50441	-3.41061	1.58176	16.8642	0
1.0407	1.46723	-2.55796	-2.38613	20.5186	0
1.0413	4.22462	-1.91847	0.664015	23.2771	0
1.0420	4.22462	-4.47642	4.93692	28.1544	0
1.0427	9.41053	-1.7053	2.19179	29.9887	0
1.0433	15.8107	2.98428	1.27674	28.453	0
1.0440	16.1143	1.7053	3.10683	27.5429	0
1.0447	14.2929	-0.213163	1.27674	24.7986	0
1.0453	11.5355	1.06581	0.359	21.13	0
1.0460	6.95671	1.06581	1.88677	19.6085	0
1.0467	5.13532	0.426326	0.359	13.807	0
1.0473	6.04601	0.426326	-2.08112	4.64974	0
1.0480	4.52818	-0.426326	-1.16607	0.68253	0
1.0487	3.31392	-0.426326	-3.30118	-2.97185	0
1.0493	-0.0505942	0.852652	-5.43898	-12.442	0
1.0500	-5.84363	-0.426326	-2.38613	-20.3764	0
1.0507	-8.60102	-1.06581	-0.556045	-24.6422	0
1.0513	-8.60102	-0.852652	-3.91121	-28.6094	0
1.0520	-10.1188	-1.27898	-4.52394	-31.9652	0
1.0527	-9.51172	0.213163	-2.69115	-32.278	0
1.0533	-9.51172	2.98428	-3.91121	-31.9652	0
1.0540	-12.2691	1.91847	-3.30118	-31.9652	0
1.0547	-12.2691	2.55796	1.27674	-29.2208	0
1.0553	-7.69032	6.60805	3.41185	-23.7321	0
1.0560	-4.93294	4.68959	1.27674	-20.0635	0
1.0567	-4.93294	-1.27898	0.053985	-17.6178	0
1.0573	-3.41511	-1.7053	1.58176	-12.1291	0
1.0580	0.556537	-0.852652	2.80182	-5.41758	0
1.0587	5.74245	-2.98428	3.10683	0.0710969	0
1.0593	7.26027	-4.0501	3.10683	7.09547	0
1.0600	6.04601	-1.91847	1.27674	14.7313	0
1.0607	8.8034	-0.426326	-0.25103	18.3857	0
1.0613	13.3822	-0.852652	3.10683	21.4428	0
1.0620	13.3822	-3.19744	5.54695	26.3201	0
1.0627	10.0177	-5.11591	1.58176	27.2443	0
1.0633	8.8034	-4.68959	0.053985	25.0972	0
1.0640	9.71409	-4.68959	3.71686	24.7986	0
1.0647	11.5355	-5.11591	4.02188	25.41	0
1.0653	11.5355	-2.55796	0.96903	23.8743	0
1.0660	8.8034	0.426326	1.88677	20.22	0
1.0667	6.04601	1.7053	3.10683	15.3427	0
1.0673	5.13532	3.19744	-1.16607	10.7641	0
1.0680	1.46723	3.83693	-3.30118	3.7397	0
1.0687	-2.80798	0.213163	-0.25103	-5.10476	0
1.0693	-4.32581	-2.98428	0.664015	-11.5177	0
1.0700	-6.45077	-1.91847	-2.99616	-16.0963	0
1.0707	-10.1188	0.852652	-5.43898	-21.2864	0
1.0713	-11.662	2.34479	-5.744	-24.6422	0
1.0720	-11.3331	1.7053	-4.82895	-26.4765	0
1.0727	-11.0295	0.852652	-5.13397	-29.5194	0
1.0733	-10.1188	1.91847	-6.65904	-30.7423	0
1.0740	-10.4224	3.41061	-6.04901	-29.2208	0
1.0747	-12.2691	2.98428	-3.60619	-27.3865	0
1.0753	-13.1798	1.91847	-3.91121	-24.6422	0
1.0760	-9.51172	1.91847	-4.21892	-20.0635	0
1.0767	-3.71868	3.83693	-2.08112	-15.7977	0
1.0773	-2.50441	4.68959	-2.69115	-9.38479	0
1.0780	-4.02224	2.55796	-3.60619	-1.45038	0
1.0787	-0.0505942	1.06581	0.053985	3.12826	0
1.0793	5.13532	4.47642	1.88677	8.00551	0
1.0800	5.13532	4.47642	-0.556045	15.0299	0
1.0807	5.74245	0.213163	-2.38613	21.13	0
1.0813	8.19627	-1.06581	-4.52394	24.7986	0
1.0820	6.04601	-0.852652	-5.43898	26.9315	0
1.0827	4.22462	0.213163	-2.99616	26.9315	0
1.0833	6.95671	2.34479	-2.08112	28.1544	0
1.0840	5.43888	1.27898	-3.30118	29.3772	0
1.0847	3.92105	-2.98428	-0.556045	26.3201	0
1.0853	7.26027	-2.98428	1.88677	22.0543	0
1.0860	6.95671	0.213163	0.96903	19.3099	0
1.0867	3.01036	0.213163	1.27674	13.5084	0
1.0873	4.22462	-1.7053	3.71686	7.4083	0
1.0880	6.04601	-1.27898	5.54695	3.12826	0
1.0887	3.61749	-0.213163	7.68476	-3.58328	0
1.0893	2.07436	1.06581	6.76971	-12.7406	0
1.0900	0.556537	1.06581	2.80182	-19.7649	0
1.0907	-4.62937	1.7053	1.27674	-25.5522	0
1.0913	-7.99389	3.83693	1.58176	-29.8323	0
1.0920	-6.77963	5.96856	-2.08112	-31.0551	0
1.0927	-7.69032	5.54224	-6.65904	-31.6666	0
1.0933	-10.4224	3.19744	-6.65904	-31.6666	0
1.0940	-10.4224	1.06581	-4.21892	-29.8323	0
1.0947	-10.1188	0.852652	-5.13397	-27.6993	0
1.0953	-9.81528	0.426326	-7.57409	-23.1207	0
1.0960	-5.54007	0.213163	-7.26907	-17.0064	0
1.0967	-1.26486	1.27898	-4.52394	-12.1291	0
1.0973	-2.20085	1.91847	-2.08112	-6.02902	0
1.0980	-0.961291	0.213163	0.053985	1.29396	0
1.0987	5.74245	0.426326	3.10683	7.09547	0
1.0993	11.5355	2.98428	5.85197	13.807	0
1.1000	11.2319	2.34479	6.76971	21.13	0
1.1007	7.8927	-0.426326	6.76971	24.4858	0
1.1013	7.56384	-1.06581	7.37974	27.2443	0
1.1020	8.49983	-0.852652	6.4647	29.3772	0
1.1027	7.26027	0.213163	5.85197	29.3772	0
1.1033	7.56384	1.91847	7.68476	32.1216	0
1.1040	8.8034	-0.426326	7.68476	33.9559	0
1.1047	5.43888	-4.0501	4.93692	28.7658	0
1.1053	2.37793	-2.34479	4.93692	23.5757	0
1.1060	3.61749	0.852652	6.76971	20.22	0
1.1067	3.61749	-1.7053	4.93692	11.9727	0
1.1073	0.556537	-4.47642	4.02188	5.574	0
1.1080	-0.657725	-4.47642	4.93692	3.12826	0
1.1087	-1.56842	-3.83693	3.41185	-3.58328	0
1.1093	-3.11155	-1.7053	1.27674	-11.8305	0
1.1100	-2.80798	0.852652	2.19179	-16.0963	0
1.1107	-3.41511	-1.06581	1.88677	-21.8978	0
1.1113	-7.69032	-2.55796	-0.556045	-27.3865	0
1.1120	-9.81528	-0.426326	-1.47109	-27.6993	0
1.1127	-7.69032	1.7053	-1.7761	-28.908	0
1.1133	-4.93294	0.213163	-3.30118	-31.9652	0
1.1140	-5.84363	-0.852652	-4.82895	-31.3537	0
1.1147	-8.60102	0.426326	-4.21892	-26.4765	0
1.1153	-8.60102	2.98428	-3.91121	-22.1964	0
1.1160	-7.38676	1.91847	-5.13397	-18.2292	0
1.1167	-7.99389	-1.27898	-6.65904	-12.7406	0
1.1173	-7.99389	-2.55796	-4.52394	-6.64045	0
1.1180	-5.84363	-0.852652	-0.25103	-1.45038	0
1.1187	-4.32581	-1.27898	1.27674	4.35113	0
1.1193	-2.80798	-1.91847	-0.25103	10.1526	0
1.1200	1.16367	-1.7053	-0.556045	15.6413	0
1.1207	3.61749	-2.55796	1.27674	22.0543	0
1.1213	3.01036	-3.19744	2.4968	28.1544	0
1.1220	3.01036	-1.91847	2.19179	31.2115	0
1.1227	5.43888	-2.34479	1.88677	31.8087	0
1.1233	7.26027	-2.98428	3.10683	30.2873	0
1.1240	7.56384	-2.55796	4.32689	28.7658	0
1.1247	7.8927	-3.41061	1.88677	28.453	0
1.1253	7.26027	-3.41061	-1.47109	26.9315	0
1.1260	4.83175	-0.426326	-0.556045	21.13	0
1.1267	2.07436	2.55796	1.27674	13.807	0
1.1273	0.252971	3.41061	1.27674	8.31834	0
1.1280	-1.56842	3.19744	-0.25103	4.96256	0
1.1287	-4.02224	2.55796	-1.47109	-0.540336	0
1.1293	-7.69032	1.06581	-0.86106	-9.99622	0
1.1300	-10.4224	-0.213163	-0.25103	-18.2292	0
1.1307	-10.1188	0.213163	-1.7761	-22.8079	0
1.1313	-9.51172	0.852652	-2.99616	-25.865	0
1.1320	-11.9655	-0.426326	-1.16607	-27.998	0
1.1327	-14.0905	-0.852652	-0.25103	-29.2208	0
1.1333	-12.5727	0.213163	-2.08112	-31.6666	0
1.1340	-9.51172	-0.852652	-2.99616	-30.4437	0
1.1347	-6.77963	-1.06581	-3.30118	-25.5522	0
1.1353	-6.45077	2.98428	-4.21892	-22.8079	0
1.1360	-6.1472	3.83693	-4.21892	-20.9736	0
1.1367	-1.26486	0.213163	-2.38613	-13.9634	0
1.1373	3.01036	-1.06581	-1.16607	-6.32762	0
1.1380	2.37793	-1.27898	1.27674	-0.540336	0
1.1387	2.37793	-1.06581	4.02188	7.4083	0
1.1393	5.43888	2.34479	2.19179	15.9399	0
1.1400	5.74245	4.0501	-0.86106	22.0543	0
1.1407	4.22462	0.426326	0.359	26.0215	0
1.1413	4.22462	-1.06581	2.19179	28.453	0
1.1420	3.61749	1.06581	0.359	29.3772	0
1.1427	3.92105	0.213163	1.88677	30.6001	0
1.1433	7.8927	-2.55796	4.93692	30.2873	0
1.1440	10.6248	-3.41061	2.4968	28.453	0
1.1447	9.71409	-4.0501	0.664015	27.2443	0
1.1453	8.8034	-4.47642	4.32689	25.7086	0
1.1460	8.8034	-2.98428	5.85197	19.3099	0
1.1467	7.56384	-1.27898	2.4968	11.9727	0
1.1473	4.22462	-1.7053	0.359	5.8726	0
1.1480	-0.657725	-1.7053	-0.86106	0.0710969	0
1.1487	-5.84363	-1.06581	-1.47109	-5.41758	0
1.1493	-7.69032	-1.06581	-0.556045	-9.07196	0
1.1500	-5.84363	0.213163	-0.25103	-13.6506	0
1.1507	-7.69032	1.06581	-0.556045	-18.5421	0
1.1513	-9.51172	1.06581	-3.60619	-22.8079	0
1.1520	-7.69032	1.91847	-8.79415	-25.5522	0
1.1527	-6.1472	1.91847	-10.932	-30.1309	0
1.1533	-6.45077	1.06581	-7.8791	-32.5766	0
1.1540	-4.32581	1.06581	-7.26907	-31.0551	0
1.1547	-1.87199	1.06581	-9.71189	-27.0879	0
1.1553	-0.35416	1.06581	-10.0169	-21.8978	0
1.1560	2.37793	0.852652	-6.96406	-16.4092	0
1.1567	2.37793	-1.7053	-3.60619	-11.8305	0
1.1573	-0.35416	-2.98428	-0.556045	-6.02902	0
1.1580	0.860102	-1.7053	3.41185	0.68253	0
1.1587	3.31392	-0.852652	5.24194	7.4083	0
1.1593	2.68149	-1.7053	0.96903	14.7313	0
1.1600	2.37793	-1.27898	-1.16607	21.13	0
1.1607	4.83175	-1.91847	3.10683	23.2771	0
1.1613	4.52818	-2.55796	2.4968	22.3529	0
1.1620	1.16367	-1.7053	-0.86106	24.7986	0
1.1627	0.556537	-0.852652	2.4968	28.7658	0
1.1633	5.13532	0.852652	5.85197	28.453	0
1.1640	8.19627	1.06581	4.93692	25.7086	0
1.1647	7.8927	-3.41061	7.07473	26.3201	0
1.1653	6.95671	-6.18173	7.98977	24.1872	0
1.1660	5.43888	-3.41061	3.10683	15.3427	0
1.1667	2.37793	-1.91847	-0.556045	7.09547	0
1.1673	1.7708	-2.55796	-1.47109	2.82966	0
1.1680	4.83175	-0.852652	-3.60619	-2.97185	0
1.1687	5.43888	-1.06581	-3.30118	-10.2948	0
1.1693	2.68149	-3.41061	-2.38613	-16.7078	0
1.1700	0.556537	-0.852652	-4.52394	-24.3436	0
1.1707	-0.35416	3.19744	-6.65904	-30.1309	0
1.1713	-2.80798	2.98428	-6.04901	-31.9652	0
1.1720	-5.2365	0.426326	-4.21892	-31.9652	0
1.1727	-7.69032	-0.852652	-5.13397	-32.5766	0
1.1733	-9.51172	-1.7053	-8.18412	-33.4866	0
1.1740	-7.69032	-0.852652	-6.96406	-31.3537	0
1.1747	-3.41511	2.55796	-1.16607	-26.1637	0
1.1753	-2.80798	5.54224	0.359	-21.585	0
1.1760	-4.93294	5.54224	-2.38613	-17.6178	0
1.1767	-4.02224	3.83693	-1.47109	-12.7406	0
1.1773	-2.20085	1.91847	1.88677	-8.16192	0
1.1780	-2.20085	0.852652	1.58176	-2.97185	0
1.1787	-1.26486	-1.06581	-0.25103	4.96256	0
1.1793	-0.0505942	-2.34479	0.359	11.0627	0
1.1800	0.556537	-1.91847	1.88677	15.0299	0
1.1807	3.61749	-2.98428	2.19179	20.8314	0
1.1813	5.74245	-3.83693	3.10683	24.1872	0
1.1820	4.83175	-2.55796	5.24194	23.5757	0
1.1827	5.43888	-0.852652	4.02188	25.7086	0
1.1833	6.65314	-1.27898	1.27674	28.7658	0
1.1840	3.92105	-1.27898	2.4968	26.6329	0
1.1847	0.860102	-0.852652	4.02188	23.8743	0
1.1853	-0.0505942	-2.55796	0.664015	22.0543	0
1.1860	0.556537	-4.47642	-0.556045	15.9399	0
1.1867	3.31392	-3.19744	0.359	10.4512	0
1.1873	4.83175	-0.213163	-1.47109	6.79686	0
1.1880	1.7708	0.213163	-4.21892	-0.540336	0
1.1887	-1.87199	-2.34479	-3.91121	-9.07196	0
1.1893	-3.11155	-3.19744	-2.69115	-15.1863	0
1.1900	-3.71868	-1.7053	-3.30118	-20.9736	0
1.1907	-4.93294	-1.7053	-5.13397	-25.5522	0
1.1913	-7.69032	-2.34479	-6.04901	-27.998	0
1.1920	-11.3331	-1.91847	-3.91121	-31.0551	0
1.1927	-12.2691	-0.852652	-2.38613	-34.4109	0
1.1933	-10.4224	1.06581	-4.21892	-35.0223	0
1.1940	-9.51172	0.852652	-2.99616	-33.7995	0
1.1947	-8.60102	-1.91847	0.359	-30.4437	0
1.1953	-7.99389	-2.55796	0.053985	-25.2536	0
1.1960	-7.99389	-0.426326	-0.25103	-19.7649	0
1.1967	-4.62937	0.426326	0.359	-14.5749	0
1.1973	1.7708	-0.213163	-1.47109	-8.77336	0
1.1980	3.92105	0.213163	1.27674	-2.67324	0
1.1987	2.07436	-0.426326	7.68476	4.64974	0
1.1993	3.31392	0.213163	5.85197	13.807	0
1.2000	6.04601	1.7053	-0.556045	20.22	0
1.2007	6.95671	-1.7053	0.664015	22.9643	0
1.2013	6.65314	-6.18173	5.54695	26.3201	0
1.2020	6.34958	-4.47642	6.76971	28.453	0
1.2027	6.34958	-1.91847	4.32689	27.8415	0
1.2033	5.74245	-3.41061	0.664015	28.453	0
1.2040	5.13532	-3.19744	0.664015	29.9887	0
1.2047	5.13532	-2.34479	4.93692	26.9315	0
1.2053	6.04601	-4.0501	7.37974	21.4428	0
1.2060	6.04601	-3.19744	7.37974	16.5514	0
1.2067	3.92105	0.213163	8.29479	11.3755	0
1.2073	1.46723	-1.7053	5.85197	5.26117	0
1.2080	1.16367	-3.41061	1.27674	-1.45038	0
1.2087	2.07436	-0.852652	2.19179	-8.16192	0
1.2093	-0.657725	0.426326	2.19179	-14.5749	0
1.2100	-4.32581	-0.213163	-2.38613	-21.585	0
1.2107	-5.84363	1.7053	-2.99616	-26.1637	0
1.2113	-7.69032	3.83693	0.053985	-26.4765	0
1.2120	-9.81528	2.98428	-1.47109	-27.3865	0
1.2127	-10.4224	1.7053	-4.21892	-32.278	0
1.2133	-11.3331	1.91847	-2.69115	-34.0981	0
1.2140	-13.1798	1.91847	-3.30118	-30.1309	0
1.2147	-11.662	1.06581	-5.744	-28.3108	0
1.2153	-8.60102	0.213163	-4.52394	-27.6993	0
1.2160	-5.84363	-1.27898	-2.08112	-21.585	0
1.2167	-3.11155	-1.27898	-1.47109	-13.0392	0
1.2173	-3.11155	0.213163	-0.25103	-6.02902	0
1.2180	-4.02224	1.27898	1.27674	0.995356	0
1.2187	-2.50441	1.06581	1.88677	8.31834	0
1.2193	-0.35416	-0.852652	1.88677	14.7313	0
1.2200	0.556537	-2.55796	1.58176	18.087	0
1.2207	1.7708	-2.34479	2.19179	21.4428	0
1.2213	5.74245	-1.27898	5.54695	26.9315	0
1.2220	9.71409	-3.41061	10.1249	30.2873	0
1.2227	11.5355	-2.55796	11.6527	30.2873	0
1.2233	11.2319	1.27898	9.20983	30.8987	0
1.2240	12.4715	0.426326	4.93692	29.9887	0
1.2247	12.4715	-4.0501	2.19179	26.6329	0
1.2253	10.3212	-3.19744	0.664015	23.2771	0
1.2260	11.2319	1.06581	-0.25103	19.3099	0
1.2267	11.5355	1.7053	0.359	12.897	0
1.2273	6.34958	1.06581	0.359	8.31834	0
1.2280	5.74245	1.06581	-1.47109	3.7397	0
1.2287	8.49983	1.91847	-1.7761	-4.80615	0
1.2293	3.31392	3.19744	0.359	-12.7406	0
1.2300	-1.87199	2.98428	-0.556045	-16.7078	0
1.2307	-0.657725	1.91847	-2.69115	-20.3764	0
1.2313	-5.2365	1.91847	-2.69115	-22.8079	0
1.2320	-13.7869	0.852652	-4.21892	-24.3436	0
1.2327	-13.1798	-0.852652	-6.65904	-25.5522	0
1.2333	-10.726	1.27898	-5.13397	-26.4765	0
1.2340	-13.4834	1.91847	-2.99616	-25.5522	0
1.2347	-12.2691	-0.852652	-2.69115	-24.0307	0
1.2353	-8.90459	0.213163	-2.99616	-20.9736	0
1.2360	-9.81528	3.41061	-4.21892	-15.4849	0
1.2367	-8.90459	2.34479	-3.91121	-9.6834	0
1.2373	-3.41511	-1.7053	-1.7761	-3.58328	0
1.2380	-2.80798	-4.68959	-3.30118	2.82966	0
1.2387	-4.32581	-3.83693	-6.04901	9.22838	0
1.2393	-0.35416	-0.426326	-5.13397	15.0299	0
1.2400	2.68149	0.213163	-2.38613	21.13	0
1.2407	2.68149	-1.27898	-0.25103	25.0972	0
1.2413	6.95671	-1.06581	1.88677	25.7086	0
1.2420	12.1426	-1.06581	3.41185	26.0215	0
1.2427	13.9893	-2.34479	3.71686	28.1544	0
1.2433	17.025	-3.41061	2.19179	27.2443	0
1.2440	17.961	-4.47642	-0.86106	25.0972	0
1.2447	12.775	-2.98428	-0.556045	24.7986	0
1.2453	10.3212	-0.426326	1.27674	22.0543	0
1.2460	10.6248	-1.7053	0.359	16.2527	0
1.2467	6.95671	-2.34479	-1.47109	11.6741	0
1.2473	5.74245	2.55796	-1.47109	6.48404	0
1.2480	8.8034	4.68959	-3.91121	-0.540336	0
1.2487	4.83175	1.91847	-5.744	-8.16192	0
1.2493	-3.11155	-0.426326	-3.60619	-14.262	0
1.2500	-4.32581	-0.426326	-4.52394	-18.5421	0
1.2507	-1.87199	1.06581	-8.48913	-21.585	0
1.2513	-2.50441	1.7053	-8.79415	-25.5522	0
1.2520	-5.54007	1.06581	-7.57409	-28.908	0
1.2527	-7.08319	3.19744	-8.79415	-31.0551	0
1.2533	-4.32581	5.32907	-7.57409	-33.4866	0
1.2540	-0.0505942	1.7053	-4.21892	-33.7995	0
1.2547	0.556537	0.426326	-5.13397	-30.4437	0
1.2553	-0.657725	4.47642	-6.96406	-25.865	0
1.2560	0.252971	3.83693	-4.82895	-18.8407	0
1.2567	0.556537	0.426326	-2.69115	-10.6077	0
1.2573	-0.35416	0.213163	-2.69115	-6.32762	0
1.2580	0.556537	0.213163	-0.556045	-2.67324	0
1.2587	1.46723	2.98428	2.19179	7.7069	0
1.2593	4.22462	8.10019	3.71686	16.5514	0
1.2600	6.34958	6.82122	4.32689	18.3857	0
1.2607	3.61749	1.06581	3.10683	21.7414	0
1.2613	2.37793	-0.852652	0.053985	27.2443	0
1.2620	7.8927	-1.7053	0.664015	29.0644	0
1.2627	10.6248	-3.41061	3.71686	27.8415	0
1.2633	6.95671	-2.98428	2.80182	28.1544	0
1.2640	6.04601	-1.7053	1.88677	28.453	0
1.2647	6.95671	-1.91847	4.02188	26.9315	0
1.2653	4.83175	-0.852652	3.10683	22.0543	0
1.2660	3.61749	0.213163	-0.556045	15.6413	0
1.2667	3.92105	0.213163	-0.25103	9.5412	0
1.2673	1.7708	0.213163	2.4968	4.64974	0
1.2680	0.556537	0.426326	0.96903	-1.74898	0
1.2687	-0.657725	-0.852652	-2.38613	-9.99622	0
1.2693	-4.93294	0.213163	-2.08112	-16.4092	0
1.2700	-5.84363	2.98428	-0.25103	-18.5421	0
1.2707	-4.93294	4.68959	-0.25103	-19.7649	0
1.2713	-9.51172	5.11591	-0.556045	-22.5093	0
1.2720	-13.7869	5.54224	-0.25103	-26.4765	0
1.2727	-11.662	3.83693	-1.16607	-30.1309	0
1.2733	-11.3331	0.426326	-2.08112	-31.3537	0
1.2740	-14.6976	-0.852652	-2.69115	-28.3108	0
1.2747	-14.3941	-0.852652	-3.30118	-26.1637	0
1.2753	-11.0295	-1.27898	-2.08112	-24.9408	0
1.2760	-8.90459	-1.27898	0.664015	-20.0635	0
1.2767	-8.29746	-0.852652	1.27674	-12.7406	0
1.2773	-7.69032	-0.213163	0.96903	-5.41758	0
1.2780	-7.08319	0.213163	2.4968	2.21822	0
1.2787	-4.02224	0.426326	2.4968	8.31834	0
1.2793	0.252971	0.213163	2.4968	12.897	0
1.2800	2.37793	0.213163	5.24194	18.3857	0
1.2807	2.37793	-0.213163	3.71686	22.9643	0
1.2813	3.61749	-0.852652	1.27674	24.4858	0
1.2820	6.95671	-0.852652	7.07473	26.6329	0
1.2827	9.10696	0.213163	12.2627	30.2873	0
1.2833	6.95671	-0.213163	8.5998	30.2873	0
1.2840	4.22462	-1.06581	5.54695	28.453	0
1.2847	5.13532	-1.91847	5.54695	27.2443	0
1.2853	7.8927	-3.83693	2.19179	22.9643	0
1.2860	8.49983	-4.47642	0.359	14.7313	0
1.2867	5.43888	-1.27898	2.19179	7.4083	0
1.2873	2.37793	-0.213163	0.359	0.995356	0
1.2880	0.252971	-2.55796	-1.16607	-5.41758	0
1.2887	-1.87199	-3.41061	1.27674	-10.9063	0
1.2893	-3.11155	-2.98428	-1.47109	-16.4092	0
1.2900	-3.41511	-2.55796	-6.96406	-22.1964	0
1.2907	-5.54007	0.213163	-6.35403	-25.865	0
1.2913	-6.1472	1.06581	-3.30118	-27.998	0
1.2920	-2.80798	-3.41061	-2.38613	-29.5194	0
1.2927	-3.11155	-2.55796	-2.38613	-30.1309	0
1.2933	-7.99389	3.83693	-3.30118	-30.1309	0
1.2940	-9.51172	2.98428	-3.91121	-29.5194	0
1.2947	-7.08319	-0.852652	-1.47109	-26.7751	0
1.2953	-5.2365	1.91847	0.359	-21.8978	0
1.2960	-4.93294	3.83693	-0.556045	-16.7078	0
1.2967	-6.1472	1.27898	-1.47109	-10.9063	0
1.2973	-7.08319	-1.27898	0.053985	-3.89611	0
1.2980	-4.02224	-2.55796	2.19179	1.60679	0
1.2987	-0.0505942	-2.55796	2.19179	7.4083	0
1.2993	1.46723	-2.34479	2.4968	15.9399	0
1.3000	4.22462	-3.19744	5.24194	22.3529	0
1.3007	7.8927	-3.41061	5.54695	23.8743	0
1.3013	7.8927	-2.55796	2.80182	25.0972	0
1.3020	5.13532	-4.0501	4.02188	27.5429	0
1.3027	5.13532	-3.41061	5.85197	27.5429	0
1.3033	4.83175	-1.06581	3.10683	27.2443	0
1.3040	2.37793	-2.34479	2.80182	29.3772	0
1.3047	2.37793	-4.47642	5.85197	28.453	0
1.3053	2.37793	-3.41061	4.32689	22.6657	0
1.3060	-0.961291	-2.55796	2.4968	17.4756	0
1.3067	-2.20085	-0.426326	5.85197	13.1956	0
1.3073	-2.50441	1.91847	4.63191	6.18543	0
1.3080	-7.08319	0.213163	-1.7761	-0.22751	0
1.3087	-9.51172	-1.27898	-3.30118	-5.41758	0
1.3093	-6.45077	0.852652	-0.556045	-12.1291	0
1.3100	-6.1472	-0.426326	0.359	-18.8407	0
1.3107	-8.29746	-3.41061	-0.86106	-22.8079	0
1.3113	-7.08319	-1.06581	-3.30118	-24.6422	0
1.3120	-7.69032	1.06581	-6.96406	-27.6993	0
1.3127	-10.1188	-0.426326	-7.8791	-30.1309	0
1.3133	-11.9655	0.213163	-6.04901	-29.2208	0
1.3140	-13.4834	1.7053	-7.26907	-27.0879	0
1.3147	-12.2691	-0.852652	-10.3219	-25.5522	0
1.3153	-8.60102	0.213163	-7.57409	-21.8978	0
1.3160	-8.60102	5.54224	-2.99616	-14.8735	0
1.3167	-9.51172	4.68959	-4.52394	-8.16192	0
1.3173	-6.77963	-1.27898	-7.57409	-3.28468	0
1.3180	-3.71868	-2.55796	-4.52394	2.82966	0
1.3187	0.556537	1.91847	0.053985	11.0627	0
1.3193	6.04601	4.68959	1.58176	17.4756	0
1.3200	6.95671	2.98428	0.664015	19.6085	0
1.3207	5.74245	1.06581	-0.86106	22.3529	0
1.3213	8.19627	1.06581	-1.47109	27.2443	0
1.3220	10.9284	-1.06581	0.053985	27.5429	0
1.3227	10.0177	-3.19744	1.88677	25.41	0
1.3233	8.8034	-1.7053	3.10683	25.7086	0
1.3240	8.49983	-1.27898	4.63191	24.1872	0
1.3247	7.56384	-3.41061	5.85197	20.8314	0
1.3253	4.83175	-2.55796	3.71686	19.3099	0
1.3260	2.07436	-1.27898	-0.25103	15.0299	0
1.3267	2.37793	-2.34479	-0.86106	7.09547	0
1.3273	2.07436	-1.06581	0.664015	2.51683	0
1.3280	-0.961291	0.852652	0.664015	-2.36042	0
1.3287	-2.50441	0.852652	0.053985	-11.8305	0
1.3293	-3.71868	1.27898	0.359	-19.1535	0
1.3300	-6.1472	1.91847	-1.47109	-22.8079	0
1.3307	-7.08319	1.06581	-2.69115	-26.7751	0
1.3313	-4.93294	2.98428	-1.47109	-27.998	0
1.3320	-3.41511	4.68959	-2.99616	-26.4765	0
1.3327	-3.11155	3.19744	-7.57409	-28.908	0
[truncated: 65,824 more rows]
