# Supplementary material for: Identification of Haptic Based Guiding Using Hard Reins
Source: PLoS One. 2015 Jul 22;10(7):e0132020. doi: 10.1371/journal.pone.0132020 (PMC4511788; doi:10.1371/journal.pone.0132020)
Supplement: S4 File — (ZIP) [file pone.0132020.s004.zip › EMGData2/Subject12/T20/t20.txt]

0.0000	3.33997	-10.5442	-2.34868	1.47378	0
0.0007	3.94847	-6.28163	-0.822692	-0.0556142	0
0.0013	4.86798	-8.74942	-0.822692	-0.0556142	0
0.0020	0.594975	-11.8155	-3.26465	-1.26522	0
0.0027	-0.933029	-7.55292	-2.0446	0.556142	0
0.0033	3.33997	-3.58951	0.397355	2.69729	0
0.0040	2.73148	-3.58951	-1.43458	-1.87698	0
0.0047	-0.933029	-4.48688	-2.95871	-4.62988	0
0.0053	-1.54153	-6.28163	-2.95871	0.556142	0
0.0060	-5.81453	-5.38426	-3.87467	3.30904	0
0.0067	-11.9198	-3.2156	-2.65463	1.1679	0
0.0073	-12.8325	-4.48688	-0.822692	0.86202	0
0.0080	-11.9198	-4.18776	-2.0446	1.1679	0
0.0087	-9.17479	-1.42085	-1.12864	-0.959345	0
0.0093	-4.90178	-2.61735	2.22929	-1.26522	0
0.0100	-3.67803	-2.0191	1.31332	-0.959345	0
0.0107	-3.06953	3.14082	-0.212669	-2.79461	0
0.0113	-1.84578	2.84169	2.53337	-3.10049	0
0.0120	-3.37378	-0.822595	1.31332	-1.87698	0
0.0127	-4.59753	1.04694	-2.95871	-2.79461	0
0.0133	-3.37378	2.84169	0.703299	-2.79461	0
0.0140	-5.81453	-0.822595	7.11134	0.556142	0
0.0147	-7.34253	-1.71997	7.41729	0.86202	0
0.0153	-3.06953	-1.12172	6.8054	-4.01813	0
0.0160	-1.84578	-2.0191	7.72137	-5.85339	0
0.0167	-5.81453	0.0747814	6.8054	-3.40637	0
0.0173	-7.34253	3.73907	5.8913	-4.324	0
0.0180	-3.37378	3.73907	4.97533	-8.28652	0
0.0187	1.20347	1.94432	1.6174	-8.28652	0
0.0193	1.81197	4.71123	-0.518613	-5.54752	0
0.0200	-0.933029	8.37551	-0.212669	-5.24164	0
0.0207	-0.0202832	6.20685	-0.212669	-5.24164	0
0.0213	2.73148	2.84169	-0.822692	-3.10049	0
0.0220	0.899224	5.30948	-0.518613	-3.10049	0
0.0227	-2.46103	9.27289	0.397355	-4.01813	0
0.0233	-3.37378	8.37551	1.31332	-2.48874	0
0.0240	-2.46103	7.10423	3.14339	-2.79461	0
0.0247	-0.62878	9.87114	4.97533	-5.54752	0
0.0253	1.81197	12.0398	6.8054	-4.01813	0
0.0260	3.64422	12.3389	7.11134	-0.959345	0
0.0267	4.55697	14.1337	6.19537	-2.79461	0
0.0273	5.17223	14.1337	2.83931	-4.62988	0
0.0280	4.86798	12.3389	-2.34868	-3.40637	0
0.0287	1.81197	12.0398	-5.09659	-3.10049	0
0.0293	-0.933029	12.0398	-5.09659	-3.40637	0
0.0300	-0.933029	9.87114	-6.62258	-3.10049	0
0.0307	-1.54153	8.67464	-6.01069	-5.54752	0
0.0313	-2.15678	9.87114	-0.212669	-7.36888	0
0.0320	0.899224	9.87114	3.75342	-5.24164	0
0.0327	3.03573	9.27289	3.14339	-4.01813	0
0.0333	-0.0202832	10.1703	3.44934	-5.85339	0
0.0340	-0.933029	11.3668	3.14339	-4.324	0
0.0347	1.20347	12.638	-0.518613	-1.26522	0
0.0353	0.899224	12.9372	-4.79064	-2.79461	0
0.0360	-0.62878	11.3668	-6.01069	-4.62988	0
0.0367	-0.0202832	9.57201	-6.31663	-1.26522	0
0.0373	-0.933029	11.6659	-6.31663	0.86202	0
0.0380	-2.46103	12.9372	-4.18062	-0.959345	0
0.0387	-3.06953	10.1703	0.0914102	1.47378	0
0.0393	-4.59753	8.67464	1.6174	6.35392	0
0.0400	-3.67803	10.7685	-1.12864	6.96568	0
0.0407	2.42723	10.4694	-2.95871	7.27156	0
0.0413	4.55697	7.70248	-0.822692	10.6362	0
0.0420	-0.324532	7.40335	0.397355	10.0245	0
0.0427	-3.37378	7.40335	-1.43458	8.80095	0
0.0433	-2.46103	5.90773	-2.65463	10.0245	0
0.0440	-3.06953	6.20685	-2.95871	9.10682	0
0.0447	-3.37378	7.70248	-4.18062	6.35392	0
0.0453	-2.76528	5.6086	-5.09659	7.88331	0
0.0460	-5.20603	4.71123	-3.5706	8.18919	0
0.0467	-9.17479	9.87114	-2.65463	4.53256	0
0.0473	-9.17479	11.3668	-3.26465	3.30904	0
0.0480	-8.87054	6.20685	-3.26465	5.45019	0
0.0487	-10.3918	5.90773	-1.12864	3.00317	0
0.0493	-11.0003	12.0398	1.31332	-1.87698	0
0.0500	-7.34253	11.6659	-0.518613	-2.48874	0
0.0507	-3.06953	6.50598	-4.4847	-0.959345	0
0.0513	-1.84578	7.10423	-5.09659	-0.959345	0
0.0520	-1.54153	9.87114	-3.87467	1.77965	0
0.0527	2.11622	8.97376	-2.65463	2.69729	0
0.0533	4.55697	7.70248	-2.34868	-1.87698	0
0.0540	2.73148	9.27289	-3.26465	-4.62988	0
0.0547	1.20347	9.27289	-4.4847	-0.653467	0
0.0553	0.594975	8.37551	-3.26465	-0.653467	0
0.0560	-2.15678	10.1703	-1.73866	-4.93576	0
0.0567	-2.76528	10.4694	-2.0446	-4.62988	0
0.0573	-1.54153	7.70248	-1.43458	-2.18286	0
0.0580	-3.06953	7.40335	0.0914102	-2.18286	0
0.0587	-3.37378	8.67464	0.703299	-0.361492	0
0.0593	-0.0202832	5.6086	2.22929	3.9208	0
0.0600	1.81197	2.24344	2.22929	6.35392	0
0.0607	-0.0202832	3.43994	-1.73866	7.27156	0
0.0613	-1.54153	1.94432	-4.18062	6.96568	0
0.0620	-1.84578	-0.52347	-2.65463	7.27156	0
0.0627	-1.84578	1.64519	-0.822692	9.10682	0
0.0633	-4.28653	1.94432	-1.73866	9.10682	0
0.0640	-5.81453	-1.71997	-3.26465	6.35392	0
0.0647	-3.67803	-1.71997	-4.18062	5.45019	0
0.0653	-4.28653	-0.52347	-3.5706	7.57743	0
0.0660	-10.0875	-2.0191	-2.65463	9.4127	0
0.0667	-11.6155	-2.31822	-2.95871	9.10682	0
0.0673	-9.47904	-3.2156	-3.26465	8.18919	0
0.0680	-12.224	-5.08513	-0.212669	8.80095	0
0.0687	-14.3605	-2.0191	3.75342	7.88331	0
0.0693	-11.0003	1.04694	4.05936	4.83844	0
0.0700	-10.696	-0.52347	2.53337	2.69729	0
0.0707	-12.8325	1.04694	3.44934	3.30904	0
0.0713	-9.17479	2.84169	3.44934	3.9208	0
0.0720	-4.59753	-1.71997	2.22929	3.00317	0
0.0727	-5.81453	-3.58951	2.53337	0.86202	0
0.0733	-7.95103	1.04694	1.31332	-1.5711	0
0.0740	-5.51028	1.64519	-0.518613	0.250264	0
0.0747	-3.06953	1.04694	0.703299	3.61492	0
0.0753	-3.98228	4.71123	1.92335	1.77965	0
0.0760	-6.11878	2.84169	-0.212669	-0.361492	0
0.0767	-8.55953	-3.2156	-0.518613	2.39141	0
0.0773	-11.0003	-2.31822	0.703299	3.61492	0
0.0780	-12.5283	0.0747814	1.92335	0.556142	0
0.0787	-12.8325	-1.71997	3.75342	0.86202	0
0.0793	-12.8325	-2.61735	3.14339	2.39141	0
0.0800	-9.47904	-2.0191	0.397355	1.77965	0
0.0807	-3.98228	-3.58951	-0.518613	4.83844	0
0.0813	-2.76528	-2.61735	-1.73866	9.10682	0
0.0820	-3.06953	0.747814	-3.5706	7.27156	0
0.0827	-0.933029	0.373907	0.397355	6.35392	0
0.0833	1.50772	-3.2156	4.66938	10.3303	0
0.0840	-0.0202832	-5.68338	1.31332	9.10682	0
0.0847	-0.933029	-5.68338	-2.34868	5.45019	0
0.0853	2.42723	-5.08513	0.397355	6.6598	0
0.0860	6.08497	-5.08513	3.14339	6.04804	0
0.0867	4.86798	-5.68338	3.14339	3.30904	0
0.0873	-0.62878	-6.58076	3.44934	5.74217	0
0.0880	-4.59753	-6.28163	5.8913	6.35392	0
0.0887	-3.67803	-3.88863	7.11134	1.77965	0
0.0893	-0.933029	-4.48688	4.97533	2.69729	0
0.0900	-0.62878	-8.15117	4.05936	7.27156	0
0.0907	-3.06953	-8.45029	7.72137	5.14431	0
0.0913	-6.42303	-6.28163	7.72137	1.1679	0
0.0920	-7.03828	-8.15117	3.14339	2.69729	0
0.0927	-4.59753	-10.5442	2.83931	4.53256	0
0.0933	-2.76528	-8.15117	4.3653	1.77965	0
0.0940	-0.62878	-6.58076	2.53337	1.77965	0
0.0947	2.73148	-8.15117	3.14339	5.45019	0
0.0953	3.64422	-9.04854	4.97533	5.45019	0
0.0960	4.55697	-10.245	1.6174	1.77965	0
0.0967	6.38922	-11.2172	3.14339	2.69729	0
0.0973	5.47648	-11.5163	11.6893	3.61492	0
0.0980	5.17223	-13.3111	13.5194	1.77965	0
0.0987	6.38922	-14.2085	7.72137	4.53256	0
0.0993	2.11622	-11.2172	4.97533	8.80095	0
0.1000	-0.324532	-9.94592	2.83931	6.6598	0
0.1007	3.94847	-13.3111	-0.822692	5.74217	0
0.1013	2.73148	-15.1806	-0.518613	9.71858	0
0.1020	-2.76528	-14.5076	-0.212669	11.248	0
0.1027	0.899224	-14.8815	-3.87467	11.8458	0
0.1033	5.17223	-14.2085	-4.18062	13.0693	0
0.1040	5.47648	-11.8155	-1.43458	10.0245	0
0.1047	10.0537	-10.5442	-2.0446	7.88331	0
0.1053	15.5437	-11.2172	-3.26465	10.0245	0
0.1060	14.0225	-10.9181	-2.95871	9.10682	0
0.1067	14.631	-8.45029	-2.95871	8.18919	0
0.1073	19.2082	-7.55292	-1.12864	12.1517	0
0.1080	19.2082	-10.9181	1.92335	13.6811	0
0.1087	13.4072	-12.7128	2.22929	10.0245	0
0.1093	7.61298	-10.9181	4.05936	8.18919	0
0.1100	5.47648	-9.04854	6.50132	7.88331	0
0.1107	5.78072	-8.15117	2.83931	6.35392	0
0.1113	1.50772	-7.25379	-2.95871	4.83844	0
0.1120	-7.34253	-8.15117	-3.26465	4.22668	0
0.1127	-12.8325	-9.04854	-5.40066	3.9208	0
0.1133	-13.752	-9.04854	-12.4206	4.53256	0
0.1140	-14.6648	-8.74942	-14.8607	4.53256	0
0.1147	-12.8325	-9.04854	-12.1147	3.9208	0
0.1153	-9.78328	-9.94592	-10.5887	3.61492	0
0.1160	-6.73404	-12.1146	-8.1467	5.45019	0
0.1167	-1.54153	-13.012	-1.43458	7.88331	0
0.1173	4.25272	-13.3111	3.14339	9.4127	0
0.1180	6.38922	-12.1146	4.05936	11.248	0
0.1187	9.14098	-8.74942	7.11134	12.7635	0
0.1193	11.886	-8.15117	7.72137	12.7635	0
0.1200	9.14098	-11.8155	2.22929	12.1517	0
0.1207	4.55697	-12.7128	-0.212669	13.6811	0
0.1213	5.17223	-12.1146	2.22929	12.7635	0
0.1220	4.86798	-14.2085	2.22929	9.10682	0
0.1227	-0.0202832	-13.3111	0.703299	9.71858	0
0.1233	-3.37378	-10.245	-0.212669	11.8458	0
0.1240	-3.06953	-11.8155	-2.0446	10.3303	0
0.1247	-3.98228	-14.5076	-1.12864	9.4127	0
0.1253	-6.11878	-14.5076	1.92335	10.3303	0
0.1260	-6.42303	-12.7128	0.703299	9.10682	0
0.1267	-4.59753	-11.2172	0.397355	8.49507	0
0.1273	-4.90178	-11.8155	4.97533	9.71858	0
0.1280	-6.42303	-10.9181	8.63733	8.18919	0
0.1287	-1.84578	-4.78601	6.8054	5.45019	0
0.1293	3.64422	-2.0191	6.19537	6.04804	0
0.1300	5.78072	-4.78601	7.72137	5.74217	0
0.1307	8.22147	-2.0191	5.8913	5.14431	0
0.1313	10.0537	1.64519	1.31332	7.88331	0
0.1320	7.30873	-1.71997	1.31332	10.0245	0
0.1327	5.47648	-1.71997	3.14339	6.96568	0
0.1333	6.08497	1.64519	0.397355	6.35392	0
0.1340	5.17223	-1.71997	-2.34868	9.10682	0
0.1347	4.55697	-5.38426	-0.822692	9.71858	0
0.1353	4.55697	-4.78601	-1.43458	7.27156	0
0.1360	3.64422	-7.25379	-4.18062	8.49507	0
0.1367	4.86798	-7.55292	-3.87467	11.5399	0
0.1373	7.00448	-1.71997	-3.5706	10.3303	0
0.1380	5.47648	-0.822595	-2.65463	9.10682	0
0.1387	4.86798	-3.88863	4.05936	13.3752	0
0.1393	7.30873	-4.48688	11.6893	14.5987	0
0.1400	6.38922	-4.48688	13.8253	10.3303	0
0.1407	1.81197	-6.28163	11.3834	9.71858	0
0.1413	-2.15678	-7.25379	9.85738	12.7635	0
0.1420	-1.84578	-5.38426	9.5533	11.8458	0
0.1427	2.73148	-2.31822	6.8054	11.8458	0
0.1433	7.30873	-3.2156	0.397355	14.5987	0
0.1440	8.22147	-7.85204	-0.822692	11.5399	0
0.1447	6.08497	-6.28163	2.22929	7.57743	0
0.1453	3.94847	-2.61735	1.00738	10.6362	0
0.1460	4.55697	-5.38426	-2.34868	9.4127	0
0.1467	7.91723	-7.25379	-1.73866	4.22668	0
0.1473	11.5817	-3.2156	-3.5706	6.6598	0
0.1480	13.103	-3.2156	-8.1467	10.3303	0
0.1487	10.358	-5.38426	-8.1467	6.35392	0
0.1493	7.30873	-5.08513	-4.4847	5.45019	0
0.1500	7.30873	-6.28163	-1.43458	8.18919	0
0.1507	6.08497	-7.85204	1.31332	7.27156	0
0.1513	1.81197	-6.87988	2.83931	5.74217	0
0.1520	-1.23728	-7.55292	1.31332	5.14431	0
0.1527	-3.37378	-8.45029	-1.43458	3.61492	0
0.1533	-3.67803	-7.85204	-2.95871	5.45019	0
0.1540	0.290726	-8.15117	-1.43458	10.0245	0
0.1547	3.94847	-7.25379	1.31332	10.3303	0
0.1553	4.55697	-6.58076	-0.518613	9.4127	0
0.1560	7.30873	-12.4137	-6.31663	10.9421	0
0.1567	8.52572	-16.3771	-7.2326	11.8458	0
0.1573	5.78072	-13.9093	-4.4847	10.3303	0
0.1580	6.08497	-14.8815	-4.4847	9.71858	0
0.1587	8.22147	-19.144	-4.18062	10.0245	0
0.1593	5.17223	-18.8449	-2.65463	10.9421	0
0.1600	-0.0202832	-18.1719	-2.0446	12.7635	0
0.1607	-2.15678	-19.4432	-0.518613	15.2105	0
0.1613	-3.67803	-20.3405	1.00738	14.9046	0
0.1620	-5.81453	-20.9388	-0.518613	13.0693	0
0.1627	-6.73404	-21.537	0.397355	13.6811	0
0.1633	-5.20603	-21.8362	2.53337	13.6811	0
0.1640	-4.59753	-22.8083	1.31332	11.8458	0
0.1647	-7.34253	-22.2101	-2.34868	12.1517	0
0.1653	-8.55953	-20.9388	-0.822692	14.2928	0
0.1660	-5.51028	-20.9388	5.8913	13.0693	0
0.1667	-3.67803	-20.0414	11.9934	10.9421	0
0.1673	-1.84578	-20.0414	10.1633	10.0245	0
0.1680	1.81197	-24.0048	2.53337	8.18919	0
0.1687	1.50772	-26.4726	0.397355	8.18919	0
0.1693	-0.0202832	-26.4726	2.22929	8.80095	0
0.1700	1.81197	-26.4726	-0.822692	5.14431	0
0.1707	3.64422	-24.0048	-3.26465	-0.959345	0
0.1713	3.64422	-22.5092	-0.212669	-0.361492	0
0.1720	3.64422	-24.6031	1.31332	4.53256	0
0.1727	3.03573	-26.4726	-0.822692	5.14431	0
0.1733	3.33997	-26.4726	-2.65463	3.61492	0
0.1740	4.86798	-28.8656	-4.18062	4.83844	0
0.1747	4.86798	-30.1369	-4.4847	6.35392	0
0.1753	5.17223	-28.2674	-3.5706	5.14431	0
0.1760	7.30873	-28.5665	-2.0446	5.45019	0
0.1767	9.14098	-30.7351	-0.518613	7.88331	0
0.1773	10.0537	-29.4639	-0.822692	10.3303	0
0.1780	11.2775	-27.37	-2.65463	12.7635	0
0.1787	10.9665	-28.8656	-0.518613	13.6811	0
0.1793	9.74948	-32.5299	2.53337	13.6811	0
0.1800	9.14098	-35.5959	-1.43458	14.5987	0
0.1807	8.22147	-37.4655	-5.40066	16.434	0
0.1813	5.78072	-37.0916	-2.65463	15.5164	0
0.1820	3.64422	-35.2968	0.0914102	15.5164	0
0.1827	4.55697	-34.6986	-2.0446	18.8671	0
0.1833	5.47648	-36.4933	-3.87467	21.0083	0
0.1840	5.78072	-36.4933	-5.70661	18.5612	0
0.1847	9.74948	-34.9977	-9.97864	16.7399	0
0.1853	14.9352	-37.0916	-11.8106	17.9495	0
0.1860	15.5437	-40.1576	-9.06267	17.9495	0
0.1867	14.3267	-40.7558	-8.75859	17.6436	0
0.1873	14.9352	-42.9245	-9.97864	21.9259	0
0.1880	14.3267	-47.4862	-6.92666	25.8884	0
0.1887	14.631	-48.3835	-2.95871	25.8884	0
0.1893	18.2955	-48.3835	-2.65463	27.7237	0
0.1900	19.5125	-53.3191	-2.0446	31.9921	0
0.1907	19.5125	-57.5816	0.397355	34.745	0
0.1913	23.4812	-59.6755	1.31332	36.5663	0
0.1920	27.45	-69.771	1.31332	39.3192	0
0.1927	29.2822	-85.0264	3.14339	42.0582	0
0.1933	33.8595	-94.5236	2.22929	46.3405	0
0.1940	40.269	-102.75	-2.34868	53.3618	0
0.1947	44.5352	-115.537	-5.09659	59.7714	0
0.1953	49.4235	-128.998	-4.79064	63.428	0
0.1960	54.9135	-141.486	-2.65463	68.3081	0
0.1967	55.833	-148.217	-2.65463	70.4493	0
0.1973	53.0812	-140.589	-5.09659	64.0397	0
0.1980	47.5912	-124.137	-6.01069	52.7501	0
0.1987	40.269	-106.713	-4.4847	43.2817	0
0.1993	32.94	-85.3255	-4.79064	33.5215	0
0.2000	25.6177	-61.5451	-5.09659	20.0906	0
0.2007	17.376	-39.2602	-3.26465	6.96568	0
0.2013	9.44523	-14.5076	-2.0446	-5.85339	0
0.2020	0.594975	12.9372	-1.73866	-19.8821	0
0.2027	-9.78328	39.4846	0.703299	-32.7011	0
0.2033	-16.497	60.7972	4.05936	-42.7812	0
0.2040	-21.3785	78.5204	4.05936	-54.0709	0
0.2047	-29.316	95.9445	1.00738	-64.1371	0
0.2053	-35.7256	112.696	-0.822692	-69.3231	0
0.2060	-37.551	124.287	-0.518613	-73.2856	0
0.2067	-41.2155	134.083	-1.12864	-77.5679	0
0.2073	-46.7123	145.674	-4.18062	-78.7914	0
0.2080	-47.6251	153.003	-5.40066	-81.5304	0
0.2087	-47.6251	154.797	-4.18062	-84.8951	0
0.2093	-48.5378	157.564	-5.09659	-82.7539	0
0.2100	-48.5378	159.733	-4.4847	-80.9187	0
0.2107	-47.6251	160.032	-0.822692	-83.9774	0
0.2113	-48.5378	160.032	-1.43458	-81.5304	0
0.2120	-48.842	158.163	-5.70661	-74.5091	0
0.2127	-46.7123	154.199	-3.87467	-74.815	0
0.2133	-43.6563	152.404	-0.212669	-76.9561	0
0.2140	-39.9986	152.105	-1.43458	-71.4642	0
0.2147	-38.1663	150.834	-2.34868	-66.5841	0
0.2153	-37.8621	148.142	-0.822692	-66.2782	0
0.2160	-35.7256	141.711	-2.34868	-64.7488	0
0.2167	-31.1483	134.681	-4.79064	-62.3018	0
0.2173	-27.4838	130.12	-5.09659	-60.1746	0
0.2180	-26.5643	124.586	-6.62258	-55.8923	0
0.2187	-27.4838	118.229	-9.06267	-51.6239	0
0.2193	-27.1795	112.696	-10.2846	-48.579	0
0.2200	-25.3473	106.339	-9.97864	-43.3791	0
0.2207	-23.8193	98.7114	-6.92666	-39.7224	0
0.2213	-22.298	93.4767	-2.65463	-38.4989	0
0.2220	-21.0743	89.2142	-1.73866	-35.7599	0
0.2227	-20.77	83.7551	-3.26465	-29.6563	0
0.2233	-19.8505	78.8195	-2.34868	-24.4702	0
0.2240	-19.5463	73.9588	1.00738	-23.8585	0
0.2247	-22.298	66.9293	2.22929	-23.8585	0
0.2253	-23.2108	61.1712	-0.518613	-19.2703	0
0.2260	-19.242	57.806	-2.34868	-15.9196	0
0.2267	-15.5843	55.3382	0.397355	-16.5313	0
0.2273	-13.4478	51.973	1.00738	-14.3902	0
0.2280	-9.78328	48.6079	-4.18062	-12.5688	0
0.2287	-10.0875	45.9158	-6.62258	-17.449	0
0.2293	-15.5843	42.8497	-4.18062	-20.7997	0
0.2300	-16.497	41.2793	-3.26465	-17.7548	0
0.2307	-11.0003	41.5784	-3.26465	-14.6961	0
0.2313	-6.73404	40.6811	-3.5706	-16.2254	0
0.2320	-3.67803	38.5872	-4.4847	-18.9644	0
0.2327	-3.06953	37.615	-2.0446	-19.2703	0
0.2333	-6.42303	36.7176	1.31332	-15.3078	0
0.2340	-6.42303	34.6238	0.0914102	-11.0394	0
0.2347	-3.98228	32.156	-1.43458	-11.6512	0
0.2353	-6.73404	29.9873	0.397355	-12.2629	0
0.2360	-8.55953	29.6882	-0.212669	-8.89827	0
0.2367	-5.20603	27.8934	-2.95871	-6.46515	0
0.2373	-5.20603	23.93	-2.95871	-7.36888	0
0.2380	-7.64678	22.9579	-2.34868	-7.67476	0
0.2387	-5.51028	23.3318	-4.4847	-4.324	0
0.2393	-2.76528	18.3962	-5.70661	-1.26522	0
0.2400	-0.933029	13.8346	-3.26465	-0.653467	0
0.2407	0.899224	13.8346	-2.34868	0.556142	0
0.2413	-1.23728	11.0676	-3.5706	-0.361492	0
0.2420	-4.90178	7.40335	-3.26465	-3.40637	0
0.2427	-4.59753	7.10423	-2.0446	-2.18286	0
0.2433	-3.37378	6.50598	-4.18062	-0.361492	0
0.2440	-1.84578	6.50598	-6.92666	-5.24164	0
0.2447	0.899224	8.97376	-5.70661	-8.28652	0
0.2453	-0.324532	9.57201	-3.26465	-3.71225	0
0.2460	-5.20603	8.37551	-1.43458	-1.87698	0
0.2467	-4.90178	6.50598	-0.518613	-6.15927	0
0.2473	-3.06953	6.20685	-0.518613	-6.46515	0
0.2480	-7.03828	10.4694	-0.518613	-5.54752	0
0.2487	-8.87054	15.0311	1.00738	-10.1218	0
0.2493	-4.59753	12.9372	3.14339	-13.4725	0
0.2500	-3.67803	12.9372	6.19537	-10.1218	0
0.2507	-4.90178	18.3962	9.5533	-9.20415	0
0.2513	-1.54153	18.9945	6.8054	-11.9571	0
0.2520	-2.76528	14.7319	1.31332	-11.0394	0
0.2527	-10.0875	14.7319	1.92335	-9.20415	0
0.2533	-9.17479	14.7319	3.44934	-11.9571	0
0.2540	-1.84578	12.638	-0.518613	-10.1218	0
0.2547	-2.76528	11.3668	-4.18062	-4.62988	0
0.2553	-6.73404	9.87114	-2.65463	-5.24164	0
0.2560	-5.51028	6.50598	-1.12864	-7.36888	0
0.2567	-6.42303	4.03819	-1.43458	-4.01813	0
0.2573	-10.0875	4.03819	0.397355	-2.79461	0
0.2580	-7.95103	3.43994	5.27941	-2.79461	0
0.2587	-5.51028	0.0747814	7.11134	-0.0556142	0
0.2593	-7.34253	-3.58951	4.05936	0.250264	0
0.2600	-8.25528	-5.38426	1.31332	-0.0556142	0
0.2607	-7.34253	-7.85204	1.00738	4.53256	0
0.2613	-7.64678	-12.4137	0.397355	5.45019	0
0.2620	-4.59753	-13.012	1.6174	2.69729	0
0.2627	2.11622	-9.34767	5.8913	4.22668	0
0.2633	4.86798	-11.2172	4.66938	6.04804	0
0.2640	2.42723	-17.2745	-1.12864	3.9208	0
0.2647	-0.0202832	-18.1719	-2.65463	4.53256	0
0.2653	-1.54153	-16.9754	0.397355	6.04804	0
0.2660	-0.933029	-18.8449	2.83931	5.14431	0
0.2667	1.20347	-19.4432	3.44934	6.04804	0
0.2673	2.42723	-18.1719	3.14339	7.88331	0
0.2680	2.73148	-19.144	2.22929	6.35392	0
0.2687	3.33997	-21.8362	0.0914102	7.27156	0
0.2693	3.64422	-23.7057	-1.12864	10.9421	0
0.2700	4.55697	-21.8362	0.703299	7.88331	0
0.2707	6.38922	-20.0414	0.397355	2.69729	0
0.2713	6.08497	-21.8362	-2.34868	4.22668	0
0.2720	3.33997	-23.7057	-1.43458	7.27156	0
0.2727	1.20347	-20.6397	1.00738	6.35392	0
0.2733	-0.0202832	-18.1719	0.703299	6.96568	0
0.2740	-1.23728	-16.9754	2.53337	8.49507	0
0.2747	-2.15678	-11.8155	4.66938	6.35392	0
0.2753	-1.54153	-10.9181	2.22929	6.04804	0
0.2760	-1.54153	-17.5736	0.0914102	8.49507	0
0.2767	-2.76528	-20.0414	0.397355	6.04804	0
0.2773	-3.67803	-15.4797	1.00738	3.00317	0
0.2780	-3.67803	-13.6102	2.53337	6.04804	0
0.2787	-4.59753	-15.4797	3.75342	7.57743	0
0.2793	-3.98228	-16.3771	2.53337	7.27156	0
0.2800	-1.23728	-16.3771	3.14339	11.5399	0
0.2807	-1.23728	-18.8449	3.14339	14.9046	0
0.2813	-3.67803	-21.2379	1.92335	14.2928	0
0.2820	-3.67803	-21.537	4.3653	13.3752	0
0.2827	-1.54153	-20.9388	6.8054	10.9421	0
0.2833	0.594975	-22.5092	1.00738	8.80095	0
0.2840	-0.0202832	-23.7057	-4.18062	10.3303	0
0.2847	0.290726	-25.5004	-2.95871	13.3752	0
0.2853	3.94847	-30.1369	-2.65463	12.7635	0
0.2860	6.38922	-30.7351	-3.5706	10.9421	0
0.2867	4.25272	-24.9022	0.397355	10.0245	0
0.2873	1.81197	-23.7057	3.14339	10.0245	0
0.2880	-0.933029	-27.6691	-0.518613	10.6362	0
0.2887	-5.51028	-27.6691	-3.5706	10.6362	0
0.2893	-8.25528	-25.5004	-1.43458	10.0245	0
0.2900	-7.34253	-25.5004	-1.43458	8.18919	0
0.2907	-5.20603	-24.6031	-2.65463	6.04804	0
0.2913	-1.84578	-24.3039	-1.12864	5.45019	0
0.2920	1.81197	-24.9022	0.0914102	6.6598	0
0.2927	2.11622	-24.3039	-0.822692	5.74217	0
0.2933	0.594975	-22.8083	1.00738	4.83844	0
0.2940	0.899224	-21.2379	2.53337	6.6598	0
0.2947	1.81197	-21.8362	-0.822692	6.6598	0
0.2953	1.50772	-23.1074	-5.09659	5.45019	0
0.2960	0.899224	-20.9388	-6.01069	6.35392	0
0.2967	1.81197	-17.5736	-5.09659	6.96568	0
0.2973	1.81197	-16.9754	-4.79064	5.74217	0
0.2980	1.20347	-14.5076	-2.95871	6.35392	0
0.2987	2.42723	-9.94592	2.22929	7.57743	0
0.2993	4.25272	-9.6468	4.66938	8.49507	0
0.3000	1.81197	-12.1146	1.00738	9.10682	0
0.3007	-3.37378	-12.1146	-0.212669	9.10682	0
0.3013	-4.59753	-9.94592	1.31332	7.88331	0
0.3020	-5.20603	-7.25379	-3.26465	7.88331	0
0.3027	-9.17479	-7.55292	-6.31663	10.0245	0
0.3033	-9.47904	-9.6468	-2.34868	9.71858	0
0.3040	-4.59753	-7.55292	0.0914102	4.53256	0
0.3047	-1.84578	-3.58951	0.703299	2.39141	0
0.3053	-2.76528	-6.28163	4.05936	4.83844	0
0.3060	-2.76528	-10.9181	2.22929	4.53256	0
0.3067	-1.23728	-8.45029	-4.18062	2.69729	0
0.3073	-1.23728	-6.28163	-3.5706	3.61492	0
0.3080	-3.67803	-9.04854	1.31332	3.9208	0
0.3087	-5.51028	-9.94592	1.92335	2.69729	0
0.3093	-4.90178	-9.94592	0.703299	5.45019	0
0.3100	-6.11878	-10.9181	0.397355	6.35392	0
0.3107	-7.95103	-9.6468	2.53337	3.00317	0
0.3113	-2.76528	-9.04854	6.19537	3.61492	0
0.3120	4.55697	-13.6102	4.66938	5.45019	0
0.3127	4.86798	-13.9093	-0.212669	3.61492	0
0.3133	3.33997	-9.04854	0.397355	3.9208	0
0.3140	3.64422	-9.94592	3.14339	5.74217	0
0.3147	3.94847	-13.3111	0.703299	4.83844	0
0.3153	4.55697	-11.8155	-0.518613	4.53256	0
0.3160	4.55697	-10.9181	1.31332	6.35392	0
0.3167	0.899224	-12.7128	1.31332	6.96568	0
0.3173	-0.933029	-12.7128	0.397355	5.74217	0
0.3180	1.81197	-10.9181	1.00738	6.04804	0
0.3187	3.64422	-11.5163	0.397355	10.0245	0
0.3193	3.64422	-12.4137	-1.43458	13.6811	0
0.3200	6.38922	-10.245	-2.95871	13.0693	0
0.3207	8.22147	-9.04854	-1.43458	12.4576	0
0.3213	3.94847	-12.4137	2.22929	13.987	0
0.3220	-0.0202832	-13.012	4.3653	13.987	0
0.3227	2.11622	-9.34767	3.14339	15.5164	0
0.3233	2.73148	-9.94592	2.53337	18.5612	0
0.3240	-0.933029	-13.6102	2.53337	17.0458	0
0.3247	-1.84578	-14.5076	2.22929	14.5987	0
0.3253	-0.933029	-14.5076	2.53337	17.0458	0
0.3260	-2.46103	-16.078	3.75342	17.3516	0
0.3267	-2.46103	-16.078	3.44934	16.434	0
0.3273	-0.933029	-16.3771	2.22929	19.173	0
0.3280	0.290726	-18.5458	0.0914102	19.4789	0
0.3287	2.42723	-19.144	-2.0446	17.3516	0
0.3293	3.94847	-19.144	-2.34868	17.6436	0
0.3300	4.86798	-19.4432	-1.73866	16.1281	0
0.3307	7.30873	-21.2379	-2.95871	13.6811	0
0.3313	7.61298	-24.3039	-3.87467	16.1281	0
0.3320	2.73148	-24.0048	-2.0446	17.3516	0
0.3327	0.290726	-20.9388	-0.518613	15.8222	0
0.3333	4.55697	-20.9388	-1.43458	17.3516	0
0.3340	9.74948	-21.8362	-2.34868	19.7847	0
0.3347	11.886	-22.2101	-2.34868	20.7024	0
0.3353	12.4945	-25.5004	-2.65463	21.9259	0
0.3360	11.2775	-27.37	-2.0446	22.2318	0
0.3367	8.22147	-24.6031	-1.43458	21.9259	0
0.3373	6.69347	-25.2013	-3.5706	22.2318	0
0.3380	9.44523	-27.6691	-6.01069	23.1494	0
0.3387	11.2775	-26.4726	-6.01069	25.2767	0
0.3393	10.0537	-26.4726	-4.4847	28.0296	0
0.3400	8.22147	-29.8378	-3.26465	27.1119	0
0.3407	7.91723	-30.7351	-3.5706	25.5825	0
0.3413	10.9665	-30.436	-4.18062	27.4178	0
0.3420	14.3267	-30.1369	-3.87467	28.9472	0
0.3427	11.886	-30.1369	-5.09659	28.6413	0
0.3433	6.38922	-32.2308	-7.53668	30.1568	0
0.3440	4.25272	-32.829	-5.70661	33.2156	0
0.3447	4.55697	-30.1369	-2.0446	34.745	0
0.3453	4.86798	-30.7351	-2.0446	33.8273	0
0.3460	6.08497	-32.2308	-2.34868	32.6038	0
0.3467	6.69347	-28.2674	0.397355	32.9097	0
0.3473	6.08497	-26.1735	0.703299	31.0744	0
0.3480	4.25272	-28.8656	-1.73866	26.5002	0
0.3487	3.64422	-27.9682	0.397355	23.1494	0
0.3493	4.86798	-25.7996	4.66938	23.4553	0
0.3500	4.55697	-26.4726	3.75342	24.6649	0
0.3507	4.55697	-24.6031	2.83931	23.7473	0
0.3513	9.74948	-20.9388	6.50132	21.0083	0
0.3520	12.7987	-23.7057	7.72137	18.2554	0
0.3527	10.0537	-26.7717	6.8054	18.2554	0
0.3533	9.74948	-24.9022	7.72137	20.0906	0
0.3540	14.3267	-22.8083	6.19537	21.9259	0
0.3547	14.631	-22.8083	4.05936	21.0083	0
0.3553	13.103	-23.1074	5.8913	20.0906	0
0.3560	15.2395	-22.2101	5.8913	20.0906	0
0.3567	15.5437	-21.537	1.6174	18.2554	0
0.3573	14.3267	-20.3405	-1.12864	15.5164	0
0.3580	14.631	-14.5076	0.703299	16.434	0
0.3587	15.5437	-7.25379	5.27941	19.173	0
0.3593	16.4632	-7.85204	7.11134	18.8671	0
0.3600	17.376	-13.012	3.44934	18.2554	0
0.3607	14.9352	-12.7128	1.00738	18.8671	0
0.3613	10.9665	-9.6468	3.44934	17.3516	0
0.3620	9.14098	-9.04854	2.83931	15.5164	0
0.3627	6.08497	-9.94592	-1.43458	15.8222	0
0.3633	3.94847	-11.8155	-4.4847	16.434	0
0.3640	7.30873	-9.94592	-5.70661	16.7399	0
0.3647	10.0537	-5.38426	-4.18062	17.0458	0
0.3653	7.91723	-5.68338	-2.34868	16.434	0
0.3660	7.61298	-8.15117	-3.5706	15.2105	0
0.3667	9.74948	-7.25379	-6.31663	14.5987	0
0.3673	10.9665	-6.58076	-7.84262	14.9046	0
0.3680	10.9665	-6.58076	-6.92666	14.5987	0
0.3687	7.30873	-5.68338	-2.95871	12.7635	0
0.3693	3.33997	-9.94592	-1.43458	11.8458	0
0.3700	3.64422	-14.2085	-3.5706	10.9421	0
0.3707	2.11622	-10.9181	-0.518613	9.4127	0
0.3713	-2.76528	-9.94592	3.44934	8.18919	0
0.3720	-0.933029	-14.5076	0.397355	8.18919	0
0.3727	4.55697	-14.2085	-2.34868	8.49507	0
0.3733	6.08497	-10.9181	-0.212669	10.0245	0
0.3740	8.82997	-11.2172	1.00738	11.8458	0
0.3747	14.0225	-11.5163	-0.518613	11.5399	0
0.3753	14.9352	-10.5442	-2.0446	11.248	0
0.3760	11.886	-11.2172	-1.12864	13.0693	0
0.3767	9.14098	-10.245	1.6174	13.3752	0
0.3773	8.22147	-7.55292	2.22929	11.8458	0
0.3780	10.6622	-7.55292	1.6174	12.4576	0
0.3787	10.9665	-9.34767	2.53337	13.3752	0
0.3793	8.22147	-9.94592	2.53337	13.3752	0
0.3800	8.22147	-11.2172	2.22929	15.8222	0
0.3807	10.358	-12.4137	2.83931	20.7024	0
0.3813	11.2775	-10.9181	1.00738	22.5377	0
0.3820	10.9665	-6.58076	-1.43458	21.3141	0
0.3827	10.6622	-5.38426	1.31332	22.2318	0
0.3833	8.52572	-8.74942	1.6174	24.6649	0
0.3840	8.22147	-11.5163	-3.26465	23.4553	0
0.3847	9.74948	-11.5163	-6.01069	20.0906	0
0.3853	9.44523	-10.245	-5.40066	18.8671	0
0.3860	8.82997	-8.15117	-3.87467	17.9495	0
0.3867	7.00448	-8.15117	-0.212669	17.3516	0
0.3873	2.42723	-10.5442	4.05936	17.6436	0
0.3880	0.899224	-11.5163	5.8913	16.434	0
0.3887	3.94847	-9.6468	6.19537	13.3752	0
0.3893	5.17223	-8.15117	4.97533	10.0245	0
0.3900	3.94847	-7.85204	2.53337	7.27156	0
0.3907	4.86798	-6.58076	0.397355	8.18919	0
0.3913	5.78072	-3.58951	-0.518613	11.248	0
0.3920	5.47648	0.0747814	-0.212669	10.6362	0
0.3927	4.55697	1.64519	1.31332	9.4127	0
0.3933	6.38922	1.04694	1.31332	11.8458	0
0.3940	11.2775	2.84169	1.6174	12.1517	0
0.3947	11.886	6.50598	2.22929	8.49507	0
0.3953	6.08497	7.40335	0.703299	7.27156	0
0.3960	4.25272	6.50598	0.0914102	7.57743	0
0.3967	5.78072	5.90773	-0.212669	7.57743	0
0.3973	3.64422	5.90773	-3.26465	8.18919	0
0.3980	4.55697	5.01035	-3.87467	6.35392	0
0.3987	9.14098	3.43994	-1.12864	5.14431	0
0.3993	6.38922	3.73907	-0.212669	7.27156	0
0.4000	0.899224	4.03819	0.0914102	10.0245	0
0.4007	2.73148	1.94432	2.83931	10.9421	0
0.4013	6.69347	1.04694	4.05936	10.6362	0
0.4020	5.47648	1.64519	4.05936	8.49507	0
0.4027	2.73148	-1.42085	2.83931	8.18919	0
0.4033	0.899224	-3.2156	0.397355	7.27156	0
0.4040	1.20347	-1.71997	0.0914102	3.9208	0
0.4047	2.42723	-3.2156	0.397355	3.00317	0
0.4053	0.290726	-4.48688	-1.43458	3.9208	0
0.4060	-1.84578	-1.42085	-2.0446	0.250264	0
0.4067	-0.933029	0.747814	-0.822692	-2.79461	0
0.4073	0.899224	0.0747814	-1.73866	-1.87698	0
0.4080	1.81197	-0.52347	-2.34868	-2.18286	0
0.4087	2.42723	-2.61735	-0.822692	-4.62988	0
0.4093	-0.0202832	-3.2156	0.0914102	-5.24164	0
0.4100	-2.76528	-1.71997	-1.43458	-7.36888	0
0.4107	-0.933029	-2.61735	-3.26465	-10.4277	0
0.4113	2.11622	-3.58951	-2.95871	-11.0394	0
0.4120	0.290726	-1.12172	-0.822692	-11.6512	0
0.4127	-3.37378	-0.52347	-1.43458	-13.1667	0
0.4133	-4.28653	-3.2156	-3.87467	-13.7784	0
0.4140	-3.67803	-6.28163	-2.34868	-11.9571	0
0.4147	-1.84578	-6.87988	-0.518613	-11.0394	0
0.4153	-1.84578	-4.18776	-2.34868	-11.3453	0
0.4160	-4.90178	-2.61735	-3.26465	-13.7784	0
0.4167	-8.25528	-6.28163	-2.34868	-15.6137	0
0.4173	-9.17479	-9.94592	-1.43458	-15.3078	0
0.4180	-7.64678	-7.25379	-0.212669	-13.4725	0
0.4187	-3.98228	-4.48688	1.00738	-12.5688	0
0.4193	-1.84578	-5.98251	0.397355	-13.1667	0
0.4200	-1.84578	-9.94592	-1.43458	-14.0843	0
0.4207	0.290726	-11.2172	-3.26465	-16.5313	0
0.4213	1.50772	-9.94592	-2.65463	-20.4938	0
0.4220	-2.15678	-9.04854	-2.65463	-21.1056	0
0.4227	-1.23728	-9.04854	-4.18062	-18.3666	0
0.4233	2.73148	-8.45029	-1.43458	-18.3666	0
0.4240	-1.23728	-8.45029	2.83931	-20.188	0
0.4247	-6.42303	-8.45029	2.22929	-18.9644	0
0.4253	-2.76528	-5.38426	1.00738	-19.5762	0
0.4260	-0.0202832	-3.58951	1.00738	-22.0232	0
0.4267	-1.84578	-5.08513	-1.73866	-18.3666	0
0.4273	-1.54153	-5.08513	-2.65463	-13.4725	0
0.4280	-0.0202832	-2.31822	1.00738	-17.1431	0
0.4287	-1.84578	-1.12172	2.22929	-22.0232	0
0.4293	-3.37378	-1.42085	0.397355	-21.1056	0
0.4300	-3.37378	0.0747814	0.397355	-20.188	0
0.4307	-2.76528	1.94432	1.31332	-18.9644	0
0.4313	-1.84578	0.0747814	0.0914102	-14.6961	0
0.4320	-0.0202832	-2.61735	-2.34868	-15.6137	0
0.4327	-1.23728	1.04694	-1.12864	-20.188	0
0.4333	-5.51028	5.01035	1.92335	-17.7548	0
0.4340	-8.25528	2.84169	1.6174	-14.3902	0
0.4347	-7.03828	-0.822595	1.31332	-18.0607	0
0.4353	-7.03828	-0.224344	4.97533	-19.2703	0
0.4360	-9.17479	1.94432	7.72137	-14.6961	0
0.4367	-6.73404	5.6086	5.58535	-14.3902	0
0.4373	-3.67803	8.37551	3.75342	-15.3078	0
0.4380	-4.90178	6.50598	2.53337	-12.2629	0
0.4387	-3.67803	4.71123	1.6174	-10.1218	0
0.4393	0.594975	7.70248	3.14339	-9.51003	0
0.4400	-0.0202832	11.0676	4.05936	-9.20415	0
0.4407	-0.324532	12.3389	3.14339	-9.51003	0
0.4413	3.03573	12.3389	3.44934	-8.28652	0
0.4420	3.33997	13.8346	4.05936	-4.93576	0
0.4427	-0.0202832	18.0971	2.53337	-4.01813	0
0.4433	-0.933029	20.2657	2.22929	-4.62988	0
0.4440	-2.46103	18.9945	2.83931	-4.01813	0
0.4447	-5.51028	19.2936	3.14339	-4.324	0
0.4453	-7.64678	20.864	3.75342	-5.54752	0
0.4460	-7.34253	21.4622	3.14339	-6.15927	0
0.4467	-4.59753	21.1631	2.53337	-5.54752	0
0.4473	-3.37378	19.2936	3.44934	-4.62988	0
0.4480	-6.42303	19.9666	2.83931	-5.85339	0
0.4487	-7.03828	23.6309	1.31332	-9.20415	0
0.4493	-4.59753	24.5283	1.31332	-8.59239	0
0.4500	-6.42303	25.4257	-0.212669	-4.93576	0
0.4507	-9.17479	30.2864	-1.43458	-6.15927	0
0.4513	-6.11878	30.9595	0.397355	-7.36888	0
0.4520	-4.90178	29.3891	1.6174	-3.40637	0
0.4527	-6.42303	31.8569	1.00738	-1.87698	0
0.4533	-3.67803	33.0534	2.53337	-3.71225	0
0.4540	0.290726	30.9595	3.14339	-3.40637	0
0.4547	-0.933029	33.0534	0.397355	-1.87698	0
0.4553	-2.76528	33.6516	0.0914102	-0.959345	0
0.4560	-1.84578	28.7908	1.00738	1.77965	0
0.4567	-1.84578	27.2952	-0.518613	2.08553	0
0.4573	-3.67803	30.2864	-1.73866	-0.959345	0
0.4580	-5.51028	30.2864	-0.518613	-1.26522	0
0.4587	-6.42303	26.6222	-0.518613	0.556142	0
0.4593	-3.98228	23.93	-0.212669	2.39141	0
0.4600	-0.62878	24.8274	0.397355	5.14431	0
0.4607	-0.0202832	26.323	-1.43458	7.27156	0
0.4613	-1.84578	24.2292	-2.34868	7.27156	0
0.4620	-2.46103	22.0605	1.31332	6.96568	0
0.4627	-1.84578	22.9579	2.83931	8.18919	0
0.4633	-2.15678	23.6309	-0.518613	7.27156	0
0.4640	-3.67803	22.9579	-0.518613	4.83844	0
0.4647	-4.28653	22.0605	-0.822692	5.14431	0
0.4653	-4.59753	20.2657	-4.79064	6.35392	0
0.4660	-2.46103	20.2657	-5.70661	5.74217	0
0.4667	3.94847	20.5649	-1.73866	5.45019	0
0.4673	6.38922	17.4988	-2.34868	6.04804	0
0.4680	3.03573	14.7319	-6.92666	3.9208	0
0.4687	2.42723	14.4328	-7.84262	1.47378	0
0.4693	1.81197	12.638	-3.87467	1.77965	0
0.4700	-3.37378	10.4694	-0.822692	2.69729	0
0.4707	-4.59753	11.3668	-0.518613	2.39141	0
0.4713	-0.62878	10.7685	-0.518613	3.9208	0
0.4720	0.594975	8.00161	-0.518613	4.83844	0
0.4727	-0.933029	7.70248	0.397355	3.00317	0
0.4733	-1.84578	5.30948	0.397355	1.77965	0
0.4740	-3.06953	1.94432	-0.518613	2.39141	0
0.4747	-3.67803	4.03819	-0.518613	4.22668	0
0.4753	-6.11878	5.30948	3.75342	6.04804	0
0.4760	-11.3113	2.84169	7.11134	4.83844	0
0.4767	-11.9198	4.03819	4.3653	2.69729	0
0.4773	-7.03828	3.14082	0.703299	3.00317	0
0.4780	-5.51028	-0.822595	0.703299	2.69729	0
0.4787	-7.34253	1.04694	1.31332	1.77965	0
0.4793	-6.42303	1.94432	0.703299	5.74217	0
0.4800	-4.28653	-2.61735	-2.34868	10.9421	0
0.4807	-6.42303	-2.31822	-4.18062	9.10682	0
0.4813	-9.47904	0.747814	-1.43458	5.14431	0
0.4820	-8.25528	-0.822595	1.31332	7.57743	0
0.4827	-7.34253	0.0747814	0.397355	9.71858	0
0.4833	-9.17479	3.14082	-0.822692	5.45019	0
0.4840	-7.34253	3.73907	-1.43458	2.08553	0
0.4847	-4.28653	5.30948	-2.65463	4.22668	0
0.4853	-6.42303	6.50598	-4.18062	3.9208	0
0.4860	-7.95103	3.73907	-4.18062	1.1679	0
0.4867	-4.59753	3.43994	-3.26465	2.69729	0
0.4873	-4.59753	5.6086	-3.26465	3.61492	0
0.4880	-8.25528	4.71123	-4.18062	-0.959345	0
0.4887	-7.64678	3.43994	-3.26465	-2.18286	0
0.4893	-5.81453	1.94432	0.0914102	2.39141	0
0.4900	-7.03828	1.64519	3.14339	1.77965	0
0.4907	-6.73404	3.43994	4.97533	-1.87698	0
0.4913	-1.54153	2.54257	3.75342	-1.5711	0
0.4920	3.94847	-0.224344	-0.822692	-0.959345	0
0.4927	3.03573	-1.71997	-0.518613	-0.959345	0
0.4933	-0.933029	-6.28163	3.14339	2.08553	0
0.4940	-1.54153	-10.245	1.6174	4.53256	0
0.4947	-0.933029	-6.28163	-0.212669	2.69729	0
0.4953	-2.15678	-4.48688	0.397355	0.556142	0
0.4960	-0.0202832	-9.04854	-2.65463	0.556142	0
0.4967	4.86798	-8.45029	-5.09659	-0.959345	0
0.4973	6.38922	-5.68338	-0.822692	-1.87698	0
0.4980	7.30873	-9.04854	0.397355	0.86202	0
0.4987	10.6622	-11.8155	-2.0446	2.08553	0
0.4993	8.82997	-11.5163	-0.822692	-0.0556142	0
0.5000	3.33997	-10.9181	-0.518613	-1.26522	0
0.5007	4.55697	-10.245	-3.5706	0.556142	0
0.5013	9.14098	-10.9181	-3.26465	1.77965	0
0.5020	8.22147	-10.245	-0.212669	2.08553	0
0.5027	7.00448	-7.25379	1.31332	2.39141	0
0.5033	7.00448	-7.25379	3.44934	1.47378	0
0.5040	3.03573	-9.6468	5.27941	0.556142	0
0.5047	-1.54153	-9.34767	4.97533	2.08553	0
0.5053	-2.46103	-7.25379	4.05936	1.77965	0
0.5060	-2.76528	-5.98251	2.22929	-1.26522	0
0.5067	-3.67803	-6.28163	0.0914102	0.556142	0
0.5073	-3.06953	-8.45029	0.397355	6.04804	0
0.5080	-3.98228	-7.55292	1.6174	5.14431	0
0.5087	-5.51028	-4.78601	0.0914102	0.250264	0
0.5093	-4.59753	-6.28163	0.0914102	1.1679	0
0.5100	-3.67803	-7.55292	3.75342	3.30904	0
0.5107	-4.28653	-5.08513	2.22929	-0.0556142	0
0.5113	-2.76528	-6.87988	-2.95871	-0.0556142	0
0.5120	-1.84578	-9.6468	-2.0446	3.61492	0
0.5127	-4.28653	-5.08513	1.6174	3.61492	0
0.5133	-4.59753	-2.31822	0.397355	3.61492	0
0.5140	-0.0202832	-4.78601	-0.518613	7.57743	0
0.5147	3.64422	-3.58951	1.31332	6.6598	0
0.5153	2.42723	-2.0191	2.22929	2.69729	0
0.5160	-1.84578	-5.68338	1.31332	4.83844	0
0.5167	-3.67803	-6.58076	1.6174	6.35392	0
0.5173	-1.54153	-3.88863	1.31332	3.61492	0
0.5180	0.594975	-3.88863	-0.518613	7.27156	0
0.5187	-0.62878	-6.58076	-2.65463	10.3303	0
0.5193	-2.15678	-9.34767	-2.65463	6.96568	0
0.5200	-2.76528	-10.5442	-2.0446	8.80095	0
0.5207	-2.76528	-9.04854	-1.73866	14.9046	0
0.5213	-0.933029	-9.04854	-1.12864	12.7635	0
0.5220	0.594975	-10.245	0.397355	9.4127	0
0.5227	-0.0202832	-7.55292	0.397355	10.9421	0
0.5233	0.594975	-4.78601	-0.518613	9.10682	0
0.5240	1.81197	-6.58076	-0.822692	4.83844	0
0.5247	1.50772	-8.15117	0.0914102	6.35392	0
0.5253	0.290726	-6.28163	1.00738	7.88331	0
0.5260	-0.62878	-4.48688	1.6174	6.35392	0
0.5267	-1.84578	-5.08513	2.53337	7.27156	0
0.5273	-0.933029	-8.15117	1.31332	8.18919	0
0.5280	1.81197	-10.5442	-2.34868	5.74217	0
0.5287	2.11622	-8.74942	-3.87467	4.53256	0
0.5293	1.81197	-5.68338	-1.73866	6.04804	0
0.5300	2.42723	-5.38426	-1.12864	4.83844	0
0.5307	2.42723	-3.58951	-2.34868	3.61492	0
0.5313	1.20347	-1.12172	-1.43458	4.83844	0
0.5320	0.594975	-2.91647	-0.212669	4.22668	0
0.5327	0.290726	-5.38426	-1.43458	0.86202	0
0.5333	-0.62878	-4.48688	-3.5706	0.86202	0
0.5340	0.594975	-5.38426	-2.65463	2.69729	0
0.5347	3.64422	-6.87988	-0.518613	1.77965	0
0.5353	2.73148	-7.25379	-2.0446	1.1679	0
0.5360	-0.0202832	-9.04854	-5.09659	4.22668	0
0.5367	1.20347	-9.34767	-5.09659	5.45019	0
0.5373	2.42723	-7.55292	-4.4847	6.04804	0
0.5380	-0.0202832	-6.28163	-3.87467	7.57743	0
0.5387	-0.0202832	-6.28163	-3.26465	7.57743	0
0.5393	2.11622	-7.25379	-5.40066	6.6598	0
0.5400	1.50772	-11.2172	-6.31663	8.18919	0
0.5407	-2.15678	-12.1146	-3.26465	9.10682	0
0.5413	-4.59753	-9.34767	-4.18062	6.35392	0
0.5420	-2.46103	-9.94592	-7.2326	4.83844	0
0.5427	0.594975	-12.1146	-2.0446	3.9208	0
0.5433	-0.0202832	-11.2172	1.31332	2.08553	0
0.5440	-0.933029	-9.94592	-4.79064	3.00317	0
0.5447	0.290726	-10.245	-6.31663	4.83844	0
0.5453	-0.324532	-9.94592	-1.73866	4.53256	0
0.5460	-0.933029	-9.94592	-2.65463	5.45019	0
0.5467	1.81197	-9.34767	-5.40066	7.27156	0
0.5473	4.55697	-9.34767	-6.31663	3.30904	0
0.5480	5.47648	-10.5442	-8.45265	-1.5711	0
0.5487	3.64422	-8.15117	-6.92666	-0.653467	0
0.5493	-1.84578	-4.48688	-1.43458	-0.653467	0
0.5500	-4.59753	-4.78601	-2.34868	-3.71225	0
0.5507	-1.84578	-4.48688	-6.01069	-1.87698	0
0.5513	2.73148	-3.58951	-5.09659	2.39141	0
0.5520	3.94847	-7.55292	-3.26465	-0.0556142	0
0.5527	-0.933029	-9.94592	-3.5706	-4.01813	0
0.5533	-8.25528	-7.25379	-3.5706	-3.40637	0
0.5540	-9.78328	-6.87988	-5.09659	-0.959345	0
0.5547	-6.11878	-7.55292	-6.92666	-0.959345	0
0.5553	-4.28653	-7.25379	-6.01069	-1.26522	0
0.5560	-4.59753	-8.45029	-4.18062	-0.653467	0
0.5567	-5.51028	-7.85204	-4.79064	-1.26522	0
0.5573	-4.59753	-5.38426	-4.79064	-1.26522	0
0.5580	-3.06953	-7.25379	-2.34868	1.1679	0
0.5587	-4.59753	-9.04854	-0.822692	3.00317	0
0.5593	-5.51028	-7.25379	-1.43458	1.47378	0
0.5600	-0.933029	-8.45029	-0.822692	1.77965	0
0.5607	-0.0202832	-10.9181	0.703299	4.22668	0
0.5613	-3.98228	-9.04854	-0.518613	3.61492	0
0.5620	-2.46103	-5.38426	-2.0446	2.08553	0
0.5627	-0.0202832	-2.91647	0.397355	3.61492	0
0.5633	-1.84578	-2.31822	1.6174	2.08553	0
0.5640	-0.324532	-4.48688	-1.73866	-0.959345	0
0.5647	3.64422	-8.15117	-4.4847	1.1679	0
0.5653	2.11622	-9.6468	-3.5706	3.00317	0
0.5660	-0.0202832	-8.74942	-1.73866	0.86202	0
0.5667	1.50772	-8.45029	-0.518613	-0.0556142	0
0.5673	2.42723	-8.45029	-0.822692	0.86202	0
0.5680	1.20347	-7.25379	-3.5706	-0.959345	0
0.5687	-0.0202832	-7.25379	-4.79064	-0.361492	0
0.5693	0.899224	-9.6468	-3.26465	1.77965	0
0.5700	3.33997	-9.34767	-3.26465	-0.653467	0
0.5707	3.64422	-6.87988	-4.4847	-2.18286	0
0.5713	1.20347	-6.28163	-3.87467	0.86202	0
0.5720	0.899224	-5.38426	-2.65463	2.08553	0
0.5727	0.899224	-4.48688	-2.0446	2.69729	0
0.5733	-0.933029	-6.87988	0.0914102	4.53256	0
0.5740	-0.62878	-6.87988	2.22929	3.30904	0
0.5747	1.20347	-3.2156	1.31332	1.47378	0
0.5753	0.899224	-3.58951	-1.12864	4.53256	0
0.5760	-0.324532	-6.58076	-0.518613	5.45019	0
0.5767	-0.933029	-6.87988	1.00738	0.86202	0
0.5773	-1.84578	-6.28163	0.703299	0.556142	0
0.5780	-0.933029	-6.28163	2.22929	4.22668	0
0.5787	0.594975	-5.38426	3.14339	4.22668	0
0.5793	-0.933029	-6.58076	-0.212669	3.30904	0
0.5800	-0.324532	-7.55292	-3.87467	5.45019	0
0.5807	3.94847	-4.78601	-2.34868	6.04804	0
0.5813	4.55697	-1.12172	-1.12864	4.53256	0
0.5820	2.11622	-0.822595	-2.0446	3.61492	0
0.5827	1.81197	-1.42085	-1.73866	3.9208	0
0.5833	2.11622	-1.71997	-0.822692	3.9208	0
0.5840	0.899224	-0.822595	0.0914102	1.77965	0
0.5847	0.899224	-1.12172	0.703299	0.86202	0
0.5853	3.03573	-2.61735	0.397355	1.77965	0
0.5860	4.86798	-1.71997	-0.518613	0.250264	0
0.5867	5.47648	1.34606	1.92335	-0.361492	0
0.5873	6.38922	0.0747814	3.75342	3.00317	0
0.5880	7.91723	-2.91647	3.14339	3.00317	0
0.5887	6.69347	-2.91647	1.31332	-0.361492	0
0.5893	5.47648	-1.71997	-0.518613	-0.653467	0
0.5900	7.30873	-2.31822	-0.518613	-0.361492	0
0.5907	7.91723	-3.2156	1.92335	-0.653467	0
0.5913	7.30873	-5.38426	1.31332	1.77965	0
0.5920	10.0537	-6.87988	-0.518613	1.77965	0
0.5927	11.886	-5.98251	0.0914102	-0.0556142	0
0.5933	9.14098	-7.25379	-1.73866	2.69729	0
0.5940	7.00448	-8.74942	-4.79064	5.14431	0
0.5947	5.47648	-6.28163	-2.0446	3.30904	0
0.5953	4.86798	-6.87988	1.00738	2.39141	0
0.5960	6.38922	-9.94592	-0.212669	2.69729	0
0.5967	5.78072	-7.55292	1.31332	2.69729	0
0.5973	1.81197	-4.48688	3.75342	4.83844	0
0.5980	-0.933029	-4.48688	1.6174	4.53256	0
0.5987	-1.84578	-1.42085	0.0914102	0.556142	0
0.5993	-1.84578	1.04694	-0.212669	2.69729	0
0.6000	1.20347	-2.0191	-2.0446	7.88331	0
0.6007	3.33997	-3.58951	-1.12864	6.35392	0
0.6013	2.73148	-1.71997	2.22929	2.69729	0
0.6020	2.42723	-1.71997	1.92335	2.69729	0
0.6027	2.73148	-2.0191	1.31332	2.08553	0
0.6033	1.81197	0.0747814	3.14339	0.250264	0
0.6040	1.81197	2.24344	3.14339	1.47378	0
0.6047	4.55697	2.84169	1.6174	3.61492	0
0.6053	8.22147	2.84169	1.92335	3.00317	0
0.6060	10.9665	3.73907	2.22929	3.9208	0
0.6067	10.9665	5.90773	2.22929	6.96568	0
0.6073	9.14098	5.6086	3.14339	6.35392	0
0.6080	5.47648	4.71123	5.58535	2.69729	0
0.6087	2.73148	5.90773	7.72137	2.08553	0
0.6093	3.33997	8.37551	9.5533	3.61492	0
0.6100	3.64422	9.27289	11.3834	2.69729	0
0.6107	2.11622	8.00161	13.8253	3.30904	0
0.6113	1.81197	5.01035	11.3834	5.74217	0
0.6120	0.594975	1.94432	7.41729	4.83844	0
0.6127	-1.23728	1.34606	7.72137	2.39141	0
0.6133	-0.324532	0.747814	9.5533	4.53256	0
0.6140	-0.324532	-0.52347	8.33139	7.57743	0
0.6147	-3.37378	-0.52347	4.97533	7.57743	0
0.6153	-2.76528	-0.52347	2.22929	6.35392	0
0.6160	-0.62878	-2.61735	1.6174	6.35392	0
0.6167	-2.46103	-5.98251	0.703299	7.88331	0
0.6173	-0.933029	-7.25379	-1.43458	9.71858	0
0.6180	6.38922	-5.98251	0.0914102	7.57743	0
0.6187	6.69347	-6.28163	4.3653	5.14431	0
0.6193	0.594975	-9.94592	3.75342	8.18919	0
0.6200	-2.46103	-9.94592	0.703299	11.5399	0
0.6207	-3.98228	-5.98251	3.14339	10.0245	0
0.6213	-7.34253	-6.28163	5.8913	8.49507	0
0.6220	-9.78328	-7.55292	4.05936	9.10682	0
0.6227	-11.0003	-4.48688	3.75342	10.0245	0
0.6233	-10.696	-3.58951	4.05936	10.9421	0
0.6240	-6.73404	-8.45029	1.00738	10.6362	0
0.6247	-3.67803	-9.6468	0.397355	8.80095	0
0.6253	-4.90178	-6.58076	3.14339	7.27156	0
0.6260	-6.42303	-5.38426	3.14339	6.6598	0
0.6267	-7.03828	-4.48688	1.6174	8.18919	0
0.6273	-8.55953	-3.2156	1.6174	6.35392	0
0.6280	-9.78328	-1.42085	-1.12864	0.86202	0
0.6287	-7.34253	1.04694	-4.4847	-1.26522	0
0.6293	-4.59753	1.94432	-2.95871	-0.0556142	0
0.6300	-4.90178	3.14082	0.703299	-2.18286	0
0.6307	-4.59753	5.6086	-0.518613	-4.62988	0
0.6313	-3.06953	6.20685	-4.18062	-3.71225	0
0.6320	-3.67803	6.20685	-5.40066	-4.62988	0
0.6327	-2.76528	9.87114	-4.18062	-6.46515	0
0.6333	-0.0202832	12.0398	-2.65463	-5.24164	0
0.6340	-1.23728	13.5354	-1.43458	-4.93576	0
0.6347	-4.90178	17.798	-0.822692	-6.46515	0
0.6353	-6.42303	18.0971	-2.34868	-5.24164	0
0.6360	-8.87054	14.1337	-5.70661	-4.62988	0
0.6367	-11.3113	16.3023	-6.01069	-8.59239	0
0.6373	-12.8325	21.1631	-4.18062	-10.4277	0
0.6380	-14.0563	19.9666	-2.34868	-8.28652	0
0.6387	-14.3605	18.9945	-2.0446	-6.15927	0
0.6393	-13.752	18.9945	-2.95871	-4.62988	0
0.6400	-13.4478	15.7041	-3.26465	-3.40637	0
0.6407	-11.0003	15.3302	-2.0446	-4.93576	0
0.6413	-8.55953	18.9945	-2.34868	-8.28652	0
0.6420	-8.55953	18.0971	-4.18062	-7.063	0
0.6427	-7.95103	15.7041	-2.95871	-2.79461	0
0.6433	-6.73404	17.798	-0.518613	-2.79461	0
0.6440	-7.95103	18.9945	-1.43458	-5.24164	0
0.6447	-8.55953	18.0971	-2.34868	-5.54752	0
0.6453	-7.64678	19.2936	-0.212669	-3.71225	0
0.6460	-5.81453	20.5649	-0.212669	-1.87698	0
0.6467	-1.84578	20.864	0.0914102	-0.653467	0
0.6473	-1.23728	20.2657	3.14339	-0.361492	0
0.6480	-5.20603	17.798	3.14339	-3.71225	0
0.6487	-2.46103	16.0032	0.397355	-7.36888	0
0.6493	4.55697	18.0971	1.92335	-7.063	0
0.6500	3.64422	21.1631	1.6174	-4.62988	0
0.6507	1.20347	20.864	-2.65463	-4.324	0
0.6513	4.25272	17.1997	-0.518613	-3.71225	0
0.6520	3.94847	14.7319	2.22929	-3.40637	0
0.6527	0.594975	15.3302	-1.12864	-3.71225	0
0.6533	2.42723	16.0032	-1.43458	-0.959345	0
0.6540	4.25272	14.4328	2.53337	1.77965	0
0.6547	0.290726	12.3389	2.53337	0.556142	0
0.6553	-1.54153	11.6659	2.22929	-0.959345	0
0.6560	-0.933029	11.0676	4.05936	-0.361492	0
0.6567	-2.76528	12.0398	2.22929	-1.87698	0
0.6573	-3.67803	14.4328	1.31332	-3.71225	0
0.6580	-2.76528	15.3302	3.75342	-2.48874	0
0.6587	-3.67803	14.7319	4.05936	-1.5711	0
0.6593	-2.15678	12.9372	3.14339	-0.0556142	0
0.6600	0.899224	8.97376	3.14339	1.77965	0
0.6607	-0.0202832	6.50598	1.6174	-0.959345	0
0.6613	-2.76528	8.67464	0.703299	-2.79461	0
0.6620	-1.84578	8.67464	1.92335	0.86202	0
0.6627	-0.0202832	3.73907	1.31332	2.69729	0
0.6633	-0.0202832	1.04694	0.703299	0.86202	0
0.6640	-0.933029	1.04694	1.92335	1.77965	0
0.6647	-1.54153	0.0747814	0.397355	5.45019	0
0.6653	-0.62878	-0.224344	-2.34868	7.88331	0
0.6660	0.290726	-0.52347	-2.34868	9.10682	0
0.6667	-0.933029	-1.42085	-1.73866	8.18919	0
0.6673	-3.06953	-2.61735	-0.822692	5.45019	0
0.6680	-3.98228	-4.78601	1.6174	3.61492	0
0.6687	-3.06953	-6.87988	1.31332	3.9208	0
0.6693	-1.23728	-7.25379	-2.34868	2.08553	0
0.6700	-2.46103	-5.68338	-4.18062	-0.959345	0
0.6707	-4.59753	-3.58951	-2.95871	0.86202	0
0.6713	-2.76528	-3.88863	-1.12864	4.22668	0
0.6720	-1.84578	-8.15117	1.6174	2.39141	0
0.6727	-3.98228	-10.9181	4.05936	0.250264	0
0.6733	-1.84578	-7.85204	3.75342	1.47378	0
0.6740	3.64422	-5.68338	4.3653	0.86202	0
0.6747	2.73148	-9.34767	5.27941	0.86202	0
0.6753	1.50772	-11.8155	3.14339	4.53256	0
0.6760	3.94847	-9.94592	2.53337	3.30904	0
0.6767	6.38922	-9.04854	5.27941	0.86202	0
0.6773	8.22147	-10.245	3.44934	5.14431	0
0.6780	10.0537	-9.94592	-0.212669	7.27156	0
0.6787	9.14098	-9.04854	0.0914102	3.61492	0
0.6793	6.69347	-10.9181	-0.212669	6.04804	0
0.6800	4.55697	-12.1146	-2.95871	10.6362	0
0.6807	-0.0202832	-12.4137	-2.34868	6.35392	0
0.6813	-3.98228	-13.6102	-1.43458	4.83844	0
0.6820	-4.28653	-13.6102	-1.43458	11.5399	0
0.6827	-7.03828	-11.8155	1.31332	12.7635	0
0.6833	-10.0875	-10.9181	3.75342	9.10682	0
0.6840	-6.73404	-12.7128	2.22929	10.6362	0
0.6847	-1.54153	-13.6102	1.31332	13.0693	0
0.6853	-3.67803	-12.1146	2.22929	10.6362	0
0.6860	-7.03828	-10.9181	0.397355	9.10682	0
0.6867	-5.81453	-11.2172	-3.5706	10.0245	0
0.6873	-4.28653	-11.8155	-4.4847	9.10682	0
0.6880	-4.59753	-11.5163	-1.43458	6.96568	0
0.6887	-2.76528	-10.5442	0.397355	7.27156	0
0.6893	0.290726	-9.94592	1.31332	8.80095	0
0.6900	3.94847	-9.6468	4.66938	7.88331	0
0.6907	9.44523	-9.04854	5.8913	6.35392	0
0.6913	13.103	-8.15117	0.703299	6.04804	0
0.6920	10.0537	-7.85204	-2.0446	4.53256	0
0.6927	7.00448	-9.04854	1.6174	4.53256	0
0.6933	9.74948	-9.6468	4.05936	7.88331	0
0.6940	9.74948	-6.28163	2.83931	7.27156	0
0.6947	5.17223	-3.58951	3.44934	3.30904	0
0.6953	3.33997	-7.25379	4.05936	6.35392	0
0.6960	4.55697	-11.8155	1.00738	10.9421	0
0.6967	5.17223	-10.245	-1.73866	7.88331	0
0.6973	7.00448	-8.74942	-2.0446	4.83844	0
0.6980	7.30873	-10.245	-0.518613	9.10682	0
0.6987	2.73148	-9.94592	1.00738	11.8458	0
0.6993	0.899224	-7.25379	1.31332	11.5399	0
0.7000	3.64422	-7.25379	0.397355	12.1517	0
0.7007	3.64422	-8.15117	-0.822692	12.7635	0
0.7013	2.11622	-7.55292	-3.87467	11.8458	0
0.7020	5.47648	-6.58076	-6.92666	11.8458	0
0.7027	7.61298	-5.68338	-6.92666	10.9421	0
0.7033	4.86798	-3.88863	-6.01069	8.80095	0
0.7040	3.64422	-3.58951	-6.92666	8.80095	0
0.7047	4.86798	-5.38426	-8.75859	10.6362	0
0.7053	3.03573	-6.28163	-8.75859	11.8458	0
0.7060	2.42723	-5.38426	-6.01069	11.8458	0
0.7067	7.00448	-3.58951	-2.0446	10.3303	0
0.7073	12.1902	-3.2156	-3.87467	9.4127	0
0.7080	13.103	-6.87988	-8.75859	9.4127	0
0.7087	12.1902	-9.04854	-8.75859	7.27156	0
0.7093	12.7987	-5.68338	-5.09659	2.69729	0
0.7100	14.0225	-3.58951	-2.34868	0.86202	0
0.7107	14.631	-3.88863	0.397355	3.00317	0
0.7113	13.7182	-1.71997	2.83931	4.53256	0
0.7120	9.14098	1.64519	2.22929	3.61492	0
0.7127	4.86798	1.34606	1.00738	3.30904	0
0.7133	6.38922	-0.224344	-0.518613	4.53256	0
0.7140	5.78072	0.0747814	-1.73866	3.9208	0
0.7147	0.594975	1.94432	0.703299	4.22668	0
0.7153	-0.933029	1.64519	1.31332	5.45019	0
0.7160	-2.76528	0.747814	-2.34868	4.22668	0
0.7167	-11.6155	2.84169	-3.26465	1.1679	0
0.7173	-15.5843	6.8051	-2.65463	2.08553	0
0.7180	-14.0563	8.37551	-4.79064	3.61492	0
0.7187	-18.025	8.97376	-2.34868	3.30904	0
0.7193	-22.9065	8.67464	3.44934	4.53256	0
0.7200	-21.0743	6.8051	3.44934	7.27156	0
0.7207	-18.6335	7.40335	1.31332	7.27156	0
0.7213	-15.5843	11.3668	1.31332	4.53256	0
0.7220	-8.87054	12.0398	0.0914102	1.77965	0
0.7227	-6.42303	10.4694	-0.212669	0.250264	0
0.7233	-10.696	11.3668	1.92335	-0.0556142	0
0.7240	-11.9198	11.0676	0.397355	-0.959345	0
0.7247	-8.87054	8.67464	-2.95871	-1.26522	0
0.7253	-7.64678	9.57201	-4.18062	-1.5711	0
0.7260	-8.87054	12.0398	-6.31663	-2.79461	0
0.7267	-9.17479	12.0398	-7.84262	-2.79461	0
0.7273	-8.55953	12.638	-4.79064	-0.361492	0
0.7280	-7.64678	15.7041	-1.12864	0.86202	0
0.7287	-7.03828	16.6015	-0.518613	-0.361492	0
0.7293	-5.51028	14.7319	0.397355	-4.01813	0
0.7300	-2.76528	15.0311	1.31332	-8.59239	0
0.7307	-0.62878	16.6015	2.22929	-7.36888	0
0.7313	1.50772	15.7041	2.53337	-1.87698	0
0.7320	3.33997	13.8346	1.6174	-1.5711	0
0.7327	0.594975	12.9372	1.31332	-3.71225	0
0.7333	-5.20603	11.3668	2.53337	-2.48874	0
0.7340	-6.42303	10.1703	1.6174	-1.26522	0
0.7347	-2.15678	8.97376	-2.34868	-0.653467	0
0.7353	1.20347	7.70248	-3.26465	1.77965	0
0.7360	2.73148	7.40335	0.397355	2.69729	0
0.7367	2.42723	7.10423	1.31332	1.77965	0
0.7373	-0.62878	5.01035	-1.43458	2.08553	0
0.7380	-5.20603	4.71123	-1.12864	2.69729	0
0.7387	-10.0875	5.6086	1.31332	3.30904	0
0.7393	-13.4478	4.03819	0.397355	5.14431	0
0.7400	-11.9198	2.24344	-0.212669	5.14431	0
0.7407	-9.47904	0.373907	1.31332	3.30904	0
0.7413	-7.34253	-0.822595	1.31332	3.9208	0
0.7420	-2.15678	1.94432	-0.518613	6.35392	0
0.7427	3.64422	5.90773	-0.212669	5.14431	0
0.7433	5.47648	5.6086	2.53337	2.08553	0
0.7440	6.08497	2.84169	4.66938	1.77965	0
0.7447	5.47648	1.94432	3.14339	2.39141	0
0.7453	3.64422	2.84169	0.397355	-0.361492	0
0.7460	6.38922	1.94432	1.00738	-4.93576	0
0.7467	10.9665	-1.71997	2.22929	-4.93576	0
0.7473	10.0537	-3.58951	0.0914102	-0.959345	0
0.7480	6.38922	-1.71997	1.31332	0.86202	0
0.7487	4.25272	-2.31822	5.27941	0.86202	0
0.7493	0.594975	-4.48688	4.3653	2.08553	0
0.7500	-3.67803	-2.91647	1.31332	1.77965	0
0.7507	-5.51028	-2.61735	1.6174	-0.0556142	0
0.7513	-5.51028	-6.58076	1.31332	0.86202	0
0.7520	-4.59753	-8.45029	-0.518613	1.1679	0
0.7527	-5.51028	-7.25379	-1.12864	-0.0556142	0
0.7533	-7.03828	-10.245	-1.43458	0.556142	0
0.7540	-6.42303	-13.6102	-0.518613	0.250264	0
0.7547	-3.67803	-11.2172	1.6174	1.77965	0
0.7553	-1.23728	-10.5442	1.31332	6.35392	0
0.7560	-0.324532	-14.2085	0.397355	4.83844	0
0.7567	-3.98228	-14.8815	-0.212669	-0.959345	0
0.7573	-8.25528	-11.2172	-1.43458	1.77965	0
0.7580	-6.73404	-8.74942	-0.822692	7.57743	0
0.7587	-3.67803	-9.94592	0.0914102	6.04804	0
0.7593	-3.37378	-12.7128	-2.0446	3.61492	0
0.7600	-1.54153	-12.7128	-1.43458	5.14431	0
0.7607	0.290726	-12.1146	4.05936	4.22668	0
0.7613	0.899224	-14.5076	3.75342	2.39141	0
0.7620	1.20347	-15.7789	-0.518613	2.08553	0
0.7627	-0.62878	-14.5076	-1.12864	1.77965	0
0.7633	-1.84578	-13.9093	0.397355	1.1679	0
0.7640	0.594975	-14.5076	-0.212669	2.08553	0
0.7647	0.899224	-14.8815	-2.34868	3.61492	0
0.7653	-2.76528	-16.6762	-3.26465	4.53256	0
0.7660	-2.76528	-14.8815	-1.12864	6.04804	0
0.7667	-0.0202832	-9.6468	3.75342	8.18919	0
0.7673	-0.0202832	-9.94592	4.05936	8.18919	0
0.7680	-1.54153	-14.5076	-0.822692	5.14431	0
0.7687	-2.76528	-15.1806	-2.65463	4.22668	0
0.7693	-3.67803	-14.5076	0.0914102	3.00317	0
0.7700	-1.23728	-14.5076	0.703299	-0.0556142	0
0.7707	1.81197	-13.012	-1.43458	0.556142	0
0.7713	-0.933029	-13.6102	-2.0446	3.00317	0
0.7720	-5.51028	-14.8815	-0.212669	0.556142	0
0.7727	-2.76528	-13.012	1.31332	-2.79461	0
0.7733	3.03573	-14.2085	1.31332	-0.959345	0
0.7740	2.42723	-17.5736	-0.212669	1.77965	0
0.7747	-0.0202832	-15.7789	-2.65463	5.14431	0
0.7753	2.73148	-11.2172	-5.09659	5.74217	0
0.7760	4.55697	-9.94592	-5.09659	0.86202	0
0.7767	4.25272	-9.6468	-2.65463	-2.79461	0
0.7773	6.38922	-9.04854	-3.26465	2.08553	0
0.7780	8.22147	-9.94592	-6.92666	4.22668	0
0.7787	7.00448	-9.04854	-6.92666	1.47378	0
0.7793	7.00448	-8.15117	-2.34868	2.69729	0
0.7800	6.38922	-9.6468	-1.73866	4.53256	0
0.7807	0.290726	-10.245	-2.95871	0.86202	0
0.7813	-4.90178	-7.55292	-1.43458	-0.0556142	0
0.7820	-3.37378	-5.68338	-0.212669	1.47378	0
0.7827	-1.84578	-6.28163	-1.73866	1.47378	0
0.7833	-3.98228	-6.28163	-4.18062	2.39141	0
0.7840	-4.90178	-5.98251	-4.18062	4.22668	0
0.7847	-3.67803	-6.28163	-3.26465	4.22668	0
0.7853	-3.37378	-7.85204	-5.09659	4.53256	0
0.7860	-2.46103	-8.45029	-5.09659	5.45019	0
0.7867	0.899224	-7.85204	-1.43458	4.83844	0
0.7873	5.47648	-7.25379	-1.12864	4.53256	0
0.7880	9.14098	-6.87988	-4.18062	2.39141	0
0.7887	11.886	-7.25379	-2.65463	-0.0556142	0
0.7893	14.631	-5.38426	-0.518613	0.86202	0
0.7900	13.4072	0.0747814	-1.73866	1.77965	0
0.7907	10.9665	2.84169	0.0914102	1.47378	0
0.7913	14.9352	-0.224344	1.92335	4.53256	0
0.7920	20.121	-0.822595	0.0914102	5.14431	0
0.7927	17.376	1.04694	2.53337	1.1679	0
0.7933	14.631	1.04694	5.58535	2.39141	0
0.7940	16.4632	2.84169	-0.212669	5.14431	0
0.7947	13.7182	6.20685	-3.87467	1.1679	0
0.7953	6.38922	4.71123	-0.518613	-2.79461	0
0.7960	4.55697	2.84169	0.0914102	-0.959345	0
0.7967	2.73148	3.73907	-0.518613	0.556142	0
0.7973	-0.324532	1.94432	0.703299	2.39141	0
0.7980	-0.0202832	2.24344	-1.12864	5.14431	0
0.7987	1.50772	6.50598	-2.34868	5.74217	0
0.7993	-0.0202832	5.01035	-0.212669	5.74217	0
0.8000	-0.324532	1.94432	0.0914102	6.35392	0
0.8007	2.42723	5.6086	-0.822692	5.74217	0
0.8013	2.73148	7.40335	-0.212669	6.35392	0
0.8020	1.81197	6.50598	-0.822692	10.9421	0
0.8027	3.33997	11.0676	-0.518613	12.7635	0
0.8033	2.73148	11.0676	1.00738	10.9421	0
0.8040	-0.62878	6.50598	-2.65463	10.0245	0
0.8047	-0.933029	8.37551	-7.84262	8.80095	0
0.8053	-0.0202832	9.27289	-5.70661	7.57743	0
0.8060	-2.76528	4.71123	-1.43458	10.3303	0
0.8067	-2.15678	5.90773	-0.518613	9.4127	0
0.8073	2.42723	8.97376	-0.212669	3.61492	0
0.8080	1.20347	6.8051	1.00738	4.22668	0
0.8087	-2.76528	8.37551	1.00738	7.57743	0
0.8093	-2.15678	9.57201	0.703299	4.22668	0
0.8100	-1.84578	6.50598	1.31332	0.556142	0
0.8107	-1.84578	7.10423	-0.518613	2.69729	0
0.8113	1.81197	10.1703	-2.65463	3.9208	0
0.8120	3.33997	8.67464	-1.12864	2.69729	0
0.8127	1.20347	7.40335	2.83931	4.83844	0
0.8133	3.94847	8.37551	4.05936	7.27156	0
0.8140	7.91723	9.87114	1.92335	5.45019	0
0.8147	5.47648	12.9372	0.0914102	3.61492	0
0.8153	2.11622	10.4694	0.397355	7.88331	0
0.8160	1.50772	5.6086	-0.822692	9.10682	0
0.8167	-1.84578	7.10423	-2.34868	4.22668	0
0.8173	-5.51028	8.67464	-0.212669	3.30904	0
0.8180	-1.84578	8.37551	1.6174	6.6598	0
0.8187	0.899224	10.1703	0.397355	6.96568	0
0.8193	-2.76528	8.37551	0.0914102	6.35392	0
0.8200	-4.59753	4.03819	0.703299	7.88331	0
0.8207	-2.76528	6.20685	-2.65463	6.35392	0
0.8213	-1.84578	6.50598	-5.09659	4.53256	0
0.8220	-1.84578	2.24344	-2.65463	5.45019	0
0.8227	-3.98228	4.71123	-1.43458	5.14431	0
0.8233	-8.25528	8.00161	-2.34868	3.61492	0
0.8240	-7.95103	3.73907	-3.26465	5.45019	0
0.8247	-2.15678	3.14082	-4.79064	7.57743	0
0.8253	-0.324532	6.20685	-5.09659	6.6598	0
0.8260	-2.46103	5.6086	-2.34868	5.74217	0
0.8267	-1.23728	5.90773	-1.12864	4.83844	0
0.8273	0.899224	6.20685	-1.43458	3.61492	0
0.8280	-0.324532	3.43994	-2.65463	2.69729	0
0.8287	-1.54153	4.4121	-4.18062	0.86202	0
0.8293	-1.54153	7.10423	-5.09659	-1.87698	0
0.8300	-3.06953	4.71123	-3.5706	-2.48874	0
0.8307	-3.98228	2.84169	-2.0446	-2.48874	0
0.8313	-3.37378	4.71123	-1.73866	-5.24164	0
0.8320	-4.59753	4.71123	-3.26465	-9.51003	0
0.8327	-5.51028	1.64519	-4.79064	-11.3453	0
0.8333	-3.06953	-2.31822	-4.18062	-10.1218	0
0.8340	-1.84578	-3.58951	-3.5706	-8.28652	0
0.8347	-3.67803	-1.71997	-2.95871	-8.28652	0
0.8353	-3.37378	0.0747814	-1.43458	-8.28652	0
0.8360	-0.933029	-0.52347	-1.43458	-8.28652	0
0.8367	-0.933029	-0.822595	-3.26465	-7.063	0
0.8373	-3.06953	-1.12172	-2.34868	-6.46515	0
0.8380	-1.84578	0.0747814	-1.12864	-6.15927	0
0.8387	0.899224	3.43994	-3.26465	-4.01813	0
0.8393	3.03573	2.84169	-6.92666	-0.653467	0
0.8400	3.33997	-2.61735	-7.2326	0.86202	0
0.8407	1.50772	-4.48688	-5.09659	2.39141	0
0.8413	0.290726	-4.18776	-4.79064	5.45019	0
0.8420	1.81197	-7.25379	-5.40066	8.18919	0
0.8427	1.50772	-7.55292	-4.4847	10.0245	0
0.8433	-1.84578	-4.18776	-3.5706	10.6362	0
0.8440	-0.0202832	-5.08513	-4.18062	10.6362	0
0.8447	5.17223	-9.04854	-4.18062	10.6362	0
0.8453	4.25272	-8.74942	-1.73866	8.80095	0
0.8460	-0.933029	-6.58076	0.703299	6.04804	0
0.8467	-5.51028	-9.34767	1.6174	5.74217	0
0.8473	-8.87054	-10.9181	0.703299	6.35392	0
0.8480	-10.0875	-8.74942	-0.212669	4.53256	0
0.8487	-8.25528	-9.04854	-0.212669	5.45019	0
0.8493	-6.42303	-9.94592	-0.212669	6.6598	0
0.8500	-6.42303	-6.28163	1.31332	1.77965	0
0.8507	-6.42303	-3.88863	3.14339	-1.87698	0
0.8513	-4.59753	-7.25379	1.6174	0.556142	0
0.8520	-1.84578	-9.34767	-1.43458	-0.361492	0
0.8527	-0.0202832	-9.04854	-2.34868	-4.62988	0
0.8533	-0.0202832	-10.245	-3.26465	-3.71225	0
0.8540	-0.62878	-10.9181	-1.43458	-1.87698	0
0.8547	-0.0202832	-10.5442	4.05936	-1.87698	0
0.8553	0.899224	-10.9181	5.27941	0.86202	0
0.8560	-0.0202832	-9.04854	1.31332	1.1679	0
0.8567	-1.23728	-7.25379	0.397355	0.250264	0
0.8573	-0.0202832	-11.8155	2.53337	3.61492	0
0.8580	2.73148	-16.078	2.53337	6.35392	0
0.8587	4.25272	-14.8815	1.31332	5.45019	0
0.8593	8.52572	-15.7789	2.53337	6.6598	0
0.8600	11.886	-19.144	4.66938	7.88331	0
0.8607	9.14098	-18.5458	4.05936	5.14431	0
0.8613	9.14098	-17.8727	3.14339	4.22668	0
0.8620	14.0225	-16.9754	4.97533	5.14431	0
0.8627	14.631	-12.7128	7.72137	2.69729	0
0.8633	11.5817	-12.7128	7.41729	0.86202	0
0.8640	8.82997	-19.144	5.8913	-0.0556142	0
0.8647	4.55697	-20.3405	4.97533	-3.71225	0
0.8653	1.81197	-16.3771	3.75342	-5.24164	0
0.8660	3.64422	-15.1806	1.31332	-1.5711	0
0.8667	3.64422	-15.1806	1.31332	-0.959345	0
0.8673	-0.324532	-14.5076	3.14339	-1.87698	0
0.8680	-4.28653	-16.3771	3.14339	0.86202	0
0.8687	-6.42303	-18.1719	4.05936	0.556142	0
0.8693	-6.11878	-17.5736	4.97533	-5.54752	0
0.8700	-4.59753	-13.9093	4.3653	-8.89827	0
0.8707	-5.51028	-13.6102	1.92335	-5.85339	0
0.8713	-3.98228	-19.144	-0.518613	-4.324	0
0.8720	1.50772	-20.9388	-2.34868	-5.54752	0
0.8727	5.78072	-16.078	-3.26465	-4.62988	0
0.8733	6.69347	-14.2085	-3.26465	-1.26522	0
0.8740	5.47648	-13.6102	-3.26465	-0.361492	0
0.8747	5.47648	-9.04854	-2.34868	-4.324	0
0.8753	8.52572	-9.04854	-3.26465	-7.67476	0
0.8760	9.14098	-15.7789	-6.01069	-8.59239	0
0.8767	5.47648	-17.2745	-4.18062	-7.98064	0
0.8773	4.25272	-14.5076	1.00738	-4.93576	0
0.8780	4.25272	-14.5076	2.83931	-1.87698	0
0.8787	1.81197	-13.6102	4.3653	-4.62988	0
0.8793	1.81197	-12.4137	9.24736	-7.98064	0
0.8800	3.33997	-12.7128	11.3834	-6.75712	0
0.8807	-0.62878	-12.7128	9.5533	-4.62988	0
0.8813	-3.98228	-12.4137	7.11134	-3.10049	0
0.8820	-1.54153	-13.9093	4.97533	-0.959345	0
0.8827	-0.0202832	-14.2085	2.22929	-0.0556142	0
0.8833	0.594975	-12.7128	0.703299	-0.959345	0
0.8840	3.64422	-11.8155	2.22929	0.250264	0
0.8847	3.64422	-11.8155	2.83931	2.69729	0
0.8853	-1.54153	-11.8155	2.22929	3.61492	0
0.8860	-4.59753	-12.1146	3.44934	2.69729	0
0.8867	-4.59753	-10.245	5.8913	0.86202	0
0.8873	-2.46103	-9.94592	4.66938	-0.959345	0
0.8880	2.73148	-12.4137	2.53337	-1.5711	0
0.8887	4.55697	-13.3111	2.83931	-1.26522	0
0.8893	1.50772	-9.04854	2.83931	-0.959345	0
0.8900	0.594975	-4.78601	1.6174	-0.959345	0
0.8907	2.11622	-4.48688	2.22929	-0.0556142	0
0.8913	1.81197	-5.08513	4.3653	2.39141	0
0.8920	1.20347	-3.2156	5.58535	3.30904	0
0.8927	3.64422	-2.31822	4.97533	3.30904	0
0.8933	5.78072	-3.58951	3.14339	5.74217	0
0.8940	6.38922	-2.91647	3.14339	7.88331	0
0.8947	5.47648	-1.42085	5.58535	6.6598	0
0.8953	3.94847	-3.2156	4.3653	7.57743	0
0.8960	3.33997	-4.78601	1.92335	11.248	0
0.8967	4.25272	-1.71997	3.14339	12.1517	0
0.8973	5.17223	-0.52347	4.66938	13.6811	0
0.8980	2.73148	-1.71997	4.3653	17.0458	0
0.8987	-0.0202832	0.0747814	5.58535	16.434	0
0.8993	3.33997	1.04694	4.66938	15.5164	0
0.9000	7.30873	-1.42085	1.31332	17.6436	0
0.9007	1.81197	-1.12172	2.22929	14.5987	0
0.9013	-4.59753	1.04694	1.6174	10.9421	0
0.9020	-1.23728	0.373907	-1.43458	13.987	0
0.9027	3.33997	1.04694	0.0914102	15.2105	0
0.9033	-0.324532	2.84169	3.14339	12.1517	0
0.9040	-3.67803	1.64519	1.31332	14.5987	0
0.9047	-1.54153	2.24344	2.22929	15.5164	0
0.9053	0.899224	5.6086	4.05936	12.1517	0
0.9060	-0.933029	5.01035	1.31332	14.5987	0
0.9067	-2.76528	4.71123	-1.73866	17.0458	0
0.9073	-1.23728	8.97376	-1.73866	12.1517	0
0.9080	0.899224	12.638	-0.822692	9.4127	0
0.9087	-0.0202832	13.8346	1.31332	10.0245	0
0.9093	-3.06953	12.638	1.6174	7.27156	0
0.9100	-7.34253	12.0398	-0.518613	5.45019	0
0.9107	-8.87054	14.7319	1.00738	7.88331	0
0.9113	-4.90178	16.6015	2.83931	7.27156	0
0.9120	1.50772	13.8346	-2.0446	5.14431	0
0.9127	2.73148	12.0398	-5.09659	7.27156	0
0.9133	-0.0202832	13.8346	-2.65463	10.9421	0
0.9140	-0.324532	14.4328	-0.518613	11.8458	0
0.9147	0.899224	14.1337	0.0914102	10.9421	0
0.9153	0.899224	13.2363	1.00738	10.6362	0
0.9160	2.42723	12.9372	1.31332	12.4576	0
0.9167	5.17223	15.0311	1.92335	14.5987	0
0.9173	4.25272	16.3023	1.6174	15.8222	0
0.9180	-0.0202832	13.2363	1.31332	16.434	0
0.9187	-1.23728	12.0398	2.83931	15.5164	0
0.9193	0.899224	13.8346	3.14339	15.5164	0
0.9200	3.03573	13.8346	0.397355	17.6436	0
0.9207	2.11622	12.9372	0.397355	18.2554	0
0.9213	0.594975	14.7319	0.703299	16.434	0
0.9220	0.899224	17.4988	-1.43458	16.1281	0
0.9227	2.73148	17.4988	-2.34868	12.7635	0
0.9233	2.11622	14.7319	-2.65463	9.10682	0
0.9240	0.899224	12.0398	-5.09659	11.8458	0
0.9247	-1.54153	12.3389	-5.40066	14.2928	0
0.9253	-3.98228	12.9372	-2.65463	10.0245	0
0.9260	-1.84578	12.0398	-3.26465	7.27156	0
0.9267	2.42723	11.0676	-4.18062	9.10682	0
0.9273	-0.62878	10.4694	-2.34868	7.27156	0
0.9280	-3.98228	10.1703	-1.73866	3.00317	0
0.9287	2.11622	9.87114	-2.0446	2.69729	0
0.9293	5.47648	10.1703	-0.518613	3.00317	0
0.9300	-0.0202832	9.87114	-1.12864	-0.0556142	0
0.9307	0.594975	9.57201	-2.95871	-2.18286	0
0.9313	6.69347	9.27289	-1.43458	-1.87698	0
0.9320	7.00448	8.37551	1.6174	-0.959345	0
0.9327	6.08497	6.50598	2.22929	-0.361492	0
0.9333	7.61298	6.8051	1.92335	-0.0556142	0
0.9340	6.08497	8.67464	2.83931	-0.0556142	0
0.9347	3.64422	10.1703	4.97533	0.86202	0
0.9353	3.64422	8.00161	5.8913	3.61492	0
0.9360	0.899224	4.71123	3.14339	3.00317	0
0.9367	-4.59753	3.73907	0.397355	-0.361492	0
0.9373	-5.51028	3.43994	1.31332	-0.361492	0
0.9380	-2.46103	1.94432	1.31332	1.47378	0
0.9387	-0.62878	3.43994	-1.43458	0.86202	0
0.9393	-0.324532	5.01035	-2.34868	1.47378	0
0.9400	0.594975	1.04694	-3.26465	2.69729	0
0.9407	1.81197	-1.71997	-3.5706	0.250264	0
0.9413	1.81197	0.0747814	-1.43458	-0.959345	0
0.9420	2.73148	1.04694	0.397355	1.1679	0
0.9427	6.08497	1.64519	-1.43458	0.86202	0
0.9433	5.47648	5.01035	-0.518613	-1.5711	0
0.9440	-0.933029	6.20685	1.00738	-0.0556142	0
0.9447	-2.15678	4.03819	-0.518613	1.77965	0
0.9453	2.73148	5.01035	-0.518613	-0.361492	0
0.9460	3.64422	8.37551	3.14339	-1.87698	0
0.9467	-0.62878	9.27289	4.97533	-0.653467	0
0.9473	-1.23728	5.6086	3.75342	0.250264	0
0.9480	-1.84578	1.04694	0.397355	0.556142	0
0.9487	-5.20603	-0.52347	-0.822692	-0.361492	0
0.9493	-4.59753	1.04694	0.0914102	-2.79461	0
0.9500	-4.59753	1.94432	-1.12864	-2.79461	0
0.9507	-8.55953	-0.822595	-3.26465	-0.959345	0
0.9513	-10.696	-2.61735	-0.822692	-1.5711	0
0.9520	-9.17479	-2.0191	2.22929	-2.48874	0
0.9527	-7.34253	-1.42085	-0.518613	-0.0556142	0
0.9533	-3.98228	-1.71997	-5.09659	1.1679	0
0.9540	-1.84578	-1.71997	-6.31663	-1.26522	0
0.9547	-2.46103	-2.0191	-5.70661	-0.653467	0
0.9553	-2.46103	-4.48688	-6.01069	1.77965	0
0.9560	-2.76528	-5.08513	-7.2326	0.250264	0
0.9567	-3.98228	-3.88863	-5.70661	-1.5711	0
0.9573	-2.76528	-2.61735	-3.5706	-0.361492	0
0.9580	-1.84578	-0.822595	-3.5706	-0.0556142	0
0.9587	-3.67803	-2.0191	-3.26465	0.556142	0
0.9593	-4.90178	-7.55292	-2.0446	2.69729	0
0.9600	-6.73404	-9.94592	-2.65463	3.30904	0
0.9607	-11.9198	-7.25379	-1.43458	2.08553	0
0.9613	-14.969	-5.08513	2.22929	2.08553	0
0.9620	-14.6648	-5.68338	2.22929	2.69729	0
0.9627	-13.752	-7.25379	0.397355	1.47378	0
0.9633	-9.78328	-8.15117	-1.12864	0.86202	0
0.9640	-3.98228	-6.87988	-4.18062	3.61492	0
0.9647	-3.67803	-4.18776	-4.79064	5.45019	0
0.9653	-7.34253	-4.48688	-2.95871	1.77965	0
0.9660	-7.03828	-6.58076	-3.5706	-0.0556142	0
0.9667	-3.06953	-7.25379	-4.18062	4.53256	0
0.9673	-2.15678	-6.87988	-2.95871	4.83844	0
0.9680	-3.67803	-5.68338	-3.26465	0.250264	0
0.9687	-0.933029	-3.88863	-5.09659	-0.653467	0
0.9693	3.64422	-3.58951	-5.09659	1.47378	0
0.9700	4.86798	-3.2156	-5.09659	-0.361492	0
0.9707	5.78072	-1.12172	-5.09659	-2.48874	0
0.9713	8.22147	-1.71997	-6.01069	-0.361492	0
0.9720	8.82997	-4.48688	-9.36862	3.00317	0
0.9727	7.00448	-3.88863	-11.1987	3.61492	0
0.9733	4.55697	-3.58951	-9.67269	2.08553	0
0.9740	0.899224	-6.28163	-8.1467	1.1679	0
0.9747	-0.0202832	-7.25379	-5.70661	2.69729	0
0.9753	2.11622	-5.38426	-4.18062	3.9208	0
0.9760	0.290726	-5.68338	-5.40066	4.53256	0
0.9767	-5.51028	-5.98251	-4.4847	7.57743	0
0.9773	-7.95103	-6.58076	1.00738	11.8458	0
0.9780	-9.17479	-9.34767	4.3653	12.7635	0
0.9787	-11.3113	-10.245	4.3653	10.9421	0
0.9793	-10.0875	-9.6468	5.58535	11.248	0
0.9800	-9.17479	-9.6468	6.8054	11.8458	0
0.9807	-11.9198	-8.74942	5.27941	8.49507	0
0.9813	-12.224	-9.04854	4.97533	6.35392	0
0.9820	-8.55953	-10.245	8.63733	7.27156	0
0.9827	-6.11878	-6.28163	10.4674	7.27156	0
0.9833	-5.20603	-2.91647	5.8913	5.74217	0
0.9840	-3.98228	-7.85204	1.31332	6.96568	0
0.9847	-4.90178	-10.245	0.397355	7.27156	0
0.9853	-8.55953	-6.28163	-1.43458	4.53256	0
0.9860	-11.3113	-4.78601	-5.40066	6.35392	0
0.9867	-10.3918	-5.08513	-6.92666	8.49507	0
0.9873	-8.25528	-3.88863	-6.01069	4.22668	0
0.9880	-8.25528	-3.58951	-3.87467	1.77965	0
0.9887	-8.25528	-2.0191	-3.26465	3.61492	0
0.9893	-4.59753	0.0747814	-4.4847	0.86202	0
0.9900	-2.46103	-2.61735	-3.26465	-1.5711	0
0.9907	-2.15678	-6.28163	-0.518613	0.86202	0
0.9913	-0.933029	-5.38426	-2.34868	-1.26522	0
0.9920	0.594975	-4.48688	-6.01069	-4.62988	0
0.9927	1.50772	-5.98251	-4.79064	0.86202	0
0.9933	2.73148	-8.15117	-2.34868	4.22668	0
0.9940	1.81197	-7.25379	-3.5706	-0.959345	0
0.9947	-0.62878	-3.58951	-3.87467	-0.0556142	0
0.9953	-0.933029	-3.58951	-3.26465	5.45019	0
0.9960	-0.0202832	-8.15117	-2.95871	3.9208	0
0.9967	0.290726	-9.34767	-2.34868	0.556142	0
0.9973	-1.54153	-6.28163	-2.0446	2.69729	0
0.9980	-4.59753	-4.18776	-3.26465	3.9208	0
0.9987	-4.28653	-2.61735	-4.4847	2.69729	0
0.9993	-1.54153	-2.31822	-4.18062	4.53256	0
1.0000	-0.933029	-4.78601	-4.79064	3.61492	0
1.0007	-1.23728	-5.38426	-5.09659	-0.0556142	0
1.0013	-0.0202832	-2.91647	-3.26465	2.69729	0
1.0020	0.899224	-1.71997	-0.518613	8.49507	0
1.0027	1.20347	-1.71997	0.703299	6.04804	0
1.0033	2.73148	-1.71997	-1.12864	-0.0556142	0
1.0040	0.899224	-1.71997	-1.73866	0.86202	0
1.0047	-1.23728	-1.12172	0.0914102	3.00317	0
1.0053	1.20347	1.04694	1.31332	1.77965	0
1.0060	3.94847	4.71123	2.53337	2.69729	0
1.0067	2.73148	6.50598	3.75342	4.53256	0
1.0073	2.73148	4.4121	2.53337	2.08553	0
1.0080	6.38922	0.747814	1.00738	-0.361492	0
1.0087	7.00448	0.0747814	2.53337	0.86202	0
1.0093	5.47648	2.54257	3.14339	-0.0556142	0
1.0100	8.22147	3.43994	-1.12864	-3.71225	0
1.0107	10.358	2.54257	-3.26465	-4.01813	0
1.0113	7.00448	3.14082	-1.43458	-1.26522	0
1.0120	4.25272	4.03819	-0.518613	-0.361492	0
1.0127	5.47648	2.54257	-0.822692	-0.361492	0
1.0133	5.17223	2.84169	2.22929	0.86202	0
1.0140	2.73148	6.8051	5.27941	-0.0556142	0
1.0147	1.81197	6.20685	2.53337	-0.653467	0
1.0153	0.899224	1.94432	-0.212669	1.47378	0
1.0160	-0.62878	1.04694	2.53337	1.47378	0
1.0167	0.899224	0.0747814	4.66938	0.86202	0
1.0173	1.81197	-1.12172	1.92335	2.69729	0
1.0180	0.594975	2.24344	1.31332	4.53256	0
1.0187	3.33997	5.6086	5.8913	4.53256	0
1.0193	8.82997	2.54257	8.63733	6.35392	0
1.0200	8.52572	-1.12172	5.27941	6.6598	0
1.0207	3.64422	-0.822595	-0.518613	3.9208	0
1.0213	1.81197	1.04694	-4.79064	3.30904	0
1.0220	0.899224	0.0747814	-5.09659	3.61492	0
1.0227	-0.933029	-3.2156	-4.18062	1.77965	0
1.0233	-0.62878	-3.2156	-2.95871	0.556142	0
1.0240	-1.23728	-0.822595	0.0914102	1.77965	0
1.0247	-5.81453	-0.822595	1.6174	2.08553	0
1.0253	-8.25528	1.04694	0.703299	0.86202	0
1.0260	-6.42303	3.43994	-0.212669	0.86202	0
1.0267	-5.51028	1.04694	-1.43458	-0.0556142	0
1.0273	-6.42303	-0.52347	-2.34868	-2.79461	0
1.0280	-3.98228	4.71123	-1.73866	-2.79461	0
1.0287	-0.324532	7.40335	-0.212669	-0.959345	0
1.0293	0.899224	4.03819	1.00738	-1.87698	0
1.0300	-0.0202832	4.03819	2.83931	-3.10049	0
1.0307	-0.933029	7.40335	3.14339	-0.0556142	0
1.0313	-1.23728	6.8051	0.397355	-0.0556142	0
1.0320	-1.54153	4.4121	-1.12864	-3.40637	0
1.0327	-2.15678	4.4121	0.0914102	-1.87698	0
1.0333	-3.67803	5.30948	-0.518613	0.556142	0
1.0340	-4.59753	6.50598	-2.95871	-0.0556142	0
1.0347	-4.59753	7.10423	-3.26465	0.556142	0
1.0353	-2.76528	7.10423	-0.212669	0.86202	0
1.0360	1.20347	7.40335	1.31332	-2.48874	0
1.0367	4.55697	5.90773	1.00738	-1.87698	0
1.0373	2.73148	3.43994	1.31332	2.39141	0
1.0380	-0.933029	3.14082	2.22929	3.30904	0
1.0387	-1.23728	3.73907	1.31332	2.39141	0
1.0393	-0.0202832	2.54257	1.00738	2.39141	0
1.0400	-1.84578	2.84169	1.92335	2.08553	0
1.0407	-2.76528	4.4121	1.31332	1.77965	0
1.0413	-1.54153	3.43994	0.703299	1.77965	0
1.0420	-4.28653	4.71123	0.397355	3.00317	0
1.0427	-7.34253	9.27289	-1.12864	4.53256	0
1.0433	-3.67803	8.37551	-2.34868	5.45019	0
1.0440	1.20347	2.84169	-2.65463	6.35392	0
1.0447	0.594975	0.373907	-4.4847	5.74217	0
1.0453	-0.0202832	1.94432	-5.09659	3.61492	0
1.0460	0.899224	1.94432	-1.73866	3.61492	0
1.0467	-0.0202832	1.04694	-0.518613	3.9208	0
1.0473	-0.324532	1.04694	-1.73866	0.86202	0
1.0480	1.20347	1.34606	-1.73866	0.250264	0
1.0487	1.20347	1.04694	-1.12864	2.69729	0
1.0493	0.594975	1.04694	-0.518613	-0.959345	0
1.0500	1.81197	1.64519	0.397355	-4.62988	0
1.0507	2.42723	-0.822595	-0.212669	-0.653467	0
1.0513	0.899224	-2.61735	0.0914102	-0.361492	0
1.0520	0.899224	-0.52347	2.22929	-3.40637	0
1.0527	3.03573	-0.224344	1.31332	1.1679	0
1.0533	4.55697	-1.42085	-2.0446	3.00317	0
1.0540	4.25272	2.54257	-2.0446	-3.71225	0
1.0547	5.47648	6.50598	-0.212669	-4.62988	0
1.0553	7.00448	3.43994	-1.43458	-0.653467	0
1.0560	7.30873	-0.822595	-3.26465	-2.79461	0
1.0567	7.30873	-1.42085	-3.26465	-3.71225	0
1.0573	4.55697	-0.52347	-1.43458	0.556142	0
1.0580	0.290726	1.04694	1.31332	-0.361492	0
1.0587	-0.0202832	0.747814	0.397355	-0.0556142	0
1.0593	-0.0202832	-1.42085	-1.43458	6.35392	0
1.0600	-4.59753	-0.52347	-0.518613	5.45019	0
1.0607	-7.34253	1.04694	0.703299	-0.361492	0
1.0613	-5.51028	-2.31822	-1.43458	1.77965	0
1.0620	-6.42303	-5.08513	-1.43458	4.83844	0
1.0627	-7.34253	-2.0191	1.31332	1.77965	0
1.0633	-7.34253	-1.42085	-3.26465	2.69729	0
1.0640	-8.87054	-4.48688	-9.97864	5.45019	0
1.0647	-6.73404	-3.58951	-7.84262	3.30904	0
1.0653	-1.84578	-0.822595	-2.95871	1.47378	0
1.0660	-2.46103	-1.12172	-3.26465	3.61492	0
1.0667	-3.67803	-0.52347	-1.43458	3.9208	0
1.0673	0.899224	-1.42085	1.6174	2.39141	0
1.0680	2.42723	-5.68338	0.397355	1.77965	0
1.0687	-1.84578	-6.28163	-0.212669	0.86202	0
1.0693	-2.76528	-2.61735	3.44934	0.250264	0
1.0700	-2.46103	-1.71997	3.44934	0.250264	0
1.0707	-4.59753	-2.31822	-0.822692	-0.0556142	0
1.0713	-3.67803	-2.61735	-2.34868	-0.361492	0
1.0720	0.899224	-4.78601	-1.73866	1.1679	0
1.0727	2.11622	-6.28163	-2.34868	1.47378	0
1.0733	-0.0202832	-7.55292	-2.34868	-3.71225	0
1.0740	-1.54153	-8.74942	-1.12864	-7.98064	0
1.0747	-0.933029	-6.87988	-0.518613	-3.71225	0
1.0753	0.290726	-5.38426	-0.518613	0.86202	0
1.0760	0.899224	-7.25379	-0.518613	-1.5711	0
1.0767	0.899224	-7.25379	-2.34868	-2.18286	0
1.0773	1.50772	-6.87988	-4.79064	0.86202	0
1.0780	2.42723	-8.15117	-3.26465	0.556142	0
1.0787	3.94847	-7.55292	0.397355	0.86202	0
1.0793	6.08497	-7.55292	1.31332	6.6598	0
1.0800	5.17223	-9.94592	0.397355	7.88331	0
1.0807	2.11622	-10.245	-1.43458	3.61492	0
1.0813	1.81197	-8.74942	-3.26465	2.08553	0
1.0820	2.11622	-9.04854	-1.43458	1.47378	0
1.0827	-0.0202832	-8.15117	1.31332	-0.959345	0
1.0833	-0.324532	-7.25379	-1.12864	0.250264	0
1.0840	3.94847	-9.04854	-3.26465	3.30904	0
1.0847	6.38922	-9.04854	-2.34868	1.77965	0
1.0853	3.64422	-6.28163	-2.95871	-1.87698	0
1.0860	0.290726	-5.98251	-4.4847	-1.26522	0
1.0867	0.899224	-6.58076	-2.34868	1.77965	0
1.0873	1.81197	-4.78601	0.0914102	1.77965	0
1.0880	0.594975	-2.91647	2.53337	-0.0556142	0
1.0887	-1.84578	-2.31822	5.58535	1.77965	0
1.0893	-2.76528	-1.71997	3.75342	1.77965	0
1.0900	0.290726	-2.0191	0.397355	-1.87698	0
1.0907	5.47648	-1.71997	1.92335	-0.959345	0
1.0913	6.08497	-0.52347	4.05936	2.08553	0
1.0920	4.86798	-2.0191	3.75342	0.556142	0
1.0927	7.00448	-4.48688	4.05936	0.86202	0
1.0933	7.00448	-3.2156	2.22929	3.30904	0
1.0940	4.55697	-2.31822	-3.26465	-0.0556142	0
1.0947	4.55697	-4.48688	-2.65463	-2.48874	0
1.0953	5.17223	-7.25379	1.92335	-0.959345	0
1.0960	5.17223	-7.25379	2.22929	-1.26522	0
1.0967	6.69347	-6.87988	1.31332	-0.361492	0
1.0973	6.38922	-7.55292	2.22929	3.00317	0
1.0980	2.73148	-8.45029	-0.212669	3.30904	0
1.0987	3.03573	-8.74942	-1.12864	3.9208	0
1.0993	4.55697	-8.15117	2.22929	7.27156	0
1.1000	2.11622	-8.15117	3.14339	5.14431	0
1.1007	-0.0202832	-9.34767	1.00738	0.86202	0
1.1013	-0.0202832	-9.04854	-0.212669	1.77965	0
1.1020	-1.23728	-4.48688	0.0914102	5.45019	0
1.1027	-2.15678	-1.71997	1.6174	9.10682	0
1.1033	0.899224	-4.48688	2.22929	13.6811	0
1.1040	2.11622	-8.15117	-0.822692	13.6811	0
1.1047	-2.15678	-7.85204	-1.43458	11.8458	0
1.1053	-5.81453	-7.25379	2.22929	13.0693	0
1.1060	-4.90178	-9.94592	1.92335	13.6811	0
1.1067	-3.98228	-10.9181	-0.822692	9.4127	0
1.1073	-2.76528	-8.15117	1.00738	6.35392	0
1.1080	1.50772	-8.15117	1.31332	6.04804	0
1.1087	4.25272	-9.34767	0.397355	4.53256	0
1.1093	3.64422	-7.25379	4.97533	3.9208	0
1.1100	3.33997	-4.78601	7.72137	5.45019	0
1.1107	3.94847	-5.68338	4.3653	6.96568	0
1.1113	3.33997	-5.38426	1.92335	5.74217	0
1.1120	1.81197	-3.2156	1.6174	4.53256	0
1.1127	2.11622	-3.2156	-0.518613	4.53256	0
1.1133	5.17223	-4.78601	-2.0446	3.9208	0
1.1140	6.08497	-3.58951	-2.34868	2.69729	0
1.1147	2.42723	0.0747814	-2.34868	6.35392	0
1.1153	-0.324532	-0.224344	-1.43458	12.4576	0
1.1160	-0.933029	-4.48688	-0.518613	12.1517	0
1.1167	-3.67803	-4.18776	-0.212669	10.3303	0
1.1173	-6.11878	0.373907	2.83931	12.1517	0
1.1180	-3.98228	0.0747814	5.58535	10.0245	0
1.1187	-1.23728	-2.31822	4.05936	4.22668	0
1.1193	-1.54153	-2.0191	1.92335	3.61492	0
1.1200	-3.06953	-2.61735	2.22929	4.53256	0
1.1207	-2.76528	-4.18776	2.83931	3.00317	0
1.1213	2.73148	-4.48688	1.6174	3.61492	0
1.1220	7.30873	-3.88863	0.0914102	4.53256	0
1.1227	4.55697	-2.61735	-0.212669	2.08553	0
1.1233	2.42723	-1.12172	0.397355	0.86202	0
1.1240	4.55697	-0.822595	0.703299	3.61492	0
1.1247	5.47648	-0.224344	0.703299	5.74217	0
1.1253	5.47648	0.373907	-0.822692	5.45019	0
1.1260	6.08497	1.04694	-1.43458	3.61492	0
1.1267	4.86798	4.4121	1.31332	3.61492	0
1.1273	3.64422	8.37551	2.83931	7.57743	0
1.1280	5.47648	6.8051	0.0914102	12.7635	0
1.1287	4.55697	5.01035	-2.34868	14.2928	0
1.1293	0.594975	6.8051	-2.0446	12.7635	0
1.1300	-0.62878	7.10423	-0.212669	10.9421	0
1.1307	0.594975	5.30948	0.397355	9.10682	0
1.1313	0.290726	6.20685	-2.34868	7.27156	0
1.1320	-0.62878	6.8051	-2.65463	7.27156	0
1.1327	-0.933029	4.03819	-0.212669	8.18919	0
1.1333	0.899224	2.84169	-0.518613	6.96568	0
1.1340	2.11622	4.71123	-1.43458	5.45019	0
1.1347	2.11622	5.6086	1.00738	6.35392	0
1.1353	0.899224	5.01035	1.31332	6.6598	0
1.1360	-1.23728	5.30948	0.0914102	5.74217	0
1.1367	-1.84578	3.73907	0.703299	7.57743	0
1.1373	-1.23728	0.747814	-0.822692	8.49507	0
1.1380	-2.15678	0.373907	-2.0446	5.74217	0
1.1387	-3.67803	1.94432	0.397355	5.14431	0
1.1393	-1.54153	1.34606	0.703299	5.45019	0
1.1400	0.899224	-0.52347	-0.518613	2.69729	0
1.1407	-2.15678	-0.224344	1.31332	2.39141	0
1.1413	-7.34253	1.94432	1.00738	4.83844	0
1.1420	-7.03828	4.03819	-1.12864	3.61492	0
1.1427	-3.37378	4.03819	1.31332	0.86202	0
1.1433	-2.46103	3.43994	3.44934	0.86202	0
1.1440	-4.90178	4.71123	1.6174	-0.653467	0
1.1447	-4.59753	7.70248	1.00738	-3.10049	0
1.1453	-0.62878	8.37551	1.31332	-2.79461	0
1.1460	0.290726	6.50598	0.0914102	-0.653467	0
1.1467	-0.62878	5.90773	-0.212669	-2.18286	0
1.1473	1.50772	7.40335	0.397355	-4.62988	0
1.1480	2.42723	7.40335	0.703299	-4.62988	0
1.1487	-0.933029	8.00161	0.703299	-6.15927	0
1.1493	-1.84578	9.57201	0.397355	-8.59239	0
1.1500	-0.933029	8.97376	2.22929	-7.36888	0
1.1507	-2.76528	8.00161	6.19537	-4.01813	0
1.1513	-3.67803	10.1703	7.72137	-2.79461	0
1.1520	-2.76528	10.1703	4.3653	-2.79461	0
1.1527	-3.98228	5.6086	1.6174	-4.324	0
1.1533	-5.51028	2.84169	1.31332	-8.59239	0
1.1540	-4.28653	5.01035	3.14339	-8.89827	0
1.1547	-3.67803	6.50598	6.8054	-4.62988	0
1.1553	-5.51028	5.6086	8.94141	-4.62988	0
1.1560	-5.51028	6.20685	9.24736	-7.98064	0
1.1567	-5.51028	8.37551	8.63733	-5.85339	0
1.1573	-7.03828	5.90773	7.41729	-1.5711	0
1.1580	-4.28653	3.73907	5.8913	-1.87698	0
1.1587	0.899224	7.10423	3.14339	-2.79461	0
1.1593	0.290726	8.67464	-0.518613	-1.87698	0
1.1600	-1.23728	5.6086	-2.0446	-2.48874	0
1.1607	1.50772	4.71123	-1.73866	-1.5711	0
1.1613	1.81197	5.6086	-2.0446	-0.959345	0
1.1620	-2.46103	6.50598	-1.43458	-6.15927	0
1.1627	-2.15678	8.37551	-0.518613	-7.67476	0
1.1633	1.81197	6.20685	-3.26465	2.69729	0
1.1640	1.20347	0.0747814	-5.40066	11.248	0
1.1647	-0.933029	1.04694	-2.34868	8.18919	0
1.1653	1.81197	4.4121	0.703299	3.61492	0
1.1660	3.94847	1.94432	0.397355	2.69729	0
1.1667	2.73148	1.04694	-1.43458	0.250264	0
1.1673	1.20347	2.84169	-0.212669	-2.48874	0
1.1680	-0.0202832	2.54257	3.14339	-1.87698	0
1.1687	0.290726	3.14082	4.97533	0.86202	0
1.1693	3.33997	6.20685	2.83931	1.47378	0
1.1700	3.64422	6.50598	2.53337	-1.5711	0
1.1707	1.20347	5.01035	4.97533	-4.324	0
1.1713	-0.0202832	2.84169	4.97533	-5.54752	0
1.1720	-0.0202832	1.04694	3.14339	-6.46515	0
1.1727	-0.0202832	2.24344	1.92335	-4.93576	0
1.1733	1.81197	2.84169	0.397355	-3.10049	0
1.1740	2.73148	3.14082	1.92335	-5.24164	0
1.1747	0.899224	5.01035	4.97533	-4.01813	0
1.1753	0.899224	2.84169	3.75342	0.86202	0
1.1760	2.42723	-1.71997	-1.12864	0.250264	0
1.1767	3.64422	-2.0191	-4.4847	-1.87698	0
1.1773	4.55697	0.0747814	-5.09659	0.250264	0
1.1780	2.73148	-0.822595	-3.5706	0.556142	0
1.1787	0.594975	-1.42085	-2.0446	-0.653467	0
1.1793	2.11622	-2.0191	-2.34868	2.69729	0
1.1800	3.64422	-3.58951	-0.518613	3.30904	0
1.1807	2.11622	-3.88863	2.22929	1.47378	0
1.1813	2.11622	-6.28163	-0.212669	4.53256	0
1.1820	4.25272	-9.04854	-2.34868	5.45019	0
1.1827	2.73148	-5.98251	0.397355	-0.0556142	0
1.1833	0.290726	-2.91647	0.397355	-0.959345	0
1.1840	-0.324532	-6.28163	-2.34868	3.00317	0
1.1847	-2.76528	-8.74942	-2.65463	3.30904	0
1.1853	-5.51028	-8.45029	0.0914102	1.47378	0
1.1860	-4.59753	-7.55292	2.53337	0.86202	0
1.1867	-1.54153	-4.78601	3.44934	-1.5711	0
1.1873	0.290726	-4.48688	1.00738	-2.79461	0
1.1880	0.899224	-7.55292	-2.34868	0.250264	0
1.1887	-0.0202832	-7.25379	-2.0446	0.250264	0
1.1893	-0.0202832	-6.28163	-1.12864	-4.01813	0
1.1900	3.94847	-9.04854	-3.26465	-4.62988	0
1.1907	6.38922	-9.94592	-5.09659	-0.653467	0
1.1913	0.899224	-7.85204	-3.5706	-0.0556142	0
1.1920	-3.67803	-6.87988	-2.34868	-1.87698	0
1.1927	-2.76528	-6.28163	-3.26465	-1.5711	0
1.1933	-3.67803	-5.98251	-3.26465	-1.87698	0
1.1940	-4.28653	-9.04854	-2.34868	-2.79461	0
1.1947	-0.62878	-10.245	-2.0446	-0.959345	0
1.1953	0.899224	-7.25379	-2.95871	0.86202	0
1.1960	-0.0202832	-5.68338	-3.26465	1.47378	0
1.1967	2.73148	-6.28163	-3.26465	2.39141	0
1.1973	3.94847	-8.15117	-4.18062	1.47378	0
1.1980	0.290726	-9.34767	-2.95871	-0.959345	0
1.1987	-0.62878	-7.25379	0.703299	0.250264	0
1.1993	0.899224	-6.28163	1.31332	3.61492	0
1.2000	-0.324532	-9.94592	-3.26465	4.22668	0
1.2007	-1.54153	-12.4137	-6.01069	3.61492	0
1.2013	-1.23728	-12.4137	-4.18062	3.61492	0
1.2020	-2.76528	-13.012	-2.65463	2.39141	0
1.2027	-2.76528	-10.9181	-1.43458	3.61492	0
1.2033	0.899224	-8.15117	-0.518613	7.57743	0
1.2040	2.11622	-11.2172	-2.34868	9.4127	0
1.2047	-0.0202832	-13.012	-4.18062	9.10682	0
1.2053	-2.15678	-12.4137	-1.43458	9.71858	0
1.2060	-2.76528	-14.2085	1.00738	9.10682	0
1.2067	-2.46103	-13.3111	-1.43458	5.74217	0
1.2073	-0.933029	-9.34767	-3.87467	5.14431	0
1.2080	-0.933029	-10.5442	-2.95871	5.74217	0
1.2087	-2.76528	-13.3111	-2.34868	4.22668	0
1.2093	-3.98228	-10.9181	-3.26465	4.53256	0
1.2100	-4.90178	-8.15117	-2.95871	7.27156	0
1.2107	-4.59753	-6.87988	-1.43458	8.18919	0
1.2113	-0.933029	-8.15117	-1.43458	7.88331	0
1.2120	1.50772	-11.2172	-2.95871	8.80095	0
1.2127	1.81197	-11.2172	-4.4847	9.10682	0
1.2133	1.81197	-8.15117	-5.70661	7.27156	0
1.2140	-0.324532	-9.34767	-6.92666	5.74217	0
1.2147	-2.76528	-11.5163	-8.1467	6.35392	0
1.2153	-1.23728	-9.34767	-6.92666	8.18919	0
1.2160	-0.0202832	-7.25379	-5.70661	8.49507	0
1.2167	-2.15678	-8.74942	-7.84262	7.88331	0
1.2173	-1.84578	-8.45029	-8.45265	9.10682	0
1.2180	-0.0202832	-6.28163	-5.09659	11.248	0
1.2187	-0.933029	-6.87988	-3.26465	10.9421	0
1.2193	-2.76528	-9.94592	-5.09659	10.9421	0
1.2200	-2.46103	-8.15117	-6.92666	10.0245	0
1.2207	-0.0202832	-4.48688	-6.92666	6.96568	0
1.2213	2.42723	-5.68338	-6.01069	7.88331	0
1.2220	2.11622	-5.98251	-5.09659	10.0245	0
1.2227	0.290726	-2.61735	-4.18062	8.18919	0
1.2233	-0.933029	-2.91647	-1.73866	6.96568	0
1.2240	-2.76528	-5.38426	-0.822692	9.10682	0
1.2247	-2.76528	-3.2156	-3.26465	9.10682	0
1.2253	-0.0202832	-1.71997	-3.87467	8.18919	0
1.2260	1.81197	-4.48688	-2.34868	7.88331	0
1.2267	-0.62878	-5.38426	-3.26465	6.35392	0
1.2273	-3.06953	-4.48688	-4.4847	8.18919	0
1.2280	-2.76528	-4.48688	-2.34868	11.8458	0
1.2287	-0.933029	-4.48688	-0.518613	8.18919	0
1.2293	-2.15678	-5.08513	-0.518613	3.00317	0
1.2300	-3.98228	-5.38426	0.397355	6.35392	0
1.2307	-0.933029	-5.38426	-1.43458	10.0245	0
1.2313	0.899224	-6.87988	-3.26465	5.45019	0
1.2320	-2.76528	-5.38426	-2.34868	3.61492	0
1.2327	-3.06953	-2.61735	-1.43458	7.27156	0
1.2333	-0.0202832	-3.58951	-0.518613	6.6598	0
1.2340	-2.46103	-1.71997	2.22929	2.69729	0
1.2347	-3.98228	4.4121	3.14339	6.04804	0
1.2353	0.899224	2.84169	-0.518613	10.9421	0
1.2360	4.86798	-1.71997	-2.65463	9.10682	0
1.2367	5.47648	1.04694	-1.73866	6.6598	0
1.2373	5.47648	2.84169	0.397355	9.10682	0
1.2380	2.73148	-0.822595	0.397355	10.0245	0
1.2387	-0.0202832	0.0747814	-1.43458	9.4127	0
1.2393	0.899224	2.84169	-2.34868	10.9421	0
1.2400	-0.0202832	3.43994	-1.43458	10.3303	0
1.2407	-1.54153	5.01035	-0.822692	7.57743	0
1.2413	-0.324532	4.71123	-2.34868	6.35392	0
1.2420	-0.62878	1.34606	-3.26465	3.9208	0
1.2427	-4.28653	3.14082	-2.34868	2.69729	0
1.2433	-3.67803	7.70248	-0.518613	6.35392	0
1.2440	-0.0202832	6.8051	1.31332	7.27156	0
1.2447	-0.324532	3.73907	1.92335	2.69729	0
1.2453	-0.0202832	2.84169	2.53337	4.22668	0
1.2460	2.42723	5.6086	3.14339	8.18919	0
1.2467	1.20347	9.57201	2.22929	5.14431	0
1.2473	-0.62878	8.00161	0.397355	3.61492	0
1.2480	0.899224	1.94432	-0.822692	7.57743	0
1.2487	1.81197	1.04694	0.397355	4.22668	0
1.2493	0.899224	3.43994	1.31332	-1.87698	0
1.2500	-0.0202832	2.24344	0.397355	-0.959345	0
1.2507	-2.76528	2.24344	0.0914102	0.86202	0
1.2513	-3.67803	4.71123	2.22929	-0.361492	0
1.2520	-0.933029	4.4121	3.75342	1.1679	0
1.2527	-0.0202832	4.03819	3.14339	3.61492	0
1.2533	-1.23728	5.30948	0.703299	1.47378	0
1.2540	-0.324532	3.73907	-1.43458	-1.87698	0
1.2547	-1.84578	2.84169	-0.518613	-1.87698	0
1.2553	-3.67803	3.73907	1.31332	-1.26522	0
1.2560	-1.84578	2.84169	1.00738	-2.79461	0
1.2567	-1.84578	2.84169	0.703299	-1.5711	0
1.2573	-6.42303	6.20685	2.83931	3.00317	0
1.2580	-6.73404	7.10423	3.75342	1.77965	0
1.2587	-4.28653	6.20685	3.14339	-3.40637	0
1.2593	-5.20603	7.70248	2.83931	-2.18286	0
1.2600	-7.03828	6.50598	2.83931	0.250264	0
1.2607	-5.81453	2.84169	1.6174	-2.18286	0
1.2613	-3.98228	3.43994	1.00738	-3.40637	0
1.2620	-3.06953	5.01035	0.397355	-4.01813	0
1.2627	-0.933029	2.84169	-2.0446	-7.36888	0
1.2633	1.81197	1.94432	-3.26465	-6.15927	0
1.2640	3.33997	2.54257	-1.73866	-1.87698	0
1.2647	3.94847	1.94432	-1.12864	-1.87698	0
1.2653	4.25272	1.04694	-2.0446	-1.26522	0
1.2660	3.33997	2.54257	-1.12864	1.77965	0
1.2667	1.81197	2.84169	0.397355	-0.361492	0
1.2673	1.81197	1.04694	-1.12864	-4.324	0
1.2680	2.11622	-0.224344	-0.822692	-3.71225	0
1.2687	0.594975	0.747814	1.6174	-3.10049	0
1.2693	-2.46103	2.54257	1.92335	-4.93576	0
1.2700	-3.67803	4.03819	1.6174	-5.54752	0
1.2707	-2.46103	7.10423	2.83931	-3.40637	0
1.2713	0.290726	7.70248	0.0914102	-1.5711	0
1.2720	2.73148	2.84169	-4.18062	-1.5711	0
1.2727	2.42723	0.0747814	-3.26465	-1.5711	0
1.2733	0.290726	2.84169	-2.0446	-1.87698	0
1.2740	-0.324532	3.73907	-3.26465	-2.48874	0
1.2747	0.899224	1.64519	-2.0446	-1.26522	0
1.2753	-1.54153	0.747814	0.0914102	-2.18286	0
1.2760	-4.59753	-1.12172	-2.34868	-5.24164	0
1.2767	-2.76528	-2.61735	-2.65463	-0.959345	0
1.2773	-2.15678	-1.42085	0.0914102	10.9421	0
1.2780	-5.81453	-2.61735	0.703299	17.3516	0
1.2787	-6.42303	-6.28163	1.31332	15.5164	0
1.2793	-3.98228	-5.68338	4.05936	12.7635	0
1.2800	-5.51028	-3.88863	4.3653	9.10682	0
1.2807	-6.73404	-4.48688	2.53337	7.88331	0
1.2813	-6.11878	-3.2156	2.53337	10.0245	0
1.2820	-5.51028	0.0747814	3.14339	8.49507	0
1.2827	-0.62878	1.64519	0.703299	5.14431	0
1.2833	6.38922	0.747814	-2.34868	7.27156	0
1.2840	5.47648	-2.31822	-2.34868	10.9421	0
1.2847	2.73148	-4.48688	1.00738	9.10682	0
1.2853	6.38922	-2.61735	2.83931	7.27156	0
1.2860	8.82997	-1.71997	1.31332	7.27156	0
1.2867	2.42723	-3.2156	-0.212669	6.35392	0
1.2873	-2.46103	-2.61735	1.00738	6.96568	0
1.2880	-0.0202832	-0.224344	3.14339	8.18919	0
1.2887	2.73148	-1.12172	2.83931	6.04804	0
1.2893	1.81197	-2.0191	-0.212669	4.22668	0
1.2900	3.33997	0.0747814	-1.12864	3.61492	0
1.2907	5.78072	1.64519	2.53337	-0.0556142	0
1.2913	5.47648	0.373907	5.27941	-2.79461	0
1.2920	5.47648	-0.822595	4.97533	-0.0556142	0
1.2927	7.61298	-0.52347	4.97533	1.47378	0
1.2933	6.08497	-0.224344	4.05936	-2.79461	0
1.2940	1.81197	1.04694	3.44934	-6.46515	0
1.2947	3.03573	2.84169	4.05936	-6.15927	0
1.2953	7.30873	0.747814	1.92335	-3.71225	0
1.2960	7.91723	-5.38426	-3.26465	-0.959345	0
1.2967	6.38922	-6.28163	-5.09659	-0.959345	0
1.2973	4.86798	-2.61735	-2.34868	-3.40637	0
1.2980	2.11622	-2.91647	-1.43458	-1.87698	0
1.2987	0.594975	-8.15117	-2.34868	0.556142	0
1.2993	2.73148	-9.6468	-1.43458	-0.653467	0
1.3000	3.64422	-8.15117	-0.822692	-1.5711	0
1.3007	-0.62878	-8.45029	-3.26465	-0.0556142	0
1.3013	-3.67803	-8.74942	-3.26465	0.556142	0
1.3020	-1.54153	-8.45029	-0.518613	-0.653467	0
1.3027	0.594975	-9.94592	-2.0446	-2.18286	0
1.3033	-1.23728	-10.5442	-6.31663	-3.71225	0
1.3040	-1.84578	-10.5442	-6.62258	-3.71225	0
1.3047	-1.54153	-13.6102	-3.87467	-3.10049	0
1.3053	-2.76528	-16.6762	-2.65463	-0.959345	0
1.3060	-2.76528	-13.6102	-0.822692	0.86202	0
1.3067	0.899224	-8.15117	1.31332	-1.87698	0
1.3073	5.47648	-8.15117	-1.43458	-4.62988	0
1.3080	6.08497	-12.7128	-5.09659	-2.48874	0
1.3087	1.81197	-12.7128	-3.5706	-3.10049	0
1.3093	-0.933029	-9.34767	0.397355	-8.59239	0
1.3100	-2.46103	-8.74942	2.83931	-8.89827	0
1.3107	-5.20603	-9.04854	4.05936	-7.063	0
1.3113	-7.03828	-7.55292	3.75342	-10.1218	0
1.3120	-5.20603	-7.25379	2.22929	-10.4277	0
1.3127	-2.15678	-9.94592	1.6174	-7.36888	0
1.3133	-0.933029	-9.94592	2.22929	-6.46515	0
1.3140	-1.84578	-7.55292	0.0914102	-4.62988	0
1.3147	-2.76528	-6.58076	-2.65463	-0.361492	0
1.3153	-2.15678	-6.28163	-1.73866	-0.959345	0
1.3160	-2.15678	-5.98251	0.397355	-2.79461	0
1.3167	-2.46103	-7.85204	1.00738	1.47378	0
1.3173	-1.54153	-8.15117	0.397355	5.14431	0
1.3180	-0.933029	-5.98251	0.397355	3.61492	0
1.3187	-0.933029	-5.08513	2.53337	4.53256	0
1.3193	-0.933029	-5.98251	4.05936	9.10682	0
1.3200	-3.67803	-7.25379	0.397355	9.10682	0
1.3207	-7.03828	-8.45029	-2.34868	8.49507	0
1.3213	-5.51028	-8.15117	1.00738	10.9421	0
1.3220	-5.51028	-5.68338	2.83931	10.0245	0
1.3227	-8.87054	-5.38426	-0.212669	5.45019	0
1.3233	-8.25528	-7.25379	-1.43458	7.88331	0
1.3240	-6.11878	-7.55292	-1.12864	12.7635	0
1.3247	-7.03828	-6.28163	-2.65463	9.71858	0
1.3253	-7.95103	-6.28163	-3.26465	7.27156	0
1.3260	-7.95103	-7.55292	-1.43458	10.6362	0
1.3267	-7.34253	-6.58076	-0.518613	9.71858	0
1.3273	-5.20603	-5.38426	1.31332	5.45019	0
1.3280	-5.20603	-5.68338	2.22929	6.04804	0
1.3287	-6.73404	-5.38426	1.31332	6.35392	0
1.3293	-4.90178	-3.88863	1.31332	4.53256	0
1.3300	-3.06953	-2.91647	2.83931	7.27156	0
1.3307	-3.06953	-2.61735	1.31332	9.71858	0
1.3313	-0.62878	-3.2156	-2.65463	7.27156	0
1.3320	1.50772	-6.28163	-3.26465	6.35392	0
1.3327	-0.324532	-7.55292	-0.212669	6.6598	0
[truncated: 56,824 more rows]
