# Supplementary material for: Identification of Haptic Based Guiding Using Hard Reins
Source: PLoS One. 2015 Jul 22;10(7):e0132020. doi: 10.1371/journal.pone.0132020 (PMC4511788; doi:10.1371/journal.pone.0132020)
Supplement: S4 File — (ZIP) [file pone.0132020.s004.zip › EMGData2/Subject12/T2/t2.txt]

0.0000	31.4402	14.9153	7.06813	-2746.02	0
0.0007	18.6238	11.8604	6.45275	-1776.49	0
0.0013	0.308087	3.95346	5.85495	-927.861	0
0.0020	-10.3671	0.898514	2.4967	-216.728	0
0.0027	-15.8665	1.79703	0.351648	674.988	0
0.0033	-25.9255	0.718811	4.62418	1686.05	0
0.0040	-37.2169	-1.79703	7.36703	2523.76	0
0.0047	-42.1	-5.21138	2.18022	3184.72	0
0.0053	-39.3581	-8.80544	-3.62198	3719.95	0
0.0060	-33.8741	-9.16484	-4.21978	4038.59	0
0.0067	-29.5917	-8.26633	-5.45055	4193.38	0
0.0073	-28.6829	-8.44603	-9.72308	4253.48	0
0.0080	-30.516	-7.90692	-11.5517	4114	0
0.0087	-29.5917	-8.26633	-10.6374	3817.04	0
0.0093	-26.2336	-10.9619	-10.9363	3435.32	0
0.0100	-25.0166	-12.2198	-12.4659	2724.19	0
0.0107	-22.2747	-9.16484	-10.6374	1678.68	0
0.0113	-11.8921	-5.21138	-5.45055	763.154	0
0.0120	-2.43388	-3.95346	-3.92088	36.2866	0
0.0127	3.35814	-3.23465	-4.53626	-856.988	0
0.0133	15.2657	-0.179703	-0.562638	-1844.24	0
0.0140	27.774	3.05495	4.32528	-2649.07	0
0.0147	27.1732	4.31287	3.09451	-3298.12	0
0.0153	22.8908	7.72722	3.09451	-3792.8	0
0.0160	29.299	9.52425	9.19561	-4067.22	0
0.0167	39.9896	7.72722	13.1692	-4217.61	0
0.0173	45.4736	8.62573	13.4681	-4245.68	0
0.0180	47.6148	9.88365	15.9121	-4068.64	0
0.0187	46.7059	8.62573	16.8264	-3776.65	0
0.0193	34.4903	9.52425	13.1692	-3326.46	0
0.0200	14.9576	11.6807	10.4264	-2522.63	0
0.0207	4.88317	10.4228	10.1275	-1558.62	0
0.0213	3.35814	9.16484	7.06813	-777.611	0
0.0220	-2.74197	6.82871	4.00879	-46.7758	0
0.0227	-9.45826	2.51584	2.18022	873.573	0
0.0233	-9.75094	2.51584	-1.77582	1828.22	0
0.0240	-14.0333	3.05495	-6.96264	2618.59	0
0.0247	-22.2747	-3.23465	-9.10769	3261.69	0
0.0253	-22.5827	-7.36781	-10.9363	3742.91	0
0.0260	-21.6585	-5.21138	-13.3802	4031.36	0
0.0267	-27.4659	-5.21138	-14.2945	4192.67	0
0.0273	-29.2836	-5.39108	-14.2945	4213.22	0
0.0280	-26.5417	-5.21138	-13.6791	4047.09	0
0.0287	-30.2079	-11.8604	-11.2352	3776.79	0
0.0293	-33.2579	-17.9703	-10.022	3354.39	0
0.0300	-26.5417	-14.0168	-10.3209	2590.24	0
0.0307	-18.9165	-9.70395	-8.49231	1635.73	0
0.0313	-15.5584	-10.6025	-6.96264	833.601	0
0.0320	-7.93323	-9.70395	-7.27912	102.198	0
0.0327	3.97432	-5.75049	-6.04835	-820.702	0
0.0333	13.1245	-1.43762	-1.47692	-1815.61	0
0.0340	17.0988	3.41435	2.18022	-2641.41	0
0.0347	17.715	5.93019	4.92308	-3284.65	0
0.0353	23.8151	6.10989	7.68352	-3753.12	0
0.0360	37.2323	8.26633	11.3407	-4030.51	0
0.0367	45.4736	7.90692	11.6396	-4197.49	0
0.0373	39.3735	5.21138	8.89671	-4239.3	0
0.0380	26.249	7.00841	10.4264	-4069.92	0
0.0387	17.715	9.52425	13.7846	-3776.93	0
0.0393	15.2657	5.93019	11.956	-3363.18	0
0.0400	13.4326	3.05495	10.4264	-2615.47	0
0.0407	8.85749	4.67227	12.2549	-1646.51	0
0.0413	4.59049	3.41435	8.5978	-837.144	0
0.0420	-1.21694	-0.539108	1.88132	-113.963	0
0.0427	-10.6752	0.359406	0.65055	815.032	0
0.0433	-21.9666	2.15643	-0.562638	1800.44	0
0.0440	-33.566	-1.43762	-4.21978	2594.78	0
0.0447	-42.4081	-5.21138	-3.92088	3241.56	0
0.0453	-42.4081	-6.649	-3.62198	3741.64	0
0.0460	-39.05	-10.6025	-6.96264	4033.77	0
0.0467	-40.2823	-12.2198	-8.80879	4200.32	0
0.0473	-39.3581	-8.44603	-10.3209	4243.98	0
0.0480	-32.3491	-7.36781	-13.3802	4088.06	0
0.0487	-25.9255	-10.6025	-13.0813	3811.23	0
0.0493	-21.3504	-10.9619	-10.6374	3387.13	0
0.0500	-15.8665	-8.80544	-10.6374	2622.84	0
0.0507	-8.534	-7.00841	-9.72308	1662.52	0
0.0513	1.23235	-5.21138	-5.74945	848.626	0
0.0520	8.85749	-2.33614	-2.39121	105.883	0
0.0527	9.76634	0.718811	-0.263736	-815.174	0
0.0533	9.76634	2.51584	2.18022	-1791.09	0
0.0540	10.3825	2.51584	4.62418	-2599.31	0
0.0547	9.76634	3.05495	9.19561	-3255.45	0
0.0553	12.2156	4.85197	14.6989	-3761.34	0
0.0560	21.0577	6.10989	16.5275	-4058.29	0
0.0567	27.4659	6.82871	16.2286	-4211.8	0
0.0573	28.0821	8.62573	14.6989	-4241.14	0
0.0580	28.3902	9.16484	9.51209	-4079.98	0
0.0587	27.774	8.98514	4.92308	-3794.93	0
0.0593	22.5827	12.2198	5.23956	-3367.71	0
0.0600	16.1745	14.0168	5.23956	-2602.57	0
0.0607	9.16558	10.4228	1.26593	-1636.73	0
0.0613	0.92426	3.95346	-2.39121	-840.263	0
0.0620	-5.79203	1.25792	-4.21978	-119.349	0
0.0627	-11.5841	1.61732	-5.45055	818.434	0
0.0633	-18.9165	0.898514	-4.21978	1815.75	0
0.0640	-23.1835	-2.15643	-2.69011	2614.91	0
0.0647	-24.1078	-3.23465	-3.3055	3263.1	0
0.0653	-25.0166	-3.05495	-6.04835	3768.85	0
0.0660	-27.4659	-5.39108	-9.72308	4053.33	0
0.0667	-27.7586	-9.16484	-10.6374	4202.45	0
0.0673	-23.4916	-9.16484	-8.80879	4240.58	0
0.0680	-19.8254	-8.44603	-8.80879	4070.06	0
0.0687	-20.7496	-10.0634	-11.5517	3778.06	0
0.0693	-19.2246	-9.70395	-11.5517	3374.8	0
0.0700	-10.9833	-8.26633	-9.4066	2597.33	0
0.0707	-4.88317	-7.36781	-7.89451	1546.86	0
0.0713	-2.43388	-4.31287	-7.89451	669.177	0
0.0720	4.59049	0.359406	-8.80879	-78.8101	0
0.0727	14.9576	0.359406	-8.80879	-1008.66	0
0.0733	25.3401	-1.43762	-4.53626	-1976.77	0
0.0740	36.6315	1.79703	0.65055	-2748.85	0
0.0747	42.1154	6.82871	6.45275	-3376.78	0
0.0753	39.9896	6.82871	13.1692	-3845.53	0
0.0760	39.9896	5.93019	14.0835	-4103.51	0
0.0767	41.8228	6.10989	9.51209	-4241.99	0
0.0773	39.0654	5.93019	9.81099	-4240.15	0
0.0780	36.0153	8.26633	12.2549	-4042.13	0
0.0787	32.3491	10.7822	10.7253	-3742.2	0
0.0793	22.5827	7.90692	9.51209	-3250.49	0
0.0800	14.3568	5.93019	8.5978	-2393.22	0
0.0807	8.5494	7.00841	5.85495	-1427.09	0
0.0813	-0.600769	4.31287	5.23956	-656.136	0
0.0820	-10.3671	0.359406	5.85495	108.576	0
0.0827	-17.6996	1.61732	1.88132	1050.33	0
0.0833	-26.2336	3.95346	-2.39121	1967.98	0
0.0840	-30.2079	3.05495	-3.3055	2723.34	0
0.0847	-31.1167	0.359406	-4.21978	3361.48	0
0.0853	-38.4492	-4.85197	-6.04835	3830.23	0
0.0860	-43.6405	-7.90692	-9.72308	4099.4	0
0.0867	-38.7573	-5.21138	-12.7648	4245.25	0
0.0873	-32.3491	-5.39108	-13.3802	4239.44	0
0.0880	-27.1578	-11.3213	-13.3802	4046.81	0
0.0887	-21.6585	-12.3995	-14.2945	3748.72	0
0.0893	-17.0834	-8.44603	-12.7648	3260.98	0
0.0900	-9.75094	-7.00841	-11.8506	2426.95	0
0.0907	5.19126	-5.21138	-12.7648	1471.17	0
0.0913	18.9319	-1.43762	-12.4659	698.234	0
0.0920	24.1232	0	-7.89451	-49.7524	0
0.0927	25.9409	2.15643	-1.47692	-994.623	0
0.0933	29.9152	4.31287	6.15385	-1957.78	0
0.0940	32.6572	3.95346	11.3407	-2735.96	0
0.0947	31.7483	4.67227	11.0418	-3355.81	0
0.0953	30.2233	8.62573	10.1275	-3809.53	0
0.0960	27.4659	10.0634	12.8703	-4075.44	0
0.0967	22.8908	8.98514	16.2286	-4226.12	0
0.0973	23.1989	10.7822	17.1429	-4238.02	0
0.0980	25.3401	14.0168	16.5275	-4056.17	0
0.0987	19.24	14.7356	15.9121	-3762.9	0
0.0993	8.85749	13.1183	15.6132	-3298.97	0
0.1000	-0.292682	10.4228	13.1692	-2479.26	0
0.1007	-11.8921	6.82871	8.5978	-1503.63	0
0.1013	-18.3003	2.51584	4.00879	-718.22	0
0.1020	-15.5584	-1.43762	-0.562638	24.3801	0
0.1027	-16.7753	-2.33614	-6.36484	977.33	0
0.1033	-24.1078	-1.43762	-10.6374	1945.16	0
0.1040	-25.3247	-1.43762	-9.72308	2716.54	0
0.1047	-22.2747	-2.33614	-7.27912	3346.73	0
0.1053	-23.1835	-5.75049	-6.96264	3811.52	0
0.1060	-23.4916	-9.70395	-8.19341	4067.93	0
0.1067	-19.2246	-7.54752	-8.19341	4205.57	0
0.1073	-16.7753	-2.33614	-8.80879	4199.19	0
0.1080	-25.3247	-5.21138	-9.72308	3994.93	0
0.1087	-36.9242	-9.70395	-10.3209	3675.44	0
0.1093	-35.9999	-9.70395	-9.4066	3150.28	0
0.1100	-23.4916	-12.2198	-8.19341	2281.66	0
0.1107	-13.4172	-14.5559	-7.89451	1347.28	0
0.1113	-8.22591	-11.501	-7.89451	610.636	0
0.1120	-0.908855	-8.80544	-6.04835	-158.754	0
0.1127	6.71629	-8.26633	-1.77582	-1132.54	0
0.1133	10.3825	-2.33614	0.967033	-2073.16	0
0.1140	15.2657	2.51584	2.4967	-2824.83	0
0.1147	21.982	2.87524	5.85495	-3441.56	0
0.1153	25.032	4.67227	11.3407	-3882.81	0
0.1160	25.9409	6.82871	15.6132	-4120.23	0
0.1167	29.299	7.72722	15.9121	-4236.18	0
0.1173	31.7483	10.4228	14.0835	-4208.12	0
0.1180	32.6572	11.3213	14.0835	-3996.92	0
0.1187	36.3234	10.0634	16.2286	-3683.52	0
0.1193	38.4646	13.8371	16.5275	-3172.1	0
0.1200	34.7984	14.9153	13.1692	-2306.33	0
0.1207	26.5571	7.72722	9.51209	-1357.77	0
0.1213	17.715	3.95346	5.85495	-619.566	0
0.1220	16.1745	6.10989	1.88132	150.391	0
0.1227	14.0487	4.85197	-1.47692	1142.75	0
0.1233	-3.95891	0.898514	-0.861539	2083.65	0
0.1240	-24.4005	-1.43762	0.351648	2818.59	0
0.1247	-28.6829	-4.85197	-3.00659	3432.49	0
0.1253	-29.5917	-7.36781	-8.49231	3871.05	0
0.1260	-33.2579	-7.54752	-9.72308	4107.62	0
0.1267	-33.566	-8.44603	-11.2352	4237.88	0
0.1273	-39.6661	-10.0634	-15.5077	4212.94	0
0.1280	-51.2656	-10.2431	-16.7385	3998.33	0
0.1287	-48.5082	-9.16484	-14.2945	3686.5	0
0.1293	-35.3991	-8.26633	-14.2945	3154.53	0
0.1300	-30.2079	-8.26633	-14.2945	2271.32	0
0.1307	-22.2747	-7.36781	-10.6374	1345.44	0
0.1313	-6.4082	-3.23465	-8.19341	632.89	0
0.1320	-1.21694	-0.898514	-8.80879	-121.475	0
0.1327	-2.43388	-1.79703	-5.13407	-1089.59	0
0.1333	7.02437	1.25792	0.967033	-2026.1	0
0.1340	19.8408	6.82871	3.09451	-2784.43	0
0.1347	25.9409	5.57079	3.09451	-3411.37	0
0.1353	29.9152	3.05495	7.36703	-3848.65	0
0.1360	30.8241	5.21138	12.2549	-4090.04	0
0.1367	26.8651	7.36781	12.8703	-4233.77	0
0.1373	23.8151	8.62573	10.4264	-4222.43	0
0.1380	25.6482	8.62573	7.98242	-4012.51	0
0.1387	26.249	7.72722	4.92308	-3703.65	0
0.1393	20.765	10.9619	3.09451	-3188.26	0
0.1400	12.5237	13.1183	2.79561	-2317.53	0
0.1407	5.19126	7.72722	2.79561	-1373.65	0
0.1413	-0.908855	3.95346	3.09451	-628.496	0
0.1420	-8.22591	7.72722	2.79561	137.209	0
0.1427	-11.5841	6.82871	-0.562638	1088.74	0
0.1433	-12.2002	2.15643	-5.74945	2006.82	0
0.1440	-15.8665	0.359406	-8.80879	2755.94	0
0.1447	-18.6084	-3.23465	-10.6374	3381.32	0
0.1453	-16.7753	-8.26633	-12.4659	3828.67	0
0.1460	-24.4005	-10.0634	-10.6374	4079.55	0
0.1467	-35.9999	-10.6025	-6.66374	4219.31	0
0.1473	-35.0911	-11.501	-7.27912	4210.67	0
0.1480	-29.5917	-10.9619	-9.4066	4014.49	0
0.1487	-30.8087	-9.16484	-8.19341	3713.29	0
0.1493	-28.9909	-6.10989	-8.19341	3216.75	0
0.1500	-18.6084	-5.75049	-9.72308	2370.54	0
0.1507	-9.15017	-8.26633	-8.80879	1422.41	0
0.1513	-6.70088	-7.36781	-5.45055	665.491	0
0.1520	-6.4082	-2.69554	0.0527473	-92.5593	0
0.1527	0.616173	-0.179703	5.85495	-1051.46	0
0.1533	13.4326	2.51584	6.76923	-2002.71	0
0.1540	21.3658	6.10989	7.36703	-2784.43	0
0.1547	25.6482	7.72722	12.2549	-3427.25	0
0.1553	33.5814	8.62573	15.6132	-3864.53	0
0.1560	36.6315	7.72722	13.7846	-4087.63	0
0.1567	29.9152	3.05495	13.1692	-4212.37	0
0.1573	27.4659	1.79703	13.1692	-4193.8	0
0.1580	31.7483	6.82871	10.4264	-3983.88	0
0.1587	30.5314	8.62573	8.5978	-3679.83	0
0.1593	25.3401	6.82871	8.5978	-3169.98	0
0.1600	23.1989	5.93019	6.76923	-2298.11	0
0.1607	19.8408	6.4693	1.58242	-1357.21	0
0.1613	14.0487	7.72722	-4.21978	-628.779	0
0.1620	7.94863	7.72722	-5.13407	130.547	0
0.1627	-3.34274	4.85197	-2.39121	1103.2	0
0.1633	-20.4415	2.15643	-0.263736	2043.68	0
0.1640	-31.7329	-2.15643	1.26593	2799.03	0
0.1647	-35.6918	-5.21138	1.26593	3420.58	0
0.1653	-40.575	-4.31287	-3.62198	3858.01	0
0.1660	-45.4582	-6.10989	-7.27912	4098.41	0
0.1667	-43.6405	-10.6025	-6.04835	4221.16	0
0.1673	-37.5249	-9.70395	-5.74945	4172.96	0
0.1680	-30.516	-7.36781	-9.72308	3941.92	0
0.1687	-23.4916	-10.6025	-10.9363	3612.22	0
0.1693	-17.6996	-10.9619	-8.49231	3043.4	0
0.1700	-10.059	-6.649	-6.96264	2135.81	0
0.1707	0.92426	-5.75049	-9.10769	1220.28	0
0.1713	10.6906	-4.31287	-10.9363	494.973	0
0.1720	18.9319	-1.43762	-8.19341	-317.792	0
0.1727	24.4159	-3.05495	-3.00659	-1312.7	0
0.1733	25.6482	-4.31287	2.4967	-2218.73	0
0.1740	28.0821	-1.25792	6.76923	-2938.93	0
0.1747	33.2733	1.25792	8.5978	-3530.01	0
0.1753	34.4903	3.05495	7.36703	-3927.04	0
0.1760	36.0153	7.00841	5.85495	-4135.26	0
0.1767	42.7316	9.88365	6.45275	-4241.14	0
0.1773	43.9485	10.0634	7.98242	-4181.89	0
0.1780	34.1822	10.4228	7.98242	-3944.76	0
0.1787	22.8908	10.9619	7.36703	-3624.41	0
0.1793	16.4826	10.0634	11.3407	-3073.88	0
0.1800	13.4326	7.72722	16.8264	-2166.57	0
0.1807	10.3825	4.85197	16.5275	-1238.14	0
0.1813	3.35814	2.51584	13.1692	-520.77	0
0.1820	-6.10011	0	10.7253	280.088	0
0.1827	-13.1091	-1.43762	6.15385	1281.09	0
0.1833	-18.6084	-2.15643	0.351648	2187.69	0
0.1840	-20.4415	-2.69554	-3.92088	2902.79	0
0.1847	-15.8665	-3.95346	-10.6374	3499.11	0
0.1853	-14.0333	-6.649	-18.8659	3901.24	0
0.1860	-19.5173	-9.34454	-23.1385	4114.57	0
0.1867	-22.2747	-10.6025	-22.2242	4225.98	0
0.1873	-15.8665	-11.501	-21.6264	4166.16	0
0.1880	-12.2002	-12.3995	-23.7539	3930.58	0
0.1887	-16.4672	-11.501	-25.5824	3597.62	0
0.1893	-21.9666	-10.2431	-23.455	3016.33	0
0.1900	-23.1835	-8.80544	-17.9517	2115.4	0
0.1907	-18.6084	-5.75049	-12.167	1228.5	0
0.1913	-11.2914	-2.15643	-7.89451	532.393	0
0.1920	-7.93323	-0.539108	-6.04835	-243.659	0
0.1927	-4.88317	-2.33614	-4.83517	-1206.39	0
0.1933	6.71629	-3.23465	-2.39121	-2112.56	0
0.1940	19.8408	-0.179703	0.65055	-2846.8	0
0.1947	27.4659	3.05495	2.4967	-3455.03	0
0.1953	29.9152	3.77376	4.00879	-3878.28	0
0.1960	28.0821	3.41435	8.5978	-4106.49	0
0.1967	26.5571	4.85197	14.9978	-4221.02	0
0.1973	28.0821	7.72722	20.8	-4177.93	0
0.1980	27.1732	10.7822	26.6022	-3956.38	0
0.1987	25.032	11.6807	28.1319	-3635.04	0
0.1993	23.507	7.72722	22.3297	-3080.54	0
0.2000	17.0988	4.85197	15.9121	-2177.77	0
0.2007	6.4082	4.85197	13.1692	-1249.48	0
0.2013	-0.292682	2.87524	11.956	-523.463	0
0.2020	-7.31706	0.898514	11.3407	274.559	0
0.2027	-16.7753	3.05495	9.51209	1262.38	0
0.2033	-24.4005	1.79703	4.00879	2165.72	0
0.2040	-33.2579	-3.59406	0.351648	2885.64	0
0.2047	-40.575	-6.10989	-0.562638	3481.96	0
0.2053	-40.2823	-5.75049	-6.04835	3881.4	0
0.2060	-38.7573	-6.10989	-15.2088	4093.87	0
0.2067	-38.7573	-7.00841	-18.8659	4208.54	0
0.2073	-33.2579	-9.70395	-20.0967	4164.32	0
0.2080	-25.3247	-14.0168	-22.5407	3952.83	0
0.2087	-19.2246	-14.0168	-20.7121	3645.25	0
0.2093	-14.9422	-10.0634	-15.2088	3086.21	0
0.2100	-14.9422	-6.2896	-11.5517	2175.5	0
0.2107	-13.1091	-5.21138	-10.9363	1240.12	0
0.2113	-3.05006	-6.2896	-11.5517	502.485	0
0.2120	6.11552	-6.10989	-10.6374	-285.474	0
0.2127	13.4326	-2.15643	-5.74945	-1248.49	0
0.2133	27.4659	0.359406	-0.562638	-2144.88	0
0.2140	39.9896	0.898514	3.70989	-2872.74	0
0.2147	38.7573	4.85197	9.81099	-3492.16	0
0.2153	33.5814	10.0634	18.6725	-3916.12	0
0.2160	33.8741	10.0634	23.5429	-4115.98	0
0.2167	35.4146	7.72722	23.8593	-4194.08	0
0.2173	35.1065	7.00841	23.244	-4120.52	0
0.2180	35.4146	8.62573	21.4154	-3876.72	0
0.2187	35.4146	9.52425	16.8264	-3524.91	0
0.2193	31.4402	8.62573	12.2549	-2916.68	0
0.2200	21.6739	5.21138	8.5978	-1989.25	0
0.2207	10.9987	3.95346	4.62418	-1100.79	0
0.2213	2.1412	6.82871	0.65055	-397.452	0
0.2220	-5.79203	7.90692	-0.861539	437.282	0
0.2227	-12.8164	4.67227	-3.62198	1441.83	0
0.2233	-20.4415	1.79703	-7.89451	2316.53	0
0.2240	-27.7586	1.61732	-7.89451	3005.84	0
0.2247	-29.5917	0.359406	-8.80879	3572.96	0
0.2253	-25.6328	-2.33614	-16.4396	3940.93	0
0.2260	-21.3504	-6.649	-19.7802	4129.87	0
0.2267	-16.7753	-9.70395	-14.9099	4209.82	0
0.2273	-12.5083	-7.00841	-11.5517	4118.82	0
0.2280	-16.7753	-4.31287	-9.72308	3881.4	0
0.2287	-25.9255	-8.26633	-5.45055	3550.28	0
0.2293	-25.3247	-10.0634	-3.92088	2943.33	0
0.2300	-18.9165	-4.85197	-5.13407	2017.45	0
0.2307	-22.2747	-3.23465	-3.92088	1126.59	0
0.2313	-29.8998	-5.75049	-3.00659	415.879	0
0.2320	-27.7586	-2.69554	-0.562638	-396.176	0
0.2327	-18.6084	0	4.62418	-1374.64	0
0.2333	-7.31706	-0.898514	7.06813	-2259.27	0
0.2340	6.4082	1.61732	7.06813	-2961.76	0
0.2347	18.3157	6.10989	9.19561	-3527.32	0
0.2353	23.507	6.82871	10.4264	-3897.41	0
0.2360	22.5827	7.36781	11.3407	-4093.45	0
0.2367	18.0077	9.52425	15.9121	-4189.55	0
0.2373	13.4326	9.52425	19.8857	-4114.42	0
0.2380	14.0487	7.72722	17.4418	-3868.5	0
0.2387	16.1745	9.16484	12.8703	-3541.07	0
0.2393	17.0988	12.2198	11.0418	-2974.94	0
0.2400	16.4826	12.2198	8.5978	-2071.03	0
0.2407	13.4326	8.62573	5.23956	-1174.64	0
0.2413	7.94863	5.57079	5.85495	-473.144	0
0.2420	-3.34274	2.15643	7.68352	335.935	0
0.2427	-21.0423	-1.43762	4.00879	1333.53	0
0.2433	-33.2579	-1.79703	-1.77582	2222.84	0
0.2440	-31.7329	-2.33614	-5.13407	2924.05	0
0.2447	-28.3748	-5.75049	-10.6374	3503.93	0
0.2453	-31.1167	-7.90692	-16.7385	3886.07	0
0.2460	-33.8741	-8.80544	-16.1231	4089.9	0
0.2467	-32.6418	-10.6025	-14.2945	4196.35	0
0.2473	-27.1578	-10.0634	-17.3539	4129.59	0
0.2480	-18.6084	-9.70395	-20.0967	3896.14	0
0.2487	-10.6752	-12.2198	-17.6528	3565.59	0
0.2493	-4.57509	-12.3995	-16.1231	2966.86	0
0.2500	3.06546	-10.6025	-17.9517	2048.64	0
0.2507	12.5237	-8.44603	-15.5077	1165.14	0
0.2513	20.765	-3.23465	-8.19341	463.505	0
0.2520	25.3401	-0.539108	-2.39121	-342.455	0
0.2527	24.1232	-4.31287	0.967033	-1326.31	0
0.2533	22.8908	-4.31287	4.92308	-2226.38	0
0.2540	25.3401	0.359406	8.89671	-2942.62	0
0.2547	27.774	3.05495	11.3407	-3514.42	0
0.2553	29.6071	6.10989	12.5538	-3890.75	0
0.2560	32.6572	9.52425	13.7846	-4091.32	0
0.2567	35.1065	11.3213	14.9978	-4191.67	0
0.2573	36.6315	14.0168	14.0835	-4129.45	0
0.2580	35.4146	14.9153	8.28132	-3889.9	0
0.2587	29.9152	10.4228	1.26593	-3540.36	0
0.2593	25.3401	8.62573	0.967033	-2939.22	0
0.2600	21.6739	7.36781	6.76923	-2020.71	0
0.2607	10.9987	1.79703	11.3407	-1129.56	0
0.2613	-3.65083	-1.25792	12.2549	-428.211	0
0.2620	-10.9833	-0.539108	11.956	390.223	0
0.2627	-12.8164	-0.898514	9.51209	1386.69	0
0.2633	-17.6996	0	4.32528	2261.82	0
0.2640	-24.1078	0.359406	-0.263736	2953.96	0
0.2647	-26.8497	-6.10989	-4.21978	3530.86	0
0.2653	-28.0667	-11.3213	-9.72308	3906.48	0
0.2660	-28.6829	-10.2431	-13.9956	4101.24	0
0.2667	-29.5917	-11.501	-14.2945	4202.87	0
0.2673	-32.3491	-16.1733	-14.2945	4133.84	0
0.2680	-34.1668	-15.8138	-16.7385	3888.77	0
0.2687	-31.7329	-11.501	-16.4396	3540.92	0
0.2693	-27.7586	-10.2431	-12.4659	2934.26	0
0.2700	-23.1835	-10.6025	-9.4066	2011.92	0
0.2707	-14.9422	-8.26633	-6.36484	1120.21	0
0.2713	-8.534	-4.49257	-3.00659	416.162	0
0.2720	-2.1258	-3.23465	0.65055	-391.924	0
0.2727	9.76634	-0.179703	5.85495	-1374.64	0
0.2733	19.8408	4.85197	11.6396	-2252.61	0
0.2740	25.6482	5.93019	11.6396	-2957.5	0
0.2747	38.1565	6.82871	4.92308	-3563.6	0
0.2753	49.1398	11.3213	0.0527473	-3970.13	0
0.2760	45.4736	10.0634	0.351648	-4154.4	0
0.2767	36.3234	4.85197	4.00879	-4212.79	0
0.2773	31.7483	3.95346	7.68352	-4109.32	0
0.2780	31.4402	3.95346	9.81099	-3846.24	0
0.2787	33.5814	2.51584	10.1275	-3460.84	0
0.2793	32.3491	3.05495	11.956	-2778.76	0
0.2800	24.4159	3.41435	14.9978	-1815.89	0
0.2807	18.9319	2.15643	13.4681	-964.714	0
0.2813	17.0988	1.25792	9.51209	-269.598	0
0.2820	9.47366	-0.539108	7.68352	598.304	0
0.2827	-4.88317	-3.95346	4.62418	1591.65	0
0.2833	-21.3504	-2.69554	-1.47692	2430.35	0
0.2840	-33.566	-1.79703	-4.53626	3102.37	0
0.2847	-40.8831	-5.21138	-7.57802	3632.49	0
0.2853	-46.9832	-7.36781	-12.4659	3954.39	0
0.2860	-47.2913	-8.80544	-13.3802	4131.43	0
0.2867	-42.4081	-13.1183	-11.5517	4204.57	0
0.2873	-42.4081	-13.298	-13.3802	4094.44	0
0.2880	-40.575	-8.44603	-16.1231	3842.98	0
0.2887	-28.6829	-9.70395	-15.8242	3475.58	0
0.2893	-18.9165	-12.7589	-15.2088	2807.82	0
0.2900	-17.3915	-9.70395	-9.72308	1861.53	0
0.2907	-14.6341	-8.44603	-1.17802	995.048	0
0.2913	-9.15017	-9.70395	2.4967	286.183	0
0.2920	-0.600769	-6.10989	4.32528	-551.245	0
0.2927	12.5237	-0.539108	8.89671	-1529.57	0
0.2933	22.5827	0	11.0418	-2392.93	0
0.2940	27.4659	0.898514	9.51209	-3080.82	0
0.2947	33.5814	3.95346	8.5978	-3621.58	0
0.2953	36.3234	6.4693	9.51209	-3959.07	0
0.2960	30.5314	8.26633	11.3407	-4143.48	0
0.2967	26.249	9.52425	12.2549	-4229.8	0
0.2973	25.032	9.52425	10.4264	-4124.77	0
0.2980	16.1745	9.52425	9.51209	-3846.81	0
0.2987	7.02437	8.26633	10.4264	-3470.9	0
0.2993	10.6906	6.82871	9.81099	-2822.7	0
0.3000	16.4826	4.67227	7.06813	-1871.46	0
0.3007	13.4326	2.51584	4.32528	-997.457	0
0.3013	9.47366	1.79703	2.4967	-310.704	0
0.3020	5.49934	0.898514	2.18022	515.384	0
0.3027	-2.43388	-1.43762	-1.17802	1501.93	0
0.3033	-7.62514	-2.33614	-7.57802	2352.25	0
0.3040	-11.2914	-1.43762	-9.4066	3024.83	0
0.3047	-21.6585	-3.23465	-9.72308	3576.22	0
0.3053	-31.1167	-6.10989	-16.1231	3929.3	0
0.3060	-31.1167	-8.44603	-21.6264	4118.82	0
0.3067	-26.8497	-10.9619	-19.7802	4204.57	0
0.3073	-23.4916	-11.3213	-17.6528	4104.78	0
0.3080	-28.6829	-8.80544	-15.8242	3847.52	0
0.3087	-40.575	-8.80544	-14.2945	3486.21	0
0.3093	-42.7162	-10.2431	-14.2945	2835.89	0
0.3100	-28.3748	-7.90692	-11.5517	1894.7	0
0.3107	-11.2914	-3.23465	-5.74945	1034.17	0
0.3113	-0.292682	-0.179703	-4.53626	338.345	0
0.3120	6.11552	1.25792	-4.21978	-496.957	0
0.3127	9.76634	2.51584	-0.562638	-1481.66	0
0.3133	13.7407	2.51584	2.4967	-2341.62	0
0.3140	21.3658	2.15643	6.45275	-3025.54	0
0.3147	30.8241	3.41435	10.1275	-3580.75	0
0.3153	37.2323	5.57079	8.89671	-3938.94	0
0.3160	39.9896	7.00841	10.4264	-4123.92	0
0.3167	43.9485	9.52425	18.6725	-4199.04	0
0.3173	47.3067	11.6807	21.0989	-4097.7	0
0.3180	43.3478	11.6807	16.8264	-3840.43	0
0.3187	34.7984	10.9619	14.4	-3476.29	0
0.3193	29.299	9.16484	11.6396	-2820.86	0
0.3200	23.507	5.93019	5.85495	-1869.33	0
0.3207	12.5237	3.95346	4.32528	-1013.62	0
0.3213	0	2.87524	7.06813	-326.58	0
0.3220	-12.5083	1.61732	7.06813	528.424	0
0.3227	-23.7997	2.51584	3.70989	1526.73	0
0.3233	-28.6829	3.95346	-2.39121	2367.85	0
0.3240	-29.5917	1.25792	-10.6374	3039.15	0
0.3247	-33.566	-1.43762	-15.5077	3585.72	0
0.3253	-38.7573	-3.05495	-16.1231	3925.05	0
0.3260	-39.9742	-6.10989	-15.8242	4114	0
0.3267	-38.7573	-10.2431	-17.0374	4204.57	0
0.3273	-37.2169	-13.298	-17.3539	4102.09	0
0.3280	-33.8741	-12.2198	-17.0374	3843.97	0
0.3287	-26.8497	-8.44603	-16.4396	3475.3	0
0.3293	-18.6084	-7.36781	-13.3802	2808.39	0
0.3300	-12.2002	-5.75049	-9.72308	1861.82	0
0.3307	-6.70088	-0.179703	-9.4066	1002.99	0
0.3313	4.2824	1.25792	-9.4066	300.215	0
0.3320	13.4326	-1.43762	-4.53626	-543.307	0
0.3327	14.3568	0	-0.562638	-1531.13	0
0.3333	14.3568	3.05495	0.351648	-2390.81	0
0.3340	15.5738	3.95346	1.88132	-3084.79	0
0.3347	13.4326	6.82871	6.45275	-3665.23	0
0.3353	13.4326	11.3213	8.89671	-4024.98	0
0.3360	19.5327	13.4777	11.0418	-4168.71	0
0.3367	23.8151	13.1183	16.8264	-4199.33	0
0.3373	25.3401	11.6807	21.7143	-4078.99	0
0.3380	26.249	11.8604	20.5011	-3804.43	0
0.3387	25.6482	14.9153	17.4418	-3384.15	0
0.3393	23.507	14.0168	14.9978	-2651.19	0
0.3400	18.9319	7.72722	11.0418	-1680.1	0
0.3407	12.5237	3.41435	4.32528	-856.422	0
0.3413	7.94863	3.41435	-2.69011	-155.777	0
0.3420	2.44929	1.79703	-7.27912	742.175	0
0.3427	-7.31706	-3.23465	-6.04835	1730.84	0
0.3433	-17.0834	-7.90692	-4.21978	2545.45	0
0.3440	-25.6328	-8.26633	-6.04835	3207.26	0
0.3447	-30.2079	-5.21138	-8.19341	3720.37	0
0.3453	-26.2336	-3.23465	-10.3209	4015.06	0
0.3460	-20.4415	-4.31287	-12.4659	4172.54	0
0.3467	-21.0423	-6.649	-9.72308	4218.04	0
0.3473	-25.6328	-9.16484	-6.96264	4078.85	0
0.3480	-31.7329	-10.0634	-10.3209	3816.19	0
0.3487	-37.5249	-9.70395	-10.9363	3417.61	0
0.3493	-37.5249	-8.26633	-7.57802	2688.47	0
0.3500	-33.2579	-6.649	-7.27912	1725.32	0
0.3507	-25.0166	-6.10989	-6.04835	894.126	0
0.3513	-10.059	-5.21138	-2.09231	184.552	0
0.3520	5.80743	-1.25792	-2.69011	-689.73	0
0.3527	17.0988	2.15643	-1.77582	-1667.91	0
0.3533	25.032	1.79703	5.53846	-2496.41	0
0.3540	26.249	1.61732	7.68352	-3156.23	0
0.3547	27.1732	3.95346	5.85495	-3669.2	0
0.3553	37.2323	7.00841	9.51209	-3979.62	0
0.3560	46.3978	6.82871	13.7846	-4149.86	0
0.3567	50.9729	5.93019	11.0418	-4210.95	0
0.3573	59.2142	8.62573	9.19561	-4069.92	0
0.3580	60.1231	11.6807	11.0418	-3786.43	0
0.3587	42.7316	11.8604	12.2549	-3406.13	0
0.3593	21.6739	13.1183	12.2549	-2720.36	0
0.3600	6.11552	13.1183	12.5538	-1763.73	0
0.3607	-7.00897	7.72722	12.2549	-931.404	0
0.3613	-14.9422	2.15643	10.7253	-235.721	0
0.3620	-17.0834	1.79703	8.28132	650.608	0
0.3627	-21.3504	0	5.53846	1647.92	0
0.3633	-28.0667	-3.23465	0.967033	2468.77	0
0.3640	-32.3491	-4.85197	-2.09231	3126.46	0
0.3647	-32.3491	-7.54752	-1.17802	3654.46	0
0.3653	-35.3991	-9.70395	-2.39121	3971.12	0
0.3660	-44.2412	-7.54752	-8.80879	4139.94	0
0.3667	-47.5994	-7.36781	-11.5517	4205.57	0
0.3673	-42.7162	-10.6025	-9.72308	4080.69	0
0.3680	-39.3581	-10.6025	-10.9363	3808.25	0
0.3687	-36.308	-8.26633	-14.2945	3407.26	0
0.3693	-26.8497	-6.10989	-16.1231	2691.87	0
0.3700	-15.2503	-5.75049	-17.9517	1741.62	0
0.3707	-4.88317	-6.2896	-17.9517	931.971	0
0.3713	6.4082	-5.39108	-14.2945	246.494	0
0.3720	18.3157	-2.15643	-11.5517	-629.063	0
0.3727	28.3902	-0.539108	-9.4066	-1621.13	0
0.3733	35.1065	0	-4.21978	-2454.31	0
0.3740	38.1565	0.898514	1.88132	-3121.36	0
0.3747	38.1565	1.79703	5.85495	-3651.49	0
0.3753	32.9653	4.31287	9.51209	-3975.66	0
0.3760	24.4159	6.82871	15.9121	-4154.11	0
0.3767	18.9319	3.95346	22.3297	-4219.74	0
0.3773	14.9576	2.87524	23.244	-4088.2	0
0.3780	9.47366	6.4693	20.8	-3814.21	0
0.3787	7.33246	8.26633	21.7143	-3419.31	0
0.3793	7.94863	7.00841	23.244	-2703.07	0
0.3800	5.19126	6.10989	19.5868	-1743.18	0
0.3807	1.83311	5.93019	12.2549	-926.018	0
0.3813	0.92426	6.10989	5.23956	-219.563	0
0.3820	-3.05006	5.93019	0.351648	685.336	0
0.3827	-9.45826	1.79703	-3.00659	1680.24	0
0.3833	-13.4172	-0.898514	-6.96264	2495.27	0
0.3840	-19.2246	-0.898514	-13.3802	3153.68	0
0.3847	-26.8497	-4.31287	-17.0374	3673.6	0
0.3853	-27.7586	-8.80544	-16.7385	3980.9	0
0.3860	-24.1078	-8.80544	-17.3539	4145.18	0
0.3867	-23.4916	-8.26633	-18.567	4201.31	0
0.3873	-24.7085	-10.2431	-16.1231	4071.9	0
0.3880	-25.0166	-13.1183	-12.4659	3808.54	0
0.3887	-24.1078	-12.2198	-8.80879	3410.24	0
0.3893	-19.2246	-9.34454	-5.74945	2688.47	0
0.3900	-11.2914	-9.70395	-3.3055	1732.69	0
0.3907	-5.79203	-10.0634	-2.39121	906.883	0
0.3913	0.308087	-6.10989	-3.00659	197.025	0
0.3920	9.76634	-4.31287	-2.39121	-691.005	0
0.3927	19.8408	-5.21138	1.26593	-1682.51	0
0.3933	31.4402	-0.539108	4.92308	-2508.03	0
0.3940	39.0654	5.93019	5.85495	-3169.98	0
0.3947	38.7573	7.00841	7.68352	-3711.02	0
0.3953	38.4646	8.26633	11.6396	-4040.01	0
0.3960	41.5147	10.9619	13.7846	-4181.61	0
0.3967	38.7573	10.7822	16.2286	-4195.36	0
0.3973	32.3491	8.62573	20.1846	-4036.32	0
0.3980	29.9152	7.90692	15.9121	-3742.77	0
0.3987	29.0063	7.72722	5.85495	-3292.59	0
0.3993	27.1732	7.00841	2.18022	-2511.01	0
0.4000	22.8908	7.72722	4.62418	-1551.54	0
0.4007	12.5237	6.82871	6.15385	-768.54	0
0.4013	-1.81771	2.87524	6.45275	-31.4673	0
0.4020	-13.7253	-2.33614	3.70989	927.01	0
0.4027	-24.1078	-5.21138	-2.09231	1906.61	0
0.4033	-32.041	-5.39108	-3.92088	2680.53	0
0.4040	-36.9242	-6.10989	-4.83517	3316.26	0
0.4047	-39.05	-6.2896	-8.49231	3792.38	0
0.4053	-36.9242	-6.10989	-10.022	4047.8	0
0.4060	-31.4248	-7.90692	-10.9363	4181.19	0
0.4067	-24.1078	-11.501	-16.1231	4197.06	0
0.4073	-19.2246	-10.6025	-17.3539	4028.53	0
0.4080	-22.2747	-8.80544	-11.5517	3750.28	0
0.4087	-26.8497	-10.9619	-9.4066	3311.72	0
0.4093	-21.3504	-11.501	-9.72308	2528.3	0
0.4100	-10.9833	-6.2896	-7.89451	1572.52	0
0.4107	-10.3671	-5.21138	-7.27912	784.84	0
0.4113	-15.5584	-7.36781	-9.72308	65.7695	0
0.4120	-11.8921	-3.95346	-10.022	-840.83	0
0.4127	-0.292682	1.25792	-7.27912	-1802.99	0
0.4133	8.5494	0.898514	-3.3055	-2598.61	0
0.4140	14.0487	-0.898514	0.65055	-3243.12	0
0.4147	23.507	1.25792	4.00879	-3735.4	0
0.4153	33.5814	4.67227	5.85495	-4029.38	0
0.4160	37.2323	6.4693	8.89671	-4201.17	0
0.4167	37.2323	7.72722	11.956	-4245.68	0
0.4173	40.2977	8.98514	11.3407	-4069.92	0
0.4180	42.4235	9.88365	10.4264	-3765.59	0
0.4187	31.1321	11.3213	15.3143	-3347.87	0
0.4193	8.5494	12.2198	17.4418	-2600.45	0
0.4200	-8.534	10.7822	11.3407	-1631.48	0
0.4207	-12.2002	7.72722	6.45275	-823.395	0
0.4213	-12.2002	5.57079	5.85495	-100.214	0
0.4220	-15.8665	4.31287	0.967033	827.931	0
0.4227	-20.4415	1.61732	-3.3055	1805.97	0
0.4233	-24.4005	-2.15643	-3.3055	2596.62	0
0.4240	-25.0166	-4.31287	-5.74945	3245.81	0
0.4247	-21.3504	-3.59406	-11.2352	3745.6	0
0.4253	-19.5173	-5.21138	-15.5077	4033.49	0
0.4260	-20.4415	-8.26633	-18.8659	4192.67	0
0.4267	-22.2747	-9.16484	-17.9517	4225.13	0
0.4273	-28.0667	-9.34454	-14.5934	4062.12	0
0.4280	-32.3491	-11.501	-13.9956	3782.32	0
0.4287	-25.6328	-11.501	-14.2945	3349.85	0
0.4293	-15.8665	-7.90692	-12.4659	2569.55	0
0.4300	-11.8921	-5.21138	-12.7648	1594.2	0
0.4307	-7.93323	-4.31287	-11.8506	788.242	0
0.4313	-1.81771	-1.43762	-6.66374	78.9518	0
0.4320	4.2824	1.25792	-3.92088	-816.449	0
0.4327	13.7407	1.79703	-1.77582	-1789.39	0
0.4333	24.4159	2.51584	4.92308	-2593.5	0
0.4340	28.6983	5.57079	10.4264	-3238.87	0
0.4347	26.249	9.52425	11.956	-3742.77	0
0.4353	23.507	9.88365	16.2286	-4034.2	0
0.4360	25.3401	6.82871	20.5011	-4169.7	0
0.4367	30.5314	5.93019	17.4418	-4191.67	0
0.4373	30.8241	8.62573	13.7846	-4036.04	0
0.4380	25.3401	11.3213	15.3143	-3752.55	0
0.4387	19.8408	12.9386	15.6132	-3328.31	0
0.4393	14.0487	10.9619	12.5538	-2566.29	0
0.4400	5.19126	7.00841	12.2549	-1596.19	0
0.4407	-1.52503	5.93019	11.0418	-805.11	0
0.4413	-6.70088	5.57079	4.32528	-93.835	0
0.4420	-12.2002	2.15643	-0.562638	847.633	0
0.4427	-16.7753	1.25792	-0.562638	1834.6	0
0.4433	-20.7496	2.87524	-2.39121	2610.94	0
0.4440	-26.5417	-1.25792	-3.00659	3256.44	0
0.4447	-31.1167	-7.00841	0.351648	3760.91	0
0.4453	-33.2579	-6.10989	-1.77582	4032.78	0
0.4460	-35.6918	-6.2896	-8.80879	4179.63	0
0.4467	-36.6161	-12.3995	-9.72308	4219.31	0
0.4473	-33.566	-14.3762	-7.89451	4056.88	0
0.4480	-30.2079	-11.8604	-9.72308	3766.72	0
0.4487	-25.9255	-12.2198	-10.9363	3324.76	0
0.4493	-17.0834	-11.3213	-8.80879	2542.05	0
0.4500	-5.79203	-7.36781	-7.89451	1582.3	0
0.4507	2.1412	-6.10989	-8.19341	790.652	0
0.4513	4.59049	-4.49257	-6.96264	60.0998	0
0.4520	7.64055	-1.43762	-3.3055	-864.643	0
0.4527	14.6495	-1.25792	1.88132	-1835.45	0
0.4533	22.2901	-0.539108	4.62418	-2628.23	0
0.4540	29.299	4.85197	5.23956	-3276.15	0
0.4547	37.2323	10.4228	8.28132	-3784.58	0
0.4553	37.5403	11.3213	14.0835	-4083.66	0
0.4560	32.3491	9.16484	19.2703	-4216.34	0
0.4567	33.5814	7.36781	20.5011	-4192.52	0
0.4573	36.3234	5.21138	19.5868	-3982.03	0
0.4580	32.6572	3.41435	16.8264	-3668.35	0
0.4587	30.2233	5.93019	11.3407	-3181.6	0
0.4593	25.3401	9.16484	6.45275	-2343.18	0
0.4600	12.2156	7.72722	6.76923	-1391.93	0
0.4607	4.2824	5.57079	9.51209	-649.758	0
0.4613	3.97432	6.82871	6.76923	101.206	0
0.4620	-3.65083	4.85197	0.0527473	1079.95	0
0.4627	-15.8665	-0.179703	-2.69011	2028.08	0
0.4633	-23.4916	-2.33614	-3.62198	2769.98	0
0.4640	-31.7329	-4.49257	-6.66374	3386.42	0
0.4647	-40.575	-7.00841	-7.89451	3833.49	0
0.4653	-40.8831	-7.00841	-7.89451	4069.49	0
0.4660	-32.9499	-6.10989	-10.3209	4194.23	0
0.4667	-23.1835	-7.00841	-12.7648	4187.56	0
0.4673	-15.2503	-5.21138	-14.2945	3998.05	0
0.4680	-10.6752	-4.85197	-17.3539	3702.94	0
0.4687	-8.534	-7.54752	-17.9517	3223.13	0
0.4693	-4.57509	-8.26633	-12.4659	2398.32	0
0.4700	1.83311	-7.00841	-8.49231	1446.5	0
0.4707	3.97432	-4.49257	-7.89451	673.429	0
0.4713	1.54043	-0.179703	-7.89451	-73.5655	0
0.4720	7.02437	3.05495	-7.27912	-1016.31	0
0.4727	19.8408	3.05495	-2.39121	-1971.81	0
0.4733	23.507	4.67227	8.89671	-2741.77	0
0.4740	15.2657	5.21138	15.9121	-3363.18	0
0.4747	10.3825	2.51584	13.1692	-3816.33	0
0.4753	13.1245	2.15643	9.81099	-4060.7	0
0.4760	18.3157	4.85197	7.06813	-4191.11	0
0.4767	23.1989	3.77376	2.4967	-4197.2	0
0.4773	26.8651	2.51584	1.58242	-4001.88	0
0.4780	26.5571	6.82871	4.32528	-3689.05	0
0.4787	24.4159	9.52425	2.79561	-3232.77	0
0.4793	20.1489	7.72722	0.967033	-2442.69	0
0.4800	8.85749	7.36781	4.92308	-1490.3	0
0.4807	-5.79203	6.82871	8.28132	-714.535	0
0.4813	-12.5083	3.05495	4.62418	30.7586	0
0.4820	-14.3414	0.898514	-0.861539	989.661	0
0.4827	-21.0423	-1.25792	-3.62198	1953.67	0
0.4833	-28.0667	-5.39108	-6.66374	2720.51	0
0.4840	-29.2836	-8.26633	-11.2352	3359.63	0
0.4847	-25.3247	-9.34454	-12.7648	3830.23	0
0.4853	-19.8254	-10.6025	-11.5517	4069.49	0
0.4860	-21.3504	-7.90692	-10.6374	4197.06	0
0.4867	-30.8087	-3.95346	-12.4659	4210.1	0
0.4873	-34.1668	-7.00841	-16.1231	4016.9	0
0.4880	-30.516	-11.3213	-17.0374	3701.1	0
0.4887	-28.6829	-9.16484	-14.5934	3226.82	0
0.4893	-25.0166	-7.00841	-14.2945	2405.69	0
0.4900	-12.8164	-6.10989	-14.2945	1441.26	0
0.4907	-0.292682	-1.43762	-10.022	681.367	0
0.4913	8.85749	2.51584	-5.13407	-40.1138	0
0.4920	16.1745	1.61732	-5.13407	-981.157	0
0.4927	20.1489	-0.179703	-4.21978	-1937.65	0
0.4933	26.249	-0.539108	-1.47692	-2701.23	0
0.4940	33.2733	1.61732	-0.263736	-3329.58	0
0.4947	31.7483	4.85197	3.09451	-3794.36	0
0.4953	27.1732	6.82871	9.51209	-4051.63	0
0.4960	29.9152	8.26633	16.2286	-4202.02	0
0.4967	32.0564	10.4228	20.8	-4217.9	0
0.4973	29.6071	11.8604	20.8	-4020.73	0
0.4980	27.1732	11.8604	17.7407	-3710.73	0
0.4987	27.4659	12.5792	16.8264	-3234.05	0
0.4993	26.249	11.3213	16.8264	-2406.4	0
0.5000	21.6739	7.36781	14.9978	-1454.58	0
0.5007	14.0487	3.41435	10.1275	-704.188	0
0.5013	4.2824	-0.539108	1.26593	41.3895	0
0.5020	-5.17585	-3.59406	-8.49231	1013.05	0
0.5027	-10.3671	-3.23465	-12.7648	1977.2	0
0.5033	-12.8164	0	-13.9956	2736.81	0
0.5040	-16.7753	-0.539108	-16.1231	3360.48	0
0.5047	-23.1835	-6.2896	-17.0374	3822.85	0
0.5053	-29.8998	-9.34454	-16.1231	4077.43	0
0.5060	-33.2579	-8.44603	-13.6791	4213.22	0
0.5067	-28.9909	-8.44603	-12.167	4210.67	0
0.5073	-21.9666	-8.80544	-12.167	4009.96	0
0.5080	-17.6996	-7.54752	-10.9363	3700.25	0
0.5087	-14.9422	-6.10989	-10.6374	3215.9	0
0.5093	-8.534	-4.49257	-13.9956	2383.58	0
0.5100	-1.21694	-3.95346	-14.2945	1424.11	0
0.5107	-3.05006	-5.21138	-9.72308	660.672	0
0.5113	-9.45826	-5.21138	-6.66374	-77.2509	0
0.5120	-6.4082	-1.25792	-1.77582	-1016.59	0
0.5127	1.23235	0.718811	6.45275	-1958.63	0
0.5133	2.75737	-0.539108	7.06813	-2719.23	0
0.5140	6.11552	-0.539108	4.92308	-3351.84	0
0.5147	17.0988	1.79703	10.7253	-3820.59	0
0.5153	25.3401	6.82871	15.9121	-4076.29	0
0.5160	30.8241	10.9619	14.9978	-4217.05	0
0.5167	33.5814	10.9619	15.6132	-4227.96	0
0.5173	28.3902	9.88365	16.8264	-4033.35	0
0.5180	23.8151	10.4228	14.4	-3715.27	0
0.5187	24.4159	10.4228	13.4681	-3222.14	0
0.5193	18.6238	7.36781	13.7846	-2376.78	0
0.5200	3.97432	3.95346	10.4264	-1409.93	0
0.5207	-6.70088	0.898514	7.68352	-656.845	0
0.5213	-11.2914	-0.898514	8.28132	92.1341	0
0.5220	-14.9422	-1.43762	6.45275	1071.02	0
0.5227	-20.4415	-2.15643	1.26593	2023.26	0
0.5233	-27.1578	-2.33614	-3.00659	2768.42	0
0.5240	-27.7586	-4.49257	-6.04835	3395.07	0
0.5247	-22.2747	-6.2896	-11.8506	3842.98	0
0.5253	-21.3504	-5.21138	-17.3539	4074.88	0
0.5260	-25.0166	-4.85197	-18.8659	4206.42	0
0.5267	-26.2336	-6.649	-19.1824	4183.88	0
0.5273	-30.2079	-6.2896	-21.3099	3950.99	0
0.5280	-35.9999	-4.85197	-21.6264	3615.62	0
0.5287	-32.9499	-7.00841	-17.9517	3065.65	0
0.5293	-23.4916	-10.6025	-13.3802	2177.34	0
0.5300	-18.6084	-9.70395	-8.80879	1269.47	0
0.5307	-17.6996	-5.75049	-5.45055	555.639	0
0.5313	-12.5083	-3.59406	-4.53626	-243.943	0
0.5320	-1.21694	-0.898514	-2.39121	-1241.83	0
0.5327	14.3568	3.77376	3.70989	-2166.85	0
0.5333	28.0821	4.67227	8.28132	-2901.94	0
0.5340	36.0153	3.05495	10.1275	-3506.2	0
0.5347	38.7573	5.57079	12.2549	-3925.62	0
0.5353	34.7984	9.52425	13.4681	-4148.58	0
0.5360	25.3401	9.16484	12.2549	-4256.31	0
0.5367	20.765	8.26633	11.6396	-4203.58	0
0.5373	23.1989	9.16484	14.0835	-3958.22	0
0.5380	27.1732	9.52425	17.1429	-3613.92	0
0.5387	29.0063	9.88365	19.5868	-3079.26	0
0.5393	26.8651	11.8604	18.6725	-2213.2	0
0.5400	19.8408	10.9619	13.1692	-1287.04	0
0.5407	12.5237	5.93019	8.28132	-556.064	0
0.5413	10.6906	0.898514	5.23956	227.642	0
0.5420	9.76634	-3.05495	-0.263736	1217.87	0
0.5427	4.88317	-5.75049	-6.04835	2142.9	0
0.5433	-1.21694	-4.31287	-6.96264	2868.2	0
0.5440	-7.00897	-3.05495	-6.96264	3464.52	0
0.5447	-16.1745	-7.00841	-10.9363	3878.99	0
0.5453	-32.9499	-12.3995	-16.1231	4114.28	0
0.5460	-49.4325	-13.298	-17.0374	4254.75	0
0.5467	-50.3413	-13.1183	-15.2088	4221.72	0
0.5473	-37.2169	-13.6574	-16.1231	3989.12	0
0.5480	-27.7586	-14.0168	-18.8659	3658.71	0
0.5487	-25.9255	-13.1183	-20.3956	3106.05	0
0.5493	-21.3504	-8.80544	-17.9517	2204.27	0
0.5500	-13.1091	-4.31287	-13.0813	1267.62	0
0.5507	-3.95891	-3.59406	-9.72308	558.332	0
0.5513	7.02437	-1.25792	-7.57802	-181.717	0
0.5520	18.0077	3.95346	-3.00659	-1148.42	0
0.5527	21.6739	2.15643	3.09451	-2093.29	0
0.5533	18.6238	-0.539108	8.28132	-2843.12	0
0.5540	16.7907	4.85197	14.6989	-3460.84	0
0.5547	20.4569	8.26633	20.5011	-3899.68	0
0.5553	24.4159	6.10989	19.8857	-4120.23	0
0.5560	29.9152	6.82871	17.7407	-4229.52	0
0.5567	40.2977	8.62573	20.5011	-4208.83	0
0.5573	42.7316	8.26633	20.1846	-3994.51	0
0.5580	27.1732	10.0634	16.8264	-3661.83	0
0.5587	10.0744	10.4228	18.9714	-3125.05	0
0.5593	6.11552	5.57079	21.4154	-2248.07	0
0.5600	1.83311	3.05495	16.2286	-1317.23	0
0.5607	-6.70088	4.67227	11.956	-594.619	0
0.5613	-11.5841	2.51584	11.3407	188.804	0
0.5620	-16.7753	-1.43762	6.76923	1194.06	0
0.5627	-26.8497	-0.539108	-2.39121	2128.16	0
0.5633	-31.1167	1.61732	-10.022	2856.3	0
0.5640	-28.9909	-1.43762	-16.1231	3469.2	0
0.5647	-32.3491	-6.10989	-19.7802	3898.55	0
0.5653	-37.2169	-7.00841	-18.8659	4120.38	0
0.5660	-36.9242	-5.21138	-16.1231	4244.26	0
0.5667	-35.6918	-6.10989	-16.1231	4220.45	0
0.5673	-35.3991	-7.90692	-16.4396	3998.9	0
0.5680	-28.6829	-7.36781	-15.2088	3673.6	0
0.5687	-19.5173	-5.75049	-15.5077	3138.65	0
0.5693	-12.2002	-5.75049	-18.8659	2256.15	0
0.5700	-2.1258	-5.75049	-17.0374	1312.84	0
0.5707	11.5995	-4.85197	-10.6374	570.948	0
0.5713	21.0577	-4.31287	-8.80879	-202.411	0
0.5720	25.3401	-3.59406	-7.89451	-1175.06	0
0.5727	28.6983	-0.539108	-3.3055	-2109.73	0
0.5733	29.299	4.67227	0.0527473	-2860.55	0
0.5740	28.3902	7.00841	3.70989	-3478.42	0
0.5747	31.1321	6.82871	10.4264	-3909.74	0
0.5753	34.4903	8.62573	15.3143	-4143.2	0
0.5760	32.0564	11.3213	16.8264	-4270.06	0
0.5767	24.1232	10.9619	17.7407	-4237.46	0
0.5773	18.9319	9.52425	16.8264	-4006.7	0
0.5780	20.765	11.3213	14.9978	-3676.29	0
0.5787	23.507	11.8604	15.9121	-3132.42	0
0.5793	20.765	10.4228	13.7846	-2235.46	0
0.5800	12.5237	7.90692	9.81099	-1297.11	0
0.5807	3.35814	4.85197	9.19561	-570.522	0
0.5813	-2.1258	3.05495	7.36703	225.516	0
0.5820	-6.70088	2.15643	1.58242	1234.31	0
0.5827	-14.9422	0.718811	-3.00659	2163.87	0
0.5833	-21.3504	-1.25792	-6.04835	2899.1	0
0.5840	-21.3504	-3.05495	-6.66374	3515.55	0
0.5847	-22.8754	-6.10989	-4.21978	3932.42	0
0.5853	-28.9909	-8.44603	-5.13407	4157.94	0
0.5860	-32.6418	-8.80544	-9.72308	4289.19	0
0.5867	-35.0911	-9.34454	-7.89451	4224.42	0
0.5873	-37.5249	-9.16484	-6.04835	3952.27	0
0.5880	-32.9499	-7.00841	-10.022	3593.65	0
0.5887	-25.0166	-6.649	-12.7648	2980.61	0
0.5893	-20.7496	-8.80544	-10.6374	2028.79	0
0.5900	-13.1091	-10.2431	-7.89451	1122.05	0
0.5907	-4.267	-8.80544	-5.13407	411.91	0
0.5913	-3.05006	-4.49257	-2.69011	-421.265	0
0.5920	-0.908855	0.718811	-1.77582	-1421.27	0
0.5927	9.76634	3.77376	0.0527473	-2314.83	0
0.5933	21.0577	3.41435	3.41099	-3036.88	0
0.5940	30.8241	3.95346	6.76923	-3618.6	0
0.5947	38.1565	7.72722	10.4264	-3988.41	0
0.5953	39.6815	9.52425	12.8703	-4182.46	0
0.5960	37.5403	8.26633	13.4681	-4277.15	0
0.5967	35.4146	9.88365	14.6989	-4203.01	0
0.5973	32.6572	12.2198	15.9121	-3954.25	0
0.5980	31.1321	10.4228	15.9121	-3606.69	0
0.5987	28.3902	8.62573	16.8264	-3019.73	0
0.5993	21.982	9.52425	17.1429	-2105.48	0
0.6000	14.3568	9.52425	14.0835	-1187.54	0
0.6007	3.35814	7.72722	7.98242	-457.835	0
0.6013	-8.84208	4.67227	2.79561	372.789	0
0.6020	-12.5083	-0.898514	-0.562638	1397.6	0
0.6027	-14.9422	-4.31287	-4.21978	2312.28	0
0.6033	-27.7586	-3.59406	-8.19341	3020.86	0
0.6040	-37.833	-6.10989	-11.5517	3604.99	0
0.6047	-36.308	-9.16484	-13.3802	3993.09	0
0.6053	-37.5249	-6.649	-15.5077	4190.97	0
0.6060	-41.8073	-5.21138	-17.9517	4287.92	0
0.6067	-40.2823	-8.26633	-19.1824	4218.32	0
0.6073	-37.5249	-7.90692	-19.7802	3972.11	0
0.6080	-33.2579	-5.21138	-19.4813	3623.28	0
0.6087	-21.0423	-7.90692	-17.9517	3012.64	0
0.6093	-6.70088	-9.70395	-15.5077	2068.06	0
0.6100	3.35814	-7.00841	-12.4659	1152.81	0
0.6107	14.6495	-4.31287	-8.49231	457.41	0
0.6113	24.1232	-1.25792	-3.92088	-326.296	0
0.6120	26.8651	2.51584	1.26593	-1322.34	0
0.6127	24.4159	2.51584	5.85495	-2249.77	0
0.6133	21.3658	1.25792	7.68352	-2983.16	0
0.6140	22.5827	3.41435	7.68352	-3578.91	0
0.6147	28.0821	5.21138	7.98242	-3977.5	0
0.6153	31.1321	6.10989	8.89671	-4182.46	0
0.6160	30.2233	8.62573	7.98242	-4285.65	0
0.6167	32.3491	9.52425	7.68352	-4228.24	0
0.6173	37.2323	8.62573	9.19561	-3989.4	0
0.6180	37.5403	10.4228	10.7253	-3647.23	0
0.6187	29.9152	10.7822	12.2549	-3059.13	0
0.6193	18.0077	6.82871	14.6989	-2134.11	0
0.6200	5.49934	3.77376	14.6989	-1217.16	0
0.6207	-6.10011	3.41435	11.0418	-490.153	0
0.6213	-15.8665	1.25792	6.45275	353.937	0
0.6220	-23.1835	-2.33614	1.88132	1383.57	0
0.6227	-26.8497	-3.95346	-3.00659	2286.63	0
0.6233	-26.8497	-3.05495	-6.36484	2995.77	0
0.6240	-29.5917	-3.23465	-8.19341	3594.93	0
0.6247	-40.575	-7.00841	-8.19341	3992.24	0
0.6253	-51.5737	-11.501	-7.57802	4193.66	0
0.6260	-53.3914	-13.1183	-9.4066	4305.35	0
0.6267	-47.9075	-12.3995	-12.4659	4253.19	0
0.6273	-40.2823	-14.5559	-13.3802	4011.52	0
0.6280	-32.041	-14.5559	-13.3802	3656.16	0
0.6287	-23.4916	-10.9619	-14.5934	3043.4	0
0.6293	-13.4172	-10.6025	-12.7648	2103.49	0
0.6300	-4.57509	-12.2198	-9.10769	1183.14	0
0.6307	-1.21694	-9.34454	-8.19341	458.261	0
0.6313	2.1412	-6.649	-7.89451	-359.323	0
0.6320	11.5995	-4.31287	-2.69011	-1357.77	0
0.6327	21.6739	1.25792	3.70989	-2265.36	0
0.6333	23.8151	3.95346	8.28132	-2990.81	0
0.6340	25.3401	4.85197	14.6989	-3592.94	0
0.6347	30.5314	11.3213	22.0132	-4000.32	0
0.6353	33.8741	15.6341	23.8593	-4212.09	0
0.6360	32.6572	11.6807	19.5868	-4314.28	0
0.6367	29.0063	7.72722	15.6132	-4252.77	0
0.6373	26.8651	7.90692	13.1692	-4011.66	0
0.6380	31.7483	10.0634	7.68352	-3659.71	0
0.6387	37.2323	8.62573	0.967033	-3047.23	0
0.6393	32.0564	3.77376	-1.47692	-2097.54	0
0.6400	18.9319	1.79703	-2.09231	-1169.25	0
0.6407	6.11552	3.05495	-5.74945	-440.117	0
0.6413	-1.21694	-0.539108	-6.04835	403.405	0
0.6420	-2.1258	-4.49257	-0.562638	1426.94	0
0.6427	-3.05006	-4.31287	0.351648	2326.31	0
0.6433	-12.5083	-7.00841	-5.45055	3041.98	0
0.6440	-20.7496	-9.70395	-7.89451	3636.04	0
0.6447	-22.5827	-6.649	-7.89451	4011.52	0
0.6453	-30.2079	-4.31287	-11.5517	4210.38	0
0.6460	-43.3324	-8.26633	-14.2945	4319.67	0
0.6467	-46.6905	-10.0634	-13.3802	4216.48	0
0.6473	-42.4081	-8.26633	-13.0813	3918.39	0
0.6480	-36.308	-7.90692	-13.6791	3533.84	0
0.6487	-25.9255	-7.90692	-13.0813	2867.92	0
0.6493	-15.8665	-5.39108	-12.4659	1892.29	0
0.6500	-9.45826	-3.05495	-10.022	1014.04	0
0.6507	0.308087	-3.59406	-7.89451	306.31	0
0.6513	10.9987	-3.95346	-6.36484	-566.837	0
0.6520	17.4069	0.718811	-2.09231	-1585.13	0
0.6527	26.249	4.85197	3.09451	-2463.52	0
0.6533	37.2323	3.05495	2.4967	-3162.32	0
0.6540	39.9896	0.718811	1.58242	-3710.17	0
0.6547	38.7573	3.05495	5.53846	-4049.79	0
0.6553	38.7573	5.21138	8.5978	-4232.92	0
0.6560	35.4146	3.77376	11.3407	-4309.18	0
0.6567	29.0063	4.85197	16.5275	-4197.49	0
0.6573	24.4159	9.52425	18.9714	-3913.71	0
0.6580	17.0988	9.52425	18.0571	-3518.39	0
0.6587	8.85749	8.62573	18.0571	-2865.94	0
0.6593	2.44929	10.7822	16.2286	-1933.11	0
0.6600	-4.267	9.16484	12.2549	-1056.57	0
0.6607	-9.45826	3.77376	9.51209	-341.888	0
0.6613	-10.3671	0.898514	6.15385	516.518	0
0.6620	-12.2002	-0.539108	-0.562638	1538.07	0
0.6627	-14.0333	-3.59406	-6.36484	2422.13	0
0.6633	-15.2503	-5.75049	-9.72308	3119.8	0
0.6640	-19.2246	-7.90692	-13.3802	3692.31	0
0.6647	-24.4005	-10.6025	-17.0374	4054.18	0
0.6653	-27.7586	-8.80544	-17.6528	4235.47	0
0.6660	-28.6829	-7.36781	-17.0374	4315.42	0
0.6667	-26.8497	-10.2431	-17.6528	4214.64	0
0.6673	-22.2747	-11.3213	-19.7802	3945.18	0
0.6680	-22.5827	-7.90692	-20.0967	3565.59	0
0.6687	-25.9255	-5.75049	-14.2945	2896.69	0
0.6693	-22.5827	-5.75049	-6.36484	1919.79	0
0.6700	-11.5841	-4.31287	-2.39121	1024.96	0
0.6707	1.23235	-2.15643	1.88132	333.242	0
0.6713	15.2657	-0.539108	9.81099	-485.901	0
0.6720	25.6482	-0.898514	12.2549	-1490.87	0
0.6727	25.3401	-1.43762	9.51209	-2394.21	0
0.6733	20.765	0.359406	9.51209	-3108.32	0
0.6740	19.8408	1.79703	11.6396	-3673.46	0
0.6747	16.1745	1.25792	14.0835	-4032.07	0
0.6753	9.16558	3.77376	17.4418	-4227.11	0
0.6760	10.6906	8.62573	17.7407	-4326.19	0
0.6767	18.6238	9.52425	13.4681	-4236.89	0
0.6773	22.5827	8.98514	12.8703	-3968.28	0
0.6780	22.2901	10.0634	14.9978	-3597.48	0
0.6787	20.765	11.3213	14.0835	-2942.62	0
0.6793	13.7407	10.4228	10.4264	-1968.13	0
0.6800	4.59049	7.72722	7.68352	-1070.03	0
0.6807	-0.292682	5.93019	4.62418	-355.921	0
0.6813	-3.05006	4.85197	-1.17802	517.793	0
0.6820	-11.2914	1.25792	-6.96264	1551.4	0
0.6827	-24.4005	-2.15643	-9.72308	2422.7	0
0.6833	-31.7329	-1.25792	-8.80879	3109.6	0
0.6840	-31.7329	-1.25792	-9.10769	3684.65	0
0.6847	-35.3991	-6.10989	-11.5517	4048.09	0
0.6853	-41.4993	-8.80544	-13.3802	4232.78	0
0.6860	-39.6661	-8.44603	-13.3802	4319.1	0
0.6867	-30.8087	-8.80544	-12.4659	4224.84	0
0.6873	-21.0423	-8.26633	-11.8506	3967.58	0
0.6880	-11.2914	-6.2896	-10.6374	3604	0
0.6887	-9.45826	-6.2896	-7.89451	2945.74	0
0.6893	-12.5083	-8.44603	-4.83517	1975.35	0
0.6900	-7.62514	-9.16484	-4.21978	1072.58	0
0.6907	3.35814	-7.54752	-3.3055	341.038	0
0.6913	7.02437	-4.31287	0.0527473	-518.502	0
0.6920	7.94863	-1.43762	4.62418	-1527.72	0
0.6927	15.2657	0	7.68352	-2417.31	0
0.6933	27.1732	2.15643	9.51209	-3126.32	0
0.6940	34.4903	4.85197	10.4264	-3690.89	0
0.6947	35.1065	7.36781	11.6396	-4047.95	0
0.6953	33.5814	10.4228	13.1692	-4234.76	0
0.6960	32.6572	11.3213	12.2549	-4317.12	0
0.6967	28.6983	7.90692	10.4264	-4224.28	0
0.6973	22.8908	4.85197	11.3407	-3964.88	0
0.6980	17.0988	4.85197	12.2549	-3589.26	0
0.6987	8.85749	5.57079	9.81099	-2927.31	0
0.6993	1.54043	4.85197	6.45275	-1961.75	0
0.7000	0.308087	4.31287	5.85495	-1071.59	0
0.7007	-2.43388	4.67227	7.36703	-354.362	0
0.7013	-13.1091	4.85197	7.98242	524.172	0
0.7020	-23.4916	1.61732	3.09451	1562.45	0
0.7027	-27.4659	-3.59406	-4.53626	2448.64	0
0.7033	-28.6829	-7.90692	-7.89451	3157.22	0
0.7040	-29.5917	-11.3213	-8.49231	3735.54	0
0.7047	-32.041	-13.1183	-13.6791	4081.4	0
0.7053	-35.6918	-11.3213	-20.7121	4259.29	0
0.7060	-35.0911	-10.9619	-22.5407	4337.1	0
0.7067	-27.4659	-12.3995	-21.3099	4195.5	0
0.7073	-16.7753	-9.70395	-20.3956	3885.36	0
0.7080	-8.22591	-6.2896	-18.2681	3477.99	0
0.7087	-7.00897	-8.44603	-14.2945	2758.07	0
0.7093	-12.8164	-9.34454	-10.022	1769.4	0
0.7100	-20.4415	-6.2896	-5.45055	914.253	0
0.7107	-23.1835	-6.10989	-1.77582	183.276	0
0.7113	-14.9422	-3.95346	2.18022	-731.828	0
0.7120	2.1412	3.05495	5.85495	-1741.48	0
0.7127	16.7907	6.82871	5.85495	-2591.38	0
0.7133	26.249	4.85197	1.88132	-3275.86	0
0.7140	36.0153	7.72722	1.58242	-3805.99	0
0.7147	44.2566	11.6807	6.45275	-4133.7	0
0.7153	46.0897	10.4228	9.81099	-4310.03	0
0.7160	46.3978	7.72722	10.4264	-4348.16	0
0.7167	46.0897	6.4693	11.956	-4188.27	0
0.7173	41.2066	6.4693	13.4681	-3892.03	0
0.7180	38.1565	7.90692	14.0835	-3471.47	0
0.7187	40.2977	9.88365	13.1692	-2748.85	0
0.7193	39.3735	8.62573	11.6396	-1789.67	0
0.7200	30.2233	6.82871	9.19561	-950.682	0
0.7207	19.5327	4.31287	4.92308	-221.972	0
0.7213	8.24131	1.25792	-2.39121	698.234	0
0.7220	-11.2914	-1.79703	-6.96264	1723.62	0
0.7227	-34.783	-4.31287	-6.36484	2573.23	0
0.7233	-46.3824	-4.85197	-6.04835	3253.47	0
0.7240	-46.9832	-4.31287	-9.72308	3791.67	0
0.7247	-49.4325	-5.75049	-12.7648	4109.18	0
0.7253	-54.9318	-6.2896	-13.6791	4271.19	0
0.7260	-56.4569	-5.21138	-14.9099	4326.33	0
0.7267	-50.9575	-7.90692	-15.8242	4190.97	0
0.7273	-39.3581	-12.3995	-13.9956	3903.37	0
0.7280	-28.0667	-12.3995	-8.80879	3491.46	0
0.7287	-21.0423	-9.34454	-5.74945	2774.51	0
0.7293	-12.5083	-7.36781	-7.89451	1804.41	0
0.7300	-3.95891	-5.75049	-6.96264	952.666	0
0.7307	1.23235	-5.75049	-2.39121	253.865	0
0.7313	10.6906	-3.95346	-4.53626	-612.621	0
0.7320	24.7239	1.25792	-10.3209	-1635.45	0
0.7327	32.9653	3.95346	-6.96264	-2522.06	0
0.7333	35.1065	2.51584	0.967033	-3216.33	0
0.7340	32.0564	2.87524	4.62418	-3768.71	0
0.7347	24.1232	4.85197	5.85495	-4116.83	0
0.7353	20.1489	5.21138	8.89671	-4291.18	0
0.7360	23.507	5.57079	12.5538	-4348.16	0
0.7367	23.507	6.82871	14.9978	-4221.02	0
0.7373	18.0077	7.36781	15.6132	-3939.65	0
0.7380	13.4326	7.72722	15.9121	-3537.95	0
0.7387	10.3825	9.52425	15.6132	-2826.25	0
0.7393	7.33246	9.52425	11.6396	-1841.55	0
0.7400	1.83311	6.82871	8.5978	-977.188	0
0.7407	-5.17585	4.85197	10.4264	-250.321	0
0.7413	-7.93323	3.05495	12.2549	675.272	0
0.7420	-9.15017	-1.43762	8.5978	1718.94	0
0.7427	-14.3414	-6.2896	4.62418	2577.77	0
0.7433	-17.9923	-7.00841	3.09451	3261.97	0
0.7440	-18.6084	-6.10989	-0.861539	3806.98	0
0.7447	-22.2747	-7.00841	-6.96264	4129.31	0
0.7453	-25.9255	-8.80544	-10.6374	4295.29	0
0.7460	-24.7085	-11.3213	-10.9363	4349.29	0
0.7467	-26.8497	-13.1183	-10.6374	4202.16	0
0.7473	-31.4248	-12.7589	-9.4066	3916.26	0
0.7480	-32.3491	-10.0634	-8.49231	3519.52	0
0.7487	-32.3491	-6.10989	-8.19341	2802.72	0
0.7493	-28.3748	-4.49257	-10.3209	1822.7	0
0.7500	-15.2503	-6.10989	-13.3802	962.73	0
0.7507	-0.908855	-5.39108	-13.6791	236.43	0
0.7513	6.4082	-1.43762	-10.6374	-656.845	0
0.7520	13.1245	0.898514	-6.66374	-1666.63	0
0.7527	21.3658	3.05495	0.351648	-2529.43	0
0.7533	29.0063	6.10989	9.81099	-3223.7	0
0.7540	40.8985	7.72722	15.6132	-3771.4	0
0.7547	52.806	9.52425	14.9978	-4108.9	0
0.7553	56.4723	12.9386	12.5538	-4291.75	0
0.7560	55.2399	12.2198	11.3407	-4360.78	0
0.7567	49.4479	7.90692	13.1692	-4233.77	0
0.7573	33.5814	5.21138	16.5275	-3958.79	0
0.7580	17.0988	5.93019	16.8264	-3559.07	0
0.7587	13.4326	9.52425	15.6132	-2825.11	0
0.7593	11.5995	13.1183	15.9121	-1815.32	0
0.7600	-0.292682	9.88365	14.6989	-943.736	0
0.7607	-14.9422	4.31287	9.51209	-214.035	0
0.7613	-25.9255	3.95346	4.62418	707.59	0
0.7620	-34.783	3.77376	0.65055	1730.84	0
0.7627	-41.4993	-0.539108	-5.13407	2575.36	0
0.7633	-44.8574	-4.31287	-10.6374	3270.48	0
0.7640	-43.0243	-4.49257	-12.167	3821.01	0
0.7647	-38.4492	-3.95346	-12.167	4129.87	0
0.7653	-36.308	-5.21138	-14.5934	4299.83	0
0.7660	-37.833	-7.54752	-15.5077	4365.17	0
0.7667	-37.833	-6.649	-12.4659	4196.07	0
0.7673	-34.783	-3.95346	-11.5517	3866.51	0
0.7680	-29.2836	-4.49257	-11.5517	3408.11	0
0.7687	-21.6585	-5.75049	-9.72308	2612.78	0
0.7693	-12.2002	-5.21138	-7.89451	1617.31	0
0.7700	-0.600769	-6.2896	-6.96264	803.409	0
0.7707	12.8318	-4.49257	-3.3055	56.9814	0
0.7713	23.507	0.359406	1.88132	-902.205	0
0.7720	28.0821	2.15643	4.00879	-1903.77	0
0.7727	34.7984	2.15643	3.70989	-2722.21	0
0.7733	48.2309	6.4693	3.09451	-3395.21	0
0.7740	58.5981	9.88365	4.92308	-3905.78	0
0.7747	58.9062	7.90692	7.36703	-4190.12	0
0.7753	54.6391	5.21138	9.19561	-4324.06	0
0.7760	49.1398	7.72722	10.1275	-4332	0
0.7767	42.7316	13.4777	10.1275	-4161.77	0
0.7773	37.2323	14.0168	11.6396	-3861.13	0
0.7780	27.4659	9.52425	16.2286	-3396.06	0
0.7787	9.76634	8.62573	18.9714	-2605.13	0
0.7793	-7.00897	8.98514	16.2286	-1636.44	0
0.7800	-16.7753	4.85197	13.1692	-828.073	0
0.7807	-20.4415	2.51584	10.4264	-83.0624	0
0.7813	-20.4415	2.87524	7.68352	871.446	0
0.7820	-20.4415	-0.539108	3.41099	1880.67	0
0.7827	-25.6328	-4.31287	-1.47692	2694	0
0.7833	-33.566	-5.21138	-5.13407	3350.7	0
0.7840	-37.833	-7.90692	-7.89451	3864.39	0
0.7847	-38.7573	-10.2431	-12.7648	4168.57	0
0.7853	-42.7162	-9.70395	-17.0374	4330.3	0
0.7860	-48.8163	-10.6025	-17.3539	4362.48	0
0.7867	-48.2155	-13.1183	-18.8659	4194.51	0
0.7873	-42.4081	-12.3995	-20.0967	3890.61	0
0.7880	-37.5249	-10.9619	-17.3539	3434.05	0
0.7887	-27.7586	-9.34454	-15.2088	2639.14	0
0.7893	-13.1091	-7.36781	-16.7385	1635.03	0
0.7900	-3.05006	-5.75049	-13.9956	798.873	0
0.7907	3.97432	-1.43762	-8.80879	86.606	0
0.7913	14.9576	2.87524	-6.96264	-803.267	0
0.7920	26.249	0.718811	-4.83517	-1795.76	0
0.7927	33.8741	-2.33614	-1.17802	-2639.85	0
0.7933	40.8985	-0.539108	-0.562638	-3323.49	0
0.7940	44.8728	1.61732	-0.562638	-3841.56	0
0.7947	44.2566	3.05495	6.45275	-4135.26	0
0.7953	41.8228	5.93019	15.6132	-4294.58	0
0.7960	39.0654	7.36781	18.9714	-4347.03	0
0.7967	36.9396	6.82871	20.5011	-4192.52	0
0.7973	35.7072	7.72722	22.3297	-3895	0
0.7980	31.1321	7.36781	20.1846	-3465.09	0
0.7987	23.507	6.4693	14.4	-2689.04	0
0.7993	16.1745	6.82871	11.6396	-1687.33	0
0.8000	10.0744	5.93019	9.19561	-869.887	0
0.8007	4.2824	4.31287	2.18022	-146.564	0
0.8013	0.616173	4.67227	-6.04835	814.465	0
0.8020	-1.52503	3.77376	-11.8506	1840.7	0
0.8027	-4.88317	-0.539108	-16.4396	2651.05	0
0.8033	-13.4172	-3.23465	-21.011	3317.25	0
0.8040	-27.4659	-3.59406	-21.6264	3854.32	0
0.8047	-38.1411	-6.10989	-18.2681	4159.78	0
0.8053	-41.1912	-10.6025	-17.0374	4317.54	0
0.8060	-40.2823	-12.3995	-15.5077	4361.48	0
0.8067	-35.0911	-11.3213	-13.3802	4197.34	0
0.8073	-27.4659	-10.0634	-15.2088	3896.42	0
0.8080	-23.7997	-10.2431	-17.0374	3456.59	0
0.8087	-14.9422	-9.70395	-12.4659	2669.62	0
0.8093	3.97432	-7.90692	-10.6374	1671.31	0
0.8100	19.5327	-6.2896	-14.2945	842.531	0
0.8107	27.774	-6.10989	-11.2352	102.481	0
0.8113	35.4146	-4.85197	-3.62198	-832.892	0
0.8120	33.5814	-2.33614	0.65055	-1829.64	0
0.8127	18.9319	0.898514	7.36703	-2656.01	0
0.8133	8.85749	3.77376	11.956	-3339.36	0
0.8140	11.9075	5.57079	8.89671	-3864.81	0
0.8147	20.1489	8.62573	8.5978	-4164.18	0
0.8153	24.1232	13.1183	12.2549	-4325.62	0
0.8160	18.6238	13.8371	10.1275	-4369	0
0.8167	10.6906	9.52425	5.53846	-4206.56	0
0.8173	16.1745	8.62573	2.18022	-3905.78	0
0.8180	27.1732	11.6807	-1.47692	-3461.97	0
0.8187	23.507	11.3213	0.65055	-2670.04	0
0.8193	10.0744	7.72722	8.89671	-1662.1	0
0.8200	6.11552	5.21138	10.1275	-835.302	0
0.8207	3.97432	3.05495	5.53846	-99.2213	0
0.8213	-10.3671	0.359406	4.32528	866.911	0
0.8220	-25.6328	0	2.79561	1892.01	0
0.8227	-27.7586	-0.539108	-3.00659	2701.09	0
0.8233	-26.8497	-5.21138	-6.36484	3368.14	0
0.8240	-30.516	-8.80544	-3.62198	3894.29	0
0.8247	-32.3491	-8.80544	-0.562638	4179.34	0
0.8253	-30.516	-9.70395	-4.21978	4333.42	0
0.8260	-26.8497	-9.70395	-9.72308	4371.55	0
0.8267	-22.2747	-7.00841	-9.72308	4167.15	0
0.8273	-21.0423	-3.95346	-8.49231	3812.22	0
0.8280	-23.4916	-4.31287	-7.57802	3313.85	0
0.8287	-25.6328	-5.75049	-1.77582	2469.76	0
0.8293	-25.3247	-6.649	5.85495	1476.7	0
0.8300	-24.1078	-6.2896	9.51209	691.998	0
0.8307	-20.4415	-4.85197	10.1275	-70.0219	0
0.8313	-14.9422	-1.43762	10.4264	-1054.72	0
0.8320	-8.534	0.359406	11.0418	-2035.31	0
0.8327	2.75737	-0.179703	10.4264	-2827.24	0
0.8333	20.4569	1.61732	4.32528	-3488.48	0
0.8340	36.6315	5.21138	-3.3055	-3970.41	0
0.8347	46.3978	7.36781	-5.45055	-4229.24	0
0.8353	49.1398	8.62573	-3.3055	-4361.34	0
0.8360	45.4736	9.88365	0.65055	-4353.69	0
0.8367	39.9896	10.9619	7.68352	-4151.14	0
0.8373	38.1565	12.5792	12.8703	-3824.27	0
0.8380	36.3234	11.8604	13.1692	-3311.86	0
0.8387	31.7483	8.26633	11.956	-2469.62	0
0.8393	23.8151	7.90692	11.956	-1512.56	0
0.8400	9.47366	8.98514	12.2549	-730.977	0
0.8407	-5.79203	5.21138	12.2549	50.0359	0
0.8413	-10.9833	1.79703	8.5978	1038.99	0
0.8420	-8.84208	0.359406	-0.562638	2022.98	0
0.8427	-8.22591	-3.59406	-7.89451	2816.33	0
0.8433	-9.15017	-6.10989	-7.57802	3469.49	0
0.8440	-15.2503	-4.31287	-2.09231	3941.21	0
0.8447	-25.0166	-4.31287	1.26593	4201.03	0
0.8453	-28.6829	-6.10989	-0.562638	4351.42	0
0.8460	-30.516	-6.10989	-6.04835	4361.48	0
0.8467	-37.833	-7.00841	-13.0813	4164.32	0
0.8473	-37.2169	-9.34454	-19.4813	3852.2	0
0.8480	-26.8497	-9.70395	-18.8659	3358.36	0
0.8487	-16.7753	-7.90692	-14.2945	2502.36	0
0.8493	-10.059	-4.31287	-12.4659	1498.1	0
0.8500	-8.84208	-1.25792	-9.10769	691.714	0
0.8507	-11.2914	-1.43762	-1.47692	-48.9019	0
0.8513	-2.1258	0.718811	4.92308	-984.559	0
0.8520	17.4069	5.57079	8.5978	-1965.15	0
0.8527	25.3401	7.00841	14.0835	-2776.21	0
0.8533	22.8908	7.00841	17.4418	-3438.44	0
0.8540	28.0821	8.62573	9.51209	-3928.88	0
0.8547	39.9896	7.72722	-0.263736	-4191.96	0
0.8553	45.4736	7.36781	2.79561	-4324.06	0
0.8560	41.8228	8.62573	11.956	-4338.81	0
0.8567	37.2323	7.72722	12.8703	-4157.8	0
0.8573	36.9396	4.31287	7.06813	-3850.78	0
0.8580	36.3234	3.95346	2.79561	-3375.08	0
0.8587	29.299	7.72722	0.351648	-2540.07	0
0.8593	13.4326	9.16484	1.26593	-1551.25	0
0.8600	-4.88317	6.82871	5.85495	-763.012	0
0.8607	-16.4672	4.85197	9.51209	2.69315	0
0.8613	-24.1078	4.31287	9.51209	1007.24	0
0.8620	-34.4749	-0.539108	9.19561	2011.92	0
0.8627	-41.8073	-5.21138	6.76923	2797.47	0
0.8633	-44.8574	-4.49257	-0.861539	3449.36	0
0.8640	-48.8163	-5.21138	-11.2352	3948.02	0
0.8647	-47.5994	-9.70395	-19.4813	4219.31	0
0.8653	-38.1411	-11.3213	-25.2835	4356.95	0
0.8660	-30.8087	-9.16484	-28.3253	4367.3	0
0.8667	-25.6328	-7.90692	-27.1121	4183.31	0
0.8673	-19.5173	-7.54752	-21.011	3872.32	0
0.8680	-18.9165	-7.36781	-12.167	3376.36	0
0.8687	-21.0423	-6.649	-5.45055	2526.46	0
0.8693	-14.0333	-5.21138	-2.39121	1532.26	0
0.8700	-3.05006	-5.21138	0.65055	734.805	0
0.8707	1.54043	-5.21138	5.23956	-21.6869	0
0.8713	3.35814	-3.59406	9.19561	-999.867	0
0.8720	9.47366	-2.15643	13.1692	-2011.78	0
0.8727	16.1745	1.79703	16.8264	-2827.24	0
0.8733	20.765	7.36781	17.1429	-3484.94	0
0.8740	27.1732	7.36781	16.5275	-3964.6	0
0.8747	35.1065	4.31287	17.7407	-4214.5	0
0.8753	37.8484	7.00841	15.9121	-4339.37	0
0.8760	36.3234	10.7822	11.3407	-4350	0
0.8767	37.8484	7.90692	12.2549	-4163.33	0
0.8773	38.4646	5.57079	16.8264	-3847.38	0
0.8780	35.4146	7.72722	16.8264	-3356.66	0
0.8787	29.0063	7.72722	14.0835	-2504.06	0
0.8793	19.24	4.31287	10.4264	-1505.47	0
0.8800	6.4082	2.15643	4.00879	-718.22	0
0.8807	-3.34274	2.87524	-3.3055	51.7368	0
0.8813	-8.22591	2.15643	-11.5517	1063.09	0
0.8820	-9.45826	-0.539108	-18.2681	2058.27	0
0.8827	-11.8921	-2.15643	-19.4813	2833.19	0
0.8833	-19.2246	-0.539108	-15.5077	3490.46	0
0.8840	-28.0667	-2.33614	-12.7648	3969.28	0
0.8847	-35.9999	-7.00841	-14.2945	4201.31	0
0.8853	-40.575	-7.90692	-15.2088	4337.67	0
0.8860	-37.833	-7.90692	-12.4659	4353.83	0
0.8867	-33.2579	-10.6025	-10.9363	4130.44	0
0.8873	-36.6161	-11.501	-11.5517	3771.26	0
0.8880	-40.2823	-8.80544	-10.6374	3221.29	0
0.8887	-31.1167	-7.90692	-8.49231	2312.28	0
0.8893	-15.8665	-9.70395	-8.80879	1329.85	0
0.8900	-5.79203	-8.80544	-6.36484	570.948	0
0.8907	3.06546	-5.21138	-0.861539	-226.225	0
0.8913	13.4326	-3.59406	0.65055	-1240.27	0
0.8920	23.1989	-2.33614	-1.17802	-2205.83	0
0.8927	33.5814	2.87524	-1.17802	-2976.5	0
0.8933	41.8228	6.10989	0.967033	-3605.13	0
0.8940	40.8985	5.57079	5.85495	-4036.89	0
0.8947	35.7072	5.21138	11.6396	-4267.65	0
0.8953	36.6315	6.82871	13.1692	-4382.46	0
0.8960	40.2977	8.62573	11.3407	-4336.25	0
0.8967	39.9896	10.0634	9.51209	-4106.49	0
0.8973	37.8484	9.88365	7.68352	-3767.72	0
0.8980	34.4903	8.26633	8.89671	-3208.11	0
0.8987	27.1732	7.72722	13.4681	-2318.23	0
0.8993	15.2657	7.00841	14.0835	-1381.59	0
0.9000	1.54043	5.57079	10.7253	-627.787	0
0.9007	-12.2002	2.87524	8.89671	183.701	0
0.9013	-22.2747	-0.179703	5.85495	1198.59	0
0.9020	-30.516	-3.05495	0.0527473	2162.03	0
0.9027	-37.2169	-5.21138	-4.21978	2931.99	0
0.9033	-39.6661	-7.36781	-6.96264	3566.58	0
0.9040	-39.6661	-9.70395	-12.4659	4011.52	0
0.9047	-42.7162	-11.8604	-15.8242	4250.36	0
0.9053	-42.7162	-14.3762	-16.7385	4373.39	0
0.9060	-33.2579	-16.353	-20.3956	4343.77	0
0.9067	-25.6328	-15.4544	-24.6681	4128.03	0
0.9073	-25.6328	-11.501	-22.5407	3795.36	0
0.9080	-24.1078	-10.6025	-16.1231	3239.01	0
0.9087	-14.9422	-12.7589	-11.8506	2338.79	0
0.9093	-3.05006	-10.6025	-7.89451	1365	0
0.9100	6.71629	-7.36781	-2.39121	596.178	0
0.9107	12.8318	-6.2896	1.26593	-161.872	0
0.9113	17.0988	-2.33614	3.09451	-1122.76	0
0.9120	19.8408	0.898514	5.85495	-2098.81	0
0.9127	15.8819	-2.15643	9.51209	-2901.94	0
0.9133	10.9987	-1.43762	11.0418	-3555.38	0
0.9140	19.5327	4.31287	11.3407	-4016.19	0
0.9147	32.9653	5.93019	10.4264	-4258.86	0
0.9153	33.2733	5.93019	9.19561	-4386.43	0
0.9160	29.0063	7.36781	11.3407	-4370.13	0
0.9167	32.6572	4.67227	13.1692	-4141.64	0
0.9173	32.6572	2.15643	10.7253	-3797.62	0
0.9180	24.4159	3.77376	9.51209	-3266.93	0
0.9187	18.9319	4.85197	8.28132	-2375.92	0
0.9193	13.1245	4.85197	4.32528	-1391.08	0
0.9200	1.83311	3.05495	3.70989	-626.937	0
0.9207	-4.88317	0	4.92308	161.022	0
0.9213	-9.45826	0.898514	0.0527473	1180.02	0
0.9220	-21.3504	2.15643	-3.00659	2155.09	0
0.9227	-34.1668	-0.179703	1.26593	2921.07	0
0.9233	-37.2169	-1.43762	0.967033	3559.78	0
0.9240	-35.9999	-3.23465	-5.13407	4011.09	0
0.9247	-38.1411	-7.00841	-10.022	4243.69	0
0.9253	-42.4081	-7.90692	-13.0813	4369.99	0
0.9260	-42.1	-9.34454	-13.9956	4351.42	0
0.9267	-35.0911	-13.298	-11.5517	4137.24	0
0.9273	-29.5917	-13.298	-10.6374	3817.61	0
0.9280	-25.9255	-9.70395	-11.2352	3278.98	0
0.9287	-18.3003	-9.34454	-7.89451	2367.42	0
0.9293	-7.62514	-8.44603	-6.36484	1382.01	0
0.9300	4.59049	-4.49257	-9.72308	609.927	0
0.9307	20.1489	-3.95346	-10.3209	-188.095	0
0.9313	31.7483	-5.21138	-8.19341	-1193.07	0
0.9320	34.4903	-1.79703	-5.74945	-2163.73	0
0.9327	34.7984	3.77376	0.967033	-2944.75	0
0.9333	35.1065	5.93019	10.4264	-3579.2	0
0.9340	26.8651	7.00841	18.0571	-4015.91	0
0.9347	14.0487	10.0634	24.4571	-4254.18	0
0.9353	10.6906	12.2198	26.9011	-4390.97	0
0.9360	16.7907	12.2198	20.8	-4367.15	0
0.9367	19.8408	11.3213	12.2549	-4139.23	0
0.9373	20.4569	9.16484	8.28132	-3802.02	0
0.9380	24.4159	6.82871	6.15385	-3247.8	0
0.9387	24.4159	6.10989	3.41099	-2336.8	0
0.9393	17.0988	4.31287	1.26593	-1365.71	0
0.9400	13.1245	0.898514	-2.09231	-600.714	0
0.9407	11.2914	-0.539108	-10.022	221.547	0
0.9413	5.80743	-2.15643	-18.567	1264.93	0
0.9420	-1.21694	-4.85197	-19.4813	2234.46	0
0.9427	-11.2914	-6.10989	-15.2088	2984.29	0
0.9433	-24.7085	-4.31287	-16.1231	3610.8	0
0.9440	-33.8741	-4.31287	-20.3956	4045.39	0
0.9447	-39.9742	-7.90692	-17.9517	4258.29	0
0.9453	-48.5082	-11.501	-14.2945	4379.77	0
0.9460	-54.6237	-10.6025	-16.1231	4349.86	0
0.9467	-54.3157	-7.90692	-17.0374	4086.22	0
0.9473	-50.6494	-5.75049	-16.1231	3691.88	0
0.9480	-40.8831	-5.75049	-16.4396	3078.55	0
0.9487	-22.2747	-7.36781	-12.7648	2133.97	0
0.9493	-4.88317	-7.90692	-5.45055	1186.69	0
0.9500	0.308087	-5.75049	-2.39121	442.669	0
0.9507	2.44929	-5.21138	-0.562638	-398.019	0
0.9513	10.6906	-3.95346	4.00879	-1423.4	0
0.9520	19.8408	1.25792	7.06813	-2346.02	0
0.9527	23.507	4.67227	8.5978	-3088.48	0
0.9533	28.0821	3.95346	11.0418	-3699.96	0
0.9540	34.7984	4.85197	11.3407	-4092.74	0
0.9547	39.3735	5.21138	10.4264	-4294.58	0
0.9553	41.2066	5.93019	9.51209	-4398.62	0
0.9560	38.1565	9.52425	8.5978	-4329.59	0
0.9567	32.9653	12.2198	9.51209	-4074.17	0
0.9573	35.1065	10.4228	9.19561	-3701.8	0
0.9580	36.3234	8.98514	7.68352	-3072.03	0
0.9587	21.982	8.98514	11.3407	-2134.82	0
0.9593	2.75737	9.16484	14.6989	-1231.76	0
0.9600	-6.10011	7.90692	11.3407	-504.895	0
0.9607	-7.62514	3.95346	8.5978	352.094	0
0.9613	-9.75094	-0.539108	8.28132	1398.88	0
0.9620	-16.7753	-3.05495	2.18022	2331.7	0
0.9627	-25.9255	-3.23465	-4.53626	3064.52	0
0.9633	-31.4248	-5.21138	-6.66374	3671.19	0
0.9640	-34.4749	-8.26633	-8.19341	4085.37	0
0.9647	-35.0911	-9.70395	-10.022	4307.76	0
0.9653	-28.6829	-8.80544	-11.5517	4410.39	0
0.9660	-24.1078	-10.6025	-14.5934	4337.96	0
0.9667	-32.041	-11.8604	-17.9517	4096.56	0
0.9673	-39.9742	-8.44603	-17.9517	3748.72	0
0.9680	-37.833	-8.80544	-13.6791	3136.24	0
0.9687	-30.516	-11.8604	-8.80879	2186.27	0
0.9693	-22.2747	-8.44603	-6.66374	1226.66	0
0.9700	-13.1091	-2.69554	-3.92088	465.631	0
0.9707	-7.00897	-1.25792	3.09451	-343.447	0
0.9713	2.44929	0.359406	5.85495	-1339.2	0
0.9720	14.6495	1.79703	1.26593	-2289.46	0
0.9727	19.8408	3.05495	0.0527473	-3052.19	0
0.9733	22.8908	6.4693	2.18022	-3667.08	0
0.9740	34.7984	8.62573	2.18022	-4083.95	0
0.9747	45.7817	8.62573	4.92308	-4298.83	0
0.9753	46.9986	9.52425	11.956	-4407.13	0
0.9760	44.8728	9.52425	14.6989	-4359.78	0
0.9767	42.4235	8.26633	13.4681	-4114.42	0
0.9773	34.7984	8.62573	14.0835	-3754.11	0
0.9780	24.7239	7.72722	12.8703	-3153.11	0
0.9787	16.1745	5.21138	10.7253	-2200.73	0
0.9793	5.80743	5.21138	11.6396	-1243.1	0
0.9800	-10.059	4.85197	12.5538	-496.532	0
0.9807	-26.5417	1.25792	10.1275	348.692	0
0.9813	-36.9242	-0.539108	5.85495	1386.69	0
0.9820	-41.4993	-1.43762	-0.562638	2310.44	0
0.9827	-44.2412	-2.33614	-6.96264	3044.11	0
0.9833	-42.4081	-1.79703	-11.8506	3659	0
0.9840	-37.5249	-2.15643	-15.8242	4059	0
0.9847	-32.3491	-5.75049	-17.9517	4270.2	0
0.9853	-26.8497	-9.16484	-16.1231	4397.77	0
0.9860	-25.0166	-9.70395	-13.0813	4351.14	0
0.9867	-28.3748	-10.6025	-13.0813	4109.18	0
0.9873	-30.2079	-13.1183	-12.4659	3764.03	0
0.9880	-25.9255	-13.298	-9.4066	3157.22	0
0.9887	-18.9165	-8.80544	-6.36484	2202.43	0
0.9893	-9.45826	-5.75049	-5.74945	1250.47	0
0.9900	0.616173	-6.10989	-5.74945	491.004	0
0.9907	4.59049	-3.95346	-4.21978	-352.803	0
0.9913	9.16558	-0.539108	-2.39121	-1367.84	0
0.9920	21.3658	-2.15643	-0.562638	-2296.26	0
0.9927	32.6572	-2.33614	2.18022	-3049.07	0
0.9933	39.0654	3.77376	4.00879	-3666.08	0
0.9940	46.0897	7.72722	4.92308	-4070.77	0
0.9947	50.0487	6.82871	7.68352	-4280.83	0
0.9953	50.9729	7.72722	9.81099	-4388.56	0
0.9960	53.7149	10.4228	9.51209	-4328.03	0
0.9967	51.281	8.98514	11.0418	-4081.82	0
0.9973	41.8228	7.36781	13.1692	-3728.45	0
0.9980	34.4903	7.72722	10.4264	-3118.67	0
0.9987	24.7239	7.72722	5.23956	-2163.17	0
0.9993	7.02437	7.72722	3.09451	-1218.01	0
1.0000	-5.79203	4.85197	3.41099	-481.648	0
1.0007	-10.3671	0.898514	3.41099	362.441	0
1.0013	-17.3915	0.359406	2.18022	1408.66	0
1.0020	-26.5417	0.359406	-0.562638	2335.39	0
1.0027	-28.6829	-2.33614	-4.21978	3060.27	0
1.0033	-26.8497	-3.95346	-8.49231	3677.57	0
1.0040	-24.7085	-3.95346	-11.5517	4087.78	0
1.0047	-25.9255	-5.39108	-11.5517	4291.04	0
1.0053	-32.6418	-5.75049	-11.5517	4406.7	0
1.0060	-37.833	-3.95346	-11.5517	4342.63	0
1.0067	-35.0911	-3.05495	-13.0813	4052.06	0
1.0073	-29.5917	-2.33614	-16.7385	3633.91	0
1.0080	-26.8497	-3.23465	-17.0374	2958.35	0
1.0087	-24.4005	-7.00841	-14.2945	1981.73	0
1.0093	-15.8665	-8.26633	-13.3802	1071.73	0
1.0100	-1.21694	-6.10989	-9.72308	330.123	0
1.0107	14.6495	-4.85197	-1.77582	-564.711	0
1.0113	25.3401	-2.69554	2.79561	-1602.85	0
1.0120	30.2233	1.25792	5.85495	-2493.71	0
1.0127	35.4146	4.67227	11.3407	-3210.23	0
1.0133	40.8985	6.82871	12.5538	-3786.99	0
1.0140	41.8228	9.52425	10.4264	-4144.05	0
1.0147	37.8484	11.3213	11.3407	-4332.29	0
1.0153	36.3234	11.8604	12.8703	-4408.97	0
1.0160	37.2323	10.4228	13.1692	-4297.84	0
1.0167	37.2323	8.62573	11.6396	-4028.67	0
1.0173	34.1822	7.00841	6.76923	-3633.2	0
1.0180	26.8651	6.82871	4.92308	-2937.38	0
1.0187	14.3568	6.82871	10.4264	-1972.09	0
1.0193	1.83311	7.00841	9.81099	-1102.35	0
1.0200	-6.4082	5.57079	1.58242	-377.324	0
1.0207	-12.5083	2.87524	-1.17802	514.108	0
1.0213	-18.6084	0.359406	0.0527473	1555.36	0
1.0220	-24.1078	-2.33614	-3.92088	2456.58	0
1.0227	-28.0667	-4.85197	-7.27912	3176.78	0
1.0233	-32.6418	-6.10989	-5.45055	3759.35	0
1.0240	-37.833	-5.75049	-6.96264	4128.31	0
1.0247	-41.8073	-5.21138	-12.7648	4320.95	0
1.0253	-41.4993	-6.2896	-16.1231	4403.58	0
1.0260	-33.8741	-9.70395	-15.5077	4305.35	0
1.0267	-22.8754	-10.0634	-16.1231	4042.84	0
1.0273	-17.6996	-6.10989	-14.9099	3657.72	0
1.0280	-22.8754	-5.21138	-7.89451	2979.62	0
1.0287	-28.6829	-6.10989	0.351648	1998.46	0
1.0293	-27.1578	-3.59406	2.18022	1070.74	0
1.0300	-18.9165	-2.33614	0.967033	329.273	0
1.0307	-7.00897	-2.69554	0.351648	-501.493	0
1.0313	6.11552	0.718811	-2.09231	-1492.43	0
1.0320	16.4826	3.95346	-4.53626	-2400.59	0
1.0327	23.8151	2.51584	-5.13407	-3136.1	0
1.0333	31.7483	3.41435	-6.04835	-3730.58	0
1.0340	40.8985	7.72722	-6.04835	-4112.58	0
1.0347	48.5236	7.72722	-3.92088	-4301.53	0
1.0353	54.9318	7.90692	-2.39121	-4391.53	0
1.0360	59.815	12.2198	-2.39121	-4320.1	0
1.0367	58.5981	11.8604	-1.77582	-4063.82	0
1.0373	52.1899	7.72722	-1.17802	-3682.67	0
1.0380	42.1154	7.72722	0.967033	-3021.29	0
1.0387	30.5314	7.36781	4.00879	-2036.87	0
1.0393	20.765	2.87524	5.85495	-1115.53	0
1.0400	10.6906	0.898514	9.81099	-387.955	0
1.0407	-5.79203	3.05495	14.9978	491.287	0
1.0413	-25.3247	3.05495	13.4681	1545.3	0
1.0420	-38.1411	0.359406	5.85495	2446.23	0
1.0427	-43.6405	-2.15643	0.967033	3155.38	0
1.0433	-45.7663	-3.59406	0.0527473	3737.95	0
1.0440	-47.2913	-5.21138	-2.69011	4101.52	0
1.0447	-49.4325	-7.90692	-6.96264	4293.16	0
1.0453	-49.4325	-10.6025	-7.89451	4395.65	0
1.0460	-44.8574	-8.44603	-4.83517	4305.92	0
1.0467	-39.6661	-5.39108	-3.3055	4039.58	0
1.0473	-35.0911	-6.649	-4.53626	3674.59	0
1.0480	-27.7586	-8.26633	-4.21978	3019.87	0
1.0487	-15.8665	-7.36781	-4.83517	2039.14	0
1.0493	-3.34274	-4.31287	-9.72308	1118.08	0
1.0500	4.2824	-1.43762	-13.0813	378.317	0
1.0507	8.85749	-0.898514	-11.2352	-490.153	0
1.0513	18.0077	-2.15643	-8.19341	-1517.38	0
1.0520	26.249	-0.179703	-4.21978	-2428.37	0
1.0527	26.5571	5.93019	2.18022	-3164.17	0
1.0533	26.249	8.98514	5.53846	-3754.68	0
1.0540	33.5814	7.00841	7.36703	-4123.92	0
1.0547	41.8228	7.36781	11.956	-4323.21	0
1.0553	46.0897	12.2198	12.8703	-4420.31	0
1.0560	47.3067	13.4777	7.68352	-4314.28	0
1.0567	43.0397	9.52425	5.23956	-4025.97	0
1.0573	33.2733	6.82871	7.06813	-3634.05	0
1.0580	21.982	5.57079	7.98242	-2955.38	0
1.0587	12.2156	2.51584	10.7253	-1966.99	0
1.0593	4.88317	2.15643	13.1692	-1064.79	0
1.0600	-1.52503	1.79703	9.51209	-343.731	0
1.0607	-9.45826	-1.43762	5.23956	540.047	0
1.0613	-14.6341	-3.05495	6.76923	1585.98	0
1.0620	-18.6084	-2.15643	7.68352	2475.85	0
1.0627	-25.3247	-5.21138	3.09451	3180.18	0
1.0633	-31.7329	-7.00841	-4.21978	3760.91	0
1.0640	-35.6918	-5.21138	-8.80879	4119.81	0
1.0647	-40.575	-6.10989	-9.72308	4300.11	0
1.0653	-43.9331	-9.70395	-11.5517	4394.79	0
1.0660	-42.4081	-9.70395	-15.8242	4292.17	0
1.0667	-37.5249	-6.649	-17.0374	3975.8	0
1.0673	-30.516	-3.23465	-14.5934	3522.5	0
1.0680	-25.6328	-5.21138	-11.2352	2790.39	0
1.0687	-21.9666	-9.70395	-7.27912	1800.16	0
1.0693	-17.0834	-8.80544	-4.21978	915.387	0
1.0700	-13.1091	-4.31287	-3.3055	169.952	0
1.0707	-6.10011	-3.59406	-3.3055	-735.513	0
1.0713	13.7407	-4.31287	-0.861539	-1741.48	0
1.0720	34.4903	-0.539108	2.18022	-2594.35	0
1.0727	40.8985	3.05495	3.09451	-3292.3	0
1.0733	43.0397	2.87524	4.92308	-3834.62	0
1.0740	42.7316	3.77376	11.3407	-4151.14	0
1.0747	34.4903	7.36781	17.7407	-4325.34	0
1.0753	32.0564	8.62573	16.8264	-4387.85	0
1.0760	37.2323	5.93019	14.9978	-4244.12	0
1.0767	33.2733	5.21138	16.8264	-3953.69	0
1.0773	26.249	8.26633	15.6132	-3533.41	0
1.0780	25.032	9.16484	10.1275	-2784.86	0
1.0787	20.1489	7.72722	5.85495	-1800.87	0
1.0793	11.2914	7.72722	1.88132	-972.936	0
1.0800	3.66623	6.4693	-1.47692	-260.952	0
1.0807	-7.62514	2.15643	-3.3055	667.051	0
1.0813	-19.8254	-1.79703	-7.89451	1713.55	0
1.0820	-25.6328	-5.21138	-10.9363	2588.68	0
1.0827	-26.8497	-7.90692	-7.89451	3293.01	0
1.0833	-25.9255	-6.2896	-7.89451	3842.13	0
1.0840	-25.0166	-4.31287	-11.5517	4161.34	0
1.0847	-29.5917	-6.10989	-10.6374	4331.01	0
1.0853	-33.8741	-6.10989	-9.72308	4394.09	0
1.0860	-34.1668	-4.85197	-12.4659	4261.41	0
1.0867	-32.6418	-7.36781	-11.2352	3973.25	0
1.0873	-23.1835	-9.70395	-9.72308	3546.74	0
1.0880	-7.93323	-7.90692	-11.8506	2804.14	0
1.0887	-5.79203	-5.21138	-9.4066	1817.88	0
1.0893	-14.9422	-3.95346	-3.62198	945.012	0
1.0900	-12.5083	-1.79703	-2.39121	209.64	0
1.0907	0.308087	1.25792	-2.39121	-658.688	0
1.0913	11.5995	3.95346	-1.47692	-1642.25	0
1.0920	22.5827	2.51584	0.0527473	-2516.54	0
1.0927	32.0564	-0.898514	6.76923	-3230.08	0
1.0933	33.5814	1.61732	12.5538	-3782.74	0
1.0940	31.7483	7.90692	9.51209	-4127.61	0
1.0947	33.8741	9.52425	6.76923	-4318.96	0
1.0953	33.2733	8.62573	7.68352	-4388.56	0
1.0960	28.0821	9.88365	4.92308	-4265.52	0
1.0967	24.4159	9.16484	4.00879	-3999.04	0
1.0973	23.1989	6.4693	11.3407	-3608.54	0
1.0980	19.8408	4.85197	17.7407	-2883.65	0
1.0987	11.9075	4.85197	17.1429	-1874.15	0
1.0993	2.44929	3.05495	14.0835	-992.78	0
1.1000	-3.95891	0	10.7253	-261.377	0
1.1007	-8.22591	-2.33614	6.15385	658.829	0
1.1013	-17.0834	-2.69554	0.0527473	1697.96	0
1.1020	-28.0667	-3.05495	-3.00659	2558.21	0
1.1027	-32.3491	-4.31287	-2.69011	3246.95	0
1.1033	-31.1167	-4.85197	-4.83517	3799.04	0
1.1040	-29.5917	-5.21138	-9.4066	4128.6	0
1.1047	-27.1578	-7.90692	-11.5517	4301.67	0
1.1053	-26.8497	-10.6025	-12.4659	4371.83	0
1.1060	-33.2579	-10.6025	-11.5517	4252.2	0
1.1067	-36.9242	-9.70395	-9.4066	3981.18	0
1.1073	-30.8087	-9.16484	-10.9363	3584.58	0
1.1080	-24.1078	-7.54752	-13.3802	2864.24	0
1.1087	-20.4415	-5.21138	-11.5517	1866.92	0
1.1093	-10.059	-3.95346	-10.3209	983.85	0
1.1100	4.59049	-2.69554	-13.0813	250.463	0
1.1107	16.1745	-1.79703	-11.5517	-653.16	0
1.1113	26.5571	-2.15643	-5.45055	-1685.63	0
1.1120	34.7984	-0.539108	-0.562638	-2556.79	0
1.1127	35.4146	4.67227	4.00879	-3254.46	0
1.1133	32.6572	7.72722	7.06813	-3815.63	0
1.1140	33.2733	5.93019	7.98242	-4144.05	0
1.1147	35.1065	6.4693	11.6396	-4303.37	0
1.1153	36.0153	12.2198	15.3143	-4377.79	0
1.1160	31.7483	14.0168	14.0835	-4262.12	0
1.1167	24.4159	8.26633	11.956	-3970.41	0
1.1173	21.6739	3.95346	14.6989	-3557.51	0
1.1180	19.8408	3.95346	21.4154	-2833.05	0
1.1187	16.1745	2.15643	25.9868	-1832.9	0
1.1193	13.4326	0	20.1846	-966.274	0
1.1200	6.11552	0.359406	11.3407	-245.785	0
1.1207	-8.534	-1.43762	9.19561	678.957	0
1.1213	-17.3915	-5.21138	6.45275	1726.31	0
1.1220	-18.9165	-6.649	-3.3055	2582.3	0
1.1227	-22.8754	-6.10989	-12.167	3262.25	0
1.1233	-26.2336	-5.21138	-15.8242	3813.64	0
1.1240	-27.1578	-5.21138	-15.2088	4138.38	0
1.1247	-30.8087	-7.00841	-11.2352	4304.08	0
1.1253	-30.8087	-10.0634	-8.49231	4379.49	0
1.1260	-26.8497	-11.8604	-8.80879	4249.51	0
1.1267	-25.0166	-10.2431	-8.80879	3919.67	0
1.1273	-18.6084	-5.75049	-10.6374	3431.07	0
1.1280	-5.17585	-3.23465	-13.3802	2640.28	0
1.1287	-2.1258	-5.39108	-12.4659	1652.18	0
1.1293	-10.059	-7.54752	-9.72308	823.537	0
1.1300	-13.7253	-5.39108	-6.66374	82.0702	0
1.1307	-9.75094	-3.23465	-1.77582	-864.076	0
1.1313	3.35814	-1.43762	0.351648	-1871.46	0
1.1320	21.982	3.41435	-0.562638	-2699.95	0
1.1327	31.7483	6.82871	1.58242	-3383.02	0
1.1333	35.4146	6.82871	6.45275	-3901.38	0
1.1340	43.6405	6.82871	9.19561	-4193.23	0
1.1347	48.5236	7.00841	11.3407	-4357.66	0
1.1353	47.9229	8.62573	13.4681	-4392.1	0
1.1360	48.5236	10.7822	15.9121	-4209.39	0
1.1367	42.7316	10.0634	18.0571	-3898.4	0
1.1373	29.299	7.36781	17.7407	-3434.9	0
1.1380	22.5827	7.72722	14.9978	-2622.42	0
1.1387	22.5827	9.52425	11.3407	-1641.26	0
1.1393	16.4826	9.52425	5.85495	-857.272	0
1.1400	7.94863	9.16484	1.26593	-125.869	0
1.1407	1.54043	7.72722	-1.47692	842.531	0
1.1413	-6.10011	3.41435	-4.83517	1861.25	0
1.1420	-17.3915	-3.05495	-7.57802	2686.63	0
1.1427	-26.8497	-5.75049	-5.45055	3363.32	0
1.1433	-32.9499	-4.31287	-5.13407	3874.17	0
1.1440	-41.4993	-5.21138	-8.80879	4159.78	0
1.1447	-52.4825	-7.00841	-7.89451	4322.79	0
1.1453	-55.5326	-3.95346	-4.83517	4363.33	0
1.1460	-50.0487	-3.95346	-3.62198	4195.22	0
1.1467	-47.2913	-8.80544	-1.77582	3899.82	0
1.1473	-42.4081	-9.34454	-2.09231	3449.64	0
1.1480	-26.2336	-7.36781	-6.36484	2652.75	0
1.1487	-10.6752	-10.0634	-6.36484	1670.46	0
1.1493	-8.534	-9.70395	-1.47692	850.185	0
1.1500	-8.22591	-4.31287	0.351648	104.041	0
1.1507	-0.292682	0.359406	1.88132	-814.89	0
1.1513	7.02437	5.21138	5.53846	-1791.51	0
1.1520	8.5494	8.98514	7.36703	-2628.51	0
1.1527	12.5237	6.82871	10.4264	-3322.21	0
1.1533	23.1989	5.93019	17.4418	-3840.15	0
1.1540	29.6071	7.36781	21.0989	-4138.52	0
1.1547	24.7239	6.10989	19.2703	-4307.9	0
1.1553	18.9319	6.82871	18.0571	-4356.1	0
1.1560	20.1489	7.90692	17.7407	-4200.89	0
1.1567	24.7239	5.93019	16.2286	-3912.44	0
1.1573	29.0063	5.93019	13.1692	-3479.41	0
1.1580	29.299	7.90692	7.06813	-2695.7	0
1.1587	19.24	6.4693	0.351648	-1693.14	0
1.1593	6.71629	5.57079	-2.39121	-866.769	0
1.1600	1.83311	7.36781	-3.00659	-135.224	0
1.1607	-4.88317	4.85197	-4.21978	815.032	0
1.1613	-19.8254	-0.179703	-5.13407	1840.41	0
1.1620	-31.7329	-2.15643	-7.57802	2676.28	0
1.1627	-35.9999	-1.43762	-10.6374	3355.66	0
1.1633	-36.6161	-1.79703	-11.2352	3878.99	0
1.1640	-35.3991	-5.39108	-13.0813	4177.22	0
1.1647	-33.566	-11.501	-17.9517	4339.8	0
1.1653	-30.516	-13.298	-18.2681	4384.45	0
1.1660	-24.1078	-11.3213	-15.2088	4219.88	0
1.1667	-19.5173	-11.3213	-16.1231	3917.11	0
1.1673	-21.3504	-11.8604	-17.9517	3475.86	0
1.1680	-25.9255	-9.70395	-14.5934	2692.16	0
1.1687	-24.1078	-7.36781	-9.10769	1688.18	0
1.1693	-15.2503	-7.90692	-4.53626	844.94	0
1.1700	-4.57509	-9.16484	-2.09231	107.017	0
1.1707	10.3825	-7.90692	-0.562638	-820.135	0
1.1713	29.9152	-1.79703	1.58242	-1826.81	0
1.1720	41.5147	3.41435	5.23956	-2666.36	0
1.1727	37.2323	3.41435	8.5978	-3343.9	0
1.1733	32.9653	3.41435	10.1275	-3852.9	0
1.1740	39.6815	5.93019	10.1275	-4140.08	0
1.1747	47.9229	6.82871	9.51209	-4295.43	0
1.1753	49.4479	3.95346	9.51209	-4336.68	0
1.1760	48.2309	1.25792	9.81099	-4178.92	0
1.1767	46.0897	-0.539108	10.7253	-3891.74	0
1.1773	40.8985	1.79703	10.1275	-3463.25	0
1.1780	31.7483	8.62573	5.85495	-2687.48	0
1.1787	23.507	12.2198	2.18022	-1695.98	0
1.1793	18.3157	10.4228	1.58242	-867.761	0
1.1800	11.5995	9.52425	0.65055	-122.184	0
1.1807	1.54043	8.62573	-1.47692	837.002	0
1.1813	-9.75094	3.05495	-0.861539	1868.76	0
1.1820	-25.3247	-4.85197	-3.92088	2712.57	0
1.1827	-39.3581	-8.44603	-12.167	3387.98	0
1.1833	-39.6661	-9.70395	-15.8242	3894.01	0
1.1840	-33.2579	-9.70395	-13.9956	4171.97	0
1.1847	-32.3491	-7.00841	-15.5077	4319.39	0
1.1853	-33.2579	-6.649	-17.6528	4361.48	0
1.1860	-35.0911	-8.80544	-15.2088	4198.19	0
1.1867	-40.575	-8.44603	-13.3802	3857.58	0
1.1873	-35.9999	-6.649	-13.3802	3322.92	0
1.1880	-21.0423	-6.10989	-9.10769	2468.77	0
1.1887	-17.9923	-6.2896	-3.3055	1491.58	0
1.1893	-25.9255	-5.39108	0.0527473	699.085	0
1.1900	-21.9666	-5.21138	2.18022	-68.1792	0
1.1907	-6.10011	-4.31287	3.70989	-1038	0
1.1913	5.80743	-2.15643	3.41099	-2017.31	0
1.1920	15.2657	-0.898514	4.00879	-2814.77	0
1.1927	27.1732	0.718811	6.76923	-3468.07	0
1.1933	36.3234	5.93019	10.1275	-3940.79	0
1.1940	41.8228	8.62573	13.7846	-4207.55	0
1.1947	40.2977	8.62573	18.0571	-4354.96	0
1.1953	32.6572	11.6807	21.4154	-4348.16	0
1.1960	29.0063	15.6341	22.3297	-4145.61	0
1.1967	31.7483	11.6807	21.4154	-3839.44	0
1.1973	29.0063	6.82871	18.6725	-3331.14	0
1.1980	17.0988	6.82871	14.0835	-2458.56	0
1.1987	6.71629	5.93019	11.6396	-1496.68	0
1.1993	2.44929	4.31287	11.0418	-750.538	0
1.2000	-1.21694	4.85197	8.5978	11.4813	0
1.2007	-12.5083	0.718811	5.85495	1010.36	0
1.2013	-30.8087	-4.49257	4.00879	2000.3	0
1.2020	-47.9075	-3.05495	-0.562638	2791.09	0
1.2027	-56.7495	-1.79703	-4.83517	3443.83	0
1.2033	-58.2746	-7.54752	-6.96264	3920.23	0
1.2040	-54.9318	-10.6025	-9.72308	4186.29	0
1.2047	-50.3413	-10.2431	-13.9956	4336.54	0
1.2053	-48.8163	-10.9619	-14.9099	4341.07	0
1.2060	-48.2155	-10.6025	-13.6791	4147.31	0
1.2067	-44.2412	-9.16484	-14.2945	3845.11	0
1.2073	-36.6161	-10.6025	-15.2088	3353.54	0
1.2080	-26.8497	-9.34454	-13.9956	2502.64	0
1.2087	-16.7753	-2.33614	-13.0813	1515.68	0
1.2093	-7.00897	0.718811	-14.9099	709.432	0
1.2100	6.71629	-0.539108	-16.4396	-52.0203	0
1.2107	22.5827	1.61732	-12.4659	-984.559	0
1.2113	29.9152	5.57079	-2.69011	-1941.05	0
1.2120	27.774	4.85197	5.23956	-2745.17	0
1.2127	24.4159	4.67227	7.68352	-3415.34	0
1.2133	22.5827	6.4693	11.956	-3915.13	0
1.2140	24.4159	6.82871	19.2703	-4195.64	0
1.2147	32.6572	7.00841	19.5868	-4345.18	0
1.2153	42.1154	10.0634	14.9978	-4365.88	0
1.2160	45.1655	11.6807	11.956	-4183.45	0
1.2167	43.0397	10.4228	10.1275	-3874.31	0
1.2173	39.0654	10.0634	9.51209	-3399.75	0
1.2180	34.1822	9.16484	11.0418	-2557.22	0
1.2187	24.4159	7.72722	9.19561	-1552.53	0
1.2193	11.5995	8.62573	4.32528	-766.13	0
1.2200	3.06546	7.36781	3.70989	-16.5841	0
1.2207	-1.21694	3.77376	2.79561	978.605	0
1.2213	-9.45826	2.15643	-3.3055	1983.86	0
1.2220	-17.0834	2.15643	-7.57802	2775.5	0
1.2227	-20.7496	-0.898514	-7.89451	3430.36	0
1.2233	-26.8497	-3.23465	-10.6374	3915.27	0
1.2240	-32.3491	-4.31287	-13.0813	4182.32	0
1.2247	-33.2579	-7.00841	-13.0813	4342.92	0
1.2253	-34.4749	-10.0634	-14.2945	4366.02	0
1.2260	-35.0911	-10.0634	-16.1231	4173.81	0
1.2267	-30.8087	-8.26633	-12.4659	3869.49	0
1.2273	-26.8497	-6.649	-10.6374	3396.2	0
1.2280	-21.9666	-7.00841	-13.0813	2556.93	0
1.2287	-12.5083	-6.649	-11.5517	1561.46	0
1.2293	-6.10011	-3.05495	-5.13407	757.342	0
1.2300	0.616173	-0.539108	-3.00659	-1.84268	0
1.2307	14.0487	0.359406	-0.562638	-968.116	0
1.2313	22.5827	3.77376	5.53846	-1963.31	0
1.2320	24.4159	5.57079	7.06813	-2770.12	0
1.2327	32.9653	6.4693	6.76923	-3426.25	0
1.2333	45.7817	11.3213	11.3407	-3916.69	0
1.2340	51.8818	13.1183	13.1692	-4199.33	0
1.2347	52.806	10.0634	11.956	-4358.93	0
1.2353	50.9729	12.2198	14.9978	-4374.52	0
1.2360	46.0897	15.2747	16.8264	-4177.93	0
1.2367	41.5147	10.7822	10.4264	-3869.35	0
1.2373	39.0654	6.82871	1.26593	-3393.37	0
1.2380	34.4903	7.90692	-5.74945	-2540.92	0
1.2387	22.5827	5.21138	-6.66374	-1534.81	0
1.2393	7.64055	-0.539108	0.65055	-739.199	0
1.2400	-5.79203	-0.898514	6.15385	32.8848	0
1.2407	-20.7496	0.359406	4.00879	1039.7	0
1.2413	-37.833	-5.21138	1.58242	2039.14	0
1.2420	-47.5994	-10.2431	0.65055	2821.57	0
1.2427	-48.2155	-8.80544	-4.21978	3469.49	0
1.2433	-47.5994	-7.54752	-8.80879	3950.42	0
1.2440	-46.9832	-10.0634	-9.10769	4203.44	0
1.2447	-46.3824	-11.501	-9.72308	4340.08	0
1.2453	-48.5082	-11.501	-11.8506	4361.2	0
1.2460	-46.9832	-12.2198	-14.9099	4172.96	0
1.2467	-37.833	-11.501	-18.567	3810.95	0
1.2473	-27.7586	-10.2431	-21.011	3226.82	0
1.2480	-22.5827	-10.6025	-19.1824	2332.41	0
1.2487	-16.1745	-10.0634	-15.5077	1376.62	0
1.2493	-3.34274	-9.16484	-11.5517	600.147	0
1.2500	17.715	-7.36781	-5.13407	-211.908	0
1.2507	34.4903	-2.33614	1.26593	-1225.38	0
1.2513	27.4659	1.25792	3.09451	-2197.04	0
1.2520	7.64055	1.61732	2.18022	-2963.31	0
1.2527	6.71629	2.15643	4.00879	-3584.01	0
1.2533	23.507	2.51584	9.51209	-4022.29	0
1.2540	31.7483	2.15643	17.1429	-4256.03	0
1.2547	29.299	5.21138	21.7143	-4374.81	0
1.2553	25.9409	7.90692	21.0989	-4336.68	0
1.2560	23.507	6.10989	18.356	-4102.23	0
1.2567	22.8908	4.31287	16.2286	-3765.02	0
1.2573	24.4159	5.57079	14.0835	-3212.93	0
1.2580	22.2901	5.21138	11.6396	-2307.89	0
1.2587	16.1745	5.93019	8.28132	-1363.58	0
1.2593	11.5995	9.16484	1.26593	-640.403	0
1.2600	7.02437	8.26633	-6.04835	152.234	0
1.2607	-0.292682	0.359406	-10.9363	1179.46	0
1.2613	-11.2914	-4.85197	-14.2945	2150.13	0
1.2620	-22.2747	-4.49257	-14.2945	2921.07	0
1.2627	-28.3748	-4.31287	-9.4066	3559.78	0
1.2633	-30.516	-5.21138	-7.57802	4001.45	0
1.2640	-33.566	-6.10989	-10.6374	4239.16	0
1.2647	-33.2579	-8.80544	-11.5517	4367.86	0
1.2653	-24.1078	-9.70395	-11.8506	4328.88	0
1.2660	-18.9165	-7.00841	-13.9956	4096.28	0
1.2667	-25.6328	-7.00841	-12.4659	3770.13	0
1.2673	-32.6418	-9.16484	-10.022	3234.47	0
1.2680	-31.4248	-10.2431	-13.3802	2349.42	0
1.2687	-22.2747	-9.70395	-16.7385	1391.22	0
1.2693	-9.75094	-7.54752	-15.2088	621.267	0
1.2700	-0.292682	-3.95346	-9.4066	-168.818	0
1.2707	6.71629	-0.539108	2.79561	-1147.85	0
1.2713	15.2657	3.05495	14.4	-2095.13	0
1.2720	21.6739	5.57079	17.1429	-2866.93	0
1.2727	22.5827	3.77376	18.0571	-3515.41	0
1.2733	25.032	2.87524	21.4154	-3974.66	0
1.2740	30.8241	6.82871	20.1846	-4205.42	0
1.2747	38.7573	9.52425	15.9121	-4329.88	0
1.2753	41.8228	9.52425	15.3143	-4330.58	0
1.2760	35.4146	8.98514	15.9121	-4126.33	0
1.2767	29.0063	8.26633	14.9978	-3802.87	0
1.2773	27.4659	8.62573	11.3407	-3291.03	0
1.2780	21.3658	8.62573	9.51209	-2413.06	0
1.2787	10.9987	7.72722	11.956	-1427.37	0
1.2793	5.19126	5.93019	12.5538	-654.719	0
1.2800	-2.43388	3.05495	7.36703	136.925	0
1.2807	-14.0333	-3.23465	1.88132	1160.46	0
1.2813	-22.2747	-7.00841	-2.39121	2142.9	0
1.2820	-26.8497	-7.00841	-7.89451	2909.74	0
1.2827	-29.8998	-6.2896	-10.3209	3545.46	0
1.2833	-34.1668	-6.10989	-10.022	3996.21	0
1.2840	-45.4582	-5.39108	-12.4659	4231.79	0
1.2847	-56.7495	-7.54752	-16.1231	4365.74	0
1.2853	-52.7906	-9.70395	-17.9517	4356.24	0
1.2860	-40.575	-11.501	-18.8659	4143.34	0
1.2867	-35.9999	-11.8604	-18.2681	3822.85	0
1.2873	-34.1668	-9.16484	-15.5077	3298.26	0
1.2880	-27.4659	-5.39108	-11.8506	2406.54	0
1.2887	-20.1335	-4.31287	-8.80879	1419.86	0
1.2893	-12.8164	-3.23465	-8.19341	644.797	0
1.2900	-3.05006	-2.33614	-6.36484	-134.09	0
1.2907	3.97432	-1.25792	-1.47692	-1127.44	0
1.2913	8.24131	1.25792	1.26593	-2107.89	0
1.2920	18.3157	1.61732	3.09451	-2896.13	0
1.2927	31.4402	1.25792	8.5978	-3539.51	0
1.2933	35.4146	3.95346	12.8703	-3992.38	0
1.2940	37.2323	7.72722	13.4681	-4234.34	0
1.2947	43.0397	9.16484	17.1429	-4371.97	0
1.2953	44.5647	12.2198	18.6725	-4361.06	0
1.2960	40.8985	14.0168	13.7846	-4137.39	0
1.2967	37.2323	10.4228	12.2549	-3807.12	0
1.2973	24.4159	7.72722	16.5275	-3278.55	0
1.2980	7.02437	7.90692	13.7846	-2377.06	0
1.2987	2.1412	7.72722	5.53846	-1395.9	0
1.2993	4.2824	6.10989	1.26593	-636.717	0
1.3000	3.06546	5.57079	-3.00659	161.731	0
1.3007	0	4.85197	-10.6374	1181.58	0
1.3013	-4.57509	2.15643	-14.9099	2144.03	0
1.3020	-9.45826	-1.79703	-14.2945	2904.92	0
1.3027	-10.3671	-2.33614	-13.6791	3539.93	0
1.3033	-12.2002	-3.05495	-13.9956	3989.55	0
1.3040	-16.7753	-5.75049	-13.3802	4233.06	0
1.3047	-17.0834	-6.2896	-12.4659	4364.89	0
1.3053	-16.7753	-5.21138	-12.167	4346.6	0
1.3060	-19.8254	-7.36781	-12.4659	4133.28	0
1.3067	-21.3504	-9.16484	-11.5517	3753.26	0
1.3073	-22.2747	-7.36781	-9.72308	3098.11	0
1.3080	-25.3247	-7.00841	-8.19341	2150.13	0
1.3087	-21.6585	-7.36781	-3.3055	1225.52	0
1.3093	-14.0333	-5.39108	4.00879	470.876	0
1.3100	-10.3671	-3.23465	5.85495	-373.072	0
1.3107	-3.95891	0	5.85495	-1386.83	0
1.3113	8.5494	3.77376	10.4264	-2321.49	0
1.3120	19.24	3.95346	14.9978	-3070.76	0
1.3127	27.1732	3.41435	16.8264	-3669.2	0
1.3133	33.8741	4.85197	18.6725	-4061.41	0
1.3140	38.1565	4.85197	20.5011	-4270.34	0
1.3147	40.8985	4.85197	21.0989	-4379.63	0
1.3153	40.5904	7.72722	19.5868	-4317.69	0
1.3160	36.3234	7.72722	15.9121	-4071.76	0
1.3167	32.3491	8.62573	14.0835	-3718.67	0
1.3173	25.9409	10.9619	12.2549	-3097.26	0
1.3180	14.3568	8.98514	5.85495	-2133.82	0
1.3187	6.11552	2.87524	-0.562638	-1213.48	0
1.3193	3.66623	0.359406	-3.92088	-511.557	0
1.3200	0.616173	1.25792	-7.89451	317.933	0
1.3207	-6.70088	1.61732	-11.2352	1356.5	0
1.3213	-15.2503	-0.539108	-12.4659	2285.63	0
1.3220	-19.8254	-3.05495	-16.1231	3026.67	0
1.3227	-21.3504	-3.23465	-18.567	3646.1	0
1.3233	-23.7997	-5.21138	-18.2681	4056.59	0
1.3240	-25.0166	-9.34454	-20.7121	4276.3	0
1.3247	-24.1078	-11.3213	-23.455	4391.96	0
1.3253	-27.4659	-10.9619	-21.6264	4324.91	0
1.3260	-32.3491	-10.9619	-17.0374	4080.12	0
1.3267	-32.6418	-9.16484	-12.7648	3741.35	0
1.3273	-30.8087	-8.80544	-10.9363	3135.96	0
1.3280	-25.3247	-10.6025	-11.8506	2184	0
1.3287	-14.0333	-7.00841	-12.4659	1236.44	0
1.3293	-6.70088	0.359406	-9.4066	475.979	0
1.3300	-3.05006	2.15643	-4.83517	-355.637	0
1.3307	9.76634	0.718811	-0.562638	-1336.51	0
1.3313	23.8151	2.87524	2.18022	-2235.74	0
1.3320	24.4159	4.67227	2.18022	-2982.59	0
1.3327	20.4569	3.95346	3.09451	-3609.95	0
[truncated: 51,640 more rows]
