# Supplementary material for: Identification of Haptic Based Guiding Using Hard Reins
Source: PLoS One. 2015 Jul 22;10(7):e0132020. doi: 10.1371/journal.pone.0132020 (PMC4511788; doi:10.1371/journal.pone.0132020)
Supplement: S4 File — (ZIP) [file pone.0132020.s004.zip › EMGData2/Subject12/T3/t3.txt]

0.0000	-9.28173	-4.28352	-9.13897	0.0186743	0
0.0007	-6.82151	-8.25908	-12.5176	0.336137	0
0.0013	-5.2932	-14.6704	-17.7241	-3.3427	0
0.0020	-3.76488	-15.2863	-20.7704	-2.42766	0
0.0027	-8.64804	-11.9267	-21.3797	2.76379	0
0.0033	-16.886	-8.25908	-21.6566	0.336137	0
0.0040	-19.3463	-4.28352	-20.7704	-4.85531	0
0.0047	-21.471	-2.77169	-18.6103	-3.3427	0
0.0053	-27.2861	-5.51539	-16.1732	-2.42766	0
0.0060	-27.8825	-6.41129	-14.0685	-5.47156	0
0.0067	-24.5276	-3.97556	-13.4592	-4.25774	0
0.0073	-22.0674	-2.46373	-15.287	-0.578903	0
0.0080	-18.1162	-3.07966	-16.1732	-2.42766	0
0.0087	-14.7613	-3.66759	-15.287	-6.08782	0
0.0093	-13.233	-1.53983	-16.1732	-4.55652	0
0.0100	-9.87815	3.6396	-18.9426	-3.94027	0
0.0107	-5.2932	6.69126	-20.4381	-8.21668	0
0.0113	-2.53477	7.30719	-22.2659	-9.74798	0
0.0120	-2.23656	8.53905	-24.7029	-6.68539	0
0.0127	-5.2932	9.12699	-25.3122	-6.3866	0
0.0133	-6.82151	4.56349	-23.4844	-7.9179	0
0.0140	-1.34194	0.8959	-19.8288	-8.51547	0
0.0147	4.17492	0.587935	-16.1732	-10.663	0
0.0153	5.06954	-3.66759	-14.9547	-12.1756	0
0.0160	6.89607	-11.3107	-15.287	-10.3456	0
0.0167	10.5864	-14.0544	-12.5176	-9.43051	0
0.0173	12.4129	-12.8226	-9.74824	-10.0468	0
0.0180	13.6058	-13.1305	-11.6314	-10.663	0
0.0187	13.9412	-13.1305	-14.6777	-12.4931	0
0.0193	11.1828	-13.1305	-15.287	-12.4931	0
0.0200	10.5864	-15.5663	-13.7362	-8.51547	0
0.0207	12.4129	-16.4902	-10.0806	-7.00286	0
0.0213	7.82797	-15.5663	-6.70191	-7.60043	0
0.0220	-3.16846	-14.9783	-7.92044	-5.17278	0
0.0227	-10.1764	-11.3107	-11.9084	-5.17278	0
0.0233	-11.4065	-4.59149	-12.8499	-7.30164	0
0.0240	-16.5878	-1.23186	-11.2991	-6.08782	0
0.0247	-25.124	0.587935	-10.6898	-5.77035	0
0.0253	-28.8144	5.48739	-12.5176	-7.9179	0
0.0260	-29.709	9.74292	-12.8499	-5.17278	0
0.0267	-32.4674	11.2827	-11.6314	-2.42766	0
0.0273	-29.4108	14.3344	-11.9084	-5.17278	0
0.0280	-18.1162	21.0537	-13.4592	-5.17278	0
0.0287	-9.57994	28.0529	-13.1269	0.0186743	0
0.0293	-10.4746	30.4886	-11.6314	2.46501	0
0.0300	-12.9348	27.437	-13.1269	1.84875	0
0.0307	-13.5312	24.3853	-15.287	2.16622	0
0.0313	-15.9914	24.1053	-12.5176	1.25118	0
0.0320	-17.5197	21.0537	-7.03424	-0.280114	0
0.0327	-13.5312	14.6424	-5.81571	0.634926	0
0.0333	-10.1764	9.12699	-7.92044	2.46501	0
0.0340	-11.1083	3.6396	-7.31118	2.16622	0
0.0347	-11.4065	-1.84779	-5.20644	2.16622	0
0.0353	-11.4065	-4.89946	-7.31118	4.91134	0
0.0360	-13.5312	-8.25908	-11.9084	7.65646	0
0.0367	-12.9348	-12.8226	-9.13897	5.50891	0
0.0373	-8.05162	-11.9267	-1.82779	1.25118	0
0.0380	-5.2932	-11.0028	-0.609265	-0.280114	0
0.0387	-4.69678	-17.1061	-3.65559	0.0186743	0
0.0393	-1.34194	-22.5935	-3.65559	2.16622	0
0.0400	0.484588	-24.1333	-2.76939	5.82638	0
0.0407	-1.93835	-25.6451	-3.37865	7.65646	0
0.0413	-3.76488	-25.3372	-1.82779	6.74142	0
0.0420	-2.87025	-22.2855	0.276939	5.82638	0
0.0427	-1.64015	-20.1578	-1.55086	4.91134	0
0.0433	0.18638	-16.4902	-4.59718	4.91134	0
0.0440	2.34839	-11.6187	-6.70191	6.74142	0
0.0447	1.41649	-8.87501	-8.52971	7.95524	0
0.0453	-4.99499	-7.33518	-8.86203	9.16907	0
0.0460	-10.8101	-5.20742	-7.03424	11.6154	0
0.0467	-7.75342	-4.28352	-6.09265	12.2317	0
0.0473	-2.23656	-2.15576	-8.52971	11.3166	0
0.0480	-11.4065	2.43573	-10.6898	11.6154	0
0.0487	-29.709	4.87146	-9.13897	10.7004	0
0.0493	-36.1205	5.17942	-4.87412	6.12516	0
0.0500	-30.6409	6.07533	-1.55086	3.08126	0
0.0507	-24.2294	6.69126	-1.55086	3.08126	0
0.0513	-15.3577	4.87146	-1.82779	2.16622	0
0.0520	-7.41793	2.7437	-0.609265	1.84875	0
0.0527	-7.75342	3.02366	-0.609265	4.29508	0
0.0533	-7.75342	4.56349	-0.609265	6.74142	0
0.0540	3.24301	4.56349	0	6.42395	0
0.0547	15.7678	1.8198	-0.609265	5.82638	0
0.0553	22.4774	0.279969	-3.37865	6.12516	0
0.0560	27.0624	0.8959	-7.03424	6.42395	0
0.0567	26.1305	0.8959	-8.86203	5.21012	0
0.0573	13.9412	0.279969	-8.86203	3.9963	0
0.0580	-0.410036	1.8198	-5.20644	3.67883	0
0.0587	-4.06309	1.8198	-1.21853	4.29508	0
0.0593	-2.53477	-2.15576	-0.609265	5.50891	0
0.0600	-4.99499	-3.66759	-2.76939	4.91134	0
0.0607	-8.34983	2.43573	-4.26485	3.38005	0
0.0613	-5.5914	6.38329	-3.37865	3.08126	0
0.0620	-2.87025	6.07533	-1.55086	3.9963	0
0.0627	-5.5914	10.0509	0.609265	3.9963	0
0.0633	-6.82151	14.3344	0.609265	2.46501	0
0.0640	-2.53477	11.8987	0.609265	3.9963	0
0.0647	1.41649	8.23108	3.04632	6.74142	0
0.0653	4.47312	9.12699	3.93253	5.82638	0
0.0660	5.06954	8.53905	3.04632	3.08126	0
0.0667	0.820073	3.94756	3.32326	3.38005	0
0.0673	-3.16846	0.587935	2.10473	7.33899	0
0.0680	-3.76488	0.8959	-1.55086	8.87028	0
0.0687	-4.06309	0.279969	-2.43706	8.25403	0
0.0693	-2.23656	-2.77169	-1.55086	7.0402	0
0.0700	1.41649	-4.59149	-0.609265	3.9963	0
0.0707	0.484588	-3.66759	1.21853	1.25118	0
0.0713	-1.34194	-4.28352	0.276939	3.67883	0
0.0720	-2.53477	-8.25908	-2.16012	5.21012	0
0.0727	-7.11972	-9.18298	-0.609265	3.08126	0
0.0733	-11.4065	-5.51539	0.609265	1.25118	0
0.0740	-12.0029	-0.923897	-1.55086	0.634926	0
0.0747	-10.8101	0.8959	-2.43706	-0.578903	0
0.0753	-3.16846	0.279969	-3.04632	0.0186743	0
0.0760	8.72259	-0.615932	-4.59718	1.54997	0
0.0767	9.65449	-2.77169	-4.26485	2.46501	0
0.0773	6.00144	-6.13132	-1.82779	2.16622	0
0.0780	13.0093	-5.20742	-1.21853	1.84875	0
0.0787	19.1226	0.279969	0.276939	1.84875	0
0.0793	13.3075	4.56349	4.26485	-0.280114	0
0.0800	6.00144	5.17942	6.70191	-3.3427	0
0.0807	3.24301	5.48739	3.32326	-2.72645	0
0.0813	-0.410036	6.99922	0	-0.280114	0
0.0820	-2.23656	9.12699	0.886203	0.336137	0
0.0827	-0.708245	10.0509	1.21853	0.933714	0
0.0833	3.54122	7.61515	-1.55086	-0.280114	0
0.0840	7.52976	5.17942	-2.76939	-3.3427	0
0.0847	5.06954	1.8198	-2.43706	-3.02523	0
0.0853	-1.34194	-2.77169	-3.98791	-0.578903	0
0.0860	-2.87025	-3.66759	-4.87412	-1.49394	0
0.0867	-1.93835	-3.66759	-3.98791	-1.49394	0
0.0873	-3.16846	-7.95112	-4.26485	0.933714	0
0.0880	-2.23656	-11.9267	-4.26485	0.336137	0
0.0887	2.94481	-12.5146	-4.26485	-1.81141	0
0.0893	9.9527	-11.0028	-5.20644	-2.42766	0
0.0900	14.8359	-7.33518	-6.09265	-3.64148	0
0.0907	13.9412	-4.59149	-4.59718	-2.72645	0
0.0913	11.1828	-7.33518	-3.04632	-1.49394	0
0.0920	9.9527	-9.18298	-1.82779	-3.3427	0
0.0927	6.00144	-7.95112	-2.43706	-4.25774	0
0.0933	0.484588	-9.77091	-3.65559	-2.42766	0
0.0940	-1.04373	-12.2346	-1.55086	-3.94027	0
0.0947	0.820073	-11.9267	2.10473	-7.00286	0
0.0953	0.18638	-14.0544	1.21853	-6.08782	0
0.0960	-2.53477	-17.4141	-0.609265	-4.25774	0
0.0967	-3.76488	-18.6179	0.276939	-5.17278	0
0.0973	-4.99499	-19.8498	1.82779	-6.3866	0
0.0980	-6.82151	-19.2339	3.04632	-7.00286	0
0.0987	-5.92689	-17.4141	5.48338	-6.68539	0
0.0993	-5.5914	-18.338	4.87412	-4.25774	0
0.1000	-8.05162	-17.4141	1.49547	-3.3427	0
0.1007	-4.99499	-12.8226	0.276939	-7.00286	0
0.1013	3.54122	-11.0028	1.21853	-9.13172	0
0.1020	8.72259	-12.8226	1.49547	-7.30164	0
0.1027	11.481	-14.6704	2.10473	-4.55652	0
0.1033	16.066	-12.8226	1.21853	-4.25774	0
0.1040	16.6624	-8.25908	-3.04632	-4.25774	0
0.1047	15.4696	-2.77169	-4.87412	-3.3427	0
0.1053	17.5943	0.8959	-2.16012	-2.42766	0
0.1060	18.8244	5.79536	1.49547	-3.02523	0
0.1067	19.4208	9.12699	3.32326	-3.94027	0
0.1073	19.719	6.07533	2.43706	-1.81141	0
0.1080	15.1341	1.51183	0.886203	-0.578903	0
0.1087	11.481	-0.923897	2.10473	-3.94027	0
0.1093	8.72259	-4.59149	4.87412	-4.85531	0
0.1100	-1.34194	-8.87501	5.81571	-1.49394	0
0.1107	-8.94625	-12.5146	5.81571	-2.42766	0
0.1113	-5.92689	-18.9259	5.20644	-4.55652	0
0.1120	-1.64015	-25.3372	1.49547	-2.42766	0
0.1127	0.484588	-27.4929	-1.21853	0.0186743	0
0.1133	1.7147	-27.4929	-0.609265	-0.578903	0
0.1140	-3.76488	-27.7729	-1.21853	0.0186743	0
0.1147	-8.34983	-27.4929	-1.21853	0.336137	0
0.1153	-6.82151	-26.877	1.82779	-0.896366	0
0.1160	-9.57994	-25.9531	0.886203	1.25118	0
0.1167	-16.886	-24.4413	-4.26485	3.38005	0
0.1173	-19.9427	-22.9015	-3.65559	1.84875	0
0.1180	-21.471	-23.2094	3.04632	-0.578903	0
0.1187	-20.8746	-21.9776	4.87412	-2.42766	0
0.1193	-17.8179	-17.722	2.10473	-4.25774	0
0.1200	-17.8179	-17.1061	-0.609265	-4.25774	0
0.1207	-15.9914	-20.4657	-5.20644	-4.25774	0
0.1213	-10.1764	-20.1578	-8.25277	-7.00286	0
0.1220	-10.4746	-16.7981	-6.42497	-6.08782	0
0.1227	-15.0595	-17.4141	-7.31118	-2.42766	0
0.1233	-16.2896	-18.9259	-13.4592	-3.02523	0
0.1240	-15.0595	-15.2863	-16.1732	-5.17278	0
0.1247	-11.4065	-11.0028	-17.1148	-4.25774	0
0.1253	-8.05162	-9.46295	-21.0473	-3.94027	0
0.1260	-13.233	-8.25908	-20.4381	-5.17278	0
0.1267	-18.7126	-6.41129	-16.5055	-3.3427	0
0.1273	-14.7613	-6.71925	-18.9426	-0.578903	0
0.1280	-6.52331	-9.77091	-22.5982	0.0186743	0
0.1287	0.484588	-10.3868	-22.2659	1.54997	0
0.1293	6.59786	-8.25908	-22.5982	1.84875	0
0.1300	6.00144	-7.02722	-25.3122	0.336137	0
0.1307	-1.34194	-6.13132	-28.4139	1.25118	0
0.1313	-7.41793	-2.77169	-33.288	3.38005	0
0.1320	-5.2932	-0.307966	-37.5529	2.76379	0
0.1327	0.820073	-0.923897	-38.1621	0.933714	0
0.1333	1.7147	-0.0279969	-38.4391	0.634926	0
0.1340	-0.111828	0.587935	-39.6576	1.25118	0
0.1347	4.47312	-0.615932	-39.6576	1.25118	0
0.1353	8.12617	-0.615932	-39.6576	1.25118	0
0.1360	5.70323	-0.923897	-40.2669	1.54997	0
0.1367	4.17492	-2.77169	-41.2085	1.25118	0
0.1373	2.34839	-3.07966	-41.8177	-1.49394	0
0.1380	-3.16846	-4.28352	-40.8761	-3.02523	0
0.1387	-1.34194	-10.0789	-39.0483	-0.578903	0
0.1393	3.54122	-16.4902	-38.1621	1.25118	0
0.1400	0.484588	-19.8498	-39.0483	0.336137	0
0.1407	-2.53477	-21.6696	-38.1621	-0.578903	0
0.1413	-1.04373	-24.1333	-32.6787	-0.280114	0
0.1420	-0.708245	-28.0809	-27.1954	-0.578903	0
0.1427	1.7147	-29.9287	-24.426	-2.11019	0
0.1433	9.35628	-28.0809	-22.5982	-2.42766	0
0.1440	13.6058	-26.569	-20.7704	-3.3427	0
0.1447	14.8359	-26.2611	-20.1611	-4.55652	0
0.1453	17.8925	-23.8254	-20.4381	-4.25774	0
0.1460	18.8244	-22.5935	-20.1611	-2.42766	0
0.1467	16.6624	-21.6696	-19.2195	-1.49394	0
0.1473	14.2394	-18.338	-17.7241	-1.49394	0
0.1480	12.1147	-16.7981	-15.5639	-1.49394	0
0.1487	8.72259	-19.2339	-12.5176	0.336137	0
0.1493	5.06954	-19.5418	-10.0806	0.933714	0
0.1500	3.83943	-16.7981	-9.74824	-0.578903	0
0.1507	5.06954	-14.0544	-8.25277	0.336137	0
0.1513	4.47312	-12.2346	-5.48338	4.29508	0
0.1520	1.7147	-11.9267	-5.20644	3.9963	0
0.1527	0.18638	-11.6187	-4.26485	1.54997	0
0.1533	-1.93835	-10.0789	1.49547	2.16622	0
0.1540	-7.11972	-10.0789	6.70191	1.25118	0
0.1547	-9.87815	-10.3868	8.25277	-0.280114	0
0.1553	-7.75342	-7.64315	6.42497	2.46501	0
0.1560	-6.52331	-6.71925	2.10473	3.38005	0
0.1567	-5.92689	-7.33518	0.886203	0.336137	0
0.1573	-2.53477	-2.77169	5.48338	-0.280114	0
0.1580	-1.34194	4.56349	8.25277	-0.280114	0
0.1587	-2.23656	9.12699	6.09265	-3.02523	0
0.1593	-1.34194	11.5907	6.70191	-3.02523	0
0.1600	-0.410036	10.3588	11.2991	-1.49394	0
0.1607	-1.04373	6.38329	13.4038	-3.02523	0
0.1613	0.18638	3.94756	11.9084	-2.42766	0
0.1620	-2.23656	2.43573	12.1853	-1.49394	0
0.1627	-11.4065	0.279969	14.9547	-3.02523	0
0.1633	-19.0481	0.279969	17.3917	-1.49394	0
0.1640	-22.7011	-0.923897	18.6103	1.84875	0
0.1647	-24.2294	-3.66759	19.4965	-0.578903	0
0.1653	-18.1162	-3.66759	18.2779	-3.02523	0
0.1660	-6.2251	-1.84779	16.7825	0.933714	0
0.1667	-1.34194	0.8959	21.0473	3.9963	0
0.1673	0.18638	5.79536	25.9214	4.29508	0
0.1680	5.70323	7.30719	25.6445	6.12516	0
0.1687	5.06954	3.02366	25.6445	6.42395	0
0.1693	-5.2932	0.8959	27.14	3.67883	0
0.1700	-14.7613	2.7437	25.0352	2.46501	0
0.1707	-18.1162	3.02366	22.8751	1.84875	0
0.1713	-16.2896	0.587935	24.0937	1.25118	0
0.1720	-11.7047	-1.23186	24.7029	2.16622	0
0.1727	-11.7047	-0.0279969	23.8167	1.25118	0
0.1733	-16.886	-1.23186	24.0937	0.0186743	0
0.1740	-18.4144	-6.41129	23.2074	1.25118	0
0.1747	-16.886	-9.77091	21.9889	2.76379	0
0.1753	-17.1843	-11.9267	21.3797	2.76379	0
0.1760	-17.8179	-17.1061	21.9889	3.38005	0
0.1767	-18.4144	-18.6179	23.2074	1.54997	0
0.1773	-16.5878	-14.0544	24.0937	-3.3427	0
0.1780	-7.41793	-11.9267	23.2074	-4.55652	0
0.1787	3.24301	-13.1305	22.2659	-1.49394	0
0.1793	10.5864	-13.7465	22.2659	-0.280114	0
0.1800	18.4889	-14.9783	20.4381	-2.42766	0
0.1807	24.6022	-15.5663	18.001	-3.3427	0
0.1813	22.1792	-11.9267	15.8409	-0.896366	0
0.1820	16.9979	-8.25908	11.576	0.0186743	0
0.1827	15.1341	-2.77169	8.25277	-2.42766	0
0.1833	7.23155	6.07533	9.13897	-2.11019	0
0.1840	-15.9914	10.9748	10.3575	-1.19515	0
0.1847	-37.0524	8.23108	10.6898	-3.3427	0
0.1853	-39.7735	4.56349	12.1853	-3.64148	0
0.1860	-32.4674	3.33163	11.2991	-1.19515	0
0.1867	-28.8144	3.02366	10.0806	-2.11019	0
0.1873	-29.1126	3.6396	12.1853	-3.3427	0
0.1880	-33.362	-0.0279969	14.0131	0.0186743	0
0.1887	-33.6975	-5.82335	11.2991	0.933714	0
0.1893	-27.5843	-6.41129	10.0806	-1.19515	0
0.1900	-29.709	-4.59149	12.1853	0.336137	0
0.1907	-42.532	-8.87501	13.4038	3.08126	0
0.1913	-42.2337	-12.5146	10.0806	3.08126	0
0.1920	-29.4108	-10.0789	3.04632	2.16622	0
0.1927	-24.2294	-8.87501	0.276939	0.336137	0
0.1933	-22.9993	-10.3868	4.26485	-1.81141	0
0.1940	-16.886	-7.95112	3.93253	-3.02523	0
0.1947	-11.7047	-2.46373	-1.82779	-3.64148	0
0.1953	-9.87815	-1.23186	-2.16012	-1.81141	0
0.1960	-6.82151	-2.77169	2.10473	0.336137	0
0.1967	-8.64804	-2.77169	1.21853	-1.19515	0
0.1973	-17.1843	-2.77169	-3.04632	-3.94027	0
0.1980	-23.9312	-2.46373	-6.42497	-3.64148	0
0.1987	-22.4029	-2.15576	-9.4713	-2.72645	0
0.1993	-14.1649	-2.77169	-9.13897	-2.42766	0
0.2000	-6.2251	-2.77169	-7.31118	-2.11019	0
0.2007	-5.92689	-1.53983	-10.3575	-3.3427	0
0.2013	-10.4746	-0.615932	-14.0685	-2.72645	0
0.2020	-11.4065	0.8959	-12.5176	0.336137	0
0.2027	-8.94625	2.43573	-8.25277	0.933714	0
0.2033	-13.5312	3.6396	-7.31118	-0.280114	0
0.2040	-21.471	7.30719	-8.25277	0.336137	0
0.2047	-17.1843	9.74292	-9.4713	0.0186743	0
0.2053	-3.16846	8.23108	-10.3575	-0.896366	0
0.2060	1.41649	6.38329	-8.86203	-0.578903	0
0.2067	-8.05162	6.38329	-6.70191	0.0186743	0
0.2073	-16.2896	6.99922	-6.70191	1.54997	0
0.2080	-16.5878	6.38329	-9.13897	4.91134	0
0.2087	-15.9914	4.56349	-10.6898	4.59387	0
0.2093	-16.5878	2.7437	-11.6314	0.0186743	0
0.2100	-15.0595	-0.0279969	-13.4592	-1.81141	0
0.2107	-12.3011	-4.59149	-14.3454	-0.896366	0
0.2113	-12.3011	-8.87501	-13.7362	-1.49394	0
0.2120	-13.8294	-8.25908	-13.4592	-3.3427	0
0.2127	-11.4065	-5.51539	-14.6777	-4.55652	0
0.2133	-6.52331	-4.89946	-17.7241	-5.17278	0
0.2140	-4.06309	-7.33518	-18.001	-5.17278	0
0.2147	-1.34194	-8.56705	-14.3454	-4.85531	0
0.2153	2.94481	-5.20742	-14.0685	-4.25774	0
0.2160	3.54122	-0.307966	-18.001	-2.72645	0
0.2167	-1.04373	1.51183	-17.1148	-1.19515	0
0.2173	-5.92689	4.25553	-12.8499	-1.19515	0
0.2180	-10.1764	10.3588	-14.3454	-1.49394	0
0.2187	-14.1649	15.2303	-18.9426	0.0186743	0
0.2193	-17.1843	16.4622	-18.9426	1.25118	0
0.2200	-19.6445	16.4622	-16.1732	0.933714	0
0.2207	-18.7126	18.282	-14.0685	1.84875	0
0.2213	-17.5197	18.282	-13.4592	4.91134	0
0.2220	-21.7692	14.6424	-11.6314	5.50891	0
0.2227	-27.8825	7.30719	-8.25277	4.91134	0
0.2233	-26.9506	-0.0279969	-8.25277	6.12516	0
0.2240	-21.471	-7.95112	-9.13897	6.42395	0
0.2247	-18.4144	-15.5663	-6.09265	5.21012	0
0.2253	-15.9914	-20.1578	-2.43706	5.50891	0
0.2260	-12.0029	-23.2094	-3.37865	5.82638	0
0.2267	-7.41793	-28.6968	-5.81571	5.50891	0
0.2273	-1.34194	-32.9803	-5.81571	4.29508	0
0.2280	6.00144	-33.8762	-7.03424	2.76379	0
0.2287	8.72259	-33.5963	-11.2991	2.46501	0
0.2293	7.82797	-33.8762	-14.9547	3.9963	0
0.2300	9.35628	-32.9803	-14.0685	3.08126	0
0.2307	9.9527	-30.8246	-8.86203	0.336137	0
0.2313	6.59786	-27.4929	-3.37865	-0.578903	0
0.2320	4.47312	-23.8254	0	-0.578903	0
0.2327	2.6466	-20.4657	2.43706	-2.11019	0
0.2333	-5.92689	-18.9259	5.81571	-0.578903	0
0.2340	-14.4631	-19.2339	6.09265	3.38005	0
0.2347	-15.6559	-19.8498	1.49547	4.29508	0
0.2353	-13.5312	-18.03	-2.43706	3.9963	0
0.2360	-12.3011	-14.0544	-1.55086	4.29508	0
0.2367	-12.9348	-10.0789	0	3.08126	0
0.2373	-13.5312	-8.56705	-0.332326	0.634926	0
0.2380	-5.92689	-8.25908	1.21853	-0.280114	0
0.2387	8.72259	-5.51539	3.93253	-0.896366	0
0.2393	14.2394	-2.77169	3.93253	-3.02523	0
0.2400	13.6058	-4.89946	1.82779	-3.3427	0
0.2407	20.6509	-6.41129	2.10473	-3.02523	0
0.2413	25.2359	-3.66759	3.04632	-4.85531	0
0.2420	15.1341	-2.15576	0.886203	-5.17278	0
0.2427	0.484588	-2.77169	1.21853	-3.3427	0
0.2433	-5.5914	-2.15576	1.21853	-3.94027	0
0.2440	-5.5914	-0.615932	-2.76939	-3.3427	0
0.2447	-7.41793	1.8198	-3.37865	0.336137	0
0.2453	-13.233	4.87146	2.714	1.25118	0
0.2460	-16.2896	5.79536	5.48338	0.336137	0
0.2467	-11.4065	4.56349	4.26485	1.54997	0
0.2473	-2.53477	4.56349	7.6435	1.25118	0
0.2480	2.01291	5.48739	10.0806	0.336137	0
0.2487	1.41649	4.25553	5.81571	2.16622	0
0.2493	1.41649	2.7437	2.43706	1.25118	0
0.2500	4.47312	2.7437	4.26485	-2.42766	0
0.2507	8.12617	3.33163	7.6435	-1.19515	0
0.2513	13.9412	3.33163	9.4713	1.54997	0
0.2520	23.7076	3.94756	8.52971	-0.578903	0
0.2527	35.5986	4.56349	5.20644	-2.42766	0
0.2533	44.433	1.8198	5.48338	-0.896366	0
0.2540	44.7685	-0.615932	7.6435	-0.578903	0
0.2547	37.1269	-0.615932	6.42497	-0.896366	0
0.2553	28.8889	0.279969	6.09265	-0.578903	0
0.2560	25.5341	-0.0279969	9.4713	-1.81141	0
0.2567	23.3721	-2.15576	10.3575	-2.11019	0
0.2573	17.8925	-3.66759	8.25277	-1.19515	0
0.2580	8.72259	-3.07966	6.42497	-2.11019	0
0.2587	-1.34194	-0.0279969	6.09265	-3.3427	0
0.2593	-11.4065	2.7437	7.92044	-1.81141	0
0.2600	-16.886	2.7437	9.4713	0.0186743	0
0.2607	-13.5312	1.8198	7.31118	1.25118	0
0.2613	-8.94625	1.20387	6.70191	3.38005	0
0.2620	-11.4065	-1.84779	10.0806	5.82638	0
0.2627	-11.7047	-5.51539	13.1269	7.0402	0
0.2633	-8.64804	-4.59149	14.9547	7.33899	0
0.2640	-13.5312	-2.46373	15.5639	5.82638	0
0.2647	-19.6445	-2.46373	14.0131	1.54997	0
0.2653	-15.0595	-1.84779	13.1269	-3.3427	0
0.2660	-13.5312	-0.615932	12.7946	-4.55652	0
0.2667	-19.6445	-1.23186	11.2991	-3.3427	0
0.2673	-21.471	-0.923897	12.1853	-3.94027	0
0.2680	-24.2294	-0.0279969	13.4038	-5.17278	0
0.2687	-28.8144	-2.77169	10.9668	-4.85531	0
0.2693	-23.2975	-5.82335	7.6435	-5.47156	0
0.2700	-14.4631	-4.59149	7.03424	-5.17278	0
0.2707	-13.233	-2.77169	6.70191	-3.02523	0
0.2713	-10.4746	-3.35963	5.48338	-3.94027	0
0.2720	-3.46667	-3.66759	6.09265	-6.68539	0
0.2727	-1.04373	-2.46373	7.6435	-4.85531	0
0.2733	3.24301	0.8959	8.52971	-3.94027	0
0.2740	12.7111	5.48739	9.13897	-7.9179	0
0.2747	18.1907	8.53905	10.3575	-9.13172	0
0.2753	22.4774	8.53905	11.576	-5.77035	0
0.2760	28.8889	8.53905	10.3575	-2.42766	0
0.2767	30.4172	10.0509	9.13897	-1.81141	0
0.2773	26.1305	10.0509	10.6898	-5.47156	0
0.2780	24.6022	8.53905	12.7946	-9.74798	0
0.2787	21.5455	7.30719	12.5176	-9.13172	0
0.2793	14.2394	5.48739	12.1853	-8.51547	0
0.2800	9.05808	4.56349	11.2991	-11.5781	0
0.2807	5.70323	3.94756	9.13897	-8.21668	0
0.2813	-2.23656	0.8959	8.52971	-1.49394	0
0.2820	-11.7047	-3.66759	10.3575	-2.72645	0
0.2827	-21.471	-3.97556	11.9084	-7.00286	0
0.2833	-29.709	-3.07966	10.9668	-5.17278	0
0.2840	-27.5843	-4.28352	10.3575	-2.11019	0
0.2847	-15.0595	-4.59149	9.74824	-2.42766	0
0.2853	-4.39857	-2.77169	7.31118	-3.3427	0
0.2860	1.41649	0.279969	4.54179	-4.25774	0
0.2867	6.00144	3.6396	5.48338	-2.42766	0
0.2873	4.17492	5.48739	6.09265	0.336137	0
0.2880	0.820073	4.25553	2.43706	-0.578903	0
0.2887	3.24301	3.02366	0	0.0186743	0
0.2893	4.47312	2.7437	1.49547	0.336137	0
0.2900	1.7147	4.56349	3.93253	-4.55652	0
0.2907	3.54122	9.12699	5.81571	-8.83294	0
0.2913	5.70323	12.7946	6.42497	-7.9179	0
0.2920	0.820073	10.6668	2.714	-5.77035	0
0.2927	-1.04373	7.30719	0.276939	-3.94027	0
0.2933	5.70323	3.6396	3.65559	-1.49394	0
0.2940	12.7111	-0.615932	5.20644	-2.11019	0
0.2947	18.4889	-1.84779	3.93253	-5.47156	0
0.2953	20.0172	-1.23186	5.48338	-7.00286	0
0.2960	13.6058	-5.82335	7.03424	-6.08782	0
0.2967	9.9527	-14.9783	6.70191	-4.25774	0
0.2973	15.1341	-22.5935	9.4713	-1.81141	0
0.2980	18.1907	-24.7213	12.7946	-1.49394	0
0.2987	15.1341	-23.2094	10.9668	-3.3427	0
0.2993	11.7792	-19.5418	9.4713	-4.55652	0
0.3000	5.70323	-13.4385	11.2991	-5.17278	0
0.3007	-2.53477	-8.25908	9.74824	-5.47156	0
0.3013	-3.76488	-8.56705	5.20644	-4.85531	0
0.3020	-0.410036	-11.0028	3.93253	-4.25774	0
0.3027	-1.04373	-11.9267	5.48338	-4.25774	0
0.3033	-2.23656	-15.2863	6.70191	-4.25774	0
0.3040	1.41649	-19.5418	4.87412	-3.02523	0
0.3047	4.77133	-21.3896	2.714	-2.72645	0
0.3053	5.70323	-24.7213	1.82779	-3.3427	0
0.3060	6.29965	-29.6207	1.49547	-3.64148	0
0.3067	5.70323	-31.1325	0.609265	-4.85531	0
0.3073	2.01291	-30.5446	0.276939	-5.77035	0
0.3080	-0.410036	-31.7485	1.21853	-4.25774	0
0.3087	4.17492	-30.2366	2.714	-4.25774	0
0.3093	11.481	-23.5174	3.04632	-6.08782	0
0.3100	13.3075	-19.2339	1.21853	-7.30164	0
0.3107	9.65449	-20.1578	0.276939	-6.08782	0
0.3113	9.9527	-18.6179	2.714	-3.94027	0
0.3120	11.481	-11.6187	3.04632	-1.19515	0
0.3127	6.89607	-7.33518	-0.609265	-0.896366	0
0.3133	6.89607	-6.41129	-1.21853	-3.3427	0
0.3140	14.5377	-3.66759	2.10473	-1.49394	0
0.3147	14.5377	-1.84779	2.43706	1.84875	0
0.3153	6.59786	-3.66759	0.609265	1.54997	0
0.3160	3.24301	-6.71925	1.49547	1.84875	0
0.3167	4.47312	-11.3107	0.886203	3.08126	0
0.3173	6.00144	-14.3624	-2.43706	-1.19515	0
0.3180	8.12617	-11.9267	-4.26485	-4.25774	0
0.3187	6.00144	-12.5146	-3.37865	-0.280114	0
0.3193	-2.23656	-18.03	-2.76939	1.25118	0
0.3200	-5.2932	-18.6179	-2.76939	-3.3427	0
0.3207	-0.410036	-14.9783	-4.26485	-3.3427	0
0.3213	0.484588	-13.4385	-5.20644	0.336137	0
0.3220	-4.99499	-10.3868	-4.87412	1.25118	0
0.3227	-5.92689	-4.89946	-4.26485	1.54997	0
0.3233	0.484588	-1.23186	-2.76939	2.16622	0
0.3240	3.54122	0.8959	0	0.933714	0
0.3247	5.70323	2.7437	3.93253	-0.578903	0
0.3253	12.4129	3.6396	5.81571	-1.19515	0
0.3260	16.6624	3.6396	2.714	-1.49394	0
0.3267	18.8244	3.6396	-0.609265	-0.280114	0
0.3273	26.7269	3.33163	0.276939	2.16622	0
0.3280	32.2438	-0.615932	-0.332326	4.29508	0
0.3287	27.3606	-6.71925	-4.26485	4.59387	0
0.3293	20.6509	-10.0789	-7.31118	3.08126	0
0.3300	14.2394	-10.0789	-7.31118	2.76379	0
0.3307	6.00144	-11.9267	-6.42497	5.50891	0
0.3313	1.41649	-13.7465	-6.09265	7.33899	0
0.3320	0.484588	-14.9783	-6.09265	4.91134	0
0.3327	-2.23656	-18.03	-6.09265	2.16622	0
0.3333	-5.92689	-19.2339	-6.09265	2.76379	0
0.3340	-8.94625	-16.7981	-5.81571	3.67883	0
0.3347	-6.52331	-15.5663	-4.26485	3.67883	0
0.3353	5.06954	-14.3624	-4.87412	3.08126	0
0.3360	16.3642	-10.3868	-9.4713	0.0186743	0
0.3367	21.2473	-9.18298	-11.2991	-4.25774	0
0.3373	22.1792	-9.18298	-9.74824	-7.00286	0
0.3380	20.6509	-4.59149	-11.2991	-8.51547	0
0.3387	19.4208	-1.23186	-12.5176	-9.74798	0
0.3393	20.9491	-2.77169	-11.2991	-8.83294	0
0.3400	14.5377	-3.66759	-11.6314	-6.68539	0
0.3407	-0.410036	-2.15576	-13.7362	-6.08782	0
0.3413	-5.92689	-0.0279969	-16.7825	-6.08782	0
0.3420	-1.93835	1.8198	-20.1611	-4.25774	0
0.3427	-2.23656	2.7437	-17.3917	-1.49394	0
0.3433	-2.53477	3.02366	-8.52971	0.336137	0
0.3440	2.34839	4.25553	-2.43706	0.634926	0
0.3447	4.47312	2.12776	-1.21853	0.0186743	0
0.3453	-1.04373	-1.53983	0.276939	-0.280114	0
0.3460	-10.4746	-1.23186	1.21853	-0.578903	0
0.3467	-19.9427	1.20387	2.10473	-1.81141	0
0.3473	-22.4029	2.12776	0.609265	-2.11019	0
0.3480	-17.1843	2.7437	-2.76939	-2.11019	0
0.3487	-11.7047	1.8198	-5.20644	-2.72645	0
0.3493	-9.87815	-1.84779	-5.81571	-1.81141	0
0.3500	-11.1083	-2.77169	-7.03424	-1.49394	0
0.3507	-13.5312	-0.615932	-7.92044	-3.3427	0
0.3513	-13.8294	0.587935	-7.92044	-1.19515	0
0.3520	-11.1083	-0.307966	-9.4713	6.12516	0
0.3527	-8.64804	-2.15576	-9.74824	8.25403	0
0.3533	-7.75342	-4.59149	-8.86203	5.50891	0
0.3540	-7.41793	-3.07966	-9.74824	5.50891	0
0.3547	-7.75342	2.12776	-10.3575	7.33899	0
0.3553	-7.75342	4.56349	-7.31118	7.95524	0
0.3560	-2.23656	4.56349	-3.37865	8.87028	0
0.3567	9.9527	7.30719	-1.21853	10.4016	0
0.3573	21.5455	10.0509	0.276939	10.7004	0
0.3580	24.9004	9.12699	-0.609265	9.48654	0
0.3587	24.6022	6.38329	-2.43706	5.21012	0
0.3593	27.0624	5.17942	-1.21853	3.08126	0
0.3600	24.6022	3.02366	-0.941591	4.91134	0
0.3607	12.1147	-0.0279969	-5.20644	2.76379	0
0.3613	-4.06309	-2.46373	-6.09265	-2.42766	0
0.3620	-17.1843	-6.41129	-0.332326	-2.42766	0
0.3627	-24.8258	-10.0789	0	-0.896366	0
0.3633	-21.471	-9.77091	-6.09265	-1.81141	0
0.3640	-8.94625	-8.25908	-5.20644	-0.578903	0
0.3647	2.6466	-7.02722	1.21853	2.46501	0
0.3653	8.12617	-4.59149	1.21853	2.46501	0
0.3660	10.8846	-2.15576	-0.609265	0.0186743	0
0.3667	15.1341	-0.923897	3.04632	-1.81141	0
0.3673	16.9979	-0.0279969	3.93253	-2.11019	0
0.3680	13.9412	-0.0279969	-1.21853	-1.49394	0
0.3687	9.65449	-0.0279969	-2.16012	-2.42766	0
0.3693	-0.111828	0.8959	-0.332326	-1.49394	0
0.3700	-18.1162	0.8959	-0.609265	1.25118	0
0.3707	-26.9506	0.587935	0.609265	0.336137	0
0.3713	-16.886	-0.0279969	2.43706	-1.49394	0
0.3720	-4.99499	-4.59149	2.43706	1.54997	0
0.3727	-2.23656	-9.46295	4.54179	2.76379	0
0.3733	2.01291	-7.95112	6.70191	0.0186743	0
0.3740	8.72259	-1.84779	5.20644	0.0186743	0
0.3747	9.9527	4.25553	4.87412	0.336137	0
0.3753	6.00144	8.23108	6.70191	-1.49394	0
0.3760	-0.410036	6.38329	4.26485	-1.19515	0
0.3767	-6.82151	0.8959	1.82779	0.336137	0
0.3773	-9.28173	-3.66759	0.886203	-0.280114	0
0.3780	-8.34983	-8.25908	-1.55086	-0.578903	0
0.3787	-10.1764	-13.7465	-2.76939	-1.49394	0
0.3793	-15.0595	-16.4902	-2.43706	-2.72645	0
0.3800	-14.7613	-18.338	-3.04632	0.336137	0
0.3807	-6.2251	-21.9776	-1.55086	5.21012	0
0.3813	-0.708245	-25.6451	3.04632	4.59387	0
0.3820	-0.708245	-28.3888	3.04632	1.25118	0
0.3827	2.6466	-29.3127	0.886203	3.67883	0
0.3833	10.2509	-27.185	2.43706	6.12516	0
0.3840	14.2394	-26.569	4.26485	2.46501	0
0.3847	14.8359	-28.3888	3.93253	-0.280114	0
0.3853	16.3642	-27.4929	2.43706	1.54997	0
0.3860	21.8438	-25.6451	1.49547	1.54997	0
0.3867	24.9004	-24.7213	4.26485	0.634926	0
0.3873	14.5377	-20.4657	11.2991	3.38005	0
0.3880	-3.76488	-13.4385	13.7362	5.50891	0
0.3887	-11.7047	-8.25908	10.6898	6.12516	0
0.3893	-7.11972	-6.13132	7.31118	8.87028	0
0.3900	-2.53477	-4.59149	3.93253	10.7004	0
0.3907	-4.39857	-0.923897	0.276939	9.78532	0
0.3913	-9.87815	1.8198	0.609265	8.87028	0
0.3920	-12.6366	2.7437	2.10473	8.87028	0
0.3927	-7.41793	3.33163	-0.609265	10.4016	0
0.3933	-1.04373	3.6396	-4.26485	12.2317	0
0.3940	-0.111828	1.20387	-3.98791	11.0178	0
0.3947	0.484588	-0.615932	-0.332326	10.1028	0
0.3953	4.17492	-2.46373	0.276939	11.0178	0
0.3960	6.29965	-6.41129	-3.04632	10.4016	0
0.3967	5.06954	-9.18298	-3.65559	9.48654	0
0.3973	2.34839	-11.9267	-0.941591	9.48654	0
0.3980	-1.34194	-16.4902	-0.332326	7.65646	0
0.3987	-2.23656	-15.8742	-1.55086	7.33899	0
0.3993	1.11828	-11.9267	-0.609265	8.5715	0
0.4000	-0.111828	-11.9267	0.276939	6.42395	0
0.4007	-5.92689	-12.2346	-1.55086	3.9963	0
0.4013	-7.75342	-11.0028	-2.43706	3.9963	0
0.4020	-4.99499	-13.1305	-1.55086	3.08126	0
0.4027	-3.16846	-16.1822	-2.16012	1.54997	0
0.4033	-3.46667	-16.4902	-4.26485	1.54997	0
0.4040	-4.06309	-16.4902	-2.76939	0.336137	0
0.4047	-2.23656	-13.1305	0.276939	-2.42766	0
0.4053	1.41649	-8.56705	0.609265	-3.64148	0
0.4060	3.24301	-7.64315	-1.82779	-3.02523	0
0.4067	5.06954	-7.02722	-3.37865	0.336137	0
0.4073	8.42438	-6.13132	-2.43706	2.76379	0
0.4080	5.36775	-9.18298	-2.43706	2.16622	0
0.4087	-2.87025	-11.3107	-4.26485	0.634926	0
0.4093	-6.52331	-8.25908	-4.26485	-2.42766	0
0.4100	-3.16846	-6.41129	-2.43706	-5.47156	0
0.4107	0.18638	-4.28352	-3.98791	-4.25774	0
0.4113	2.01291	0.8959	-5.81571	-2.42766	0
0.4120	1.41649	1.8198	-5.20644	-3.3427	0
0.4127	-1.04373	-1.23186	-6.09265	-2.42766	0
0.4133	-0.410036	-2.77169	-7.03424	-0.280114	0
0.4140	1.11828	-3.35963	-3.98791	-0.578903	0
0.4147	-3.16846	-5.20742	-3.04632	0.336137	0
0.4153	-9.57994	-3.66759	-3.37865	0.933714	0
0.4160	-12.3011	-1.53983	-0.609265	-1.81141	0
0.4167	-12.6366	-0.923897	-0.941591	-1.49394	0
0.4173	-12.3011	1.20387	-3.98791	0.634926	0
0.4180	-7.75342	4.56349	0.276939	-0.578903	0
0.4187	-2.23656	5.48739	4.54179	0.933714	0
0.4193	-1.04373	4.56349	1.49547	5.21012	0
0.4200	-0.410036	3.33163	0.609265	1.54997	0
0.4207	2.6466	0.279969	3.32326	-4.85531	0
0.4213	3.24301	-3.35963	1.82779	-2.42766	0
0.4220	1.41649	-3.97556	-0.941591	0.933714	0
0.4227	1.41649	-0.0279969	0	-2.42766	0
0.4233	1.11828	7.30719	0.276939	-4.25774	0
0.4240	-0.708245	13.7185	-1.55086	-3.02523	0
0.4247	-1.34194	16.4622	-2.43706	-3.02523	0
0.4253	-3.46667	19.5138	-2.16012	-3.64148	0
0.4260	-7.75342	21.0537	-0.332326	-3.64148	0
0.4267	-8.94625	18.5899	0.886203	-3.3427	0
0.4273	-5.2932	15.5383	0.609265	-2.42766	0
0.4280	1.41649	13.7185	-1.55086	-1.81141	0
0.4287	9.65449	8.23108	-3.65559	-1.49394	0
0.4293	12.7111	0.8959	-2.43706	-1.19515	0
0.4300	8.72259	-3.07966	1.49547	-0.280114	0
0.4307	10.2509	-4.59149	3.93253	-0.280114	0
0.4313	19.4208	-7.02722	4.54179	0.634926	0
0.4320	19.719	-9.77091	7.92044	1.25118	0
0.4327	9.05808	-11.3107	8.52971	0.634926	0
0.4333	4.17492	-12.5146	3.65559	-0.896366	0
0.4340	6.00144	-13.1305	3.04632	-3.02523	0
0.4347	1.11828	-11.0028	10.0806	-3.94027	0
0.4353	-4.99499	-7.02722	11.2991	-1.81141	0
0.4360	-5.92689	-4.89946	3.04632	-0.280114	0
0.4367	-7.41793	-2.46373	-2.43706	-1.49394	0
0.4373	-13.233	2.43573	0.276939	-0.896366	0
0.4380	-18.4144	3.33163	3.93253	1.25118	0
0.4387	-19.9427	1.20387	3.32326	0.336137	0
0.4393	-18.4144	3.33163	-0.609265	0.336137	0
0.4400	-16.2896	7.30719	-3.37865	1.84875	0
0.4407	-15.9914	9.12699	-2.43706	0.336137	0
0.4413	-13.233	10.0509	0	-0.896366	0
0.4420	-9.28173	10.9748	0.609265	-0.578903	0
0.4427	-9.57994	9.12699	1.82779	-0.280114	0
0.4433	-10.1764	8.23108	1.82779	0.634926	0
0.4440	-8.64804	8.53905	0	0.634926	0
0.4447	-8.34983	6.38329	1.49547	-1.49394	0
0.4453	-5.92689	4.87146	5.48338	-0.578903	0
0.4460	0.484588	6.99922	4.54179	0.634926	0
0.4467	2.94481	8.53905	1.21853	-2.42766	0
0.4473	-0.410036	8.23108	0.276939	-4.85531	0
0.4480	-3.76488	6.99922	-0.941591	-2.42766	0
0.4487	-6.82151	3.02366	-1.82779	-1.81141	0
0.4493	-9.87815	-4.28352	-0.332326	-3.02523	0
0.4500	-11.1083	-6.41129	1.82779	-1.49394	0
0.4507	-11.4065	-2.77169	3.04632	0.634926	0
0.4513	-11.7047	-0.0279969	3.93253	-0.578903	0
0.4520	-9.57994	0.8959	3.32326	-2.72645	0
0.4527	-3.46667	3.33163	2.43706	-1.19515	0
0.4533	1.7147	3.94756	3.04632	2.46501	0
0.4540	4.17492	3.6396	2.43706	1.25118	0
0.4547	6.00144	4.56349	0.886203	-1.49394	0
0.4553	10.5864	5.17942	0	0.0186743	0
0.4560	14.8359	3.02366	-2.76939	1.25118	0
0.4567	13.9412	-0.0279969	-5.20644	0.336137	0
0.4573	7.82797	-3.07966	-3.98791	0.336137	0
0.4580	3.24301	-5.82335	-2.76939	-0.578903	0
0.4587	3.24301	-7.33518	-4.26485	-3.02523	0
0.4593	0.484588	-9.18298	-3.65559	-2.42766	0
0.4600	-4.99499	-9.18298	-3.04632	-0.896366	0
0.4607	-5.2932	-6.41129	-4.26485	-1.81141	0
0.4613	-1.34194	-6.41129	-3.98791	-2.72645	0
0.4620	-0.410036	-7.95112	-3.04632	-1.81141	0
0.4627	2.94481	-3.97556	-4.26485	0.336137	0
0.4633	11.481	-0.0279969	-6.70191	1.54997	0
0.4640	17.5943	-1.84779	-8.86203	1.54997	0
0.4647	21.5455	-5.20742	-9.13897	2.16622	0
0.4653	27.957	-5.51539	-6.09265	0.933714	0
0.4660	29.7836	-6.41129	-3.37865	-1.49394	0
0.4667	25.2359	-8.87501	-3.65559	-0.280114	0
0.4673	22.7757	-9.77091	-2.76939	3.08126	0
0.4680	24.0058	-8.25908	-0.609265	1.84875	0
0.4687	27.0624	-8.56705	-0.609265	-1.49394	0
0.4693	31.6101	-10.6948	-0.609265	-2.11019	0
0.4700	32.8402	-10.6948	0.276939	-3.02523	0
0.4707	29.7836	-7.95112	0	-4.85531	0
0.4713	26.1305	-7.33518	-1.55086	-5.17278	0
0.4720	12.4129	-10.0789	-2.43706	-4.25774	0
0.4727	-4.99499	-11.3107	-2.43706	-3.3427	0
0.4733	-5.92689	-11.0028	-2.76939	-1.81141	0
0.4740	-0.111828	-11.0028	-2.76939	1.54997	0
0.4747	-9.28173	-10.0789	-2.43706	3.08126	0
0.4753	-22.7011	-6.41129	-3.04632	0.933714	0
0.4760	-28.1807	-6.41129	-2.43706	-0.578903	0
0.4767	-30.3054	-9.77091	0.886203	1.25118	0
0.4773	-26.9506	-8.56705	3.04632	1.84875	0
0.4780	-22.0674	-6.41129	2.714	-1.49394	0
0.4787	-27.5843	-10.0789	4.26485	-3.64148	0
0.4793	-35.5241	-11.0028	5.81571	-2.72645	0
0.4800	-33.362	-6.41129	2.714	-3.94027	0
0.4807	-26.9506	-7.64315	0.276939	-5.77035	0
0.4813	-21.471	-10.0789	2.10473	-4.85531	0
0.4820	-12.9348	-5.82335	2.43706	-3.3427	0
0.4827	-3.76488	-3.66759	-0.609265	-4.25774	0
0.4833	3.24301	-4.59149	-3.37865	-3.3427	0
0.4840	8.42438	-0.0279969	-3.98791	-1.49394	0
0.4847	14.2394	3.6396	-3.98791	-2.42766	0
0.4853	17.8925	0.279969	-3.98791	-3.94027	0
0.4860	11.481	-5.51539	-4.26485	-2.42766	0
0.4867	-0.708245	-11.0028	-4.59718	-2.11019	0
0.4873	-1.04373	-12.8226	-4.26485	-3.3427	0
0.4880	13.3075	-10.0789	-3.65559	-3.3427	0
0.4887	29.7836	-11.9267	-3.37865	-1.49394	0
0.4893	40.4818	-17.1061	-3.37865	0.336137	0
0.4900	39.8854	-16.7981	-3.04632	1.84875	0
0.4907	27.0624	-15.2863	-3.37865	0.933714	0
0.4913	15.4696	-18.338	-3.65559	-0.896366	0
0.4920	6.89607	-21.3896	-2.43706	0.634926	0
0.4927	-13.8294	-21.9776	-0.332326	2.16622	0
0.4933	-38.5807	-24.4413	-0.332326	-0.578903	0
0.4940	-48.9434	-27.4929	-0.941591	-1.19515	0
0.4947	-51.7019	-29.9287	0.886203	1.54997	0
0.4953	-59.9399	-31.4405	3.93253	0.336137	0
0.4960	-63.5929	-32.0564	4.87412	0.933714	0
0.4967	-53.8266	-31.1325	1.82779	6.42395	0
0.4973	-43.1284	-29.0048	1.21853	5.82638	0
0.4980	-42.532	-25.6451	4.87412	0.634926	0
0.4987	-42.532	-21.9776	3.65559	1.84875	0
0.4993	-30.9391	-20.1578	-0.609265	3.08126	0
0.5000	-20.5391	-16.7981	0.609265	-1.19515	0
0.5007	-22.0674	-13.1305	2.43706	-0.896366	0
0.5013	-25.124	-12.2346	0	-0.280114	0
0.5020	-22.4029	-10.6948	1.49547	-4.85531	0
0.5027	-15.9914	-6.71925	5.48338	-5.47156	0
0.5033	-5.92689	-5.20742	3.65559	-1.81141	0
0.5040	0.484588	-5.20742	0.609265	-2.42766	0
0.5047	-3.16846	-4.28352	0.276939	-5.17278	0
0.5053	-8.05162	-4.59149	0	-6.3866	0
0.5060	-5.92689	-5.82335	-0.609265	-6.08782	0
0.5067	-2.53477	-6.41129	0.276939	-3.3427	0
0.5073	0.484588	-7.33518	2.10473	-3.3427	0
0.5080	4.47312	-10.0789	3.93253	-6.3866	0
0.5087	5.36775	-11.9267	3.04632	-5.47156	0
0.5093	5.06954	-11.9267	0.609265	-3.64148	0
0.5100	5.06954	-11.0028	1.82779	-5.17278	0
0.5107	-0.111828	-9.46295	3.04632	-6.08782	0
0.5113	-9.87815	-3.97556	0.276939	-5.47156	0
0.5120	-20.5391	3.94756	-2.43706	-6.08782	0
0.5127	-33.362	5.79536	-1.82779	-4.25774	0
0.5133	-41.6001	4.25553	0.276939	0.336137	0
0.5140	-35.1886	4.56349	1.21853	2.16622	0
0.5147	-24.2294	3.94756	0.276939	3.38005	0
0.5153	-17.5197	-0.0279969	-1.21853	4.91134	0
0.5160	-6.2251	-2.77169	-0.332326	3.08126	0
0.5167	10.5864	-3.97556	1.82779	1.25118	0
0.5173	16.6624	-4.59149	0.609265	1.84875	0
0.5180	9.65449	-3.66759	-0.941591	1.54997	0
0.5187	4.77133	-3.97556	0.609265	-0.280114	0
0.5193	9.9527	-5.82335	2.43706	2.16622	0
0.5200	15.7678	-5.82335	2.714	4.91134	0
0.5207	16.9979	-3.97556	3.93253	2.16622	0
0.5213	16.6624	-2.77169	4.87412	2.16622	0
0.5220	13.9412	-3.07966	3.32326	6.42395	0
0.5227	10.8846	-3.66759	3.04632	5.82638	0
0.5233	12.4129	-0.923897	3.93253	3.08126	0
0.5240	13.9412	2.7437	3.32326	4.59387	0
0.5247	9.9527	3.33163	0.886203	6.12516	0
0.5253	8.12617	3.6396	0	6.12516	0
0.5260	11.1828	5.79536	0.276939	4.91134	0
0.5267	12.4129	6.38329	-0.609265	1.25118	0
0.5273	13.3075	4.56349	-1.55086	-1.49394	0
0.5280	12.1147	2.7437	-1.82779	1.25118	0
0.5287	3.54122	2.43573	-3.04632	1.54997	0
0.5293	-4.99499	2.7437	-2.76939	-2.42766	0
0.5300	-5.92689	3.02366	0.276939	-3.02523	0
0.5307	-2.23656	3.02366	-0.332326	-0.578903	0
0.5313	4.17492	1.51183	-3.37865	-0.578903	0
0.5320	12.1147	0.8959	-1.55086	-0.280114	0
0.5327	15.1341	1.51183	1.82779	3.08126	0
0.5333	15.4696	-0.0279969	-0.941591	3.9963	0
0.5340	17.8925	-1.53983	-3.65559	3.08126	0
0.5347	21.5455	-0.923897	-2.76939	3.38005	0
0.5353	27.3606	-1.84779	-3.04632	3.9963	0
0.5360	35.0022	-4.59149	-4.59718	2.76379	0
0.5367	37.7233	-4.89946	-5.20644	2.16622	0
0.5373	38.0216	-4.59149	-5.81571	2.16622	0
0.5380	35.8968	-6.41129	-4.59718	1.25118	0
0.5387	22.7757	-5.51539	-0.609265	1.25118	0
0.5393	6.89607	-0.0279969	3.93253	1.84875	0
0.5400	3.83943	2.7437	7.6435	0.336137	0
0.5407	8.12617	1.51183	8.52971	-1.49394	0
0.5413	6.89607	2.7437	7.03424	0.336137	0
0.5420	2.34839	3.6396	6.09265	3.38005	0
0.5427	0.18638	0.8959	5.48338	4.29508	0
0.5433	-1.34194	-0.923897	4.87412	3.9963	0
0.5440	-2.23656	1.51183	5.81571	2.46501	0
0.5447	-5.5914	2.7437	7.6435	0.634926	0
0.5453	-13.233	-1.23186	6.70191	1.25118	0
0.5460	-15.9914	-6.71925	5.81571	1.84875	0
0.5467	-11.4065	-10.0789	6.09265	-0.896366	0
0.5473	-9.28173	-10.0789	5.20644	-3.02523	0
0.5480	-8.94625	-7.33518	1.82779	-0.578903	0
0.5487	-2.87025	-5.51539	-1.55086	0.933714	0
0.5493	3.24301	-6.41129	-2.16012	-0.578903	0
0.5500	2.34839	-8.25908	-0.941591	-0.896366	0
0.5507	2.34839	-7.33518	-0.609265	2.76379	0
0.5513	7.23155	-5.51539	-1.82779	5.21012	0
0.5520	7.82797	-6.41129	-2.43706	2.76379	0
0.5527	4.47312	-8.25908	-1.21853	-0.280114	0
0.5533	4.47312	-7.33518	1.21853	0.336137	0
0.5540	6.89607	-3.35963	2.43706	2.46501	0
0.5547	6.00144	-0.0279969	0.886203	3.08126	0
0.5553	1.41649	3.02366	-0.609265	2.16622	0
0.5560	-1.93835	6.38329	0.276939	1.54997	0
0.5567	0.18638	5.48739	1.49547	3.9963	0
0.5573	3.24301	1.51183	1.49547	6.42395	0
0.5580	5.36775	0.8959	2.714	3.08126	0
0.5587	10.5864	0.587935	3.93253	0.933714	0
0.5593	15.4696	-4.89946	2.10473	4.29508	0
0.5600	16.3642	-10.6948	-0.609265	5.82638	0
0.5607	21.2473	-13.1305	0.276939	3.08126	0
0.5613	28.5907	-15.8742	2.10473	2.76379	0
0.5620	27.6588	-17.722	3.04632	2.46501	0
0.5627	21.2473	-16.7981	3.04632	0.336137	0
0.5633	15.4696	-16.1822	2.43706	-0.578903	0
0.5640	7.82797	-13.7465	0.609265	-1.19515	0
0.5647	-1.34194	-10.0789	-0.332326	-2.11019	0
0.5653	-8.05162	-9.18298	2.10473	1.25118	0
0.5660	-12.0029	-9.18298	3.93253	2.76379	0
0.5667	-13.8294	-4.59149	2.43706	-1.49394	0
0.5673	-14.4631	-1.53983	0.276939	-1.19515	0
0.5680	-14.7613	-1.53983	-1.21853	4.91134	0
0.5687	-10.4746	0.279969	-3.37865	6.12516	0
0.5693	-4.39857	2.7437	-5.20644	5.82638	0
0.5700	-4.06309	1.8198	-5.20644	7.0402	0
0.5707	-5.92689	2.43573	-5.20644	6.42395	0
0.5713	-2.53477	4.56349	-5.81571	4.91134	0
0.5720	0.484588	3.6396	-5.48338	3.9963	0
0.5727	-2.23656	4.56349	-5.20644	3.38005	0
0.5733	-1.34194	10.0509	-4.59718	3.67883	0
0.5740	7.52976	11.2827	-2.16012	3.9963	0
0.5747	16.066	9.12699	-1.21853	2.46501	0
0.5753	17.5943	9.74292	-3.04632	3.67883	0
0.5760	16.066	8.53905	-4.26485	5.21012	0
0.5767	14.2394	1.8198	-4.26485	1.84875	0
0.5773	11.7792	-3.66759	-3.98791	-1.81141	0
0.5780	11.1828	-4.59149	-5.20644	-0.578903	0
0.5787	10.5864	-4.59149	-7.92044	0.0186743	0
0.5793	8.42438	-4.89946	-9.4713	-0.578903	0
0.5800	7.82797	-6.71925	-9.13897	0.933714	0
0.5807	8.72259	-8.25908	-8.86203	3.08126	0
0.5813	4.17492	-7.95112	-7.31118	3.08126	0
0.5820	-3.76488	-9.18298	-5.48338	1.25118	0
0.5827	-5.2932	-11.9267	-4.87412	-0.578903	0
0.5833	-2.53477	-10.3868	-4.26485	-1.49394	0
0.5840	-6.82151	-6.13132	-3.37865	-0.896366	0
0.5847	-19.6445	-5.51539	-4.26485	-1.19515	0
0.5853	-26.3542	-5.51539	-4.26485	-3.64148	0
0.5860	-21.471	-2.46373	-3.37865	-4.25774	0
0.5867	-10.4746	2.7437	-5.20644	0.336137	0
0.5873	1.41649	5.48739	-6.09265	4.59387	0
0.5880	9.35628	-5.51539	-5.20644	3.9963	0
0.5887	5.36775	-5.51539	-4.87412	2.46501	0
0.5893	-0.111828	-5.51539	-2.43706	1.25118	0
0.5900	6.00144	-5.51539	1.49547	-0.578903	0
0.5907	10.8846	-5.51539	4.26485	-0.578903	0
0.5913	-2.23656	-5.51539	7.6435	0.336137	0
0.5920	-23.9312	-5.51539	9.74824	-0.578903	0
0.5927	-34.2939	-5.51539	5.81571	-1.19515	0
0.5933	-29.4108	-5.51539	2.714	0.634926	0
0.5940	-18.7126	-5.51539	4.54179	0.0186743	0
0.5947	-14.1649	-5.51539	3.65559	-2.42766	0
0.5953	-15.0595	-5.51539	0.276939	-0.578903	0
0.5960	-15.9914	-5.51539	-0.609265	1.84875	0
0.5967	-21.7692	-5.51539	-3.37865	0.634926	0
0.5973	-31.2373	-5.51539	-7.03424	1.54997	0
0.5980	-34.8904	-5.51539	-6.70191	4.29508	0
0.5987	-34.2939	-5.51539	-3.65559	2.76379	0
0.5993	-38.8789	-5.51539	1.82779	0.634926	0
0.6000	-45.2904	-5.51539	9.13897	1.84875	0
0.6007	-44.6567	-5.51539	9.4713	1.25118	0
0.6013	-37.0524	-5.51539	3.93253	-0.578903	0
0.6020	-26.9506	-5.51539	3.04632	0.933714	0
0.6027	-15.0595	-5.51539	3.93253	2.46501	0
0.6033	-2.23656	-5.51539	2.10473	2.16622	0
0.6040	2.34839	-5.51539	3.93253	1.25118	0
0.6047	-2.23656	-5.51539	6.70191	-0.280114	0
0.6053	0.18638	-5.51539	3.65559	-1.19515	0
0.6060	15.1341	-5.51539	1.82779	-0.578903	0
0.6067	30.119	-5.51539	3.04632	-0.578903	0
0.6073	35.5986	-5.51539	0.276939	0.336137	0
0.6080	31.6101	-5.51539	-1.82779	3.08126	0
0.6087	26.7269	-5.51539	0.276939	4.29508	0
0.6093	27.0624	-5.51539	0.609265	2.16622	0
0.6100	26.4287	-5.51539	-1.55086	1.25118	0
0.6107	15.1341	-5.51539	0.609265	3.08126	0
0.6113	-0.111828	-5.51539	1.82779	3.9963	0
0.6120	-10.1764	-5.51539	-3.37865	0.336137	0
0.6127	-17.8179	-5.51539	-6.70191	-2.11019	0
0.6133	-22.9993	-5.51539	-2.43706	-0.578903	0
0.6140	-23.2975	-5.51539	3.04632	-0.578903	0
0.6147	-23.9312	-5.51539	3.04632	-3.64148	0
0.6153	-26.9506	-5.51539	-0.941591	-3.02523	0
0.6160	-29.4108	-5.51539	-2.76939	0.0186743	0
0.6167	-28.8144	-5.51539	0	0.0186743	0
0.6173	-23.5957	-5.51539	2.10473	-0.578903	0
0.6180	-11.4065	-5.51539	1.21853	0.336137	0
0.6187	4.17492	-5.51539	1.49547	0.933714	0
0.6193	16.066	-5.51539	2.714	0.0186743	0
0.6200	20.9491	-5.51539	0	-0.896366	0
0.6207	19.1226	-5.51539	-3.37865	0.0186743	0
0.6213	14.2394	-5.51539	-1.21853	0.0186743	0
0.6220	12.4129	-5.51539	0.886203	-2.42766	0
0.6227	10.5864	-5.51539	-1.21853	-2.42766	0
0.6233	3.83943	-5.51539	-0.609265	1.54997	0
0.6240	1.41649	-5.51539	3.93253	1.25118	0
0.6247	10.2509	-5.51539	5.20644	-1.81141	0
0.6253	21.2473	-5.51539	3.04632	-0.280114	0
0.6260	31.6101	-5.51539	3.04632	0.0186743	0
0.6267	43.8366	-5.51539	3.04632	-1.49394	0
0.6273	49.9499	-5.51539	2.10473	2.16622	0
0.6280	49.3162	-5.51539	3.93253	3.9963	0
0.6287	45.3649	-5.51539	3.93253	1.54997	0
0.6293	29.7836	-5.51539	0.276939	3.08126	0
0.6300	3.83943	-5.51539	0	3.9963	0
0.6307	-13.8294	-5.51539	1.21853	-1.81141	0
0.6313	-15.9914	-5.51539	-0.941591	-3.3427	0
0.6320	-11.4065	-5.51539	-1.21853	0.336137	0
0.6327	-5.92689	-5.51539	0	-0.896366	0
0.6333	-1.93835	-5.51539	-2.43706	-1.81141	0
0.6340	0.484588	-5.51539	-3.37865	0.634926	0
0.6347	2.34839	-5.51539	0.609265	0.336137	0
0.6353	1.41649	-5.51539	0.276939	-0.896366	0
0.6360	-3.76488	-5.51539	-3.04632	1.25118	0
0.6367	-8.64804	-5.51539	-1.82779	3.08126	0
0.6373	-8.94625	-5.51539	0	2.46501	0
0.6380	-6.2251	-5.51539	-0.609265	1.54997	0
0.6387	-3.16846	-5.51539	0.276939	0.0186743	0
0.6393	1.41649	-5.51539	0.609265	-0.578903	0
0.6400	6.89607	-5.51539	1.21853	-0.280114	0
0.6407	6.00144	-5.51539	5.81571	-1.19515	0
0.6413	2.34839	-5.51539	10.3575	-2.42766	0
0.6420	3.83943	-5.51539	8.86203	-2.72645	0
0.6427	1.7147	-5.51539	4.87412	-3.64148	0
0.6433	-7.75342	-5.51539	3.04632	-4.25774	0
0.6440	-12.0029	-5.51539	3.65559	-2.42766	0
0.6447	-11.4065	-5.51539	4.54179	-0.280114	0
0.6453	-13.5312	-5.51539	4.54179	-0.896366	0
0.6460	-10.4746	-5.51539	3.93253	-3.94027	0
0.6467	0.484588	-5.51539	3.93253	-3.3427	0
0.6473	8.72259	-5.51539	3.32326	1.25118	0
0.6480	13.3075	-5.51539	2.43706	3.38005	0
0.6487	16.3642	-5.51539	2.43706	1.25118	0
0.6493	20.3527	-5.51539	0.886203	-2.72645	0
0.6500	25.5341	-5.51539	-1.82779	-4.25774	0
0.6507	21.2473	-5.51539	-0.941591	-4.25774	0
0.6513	3.24301	-5.51539	1.21853	-3.3427	0
0.6520	-12.3011	-5.51539	0.609265	-4.25774	0
0.6527	-14.1649	-5.51539	-1.21853	-4.25774	0
0.6533	-10.4746	-5.51539	-0.609265	-1.49394	0
0.6540	-8.64804	-5.51539	0.886203	-0.578903	0
0.6547	-8.64804	-5.51539	1.49547	-3.3427	0
0.6553	-7.11972	-5.51539	2.43706	-5.77035	0
0.6560	-2.87025	-5.51539	2.10473	-4.25774	0
0.6567	1.41649	-5.51539	0.886203	-2.42766	0
0.6573	5.06954	-5.51539	0.886203	-4.85531	0
0.6580	8.72259	-5.51539	3.65559	-6.68539	0
0.6587	8.12617	-5.51539	6.42497	-4.25774	0
0.6593	2.94481	-5.51539	5.20644	-2.72645	0
0.6600	-4.99499	-5.51539	1.49547	-3.94027	0
0.6607	-15.6559	-5.51539	0.886203	-4.55652	0
0.6613	-25.124	-5.51539	3.93253	-5.17278	0
0.6620	-26.9506	-5.51539	3.65559	-3.94027	0
0.6627	-22.4029	-5.51539	0.276939	-0.896366	0
0.6633	-14.7613	-5.51539	0.276939	-2.42766	0
0.6640	-8.64804	-5.51539	0.609265	-7.00286	0
0.6647	-4.99499	-5.51539	-1.55086	-5.17278	0
0.6653	-4.06309	-5.51539	-2.76939	-2.42766	0
0.6660	-4.06309	-5.51539	-2.16012	-4.25774	0
0.6667	-2.87025	-5.51539	-3.37865	-1.49394	0
0.6673	1.41649	-5.51539	-5.20644	3.08126	0
0.6680	5.70323	-5.51539	-3.65559	0.336137	0
0.6687	7.82797	-5.51539	-3.37865	-2.11019	0
0.6693	9.65449	-5.51539	-4.87412	1.25118	0
0.6700	11.7792	-5.51539	-3.37865	0.634926	0
0.6707	13.3075	-5.51539	-0.332326	-1.81141	0
0.6713	12.7111	-5.51539	-1.82779	-0.896366	0
0.6720	9.35628	-5.51539	-4.26485	-1.19515	0
0.6727	7.82797	-5.51539	-1.55086	-3.64148	0
0.6733	10.2509	-5.51539	0	-4.25774	0
0.6740	7.23155	-5.51539	-3.37865	-3.3427	0
0.6747	0.484588	-5.51539	-4.87412	-3.3427	0
0.6753	2.01291	-5.51539	-2.16012	-3.3427	0
0.6760	2.01291	-5.51539	-0.941591	-3.02523	0
0.6767	-7.75342	-5.51539	-1.82779	-2.11019	0
0.6773	-12.3011	-5.51539	-0.609265	-2.11019	0
0.6780	-8.34983	-5.51539	1.49547	-4.25774	0
0.6787	-10.1764	-5.51539	2.10473	-5.17278	0
0.6793	-13.233	-5.51539	0.276939	-2.42766	0
0.6800	-9.87815	-5.51539	-2.43706	-1.19515	0
0.6807	-9.57994	-5.51539	-4.87412	-2.72645	0
0.6813	-12.9348	-5.51539	-6.70191	-1.81141	0
0.6820	-14.4631	-5.51539	-5.20644	-0.578903	0
0.6827	-15.0595	-5.51539	0	-3.3427	0
0.6833	-12.3011	-5.51539	2.10473	-2.72645	0
0.6840	-5.2932	-5.51539	-1.21853	0.933714	0
0.6847	-2.23656	-5.51539	-1.82779	-1.19515	0
0.6853	0.484588	-5.51539	0.276939	-5.47156	0
0.6860	7.23155	-5.51539	-1.21853	-4.85531	0
0.6867	7.82797	-5.51539	-2.43706	-4.25774	0
0.6873	1.7147	-5.51539	0.276939	-5.77035	0
0.6880	-1.34194	-5.51539	0.276939	-5.77035	0
0.6887	-1.93835	-5.51539	-3.65559	-5.47156	0
0.6893	-0.410036	-5.51539	-6.42497	-4.55652	0
0.6900	6.89607	-5.51539	-7.6435	-1.49394	0
0.6907	12.7111	-5.51539	-7.92044	1.25118	0
0.6913	10.5864	-5.51539	-7.31118	1.84875	0
0.6920	8.42438	-5.51539	-7.6435	1.25118	0
0.6927	10.5864	-5.51539	-8.86203	-1.49394	0
0.6933	13.9412	-5.51539	-8.86203	-2.42766	0
0.6940	18.4889	-5.51539	-8.25277	-0.896366	0
0.6947	24.304	-5.51539	-7.6435	0.336137	0
0.6953	28.2552	-5.51539	-7.31118	0.336137	0
0.6960	29.4853	-5.51539	-7.92044	0.933714	0
0.6967	27.3606	-5.51539	-7.92044	0.336137	0
0.6973	23.3721	-5.51539	-6.09265	-1.49394	0
0.6980	21.2473	-5.51539	-4.59718	-2.72645	0
0.6987	13.9412	-5.51539	-6.09265	-3.94027	0
0.6993	-2.87025	-5.51539	-7.31118	-4.25774	0
0.7000	-13.233	-5.51539	-5.81571	-4.25774	0
0.7007	-8.05162	-5.51539	-2.76939	-3.3427	0
0.7013	-2.53477	-5.51539	-3.37865	-1.49394	0
0.7020	-5.92689	-5.51539	-4.59718	-1.81141	0
0.7027	-8.05162	-5.51539	-0.941591	-3.02523	0
0.7033	-3.16846	-5.51539	2.10473	-1.81141	0
0.7040	3.83943	-5.51539	1.21853	-1.49394	0
0.7047	3.24301	-5.51539	1.49547	-3.3427	0
0.7053	-5.2932	-5.51539	3.04632	-3.3427	0
0.7060	-8.94625	-5.51539	3.04632	-1.49394	0
0.7067	-3.76488	-5.51539	2.10473	-2.42766	0
0.7073	-4.39857	-5.51539	0.276939	-1.49394	0
0.7080	-19.3463	-5.51539	-2.43706	1.54997	0
0.7087	-36.7169	-5.51539	-3.37865	-1.49394	0
0.7093	-42.532	-5.51539	-4.87412	-5.17278	0
0.7100	-35.8223	-5.51539	-7.03424	-2.11019	0
0.7107	-26.9506	-5.51539	-6.70191	0.336137	0
0.7113	-21.1728	-5.51539	-6.09265	-2.42766	0
0.7120	-20.2409	-5.51539	-7.31118	-2.42766	0
0.7127	-22.9993	-5.51539	-6.42497	0.336137	0
0.7133	-22.4029	-5.51539	-3.04632	0.0186743	0
0.7140	-15.6559	-5.51539	-0.941591	1.25118	0
0.7147	-11.4065	-5.51539	1.21853	3.08126	0
0.7153	-9.57994	-5.51539	3.32326	-0.280114	0
0.7160	-4.06309	-5.51539	3.93253	-4.25774	0
0.7167	-0.111828	-5.51539	3.04632	-3.64148	0
0.7173	-1.64015	-5.51539	2.10473	-3.64148	0
0.7180	-1.34194	-5.51539	1.21853	-5.77035	0
0.7187	1.41649	-5.51539	1.21853	-5.77035	0
0.7193	2.34839	-5.51539	1.21853	-3.64148	0
0.7200	4.77133	-5.51539	-2.16012	-3.02523	0
0.7207	7.82797	-5.51539	-5.48338	-3.94027	0
0.7213	6.89607	-5.51539	-6.09265	-5.17278	0
0.7220	5.70323	-5.51539	-5.81571	-3.64148	0
0.7227	8.72259	-5.51539	-5.20644	0.0186743	0
0.7233	11.481	-5.51539	-3.37865	0.336137	0
0.7240	11.7792	-5.51539	-3.37865	-1.81141	0
0.7247	16.3642	-5.51539	-3.98791	-2.72645	0
0.7253	27.957	-5.51539	-1.55086	-2.72645	0
0.7260	37.1269	-5.51539	3.32326	-2.11019	0
0.7267	35.8968	-5.51539	7.31118	-1.49394	0
0.7273	27.3606	-5.51539	7.31118	-4.55652	0
0.7280	22.4774	-5.51539	3.32326	-7.00286	0
0.7287	16.066	-5.51539	1.21853	-4.25774	0
0.7293	-9.57994	-5.51539	3.32326	-2.42766	0
0.7300	-38.8789	-5.51539	4.87412	-3.94027	0
0.7307	-35.8223	-5.51539	3.93253	-2.72645	0
0.7313	-15.6559	-5.51539	4.54179	-0.280114	0
0.7320	-17.5197	-5.51539	5.48338	-0.896366	0
0.7327	-27.5843	-5.51539	5.81571	-2.11019	0
0.7333	-22.7011	-5.51539	4.26485	-1.49394	0
0.7340	-19.0481	-5.51539	0.886203	-1.19515	0
0.7347	-23.2975	-5.51539	-0.941591	-1.49394	0
0.7353	-21.471	-5.51539	0	-0.280114	0
0.7360	-15.9914	-5.51539	-0.609265	0.336137	0
0.7367	-13.233	-5.51539	-2.43706	-0.280114	0
0.7373	-8.64804	-5.51539	-2.16012	-0.280114	0
0.7380	-7.75342	-5.51539	-3.65559	-0.578903	0
0.7387	-8.94625	-5.51539	-5.20644	-2.42766	0
0.7393	-3.76488	-5.51539	-3.98791	-2.72645	0
0.7400	3.24301	-5.51539	-4.26485	-0.578903	0
0.7407	7.52976	-5.51539	-7.31118	0.634926	0
0.7413	11.7792	-5.51539	-7.03424	0.0186743	0
0.7420	13.3075	-5.51539	-4.26485	-0.280114	0
0.7427	13.0093	-5.51539	-1.21853	0.336137	0
0.7433	18.1907	-5.51539	1.21853	1.25118	0
0.7440	22.7757	0.8959	1.49547	0.336137	0
0.7447	18.1907	3.6396	1.21853	-2.42766	0
0.7453	11.1828	5.48739	2.714	-2.72645	0
0.7460	10.5864	2.12776	3.04632	0.336137	0
0.7467	12.1147	0.587935	0.276939	0.634926	0
0.7473	7.23155	4.25553	-0.609265	0.336137	0
0.7480	-1.34194	5.79536	2.10473	1.54997	0
0.7487	-7.75342	4.56349	5.20644	-0.578903	0
0.7493	-13.233	4.25553	5.81571	-1.81141	0
0.7500	-16.886	4.56349	4.87412	1.84875	0
0.7507	-11.4065	6.07533	3.04632	3.38005	0
0.7513	-4.99499	6.07533	2.10473	0.933714	0
0.7520	-5.5914	2.7437	4.26485	0.634926	0
0.7527	-8.05162	1.20387	6.09265	1.25118	0
0.7533	-6.82151	0.8959	3.93253	1.25118	0
0.7540	-3.16846	-3.07966	3.04632	3.9963	0
0.7547	1.11828	-6.41129	5.48338	4.91134	0
0.7553	4.77133	-5.20742	2.43706	2.46501	0
0.7560	3.83943	-6.71925	-4.26485	2.16622	0
0.7567	2.34839	-11.0028	-4.59718	2.76379	0
0.7573	3.24301	-12.8226	-2.43706	1.54997	0
0.7580	4.17492	-14.3624	-3.98791	0.0186743	0
0.7587	2.94481	-16.7981	-4.87412	-0.578903	0
0.7593	0.18638	-17.1061	-4.59718	0.0186743	0
0.7600	-2.23656	-14.6704	-5.48338	0.336137	0
0.7607	-1.34194	-11.0028	-3.98791	-1.81141	0
0.7613	3.24301	-7.33518	-1.55086	-4.25774	0
0.7620	7.82797	-3.35963	-2.16012	-2.42766	0
0.7627	10.5864	-0.923897	-0.332326	0.634926	0
0.7633	11.481	-1.84779	3.93253	-0.896366	0
0.7640	10.2509	-4.59149	3.04632	-4.25774	0
0.7647	9.05808	-6.41129	-0.609265	-5.77035	0
0.7653	10.2509	-7.64315	0.276939	-4.55652	0
0.7660	13.6058	-10.0789	2.10473	-3.94027	0
0.7667	16.066	-11.9267	2.10473	-4.55652	0
0.7673	15.1341	-14.3624	1.49547	-4.25774	0
0.7680	15.4696	-5.51539	-1.55086	-2.42766	0
0.7687	20.6509	-5.51539	-4.26485	0.0186743	0
0.7693	24.0058	-5.51539	-4.87412	2.16622	0
0.7700	22.1792	-5.51539	-5.48338	2.76379	0
0.7707	21.5455	-5.51539	-5.20644	0.634926	0
0.7713	20.9491	-5.51539	-1.82779	-0.280114	0
0.7720	14.2394	-5.51539	0	1.54997	0
0.7727	6.89607	-5.51539	-1.21853	2.46501	0
0.7733	2.94481	-5.51539	-0.941591	2.46501	0
0.7740	-2.87025	-5.51539	1.49547	3.08126	0
0.7747	-6.82151	-5.51539	2.10473	3.67883	0
0.7753	-7.11972	-5.51539	2.43706	3.08126	0
0.7760	-11.7047	-5.51539	2.714	1.25118	0
0.7767	-17.5197	-5.51539	0	0.336137	0
0.7773	-15.0595	-5.51539	-3.04632	0.336137	0
0.7780	-10.1764	-5.51539	-2.76939	-0.578903	0
0.7787	-7.11972	-5.51539	-2.16012	-1.49394	0
0.7793	-3.16846	-5.51539	-4.26485	0.634926	0
0.7800	-2.23656	-8.25908	-5.48338	2.76379	0
0.7807	-4.99499	-9.46295	-4.59718	2.16622	0
0.7813	-4.99499	-7.64315	-4.26485	2.46501	0
0.7820	-5.2932	-9.18298	-4.59718	0.336137	0
0.7827	-8.94625	-11.3107	-5.48338	-2.72645	0
0.7833	-10.1764	-8.25908	-8.25277	-1.49394	0
0.7840	-5.92689	-5.51539	-7.92044	-1.81141	0
0.7847	-0.410036	-5.20742	-1.55086	-4.85531	0
0.7853	4.17492	-5.51539	1.82779	-3.3427	0
0.7860	2.94481	-5.82335	-2.16012	-1.19515	0
0.7867	-3.76488	-5.20742	-4.26485	-2.42766	0
0.7873	-7.41793	-0.923897	-1.55086	-0.896366	0
0.7880	-6.2251	0.8959	0	0.0186743	0
0.7887	-7.11972	-0.923897	1.21853	-2.42766	0
0.7893	-10.1764	-0.0279969	1.82779	-1.49394	0
0.7900	-10.1764	1.20387	0.609265	1.25118	0
0.7907	-5.5914	-1.84779	1.21853	0.336137	0
0.7913	0.484588	-1.84779	2.10473	1.84875	0
0.7920	2.34839	0.8959	-1.55086	3.9963	0
0.7927	-2.23656	-2.15576	-3.98791	2.16622	0
0.7933	-8.34983	-6.13132	-0.609265	2.16622	0
0.7940	-11.4065	-3.07966	1.21853	5.21012	0
0.7947	-13.233	0.279969	-0.609265	5.21012	0
0.7953	-13.233	-0.615932	-1.82779	5.21012	0
0.7960	-9.28173	-1.53983	-3.98791	5.21012	0
0.7967	-4.39857	-2.77169	-5.20644	1.84875	0
0.7973	-1.34194	-5.20742	-3.65559	1.84875	0
0.7980	0.484588	-2.77169	-3.37865	5.82638	0
0.7987	-0.111828	2.12776	-4.87412	5.50891	0
0.7993	-1.04373	3.33163	-4.26485	3.9963	0
0.8000	-0.410036	3.33163	-2.16012	5.82638	0
0.8007	3.54122	6.69126	-1.55086	6.74142	0
0.8013	11.481	10.0509	-0.609265	4.91134	0
0.8020	10.8846	11.2827	1.21853	3.9963	0
0.8027	-4.99499	10.9748	3.04632	3.67883	0
0.8033	-19.6445	8.84702	2.10473	3.08126	0
0.8040	-20.5391	6.07533	0.276939	1.25118	0
0.8047	-17.8179	3.94756	-1.55086	-1.19515	0
0.8053	-15.0595	0.279969	-2.43706	-0.578903	0
0.8060	-9.87815	-3.97556	-2.43706	0.634926	0
0.8067	-7.75342	-5.51539	-3.65559	-0.896366	0
0.8073	-7.75342	-4.89946	-5.20644	-1.49394	0
0.8080	-5.5914	-3.07966	-3.65559	0.336137	0
0.8087	-5.5914	-1.84779	-1.55086	1.84875	0
0.8093	-9.57994	-3.35963	-3.37865	3.38005	0
0.8100	-11.4065	-5.82335	-4.26485	5.82638	0
0.8107	-9.28173	-5.51539	-1.21853	4.91134	0
0.8113	-6.2251	-6.13132	-1.21853	3.08126	0
0.8120	-5.92689	-8.25908	-4.26485	4.29508	0
0.8127	-5.5914	-10.0789	-4.26485	6.12516	0
0.8133	-1.34194	-11.0028	-1.55086	8.25403	0
0.8140	3.83943	-9.77091	1.21853	10.4016	0
0.8147	5.36775	-7.33518	2.10473	8.5715	0
0.8153	4.77133	-7.02722	1.49547	5.21012	0
0.8160	2.94481	-5.51539	0	6.74142	0
0.8167	1.41649	-5.51539	-1.82779	7.95524	0
0.8173	2.01291	-5.51539	-3.04632	6.12516	0
0.8180	-1.34194	-5.51539	-2.16012	6.42395	0
0.8187	-8.34983	-5.51539	-1.55086	6.74142	0
0.8193	-6.2251	-5.51539	-2.43706	3.9963	0
0.8200	5.70323	-5.51539	-1.82779	3.9963	0
0.8207	13.0093	-5.51539	0.886203	7.0402	0
0.8213	11.481	-5.51539	0.609265	6.74142	0
0.8220	8.42438	-5.51539	-3.37865	3.9963	0
0.8227	9.05808	-5.51539	-5.20644	2.46501	0
0.8233	10.8846	-5.51539	-3.37865	2.76379	0
0.8240	12.1147	-5.51539	-2.43706	2.16622	0
0.8247	12.4129	-5.51539	-1.55086	0.336137	0
0.8253	16.066	-5.51539	-0.609265	-1.19515	0
0.8260	24.304	-5.51539	0	0.634926	0
0.8267	30.119	-5.51539	1.21853	3.9963	0
0.8273	29.1871	-5.51539	1.21853	4.59387	0
0.8280	21.5455	-6.71925	0.276939	0.933714	0
0.8287	8.12617	-5.51539	1.49547	0.0186743	0
0.8293	-8.64804	-5.51539	4.54179	3.08126	0
0.8300	-21.7692	-8.25908	4.26485	1.84875	0
0.8307	-21.471	-6.41129	3.32326	-1.81141	0
0.8313	-9.57994	-4.59149	4.87412	0.0186743	0
0.8320	-1.93835	-5.20742	4.87412	2.76379	0
0.8327	-4.06309	-3.66759	3.32326	1.84875	0
0.8333	-2.53477	-1.84779	3.93253	2.46501	0
0.8340	1.41649	-1.84779	3.04632	2.76379	0
0.8347	1.7147	-1.84779	0.609265	-0.280114	0
0.8353	4.17492	-1.84779	0.886203	0.933714	0
0.8360	6.59786	-0.615932	3.04632	4.29508	0
0.8367	-3.16846	1.51183	3.32326	1.25118	0
0.8373	-8.05162	3.94756	3.32326	-1.49394	0
0.8380	5.06954	8.53905	6.09265	2.16622	0
0.8387	13.6058	15.5383	8.86203	3.9963	0
0.8393	4.47312	19.5138	9.4713	2.76379	0
0.8400	-7.11972	18.5899	8.52971	3.9963	0
0.8407	-16.886	15.5383	7.6435	4.59387	0
0.8413	-25.7577	13.1025	5.48338	2.16622	0
0.8420	-27.2861	11.5907	4.54179	3.38005	0
0.8427	-24.8258	8.23108	5.20644	5.82638	0
0.8433	-20.5391	3.6396	5.48338	3.67883	0
0.8440	-15.9914	-0.923897	4.87412	1.25118	0
0.8447	-15.0595	-5.51539	5.20644	1.25118	0
0.8453	-15.0595	-13.1305	5.81571	0.336137	0
0.8460	-12.3011	-19.5418	5.48338	-1.49394	0
0.8467	-13.8294	-20.4657	3.04632	0.336137	0
0.8473	-15.0595	-18.9259	1.21853	1.84875	0
0.8480	-8.64804	-21.6696	3.93253	0.336137	0
0.8487	-3.16846	-27.7729	5.81571	-1.81141	0
0.8493	-0.410036	-26.877	3.93253	-1.19515	0
0.8500	6.00144	-19.2339	3.32326	-0.578903	0
0.8507	9.65449	-14.6704	4.87412	-2.11019	0
0.8513	7.52976	-14.0544	3.32326	-1.49394	0
0.8520	4.47312	-14.3624	2.43706	-0.896366	0
0.8527	-2.23656	-18.6179	3.65559	-2.42766	0
0.8533	-9.87815	-25.6451	2.43706	-0.896366	0
0.8540	-8.64804	-30.2366	1.49547	3.38005	0
0.8547	-3.46667	-31.4405	3.04632	4.29508	0
0.8553	-0.111828	-30.2366	1.21853	3.08126	0
0.8560	5.06954	-28.3888	-1.55086	2.76379	0
0.8567	8.72259	-27.185	-1.55086	0.336137	0
0.8573	11.1828	-22.5935	-1.55086	-2.42766	0
0.8580	16.066	-17.4141	-1.55086	-1.49394	0
0.8587	20.0172	-14.3624	-2.16012	0.0186743	0
0.8593	22.7757	-8.25908	-5.20644	-1.81141	0
0.8600	27.0624	-0.923897	-6.09265	-3.3427	0
0.8607	26.4287	3.02366	-0.941591	-2.42766	0
0.8613	20.3527	7.30719	3.04632	-0.578903	0
0.8620	14.8359	10.3588	4.87412	0.0186743	0
0.8627	8.72259	7.30719	7.6435	-0.578903	0
0.8633	0.484588	4.25553	8.52971	-1.19515	0
0.8640	-6.2251	2.43573	5.81571	-2.11019	0
0.8647	-11.4065	-2.77169	4.87412	-3.3427	0
0.8653	-13.233	-7.95112	6.42497	-3.3427	0
0.8660	-11.1083	-10.3868	5.20644	-1.19515	0
0.8667	-8.94625	-13.7465	1.21853	0.336137	0
0.8673	-7.41793	-16.4902	-3.65559	-0.896366	0
0.8680	-3.46667	-17.4141	-5.20644	-3.64148	0
0.8687	0.18638	-17.4141	-2.43706	-4.55652	0
0.8693	0.820073	-17.722	-1.55086	-0.578903	0
0.8700	-0.111828	-18.6179	-5.20644	2.16622	0
0.8707	0.484588	-17.4141	-6.09265	-0.896366	0
0.8713	4.17492	-15.2863	-0.332326	-4.25774	0
0.8720	6.00144	-14.9783	5.48338	-2.42766	0
0.8727	4.17492	-14.3624	4.54179	-0.896366	0
0.8733	2.34839	-11.9267	2.714	-0.578903	0
0.8740	2.01291	-11.9267	5.48338	1.54997	0
0.8747	0.18638	-12.5146	8.86203	3.08126	0
0.8753	-3.16846	-9.18298	9.74824	2.46501	0
0.8760	-6.2251	-5.82335	9.4713	1.84875	0
0.8767	-10.1764	-5.51539	8.52971	-2.72645	0
0.8773	-12.0029	-6.13132	7.03424	-6.3866	0
0.8780	-7.41793	-4.59149	6.70191	-3.02523	0
0.8787	1.41649	-1.23186	5.81571	-1.19515	0
0.8793	8.72259	-0.307966	1.21853	-4.85531	0
0.8800	13.3075	-3.66759	-2.76939	-4.25774	0
0.8807	16.3642	-4.89946	-3.98791	-0.578903	0
0.8813	15.7678	-2.15576	-3.37865	-2.72645	0
0.8820	13.6058	-2.15576	-0.609265	-3.94027	0
0.8827	14.8359	-5.51539	3.93253	-1.49394	0
0.8833	13.9412	-6.13132	3.32326	-1.49394	0
0.8840	9.65449	-3.66759	-0.332326	-0.578903	0
0.8847	8.72259	-5.51539	0	2.16622	0
0.8853	8.72259	-10.0789	2.10473	1.25118	0
0.8860	1.41649	-11.3107	4.87412	-1.19515	0
0.8867	-8.64804	-11.0028	7.03424	0.0186743	0
0.8873	-15.9914	-12.5146	4.87412	1.54997	0
0.8880	-18.7126	-11.9267	-0.609265	0.0186743	0
0.8887	-15.0595	-8.56705	0	-1.81141	0
0.8893	-9.28173	-5.20742	2.714	-2.42766	0
0.8900	-6.82151	-0.307966	0.886203	-3.94027	0
0.8907	-6.2251	3.02366	-2.43706	-4.55652	0
0.8913	-5.2932	1.8198	-4.26485	-3.3427	0
0.8920	-3.16846	2.43573	-6.42497	-3.3427	0
0.8927	1.11828	6.99922	-7.31118	-4.55652	0
0.8933	1.41649	9.12699	-6.09265	-3.94027	0
0.8940	-1.93835	10.3588	-3.98791	-0.896366	0
0.8947	2.01291	11.8987	-1.55086	-1.19515	0
0.8953	9.9527	9.12699	-2.43706	-3.3427	0
0.8960	11.7792	4.25553	-5.20644	-1.49394	0
0.8967	11.7792	1.8198	-3.98791	0.933714	0
0.8973	12.4129	-3.66759	-3.04632	0.0186743	0
0.8980	9.65449	-11.0028	-3.04632	1.84875	0
0.8987	5.36775	-14.6704	0	4.91134	0
0.8993	4.77133	-14.6704	1.21853	3.08126	0
0.9000	6.89607	-14.6704	-2.76939	1.54997	0
0.9007	8.72259	-12.8226	-4.26485	1.84875	0
0.9013	5.06954	-7.33518	-0.941591	0.336137	0
0.9020	-0.410036	-1.84779	-0.609265	1.25118	0
0.9027	-2.53477	0.8959	-3.04632	3.9963	0
0.9033	-8.05162	0.8959	-2.43706	3.08126	0
0.9040	-16.2896	0.8959	-1.55086	2.76379	0
0.9047	-18.1162	1.20387	-3.37865	6.42395	0
0.9053	-15.0595	-2.77169	-4.59718	6.42395	0
0.9060	-11.7047	-7.33518	-2.76939	4.59387	0
0.9067	-4.06309	-10.0789	-1.55086	5.82638	0
0.9073	2.6466	-13.4385	-3.98791	3.38005	0
0.9080	3.24301	-15.8742	-4.87412	-2.42766	0
0.9087	6.00144	-17.1061	-4.26485	-2.72645	0
0.9093	8.72259	-18.9259	-6.09265	0.634926	0
0.9100	6.00144	-20.1578	-6.09265	1.84875	0
0.9107	7.52976	-20.1578	-2.16012	2.16622	0
0.9113	17.2961	-18.9259	-0.609265	1.84875	0
0.9120	23.7076	-14.3624	-1.21853	-0.896366	0
0.9127	23.0739	-11.0028	-0.609265	-2.42766	0
0.9133	24.0058	-13.1305	0	0.0186743	0
0.9140	30.4172	-15.2863	-1.55086	1.54997	0
0.9147	34.3685	-11.9267	-3.04632	1.25118	0
0.9153	27.957	-9.18298	-4.26485	0.336137	0
0.9160	12.4129	-9.18298	-2.43706	-1.81141	0
0.9167	-7.11972	-8.56705	0.886203	-2.72645	0
0.9173	-26.0559	-5.82335	0.609265	-0.896366	0
0.9180	-35.5241	-3.66759	0.276939	0.933714	0
0.9187	-34.2939	-3.97556	2.10473	3.08126	0
0.9193	-30.9391	-4.59149	0.276939	3.38005	0
0.9200	-27.2861	-1.84779	-4.26485	-0.280114	0
0.9207	-18.7126	1.51183	-7.03424	-3.64148	0
0.9213	-10.8101	2.7437	-8.25277	-2.11019	0
0.9220	-10.4746	3.33163	-7.6435	-0.896366	0
0.9227	-10.1764	4.56349	-4.87412	-0.896366	0
0.9233	-2.87025	4.87146	-4.59718	1.25118	0
0.9240	3.54122	5.17942	-6.70191	0.933714	0
0.9247	3.24301	5.17942	-6.70191	-3.02523	0
0.9253	3.83943	4.87146	-5.20644	-6.08782	0
0.9260	6.59786	5.48739	-3.37865	-6.08782	0
0.9267	4.17492	6.69126	-0.941591	-3.64148	0
0.9273	0.484588	6.38329	-2.76939	-0.578903	0
0.9280	2.01291	3.6396	-4.59718	-1.81141	0
0.9287	3.24301	4.25553	-1.55086	-3.3427	0
0.9293	1.41649	6.38329	0.609265	-0.896366	0
0.9300	2.34839	6.69126	-1.21853	-2.11019	0
0.9307	4.47312	6.69126	-3.65559	-4.55652	0
0.9313	2.6466	6.99922	-4.59718	-1.19515	0
0.9320	0.820073	4.56349	-3.98791	0.933714	0
0.9327	0.484588	2.12776	-3.37865	-1.49394	0
0.9333	-0.111828	1.51183	-4.26485	0.336137	0
0.9340	-2.23656	3.6396	-3.37865	2.76379	0
0.9347	-4.69678	10.0509	-0.609265	-1.19515	0
0.9353	-3.76488	18.002	0.886203	-3.02523	0
0.9360	-4.06309	21.9496	0	0.0186743	0
0.9367	-8.94625	21.9496	-3.37865	2.16622	0
0.9373	-5.2932	21.3336	-5.48338	2.76379	0
0.9380	6.00144	20.1298	-0.609265	2.76379	0
0.9387	-0.111828	16.4622	5.20644	1.25118	0
0.9393	-21.471	12.4866	3.93253	1.25118	0
0.9400	-30.6409	10.9748	2.714	2.16622	0
0.9407	-27.8825	10.9748	5.48338	3.08126	0
0.9413	-25.124	8.84702	3.65559	3.9963	0
0.9420	-18.7126	5.79536	-0.941591	2.16622	0
0.9427	-8.94625	5.48739	-2.43706	-1.81141	0
0.9433	-3.16846	3.6396	-4.87412	-2.42766	0
0.9440	-0.410036	-1.84779	-5.20644	-2.42766	0
0.9447	1.11828	-6.41129	0.276939	-4.55652	0
0.9453	2.34839	-6.13132	1.82779	-5.17278	0
0.9460	5.06954	-3.35963	-1.82779	-3.3427	0
0.9467	5.06954	-2.77169	-0.609265	-1.81141	0
0.9473	2.01291	-4.59149	2.10473	0.336137	0
0.9480	1.41649	-6.71925	-1.21853	0.336137	0
0.9487	2.01291	-8.25908	-4.59718	-3.3427	0
0.9493	-0.111828	-8.25908	-4.59718	-4.25774	0
0.9500	-3.16846	-7.33518	-4.26485	-5.17278	0
0.9507	-4.06309	-7.33518	-3.65559	-7.00286	0
0.9513	-3.16846	-8.25908	-3.37865	-7.00286	0
0.9520	-4.99499	-7.33518	-2.76939	-6.08782	0
0.9527	-15.0595	-6.71925	-1.21853	-7.00286	0
0.9533	-26.6524	-7.33518	0.276939	-5.17278	0
0.9540	-26.9506	-5.51539	0	-3.64148	0
0.9547	-19.0481	-3.66759	-0.609265	-4.55652	0
0.9553	-12.6366	-3.66759	-2.16012	-3.64148	0
0.9560	-5.2932	-3.35963	-3.37865	-2.42766	0
0.9567	3.83943	-3.66759	-3.37865	-4.55652	0
0.9573	8.72259	-5.20742	-3.37865	-5.77035	0
0.9580	6.89607	-7.33518	-2.76939	-4.25774	0
0.9587	4.17492	-10.3868	1.21853	-1.49394	0
0.9593	6.00144	-11.9267	2.43706	1.54997	0
0.9600	10.8846	-11.3107	-3.37865	0.933714	0
0.9607	9.65449	-14.9783	-5.20644	-2.42766	0
0.9613	-1.64015	-19.8498	-0.332326	-2.11019	0
0.9620	-14.1649	-19.2339	1.21853	-0.578903	0
0.9627	-17.5197	-18.338	-1.55086	-1.49394	0
0.9633	-15.0595	-20.1578	-1.21853	-0.578903	0
0.9640	-15.3577	-19.2339	-3.37865	0.933714	0
0.9647	-15.6559	-15.5663	-7.31118	0.0186743	0
0.9653	-10.4746	-10.0789	-3.98791	-1.49394	0
0.9660	0.820073	-3.66759	2.10473	0.0186743	0
0.9667	16.6624	-1.23186	0.886203	2.76379	0
0.9673	32.2438	-1.53983	-1.55086	3.67883	0
0.9680	45.3649	2.7437	0.276939	2.16622	0
0.9687	57.8897	8.53905	1.21853	2.16622	0
0.9693	65.1958	10.9748	1.82779	4.91134	0
0.9700	60.0144	13.1025	2.714	3.9963	0
0.9707	46.8932	14.0264	1.49547	0.933714	0
0.9713	30.119	8.84702	0	1.54997	0
0.9720	4.77133	-0.615932	0	1.84875	0
0.9727	-21.471	-8.87501	1.21853	-1.81141	0
0.9733	-33.362	-14.0544	3.32326	-3.64148	0
0.9740	-37.947	-18.338	5.48338	-2.72645	0
0.9747	-44.3585	-23.2094	4.26485	-3.3427	0
0.9753	-45.2904	-25.6451	1.21853	-5.17278	0
0.9760	-37.3506	-27.4929	0	-4.85531	0
0.9767	-28.4789	-32.0564	3.04632	-4.55652	0
0.9773	-17.1843	-33.5963	6.09265	-6.3866	0
0.9780	-5.5914	-29.3127	6.09265	-7.00286	0
0.9787	-2.87025	-26.569	5.81571	-2.72645	0
0.9793	-5.5914	-25.6451	6.70191	-0.280114	0
0.9800	-2.87025	-21.9776	5.81571	-4.85531	0
0.9807	-1.34194	-19.8498	5.81571	-6.3866	0
0.9813	-10.4746	-21.9776	6.70191	-1.81141	0
0.9820	-22.4029	-21.0817	5.48338	-1.49394	0
0.9827	-23.9312	-16.4902	3.04632	-4.25774	0
0.9833	-19.0481	-13.7465	3.65559	-3.64148	0
0.9840	-14.1649	-13.7465	3.93253	-5.17278	0
0.9847	-6.82151	-13.7465	1.82779	-7.9179	0
0.9853	4.17492	-13.7465	0.276939	-5.17278	0
0.9860	11.1828	-11.3107	-0.941591	-2.11019	0
0.9867	11.1828	-8.87501	0	-3.02523	0
0.9873	6.89607	-9.77091	3.04632	-2.72645	0
0.9880	3.54122	-11.0028	3.32326	-4.25774	0
0.9887	5.06954	-8.56705	1.21853	-7.9179	0
0.9893	8.72259	-5.20742	0.276939	-4.25774	0
0.9900	9.35628	-5.20742	-1.21853	0.634926	0
0.9907	12.4129	-7.95112	-3.98791	-0.896366	0
0.9913	18.8244	-8.25908	-2.76939	-1.49394	0
0.9920	16.9979	-4.28352	0.276939	2.16622	0
0.9927	11.481	-1.84779	-1.55086	1.25118	0
0.9933	14.8359	-1.53983	-2.43706	-2.42766	0
0.9940	18.8244	2.7437	0.886203	-2.11019	0
0.9947	17.8925	7.30719	0.276939	-1.19515	0
0.9953	20.9491	7.30719	-4.26485	0.0186743	0
0.9960	26.1305	6.38329	-4.59718	2.46501	0
0.9967	23.3721	9.74292	-0.609265	1.84875	0
0.9973	11.481	12.1786	3.04632	-1.19515	0
0.9980	-12.3011	13.7185	5.20644	-1.19515	0
0.9987	-39.1771	15.5383	5.81571	0.336137	0
0.9993	-52.0001	14.0264	5.20644	2.16622	0
1.0000	-49.8381	11.8987	5.48338	3.9963	0
1.0007	-42.532	14.3344	5.20644	3.38005	0
1.0013	-34.2939	15.5383	3.32326	0.933714	0
1.0020	-29.709	10.0509	3.04632	0.634926	0
1.0027	-28.8144	3.33163	2.714	2.16622	0
1.0033	-21.471	1.20387	-0.332326	2.46501	0
1.0040	-13.233	1.8198	-2.16012	3.08126	0
1.0047	-10.8101	-0.615932	-2.76939	3.38005	0
1.0053	-7.41793	-5.51539	-4.26485	1.25118	0
1.0060	-1.64015	-8.25908	-3.04632	-1.19515	0
1.0067	1.41649	-14.0544	-1.55086	0.336137	0
1.0073	4.17492	-23.8254	-1.82779	1.84875	0
1.0080	4.17492	-29.0048	-0.609265	-1.49394	0
1.0087	-2.53477	-28.3888	0.276939	-4.25774	0
1.0093	-8.64804	-29.9287	-2.43706	-2.72645	0
1.0100	-6.82151	-31.4405	-2.76939	-2.42766	0
1.0107	-2.53477	-27.4929	-0.332326	-2.72645	0
1.0113	2.94481	-24.7213	-1.55086	-1.49394	0
1.0120	9.65449	-26.569	-2.76939	-0.578903	0
1.0127	13.3075	-25.9531	-1.55086	0.634926	0
1.0133	9.65449	-21.9776	-3.98791	2.16622	0
1.0140	3.24301	-19.2339	-5.48338	1.54997	0
1.0147	0.18638	-16.4902	-1.55086	2.16622	0
1.0153	1.41649	-12.8226	0.609265	3.67883	0
1.0160	2.94481	-11.6187	-0.332326	2.46501	0
1.0167	3.24301	-11.0028	0	1.54997	0
1.0173	3.83943	-11.0028	-0.609265	3.08126	0
1.0180	6.00144	-12.8226	-0.609265	1.25118	0
1.0187	10.5864	-13.1305	1.82779	-1.49394	0
1.0193	15.1341	-10.3868	0.276939	-0.578903	0
1.0200	13.0093	-9.18298	-3.37865	0.336137	0
1.0207	6.89607	-11.0028	-1.55086	-2.42766	0
1.0213	7.52976	-10.3868	0	-3.94027	0
1.0220	13.3075	-4.28352	-1.55086	-3.02523	0
1.0227	16.9979	2.7437	-1.82779	-1.49394	0
1.0233	16.066	6.38329	-2.43706	0.336137	0
1.0240	14.2394	8.23108	-3.04632	0.933714	0
1.0247	16.9979	7.92312	1.21853	-0.280114	0
1.0253	20.6509	6.38329	2.10473	-0.280114	0
1.0260	13.6058	4.56349	-1.55086	-0.578903	0
1.0267	-0.708245	1.51183	0.609265	-2.11019	0
1.0273	-7.41793	-3.97556	4.54179	-0.280114	0
1.0280	-3.76488	-6.41129	2.10473	3.08126	0
1.0287	2.34839	-6.41129	1.82779	2.76379	0
1.0293	6.00144	-10.6948	2.43706	0.336137	0
1.0300	3.83943	-14.9783	0.609265	-0.578903	0
1.0307	-1.34194	-14.3624	2.10473	1.25118	0
1.0313	-2.87025	-14.6704	3.93253	4.29508	0
1.0320	-2.23656	-16.7981	0	2.16622	0
1.0327	-0.410036	-13.1305	-0.609265	-2.42766	0
1.0333	1.7147	-9.18298	3.32326	-0.280114	0
1.0340	-1.34194	-11.6187	2.714	3.08126	0
1.0347	-6.82151	-13.4385	2.10473	-0.896366	0
1.0353	-4.06309	-10.0789	5.20644	-3.3427	0
1.0360	3.54122	-6.41129	4.87412	0.634926	0
1.0367	6.89607	-3.35963	2.714	1.25118	0
1.0373	6.89607	1.20387	2.10473	-1.49394	0
1.0380	6.89607	3.33163	-0.609265	0.336137	0
1.0387	8.12617	1.51183	-4.26485	2.76379	0
1.0393	9.65449	1.20387	-4.59718	1.25118	0
1.0400	8.42438	3.94756	-4.59718	0.933714	0
1.0407	6.00144	5.48739	-5.20644	1.25118	0
1.0413	6.00144	2.7437	-3.65559	0.336137	0
1.0420	7.23155	-1.23186	-2.16012	1.25118	0
1.0427	8.12617	-0.923897	-1.55086	2.16622	0
1.0433	9.9527	1.51183	-2.76939	0.634926	0
1.0440	11.1828	0.8959	-4.87412	0.933714	0
1.0447	11.1828	-1.23186	-3.98791	1.84875	0
1.0453	10.5864	-3.66759	-0.332326	0.933714	0
1.0460	10.8846	-6.13132	0	0.336137	0
1.0467	12.4129	-7.95112	-3.65559	-0.578903	0
1.0473	13.0093	-7.33518	-3.65559	-1.49394	0
1.0480	13.9412	-5.82335	1.21853	-2.42766	0
1.0487	16.3642	-3.66759	3.93253	-4.25774	0
1.0493	13.6058	0.8959	3.04632	-5.77035	0
1.0500	1.41649	5.79536	3.04632	-4.85531	0
1.0507	-9.87815	8.23108	5.20644	-3.94027	0
1.0513	-11.1083	10.6668	6.70191	-3.3427	0
1.0520	-4.39857	14.6424	4.87412	-1.49394	0
1.0527	4.47312	16.1542	1.21853	0.0186743	0
1.0533	11.481	14.9503	-0.332326	0.634926	0
1.0540	13.3075	10.9748	0	2.46501	0
1.0547	9.9527	3.6396	0.886203	4.59387	0
1.0553	4.17492	-2.15576	1.82779	5.21012	0
1.0560	-4.99499	-2.77169	1.49547	4.91134	0
1.0567	-20.5391	-3.97556	-2.16012	3.38005	0
1.0573	-34.8904	-7.95112	-5.81571	2.76379	0
1.0580	-36.1205	-9.18298	-5.81571	2.76379	0
1.0587	-26.9506	-6.71925	-3.37865	0.336137	0
1.0593	-18.7126	-7.33518	-2.43706	-1.49394	0
1.0600	-17.5197	-11.6187	-0.941591	-1.19515	0
1.0607	-16.886	-14.6704	1.21853	-2.72645	0
1.0613	-13.8294	-13.1305	2.10473	-6.08782	0
1.0620	-9.57994	-13.4385	1.21853	-6.08782	0
1.0627	-4.69678	-17.4141	-0.941591	-5.17278	0
1.0633	4.17492	-19.5418	-2.16012	-7.00286	0
1.0640	15.4696	-18.6179	-0.609265	-7.00286	0
1.0647	18.8244	-18.03	2.10473	-3.3427	0
1.0653	14.2394	-17.4141	2.10473	-2.11019	0
1.0660	11.1828	-18.338	0.276939	-4.55652	0
1.0667	11.1828	-19.2339	0.609265	-4.25774	0
1.0673	9.9527	-15.2863	1.21853	-1.19515	0
1.0680	7.52976	-11.6187	-1.55086	-1.49394	0
1.0687	5.36775	-11.0028	-2.76939	-3.64148	0
1.0693	6.29965	-6.41129	-0.609265	-3.02523	0
1.0700	10.2509	-2.77169	-1.21853	-3.94027	0
1.0707	13.3075	-6.41129	-3.65559	-7.00286	0
1.0713	16.066	-8.25908	-3.37865	-7.60043	0
1.0720	17.8925	-7.02722	-3.37865	-3.64148	0
1.0727	15.4696	-8.56705	-4.59718	1.25118	0
1.0733	12.1147	-9.18298	-4.26485	2.76379	0
1.0740	12.7111	-3.97556	-3.98791	1.25118	0
1.0747	13.9412	-0.923897	-4.26485	0.336137	0
1.0753	10.8846	-1.53983	-1.55086	0.634926	0
1.0760	4.77133	-1.23186	3.32326	0.0186743	0
1.0767	-1.93835	0.8959	5.48338	0.336137	0
1.0773	-4.99499	1.8198	3.93253	1.84875	0
1.0780	-2.53477	0.279969	2.714	2.46501	0
1.0787	-3.16846	0.8959	4.54179	2.76379	0
1.0793	-9.87815	5.79536	6.70191	2.76379	0
1.0800	-11.7047	9.43495	3.65559	1.25118	0
1.0807	-9.28173	12.7946	0.609265	-1.49394	0
1.0813	-14.7613	15.8462	3.65559	-3.64148	0
1.0820	-20.8746	16.1542	4.54179	-3.02523	0
1.0827	-17.5197	16.4622	0.276939	0.0186743	0
1.0833	-11.4065	19.2059	-0.332326	1.25118	0
1.0840	-4.99499	17.0781	2.10473	-0.578903	0
1.0847	1.41649	12.4866	2.10473	-0.896366	0
1.0853	-3.16846	12.4866	2.714	0.933714	0
1.0860	-11.4065	11.8987	4.26485	1.84875	0
1.0867	-7.41793	8.23108	1.21853	1.25118	0
1.0873	-5.5914	9.12699	-2.43706	1.25118	0
1.0880	-14.7613	10.3588	-0.941591	3.08126	0
1.0887	-16.5878	6.38329	-0.609265	3.08126	0
1.0893	-7.75342	-0.307966	-4.26485	0.634926	0
1.0900	-2.87025	-6.13132	-3.04632	0.336137	0
1.0907	-1.93835	-7.33518	5.81571	3.08126	0
1.0913	-1.93835	-6.41129	11.2991	3.67883	0
1.0920	-4.99499	-10.3868	9.4713	3.67883	0
1.0927	-7.75342	-17.1061	4.87412	7.33899	0
1.0933	-10.4746	-19.2339	1.82779	9.48654	0
1.0940	-15.9914	-21.3896	0.276939	7.65646	0
1.0947	-16.886	-24.7213	-0.609265	6.12516	0
1.0953	-12.3011	-22.5935	-2.43706	5.82638	0
1.0960	-10.4746	-19.5418	-3.04632	4.59387	0
1.0967	-13.233	-22.2855	-0.609265	4.29508	0
1.0973	-15.3577	-24.4413	0.886203	4.91134	0
1.0980	-14.1649	-23.8254	0.276939	4.29508	0
1.0987	-5.2932	-25.6451	1.21853	3.08126	0
1.0993	7.82797	-27.4929	3.04632	3.08126	0
1.1000	17.2961	-25.6451	5.48338	4.91134	0
1.1007	21.5455	-24.7213	7.31118	6.12516	0
1.1013	24.6022	-25.6451	4.54179	6.74142	0
1.1020	26.1305	-23.5174	0.609265	5.50891	0
1.1027	26.1305	-17.4141	0.886203	1.54997	0
1.1033	24.6022	-12.8226	2.10473	0.634926	0
1.1040	22.7757	-10.0789	1.49547	3.08126	0
1.1047	21.8438	-7.02722	0.886203	3.08126	0
1.1053	16.9979	-4.28352	-2.16012	1.25118	0
1.1060	6.00144	-2.46373	-7.03424	3.08126	0
1.1067	-9.87815	-0.0279969	-7.92044	6.42395	0
1.1073	-30.0072	0.8959	-5.20644	5.82638	0
1.1080	-43.4639	-0.0279969	-3.37865	5.21012	0
1.1087	-35.5241	-0.0279969	-2.43706	5.82638	0
1.1093	-15.9914	-0.615932	-2.16012	4.91134	0
1.1100	-6.2251	-2.46373	-0.609265	3.38005	0
1.1107	-5.5914	-1.53983	0	4.29508	0
1.1113	-4.06309	3.6396	-1.21853	6.12516	0
1.1120	-3.16846	10.0509	-1.21853	8.25403	0
1.1127	-4.99499	13.7185	-0.609265	10.1028	0
1.1133	-5.92689	9.74292	-1.55086	8.5715	0
1.1140	-6.2251	2.7437	0.276939	4.91134	0
1.1147	-7.75342	2.12776	4.54179	4.59387	0
1.1153	-7.75342	4.56349	4.87412	5.50891	0
1.1160	-3.16846	4.56349	2.10473	2.76379	0
1.1167	0.484588	2.7437	0.276939	-2.42766	0
1.1173	-0.111828	1.51183	-1.55086	-4.55652	0
1.1180	-1.04373	-1.23186	-1.55086	-1.49394	0
1.1187	0.484588	-4.59149	-0.609265	1.54997	0
1.1193	3.24301	-7.33518	-4.87412	0.634926	0
1.1200	6.89607	-9.18298	-8.52971	-0.280114	0
1.1207	10.2509	-8.25908	-7.31118	1.25118	0
1.1213	8.72259	-7.33518	-7.6435	1.25118	0
1.1220	2.6466	-7.02722	-9.74824	-1.49394	0
1.1227	-2.23656	-7.02722	-11.0222	-2.42766	0
1.1233	-7.11972	-5.51539	-12.5176	-1.49394	0
1.1240	-8.64804	-3.07966	-12.5176	0.0186743	0
1.1247	0.484588	-0.923897	-12.5176	1.25118	0
1.1253	13.0093	-1.23186	-14.3454	-1.19515	0
1.1260	14.8359	0.279969	-11.2991	-3.64148	0
1.1267	10.5864	5.17942	-1.55086	0.336137	0
1.1273	12.1147	6.99922	-1.55086	3.08126	0
1.1280	20.6509	4.25553	-7.92044	-1.81141	0
1.1287	27.3606	2.43573	-6.70191	-4.55652	0
1.1293	29.4853	1.8198	-3.98791	-1.19515	0
1.1300	32.2438	0.8959	-7.03424	-0.280114	0
1.1307	35.0022	1.8198	-7.6435	-3.3427	0
1.1313	31.6101	4.56349	-6.70191	-2.42766	0
1.1320	22.4774	4.25553	-7.92044	0.634926	0
1.1327	6.00144	3.6396	-3.65559	1.54997	0
1.1333	-15.9914	5.48739	3.04632	1.54997	0
1.1340	-26.9506	4.25553	3.93253	3.38005	0
1.1347	-26.0559	2.7437	1.21853	3.9963	0
1.1353	-30.6409	5.48739	1.21853	0.634926	0
1.1360	-33.9957	7.30719	1.21853	-0.578903	0
1.1367	-23.5957	6.07533	0.276939	2.16622	0
1.1373	-17.5197	10.9748	-1.55086	3.08126	0
1.1380	-22.9993	15.5383	-0.609265	1.25118	0
1.1387	-23.2975	10.3588	3.04632	0.634926	0
1.1393	-16.886	6.07533	3.04632	2.16622	0
1.1400	-12.3011	5.48739	-1.82779	1.84875	0
1.1407	-9.57994	-1.84779	-5.48338	0.336137	0
1.1413	-9.57994	-10.0789	-7.03424	-1.19515	0
1.1420	-12.3011	-10.3868	-6.42497	-1.49394	0
1.1427	-15.3577	-11.9267	-2.16012	-0.578903	0
1.1433	-22.0674	-17.4141	-0.609265	-0.578903	0
1.1440	-25.124	-21.0817	-5.20644	-2.42766	0
1.1447	-18.7126	-24.4413	-7.6435	-4.25774	0
1.1453	-15.0595	-25.3372	-7.03424	-5.77035	0
1.1460	-20.5391	-20.7737	-7.03424	-5.77035	0
1.1467	-21.1728	-18.338	-4.26485	-4.55652	0
1.1473	-14.7613	-20.1578	-1.55086	-5.17278	0
1.1480	-8.64804	-17.1061	-3.65559	-4.55652	0
1.1487	-2.23656	-10.6948	-4.87412	-0.280114	0
1.1493	2.94481	-9.46295	-0.609265	1.54997	0
1.1500	2.94481	-11.9267	3.32326	-0.578903	0
1.1507	1.11828	-11.9267	4.87412	-0.280114	0
1.1513	1.41649	-8.87501	4.26485	0.634926	0
1.1520	0.820073	-7.95112	2.10473	-3.3427	0
1.1527	-1.34194	-9.77091	0.276939	-7.60043	0
1.1533	-2.23656	-9.46295	1.49547	-7.60043	0
1.1540	-4.06309	-7.02722	2.714	-3.94027	0
1.1547	-5.92689	-5.82335	2.43706	0.336137	0
1.1553	-4.39857	-5.51539	0.609265	0.336137	0
1.1560	-1.04373	-5.82335	-1.82779	-0.578903	0
1.1567	-0.410036	-5.51539	-1.55086	2.76379	0
1.1573	-1.34194	-1.84779	0.276939	5.82638	0
1.1580	0.820073	-0.923897	-0.941591	2.46501	0
1.1587	3.24301	-5.82335	-3.37865	0.336137	0
1.1593	5.70323	-5.82335	-4.59718	2.16622	0
1.1600	6.59786	-2.15576	-7.92044	1.25118	0
1.1607	3.24301	-4.59149	-10.6898	-2.11019	0
1.1613	0.18638	-8.25908	-8.52971	-1.49394	0
1.1620	-0.410036	-7.33518	-4.26485	-0.280114	0
1.1627	-3.16846	-4.28352	-1.82779	-0.578903	0
1.1633	-6.2251	-1.84779	-1.82779	0.634926	0
1.1640	-7.75342	-3.07966	-3.37865	1.25118	0
1.1647	-8.05162	-8.87501	-0.941591	-2.72645	0
1.1653	-1.34194	-10.6948	3.65559	-4.25774	0
1.1660	13.9412	-9.77091	3.04632	-1.19515	0
1.1667	22.1792	-13.1305	0.276939	-0.896366	0
1.1673	16.6624	-13.4385	2.10473	-5.17278	0
1.1680	7.23155	-8.56705	6.09265	-9.43051	0
1.1687	2.34839	-10.0789	9.4713	-12.4931	0
1.1693	3.24301	-13.7465	10.6898	-13.4081	0
1.1700	6.59786	-11.3107	8.86203	-12.1756	0
1.1707	6.00144	-11.0028	7.6435	-10.9618	0
1.1713	2.01291	-10.0789	9.13897	-7.30164	0
1.1720	2.6466	-0.923897	9.74824	-3.94027	0
1.1727	3.24301	3.94756	7.31118	-6.08782	0
1.1733	-3.76488	-0.923897	3.04632	-6.68539	0
1.1740	-7.11972	-1.84779	0.276939	-2.42766	0
1.1747	0.484588	3.33163	1.82779	-3.64148	0
1.1753	3.54122	6.38329	3.93253	-7.9179	0
1.1760	-3.46667	7.92312	1.82779	-6.3866	0
1.1767	-5.92689	5.48739	1.49547	-4.55652	0
1.1773	-3.16846	-0.307966	3.93253	-5.47156	0
1.1780	-6.2251	-1.84779	3.32326	-4.85531	0
1.1787	-8.34983	0.8959	1.49547	-4.25774	0
1.1793	-1.64015	2.12776	1.21853	-4.25774	0
1.1800	3.54122	5.48739	0	-3.3427	0
1.1807	5.70323	10.0509	0.276939	-1.19515	0
1.1813	9.65449	11.5907	4.87412	2.16622	0
1.1820	9.65449	13.1025	7.92044	3.67883	0
1.1827	8.12617	14.3344	5.81571	0.0186743	0
1.1833	13.3075	11.2827	3.04632	-0.280114	0
1.1840	15.7678	7.30719	1.49547	3.08126	0
1.1847	7.82797	4.87146	0.276939	0.336137	0
1.1853	6.29965	1.8198	0.609265	-3.94027	0
1.1860	16.066	-2.15576	1.82779	-0.578903	0
1.1867	20.3527	-4.59149	1.21853	3.38005	0
1.1873	15.4696	-6.13132	2.10473	2.76379	0
1.1880	12.1147	-6.71925	4.54179	2.16622	0
1.1887	9.65449	-7.02722	1.49547	1.54997	0
1.1893	-0.410036	-6.71925	-3.04632	0.634926	0
1.1900	-11.1083	-5.20742	-1.55086	1.54997	0
1.1907	-7.11972	-1.23186	1.21853	0.634926	0
1.1913	0.820073	2.12776	0	-2.42766	0
1.1920	-10.1764	1.20387	-1.82779	-1.49394	0
1.1927	-25.7577	0.279969	-1.21853	0.933714	0
1.1933	-22.4029	2.7437	0.276939	-2.11019	0
1.1940	-12.9348	1.20387	2.10473	-4.55652	0
1.1947	-12.0029	-3.97556	4.26485	-2.42766	0
1.1953	-10.1764	-2.77169	7.6435	-1.19515	0
1.1960	-0.410036	2.12776	8.25277	-3.3427	0
1.1967	13.9412	1.8198	3.93253	-4.85531	0
1.1973	25.8323	2.43573	2.10473	-4.25774	0
1.1980	33.1384	4.56349	3.04632	-4.25774	0
1.1987	38.0216	3.02366	1.49547	-6.08782	0
1.1993	39.5499	4.56349	-1.55086	-7.9179	0
1.2000	38.9535	9.12699	-6.09265	-7.00286	0
1.2007	42.3083	8.23108	-11.0222	-5.17278	0
1.2013	39.5499	5.48739	-9.4713	-5.77035	0
1.2020	22.7757	7.30719	-3.37865	-7.00286	0
1.2027	8.12617	9.12699	-3.04632	-5.17278	0
1.2033	-0.410036	6.99922	-4.59718	-2.42766	0
1.2040	-16.886	1.8198	-2.43706	-1.19515	0
1.2047	-31.8337	-1.84779	-1.21853	-0.280114	0
1.2053	-37.0524	-3.07966	-3.04632	-0.578903	0
1.2060	-41.6001	-6.41129	-5.81571	-3.3427	0
1.2067	-43.1284	-10.3868	-6.09265	-4.85531	0
1.2073	-31.8337	-10.3868	-4.26485	-3.02523	0
1.2080	-18.7126	-10.3868	-5.20644	-0.896366	0
1.2087	-9.87815	-12.8226	-8.52971	-0.578903	0
1.2093	-1.34194	-11.9267	-7.03424	-0.280114	0
1.2100	3.83943	-9.77091	-2.43706	1.25118	0
1.2107	4.17492	-10.6948	0.886203	1.25118	0
1.2113	5.06954	-9.18298	3.32326	0.634926	0
1.2120	3.24301	-7.33518	3.04632	1.25118	0
1.2127	-7.41793	-9.18298	0.276939	0.933714	0
1.2133	-22.4029	-10.0789	-2.16012	-0.280114	0
1.2140	-31.2373	-7.02722	-4.26485	-1.49394	0
1.2147	-28.1807	-5.20742	-3.98791	-3.64148	0
1.2153	-19.6445	-4.59149	3.04632	-5.77035	0
1.2160	-13.233	-3.35963	10.6898	-5.17278	0
1.2167	-11.1083	-1.84779	10.9668	-0.578903	0
1.2173	-8.64804	-1.84779	6.09265	4.29508	0
1.2180	-5.92689	-3.35963	1.21853	5.21012	0
1.2187	-5.2932	-2.46373	-2.16012	1.84875	0
1.2193	-5.92689	2.7437	-4.26485	-0.280114	0
1.2200	-4.99499	8.23108	-5.20644	1.25118	0
1.2207	-2.23656	12.1786	-4.26485	3.08126	0
1.2213	-1.93835	13.7185	-4.26485	2.16622	0
1.2220	-3.16846	11.8987	-5.20644	0.634926	0
1.2227	-2.87025	8.53905	-5.20644	0.634926	0
1.2233	-4.06309	6.38329	-5.81571	0.634926	0
1.2240	-1.34194	1.51183	-7.03424	-1.19515	0
1.2247	12.1147	-7.95112	0	-3.94027	0
1.2253	26.1305	-20.1578	9.74824	-7.30164	0
1.2260	26.7269	-30.8246	11.2991	-7.9179	0
1.2267	21.2473	-35.724	9.4713	-3.94027	0
1.2273	22.4774	-36.032	9.4713	-2.42766	0
1.2280	27.3606	-34.8001	6.70191	-5.17278	0
1.2287	26.4287	-30.2366	2.43706	-3.94027	0
1.2293	16.3642	-24.7213	3.65559	-0.578903	0
1.2300	2.34839	-22.5935	3.93253	-2.42766	0
1.2307	-5.92689	-19.5418	-0.332326	-3.3427	0
1.2313	-7.75342	-16.1822	-1.55086	-0.896366	0
1.2320	-8.34983	-18.03	0.886203	-1.19515	0
1.2327	-5.92689	-20.4657	0	0.336137	0
1.2333	-4.06309	-17.4141	-2.16012	3.9963	0
1.2340	-6.82151	-13.7465	0.609265	1.54997	0
1.2347	-6.52331	-11.9267	3.65559	-0.896366	0
1.2353	-2.23656	-10.0789	2.714	2.76379	0
1.2360	-3.76488	-9.18298	3.04632	1.84875	0
1.2367	-3.76488	-10.3868	4.26485	-5.77035	0
1.2373	7.23155	-11.9267	1.21853	-5.47156	0
1.2380	13.0093	-11.0028	-2.43706	-0.280114	0
1.2387	10.8846	-9.77091	-3.37865	-0.280114	0
1.2393	14.2394	-11.9267	-3.98791	-3.02523	0
1.2400	16.066	-13.4385	-6.09265	-4.25774	0
1.2407	10.8846	-8.87501	-9.74824	-5.17278	0
1.2413	10.5864	-5.20742	-13.7362	-4.55652	0
1.2420	12.4129	-5.82335	-13.4592	-3.64148	0
1.2427	9.65449	-5.20742	-9.74824	-2.72645	0
1.2433	11.1828	-6.41129	-8.25277	-0.280114	0
1.2440	9.05808	-11.9267	-3.37865	0.933714	0
1.2447	-14.7613	-13.7465	7.31118	-0.578903	0
1.2453	-41.9355	-12.8226	11.2991	-0.578903	0
1.2460	-47.1169	-14.6704	6.70191	1.84875	0
1.2467	-36.4187	-12.2346	3.04632	2.76379	0
1.2473	-26.0559	-6.13132	1.21853	3.38005	0
1.2480	-17.8179	-3.66759	-2.43706	3.9963	0
1.2487	-13.233	-1.84779	-5.20644	2.76379	0
1.2493	-14.7613	1.20387	-4.87412	-0.280114	0
1.2500	-18.7126	2.43573	-4.26485	-0.280114	0
1.2507	-19.6445	3.02366	-3.98791	3.38005	0
1.2513	-17.8179	2.7437	-4.59718	4.29508	0
1.2520	-16.886	-0.0279969	-6.09265	0.933714	0
1.2527	-16.886	1.8198	-5.20644	0.634926	0
1.2533	-12.6366	6.07533	-3.37865	3.38005	0
1.2540	-5.2932	5.48739	-3.37865	2.16622	0
1.2547	3.24301	4.25553	-4.59718	0.634926	0
1.2553	13.9412	5.17942	-5.20644	2.16622	0
1.2560	21.8438	3.02366	-3.37865	-0.578903	0
1.2567	19.1226	-0.923897	0.886203	-2.42766	0
1.2573	4.17492	-1.23186	2.10473	0.634926	0
1.2580	-12.3011	3.94756	-2.76939	1.54997	0
1.2587	-19.3463	11.8987	-6.09265	1.84875	0
1.2593	-19.6445	15.8462	-3.98791	4.29508	0
1.2600	-17.8179	13.1025	-2.43706	2.76379	0
1.2607	-12.0029	7.61515	-3.65559	-0.896366	0
1.2613	-7.11972	2.7437	-4.26485	-0.280114	0
1.2620	-12.3011	2.7437	-1.55086	1.25118	0
1.2627	-20.5391	8.23108	1.21853	0.336137	0
1.2633	-20.5391	13.4105	1.21853	0.336137	0
1.2640	-12.0029	14.3344	0	0.336137	0
1.2647	-0.410036	11.8987	-1.55086	0.634926	0
1.2653	9.65449	7.61515	-3.04632	2.76379	0
1.2660	12.4129	3.94756	-2.43706	3.08126	0
1.2667	8.42438	0.8959	-1.55086	3.38005	0
1.2673	4.77133	-4.28352	-2.16012	5.21012	0
1.2680	4.47312	-11.0028	-1.55086	4.91134	0
1.2687	5.70323	-14.9783	0.276939	3.08126	0
1.2693	4.17492	-17.1061	-0.941591	1.84875	0
1.2700	2.6466	-18.6179	-1.82779	2.46501	0
1.2707	4.17492	-20.1578	1.21853	4.91134	0
1.2713	7.23155	-21.0817	4.54179	6.74142	0
1.2720	11.481	-22.5935	4.87412	5.21012	0
1.2727	17.8925	-24.4413	4.26485	3.9963	0
1.2733	17.8925	-23.8254	3.65559	4.29508	0
1.2740	9.35628	-21.0817	3.93253	3.38005	0
1.2747	0.820073	-20.4657	3.65559	1.54997	0
1.2753	-0.111828	-21.6696	1.82779	1.54997	0
1.2760	2.94481	-21.0817	0.886203	2.16622	0
1.2767	1.11828	-21.0817	0.886203	1.54997	0
1.2773	-7.75342	-21.0817	0	2.16622	0
1.2780	-17.8179	-18.03	0.276939	3.38005	0
1.2787	-25.124	-15.8742	1.49547	3.38005	0
1.2793	-30.3054	-16.7981	1.21853	2.16622	0
1.2800	-34.2939	-16.4902	2.43706	0.336137	0
1.2807	-29.1126	-14.3624	5.20644	-0.578903	0
1.2813	-15.9914	-13.7465	4.54179	-1.19515	0
1.2820	-5.92689	-14.3624	3.32326	-1.49394	0
1.2827	-4.06309	-14.6704	6.09265	1.25118	0
1.2833	-1.93835	-14.6704	7.6435	4.29508	0
1.2840	3.54122	-14.6704	4.26485	2.76379	0
1.2847	6.89607	-13.7465	2.10473	-1.49394	0
1.2853	9.65449	-11.9267	2.10473	-0.280114	0
1.2860	13.9412	-12.5146	1.82779	3.9963	0
1.2867	15.1341	-13.1305	2.714	3.08126	0
1.2873	14.5377	-9.77091	3.32326	0.933714	0
1.2880	15.7678	-9.46295	1.21853	3.38005	0
1.2887	15.7678	-13.7465	-0.609265	5.21012	0
1.2893	14.2394	-11.0028	-1.82779	2.16622	0
1.2900	14.2394	-4.59149	-2.76939	0.0186743	0
1.2907	13.3075	-4.89946	-0.609265	0.634926	0
1.2913	11.7792	-4.28352	2.10473	0.336137	0
1.2920	12.4129	-0.0279969	3.04632	0.336137	0
1.2927	11.7792	-0.0279969	4.54179	0.336137	0
1.2933	10.2509	-0.923897	6.70191	-0.280114	0
1.2940	11.481	-0.307966	6.70191	-0.578903	0
1.2947	13.9412	-3.07966	6.09265	0.0186743	0
1.2953	15.7678	-6.41129	5.20644	0.336137	0
1.2960	17.2961	-7.33518	1.21853	0.0186743	0
1.2967	17.2961	-8.87501	-0.941591	-0.578903	0
1.2973	15.4696	-8.87501	0.609265	-2.42766	0
1.2980	16.3642	-6.41129	0	-2.42766	0
1.2987	16.9979	-6.13132	-2.76939	-0.896366	0
1.2993	10.8846	-7.95112	-1.82779	0.0186743	0
1.3000	3.54122	-8.87501	0	0.933714	0
1.3007	1.7147	-10.0789	-0.609265	2.46501	0
1.3013	3.24301	-11.9267	0.276939	1.25118	0
1.3020	6.29965	-12.8226	3.65559	-2.42766	0
1.3027	13.0093	-12.8226	3.93253	-3.3427	0
1.3033	17.8925	-13.4385	0.276939	-2.72645	0
1.3040	15.7678	-17.1061	-0.941591	-6.08782	0
1.3047	14.2394	-19.5418	2.10473	-8.83294	0
1.3053	17.5943	-18.6179	2.714	-7.00286	0
1.3060	15.1341	-20.4657	2.10473	-6.08782	0
1.3067	5.36775	-23.8254	4.54179	-7.00286	0
1.3073	2.34839	-21.6696	4.54179	-5.17278	0
1.3080	5.70323	-18.03	0.276939	-2.72645	0
1.3087	4.47312	-16.7981	-1.21853	-5.17278	0
1.3093	2.01291	-12.8226	-2.43706	-8.83294	0
1.3100	3.24301	-7.95112	-6.09265	-7.00286	0
1.3107	3.24301	-4.89946	-6.09265	-3.02523	0
1.3113	2.34839	-1.23186	-4.87412	-2.42766	0
1.3120	5.36775	-0.923897	-7.6435	-3.94027	0
1.3127	9.9527	-5.20742	-8.52971	-3.94027	0
1.3133	14.2394	-6.71925	-7.03424	-2.42766	0
1.3140	20.6509	-6.71925	-8.86203	-2.42766	0
1.3147	25.8323	-9.18298	-11.0222	-2.42766	0
1.3153	23.0739	-10.0789	-7.92044	-1.19515	0
1.3160	16.9979	-8.56705	-4.26485	-2.11019	0
1.3167	16.9979	-5.51539	-3.37865	-5.17278	0
1.3173	22.4774	1.51183	-4.59718	-3.3427	0
1.3180	24.304	6.07533	-6.09265	0.933714	0
1.3187	18.4889	6.38329	-4.59718	0.933714	0
1.3193	12.7111	7.61515	-2.43706	0.336137	0
1.3200	4.77133	5.48739	-3.04632	0.634926	0
1.3207	-13.5312	-0.307966	-1.55086	-1.49394	0
1.3213	-29.709	-3.35963	0.886203	-4.25774	0
1.3220	-29.1126	-3.97556	0	-3.02523	0
1.3227	-19.9427	-4.89946	-1.82779	-0.578903	0
1.3233	-14.1649	-3.66759	-0.332326	-0.578903	0
1.3240	-13.8294	-3.35963	2.10473	0.634926	0
1.3247	-15.6559	-4.28352	2.714	4.59387	0
1.3253	-18.1162	-1.53983	5.20644	5.50891	0
1.3260	-29.1126	1.20387	8.25277	3.08126	0
1.3267	-50.77	2.7437	8.25277	2.16622	0
1.3273	-61.4682	4.56349	6.70191	2.76379	0
1.3280	-51.0682	1.51183	4.87412	1.84875	0
1.3287	-33.362	-3.97556	1.21853	-0.578903	0
1.3293	-16.886	-3.66759	-0.609265	-3.02523	0
1.3300	-6.82151	-4.59149	1.21853	-4.25774	0
1.3307	-4.99499	-12.2346	2.10473	-3.3427	0
1.3313	0.484588	-16.1822	2.10473	-0.578903	0
1.3320	9.05808	-16.4902	5.20644	1.25118	0
1.3327	4.17492	-19.2339	9.4713	1.25118	0
[truncated: 55,834 more rows]
