# Supplementary material for: Identification of Haptic Based Guiding Using Hard Reins
Source: PLoS One. 2015 Jul 22;10(7):e0132020. doi: 10.1371/journal.pone.0132020 (PMC4511788; doi:10.1371/journal.pone.0132020)
Supplement: S4 File — (ZIP) [file pone.0132020.s004.zip › EMGData2/Subject12/T4/t4.txt]

0.0000	-7.8774	1.31857	1.28646	-0.643462	0
0.0007	-7.57229	0.138797	5.56091	-5.22082	0
0.0013	-6.65696	-1.38797	8.61082	-3.9997	0
0.0020	-10.0132	-2.29015	4.94864	-0.643462	0
0.0027	-19.7767	-3.26173	2.20373	-3.38549	0
0.0033	-25.5738	-2.29015	3.1187	-3.0857	0
0.0040	-22.5227	-0.208196	2.50872	1.79877	0
0.0047	-17.3358	1.31857	2.81371	1.19187	0
0.0053	-13.0643	0.693985	3.1187	-1.55747	0
0.0060	-9.70807	0.416391	0.371492	0.270547	0
0.0067	-9.40296	0.416391	0.981472	0.270547	0
0.0073	-9.40296	-1.38797	3.42369	-2.16437	0
0.0080	-5.74163	-2.63714	2.20373	-2.16437	0
0.0087	-3.60585	-0.832782	0.371492	-2.47148	0
0.0093	-7.26718	0.416391	0.0665016	-5.22082	0
0.0100	-11.8438	-0.48579	-1.45845	-4.30681	0
0.0107	-12.149	0.416391	-0.848469	0.270547	0
0.0113	-10.6234	2.56775	1.28646	0.270547	0
0.0120	-10.3183	3.19233	1.28646	-4.91371	0
0.0127	-10.9285	2.56775	0.371492	-5.22082	0
0.0133	-11.8438	0.693985	-0.543479	-1.55747	0
0.0140	-11.2336	-1.73496	-0.238489	-1.55747	0
0.0147	-10.3183	-2.63714	3.42369	-2.47148	0
0.0153	-9.40296	-1.38797	5.8659	-0.643462	0
0.0160	-7.8774	0.138797	2.20373	-1.55747	0
0.0167	-6.96207	1.31857	-1.76344	-3.38549	0
0.0173	-7.26718	2.22075	-3.59567	-1.25036	0
0.0180	-8.18251	3.19233	-6.03789	-0.643462	0
0.0187	-8.48762	3.74752	-6.95286	-3.9997	0
0.0193	-9.40296	3.19233	-6.34288	-2.77859	0
0.0200	-8.48762	1.31857	-6.95286	-0.336355	0
0.0207	-5.13141	1.31857	-5.12063	-1.25036	0
0.0213	-5.13141	1.94316	-2.98569	-0.95057	0
0.0220	-10.9285	1.31857	-2.37571	0.270547	0
0.0227	-14.2847	0.416391	1.28646	-1.55747	0
0.0233	-9.40296	2.22075	3.1187	-0.336355	0
0.0240	-4.21607	3.19233	-1.15346	2.10588	0
0.0247	-5.43652	1.31857	-2.6807	-1.25036	0
0.0253	-9.09785	-1.38797	-0.543479	-3.9997	0
0.0260	-9.40296	-1.73496	-1.76344	-1.86458	0
0.0267	-6.96207	1.04098	-1.15346	-3.0857	0
0.0273	-4.8263	2.22075	3.1187	-6.74904	0
0.0280	-3.30074	-0.48579	1.59375	-4.60661	0
0.0287	-1.16497	-1.38797	-2.37571	-2.47148	0
0.0293	0.665696	3.46993	-1.76344	-5.22082	0
0.0300	2.49636	4.99669	0.0665016	-4.30681	0
0.0307	4.93725	0.416391	0.0665016	-0.643462	0
0.0313	7.07302	1.31857	-0.848469	-1.86458	0
0.0320	7.07302	6.80106	-2.98569	-3.6926	0
0.0327	5.24236	6.24587	-3.29068	-2.77859	0
0.0333	2.49636	3.19233	-0.543479	-4.30681	0
0.0340	0.665696	3.46993	-0.848469	-5.22082	0
0.0347	0.665696	2.56775	-4.81564	-1.55747	0
0.0353	0.360585	2.22075	-6.03789	1.49166	0
0.0360	-1.77519	4.09451	-5.12063	0.577654	0
0.0367	-0.859857	2.56775	-4.51065	0.270547	0
0.0373	3.7168	-2.29015	-4.20566	0.270547	0
0.0380	7.37813	-3.26173	-2.37571	-1.55747	0
0.0387	10.1241	0.138797	-1.45845	-1.55747	0
0.0393	11.6497	0.416391	-2.06843	0.884761	0
0.0400	11.6497	-1.38797	-2.98569	1.79877	0
0.0407	14.3957	-0.48579	-2.37571	0.884761	0
0.0413	16.2263	1.31857	-1.45845	1.19187	0
0.0420	11.9548	0.693985	-2.06843	1.49166	0
0.0427	10.4292	0.416391	-3.90067	1.19187	0
0.0433	11.6497	0.693985	-4.81564	0.270547	0
0.0440	7.07302	-0.48579	-3.59567	-0.95057	0
0.0447	2.80147	-0.48579	-2.37571	-1.86458	0
0.0453	6.15769	1.66556	-2.6807	0.884761	0
0.0460	7.07302	0.693985	-1.15346	2.10588	0
0.0467	5.24236	-1.38797	2.81371	-1.25036	0
0.0473	6.76791	0.416391	3.1187	-2.47148	0
0.0480	5.54747	1.66556	0.371492	-1.55747	0
0.0487	1.58103	-1.73496	0.0665016	-2.47148	0
0.0493	3.7168	-2.01256	-0.543479	-2.47148	0
0.0500	7.37813	0.138797	-2.06843	-0.643462	0
0.0507	7.07302	-1.73496	-3.29068	-1.25036	0
0.0513	7.37813	-1.73496	-6.03789	-4.60661	0
0.0520	11.9548	0.693985	-6.03789	-6.13483	0
0.0527	17.1417	-2.29015	-1.76344	-4.30681	0
0.0533	21.1081	-4.7885	-2.6807	-1.55747	0
0.0540	22.9388	-0.208196	-8.7828	0.270547	0
0.0547	22.6337	1.31857	-7.86783	0.884761	0
0.0553	20.803	-2.29015	-4.20566	-0.643462	0
0.0560	19.5826	-2.63714	-4.81564	-2.47148	0
0.0567	18.3621	-0.832782	-4.81564	1.19187	0
0.0573	17.7519	-2.01256	-2.06843	6.06902	0
0.0580	18.6672	-3.26173	-1.45845	3.01989	0
0.0587	20.4979	-1.38797	-0.543479	-1.55747	0
0.0593	20.4979	1.66556	1.28646	0.577654	0
0.0600	19.5826	3.46993	0.371492	1.19187	0
0.0607	19.5826	2.22075	-0.543479	-0.95057	0
0.0613	19.8877	-0.208196	0.981472	-0.643462	0
0.0620	21.7183	-1.38797	1.28646	0.270547	0
0.0627	22.9388	-1.38797	0.676482	0.884761	0
0.0633	20.803	-0.832782	2.20373	2.10588	0
0.0640	18.3621	-0.48579	2.50872	1.19187	0
0.0647	19.8877	-1.38797	-0.543479	-1.55747	0
0.0653	20.4979	-1.38797	-1.76344	-0.0292483	0
0.0660	18.057	-0.208196	1.89874	1.19187	0
0.0667	17.7519	-0.208196	4.64365	-1.55747	0
0.0673	20.803	0.416391	4.33866	-3.38549	0
0.0680	23.549	1.31857	4.94864	-0.643462	0
0.0687	22.6337	0.138797	6.17089	2.10588	0
0.0693	21.4132	0.416391	5.56091	1.19187	0
0.0700	22.3286	2.84534	5.25363	0.577654	0
0.0707	24.7694	4.09451	8.30583	0.884761	0
0.0713	26.6001	4.7191	8.91581	1.19187	0
0.0720	28.4308	3.19233	4.64365	1.49166	0
0.0727	29.9563	-0.48579	2.50872	0.577654	0
0.0733	28.1257	-1.38797	2.50872	-0.95057	0
0.0740	25.3797	0.416391	-0.543479	-1.55747	0
0.0747	23.2439	-1.38797	-3.29068	-0.643462	0
0.0753	21.4132	-2.29015	0.371492	0.270547	0
0.0760	18.9723	-0.48579	2.81371	0.270547	0
0.0767	18.9723	-1.38797	0.676482	0.270547	0
0.0773	21.7183	-4.16391	0.0665016	2.71278	0
0.0780	20.1928	-3.26173	0.371492	3.9339	0
0.0787	16.2263	-2.01256	-1.45845	-0.0292483	0
0.0793	16.2263	-2.01256	-0.848469	-3.38549	0
0.0800	16.2263	-1.38797	0.676482	-2.16437	0
0.0807	13.7855	-0.48579	0.0665016	-1.25036	0
0.0813	13.4803	-0.208196	-0.543479	-0.95057	0
0.0820	13.1752	0.416391	2.50872	2.41298	0
0.0827	11.6497	0.416391	7.08586	3.9339	0
0.0833	14.7008	1.04098	8.61082	1.19187	0
0.0840	19.5826	2.22075	6.17089	0.577654	0
0.0847	19.2774	-0.48579	4.03367	1.19187	0
0.0853	18.057	-3.26173	3.42369	-0.0292483	0
0.0860	18.9723	-2.91474	2.20373	0.577654	0
0.0867	18.9723	-2.29015	0.371492	0.884761	0
0.0873	19.5826	-2.29015	0.0665016	-2.16437	0
0.0880	20.803	-0.48579	-1.45845	-2.47148	0
0.0887	21.1081	0.416391	-3.90067	-0.336355	0
0.0893	21.7183	0.416391	-4.20566	-0.643462	0
0.0900	19.5826	0.416391	-3.59567	-1.55747	0
0.0907	15.9212	0.416391	-3.90067	0.270547	0
0.0913	14.3957	1.04098	-4.51065	1.79877	0
0.0920	13.1752	1.31857	-5.12063	2.10588	0
0.0927	10.1241	0.416391	-4.20566	2.10588	0
0.0933	9.81902	-0.48579	-4.81564	1.19187	0
0.0940	10.7343	-0.48579	-7.25785	0.270547	0
0.0947	9.81902	-0.48579	-6.95286	1.49166	0
0.0953	8.90368	1.94316	-3.90067	3.01989	0
0.0960	6.4628	4.37211	-6.03789	3.62679	0
0.0967	0.665696	1.66556	-7.86783	2.10588	0
0.0973	-3.60585	-2.01256	-4.81564	-0.643462	0
0.0980	-1.16497	-1.38797	-3.29068	-1.55747	0
0.0987	2.49636	1.04098	-5.12063	0.884761	0
0.0993	0.0554747	0.138797	-4.51065	2.10588	0
0.1000	-2.69052	-2.29015	-2.37571	0.884761	0
0.1007	-0.859857	-2.63714	-2.37571	0.884761	0
0.1013	0.970807	-0.832782	-2.37571	3.01989	0
0.1020	0.360585	-0.208196	-3.29068	3.01989	0
0.1027	0.665696	-0.208196	-3.90067	0.577654	0
0.1033	1.58103	1.31857	-3.59567	-1.55747	0
0.1040	3.41169	1.31857	-6.95286	-1.86458	0
0.1047	7.07302	1.04098	-10.615	-1.55747	0
0.1053	9.51391	2.56775	-9.39278	-1.55747	0
0.1060	9.51391	2.22075	-8.7828	-2.16437	0
0.1067	11.9548	1.31857	-10.615	-2.47148	0
0.1073	15.9212	3.19233	-7.86783	-0.643462	0
0.1080	14.3957	3.74752	-4.81564	-1.25036	0
0.1087	10.1241	0.693985	-6.34288	-4.30681	0
0.1093	10.7343	0.416391	-5.73061	-2.47148	0
0.1100	12.2599	0.416391	-1.45845	1.49166	0
0.1107	10.4292	-1.73496	-1.45845	-0.643462	0
0.1113	8.90368	-1.38797	-3.59567	-4.30681	0
0.1120	8.90368	1.31857	-2.06843	-2.47148	0
0.1127	8.90368	2.22075	-1.45845	-0.643462	0
0.1133	8.90368	2.22075	-3.90067	-2.16437	0
0.1140	7.07302	2.84534	-4.20566	-2.47148	0
0.1147	4.02191	0.416391	-2.37571	-0.336355	0
0.1153	4.32702	-3.53932	-3.29068	0.270547	0
0.1160	6.15769	-3.81692	-3.90067	-0.643462	0
0.1167	7.07302	-0.832782	1.28646	-0.643462	0
0.1173	8.29346	-0.48579	5.8659	-0.336355	0
0.1180	8.90368	-3.26173	3.72868	-0.0292483	0
0.1187	6.76791	-3.81692	1.28646	1.49166	0
0.1193	5.24236	-3.26173	0.371492	3.9339	0
0.1200	4.63213	-3.26173	-3.29068	2.10588	0
0.1207	2.19125	-2.91474	-4.81564	-0.95057	0
0.1213	2.49636	-3.26173	-2.37571	0.270547	0
0.1220	3.41169	-5.69068	-2.37571	2.41298	0
0.1227	0.665696	-5.96827	-2.98569	2.10588	0
0.1233	1.58103	-5.69068	0.0665016	1.79877	0
0.1240	6.76791	-5.34369	0.0665016	0.577654	0
0.1247	5.85258	-3.81692	-2.06843	-0.0292483	0
0.1253	3.41169	-4.16391	-0.543479	2.10588	0
0.1260	7.07302	-6.87045	1.28646	1.19187	0
0.1267	8.90368	-5.96827	1.89874	-2.47148	0
0.1273	6.15769	-2.29015	2.20373	-2.16437	0
0.1280	8.29346	-2.91474	-0.543479	1.19187	0
0.1287	11.6497	-4.44151	-3.59567	0.270547	0
0.1293	9.20879	-3.53932	-3.29068	-0.643462	0
0.1300	8.29346	-2.91474	-3.29068	-0.0292483	0
0.1307	10.1241	-1.38797	-3.59567	-0.336355	0
0.1313	7.68324	2.22075	-1.45845	0.270547	0
0.1320	4.32702	3.19233	-0.543479	2.41298	0
0.1327	6.15769	0.416391	-0.848469	1.19187	0
0.1333	5.54747	-0.832782	0.371492	-1.55747	0
0.1340	2.19125	1.31857	1.28646	-1.55747	0
0.1347	2.80147	4.37211	0.371492	-0.643462	0
0.1353	5.54747	4.37211	1.28646	-1.55747	0
0.1360	3.41169	1.31857	1.28646	-1.55747	0
0.1367	0.665696	1.31857	-0.848469	1.19187	0
0.1373	-0.249636	3.46993	-1.45845	1.49166	0
0.1380	-2.0803	2.84534	2.20373	-0.95057	0
0.1387	-5.74163	1.31857	3.1187	-0.643462	0
0.1393	-6.96207	4.09451	0.371492	1.79877	0
0.1400	-6.65696	5.62128	-0.543479	0.270547	0
0.1407	-3.91096	3.46993	1.59375	-1.55747	0
0.1413	0.0554747	3.19233	2.20373	-0.336355	0
0.1420	-0.249636	3.46993	2.20373	1.19187	0
0.1427	-1.77519	2.84534	2.20373	3.01989	0
0.1433	0.970807	5.27429	0.0665016	4.54811	0
0.1440	3.41169	6.52346	-1.45845	3.01989	0
0.1447	0.360585	2.56775	-1.15346	1.49166	0
0.1453	-2.0803	1.31857	-2.37571	1.19187	0
0.1460	-2.99563	3.19233	-2.98569	-1.55747	0
0.1467	-5.74163	3.19233	-1.45845	-3.0857	0
0.1473	-7.57229	3.19233	-1.45845	-1.55747	0
0.1480	-6.65696	4.7191	-2.37571	-2.47148	0
0.1487	-8.18251	3.19233	-2.06843	-4.30681	0
0.1493	-12.149	2.22075	-1.15346	-3.38549	0
0.1500	-13.9796	3.19233	0.981472	-0.643462	0
0.1507	-16.4205	3.19233	2.81371	-0.0292483	0
0.1513	-20.9972	3.19233	1.59375	-2.47148	0
0.1520	-21.9125	2.56775	0.981472	-3.38549	0
0.1527	-19.4716	1.31857	2.20373	-0.336355	0
0.1533	-18.2512	4.09451	0.676482	-0.643462	0
0.1540	-16.7256	5.89888	-0.238489	-4.30681	0
0.1547	-14.5898	3.19233	3.42369	-3.0857	0
0.1553	-15.5052	3.74752	5.25363	-1.86458	0
0.1560	-18.5563	6.80106	3.1187	-4.91371	0
0.1567	-20.3869	3.74752	2.20373	-3.38549	0
0.1573	-22.2176	-0.48579	1.28646	0.270547	0
0.1580	-23.7432	1.31857	1.28646	-2.47148	0
0.1587	-22.8278	3.19233	3.72868	-2.47148	0
0.1593	-19.4716	2.22075	4.03367	1.79877	0
0.1600	-15.8103	2.22075	1.59375	1.19187	0
0.1607	-13.9796	2.56775	2.50872	-0.95057	0
0.1613	-11.2336	2.22075	4.64365	0.270547	0
0.1620	-9.09785	1.31857	3.72868	-0.336355	0
0.1627	-9.40296	0.416391	3.1187	-0.95057	0
0.1633	-10.3183	2.56775	2.20373	1.79877	0
0.1640	-8.79274	5.27429	-0.848469	2.41298	0
0.1647	-7.57229	4.09451	-2.06843	-0.643462	0
0.1653	-5.74163	0.416391	0.676482	-1.86458	0
0.1660	-2.38541	-0.832782	4.03367	-0.643462	0
0.1667	-2.99563	0.416391	4.64365	0.884761	0
0.1673	-5.13141	3.46993	2.50872	2.10588	0
0.1680	-3.30074	3.46993	-0.543479	2.10588	0
0.1687	-3.60585	-0.48579	-1.45845	0.577654	0
0.1693	-7.57229	-1.38797	0.981472	-0.336355	0
0.1700	-6.65696	0.416391	3.1187	-1.55747	0
0.1707	-2.99563	-0.832782	4.03367	-1.86458	0
0.1713	-4.8263	-1.73496	3.1187	-0.643462	0
0.1720	-8.48762	-0.208196	3.42369	-0.336355	0
0.1727	-8.79274	-0.48579	5.25363	-1.25036	0
0.1733	-8.48762	-1.73496	5.25363	-0.95057	0
0.1740	-8.48762	-2.91474	3.72868	1.19187	0
0.1747	-7.57229	-3.26173	0.981472	2.10588	0
0.1753	-5.74163	-1.73496	-2.6807	0.884761	0
0.1760	-4.8263	-1.38797	-3.29068	0.270547	0
0.1767	-5.74163	-4.44151	-2.37571	2.10588	0
0.1773	-8.18251	-5.06609	-3.90067	3.01989	0
0.1780	-8.79274	-1.38797	-3.29068	1.19187	0
0.1787	-6.65696	0.138797	2.20373	1.19187	0
0.1793	-2.0803	1.04098	1.59375	2.71278	0
0.1800	2.49636	2.22075	-3.29068	3.01989	0
0.1807	0.665696	0.416391	-1.15346	2.71278	0
0.1813	-3.30074	-2.29015	4.03367	1.19187	0
0.1820	-3.60585	-1.11038	3.1187	-0.0292483	0
0.1827	-5.74163	-0.208196	2.81371	0.884761	0
0.1833	-10.6234	-3.26173	4.03367	1.19187	0
0.1840	-10.9285	-3.81692	2.50872	0.270547	0
0.1847	-8.48762	-1.38797	2.50872	0.270547	0
0.1853	-8.79274	-2.63714	4.94864	-0.0292483	0
0.1860	-9.40296	-5.96827	3.72868	-1.55747	0
0.1867	-6.96207	-4.16391	0.981472	-1.55747	0
0.1873	-4.52119	-0.832782	1.28646	-2.47148	0
0.1880	-2.0803	-2.29015	1.28646	-3.0857	0
0.1887	-0.859857	-1.73496	0.371492	0.270547	0
0.1893	0.665696	1.31857	-0.543479	3.9339	0
0.1900	3.41169	-0.832782	-1.76344	3.01989	0
0.1907	5.24236	-3.26173	-1.76344	1.79877	0
0.1913	3.7168	0.693985	0.981472	3.01989	0
0.1920	0.665696	2.22075	1.89874	3.9339	0
0.1927	-2.0803	-2.91474	0.0665016	1.49166	0
0.1933	-2.69052	-5.06609	-1.15346	-1.86458	0
0.1940	-1.77519	-4.16391	0.371492	0.270547	0
0.1947	-2.99563	-4.44151	2.50872	5.15501	0
0.1953	-5.74163	-2.91474	3.42369	3.9339	0
0.1960	-6.04674	-1.38797	1.28646	-0.643462	0
0.1967	-5.74163	-3.81692	-0.543479	-0.0292483	0
0.1973	-4.52119	-5.69068	-2.06843	1.19187	0
0.1980	-2.69052	-3.53932	-3.29068	0.577654	0
0.1987	-0.859857	-2.29015	-2.06843	3.01989	0
0.1993	0.970807	-3.81692	-0.848469	5.76923	0
0.2000	1.27592	-5.34369	-5.12063	3.01989	0
0.2007	0.665696	-4.7885	-10.31	0.577654	0
0.2013	3.41169	-2.63714	-10.31	3.01989	0
0.2020	7.07302	-3.81692	-7.56284	4.84791	0
0.2027	6.15769	-4.7885	-6.95286	4.241	0
0.2033	4.93725	-0.48579	-6.95286	3.62679	0
0.2040	4.32702	2.22075	-5.12063	0.270547	0
0.2047	1.27592	-2.63714	-2.6807	-2.77859	0
0.2053	-1.16497	-5.69068	-1.45845	-1.25036	0
0.2060	0.970807	-2.63714	-2.6807	-0.643462	0
0.2067	3.41169	-2.91474	-4.20566	-3.6926	0
0.2073	3.41169	-5.34369	-3.59567	-4.30681	0
0.2080	1.88614	-4.7885	-2.37571	-3.0857	0
0.2087	2.19125	-4.44151	-1.76344	-4.30681	0
0.2093	2.19125	-5.96827	-1.45845	-4.30681	0
0.2100	0.360585	-4.7885	0.371492	-1.86458	0
0.2107	1.58103	-3.26173	2.20373	-2.16437	0
0.2113	4.32702	-4.16391	-0.238489	-2.47148	0
0.2120	3.41169	-4.16391	-2.6807	-0.95057	0
0.2127	1.88614	-2.29015	-2.06843	0.270547	0
0.2133	1.58103	-0.832782	-2.06843	2.10588	0
0.2140	-1.77519	-2.29015	-2.6807	2.71278	0
0.2147	-2.0803	-3.26173	0.371492	0.884761	0
0.2153	2.80147	-1.73496	1.59375	-0.643462	0
0.2160	6.15769	0.693985	-2.6807	0.884761	0
0.2167	5.24236	0.693985	-4.51065	2.10588	0
0.2173	4.63213	-0.208196	-0.848469	2.41298	0
0.2180	4.93725	-0.208196	0.981472	1.79877	0
0.2187	5.24236	1.04098	0.371492	0.577654	0
0.2193	5.24236	1.94316	1.28646	-0.336355	0
0.2200	2.49636	0.693985	1.89874	-1.25036	0
0.2207	-1.16497	-0.48579	1.28646	-2.16437	0
0.2213	-3.30074	0.693985	0.981472	-2.47148	0
0.2220	-4.21607	1.66556	0.981472	-1.55747	0
0.2227	-3.30074	-0.48579	1.28646	-0.336355	0
0.2233	-1.77519	-2.29015	1.59375	0.270547	0
0.2240	-0.554747	-1.38797	0.676482	-0.336355	0
0.2247	2.49636	0.138797	0.371492	-1.25036	0
0.2253	4.02191	0.693985	1.59375	-2.47148	0
0.2260	1.58103	-0.208196	2.50872	-2.47148	0
0.2267	2.49636	0.416391	3.1187	-2.16437	0
0.2273	5.24236	3.19233	4.33866	-2.77859	0
0.2280	4.32702	3.46993	4.94864	-2.77859	0
0.2287	2.80147	1.31857	4.03367	-1.55747	0
0.2293	3.10658	1.04098	4.03367	-0.0292483	0
0.2300	1.88614	1.04098	3.72868	-0.336355	0
0.2307	1.27592	-0.48579	1.28646	-0.643462	0
0.2313	2.49636	0.416391	-0.543479	-0.643462	0
0.2320	2.49636	1.66556	0.371492	0.270547	0
0.2327	0.665696	0.138797	2.50872	1.19187	0
0.2333	-2.0803	0.138797	2.81371	0.577654	0
0.2340	-2.0803	2.56775	1.28646	-0.336355	0
0.2347	2.49636	4.37211	0.0665016	-0.336355	0
0.2353	4.32702	4.37211	-2.6807	-0.0292483	0
0.2360	0.665696	3.46993	-6.95286	-0.643462	0
0.2367	-1.16497	2.56775	-6.95286	-0.0292483	0
0.2373	0.665696	3.46993	-2.06843	3.01989	0
0.2380	0.970807	3.74752	1.59375	4.54811	0
0.2387	1.58103	3.19233	3.42369	1.79877	0
0.2393	4.93725	5.89888	3.1187	-0.0292483	0
0.2400	7.07302	8.95241	1.28646	0.884761	0
0.2407	6.4628	4.99669	2.50872	-1.55747	0
0.2413	4.63213	-0.48579	3.42369	-4.30681	0
0.2420	3.7168	-1.11038	-0.543479	-3.38549	0
0.2427	4.63213	0.416391	-3.90067	-3.0857	0
0.2433	4.02191	2.22075	-1.45845	-4.60661	0
0.2440	2.49636	4.09451	0.981472	-2.77859	0
0.2447	3.41169	3.46993	0.371492	-1.86458	0
0.2453	2.19125	2.22075	-0.848469	-4.60661	0
0.2460	-2.99563	2.22075	-0.543479	-4.91371	0
0.2467	-4.21607	2.56775	0.371492	-3.6926	0
0.2473	-2.0803	1.94316	1.59375	-4.30681	0
0.2480	-2.99563	0.138797	3.72868	-4.30681	0
0.2487	-5.13141	-0.208196	5.56091	-4.30681	0
0.2493	-3.91096	0.693985	4.03367	-4.91371	0
0.2500	-2.99563	-1.11038	1.59375	-3.38549	0
0.2507	-2.38541	-2.29015	3.1187	-1.55747	0
0.2513	0.970807	1.94316	3.42369	-0.643462	0
0.2520	4.93725	3.46993	-1.45845	-0.643462	0
0.2527	4.93725	-2.29015	-4.51065	-1.55747	0
0.2533	3.41169	-5.34369	-4.20566	-4.30681	0
0.2540	2.49636	-4.44151	-4.20566	-4.91371	0
0.2547	1.58103	-5.06609	-3.90067	-1.86458	0
0.2553	0.0554747	-4.16391	-3.29068	0.270547	0
0.2560	-1.16497	-2.01256	-3.29068	-1.55747	0
0.2567	-2.38541	-2.91474	-2.6807	-2.16437	0
0.2573	-2.99563	-5.06609	-2.98569	2.10588	0
0.2580	-1.47008	-3.53932	-3.90067	2.10588	0
0.2587	-2.69052	-1.73496	-3.29068	-2.16437	0
0.2593	-6.65696	-3.26173	-2.37571	-0.643462	0
0.2600	-7.57229	-5.06609	-4.20566	1.79877	0
0.2607	-4.52119	-4.16391	-4.20566	-0.336355	0
0.2613	-1.77519	-2.29015	0.981472	-0.643462	0
0.2620	-2.69052	-1.73496	5.25363	1.79877	0
0.2627	-4.21607	0.138797	2.81371	1.49166	0
0.2633	-2.0803	1.66556	-1.15346	1.19187	0
0.2640	1.58103	0.416391	0.981472	0.270547	0
0.2647	0.665696	-0.48579	4.94864	-3.9997	0
0.2653	-2.38541	-1.38797	4.94864	-3.9997	0
0.2660	-2.38541	-2.91474	4.94864	-0.0292483	0
0.2667	-2.0803	-2.29015	4.94864	-0.95057	0
0.2673	-2.69052	0.693985	2.20373	-4.91371	0
0.2680	-0.859857	1.94316	0.0665016	-4.30681	0
0.2687	1.58103	1.04098	0.981472	-1.55747	0
0.2693	-0.249636	0.416391	-0.848469	-1.55747	0
0.2700	-4.8263	0.138797	-2.6807	-3.0857	0
0.2707	-7.26718	1.66556	-0.543479	-2.47148	0
0.2713	-6.65696	2.22075	-0.238489	-1.25036	0
0.2720	-4.8263	-0.832782	-3.29068	-0.336355	0
0.2727	-4.8263	-2.63714	-1.45845	-0.643462	0
0.2733	-5.74163	-0.48579	0.676482	-3.0857	0
0.2740	-6.35185	-1.11038	-0.543479	-2.77859	0
0.2747	-6.65696	-0.832782	-0.848469	1.79877	0
0.2753	-6.65696	4.37211	-0.543479	2.41298	0
0.2760	-7.26718	5.89888	-3.59567	-1.25036	0
0.2767	-10.6234	1.94316	-5.73061	0.270547	0
0.2773	-13.9796	0.416391	-4.20566	2.41298	0
0.2780	-12.4541	-0.208196	-3.59567	-0.95057	0
0.2787	-10.3183	-2.63714	-3.90067	-1.55747	0
0.2793	-10.3183	-2.91474	-2.37571	2.41298	0
0.2800	-12.4541	-3.53932	-0.238489	1.19187	0
0.2807	-12.4541	-5.69068	1.28646	-1.86458	0
0.2813	-9.40296	-3.53932	2.50872	-0.0292483	0
0.2820	-9.70807	-0.48579	4.33866	1.49166	0
0.2827	-12.7592	-2.29015	3.42369	0.270547	0
0.2833	-9.40296	-2.29015	0.0665016	0.577654	0
0.2840	-5.13141	-1.11038	-2.06843	1.79877	0
0.2847	-5.74163	-0.832782	-2.06843	0.270547	0
0.2853	-2.38541	1.04098	-3.29068	-1.55747	0
0.2860	0.970807	2.56775	-4.81564	-0.95057	0
0.2867	-3.30074	1.66556	-5.12063	0.270547	0
0.2873	-3.91096	2.56775	-5.73061	-0.0292483	0
0.2880	0.360585	3.19233	-6.95286	-0.336355	0
0.2887	-4.8263	1.31857	-5.42562	-1.55747	0
0.2893	-10.3183	1.31857	-4.20566	-3.38549	0
0.2900	-6.35185	2.84534	-5.12063	-1.55747	0
0.2907	-6.96207	1.94316	-6.03789	0.270547	0
0.2913	-11.2336	1.31857	-3.59567	-1.25036	0
0.2920	-6.35185	2.22075	0.371492	-2.47148	0
0.2927	-3.30074	2.22075	1.28646	-0.643462	0
0.2933	-8.79274	3.19233	-2.06843	0.270547	0
0.2940	-9.40296	3.74752	-2.06843	0.577654	0
0.2947	-4.52119	2.22075	1.28646	1.79877	0
0.2953	-4.8263	2.84534	1.59375	3.01989	0
0.2960	-8.48762	4.37211	1.89874	1.79877	0
0.2967	-8.48762	3.19233	4.94864	-0.643462	0
0.2973	-5.43652	3.19233	0.981472	-0.95057	0
0.2980	-0.249636	3.46993	-6.34288	1.19187	0
0.2987	2.49636	2.22075	-4.51065	3.01989	0
0.2993	0.970807	4.09451	-0.848469	3.62679	0
0.3000	-1.16497	7.77264	-4.20566	2.41298	0
0.3007	-2.99563	4.99669	-6.03789	0.270547	0
0.3013	-5.43652	1.94316	-2.98569	1.19187	0
0.3020	-3.91096	4.09451	0.0665016	3.9339	0
0.3027	-2.0803	4.09451	1.28646	4.54811	0
0.3033	-4.52119	1.31857	1.89874	4.54811	0
0.3040	-7.26718	-1.11038	2.20373	5.15501	0
0.3047	-5.43652	-1.38797	2.50872	4.84791	0
0.3053	-2.99563	0.138797	1.28646	4.241	0
0.3060	-2.99563	2.22075	-0.543479	2.10588	0
0.3067	-2.99563	2.22075	-0.543479	-1.25036	0
0.3073	-2.0803	1.31857	-0.543479	-1.55747	0
0.3080	-2.0803	0.416391	-1.15346	0.577654	0
0.3087	-1.16497	0.138797	-0.543479	-0.0292483	0
0.3093	-0.249636	1.66556	-0.543479	-1.55747	0
0.3100	-2.0803	2.22075	0.0665016	0.577654	0
0.3107	-3.60585	-0.208196	0.981472	2.10588	0
0.3113	-1.77519	1.31857	-1.15346	1.19187	0
0.3120	-2.38541	3.19233	-6.03789	1.19187	0
0.3127	-4.8263	-1.11038	-8.47781	2.10588	0
0.3133	-2.99563	-5.06609	-6.64787	1.79877	0
0.3140	-1.47008	-3.26173	-4.51065	1.19187	0
0.3147	-1.47008	-2.63714	-4.20566	2.41298	0
0.3153	0.360585	-4.16391	-4.20566	2.71278	0
0.3160	0.360585	-3.53932	-2.37571	1.19187	0
0.3167	-2.38541	-1.73496	-0.543479	0.884761	0
0.3173	-2.38541	-0.832782	-0.543479	-0.0292483	0
0.3180	-2.69052	-2.01256	0.371492	-0.643462	0
0.3187	-2.99563	-4.16391	2.81371	0.270547	0
0.3193	0.665696	-4.44151	2.50872	-0.336355	0
0.3200	2.19125	-4.16391	0.371492	-2.77859	0
0.3207	0.0554747	-5.34369	-0.543479	-3.0857	0
0.3213	1.58103	-3.81692	-1.45845	-0.643462	0
0.3220	2.80147	-0.48579	-1.15346	-0.0292483	0
0.3227	-0.249636	-0.48579	1.28646	-0.643462	0
0.3233	-2.0803	0.416391	2.81371	-0.643462	0
0.3240	-1.16497	1.31857	3.1187	-0.0292483	0
0.3247	-2.0803	-1.38797	4.64365	-0.643462	0
0.3253	-1.47008	-3.26173	3.1187	-2.16437	0
0.3260	0.360585	-0.48579	0.371492	-1.86458	0
0.3267	-0.249636	0.138797	0.676482	-0.0292483	0
0.3273	-0.554747	-1.73496	0.676482	-0.643462	0
0.3280	-1.16497	-1.38797	-1.15346	-2.47148	0
0.3287	-3.91096	-1.73496	-0.238489	-0.643462	0
0.3293	-6.04674	-2.29015	2.20373	1.79877	0
0.3300	-4.8263	-1.38797	1.28646	0.270547	0
0.3307	-2.69052	-1.73496	1.59375	-2.47148	0
0.3313	-3.60585	-2.91474	2.50872	-2.16437	0
0.3320	-6.35185	-1.73496	2.50872	0.270547	0
0.3327	-5.74163	-1.11038	4.03367	1.19187	0
0.3333	-2.69052	-1.38797	6.17089	0.884761	0
0.3340	-2.0803	-0.48579	6.17089	1.49166	0
0.3347	-2.0803	1.31857	8.61082	3.01989	0
0.3353	0.0554747	1.66556	9.52808	3.01989	0
0.3360	1.58103	0.416391	4.64365	1.49166	0
0.3367	-1.16497	-1.73496	2.20373	0.270547	0
0.3373	-3.30074	-2.29015	5.56091	0.270547	0
0.3380	-1.77519	-2.29015	5.8659	-0.336355	0
0.3387	0.665696	-4.7885	4.94864	-1.55747	0
0.3393	0.970807	-5.96827	7.39085	-2.47148	0
0.3400	0.970807	-4.16391	6.78087	-1.55747	0
0.3407	0.665696	-2.29015	3.42369	-1.55747	0
0.3413	-0.249636	-1.73496	3.1187	-1.55747	0
0.3420	1.27592	-2.29015	4.64365	1.19187	0
0.3427	3.41169	-4.16391	1.89874	2.41298	0
0.3433	4.32702	-5.06609	-1.76344	0.577654	0
0.3440	4.32702	-4.16391	-0.238489	1.19187	0
0.3447	3.10658	-3.26173	2.20373	2.71278	0
0.3453	-0.554747	-4.16391	0.0665016	-0.643462	0
0.3460	-2.0803	-5.06609	-0.543479	-3.6926	0
0.3467	-0.554747	-2.29015	5.25363	1.19187	0
0.3473	-2.0803	0.693985	8.91581	5.76923	0
0.3480	-5.43652	0.416391	6.78087	2.10588	0
0.3487	-4.52119	-1.38797	5.8659	-0.643462	0
0.3493	-3.30074	-1.38797	7.08586	2.71278	0
0.3500	-2.0803	-1.73496	8.61082	3.9339	0
0.3507	0.0554747	-1.38797	8.00084	-0.336355	0
0.3513	-0.249636	0.416391	5.25363	-3.0857	0
0.3520	-2.0803	-1.11038	2.81371	-1.25036	0
0.3527	-0.249636	-3.53932	1.28646	0.577654	0
0.3533	0.665696	-1.38797	-0.543479	0.270547	0
0.3540	-1.47008	0.416391	-0.238489	-1.25036	0
0.3547	-1.16497	-0.832782	0.981472	-0.95057	0
0.3553	1.88614	-1.38797	-1.15346	2.10588	0
0.3560	5.24236	-1.38797	-2.06843	3.32699	0
0.3567	6.76791	-1.73496	0.981472	2.10588	0
0.3573	3.7168	-0.832782	1.59375	1.79877	0
0.3580	-0.249636	-0.208196	-0.238489	1.49166	0
0.3587	0.360585	-1.38797	-0.848469	0.270547	0
0.3593	-0.859857	-0.48579	-3.29068	0.270547	0
0.3600	-5.13141	0.693985	-5.42562	0.270547	0
0.3607	-6.65696	-1.11038	-5.12063	-1.55747	0
0.3613	-6.35185	-1.11038	-6.03789	-0.95057	0
0.3620	-6.96207	2.22075	-6.95286	0.270547	0
0.3627	-5.74163	0.416391	-2.06843	-0.643462	0
0.3633	-5.74163	-3.26173	-0.238489	-2.47148	0
0.3640	-8.48762	-2.29015	-2.37571	-1.55747	0
0.3647	-6.96207	0.693985	-0.543479	-0.643462	0
0.3653	-2.99563	1.66556	0.371492	-0.643462	0
0.3660	-2.0803	1.04098	-4.81564	-1.55747	0
0.3667	-2.0803	0.416391	-6.03789	-1.55747	0
0.3673	0.0554747	1.31857	-1.76344	-0.643462	0
0.3680	3.41169	3.46993	-2.37571	-1.55747	0
0.3687	4.63213	1.94316	-5.42562	-3.38549	0
0.3693	5.85258	0.138797	-5.12063	-1.86458	0
0.3700	9.81902	2.56775	-2.6807	-0.643462	0
0.3707	11.9548	6.52346	0.0665016	-1.55747	0
0.3713	10.1241	8.05023	2.20373	-1.86458	0
0.3720	7.98835	5.62128	0.981472	-2.47148	0
0.3727	4.93725	1.31857	-2.37571	-3.38549	0
0.3733	-2.99563	1.04098	-3.59567	-2.47148	0
0.3740	-7.57229	4.37211	-2.6807	-1.86458	0
0.3747	-6.04674	3.74752	-0.238489	-3.6926	0
0.3753	-5.74163	1.04098	2.81371	-5.22082	0
0.3760	-6.35185	1.94316	2.20373	-5.52793	0
0.3767	-2.69052	3.19233	-1.15346	-4.91371	0
0.3773	-1.47008	3.74752	-3.29068	-3.0857	0
0.3780	-7.26718	4.99669	-3.90067	-1.55747	0
0.3787	-9.40296	4.7191	-3.29068	-1.25036	0
0.3793	-7.57229	1.31857	-3.90067	0.270547	0
0.3800	-9.40296	0.416391	-5.73061	-0.0292483	0
0.3807	-10.3183	2.22075	-6.64787	-2.16437	0
0.3813	-6.65696	1.31857	-4.20566	-1.55747	0
0.3820	-6.96207	1.31857	0.0665016	0.270547	0
0.3827	-7.8774	4.09451	2.50872	-0.95057	0
0.3833	-2.0803	5.89888	1.59375	-1.55747	0
0.3840	-0.249636	4.7191	-0.848469	0.577654	0
0.3847	-5.43652	2.84534	-2.06843	2.10588	0
0.3853	-5.13141	1.66556	-0.848469	1.19187	0
0.3860	-2.38541	0.693985	0.371492	0.577654	0
0.3867	-5.74163	0.693985	0.371492	-0.643462	0
0.3873	-7.57229	1.04098	-0.543479	-0.95057	0
0.3880	-4.8263	2.22075	-0.848469	0.884761	0
0.3887	-2.99563	2.84534	-1.76344	1.79877	0
0.3893	-2.69052	1.04098	-3.29068	0.884761	0
0.3900	-1.47008	0.416391	-3.29068	2.10588	0
0.3907	-2.0803	2.84534	-1.76344	3.62679	0
0.3913	-2.99563	2.56775	-0.848469	0.577654	0
0.3920	-2.38541	0.138797	-2.37571	-1.55747	0
0.3927	-2.0803	2.56775	-3.59567	0.270547	0
0.3933	-4.21607	4.37211	-1.45845	0.577654	0
0.3940	-5.74163	1.04098	1.28646	-0.0292483	0
0.3947	-4.8263	0.693985	0.676482	2.10588	0
0.3953	-4.8263	4.7191	-2.37571	3.01989	0
0.3960	-6.96207	3.19233	-5.12063	1.19187	0
0.3967	-8.79274	-0.48579	-6.34288	1.49166	0
0.3973	-9.70807	-0.208196	-6.34288	3.01989	0
0.3980	-11.2336	2.22075	-5.73061	2.41298	0
0.3987	-10.3183	2.22075	-6.03789	2.41298	0
0.3993	-7.57229	0.416391	-7.86783	3.62679	0
0.4000	-9.40296	-2.29015	-7.86783	3.01989	0
0.4007	-11.5387	-2.29015	-5.42562	1.79877	0
0.4013	-8.48762	1.31857	-3.90067	1.49166	0
0.4020	-4.8263	1.94316	-2.37571	0.577654	0
0.4027	-6.65696	-0.48579	-0.543479	-0.0292483	0
0.4033	-9.70807	-0.48579	-1.45845	0.577654	0
0.4040	-10.3183	0.693985	-1.76344	0.270547	0
0.4047	-9.09785	1.31857	0.0665016	-1.55747	0
0.4053	-8.18251	1.94316	-1.15346	-0.643462	0
0.4060	-7.8774	1.04098	-2.98569	-0.643462	0
0.4067	-6.65696	0.416391	-0.238489	-3.0857	0
0.4073	-2.69052	4.99669	1.59375	-1.55747	0
0.4080	-0.554747	5.89888	-0.848469	1.49166	0
0.4087	-1.16497	-0.208196	-0.543479	-2.47148	0
0.4093	0.360585	-3.26173	2.81371	-6.44194	0
0.4100	2.19125	-2.29015	1.28646	-3.0857	0
0.4107	1.58103	-3.26173	0.371492	-1.55747	0
0.4113	3.41169	-3.53932	3.42369	-4.30681	0
0.4120	4.63213	-1.38797	4.33866	-3.9997	0
0.4127	0.360585	-2.29015	2.81371	-3.38549	0
0.4133	-0.249636	-5.34369	3.42369	-4.91371	0
0.4140	4.32702	-5.34369	3.42369	-3.6926	0
0.4147	3.41169	-2.01256	2.20373	-1.55747	0
0.4153	1.58103	-0.208196	3.1187	-1.86458	0
0.4160	4.63213	-1.38797	4.03367	-0.336355	0
0.4167	3.10658	-1.73496	3.1187	0.270547	0
0.4173	-1.16497	-1.11038	3.1187	-2.47148	0
0.4180	1.27592	-2.63714	2.20373	-4.30681	0
0.4187	2.49636	-1.38797	2.20373	-1.55747	0
0.4193	-2.0803	2.84534	5.25363	1.79877	0
0.4200	-2.99563	1.94316	5.25363	2.71278	0
0.4207	-0.249636	-1.38797	2.50872	2.10588	0
0.4213	-1.77519	-2.01256	3.1187	0.270547	0
0.4220	-5.43652	-2.91474	2.50872	-1.25036	0
0.4227	-5.74163	-2.63714	0.371492	-0.643462	0
0.4233	-4.21607	1.04098	3.42369	0.270547	0
0.4240	-1.16497	0.416391	4.33866	1.49166	0
0.4247	3.41169	-2.29015	0.0665016	2.41298	0
0.4253	2.80147	-1.73496	1.59375	1.49166	0
0.4260	-2.0803	-1.73496	5.56091	0.884761	0
0.4267	-2.0803	-3.53932	4.03367	2.41298	0
0.4273	0.970807	-2.29015	2.81371	3.01989	0
0.4280	-1.47008	0.138797	2.20373	-0.336355	0
0.4287	-5.43652	-0.48579	-1.76344	-0.95057	0
0.4293	-3.60585	-1.11038	-3.59567	1.49166	0
0.4300	-1.16497	-1.11038	-1.45845	2.10588	0
0.4307	-0.249636	0.416391	-1.45845	2.41298	0
0.4313	3.10658	4.09451	-1.45845	3.9339	0
0.4320	4.32702	4.09451	0.676482	2.10588	0
0.4327	0.0554747	-1.38797	2.20373	-0.336355	0
0.4333	-2.0803	-3.26173	1.59375	1.79877	0
0.4340	1.27592	-0.208196	1.28646	3.9339	0
0.4347	2.80147	0.416391	2.20373	2.41298	0
0.4353	0.665696	-0.48579	2.20373	-0.336355	0
0.4360	0.970807	0.693985	1.59375	-0.336355	0
0.4367	2.19125	1.04098	1.28646	2.41298	0
0.4373	-1.16497	-0.48579	2.50872	2.71278	0
0.4380	-3.91096	-0.48579	2.81371	-0.643462	0
0.4387	-1.16497	1.31857	0.676482	-0.643462	0
0.4393	-0.554747	1.31857	0.676482	2.10588	0
0.4400	-4.21607	-1.38797	3.42369	1.19187	0
0.4407	-3.91096	-1.38797	3.1187	0.884761	0
0.4413	-2.0803	1.31857	-2.06843	2.41298	0
0.4420	-4.52119	3.19233	-5.12063	1.19187	0
0.4427	-8.18251	2.22075	-2.37571	-0.0292483	0
0.4433	-8.48762	2.56775	0.981472	1.19187	0
0.4440	-7.8774	2.84534	0.676482	-1.55747	0
0.4447	-6.65696	1.04098	0.0665016	-3.6926	0
0.4453	-5.13141	-0.48579	1.28646	-0.643462	0
0.4460	-2.69052	-0.48579	1.28646	-0.643462	0
0.4467	-0.249636	-1.38797	-1.45845	-3.38549	0
0.4473	-1.47008	-1.38797	-3.29068	-1.55747	0
0.4480	-4.8263	0.693985	-2.6807	-0.336355	0
0.4487	-2.99563	1.66556	-1.45845	-2.47148	0
0.4493	2.19125	-1.38797	0.676482	-0.95057	0
0.4500	3.7168	-3.53932	4.94864	0.577654	0
0.4507	2.49636	-1.73496	6.47588	-2.47148	0
0.4513	2.49636	0.416391	2.20373	-3.38549	0
0.4520	3.10658	0.416391	-0.848469	-1.55747	0
0.4527	3.41169	-0.208196	1.28646	-2.77859	0
0.4533	2.80147	-1.73496	1.59375	-3.38549	0
0.4540	0.360585	-2.29015	-1.15346	-0.336355	0
0.4547	-2.38541	0.416391	-2.37571	2.10588	0
0.4553	-2.99563	3.19233	-1.76344	1.49166	0
0.4560	-3.60585	1.31857	-1.45845	0.270547	0
0.4567	-6.04674	-1.73496	-0.543479	-1.55747	0
0.4573	-7.8774	-1.38797	-0.848469	-2.16437	0
0.4580	-3.91096	-0.48579	-1.45845	-1.25036	0
0.4587	3.41169	-1.38797	-0.238489	-0.336355	0
0.4593	5.54747	-1.73496	0.0665016	-0.95057	0
0.4600	1.58103	-1.38797	0.0665016	-3.0857	0
0.4607	0.0554747	-1.11038	3.42369	-2.47148	0
0.4613	3.10658	-0.208196	4.94864	1.79877	0
0.4620	5.54747	0.416391	2.20373	3.01989	0
0.4627	6.15769	-0.48579	2.20373	-0.643462	0
0.4633	6.15769	-0.832782	4.64365	-2.47148	0
0.4640	6.4628	-0.48579	4.03367	-0.95057	0
0.4647	7.68324	-1.11038	2.50872	-0.643462	0
0.4653	6.4628	-1.11038	3.72868	-0.643462	0
0.4660	4.32702	0.138797	5.56091	1.19187	0
0.4667	4.02191	0.693985	5.8659	0.577654	0
0.4673	3.41169	1.31857	4.03367	-1.55747	0
0.4680	-0.554747	2.22075	1.28646	-1.55747	0
0.4687	-2.99563	1.31857	1.28646	-1.55747	0
0.4693	-4.21607	-1.73496	2.81371	-1.86458	0
0.4700	-7.26718	-2.29015	2.20373	0.577654	0
0.4707	-6.35185	-1.38797	1.89874	2.41298	0
0.4713	-2.0803	-1.38797	3.72868	0.577654	0
0.4720	-3.30074	-1.11038	3.72868	-0.0292483	0
0.4727	-6.35185	0.416391	0.981472	3.01989	0
0.4733	-3.91096	-0.48579	-1.15346	3.9339	0
0.4740	-2.99563	-2.29015	-0.543479	2.10588	0
0.4747	-6.04674	-0.48579	0.371492	1.19187	0
0.4753	-6.04674	1.94316	-0.543479	1.79877	0
0.4760	-2.0803	0.138797	-1.45845	2.41298	0
0.4767	-1.16497	-0.48579	-2.98569	2.71278	0
0.4773	-3.91096	1.66556	-6.34288	2.41298	0
0.4780	-6.35185	1.31857	-6.03789	0.884761	0
0.4787	-4.8263	-1.11038	-1.15346	0.270547	0
0.4793	-0.859857	-0.48579	0.371492	3.01989	0
0.4800	0.970807	-0.208196	-0.848469	4.54811	0
0.4807	-1.77519	-0.832782	-0.543479	1.19187	0
0.4813	-4.52119	-0.48579	-0.848469	0.270547	0
0.4820	-4.8263	-0.832782	-1.76344	3.9339	0
0.4827	-4.52119	-2.91474	0.371492	3.62679	0
0.4833	-2.99563	-3.26173	1.28646	-0.336355	0
0.4840	-0.249636	-1.73496	-0.543479	-0.0292483	0
0.4847	-1.16497	-0.48579	-1.15346	2.10588	0
0.4853	-3.91096	0.138797	-1.45845	1.19187	0
0.4860	-2.99563	-1.11038	-2.98569	0.270547	0
0.4867	-0.249636	-1.73496	-2.37571	-0.643462	0
0.4873	-1.47008	-2.29015	-0.848469	-2.16437	0
0.4880	-5.13141	-3.53932	-1.15346	0.577654	0
0.4887	-6.65696	-2.29015	-2.06843	3.32699	0
0.4893	-5.13141	1.66556	-4.20566	1.19187	0
0.4900	-4.21607	0.416391	-7.56284	-0.643462	0
0.4907	-3.91096	-2.63714	-6.95286	0.884761	0
0.4913	-1.47008	2.22075	-3.90067	1.49166	0
0.4920	-0.859857	5.62128	-4.20566	1.19187	0
0.4927	-2.0803	-0.832782	-6.03789	-0.643462	0
0.4933	-0.249636	-4.16391	-5.12063	-2.47148	0
0.4940	2.80147	0.416391	-4.20566	0.577654	0
0.4947	3.7168	1.31857	-5.73061	2.71278	0
0.4953	5.85258	-1.38797	-6.95286	0.577654	0
0.4960	6.76791	-0.832782	-6.64787	1.79877	0
0.4967	4.63213	0.138797	-6.34288	3.9339	0
0.4973	4.02191	-0.48579	-6.34288	0.884761	0
0.4980	3.10658	-0.48579	-4.51065	-0.0292483	0
0.4987	0.0554747	0.416391	-2.37571	2.41298	0
0.4993	0.665696	1.66556	-1.45845	1.19187	0
0.5000	2.49636	2.22075	0.676482	-0.0292483	0
0.5007	-0.249636	1.31857	3.1187	3.01989	0
0.5013	-1.77519	0.693985	1.59375	2.41298	0
0.5020	1.27592	1.04098	0.0665016	-0.643462	0
0.5027	0.665696	1.94316	3.1187	-0.336355	0
0.5033	-2.69052	4.37211	3.42369	0.270547	0
0.5040	-2.0803	5.89888	-1.45845	-1.55747	0
0.5047	-1.47008	1.94316	-2.98569	-2.77859	0
0.5053	-2.99563	-2.01256	-2.06843	-2.77859	0
0.5060	-2.99563	-0.48579	-2.37571	-3.0857	0
0.5067	-2.69052	2.56775	-0.238489	-3.38549	0
0.5073	-5.43652	2.84534	0.676482	-3.6926	0
0.5080	-7.26718	2.84534	-1.45845	-3.38549	0
0.5087	-4.8263	1.66556	1.28646	-2.16437	0
0.5093	-2.0803	0.693985	4.03367	-2.47148	0
0.5100	-1.47008	2.56775	-0.238489	-1.86458	0
0.5107	-1.16497	3.19233	-1.45845	0.270547	0
0.5113	-0.249636	0.416391	2.20373	0.270547	0
0.5120	0.0554747	0.138797	-1.76344	-2.16437	0
0.5127	0.970807	1.66556	-7.56284	-0.643462	0
0.5133	1.27592	1.04098	-4.20566	2.10588	0
0.5140	-0.249636	1.04098	0.371492	0.270547	0
0.5147	0.0554747	2.22075	1.28646	-1.55747	0
0.5153	1.58103	1.94316	1.28646	0.270547	0
0.5160	0.0554747	2.22075	-0.238489	-0.336355	0
0.5167	-2.69052	1.31857	-0.848469	-3.38549	0
0.5173	-4.8263	-2.01256	1.28646	-5.22082	0
0.5180	-9.09785	-2.29015	2.20373	-6.13483	0
0.5187	-10.9285	-1.11038	1.59375	-4.91371	0
0.5193	-6.65696	-1.73496	0.676482	-2.47148	0
0.5200	-6.04674	-0.48579	-2.37571	-3.9997	0
0.5207	-13.0643	2.22075	-3.59567	-6.13483	0
0.5213	-13.0643	1.66556	-1.76344	-4.30681	0
0.5220	-4.8263	-0.832782	-0.543479	-2.77859	0
0.5227	0.970807	-2.01256	0.0665016	-2.47148	0
0.5233	0.970807	-0.48579	-0.238489	-1.25036	0
0.5240	0.360585	4.09451	-3.29068	-2.47148	0
0.5247	0.665696	5.62128	-3.29068	-3.38549	0
0.5253	3.10658	2.22075	-0.238489	-0.0292483	0
0.5260	4.93725	2.22075	-0.543479	0.270547	0
0.5267	2.19125	3.74752	-2.37571	-2.77859	0
0.5273	-1.16497	2.56775	-1.45845	-0.643462	0
0.5280	-2.0803	2.56775	-0.543479	2.41298	0
0.5287	-3.91096	3.19233	-0.848469	0.270547	0
0.5293	-6.65696	0.416391	-0.543479	-1.55747	0
0.5300	-6.04674	-0.48579	-0.848469	-0.643462	0
0.5307	-4.21607	0.416391	-0.543479	-0.0292483	0
0.5313	-2.99563	-1.11038	0.676482	2.10588	0
0.5320	-2.38541	-1.38797	0.676482	3.01989	0
0.5327	-3.91096	2.22075	-0.543479	-0.643462	0
0.5333	-5.74163	4.09451	0.0665016	-1.55747	0
0.5340	-2.38541	2.22075	3.1187	-0.643462	0
0.5347	3.41169	0.416391	4.03367	-1.55747	0
0.5353	5.24236	-1.11038	0.676482	-1.25036	0
0.5360	2.80147	-0.48579	-1.76344	1.79877	0
0.5367	0.665696	1.66556	-0.238489	2.10588	0
0.5373	0.0554747	1.31857	0.371492	1.49166	0
0.5380	1.27592	0.416391	-1.45845	1.79877	0
0.5387	2.80147	4.09451	-0.543479	1.19187	0
0.5393	2.49636	6.80106	0.371492	1.19187	0
0.5400	1.27592	4.7191	-1.45845	2.10588	0
0.5407	1.88614	2.22075	0.0665016	1.19187	0
0.5413	1.27592	1.94316	3.42369	-1.25036	0
0.5420	-1.16497	1.66556	3.1187	0.270547	0
0.5427	-0.859857	0.693985	3.72868	3.32699	0
0.5433	1.58103	0.416391	5.8659	3.62679	0
0.5440	2.49636	0.138797	3.1187	0.884761	0
0.5447	4.63213	0.693985	-1.76344	-1.55747	0
0.5453	7.98835	1.66556	-0.543479	-3.6926	0
0.5460	7.07302	1.31857	2.20373	-5.22082	0
0.5467	4.32702	1.04098	-1.45845	-4.60661	0
0.5473	3.41169	2.22075	-5.73061	-2.77859	0
0.5480	2.19125	4.09451	-4.20566	-3.6926	0
0.5487	-1.16497	4.99669	-3.90067	-3.9997	0
0.5493	-2.99563	1.66556	-6.95286	-1.55747	0
0.5500	-2.99563	-2.29015	-5.42562	-3.38549	0
0.5507	-3.30074	0.138797	0.0665016	-5.82772	0
0.5513	-4.8263	5.89888	-1.45845	-0.643462	0
0.5520	-8.18251	6.52346	-6.64787	3.32699	0
0.5527	-9.70807	2.22075	-6.03789	-1.55747	0
0.5533	-7.8774	-0.208196	-2.98569	-4.30681	0
0.5540	-6.65696	0.416391	-2.98569	-0.95057	0
0.5547	-6.65696	3.19233	-2.37571	0.577654	0
0.5553	-5.43652	4.7191	0.0665016	-0.336355	0
0.5560	-3.91096	3.19233	2.20373	-0.0292483	0
0.5567	-0.554747	0.693985	1.28646	0.270547	0
0.5573	4.32702	-0.48579	-0.238489	0.884761	0
0.5580	4.02191	-1.11038	0.981472	1.19187	0
0.5587	0.970807	-0.832782	2.50872	1.49166	0
0.5593	2.49636	-0.48579	1.59375	3.32699	0
0.5600	5.54747	-0.208196	5.25363	4.54811	0
0.5607	4.32702	-0.48579	11.358	3.62679	0
0.5613	3.10658	-1.73496	8.61082	3.62679	0
0.5620	3.7168	-3.53932	3.72868	4.241	0
0.5627	3.41169	-0.48579	6.17089	3.01989	0
0.5633	2.19125	5.27429	5.25363	1.79877	0
0.5640	0.360585	5.89888	-1.45845	0.577654	0
0.5647	-0.554747	-0.208196	-0.543479	-0.643462	0
0.5653	0.0554747	-2.91474	4.64365	-0.643462	0
0.5660	0.0554747	-0.208196	2.20373	-1.25036	0
0.5667	-1.16497	0.693985	-2.06843	-1.86458	0
0.5673	-0.859857	-0.48579	-2.06843	-0.643462	0
0.5680	0.0554747	-0.832782	-0.848469	-0.643462	0
0.5687	1.58103	-2.29015	0.371492	-2.16437	0
0.5693	3.7168	-4.44151	2.20373	-0.95057	0
0.5700	1.27592	-2.63714	0.371492	0.577654	0
0.5707	-1.77519	-0.832782	-4.20566	-1.55747	0
0.5713	-0.249636	-3.26173	-4.51065	-3.38549	0
0.5720	-1.16497	-4.16391	-1.15346	-2.47148	0
0.5727	-5.74163	-2.63714	0.0665016	-0.95057	0
0.5733	-4.21607	-2.29015	-0.543479	-0.336355	0
0.5740	-1.47008	-2.63714	0.371492	1.19187	0
0.5747	-2.99563	-0.832782	1.59375	0.884761	0
0.5753	-1.16497	0.138797	1.28646	-0.0292483	0
0.5760	0.970807	-1.38797	0.0665016	0.884761	0
0.5767	-2.99563	-2.91474	-2.37571	1.19187	0
0.5773	-5.13141	-5.06609	-2.06843	-0.336355	0
0.5780	-2.99563	-6.59286	1.28646	0.270547	0
0.5787	-4.8263	-4.44151	1.89874	0.577654	0
0.5793	-6.04674	-2.29015	0.0665016	-2.47148	0
0.5800	-1.16497	-4.16391	1.28646	-3.38549	0
0.5807	0.970807	-4.44151	2.20373	-0.336355	0
0.5813	-0.554747	-2.63714	-0.848469	-0.643462	0
0.5820	0.665696	-1.38797	-2.6807	-2.47148	0
0.5827	2.49636	-0.208196	-4.20566	-0.336355	0
0.5833	1.88614	1.31857	-8.47781	-0.643462	0
0.5840	1.88614	-0.832782	-8.17282	-4.91371	0
0.5847	2.49636	-1.38797	-3.29068	-4.91371	0
0.5853	3.10658	2.84534	-1.76344	-1.25036	0
0.5860	3.10658	4.09451	-1.45845	-0.336355	0
0.5867	4.02191	1.04098	0.981472	-0.336355	0
0.5873	4.32702	2.22075	0.371492	0.270547	0
0.5880	2.80147	5.62128	-3.29068	-0.643462	0
0.5887	2.49636	1.66556	-4.81564	-1.55747	0
0.5893	3.10658	-2.29015	-5.12063	0.270547	0
0.5900	2.19125	-0.208196	-5.42562	-0.0292483	0
0.5907	1.27592	1.66556	-4.20566	-2.47148	0
0.5913	1.27592	-0.48579	-4.20566	-1.55747	0
0.5920	0.360585	-0.48579	-4.51065	1.79877	0
0.5927	-0.249636	1.31857	-2.37571	3.01989	0
0.5933	1.58103	0.416391	-2.98569	1.49166	0
0.5940	1.88614	0.416391	-5.42562	0.577654	0
0.5947	0.665696	1.31857	-2.37571	-0.0292483	0
0.5953	2.80147	1.31857	3.1187	-0.643462	0
0.5960	5.24236	0.693985	3.1187	0.270547	0
0.5967	1.58103	-0.48579	2.81371	2.71278	0
0.5973	-2.0803	-2.29015	4.03367	2.10588	0
0.5980	-1.77519	-1.38797	2.20373	-0.643462	0
0.5987	-1.16497	2.22075	1.89874	-0.95057	0
0.5993	-1.47008	3.74752	2.20373	0.270547	0
0.6000	-1.16497	1.94316	-1.45845	-0.0292483	0
0.6007	-2.69052	-2.29015	-4.20566	0.577654	0
0.6013	-3.91096	-3.53932	-2.37571	2.10588	0
0.6020	-3.91096	-1.38797	-3.59567	-0.336355	0
0.6027	-5.74163	-2.01256	-7.86783	-2.47148	0
0.6033	-6.96207	-3.26173	-6.95286	0.270547	0
0.6040	-7.26718	-1.73496	-4.51065	0.577654	0
0.6047	-8.48762	-1.38797	-5.42562	-1.55747	0
0.6053	-7.57229	-2.91474	-5.42562	0.884761	0
0.6060	-5.13141	-3.53932	-2.6807	1.49166	0
0.6067	-4.8263	-4.44151	-1.15346	-2.47148	0
0.6073	-3.30074	-5.06609	-0.543479	-3.38549	0
0.6080	-0.859857	-5.06609	1.28646	-3.38549	0
0.6087	-1.16497	-6.31527	2.50872	-5.52793	0
0.6093	-1.16497	-5.96827	2.50872	-3.9997	0
0.6100	-0.249636	-2.91474	3.1187	-0.336355	0
0.6107	-2.99563	-2.91474	3.1187	-1.86458	0
0.6113	-3.60585	-3.26173	1.59375	-2.77859	0
0.6120	-2.0803	-1.73496	1.59375	-0.95057	0
0.6127	-4.21607	-3.26173	2.81371	-2.47148	0
0.6133	-3.91096	-5.34369	2.20373	-4.60661	0
0.6140	0.360585	-5.06609	1.59375	-2.47148	0
0.6147	0.665696	-3.81692	1.28646	-0.95057	0
0.6153	1.27592	-3.81692	-0.543479	0.270547	0
0.6160	5.24236	-4.16391	-0.543479	1.19187	0
0.6167	6.15769	-3.26173	3.1187	-1.55747	0
0.6173	5.24236	-1.73496	2.20373	-4.30681	0
0.6180	6.76791	-1.73496	-0.848469	-2.47148	0
0.6187	4.32702	-1.73496	1.89874	-0.336355	0
0.6193	2.49636	-2.01256	4.94864	-0.0292483	0
0.6200	4.32702	-4.44151	3.1187	-0.643462	0
0.6207	2.49636	-4.7885	3.72868	-0.336355	0
0.6213	-0.554747	-2.29015	5.8659	2.10588	0
0.6220	-0.249636	-4.7885	3.1187	1.79877	0
0.6227	-0.554747	-6.87045	1.28646	-0.643462	0
0.6233	-2.38541	-2.29015	3.1187	0.577654	0
0.6240	-2.99563	-1.73496	1.28646	0.884761	0
0.6247	-4.52119	-5.69068	-1.76344	-1.55747	0
0.6253	-5.74163	-4.16391	0.981472	-0.643462	0
0.6260	-4.52119	-1.73496	5.56091	-0.0292483	0
0.6267	-2.0803	-3.26173	6.17089	-3.9997	0
0.6273	0.360585	-3.26173	4.94864	-4.30681	0
0.6280	1.58103	-2.29015	3.72868	-2.47148	0
0.6287	2.49636	-2.01256	4.03367	-3.38549	0
0.6293	5.24236	-0.208196	6.17089	-1.86458	0
0.6300	6.4628	-0.832782	7.69584	2.10588	0
0.6307	4.02191	-3.81692	6.78087	1.19187	0
0.6313	2.80147	-3.26173	7.08586	-0.95057	0
0.6320	4.02191	-0.832782	9.52808	-1.55747	0
0.6327	4.02191	-1.38797	10.748	-1.86458	0
0.6333	4.32702	-1.38797	9.52808	0.270547	0
0.6340	4.32702	-0.208196	7.08586	2.41298	0
0.6347	1.88614	-0.832782	5.25363	0.270547	0
0.6353	0.665696	-0.48579	4.94864	-0.643462	0
0.6360	1.27592	-0.208196	2.50872	-0.336355	0
0.6367	-0.554747	-3.81692	0.0665016	-1.55747	0
0.6373	-1.47008	-6.87045	0.981472	-2.47148	0
0.6380	2.49636	-4.7885	2.50872	-1.55747	0
0.6387	5.54747	-3.26173	0.371492	-0.336355	0
0.6393	4.63213	-4.7885	-2.37571	-1.25036	0
0.6400	2.19125	-4.44151	-2.98569	-3.6926	0
0.6407	1.58103	-2.29015	-2.06843	-3.9997	0
0.6413	3.41169	-0.48579	-1.45845	-1.55747	0
0.6420	4.02191	0.416391	-0.543479	-0.643462	0
0.6427	0.970807	-0.48579	0.676482	-0.95057	0
0.6433	-0.554747	-2.29015	0.676482	-0.336355	0
0.6440	0.970807	-2.63714	-1.45845	-2.47148	0
0.6447	0.665696	-2.63714	-1.15346	-4.30681	0
0.6453	-1.77519	-3.26173	0.371492	-2.77859	0
0.6460	-1.16497	-4.16391	0.371492	-2.47148	0
0.6467	-0.249636	-3.26173	0.981472	-2.16437	0
0.6473	-3.30074	-0.208196	0.371492	2.10588	0
0.6480	-2.99563	2.22075	-1.15346	2.71278	0
0.6487	1.58103	-0.48579	3.1187	-1.25036	0
0.6493	2.49636	-4.7885	8.00084	-1.55747	0
0.6500	-0.249636	-4.16391	4.03367	-0.643462	0
0.6507	-0.859857	-2.63714	-1.45845	-2.16437	0
0.6513	-0.554747	-5.06609	-1.45845	-2.16437	0
0.6520	-2.69052	-6.59286	-0.848469	0.270547	0
0.6527	-3.91096	-3.26173	0.981472	0.270547	0
0.6533	-2.99563	0.416391	3.1187	-1.55747	0
0.6540	-1.16497	-0.48579	0.0665016	-0.336355	0
0.6547	-1.16497	-2.63714	-2.37571	0.270547	0
0.6553	-2.38541	-4.16391	-0.238489	-0.643462	0
0.6560	-1.16497	-5.06609	-0.848469	0.270547	0
0.6567	0.0554747	-4.16391	-2.98569	1.79877	0
0.6573	-2.38541	-1.38797	-2.06843	0.270547	0
0.6580	-4.8263	-1.38797	-2.6807	-0.95057	0
0.6587	-3.91096	-1.38797	-3.29068	0.884761	0
0.6593	-2.99563	-1.38797	-0.238489	1.49166	0
0.6600	-1.77519	-3.26173	1.28646	1.19187	0
0.6607	0.0554747	-4.44151	-0.543479	2.10588	0
0.6613	-0.249636	-2.01256	-0.543479	2.10588	0
0.6620	-0.249636	-1.11038	-0.543479	0.270547	0
0.6627	2.49636	-2.29015	-4.20566	-0.643462	0
0.6633	2.80147	-1.11038	-6.95286	-2.47148	0
0.6640	-0.249636	0.416391	-5.73061	-3.9997	0
0.6647	0.360585	0.138797	-3.59567	-1.55747	0
0.6653	2.49636	-0.208196	-2.37571	-0.0292483	0
0.6660	-0.554747	-0.48579	-2.6807	-3.0857	0
0.6667	-1.77519	-1.11038	-4.20566	-3.6926	0
0.6673	2.49636	0.138797	-3.29068	-2.47148	0
0.6680	4.32702	1.04098	-0.238489	-4.60661	0
0.6687	4.02191	0.138797	-0.238489	-5.22082	0
0.6693	5.85258	0.138797	-3.29068	-2.47148	0
0.6700	5.54747	0.416391	-3.59567	-2.47148	0
0.6707	1.88614	0.693985	-0.238489	-4.60661	0
0.6713	2.19125	1.94316	-0.238489	-3.0857	0
0.6720	3.7168	1.94316	-3.59567	-1.86458	0
0.6727	0.665696	0.416391	-4.81564	-3.0857	0
0.6733	-1.16497	0.693985	-1.45845	-3.6926	0
0.6740	2.19125	1.31857	1.59375	-3.38549	0
0.6747	2.49636	-0.208196	0.0665016	-4.30681	0
0.6753	-0.249636	-1.38797	-3.29068	-5.22082	0
0.6760	-1.16497	0.416391	-5.12063	-3.0857	0
0.6767	-2.38541	2.84534	-5.12063	-0.643462	0
0.6773	-4.8263	2.22075	-4.51065	-1.55747	0
0.6780	-6.96207	1.94316	-4.51065	-3.9997	0
0.6787	-9.40296	3.74752	-4.51065	-1.55747	0
0.6793	-8.48762	2.84534	-4.20566	0.884761	0
0.6800	-3.91096	0.138797	-3.90067	-2.16437	0
0.6807	-3.60585	1.66556	-2.98569	-3.9997	0
0.6813	-6.65696	4.09451	-1.15346	-1.55747	0
0.6820	-5.74163	1.31857	-1.15346	-1.55747	0
0.6827	-2.0803	0.416391	-2.37571	-3.38549	0
0.6833	-0.859857	2.56775	-1.15346	-2.47148	0
0.6840	0.665696	2.56775	-0.543479	-1.25036	0
0.6847	1.88614	0.693985	-3.90067	-2.16437	0
0.6853	0.360585	0.416391	-5.42562	-3.38549	0
0.6860	-0.554747	-0.832782	-2.37571	-4.60661	0
0.6867	-0.249636	-2.29015	-1.45845	-4.91371	0
0.6873	0.0554747	-2.01256	-1.45845	-2.77859	0
0.6880	0.0554747	-0.48579	1.28646	-2.77859	0
0.6887	-0.249636	-0.208196	0.981472	-3.38549	0
0.6893	-1.47008	-0.48579	-1.76344	-0.336355	0
0.6900	-1.16497	-1.38797	-0.848469	1.79877	0
0.6907	-0.249636	-1.11038	-0.543479	-0.95057	0
0.6913	-2.99563	0.138797	-3.59567	-1.55747	0
0.6920	-6.65696	-1.11038	-2.98569	-0.95057	0
0.6927	-6.04674	-1.11038	-0.238489	-3.38549	0
0.6933	-3.91096	1.31857	-1.45845	-3.6926	0
0.6940	-2.0803	0.693985	-1.45845	-1.55747	0
0.6947	-2.0803	-1.11038	1.28646	-1.55747	0
0.6953	-1.77519	1.66556	0.981472	-2.77859	0
0.6960	0.665696	2.56775	-1.45845	-2.77859	0
0.6967	4.32702	-1.38797	-1.45845	-4.30681	0
0.6973	2.49636	-0.48579	-1.15346	-4.91371	0
0.6980	-1.77519	4.09451	-1.45845	-1.55747	0
0.6987	-0.554747	3.74752	0.371492	0.270547	0
0.6993	1.27592	2.22075	1.28646	-0.95057	0
0.7000	-1.47008	2.84534	0.371492	-2.16437	0
0.7007	-3.60585	1.31857	-0.543479	-1.25036	0
0.7013	-2.69052	-0.208196	-1.45845	0.884761	0
0.7020	-1.77519	2.22075	-2.98569	1.19187	0
0.7027	-2.0803	5.89888	-1.76344	-0.95057	0
0.7033	-4.21607	6.52346	1.28646	-3.38549	0
0.7040	-8.18251	4.37211	-0.238489	-2.47148	0
0.7047	-9.09785	2.22075	-2.98569	-0.643462	0
0.7053	-5.74163	1.66556	-1.76344	-1.25036	0
0.7060	-1.16497	1.66556	0.371492	-1.55747	0
0.7067	1.88614	4.09451	0.371492	0.270547	0
0.7073	1.58103	8.67482	0.371492	0.270547	0
0.7080	-0.249636	8.67482	1.89874	-1.55747	0
0.7087	-0.249636	4.09451	2.81371	-0.95057	0
0.7093	0.665696	1.04098	1.59375	1.19187	0
0.7100	0.970807	-1.11038	-0.543479	0.270547	0
0.7107	1.58103	-2.29015	-0.543479	-0.643462	0
0.7113	2.19125	-1.38797	0.676482	1.19187	0
0.7120	0.970807	-1.38797	1.28646	1.49166	0
0.7127	-2.0803	0.416391	1.28646	1.19187	0
0.7133	-3.91096	4.99669	0.981472	2.41298	0
0.7140	-2.99563	4.7191	0.676482	3.62679	0
0.7147	-1.77519	0.416391	1.28646	2.10588	0
0.7153	-3.60585	0.416391	2.50872	1.19187	0
0.7160	-4.21607	2.22075	1.59375	2.10588	0
0.7167	-3.91096	1.66556	-1.76344	1.19187	0
0.7173	-6.04674	1.66556	-2.6807	-0.0292483	0
0.7180	-6.96207	1.31857	0.981472	1.79877	0
0.7187	-3.60585	1.31857	4.03367	3.9339	0
0.7193	-1.16497	3.46993	2.20373	2.71278	0
0.7200	-2.99563	4.09451	-0.848469	1.49166	0
0.7207	-4.21607	0.138797	-0.848469	0.270547	0
0.7213	-2.69052	-3.26173	0.0665016	-2.47148	0
0.7220	-1.47008	-2.01256	-1.45845	-1.55747	0
0.7227	-3.60585	-1.38797	-2.37571	0.577654	0
0.7233	-4.21607	-3.26173	1.28646	-0.336355	0
0.7240	-1.47008	-3.26173	3.72868	-0.643462	0
0.7247	-1.16497	-1.38797	1.59375	1.49166	0
0.7253	-4.52119	-1.38797	-0.543479	0.270547	0
0.7260	-5.74163	-2.29015	-1.45845	-1.55747	0
0.7267	-2.99563	-0.48579	-3.90067	-0.643462	0
0.7273	-0.249636	-0.208196	-3.90067	0.270547	0
0.7280	1.58103	-1.73496	-0.848469	-1.25036	0
0.7287	0.970807	-2.29015	-0.543479	-1.55747	0
0.7293	0.360585	-2.29015	-2.37571	1.19187	0
0.7300	3.41169	-1.73496	-1.15346	3.32699	0
0.7307	7.98835	1.04098	3.1187	1.49166	0
0.7313	9.81902	2.22075	3.72868	-1.55747	0
0.7320	10.4292	-0.208196	0.981472	-2.16437	0
0.7327	10.7343	-2.01256	-0.543479	-2.77859	0
0.7333	10.4292	-1.38797	0.371492	-3.6926	0
0.7340	10.7343	-1.38797	2.20373	-1.86458	0
0.7347	11.6497	-1.38797	2.81371	-0.0292483	0
0.7353	9.51391	0.416391	2.81371	-1.55747	0
0.7360	7.68324	1.31857	3.1187	-2.47148	0
0.7367	7.68324	0.416391	3.72868	-1.55747	0
0.7373	6.15769	0.416391	3.72868	-0.643462	0
0.7380	4.32702	1.31857	1.28646	1.49166	0
0.7387	4.93725	0.693985	-0.543479	2.10588	0
0.7393	5.24236	-0.48579	-0.238489	-1.55747	0
0.7400	2.49636	0.416391	-0.238489	-3.6926	0
0.7407	-0.249636	1.94316	0.0665016	-0.0292483	0
0.7413	-0.859857	0.693985	-0.543479	2.10588	0
0.7420	-1.16497	-1.38797	-3.90067	-0.0292483	0
0.7427	-0.859857	-1.73496	-5.42562	-0.643462	0
0.7433	2.19125	0.138797	-2.37571	0.577654	0
0.7440	1.88614	2.56775	-1.45845	-0.0292483	0
0.7447	-2.99563	1.66556	-4.20566	-2.47148	0
0.7453	-4.8263	-1.38797	-5.42562	-2.77859	0
0.7460	-2.38541	-1.73496	-5.73061	-2.47148	0
0.7467	-2.0803	0.138797	-4.81564	-3.0857	0
0.7473	-2.38541	1.04098	-3.29068	-3.38549	0
0.7480	-2.0803	-0.48579	-3.29068	-2.47148	0
0.7487	-2.99563	-1.73496	-1.45845	-2.47148	0
0.7493	-2.99563	-2.01256	2.50872	-4.30681	0
0.7500	-1.47008	-2.29015	1.59375	-6.13483	0
0.7507	-3.30074	-2.91474	-1.76344	-6.13483	0
0.7513	-6.04674	-3.81692	-0.238489	-5.82772	0
0.7520	-5.43652	-4.44151	2.20373	-5.22082	0
0.7527	-3.60585	-5.69068	1.59375	-4.60661	0
0.7533	-2.99563	-4.16391	1.59375	-4.30681	0
0.7540	-3.60585	-1.73496	3.1187	-3.38549	0
0.7547	-5.43652	-2.29015	3.1187	-2.47148	0
0.7553	-4.8263	-5.34369	2.20373	-2.47148	0
0.7560	-2.99563	-5.96827	2.50872	-1.86458	0
0.7567	-5.43652	-5.06609	2.20373	-2.16437	0
0.7573	-7.57229	-5.69068	-1.45845	-5.22082	0
0.7580	-4.8263	-5.96827	-3.59567	-6.13483	0
0.7587	-4.52119	-4.44151	-0.848469	-4.91371	0
0.7593	-5.74163	-3.26173	-0.238489	-7.35595	0
0.7600	-2.38541	-3.81692	-1.76344	-9.49107	0
0.7607	-0.249636	-5.06609	-0.543479	-6.13483	0
0.7613	-2.38541	-4.16391	-1.76344	-4.30681	0
0.7620	-3.91096	-2.63714	-5.73061	-5.22082	0
0.7627	-2.99563	-3.81692	-4.51065	-6.13483	0
0.7633	-2.99563	-4.44151	-2.6807	-8.88417	0
0.7640	-3.91096	-2.01256	-3.90067	-9.79818	0
0.7647	-4.8263	-1.38797	-2.6807	-6.44194	0
0.7653	-5.74163	-4.16391	-1.45845	-6.13483	0
0.7660	-6.65696	-4.7885	-2.37571	-7.66305	0
0.7667	-5.43652	-2.29015	0.371492	-4.30681	0
0.7673	-2.69052	-0.48579	1.89874	-2.16437	0
0.7680	-4.21607	1.31857	-3.29068	-5.22082	0
0.7687	-8.48762	-0.832782	-5.42562	-5.22082	0
0.7693	-8.48762	-5.06609	-2.37571	-2.77859	0
0.7700	-6.65696	-4.16391	-2.06843	-3.38549	0
0.7707	-6.35185	-1.73496	-3.29068	-2.77859	0
0.7713	-6.96207	-5.06609	-3.59567	-1.25036	0
0.7720	-7.57229	-7.84203	-5.42562	-3.9997	0
0.7727	-7.8774	-4.7885	-4.51065	-4.60661	0
0.7733	-8.48762	-2.63714	-1.45845	0.270547	0
0.7740	-11.5387	-4.16391	-1.45845	1.19187	0
0.7747	-12.4541	-3.26173	-1.15346	-2.47148	0
0.7753	-9.09785	-1.38797	0.676482	-2.77859	0
0.7760	-7.57229	-2.29015	-0.848469	-0.95057	0
0.7767	-7.57229	-3.53932	-1.45845	0.270547	0
0.7773	-5.13141	-2.63714	1.28646	1.19187	0
0.7780	-3.30074	-2.01256	-0.543479	1.19187	0
0.7787	-4.21607	-0.48579	-2.37571	0.884761	0
0.7793	-3.30074	2.84534	-0.238489	0.270547	0
0.7800	-2.38541	3.19233	-1.15346	-0.643462	0
0.7807	-4.8263	-2.01256	-1.45845	-0.643462	0
0.7813	-5.43652	-4.16391	1.89874	2.41298	0
0.7820	-1.16497	-0.48579	0.0665016	3.62679	0
0.7827	1.58103	2.84534	-4.20566	3.01989	0
0.7833	1.27592	2.22075	-1.15346	3.01989	0
0.7840	1.58103	-1.11038	2.20373	1.19187	0
0.7847	3.41169	-2.01256	0.371492	-0.0292483	0
0.7853	4.63213	1.04098	-0.848469	3.9339	0
0.7860	4.32702	1.04098	0.371492	6.99034	0
0.7867	1.88614	-1.11038	0.981472	5.46212	0
0.7873	0.360585	1.31857	1.28646	4.84791	0
0.7880	2.49636	3.19233	0.981472	2.71278	0
0.7887	3.41169	0.416391	0.371492	1.19187	0
0.7893	0.0554747	1.31857	0.981472	6.06902	0
0.7900	-0.554747	2.22075	-0.543479	8.51125	0
0.7907	0.665696	-2.01256	-1.45845	3.9339	0
0.7913	0.665696	-0.208196	0.676482	5.46212	0
0.7920	0.665696	6.24587	2.81371	8.21146	0
0.7927	-0.249636	4.09451	1.28646	2.71278	0
0.7933	-0.554747	0.138797	0.0665016	-0.0292483	0
0.7940	2.49636	1.66556	0.981472	3.01989	0
0.7947	3.7168	1.31857	-0.543479	2.41298	0
0.7953	-0.249636	0.138797	-3.29068	2.10588	0
0.7960	0.665696	2.22075	-3.59567	5.46212	0
0.7967	5.24236	1.66556	-2.6807	3.9339	0
0.7973	2.80147	-0.48579	-1.76344	0.884761	0
0.7980	-0.249636	0.416391	-0.543479	1.19187	0
0.7987	1.58103	1.31857	-0.848469	1.19187	0
0.7993	0.665696	0.693985	-2.37571	0.270547	0
0.8000	-2.38541	1.04098	-1.15346	1.19187	0
0.8007	-1.77519	0.416391	0.371492	0.884761	0
0.8013	-1.16497	-0.208196	-1.76344	-1.55747	0
0.8020	-1.47008	2.56775	-3.29068	-2.77859	0
0.8027	1.27592	3.74752	-1.45845	-2.16437	0
0.8033	3.41169	1.66556	-0.543479	-1.55747	0
0.8040	0.970807	1.66556	-4.20566	-4.30681	0
0.8047	-2.99563	1.31857	-6.03789	-7.96285	0
0.8053	-4.52119	-1.73496	-3.59567	-8.26996	0
0.8060	-3.30074	-1.73496	-2.98569	-8.88417	0
0.8067	-3.30074	0.416391	-3.59567	-9.79818	0
0.8073	-7.26718	-0.832782	-1.45845	-8.88417	0
0.8080	-10.3183	-2.29015	-0.238489	-8.57706	0
0.8087	-9.09785	-0.48579	-1.45845	-9.18396	0
0.8093	-6.65696	-0.208196	-1.76344	-7.35595	0
0.8100	-6.65696	-1.73496	-2.06843	-9.79818	0
0.8107	-7.57229	-1.38797	-4.20566	-15.5967	0
0.8113	-9.40296	-1.11038	-3.29068	-14.3755	0
0.8120	-12.7592	-1.73496	-1.15346	-10.7122	0
0.8127	-12.149	-2.01256	-2.37571	-11.9333	0
0.8133	-7.57229	-2.91474	-2.98569	-11.9333	0
0.8140	-4.52119	-4.16391	-1.15346	-7.04884	0
0.8147	-3.60585	-1.38797	0.371492	-7.04884	0
0.8153	-4.21607	1.31857	0.371492	-11.3264	0
0.8160	-6.35185	-0.48579	-0.848469	-13.1544	0
0.8167	-7.8774	-4.44151	-1.45845	-12.8473	0
0.8173	-8.48762	-6.59286	0.676482	-11.9333	0
0.8180	-9.40296	-6.87045	0.676482	-10.1053	0
0.8187	-7.8774	-5.96827	-1.45845	-10.7122	0
0.8193	-5.43652	-5.06609	-0.543479	-11.9333	0
0.8200	-5.74163	-5.34369	2.20373	-11.0193	0
0.8207	-9.70807	-5.06609	0.981472	-10.7122	0
0.8213	-12.7592	-5.34369	-0.848469	-13.1544	0
0.8220	-11.2336	-7.21745	0.0665016	-13.7613	0
0.8227	-6.65696	-7.49504	0.676482	-12.5475	0
0.8233	-5.74163	-5.69068	0.0665016	-12.2404	0
0.8240	-9.09785	-5.34369	0.981472	-13.7613	0
0.8247	-9.40296	-6.59286	2.20373	-16.2036	0
0.8253	-7.57229	-6.59286	-0.238489	-15.9038	0
0.8260	-8.79274	-5.96827	-3.29068	-14.3755	0
0.8267	-10.9285	-4.7885	-1.76344	-14.3755	0
0.8273	-10.0132	-2.01256	-2.37571	-13.4615	0
0.8280	-9.70807	-2.63714	-4.81564	-11.9333	0
0.8287	-10.3183	-6.31527	-2.6807	-13.4615	0
0.8293	-9.09785	-7.21745	-1.76344	-15.9038	0
0.8300	-9.40296	-6.59286	-5.12063	-14.9824	0
0.8307	-10.9285	-6.31527	-3.59567	-13.4615	0
0.8313	-11.8438	-5.34369	-1.15346	-12.8473	0
0.8320	-12.4541	-5.06609	-4.81564	-13.1544	0
0.8327	-13.3694	-6.87045	-5.12063	-12.5475	0
0.8333	-13.9796	-6.87045	-0.238489	-10.7122	0
0.8340	-14.8949	-5.06609	-1.15346	-8.88417	0
0.8347	-13.9796	-4.16391	-4.51065	-8.26996	0
0.8353	-10.9285	-2.63714	-4.20566	-7.04884	0
0.8360	-10.0132	-3.26173	-2.98569	-4.30681	0
0.8367	-10.3183	-6.59286	-1.45845	-2.47148	0
0.8373	-10.3183	-5.06609	-0.238489	-1.25036	0
0.8380	-8.48762	-2.01256	-0.238489	-0.643462	0
0.8387	-3.91096	-3.26173	-0.543479	-1.55747	0
0.8393	0.0554747	-1.38797	-1.45845	-1.25036	0
0.8400	-1.16497	2.84534	-2.06843	-1.55747	0
0.8407	-2.0803	-0.208196	1.28646	-3.0857	0
0.8413	0.665696	-4.16391	2.81371	-3.38549	0
0.8420	0.360585	-2.01256	1.28646	-2.77859	0
0.8427	-2.99563	-1.73496	4.33866	-1.55747	0
0.8433	-3.30074	-2.63714	7.39085	0.270547	0
0.8440	-2.99563	-0.832782	4.03367	1.19187	0
0.8447	-4.8263	-0.48579	1.28646	1.19187	0
0.8453	-6.04674	-1.38797	2.20373	1.19187	0
0.8460	-6.35185	1.04098	1.28646	1.19187	0
0.8467	-7.57229	1.94316	-0.543479	0.270547	0
0.8473	-6.65696	0.693985	-0.543479	-0.643462	0
0.8480	-3.91096	1.66556	-2.37571	-1.86458	0
0.8487	-2.69052	2.22075	-2.6807	-0.336355	0
0.8493	-3.91096	1.04098	-0.543479	2.10588	0
0.8500	-3.30074	0.416391	-0.543479	-0.0292483	0
0.8507	-0.859857	1.04098	-2.98569	-1.55747	0
0.8513	-0.249636	2.22075	-4.20566	1.19187	0
0.8520	-0.859857	2.56775	-6.03789	0.577654	0
0.8527	-1.16497	0.693985	-8.47781	-2.47148	0
0.8533	-2.38541	-0.832782	-9.08779	-0.643462	0
0.8540	-5.43652	-0.208196	-7.86783	1.79877	0
0.8547	-7.8774	0.416391	-3.29068	-1.25036	0
0.8553	-6.96207	-0.208196	0.371492	-2.47148	0
0.8560	-3.30074	-0.48579	-1.15346	-0.336355	0
0.8567	-2.69052	-0.48579	-0.848469	-0.643462	0
0.8573	-4.21607	-1.38797	2.50872	-0.643462	0
0.8580	-4.21607	-0.48579	3.1187	0.577654	0
0.8587	-4.52119	2.22075	1.89874	-0.643462	0
0.8593	-6.04674	3.46993	4.33866	-2.77859	0
0.8600	-4.8263	0.693985	4.94864	0.577654	0
0.8607	-0.859857	-0.48579	1.59375	3.9339	0
0.8613	0.665696	2.22075	0.676482	0.270547	0
0.8620	-0.249636	2.84534	2.81371	-2.77859	0
0.8627	-0.249636	1.04098	3.1187	1.19187	0
0.8633	0.360585	3.19233	1.28646	3.9339	0
0.8640	-0.249636	6.24587	-0.543479	0.884761	0
0.8647	-1.77519	3.74752	-0.848469	-0.95057	0
0.8653	-2.99563	0.416391	-0.238489	-1.55747	0
0.8660	-4.21607	0.138797	0.676482	-4.30681	0
0.8667	-4.8263	0.693985	-0.543479	-3.38549	0
0.8673	-3.91096	1.31857	-2.37571	0.884761	0
0.8680	-2.0803	2.22075	-2.37571	1.79877	0
0.8687	-0.859857	4.09451	-1.15346	-0.643462	0
0.8693	0.665696	4.37211	0.371492	-0.643462	0
0.8700	1.58103	2.56775	1.28646	1.19187	0
0.8707	0.360585	2.22075	-0.543479	3.01989	0
0.8713	0.0554747	4.7191	-2.37571	4.241	0
0.8720	1.58103	4.7191	-1.15346	3.9339	0
0.8727	3.41169	1.66556	0.981472	3.32699	0
0.8733	4.02191	3.74752	0.371492	3.9339	0
0.8740	3.7168	7.14805	-1.45845	3.01989	0
0.8747	4.32702	4.99669	-2.37571	2.10588	0
0.8753	3.7168	2.56775	-2.98569	7.90435	0
0.8760	0.665696	3.19233	-3.29068	12.4817	0
0.8767	-1.47008	1.31857	-2.37571	9.42526	0
0.8773	-0.859857	-1.38797	-1.45845	7.90435	0
0.8780	-1.77519	1.31857	-1.76344	12.7888	0
0.8787	-4.8263	4.99669	-3.29068	14.0099	0
0.8793	-6.35185	4.09451	-1.45845	11.2606	0
0.8800	-5.74163	0.693985	0.371492	12.1746	0
0.8807	-3.30074	0.416391	-1.76344	14.9239	0
0.8813	0.970807	3.74752	-2.6807	15.2237	0
0.8820	4.93725	5.89888	0.981472	14.0099	0
0.8827	6.15769	5.89888	1.59375	14.0099	0
0.8833	5.24236	8.05023	-0.848469	15.2237	0
0.8840	4.63213	11.3814	0.0665016	17.3662	0
0.8847	5.24236	11.1038	1.28646	18.5873	0
0.8853	7.07302	8.67482	-0.238489	18.8871	0
0.8860	7.37813	6.80106	1.59375	18.2802	0
0.8867	6.76791	7.14805	5.25363	19.1942	0
0.8873	7.98835	9.2994	4.64365	23.4644	0
0.8880	10.7343	8.67482	3.42369	24.9927	0
0.8887	9.81902	6.80106	5.8659	22.5504	0
0.8893	6.4628	7.77264	6.78087	21.9435	0
0.8900	7.68324	9.2994	4.64365	24.6856	0
0.8907	9.81902	9.577	4.33866	27.1278	0
0.8913	8.90368	10.4792	4.64365	28.0418	0
0.8920	8.90368	11.1038	2.81371	26.8207	0
0.8927	9.51391	9.85459	1.59375	24.9927	0
0.8933	6.4628	10.4792	2.81371	26.5209	0
0.8940	6.4628	12.0059	3.1187	28.3489	0
0.8947	8.90368	12.3529	2.81371	27.742	0
0.8953	7.07302	11.7284	4.33866	28.656	0
0.8960	4.32702	10.4792	4.94864	29.57	0
0.8967	5.24236	11.1038	3.72868	28.0418	0
0.8973	7.07302	12.6305	4.94864	29.57	0
0.8980	9.20879	12.0059	7.08586	34.1474	0
0.8987	11.6497	12.3529	6.78087	34.1474	0
0.8993	11.3446	16.9332	7.08586	33.2334	0
0.9000	11.0395	18.7376	7.39085	35.9754	0
0.9007	12.565	15.9617	5.8659	35.9754	0
0.9013	12.8701	14.1573	6.78087	31.398	0
0.9020	12.8701	13.2551	9.52808	32.9263	0
0.9027	14.3957	10.4792	8.61082	36.2825	0
0.9033	13.7855	10.4792	4.94864	33.8403	0
0.9040	11.3446	12.6305	4.03367	31.398	0
0.9047	9.20879	11.3814	5.8659	33.2334	0
0.9053	10.4292	9.577	7.08586	34.1474	0
0.9060	14.3957	10.4792	4.94864	34.1474	0
0.9067	15.9212	12.3529	2.81371	33.2334	0
0.9073	11.3446	11.7284	3.1187	31.398	0
0.9080	7.68324	11.3814	4.33866	31.0982	0
0.9087	10.7343	11.3814	4.33866	34.1474	0
0.9093	13.4803	10.4792	4.33866	34.7616	0
0.9100	11.6497	9.577	4.03367	33.5405	0
0.9107	10.7343	8.95241	4.03367	34.7616	0
0.9113	14.3957	9.577	3.1187	36.5896	0
0.9120	15.6161	11.3814	2.20373	36.8967	0
0.9127	13.4803	11.1038	3.72868	35.9754	0
0.9133	11.6497	6.80106	6.47588	34.7616	0
0.9140	10.7343	4.99669	7.39085	33.8403	0
0.9147	9.81902	5.62128	6.17089	33.5405	0
0.9153	10.1241	3.74752	4.03367	34.1474	0
0.9160	10.4292	5.27429	3.1187	34.4545	0
0.9167	10.7343	9.2994	4.33866	34.4545	0
0.9173	13.7855	7.77264	4.64365	32.9263	0
0.9180	16.8366	4.99669	3.1187	30.484	0
0.9187	15.0059	7.42564	3.42369	29.57	0
0.9193	13.7855	6.80106	3.1187	30.1842	0
0.9200	17.1417	4.09451	3.42369	30.1842	0
0.9207	18.9723	6.24587	5.8659	29.57	0
0.9213	16.2263	9.577	5.25363	31.398	0
0.9220	15.311	8.67482	3.72868	32.3194	0
0.9227	18.057	8.95241	5.8659	29.8771	0
0.9233	20.4979	10.4792	5.8659	30.1842	0
0.9240	22.3286	9.577	2.81371	32.6192	0
0.9247	21.1081	8.05023	3.72868	30.1842	0
0.9253	17.7519	7.42564	4.64365	25.2998	0
0.9260	17.7519	7.14805	2.81371	24.0787	0
0.9267	19.5826	7.77264	4.94864	23.7716	0
0.9273	18.057	7.42564	6.17089	23.1646	0
0.9280	17.1417	5.89888	2.50872	23.1646	0
0.9287	20.1928	5.89888	1.89874	21.0222	0
0.9293	20.1928	8.32782	2.50872	19.5013	0
0.9300	16.5315	9.577	0.371492	20.7224	0
0.9307	14.3957	9.2994	0.676482	20.4153	0
0.9313	14.3957	8.05023	4.03367	19.5013	0
0.9320	12.8701	8.67482	4.94864	20.1082	0
0.9327	11.9548	10.4792	4.94864	18.5873	0
0.9333	11.6497	9.577	6.17089	17.3662	0
0.9340	10.4292	6.80106	9.22309	18.2802	0
0.9347	10.1241	8.05023	11.358	17.3662	0
0.9353	14.3957	12.0059	7.08586	17.0591	0
0.9360	18.3621	12.0059	1.28646	18.5873	0
0.9367	17.1417	9.2994	1.28646	17.9731	0
0.9373	16.8366	7.77264	3.72868	16.4449	0
0.9380	18.6672	7.42564	3.42369	16.4449	0
0.9387	14.7008	8.67482	4.03367	15.838	0
0.9393	10.7343	11.7284	4.94864	16.4449	0
0.9400	13.4803	11.3814	4.94864	18.2802	0
0.9407	15.311	8.67482	4.03367	17.3662	0
0.9413	13.4803	8.95241	4.03367	16.1451	0
0.9420	14.0906	8.67482	4.94864	14.9239	0
0.9427	14.0906	7.77264	6.47588	12.7888	0
0.9433	9.51391	9.577	5.8659	14.0099	0
0.9440	8.29346	10.4792	4.64365	17.9731	0
0.9447	11.6497	9.2994	5.56091	16.752	0
0.9453	13.4803	9.85459	6.78087	14.6168	0
0.9460	11.9548	9.2994	5.8659	13.3957	0
0.9467	11.9548	6.80106	4.64365	10.9535	0
0.9473	16.2263	9.577	4.33866	10.3466	0
0.9480	19.5826	11.3814	3.1187	13.3957	0
0.9487	16.5315	6.80106	2.20373	12.7888	0
0.9493	14.3957	2.22075	3.1187	9.42526	0
0.9500	16.2263	0.416391	4.03367	9.73237	0
0.9507	15.311	-0.832782	4.03367	13.0886	0
0.9513	12.8701	1.31857	3.72868	13.0886	0
0.9520	14.7008	5.27429	2.50872	10.0395	0
0.9527	15.0059	5.89888	1.28646	10.3466	0
0.9533	11.6497	6.80106	0.676482	13.0886	0
0.9540	12.8701	7.42564	0.0665016	11.2606	0
0.9547	16.8366	4.09451	-0.543479	10.9535	0
0.9553	18.3621	2.22075	-1.15346	14.9239	0
0.9560	18.9723	1.94316	-1.45845	14.3097	0
0.9567	19.2774	-0.48579	0.0665016	10.9535	0
0.9573	18.057	-1.38797	2.20373	13.0886	0
0.9580	20.4979	0.416391	1.28646	15.838	0
0.9587	26.9052	0.138797	-0.848469	14.9239	0
0.9593	29.9563	1.31857	-0.543479	16.752	0
0.9600	25.0746	3.74752	0.981472	19.1942	0
0.9607	18.9723	2.56775	1.89874	18.8871	0
0.9613	17.4468	1.31857	3.42369	18.5873	0
0.9620	17.4468	3.46993	4.03367	17.0591	0
0.9627	17.4468	3.19233	2.20373	16.1451	0
0.9633	20.1928	1.31857	2.20373	17.9731	0
0.9640	22.6337	3.74752	2.20373	18.8871	0
0.9647	19.8877	6.24587	1.59375	18.2802	0
0.9653	17.1417	5.27429	0.676482	18.8871	0
0.9660	19.8877	5.27429	0.676482	20.1082	0
0.9667	23.2439	6.80106	1.28646	21.3293	0
0.9673	22.3286	5.89888	1.28646	21.3293	0
0.9680	21.7183	5.62128	1.59375	19.1942	0
0.9687	24.7694	8.95241	2.81371	20.4153	0
0.9693	25.9899	11.3814	2.20373	25.5996	0
0.9700	23.549	9.577	0.981472	26.2138	0
0.9707	25.3797	11.1038	2.81371	24.6856	0
0.9713	28.4308	15.0595	3.72868	26.2138	0
0.9720	26.6001	14.1573	1.89874	27.742	0
0.9727	25.3797	11.7284	1.89874	27.742	0
0.9733	27.2103	13.2551	3.1187	28.9631	0
0.9740	25.6848	15.0595	2.50872	30.484	0
0.9747	22.6337	16.5862	2.81371	32.3194	0
0.9753	24.4643	19.3622	4.64365	35.0614	0
0.9760	26.295	21.1666	4.64365	36.5896	0
0.9767	27.2103	21.5135	3.1187	37.1965	0
0.9773	31.1768	22.6933	2.50872	39.0318	0
0.9780	35.4483	21.5135	4.03367	41.4741	0
0.9787	37.279	19.9868	6.78087	43.3021	0
0.9793	37.5841	22.6933	7.69584	44.5232	0
0.9800	35.1432	24.2201	5.8659	46.0514	0
0.9807	31.787	21.5135	5.56091	47.5724	0
0.9813	33.6176	22.4157	6.47588	48.1866	0
0.9820	35.4483	27.2736	7.39085	48.7935	0
0.9827	34.533	28.8004	8.91581	51.8499	0
0.9833	38.1943	28.5228	8.00084	56.7344	0
0.9840	40.9403	28.1758	3.1187	59.1693	0
0.9847	37.279	24.4977	2.50872	57.9482	0
0.9853	37.279	21.7911	6.78087	57.6484	0
0.9860	45.2119	24.4977	7.69584	62.5329	0
0.9867	51.9243	27.2736	7.08586	67.41	0
0.9873	52.8396	26.649	7.39085	68.6311	0
0.9880	52.8396	26.649	6.47588	70.7663	0
0.9887	55.8907	27.8982	8.91581	76.2649	0
0.9893	60.1623	28.8004	12.883	81.1421	0
0.9900	61.0776	28.1758	11.358	84.4983	0
0.9907	61.3827	26.649	10.4431	90.6039	0
0.9913	67.5127	26.649	12.883	95.7955	0
0.9920	71.174	29.425	11.358	97.9306	0
0.9927	67.8178	31.5763	8.91581	99.1517	0
0.9933	64.7667	31.5763	11.358	100.066	0
0.9940	62.9083	31.5763	12.273	97.6235	0
0.9947	59.2469	31.8539	11.053	94.8815	0
0.9953	58.3316	32.4785	11.358	94.5744	0
0.9960	58.9418	30.6048	10.4431	91.5179	0
0.9967	54.3652	28.5228	8.61082	85.4196	0
0.9973	52.2294	29.7026	11.358	81.4492	0
0.9980	55.8907	30.9517	13.4952	80.8423	0
0.9987	58.3316	27.2736	11.663	77.1789	0
0.9993	57.4163	23.3179	9.52808	71.0734	0
1.0000	57.4163	23.3179	9.52808	66.496	0
1.0007	58.3316	22.6933	9.22309	64.9678	0
1.0013	56.8061	19.6398	7.39085	62.8326	0
1.0020	54.0601	16.3087	6.78087	58.8695	0
1.0027	51.9243	15.9617	8.00084	57.3413	0
1.0033	50.7038	15.4065	7.08586	55.2062	0
1.0040	48.263	12.3529	6.17089	48.4937	0
1.0047	44.2965	10.2016	7.08586	40.5601	0
1.0053	40.3301	8.67482	5.8659	35.0614	0
1.0060	38.1943	4.99669	2.20373	27.1278	0
1.0067	37.8892	2.56775	2.20373	16.4449	0
1.0073	34.2279	2.84534	2.81371	3.9339	0
1.0080	24.4643	-2.91474	0.676482	-12.8473	0
1.0087	13.7855	-14.2267	-1.45845	-29.9356	0
1.0093	7.37813	-20.6114	-1.76344	-44.8961	0
1.0100	0.665696	-24.2895	-2.06843	-63.5054	0
1.0107	-8.18251	-30.6742	-2.06843	-83.6501	0
1.0113	-16.7256	-37.1282	-5.12063	-100.431	0
1.0120	-24.0483	-42.3331	-11.53	-118.134	0
1.0127	-32.5914	-47.4686	-13.36	-136.75	0
1.0133	-42.9651	-52.3959	-12.14	-151.097	0
1.0140	-48.7622	-57.2538	-13.055	-165.129	0
1.0147	-50.2878	-63.3609	-15.8022	-179.168	0
1.0153	-54.2542	-66.4144	-18.2444	-188.322	0
1.0160	-61.5769	-67.6636	-21.2966	-196.563	0
1.0167	-67.4017	-70.0925	-23.1265	-206.332	0
1.0173	-71.9784	-71.8969	-22.5165	-210.909	0
1.0180	-77.1653	-73.146	-21.6016	-210.909	0
1.0187	-77.7755	-73.7012	-22.2115	-211.217	0
1.0193	-75.6397	-72.7991	-22.5165	-210.295	0
1.0200	-76.8602	-72.7991	-22.2115	-208.16	0
1.0207	-78.3857	-74.9504	-21.6016	-204.804	0
1.0213	-77.1653	-75.8526	-21.6016	-200.534	0
1.0220	-77.1653	-73.7012	-22.5165	-198.398	0
1.0227	-79.9113	-71.8969	-24.0415	-197.177	0
1.0233	-79.9113	-71.2723	-24.6515	-192.293	0
1.0240	-77.1653	-71.8969	-23.4315	-187.408	0
1.0247	-75.0295	-69.7455	-22.2115	-184.052	0
1.0253	-75.0295	-66.1368	-23.1265	-180.696	0
1.0260	-73.5039	-65.5122	-24.9588	-177.947	0
1.0267	-69.8426	-64.8876	-26.1787	-175.504	0
1.0273	-68.0119	-62.7363	-25.2637	-171.234	0
1.0280	-68.0119	-62.7363	-23.4315	-166.964	0
1.0287	-67.0966	-62.1117	-23.7365	-163.608	0
1.0293	-68.0119	-60.0297	-25.8737	-159.944	0
1.0300	-70.7579	-60.0297	-24.6515	-157.502	0
1.0307	-71.063	-58.156	-20.3793	-155.674	0
1.0313	-69.8426	-52.0489	-20.0743	-150.79	0
1.0320	-71.9784	-50.8691	-23.1265	-146.819	0
1.0327	-73.1988	-54.8248	-22.5165	-145.598	0
1.0333	-71.6733	-55.4494	-20.9893	-142.242	0
1.0340	-70.1477	-53.2981	-22.8215	-138.279	0
1.0347	-69.5375	-52.6735	-21.9066	-137.058	0
1.0353	-68.9273	-50.8691	-19.1594	-133.701	0
1.0360	-70.7579	-48.4402	-20.6843	-129.731	0
1.0367	-73.5039	-48.7178	-22.5165	-127.289	0
1.0373	-75.0295	-48.9954	-20.9893	-122.404	0
1.0380	-74.4193	-46.9134	-20.0743	-116.913	0
1.0387	-70.7579	-45.3866	-19.7693	-115.085	0
1.0393	-64.3229	-44.7621	-17.9394	-112.95	0
1.0400	-59.7462	-43.5129	-17.0221	-108.372	0
1.0407	-61.2718	-41.3615	-17.0221	-105.316	0
1.0413	-64.0178	-39.8348	-17.0221	-102.874	0
1.0420	-62.4922	-39.5572	-16.4121	-97.6893	0
1.0427	-59.4411	-38.655	-14.8872	-92.1979	0
1.0433	-57.0002	-36.5036	-14.5822	-89.7557	0
1.0440	-53.3389	-34.6993	-15.8022	-87.6206	0
1.0447	-51.5082	-34.0747	-14.2772	-83.0359	0
1.0453	-53.644	-34.3523	-12.14	-78.7657	0
1.0460	-53.644	-34.0747	-10.615	-76.9376	0
1.0467	-50.898	-33.1725	-9.69777	-74.4954	0
1.0473	-48.7622	-31.9233	-10.615	-72.0532	0
1.0480	-47.2367	-32.5479	-12.445	-71.4463	0
1.0487	-47.2367	-32.8255	-11.53	-66.5618	0
1.0493	-47.8469	-29.4944	-12.14	-60.4562	0
1.0500	-46.0162	-25.1917	-14.2772	-61.0704	0
1.0507	-45.1009	-25.1917	-14.2772	-61.0704	0
1.0513	-47.8469	-27.0654	-13.36	-54.9649	0
1.0520	-49.3725	-26.0938	-14.2772	-51.9084	0
1.0527	-47.2367	-23.3873	-13.055	-50.3875	0
1.0533	-46.0162	-20.6114	-12.14	-44.8961	0
1.0540	-44.7958	-19.7092	-13.9722	-42.1468	0
1.0547	-40.5242	-20.0562	-13.055	-41.5326	0
1.0553	-37.168	-17.9048	-10.0051	-37.2623	0
1.0560	-38.0834	-16.3781	-11.53	-33.599	0
1.0567	-37.7782	-19.4316	-13.36	-32.3779	0
1.0573	-35.0323	-18.807	-11.53	-28.4147	0
1.0580	-35.3374	-13.6021	-10.92	-26.5794	0
1.0587	-35.9476	-12.4223	-11.835	-27.8005	0
1.0593	-31.3709	-12.4223	-10.0051	-24.7514	0
1.0600	-28.93	-9.92399	-10.31	-18.9529	0
1.0607	-31.3709	-11.4508	-11.53	-17.1249	0
1.0613	-31.3709	-12.4223	-9.69777	-17.7318	0
1.0620	-30.7607	-7.84203	-8.7828	-16.8178	0
1.0627	-31.3709	-5.96827	-10.0051	-14.9824	0
1.0633	-30.4556	-8.11963	-9.69777	-11.6262	0
1.0640	-29.2352	-5.06609	-8.7828	-7.96285	0
1.0647	-27.7096	-0.208196	-8.17282	-5.22082	0
1.0653	-24.0483	-2.29015	-5.12063	-3.0857	0
1.0660	-24.0483	-7.21745	-2.37571	-1.55747	0
1.0667	-26.7943	-4.16391	-0.543479	0.270547	0
1.0673	-26.4892	2.84534	0.371492	3.01989	0
1.0680	-24.6585	4.09451	-2.37571	6.06902	0
1.0687	-26.4892	1.04098	-5.12063	6.37613	0
1.0693	-28.3198	1.04098	-3.29068	6.37613	0
1.0700	-30.4556	1.04098	-3.59567	8.51125	0
1.0707	-29.5403	0.138797	-5.12063	10.6464	0
1.0713	-23.1329	3.19233	-3.29068	11.5677	0
1.0720	-19.4716	6.24587	-3.90067	13.0886	0
1.0727	-19.1665	3.46993	-4.51065	16.752	0
1.0733	-13.0643	1.66556	-2.06843	19.8011	0
1.0740	-8.18251	3.19233	-2.06843	18.5873	0
1.0747	-10.9285	3.74752	-3.29068	17.666	0
1.0753	-10.3183	3.19233	-0.543479	21.9435	0
1.0760	-4.8263	3.74752	-0.238489	24.0787	0
1.0767	-3.60585	3.74752	-2.6807	21.3293	0
1.0773	-2.69052	3.19233	-1.45845	22.2433	0
1.0780	1.88614	4.37211	0.981472	25.9067	0
1.0787	4.63213	6.80106	0.981472	25.9067	0
1.0793	4.32702	9.577	1.28646	26.8207	0
1.0800	4.32702	10.4792	1.89874	30.7911	0
1.0807	2.80147	7.14805	1.59375	30.1842	0
1.0813	0.665696	4.09451	3.1187	27.4349	0
1.0820	-0.554747	4.7191	4.94864	29.2629	0
1.0827	0.0554747	6.80106	6.47588	31.398	0
1.0833	0.0554747	6.52346	7.69584	29.8771	0
1.0840	-2.0803	4.99669	8.61082	29.8771	0
1.0847	-3.30074	5.62128	8.61082	31.398	0
1.0853	-1.77519	4.99669	6.78087	31.7052	0
1.0860	-1.47008	2.22075	5.25363	32.0123	0
1.0867	-2.0803	4.99669	7.08586	31.398	0
1.0873	-1.16497	10.2016	8.61082	29.57	0
1.0880	-0.554747	8.32782	7.69584	31.0982	0
1.0887	-0.554747	5.89888	8.00084	35.0614	0
1.0893	2.19125	10.2016	9.22309	35.0614	0
1.0900	4.93725	12.0059	8.61082	35.0614	0
1.0907	4.32702	10.4792	10.748	37.1965	0
1.0913	4.02191	12.3529	13.1903	37.5036	0
1.0920	4.32702	13.2551	12.578	35.9754	0
1.0927	3.41169	10.2016	12.273	36.5896	0
1.0933	3.41169	10.4792	13.4952	37.1965	0
1.0940	5.24236	12.3529	13.1903	36.8967	0
1.0947	7.07302	11.3814	12.578	38.7247	0
1.0953	8.90368	12.0059	12.273	40.253	0
1.0960	9.51391	15.9617	12.273	38.1178	0
1.0967	7.07302	17.4884	12.273	35.6756	0
1.0973	7.07302	14.7819	10.4431	35.3685	0
1.0980	11.6497	12.0059	8.61082	35.9754	0
1.0987	13.1752	12.3529	9.52808	35.9754	0
1.0993	13.4803	13.5327	8.30583	36.8967	0
1.1000	15.311	12.3529	3.1187	37.1965	0
1.1007	13.7855	12.6305	3.1187	37.8107	0
1.1013	8.59857	15.9617	6.78087	40.253	0
1.1020	6.15769	16.9332	8.91581	42.081	0
1.1027	6.4628	15.6841	11.358	41.4741	0
1.1033	5.85258	15.9617	11.968	39.6388	0
1.1040	7.98835	15.4065	10.4431	38.1178	0
1.1047	13.1752	11.3814	12.273	37.1965	0
1.1053	15.0059	10.8262	11.663	38.7247	0
1.1060	12.565	12.9081	6.78087	39.339	0
1.1067	12.2599	12.3529	4.94864	35.9754	0
1.1073	13.7855	11.3814	5.56091	32.6192	0
1.1080	13.7855	12.6305	4.33866	34.4545	0
1.1087	13.4803	13.8797	8.00084	37.8107	0
1.1093	14.3957	13.8797	13.1903	36.5896	0
1.1100	15.0059	13.8797	12.273	32.3194	0
1.1107	17.1417	12.6305	10.748	33.2334	0
1.1113	19.2774	12.0059	11.358	37.5036	0
1.1120	18.6672	13.2551	9.83307	36.5896	0
1.1127	16.8366	14.7819	8.61082	34.1474	0
1.1133	17.1417	14.1573	7.69584	35.6756	0
1.1140	16.5315	14.1573	4.94864	36.5896	0
1.1147	15.311	16.9332	6.47588	35.9754	0
1.1153	16.8366	20.542	8.91581	34.7616	0
1.1160	18.3621	20.2644	7.39085	33.5405	0
1.1167	18.057	15.9617	7.39085	34.1474	0
1.1173	18.3621	13.2551	8.91581	33.2334	0
1.1180	18.6672	13.8797	7.69584	31.398	0
1.1187	18.057	15.9617	8.30583	33.2334	0
1.1193	17.4468	17.4884	11.053	35.3685	0
1.1200	16.5315	16.5862	10.1381	32.3194	0
1.1207	15.9212	13.5327	8.61082	31.398	0
1.1213	17.7519	12.6305	10.4431	33.5405	0
1.1220	21.7183	14.4349	11.358	32.0123	0
1.1227	24.4643	13.8797	11.358	32.3194	0
1.1233	22.9388	11.7284	13.1903	32.9263	0
1.1240	18.9723	12.0059	16.2402	29.57	0
1.1247	17.7519	13.2551	15.6302	32.3194	0
1.1253	18.9723	13.2551	11.663	30.484	0
1.1260	18.6672	12.3529	10.4431	0.884761	0
1.1267	17.1417	12.3529	10.4431	-30.857	0
1.1273	16.8366	13.8797	7.39085	-34.513	0
1.1280	15.6161	15.9617	4.94864	-23.5303	0
1.1287	13.7855	15.9617	5.8659	-13.7613	0
1.1293	12.565	14.7819	5.25363	-5.22082	0
1.1300	12.565	14.1573	7.69584	-0.0292483	0
1.1307	13.4803	12.9081	13.1903	3.62679	0
1.1313	12.2599	12.3529	11.968	6.68324	0
1.1320	8.90368	13.2551	6.78087	6.68324	0
1.1327	6.76791	14.1573	5.8659	10.3466	0
1.1333	7.37813	14.1573	5.8659	16.752	0
1.1340	6.76791	14.4349	4.94864	16.752	0
1.1347	6.15769	14.7819	4.94864	15.5308	0
1.1353	8.90368	14.7819	5.56091	19.5013	0
1.1360	12.2599	15.0595	4.94864	21.9435	0
1.1367	12.565	15.0595	3.42369	21.0222	0
1.1373	10.7343	14.1573	3.1187	20.7224	0
1.1380	10.7343	13.2551	4.64365	23.7716	0
1.1387	14.0906	15.4065	6.17089	30.1842	0
1.1393	17.7519	18.46	6.78087	34.7616	0
1.1400	18.057	17.8354	6.78087	35.3685	0
1.1407	14.3957	14.4349	5.25363	35.0614	0
1.1413	11.6497	12.3529	4.94864	32.3194	0
1.1420	10.1241	12.3529	4.94864	27.742	0
1.1427	9.81902	12.3529	1.89874	27.742	0
1.1433	10.4292	11.7284	0.981472	30.7911	0
1.1440	9.51391	11.3814	5.25363	30.484	0
1.1447	7.07302	12.3529	6.78087	28.9631	0
1.1453	7.07302	11.7284	1.89874	27.1278	0
1.1460	7.68324	8.95241	-0.543479	22.8575	0
1.1467	7.07302	8.95241	0.371492	23.1646	0
1.1473	6.15769	11.3814	1.28646	29.2629	0
1.1480	4.93725	11.3814	1.28646	29.57	0
1.1487	4.32702	8.67482	0.371492	25.9067	0
1.1493	6.4628	7.77264	-0.848469	26.2138	0
1.1500	9.20879	7.42564	-1.15346	26.8207	0
1.1507	7.68324	7.77264	-1.45845	24.9927	0
1.1513	3.7168	8.95241	-1.15346	24.6856	0
1.1520	1.58103	10.2016	-0.238489	24.6856	0
1.1527	0.0554747	8.67482	-0.238489	21.9435	0
1.1533	-1.16497	6.80106	1.28646	19.5013	0
1.1540	-0.859857	7.42564	2.81371	18.8871	0
1.1547	-1.16497	8.32782	-0.848469	18.8871	0
1.1553	-6.35185	7.42564	-4.51065	19.8011	0
1.1560	-11.2336	6.80106	-2.06843	18.5873	0
1.1567	-9.70807	8.32782	0.676482	15.838	0
1.1573	-6.35185	8.32782	-1.45845	15.2237	0
1.1580	-6.35185	4.99669	-3.90067	15.838	0
1.1587	-7.26718	4.09451	-3.29068	13.0886	0
1.1593	-4.8263	6.52346	-2.98569	10.3466	0
1.1600	0.665696	6.80106	-3.29068	10.0395	0
1.1607	3.7168	5.89888	-1.45845	9.42526	0
1.1613	1.27592	7.77264	-0.543479	8.81836	0
1.1620	-0.859857	7.42564	-4.51065	9.12547	0
1.1627	3.41169	4.99669	-6.95286	7.90435	0
1.1633	6.15769	6.24587	-5.12063	4.54811	0
1.1640	2.19125	7.42564	-4.51065	3.01989	0
1.1647	0.360585	3.46993	-5.12063	3.01989	0
1.1653	4.63213	2.22075	-3.29068	0.270547	0
1.1660	8.90368	5.89888	-3.29068	-1.86458	0
1.1667	8.59857	6.24587	-6.64787	-1.25036	0
1.1673	7.07302	4.09451	-9.69777	-3.0857	0
1.1680	8.59857	4.37211	-9.39278	-4.60661	0
1.1687	11.6497	4.99669	-6.34288	-1.25036	0
1.1693	12.2599	4.37211	-6.34288	0.884761	0
1.1700	10.7343	4.99669	-9.39278	-0.0292483	0
1.1707	10.1241	5.89888	-11.225	0.577654	0
1.1713	7.07302	4.09451	-12.445	-0.0292483	0
1.1720	3.41169	2.84534	-12.445	-2.47148	0
1.1727	3.10658	4.99669	-7.86783	-3.38549	0
1.1733	1.58103	5.89888	-3.29068	-4.30681	0
1.1740	-3.30074	4.09451	-4.20566	-5.52793	0
1.1747	-4.52119	6.24587	-3.90067	-3.6926	0
1.1753	-0.554747	12.0059	-3.29068	-1.86458	0
1.1760	0.665696	11.3814	-5.73061	-3.0857	0
1.1767	-0.859857	5.62128	-4.51065	-4.30681	0
1.1773	-1.16497	4.99669	-2.06843	-4.60661	0
1.1780	-2.38541	7.77264	-4.20566	-4.60661	0
1.1787	-5.74163	6.52346	-5.42562	-4.60661	0
1.1793	-5.13141	4.09451	-5.12063	-5.52793	0
1.1800	0.665696	4.09451	-9.69777	-6.13483	0
1.1807	2.49636	5.62128	-12.75	-3.9997	0
1.1813	1.27592	6.52346	-10.92	-2.16437	0
1.1820	2.19125	7.14805	-11.53	-2.16437	0
1.1827	0.360585	7.77264	-13.6672	-3.0857	0
1.1833	-2.0803	7.42564	-13.6672	-3.38549	0
1.1840	2.49636	6.52346	-12.445	-1.55747	0
1.1847	5.85258	4.09451	-11.53	-0.95057	0
1.1853	0.0554747	3.19233	-11.225	-2.77859	0
1.1860	-1.77519	4.99669	-12.445	-3.38549	0
1.1867	2.19125	8.67482	-11.225	-0.95057	0
1.1873	0.665696	11.1038	-6.95286	-0.336355	0
1.1880	-1.47008	9.577	-6.03789	-0.643462	0
1.1887	0.665696	4.99669	-6.95286	-0.643462	0
1.1893	0.665696	4.09451	-6.34288	0.270547	0
1.1900	-0.859857	6.24587	-4.20566	2.10588	0
1.1907	0.970807	4.7191	-0.848469	4.54811	0
1.1913	0.970807	0.693985	0.371492	5.15501	0
1.1920	-1.16497	1.31857	-1.45845	2.41298	0
1.1927	-2.69052	1.94316	-1.15346	0.270547	0
1.1933	-3.60585	-1.73496	1.59375	2.41298	0
1.1940	-5.13141	-2.63714	0.371492	4.84791	0
1.1947	-5.74163	-0.208196	-1.45845	3.62679	0
1.1953	-5.74163	-1.38797	0.371492	3.01989	0
1.1960	-4.8263	-2.29015	0.676482	5.76923	0
1.1967	-4.8263	0.416391	-1.76344	9.73237	0
1.1973	-6.65696	-0.48579	-2.37571	11.5677	0
1.1980	-6.35185	-5.34369	-1.45845	10.0395	0
1.1987	-4.52119	-4.7885	-1.15346	6.68324	0
1.1993	-4.8263	-0.208196	-2.6807	4.241	0
1.2000	-5.13141	-0.48579	-6.03789	3.32699	0
1.2007	-4.21607	-3.53932	-6.95286	3.62679	0
1.2013	-4.8263	-5.06609	-3.29068	5.46212	0
1.2020	-3.60585	-5.06609	-1.15346	7.29014	0
1.2027	-2.69052	-3.81692	-3.29068	7.29014	0
1.2033	-6.04674	-3.26173	-4.20566	5.46212	0
1.2040	-8.18251	-4.16391	-5.12063	4.241	0
1.2047	-6.65696	-3.26173	-7.56284	5.76923	0
1.2053	-7.26718	-2.29015	-7.86783	6.99034	0
1.2060	-8.48762	-3.53932	-6.64787	6.68324	0
1.2067	-6.96207	-3.53932	-7.56284	7.59724	0
1.2073	-7.57229	-2.91474	-6.95286	7.59724	0
1.2080	-8.79274	-5.06609	-2.6807	5.46212	0
1.2087	-4.8263	-6.59286	-0.543479	3.32699	0
1.2093	-0.554747	-3.53932	-3.59567	3.62679	0
1.2100	-0.554747	-2.29015	-2.37571	3.62679	0
1.2107	-2.0803	-4.44151	4.64365	1.19187	0
1.2113	-3.30074	-4.16391	6.47588	-0.95057	0
1.2120	-5.74163	-3.26173	2.50872	0.270547	0
1.2127	-6.96207	-5.96827	3.72868	1.19187	0
1.2133	-7.26718	-9.02181	5.8659	-0.95057	0
1.2140	-10.0132	-8.74422	0.371492	2.71278	0
1.2147	-13.0643	-7.84203	-2.98569	11.8675	0
1.2153	-10.6234	-8.74422	0.371492	12.4817	0
1.2160	-5.74163	-7.84203	-0.543479	6.37613	0
1.2167	-4.52119	-4.7885	-4.81564	6.68324	0
1.2173	-4.8263	-4.16391	-2.06843	8.81836	0
1.2180	-6.04674	-5.06609	0.676482	4.54811	0
1.2187	-7.57229	-3.26173	-0.543479	0.884761	0
1.2193	-5.13141	-1.11038	0.0665016	2.10588	0
1.2200	0.665696	-2.29015	0.981472	2.10588	0
1.2207	3.10658	-3.53932	-0.848469	-0.336355	0
1.2213	1.88614	-1.38797	0.371492	-1.55747	0
1.2220	0.665696	-2.01256	3.72868	-0.643462	0
1.2227	-0.249636	-4.16391	3.72868	0.577654	0
1.2233	0.665696	-2.63714	1.89874	0.270547	0
1.2240	1.58103	-1.38797	0.981472	-0.95057	0
1.2247	-2.0803	-4.44151	-0.848469	-3.38549	0
1.2253	-6.65696	-7.84203	-2.6807	-4.91371	0
1.2260	-6.65696	-9.3688	-1.76344	-2.47148	0
1.2267	-2.99563	-8.11963	-0.848469	1.79877	0
1.2273	-1.16497	-5.69068	-1.45845	3.32699	0
1.2280	-1.47008	-5.96827	0.0665016	1.79877	0
1.2287	-0.249636	-6.59286	3.1187	-0.643462	0
1.2293	1.58103	-5.06609	3.1187	-2.16437	0
1.2300	1.88614	-3.81692	-0.543479	-2.16437	0
1.2307	1.58103	-4.16391	-2.37571	-2.47148	0
1.2313	-0.554747	-3.53932	-1.45845	-2.47148	0
1.2320	-4.8263	-5.34369	-2.6807	-1.55747	0
1.2327	-4.52119	-6.87045	-3.59567	-3.38549	0
1.2333	-0.249636	-4.7885	-1.15346	-6.44194	0
1.2340	0.0554747	-4.16391	0.0665016	-5.52793	0
1.2347	-0.859857	-4.16391	-1.15346	-2.16437	0
1.2353	2.49636	0.138797	0.371492	-2.47148	0
1.2360	4.32702	1.04098	2.20373	-6.13483	0
1.2367	1.58103	-5.06609	0.676482	-8.88417	0
1.2373	-1.16497	-6.87045	-1.15346	-7.04884	0
1.2380	-1.77519	-5.69068	-1.45845	-3.38549	0
1.2387	0.665696	-8.11963	0.371492	-3.0857	0
1.2393	3.7168	-9.3688	2.50872	-4.60661	0
1.2400	4.93725	-7.49504	2.20373	-4.30681	0
1.2407	4.93725	-7.49504	-0.543479	-3.38549	0
1.2413	4.02191	-7.49504	-2.37571	-2.47148	0
1.2420	3.41169	-7.49504	-2.06843	-2.16437	0
1.2427	4.32702	-8.74422	-0.543479	-3.38549	0
1.2433	3.7168	-7.21745	0.371492	-3.38549	0
1.2440	1.58103	-4.44151	0.676482	-0.95057	0
1.2447	2.49636	-6.87045	-0.543479	-0.0292483	0
1.2453	2.19125	-8.74422	-1.15346	-1.55747	0
1.2460	-1.16497	-5.96827	2.81371	-2.47148	0
1.2467	-0.859857	-5.06609	6.78087	-2.77859	0
1.2473	2.49636	-5.06609	3.72868	-2.47148	0
1.2480	2.49636	-3.26173	1.28646	-1.86458	0
1.2487	1.58103	-4.16391	4.94864	-2.16437	0
1.2493	1.58103	-7.84203	5.56091	-1.86458	0
1.2500	0.665696	-9.02181	1.59375	-2.77859	0
1.2507	0.0554747	-7.21745	2.81371	-5.22082	0
1.2513	1.58103	-5.96827	5.25363	-4.30681	0
1.2520	1.58103	-6.87045	4.03367	-1.55747	0
1.2527	0.665696	-8.39722	4.94864	0.270547	0
1.2533	0.665696	-6.87045	5.8659	2.10588	0
1.2540	1.88614	-5.69068	3.72868	3.32699	0
1.2547	4.32702	-7.21745	3.72868	3.32699	0
1.2553	3.10658	-6.87045	5.25363	4.54811	0
1.2560	-1.16497	-3.81692	4.94864	5.76923	0
1.2567	0.970807	-4.16391	4.03367	3.9339	0
1.2573	5.24236	-5.06609	3.1187	3.01989	0
1.2580	3.41169	-3.26173	3.42369	3.9339	0
1.2587	2.49636	-2.29015	6.47588	3.9339	0
1.2593	7.68324	-2.29015	9.22309	3.9339	0
1.2600	6.15769	-2.01256	7.69584	3.9339	0
1.2607	1.27592	-5.06609	4.94864	2.10588	0
1.2613	4.02191	-8.74422	3.72868	2.10588	0
1.2620	6.15769	-6.31527	3.1187	3.9339	0
1.2627	2.49636	-3.81692	3.42369	2.10588	0
1.2633	2.49636	-4.44151	6.78087	1.19187	0
1.2640	4.63213	-3.81692	8.61082	2.71278	0
1.2647	1.58103	-2.91474	5.8659	2.10588	0
1.2653	0.0554747	-3.81692	3.42369	1.49166	0
1.2660	3.41169	-2.91474	5.56091	5.15501	0
1.2667	4.02191	-0.48579	6.78087	6.68324	0
1.2673	2.19125	-2.01256	4.94864	4.84791	0
1.2680	2.80147	-4.7885	4.33866	2.41298	0
1.2687	2.49636	-3.26173	4.94864	1.19187	0
1.2693	-0.249636	-0.48579	4.94864	2.41298	0
1.2700	-1.16497	-1.38797	5.25363	5.76923	0
1.2707	1.58103	-2.29015	4.03367	5.46212	0
1.2713	4.32702	-0.208196	2.50872	3.62679	0
1.2720	3.41169	0.693985	3.42369	3.62679	0
1.2727	0.360585	-1.11038	4.33866	3.32699	0
1.2733	-1.16497	-1.73496	1.28646	3.01989	0
1.2740	-3.60585	-2.29015	0.676482	4.54811	0
1.2747	-6.65696	-4.16391	3.1187	4.54811	0
1.2753	-7.57229	-3.26173	2.20373	3.9339	0
1.2760	-6.65696	-1.38797	-0.543479	5.46212	0
1.2767	-7.26718	-2.29015	1.28646	7.29014	0
1.2773	-5.74163	-2.63714	4.03367	8.51125	0
1.2780	-1.47008	0.138797	4.03367	9.73237	0
1.2787	0.665696	1.66556	3.1187	8.21146	0
1.2793	0.0554747	1.31857	4.64365	6.68324	0
1.2800	0.970807	0.416391	6.17089	8.81836	0
1.2807	3.41169	0.416391	5.8659	9.42526	0
1.2813	2.49636	1.66556	4.03367	7.59724	0
1.2820	1.27592	2.22075	4.33866	7.59724	0
1.2827	4.32702	1.31857	6.17089	9.42526	0
1.2833	7.98835	2.22075	3.72868	9.42526	0
1.2840	7.07302	5.27429	-0.543479	8.51125	0
1.2847	5.54747	4.09451	0.371492	6.06902	0
1.2853	4.93725	2.22075	3.1187	4.84791	0
1.2860	4.93725	4.7191	1.59375	4.84791	0
1.2867	5.85258	3.46993	1.28646	-1.86458	0
1.2873	3.10658	-1.11038	4.03367	-12.5475	0
1.2880	-1.77519	1.31857	2.81371	-12.5475	0
1.2887	0.360585	5.89888	0.371492	-3.6926	0
1.2893	3.41169	2.84534	1.59375	-0.95057	0
1.2900	0.360585	0.416391	1.89874	-3.0857	0
1.2907	-0.249636	3.74752	-1.76344	-3.0857	0
1.2913	3.10658	4.99669	-2.06843	-2.47148	0
1.2920	2.49636	4.37211	1.28646	-2.16437	0
1.2927	2.19125	5.89888	1.59375	-0.0292483	0
1.2933	4.93725	6.24587	-0.848469	0.270547	0
1.2940	4.63213	5.27429	-0.543479	-1.55747	0
1.2947	6.15769	4.99669	1.89874	-0.643462	0
1.2953	10.7343	6.52346	1.59375	2.41298	0
1.2960	10.4292	6.24587	0.371492	2.10588	0
1.2967	7.37813	2.84534	1.89874	-0.336355	0
1.2973	7.98835	3.19233	0.981472	-0.336355	0
1.2980	7.98835	7.14805	-2.6807	2.10588	0
1.2987	6.15769	5.89888	-0.543479	3.62679	0
1.2993	5.54747	2.22075	3.42369	4.54811	0
1.3000	6.4628	4.99669	1.28646	4.84791	0
1.3007	7.98835	6.80106	-2.37571	4.84791	0
1.3013	8.90368	4.99669	-1.76344	6.99034	0
1.3020	8.90368	5.62128	-0.543479	10.0395	0
1.3027	10.7343	4.99669	0.676482	8.51125	0
1.3033	11.6497	3.19233	0.981472	4.84791	0
1.3040	9.51391	6.52346	-0.848469	2.10588	0
1.3047	7.98835	8.95241	-0.238489	-1.55747	0
1.3053	8.90368	4.37211	1.89874	-3.6926	0
1.3060	7.07302	1.04098	0.0665016	-1.55747	0
1.3067	1.58103	2.84534	-1.15346	-0.336355	0
1.3073	-1.16497	5.89888	-0.238489	-0.643462	0
1.3080	-1.47008	7.42564	-2.37571	-0.643462	0
1.3087	-3.91096	4.09451	-4.20566	-0.643462	0
1.3093	-4.52119	1.31857	-1.76344	-1.55747	0
1.3100	-3.30074	3.19233	-0.543479	-1.25036	0
1.3107	-4.8263	2.22075	-2.98569	-1.55747	0
1.3113	-6.96207	0.416391	-4.20566	-1.55747	0
1.3120	-7.57229	2.84534	-2.37571	-5.22082	0
1.3127	-8.18251	3.74752	-1.45845	-15.2895	0
1.3133	-4.8263	1.94316	-2.98569	-21.7022	0
1.3140	1.88614	3.19233	-2.37571	-20.174	0
1.3147	0.970807	4.09451	1.89874	-17.1249	0
1.3153	-2.99563	1.31857	1.28646	-15.5967	0
1.3160	-0.249636	1.31857	-4.20566	-14.3755	0
1.3167	1.27592	4.09451	-4.20566	-14.9824	0
1.3173	-2.99563	2.56775	0.371492	-14.3755	0
1.3180	-3.60585	0.693985	1.28646	-12.2404	0
1.3187	-2.0803	2.56775	1.28646	-10.4051	0
1.3193	-3.60585	5.27429	0.981472	-10.1053	0
1.3200	-4.52119	6.80106	-2.98569	-10.7122	0
1.3207	-3.91096	7.42564	-4.20566	-11.6262	0
1.3213	-4.8263	6.52346	-0.848469	-12.2404	0
1.3220	-3.91096	4.37211	-0.543479	-13.4615	0
1.3227	-3.30074	2.84534	-2.98569	-14.3755	0
1.3233	-5.74163	4.09451	-2.37571	-13.7613	0
1.3240	-5.43652	4.37211	-1.45845	-13.4615	0
1.3247	-1.16497	2.56775	-1.76344	-15.2895	0
1.3253	0.0554747	3.19233	0.676482	-15.2895	0
1.3260	-0.554747	4.99669	2.50872	-12.8473	0
1.3267	-0.249636	3.74752	0.676482	-11.6262	0
1.3273	-1.77519	3.19233	-0.543479	-13.4615	0
1.3280	-3.60585	2.84534	0.0665016	-13.7613	0
1.3287	-2.99563	1.31857	-1.45845	-11.6262	0
1.3293	-3.30074	1.94316	-2.37571	-9.18396	0
1.3300	-4.8263	3.19233	-0.543479	-9.18396	0
1.3307	-2.69052	3.74752	-0.543479	-10.7122	0
1.3313	2.19125	6.80106	-3.90067	-11.0193	0
1.3320	2.19125	6.80106	-3.90067	-9.18396	0
1.3327	-1.16497	2.56775	-2.06843	-9.49107	0
[truncated: 45,754 more rows]
