# Supplementary material for: Identification of Haptic Based Guiding Using Hard Reins
Source: PLoS One. 2015 Jul 22;10(7):e0132020. doi: 10.1371/journal.pone.0132020 (PMC4511788; doi:10.1371/journal.pone.0132020)
Supplement: S4 File — (ZIP) [file pone.0132020.s004.zip › EMGData2/Subject12/T5/t5.txt]

0.0000	26.3677	4.03494	6.95801	327.22	0
0.0007	26.9765	1.55895	6.95801	310.116	0
0.0013	25.4478	0.366812	9.70516	283.573	0
0.0020	20.875	1.28384	9.70516	253.362	0
0.0027	13.8535	0.641922	6.34716	195.687	0
0.0033	8.04966	-2.65939	3.90543	118.162	0
0.0040	4.69451	-8.43668	1.46537	62.0167	0
0.0047	0.730558	-11.5546	-1.28178	19.8993	0
0.0053	-5.97975	-9.99564	-1.28178	-44.4856	0
0.0060	-10.2549	-9.99564	-0.670933	-122.307	0
0.0067	-13.3124	-12.1048	-3.72351	-189.75	0
0.0073	-18.8051	-10.2707	-6.47066	-249.563	0
0.0080	-23.0667	-7.88647	-6.16524	-294.427	0
0.0087	-25.2042	-9.72053	-5.85981	-314.573	0
0.0093	-28.5594	-10.2707	-6.77442	-325.559	0
0.0100	-28.5594	-7.24454	-6.16524	-330.739	0
0.0107	-23.9866	-5.13537	-4.02893	-317.928	0
0.0113	-23.0667	-5.13537	-3.72351	-293.819	0
0.0120	-23.9866	-5.13537	-5.85981	-258.724	0
0.0127	-19.4139	-3.85153	-6.16524	-194.635	0
0.0133	-11.1748	-4.21834	-4.33436	-114.676	0
0.0140	-5.07332	-6.32751	-3.41809	-52.1164	0
0.0147	0.12176	-6.96943	-0.670933	0.986742	0
0.0153	8.04966	-1.46725	4.21085	69.9436	0
0.0160	15.3823	3.1179	5.73631	145.331	0
0.0167	18.1287	2.20087	4.8217	209.419	0
0.0173	21.4838	3.1179	6.04173	262.21	0
0.0180	27.5853	6.14411	9.70516	302.798	0
0.0187	28.8029	6.78603	12.1452	324.474	0
0.0193	26.6654	6.51092	13.9761	333.93	0
0.0200	30.9405	7.42795	13.9761	338.814	0
0.0207	34.9044	6.14411	12.1452	330.575	0
0.0213	30.6428	3.39301	10.6198	305.857	0
0.0220	27.2877	0.641922	13.0615	268.016	0
0.0227	26.3677	-0.825328	15.1978	209.419	0
0.0233	19.0351	1.00873	13.0615	134.345	0
0.0240	11.1072	2.20087	10.0089	67.5096	0
0.0247	9.88959	-0.550219	7.87261	9.22604	0
0.0253	4.39688	-2.9345	3.90543	-61.5891	0
0.0260	-6.58855	-2.38428	0.243672	-139.098	0
0.0267	-13.0012	-4.21834	0.854521	-202.578	0
0.0273	-17.574	-5.13537	0.854521	-252.918	0
0.0280	-24.2978	-1.74236	-1.58721	-294.427	0
0.0287	-27.0442	0.366812	-4.33436	-319.145	0
0.0293	-27.3418	-1.46725	-5.55439	-328.914	0
0.0300	-28.8706	-2.65939	-4.94354	-331.66	0
0.0307	-30.3993	-2.9345	-0.367177	-318.241	0
0.0313	-31.6169	-2.65939	3.29625	-287.717	0
0.0320	-31.6169	-2.01747	1.15995	-245.912	0
0.0327	-26.733	-1.46725	-2.19806	-186.708	0
0.0333	-19.1027	-0.825328	-1.89263	-111.929	0
0.0340	-12.6901	1.28384	1.15995	-46.936	0
0.0347	-5.37095	3.39301	5.12713	5.24618	0
0.0353	2.55695	6.51092	6.65258	69.6475	0
0.0360	11.4183	8.62009	1.15995	143.193	0
0.0367	20.5638	7.42795	-4.94354	205.144	0
0.0373	24.839	5.869	-1.58721	255.796	0
0.0380	27.2877	6.78603	5.73631	297.305	0
0.0387	34.6068	8.34498	8.48346	323.849	0
0.0393	36.4332	7.42795	8.78889	338.502	0
0.0400	31.2516	5.869	12.1452	342.169	0
0.0407	31.2516	4.31005	17.6395	326.595	0
0.0413	33.078	4.31005	21.3013	300.973	0
0.0420	30.034	5.869	21.3013	265.565	0
0.0427	28.1941	4.95197	16.7233	203.927	0
0.0433	23.919	2.8428	10.3143	124.889	0
0.0440	15.0711	3.1179	4.21085	60.1912	0
0.0447	13.2447	1.92576	-0.367177	5.85467	0
0.0453	14.1647	-2.01747	-0.367177	-63.1021	0
0.0460	3.16575	-2.38428	2.99083	-143.061	0
0.0467	-9.64607	0.366812	4.21085	-216.31	0
0.0473	-15.7476	1.92576	3.90543	-272.16	0
0.0480	-22.4579	1.00873	1.15995	-307.863	0
0.0487	-26.733	-1.74236	-5.24896	-326.48	0
0.0493	-26.733	-5.41048	-8.91072	-337.153	0
0.0500	-29.4794	-5.13537	-5.55439	-336.857	0
0.0507	-31.3058	-2.65939	-1.89263	-320.675	0
0.0513	-27.3418	-4.21834	-2.80724	-291.681	0
0.0520	-24.9066	-4.76856	-3.11266	-247.738	0
0.0527	-22.4579	-2.38428	-1.58721	-180.903	0
0.0533	-14.2188	-1.46725	-1.58721	-105.532	0
0.0540	-7.19735	-1.46725	-0.976358	-42.9726	0
0.0547	-4.15336	2.20087	0.243672	19.8993	0
0.0553	2.25932	4.67686	0.549097	101.996	0
0.0560	12.6359	2.47598	0.854521	177.679	0
0.0567	22.0926	2.20087	1.76913	228.332	0
0.0573	29.1141	6.14411	2.07455	270.762	0
0.0580	31.5493	7.70306	2.07455	306.762	0
0.0587	31.2516	7.42795	2.07455	323.849	0
0.0593	33.078	8.34498	2.07455	332.713	0
0.0600	35.5268	6.78603	5.43255	335.459	0
0.0607	32.7804	2.8428	10.3143	318.981	0
0.0613	28.5053	1.28384	12.4506	291.812	0
0.0620	26.6654	2.20087	13.9761	256.109	0
0.0627	26.3677	1.92576	16.7233	193.845	0
0.0633	23.919	1.28384	17.6395	120.613	0
0.0640	18.1287	0.0917031	14.8924	61.4082	0
0.0647	9.57842	-3.85153	12.1452	-0.855176	0
0.0653	1.94815	-5.13537	9.70516	-80.5017	0
0.0660	-5.97975	-2.65939	3.29625	-154.047	0
0.0667	-14.2188	-2.01747	-2.50181	-210.817	0
0.0673	-20.3203	-5.13537	-4.02893	-263	0
0.0680	-24.5954	-6.0524	-6.77442	-303.275	0
0.0687	-26.733	-4.21834	-9.827	-321.596	0
0.0693	-25.5154	-4.21834	-9.21615	-329.835	0
0.0700	-24.9066	-6.0524	-7.99612	-331.364	0
0.0707	-25.813	-5.13537	-7.99612	-317.928	0
0.0713	-21.8491	-0.550219	-7.07984	-295.036	0
0.0720	-17.574	1.00873	-5.24896	-261.783	0
0.0727	-16.0587	-1.19214	-0.976358	-197.99	0
0.0733	-11.7836	-0.275109	3.29625	-114.988	0
0.0740	-6.58855	2.47598	2.99083	-48.7615	0
0.0747	-3.84219	1.92576	1.15995	7.99261	0
0.0753	2.55695	0.366812	2.99083	85.2052	0
0.0760	12.6359	1.28384	1.46537	167.302	0
0.0767	19.3463	1.28384	-0.670933	228.036	0
0.0773	24.5413	1.28384	4.51628	271.058	0
0.0780	26.3677	3.75983	9.39974	302.486	0
0.0787	23.6214	4.03494	7.26343	320.494	0
0.0793	23.0126	3.1179	5.73631	331.183	0
0.0800	27.5853	2.47598	7.87261	330.871	0
0.0807	30.6428	1.92576	8.48346	311.958	0
0.0813	29.1141	1.28384	7.56886	287.241	0
0.0820	23.3102	1.28384	6.65258	256.405	0
0.0827	16.9111	0.366812	6.95801	195.687	0
0.0833	12.6359	0.0917031	7.56886	117.258	0
0.0840	8.67199	0.366812	5.43255	54.6984	0
0.0847	3.16575	-2.38428	0.854521	-2.07216	0
0.0853	-0.487039	-6.60262	-2.50181	-76.2258	0
0.0860	-2.93576	-6.0524	-3.72351	-154.047	0
0.0867	-9.33491	-6.96943	-4.33436	-219.353	0
0.0873	-18.1963	-10.2707	-5.55439	-272.16	0
0.0880	-23.9866	-7.88647	-7.69069	-304.196	0
0.0887	-26.4354	-3.57642	-7.69069	-317.616	0
0.0893	-27.653	-6.0524	-7.07984	-328.618	0
0.0900	-27.9506	-8.43668	-9.21615	-333.19	0
0.0907	-24.9066	-5.68559	-10.7416	-319.458	0
0.0913	-22.1603	-5.13537	-9.52157	-294.131	0
0.0920	-22.1603	-6.0524	-9.827	-255.665	0
0.0927	-18.4939	-3.30131	-10.7416	-190.671	0
0.0933	-9.64607	-0.550219	-7.99612	-113.163	0
0.0940	-4.76215	-0.550219	-3.41809	-50.587	0
0.0947	-4.76215	2.8428	0.243672	6.16714	0
0.0953	0.419394	7.70306	-0.0617525	80.9293	0
0.0960	9.88959	7.97817	-1.58721	158.454	0
0.0967	15.0711	5.22708	0.243672	218.563	0
0.0973	16.9111	4.03494	3.90543	268.016	0
0.0980	20.875	4.95197	4.51628	307.37	0
0.0987	25.7589	5.869	5.73631	325.691	0
0.0993	27.2877	6.14411	9.39974	333.321	0
0.1000	25.7589	5.22708	9.70516	337.581	0
0.1007	22.0926	4.31005	8.17804	326.908	0
0.1013	19.6574	5.59389	10.6198	301.877	0
0.1020	17.5199	5.869	11.8398	262.523	0
0.1027	11.716	3.75983	6.95801	196.296	0
0.1033	3.47691	1.00873	4.21085	117.866	0
0.1040	-1.407	-1.46725	4.51628	57.4448	0
0.1047	-4.76215	-3.85153	1.15995	3.4207	0
0.1053	-10.566	-2.9345	-2.80724	-67.9865	0
0.1060	-15.7476	-1.46725	-4.33436	-145.808	0
0.1067	-18.4939	-4.21834	-4.33436	-208.071	0
0.1073	-20.6315	-5.41048	-6.47066	-253.839	0
0.1080	-25.5154	-4.21834	-9.827	-289.247	0
0.1087	-30.0882	-6.96943	-11.9633	-316.399	0
0.1093	-30.3993	-12.1048	-12.5742	-334.407	0
0.1100	-26.733	-10.2707	-14.0996	-338.37	0
0.1107	-24.2978	-6.32751	-14.405	-325.247	0
0.1113	-23.0667	-5.13537	-12.5742	-298.391	0
0.1120	-20.3203	-2.65939	-13.4888	-255.977	0
0.1127	-18.1963	0.641922	-14.405	-188.533	0
0.1133	-16.6675	1.28384	-10.4378	-111.025	0
0.1140	-10.566	2.20087	-4.33436	-49.9785	0
0.1147	-2.93576	4.95197	-2.50181	6.77563	0
0.1153	4.08571	3.39301	-2.50181	81.8502	0
0.1160	13.5424	0.641922	-2.19806	158.142	0
0.1167	23.0126	4.31005	-1.58721	217.659	0
0.1173	27.5853	8.62009	1.76913	265.565	0
0.1180	29.7229	6.78603	4.21085	300.973	0
0.1187	31.8604	6.14411	2.99083	319.589	0
0.1193	33.6868	7.70306	3.29625	331.183	0
0.1200	33.6868	4.03494	6.04173	333.93	0
0.1207	29.7229	-1.46725	4.8217	321.102	0
0.1213	25.1501	-2.9345	3.29625	295.48	0
0.1220	20.875	-2.9345	7.56886	245.123	0
0.1227	11.716	-2.01747	10.9252	163.635	0
0.1233	1.33936	-0.275109	7.56886	86.4221	0
0.1240	-0.798202	-1.74236	3.29625	32.4145	0
0.1247	-0.487039	-5.13537	2.37998	-27.711	0
0.1253	-8.42847	-6.60262	2.99083	-107.358	0
0.1260	-18.8051	-6.96943	2.99083	-180.903	0
0.1267	-23.9866	-7.88647	-0.670933	-237.361	0
0.1273	-26.733	-8.8035	-5.85981	-279.478	0
0.1280	-30.697	-9.99564	-7.38527	-304.196	0
0.1287	-31.0081	-9.35371	-7.99612	-315.182	0
0.1293	-26.733	-7.88647	-11.6579	-322.5	0
0.1300	-25.813	-6.60262	-12.8779	-320.987	0
0.1307	-26.733	-3.57642	-10.7416	-305.725	0
0.1313	-22.7691	-0.275109	-10.1324	-281.304	0
0.1320	-15.4499	-0.825328	-8.60697	-239.186	0
0.1327	-9.33491	-2.9345	-3.41809	-166.874	0
0.1333	-2.93576	-3.57642	0.243672	-89.958	0
0.1340	1.94815	-3.57642	1.76913	-36.5588	0
0.1347	6.22327	-2.38428	2.6854	18.0738	0
0.1353	13.2447	0.0917031	3.29625	96.1909	0
0.1360	19.9551	-0.275109	5.73631	171.578	0
0.1367	24.839	-0.825328	9.70516	228.645	0
0.1373	30.3317	0.366812	10.6198	277.768	0
0.1380	33.6868	1.28384	9.39974	310.741	0
0.1387	33.998	-0.275109	7.56886	323.24	0
0.1393	35.5268	0.366812	3.90543	328.733	0
0.1400	37.3531	4.31005	0.243672	324.77	0
0.1407	33.3892	4.31005	1.46537	306.466	0
0.1413	29.1141	-0.550219	2.99083	282.652	0
0.1420	26.6654	-2.01747	0.243672	243.281	0
0.1427	21.7814	0.366812	-4.94354	177.975	0
0.1433	16.9111	-0.550219	-7.69069	109.019	0
0.1440	14.1647	-2.38428	-7.69069	50.7185	0
0.1447	7.14323	-4.21834	-7.38527	-14.8834	0
0.1453	-3.84219	-8.8035	-7.69069	-91.4874	0
0.1460	-11.4725	-11.1878	-4.33436	-160.461	0
0.1467	-16.6675	-9.35371	-4.02893	-218.136	0
0.1473	-21.2403	-9.72053	-10.7416	-268.788	0
0.1480	-23.0667	-10.9127	-13.1833	-305.117	0
0.1487	-22.1603	-7.51965	-7.99612	-323.421	0
0.1493	-22.4579	-4.49345	-7.38527	-331.66	0
0.1500	-21.8491	-5.13537	-10.7416	-330.443	0
0.1507	-19.7115	-5.41048	-7.99612	-315.182	0
0.1513	-18.4939	-3.57642	-7.38527	-289.543	0
0.1520	-15.7476	-1.46725	-13.4888	-246.817	0
0.1527	-7.50851	-1.46725	-15.6251	-177.86	0
0.1533	-1.407	-2.65939	-13.7942	-100.944	0
0.1540	-2.32696	-2.38428	-11.6579	-40.8347	0
0.1547	-4.15336	1.28384	-5.55439	17.4653	0
0.1553	-2.0158	4.03494	1.46537	92.5399	0
0.1560	0.730558	3.39301	5.73631	164.556	0
0.1567	3.78808	2.8428	8.17804	221.014	0
0.1573	11.716	3.1179	8.48346	271.666	0
0.1580	22.7014	2.47598	8.48346	311.037	0
0.1587	27.5853	1.28384	10.6198	328.437	0
0.1593	26.3677	-0.275109	10.3143	336.972	0
0.1600	27.5853	-2.9345	8.78889	338.502	0
0.1607	29.7229	-4.76856	11.8398	321.102	0
0.1613	25.4478	-2.01747	13.0615	292.421	0
0.1620	17.2087	0.641922	10.6198	251.224	0
0.1627	10.796	-2.01747	9.70516	181.643	0
0.1633	5.92564	-3.85153	7.26343	106.272	0
0.1640	-1.70463	-1.46725	2.07455	51.031	0
0.1647	-8.72611	-1.46725	2.07455	-9.99898	0
0.1653	-13.9212	-3.30131	3.90543	-91.1914	0
0.1660	-19.1027	-2.38428	-0.0617525	-166.562	0
0.1667	-23.3778	-1.74236	-2.50181	-229.434	0
0.1673	-26.733	-2.65939	-1.58721	-285.58	0
0.1680	-28.5594	-3.30131	-5.24896	-317.007	0
0.1687	-31.9281	-6.60262	-9.52157	-325.247	0
0.1693	-34.9721	-9.72053	-11.6579	-329.522	0
0.1700	-34.0656	-8.8035	-15.3196	-321.892	0
0.1707	-29.1817	-7.88647	-17.4559	-299.624	0
0.1713	-26.733	-7.24454	-13.7942	-277.028	0
0.1720	-26.4354	-4.21834	-10.1324	-236.752	0
0.1727	-21.5515	-1.19214	-8.91072	-162.895	0
0.1733	-13.9212	-0.550219	-8.30154	-88.1325	0
0.1740	-8.11731	0.641922	-7.69069	-32.2829	0
0.1747	-1.407	3.1179	-5.55439	31.4935	0
0.1753	7.14323	6.14411	-3.41809	109.627	0
0.1760	12.3248	7.70306	-1.58721	175.541	0
0.1767	17.2087	5.869	2.37998	227.115	0
0.1773	24.5413	4.67686	5.73631	274.117	0
0.1780	29.1141	7.06114	5.73631	304.936	0
0.1787	30.6428	8.8952	6.04173	317.747	0
0.1793	32.1581	9.53712	6.65258	325.378	0
0.1800	30.6428	10.4542	5.73631	322.944	0
0.1807	28.1941	7.42795	6.04173	302.486	0
0.1813	28.1941	2.20087	6.65258	272.883	0
0.1820	26.3677	1.55895	5.12713	228.645	0
0.1827	21.7814	2.20087	4.51628	158.142	0
0.1833	15.9911	-0.550219	5.12713	84.9091	0
0.1840	8.96963	-2.65939	3.60167	27.5301	0
0.1847	4.69451	-2.38428	1.15995	-35.6378	0
0.1853	2.55695	-2.38428	-0.670933	-112.242	0
0.1860	-5.68212	-5.41048	-3.41809	-181.215	0
0.1867	-13.9212	-7.88647	-6.16524	-238.282	0
0.1873	-15.7476	-6.60262	-7.99612	-288.638	0
0.1880	-19.7115	-5.13537	-9.827	-319.754	0
0.1887	-25.813	-6.60262	-12.5742	-331.973	0
0.1893	-26.4354	-7.24454	-13.4888	-338.979	0
0.1900	-27.9506	-4.21834	-12.5742	-335.936	0
0.1907	-33.1457	-1.74236	-9.827	-317.32	0
0.1913	-34.0656	-0.550219	-7.69069	-290.464	0
0.1920	-32.2257	-0.550219	-8.91072	-247.426	0
0.1927	-28.5594	-3.30131	-10.1324	-177.235	0
0.1933	-21.2403	-2.38428	-8.30154	-104.003	0
0.1940	-14.2188	3.39301	-4.02893	-45.719	0
0.1947	-8.11731	4.03494	-2.19806	16.2319	0
0.1953	1.94815	0.366812	-3.41809	92.2275	0
0.1960	10.796	1.28384	-1.58721	162.418	0
0.1967	16.9111	4.03494	2.99083	219.797	0
0.1973	26.3677	4.03494	5.73631	267.391	0
0.1980	33.6868	4.03494	6.65258	298.226	0
0.1987	31.8604	5.22708	6.65258	314.705	0
0.1993	30.034	6.14411	6.95801	323.849	0
0.2000	30.034	4.67686	8.78889	319.885	0
0.2007	25.4478	1.55895	9.39974	300.364	0
0.2013	17.5199	2.20087	7.56886	272.883	0
0.2020	13.2447	3.1179	10.0089	227.428	0
0.2027	11.4183	0.366812	15.8086	157.533	0
0.2033	8.04966	0.366812	18.5541	86.7346	0
0.2040	3.47691	2.20087	16.7233	29.668	0
0.2047	-0.487039	-1.74236	11.536	-32.2829	0
0.2053	-2.32696	-6.96943	2.99083	-106.437	0
0.2060	-5.07332	-6.0524	-2.50181	-177.86	0
0.2067	-9.64607	-6.0524	-4.63812	-235.535	0
0.2073	-16.3564	-6.96943	-7.38527	-281.008	0
0.2080	-23.0667	-5.13537	-8.91072	-312.435	0
0.2087	-23.9866	-4.76856	-9.52157	-331.66	0
0.2093	-21.5515	-6.0524	-12.8779	-340.212	0
0.2100	-26.4354	-5.13537	-16.2359	-334.407	0
0.2107	-35.2832	-3.30131	-14.405	-316.399	0
0.2113	-39.5584	-1.74236	-13.4888	-291.385	0
0.2120	-38.0296	-1.19214	-14.405	-247.426	0
0.2127	-31.3058	-0.825328	-12.2687	-175.41	0
0.2133	-21.2403	1.28384	-9.52157	-101.865	0
0.2140	-13.0012	3.39301	-8.91072	-44.4856	0
0.2147	-7.50851	4.95197	-5.85981	21.4287	0
0.2153	2.25932	6.78603	-1.58721	105.039	0
0.2160	13.8535	7.70306	-2.50181	175.837	0
0.2167	21.7814	5.869	-2.50181	224.977	0
0.2173	26.9765	4.31005	1.15995	270.137	0
0.2180	31.8604	4.31005	3.90543	304.936	0
0.2187	35.5268	4.95197	5.73631	320.198	0
0.2193	36.7444	6.14411	10.3143	325.691	0
0.2200	36.1356	4.95197	14.8924	322.336	0
0.2207	36.4332	3.1179	17.0287	305.545	0
0.2213	37.3531	3.1179	17.945	277.159	0
0.2220	34.6068	0.641922	14.2815	228.645	0
0.2227	25.7589	-1.46725	7.87261	154.491	0
0.2233	13.5424	-1.46725	5.12713	83.0672	0
0.2240	5.00567	-2.38428	2.37998	27.2176	0
0.2247	0.12176	-2.65939	-1.89263	-35.6378	0
0.2253	-7.50851	-0.550219	-2.50181	-111.929	0
0.2260	-16.0587	-1.19214	-1.58721	-181.215	0
0.2267	-20.3203	-3.30131	-3.41809	-239.811	0
0.2273	-24.5954	-1.19214	-5.24896	-288.934	0
0.2280	-30.0882	-0.825328	-9.827	-317.007	0
0.2287	-32.2257	-5.41048	-13.7942	-328.914	0
0.2293	-31.6169	-7.88647	-11.3525	-338.683	0
0.2300	-30.3993	-6.32751	-7.07984	-334.719	0
0.2307	-27.0442	-5.13537	-5.24896	-310.297	0
0.2313	-22.1603	-5.13537	-2.80724	-279.478	0
0.2320	-15.7476	-4.21834	-3.72351	-231.259	0
0.2327	-6.58855	-2.01747	-8.91072	-153.126	0
0.2333	1.04172	0.366812	-7.69069	-78.0677	0
0.2340	5.30331	0.366812	-3.11266	-23.4351	0
0.2347	8.36083	0.366812	-4.33436	42.7917	0
0.2353	11.1072	1.92576	-3.11266	124.264	0
0.2360	13.8535	3.1179	2.99083	191.099	0
0.2367	19.9551	5.22708	5.43255	241.456	0
0.2373	26.6654	7.70306	6.34716	284.182	0
0.2380	29.7229	8.34498	9.39974	310.429	0
0.2387	30.034	6.51092	7.87261	323.849	0
0.2393	30.3317	5.22708	3.90543	330.262	0
0.2400	30.3317	4.95197	5.43255	320.198	0
0.2407	27.2877	3.1179	7.26343	299.131	0
0.2413	22.7014	0.641922	4.21085	273.508	0
0.2420	20.2662	0.366812	2.99083	224.056	0
0.2427	16.9111	0.366812	4.8217	147.469	0
0.2433	9.57842	-0.825328	2.07455	76.0449	0
0.2440	2.55695	-0.550219	-5.24896	19.6033	0
0.2447	-2.32696	0.366812	-7.69069	-45.0941	0
0.2453	-10.566	-1.46725	-5.24896	-122.915	0
0.2460	-18.4939	-4.49345	-5.55439	-194.947	0
0.2467	-23.0667	-4.49345	-7.99612	-252.622	0
0.2473	-27.0442	-4.49345	-7.69069	-296.565	0
0.2480	-29.1817	-5.13537	-4.33436	-323.421	0
0.2487	-29.7905	-4.21834	-2.50181	-334.111	0
0.2493	-34.6744	-2.38428	-4.94354	-336.232	0
0.2500	-36.812	-0.825328	-6.77442	-330.131	0
0.2507	-31.0081	0.0917031	-4.33436	-312.435	0
0.2513	-24.9066	-1.46725	-3.41809	-280.399	0
0.2520	-20.0227	-2.38428	-7.38527	-227.296	0
0.2527	-11.1748	-1.19214	-5.55439	-154.359	0
0.2533	-5.07332	-0.275109	1.46537	-84.4651	0
0.2540	-2.93576	0.366812	1.76913	-26.79	0
0.2547	1.94815	2.47598	-0.670933	39.1243	0
0.2553	8.04966	4.95197	3.29625	117.866	0
0.2560	13.5424	7.70306	8.48346	187.448	0
0.2567	22.0926	9.53712	9.39974	240.847	0
0.2573	27.5853	7.70306	8.78889	285.103	0
0.2580	28.5053	5.869	10.3143	314.705	0
0.2587	29.7229	7.97817	11.8398	330.262	0
0.2593	27.2877	10.179	10.3143	339.423	0
0.2600	21.7814	8.34498	6.34716	333.009	0
0.2607	21.4838	6.51092	5.43255	310.116	0
0.2613	21.7814	6.14411	7.26343	281.139	0
0.2620	15.0711	4.95197	5.73631	235.042	0
0.2627	5.30331	4.03494	3.29625	160.888	0
0.2633	-1.09584	4.31005	4.21085	87.0471	0
0.2640	-2.93576	3.1179	3.90543	29.9641	0
0.2647	-8.11731	1.00873	2.07455	-35.9503	0
0.2653	-16.9652	-0.275109	3.29625	-116.518	0
0.2660	-20.0227	0.366812	4.8217	-187.613	0
0.2667	-16.6675	-0.550219	2.99083	-243.775	0
0.2673	-19.1027	-3.30131	0.549097	-291.072	0
0.2680	-24.9066	-5.13537	-1.58721	-321.596	0
0.2687	-25.5154	-2.65939	-5.24896	-336.232	0
0.2693	-24.9066	-0.550219	-8.60697	-343.863	0
0.2700	-23.9866	0.366812	-9.52157	-339.291	0
0.2707	-18.4939	2.20087	-9.52157	-317.007	0
0.2713	-14.8276	3.75983	-11.3525	-285.892	0
0.2720	-13.3124	1.28384	-12.5742	-239.186	0
0.2727	-6.58855	0.641922	-9.827	-166.25	0
0.2733	1.94815	3.39301	-6.47066	-91.7999	0
0.2740	3.47691	5.22708	-4.94354	-34.1084	0
0.2747	4.39688	7.70306	-2.19806	33.023	0
0.2753	10.796	11.3712	-1.28178	115.12	0
0.2760	16.5999	10.4542	-1.89263	184.998	0
0.2767	20.2662	6.51092	1.76913	240.535	0
0.2773	24.5413	5.59389	5.73631	288.754	0
0.2780	27.8965	5.869	4.21085	315.922	0
0.2787	29.7229	4.95197	3.60167	328.437	0
0.2793	32.7804	5.869	5.43255	338.502	0
0.2800	33.3892	7.06114	5.12713	331.183	0
0.2807	29.4117	6.14411	5.43255	308.291	0
0.2813	26.3677	5.22708	6.65258	283.573	0
0.2820	20.875	4.03494	5.43255	235.667	0
0.2827	8.67199	1.00873	3.60167	157.237	0
0.2833	-2.93576	-1.19214	2.99083	85.8136	0
0.2840	-9.33491	-0.550219	1.46537	29.668	0
0.2847	-17.2763	-2.01747	0.243672	-37.7758	0
0.2853	-26.1242	-2.9345	-1.58721	-115.284	0
0.2860	-28.5594	-1.46725	-5.85981	-186.396	0
0.2867	-28.5594	-1.74236	-9.827	-248.955	0
0.2873	-30.3993	-2.65939	-10.7416	-295.957	0
0.2880	-28.2618	-0.825328	-10.1324	-323.125	0
0.2887	-20.6315	-2.38428	-8.60697	-336.545	0
0.2893	-16.6675	-4.76856	-7.38527	-339.604	0
0.2900	-17.574	-3.30131	-9.827	-329.835	0
0.2907	-18.1963	-3.30131	-11.6579	-310.61	0
0.2913	-19.4139	-4.21834	-11.3525	-277.653	0
0.2920	-20.3203	0.366812	-10.7416	-219.665	0
0.2927	-16.6675	2.20087	-9.827	-141.844	0
0.2933	-11.4725	-0.550219	-6.16524	-71.3414	0
0.2940	-6.58855	-0.275109	-1.58721	-12.4494	0
0.2947	3.78808	1.28384	2.07455	59.2703	0
0.2953	16.2887	1.28384	4.8217	141.055	0
0.2960	21.4838	2.47598	7.87261	207.578	0
0.2967	23.3102	4.95197	10.3143	261.602	0
0.2973	26.9765	6.78603	10.3143	308.603	0
0.2980	28.5053	9.81223	9.39974	335.147	0
0.2987	29.7229	11.3712	9.70516	346.741	0
0.2993	30.9405	10.179	9.39974	353.155	0
0.3000	25.4478	7.42795	6.95801	343.699	0
0.3007	18.1287	3.1179	6.95801	320.806	0
0.3013	15.3823	0.366812	6.65258	292.125	0
0.3020	9.88959	1.28384	2.37998	237.788	0
0.3027	-3.23339	0.366812	-0.367177	158.142	0
0.3033	-14.8276	-1.19214	2.6854	88.5601	0
0.3040	-20.9427	0.366812	4.21085	32.4145	0
0.3047	-26.1242	-0.550219	0.243672	-36.8548	0
0.3053	-29.1817	-4.21834	-4.63812	-116.814	0
0.3060	-28.5594	-6.0524	-5.85981	-186.1	0
0.3067	-29.4794	-7.88647	-7.07984	-241.933	0
0.3073	-34.0656	-8.8035	-10.7416	-286.5	0
0.3080	-35.892	-6.96943	-11.6579	-315.182	0
0.3087	-32.5369	-7.88647	-8.91072	-328.914	0
0.3093	-29.7905	-9.35371	-9.52157	-331.052	0
0.3100	-31.3058	-6.0524	-10.7416	-321.596	0
0.3107	-31.3058	-1.46725	-8.60697	-303.275	0
0.3113	-27.653	-1.19214	-7.07984	-272.16	0
0.3120	-23.689	-1.46725	-8.30154	-217.215	0
0.3127	-19.4139	-0.550219	-7.07984	-140.923	0
0.3133	-14.2188	1.28384	-3.41809	-69.2035	0
0.3140	-8.11731	2.8428	-0.670933	-10.6239	0
0.3147	0.730558	1.28384	1.46537	57.1324	0
0.3153	10.4984	1.00873	2.6854	136.17	0
0.3160	16.5999	2.8428	3.29625	207.578	0
0.3167	22.7014	3.39301	3.90543	265.878	0
0.3173	30.6428	2.47598	2.07455	309.82	0
0.3180	32.7804	2.20087	2.07455	332.713	0
0.3187	30.9405	3.1179	5.43255	343.995	0
0.3193	31.8604	5.22708	7.56886	349.487	0
0.3200	32.1581	5.869	7.56886	338.814	0
0.3207	30.3317	2.20087	8.48346	316.843	0
0.3213	30.3317	0.366812	6.95801	289.066	0
0.3220	29.4117	1.28384	6.65258	237.18	0
0.3227	23.6214	-0.550219	10.9252	163.026	0
0.3233	18.4263	-4.21834	11.8398	96.5033	0
0.3240	15.6799	-3.30131	5.73631	38.8283	0
0.3247	10.1872	-2.9345	1.46537	-32.2829	0
0.3253	1.94815	-6.0524	-0.670933	-113.459	0
0.3260	-4.15336	-6.96943	-4.02893	-186.1	0
0.3267	-9.64607	-6.96943	-6.77442	-245.6	0
0.3273	-19.7115	-7.88647	-7.99612	-291.385	0
0.3280	-31.3058	-7.88647	-7.38527	-321.596	0
0.3287	-35.892	-6.0524	-5.85981	-337.153	0
0.3293	-32.2257	-6.60262	-6.16524	-340.821	0
0.3300	-30.3993	-6.96943	-7.69069	-331.66	0
0.3307	-34.6744	-5.13537	-7.69069	-313.044	0
0.3313	-38.6384	-4.21834	-7.38527	-283.442	0
0.3320	-34.3633	-2.65939	-6.47066	-227.296	0
0.3327	-21.5515	-0.825328	-3.72351	-147.633	0
0.3333	-3.23339	-0.550219	-3.41809	-77.4428	0
0.3340	15.3823	1.00873	-1.89263	-20.6887	0
0.3347	26.3677	4.95197	4.8217	50.7185	0
0.3353	26.0566	7.42795	7.56886	133.424	0
0.3360	19.6574	7.06114	5.43255	200.259	0
0.3367	11.1072	6.51092	8.17804	255.188	0
0.3373	1.94815	4.03494	10.0089	303.407	0
0.3380	-0.798202	2.8428	4.21085	330.871	0
0.3387	5.61447	5.22708	1.76913	340.64	0
0.3393	12.6359	7.70306	5.12713	346.445	0
0.3400	16.9111	4.95197	5.73631	339.423	0
0.3407	19.9551	1.92576	3.60167	315.922	0
0.3413	19.6574	2.20087	2.07455	282.652	0
0.3420	14.4623	2.8428	3.60167	226.803	0
0.3427	6.83207	0.641922	7.26343	148.077	0
0.3433	0.730558	-2.38428	7.87261	80.9293	0
0.3440	-1.70463	-3.85153	4.8217	29.3556	0
0.3447	-3.23339	-4.21834	3.60167	-41.1307	0
0.3453	-7.81967	-3.85153	2.37998	-127.503	0
0.3460	-14.8276	-3.30131	-0.976358	-201.657	0
0.3467	-22.1603	-2.01747	-3.41809	-263	0
0.3473	-24.9066	-0.275109	-4.33436	-312.435	0
0.3480	-23.9866	-0.550219	-3.41809	-335.936	0
0.3487	-29.4794	-5.13537	-1.58721	-342.646	0
0.3493	-37.1096	-8.8035	-4.63812	-344.784	0
0.3500	-33.4433	-5.41048	-9.827	-334.111	0
0.3507	-24.9066	-2.01747	-8.91072	-311.514	0
0.3513	-25.2042	-3.30131	-5.85981	-278.557	0
0.3520	-26.733	-3.85153	-6.77442	-217.823	0
0.3527	-22.1603	-1.46725	-5.55439	-135.43	0
0.3533	-17.574	-1.74236	-2.50181	-64.6316	0
0.3540	-11.4725	-5.13537	-0.976358	-4.81859	0
0.3547	-1.09584	-4.76856	0.549097	69.3351	0
0.3553	10.4984	-1.19214	4.21085	150.511	0
0.3560	20.875	1.28384	7.56886	217.659	0
0.3567	28.1941	2.47598	9.39974	271.666	0
0.3573	30.9405	4.95197	8.48346	314.096	0
0.3580	37.3531	6.78603	7.56886	337.581	0
0.3587	51.6937	6.14411	8.78889	346.445	0
0.3593	60.8528	5.22708	11.2306	347.662	0
0.3600	55.0489	4.95197	15.8086	336.676	0
0.3607	43.7658	2.20087	18.2487	314.096	0
0.3613	34.6068	-0.550219	14.2815	279.906	0
0.3620	27.2877	-0.550219	11.2306	219.484	0
0.3627	20.5638	-1.19214	12.4506	139.525	0
0.3633	15.3823	-5.41048	10.3143	70.256	0
0.3640	9.28079	-7.88647	5.73631	9.83453	0
0.3647	3.47691	-5.13537	6.65258	-62.4936	0
0.3653	-5.07332	-4.76856	8.48346	-139.394	0
0.3660	-19.1027	-7.24454	4.21085	-205.933	0
0.3667	-31.0081	-8.16157	-1.58721	-261.47	0
0.3673	-34.0656	-9.07861	-4.63812	-301.45	0
0.3680	-34.6744	-9.99564	-6.47066	-326.776	0
0.3687	-35.892	-7.24454	-10.7416	-347.218	0
0.3693	-33.1457	-5.68559	-15.3196	-353.632	0
0.3700	-30.697	-9.35371	-16.2359	-338.979	0
0.3707	-34.0656	-9.72053	-13.1833	-319.458	0
0.3713	-34.0656	-4.76856	-11.047	-291.993	0
0.3720	-26.733	-2.38428	-12.2687	-234.614	0
0.3727	-19.1027	-3.30131	-12.2687	-154.968	0
0.3733	-14.8276	-4.21834	-9.827	-81.7187	0
0.3740	-9.03727	-4.76856	-7.38527	-16.4128	0
0.3747	-1.70463	-5.13537	-4.63812	59.8788	0
0.3753	6.53443	-4.49345	0.243672	141.663	0
0.3760	15.9911	-2.38428	3.29625	207.578	0
0.3767	22.4038	1.28384	2.07455	259.776	0
0.3773	26.3677	1.28384	2.07455	304.328	0
0.3780	30.3317	-1.74236	6.04173	332.713	0
0.3787	31.8604	-0.275109	7.56886	348.583	0
0.3793	29.4117	3.75983	7.56886	358.039	0
0.3800	27.8965	0.0917031	9.39974	349.487	0
0.3807	28.1941	-5.13537	11.2306	326.595	0
0.3813	27.2877	-2.38428	11.536	297.914	0
0.3820	26.3677	-1.19214	13.3669	239.022	0
0.3827	21.7814	-3.85153	13.0615	148.686	0
0.3833	10.4984	-3.30131	8.17804	70.8645	0
0.3840	-1.09584	-2.01747	2.99083	9.22604	0
0.3847	-7.50851	-5.13537	-0.670933	-68.9075	0
0.3853	-13.61	-7.88647	-6.16524	-153.126	0
0.3860	-19.7115	-6.96943	-12.5742	-219.665	0
0.3867	-21.2403	-6.96943	-18.9814	-275.811	0
0.3873	-19.1027	-6.0524	-22.9502	-317.928	0
0.3880	-18.8051	-5.41048	-25.3903	-338.683	0
0.3887	-22.1603	-6.96943	-27.2212	-349.06	0
0.3893	-25.813	-7.51965	-27.2212	-349.668	0
0.3900	-27.3418	-6.0524	-24.4757	-331.052	0
0.3907	-29.7905	-6.96943	-21.7285	-304.509	0
0.3913	-32.2257	-8.8035	-18.9814	-269.413	0
0.3920	-27.9506	-6.96943	-15.9305	-205.012	0
0.3927	-19.4139	-2.9345	-15.3196	-122.619	0
0.3933	-14.8276	-0.275109	-13.4888	-54.5668	0
0.3940	-10.566	0.641922	-10.1324	5.24618	0
0.3947	1.33936	2.47598	-7.07984	78.1828	0
0.3953	15.9911	6.78603	-4.63812	152.649	0
0.3960	24.2302	8.34498	-0.670933	215.817	0
0.3967	29.1141	5.59389	3.90543	268.016	0
0.3973	33.078	2.8428	8.17804	307.37	0
0.3980	35.5268	2.8428	10.3143	333.009	0
0.3987	37.6508	3.39301	11.536	350.408	0
0.3993	40.0995	3.75983	13.6723	354.372	0
0.4000	38.8819	2.8428	13.9761	340.64	0
0.4007	34.6068	3.1179	11.8398	318.981	0
0.4013	29.1141	4.03494	12.1452	284.79	0
0.4020	23.6214	2.20087	14.8924	221.622	0
0.4027	20.5638	0.366812	13.9761	142.272	0
0.4033	18.1287	1.00873	11.2306	74.2194	0
0.4040	11.1072	-1.46725	7.56886	11.66	0
0.4047	1.65052	-4.21834	0.854521	-67.082	0
0.4053	-6.29091	-2.65939	-8.30154	-151.909	0
0.4060	-14.2188	-2.65939	-15.3196	-219.353	0
0.4067	-20.9427	-6.0524	-19.5922	-272.16	0
0.4073	-23.0667	-5.13537	-20.8139	-315.494	0
0.4080	-26.4354	-2.65939	-19.8977	-342.959	0
0.4087	-34.3633	-3.57642	-15.9305	-355.77	0
0.4093	-38.6384	-3.85153	-12.2687	-359.437	0
0.4100	-35.892	-2.38428	-10.1324	-350.885	0
0.4107	-32.2257	-1.46725	-8.91072	-332.581	0
0.4113	-29.1817	-0.550219	-7.99612	-298.391	0
0.4120	-21.2403	-2.01747	-6.16524	-220.882	0
0.4127	-12.6901	-4.21834	-2.80724	-111.633	0
0.4133	-7.50851	-1.74236	0.243672	-27.3985	0
0.4140	-0.189404	2.20087	2.99083	25.3922	0
0.4147	10.796	5.869	7.56886	89.1686	0
0.4153	18.7375	8.62009	10.9252	165.477	0
0.4160	23.6214	7.70306	12.4506	229.549	0
0.4167	30.034	5.59389	17.3341	281.435	0
0.4173	34.9044	6.51092	21.3013	321.415	0
0.4180	36.4332	6.78603	20.385	341.857	0
0.4187	40.0995	7.06114	21.3013	350.408	0
0.4193	42.8459	10.4542	23.4376	353.155	0
0.4200	38.2731	9.81223	22.8267	343.995	0
0.4207	30.9405	4.03494	23.1322	325.082	0
0.4213	26.3677	-0.275109	20.0796	292.733	0
0.4220	23.0126	-1.74236	11.536	230.47	0
0.4227	17.8175	-2.38428	9.39974	148.373	0
0.4233	8.96963	-1.46725	13.3669	76.0449	0
0.4240	-1.70463	-2.38428	13.0615	12.581	0
0.4247	-10.8637	-4.49345	10.0089	-61.2767	0
0.4253	-17.574	-5.13537	6.04173	-141.236	0
0.4260	-21.2403	-6.60262	2.07455	-212.33	0
0.4267	-22.1603	-8.8035	0.854521	-270.926	0
0.4273	-24.5954	-6.60262	-1.89263	-312.435	0
0.4280	-27.653	-4.21834	-7.99612	-335.328	0
0.4287	-27.653	-6.96943	-9.21615	-349.06	0
0.4293	-26.733	-8.8035	-6.47066	-351.806	0
0.4300	-29.1817	-4.21834	-5.85981	-335.624	0
0.4307	-32.2257	-2.38428	-7.07984	-310.906	0
0.4313	-29.4794	-4.49345	-9.827	-276.732	0
0.4320	-19.4139	-3.85153	-9.21615	-213.564	0
0.4327	-9.9437	-0.550219	-2.50181	-131.154	0
0.4333	-5.97975	0.366812	1.76913	-60.6682	0
0.4340	-4.15336	1.28384	0.854521	2.49975	0
0.4347	2.55695	3.1179	3.60167	81.2417	0
0.4353	16.5999	3.1179	5.73631	162.73	0
0.4360	32.1581	4.03494	3.60167	226.803	0
0.4367	37.6508	7.70306	6.95801	281.748	0
0.4373	32.1581	8.34498	16.4178	326.595	0
0.4380	27.2877	5.869	20.6904	348.879	0
0.4387	26.9765	5.59389	20.0796	358.039	0
0.4393	25.7589	7.70306	17.6395	362.924	0
0.4400	23.3102	6.78603	15.8086	348.583	0
0.4407	22.7014	4.03494	17.0287	317.451	0
0.4413	23.6214	2.20087	17.6395	279.297	0
0.4420	23.3102	1.00873	11.8398	214.6	0
0.4427	19.0351	0.366812	5.43255	125.793	0
0.4433	13.8535	1.28384	2.37998	52.8565	0
0.4440	8.96963	-0.275109	0.549097	-6.64406	0
0.4447	-1.70463	-2.38428	-0.976358	-82.6396	0
0.4453	-13.0012	-3.30131	-1.28178	-159.852	0
0.4460	-16.3564	-6.32751	-1.28178	-217.215	0
0.4467	-19.1027	-9.35371	1.46537	-267.275	0
0.4473	-25.813	-8.43668	5.12713	-309.08	0
0.4480	-26.733	-5.68559	3.60167	-330.739	0
0.4487	-25.813	-5.13537	-0.976358	-344.472	0
0.4493	-32.2257	-4.49345	-2.50181	-350.885	0
0.4500	-41.3847	-5.13537	-1.58721	-336.232	0
0.4507	-42.6023	-6.32751	-0.670933	-306.334	0
0.4513	-37.7184	-5.13537	-3.41809	-263	0
0.4520	-30.0882	-0.275109	-9.827	-192.201	0
0.4527	-19.4139	3.75983	-12.2687	-111.025	0
0.4533	-7.19735	3.39301	-7.07984	-48.7615	0
0.4540	0.12176	2.20087	-0.976358	10.1305	0
0.4547	5.00567	4.95197	0.854521	87.3431	0
0.4553	13.8535	9.26201	0.243672	165.773	0
0.4560	22.4038	9.26201	-1.28178	228.332	0
0.4567	23.6214	7.06114	-1.28178	279.297	0
0.4573	25.4478	8.34498	2.07455	317.139	0
0.4580	30.9405	9.26201	5.73631	337.581	0
0.4587	34.2956	6.78603	6.04173	348.583	0
0.4593	33.998	4.67686	5.73631	348.879	0
0.4600	33.078	3.39301	9.39974	332.713	0
0.4607	27.2877	3.1179	13.3669	305.857	0
0.4613	17.2087	4.67686	11.8398	266.174	0
0.4620	12.6359	5.22708	10.3143	199.042	0
0.4627	13.5424	3.1179	12.4506	118.162	0
0.4633	13.2447	-0.550219	9.39974	52.248	0
0.4640	9.88959	-0.825328	2.07455	-11.2324	0
0.4647	5.30331	0.366812	-0.670933	-92.7044	0
0.4653	-2.6246	-0.550219	-3.72351	-174.801	0
0.4660	-12.6901	-2.38428	-7.07984	-238.89	0
0.4667	-21.2403	-0.550219	-3.41809	-289.247	0
0.4673	-26.733	0.366812	-2.80724	-326.168	0
0.4680	-30.3993	-2.65939	-10.7416	-347.53	0
0.4687	-34.3633	-3.30131	-12.8779	-359.125	0
0.4693	-38.3272	-1.74236	-8.91072	-358.22	0
0.4700	-41.0736	-1.74236	-7.07984	-341.429	0
0.4707	-39.5584	-1.19214	-5.55439	-311.514	0
0.4713	-33.4433	1.55895	-3.41809	-265.138	0
0.4720	-23.9866	1.28384	-4.33436	-193.418	0
0.4727	-14.8276	0.0917031	-3.41809	-113.163	0
0.4733	-10.2549	3.1179	-0.670933	-47.232	0
0.4740	-5.97975	5.22708	-0.670933	12.2685	0
0.4747	2.86812	4.95197	-0.0617525	85.2052	0
0.4753	13.5424	6.51092	3.60167	163.026	0
0.4760	20.2662	6.78603	6.95801	227.115	0
0.4767	27.2877	5.869	10.0089	277.768	0
0.4773	35.5268	8.8952	10.3143	315.001	0
0.4780	37.3531	12.0131	10.3143	335.755	0
0.4787	37.3531	9.81223	13.3669	344.916	0
0.4793	41.9259	10.179	13.9761	344.307	0
0.4800	42.5347	11.6463	10.3143	326.595	0
0.4807	37.3531	7.97817	10.0089	296.384	0
0.4813	33.6868	4.31005	12.4506	256.109	0
0.4820	27.8965	3.75983	11.2306	189.586	0
0.4827	16.2887	-0.550219	10.0089	107.177	0
0.4833	5.92564	-4.49345	9.39974	39.4368	0
0.4840	-2.0158	-2.38428	4.8217	-20.9847	0
0.4847	-11.7836	-1.74236	0.243672	-97.5888	0
0.4853	-21.2403	-4.21834	0.243672	-176.627	0
0.4860	-27.653	-4.21834	-2.19806	-239.811	0
0.4867	-30.697	-3.57642	-7.99612	-292.898	0
0.4873	-34.6744	-4.21834	-8.91072	-333.798	0
0.4880	-40.4648	-4.21834	-5.85981	-353.023	0
0.4887	-43.2111	-3.30131	-7.99612	-360.654	0
0.4893	-39.5584	-2.38428	-13.4888	-361.263	0
0.4900	-35.2832	-1.46725	-13.4888	-344.784	0
0.4907	-33.7545	-0.825328	-11.6579	-313.652	0
0.4913	-30.3993	0.366812	-12.8779	-272.16	0
0.4920	-23.689	3.1179	-12.8779	-207.462	0
0.4927	-17.574	4.31005	-7.07984	-127.503	0
0.4933	-16.3564	2.20087	-3.11266	-60.9642	0
0.4940	-16.6675	1.00873	-6.16524	-0.246685	0
0.4947	-12.3924	3.1179	-6.16524	78.4953	0
0.4953	-2.0158	5.59389	-0.670933	160.888	0
0.4960	8.96963	6.78603	3.29625	223.152	0
0.4967	18.1287	8.34498	5.12713	272.275	0
0.4973	24.5413	7.97817	10.0089	311.037	0
0.4980	27.5853	7.06114	12.1452	329.966	0
0.4987	30.034	8.8952	8.17804	335.147	0
0.4993	33.6868	9.53712	5.73631	333.617	0
0.5000	38.2731	4.95197	8.78889	317.747	0
0.5007	38.5707	3.39301	11.2306	290.891	0
0.5013	35.5268	6.78603	10.3143	253.362	0
0.5020	30.034	4.67686	7.56886	184.389	0
0.5027	19.3463	-0.550219	4.21085	94.0529	0
0.5033	3.47691	0.0917031	2.07455	21.7248	0
0.5040	-11.1748	0.366812	-0.670933	-38.3843	0
0.5047	-23.0667	-4.76856	-4.94354	-116.518	0
0.5053	-31.3058	-7.24454	-8.30154	-195.243	0
0.5060	-34.0656	-5.68559	-10.7416	-253.839	0
0.5067	-37.1096	-5.13537	-13.1833	-302.667	0
0.5073	-39.856	-5.13537	-16.2359	-338.979	0
0.5080	-33.1457	-5.13537	-18.0668	-353.632	0
0.5087	-24.9066	-6.96943	-18.9814	-358.22	0
0.5093	-27.0442	-7.88647	-18.9814	-354.24	0
0.5100	-35.892	-6.60262	-17.7614	-333.486	0
0.5107	-41.3847	-5.13537	-15.0142	-304.805	0
0.5113	-37.7184	-1.46725	-13.4888	-261.174	0
0.5120	-13.9212	1.92576	-13.1833	-185.787	0
0.5127	18.4263	0.366812	-10.7416	-104.611	0
0.5133	26.0566	-1.46725	-7.99612	-45.719	0
0.5140	15.0711	2.20087	-7.38527	17.1529	0
0.5147	15.3823	6.14411	-4.33436	100.467	0
0.5153	22.4038	7.97817	0.243672	176.462	0
0.5160	19.6574	8.62009	-0.670933	231.999	0
0.5167	18.1287	7.42795	-2.50181	278.689	0
0.5173	25.4478	5.869	-0.0617525	312.863	0
0.5180	30.034	6.51092	-0.0617525	329.046	0
0.5187	26.6654	6.78603	-2.50181	335.755	0
0.5193	22.7014	6.14411	-2.80724	332.713	0
0.5200	21.7814	4.31005	-1.58721	313.784	0
0.5207	22.0926	1.92576	-1.28178	284.494	0
0.5213	19.3463	0.641922	-3.72351	238.413	0
0.5220	13.8535	0.0917031	-9.827	165.164	0
0.5227	11.4183	-2.9345	-13.4888	87.6556	0
0.5233	9.88959	-4.21834	-12.2687	28.1386	0
0.5240	4.39688	-3.30131	-9.827	-34.1084	0
0.5247	-4.76215	-3.85153	-6.47066	-114.38	0
0.5253	-13.0012	-6.96943	-5.55439	-188.846	0
0.5260	-19.4139	-7.88647	-9.52157	-246.521	0
0.5267	-24.9066	-6.0524	-8.30154	-294.131	0
0.5273	-30.697	-3.30131	-3.72351	-324.342	0
0.5280	-36.812	-4.21834	-9.52157	-338.979	0
0.5287	-41.9935	-7.24454	-17.7614	-350.589	0
0.5293	-45.6599	-6.96943	-17.4559	-349.06	0
0.5300	-46.8775	-4.76856	-18.0668	-327.384	0
0.5307	-48.0951	-5.13537	-23.5594	-301.45	0
0.5313	-47.7974	-5.41048	-26.3066	-261.783	0
0.5320	-39.856	-2.38428	-27.5266	-187.316	0
0.5327	-27.653	1.92576	-27.5266	-105.532	0
0.5333	-19.1027	2.47598	-22.6448	-44.1896	0
0.5340	-9.03727	0.641922	-19.2868	18.9783	0
0.5347	7.14323	1.92576	-22.9502	97.7203	0
0.5353	20.875	4.31005	-25.6957	170.969	0
0.5360	27.2877	4.03494	-20.5085	230.174	0
0.5367	27.8965	4.03494	-9.52157	280.218	0
0.5373	29.4117	6.14411	0.854521	314.705	0
0.5380	36.4332	5.59389	4.8217	333.617	0
0.5387	45.5922	4.31005	6.04173	345.212	0
0.5393	48.9474	6.14411	10.3143	342.778	0
0.5400	49.5562	5.869	16.1124	321.727	0
0.5407	48.9474	2.8428	19.4704	291.812	0
0.5413	42.8459	-0.825328	18.5541	248.79	0
0.5420	34.6068	-3.30131	15.8086	180.426	0
0.5427	28.5053	-2.65939	15.1978	103.213	0
0.5433	22.4038	-2.38428	12.1452	40.0453	0
0.5440	17.5199	-5.41048	4.21085	-22.8266	0
0.5447	14.4623	-6.0524	-1.58721	-100.944	0
0.5453	7.14323	-3.30131	-5.85981	-175.722	0
0.5460	-6.58855	-4.49345	-12.8779	-234.614	0
0.5467	-17.8851	-7.88647	-18.6776	-284.363	0
0.5473	-22.1603	-7.51965	-18.9814	-316.103	0
0.5480	-23.9866	-6.96943	-18.9814	-328.618	0
0.5487	-27.9506	-6.96943	-19.8977	-338.683	0
0.5493	-29.7905	-5.68559	-16.5413	-338.683	0
0.5500	-28.2618	-4.21834	-12.5742	-317.007	0
0.5507	-29.7905	-1.46725	-12.5742	-287.109	0
0.5513	-30.697	3.1179	-11.6579	-244.383	0
0.5520	-23.3778	3.75983	-7.99612	-172.367	0
0.5527	-14.2188	0.641922	-4.94354	-93.6254	0
0.5533	-9.64607	-0.550219	-1.89263	-31.9869	0
0.5540	-2.93576	2.20087	0.243672	31.806	0
0.5547	8.67199	4.03494	0.243672	110.236	0
0.5553	19.9551	4.03494	2.07455	185.31	0
0.5560	30.034	4.95197	7.26343	246.044	0
0.5567	40.0995	7.70306	12.1452	295.167	0
0.5573	47.121	8.62009	15.5032	328.437	0
0.5580	49.8673	7.70306	18.5541	343.699	0
0.5587	48.0274	7.42795	20.385	348.583	0
0.5593	45.5922	7.06114	18.8596	344.916	0
0.5600	44.0635	6.78603	15.5032	327.829	0
0.5607	40.0995	5.869	13.0615	297.618	0
0.5613	32.7804	2.20087	14.5869	252.441	0
0.5620	23.919	-0.825328	17.6395	181.643	0
0.5627	14.7735	0.641922	17.6395	97.7203	0
0.5633	7.14323	4.03494	13.9761	29.0595	0
0.5640	1.65052	1.92576	8.48346	-33.4999	0
0.5647	-3.84219	-2.65939	3.29625	-113.163	0
0.5653	-9.33491	-5.13537	1.15995	-192.497	0
0.5660	-14.8276	-5.68559	-0.0617525	-252.31	0
0.5667	-23.9866	-5.68559	-3.11266	-297.174	0
0.5673	-33.4433	-5.41048	-6.16524	-326.168	0
0.5680	-38.6384	-6.96943	-6.77442	-338.979	0
0.5687	-43.2111	-7.24454	-7.99612	-346.313	0
0.5693	-46.5663	-3.30131	-9.827	-339.9	0
0.5700	-44.7399	1.28384	-7.99612	-314.869	0
0.5707	-43.2111	1.00873	-6.77442	-283.442	0
0.5713	-41.6824	0.366812	-10.4378	-235.831	0
0.5720	-30.3993	2.20087	-10.7416	-158.323	0
0.5727	-11.1748	4.03494	-3.41809	-80.5017	0
0.5733	3.47691	4.95197	0.243672	-22.2181	0
0.5740	9.88959	6.78603	1.15995	41.8707	0
0.5747	11.716	9.81223	4.8217	121.517	0
0.5753	17.2087	12.2882	7.56886	194.454	0
0.5760	28.1941	11.3712	5.43255	252.754	0
0.5767	36.4332	7.97817	4.51628	298.835	0
0.5773	39.4907	6.14411	4.51628	326.908	0
0.5780	42.8459	7.42795	3.60167	340.327	0
0.5787	43.157	9.26201	4.51628	346.133	0
0.5793	35.2156	7.70306	6.34716	339.11	0
0.5800	28.1941	4.95197	7.26343	317.747	0
0.5807	30.6428	6.51092	9.39974	288.145	0
0.5813	36.7444	10.179	10.6198	239.926	0
0.5820	32.7804	10.7293	6.95801	164.556	0
0.5827	15.0711	9.26201	6.04173	87.0471	0
0.5833	-4.15336	7.42795	11.2306	26.0006	0
0.5840	-15.4499	3.75983	10.9252	-40.2262	0
0.5847	-22.4579	1.92576	2.37998	-121.402	0
0.5853	-28.8706	3.39301	-3.72351	-193.105	0
0.5860	-37.1096	2.20087	-3.41809	-247.426	0
0.5867	-47.7974	0.0917031	-4.02893	-293.21	0
0.5873	-54.1966	1.55895	-7.07984	-324.03	0
0.5880	-53.2901	3.1179	-8.91072	-338.979	0
0.5887	-54.1966	3.39301	-8.91072	-346.609	0
0.5893	-56.0365	6.14411	-8.60697	-340.508	0
0.5900	-52.979	10.4542	-9.827	-318.537	0
0.5907	-46.2687	13.2052	-11.6579	-289.855	0
0.5913	-37.7184	17.1485	-9.827	-242.245	0
0.5920	-25.813	22.3756	-6.16524	-165.954	0
0.5927	-16.6675	26.5939	-5.24896	-89.0534	0
0.5933	-12.3924	27.8777	-5.24896	-27.711	0
0.5940	-5.37095	25.4018	-3.11266	38.2034	0
0.5947	7.44087	20.5415	0.549097	117.866	0
0.5953	19.3463	14.3974	4.8217	194.766	0
0.5960	27.5853	7.70306	7.87261	258.543	0
0.5967	35.5268	1.00873	8.17804	303.719	0
0.5973	43.7658	-4.49345	7.56886	329.046	0
0.5980	46.201	-9.35371	9.70516	343.699	0
0.5987	39.4907	-13.0218	12.7561	350.096	0
0.5993	29.7229	-15.2227	14.8924	342.465	0
0.6000	22.4038	-17.0568	16.4178	323.24	0
0.6007	18.4263	-20.6332	16.4178	294.246	0
0.6013	17.2087	-28.3363	15.1978	244.202	0
0.6020	12.6359	-34.3887	13.9761	169.44	0
0.6027	1.04172	-35.3057	12.4506	92.2275	0
0.6033	-9.33491	-37.1398	10.3143	29.9641	0
0.6040	-13.9212	-38.6987	6.04173	-30.4574	0
0.6047	-17.2763	-36.8646	1.46537	-106.749	0
0.6053	-22.7691	-35.3057	-1.28178	-183.353	0
0.6060	-30.3993	-35.9476	-4.33436	-244.383	0
0.6067	-37.7184	-35.0306	-8.91072	-293.21	0
0.6073	-35.892	-33.4716	-12.2687	-325.247	0
0.6080	-24.9066	-34.3887	-16.2359	-336.545	0
0.6087	-15.7476	-36.5895	-19.2868	-340.821	0
0.6093	-15.7476	-38.0568	-17.1505	-338.074	0
0.6100	-22.1603	-36.2227	-14.0996	-317.32	0
0.6107	-25.5154	-31.6376	-12.5742	-286.797	0
0.6113	-20.9427	-27.0524	-5.55439	-239.499	0
0.6120	-13.9212	-23.3843	2.07455	-162.599	0
0.6127	-8.72611	-21.5502	0.549097	-82.6396	0
0.6133	-4.15336	-20.6332	-2.50181	-21.9057	0
0.6140	3.16575	-17.9738	1.76913	42.7917	0
0.6147	9.88959	-13.0218	6.34716	123.359	0
0.6153	13.8535	-10.2707	5.73631	197.825	0
0.6160	19.6574	-8.8035	5.73631	256.405	0
0.6167	26.9765	-3.57642	8.48346	302.486	0
0.6173	30.9405	-0.825328	9.09431	332.088	0
0.6180	34.9044	-4.21834	6.95801	347.662	0
0.6187	44.6723	-5.13537	7.87261	354.076	0
0.6193	50.165	-1.19214	10.9252	346.133	0
0.6200	44.6723	0.366812	12.7561	324.77	0
0.6207	38.5707	-0.275109	13.3669	295.48	0
0.6213	35.5268	-1.46725	14.2815	246.044	0
0.6220	26.3677	-5.41048	13.9761	169.128	0
0.6227	13.8535	-7.88647	13.0615	87.6556	0
0.6233	8.36083	-2.9345	11.2306	20.5078	0
0.6240	5.92564	-2.01747	7.56886	-49.074	0
0.6247	-3.23339	-9.07861	3.90543	-129.033	0
0.6253	-16.9652	-12.1048	1.46537	-199.832	0
0.6260	-29.7905	-9.72053	-1.28178	-255.977	0
0.6267	-43.5223	-10.2707	-4.33436	-302.667	0
0.6273	-54.1966	-9.35371	-8.30154	-330.739	0
0.6280	-52.3702	-4.21834	-10.1324	-341.429	0
0.6287	-42.3047	-2.01747	-10.7416	-346.609	0
0.6293	-37.1096	-2.01747	-12.2687	-337.466	0
0.6300	-36.812	1.00873	-11.9633	-309.689	0
0.6307	-31.3058	2.20087	-8.30154	-275.202	0
0.6313	-24.5954	-1.46725	-6.16524	-223.02	0
0.6320	-21.2403	-2.38428	-7.07984	-141.532	0
0.6327	-17.8851	2.20087	-7.69069	-64.9441	0
0.6333	-13.3124	5.869	-5.85981	-9.39049	0
0.6340	-8.42847	6.51092	-2.80724	54.9944	0
0.6347	3.47691	8.8952	0.243672	132.503	0
0.6353	18.4263	15.3144	3.29625	199.338	0
0.6360	24.2302	18.7074	6.65258	256.109	0
0.6367	26.3677	15.6812	9.39974	304.015	0
0.6373	31.8604	13.2052	10.3143	330.575	0
0.6380	34.2956	14.7642	10.3143	344.307	0
0.6387	32.7804	15.3144	12.7561	354.98	0
0.6393	35.2156	11.3712	15.1978	349.487	0
0.6400	35.8244	10.179	15.8086	326.299	0
0.6407	31.8604	13.8472	17.6395	293.029	0
0.6413	26.3677	15.9563	18.8596	236.884	0
0.6420	14.4623	12.9301	14.8924	155.099	0
0.6427	0.419394	8.62009	10.3143	75.7489	0
0.6433	-7.19735	6.51092	10.0089	9.83453	0
0.6440	-14.2188	5.22708	8.48346	-57.9217	0
0.6447	-25.2042	4.31005	2.07455	-126.583	0
0.6453	-31.9281	3.1179	-2.19806	-188.221	0
0.6460	-36.5008	1.28384	-3.41809	-247.426	0
0.6467	-40.7759	0.641922	-7.07984	-296.878	0
0.6473	-40.1671	1.92576	-10.7416	-324.951	0
0.6480	-36.812	-0.550219	-12.8779	-342.038	0
0.6487	-35.2832	-4.21834	-15.0142	-356.378	0
0.6493	-31.6169	-3.30131	-14.405	-349.964	0
0.6500	-28.8706	-0.550219	-11.6579	-319.754	0
0.6507	-29.7905	-1.46725	-11.6579	-281.912	0
0.6513	-25.5154	-0.825328	-13.7942	-233.693	0
0.6520	-13.0012	4.95197	-12.5742	-163.207	0
0.6527	-2.0158	9.81223	-8.60697	-87.82	0
0.6533	2.86812	10.4542	-5.55439	-22.8266	0
0.6540	7.75203	11.3712	-5.55439	48.8931	0
0.6547	13.8535	13.2052	-3.72351	132.815	0
0.6553	18.1287	12.5633	1.46537	204.535	0
0.6560	19.9551	10.7293	5.73631	257.934	0
0.6567	23.919	12.2882	7.56886	303.407	0
0.6573	30.9405	13.2052	10.3143	330.575	0
0.6580	34.6068	9.81223	13.0615	339.11	0
0.6587	35.8244	10.4542	13.0615	342.465	0
0.6593	39.1795	14.1223	12.1452	337.581	0
0.6600	39.4907	11.3712	11.8398	316.53	0
0.6607	34.2956	5.22708	11.2306	283.261	0
0.6613	28.1941	3.39301	11.2306	228.645	0
0.6620	19.3463	1.00873	10.3143	150.511	0
0.6627	6.83207	-1.46725	6.95801	74.8279	0
0.6633	0.730558	0.0917031	2.99083	14.7189	0
0.6640	2.25932	-1.74236	-1.28178	-53.3334	0
0.6647	-1.70463	-6.0524	-6.16524	-135.134	0
0.6653	-9.64607	-4.21834	-7.69069	-208.071	0
0.6660	-12.3924	-3.57642	-5.85981	-263.921	0
0.6667	-16.3564	-8.43668	-7.07984	-308.768	0
0.6673	-24.2978	-6.96943	-12.8779	-338.37	0
0.6680	-27.0442	-2.9345	-15.6251	-351.806	0
0.6687	-26.733	-5.13537	-14.0996	-355.457	0
0.6693	-28.5594	-6.60262	-14.0996	-347.218	0
0.6700	-25.2042	-4.21834	-14.405	-325.247	0
0.6707	-16.3564	-3.30131	-11.6579	-292.602	0
0.6713	-10.2549	-0.275109	-11.6579	-238.282	0
0.6720	-3.84219	4.03494	-12.8779	-159.244	0
0.6727	3.47691	1.55895	-7.69069	-84.7776	0
0.6733	5.30331	-1.74236	-0.0617525	-24.9646	0
0.6740	8.04966	1.28384	-1.28178	44.6172	0
0.6747	17.5199	3.75983	-3.41809	127.931	0
0.6753	26.3677	3.1179	2.37998	200.259	0
0.6760	31.5493	4.67686	9.39974	256.405	0
0.6767	36.7444	5.869	11.536	301.877	0
0.6773	38.5707	4.95197	12.7561	329.966	0
0.6780	37.6508	6.14411	13.0615	340.327	0
0.6787	40.7083	8.62009	13.3669	343.074	0
0.6793	44.3746	6.14411	14.5869	336.676	0
0.6800	44.3746	2.8428	14.5869	314.392	0
0.6807	44.3746	2.20087	13.3669	281.139	0
0.6813	39.1795	2.20087	13.6723	227.724	0
0.6820	25.7589	0.366812	13.0615	143.193	0
0.6827	18.1287	-2.01747	10.6198	54.6984	0
0.6833	23.6214	-1.74236	8.48346	-13.9788	0
0.6840	23.3102	-2.65939	6.65258	-87.82	0
0.6847	6.53443	-7.51965	2.99083	-175.114	0
0.6853	-11.1748	-11.1878	0.243672	-244.992	0
0.6860	-20.9427	-11.1878	-1.28178	-292.289	0
0.6867	-26.4354	-12.7467	-5.85981	-327.088	0
0.6873	-29.4794	-15.4978	-8.30154	-339.604	0
0.6880	-32.8345	-12.7467	-6.16524	-342.038	0
0.6887	-35.2832	-8.16157	-6.16524	-350.589	0
0.6893	-34.3633	-7.51965	-8.30154	-339.9	0
0.6900	-31.6169	-7.88647	-7.69069	-298.391	0
0.6907	-31.0081	-5.41048	-6.16524	-251.093	0
0.6913	-28.2618	-3.30131	-6.47066	-195.556	0
0.6920	-21.2403	-3.57642	-4.33436	-118.031	0
0.6927	-13.9212	-2.9345	-1.58721	-42.6601	0
0.6933	-5.37095	1.28384	-1.28178	16.8568	0
0.6940	5.30331	3.75983	-0.367177	86.4221	0
0.6947	14.4623	3.75983	2.37998	166.085	0
0.6953	21.4838	6.51092	3.90543	231.391	0
0.6960	27.8965	10.179	4.8217	281.435	0
0.6967	32.4692	11.0961	6.95801	323.849	0
0.6973	35.2156	11.3712	10.3143	348.879	0
0.6980	37.6508	10.7293	13.9761	358.648	0
0.6987	37.042	8.34498	15.1978	359.569	0
0.6993	35.2156	7.70306	13.9761	341.561	0
0.7000	37.9619	8.62009	13.6723	306.466	0
0.7007	41.3171	7.70306	13.9761	268.92	0
0.7013	33.6868	4.95197	11.2306	212.166	0
0.7020	17.2087	3.1179	7.87261	127.01	0
0.7027	5.92564	2.47598	5.43255	54.9944	0
0.7033	1.04172	1.55895	1.46537	10.739	0
0.7040	-7.50851	-3.85153	-1.58721	-45.4066	0
0.7047	-20.6315	-9.35371	-1.58721	-122.011	0
0.7053	-28.8706	-7.88647	-4.33436	-190.671	0
0.7060	-33.7545	-5.13537	-9.52157	-250.484	0
0.7067	-39.2472	-6.0524	-11.047	-305.413	0
0.7073	-43.2111	-2.38428	-11.9633	-340.821	0
0.7080	-46.8775	-0.275109	-15.3196	-360.342	0
0.7087	-52.3702	-5.13537	-16.5413	-369.206	0
0.7093	-51.7614	-6.96943	-16.5413	-351.806	0
0.7100	-44.4287	-2.9345	-20.2031	-308.159	0
0.7107	-38.3272	-3.30131	-22.034	-256.898	0
0.7113	-33.4433	-3.85153	-18.0668	-194.339	0
0.7120	-26.733	1.55895	-15.3196	-119.264	0
0.7127	-20.6315	6.14411	-14.405	-53.3334	0
0.7133	-13.9212	6.51092	-10.1324	2.81221	0
0.7140	-4.76215	7.42795	-6.47066	71.7855	0
0.7147	2.86812	8.62009	-5.24896	147.156	0
0.7153	11.4183	9.26201	-1.89263	212.462	0
0.7160	23.3102	11.3712	2.6854	270.449	0
0.7167	31.2516	12.9301	2.37998	317.451	0
0.7173	33.998	12.2882	0.854521	347.054	0
0.7180	36.4332	10.7293	4.51628	365.966	0
0.7187	38.2731	8.62009	9.09431	374.205	0
0.7193	38.8819	7.42795	7.56886	360.177	0
0.7200	37.3531	8.34498	6.04173	333.617	0
0.7207	31.5493	5.59389	7.56886	301.877	0
0.7213	23.6214	-0.550219	6.95801	245.123	0
0.7220	15.9911	-1.46725	4.21085	159.671	0
0.7227	6.53443	1.00873	2.6854	80.3208	0
0.7233	-1.407	1.28384	-0.670933	17.1529	0
0.7240	-5.68212	2.47598	-4.94354	-58.2178	0
0.7247	-13.9212	4.95197	-6.77442	-148.258	0
0.7253	-26.733	3.39301	-7.99612	-222.099	0
0.7260	-34.3633	1.55895	-9.827	-274.906	0
0.7267	-36.812	1.28384	-12.5742	-317.32	0
0.7273	-41.6824	-1.19214	-15.0142	-342.038	0
0.7280	-45.9575	-2.65939	-14.7105	-348.747	0
0.7287	-45.0511	-0.550219	-12.2687	-349.668	0
0.7293	-42.9135	0.366812	-11.9633	-338.074	0
0.7300	-41.6824	-0.550219	-12.5742	-311.218	0
0.7307	-37.7184	0.366812	-10.4378	-279.166	0
0.7313	-29.7905	3.75983	-7.99612	-226.687	0
0.7320	-21.8491	6.78603	-7.07984	-145.199	0
0.7327	-14.2188	7.97817	-5.85981	-71.6539	0
0.7333	-6.29091	8.62009	-4.33436	-18.5507	0
0.7340	1.65052	8.62009	-3.41809	50.11	0
0.7347	9.88959	8.62009	-0.0617525	139.838	0
0.7353	16.5999	10.4542	3.60167	216.738	0
0.7360	21.1726	12.2882	5.73631	277.159	0
0.7367	29.7229	11.0961	6.34716	327.516	0
0.7373	41.9259	8.8952	4.21085	358.039	0
0.7380	47.7298	9.53712	2.07455	370.554	0
0.7387	45.9034	9.53712	6.04173	372.988	0
0.7393	42.8459	8.8952	12.1452	358.039	0
0.7400	39.7883	8.62009	13.9761	325.987	0
0.7407	39.1795	7.42795	14.8924	284.494	0
0.7413	38.5707	5.59389	16.1124	221.622	0
0.7420	29.4117	4.03494	13.9761	133.424	0
0.7427	16.2887	-0.550219	11.536	50.11	0
0.7433	7.14323	-5.13537	10.9252	-17.3338	0
0.7440	-4.45099	-6.0524	7.87261	-90.8789	0
0.7447	-21.2403	-7.51965	4.21085	-167.171	0
0.7453	-34.3633	-11.1878	2.37998	-224.237	0
0.7460	-45.0511	-13.3887	-1.58721	-265.746	0
0.7467	-54.1966	-14.5808	-4.94354	-303.275	0
0.7473	-54.1966	-15.2227	-5.55439	-331.66	0
0.7480	-48.0951	-11.5546	-9.52157	-348.139	0
0.7487	-48.7039	-8.8035	-15.3196	-351.494	0
0.7493	-50.5438	-10.6376	-16.2359	-338.979	0
0.7500	-41.3847	-10.2707	-13.7942	-314.261	0
0.7507	-26.733	-7.88647	-15.3196	-275.515	0
0.7513	-15.4499	-10.9127	-19.2868	-208.071	0
0.7520	-5.68212	-12.1048	-20.2031	-124.149	0
0.7527	2.55695	-5.13537	-16.5413	-54.5668	0
0.7533	4.39688	-2.01747	-11.6579	3.4207	0
0.7540	4.69451	-4.21834	-7.99612	75.4364	0
0.7547	12.3248	-2.01747	-6.77442	156.004	0
0.7553	21.1726	4.03494	-4.63812	223.76	0
0.7560	23.3102	5.59389	-2.19806	276.255	0
0.7567	23.0126	2.20087	0.243672	312.863	0
0.7573	26.0566	-2.38428	4.8217	333.009	0
0.7580	29.1141	-2.65939	11.8398	348.583	0
0.7587	28.5053	0.641922	14.8924	355.901	0
0.7593	27.8965	0.366812	13.0615	336.676	0
0.7600	30.9405	-4.21834	11.536	302.486	0
0.7607	33.998	-5.68559	9.39974	266.174	0
0.7613	30.3317	-4.49345	6.34716	206.065	0
0.7620	22.4038	-4.76856	5.12713	118.771	0
0.7627	13.5424	-5.13537	3.90543	40.0453	0
0.7633	4.69451	-4.49345	2.07455	-23.1226	0
0.7640	-4.15336	-5.13537	0.549097	-97.2927	0
0.7647	-14.8276	-6.96943	-3.41809	-177.235	0
0.7653	-25.5154	-6.96943	-7.38527	-244.992	0
0.7660	-33.4433	-6.0524	-6.47066	-303.275	0
0.7667	-39.856	-4.49345	-9.21615	-348.139	0
0.7673	-45.9575	-0.275109	-15.0142	-370.423	0
0.7680	-51.1526	3.1179	-13.4888	-379.271	0
0.7687	-53.2901	-1.46725	-11.3525	-379.567	0
0.7693	-51.4502	-6.96943	-14.7105	-360.654	0
0.7700	-47.7974	-7.88647	-15.3196	-324.951	0
0.7707	-43.2111	-6.96943	-12.5742	-279.166	0
0.7713	-34.9721	-5.13537	-13.1833	-209.584	0
0.7720	-22.1603	-1.46725	-11.047	-121.402	0
0.7727	-13.0012	-0.825328	-8.60697	-46.0151	0
0.7733	-8.11731	-2.01747	-11.047	16.5444	0
0.7740	1.33936	0.366812	-9.52157	91.0105	0
0.7747	13.5424	4.95197	-1.89263	167.911	0
0.7753	23.3102	8.62009	1.76913	226.803	0
0.7760	30.9405	9.53712	3.90543	274.413	0
0.7767	35.8244	9.53712	8.17804	316.53	0
0.7773	37.042	10.7293	10.3143	341.248	0
0.7780	38.8819	11.3712	13.9761	346.133	0
0.7787	42.5347	8.62009	19.4704	343.386	0
0.7793	44.6723	8.62009	18.8596	333.321	0
0.7800	44.0635	11.6463	14.5869	307.074	0
0.7807	39.7883	10.179	13.9761	264.348	0
0.7813	31.2516	3.1179	12.7561	206.673	0
0.7820	21.7814	-2.38428	9.39974	133.424	0
0.7827	12.0271	-3.30131	8.17804	63.2337	0
0.7833	1.65052	-2.38428	4.8217	2.81221	0
0.7840	-10.566	-3.57642	0.549097	-71.0454	0
0.7847	-23.3778	-3.85153	2.37998	-157.714	0
0.7853	-33.1457	-1.74236	1.76913	-226.375	0
0.7860	-35.892	-3.30131	-5.85981	-279.478	0
0.7867	-34.3633	-5.13537	-9.52157	-329.835	0
0.7873	-35.2832	-5.13537	-10.7416	-359.125	0
0.7880	-41.3847	-6.0524	-15.3196	-363.713	0
0.7887	-46.2687	-4.21834	-16.2359	-362.184	0
0.7893	-45.0511	-0.550219	-11.6579	-347.53	0
0.7900	-41.0736	-2.65939	-11.047	-317.007	0
0.7907	-33.7545	-2.9345	-13.1833	-281.616	0
0.7913	-20.3203	4.03494	-11.6579	-223.333	0
0.7920	-6.89971	4.31005	-7.38527	-138.489	0
0.7927	1.65052	-0.550219	-4.94354	-64.6316	0
0.7933	10.796	0.366812	-2.80724	-2.38463	0
0.7940	19.6574	3.39301	-0.367177	77.5743	0
0.7947	23.6214	6.14411	2.99083	157.846	0
0.7953	28.1941	11.3712	6.04173	217.659	0
0.7960	38.2731	11.3712	7.87261	275.021	0
0.7967	43.7658	7.70306	6.34716	327.22	0
0.7973	43.4547	8.62009	3.29625	353.155	0
0.7980	44.9834	8.62009	4.21085	361.394	0
0.7987	45.5922	5.59389	6.95801	359.569	0
0.7993	39.7883	5.22708	8.17804	339.719	0
0.8000	33.6868	5.22708	9.39974	310.741	0
0.8007	30.6428	3.1179	10.9252	275.334	0
0.8013	23.919	1.28384	7.26343	209.419	0
0.8020	15.6799	-2.38428	2.99083	120.3	0
0.8027	6.83207	-6.0524	2.07455	47.9721	0
0.8033	-3.84219	-6.0524	2.07455	-12.4494	0
0.8040	-10.8637	-8.43668	1.76913	-90.8789	0
0.8047	-15.7476	-13.3887	-0.670933	-176.627	0
0.8053	-26.1242	-13.3887	-4.02893	-246.521	0
0.8060	-38.6384	-11.1878	-4.94354	-303.275	0
0.8067	-44.4287	-11.5546	-6.77442	-343.255	0
0.8073	-44.7399	-10.6376	-11.047	-358.22	0
0.8080	-42.3047	-10.9127	-11.047	-361.263	0
0.8087	-37.7184	-13.9389	-7.07984	-358.829	0
0.8093	-34.3633	-13.9389	-6.77442	-340.212	0
0.8100	-30.0882	-11.1878	-7.07984	-310.297	0
0.8107	-21.8491	-9.35371	-5.24896	-270.022	0
0.8113	-9.03727	-7.24454	-3.41809	-201.049	0
0.8120	1.65052	-4.76856	-0.0617525	-116.518	0
0.8127	-0.487039	-3.30131	4.51628	-47.5445	0
0.8133	-9.9437	-3.30131	4.21085	18.6823	0
0.8140	-5.68212	-4.76856	2.99083	103.213	0
0.8147	12.6359	-2.38428	6.65258	181.034	0
0.8153	25.4478	4.67686	11.8398	236.884	0
0.8160	26.6654	6.78603	12.7561	288.145	0
0.8167	25.4478	2.47598	11.8398	329.966	0
0.8173	25.4478	1.00873	12.7561	349.191	0
0.8180	28.1941	1.55895	14.5869	357.727	0
0.8187	33.078	1.28384	14.8924	356.197	0
0.8193	33.6868	2.20087	13.6723	336.972	0
0.8200	29.1141	2.8428	13.6723	310.741	0
0.8207	23.919	-0.550219	14.2815	274.117	0
0.8213	18.7375	-3.30131	13.0615	204.831	0
0.8220	12.0271	-5.68559	9.39974	117.866	0
0.8227	7.14323	-8.8035	6.65258	48.5806	0
0.8233	3.78808	-8.8035	4.8217	-12.7454	0
0.8240	-2.0158	-7.24454	2.6854	-89.958	0
0.8247	-11.7836	-7.88647	-0.670933	-172.367	0
0.8253	-22.4579	-9.72053	-4.02893	-238.89	0
0.8260	-29.4794	-12.1048	-4.02893	-290.464	0
0.8267	-32.5369	-12.1048	-3.41809	-328.914	0
0.8273	-35.2832	-7.88647	-7.38527	-349.964	0
0.8280	-39.856	-5.68559	-10.7416	-356.082	0
0.8287	-43.2111	-8.16157	-10.4378	-349.356	0
0.8293	-42.3047	-10.2707	-11.6579	-330.443	0
0.8300	-40.1671	-9.72053	-12.5742	-306.942	0
0.8307	-35.892	-5.13537	-9.827	-272.16	0
0.8313	-27.653	-0.550219	-7.99612	-205.012	0
0.8320	-17.574	-1.74236	-5.85981	-122.011	0
0.8327	-9.03727	-2.38428	-0.976358	-55.4713	0
0.8333	0.730558	2.47598	2.07455	6.16714	0
0.8340	14.4623	4.31005	3.90543	88.2641	0
0.8347	27.5853	5.22708	7.87261	172.795	0
0.8353	36.1356	10.179	9.09431	240.535	0
0.8360	42.5347	9.26201	8.48346	297.914	0
0.8367	47.4186	4.31005	12.4506	341.857	0
0.8373	49.8673	5.869	14.5869	363.22	0
0.8380	50.165	7.70306	13.0615	370.554	0
0.8387	51.0849	7.06114	14.2815	367.496	0
0.8393	52.0049	9.53712	15.8086	348.271	0
0.8400	52.9113	8.62009	13.3669	320.198	0
0.8407	51.3961	3.1179	11.8398	279.906	0
0.8413	44.0635	3.1179	9.70516	206.969	0
0.8420	33.078	4.31005	5.73631	118.771	0
0.8427	23.3102	-0.275109	3.29625	51.952	0
0.8433	14.4623	-2.38428	1.46537	-6.03557	0
0.8440	6.83207	-2.38428	-1.89263	-83.2481	0
0.8447	-1.407	-5.41048	-4.33436	-163.207	0
0.8453	-15.7476	-6.0524	-7.38527	-229.434	0
0.8460	-34.6744	-3.85153	-10.4378	-285.58	0
0.8467	-45.9575	-6.0524	-9.21615	-323.421	0
0.8473	-47.7974	-6.32751	-8.60697	-339.291	0
0.8480	-51.1526	-3.85153	-11.047	-347.53	0
0.8487	-59.6893	-4.21834	-12.8779	-347.218	0
0.8493	-62.7468	-3.57642	-13.7942	-329.226	0
0.8500	-56.3341	-1.46725	-14.405	-302.371	0
0.8507	-45.9575	-1.46725	-14.0996	-264.217	0
0.8513	-34.6744	1.55895	-14.405	-196.477	0
0.8520	-23.689	6.78603	-13.4888	-111.633	0
0.8527	-13.61	4.95197	-8.30154	-41.4432	0
0.8533	-1.407	2.20087	-3.41809	18.0738	0
0.8540	11.4183	4.31005	-1.58721	92.2275	0
0.8547	21.4838	6.51092	1.15995	174.62	0
0.8553	33.3892	7.70306	4.21085	242.377	0
0.8560	50.7738	10.7293	6.65258	294.559	0
0.8567	63.8967	12.0131	10.3143	331.479	0
0.8573	63.288	8.8952	11.2306	350.096	0
0.8580	54.7512	6.78603	11.2306	358.944	0
0.8587	51.3961	7.42795	15.1978	360.473	0
0.8593	51.3961	10.4542	17.6395	341.248	0
0.8600	46.5122	12.5633	13.9761	306.762	0
0.8607	41.0195	11.3712	11.536	264.348	0
0.8613	36.4332	10.179	13.3669	195.079	0
0.8620	24.5413	9.53712	13.6723	107.177	0
0.8627	8.96963	8.34498	11.536	37.5949	0
0.8633	-0.798202	6.14411	8.78889	-15.8043	0
0.8640	-12.3924	2.20087	2.99083	-84.1691	0
0.8647	-27.0442	-3.85153	-2.50181	-163.207	0
0.8653	-35.892	-6.96943	-4.33436	-231.259	0
0.8660	-40.4648	-6.32751	-7.07984	-281.616	0
0.8667	-46.2687	-6.0524	-11.9633	-314.261	0
0.8673	-49.9214	-6.0524	-12.5742	-333.486	0
0.8680	-53.2901	-5.13537	-12.5742	-345.705	0
0.8687	-53.8989	-3.30131	-15.6251	-343.567	0
0.8693	-47.1751	0.366812	-17.1505	-320.987	0
0.8700	-39.5584	1.92576	-13.4888	-291.993	0
0.8707	-33.7545	2.20087	-12.5742	-253.543	0
0.8713	-26.4354	5.22708	-13.4888	-185.475	0
0.8720	-22.7691	5.869	-10.1324	-103.69	0
0.8727	-22.1603	1.92576	-4.33436	-39.9137	0
0.8733	-14.2188	3.1179	-3.41809	22.6457	0
0.8740	0.730558	9.53712	-2.50181	106.272	0
0.8747	14.4623	10.4542	2.37998	186.215	0
0.8753	24.2302	10.7293	5.12713	246.044	0
0.8760	30.9405	15.9563	4.8217	298.226	0
0.8767	40.0995	15.9563	6.65258	332.713	0
0.8773	47.7298	11.0961	8.78889	343.995	0
0.8780	50.165	11.3712	9.09431	351.938	0
0.8787	51.6937	12.9301	10.9252	351.938	0
0.8793	54.4401	11.0961	13.9761	329.342	0
0.8800	57.1864	12.0131	12.4506	300.66	0
0.8807	58.404	13.4804	9.70516	263.74	0
0.8813	47.4186	8.34498	7.87261	193.845	0
0.8820	23.3102	2.47598	4.51628	110.236	0
0.8827	4.39688	4.03494	2.6854	45.5381	0
0.8833	-4.76215	5.59389	3.29625	-18.8632	0
0.8840	-15.7476	3.1179	1.46537	-101.552	0
0.8847	-26.1242	1.28384	-1.89263	-182.12	0
0.8853	-31.9281	-0.550219	-4.33436	-246.817	0
0.8860	-38.936	-2.38428	-6.77442	-300.529	0
0.8867	-44.7399	-1.74236	-9.827	-336.232	0
0.8873	-47.1751	-0.275109	-12.2687	-350.589	0
0.8880	-53.2901	-1.46725	-13.4888	-358.22	0
0.8887	-58.7828	-4.21834	-14.405	-358.22	0
0.8893	-57.2541	-6.0524	-14.405	-339.604	0
0.8900	-54.8054	-6.60262	-12.5742	-309.689	0
0.8907	-47.7974	-4.49345	-11.6579	-268.18	0
0.8913	-30.697	-0.275109	-11.3525	-196.164	0
0.8920	-16.9652	2.20087	-11.047	-110.104	0
0.8927	-13.0012	3.1179	-8.30154	-44.1896	0
0.8933	-4.45099	4.03494	-4.33436	17.1529	0
0.8940	12.6359	4.03494	-2.50181	100.779	0
0.8947	25.4478	6.14411	1.15995	182.86	0
0.8953	34.2956	10.4542	7.26343	243.594	0
0.8960	45.2811	12.0131	10.9252	295.48	0
0.8967	49.8673	10.4542	10.3143	333.009	0
0.8973	46.8098	11.6463	9.09431	347.662	0
0.8980	49.5562	13.4804	10.6198	354.076	0
0.8987	56.8888	12.2882	13.0615	354.076	0
0.8993	57.4976	12.2882	13.9761	335.459	0
0.9000	51.6937	12.2882	11.8398	307.074	0
0.9007	42.5347	7.70306	8.48346	266.782	0
0.9013	29.1141	3.1179	3.90543	194.158	0
0.9020	13.8535	2.20087	1.15995	106.881	0
0.9027	2.25932	-0.275109	2.37998	39.1243	0
0.9033	-4.76215	-5.41048	2.07455	-20.3762	0
0.9040	-10.2549	-7.88647	-2.80724	-99.4307	0
0.9047	-18.4939	-6.32751	-3.72351	-182.432	0
0.9053	-32.2257	-7.24454	-1.58721	-247.129	0
0.9060	-49.015	-9.99564	-4.63812	-296.565	0
0.9067	-62.7468	-9.99564	-8.60697	-334.407	0
0.9073	-68.5371	-10.6376	-7.69069	-355.457	0
0.9080	-65.7908	-15.4978	-7.07984	-362.48	0
0.9087	-57.5517	-14.8559	-7.38527	-355.77	0
0.9093	-48.4062	-9.35371	-7.69069	-334.719	0
0.9100	-43.2111	-8.43668	-8.60697	-306.334	0
0.9107	-38.6384	-6.0524	-6.47066	-263.296	0
0.9113	-28.5594	2.20087	-4.94354	-189.75	0
0.9120	-19.4139	5.869	-8.30154	-106.141	0
0.9127	-13.61	4.95197	-8.30154	-40.5222	0
0.9133	-6.29091	8.62009	-3.11266	22.6457	0
0.9140	3.78808	9.81223	-3.11266	102.292	0
0.9147	12.3248	8.62009	-4.33436	179.505	0
0.9153	21.7814	12.0131	-0.670933	243.594	0
0.9160	33.6868	13.8472	2.07455	296.993	0
0.9167	41.0195	10.4542	3.90543	331.792	0
0.9173	42.8459	11.3712	6.95801	351.329	0
0.9180	45.2811	13.2052	7.56886	366.279	0
0.9187	48.3386	10.7293	6.65258	364.749	0
0.9193	48.0274	10.179	9.70516	341.561	0
0.9200	43.7658	10.4542	13.9761	312.863	0
0.9207	38.8819	6.51092	13.9761	270.762	0
0.9213	32.4692	4.03494	11.8398	198.121	0
0.9220	19.9551	2.8428	11.2306	112.982	0
0.9227	3.16575	-1.46725	12.4506	39.4368	0
0.9233	-10.566	-3.85153	11.2306	-31.9869	0
0.9240	-20.3203	-5.13537	3.60167	-111.633	0
0.9247	-29.1817	-10.9127	-4.02893	-189.142	0
0.9253	-36.812	-16.1397	-7.99612	-256.29	0
0.9260	-41.3847	-19.8079	-12.5742	-307.863	0
0.9267	-44.1311	-24.3013	-18.0668	-338.074	0
0.9273	-45.6599	-24.6681	-17.4559	-352.711	0
0.9280	-49.015	-20.6332	-13.7942	-360.342	0
0.9287	-55.1165	-22.4673	-12.5742	-352.711	0
0.9293	-57.8629	-26.1354	-12.5742	-327.993	0
0.9300	-53.2901	-22.8341	-11.6579	-296.878	0
0.9307	-45.0511	-19.8079	-11.3525	-248.346	0
0.9313	-38.3272	-19.8079	-11.6579	-169.621	0
0.9320	-28.5594	-15.7729	-9.827	-88.1325	0
0.9327	-14.8276	-11.8297	-6.77442	-26.494	0
0.9333	-0.189404	-12.4716	-4.33436	39.1243	0
0.9340	12.3248	-10.9127	-2.50181	123.359	0
0.9347	22.7014	-6.60262	2.6854	202.085	0
0.9353	27.2877	-4.21834	8.17804	261.602	0
0.9360	27.8965	-2.38428	8.17804	309.82	0
0.9367	30.034	-1.19214	7.87261	342.169	0
0.9373	32.1581	-1.46725	12.1452	356.822	0
0.9380	32.4692	-2.38428	13.3669	365.358	0
0.9387	30.6428	-2.38428	10.6198	362.611	0
0.9393	25.7589	-4.21834	10.0089	340.64	0
0.9400	21.7814	-6.0524	9.39974	307.979	0
0.9407	19.9551	-5.13537	7.56886	257.934	0
0.9413	15.3823	-4.21834	8.48346	179.817	0
0.9420	5.30331	-6.96943	8.48346	98.3288	0
0.9427	-0.798202	-11.5546	2.37998	34.5524	0
0.9433	-1.70463	-13.6638	-2.50181	-32.8914	0
0.9440	-6.29091	-14.3057	-2.50181	-116.518	0
0.9447	-15.7476	-15.4978	-4.33436	-193.73	0
0.9453	-23.9866	-16.69	-7.99612	-256.29	0
0.9460	-29.1817	-17.0568	-9.827	-306.334	0
0.9467	-32.8345	-17.607	-10.4378	-337.762	0
0.9473	-33.7545	-17.3319	-11.047	-352.102	0
0.9480	-34.0656	-16.69	-12.5742	-358.829	0
0.9487	-36.5008	-17.9738	-13.4888	-353.023	0
0.9493	-37.7184	-17.607	-12.5742	-332.581	0
0.9500	-36.5008	-14.3057	-10.4378	-304.196	0
0.9507	-36.1897	-13.0218	-9.52157	-254.448	0
0.9513	-31.9281	-12.4716	-8.91072	-174.193	0
0.9520	-18.4939	-9.72053	-6.16524	-91.1914	0
0.9527	-4.15336	-8.43668	-3.41809	-28.007	0
0.9533	3.78808	-8.16157	-2.80724	37.2988	0
0.9540	12.0271	-4.21834	-0.367177	119.083	0
0.9547	19.9551	0.366812	3.29625	195.983	0
0.9553	23.6214	1.92576	2.99083	256.405	0
0.9560	30.034	3.1179	3.90543	306.466	0
0.9567	37.3531	4.95197	10.9252	340.64	0
0.9573	39.7883	6.78603	15.5032	355.293	0
0.9580	42.2371	7.42795	14.8924	362.003	0
0.9587	49.8673	6.51092	14.2815	358.648	0
0.9593	51.6937	6.78603	13.0615	338.502	0
0.9600	44.6723	7.42795	10.9252	307.979	0
0.9607	34.9044	4.95197	11.2306	261.898	0
0.9613	26.0566	1.00873	11.2306	184.389	0
0.9620	18.1287	-1.19214	8.17804	98.0328	0
0.9627	9.88959	-3.57642	4.21085	33.6315	0
0.9633	-1.09584	-5.68559	1.15995	-28.007	0
0.9640	-11.4725	-6.96943	-0.367177	-110.416	0
0.9647	-20.9427	-9.72053	-1.58721	-191.888	0
0.9653	-31.3058	-11.1878	-4.94354	-253.839	0
0.9660	-41.3847	-10.9127	-9.52157	-303.884	0
0.9667	-46.2687	-11.8297	-12.5742	-339.604	0
0.9673	-45.3487	-12.4716	-14.7105	-356.987	0
0.9680	-44.4287	-10.6376	-15.6251	-363.401	0
0.9687	-46.8775	-9.72053	-14.405	-356.691	0
0.9693	-47.7974	-9.35371	-14.405	-334.407	0
0.9700	-45.0511	-8.8035	-15.3196	-305.117	0
0.9707	-41.0736	-8.43668	-13.7942	-258.724	0
0.9713	-32.8345	-3.30131	-10.7416	-181.511	0
0.9720	-20.6315	1.28384	-7.69069	-100.039	0
0.9727	-14.2188	-1.19214	-5.24896	-38.3843	0
0.9733	-12.0813	-4.21834	-3.11266	26.6091	0
0.9740	-2.32696	-1.46725	-0.0617525	110.532	0
0.9747	13.5424	2.47598	2.37998	191.707	0
0.9753	29.1141	4.03494	1.76913	257.638	0
0.9760	42.8459	3.1179	1.76913	310.116	0
0.9767	49.2585	2.47598	5.12713	341.857	0
0.9773	46.201	4.31005	7.56886	356.822	0
0.9780	44.6723	5.869	8.48346	365.966	0
0.9787	46.8098	5.869	11.2306	360.473	0
0.9793	45.5922	6.78603	12.1452	338.206	0
0.9800	41.0195	7.97817	9.39974	306.153	0
0.9807	33.6868	6.51092	9.09431	255.188	0
0.9813	21.7814	2.8428	9.09431	177.975	0
0.9820	8.36083	-0.825328	5.12713	96.1909	0
0.9827	-0.487039	-1.46725	1.15995	23.8627	0
0.9833	-6.89971	-1.19214	0.243672	-52.4289	0
0.9840	-16.0587	-4.76856	-2.50181	-134.822	0
0.9847	-27.3418	-9.07861	-6.16524	-204.404	0
0.9853	-35.2832	-11.5546	-8.91072	-258.724	0
0.9860	-40.1671	-15.2227	-12.2687	-304.196	0
0.9867	-45.0511	-17.9738	-15.3196	-334.719	0
0.9873	-47.7974	-17.9738	-17.4559	-350.885	0
0.9880	-47.1751	-17.9738	-17.4559	-360.967	0
0.9887	-46.8775	-16.1397	-16.5413	-359.437	0
0.9893	-45.6599	-11.5546	-16.8451	-343.255	0
0.9900	-40.4648	-9.07861	-18.9814	-314.573	0
0.9907	-32.5369	-6.96943	-18.3722	-260.253	0
0.9913	-23.9866	-1.19214	-13.1833	-176.627	0
0.9920	-13.3124	1.00873	-9.827	-94.2338	0
0.9927	0.730558	-1.19214	-8.30154	-22.8266	0
0.9933	17.8175	0.0917031	-5.85981	59.5663	0
0.9940	32.7804	3.39301	-3.72351	150.823	0
0.9947	42.5347	6.14411	-0.976358	227.428	0
0.9953	47.4186	10.4542	4.51628	291.204	0
0.9960	48.6497	13.2052	10.3143	342.465	0
0.9967	51.3961	12.2882	13.6723	363.532	0
0.9973	55.0489	13.2052	14.2815	359.865	0
0.9980	55.0489	15.6812	13.0615	351.329	0
0.9987	53.8313	13.2052	11.8398	336.972	0
0.9993	52.6137	11.6463	11.536	308.603	0
1.0000	46.5122	13.8472	13.3669	268.92	0
1.0007	36.4332	10.7293	13.3669	215.817	0
1.0013	25.4478	3.1179	6.95801	150.823	0
1.0020	9.88959	-0.275109	-0.367177	89.481	0
1.0027	-5.07332	-2.65939	-2.50181	35.4569	0
1.0033	-15.7476	-8.43668	-3.72351	-30.4574	0
1.0040	-26.733	-9.35371	-7.38527	-110.416	0
1.0047	-36.1897	-6.60262	-7.99612	-185.475	0
1.0053	-41.9935	-8.8035	-6.16524	-248.05	0
1.0060	-49.9214	-11.5546	-4.94354	-299.624	0
1.0067	-55.1165	-9.72053	-2.19806	-332.269	0
1.0073	-50.5438	-9.35371	-2.19806	-345.393	0
1.0080	-46.8775	-11.8297	-5.24896	-351.494	0
1.0087	-50.5438	-12.1048	-5.24896	-351.198	0
1.0093	-52.6813	-9.99564	-6.16524	-337.153	0
1.0100	-52.059	-8.8035	-9.827	-307.255	0
1.0107	-47.7974	-7.24454	-9.827	-254.448	0
1.0113	-32.8345	-2.38428	-7.07984	-174.193	0
1.0120	-13.0012	2.20087	-8.30154	-92.4084	0
1.0127	0.730558	4.95197	-8.60697	-27.711	0
1.0133	12.3248	7.06114	-6.47066	40.9498	0
1.0140	21.7814	9.26201	-4.94354	125.185	0
1.0147	26.6654	11.3712	-0.0617525	203.927	0
1.0153	33.998	15.9563	7.87261	266.486	0
1.0160	46.201	18.7074	13.3669	315.001	0
1.0167	54.1424	16.8734	16.7233	342.169	0
1.0173	55.9688	16.8734	19.4704	352.234	0
1.0180	56.2665	18.0655	20.385	355.901	0
1.0187	58.404	16.5983	19.7758	349.487	0
1.0193	62.3815	16.8734	17.945	327.829	0
1.0200	63.8967	18.0655	14.8924	296.993	0
1.0207	59.6352	12.2882	12.1452	248.79	0
1.0213	51.0849	6.14411	9.09431	170.969	0
1.0220	38.2731	5.869	6.34716	86.7346	0
1.0227	23.919	6.51092	5.12713	20.5078	0
1.0233	8.67199	4.95197	4.21085	-45.0941	0
1.0240	-9.33491	2.8428	-0.670933	-126.895	0
1.0247	-26.4354	-1.46725	-4.94354	-203.483	0
1.0253	-38.6384	-2.65939	-5.85981	-263.296	0
1.0260	-49.6238	-0.550219	-9.21615	-316.711	0
1.0267	-56.9429	-0.550219	-15.0142	-351.806	0
1.0273	-56.6453	-2.9345	-16.2359	-362.48	0
1.0280	-53.2901	-1.74236	-16.8451	-365.835	0
1.0287	-52.059	1.28384	-20.2031	-360.046	0
1.0293	-49.015	2.20087	-18.6776	-334.719	0
1.0300	-44.7399	1.28384	-14.405	-300.841	0
1.0307	-40.4648	2.47598	-13.4888	-250.797	0
1.0313	-33.1457	7.97817	-10.4378	-169.917	0
1.0320	-23.0667	9.81223	-4.33436	-88.1325	0
1.0327	-14.8276	7.06114	-1.89263	-25.8691	0
1.0333	-9.33491	8.34498	0.549097	43.6962	0
1.0340	-4.15336	12.2882	4.8217	128.852	0
1.0347	2.55695	13.8472	6.04173	202.693	0
1.0353	12.3248	16.5983	8.17804	262.523	0
1.0360	22.0926	18.3406	12.1452	315.922	0
1.0367	29.7229	15.0393	12.4506	351.329	0
1.0373	36.4332	12.5633	11.2306	366.887	0
1.0380	42.5347	14.1223	12.4506	370.85	0
1.0387	44.0635	18.7074	11.8398	358.944	0
1.0393	38.5707	21.0917	10.6198	333.93	0
1.0400	32.1581	15.3144	13.0615	304.328	0
1.0407	29.1141	7.06114	15.5032	252.145	0
1.0413	23.0126	7.42795	13.0615	169.128	0
1.0420	11.716	7.97817	8.48346	86.1261	0
1.0427	1.04172	3.75983	4.8217	18.0738	0
1.0433	-7.50851	2.8428	2.07455	-57.9217	0
1.0440	-17.574	2.47598	-2.19806	-143.061	0
1.0447	-25.813	-3.85153	-7.38527	-214.468	0
1.0453	-31.6169	-7.88647	-10.1324	-270.318	0
1.0460	-38.6384	-8.8035	-9.827	-318.849	0
1.0467	-41.9935	-11.8297	-10.7416	-350.885	0
1.0473	-41.9935	-11.5546	-11.6579	-365.538	0
1.0480	-45.6599	-7.24454	-11.6579	-372.857	0
1.0487	-49.3127	-8.8035	-11.3525	-368.285	0
1.0493	-47.7974	-10.9127	-11.9633	-343.567	0
1.0500	-45.9575	-7.51965	-11.6579	-302.371	0
1.0507	-42.3047	-3.85153	-8.91072	-233.693	0
1.0513	-30.3993	-4.49345	-7.07984	-135.134	0
1.0520	-17.574	-6.0524	-5.85981	-49.37	0
1.0527	-11.4725	-4.49345	-1.89263	4.34166	0
1.0533	-4.45099	-0.275109	2.6854	67.5096	0
1.0540	10.796	3.39301	6.34716	154.491	0
1.0547	28.5053	4.95197	10.0089	227.724	0
1.0553	41.0195	7.70306	12.1452	278.689	0
1.0560	50.165	9.81223	11.536	322.944	0
1.0567	57.4976	9.26201	12.1452	351.329	0
1.0573	57.1864	7.97817	14.5869	358.039	0
1.0580	53.8313	7.97817	17.6395	355.901	0
1.0587	55.36	7.70306	20.0796	344.307	0
1.0593	55.6577	8.62009	17.6395	319.277	0
1.0600	50.165	9.53712	13.0615	283.573	0
1.0607	45.2811	7.06114	12.7561	224.369	0
1.0613	37.9619	2.20087	13.3669	139.229	0
1.0620	26.3677	0.366812	10.3143	62.9377	0
1.0627	19.0351	1.00873	6.95801	8.30508	0
1.0633	12.0271	-2.9345	5.73631	-57.0008	0
1.0640	-1.70463	-8.16157	4.21085	-143.374	0
1.0647	-13.61	-7.24454	0.854521	-218.448	0
1.0653	-21.8491	-4.76856	-3.41809	-275.202	0
1.0660	-33.7545	-7.24454	-6.77442	-323.421	0
1.0667	-44.4287	-10.2707	-7.07984	-349.06	0
1.0673	-48.0951	-9.07861	-8.30154	-353.632	0
1.0680	-49.9214	-7.88647	-11.3525	-358.22	0
1.0687	-51.1526	-7.88647	-11.3525	-355.457	0
1.0693	-47.4863	-8.8035	-9.21615	-328.914	0
1.0700	-40.4648	-9.99564	-8.91072	-286.5	0
1.0707	-33.1457	-8.16157	-8.91072	-226.984	0
1.0713	-24.2978	-2.65939	-6.77442	-149.771	0
1.0720	-14.8276	1.92576	-4.02893	-80.1892	0
1.0727	-6.58855	3.1179	-2.50181	-19.4717	0
1.0733	2.55695	3.1179	-0.670933	57.7408	0
1.0740	15.6799	3.1179	2.6854	145.939	0
1.0747	28.5053	6.14411	7.87261	220.093	0
1.0753	37.3531	10.4542	12.1452	282.044	0
1.0760	43.7658	11.3712	14.5869	335.755	0
1.0767	48.3386	10.179	17.3341	369.633	0
1.0773	51.3961	10.179	19.4704	383.366	0
1.0780	55.0489	8.62009	18.8596	384.287	0
1.0787	55.9688	6.51092	18.8596	368.417	0
1.0793	53.8313	8.8952	20.0796	336.676	0
1.0800	52.3025	10.7293	18.2487	300.052	0
1.0807	44.9834	6.78603	14.5869	248.79	0
1.0813	29.1141	3.39301	13.0615	166.381	0
1.0820	17.2087	2.20087	11.536	76.6698	0
1.0827	12.3248	-0.550219	7.56886	6.16714	0
1.0833	1.94815	-1.46725	4.21085	-67.6905	0
1.0840	-13.0012	-1.46725	1.15995	-156.497	0
1.0847	-23.9866	-5.13537	-3.72351	-226.079	0
1.0853	-31.3058	-7.88647	-6.77442	-270.022	0
1.0860	-38.936	-6.32751	-6.16524	-309.689	0
1.0867	-45.0511	-7.51965	-7.69069	-337.466	0
1.0873	-47.1751	-10.6376	-11.6579	-345.705	0
1.0880	-48.0951	-9.72053	-12.5742	-349.06	0
1.0887	-47.4863	-8.43668	-10.4378	-342.646	0
1.0893	-44.4287	-9.99564	-7.69069	-319.458	0
1.0900	-41.3847	-9.72053	-6.47066	-288.638	0
1.0907	-37.1096	-5.13537	-6.16524	-237.969	0
1.0913	-24.9066	1.00873	-5.55439	-155.264	0
1.0920	-8.72611	4.31005	-6.16524	-75.6173	0
1.0927	0.419394	3.75983	-6.16524	-17.6298	0
1.0933	8.67199	1.92576	-1.89263	51.031	0
1.0940	24.2302	3.75983	-0.367177	138.621	0
1.0947	41.0195	7.70306	-4.63812	213.991	0
1.0953	51.3961	8.8952	-5.55439	272.587	0
1.0960	56.8888	8.62009	-1.58721	321.102	0
1.0967	59.0128	9.53712	2.99083	350.408	0
1.0973	59.324	10.7293	9.39974	366.887	0
1.0980	58.1064	10.179	14.2815	376.952	0
1.0987	55.6577	7.97817	13.0615	364.141	0
1.0993	53.8313	7.97817	12.4506	329.046	0
1.1000	51.3961	12.0131	14.5869	286.32	0
1.1007	43.157	16.5983	13.0615	223.76	0
1.1013	33.078	17.4236	8.78889	142.584	0
1.1020	26.0566	13.4804	4.8217	72.69	0
1.1027	17.2087	8.62009	-0.670933	8.30508	0
1.1033	1.33936	7.70306	-4.33436	-75.9298	0
1.1040	-16.6675	8.62009	-8.30154	-168.387	0
1.1047	-30.0882	4.95197	-15.3196	-242.558	0
1.1053	-39.5584	-2.01747	-19.2868	-296.878	0
1.1060	-50.8414	-4.21834	-16.2359	-340.821	0
1.1067	-61.5292	-3.85153	-13.7942	-372.561	0
1.1073	-65.182	-4.76856	-14.405	-383.234	0
1.1080	-63.6668	-5.68559	-14.405	-372.561	0
1.1087	-61.218	-6.60262	-15.3196	-351.198	0
1.1093	-57.8629	-7.51965	-15.9305	-326.168	0
1.1100	-56.6453	-6.60262	-13.1833	-291.681	0
1.1107	-52.059	-5.41048	-11.3525	-233.397	0
1.1113	-35.892	-4.49345	-11.047	-151.909	0
1.1120	-19.1027	-1.19214	-11.3525	-77.1468	0
1.1127	-12.0813	1.28384	-13.4888	-14.8834	0
1.1133	-7.50851	1.00873	-13.4888	68.4305	0
1.1140	1.33936	2.20087	-7.69069	164.556	0
1.1147	12.6359	8.62009	-1.58721	235.042	0
1.1153	25.1501	14.1223	2.07455	287.241	0
1.1160	34.9044	13.8472	7.87261	332.713	0
1.1167	40.0995	10.7293	11.2306	355.901	0
1.1173	44.9834	11.6463	7.87261	364.141	0
1.1180	46.5122	14.7642	6.95801	369.633	0
1.1187	42.2371	13.8472	10.6198	356.197	0
1.1193	37.6508	11.3712	12.1452	326.595	0
1.1200	32.7804	12.0131	11.8398	293.342	0
1.1207	24.839	11.3712	11.8398	235.042	0
1.1213	16.2887	7.42795	11.2306	148.077	0
1.1220	7.75203	4.03494	9.70516	68.1181	0
1.1227	-1.09584	4.03494	8.48346	1.59523	0
1.1233	-10.8637	2.8428	5.43255	-77.7552	0
1.1240	-23.0667	-1.46725	2.37998	-168.7	0
1.1247	-35.892	-3.85153	-1.58721	-246.209	0
1.1253	-43.8199	-4.21834	-7.38527	-304.196	0
1.1260	-46.5663	-4.76856	-11.6579	-346.313	0
1.1267	-45.9575	-5.13537	-12.5742	-369.206	0
1.1273	-44.1311	-5.41048	-12.5742	-371.327	0
1.1280	-45.9575	-7.24454	-14.405	-360.967	0
1.1287	-49.9214	-9.72053	-16.2359	-340.821	0
1.1293	-48.7039	-11.8297	-15.9305	-314.261	0
1.1300	-45.0511	-13.3887	-13.4888	-283.146	0
1.1307	-39.5584	-9.07861	-12.2687	-232.789	0
1.1313	-28.5594	-2.38428	-11.9633	-156.497	0
1.1320	-18.1963	-2.38428	-7.99612	-80.8142	0
1.1327	-10.566	-3.57642	-2.50181	-20.0802	0
1.1333	3.47691	1.55895	-2.19806	52.5604	0
1.1340	19.0351	5.59389	-2.50181	142.272	0
1.1347	27.2877	4.67686	0.549097	218.563	0
1.1353	35.5268	6.14411	3.90543	275.334	0
1.1360	45.2811	8.8952	7.87261	324.77	0
1.1367	48.9474	8.8952	12.1452	358.039	0
1.1373	50.7738	10.4542	11.8398	369.321	0
1.1380	54.7512	11.3712	11.536	373.597	0
1.1387	52.6137	9.26201	15.5032	369.633	0
1.1393	44.9834	8.8952	14.8924	344.916	0
1.1400	39.1795	8.62009	10.3143	303.719	0
1.1407	32.4692	1.55895	10.3143	241.456	0
1.1413	23.919	-4.21834	10.0089	154.491	0
1.1420	14.4623	-2.9345	5.73631	70.256	0
1.1427	3.47691	-3.57642	3.90543	4.63769	0
1.1433	-5.97975	-9.35371	2.07455	-69.8284	0
1.1440	-12.0813	-10.6376	-3.72351	-158.01	0
1.1447	-23.689	-8.8035	-7.07984	-230.947	0
1.1453	-38.6384	-11.1878	-6.47066	-286.188	0
1.1460	-45.9575	-14.3057	-9.21615	-327.697	0
1.1467	-48.7039	-13.6638	-12.5742	-346.001	0
1.1473	-52.6813	-13.3887	-12.8779	-350.885	0
1.1480	-52.059	-14.3057	-13.1833	-352.711	0
1.1487	-46.5663	-12.7467	-14.7105	-341.725	0
1.1493	-46.2687	-9.72053	-15.3196	-321.283	0
1.1500	-46.8775	-6.96943	-15.6251	-293.819	0
1.1507	-39.5584	-1.74236	-15.3196	-235.223	0
1.1513	-27.653	3.75983	-12.5742	-149.771	0
1.1520	-16.9652	4.03494	-9.827	-76.8343	0
1.1527	-8.72611	2.20087	-8.91072	-15.8043	0
1.1533	-0.189404	4.67686	-5.85981	60.7997	0
1.1540	10.4984	7.42795	0.243672	148.373	0
1.1547	19.6574	6.14411	4.21085	225.29	0
1.1553	26.9765	5.59389	5.12713	286.32	0
1.1560	35.2156	7.42795	8.48346	329.342	0
1.1567	40.3971	7.97817	12.7561	353.155	0
1.1573	41.6283	7.42795	13.9761	365.358	0
1.1580	46.5122	7.06114	14.2815	366.279	0
1.1587	51.6937	7.70306	13.9761	351.329	0
1.1593	49.2585	6.78603	11.8398	327.516	0
1.1600	44.9834	3.75983	12.1452	296.384	0
1.1607	40.3971	0.0917031	14.2815	235.667	0
1.1613	28.1941	-1.46725	13.3669	148.373	0
1.1620	14.7735	-2.9345	9.70516	67.8056	0
1.1627	6.22327	-3.30131	6.04173	-3.89763	0
1.1633	-2.93576	-1.19214	2.07455	-87.2115	0
1.1640	-13.9212	-2.01747	-0.976358	-170.525	0
1.1647	-23.9866	-7.88647	-4.33436	-234.614	0
1.1653	-34.6744	-10.6376	-7.99612	-290.464	0
1.1660	-44.1311	-9.72053	-10.7416	-336.232	0
1.1667	-48.4062	-10.6376	-11.6579	-356.378	0
1.1673	-49.3127	-12.1048	-13.7942	-361.575	0
1.1680	-49.9214	-8.8035	-15.3196	-364.322	0
1.1687	-49.9214	-5.41048	-14.7105	-351.494	0
1.1693	-47.7974	-6.60262	-13.4888	-321.283	0
1.1700	-43.8199	-7.24454	-12.5742	-281.008	0
1.1707	-36.5008	-4.49345	-12.5742	-215.998	0
1.1713	-24.9066	-1.74236	-11.6579	-129.329	0
1.1720	-13.0012	-0.550219	-6.16524	-53.9583	0
1.1727	-4.45099	1.28384	-1.89263	9.22604	0
1.1733	5.61447	4.03494	-0.670933	85.8136	0
1.1740	18.7375	4.95197	3.29625	167.302	0
1.1747	28.8029	5.59389	9.39974	232.608	0
1.1753	36.4332	8.62009	11.2306	285.711	0
1.1760	44.0635	11.3712	12.1452	329.046	0
1.1767	50.4761	9.26201	14.8924	352.546	0
1.1773	54.7512	5.869	16.7233	362.924	0
1.1780	57.1864	5.59389	16.4178	363.22	0
1.1787	55.9688	6.14411	15.8086	346.741	0
1.1793	53.2225	4.95197	14.5869	320.198	0
1.1800	47.121	3.75983	13.3669	282.356	0
1.1807	34.6068	2.20087	12.1452	213.07	0
1.1813	20.2662	0.0917031	10.3143	126.714	0
1.1820	10.1872	-1.19214	9.39974	58.9578	0
1.1827	3.47691	-2.38428	7.26343	2.49975	0
1.1833	-3.84219	-6.0524	3.60167	-69.8284	0
1.1840	-14.8276	-9.72053	-0.0617525	-153.438	0
1.1847	-24.5954	-8.8035	-6.16524	-229.121	0
1.1853	-31.3058	-7.24454	-12.5742	-286.797	0
1.1860	-38.6384	-11.1878	-13.4888	-324.342	0
1.1867	-41.9935	-13.6638	-13.1833	-342.646	0
1.1873	-38.0296	-9.72053	-17.1505	-347.53	0
1.1880	-36.812	-6.96943	-20.2031	-346.001	0
1.1887	-36.812	-8.16157	-18.6776	-338.074	0
1.1893	-32.5369	-6.60262	-18.0668	-322.813	0
1.1900	-28.2618	-2.65939	-16.2359	-294.427	0
1.1907	-23.689	-2.9345	-10.7416	-238.89	0
1.1913	-13.0012	-2.38428	-6.47066	-157.714	0
1.1920	-4.45099	0.641922	-6.47066	-82.0311	0
1.1927	0.730558	1.28384	-4.33436	-20.0802	0
1.1933	9.28079	-0.275109	0.243672	55.6029	0
1.1940	16.2887	2.47598	3.29625	144.41	0
1.1947	19.3463	5.869	6.65258	220.701	0
1.1953	22.7014	7.70306	10.3143	281.435	0
1.1960	26.9765	10.179	12.1452	328.437	0
1.1967	34.2956	11.3712	12.4506	359.569	0
1.1973	45.9034	8.34498	13.3669	383.366	0
1.1980	52.6137	6.14411	13.9761	392.526	0
1.1987	51.3961	6.78603	14.2815	372.38	0
1.1993	48.0274	6.78603	13.9761	339.11	0
1.2000	41.0195	3.39301	10.9252	304.015	0
1.2007	30.9405	-2.38428	8.17804	240.535	0
1.2013	21.4838	-6.0524	7.56886	147.765	0
1.2020	10.4984	-3.57642	6.95801	64.4507	0
1.2027	-1.407	-0.550219	5.73631	-2.99312	0
1.2033	-10.2549	-4.49345	3.90543	-80.1892	0
1.2040	-18.4939	-10.6376	-0.976358	-166.562	0
1.2047	-26.733	-12.1048	-7.07984	-239.186	0
1.2053	-33.4433	-10.9127	-11.3525	-291.993	0
1.2060	-39.5584	-10.6376	-12.5742	-327.384	0
1.2067	-45.0511	-12.4716	-13.7942	-346.609	0
1.2073	-45.6599	-13.9389	-15.6251	-354.553	0
1.2080	-42.9135	-13.0218	-17.1505	-353.632	0
1.2087	-40.1671	-10.9127	-17.1505	-340.821	0
1.2093	-38.6384	-10.2707	-15.6251	-317.928	0
1.2100	-34.6744	-9.72053	-13.4888	-280.695	0
1.2107	-26.4354	-5.13537	-10.4378	-213.251	0
1.2113	-16.0587	0.641922	-7.07984	-126.583	0
1.2120	-7.81967	2.20087	-3.41809	-53.3334	0
1.2127	-0.798202	-0.550219	0.854521	8.30508	0
1.2133	7.75203	-0.550219	4.21085	85.8136	0
1.2140	19.3463	3.1179	6.34716	168.519	0
1.2147	33.6868	6.14411	6.65258	233.529	0
1.2153	46.5122	8.62009	6.34716	285.399	0
1.2160	55.36	13.2052	7.26343	325.987	0
1.2167	62.3815	15.6812	6.34716	344.307	0
1.2173	67.5631	12.0131	-0.670933	349.487	0
1.2180	67.8742	6.78603	-7.69069	351.329	0
1.2187	63.8967	5.22708	-8.60697	342.169	0
1.2193	57.4976	5.59389	-7.07984	324.77	0
1.2200	49.2585	2.20087	-0.670933	293.029	0
1.2207	37.042	-3.57642	8.17804	224.977	0
1.2213	23.6214	-6.0524	9.09431	138.308	0
1.2220	13.8535	-5.41048	6.95801	69.6475	0
1.2227	4.39688	-5.13537	7.56886	2.20372	0
1.2233	-10.2549	-3.30131	3.90543	-86.9155	0
1.2240	-22.4579	-2.65939	-3.41809	-171.446	0
1.2247	-28.2618	-6.60262	-7.99612	-234.006	0
1.2253	-35.2832	-10.2707	-13.4888	-291.385	0
1.2260	-45.0511	-10.6376	-18.9814	-336.545	0
1.2267	-48.7039	-9.99564	-18.9814	-354.24	0
1.2273	-50.8414	-6.96943	-20.8139	-358.22	0
1.2280	-57.2541	-3.30131	-23.8648	-358.22	0
1.2287	-60.6092	-3.85153	-18.9814	-342.038	0
1.2293	-56.0365	-4.76856	-12.5742	-310.297	0
1.2300	-48.4062	-2.9345	-10.7416	-263.608	0
1.2307	-37.7184	-0.550219	-9.52157	-189.75	0
1.2313	-21.5515	3.1179	-8.91072	-105.532	0
1.2320	-7.19735	5.22708	-7.07984	-45.0941	0
1.2327	3.78808	4.67686	-0.976358	7.99261	0
1.2333	16.9111	4.95197	4.8217	87.3431	0
1.2340	28.1941	7.70306	8.48346	169.128	0
1.2347	35.5268	9.53712	12.1452	228.036	0
1.2353	42.8459	11.0961	13.3669	279.906	0
1.2360	47.4186	10.7293	12.4506	324.77	0
1.2367	44.9834	5.869	14.8924	345.837	0
1.2373	41.3171	4.03494	18.2487	351.938	0
1.2380	37.9619	8.34498	18.8596	348.271	0
1.2387	30.9405	7.70306	18.8596	327.22	0
1.2393	25.4478	1.92576	18.5541	300.364	0
1.2400	24.5413	0.366812	16.1124	269.529	0
1.2407	20.875	-0.550219	12.1452	206.969	0
1.2413	13.8535	-6.32751	8.48346	120.613	0
1.2420	8.36083	-9.35371	7.26343	48.8931	0
1.2427	1.04172	-7.88647	8.17804	-12.1369	0
1.2433	-9.64607	-8.8035	6.65258	-91.1914	0
1.2440	-19.4139	-10.9127	4.21085	-176.627	0
1.2447	-27.653	-9.35371	1.15995	-243.775	0
1.2453	-38.0296	-10.2707	-4.63812	-296.565	0
1.2460	-47.7974	-14.3057	-9.52157	-335.328	0
1.2467	-53.8989	-13.0218	-8.30154	-349.964	0
1.2473	-57.8629	-9.07861	-8.30154	-352.711	0
1.2480	-60.2981	-9.07861	-13.7942	-354.553	0
1.2487	-55.1165	-9.72053	-16.2359	-342.35	0
1.2493	-48.0951	-9.99564	-12.8779	-312.748	0
1.2500	-45.9575	-10.2707	-12.5742	-270.926	0
1.2507	-39.856	-7.88647	-15.0142	-204.091	0
1.2513	-25.5154	-4.76856	-11.9633	-118.343	0
1.2520	-13.61	-4.21834	-5.85981	-47.8405	0
1.2527	-6.58855	-2.38428	-3.41809	11.66	0
1.2533	6.22327	0.641922	-1.28178	88.5601	0
1.2540	21.4838	0.641922	2.99083	170.345	0
1.2547	33.3892	0.641922	4.8217	231.687	0
1.2553	44.6723	6.14411	6.65258	280.218	0
1.2560	54.1424	10.7293	10.3143	321.415	0
1.2567	56.2665	10.4542	13.0615	343.995	0
1.2573	55.6577	8.62009	13.9761	352.546	0
1.2580	58.404	7.06114	16.7233	354.372	0
1.2587	59.0128	4.95197	19.4704	340.327	0
1.2593	53.8313	4.31005	19.7758	312.567	0
1.2600	45.9034	4.95197	17.3341	273.196	0
1.2607	34.9044	1.00873	13.6723	203.927	0
1.2613	21.1726	-5.13537	12.1452	116.024	0
1.2620	10.796	-6.96943	11.536	46.7551	0
1.2627	4.39688	-5.13537	6.65258	-11.2324	0
1.2633	-7.19735	-3.85153	-0.367177	-89.0534	0
1.2640	-19.7115	-5.41048	-3.72351	-172.367	0
1.2647	-27.0442	-9.72053	-5.55439	-235.535	0
1.2653	-35.892	-12.7467	-7.99612	-284.659	0
1.2660	-47.1751	-11.5546	-9.21615	-324.03	0
1.2667	-52.979	-9.35371	-8.60697	-345.096	0
1.2673	-56.6453	-9.99564	-9.21615	-352.711	0
1.2680	-63.6668	-11.5546	-12.5742	-352.102	0
1.2687	-65.4932	-11.1878	-15.0142	-339.9	0
1.2693	-59.0805	-7.88647	-13.7942	-314.869	0
1.2700	-53.2901	-2.65939	-12.8779	-276.732	0
1.2707	-49.3127	1.28384	-10.7416	-215.077	0
1.2713	-41.0736	2.8428	-7.07984	-136.351	0
1.2720	-31.6169	1.92576	-7.07984	-61.5891	0
1.2727	-24.9066	-0.550219	-8.91072	8.6011	0
1.2733	-13.0012	1.28384	-4.63812	87.9516	0
1.2740	5.92564	5.59389	2.99083	167.302	0
1.2747	21.7814	5.22708	6.95801	235.042	0
1.2753	30.9405	2.20087	10.0089	295.776	0
1.2760	40.3971	4.03494	12.4506	340.031	0
1.2767	48.6497	6.78603	11.2306	358.944	0
1.2773	47.4186	6.78603	11.2306	365.966	0
1.2780	42.2371	6.78603	15.5032	363.22	0
1.2787	42.2371	6.14411	16.7233	343.074	0
1.2793	43.7658	3.1179	13.9761	318.06	0
1.2800	41.3171	1.55895	13.9761	279.906	0
1.2807	32.7804	1.92576	14.5869	205.752	0
1.2813	21.1726	-0.550219	11.2306	118.771	0
1.2820	13.5424	-3.30131	8.48346	51.327	0
1.2827	7.14323	-1.46725	7.56886	-19.4717	0
1.2833	-4.45099	-0.825328	2.6854	-108.887	0
1.2840	-14.8276	-3.30131	-5.24896	-187.925	0
1.2847	-22.1603	-5.41048	-9.827	-249.267	0
1.2853	-33.1457	-7.51965	-10.7416	-304.196	0
1.2860	-42.3047	-9.99564	-12.5742	-341.725	0
1.2867	-41.9935	-10.2707	-13.7942	-355.457	0
1.2873	-41.3847	-9.07861	-14.405	-359.125	0
1.2880	-43.5223	-10.2707	-15.3196	-349.964	0
1.2887	-41.0736	-12.4716	-14.405	-324.342	0
1.2893	-38.0296	-11.5546	-13.4888	-294.74	0
1.2900	-36.5008	-7.51965	-14.7105	-252.014	0
1.2907	-27.653	-4.21834	-13.4888	-178.765	0
1.2913	-13.9212	-3.30131	-12.2687	-96.3718	0
1.2920	-3.23339	-3.57642	-14.405	-32.2829	0
1.2927	7.75203	-2.01747	-13.7942	31.806	0
1.2933	21.7814	3.1179	-7.38527	113.278	0
1.2940	34.6068	5.59389	-3.11266	191.411	0
1.2947	43.7658	4.95197	-0.367177	253.658	0
1.2953	52.3025	7.70306	3.90543	304.328	0
1.2960	59.0128	11.0961	6.65258	335.459	0
1.2967	59.324	9.26201	8.78889	346.741	0
1.2973	54.7512	7.06114	10.3143	352.546	0
1.2980	54.7512	6.78603	11.2306	348.583	0
1.2987	57.1864	3.39301	13.9761	328.437	0
1.2993	52.9113	1.28384	14.5869	304.328	0
1.3000	45.9034	2.20087	11.2306	269.529	0
1.3007	41.9259	1.00873	9.70516	197.2	0
1.3013	33.3892	-2.01747	10.0089	106.568	0
1.3020	19.0351	-2.9345	7.56886	38.8283	0
1.3027	8.04966	-2.65939	5.12713	-20.3762	0
1.3033	-2.32696	-2.01747	2.07455	-103.394	0
1.3040	-16.0587	-2.01747	-2.80724	-188.221	0
1.3047	-25.813	-3.85153	-6.16524	-252.014	0
1.3053	-30.3993	-3.30131	-9.21615	-305.117	0
1.3060	-38.6384	-1.46725	-12.8779	-345.393	0
1.3067	-43.8199	-3.30131	-13.7942	-361.575	0
1.3073	-39.856	-2.38428	-14.7105	-365.538	0
1.3080	-38.6384	2.20087	-16.2359	-361.871	0
1.3087	-42.9135	0.366812	-12.5742	-339.9	0
1.3093	-41.6824	-2.65939	-9.827	-305.117	0
1.3100	-34.9721	2.20087	-10.7416	-259.036	0
1.3107	-29.1817	5.59389	-7.99612	-187.004	0
1.3113	-20.9427	1.92576	-3.72351	-104.924	0
1.3120	-10.8637	1.92576	-5.24896	-41.4432	0
1.3127	-4.15336	6.14411	-6.16524	21.1163	0
1.3133	4.08571	7.06114	-0.670933	104.743	0
1.3140	14.1647	7.70306	4.21085	185.606	0
1.3147	20.875	10.179	6.65258	248.79	0
1.3153	30.9405	10.7293	9.39974	304.936	0
1.3160	43.7658	10.4542	12.7561	349.487	0
1.3167	49.2585	10.179	14.5869	369.633	0
1.3173	49.8673	6.51092	17.3341	374.814	0
1.3180	50.165	2.47598	20.9959	367.496	0
1.3187	45.5922	3.39301	21.6067	343.386	0
1.3193	41.0195	6.78603	15.8086	309.212	0
1.3200	40.0995	7.70306	8.17804	260.385	0
1.3207	32.1581	4.67686	7.56886	184.389	0
1.3213	17.2087	-1.19214	9.39974	98.6413	0
1.3220	8.67199	-3.85153	5.73631	28.4511	0
1.3227	1.65052	-2.38428	2.37998	-37.1673	0
1.3233	-14.53	-2.38428	2.37998	-110.104	0
1.3240	-32.2257	-5.68559	0.243672	-176.018	0
1.3247	-41.0736	-8.43668	-4.94354	-230.651	0
1.3253	-44.1311	-10.6376	-8.91072	-282.521	0
1.3260	-46.2687	-11.1878	-12.8779	-323.734	0
1.3267	-47.1751	-9.35371	-15.6251	-346.313	0
1.3273	-46.2687	-9.07861	-14.405	-355.77	0
1.3280	-42.6023	-10.2707	-13.4888	-352.102	0
1.3287	-36.5008	-8.16157	-13.4888	-334.407	0
1.3293	-30.697	-4.76856	-13.4888	-309.689	0
1.3300	-25.2042	-4.21834	-12.8779	-267.571	0
1.3307	-15.4499	-2.65939	-11.3525	-193.73	0
1.3313	-5.68212	1.28384	-7.07984	-110.712	0
1.3320	-1.09584	2.8428	-3.72351	-46.3275	0
1.3327	2.55695	1.55895	-2.19806	17.1529	0
[truncated: 52,432 more rows]
