# Supplementary material for: Identification of Haptic Based Guiding Using Hard Reins
Source: PLoS One. 2015 Jul 22;10(7):e0132020. doi: 10.1371/journal.pone.0132020 (PMC4511788; doi:10.1371/journal.pone.0132020)
Supplement: S4 File — (ZIP) [file pone.0132020.s004.zip › EMGData2/Subject12/T6/t6.txt]

0.0000	12.7193	-0.094074	-4.31215	9.13732	0
0.0007	5.99487	-2.82222	-1.5667	8.53041	0
0.0013	-8.34207	-4.32741	-0.954941	10.0561	0
0.0020	-25.724	-1.59926	1.18089	10.663	0
0.0027	-39.7755	-0.376296	7.58837	7.00472	0
0.0033	-44.0258	-0.094074	10.0311	4.86368	0
0.0040	-47.388	1.50518	8.80976	5.47902	0
0.0047	-53.7952	0.564444	11.2504	2.11574	0
0.0053	-51.9873	-0.658518	12.167	0.590048	0
0.0060	-44.9457	-0.094074	6.67393	3.33799	0
0.0067	-44.9457	-0.094074	3.62153	2.73108	0
0.0073	-45.8655	-0.658518	3.92634	-1.54255	0
0.0080	-40.6953	0.282222	2.09533	-1.84601	0
0.0087	-32.4484	0.846666	-1.5667	-0.935648	0
0.0093	-22.0763	1.50518	-5.53354	-3.3717	0
0.0100	-9.26192	3.29259	-7.97418	-4.59395	0
0.0107	0.824691	4.23333	-7.05974	-1.2391	0
0.0113	7.5491	4.23333	-8.89075	1.50884	0
0.0120	8.75441	3.01037	-11.9432	-0.320312	0
0.0127	5.39221	-0.094074	-8.89075	-3.3717	0
0.0133	6.62925	-1.59926	-2.48114	-2.46134	0
0.0140	10.5941	-0.094074	-0.345313	1.50884	0
0.0147	4.18689	0.282222	0.876073	3.03453	0
0.0153	-13.8294	-0.094074	2.40014	2.11574	0
0.0160	-34.2881	1.12889	1.4857	1.81229	0
0.0167	-50.1476	3.01037	-0.0404997	2.73108	0
0.0173	-52.5899	5.45629	-0.650127	2.11574	0
0.0180	-40.9808	9.12518	-1.87151	1.20538	0
0.0187	-27.8809	13.6407	-3.70253	1.81229	0
0.0193	-23.2817	15.8044	-2.48114	1.20538	0
0.0200	-21.1565	16.463	0.264314	-1.54255	0
0.0207	-15.0348	16.463	0.569128	-4.29049	0
0.0213	-9.54739	13.6407	-1.5667	-5.20928	0
0.0220	-9.86458	8.18444	-1.5667	-5.20928	0
0.0227	-11.9897	2.35185	2.09533	-3.98704	0
0.0233	-10.4672	0.564444	3.31671	-2.46134	0
0.0240	-5.58252	0.846666	0.264314	-2.46134	0
0.0247	-1.33219	-3.38667	-3.39771	-3.98704	0
0.0253	-0.0951567	-10.7244	-5.22873	-5.51274	0
0.0260	-1.015	-12.2296	-7.05974	-7.64534	0
0.0267	-1.015	-10.16	-8.58594	-7.34189	0
0.0273	-4.66268	-10.7244	-7.36455	-4.59395	0
0.0280	-12.9096	-11.0067	-4.31215	-4.59395	0
0.0287	-16.589	-9.21926	-4.61697	-6.4231	0
0.0293	-12.9096	-9.50148	-9.50038	-7.34189	0
0.0300	-11.7043	-8.93703	-11.9432	-8.86758	0
0.0307	-10.1818	-4.98592	-8.279	-9.47449	0
0.0313	-5.29705	-4.60963	-5.83835	-6.11964	0
0.0320	-3.14017	-8.93703	-5.53354	-3.98704	0
0.0327	-4.66268	-10.16	-2.48114	-5.51274	0
0.0333	-2.22032	-7.99629	-0.650127	-7.03843	0
0.0340	0.222032	-3.76296	-1.26189	-6.11964	0
0.0347	-0.0951567	0.564444	-1.26189	-4.59395	0
0.0353	0.222032	0.846666	-3.0929	-4.29049	0
0.0360	-1.61766	-0.658518	-5.22873	-5.20928	0
0.0367	-6.18518	-0.094074	-4.31215	-3.3717	0
0.0373	-6.50237	-2.82222	-3.39771	-0.0168585	0
0.0380	-3.14017	-8.56074	-2.48114	-1.54255	0
0.0387	-2.8547	-8.27852	2.40014	-3.68359	0
0.0393	-1.33219	-5.26815	3.92634	-2.46134	0
0.0400	-1.015	-7.05555	-0.0404997	-3.3717	0
0.0407	-8.02488	-8.56074	-0.0404997	-4.29049	0
0.0413	-12.3069	-8.27852	1.18089	-2.15789	0
0.0420	-12.3069	-10.16	0.569128	-3.06825	0
0.0427	-20.8393	-11.0067	3.92634	-5.81619	0
0.0433	-26.6439	-9.7837	5.75736	-3.68359	0
0.0440	-14.1466	-12.2296	0.264314	-2.15789	0
0.0447	-1.61766	-16.557	-2.17633	-3.3717	0
0.0453	-5.58252	-14.3933	0.264314	-2.7648	0
0.0460	-13.8294	-11.6652	-0.0404997	-2.46134	0
0.0467	-15.6691	-13.8289	-1.87151	-3.3717	0
0.0473	-13.2268	-14.1111	-3.70253	-2.46134	0
0.0480	-10.1818	-9.50148	-5.53354	-2.7648	0
0.0487	-8.62754	-7.71407	-1.87151	-5.20928	0
0.0493	-9.26192	-9.21926	3.0119	-4.29049	0
0.0500	-14.7493	-5.26815	2.09533	-1.84601	0
0.0507	-22.3618	3.57481	-0.650127	-4.29049	0
0.0513	-22.679	9.4074	-1.87151	-5.81619	0
0.0520	-20.8393	9.4074	-4.00734	-1.54255	0
0.0527	-28.769	8.18444	-5.53354	-0.623765	0
0.0533	-36.7305	5.73852	-6.14317	-4.59395	0
0.0540	-32.1312	1.78741	-7.36455	-4.59395	0
0.0547	-25.1214	-0.094074	-6.75493	-2.7648	0
0.0553	-20.5538	-3.76296	-4.61697	-5.20928	0
0.0560	-13.2268	-10.4422	-4.92391	-5.51274	0
0.0567	-3.45736	-14.1111	-4.31215	-3.3717	0
0.0573	5.7094	-12.8881	-2.48114	-3.3717	0
0.0580	9.67426	-12.8881	-1.87151	-2.46134	0
0.0587	4.78955	-14.6756	-2.48114	2.73108	0
0.0593	-6.81956	-15.6163	-0.345313	3.64144	0
0.0600	-17.7943	-18.0622	0.264314	1.20538	0
0.0607	-19.3168	-20.2259	-1.5667	-0.935648	0
0.0613	-15.3519	-16.557	-0.954941	-3.68359	0
0.0620	-16.589	-9.21926	1.79051	-5.51274	0
0.0627	-19.0313	-5.26815	0.264314	-5.20928	0
0.0633	-16.589	-5.26815	-4.00734	-4.29049	0
0.0640	-13.8294	-6.11481	-4.00734	-3.3717	0
0.0647	-11.0699	-7.05555	-2.48114	-3.3717	0
0.0653	-8.34207	-9.21926	-3.0929	-4.29049	0
0.0660	-10.1818	-10.4422	-3.39771	-1.84601	0
0.0667	-9.54739	-9.21926	-1.26189	-0.320312	0
0.0673	-8.62754	-10.16	-0.954941	-3.98704	0
0.0680	-22.9962	-14.6756	-4.31215	-5.20928	0
0.0687	-38.8556	-16.557	-5.83835	-3.3717	0
0.0693	-37.0159	-16.557	-0.650127	-3.06825	0
0.0700	-28.769	-19.2852	7.58837	-2.7648	0
0.0707	-19.634	-21.0726	8.20013	-1.54255	0
0.0713	-3.14017	-15.8985	-0.345313	-1.84601	0
0.0720	6.62925	-11.9474	-6.14317	-0.623765	0
0.0727	8.15176	-14.1111	-6.14317	0.590048	0
0.0733	17.0013	-15.8985	-8.279	-2.46134	0
0.0740	22.8059	-15.6163	-10.417	-3.98704	0
0.0747	9.0716	-15.6163	-6.44798	-0.623765	0
0.0753	-9.26192	-15.6163	-1.5667	1.20538	0
0.0760	-10.4672	-14.6756	-0.345313	0.286595	0
0.0767	0.222032	-12.6059	0.876073	0.590048	0
0.0773	0.507502	-8.93703	3.0119	-0.0168585	0
0.0780	-11.3871	-6.49111	4.84291	-1.84601	0
0.0787	-18.397	-4.98592	5.75736	0.286595	0
0.0793	-22.0763	-3.38667	4.5381	2.73108	0
0.0800	-29.4034	-5.26815	1.79051	0.286595	0
0.0807	-28.769	-8.27852	0.264314	-1.54255	0
0.0813	-20.2367	-4.98592	1.79051	-0.0168585	0
0.0820	-20.2367	-0.658518	5.14773	-1.2391	0
0.0827	-22.0763	-3.38667	5.45254	-2.46134	0
0.0833	-11.9897	-4.32741	-0.345313	1.20538	0
0.0840	1.74454	0.564444	-7.36455	2.11574	0
0.0847	13.0365	-0.094074	-7.97418	-1.54255	0
0.0853	23.0914	-4.60963	-4.31215	-2.15789	0
0.0860	25.8509	-5.55037	-3.70253	-0.623765	0
0.0867	21.886	-3.76296	-2.48114	-1.54255	0
0.0873	18.2066	-2.82222	0.569128	-2.15789	0
0.0880	17.9212	0.282222	0.569128	-2.46134	0
0.0887	19.1265	2.72815	0.264314	-4.29049	0
0.0893	10.5941	3.57481	4.5381	-4.29049	0
0.0900	-10.1818	6.39703	6.67393	-1.54255	0
0.0907	-20.2367	8.18444	2.70709	0.901931	0
0.0913	-7.73941	5.73852	1.18089	0.590048	0
0.0920	7.5491	3.01037	2.09533	0.286595	0
0.0927	17.0013	4.23333	-0.650127	1.50884	0
0.0933	25.5337	7.2437	-4.61697	1.50884	0
0.0940	28.8959	10.9126	-5.22873	0.286595	0
0.0947	26.1364	13.0763	-3.0929	1.81229	0
0.0953	25.8509	14.8637	-3.0929	4.25678	0
0.0960	27.0562	16.463	-5.83835	3.64144	0
0.0967	25.5337	16.463	-5.83835	3.03453	0
0.0973	24.3284	14.5815	-2.48114	3.03453	0
0.0980	26.7707	14.5815	-1.87151	0.286595	0
0.0987	31.0211	15.24	-2.78595	-1.54255	0
0.0993	27.9761	14.2993	-0.650127	1.20538	0
0.1000	16.3987	11.8533	1.18089	2.11574	0
0.1007	11.7994	7.52592	-0.345313	-0.0168585	0
0.1013	12.7193	4.23333	-1.87151	-1.84601	0
0.1020	8.15176	3.29259	-2.17633	-3.68359	0
0.1027	8.15176	0.282222	-3.39771	-5.51274	0
0.1033	15.4788	-4.60963	-5.22873	-6.11964	0
0.1040	11.7994	-6.49111	-4.31215	-6.11964	0
0.1047	4.78955	-7.05555	-1.5667	-7.03843	0
0.1053	14.8444	-9.50148	-1.26189	-7.64534	0
0.1060	27.3734	-11.383	-1.26189	-5.51274	0
0.1067	23.4085	-11.383	2.09533	-1.54255	0
0.1073	11.7994	-7.71407	4.84291	-0.935648	0
0.1080	3.55252	-2.54	3.92634	-3.3717	0
0.1087	-0.0951567	-2.82222	3.62153	-4.8974	0
0.1093	5.39221	-4.32741	2.09533	-4.59395	0
0.1100	22.4887	-0.94074	-2.78595	-2.7648	0
0.1107	36.5402	1.12889	-3.39771	-0.623765	0
0.1113	35.6203	0.564444	0.876073	-1.54255	0
0.1120	29.2131	0.846666	3.31671	-3.3717	0
0.1127	25.2482	-0.658518	2.40014	-4.29049	0
0.1133	18.2066	-4.04518	0.569128	-4.29049	0
0.1140	8.43723	-4.04518	0.264314	-2.15789	0
0.1147	1.74454	-3.10444	2.09533	1.50884	0
0.1153	-3.74283	-6.49111	1.79051	-0.0168585	0
0.1160	-8.34207	-11.6652	-0.954941	-1.54255	0
0.1167	-8.34207	-13.4526	-1.5667	2.11574	0
0.1173	-11.3871	-11.383	0.264314	2.73108	0
0.1180	-17.1916	-9.7837	2.09533	-0.320312	0
0.1187	-11.9897	-9.50148	3.92634	1.20538	0
0.1193	0.824691	-6.49111	3.0119	3.33799	0
0.1200	10.2769	-3.76296	-1.5667	2.42763	0
0.1207	17.2868	-5.26815	-2.48114	2.11574	0
0.1213	19.1265	-6.77333	0.264314	0.286595	0
0.1220	10.5941	-5.83259	2.70709	-1.54255	0
0.1227	-0.0951567	-3.10444	2.70709	0.286595	0
0.1233	-4.06002	3.57481	2.09533	0.590048	0
0.1240	-4.66268	11.1948	3.0119	-0.935648	0
0.1247	-3.74283	12.4178	3.0119	1.20538	0
0.1253	-0.412346	12.1356	1.18089	2.11574	0
0.1260	3.26705	12.4178	0.264314	-1.54255	0
0.1267	5.7094	9.4074	2.40014	-3.06825	0
0.1273	8.43723	6.67926	3.0119	-1.2391	0
0.1280	13.6391	6.39703	0.264314	-1.54255	0
0.1287	25.2482	2.72815	-3.70253	-2.46134	0
0.1293	35.6203	-2.1637	-7.66937	-2.15789	0
0.1300	36.223	-2.82222	-8.58594	-2.46134	0
0.1307	34.9859	-1.59926	-4.61697	-1.54255	0
0.1313	39.268	-2.1637	-0.0404997	-0.0168585	0
0.1320	34.9859	-3.76296	1.18089	0.590048	0
0.1327	20.3635	-4.98592	0.569128	1.81229	0
0.1333	11.514	-5.83259	1.18089	1.81229	0
0.1340	10.5941	-5.83259	0.569128	0.901931	0
0.1347	9.35707	-6.49111	-0.650127	2.11574	0
0.1353	10.8796	-7.33778	-1.5667	2.73108	0
0.1360	15.1616	-7.05555	-2.48114	-0.935648	0
0.1367	14.559	-5.55037	-2.48114	-2.46134	0
0.1373	9.0716	-3.38667	-1.26189	-1.2391	0
0.1380	-1.015	-0.376296	-0.954941	-1.54255	0
0.1387	-13.2268	2.35185	-1.5667	-0.623765	0
0.1393	-18.397	4.79778	-0.345313	1.81229	0
0.1400	-14.1466	9.12518	1.18089	-0.623765	0
0.1407	-10.1818	13.6407	1.4857	-3.98704	0
0.1413	-7.73941	14.8637	1.4857	-1.54255	0
0.1420	-2.8547	14.5815	3.0119	0.590048	0
0.1427	-0.0951567	15.8044	6.97874	0.286595	0
0.1433	-1.93485	16.0867	10.0311	0.590048	0
0.1440	-3.45736	10.9126	6.97874	1.20538	0
0.1447	-2.8547	3.29259	0.264314	0.286595	0
0.1453	0.824691	-0.94074	-4.31215	-0.320312	0
0.1460	7.23191	-1.88148	-4.92391	-2.7648	0
0.1467	8.43723	-2.82222	-0.650127	-6.11964	0
0.1473	3.8697	-2.54	3.0119	-4.8974	0
0.1480	0.222032	-1.31704	3.0119	-3.3717	0
0.1487	-0.0951567	-0.658518	0.876073	-5.81619	0
0.1493	5.10674	-1.59926	-2.78595	-7.03843	0
0.1500	15.7643	-3.38667	-6.14317	-6.11964	0
0.1507	24.3284	-4.04518	-6.14317	-4.8974	0
0.1513	27.9761	-5.26815	-4.61697	-2.46134	0
0.1520	32.8608	-8.27852	-3.39771	-0.935648	0
0.1527	35.6203	-9.50148	-0.345313	-1.54255	0
0.1533	30.1012	-7.33778	1.18089	-1.2391	0
0.1540	20.9662	-5.83259	-0.345313	-0.320312	0
0.1547	11.514	-4.60963	-0.345313	-0.623765	0
0.1553	-2.22032	-2.1637	0.264314	-0.623765	0
0.1560	-16.2718	-3.38667	1.18089	-0.623765	0
0.1567	-22.9962	-7.71407	3.92634	-1.2391	0
0.1573	-22.0763	-7.05555	3.0119	-1.54255	0
0.1580	-16.589	-3.38667	-1.87151	-2.15789	0
0.1587	-10.4672	-5.26815	-3.70253	-2.15789	0
0.1593	-6.81956	-7.33778	-3.0929	-1.2391	0
0.1600	-4.66268	-5.26815	-0.650127	-3.06825	0
0.1607	-5.58252	-4.04518	3.92634	-4.59395	0
0.1613	-14.7493	-5.26815	5.14773	-2.46134	0
0.1620	-26.6439	-4.04518	5.14773	-1.84601	0
0.1627	-28.4836	-1.59926	7.58837	-3.3717	0
0.1633	-21.1565	0.846666	6.67393	-2.15789	0
0.1640	-17.7943	3.01037	3.92634	-1.54255	0
0.1647	-17.7943	3.95111	3.62153	-3.06825	0
0.1653	-6.81956	4.51555	-0.345313	-1.54255	0
0.1660	18.8093	4.51555	-7.66937	0.286595	0
0.1667	40.505	3.57481	-8.58594	-0.0168585	0
0.1673	37.4283	4.51555	-6.14317	-1.2391	0
0.1680	18.5238	4.51555	-7.05974	-2.15789	0
0.1687	9.35707	-1.88148	-6.44798	-2.46134	0
0.1693	11.7994	-7.71407	-1.5667	-3.3717	0
0.1700	11.7994	-6.77333	1.18089	-5.51274	0
0.1707	13.6391	-6.11481	0.569128	-5.51274	0
0.1713	24.931	-6.49111	0.264314	-2.46134	0
0.1720	30.7356	-4.04518	1.79051	-0.0168585	0
0.1727	22.4887	-5.26815	4.84291	0.286595	0
0.1733	12.7193	-8.93703	8.20013	-0.623765	0
0.1740	7.23191	-6.49111	13.0814	-2.15789	0
0.1747	-0.0951567	-2.1637	17.66	-1.54255	0
0.1753	-8.94473	-3.10444	18.5745	0.286595	0
0.1760	-13.2268	-1.31704	14.6076	0.286595	0
0.1767	-13.8294	4.23333	7.28356	1.20538	0
0.1773	-12.5924	5.45629	1.18089	1.50884	0
0.1780	-8.34207	5.17407	-2.78595	-0.935648	0
0.1787	-0.697816	10.9126	-5.83835	-0.623765	0
0.1793	5.39221	17.3096	-9.50038	1.50884	0
0.1800	2.03001	16.463	-12.8576	-0.0168585	0
0.1807	-5.58252	9.97185	-14.3838	-1.54255	0
0.1813	-7.10503	5.45629	-11.0266	-1.2391	0
0.1820	-2.8547	6.39703	-5.22873	-3.3717	0
0.1827	3.8697	5.17407	-4.92391	-4.59395	0
0.1833	15.4788	1.78741	-9.50038	-2.46134	0
0.1840	22.8059	5.45629	-11.0266	-2.7648	0
0.1847	20.9662	11.8533	-8.89075	-3.68359	0
0.1853	19.4437	13.3585	-6.14317	-3.3717	0
0.1860	21.5688	12.1356	-3.0929	-3.3717	0
0.1867	21.886	11.1948	-2.17633	-1.54255	0
0.1873	24.3284	9.12518	-2.78595	-0.623765	0
0.1880	21.886	9.12518	0.264314	-3.06825	0
0.1887	5.7094	9.68963	5.75736	-2.46134	0
0.1893	-7.73941	5.45629	7.58837	-0.320312	0
0.1900	-7.42222	1.50518	7.28356	-3.06825	0
0.1907	-2.8547	2.06963	6.67393	-5.20928	0
0.1913	-1.61766	2.72815	4.5381	-2.46134	0
0.1920	-4.37721	0.846666	2.70709	-1.54255	0
0.1927	-13.2268	-3.10444	3.0119	-3.98704	0
0.1933	-18.1115	-6.49111	2.09533	-4.29049	0
0.1940	-11.9897	-4.04518	1.18089	-2.15789	0
0.1947	-8.02488	0.282222	2.09533	-0.0168585	0
0.1953	-11.3871	-0.658518	2.09533	1.50884	0
0.1960	-12.9096	-1.31704	2.09533	0.590048	0
0.1967	-10.1818	0.846666	3.92634	-0.623765	0
0.1973	-10.1818	0.564444	3.92634	-0.623765	0
0.1980	-14.1466	-1.88148	3.0119	0.286595	0
0.1987	-16.8745	-2.54	2.40014	2.11574	0
0.1993	-17.4771	-1.31704	1.18089	3.33799	0
0.2000	-19.634	1.12889	-1.87151	3.64144	0
0.2007	-19.3168	5.73852	-6.75493	3.03453	0
0.2013	-14.7493	8.74889	-9.50038	1.50884	0
0.2020	-11.3871	7.2437	-4.92391	-0.623765	0
0.2027	-5.29705	5.45629	-0.0404997	-0.623765	0
0.2033	9.0716	6.39703	-2.48114	2.11574	0
0.2040	18.2066	5.45629	-6.44798	3.95332	0
0.2047	22.1715	-0.376296	-5.22873	3.03453	0
0.2053	35.9058	-3.76296	-1.26189	0.286595	0
0.2060	45.3897	-3.38667	2.09533	-1.54255	0
0.2067	32.8608	-4.32741	1.79051	-1.54255	0
0.2073	16.3987	-2.54	0.569128	-0.0168585	0
0.2080	15.7643	3.95111	2.40014	2.11574	0
0.2087	27.3734	6.67926	2.40014	2.73108	0
0.2093	39.268	6.39703	-0.954941	0.901931	0
0.2100	37.7455	8.18444	-0.650127	1.81229	0
0.2107	22.8059	8.46666	3.0119	5.78247	0
0.2113	5.10674	4.51555	4.84291	5.47902	0
0.2120	-11.7043	1.78741	4.84291	3.03453	0
0.2127	-23.5989	0.846666	3.62153	3.33799	0
0.2133	-21.1565	-3.76296	3.62153	3.03453	0
0.2140	-11.0699	-7.99629	6.36911	1.20538	0
0.2147	-4.06002	-5.83259	6.97874	2.73108	0
0.2153	4.18689	-0.94074	4.84291	3.95332	0
0.2160	12.7193	0.564444	4.5381	0.590048	0
0.2167	13.6391	-2.54	6.36911	-0.623765	0
0.2173	9.35707	-3.10444	7.28356	1.81229	0
0.2180	8.15176	0.846666	6.67393	2.73108	0
0.2187	15.4788	1.78741	3.92634	2.11574	0
0.2193	26.4536	-0.094074	1.4857	1.81229	0
0.2200	23.694	1.50518	2.70709	0.286595	0
0.2207	4.47236	2.72815	1.79051	0.286595	0
0.2213	-7.73941	0.564444	-4.31215	1.20538	0
0.2220	-2.53751	0.564444	-9.8052	-0.623765	0
0.2227	6.62925	-0.094074	-10.7218	-2.46134	0
0.2233	10.8796	-5.55037	-7.66937	-0.935648	0
0.2240	9.35707	-7.33778	-2.48114	-0.623765	0
0.2247	2.94986	-3.76296	-0.650127	-3.06825	0
0.2253	-1.015	-3.38667	-3.70253	-2.15789	0
0.2260	1.11016	-4.32741	-5.83835	-0.320312	0
0.2267	2.66439	-0.094074	-5.22873	-3.06825	0
0.2273	-1.015	4.23333	-4.31215	-4.29049	0
0.2280	-5.58252	4.51555	-4.92391	-1.84601	0
0.2287	-10.4672	6.96148	-5.53354	-2.7648	0
0.2293	-18.7141	10.9126	-4.31215	-4.29049	0
0.2300	-25.724	10.3481	-3.39771	-3.3717	0
0.2307	-24.8042	6.02074	-3.39771	-5.20928	0
0.2313	-16.8745	3.57481	-2.48114	-7.03843	0
0.2320	-6.18518	2.72815	-3.39771	-1.54255	0
0.2327	0.507502	-0.94074	-6.44798	1.81229	0
0.2333	-0.697816	-6.11481	-5.53354	-1.54255	0
0.2340	-2.8547	-10.16	-0.954941	-1.84601	0
0.2347	-2.53751	-13.4526	2.40014	-0.623765	0
0.2353	-5.58252	-15.0518	3.0119	-4.29049	0
0.2360	-8.02488	-13.8289	1.18089	-5.81619	0
0.2367	-2.8547	-13.4526	-0.650127	-2.46134	0
0.2373	2.66439	-15.0518	1.18089	-0.623765	0
0.2380	2.66439	-13.8289	4.84291	-0.0168585	0
0.2387	8.15176	-10.16	5.75736	1.20538	0
0.2393	16.6841	-8.56074	4.84291	1.20538	0
0.2400	16.6841	-6.11481	5.14773	-0.623765	0
0.2407	12.7193	-3.10444	4.84291	-2.7648	0
0.2413	14.559	-3.76296	4.5381	-3.68359	0
0.2420	16.0815	-3.76296	4.5381	-3.3717	0
0.2427	12.7193	-2.54	3.31671	-3.06825	0
0.2433	10.8796	-3.10444	2.40014	-2.46134	0
0.2440	7.83457	-4.32741	2.70709	-1.54255	0
0.2447	-5.29705	-3.10444	2.09533	-3.06825	0
0.2453	-21.1565	-4.32741	-0.0404997	-5.81619	0
0.2460	-22.679	-6.49111	-4.00734	-6.4231	0
0.2467	-9.54739	-5.83259	-7.97418	-4.29049	0
0.2473	4.18689	-4.04518	-10.417	-2.46134	0
0.2480	10.5941	-2.82222	-10.7218	-4.59395	0
0.2487	9.35707	-1.31704	-7.97418	-6.11964	0
0.2493	1.11016	-0.376296	-5.53354	-3.98704	0
0.2500	-7.73941	-0.94074	-6.44798	-2.46134	0
0.2507	-8.94473	-0.94074	-7.97418	-2.7648	0
0.2513	-6.81956	0.564444	-5.22873	-1.84601	0
0.2520	-11.0699	2.35185	-2.78595	-0.623765	0
0.2527	-14.7493	1.12889	-4.00734	-2.7648	0
0.2533	-11.3871	-0.94074	-4.92391	-4.29049	0
0.2540	-6.81956	-0.094074	-2.78595	-1.54255	0
0.2547	-4.66268	2.06963	-0.650127	0.286595	0
0.2553	-3.14017	-0.094074	0.264314	-2.46134	0
0.2560	-2.53751	0.564444	0.569128	-3.68359	0
0.2567	-4.06002	5.17407	2.40014	-0.623765	0
0.2573	-7.42222	5.17407	3.0119	0.286595	0
0.2580	-14.7493	1.78741	1.4857	-2.46134	0
0.2587	-21.7592	2.72815	0.569128	-4.29049	0
0.2593	-20.2367	2.35185	0.264314	-3.06825	0
0.2600	-13.5122	-0.94074	-0.650127	-1.54255	0
0.2607	-12.9096	-0.94074	0.264314	-0.623765	0
0.2613	-16.589	-0.094074	3.62153	-1.84601	0
0.2620	-11.3871	-1.59926	1.4857	-3.3717	0
0.2627	3.26705	0.282222	-5.83835	-1.2391	0
0.2633	11.1968	2.72815	-8.89075	-0.320312	0
0.2640	4.78955	-0.094074	-6.14317	-3.68359	0
0.2647	-7.42222	-2.54	-3.39771	-5.51274	0
0.2653	-17.4771	-3.38667	-1.5667	-3.06825	0
0.2660	-22.9962	-6.11481	-0.345313	-2.15789	0
0.2667	-20.2367	-5.83259	-0.954941	-4.29049	0
0.2673	-12.9096	-3.38667	-1.5667	-5.51274	0
0.2680	-11.0699	-3.10444	1.79051	-3.98704	0
0.2687	-13.8294	-2.82222	4.5381	-1.54255	0
0.2693	-12.5924	-1.88148	4.5381	-1.2391	0
0.2700	-10.1818	-3.38667	5.14773	-1.84601	0
0.2707	-10.7844	-3.38667	7.58837	-2.46134	0
0.2713	-15.0348	-1.59926	7.58837	-3.06825	0
0.2720	-18.7141	-3.10444	7.58837	-1.84601	0
0.2727	-14.7493	-5.83259	8.50494	-0.623765	0
0.2733	-4.66268	-4.60963	5.75736	-1.2391	0
0.2740	1.11016	-1.88148	-0.650127	-1.54255	0
0.2747	5.7094	-1.88148	-4.31215	-1.54255	0
0.2753	15.4788	-3.10444	-3.70253	-2.7648	0
0.2760	20.9662	-2.82222	-4.00734	-3.06825	0
0.2767	17.2868	-3.38667	-3.70253	-1.84601	0
0.2773	12.7193	-5.83259	-2.17633	-2.15789	0
0.2780	9.95973	-6.49111	-2.48114	-1.84601	0
0.2787	10.8796	-5.55037	-4.31215	-0.623765	0
0.2793	17.2868	-6.11481	-4.31215	0.590048	0
0.2800	18.2066	-5.55037	-4.31215	0.286595	0
0.2807	17.0013	-2.82222	-5.22873	-0.0168585	0
0.2813	26.7707	-1.88148	-6.14317	-0.623765	0
0.2820	33.7806	-2.82222	-7.97418	-1.54255	0
0.2827	21.886	-1.31704	-7.05974	-3.3717	0
0.2833	8.15176	-0.376296	-2.17633	-5.81619	0
0.2840	7.83457	-2.82222	0.264314	-6.11964	0
0.2847	10.8796	-2.54	-3.0929	-6.11964	0
0.2853	13.6391	2.06963	-8.279	-6.11964	0
0.2860	18.5238	5.45629	-12.5528	-4.59395	0
0.2867	18.2066	7.52592	-10.7218	-2.46134	0
0.2873	8.75441	11.8533	-2.78595	0.286595	0
0.2880	-1.015	14.5815	1.79051	1.50884	0
0.2887	-0.697816	12.7941	0.264314	-0.0168585	0
0.2893	7.5491	8.46666	1.79051	-0.623765	0
0.2900	13.3219	2.72815	3.62153	1.81229	0
0.2907	9.67426	-3.38667	2.70709	2.42763	0
0.2913	-0.697816	-7.33778	5.45254	0.286595	0
0.2920	-6.81956	-11.9474	10.9456	0.590048	0
0.2927	-4.37721	-19.8496	11.2504	2.42763	0
0.2933	1.11016	-23.8948	7.58837	1.50884	0
0.2940	6.31206	-24.177	3.92634	-0.623765	0
0.2947	11.7994	-26.623	1.4857	-0.0168585	0
0.2953	13.9563	-26.3407	2.09533	0.286595	0
0.2960	8.15176	-21.4489	3.0119	-0.320312	0
0.2967	-3.74283	-19.8496	2.09533	0.286595	0
0.2973	-14.4321	-22.9541	2.09533	1.50884	0
0.2980	-17.4771	-25.6822	2.09533	0.901931	0
0.2987	-16.2718	-25.6822	-1.26189	1.20538	0
0.2993	-19.0313	-21.4489	-3.39771	3.64144	0
0.3000	-23.8843	-17.78	-1.5667	2.73108	0
0.3007	-23.8843	-19.003	1.4857	-0.623765	0
0.3013	-22.0763	-19.003	3.0119	-0.623765	0
0.3020	-20.2367	-14.6756	3.0119	0.590048	0
0.3027	-14.7493	-12.8881	1.18089	1.50884	0
0.3033	-10.4672	-13.8289	0.264314	2.11574	0
0.3040	-12.3069	-12.2296	3.0119	2.11574	0
0.3047	-13.8294	-11.383	5.45254	1.20538	0
0.3053	-13.8294	-11.0067	3.92634	1.81229	0
0.3060	-16.2718	-9.50148	2.70709	1.81229	0
0.3067	-14.7493	-8.56074	3.92634	-0.0168585	0
0.3073	-6.50237	-7.99629	3.31671	-0.935648	0
0.3080	3.26705	-6.49111	1.18089	-1.2391	0
0.3087	13.6391	-6.49111	1.18089	-2.46134	0
0.3093	17.9212	-7.33778	0.876073	-2.46134	0
0.3100	13.0365	-6.49111	-1.5667	-0.320312	0
0.3107	12.1166	-4.32741	-0.650127	-0.623765	0
0.3113	19.4437	-2.54	1.79051	-1.54255	0
0.3120	24.0112	-1.88148	-0.0404997	2.11574	0
0.3127	25.8509	-2.82222	-2.48114	3.33799	0
0.3133	29.2131	-4.04518	-1.5667	-0.623765	0
0.3140	27.9761	-3.76296	-1.26189	-2.46134	0
0.3147	22.8059	-1.59926	-1.87151	0.286595	0
0.3153	19.1265	-2.1637	-1.5667	-0.320312	0
0.3160	17.2868	-5.83259	-0.650127	-1.84601	0
0.3167	18.8093	-5.55037	-0.0404997	-0.623765	0
0.3173	21.5688	-1.31704	-0.0404997	0.590048	0
0.3180	17.0013	-1.88148	-1.26189	-0.0168585	0
0.3187	7.5491	-3.76296	-1.87151	0.286595	0
0.3193	-1.93485	-0.658518	0.264314	0.590048	0
0.3200	-9.86458	0.846666	2.09533	0.590048	0
0.3207	-8.34207	-0.376296	0.876073	1.20538	0
0.3213	1.42735	1.12889	-1.87151	1.50884	0
0.3220	6.91472	-0.376296	-4.00734	0.901931	0
0.3227	6.31206	-4.32741	-4.92391	0.286595	0
0.3233	4.18689	-0.658518	-4.31215	0.590048	0
0.3240	-3.74283	5.73852	-1.26189	2.42763	0
0.3247	-14.1466	7.2437	3.0119	3.33799	0
0.3253	-18.1115	7.90222	6.67393	2.11574	0
0.3260	-15.6691	6.67926	6.36911	-0.623765	0
0.3267	-9.54739	2.35185	1.18089	-2.46134	0
0.3273	-3.74283	-0.658518	-1.5667	-3.06825	0
0.3280	-2.22032	-3.38667	2.09533	-3.06825	0
0.3287	1.11016	-6.49111	5.75736	-2.46134	0
0.3293	9.0716	-5.83259	5.14773	-1.2391	0
0.3300	8.15176	-6.77333	5.14773	-1.84601	0
0.3307	-1.015	-10.16	7.58837	-3.3717	0
0.3313	2.3472	-9.21926	8.20013	-1.54255	0
0.3320	14.8444	-8.27852	5.14773	0.286595	0
0.3327	17.0013	-9.7837	1.18089	-2.46134	0
0.3333	11.514	-8.27852	-0.345313	-4.8974	0
0.3340	12.7193	-7.33778	2.09533	-2.46134	0
0.3347	19.4437	-8.27852	5.75736	-0.320312	0
0.3353	23.4085	-3.76296	5.75736	-1.2391	0
0.3360	21.5688	-2.54	4.5381	-1.54255	0
0.3367	16.3987	-7.33778	5.75736	-1.54255	0
0.3373	14.2418	-5.83259	6.06217	-2.46134	0
0.3380	16.0815	-0.94074	5.14773	-1.2391	0
0.3387	10.8796	-2.82222	9.72633	1.50884	0
0.3393	-2.8547	-4.98592	15.829	1.81229	0
0.3400	-12.3069	-5.55037	12.7766	1.20538	0
0.3407	-9.26192	-8.27852	7.28356	0.286595	0
0.3413	-2.53751	-5.83259	7.89531	-5.20928	0
0.3420	-4.66268	0.846666	8.50494	-9.47449	0
0.3427	-14.4321	0.846666	6.06217	-8.26068	0
0.3433	-21.7592	-0.94074	5.14773	-5.81619	0
0.3440	-24.8042	0.564444	5.14773	-4.29049	0
0.3447	-23.8843	-1.31704	5.14773	-2.7648	0
0.3453	-17.4771	-3.76296	6.67393	-3.68359	0
0.3460	-12.5924	-0.094074	9.41938	-4.8974	0
0.3467	-12.9096	4.51555	11.2504	-1.84601	0
0.3473	-10.7844	3.95111	9.11457	0.286595	0
0.3480	-6.50237	3.29259	2.70709	-2.46134	0
0.3487	-9.26192	2.06963	1.4857	-5.51274	0
0.3493	-12.9096	-1.59926	5.75736	-6.11964	0
0.3500	-9.86458	-2.54	4.84291	-5.51274	0
0.3507	-5.58252	0.846666	1.79051	-5.20928	0
0.3513	-4.97987	3.01037	1.18089	-4.29049	0
0.3520	-3.14017	2.06963	-2.48114	-2.46134	0
0.3527	3.55252	0.846666	-8.89075	-2.15789	0
0.3533	13.0365	-0.658518	-10.7218	-4.29049	0
0.3540	18.5238	-0.376296	-7.05974	-5.20928	0
0.3547	15.4788	0.846666	-2.48114	-4.59395	0
0.3553	7.83457	-0.658518	1.18089	-6.11964	0
0.3560	3.8697	-3.10444	2.09533	-6.73498	0
0.3567	5.10674	0.282222	3.62153	-5.20928	0
0.3573	5.7094	4.51555	6.36911	-3.68359	0
0.3580	1.74454	2.72815	6.06217	-1.54255	0
0.3587	-5.89971	0.846666	2.70709	-0.320312	0
0.3593	-15.6691	1.78741	0.876073	-2.46134	0
0.3600	-24.5187	1.78741	-0.0404997	-5.20928	0
0.3607	-23.8843	3.01037	-2.48114	-4.29049	0
0.3613	-4.66268	4.23333	-4.31215	-3.98704	0
0.3620	22.8059	2.35185	-5.22873	-5.20928	0
0.3627	34.9859	2.06963	-7.97418	-6.11964	0
0.3633	27.0562	3.01037	-8.89075	-7.34189	0
0.3640	11.1968	1.12889	-6.75493	-7.34189	0
0.3647	1.11016	-1.31704	-8.89075	-6.73498	0
0.3653	1.42735	-1.88148	-12.5528	-7.34189	0
0.3660	8.43723	-3.10444	-13.4672	-8.56413	0
0.3667	13.6391	-3.38667	-15.2982	-8.26068	0
0.3673	9.0716	-4.32741	-17.4362	-7.94879	0
0.3680	-3.45736	-6.11481	-13.4672	-5.81619	0
0.3687	-14.7493	-4.32741	-8.89075	-3.3717	0
0.3693	-17.4771	-0.94074	-7.97418	-3.06825	0
0.3700	-14.4321	0.282222	-7.05974	-4.59395	0
0.3707	-12.5924	4.23333	-4.92391	-4.8974	0
0.3713	-12.3069	9.97185	-3.39771	-2.15789	0
0.3720	-10.7844	10.3481	-2.48114	0.901931	0
0.3727	-12.3069	6.39703	-6.14317	-1.54255	0
0.3733	-20.5538	3.95111	-11.3314	-4.29049	0
0.3740	-22.9962	3.95111	-11.6362	-2.15789	0
0.3747	-9.26192	3.01037	-11.9432	-0.623765	0
0.3753	9.95973	-0.094074	-13.1624	-1.54255	0
0.3760	15.4788	-3.10444	-10.7218	-1.2391	0
0.3767	10.5941	-3.76296	-9.50038	-1.54255	0
0.3773	6.31206	-2.82222	-12.5528	-3.06825	0
0.3780	3.26705	-3.10444	-12.8576	-0.935648	0
0.3787	2.66439	-2.82222	-8.89075	-0.0168585	0
0.3793	9.35707	-2.54	-8.279	-2.7648	0
0.3800	12.7193	-5.55037	-10.7218	-3.06825	0
0.3807	7.23191	-4.04518	-9.8052	-1.54255	0
0.3813	3.26705	2.72815	-7.05974	-3.98704	0
0.3820	3.8697	4.51555	-6.14317	-6.11964	0
0.3827	4.78955	0.564444	-7.97418	-3.98704	0
0.3833	11.1968	0.564444	-11.6362	-1.54255	0
0.3840	15.7643	1.12889	-12.5528	-1.54255	0
0.3847	5.7094	-1.88148	-8.279	-3.3717	0
0.3853	-3.74283	-0.658518	-5.83835	-5.20928	0
0.3860	2.66439	3.95111	-7.36455	-5.20928	0
0.3867	7.83457	4.51555	-8.89075	-4.8974	0
0.3873	0.824691	3.01037	-10.7218	-4.8974	0
0.3880	-2.53751	3.01037	-14.3838	-4.8974	0
0.3887	2.3472	4.23333	-13.4672	-3.68359	0
0.3893	1.42735	5.45629	-10.417	-3.3717	0
0.3900	-3.74283	5.17407	-10.7218	-4.8974	0
0.3907	2.94986	4.51555	-11.6362	-4.8974	0
0.3913	16.3987	6.67926	-8.89075	-2.46134	0
0.3920	17.0013	8.46666	-7.05974	-1.54255	0
0.3927	5.39221	7.52592	-4.00734	-1.54255	0
0.3933	-0.697816	7.90222	-1.26189	-0.623765	0
0.3940	-0.0951567	9.4074	-2.48114	-0.320312	0
0.3947	0.824691	9.12518	-3.70253	-0.0168585	0
0.3953	2.03001	8.18444	-0.954941	3.03453	0
0.3960	4.78955	7.2437	-0.345313	2.11574	0
0.3967	11.514	6.02074	-5.22873	-2.46134	0
0.3973	20.9662	6.67926	-9.8052	-3.3717	0
0.3980	24.931	7.52592	-8.89075	-2.15789	0
0.3987	25.2482	7.52592	-6.14317	-6.11964	0
0.3993	30.1012	7.2437	-7.05974	-10.0898	0
0.4000	34.7005	6.96148	-7.66937	-7.03843	0
0.4007	32.8608	7.2437	-4.00734	-3.3717	0
0.4013	32.2581	9.97185	-2.48114	-3.06825	0
0.4020	33.178	11.1948	-4.00734	-1.2391	0
0.4027	25.5337	9.12518	-1.5667	4.86368	0
0.4033	8.75441	7.52592	2.70709	7.61162	0
0.4040	-13.5122	8.18444	1.79051	5.78247	0
0.4047	-34.8908	11.1948	-0.345313	5.16714	0
0.4053	-46.7854	18.2504	0.264314	6.38938	0
0.4060	-46.4682	28.3163	1.18089	3.33799	0
0.4067	-36.7305	37.4415	2.09533	0.590048	0
0.4073	-22.3618	44.2148	0.876073	1.81229	0
0.4080	-8.34207	43.2741	-5.22873	2.11574	0
0.4087	1.11016	38.6644	-10.417	-0.623765	0
0.4093	-0.0951567	36.5948	-7.97418	-3.06825	0
0.4100	-14.7493	31.4207	-4.00734	-4.29049	0
0.4107	-26.9611	20.6963	-4.00734	-4.29049	0
0.4113	-23.2817	11.8533	-2.48114	-2.15789	0
0.4120	-15.6691	6.67926	2.09533	0.286595	0
0.4127	-15.3519	0.846666	2.70709	2.11574	0
0.4133	-11.7043	-2.54	-0.650127	3.33799	0
0.4140	-3.74283	-4.60963	-1.26189	3.64144	0
0.4147	-4.66268	-8.27852	2.70709	3.03453	0
0.4153	-14.7493	-10.7244	6.67393	3.03453	0
0.4160	-23.8843	-11.6652	8.80976	1.20538	0
0.4167	-27.5637	-11.9474	8.50494	-2.46134	0
0.4173	-23.8843	-9.21926	6.36911	-3.06825	0
0.4180	-11.9897	-6.49111	3.62153	-1.54255	0
0.4187	7.5491	-7.33778	1.79051	-0.935648	0
0.4193	24.931	-6.49111	0.876073	3.03453	0
0.4200	25.5337	-3.76296	1.18089	7.91508	0
0.4207	14.8444	-5.83259	3.0119	6.69283	0
0.4213	9.95973	-8.93703	3.0119	4.25678	0
0.4220	12.1166	-7.33778	3.0119	4.25678	0
0.4227	16.0815	-4.60963	4.84291	3.95332	0
0.4233	17.0013	-1.59926	6.06217	3.95332	0
0.4240	10.8796	2.72815	4.84291	2.11574	0
0.4247	7.23191	6.39703	2.09533	-2.46134	0
0.4253	15.1616	7.52592	0.264314	-1.54255	0
0.4260	22.1715	6.39703	-0.650127	5.16714	0
0.4267	23.694	4.23333	-0.650127	4.25678	0
0.4273	26.7707	3.95111	-2.17633	-1.54255	0
0.4280	28.5787	2.72815	-1.87151	-1.54255	0
0.4287	28.2933	-0.376296	0.264314	0.286595	0
0.4293	31.0211	-1.59926	0.264314	0.286595	0
0.4300	31.6555	-0.94074	-0.345313	1.50884	0
0.4307	26.1364	-0.94074	1.4857	3.03453	0
0.4313	21.5688	-0.658518	2.09533	3.95332	0
0.4320	15.7643	-1.59926	1.18089	3.95332	0
0.4327	6.62925	-2.1637	1.4857	3.03453	0
0.4333	-0.0951567	-0.658518	0.264314	3.03453	0
0.4340	-5.58252	-0.094074	-2.48114	3.03453	0
0.4347	-8.62754	-0.94074	-1.5667	0.901931	0
0.4353	-4.06002	1.78741	1.18089	1.20538	0
0.4360	-0.697816	3.01037	1.4857	3.95332	0
0.4367	-1.015	1.78741	-1.26189	3.64144	0
0.4373	4.18689	4.51555	-3.39771	3.03453	0
0.4380	6.91472	7.2437	-2.78595	3.95332	0
0.4387	-1.93485	5.17407	-0.650127	3.64144	0
0.4393	-8.02488	6.67926	-0.650127	3.95332	0
0.4400	-0.0951567	9.4074	-0.345313	6.08593	0
0.4407	12.1166	6.96148	1.18089	6.69283	0
0.4413	14.559	6.67926	1.79051	6.08593	0
0.4420	6.31206	8.46666	3.31671	5.16714	0
0.4427	-0.697816	6.39703	6.97874	6.38938	0
0.4433	-4.66268	5.17407	7.89531	10.3596	0
0.4440	-13.2268	5.45629	5.45254	11.2699	0
0.4447	-19.3168	2.35185	3.92634	7.30817	0
0.4453	-13.8294	-0.094074	2.40014	3.03453	0
0.4460	-6.50237	-0.94074	1.18089	0.286595	0
0.4467	-1.93485	-3.76296	2.70709	0.286595	0
0.4473	8.15176	-4.04518	3.92634	3.33799	0
0.4480	18.2066	-2.54	2.70709	2.42763	0
0.4487	18.2066	-4.60963	3.92634	-2.46134	0
0.4493	12.4021	-7.33778	6.67393	-2.15789	0
0.4500	9.95973	-8.56074	6.97874	0.286595	0
0.4507	15.7643	-10.16	6.67393	-0.0168585	0
0.4513	26.7707	-7.99629	5.14773	0.286595	0
0.4520	33.4634	-5.83259	1.18089	1.81229	0
0.4527	34.9859	-9.50148	-1.5667	1.81229	0
0.4533	38.3481	-11.9474	-1.87151	2.73108	0
0.4540	35.3031	-9.7837	-2.48114	3.95332	0
0.4547	21.886	-9.21926	-0.345313	3.33799	0
0.4553	9.95973	-8.27852	3.31671	3.64144	0
0.4560	4.47236	-7.05555	4.5381	3.33799	0
0.4567	-4.06002	-10.16	5.75736	1.20538	0
0.4573	-17.7943	-10.4422	7.89531	0.286595	0
0.4580	-25.1214	-8.27852	7.89531	1.50884	0
0.4587	-21.1565	-10.16	6.06217	-0.320312	0
0.4593	-14.7493	-13.8289	3.62153	-2.46134	0
0.4600	-11.0699	-12.8881	-0.650127	-2.46134	0
0.4607	-2.8547	-10.4422	-3.70253	-1.54255	0
0.4613	8.15176	-8.56074	-1.87151	-2.46134	0
0.4620	8.15176	-8.27852	3.62153	-4.8974	0
0.4627	-0.697816	-11.0067	8.20013	-5.51274	0
0.4633	-10.1818	-11.9474	9.41938	-5.20928	0
0.4640	-19.634	-10.16	6.67393	-4.8974	0
0.4647	-22.0763	-8.27852	3.62153	-5.20928	0
0.4653	-13.8294	-6.77333	1.18089	-5.20928	0
0.4660	-7.42222	-4.04518	1.4857	-4.59395	0
0.4667	-5.89971	-2.82222	4.23115	-2.46134	0
0.4673	0.507502	-3.76296	3.0119	-0.320312	0
0.4680	8.75441	-5.26815	-0.650127	-3.3717	0
0.4687	13.6391	-6.77333	-0.954941	-7.94879	0
0.4693	12.7193	-6.49111	0.876073	-7.64534	0
0.4700	9.0716	-5.55037	1.4857	-4.29049	0
0.4707	13.3219	-5.55037	1.79051	-3.68359	0
0.4713	24.3284	-5.26815	1.79051	-3.3717	0
0.4720	27.0562	-4.32741	1.18089	-1.2391	0
0.4727	23.694	-4.32741	0.876073	-0.320312	0
0.4733	22.8059	-3.76296	2.09533	-1.54255	0
0.4740	21.886	-2.1637	3.92634	-2.15789	0
0.4747	24.3284	-1.59926	2.09533	-2.46134	0
0.4753	30.4184	-3.38667	-3.39771	-5.20928	0
0.4760	28.8959	-2.1637	-5.53354	-5.20928	0
0.4767	22.1715	3.57481	-3.39771	-0.0168585	0
0.4773	23.694	4.51555	-3.70253	3.03453	0
0.4780	28.5787	-1.88148	-4.92391	1.50884	0
0.4787	23.694	-4.98592	-2.48114	0.286595	0
0.4793	9.35707	-3.76296	-0.345313	0.286595	0
0.4800	-1.015	-7.05555	-1.5667	0.901931	0
0.4807	-0.412346	-15.3341	-2.48114	1.20538	0
0.4813	-1.015	-21.0726	-1.5667	-0.320312	0
0.4820	-10.7844	-22.6718	0.264314	-1.54255	0
0.4827	-19.634	-23.2363	1.18089	-2.7648	0
0.4833	-22.0763	-24.4593	1.18089	-6.11964	0
0.4840	-22.679	-24.177	3.92634	-8.26068	0
0.4847	-26.9611	-22.9541	7.28356	-6.4231	0
0.4853	-36.4133	-24.4593	6.06217	-5.20928	0
0.4860	-38.5385	-26.9052	2.40014	-6.73498	0
0.4867	-28.769	-25.6822	-0.954941	-6.73498	0
0.4873	-24.2015	-22.9541	-3.39771	-3.3717	0
0.4880	-26.0412	-19.2852	-3.39771	-3.68359	0
0.4887	-21.1565	-10.4422	-3.0929	-8.86758	0
0.4893	-16.2718	-3.38667	-3.70253	-8.86758	0
0.4900	-19.3168	-5.26815	-0.650127	-3.3717	0
0.4907	-21.1565	-7.99629	2.70709	-2.46134	0
0.4913	-25.724	-7.05555	2.09533	-3.3717	0
0.4920	-33.9709	-8.56074	2.70709	-2.15789	0
0.4927	-27.5637	-9.50148	2.70709	-4.59395	0
0.4933	-8.34207	-7.33778	-2.48114	-8.56413	0
0.4940	2.3472	-10.16	-4.61697	-7.03843	0
0.4947	2.3472	-14.6756	-1.87151	-7.64534	0
0.4953	2.94986	-13.8289	-3.39771	-9.78637	0
0.4960	5.39221	-15.0518	-7.97418	-7.94879	0
0.4967	7.23191	-19.8496	-8.89075	-7.94879	0
0.4973	8.15176	-19.5674	-8.279	-11.6155	0
0.4980	9.95973	-18.6267	-7.05974	-10.3933	0
0.4987	12.1166	-22.2955	-5.22873	-6.4231	0
0.4993	7.23191	-25.1178	-4.31215	-4.59395	0
0.5000	-2.22032	-26.623	-3.70253	-1.54255	0
0.5007	-4.66268	-28.1281	-3.0929	0.286595	0
0.5013	-3.45736	-26.623	-2.48114	-2.7648	0
0.5020	-3.14017	-24.177	-2.17633	-4.8974	0
0.5027	2.03001	-23.2363	-2.17633	-2.46134	0
0.5033	3.55252	-20.5081	-0.650127	-1.2391	0
0.5040	-10.4672	-19.5674	2.09533	-4.8974	0
0.5047	-23.8843	-24.177	3.0119	-7.03843	0
0.5053	-21.1565	-25.4	0.264314	-5.51274	0
0.5060	-9.26192	-20.5081	-2.48114	-5.20928	0
0.5067	0.824691	-16.557	-3.0929	-6.11964	0
0.5073	3.55252	-15.6163	-2.48114	-4.8974	0
0.5080	-0.0951567	-17.1215	-2.78595	-5.20928	0
0.5087	-6.18518	-19.5674	-4.31215	-7.03843	0
0.5093	-12.5924	-20.5081	-3.39771	-3.68359	0
0.5100	-15.3519	-20.2259	-0.954941	-0.623765	0
0.5107	-8.34207	-21.0726	1.18089	-1.2391	0
0.5113	2.3472	-21.0726	2.40014	-1.2391	0
0.5120	5.39221	-19.2852	2.70709	-0.320312	0
0.5127	2.66439	-18.6267	-0.650127	-1.2391	0
0.5133	-2.22032	-19.5674	-4.31215	-0.0168585	0
0.5140	-4.06002	-18.6267	-4.92391	2.11574	0
0.5147	2.3472	-14.6756	-3.0929	0.590048	0
0.5153	6.62925	-8.56074	-1.5667	-1.54255	0
0.5160	-1.61766	-1.31704	0.876073	-1.2391	0
0.5167	-13.5122	5.45629	4.84291	-1.84601	0
0.5173	-15.9546	7.52592	5.75736	-2.46134	0
0.5180	-9.54739	6.96148	2.09533	-1.54255	0
0.5187	-7.42222	6.39703	1.18089	-2.46134	0
0.5193	-18.397	3.57481	3.0119	-3.3717	0
0.5200	-29.0862	-0.94074	1.4857	-2.15789	0
0.5207	-24.8042	-0.376296	-0.650127	-2.46134	0
0.5213	-13.2268	0.282222	-0.650127	-4.8974	0
0.5220	-9.86458	-5.26815	-2.48114	-4.59395	0
0.5227	-7.73941	-8.27852	-4.31215	-2.46134	0
0.5233	2.03001	-5.83259	-4.00734	-1.2391	0
0.5240	11.514	-5.55037	-3.0929	-1.54255	0
0.5247	13.6391	-7.05555	-2.17633	-4.29049	0
0.5253	17.9212	-7.05555	-1.26189	-6.73498	0
0.5260	31.0211	-7.99629	0.569128	-6.73498	0
0.5267	40.1878	-6.49111	4.5381	-4.29049	0
0.5273	35.6203	-1.59926	6.06217	-1.2391	0
0.5280	22.8059	-0.94074	3.92634	-1.2391	0
0.5287	12.1166	-4.32741	3.92634	-5.81619	0
0.5293	5.39221	-4.98592	5.14773	-8.56413	0
0.5300	4.47236	-5.55037	1.79051	-2.7648	0
0.5307	6.31206	-7.33778	-1.5667	3.95332	0
0.5313	3.26705	-8.56074	0.876073	2.11574	0
0.5320	-5.58252	-9.50148	3.0119	-2.7648	0
0.5327	-9.54739	-10.16	-0.345313	-2.46134	0
0.5333	-7.10503	-7.99629	-4.31215	-0.623765	0
0.5340	-5.89971	-6.49111	-3.39771	-1.84601	0
0.5347	-3.45736	-5.55037	-0.650127	-2.46134	0
0.5353	4.78955	-3.10444	-2.17633	0.286595	0
0.5360	10.2769	-0.94074	-3.39771	2.11574	0
0.5367	6.91472	-1.88148	2.09533	0.286595	0
0.5373	-0.0951567	-2.1637	6.06217	-0.935648	0
0.5380	-5.58252	0.846666	3.62153	-0.623765	0
0.5387	-9.54739	4.51555	2.40014	0.590048	0
0.5393	-15.6691	3.95111	3.92634	3.95332	0
0.5400	-23.8843	2.06963	2.70709	5.78247	0
0.5407	-27.2465	2.35185	2.70709	1.50884	0
0.5413	-27.5637	3.01037	4.5381	-3.06825	0
0.5420	-28.4836	3.95111	2.70709	-2.15789	0
0.5427	-24.2015	7.90222	-0.954941	-3.3717	0
0.5433	-11.9897	9.97185	-2.48114	-7.03843	0
0.5440	-4.66268	9.12518	-2.17633	-4.29049	0
0.5447	-6.18518	10.9126	0.264314	0.901931	0
0.5453	-10.1818	14.017	3.92634	-0.935648	0
0.5460	-10.4672	12.1356	3.92634	-4.8974	0
0.5467	-3.74283	10.6304	2.70709	-4.59395	0
0.5473	-0.0951567	13.0763	3.0119	-2.7648	0
0.5480	-10.4672	15.5222	2.70709	-1.2391	0
0.5487	-21.7592	14.8637	1.79051	-0.0168585	0
0.5493	-23.2817	12.7941	1.79051	-1.2391	0
0.5500	-23.5989	12.4178	0.876073	-2.46134	0
0.5507	-24.8042	13.0763	-0.650127	-0.623765	0
0.5513	-23.2817	10.6304	0.876073	3.03453	0
0.5520	-18.397	7.90222	0.569128	3.64144	0
0.5527	-8.62754	9.4074	-2.17633	2.11574	0
0.5533	2.66439	10.9126	-3.70253	1.50884	0
0.5540	7.23191	11.8533	-3.0929	1.20538	0
0.5547	6.62925	17.0274	-0.954941	-0.320312	0
0.5553	8.15176	20.9785	1.18089	-0.0168585	0
0.5560	12.4021	20.4141	-0.0404997	2.73108	0
0.5567	14.2418	21.2607	-5.53354	2.11574	0
0.5573	12.7193	23.4244	-8.58594	-1.54255	0
0.5580	11.7994	20.9785	-5.53354	-2.15789	0
0.5587	10.8796	19.1911	-1.26189	-2.46134	0
0.5593	6.62925	20.6963	1.18089	-3.68359	0
0.5600	6.62925	20.9785	3.92634	-1.84601	0
0.5607	13.0365	16.7452	4.84291	-0.623765	0
0.5613	6.62925	15.24	2.09533	-3.3717	0
0.5620	-13.8294	18.2504	2.09533	-3.3717	0
0.5627	-19.3168	19.4733	6.67393	1.50884	0
0.5633	-4.06002	17.6859	6.06217	4.86368	0
0.5640	3.55252	16.0867	0.264314	4.86368	0
0.5647	-7.42222	13.3585	-0.954941	4.86368	0
0.5653	-21.1565	9.97185	-0.650127	3.95332	0
0.5660	-23.5989	8.46666	-3.39771	2.11574	0
0.5667	-15.3519	6.67926	-3.70253	1.20538	0
0.5673	-9.54739	4.79778	-0.345313	-0.0168585	0
0.5680	-15.6691	7.2437	0.569128	-1.54255	0
0.5687	-25.724	8.18444	1.18089	-0.623765	0
0.5693	-33.6537	4.51555	4.84291	-0.623765	0
0.5700	-45.8655	4.79778	7.58837	-3.68359	0
0.5707	-61.7567	6.96148	8.20013	-4.29049	0
0.5713	-64.8017	4.51555	6.97874	-1.2391	0
0.5720	-52.8754	4.51555	4.23115	-0.0168585	0
0.5727	-45.58	7.2437	1.4857	-0.320312	0
0.5733	-45.8655	5.45629	2.09533	0.286595	0
0.5740	-39.1728	4.23333	3.92634	0.286595	0
0.5747	-30.0061	7.90222	3.31671	0.286595	0
0.5753	-25.724	9.68963	1.18089	2.11574	0
0.5760	-15.0348	8.18444	0.264314	2.11574	0
0.5767	0.507502	6.39703	-0.0404997	0.286595	0
0.5773	11.514	3.57481	-1.5667	-0.320312	0
0.5780	21.5688	4.51555	-3.0929	0.286595	0
0.5787	29.4986	7.52592	-4.31215	0.901931	0
0.5793	27.9761	7.90222	-8.89075	1.20538	0
0.5800	26.4536	6.96148	-12.248	0.286595	0
0.5807	27.3734	9.97185	-8.58594	0.286595	0
0.5813	20.3635	11.8533	-5.53354	-0.320312	0
0.5820	14.8444	9.97185	-7.05974	-3.3717	0
0.5827	13.6391	11.1948	-3.70253	-5.20928	0
0.5833	5.39221	15.5222	0.569128	-2.7648	0
0.5840	-3.74283	16.0867	-1.5667	-0.623765	0
0.5847	-6.50237	16.0867	-2.48114	-0.623765	0
0.5853	-15.0348	17.9681	2.09533	0.286595	0
0.5860	-25.4386	16.463	3.62153	2.11574	0
0.5867	-23.5989	15.24	2.70709	2.11574	0
0.5873	-20.2367	17.3096	2.70709	0.286595	0
0.5880	-21.1565	15.8044	-0.650127	-0.623765	0
0.5887	-15.6691	9.97185	-3.39771	-0.623765	0
0.5893	-6.81956	7.52592	0.569128	-1.54255	0
0.5900	-3.14017	6.96148	0.569128	-3.68359	0
0.5907	-1.015	4.23333	-5.22873	-3.3717	0
0.5913	1.42735	2.72815	-3.39771	-0.0168585	0
0.5920	1.42735	3.57481	3.0119	0.901931	0
0.5927	4.47236	5.17407	0.569128	0.590048	0
0.5933	15.4788	6.02074	-4.31215	1.50884	0
0.5940	23.694	5.17407	-3.39771	1.50884	0
0.5947	15.4788	2.35185	-2.48114	0.286595	0
0.5953	1.74454	1.78741	-2.17633	0.286595	0
0.5960	5.39221	4.79778	-0.345313	0.286595	0
0.5967	17.2868	6.67926	-1.5667	-0.935648	0
0.5973	12.1166	5.73852	-3.70253	-2.46134	0
0.5980	0.507502	6.02074	-2.48114	-2.15789	0
0.5987	0.824691	7.52592	-2.78595	0.286595	0
0.5993	3.26705	7.2437	-4.31215	2.73108	0
0.6000	-1.93485	5.45629	-2.48114	0.901931	0
0.6007	-6.81956	5.45629	-2.78595	-3.3717	0
0.6013	-9.86458	6.39703	-7.36455	-4.59395	0
0.6020	-10.1818	5.45629	-8.58594	-3.3717	0
0.6027	-4.97987	4.79778	-4.92391	-1.54255	0
0.6033	-0.0951567	5.45629	-1.5667	-0.623765	0
0.6040	6.62925	4.51555	-0.0404997	-2.15789	0
0.6047	17.0013	2.35185	0.264314	-4.59395	0
0.6053	15.4788	1.78741	1.4857	-5.20928	0
0.6060	-0.0951567	-0.094074	3.31671	-5.20928	0
0.6067	-5.89971	-2.82222	3.0119	-5.20928	0
0.6073	3.26705	-2.82222	1.18089	-4.59395	0
0.6080	10.2769	-1.59926	2.40014	-2.46134	0
0.6087	7.5491	-0.94074	4.84291	-0.623765	0
0.6093	-2.53751	-0.094074	6.67393	-0.320312	0
0.6100	-9.86458	-1.31704	4.84291	-1.54255	0
0.6107	-3.74283	-2.82222	-2.78595	-1.2391	0
0.6113	8.15176	1.78741	-8.58594	1.50884	0
0.6120	16.0815	5.17407	-7.05974	1.20538	0
0.6127	26.4536	-0.094074	-5.53354	-1.84601	0
0.6133	35.6203	-4.60963	-6.14317	-0.623765	0
0.6140	33.4634	-3.10444	-2.48114	3.95332	0
0.6147	24.6139	-2.1637	1.4857	3.03453	0
0.6153	12.7193	-3.38667	0.876073	0.286595	0
0.6160	-7.10503	-3.76296	0.264314	2.11574	0
0.6167	-25.1214	-5.55037	2.09533	3.95332	0
0.6173	-34.8908	-7.71407	3.0119	3.64144	0
0.6180	-43.1377	-6.77333	6.36911	3.03453	0
0.6187	-44.9457	-4.04518	8.50494	3.03453	0
0.6193	-33.0511	-2.82222	5.75736	1.50884	0
0.6200	-19.3168	-3.10444	4.5381	-0.320312	0
0.6207	-14.7493	-4.32741	6.67393	-0.623765	0
0.6213	-11.9897	-4.32741	6.36911	-2.46134	0
0.6220	-4.66268	-1.59926	6.06217	-3.98704	0
0.6227	6.62925	2.06963	6.67393	-2.7648	0
0.6233	24.931	6.67926	0.876073	-1.84601	0
0.6240	41.1077	10.6304	-4.00734	-3.3717	0
0.6247	36.8256	8.18444	0.264314	-1.54255	0
0.6253	19.1265	0.564444	2.70709	-0.0168585	0
0.6260	13.3219	-1.31704	-1.87151	-4.8974	0
0.6267	12.7193	3.01037	-4.92391	-7.94879	0
0.6273	-4.97987	1.50518	-4.31215	-5.51274	0
0.6280	-27.5637	-5.55037	-3.70253	-5.51274	0
0.6287	-28.1664	-9.21926	-0.954941	-7.64534	0
0.6293	-9.86458	-9.7837	0.264314	-5.20928	0
0.6300	4.78955	-9.21926	-1.26189	-0.623765	0
0.6307	6.31206	-9.7837	-1.26189	3.95332	0
0.6313	2.66439	-11.9474	0.264314	7.61162	0
0.6320	3.8697	-11.383	-1.5667	5.78247	0
0.6327	11.514	-7.05555	-3.39771	2.11574	0
0.6333	13.6391	-6.11481	-2.78595	0.901931	0
0.6340	4.78955	-7.05555	-2.78595	-0.623765	0
0.6347	-5.58252	-5.55037	-3.39771	-1.54255	0
0.6353	-9.26192	-6.11481	-3.39771	0.286595	0
0.6360	-8.34207	-8.27852	-4.00734	0.901931	0
0.6367	-5.58252	-7.71407	-5.22873	-1.54255	0
0.6373	-0.412346	-7.71407	-4.92391	-1.54255	0
0.6380	0.824691	-10.7244	-5.22873	0.286595	0
0.6387	-5.58252	-11.0067	-6.14317	-2.7648	0
0.6393	-13.8294	-8.27852	-4.31215	-6.11964	0
0.6400	-15.6691	-8.56074	-0.0404997	-3.3717	0
0.6407	-12.9096	-10.16	-0.954941	-0.320312	0
0.6413	-13.8294	-7.33778	-4.61697	-4.29049	0
0.6420	-17.4771	-5.26815	-2.48114	-7.94879	0
0.6427	-15.0348	-7.33778	3.62153	-5.20928	0
0.6433	-5.89971	-9.21926	3.92634	-3.06825	0
0.6440	3.55252	-7.05555	-0.650127	-6.11964	0
0.6447	9.95973	-5.26815	-1.5667	-7.64534	0
0.6453	10.2769	-3.38667	0.264314	-5.81619	0
0.6460	5.39221	-1.31704	0.264314	-4.8974	0
0.6467	2.03001	-1.88148	1.18089	-5.20928	0
0.6473	2.03001	-2.82222	3.92634	-5.20928	0
0.6480	1.74454	-2.1637	3.0119	-3.68359	0
0.6487	1.42735	-4.60963	-0.650127	-4.29049	0
0.6493	5.10674	-9.21926	-1.5667	-6.11964	0
0.6500	11.514	-9.7837	-2.48114	-4.29049	0
0.6507	14.2418	-9.7837	-4.31215	1.50884	0
0.6513	14.8444	-12.6059	-2.48114	1.20538	0
0.6520	20.9662	-13.1704	-3.39771	-3.06825	0
0.6527	28.5787	-11.9474	-7.66937	-2.46134	0
0.6533	26.7707	-11.9474	-7.97418	-1.84601	0
0.6540	23.4085	-11.9474	-7.36455	-2.46134	0
0.6547	27.9761	-11.9474	-7.97418	0.590048	0
0.6553	30.1012	-11.9474	-6.14317	2.42763	0
0.6560	26.1364	-11.0067	-4.92391	-0.623765	0
0.6567	24.0112	-7.05555	-5.83835	-1.54255	0
0.6573	24.931	-3.76296	-5.22873	-1.54255	0
0.6580	26.7707	-3.10444	-3.39771	-3.06825	0
0.6587	19.4437	-4.04518	-2.48114	-1.54255	0
0.6593	-6.50237	-5.55037	1.18089	0.590048	0
0.6600	-28.769	-8.56074	3.31671	-2.15789	0
0.6607	-21.4737	-11.9474	0.569128	-4.29049	0
0.6613	-3.74283	-12.8881	0.264314	-3.68359	0
0.6620	0.824691	-11.0067	4.84291	-6.73498	0
0.6627	4.47236	-10.4422	5.75736	-8.86758	0
0.6633	13.6391	-11.0067	1.4857	-7.94879	0
0.6640	14.559	-11.9474	-1.26189	-7.94879	0
0.6647	5.7094	-12.8881	-1.5667	-7.34189	0
0.6653	3.55252	-12.6059	-3.70253	-5.81619	0
0.6660	19.1265	-11.0067	-6.14317	-5.20928	0
0.6667	42.6302	-12.6059	-6.14317	-2.7648	0
0.6673	51.1626	-17.1215	-4.61697	-0.0168585	0
0.6680	45.3897	-19.8496	-3.39771	-1.84601	0
0.6687	35.9058	-19.5674	-2.48114	-3.68359	0
0.6693	16.3987	-18.3444	-1.5667	-1.54255	0
0.6700	-14.7493	-16.2748	-1.87151	-2.15789	0
0.6707	-34.5736	-13.1704	-0.650127	-3.3717	0
0.6713	-39.1728	-12.8881	1.18089	-0.623765	0
0.6720	-42.2178	-12.6059	-0.0404997	-0.320312	0
0.6727	-40.3781	-9.7837	-5.22873	-3.3717	0
0.6733	-30.6087	-8.93703	-9.8052	-4.29049	0
0.6740	-26.9611	-10.4422	-10.7218	-3.3717	0
0.6747	-30.0061	-10.16	-6.44798	-2.46134	0
0.6753	-25.724	-9.21926	-4.31215	-0.623765	0
0.6760	-13.8294	-10.16	-8.58594	-0.623765	0
0.6767	-2.8547	-9.21926	-11.6362	-1.54255	0
0.6773	5.7094	-7.33778	-7.05974	2.11574	0
0.6780	13.3219	-6.49111	-3.39771	2.42763	0
0.6787	17.9212	-6.77333	-3.70253	-2.7648	0
0.6793	16.6841	-5.83259	-1.26189	-3.3717	0
0.6800	9.0716	-4.60963	3.31671	0.901931	0
0.6807	-1.61766	-2.54	5.14773	2.42763	0
0.6813	-8.62754	-0.376296	4.23115	1.20538	0
0.6820	-6.18518	-1.88148	1.18089	1.81229	0
0.6827	3.8697	-6.11481	-1.5667	3.95332	0
0.6833	10.5941	-8.27852	-2.78595	5.78247	0
0.6840	9.95973	-10.16	-4.61697	4.86368	0
0.6847	7.23191	-12.8881	-5.22873	1.50884	0
0.6853	1.74454	-14.6756	0.569128	-0.935648	0
0.6860	-5.89971	-14.6756	4.84291	-3.06825	0
0.6867	-12.9096	-13.8289	3.0119	-4.59395	0
0.6873	-24.2015	-10.16	4.23115	-3.3717	0
0.6880	-35.8106	-5.55037	7.58837	-1.54255	0
0.6887	-33.9709	-7.33778	6.06217	-2.15789	0
0.6893	-26.9611	-8.56074	3.62153	-3.3717	0
0.6900	-29.4034	-2.82222	3.92634	-3.68359	0
0.6907	-31.5286	2.06963	5.45254	-1.54255	0
0.6913	-23.2817	1.78741	6.67393	0.590048	0
0.6920	-10.7844	3.01037	3.92634	-1.54255	0
0.6927	0.507502	4.23333	-1.5667	-3.3717	0
0.6933	1.74454	3.29259	-0.954941	-1.2391	0
0.6940	-10.1818	4.51555	3.31671	0.286595	0
0.6947	-21.1565	5.73852	6.36911	0.901931	0
0.6953	-23.5989	4.79778	9.41938	3.95332	0
0.6960	-25.724	3.95111	9.72633	4.56023	0
0.6967	-24.8042	0.846666	5.45254	0.286595	0
0.6973	-15.6691	-5.26815	2.09533	-1.84601	0
0.6980	-5.89971	-6.77333	0.876073	-1.84601	0
0.6987	-2.53751	-4.60963	-1.87151	-2.15789	0
0.6993	-2.22032	-6.49111	-3.39771	-0.623765	0
0.7000	1.74454	-10.16	-8.89075	-1.2391	0
0.7007	11.514	-10.7244	-15.6052	-4.29049	0
0.7013	20.0463	-8.27852	-13.4672	-3.68359	0
0.7020	19.1265	-5.83259	-8.89075	-1.2391	0
0.7027	14.2418	-5.55037	-11.9432	-3.3717	0
0.7033	13.0365	-6.11481	-13.1624	-4.59395	0
0.7040	9.95973	-5.26815	-7.05974	-1.2391	0
0.7047	0.222032	-6.77333	-2.48114	2.11574	0
0.7053	-5.58252	-11.0067	0.876073	3.03453	0
0.7060	-4.66268	-9.50148	4.23115	3.33799	0
0.7067	-4.06002	-4.32741	4.5381	4.25678	0
0.7073	-6.18518	-3.38667	3.92634	3.64144	0
0.7080	-8.62754	-5.26815	5.75736	1.20538	0
0.7087	-13.5122	-4.98592	6.06217	1.50884	0
0.7093	-13.8294	-3.38667	4.84291	2.73108	0
0.7100	-4.06002	-1.88148	3.0119	-0.320312	0
0.7107	5.7094	-1.88148	2.09533	-3.3717	0
0.7113	7.23191	-1.88148	4.84291	0.286595	0
0.7120	6.62925	-0.658518	8.50494	5.78247	0
0.7127	5.39221	-0.658518	10.336	5.47902	0
0.7133	4.47236	-2.54	11.8622	0.590048	0
0.7140	6.62925	-1.31704	13.0814	-2.7648	0
0.7147	9.67426	0.846666	10.336	-1.54255	0
0.7153	9.0716	-0.094074	7.28356	1.50884	0
0.7160	5.7094	0.282222	8.50494	1.81229	0
0.7167	1.74454	2.06963	11.2504	-0.320312	0
0.7173	0.824691	2.06963	10.336	-1.84601	0
0.7180	6.91472	2.35185	5.75736	-0.935648	0
0.7187	13.3219	3.57481	4.23115	2.11574	0
0.7193	12.1166	3.29259	5.75736	3.03453	0
0.7200	8.15176	0.846666	5.14773	0.901931	0
0.7207	6.31206	-1.88148	4.23115	0.286595	0
0.7213	-0.0951567	-2.82222	5.14773	0.286595	0
0.7220	-10.1818	-1.31704	5.75736	-0.623765	0
0.7227	-6.50237	-0.376296	4.84291	0.590048	0
0.7233	8.15176	-0.658518	4.84291	1.50884	0
0.7240	10.2769	-0.094074	6.06217	-1.2391	0
0.7247	3.26705	-0.094074	7.89531	-2.7648	0
0.7253	8.15176	-0.094074	6.67393	-2.46134	0
0.7260	20.9662	0.846666	5.75736	-3.3717	0
0.7267	27.3734	1.50518	8.20013	-3.06825	0
0.7273	26.4536	1.50518	7.58837	-2.7648	0
0.7280	19.7292	2.06963	4.5381	-5.81619	0
0.7287	17.0013	3.29259	6.36911	-6.4231	0
0.7293	31.6555	4.23333	5.75736	-5.20928	0
0.7300	52.0824	4.79778	-0.954941	-8.26068	0
0.7307	52.0824	6.39703	-0.954941	-8.56413	0
0.7313	35.3031	8.74889	3.62153	-3.98704	0
0.7320	23.0914	9.12518	2.09533	-4.29049	0
0.7327	11.514	3.57481	0.264314	-4.59395	0
0.7333	-6.81956	-1.88148	3.0119	3.95332	0
0.7340	-15.3519	-2.82222	3.0119	10.9665	0
0.7347	-8.34207	-2.1637	0.876073	9.44077	0
0.7353	-9.54739	-1.31704	1.18089	8.21853	0
0.7360	-22.9962	-1.88148	1.4857	6.69283	0
0.7367	-23.8843	-3.76296	3.31671	1.20538	0
0.7373	-11.3871	-1.59926	5.14773	-0.320312	0
0.7380	-6.18518	2.06963	3.0119	2.73108	0
0.7387	-8.94473	1.50518	3.0119	2.42763	0
0.7393	-13.5122	2.72815	7.28356	-0.623765	0
0.7400	-23.5989	8.18444	8.50494	-1.2391	0
0.7407	-31.2114	8.18444	6.97874	-0.0168585	0
0.7413	-28.4836	3.01037	6.67393	1.81229	0
0.7420	-25.4386	3.29259	7.89531	3.95332	0
0.7427	-28.769	5.45629	8.50494	2.73108	0
0.7433	-31.2114	3.57481	5.75736	-0.623765	0
0.7440	-34.8908	3.57481	1.18089	-1.54255	0
0.7447	-41.6152	5.45629	-1.26189	-2.46134	0
0.7453	-38.8556	3.57481	-2.48114	-6.11964	0
0.7460	-23.8843	0.846666	-5.53354	-8.86758	0
0.7467	-11.0699	2.72815	-8.89075	-7.34189	0
0.7473	-1.61766	4.23333	-12.248	-6.11964	0
0.7480	9.67426	3.95111	-11.6362	-7.94879	0
0.7487	16.0815	3.57481	-6.75493	-8.86758	0
0.7493	13.0365	2.72815	-3.39771	-4.29049	0
0.7500	10.5941	0.564444	-4.00734	0.901931	0
0.7507	11.514	1.78741	-4.31215	3.64144	0
0.7513	10.8796	5.45629	-3.39771	3.03453	0
0.7520	9.95973	5.45629	-2.48114	2.73108	0
0.7527	10.8796	3.57481	-2.78595	3.03453	0
0.7533	10.8796	3.57481	-3.70253	1.50884	0
0.7540	12.7193	4.79778	-0.954941	-1.84601	0
0.7547	18.5238	5.17407	2.09533	-1.84601	0
0.7553	23.694	3.95111	0.264314	0.901931	0
0.7560	23.694	3.29259	-1.5667	0.286595	0
0.7567	19.7292	6.02074	0.876073	-1.54255	0
0.7573	15.4788	10.9126	0.264314	-1.54255	0
0.7580	23.4085	13.6407	-1.5667	-3.3717	0
0.7587	38.9825	15.24	0.876073	-4.29049	0
0.7593	34.7005	17.9681	3.0119	1.81229	0
0.7600	6.91472	20.1318	5.45254	7.00472	0
0.7607	-14.7493	18.2504	8.50494	6.08593	0
0.7613	-16.2718	14.2993	6.97874	4.25678	0
0.7620	-8.34207	11.5711	2.70709	2.73108	0
0.7627	-0.412346	9.68963	1.18089	0.901931	0
0.7633	0.507502	4.51555	-0.345313	0.901931	0
0.7640	-1.93485	-2.82222	-2.48114	0.286595	0
0.7647	6.31206	-6.49111	-3.39771	-3.06825	0
0.7653	17.0013	-7.99629	-6.14317	-4.59395	0
0.7660	17.2868	-10.16	-8.279	-3.06825	0
0.7667	18.2066	-10.16	-4.31215	-3.06825	0
0.7673	25.5337	-7.33778	-0.650127	-4.59395	0
0.7680	24.0112	-7.33778	-1.5667	-4.29049	0
0.7687	9.0716	-11.0067	0.264314	-3.68359	0
0.7693	-6.50237	-12.2296	3.92634	-6.11964	0
0.7700	-11.3871	-8.27852	0.264314	-7.94879	0
0.7707	-9.26192	-4.32741	-4.92391	-4.8974	0
0.7713	-12.3069	-5.55037	-6.75493	-2.15789	0
0.7720	-18.7141	-6.77333	-9.8052	-5.20928	0
0.7727	-17.4771	-3.76296	-11.6362	-6.11964	0
0.7733	-13.2268	-0.94074	-7.97418	-1.54255	0
0.7740	-11.7043	-0.658518	-5.83835	-0.623765	0
0.7747	-6.50237	-0.658518	-8.279	-4.29049	0
0.7753	-0.697816	-2.1637	-10.7218	-5.51274	0
0.7760	-0.0951567	-4.04518	-11.9432	-5.81619	0
0.7767	2.66439	-2.82222	-9.8052	-5.20928	0
0.7773	5.99487	-1.88148	-4.00734	-3.3717	0
0.7780	3.26705	-2.1637	-1.5667	-4.29049	0
0.7787	0.824691	-0.094074	-3.39771	-4.8974	0
0.7793	0.222032	2.06963	-3.0929	-1.54255	0
0.7800	-3.74283	3.01037	-0.650127	-1.54255	0
0.7807	-10.1818	2.72815	1.18089	-5.20928	0
0.7813	-13.8294	-0.94074	1.18089	-4.59395	0
0.7820	-13.8294	-3.76296	-0.650127	-4.29049	0
0.7827	-11.7043	-2.82222	-1.5667	-7.03843	0
0.7833	-15.9546	-2.82222	0.264314	-5.20928	0
0.7840	-26.0412	-3.76296	-0.954941	-3.68359	0
0.7847	-26.6439	-1.88148	-4.61697	-6.11964	0
0.7853	-17.4771	-0.094074	-4.31215	-5.81619	0
0.7860	-6.81956	0.282222	-3.39771	-2.7648	0
0.7867	3.55252	1.50518	-7.36455	-3.3717	0
0.7873	8.75441	0.564444	-10.1121	-4.8974	0
0.7880	2.66439	0.564444	-7.05974	-5.51274	0
0.7887	-4.66268	3.29259	-2.48114	-7.03843	0
0.7893	-6.81956	2.72815	-0.0404997	-7.03843	0
0.7900	-6.18518	0.282222	1.4857	-5.20928	0
0.7907	-4.66268	3.29259	1.79051	-3.06825	0
0.7913	-3.14017	5.73852	-0.954941	-1.2391	0
0.7920	-2.8547	3.95111	-3.39771	-0.623765	0
0.7927	1.11016	1.78741	-3.39771	-3.3717	0
0.7933	9.67426	-0.376296	-3.70253	-5.81619	0
0.7940	16.3987	-2.82222	-4.31215	-5.81619	0
0.7947	17.604	-2.54	-3.70253	-4.8974	0
0.7953	10.8796	-1.31704	-3.39771	-4.29049	0
0.7960	4.47236	-1.88148	-2.48114	-3.3717	0
0.7967	9.35707	-4.32741	-1.26189	-1.84601	0
0.7973	17.2868	-6.77333	-1.5667	-1.54255	0
0.7980	13.3219	-7.05555	-1.26189	-1.54255	0
0.7987	-0.0951567	-4.60963	2.09533	-0.320312	0
0.7993	-15.3519	-5.26815	4.5381	0.590048	0
0.8000	-30.9259	-8.93703	3.92634	0.286595	0
0.8007	-38.8556	-11.383	3.0119	1.20538	0
0.8013	-36.7305	-12.8881	3.0119	0.286595	0
0.8020	-32.4484	-13.8289	3.0119	-2.46134	0
0.8027	-32.1312	-11.9474	2.70709	-1.84601	0
0.8033	-33.0511	-10.16	1.4857	2.11574	0
0.8040	-32.7339	-8.93703	-1.5667	2.42763	0
0.8047	-28.769	-6.49111	-4.00734	-1.2391	0
0.8053	-23.5989	-3.76296	-5.22873	-3.3717	0
0.8060	-17.1916	-3.10444	-5.22873	-3.68359	0
0.8067	-8.34207	-2.82222	-5.53354	-3.98704	0
0.8073	2.94986	-1.88148	-7.66937	-4.29049	0
0.8080	13.6391	-4.98592	-10.7218	-3.06825	0
0.8087	20.0463	-8.93703	-9.8052	-0.623765	0
0.8093	26.4536	-7.33778	-7.66937	0.286595	0
0.8100	38.3481	-4.04518	-10.417	-0.320312	0
0.8107	43.55	-4.60963	-12.5528	-0.623765	0
0.8113	34.0978	-0.94074	-10.417	-0.0168585	0
0.8120	25.5337	9.12518	-8.279	1.20538	0
0.8127	20.9662	16.463	-7.05974	3.03453	0
0.8133	8.75441	16.463	-4.00734	1.81229	0
0.8140	-1.015	12.4178	-2.17633	-1.84601	0
0.8147	-3.74283	6.02074	-1.26189	-1.54255	0
0.8153	-20.2367	1.78741	0.264314	1.20538	0
0.8160	-41.298	-0.658518	-0.650127	1.20538	0
0.8167	-43.1377	-7.33778	-1.26189	0.590048	0
0.8173	-37.3331	-14.6756	0.264314	2.73108	0
0.8180	-37.0159	-18.3444	-0.650127	3.03453	0
0.8187	-28.4836	-21.7311	-2.78595	0.286595	0
0.8193	-14.1466	-21.0726	-2.17633	-2.46134	0
0.8200	-7.73941	-17.1215	-0.0404997	-3.3717	0
0.8207	-5.29705	-17.4978	1.18089	-2.7648	0
0.8213	-1.015	-19.003	2.40014	-2.46134	0
0.8220	1.42735	-16.557	0.264314	-3.68359	0
0.8227	4.18689	-16.2748	-3.39771	-3.06825	0
0.8233	6.62925	-16.8393	-2.17633	-1.54255	0
0.8240	3.26705	-13.4526	2.09533	-2.7648	0
0.8247	-3.74283	-10.16	3.0119	-3.3717	0
0.8253	-8.34207	-9.50148	3.62153	-2.15789	0
0.8260	-9.54739	-7.71407	5.75736	-2.46134	0
0.8267	-9.54739	-5.26815	6.06217	-2.15789	0
0.8273	-9.54739	-4.60963	5.75736	-0.0168585	0
0.8280	-8.94473	-4.32741	7.58837	-0.623765	0
0.8287	-3.14017	-4.60963	6.97874	-1.54255	0
0.8293	9.0716	-6.11481	0.264314	-0.320312	0
0.8300	14.8444	-4.60963	-5.22873	-1.2391	0
0.8307	6.31206	-0.094074	-4.00734	-2.46134	0
0.8313	-2.53751	3.01037	-2.17633	-0.623765	0
0.8320	-4.66268	1.78741	-4.31215	-0.623765	0
0.8327	-11.9897	1.12889	-7.36455	-2.7648	0
0.8333	-22.0763	2.72815	-7.97418	-2.15789	0
0.8340	-19.9195	3.57481	-6.44798	-0.935648	0
0.8347	-11.0699	5.45629	-3.39771	-1.54255	0
0.8353	-8.02488	9.12518	-0.954941	0.901931	0
0.8360	-8.94473	12.7941	0.569128	3.03453	0
0.8367	-10.7844	14.2993	2.70709	1.20538	0
0.8373	-11.0699	11.8533	2.09533	0.286595	0
0.8380	-4.66268	7.2437	-1.26189	3.03453	0
0.8387	-1.015	6.39703	-1.5667	5.78247	0
0.8393	-7.73941	8.18444	1.18089	6.08593	0
0.8400	-8.62754	4.79778	0.569128	4.86368	0
0.8407	4.78955	-0.658518	-1.87151	1.81229	0
0.8413	15.4788	-0.94074	-0.954941	-1.84601	0
0.8420	11.7994	-0.376296	2.70709	-1.84601	0
0.8427	3.26705	-3.76296	4.23115	-0.623765	0
0.8433	-1.61766	-5.83259	3.92634	-2.46134	0
0.8440	-3.74283	-3.38667	3.92634	-3.98704	0
0.8447	-2.53751	-2.1637	2.09533	-1.84601	0
0.8453	5.10674	-4.60963	-2.48114	-1.2391	0
0.8460	13.0365	-4.04518	-3.70253	-2.46134	0
0.8467	14.2418	-0.376296	-0.650127	-1.84601	0
0.8473	11.7994	-0.658518	0.569128	-0.623765	0
0.8480	13.9563	-3.38667	-0.650127	-0.320312	0
0.8487	17.604	-3.10444	-3.0929	0.590048	0
0.8493	13.9563	-2.82222	-5.22873	0.286595	0
0.8500	5.7094	-4.98592	-3.39771	-1.54255	0
0.8507	4.47236	-3.76296	-0.0404997	-0.623765	0
0.8513	10.8796	-0.658518	-3.39771	1.81229	0
0.8520	14.2418	-2.82222	-9.50038	1.50884	0
0.8527	12.4021	-6.49111	-9.8052	-0.0168585	0
0.8533	9.0716	-6.11481	-7.05974	-0.623765	0
0.8540	4.47236	-5.26815	-6.14317	-0.623765	0
0.8547	1.42735	-4.60963	-6.14317	-2.46134	0
0.8553	6.31206	-1.31704	-6.44798	-4.29049	0
0.8560	13.3219	-0.094074	-6.14317	-3.68359	0
0.8567	14.559	-2.1637	-4.00734	-1.2391	0
0.8573	16.0815	-3.76296	-2.17633	1.81229	0
0.8580	20.9662	-4.32741	-2.48114	2.11574	0
0.8587	24.0112	-5.26815	-2.17633	1.20538	0
0.8593	27.3734	-4.60963	-1.87151	1.20538	0
0.8600	31.3383	-4.60963	-4.31215	0.590048	0
0.8607	30.4184	-4.60963	-7.05974	-0.935648	0
0.8613	26.4536	-2.54	-6.14317	-0.935648	0
0.8620	23.0914	-3.10444	-2.78595	-0.935648	0
0.8627	12.1166	-6.49111	-0.650127	-0.935648	0
0.8633	-9.54739	-4.98592	-0.954941	2.11574	0
0.8640	-31.2114	-1.88148	-1.5667	3.03453	0
0.8647	-43.4232	-4.32741	-0.650127	-1.84601	0
0.8653	-43.4232	-7.99629	-0.650127	-5.81619	0
0.8660	-36.7305	-8.27852	-1.5667	-6.11964	0
0.8667	-30.9259	-6.11481	-0.954941	-5.81619	0
0.8673	-26.9611	-2.54	-1.5667	-5.20928	0
0.8680	-21.7592	-0.094074	-2.17633	-4.29049	0
0.8687	-15.6691	-0.094074	-2.17633	-4.59395	0
0.8693	-14.7493	-0.94074	-3.39771	-4.29049	0
0.8700	-19.0313	-0.94074	-2.78595	-4.29049	0
0.8707	-18.7141	-1.88148	0.876073	-4.8974	0
0.8713	-9.26192	-4.60963	-0.650127	-3.3717	0
0.8720	-0.697816	-7.33778	-4.92391	-2.15789	0
0.8727	-1.33219	-7.33778	-0.954941	-2.7648	0
0.8733	-2.8547	-5.55037	4.5381	-1.54255	0
0.8740	2.94986	-6.49111	2.40014	-0.623765	0
0.8747	10.8796	-8.93703	-0.345313	-1.54255	0
0.8753	13.0365	-7.05555	-1.26189	-0.623765	0
0.8760	10.5941	-4.98592	-3.0929	-0.0168585	0
0.8767	7.23191	-8.56074	-3.0929	0.286595	0
0.8773	2.66439	-10.7244	-1.26189	2.73108	0
0.8780	-8.34207	-7.05555	-0.954941	2.11574	0
0.8787	-19.634	-7.05555	-0.0404997	-3.06825	0
0.8793	-24.8042	-8.93703	1.18089	-3.06825	0
0.8800	-30.6087	-5.83259	1.18089	-1.54255	0
0.8807	-35.8106	-4.32741	-0.345313	-5.20928	0
0.8813	-26.6439	-7.99629	-4.00734	-7.03843	0
0.8820	-15.0348	-8.27852	-6.44798	-3.98704	0
0.8827	-11.3871	-6.11481	-6.14317	-2.15789	0
0.8833	-0.412346	-4.98592	-6.14317	-1.54255	0
0.8840	16.0815	-3.10444	-7.66937	-0.623765	0
0.8847	19.1265	-0.94074	-7.05974	-2.7648	0
0.8853	18.5238	-0.376296	-7.36455	-5.20928	0
0.8860	26.7707	0.564444	-7.97418	-3.68359	0
0.8867	28.5787	2.06963	-6.44798	-0.935648	0
0.8873	21.5688	2.72815	-7.05974	-0.935648	0
0.8880	17.9212	0.846666	-8.58594	-1.84601	0
0.8887	14.559	-3.10444	-4.92391	-3.3717	0
0.8893	5.7094	-6.11481	-0.650127	-5.20928	0
0.8900	-3.74283	-6.49111	-3.0929	-4.29049	0
0.8907	-10.7844	-6.49111	-6.75493	-0.0168585	0
0.8913	-15.6691	-6.49111	-6.14317	2.42763	0
0.8920	-15.3519	-5.55037	-4.61697	0.286595	0
0.8927	-9.26192	-7.99629	-5.22873	-3.3717	0
0.8933	-1.93485	-11.9474	-4.61697	-2.46134	0
0.8940	3.55252	-10.7244	-2.48114	-0.623765	0
0.8947	9.0716	-8.27852	-1.5667	-0.935648	0
0.8953	17.604	-10.7244	-2.48114	-1.2391	0
0.8960	21.2517	-13.4526	-3.39771	-0.0168585	0
0.8967	17.604	-12.8881	-3.0929	0.901931	0
0.8973	17.604	-11.9474	-2.78595	1.81229	0
0.8980	22.4887	-11.9474	-2.48114	1.81229	0
0.8987	20.9662	-10.4422	0.569128	0.901931	0
0.8993	13.6391	-6.77333	2.70709	2.11574	0
0.9000	10.2769	-4.98592	1.18089	3.03453	0
0.9007	8.75441	-6.49111	2.09533	-1.2391	0
0.9013	7.23191	-6.77333	5.14773	-4.29049	0
0.9020	11.514	-4.60963	3.0119	-2.7648	0
0.9027	21.886	-3.10444	-0.0404997	-1.2391	0
0.9033	27.9761	-1.88148	0.569128	-0.935648	0
0.9040	23.4085	-0.094074	0.264314	-0.935648	0
0.9047	17.2868	1.78741	-0.650127	-1.84601	0
0.9053	20.0463	1.78741	-0.0404997	-1.84601	0
0.9060	21.5688	1.12889	-2.48114	-1.54255	0
0.9067	12.4021	2.72815	-3.70253	-3.06825	0
0.9073	-2.8547	5.45629	3.31671	-4.29049	0
0.9080	-19.9195	6.02074	7.58837	-3.3717	0
0.9087	-32.7339	6.67926	4.84291	-2.15789	0
0.9093	-36.7305	11.8533	4.84291	-0.623765	0
0.9100	-40.3781	17.9681	6.06217	0.590048	0
0.9107	-48.6251	19.7555	3.0119	0.286595	0
0.9113	-49.2277	19.7555	0.264314	-0.623765	0
0.9120	-40.3781	20.6963	-0.954941	-1.54255	0
0.9127	-29.4034	19.7555	-3.0929	-2.7648	0
0.9133	-18.397	15.5222	-3.39771	-3.06825	0
0.9140	-12.9096	11.8533	-2.78595	-2.46134	0
0.9147	-14.1466	11.8533	-3.39771	-2.15789	0
0.9153	-10.1818	16.463	-4.31215	-0.935648	0
0.9160	-2.8547	20.9785	-6.14317	-0.0168585	0
0.9167	-1.33219	20.6963	-5.83835	0.286595	0
0.9173	-1.93485	16.463	-2.78595	2.11574	0
0.9180	0.824691	13.3585	-1.5667	3.03453	0
0.9187	6.31206	12.1356	-0.954941	1.81229	0
0.9193	13.6391	11.5711	3.62153	0.590048	0
0.9200	12.7193	9.4074	7.28356	1.20538	0
0.9207	0.824691	5.45629	5.75736	0.286595	0
0.9213	-4.37721	1.78741	3.92634	-1.2391	0
0.9220	2.03001	1.78741	3.31671	-0.623765	0
0.9227	5.7094	4.79778	2.70709	0.286595	0
0.9233	6.91472	7.2437	2.70709	-0.623765	0
0.9240	10.8796	6.39703	0.569128	-1.84601	0
0.9247	11.514	3.95111	-1.87151	-2.7648	0
0.9253	9.35707	1.12889	0.876073	-3.68359	0
0.9260	6.91472	0.846666	2.09533	-3.68359	0
0.9267	-0.0951567	3.01037	-1.87151	-2.46134	0
0.9273	-8.94473	4.23333	-1.5667	-2.46134	0
0.9280	-13.8294	4.51555	4.23115	-2.46134	0
0.9287	-19.3168	3.95111	5.45254	-1.84601	0
0.9293	-21.4737	3.29259	2.09533	-1.84601	0
0.9300	-12.5924	4.79778	-0.650127	-2.46134	0
0.9307	0.222032	6.96148	-1.87151	-2.15789	0
0.9313	8.43723	4.51555	-0.650127	-2.46134	0
0.9320	16.3987	1.78741	-0.345313	-2.46134	0
0.9327	19.1265	2.72815	-2.78595	-0.935648	0
0.9333	6.91472	3.57481	-1.5667	0.286595	0
0.9340	-6.81956	2.72815	3.92634	1.20538	0
0.9347	-7.10503	3.57481	6.06217	2.11574	0
0.9353	0.824691	6.39703	7.28356	2.11574	0
0.9360	5.10674	7.2437	6.97874	1.20538	0
0.9367	1.11016	8.46666	1.18089	1.50884	0
0.9373	-11.9897	12.7941	0.264314	1.20538	0
0.9380	-25.1214	19.7555	5.45254	0.286595	0
0.9387	-26.0412	22.86	3.92634	0.286595	0
0.9393	-19.0313	19.1911	-0.650127	0.286595	0
0.9400	-15.3519	13.6407	-0.0404997	-0.623765	0
0.9407	-14.4321	10.3481	-1.26189	-1.54255	0
0.9413	-5.89971	7.90222	-5.22873	-3.68359	0
0.9420	9.35707	3.29259	-8.279	-4.59395	0
0.9427	19.7292	-2.54	-9.50038	-4.29049	0
0.9433	20.649	-6.77333	-7.05974	-3.68359	0
0.9440	18.8093	-9.50148	-2.48114	-4.29049	0
0.9447	17.604	-12.8881	-0.345313	-6.11964	0
0.9453	17.604	-14.6756	1.79051	-5.81619	0
0.9460	18.2066	-15.8985	5.45254	-2.46134	0
0.9467	16.3987	-18.6267	8.20013	-2.15789	0
0.9473	11.1968	-18.6267	8.20013	-3.68359	0
0.9480	7.5491	-15.0518	4.5381	-0.935648	0
0.9487	9.0716	-14.6756	-0.345313	0.286595	0
0.9493	17.604	-16.557	-1.5667	-3.68359	0
0.9500	27.9761	-14.3933	-2.48114	-4.29049	0
0.9507	31.3383	-10.16	-3.70253	-0.320312	0
0.9513	26.4536	-7.33778	-1.87151	-0.0168585	0
0.9520	20.0463	-4.04518	1.18089	-3.3717	0
0.9527	11.7994	-0.94074	3.31671	-3.68359	0
0.9533	2.3472	-1.31704	5.14773	-1.54255	0
0.9540	-5.29705	-2.82222	5.14773	-0.623765	0
0.9547	-11.3871	-4.60963	4.23115	-0.623765	0
0.9553	-12.5924	-7.05555	3.92634	-0.320312	0
0.9560	-1.33219	-9.21926	1.79051	0.286595	0
0.9567	13.6391	-10.16	0.876073	-0.320312	0
0.9573	13.0365	-11.9474	3.92634	1.20538	0
0.9580	-0.697816	-12.8881	6.67393	3.95332	0
0.9587	-6.81956	-10.16	6.97874	3.95332	0
0.9593	-1.015	-9.21926	7.28356	1.20538	0
0.9600	4.18689	-10.16	6.36911	-1.2391	0
0.9607	5.10674	-10.16	4.23115	-2.7648	0
0.9613	9.0716	-12.6059	2.40014	-4.29049	0
0.9620	15.1616	-16.557	2.09533	-4.59395	0
0.9627	14.8444	-16.8393	1.18089	-3.3717	0
0.9633	11.514	-15.6163	-1.5667	-2.46134	0
0.9640	11.7994	-15.3341	-0.954941	-3.06825	0
0.9647	10.5941	-12.8881	3.0119	-3.3717	0
0.9653	4.47236	-10.7244	1.4857	-3.3717	0
0.9660	2.66439	-11.0067	-1.5667	-4.59395	0
0.9667	0.824691	-9.7837	0.569128	-3.68359	0
0.9673	-11.0699	-9.21926	2.40014	-2.46134	0
0.9680	-20.5538	-11.9474	0.569128	-3.98704	0
0.9687	-13.8294	-11.9474	0.876073	-3.3717	0
0.9693	-8.94473	-8.93703	0.264314	-1.54255	0
0.9700	-16.589	-9.21926	1.18089	-2.15789	0
0.9707	-19.3168	-9.50148	7.28356	-1.54255	0
0.9713	-13.5122	-6.49111	8.80976	1.20538	0
0.9720	-9.86458	-7.05555	4.5381	-0.0168585	0
0.9727	-2.53751	-10.16	3.0119	-1.84601	0
0.9733	12.1166	-9.21926	2.40014	-0.623765	0
0.9740	18.8093	-7.33778	-0.345313	-1.54255	0
0.9747	11.7994	-7.33778	0.569128	-3.98704	0
0.9753	2.03001	-6.49111	2.70709	-3.3717	0
0.9760	-6.18518	-5.83259	1.79051	-2.7648	0
0.9767	-11.9897	-5.55037	0.876073	-3.3717	0
0.9773	-7.10503	-4.60963	0.264314	-2.15789	0
0.9780	1.74454	-3.10444	-0.650127	-2.46134	0
0.9787	-4.66268	-1.59926	-0.650127	-3.06825	0
0.9793	-17.7943	-0.094074	-0.345313	-0.320312	0
0.9800	-16.589	-0.94074	-0.954941	-0.0168585	0
0.9807	-7.10503	-2.54	-0.954941	-4.59395	0
0.9813	-7.42222	-1.31704	-0.0404997	-4.8974	0
0.9820	-14.7493	-0.94074	2.09533	-1.54255	0
0.9827	-18.7141	-2.54	4.84291	-3.98704	0
0.9833	-14.1466	-0.376296	4.84291	-7.34189	0
0.9840	2.94986	1.50518	3.92634	-5.81619	0
0.9847	21.886	-3.10444	3.0119	-4.59395	0
0.9853	24.0112	-9.50148	-0.345313	-6.11964	0
0.9860	12.4021	-10.4422	-1.26189	-5.51274	0
0.9867	5.39221	-9.21926	0.876073	-5.20928	0
0.9873	7.5491	-10.7244	-1.5667	-6.4231	0
0.9880	8.43723	-13.4526	-4.92391	-7.03843	0
0.9887	7.23191	-13.4526	-1.87151	-5.81619	0
0.9893	12.1166	-11.383	-0.650127	-3.68359	0
0.9900	19.4437	-11.6652	-3.0929	-1.54255	0
0.9907	16.6841	-12.8881	-0.954941	-1.54255	0
0.9913	4.47236	-11.9474	2.09533	-2.15789	0
0.9920	-7.73941	-10.16	1.18089	-1.54255	0
0.9927	-16.589	-10.16	1.18089	-1.2391	0
0.9933	-18.7141	-11.0067	1.79051	-0.320312	0
0.9940	-16.589	-9.50148	0.264314	1.50884	0
0.9947	-20.5538	-6.11481	-0.954941	2.11574	0
0.9953	-27.5637	-3.76296	-0.345313	1.81229	0
0.9960	-24.2015	-3.76296	-1.5667	1.50884	0
0.9967	-14.1466	-4.32741	-4.61697	-0.935648	0
0.9973	-10.7844	-4.32741	-5.22873	-4.29049	0
0.9980	-8.94473	-3.10444	-2.48114	-5.81619	0
0.9987	2.3472	-0.658518	-0.650127	-5.51274	0
0.9993	17.2868	1.78741	-2.48114	-4.29049	0
1.0000	26.1364	3.01037	-4.00734	-2.46134	0
1.0007	28.5787	4.51555	-4.31215	-2.7648	0
1.0013	28.2933	3.29259	-4.61697	-4.29049	0
1.0020	26.4536	-0.658518	-5.53354	-5.51274	0
1.0027	25.2482	0.564444	-6.75493	-5.20928	0
1.0033	27.3734	6.02074	-8.279	-2.7648	0
1.0040	28.2933	6.02074	-7.66937	-1.54255	0
1.0047	23.694	2.72815	-5.22873	-2.46134	0
1.0053	14.2418	3.01037	-4.61697	-3.06825	0
1.0060	6.31206	3.95111	-3.39771	-2.15789	0
1.0067	3.8697	2.72815	-2.17633	-1.84601	0
1.0073	6.91472	-0.376296	-5.22873	-1.54255	0
1.0080	10.2769	-4.60963	-8.89075	-1.54255	0
1.0087	10.5941	-7.33778	-7.97418	-3.06825	0
1.0093	6.31206	-6.11481	-5.83835	-3.68359	0
1.0100	-1.61766	-3.76296	-4.92391	-2.15789	0
1.0107	-5.58252	-0.094074	-3.39771	0.286595	0
1.0113	0.507502	3.95111	-3.39771	0.286595	0
1.0120	8.43723	6.02074	-4.92391	-3.98704	0
1.0127	6.62925	6.67926	-3.70253	-6.11964	0
1.0133	0.824691	6.39703	-0.650127	-2.46134	0
1.0140	-0.0951567	5.45629	0.264314	0.901931	0
1.0147	-1.015	5.73852	-0.0404997	0.286595	0
1.0153	-5.58252	7.90222	-0.650127	-1.54255	0
1.0160	-9.26192	7.2437	-0.650127	-5.20928	0
1.0167	-11.7043	4.79778	-0.345313	-7.03843	0
1.0173	-13.8294	3.57481	1.18089	-3.3717	0
1.0180	-13.8294	3.57481	1.4857	-0.320312	0
1.0187	-9.26192	4.23333	0.264314	-0.623765	0
1.0193	-2.53751	6.39703	-1.87151	0.590048	0
1.0200	3.26705	9.12518	-3.70253	1.20538	0
1.0207	4.47236	10.3481	-3.0929	-0.935648	0
1.0213	0.824691	12.7941	0.264314	-3.3717	0
1.0220	-3.14017	15.8044	1.18089	-5.20928	0
1.0227	-0.697816	14.5815	0.264314	-6.11964	0
1.0233	3.26705	10.9126	0.569128	-5.20928	0
1.0240	2.66439	12.1356	0.569128	-4.59395	0
1.0247	6.31206	14.2993	0.569128	-2.46134	0
1.0253	15.1616	9.97185	2.09533	-2.7648	0
1.0260	13.0365	6.02074	3.0119	-7.34189	0
1.0267	3.8697	8.18444	1.79051	-7.94879	0
1.0273	8.43723	9.4074	0.264314	-4.29049	0
1.0280	19.1265	5.45629	-0.954941	-6.11964	0
1.0287	18.2066	3.57481	-0.345313	-7.64534	0
1.0293	13.6391	5.45629	-0.345313	-2.7648	0
1.0300	13.6391	4.79778	-2.48114	0.590048	0
1.0307	16.6841	0.564444	-1.5667	3.33799	0
1.0313	25.5337	-0.94074	0.569128	8.83387	0
1.0320	33.4634	-0.94074	-3.39771	8.53041	0
1.0327	26.7707	-2.82222	-6.75493	4.25678	0
1.0333	13.6391	-2.82222	-2.17633	3.64144	0
1.0340	7.83457	-0.94074	0.264314	3.03453	0
1.0347	7.5491	-0.94074	-3.70253	1.81229	0
1.0353	5.39221	1.50518	-4.31215	3.95332	0
1.0360	0.824691	5.73852	0.569128	5.47902	0
1.0367	-5.58252	6.02074	6.97874	3.95332	0
1.0373	-9.26192	4.51555	10.0311	3.64144	0
1.0380	-8.94473	4.79778	7.28356	2.73108	0
1.0387	-5.29705	2.72815	4.23115	1.81229	0
1.0393	2.94986	0.564444	3.62153	3.03453	0
1.0400	10.5941	2.72815	0.264314	3.64144	0
1.0407	9.0716	4.51555	-2.48114	2.11574	0
1.0413	4.47236	3.57481	-1.5667	2.11574	0
1.0420	7.23191	5.17407	0.264314	2.73108	0
1.0427	15.7643	8.74889	2.09533	3.95332	0
1.0433	24.6139	10.6304	3.31671	3.95332	0
1.0440	25.2482	7.2437	0.264314	2.42763	0
1.0447	14.8444	3.01037	-0.0404997	3.03453	0
1.0453	5.99487	3.95111	6.97874	2.73108	0
1.0460	5.99487	6.67926	11.2504	-1.54255	0
1.0467	3.26705	5.17407	7.89531	-2.46134	0
1.0473	-5.58252	2.72815	6.97874	0.286595	0
1.0480	-7.42222	3.29259	8.50494	-1.54255	0
1.0487	-0.0951567	3.57481	4.84291	-3.68359	0
1.0493	9.95973	5.45629	-1.5667	-2.46134	0
1.0500	17.2868	9.68963	-2.48114	-3.3717	0
1.0507	17.9212	10.9126	0.264314	-1.84601	0
1.0513	15.7643	8.18444	-1.5667	1.50884	0
1.0520	14.8444	6.39703	-4.31215	-0.0168585	0
1.0527	6.31206	4.51555	1.79051	-0.320312	0
1.0533	-11.0699	3.57481	8.80976	4.25678	0
1.0540	-19.3168	5.45629	11.2504	4.25678	0
1.0547	-13.5122	5.17407	13.998	4.56023	0
1.0553	-10.4672	4.23333	14.9124	10.0561	0
1.0560	-20.2367	5.17407	8.50494	8.83387	0
1.0567	-27.8809	2.06963	3.0119	2.73108	0
1.0573	-22.3618	-2.54	0.569128	2.11574	0
1.0580	-11.0699	-0.094074	-4.00734	2.11574	0
1.0587	-8.02488	4.51555	-6.14317	-0.623765	0
1.0593	-14.7493	3.29259	-3.39771	1.20538	0
1.0600	-27.5637	2.35185	-0.954941	3.03453	0
1.0607	-36.4133	4.23333	0.569128	0.590048	0
1.0613	-31.2114	2.72815	3.62153	-1.54255	0
1.0620	-22.0763	0.846666	5.14773	-0.935648	0
1.0627	-17.1916	2.35185	2.70709	-0.623765	0
1.0633	-10.4672	2.72815	-1.87151	-3.06825	0
1.0640	-3.45736	-0.094074	-1.5667	-5.20928	0
1.0647	-0.0951567	-0.094074	2.40014	-5.20928	0
1.0653	11.7994	1.50518	-0.345313	-4.59395	0
1.0660	26.4536	0.564444	-7.05974	-4.29049	0
1.0667	21.2517	0.564444	-5.53354	-3.06825	0
1.0673	4.47236	1.78741	0.264314	-2.46134	0
1.0680	-0.0951567	-0.094074	2.40014	-0.935648	0
1.0687	1.11016	-2.1637	3.62153	0.286595	0
1.0693	-3.74283	-2.54	5.75736	-1.54255	0
1.0700	-10.1818	-1.88148	4.23115	-3.3717	0
1.0707	-11.9897	-0.658518	1.18089	-1.84601	0
1.0713	-11.0699	-0.94074	0.264314	-0.320312	0
1.0720	-6.81956	-3.76296	0.876073	1.20538	0
1.0727	1.74454	-3.76296	-0.0404997	3.33799	0
1.0733	13.3219	-0.376296	-2.48114	2.73108	0
1.0740	24.6139	-0.94074	-4.61697	0.286595	0
1.0747	28.2933	-3.10444	-5.22873	-1.54255	0
1.0753	17.604	-1.59926	-4.61697	-5.20928	0
1.0760	-1.015	-0.94074	-4.31215	-5.81619	0
1.0767	-7.73941	-3.76296	-5.22873	-0.623765	0
1.0773	1.11016	-4.32741	-7.66937	2.73108	0
1.0780	8.43723	-3.76296	-7.66937	0.286595	0
1.0787	7.23191	-4.04518	-6.14317	-1.54255	0
1.0793	5.10674	-4.60963	-6.14317	-2.15789	0
1.0800	3.55252	-5.55037	-7.05974	-2.46134	0
1.0807	1.74454	-8.27852	-5.22873	0.286595	0
1.0813	-0.697816	-9.21926	-2.78595	1.50884	0
1.0820	-7.42222	-8.27852	-2.48114	-1.54255	0
1.0827	-13.8294	-7.71407	-3.39771	-2.46134	0
1.0833	-13.8294	-7.05555	-3.39771	-0.623765	0
1.0840	-13.5122	-5.26815	-2.48114	-3.3717	0
1.0847	-11.7043	-2.54	-3.0929	-7.94879	0
1.0853	-2.8547	-0.094074	-4.31215	-7.64534	0
1.0860	3.8697	2.06963	-3.70253	-4.29049	0
1.0867	5.10674	3.57481	-0.650127	-3.68359	0
1.0873	9.0716	3.01037	2.70709	-4.59395	0
1.0880	15.1616	0.846666	3.62153	-3.68359	0
1.0887	19.1265	-0.94074	2.40014	-2.15789	0
1.0893	20.9662	-2.1637	2.09533	-3.3717	0
1.0900	17.2868	-4.60963	4.84291	-4.8974	0
1.0907	13.9563	-7.33778	5.45254	-2.46134	0
1.0913	20.0463	-9.50148	2.40014	0.286595	0
1.0920	21.2517	-11.6652	0.569128	-1.2391	0
1.0927	2.66439	-14.6756	0.876073	-4.29049	0
1.0933	-16.2718	-17.4978	1.18089	-6.73498	0
1.0940	-15.6691	-15.3341	3.0119	-7.34189	0
1.0947	-5.58252	-10.4422	3.62153	-4.59395	0
1.0953	-1.33219	-8.93703	-0.345313	-1.84601	0
1.0960	-3.45736	-11.383	-3.70253	-2.15789	0
1.0967	-5.58252	-13.8289	-4.31215	-2.46134	0
1.0973	-6.50237	-13.8289	-5.83835	-2.46134	0
1.0980	-2.53751	-11.9474	-7.05974	-3.68359	0
1.0987	12.7193	-10.7244	-7.05974	-2.15789	0
1.0993	26.7707	-12.2296	-8.89075	-0.0168585	0
1.1000	19.1265	-12.8881	-9.8052	-2.46134	0
1.1007	-2.8547	-11.0067	-5.22873	-4.29049	0
1.1013	-15.0348	-10.7244	0.264314	-3.06825	0
1.1020	-21.1565	-10.16	3.92634	-3.3717	0
1.1027	-29.0862	-7.33778	7.28356	-3.3717	0
1.1033	-30.9259	-5.55037	8.50494	-0.0168585	0
1.1040	-22.9962	-5.55037	4.84291	0.286595	0
1.1047	-10.1818	-6.77333	-0.345313	-4.8974	0
1.1053	0.507502	-10.16	-2.48114	-6.11964	0
1.1060	1.42735	-12.8881	-1.5667	-2.7648	0
1.1067	-0.0951567	-11.0067	-1.26189	-1.54255	0
1.1073	4.78955	-9.21926	-0.345313	-3.3717	0
1.1080	4.47236	-6.77333	1.79051	-3.98704	0
1.1087	-4.37721	-4.60963	1.18089	-2.46134	0
1.1093	-4.37721	-4.04518	-0.650127	-0.935648	0
1.1100	3.26705	-2.54	0.264314	-1.54255	0
1.1107	5.39221	-0.094074	2.09533	-2.46134	0
1.1113	2.66439	-0.094074	2.09533	-1.84601	0
1.1120	-4.97987	-0.094074	3.92634	-1.54255	0
1.1127	-13.8294	3.01037	5.75736	-2.7648	0
1.1133	-15.9546	3.29259	4.84291	-3.98704	0
1.1140	-19.634	0.846666	5.45254	-5.20928	0
1.1147	-30.0061	1.78741	7.58837	-6.11964	0
1.1153	-32.1312	2.72815	4.5381	-5.20928	0
1.1160	-18.397	-0.094074	-4.00734	-1.54255	0
1.1167	1.74454	-2.54	-10.7218	-1.2391	0
1.1173	17.0013	-0.94074	-12.248	-5.81619	0
1.1180	22.4887	-0.376296	-9.8052	-4.29049	0
1.1187	21.886	-2.54	-5.53354	6.08593	0
1.1193	18.2066	-4.32741	-3.39771	11.2699	0
1.1200	10.2769	-4.98592	-2.48114	6.38938	0
1.1207	2.66439	-4.60963	-0.650127	2.11574	0
1.1213	2.03001	-2.82222	0.264314	3.03453	0
1.1220	3.8697	-2.82222	-0.650127	3.95332	0
1.1227	8.15176	-3.76296	-0.0404997	3.95332	0
1.1233	14.559	-3.10444	1.4857	3.64144	0
1.1240	15.1616	-2.82222	1.18089	1.81229	0
1.1247	6.31206	-2.82222	1.18089	-0.623765	0
1.1253	-3.14017	-1.31704	1.79051	-0.623765	0
1.1260	-9.26192	0.846666	1.79051	0.286595	0
1.1267	-8.94473	0.564444	2.40014	-0.623765	0
1.1273	-4.37721	-0.094074	4.23115	-1.2391	0
1.1280	-3.74283	0.564444	3.0119	-0.935648	0
1.1287	-6.50237	-0.094074	1.79051	-1.84601	0
1.1293	-10.7844	-1.31704	4.23115	-4.29049	0
1.1300	-22.0763	-0.94074	5.75736	-5.51274	0
1.1307	-33.3683	-0.376296	4.23115	-5.20928	0
1.1313	-32.4484	0.282222	2.40014	-4.29049	0
1.1320	-23.5989	1.78741	-0.650127	-3.3717	0
1.1327	-19.3168	1.78741	-5.22873	-1.54255	0
1.1333	-19.0313	-1.31704	-4.92391	1.20538	0
1.1340	-14.7493	-3.10444	-1.5667	1.81229	0
1.1347	-3.45736	-2.82222	-3.39771	0.286595	0
1.1353	9.67426	-1.88148	-10.7218	-1.54255	0
1.1360	16.3987	0.282222	-14.9934	-3.68359	0
1.1367	18.2066	0.846666	-13.4672	-2.46134	0
1.1373	27.0562	-0.94074	-7.97418	0.286595	0
1.1380	39.8706	-0.94074	-0.650127	2.11574	0
1.1387	43.8355	0.282222	3.92634	3.95332	0
1.1393	48.7202	2.06963	3.92634	6.08593	0
1.1400	65.8167	3.57481	0.876073	2.73108	0
1.1407	78.0285	3.57481	-2.48114	-1.54255	0
1.1413	69.4961	1.50518	-2.48114	-0.623765	0
1.1420	53.3195	1.50518	-1.5667	-2.46134	0
1.1427	41.1077	2.06963	-2.48114	-8.26068	0
1.1433	26.7707	2.35185	-4.00734	-11.0002	0
1.1440	7.23191	4.51555	-3.39771	-11.919	0
1.1447	-9.86458	6.39703	-1.5667	-12.5259	0
1.1453	-21.4737	4.51555	-0.0404997	-7.34189	0
1.1460	-31.2114	2.35185	1.18089	-3.06825	0
1.1467	-41.298	4.51555	1.4857	-3.3717	0
1.1473	-47.388	6.67926	0.876073	-0.320312	0
1.1480	-47.7052	3.01037	-0.0404997	5.16714	0
1.1487	-43.1377	-1.88148	-0.954941	6.69283	0
1.1493	-33.0511	-1.88148	-1.5667	7.00472	0
1.1500	-22.0763	0.846666	-0.954941	8.53041	0
1.1507	-12.3069	1.78741	0.264314	9.13732	0
1.1513	-4.97987	1.12889	1.4857	7.61162	0
1.1520	-3.45736	-0.094074	1.18089	3.95332	0
1.1527	-4.06002	-0.94074	0.569128	0.286595	0
1.1533	-0.0951567	-0.376296	3.0119	0.590048	0
1.1540	3.8697	-0.094074	4.84291	0.286595	0
1.1547	5.10674	-0.094074	2.09533	-1.2391	0
1.1553	3.55252	-0.376296	0.569128	-0.0168585	0
1.1560	-2.53751	-1.59926	1.79051	-1.84601	0
1.1567	-0.697816	-2.82222	-1.5667	-6.11964	0
1.1573	18.2066	-3.38667	-7.05974	-6.11964	0
1.1580	31.9409	-2.82222	-7.05974	-4.59395	0
1.1587	23.694	-1.88148	-4.00734	-3.68359	0
1.1593	12.7193	0.282222	-4.31215	2.11574	0
1.1600	9.95973	0.282222	-4.31215	5.78247	0
1.1607	9.0716	-2.1637	-3.70253	2.42763	0
1.1613	12.4021	-3.10444	-6.44798	1.81229	0
1.1620	17.9212	-1.59926	-7.97418	5.47902	0
1.1627	12.4021	-1.31704	-3.39771	4.86368	0
1.1633	4.18689	-1.88148	0.264314	3.33799	0
1.1640	8.75441	-0.658518	-3.39771	2.11574	0
1.1647	15.1616	-0.94074	-6.14317	-2.46134	0
1.1653	10.8796	-4.60963	-3.39771	-8.26068	0
1.1660	3.8697	-4.60963	-1.87151	-9.47449	0
1.1667	6.31206	-0.94074	-3.39771	-7.64534	0
1.1673	14.8444	-0.94074	-2.78595	-5.51274	0
1.1680	19.7292	-3.38667	-1.87151	-4.8974	0
1.1687	17.604	-3.38667	-2.78595	-3.98704	0
1.1693	14.559	-3.76296	-1.5667	-2.46134	0
1.1700	15.7643	-5.26815	2.40014	-1.2391	0
1.1707	19.1265	-3.10444	3.0119	-0.623765	0
1.1713	19.1265	-1.88148	-0.0404997	-1.54255	0
1.1720	16.3987	-4.04518	-1.5667	-3.3717	0
1.1727	14.2418	-6.49111	-0.650127	-3.68359	0
1.1733	14.2418	-5.55037	0.876073	-3.3717	0
1.1740	14.559	-3.38667	1.79051	-4.29049	0
1.1747	17.9212	-1.88148	1.4857	-2.15789	0
1.1753	24.0112	-4.32741	2.40014	2.11574	0
1.1760	28.2933	-5.83259	4.84291	0.901931	0
1.1767	28.8959	-4.32741	6.36911	-3.3717	0
1.1773	28.5787	-3.76296	5.75736	-2.46134	0
1.1780	31.0211	-4.32741	3.92634	-0.623765	0
1.1787	34.0978	-4.04518	1.18089	-2.46134	0
1.1793	33.7806	-4.32741	-2.78595	-2.46134	0
1.1800	28.5787	-4.60963	-5.83835	0.901931	0
1.1807	22.8059	-3.76296	-6.14317	1.20538	0
1.1813	18.2066	-4.60963	-4.92391	-0.935648	0
1.1820	7.23191	-5.55037	-4.31215	-0.623765	0
1.1827	-15.6691	-4.32741	-3.70253	1.50884	0
1.1833	-36.4133	-4.04518	-0.650127	1.20538	0
1.1840	-40.061	-6.49111	3.0119	-2.15789	0
1.1847	-33.9709	-7.33778	4.23115	-3.3717	0
1.1853	-29.0862	-4.60963	2.09533	-1.84601	0
1.1860	-21.1565	-1.59926	0.264314	-3.68359	0
1.1867	-11.7043	-2.82222	1.79051	-6.11964	0
1.1873	-11.9897	-4.98592	3.62153	-3.06825	0
1.1880	-16.2718	-2.82222	-0.650127	0.286595	0
1.1887	-6.18518	-2.1637	-7.66937	-2.46134	0
1.1893	10.8796	-8.27852	-11.6362	-4.29049	0
1.1900	15.7643	-8.93703	-12.8576	-0.0168585	0
1.1907	9.95973	-2.82222	-10.7218	1.81229	0
1.1913	8.43723	-3.76296	-6.14317	-1.2391	0
1.1920	14.2418	-7.05555	-3.70253	-2.15789	0
1.1927	18.2066	-4.60963	-2.17633	-1.2391	0
1.1933	13.9563	-5.83259	-1.26189	-0.623765	0
1.1940	6.31206	-10.16	-1.87151	1.20538	0
1.1947	2.03001	-5.55037	-0.650127	2.11574	0
1.1953	-1.33219	-0.94074	2.09533	-0.623765	0
1.1960	-4.37721	-5.83259	1.4857	-2.46134	0
1.1967	-2.8547	-7.33778	-1.5667	-0.935648	0
1.1973	-0.0951567	-1.59926	-2.78595	0.286595	0
1.1980	-2.8547	1.12889	-1.26189	-0.320312	0
1.1987	-8.94473	1.12889	-0.345313	-0.623765	0
1.1993	-9.86458	0.846666	-2.17633	0.590048	0
1.2000	-5.29705	-2.54	-2.48114	0.590048	0
1.2007	-2.22032	-4.60963	1.18089	-1.54255	0
1.2013	-1.61766	-5.83259	2.40014	-2.7648	0
1.2020	7.5491	-8.93703	0.264314	-3.06825	0
1.2027	24.6139	-10.16	1.4857	-5.20928	0
1.2033	31.9409	-10.16	4.23115	-7.94879	0
1.2040	25.5337	-11.383	3.62153	-8.86758	0
1.2047	13.9563	-12.8881	2.40014	-9.17104	0
1.2053	4.18689	-14.3933	0.876073	-8.86758	0
1.2060	3.55252	-16.8393	-2.48114	-5.81619	0
1.2067	11.1968	-16.557	-5.83835	-3.3717	0
1.2073	9.67426	-14.6756	-6.75493	-0.623765	0
1.2080	-2.53751	-11.6652	-6.75493	2.11574	0
1.2087	-7.73941	-2.82222	-4.61697	3.03453	0
1.2093	-5.29705	4.23333	-2.48114	1.20538	0
1.2100	-1.015	3.57481	-2.17633	1.50884	0
1.2107	6.62925	3.01037	0.264314	2.11574	0
1.2113	8.15176	6.39703	4.84291	1.50884	0
1.2120	-1.61766	7.2437	7.28356	-0.623765	0
1.2127	-4.37721	5.45629	7.58837	-3.68359	0
1.2133	3.55252	6.39703	7.28356	-5.81619	0
1.2140	7.5491	6.96148	5.45254	-4.8974	0
1.2147	12.1166	6.39703	2.09533	-2.46134	0
1.2153	21.5688	5.73852	-1.5667	-0.623765	0
1.2160	22.8059	5.45629	-5.53354	0.590048	0
1.2167	15.4788	2.72815	-7.97418	-1.54255	0
1.2173	12.7193	-0.94074	-6.14317	-4.29049	0
1.2180	11.7994	-3.10444	-3.39771	-3.3717	0
1.2187	6.62925	-4.04518	-2.48114	-0.0168585	0
1.2193	-0.0951567	-5.55037	-2.48114	2.42763	0
1.2200	-5.58252	-6.77333	-2.48114	0.286595	0
1.2207	-9.86458	-6.49111	-2.48114	-3.06825	0
1.2213	-10.7844	-7.99629	-4.00734	-0.623765	0
1.2220	-8.62754	-9.7837	-5.53354	1.50884	0
1.2227	-7.42222	-7.33778	-2.48114	-0.623765	0
1.2233	-9.54739	-4.60963	3.31671	-0.623765	0
1.2240	-11.7043	-7.05555	3.92634	-1.2391	0
1.2247	-8.34207	-10.7244	0.876073	-4.8974	0
1.2253	-0.0951567	-10.4422	1.79051	-2.7648	0
1.2260	5.99487	-10.16	3.31671	-0.935648	0
1.2267	11.1968	-9.7837	-0.0404997	-6.11964	0
1.2273	15.4788	-4.98592	-1.87151	-7.34189	0
1.2280	12.7193	-0.658518	-0.0404997	-3.98704	0
1.2287	8.15176	0.564444	0.264314	-4.59395	0
1.2293	9.95973	2.35185	-0.345313	-3.98704	0
1.2300	11.7994	3.01037	0.876073	0.590048	0
1.2307	8.15176	0.846666	0.569128	1.20538	0
1.2313	5.10674	-0.94074	1.18089	-1.54255	0
1.2320	2.3472	0.564444	3.92634	-3.06825	0
1.2327	-4.66268	1.12889	4.84291	-3.06825	0
1.2333	-7.10503	-0.094074	4.23115	-1.84601	0
1.2340	-3.14017	-1.59926	3.62153	-3.3717	0
1.2347	-4.97987	-0.94074	1.18089	-6.11964	0
1.2353	-12.3069	-0.094074	-0.650127	-3.98704	0
1.2360	-10.7844	-2.82222	-0.0404997	-1.84601	0
1.2367	0.507502	-5.55037	-0.0404997	-3.3717	0
1.2373	5.39221	-6.49111	-0.954941	-3.06825	0
1.2380	-2.8547	-6.77333	-0.0404997	-3.68359	0
1.2387	-16.589	-6.49111	1.18089	-6.4231	0
1.2393	-26.0412	-6.11481	1.79051	-5.51274	0
1.2400	-27.5637	-6.49111	1.18089	-3.06825	0
1.2407	-25.724	-5.55037	-0.345313	-1.84601	0
1.2413	-27.5637	-2.82222	0.876073	-1.54255	0
1.2420	-32.7339	-4.04518	1.4857	-2.46134	0
1.2427	-30.0061	-5.55037	-2.48114	-4.29049	0
1.2433	-21.4737	-4.60963	-1.5667	-2.46134	0
1.2440	-17.1916	-1.88148	3.31671	-0.320312	0
1.2447	-15.0348	-0.094074	2.40014	-0.623765	0
1.2453	-10.1818	-0.658518	-1.26189	-1.54255	0
1.2460	-5.89971	-1.88148	-0.650127	-3.06825	0
1.2467	-3.74283	1.78741	-3.39771	-4.59395	0
1.2473	2.66439	8.18444	-9.50038	-4.29049	0
1.2480	15.4788	7.2437	-10.7218	-2.7648	0
1.2487	24.3284	3.01037	-7.66937	-2.46134	0
1.2493	17.604	3.95111	-4.31215	-0.935648	0
1.2500	4.18689	6.02074	-0.650127	1.81229	0
1.2507	2.94986	5.17407	-0.0404997	2.42763	0
1.2513	7.23191	5.45629	-0.345313	2.42763	0
1.2520	-2.8547	7.52592	1.4857	3.95332	0
1.2527	-14.7493	7.90222	1.79051	3.03453	0
1.2533	-12.9096	6.96148	-0.650127	-1.84601	0
1.2540	-9.26192	5.73852	-2.48114	-4.59395	0
1.2547	-15.0348	4.51555	-1.5667	-3.98704	0
1.2553	-19.634	3.57481	-0.650127	-4.8974	0
1.2560	-19.3168	4.79778	-1.26189	-5.20928	0
1.2567	-14.7493	6.67926	-1.26189	-2.46134	0
1.2573	-3.74283	7.2437	0.264314	-1.54255	0
1.2580	6.31206	6.02074	0.569128	-0.935648	0
1.2587	6.31206	5.45629	-0.650127	3.95332	0
1.2593	1.11016	7.2437	-0.650127	9.44077	0
1.2600	-3.14017	7.52592	-0.650127	11.5818	0
1.2607	-7.42222	5.73852	-0.650127	11.2699	0
1.2613	-14.7493	6.39703	2.09533	9.44077	0
1.2620	-27.8809	8.18444	4.5381	5.47902	0
1.2627	-39.4583	7.2437	4.23115	3.03453	0
1.2633	-33.6537	9.12518	4.23115	2.73108	0
1.2640	-22.679	16.0867	4.84291	-0.0168585	0
1.2647	-28.1664	20.9785	6.67393	-3.98704	0
1.2653	-40.061	21.9193	7.58837	-5.51274	0
1.2660	-35.8106	23.7067	3.92634	-6.11964	0
1.2667	-24.8042	22.86	-2.48114	-6.73498	0
1.2673	-18.397	17.0274	-4.31215	-2.7648	0
1.2680	-17.7943	13.6407	-3.70253	1.50884	0
1.2687	-21.7592	11.8533	-4.31215	0.901931	0
1.2693	-22.3618	6.02074	-4.92391	0.286595	0
1.2700	-14.7493	0.282222	-4.00734	4.86368	0
1.2707	-9.54739	-2.54	-0.954941	8.21853	0
1.2713	-7.42222	-6.11481	2.40014	9.44077	0
1.2720	-1.93485	-8.93703	1.18089	8.53041	0
1.2727	-2.22032	-11.0067	-1.26189	4.86368	0
1.2733	-10.7844	-15.6163	0.569128	0.901931	0
1.2740	-10.7844	-17.1215	2.70709	0.901931	0
1.2747	3.8697	-11.383	2.40014	1.81229	0
1.2753	22.1715	-8.27852	2.09533	2.11574	0
1.2760	31.3383	-12.6059	-0.650127	2.11574	0
1.2767	23.0914	-13.8289	-3.70253	-0.320312	0
1.2773	5.39221	-10.7244	-0.650127	-0.623765	0
1.2780	-7.10503	-11.0067	2.70709	3.33799	0
1.2787	-8.94473	-10.7244	-0.650127	6.69283	0
1.2793	-2.22032	-5.55037	-1.5667	4.25678	0
1.2800	2.3472	-1.88148	2.09533	-0.623765	0
1.2807	-4.97987	-0.94074	1.18089	-1.54255	0
1.2813	-16.8745	2.72815	-1.5667	0.286595	0
1.2820	-27.8809	7.2437	1.18089	-0.935648	0
1.2827	-38.5385	7.90222	4.84291	-3.68359	0
1.2833	-38.5385	8.18444	4.84291	-3.3717	0
1.2840	-26.6439	8.18444	2.40014	-4.59395	0
1.2847	-19.0313	4.79778	0.264314	-7.34189	0
1.2853	-19.9195	3.57481	-0.954941	-4.59395	0
1.2860	-22.679	5.45629	-0.650127	-3.3717	0
1.2867	-28.769	3.95111	0.569128	-6.4231	0
1.2873	-36.0961	0.846666	0.876073	-4.8974	0
1.2880	-33.9709	0.846666	-2.48114	-0.623765	0
1.2887	-23.8843	-0.376296	-5.53354	-2.7648	0
1.2893	-14.7493	-4.98592	-6.14317	-4.29049	0
1.2900	-9.54739	-7.71407	-4.31215	0.286595	0
1.2907	-6.81956	-6.49111	-2.48114	1.20538	0
1.2913	-1.93485	-7.05555	-1.5667	-2.46134	0
1.2920	7.5491	-10.16	-1.26189	-2.46134	0
1.2927	14.559	-10.7244	-0.954941	1.50884	0
1.2933	14.8444	-9.21926	-0.954941	0.901931	0
1.2940	17.0013	-9.7837	-3.39771	-0.623765	0
1.2947	20.3635	-11.383	-5.22873	2.42763	0
1.2953	15.4788	-9.50148	-5.22873	5.78247	0
1.2960	9.67426	-7.99629	-4.61697	4.86368	0
1.2967	11.7994	-11.9474	-4.00734	4.86368	0
1.2973	11.7994	-17.1215	-4.31215	3.95332	0
1.2980	10.8796	-17.4978	-5.22873	0.901931	0
1.2987	18.2066	-15.8985	-4.61697	-0.0168585	0
1.2993	23.694	-15.6163	-1.5667	1.20538	0
1.3000	20.0463	-16.557	1.18089	0.286595	0
1.3007	16.3987	-17.78	3.92634	-0.623765	0
1.3013	9.95973	-18.6267	5.14773	-0.623765	0
1.3020	-5.29705	-17.4978	5.14773	-0.623765	0
1.3027	-16.2718	-15.3341	3.92634	2.11574	0
1.3033	-16.2718	-12.6059	1.4857	3.64144	0
1.3040	-11.9897	-11.6652	1.79051	1.20538	0
1.3047	-4.66268	-12.8881	3.62153	-0.623765	0
1.3053	2.94986	-11.9474	2.09533	0.286595	0
1.3060	3.26705	-7.33778	1.79051	0.590048	0
1.3067	-4.06002	-4.04518	6.67393	-1.84601	0
1.3073	-14.1466	-3.76296	9.41938	-2.46134	0
1.3080	-22.9962	-2.82222	10.336	-0.320312	0
1.3087	-25.1214	-1.88148	11.2504	-0.320312	0
1.3093	-20.8393	-3.10444	6.67393	-2.7648	0
1.3100	-15.9546	-2.82222	0.569128	-0.623765	0
1.3107	-11.9897	-0.94074	0.569128	3.64144	0
1.3113	-9.26192	-1.88148	0.264314	2.73108	0
1.3120	-12.5924	-3.76296	-0.954941	1.20538	0
1.3127	-16.589	-2.82222	1.4857	0.901931	0
1.3133	-9.26192	0.282222	1.79051	-1.84601	0
1.3140	0.824691	1.78741	-2.78595	-4.29049	0
1.3147	1.74454	0.282222	-5.22873	-3.98704	0
1.3153	-1.61766	-0.94074	-4.31215	-3.3717	0
1.3160	-2.22032	0.282222	-1.5667	-1.84601	0
1.3167	-0.0951567	4.51555	1.18089	0.590048	0
1.3173	7.23191	8.18444	-0.650127	0.590048	0
1.3180	15.7643	11.5711	-1.5667	0.901931	0
1.3187	16.3987	16.463	2.40014	3.03453	0
1.3193	9.95973	18.2504	4.23115	1.50884	0
1.3200	2.3472	13.0763	3.62153	-3.3717	0
1.3207	-8.94473	7.52592	3.0119	-3.98704	0
1.3213	-18.397	5.73852	1.4857	-0.320312	0
1.3220	-19.9195	2.06963	1.79051	-0.320312	0
1.3227	-13.8294	-3.76296	3.31671	-2.7648	0
1.3233	-4.37721	-7.33778	1.4857	-3.06825	0
1.3240	-1.015	-9.7837	2.40014	-1.54255	0
1.3247	-9.54739	-13.1704	6.97874	-1.84601	0
1.3253	-18.397	-15.3341	5.75736	-3.3717	0
1.3260	-22.0763	-14.6756	2.09533	-5.20928	0
1.3267	-26.6439	-11.9474	3.0119	-6.11964	0
1.3273	-23.5989	-9.21926	3.62153	-7.03843	0
1.3280	-13.2268	-8.27852	3.0119	-7.94879	0
1.3287	-16.589	-8.27852	2.09533	-8.26068	0
1.3293	-23.5989	-7.05555	-1.5667	-8.86758	0
1.3300	-13.8294	-4.98592	-3.39771	-10.6967	0
1.3307	-7.10503	-3.76296	-0.650127	-8.86758	0
1.3313	-12.9096	-2.82222	0.264314	-2.7648	0
1.3320	-8.94473	-2.82222	-2.48114	2.11574	0
1.3327	5.10674	-3.76296	-4.92391	5.47902	0
[truncated: 52,108 more rows]
