# Supplementary material for: Identification of Haptic Based Guiding Using Hard Reins
Source: PLoS One. 2015 Jul 22;10(7):e0132020. doi: 10.1371/journal.pone.0132020 (PMC4511788; doi:10.1371/journal.pone.0132020)
Supplement: S4 File — (ZIP) [file pone.0132020.s004.zip › EMGData2/Subject12/T7/t7.txt]

0.0000	-0.522015	1.25942	3.43781	-0.392056	0
0.0007	1.924	-2.51884	0.995035	-2.21846	0
0.0013	1.00674	-3.63833	1.6063	-3.13645	0
0.0020	-1.43181	-0.279872	1.91194	-5.27842	0
0.0027	-3.26632	0.559743	1.6063	-4.97242	0
0.0033	-5.10083	-2.09904	1.30067	-1.31004	0
0.0040	-5.39913	-2.79872	1.6063	-2.52446	0
0.0047	-3.57207	-1.25942	2.82654	-4.36043	0
0.0053	-1.13352	-2.79872	2.52091	-1.31004	0
0.0060	0.0894883	-4.33801	0.995035	-1.31004	0
0.0067	-0.827767	-2.79872	1.91194	-4.05444	0
0.0073	-2.34907	0	4.65805	-4.05444	0
0.0080	-2.65482	2.09904	4.65805	-6.18684	0
0.0087	-1.43181	2.79872	3.43781	-8.3288	0
0.0093	-1.43181	1.81916	2.21528	-5.88084	0
0.0100	-2.04332	0.839615	1.6063	-6.79883	0
0.0107	1.61825	0.559743	4.04678	-10.4612	0
0.0113	6.19706	3.07859	4.96369	-6.79883	0
0.0120	3.13955	3.63833	0.995035	-4.66643	0
0.0127	-2.34907	-1.53929	-1.75108	-8.6348	0
0.0133	-1.43181	-4.61788	-1.75108	-7.71681	0
0.0140	0.0894883	-0.279872	-1.44544	-4.97242	0
0.0147	-4.18358	0.279872	-1.13981	-7.41082	0
0.0153	-7.84514	-2.79872	-1.75108	-7.10482	0
0.0160	-7.53939	0.559743	-4.80283	-4.05444	0
0.0167	-5.39913	3.07859	-5.4141	-5.57485	0
0.0173	-4.18358	-1.25942	-5.4141	-5.88084	0
0.0180	-1.43181	-1.81916	-6.02307	-2.52446	0
0.0187	2.22975	0.839615	-1.75108	-3.44245	0
0.0193	3.4453	-0.97955	1.91194	-3.74844	0
0.0200	2.8338	-4.33801	-0.836473	1.44391	0
0.0207	3.4453	-2.79872	-2.36235	2.35234	0
0.0213	3.13955	-0.559743	-1.13981	-2.21846	0
0.0220	2.22975	-0.97955	-1.13981	-1.00405	0
0.0227	0.0894883	-1.53929	0.689401	1.44391	0
0.0233	-5.39913	1.25942	1.30067	-2.52446	0
0.0240	-7.84514	3.07859	-0.836473	-3.74844	0
0.0247	-2.34907	-0.97955	1.91194	-0.392056	0
0.0253	0.0894883	-3.07859	7.40417	-1.31004	0
0.0260	-4.18358	1.81916	6.48956	-2.21846	0
0.0267	-3.87783	2.79872	3.74115	1.13792	0
0.0273	-1.13352	-2.09904	4.04678	0.219934	0
0.0280	-4.79508	-0.97955	2.82654	-3.13645	0
0.0287	-7.84514	4.61788	3.43781	-0.392056	0
0.0293	-5.39913	3.35846	4.04678	0.525929	0
0.0300	-4.79508	-0.559743	-0.225204	-5.88084	0
0.0307	-5.10083	-0.559743	-3.58259	-9.54322	0
0.0313	-1.43181	0	-1.44544	-8.02281	0
0.0320	0.39524	0	0.995035	-8.3288	0
0.0327	-2.34907	1.25942	0.689401	-8.6348	0
0.0333	-2.34907	3.35846	-2.66568	-7.41082	0
0.0340	3.75105	3.63833	-6.3287	-7.71681	0
0.0347	8.63562	2.37891	-5.10846	-8.94079	0
0.0353	8.02412	2.79872	-2.97132	-7.71681	0
0.0360	4.0568	4.61788	-4.49719	-6.79883	0
0.0367	-1.13352	3.9182	-2.66568	-7.71681	0
0.0373	-4.18358	2.37891	0.995035	-7.41082	0
0.0380	-3.87783	3.35846	0.0804301	-6.49283	0
0.0387	0.39524	3.9182	-1.13981	-6.49283	0
0.0393	5.58556	3.63833	1.6063	-5.27842	0
0.0400	6.19706	3.35846	1.30067	-3.74844	0
0.0407	1.3125	3.63833	-1.75108	-3.13645	0
0.0413	-3.26632	4.19807	-1.13981	-2.83046	0
0.0420	-2.96057	4.61788	2.21528	-3.13645	0
0.0427	-3.26632	2.79872	3.13218	-4.66643	0
0.0433	-5.39913	2.79872	2.21528	-6.49283	0
0.0440	-7.84514	5.73737	2.52091	-6.49283	0
0.0447	-7.84514	6.43705	3.13218	-4.97242	0
0.0453	-6.01063	4.61788	2.82654	-4.97242	0
0.0460	-6.01063	2.79872	2.82654	-6.18684	0
0.0467	-8.45664	1.25942	4.65805	-4.05444	0
0.0473	-8.15089	3.63833	2.82654	1.44391	0
0.0480	-6.62213	4.61788	-1.13981	2.04634	0
0.0487	-7.84514	0.839615	-1.75108	-0.698051	0
0.0493	-7.84514	0	-1.75108	-1.00405	0
0.0500	-2.96057	2.37891	-4.80283	-2.21846	0
0.0507	0.39524	0	-7.2456	-5.88084	0
0.0513	-2.34907	-1.53929	-6.3287	-5.57485	0
0.0520	-6.01063	0	-4.49719	-6.18684	0
0.0527	-7.23364	-0.559743	-1.75108	-10.4612	0
0.0533	-4.18358	-1.25942	-2.66568	-8.94079	0
0.0540	0.700992	0	-6.63434	-4.97242	0
0.0547	1.924	0	-6.02307	-6.79883	0
0.0553	-0.522015	-0.279872	-2.66568	-8.3288	0
0.0560	-0.827767	0.279872	-2.66568	-4.97242	0
0.0567	-0.827767	-1.25942	-1.75108	-4.05444	0
0.0573	-2.34907	-3.35846	0.995035	-4.66643	0
0.0580	-1.73756	-3.63833	0.386065	-3.74844	0
0.0587	-1.43181	-1.81916	-0.225204	-4.66643	0
0.0593	-2.34907	0.839615	0.995035	-4.05444	0
0.0600	-0.522015	0.839615	-0.836473	-0.392056	0
0.0607	1.00674	-2.79872	-3.58259	-1.31004	0
0.0613	1.61825	-3.63833	-1.44544	-4.36043	0
0.0620	6.19706	-2.79872	-2.05671	-3.44245	0
0.0627	8.63562	-2.79872	-5.10846	-2.21846	0
0.0633	4.0568	-1.81916	-2.97132	-2.83046	0
0.0640	2.22975	-0.97955	-0.836473	-1.91247	0
0.0647	3.13955	-1.81916	-3.58259	-3.13645	0
0.0653	0.39524	-2.79872	-4.49719	-4.97242	0
0.0660	1.3125	-3.9182	-1.75108	-1.31004	0
0.0667	6.19706	-4.61788	0.0804301	0.831924	0
0.0673	6.19706	-3.07859	-1.44544	-2.21846	0
0.0680	3.75105	-4.33801	-1.75108	-3.44245	0
0.0687	3.13955	-4.61788	1.6063	-1.91247	0
0.0693	0.0894883	1.81916	4.35242	-4.05444	0
0.0700	-4.18358	6.43705	3.43781	-7.41082	0
0.0707	-6.31638	5.73737	4.35242	-6.18684	0
0.0713	-10.5894	7.27666	7.40417	-4.66643	0
0.0720	-13.3338	10.0754	4.65805	-5.88084	0
0.0727	-8.15089	8.25621	0.0804301	-6.79883	0
0.0733	-3.57207	5.45749	0.0804301	-5.57485	0
0.0740	-4.18358	2.09904	-0.836473	-4.97242	0
0.0747	-2.34907	-0.559743	-3.27695	-4.97242	0
0.0753	1.61825	1.25942	-2.05671	-4.66643	0
0.0760	1.924	2.79872	0.0804301	-5.27842	0
0.0767	-1.13352	2.09904	1.30067	-5.88084	0
0.0773	-2.04332	3.9182	3.43781	-3.13645	0
0.0780	-1.13352	4.19807	4.65805	-0.0860611	0
0.0787	-0.827767	0.279872	5.26702	-1.91247	0
0.0793	-1.43181	-0.97955	4.04678	-4.66643	0
0.0800	-0.827767	-1.25942	0.386065	-2.83046	0
0.0807	-0.522015	-5.45749	-1.13981	-0.392056	0
0.0813	-2.34907	-7.69647	0.0804301	-1.31004	0
0.0820	-2.34907	-6.99679	-1.13981	-2.21846	0
0.0827	1.3125	-7.69647	-0.530839	-1.31004	0
0.0833	1.924	-7.97634	2.52091	-1.31004	0
0.0840	-0.522015	-6.43705	0.995035	-1.91247	0
0.0847	3.13955	-7.27666	-1.13981	-0.698051	0
0.0853	11.0742	-6.99679	0.689401	-1.00405	0
0.0860	13.2144	-4.89775	1.30067	-2.21846	0
0.0867	8.32987	-5.45749	1.91194	-1.61604	0
0.0873	1.3125	-8.25621	3.74115	-1.61604	0
0.0880	-3.26632	-7.69647	0.689401	-4.36043	0
0.0887	-1.43181	-5.17762	-3.58259	-5.88084	0
0.0893	1.00674	-2.79872	-1.75108	-5.27842	0
0.0900	-3.26632	-1.25942	0.0804301	-5.57485	0
0.0907	-13.0355	-1.81916	-1.75108	-6.79883	0
0.0913	-18.8298	-2.79872	-1.44544	-6.49283	0
0.0920	-19.4413	-1.81916	1.91194	-5.57485	0
0.0927	-17.9126	-0.279872	3.43781	-5.27842	0
0.0933	-16.697	0	2.21528	-4.97242	0
0.0940	-13.6395	0	0.689401	-3.74844	0
0.0947	-10.8952	2.79872	0.0804301	-3.74844	0
0.0953	-9.36644	5.73737	-0.836473	-4.05444	0
0.0960	-7.53939	3.63833	-2.66568	-4.66643	0
0.0967	-5.39913	0.279872	-4.19386	-5.88084	0
0.0973	-4.48933	0.559743	-3.27695	-6.79883	0
0.0980	-5.39913	1.81916	-1.75108	-4.36043	0
0.0987	-5.10083	1.25942	0.995035	-0.392056	0
0.0993	-1.13352	-0.559743	3.74115	1.13792	0
0.1000	0.700992	-1.81916	5.26702	-0.392056	0
0.1007	-2.65482	-1.81916	3.74115	-0.698051	0
0.1013	-2.96057	-3.63833	1.91194	1.44391	0
0.1020	1.3125	-4.61788	0.995035	1.44391	0
0.1027	2.22975	0	-0.836473	-2.21846	0
0.1033	1.61825	4.61788	-2.05671	-4.97242	0
0.1040	4.66831	3.63833	-1.44544	-3.74844	0
0.1047	5.27981	3.9182	-0.530839	-2.21846	0
0.1053	2.22975	6.15717	-0.530839	-4.66643	0
0.1060	1.3125	1.81916	0.0804301	-6.79883	0
0.1067	1.61825	-2.09904	0.995035	-4.05444	0
0.1073	1.3125	0.559743	0.386065	0.525929	0
0.1080	-0.827767	2.09904	-1.13981	-2.21846	0
0.1087	-4.18358	0	-0.836473	-7.41082	0
0.1093	-5.39913	-0.279872	-0.225204	-7.10482	0
0.1100	-6.31638	-0.97955	-0.836473	-8.02281	0
0.1107	-9.67219	0	0.386065	-11.9912	0
0.1113	-12.7297	3.07859	0.995035	-9.84922	0
0.1120	-14.251	4.61788	-1.75108	-6.49283	0
0.1127	-16.3913	4.61788	-1.44544	-9.54322	0
0.1133	-15.1683	4.61788	3.43781	-9.84922	0
0.1140	-11.5067	3.63833	4.65805	-5.27842	0
0.1147	-9.36644	3.07859	1.30067	-5.27842	0
0.1153	-8.45664	5.73737	-0.225204	-7.71681	0
0.1160	-7.84514	7.27666	-0.836473	-7.10482	0
0.1167	-6.01063	6.71692	-1.75108	-5.88084	0
0.1173	-2.65482	7.55653	-0.836473	-3.13645	0
0.1180	-2.34907	6.71692	0.995035	0.219934	0
0.1187	-5.10083	3.9182	2.21528	1.44391	0
0.1193	-4.18358	4.89775	1.30067	1.44391	0
0.1200	-2.04332	7.27666	-1.75108	1.44391	0
0.1207	-2.96057	5.17762	-2.66568	-1.31004	0
0.1213	-2.96057	1.81916	0.0804301	-3.13645	0
0.1220	-2.04332	1.53929	1.91194	-2.21846	0
0.1227	-3.26632	2.37891	-1.44544	-3.13645	0
0.1233	-5.39913	1.81916	-4.19386	-4.97242	0
0.1240	-3.87783	1.25942	-2.05671	-4.97242	0
0.1247	2.22975	2.09904	-0.530839	-5.57485	0
0.1253	5.89131	2.79872	-2.97132	-6.79883	0
0.1260	1.61825	2.79872	-2.66568	-5.27842	0
0.1267	-2.04332	3.63833	2.21528	-3.13645	0
0.1273	-1.43181	5.45749	2.52091	-6.49283	0
0.1280	-2.34907	4.61788	-0.225204	-9.23723	0
0.1287	-3.26632	3.63833	0.689401	-7.10482	0
0.1293	0.39524	2.09904	-0.530839	-5.88084	0
0.1300	3.13955	-0.559743	-3.88822	-7.71681	0
0.1307	3.13955	-1.81916	-1.75108	-6.79883	0
0.1313	4.0568	1.53929	0.995035	-4.97242	0
0.1320	0.39524	3.07859	-2.66568	-6.79883	0
0.1327	-4.48933	0.559743	-4.49719	-7.71681	0
0.1333	-5.39913	-1.25942	-1.75108	-6.79883	0
0.1340	-5.10083	-0.97955	-1.13981	-8.3288	0
0.1347	-6.62213	-1.81916	-0.836473	-7.71681	0
0.1353	-8.45664	-2.51884	1.6063	-4.97242	0
0.1360	-10.2837	0	2.21528	-8.02281	0
0.1367	-11.8125	4.89775	1.30067	-11.6852	0
0.1373	-15.1683	7.55653	0.995035	-6.18684	0
0.1380	-20.9701	6.43705	-0.225204	-0.0860611	0
0.1387	-21.2684	6.71692	-2.66568	-1.00405	0
0.1393	-13.0355	9.09582	-3.27695	-1.61604	0
0.1400	-7.53939	8.53608	-1.44544	-1.31004	0
0.1407	-9.67219	6.43705	0.995035	-3.13645	0
0.1413	-11.5067	6.43705	2.21528	-3.13645	0
0.1420	-10.5894	5.73737	1.91194	-1.31004	0
0.1427	-9.36644	4.19807	-0.530839	-1.00405	0
0.1433	-7.84514	4.19807	-3.58259	-1.61604	0
0.1440	-9.36644	1.81916	-6.02307	-1.31004	0
0.1447	-12.424	-2.79872	-7.2456	-1.00405	0
0.1453	-9.67219	-2.79872	-7.2456	-1.31004	0
0.1460	-3.87783	-1.53929	-5.10846	-3.13645	0
0.1467	-2.65482	-2.79872	-4.19386	-5.27842	0
0.1473	-3.26632	-4.33801	-5.71973	-7.71681	0
0.1480	-3.26632	-4.61788	-5.71973	-8.3288	0
0.1487	-4.79508	-3.63833	-2.97132	-6.79883	0
0.1493	-4.18358	-3.07859	-1.13981	-6.49283	0
0.1500	-2.04332	-4.61788	-1.44544	-7.71681	0
0.1507	-4.79508	-3.9182	0.0804301	-6.79883	0
0.1513	-8.45664	-0.279872	3.13218	-4.66643	0
0.1520	-8.45664	-0.559743	4.96369	-4.66643	0
0.1527	-11.8125	-2.09904	5.57266	-3.13645	0
0.1533	-18.2183	-0.97955	6.18393	-1.61604	0
0.1540	-17.9126	-2.51884	5.57266	-4.36043	0
0.1547	-14.251	-2.79872	4.65805	-5.57485	0
0.1553	-14.251	2.09904	2.21528	-2.83046	0
0.1560	-11.5067	3.63833	-1.44544	-3.13645	0
0.1567	-6.92789	1.81916	-2.05671	-5.88084	0
0.1573	-6.92789	1.25942	-0.836473	-5.88084	0
0.1580	-6.92789	-1.81916	-2.36235	-5.57485	0
0.1587	-2.96057	-6.43705	-3.58259	-6.49283	0
0.1593	-2.34907	-5.73737	-1.75108	-5.27842	0
0.1600	-2.96057	-4.61788	-2.36235	-3.74844	0
0.1607	2.22975	-5.17762	-4.49719	-4.36043	0
0.1613	4.0568	-6.43705	-2.97132	-5.57485	0
0.1620	-1.73756	-10.3552	-0.530839	-4.66643	0
0.1627	-2.34907	-13.9936	-0.225204	-4.36043	0
0.1633	4.0568	-13.4338	-0.836473	-4.66643	0
0.1640	4.97406	-12.8741	-0.836473	-1.61604	0
0.1647	0.39524	-11.0549	-0.836473	1.74035	0
0.1653	-1.43181	-5.45749	-0.530839	1.44391	0
0.1660	-2.34907	-3.35846	-0.225204	1.13792	0
0.1667	-3.26632	-4.33801	0.995035	3.27032	0
0.1673	-0.522015	-1.81916	1.91194	1.44391	0
0.1680	1.61825	-1.25942	-2.05671	-2.21846	0
0.1687	-0.522015	-4.61788	-6.63434	-3.44245	0
0.1693	-1.73756	-3.07859	-6.02307	-4.05444	0
0.1700	-2.96057	-0.97955	-3.58259	-5.57485	0
0.1707	-5.39913	-3.63833	-4.19386	-5.57485	0
0.1713	-5.10083	-3.63833	-4.49719	-7.41082	0
0.1720	-3.57207	0	-2.66568	-9.84922	0
0.1727	-6.62213	1.81916	-2.97132	-6.49283	0
0.1733	-9.97795	1.53929	-5.4141	-0.0860611	0
0.1740	-9.36644	-1.25942	-3.58259	2.04634	0
0.1747	-6.62213	-3.63833	0.386065	0.525929	0
0.1753	-5.10083	-1.25942	-0.225204	-1.61604	0
0.1760	-5.70488	1.81916	-3.27695	-5.27842	0
0.1767	-6.01063	1.81916	-1.75108	-6.79883	0
0.1773	-5.39913	3.35846	1.30067	-2.21846	0
0.1780	-6.62213	4.19807	2.21528	0.525929	0
0.1787	-6.92789	1.53929	1.91194	-2.21846	0
0.1793	-2.34907	0	0.995035	-3.13645	0
0.1800	2.22975	-0.559743	0.386065	0.831924	0
0.1807	0.700992	-5.45749	0.995035	1.44391	0
0.1813	-0.522015	-9.7955	2.21528	-1.91247	0
0.1820	0.39524	-8.81595	1.6063	-3.74844	0
0.1827	0.39524	-7.97634	-0.836473	-3.74844	0
0.1833	-1.13352	-8.81595	-2.36235	-4.66643	0
0.1840	-1.73756	-8.25621	-3.58259	-4.97242	0
0.1847	-0.216263	-6.43705	-5.71973	-3.13645	0
0.1853	0.700992	-5.45749	-5.10846	-1.61604	0
0.1860	-2.34907	-5.17762	-1.75108	-3.13645	0
0.1867	-5.39913	-5.17762	-0.530839	-3.44245	0
0.1873	-5.39913	-3.35846	0.0804301	-2.21846	0
0.1880	-6.31638	-0.279872	2.82654	-2.21846	0
0.1887	-6.01063	-0.559743	2.82654	-4.05444	0
0.1893	-2.34907	-1.81916	-0.225204	-5.88084	0
0.1900	-0.522015	-0.559743	0.0804301	-9.23723	0
0.1907	-2.65482	1.25942	4.35242	-9.54322	0
0.1913	-2.65482	3.07859	4.65805	-5.57485	0
0.1920	-1.13352	4.19807	-0.836473	-4.36043	0
0.1927	0.0894883	3.07859	-4.19386	-5.27842	0
0.1933	0.700992	1.81916	-1.13981	-3.44245	0
0.1940	-2.34907	2.09904	2.21528	-4.36043	0
0.1947	-5.10083	2.79872	1.30067	-7.71681	0
0.1953	-1.43181	3.63833	0.386065	-5.88084	0
0.1960	4.0568	5.73737	0.995035	-3.44245	0
0.1967	5.58556	5.73737	0.386065	-4.97242	0
0.1973	5.89131	4.19807	-0.530839	-4.36043	0
0.1980	4.0568	4.19807	-0.225204	-2.21846	0
0.1987	-0.522015	4.61788	-0.225204	-3.13645	0
0.1993	-3.87783	4.89775	-0.225204	-2.83046	0
0.2000	-2.34907	7.55653	0.0804301	-0.392056	0
0.2007	-1.43181	13.4338	0.0804301	-0.392056	0
0.2013	-3.26632	20.1507	0.386065	-0.392056	0
0.2020	-6.92789	23.5092	1.91194	0.831924	0
0.2027	-10.5894	22.2498	4.65805	-0.0860611	0
0.2033	-14.251	19.591	5.57266	-1.61604	0
0.2040	-13.6395	14.6933	5.26702	-1.00405	0
0.2047	-9.67219	7.27666	4.96369	-0.698051	0
0.2053	-7.53939	2.79872	3.74115	-3.13645	0
0.2060	-6.92789	-1.25942	1.91194	-4.66643	0
0.2067	-5.70488	-7.27666	0.995035	-2.21846	0
0.2073	-5.10083	-9.7955	-0.836473	0.831924	0
0.2080	-6.01063	-9.09582	-3.58259	-1.61604	0
0.2087	-6.92789	-11.8945	-2.66568	-4.97242	0
0.2093	-4.48933	-14.4134	0.0804301	-4.97242	0
0.2100	0.39524	-12.8741	0.386065	-5.57485	0
0.2107	4.0568	-11.8945	-1.13981	-7.41082	0
0.2113	2.8338	-11.8945	-1.75108	-5.57485	0
0.2120	-1.73756	-11.0549	-0.836473	-3.44245	0
0.2127	-6.01063	-11.0549	-0.225204	-4.97242	0
0.2133	-6.92789	-9.7955	-2.36235	-4.36043	0
0.2140	-3.26632	-5.45749	-6.02307	-1.91247	0
0.2147	1.924	-1.53929	-8.16021	-2.21846	0
0.2153	4.0568	1.25942	-7.85457	-4.36043	0
0.2160	2.5355	3.07859	-6.3287	-5.27842	0
0.2167	-2.34907	2.09904	-5.4141	-4.36043	0
0.2173	-5.70488	-0.559743	-6.3287	-3.44245	0
0.2180	-4.48933	-1.25942	-6.02307	-4.05444	0
0.2187	-3.26632	-0.97955	-3.58259	-5.27842	0
0.2193	-0.522015	-2.51884	-3.27695	-4.66643	0
0.2200	6.19706	-4.33801	-3.58259	-3.13645	0
0.2207	8.94137	-4.89775	-2.66568	-3.13645	0
0.2213	5.27981	-4.89775	-1.75108	-3.44245	0
0.2220	3.75105	-4.89775	-1.13981	-3.13645	0
0.2227	1.3125	-4.61788	0.386065	-3.74844	0
0.2233	-4.18358	-2.79872	0.0804301	-3.13645	0
0.2240	-3.87783	-0.559743	-1.44544	-1.91247	0
0.2247	-3.26632	0.559743	1.91194	-2.52446	0
0.2253	-8.45664	-0.97955	5.57266	-4.05444	0
0.2260	-7.84514	-0.559743	4.65805	-3.13645	0
0.2267	-3.57207	4.19807	2.21528	-1.61604	0
0.2273	-6.92789	8.25621	2.52091	-3.13645	0
0.2280	-9.67219	6.43705	2.21528	-4.97242	0
0.2287	-6.01063	3.63833	0.995035	-5.27842	0
0.2293	-5.10083	4.89775	0.689401	-6.79883	0
0.2300	-4.18358	6.15717	-0.836473	-10.4612	0
0.2307	0.0894883	4.61788	-3.58259	-10.1552	0
0.2313	-0.216263	3.9182	-2.66568	-7.71681	0
0.2320	-2.96057	2.37891	0.995035	-10.4612	0
0.2327	-2.04332	-0.559743	2.82654	-13.2056	0
0.2333	-2.34907	-0.559743	1.30067	-9.54322	0
0.2340	-2.96057	1.81916	0.0804301	-9.54322	0
0.2347	1.3125	0.839615	-0.225204	-13.2056	0
0.2353	6.50282	0	-2.66568	-8.02281	0
0.2360	8.63562	0.839615	-4.49719	1.13792	0
0.2367	6.19706	0	-2.05671	2.35234	0
0.2373	-2.04332	-2.51884	1.6063	0.525929	0
0.2380	-6.92789	-1.25942	0.689401	0.219934	0
0.2387	-4.48933	0.839615	-1.75108	-1.91247	0
0.2393	-2.34907	1.81916	-0.530839	-1.31004	0
0.2400	-4.48933	3.07859	1.6063	1.44391	0
0.2407	-6.62213	2.79872	0.995035	-1.31004	0
0.2413	-9.06815	2.09904	-0.530839	-4.66643	0
0.2420	-9.67219	3.63833	-0.836473	-3.74844	0
0.2427	-5.70488	5.45749	-0.836473	-4.05444	0
0.2433	-1.43181	6.15717	-0.836473	-4.97242	0
0.2440	-1.73756	6.99679	-0.836473	-2.83046	0
0.2447	-2.96057	7.27666	-2.36235	-3.44245	0
0.2453	-2.65482	7.97634	-2.66568	-6.18684	0
0.2460	-4.48933	8.25621	0.0804301	-4.97242	0
0.2467	-6.31638	6.15717	2.82654	-1.91247	0
0.2473	-4.18358	3.35846	1.91194	-2.83046	0
0.2480	-3.57207	2.79872	0.0804301	-4.97242	0
0.2487	-6.92789	2.37891	0.689401	-5.27842	0
0.2493	-6.01063	0.559743	0.386065	-5.57485	0
0.2500	-2.96057	-0.279872	-1.75108	-6.18684	0
0.2507	-4.48933	1.81916	-2.66568	-6.79883	0
0.2513	-5.10083	4.89775	-1.75108	-7.41082	0
0.2520	-1.43181	4.89775	-0.836473	-7.71681	0
0.2527	-2.34907	0.279872	-1.44544	-5.57485	0
0.2533	-6.92789	-2.79872	-1.75108	-4.97242	0
0.2540	-8.45664	-0.97955	-0.530839	-8.6348	0
0.2547	-8.45664	0.559743	-1.13981	-11.0732	0
0.2553	-9.67219	-0.279872	-2.97132	-8.6348	0
0.2560	-10.5894	-0.559743	-0.836473	-7.71681	0
0.2567	-10.2837	-0.279872	2.21528	-6.79883	0
0.2573	-8.15089	-0.559743	1.30067	-1.91247	0
0.2580	-6.01063	-0.97955	0.0804301	-0.0860611	0
0.2587	-8.15089	-2.09904	1.6063	-3.13645	0
0.2593	-11.8125	-1.81916	1.91194	-2.52446	0
0.2600	-12.1182	1.25942	0.0804301	0.525929	0
0.2607	-12.424	0.279872	1.6063	0.525929	0
0.2613	-15.474	-3.63833	3.74115	1.13792	0
0.2620	-15.1683	-2.09904	4.65805	2.04634	0
0.2627	-11.201	1.25942	4.65805	-0.698051	0
0.2633	-7.23364	-1.53929	0.386065	-3.44245	0
0.2640	-6.31638	-3.9182	-5.10846	-2.21846	0
0.2647	-7.84514	-3.9182	-3.88822	-3.13645	0
0.2653	-6.62213	-6.71692	-1.75108	-7.10482	0
0.2660	-0.827767	-7.27666	-5.4141	-6.79883	0
0.2667	4.0568	-3.9182	-6.02307	-4.36043	0
0.2673	5.58556	-6.43705	-2.66568	-6.79883	0
0.2680	6.80111	-9.09582	-4.80283	-8.02281	0
0.2687	5.89131	-3.35846	-8.16021	-5.27842	0
0.2693	0.39524	0.839615	-5.71973	-5.88084	0
0.2700	-2.04332	-0.97955	-2.97132	-8.6348	0
0.2707	2.22975	0.839615	-3.58259	-6.79883	0
0.2713	4.97406	2.79872	-3.58259	-5.57485	0
0.2720	3.13955	0	-2.66568	-7.71681	0
0.2727	3.13955	0	-2.36235	-7.41082	0
0.2733	2.5355	1.53929	-1.75108	-3.44245	0
0.2740	-0.827767	-0.97955	0.995035	-2.21846	0
0.2747	-3.26632	-0.97955	2.82654	-3.44245	0
0.2753	-5.39913	4.61788	1.6063	-4.36043	0
0.2760	-8.7624	4.89775	-0.225204	-4.97242	0
0.2767	-8.45664	0.279872	1.30067	-3.13645	0
0.2773	-6.01063	-0.559743	3.74115	-2.21846	0
0.2780	-7.84514	0	2.21528	-4.97242	0
0.2787	-9.97795	-1.53929	0.386065	-6.18684	0
0.2793	-6.62213	-1.25942	0.995035	-2.21846	0
0.2800	-1.73756	1.53929	0.995035	0.525929	0
0.2807	2.22975	3.07859	-1.75108	-1.00405	0
0.2813	6.19706	2.79872	-3.58259	-2.21846	0
0.2820	8.02412	2.37891	-2.05671	-2.21846	0
0.2827	10.4701	2.79872	-1.75108	-4.97242	0
0.2833	11.6857	1.25942	-3.88822	-7.71681	0
0.2840	7.71837	0	-3.88822	-5.57485	0
0.2847	5.58556	2.09904	-3.27695	-2.52446	0
0.2853	5.58556	5.45749	-4.19386	-1.31004	0
0.2860	-1.73756	5.17762	-2.66568	-0.698051	0
0.2867	-8.7624	4.61788	1.91194	-0.392056	0
0.2873	-8.15089	4.61788	4.65805	-0.392056	0
0.2880	-9.06815	3.07859	5.57266	-2.21846	0
0.2887	-10.5894	3.35846	6.18393	-4.97242	0
0.2893	-5.10083	10.3552	5.26702	-7.41082	0
0.2900	-1.73756	17.6319	3.74115	-7.71681	0
0.2907	-7.23364	20.4306	3.74115	-7.41082	0
0.2913	-12.7297	21.9699	3.43781	-6.18684	0
0.2920	-14.251	20.4306	2.82654	-5.27842	0
0.2927	-11.5067	14.6933	0.995035	-5.88084	0
0.2933	-6.31638	8.81595	-2.36235	-6.49283	0
0.2940	-3.26632	6.43705	-1.75108	-6.49283	0
0.2947	-2.34907	4.61788	0.386065	-5.88084	0
0.2953	-5.39913	0.839615	-0.530839	-3.74844	0
0.2960	-10.2837	-3.63833	-1.13981	-2.21846	0
0.2967	-9.36644	-6.71692	-0.836473	-4.05444	0
0.2973	-4.48933	-6.43705	-2.66568	-4.05444	0
0.2980	-4.79508	-6.15717	-1.75108	-1.31004	0
0.2987	-6.01063	-6.43705	0.995035	-0.392056	0
0.2993	-2.65482	-6.15717	-1.44544	-1.31004	0
0.3000	-0.522015	-5.45749	-4.49719	-2.52446	0
0.3007	-1.43181	-6.43705	-3.27695	-6.49283	0
0.3013	0.39524	-7.69647	-3.88822	-8.02281	0
0.3020	3.75105	-8.25621	-3.88822	-4.05444	0
0.3027	5.89131	-8.53608	0.386065	-2.21846	0
0.3033	4.0568	-7.27666	0.689401	-4.97242	0
0.3040	-0.216263	-4.61788	-3.88822	-4.97242	0
0.3047	-0.522015	-4.89775	-4.80283	-2.52446	0
0.3053	2.22975	-6.43705	-4.49719	-2.83046	0
0.3060	0.700992	-7.69647	-6.02307	-3.44245	0
0.3067	-4.18358	-8.53608	-4.49719	-2.83046	0
0.3073	-6.62213	-8.25621	-1.44544	-3.13645	0
0.3080	-6.01063	-6.71692	-2.36235	-4.36043	0
0.3087	-4.79508	-6.99679	-2.66568	-4.97242	0
0.3093	-3.57207	-6.43705	-1.13981	-4.97242	0
0.3100	-3.26632	-4.61788	-0.836473	-6.18684	0
0.3107	-0.522015	-3.63833	-0.225204	-6.18684	0
0.3113	4.0568	-2.79872	-1.75108	-3.13645	0
0.3120	6.50282	-1.25942	-8.46584	-3.44245	0
0.3127	5.58556	-2.51884	-9.99172	-5.88084	0
0.3133	4.66831	-2.51884	-4.19386	-4.97242	0
0.3140	3.13955	1.81916	-3.88822	-4.36043	0
0.3147	2.5355	3.07859	-9.07481	-5.57485	0
0.3153	3.13955	0.839615	-9.07481	-3.13645	0
0.3160	-0.216263	1.25942	-5.4141	-2.21846	0
0.3167	-6.92789	3.35846	-5.4141	-4.36043	0
0.3173	-8.7624	3.9182	-6.02307	-1.31004	0
0.3180	-6.31638	5.73737	-4.49719	2.35234	0
0.3187	-6.92789	8.25621	-2.97132	-1.91247	0
0.3193	-9.36644	9.09582	-1.75108	-4.36043	0
0.3200	-5.10083	10.0754	-0.836473	-0.392056	0
0.3207	1.3125	11.8945	-1.44544	1.44391	0
0.3213	1.00674	14.2734	-2.66568	0.525929	0
0.3220	-0.522015	16.7923	0.0804301	0.525929	0
0.3227	2.22975	20.1507	2.82654	0.525929	0
0.3233	2.22975	22.8095	0.995035	0.525929	0
0.3240	0.0894883	20.9904	0.0804301	0.831924	0
0.3247	1.3125	17.352	2.82654	-1.31004	0
0.3253	4.66831	14.9731	2.52091	-4.97242	0
0.3260	3.4453	12.8741	0.0804301	-4.05444	0
0.3267	0.700992	8.81595	-0.225204	-4.05444	0
0.3273	0.39524	4.61788	-2.36235	-6.49283	0
0.3280	1.3125	1.81916	-4.49719	-6.79883	0
0.3287	-0.216263	0	-1.75108	-5.88084	0
0.3293	-2.34907	-0.97955	-0.836473	-7.71681	0
0.3300	-0.827767	-1.81916	-3.27695	-7.71681	0
0.3307	1.924	-1.81916	-1.75108	-4.36043	0
0.3313	2.8338	-2.79872	3.43781	-4.36043	0
0.3320	3.4453	-6.15717	5.87829	-5.88084	0
0.3327	4.97406	-8.25621	4.96369	-4.05444	0
0.3333	4.66831	-7.27666	4.65805	-1.31004	0
0.3340	3.13955	-10.0754	5.57266	-1.91247	0
0.3347	3.4453	-13.7137	5.26702	-4.66643	0
0.3353	3.13955	-13.4338	2.52091	-5.57485	0
0.3360	1.3125	-13.9936	1.6063	-4.05444	0
0.3367	2.22975	-18.3316	1.6063	-1.61604	0
0.3373	2.8338	-19.8709	0.0804301	0.525929	0
0.3380	-1.13352	-19.8709	-0.530839	-0.698051	0
0.3387	-8.7624	-19.8709	0.995035	-3.13645	0
0.3393	-13.9453	-16.2325	0.386065	-1.91247	0
0.3400	-14.5568	-13.7137	1.30067	-0.0860611	0
0.3407	-15.474	-17.352	2.82654	-2.52446	0
0.3413	-16.697	-18.8913	0.0804301	-2.21846	0
0.3420	-12.1182	-15.5329	-3.27695	0.525929	0
0.3427	-5.39913	-11.8945	-2.66568	-3.74844	0
0.3433	-2.65482	-8.25621	-2.66568	-7.10482	0
0.3440	0.0894883	-8.25621	-3.88822	-2.83046	0
0.3447	3.75105	-9.51563	-2.97132	-0.698051	0
0.3453	2.22975	-5.45749	-1.13981	-3.13645	0
0.3460	-1.43181	-1.25942	-0.225204	-2.52446	0
0.3467	-0.216263	-2.79872	0.689401	-2.21846	0
0.3473	1.3125	-0.97955	-1.44544	-4.05444	0
0.3480	-1.13352	3.63833	-5.10846	-4.05444	0
0.3487	-5.10083	2.37891	-4.49719	-5.57485	0
0.3493	-7.84514	1.53929	-1.75108	-10.7672	0
0.3500	-7.84514	3.63833	-0.836473	-12.2972	0
0.3507	-5.70488	2.79872	0.386065	-9.23723	0
0.3513	-6.01063	4.61788	0.689401	-6.49283	0
0.3520	-5.39913	8.81595	-2.97132	-4.66643	0
0.3527	-3.57207	6.71692	-5.4141	-3.13645	0
0.3533	-5.39913	3.35846	-2.97132	-4.05444	0
0.3540	-6.62213	5.73737	0.0804301	-5.57485	0
0.3547	-3.57207	7.27666	1.6063	-5.27842	0
0.3553	-2.65482	6.43705	4.04678	-4.97242	0
0.3560	-6.01063	6.43705	6.18393	-4.66643	0
0.3567	-6.01063	4.61788	6.48956	-2.52446	0
0.3573	-3.57207	3.35846	4.65805	-1.31004	0
0.3580	-1.13352	8.53608	3.74115	-4.05444	0
0.3587	0.39524	13.7137	5.57266	-4.97242	0
0.3593	-1.13352	12.8741	7.09853	-1.31004	0
0.3600	-4.18358	10.0754	4.35242	1.13792	0
0.3607	-6.01063	8.25621	0.995035	0.525929	0
0.3613	-6.31638	5.73737	1.91194	0.219934	0
0.3620	-7.84514	2.79872	6.18393	-2.21846	0
0.3627	-10.2837	-0.97955	6.7929	-5.88084	0
0.3633	-10.8952	-4.61788	1.91194	-5.27842	0
0.3640	-6.62213	-7.27666	-2.36235	-3.13645	0
0.3647	-3.26632	-7.69647	-1.44544	-3.13645	0
0.3653	-5.10083	-4.61788	0.0804301	-4.05444	0
0.3660	-6.01063	-3.63833	-0.836473	-4.36043	0
0.3667	-1.73756	-6.43705	-0.530839	-4.05444	0
0.3673	0.39524	-7.27666	0.689401	-4.05444	0
0.3680	-0.522015	-5.45749	0.0804301	-5.57485	0
0.3687	0.0894883	-6.43705	0.0804301	-6.79883	0
0.3693	0.39524	-7.69647	1.6063	-7.71681	0
0.3700	1.3125	-6.43705	2.82654	-7.71681	0
0.3707	4.66831	-3.63833	1.6063	-7.71681	0
0.3713	4.0568	-3.07859	0.0804301	-8.6348	0
0.3720	-0.216263	-2.79872	-0.225204	-7.41082	0
0.3727	-0.522015	-0.97955	-1.44544	-4.05444	0
0.3733	-0.522015	-1.25942	-2.97132	-3.13645	0
0.3740	-5.10083	-3.63833	-2.66568	-6.18684	0
0.3747	-6.01063	-2.79872	-0.836473	-6.79883	0
0.3753	-2.34907	1.81916	0.689401	-4.97242	0
0.3760	-0.522015	2.79872	1.30067	-4.66643	0
0.3767	1.924	1.25942	0.995035	-3.44245	0
0.3773	4.0568	0.839615	0.995035	-2.83046	0
0.3780	1.924	0	1.91194	-6.18684	0
0.3787	-1.73756	0.279872	1.91194	-6.79883	0
0.3793	-4.48933	3.9182	1.91194	-2.21846	0
0.3800	-7.84514	4.61788	1.91194	-1.31004	0
0.3807	-12.424	4.19807	1.91194	-3.74844	0
0.3813	-17.3011	7.55653	2.21528	-1.31004	0
0.3820	-21.5741	7.55653	2.82654	0.525929	0
0.3827	-21.2684	4.89775	0.995035	-2.21846	0
0.3833	-16.0855	8.53608	0.689401	-3.13645	0
0.3840	-11.201	10.6351	1.6063	-2.21846	0
0.3847	-7.23364	5.73737	-1.75108	-3.44245	0
0.3853	-5.10083	2.09904	-6.02307	-6.18684	0
0.3860	-4.48933	0	-4.49719	-5.27842	0
0.3867	-4.48933	-3.35846	-1.13981	-3.13645	0
0.3873	-5.10083	-3.63833	-1.44544	-4.05444	0
0.3880	-6.31638	-1.81916	-2.97132	-6.18684	0
0.3887	-6.01063	-2.09904	-4.49719	-7.71681	0
0.3893	-6.31638	-2.09904	-5.10846	-9.54322	0
0.3900	-10.5894	-2.09904	-3.88822	-8.6348	0
0.3907	-11.201	-2.09904	-2.05671	-5.27842	0
0.3913	-4.79508	-0.97955	-0.530839	-6.49283	0
0.3920	-0.522015	0	0.386065	-8.6348	0
0.3927	-1.43181	1.25942	0.689401	-4.05444	0
0.3933	-1.13352	3.9182	-0.836473	1.13792	0
0.3940	0.39524	2.09904	-2.66568	-1.91247	0
0.3947	-0.522015	-0.279872	-2.66568	-4.66643	0
0.3953	-2.96057	2.09904	-2.66568	-3.74844	0
0.3960	-6.62213	2.37891	-3.58259	-4.97242	0
0.3967	-9.36644	-0.97955	-5.10846	-8.02281	0
0.3973	-8.7624	0	-5.4141	-8.6348	0
0.3980	-9.36644	0.839615	-4.80283	-5.57485	0
0.3987	-13.0355	-1.53929	-3.27695	-1.31004	0
0.3993	-15.474	0	-1.44544	0.219934	0
0.4000	-17.3011	3.35846	-0.530839	-0.392056	0
0.4007	-19.1356	2.79872	-2.05671	-2.21846	0
0.4013	-15.474	2.79872	-5.4141	-3.74844	0
0.4020	-11.201	4.89775	-7.54894	-4.36043	0
0.4027	-14.251	6.71692	-3.88822	-3.13645	0
0.4033	-17.6068	7.97634	2.21528	-3.13645	0
0.4040	-15.1683	9.7955	2.21528	-3.74844	0
0.4047	-13.0355	10.915	-2.97132	-2.52446	0
0.4053	-14.251	9.09582	-4.80283	-1.91247	0
0.4060	-16.3913	7.27666	-2.36235	-3.44245	0
0.4067	-16.3913	9.09582	-0.225204	-4.36043	0
0.4073	-13.3338	9.09582	-1.13981	-3.74844	0
0.4080	-10.2837	5.45749	-4.49719	-3.74844	0
0.4087	-9.36644	4.89775	-6.3287	-5.88084	0
0.4093	-6.31638	4.89775	-5.4141	-8.3288	0
0.4100	-3.26632	0.839615	-4.49719	-6.79883	0
0.4107	-5.10083	0.839615	-5.4141	-5.27842	0
0.4113	-6.01063	5.45749	-5.71973	-7.10482	0
0.4120	-5.39913	3.63833	-4.80283	-7.41082	0
0.4127	-7.84514	-2.09904	-2.66568	-4.36043	0
0.4133	-9.67219	0	0.0804301	-4.36043	0
0.4140	-8.45664	3.63833	1.30067	-5.88084	0
0.4147	-9.67219	3.35846	2.82654	-4.97242	0
0.4153	-11.5067	3.63833	2.82654	-4.05444	0
0.4160	-9.36644	3.63833	0.995035	-5.27842	0
0.4167	-7.53939	1.25942	-0.836473	-4.05444	0
0.4173	-6.01063	0.559743	-0.836473	-1.61604	0
0.4180	-0.522015	-0.97955	-1.13981	-2.21846	0
0.4187	4.36255	-3.35846	-1.44544	-1.91247	0
0.4193	4.0568	0	-1.75108	1.44391	0
0.4200	4.0568	4.61788	-3.88822	2.35234	0
0.4207	7.71837	1.25942	-4.80283	-1.91247	0
0.4213	9.24712	-3.35846	-3.88822	-4.05444	0
0.4220	6.80111	-3.9182	-5.4141	-3.44245	0
0.4227	5.27981	-4.33801	-6.3287	-4.97242	0
0.4233	5.58556	-6.15717	-4.80283	-5.27842	0
0.4240	4.0568	-7.27666	-6.02307	-1.00405	0
0.4247	1.3125	-4.89775	-6.02307	0.831924	0
0.4253	0.39524	0.839615	-0.530839	-3.13645	0
0.4260	-2.04332	2.79872	3.74115	-4.97242	0
0.4267	-6.92789	0.559743	2.82654	-2.52446	0
0.4273	-10.8952	3.63833	2.82654	-2.21846	0
0.4280	-13.3338	7.27666	4.96369	-4.97242	0
0.4287	-16.697	2.79872	5.57266	-4.36043	0
0.4293	-15.7798	-2.51884	2.82654	-1.31004	0
0.4300	-8.15089	-1.25942	1.30067	-1.00405	0
0.4307	-1.43181	0.559743	2.52091	-2.83046	0
0.4313	1.3125	-1.25942	1.91194	-2.52446	0
0.4320	4.0568	-3.63833	-0.225204	-1.61604	0
0.4327	8.63562	-6.43705	-0.225204	-3.13645	0
0.4333	9.55288	-9.09582	-1.75108	-5.27842	0
0.4340	6.80111	-9.7955	-5.10846	-5.88084	0
0.4347	4.0568	-7.27666	-6.3287	-4.97242	0
0.4353	4.97406	-3.9182	-7.2456	-5.27842	0
0.4360	7.71837	-3.9182	-7.2456	-6.49283	0
0.4367	8.63562	-4.89775	-4.49719	-6.49283	0
0.4373	5.89131	-4.33801	-2.66568	-4.97242	0
0.4380	3.13955	-3.63833	-3.58259	-4.05444	0
0.4387	2.22975	-4.61788	-2.97132	-2.83046	0
0.4393	3.13955	-3.63833	-2.97132	-0.698051	0
0.4400	3.4453	-2.09904	-2.66568	-0.0860611	0
0.4407	1.61825	-2.09904	0.0804301	-2.21846	0
0.4413	1.00674	-2.51884	-1.13981	-3.13645	0
0.4420	0.0894883	-2.09904	-1.75108	-2.52446	0
0.4427	-3.26632	-2.51884	4.04678	-3.13645	0
0.4433	-6.01063	-2.51884	6.48956	-4.66643	0
0.4440	-9.06815	-3.35846	2.82654	-2.21846	0
0.4447	-11.8125	-6.43705	1.91194	0.219934	0
0.4453	-9.67219	-6.99679	4.65805	-1.91247	0
0.4460	-6.92789	-3.9182	4.65805	-4.05444	0
0.4467	-8.7624	-3.9182	0.995035	-4.97242	0
0.4473	-8.7624	-6.43705	-0.836473	-6.79883	0
0.4480	-5.10083	-4.89775	3.74115	-7.10482	0
0.4487	-4.48933	-2.79872	6.18393	-6.49283	0
0.4493	-4.79508	-3.9182	0.386065	-8.02281	0
0.4500	-2.96057	-3.63833	-0.836473	-8.6348	0
0.4507	-2.65482	-0.97955	3.74115	-7.71681	0
0.4513	-0.827767	-2.51884	2.82654	-8.94079	0
0.4520	4.0568	-3.63833	0.0804301	-9.23723	0
0.4527	3.13955	0.839615	2.82654	-6.49283	0
0.4533	-4.48933	3.07859	1.91194	-7.71681	0
0.4540	-7.53939	0.559743	0.0804301	-8.6348	0
0.4547	-6.31638	6.43705	4.65805	-4.05444	0
0.4553	-7.84514	16.5124	8.93004	-2.21846	0
0.4560	-9.97795	17.6319	7.40417	-4.97242	0
0.4567	-11.5067	14.6933	4.65805	-5.88084	0
0.4573	-12.7297	12.4543	1.6063	-5.27842	0
0.4580	-10.2837	8.53608	0.995035	-6.18684	0
0.4587	-4.18358	7.27666	3.13218	-5.88084	0
0.4593	-1.43181	8.81595	2.82654	-4.97242	0
0.4600	-1.43181	4.61788	0.386065	-6.18684	0
0.4607	0.39524	-0.279872	0.689401	-7.10482	0
0.4613	2.22975	1.53929	2.21528	-4.97242	0
0.4620	-0.522015	1.53929	1.91194	-4.05444	0
0.4627	-5.39913	-2.79872	0.995035	-6.79883	0
0.4633	-6.01063	-2.79872	0.689401	-4.97242	0
0.4640	-2.34907	-1.81916	0.386065	1.44391	0
0.4647	-0.522015	-2.79872	0.386065	3.27032	0
0.4653	-2.04332	-2.51884	0.0804301	2.04634	0
0.4660	-2.04332	-0.97955	-0.225204	3.27032	0
0.4667	2.22975	1.25942	0.995035	2.04634	0
0.4673	6.80111	5.45749	1.91194	-1.61604	0
0.4680	7.10686	7.27666	0.386065	-2.21846	0
0.4687	3.75105	3.9182	-2.36235	-2.83046	0
0.4693	0.0894883	1.81916	-1.75108	-4.97242	0
0.4700	-2.34907	4.61788	1.91194	-4.66643	0
0.4707	-4.79508	7.55653	2.82654	-3.44245	0
0.4713	-7.84514	8.25621	0.689401	-4.05444	0
0.4720	-10.5894	5.73737	-1.13981	-2.52446	0
0.4727	-13.3338	4.61788	-2.97132	-2.52446	0
0.4733	-17.0028	4.61788	-4.80283	-4.97242	0
0.4740	-17.9126	2.79872	-1.44544	-4.05444	0
0.4747	-13.9453	1.81916	2.82654	-2.83046	0
0.4753	-11.5067	3.07859	1.30067	-4.97242	0
0.4760	-12.424	5.17762	1.30067	-4.05444	0
0.4767	-10.2837	4.61788	5.87829	-0.0860611	0
0.4773	-6.92789	1.81916	6.48956	-0.392056	0
0.4780	-7.23364	0.279872	4.04678	-1.91247	0
0.4787	-5.39913	3.9182	4.96369	2.04634	0
0.4793	1.3125	5.17762	4.04678	3.27032	0
0.4800	4.97406	0	-0.225204	-2.52446	0
0.4807	5.27981	-3.35846	-1.75108	-4.97242	0
0.4813	6.80111	-3.63833	-0.836473	-1.31004	0
0.4820	6.80111	-7.27666	-2.05671	-1.31004	0
0.4827	4.36255	-10.0754	-4.19386	-4.66643	0
0.4833	4.0568	-8.25621	-3.58259	-4.05444	0
0.4840	4.0568	-8.81595	-1.75108	-2.21846	0
0.4847	-0.522015	-10.3552	-2.66568	-3.44245	0
0.4853	-5.10083	-8.25621	-5.4141	-3.44245	0
0.4860	-6.01063	-5.17762	-4.19386	-1.91247	0
0.4867	-6.31638	-4.61788	-1.13981	-4.05444	0
0.4873	-7.53939	-3.63833	-2.66568	-5.27842	0
0.4880	-7.53939	-1.53929	-6.3287	-2.83046	0
0.4887	-7.84514	-0.279872	-5.10846	-3.13645	0
0.4893	-6.92789	0.279872	-2.97132	-5.88084	0
0.4900	-4.18358	1.25942	-4.49719	-3.74844	0
0.4907	-3.26632	1.25942	-4.49719	-0.0860611	0
0.4913	-5.70488	0	-0.836473	0.219934	0
0.4920	-5.10083	-1.81916	-1.75108	-0.0860611	0
0.4927	-2.34907	-0.97955	-5.4141	0.525929	0
0.4933	-2.04332	0.839615	-3.27695	-0.0860611	0
0.4940	0.0894883	0.559743	0.0804301	-1.31004	0
0.4947	5.89131	-0.559743	0.689401	-2.21846	0
0.4953	8.02412	0.279872	0.386065	-4.05444	0
0.4960	4.97406	0	-0.836473	-4.97242	0
0.4967	3.4453	-1.81916	-2.36235	-1.61604	0
0.4973	4.0568	-0.279872	0.0804301	-1.00405	0
0.4980	4.66831	2.79872	1.6063	-3.44245	0
0.4987	8.02412	1.25942	-0.836473	-1.31004	0
0.4993	12.2972	-1.25942	-2.36235	2.35234	0
0.5000	9.55288	-0.97955	-0.836473	-1.31004	0
0.5007	4.0568	-0.97955	-1.44544	-4.66643	0
0.5013	0.700992	-1.81916	-2.66568	-1.31004	0
0.5020	-3.26632	-1.81916	-2.66568	-0.392056	0
0.5027	-4.48933	-1.81916	-1.13981	-3.13645	0
0.5033	0.0894883	-1.25942	0.386065	-2.21846	0
0.5040	0.39524	-1.53929	0.386065	-1.91247	0
0.5047	-6.31638	-3.63833	0.386065	-3.13645	0
0.5053	-7.84514	-3.35846	0.689401	-1.91247	0
0.5060	-3.26632	-0.559743	-0.530839	-2.21846	0
0.5067	-2.65482	-1.53929	-3.27695	-6.49283	0
0.5073	-4.48933	-4.61788	-3.58259	-7.10482	0
0.5080	-5.39913	-3.63833	-1.13981	-5.27842	0
0.5087	-4.18358	-2.09904	0.995035	-6.18684	0
0.5093	0.700992	-3.35846	1.30067	-7.71681	0
0.5100	4.97406	-3.07859	-1.13981	-7.71681	0
0.5107	3.4453	-1.53929	-2.66568	-8.02281	0
0.5113	0.39524	-1.81916	-0.836473	-10.4612	0
0.5120	1.924	-2.79872	-0.225204	-10.4612	0
0.5127	0.39524	-1.25942	-2.05671	-5.88084	0
0.5133	-6.92789	-0.559743	-1.44544	-3.44245	0
0.5140	-10.2837	0.279872	0.995035	-5.27842	0
0.5147	-6.92789	4.19807	1.30067	-4.36043	0
0.5153	-7.53939	7.27666	1.30067	-1.61604	0
0.5160	-9.97795	5.17762	0.386065	-4.36043	0
0.5167	-8.15089	0.839615	-0.836473	-8.6348	0
0.5173	-9.06815	-1.53929	-0.225204	-7.41082	0
0.5180	-13.3338	-2.79872	-0.836473	-4.66643	0
0.5187	-11.201	-2.51884	-1.75108	-4.97242	0
0.5193	-8.15089	-0.97955	0.689401	-6.49283	0
0.5200	-11.5067	0.839615	2.21528	-4.66643	0
0.5207	-10.8952	3.07859	-1.13981	-1.31004	0
0.5213	-4.48933	5.45749	-3.27695	-1.31004	0
0.5220	-2.04332	8.53608	-1.13981	-3.13645	0
0.5227	-1.13352	10.915	0.995035	-1.91247	0
0.5233	3.13955	10.915	1.30067	-1.00405	0
0.5240	3.13955	10.3552	0.995035	-3.44245	0
0.5247	-0.827767	11.6147	1.91194	-4.36043	0
0.5253	-2.34907	9.7955	2.82654	-3.13645	0
0.5260	-3.57207	5.17762	1.6063	-4.05444	0
0.5267	-7.84514	5.45749	0.995035	-5.88084	0
0.5273	-9.67219	7.55653	4.65805	-4.05444	0
0.5280	-9.67219	5.45749	6.7929	-4.05444	0
0.5287	-10.5894	0.839615	2.82654	-7.71681	0
0.5293	-8.7624	-1.81916	-1.75108	-10.1552	0
0.5300	-3.87783	-3.07859	-2.66568	-10.1552	0
0.5307	-3.57207	-0.559743	0.0804301	-11.0732	0
0.5313	-6.01063	0	-0.225204	-11.9912	0
0.5320	-3.87783	-3.07859	-5.4141	-9.84922	0
0.5327	-1.13352	-3.63833	-7.54894	-5.88084	0
0.5333	-1.43181	-2.79872	-2.66568	-6.18684	0
0.5340	-0.522015	-3.07859	-0.836473	-8.6348	0
0.5347	-0.522015	-2.51884	-3.58259	-6.18684	0
0.5353	-2.34907	-0.279872	-3.58259	-4.05444	0
0.5360	-4.18358	0	-2.05671	-7.71681	0
0.5367	-5.10083	0.559743	-2.66568	-7.41082	0
0.5373	-4.79508	0	-0.836473	-4.36043	0
0.5380	-2.96057	-2.51884	3.74115	-6.49283	0
0.5387	2.22975	-1.25942	4.04678	-4.97242	0
0.5393	10.4701	0.839615	2.82654	0.219934	0
0.5400	12.9087	-1.53929	3.74115	-1.00405	0
0.5407	6.19706	-2.09904	3.74115	-2.83046	0
0.5413	2.22975	-0.559743	2.52091	-0.0860611	0
0.5420	4.36255	-3.07859	2.82654	-3.13645	0
0.5427	3.75105	-4.33801	3.13218	-6.79883	0
0.5433	1.61825	-1.81916	2.21528	-2.52446	0
0.5440	2.22975	-2.09904	2.82654	-1.91247	0
0.5447	-0.216263	-2.79872	3.13218	-4.97242	0
0.5453	-6.01063	0.559743	2.82654	-2.83046	0
0.5460	-8.7624	1.81916	2.82654	-2.21846	0
0.5467	-8.7624	0.839615	1.91194	-6.49283	0
0.5473	-8.45664	1.81916	-0.530839	-7.41082	0
0.5480	-6.92789	1.25942	-0.836473	-7.41082	0
0.5487	-4.79508	0	0.0804301	-9.54322	0
0.5493	-5.10083	1.53929	0.995035	-8.6348	0
0.5500	-6.92789	1.25942	0.995035	-5.88084	0
0.5507	-6.92789	0.559743	-0.530839	-6.79883	0
0.5513	-5.10083	3.35846	-1.44544	-5.88084	0
0.5520	-5.10083	4.61788	-1.13981	-3.13645	0
0.5527	-8.15089	1.81916	-2.97132	-3.74844	0
0.5533	-11.5067	1.81916	-1.75108	-6.18684	0
0.5540	-13.9453	4.19807	3.74115	-5.57485	0
0.5547	-15.7798	3.63833	4.35242	-3.74844	0
0.5553	-17.0028	1.81916	0.995035	-4.05444	0
0.5560	-20.0528	2.09904	2.52091	-4.97242	0
0.5567	-22.1856	1.81916	2.82654	-2.83046	0
0.5573	-17.0028	0	0.995035	-1.00405	0
0.5580	-9.06815	0.279872	2.82654	-0.392056	0
0.5587	-6.01063	2.09904	1.30067	-1.00405	0
0.5593	-3.57207	0.839615	-5.10846	-1.91247	0
0.5600	2.22975	1.53929	-9.07481	-3.13645	0
0.5607	6.50282	5.73737	-11.5176	-3.13645	0
0.5613	5.89131	5.45749	-11.8232	-3.44245	0
0.5620	5.58556	2.37891	-5.4141	-5.57485	0
0.5627	5.89131	4.61788	-0.836473	-4.05444	0
0.5633	2.5355	7.27666	-2.36235	0.219934	0
0.5640	-2.34907	5.45749	-2.66568	-0.698051	0
0.5647	-6.01063	3.63833	0.0804301	-4.97242	0
0.5653	-12.1182	0.279872	1.6063	-4.97242	0
0.5660	-17.9126	-3.9182	1.30067	-6.18684	0
0.5667	-14.5568	-3.63833	1.30067	-10.1552	0
0.5673	-8.15089	-1.81916	0.689401	-7.41082	0
0.5680	-7.84514	-1.81916	-0.530839	-3.44245	0
0.5687	-5.39913	-2.79872	-1.13981	-5.88084	0
0.5693	0.39524	-5.17762	-1.75108	-7.41082	0
0.5700	-1.13352	-7.69647	-2.05671	-3.44245	0
0.5707	-4.79508	-6.43705	-1.75108	-2.52446	0
0.5713	-2.34907	-4.89775	-2.36235	-4.97242	0
0.5720	-1.43181	-5.17762	-5.4141	-4.97242	0
0.5727	-5.10083	-5.73737	-8.16021	-1.31004	0
0.5733	-6.31638	-6.99679	-6.3287	-0.0860611	0
0.5740	-6.92789	-7.27666	-3.58259	-3.13645	0
0.5747	-10.2837	-5.45749	-2.97132	-4.97242	0
0.5753	-10.2837	-3.07859	-3.27695	-2.52446	0
0.5760	-6.01063	1.81916	-3.58259	-3.13645	0
0.5767	-1.73756	5.45749	-2.97132	-3.44245	0
0.5773	1.3125	5.17762	-1.13981	0.525929	0
0.5780	3.13955	6.43705	-0.836473	1.74035	0
0.5787	3.13955	9.09582	-3.27695	-0.698051	0
0.5793	0.700992	7.27666	-4.49719	-1.00405	0
0.5800	-1.73756	3.35846	-1.75108	0.219934	0
0.5807	-0.522015	2.09904	0.0804301	-0.0860611	0
0.5813	4.0568	0.839615	-0.225204	-0.392056	0
0.5820	5.89131	-1.81916	-0.530839	-1.91247	0
0.5827	4.97406	-4.33801	0.0804301	-4.97242	0
0.5833	2.5355	-4.61788	-1.75108	-5.27842	0
0.5840	-1.43181	-3.9182	-6.02307	-4.05444	0
0.5847	-2.34907	-4.61788	-6.63434	-4.05444	0
0.5853	0.700992	-5.17762	-5.10846	-4.97242	0
0.5860	1.61825	-3.07859	-4.80283	-4.05444	0
0.5867	-0.522015	-2.79872	-2.97132	-3.74844	0
0.5873	-2.34907	-4.61788	0.689401	-4.66643	0
0.5880	-5.10083	-1.81916	-0.530839	-5.27842	0
0.5887	-8.7624	1.81916	-5.10846	-6.79883	0
0.5893	-11.8125	-1.81916	-5.4141	-8.6348	0
0.5900	-13.6395	-4.89775	-2.66568	-5.57485	0
0.5907	-10.8952	-2.09904	-2.05671	-3.74844	0
0.5913	-5.70488	-1.53929	-2.36235	-6.79883	0
0.5920	-5.70488	-3.63833	-2.05671	-6.79883	0
0.5927	-7.53939	-2.79872	-2.36235	-3.13645	0
0.5933	-4.79508	-1.53929	-2.97132	-4.05444	0
0.5940	-1.43181	-3.9182	-3.58259	-5.27842	0
0.5947	-0.522015	-5.45749	-3.58259	-2.52446	0
0.5953	-2.04332	-5.45749	-2.97132	-1.91247	0
0.5960	-6.01063	-6.43705	-3.58259	-2.52446	0
0.5967	-7.84514	-6.43705	-3.88822	-0.0860611	0
0.5973	-4.18358	-4.61788	-2.66568	0.525929	0
0.5980	-1.73756	-1.81916	-2.05671	-2.21846	0
0.5987	-0.827767	0	-1.13981	0.219934	0
0.5993	0.700992	0.559743	0.0804301	4.18831	0
0.6000	-0.216263	-0.279872	-0.836473	2.35234	0
0.6007	-3.57207	-0.559743	-2.36235	1.44391	0
0.6013	-4.18358	0	-2.66568	2.96433	0
0.6020	-2.34907	0.839615	-2.36235	-0.0860611	0
0.6027	-0.522015	1.53929	-1.44544	-3.74844	0
0.6033	-0.522015	1.81916	-2.97132	-0.392056	0
0.6040	-0.522015	1.53929	-5.10846	0.831924	0
0.6047	0.0894883	3.63833	-2.05671	-3.13645	0
0.6053	0.39524	5.45749	0.995035	-3.13645	0
0.6060	0.39524	1.81916	-0.836473	-0.392056	0
0.6067	0.39524	-2.09904	-0.836473	-3.13645	0
0.6073	-1.43181	-0.279872	1.91194	-6.49283	0
0.6080	-2.65482	0	0.995035	-4.36043	0
0.6087	-2.65482	-2.79872	-0.836473	-3.74844	0
0.6093	-3.87783	-1.53929	0.386065	-4.97242	0
0.6100	-4.79508	-0.97955	1.30067	-3.44245	0
0.6107	-2.34907	-3.35846	0.995035	-2.21846	0
0.6113	1.3125	0	0.689401	-2.21846	0
0.6120	3.13955	4.19807	-0.530839	-1.31004	0
0.6127	3.13955	1.25942	-0.836473	-1.61604	0
0.6133	1.00674	-2.51884	-1.44544	-3.44245	0
0.6140	-0.522015	-3.07859	-3.88822	-3.44245	0
0.6147	1.3125	-3.9182	-2.97132	-4.66643	0
0.6153	2.5355	-2.79872	1.6063	-6.49283	0
0.6160	1.3125	-0.559743	0.386065	-4.36043	0
0.6167	-0.522015	-0.97955	-2.36235	-0.698051	0
0.6173	0.0894883	0.839615	0.386065	-0.392056	0
0.6180	1.924	3.63833	2.21528	0.219934	0
0.6187	1.3125	1.81916	0.386065	2.04634	0
0.6193	0.39524	0.839615	0.386065	0.525929	0
0.6200	0.39524	3.07859	0.995035	-3.13645	0
0.6207	-0.522015	2.79872	0.0804301	-3.13645	0
0.6213	-0.522015	1.81916	1.30067	0.219934	0
0.6220	2.22975	2.79872	2.82654	1.44391	0
0.6227	5.27981	2.37891	0.995035	-1.00405	0
0.6233	5.58556	2.37891	0.0804301	-1.91247	0
0.6240	4.97406	2.37891	0.995035	-0.0860611	0
0.6247	1.924	0.559743	-0.530839	-0.392056	0
0.6253	-4.18358	0	-2.66568	-4.05444	0
0.6260	-7.84514	0.839615	-1.75108	-4.66643	0
0.6267	-9.36644	-0.97955	0.995035	-4.66643	0
0.6273	-13.3338	-3.35846	2.21528	-7.71681	0
0.6280	-16.697	-4.61788	2.21528	-10.4612	0
0.6287	-17.0028	-5.45749	2.52091	-10.4612	0
0.6293	-16.0855	-4.89775	2.52091	-10.4612	0
0.6300	-12.424	-3.63833	1.91194	-9.84922	0
0.6307	-8.15089	-3.07859	2.21528	-6.79883	0
0.6313	-8.15089	0	0.386065	-6.18684	0
0.6320	-8.45664	4.61788	-2.36235	-8.02281	0
0.6327	-5.70488	3.9182	-0.836473	-6.79883	0
0.6333	-6.01063	0.279872	1.30067	-2.52446	0
0.6340	-5.10083	0	-0.530839	0.831924	0
0.6347	1.924	2.79872	-1.44544	2.65833	0
0.6353	5.89131	5.45749	-0.836473	0.831924	0
0.6360	3.75105	6.43705	-2.66568	-3.44245	0
0.6367	3.4453	3.35846	-3.58259	-2.83046	0
0.6373	3.75105	0	-2.36235	1.44391	0
0.6380	-2.96057	1.81916	-2.05671	-0.0860611	0
0.6387	-9.36644	3.63833	-1.44544	-3.44245	0
0.6393	-10.2837	-0.279872	0.386065	-3.13645	0
0.6400	-10.8952	-4.61788	0.995035	-2.83046	0
0.6407	-10.8952	-1.81916	1.91194	-4.36043	0
0.6413	-7.53939	0.559743	2.52091	-3.13645	0
0.6420	-6.31638	-2.09904	2.21528	-0.392056	0
0.6427	-8.45664	-3.63833	2.52091	-1.00405	0
0.6433	-8.15089	-1.81916	2.82654	-2.83046	0
0.6440	-7.84514	-0.97955	0.0804301	-2.52446	0
0.6447	-8.45664	-0.559743	-2.36235	-1.31004	0
0.6453	-6.62213	-1.81916	-2.66568	-1.31004	0
0.6460	-5.10083	-3.35846	-1.75108	-1.31004	0
0.6467	-4.48933	-0.97955	-0.836473	-2.52446	0
0.6473	-1.43181	2.09904	-0.530839	-4.66643	0
0.6480	1.00674	-0.97955	-0.836473	-5.88084	0
0.6487	-0.827767	-4.33801	0.386065	-5.88084	0
0.6493	0.0894883	-3.35846	1.6063	-6.79883	0
0.6500	5.27981	-1.81916	-0.225204	-6.79883	0
0.6507	5.89131	-0.97955	-1.75108	-5.27842	0
0.6513	1.61825	0	-0.225204	-4.05444	0
0.6520	-1.73756	0	1.30067	-2.83046	0
0.6527	-4.18358	0	0.995035	-2.21846	0
0.6533	-5.70488	0.839615	0.995035	-3.74844	0
0.6540	-6.01063	2.79872	2.82654	-5.27842	0
0.6547	-6.01063	3.63833	4.65805	-4.36043	0
0.6553	-3.26632	3.35846	5.57266	-4.05444	0
0.6560	-0.216263	3.63833	4.96369	-4.36043	0
0.6567	0.0894883	5.45749	4.04678	-3.13645	0
0.6573	-2.65482	5.45749	2.82654	-1.00405	0
0.6580	-4.18358	3.63833	0.386065	-0.392056	0
0.6587	-3.87783	4.61788	-2.36235	0.525929	0
0.6593	-3.87783	8.81595	-4.19386	0.219934	0
0.6600	-5.10083	10.0754	-3.88822	-4.05444	0
0.6607	-6.62213	5.45749	-3.58259	-4.66643	0
0.6613	-6.62213	1.81916	-4.19386	-0.698051	0
0.6620	-6.92789	1.81916	-4.80283	-1.00405	0
0.6627	-8.45664	3.35846	-3.88822	-3.13645	0
0.6633	-10.8952	4.61788	-2.36235	-1.61604	0
0.6640	-12.7297	4.61788	-1.75108	-1.61604	0
0.6647	-11.201	3.07859	-3.58259	-5.57485	0
0.6653	-6.01063	2.79872	-5.4141	-5.88084	0
0.6660	-0.522015	3.63833	-3.58259	-3.13645	0
0.6667	1.61825	6.15717	0.689401	-2.83046	0
0.6673	1.61825	7.97634	3.13218	-4.05444	0
0.6680	0.0894883	5.45749	1.91194	-5.88084	0
0.6687	-1.13352	3.63833	-0.836473	-5.88084	0
0.6693	-1.73756	6.99679	-2.36235	-4.05444	0
0.6700	-3.57207	6.71692	0.0804301	-3.13645	0
0.6707	-5.39913	3.63833	4.35242	-4.05444	0
0.6713	-2.96057	5.45749	5.57266	-3.44245	0
0.6720	1.00674	7.27666	1.30067	-3.13645	0
0.6727	1.3125	3.9182	-2.36235	-5.57485	0
0.6733	-1.43181	3.07859	-1.75108	-6.49283	0
0.6740	-2.04332	2.79872	-1.13981	-4.05444	0
0.6747	-1.73756	-1.81916	-2.66568	-3.13645	0
0.6753	-2.34907	-2.79872	-4.49719	-6.79883	0
0.6760	-3.87783	-0.97955	-4.49719	-8.02281	0
0.6767	-3.57207	-3.63833	-3.58259	-4.05444	0
0.6773	-1.73756	-5.45749	-2.66568	-1.31004	0
0.6780	-0.522015	-3.07859	-2.66568	-1.91247	0
0.6787	0.39524	-2.79872	-1.13981	-1.00405	0
0.6793	2.8338	-4.33801	1.30067	1.13792	0
0.6800	3.4453	-4.61788	2.82654	-0.0860611	0
0.6807	2.22975	-4.89775	4.04678	0.219934	0
0.6813	1.3125	-4.61788	5.57266	2.96433	0
0.6820	-0.522015	-2.51884	5.57266	0.525929	0
0.6827	-2.04332	0.279872	4.65805	-4.36043	0
0.6833	-2.34907	3.35846	2.82654	-1.61604	0
0.6840	-2.65482	3.9182	-0.225204	1.74035	0
0.6847	0.39524	2.09904	-1.44544	-1.31004	0
0.6853	6.80111	1.25942	-1.13981	-4.97242	0
0.6860	9.24712	1.81916	-1.75108	-4.05444	0
0.6867	6.50282	0.839615	-1.75108	-4.05444	0
0.6873	3.75105	-0.559743	0.0804301	-5.88084	0
0.6880	1.3125	-0.559743	0.0804301	-6.79883	0
0.6887	-2.34907	0.839615	0.0804301	-5.57485	0
0.6893	-4.79508	0.839615	0.0804301	-5.57485	0
0.6900	-6.01063	0.279872	-2.36235	-8.6348	0
0.6907	-6.31638	-0.559743	-3.27695	-8.6348	0
0.6913	-6.92789	-1.81916	-0.225204	-5.88084	0
0.6920	-9.36644	-3.35846	1.30067	-6.79883	0
0.6927	-11.8125	-2.79872	-0.530839	-9.54322	0
0.6933	-15.1683	-1.81916	-1.13981	-7.71681	0
0.6940	-20.0528	-2.51884	2.21528	-6.18684	0
0.6947	-20.0528	-2.09904	4.65805	-7.10482	0
0.6953	-12.1182	-1.53929	0.689401	-5.88084	0
0.6960	-8.15089	-2.79872	-1.75108	-1.91247	0
0.6967	-10.5894	-3.07859	2.82654	2.04634	0
0.6973	-8.45664	-0.97955	3.74115	1.74035	0
0.6980	-3.26632	0.279872	-0.836473	-1.91247	0
0.6987	-3.26632	0	0.995035	-2.52446	0
0.6993	-5.10083	-0.559743	5.26702	0.219934	0
0.7000	-4.18358	-0.559743	2.82654	-0.392056	0
0.7007	-3.26632	0.839615	0.0804301	-1.31004	0
0.7013	-6.31638	2.37891	1.91194	1.44391	0
0.7020	-8.15089	0.839615	3.43781	0.525929	0
0.7027	-6.01063	-2.79872	1.6063	-2.52446	0
0.7033	-2.65482	-1.53929	-0.836473	-0.392056	0
0.7040	-0.522015	3.63833	0.0804301	0.525929	0
0.7047	3.75105	6.43705	2.21528	-3.13645	0
0.7053	6.80111	7.27666	-0.836473	-3.44245	0
0.7060	5.58556	9.09582	-6.02307	-3.13645	0
0.7067	6.80111	9.51563	-4.80283	-4.97242	0
0.7073	12.6029	6.71692	-1.75108	-3.13645	0
0.7080	13.2144	2.79872	-4.19386	-4.66643	0
0.7087	3.13955	-3.07859	-5.71973	-9.54322	0
0.7093	-7.84514	-7.27666	-3.58259	-9.23723	0
0.7100	-9.36644	-6.15717	-3.27695	-7.71681	0
0.7107	-4.18358	-1.81916	-3.27695	-10.1552	0
0.7113	-2.34907	-1.81916	-2.66568	-8.3288	0
0.7120	-6.01063	-4.61788	-2.97132	-4.97242	0
0.7127	-8.7624	-6.43705	-3.27695	-5.88084	0
0.7133	-7.23364	-7.27666	-1.13981	-4.05444	0
0.7140	-5.10083	-6.71692	0.0804301	-0.392056	0
0.7147	-6.31638	-6.43705	-0.530839	-2.21846	0
0.7153	-10.2837	-7.97634	0.0804301	-4.05444	0
0.7160	-11.5067	-8.25621	1.6063	-3.74844	0
0.7167	-7.23364	-5.17762	0.995035	-4.05444	0
0.7173	-1.43181	-1.81916	-0.530839	-2.83046	0
0.7180	0.700992	0.559743	-0.225204	-1.31004	0
0.7187	0.39524	3.35846	1.91194	-1.91247	0
0.7193	1.00674	3.63833	2.82654	-0.698051	0
0.7200	1.61825	2.79872	0.689401	0.831924	0
0.7207	-0.827767	1.81916	0.995035	0.525929	0
0.7213	-6.01063	-0.279872	2.82654	0.525929	0
0.7220	-9.97795	-1.81916	1.30067	-0.392056	0
0.7227	-11.5067	-0.97955	-1.75108	-2.52446	0
0.7233	-11.201	-0.97955	-2.05671	-3.13645	0
0.7240	-11.5067	-1.53929	-1.44544	-2.83046	0
0.7247	-14.251	-1.25942	-1.75108	-3.44245	0
0.7253	-16.0855	-0.559743	-3.88822	-3.44245	0
0.7260	-15.1683	1.53929	-5.4141	-4.97242	0
0.7267	-15.1683	2.79872	-2.66568	-5.88084	0
0.7273	-14.5568	0.839615	0.0804301	-2.21846	0
0.7280	-9.97795	-0.559743	-2.36235	-3.44245	0
0.7287	-5.39913	-1.53929	-5.4141	-10.4612	0
0.7293	-3.57207	-2.79872	-4.80283	-8.94079	0
0.7300	-2.04332	-2.09904	-3.27695	-3.44245	0
0.7307	-0.522015	0	-2.05671	-6.18684	0
0.7313	-0.216263	1.53929	-0.836473	-8.94079	0
0.7320	2.8338	3.35846	-2.36235	-4.97242	0
0.7327	5.58556	3.63833	-5.4141	-5.57485	0
0.7333	5.58556	0.279872	-3.58259	-9.54322	0
0.7340	3.75105	-4.33801	0.0804301	-6.79883	0
0.7347	1.924	-9.09582	0.0804301	-2.52446	0
0.7353	1.924	-11.0549	0.0804301	-3.74844	0
0.7360	3.13955	-7.69647	0.995035	-6.18684	0
0.7367	1.924	-4.61788	0.386065	-6.49283	0
0.7373	0.700992	-5.17762	-0.530839	-6.18684	0
0.7380	2.5355	-3.9182	-0.530839	-4.97242	0
0.7387	3.75105	-2.51884	-0.530839	-2.21846	0
0.7393	4.66831	-4.33801	0.995035	-1.00405	0
0.7400	6.50282	-6.99679	3.13218	-2.21846	0
0.7407	4.0568	-8.25621	1.91194	-2.83046	0
0.7413	1.00674	-6.71692	-0.225204	-3.44245	0
0.7420	2.8338	-3.9182	1.91194	-4.97242	0
0.7427	5.27981	-2.79872	3.74115	-4.05444	0
0.7433	4.66831	-0.559743	0.386065	-1.31004	0
0.7440	1.924	1.81916	-2.66568	-2.52446	0
0.7447	-5.10083	0.839615	-1.13981	-4.97242	0
0.7453	-9.67219	-0.97955	-1.13981	-5.88084	0
0.7460	-7.84514	-1.53929	-2.36235	-9.23723	0
0.7467	-7.23364	-2.79872	-1.44544	-9.84922	0
0.7473	-11.201	-1.81916	0.0804301	-6.18684	0
0.7480	-14.251	0.839615	-0.836473	-7.10482	0
0.7487	-15.474	1.25942	-1.44544	-12.2972	0
0.7493	-15.1683	2.09904	-1.13981	-13.2056	0
0.7500	-13.0355	5.45749	-0.225204	-12.2972	0
0.7507	-13.9453	5.17762	0.386065	-14.1236	0
0.7513	-14.5568	3.35846	0.0804301	-12.2972	0
0.7520	-10.8952	5.45749	1.91194	-6.18684	0
0.7527	-8.15089	6.43705	4.96369	-3.44245	0
0.7533	-5.39913	5.45749	5.57266	-3.13645	0
0.7540	2.22975	7.27666	3.74115	-1.91247	0
0.7547	6.50282	8.25621	3.74115	-4.05444	0
0.7553	5.58556	6.43705	2.52091	-8.02281	0
0.7560	5.89131	4.89775	-2.05671	-4.97242	0
0.7567	5.27981	3.63833	-4.80283	-0.0860611	0
0.7573	3.4453	1.53929	-4.49719	-1.61604	0
0.7580	3.13955	0.559743	-3.88822	-1.31004	0
0.7587	2.22975	-0.559743	-3.58259	4.18831	0
0.7593	-0.522015	-2.51884	-3.27695	3.88231	0
0.7600	-0.522015	-1.53929	-3.58259	-1.61604	0
0.7607	0.39524	0.559743	-3.27695	-2.52446	0
0.7613	-2.34907	1.81916	-1.75108	-1.91247	0
0.7620	-3.57207	3.63833	-1.75108	-3.74844	0
0.7627	-6.01063	4.61788	-2.97132	-1.91247	0
0.7633	-11.5067	3.9182	-1.13981	0.831924	0
0.7640	-13.9453	4.89775	1.91194	-0.0860611	0
0.7647	-13.9453	6.43705	0.689401	-1.91247	0
0.7653	-15.474	7.27666	-2.66568	-2.83046	0
0.7660	-15.474	8.81595	-1.75108	-4.36043	0
0.7667	-11.5067	10.0754	2.21528	-4.05444	0
0.7673	-9.36644	9.51563	3.74115	-2.21846	0
0.7680	-11.201	9.09582	1.6063	-4.97242	0
0.7687	-12.7297	8.25621	1.30067	-8.3288	0
0.7693	-10.5894	7.27666	3.74115	-7.41082	0
0.7700	-5.70488	8.53608	4.96369	-5.88084	0
0.7707	-1.43181	7.55653	4.65805	-6.79883	0
0.7713	2.5355	3.35846	3.74115	-5.88084	0
0.7720	5.89131	2.37891	1.91194	-3.74844	0
0.7727	7.10686	5.45749	1.6063	-4.66643	0
0.7733	5.89131	5.45749	2.82654	-7.10482	0
0.7740	4.66831	2.79872	3.13218	-6.79883	0
0.7747	4.0568	5.17762	2.21528	-4.66643	0
0.7753	5.27981	9.09582	-0.836473	-1.91247	0
0.7760	6.80111	8.25621	-4.49719	-0.392056	0
0.7767	4.36255	6.43705	-4.80283	-1.31004	0
0.7773	-2.34907	8.53608	-4.19386	-2.21846	0
0.7780	-6.92789	8.25621	-6.3287	-1.61604	0
0.7787	-5.39913	5.17762	-6.02307	-0.392056	0
0.7793	-3.26632	5.45749	-2.66568	-0.392056	0
0.7800	-4.18358	5.45749	-3.58259	0.219934	0
0.7807	-3.26632	0.559743	-4.19386	0.525929	0
0.7813	0.39524	-2.79872	-0.530839	-1.00405	0
0.7820	1.924	-2.79872	1.30067	-3.13645	0
0.7827	-0.216263	-6.15717	0.0804301	-3.44245	0
0.7833	-0.827767	-11.0549	0.386065	-3.13645	0
0.7840	1.924	-11.3348	-0.836473	-3.74844	0
0.7847	4.36255	-9.09582	-4.49719	-4.66643	0
0.7853	4.66831	-8.25621	-4.19386	-4.97242	0
0.7860	3.13955	-7.69647	-1.75108	-4.66643	0
0.7867	0.0894883	-7.27666	-2.66568	-4.05444	0
0.7873	-3.26632	-8.81595	-3.58259	-4.66643	0
0.7880	-2.96057	-9.51563	-2.36235	-6.18684	0
0.7887	-1.73756	-9.09582	-2.97132	-6.79883	0
0.7893	-2.34907	-9.7955	-5.71973	-6.18684	0
0.7900	-1.43181	-8.25621	-4.19386	-7.41082	0
0.7907	1.00674	-2.79872	0.995035	-7.71681	0
0.7913	1.00674	0.279872	2.21528	-6.79883	0
0.7920	-0.216263	-2.51884	-0.225204	-8.02281	0
0.7927	-3.26632	-5.45749	-2.66568	-8.6348	0
0.7933	-5.10083	-5.45749	-2.66568	-6.79883	0
0.7940	-0.522015	-4.61788	0.386065	-7.41082	0
0.7947	2.5355	-2.79872	2.52091	-7.71681	0
0.7953	-2.34907	-1.25942	1.6063	-4.36043	0
0.7960	-3.57207	-1.53929	2.52091	-1.31004	0
0.7967	-0.522015	-2.79872	3.74115	0.831924	0
0.7973	-3.26632	-3.9182	0.995035	3.27032	0
0.7980	-6.01063	-4.61788	0.0804301	4.18831	0
0.7987	-5.39913	-1.81916	2.82654	3.88231	0
0.7993	-6.62213	1.81916	0.0804301	3.27032	0
0.8000	-4.18358	0.839615	-3.58259	-0.392056	0
0.8007	1.3125	-0.279872	-3.27695	-2.21846	0
0.8013	1.3125	1.25942	-4.49719	0.525929	0
0.8020	0.39524	1.53929	-6.3287	0.831924	0
0.8027	2.22975	0.559743	-2.66568	-1.00405	0
0.8033	-1.13352	2.37891	-2.05671	-0.392056	0
0.8040	-6.92789	3.63833	-4.49719	0.219934	0
0.8047	-9.67219	1.81916	-2.66568	-2.21846	0
0.8053	-11.5067	0	-0.836473	-4.66643	0
0.8060	-12.1182	0.279872	-1.44544	-6.18684	0
0.8067	-9.67219	0.559743	-2.05671	-5.27842	0
0.8073	-12.424	0	-3.27695	-3.13645	0
0.8080	-16.0855	-0.279872	-3.88822	-5.27842	0
0.8087	-13.6395	-0.97955	-1.13981	-6.18684	0
0.8093	-10.5894	-0.559743	0.689401	-1.00405	0
0.8100	-9.36644	0	-0.530839	-0.392056	0
0.8107	-6.01063	0.559743	-0.836473	-6.49283	0
0.8113	-3.26632	2.79872	1.6063	-6.79883	0
0.8120	-4.18358	5.45749	3.74115	-2.21846	0
0.8127	-4.79508	8.25621	3.74115	-4.05444	0
0.8133	-6.62213	11.3348	2.82654	-7.10482	0
0.8140	-9.36644	14.2734	3.13218	-5.27842	0
0.8147	-7.53939	15.253	3.43781	-3.44245	0
0.8153	0.700992	15.5329	3.43781	-3.13645	0
0.8160	6.80111	15.8127	3.74115	-2.83046	0
0.8167	4.36255	11.6147	3.74115	-4.05444	0
0.8173	-2.34907	3.9182	2.82654	-4.97242	0
0.8180	-6.01063	0.279872	1.91194	-1.91247	0
0.8187	-6.92789	-0.279872	0.995035	0.525929	0
0.8193	-7.23364	-5.45749	-2.36235	-0.392056	0
0.8200	-4.79508	-11.3348	-3.27695	-1.00405	0
0.8207	-1.13352	-11.0549	-1.13981	-0.698051	0
0.8213	2.5355	-8.25621	-0.225204	-1.31004	0
0.8220	4.0568	-8.53608	-2.36235	-2.52446	0
0.8227	-2.04332	-10.6351	-3.27695	-2.52446	0
0.8233	-8.7624	-11.8945	-2.66568	-1.31004	0
0.8240	-3.26632	-10.0754	-4.19386	-1.31004	0
0.8247	4.97406	-5.45749	-7.2456	-3.13645	0
0.8253	4.36255	-2.09904	-4.80283	-3.13645	0
0.8260	2.22975	-0.97955	1.91194	-2.52446	0
0.8267	2.22975	0	4.65805	-4.97242	0
0.8273	-0.522015	0.839615	1.6063	-6.18684	0
0.8280	-2.34907	2.09904	-0.530839	-4.66643	0
0.8287	-3.57207	3.07859	0.995035	-5.88084	0
0.8293	-10.5894	0	1.91194	-7.71681	0
0.8300	-13.6395	-3.9182	-0.530839	-5.88084	0
0.8307	-8.45664	-1.81916	-0.530839	-6.18684	0
0.8313	-7.53939	0.839615	3.74115	-8.6348	0
0.8320	-13.3338	-0.559743	5.57266	-7.71681	0
0.8327	-14.8625	-1.53929	5.26702	-6.18684	0
0.8333	-11.201	-2.09904	8.93004	-5.88084	0
0.8340	-8.7624	-4.61788	12.5931	-3.44245	0
0.8347	-9.97795	-2.79872	8.93004	-2.21846	0
0.8353	-10.2837	0.839615	4.35242	-3.74844	0
0.8360	-4.18358	-0.97955	3.13218	-4.05444	0
0.8367	1.3125	-3.35846	0.689401	-3.13645	0
0.8373	-1.43181	0	-3.58259	-2.52446	0
0.8380	-6.01063	0.559743	-3.58259	-1.61604	0
0.8387	-5.39913	-2.79872	-0.836473	-0.698051	0
0.8393	-4.48933	-1.53929	1.91194	0.525929	0
0.8400	-3.26632	-1.53929	3.13218	2.35234	0
0.8407	-1.43181	-6.43705	0.995035	-0.392056	0
0.8413	-1.13352	-7.27666	-2.36235	-4.66643	0
0.8420	0.39524	-4.61788	-1.44544	-3.74844	0
0.8427	3.13955	-3.9182	0.689401	-2.21846	0
0.8433	1.3125	-0.97955	0.0804301	-3.74844	0
0.8440	-2.34907	4.19807	-0.225204	-4.36043	0
0.8447	-1.13352	3.07859	0.0804301	-4.97242	0
0.8453	-1.13352	0.279872	1.30067	-5.57485	0
0.8460	-5.10083	0.279872	3.74115	-4.97242	0
0.8467	-6.92789	0	3.43781	-7.10482	0
0.8473	-3.87783	0	-1.13981	-11.0732	0
0.8480	-1.13352	0.839615	-2.36235	-11.3792	0
0.8487	-1.43181	-0.559743	-0.530839	-9.84922	0
0.8493	-5.10083	-3.35846	-2.05671	-9.23723	0
0.8500	-7.53939	-3.9182	-2.66568	-7.71681	0
0.8507	-6.92789	-3.35846	0.0804301	-5.27842	0
0.8513	-6.31638	-1.81916	1.30067	-2.52446	0
0.8520	-8.15089	-2.79872	1.6063	-1.31004	0
0.8527	-8.15089	-5.45749	1.6063	-3.44245	0
0.8533	-5.70488	-7.27666	0.0804301	-5.88084	0
0.8540	-3.57207	-6.15717	0.0804301	-6.49283	0
0.8547	-2.04332	-3.63833	0.0804301	-6.49283	0
0.8553	1.00674	-1.53929	-2.36235	-4.97242	0
0.8560	2.8338	0	-3.27695	-1.61604	0
0.8567	0.700992	0.279872	-2.66568	-1.91247	0
0.8573	-1.13352	1.81916	-3.58259	-3.74844	0
0.8580	0.39524	3.07859	-4.80283	-2.21846	0
0.8587	2.22975	1.53929	-6.02307	-1.91247	0
0.8593	3.75105	-0.559743	-7.2456	-4.05444	0
0.8600	4.66831	-0.97955	-5.4141	-4.05444	0
0.8607	5.27981	-0.559743	-2.66568	-2.21846	0
0.8613	5.27981	-1.81916	-2.66568	-4.05444	0
0.8620	3.13955	-3.07859	-0.836473	-4.97242	0
0.8627	-0.216263	-0.97955	0.995035	-1.91247	0
0.8633	0.0894883	2.79872	-2.97132	-0.392056	0
0.8640	-0.827767	1.81916	-5.4141	-3.13645	0
0.8647	-5.39913	-1.53929	-5.4141	-3.13645	0
0.8653	-6.31638	-1.25942	-5.71973	-2.52446	0
0.8660	-5.70488	0.839615	-3.58259	-4.97242	0
0.8667	-7.53939	2.79872	-0.836473	-6.79883	0
0.8673	-6.01063	3.63833	-2.97132	-4.05444	0
0.8680	-3.26632	3.07859	-3.27695	-3.13645	0
0.8687	-6.01063	3.35846	-0.836473	-4.66643	0
0.8693	-6.92789	6.15717	-2.36235	-4.97242	0
0.8700	-5.10083	5.45749	-2.36235	-6.79883	0
0.8707	-7.84514	2.37891	0.386065	-8.02281	0
0.8713	-7.53939	4.61788	0.386065	-4.36043	0
0.8720	-2.34907	7.27666	0.386065	-1.31004	0
0.8727	-3.26632	3.9182	1.6063	-3.13645	0
0.8733	-7.84514	0	0.0804301	-4.36043	0
0.8740	-9.06815	3.9182	-1.13981	-4.05444	0
0.8747	-8.15089	10.915	-0.530839	-4.97242	0
0.8753	-5.70488	14.2734	-2.66568	-4.05444	0
0.8760	-4.48933	14.2734	-4.80283	-1.31004	0
0.8767	-6.92789	14.2734	-2.66568	-3.44245	0
0.8773	-4.79508	12.8741	-0.836473	-5.57485	0
0.8780	1.3125	9.09582	-2.66568	-2.21846	0
0.8787	3.75105	7.55653	-4.49719	-1.31004	0
0.8793	4.97406	6.99679	-4.19386	-3.13645	0
0.8800	7.41261	3.35846	-3.27695	-2.21846	0
0.8807	4.97406	0.559743	-4.19386	-3.44245	0
0.8813	2.22975	0.839615	-6.3287	-9.23723	0
0.8820	4.97406	0	-6.93997	-10.4612	0
0.8827	6.80111	-2.79872	-3.58259	-5.57485	0
0.8833	4.0568	-3.35846	-0.836473	-3.44245	0
0.8840	0.700992	-2.79872	-1.75108	-4.05444	0
0.8847	-3.87783	-3.63833	-2.05671	-2.52446	0
0.8853	-11.5067	-3.35846	-0.836473	-3.13645	0
0.8860	-14.5568	-2.51884	-1.75108	-6.79883	0
0.8867	-9.67219	-1.81916	-3.27695	-5.57485	0
0.8873	-5.39913	-2.51884	-1.44544	-2.52446	0
0.8880	-4.18358	-3.9182	-0.530839	-5.27842	0
0.8887	-0.522015	-5.17762	-1.75108	-9.84922	0
0.8893	1.61825	-5.73737	-2.66568	-11.0732	0
0.8900	-1.43181	-8.81595	-2.66568	-11.9912	0
0.8907	-1.73756	-10.3552	-2.66568	-11.3792	0
0.8913	1.3125	-6.43705	-2.66568	-8.3288	0
0.8920	-0.827767	-2.79872	-2.36235	-6.79883	0
0.8927	-3.87783	-0.97955	0.386065	-5.27842	0
0.8933	-1.13352	3.63833	2.82654	-0.392056	0
0.8940	-0.216263	6.71692	0.689401	0.525929	0
0.8947	-2.65482	4.19807	-1.75108	-3.74844	0
0.8953	-2.04332	0.839615	-0.225204	-3.74844	0
0.8960	0.0894883	0	2.21528	-1.31004	0
0.8967	-2.04332	1.81916	2.82654	-2.21846	0
0.8973	-4.48933	2.09904	1.30067	-2.52446	0
0.8980	-2.34907	-1.81916	0.0804301	-1.31004	0
0.8987	1.00674	-3.63833	1.30067	0.525929	0
0.8993	1.3125	0.279872	1.6063	2.96433	0
0.9000	0.39524	0	-0.836473	3.27032	0
0.9007	-2.04332	-5.45749	-0.836473	-0.392056	0
0.9013	-5.10083	-6.43705	2.82654	-4.36043	0
0.9020	-6.92789	-3.9182	5.26702	-5.88084	0
0.9027	-6.92789	-4.61788	3.74115	-3.13645	0
0.9033	-7.23364	-2.79872	-0.836473	-1.31004	0
0.9040	-7.23364	1.25942	-3.88822	-3.13645	0
0.9047	-6.62213	2.79872	-2.36235	-3.44245	0
0.9053	-8.45664	3.9182	0.386065	-1.31004	0
0.9060	-9.67219	7.27666	0.386065	-4.05444	0
0.9067	-7.53939	9.09582	0.689401	-7.71681	0
0.9073	-6.62213	9.51563	0.0804301	-7.71681	0
0.9080	-8.7624	10.915	-2.05671	-10.4612	0
0.9087	-7.84514	10.915	-1.75108	-15.6536	0
0.9093	-6.92789	9.7955	0.995035	-13.2056	0
0.9100	-7.23364	7.97634	0.995035	-8.3288	0
0.9107	-6.31638	4.19807	0.995035	-8.02281	0
0.9113	-5.10083	0.839615	0.995035	-7.71681	0
0.9120	-7.53939	0.839615	-1.75108	-4.05444	0
0.9127	-10.5894	0	-2.66568	-2.21846	0
0.9133	-9.97795	-2.09904	0.689401	-0.392056	0
0.9140	-8.45664	-1.81916	0.995035	3.27032	0
0.9147	-8.7624	-0.97955	0.995035	4.18831	0
0.9153	-9.97795	-1.53929	2.82654	1.13792	0
0.9160	-9.67219	-1.53929	2.52091	-0.392056	0
0.9167	-7.84514	-1.25942	0.995035	0.831924	0
0.9173	-7.23364	-1.81916	3.13218	1.44391	0
0.9180	-8.15089	-0.559743	5.57266	0.525929	0
0.9187	-9.36644	-0.279872	5.57266	-0.698051	0
0.9193	-6.31638	-4.33801	3.13218	-2.21846	0
0.9200	0.39524	-5.17762	0.0804301	-2.52446	0
0.9207	3.4453	-1.25942	-2.66568	-0.698051	0
0.9213	0.0894883	-0.279872	-2.97132	-1.91247	0
0.9220	-3.26632	-2.79872	-1.13981	-3.74844	0
0.9227	-0.522015	-2.79872	0.0804301	-1.31004	0
0.9233	4.66831	-2.09904	-0.530839	0.831924	0
0.9240	4.0568	-0.97955	-1.75108	-1.00405	0
0.9247	-4.79508	-0.559743	-0.530839	-1.00405	0
0.9253	-11.8125	-1.81916	0.0804301	0.219934	0
0.9260	-9.67219	-0.97955	-0.836473	-1.31004	0
0.9267	-4.48933	2.79872	0.386065	-2.21846	0
0.9273	-3.57207	0.839615	0.0804301	-1.91247	0
0.9280	-1.13352	-2.79872	-2.05671	-2.83046	0
0.9287	-0.216263	-2.79872	-0.530839	-2.52446	0
0.9293	-5.10083	-1.81916	2.21528	-3.13645	0
0.9300	-6.92789	-1.81916	-0.225204	-7.71681	0
0.9307	-3.57207	0.839615	-3.58259	-9.23723	0
0.9313	-6.92789	3.63833	-3.27695	-6.18684	0
0.9320	-13.0355	3.63833	-3.58259	-5.88084	0
0.9327	-12.1182	3.9182	-3.58259	-8.3288	0
0.9333	-10.8952	4.61788	-0.836473	-6.79883	0
0.9340	-11.5067	3.07859	0.386065	-4.97242	0
0.9347	-8.45664	3.9182	-0.836473	-7.10482	0
0.9353	-6.31638	6.43705	-1.75108	-8.6348	0
0.9360	-8.7624	4.61788	-1.44544	-4.66643	0
0.9367	-9.36644	0.839615	-1.13981	-2.83046	0
0.9373	-6.92789	-2.09904	-2.05671	-5.88084	0
0.9380	-3.87783	-4.61788	-1.75108	-6.79883	0
0.9387	0.39524	-3.63833	0.689401	-5.88084	0
0.9393	1.00674	-0.559743	0.995035	-6.18684	0
0.9400	-2.96057	-0.279872	-2.66568	-3.74844	0
0.9407	-2.65482	-0.279872	-5.4141	-0.0860611	0
0.9413	1.00674	0.279872	-7.2456	-1.91247	0
0.9420	0.39524	0	-9.38045	-3.74844	0
0.9427	-1.43181	1.25942	-7.2456	-1.31004	0
0.9433	1.3125	4.61788	-3.27695	-1.91247	0
0.9440	5.89131	3.9182	-2.66568	-4.66643	0
0.9447	5.89131	0.839615	-2.05671	-4.05444	0
0.9453	2.5355	-0.559743	-1.75108	-4.05444	0
0.9460	-0.216263	-2.09904	-4.49719	-6.79883	0
0.9467	-1.73756	-1.25942	-4.49719	-7.71681	0
0.9473	-3.87783	1.25942	-2.36235	-6.79883	0
0.9480	-5.10083	0.839615	-2.36235	-6.79883	0
0.9487	-6.31638	-0.279872	-0.836473	-8.3288	0
0.9493	-8.7624	3.07859	2.82654	-9.23723	0
0.9500	-9.06815	7.27666	3.13218	-10.4612	0
0.9507	-4.48933	9.7955	1.91194	-11.3792	0
0.9513	1.3125	11.6147	1.6063	-8.6348	0
0.9520	1.00674	11.8945	1.91194	-5.88084	0
0.9527	-3.57207	10.915	2.82654	-6.49283	0
0.9533	-6.01063	10.0754	0.689401	-9.23723	0
0.9540	-7.53939	8.53608	-4.19386	-9.54322	0
0.9547	-5.39913	6.43705	-3.58259	-7.41082	0
0.9553	1.3125	4.19807	1.30067	-6.18684	0
0.9560	2.22975	2.09904	1.6063	-7.71681	0
0.9567	-4.48933	-1.25942	-2.05671	-8.6348	0
0.9573	-7.84514	-3.63833	-3.88822	-5.88084	0
0.9580	-4.18358	-4.89775	-4.19386	-1.61604	0
0.9587	-1.13352	-8.25621	-2.66568	-0.0860611	0
0.9593	-0.522015	-11.8945	-0.836473	-0.0860611	0
0.9600	-1.43181	-10.3552	-0.836473	0.525929	0
0.9607	-0.827767	-9.7955	-0.225204	1.44391	0
0.9613	-1.43181	-11.0549	0.689401	0.525929	0
0.9620	-6.62213	-8.25621	0.0804301	-1.31004	0
0.9627	-10.8952	-4.61788	1.91194	-1.00405	0
0.9633	-10.5894	-6.43705	5.57266	-1.31004	0
0.9640	-8.7624	-6.43705	3.74115	-4.97242	0
0.9647	-4.48933	-0.279872	-1.75108	-6.18684	0
0.9653	0.39524	1.81916	-4.80283	-4.66643	0
0.9660	0.39524	-0.279872	-5.71973	-7.41082	0
0.9667	-1.13352	-1.25942	-4.80283	-10.4612	0
0.9673	-4.18358	-3.35846	0.0804301	-9.23723	0
0.9680	-9.97795	-5.17762	4.04678	-10.4612	0
0.9687	-9.97795	-3.63833	1.91194	-11.3792	0
0.9693	-5.10083	-5.73737	-0.836473	-5.57485	0
0.9700	-5.10083	-11.0549	0.0804301	-2.21846	0
0.9707	-6.01063	-10.6351	0.0804301	-3.44245	0
0.9713	-2.65482	-7.97634	-1.75108	-0.698051	0
0.9720	-2.34907	-9.09582	-0.836473	-1.31004	0
0.9727	-3.26632	-9.7955	0.0804301	-8.94079	0
0.9733	-1.43181	-9.09582	-2.05671	-11.0732	0
0.9740	-1.43181	-10.6351	-4.19386	-7.71681	0
0.9747	-1.43181	-8.81595	-4.19386	-7.71681	0
0.9753	2.22975	-3.63833	-3.88822	-7.71681	0
0.9760	4.97406	-0.97955	-3.58259	-5.88084	0
0.9767	5.89131	0.839615	-2.66568	-6.49283	0
0.9773	5.89131	6.43705	-2.97132	-6.79883	0
0.9780	4.97406	11.3348	-1.44544	-3.13645	0
0.9787	4.66831	14.2734	0.0804301	-1.00405	0
0.9793	4.36255	15.5329	-1.75108	-2.83046	0
0.9800	1.00674	13.7137	-2.05671	-2.83046	0
0.9807	-1.43181	9.09582	0.0804301	0.525929	0
0.9813	-0.216263	8.25621	-0.836473	2.65833	0
0.9820	-1.13352	8.81595	-2.66568	-0.392056	0
0.9827	-5.10083	5.45749	-0.836473	-2.21846	0
0.9833	-8.7624	3.63833	1.6063	-0.698051	0
0.9840	-12.7297	4.89775	0.689401	-0.0860611	0
0.9847	-16.697	2.09904	-0.836473	-3.13645	0
0.9853	-17.6068	-3.63833	0.386065	-7.71681	0
0.9860	-17.9126	-5.17762	3.74115	-9.84922	0
0.9867	-17.0028	-3.63833	3.13218	-6.79883	0
0.9873	-11.5067	-3.63833	1.91194	-4.05444	0
0.9880	-2.65482	-2.51884	2.82654	-6.49283	0
0.9887	3.13955	-3.63833	0.386065	-7.41082	0
0.9893	5.58556	-7.27666	-5.4141	-4.05444	0
0.9900	4.97406	-6.43705	-0.836473	-4.97242	0
0.9907	1.00674	-2.79872	8.93004	-7.10482	0
0.9913	-1.73756	-1.81916	10.1503	-4.97242	0
0.9920	-2.34907	-1.25942	8.31877	-4.05444	0
0.9927	-3.26632	0.559743	8.31877	-4.66643	0
0.9933	-4.18358	-0.559743	4.96369	-1.31004	0
0.9940	-5.10083	-2.79872	1.91194	-1.00405	0
0.9947	-4.18358	-3.35846	0.0804301	-4.97242	0
0.9953	2.5355	-2.79872	-4.49719	-6.49283	0
0.9960	10.7684	-3.07859	-5.71973	-5.57485	0
0.9967	11.9914	-5.73737	-2.66568	-4.97242	0
0.9973	8.63562	-9.09582	-3.58259	-1.00405	0
0.9980	8.32987	-8.81595	-4.49719	3.27032	0
0.9987	10.4701	-5.45749	-1.13981	0.525929	0
0.9993	11.9914	-4.61788	-0.836473	-2.21846	0
1.0000	12.2972	-4.89775	-2.66568	-0.698051	0
1.0007	8.63562	-3.07859	-1.44544	-0.698051	0
1.0013	2.5355	-0.559743	-0.836473	-1.91247	0
1.0020	-0.522015	-1.81916	-2.66568	0.525929	0
1.0027	-0.216263	-3.9182	-2.97132	3.57632	0
1.0033	-2.65482	0	-1.75108	3.27032	0
1.0040	-8.15089	3.35846	-0.530839	0.831924	0
1.0047	-11.8125	1.53929	-0.836473	-3.44245	0
1.0053	-9.97795	1.81916	-1.75108	-6.79883	0
1.0060	-4.79508	4.89775	-1.75108	-5.88084	0
1.0067	-0.522015	4.61788	-2.05671	-4.36043	0
1.0073	-0.827767	4.19807	-3.88822	-7.10482	0
1.0080	-5.10083	6.43705	-3.58259	-9.54322	0
1.0087	-6.92789	4.61788	-3.27695	-7.71681	0
1.0093	-2.65482	1.81916	-4.49719	-5.88084	0
1.0100	2.22975	2.79872	-3.88822	-5.88084	0
1.0107	2.22975	3.63833	-0.836473	-4.66643	0
1.0113	-0.522015	4.61788	-1.13981	-0.698051	0
1.0120	-2.34907	6.43705	-3.58259	-2.52446	0
1.0127	-2.04332	5.45749	-2.97132	-10.7672	0
1.0133	-2.04332	5.17762	0.0804301	-15.0416	0
1.0140	-3.57207	7.27666	0.995035	-12.2972	0
1.0147	-3.57207	6.71692	-1.13981	-10.7672	0
1.0153	-2.96057	4.61788	-2.66568	-10.1552	0
1.0160	-6.01063	5.17762	0.386065	-7.41082	0
1.0167	-9.36644	5.45749	3.74115	-3.13645	0
1.0173	-8.15089	6.15717	4.65805	1.44391	0
1.0180	-7.23364	7.55653	5.57266	4.18831	0
1.0187	-8.7624	5.45749	7.40417	5.10629	0
1.0193	-9.67219	3.35846	7.40417	6.9327	0
1.0200	-11.5067	6.43705	7.09853	8.76867	0
1.0207	-15.1683	7.27666	7.40417	4.4943	0
1.0213	-14.8625	2.09904	6.48956	-0.0860611	0
1.0220	-10.5894	-0.559743	5.57266	1.13792	0
1.0227	-6.92789	1.81916	3.74115	2.35234	0
1.0233	-3.26632	3.63833	-1.75108	0.525929	0
1.0240	-1.43181	4.19807	-5.4141	-0.698051	0
1.0247	-2.96057	3.07859	-1.75108	-1.91247	0
1.0253	-2.34907	0.839615	0.995035	-3.44245	0
1.0260	1.61825	1.25942	-2.97132	-4.05444	0
1.0267	1.00674	3.9182	-6.3287	-5.27842	0
1.0273	-2.96057	1.81916	-3.58259	-6.79883	0
1.0280	-3.57207	-2.51884	-0.225204	-7.41082	0
1.0287	-2.34907	-0.279872	0.995035	-7.71681	0
1.0293	-2.34907	3.9182	1.91194	-7.10482	0
1.0300	-3.87783	3.63833	3.43781	-5.88084	0
1.0307	-7.84514	2.37891	4.65805	-5.57485	0
1.0313	-10.8952	4.19807	4.65805	-4.05444	0
1.0320	-10.5894	4.61788	3.13218	-2.21846	0
1.0327	-9.97795	1.53929	2.52091	-3.13645	0
1.0333	-10.8952	-1.81916	1.6063	-4.05444	0
1.0340	-12.424	-3.9182	-0.836473	-3.13645	0
1.0347	-14.251	-5.17762	-1.13981	-2.52446	0
1.0353	-14.5568	-5.45749	0.995035	-0.392056	0
1.0360	-11.8125	-5.17762	0.386065	1.13792	0
1.0367	-11.201	-3.35846	-1.75108	-1.61604	0
1.0373	-10.5894	-0.97955	-0.836473	-2.21846	0
1.0380	-5.10083	0	0.689401	1.44391	0
1.0387	-1.43181	-1.81916	-1.44544	-0.698051	0
1.0393	-4.18358	-4.33801	-1.75108	-4.97242	0
1.0400	-4.48933	-3.9182	0.689401	-3.13645	0
1.0407	-1.73756	-1.25942	1.91194	-3.74844	0
1.0413	-3.57207	-1.25942	2.21528	-9.84922	0
1.0420	-6.92789	-3.07859	4.65805	-8.94079	0
1.0427	-6.92789	-1.25942	8.62441	-0.392056	0
1.0433	-6.01063	2.79872	10.1503	4.18831	0
1.0440	-6.01063	4.61788	7.40417	2.65833	0
1.0447	-7.23364	6.15717	4.65805	-0.0860611	0
1.0453	-8.7624	8.25621	4.96369	-3.44245	0
1.0460	-6.01063	8.25621	5.87829	-6.18684	0
1.0467	-2.34907	7.97634	5.26702	-7.41082	0
1.0473	-4.48933	10.0754	2.52091	-8.6348	0
1.0480	-5.10083	10.6351	-1.75108	-9.54322	0
1.0487	1.61825	10.0754	-5.4141	-8.3288	0
1.0493	8.94137	9.51563	-7.2456	-7.41082	0
1.0500	13.5202	5.73737	-8.16021	-7.10482	0
1.0507	15.9587	2.09904	-7.54894	-7.71681	0
1.0513	13.5202	2.79872	-5.10846	-7.71681	0
1.0520	8.32987	1.81916	-2.97132	-7.71681	0
1.0527	3.75105	-1.81916	-1.75108	-8.3288	0
1.0533	1.3125	-5.17762	0.995035	-7.41082	0
1.0540	2.5355	-10.0754	3.43781	-3.74844	0
1.0547	6.50282	-14.6933	2.52091	-2.21846	0
1.0553	6.50282	-11.0549	-0.225204	-3.44245	0
1.0560	0.700992	-4.33801	-0.836473	-4.05444	0
1.0567	-6.31638	-1.81916	0.995035	-4.05444	0
1.0573	-11.201	0	0.995035	-3.13645	0
1.0580	-12.424	0.839615	-0.530839	-1.61604	0
1.0587	-9.67219	0	0.0804301	-3.13645	0
1.0593	-6.31638	-1.81916	0.386065	-5.88084	0
1.0600	-3.26632	-6.43705	-2.66568	-4.05444	0
1.0607	-0.522015	-10.0754	-5.4141	-3.44245	0
1.0613	-2.34907	-8.81595	-5.71973	-3.44245	0
1.0620	-6.92789	-8.25621	-2.66568	-0.392056	0
1.0627	-9.97795	-11.0549	0.0804301	0.831924	0
1.0633	-10.8952	-9.51563	-0.836473	-1.61604	0
1.0640	-10.5894	-7.97634	-0.530839	-1.00405	0
1.0647	-8.15089	-9.7955	2.82654	-1.00405	0
1.0653	-5.39913	-8.25621	1.91194	-4.66643	0
1.0660	-5.10083	-6.71692	1.91194	-4.97242	0
1.0667	-3.26632	-9.09582	4.65805	-2.21846	0
1.0673	0.700992	-6.71692	2.82654	-3.13645	0
1.0680	-1.13352	-2.51884	-1.13981	-5.88084	0
1.0687	-8.45664	-4.61788	1.91194	-5.88084	0
1.0693	-11.201	-7.27666	3.74115	-6.49283	0
1.0700	-8.7624	-6.71692	-0.530839	-8.3288	0
1.0707	-6.31638	-7.27666	-1.75108	-6.18684	0
1.0713	-4.18358	-6.99679	-0.225204	-1.61604	0
1.0720	-2.34907	-6.43705	-1.75108	-3.13645	0
1.0727	-3.26632	-7.27666	-1.75108	-7.41082	0
1.0733	-4.18358	-3.35846	-0.836473	-4.05444	0
1.0740	-3.26632	2.79872	-1.44544	-1.31004	0
1.0747	-2.34907	1.81916	-0.836473	-4.36043	0
1.0753	-0.522015	0.839615	-0.225204	-4.36043	0
1.0760	-0.522015	6.99679	0.0804301	-1.91247	0
1.0767	-4.18358	8.53608	0.386065	-3.44245	0
1.0773	-8.45664	2.79872	0.0804301	-2.21846	0
1.0780	-9.97795	0.559743	0.0804301	2.35234	0
1.0787	-9.67219	2.79872	0.386065	1.74035	0
1.0793	-7.23364	3.07859	-0.836473	0.219934	0
1.0800	-4.48933	2.79872	-2.05671	1.13792	0
1.0807	-3.57207	0.559743	-0.836473	-1.61604	0
1.0813	-0.522015	-3.9182	-0.530839	-5.88084	0
1.0820	4.0568	-5.73737	-2.66568	-4.66643	0
1.0827	4.0568	-3.9182	-4.49719	-1.00405	0
1.0833	2.8338	-3.35846	-6.63434	2.04634	0
1.0840	3.13955	-6.43705	-7.2456	4.18831	0
1.0847	0.39524	-9.09582	-5.4141	2.65833	0
1.0853	-3.87783	-7.69647	-5.4141	-2.52446	0
1.0860	-2.34907	-3.9182	-6.3287	-6.79883	0
1.0867	0.39524	-2.79872	-3.27695	-6.18684	0
1.0873	2.22975	-3.07859	-1.13981	-5.88084	0
1.0880	3.13955	-2.51884	-1.13981	-7.10482	0
1.0887	1.924	-3.63833	0.689401	-4.97242	0
1.0893	-2.04332	-3.63833	0.995035	-2.83046	0
1.0900	-8.45664	0	-0.836473	-6.49283	0
1.0907	-12.7297	0	0.995035	-7.71681	0
1.0913	-7.84514	-2.79872	2.82654	-2.83046	0
1.0920	-1.73756	-2.51884	-1.13981	-3.44245	0
1.0927	-7.23364	-2.79872	-4.19386	-7.41082	0
1.0933	-12.424	-6.99679	-2.05671	-6.18684	0
1.0940	-6.92789	-7.97634	-1.13981	-4.97242	0
1.0947	-3.26632	-6.15717	-2.66568	-5.27842	0
1.0953	-5.70488	-6.43705	-2.36235	-1.31004	0
1.0960	-3.57207	-5.45749	-3.27695	2.04634	0
1.0967	0.39524	-3.35846	-7.85457	0.219934	0
1.0973	1.00674	-3.9182	-9.68608	-0.392056	0
1.0980	2.22975	-3.63833	-5.4141	0.219934	0
1.0987	2.22975	0.559743	-2.97132	-0.698051	0
1.0993	-1.43181	2.79872	-5.4141	-0.698051	0
1.1000	-4.18358	0.839615	-5.4141	-0.0860611	0
1.1007	-4.18358	0.839615	-1.75108	-0.698051	0
1.1013	-6.92789	1.81916	-2.66568	-1.61604	0
1.1020	-8.45664	-0.559743	-5.10846	-1.91247	0
1.1027	-6.62213	0	-2.66568	-1.61604	0
1.1033	-5.10083	4.61788	0.386065	-1.31004	0
1.1040	-6.31638	3.63833	0.386065	-1.91247	0
1.1047	-8.7624	-1.53929	0.995035	-3.74844	0
1.1053	-9.67219	-1.25942	0.0804301	-5.57485	0
1.1060	-6.62213	2.37891	-4.80283	-7.71681	0
1.1067	-1.13352	2.37891	-7.2456	-8.02281	0
1.1073	-0.522015	0.559743	-2.97132	-7.71681	0
1.1080	-6.01063	-0.279872	0.995035	-9.23723	0
1.1087	-9.06815	0	0.995035	-11.3792	0
1.1093	-9.06815	2.79872	0.0804301	-11.6852	0
1.1100	-11.5067	2.79872	-0.836473	-12.8996	0
1.1107	-13.0355	-0.279872	-0.225204	-11.6852	0
1.1113	-9.67219	-0.559743	-0.836473	-7.71681	0
1.1120	-6.01063	0	-3.58259	-8.3288	0
1.1127	-4.48933	0	-2.05671	-10.4612	0
1.1133	-1.43181	0.839615	3.43781	-6.79883	0
1.1140	2.8338	1.25942	3.74115	-3.13645	0
1.1147	4.66831	0.559743	-0.836473	-1.31004	0
1.1153	4.0568	5.45749	-2.36235	5.70872	0
1.1160	4.97406	11.6147	-2.36235	8.76867	0
1.1167	5.89131	11.8945	-6.63434	2.04634	0
1.1173	6.80111	11.6147	-10.2974	0.525929	0
1.1180	9.24712	11.8945	-7.85457	4.18831	0
1.1187	9.85863	10.0754	-2.66568	1.13792	0
1.1193	4.0568	10.0754	-0.836473	-3.74844	0
1.1200	-2.34907	10.3552	-1.13981	-4.97242	0
1.1207	-0.216263	6.99679	-0.836473	-8.02281	0
1.1213	5.89131	4.61788	-2.36235	-8.02281	0
1.1220	7.41261	6.71692	-4.19386	-2.83046	0
1.1227	5.58556	8.81595	-4.19386	-1.31004	0
1.1233	2.22975	8.53608	-3.88822	-3.13645	0
1.1240	-2.34907	7.27666	-3.58259	-3.74844	0
1.1247	-6.01063	7.27666	-2.66568	-4.36043	0
1.1253	-8.7624	7.55653	-4.19386	-5.57485	0
1.1260	-12.424	5.45749	-4.49719	-3.13645	0
1.1267	-11.5067	1.81916	-1.75108	1.13792	0
1.1273	-7.84514	0.279872	-0.836473	1.44391	0
1.1280	-8.15089	-2.09904	-2.05671	-3.74844	0
1.1287	-9.97795	-4.61788	0.995035	-8.6348	0
1.1293	-10.8952	-3.63833	4.04678	-9.23723	0
1.1300	-12.1182	-4.33801	2.82654	-8.94079	0
1.1307	-10.2837	-6.43705	0.995035	-9.54322	0
1.1313	-6.01063	-0.97955	0.0804301	-7.71681	0
1.1320	-6.31638	6.43705	0.386065	-6.79883	0
1.1327	-8.7624	6.99679	3.74115	-8.02281	0
1.1333	-8.7624	5.73737	5.57266	-5.88084	0
1.1340	-7.53939	6.99679	4.04678	-3.74844	0
1.1347	-2.34907	6.71692	4.96369	-7.41082	0
1.1353	3.13955	7.97634	5.87829	-11.6852	0
1.1360	3.13955	10.3552	3.74115	-10.4612	0
1.1367	1.3125	9.51563	2.52091	-7.71681	0
1.1373	1.00674	6.43705	2.21528	-4.97242	0
1.1380	-2.65482	3.35846	1.30067	-0.698051	0
1.1387	-4.18358	-0.97955	2.82654	5.10629	0
1.1393	0.39524	-2.79872	4.65805	9.98309	0
1.1400	2.5355	-2.51884	2.82654	10.9011	0
1.1407	0.700992	-5.45749	-0.530839	6.01472	0
1.1413	-0.216263	-11.0549	-1.75108	0.219934	0
1.1420	-3.87783	-11.8945	-1.13981	-3.44245	0
1.1427	-6.92789	-8.81595	0.0804301	-8.02281	0
1.1433	-3.57207	-5.45749	-1.44544	-11.0732	0
1.1440	-2.34907	-5.45749	-2.97132	-6.49283	0
1.1447	-8.15089	-5.45749	-0.836473	-1.31004	0
1.1453	-10.8952	-3.63833	0.995035	-4.05444	0
1.1460	-10.8952	-1.81916	-1.44544	-5.57485	0
1.1467	-12.424	-0.559743	-1.75108	-0.392056	0
1.1473	-9.67219	-0.97955	0.995035	1.13792	0
1.1480	-4.18358	-5.45749	1.6063	-3.13645	0
1.1487	-3.26632	-9.7955	1.6063	-3.74844	0
1.1493	-6.01063	-8.81595	2.82654	-0.392056	0
1.1500	-7.53939	-6.43705	2.52091	-1.61604	0
1.1507	-7.84514	-3.9182	0.995035	-4.66643	0
1.1513	-7.53939	-0.97955	0.995035	-4.05444	0
1.1520	-8.15089	0.559743	1.91194	-3.13645	0
1.1527	-11.201	0	2.21528	-4.66643	0
1.1533	-13.0355	0.279872	2.21528	-4.97242	0
1.1540	-13.9453	0.839615	0.386065	-4.97242	0
1.1547	-15.7798	1.25942	-2.36235	-6.49283	0
1.1553	-13.0355	1.25942	-1.75108	-6.18684	0
1.1560	-6.01063	0	1.30067	-4.66643	0
1.1567	-5.10083	2.09904	2.52091	-4.36043	0
1.1573	-10.5894	10.3552	1.30067	-5.57485	0
1.1580	-11.201	17.0722	-0.530839	-6.49283	0
1.1587	-4.48933	18.3316	-3.88822	-6.79883	0
1.1593	2.22975	18.6115	-8.46584	-5.57485	0
1.1600	5.89131	16.7923	-7.85457	-4.66643	0
1.1607	6.19706	14.2734	-2.97132	-3.74844	0
1.1613	1.3125	13.7137	-2.66568	-1.31004	0
1.1620	-5.10083	10.915	-2.05671	1.44391	0
1.1627	-5.10083	6.43705	2.82654	0.525929	0
1.1633	-2.34907	6.43705	2.52091	-1.00405	0
1.1640	-5.70488	5.45749	-2.66568	-0.392056	0
1.1647	-10.5894	-1.25942	-1.75108	-2.21846	0
1.1653	-9.67219	-6.43705	0.386065	-5.88084	0
1.1660	-6.01063	-4.61788	-1.75108	-7.10482	0
1.1667	-5.39913	-3.9182	-2.05671	-7.71681	0
1.1673	-5.10083	-6.99679	-0.530839	-8.3288	0
1.1680	-6.01063	-5.73737	-0.836473	-7.71681	0
1.1687	-6.92789	0.839615	-1.13981	-8.6348	0
1.1693	-4.18358	4.89775	-0.530839	-10.4612	0
1.1700	-1.13352	5.45749	-1.75108	-10.7672	0
1.1707	-1.13352	7.27666	-4.19386	-9.54322	0
1.1713	-1.73756	9.09582	-5.4141	-8.02281	0
1.1720	-3.26632	9.7955	-4.49719	-6.49283	0
1.1727	-4.79508	12.1744	-2.66568	-3.44245	0
1.1733	-4.79508	15.5329	-2.97132	0.219934	0
1.1740	-4.48933	15.8127	-2.36235	0.525929	0
1.1747	-3.26632	14.6933	1.6063	-1.91247	0
1.1753	0.39524	10.3552	3.43781	-1.00405	0
1.1760	0.700992	2.09904	1.91194	1.13792	0
1.1767	-3.87783	-7.97634	0.689401	-1.31004	0
1.1773	-5.10083	-16.5124	-0.530839	-3.44245	0
1.1780	-3.26632	-23.2293	0.386065	-0.392056	0
1.1787	-3.26632	-26.5878	2.82654	1.44391	0
1.1793	-2.34907	-25.6082	1.91194	-0.0860611	0
1.1800	0.0894883	-23.2293	-0.530839	-1.00405	0
1.1807	0.39524	-22.9495	0.995035	-4.05444	0
1.1813	-1.13352	-23.7891	1.6063	-8.3288	0
1.1820	-0.522015	-21.1303	-1.75108	-6.18684	0
1.1827	-0.522015	-17.352	-3.27695	-1.91247	0
1.1833	-1.73756	-18.3316	-2.66568	-1.31004	0
1.1840	-2.34907	-17.7718	-2.66568	-1.31004	0
1.1847	-5.39913	-11.8945	-2.66568	-1.31004	0
1.1853	-9.36644	-7.69647	-2.05671	-4.05444	0
1.1860	-5.10083	-4.89775	-2.66568	-5.27842	0
1.1867	4.66831	1.81916	-2.97132	-4.05444	0
1.1873	7.71837	7.27666	-2.66568	-6.49283	0
1.1880	3.75105	7.97634	-1.13981	-7.41082	0
1.1887	-0.522015	6.99679	0.0804301	-3.13645	0
1.1893	-3.26632	4.61788	-0.530839	-2.83046	0
1.1900	-3.26632	-0.279872	-2.66568	-6.79883	0
1.1907	-0.216263	-2.79872	-2.66568	-7.10482	0
1.1913	-0.216263	-4.61788	-2.05671	-6.18684	0
1.1920	-3.26632	-9.51563	-2.66568	-7.71681	0
1.1927	-4.18358	-11.8945	-2.97132	-7.41082	0
1.1933	-4.18358	-10.6351	-2.05671	-5.88084	0
1.1940	-5.70488	-12.8741	-2.05671	-5.57485	0
1.1947	-2.96057	-15.253	-2.97132	-3.44245	0
1.1953	0.39524	-12.4543	-3.27695	-1.31004	0
1.1960	-1.13352	-10.0754	-2.36235	-2.21846	0
1.1967	-3.87783	-10.3552	-2.97132	-2.83046	0
1.1973	-3.26632	-10.6351	-4.49719	-1.00405	0
1.1980	-2.04332	-10.0754	-1.13981	-1.61604	0
1.1987	-0.216263	-7.69647	3.74115	-4.05444	0
1.1993	0.700992	-2.79872	1.6063	-3.44245	0
1.2000	0.0894883	-1.81916	-2.05671	-2.21846	0
1.2007	-0.216263	-4.61788	-1.44544	-4.05444	0
1.2013	-1.43181	-4.61788	-2.36235	-5.88084	0
1.2020	-5.10083	-3.35846	-4.80283	-6.18684	0
1.2027	-6.01063	-5.45749	-2.66568	-6.18684	0
1.2033	-1.43181	-4.61788	-1.75108	-6.18684	0
1.2040	2.22975	-0.97955	-4.19386	-4.05444	0
1.2047	0.39524	-2.79872	-3.58259	-1.61604	0
1.2053	-4.18358	-4.89775	-2.36235	-2.83046	0
1.2060	-6.01063	-2.09904	-2.66568	-4.05444	0
1.2067	-3.57207	-1.53929	0.0804301	-1.91247	0
1.2073	0.39524	-2.79872	1.6063	-0.698051	0
1.2080	1.3125	-0.279872	0.0804301	-1.91247	0
1.2087	0.39524	1.81916	1.6063	-1.31004	0
1.2093	-1.43181	1.53929	3.13218	-2.83046	0
1.2100	-0.522015	3.35846	2.52091	-6.18684	0
1.2107	3.13955	5.45749	3.43781	-5.88084	0
1.2113	4.36255	6.43705	2.52091	-4.05444	0
1.2120	1.61825	9.09582	0.0804301	-4.97242	0
1.2127	1.3125	9.09582	2.21528	-5.57485	0
1.2133	2.22975	6.43705	4.04678	-4.05444	0
1.2140	-1.43181	6.99679	0.386065	-2.21846	0
1.2147	-4.18358	9.09582	0.386065	-0.698051	0
1.2153	-5.39913	8.25621	4.04678	-0.698051	0
1.2160	-8.45664	7.27666	2.52091	-3.13645	0
1.2167	-9.36644	8.25621	-0.836473	-4.97242	0
1.2173	-7.84514	8.81595	0.995035	-3.74844	0
1.2180	-10.5894	7.97634	2.21528	-0.392056	0
1.2187	-13.3338	5.73737	0.995035	0.525929	0
1.2193	-11.5067	4.61788	1.91194	0.525929	0
1.2200	-10.5894	5.73737	2.82654	1.13792	0
1.2207	-9.97795	6.43705	2.21528	0.219934	0
1.2213	-5.10083	5.17762	1.30067	-1.91247	0
1.2220	-0.522015	5.45749	3.43781	-1.31004	0
1.2227	-2.04332	7.97634	6.7929	1.44391	0
1.2233	-4.79508	9.09582	7.09853	1.13792	0
1.2240	-5.10083	8.25621	4.65805	-1.00405	0
1.2247	-5.10083	5.73737	5.26702	-3.44245	0
1.2253	-6.92789	4.61788	8.62441	-6.79883	0
1.2260	-8.45664	5.73737	8.01543	-8.02281	0
1.2267	-7.84514	8.25621	3.74115	-7.10482	0
1.2273	-5.10083	8.25621	1.91194	-7.71681	0
1.2280	-3.26632	7.27666	2.82654	-9.54322	0
1.2287	-4.48933	9.09582	3.43781	-10.4612	0
1.2293	-8.45664	10.6351	4.35242	-9.23723	0
1.2300	-12.424	9.09582	4.04678	-5.57485	0
1.2307	-15.1683	7.97634	1.91194	-1.61604	0
1.2313	-14.251	8.53608	1.6063	-1.31004	0
1.2320	-9.97795	9.51563	3.13218	-4.97242	0
1.2327	-6.01063	7.27666	0.689401	-7.41082	0
1.2333	-4.48933	2.37891	-5.4141	-7.71681	0
1.2340	-5.10083	0.279872	-7.54894	-8.3288	0
1.2347	-5.70488	3.35846	-2.97132	-8.6348	0
1.2353	-6.31638	6.71692	1.91194	-7.71681	0
1.2360	-7.53939	6.71692	2.82654	-7.71681	0
1.2367	-8.45664	5.17762	1.91194	-6.18684	0
1.2373	-6.62213	3.9182	1.6063	-0.392056	0
1.2380	-3.87783	1.81916	1.91194	8.15668	0
1.2387	-5.10083	-1.25942	1.91194	16.3899	0
1.2393	-9.97795	-0.279872	1.30067	21.5822	0
1.2400	-11.201	3.63833	2.21528	17.6138	0
1.2407	-8.15089	5.73737	3.43781	7.54469	0
1.2413	-5.39913	5.45749	0.995035	3.27032	0
1.2420	-4.48933	5.45749	-2.36235	2.65833	0
1.2427	-4.79508	6.99679	-0.225204	-1.61604	0
1.2433	-4.18358	8.25621	2.82654	-2.83046	0
1.2440	-3.87783	9.09582	2.52091	0.525929	0
1.2447	-3.87783	9.7955	0.689401	-0.0860611	0
1.2453	-0.522015	7.55653	-1.44544	-2.21846	0
1.2460	4.0568	7.27666	-4.49719	1.13792	0
1.2467	3.75105	9.09582	-3.58259	3.27032	0
1.2473	2.22975	8.81595	0.386065	2.65833	0
1.2480	3.13955	6.15717	-0.836473	6.01472	0
1.2487	3.13955	4.61788	-4.19386	9.06511	0
1.2493	3.13955	2.37891	-2.66568	6.01472	0
1.2500	4.0568	0.839615	-1.75108	2.65833	0
1.2507	4.0568	1.81916	-4.49719	2.04634	0
1.2513	4.66831	1.81916	-5.71973	-1.61604	0
1.2520	6.80111	-0.559743	-4.19386	-6.18684	0
1.2527	5.89131	0	-3.58259	-6.79883	0
1.2533	4.0568	3.07859	-2.36235	-5.57485	0
1.2540	6.50282	5.17762	-1.75108	-6.18684	0
1.2547	8.32987	4.61788	-5.10846	-7.41082	0
1.2553	8.94137	3.07859	-7.2456	-5.88084	0
1.2560	9.85863	2.79872	-5.71973	-1.31004	0
1.2567	6.80111	3.63833	-6.3287	1.44391	0
1.2573	3.13955	3.63833	-6.02307	0.525929	0
1.2580	3.75105	2.37891	-1.13981	0.219934	0
1.2587	4.0568	2.79872	1.30067	2.96433	0
1.2593	3.4453	2.79872	-0.530839	3.88231	0
1.2600	6.19706	0.559743	-1.13981	2.35234	0
1.2607	4.97406	-0.559743	-1.44544	0.525929	0
1.2613	-3.26632	-0.97955	-2.36235	-0.0860611	0
1.2620	-7.53939	-1.81916	0.689401	2.96433	0
1.2627	-6.62213	-2.51884	4.35242	6.01472	0
1.2633	-6.31638	-0.97955	2.82654	2.35234	0
1.2640	-2.34907	0.839615	1.6063	-1.31004	0
1.2647	6.80111	0.839615	1.91194	-0.392056	0
1.2653	14.7357	0.279872	-2.66568	-0.392056	0
1.2660	19.3146	-0.559743	-6.3287	-1.61604	0
1.2667	18.4048	-2.79872	-4.19386	-0.392056	0
1.2673	12.2972	-4.89775	-2.66568	-1.61604	0
1.2680	10.7684	-3.63833	-4.19386	-5.88084	0
1.2687	15.653	-1.53929	-4.49719	-5.88084	0
1.2693	15.0415	-1.81916	-5.4141	-4.66643	0
1.2700	7.41261	-3.35846	-5.10846	-4.97242	0
1.2707	1.3125	-2.09904	-2.05671	-2.52446	0
1.2713	-1.43181	1.81916	-1.44544	-0.392056	0
1.2720	-4.18358	5.17762	-3.27695	-2.21846	0
1.2727	-7.84514	2.79872	-1.75108	-3.44245	0
1.2733	-10.5894	-2.09904	0.0804301	-4.05444	0
1.2740	-9.67219	-2.51884	-2.05671	-6.79883	0
1.2747	-5.70488	-1.25942	-3.58259	-7.10482	0
1.2753	-2.96057	-3.63833	-2.66568	-4.36043	0
1.2760	-3.26632	-5.45749	-2.66568	-5.27842	0
1.2767	-3.57207	-5.45749	-3.88822	-8.6348	0
1.2773	-3.87783	-8.53608	-1.13981	-9.84922	0
1.2780	-9.36644	-6.99679	4.35242	-11.3792	0
1.2787	-16.0855	1.81916	5.87829	-14.4296	0
1.2793	-15.1683	6.71692	1.91194	-15.9596	0
1.2800	-9.36644	4.89775	0.689401	-16.562	0
1.2807	-6.62213	3.63833	3.13218	-17.174	0
1.2813	-3.57207	2.79872	2.21528	-17.174	0
1.2820	0.0894883	0.279872	0.0804301	-16.562	0
1.2827	-3.26632	-0.97955	2.21528	-12.2972	0
1.2833	-8.45664	-2.79872	0.689401	-1.31004	0
1.2840	-5.10083	-7.27666	-5.71973	5.70872	0
1.2847	0.700992	-10.0754	-5.4141	0.525929	0
1.2853	1.924	-9.51563	-0.530839	-6.79883	0
1.2860	1.924	-7.69647	-0.225204	-7.41082	0
1.2867	1.00674	-5.45749	-0.836473	-8.02281	0
1.2873	-2.65482	-4.61788	0.995035	-12.2972	0
1.2880	-6.92789	-5.17762	-0.836473	-11.0732	0
1.2887	-8.45664	-5.45749	-3.27695	-5.27842	0
1.2893	-6.31638	-8.25621	-2.36235	-6.79883	0
1.2900	-2.34907	-12.8741	-1.75108	-11.9912	0
1.2907	-2.34907	-12.8741	-1.75108	-8.3288	0
1.2913	-3.57207	-10.6351	-1.44544	-2.83046	0
1.2920	1.3125	-12.8741	-3.27695	-4.36043	0
1.2927	7.71837	-11.8945	-3.27695	-5.88084	0
1.2933	7.41261	-6.43705	0.995035	-5.88084	0
1.2940	3.13955	-3.9182	1.91194	-6.79883	0
1.2947	2.5355	-1.81916	1.91194	-2.52446	0
1.2953	3.13955	1.53929	5.26702	3.88231	0
1.2960	0.39524	0	5.57266	0.219934	0
1.2967	-2.34907	-2.79872	2.52091	-5.88084	0
1.2973	-0.827767	-1.25942	4.65805	-4.97242	0
1.2980	0.700992	0	8.31877	-4.36043	0
1.2987	-2.34907	-1.53929	8.31877	-5.88084	0
1.2993	-6.01063	-1.25942	6.7929	-4.05444	0
1.3000	-6.92789	1.81916	4.65805	-4.36043	0
1.3007	-7.84514	2.79872	2.82654	-7.41082	0
1.3013	-9.97795	0	3.13218	-5.57485	0
1.3020	-10.5894	-1.53929	3.43781	-3.13645	0
1.3027	-10.5894	-0.279872	0.995035	-3.74844	0
1.3033	-12.7297	-0.97955	0.0804301	-2.21846	0
1.3040	-13.0355	-3.07859	2.82654	2.04634	0
1.3047	-8.15089	-3.35846	2.82654	2.35234	0
1.3053	-3.57207	-2.79872	-1.13981	-1.31004	0
1.3060	-4.18358	-1.81916	-2.66568	-3.74844	0
1.3067	-4.18358	0.839615	0.689401	-2.83046	0
1.3073	-2.34907	3.07859	-0.225204	-0.392056	0
1.3080	-3.57207	4.61788	-6.63434	2.04634	0
1.3087	-5.10083	6.71692	-8.16021	4.8003	0
1.3093	-3.26632	7.27666	-5.71973	5.10629	0
1.3100	-2.34907	6.15717	-7.2456	3.57632	0
1.3107	-2.04332	4.61788	-9.68608	4.18831	0
1.3113	2.8338	0.839615	-8.16021	4.18831	0
1.3120	7.71837	-2.79872	-7.2456	0.831924	0
1.3127	8.02412	-1.25942	-7.2456	-0.698051	0
1.3133	8.63562	-1.25942	-5.4141	-2.21846	0
1.3140	11.6857	-5.73737	-4.49719	-7.71681	0
1.3147	15.3472	-7.27666	-3.88822	-10.4612	0
1.3153	18.099	-5.45749	-1.75108	-8.6348	0
1.3160	16.876	-6.71692	0.0804301	-8.3288	0
1.3167	7.10686	-9.09582	-1.44544	-7.10482	0
1.3173	-1.43181	-9.09582	-0.836473	-0.392056	0
1.3180	-0.522015	-11.0549	1.91194	7.54469	0
1.3187	2.8338	-11.3348	2.82654	13.3395	0
1.3193	1.3125	-7.27666	1.91194	16.0839	0
1.3200	-0.522015	-6.43705	2.21528	13.3395	0
1.3207	-1.73756	-12.1744	0.995035	5.70872	0
1.3213	-3.26632	-16.5124	-2.05671	-1.31004	0
1.3220	-5.10083	-17.7718	-2.36235	-5.57485	0
1.3227	-8.7624	-18.3316	-0.836473	-7.41082	0
1.3233	-13.3338	-16.2325	0.0804301	-7.71681	0
1.3240	-13.3338	-13.7137	2.21528	-9.23723	0
1.3247	-12.424	-12.1744	3.74115	-10.4612	0
1.3253	-15.1683	-8.53608	1.91194	-8.6348	0
1.3260	-15.1683	-6.15717	1.6063	-5.57485	0
1.3267	-11.5067	-7.27666	2.82654	-7.71681	0
1.3273	-8.45664	-5.45749	2.21528	-14.1236	0
1.3280	-7.23364	-0.559743	1.91194	-15.9596	0
1.3287	-5.70488	0.839615	3.43781	-12.5936	0
1.3293	-5.70488	0	0.0804301	-8.94079	0
1.3300	-7.84514	0	-4.49719	-6.49283	0
1.3307	-8.7624	0.839615	-1.44544	-6.49283	0
1.3313	-6.31638	1.81916	3.74115	-10.4612	0
1.3320	-6.01063	1.53929	0.386065	-14.1236	0
1.3327	-8.7624	-0.279872	-3.58259	-12.8996	0
[truncated: 53,152 more rows]
