# Supplementary material for: Identification of Haptic Based Guiding Using Hard Reins
Source: PLoS One. 2015 Jul 22;10(7):e0132020. doi: 10.1371/journal.pone.0132020 (PMC4511788; doi:10.1371/journal.pone.0132020)
Supplement: S4 File — (ZIP) [file pone.0132020.s004.zip › EMGData2/Subject12/T8/t8.txt]

0.0000	8.87974	34.7188	-0.83364	63.7714	0
0.0007	5.82896	30.9419	-2.36092	46.0557	0
0.0013	3.99848	33.7019	-2.36092	26.2304	0
0.0020	4.92021	41.9822	-6.02002	5.76967	0
0.0027	3.38832	45.0328	-6.63093	-12.5306	0
0.0033	0.0259642	45.0328	-2.97183	-30.5259	0
0.0040	-3.93357	46.9212	-2.05546	-43.9715	0
0.0047	-8.51625	47.7928	-3.57638	-49.1566	0
0.0053	-10.3467	47.7928	-2.97183	-54.6467	0
0.0060	-8.20468	49.536	-1.75001	-59.5268	0
0.0067	-7.90609	52.0056	-1.75001	-54.9517	0
0.0073	-9.73656	53.0225	-2.05546	-47.3266	0
0.0080	-7.90609	52.5867	-2.97183	-42.7515	0
0.0087	-4.8553	52.0056	-5.10366	-31.7459	0
0.0093	-0.584194	53.0225	-5.71457	-11.3106	0
0.0100	6.43911	51.134	-3.57638	8.23513	0
0.0107	13.1508	47.5023	-2.05546	22.5703	0
0.0113	15.9031	47.2118	-3.27092	37.5156	0
0.0120	18.6423	47.2118	-3.57638	54.9263	0
0.0127	22.9134	39.2221	-2.66637	72.6165	0
0.0133	26.8859	29.4892	-1.44455	87.8668	0
0.0140	29.0279	22.8069	-0.222728	99.7874	0
0.0147	28.4178	16.2699	0.388183	107.717	0
0.0153	22.9134	12.3477	2.52637	109.243	0
0.0160	13.1508	10.895	7.4073	105.887	0
0.0167	4.60864	7.11808	9.24004	102.837	0
0.0173	4.60864	6.24648	7.10185	98.2624	0
0.0180	10.7102	10.895	8.93458	87.5618	0
0.0187	9.4899	11.4761	12.5937	69.8715	0
0.0193	0.0259642	9.87816	9.54549	47.8857	0
0.0200	-6.07561	15.6888	6.18548	25.9254	0
0.0207	-6.98436	23.0975	8.32367	4.85466	0
0.0213	-7.90609	24.2596	9.85095	-17.4107	0
0.0220	-10.9569	30.0703	7.4073	-41.5315	0
0.0227	-15.5266	42.8538	7.71276	-62.8818	0
0.0233	-16.7599	49.9719	7.71276	-77.522	0
0.0240	-13.3975	56.0731	4.6582	-90.0526	0
0.0247	-14.3063	80.1874	3.44274	-101.338	0
0.0253	-18.2788	114.616	3.7482	-108.048	0
0.0260	-16.1367	134.517	0.388183	-110.488	0
0.0267	-15.228	134.081	-2.66637	-109.268	0
0.0273	-19.2005	120.136	-0.222728	-102.253	0
0.0280	-17.37	99.0721	2.22092	-91.2727	0
0.0287	-12.7874	78.2989	1.61001	-79.3521	0
0.0293	-12.4758	59.4142	1.61001	-61.9668	0
0.0300	-11.2555	38.641	3.13728	-40.0065	0
0.0307	-9.42499	17.8678	2.52637	-22.2908	0
0.0313	-8.81483	1.7432	0.693639	-3.68547	0
0.0320	-6.98436	-9.29709	1.30455	18.9103	0
0.0327	-6.98436	-15.3983	2.83183	36.9056	0
0.0333	-6.98436	-22.0806	3.13728	51.5712	0
0.0340	-2.1031	-35.2999	2.83183	68.9565	0
0.0347	0.337534	-47.0665	4.6582	80.8517	0
0.0353	-1.19435	-48.955	7.10185	82.6817	0
0.0360	2.77817	-51.7151	6.18548	82.3767	0
0.0367	5.82896	-66.9681	3.7482	80.5467	0
0.0373	3.07675	-84.1096	2.52637	73.5316	0
0.0380	3.38832	-93.2614	2.83183	65.6014	0
0.0387	6.75068	-99.9437	4.04729	56.1463	0
0.0393	5.82896	-107.498	4.96366	38.7356	0
0.0400	3.38832	-110.258	4.6582	18.3003	0
0.0407	1.55785	-107.933	4.6582	1.80461	0
0.0413	0.0259642	-99.9437	5.57457	-16.1907	0
0.0420	2.16801	-85.5623	6.18548	-39.066	0
0.0427	3.68691	-74.9578	5.26911	-57.6967	0
0.0433	1.55785	-73.0693	3.44274	-71.1169	0
0.0440	3.07675	-72.7788	2.52637	-83.0121	0
0.0447	4.60864	-70.8903	2.52637	-89.4426	0
0.0453	-0.584194	-70.5998	-0.222728	-91.2727	0
0.0460	-3.63498	-65.806	-2.97183	-92.4927	0
0.0467	0.337534	-52.5867	-2.05546	-88.8326	0
0.0473	3.07675	-42.2727	-1.75001	-78.437	0
0.0480	1.24628	-40.3842	-3.57638	-68.3719	0
0.0487	-0.882782	-38.9316	-4.7982	-56.4767	0
0.0493	-2.1031	-34.5735	-5.10366	-38.761	0
0.0500	-3.63498	-30.0703	-3.27092	-19.8507	0
0.0507	-4.54373	-25.7123	0.999095	-1.85545	0
0.0513	-1.19435	-21.209	2.52637	18.9103	0
0.0520	4.60864	-16.2699	0.693639	41.7856	0
0.0527	7.971	-13.2193	0.0827276	63.7714	0
0.0533	10.4116	-12.0572	-1.1391	81.1567	0
0.0540	11.3204	-9.87816	-2.97183	93.6619	0
0.0547	7.65943	-6.53702	-2.36092	102.837	0
0.0553	6.14052	-4.35801	-0.83364	107.412	0
0.0560	9.19131	-3.48641	0.693639	106.802	0
0.0567	9.19131	-1.59794	0.693639	104.362	0
0.0573	6.75068	1.7432	-2.05546	101.007	0
0.0580	6.14052	3.48641	-2.36092	92.4418	0
0.0587	6.43911	5.66541	2.22092	77.4966	0
0.0593	5.82896	9.00655	3.44274	57.6713	0
0.0600	3.68691	10.1687	0.693639	35.3805	0
0.0607	-0.882782	6.24648	-1.75001	17.0803	0
0.0613	-4.24514	2.90534	-4.18729	1.80461	0
0.0620	-6.07561	5.08435	-4.18729	-18.0207	0
0.0627	-9.73656	5.95595	0.388183	-39.7014	0
0.0633	-13.3975	2.03374	0.388183	-54.6467	0
0.0640	-14.3063	-1.01687	-2.97183	-65.6268	0
0.0647	-13.6961	-1.01687	0.693639	-74.777	0
0.0653	-14.3063	-2.32427	5.57457	-78.7421	0
0.0660	-18.5903	-3.77694	3.44274	-79.3521	0
0.0667	-21.031	-2.90534	-0.528184	-77.522	0
0.0673	-17.0585	-2.90534	-1.75001	-72.0319	0
0.0680	-14.6178	-6.53702	-2.05546	-65.0168	0
0.0687	-16.7599	-6.53702	-1.44455	-53.1217	0
0.0693	-15.228	-4.35801	-1.44455	-30.5259	0
0.0700	-10.6453	-5.66541	-4.18729	-7.34553	0
0.0707	-7.90609	-6.53702	-5.40911	7.62512	0
0.0713	-4.24514	-3.19587	-3.27092	23.4854	0
0.0720	-2.41467	-4.35801	-2.05546	44.2257	0
0.0727	-4.24514	-8.71602	-2.36092	60.7214	0
0.0733	-2.41467	-9.29709	-1.1391	74.1416	0
0.0740	3.99848	-10.1687	0.693639	86.6468	0
0.0747	5.2188	-14.2362	1.30455	91.8318	0
0.0753	3.99848	-15.6888	1.61001	93.6619	0
0.0760	6.75068	-15.1078	1.91546	97.3473	0
0.0767	10.7102	-15.6888	0.693639	95.1869	0
0.0773	11.3204	-14.8172	-0.83364	87.5618	0
0.0780	11.0218	-12.3477	0.999095	79.9367	0
0.0787	11.3204	-13.5098	3.13728	64.6864	0
0.0793	7.36084	-15.1078	2.52637	41.4806	0
0.0800	-0.584194	-14.2362	0.999095	22.2653	0
0.0807	-4.8553	-12.6382	0.0827276	7.62512	0
0.0813	-5.15389	-12.9288	-1.1391	-10.0906	0
0.0820	-7.29593	-14.8172	-1.1391	-30.8309	0
0.0827	-8.20468	-16.851	0.693639	-51.5966	0
0.0833	-6.98436	-16.851	-1.1391	-68.3719	0
0.0840	-9.1264	-16.851	-6.63093	-77.522	0
0.0847	-12.4758	-18.1584	-6.63093	-83.6221	0
0.0853	-13.3975	-19.3205	-2.97183	-90.6627	0
0.0860	-14.0077	-19.3205	-5.10366	-94.0177	0
0.0867	-14.3063	-18.1584	-10.29	-91.2727	0
0.0873	-13.6961	-16.851	-10.29	-87.6126	0
0.0880	-14.3063	-17.5773	-8.76912	-81.4871	0
0.0887	-13.6961	-19.03	-10.29	-65.9319	0
0.0893	-10.6453	-20.3374	-13.0391	-44.8865	0
0.0900	-9.1264	-20.3374	-13.6501	-26.5608	0
0.0907	-9.42499	-16.2699	-12.1228	-9.17556	0
0.0913	-8.81483	-13.5098	-6.63093	10.9802	0
0.0920	-8.20468	-16.5604	1.61001	32.6355	0
0.0927	-5.46546	-18.7394	6.18548	54.3163	0
0.0933	1.85644	-16.851	4.35274	72.9215	0
0.0940	7.65943	-15.6888	5.88002	84.5117	0
0.0947	8.58116	-14.8172	13.2046	89.6968	0
0.0953	10.4116	-12.0572	16.5646	92.7468	0
0.0960	10.4116	-10.7498	15.0373	93.3569	0
0.0967	7.971	-11.7666	16.2592	90.0018	0
0.0973	10.4116	-12.0572	19.0019	82.6817	0
0.0980	15.2929	-12.9288	19.0019	73.8366	0
0.0987	14.0726	-14.2362	17.1755	58.8913	0
0.0993	7.04927	-12.9288	15.0373	37.5156	0
0.1000	1.85644	-9.29709	12.8991	17.3853	0
0.1007	0.0259642	-7.69915	12.2882	1.80461	0
0.1013	0.337534	-9.00655	11.6773	-14.9706	0
0.1020	-1.49294	-9.29709	9.24004	-36.016	0
0.1027	-6.98436	-5.95595	4.35274	-55.5617	0
0.1033	-8.81483	-2.90534	0.388183	-70.5069	0
0.1040	-5.46546	-3.48641	-0.222728	-83.0121	0
0.1047	-4.8553	-5.66541	-1.1391	-91.2727	0
0.1053	-6.3742	-7.11808	-6.32548	-93.4077	0
0.1060	-6.68577	-5.66541	-10.29	-95.2377	0
0.1067	-6.07561	-1.01687	-8.46367	-94.9327	0
0.1073	-4.8553	1.7432	-6.63093	-86.6976	0
0.1080	-3.93357	1.45267	-7.5473	-76.607	0
0.1087	-4.8553	1.7432	-7.5473	-66.5419	0
0.1093	-4.24514	2.61481	-5.10366	-47.3266	0
0.1100	-2.71326	3.48641	-1.1391	-25.3408	0
0.1107	-2.1031	5.37488	-0.222728	-10.7006	0
0.1113	2.4666	7.11808	-2.97183	8.23513	0
0.1120	7.36084	8.42549	-3.27092	34.1605	0
0.1127	7.971	10.1687	0.693639	52.4862	0
0.1133	11.0218	11.4761	3.13728	63.7714	0
0.1140	15.9031	11.4761	2.52637	75.3616	0
0.1147	16.5132	12.9288	2.22092	82.6817	0
0.1153	15.9031	14.5267	0.693639	84.5117	0
0.1160	18.0321	14.5267	0.0827276	85.7317	0
0.1167	17.7335	15.3983	3.44274	83.9017	0
0.1173	15.9031	17.2868	5.26911	79.6316	0
0.1180	15.2929	17.2868	3.44274	70.7865	0
0.1187	12.8523	19.03	4.35274	51.5712	0
0.1193	8.58116	23.9691	5.88002	30.1955	0
0.1200	3.99848	24.2596	3.44274	14.0302	0
0.1207	-1.80451	21.7901	2.22092	-3.38047	0
0.1213	-6.3742	24.5501	5.57457	-24.1208	0
0.1220	-9.42499	26.4386	4.6582	-43.3615	0
0.1227	-12.4758	23.6785	0.0827276	-62.5768	0
0.1233	-16.1367	23.9691	-0.528184	-79.9621	0
0.1240	-18.2788	28.6176	0.693639	-88.5276	0
0.1247	-17.0585	29.1987	-1.44455	-93.1027	0
0.1253	-14.3063	26.4386	-2.97183	-97.3728	0
0.1260	-14.3063	26.7291	-1.75001	-98.2878	0
0.1267	-14.6178	27.3102	-1.1391	-94.0177	0
0.1273	-11.567	27.3102	-2.97183	-87.0026	0
0.1280	-8.81483	28.6176	-6.02002	-76.302	0
0.1287	-8.81483	30.9419	-8.46367	-58.9167	0
0.1293	-7.29593	30.6513	-7.5473	-36.321	0
0.1300	-4.54373	28.6176	-6.32548	-16.4957	0
0.1307	-5.15389	30.0703	-6.63093	-1.85545	0
0.1313	-5.76404	34.7188	-4.7982	16.7753	0
0.1320	-2.41467	33.7019	-2.05546	38.7356	0
0.1327	0.337534	27.3102	-1.1391	54.3163	0
0.1333	-0.584194	23.9691	-1.44455	66.8214	0
0.1340	0.337534	24.8407	-2.36092	79.6316	0
0.1347	3.68691	25.1312	-3.27092	87.2568	0
0.1353	5.53037	26.1481	-1.44455	89.0868	0
0.1360	5.82896	28.6176	0.693639	89.6968	0
0.1367	5.82896	30.3608	0.693639	87.2568	0
0.1373	3.68691	31.2324	0.999095	81.4617	0
0.1380	1.24628	32.8303	2.52637	71.0915	0
0.1387	0.947692	34.283	0.693639	53.4012	0
0.1393	-1.19435	36.7526	-3.88183	31.7205	0
0.1400	-4.24514	37.7694	-5.71457	14.0302	0
0.1407	-3.63498	36.7526	-2.97183	-2.16045	0
0.1413	-2.1031	37.7694	-2.36092	-19.8507	0
0.1420	-3.02483	40.0937	-6.93639	-40.0065	0
0.1427	-3.02483	38.3505	-9.38004	-58.3067	0
0.1433	-2.71326	38.06	-6.63093	-71.1169	0
0.1440	-6.07561	43.8706	-6.63093	-80.5721	0
0.1447	-10.0351	50.8435	-7.24185	-90.3577	0
0.1453	-10.0351	54.7657	-4.7982	-94.0177	0
0.1460	-8.81483	56.3636	-2.66637	-90.0526	0
0.1467	-11.567	55.6373	-4.18729	-85.1726	0
0.1473	-16.1367	52.0056	-7.5473	-81.1821	0
0.1480	-14.0077	48.955	-11.2064	-72.0319	0
0.1487	-6.07561	44.7422	-11.5119	-55.2567	0
0.1493	-5.76404	37.3336	-9.07458	-32.9659	0
0.1500	-7.90609	30.0703	-9.38004	-11.6156	0
0.1507	-2.41467	26.1481	-9.99095	4.54965	0
0.1513	2.16801	20.9184	-5.71457	20.7403	0
0.1520	1.24628	15.3983	-3.57638	41.4806	0
0.1527	4.31005	15.3983	-6.32548	60.7214	0
0.1533	10.4116	17.8678	-6.93639	74.4466	0
0.1540	8.58116	14.8172	-5.71457	85.4267	0
0.1547	6.43911	11.7666	-4.7982	92.7468	0
0.1553	12.2421	11.7666	-3.88183	94.5769	0
0.1560	14.9813	10.1687	-2.97183	93.0519	0
0.1567	9.4899	8.13495	-2.36092	89.6968	0
0.1573	6.43911	7.11808	1.30455	82.9867	0
0.1580	10.1001	5.08435	5.26911	71.7015	0
0.1587	11.9305	2.90534	4.35274	55.2313	0
0.1593	6.43911	5.66541	3.13728	36.9056	0
0.1600	-3.32341	10.895	4.35274	20.4353	0
0.1607	-14.3063	14.5267	3.7482	1.80461	0
0.1613	-24.0818	15.3983	1.30455	-18.6307	0
0.1620	-27.7427	13.6551	0.693639	-35.711	0
0.1627	-27.7427	11.7666	0.0827276	-52.2066	0
0.1633	-25.9122	13.6551	-1.75001	-69.2869	0
0.1640	-21.031	15.1078	-1.75001	-81.1821	0
0.1647	-16.1367	14.8172	-1.1391	-87.0026	0
0.1653	-15.228	13.6551	-3.57638	-91.2727	0
0.1660	-12.4758	12.0572	-7.24185	-91.5777	0
0.1667	-5.15389	12.0572	-7.5473	-87.3076	0
0.1673	1.85644	9.00655	-6.63093	-80.5721	0
0.1680	5.2188	2.61481	-9.07458	-71.7269	0
0.1687	9.19131	-1.59794	-11.2064	-57.6967	0
0.1693	14.9813	-2.61481	-11.5119	-38.151	0
0.1700	21.3945	-4.64854	-12.7337	-20.4607	0
0.1707	24.7568	-4.64854	-11.2064	-7.04053	0
0.1713	26.8859	-1.01687	-4.7982	11.8952	0
0.1720	31.157	2.61481	-0.222728	36.9056	0
0.1727	34.8179	4.50328	0.0827276	54.3163	0
0.1733	35.4281	3.77694	2.52637	64.3814	0
0.1740	36.0383	1.45267	4.35274	77.1916	0
0.1747	36.96	-2.90534	3.13728	85.7317	0
0.1753	36.96	-12.9288	2.22092	84.2067	0
0.1760	35.1295	-25.7123	2.83183	80.2417	0
0.1767	31.7672	-29.4892	3.44274	76.8866	0
0.1773	29.3265	-25.4217	3.44274	70.1765	0
0.1780	26.8859	-26.7291	3.13728	58.8913	0
0.1787	22.3032	-31.5229	2.52637	41.4806	0
0.1793	17.422	-32.5398	0.693639	19.2153	0
0.1800	14.0726	-32.5398	-1.44455	-2.46545	0
0.1807	10.7102	-33.7019	-1.44455	-21.6808	0
0.1813	6.75068	-34.5735	-1.1391	-41.2265	0
0.1820	2.77817	-33.9925	-2.36092	-61.3568	0
0.1827	-3.32341	-31.8135	-2.97183	-79.6571	0
0.1833	-10.0351	-27.8913	-2.05546	-92.4927	0
0.1840	-14.6178	-25.7123	0.388183	-99.8128	0
0.1847	-17.37	-25.1312	1.30455	-106.828	0
0.1853	-17.9802	-23.388	-1.75001	-112.013	0
0.1860	-15.8381	-14.8172	-4.49274	-109.573	0
0.1867	-12.4758	-0.435801	-2.97183	-102.558	0
0.1873	-8.51625	10.895	-1.75001	-96.4577	0
0.1880	-2.71326	15.3983	-3.88183	-86.0876	0
0.1887	0.0259642	20.0468	-5.40911	-67.4569	0
0.1893	-3.32341	22.5164	-5.10366	-45.4965	0
0.1900	-6.98436	15.9794	-2.97183	-27.4758	0
0.1907	-5.15389	9.00655	0.693639	-11.0056	0
0.1913	-2.71326	7.11808	1.91546	11.2852	0
0.1920	-3.63498	1.45267	0.999095	34.4655	0
0.1927	-6.3742	-9.58762	3.44274	49.7158	0
0.1933	-8.81483	-16.5604	5.88002	58.5863	0
0.1940	-10.6453	-18.4489	3.7482	66.2114	0
0.1947	-8.81483	-19.3205	2.22092	70.7865	0
0.1953	-4.54373	-19.03	2.83183	72.0065	0
0.1960	-2.71326	-16.851	2.22092	71.7015	0
0.1967	-3.32341	-16.5604	-1.1391	67.7365	0
0.1973	-3.63498	-17.5773	-3.27092	60.7214	0
0.1980	-6.98436	-17.5773	-3.27092	51.5712	0
0.1987	-9.42499	-15.6888	-3.88183	32.9405	0
0.1993	-7.90609	-14.5267	-5.10366	8.23513	0
0.2000	-8.51625	-12.9288	-3.27092	-10.3956	0
0.2007	-12.4758	-12.0572	2.22092	-24.1208	0
0.2013	-13.3975	-12.6382	7.4073	-43.9715	0
0.2020	-14.3063	-13.2193	9.24004	-65.6268	0
0.2027	-17.0585	-12.0572	6.18548	-81.4871	0
0.2033	-15.228	-10.1687	2.52637	-94.0177	0
0.2040	-15.5266	-9.87816	1.30455	-103.168	0
0.2047	-22.8614	-12.9288	0.388183	-107.438	0
0.2053	-24.3804	-17.5773	-2.05546	-107.743	0
0.2060	-20.7194	-17.8678	-2.66637	-105.608	0
0.2067	-23.4716	-13.5098	-2.97183	-99.2028	0
0.2073	-27.1326	-7.40862	-4.7982	-92.4927	0
0.2080	-25.3021	-4.35801	-4.7982	-82.0971	0
0.2087	-23.7702	-4.06748	-3.57638	-62.8818	0
0.2093	-21.3296	-3.77694	-4.18729	-42.1415	0
0.2100	-18.5903	-1.3074	-6.32548	-26.8658	0
0.2107	-20.7194	1.7432	-5.71457	-8.56555	0
0.2113	-19.4991	5.37488	-0.83364	14.6402	0
0.2120	-10.6453	9.00655	2.83183	33.8555	0
0.2127	-4.8553	12.9288	-0.222728	51.2408	0
0.2133	-6.3742	15.3983	-2.97183	68.9565	0
0.2140	-7.29593	11.7666	0.693639	78.7166	0
0.2147	-4.8553	5.66541	4.96366	82.3767	0
0.2153	-2.41467	2.61481	5.57457	87.2568	0
0.2160	-3.02483	-2.61481	5.26911	87.8668	0
0.2167	-3.63498	-11.4761	3.7482	80.2417	0
0.2173	-2.41467	-14.5267	2.52637	73.2265	0
0.2180	-2.41467	-12.6382	2.52637	65.6014	0
0.2187	-3.02483	-14.8172	-0.222728	49.4108	0
0.2193	-2.1031	-18.1584	-2.66637	27.7554	0
0.2200	-2.41467	-19.3205	-1.75001	10.9802	0
0.2207	-4.24514	-21.7901	-3.57638	-2.46545	0
0.2213	-6.98436	-23.9691	-7.5473	-20.1557	0
0.2220	-13.0859	-23.9691	-5.40911	-41.2265	0
0.2227	-17.9802	-23.0975	-1.44455	-58.0017	0
0.2233	-16.1367	-20.6279	-2.97183	-71.1169	0
0.2240	-15.5266	-18.1584	-5.40911	-81.1821	0
0.2247	-17.9802	-17.5773	-6.02002	-85.1726	0
0.2253	-17.9802	-16.851	-6.63093	-86.6976	0
0.2260	-16.1367	-18.4489	-5.40911	-87.0026	0
0.2267	-17.0585	-22.0806	-2.66637	-81.7921	0
0.2273	-16.1367	-20.3374	-4.7982	-71.1169	0
0.2280	-12.1772	-14.2362	-9.99095	-60.1368	0
0.2287	-7.90609	-11.1856	-8.76912	-43.9715	0
0.2293	-6.07561	-9.00655	-4.18729	-21.6808	0
0.2300	-6.3742	-2.90534	-5.10366	-4.29548	0
0.2307	-3.32341	1.01687	-8.15821	11.2852	0
0.2313	0.947692	0.435801	-7.24185	34.1605	0
0.2320	-0.584194	-0.726335	-4.7982	56.7563	0
0.2327	-3.02483	-1.01687	-1.75001	72.9215	0
0.2333	0.636122	-1.01687	0.0827276	86.9518	0
0.2340	2.77817	-1.01687	-1.75001	97.0423	0
0.2347	1.24628	-2.03374	-2.05546	99.7874	0
0.2353	3.68691	-4.64854	0.999095	102.532	0
0.2360	5.2188	-8.71602	-0.528184	104.667	0
0.2367	3.07675	-12.3477	-3.88183	99.7874	0
0.2373	3.38832	-14.8172	-0.222728	93.0519	0
0.2380	6.43911	-17.2868	4.35274	83.9017	0
0.2387	4.92021	-19.03	5.26911	63.1614	0
0.2393	0.947692	-18.7394	4.35274	39.6506	0
0.2400	-2.1031	-18.4489	1.30455	23.1804	0
0.2407	-6.07561	-22.6617	-1.75001	5.76967	0
0.2413	-11.2555	-28.4723	-0.222728	-14.0556	0
0.2420	-13.3975	-27.6007	1.30455	-29.3059	0
0.2427	-12.7874	-23.6785	-1.75001	-44.2765	0
0.2433	-11.567	-26.4386	-6.02002	-59.2217	0
0.2440	-6.98436	-30.3608	-9.99095	-67.4569	0
0.2447	-1.80451	-26.7291	-12.1228	-70.2019	0
0.2453	-2.1031	-21.7901	-11.5119	-71.4219	0
0.2460	-1.49294	-19.3205	-12.1228	-68.3719	0
0.2467	6.43911	-15.6888	-14.8719	-61.0518	0
0.2473	11.0218	-12.9288	-16.0937	-52.2066	0
0.2480	9.4899	-13.5098	-13.9555	-40.9215	0
0.2487	12.5407	-13.8004	-10.29	-22.5958	0
0.2493	18.3437	-12.0572	-7.5473	0.279588	0
0.2500	20.1742	-9.29709	-6.63093	20.4353	0
0.2507	20.7843	-8.42549	-3.27092	37.2106	0
0.2513	23.5235	-8.42549	1.30455	55.5363	0
0.2520	26.8859	-5.37488	0.693639	75.3616	0
0.2527	28.7164	-0.145267	-0.222728	92.7468	0
0.2533	29.0279	2.61481	4.35274	107.412	0
0.2540	29.0279	4.50328	8.01821	116.258	0
0.2547	27.8076	8.42549	7.71276	120.528	0
0.2553	24.4453	12.3477	8.01821	123.273	0
0.2560	23.8351	13.6551	9.85095	122.968	0
0.2567	26.2757	10.895	10.4619	118.698	0
0.2573	27.8076	3.48641	10.1564	111.378	0
0.2580	27.8076	-3.77694	8.93458	99.7874	0
0.2587	25.367	-7.69915	8.01821	83.5967	0
0.2593	20.4727	-10.1687	7.10185	65.2964	0
0.2600	18.6423	-13.8004	4.6582	47.5807	0
0.2607	19.564	-17.5773	3.44274	29.5855	0
0.2613	16.8118	-21.209	4.35274	10.0652	0
0.2620	12.8523	-21.209	5.88002	-9.48056	0
0.2627	9.80147	-11.7666	7.4073	-23.2058	0
0.2633	7.971	1.45267	6.18548	-32.9659	0
0.2640	10.1001	6.53702	2.52637	-42.7515	0
0.2647	11.6319	2.61481	1.61001	-50.9866	0
0.2653	8.26959	-3.77694	0.999095	-55.2567	0
0.2660	7.971	-11.4761	-1.1391	-54.6467	0
0.2667	12.5407	-22.0806	-0.222728	-48.8516	0
0.2673	13.1508	-33.1209	0.999095	-40.0065	0
0.2680	12.2421	-39.5126	-1.75001	-28.6959	0
0.2687	16.2016	-42.8538	-0.528184	-11.6156	0
0.2693	19.2524	-44.4517	3.7482	7.93012	0
0.2700	18.0321	-43.1443	4.04729	24.0954	0
0.2707	18.3437	-41.6916	1.91546	42.3957	0
0.2713	19.564	-41.9822	0.999095	63.4664	0
0.2720	19.8626	-41.4011	0.999095	82.9867	0
0.2727	25.9771	-37.6242	3.44274	100.397	0
0.2733	36.3498	-33.4114	4.35274	115.648	0
0.2740	38.4789	-30.9419	1.61001	125.408	0
0.2747	34.2078	-28.4723	1.61001	130.288	0
0.2753	35.7397	-25.1312	4.35274	132.118	0
0.2760	38.4789	-22.0806	4.35274	130.288	0
0.2767	33.9092	-18.1584	4.35274	125.713	0
0.2773	31.157	-13.8004	4.35274	119.308	0
0.2780	34.2078	-12.9288	3.44274	106.497	0
0.2787	34.2078	-13.8004	7.10185	87.2568	0
0.2793	29.9367	-12.9288	12.8991	67.4315	0
0.2800	26.5873	-12.0572	13.2046	49.4108	0
0.2807	20.7843	-12.0572	13.2046	28.6704	0
0.2813	14.9813	-12.0572	12.5937	2.10962	0
0.2820	13.1508	-10.1687	5.88002	-24.1208	0
0.2827	10.7102	-8.13495	0.693639	-45.8015	0
0.2833	3.99848	-8.13495	1.91546	-68.3719	0
0.2840	-2.41467	-10.7498	1.91546	-92.1877	0
0.2847	-6.98436	-10.7498	-0.528184	-107.133	0
0.2853	-12.4758	-6.53702	-3.88183	-117.808	0
0.2860	-19.8107	-5.08435	-8.15821	-131.559	0
0.2867	-25.3021	-4.06748	-8.76912	-139.489	0
0.2873	-27.1326	0.435801	-7.5473	-139.489	0
0.2880	-28.0413	3.77694	-7.85276	-140.709	0
0.2887	-31.4037	2.61481	-6.63093	-136.134	0
0.2893	-38.7256	0.726335	-5.71457	-121.163	0
0.2900	-43.3082	3.19587	-9.38004	-110.183	0
0.2907	-41.7763	9.00655	-11.5119	-102.253	0
0.2913	-39.0371	15.6888	-10.29	-84.8676	0
0.2920	-39.6473	20.3374	-9.99095	-67.4569	0
0.2927	-38.1154	25.567	-9.68549	-58.0017	0
0.2933	-32.624	33.7019	-10.901	-48.8516	0
0.2940	-29.8718	41.6916	-14.8719	-40.9215	0
0.2947	-27.4311	45.0328	-17.6146	-37.236	0
0.2953	-24.3804	43.8706	-17.9201	-33.2709	0
0.2960	-27.4311	40.3842	-17.0037	-31.7459	0
0.2967	-32.3124	38.3505	-13.9555	-38.151	0
0.2973	-29.8718	32.8303	-11.2064	-46.1065	0
0.2980	-28.963	23.6785	-8.46367	-55.5617	0
0.2987	-37.2066	19.03	-2.97183	-73.557	0
0.2993	-43.6068	20.0468	-0.222728	-91.2727	0
0.3000	-42.0879	17.5773	-4.18729	-104.388	0
0.3007	-44.8271	12.0572	-5.40911	-121.468	0
0.3013	-52.149	11.7666	-3.27092	-140.099	0
0.3020	-53.9795	12.3477	-5.10366	-154.739	0
0.3027	-54.2911	11.4761	-7.5473	-168.769	0
0.3033	-59.1723	15.9794	-8.46367	-179.165	0
0.3040	-62.8333	23.0975	-11.8173	-182.825	0
0.3047	-63.755	23.9691	-15.1773	-185.265	0
0.3053	-67.416	27.3102	-15.7882	-184.045	0
0.3060	-67.7145	36.462	-16.3992	-176.725	0
0.3067	-61.0028	41.6916	-16.0937	-170.294	0
0.3073	-56.4201	41.1106	-16.3992	-160.534	0
0.3080	-56.4201	42.8538	-18.531	-139.184	0
0.3087	-54.5897	43.8706	-16.3992	-115.673	0
0.3093	-50.02	41.1106	-11.2064	-97.0677	0
0.3100	-45.1387	36.462	-9.38004	-77.217	0
0.3107	-39.0371	30.6513	-9.99095	-54.3417	0
0.3113	-32.3124	23.6785	-8.46367	-30.8309	0
0.3120	-27.1326	15.3983	-6.63093	-9.17556	0
0.3127	-23.4716	5.66541	-4.49274	9.15014	0
0.3133	-21.6411	-4.64854	-2.05546	23.4854	0
0.3140	-22.8614	-12.0572	-2.97183	34.4655	0
0.3147	-24.6919	-14.8172	-4.18729	40.5656	0
0.3153	-24.0818	-15.1078	-2.36092	44.5307	0
0.3160	-21.6411	-19.9016	-0.222728	47.2757	0
0.3167	-22.8614	-28.4723	2.22092	44.2257	0
0.3173	-26.821	-32.5398	3.7482	36.9056	0
0.3180	-27.1326	-34.5735	0.693639	27.7554	0
0.3187	-26.821	-38.9316	-2.97183	11.8952	0
0.3193	-29.5732	-40.6748	-0.222728	-8.56555	0
0.3200	-30.7935	-40.3842	3.7482	-23.8158	0
0.3207	-29.8718	-42.8538	2.83183	-39.7014	0
0.3213	-30.7935	-42.5632	-0.222728	-61.9668	0
0.3220	-29.8718	-36.7526	-1.1391	-82.0971	0
0.3227	-26.2108	-30.3608	-2.05546	-91.2727	0
0.3233	-28.3529	-23.6785	-4.18729	-98.5928	0
0.3240	-31.7022	-15.6888	-4.7982	-106.218	0
0.3247	-31.7022	-11.1856	-3.27092	-107.438	0
0.3253	-32.624	-9.58762	-2.97183	-104.388	0
0.3260	-34.753	-4.35801	-3.88183	-102.253	0
0.3267	-30.7935	2.61481	-4.7982	-98.2878	0
0.3273	-26.2108	6.24648	-5.71457	-87.6126	0
0.3280	-23.7702	7.55388	-5.10366	-69.8969	0
0.3287	-19.8107	9.00655	-4.49274	-46.4116	0
0.3293	-15.8381	9.87816	-5.40911	-24.7308	0
0.3300	-15.8381	11.1856	-5.10366	-8.26054	0
0.3307	-15.5266	14.2362	-2.97183	12.2002	0
0.3313	-13.3975	13.2193	-2.97183	37.8206	0
0.3320	-10.0351	9.00655	-4.18729	58.5863	0
0.3327	-5.46546	8.13495	-3.27092	73.5316	0
0.3333	-3.93357	9.87816	-1.75001	89.6968	0
0.3340	-6.07561	9.29709	3.44274	101.312	0
0.3347	-4.54373	11.4761	9.85095	103.752	0
0.3353	-1.49294	15.6888	8.32367	104.667	0
0.3360	-3.02483	16.2699	1.61001	106.497	0
0.3367	-5.46546	15.6888	1.30455	101.922	0
0.3373	-4.8553	16.7057	4.04729	91.5268	0
0.3380	-5.46546	18.1584	2.83183	79.0216	0
0.3387	-7.29593	21.4995	2.83183	60.1113	0
0.3393	-5.15389	27.3102	3.13728	37.5156	0
0.3400	-1.80451	31.9587	0.999095	20.1303	0
0.3407	-2.71326	33.9925	1.61001	3.93964	0
0.3413	-5.15389	35.5904	4.35274	-17.1057	0
0.3420	-6.98436	36.462	3.13728	-37.236	0
0.3427	-10.6453	40.3842	1.61001	-52.8167	0
0.3433	-15.8381	47.5023	2.52637	-65.6268	0
0.3440	-21.9397	53.6035	1.61001	-74.777	0
0.3447	-26.2108	58.8331	0.693639	-78.437	0
0.3453	-24.9905	62.1743	-0.222728	-79.9621	0
0.3460	-20.4208	61.8837	-4.49274	-77.522	0
0.3467	-18.8889	61.8837	-6.02002	-69.5919	0
0.3473	-19.4991	61.1574	-3.27092	-60.4418	0
0.3480	-16.7599	53.0225	-5.10366	-46.4116	0
0.3487	-10.6453	41.9822	-9.07458	-24.1208	0
0.3493	-5.15389	35.5904	-8.15821	-3.68547	0
0.3500	-2.41467	30.0703	-8.46367	11.8952	0
0.3507	-0.584194	24.5501	-10.29	30.8055	0
0.3513	3.38832	25.567	-5.40911	53.4012	0
0.3520	4.92021	26.1481	0.0827276	72.9215	0
0.3527	3.99848	20.0468	-1.1391	90.0018	0
0.3533	4.92021	14.5267	-1.1391	101.617	0
0.3540	5.2188	14.2362	2.83183	108.023	0
0.3547	3.38832	11.4761	4.6582	114.733	0
0.3553	3.07675	6.82755	5.26911	118.698	0
0.3560	3.38832	5.08435	6.79639	112.903	0
0.3567	2.77817	4.06748	8.62912	104.667	0
0.3573	2.16801	3.48641	8.93458	99.4824	0
0.3580	-0.584194	5.95595	8.93458	88.1718	0
0.3587	-6.07561	10.1687	7.10185	67.7365	0
0.3593	-6.98436	15.3983	2.52637	47.5807	0
0.3600	-6.98436	20.9184	-0.528184	29.5855	0
0.3607	-11.567	23.6785	-0.222728	5.15966	0
0.3613	-14.3063	21.4995	-1.1391	-21.6808	0
0.3620	-12.4758	18.4489	-6.63093	-41.8365	0
0.3627	-8.81483	17.2868	-7.24185	-58.3067	0
0.3633	-2.41467	15.3983	-4.7982	-73.862	0
0.3640	3.07675	11.7666	-7.5473	-82.4021	0
0.3647	3.99848	6.82755	-11.2064	-85.1726	0
0.3653	4.60864	1.7432	-7.85276	-86.3926	0
0.3660	3.68691	-3.48641	-6.32548	-83.3171	0
0.3667	-4.24514	-7.40862	-7.24185	-77.827	0
0.3673	-8.51625	-7.40862	-3.88183	-69.2869	0
0.3680	-2.71326	-5.08435	-2.05546	-50.9866	0
0.3687	-0.584194	-5.08435	-4.18729	-26.2558	0
0.3693	-6.07561	-4.06748	0.0827276	-4.60049	0
0.3700	-8.20468	4.79381	6.49093	17.6903	0
0.3707	-2.71326	19.4658	4.96366	39.9556	0
0.3713	1.24628	30.0703	4.04729	59.8063	0
0.3720	0.337534	31.9587	6.79639	79.6316	0
0.3727	1.24628	26.7291	3.7482	96.7373	0
0.3733	5.82896	20.9184	-1.1391	107.107	0
0.3740	4.60864	16.2699	-2.36092	114.733	0
0.3747	1.55785	12.0572	-2.97183	121.443	0
0.3753	7.04927	8.71602	-1.75001	121.138	0
0.3760	11.3204	9.00655	4.35274	112.903	0
0.3767	5.82896	13.6551	8.62912	104.972	0
0.3773	1.24628	15.9794	8.93458	98.5674	0
0.3780	1.24628	12.9288	10.7673	85.7317	0
0.3787	-2.41467	9.00655	10.1564	62.8564	0
0.3793	-5.76404	8.42549	5.26911	38.1256	0
0.3800	-5.76404	8.13495	3.7482	18.6053	0
0.3807	-5.46546	5.37488	4.96366	-2.16045	0
0.3813	-4.8553	1.01687	1.91546	-25.3408	0
0.3820	-5.76404	-1.3074	-2.05546	-44.8865	0
0.3827	-9.73656	-1.59794	-1.44455	-60.1368	0
0.3833	-11.567	-1.01687	-0.528184	-71.1169	0
0.3840	-10.9569	-2.61481	-0.528184	-77.522	0
0.3847	-14.3063	-8.42549	3.13728	-81.1821	0
0.3853	-17.0585	-16.5604	6.18548	-83.6221	0
0.3860	-14.9164	-20.3374	3.44274	-81.1821	0
0.3867	-13.6961	-18.4489	0.999095	-75.387	0
0.3873	-16.1367	-20.3374	2.22092	-65.6268	0
0.3880	-15.5266	-27.6007	2.52637	-48.2416	0
0.3887	-8.51625	-27.6007	1.91546	-26.2558	0
0.3893	-3.02483	-19.611	2.22092	-6.12551	0
0.3900	-3.63498	-15.6888	3.13728	12.5052	0
0.3907	-3.32341	-14.5267	3.44274	32.6355	0
0.3913	-0.272624	-10.1687	2.83183	54.6213	0
0.3920	-0.882782	-8.71602	1.30455	76.5816	0
0.3927	-1.19435	-8.42549	0.693639	92.7468	0
0.3933	3.68691	-4.64854	0.693639	101.922	0
0.3940	6.75068	-5.95595	3.44274	108.938	0
0.3947	8.58116	-12.0572	7.71276	112.598	0
0.3953	13.4624	-9.87816	8.93458	112.598	0
0.3960	14.3712	-8.42549	5.57457	111.378	0
0.3967	10.1001	-19.03	3.13728	104.667	0
0.3973	7.971	-26.1481	3.13728	91.5268	0
0.3980	8.58116	-23.0975	6.49093	76.2766	0
0.3987	7.36084	-23.388	9.85095	56.1463	0
0.3993	4.92021	-27.0197	6.49093	33.2455	0
0.4000	3.99848	-25.1312	1.61001	15.5552	0
0.4007	3.99848	-20.3374	0.999095	-2.46545	0
0.4013	2.4666	-16.5604	-0.222728	-27.4758	0
0.4020	-1.80451	-13.5098	-2.36092	-48.8516	0
0.4027	-4.24514	-9.58762	-3.27092	-61.3568	0
0.4033	-3.02483	-5.95595	-8.46367	-73.862	0
0.4040	-3.32341	-6.53702	-13.0391	-83.9271	0
0.4047	-5.15389	-5.66541	-10.29	-88.5276	0
0.4053	-5.76404	5.66541	-5.10366	-90.6627	0
0.4060	-7.59452	20.0468	-1.44455	-86.6976	0
0.4067	-8.81483	27.3102	3.44274	-75.387	0
0.4073	-6.07561	29.7797	4.04729	-65.0168	0
0.4080	-3.93357	26.7291	-0.222728	-51.2916	0
0.4087	-5.46546	17.2868	-2.05546	-28.0859	0
0.4093	-3.32341	6.82755	-4.18729	-7.04053	0
0.4100	2.16801	-2.03374	-6.63093	7.93012	0
0.4107	1.55785	-10.7498	-3.88183	26.8404	0
0.4113	-1.49294	-16.2699	-1.1391	49.1058	0
0.4120	1.85644	-18.7394	-2.97183	66.8214	0
0.4127	3.07675	-22.6617	-0.528184	81.1567	0
0.4133	-1.49294	-25.4217	4.6582	95.1869	0
0.4140	-0.882782	-25.7123	5.57457	105.582	0
0.4147	5.82896	-25.7123	4.35274	110.158	0
0.4153	9.19131	-26.7291	4.35274	109.243	0
0.4160	8.58116	-27.6007	4.96366	103.142	0
0.4167	7.971	-27.3102	4.04729	95.7969	0
0.4173	4.60864	-26.7291	3.13728	86.3418	0
0.4180	-0.584194	-27.3102	4.04729	69.2615	0
0.4187	-2.71326	-26.7291	6.18548	45.1407	0
0.4193	-3.32341	-22.6617	7.10185	24.0954	0
0.4200	-3.02483	-21.209	5.57457	7.62512	0
0.4207	-1.19435	-24.5501	1.61001	-13.7506	0
0.4213	-4.24514	-25.7123	-2.05546	-38.151	0
0.4220	-11.567	-23.0975	-2.97183	-56.7817	0
0.4227	-14.3063	-20.3374	-2.36092	-74.167	0
0.4233	-15.5266	-18.1584	-4.7982	-89.4426	0
0.4240	-19.2005	-17.5773	-6.02002	-94.9327	0
0.4247	-17.9802	-19.3205	-4.7982	-99.2028	0
0.4253	-13.3975	-18.7394	-6.32548	-102.558	0
0.4260	-12.4758	-14.8172	-9.68549	-94.0177	0
0.4267	-10.6453	-13.8004	-11.5119	-80.8771	0
0.4273	-4.24514	-14.8172	-14.5664	-72.337	0
0.4280	-0.272624	-15.3983	-17.0037	-55.2567	0
0.4287	-1.80451	-14.8172	-13.9555	-27.1708	0
0.4293	-3.02483	-11.1856	-11.2064	-8.87055	0
0.4300	-0.882782	-6.53702	-11.2064	2.71963	0
0.4307	2.4666	-2.90534	-9.68549	21.6553	0
0.4313	0.337534	2.03374	-6.63093	43.6157	0
0.4320	-5.46546	5.66541	-4.7982	60.7214	0
0.4327	-4.8553	5.08435	-4.7982	75.3616	0
0.4333	0.636122	4.06748	-4.7982	85.4267	0
0.4340	2.77817	5.37488	-3.88183	86.6468	0
0.4347	3.99848	5.95595	-0.222728	86.3418	0
0.4353	3.99848	4.50328	6.49093	90.0018	0
0.4360	-0.882782	3.19587	8.93458	89.0868	0
0.4367	-3.93357	3.48641	6.79639	81.7667	0
0.4373	-1.19435	3.48641	4.96366	72.6165	0
0.4380	1.24628	1.7432	4.96366	56.4513	0
0.4387	2.4666	0.726335	4.35274	33.2455	0
0.4393	1.24628	2.32427	3.44274	16.7753	0
0.4400	-5.46546	2.03374	0.0827276	4.54965	0
0.4407	-10.3467	0.726335	-5.40911	-14.6656	0
0.4413	-8.81483	0.726335	-9.07458	-38.151	0
0.4420	-6.3742	-2.90534	-8.46367	-60.1368	0
0.4427	-7.29593	-5.95595	-5.71457	-81.1821	0
0.4433	-8.51625	-0.435801	-2.97183	-94.9327	0
0.4440	-9.73656	5.37488	-3.27092	-100.423	0
0.4447	-14.3063	5.37488	-4.49274	-105.608	0
0.4453	-17.37	6.82755	-2.97183	-108.658	0
0.4460	-12.1772	12.0572	-2.05546	-106.218	0
0.4467	-6.07561	15.6888	-2.97183	-101.338	0
0.4473	-8.81483	16.9962	-2.05546	-89.1376	0
0.4480	-12.4758	15.3983	-1.1391	-68.0669	0
0.4487	-10.6453	14.2362	-4.49274	-47.3266	0
0.4493	-9.73656	16.2699	-9.07458	-30.5259	0
0.4500	-9.42499	16.7057	-7.85276	-12.5306	0
0.4507	-2.71326	12.6382	-2.36092	10.3702	0
0.4513	3.07675	11.7666	0.999095	35.0755	0
0.4520	1.55785	14.5267	3.44274	54.6213	0
0.4527	0.0259642	15.9794	7.4073	69.8715	0
0.4533	4.31005	15.9794	8.62912	83.9017	0
0.4540	10.1001	16.7057	5.88002	90.0018	0
0.4547	10.1001	19.03	6.79639	91.8318	0
0.4553	7.971	24.2596	8.01821	94.5769	0
0.4560	9.80147	25.567	4.96366	89.6968	0
0.4567	11.0218	18.7394	5.26911	76.8866	0
0.4573	6.43911	15.3983	7.4073	66.2114	0
0.4580	2.16801	21.7901	6.18548	49.7158	0
0.4587	1.24628	24.8407	8.93458	24.4004	0
0.4593	-2.41467	23.0975	13.8155	4.85466	0
0.4600	-8.81483	22.5164	8.32367	-10.7006	0
0.4607	-12.4758	21.209	2.22092	-31.7459	0
0.4613	-16.1367	20.0468	5.26911	-51.2916	0
0.4620	-19.8107	22.8069	5.57457	-66.8469	0
0.4627	-19.4991	25.8575	0.0827276	-84.8676	0
0.4633	-14.3063	26.1481	-4.49274	-96.7627	0
0.4640	-8.81483	28.1818	-10.29	-99.5078	0
0.4647	-5.46546	31.9587	-15.7882	-103.168	0
0.4653	-4.54373	30.0703	-16.7046	-107.743	0
0.4660	-5.46546	26.1481	-17.0037	-103.473	0
0.4667	-5.46546	26.4386	-14.8719	-94.0177	0
0.4673	-4.8553	30.3608	-5.71457	-82.0971	0
0.4680	-7.59452	30.9419	-1.44455	-63.4918	0
0.4687	-12.4758	27.8913	-3.57638	-41.5315	0
0.4693	-13.6961	26.4386	-0.83364	-26.2558	0
0.4700	-12.4758	25.567	1.91546	-12.2256	0
0.4707	-11.2555	23.0975	1.61001	11.8952	0
0.4713	-8.20468	22.8069	5.88002	39.6506	0
0.4720	-2.41467	24.5501	9.54549	61.0264	0
0.4727	4.31005	24.5501	4.6582	75.3616	0
0.4733	10.4116	23.6785	0.693639	82.3767	0
0.4740	12.2421	23.9691	3.44274	86.6468	0
0.4747	8.58116	23.6785	6.49093	93.6619	0
0.4753	6.75068	21.209	5.26911	94.5769	0
0.4760	9.4899	20.3374	0.693639	86.3418	0
0.4767	11.0218	22.8069	-1.1391	79.6316	0
0.4773	8.58116	25.1312	3.7482	72.6165	0
0.4780	6.75068	22.8069	9.24004	53.4012	0
0.4787	5.82896	20.0468	10.1564	28.6704	0
0.4793	-0.272624	21.7901	10.7673	10.3702	0
0.4800	-9.73656	23.388	12.2882	-8.87055	0
0.4807	-13.3975	20.0468	10.7673	-32.9659	0
0.4813	-13.3975	19.4658	6.49093	-53.4267	0
0.4820	-15.228	21.209	3.13728	-68.3719	0
0.4827	-12.7874	22.8069	4.35274	-83.0121	0
0.4833	-7.90609	23.0975	8.93458	-94.6277	0
0.4840	-8.51625	18.1584	10.4619	-100.423	0
0.4847	-11.8656	12.6382	10.1564	-103.168	0
0.4853	-17.0585	15.6888	12.5937	-101.643	0
0.4860	-26.821	18.1584	14.7319	-93.7127	0
0.4867	-30.7935	12.6382	12.5937	-80.8771	0
0.4873	-25.3021	9.00655	7.10185	-64.4068	0
0.4880	-22.8614	7.11808	2.52637	-44.5815	0
0.4887	-21.6411	2.03374	-0.83364	-24.4258	0
0.4893	-14.9164	1.45267	-2.97183	-6.73552	0
0.4900	-10.3467	1.01687	-3.27092	10.9802	0
0.4907	-8.51625	-4.35801	-2.97183	31.4155	0
0.4913	-3.32341	-6.53702	-2.36092	54.0113	0
0.4920	-2.41467	-6.24648	-2.05546	73.5316	0
0.4927	-4.54373	-11.1856	-4.7982	84.8167	0
0.4933	0.947692	-13.8004	-7.5473	90.9168	0
0.4940	9.4899	-12.3477	-5.71457	93.9669	0
0.4947	8.58116	-13.5098	-4.18729	95.4919	0
0.4953	6.14052	-13.5098	-7.24185	94.2719	0
0.4960	9.80147	-9.87816	-6.63093	89.6968	0
0.4967	11.3204	-9.00655	-1.75001	82.3767	0
0.4973	7.65943	-10.1687	-1.75001	70.7865	0
0.4980	3.99848	-10.4592	-5.10366	52.4862	0
0.4987	1.85644	-9.00655	-4.49274	33.5505	0
0.4993	1.85644	-6.82755	-1.1391	22.5703	0
0.5000	2.4666	-6.24648	-0.222728	12.5052	0
0.5007	1.85644	-5.95595	-1.75001	-4.90549	0
0.5013	1.24628	-4.06748	-1.1391	-28.0859	0
0.5020	-0.584194	-2.32427	2.52637	-54.6467	0
0.5027	-6.3742	0.435801	4.96366	-75.692	0
0.5033	-10.6453	4.06748	3.7482	-82.0971	0
0.5040	-9.42499	5.08435	1.61001	-84.2321	0
0.5047	-10.3467	2.32427	-0.222728	-90.6627	0
0.5053	-12.1772	-1.01687	-2.36092	-93.1027	0
0.5060	-6.98436	-4.06748	-6.02002	-87.6126	0
0.5067	-2.71326	-8.13495	-8.76912	-80.2671	0
0.5073	-4.24514	-12.6382	-8.76912	-68.0669	0
0.5080	-1.80451	-16.5604	-8.15821	-45.1915	0
0.5087	3.38832	-17.5773	-9.99095	-21.6808	0
0.5093	3.38832	-19.3205	-9.07458	-7.65054	0
0.5100	4.60864	-26.7291	-2.36092	7.32011	0
0.5107	6.43911	-34.283	1.91546	30.5005	0
0.5113	2.16801	-34.8641	-0.222728	53.0962	0
0.5120	0.0259642	-33.9925	0.693639	68.9565	0
0.5127	6.14052	-36.462	7.10185	83.5967	0
0.5133	9.80147	-36.7526	7.71276	94.5769	0
0.5140	8.26959	-34.8641	5.26911	99.1774	0
0.5147	6.75068	-35.2999	8.01821	101.922	0
0.5153	5.82896	-32.8303	8.93458	102.837	0
0.5160	5.53037	-28.4723	4.35274	97.0423	0
0.5167	6.43911	-28.4723	2.52637	89.0868	0
0.5173	3.99848	-27.6007	2.52637	78.1066	0
0.5180	-3.02483	-21.209	0.693639	56.4513	0
0.5187	-6.98436	-16.2699	0.999095	30.5005	0
0.5193	-3.32341	-15.9794	1.61001	14.0302	0
0.5200	-0.882782	-15.1078	-0.222728	1.49961	0
0.5207	-6.68577	-12.0572	0.693639	-20.1557	0
0.5213	-11.8656	-9.00655	0.999095	-45.4965	0
0.5220	-10.6453	-5.95595	-4.7982	-61.3568	0
0.5227	-10.6453	-2.03374	-8.46367	-72.0319	0
0.5233	-13.6961	1.7432	-4.7982	-82.0971	0
0.5240	-12.1772	3.19587	-3.27092	-87.3076	0
0.5247	-9.1264	5.37488	-6.32548	-88.2226	0
0.5253	-12.7874	9.58762	-5.10366	-88.2226	0
0.5260	-17.9802	14.8172	0.693639	-84.5371	0
0.5267	-17.9802	20.9184	1.61001	-75.692	0
0.5273	-16.1367	27.3102	-6.02002	-63.7968	0
0.5280	-15.8381	31.9587	-12.7337	-45.4965	0
0.5287	-13.6961	33.4114	-12.1228	-22.2908	0
0.5293	-11.8656	34.7188	-11.2064	-3.07546	0
0.5300	-11.8656	39.8032	-11.2064	13.4202	0
0.5307	-9.42499	47.2118	-7.5473	34.4655	0
0.5313	-4.24514	52.5867	-5.71457	56.7563	0
0.5320	0.0259642	58.3973	-9.99095	74.1416	0
0.5327	5.2188	66.387	-14.5664	86.3418	0
0.5333	12.5407	71.3261	-18.531	94.8819	0
0.5340	13.4624	73.0693	-19.1419	100.702	0
0.5347	7.36084	74.9578	-12.1228	103.752	0
0.5353	2.16801	72.1977	-3.88183	103.447	0
0.5360	0.0259642	61.4479	-0.222728	98.2624	0
0.5367	-3.63498	51.4245	0.0827276	91.2218	0
0.5373	-7.29593	44.1612	0.388183	79.9367	0
0.5380	-9.1264	33.7019	1.91546	58.2813	0
0.5387	-9.73656	20.9184	7.10185	33.2455	0
0.5393	-8.20468	9.58762	8.93458	15.2502	0
0.5400	-7.29593	-1.3074	4.6582	-2.46545	0
0.5407	-11.567	-14.2362	1.30455	-25.9508	0
0.5413	-16.4483	-25.1312	-1.1391	-48.2416	0
0.5420	-16.1367	-31.2324	-7.24185	-64.7118	0
0.5427	-13.3975	-38.641	-12.1228	-77.522	0
0.5433	-11.8656	-52.5867	-13.0391	-85.7826	0
0.5440	-12.1772	-65.0796	-13.9555	-90.3577	0
0.5447	-14.6178	-68.566	-15.7882	-91.8827	0
0.5453	-17.6686	-71.6166	-15.7882	-87.6126	0
0.5460	-19.8107	-79.4611	-12.7337	-81.1821	0
0.5467	-21.6411	-82.5117	-10.29	-73.862	0
0.5473	-18.8889	-79.7516	-9.99095	-59.8318	0
0.5480	-11.2555	-79.7516	-7.24185	-40.6165	0
0.5487	-7.29593	-80.3327	-0.83364	-22.2908	0
0.5493	-7.59452	-78.88	3.13728	-2.46545	0
0.5500	-4.24514	-78.2989	2.83183	19.2153	0
0.5507	1.24628	-74.6672	3.44274	38.1256	0
0.5513	3.38832	-63.3364	3.13728	56.7563	0
0.5520	3.68691	-53.1677	1.61001	75.0566	0
0.5527	5.53037	-51.4245	3.44274	85.4267	0
0.5533	10.4116	-49.536	4.6582	89.3918	0
0.5540	13.761	-44.4517	-2.66637	94.8819	0
0.5547	12.2421	-41.9822	-13.0391	99.1774	0
0.5553	12.2421	-40.3842	-15.7882	95.1869	0
0.5560	15.9031	-37.0431	-12.7337	87.8668	0
0.5567	15.5915	-35.881	-10.901	80.8517	0
0.5573	14.9813	-37.3336	-11.2064	66.5164	0
0.5580	18.6423	-38.3505	-10.29	43.6157	0
0.5587	19.8626	-38.3505	-6.32548	23.1804	0
0.5593	13.1508	-36.7526	-2.36092	6.7101	0
0.5600	1.24628	-35.2999	0.388183	-14.3606	0
0.5607	-8.81483	-37.0431	0.693639	-39.066	0
0.5613	-13.3975	-38.3505	-0.528184	-56.7817	0
0.5620	-12.4758	-35.2999	-0.528184	-71.1169	0
0.5627	-11.567	-33.9925	-1.1391	-84.5371	0
0.5633	-13.3975	-35.881	-4.49274	-91.8827	0
0.5640	-17.0585	-35.881	-5.71457	-97.0677	0
0.5647	-17.0585	-37.6242	-3.88183	-102.253	0
0.5653	-14.3063	-41.4011	-2.66637	-102.558	0
0.5660	-15.5266	-41.6916	-3.57638	-97.9828	0
0.5667	-16.1367	-39.5126	-5.71457	-90.3577	0
0.5673	-10.6453	-38.641	-7.5473	-74.777	0
0.5680	-8.20468	-37.3336	-5.71457	-53.7317	0
0.5687	-10.6453	-35.881	-4.7982	-35.711	0
0.5693	-8.20468	-34.8641	-6.63093	-21.0707	0
0.5700	-4.54373	-31.5229	-3.88183	-2.16045	0
0.5707	-2.41467	-26.7291	0.693639	20.4353	0
0.5713	2.16801	-24.2596	-0.222728	39.0406	0
0.5720	4.60864	-21.209	-1.1391	54.3163	0
0.5727	2.16801	-12.9288	1.61001	68.9565	0
0.5733	4.60864	-5.66541	1.91546	79.6316	0
0.5740	6.14052	-6.53702	2.83183	84.8167	0
0.5747	2.4666	-9.87816	5.57457	87.5618	0
0.5753	1.55785	-6.53702	6.49093	83.9017	0
0.5760	1.55785	-0.435801	8.01821	74.1416	0
0.5767	-3.02483	-3.48641	12.5937	66.5164	0
0.5773	-3.32341	-12.0572	13.5101	55.5363	0
0.5780	-1.19435	-14.8172	9.85095	35.0755	0
0.5787	-6.07561	-12.9288	6.79639	13.7252	0
0.5793	-11.2555	-14.5267	2.83183	-4.90549	0
0.5800	-9.73656	-15.6888	-2.05546	-23.8158	0
0.5807	-6.3742	-13.8004	-3.88183	-42.7515	0
0.5813	-5.76404	-12.3477	-4.18729	-63.7968	0
0.5820	-6.98436	-9.58762	-5.71457	-87.0026	0
0.5827	-9.42499	-3.19587	-6.63093	-101.033	0
0.5833	-14.3063	1.7432	-3.88183	-105.608	0
0.5840	-22.2513	-0.145267	-0.222728	-111.403	0
0.5847	-27.4311	-6.82755	-0.528184	-114.758	0
0.5853	-24.6919	-12.9288	-3.88183	-109.878	0
0.5860	-22.2513	-14.2362	-4.49274	-102.863	0
0.5867	-23.4716	-14.8172	-2.05546	-94.9327	0
0.5873	-20.7194	-18.4489	-2.36092	-78.437	0
0.5880	-14.0077	-22.0806	-6.02002	-56.1717	0
0.5887	-9.42499	-26.4386	-6.63093	-37.846	0
0.5893	-8.81483	-30.3608	-3.27092	-24.1208	0
0.5900	-9.1264	-31.5229	-1.1391	-6.12551	0
0.5907	-6.68577	-30.9419	0.693639	17.9953	0
0.5913	-1.49294	-29.1987	2.83183	40.2606	0
0.5920	0.0259642	-27.6007	2.52637	58.2813	0
0.5927	-2.1031	-29.1987	1.61001	71.7015	0
0.5933	0.636122	-30.3608	2.83183	78.7166	0
0.5940	8.58116	-26.1481	5.26911	82.0717	0
0.5947	12.2421	-21.209	6.18548	83.9017	0
0.5953	8.58116	-19.3205	4.6582	81.4617	0
0.5960	5.2188	-20.3374	1.30455	74.7516	0
0.5967	5.2188	-21.7901	-0.222728	68.0415	0
0.5973	2.16801	-22.0806	0.693639	55.8413	0
0.5980	-3.63498	-19.9016	1.30455	33.2455	0
0.5987	-4.54373	-18.7394	3.44274	10.6752	0
0.5993	-1.49294	-17.2868	7.10185	-6.12551	0
0.6000	-2.41467	-15.1078	6.49093	-25.3408	0
0.6007	-6.07561	-20.9184	3.44274	-47.3266	0
0.6013	-10.3467	-28.4723	3.44274	-63.4918	0
0.6020	-14.9164	-26.7291	2.52637	-76.302	0
0.6027	-15.8381	-21.4995	-2.97183	-89.7476	0
0.6033	-13.3975	-19.3205	-4.7982	-97.6778	0
0.6040	-12.4758	-17.2868	-2.05546	-99.2028	0
0.6047	-13.3975	-17.8678	-2.36092	-99.5078	0
0.6053	-14.9164	-20.3374	-3.88183	-94.9327	0
0.6060	-17.9802	-17.5773	0.999095	-87.0026	0
0.6067	-25.3021	-14.8172	8.01821	-78.437	0
0.6073	-32.624	-15.1078	8.93458	-63.4918	0
0.6080	-33.8443	-14.2362	8.01821	-39.3964	0
0.6087	-27.1326	-13.8004	9.85095	-18.0207	0
0.6093	-21.6411	-14.2362	9.85095	-2.46545	0
0.6100	-19.4991	-9.29709	7.71276	16.7753	0
0.6107	-14.6178	-4.64854	7.4073	39.9556	0
0.6113	-10.6453	-5.37488	7.71276	58.8913	0
0.6120	-11.567	-6.53702	5.88002	72.0065	0
0.6127	-12.7874	-8.71602	5.57457	83.2917	0
0.6133	-11.8656	-12.6382	7.4073	92.1368	0
0.6140	-8.81483	-12.0572	8.01821	97.0423	0
0.6147	-5.15389	-8.42549	7.71276	96.4069	0
0.6153	-3.32341	-9.29709	6.18548	91.8318	0
0.6160	-0.584194	-12.0572	2.52637	86.3418	0
0.6167	3.38832	-12.9288	-0.222728	78.7166	0
0.6173	3.07675	-11.1856	-1.44455	63.7714	0
0.6180	-0.584194	-6.53702	-3.27092	40.5656	0
0.6187	-2.41467	-4.64854	-1.1391	18.6053	0
0.6193	-5.76404	-8.71602	1.91546	2.41462	0
0.6200	-11.2555	-10.7498	-0.222728	-13.4456	0
0.6207	-13.3975	-9.29709	-2.97183	-31.7459	0
0.6213	-14.0077	-10.1687	-0.83364	-50.6816	0
0.6220	-17.6686	-13.8004	1.30455	-69.2869	0
0.6227	-20.4208	-13.5098	2.52637	-82.4021	0
0.6233	-21.6411	-9.29709	1.91546	-88.5276	0
0.6240	-24.9905	-8.42549	-2.66637	-95.8477	0
0.6247	-27.1326	-10.4592	-5.40911	-102.863	0
0.6253	-25.9122	-11.4761	-2.97183	-98.8978	0
0.6260	-26.2108	-11.1856	-2.97183	-90.9677	0
0.6267	-29.2616	-10.1687	-3.88183	-83.0121	0
0.6273	-26.2108	-7.69915	-0.222728	-65.0168	0
0.6280	-17.37	-5.08435	1.30455	-43.0565	0
0.6287	-16.4483	-2.32427	-2.05546	-29.0009	0
0.6293	-21.3296	0.726335	-3.88183	-10.7006	0
0.6300	-18.5903	2.32427	-1.75001	18.6053	0
0.6307	-12.7874	4.50328	-0.222728	43.0057	0
0.6313	-11.8656	11.1856	-1.44455	57.9763	0
0.6320	-9.73656	18.1584	-0.83364	73.8366	0
0.6327	-2.41467	25.8575	1.91546	88.4768	0
0.6333	3.07675	41.9822	0.693639	94.5769	0
0.6340	5.82896	62.7553	-2.97183	94.5769	0
0.6347	9.19131	78.2989	-0.222728	96.4069	0
0.6353	11.3204	86.8697	1.61001	97.3473	0
0.6360	8.58116	85.5623	-2.97183	91.5268	0
0.6367	2.16801	73.0693	-3.88183	80.5467	0
0.6373	-0.882782	59.9953	-0.528184	66.2114	0
0.6380	-1.80451	52.2961	-2.36092	44.8357	0
0.6387	-7.90609	43.4348	-4.7982	19.5203	0
0.6393	-17.0585	32.5398	-4.18729	-0.635427	0
0.6400	-20.1092	21.7901	-5.71457	-18.9357	0
0.6407	-21.3296	8.13495	-4.18729	-42.4465	0
0.6413	-26.5224	-8.13495	0.0827276	-65.0168	0
0.6420	-29.8718	-19.611	-2.05546	-82.0971	0
0.6427	-25.3021	-26.4386	-6.93639	-95.8477	0
0.6433	-20.7194	-32.2493	-7.24185	-106.523	0
0.6440	-23.4716	-35.2999	-6.32548	-113.233	0
0.6447	-28.963	-36.1715	-4.7982	-116.893	0
0.6453	-31.0921	-38.9316	-2.66637	-115.368	0
0.6460	-28.963	-40.0937	-3.27092	-111.403	0
0.6467	-22.2513	-37.3336	-5.71457	-106.828	0
0.6473	-16.4483	-36.7526	-6.63093	-94.0177	0
0.6480	-15.228	-41.6916	-8.15821	-73.557	0
0.6487	-14.3063	-46.776	-10.901	-56.1717	0
0.6493	-11.2555	-48.6644	-10.29	-41.8365	0
0.6500	-6.98436	-47.7928	-4.7982	-22.9008	0
0.6507	-3.32341	-44.0159	-0.222728	-2.77046	0
0.6513	-0.272624	-36.462	-1.44455	14.9452	0
0.6520	2.77817	-25.4217	-3.88183	32.0255	0
0.6527	3.38832	-15.3983	-1.1391	46.6657	0
0.6533	0.337534	-9.29709	1.30455	56.4513	0
0.6540	-1.80451	-6.24648	0.693639	63.4664	0
0.6547	-0.584194	-5.08435	0.0827276	67.1265	0
0.6553	-1.49294	-4.35801	-1.1391	64.6864	0
0.6560	-6.68577	-1.01687	-2.36092	59.1963	0
0.6567	-9.73656	4.50328	-0.222728	51.2408	0
0.6573	-9.73656	8.13495	2.52637	37.2106	0
0.6580	-12.1772	8.13495	4.35274	17.6903	0
0.6587	-16.4483	6.53702	5.26911	-0.940431	0
0.6593	-17.37	7.84442	3.7482	-17.1057	0
0.6600	-16.1367	11.4761	1.61001	-36.626	0
0.6607	-17.0585	11.4761	0.999095	-55.8667	0
0.6613	-17.9802	9.87816	-1.1391	-69.2869	0
0.6620	-11.567	12.9288	-2.66637	-80.5721	0
0.6627	-3.63498	16.7057	-1.44455	-92.1877	0
0.6633	-3.93357	19.7563	-1.75001	-98.2878	0
0.6640	-6.98436	27.6007	-3.27092	-99.5078	0
0.6647	-8.20468	35.5904	-2.66637	-98.8978	0
0.6653	-11.567	34.7188	-4.49274	-91.5777	0
0.6660	-14.9164	31.6682	-6.93639	-81.1821	0
0.6667	-15.228	33.1209	-3.57638	-71.7269	0
0.6673	-17.9802	36.462	-0.528184	-54.9517	0
0.6680	-20.1092	38.06	-2.05546	-29.0009	0
0.6687	-15.228	38.641	-2.36092	-6.12551	0
0.6693	-6.98436	42.5632	-2.05546	11.2852	0
0.6700	0.947692	48.955	-3.27092	32.0255	0
0.6707	7.65943	55.6373	-0.83364	53.7062	0
0.6713	12.2421	62.7553	0.388183	72.0065	0
0.6720	16.8118	64.9344	-3.88183	86.3418	0
0.6727	24.1337	57.5257	-4.7982	95.7969	0
0.6733	28.1062	53.6035	-0.83364	100.702	0
0.6740	25.9771	57.2352	0.693639	105.582	0
0.6747	23.2249	57.5257	1.30455	109.243	0
0.6753	23.2249	55.3467	2.52637	105.582	0
0.6760	25.6656	56.6541	0.999095	98.8724	0
0.6767	27.8076	54.4751	-1.1391	91.5268	0
0.6773	25.6656	45.6138	-0.222728	77.1916	0
0.6780	20.7843	38.06	1.91546	56.7563	0
0.6787	18.3437	33.7019	4.04729	39.6506	0
0.6793	14.9813	29.7797	4.04729	24.0954	0
0.6800	8.26959	24.2596	2.52637	4.24465	0
0.6807	2.16801	16.7057	3.44274	-15.2757	0
0.6813	1.24628	11.1856	5.57457	-31.1359	0
0.6820	1.24628	8.42549	7.4073	-46.7166	0
0.6827	-0.584194	3.77694	8.32367	-58.3067	0
0.6833	-0.584194	-2.32427	6.49093	-61.0518	0
0.6840	1.24628	-6.24648	2.52637	-62.8818	0
0.6847	0.337534	-7.11808	2.83183	-67.7619	0
0.6853	-1.19435	-3.77694	5.88002	-66.2369	0
0.6860	0.636122	2.32427	5.26911	-57.0867	0
0.6867	1.85644	5.95595	3.44274	-47.6316	0
0.6873	1.24628	7.55388	3.7482	-33.2709	0
0.6880	2.4666	12.9288	2.22092	-12.5306	0
0.6887	3.99848	17.8678	0.693639	5.15966	0
0.6893	2.77817	14.2362	3.13728	20.1303	0
0.6900	2.77817	8.71602	6.18548	38.1256	0
0.6907	6.75068	10.1687	5.26911	56.4513	0
0.6913	11.9305	12.6382	3.13728	74.4466	0
0.6920	14.0726	11.1856	3.44274	91.5268	0
0.6927	12.8523	10.895	6.18548	100.702	0
0.6933	9.80147	11.7666	7.10185	103.142	0
0.6940	6.75068	11.7666	7.10185	107.717	0
0.6947	6.75068	13.6551	11.0664	110.158	0
0.6953	10.7102	17.2868	14.4264	104.972	0
0.6960	14.9813	19.03	11.6773	97.6523	0
0.6967	13.761	17.5773	8.93458	90.0018	0
0.6973	8.58116	16.2699	8.62912	73.5316	0
0.6980	6.75068	17.8678	6.79639	50.3258	0
0.6987	8.87974	20.3374	7.10185	31.4155	0
0.6993	7.65943	19.7563	8.62912	17.6903	0
0.7000	2.16801	19.03	5.57457	0.584592	0
0.7007	-1.19435	21.4995	3.44274	-19.8507	0
0.7013	-2.71326	22.5164	5.26911	-36.626	0
0.7020	-5.15389	20.0468	4.96366	-49.7666	0
0.7027	-6.07561	21.4995	2.52637	-60.1368	0
0.7033	-8.20468	26.1481	3.13728	-66.2369	0
0.7040	-12.1772	25.8575	4.35274	-67.4569	0
0.7047	-10.0351	24.2596	6.18548	-66.5419	0
0.7053	-5.76404	24.5501	7.4073	-62.8818	0
0.7060	-7.90609	21.4995	5.26911	-55.5617	0
0.7067	-9.1264	19.4658	3.7482	-46.1065	0
0.7073	-3.93357	23.9691	4.04729	-29.6109	0
0.7080	-1.49294	22.8069	0.693639	-8.56555	0
0.7087	-3.32341	14.5267	-0.222728	9.15014	0
0.7093	-1.49294	12.3477	4.6582	24.4004	0
0.7100	3.07675	12.9288	6.18548	44.2257	0
0.7107	6.14052	8.13495	4.6582	66.2114	0
0.7113	8.87974	6.24648	6.18548	82.9867	0
0.7120	12.8523	9.00655	5.57457	97.3473	0
0.7127	17.422	8.13495	3.13728	110.158	0
0.7133	18.9538	6.82755	3.7482	116.868	0
0.7140	18.6423	6.53702	4.35274	118.393	0
0.7147	20.1742	6.24648	4.04729	119.613	0
0.7153	19.564	10.895	5.26911	117.478	0
0.7160	18.0321	19.7563	5.88002	110.158	0
0.7167	20.4727	25.567	5.88002	99.4824	0
0.7173	18.6423	29.1987	6.79639	83.2917	0
0.7180	12.5407	33.7019	6.18548	62.8564	0
0.7187	12.5407	33.9925	4.35274	44.8357	0
0.7193	12.8523	30.9419	2.83183	26.8404	0
0.7200	5.82896	27.0197	1.91546	5.76967	0
0.7207	3.07675	20.9184	3.44274	-14.3606	0
0.7213	4.92021	12.6382	6.18548	-32.6609	0
0.7220	2.16801	6.24648	5.26911	-48.2416	0
0.7227	0.0259642	3.48641	1.91546	-57.3917	0
0.7233	1.24628	2.61481	-0.528184	-63.7968	0
0.7240	2.16801	-1.01687	-0.222728	-70.2019	0
0.7247	5.53037	-5.08435	3.44274	-70.2019	0
0.7253	8.58116	-4.06748	5.26911	-65.6268	0
0.7260	7.65943	-2.03374	3.44274	-60.4418	0
0.7267	9.80147	-4.06748	5.26911	-51.5966	0
0.7273	12.2421	-9.29709	6.18548	-35.406	0
0.7280	8.26959	-14.8172	0.693639	-15.8857	0
0.7287	5.53037	-15.6888	-2.05546	0.584592	0
0.7293	6.14052	-13.2193	0.693639	13.7252	0
0.7300	3.99848	-13.8004	0.999095	29.5855	0
0.7307	3.99848	-15.1078	-0.528184	51.5712	0
0.7313	8.58116	-11.4761	0.388183	71.7015	0
0.7320	10.4116	-11.7666	0.693639	81.7667	0
0.7327	9.4899	-18.4489	-0.222728	86.3418	0
0.7333	11.6319	-19.9016	2.52637	90.9168	0
0.7340	11.6319	-14.2362	5.26911	93.9669	0
0.7347	10.1001	-12.0572	4.04729	91.8318	0
0.7353	11.3204	-13.5098	3.44274	86.3418	0
0.7360	13.1508	-11.7666	4.6582	80.5467	0
0.7367	13.761	-8.71602	5.26911	69.5665	0
0.7373	12.2421	-7.40862	3.7482	50.0208	0
0.7380	8.58116	-5.95595	1.30455	30.1955	0
0.7387	7.36084	-4.06748	0.0827276	15.8602	0
0.7393	7.36084	-3.77694	0.388183	0.889597	0
0.7400	3.99848	-6.53702	0.388183	-20.7657	0
0.7407	1.24628	-9.58762	-2.05546	-42.1415	0
0.7413	0.947692	-7.69915	-5.71457	-58.6117	0
0.7420	-0.272624	-4.64854	-6.63093	-72.947	0
0.7427	-0.584194	-5.66541	-5.71457	-82.0971	0
0.7433	0.337534	-6.53702	-8.46367	-83.0121	0
0.7440	-3.32341	-4.64854	-10.901	-85.7826	0
0.7447	-7.59452	-2.03374	-9.38004	-90.9677	0
0.7453	-7.90609	-1.3074	-9.38004	-87.6126	0
0.7460	-8.81483	-1.01687	-12.1228	-76.912	0
0.7467	-10.6453	3.19587	-11.2064	-65.6268	0
0.7473	-9.73656	11.7666	-7.5473	-46.7166	0
0.7480	-8.81483	18.1584	-7.24185	-23.5108	0
0.7487	-6.68577	20.3374	-10.29	-8.87055	0
0.7493	-3.93357	20.9184	-11.2064	4.85466	0
0.7500	-3.63498	18.1584	-8.15821	29.5855	0
0.7507	-3.63498	14.2362	-6.63093	53.4012	0
0.7513	0.0259642	12.3477	-6.32548	65.6014	0
0.7520	2.16801	8.71602	-2.66637	77.1916	0
0.7527	2.4666	1.7432	0.693639	88.4768	0
0.7533	6.75068	-1.3074	-0.222728	92.4418	0
0.7540	11.0218	1.45267	-0.222728	93.3569	0
0.7547	12.8523	5.08435	4.04729	93.6619	0
0.7553	12.2421	9.87816	3.7482	87.2568	0
0.7560	8.26959	13.9456	-0.222728	77.1916	0
0.7567	3.07675	13.9456	-1.44455	66.2114	0
0.7573	2.77817	16.7057	-0.83364	47.5807	0
0.7580	3.68691	24.2596	-2.66637	27.1454	0
0.7587	2.4666	28.1818	-5.71457	13.4202	0
0.7593	1.85644	26.7291	-7.5473	-0.635427	0
0.7600	1.24628	24.5501	-9.07458	-21.6808	0
0.7607	-0.584194	20.3374	-10.29	-42.7515	0
0.7613	0.337534	12.3477	-11.2064	-59.5268	0
0.7620	1.24628	4.79381	-12.1228	-71.4219	0
0.7627	-0.584194	-2.90534	-10.901	-78.437	0
0.7633	-3.93357	-12.9288	-7.24185	-83.6221	0
0.7640	-7.90609	-19.3205	-5.71457	-87.6126	0
0.7647	-11.8656	-21.209	-7.5473	-87.0026	0
0.7653	-12.1772	-24.8407	-8.76912	-81.7921	0
0.7660	-11.567	-30.3608	-8.46367	-74.472	0
0.7667	-14.3063	-30.6513	-7.85276	-63.7968	0
0.7673	-13.3975	-28.1818	-6.63093	-47.6316	0
0.7680	-8.81483	-29.1987	-5.71457	-29.0009	0
0.7687	-8.81483	-30.3608	-6.02002	-13.1406	0
0.7693	-9.73656	-28.4723	-7.24185	1.1946	0
0.7700	-6.68577	-26.7291	-7.5473	20.4353	0
0.7707	-4.24514	-23.388	-6.63093	40.5656	0
0.7713	-2.71326	-15.6888	-6.63093	54.3163	0
0.7720	1.24628	-6.53702	-7.5473	65.6014	0
0.7727	3.07675	-2.90534	-5.40911	77.1916	0
0.7733	3.68691	-3.19587	-2.66637	83.5967	0
0.7740	5.82896	-2.03374	-3.88183	86.3418	0
0.7747	6.14052	-0.145267	-6.32548	85.4267	0
0.7753	3.38832	0.145267	-4.49274	79.3266	0
0.7760	2.16801	1.7432	-0.222728	71.7015	0
0.7767	2.77817	5.95595	0.693639	61.9414	0
0.7773	1.24628	10.895	-2.66637	43.9207	0
0.7780	-1.49294	16.2699	-6.32548	22.2653	0
0.7787	-0.882782	25.8575	-4.7982	5.76967	0
0.7793	0.337534	40.3842	-3.88183	-9.17556	0
0.7800	-4.24514	51.4245	-7.5473	-28.3909	0
0.7807	-11.567	53.6035	-8.76912	-48.2416	0
0.7813	-15.228	53.0225	-2.97183	-64.1018	0
0.7820	-15.228	53.6035	0.0827276	-76.607	0
0.7827	-15.228	50.8435	-2.97183	-85.7826	0
0.7833	-13.3975	43.8706	-6.32548	-89.4426	0
0.7840	-11.567	35.881	-7.24185	-89.1376	0
0.7847	-11.567	27.0197	-9.07458	-88.2226	0
0.7853	-9.42499	16.2699	-10.901	-84.8676	0
0.7860	-5.76404	8.13495	-10.5955	-77.522	0
0.7867	-5.15389	2.61481	-9.07458	-68.6769	0
0.7873	-4.24514	-3.19587	-8.46367	-53.1217	0
0.7880	0.947692	-9.58762	-8.15821	-29.9159	0
0.7887	3.99848	-12.0572	-6.32548	-14.0556	0
0.7893	2.77817	-11.1856	-6.02002	-1.55044	0
0.7900	3.07675	-13.5098	-6.63093	22.5703	0
0.7907	7.04927	-17.2868	-3.57638	46.3607	0
0.7913	10.7102	-18.1584	-0.222728	57.0613	0
0.7920	12.2421	-20.3374	-2.05546	68.3465	0
0.7927	10.1001	-29.1987	-2.05546	80.2417	0
0.7933	6.75068	-36.7526	0.693639	80.5467	0
0.7940	7.65943	-38.9316	0.388183	78.7166	0
0.7947	10.1001	-39.5126	-2.97183	80.2417	0
0.7953	9.19131	-40.9653	-3.57638	75.0566	0
0.7960	7.971	-42.2727	-0.528184	66.2114	0
0.7967	7.36084	-40.9653	2.22092	56.4513	0
0.7973	2.77817	-35.2999	1.30455	37.5156	0
0.7980	-2.41467	-27.8913	0.0827276	14.9452	0
0.7987	-4.24514	-24.2596	0.999095	0.279588	0
0.7993	-9.73656	-20.3374	-0.222728	-13.7506	0
0.8000	-16.1367	-14.5267	-1.75001	-35.101	0
0.8007	-16.1367	-10.4592	-0.528184	-55.2567	0
0.8013	-15.228	-8.13495	-2.05546	-68.0669	0
0.8020	-21.9397	-4.64854	-3.88183	-77.217	0
0.8027	-28.0413	-2.61481	-1.1391	-83.0121	0
0.8033	-25.3021	-0.145267	0.0827276	-85.1726	0
0.8040	-23.7702	2.61481	-3.57638	-87.3076	0
0.8047	-27.4311	2.61481	-4.49274	-89.4426	0
0.8053	-25.3021	1.7432	-2.97183	-87.3076	0
0.8060	-19.4991	4.79381	-3.27092	-81.4871	0
0.8067	-20.7194	7.55388	-1.75001	-70.8119	0
0.8073	-23.7702	6.82755	-1.44455	-50.9866	0
0.8080	-21.9397	8.13495	-3.88183	-31.1359	0
0.8087	-18.8889	11.1856	-3.27092	-17.1057	0
0.8093	-15.228	11.1856	-1.75001	0.279588	0
0.8100	-12.1772	10.1687	-2.97183	21.6553	0
0.8107	-14.9164	12.6382	-2.36092	37.2106	0
0.8113	-15.228	15.1078	-1.1391	50.6308	0
0.8120	-5.76404	14.8172	-1.1391	65.9064	0
0.8127	1.24628	15.3983	0.999095	75.0566	0
0.8133	5.82896	16.7057	4.96366	78.4116	0
0.8140	18.6423	15.6888	6.18548	80.8517	0
0.8147	31.4686	15.9794	5.88002	79.0216	0
0.8153	34.8179	20.9184	2.83183	73.8366	0
0.8160	35.1295	24.2596	0.999095	67.7365	0
0.8167	34.5194	20.3374	3.13728	56.1463	0
0.8173	26.8859	15.3983	3.13728	36.2956	0
0.8180	14.9813	15.1078	2.52637	14.9452	0
0.8187	7.65943	15.3983	4.6582	-1.55044	0
0.8193	4.60864	13.6551	4.35274	-14.9706	0
0.8200	0.947692	12.6382	0.693639	-33.2709	0
0.8207	-2.41467	13.6551	0.999095	-53.7317	0
0.8213	-5.15389	13.2193	0.693639	-68.9819	0
0.8220	-8.81483	11.7666	-1.1391	-81.1821	0
0.8227	-11.2555	10.1687	1.30455	-91.8827	0
0.8233	-12.1772	9.87816	1.61001	-95.8477	0
0.8240	-15.228	11.1856	-2.05546	-95.8477	0
0.8247	-17.0585	12.3477	-0.83364	-95.8477	0
0.8253	-14.3063	12.6382	1.61001	-90.9677	0
0.8260	-12.4758	12.9288	-1.75001	-83.0121	0
0.8267	-12.4758	14.5267	-2.05546	-72.642	0
0.8273	-9.42499	15.9794	1.61001	-51.9016	0
0.8280	-8.81483	17.2868	-0.222728	-29.0009	0
0.8287	-12.7874	18.1584	-2.97183	-16.8007	0
0.8293	-12.7874	18.4489	0.693639	-3.99048	0
0.8300	-7.90609	18.1584	2.52637	18.6053	0
0.8307	-6.3742	17.8678	0.0827276	38.7356	0
0.8313	-6.68577	15.3983	1.61001	51.5712	0
0.8320	-3.63498	9.29709	4.35274	65.2964	0
0.8327	-0.272624	4.50328	1.30455	77.8016	0
0.8333	-0.584194	3.19587	-1.44455	82.9867	0
0.8340	-2.71326	-0.145267	1.91546	84.5117	0
0.8347	-5.46546	-2.61481	3.44274	82.6817	0
0.8353	-6.98436	-1.01687	1.61001	76.8866	0
0.8360	-5.76404	-2.90534	3.7482	70.4815	0
0.8367	-4.24514	-6.82755	4.35274	60.7214	0
0.8373	-5.76404	-4.35801	2.22092	43.3107	0
0.8380	-6.68577	-2.03374	4.35274	24.0954	0
0.8387	-4.24514	-3.19587	7.10185	8.54013	0
0.8393	-1.80451	0.726335	6.18548	-9.48056	0
0.8400	-2.41467	3.48641	8.62912	-30.5259	0
0.8407	-3.63498	-0.726335	10.4619	-48.2416	0
0.8413	-2.41467	-1.3074	8.01821	-60.7468	0
0.8420	-2.41467	2.90534	8.32367	-70.8119	0
0.8427	-5.46546	3.48641	8.62912	-76.607	0
0.8433	-7.90609	4.50328	4.04729	-78.7421	0
0.8440	-9.1264	4.79381	3.13728	-79.3521	0
0.8447	-9.73656	1.7432	6.49093	-75.997	0
0.8453	-6.98436	2.32427	5.57457	-68.9819	0
0.8460	-4.54373	7.11808	1.30455	-59.2217	0
0.8467	-4.8553	8.42549	-1.1391	-43.0565	0
0.8473	-3.02483	9.00655	-2.66637	-23.2058	0
0.8480	0.636122	10.895	-2.05546	-4.60049	0
0.8487	4.92021	11.7666	-1.1391	14.0302	0
0.8493	13.4624	15.3983	-3.27092	34.1605	0
0.8500	25.6656	19.4658	-2.97183	51.8762	0
0.8507	49.4747	20.0468	0.693639	69.8715	0
0.8513	107.453	22.5164	0.999095	89.0868	0
0.8520	186.799	26.1481	-1.1391	102.837	0
0.8527	242.038	22.8069	1.30455	109.243	0
0.8533	259.434	17.2868	5.57457	115.038	0
0.8540	255.461	16.2699	7.71276	120.223	0
0.8547	238.377	15.6888	8.93458	118.393	0
0.8553	211.829	12.6382	9.85095	113.513	0
0.8560	181.308	10.6045	9.85095	110.158	0
0.8567	152.007	10.895	8.93458	99.1774	0
0.8573	127.899	10.6045	7.10185	76.2766	0
0.8580	108.374	9.29709	5.26911	57.3663	0
0.8587	88.2262	8.42549	4.35274	48.4958	0
0.8593	68.091	7.55388	2.52637	35.3805	0
0.8600	50.0849	7.11808	2.52637	14.6402	0
0.8607	42.4514	9.00655	5.26911	-2.16045	0
0.8613	49.4747	10.1687	5.26911	-13.4456	0
0.8620	60.7561	7.11808	2.83183	-23.8158	0
0.8627	67.4809	5.95595	4.35274	-28.6959	0
0.8633	72.0506	9.00655	5.57457	-26.8658	0
0.8640	66.2606	11.1856	2.52637	-26.5608	0
0.8647	42.75	11.4761	0.0827276	-24.7308	0
0.8653	15.2929	11.7666	1.61001	-14.0556	0
0.8660	-4.54373	11.1856	3.44274	-0.940431	0
0.8667	-15.228	12.3477	4.04729	12.5052	0
0.8673	-18.8889	17.5773	2.52637	35.9906	0
0.8680	-21.9397	20.3374	1.30455	62.8564	0
0.8687	-23.7702	18.7394	3.7482	79.9367	0
0.8693	-18.5903	19.03	7.10185	97.3473	0
0.8700	-11.8656	19.4658	9.24004	121.138	0
0.8707	-2.71326	18.4489	11.6773	141.573	0
0.8713	22.0046	19.7563	12.2882	155.324	0
0.8720	55.8749	21.4995	9.85095	167.219	0
0.8727	79.0739	21.209	10.7673	173.929	0
0.8733	87.3175	21.7901	14.4264	174.539	0
0.8740	79.9826	23.9691	14.4264	171.489	0
0.8747	58.0169	25.1312	11.3719	163.254	0
0.8753	32.0787	25.567	8.93458	150.749	0
0.8760	7.971	23.9691	8.62912	134.558	0
0.8767	-17.0585	18.7394	7.4073	109.243	0
0.8773	-39.9459	13.6551	3.7482	77.1916	0
0.8780	-57.952	10.895	0.693639	47.2757	0
0.8787	-74.4263	9.00655	1.61001	19.8253	0
0.8793	-89.3816	8.13495	2.22092	-9.48056	0
0.8800	-102.208	6.82755	-0.222728	-41.8365	0
0.8807	-114.1	3.48641	-0.83364	-74.777	0
0.8813	-126.614	3.19587	-0.528184	-102.253	0
0.8820	-137.299	4.06748	-2.05546	-124.213	0
0.8827	-145.841	1.7432	-2.66637	-143.454	0
0.8833	-148.892	-1.3074	-5.40911	-159.924	0
0.8840	-147.983	-2.61481	-11.2064	-171.819	0
0.8847	-148.892	-4.64854	-13.9555	-179.775	0
0.8853	-150.722	-8.42549	-13.9555	-183.435	0
0.8860	-149.203	-12.0572	-14.5664	-183.74	0
0.8867	-149.813	-14.5267	-12.7337	-177.335	0
0.8873	-151.332	-17.5773	-10.29	-160.229	0
0.8880	-148.281	-22.0806	-12.4282	-144.369	0
0.8887	-144.322	-27.6007	-14.8719	-136.134	0
0.8893	-142.18	-32.2493	-15.7882	-124.213	0
0.8900	-136.688	-37.3336	-14.8719	-102.558	0
0.8907	-132.417	-41.4011	-10.901	-84.2321	0
0.8913	-131.807	-42.2727	-9.38004	-73.557	0
0.8920	-128.146	-42.2727	-13.0391	-65.3218	0
0.8927	-124.784	-45.6138	-13.0391	-57.6967	0
0.8933	-126.614	-49.536	-13.0391	-51.2916	0
0.8940	-126.614	-48.955	-15.1773	-49.1566	0
0.8947	-122.343	-46.1949	-13.6501	-53.7317	0
0.8953	-119.292	-47.0665	-11.5119	-57.0867	0
0.8960	-115.021	-49.536	-12.7337	-60.1368	0
0.8967	-109.53	-49.2455	-12.4282	-72.947	0
0.8973	-107.699	-51.7151	-12.4282	-92.7977	0
0.8980	-105.557	-56.2183	-16.3992	-109.573	0
0.8987	-98.547	-55.0562	-19.7528	-125.128	0
0.8993	-92.1338	-53.1677	-20.6692	-143.759	0
0.9000	-87.8627	-57.8163	-20.6692	-162.669	0
0.9007	-82.9815	-62.029	-21.2801	-177.945	0
0.9013	-80.8394	-63.3364	-23.7237	-192.28	0
0.9020	-82.3713	-66.387	-24.0228	-204.175	0
0.9027	-82.9815	-72.4882	-20.6692	-206.615	0
0.9033	-82.0597	-76.9915	-19.4473	-202.04	0
0.9040	-81.151	-80.0421	-20.0583	-200.21	0
0.9047	-77.4771	-82.5117	-18.531	-196.855	0
0.9053	-73.206	-83.8191	-20.9746	-182.825	0
0.9060	-71.0769	-83.0927	-24.9392	-164.499	0
0.9067	-66.4942	-82.5117	-22.5019	-147.419	0
0.9073	-56.4201	-84.1096	-19.4473	-124.213	0
0.9080	-48.1895	-88.0318	-21.5855	-100.423	0
0.9087	-42.6981	-92.2446	-22.1964	-80.8771	0
0.9093	-35.0646	-94.7141	-19.7528	-56.4767	0
0.9100	-28.963	-96.6026	-17.6146	-28.6959	0
0.9107	-26.2108	-97.4742	-14.8719	-7.95554	0
0.9113	-21.6411	-95.2952	-13.0391	8.84514	0
0.9120	-15.228	-94.4236	-12.1228	24.0954	0
0.9127	-12.4758	-100.525	-11.5119	32.6355	0
0.9133	-11.2555	-107.207	-13.0391	38.7356	0
0.9140	-9.42499	-109.967	-14.8719	43.6157	0
0.9147	-7.90609	-111.565	-15.1773	43.3107	0
0.9153	-4.24514	-112.727	-14.5664	40.8706	0
0.9160	-0.272624	-113.308	-13.0391	36.6006	0
0.9167	0.0259642	-113.308	-10.29	22.2653	0
0.9173	0.947692	-114.325	-9.38004	3.02463	0
0.9180	3.99848	-117.957	-10.5955	-11.3106	0
0.9187	3.99848	-121.007	-10.901	-24.4258	0
0.9193	2.16801	-120.717	-9.38004	-40.9215	0
0.9200	1.55785	-119.119	-8.46367	-57.6967	0
0.9207	0.337534	-116.359	-7.5473	-73.557	0
0.9213	-0.882782	-112.727	-5.71457	-87.6126	0
0.9220	-0.584194	-111.565	-6.63093	-97.6778	0
0.9227	0.947692	-111.275	-10.29	-101.948	0
0.9233	1.24628	-107.207	-11.2064	-101.033	0
0.9240	-1.19435	-105.464	-12.1228	-99.5078	0
0.9247	-3.02483	-109.386	-16.7046	-98.5928	0
0.9253	-2.41467	-109.967	-17.6146	-92.7977	0
0.9260	-1.49294	-105.754	-13.9555	-82.4021	0
0.9267	-0.584194	-101.832	-13.3446	-66.2369	0
0.9273	3.07675	-99.3626	-13.3446	-42.1415	0
0.9280	5.82896	-97.7647	-10.5955	-19.2407	0
0.9287	3.99848	-96.312	-10.5955	-3.38047	0
0.9293	1.55785	-91.3729	-11.2064	16.7753	0
0.9300	2.16801	-83.3833	-6.63093	41.1756	0
0.9307	5.53037	-75.2483	-3.57638	60.4164	0
0.9313	10.4116	-66.387	-4.7982	76.2766	0
0.9320	14.0726	-58.6879	-5.40911	90.9168	0
0.9327	17.7335	-52.2961	-6.93639	98.8724	0
0.9333	21.6931	-45.0328	-7.85276	102.227	0
0.9340	24.1337	-37.6242	-2.97183	105.582	0
0.9347	25.9771	-31.5229	1.61001	103.752	0
0.9353	26.2757	-24.2596	-2.05546	95.4919	0
0.9360	24.1337	-18.4489	-5.71457	86.3418	0
0.9367	21.3945	-15.3983	-2.05546	72.9215	0
0.9373	20.7843	-9.29709	4.04729	50.9358	0
0.9380	20.1742	1.7432	7.10185	29.5855	0
0.9387	19.2524	11.7666	6.49093	15.8602	0
0.9393	19.564	19.03	4.6582	0.279588	0
0.9400	17.7335	25.567	5.57457	-23.5108	0
0.9407	13.4624	30.6513	7.10185	-44.5815	0
0.9413	11.3204	35.5904	5.26911	-57.3917	0
0.9420	12.2421	41.9822	2.22092	-66.8469	0
0.9427	13.4624	48.955	0.0827276	-73.557	0
0.9433	12.2421	56.0731	-2.97183	-77.522	0
0.9440	8.87974	59.9953	-7.5473	-77.827	0
0.9447	7.971	63.0459	-13.0391	-72.947	0
0.9453	14.3712	70.5998	-16.7046	-64.4068	0
0.9460	19.8626	77.4273	-14.261	-55.5617	0
0.9467	18.0321	81.059	-8.76912	-39.066	0
0.9473	15.9031	90.2108	-6.32548	-14.3606	0
0.9480	15.9031	100.234	-6.93639	3.93964	0
0.9487	13.1508	100.815	-6.63093	15.8602	0
0.9493	9.4899	102.704	-2.97183	34.1605	0
0.9500	8.58116	109.677	3.44274	56.1463	0
0.9507	9.80147	110.693	9.24004	73.5316	0
0.9513	12.2421	111.275	9.85095	89.0868	0
0.9520	14.0726	119.845	8.32367	100.702	0
0.9527	15.9031	127.69	7.4073	104.362	0
0.9533	19.2524	131.031	5.57457	108.023	0
0.9540	22.3032	134.808	2.22092	113.818	0
0.9547	22.6148	135.389	0.693639	111.073	0
0.9553	20.4727	134.517	3.44274	102.837	0
0.9560	17.7335	137.568	7.10185	94.8819	0
0.9567	15.9031	137.568	8.01821	80.5467	0
0.9573	14.9813	134.517	8.01821	57.9763	0
0.9580	13.761	134.517	9.54549	39.0406	0
0.9587	13.1508	134.517	9.54549	21.6553	0
0.9593	12.2421	134.517	7.71276	-0.940431	0
0.9600	9.19131	137.132	7.10185	-23.8158	0
0.9607	4.92021	135.97	8.01821	-42.7515	0
0.9613	0.636122	128.271	8.01821	-57.0867	0
0.9620	-3.63498	126.237	8.01821	-65.6268	0
0.9627	-5.76404	127.69	6.18548	-71.1169	0
0.9633	-4.54373	124.058	4.35274	-77.827	0
0.9640	-3.32341	122.605	4.35274	-82.0971	0
0.9647	-3.32341	127.109	4.96366	-78.437	0
0.9653	-5.46546	128.271	3.44274	-71.1169	0
0.9660	-8.81483	126.237	2.52637	-61.6618	0
0.9667	-8.20468	127.109	4.96366	-43.0565	0
0.9673	-5.15389	129.288	6.18548	-18.3257	0
0.9680	-6.98436	130.45	5.26911	-0.635427	0
0.9687	-9.73656	131.757	4.35274	12.5052	0
0.9693	-7.59452	130.159	5.57457	33.5505	0
0.9700	-5.46546	126.237	10.7673	57.3663	0
0.9707	-3.32341	125.22	16.8701	73.5316	0
0.9713	4.92021	124.639	17.7801	84.2067	0
0.9720	14.3712	120.717	13.8155	93.6619	0
0.9727	18.6423	116.068	11.6773	99.7874	0
0.9733	20.1742	113.454	10.7673	101.007	0
0.9740	22.0046	112.437	8.01821	98.2624	0
0.9747	23.5235	114.325	6.49093	93.0519	0
0.9753	24.4453	117.376	6.79639	86.0367	0
0.9760	23.2249	120.136	6.79639	75.6666	0
0.9767	18.6423	123.477	7.71276	58.5863	0
0.9773	13.761	124.349	10.7673	36.2956	0
0.9780	10.1001	119.845	12.5937	15.8602	0
0.9787	5.2188	113.744	12.5937	-0.940431	0
0.9793	1.24628	109.967	12.5937	-21.3757	0
0.9800	1.55785	106.045	12.5937	-42.4465	0
0.9807	3.99848	99.9437	10.7673	-56.7817	0
0.9813	3.99848	91.3729	9.54549	-69.5919	0
0.9820	0.337534	82.5117	9.24004	-83.9271	0
0.9827	-2.1031	79.4611	8.93458	-89.4426	0
0.9833	-1.49294	77.7178	6.79639	-88.8326	0
0.9840	-0.882782	66.9681	4.35274	-91.2727	0
0.9847	-0.882782	55.0562	3.7482	-90.3577	0
0.9853	0.636122	52.5867	4.35274	-81.7921	0
0.9860	0.337534	50.2624	5.88002	-71.4219	0
0.9867	-2.1031	41.4011	6.79639	-54.6467	0
0.9873	0.636122	35.5904	6.49093	-31.4409	0
0.9880	4.60864	30.9419	6.18548	-14.0556	0
0.9887	1.55785	20.6279	8.01821	1.1946	0
0.9893	-1.49294	13.6551	10.1564	22.2653	0
0.9900	1.85644	14.5267	10.4619	41.7856	0
0.9907	6.14052	13.9456	10.7673	59.8063	0
0.9913	8.87974	9.87816	9.54549	77.8016	0
0.9920	13.4624	7.11808	7.4073	86.3418	0
0.9927	16.8118	4.50328	8.93458	86.6468	0
0.9933	14.9813	1.7432	10.1564	91.8318	0
0.9940	14.0726	1.45267	10.4619	96.7373	0
0.9947	18.3437	2.32427	13.8155	93.3569	0
0.9953	20.1742	5.08435	15.0373	88.4768	0
0.9960	17.422	6.82755	10.7673	79.0216	0
0.9967	16.8118	3.19587	7.71276	58.5863	0
0.9973	17.422	-1.3074	7.10185	38.4306	0
0.9980	13.1508	-1.01687	5.57457	23.7904	0
0.9987	9.19131	-1.59794	7.71276	4.54965	0
0.9993	7.971	-4.06748	9.54549	-16.4957	0
1.0000	4.92021	-2.03374	5.88002	-34.1859	0
1.0007	2.4666	3.48641	4.35274	-51.2916	0
1.0013	2.4666	2.90534	7.10185	-66.5419	0
1.0020	-0.584194	-1.01687	6.18548	-74.777	0
1.0027	-3.02483	0.435801	3.44274	-79.6571	0
1.0033	-1.49294	3.48641	2.52637	-83.9271	0
1.0040	-0.584194	-0.145267	0.693639	-85.4776	0
1.0047	0.947692	-4.06748	-1.1391	-82.7071	0
1.0053	3.38832	-4.64854	0.693639	-74.472	0
1.0060	3.07675	-7.69915	0.693639	-61.6618	0
1.0067	2.77817	-12.0572	-2.05546	-42.7515	0
1.0073	6.14052	-10.7498	-0.528184	-19.8507	0
1.0080	7.04927	-9.87816	2.52637	-2.46545	0
1.0087	3.99848	-14.2362	1.61001	11.2852	0
1.0093	3.99848	-16.2699	-0.222728	32.3305	0
1.0100	8.58116	-15.1078	-0.83364	56.1463	0
1.0107	11.0218	-16.851	-1.75001	72.6165	0
1.0113	11.6319	-19.9016	-1.1391	86.0367	0
1.0120	15.2929	-21.7901	0.693639	98.2624	0
1.0127	21.0829	-24.5501	-1.44455	105.277	0
1.0133	22.6148	-26.7291	-2.97183	107.412	0
1.0140	20.7843	-24.8407	0.388183	105.887	0
1.0147	19.564	-25.7123	0.999095	101.007	0
1.0153	16.8118	-31.8135	-3.57638	94.5769	0
1.0160	11.9305	-35.5904	-4.7982	84.5117	0
1.0167	9.4899	-33.4114	-2.97183	66.5164	0
1.0173	8.26959	-33.7019	-3.88183	46.0557	0
1.0180	3.68691	-37.0431	-2.97183	28.3654	0
1.0187	-0.272624	-36.1715	0.693639	9.45515	0
1.0193	-1.49294	-32.8303	-1.1391	-11.6156	0
1.0200	-4.54373	-35.5904	-5.40911	-31.7459	0
1.0207	-9.42499	-41.6916	-4.7982	-48.5466	0
1.0213	-12.1772	-44.7422	-4.18729	-62.2718	0
1.0220	-13.3975	-45.0328	-6.63093	-71.4219	0
1.0227	-14.6178	-48.6644	-6.32548	-76.607	0
1.0233	-15.8381	-53.1677	-4.7982	-81.1821	0
1.0240	-17.9802	-54.1846	-6.63093	-81.1821	0
1.0247	-19.8107	-52.8772	-6.93639	-74.777	0
1.0253	-19.4991	-52.5867	-4.7982	-68.6769	0
1.0260	-17.6686	-52.2961	-5.71457	-60.1368	0
1.0267	-13.3975	-52.2961	-8.15821	-40.6165	0
1.0273	-7.29593	-53.6035	-6.63093	-18.6307	0
1.0280	-6.07561	-55.0562	-6.02002	-4.60049	0
1.0287	-7.59452	-56.2183	-8.46367	10.6752	0
1.0293	-7.29593	-59.7047	-8.46367	33.8555	0
1.0300	-6.07561	-61.4479	-5.71457	56.1463	0
1.0307	-6.07561	-60.2858	-5.10366	72.6165	0
1.0313	-3.93357	-60.5763	-4.7982	83.9017	0
1.0320	-2.41467	-63.3364	-4.7982	90.0018	0
1.0327	-5.15389	-64.4986	-6.02002	91.2218	0
1.0333	-9.73656	-65.0796	-4.7982	91.8318	0
1.0340	-12.7874	-67.8397	-1.1391	91.8318	0
1.0347	-15.228	-67.2586	-1.1391	87.8668	0
1.0353	-16.1367	-63.6269	-2.66637	80.2417	0
1.0360	-13.6961	-63.0459	-2.97183	70.1765	0
1.0367	-12.4758	-63.9175	-5.10366	54.0113	0
1.0373	-16.4483	-64.7891	-7.24185	33.2455	0
1.0380	-19.4991	-68.566	-5.71457	15.2502	0
1.0387	-16.7599	-72.7788	-5.71457	-2.16045	0
1.0393	-15.228	-73.6504	-8.15821	-22.2908	0
1.0400	-18.8889	-72.4882	-6.63093	-42.4465	0
1.0407	-22.2513	-72.4882	-4.7982	-60.1368	0
1.0413	-23.7702	-71.9072	-6.32548	-73.557	0
1.0420	-28.0413	-70.0187	-8.46367	-78.7421	0
1.0427	-29.8718	-64.7891	-8.46367	-82.0971	0
1.0433	-26.821	-59.4142	-9.07458	-86.6976	0
1.0440	-26.5224	-58.1068	-11.2064	-85.4776	0
1.0447	-29.5732	-59.7047	-12.1228	-79.0471	0
1.0453	-30.7935	-58.9784	-9.07458	-73.557	0
1.0460	-32.3124	-58.1068	-6.63093	-63.4918	0
1.0467	-33.2341	-57.2352	-8.15821	-44.8865	0
1.0473	-29.8718	-54.1846	-8.46367	-24.4258	0
1.0480	-27.1326	-53.1677	-7.5473	-7.95554	0
1.0487	-29.5732	-54.1846	-7.85276	8.23513	0
1.0493	-28.6515	-50.8435	-7.5473	26.8404	0
1.0500	-20.7194	-47.0665	-6.02002	46.0557	0
1.0507	-14.3063	-50.1171	-6.93639	61.9414	0
1.0513	-11.2555	-53.1677	-7.5473	73.8366	0
1.0520	-8.51625	-49.8266	-4.7982	82.6817	0
1.0527	-6.68577	-46.1949	-2.66637	87.2568	0
1.0533	-6.68577	-44.4517	-1.1391	88.1718	0
1.0540	-4.24514	-42.2727	-0.528184	87.2568	0
1.0547	-0.882782	-40.9653	-1.44455	84.5117	0
1.0553	-0.584194	-38.641	-0.222728	79.3266	0
1.0560	-0.584194	-34.8641	2.52637	67.7365	0
1.0567	-2.41467	-35.5904	0.388183	46.9707	0
1.0573	-6.98436	-35.881	-2.97183	25.0104	0
1.0580	-8.20468	-32.2493	-1.44455	8.54013	0
1.0587	-6.68577	-30.6513	2.22092	-7.65054	0
1.0593	-8.81483	-30.3608	3.44274	-27.1708	0
1.0600	-11.567	-23.6785	0.693639	-47.3266	0
1.0607	-11.567	-15.1078	-3.88183	-62.5768	0
1.0613	-13.6961	-9.58762	-6.32548	-73.557	0
1.0620	-15.5266	-2.90534	-7.24185	-81.4871	0
1.0627	-12.4758	3.19587	-7.5473	-87.0026	0
1.0633	-10.6453	4.50328	-6.63093	-87.6126	0
1.0640	-11.567	6.82755	-5.71457	-84.5371	0
1.0647	-12.4758	13.6551	-6.02002	-79.9621	0
1.0653	-14.6178	21.4995	-5.10366	-74.167	0
1.0660	-16.4483	27.3102	-2.97183	-62.2718	0
1.0667	-14.3063	31.9587	-3.88183	-41.5315	0
1.0673	-11.8656	33.7019	-6.02002	-19.8507	0
1.0680	-9.73656	31.2324	-5.71457	-5.5155	0
1.0687	-6.3742	25.8575	-4.7982	9.15014	0
1.0693	-7.90609	21.7901	-6.02002	30.1955	0
1.0700	-12.4758	18.7394	-6.63093	50.6308	0
1.0707	-12.4758	13.6551	-3.27092	65.2964	0
1.0713	-10.6453	8.13495	-1.75001	78.1066	0
1.0720	-10.6453	2.03374	-4.7982	89.0868	0
1.0727	-7.90609	-3.19587	-4.49274	95.4919	0
1.0733	-2.71326	-3.77694	-1.75001	96.1019	0
1.0740	0.337534	-2.32427	-4.7982	92.7468	0
1.0747	2.4666	-4.06748	-7.5473	87.8668	0
1.0753	3.99848	-4.06748	-3.88183	83.2917	0
1.0760	3.99848	-1.01687	-3.57638	73.5316	0
1.0767	2.77817	1.7432	-7.5473	56.1463	0
1.0773	-0.272624	5.37488	-8.15821	37.2106	0
1.0780	-5.15389	9.00655	-5.40911	20.4353	0
1.0787	-9.42499	9.58762	-2.05546	0.889597	0
1.0793	-15.5266	11.7666	-0.528184	-21.0707	0
1.0800	-21.3296	13.2193	-3.27092	-40.6165	0
1.0807	-23.16	9.00655	-4.7982	-57.0867	0
1.0813	-26.2108	6.53702	-2.66637	-71.4219	0
1.0820	-31.4037	12.9288	-2.97183	-78.437	0
1.0827	-31.4037	18.1584	-5.71457	-78.132	0
1.0833	-27.7427	17.8678	-5.71457	-77.522	0
1.0840	-25.6007	17.8678	-5.71457	-77.522	0
1.0847	-21.6411	19.03	-6.93639	-73.557	0
1.0853	-17.9802	21.4995	-8.76912	-65.6268	0
1.0860	-17.9802	24.8407	-11.2064	-51.9016	0
1.0867	-17.37	26.7291	-11.2064	-29.9159	0
1.0873	-16.1367	24.5501	-7.5473	-9.78557	0
1.0880	-17.0585	21.7901	-5.71457	3.02463	0
1.0887	-14.3063	22.0806	-7.5473	18.6053	0
1.0893	-8.81483	24.2596	-7.5473	39.9556	0
1.0900	-7.59452	22.0806	-6.02002	59.5013	0
1.0907	-6.98436	18.1584	-5.71457	76.2766	0
1.0913	-3.63498	19.4658	-4.7982	90.9168	0
1.0920	-1.80451	21.4995	-2.05546	97.6523	0
1.0927	-1.49294	17.2868	0.693639	98.2624	0
1.0933	0.0259642	12.0572	3.44274	100.092	0
1.0940	0.337534	9.87816	4.35274	99.4824	0
1.0947	-0.882782	7.55388	3.7482	93.6619	0
1.0953	-4.24514	4.50328	6.18548	87.8668	0
1.0960	-7.29593	3.77694	8.01821	78.1066	0
1.0967	-8.81483	3.19587	5.26911	57.0613	0
1.0973	-10.6453	-1.59794	1.91546	33.2455	0
1.0980	-13.0859	-9.00655	1.61001	17.6903	0
1.0987	-14.3063	-11.7666	1.30455	2.10962	0
1.0993	-14.6178	-9.00655	0.999095	-18.6307	0
1.1000	-15.228	-6.53702	0.999095	-39.066	0
1.1007	-15.228	-4.06748	-0.222728	-54.9517	0
1.1013	-15.5266	0.435801	-2.97183	-68.3719	0
1.1020	-18.5903	3.19587	-4.7982	-76.302	0
1.1027	-22.5499	5.37488	-3.57638	-78.7421	0
1.1033	-23.4716	11.1856	-0.83364	-82.0971	0
1.1040	-20.7194	11.7666	-1.44455	-85.7826	0
1.1047	-19.4991	3.77694	-3.88183	-80.5721	0
1.1053	-19.4991	-0.726335	-1.44455	-71.1169	0
1.1060	-17.0585	0.145267	2.22092	-61.9668	0
1.1067	-13.6961	-2.03374	1.91546	-43.6665	0
1.1073	-11.567	-3.48641	1.61001	-19.8507	0
1.1080	-8.81483	0.435801	3.7482	-4.90549	0
1.1087	-5.46546	5.37488	4.35274	8.54013	0
1.1093	-3.32341	9.29709	2.83183	31.1105	0
1.1100	-0.584194	14.2362	3.44274	51.8762	0
1.1107	1.55785	16.2699	7.10185	65.6014	0
1.1113	1.85644	17.2868	6.18548	79.3266	0
1.1120	2.77817	19.03	2.52637	88.4768	0
1.1127	4.60864	20.0468	3.13728	90.9168	0
1.1133	4.92021	17.2868	4.6582	92.7468	0
1.1140	4.92021	11.7666	3.44274	92.7468	0
1.1147	4.31005	5.66541	4.96366	89.0868	0
1.1153	2.16801	2.90534	7.10185	84.8167	0
1.1160	-1.19435	2.32427	4.35274	71.7015	0
1.1167	-1.49294	-0.145267	4.04729	46.9707	0
1.1173	0.0259642	-2.03374	7.10185	25.3154	0
1.1180	-0.882782	1.45267	5.57457	10.6752	0
1.1187	-3.32341	5.37488	1.91546	-7.04053	0
1.1193	-4.54373	5.95595	3.13728	-26.5608	0
1.1200	-7.29593	4.50328	4.35274	-44.2765	0
1.1207	-13.0859	3.48641	3.44274	-60.1368	0
1.1213	-19.4991	5.95595	3.44274	-73.557	0
1.1220	-21.9397	8.13495	4.35274	-81.1821	0
1.1227	-17.6686	3.48641	4.6582	-85.7826	0
1.1233	-10.6453	-5.66541	2.83183	-89.1376	0
1.1240	-7.59452	-9.87816	0.999095	-88.5276	0
1.1247	-6.68577	-11.1856	-0.528184	-82.4021	0
1.1253	-3.32341	-16.2699	-3.27092	-73.252	0
1.1260	-0.272624	-23.0975	-3.88183	-60.1368	0
1.1267	0.0259642	-25.4217	-0.83364	-41.2265	0
1.1273	0.636122	-25.7123	0.0827276	-22.9008	0
1.1280	2.16801	-29.1987	-1.1391	-7.95554	0
1.1287	2.16801	-34.5735	1.61001	9.15014	0
1.1293	3.07675	-37.6242	6.18548	28.6704	0
1.1300	7.04927	-37.6242	6.18548	46.3607	0
1.1307	9.80147	-37.9147	4.6582	61.9414	0
1.1313	10.7102	-38.3505	5.26911	73.5316	0
1.1320	9.80147	-38.641	6.79639	79.6316	0
1.1327	8.26959	-39.8032	8.93458	82.9867	0
1.1333	7.04927	-41.6916	10.7673	85.4267	0
1.1340	7.65943	-44.0159	10.7673	83.5967	0
1.1347	8.58116	-48.6644	10.4619	78.7166	0
1.1353	8.87974	-51.4245	9.85095	71.7015	0
1.1360	6.75068	-48.955	9.24004	59.5013	0
1.1367	3.07675	-46.776	11.6773	41.4806	0
1.1373	0.947692	-47.5023	14.4264	22.8754	0
1.1380	0.636122	-44.7422	15.3428	4.54965	0
1.1387	0.947692	-38.3505	14.4264	-15.5807	0
1.1393	-0.584194	-35.881	11.0664	-37.236	0
1.1400	-3.63498	-38.641	7.71276	-56.7817	0
1.1407	-6.07561	-37.6242	8.62912	-72.642	0
1.1413	-6.98436	-33.1209	9.85095	-83.0121	0
1.1420	-9.42499	-31.8135	8.32367	-89.4426	0
1.1427	-11.567	-30.6513	5.26911	-92.4927	0
1.1433	-10.0351	-27.6007	2.22092	-92.7977	0
1.1440	-9.73656	-25.1312	0.388183	-90.3577	0
1.1447	-12.4758	-23.0975	2.83183	-85.1726	0
1.1453	-13.6961	-18.7394	4.04729	-77.217	0
1.1460	-13.0859	-17.5773	2.22092	-62.8818	0
1.1467	-12.1772	-19.3205	3.7482	-44.8865	0
1.1473	-8.51625	-19.3205	7.10185	-28.0859	0
1.1480	-3.63498	-19.3205	5.57457	-10.7006	0
1.1487	-1.49294	-19.9016	3.44274	10.0652	0
1.1493	2.4666	-18.4489	4.96366	29.5855	0
1.1500	8.58116	-16.2699	6.79639	46.9707	0
1.1507	11.3204	-15.3983	7.10185	64.0764	0
1.1513	12.2421	-13.8004	4.96366	74.1416	0
1.1520	14.0726	-14.8172	0.388183	76.2766	0
1.1527	14.9813	-19.3205	-2.36092	80.5467	0
1.1533	14.6827	-19.9016	-3.27092	82.6817	0
1.1540	11.3204	-18.4489	-4.7982	77.1916	0
1.1547	7.971	-21.209	-5.71457	71.3965	0
1.1553	7.971	-23.9691	-2.66637	64.6864	0
1.1560	6.14052	-23.0975	3.44274	46.9707	0
1.1567	1.24628	-23.6785	6.79639	26.8404	0
1.1573	0.337534	-21.7901	5.26911	14.6402	0
1.1580	3.38832	-16.851	4.96366	-0.330422	0
1.1587	3.07675	-16.5604	5.88002	-21.3757	0
1.1593	-1.49294	-17.5773	4.04729	-38.456	0
1.1600	-5.46546	-12.0572	2.83183	-53.7317	0
1.1607	-5.15389	-8.13495	5.26911	-71.1169	0
1.1613	-1.49294	-9.87816	5.57457	-83.6221	0
1.1620	-0.882782	-10.4592	4.04729	-88.2226	0
1.1627	-2.41467	-8.13495	3.13728	-91.2727	0
1.1633	-1.19435	-5.95595	0.999095	-91.5777	0
1.1640	-0.882782	-2.03374	-1.1391	-89.4426	0
1.1647	-3.32341	3.48641	-1.1391	-85.7826	0
1.1653	-4.54373	10.895	-0.83364	-75.692	0
1.1660	-4.24514	20.6279	-1.1391	-58.6117	0
1.1667	-1.49294	27.8913	-0.222728	-40.3115	0
1.1673	4.31005	26.7291	-0.222728	-21.6808	0
1.1680	7.36084	22.8069	0.693639	-5.2105	0
1.1687	7.971	19.03	2.22092	10.6752	0
1.1693	12.2421	14.5267	2.52637	31.1105	0
1.1700	15.2929	10.6045	2.52637	49.7158	0
1.1707	14.0726	9.00655	3.44274	61.9414	0
1.1713	16.8118	3.19587	4.35274	73.8366	0
1.1720	22.3032	-7.69915	5.57457	81.7667	0
1.1727	20.1742	-14.5267	7.71276	81.7667	0
1.1733	15.9031	-13.8004	7.71276	84.5117	0
1.1740	15.5915	-15.6888	6.18548	87.8668	0
1.1747	15.9031	-21.4995	8.93458	80.8517	0
1.1753	16.5132	-22.6617	13.2046	70.7865	0
1.1760	18.3437	-18.7394	12.2882	59.8063	0
1.1767	15.5915	-19.3205	8.93458	39.9556	0
1.1773	8.87974	-22.3711	7.10185	19.2153	0
1.1780	4.92021	-20.3374	5.26911	4.24465	0
1.1787	4.31005	-17.2868	2.52637	-15.2757	0
1.1793	3.38832	-18.1584	1.61001	-37.236	0
1.1800	1.55785	-19.3205	0.0827276	-50.9866	0
1.1807	-0.584194	-20.3374	-2.05546	-64.4068	0
1.1813	-1.80451	-21.209	-2.36092	-79.0471	0
1.1820	-0.882782	-19.03	-3.57638	-84.2321	0
1.1827	0.337534	-13.8004	-6.02002	-84.8676	0
1.1833	0.0259642	-10.7498	-7.24185	-88.8326	0
1.1840	-0.584194	-10.4592	-8.46367	-89.1376	0
1.1847	-0.272624	-11.4761	-9.38004	-82.0971	0
1.1853	0.337534	-12.0572	-5.71457	-74.167	0
1.1860	1.24628	-11.1856	-1.1391	-61.9668	0
1.1867	1.85644	-8.13495	-0.222728	-41.5315	0
1.1873	1.85644	-3.77694	0.999095	-20.7657	0
1.1880	2.4666	-0.726335	0.693639	-6.12551	0
1.1887	4.92021	-0.145267	-2.05546	9.45515	0
1.1893	7.04927	-0.726335	-3.88183	29.5855	0
1.1900	6.75068	-1.01687	-2.97183	47.2757	0
1.1907	7.971	0.435801	-1.75001	60.4164	0
1.1913	11.9305	3.48641	-1.44455	72.3115	0
1.1920	12.2421	6.24648	-1.1391	81.7667	0
1.1927	9.4899	9.00655	0.693639	86.3418	0
1.1933	10.4116	12.6382	3.13728	86.6468	0
1.1940	10.7102	13.2193	4.96366	82.0717	0
1.1947	5.82896	12.3477	5.88002	75.3616	0
1.1953	3.07675	15.9794	6.79639	69.8715	0
1.1960	3.07675	19.4658	7.10185	57.6713	0
1.1967	0.0259642	20.0468	6.18548	35.3805	0
1.1973	-0.272624	22.0806	3.13728	16.7753	0
1.1980	3.68691	22.0806	-0.222728	2.71963	0
1.1987	1.55785	18.1584	-3.27092	-17.7157	0
1.1993	-4.8553	20.6279	-5.40911	-41.5315	0
1.2000	-6.98436	27.3102	-4.7982	-57.0867	0
1.2007	-10.0351	27.3102	-1.75001	-68.3719	0
1.2013	-15.228	24.5501	-1.44455	-79.3521	0
1.2020	-15.5266	26.7291	-4.18729	-85.7826	0
1.2027	-12.4758	29.1987	-7.5473	-87.9176	0
1.2033	-11.567	28.1818	-10.901	-88.5276	0
1.2040	-11.567	25.8575	-11.8173	-85.4776	0
1.2047	-9.73656	22.8069	-9.38004	-79.0471	0
1.2053	-9.1264	20.9184	-7.5473	-70.5069	0
1.2060	-11.567	20.0468	-5.71457	-56.7817	0
1.2067	-13.6961	17.2868	-5.10366	-36.321	0
1.2073	-13.0859	10.895	-6.63093	-15.8857	0
1.2080	-12.4758	6.24648	-4.18729	0.279588	0
1.2087	-12.4758	8.13495	0.693639	18.3003	0
1.2093	-10.9569	10.1687	0.388183	37.8206	0
1.2100	-6.07561	8.13495	-0.83364	55.2313	0
1.2107	-0.882782	7.11808	2.83183	69.5665	0
1.2113	0.636122	9.87816	3.44274	79.9367	0
1.2120	-0.882782	10.6045	-1.1391	83.5967	0
1.2127	-1.80451	5.37488	-2.97183	86.0367	0
1.2133	0.337534	2.03374	-2.05546	87.8668	0
1.2140	1.24628	3.77694	-2.05546	83.5967	0
1.2147	0.337534	6.24648	-1.1391	75.6666	0
1.2153	0.337534	7.55388	-0.222728	66.2114	0
1.2160	0.337534	10.895	-0.222728	51.2408	0
1.2167	0.0259642	13.9456	-1.1391	30.5005	0
1.2173	-1.80451	15.1078	-2.97183	13.4202	0
1.2180	-5.15389	16.2699	-4.49274	-0.635427	0
1.2187	-8.81483	17.2868	-3.27092	-17.7157	0
1.2193	-10.0351	15.3983	-2.05546	-38.151	0
1.2200	-10.9569	15.3983	-2.97183	-56.1717	0
1.2207	-13.3975	17.2868	-6.63093	-68.9819	0
1.2213	-14.3063	17.5773	-11.2064	-77.217	0
1.2220	-13.6961	17.5773	-11.8173	-83.0121	0
1.2227	-14.3063	21.7901	-8.46367	-86.3926	0
1.2233	-16.7599	26.4386	-9.38004	-84.8676	0
1.2240	-18.2788	27.6007	-13.3446	-81.7921	0
1.2247	-17.9802	26.4386	-12.4282	-80.2671	0
1.2253	-17.37	24.8407	-9.99095	-73.862	0
1.2260	-17.9802	25.567	-11.8173	-56.4767	0
1.2267	-16.7599	28.1818	-11.8173	-33.8809	0
1.2273	-14.0077	30.6513	-9.38004	-17.1057	0
1.2280	-13.6961	31.9587	-10.901	-3.99048	0
1.2287	-13.3975	35.0093	-12.7337	13.4202	0
1.2293	-8.81483	36.7526	-10.5955	33.2455	0
1.2300	-6.3742	34.7188	-8.15821	50.9358	0
1.2307	-7.90609	35.2999	-6.93639	66.2114	0
1.2313	-6.68577	39.2221	-6.02002	76.5816	0
1.2320	-2.41467	37.3336	-6.02002	79.9367	0
1.2327	-1.80451	35.0093	-6.02002	81.4617	0
1.2333	-3.63498	39.5126	-5.10366	82.9867	0
1.2340	-3.93357	41.4011	-2.97183	80.2417	0
1.2347	-3.02483	38.641	-0.528184	75.6666	0
1.2353	-3.32341	41.1106	-0.83364	68.9565	0
1.2360	-4.24514	43.4348	-2.66637	50.9358	0
1.2367	-3.32341	40.82	-1.75001	25.9254	0
1.2373	-2.71326	40.0937	-0.222728	7.93012	0
1.2380	-4.24514	40.0937	-1.44455	-4.90549	0
1.2387	-4.8553	37.3336	-1.75001	-22.5958	0
1.2393	-6.98436	38.3505	-2.05546	-43.6665	0
1.2400	-11.2555	40.0937	-4.7982	-60.7468	0
1.2407	-13.0859	38.06	-4.7982	-74.777	0
1.2413	-13.6961	39.2221	-2.66637	-86.6976	0
1.2420	-17.9802	41.9822	-3.27092	-92.1877	0
1.2427	-16.7599	40.0937	-5.10366	-91.8827	0
1.2433	-9.73656	39.2221	-5.71457	-91.8827	0
1.2440	-8.51625	41.4011	-8.15821	-91.2727	0
1.2447	-10.3467	41.6916	-13.6501	-85.4776	0
1.2453	-6.68577	39.2221	-17.3092	-74.777	0
1.2460	-4.8553	37.3336	-14.5664	-59.5268	0
1.2467	-7.90609	38.3505	-8.46367	-39.7014	0
1.2473	-8.81483	42.5632	-6.63093	-21.6808	0
1.2480	-7.90609	41.9822	-8.76912	-6.43052	0
1.2487	-8.81483	36.462	-6.63093	12.8102	0
1.2493	-6.68577	33.9925	-1.75001	33.8555	0
1.2500	-3.63498	35.2999	-1.1391	51.2408	0
1.2507	-1.49294	35.2999	-1.1391	66.5164	0
1.2513	1.55785	35.5904	1.30455	77.8016	0
1.2520	3.07675	35.5904	-0.528184	81.7667	0
1.2527	0.337534	34.7188	-5.40911	84.2067	0
1.2533	-0.882782	33.9925	-5.40911	86.6468	0
1.2540	1.85644	33.7019	-2.05546	82.9867	0
1.2547	5.53037	35.5904	-1.1391	75.6666	0
1.2553	7.971	38.3505	-2.05546	68.0415	0
1.2560	7.65943	38.3505	-2.66637	50.6308	0
1.2567	3.38832	35.5904	-2.97183	27.1454	0
1.2573	0.0259642	35.2999	-2.36092	10.6752	0
1.2580	0.337534	35.881	-2.05546	-2.16045	0
1.2587	0.337534	35.2999	-3.57638	-21.6808	0
1.2593	-3.63498	35.2999	-3.88183	-43.3615	0
1.2600	-9.73656	35.5904	-3.27092	-60.4418	0
1.2607	-13.6961	32.8303	-5.71457	-76.302	0
1.2613	-14.9164	27.0197	-8.76912	-87.0026	0
1.2620	-15.228	22.8069	-9.68549	-90.0526	0
1.2627	-15.228	22.5164	-9.99095	-91.5777	0
1.2633	-15.8381	22.0806	-9.38004	-92.1877	0
1.2640	-18.8889	20.0468	-6.63093	-87.0026	0
1.2647	-19.8107	18.1584	-4.7982	-78.437	0
1.2653	-15.8381	18.4489	-4.49274	-68.0669	0
1.2660	-10.9569	19.03	-1.1391	-52.5116	0
1.2667	-8.81483	20.9184	1.61001	-34.491	0
1.2673	-7.59452	24.2596	0.0827276	-17.7157	0
1.2680	-6.98436	25.8575	-2.05546	-0.330422	0
1.2687	-6.07561	25.1312	-2.36092	20.1303	0
1.2693	-1.49294	22.8069	-2.05546	39.0406	0
1.2700	3.68691	19.4658	-0.222728	54.3163	0
1.2707	6.75068	18.1584	4.35274	67.7365	0
1.2713	11.0218	20.9184	7.4073	79.3266	0
1.2720	16.5132	20.9184	4.6582	84.8167	0
1.2727	19.564	15.6888	0.0827276	86.0367	0
1.2733	19.564	8.71602	0.693639	85.4267	0
1.2740	16.8118	4.79381	3.7482	81.7667	0
1.2747	14.0726	4.79381	4.04729	74.4466	0
1.2753	14.0726	3.77694	3.13728	64.3814	0
1.2760	12.5407	-1.01687	3.7482	48.8008	0
1.2767	4.92021	-4.64854	3.44274	29.8905	0
1.2773	-1.80451	-3.77694	0.693639	12.8102	0
1.2780	-3.02483	-3.19587	-1.44455	-4.29548	0
1.2787	-5.76404	-3.77694	-1.44455	-23.5108	0
1.2793	-11.567	-3.77694	-1.75001	-42.4465	0
1.2800	-16.1367	-4.06748	-2.66637	-58.3067	0
1.2807	-20.1092	-5.95595	-1.44455	-71.7269	0
1.2813	-23.4716	-6.24648	0.388183	-81.4871	0
1.2820	-23.16	-4.64854	-2.05546	-88.2226	0
1.2827	-22.5499	-4.64854	-6.63093	-92.1877	0
1.2833	-23.4716	-6.53702	-9.38004	-90.9677	0
1.2840	-22.5499	-5.66541	-11.2064	-86.6976	0
1.2847	-19.8107	0.726335	-13.0391	-83.0121	0
1.2853	-18.8889	8.13495	-11.5119	-74.167	0
1.2860	-16.4483	14.5267	-10.5955	-54.6467	0
1.2867	-10.6453	21.7901	-12.1228	-33.5759	0
1.2873	-7.59452	24.2596	-10.29	-18.9357	0
1.2880	-7.29593	19.4658	-6.93639	-3.38047	0
1.2887	-3.32341	14.5267	-7.5473	18.9103	0
1.2893	2.16801	12.6382	-9.38004	40.5656	0
1.2900	3.07675	8.13495	-10.29	56.1463	0
1.2907	2.16801	2.61481	-11.2064	68.0415	0
1.2913	2.77817	-2.03374	-9.38004	77.1916	0
1.2920	3.38832	-8.13495	-6.32548	83.2917	0
1.2927	3.07675	-15.1078	-6.63093	86.3418	0
1.2933	3.68691	-20.3374	-7.5473	85.7317	0
1.2940	4.60864	-24.8407	-2.05546	80.8517	0
1.2947	3.99848	-27.8913	3.7482	74.1416	0
1.2953	1.85644	-27.0197	2.22092	66.5164	0
1.2960	0.337534	-23.388	-1.44455	51.5712	0
1.2967	-1.49294	-23.9691	1.30455	28.6704	0
1.2973	-5.46546	-29.4892	5.26911	8.54013	0
1.2980	-6.3742	-33.1209	4.04729	-6.12551	0
1.2987	-4.8553	-33.1209	1.61001	-22.9008	0
1.2993	-6.98436	-35.5904	0.693639	-41.8365	0
1.3000	-9.42499	-36.7526	0.0827276	-58.3067	0
1.3007	-5.46546	-33.4114	1.61001	-73.252	0
1.3013	-3.93357	-33.1209	1.91546	-84.2321	0
1.3020	-10.6453	-33.7019	0.693639	-87.6126	0
1.3027	-13.6961	-26.7291	2.52637	-90.0526	0
1.3033	-7.29593	-19.3205	5.88002	-92.7977	0
1.3040	-1.49294	-16.851	4.96366	-90.0526	0
1.3047	-3.63498	-14.8172	3.44274	-83.0121	0
1.3053	-10.3467	-13.2193	3.7482	-72.947	0
1.3060	-14.3063	-15.1078	1.61001	-54.3417	0
1.3067	-12.4758	-16.851	-0.222728	-32.3559	0
1.3073	-9.42499	-21.209	2.52637	-14.0556	0
1.3080	-8.81483	-28.7629	5.57457	3.32963	0
1.3087	-7.59452	-33.9925	4.35274	22.2653	0
1.3093	-3.32341	-37.6242	3.44274	40.2606	0
1.3100	-0.882782	-42.2727	4.35274	55.5363	0
1.3107	-2.1031	-44.0159	4.04729	68.9565	0
1.3113	-1.80451	-43.7254	2.52637	78.7166	0
1.3120	1.24628	-44.0159	3.7482	82.9867	0
1.3127	3.68691	-43.1443	6.18548	82.9867	0
1.3133	4.92021	-40.3842	5.26911	82.9867	0
1.3140	5.2188	-35.5904	3.7482	82.3767	0
1.3147	3.99848	-34.5735	3.7482	78.7166	0
1.3153	3.07675	-39.2221	3.13728	69.8715	0
1.3160	3.07675	-39.5126	2.83183	51.8762	0
1.3167	2.16801	-31.2324	3.13728	29.5855	0
1.3173	-0.584194	-27.8913	1.91546	13.4202	0
1.3180	-1.49294	-29.4892	1.61001	-1.85545	0
1.3187	-3.02483	-25.1312	4.35274	-25.0358	0
1.3193	-6.07561	-19.3205	4.35274	-45.1915	0
1.3200	-8.81483	-19.3205	0.693639	-57.3917	0
1.3207	-8.81483	-20.6279	0.388183	-72.0319	0
1.3213	-7.90609	-19.611	1.91546	-84.5371	0
1.3220	-8.81483	-16.851	0.693639	-85.7826	0
1.3227	-10.3467	-12.0572	-2.05546	-85.7826	0
1.3233	-11.8656	-8.42549	-2.05546	-85.7826	0
1.3240	-13.0859	-8.42549	-1.44455	-78.437	0
1.3247	-13.3975	-7.11808	-2.05546	-70.5069	0
1.3253	-13.3975	-4.06748	-2.97183	-62.8818	0
1.3260	-12.4758	-5.37488	-4.18729	-45.1915	0
1.3267	-10.3467	-7.11808	-4.18729	-23.8158	0
1.3273	-6.98436	-3.19587	-1.44455	-9.78557	0
1.3280	-5.15389	1.7432	1.61001	6.10009	0
1.3287	-4.54373	2.61481	2.52637	28.3654	0
1.3293	-3.63498	2.32427	2.22092	46.3607	0
1.3300	-3.32341	-0.435801	2.52637	60.4164	0
1.3307	-2.1031	-2.61481	3.44274	74.4466	0
1.3313	0.636122	0.145267	3.7482	83.9017	0
1.3320	1.24628	1.7432	3.44274	89.0868	0
1.3327	0.337534	-1.59794	3.7482	91.5268	0
[truncated: 53,656 more rows]
