# Supplementary material for: Identification of Haptic Based Guiding Using Hard Reins
Source: PLoS One. 2015 Jul 22;10(7):e0132020. doi: 10.1371/journal.pone.0132020 (PMC4511788; doi:10.1371/journal.pone.0132020)
Supplement: S4 File — (ZIP) [file pone.0132020.s004.zip › EMGData2/Subject12/T9/t9.txt]

0.0000	537.542	6.86332	-4.70284	3.77324	0
0.0007	529.309	2.92402	-2.25995	3.77324	0
0.0013	518.949	1.66507	3.23193	2.24225	0
0.0020	510.406	3.53319	3.23193	1.94087	0
0.0027	503.062	5.03581	-0.430555	2.24225	0
0.0033	496.645	7.79738	-2.25995	2.85705	0
0.0040	492.084	9.3	-3.1765	0.421928	0
0.0047	486.595	5.64498	-3.1765	-3.24282	0
0.0053	475.926	3.2083	-1.95505	-1.72388	0
0.0060	465.527	6.57904	0.181092	0.723305	0
0.0067	457.912	6.86332	4.14848	-1.41044	0
0.0073	447.243	1.38079	5.36808	-2.32663	0
0.0080	436.227	-3.81747	2.62213	0.723305	0
0.0087	428.611	-6.53843	2.92703	0.421928	0
0.0093	418.522	-9.01572	5.36808	-3.85763	0
0.0100	404.8	-11.4524	4.14848	-5.07519	0
0.0107	394.749	-12.955	4.45338	-3.24282	0
0.0113	387.095	-12.955	6.89442	-1.41044	0
0.0120	374.61	-13.8891	5.36808	-0.494258	0
0.0127	363.013	-15.1074	5.06318	-1.10907	0
0.0133	360.539	-15.7166	9.03056	-2.32663	0
0.0140	361.776	-14.4983	9.64036	-1.72388	0
0.0147	359.65	-11.4524	6.89442	-0.494258	0
0.0153	351.996	-9.3	6.58952	-0.494258	0
0.0160	337.964	-10.5183	5.36808	-0.807691	0
0.0167	323.005	-12.6707	2.01234	1.33811	0
0.0173	313.264	-11.4524	0.485991	1.94087	0
0.0180	303.484	-9.3	-0.735454	-1.41044	0
0.0187	291.578	-9.3	-1.34525	-2.32663	0
0.0193	283.654	-9.62489	2.01234	-0.494258	0
0.0200	282.107	-8.36594	5.06318	-1.41044	0
0.0207	280.29	-4.71092	4.45338	-1.72388	0
0.0213	272.675	-1.98996	4.14848	0.723305	0
0.0220	261.388	-2.88341	5.36808	2.55568	0
0.0227	255.59	-1.98996	5.67298	1.33811	0
0.0233	256.479	3.81747	2.92703	0.421928	0
0.0240	253.116	5.03581	1.09579	1.33811	0
0.0247	242.447	1.66507	2.31723	1.63949	0
0.0253	231.778	1.66507	2.31723	0.723305	0
0.0260	224.124	3.53319	-0.735454	1.94087	0
0.0267	215.311	4.14236	-2.8716	4.07462	0
0.0273	206.149	5.96987	-1.95505	3.77324	0
0.0280	197.607	4.75153	-2.25995	3.15843	0
0.0287	187.827	1.0559	-3.7863	4.07462	0
0.0293	178.356	1.98996	-3.4814	2.85705	0
0.0300	170.432	3.2083	-1.95505	1.33811	0
0.0307	162.507	-0.162445	-0.735454	1.33811	0
0.0313	150.602	-1.66507	-1.34525	-1.41044	0
0.0320	137.768	0.162445	-2.25995	-2.64006	0
0.0327	129.225	0.162445	-2.25995	-0.807691	0
0.0333	122.808	0.162445	-1.34525	-0.494258	0
0.0340	115.502	0.771616	-0.430555	0.421928	0
0.0347	108.158	0.446725	2.01234	5.60561	0
0.0353	99.9243	1.66507	3.84358	7.43799	0
0.0360	95.0537	2.92402	0.181092	2.55568	0
0.0367	97.489	-1.38079	-4.39609	-1.41044	0
0.0373	100.234	-5.03581	-4.0912	-0.807691	0
0.0380	95.0537	-3.2083	-3.1765	0.421928	0
0.0387	86.2016	-1.0559	-4.39609	1.33811	0
0.0393	78.5865	-1.98996	-3.1765	0.723305	0
0.0400	69.1159	-4.10175	-1.34525	-0.192881	0
0.0407	55.7025	-6.86332	-1.34525	0.108496	0
0.0413	41.9411	-5.92926	-0.735454	0.108496	0
0.0420	33.7075	-3.2083	0.485991	-0.494258	0
0.0427	28.5277	-5.03581	-1.34525	-0.807691	0
0.0433	20.6033	-8.69083	-3.4814	-1.72388	0
0.0440	13.5681	-5.92926	-2.5667	-2.94144	0
0.0447	9.89579	-2.27424	-1.34525	-3.24282	0
0.0453	1.35294	-3.2083	-2.25995	-3.24282	0
0.0460	-9.93444	-4.42664	-2.25995	-2.32663	0
0.0467	-10.8622	-2.88341	-0.430555	-2.32663	0
0.0473	-7.18991	-1.38079	1.09579	-3.85763	0
0.0480	-14.4958	-0.771616	-0.430555	-2.94144	0
0.0487	-26.7109	-0.771616	-1.95505	-2.32663	0
0.0493	-31.5815	-0.446725	-0.123808	-4.159	0
0.0500	-33.7462	0.771616	1.40069	-2.94144	0
0.0507	-37.3798	1.38079	1.09579	0.421928	0
0.0513	-37.9983	0.446725	1.40069	-1.41044	0
0.0520	-35.563	1.38079	0.181092	-3.24282	0
0.0527	-33.7462	2.92402	-2.5667	-0.494258	0
0.0533	-33.1277	2.31485	-3.1765	-3.24282	0
0.0540	-34.6353	2.31485	-1.95505	-7.82375	0
0.0547	-41.9798	4.14236	-1.34525	-3.85763	0
0.0553	-54.4655	2.59913	-1.34525	0.723305	0
0.0560	-63.6268	-0.162445	-1.34525	-1.72388	0
0.0567	-65.173	1.98996	-2.25995	-2.94144	0
0.0573	-64.8638	5.03581	-0.735454	-1.72388	0
0.0580	-66.6806	4.75153	3.53683	-3.55625	0
0.0587	-68.8453	5.03581	5.97972	-5.07519	0
0.0593	-65.7915	5.64498	4.14848	-2.64006	0
0.0600	-58.7562	1.0559	0.485991	-0.494258	0
0.0607	-55.3932	-4.10175	-1.65015	-1.41044	0
0.0613	-56.321	-3.81747	-0.430555	-2.64006	0
0.0620	-55.7025	-4.10175	1.40069	-3.24282	0
0.0627	-54.7747	-6.86332	1.70744	-4.159	0
0.0633	-56.6302	-7.47249	-0.430555	-5.37657	0
0.0640	-57.8285	-7.1476	-3.1765	-6.60619	0
0.0647	-59.0655	-9.01572	-2.25995	-5.99138	0
0.0653	-61.81	-9.01572	-1.34525	-5.07519	0
0.0660	-60.2638	-5.92926	-3.1765	-5.99138	0
0.0667	-55.7025	-5.03581	-5.31264	-5.99138	0
0.0673	-55.084	-5.92926	-2.5667	-3.85763	0
0.0680	-59.9932	-5.32009	0.485991	-2.94144	0
0.0687	-63.3176	-3.81747	0.79089	-3.24282	0
0.0693	-62.7378	-2.59913	0.79089	-2.64006	0
0.0700	-58.447	-1.38079	1.40069	-2.94144	0
0.0707	-55.7025	1.38079	0.79089	-2.94144	0
0.0713	-55.7025	5.03581	-0.430555	-0.807691	0
0.0720	-55.7025	9.62489	-2.25995	-0.192881	0
0.0727	-58.1378	11.1275	-2.25995	-1.41044	0
0.0733	-64.2453	9.3	1.09579	-2.02525	0
0.0740	-68.8453	8.69083	3.84358	-0.807691	0
0.0747	-68.8453	9.62489	2.62213	1.33811	0
0.0753	-68.8453	7.79738	0.79089	2.24225	0
0.0760	-68.5361	6.57904	1.09579	-1.41044	0
0.0767	-65.7915	11.1275	3.23193	-4.159	0
0.0773	-62.1193	17.869	3.23193	-1.10907	0
0.0780	-58.7562	19.9808	-0.430555	0.421928	0
0.0787	-53.8857	18.4782	-4.0912	-2.32663	0
0.0793	-47.4689	15.7166	-4.39609	-0.807691	0
0.0800	-42.5983	12.3865	-3.1765	2.55568	0
0.0807	-39.5445	9.62489	-0.430555	1.94087	0
0.0813	-33.1277	8.08166	4.45338	0.421928	0
0.0820	-22.1496	9.90917	6.89442	1.63949	0
0.0827	-15.4235	9.62489	6.89442	3.15843	0
0.0833	-21.2218	4.75153	5.67298	3.15843	0
0.0840	-34.0554	1.38079	3.23193	1.02468	0
0.0847	-48.3966	0.162445	1.70744	-0.494258	0
0.0853	-63.9361	-4.71092	2.31723	-0.192881	0
0.0860	-75.2235	-7.75677	2.31723	-0.494258	0
0.0867	-73.4067	-7.75677	0.79089	-2.02525	0
0.0873	-62.1193	-11.4524	-0.123808	-1.72388	0
0.0880	-52.6487	-14.4983	0.181092	-1.41044	0
0.0887	-49.2857	-14.1734	0.485991	-3.24282	0
0.0893	-47.4689	-16.3258	0.181092	-2.32663	0
0.0900	-45.9226	-18.7624	-0.430555	0.421928	0
0.0907	-44.4151	-16.61	-0.430555	0.108496	0
0.0913	-41.0521	-16.0009	-1.34525	-0.807691	0
0.0920	-38.3075	-19.0467	-3.1765	-1.10907	0
0.0927	-38.6168	-18.7624	-3.1765	-2.94144	0
0.0933	-34.6353	-16.3258	-3.4814	-3.24282	0
0.0940	-21.8403	-14.1734	-4.0912	-0.807691	0
0.0947	-13.8773	-9.3	-1.65015	1.33811	0
0.0953	-17.5496	-4.71092	-1.65015	3.15843	0
0.0960	-23.3479	-2.27424	-4.39609	4.9908	0
0.0967	-31.8907	2.31485	-1.65015	3.77324	0
0.0973	-42.5983	5.03581	3.53683	1.94087	0
0.0980	-39.5445	3.2083	2.31723	1.63949	0
0.0987	-29.1462	3.53319	1.40069	1.33811	0
0.0993	-32.2	3.2083	4.45338	1.02468	0
0.1000	-40.1243	-1.98996	1.40069	0.421928	0
0.1007	-38.3075	-3.2083	-4.70284	-0.807691	0
0.1013	-36.4907	-1.0559	-5.92244	0.421928	0
0.1020	-35.563	-2.59913	-6.83898	1.94087	0
0.1027	-28.2571	-3.49258	-8.67023	-1.10907	0
0.1033	-20.2941	-2.59913	-6.53409	-3.85763	0
0.1040	-18.7865	-5.64498	-4.0912	-2.32663	0
0.1047	-19.0958	-5.92926	-3.4814	-3.24282	0
0.1053	-23.6571	-2.59913	-1.34525	-4.159	0
0.1060	-35.2537	-5.03581	0.485991	-2.02525	0
0.1067	-43.7966	-7.1476	2.01234	-2.64006	0
0.1073	-42.8689	-2.27424	2.62213	-4.159	0
0.1080	-36.1815	-0.771616	1.09579	0.108496	0
0.1087	-31.2722	-4.71092	0.181092	3.15843	0
0.1093	-31.0017	-5.92926	1.70744	-0.494258	0
0.1100	-29.1462	-6.86332	1.09579	-3.24282	0
0.1107	-24.5849	-8.69083	-1.34525	-4.159	0
0.1113	-23.9664	-6.25415	-3.1765	-5.99138	0
0.1120	-28.2571	-3.49258	-4.39609	-4.159	0
0.1127	-27.3294	-3.2083	-2.8716	-0.494258	0
0.1133	-20.9126	-2.88341	-0.430555	-0.192881	0
0.1140	-17.2403	-3.2083	-2.25995	-0.192881	0
0.1147	-15.7328	-5.64498	-3.1765	0.723305	0
0.1153	-14.805	-7.75677	-1.34525	1.33811	0
0.1160	-15.4235	-7.75677	-1.65015	2.55568	0
0.1167	-11.7512	-4.71092	-1.04035	4.07462	0
0.1173	-5.06386	-3.81747	0.485991	2.24225	0
0.1180	-5.33445	-7.75677	-0.430555	-1.10907	0
0.1187	-12.9882	-8.69083	-1.34525	-1.41044	0
0.1193	-18.7865	-4.10175	1.40069	1.33811	0
0.1200	-23.6571	-1.98996	3.84358	3.15843	0
0.1207	-30.0739	-1.98996	3.23193	1.63949	0
0.1213	-31.8907	0.446725	0.485991	-0.192881	0
0.1220	-26.4017	2.31485	-1.34525	-0.807691	0
0.1227	-22.1496	2.31485	-0.123808	-2.02525	0
0.1233	-23.6571	2.59913	1.40069	-4.46038	0
0.1240	-25.7832	1.38079	-0.735454	-4.77381	0
0.1247	-27.0201	0.446725	-1.95505	-1.41044	0
0.1253	-25.7832	5.64498	-0.735454	0.421928	0
0.1260	-21.2218	12.9956	-1.65015	-3.85763	0
0.1267	-18.7865	16.6507	-2.25995	-6.90756	0
0.1273	-19.0958	16.9349	-0.430555	-4.46038	0
0.1280	-14.805	16.6507	1.40069	-1.72388	0
0.1287	-9.6252	14.8231	2.01234	-2.32663	0
0.1293	-9.6252	12.3865	4.14848	-1.41044	0
0.1300	-6.57142	9.01572	4.45338	0.723305	0
0.1307	1.0437	6.86332	2.31723	0.421928	0
0.1313	1.97143	8.69083	1.40069	-1.41044	0
0.1320	-2.58991	9.3	1.70744	-3.24282	0
0.1327	-2.28067	3.2083	-0.735454	-4.159	0
0.1333	1.66218	-2.27424	-2.5667	-2.64006	0
0.1340	4.40672	0.446725	-0.735454	0.108496	0
0.1347	4.40672	3.81747	-0.123808	1.02468	0
0.1353	-1.70084	2.59913	-1.04035	0.723305	0
0.1360	-5.33445	1.38079	-1.34525	1.33811	0
0.1367	1.35294	1.98996	-2.25995	1.33811	0
0.1373	8.69747	5.03581	-1.34525	0.421928	0
0.1380	8.69747	9.01572	1.09579	1.02468	0
0.1387	6.53277	9.3	-0.430555	1.33811	0
0.1393	2.89916	8.69083	-4.0912	1.02468	0
0.1400	-4.13613	10.2341	-1.65015	0.723305	0
0.1407	-7.18991	9.62489	2.31723	0.421928	0
0.1413	-5.33445	9.01572	1.40069	0.421928	0
0.1420	-5.95294	10.5183	-0.430555	1.02468	0
0.1427	-7.18991	8.40655	1.09579	0.421928	0
0.1433	-7.18991	2.92402	2.01234	-0.807691	0
0.1440	-9.93444	-0.446725	1.40069	-1.10907	0
0.1447	-12.679	-5.03581	1.70744	-2.32663	0
0.1453	-11.7512	-9.3	2.92703	-5.07519	0
0.1460	-9.00671	-10.5183	2.31723	-4.159	0
0.1467	-4.75462	-11.7367	2.31723	-2.02525	0
0.1473	0.154622	-14.1734	2.31723	-2.02525	0
0.1480	1.35294	-14.1734	1.40069	-0.807691	0
0.1487	1.97143	-13.2799	2.01234	1.63949	0
0.1493	5.64369	-12.3459	4.45338	1.94087	0
0.1500	5.64369	-11.4524	4.14848	1.33811	0
0.1507	0.463865	-12.3459	1.40069	2.24225	0
0.1513	-2.01008	-12.6707	0.79089	3.47186	0
0.1520	-5.06386	-9.62489	1.09579	4.9908	0
0.1527	-9.6252	-7.47249	-1.04035	4.9908	0
0.1533	-10.8622	-8.69083	-1.34525	3.77324	0
0.1540	-11.7512	-8.36594	1.70744	3.77324	0
0.1547	-13.6067	-4.42664	6.89442	4.9908	0
0.1553	-11.1328	-0.446725	8.72567	4.9908	0
0.1560	-7.49915	1.0559	5.36808	4.07462	0
0.1567	-3.51764	-0.162445	1.70744	2.85705	0
0.1573	6.26218	-3.2083	0.79089	0.421928	0
0.1580	12.0605	-6.25415	1.40069	-2.02525	0
0.1587	6.53277	-5.92926	3.84358	-2.02525	0
0.1593	-1.70084	-4.10175	5.67298	0.421928	0
0.1600	-5.33445	-6.25415	2.92703	2.24225	0
0.1607	-3.51764	-9.62489	1.40069	2.85705	0
0.1613	2.58991	-6.25415	2.62213	3.15843	0
0.1620	3.78823	-0.771616	4.45338	1.33811	0
0.1627	3.78823	-0.446725	7.19932	-1.41044	0
0.1633	12.0605	-2.88341	8.42077	-0.192881	0
0.1640	21.1832	-4.10175	4.14848	2.24225	0
0.1647	23.0386	-3.49258	0.79089	-0.494258	0
0.1653	21.8017	-1.38079	2.31723	-2.02525	0
0.1660	19.3664	1.66507	3.84358	0.421928	0
0.1667	22.7294	4.14236	1.40069	1.02468	0
0.1673	33.3983	5.3607	-4.0912	1.63949	0
0.1680	35.8336	5.64498	-8.36348	4.38805	0
0.1687	26.7109	3.81747	-5.92244	1.63949	0
0.1693	23.9277	1.66507	-4.0912	-3.24282	0
0.1700	28.5277	1.0559	-8.97513	-2.32663	0
0.1707	26.7109	0.771616	-8.67023	0.421928	0
0.1713	20.9126	0.446725	-2.25995	-0.494258	0
0.1720	17.5496	2.31485	-2.5667	-1.10907	0
0.1727	14.4958	5.3607	-5.92244	-0.494258	0
0.1733	7.15125	6.25415	-3.7863	-0.192881	0
0.1740	-0.773109	3.2083	-1.95505	1.94087	0
0.1747	-2.01008	1.98996	-3.1765	4.07462	0
0.1753	-1.08235	5.03581	-2.25995	3.77324	0
0.1760	-4.44537	6.86332	0.485991	4.68943	0
0.1767	-5.33445	5.96987	2.01234	5.30424	0
0.1773	-2.58991	5.96987	1.40069	3.15843	0
0.1780	-5.33445	7.18821	0.181092	1.33811	0
0.1787	-10.5529	9.01572	-0.735454	1.33811	0
0.1793	-10.8622	10.5183	0.485991	1.33811	0
0.1800	-9.31596	10.5183	2.31723	1.33811	0
0.1807	-5.95294	9.62489	0.485991	0.723305	0
0.1813	-1.70084	9.01572	-3.7863	1.33811	0
0.1820	-2.58991	6.86332	-3.1765	1.94087	0
0.1827	-5.33445	5.96987	0.181092	1.63949	0
0.1833	-3.82689	7.47249	-1.04035	2.85705	0
0.1840	-4.13613	6.57904	-2.8716	2.85705	0
0.1847	-8.07898	4.14236	0.79089	-2.32663	0
0.1853	-11.1328	4.75153	3.53683	-4.46038	0
0.1860	-11.1328	4.42664	0.485991	0.421928	0
0.1867	-8.38823	2.92402	-1.65015	1.02468	0
0.1873	-3.51764	5.96987	-1.34525	-1.41044	0
0.1880	1.0437	8.69083	-0.735454	3.15843	0
0.1887	2.89916	5.96987	1.09579	4.9908	0
0.1893	-2.89916	7.18821	4.14848	0.421928	0
0.1900	-12.0605	10.8432	5.97972	0.108496	0
0.1907	-15.7328	8.08166	5.97972	2.85705	0
0.1913	-17.2403	7.18821	5.06318	2.24225	0
0.1920	-21.5311	11.1275	5.06318	1.63949	0
0.1927	-21.8403	8.08166	6.58952	1.63949	0
0.1933	-15.4235	1.98996	8.11587	0.421928	0
0.1940	-10.5529	1.98996	7.81097	0.108496	0
0.1947	-7.8084	4.14236	5.97972	1.33811	0
0.1953	-3.51764	3.2083	3.23193	1.02468	0
0.1960	1.0437	2.31485	2.31723	-1.41044	0
0.1967	5.33445	0.446725	2.62213	-1.41044	0
0.1973	8.38823	-1.98996	1.09579	0.723305	0
0.1980	6.26218	-2.27424	0.485991	-1.41044	0
0.1987	1.97143	-1.98996	2.62213	-5.37657	0
0.1993	1.35294	-1.98996	2.31723	-3.85763	0
0.2000	-5.06386	-1.38079	1.09579	-1.72388	0
0.2007	-20.2941	0.446725	2.62213	-4.159	0
0.2013	-25.4739	1.98996	3.84358	-3.85763	0
0.2020	-17.2403	1.38079	3.84358	-0.494258	0
0.2027	-11.7512	1.0559	5.36808	0.108496	0
0.2033	-11.7512	2.59913	4.75828	1.33811	0
0.2040	-11.7512	1.38079	1.70744	1.02468	0
0.2047	-13.8773	-3.49258	1.70744	-3.85763	0
0.2053	-15.4235	-5.03581	2.62213	-5.99138	0
0.2060	-11.7512	-1.38079	1.09579	-3.24282	0
0.2067	-12.0605	0.446725	0.485991	-2.94144	0
0.2073	-19.405	-0.446725	0.181092	-2.94144	0
0.2080	-23.6571	-1.98996	-1.34525	-1.41044	0
0.2087	-21.8403	-1.38079	-2.5667	-1.41044	0
0.2093	-16.9311	1.38079	-4.70284	-1.41044	0
0.2100	-11.7512	2.31485	-5.61754	-0.494258	0
0.2107	-7.18991	1.98996	-3.1765	-1.10907	0
0.2113	-4.13613	1.66507	-1.95505	-0.494258	0
0.2120	-3.51764	2.31485	-3.1765	0.723305	0
0.2127	-5.64369	3.2083	-2.25995	-0.192881	0
0.2133	-9.00671	2.92402	-0.735454	-2.02525	0
0.2140	-12.9882	2.31485	-2.5667	-1.41044	0
0.2147	-15.4235	2.59913	-2.8716	2.24225	0
0.2153	-12.679	3.81747	-1.65015	4.9908	0
0.2160	-7.18991	4.42664	-2.25995	3.47186	0
0.2167	-6.88067	4.14236	-1.34525	2.24225	0
0.2173	-10.5529	2.31485	2.01234	3.15843	0
0.2180	-16.3512	1.0559	2.92703	1.33811	0
0.2187	-24.5849	3.2083	2.31723	-1.41044	0
0.2193	-29.4554	7.47249	1.40069	0.421928	0
0.2200	-29.1462	10.5183	-1.04035	2.55568	0
0.2207	-27.6386	13.6048	-1.65015	1.33811	0
0.2213	-27.0201	15.1074	-1.34525	1.63949	0
0.2220	-23.9664	13.2799	-3.4814	1.94087	0
0.2227	-19.405	10.2341	-4.39609	-0.192881	0
0.2233	-18.1681	9.62489	-2.8716	-2.32663	0
0.2240	-21.2218	9.62489	-4.0912	-3.85763	0
0.2247	-20.2941	7.18821	-4.70284	-4.159	0
0.2253	-14.4958	4.42664	-1.34525	-3.55625	0
0.2260	-10.8622	3.81747	-0.430555	-4.159	0
0.2267	-10.8622	3.53319	-2.5667	-4.46038	0
0.2273	-8.07898	2.31485	-3.7863	-2.64006	0
0.2280	-1.70084	2.31485	-5.00774	-1.41044	0
0.2287	0.734453	2.59913	-4.39609	-2.02525	0
0.2293	-1.70084	1.98996	-2.5667	-2.02525	0
0.2300	-5.33445	6.86332	-2.8716	-1.41044	0
0.2307	-10.2437	17.5441	-2.25995	-1.41044	0
0.2313	-18.7865	24.2856	0.181092	-1.72388	0
0.2320	-23.9664	27.0066	-1.34525	-3.24282	0
0.2327	-19.405	27.0066	-2.5667	-3.24282	0
0.2333	-12.0605	19.9808	0.79089	-1.72388	0
0.2340	-9.93444	10.5183	2.31723	-0.807691	0
0.2347	-9.93444	6.57904	-1.04035	-1.41044	0
0.2353	-8.07898	3.2083	-2.5667	-1.41044	0
0.2360	-5.33445	-5.03581	-0.430555	-0.494258	0
0.2367	-7.18991	-11.1275	0.485991	-0.494258	0
0.2373	-15.1143	-12.6707	-0.430555	-3.55625	0
0.2380	-21.5311	-15.3917	-0.123808	-5.69	0
0.2387	-21.8403	-17.2192	3.84358	-3.24282	0
0.2393	-20.6033	-14.1734	5.06318	-0.494258	0
0.2400	-20.9126	-13.2799	2.62213	-1.41044	0
0.2407	-19.0958	-16.3258	0.79089	-3.55625	0
0.2413	-12.3697	-17.5441	-1.04035	-3.85763	0
0.2420	-3.51764	-15.3917	-3.4814	-3.85763	0
0.2427	1.0437	-13.5642	-3.7863	-3.85763	0
0.2433	0.734453	-11.7367	-2.5667	-1.41044	0
0.2440	-0.154622	-10.5183	-2.8716	-1.10907	0
0.2447	-0.773109	-10.5183	-1.65015	-5.07519	0
0.2453	-2.01008	-10.5183	0.485991	-4.46038	0
0.2460	-3.82689	-10.8432	0.79089	-1.10907	0
0.2467	-4.13613	-13.2799	2.31723	-2.64006	0
0.2473	-2.58991	-12.955	6.58952	-1.72388	0
0.2480	-3.2084	-10.5183	9.94711	4.68943	0
0.2487	-4.44537	-11.4524	10.5569	4.68943	0
0.2493	-2.58991	-12.955	8.72567	0.421928	0
0.2500	1.97143	-9.01572	4.75828	2.85705	0
0.2507	5.33445	-4.10175	2.31723	5.30424	0
0.2513	5.02521	-2.59913	0.79089	3.15843	0
0.2520	2.28067	-2.27424	-0.430555	2.24225	0
0.2527	1.97143	-4.10175	-1.34525	3.77324	0
0.2533	9.58655	-6.25415	-2.5667	3.15843	0
0.2540	19.3664	-4.71092	-3.7863	3.15843	0
0.2547	24.8554	-0.446725	-3.1765	3.47186	0
0.2553	29.1462	2.31485	-1.34525	1.63949	0
0.2560	30.3445	4.75153	1.09579	-0.494258	0
0.2567	24.5462	7.47249	4.14848	1.02468	0
0.2573	18.1294	10.5183	4.75828	3.47186	0
0.2580	20.6033	12.6707	1.40069	3.77324	0
0.2587	23.6571	10.5183	0.181092	1.94087	0
0.2593	17.5496	6.57904	2.01234	-0.494258	0
0.2600	8.38823	6.25415	3.84358	0.421928	0
0.2607	8.69747	6.57904	2.31723	4.68943	0
0.2613	17.2403	3.53319	-3.1765	5.60561	0
0.2620	22.4201	2.31485	-8.05858	2.24225	0
0.2627	19.9849	5.64498	-7.14388	1.33811	0
0.2633	16.0033	6.86332	-5.61754	2.55568	0
0.2640	13.8773	4.14236	-8.67023	1.02468	0
0.2647	11.7512	1.98996	-10.4996	0.421928	0
0.2653	9.31596	1.66507	-7.14388	1.33811	0
0.2660	9.89579	2.31485	-3.4814	-0.807691	0
0.2667	10.205	4.75153	-4.0912	-2.32663	0
0.2673	5.95294	7.79738	-6.22734	-1.41044	0
0.2680	-2.58991	8.40655	-5.92244	0.108496	0
0.2687	-11.442	7.47249	-2.5667	1.33811	0
0.2693	-10.8622	6.86332	-1.34525	1.33811	0
0.2700	-0.463865	5.03581	-1.95505	0.421928	0
0.2707	1.97143	3.81747	-0.123808	1.33811	0
0.2713	-8.69747	6.57904	0.485991	0.421928	0
0.2720	-16.3512	9.3	-1.65015	-0.807691	0
0.2727	-17.8588	5.96987	-1.95505	1.63949	0
0.2733	-18.4773	2.31485	-1.34525	3.77324	0
0.2740	-14.4958	3.2083	-0.735454	1.33811	0
0.2747	-7.18991	4.14236	1.70744	0.108496	0
0.2753	-5.06386	1.66507	2.31723	2.55568	0
0.2760	-4.75462	-0.162445	-0.735454	1.94087	0
0.2767	-2.58991	-1.98996	1.09579	-1.41044	0
0.2773	-2.58991	-5.03581	4.75828	-1.41044	0
0.2780	-5.33445	-4.71092	2.92703	0.421928	0
0.2787	-7.18991	-2.59913	2.01234	1.02468	0
0.2793	-10.2437	-3.2083	4.14848	-0.192881	0
0.2800	-14.805	-5.03581	3.23193	-0.494258	0
0.2807	-18.1681	-5.03581	0.79089	0.421928	0
0.2813	-18.1681	-5.32009	-0.123808	1.02468	0
0.2820	-19.0958	-5.03581	-1.65015	0.421928	0
0.2827	-21.5311	-2.27424	-2.25995	-0.494258	0
0.2833	-21.2218	-1.38079	-3.4814	-1.10907	0
0.2840	-19.6756	-2.27424	-5.61754	-2.32663	0
0.2847	-12.679	-2.27424	-3.1765	-1.72388	0
0.2853	0.154622	0.446725	0.485991	0.108496	0
0.2860	4.71596	6.57904	1.09579	0.421928	0
0.2867	2.89916	13.6048	4.14848	-0.494258	0
0.2873	7.4605	16.9349	5.97972	-0.494258	0
0.2880	8.38823	16.3258	2.31723	0.108496	0
0.2887	-0.773109	17.869	0.181092	-0.192881	0
0.2893	-2.58991	23.9607	1.40069	-1.72388	0
0.2900	-2.58991	27.0066	0.485991	-2.94144	0
0.2907	-16.042	23.3515	0.485991	-2.32663	0
0.2913	-27.6386	19.0873	2.31723	-1.41044	0
0.2920	-25.2033	15.7166	-0.430555	-0.807691	0
0.2927	-19.0958	9.62489	-3.4814	0.723305	0
0.2933	-11.7512	1.0559	-2.25995	1.94087	0
0.2940	-3.51764	-7.75677	-0.430555	1.94087	0
0.2947	-1.70084	-16.3258	-0.430555	1.94087	0
0.2953	-3.82689	-19.6965	-2.25995	0.421928	0
0.2960	-4.13613	-18.7624	-4.39609	-1.72388	0
0.2967	-2.58991	-19.6965	-4.0912	-0.494258	0
0.2973	-0.773109	-23.3515	-2.25995	0.421928	0
0.2980	-0.154622	-27.0066	-1.95505	-1.10907	0
0.2987	1.35294	-27.9	-1.34525	0.723305	0
0.2993	6.53277	-26.0725	-0.430555	5.30424	0
0.3000	10.205	-26.0725	-0.123808	3.15843	0
0.3007	10.205	-29.7681	0.79089	-1.72388	0
0.3013	11.442	-28.8341	3.84358	-0.192881	0
0.3020	9.89579	-24.245	5.06318	1.33811	0
0.3027	0.154622	-19.9808	1.40069	-0.494258	0
0.3033	-9.6252	-17.8284	-2.25995	-0.494258	0
0.3040	-16.6605	-17.5441	-2.25995	-0.494258	0
0.3047	-22.7294	-18.7624	-1.34525	-2.94144	0
0.3053	-21.2218	-16.9349	-2.25995	-0.494258	0
0.3060	-12.9882	-14.1734	-0.735454	4.07462	0
0.3067	-11.1328	-15.3917	1.09579	1.02468	0
0.3073	-14.4958	-17.2192	-1.34525	-2.94144	0
0.3080	-12.679	-15.1074	-1.95505	-0.192881	0
0.3087	-13.8773	-13.8891	1.09579	0.421928	0
0.3093	-23.0386	-16.9349	-0.123808	-3.24282	0
0.3100	-23.6571	-17.5441	-1.34525	-2.64006	0
0.3107	-9.31596	-11.4524	1.40069	1.33811	0
0.3113	1.0437	-7.47249	2.31723	1.63949	0
0.3120	-2.28067	-7.1476	0.79089	0.108496	0
0.3127	-6.26218	-5.92926	0.485991	0.723305	0
0.3133	-4.75462	-6.53843	-0.735454	1.94087	0
0.3140	-5.33445	-9.62489	-3.1765	1.94087	0
0.3147	-6.26218	-8.69083	-4.0912	0.723305	0
0.3153	-0.154622	-6.25415	-3.1765	-1.41044	0
0.3160	7.4605	-6.86332	-0.735454	-1.72388	0
0.3167	9.89579	-5.92926	0.485991	0.108496	0
0.3173	12.0605	-3.81747	-1.04035	0.108496	0
0.3180	15.3849	-4.10175	-1.65015	-2.02525	0
0.3187	13.8773	-3.2083	-1.95505	0.108496	0
0.3193	9.31596	-0.446725	-5.31264	3.47186	0
0.3200	7.4605	-1.38079	-9.28003	1.94087	0
0.3207	9.58655	-5.03581	-7.75368	0.421928	0
0.3213	9.31596	-7.47249	-4.0912	3.47186	0
0.3220	3.2084	-7.75677	-3.1765	4.07462	0
0.3227	-8.69747	-4.10175	-4.70284	1.33811	0
0.3233	-23.0386	0.446725	-1.34525	3.15843	0
0.3240	-31.8907	0.162445	2.31723	3.47186	0
0.3247	-30.0739	-3.2083	-0.430555	-2.94144	0
0.3253	-23.6571	-4.10175	-4.70284	-5.07519	0
0.3260	-22.7294	-2.27424	-4.39609	-0.807691	0
0.3267	-24.2756	-0.771616	-6.22734	1.33811	0
0.3273	-20.9126	-4.10175	-10.4996	-0.192881	0
0.3280	-15.4235	-10.5183	-8.97513	-0.494258	0
0.3287	-11.1328	-11.4524	-3.4814	0.421928	0
0.3293	-6.26218	-7.47249	-4.0912	1.63949	0
0.3300	-1.3916	-9.62489	-6.83898	2.24225	0
0.3307	2.58991	-16.0009	-3.4814	-0.807691	0
0.3313	3.78823	-15.7166	0.181092	-2.64006	0
0.3320	2.58991	-10.5183	-1.34525	0.421928	0
0.3327	-1.08235	-9.3	0.79089	2.85705	0
0.3333	-5.33445	-10.2341	6.89442	0.421928	0
0.3340	-5.33445	-11.4524	5.67298	-1.10907	0
0.3347	2.89916	-11.4524	1.40069	1.94087	0
0.3353	12.9496	-7.1476	2.31723	4.38805	0
0.3360	14.1865	-3.2083	5.06318	3.15843	0
0.3367	7.76974	-7.47249	6.58952	1.33811	0
0.3373	3.51764	-12.3459	7.81097	-0.192881	0
0.3380	4.71596	-10.5183	4.45338	-2.02525	0
0.3387	8.69747	-8.08166	-0.430555	-2.32663	0
0.3393	13.5681	-8.69083	0.79089	-1.41044	0
0.3400	17.5496	-8.69083	2.01234	-0.494258	0
0.3407	16.6218	-8.36594	-1.04035	0.723305	0
0.3413	12.9496	-8.08166	-1.34525	2.24225	0
0.3420	12.0605	-6.53843	0.79089	0.723305	0
0.3427	13.5681	-6.86332	-1.04035	-1.41044	0
0.3433	10.5143	-9.62489	-5.61754	-0.807691	0
0.3440	4.71596	-8.69083	-7.75368	-0.494258	0
0.3447	1.0437	-5.32009	-6.83898	-1.72388	0
0.3453	-2.01008	-5.03581	-3.7863	-0.807691	0
0.3460	-9.93444	-5.92926	-0.430555	0.723305	0
0.3467	-19.0958	-5.64498	1.40069	0.723305	0
0.3473	-23.0386	-3.2083	-0.430555	1.63949	0
0.3480	-25.7832	-2.88341	-2.25995	3.15843	0
0.3487	-28.5277	-6.25415	-2.25995	1.94087	0
0.3493	-28.8369	-9.62489	-2.5667	0.421928	0
0.3500	-26.7109	-7.75677	-4.39609	1.63949	0
0.3507	-24.2756	-5.03581	-4.39609	2.55568	0
0.3513	-18.1681	-5.03581	-4.0912	1.02468	0
0.3520	-11.7512	-5.64498	-5.61754	-0.192881	0
0.3527	-11.1328	-4.71092	-6.22734	-0.807691	0
0.3533	-10.5529	-5.03581	-5.92244	-3.24282	0
0.3540	-8.69747	-1.66507	-5.92244	-4.159	0
0.3547	-13.6067	5.03581	-4.39609	-1.41044	0
0.3553	-17.2403	8.69083	-2.25995	1.94087	0
0.3560	-8.38823	11.4524	0.181092	2.85705	0
0.3567	2.28067	17.2598	1.40069	0.723305	0
0.3573	6.26218	19.6965	-0.430555	-2.02525	0
0.3580	7.4605	16.6507	-1.04035	-2.02525	0
0.3587	5.64369	13.6048	1.70744	0.108496	0
0.3593	4.71596	10.5183	1.40069	0.723305	0
0.3600	10.5143	6.25415	-3.4814	-1.72388	0
0.3607	8.69747	2.31485	-5.31264	-3.85763	0
0.3613	-8.38823	-3.49258	-4.0912	-2.64006	0
0.3620	-18.7865	-7.1476	-1.65015	-1.72388	0
0.3627	-15.4235	-5.92926	1.09579	-1.72388	0
0.3633	-14.805	-7.75677	0.79089	-0.494258	0
0.3640	-16.3512	-11.7367	-1.04035	-0.807691	0
0.3647	-9.31596	-9.90917	0.485991	-3.24282	0
0.3653	-3.2084	-9.3	1.40069	-3.55625	0
0.3660	-4.44537	-15.3917	-0.430555	-3.24282	0
0.3667	-4.75462	-19.3716	-0.430555	-4.159	0
0.3673	-1.08235	-20.59	2.01234	-1.72388	0
0.3680	-1.70084	-21.8083	3.84358	0.421928	0
0.3687	-6.26218	-17.8284	4.75828	-3.24282	0
0.3693	-7.49915	-12.3459	3.84358	-5.99138	0
0.3700	-4.44537	-12.955	4.14848	-2.64006	0
0.3707	-2.01008	-11.4524	6.28462	-0.494258	0
0.3713	-0.463865	-2.88341	6.58952	-2.32663	0
0.3720	5.33445	1.98996	5.06318	-2.64006	0
0.3727	12.0605	0.162445	4.75828	-1.72388	0
0.3733	12.0605	-1.38079	2.92703	-1.72388	0
0.3740	10.205	-0.771616	1.09579	-2.02525	0
0.3747	14.805	-1.0559	0.485991	0.108496	0
0.3753	19.6756	-1.0559	-0.430555	1.94087	0
0.3760	18.1294	0.162445	0.79089	2.24225	0
0.3767	12.0605	1.38079	3.84358	3.47186	0
0.3773	2.89916	4.14236	2.31723	2.55568	0
0.3780	-10.5529	7.79738	0.485991	-1.10907	0
0.3787	-14.4958	9.62489	2.92703	-0.494258	0
0.3793	-9.00671	8.08166	3.84358	1.63949	0
0.3800	-13.2975	7.47249	1.09579	-2.32663	0
0.3807	-28.5277	5.96987	0.485991	-4.159	0
0.3813	-34.6353	2.31485	2.01234	1.02468	0
0.3820	-29.7647	-0.446725	1.40069	1.33811	0
0.3827	-26.0924	-1.0559	0.485991	-0.807691	0
0.3833	-22.4588	-2.59913	1.70744	1.94087	0
0.3840	-20.2941	-5.32009	1.70744	1.63949	0
0.3847	-26.0924	-8.08166	3.23193	-3.24282	0
0.3853	-31.5815	-10.2341	6.89442	-2.32663	0
0.3860	-27.0201	-9.62489	6.28462	-0.494258	0
0.3867	-12.9882	-6.86332	2.62213	-4.159	0
0.3873	1.66218	-5.03581	3.23193	-5.07519	0
0.3880	8.07898	-4.71092	5.97972	-1.41044	0
0.3887	6.26218	-3.2083	5.67298	-0.494258	0
0.3893	4.71596	0.446725	4.45338	-1.41044	0
0.3900	3.78823	7.47249	3.23193	1.63949	0
0.3907	0.734453	16.6507	0.79089	4.68943	0
0.3913	-3.51764	19.9808	0.181092	3.15843	0
0.3920	-4.44537	17.869	2.31723	3.15843	0
0.3927	-2.58991	16.0415	2.31723	7.12455	0
0.3933	0.734453	12.3865	1.40069	8.35417	0
0.3940	3.51764	5.3607	5.06318	6.5218	0
0.3947	3.78823	1.98996	11.4716	6.82318	0
0.3953	2.28067	0.162445	12.6931	8.65555	0
0.3960	0.154622	-5.92926	8.72567	8.04074	0
0.3967	0.154622	-12.3459	7.81097	6.82318	0
0.3973	1.97143	-15.3917	10.5569	5.90699	0
0.3980	5.64369	-16.9349	9.33546	4.07462	0
0.3987	11.1328	-16.0009	4.14848	2.24225	0
0.3993	13.5681	-15.3917	1.70744	1.33811	0
0.4000	11.1328	-16.9349	4.45338	1.33811	0
0.4007	11.1328	-15.3917	6.89442	2.24225	0
0.4013	15.1143	-11.4524	4.75828	1.33811	0
0.4020	13.8773	-7.75677	2.92703	-1.41044	0
0.4027	10.205	-5.92926	5.06318	-2.64006	0
0.4033	15.1143	-5.32009	6.28462	-1.10907	0
0.4040	22.7294	-5.03581	2.92703	-2.02525	0
0.4047	21.4924	-1.0559	1.40069	-4.77381	0
0.4053	17.5496	1.0559	4.14848	-4.46038	0
0.4060	18.7479	-1.66507	6.58952	-1.72388	0
0.4067	23.0386	-1.98996	6.58952	-0.494258	0
0.4073	29.726	0.446725	5.97972	1.63949	0
0.4080	34.6353	-0.446725	4.14848	4.07462	0
0.4087	29.726	-2.27424	0.485991	2.24225	0
0.4093	20.9126	-1.0559	-3.1765	-0.192881	0
0.4100	18.1294	1.38079	-4.0912	1.33811	0
0.4107	16.6218	4.75153	-1.65015	1.94087	0
0.4113	11.7512	5.96987	0.485991	-0.494258	0
0.4120	6.26218	4.14236	0.79089	1.33811	0
0.4127	-2.01008	5.96987	-0.123808	5.60561	0
0.4133	-14.4958	9.90917	-0.123808	5.90699	0
0.4140	-23.9664	10.2341	1.70744	4.07462	0
0.4147	-28.2571	10.5183	2.01234	3.77324	0
0.4153	-30.6924	11.4524	-0.430555	2.55568	0
0.4160	-28.8369	7.79738	-1.34525	3.77324	0
0.4167	-21.5311	6.25415	1.40069	6.5218	0
0.4173	-15.1143	9.62489	4.14848	4.9908	0
0.4180	-10.5529	8.40655	3.84358	3.47186	0
0.4187	-4.13613	5.64498	4.45338	5.90699	0
0.4193	-1.08235	7.79738	5.67298	5.90699	0
0.4200	-4.13613	8.69083	2.92703	4.38805	0
0.4207	-3.82689	4.14236	-2.8716	6.22042	0
0.4213	2.89916	0.446725	-5.61754	5.90699	0
0.4220	5.95294	1.98996	-4.0912	2.24225	0
0.4227	5.33445	4.75153	-2.8716	2.24225	0
0.4233	6.53277	3.2083	-3.1765	3.47186	0
0.4240	2.28067	-0.446725	-5.61754	1.63949	0
0.4247	-7.18991	0.446725	-5.31264	0.723305	0
0.4253	-6.26218	3.2083	-1.95505	0.421928	0
0.4260	0.734453	2.59913	-1.04035	-2.32663	0
0.4267	-0.463865	1.0559	-4.0912	-2.64006	0
0.4273	-3.51764	0.446725	-3.1765	1.33811	0
0.4280	0.734453	1.98996	0.181092	1.94087	0
0.4287	5.64369	3.81747	-0.735454	-1.10907	0
0.4293	7.4605	2.31485	-1.65015	-0.494258	0
0.4300	6.84201	0.446725	1.09579	2.55568	0
0.4307	4.40672	3.81747	2.62213	2.24225	0
0.4313	2.58991	5.96987	1.09579	1.63949	0
0.4320	1.0437	3.81747	-0.430555	3.47186	0
0.4327	0.463865	1.66507	-2.25995	3.15843	0
0.4333	3.51764	2.31485	-3.4814	-0.192881	0
0.4340	6.53277	2.59913	-1.65015	-1.10907	0
0.4347	6.26218	2.59913	0.79089	1.33811	0
0.4353	4.09748	1.66507	0.485991	2.24225	0
0.4360	2.58991	1.66507	-0.735454	1.63949	0
0.4367	4.09748	4.14236	-0.123808	1.33811	0
0.4373	7.4605	5.64498	0.181092	1.02468	0
0.4380	2.58991	3.53319	-1.04035	0.723305	0
0.4387	-7.8084	2.31485	-1.04035	1.94087	0
0.4393	-9.93444	4.14236	-0.123808	1.33811	0
0.4400	-7.18991	5.64498	-0.430555	-0.494258	0
0.4407	-4.13613	5.03581	-2.8716	0.108496	0
0.4413	4.71596	4.14236	-4.0912	1.33811	0
0.4420	15.1143	4.75153	-2.25995	-0.494258	0
0.4427	21.4924	6.86332	-1.34525	-2.32663	0
0.4433	27.2907	7.47249	-4.0912	-0.192881	0
0.4440	33.3983	4.75153	-5.92244	1.33811	0
0.4447	38.5781	2.59913	-3.1765	-2.94144	0
0.4453	43.7966	3.53319	-1.34525	-5.07519	0
0.4460	44.6857	4.14236	-0.430555	-1.41044	0
0.4467	36.7613	2.59913	3.53683	0.108496	0
0.4473	15.6941	2.92402	6.89442	-1.10907	0
0.4480	-17.2403	3.81747	5.97972	-1.10907	0
0.4487	-32.8185	1.98996	6.28462	-2.32663	0
0.4493	-16.3512	0.771616	6.58952	-3.24282	0
0.4500	0.734453	3.2083	4.75828	0.723305	0
0.4507	-6.88067	5.64498	5.06318	2.24225	0
0.4513	-16.3512	5.3607	6.58952	-0.192881	0
0.4520	-17.2403	5.96987	5.97972	0.723305	0
0.4527	-21.8403	7.79738	5.06318	1.33811	0
0.4533	-22.4588	6.25415	2.62213	-0.494258	0
0.4540	-12.0605	2.59913	-0.123808	1.33811	0
0.4547	-3.51764	2.31485	0.485991	3.47186	0
0.4553	-0.154622	5.96987	-0.430555	0.108496	0
0.4560	2.58991	6.25415	-3.7863	-0.494258	0
0.4567	-0.463865	2.92402	-2.25995	2.55568	0
0.4573	-8.07898	1.0559	0.181092	-0.807691	0
0.4580	-13.8773	0.771616	-2.25995	-5.07519	0
0.4587	-17.2403	-0.446725	-4.70284	-4.159	0
0.4593	-18.1681	-0.771616	-5.61754	-1.72388	0
0.4600	-16.3512	1.38079	-5.61754	-2.32663	0
0.4607	-13.6067	2.59913	-4.0912	-2.94144	0
0.4613	-10.5529	3.2083	-3.7863	-2.94144	0
0.4620	-5.06386	3.2083	-7.14388	-2.64006	0
0.4627	5.33445	0.771616	-9.58493	-2.32663	0
0.4633	13.8773	-0.446725	-8.36348	-2.64006	0
0.4640	12.0605	0.446725	-6.53409	-4.159	0
0.4647	7.76974	0.771616	-5.92244	-5.07519	0
0.4653	12.9496	0.446725	-5.92244	-2.94144	0
0.4660	16.6218	-0.162445	-4.0912	-0.494258	0
0.4667	10.5143	-1.38079	-0.735454	-1.41044	0
0.4673	10.5143	1.0559	-1.95505	-1.72388	0
0.4680	20.9126	4.75153	-6.83898	-0.192881	0
0.4687	23.0386	3.2083	-7.75368	-1.72388	0
0.4693	16.3126	0.162445	-4.0912	-4.46038	0
0.4700	12.9496	3.2083	-3.1765	-2.64006	0
0.4707	6.84201	10.2341	-4.39609	-1.41044	0
0.4713	-7.18991	16.9349	-2.25995	-2.94144	0
0.4720	-15.4235	20.9148	-0.430555	-3.24282	0
0.4727	-14.4958	22.1332	-3.1765	-2.32663	0
0.4733	-12.3697	20.9148	-4.0912	-1.41044	0
0.4740	-8.69747	18.7624	-2.5667	1.33811	0
0.4747	-3.82689	14.214	-4.0912	2.55568	0
0.4753	-2.28067	9.3	-5.61754	1.02468	0
0.4760	1.0437	4.75153	-2.5667	1.63949	0
0.4767	8.38823	0.446725	0.485991	2.24225	0
0.4773	13.8773	-4.42664	-1.65015	-0.494258	0
0.4780	17.5496	-8.36594	-5.92244	-2.02525	0
0.4787	23.0386	-9.62489	-6.22734	1.33811	0
0.4793	26.9815	-8.08166	-5.00774	4.38805	0
0.4800	29.1462	-6.53843	-5.92244	3.15843	0
0.4807	27.9092	-6.86332	-6.22734	-1.10907	0
0.4813	17.5496	-7.75677	-3.1765	-2.32663	0
0.4820	6.53277	-7.47249	-0.430555	0.108496	0
0.4827	5.95294	-5.64498	-0.123808	1.33811	0
0.4833	11.1328	-5.03581	2.01234	0.421928	0
0.4840	6.84201	-5.64498	5.06318	-1.72388	0
0.4847	-9.93444	-4.10175	5.06318	-3.24282	0
0.4853	-23.6571	0.446725	4.14848	-1.72388	0
0.4860	-20.9126	1.38079	3.53683	-2.32663	0
0.4867	-9.93444	-0.771616	-0.430555	-4.46038	0
0.4873	1.35294	-2.27424	-4.0912	-2.32663	0
0.4880	16.9311	-2.59913	-4.0912	1.02468	0
0.4887	25.7832	-1.98996	-3.1765	-2.32663	0
0.4893	20.2941	0.446725	-2.8716	-4.159	0
0.4900	21.4924	-0.446725	-3.4814	-1.72388	0
0.4907	34.6353	-1.38079	-2.25995	-0.494258	0
0.4913	34.9445	3.2083	0.485991	1.33811	0
0.4920	21.1832	6.86332	-0.430555	3.15843	0
0.4927	12.0605	1.38079	-2.25995	0.108496	0
0.4933	10.205	-3.2083	0.485991	-2.32663	0
0.4940	9.89579	-2.27424	2.92703	0.108496	0
0.4947	2.89916	-4.10175	1.40069	0.723305	0
0.4953	-17.8588	-7.47249	0.485991	0.723305	0
0.4960	-37.0706	-7.75677	1.40069	2.85705	0
0.4967	-34.6353	-6.53843	0.485991	3.15843	0
0.4973	-21.2218	-5.32009	-0.735454	1.02468	0
0.4980	-15.4235	-5.64498	-0.430555	-0.494258	0
0.4987	-18.1681	-6.86332	-0.430555	-0.494258	0
0.4993	-24.5849	-6.86332	-0.735454	-0.807691	0
0.5000	-31.8907	-5.03581	-1.04035	-1.72388	0
0.5007	-33.7462	-4.10175	-0.735454	-1.41044	0
0.5013	-31.2722	-2.27424	-0.430555	-0.807691	0
0.5020	-29.1462	1.66507	-0.430555	-2.94144	0
0.5027	-25.4739	2.92402	-1.04035	-3.24282	0
0.5033	-18.7865	2.31485	-1.65015	-0.494258	0
0.5040	-14.4958	3.81747	-2.25995	-1.41044	0
0.5047	-11.1328	4.42664	-1.04035	-2.02525	0
0.5053	-4.75462	3.2083	2.31723	0.421928	0
0.5060	-0.154622	2.59913	6.28462	-2.02525	0
0.5067	1.66218	3.81747	8.42077	-2.94144	0
0.5073	3.51764	4.75153	8.72567	3.15843	0
0.5080	3.78823	7.18821	9.64036	3.15843	0
0.5087	4.40672	12.3865	7.50422	-2.32663	0
0.5093	10.205	15.1074	0.79089	-0.494258	0
0.5100	15.6941	13.6048	-2.25995	1.94087	0
0.5107	18.7479	13.2799	0.79089	-0.494258	0
0.5113	21.1832	14.8231	1.40069	-1.10907	0
0.5120	19.9849	12.0616	-1.34525	-0.192881	0
0.5127	15.3849	8.40655	-0.123808	-0.807691	0
0.5133	13.8773	7.79738	-0.735454	0.421928	0
0.5140	5.64369	5.64498	-4.70284	1.33811	0
0.5147	-15.1143	2.92402	-4.39609	0.421928	0
0.5153	-27.9479	4.75153	-2.5667	1.63949	0
0.5160	-23.6571	6.86332	-2.8716	3.15843	0
0.5167	-18.7865	4.42664	-1.65015	1.33811	0
0.5173	-19.0958	2.31485	-0.430555	0.421928	0
0.5180	-13.8773	3.53319	-1.95505	0.421928	0
0.5187	-6.57142	5.03581	-1.95505	-0.192881	0
0.5193	-6.26218	6.57904	-1.34525	-0.192881	0
0.5200	-5.95294	8.08166	-3.1765	-0.807691	0
0.5207	0.463865	6.86332	-4.70284	-0.807691	0
0.5213	7.15125	5.03581	-5.31264	0.421928	0
0.5220	10.205	7.18821	-5.92244	-0.494258	0
0.5227	13.5681	8.69083	-5.00774	-2.94144	0
0.5233	12.9496	5.3607	-3.4814	-4.159	0
0.5240	8.69747	3.53319	-4.70284	-7.52237	0
0.5247	9.31596	6.86332	-6.83898	-8.43856	0
0.5253	13.2588	6.25415	-5.92244	-3.85763	0
0.5260	10.5143	2.59913	-1.34525	-2.32663	0
0.5267	5.02521	4.75153	0.181092	-4.159	0
0.5273	5.95294	9.62489	-1.04035	-1.41044	0
0.5280	9.31596	10.5183	0.485991	0.108496	0
0.5287	8.69747	9.62489	1.70744	-4.77381	0
0.5293	7.76974	8.69083	-3.1765	-6.60619	0
0.5300	7.76974	8.40655	-6.83898	-4.77381	0
0.5307	6.53277	9.62489	-4.39609	-4.46038	0
0.5313	6.84201	8.69083	-4.70284	-4.159	0
0.5320	9.00671	6.57904	-6.22734	-2.64006	0
0.5327	7.76974	4.75153	-1.34525	-2.32663	0
0.5333	4.71596	0.446725	2.01234	-1.41044	0
0.5340	2.89916	-4.10175	-0.735454	0.723305	0
0.5347	0.154622	-2.59913	-1.95505	1.63949	0
0.5353	-4.13613	0.446725	-2.5667	1.33811	0
0.5360	-7.8084	-0.446725	-5.00774	0.723305	0
0.5367	-10.8622	0.446725	-3.4814	-0.192881	0
0.5373	-13.6067	2.92402	-3.4814	-1.41044	0
0.5380	-13.6067	2.31485	-8.36348	-3.24282	0
0.5387	-8.38823	1.38079	-7.44878	-2.32663	0
0.5393	-2.28067	1.98996	-3.1765	-0.192881	0
0.5400	-2.89916	-0.446725	-5.92244	-0.192881	0
0.5407	-4.13613	-4.42664	-7.75368	-1.41044	0
0.5413	0.734453	-7.75677	-4.39609	-2.32663	0
0.5420	1.0437	-10.5183	-3.7863	-3.24282	0
0.5427	-3.82689	-10.5183	-5.00774	-3.85763	0
0.5433	-1.70084	-8.69083	-3.4814	-2.64006	0
0.5440	3.2084	-9.3	-2.25995	-3.24282	0
0.5447	1.0437	-11.4524	-1.34525	-4.159	0
0.5453	-2.58991	-12.3459	-1.04035	-3.85763	0
0.5460	-3.2084	-12.955	-1.95505	-4.159	0
0.5467	-4.44537	-13.2799	0.485991	-4.159	0
0.5473	-4.44537	-12.0616	4.14848	-2.94144	0
0.5480	-5.33445	-10.5183	3.23193	-3.24282	0
0.5487	-9.93444	-9.62489	1.40069	-5.99138	0
0.5493	-13.2975	-8.08166	2.31723	-5.99138	0
0.5500	-11.7512	-7.47249	2.31723	-4.159	0
0.5507	-8.07898	-5.32009	3.23193	-3.24282	0
0.5513	-6.26218	-4.71092	4.14848	-1.72388	0
0.5520	-10.2437	-8.69083	0.79089	-0.192881	0
0.5527	-13.2975	-9.90917	-0.430555	-1.41044	0
0.5533	-6.57142	-5.64498	1.40069	-3.85763	0
0.5540	1.97143	-5.92926	0.485991	-2.32663	0
0.5547	3.78823	-9.62489	-1.34525	-0.494258	0
0.5553	1.66218	-5.92926	-1.34525	-0.807691	0
0.5560	-0.463865	-1.66507	-3.1765	-1.41044	0
0.5567	-4.44537	-3.2083	-3.1765	-1.41044	0
0.5573	-5.33445	-3.49258	0.485991	-2.02525	0
0.5580	-1.08235	-2.27424	0.79089	-2.94144	0
0.5587	2.89916	-4.42664	-0.123808	-2.94144	0
0.5593	3.2084	-4.10175	2.31723	-3.24282	0
0.5600	4.40672	0.446725	3.23193	-4.159	0
0.5607	5.02521	1.98996	2.31723	-2.64006	0
0.5613	0.154622	1.38079	4.45338	0.108496	0
0.5620	-3.82689	1.38079	4.14848	-2.02525	0
0.5627	-0.463865	0.446725	-0.123808	-4.46038	0
0.5633	5.33445	2.31485	-1.34525	-1.72388	0
0.5640	6.53277	5.3607	-1.04035	0.421928	0
0.5647	5.95294	3.2083	-1.34525	-2.32663	0
0.5653	4.09748	0.446725	0.181092	-2.64006	0
0.5660	-1.08235	3.2083	1.40069	-0.494258	0
0.5667	-5.33445	5.03581	-1.34525	-1.41044	0
0.5673	-7.49915	2.31485	-2.8716	-1.72388	0
0.5680	-12.0605	1.98996	-1.34525	0.421928	0
0.5687	-17.5496	2.31485	-0.430555	1.94087	0
0.5693	-18.1681	0.446725	0.485991	1.94087	0
0.5700	-15.4235	0.162445	3.23193	-0.192881	0
0.5707	-12.679	2.31485	7.81097	-2.02525	0
0.5713	-12.9882	4.14236	9.64036	-0.192881	0
0.5720	-21.8403	5.96987	7.19932	1.94087	0
0.5727	-30.3832	9.01572	5.67298	1.33811	0
0.5733	-23.9664	12.3865	6.28462	2.55568	0
0.5740	-6.57142	16.0415	4.75828	2.85705	0
0.5747	0.154622	17.2598	3.23193	-0.807691	0
0.5753	-3.82689	15.1074	4.14848	-0.494258	0
0.5760	-5.33445	12.6707	1.40069	1.94087	0
0.5767	-5.33445	12.9956	-1.65015	0.108496	0
0.5773	-9.31596	12.3865	2.92703	-1.41044	0
0.5780	-12.679	9.01572	6.28462	1.33811	0
0.5787	-11.7512	7.18821	2.62213	1.02468	0
0.5793	-9.93444	7.79738	0.485991	-2.32663	0
0.5800	-7.18991	7.47249	4.14848	-2.64006	0
0.5807	0.154622	6.86332	6.28462	0.421928	0
0.5813	6.84201	7.79738	7.19932	2.55568	0
0.5820	7.4605	9.01572	8.72567	1.63949	0
0.5827	7.15125	11.1275	7.19932	-0.807691	0
0.5833	12.6403	12.3865	1.40069	-0.494258	0
0.5840	16.9311	11.7367	-1.34525	1.02468	0
0.5847	12.6403	10.5183	1.70744	2.55568	0
0.5853	5.33445	8.69083	3.84358	3.77324	0
0.5860	-2.01008	6.25415	1.40069	2.55568	0
0.5867	-12.3697	6.57904	-0.430555	0.421928	0
0.5873	-17.8588	10.2341	-1.34525	1.33811	0
0.5880	-13.8773	10.8432	-3.4814	2.55568	0
0.5887	-7.8084	7.47249	-7.75368	0.421928	0
0.5893	-2.28067	6.25415	-9.58493	-0.494258	0
0.5900	4.71596	8.69083	-6.53409	1.33811	0
0.5907	9.31596	9.62489	-4.0912	1.33811	0
0.5913	11.442	8.40655	-5.00774	-0.192881	0
0.5920	17.5496	8.08166	-4.0912	-1.41044	0
0.5927	24.8554	7.47249	-2.25995	-1.72388	0
0.5933	26.7109	5.3607	-2.5667	-1.41044	0
0.5940	22.7294	5.3607	-1.34525	-0.807691	0
0.5947	17.2403	6.57904	0.485991	0.108496	0
0.5953	13.5681	5.96987	-0.735454	1.63949	0
0.5960	10.5143	6.57904	-1.34525	2.24225	0
0.5967	4.40672	7.79738	-0.123808	0.723305	0
0.5973	-1.08235	5.03581	-1.34525	-0.807691	0
0.5980	1.35294	1.66507	-1.34525	-1.41044	0
0.5987	9.31596	3.2083	1.70744	-1.41044	0
0.5993	12.6403	6.25415	0.485991	0.108496	0
0.6000	6.84201	4.42664	-4.0912	1.33811	0
0.6007	-5.33445	1.0559	-5.61754	-0.807691	0
0.6013	-16.9311	1.66507	-5.61754	-3.55625	0
0.6020	-17.5496	5.03581	-3.7863	-2.02525	0
0.6027	-5.33445	6.57904	-0.430555	0.421928	0
0.6033	4.40672	7.79738	-0.123808	-2.02525	0
0.6040	3.2084	8.40655	0.79089	-5.37657	0
0.6047	1.97143	6.86332	5.97972	-3.85763	0
0.6053	5.64369	6.86332	9.03056	-0.192881	0
0.6060	6.84201	9.62489	6.58952	-0.494258	0
0.6067	5.33445	11.4524	4.45338	-2.02525	0
0.6073	3.2084	11.4524	6.58952	0.421928	0
0.6080	-4.44537	11.7367	9.64036	2.55568	0
0.6087	-15.7328	12.0616	11.4716	0.108496	0
0.6093	-20.9126	12.9956	10.252	-0.494258	0
0.6100	-17.5496	12.6707	7.19932	1.33811	0
0.6107	-12.9882	9.90917	6.89442	0.723305	0
0.6113	-14.805	8.08166	7.19932	2.24225	0
0.6120	-19.0958	8.08166	3.84358	5.90699	0
0.6127	-15.4235	8.08166	1.40069	3.47186	0
0.6133	-4.44537	8.08166	1.40069	-0.807691	0
0.6140	-0.463865	8.08166	-1.65015	1.63949	0
0.6147	-3.51764	8.08166	-4.0912	3.15843	0
0.6153	0.154622	8.08166	-1.34525	1.02468	0
0.6160	11.1328	8.08166	0.181092	1.94087	0
0.6167	16.9311	8.08166	-0.430555	4.07462	0
0.6173	14.1865	8.08166	1.70744	1.63949	0
0.6180	11.7512	8.08166	1.40069	1.33811	0
0.6187	13.8773	8.08166	-2.5667	4.38805	0
0.6193	15.6941	8.08166	-5.00774	4.38805	0
0.6200	15.3849	8.08166	-4.39609	2.24225	0
0.6207	14.1865	8.08166	-4.0912	3.15843	0
0.6213	14.805	8.08166	-2.8716	4.9908	0
0.6220	15.3849	8.08166	-0.430555	4.38805	0
0.6227	13.8773	8.08166	2.62213	2.24225	0
0.6233	10.205	8.08166	3.84358	1.63949	0
0.6240	5.64369	8.08166	1.40069	1.63949	0
0.6247	4.09748	8.08166	-1.04035	-0.192881	0
0.6253	4.09748	8.08166	-1.04035	-2.32663	0
0.6260	-0.463865	8.08166	-1.65015	-3.24282	0
0.6267	-6.26218	8.08166	-2.5667	-3.24282	0
0.6273	-9.00671	8.08166	-2.8716	-2.64006	0
0.6280	-12.0605	8.08166	-4.0912	-2.64006	0
0.6287	-14.1865	8.08166	-5.00774	-3.24282	0
0.6293	-8.69747	8.08166	-4.39609	-3.85763	0
0.6300	-5.06386	8.08166	-5.61754	-3.24282	0
0.6307	-7.18991	8.08166	-7.75368	-3.24282	0
0.6313	-4.13613	8.08166	-6.53409	-4.46038	0
0.6320	-2.58991	8.08166	-5.92244	-4.159	0
0.6327	-8.07898	8.08166	-6.53409	-1.72388	0
0.6333	-9.93444	8.08166	-4.39609	-0.807691	0
0.6340	-9.93444	8.08166	-1.34525	-2.32663	0
0.6347	-17.2403	8.08166	0.485991	-1.41044	0
0.6353	-19.0958	8.08166	1.40069	1.94087	0
0.6360	-12.0605	8.08166	0.485991	2.55568	0
0.6367	-8.69747	8.08166	-1.95505	0.421928	0
0.6373	-5.95294	8.08166	-4.0912	-0.494258	0
0.6380	-3.2084	8.08166	-5.61754	-0.494258	0
0.6387	-7.8084	8.08166	-6.83898	0.421928	0
0.6393	-10.8622	8.08166	-3.4814	0.723305	0
0.6400	-6.88067	8.08166	2.62213	-0.494258	0
0.6407	-5.95294	8.08166	3.53683	-1.10907	0
0.6413	-7.18991	8.08166	0.485991	0.108496	0
0.6420	-3.82689	8.08166	-0.430555	1.02468	0
0.6427	-3.82689	8.08166	0.485991	1.94087	0
0.6433	-6.57142	8.08166	-0.123808	3.15843	0
0.6440	-4.75462	8.08166	-0.735454	2.85705	0
0.6447	-2.28067	8.08166	-1.34525	1.33811	0
0.6453	-2.58991	8.08166	-2.25995	-0.494258	0
0.6460	-1.70084	8.08166	-0.735454	-0.494258	0
0.6467	-1.70084	8.08166	2.92703	0.723305	0
0.6473	-2.89916	8.08166	3.84358	1.33811	0
0.6480	-3.51764	8.08166	1.40069	0.108496	0
0.6487	-4.75462	8.08166	1.70744	-1.10907	0
0.6493	-4.75462	8.08166	5.06318	-1.10907	0
0.6500	1.0437	8.08166	3.23193	-0.807691	0
0.6507	4.71596	8.08166	-1.65015	-0.494258	0
0.6513	3.51764	8.08166	-1.34525	-1.10907	0
0.6520	2.58991	8.08166	1.70744	-2.94144	0
0.6527	-0.773109	8.08166	1.40069	-3.24282	0
0.6533	-5.06386	8.08166	0.181092	-0.807691	0
0.6540	-2.58991	8.08166	1.09579	-0.494258	0
0.6547	-0.154622	8.08166	-0.430555	-2.02525	0
0.6553	-7.8084	8.08166	-3.4814	-0.494258	0
0.6560	-15.7328	8.08166	-3.1765	3.15843	0
0.6567	-17.8588	8.08166	-1.34525	1.33811	0
0.6573	-20.9126	8.08166	1.70744	-2.02525	0
0.6580	-27.0201	8.08166	5.67298	-1.10907	0
0.6587	-30.0739	8.08166	5.36808	0.723305	0
0.6593	-29.1462	8.08166	2.31723	-0.192881	0
0.6600	-26.7109	8.08166	4.45338	-1.41044	0
0.6607	-22.4588	8.08166	8.72567	-2.32663	0
0.6613	-15.4235	8.08166	7.19932	-2.94144	0
0.6620	-6.57142	8.08166	4.14848	-2.02525	0
0.6627	0.734453	8.08166	5.06318	-0.192881	0
0.6633	2.58991	8.08166	6.58952	-0.807691	0
0.6640	-2.01008	8.08166	7.19932	-2.32663	0
0.6647	-2.28067	8.08166	6.89442	0.108496	0
0.6653	10.5143	8.08166	5.97972	4.07462	0
0.6660	23.0386	8.08166	3.84358	2.24225	0
0.6667	22.7294	8.08166	3.23193	-1.41044	0
0.6673	18.4386	8.08166	2.62213	-1.41044	0
0.6680	15.6941	8.08166	0.79089	0.421928	0
0.6687	12.9496	8.08166	-0.430555	0.723305	0
0.6693	16.0033	8.08166	0.485991	1.63949	0
0.6700	20.2941	8.08166	0.79089	1.33811	0
0.6707	15.1143	8.08166	-1.34525	1.33811	0
0.6713	6.26218	8.08166	-2.25995	4.9908	0
0.6720	1.66218	8.08166	-1.34525	6.5218	0
0.6727	1.97143	8.08166	0.485991	3.15843	0
0.6733	5.64369	8.08166	2.31723	2.24225	0
0.6740	7.4605	8.08166	0.79089	2.85705	0
0.6747	5.64369	8.08166	-3.7863	1.63949	0
0.6753	1.35294	8.08166	-4.39609	2.24225	0
0.6760	-5.33445	8.08166	-1.34525	3.15843	0
0.6767	-5.64369	8.08166	2.01234	0.108496	0
0.6773	7.15125	8.08166	4.75828	-1.72388	0
0.6780	15.6941	8.08166	6.28462	0.108496	0
0.6787	9.89579	8.08166	3.53683	0.723305	0
0.6793	1.97143	8.08166	-2.25995	-1.10907	0
0.6800	-9.31596	8.08166	-4.39609	-1.41044	0
0.6807	-23.3479	8.08166	-0.735454	-1.10907	0
0.6813	-25.4739	8.08166	2.92703	-2.32663	0
0.6820	-20.9126	8.08166	2.31723	-4.159	0
0.6827	-21.2218	8.08166	1.40069	-2.32663	0
0.6833	-22.4588	8.08166	-0.430555	-0.192881	0
0.6840	-23.3479	8.08166	-4.0912	-2.32663	0
0.6847	-26.7109	8.08166	-5.92244	-3.24282	0
0.6853	-26.4017	8.08166	-5.31264	-1.10907	0
0.6860	-23.9664	8.08166	-6.83898	-1.41044	0
0.6867	-20.9126	8.08166	-7.75368	-0.494258	0
0.6873	-11.7512	8.08166	-5.31264	3.15843	0
0.6880	-4.75462	8.08166	-0.123808	2.24225	0
0.6887	-8.69747	8.08166	2.31723	-1.41044	0
0.6893	-11.7512	8.08166	0.485991	-0.494258	0
0.6900	-9.93444	8.08166	1.09579	0.421928	0
0.6907	-10.5529	8.08166	4.14848	-1.10907	0
0.6913	-7.8084	8.08166	2.31723	-1.10907	0
0.6920	3.78823	8.08166	-0.735454	0.108496	0
0.6927	13.2588	8.08166	2.31723	-1.10907	0
0.6933	16.3126	8.08166	4.14848	-2.94144	0
0.6940	18.1294	8.08166	1.40069	-2.94144	0
0.6947	17.5496	8.08166	3.53683	-0.494258	0
0.6953	12.9496	8.08166	7.81097	3.77324	0
0.6960	7.15125	8.08166	4.14848	6.5218	0
0.6967	5.02521	8.08166	-0.430555	4.07462	0
0.6973	5.02521	8.08166	1.40069	0.421928	0
0.6980	1.97143	8.08166	3.23193	1.33811	0
0.6987	-6.88067	8.08166	0.485991	3.77324	0
0.6993	-18.7865	8.08166	-0.735454	2.55568	0
0.7000	-31.2722	8.08166	1.40069	3.15843	0
0.7007	-39.8537	8.08166	1.70744	6.22042	0
0.7013	-39.5445	8.08166	-0.430555	6.5218	0
0.7020	-32.5092	8.08166	-1.34525	3.15843	0
0.7027	-19.0958	8.08166	-1.04035	0.421928	0
0.7033	1.0437	8.08166	-0.430555	0.108496	0
0.7040	16.9311	8.08166	2.31723	-0.192881	0
0.7047	21.8017	8.08166	2.01234	-0.807691	0
0.7053	19.3664	8.08166	-2.5667	-0.807691	0
0.7060	12.0605	8.08166	-2.5667	-0.494258	0
0.7067	1.97143	8.08166	2.31723	-1.41044	0
0.7073	-3.51764	8.08166	3.84358	-0.494258	0
0.7080	-8.07898	8.08166	3.23193	1.33811	0
0.7087	-16.9311	8.08166	3.84358	-2.32663	0
0.7093	-19.0958	8.08166	2.31723	-5.37657	0
0.7100	-10.8622	8.08166	0.485991	-0.494258	0
0.7107	-4.75462	8.08166	-0.430555	1.33811	0
0.7113	-4.13613	8.08166	-3.1765	-1.72388	0
0.7120	-3.51764	8.08166	-5.00774	-0.807691	0
0.7127	-3.51764	8.08166	-3.1765	1.63949	0
0.7133	-5.95294	8.08166	-2.5667	-0.192881	0
0.7140	-9.00671	8.08166	-5.31264	-2.64006	0
0.7147	-11.7512	8.08166	-5.31264	-4.159	0
0.7153	-12.679	8.08166	-2.8716	-4.77381	0
0.7160	-10.8622	8.08166	-1.04035	-3.24282	0
0.7167	-8.69747	8.08166	1.09579	-2.94144	0
0.7173	-10.8622	8.08166	2.01234	-4.159	0
0.7180	-14.1865	8.08166	-0.430555	-3.24282	0
0.7187	-13.8773	8.08166	-3.7863	-2.64006	0
0.7193	-10.5529	8.08166	-5.00774	-2.94144	0
0.7200	-6.57142	8.08166	-3.1765	-1.10907	0
0.7207	-5.06386	8.08166	-0.123808	-0.807691	0
0.7213	-4.75462	8.08166	-1.04035	-5.07519	0
0.7220	-1.70084	8.08166	-3.1765	-6.90756	0
0.7227	3.51764	8.08166	-0.735454	-3.55625	0
0.7233	5.64369	8.08166	1.40069	-0.807691	0
0.7240	5.64369	8.08166	-1.34525	-0.494258	0
0.7247	5.64369	8.08166	-4.0912	0.108496	0
0.7253	6.53277	8.08166	-5.31264	-0.494258	0
0.7260	7.15125	8.08166	-5.92244	-1.41044	0
0.7267	6.53277	8.08166	-3.1765	-0.494258	0
0.7273	5.95294	8.08166	-1.65015	1.02468	0
0.7280	5.64369	8.08166	-5.00774	-0.494258	0
0.7287	4.71596	8.08166	-3.7863	-1.41044	0
0.7293	7.15125	8.08166	-0.430555	1.33811	0
0.7300	10.5143	8.08166	-2.25995	2.85705	0
0.7307	8.07898	8.08166	-2.25995	0.723305	0
0.7313	2.89916	8.08166	1.70744	0.421928	0
0.7320	3.51764	8.08166	0.485991	1.33811	0
0.7327	7.15125	8.08166	-0.430555	0.421928	0
0.7333	9.00671	8.08166	2.92703	0.421928	0
0.7340	7.4605	8.08166	3.23193	1.94087	0
0.7347	5.33445	8.08166	1.09579	3.15843	0
0.7353	5.33445	8.08166	1.09579	4.07462	0
0.7360	3.78823	8.08166	1.40069	5.60561	0
0.7367	-2.89916	8.08166	1.40069	3.15843	0
0.7373	-7.18991	8.08166	2.92703	0.108496	0
0.7380	-3.2084	8.08166	2.31723	1.02468	0
0.7387	1.35294	8.08166	-1.95505	2.85705	0
0.7393	0.154622	8.08166	-7.14388	2.24225	0
0.7400	-2.01008	8.08166	-7.44878	2.85705	0
0.7407	0.154622	8.08166	-1.34525	4.9908	0
0.7413	2.89916	8.08166	4.14848	4.68943	0
0.7420	1.97143	8.08166	3.53683	3.47186	0
0.7427	4.71596	8.08166	0.79089	4.68943	0
0.7433	12.6403	8.08166	-1.65015	5.90699	0
0.7440	13.2588	8.08166	-4.0912	6.82318	0
0.7447	7.76974	8.08166	-2.25995	6.22042	0
0.7453	7.4605	8.08166	1.09579	2.24225	0
0.7460	7.4605	8.08166	1.09579	-0.807691	0
0.7467	4.71596	8.08166	-0.430555	2.55568	0
0.7473	5.33445	8.08166	-0.123808	5.30424	0
0.7480	7.15125	8.08166	0.485991	4.38805	0
0.7487	7.76974	8.08166	1.40069	4.9908	0
0.7493	12.0605	8.08166	2.62213	5.30424	0
0.7500	13.5681	8.08166	2.01234	3.15843	0
0.7507	8.69747	8.08166	1.40069	3.47186	0
0.7513	9.31596	8.08166	-0.430555	4.68943	0
0.7520	18.4386	8.08166	-5.00774	3.15843	0
0.7527	22.7294	8.08166	-6.53409	4.07462	0
0.7533	17.5496	8.08166	-3.7863	6.82318	0
0.7540	14.1865	8.08166	-2.5667	4.9908	0
0.7547	16.6218	8.08166	-1.34525	1.63949	0
0.7553	17.8588	8.08166	1.40069	1.63949	0
0.7560	13.8773	-20.3057	0.181092	1.33811	0
0.7567	5.02521	-23.9607	-3.1765	-0.494258	0
0.7573	-7.49915	-23.0266	-2.8716	-0.494258	0
0.7580	-17.2403	-20.3057	-2.8716	0.421928	0
0.7587	-19.9849	-20.9148	-5.31264	0.108496	0
0.7593	-24.8941	-20.59	-6.22734	-2.32663	0
0.7600	-34.326	-17.5441	-2.8716	-3.24282	0
0.7607	-36.4907	-15.3917	2.31723	0.421928	0
0.7613	-31.8907	-12.955	5.36808	1.63949	0
0.7620	-31.2722	-11.4524	2.62213	-1.10907	0
0.7627	-26.7109	-12.3459	-1.95505	0.421928	0
0.7633	-10.5529	-9.62489	-3.1765	1.63949	0
0.7640	-1.08235	-3.49258	-0.430555	-0.192881	0
0.7647	-8.07898	-2.27424	2.31723	1.94087	0
0.7653	-13.2975	-5.32009	2.31723	4.38805	0
0.7660	-7.18991	-6.53843	1.40069	1.02468	0
0.7667	-0.463865	-5.03581	2.62213	1.02468	0
0.7673	-0.154622	-2.59913	0.79089	5.60561	0
0.7680	-2.58991	-2.59913	-3.1765	4.9908	0
0.7687	-5.33445	-2.59913	-0.735454	1.94087	0
0.7693	-7.18991	-2.59913	2.31723	2.24225	0
0.7700	-9.00671	-2.59913	1.40069	2.55568	0
0.7707	-12.0605	-2.59913	2.31723	3.15843	0
0.7713	-13.2975	-2.59913	2.62213	4.07462	0
0.7720	-12.679	-2.59913	-0.735454	2.85705	0
0.7727	-12.3697	-2.59913	-1.04035	2.24225	0
0.7733	-10.2437	-2.59913	1.70744	4.38805	0
0.7740	-6.26218	-2.59913	1.09579	5.90699	0
0.7747	-6.57142	-2.59913	-0.430555	5.90699	0
0.7753	-8.38823	-2.59913	1.40069	7.12455	0
0.7760	-6.88067	-2.59913	4.14848	6.82318	0
0.7767	-7.18991	-2.59913	4.45338	5.60561	0
0.7773	-9.93444	-2.59913	1.40069	4.38805	0
0.7780	-9.93444	-2.59913	-0.735454	3.15843	0
0.7787	-8.07898	-2.59913	1.09579	3.15843	0
0.7793	-5.33445	-2.59913	2.01234	5.90699	0
0.7800	1.66218	-2.59913	1.40069	6.82318	0
0.7807	8.69747	-2.59913	3.23193	5.90699	0
0.7813	11.1328	-2.59913	5.06318	4.68943	0
0.7820	12.6403	-2.59913	6.58952	4.07462	0
0.7827	14.805	-2.59913	7.50422	3.47186	0
0.7833	13.8773	-2.59913	5.97972	2.85705	0
0.7840	12.6403	-2.59913	5.06318	3.15843	0
0.7847	12.3311	-2.59913	7.19932	3.77324	0
0.7853	10.5143	-2.59913	5.67298	1.63949	0
0.7860	5.64369	-2.59913	0.79089	-2.32663	0
0.7867	-2.01008	-2.59913	-1.65015	-2.32663	0
0.7873	-10.2437	-2.59913	-2.25995	2.85705	0
0.7880	-15.1143	-2.59913	-3.4814	4.68943	0
0.7887	-14.4958	-2.59913	-5.92244	2.55568	0
0.7893	-12.0605	-2.59913	-7.75368	2.55568	0
0.7900	-19.6756	-2.59913	-6.22734	4.07462	0
0.7907	-36.4907	-2.59913	-5.00774	4.68943	0
0.7913	-40.7428	-2.59913	-7.75368	6.82318	0
0.7920	-25.4739	-2.59913	-10.4996	9.27036	0
0.7927	-13.2975	-2.59913	-11.7211	8.65555	0
0.7933	-15.4235	-2.59913	-12.6376	7.73936	0
0.7940	-19.9849	-2.59913	-10.8064	7.12455	0
0.7947	-20.9126	-2.59913	-4.70284	5.90699	0
0.7953	-19.405	-2.59913	0.181092	4.38805	0
0.7960	-15.4235	-2.59913	1.40069	4.9908	0
0.7967	-13.2975	-2.59913	-0.430555	5.60561	0
0.7973	-10.8622	-2.59913	-4.70284	4.38805	0
0.7980	-5.95294	-2.59913	-5.00774	3.15843	0
0.7987	-2.58991	-2.59913	-1.34525	4.9908	0
0.7993	-2.58991	-2.59913	-1.95505	5.90699	0
0.8000	-4.44537	-2.59913	-4.39609	3.15843	0
0.8007	-5.95294	-2.59913	-1.34525	0.108496	0
0.8013	-0.773109	-2.59913	3.23193	-1.41044	0
0.8020	8.07898	-2.59913	2.62213	-3.24282	0
0.8027	6.84201	-2.59913	0.485991	-3.24282	0
0.8033	0.463865	-2.59913	1.09579	-1.41044	0
0.8040	-0.773109	-2.59913	-0.430555	-2.32663	0
0.8047	-4.44537	-2.59913	-2.25995	-5.99138	0
0.8053	-11.442	-2.59913	-1.34525	-7.20894	0
0.8060	-12.3697	-2.59913	-0.123808	-6.29275	0
0.8067	-8.07898	-2.59913	-0.430555	-4.159	0
0.8073	-5.95294	-2.59913	-0.430555	-3.24282	0
0.8080	-5.33445	-2.59913	-1.34525	-3.55625	0
0.8087	-5.33445	-2.59913	-2.8716	-3.55625	0
0.8093	-5.06386	-2.59913	-2.5667	-2.64006	0
0.8100	-5.06386	-2.59913	-0.735454	-1.41044	0
0.8107	-4.44537	-2.59913	2.01234	-0.192881	0
0.8113	0.734453	-2.59913	7.19932	0.421928	0
0.8120	7.15125	-2.59913	10.5569	1.02468	0
0.8127	5.33445	-2.59913	9.64036	1.63949	0
0.8133	-0.773109	-2.59913	7.81097	2.24225	0
0.8140	2.89916	-2.59913	6.89442	1.94087	0
0.8147	16.0033	-2.59913	5.06318	3.15843	0
0.8153	24.237	-2.59913	4.14848	4.68943	0
0.8160	22.1109	-2.59913	4.14848	3.77324	0
0.8167	18.4386	-2.59913	0.79089	2.24225	0
0.8173	15.3849	-2.59913	-2.8716	1.33811	0
0.8180	10.205	-2.59913	-3.4814	-1.41044	0
0.8187	8.69747	-2.59913	-4.0912	-2.32663	0
0.8193	14.805	-2.59913	-7.14388	1.02468	0
0.8200	16.6218	-2.59913	-8.05858	2.24225	0
0.8207	7.15125	-2.59913	-3.7863	-0.807691	0
0.8213	-2.58991	-2.59913	0.485991	-1.72388	0
0.8220	-5.33445	-2.59913	0.79089	0.421928	0
0.8227	-5.33445	-2.59913	2.31723	-1.41044	0
0.8233	-4.44537	-2.59913	3.53683	-4.159	0
0.8240	-0.773109	-2.59913	2.92703	-3.85763	0
0.8247	6.53277	-2.59913	3.23193	-2.32663	0
0.8253	13.8773	-2.59913	5.06318	-2.64006	0
0.8260	15.3849	-2.59913	5.97972	-3.85763	0
0.8267	14.805	-2.59913	7.19932	-4.159	0
0.8273	17.2403	-2.59913	6.89442	-2.32663	0
0.8280	16.9311	-2.59913	3.23193	-0.807691	0
0.8287	12.0605	-2.59913	2.31723	-2.32663	0
0.8293	9.58655	-2.59913	5.36808	-2.94144	0
0.8300	9.31596	-2.59913	7.81097	-1.10907	0
0.8307	6.84201	-2.59913	7.50422	0.421928	0
0.8313	6.53277	-2.59913	6.58952	1.33811	0
0.8320	8.38823	-2.59913	6.28462	0.421928	0
0.8327	5.95294	-2.59913	4.75828	-1.41044	0
0.8333	6.53277	-2.59913	1.40069	1.02468	0
0.8340	17.8588	-2.59913	0.79089	4.07462	0
0.8347	27.6	-2.59913	2.62213	2.24225	0
0.8353	26.4017	-2.59913	0.79089	2.55568	0
0.8360	21.8017	-2.59913	-2.5667	3.77324	0
0.8367	14.805	-2.59913	-1.34525	-0.494258	0
0.8373	1.66218	-2.59913	0.181092	-2.32663	0
0.8380	-14.4958	-2.59913	1.09579	0.723305	0
0.8387	-27.9479	-2.59913	3.23193	-0.807691	0
0.8393	-33.7462	-2.59913	2.92703	-3.55625	0
0.8400	-28.5277	-2.59913	-0.430555	-1.72388	0
0.8407	-21.8403	-2.59913	-0.123808	-2.64006	0
0.8413	-23.3479	-2.59913	1.40069	-5.69	0
0.8420	-19.9849	-2.59913	-1.95505	-3.55625	0
0.8427	-4.75462	-2.59913	-5.00774	-2.64006	0
0.8433	2.89916	-2.59913	-5.00774	-4.46038	0
0.8440	-3.82689	-2.59913	-3.1765	-2.32663	0
0.8447	-8.38823	-2.59913	-1.65015	1.02468	0
0.8453	-6.57142	-2.59913	-1.34525	1.02468	0
0.8460	-6.26218	-2.59913	-1.65015	-0.494258	0
0.8467	-4.75462	-2.59913	0.181092	-1.41044	0
0.8473	-0.154622	-2.59913	2.92703	-0.494258	0
0.8480	1.97143	-2.59913	2.31723	-0.494258	0
0.8487	0.734453	-2.59913	-1.34525	-2.32663	0
0.8493	1.97143	-2.59913	-2.25995	-1.41044	0
0.8500	5.95294	-2.59913	0.79089	1.02468	0
0.8507	5.02521	-2.59913	4.14848	1.02468	0
0.8513	-0.154622	-2.59913	3.23193	1.63949	0
0.8520	-1.3916	-2.59913	-0.430555	3.47186	0
0.8527	-0.773109	-2.59913	-1.34525	1.02468	0
0.8533	-5.33445	-2.59913	0.485991	-2.32663	0
0.8540	-9.00671	-2.59913	1.70744	-2.94144	0
0.8547	-9.93444	-2.59913	0.485991	-3.55625	0
0.8553	-14.805	-2.59913	-1.65015	-3.24282	0
0.8560	-20.2941	-2.59913	-3.1765	-0.807691	0
0.8567	-25.7832	-2.59913	-1.34525	-1.41044	0
0.8573	-33.4369	-2.59913	0.485991	-2.64006	0
0.8580	-34.326	-2.59913	-3.1765	-3.24282	0
0.8587	-23.0386	-2.59913	-9.58493	-4.46038	0
0.8593	-12.3697	-2.59913	-9.88983	-4.159	0
0.8600	-10.8622	-2.59913	-7.44878	-1.41044	0
0.8607	-15.4235	-2.59913	-7.14388	-1.41044	0
0.8613	-19.6756	-2.59913	-5.00774	-2.64006	0
0.8620	-16.3512	-2.59913	-1.34525	-3.24282	0
0.8627	-8.07898	-2.59913	-0.430555	-2.64006	0
0.8633	-6.26218	-2.59913	-1.34525	-0.494258	0
0.8640	-8.07898	-2.59913	-0.430555	-0.494258	0
0.8647	-8.07898	-2.59913	0.485991	-4.159	0
0.8653	-8.69747	-2.59913	0.485991	-5.07519	0
0.8660	-10.5529	-2.59913	2.01234	-4.159	0
0.8667	-10.8622	-2.59913	2.31723	-3.85763	0
0.8673	-9.93444	-2.59913	0.485991	-4.159	0
0.8680	-3.82689	-2.59913	-0.430555	-3.85763	0
0.8687	3.51764	-2.59913	2.01234	-4.46038	0
0.8693	-0.773109	-2.59913	2.62213	-5.99138	0
0.8700	-13.2975	-2.59913	1.09579	-5.69	0
0.8707	-16.042	-2.59913	1.40069	-3.24282	0
0.8713	-7.49915	-2.59913	2.01234	-1.10907	0
0.8720	-0.773109	-2.59913	0.79089	-3.85763	0
0.8727	2.28067	-2.59913	1.40069	-6.90756	0
0.8733	5.95294	-2.59913	3.23193	-5.99138	0
0.8740	8.38823	-2.59913	4.14848	-4.46038	0
0.8747	11.1328	-2.59913	7.50422	-4.159	0
0.8753	14.4958	-2.59913	9.94711	-0.807691	0
0.8760	9.58655	-2.59913	6.58952	-0.494258	0
0.8767	1.97143	-2.59913	3.53683	-4.46038	0
0.8773	5.33445	-2.59913	3.84358	-5.37657	0
0.8780	14.805	-2.59913	2.31723	-3.85763	0
0.8787	17.5496	-2.59913	0.485991	-6.90756	0
0.8793	16.9311	-2.59913	1.09579	-8.12513	0
0.8800	18.1294	-2.59913	-0.430555	-5.07519	0
0.8807	20.6033	-2.59913	-2.8716	-3.24282	0
0.8813	23.9277	-2.59913	-1.34525	-5.07519	0
0.8820	23.6571	-2.59913	-1.65015	-6.29275	0
0.8827	19.6756	-2.59913	-5.00774	-6.29275	0
0.8833	16.6218	-2.59913	-5.92244	-5.99138	0
0.8840	11.1328	-2.59913	-4.70284	-6.90756	0
0.8847	-0.463865	-2.59913	-3.7863	-7.20894	0
0.8853	-12.679	-2.59913	-0.123808	-4.159	0
0.8860	-19.0958	-2.59913	4.75828	-2.32663	0
0.8867	-16.3512	-2.59913	5.97972	-3.85763	0
0.8873	-9.00671	-2.59913	4.14848	-2.02525	0
0.8880	-7.18991	-2.59913	2.62213	0.723305	0
0.8887	-11.7512	-2.59913	1.40069	-3.55625	0
0.8893	-12.679	-2.59913	0.485991	-7.20894	0
0.8900	-6.26218	-2.59913	0.485991	-3.24282	0
0.8907	4.71596	-2.59913	1.09579	-1.41044	0
0.8913	11.1328	-2.59913	-0.123808	-5.37657	0
0.8920	8.38823	-2.59913	-0.735454	-6.90756	0
0.8927	6.84201	-2.59913	-0.123808	-3.85763	0
0.8933	12.6403	-2.59913	-0.430555	-1.41044	0
0.8940	15.6941	-2.59913	-0.430555	-1.72388	0
0.8947	12.0605	-2.59913	1.09579	-2.64006	0
0.8953	7.4605	-2.59913	-0.430555	-2.02525	0
0.8960	1.97143	-2.59913	-2.25995	-0.192881	0
0.8967	-7.8084	-2.59913	-0.430555	-1.72388	0
0.8973	-14.805	-2.59913	-0.430555	-5.69	0
0.8980	-13.8773	-2.59913	-1.65015	-5.99138	0
0.8987	-11.7512	-2.59913	0.485991	-1.41044	0
0.8993	-12.3697	-2.59913	2.31723	0.421928	0
0.9000	-10.5529	-2.59913	2.01234	-1.41044	0
0.9007	-9.00671	-2.59913	3.23193	-4.159	0
0.9013	-13.6067	-2.59913	4.14848	-5.99138	0
0.9020	-20.9126	-2.59913	2.31723	-5.69	0
0.9027	-24.5849	-2.59913	0.79089	-3.24282	0
0.9033	-19.6756	-2.59913	0.181092	-3.24282	0
0.9040	-6.26218	-2.59913	-1.34525	-5.37657	0
0.9047	1.66218	-2.59913	-1.34525	-5.99138	0
0.9053	-5.06386	-2.59913	0.79089	-5.37657	0
0.9060	-9.00671	-2.59913	2.01234	-4.77381	0
0.9067	-5.33445	-2.59913	1.40069	-3.24282	0
0.9073	-5.95294	-2.59913	-0.430555	-2.64006	0
0.9080	-7.8084	-2.59913	-0.430555	-3.24282	0
0.9087	-4.13613	-2.59913	-0.430555	-2.64006	0
0.9093	-0.773109	-2.59913	-3.1765	-2.64006	0
0.9100	2.58991	-2.59913	-4.70284	-3.55625	0
0.9107	8.07898	-2.59913	-1.95505	-1.41044	0
0.9113	7.76974	-2.59913	0.181092	2.24225	0
0.9120	0.154622	-2.59913	-0.123808	1.33811	0
0.9127	-8.07898	-2.59913	1.09579	-0.494258	0
0.9133	-10.2437	-2.59913	1.40069	1.02468	0
0.9140	-6.26218	-2.59913	-0.735454	0.421928	0
0.9147	-1.3916	-2.59913	-3.7863	-2.32663	0
0.9153	3.78823	-2.59913	-6.22734	-1.10907	0
0.9160	9.31596	-2.59913	-5.92244	0.421928	0
0.9167	10.205	-2.59913	-1.65015	-1.41044	0
0.9173	10.205	-2.59913	0.181092	-2.02525	0
0.9180	9.31596	-2.59913	-3.7863	0.421928	0
0.9187	0.463865	-2.59913	-5.92244	0.421928	0
0.9193	-7.49915	-2.59913	-4.39609	-1.41044	0
0.9200	-4.13613	-2.59913	-3.7863	-1.41044	0
0.9207	-4.75462	-2.59913	-3.1765	-1.41044	0
0.9213	-15.4235	-2.59913	-2.8716	-3.55625	0
0.9220	-19.6756	-2.59913	-4.0912	-5.07519	0
0.9227	-18.1681	-2.59913	-3.1765	-3.55625	0
0.9233	-20.2941	-2.59913	-2.5667	-2.02525	0
0.9240	-20.6033	-2.59913	-5.31264	-0.807691	0
0.9247	-20.6033	-2.59913	-4.0912	-0.192881	0
0.9253	-25.4739	-2.59913	0.181092	-1.10907	0
0.9260	-30.0739	-2.59913	0.181092	-2.94144	0
0.9267	-30.0739	-2.59913	-2.25995	-2.32663	0
0.9273	-27.9479	-2.59913	-2.5667	-1.10907	0
0.9280	-20.9126	-2.59913	-3.1765	-0.494258	0
0.9287	-12.9882	-2.59913	-2.5667	1.63949	0
0.9293	-7.18991	-2.59913	-1.95505	2.85705	0
0.9300	-0.154622	-2.59913	-4.70284	1.02468	0
0.9307	6.26218	-2.59913	-6.22734	0.421928	0
0.9313	5.64369	-2.59913	-4.0912	1.94087	0
0.9320	1.97143	-2.59913	-3.1765	2.24225	0
0.9327	0.734453	-2.59913	-3.7863	1.94087	0
0.9333	0.734453	-2.59913	-4.39609	1.33811	0
0.9340	-0.154622	-2.59913	-4.0912	-1.41044	0
0.9347	1.97143	-2.59913	-2.25995	-1.41044	0
0.9353	6.53277	-2.59913	-1.95505	3.15843	0
0.9360	7.76974	-2.59913	-2.25995	4.9908	0
0.9367	4.71596	-2.59913	-2.25995	1.94087	0
0.9373	1.35294	-2.59913	-3.1765	0.421928	0
0.9380	0.154622	-2.59913	-3.1765	1.94087	0
0.9387	0.463865	-2.59913	2.01234	2.24225	0
0.9393	1.0437	-2.59913	3.84358	0.723305	0
0.9400	0.154622	-2.59913	1.40069	-0.807691	0
0.9407	0.154622	-2.59913	0.79089	-0.807691	0
0.9413	0.463865	-2.59913	0.79089	-0.192881	0
0.9420	-1.3916	-2.59913	-0.430555	0.723305	0
0.9427	-1.70084	-2.59913	-0.123808	1.94087	0
0.9433	-0.154622	-2.59913	-1.34525	1.02468	0
0.9440	-0.154622	-2.59913	-3.7863	-1.41044	0
0.9447	-1.70084	-2.59913	-1.65015	-0.494258	0
0.9453	-0.154622	-2.59913	0.485991	2.24225	0
0.9460	4.09748	-2.59913	-0.735454	1.33811	0
0.9467	8.38823	-2.59913	-1.04035	-0.807691	0
0.9473	11.7512	-2.59913	0.485991	-0.494258	0
0.9480	13.8773	-2.59913	1.40069	-0.192881	0
0.9487	12.6403	-2.59913	0.485991	-0.494258	0
0.9493	9.31596	-2.59913	-1.34525	-1.10907	0
0.9500	7.4605	-2.59913	-1.34525	-2.32663	0
0.9507	5.64369	-2.59913	0.485991	-1.41044	0
0.9513	2.89916	-2.59913	2.01234	0.108496	0
0.9520	1.35294	-2.59913	1.40069	0.421928	0
0.9527	-0.154622	-2.59913	-0.430555	2.24225	0
0.9533	-2.89916	-2.59913	-3.1765	4.38805	0
0.9540	-2.58991	-2.59913	-2.8716	2.24225	0
0.9547	0.463865	-2.59913	-0.735454	1.33811	0
0.9553	1.97143	-2.59913	-1.34525	3.15843	0
0.9560	2.58991	-2.59913	-2.8716	0.421928	0
0.9567	3.51764	-2.59913	-2.5667	-1.72388	0
0.9573	3.51764	-2.59913	-1.34525	1.02468	0
0.9580	4.09748	-2.59913	1.40069	2.55568	0
0.9587	4.71596	-2.59913	2.92703	2.24225	0
0.9593	5.02521	-2.59913	-0.430555	3.15843	0
0.9600	8.38823	-2.59913	-4.0912	2.24225	0
0.9607	9.31596	-2.59913	-3.4814	-1.41044	0
0.9613	5.95294	-2.59913	-1.95505	-2.32663	0
0.9620	7.4605	-2.59913	-2.25995	-0.494258	0
0.9627	9.58655	-2.59913	-2.5667	0.421928	0
0.9633	5.64369	-2.59913	-1.95505	-0.494258	0
0.9640	2.89916	-2.59913	-2.25995	-1.72388	0
0.9647	5.64369	-2.59913	-2.25995	-1.72388	0
0.9653	3.78823	-2.59913	-2.25995	-1.10907	0
0.9660	1.0437	-2.59913	-2.25995	-1.41044	0
0.9667	0.734453	-2.59913	-1.65015	-1.41044	0
0.9673	-3.51764	-2.59913	-0.430555	0.421928	0
0.9680	-8.07898	-2.59913	-1.34525	0.108496	0
0.9687	-5.64369	-2.59913	-0.430555	-2.64006	0
0.9693	1.97143	-2.59913	3.53683	-2.64006	0
0.9700	9.00671	-2.59913	6.28462	1.33811	0
0.9707	12.6403	-2.59913	3.84358	2.85705	0
0.9713	11.442	-2.59913	-0.430555	0.723305	0
0.9720	8.38823	-2.59913	-2.25995	-1.10907	0
0.9727	4.71596	-2.59913	-1.95505	-1.72388	0
0.9733	-2.58991	-2.59913	-0.735454	-2.94144	0
0.9740	-9.00671	-2.59913	-0.123808	-0.807691	0
0.9747	-9.93444	-2.59913	0.485991	3.15843	0
0.9753	-10.2437	-2.59913	-0.430555	3.15843	0
0.9760	-11.7512	-2.59913	-2.25995	-0.494258	0
0.9767	-10.5529	-2.59913	-2.8716	0.421928	0
0.9773	-6.88067	-2.59913	-2.25995	2.24225	0
0.9780	-1.70084	-2.59913	-1.95505	1.02468	0
0.9787	3.78823	-2.59913	-0.430555	-0.494258	0
0.9793	7.4605	-2.59913	0.485991	-0.494258	0
0.9800	9.31596	-2.59913	-0.123808	0.421928	0
0.9807	8.69747	-2.59913	2.62213	3.15843	0
0.9813	5.64369	-2.59913	5.97972	3.15843	0
0.9820	5.02521	-2.59913	3.84358	0.421928	0
0.9827	6.53277	-2.59913	0.181092	2.24225	0
0.9833	4.71596	-2.59913	0.79089	4.38805	0
0.9840	1.97143	-2.59913	1.09579	-1.41044	0
0.9847	2.28067	-2.59913	0.485991	-5.99138	0
0.9853	2.89916	-2.59913	2.31723	-1.41044	0
0.9860	5.64369	-2.59913	4.14848	1.33811	0
0.9867	10.8235	-2.59913	2.92703	-0.494258	0
0.9873	12.9496	-2.59913	1.09579	-1.41044	0
0.9880	9.00671	-2.59913	-0.430555	-1.72388	0
0.9887	3.78823	-2.59913	-0.430555	-2.02525	0
0.9893	0.463865	-2.59913	0.181092	-0.807691	0
0.9900	-0.463865	-2.59913	0.485991	-1.10907	0
0.9907	-0.463865	-2.59913	0.79089	-1.10907	0
0.9913	-3.51764	-2.59913	0.485991	1.63949	0
0.9920	-9.93444	-2.59913	-1.34525	1.33811	0
0.9927	-16.9311	-2.59913	-1.04035	-2.32663	0
0.9933	-19.6756	-2.59913	0.79089	1.33811	0
0.9940	-14.805	-2.59913	0.485991	6.82318	0
0.9947	-9.00671	-2.59913	0.79089	4.07462	0
0.9953	-8.69747	-2.59913	3.53683	1.94087	0
0.9960	-11.7512	-2.59913	1.70744	4.07462	0
0.9967	-14.4958	-2.59913	-1.95505	3.15843	0
0.9973	-14.1865	-2.59913	-0.430555	1.33811	0
0.9980	-11.7512	-2.59913	2.31723	4.07462	0
0.9987	-10.2437	-2.59913	1.40069	4.9908	0
0.9993	-8.07898	-2.59913	-0.123808	2.24225	0
1.0000	-4.44537	-2.59913	-0.430555	1.63949	0
1.0007	-1.3916	-2.59913	-1.34525	0.108496	0
1.0013	3.78823	-2.59913	-0.430555	-2.64006	0
1.0020	6.53277	-2.59913	3.23193	-1.10907	0
1.0027	-0.154622	-2.59913	4.14848	2.24225	0
1.0033	-0.773109	-2.59913	0.485991	2.55568	0
1.0040	16.9311	-2.59913	-1.65015	0.723305	0
1.0047	27.6	-2.59913	1.40069	-2.32663	0
1.0053	20.2941	-2.59913	2.62213	-3.85763	0
1.0060	17.5496	-2.59913	1.40069	-1.72388	0
1.0067	16.9311	-2.59913	0.485991	0.723305	0
1.0073	7.4605	-2.59913	-0.430555	3.15843	0
1.0080	4.71596	0.446725	-3.1765	4.07462	0
1.0087	12.9496	-1.0559	-3.1765	0.108496	0
1.0093	16.9311	-5.32009	-1.34525	-3.55625	0
1.0100	14.805	-5.03581	-0.430555	0.421928	0
1.0107	12.9496	-2.88341	-2.25995	4.38805	0
1.0113	8.69747	-2.59913	-1.65015	2.85705	0
1.0120	0.734453	-3.49258	1.09579	2.24225	0
1.0127	-10.2437	-4.10175	1.40069	2.85705	0
1.0133	-19.0958	-2.27424	-1.65015	0.421928	0
1.0140	-20.6033	-1.66507	-1.65015	-0.494258	0
1.0147	-19.9849	-3.81747	0.485991	1.02468	0
1.0153	-22.1496	-1.38079	0.485991	1.02468	0
1.0160	-22.7294	0.446725	1.40069	0.421928	0
1.0167	-21.2218	-4.71092	2.31723	1.02468	0
1.0173	-19.6756	-5.03581	-0.123808	1.33811	0
1.0180	-18.1681	1.38079	0.181092	0.723305	0
1.0187	-19.9849	0.162445	3.84358	-1.41044	0
1.0193	-27.9479	-2.59913	3.23193	-0.494258	0
1.0200	-34.9445	2.31485	-0.735454	1.94087	0
1.0207	-38.3075	2.31485	-2.5667	-0.494258	0
1.0213	-38.926	-3.49258	-4.0912	-2.02525	0
1.0220	-34.6353	-3.2083	-4.0912	1.33811	0
1.0227	-27.3294	-1.38079	-2.25995	0.723305	0
1.0233	-19.9849	-3.2083	-3.4814	-4.159	0
1.0240	-14.4958	-4.10175	-5.31264	-2.64006	0
1.0247	-11.7512	-3.81747	-0.735454	1.33811	0
1.0253	-9.6252	-5.03581	3.53683	0.421928	0
1.0260	-4.44537	-5.92926	2.31723	1.02468	0
1.0267	0.154622	-5.03581	-0.123808	3.15843	0
1.0273	-0.463865	-2.27424	-1.65015	1.33811	0
1.0280	2.89916	-1.0559	-2.25995	-0.494258	0
1.0287	10.8235	-2.88341	-1.95505	-0.494258	0
1.0293	12.3311	-3.2083	-1.04035	-0.807691	0
1.0300	8.38823	-2.27424	1.40069	-1.41044	0
1.0307	9.31596	-3.2083	4.45338	-0.192881	0
1.0313	12.6403	-0.446725	2.62213	2.85705	0
1.0320	13.8773	3.81747	0.181092	3.47186	0
1.0327	16.9311	2.59913	3.23193	0.421928	0
1.0333	16.9311	-0.771616	5.36808	-2.64006	0
1.0340	12.0605	-2.27424	1.40069	-2.02525	0
1.0347	13.8773	-3.81747	-1.34525	0.108496	0
1.0353	23.3479	-2.59913	-3.1765	-0.192881	0
1.0360	29.4554	-0.446725	-6.83898	-1.41044	0
1.0367	28.5277	-1.98996	-9.58493	-0.192881	0
1.0373	23.9277	-2.88341	-9.28003	1.94087	0
1.0380	20.2941	-1.0559	-9.58493	1.33811	0
1.0387	21.1832	-1.38079	-10.1947	0.421928	0
1.0393	22.1109	-1.38079	-6.83898	1.33811	0
1.0400	21.1832	-0.162445	0.485991	2.55568	0
1.0407	21.4924	-1.38079	4.14848	1.33811	0
1.0413	20.6033	-2.27424	1.40069	-0.807691	0
1.0420	19.0571	0.446725	0.79089	-1.10907	0
1.0427	20.9126	3.2083	3.23193	1.94087	0
1.0433	19.3664	3.2083	3.23193	2.24225	0
1.0440	12.9496	1.66507	1.40069	-2.32663	0
1.0447	10.205	-1.38079	0.485991	-4.159	0
1.0453	7.76974	-1.0559	0.181092	-0.807691	0
1.0460	0.154622	2.31485	0.181092	1.33811	0
1.0467	-3.51764	1.98996	-0.123808	0.108496	0
1.0473	-2.01008	-1.38079	-1.04035	-2.02525	0
1.0480	-4.44537	-0.771616	-0.123808	-2.94144	0
1.0487	-5.95294	2.92402	0.485991	-1.10907	0
1.0493	-3.51764	2.59913	-3.7863	0.723305	0
1.0500	-6.26218	-0.446725	-6.83898	-0.494258	0
1.0507	-12.9882	-1.66507	-5.00774	-0.807691	0
1.0513	-17.2403	-0.446725	-5.00774	0.421928	0
1.0520	-20.2941	0.771616	-6.53409	0.723305	0
1.0527	-23.6571	-0.446725	-4.0912	-0.192881	0
1.0533	-23.0386	-1.38079	-2.8716	-1.10907	0
1.0540	-21.5311	-0.446725	-5.00774	-0.192881	0
1.0547	-21.8403	1.38079	-4.0912	1.94087	0
1.0553	-19.9849	3.53319	-0.123808	0.421928	0
1.0560	-13.6067	3.81747	-0.430555	-4.159	0
1.0567	-7.18991	0.446725	-2.5667	-3.85763	0
1.0573	-4.44537	-2.88341	-0.430555	0.108496	0
1.0580	-4.13613	-3.2083	3.84358	-0.494258	0
1.0587	-3.2084	-2.59913	6.58952	-2.64006	0
1.0593	-1.3916	-1.38079	7.50422	-3.24282	0
1.0600	-0.463865	0.446725	7.50422	-4.159	0
1.0607	-0.463865	0.446725	7.19932	-3.55625	0
1.0613	-0.154622	-2.27424	5.97972	-1.41044	0
1.0620	-0.773109	-5.03581	4.45338	-1.10907	0
1.0627	-0.773109	-4.42664	4.14848	-3.24282	0
1.0633	1.97143	-0.771616	3.53683	-5.07519	0
1.0640	2.89916	-0.771616	3.53683	-5.07519	0
1.0647	-1.08235	-1.98996	5.97972	-4.159	0
1.0653	-0.154622	2.31485	5.97972	-2.02525	0
1.0660	6.53277	2.92402	4.45338	0.108496	0
1.0667	9.31596	-1.66507	7.19932	-0.192881	0
1.0673	10.205	-0.446725	6.89442	-1.10907	0
1.0680	11.1328	3.2083	1.40069	0.421928	0
1.0687	7.15125	-1.0559	1.09579	2.24225	0
1.0693	3.78823	-4.10175	4.14848	1.02468	0
1.0700	5.02521	-1.66507	1.40069	0.421928	0
1.0707	2.89916	-1.66507	-0.123808	0.723305	0
1.0713	-2.28067	-2.27424	4.14848	0.421928	0
1.0720	-2.01008	-1.38079	5.06318	0.421928	0
1.0727	-1.70084	-3.49258	3.23193	0.421928	0
1.0733	-4.44537	-4.71092	2.62213	-0.192881	0
1.0740	-1.3916	-3.2083	0.485991	0.421928	0
1.0747	1.97143	-3.49258	-3.7863	1.33811	0
1.0753	-2.58991	-2.88341	-4.39609	2.55568	0
1.0760	-4.13613	-0.446725	-1.65015	3.47186	0
1.0767	2.89916	-0.446725	-2.25995	1.02468	0
1.0773	6.53277	0.162445	-7.44878	-2.64006	0
1.0780	3.51764	1.98996	-8.97513	-1.41044	0
1.0787	0.734453	-0.162445	-4.0912	0.421928	0
1.0793	3.2084	-0.446725	1.40069	1.02468	0
1.0800	5.95294	2.31485	3.23193	2.24225	0
1.0807	1.66218	1.66507	2.92703	1.33811	0
1.0813	-7.8084	-0.446725	1.70744	-1.72388	0
1.0820	-11.7512	0.162445	-0.430555	-2.02525	0
1.0827	-13.2975	-0.162445	-2.8716	0.108496	0
1.0833	-16.6605	1.0559	-3.1765	0.421928	0
1.0840	-17.8588	3.2083	-1.04035	-0.807691	0
1.0847	-22.1496	0.446725	2.01234	-3.24282	0
1.0853	-33.4369	-1.66507	1.40069	-5.37657	0
1.0860	-37.3798	2.31485	-1.34525	-4.159	0
1.0867	-26.4017	4.75153	-0.735454	-3.24282	0
1.0873	-9.93444	2.59913	0.79089	-4.159	0
1.0880	4.71596	0.446725	-1.04035	-2.94144	0
1.0887	15.6941	-0.446725	-2.25995	-1.41044	0
1.0893	16.6218	-0.446725	0.485991	-3.24282	0
1.0900	13.2588	1.38079	1.09579	-3.24282	0
1.0907	13.5681	2.92402	0.485991	-0.494258	0
1.0913	11.1328	4.14236	2.62213	1.02468	0
1.0920	6.26218	3.53319	3.53683	0.723305	0
1.0927	9.58655	-0.446725	0.79089	0.421928	0
1.0933	15.1143	-3.2083	0.485991	0.421928	0
1.0940	9.31596	-2.27424	2.31723	0.421928	0
1.0947	1.0437	-2.27424	0.485991	1.33811	0
1.0953	0.734453	-2.27424	-0.123808	1.33811	0
1.0960	0.463865	-3.2083	2.92703	-0.807691	0
1.0967	-1.70084	-4.42664	3.23193	-2.64006	0
1.0973	-0.154622	-3.2083	-0.735454	-1.41044	0
1.0980	3.2084	0.162445	-1.95505	0.421928	0
1.0987	8.38823	-0.446725	-0.735454	0.421928	0
1.0993	14.805	-1.98996	-0.735454	0.723305	0
1.1000	16.9311	0.771616	0.485991	2.24225	0
1.1007	19.6756	4.42664	2.31723	2.55568	0
1.1013	26.9815	5.64498	2.31723	1.33811	0
1.1020	28.2185	5.96987	2.62213	-1.10907	0
1.1027	21.1832	5.96987	3.53683	-2.32663	0
1.1033	12.6403	4.42664	0.79089	0.108496	0
1.1040	-3.2084	2.31485	-3.1765	2.24225	0
1.1047	-21.2218	1.38079	-0.735454	-1.10907	0
1.1053	-25.2033	2.31485	2.31723	-3.24282	0
1.1060	-21.8403	2.59913	-1.34525	-0.494258	0
1.1067	-20.9126	1.0559	-5.00774	0.723305	0
1.1073	-17.2403	-0.446725	-2.25995	-1.10907	0
1.1080	-13.6067	-2.88341	-1.04035	-0.494258	0
1.1087	-15.1143	-6.53843	-4.0912	1.33811	0
1.1093	-14.4958	-7.1476	-2.5667	0.421928	0
1.1100	-12.0605	-5.64498	2.31723	1.02468	0
1.1107	-12.679	-5.64498	2.31723	3.15843	0
1.1113	-11.7512	-5.03581	0.181092	1.33811	0
1.1120	-9.6252	-3.2083	0.79089	-0.494258	0
1.1127	-10.5529	-4.10175	0.79089	2.24225	0
1.1133	-9.00671	-5.92926	-0.430555	4.07462	0
1.1140	-6.26218	-5.64498	2.31723	2.24225	0
1.1147	-8.69747	-3.81747	5.97972	2.24225	0
1.1153	-11.442	-2.27424	4.14848	3.15843	0
1.1160	-14.4958	-3.2083	0.79089	2.55568	0
1.1167	-21.8403	-7.1476	-1.65015	1.33811	0
1.1173	-26.0924	-9.01572	-4.0912	2.24225	0
1.1180	-21.5311	-7.47249	-3.1765	2.85705	0
1.1187	-16.6605	-5.64498	-0.430555	2.85705	0
1.1193	-17.2403	-3.81747	-1.34525	2.24225	0
1.1200	-17.2403	-2.88341	-0.430555	1.63949	0
1.1207	-15.4235	-4.71092	2.31723	1.33811	0
1.1213	-13.2975	-5.03581	0.181092	0.421928	0
1.1220	-9.93444	-2.59913	-3.1765	-0.494258	0
1.1227	-10.5529	-0.446725	-0.430555	-0.807691	0
1.1233	-16.042	0.446725	0.79089	-1.10907	0
1.1240	-16.6605	-0.162445	-0.735454	-0.192881	0
1.1247	-10.5529	0.446725	-1.04035	2.24225	0
1.1253	-7.18991	3.2083	-3.1765	1.94087	0
1.1260	-7.49915	5.3607	-4.0912	-1.10907	0
1.1267	-2.89916	5.64498	-0.430555	-0.807691	0
1.1273	3.51764	7.18821	2.62213	1.63949	0
1.1280	3.51764	9.3	2.01234	1.33811	0
1.1287	1.0437	8.69083	0.79089	-0.807691	0
1.1293	3.78823	5.96987	0.79089	-2.02525	0
1.1300	9.31596	5.03581	1.40069	-1.72388	0
1.1307	8.38823	5.96987	1.40069	-0.192881	0
1.1313	3.78823	6.86332	-0.735454	1.02468	0
1.1320	3.51764	6.25415	-1.34525	-0.494258	0
1.1327	3.78823	5.64498	-1.34525	-1.41044	0
1.1333	3.51764	5.3607	-2.5667	-1.41044	0
1.1340	3.78823	3.53319	-1.34525	-2.32663	0
1.1347	0.154622	1.66507	2.31723	0.108496	0
1.1353	-7.49915	1.38079	2.31723	3.15843	0
1.1360	-8.69747	-0.446725	1.09579	0.108496	0
1.1367	-4.44537	-2.27424	2.01234	-1.41044	0
1.1373	-4.44537	-0.771616	1.40069	1.94087	0
1.1380	-7.18991	-0.771616	0.485991	0.723305	0
1.1387	-5.33445	-3.81747	2.62213	-3.24282	0
1.1393	1.35294	-3.81747	2.62213	-1.41044	0
1.1400	4.71596	-1.38079	1.09579	-1.41044	0
1.1407	2.58991	-1.38079	1.70744	-5.99138	0
1.1413	2.58991	-3.2083	2.31723	-4.77381	0
1.1420	6.53277	-5.03581	2.01234	-2.02525	0
1.1427	7.76974	-5.32009	1.40069	-4.159	0
1.1433	6.26218	-2.88341	0.181092	-5.99138	0
1.1440	6.53277	-2.59913	-0.735454	-4.159	0
1.1447	6.26218	-5.03581	-0.123808	-3.24282	0
1.1453	4.71596	-5.03581	-0.735454	-5.07519	0
1.1460	2.28067	-1.0559	-1.95505	-5.37657	0
1.1467	0.154622	1.98996	-0.430555	-2.32663	0
1.1473	-0.154622	2.31485	0.485991	0.723305	0
1.1480	0.734453	3.2083	0.181092	-0.192881	0
1.1487	-1.08235	7.79738	-0.123808	-2.64006	0
1.1493	-1.70084	10.5183	-1.04035	-4.159	0
1.1500	1.0437	6.86332	-1.04035	-2.32663	0
1.1507	0.463865	5.03581	0.181092	2.85705	0
1.1513	-0.773109	9.62489	-1.95505	4.68943	0
1.1520	1.0437	11.1275	-3.7863	0.421928	0
1.1527	3.51764	7.47249	-2.25995	-0.807691	0
1.1533	3.51764	6.57904	-2.8716	1.33811	0
1.1540	-0.154622	6.57904	-4.0912	-0.494258	0
1.1547	-7.18991	3.2083	-2.5667	-1.41044	0
1.1553	-8.38823	2.31485	-2.5667	2.55568	0
1.1560	-3.82689	5.03581	-4.39609	2.24225	0
1.1567	-5.33445	5.64498	-2.8716	-0.807691	0
1.1573	-8.07898	2.31485	-2.8716	1.02468	0
1.1580	-0.154622	0.771616	-4.70284	4.07462	0
1.1587	10.5143	1.66507	-3.4814	2.55568	0
1.1593	13.5681	2.92402	-1.65015	0.108496	0
1.1600	11.1328	4.14236	-1.34525	-1.41044	0
1.1607	5.64369	4.14236	0.485991	-2.02525	0
1.1613	3.51764	1.66507	0.485991	-0.494258	0
1.1620	9.58655	-0.162445	-1.65015	0.108496	0
1.1627	16.6218	0.446725	-1.65015	-1.72388	0
1.1633	15.3849	1.38079	-0.430555	-0.807691	0
1.1640	10.205	1.38079	-0.430555	1.63949	0
1.1647	6.53277	0.446725	-0.123808	-0.494258	0
1.1653	4.09748	-2.59913	0.485991	-4.159	0
1.1660	5.33445	-4.71092	0.485991	-3.55625	0
1.1667	5.95294	-5.03581	0.485991	-3.24282	0
1.1673	1.97143	-6.86332	0.79089	-5.69	0
1.1680	-2.58991	-6.86332	3.23193	-5.37657	0
1.1687	-1.3916	-2.59913	4.14848	-1.41044	0
1.1693	0.154622	-0.162445	0.79089	-0.192881	0
1.1700	0.154622	-3.49258	-0.430555	-1.41044	0
1.1707	4.40672	-6.86332	2.31723	-0.807691	0
1.1713	7.76974	-5.64498	1.40069	1.33811	0
1.1720	4.71596	-4.71092	0.485991	1.94087	0
1.1727	5.02521	-4.42664	4.45338	1.33811	0
1.1733	9.89579	0.162445	4.75828	0.108496	0
1.1740	7.4605	2.31485	3.23193	0.108496	0
1.1747	2.89916	-1.38079	5.67298	2.24225	0
1.1753	6.26218	2.31485	2.31723	2.85705	0
1.1760	8.38823	12.0616	-4.70284	-1.41044	0
1.1767	5.02521	14.4983	-1.95505	-4.159	0
1.1773	5.64369	13.2799	3.23193	-2.32663	0
1.1780	3.51764	15.1074	1.70744	-1.41044	0
1.1787	-8.38823	14.4983	2.01234	-2.02525	0
1.1793	-16.3512	12.3865	3.23193	-1.41044	0
1.1800	-14.805	10.5183	0.485991	-0.807691	0
1.1807	-16.042	5.96987	-0.123808	-2.32663	0
1.1813	-20.6033	1.38079	1.40069	-2.32663	0
1.1820	-20.6033	-1.66507	-0.123808	-1.41044	0
1.1827	-19.405	-5.03581	-0.735454	-2.32663	0
1.1833	-20.9126	-5.03581	1.40069	-2.32663	0
1.1840	-20.2941	-5.92926	2.31723	-0.494258	0
1.1847	-18.1681	-9.62489	1.09579	-2.02525	0
1.1853	-14.805	-8.08166	0.79089	-3.85763	0
1.1860	-9.00671	-4.42664	2.92703	-2.64006	0
1.1867	-4.44537	-6.53843	3.23193	-1.41044	0
1.1873	-4.13613	-4.42664	0.485991	-0.807691	0
1.1880	-2.58991	3.2083	-1.04035	0.421928	0
1.1887	-2.01008	1.38079	0.485991	-0.192881	0
1.1893	-4.75462	-4.10175	1.40069	-2.02525	0
1.1900	-6.57142	-2.27424	2.31723	-2.32663	0
1.1907	-7.18991	-2.88341	2.62213	-1.41044	0
1.1913	-8.69747	-7.75677	0.79089	-0.494258	0
1.1920	-9.31596	-7.75677	0.181092	0.421928	0
1.1927	-9.00671	-7.47249	2.31723	-0.192881	0
1.1933	-8.07898	-9.90917	3.23193	1.02468	0
1.1940	-7.8084	-9.3	-0.430555	4.38805	0
1.1947	-9.31596	-5.64498	-2.5667	3.47186	0
1.1953	-9.93444	-4.42664	0.485991	-1.41044	0
1.1960	-5.06386	-4.42664	2.62213	-2.64006	0
1.1967	-1.3916	-1.98996	1.09579	-1.41044	0
1.1973	-3.51764	0.446725	-0.735454	-0.807691	0
1.1980	-4.44537	-1.38079	0.181092	1.33811	0
1.1987	-2.89916	-3.49258	1.40069	2.55568	0
1.1993	-0.463865	0.771616	1.70744	0.421928	0
1.2000	5.02521	4.42664	1.40069	-1.41044	0
1.2007	9.31596	1.98996	0.485991	-2.32663	0
1.2013	7.76974	1.66507	-0.735454	-1.41044	0
1.2020	6.84201	4.42664	-3.1765	0.723305	0
1.2027	7.4605	2.31485	-4.39609	0.421928	0
1.2033	5.64369	0.771616	-1.95505	-2.32663	0
1.2040	2.58991	4.14236	-1.34525	-1.10907	0
1.2047	-0.154622	5.03581	-5.00774	-0.494258	0
1.2053	-4.44537	3.53319	-4.39609	-1.10907	0
1.2060	-8.07898	3.81747	0.485991	0.421928	0
1.2067	-9.00671	4.14236	-0.123808	0.421928	0
1.2073	-9.00671	3.81747	-1.34525	-2.32663	0
1.2080	-11.442	4.75153	2.92703	-0.807691	0
1.2087	-15.4235	5.96987	3.84358	1.33811	0
1.2093	-17.5496	4.75153	-1.34525	-1.72388	0
1.2100	-13.2975	2.59913	-1.95505	-2.64006	0
1.2107	-4.44537	2.92402	2.31723	-0.192881	0
1.2113	1.97143	4.14236	1.40069	0.421928	0
1.2120	1.0437	3.2083	-2.25995	-0.192881	0
1.2127	-1.70084	1.66507	-2.25995	-0.494258	0
1.2133	0.154622	1.66507	-0.430555	-1.41044	0
1.2140	2.89916	0.446725	1.40069	-2.64006	0
1.2147	2.28067	-1.0559	3.84358	-1.41044	0
1.2153	0.463865	2.31485	3.23193	-0.494258	0
1.2160	-0.154622	3.81747	2.01234	-1.41044	0
1.2167	2.28067	1.38079	3.23193	-1.41044	0
1.2173	7.15125	2.59913	3.23193	1.02468	0
1.2180	5.33445	4.75153	1.70744	2.85705	0
1.2187	-2.58991	3.2083	1.40069	1.63949	0
1.2193	-8.07898	5.64498	0.485991	2.24225	0
1.2200	-13.8773	8.69083	-2.25995	2.85705	0
1.2207	-24.2756	5.96987	-2.25995	1.02468	0
1.2213	-26.7109	4.14236	0.181092	0.421928	0
1.2220	-18.1681	6.57904	0.79089	1.33811	0
1.2227	-9.93444	5.96987	0.485991	-0.494258	0
1.2233	-5.33445	6.86332	-1.34525	0.421928	0
1.2240	-3.82689	9.3	-3.1765	4.07462	0
1.2247	-5.95294	5.03581	-1.95505	2.55568	0
1.2253	-6.88067	1.38079	-0.735454	0.421928	0
1.2260	-4.13613	4.14236	-2.25995	3.47186	0
1.2267	-2.01008	4.14236	-1.34525	4.07462	0
1.2273	-1.08235	-0.162445	1.40069	-0.494258	0
1.2280	0.154622	0.446725	-0.430555	-0.494258	0
1.2287	-0.154622	1.38079	-3.4814	2.55568	0
1.2293	1.0437	-0.446725	-4.0912	2.24225	0
1.2300	6.26218	0.162445	-4.0912	1.94087	0
1.2307	8.38823	1.66507	-4.0912	4.07462	0
1.2313	8.07898	2.31485	-1.65015	4.07462	0
1.2320	12.9496	3.2083	-1.65015	2.24225	0
1.2327	19.3664	3.2083	-3.1765	3.15843	0
1.2333	19.3664	2.31485	-1.34525	4.07462	0
1.2340	22.1109	3.2083	1.09579	2.55568	0
1.2347	29.4554	2.59913	0.485991	1.94087	0
1.2353	26.0924	1.38079	-2.25995	2.24225	0
1.2360	16.3126	3.53319	-4.0912	1.33811	0
1.2367	16.6218	5.96987	-3.1765	0.421928	0
1.2373	23.3479	2.31485	-2.25995	-0.494258	0
1.2380	23.0386	-1.98996	-1.65015	-2.32663	0
1.2387	17.5496	-2.27424	-0.430555	-0.494258	0
1.2393	13.5681	-0.446725	-2.25995	2.85705	0
1.2400	12.6403	1.66507	-4.0912	0.421928	0
1.2407	11.7512	0.446725	-0.430555	-2.02525	0
1.2413	7.4605	-1.66507	1.40069	-1.10907	0
1.2420	2.89916	0.446725	-1.65015	-2.64006	0
1.2427	-2.58991	2.31485	-1.04035	-5.37657	0
1.2433	-11.442	-1.38079	0.485991	-2.94144	0
1.2440	-17.8588	-2.27424	-1.65015	0.421928	0
1.2447	-23.6571	2.31485	-1.65015	0.723305	0
1.2453	-33.7462	2.31485	-1.65015	0.421928	0
1.2460	-39.2353	-0.771616	-4.39609	-0.494258	0
1.2467	-31.0017	1.38079	-0.430555	-1.10907	0
1.2473	-20.9126	5.03581	5.67298	-0.192881	0
1.2480	-20.9126	3.53319	2.92703	-1.10907	0
1.2487	-22.7294	0.446725	-1.04035	-2.64006	0
1.2493	-20.9126	-0.162445	0.485991	-0.494258	0
1.2500	-20.9126	1.0559	-0.430555	1.94087	0
1.2507	-22.4588	0.771616	-1.95505	1.33811	0
1.2513	-19.6756	0.771616	-0.735454	0.723305	0
1.2520	-10.8622	2.31485	-2.8716	1.94087	0
1.2527	-0.463865	2.31485	-5.00774	1.94087	0
1.2533	4.71596	0.162445	-2.25995	0.421928	0
1.2540	2.89916	-0.771616	-0.430555	0.421928	0
1.2547	-0.773109	-0.446725	-3.1765	1.94087	0
1.2553	-2.28067	-0.446725	-3.4814	2.24225	0
1.2560	-2.28067	2.31485	-1.04035	1.33811	0
1.2567	-0.463865	3.53319	-0.430555	2.24225	0
1.2573	3.78823	-0.446725	-0.430555	2.24225	0
1.2580	6.84201	-1.38079	0.485991	-0.807691	0
1.2587	6.53277	1.98996	2.01234	-0.192881	0
1.2593	6.53277	2.31485	1.40069	5.90699	0
1.2600	9.31596	-1.38079	1.40069	6.82318	0
1.2607	12.9496	-3.2083	4.75828	1.33811	0
1.2613	11.1328	-5.03581	5.06318	-1.72388	0
1.2620	7.4605	-6.53843	1.70744	-0.807691	0
1.2627	7.76974	-5.03581	1.09579	-1.41044	0
1.2633	10.205	-4.10175	2.01234	-2.64006	0
1.2640	9.31596	-5.03581	2.01234	-2.32663	0
1.2647	7.76974	-6.53843	3.23193	-2.32663	0
1.2653	9.58655	-7.75677	4.45338	-2.02525	0
1.2660	12.3311	-7.1476	4.14848	0.108496	0
1.2667	14.1865	-4.10175	3.23193	0.421928	0
1.2673	17.5496	-1.38079	2.01234	-1.41044	0
1.2680	21.8017	1.38079	-0.123808	-0.494258	0
1.2687	19.6756	3.53319	1.40069	1.63949	0
1.2693	10.8235	1.66507	5.06318	2.55568	0
1.2700	2.89916	-0.162445	5.67298	4.38805	0
1.2707	1.0437	1.0559	4.14848	5.90699	0
1.2713	1.35294	2.92402	2.01234	3.15843	0
1.2720	-2.58991	3.2083	-1.04035	1.02468	0
1.2727	-16.6605	0.446725	-1.34525	4.07462	0
1.2733	-33.4369	-3.2083	-0.123808	5.60561	0
1.2740	-36.8	-3.2083	-1.34525	4.68943	0
1.2747	-29.1462	-0.446725	-5.61754	5.90699	0
1.2753	-22.4588	0.162445	-8.05858	4.9908	0
1.2760	-13.8773	-1.38079	-5.92244	1.33811	0
1.2767	-2.01008	-1.38079	-2.5667	0.421928	0
1.2773	1.97143	0.446725	-2.8716	1.94087	0
1.2780	-3.51764	2.59913	-3.7863	1.02468	0
1.2787	-6.57142	1.98996	-2.25995	0.108496	0
1.2793	-3.51764	-1.38079	-1.65015	1.94087	0
1.2800	0.734453	-0.771616	-2.25995	1.63949	0
1.2807	5.64369	0.162445	-1.95505	-1.41044	0
1.2813	8.69747	-3.49258	-1.34525	-0.807691	0
1.2820	2.58991	-5.92926	-1.95505	2.55568	0
1.2827	-8.38823	-3.49258	-0.430555	1.33811	0
1.2833	-14.4958	-1.98996	0.485991	-2.64006	0
1.2840	-15.4235	-2.27424	-1.95505	-2.94144	0
1.2847	-10.8622	-3.2083	-2.25995	-2.32663	0
1.2853	-2.58991	-5.32009	1.09579	-4.46038	0
1.2860	-1.08235	-5.64498	3.23193	-4.159	0
1.2867	-5.06386	-4.42664	3.23193	-2.32663	0
1.2873	-5.64369	-5.03581	2.31723	-4.46038	0
1.2880	-10.2437	-6.53843	0.79089	-6.29275	0
1.2887	-20.9126	-7.75677	1.40069	-4.77381	0
1.2893	-22.7294	-7.75677	2.31723	-4.159	0
1.2900	-16.3512	-5.64498	-0.430555	-3.24282	0
1.2907	-11.7512	-5.92926	-2.5667	-1.41044	0
1.2913	-7.18991	-9.62489	-0.123808	-1.41044	0
1.2920	-2.01008	-10.2341	0.485991	-1.41044	0
1.2927	0.154622	-7.47249	-0.123808	0.421928	0
1.2933	1.97143	-8.08166	2.92703	0.421928	0
1.2940	3.78823	-10.5183	3.23193	0.108496	0
1.2947	5.02521	-8.69083	-1.65015	2.55568	0
1.2953	8.38823	-5.03581	-3.1765	2.24225	0
1.2960	8.69747	-5.32009	-1.04035	-2.02525	0
1.2967	5.95294	-9.3	-1.95505	-1.10907	0
1.2973	5.95294	-9.3	-1.34525	2.24225	0
1.2980	5.95294	-6.53843	1.70744	-0.192881	0
1.2987	4.09748	-5.92926	1.40069	-2.32663	0
1.2993	5.02521	-3.81747	-1.04035	0.723305	0
1.3000	5.02521	-1.0559	-0.123808	0.723305	0
1.3007	3.2084	-2.59913	3.23193	-2.64006	0
1.3013	4.71596	-2.88341	3.23193	-2.32663	0
1.3020	5.64369	0.162445	0.485991	-1.41044	0
1.3027	5.02521	-0.771616	-0.430555	-3.24282	0
1.3033	10.8235	-1.38079	-0.430555	-2.02525	0
1.3040	13.8773	2.31485	-0.430555	0.723305	0
1.3047	5.64369	3.2083	-1.04035	-0.807691	0
1.3053	-1.70084	0.446725	-0.735454	-2.32663	0
1.3060	-3.51764	-0.446725	-1.34525	0.108496	0
1.3067	-6.26218	0.162445	-3.1765	-0.494258	0
1.3073	-7.8084	2.31485	-4.39609	-2.32663	0
1.3080	-5.95294	3.53319	-3.1765	-1.41044	0
1.3087	-5.64369	0.446725	-2.8716	-2.94144	0
1.3093	-6.26218	-1.38079	-4.70284	-5.69	0
1.3100	-5.64369	-0.162445	-4.0912	-2.94144	0
1.3107	-3.51764	-2.27424	-0.735454	0.108496	0
1.3113	0.154622	-4.10175	0.485991	-2.94144	0
1.3120	1.0437	-1.0559	-0.735454	-4.159	0
1.3127	-1.70084	1.38079	0.79089	-1.41044	0
1.3133	-2.28067	0.446725	2.31723	-1.72388	0
1.3140	-3.51764	-0.446725	0.181092	-2.94144	0
1.3147	-8.07898	-1.38079	0.485991	-0.494258	0
1.3153	-7.8084	-0.446725	2.92703	1.02468	0
1.3160	-4.44537	1.98996	1.09579	0.723305	0
1.3167	-4.44537	2.31485	-0.430555	1.63949	0
1.3173	-3.51764	0.446725	2.62213	2.24225	0
1.3180	0.463865	-0.162445	3.23193	1.02468	0
1.3187	0.734453	2.59913	-0.123808	-0.494258	0
1.3193	-0.773109	8.40655	-0.735454	0.421928	0
1.3200	-0.773109	11.7367	-2.8716	2.24225	0
1.3207	1.35294	7.79738	-6.83898	2.24225	0
1.3213	5.33445	2.92402	-5.61754	-0.494258	0
1.3220	7.4605	3.81747	-1.34525	-2.32663	0
1.3227	5.95294	5.3607	-1.95505	-2.32663	0
1.3233	9.58655	4.14236	-3.1765	-1.72388	0
1.3240	18.1294	1.66507	-2.25995	-0.494258	0
1.3247	20.2941	-1.0559	-2.5667	0.421928	0
1.3253	14.1865	-2.27424	-2.5667	0.108496	0
1.3260	8.07898	-0.162445	0.79089	0.723305	0
1.3267	6.26218	-0.446725	3.84358	2.55568	0
1.3273	8.69747	-3.2083	3.84358	2.24225	0
1.3280	14.4958	-2.59913	1.40069	0.421928	0
1.3287	16.3126	-1.98996	-1.34525	0.421928	0
1.3293	9.58655	-4.10175	-0.123808	1.02468	0
1.3300	-1.70084	-4.71092	2.62213	1.02468	0
1.3307	-9.31596	-2.59913	3.23193	2.55568	0
1.3313	-8.07898	-1.66507	0.181092	5.60561	0
1.3320	1.0437	0.162445	-4.39609	4.9908	0
1.3327	12.9496	1.0559	-8.05858	1.94087	0
[truncated: 50,992 more rows]
