# Supplementary material for: Identification of Haptic Based Guiding Using Hard Reins
Source: PLoS One. 2015 Jul 22;10(7):e0132020. doi: 10.1371/journal.pone.0132020 (PMC4511788; doi:10.1371/journal.pone.0132020)
Supplement: S4 File — (ZIP) [file pone.0132020.s004.zip › EMGData2/Subject13/T10/t10.txt]

0.0000	0.357768	-4.74447	-3.04665	-1.04362	0
0.0007	-9.41086	-7.19122	-3.9656	-1.65357	0
0.0013	-16.4262	-8.40839	-0.607917	-0.737624	0
0.0020	-13.3774	-7.19122	0.0070688	-2.26353	0
0.0027	-14.9018	-5.35305	-1.51979	-2.56953	0
0.0033	-19.1795	-5.05497	-0.911876	-0.737624	0
0.0040	-17.6551	-4.44638	1.83789	-1.04362	0
0.0047	-16.1151	-2.91872	3.66871	-1.04362	0
0.0053	-17.0329	-3.2168	2.74977	0.482293	0
0.0060	-14.9018	-4.13588	0.918945	-1.34961	0
0.0067	-13.9841	-3.5273	3.05372	-2.26353	0
0.0073	-15.8196	-2.91872	5.19557	-0.127666	0
0.0080	-14.9018	-2.60821	4.58059	-0.737624	0
0.0087	-10.6242	-2.31013	5.49953	-0.737624	0
0.0093	-8.49311	-3.5273	8.24223	3.53411	0
0.0100	-7.57535	-4.44638	10.3841	3.8401	0
0.0107	-3.00214	-3.2168	12.8228	1.09225	0
0.0113	4.01323	-2.60821	11.9039	1.09225	0
0.0120	5.84873	-3.5273	9.76909	0.788285	0
0.0127	2.79992	-5.05497	10.992	-2.56953	0
0.0133	0.0466654	-7.4893	13.4307	-3.48548	0
0.0140	-1.16664	-7.7998	14.0457	-3.17948	0
0.0147	-0.871088	-6.88072	15.2615	-1.65357	0
0.0153	1.57107	-9.01697	16.4845	0.1763	0
0.0160	2.48882	-11.1532	17.4034	-1.04362	0
0.0167	0.668871	-9.62555	17.4034	-4.09543	0
0.0173	-0.871088	-6.58264	15.5655	-2.87552	0
0.0180	-1.77329	-6.27213	14.3497	-0.737624	0
0.0187	-4.52655	-7.7998	16.4845	-0.127666	0
0.0193	-6.36205	-8.40839	16.4845	0.788285	0
0.0200	-6.05095	-7.19122	14.6536	2.0082	0
0.0207	-5.1332	-5.96163	14.0457	1.70221	0
0.0213	-4.83765	-5.05497	14.6536	1.39824	0
0.0220	-5.73985	-3.82538	16.4845	2.61816	0
0.0227	-5.73985	-4.13588	19.2342	5.06002	0
0.0233	-3.00214	-4.13588	16.7884	5.97597	0
0.0240	-2.08439	-2.31013	11.9039	4.45006	0
0.0247	-7.57535	-2.60821	11.5999	2.92415	0
0.0253	-13.0663	-4.44638	13.4307	3.22812	0
0.0260	-13.0663	-3.2168	15.2615	2.0082	0
0.0267	-10.0175	-3.5273	16.7884	1.70221	0
0.0273	-10.9353	-5.35305	16.1805	4.45006	0
0.0280	-13.0663	-4.74447	14.3497	5.66998	0
0.0287	-10.6242	-3.82538	13.7347	3.22812	0
0.0293	-7.2798	-4.74447	12.8228	2.0082	0
0.0300	-7.57535	-4.44638	12.5189	1.70221	0
0.0307	-8.49311	-3.5273	15.5655	-0.127666	0
0.0313	-4.52655	-5.35305	18.0113	-0.737624	0
0.0320	-0.248882	-5.96163	17.7074	1.70221	0
0.0327	1.57107	-4.44638	18.3153	4.75403	0
0.0333	4.32433	-5.35305	19.5382	6.58593	0
0.0340	6.15983	-6.27213	21.9769	7.50188	0
0.0347	6.15983	-4.74447	23.8077	7.19589	0
0.0353	9.51974	-3.82538	20.1461	7.50188	0
0.0360	12.8641	-6.27213	14.6536	6.89192	0
0.0367	9.81529	-9.32747	15.8765	4.45006	0
0.0373	6.45538	-10.2341	19.2342	3.22812	0
0.0380	6.15983	-9.93606	18.3153	5.97597	0
0.0387	3.40658	-10.5446	15.5655	6.58593	0
0.0393	1.27552	-10.8551	14.6536	4.14407	0
0.0400	3.11103	-10.2341	15.2615	4.75403	0
0.0407	1.57107	-8.09789	15.2615	6.58593	0
0.0413	-3.29769	-5.05497	13.7347	5.36601	0
0.0420	-4.52655	-6.27213	11.9039	3.8401	0
0.0427	-3.91989	-9.93606	11.5999	5.66998	0
0.0433	-7.2798	-9.32747	9.76909	7.50188	0
0.0440	-10.9353	-7.7998	7.63431	7.19589	0
0.0447	-10.0175	-9.32747	10.073	6.58593	0
0.0453	-7.57535	-9.93606	11.9039	5.66998	0
0.0460	-10.0175	-10.5446	12.2149	5.06002	0
0.0467	-12.1486	-10.2341	14.0457	6.89192	0
0.0473	-6.6576	-4.74447	12.8228	7.50188	0
0.0480	-0.871088	-1.68913	6.41141	3.8401	0
0.0487	-4.52655	-5.96163	6.10745	2.0082	0
0.0493	-6.9687	-6.58264	10.073	3.53411	0
0.0500	-4.21544	-2.91872	9.46513	1.70221	0
0.0507	-3.91989	-4.44638	7.93827	-0.737624	0
0.0513	-3.91989	-7.19122	9.16117	0.1763	0
0.0520	-0.248882	-5.05497	7.93827	1.70221	0
0.0527	1.57107	-2.91872	5.80349	1.70221	0
0.0533	4.32433	-4.44638	7.63431	0.1763	0
0.0540	8.89754	-6.58264	10.992	-2.56953	0
0.0547	8.60199	-6.88072	10.688	-3.17948	0
0.0553	5.24208	-4.44638	6.71536	-0.737624	0
0.0560	4.93098	-4.44638	5.49953	2.0082	0
0.0567	6.45538	-5.35305	7.93827	3.22812	0
0.0573	7.68424	-5.35305	6.41141	2.0082	0
0.0580	7.07759	-5.66355	2.74977	0.1763	0
0.0587	4.32433	-5.35305	2.44581	3.8401	0
0.0593	2.19327	-1.68913	0.614986	6.58593	0
0.0600	0.357768	0.136621	-2.7427	3.53411	0
0.0607	-4.21544	-1.39105	-2.13478	0.788285	0
0.0613	-9.09976	-1.68913	-2.7427	0.1763	0
0.0620	-10.9353	-3.2168	-6.10038	-0.127666	0
0.0627	-10.6242	-3.5273	-5.48539	1.09225	0
0.0633	-9.70641	1.05571	-5.48539	1.70221	0
0.0640	-10.9353	4.40912	-9.45806	-0.433658	0
0.0647	-12.4597	3.80054	-8.53912	0.1763	0
0.0653	-9.41086	4.09862	-5.48539	0.1763	0
0.0660	-6.05095	5.93679	-7.9312	-1.65357	0
0.0667	-6.6576	4.71963	-10.6739	0.1763	0
0.0673	-6.6576	3.80054	-10.6739	3.22812	0
0.0680	-6.36205	5.01771	-10.3699	0.482293	0
0.0687	-6.9687	4.71963	-10.066	-1.34961	0
0.0693	-4.52655	3.80054	-10.9849	0.1763	0
0.0700	-0.559985	3.19196	-11.8968	1.09225	0
0.0707	1.57107	1.96237	-7.62724	1.39824	0
0.0713	6.15983	1.96237	-3.65457	0.1763	0
0.0720	11.9463	3.49004	-6.40434	-2.56953	0
0.0727	9.20864	2.88146	-10.6739	-1.95957	0
0.0733	2.48882	0.447122	-9.76202	-0.737624	0
0.0740	2.48882	1.05571	-9.14703	-3.78944	0
0.0747	6.15983	3.49004	-10.9849	-4.70539	0
0.0753	8.60199	1.96237	-10.9849	-1.65357	0
0.0760	8.89754	-0.471963	-8.53912	-2.26353	0
0.0767	7.97979	0.136621	-9.14703	-4.09543	0
0.0773	6.15983	2.27287	-10.3699	-1.65357	0
0.0780	3.40658	3.49004	-9.45806	-0.737624	0
0.0787	3.11103	2.88146	-10.6739	-3.78944	0
0.0793	2.48882	1.96237	-12.2008	-5.31535	0
0.0800	-1.47774	1.96237	-9.14703	-4.09543	0
0.0807	-4.83765	2.58337	-9.14703	-3.48548	0
0.0813	-5.1332	3.80054	-12.8157	-2.87552	0
0.0820	-6.05095	5.01771	-9.14703	-1.04362	0
0.0827	-6.05095	5.01771	-4.57352	-1.65357	0
0.0833	-2.08439	6.54538	-10.066	-5.31535	0
0.0840	-1.16664	9.29021	-12.5047	-6.2313	0
0.0847	-6.36205	9.60071	-7.9312	-4.70539	0
0.0853	-9.41086	7.76254	-7.62724	-4.40143	0
0.0860	-9.70641	8.07304	-7.31621	-4.70539	0
0.0867	-9.41086	9.29021	-2.7427	-5.31535	0
0.0873	-8.182	9.29021	-4.57352	-4.40143	0
0.0880	-7.57535	8.99213	-8.84307	-1.95957	0
0.0887	-6.36205	8.37113	-5.48539	-2.56953	0
0.0893	-1.77329	7.46446	-2.13478	-7.14725	0
0.0900	1.88217	7.46446	-2.43874	-7.45122	0
0.0907	2.48882	8.07304	0.0070688	-2.26353	0
0.0913	4.01323	7.46446	2.14185	-1.65357	0
0.0920	4.63543	5.62629	1.83789	-7.14725	0
0.0927	3.40658	4.40912	1.83789	-9.58911	0
0.0933	5.24208	5.32821	4.58059	-7.45122	0
0.0940	7.68424	5.32821	10.073	-5.62134	0
0.0947	9.81529	3.80054	13.4307	-3.78944	0
0.0953	14.093	3.19196	8.85721	-2.26353	0
0.0960	17.1418	2.88146	2.74977	-3.17948	0
0.0967	13.1752	1.66429	6.71536	-4.40143	0
0.0973	5.24208	0.745204	13.4307	-3.48548	0
0.0980	-0.248882	-0.173881	11.2959	-4.40143	0
0.0987	-2.08439	1.35379	6.41141	-7.75721	0
0.0993	-1.77329	5.32821	7.33035	-6.84126	0
0.1000	-3.00214	4.71963	8.24223	-4.40143	0
0.1007	-4.52655	1.96237	7.33035	-5.92531	0
0.1013	-4.83765	3.80054	7.33035	-5.62134	0
0.1020	-7.2798	6.54538	8.24223	-2.56953	0
0.1027	-10.3286	3.49004	7.33035	-2.56953	0
0.1033	-11.5419	1.96237	6.41141	-4.70539	0
0.1040	-12.7708	4.40912	7.33035	-5.01139	0
0.1047	-13.9841	4.71963	9.16117	-3.48548	0
0.1053	-13.6885	5.01771	9.16117	-2.56953	0
0.1060	-14.9018	6.23487	8.24223	-1.34961	0
0.1067	-13.0663	5.93679	10.3841	0.482293	0
0.1073	-4.52655	7.46446	10.992	-0.127666	0
0.1080	-0.559985	9.29021	7.63431	-4.40143	0
0.1087	-6.6576	5.62629	9.16117	-7.14725	0
0.1093	-10.6242	2.27287	13.4307	-5.31535	0
0.1100	-7.88646	4.71963	10.073	-4.09543	0
0.1107	-4.83765	5.93679	5.49953	-3.78944	0
0.1113	-2.08439	3.19196	8.24223	-3.17948	0
0.1120	0.0466654	1.96237	9.46513	-5.01139	0
0.1127	0.964419	3.19196	5.19557	-6.2313	0
0.1133	4.01323	3.49004	5.49953	-4.40143	0
0.1140	4.32433	1.35379	7.93827	-4.09543	0
0.1147	0.668871	-0.782464	6.41141	-5.92531	0
0.1153	1.57107	-2.60821	6.10745	-5.31535	0
0.1160	4.93098	-2.60821	7.93827	-5.31535	0
0.1167	5.53763	-0.782464	5.80349	-5.31535	0
0.1173	5.84873	-0.471963	4.58059	-1.65357	0
0.1180	5.24208	-3.2168	7.63431	1.09225	0
0.1187	3.40658	-3.5273	6.71536	-1.04362	0
0.1193	5.24208	0.136621	1.2229	-1.95957	0
0.1200	5.84873	-0.782464	-0.607917	-1.65357	0
0.1207	0.0466654	-5.35305	0.918945	-3.48548	0
0.1213	-3.00214	-3.82538	0.918945	-2.87552	0
0.1220	-2.08439	0.136621	0.0070688	1.09225	0
0.1227	-5.4443	-2.91872	-1.51979	1.09225	0
0.1233	-8.49311	-5.35305	-3.04665	-0.433658	0
0.1240	-6.05095	-1.68913	-4.26956	-0.433658	0
0.1247	-3.91989	-1.99963	-3.9656	-0.737624	0
0.1253	-3.91989	-7.19122	-4.26956	-1.65357	0
0.1260	-4.83765	-7.19122	-5.48539	-1.34961	0
0.1267	-4.83765	-6.27213	-6.40434	-2.56953	0
0.1273	-3.91989	-9.01697	-5.79642	-2.56953	0
0.1280	-4.21544	-9.93606	-4.26956	0.1763	0
0.1287	-4.52655	-8.40839	-5.18143	1.39824	0
0.1293	-1.16664	-8.40839	-5.79642	1.09225	0
0.1300	0.357768	-7.19122	-3.65457	2.0082	0
0.1307	-0.871088	-4.13588	-2.13478	1.39824	0
0.1313	4.32433	-3.5273	-4.57352	0.482293	0
0.1320	9.51974	-4.13588	-5.48539	1.39824	0
0.1327	4.93098	-3.82538	-5.48539	1.39824	0
0.1333	1.88217	-4.44638	-7.31621	0.1763	0
0.1340	4.63543	-4.44638	-7.62724	-0.737624	0
0.1347	3.40658	-2.60821	-6.40434	0.482293	0
0.1353	1.27552	-1.68913	-5.48539	2.92415	0
0.1360	4.32433	-1.39105	-6.40434	4.75403	0
0.1367	4.32433	0.136621	-7.9312	3.8401	0
0.1373	0.964419	0.745204	-9.14703	3.22812	0
0.1380	1.57107	-0.173881	-9.45806	4.14407	0
0.1387	2.48882	-0.471963	-11.5928	4.75403	0
0.1393	0.0466654	0.447122	-12.8157	4.75403	0
0.1400	-1.16664	-0.471963	-9.76202	5.66998	0
0.1407	-1.77329	-1.08055	-9.45806	5.97597	0
0.1413	-3.00214	1.35379	-12.8157	5.66998	0
0.1420	-4.83765	2.88146	-12.8157	5.36601	0
0.1427	-4.21544	-0.173881	-11.8968	4.14407	0
0.1433	-0.871088	1.05571	-15.5584	2.92415	0
0.1440	-1.47774	6.23487	-19.2201	3.53411	0
0.1447	-8.49311	4.09862	-17.3893	3.8401	0
0.1453	-12.4597	-1.39105	-14.6466	3.22812	0
0.1460	-10.9353	-0.173881	-14.6466	3.22812	0
0.1467	-8.80421	1.05571	-18.3082	5.66998	0
0.1473	-6.9687	-2.60821	-19.2201	7.19589	0
0.1480	-5.4443	-1.99963	-15.8624	6.89192	0
0.1487	-5.73985	2.58337	-14.6466	6.58593	0
0.1493	-3.60879	1.66429	-17.0853	6.89192	0
0.1500	-0.559985	-1.39105	-16.4774	5.66998	0
0.1507	-0.248882	-1.08055	-13.1197	5.66998	0
0.1513	0.357768	-1.68913	-11.5928	7.19589	0
0.1520	1.88217	-3.82538	-10.6739	8.11184	0
0.1527	2.48882	-2.60821	-11.8968	6.58593	0
0.1533	4.01323	-1.68913	-12.8157	6.27994	0
0.1540	5.24208	-2.60821	-10.066	7.50188	0
0.1547	6.76649	-0.173881	-8.53912	7.80585	0
0.1553	11.6508	5.32821	-14.0316	7.50188	0
0.1560	13.4863	5.62629	-15.2545	7.80585	0
0.1567	7.97979	1.35379	-9.14703	7.50188	0
0.1573	4.32433	0.447122	-7.01225	3.8401	0
0.1580	3.71768	3.80054	-9.14703	2.31419	0
0.1587	0.668871	5.62629	-7.31621	5.97597	0
0.1593	-2.08439	4.71963	-8.84307	7.80585	0
0.1600	-2.08439	3.49004	-12.8157	5.36601	0
0.1607	-4.52655	3.80054	-11.8968	5.36601	0
0.1613	-9.70641	3.80054	-10.066	7.80585	0
0.1620	-11.853	3.80054	-11.5928	7.80585	0
0.1627	-10.0175	4.71963	-10.9849	6.27994	0
0.1633	-8.49311	7.76254	-7.9312	4.45006	0
0.1640	-10.6242	8.37113	-7.31621	3.8401	0
0.1647	-13.6885	6.54538	-6.40434	5.66998	0
0.1653	-13.9841	6.23487	-5.18143	6.58593	0
0.1660	-14.2952	5.32821	-2.7427	6.58593	0
0.1667	-12.7708	4.40912	1.53393	8.41783	0
0.1673	-6.36205	9.29021	0.918945	7.50188	0
0.1680	-3.00214	13.2646	-4.57352	4.45006	0
0.1687	-7.57535	5.62629	-4.26956	7.19589	0
0.1693	-13.0663	-2.60821	0.0070688	9.94374	0
0.1700	-13.0663	-0.782464	1.2229	5.66998	0
0.1707	-11.5419	2.27287	2.44581	4.14407	0
0.1713	-9.41086	0.136621	3.66871	5.36601	0
0.1720	-6.9687	-1.08055	2.44581	1.70221	0
0.1727	-6.36205	0.136621	2.14185	-0.737624	0
0.1733	-4.83765	1.96237	2.74977	3.8401	0
0.1740	-3.00214	3.80054	2.74977	4.75403	0
0.1747	-4.21544	4.71963	5.19557	1.09225	0
0.1753	-6.36205	4.09862	6.41141	1.39824	0
0.1760	-8.182	3.19196	4.58059	4.14407	0
0.1767	-9.09976	4.71963	5.19557	2.61816	0
0.1773	-7.57535	5.93679	6.41141	0.1763	0
0.1780	-6.9687	4.71963	5.49953	4.14407	0
0.1787	-9.41086	4.71963	5.49953	9.33175	0
0.1793	-7.57535	7.76254	5.49953	6.58593	0
0.1800	-4.83765	6.23487	4.27663	-1.34961	0
0.1807	-10.3286	2.88146	6.41141	-3.48548	0
0.1813	-18.2617	5.01771	8.24223	-0.737624	0
0.1820	-22.8349	7.76254	6.41141	-0.737624	0
0.1827	-24.966	5.62629	7.93827	-2.56953	0
0.1833	-24.0638	5.93679	10.3841	-2.56953	0
0.1840	-21.3105	9.29021	7.63431	-1.04362	0
0.1847	-22.5238	8.99213	7.02639	-0.737624	0
0.1853	-23.4416	6.54538	9.76909	-1.95957	0
0.1860	-23.146	7.15396	10.073	-3.17948	0
0.1867	-24.3593	9.29021	11.2959	-4.09543	0
0.1873	-23.146	10.8179	14.0457	-5.31535	0
0.1880	-19.7861	9.29021	11.9039	-4.09543	0
0.1887	-18.2617	7.76254	10.3841	-2.56953	0
0.1893	-15.2129	8.37113	13.7347	-4.40143	0
0.1900	-13.0663	7.46446	16.4845	-5.31535	0
0.1907	-13.9841	5.62629	17.4034	-4.40143	0
0.1913	-10.3286	6.23487	17.0924	-4.40143	0
0.1920	-4.21544	7.76254	15.5655	-2.87552	0
0.1927	-6.9687	6.85588	17.0924	-1.95957	0
0.1933	-11.2464	5.32821	19.8421	-6.2313	0
0.1940	-10.0175	5.01771	17.7074	-9.89308	0
0.1947	-10.0175	4.71963	17.0924	-8.0632	0
0.1953	-9.70641	4.09862	19.5382	-7.14725	0
0.1960	-6.9687	7.15396	16.4845	-7.45122	0
0.1967	-8.49311	10.5074	12.2149	-6.2313	0
0.1973	-11.853	10.8179	14.0457	-6.2313	0
0.1980	-11.853	12.3455	17.0924	-7.45122	0
0.1987	-12.1486	15.4009	15.5655	-7.45122	0
0.1993	-13.9841	13.8732	14.3497	-7.45122	0
0.2000	-12.7708	11.4265	14.6536	-8.0632	0
0.2007	-11.853	12.035	14.0457	-8.97713	0
0.2013	-15.2129	12.3455	12.2149	-9.89308	0
0.2020	-17.6551	11.737	11.5999	-7.14725	0
0.2027	-15.5085	13.8732	12.8228	-0.737624	0
0.2033	-11.2464	16.6181	12.8228	1.09225	0
0.2040	-11.2464	16.9161	10.992	-1.04362	0
0.2047	-14.9018	14.7799	10.3841	-2.56953	0
0.2053	-19.475	11.1284	10.992	-2.87552	0
0.2060	-21.3105	8.37113	9.76909	-2.56953	0
0.2067	-19.475	8.07304	7.33035	-1.34961	0
0.2073	-16.7373	9.29021	6.10745	-0.737624	0
0.2080	-15.8196	10.2093	6.10745	-2.26353	0
0.2087	-14.9018	8.37113	8.55325	-2.56953	0
0.2093	-11.853	5.32821	10.3841	-2.56953	0
0.2100	-9.41086	5.62629	9.16117	-4.70539	0
0.2107	-8.182	6.54538	6.41141	-5.31535	0
0.2113	-5.73985	6.23487	4.88454	-4.40143	0
0.2120	-4.52655	4.71963	7.33035	-6.2313	0
0.2127	-4.21544	3.80054	10.992	-8.0632	0
0.2133	0.357768	4.40912	10.688	-4.70539	0
0.2140	5.24208	6.23487	9.76909	-1.65357	0
0.2147	6.15983	5.01771	10.992	-2.56953	0
0.2153	9.81529	4.09862	10.073	-4.09543	0
0.2160	14.3885	4.40912	6.71536	-4.70539	0
0.2167	10.4219	1.96237	7.93827	-5.31535	0
0.2173	4.32433	0.745204	9.76909	-5.31535	0
0.2180	5.24208	2.27287	8.24223	-2.56953	0
0.2187	5.24208	-0.782464	7.02639	-1.65357	0
0.2193	1.57107	-4.44638	5.49953	-3.78944	0
0.2200	1.57107	-0.173881	2.74977	-3.48548	0
0.2207	3.11103	4.71963	0.918945	-0.737624	0
0.2213	2.48882	3.19196	-0.607917	-3.17948	0
0.2220	2.19327	1.05571	-0.911876	-7.14725	0
0.2227	1.57107	0.136621	0.918945	-4.40143	0
0.2233	0.0466654	-0.782464	0.918945	-2.56953	0
0.2240	-0.248882	-2.60821	-1.51979	-4.09543	0
0.2247	0.0466654	-3.82538	-1.21583	-2.26353	0
0.2253	0.0466654	-3.5273	-1.21583	-1.04362	0
0.2260	2.19327	-4.74447	-1.82375	-3.48548	0
0.2267	6.15983	-6.27213	-0.911876	-2.56953	0
0.2273	11.0441	-2.60821	-3.9656	-0.737624	0
0.2280	14.6996	-0.471963	-9.14703	-1.95957	0
0.2287	12.5686	-7.19122	-6.7083	-0.737624	0
0.2293	8.89754	-11.7618	-2.7427	1.39824	0
0.2300	10.733	-9.32747	-6.40434	0.1763	0
0.2307	12.8641	-9.93606	-10.9849	0.1763	0
0.2313	14.3885	-13.8981	-10.3699	1.09225	0
0.2320	16.5351	-13.6	-8.23516	-0.737624	0
0.2327	17.4529	-11.7618	-8.53912	-2.26353	0
0.2333	17.4529	-14.5066	-10.6739	-1.04362	0
0.2340	17.7484	-16.9534	-10.066	-0.127666	0
0.2347	16.8307	-16.3448	-7.9312	0.1763	0
0.2353	16.224	-17.2639	-9.14703	1.09225	0
0.2360	17.1418	-20.0087	-10.3699	2.92415	0
0.2367	18.0595	-18.7791	-8.23516	3.8401	0
0.2373	19.5839	-17.2639	-8.84307	2.92415	0
0.2380	18.9773	-18.4811	-11.5928	2.92415	0
0.2387	16.8307	-15.4257	-11.2889	3.53411	0
0.2393	21.1083	-9.32747	-13.7276	3.8401	0
0.2400	22.6327	-11.7618	-19.2201	5.36601	0
0.2407	13.4863	-17.8725	-19.8351	5.97597	0
0.2413	7.37314	-18.7791	-17.6932	2.92415	0
0.2420	7.37314	-19.4001	-17.3893	3.53411	0
0.2427	3.11103	-21.2259	-16.4774	9.94374	0
0.2433	0.668871	-20.9154	-16.1664	10.5537	0
0.2440	3.71768	-22.4431	-17.0853	6.58593	0
0.2447	3.40658	-23.9707	-16.4774	6.27994	0
0.2453	3.11103	-24.2812	-17.6932	6.58593	0
0.2460	4.32433	-26.4175	-19.8351	5.66998	0
0.2467	2.79992	-27.3242	-17.3893	5.66998	0
0.2473	3.40658	-24.8898	-16.1664	5.36601	0
0.2480	6.15983	-24.8898	-17.6932	4.75403	0
0.2487	7.07759	-26.7156	-17.0853	6.89192	0
0.2493	8.89754	-25.4984	-15.5584	6.89192	0
0.2500	11.9463	-25.4984	-14.0316	6.27994	0
0.2507	13.7819	-27.3242	-10.066	11.1637	0
0.2513	18.9773	-25.4984	-11.5928	13.9095	0
0.2520	21.1083	-24.5793	-18.3082	10.2477	0
0.2527	15.0107	-27.6347	-17.0853	7.50188	0
0.2533	12.8641	-30.0814	-9.45806	7.50188	0
0.2540	17.1418	-28.8518	-8.23516	6.89192	0
0.2547	18.0595	-27.0261	-10.066	8.41783	0
0.2553	17.7484	-24.5793	-7.9312	9.63775	0
0.2560	18.0595	-22.7536	-5.48539	8.41783	0
0.2567	15.9285	-23.6727	-6.40434	8.11184	0
0.2573	14.6996	-24.5793	-7.31621	9.33175	0
0.2580	15.3063	-23.9707	-6.7083	8.41783	0
0.2587	14.093	-24.5793	-4.57352	7.50188	0
0.2593	10.733	-25.8089	-3.9656	8.41783	0
0.2600	6.45538	-26.107	-4.26956	8.7218	0
0.2607	3.11103	-23.6727	-3.35061	7.50188	0
0.2613	2.19327	-21.2259	-3.65457	7.80585	0
0.2620	2.79992	-23.3621	-2.7427	9.63775	0
0.2627	3.11103	-23.0516	0.918945	9.33175	0
0.2633	4.63543	-15.7362	-0.911876	6.27994	0
0.2640	5.84873	-12.9914	-5.48539	4.75403	0
0.2647	2.48882	-20.0087	-3.65457	5.66998	0
0.2653	-2.69104	-23.6727	-0.607917	4.14407	0
0.2660	-3.91989	-23.9707	-3.65457	3.53411	0
0.2667	-1.47774	-29.1623	-3.65457	6.27994	0
0.2673	2.48882	-33.7329	-1.21583	5.66998	0
0.2680	4.63543	-34.652	-3.65457	2.92415	0
0.2687	7.07759	-37.3968	-4.87748	3.53411	0
0.2693	11.3397	-40.1417	-3.04665	3.22812	0
0.2700	13.4863	-40.1417	-4.57352	1.09225	0
0.2707	13.4863	-42.5884	-6.7083	3.8401	0
0.2713	15.0107	-45.6438	-6.40434	7.19589	0
0.2720	17.7484	-43.8056	-7.62724	3.8401	0
0.2727	21.715	-38.9245	-10.6739	-0.127666	0
0.2733	25.9926	-37.0987	-11.8968	0.1763	0
0.2740	25.6815	-38.9245	-11.8968	0.788285	0
0.2747	24.4682	-37.3968	-11.5928	0.482293	0
0.2753	32.0903	-32.2177	-13.7276	-0.127666	0
0.2760	37.2857	-31.5967	-19.2201	-2.87552	0
0.2767	29.0414	-34.9625	-20.7469	-4.70539	0
0.2773	22.9438	-37.3968	-20.443	-3.78944	0
0.2780	26.3037	-39.8436	-23.8007	-2.56953	0
0.2787	25.386	-41.9798	-27.7663	-2.56953	0
0.2793	20.7972	-41.0607	-27.7663	-3.78944	0
0.2800	21.4194	-41.0607	-26.5434	-5.01139	0
0.2807	21.1083	-41.0607	-28.9892	-4.40143	0
0.2813	16.8307	-38.6264	-31.4279	-3.48548	0
0.2820	14.3885	-36.1797	-30.516	-2.56953	0
0.2827	15.9285	-35.8692	-30.205	-0.127666	0
0.2833	16.5351	-35.8692	-33.2587	-1.65357	0
0.2840	14.3885	-35.2606	-34.4816	-7.14725	0
0.2847	11.6508	-32.8262	-33.8666	-9.58911	0
0.2853	11.3397	-30.69	-35.3935	-6.53729	0
0.2860	9.20864	-30.9881	-35.3935	-5.62134	0
0.2867	8.89754	-30.0814	-33.2587	-6.2313	0
0.2873	15.0107	-25.8089	-36.3125	-4.40143	0
0.2880	17.1418	-24.2812	-39.3662	-5.92531	0
0.2887	11.6508	-27.3242	-36.6164	-9.89308	0
0.2893	9.81529	-28.5537	-33.5627	-9.58911	0
0.2900	12.8641	-26.4175	-32.9548	-5.92531	0
0.2907	14.093	-23.6727	-30.516	-7.14725	0
0.2913	15.3063	-22.7536	-28.3742	-10.809	0
0.2920	15.3063	-20.9154	-28.6781	-11.725	0
0.2927	14.3885	-17.562	-28.6781	-10.503	0
0.2933	17.1418	-14.5066	-26.2394	-9.89308	0
0.2940	18.3551	-13.8981	-23.8007	-9.89308	0
0.2947	15.3063	-13.6	-23.8007	-8.97713	0
0.2953	14.3885	-12.3704	-23.8007	-8.0632	0
0.2960	15.9285	-9.32747	-21.9698	-8.97713	0
0.2967	14.6996	-5.05497	-20.443	-9.89308	0
0.2973	13.1752	-3.5273	-19.2201	-8.0632	0
0.2980	8.89754	-3.5273	-14.6466	-7.45122	0
0.2987	5.24208	-1.68913	-11.2889	-8.97713	0
0.2993	8.89754	-1.39105	-11.5928	-9.28312	0
0.3000	7.97979	-4.44638	-10.9849	-7.75721	0
0.3007	-2.08439	-7.19122	-7.62724	-8.0632	0
0.3013	-8.80421	-8.09789	-5.48539	-10.1991	0
0.3020	-9.41086	-9.01697	-4.57352	-10.809	0
0.3027	-10.3286	-9.01697	-3.04665	-9.89308	0
0.3033	-11.5419	-9.32747	-3.04665	-11.419	0
0.3040	-11.5419	-10.5446	-2.13478	-12.0289	0
0.3047	-13.6885	-8.09789	1.2229	-9.28312	0
0.3053	-15.8196	-4.13588	4.58059	-9.28312	0
0.3060	-15.8196	-2.31013	6.41141	-12.0289	0
0.3067	-13.9841	0.136621	8.24223	-11.115	0
0.3073	-11.5419	4.40912	10.3841	-9.89308	0
0.3080	-12.1486	5.32821	13.4307	-10.1991	0
0.3087	-12.1486	4.40912	15.5655	-8.97713	0
0.3093	-7.88646	6.23487	17.4034	-10.503	0
0.3100	-4.83765	6.85588	21.065	-12.3349	0
0.3107	-4.83765	5.62629	25.3346	-6.84126	0
0.3113	0.0466654	5.01771	25.6386	-4.40143	0
0.3120	5.24208	5.62629	23.8077	-10.809	0
0.3127	1.57107	5.32821	25.3346	-10.809	0
0.3133	-2.39549	6.54538	30.8271	-5.31535	0
0.3140	-0.559985	8.68163	35.7116	-7.75721	0
0.3147	1.57107	10.8179	34.7927	-12.0289	0
0.3153	0.0466654	13.5627	32.9618	-10.503	0
0.3160	-2.08439	15.0904	36.0156	-8.0632	0
0.3167	-3.60879	14.7799	39.9812	-8.0632	0
0.3173	-3.91989	12.9541	39.6772	-8.36717	0
0.3180	-3.29769	12.035	40.9001	-8.0632	0
0.3187	-3.91989	14.1713	42.427	-7.45122	0
0.3193	-6.6576	18.1457	39.3732	-8.97713	0
0.3200	-10.9353	18.7543	39.3732	-8.67316	0
0.3207	-12.4597	20.282	43.6428	-4.40143	0
0.3213	-11.2464	24.244	44.5617	-5.31535	0
0.3220	-13.3774	23.6354	44.5617	-8.36717	0
0.3227	-15.8196	19.6734	47.6155	-3.17948	0
0.3233	-12.7708	22.7163	46.6965	0.1763	0
0.3240	-12.1486	25.4611	43.3388	-6.2313	0
0.3247	-19.7861	19.3629	45.4736	-8.0632	0
0.3253	-26.1949	15.699	48.5273	-4.40143	0
0.3260	-25.8838	19.0524	48.8313	-5.62134	0
0.3267	-24.6705	20.5801	49.1353	-7.45122	0
0.3273	-24.966	21.1886	48.5273	-5.92531	0
0.3280	-24.0638	24.244	50.0542	-6.84126	0
0.3287	-20.9994	23.3249	53.1079	-8.97713	0
0.3293	-18.5573	20.282	52.7969	-8.97713	0
0.3300	-17.6551	23.9459	50.0542	-7.14725	0
0.3307	-16.1151	29.7336	50.3582	-3.48548	0
0.3313	-13.3774	30.3546	50.3582	-0.737624	0
0.3320	-11.853	30.3546	48.5273	-1.95957	0
0.3327	-11.2464	32.4909	47.6155	-3.78944	0
0.3333	-10.3286	34.0061	46.3926	-3.48548	0
0.3340	-10.3286	35.2357	47.0005	-1.95957	0
0.3347	-7.57535	36.1424	48.2234	-0.737624	0
0.3353	-1.16664	37.0615	43.0349	-0.433658	0
0.3360	-0.559985	37.6701	39.0693	-1.65357	0
0.3367	-8.49311	36.7634	42.427	-2.87552	0
0.3373	-14.9018	34.9252	42.427	-1.65357	0
0.3380	-15.5085	36.7634	38.1503	2.0082	0
0.3387	-16.7373	39.5082	37.8464	2.31419	0
0.3393	-20.7039	39.8063	37.8464	0.1763	0
0.3400	-24.6705	42.2531	34.7927	0.788285	0
0.3407	-26.1949	47.7427	33.8808	2.31419	0
0.3413	-24.966	49.879	33.8808	0.1763	0
0.3420	-24.0638	50.4876	33.2658	-0.127666	0
0.3427	-26.8015	55.3687	32.6579	2.92415	0
0.3433	-28.3259	59.6412	29.9152	2.92415	0
0.3440	-26.8015	60.5603	27.1654	1.70221	0
0.3447	-26.506	62.386	28.9962	2.92415	0
0.3453	-26.1949	64.5223	30.5231	2.61816	0
0.3460	-23.4416	62.6965	28.0844	2.92415	0
0.3467	-20.3928	63.3051	28.0844	6.58593	0
0.3473	-16.7373	67.8881	27.7733	5.66998	0
0.3480	-13.6885	67.5776	22.2809	3.22812	0
0.3487	-15.8196	61.4793	19.5382	5.66998	0
0.3493	-18.5573	58.1135	22.8959	8.41783	0
0.3500	-16.4262	55.9772	23.5038	7.50188	0
0.3507	-15.8196	53.5429	20.1461	6.89192	0
0.3513	-17.0329	53.2324	18.6192	6.89192	0
0.3520	-13.9841	52.0152	19.2342	6.58593	0
0.3527	-9.41086	48.0532	18.6192	6.58593	0
0.3533	-8.49311	48.6618	17.7074	6.27994	0
0.3540	-10.6242	51.7047	17.4034	5.97597	0
0.3547	-12.1486	50.4876	17.4034	7.19589	0
0.3553	-11.5419	47.7427	17.4034	7.50188	0
0.3560	-9.70641	47.1342	14.6536	5.97597	0
0.3567	-9.09976	44.6874	9.16117	5.66998	0
0.3573	-10.9353	44.0788	7.33035	7.50188	0
0.3580	-15.8196	46.8237	11.2959	8.41783	0
0.3587	-17.6551	47.7427	12.8228	8.41783	0
0.3593	-13.0663	49.5685	8.55325	9.94374	0
0.3600	-12.7708	51.7047	5.49953	11.1637	0
0.3607	-20.9994	49.2704	4.58059	9.63775	0
0.3613	-25.5882	47.4322	2.14185	9.02779	0
0.3620	-24.0638	52.9343	0.311027	10.2477	0
0.3627	-24.0638	56.8963	-1.21583	9.33175	0
0.3633	-25.8838	59.6412	-2.7427	5.66998	0
0.3640	-26.8015	66.0499	-1.21583	4.45006	0
0.3647	-26.8015	67.8881	-0.911876	3.8401	0
0.3653	-25.5882	64.2242	-3.65457	3.8401	0
0.3660	-24.966	63.3051	-3.04665	6.58593	0
0.3667	-24.966	62.0879	0.311027	8.11184	0
0.3673	-21.3105	56.8963	-3.35061	6.89192	0
0.3680	-18.5573	55.0706	-8.53912	7.80585	0
0.3687	-19.1795	55.9772	-8.23516	7.80585	0
0.3693	-16.7373	53.5429	-7.31621	5.06002	0
0.3700	-13.0663	50.4876	-7.31621	6.27994	0
0.3707	-11.2464	48.9599	-4.26956	10.8577	0
0.3713	-4.83765	48.3513	-5.48539	11.1637	0
0.3720	-2.08439	49.5685	-10.9849	7.80585	0
0.3727	-9.70641	48.9599	-10.6739	6.27994	0
0.3733	-13.9841	44.0788	-7.01225	5.97597	0
0.3740	-9.09976	43.1597	-8.23516	4.75403	0
0.3747	-8.182	47.4322	-10.3699	3.8401	0
0.3753	-10.0175	48.3513	-9.45806	4.75403	0
0.3760	-7.88646	46.5256	-9.76202	6.58593	0
0.3767	-7.57535	46.8237	-11.8968	4.75403	0
0.3773	-10.3286	46.8237	-13.1197	3.53411	0
0.3780	-9.70641	45.917	-11.8968	5.66998	0
0.3787	-8.49311	46.8237	-8.53912	5.66998	0
0.3793	-9.41086	46.8237	-9.76202	4.75403	0
0.3800	-11.5419	45.917	-12.2008	6.27994	0
0.3807	-13.6885	48.0532	-10.066	5.66998	0
0.3813	-12.7708	50.7981	-7.31621	2.92415	0
0.3820	-11.5419	50.4876	-5.48539	6.58593	0
0.3827	-13.3774	52.3257	0.0070688	10.5537	0
0.3833	-12.1486	59.0326	2.14185	7.80585	0
0.3840	-7.88646	60.5603	-2.13478	5.36601	0
0.3847	-11.2464	53.841	0.0070688	6.89192	0
0.3853	-17.6551	49.879	7.33035	6.58593	0
0.3860	-16.7373	51.0962	7.63431	6.58593	0
0.3867	-15.2129	51.4067	6.10745	8.7218	0
0.3873	-16.7373	51.0962	9.76909	8.11184	0
0.3880	-15.5085	51.7047	10.3841	7.19589	0
0.3887	-11.2464	47.7427	9.16117	7.50188	0
0.3893	-10.0175	41.6445	11.5999	4.75403	0
0.3900	-11.2464	39.5082	12.8228	3.22812	0
0.3907	-10.6242	36.7634	11.2959	5.97597	0
0.3913	-6.9687	33.3976	13.7347	7.50188	0
0.3920	-4.83765	33.7081	17.4034	9.02779	0
0.3927	-4.52655	32.1804	18.3153	11.4696	0
0.3933	-2.69104	25.4611	19.2342	8.41783	0
0.3940	-0.559985	23.0268	21.065	4.14407	0
0.3947	1.27552	25.1631	21.673	7.19589	0
0.3953	6.76649	24.5545	20.754	8.11184	0
0.3960	8.89754	24.8526	18.0113	3.8401	0
0.3967	0.668871	24.244	17.0924	5.06002	0
0.3973	-5.4443	17.2266	19.8421	7.80585	0
0.3980	-3.29769	12.035	19.8421	5.66998	0
0.3987	-3.00214	13.8732	15.5655	4.75403	0
0.3993	-5.73985	11.1284	14.3497	5.66998	0
0.4000	-6.9687	5.32821	15.5655	3.8401	0
0.4007	-8.182	7.15396	14.3497	2.92415	0
0.4013	-8.49311	9.60071	11.2959	5.06002	0
0.4020	-8.182	5.01771	9.76909	5.66998	0
0.4027	-10.3286	3.80054	9.16117	4.75403	0
0.4033	-12.1486	9.89879	8.24223	4.75403	0
0.4040	-9.70641	11.737	7.02639	6.27994	0
0.4047	-7.88646	8.07304	5.49953	8.11184	0
0.4053	-8.49311	8.07304	0.918945	8.41783	0
0.4060	-6.05095	12.035	-2.13478	9.02779	0
0.4067	0.0466654	13.8732	-0.607917	9.94374	0
0.4073	7.37314	14.7799	-1.51979	7.50188	0
0.4080	11.0441	16.9161	-7.01225	3.8401	0
0.4087	9.81529	14.7799	-6.40434	3.53411	0
0.4093	7.68424	9.60071	-4.87748	3.53411	0
0.4100	8.89754	8.99213	-9.45806	2.31419	0
0.4107	14.6996	9.89879	-12.8157	3.8401	0
0.4113	20.7972	6.54538	-12.2008	5.36601	0
0.4120	22.6327	3.80054	-14.6466	2.92415	0
0.4127	23.2394	2.88146	-16.7813	1.39824	0
0.4133	24.7638	1.05571	-18.3082	0.1763	0
0.4140	22.9438	-2.60821	-21.0509	-0.737624	0
0.4147	22.6327	-5.35305	-20.7469	1.09225	0
0.4153	29.0414	-6.27213	-19.8351	2.31419	0
0.4160	31.7947	-6.58264	-23.4967	2.0082	0
0.4167	29.3525	-8.40839	-24.7125	2.61816	0
0.4173	28.4348	-11.7618	-22.5778	3.8401	0
0.4180	26.3037	-13.8981	-22.8817	4.75403	0
0.4187	23.5505	-13.6	-25.6315	5.97597	0
0.4193	27.8281	-12.9914	-28.0702	5.06002	0
0.4200	29.9592	-15.4257	-30.82	3.53411	0
0.4207	20.5017	-18.1706	-32.6508	5.06002	0
0.4213	13.4863	-20.0087	-31.1239	6.58593	0
0.4220	14.6996	-21.2259	-29.2931	5.06002	0
0.4227	14.093	-22.7536	-29.2931	4.45006	0
0.4233	11.9463	-24.8898	-32.0358	3.8401	0
0.4240	12.2574	-28.5537	-34.4816	2.61816	0
0.4247	10.733	-29.1623	-33.5627	3.8401	0
0.4253	8.60199	-27.6347	-32.6508	3.8401	0
0.4260	7.68424	-29.1623	-33.8666	2.92415	0
0.4267	7.97979	-31.5967	-34.7856	3.53411	0
0.4273	10.1264	-28.5537	-34.1777	1.09225	0
0.4280	11.6508	-26.7156	-32.9548	-4.40143	0
0.4287	12.8641	-30.0814	-33.2587	-4.09543	0
0.4293	15.0107	-32.2177	-33.8666	-0.737624	0
0.4300	15.6174	-32.8262	-31.4279	-0.737624	0
0.4307	17.7484	-34.3539	-28.3742	0.1763	0
0.4313	24.4682	-34.652	-30.205	1.39824	0
0.4320	28.7459	-36.7882	-35.0895	-2.56953	0
0.4327	26.9104	-39.5331	-36.6164	-3.78944	0
0.4333	26.5993	-37.3968	-35.6975	-0.737624	0
0.4340	26.9104	-35.5711	-36.6164	-2.56953	0
0.4347	23.8616	-38.9245	-38.4472	-5.31535	0
0.4353	22.0261	-39.235	-40.278	-2.56953	0
0.4360	21.4194	-36.4902	-43.0278	-0.737624	0
0.4367	19.5839	-36.7882	-43.6357	-2.56953	0
0.4373	18.0595	-38.0054	-43.0278	-0.737624	0
0.4380	16.224	-37.0987	-43.6357	1.39824	0
0.4387	15.3063	-38.3159	-43.9397	-0.433658	0
0.4393	16.224	-39.235	-44.8586	-1.95957	0
0.4400	11.6508	-37.7073	-48.8242	-1.04362	0
0.4407	5.53763	-37.7073	-51.263	-2.87552	0
0.4413	4.93098	-38.3159	-48.5203	-5.31535	0
0.4420	3.71768	-37.3968	-43.6357	-3.48548	0
0.4427	1.88217	-37.3968	-42.4128	-1.65357	0
0.4433	7.07759	-36.7882	-46.9934	-5.31535	0
0.4440	10.733	-34.652	-50.6551	-7.75721	0
0.4447	4.63543	-35.5711	-49.4322	-7.14725	0
0.4453	-2.39549	-39.235	-50.3511	-6.84126	0
0.4460	-3.91989	-41.3712	-53.0938	-7.45122	0
0.4467	-2.08439	-40.4522	-52.1819	-6.2313	0
0.4473	0.0466654	-39.235	-50.3511	-5.62134	0
0.4480	-0.559985	-39.5331	-51.263	-5.31535	0
0.4487	-0.248882	-39.5331	-51.263	-3.48548	0
0.4493	4.32433	-35.5711	-47.6013	-3.17948	0
0.4500	7.37314	-32.8262	-46.6895	-5.31535	0
0.4507	8.29089	-34.652	-47.6013	-4.09543	0
0.4513	11.6508	-33.4348	-47.2974	-0.737624	0
0.4520	11.6508	-30.69	-43.3318	-2.26353	0
0.4527	10.1264	-32.8262	-40.278	-8.0632	0
0.4533	12.8641	-35.5711	-40.886	-11.419	0
0.4540	15.0107	-35.5711	-39.6701	-10.503	0
0.4547	15.0107	-38.0054	-35.6975	-7.45122	0
0.4553	19.895	-39.8436	-36.6164	-5.01139	0
0.4560	21.715	-41.9798	-40.582	-5.01139	0
0.4567	12.8641	-47.4695	-37.2243	-7.75721	0
0.4573	6.45538	-49.3077	-33.8666	-8.97713	0
0.4580	7.07759	-44.7247	-36.9204	-8.0632	0
0.4587	7.37314	-41.3712	-37.5283	-8.67316	0
0.4593	6.15983	-41.0607	-33.2587	-8.97713	0
0.4600	4.63543	-39.235	-34.7856	-6.84126	0
0.4607	2.48882	-38.3159	-36.9204	-7.45122	0
0.4613	2.79992	-38.3159	-33.8666	-10.809	0
0.4620	2.79992	-37.0987	-31.7319	-9.58911	0
0.4627	-0.248882	-33.7329	-31.4279	-7.14725	0
0.4633	-1.47774	-30.69	-29.2931	-7.14725	0
0.4640	-1.77329	-28.8518	-28.0702	-6.53729	0
0.4647	-3.00214	-25.8089	-28.3742	-4.70539	0
0.4653	-2.39549	-21.2259	-25.6315	-5.62134	0
0.4660	-2.08439	-20.6173	-21.9698	-5.31535	0
0.4667	-0.871088	-22.7536	-18.3082	-1.65357	0
0.4673	5.53763	-20.9154	-14.9505	-1.95957	0
0.4680	9.20864	-20.3068	-15.5584	-6.2313	0
0.4687	4.32433	-26.4175	-15.5584	-7.14725	0
0.4693	2.48882	-31.2986	-10.066	-3.48548	0
0.4700	7.37314	-29.7709	-5.48539	-1.65357	0
0.4707	9.51974	-28.5537	-4.87748	-2.56953	0
0.4713	7.97979	-30.0814	-1.21583	-4.40143	0
0.4720	7.68424	-30.69	3.05372	-7.14725	0
0.4727	8.89754	-28.2432	4.27663	-8.97713	0
0.4733	9.81529	-25.4984	6.10745	-7.14725	0
0.4740	10.4219	-24.8898	8.24223	-3.48548	0
0.4747	11.0441	-24.5793	9.16117	-4.09543	0
0.4753	11.6508	-25.4984	9.16117	-5.62134	0
0.4760	10.733	-26.4175	12.5189	-5.62134	0
0.4767	9.51974	-24.5793	17.4034	-6.53729	0
0.4773	9.81529	-22.7536	19.2342	-6.2313	0
0.4780	7.97979	-24.2812	19.2342	-3.78944	0
0.4787	6.76649	-22.7536	22.2809	-4.40143	0
0.4793	11.3397	-17.562	22.8959	-6.2313	0
0.4800	13.4863	-18.1706	19.2342	-6.84126	0
0.4807	5.84873	-22.7536	20.1461	-8.97713	0
0.4813	-0.559985	-24.5793	25.9425	-8.0632	0
0.4820	-1.77329	-25.1879	27.4694	-4.70539	0
0.4827	-4.83765	-25.4984	27.7733	-6.2313	0
0.4833	-7.2798	-25.4984	30.2191	-7.45122	0
0.4840	-5.1332	-25.4984	29.3002	-4.40143	0
0.4847	-5.73985	-23.6727	29.3002	-5.62134	0
0.4853	-9.09976	-19.0896	32.05	-8.67316	0
0.4860	-8.182	-16.0343	33.5768	-5.31535	0
0.4867	-5.73985	-12.6809	33.8808	-2.56953	0
0.4873	-6.9687	-9.93606	35.7116	-5.92531	0
0.4880	-8.182	-12.0723	36.6235	-6.53729	0
0.4887	-5.1332	-14.2086	39.3732	-4.40143	0
0.4893	-0.871088	-11.7618	43.3388	-4.70539	0
0.4900	0.0466654	-9.93606	45.1697	-5.62134	0
0.4907	1.27552	-8.40839	46.0886	-4.70539	0
0.4913	7.07759	-4.74447	45.7846	-4.09543	0
0.4920	10.733	-3.5273	42.1159	-6.2313	0
0.4927	6.15983	-4.74447	42.427	-7.14725	0
0.4933	0.668871	-1.99963	46.6965	-4.40143	0
0.4940	-1.16664	1.96237	45.7846	-4.09543	0
0.4947	0.668871	2.58337	43.3388	-5.62134	0
0.4953	4.63543	0.745204	46.3926	-4.70539	0
0.4960	5.24208	-1.39105	47.3044	-4.09543	0
0.4967	0.668871	-1.68913	45.7846	-6.2313	0
0.4973	-1.77329	1.35379	47.6155	-5.92531	0
0.4980	0.357768	0.745204	46.6965	-4.40143	0
0.4987	-3.29769	-4.13588	43.9468	-4.70539	0
0.4993	-12.4597	-5.35305	46.0886	-3.17948	0
0.5000	-16.7373	-2.91872	47.0005	-2.26353	0
0.5007	-13.9841	-3.5273	43.0349	-5.01139	0
0.5013	-13.3774	-5.35305	42.427	-4.70539	0
0.5020	-16.7373	-5.35305	44.5617	-0.737624	0
0.5027	-16.4262	-2.31013	43.0349	-1.04362	0
0.5033	-12.7708	2.88146	40.2851	-4.09543	0
0.5040	-12.7708	4.71963	39.3732	-4.40143	0
0.5047	-16.7373	1.66429	39.3732	-4.40143	0
0.5053	-20.3928	-1.08055	41.508	-4.40143	0
0.5060	-21.9172	-1.68913	41.2041	-1.95957	0
0.5067	-20.3928	-0.173881	37.5424	-1.04362	0
0.5073	-19.7861	2.88146	37.8464	-3.48548	0
0.5080	-18.2617	4.09862	42.1159	-4.09543	0
0.5087	-11.853	2.88146	40.5961	-4.09543	0
0.5093	-7.57535	5.62629	36.6235	-5.31535	0
0.5100	-9.41086	8.07304	37.8464	-2.87552	0
0.5107	-6.9687	5.32821	39.6772	2.0082	0
0.5113	-1.16664	3.19196	37.5424	1.09225	0
0.5120	-1.47774	3.49004	37.2385	-1.65357	0
0.5127	-0.559985	2.88146	37.8464	1.09225	0
0.5133	4.32433	2.27287	36.6235	2.92415	0
0.5140	2.19327	-0.173881	37.5424	0.482293	0
0.5147	1.27552	-3.5273	38.7653	0.1763	0
0.5153	9.81529	-4.44638	36.3195	-0.737624	0
0.5160	12.2574	-6.58264	32.05	-4.09543	0
0.5167	4.63543	-11.1532	30.2191	-4.09543	0
0.5173	0.668871	-12.6809	30.5231	-2.26353	0
0.5180	1.27552	-11.7618	30.8271	-4.09543	0
0.5187	-0.248882	-11.1532	28.6923	-4.40143	0
0.5193	-1.77329	-11.1532	26.8615	-0.433658	0
0.5200	-3.91989	-13.6	27.4694	1.09225	0
0.5207	-7.2798	-13.6	25.3346	-1.65357	0
0.5213	-10.3286	-9.93606	19.8421	-1.65357	0
0.5220	-11.2464	-9.93606	18.3153	-0.737624	0
0.5227	-10.0175	-9.62555	18.9232	-1.65357	0
0.5233	-8.182	-4.13588	15.5655	-3.48548	0
0.5240	-10.9353	-1.99963	12.8228	-3.17948	0
0.5247	-12.4597	-4.13588	12.8228	-1.34961	0
0.5253	-9.09976	0.447122	11.5999	-0.737624	0
0.5260	-7.88646	5.32821	12.5189	-0.127666	0
0.5267	-6.9687	4.71963	15.2615	2.0082	0
0.5273	-0.248882	8.37113	10.992	2.0082	0
0.5280	2.79992	12.6436	5.49953	-2.56953	0
0.5287	-2.08439	9.60071	7.63431	-4.09543	0
0.5293	-2.39549	8.07304	10.073	-1.95957	0
0.5300	1.57107	12.3455	7.93827	-2.56953	0
0.5307	2.48882	12.3455	8.24223	-3.78944	0
0.5313	3.71768	10.5074	8.24223	-1.95957	0
0.5320	7.07759	13.8732	5.49953	0.1763	0
0.5327	7.68424	14.7799	6.41141	-0.737624	0
0.5333	8.60199	12.3455	8.24223	-2.26353	0
0.5340	11.0441	13.8732	6.41141	-1.65357	0
0.5347	12.2574	17.5371	4.58059	0.788285	0
0.5353	11.6508	18.1457	3.36475	1.09225	0
0.5360	11.6508	19.3629	1.2229	0.482293	0
0.5367	13.1752	20.282	0.0070688	2.31419	0
0.5373	14.3885	16.6181	-1.82375	2.31419	0
0.5380	11.6508	12.9541	-2.7427	0.1763	0
0.5387	8.29089	12.9541	-1.82375	1.39824	0
0.5393	11.0441	11.737	-3.65457	2.61816	0
0.5400	13.4863	8.68163	-9.14703	-0.127666	0
0.5407	8.29089	7.46446	-10.9849	-0.127666	0
0.5413	2.48882	6.54538	-11.5928	1.70221	0
0.5420	1.27552	3.49004	-12.2008	0.1763	0
0.5427	-1.47774	0.447122	-11.8968	-0.127666	0
0.5433	-5.73985	-1.08055	-12.8157	2.0082	0
0.5440	-5.73985	-1.68913	-16.4774	2.61816	0
0.5447	-2.39549	-0.782464	-18.3082	2.31419	0
0.5453	-0.248882	0.745204	-18.3082	2.92415	0
0.5460	-0.248882	0.136621	-19.2201	2.92415	0
0.5467	0.668871	-1.08055	-19.8351	3.8401	0
0.5473	4.01323	0.136621	-20.7469	5.66998	0
0.5480	6.15983	1.05571	-20.443	4.75403	0
0.5487	6.76649	1.35379	-18.9161	2.61816	0
0.5493	9.81529	5.01771	-20.139	2.61816	0
0.5500	13.7819	7.46446	-20.7469	4.45006	0
0.5507	16.224	6.23487	-15.8624	6.89192	0
0.5513	21.715	7.76254	-16.4774	7.19589	0
0.5520	26.9104	10.2093	-23.8007	6.27994	0
0.5527	22.9438	6.54538	-25.3275	7.50188	0
0.5533	16.224	1.66429	-21.9698	9.02779	0
0.5540	16.8307	1.05571	-23.8007	7.19589	0
0.5547	19.5839	3.49004	-26.2394	5.66998	0
0.5553	19.2728	6.23487	-25.6315	6.27994	0
0.5560	17.1418	5.62629	-27.4623	6.58593	0
0.5567	15.0107	0.447122	-29.2931	6.27994	0
0.5573	13.1752	-1.39105	-28.6781	5.06002	0
0.5580	9.20864	1.96237	-29.2931	5.36601	0
0.5587	4.63543	3.80054	-31.1239	6.58593	0
0.5593	5.24208	2.58337	-32.6508	4.75403	0
0.5600	5.84873	1.35379	-32.0358	2.92415	0
0.5607	0.964419	2.88146	-32.3469	4.14407	0
0.5613	-3.29769	4.09862	-36.3125	1.09225	0
0.5620	-3.00214	1.66429	-39.0551	-3.48548	0
0.5627	-3.00214	-0.782464	-36.0085	-1.04362	0
0.5633	-1.16664	2.88146	-36.6164	1.70221	0
0.5640	0.668871	6.54538	-40.886	-2.26353	0
0.5647	-3.91989	4.71963	-39.3662	-3.17948	0
0.5653	-8.49311	2.88146	-36.6164	0.1763	0
0.5660	-7.57535	5.32821	-36.9204	0.1763	0
0.5667	-7.57535	8.07304	-33.5627	-1.04362	0
0.5673	-8.49311	6.54538	-31.1239	0.482293	0
0.5680	-5.4443	2.88146	-35.3935	1.70221	0
0.5687	-2.39549	3.49004	-35.6975	0.1763	0
0.5693	-2.39549	7.46446	-32.0358	-1.04362	0
0.5700	-2.08439	9.29021	-32.6508	-1.95957	0
0.5707	-1.16664	8.37113	-33.2587	-2.87552	0
0.5713	-1.77329	7.15396	-28.9892	-4.40143	0
0.5720	-1.47774	5.93679	-26.2394	-4.70539	0
0.5727	0.964419	5.01771	-27.4623	-3.17948	0
0.5733	2.48882	4.71963	-28.9892	-2.56953	0
0.5740	0.357768	3.80054	-27.4623	-0.737624	0
0.5747	1.27552	1.66429	-22.2738	1.39824	0
0.5753	6.15983	-0.173881	-21.6659	0.788285	0
0.5760	4.32433	-1.08055	-26.8473	-1.04362	0
0.5767	-4.21544	-2.91872	-27.1583	0.788285	0
0.5773	-8.49311	-5.66355	-22.5778	2.61816	0
0.5780	-9.70641	-6.27213	-22.8817	0.482293	0
0.5787	-13.9841	-5.35305	-25.0165	0.1763	0
0.5793	-17.6551	-4.44638	-23.4967	2.61816	0
0.5800	-19.475	-4.44638	-21.9698	2.0082	0
0.5807	-21.9172	-3.2168	-22.5778	-0.737624	0
0.5813	-21.6216	-1.68913	-21.9698	-0.433658	0
0.5820	-21.6216	0.745204	-20.443	1.70221	0
0.5827	-24.966	3.80054	-19.2201	1.09225	0
0.5833	-26.8015	3.80054	-18.6122	1.09225	0
0.5840	-25.8838	1.35379	-18.9161	2.92415	0
0.5847	-25.2771	2.27287	-18.3082	3.8401	0
0.5853	-25.8838	4.09862	-16.4774	3.8401	0
0.5860	-26.8015	2.88146	-13.7276	3.8401	0
0.5867	-25.8838	2.27287	-9.76202	2.31419	0
0.5873	-20.3928	4.71963	-9.14703	2.0082	0
0.5880	-17.344	6.85588	-12.8157	2.0082	0
0.5887	-21.9172	6.85588	-11.5928	0.482293	0
0.5893	-26.506	6.54538	-6.40434	0.1763	0
0.5900	-25.5882	6.54538	-5.48539	2.0082	0
0.5907	-21.9172	8.07304	-5.48539	1.70221	0
0.5913	-17.344	7.46446	-1.82375	-0.127666	0
0.5920	-13.3774	4.71963	0.311027	-0.127666	0
0.5927	-12.1486	5.62629	0.614986	0.1763	0
0.5933	-10.9353	6.54538	2.74977	-0.737624	0
0.5940	-10.3286	2.27287	4.58059	-1.34961	0
0.5947	-12.1486	-0.782464	5.49953	0.1763	0
0.5953	-13.9841	1.05571	5.19557	2.92415	0
0.5960	-14.9018	2.27287	4.27663	3.22812	0
0.5967	-15.5085	1.96237	3.97267	2.31419	0
0.5973	-13.6885	1.05571	5.49953	3.8401	0
0.5980	-13.0663	0.136621	7.93827	5.66998	0
0.5987	-14.9018	3.19196	10.992	6.58593	0
0.5993	-11.853	4.71963	10.688	6.27994	0
0.6000	-7.57535	1.05571	6.41141	5.66998	0
0.6007	-13.9841	-0.173881	5.49953	7.50188	0
0.6013	-21.9172	1.35379	7.33035	10.8577	0
0.6020	-20.9994	1.05571	7.33035	9.33175	0
0.6027	-20.0972	2.88146	4.88454	5.66998	0
0.6033	-22.2283	6.54538	3.66871	6.27994	0
0.6040	-21.6216	4.71963	5.49953	5.66998	0
0.6047	-22.8349	4.40912	8.24223	3.53411	0
0.6053	-24.3593	8.37113	8.24223	6.89192	0
0.6060	-20.3928	8.07304	7.93827	9.02779	0
0.6067	-18.5573	6.23487	10.073	5.66998	0
0.6073	-21.6216	9.29021	10.992	5.06002	0
0.6080	-20.0972	9.89879	10.073	7.80585	0
0.6087	-14.2952	7.76254	10.992	8.41783	0
0.6093	-11.2464	9.29021	12.2149	9.33175	0
0.6100	-9.09976	10.2093	13.7347	10.5537	0
0.6107	-5.1332	9.29021	18.0113	9.94374	0
0.6113	-0.559985	12.3455	17.7074	8.41783	0
0.6120	1.57107	14.7799	13.7347	7.19589	0
0.6127	0.668871	11.1284	14.9576	5.66998	0
0.6133	-0.248882	9.29021	18.3153	5.06002	0
0.6140	-0.248882	11.1284	17.4034	3.8401	0
0.6147	-1.77329	10.2093	17.0924	3.8401	0
0.6153	-3.29769	7.46446	18.3153	8.11184	0
0.6160	-5.4443	5.93679	18.0113	10.8577	0
0.6167	-7.57535	3.19196	17.4034	7.80585	0
0.6173	-8.182	-0.782464	16.4845	4.75403	0
0.6180	-10.0175	-1.39105	15.5655	5.36601	0
0.6187	-13.6885	-1.68913	15.8765	7.50188	0
0.6193	-15.2129	-2.91872	17.0924	8.41783	0
0.6200	-17.344	-1.39105	17.4034	7.19589	0
0.6207	-20.3928	1.05571	16.7884	5.66998	0
0.6213	-18.2617	0.136621	16.4845	7.80585	0
0.6220	-17.0329	-0.782464	18.0113	11.1637	0
0.6227	-19.7861	3.80054	20.1461	10.2477	0
0.6233	-16.7373	7.46446	18.9232	7.50188	0
0.6240	-14.2952	4.71963	15.5655	6.89192	0
0.6247	-23.7527	0.745204	14.9576	6.58593	0
0.6253	-28.3259	1.96237	16.1805	6.89192	0
0.6260	-21.3105	4.40912	16.4845	9.63775	0
0.6267	-19.7861	4.40912	17.4034	10.2477	0
0.6273	-23.7527	4.40912	17.7074	7.80585	0
0.6280	-22.8349	2.27287	18.0113	8.41783	0
0.6287	-20.9994	0.136621	20.4501	9.02779	0
0.6293	-18.5573	1.96237	21.9769	5.06002	0
0.6300	-12.7708	1.05571	20.1461	2.92415	0
0.6307	-9.09976	-2.31013	19.8421	5.97597	0
0.6313	-9.09976	-0.173881	22.8959	6.89192	0
0.6320	-7.88646	1.96237	24.1117	5.66998	0
0.6327	-3.60879	-0.782464	23.8077	6.58593	0
0.6333	0.668871	-0.173881	24.4157	5.66998	0
0.6340	0.668871	1.05571	25.3346	3.53411	0
0.6347	-0.248882	-1.99963	26.2465	3.8401	0
0.6353	4.32433	-1.68913	24.7267	4.14407	0
0.6360	6.15983	1.05571	21.065	4.14407	0
0.6367	1.57107	-0.782464	19.5382	5.36601	0
0.6373	-0.248882	-0.782464	20.4501	4.45006	0
0.6380	-1.16664	1.66429	19.8421	1.09225	0
0.6387	-5.1332	1.05571	20.1461	-0.127666	0
0.6393	-5.1332	0.447122	21.673	-0.433658	0
0.6400	-2.69104	1.96237	19.8421	-0.737624	0
0.6407	-5.73985	1.35379	16.7884	-1.04362	0
0.6413	-8.182	1.05571	16.7884	-2.56953	0
0.6420	-6.6576	2.88146	16.4845	-4.40143	0
0.6427	-7.57535	0.447122	15.2615	-5.01139	0
0.6433	-9.41086	-2.91872	14.3497	-6.2313	0
0.6440	-9.09976	-1.08055	12.8228	-7.14725	0
0.6447	-7.2798	4.09862	10.688	-4.40143	0
0.6453	-4.52655	6.54538	10.073	-1.04362	0
0.6460	-3.00214	4.71963	12.2149	-0.737624	0
0.6467	-2.08439	3.80054	16.1805	-1.95957	0
0.6473	3.71768	6.23487	14.0457	-2.87552	0
0.6480	9.51974	6.54538	9.16117	-3.48548	0
0.6487	7.97979	2.88146	10.992	-3.48548	0
0.6493	6.45538	0.447122	13.7347	-2.56953	0
0.6500	7.97979	0.136621	11.2959	-2.56953	0
0.6507	9.81529	0.136621	10.992	-4.40143	0
0.6513	11.6508	0.447122	11.5999	-5.62134	0
0.6520	13.4863	-0.173881	8.85721	-5.01139	0
0.6527	13.4863	-1.68913	8.24223	-3.78944	0
0.6533	14.3885	-0.782464	9.16117	-1.34961	0
0.6540	16.5351	1.05571	7.33035	1.09225	0
0.6547	15.3063	1.35379	7.63431	0.788285	0
0.6553	14.3885	1.05571	6.41141	-1.04362	0
0.6560	14.3885	2.27287	0.918945	-1.04362	0
0.6567	12.8641	4.09862	1.2229	1.09225	0
0.6573	11.3397	4.09862	4.88454	2.92415	0
0.6580	9.51974	3.49004	1.83789	2.92415	0
0.6587	8.29089	5.62629	-0.911876	2.31419	0
0.6593	11.3397	5.32821	-2.43874	2.61816	0
0.6600	11.6508	-0.471963	-8.84307	0.482293	0
0.6607	2.19327	-2.31013	-10.6739	-1.95957	0
0.6613	-4.83765	-0.782464	-5.79642	0.482293	0
0.6620	-4.52655	-4.44638	-5.48539	3.8401	0
0.6627	-4.83765	-7.19122	-7.31621	2.92415	0
0.6633	-6.36205	-4.44638	-5.48539	0.788285	0
0.6640	-5.73985	-3.5273	-8.23516	0.1763	0
0.6647	-6.05095	-4.44638	-12.8157	-1.04362	0
0.6653	-6.9687	-4.13588	-10.6739	-1.95957	0
0.6660	-7.57535	-6.88072	-8.23516	-1.65357	0
0.6667	-7.57535	-9.32747	-10.6739	-2.87552	0
0.6673	-3.91989	-8.09789	-12.8157	-2.87552	0
0.6680	-0.559985	-5.96163	-13.7276	-1.95957	0
0.6687	-1.77329	-3.2168	-13.7276	-4.40143	0
0.6693	-1.77329	1.05571	-11.8968	-7.14725	0
0.6700	1.88217	1.96237	-9.76202	-4.40143	0
0.6707	6.15983	1.05571	-7.9312	-2.56953	0
0.6713	9.81529	5.62629	-10.066	-5.31535	0
0.6720	10.733	10.2093	-15.2545	-6.2313	0
0.6727	7.07759	7.15396	-14.3355	-4.70539	0
0.6733	4.63543	3.80054	-9.14703	-6.2313	0
0.6740	4.32433	6.54538	-10.3699	-6.84126	0
0.6747	5.24208	8.07304	-14.6466	-6.2313	0
0.6753	6.15983	5.93679	-13.7276	-8.97713	0
0.6760	2.79992	5.32821	-11.8968	-10.1991	0
0.6767	-2.08439	6.54538	-12.2008	-8.0632	0
0.6773	-3.00214	7.46446	-11.8968	-7.45122	0
0.6780	-3.29769	7.46446	-10.9849	-5.62134	0
0.6787	-6.9687	8.07304	-10.9849	-2.56953	0
0.6793	-8.182	6.23487	-11.5928	-3.78944	0
0.6800	-8.49311	1.96237	-12.5047	-6.53729	0
0.6807	-10.3286	-1.99963	-13.7276	-5.62134	0
0.6813	-8.80421	-4.44638	-16.4774	-5.31535	0
0.6820	-8.80421	-5.05497	-16.7813	-5.92531	0
0.6827	-12.1486	-4.44638	-14.3355	-3.48548	0
0.6833	-8.80421	-2.60821	-15.5584	-1.65357	0
0.6840	-4.21544	-3.2168	-21.6659	-3.17948	0
0.6847	-10.3286	-7.4893	-21.6659	-5.01139	0
0.6853	-19.1795	-10.5446	-16.7813	-5.92531	0
0.6860	-19.475	-9.01697	-17.6932	-5.92531	0
0.6867	-17.6551	-7.19122	-20.7469	-4.40143	0
0.6873	-17.6551	-7.4893	-18.6122	-2.56953	0
0.6880	-13.9841	-8.09789	-17.0853	-1.65357	0
0.6887	-8.80421	-7.4893	-18.3082	-1.04362	0
0.6893	-5.73985	-5.35305	-17.6932	-0.737624	0
0.6900	-3.00214	-3.5273	-15.8624	-1.34961	0
0.6907	-0.248882	-3.82538	-15.5584	-2.26353	0
0.6913	1.57107	-3.82538	-15.5584	-2.87552	0
0.6920	2.48882	-1.39105	-14.9505	-3.48548	0
0.6927	2.48882	0.447122	-14.9505	-2.87552	0
0.6933	3.71768	1.05571	-15.5584	0.1763	0
0.6940	5.53763	1.96237	-14.9505	2.0082	0
0.6947	7.37314	2.27287	-12.8157	1.09225	0
0.6953	11.6508	2.88146	-12.8157	1.39824	0
0.6960	12.8641	3.19196	-14.6466	-0.433658	0
0.6967	6.15983	0.136621	-14.6466	-4.40143	0
0.6973	0.668871	-3.82538	-14.3355	-3.48548	0
0.6980	0.668871	-4.44638	-14.6466	-1.04362	0
0.6987	-1.16664	-3.2168	-13.7276	-1.65357	0
0.6993	-5.73985	-5.35305	-12.8157	-1.95957	0
0.7000	-6.9687	-6.88072	-14.3355	-0.127666	0
0.7007	-6.05095	-4.44638	-15.5584	0.1763	0
0.7013	-7.57535	-2.60821	-14.9505	0.1763	0
0.7020	-10.3286	-5.96163	-13.7276	0.788285	0
0.7027	-10.0175	-8.09789	-11.8968	2.92415	0
0.7033	-6.6576	-5.66355	-10.9849	4.75403	0
0.7040	-8.80421	-5.35305	-11.5928	4.45006	0
0.7047	-14.5907	-9.32747	-11.2889	2.92415	0
0.7053	-13.0663	-10.5446	-11.5928	2.0082	0
0.7060	-7.57535	-9.01697	-10.3699	2.61816	0
0.7067	-6.36205	-9.62555	-6.7083	2.92415	0
0.7073	-4.83765	-8.09789	-6.7083	0.788285	0
0.7080	-0.559985	-5.35305	-10.066	-3.17948	0
0.7087	0.668871	-8.09789	-8.23516	-3.48548	0
0.7093	-0.248882	-12.6809	-3.9656	-1.34961	0
0.7100	0.964419	-12.3704	-4.57352	-0.737624	0
0.7107	3.40658	-10.8551	-4.57352	-0.737624	0
0.7113	5.24208	-10.8551	-2.43874	1.09225	0
0.7120	5.24208	-10.5446	-0.911876	2.0082	0
0.7127	5.84873	-10.8551	0.0070688	0.788285	0
0.7133	8.89754	-10.8551	0.614986	1.09225	0
0.7140	8.89754	-9.93606	0.0070688	2.0082	0
0.7147	6.45538	-9.01697	-0.911876	1.70221	0
0.7153	9.51974	-8.40839	-1.21583	1.09225	0
0.7160	10.1264	-6.27213	-0.911876	2.0082	0
0.7167	5.24208	-5.05497	-1.21583	1.70221	0
0.7173	6.15983	-5.05497	-2.7427	2.31419	0
0.7180	7.37314	-3.5273	-1.82375	4.75403	0
0.7187	2.48882	-0.471963	0.311027	4.75403	0
0.7193	4.01323	1.05571	-1.82375	2.31419	0
0.7200	8.29089	-0.782464	-5.18143	0.788285	0
0.7207	0.964419	-1.08055	-4.57352	0.788285	0
0.7213	-7.57535	1.66429	-3.04665	3.53411	0
0.7220	-5.4443	1.96237	-3.04665	5.97597	0
0.7227	-3.91989	0.447122	-3.35061	3.22812	0
0.7233	-6.05095	1.66429	-3.65457	-0.127666	0
0.7240	-5.73985	3.49004	-2.43874	1.70221	0
0.7247	-5.73985	2.88146	-0.911876	3.22812	0
0.7253	-5.73985	3.19196	-2.7427	1.39824	0
0.7260	-3.00214	3.80054	-1.82375	0.482293	0
0.7267	-1.16664	2.27287	1.53393	-0.433658	0
0.7273	-0.248882	1.35379	1.53393	-1.95957	0
0.7280	2.79992	1.35379	1.83789	0.1763	0
0.7287	4.32433	0.136621	4.27663	2.92415	0
0.7293	4.32433	-2.31013	3.97267	0.482293	0
0.7300	7.07759	-5.35305	4.88454	-1.04362	0
0.7307	10.733	-7.4893	9.16117	0.788285	0
0.7313	15.3063	-7.19122	6.71536	0.1763	0
0.7320	19.2728	-6.58264	3.05372	-3.48548	0
0.7327	17.1418	-9.01697	6.71536	-4.70539	0
0.7333	12.5686	-11.1532	7.93827	-4.09543	0
0.7340	13.4863	-9.32747	4.58059	-2.87552	0
0.7347	13.7819	-5.96163	6.71536	-1.95957	0
0.7353	11.9463	-5.35305	8.24223	-1.95957	0
0.7360	12.2574	-5.35305	4.58059	-1.65357	0
0.7367	12.2574	-2.60821	4.58059	-0.433658	0
0.7373	11.0441	-0.782464	7.02639	-0.433658	0
0.7380	11.6508	-1.99963	6.41141	-1.95957	0
0.7387	9.81529	-1.39105	7.33035	-3.48548	0
0.7393	5.84873	0.136621	7.93827	-3.48548	0
0.7400	4.93098	-0.782464	7.33035	-3.78944	0
0.7407	3.71768	1.05571	8.24223	-6.2313	0
0.7413	0.668871	3.49004	8.85721	-8.0632	0
0.7420	1.88217	0.136621	7.33035	-4.70539	0
0.7427	4.32433	-1.99963	7.93827	-1.34961	0
0.7433	4.32433	0.447122	7.93827	-3.48548	0
0.7440	3.71768	-0.173881	6.41141	-5.92531	0
0.7447	-0.248882	-2.31013	8.24223	-4.40143	0
0.7453	-5.73985	0.447122	10.688	-5.31535	0
0.7460	-4.52655	1.96237	9.16117	-9.28312	0
0.7467	-0.248882	1.05571	7.33035	-9.89308	0
0.7473	-0.248882	5.01771	8.24223	-7.14725	0
0.7480	0.964419	8.68163	10.073	-5.31535	0
0.7487	6.15983	6.54538	11.9039	-6.2313	0
0.7493	7.07759	5.62629	10.073	-6.2313	0
0.7500	5.53763	7.46446	8.24223	-4.09543	0
0.7507	7.07759	7.46446	10.3841	-4.70539	0
0.7513	7.68424	6.54538	10.992	-8.0632	0
0.7520	5.84873	8.07304	10.688	-8.0632	0
0.7527	7.68424	8.68163	13.1268	-6.53729	0
0.7533	9.81529	6.23487	13.4307	-8.36717	0
0.7540	6.15983	4.71963	11.9039	-8.67316	0
0.7547	4.93098	6.54538	15.8765	-6.2313	0
0.7553	12.2574	8.37113	16.7884	-5.31535	0
0.7560	13.4863	7.15396	10.688	-5.01139	0
0.7567	2.48882	4.40912	8.85721	-3.48548	0
0.7573	-4.83765	3.80054	10.688	-5.31535	0
0.7580	-5.1332	4.40912	9.46513	-7.75721	0
0.7587	-7.88646	3.49004	10.992	-6.2313	0
0.7593	-13.0663	3.80054	13.4307	-4.09543	0
0.7600	-14.9018	8.07304	9.16117	-3.78944	0
0.7607	-16.1151	12.035	3.66871	-5.01139	0
0.7613	-18.5573	11.1284	3.36475	-5.01139	0
0.7620	-20.3928	9.29021	5.19557	-2.87552	0
0.7627	-20.3928	9.29021	6.71536	-1.95957	0
0.7633	-20.3928	9.60071	7.02639	-3.78944	0
0.7640	-21.3105	9.60071	7.33035	-4.09543	0
0.7647	-20.0972	9.60071	8.24223	-1.95957	0
0.7653	-17.9506	8.68163	7.02639	-1.65357	0
0.7660	-19.475	8.37113	5.49953	-1.95957	0
0.7667	-18.5573	10.2093	9.16117	-1.65357	0
0.7673	-10.9353	11.1284	10.073	-4.09543	0
0.7680	-7.57535	8.99213	3.97267	-7.14725	0
0.7687	-11.2464	7.15396	1.2229	-3.48548	0
0.7693	-13.6885	7.46446	5.49953	0.788285	0
0.7700	-12.7708	8.07304	7.33035	-1.34961	0
0.7707	-11.2464	9.29021	5.80349	-4.40143	0
0.7713	-9.41086	12.035	6.41141	-2.87552	0
0.7720	-8.80421	12.3455	7.33035	-1.65357	0
0.7727	-7.57535	8.37113	7.33035	-2.56953	0
0.7733	-6.36205	6.23487	5.49953	-2.87552	0
0.7740	-8.49311	7.15396	4.58059	-1.95957	0
0.7747	-9.70641	5.62629	6.71536	-2.56953	0
0.7753	-5.73985	2.88146	7.93827	-4.70539	0
0.7760	-3.91989	1.96237	6.41141	-3.48548	0
0.7767	-5.73985	1.66429	6.41141	-0.127666	0
0.7773	-5.1332	0.447122	7.63431	-0.433658	0
0.7780	-7.2798	-0.782464	7.33035	-2.26353	0
0.7787	-9.09976	-2.31013	7.33035	1.09225	0
0.7793	-3.00214	-3.2168	5.49953	2.92415	0
0.7800	-0.248882	-1.08055	0.918945	-1.65357	0
0.7807	-9.09976	-1.08055	-0.911876	-4.09543	0
0.7813	-15.2129	-4.13588	0.0070688	-0.433658	0
0.7820	-13.0663	-3.2168	0.311027	2.0082	0
0.7827	-13.3774	0.745204	-0.29689	0.788285	0
0.7833	-15.8196	2.58337	-1.21583	1.70221	0
0.7840	-14.2952	4.71963	-2.13478	3.8401	0
0.7847	-12.1486	7.76254	-2.7427	3.53411	0
0.7853	-10.6242	9.29021	-2.7427	2.0082	0
0.7860	-8.80421	11.1284	-1.82375	2.61816	0
0.7867	-6.6576	12.3455	-1.51979	3.8401	0
0.7873	-4.21544	12.035	-1.82375	3.53411	0
0.7880	-1.77329	11.1284	1.2229	3.8401	0
0.7887	-0.248882	11.1284	4.27663	5.97597	0
0.7893	0.668871	11.1284	2.44581	5.66998	0
0.7900	0.964419	12.3455	2.44581	4.75403	0
0.7907	2.79992	12.3455	6.41141	5.06002	0
0.7913	8.60199	11.1284	5.19557	4.14407	0
0.7920	12.5686	10.8179	0.918945	4.14407	0
0.7927	8.89754	9.89879	2.44581	6.89192	0
0.7933	5.24208	5.93679	6.10745	6.58593	0
0.7940	7.68424	2.58337	4.58059	5.66998	0
0.7947	12.2574	-0.471963	3.05372	7.80585	0
0.7953	14.3885	-3.2168	5.49953	7.50188	0
0.7960	12.2574	-3.5273	7.02639	3.53411	0
0.7967	8.29089	-4.44638	5.49953	4.14407	0
0.7973	7.07759	-8.09789	4.88454	5.66998	0
0.7980	5.84873	-7.7998	5.80349	3.8401	0
0.7987	2.19327	-4.74447	3.97267	4.75403	0
0.7993	2.19327	-5.05497	0.311027	7.19589	0
0.8000	5.53763	-6.27213	0.614986	6.89192	0
0.8007	4.32433	-5.66355	2.74977	8.7218	0
0.8013	1.88217	-4.44638	2.74977	9.94374	0
0.8020	1.57107	-2.60821	2.44581	6.27994	0
0.8027	2.48882	-1.68913	4.88454	5.66998	0
0.8033	4.93098	-1.68913	4.58059	8.7218	0
0.8040	7.68424	-0.471963	1.83789	7.19589	0
0.8047	4.01323	0.447122	1.83789	4.75403	0
0.8053	-1.16664	-2.91872	3.05372	5.36601	0
0.8060	-0.248882	-5.96163	1.83789	4.75403	0
0.8067	2.79992	-3.5273	1.2229	4.75403	0
0.8073	2.19327	-1.99963	3.36475	5.06002	0
0.8080	2.19327	-3.2168	5.49953	3.8401	0
0.8087	5.84873	-1.99963	3.36475	2.92415	0
0.8093	8.89754	-0.173881	0.0070688	2.31419	0
0.8100	10.1264	-3.5273	1.83789	1.09225	0
0.8107	14.6996	-7.19122	5.49953	3.53411	0
0.8113	18.6662	-5.35305	6.41141	4.75403	0
0.8120	16.5351	-5.05497	7.02639	2.31419	0
0.8127	16.224	-9.32747	8.24223	1.39824	0
0.8133	19.895	-10.2341	7.02639	2.61816	0
0.8140	18.3551	-7.19122	7.33035	2.92415	0
0.8147	16.5351	-7.19122	9.76909	4.75403	0
0.8153	22.0261	-7.7998	6.71536	5.06002	0
0.8160	22.6327	-4.44638	2.14185	0.482293	0
0.8167	15.6174	-2.60821	3.36475	-1.65357	0
0.8173	12.5686	-5.05497	4.88454	-0.737624	0
0.8180	11.0441	-5.66355	2.14185	-0.737624	0
0.8187	7.07759	-3.5273	1.53393	-0.433658	0
0.8193	7.37314	-2.91872	2.74977	-1.34961	0
0.8200	8.60199	-1.68913	0.918945	-3.48548	0
0.8207	5.53763	1.35379	-2.7427	-2.56953	0
0.8213	3.11103	2.58337	-4.57352	-1.34961	0
0.8220	1.27552	2.58337	-5.48539	-2.26353	0
0.8227	-0.248882	5.01771	-3.9656	-1.65357	0
0.8233	0.964419	7.76254	-2.7427	-1.04362	0
0.8240	1.88217	6.85588	-4.26956	-2.56953	0
0.8247	1.57107	6.85588	-7.01225	-3.78944	0
0.8253	2.79992	11.1284	-6.40434	-5.31535	0
0.8260	3.11103	12.6436	-5.48539	-4.70539	0
0.8267	4.32433	11.737	-5.48539	-2.56953	0
0.8273	11.3397	14.1713	-7.01225	-3.78944	0
0.8280	14.3885	15.699	-10.066	-6.2313	0
0.8287	9.81529	12.035	-11.8968	-4.70539	0
0.8293	7.37314	12.6436	-9.14703	-4.40143	0
0.8300	8.89754	14.7799	-6.40434	-7.14725	0
0.8307	11.3397	11.4265	-6.7083	-7.14725	0
0.8313	15.6174	8.99213	-6.7083	-6.84126	0
0.8320	17.1418	10.5074	-5.79642	-8.67316	0
0.8327	15.9285	9.89879	-9.14703	-8.0632	0
0.8333	17.4529	9.29021	-11.2889	-5.31535	0
0.8340	17.7484	10.2093	-8.23516	-5.31535	0
0.8347	14.093	7.15396	-7.9312	-5.92531	0
0.8353	12.8641	1.96237	-10.066	-4.40143	0
0.8360	12.8641	0.136621	-7.62724	-3.17948	0
0.8367	12.2574	0.136621	-5.48539	-3.78944	0
0.8373	11.9463	1.66429	-8.84307	-4.09543	0
0.8380	8.60199	6.23487	-10.066	-2.56953	0
0.8387	5.53763	9.29021	-7.9312	-1.95957	0
0.8393	8.89754	9.29021	-9.76202	-5.01139	0
0.8400	8.29089	7.46446	-12.8157	-8.67316	0
0.8407	0.668871	7.15396	-13.1197	-7.45122	0
0.8413	-3.91989	9.89879	-11.8968	-3.48548	0
0.8420	-5.4443	12.3455	-10.066	-5.31535	0
0.8427	-7.2798	13.8732	-10.066	-8.36717	0
0.8433	-4.83765	14.7799	-11.5928	-5.01139	0
0.8440	-3.60879	15.699	-9.76202	-1.34961	0
0.8447	-8.182	15.4009	-7.31621	-4.40143	0
0.8453	-8.80421	14.1713	-10.3699	-5.31535	0
0.8460	-5.73985	13.2646	-10.9849	-0.737624	0
0.8467	-6.6576	13.5627	-6.40434	-1.34961	0
0.8473	-9.09976	12.9541	-4.57352	-5.01139	0
0.8480	-6.05095	8.99213	-6.10038	-5.31535	0
0.8487	-3.00214	4.71963	-4.87748	-5.92531	0
0.8493	-4.52655	3.19196	-4.26956	-5.62134	0
0.8500	-5.73985	1.66429	-1.82375	-2.56953	0
0.8507	-2.69104	-0.782464	4.58059	-0.737624	0
0.8513	3.40658	-0.471963	3.66871	-2.26353	0
0.8520	5.53763	1.66429	-2.13478	-3.48548	0
0.8527	4.01323	0.136621	0.0070688	-3.48548	0
0.8533	2.79992	-2.91872	5.49953	-4.09543	0
0.8540	2.48882	-2.60821	3.05372	-3.17948	0
0.8547	2.79992	-1.68913	0.0070688	-1.65357	0
0.8553	4.32433	-2.60821	3.05372	-1.65357	0
0.8560	2.79992	-1.39105	4.58059	-1.65357	0
0.8567	0.668871	2.58337	2.74977	-0.433658	0
0.8573	1.27552	2.88146	4.58059	-0.433658	0
0.8580	0.668871	1.66429	7.33035	-1.95957	0
0.8587	-3.91989	4.71963	3.97267	-1.34961	0
0.8593	-5.1332	7.15396	1.83789	-1.34961	0
0.8600	-5.4443	6.23487	5.19557	-4.09543	0
0.8607	-8.49311	6.54538	5.80349	-3.48548	0
0.8613	-8.49311	7.15396	3.97267	-1.04362	0
0.8620	-6.6576	5.62629	7.33035	-1.65357	0
0.8627	-6.9687	5.62629	10.073	-1.95957	0
0.8633	-3.60879	8.99213	6.71536	-0.737624	0
0.8640	1.27552	9.29021	4.88454	-2.56953	0
0.8647	-3.60879	6.23487	8.24223	-2.56953	0
0.8653	-10.6242	4.09862	10.688	-0.737624	0
0.8660	-8.80421	3.80054	10.688	-2.56953	0
0.8667	-6.05095	4.09862	10.688	-2.26353	0
0.8673	-4.83765	4.09862	10.073	0.788285	0
0.8680	-0.248882	2.88146	10.992	-1.65357	0
0.8687	3.11103	1.35379	13.4307	-4.40143	0
0.8693	4.01323	1.05571	13.1268	-1.65357	0
0.8700	6.45538	0.447122	11.9039	-0.433658	0
0.8707	9.81529	0.136621	14.0457	0.1763	0
0.8713	11.9463	1.35379	15.2615	2.92415	0
0.8720	14.3885	3.19196	12.5189	1.09225	0
0.8727	15.0107	4.40912	11.2959	-1.34961	0
0.8733	14.6996	4.09862	13.4307	1.39824	0
0.8740	16.5351	1.96237	15.2615	3.53411	0
0.8747	19.2728	0.447122	17.7074	3.22812	0
0.8753	22.3372	4.09862	18.0113	4.14407	0
0.8760	22.6327	6.54538	12.8228	3.22812	0
0.8767	16.224	3.80054	11.9039	1.70221	0
0.8773	10.733	2.88146	15.5655	3.8401	0
0.8780	10.1264	5.62629	14.6536	4.14407	0
0.8787	10.4219	4.71963	10.992	1.70221	0
0.8793	9.20864	2.88146	10.992	0.1763	0
0.8800	6.15983	5.01771	11.2959	0.482293	0
0.8807	2.48882	4.40912	9.16117	2.0082	0
0.8813	0.668871	-1.08055	8.55325	4.45006	0
0.8820	-0.871088	-3.5273	10.688	4.45006	0
0.8827	-3.00214	-2.91872	10.992	2.92415	0
0.8833	-2.69104	-4.44638	8.85721	3.22812	0
0.8840	-3.00214	-4.74447	7.93827	3.53411	0
0.8847	-4.83765	-1.99963	9.16117	2.92415	0
0.8853	-2.08439	-1.08055	7.93827	2.92415	0
0.8860	1.27552	-2.60821	5.19557	4.75403	0
0.8867	0.668871	-1.99963	5.80349	4.14407	0
0.8873	4.63543	0.136621	6.71536	1.09225	0
0.8880	12.8641	-0.173881	5.49953	1.39824	0
0.8887	12.5686	-2.60821	6.10745	5.66998	0
0.8893	5.53763	-3.5273	7.33035	5.66998	0
0.8900	4.32433	-4.74447	3.97267	3.53411	0
0.8907	10.1264	-6.88072	1.83789	5.36601	0
0.8913	13.4863	-5.05497	2.74977	5.97597	0
0.8920	13.1752	-1.99963	2.74977	2.92415	0
0.8927	13.4863	-3.5273	2.14185	0.788285	0
0.8933	13.4863	-6.27213	2.74977	0.1763	0
0.8940	11.3397	-6.88072	1.53393	1.09225	0
0.8947	11.6508	-6.88072	-0.29689	2.92415	0
0.8953	13.1752	-7.4893	-0.607917	1.39824	0
0.8960	10.1264	-8.09789	-1.21583	1.39824	0
0.8967	7.68424	-9.01697	-2.43874	4.14407	0
0.8973	8.29089	-10.5446	-2.7427	2.0082	0
0.8980	4.32433	-13.2895	-2.43874	-0.127666	0
0.8987	0.668871	-14.8171	-0.911876	4.14407	0
0.8993	5.24208	-12.6809	-3.04665	4.14407	0
0.9000	8.89754	-10.5446	-10.066	-0.737624	0
0.9007	3.40658	-12.9914	-14.9505	1.09225	0
0.9013	-4.21544	-16.9534	-13.4237	2.92415	0
0.9020	-8.49311	-18.4811	-10.3699	1.09225	0
0.9027	-7.57535	-18.1706	-11.5928	1.70221	0
0.9033	-4.21544	-16.3448	-14.6466	3.22812	0
0.9040	-5.73985	-14.5066	-15.5584	1.09225	0
0.9047	-9.09976	-15.4257	-14.0316	0.788285	0
0.9053	-8.182	-16.0343	-14.9505	1.70221	0
0.9060	-8.182	-14.5066	-16.4774	0.1763	0
0.9067	-10.0175	-13.8981	-14.9505	-1.04362	0
0.9073	-6.05095	-13.2895	-13.4237	-0.737624	0
0.9080	-1.16664	-12.3704	-14.6466	-0.737624	0
0.9087	-1.77329	-13.6	-15.5584	-1.95957	0
0.9093	-0.248882	-16.3448	-14.9505	-2.87552	0
0.9100	4.32433	-18.1706	-13.4237	-1.04362	0
0.9107	6.76649	-18.1706	-11.8968	1.70221	0
0.9113	10.733	-14.5066	-13.1197	2.0082	0
0.9120	14.3885	-11.4637	-17.0853	-1.04362	0
0.9127	10.733	-14.2086	-16.7813	-2.87552	0
0.9133	5.24208	-16.3448	-14.6466	-1.95957	0
0.9140	3.71768	-15.7362	-15.8624	0.482293	0
0.9147	4.01323	-15.1276	-18.3082	1.70221	0
0.9153	4.63543	-13.6	-18.9161	2.0082	0
0.9160	5.24208	-12.6809	-20.139	2.31419	0
0.9167	3.71768	-14.8171	-20.443	2.0082	0
0.9173	2.79992	-13.2895	-20.139	0.1763	0
0.9180	2.19327	-8.09789	-21.6659	-1.04362	0
0.9187	0.668871	-7.7998	-22.8817	-1.65357	0
0.9193	-1.47774	-8.71889	-21.3549	-1.65357	0
0.9200	-5.1332	-6.27213	-21.0509	-0.737624	0
0.9207	-6.6576	-5.05497	-22.2738	-1.04362	0
0.9213	-3.91989	-4.74447	-21.3549	-2.56953	0
0.9220	-4.83765	-4.74447	-19.2201	-2.26353	0
0.9227	-8.49311	-5.66355	-19.524	-0.433658	0
0.9233	-3.00214	-5.35305	-21.0509	-0.737624	0
0.9240	0.668871	-4.13588	-23.1857	-3.78944	0
0.9247	-8.49311	-3.82538	-22.8817	-7.14725	0
0.9253	-15.5085	-4.13588	-19.2201	-5.92531	0
0.9260	-13.9841	-4.44638	-18.3082	-1.04362	0
0.9267	-11.5419	-2.91872	-21.9698	0.1763	0
0.9273	-10.3286	1.35379	-21.3549	-2.26353	0
0.9280	-8.182	2.27287	-16.1664	-1.95957	0
0.9287	-6.05095	-0.173881	-15.5584	-0.737624	0
0.9293	-3.91989	1.05571	-17.9972	-2.56953	0
0.9300	-3.29769	2.88146	-17.0853	-3.17948	0
0.9307	-2.39549	0.745204	-14.3355	-2.56953	0
0.9313	1.27552	-1.68913	-13.1197	-4.09543	0
0.9320	3.40658	-3.5273	-12.2008	-3.78944	0
0.9327	2.48882	-5.05497	-10.9849	-1.65357	0
0.9333	2.19327	-2.91872	-11.8968	-2.56953	0
0.9340	1.88217	-2.60821	-12.2008	-2.56953	0
0.9347	4.32433	-3.82538	-7.62724	2.0082	0
0.9353	10.1264	-1.68913	-3.35061	3.8401	0
0.9360	10.733	-0.471963	-4.87748	0.482293	0
0.9367	4.63543	-1.68913	-6.10038	-1.65357	0
0.9373	1.27552	-1.08055	-2.13478	-2.56953	0
0.9380	-1.47774	-1.39105	-1.82375	-4.09543	0
0.9387	-6.6576	-3.5273	-6.10038	-4.40143	0
0.9393	-8.80421	-3.82538	-6.10038	-2.56953	0
0.9400	-9.70641	-3.5273	-1.82375	-1.95957	0
0.9407	-12.1486	-2.60821	-1.82375	-3.48548	0
0.9413	-12.4597	0.136621	-3.9656	-6.2313	0
0.9420	-12.4597	-0.782464	-4.26956	-5.31535	0
0.9427	-14.9018	-3.2168	-2.7427	-3.17948	0
0.9433	-14.5907	-0.782464	-0.911876	-3.48548	0
0.9440	-14.2952	4.40912	0.311027	-3.48548	0
0.9447	-17.6551	6.85588	-1.21583	-1.65357	0
0.9453	-17.6551	7.15396	-2.7427	-2.87552	0
0.9460	-15.8196	7.76254	0.311027	-5.31535	0
0.9467	-15.8196	10.5074	4.58059	-5.31535	0
0.9473	-11.2464	14.4818	4.58059	-5.01139	0
0.9480	-3.91989	12.9541	3.97267	-4.40143	0
0.9487	-6.6576	8.07304	7.63431	-2.26353	0
0.9493	-12.4597	5.62629	10.073	-2.56953	0
0.9500	-10.9353	4.40912	10.3841	-5.31535	0
0.9507	-8.182	3.80054	12.2149	-4.40143	0
0.9513	-9.41086	4.71963	15.2615	-3.48548	0
0.9520	-8.49311	1.96237	17.4034	-6.2313	0
0.9527	-6.05095	-1.68913	18.0113	-7.45122	0
0.9533	-5.1332	-0.782464	15.8765	-4.09543	0
0.9540	-6.9687	0.447122	14.6536	-1.95957	0
0.9547	-9.09976	-1.39105	16.7884	-4.40143	0
0.9553	-7.2798	0.136621	18.3153	-8.36717	0
0.9560	-5.4443	1.96237	17.4034	-8.97713	0
0.9567	-7.88646	-0.173881	17.0924	-5.62134	0
0.9573	-10.6242	1.05571	17.0924	-3.48548	0
0.9580	-11.2464	4.71963	18.9232	-3.78944	0
0.9587	-10.3286	4.09862	22.5848	-1.95957	0
0.9593	-6.05095	5.62629	21.065	-0.433658	0
0.9600	-5.1332	11.737	15.5655	-2.56953	0
0.9607	-12.7708	12.3455	15.8765	-2.87552	0
0.9613	-18.5573	5.62629	19.5382	-0.737624	0
0.9620	-18.8684	1.96237	17.4034	-1.65357	0
0.9627	-19.475	3.80054	14.6536	-2.87552	0
0.9633	-19.7861	5.32821	17.4034	-1.65357	0
0.9640	-19.1795	3.80054	18.6192	-2.56953	0
0.9647	-20.3928	2.88146	15.2615	-3.48548	0
0.9653	-20.3928	1.96237	14.6536	-0.127666	0
0.9660	-17.0329	-0.782464	18.3153	1.70221	0
0.9667	-16.1151	-2.31013	19.2342	0.788285	0
0.9673	-16.1151	-1.08055	19.2342	1.70221	0
0.9680	-12.7708	-4.13588	23.8077	1.70221	0
0.9687	-10.3286	-8.40839	25.0306	-1.65357	0
0.9693	-10.0175	-6.27213	21.9769	-1.65357	0
0.9700	-8.80421	-0.782464	22.8959	3.8401	0
0.9707	-5.73985	-0.782464	25.6386	6.27994	0
0.9713	-0.248882	-2.91872	22.8959	4.14407	0
0.9720	4.32433	-1.99963	21.673	3.8401	0
0.9727	1.57107	-0.782464	23.8077	5.66998	0
0.9733	-3.60879	-2.60821	21.9769	3.8401	0
0.9740	-4.21544	-1.68913	19.8421	0.1763	0
0.9747	-3.60879	1.05571	20.754	2.0082	0
0.9753	-3.00214	0.136621	18.9232	6.27994	0
0.9760	-1.16664	0.136621	16.4845	6.58593	0
0.9767	-1.77329	4.71963	18.3153	5.97597	0
0.9773	-4.83765	8.07304	18.3153	5.66998	0
0.9780	-6.05095	7.15396	14.6536	3.53411	0
0.9787	-6.36205	5.62629	12.5189	3.53411	0
0.9793	-8.49311	5.01771	12.5189	6.89192	0
0.9800	-12.1486	4.71963	11.9039	7.80585	0
0.9807	-13.9841	3.80054	10.992	8.11184	0
0.9813	-13.6885	2.27287	9.16117	10.8577	0
0.9820	-13.9841	3.80054	8.85721	11.1637	0
0.9827	-13.9841	7.76254	11.2959	10.8577	0
0.9833	-10.0175	11.1284	9.46513	12.0796	0
0.9840	-6.05095	11.1284	4.58059	10.2477	0
0.9847	-9.41086	8.68163	4.58059	7.80585	0
0.9853	-15.5085	8.37113	7.63431	10.2477	0
0.9860	-16.1151	10.2093	6.41141	9.94374	0
0.9867	-13.3774	9.29021	3.66871	5.66998	0
0.9873	-10.9353	5.62629	2.44581	6.58593	0
0.9880	-9.41086	4.71963	3.05372	11.4696	0
0.9887	-7.2798	5.93679	3.66871	11.7736	0
0.9893	-3.91989	3.80054	3.05372	8.11184	0
0.9900	-1.47774	-0.173881	4.27663	7.50188	0
0.9907	-1.16664	-2.60821	6.41141	9.33175	0
0.9913	0.668871	-2.31013	5.49953	8.41783	0
0.9920	2.48882	-1.99963	3.66871	7.19589	0
0.9927	4.32433	-2.91872	2.44581	9.33175	0
0.9933	6.15983	-1.99963	2.74977	11.1637	0
0.9940	4.93098	0.136621	5.19557	9.63775	0
0.9947	6.15983	-1.39105	6.41141	11.1637	0
0.9953	13.4863	-2.60821	1.2229	11.7736	0
0.9960	16.224	0.745204	-3.35061	6.89192	0
0.9967	7.97979	2.58337	-0.607917	6.89192	0
0.9973	1.57107	0.745204	-0.607917	11.1637	0
0.9980	0.964419	1.05571	-6.40434	9.33175	0
0.9987	-0.248882	3.80054	-7.62724	6.89192	0
0.9993	-2.08439	4.71963	-4.57352	9.33175	0
1.0000	-3.00214	5.93679	-6.7083	9.33175	0
1.0007	-3.60879	7.15396	-10.6739	7.80585	0
1.0013	-4.21544	6.54538	-10.9849	9.33175	0
1.0020	-5.73985	7.46446	-10.9849	7.50188	0
1.0027	-5.73985	10.2093	-11.5928	5.66998	0
1.0033	-4.21544	9.60071	-11.8968	6.89192	0
1.0040	-5.4443	6.54538	-11.5928	6.27994	0
1.0047	-7.2798	7.46446	-11.2889	4.14407	0
1.0053	-3.91989	7.46446	-11.2889	5.36601	0
1.0060	-2.08439	4.09862	-11.5928	5.97597	0
1.0067	-1.77329	4.71963	-10.9849	3.53411	0
1.0073	4.32433	7.46446	-12.2008	1.39824	0
1.0080	8.89754	4.71963	-14.0316	1.09225	0
1.0087	3.40658	0.136621	-13.4237	1.09225	0
1.0093	-0.871088	1.66429	-10.9849	2.31419	0
1.0100	0.964419	2.88146	-9.14703	4.45006	0
1.0107	1.88217	-0.471963	-10.066	5.36601	0
1.0113	3.40658	-0.173881	-10.9849	2.0082	0
1.0120	6.15983	2.88146	-10.3699	-0.737624	0
1.0127	6.15983	4.40912	-9.45806	1.70221	0
1.0133	6.15983	7.46446	-8.84307	4.45006	0
1.0140	9.20864	10.2093	-7.31621	2.0082	0
1.0147	9.20864	7.15396	-6.7083	-1.04362	0
1.0153	7.07759	4.71963	-8.53912	-1.95957	0
1.0160	6.15983	6.85588	-8.53912	-2.26353	0
1.0167	5.24208	9.29021	-7.31621	0.1763	0
1.0173	4.63543	11.4265	-10.3699	2.0082	0
1.0180	5.24208	12.3455	-12.8157	1.70221	0
1.0187	5.24208	12.3455	-9.14703	1.09225	0
1.0193	5.84873	15.699	-8.53912	1.70221	0
1.0200	5.24208	17.8352	-13.7276	1.09225	0
1.0207	0.357768	13.8732	-14.0316	-0.737624	0
1.0213	-4.21544	9.89879	-10.3699	-1.65357	0
1.0220	-6.36205	9.29021	-11.8968	-1.65357	0
1.0227	-7.88646	9.89879	-15.2545	-1.65357	0
1.0233	-8.49311	11.1284	-14.6466	-2.56953	0
1.0240	-8.49311	10.5074	-12.5047	-2.56953	0
1.0247	-10.3286	8.37113	-9.14703	-1.65357	0
1.0253	-9.09976	10.2093	-7.31621	-1.65357	0
1.0260	-6.36205	12.035	-10.066	-2.26353	0
1.0267	-6.36205	9.60071	-13.4237	-1.65357	0
1.0273	-3.91989	8.99213	-13.4237	-1.65357	0
1.0280	2.48882	10.2093	-9.14703	-2.56953	0
1.0287	5.53763	11.1284	-4.57352	-1.65357	0
1.0293	7.37314	12.9541	-4.87748	0.1763	0
1.0300	11.0441	11.1284	-4.57352	-0.127666	0
1.0307	11.9463	5.62629	0.0070688	0.1763	0
1.0313	14.3885	5.62629	-1.82375	-0.737624	0
1.0320	18.9773	8.07304	-7.62724	-4.40143	0
1.0327	17.7484	5.32821	-5.18143	-5.01139	0
1.0333	14.3885	4.09862	0.918945	-2.56953	0
1.0340	15.3063	3.80054	-0.29689	-3.48548	0
1.0347	15.0107	0.136621	-2.43874	-4.70539	0
1.0353	14.093	-2.60821	-0.911876	-3.48548	0
1.0360	16.5351	-4.13588	-0.29689	-3.17948	0
1.0367	16.224	-5.96163	-0.607917	-3.48548	0
1.0373	12.8641	-5.35305	-0.607917	-2.87552	0
1.0380	13.7819	-5.96163	-2.13478	-3.48548	0
1.0387	15.0107	-8.09789	-2.7427	-4.09543	0
1.0393	11.6508	-7.4893	-0.911876	-3.48548	0
1.0400	7.97979	-7.19122	0.0070688	-2.56953	0
1.0407	7.37314	-7.7998	-0.911876	-1.34961	0
1.0413	9.81529	-5.35305	-2.13478	0.482293	0
1.0420	10.1264	-6.27213	-1.82375	1.09225	0
1.0427	7.68424	-8.71889	-1.21583	0.788285	0
1.0433	9.51974	-4.44638	-4.57352	-0.433658	0
1.0440	13.7819	-1.39105	-8.84307	-1.65357	0
1.0447	11.6508	-4.44638	-8.23516	-0.433658	0
1.0453	6.45538	-4.74447	-4.57352	-0.433658	0
1.0460	6.45538	-4.13588	-3.65457	-2.56953	0
1.0467	8.89754	-5.66355	-4.87748	-0.433658	0
1.0473	11.3397	-4.13588	-5.18143	2.92415	0
1.0480	13.1752	-1.99963	-3.04665	0.1763	0
1.0487	12.8641	-4.13588	-3.65457	-2.56953	0
1.0493	12.5686	-4.44638	-6.10038	-1.04362	0
1.0500	16.224	-2.60821	-3.35061	-0.127666	0
1.0507	19.895	-1.68913	1.53393	-1.95957	0
1.0513	20.1906	-0.782464	-1.21583	-3.17948	0
1.0520	20.1906	-1.08055	-4.87748	-3.17948	0
1.0527	22.6327	-4.13588	-1.51979	-3.48548	0
1.0533	25.386	-3.5273	1.83789	-4.40143	0
1.0540	25.386	0.447122	2.14185	-4.40143	0
1.0547	24.4682	0.136621	2.74977	-1.65357	0
1.0553	27.2059	-0.173881	0.311027	-0.737624	0
1.0560	29.9592	2.27287	-2.7427	-5.31535	0
1.0567	26.3037	2.88146	0.0070688	-7.75721	0
1.0573	20.7972	0.745204	2.74977	-5.31535	0
1.0580	18.0595	-0.173881	1.2229	-3.48548	0
1.0587	15.6174	-0.782464	1.2229	-3.48548	0
1.0593	12.5686	-0.782464	0.0070688	-3.48548	0
1.0600	10.733	0.136621	-4.26956	-4.40143	0
1.0607	9.20864	0.136621	-4.57352	-4.40143	0
1.0613	7.68424	-1.99963	-2.7427	-1.65357	0
1.0620	4.63543	-5.05497	-3.04665	-1.34961	0
1.0627	1.27552	-3.5273	-3.65457	-5.31535	0
1.0633	-0.871088	1.05571	-5.48539	-6.2313	0
1.0640	-3.29769	1.35379	-7.31621	-4.40143	0
1.0647	-4.52655	-0.471963	-4.87748	-6.2313	0
1.0653	-2.39549	1.05571	-3.9656	-8.0632	0
1.0660	-1.77329	3.80054	-5.48539	-5.31535	0
1.0667	-2.08439	5.01771	-3.65457	-1.95957	0
1.0673	2.19327	6.85588	-3.9656	-3.17948	0
1.0680	5.24208	5.62629	-9.14703	-6.53729	0
1.0687	0.0466654	1.96237	-9.14703	-8.97713	0
1.0693	-3.29769	2.27287	-3.9656	-6.84126	0
1.0700	-1.16664	3.19196	-2.43874	-5.31535	0
1.0707	-0.248882	2.58337	-3.9656	-8.0632	0
1.0713	0.0466654	2.88146	-4.57352	-7.75721	0
1.0720	1.57107	2.27287	-3.9656	-6.2313	0
1.0727	0.668871	0.136621	-2.7427	-8.67316	0
1.0733	0.0466654	1.05571	-3.65457	-8.97713	0
1.0740	1.88217	1.05571	-7.01225	-6.2313	0
1.0747	1.88217	-1.68913	-7.01225	-8.0632	0
1.0753	0.0466654	-1.39105	-5.79642	-9.89308	0
1.0760	-3.00214	2.27287	-7.01225	-7.14725	0
1.0767	-7.2798	3.80054	-7.62724	-7.14725	0
1.0773	-9.41086	3.80054	-7.9312	-8.0632	0
1.0780	-11.2464	4.09862	-7.31621	-5.01139	0
1.0787	-13.9841	3.19196	-5.48539	-4.09543	0
1.0793	-12.1486	4.40912	-6.40434	-6.2313	0
1.0800	-11.2464	6.23487	-10.3699	-7.45122	0
1.0807	-20.3928	2.88146	-10.9849	-8.97713	0
1.0813	-28.637	-1.39105	-9.14703	-8.97713	0
1.0820	-29.8503	1.05571	-11.5928	-7.45122	0
1.0827	-31.3747	4.71963	-13.1197	-6.2313	0
1.0833	-32.6036	3.49004	-11.8968	-4.70539	0
1.0840	-31.9969	2.88146	-11.5928	-4.40143	0
1.0847	-32.9147	5.62629	-13.7276	-7.14725	0
1.0853	-33.5213	6.85588	-14.6466	-6.53729	0
1.0860	-31.3747	5.01771	-12.8157	-1.95957	0
1.0867	-29.5548	4.40912	-12.5047	-2.87552	0
1.0873	-28.3259	4.09862	-14.0316	-8.0632	0
1.0880	-26.8015	1.96237	-11.2889	-9.89308	0
1.0887	-27.7193	1.05571	-6.10038	-9.89308	0
1.0893	-26.8015	3.80054	-6.7083	-10.1991	0
1.0900	-24.0638	5.32821	-5.48539	-9.28312	0
1.0907	-20.9994	6.54538	-0.29689	-8.0632	0
1.0913	-15.5085	10.8179	-3.65457	-8.0632	0
1.0920	-11.853	12.6436	-9.14703	-8.97713	0
1.0927	-15.5085	9.29021	-4.57352	-8.97713	0
1.0933	-19.1795	6.54538	-1.82375	-8.0632	0
1.0940	-18.2617	6.23487	-4.57352	-6.53729	0
1.0947	-16.4262	2.88146	-3.65457	-6.2313	0
1.0953	-15.5085	-1.99963	-3.35061	-6.53729	0
1.0960	-16.4262	-1.39105	-6.40434	-6.84126	0
1.0967	-19.1795	2.27287	-4.57352	-6.2313	0
1.0973	-20.7039	2.58337	-1.82375	-5.31535	0
1.0980	-21.6216	-0.782464	-2.43874	-5.62134	0
1.0987	-21.3105	-2.60821	0.311027	-4.70539	0
1.0993	-19.7861	-2.60821	2.44581	-3.17948	0
1.1000	-20.3928	-2.60821	-0.911876	-2.56953	0
1.1007	-23.146	-1.39105	-2.13478	-2.56953	0
1.1013	-24.966	0.745204	-1.21583	-2.26353	0
1.1020	-27.7193	1.05571	0.0070688	-1.65357	0
1.1027	-27.1126	0.745204	2.44581	-1.65357	0
1.1033	-20.3928	2.27287	1.2229	-2.56953	0
1.1040	-17.9506	2.88146	-0.911876	-4.09543	0
1.1047	-24.0638	0.136621	4.27663	-3.17948	0
1.1053	-28.0304	-0.471963	7.93827	-0.737624	0
1.1060	-26.8015	0.447122	4.27663	-1.65357	0
1.1067	-25.5882	1.66429	4.58059	-4.09543	0
1.1073	-24.966	2.88146	9.16117	-4.40143	0
1.1080	-22.2283	3.80054	11.9039	-2.56953	0
1.1087	-17.9506	5.01771	14.9576	-0.737624	0
1.1093	-17.344	6.54538	16.1805	0.1763	0
1.1100	-17.344	2.88146	14.3497	1.09225	0
1.1107	-13.0663	-0.782464	17.4034	2.0082	0
1.1113	-9.41086	1.35379	21.9769	1.09225	0
1.1120	-12.1486	1.96237	21.673	1.39824	0
1.1127	-12.1486	-1.99963	21.9769	4.75403	0
1.1133	-5.1332	-1.08055	23.8077	6.27994	0
1.1140	-2.39549	0.136621	23.5038	5.36601	0
1.1147	-3.29769	-4.44638	26.5575	5.66998	0
1.1153	-0.559985	-4.74447	28.6923	5.66998	0
1.1160	-0.248882	-0.173881	26.2465	4.75403	0
1.1167	-6.6576	-2.60821	25.6386	5.06002	0
1.1173	-11.853	-7.19122	26.2465	6.27994	0
1.1180	-12.7708	-2.60821	25.0306	6.27994	0
1.1187	-12.7708	1.05571	25.9425	5.97597	0
1.1193	-13.0663	-1.68913	27.4694	6.58593	0
1.1200	-14.9018	-1.68913	26.2465	9.02779	0
1.1207	-17.6551	0.745204	26.5575	11.4696	0
1.1213	-18.5573	-0.782464	26.5575	11.1637	0
1.1220	-18.2617	-3.5273	25.6386	9.33175	0
1.1227	-17.9506	-2.60821	28.6923	10.2477	0
1.1233	-19.1795	-1.39105	31.435	10.5537	0
1.1240	-22.5238	-2.60821	30.2191	8.41783	0
1.1247	-23.4416	-4.44638	27.7733	7.50188	0
1.1253	-19.475	-3.5273	27.7733	8.11184	0
1.1260	-16.7373	-0.173881	32.05	11.1637	0
1.1267	-14.2952	3.80054	36.6235	15.4354	0
1.1273	-9.09976	6.23487	33.2658	16.0453	0
1.1280	-6.36205	4.09862	29.3002	14.5215	0
1.1287	-9.70641	-1.68913	33.5768	13.9095	0
1.1293	-11.853	-3.82538	36.6235	12.0796	0
1.1300	-9.70641	-4.44638	34.7927	9.94374	0
1.1307	-8.80421	-8.40839	35.4076	11.1637	0
1.1313	-7.57535	-7.7998	36.3195	12.9956	0
1.1320	-4.52655	-2.91872	34.7927	12.0796	0
1.1327	-2.69104	-5.96163	35.7116	11.7736	0
1.1333	-1.16664	-9.93606	36.0156	12.9956	0
1.1340	-0.248882	-4.44638	32.05	12.0796	0
1.1347	0.357768	-1.68913	30.5231	12.0796	0
1.1353	0.964419	-4.44638	32.3539	12.9956	0
1.1360	-0.248882	-3.82538	31.435	12.0796	0
1.1367	-3.60879	-3.5273	29.3002	10.5537	0
1.1373	-3.00214	-4.44638	28.3883	11.4696	0
1.1380	-0.248882	-0.782464	28.0844	13.9095	0
1.1387	-2.08439	0.745204	28.6923	14.8254	0
1.1393	-3.29769	-0.782464	27.1654	13.9095	0
1.1400	-1.16664	1.96237	22.2809	11.7736	0
1.1407	-5.73985	3.80054	20.1461	10.8577	0
1.1413	-13.0663	0.745204	20.1461	11.1637	0
1.1420	-12.7708	0.136621	17.0924	9.33175	0
1.1427	-10.3286	1.66429	14.6536	6.27994	0
1.1433	-10.9353	-0.471963	15.8765	5.66998	0
1.1440	-10.3286	-3.2168	14.9576	6.58593	0
1.1447	-9.09976	-1.99963	10.992	6.58593	0
1.1453	-10.0175	-1.99963	10.688	7.80585	0
1.1460	-10.3286	-6.27213	11.9039	7.80585	0
1.1467	-7.88646	-9.62555	10.073	3.22812	0
1.1473	-6.05095	-9.93606	9.16117	-0.127666	0
1.1480	-6.36205	-11.1532	9.16117	2.31419	0
1.1487	-4.83765	-11.7618	5.49953	5.66998	0
1.1493	-0.559985	-11.1532	3.66871	4.75403	0
1.1500	1.27552	-12.3704	5.49953	3.53411	0
1.1507	1.88217	-11.7618	4.58059	4.75403	0
1.1513	6.45538	-8.09789	0.614986	5.36601	0
1.1520	9.81529	-9.01697	-3.04665	3.53411	0
1.1527	7.68424	-13.6	-4.57352	2.31419	0
1.1533	7.07759	-13.6	-3.04665	2.61816	0
1.1540	7.07759	-11.1532	-1.82375	2.31419	0
1.1547	4.63543	-10.8551	-6.40434	0.482293	0
1.1553	4.32433	-9.93606	-11.2889	-1.04362	0
1.1560	7.37314	-9.62555	-11.8968	-0.127666	0
1.1567	7.97979	-10.8551	-14.3355	1.70221	0
1.1573	6.45538	-10.2341	-17.6932	0.788285	0
1.1580	4.01323	-9.62555	-16.4774	-1.04362	0
1.1587	1.88217	-11.4637	-17.3893	-0.433658	0
1.1593	1.88217	-10.5446	-21.9698	-0.127666	0
1.1600	1.57107	-5.66355	-23.8007	-1.65357	0
1.1607	-0.559985	-4.44638	-24.1046	-1.04362	0
1.1613	-1.16664	-5.66355	-25.6315	-0.127666	0
1.1620	-1.16664	-4.13588	-23.8007	0.1763	0
1.1627	-0.559985	-1.39105	-23.8007	1.09225	0
1.1633	3.71768	-0.782464	-28.6781	0.788285	0
1.1640	3.40658	-1.68913	-32.9548	-2.26353	0
1.1647	-4.21544	-3.5273	-33.8666	-1.95957	0
1.1653	-6.6576	-6.58264	-32.9548	-0.737624	0
1.1660	-3.60879	-7.7998	-32.0358	-3.48548	0
1.1667	-4.83765	-6.58264	-32.9548	-7.14725	0
1.1673	-5.4443	-7.19122	-32.9548	-8.36717	0
1.1680	-1.77329	-10.5446	-28.9892	-9.58911	0
1.1687	-1.47774	-12.9914	-29.2931	-8.0632	0
1.1693	-1.77329	-11.1532	-33.2587	-6.2313	0
1.1700	1.88217	-9.93606	-32.0358	-6.84126	0
1.1707	2.48882	-11.7618	-29.2931	-7.14725	0
1.1713	0.668871	-11.4637	-31.1239	-7.75721	0
1.1720	1.57107	-8.71889	-30.205	-8.36717	0
1.1727	4.32433	-7.19122	-28.0702	-7.14725	0
1.1733	5.84873	-5.35305	-31.1239	-5.62134	0
1.1740	6.15983	-1.99963	-30.205	-4.09543	0
1.1747	7.07759	0.136621	-25.3275	-1.65357	0
1.1753	9.51974	2.27287	-28.0702	-3.17948	0
1.1760	10.4219	3.80054	-32.0358	-7.45122	0
1.1767	4.93098	1.96237	-29.2931	-8.0632	0
1.1773	-2.69104	1.96237	-29.901	-8.97713	0
1.1780	-6.6576	4.71963	-34.1777	-10.1991	0
1.1787	-9.41086	6.23487	-31.4279	-6.53729	0
1.1793	-10.9353	7.46446	-28.3742	-4.40143	0
1.1800	-10.3286	7.76254	-31.4279	-7.75721	0
1.1807	-10.0175	7.15396	-31.7319	-9.28312	0
1.1813	-11.5419	8.37113	-28.9892	-8.36717	0
1.1820	-12.7708	10.2093	-28.9892	-6.84126	0
1.1827	-13.9841	10.8179	-28.9892	-4.09543	0
1.1833	-15.8196	13.2646	-28.6781	-5.01139	0
1.1840	-15.5085	13.8732	-29.2931	-8.36717	0
1.1847	-14.2952	12.3455	-27.7663	-7.14725	0
1.1853	-13.9841	13.8732	-27.4623	-3.78944	0
1.1860	-14.2952	17.2266	-28.3742	-4.09543	0
1.1867	-13.0663	18.4438	-26.5434	-4.40143	0
1.1873	-9.70641	19.9715	-26.5434	-4.40143	0
1.1880	-8.49311	20.282	-29.5971	-5.62134	0
1.1887	-12.1486	18.4438	-29.2931	-4.70539	0
1.1893	-14.9018	16.6181	-25.6315	-2.56953	0
1.1900	-11.2464	13.8732	-22.8817	-3.48548	0
1.1907	-8.49311	10.8179	-21.9698	-4.09543	0
1.1913	-8.49311	12.035	-21.9698	-1.65357	0
1.1920	-8.80421	14.7799	-21.6659	-0.127666	0
1.1927	-10.0175	13.8732	-18.3082	-2.56953	0
1.1933	-10.3286	12.3455	-17.6932	-4.40143	0
1.1940	-10.0175	12.035	-19.524	-2.56953	0
1.1947	-10.6242	12.9541	-17.3893	1.09225	0
1.1953	-9.70641	14.1713	-14.0316	1.09225	0
1.1960	-6.9687	12.035	-14.3355	-1.04362	0
1.1967	-8.49311	10.2093	-14.9505	-1.04362	0
1.1973	-11.853	12.3455	-13.7276	0.1763	0
1.1980	-13.6885	13.8732	-13.7276	1.09225	0
1.1987	-14.9018	12.6436	-14.3355	1.09225	0
1.1993	-12.1486	14.1713	-16.4774	-1.04362	0
1.2000	-9.41086	16.0095	-17.9972	-4.40143	0
1.2007	-16.7373	13.2646	-15.8624	-4.09543	0
1.2013	-24.6705	10.5074	-13.1197	-1.65357	0
1.2020	-24.6705	11.737	-12.5047	-2.26353	0
1.2027	-24.966	13.2646	-12.8157	-2.56953	0
1.2033	-26.1949	12.6436	-13.1197	0.1763	0
1.2040	-24.0638	10.8179	-12.5047	-0.127666	0
1.2047	-22.8349	9.89879	-10.066	-2.26353	0
1.2053	-23.146	10.2093	-9.76202	-1.65357	0
1.2060	-19.475	11.4265	-9.45806	-1.65357	0
1.2067	-17.6551	11.737	-7.01225	-2.26353	0
1.2073	-17.9506	12.035	-6.40434	-2.26353	0
1.2080	-16.1151	14.1713	-6.7083	-2.56953	0
1.2087	-13.9841	15.4009	-5.48539	-2.56953	0
1.2093	-11.853	14.7799	-4.57352	-1.34961	0
1.2100	-7.88646	14.1713	-2.7427	-0.433658	0
1.2107	-4.52655	15.699	1.53393	-1.34961	0
1.2113	0.0466654	16.9161	0.311027	-1.95957	0
1.2120	4.32433	16.6181	-2.43874	-2.87552	0
1.2127	1.88217	15.4009	0.918945	-5.01139	0
1.2133	-2.69104	14.1713	2.14185	-4.70539	0
1.2140	-3.29769	14.1713	0.0070688	-1.95957	0
1.2147	-3.60879	16.6181	3.97267	-1.65357	0
1.2153	-3.91989	19.3629	8.85721	-5.31535	0
1.2160	-2.39549	19.0524	5.80349	-5.62134	0
1.2167	-2.08439	17.5371	3.97267	-1.65357	0
1.2173	-2.69104	16.3076	6.10745	-1.34961	0
1.2180	-3.91989	14.7799	7.33035	-3.48548	0
1.2187	-5.73985	13.8732	8.85721	-3.48548	0
1.2193	-4.83765	12.6436	10.073	-1.65357	0
1.2200	-3.91989	7.46446	6.71536	-1.65357	0
1.2207	-6.9687	1.96237	4.88454	-1.65357	0
1.2213	-8.49311	-0.173881	7.33035	-1.65357	0
1.2220	-8.182	-3.2168	10.073	-0.127666	0
1.2227	-9.09976	-5.35305	12.5189	2.31419	0
1.2233	-6.6576	-2.31013	12.2149	2.0082	0
1.2240	-3.00214	-0.782464	8.24223	-0.127666	0
1.2247	-7.57535	-4.13588	8.24223	-0.737624	0
1.2253	-13.0663	-4.44638	14.3497	-0.127666	0
1.2260	-10.6242	-1.68913	16.4845	1.39824	0
1.2267	-7.2798	-0.471963	14.6536	2.0082	0
1.2273	-6.6576	0.136621	16.1805	-1.04362	0
1.2280	-4.83765	1.05571	19.5382	-3.48548	0
1.2287	-2.08439	2.27287	20.1461	-2.26353	0
1.2293	-0.559985	5.62629	20.1461	-0.737624	0
1.2300	0.668871	7.46446	21.065	0.788285	0
1.2307	3.40658	6.85588	23.8077	0.788285	0
1.2313	6.45538	8.99213	25.9425	-1.04362	0
1.2320	7.68424	9.29021	25.9425	0.1763	0
1.2327	7.07759	6.23487	24.4157	2.61816	0
1.2333	9.81529	5.93679	24.7267	0.788285	0
1.2340	13.4863	7.46446	28.3883	0.788285	0
1.2347	13.4863	6.54538	31.435	4.14407	0
1.2353	15.3063	7.46446	29.3002	1.70221	0
1.2360	18.0595	7.15396	25.3346	-2.56953	0
1.2367	14.093	3.49004	26.2465	-0.737624	0
1.2373	7.07759	4.09862	27.7733	-1.34961	0
1.2380	4.32433	7.15396	26.5575	-4.09543	0
1.2387	4.93098	5.62629	26.2465	-0.737624	0
1.2393	6.15983	5.01771	26.2465	2.61816	0
1.2400	6.15983	8.37113	23.1998	0.1763	0
1.2407	4.32433	8.99213	21.673	-1.65357	0
1.2413	3.11103	8.37113	23.5038	-1.04362	0
1.2420	2.19327	9.29021	22.8959	-0.737624	0
1.2427	0.964419	9.60071	20.4501	-0.737624	0
1.2433	1.27552	10.2093	22.5848	-0.737624	0
1.2440	-0.559985	11.4265	25.6386	1.09225	0
1.2447	-1.77329	9.29021	24.7267	2.61816	0
1.2453	3.71768	7.15396	22.2809	1.39824	0
1.2460	6.76649	8.07304	25.0306	2.0082	0
1.2467	4.32433	8.37113	28.3883	4.75403	0
1.2473	9.81529	8.37113	25.6386	2.92415	0
1.2480	17.4529	7.76254	21.673	-1.65357	0
1.2487	13.1752	3.80054	23.5038	-2.56953	0
1.2493	9.51974	-1.39105	25.0306	0.1763	0
1.2500	12.5686	-4.74447	23.8077	3.53411	0
1.2507	11.3397	-6.88072	24.1117	2.92415	0
1.2513	11.3397	-5.96163	23.8077	-2.26353	0
1.2520	17.1418	-4.44638	23.5038	-2.87552	0
1.2527	17.4529	-4.13588	24.7267	3.22812	0
1.2533	14.093	-4.44638	22.5848	4.75403	0
1.2540	14.093	-5.66355	19.8421	3.22812	0
1.2547	12.5686	-6.27213	21.065	5.06002	0
1.2553	11.0441	-2.60821	19.2342	4.45006	0
1.2560	10.733	-2.31013	15.5655	-0.737624	0
1.2567	8.29089	-7.19122	17.4034	-0.433658	0
1.2573	6.76649	-7.19122	18.3153	3.8401	0
1.2580	6.76649	-4.74447	14.3497	3.8401	0
1.2587	5.24208	-6.27213	13.1268	1.09225	0
1.2593	7.68424	-5.66355	12.8228	-0.737624	0
1.2600	9.81529	-3.2168	8.24223	-1.65357	0
1.2607	1.57107	-6.27213	6.71536	-0.737624	0
1.2613	-5.4443	-10.8551	9.16117	0.1763	0
1.2620	-3.91989	-10.8551	8.24223	-0.737624	0
1.2627	-5.4443	-9.01697	3.66871	0.1763	0
1.2633	-8.49311	-9.01697	-0.29689	2.0082	0
1.2640	-6.36205	-9.93606	-2.7427	1.09225	0
1.2647	-5.4443	-10.8551	-1.82375	-1.04362	0
1.2653	-7.88646	-12.9914	-0.29689	-0.737624	0
1.2660	-6.9687	-15.1276	-1.21583	1.39824	0
1.2667	-3.91989	-15.4257	-3.35061	0.482293	0
1.2673	-1.47774	-15.4257	-4.57352	-0.737624	0
1.2680	0.357768	-16.0343	-2.7427	0.1763	0
1.2687	1.88217	-15.7362	0.0070688	0.788285	0
1.2693	4.01323	-15.4257	-2.7427	0.1763	0
1.2700	6.15983	-16.0343	-4.87748	0.788285	0
1.2707	10.1264	-11.7618	-0.911876	1.70221	0
1.2713	17.4529	-5.96163	-2.13478	1.09225	0
1.2720	22.0261	-6.27213	-8.53912	1.09225	0
1.2727	18.6662	-11.4637	-6.7083	0.482293	0
1.2733	13.4863	-13.8981	-3.35061	-1.04362	0
1.2740	12.5686	-12.6809	-6.40434	-1.65357	0
1.2747	14.3885	-9.01697	-6.40434	-0.433658	0
1.2753	13.1752	-6.58264	-4.87748	1.09225	0
1.2760	8.60199	-7.19122	-9.14703	1.39824	0
1.2767	7.97979	-7.19122	-10.9849	0.482293	0
1.2773	8.89754	-4.44638	-10.6739	-0.737624	0
1.2780	4.93098	-2.60821	-13.7276	0.1763	0
1.2787	1.88217	-0.173881	-15.5584	2.31419	0
1.2793	4.32433	4.40912	-13.1197	2.92415	0
1.2800	2.48882	5.93679	-14.6466	2.92415	0
1.2807	-2.39549	4.71963	-17.9972	4.45006	0
1.2813	-1.47774	4.40912	-19.2201	4.75403	0
1.2820	-2.08439	2.88146	-19.2201	3.8401	0
1.2827	-4.52655	-0.471963	-18.9161	5.66998	0
1.2833	0.357768	-0.173881	-20.139	6.58593	0
1.2840	3.71768	0.745204	-19.8351	1.39824	0
1.2847	-1.77329	-2.60821	-16.1664	-2.56953	0
1.2853	-6.05095	-5.96163	-16.4774	0.482293	0
1.2860	-6.6576	-5.35305	-20.139	4.45006	0
1.2867	-6.05095	-5.96163	-19.2201	2.61816	0
1.2873	-3.00214	-8.40839	-17.6932	-0.737624	0
1.2880	-0.248882	-9.01697	-20.139	-1.04362	0
1.2887	0.668871	-8.71889	-20.7469	0.482293	0
1.2893	3.40658	-9.32747	-19.2201	1.70221	0
1.2900	7.07759	-8.71889	-18.6122	1.39824	0
1.2907	8.89754	-7.19122	-17.6932	0.1763	0
1.2913	10.733	-8.09789	-18.6122	-1.04362	0
1.2920	10.4219	-11.1532	-19.524	-1.04362	0
1.2927	10.4219	-10.8551	-16.7813	-0.737624	0
1.2933	14.6996	-6.27213	-14.9505	0.482293	0
1.2940	16.224	-4.74447	-14.3355	3.8401	0
1.2947	14.6996	-6.27213	-12.2008	5.66998	0
1.2953	19.895	-4.74447	-14.6466	2.92415	0
1.2960	24.4682	-4.13588	-20.139	1.09225	0
1.2967	16.8307	-8.09789	-17.6932	2.61816	0
1.2973	7.07759	-9.93606	-14.6466	0.788285	0
1.2980	4.32433	-8.71889	-17.3893	-3.17948	0
1.2987	3.40658	-9.32747	-17.3893	-2.87552	0
1.2993	3.40658	-8.71889	-14.6466	0.1763	0
1.3000	1.27552	-6.27213	-16.4774	1.09225	0
1.3007	-3.91989	-8.09789	-17.3893	-0.737624	0
1.3013	-4.52655	-9.32747	-15.5584	-2.56953	0
1.3020	-3.29769	-6.58264	-17.3893	-1.34961	0
1.3027	-7.57535	-5.96163	-18.9161	-0.433658	0
1.3033	-9.70641	-6.27213	-16.4774	-2.26353	0
1.3040	-6.6576	-4.13588	-14.3355	-1.65357	0
1.3047	-6.05095	-5.05497	-14.6466	0.1763	0
1.3053	-6.6576	-5.35305	-14.3355	-0.737624	0
1.3060	-4.83765	-2.31013	-11.5928	-2.26353	0
1.3067	-2.08439	-2.60821	-7.9312	-1.65357	0
1.3073	1.88217	-3.5273	-8.53912	-2.56953	0
1.3080	5.24208	-0.471963	-12.5047	-4.40143	0
1.3087	4.32433	-1.68913	-11.8968	-3.48548	0
1.3093	1.57107	-6.27213	-8.23516	-3.48548	0
1.3100	0.964419	-5.96163	-7.62724	-4.40143	0
1.3107	2.48882	-4.74447	-7.31621	-4.09543	0
1.3113	6.76649	-6.27213	-5.79642	-2.26353	0
1.3120	10.4219	-5.96163	-4.57352	-1.95957	0
1.3127	10.4219	-5.35305	-2.7427	-2.87552	0
1.3133	10.733	-5.05497	-1.82375	-3.48548	0
1.3140	12.5686	-4.13588	-1.82375	-3.48548	0
1.3147	14.3885	-5.96163	-2.43874	-3.48548	0
1.3153	15.3063	-8.09789	-4.26956	-1.95957	0
1.3160	11.9463	-6.27213	-3.9656	1.09225	0
1.3167	9.81529	-4.44638	0.0070688	1.39824	0
1.3173	13.4863	-4.13588	-1.21583	-0.127666	0
1.3180	11.6508	-3.2168	-4.26956	-0.737624	0
1.3187	7.07759	-1.08055	0.918945	0.1763	0
1.3193	12.5686	1.96237	5.19557	0.1763	0
1.3200	17.1418	3.80054	1.2229	-0.127666	0
1.3207	8.89754	0.447122	0.614986	-1.34961	0
1.3213	1.57107	-1.99963	2.74977	-2.56953	0
1.3220	0.668871	-0.782464	1.2229	-2.26353	0
1.3227	-1.16664	-0.782464	0.311027	-1.65357	0
1.3233	-0.871088	-2.91872	1.83789	-2.56953	0
1.3240	0.668871	-1.99963	2.44581	-3.78944	0
1.3247	-1.16664	-1.08055	3.97267	-3.48548	0
1.3253	-1.16664	-2.60821	4.58059	-3.48548	0
1.3260	1.57107	-2.91872	3.36475	-4.70539	0
1.3267	1.57107	-1.99963	4.58059	-4.40143	0
1.3273	2.19327	-2.91872	7.02639	-1.65357	0
1.3280	2.48882	-4.74447	6.41141	-0.127666	0
1.3287	0.668871	-4.44638	5.49953	0.482293	0
1.3293	1.57107	-3.82538	5.49953	2.0082	0
1.3300	4.01323	-4.13588	3.66871	0.482293	0
1.3307	4.32433	-5.35305	5.19557	-1.65357	0
1.3313	8.60199	-5.66355	7.02639	-0.737624	0
1.3320	12.2574	-6.27213	5.49953	-0.737624	0
1.3327	5.53763	-9.62555	3.97267	-1.65357	0
[truncated: 35,440 more rows]
