# Supplementary material for: Identification of Haptic Based Guiding Using Hard Reins
Source: PLoS One. 2015 Jul 22;10(7):e0132020. doi: 10.1371/journal.pone.0132020 (PMC4511788; doi:10.1371/journal.pone.0132020)
Supplement: S4 File — (ZIP) [file pone.0132020.s004.zip › EMGData2/Subject13/T11/t11.txt]

0.0000	-9.44414	-13.1198	0.621321	0.364743	0
0.0007	-17.0681	-11.2948	-4.87293	-3.29684	0
0.0013	-20.1266	-5.80299	-11.8939	-3.90842	0
0.0020	-24.3936	4.27234	-21.3557	-6.655	0
0.0027	-28.6607	8.54469	-28.6784	-9.09658	0
0.0033	-27.7506	11.5976	-36.9154	-11.8432	0
0.0040	-28.974	18.9228	-42.4096	-16.1147	0
0.0047	-33.241	21.9757	-40.8829	-17.0297	0
0.0053	-31.7192	20.1422	-40.2794	-14.8947	0
0.0060	-29.5857	21.6645	-41.1936	-16.1147	0
0.0067	-30.4958	22.5812	-37.8296	-16.7247	0
0.0073	-27.7506	18.9228	-33.2584	-13.0632	0
0.0080	-23.1702	16.1727	-26.85	-10.3166	0
0.0087	-20.425	12.5143	-15.249	-10.3166	0
0.0093	-11.2793	2.43894	-4.26049	-7.57	0
0.0100	-1.20849	-6.40851	4.27824	-3.29684	0
0.0107	1.23833	-9.15863	14.3525	-0.856833	0
0.0113	7.04208	-12.2115	21.977	2.50132	0
0.0120	17.1128	-19.2255	25.341	5.2479	0
0.0127	16.1878	-24.7174	31.4389	6.16291	0
0.0133	11.6224	-30.2092	39.9865	7.99449	0
0.0140	14.9793	-36.9289	44.2558	12.5711	0
0.0147	18.933	-38.4511	44.5665	14.0976	0
0.0153	19.8581	-35.3982	43.6523	11.6561	0
0.0160	22.6033	-35.0954	42.7291	11.3511	0
0.0167	22.6033	-34.1787	40.9007	13.4876	0
0.0173	19.5447	-30.2092	36.3207	13.4876	0
0.0180	19.8581	-29.3009	29.9122	9.51949	0
0.0187	19.2464	-26.8535	21.3734	5.85791	0
0.0193	13.7559	-16.7866	10.6867	3.41633	0
0.0200	7.95218	-7.02245	-0.603569	1.58475	0
0.0207	5.81867	-0.613939	-8.84051	-1.46683	0
0.0213	3.37184	9.76415	-14.6366	-5.73842	0
0.0220	-3.02869	18.9228	-19.5272	-9.09658	0
0.0227	-5.77391	22.8839	-25.6251	-11.2316	0
0.0233	-2.11859	28.073	-35.3887	-13.9782	0
0.0240	-1.20849	34.4815	-44.8505	-17.0297	0
0.0247	-8.22073	34.7927	-46.0754	-19.1663	0
0.0253	-14.0245	32.6565	-41.4954	-18.5563	0
0.0260	-15.8447	33.262	-39.9687	-16.4197	0
0.0267	-14.6362	33.5648	-39.9687	-15.5047	0
0.0273	-11.2793	29.9064	-35.0869	-14.8947	0
0.0280	-9.74253	25.3313	-26.85	-12.1482	0
0.0287	-9.44414	22.2784	-20.1308	-8.485	0
0.0293	-3.02869	17.0894	-11.2814	-5.43342	0
0.0300	3.68515	8.54469	-0.292909	-2.38184	0
0.0307	7.04208	1.52223	8.55648	0.974746	0
0.0313	14.3676	-2.43894	16.181	4.63633	0
0.0320	22.6033	-7.93916	26.2553	8.60449	0
0.0327	24.4384	-14.0365	35.1046	10.1295	0
0.0333	27.1836	-18.0061	39.6847	11.0461	0
0.0340	30.8389	-21.6645	42.7291	15.3177	0
0.0347	32.9724	-24.1118	43.6523	17.1492	0
0.0353	37.8661	-21.6645	39.9865	13.1826	0
0.0360	39.9996	-20.445	37.8473	11.9611	0
0.0367	32.0623	-22.5812	37.8473	15.0127	0
0.0373	24.4384	-20.445	33.578	12.5711	0
0.0380	21.3799	-15.256	25.9446	7.07791	0
0.0387	18.3363	-10.3781	18.3201	6.16291	0
0.0393	16.1878	-2.75011	7.02981	2.80632	0
0.0400	12.5325	7.62798	-5.78716	-2.68684	0
0.0407	5.20696	13.7337	-12.8081	-3.90842	0
0.0413	0.0149197	17.7033	-17.6899	-4.51842	0
0.0420	-3.95371	24.4146	-27.4535	-8.485	0
0.0427	-11.2793	31.7398	-37.226	-10.6216	0
0.0433	-17.6798	39.065	-45.1612	-11.5366	0
0.0440	-21.35	44.5568	-48.8181	-13.9782	0
0.0447	-22.5585	45.4735	-46.9896	-13.9782	0
0.0453	-20.1266	44.5568	-45.7647	-12.1482	0
0.0460	-19.8133	46.9958	-45.463	-11.2316	0
0.0467	-24.0952	49.1319	-39.6669	-10.3166	0
0.0473	-21.35	45.4735	-34.1727	-10.3166	0
0.0480	-15.8447	39.9733	-33.2584	-9.70658	0
0.0487	-17.6798	33.5648	-25.0126	-7.265	0
0.0493	-18.2915	23.8007	-10.9796	-5.73842	0
0.0500	-10.9659	13.7337	-4.57115	-5.43342	0
0.0507	-5.1622	7.62798	0.923106	-1.16183	0
0.0513	-3.95371	2.13617	13.4383	4.63633	0
0.0520	-2.11859	-2.75011	21.3734	7.07791	0
0.0527	0.939938	-5.49181	24.1161	8.29949	0
0.0533	6.11706	-10.6809	30.8264	11.6561	0
0.0540	10.0857	-18.0061	37.2438	13.4876	0
0.0547	10.6974	-20.445	38.4598	15.3177	0
0.0553	10.6974	-19.5283	38.158	17.1492	0
0.0560	10.0857	-20.1422	34.4922	17.4542	0
0.0567	6.11706	-18.62	28.9979	15.6227	0
0.0573	3.37184	-14.3477	27.1695	12.5711	0
0.0580	1.55164	-12.817	24.4179	11.6561	0
0.0587	-3.02869	-9.46139	15.2667	11.3511	0
0.0593	-3.95371	1.52223	3.36401	5.85791	0
0.0600	-2.7303	10.6809	-6.71027	-0.856833	0
0.0607	-7.92234	13.1198	-14.033	-1.77184	0
0.0613	-16.7697	17.0894	-20.4415	-2.07684	0
0.0620	-21.35	24.4146	-28.9802	-5.43342	0
0.0627	-21.9468	28.9897	-37.8296	-8.18	0
0.0633	-22.8718	33.5648	-42.7203	-10.9266	0
0.0640	-25.9154	38.7539	-46.9896	-14.8947	0
0.0647	-28.6607	39.3678	-48.5163	-15.1997	0
0.0653	-28.0639	37.5344	-46.6879	-13.0632	0
0.0660	-27.4522	37.2316	-45.7647	-14.2832	0
0.0667	-27.7506	37.2316	-42.7203	-14.5897	0
0.0673	-25.9154	35.0954	-36.9154	-11.2316	0
0.0680	-25.3037	31.1259	-32.646	-9.40158	0
0.0687	-25.0053	26.248	-24.409	-8.485	0
0.0693	-19.2016	19.2255	-9.45296	-2.99184	0
0.0700	-16.158	11.5976	0.621321	2.80632	0
0.0707	-18.5899	4.87787	6.11558	5.2479	0
0.0713	-14.0245	-0.916704	16.181	6.16291	0
0.0720	-5.77391	-8.24192	25.341	7.99449	0
0.0727	-7.60902	-17.7033	30.5246	10.1295	0
0.0733	-10.3542	-25.9368	37.5456	12.2661	0
0.0740	-3.95371	-31.7398	41.2025	13.4876	0
0.0747	0.939938	-33.262	38.158	14.4027	0
0.0753	0.328232	-30.8231	39.0722	14.7077	0
0.0760	-0.596786	-31.437	42.1256	15.3177	0
0.0767	0.328232	-34.1787	38.4598	16.2342	0
0.0773	2.76014	-31.1259	31.1371	15.3177	0
0.0780	2.46174	-25.0285	26.2553	13.4876	0
0.0787	-1.50689	-21.059	19.5361	11.6561	0
0.0793	-3.6404	-14.3477	7.33159	7.99449	0
0.0800	-4.86381	-4.57511	-5.48538	2.80632	0
0.0807	-12.1894	2.43894	-14.033	0.0597425	0
0.0813	-17.3814	6.71128	-20.7433	-2.99184	0
0.0820	-17.3814	10.6809	-27.7642	-7.57	0
0.0827	-17.6798	17.0894	-32.3442	-6.96	0
0.0833	-18.2915	27.7702	-39.3563	-6.655	0
0.0840	-17.3814	34.7927	-47.9039	-11.5366	0
0.0847	-19.2016	32.3453	-49.1288	-12.4532	0
0.0853	-21.35	28.9897	-45.463	-10.6216	0
0.0860	-18.2915	30.8231	-44.2469	-13.9782	0
0.0867	-13.0995	31.7398	-41.4954	-14.8947	0
0.0873	-13.4128	28.3842	-36.6136	-10.3166	0
0.0880	-19.8133	23.8007	-32.646	-8.485	0
0.0887	-26.8405	18.9228	-24.7108	-6.655	0
0.0893	-27.7506	10.6809	-11.2814	-0.245259	0
0.0900	-21.9468	-0.613939	-0.292909	1.58475	0
0.0907	-14.6362	-7.62798	6.41736	-0.55026	0
0.0913	-10.0558	-10.0753	14.6543	3.41633	0
0.0920	-6.38561	-16.7866	24.4179	9.82449	0
0.0927	-0.283473	-26.5508	30.8264	10.1295	0
0.0933	5.81867	-31.7398	33.578	11.6561	0
0.0940	9.17559	-36.0121	39.374	14.7077	0
0.0947	14.0543	-37.8456	45.7825	14.0976	0
0.0953	19.5447	-33.5732	43.3416	13.4876	0
0.0960	19.8581	-31.1259	35.1046	14.4027	0
0.0967	15.2777	-33.262	33.578	11.0461	0
0.0973	11.3091	-31.437	32.0513	7.68948	0
0.0980	8.56388	-28.9897	22.5895	9.51949	0
0.0987	7.04208	-27.4675	12.5241	7.68948	0
0.0993	4.59525	-19.5283	4.27824	1.88975	0
0.1000	0.328232	-9.15863	-5.78716	-0.245259	0
0.1007	-1.80528	-3.35564	-14.9472	-3.60341	0
0.1013	-3.6404	1.52223	-22.2699	-9.40158	0
0.1020	-10.9659	6.10575	-30.5069	-10.0116	0
0.1027	-17.6798	9.46139	-37.8296	-10.6216	0
0.1033	-17.3814	15.256	-44.8505	-16.7247	0
0.1040	-18.9032	20.7478	-49.1288	-19.7763	0
0.1047	-22.5585	21.3617	-46.9896	-17.9463	0
0.1053	-19.5149	19.8395	-44.5487	-17.0297	0
0.1060	-14.9346	18.0061	-43.0221	-14.2832	0
0.1067	-14.0245	15.8699	-38.1402	-10.3166	0
0.1073	-8.51912	15.256	-34.4745	-10.3166	0
0.1080	-2.7303	13.1198	-31.4211	-11.2316	0
0.1087	-4.56541	5.18905	-20.1308	-7.875	0
0.1093	-5.1622	-5.18905	-6.71027	-4.82342	0
0.1100	-0.596786	-13.431	0.310661	-3.60341	0
0.1107	-0.596786	-19.5283	7.02981	0.669744	0
0.1113	-3.02869	-24.1118	15.8792	5.2479	0
0.1120	0.626625	-28.6869	23.8144	6.77291	0
0.1127	7.04208	-32.9593	32.0513	8.29949	0
0.1133	11.6224	-37.2316	37.8473	10.4361	0
0.1140	14.3676	-40.2845	40.5989	11.3511	0
0.1147	14.0543	-40.5873	45.7825	12.8761	0
0.1153	13.4426	-39.6706	48.2234	14.7077	0
0.1160	14.666	-38.7623	42.7291	13.7926	0
0.1167	14.666	-36.0121	38.158	11.6561	0
0.1173	13.7559	-31.7398	37.2438	10.7411	0
0.1180	11.9208	-28.6869	32.6637	9.82449	0
0.1187	10.399	-22.5812	24.1161	7.07791	0
0.1193	11.0107	-11.9003	13.4383	1.58475	0
0.1200	8.86227	-5.18905	2.148	-3.90842	0
0.1207	0.939938	-2.13617	-5.78716	-6.35	0
0.1213	-6.69892	6.40851	-10.3672	-8.79	0
0.1220	-10.6676	15.5671	-17.3881	-12.4532	0
0.1227	-14.3229	17.7033	-26.85	-14.2832	0
0.1233	-16.4564	21.3617	-34.1727	-15.8097	0
0.1240	-17.6798	28.9897	-37.5278	-17.6413	0
0.1247	-19.2016	29.9064	-37.8296	-16.7247	0
0.1253	-18.9032	27.1563	-37.5278	-17.9463	0
0.1260	-18.2915	26.8535	-36.3118	-20.9979	0
0.1267	-16.7697	26.8535	-33.8709	-19.1663	0
0.1273	-13.0995	26.248	-28.3766	-15.5047	0
0.1280	-10.3542	24.1118	-21.3557	-14.2832	0
0.1287	-6.38561	15.8699	-14.3348	-11.2316	0
0.1293	3.37184	8.84745	-5.18359	-5.73842	0
0.1300	8.86227	8.84745	8.55648	-2.07684	0
0.1307	9.17559	4.57511	19.2343	2.19632	0
0.1313	17.7245	-3.35564	22.5895	6.16291	0
0.1320	26.8703	-5.80299	26.2553	7.07791	0
0.1327	26.2586	-11.2948	33.578	8.90949	0
0.1333	27.482	-22.8924	39.374	12.5711	0
0.1340	32.674	-27.4675	44.2558	14.4027	0
0.1347	31.4506	-25.6341	47.0074	15.3177	0
0.1353	30.5405	-25.9368	43.954	15.9292	0
0.1360	32.674	-24.7174	39.9865	15.0127	0
0.1367	32.674	-21.3617	38.158	15.3177	0
0.1373	34.5092	-19.2255	34.4922	14.0976	0
0.1380	35.4193	-15.256	28.0837	10.1295	0
0.1387	29.9288	-8.54469	18.9325	6.16291	0
0.1393	25.3485	-0.916704	6.41736	3.11132	0
0.1400	20.7682	7.01404	-2.74269	1.27975	0
0.1407	14.3676	13.431	-6.09782	0.669744	0
0.1413	11.6224	19.5283	-12.8081	-2.38184	0
0.1420	7.95218	27.1563	-21.6575	-6.35	0
0.1427	0.0149197	33.5648	-27.7642	-6.96	0
0.1433	-1.20849	37.8371	-35.3887	-9.40158	0
0.1440	0.626625	39.9733	-42.4096	-13.6732	0
0.1447	-7.60902	39.6706	-41.4954	-13.9782	0
0.1453	-14.0245	39.3678	-39.0545	-13.0632	0
0.1460	-11.5777	40.89	-37.8296	-12.1482	0
0.1467	-9.44414	39.9733	-33.2584	-10.3166	0
0.1473	-8.83243	36.9289	-27.7642	-10.0116	0
0.1480	-6.69892	34.1787	-23.1842	-10.9266	0
0.1487	-2.11859	28.073	-13.7223	-7.875	0
0.1493	5.20696	20.445	-2.13024	-2.38184	0
0.1500	9.78729	15.5671	6.41736	1.27975	0
0.1507	11.3091	8.54469	16.181	3.41633	0
0.1513	16.5011	-0.302764	26.8677	5.85791	0
0.1520	21.3799	-5.18905	34.4922	7.68948	0
0.1527	23.5134	-8.54469	41.2025	10.1295	0
0.1533	29.9288	-13.7337	46.0932	13.1826	0
0.1540	36.031	-16.7866	48.2234	16.5392	0
0.1547	36.3294	-16.4838	52.191	18.0642	0
0.1553	39.9996	-15.256	53.1052	15.3177	0
0.1560	42.1331	-12.817	45.7825	13.4876	0
0.1567	32.9724	-9.76415	39.374	16.2342	0
0.1573	23.8267	-8.54469	35.4064	14.7077	0
0.1580	21.6932	-5.80299	28.6962	8.90949	0
0.1587	15.2777	1.52223	19.5361	6.16291	0
0.1593	5.20696	9.46139	9.7725	4.33133	0
0.1600	0.0149197	17.3921	0.310661	0.669744	0
0.1607	-5.47551	26.248	-7.6245	-2.68684	0
0.1613	-15.8447	32.6565	-17.6899	-6.04342	0
0.1620	-24.0952	36.6177	-28.066	-9.70658	0
0.1627	-25.3037	41.8067	-33.2584	-10.0116	0
0.1633	-25.0053	47.2985	-38.7527	-10.0116	0
0.1640	-28.0639	50.3514	-44.5487	-12.7582	0
0.1647	-29.2724	52.4876	-44.8505	-13.9782	0
0.1653	-26.5271	52.7988	-43.9363	-13.6732	0
0.1660	-25.3037	50.0486	-42.4096	-14.2832	0
0.1667	-25.0053	46.9958	-35.6993	-14.5897	0
0.1673	-17.9931	45.4735	-32.0335	-12.1482	0
0.1680	-12.1894	41.8067	-32.646	-9.09658	0
0.1687	-14.0245	33.5648	-24.0984	-6.655	0
0.1693	-11.5777	23.8007	-9.45296	-2.99184	0
0.1700	-3.6404	16.4754	-0.603569	0.669744	0
0.1707	-0.283473	10.6809	7.02981	2.80632	0
0.1713	0.328232	3.05288	15.2667	6.16291	0
0.1720	4.90857	-5.18905	21.0628	8.29949	0
0.1727	11.6224	-12.2115	28.0837	10.1295	0
0.1733	17.4112	-18.3088	35.4064	14.4027	0
0.1740	20.7682	-21.3617	36.6313	17.1492	0
0.1747	21.9916	-21.3617	33.8798	14.4027	0
0.1753	25.3485	-21.3617	34.1904	12.2661	0
0.1760	27.1836	-22.2784	36.3207	13.7926	0
0.1767	24.4384	-20.1422	31.7495	13.4876	0
0.1773	25.0501	-17.0894	23.5037	11.9611	0
0.1780	25.9602	-15.8699	18.9325	10.7411	0
0.1787	21.9916	-10.6809	13.1276	7.99449	0
0.1793	21.0815	-1.53064	-0.603569	4.02633	0
0.1800	20.7682	3.96958	-11.8939	1.58475	0
0.1807	10.0857	7.32522	-17.6899	-2.07684	0
0.1813	-2.41698	14.0365	-26.5393	-7.875	0
0.1820	-7.92234	19.2255	-33.5602	-10.0116	0
0.1827	-14.9346	21.059	-39.3563	-9.40158	0
0.1833	-22.2601	26.248	-49.4305	-12.1482	0
0.1840	-22.8718	32.9593	-54.6141	-15.8097	0
0.1847	-23.1702	34.1787	-51.5697	-16.4197	0
0.1853	-24.0952	31.7398	-51.259	-16.4197	0
0.1860	-21.35	29.9064	-50.6554	-17.6413	0
0.1867	-20.425	27.7702	-45.7647	-17.0297	0
0.1873	-22.5585	25.3313	-43.3238	-13.9782	0
0.1880	-21.35	21.6645	-36.9154	-11.2316	0
0.1887	-18.9032	13.431	-23.4948	-7.265	0
0.1893	-19.5149	6.10575	-14.033	-4.51842	0
0.1900	-20.1266	0.916704	-6.71027	-3.90842	0
0.1907	-16.7697	-7.93916	6.71915	0.0597425	0
0.1913	-7.92234	-18.62	16.181	6.16291	0
0.1920	0.626625	-23.4979	17.7077	4.9429	0
0.1927	4.29686	-28.6869	24.4179	3.11132	0
0.1933	5.81867	-36.3149	34.4922	8.29949	0
0.1940	8.26549	-39.9817	38.158	12.5711	0
0.1947	9.78729	-41.8067	38.158	12.5711	0
0.1953	12.5325	-44.2541	37.8473	13.1826	0
0.1960	15.5761	-43.0346	35.1046	12.2661	0
0.1967	17.1128	-39.9817	29.6104	9.82449	0
0.1973	18.0229	-39.6706	24.4179	8.90949	0
0.1980	16.5011	-36.9289	19.5361	7.68948	0
0.1987	11.9208	-28.9897	10.6867	2.80632	0
0.1993	6.43037	-21.3617	-0.292909	-1.46683	0
0.2000	-0.283473	-15.256	-8.22807	-4.51842	0
0.2007	-6.69892	-8.24192	-14.033	-7.57	0
0.2013	-7.60902	-0.613939	-22.8824	-9.70658	0
0.2020	-9.44414	5.18905	-29.9033	-10.6216	0
0.2027	-15.8447	10.6809	-33.2584	-13.0632	0
0.2033	-16.158	17.3921	-40.5812	-16.7247	0
0.2040	-14.9346	21.6645	-48.2057	-20.0829	0
0.2047	-24.0952	19.2255	-47.2914	-20.6929	0
0.2053	-34.4644	17.0894	-44.2469	-19.7763	0
0.2060	-36.5979	20.1422	-43.6345	-19.1663	0
0.2067	-35.9862	20.7478	-39.0545	-17.6413	0
0.2073	-39.0447	17.0894	-31.4211	-13.6732	0
0.2080	-41.4916	12.817	-25.3233	-9.40158	0
0.2087	-38.433	8.54469	-16.4739	-9.09658	0
0.2093	-29.5857	-0.302764	-3.9587	-7.57	0
0.2100	-22.5585	-10.3781	5.19247	-0.856833	0
0.2107	-18.9032	-17.3921	10.6867	3.41633	0
0.2113	-11.5777	-22.2784	17.4059	2.50132	0
0.2120	-3.02869	-27.7702	26.8677	5.55291	0
0.2127	2.14843	-32.3453	34.4922	12.2661	0
0.2133	7.95218	-36.9289	38.158	13.4876	0
0.2140	11.3091	-42.4207	42.1256	12.8761	0
0.2147	10.399	-40.8984	46.0932	13.7926	0
0.2153	15.2777	-34.1787	43.6523	12.5711	0
0.2160	22.6033	-34.4815	38.158	9.82449	0
0.2167	17.1128	-37.5344	35.1046	9.51949	0
0.2173	7.65378	-32.3453	31.4389	8.90949	0
0.2180	10.399	-26.248	24.1161	7.99449	0
0.2187	12.5325	-22.5812	15.2667	6.16291	0
0.2193	3.68515	-14.6504	4.27824	2.50132	0
0.2200	-3.02869	-6.71128	-7.01205	-2.07684	0
0.2207	-3.02869	-3.05288	-14.033	-5.73842	0
0.2213	-5.1622	3.05288	-21.6575	-10.6216	0
0.2220	-10.9659	9.46139	-30.5069	-13.3682	0
0.2227	-15.8447	11.9003	-35.0869	-13.3682	0
0.2233	-19.5149	16.1727	-41.1936	-13.9782	0
0.2240	-20.7383	21.9757	-46.0754	-14.8947	0
0.2247	-17.9931	22.5812	-44.2469	-14.8947	0
0.2253	-17.6798	20.445	-42.4096	-14.8947	0
0.2260	-20.425	19.8395	-40.5812	-12.7582	0
0.2267	-17.6798	18.6116	-32.0335	-9.40158	0
0.2273	-10.9659	17.0894	-26.2375	-9.70658	0
0.2280	-8.51912	14.3393	-25.0126	-10.3166	0
0.2287	-8.51912	6.40851	-14.033	-6.35	0
0.2293	-6.38561	-3.05288	-1.21601	-1.16183	0
0.2300	-4.86381	-8.54469	4.27824	1.58475	0
0.2307	-2.11859	-13.1198	11.601	2.50132	0
0.2313	3.07345	-18.9228	22.2877	5.2479	0
0.2320	7.04208	-21.6645	28.9979	12.5711	0
0.2327	10.6974	-25.3313	35.4064	17.1492	0
0.2333	14.3676	-33.262	41.2025	15.3177	0
0.2340	14.9793	-35.0954	43.6523	15.9292	0
0.2347	14.666	-29.6036	44.8683	18.9808	0
0.2353	17.7245	-29.6036	42.1256	16.2342	0
0.2360	19.8581	-32.9593	37.5456	13.4876	0
0.2367	19.5447	-29.6036	37.2438	14.7077	0
0.2373	19.8581	-26.5508	33.578	14.4027	0
0.2380	17.4112	-25.3313	23.8144	12.8761	0
0.2387	16.1878	-17.3921	17.7077	13.4876	0
0.2393	20.7682	-5.80299	10.3849	9.82449	0
0.2400	20.4698	0.302764	-3.9587	2.50132	0
0.2407	10.6974	5.79458	-14.3348	-1.16183	0
0.2413	3.98355	13.1198	-16.7757	-1.46683	0
0.2420	2.14843	17.3921	-22.5717	-4.82342	0
0.2427	-3.02869	22.8839	-33.2584	-9.09658	0
0.2433	-9.13083	32.6565	-40.2794	-10.3166	0
0.2440	-14.6362	38.1483	-42.1078	-9.40158	0
0.2447	-23.4835	36.9289	-43.9363	-9.70658	0
0.2453	-27.7506	36.3149	-43.6345	-10.3166	0
0.2460	-24.7069	36.6177	-38.7527	-8.18	0
0.2467	-24.3936	35.3982	-36.0011	-8.485	0
0.2473	-27.1388	33.876	-35.0869	-12.1482	0
0.2480	-22.5585	31.7398	-26.85	-9.70658	0
0.2487	-12.4878	25.3313	-15.249	-2.07684	0
0.2493	-6.99732	15.5671	-9.15117	1.58475	0
0.2500	-5.77391	8.24192	-1.81958	3.41633	0
0.2507	0.328232	4.27234	9.7725	8.90949	0
0.2513	12.2192	-0.613939	15.8792	11.6561	0
0.2520	17.4112	-8.24192	20.4503	11.6561	0
0.2527	13.7559	-18.0061	31.4389	14.7077	0
0.2533	12.5325	-27.1647	40.5989	19.5908	0
0.2540	16.1878	-30.2092	40.5989	19.8958	0
0.2547	18.0229	-26.248	39.0722	16.8442	0
0.2553	17.7245	-23.1951	39.374	16.2342	0
0.2560	18.933	-23.8007	36.3207	16.5392	0
0.2567	17.1128	-22.2784	30.5246	15.0127	0
0.2573	11.9208	-17.3921	26.2553	11.3511	0
0.2580	7.04208	-11.9003	19.5361	8.90949	0
0.2587	4.29686	-3.66681	8.85826	7.38291	0
0.2593	2.14843	7.32522	-1.21601	4.33133	0
0.2600	-0.895179	15.256	-8.84051	0.0597425	0
0.2607	-5.77391	20.7478	-17.3881	-2.38184	0
0.2613	-12.1894	27.1563	-26.85	-3.60341	0
0.2620	-18.2915	31.4286	-33.8709	-4.82342	0
0.2627	-21.35	34.7927	-38.7527	-7.57	0
0.2633	-21.9468	41.8067	-44.8505	-11.2316	0
0.2640	-25.0053	46.693	-48.8181	-13.3682	0
0.2647	-30.8091	43.6401	-46.9896	-13.3682	0
0.2653	-34.166	41.8067	-44.2469	-13.0632	0
0.2660	-33.241	43.0262	-44.2469	-11.8432	0
0.2667	-31.4208	39.9733	-40.5812	-10.0116	0
0.2673	-28.6607	34.1787	-32.3442	-7.57	0
0.2680	-26.2288	30.2092	-24.7108	-5.43342	0
0.2687	-24.0952	23.8007	-15.8614	-1.77184	0
0.2693	-17.9931	15.256	-4.87293	1.27975	0
0.2700	-9.13083	8.54469	2.44978	2.80632	0
0.2707	-2.11859	1.21947	8.55648	5.85791	0
0.2713	2.46174	-7.62798	17.0952	10.1295	0
0.2720	3.98355	-13.7337	26.2553	11.3511	0
0.2727	7.04208	-17.7033	34.4922	9.21449	0
0.2733	14.3676	-21.059	39.374	10.1295	0
0.2740	19.2464	-24.1118	41.2025	15.0127	0
0.2747	18.933	-25.9368	42.7291	16.8442	0
0.2753	22.6033	-25.9368	42.7291	14.7077	0
0.2760	26.2586	-25.0285	38.158	12.5711	0
0.2767	21.6932	-26.248	32.9655	12.2661	0
0.2773	14.0543	-25.9368	29.9122	12.5711	0
0.2780	9.78729	-21.059	25.341	11.0461	0
0.2787	4.90857	-13.1198	13.7401	6.16291	0
0.2793	-0.283473	-4.88628	0.310661	0.669744	0
0.2800	-5.47551	2.43894	-7.01205	-1.77184	0
0.2807	-11.876	8.54469	-12.8081	-2.99184	0
0.2813	-17.3814	15.256	-24.0984	-6.655	0
0.2820	-20.425	21.6645	-32.9478	-10.3166	0
0.2827	-23.4835	25.9368	-36.0011	-11.2316	0
0.2833	-28.6607	29.6036	-42.4096	-12.4532	0
0.2840	-31.4208	32.0426	-46.9896	-14.2832	0
0.2847	-29.5857	32.3453	-44.2469	-14.8947	0
0.2853	-26.8405	32.6565	-43.3238	-13.9782	0
0.2860	-27.7506	33.5648	-43.3238	-11.5366	0
0.2867	-26.8405	29.9064	-36.9154	-9.40158	0
0.2873	-18.5899	24.4146	-30.5069	-10.3166	0
0.2880	-13.7112	21.6645	-25.9357	-9.09658	0
0.2887	-14.9346	14.6504	-15.8614	-3.60341	0
0.2893	-12.1894	3.35564	-3.9587	1.27975	0
0.2900	-3.95371	-3.05288	2.44978	3.41633	0
0.2907	2.46174	-8.54469	9.16005	6.16291	0
0.2913	8.26549	-18.3088	20.1486	7.99449	0
0.2920	14.3676	-25.9368	30.2228	9.21449	0
0.2927	18.0229	-27.7702	35.4064	11.6561	0
0.2933	20.7682	-32.9593	37.8473	14.4027	0
0.2940	21.0815	-38.7623	39.6847	14.4027	0
0.2947	14.666	-39.065	39.9865	12.8761	0
0.2953	5.81867	-36.9289	38.7616	13.1826	0
0.2960	0.626625	-36.0121	39.0722	12.2661	0
0.2967	0.328232	-33.5732	37.2438	10.7411	0
0.2973	3.37184	-29.6036	29.9122	12.8761	0
0.2980	3.98355	-25.3313	22.9001	13.4876	0
0.2987	1.85004	-19.8395	15.8792	7.07791	0
0.2993	3.68515	-11.5976	1.53555	-0.245259	0
0.3000	2.14843	-3.66681	-10.669	-3.90842	0
0.3007	-7.92234	0.605529	-14.033	-7.875	0
0.3013	-15.233	2.43894	-20.4415	-11.2316	0
0.3020	-16.7697	7.93075	-32.3442	-11.8432	0
0.3027	-20.425	14.3393	-39.9687	-15.1997	0
0.3033	-24.3936	18.6116	-43.3238	-19.4713	0
0.3040	-25.3037	21.059	-44.2469	-17.9463	0
0.3047	-26.2288	23.4979	-42.4096	-14.8947	0
0.3053	-26.8405	22.5812	-42.1078	-16.4197	0
0.3060	-25.0053	19.8395	-42.4096	-17.0297	0
0.3067	-22.5585	17.7033	-37.8296	-15.5047	0
0.3073	-19.8133	14.3393	-30.5069	-14.5897	0
0.3080	-16.158	7.93075	-21.9681	-11.8432	0
0.3087	-9.44414	0.605529	-12.1956	-7.57	0
0.3093	-1.20849	-5.18905	-3.04447	-4.82342	0
0.3100	1.55164	-11.2948	7.33159	-2.07684	0
0.3107	3.98355	-16.4838	19.2343	2.50132	0
0.3113	15.5761	-20.7562	26.2553	4.02633	0
0.3120	26.2586	-27.1647	28.3855	4.02633	0
0.3127	23.5134	-35.7094	34.1904	7.38291	0
0.3133	19.8581	-41.8067	41.2025	10.4361	0
0.3140	23.5134	-44.2541	44.5665	8.29949	0
0.3147	25.9602	-44.8596	45.4807	6.77291	0
0.3153	25.0501	-44.8596	44.5665	8.90949	0
0.3160	25.0501	-44.2541	41.8149	10.7411	0
0.3167	25.0501	-42.4207	39.0722	11.0461	0
0.3173	25.3485	-38.7623	34.1904	8.60449	0
0.3180	24.7368	-34.4815	25.341	4.02633	0
0.3187	18.933	-29.6036	14.3525	0.669744	0
0.3193	12.5325	-22.2784	4.27824	-0.245259	0
0.3200	10.6974	-14.9532	-3.9587	-2.68684	0
0.3207	8.86227	-9.76415	-11.8939	-5.73842	0
0.3213	3.07345	-4.57511	-21.3557	-7.57	0
0.3220	-3.02869	2.43894	-28.6784	-9.40158	0
0.3227	-5.77391	10.6809	-33.2584	-12.1482	0
0.3233	-5.77391	17.7033	-39.0545	-15.8097	0
0.3240	-6.69892	20.445	-45.463	-20.3879	0
0.3247	-12.1894	19.5283	-44.8505	-20.0829	0
0.3253	-21.35	18.9228	-39.6669	-17.0297	0
0.3260	-25.9154	19.2255	-37.8296	-17.9463	0
0.3267	-24.0952	18.3088	-35.0869	-18.8613	0
0.3273	-22.8718	15.8699	-29.5926	-14.8947	0
0.3280	-23.4835	10.3781	-23.1842	-11.2316	0
0.3287	-19.2016	3.35564	-13.1188	-9.09658	0
0.3293	-12.4878	-2.75011	-1.21601	-6.35	0
0.3300	-9.13083	-7.93916	4.27824	-2.99184	0
0.3307	-2.41698	-13.1198	8.85826	1.27975	0
0.3313	6.11706	-19.8395	19.2343	5.55291	0
0.3320	9.17559	-28.073	29.3086	6.16291	0
0.3327	15.8894	-33.876	35.4064	7.07791	0
0.3333	30.2272	-35.0954	39.9865	11.6561	0
0.3340	34.5092	-35.7094	41.8149	14.4027	0
0.3347	29.6155	-35.0954	42.1256	12.5711	0
0.3353	34.1958	-32.9593	40.9007	11.0461	0
0.3360	39.0746	-31.437	34.4922	10.1295	0
0.3367	30.8389	-31.437	29.9122	9.21449	0
0.3373	21.3799	-28.3842	28.9979	9.82449	0
0.3380	18.6346	-19.8395	20.761	7.38291	0
0.3387	15.5761	-9.15863	7.02981	0.669744	0
0.3393	11.6224	-0.302764	-0.905354	-2.99184	0
0.3400	7.95218	6.40851	-6.71027	-2.07684	0
0.3407	4.29686	12.5143	-17.6899	-3.90842	0
0.3413	0.939938	19.2255	-28.3766	-8.485	0
0.3420	-2.7303	25.6341	-34.1727	-10.3166	0
0.3427	-6.38561	30.5203	-38.1402	-13.0632	0
0.3433	-7.60902	33.262	-43.3238	-17.6413	0
0.3440	-11.2793	35.701	-46.6879	-18.2513	0
0.3447	-15.8447	38.7539	-46.0754	-16.1147	0
0.3453	-14.9346	37.2316	-44.2469	-17.0297	0
0.3460	-14.0245	30.8231	-42.1078	-16.7247	0
0.3467	-16.158	28.9897	-36.9154	-13.0632	0
0.3473	-13.0995	29.6036	-30.8175	-10.9266	0
0.3480	-11.2793	23.1951	-25.9357	-10.6216	0
0.3487	-16.7697	12.817	-16.7757	-8.485	0
0.3493	-19.5149	7.01404	-2.13024	-6.04342	0
0.3500	-14.0245	2.7417	9.7725	-2.38184	0
0.3507	-8.22073	-5.80299	15.5685	3.11132	0
0.3513	-3.95371	-15.8699	22.2877	4.33133	0
0.3520	3.07345	-22.2784	30.2228	3.41633	0
0.3527	10.6974	-25.0285	36.6313	7.07791	0
0.3533	15.2777	-27.7702	40.9007	12.5711	0
0.3540	15.2777	-31.1259	42.7291	15.9292	0
0.3547	15.8894	-32.9593	42.4274	16.2342	0
0.3553	19.8581	-33.876	42.1256	13.1826	0
0.3560	19.2464	-33.876	39.9865	11.3511	0
0.3567	15.2777	-29.6036	36.3207	12.2661	0
0.3573	15.5761	-23.1951	31.7495	10.7411	0
0.3580	11.3091	-18.62	24.1161	9.51949	0
0.3587	0.0149197	-10.6809	13.1276	8.90949	0
0.3593	-3.02869	-0.302764	3.06223	3.41633	0
0.3600	-2.11859	4.87787	-5.78716	-2.99184	0
0.3607	-11.2793	7.32522	-15.8614	-3.90842	0
0.3613	-23.1702	13.7337	-24.7108	-6.04342	0
0.3620	-27.4522	21.059	-30.5069	-11.2316	0
0.3627	-30.4958	24.7174	-36.0011	-13.3682	0
0.3633	-35.0761	28.073	-40.8829	-13.6732	0
0.3640	-35.6878	31.7398	-43.3238	-15.5047	0
0.3647	-34.166	32.6565	-43.0221	-15.5047	0
0.3653	-32.0176	32.0426	-39.6669	-13.3682	0
0.3660	-29.5857	31.1259	-35.3887	-12.7582	0
0.3667	-27.7506	29.9064	-32.3442	-12.1482	0
0.3673	-25.0053	28.073	-27.7642	-10.3166	0
0.3680	-22.2601	23.1951	-19.5272	-7.57	0
0.3687	-18.5899	13.7337	-7.92628	-4.82342	0
0.3693	-11.2793	6.10575	2.44978	-1.77184	0
0.3700	-5.77391	1.52223	10.9974	2.50132	0
0.3707	-2.7303	-5.18905	20.1486	7.68948	0
0.3713	5.81867	-11.9003	28.6962	9.82449	0
0.3720	13.7559	-15.8699	32.9655	9.21449	0
0.3727	11.6224	-22.2784	37.8473	11.9611	0
0.3733	10.0857	-29.3009	44.5665	15.9292	0
0.3740	14.3676	-31.7398	47.0074	15.0127	0
0.3747	15.8894	-33.262	44.5665	12.8761	0
0.3753	15.8894	-33.5732	42.7291	12.8761	0
0.3760	18.3363	-28.9897	40.9007	11.0461	0
0.3767	19.8581	-25.0285	36.0189	9.51949	0
0.3773	20.1565	-23.4979	28.6962	10.4361	0
0.3780	18.933	-16.7866	19.8468	8.29949	0
0.3787	15.8894	-7.93916	10.3849	2.80632	0
0.3793	14.3676	-3.05288	1.83734	1.27975	0
0.3800	12.5325	1.52223	-6.71027	0.974746	0
0.3807	7.95218	8.54469	-16.7757	-4.21342	0
0.3813	3.07345	14.3393	-25.6251	-8.485	0
0.3820	-3.02869	21.3617	-31.4211	-6.655	0
0.3827	-7.92234	31.7398	-36.6136	-8.485	0
0.3833	-5.47551	38.7539	-43.3238	-14.2832	0
0.3840	-3.02869	39.065	-47.9039	-16.7247	0
0.3847	-8.83243	35.701	-44.5487	-15.8097	0
0.3853	-12.1894	32.9593	-39.3563	-16.1147	0
0.3860	-8.51912	33.5648	-38.1402	-14.2832	0
0.3867	-6.69892	35.0954	-35.0869	-11.2316	0
0.3873	-5.77391	29.9064	-27.4535	-11.2316	0
0.3880	-0.895179	19.8395	-20.4415	-11.5366	0
0.3887	4.90857	11.5976	-11.8939	-6.35	0
0.3893	10.6974	6.71128	-0.292909	-0.55026	0
0.3900	17.4112	2.43894	9.47071	1.58475	0
0.3907	23.8267	-2.43894	18.0094	2.50132	0
0.3913	30.5405	-10.3781	26.557	5.2479	0
0.3920	38.4778	-17.7033	32.6637	7.99449	0
0.3927	47.3251	-21.059	38.158	10.7411	0
0.3933	54.6507	-23.8007	44.5665	14.4027	0
0.3940	59.5294	-27.1647	47.611	16.2342	0
0.3947	64.7215	-27.4675	47.0074	15.6227	0
0.3953	71.122	-25.0285	43.3416	15.3177	0
0.3960	72.047	-23.1951	38.158	15.0127	0
0.3967	63.498	-22.8924	33.8798	11.9611	0
0.3973	53.7257	-21.059	27.7819	9.51949	0
0.3980	44.5799	-15.256	18.6219	7.99449	0
0.3987	30.8389	-5.49181	10.9974	5.2479	0
0.3993	17.4112	2.43894	2.44978	1.27975	0
0.4000	12.2192	5.49181	-9.75474	-0.856833	0
0.4007	11.3091	10.0669	-19.5272	-2.99184	0
0.4013	7.65378	18.9228	-26.2375	-7.57	0
0.4020	1.85004	26.248	-34.4745	-12.1482	0
0.4027	-0.895179	29.2925	-42.1078	-13.9782	0
0.4033	-1.50689	32.6565	-45.463	-14.2832	0
0.4040	-4.86381	36.0121	-46.9896	-13.9782	0
0.4047	-10.0558	36.9289	-47.6021	-13.0632	0
0.4053	-11.2793	37.5344	-46.3772	-13.0632	0
0.4060	-11.5777	38.7539	-43.0221	-13.0632	0
0.4067	-10.9659	37.2316	-36.9154	-11.2316	0
0.4073	-3.95371	34.4815	-32.646	-10.0116	0
0.4080	4.29686	30.8231	-27.1517	-10.6216	0
0.4087	4.90857	21.6645	-14.9472	-7.57	0
0.4093	3.37184	10.6809	-4.57115	-1.77184	0
0.4100	5.81867	5.18905	-0.292909	1.58475	0
0.4107	8.26549	0.916704	7.63337	4.63633	0
0.4113	7.95218	-5.80299	19.8468	8.90949	0
0.4120	7.95218	-9.46139	25.9446	12.8761	0
0.4127	9.78729	-11.2948	30.8264	16.2342	0
0.4133	10.6974	-16.7866	39.6847	18.6758	0
0.4140	9.17559	-20.445	41.8149	18.0642	0
0.4147	7.95218	-19.5283	36.9331	16.8442	0
0.4153	6.43037	-18.62	36.3207	17.4542	0
0.4160	2.46174	-16.7866	37.8473	17.4542	0
0.4167	-1.50689	-11.9003	33.578	15.6227	0
0.4173	-3.02869	-8.54469	27.7819	13.4876	0
0.4180	-6.08722	-5.49181	19.5361	12.5711	0
0.4187	-10.3542	3.35564	7.63337	9.82449	0
0.4193	-10.3542	14.3393	-3.04447	3.41633	0
0.4200	-10.3542	22.5812	-12.5063	-2.07684	0
0.4207	-18.2915	28.6869	-23.4948	-4.82342	0
0.4213	-28.6607	32.9593	-31.4211	-6.655	0
0.4220	-33.5543	35.701	-35.3887	-8.18	0
0.4227	-35.9862	41.2012	-41.4954	-9.09658	0
0.4233	-39.6564	49.1319	-47.9039	-10.9266	0
0.4240	-41.1782	51.5709	-48.8181	-11.2316	0
0.4247	-42.4017	48.518	-46.6879	-10.3166	0
0.4253	-46.057	47.2985	-45.1612	-11.2316	0
0.4260	-49.4139	46.0791	-42.4096	-10.9266	0
0.4267	-47.2804	42.1095	-36.0011	-9.40158	0
0.4273	-44.2368	38.7539	-29.9033	-8.79	0
0.4280	-40.5665	33.5648	-21.6575	-6.35	0
0.4287	-32.9426	22.5812	-9.75474	-0.856833	0
0.4293	-27.7506	12.817	1.22489	2.19632	0
0.4300	-24.7069	7.62798	9.7725	4.9429	0
0.4307	-16.7697	0.302764	20.4503	10.4361	0
0.4313	-7.60902	-5.80299	29.9122	12.2661	0
0.4320	-4.2521	-7.62798	33.578	11.3511	0
0.4327	-3.95371	-14.0365	37.8473	14.7077	0
0.4333	-4.56541	-25.0285	45.4807	18.3692	0
0.4340	-3.95371	-30.2092	47.3092	17.7592	0
0.4347	0.626625	-30.5203	44.2558	15.3177	0
0.4353	1.55164	-32.0426	43.954	15.0127	0
0.4360	-5.1622	-30.8231	42.4274	15.9292	0
0.4367	-9.44414	-26.8535	35.4064	15.9292	0
0.4373	-9.44414	-24.4146	31.1371	13.1826	0
0.4380	-12.8011	-20.445	27.1695	10.4361	0
0.4387	-17.6798	-13.1198	14.3525	8.60449	0
0.4393	-19.8133	-6.40851	1.83734	5.2479	0
0.4400	-22.8718	-0.613939	-2.13024	1.88975	0
0.4407	-24.0952	7.01404	-9.45296	-2.07684	0
0.4413	-23.4835	15.5671	-22.2699	-6.96	0
0.4420	-26.2288	23.4979	-28.3766	-7.57	0
0.4427	-27.7506	30.2092	-30.5069	-5.73842	0
0.4433	-25.0053	36.6177	-38.7527	-8.79	0
0.4440	-27.4522	39.6706	-45.7647	-12.1482	0
0.4447	-33.8527	38.7539	-43.6345	-11.5366	0
0.4453	-35.6878	36.0121	-39.6669	-12.4532	0
0.4460	-34.4644	30.8231	-36.3118	-12.1482	0
0.4467	-32.3309	26.5508	-30.5069	-10.3166	0
0.4473	-27.4522	26.8535	-26.5393	-12.7582	0
0.4480	-21.9468	24.4146	-24.409	-11.8432	0
0.4487	-16.158	14.6504	-14.033	-3.60341	0
0.4493	-7.31063	6.71128	1.53555	-0.245259	0
0.4500	-1.20849	3.35564	8.85826	-1.16183	0
0.4507	3.37184	-3.05288	14.0419	2.80632	0
0.4513	12.5325	-10.3781	23.5037	4.9429	0
0.4520	18.933	-15.8699	30.8264	6.16291	0
0.4527	20.7682	-21.6645	35.4064	12.2661	0
0.4533	24.7368	-25.0285	40.9007	13.4876	0
0.4540	27.7953	-25.6341	43.954	10.7411	0
0.4547	29.3171	-26.8535	43.954	12.8761	0
0.4553	36.6427	-25.9368	42.4274	13.4876	0
0.4560	40.6113	-22.2784	36.3207	8.90949	0
0.4567	33.5841	-21.3617	30.2228	9.21449	0
0.4573	28.7054	-19.5283	26.557	10.7411	0
0.4580	26.8703	-13.7337	18.3201	7.38291	0
0.4587	18.0229	-6.10575	5.50313	4.9429	0
0.4593	8.26549	0.916704	-2.74269	3.11132	0
0.4600	3.98355	7.32522	-8.53873	-2.07684	0
0.4607	-1.50689	14.3393	-17.6899	-6.655	0
0.4613	-9.13083	21.3617	-28.3766	-9.40158	0
0.4620	-14.0245	26.8535	-36.0011	-12.4532	0
0.4627	-17.0681	32.6565	-42.7203	-15.8097	0
0.4633	-19.5149	38.1483	-47.9039	-17.0297	0
0.4640	-22.2601	38.1483	-47.9039	-17.6413	0
0.4647	-25.0053	35.3982	-45.463	-18.2513	0
0.4653	-25.0053	36.6177	-45.463	-17.0297	0
0.4660	-24.3936	35.3982	-43.3238	-14.5897	0
0.4667	-23.4835	31.4286	-35.3887	-13.0632	0
0.4673	-17.9931	30.8231	-28.9802	-12.4532	0
0.4680	-12.4878	25.0201	-23.7966	-10.3166	0
0.4687	-13.7112	11.9003	-12.1956	-6.96	0
0.4693	-13.7112	4.27234	-0.292909	-3.60341	0
0.4700	-8.51912	0	6.11558	0.974746	0
0.4707	-3.95371	-8.54469	13.4383	4.33133	0
0.4713	0.328232	-15.5671	22.5895	4.63633	0
0.4720	7.34047	-18.62	27.1695	7.07791	0
0.4727	11.6224	-25.0285	32.0513	10.7411	0
0.4733	11.9208	-29.3009	39.6847	10.7411	0
0.4740	14.0543	-28.6869	42.7291	11.3511	0
0.4747	17.1128	-30.5203	40.5989	13.1826	0
0.4753	17.4112	-32.6565	36.6313	11.3511	0
0.4760	16.5011	-28.6869	32.0513	10.1295	0
0.4767	16.5011	-23.4979	28.9979	11.9611	0
0.4773	17.4112	-19.8395	25.0304	9.82449	0
0.4780	15.2777	-12.2115	16.181	4.33133	0
0.4787	8.26549	-3.96958	5.50313	2.19632	0
0.4793	5.20696	0	-3.9587	-0.856833	0
0.4800	4.29686	6.40851	-13.4205	-4.82342	0
0.4807	-4.86381	18.0061	-21.3557	-6.04342	0
0.4813	-17.3814	25.0201	-28.066	-8.79	0
0.4820	-22.2601	27.1563	-36.3118	-13.9782	0
0.4827	-25.9154	33.5648	-43.0221	-15.8097	0
0.4833	-31.4208	40.89	-46.9896	-16.7247	0
0.4840	-33.241	42.1095	-48.5163	-20.0829	0
0.4847	-31.7192	42.7234	-46.9896	-20.3879	0
0.4853	-32.3309	44.2457	-45.1612	-16.4197	0
0.4860	-33.241	40.5873	-43.3238	-15.8097	0
0.4867	-31.4208	36.0121	-37.8296	-17.6413	0
0.4873	-28.6607	34.1787	-30.5069	-15.5047	0
0.4880	-27.7506	28.073	-22.2699	-8.79	0
0.4887	-25.0053	17.3921	-10.9796	-3.90842	0
0.4893	-15.8447	10.0669	-1.21601	-2.99184	0
0.4900	-7.60902	6.10575	5.50313	0.974746	0
0.4907	-3.02869	0.605529	14.965	7.38291	0
0.4913	7.65378	-6.10575	23.5037	8.29949	0
0.4920	18.0229	-11.9003	27.4713	6.16291	0
0.4927	16.1878	-15.8699	33.578	8.90949	0
0.4933	14.3676	-19.2255	39.6847	12.2661	0
0.4940	21.0815	-23.1951	39.374	11.6561	0
0.4947	22.6033	-25.0285	38.158	11.6561	0
0.4953	18.0229	-23.8007	39.0722	13.1826	0
0.4960	18.6346	-23.1951	35.4064	12.2661	0
0.4967	19.2464	-20.7562	29.3086	11.3511	0
0.4973	16.5011	-14.9532	24.1161	12.2661	0
0.4980	14.666	-9.46139	16.181	9.51949	0
0.4987	10.6974	-3.05288	5.19247	2.19632	0
0.4993	4.29686	4.87787	-5.18359	-3.90842	0
0.5000	2.14843	10.9836	-14.9472	-4.82342	0
0.5007	0.328232	16.1727	-24.0984	-4.21342	0
0.5013	-6.38561	22.5812	-32.0335	-6.96	0
0.5020	-12.4878	26.5508	-37.226	-12.4532	0
0.5027	-13.4128	31.4286	-40.2794	-14.2832	0
0.5033	-13.0995	38.1483	-43.0221	-13.3682	0
0.5040	-17.3814	39.9733	-46.6879	-14.5897	0
0.5047	-27.4522	37.5344	-46.6879	-16.7247	0
0.5053	-37.2096	37.8371	-43.9363	-16.4197	0
0.5060	-42.4017	38.1483	-41.4954	-15.8097	0
0.5067	-43.0134	35.3982	-36.0011	-16.4197	0
0.5073	-40.5665	31.4286	-28.3766	-13.9782	0
0.5080	-36.9112	25.0201	-21.3557	-8.485	0
0.5087	-32.6293	16.1727	-12.8081	-3.90842	0
0.5093	-27.7506	8.24192	-1.21601	-2.07684	0
0.5100	-21.6484	0.605529	7.94404	0.974746	0
0.5107	-15.8447	-4.88628	15.5685	5.2479	0
0.5113	-10.3542	-8.54469	23.8144	8.90949	0
0.5120	-5.77391	-16.1727	30.8264	11.6561	0
0.5127	-0.283473	-25.3313	38.158	13.4876	0
0.5133	5.50535	-28.3842	44.2558	14.4027	0
0.5140	7.95218	-29.6036	44.2558	15.3177	0
0.5147	8.86227	-32.3453	42.7291	17.1492	0
0.5153	13.7559	-31.1259	42.4274	17.1492	0
0.5160	16.5011	-26.8535	37.2438	13.7926	0
0.5167	10.6974	-26.8535	29.9122	10.1295	0
0.5173	3.98355	-26.5508	27.7819	7.68948	0
0.5180	1.85004	-20.7562	22.5895	4.63633	0
0.5187	-1.50689	-12.2115	10.0832	1.58475	0
0.5193	-7.92234	-4.88628	-0.292909	-1.16183	0
0.5200	-11.5777	-0.302764	-7.92628	-4.21342	0
0.5207	-12.8011	4.27234	-17.3881	-8.485	0
0.5213	-14.9346	8.84745	-25.0126	-11.8432	0
0.5220	-18.5899	13.1198	-29.5926	-13.9782	0
0.5227	-23.1702	18.3088	-36.3118	-17.0297	0
0.5233	-26.8405	22.8839	-43.3238	-19.4713	0
0.5240	-27.1388	21.6645	-43.6345	-17.6413	0
0.5247	-25.0053	18.0061	-41.1936	-15.1997	0
0.5253	-22.8718	18.6116	-40.5812	-16.1147	0
0.5260	-23.1702	19.8395	-37.226	-15.8097	0
0.5267	-24.0952	16.1727	-30.8175	-12.4532	0
0.5273	-18.9032	11.5976	-26.5393	-10.3166	0
0.5280	-12.1894	6.71128	-20.4415	-10.3166	0
0.5287	-12.1894	-2.13617	-7.6245	-7.265	0
0.5293	-15.5463	-11.5976	4.5889	-1.77184	0
0.5300	-13.7112	-18.0061	10.3849	1.88975	0
0.5307	-8.51912	-23.8007	17.0952	1.88975	0
0.5313	-5.77391	-29.6036	27.4713	2.19632	0
0.5320	-4.2521	-33.876	35.1046	6.77291	0
0.5327	-0.283473	-38.7623	40.2882	12.2661	0
0.5333	5.50535	-44.2541	44.8683	13.1826	0
0.5340	9.78729	-45.1708	44.5665	11.9611	0
0.5347	13.4426	-41.8067	42.7291	12.5711	0
0.5353	16.1878	-42.4207	44.2558	13.4876	0
0.5360	14.9793	-45.1708	41.8149	11.9611	0
0.5367	14.9793	-42.1179	34.1904	8.90949	0
0.5373	18.0229	-36.0121	28.9979	7.99449	0
0.5380	12.8309	-28.9897	21.6752	8.90949	0
0.5387	1.23833	-19.5283	8.85826	6.46791	0
0.5393	1.55164	-8.84745	-0.603569	-0.55026	0
0.5400	6.11706	-4.57511	-7.6245	-5.73842	0
0.5407	-2.7303	-2.75011	-17.0863	-8.18	0
0.5413	-14.3229	4.87787	-25.0126	-11.5366	0
0.5420	-17.3814	12.5143	-30.8175	-13.9782	0
0.5427	-20.425	13.7337	-40.5812	-14.8947	0
0.5433	-25.9154	14.6504	-43.9363	-17.0297	0
0.5440	-26.8405	18.0061	-36.6136	-16.7247	0
0.5447	-27.4522	20.445	-35.0869	-14.2832	0
0.5453	-28.3623	21.3617	-36.9154	-13.9782	0
0.5460	-26.5271	21.9757	-29.5926	-13.9782	0
0.5467	-22.5585	20.445	-23.1842	-12.7582	0
0.5473	-18.5899	14.9532	-24.0984	-10.9266	0
0.5480	-15.8447	8.24192	-14.9472	-7.57	0
0.5487	-11.2793	1.52223	1.22489	-4.82342	0
0.5493	-3.6404	-5.18905	7.63337	-2.07684	0
0.5500	0.626625	-12.2115	13.4383	2.80632	0
0.5507	2.46174	-18.62	27.1695	8.29949	0
0.5513	11.0107	-23.1951	33.8798	9.51949	0
0.5520	16.7995	-28.6869	35.1046	9.82449	0
0.5527	12.5325	-37.5344	44.2558	12.5711	0
0.5533	11.9208	-43.6401	51.2768	14.4027	0
0.5540	16.7995	-44.2541	48.8358	13.4876	0
0.5547	15.5761	-42.4207	46.3949	13.7926	0
0.5553	14.3676	-44.8596	43.954	15.0127	0
0.5560	16.1878	-46.9958	39.0722	15.9292	0
0.5567	14.3676	-43.9429	36.0189	14.7077	0
0.5573	11.9208	-37.5344	30.8264	10.7411	0
0.5580	10.6974	-30.8231	18.9325	6.16291	0
0.5587	5.20696	-24.4146	7.02981	4.02633	0
0.5593	-1.80528	-18.62	-3.65692	0.974746	0
0.5600	-7.92234	-11.2948	-13.4205	-3.29684	0
0.5607	-13.0995	-1.83341	-19.5272	-6.96	0
0.5613	-14.9346	7.01404	-26.2375	-9.70658	0
0.5620	-16.7697	13.431	-34.7851	-12.1482	0
0.5627	-18.5899	19.8395	-39.6669	-13.0632	0
0.5633	-14.3229	26.248	-44.5487	-13.0632	0
0.5640	-14.0245	28.6869	-50.3448	-13.9782	0
0.5647	-24.0952	27.4675	-48.5163	-13.9782	0
0.5653	-26.2288	26.248	-44.2469	-13.3682	0
0.5660	-19.8133	24.4146	-43.3238	-13.0632	0
0.5667	-19.2016	20.7478	-38.442	-12.7582	0
0.5673	-17.3814	15.5671	-29.2909	-9.70658	0
0.5680	-9.44414	9.76415	-22.2699	-5.43342	0
0.5687	-7.31063	3.35564	-13.4205	-2.07684	0
0.5693	-6.69892	-3.66681	-2.13024	1.58475	0
0.5700	0.626625	-12.2115	4.5889	6.46791	0
0.5707	7.04208	-22.2784	12.2134	11.3511	0
0.5713	9.78729	-28.6869	22.2877	12.8761	0
0.5720	15.2777	-32.0426	29.3086	13.7926	0
0.5727	20.7682	-35.3982	36.3207	16.8442	0
0.5733	23.5134	-37.8456	40.2882	18.6758	0
0.5740	24.4384	-35.3982	39.0722	19.5908	0
0.5747	25.0501	-32.3453	38.158	21.4224	0
0.5753	28.407	-31.7398	37.2438	20.5058	0
0.5760	32.0623	-29.3009	31.1371	15.3177	0
0.5767	28.0937	-24.7174	25.341	13.4876	0
0.5773	20.7682	-21.9757	21.6752	14.4027	0
0.5780	18.6346	-15.256	13.1276	9.82449	0
0.5787	17.1128	-3.35564	3.06223	3.72133	0
0.5793	11.6224	4.27234	-5.78716	3.41633	0
0.5800	6.43037	7.01404	-15.5597	3.11132	0
0.5807	3.68515	12.817	-24.409	-1.16183	0
0.5813	0.939938	20.7478	-30.5069	-5.43342	0
0.5820	-3.02869	26.8535	-38.442	-6.96	0
0.5827	-6.69892	33.5648	-46.0754	-8.485	0
0.5833	-7.31063	36.9289	-48.8181	-12.1482	0
0.5840	-5.77391	34.7927	-46.9896	-13.0632	0
0.5847	-4.86381	34.4815	-44.2469	-13.0632	0
0.5853	-3.6404	36.9289	-44.2469	-14.2832	0
0.5860	-3.02869	35.3982	-41.4954	-13.0632	0
0.5867	-1.80528	31.1259	-34.1727	-7.57	0
0.5873	5.81867	28.3842	-28.9802	-5.43342	0
0.5880	13.4426	22.2784	-21.9681	-6.655	0
0.5887	12.5325	9.15863	-8.53873	-2.38184	0
0.5893	10.6974	-2.13617	1.53555	3.41633	0
0.5900	15.8894	-6.71128	7.02981	5.2479	0
0.5907	22.6033	-11.5976	17.0952	6.16291	0
0.5913	25.9602	-17.7033	26.2553	7.99449	0
0.5920	28.7054	-22.5812	29.9122	10.4361	0
0.5927	32.674	-27.7702	36.3207	14.0976	0
0.5933	36.3294	-31.437	40.9007	16.2342	0
0.5940	36.3294	-29.3009	39.9865	15.0127	0
0.5947	35.7177	-27.7702	39.9865	14.4027	0
0.5953	39.0746	-29.9064	40.9007	14.4027	0
0.5960	39.3879	-27.4675	35.4064	13.4876	0
0.5967	34.1958	-21.6645	29.6104	13.1826	0
0.5973	30.5405	-17.7033	24.4179	12.5711	0
0.5980	29.0038	-10.9836	14.965	7.99449	0
0.5987	26.2586	-0.916704	4.89069	2.50132	0
0.5993	25.6469	8.54469	-2.74269	-0.856833	0
0.6000	23.5134	17.0894	-12.1956	-3.90842	0
0.6007	11.3091	21.6645	-21.6575	-6.96	0
0.6013	-2.7303	22.5812	-27.7642	-8.485	0
0.6020	-8.51912	26.8535	-32.3442	-10.6216	0
0.6027	-11.876	33.876	-38.442	-13.6732	0
0.6033	-14.0245	37.5344	-43.3238	-16.4197	0
0.6040	-13.0995	38.1483	-42.7203	-18.2513	0
0.6047	-12.8011	38.1483	-39.6669	-17.6413	0
0.6053	-14.6362	37.2316	-37.8296	-15.8097	0
0.6060	-14.9346	37.5344	-34.1727	-15.8097	0
0.6067	-13.4128	37.2316	-28.066	-13.9782	0
0.6073	-13.4128	33.5648	-23.4948	-9.70658	0
0.6080	-13.4128	27.1563	-13.7223	-7.875	0
0.6087	-6.69892	21.059	0.310661	-7.57	0
0.6093	3.98355	14.0365	6.11558	-3.60341	0
0.6100	10.0857	6.10575	10.6867	1.58475	0
0.6107	17.1128	1.52223	23.5037	4.33133	0
0.6113	30.8389	0.916704	32.3531	5.85791	0
0.6120	37.5528	-1.83341	33.578	7.68948	0
0.6127	35.1209	-9.46139	41.8149	9.82449	0
0.6133	35.4193	-16.4838	49.1376	11.6561	0
0.6140	36.031	-18.3088	46.3949	11.3511	0
0.6147	30.5405	-15.8699	44.5665	11.0461	0
0.6153	25.0501	-12.2115	46.0932	11.0461	0
0.6160	21.9916	-10.0753	42.1256	9.51949	0
0.6167	18.3363	-8.54469	36.3207	7.07791	0
0.6173	11.6224	-4.88628	29.9122	4.63633	0
0.6180	2.46174	1.52223	18.6219	2.19632	0
0.6187	-3.6404	8.84745	7.94404	-0.55026	0
0.6193	-3.95371	18.0061	-1.21601	-3.90842	0
0.6200	-7.60902	26.8535	-10.9796	-6.655	0
0.6207	-14.0245	32.0426	-18.0006	-7.57	0
0.6213	-13.7112	37.2316	-24.0984	-10.3166	0
0.6220	-11.2793	44.5568	-28.6784	-13.0632	0
0.6227	-10.3542	51.8821	-29.5926	-11.5366	0
0.6233	-5.47551	55.8432	-33.8709	-10.3166	0
0.6240	-1.20849	56.7599	-42.7203	-13.9782	0
0.6247	-6.69892	53.7071	-43.3238	-17.0297	0
0.6253	-12.1894	49.1319	-36.3118	-16.4197	0
0.6260	-10.3542	46.9958	-34.4745	-14.2832	0
0.6267	-10.3542	45.7763	-32.3442	-11.2316	0
0.6273	-15.8447	40.5873	-24.0984	-9.40158	0
0.6280	-19.8133	31.7398	-15.8614	-8.18	0
0.6287	-20.7383	22.5812	-8.53873	-4.51842	0
0.6293	-18.5899	14.9532	1.83734	-1.46683	0
0.6300	-13.7112	8.84745	10.6867	0.364743	0
0.6307	-9.13083	0.916704	17.4059	4.9429	0
0.6313	-5.77391	-7.62798	25.9446	8.90949	0
0.6320	-3.02869	-12.817	33.578	10.4361	0
0.6327	0.939938	-17.0894	39.0722	11.6561	0
0.6333	5.81867	-22.8924	41.8149	11.9611	0
0.6340	9.78729	-25.3313	39.0722	11.6561	0
0.6347	12.2192	-22.5812	36.6313	13.4876	0
0.6353	17.4112	-20.7562	36.3207	13.7926	0
0.6360	22.6033	-21.6645	31.4389	10.4361	0
0.6367	18.933	-21.3617	23.8144	7.99449	0
0.6373	11.6224	-15.8699	18.9325	8.29949	0
0.6380	6.72876	-10.3781	13.1276	5.85791	0
0.6387	1.55164	-8.54469	3.06223	0.669744	0
0.6393	-4.2521	-6.10575	-6.71027	-2.38184	0
0.6400	-8.51912	1.52223	-14.9472	-5.12842	0
0.6407	-14.0245	9.76415	-23.1842	-8.79	0
0.6413	-19.2016	14.3393	-29.2909	-10.0116	0
0.6420	-21.0367	18.9228	-35.0869	-11.2316	0
0.6427	-24.3936	25.3313	-42.4096	-14.8947	0
0.6433	-30.4958	28.073	-46.9896	-16.7247	0
0.6440	-34.7777	27.7702	-45.463	-15.5047	0
0.6447	-35.9862	27.4675	-43.0221	-16.7247	0
0.6453	-35.9862	27.1563	-42.7203	-16.1147	0
0.6460	-35.3745	25.6341	-39.6669	-11.2316	0
0.6467	-34.4644	24.1118	-34.4745	-11.2316	0
0.6473	-28.3623	22.5812	-31.4211	-13.3682	0
0.6480	-19.5149	16.4754	-24.7108	-9.70658	0
0.6487	-17.9931	7.01404	-11.5921	-5.43342	0
0.6493	-19.8133	0.605529	-0.905354	-4.21342	0
0.6500	-13.4128	-3.66681	6.41736	-0.55026	0
0.6507	-3.02869	-8.84745	15.2667	3.41633	0
0.6513	3.37184	-14.3477	20.1486	4.33133	0
0.6520	9.47398	-19.5283	23.2019	6.16291	0
0.6527	16.1878	-25.0285	31.1371	10.7411	0
0.6533	19.8581	-28.9897	36.3207	12.5711	0
0.6540	21.0815	-29.6036	35.4064	12.5711	0
0.6547	21.6932	-27.7702	36.9331	13.4876	0
0.6553	22.6033	-25.0285	35.7171	13.7926	0
0.6560	23.5134	-23.4979	27.1695	11.0461	0
0.6567	21.6932	-21.6645	21.0628	8.60449	0
0.6573	16.7995	-16.7866	16.181	7.99449	0
0.6580	12.5325	-9.76415	5.19247	6.16291	0
0.6587	9.47398	-2.75011	-4.87293	2.50132	0
0.6593	7.95218	4.27234	-14.033	-0.245259	0
0.6600	5.50535	10.0669	-25.3233	-4.82342	0
0.6607	-4.2521	15.256	-34.7851	-9.40158	0
0.6613	-13.7112	20.1422	-39.6669	-12.1482	0
0.6620	-14.9346	22.2784	-44.2469	-12.4532	0
0.6627	-17.6798	23.4979	-49.7323	-13.6732	0
0.6633	-24.0952	27.4675	-53.3981	-16.1147	0
0.6640	-23.1702	30.8231	-54.6141	-18.5563	0
0.6647	-21.35	29.6036	-51.8714	-15.8097	0
0.6653	-24.7069	28.073	-47.9039	-12.1482	0
0.6660	-25.9154	28.073	-43.3238	-12.1482	0
0.6667	-21.9468	25.3313	-36.9154	-12.7582	0
0.6673	-17.9931	18.6116	-30.2051	-9.40158	0
0.6680	-13.7112	8.84745	-20.1308	-4.82342	0
0.6687	-7.92234	1.21947	-7.6245	-0.55026	0
0.6693	-3.02869	-3.05288	-0.292909	3.11132	0
0.6700	0.626625	-8.24192	6.41736	7.07791	0
0.6707	7.34047	-15.8699	19.2343	11.9611	0
0.6713	18.0229	-21.3617	27.4713	14.4027	0
0.6720	25.6469	-25.9368	27.7819	12.5711	0
0.6727	23.5134	-31.7398	32.6637	13.4876	0
0.6733	20.4698	-35.0954	39.6847	17.7592	0
0.6740	22.9017	-34.7927	39.0722	16.5392	0
0.6747	25.3485	-33.5732	37.2438	14.4027	0
0.6753	23.8267	-32.6565	36.3207	15.9292	0
0.6760	21.9916	-32.0426	32.6637	14.4027	0
0.6767	22.6033	-29.3009	26.2553	11.6561	0
0.6773	22.6033	-21.3617	18.6219	10.7411	0
0.6780	16.1878	-13.7337	7.94404	6.46791	0
0.6787	8.26549	-8.54469	-1.5178	0.974746	0
0.6793	4.29686	-2.13617	-10.0654	1.88975	0
0.6800	-1.20849	6.10575	-19.829	2.50132	0
0.6807	-7.60902	13.7337	-28.3766	-3.90842	0
0.6813	-9.44414	21.3617	-33.2584	-8.485	0
0.6820	-13.0995	28.6869	-38.1402	-9.70658	0
0.6827	-16.7697	32.9593	-42.4096	-11.5366	0
0.6833	-13.7112	34.4815	-45.7647	-13.9782	0
0.6840	-12.4878	34.1787	-49.4305	-14.5897	0
0.6847	-18.2915	29.9064	-48.8181	-13.0632	0
0.6853	-20.425	25.9368	-43.3238	-11.5366	0
0.6860	-19.2016	24.1118	-38.7527	-11.2316	0
0.6867	-17.0681	21.9757	-34.1727	-10.0116	0
0.6873	-11.876	16.7866	-25.9357	-6.35	0
0.6880	-7.92234	8.24192	-16.7757	-2.07684	0
0.6887	-4.2521	-0.302764	-7.01205	0.669744	0
0.6893	3.98355	-7.02245	3.36401	1.88975	0
0.6900	7.95218	-14.0365	10.9974	4.02633	0
0.6907	6.11706	-22.2784	18.6219	7.99449	0
0.6913	8.56388	-26.8535	28.3855	10.4361	0
0.6920	10.399	-29.9064	36.3207	10.4361	0
0.6927	11.3091	-35.0954	40.5989	13.1826	0
0.6933	19.2464	-37.8456	43.0398	16.8442	0
0.6940	23.8267	-37.5344	45.4807	17.7592	0
0.6947	19.8581	-36.0121	46.3949	17.4542	0
0.6953	20.7682	-32.9593	42.1256	14.7077	0
0.6960	21.6932	-29.3009	36.0189	11.6561	0
0.6967	12.5325	-28.073	34.794	13.4876	0
0.6973	4.59525	-25.9368	30.8264	14.4027	0
0.6980	2.14843	-18.62	16.4916	7.68948	0
0.6987	-2.41698	-9.46139	5.19247	1.27975	0
0.6993	-4.56541	-1.53064	1.22489	-0.245259	0
0.7000	-4.2521	4.27234	-8.53873	-5.12842	0
0.7007	-8.22073	9.76415	-21.045	-11.2316	0
0.7013	-13.4128	17.0894	-26.5393	-11.2316	0
0.7020	-17.6798	24.1118	-30.5069	-11.2316	0
0.7027	-22.2601	28.9897	-36.9154	-14.8947	0
0.7033	-24.0952	33.262	-37.8296	-16.4197	0
0.7040	-25.0053	34.7927	-35.6993	-14.8947	0
0.7047	-29.2724	33.5648	-36.6136	-15.5047	0
0.7053	-31.1075	33.5648	-36.3118	-15.8097	0
0.7060	-28.0639	30.5203	-28.6784	-12.7582	0
0.7067	-22.8718	24.4146	-20.4415	-9.70658	0
0.7073	-16.4564	21.059	-17.3881	-10.0116	0
0.7080	-11.2793	14.3393	-11.5921	-6.655	0
0.7087	-8.51912	1.52223	2.44978	-0.245259	0
0.7093	-4.2521	-5.80299	13.7401	2.80632	0
0.7100	3.37184	-8.24192	19.2343	4.02633	0
0.7107	11.6224	-16.4838	28.3855	7.68948	0
0.7113	17.1128	-23.4979	39.0722	10.7411	0
0.7120	19.2464	-25.6341	45.4807	10.7411	0
0.7127	19.5447	-32.3453	49.4483	11.6561	0
0.7133	23.5134	-37.8456	51.8892	12.5711	0
0.7140	28.7054	-36.6261	51.2768	12.2661	0
0.7147	29.3171	-36.3149	50.0607	12.5711	0
0.7153	28.7054	-36.6261	47.611	12.5711	0
0.7160	28.0937	-31.437	42.1256	11.6561	0
0.7167	25.3485	-27.7702	36.6313	11.3511	0
0.7173	20.4698	-26.248	29.6104	8.29949	0
0.7180	14.0543	-18.3088	18.9325	5.2479	0
0.7187	8.86227	-6.40851	11.601	4.33133	0
0.7193	8.56388	-0.302764	4.5889	0.974746	0
0.7200	7.04208	3.6584	-8.22807	-6.655	0
0.7207	-2.11859	9.76415	-18.6041	-10.9266	0
0.7213	-11.2793	16.1727	-21.9681	-11.5366	0
0.7220	-14.9346	22.5812	-27.4535	-13.9782	0
0.7227	-17.6798	28.6869	-35.0869	-15.8097	0
0.7233	-18.2915	29.6036	-36.3118	-16.4197	0
0.7240	-18.5899	26.248	-33.2584	-19.4713	0
0.7247	-22.2601	25.9368	-33.2584	-21.3029	0
0.7253	-20.1266	28.073	-33.5602	-16.7247	0
0.7260	-13.0995	25.6341	-28.6784	-10.6216	0
0.7267	-12.1894	21.059	-23.1842	-10.0116	0
0.7273	-10.0558	18.0061	-18.0006	-10.3166	0
0.7280	-0.596786	12.5143	-9.75474	-6.96	0
0.7287	6.11706	3.96958	2.44978	-2.68684	0
0.7293	8.86227	-1.21947	12.5241	-1.16183	0
0.7300	13.4426	-5.80299	21.0628	0.669744	0
0.7307	16.1878	-13.7337	28.6962	5.2479	0
0.7313	20.7682	-19.5283	32.6637	8.29949	0
0.7320	23.215	-23.1951	36.3207	8.90949	0
0.7327	13.4426	-30.8231	43.6523	12.5711	0
0.7333	4.29686	-37.8456	48.8358	16.2342	0
0.7340	7.34047	-36.3149	46.3949	14.7077	0
0.7347	10.399	-33.262	42.1256	13.1826	0
0.7353	8.86227	-33.5732	39.9865	15.3177	0
0.7360	7.34047	-32.3453	34.794	15.6227	0
0.7367	3.37184	-28.9897	27.4713	10.7411	0
0.7373	-0.283473	-24.7174	22.2877	6.46791	0
0.7380	-3.02869	-14.3477	12.5241	5.85791	0
0.7387	-9.44414	-2.75011	-0.603569	3.41633	0
0.7393	-14.9346	2.43894	-7.6245	-1.46683	0
0.7400	-15.8447	6.71128	-11.8939	-5.12842	0
0.7407	-18.9032	15.256	-20.7433	-6.96	0
0.7413	-22.8718	22.5812	-29.2909	-10.3166	0
0.7420	-25.9154	27.7702	-32.646	-11.8432	0
0.7427	-29.5857	34.1787	-36.3118	-11.5366	0
0.7433	-28.0639	37.2316	-40.5812	-14.2832	0
0.7440	-25.0053	36.3149	-43.3238	-18.5563	0
0.7447	-30.4958	35.3982	-42.4096	-17.3363	0
0.7453	-33.8527	32.9593	-38.7527	-14.8947	0
0.7460	-28.974	29.6036	-34.1727	-14.2832	0
0.7467	-26.8405	28.073	-30.5069	-11.5366	0
0.7473	-24.7069	23.1951	-23.7966	-6.655	0
0.7480	-18.2915	12.2031	-13.1188	-4.51842	0
0.7487	-13.0995	4.57511	-3.04447	-2.07684	0
0.7493	-9.44414	1.21947	4.5889	1.58475	0
0.7500	-5.77391	-7.32522	11.9116	4.9429	0
0.7507	-2.41698	-18.0061	20.1486	7.38291	0
0.7513	2.46174	-21.9757	26.8677	10.1295	0
0.7520	8.86227	-22.2784	32.6637	12.2661	0
0.7527	13.4426	-25.6341	39.0722	14.7077	0
0.7533	17.1128	-28.6869	39.6847	17.1492	0
0.7540	18.0229	-29.6036	36.3207	18.0642	0
0.7547	16.5011	-27.7702	36.3207	18.3692	0
0.7553	20.1565	-23.1951	35.7171	18.0642	0
0.7560	19.8581	-20.445	27.4713	15.6227	0
0.7567	9.17559	-22.2784	20.4503	13.4876	0
0.7573	0.626625	-19.2255	15.2667	11.9611	0
0.7580	-3.6404	-8.54469	3.6658	8.90949	0
0.7587	-10.3542	0.605529	-7.31384	3.11132	0
0.7593	-15.233	5.18905	-12.5063	-1.16183	0
0.7600	-17.9931	10.9836	-20.4415	-2.68684	0
0.7607	-23.1702	17.7033	-31.1193	-5.12842	0
0.7613	-25.9154	23.4979	-38.1402	-8.485	0
0.7620	-28.0639	30.2092	-44.2469	-11.2316	0
0.7627	-32.3309	34.7927	-48.5163	-12.7582	0
0.7633	-32.0176	36.9289	-48.2057	-13.0632	0
0.7640	-30.8091	36.9289	-47.9039	-13.6732	0
0.7647	-32.3309	34.4815	-48.8181	-13.3682	0
0.7653	-29.2724	31.1259	-46.0754	-11.2316	0
0.7660	-25.9154	27.1563	-39.9687	-8.485	0
0.7667	-25.0053	22.5812	-34.1727	-8.485	0
0.7673	-17.6798	20.7478	-29.5926	-7.57	0
0.7680	-9.44414	16.1727	-22.8824	-2.68684	0
0.7687	-11.2793	5.18905	-12.1956	2.50132	0
0.7693	-14.6362	-3.05288	1.53555	5.85791	0
0.7700	-10.6676	-6.71128	11.9116	7.68948	0
0.7707	-5.1622	-14.9532	17.0952	8.90949	0
0.7713	1.85004	-22.2784	22.5895	12.2661	0
0.7720	9.47398	-25.6341	29.9122	16.5392	0
0.7727	13.7559	-30.5203	35.7171	16.2342	0
0.7733	18.0229	-33.5732	38.158	14.4027	0
0.7740	21.9916	-32.6565	37.5456	16.2342	0
0.7747	22.6033	-34.1787	36.0189	17.1492	0
0.7753	25.0501	-34.1787	34.4922	15.3177	0
0.7760	25.6469	-29.9064	30.8264	15.0127	0
0.7767	21.6932	-27.4675	23.8144	13.4876	0
0.7773	18.0229	-23.1951	17.0952	8.60449	0
0.7780	14.0543	-14.0365	10.6867	5.85791	0
0.7787	8.26549	-6.40851	0.923106	6.16291	0
0.7793	7.65378	1.52223	-11.2814	3.11132	0
0.7800	5.81867	8.84745	-22.5717	-2.38184	0
0.7807	-4.86381	9.76415	-30.5069	-7.57	0
0.7813	-13.7112	11.9003	-33.5602	-11.5366	0
0.7820	-17.0681	18.9228	-37.8296	-12.4532	0
0.7827	-24.0952	23.8007	-46.3772	-11.8432	0
0.7833	-31.7192	27.4675	-49.7323	-13.0632	0
0.7840	-33.8527	29.9064	-44.2469	-13.0632	0
0.7847	-32.0176	28.073	-43.0221	-12.4532	0
0.7853	-27.4522	28.073	-45.1612	-14.8947	0
0.7860	-23.7819	29.6036	-38.7527	-14.8947	0
0.7867	-23.1702	24.1118	-29.5926	-11.2316	0
0.7873	-18.2915	16.4754	-23.1842	-9.09658	0
0.7880	-11.2793	10.0669	-14.033	-5.12842	0
0.7887	-5.77391	0.302764	-2.74269	0.0597425	0
0.7893	4.29686	-6.10575	5.80492	0.669744	0
0.7900	12.8309	-7.62798	14.965	2.19632	0
0.7907	14.0543	-14.0365	25.0304	8.60449	0
0.7913	20.4698	-22.5812	30.8264	10.7411	0
0.7920	28.7054	-26.5508	34.1904	9.82449	0
0.7927	23.215	-31.1259	39.0722	12.5711	0
0.7933	16.5011	-34.4815	42.7291	12.2661	0
0.7940	21.0815	-33.876	41.8149	8.90949	0
0.7947	23.5134	-34.1787	40.9007	10.7411	0
0.7953	20.1565	-31.437	39.9865	12.5711	0
0.7960	18.3363	-23.8007	36.3207	9.21449	0
0.7967	15.2777	-19.5283	28.0837	8.29949	0
0.7973	10.6974	-15.8699	18.9325	5.55291	0
0.7980	7.34047	-8.54469	10.6867	-1.46683	0
0.7987	1.85004	-3.05288	1.83734	-3.29684	0
0.7993	-3.6404	0	-7.6245	-2.38184	0
0.8000	-6.08722	7.01404	-16.1632	-8.485	0
0.8007	-8.22073	15.8699	-24.0984	-12.1482	0
0.8013	-10.3542	22.8839	-31.1193	-10.3166	0
0.8020	-13.0995	28.073	-35.6993	-13.3682	0
0.8027	-16.158	33.262	-37.8296	-17.3363	0
0.8033	-13.7112	39.065	-41.7972	-15.1997	0
0.8040	-10.3542	39.065	-45.7647	-15.1997	0
0.8047	-15.8447	34.1787	-44.2469	-18.8613	0
0.8053	-22.2601	32.0426	-38.442	-17.6413	0
0.8060	-20.425	31.4286	-32.3442	-13.6732	0
0.8067	-14.0245	27.1563	-26.85	-13.0632	0
0.8073	-9.44414	22.2784	-20.4415	-12.4532	0
0.8080	-6.99732	16.1727	-12.1956	-6.96	0
0.8087	-6.38561	6.40851	-1.81958	-1.16183	0
0.8093	-2.41698	-0.613939	8.24582	0.974746	0
0.8100	6.43037	-6.71128	18.0094	2.50132	0
0.8107	14.3676	-14.9532	27.1695	4.33133	0
0.8113	18.3363	-21.059	33.578	4.9429	0
0.8120	20.7682	-25.9368	40.9007	7.38291	0
0.8127	25.0501	-30.2092	49.7501	12.5711	0
0.8133	28.407	-28.6869	51.8892	14.4027	0
0.8140	27.482	-25.0285	48.8358	12.8761	0
0.8147	28.0937	-26.5508	47.9216	13.1826	0
0.8153	35.7177	-25.9368	44.5665	12.5711	0
0.8160	40.298	-20.445	36.9331	9.82449	0
0.8167	36.3294	-17.3921	32.6637	7.38291	0
0.8173	30.8389	-14.3477	27.1695	4.63633	0
0.8180	27.1836	-5.80299	15.2667	-0.245259	0
0.8187	22.9017	3.05288	5.19247	-3.90842	0
0.8193	16.5011	8.84745	-1.5178	-5.73842	0
0.8200	6.72876	15.8699	-11.2814	-9.40158	0
0.8207	-4.56541	22.5812	-21.9681	-13.6732	0
0.8213	-14.3229	26.248	-28.9802	-16.7247	0
0.8220	-22.2601	30.5203	-35.3887	-18.2513	0
0.8227	-24.0952	36.3149	-41.7972	-19.1663	0
0.8233	-21.6484	38.4511	-44.2469	-19.4713	0
0.8240	-24.0952	37.2316	-43.6345	-18.2513	0
0.8247	-25.617	37.2316	-42.7203	-17.0297	0
0.8253	-19.8133	35.0954	-39.9687	-17.6413	0
0.8260	-16.7697	29.9064	-33.5602	-14.5897	0
0.8267	-15.5463	26.5508	-25.9357	-10.6216	0
0.8273	-4.86381	24.4146	-20.4415	-11.2316	0
0.8280	5.20696	18.0061	-14.033	-10.3166	0
0.8287	3.37184	7.32522	-2.13024	-3.60341	0
0.8293	0.626625	-0.613939	9.16005	0.669744	0
0.8300	4.90857	-4.57511	14.965	1.58475	0
0.8307	10.0857	-8.54469	21.6752	3.41633	0
0.8313	12.5325	-14.9532	31.4389	6.46791	0
0.8320	12.8309	-22.2784	37.8473	9.51949	0
0.8327	16.1878	-27.7702	38.7616	12.5711	0
0.8333	21.9916	-28.6869	39.6847	13.4876	0
0.8340	24.4384	-25.3313	39.0722	13.4876	0
0.8347	25.3485	-24.1118	35.1046	13.4876	0
0.8353	25.9602	-26.8535	30.8264	11.6561	0
0.8360	22.6033	-26.248	28.3855	8.90949	0
0.8367	19.8581	-21.3617	25.341	7.07791	0
0.8373	20.7682	-16.4838	16.181	4.9429	0
0.8380	15.2777	-10.3781	3.36401	4.02633	0
0.8387	8.86227	-2.13617	-5.78716	1.58475	0
0.8393	10.6974	4.27234	-12.1956	-3.90842	0
0.8400	7.04208	10.0669	-22.8824	-6.655	0
0.8407	-6.99732	15.256	-32.0335	-6.96	0
0.8413	-14.0245	19.5283	-35.3887	-10.9266	0
0.8420	-12.1894	26.5508	-42.4096	-14.5897	0
0.8427	-13.0995	32.0426	-51.259	-14.8947	0
0.8433	-16.7697	31.1259	-51.5697	-15.1997	0
0.8440	-17.9931	29.9064	-49.7323	-15.5047	0
0.8447	-19.5149	30.5203	-50.3448	-13.9782	0
0.8453	-22.2601	28.3842	-46.0754	-13.9782	0
0.8460	-23.7819	25.0201	-40.8829	-14.5897	0
0.8467	-20.7383	22.8839	-37.8296	-11.8432	0
0.8473	-13.0995	18.9228	-29.5926	-6.655	0
0.8480	-6.08722	10.6809	-16.7757	-2.99184	0
0.8487	0.939938	3.35564	-7.31384	-2.07684	0
0.8493	8.86227	-2.13617	0.923106	-2.07684	0
0.8500	13.4426	-9.15863	11.9116	3.72133	0
0.8507	19.8581	-16.4838	22.5895	12.5711	0
0.8513	31.7639	-20.7562	28.6962	14.4027	0
0.8520	36.3294	-24.4146	32.0513	10.4361	0
0.8527	29.0038	-30.5203	35.7171	12.2661	0
0.8533	25.3485	-35.0954	36.6313	16.2342	0
0.8540	27.1836	-33.876	34.794	16.8442	0
0.8547	25.6469	-31.7398	36.0189	17.7592	0
0.8553	24.7368	-31.7398	36.9331	18.0642	0
0.8560	26.2586	-30.5203	31.1371	13.4876	0
0.8567	23.215	-26.8535	23.2019	10.7411	0
0.8573	18.6346	-21.3617	15.5685	10.1295	0
0.8580	15.8894	-13.1198	5.19247	4.63633	0
0.8587	11.6224	-3.96958	-5.48538	-0.55026	0
0.8593	8.56388	3.05288	-14.033	-1.16183	0
0.8600	4.29686	8.24192	-22.2699	-2.68684	0
0.8607	-4.56541	15.256	-29.5926	-6.655	0
0.8613	-11.5777	22.5812	-36.0011	-10.3166	0
0.8620	-16.7697	27.1563	-41.1936	-12.4532	0
0.8627	-24.0952	31.1259	-44.2469	-12.4532	0
0.8633	-22.5585	33.876	-44.5487	-12.7582	0
0.8640	-15.8447	35.3982	-45.1612	-13.9782	0
0.8647	-21.6484	34.4815	-44.2469	-14.2832	0
0.8653	-31.1075	29.9064	-37.5278	-13.9782	0
0.8660	-27.4522	24.7174	-30.5069	-13.0632	0
0.8667	-22.5585	22.2784	-28.6784	-10.3166	0
0.8673	-23.1702	18.9228	-25.0126	-7.265	0
0.8680	-19.2016	10.9836	-12.5063	-4.82342	0
0.8687	-13.7112	2.43894	0.310661	-2.99184	0
0.8693	-11.2793	-3.96958	5.80492	-2.07684	0
0.8700	-4.86381	-8.54469	12.8258	1.58475	0
0.8707	3.37184	-11.9003	24.4179	6.16291	0
0.8713	8.86227	-18.0061	31.7495	7.99449	0
0.8720	14.3676	-25.0285	36.0189	9.51949	0
0.8727	18.0229	-28.3842	41.5131	12.5711	0
0.8733	18.6346	-27.7702	42.7291	13.4876	0
0.8740	21.3799	-26.248	43.0398	15.0127	0
0.8747	24.4384	-25.9368	43.954	18.6758	0
0.8753	26.8703	-25.0285	38.7616	15.3177	0
0.8760	28.0937	-21.3617	30.8264	10.4361	0
0.8767	21.6932	-19.5283	27.4713	11.0461	0
0.8773	10.6974	-17.3921	21.0628	8.90949	0
0.8780	5.20696	-8.24192	7.94404	2.19632	0
0.8787	0.328232	2.13617	-3.65692	-0.245259	0
0.8793	-7.60902	5.18905	-10.3672	-1.46683	0
0.8800	-13.0995	8.84745	-16.7757	-7.875	0
0.8807	-16.7697	17.0894	-25.9357	-11.2316	0
0.8813	-22.2601	21.6645	-35.3887	-10.3166	0
0.8820	-27.1388	25.0201	-40.5812	-13.0632	0
0.8827	-32.3309	30.5203	-43.3238	-16.7247	0
0.8833	-34.7777	31.7398	-45.1612	-16.7247	0
0.8840	-30.8091	29.2925	-43.3238	-15.1997	0
0.8847	-28.0639	29.6036	-40.8829	-13.3682	0
0.8853	-30.4958	29.9064	-39.6669	-12.4532	0
0.8860	-31.1075	25.9368	-32.9478	-13.9782	0
0.8867	-25.9154	21.6645	-23.7966	-13.0632	0
0.8873	-18.9032	18.3088	-19.2166	-8.18	0
0.8880	-13.7112	12.5143	-11.5921	-4.82342	0
0.8887	-13.0995	4.87787	1.22489	-3.29684	0
0.8893	-13.0995	-2.75011	8.55648	-2.07684	0
0.8900	-6.69892	-10.3781	14.3525	0.669744	0
0.8907	2.46174	-16.7866	25.0304	7.68948	0
0.8913	6.43037	-21.3617	32.6637	13.7926	0
0.8920	11.0107	-25.0285	38.158	13.7926	0
0.8927	18.933	-28.9897	45.4807	12.8761	0
0.8933	21.9916	-32.3453	46.0932	14.0976	0
0.8940	20.7682	-34.4815	44.5665	12.8761	0
0.8947	22.9017	-33.262	47.3092	10.1295	0
0.8953	25.3485	-30.5203	43.954	9.82449	0
0.8960	22.6033	-27.1647	34.4922	11.0461	0
0.8967	21.0815	-23.1951	29.9122	8.90949	0
0.8973	20.1565	-18.62	22.9001	3.41633	0
0.8980	11.3091	-15.256	11.601	0.0597425	0
0.8987	2.14843	-9.15863	6.11558	0.669744	0
0.8993	3.07345	-0.613939	-0.292909	-1.77184	0
0.9000	1.55164	5.18905	-13.7223	-8.18	0
0.9007	-10.3542	10.0669	-21.6575	-11.2316	0
0.9013	-21.35	16.1727	-24.0984	-11.8432	0
0.9020	-27.7506	20.7478	-29.9033	-14.2832	0
0.9027	-30.4958	25.6341	-36.0011	-16.7247	0
0.9033	-28.6607	28.9897	-36.9154	-15.5047	0
0.9040	-26.8405	28.3842	-33.2584	-14.5897	0
0.9047	-28.6607	28.073	-28.9802	-13.9782	0
0.9053	-26.8405	29.6036	-28.066	-10.9266	0
0.9060	-21.6484	26.8535	-27.7642	-9.09658	0
0.9067	-17.0681	20.7478	-22.5717	-9.40158	0
0.9073	-9.13083	16.1727	-14.033	-7.57	0
0.9080	1.55164	8.84745	-2.43203	-0.856833	0
0.9087	9.78729	1.21947	7.33159	4.02633	0
0.9093	16.7995	-3.05288	12.5241	3.72133	0
0.9100	21.3799	-9.15863	19.8468	6.16291	0
0.9107	21.6932	-16.7866	32.3531	11.9611	0
0.9113	21.9916	-19.5283	38.158	12.8761	0
0.9120	22.6033	-23.4979	38.4598	12.2661	0
0.9127	18.933	-32.6565	44.2558	16.2342	0
0.9133	18.0229	-34.7927	49.1376	17.4542	0
0.9140	21.3799	-30.5203	47.0074	15.0127	0
0.9147	23.8267	-30.2092	43.6523	14.4027	0
0.9153	26.2586	-30.2092	39.9865	13.1826	0
0.9160	28.0937	-25.0285	33.578	10.1295	0
0.9167	27.1836	-20.445	28.0837	11.6561	0
0.9173	21.6932	-14.0365	20.4503	11.6561	0
0.9180	11.6224	-3.96958	7.94404	5.55291	0
0.9187	0.626625	3.05288	-2.43203	2.80632	0
0.9193	-5.77391	7.93075	-10.3672	1.27975	0
0.9200	-10.0558	15.256	-19.829	-6.04342	0
0.9207	-15.8447	20.7478	-26.2375	-10.9266	0
0.9213	-19.5149	24.4146	-29.5926	-9.70658	0
0.9220	-21.0367	32.0426	-35.6993	-11.5366	0
0.9227	-22.8718	38.4511	-40.2794	-13.9782	0
0.9233	-23.1702	39.065	-41.4954	-12.1482	0
0.9240	-24.3936	37.2316	-43.6345	-13.9782	0
0.9247	-29.5857	34.4815	-43.9363	-16.7247	0
0.9253	-33.241	31.1259	-38.442	-15.1997	0
0.9260	-31.4208	29.2925	-31.4211	-13.0632	0
0.9267	-26.5271	26.248	-26.85	-13.3682	0
0.9273	-19.5149	19.5283	-18.9148	-10.9266	0
0.9280	-12.1894	12.5143	-7.01205	-3.60341	0
0.9287	-6.69892	6.40851	3.6658	2.50132	0
0.9293	-2.7303	-2.75011	8.24582	3.72133	0
0.9300	3.07345	-11.9003	14.3525	4.02633	0
0.9307	11.3091	-17.0894	24.7286	6.77291	0
0.9313	18.933	-21.3617	31.1371	8.90949	0
0.9320	21.3799	-28.3842	34.4922	12.5711	0
0.9327	22.9017	-33.876	40.5989	17.7592	0
0.9333	28.7054	-35.3982	42.4274	17.1492	0
0.9340	31.4506	-33.876	39.9865	12.8761	0
0.9347	30.2272	-29.6036	40.5989	14.4027	0
0.9353	32.674	-25.9368	37.2438	15.6227	0
0.9360	31.7639	-25.6341	27.7819	10.7411	0
0.9367	18.933	-25.0285	22.2877	7.99449	0
0.9373	5.50535	-18.9228	16.7934	7.99449	0
0.9380	-0.283473	-11.2948	4.5889	4.9429	0
0.9387	-4.2521	-5.18905	-5.48538	1.58475	0
0.9393	-8.83243	-0.302764	-11.2814	-1.16183	0
0.9400	-14.3229	6.10575	-20.1308	-6.04342	0
0.9407	-20.1266	14.6504	-28.9802	-11.2316	0
0.9413	-23.1702	20.7478	-36.0011	-13.9782	0
0.9420	-25.9154	23.8007	-43.0221	-13.9782	0
0.9427	-30.4958	28.3842	-46.0754	-13.6732	0
0.9433	-30.1974	33.876	-45.1612	-14.8947	0
0.9440	-27.7506	34.4815	-44.2469	-17.0297	0
0.9447	-31.1075	32.6565	-42.4096	-16.1147	0
0.9453	-29.5857	33.262	-38.442	-14.2832	0
0.9460	-23.1702	32.6565	-32.646	-12.1482	0
0.9467	-20.1266	28.9897	-25.9357	-8.485	0
0.9473	-14.0245	24.4146	-19.2166	-6.655	0
0.9480	-4.56541	16.4754	-10.669	-5.73842	0
0.9487	-6.69892	8.84745	-0.603569	-1.16183	0
0.9493	-11.2793	3.35564	7.02981	5.2479	0
0.9500	-4.56541	-4.57511	14.0419	7.07791	0
0.9507	2.14843	-12.817	21.977	6.77291	0
0.9513	4.90857	-15.8699	28.0837	7.99449	0
0.9520	11.3091	-19.2255	33.578	10.4361	0
0.9527	16.1878	-25.9368	37.5456	12.2661	0
0.9533	18.0229	-30.2092	36.3207	13.4876	0
0.9540	20.1565	-31.1259	35.7171	14.7077	0
0.9547	21.0815	-30.5203	39.0722	14.4027	0
0.9553	19.8581	-28.6869	35.4064	13.7926	0
0.9560	19.2464	-27.7702	25.341	13.7926	0
0.9567	18.0229	-24.4146	21.3734	10.7411	0
0.9573	16.1878	-15.8699	15.8792	6.46791	0
0.9580	12.5325	-7.62798	4.89069	4.02633	0
0.9587	7.04208	0.302764	-3.04447	1.58475	0
0.9593	7.04208	9.15863	-10.9796	-2.07684	0
0.9600	5.81867	14.6504	-24.0984	-5.43342	0
0.9607	-6.08722	18.9228	-32.3442	-7.875	0
0.9613	-17.6798	24.7174	-34.7851	-10.3166	0
0.9620	-22.2601	29.2925	-39.6669	-13.9782	0
0.9627	-26.5271	34.1787	-44.2469	-18.5563	0
0.9633	-28.6607	38.1483	-46.0754	-18.5563	0
0.9640	-28.3623	36.0121	-46.6879	-15.8097	0
0.9647	-28.974	32.0426	-44.2469	-16.1147	0
0.9653	-28.974	31.7398	-39.0545	-14.8947	0
0.9660	-26.8405	29.6036	-34.7851	-10.6216	0
0.9667	-23.7819	22.5812	-28.6784	-9.09658	0
0.9673	-18.2915	15.256	-20.1308	-8.485	0
0.9680	-14.3229	9.76415	-10.9796	-4.21342	0
0.9687	-12.4878	5.18905	-0.292909	0.669744	0
0.9693	-7.60902	0.916704	9.7725	2.50132	0
0.9700	-3.342	-6.40851	17.7077	4.02633	0
0.9707	-0.283473	-12.2115	26.2553	7.99449	0
0.9713	7.04208	-11.2948	32.9655	13.1826	0
0.9720	11.6224	-11.9003	33.8798	15.0127	0
0.9727	9.17559	-18.62	36.0189	14.4027	0
0.9733	8.86227	-24.1118	40.9007	15.6227	0
0.9740	10.6974	-25.0285	41.5131	17.7592	0
0.9747	10.6974	-25.3313	39.374	17.7592	0
0.9753	11.3091	-24.1118	39.0722	16.2342	0
0.9760	10.6974	-19.8395	34.4922	13.4876	0
0.9767	4.90857	-14.6504	26.2553	9.51949	0
0.9773	-1.80528	-9.46139	18.6219	5.2479	0
0.9780	-6.08722	-3.05288	8.24582	2.50132	0
0.9787	-8.22073	4.27234	-3.04447	0.669744	0
0.9793	-8.51912	11.5976	-9.45296	-2.38184	0
0.9800	-13.7112	20.1422	-15.5597	-5.43342	0
0.9807	-22.2601	26.248	-24.7108	-6.655	0
0.9813	-26.5271	29.9064	-31.1193	-8.79	0
0.9820	-30.8091	34.1787	-34.1727	-10.0116	0
0.9827	-36.9112	38.7539	-36.3118	-8.79	0
0.9833	-33.8527	39.6706	-37.226	-11.8432	0
0.9840	-29.2724	38.1483	-36.9154	-16.7247	0
0.9847	-33.8527	34.7927	-35.3887	-14.5897	0
0.9853	-35.6878	29.6036	-31.7318	-10.6216	0
0.9860	-27.7506	27.4675	-28.9802	-11.5366	0
0.9867	-19.8133	26.8535	-24.409	-10.3166	0
0.9873	-14.3229	20.445	-14.033	-4.51842	0
0.9880	-6.38561	10.6809	-3.34626	-1.16183	0
0.9887	-0.283473	4.57511	4.5889	-0.245259	0
0.9893	4.59525	-0.916704	14.3525	3.72133	0
0.9900	12.8309	-7.62798	23.8144	7.99449	0
0.9907	19.8581	-11.5976	28.9979	9.82449	0
0.9913	19.8581	-16.4838	36.3207	11.3511	0
0.9920	14.9793	-24.1118	46.0932	13.7926	0
0.9927	8.26549	-29.3009	49.1376	14.4027	0
0.9933	3.68515	-30.8231	45.4807	13.7926	0
0.9940	3.98355	-31.437	44.2558	14.0976	0
0.9947	9.17559	-27.7702	46.0932	13.4876	0
0.9953	17.1128	-21.6645	42.4274	10.7411	0
0.9960	21.9916	-20.7562	33.2762	9.51949	0
0.9967	18.933	-21.059	25.341	9.51949	0
0.9973	10.399	-14.6504	18.3201	5.55291	0
0.9980	2.14843	-6.71128	9.16005	-0.245259	0
0.9987	-4.2521	-3.05288	0.00887602	-2.99184	0
0.9993	-10.6676	1.83341	-8.84051	-3.90842	0
1.0000	-16.7697	10.3781	-18.3023	-6.35	0
1.0007	-19.8133	15.256	-26.5393	-10.0116	0
1.0013	-21.0367	19.2255	-33.5602	-14.5897	0
1.0020	-25.3037	26.5508	-39.3563	-16.1147	0
1.0027	-30.4958	31.4286	-41.1936	-14.8947	0
1.0033	-31.1075	30.8231	-41.1936	-15.1997	0
1.0040	-30.4958	29.6036	-42.1078	-14.8947	0
1.0047	-31.4208	28.9897	-41.4954	-13.3682	0
1.0053	-28.0639	28.073	-39.3563	-13.9782	0
1.0060	-22.2601	27.1563	-33.8709	-14.2832	0
1.0067	-18.9032	23.8007	-23.1842	-8.18	0
1.0073	-10.6676	17.3921	-13.1188	-2.07684	0
1.0080	0.0149197	9.76415	-6.71027	-0.245259	0
1.0087	1.55164	1.21947	2.44978	0.669744	0
1.0093	-1.20849	-7.62798	12.8258	3.41633	0
1.0100	2.46174	-15.8699	18.9325	5.2479	0
1.0107	10.399	-23.4979	25.341	7.99449	0
1.0113	17.4112	-28.9897	32.9655	11.0461	0
1.0120	22.29	-32.3453	38.4598	12.5711	0
1.0127	24.7368	-35.0954	41.5131	13.7926	0
1.0133	27.7953	-34.1787	41.5131	15.0127	0
1.0140	30.8389	-32.0426	39.6847	15.3177	0
1.0147	30.5405	-33.262	39.6847	13.4876	0
1.0153	29.6155	-32.9593	38.4598	10.7411	0
1.0160	28.7054	-27.7702	33.578	11.3511	0
1.0167	25.6469	-22.8924	25.6428	10.7411	0
1.0173	21.9916	-18.62	13.7401	5.2479	0
1.0180	15.5761	-11.2948	1.53555	0.974746	0
1.0187	8.86227	-2.43894	-4.57115	1.88975	0
1.0193	8.86227	5.18905	-11.5921	-0.856833	0
1.0200	6.11706	10.6809	-21.6575	-8.18	0
1.0207	-4.86381	14.0365	-27.4535	-12.1482	0
1.0213	-12.1894	19.8395	-31.7318	-12.7582	0
1.0220	-14.0245	25.3313	-40.5812	-13.6732	0
1.0227	-19.2016	25.3313	-45.1612	-14.8947	0
1.0233	-20.7383	25.9368	-44.2469	-17.0297	0
1.0240	-17.6798	29.9064	-45.1612	-17.6413	0
1.0247	-18.9032	30.8231	-45.1612	-14.5897	0
1.0253	-20.7383	28.073	-40.8829	-13.9782	0
1.0260	-18.5899	25.0201	-36.0011	-15.5047	0
1.0267	-16.4564	22.2784	-28.3766	-13.6732	0
1.0273	-14.0245	18.9228	-16.1632	-8.485	0
1.0280	-10.3542	12.5143	-5.78716	-6.35	0
1.0287	-9.13083	4.27234	0.621321	-4.21342	0
1.0293	-4.86381	-0.302764	7.94404	-1.16183	0
1.0300	3.68515	-4.57511	18.3201	3.11132	0
1.0307	11.0107	-10.3781	26.2553	7.38291	0
1.0313	18.933	-14.3477	29.9122	9.82449	0
1.0320	26.8703	-19.8395	34.794	10.7411	0
1.0327	27.1836	-26.248	39.374	11.9611	0
1.0333	24.7368	-25.0285	39.0722	11.9611	0
1.0340	29.3171	-22.5812	36.6313	11.0461	0
1.0347	34.1958	-24.4146	37.2438	11.3511	0
1.0353	32.674	-20.7562	35.1046	10.7411	0
1.0360	30.5405	-16.4838	27.4713	10.1295	0
1.0367	29.0038	-16.4838	19.8468	9.21449	0
1.0373	23.215	-9.15863	10.6867	4.63633	0
1.0380	16.7995	1.52223	-1.5178	-0.245259	0
1.0387	14.3676	2.7417	-10.0654	-0.856833	0
1.0393	9.47398	6.10575	-16.1632	-3.60341	0
1.0400	-0.895179	17.7033	-25.3233	-8.485	0
1.0407	-6.38561	23.4979	-31.7318	-7.875	0
1.0413	-8.51912	24.7174	-35.0869	-7.875	0
1.0420	-17.0681	29.2925	-40.8829	-13.9782	0
1.0427	-22.2601	32.6565	-43.3238	-16.4197	0
1.0433	-17.6798	34.7927	-43.3238	-13.6732	0
1.0440	-17.6798	37.8371	-46.0754	-13.9782	0
1.0447	-23.4835	34.4815	-45.1612	-14.5897	0
1.0453	-22.8718	27.1563	-35.6993	-13.0632	0
1.0460	-19.8133	24.4146	-28.6784	-13.0632	0
1.0467	-19.2016	21.6645	-24.7108	-10.3166	0
1.0473	-11.2793	15.256	-16.7757	-4.21342	0
1.0480	-0.895179	7.01404	-6.71027	-4.21342	0
1.0487	0.626625	0.605529	1.53555	-6.35	0
1.0493	1.55164	-5.49181	9.7725	-0.856833	0
1.0500	7.95218	-12.2115	20.1486	5.2479	0
1.0507	13.4426	-19.8395	28.9979	6.16291	0
1.0513	18.933	-26.5508	32.6637	8.90949	0
1.0520	23.5134	-30.2092	36.6313	11.9611	0
1.0527	25.3485	-32.0426	42.4274	12.2661	0
1.0533	26.8703	-31.7398	42.4274	13.7926	0
1.0540	27.482	-31.437	40.5989	15.9292	0
1.0547	25.9602	-31.1259	41.5131	14.0976	0
1.0553	29.6155	-25.9368	36.6313	12.2661	0
1.0560	31.4506	-19.5283	28.0837	12.2661	0
1.0567	20.7682	-17.3921	22.9001	10.1295	0
1.0573	10.6974	-14.9532	13.7401	5.55291	0
1.0580	10.0857	-6.71128	0.923106	1.58475	0
1.0587	5.20696	0.605529	-7.31384	-1.16183	0
1.0593	-5.1622	4.27234	-14.9472	-6.04342	0
1.0600	-10.6676	8.84745	-24.0984	-10.9266	0
1.0607	-16.7697	14.9532	-30.5069	-12.1482	0
1.0613	-25.3037	21.059	-39.6669	-11.8432	0
1.0620	-28.3623	25.3313	-48.2057	-13.9782	0
1.0627	-30.1974	26.248	-47.2914	-16.1147	0
1.0633	-35.9862	27.1563	-46.0754	-15.5047	0
1.0640	-39.3431	28.9897	-48.5163	-15.1997	0
1.0647	-38.7314	26.8535	-45.1612	-15.5047	0
1.0653	-36.9112	24.4146	-38.7527	-14.8947	0
1.0660	-33.5543	25.6341	-33.8709	-13.9782	0
1.0667	-27.7506	24.7174	-26.2375	-9.40158	0
1.0673	-18.9032	17.7033	-18.0006	-4.82342	0
1.0680	-11.2793	9.76415	-12.1956	-3.60341	0
1.0687	-12.4878	2.7417	-4.26049	-0.245259	0
1.0693	-16.7697	-5.18905	5.50313	5.85791	0
1.0700	-12.1894	-12.2115	15.2667	7.99449	0
1.0707	-4.56541	-16.7866	24.1161	8.60449	0
1.0713	-2.7303	-22.8924	28.0837	10.1295	0
1.0720	-1.20849	-27.7702	29.6104	12.5711	0
1.0727	2.46174	-26.8535	33.578	15.0127	0
1.0733	3.98355	-26.248	33.578	16.5392	0
1.0740	4.90857	-29.9064	29.9122	15.3177	0
1.0747	8.56388	-30.5203	31.4389	14.0976	0
1.0753	9.78729	-26.248	32.0513	14.0976	0
1.0760	7.04208	-22.5812	23.5037	14.4027	0
1.0767	6.72876	-17.0894	14.6543	10.7411	0
1.0773	7.95218	-7.62798	8.85826	3.72133	0
1.0780	4.90857	-1.21947	0.00887602	1.88975	0
1.0787	-0.895179	3.35564	-8.53873	3.11132	0
1.0793	-3.95371	11.5976	-15.249	-2.68684	0
1.0800	-11.5777	19.8395	-25.6251	-9.09658	0
1.0807	-27.1388	20.7478	-35.0869	-9.09658	0
1.0813	-39.6564	20.445	-38.7527	-11.5366	0
1.0820	-41.79	25.3313	-43.3238	-16.7247	0
1.0827	-39.6564	31.7398	-48.5163	-16.4197	0
1.0833	-38.7314	32.6565	-47.9039	-13.6732	0
1.0840	-38.7314	31.7398	-45.1612	-13.6732	0
1.0847	-39.9548	31.4286	-43.3238	-14.5897	0
1.0853	-40.5665	28.3842	-38.7527	-15.1997	0
1.0860	-38.7314	25.0201	-32.646	-13.0632	0
1.0867	-33.5543	23.8007	-26.2375	-8.485	0
1.0873	-28.3623	18.9228	-16.1632	-6.96	0
1.0880	-23.1702	10.6809	-4.57115	-4.82342	0
1.0887	-16.4564	5.49181	4.27824	-0.55026	0
1.0893	-7.60902	-1.21947	11.601	2.50132	0
1.0900	0.328232	-9.46139	21.3734	5.55291	0
1.0907	10.6974	-8.84745	30.2228	11.0461	0
1.0913	22.9017	-6.71128	35.1046	15.3177	0
1.0920	28.0937	-14.9532	37.5456	15.6227	0
1.0927	26.2586	-23.1951	39.0722	14.7077	0
1.0933	25.9602	-22.8924	39.0722	14.4027	0
1.0940	26.8703	-22.5812	39.374	14.0976	0
1.0947	25.3485	-22.2784	38.158	12.8761	0
1.0953	25.3485	-16.7866	33.578	11.6561	0
1.0960	26.2586	-11.2948	28.3855	11.6561	0
1.0967	23.215	-7.62798	22.9001	9.51949	0
1.0973	17.1128	-1.21947	14.0419	4.9429	0
1.0980	10.399	5.49181	3.36401	2.19632	0
1.0987	4.29686	11.5976	-5.18359	0.669744	0
1.0993	1.23833	18.6116	-12.8081	-3.60341	0
1.1000	-3.02869	24.4146	-20.4415	-7.57	0
1.1007	-11.2793	30.8231	-26.85	-9.09658	0
1.1013	-15.5463	38.4511	-33.8709	-10.6216	0
1.1020	-16.7697	43.3374	-39.9687	-13.9782	0
1.1027	-20.7383	45.1624	-42.4096	-16.4197	0
1.1033	-20.1266	45.7763	-43.6345	-17.3363	0
1.1040	-14.9346	43.6401	-46.0754	-17.0297	0
1.1047	-18.9032	40.2845	-44.2469	-16.7247	0
1.1053	-27.7506	39.065	-36.9154	-14.8947	0
1.1060	-27.4522	32.9593	-31.4211	-11.2316	0
1.1067	-21.6484	22.8839	-28.6784	-8.485	0
1.1073	-17.6798	17.3921	-21.3557	-8.18	0
1.1080	-12.1894	11.2948	-8.53873	-5.12842	0
1.1087	-5.47551	-0.302764	2.148	1.58475	0
1.1093	1.55164	-9.46139	9.7725	4.33133	0
1.1100	7.95218	-14.9532	18.6219	3.41633	0
1.1107	13.4426	-21.059	26.8677	7.38291	0
1.1113	18.933	-27.7702	33.8798	12.5711	0
1.1120	22.9017	-34.7927	41.2025	12.2661	0
1.1127	23.215	-40.5873	43.954	9.21449	0
1.1133	25.6469	-39.9817	39.9865	10.7411	0
1.1140	28.0937	-36.9289	40.2882	14.4027	0
1.1147	26.2586	-36.6261	43.954	16.2342	0
1.1153	28.0937	-35.0954	38.4598	14.4027	0
1.1160	30.8389	-31.437	28.6962	11.0461	0
1.1167	21.6932	-28.6869	24.4179	7.99449	0
1.1173	9.78729	-24.1118	16.4916	4.02633	0
1.1180	8.86227	-15.8699	2.148	0.364743	0
1.1187	7.65378	-9.15863	-6.71027	0.0597425	0
1.1193	0.626625	-3.66681	-10.9796	-1.77184	0
1.1200	-5.1622	3.35564	-20.1308	-8.485	0
1.1207	-10.9659	8.84745	-30.5069	-13.6732	0
1.1213	-18.5899	13.431	-36.3118	-14.8947	0
1.1220	-24.7069	18.0061	-39.9687	-16.7247	0
1.1227	-28.974	18.6116	-42.4096	-16.4197	0
1.1233	-32.3309	18.3088	-41.4954	-13.9782	0
1.1240	-33.8527	19.8395	-39.3563	-13.9782	0
1.1247	-33.241	18.9228	-38.7527	-15.8097	0
1.1253	-30.4958	15.8699	-37.226	-14.8947	0
1.1260	-25.0053	13.431	-32.0335	-13.6732	0
1.1267	-18.5899	7.93075	-21.9681	-10.3166	0
1.1273	-10.9659	1.52223	-10.9796	-5.43342	0
1.1280	-4.2521	-2.43894	-2.43203	-2.68684	0
1.1287	-2.11859	-7.93916	3.6658	0.364743	0
1.1293	-1.50689	-15.8699	11.601	6.16291	0
1.1300	3.68515	-22.2784	21.0628	9.21449	0
1.1307	13.1442	-28.3842	27.1695	8.90949	0
1.1313	20.4698	-32.3453	31.1371	9.82449	0
1.1320	23.5134	-34.4815	37.2438	12.8761	0
1.1327	27.1836	-37.8456	40.9007	14.4027	0
1.1333	31.4506	-38.7623	39.6847	15.3177	0
1.1340	32.674	-35.0954	38.158	16.2342	0
1.1347	30.5405	-32.0426	36.0189	16.2342	0
1.1353	28.0937	-31.7398	31.7495	15.3177	0
1.1360	25.3485	-29.3009	26.2553	14.4027	0
1.1367	24.4384	-24.7174	16.4916	12.5711	0
1.1373	20.7682	-18.62	3.97646	7.68948	0
1.1380	10.0857	-8.54469	-3.04447	2.80632	0
1.1387	2.14843	-0.613939	-7.6245	-0.55026	0
1.1393	3.07345	1.83341	-18.0006	-2.99184	0
1.1400	1.23833	5.18905	-29.5926	-6.35	0
1.1407	-9.44414	10.9836	-35.0869	-9.40158	0
1.1413	-18.5899	12.5143	-40.5812	-11.8432	0
1.1420	-22.5585	13.431	-46.0754	-12.7582	0
1.1427	-26.2288	19.5283	-45.1612	-13.9782	0
1.1433	-28.6607	24.4146	-43.9363	-14.8947	0
1.1440	-28.974	23.1951	-46.0754	-13.9782	0
1.1447	-27.7506	21.6645	-44.2469	-13.9782	0
1.1453	-25.0053	21.059	-37.8296	-13.9782	0
1.1460	-22.8718	18.3088	-32.646	-10.6216	0
1.1467	-21.9468	14.3393	-25.9357	-6.655	0
1.1473	-16.158	8.84745	-17.6899	-4.51842	0
1.1480	-5.77391	1.21947	-9.45296	-2.07684	0
1.1487	2.14843	-1.21947	1.83734	1.58475	0
1.1493	6.11706	-0.916704	13.4383	6.16291	0
1.1500	9.47398	-6.71128	21.6752	10.4361	0
1.1507	16.5011	-13.1198	28.3855	12.5711	0
1.1513	26.8703	-13.7337	34.4922	12.5711	0
1.1520	30.5405	-15.8699	38.158	14.4027	0
1.1527	25.6469	-21.3617	40.5989	17.1492	0
1.1533	23.8267	-23.8007	40.9007	15.3177	0
1.1540	26.8703	-23.4979	41.2025	12.5711	0
1.1547	27.1836	-21.6645	42.4274	12.5711	0
1.1553	26.2586	-17.7033	39.0722	12.5711	0
1.1560	24.4384	-16.7866	30.5246	10.1295	0
1.1567	19.5447	-15.256	21.3734	8.60449	0
1.1573	13.4426	-5.80299	11.2992	5.55291	0
1.1580	9.47398	3.6584	0.621321	-1.46683	0
1.1587	5.20696	6.40851	-6.71027	-6.04342	0
1.1593	1.23833	10.6809	-13.4205	-6.04342	0
1.1600	-3.02869	17.0894	-21.9681	-8.485	0
1.1607	-8.51912	22.5812	-29.5926	-13.0632	0
1.1613	-11.876	29.2925	-34.4745	-13.3682	0
1.1620	-15.5463	35.3982	-36.9154	-13.9782	0
1.1627	-21.35	35.3982	-38.442	-15.1997	0
1.1633	-25.0053	34.4815	-41.1936	-15.1997	0
1.1640	-30.1974	35.3982	-42.4096	-17.6413	0
1.1647	-40.5665	33.5648	-38.1402	-19.7763	0
1.1653	-45.1469	29.9064	-32.0335	-15.8097	0
1.1660	-40.2681	26.248	-25.3233	-12.1482	0
1.1667	-33.241	20.445	-15.8614	-10.3166	0
1.1673	-24.0952	11.5976	-5.18359	-3.90842	0
1.1680	-14.0245	5.18905	4.27824	1.58475	0
1.1687	-10.6676	1.52223	14.0419	-0.856833	0
1.1693	-7.92234	-3.05288	22.5895	0.0597425	0
1.1700	0.0149197	-8.84745	29.6104	6.16291	0
1.1707	7.95218	-13.7337	34.794	9.82449	0
1.1713	13.1442	-20.445	38.7616	11.6561	0
1.1720	19.5447	-29.6036	43.3416	13.7926	0
1.1727	25.6469	-34.4815	46.3949	14.0976	0
1.1733	28.7054	-32.9593	44.5665	12.5711	0
1.1740	28.407	-30.8231	43.6523	13.4876	0
1.1747	27.482	-28.9897	43.954	15.9292	0
1.1753	29.9288	-24.1118	36.6313	15.6227	-1999.82
1.1760	30.5405	-18.9228	26.8677	12.5711	-1999.82
1.1767	22.6033	-17.7033	21.6752	7.99449	-1999.82
1.1773	12.5325	-15.8699	12.8258	4.9429	-1999.82
1.1780	7.34047	-8.54469	-0.292909	4.02633	-1999.82
1.1787	2.76014	0.916704	-8.53873	0.669744	-1999.82
1.1793	-3.02869	8.84745	-14.3348	-6.655	-1999.82
1.1800	-7.92234	14.6504	-22.8824	-10.9266	-1999.82
1.1807	-11.2793	20.7478	-29.2909	-11.2316	-1999.82
1.1813	-14.3229	27.1563	-36.6136	-11.8432	-1999.82
1.1820	-17.6798	32.6565	-44.2469	-13.9782	-1999.82
1.1827	-17.9931	33.5648	-44.2469	-15.5047	-1999.82
1.1833	-13.7112	32.6565	-42.4096	-16.1147	-1999.82
1.1840	-10.9659	35.3982	-43.3238	-14.8947	-1999.82
1.1847	-12.1894	39.065	-39.3563	-13.6732	-1999.82
1.1853	-11.5777	36.3149	-32.3442	-13.9782	-1999.82
1.1860	-8.51912	30.8231	-27.4535	-10.9266	-1999.82
1.1867	-3.95371	27.7702	-18.6041	-4.51842	-1999.82
1.1873	7.04208	22.5812	-8.84051	-2.07684	-1999.82
1.1880	16.7995	13.431	-2.43203	-2.07684	-1999.82
1.1887	17.7245	7.01404	6.11558	-0.245259	-1999.82
1.1893	20.7682	0.605529	17.0952	2.19632	-1999.82
1.1900	29.6155	-7.62798	25.341	4.33133	-1999.82
1.1907	35.1209	-15.256	32.6637	7.07791	-1999.82
1.1913	39.9996	-21.3617	39.374	8.90949	-1999.82
1.1920	48.2352	-27.1647	43.6523	12.2661	-1999.82
1.1927	54.039	-28.6869	45.7825	15.3177	-1999.82
1.1933	54.3374	-28.3842	45.1701	13.1826	-1999.82
1.1940	52.5023	-28.6869	43.0398	11.3511	-1999.82
1.1947	51.9055	-25.9368	41.8149	14.4027	-1999.82
1.1953	53.4273	-21.6645	36.3207	13.7926	-1999.82
1.1960	51.9055	-19.5283	28.6962	8.90949	-1999.82
1.1967	48.2352	-13.1198	22.9001	6.16291	-1999.82
1.1973	45.49	-3.05288	14.0419	3.72133	-1999.82
1.1980	39.6863	0.916704	1.83734	0.0597425	-1999.82
1.1987	31.7639	4.57511	-4.87293	0.364743	-1999.82
1.1993	30.8389	16.1727	-11.2814	-2.38184	-1999.82
1.2000	29.6155	26.248	-22.2699	-11.5366	-1999.82
1.2007	17.1128	26.8535	-31.1193	-14.8947	-1999.82
1.2013	4.90857	28.073	-35.0869	-12.4532	-1999.82
1.2020	2.46174	32.3453	-38.442	-14.2832	-1999.82
1.2027	0.626625	34.7927	-39.6669	-17.0297	-1999.82
1.2033	-4.2521	35.701	-40.5812	-13.9782	-1999.82
1.2040	-4.2521	35.701	-42.1078	-12.4532	-1999.82
1.2047	0.0149197	33.5648	-39.0545	-14.2832	-1999.82
1.2053	0.939938	30.8231	-33.5602	-13.6732	-1999.82
1.2060	0.626625	26.5508	-29.9033	-12.1482	-1999.82
1.2067	6.11706	20.7478	-22.2699	-11.2316	-1999.82
1.2073	12.8309	15.5671	-11.2814	-6.04342	-1999.82
1.2080	15.2777	8.84745	-3.65692	-0.856833	-1999.82
1.2087	18.6346	2.43894	3.97646	-0.55026	-1999.82
1.2093	24.7368	-2.43894	14.3525	1.27975	-1999.82
1.2100	26.8703	-9.76415	24.4179	7.99449	-1999.82
1.2107	27.1836	-16.1727	32.3531	11.9611	-1999.82
1.2113	32.674	-16.1727	37.2438	12.5711	-1999.82
1.2120	34.5092	-19.2255	39.6847	14.4027	-1999.82
1.2127	28.7054	-28.3842	42.7291	14.7077	-1999.82
1.2133	26.2586	-30.8231	44.5665	13.7926	-1999.82
1.2140	26.8703	-28.3842	41.8149	14.0976	-1999.82
1.2147	23.5134	-27.7702	38.158	13.7926	-1999.82
1.2153	20.7682	-24.4146	32.9655	12.5711	-1999.82
1.2160	18.933	-17.7033	25.9446	11.0461	-1999.82
1.2167	13.4426	-12.2115	19.8468	7.68948	-1999.82
1.2173	4.90857	-5.18905	11.2992	2.50132	-1999.82
1.2180	-3.02869	3.35564	0.621321	-0.55026	-1999.82
1.2187	-8.83243	9.76415	-7.6245	-2.99184	-1999.82
1.2193	-12.1894	16.7866	-15.8614	-5.12842	-1999.82
1.2200	-17.6798	23.4979	-24.7108	-6.655	-1999.82
1.2207	-24.3936	28.9897	-27.7642	-10.3166	-1999.82
1.2213	-28.0639	34.4815	-33.2584	-14.2832	-1999.82
1.2220	-33.241	38.4511	-41.7972	-13.9782	-1999.82
1.2227	-40.5665	39.6706	-39.6669	-12.1482	-1999.82
1.2233	-39.3431	39.9733	-36.6136	-14.2832	-1999.82
1.2240	-35.9862	39.9733	-41.7972	-16.7247	-1999.82
1.2247	-41.79	38.1483	-40.8829	-13.9782	-1999.82
1.2253	-45.1469	34.7927	-32.646	-10.9266	-1999.82
1.2260	-40.8799	30.5203	-29.9033	-10.6216	-1999.82
1.2267	-35.9862	26.8535	-25.3233	-8.79	-1999.82
1.2273	-31.4208	21.3617	-12.8081	-6.04342	-1999.82
1.2280	-27.1388	12.817	-2.43203	-4.82342	-1999.82
1.2287	-25.0053	6.71128	3.6658	-2.38184	-1999.82
1.2293	-20.1266	3.35564	12.8258	3.41633	-1999.82
1.2300	-13.4128	-3.66681	22.5895	8.29949	-1999.82
1.2307	-10.9659	-11.2948	28.9979	8.90949	-1999.82
1.2313	-6.38561	-14.9532	33.8798	8.90949	-1999.82
1.2320	0.626625	-17.7033	38.4598	13.1826	-1999.82
1.2327	2.46174	-21.6645	39.6847	16.5392	-1999.82
1.2333	2.76014	-24.7174	37.2438	15.3177	-1999.82
1.2340	4.29686	-25.3313	35.7171	17.1492	-1999.82
1.2347	1.55164	-21.9757	34.4922	19.8958	-1999.82
1.2353	-0.283473	-15.8699	28.3855	14.4027	-1999.82
1.2360	0.626625	-12.5143	20.1486	7.68948	-1999.82
1.2367	-6.99732	-10.6809	16.181	7.99449	-1999.82
1.2373	-20.7383	-6.71128	10.3849	5.85791	-1999.82
1.2380	-27.4522	-2.13617	-2.13024	0.364743	-1999.82
1.2387	-29.8841	2.43894	-14.033	-0.245259	-1999.82
1.2393	-35.6878	8.54469	-21.3557	-2.99184	-1999.82
1.2400	-41.4916	14.3393	-28.6784	-8.18	-1999.82
1.2407	-46.6687	19.2255	-35.0869	-9.09658	-1999.82
1.2413	-50.9506	24.4146	-40.5812	-11.8432	-1999.82
1.2420	-55.8293	28.073	-43.9363	-16.7247	-1999.82
1.2427	-61.3198	28.9897	-43.3238	-15.5047	-1999.82
1.2433	-66.5118	28.6869	-42.7203	-13.0632	-1999.82
1.2440	-70.7788	26.248	-43.9363	-13.9782	-1999.82
1.2447	-71.0921	23.4979	-40.5812	-11.5366	-1999.82
1.2453	-64.99	24.4146	-35.0869	-9.40158	-1999.82
1.2460	-58.873	22.5812	-30.2051	-10.9266	-1999.82
1.2467	-54.3075	12.817	-20.7433	-7.57	-1999.82
1.2473	-44.5352	4.27234	-10.3672	-3.90842	-1999.82
1.2480	-34.7777	0	-5.78716	-4.82342	-1999.82
1.2487	-33.5543	-5.80299	0.923106	-1.16183	-1999.82
1.2493	-31.4208	-14.0365	13.4383	6.46791	-1999.82
1.2500	-23.7819	-19.5283	22.5895	7.38291	-1999.82
1.2507	-15.5463	-22.8924	28.6962	7.38291	-1999.82
1.2513	-6.99732	-27.1647	35.4064	11.6561	-1999.82
1.2520	0.0149197	-30.2092	38.4598	14.7077	-1999.82
1.2527	4.29686	-30.8231	38.158	15.3177	-1999.82
1.2533	9.78729	-33.262	38.4598	15.3177	-1999.82
1.2540	16.7995	-36.0121	36.9331	15.0127	-1999.82
1.2547	19.2464	-35.0954	32.6637	14.4027	-1999.82
1.2553	18.0229	-32.0426	28.9979	11.6561	-1999.82
1.2560	11.6224	-30.5203	24.4179	8.60449	-1999.82
1.2567	1.55164	-25.6341	16.181	8.29949	-1999.82
1.2573	-5.77391	-17.3921	6.41736	7.38291	-1999.82
1.2580	-12.1894	-10.9836	-1.5178	4.02633	-1999.82
1.2587	-17.6798	-7.02245	-9.75474	0.669744	-1999.82
1.2593	-15.8447	-1.83341	-19.5272	-2.99184	-1999.82
1.2600	-17.3814	4.87787	-27.1517	-8.485	-1999.82
1.2607	-28.6607	9.76415	-32.646	-11.2316	-1999.82
1.2613	-35.9862	12.5143	-40.5812	-12.4532	-1999.82
1.2620	-36.5979	15.8699	-46.3772	-13.9782	-1999.82
1.2627	-38.7314	18.0061	-45.1612	-13.9782	-1999.82
1.2633	-37.8213	17.3921	-43.3238	-13.9782	-1999.82
1.2640	-31.4208	16.7866	-43.6345	-14.5897	-1999.82
1.2647	-28.6607	15.5671	-40.5812	-15.1997	-1999.82
1.2653	-27.7506	10.3781	-33.2584	-13.9782	-1999.82
1.2660	-23.7819	6.10575	-26.85	-10.9266	-1999.82
1.2667	-17.6798	4.27234	-20.7433	-6.655	-1999.82
1.2673	-9.13083	-1.53064	-13.1188	-2.38184	-1999.82
1.2680	-2.11859	-10.0753	-4.87293	2.19632	-1999.82
1.2687	2.46174	-14.0365	4.27824	5.2479	-1999.82
1.2693	8.86227	-19.5283	14.6543	6.46791	-1999.82
1.2700	16.1878	-29.3009	22.5895	8.90949	-1999.82
1.2707	21.9916	-35.0954	28.9979	13.7926	-1999.82
1.2713	29.6155	-36.0121	34.794	16.2342	-1999.82
1.2720	34.5092	-38.1483	37.8473	14.0976	-1999.82
1.2727	29.9288	-40.2845	39.9865	12.5711	-1999.82
1.2733	22.29	-42.7234	41.8149	13.4876	-1999.82
1.2740	22.6033	-44.8596	39.6847	15.3177	-1999.82
1.2747	25.6469	-40.2845	33.578	13.7926	-1999.82
1.2753	21.9916	-33.876	27.1695	10.7411	-1999.82
1.2760	14.666	-32.0426	21.0628	8.90949	-1999.82
1.2767	10.399	-28.3842	13.7401	6.46791	-1999.82
1.2773	7.65378	-18.0061	4.27824	2.50132	-1999.82
1.2780	3.68515	-10.3781	-5.78716	-0.245259	-1999.82
1.2787	0.0149197	-6.71128	-14.6366	-2.07684	-1999.82
1.2793	-3.342	1.52223	-23.1842	-4.82342	-1999.82
1.2800	-7.92234	11.5976	-30.2051	-6.96	-1999.82
1.2807	-13.7112	18.0061	-34.7851	-8.79	-1999.82
1.2813	-20.425	24.4146	-39.9687	-11.8432	-1999.82
1.2820	-27.1388	28.9897	-45.463	-13.0632	-1999.82
1.2827	-29.5857	29.2925	-45.463	-11.5366	-1999.82
1.2833	-26.8405	29.6036	-44.8505	-12.4532	-1999.82
1.2840	-24.0952	31.1259	-47.9039	-15.1997	-1999.82
1.2847	-27.7506	26.248	-44.8505	-14.5897	-1999.82
1.2853	-31.7192	17.3921	-35.6993	-12.1482	-1999.82
1.2860	-28.6607	12.817	-29.5926	-11.8432	-1999.82
1.2867	-21.35	7.01404	-23.4948	-11.2316	-1999.82
1.2873	-15.8447	-3.96958	-13.1188	-7.875	-1999.82
1.2880	-12.4878	-13.1198	-4.57115	-2.99184	-1999.82
1.2887	-8.83243	-18.0061	1.53555	0.0597425	-1999.82
1.2893	-4.2521	-26.248	11.2992	2.80632	-1999.82
1.2900	1.55164	-36.0121	20.761	5.85791	-1999.82
1.2907	8.26549	-41.8067	27.1695	8.60449	-1999.82
1.2913	14.666	-45.7763	32.9655	11.6561	-1999.82
1.2920	19.5447	-47.9125	38.4598	14.0976	-1999.82
1.2927	25.3485	-46.9958	39.9865	14.0976	-1999.82
1.2933	30.2272	-44.8596	37.5456	13.4876	-1999.82
1.2940	30.8389	-43.3374	36.6313	15.3177	-1999.82
1.2947	29.0038	-39.065	37.8473	15.3177	-1999.82
1.2953	30.8389	-32.3453	33.578	11.0461	-1999.82
1.2960	30.8389	-26.5508	22.5895	7.07791	-1999.82
1.2967	21.6932	-21.9757	14.3525	5.85791	-1999.82
1.2973	8.56388	-14.0365	7.94404	4.33133	-1999.82
1.2980	-0.596786	-6.10575	-2.13024	2.50132	-1999.82
1.2987	-6.08722	-3.35564	-11.5921	-0.856833	-1999.82
1.2993	-12.1894	1.21947	-18.6041	-6.655	-1999.82
1.3000	-19.5149	9.76415	-27.1517	-10.3166	-1999.82
1.3007	-26.2288	14.3393	-34.4745	-10.9266	-1999.82
1.3013	-32.9426	15.256	-39.0545	-13.0632	-1999.82
1.3020	-36.2995	19.8395	-42.4096	-14.8947	-1999.82
1.3027	-32.9426	24.7174	-42.7203	-14.5897	-1999.82
1.3033	-29.2724	25.3313	-41.1936	-15.8097	-1999.82
1.3040	-29.2724	23.8007	-39.6669	-17.6413	-1999.82
1.3047	-25.9154	24.4146	-36.3118	-15.8097	-1999.82
1.3053	-18.5899	24.4146	-29.5926	-13.9782	-1999.82
1.3060	-14.9346	21.6645	-22.2699	-12.1482	-1999.82
1.3067	-9.13083	18.9228	-14.6366	-9.09658	-1999.82
1.3073	2.76014	16.4754	-7.01205	-4.82342	-1999.82
1.3080	9.17559	11.5976	0.621321	-2.07684	-1999.82
1.3087	8.26549	4.57511	9.47071	-2.38184	-1999.82
1.3093	11.0107	-0.916704	18.6219	-1.46683	-1999.82
1.3100	16.5011	-6.40851	26.2553	3.41633	-1999.82
1.3107	20.7682	-12.5143	32.6637	8.90949	-1999.82
1.3113	27.1836	-17.7033	39.0722	10.7411	-1999.82
1.3120	31.7639	-22.5812	43.6523	12.5711	-1999.82
1.3127	30.8389	-24.4146	43.954	13.4876	-1999.82
1.3133	30.5405	-23.1951	41.5131	14.4027	-1999.82
1.3140	31.7639	-22.5812	40.9007	16.2342	-1999.82
1.3147	29.9288	-21.059	40.9007	14.4027	-1999.82
1.3153	27.482	-14.0365	34.4922	8.90949	-1999.82
1.3160	25.9602	-7.02245	28.0837	8.90949	-1999.82
1.3167	22.6033	0.302764	22.9001	8.29949	-1999.82
1.3173	19.2464	11.5976	10.9974	2.50132	-1999.82
1.3180	15.2777	21.059	-0.292909	1.27975	-1999.82
1.3187	9.78729	27.1563	-4.87293	2.19632	-1999.82
1.3193	6.11706	36.9289	-14.033	-4.51842	-1999.82
1.3200	0.626625	46.3818	-26.85	-9.40158	-1999.82
1.3207	-11.2793	50.0486	-30.5069	-8.18	-1999.82
1.3213	-21.0367	54.6238	-31.7318	-10.6216	-1999.82
1.3220	-22.5585	61.0323	-38.442	-14.8947	-1999.82
1.3227	-24.0952	63.1684	-40.5812	-14.5897	-1999.82
1.3233	-26.8405	62.8657	-38.1402	-14.8947	-1999.82
1.3240	-27.1388	64.0851	-36.9154	-15.8097	-1999.82
1.3247	-25.9154	64.3879	-32.3442	-12.4532	-1999.82
1.3253	-23.7819	61.6462	-25.0126	-10.0116	-1999.82
1.3260	-21.35	57.3739	-18.9148	-10.0116	-1999.82
1.3267	-17.6798	52.1848	-12.8081	-6.655	-1999.82
1.3273	-10.0558	44.2457	-4.26049	-2.07684	-1999.82
1.3280	-1.50689	35.701	5.50313	-0.55026	-1999.82
1.3287	1.23833	30.8231	16.7934	1.58475	-1999.82
1.3293	5.50535	25.0201	26.2553	5.85791	-1999.82
1.3300	14.3676	15.8699	32.3531	9.82449	-1999.82
1.3307	21.3799	8.84745	38.7616	12.8761	-1999.82
1.3313	27.482	4.87787	44.2558	16.2342	-1999.82
1.3320	33.5841	-2.43894	46.0932	16.8442	-1999.82
1.3327	31.1522	-8.24192	46.3949	14.7077	-1999.82
[truncated: 32,074 more rows]
