# Supplementary material for: Identification of Haptic Based Guiding Using Hard Reins
Source: PLoS One. 2015 Jul 22;10(7):e0132020. doi: 10.1371/journal.pone.0132020 (PMC4511788; doi:10.1371/journal.pone.0132020)
Supplement: S4 File — (ZIP) [file pone.0132020.s004.zip › EMGData2/Subject13/T12/t12.txt]

0.0000	0.238786	11.018	-2.97384	1.73148	0
0.0007	-1.28577	8.55475	-3.26994	0.511915	0
0.0013	-6.77786	6.1248	-2.3559	-0.0993717	0
0.0020	-5.56556	5.19277	0.695183	1.42734	0
0.0027	-1.28577	5.19277	1.30025	4.17361	0
0.0033	0.844936	5.19277	-1.44186	4.17361	0
0.0040	4.51857	3.36198	-0.218854	1.1232	0
0.0047	9.6984	1.83078	4.05524	-0.0993717	0
0.0053	10.9291	4.5936	3.4373	0.511915	0
0.0060	9.4045	6.42439	1.91819	1.1232	0
0.0067	7.56769	4.89319	4.35133	1.1232	0
0.0073	4.20631	5.52564	4.35133	0.816052	0
0.0080	1.46945	8.25517	3.12833	1.1232	0
0.0087	1.46945	9.48679	4.6603	4.17361	0
0.0093	0.551045	12.8488	2.52326	5.39618	0
0.0100	-4.02263	15.5783	0.99128	2.6469	0
0.0107	-6.17171	12.8488	6.17941	1.73148	0
0.0113	-1.89192	11.018	7.40242	2.95405	0
0.0120	1.46945	12.8488	1.91819	0.511915	0
0.0127	-0.0551045	12.8488	1.91819	-1.0148	0
0.0133	-2.20418	12.5159	4.05524	2.03862	0
0.0140	-2.20418	15.8779	0.0772426	3.25819	0
0.0147	-2.20418	16.1775	-1.75083	0.816052	0
0.0153	-0.367363	11.9167	1.60922	-0.0993717	0
0.0160	2.99401	10.6851	1.60922	-0.0993717	0
0.0167	4.20631	11.3176	1.30025	-1.31893	0
0.0173	6.04313	6.42439	2.52326	-1.62307	0
0.0180	10.0107	-0.299583	0.99128	-0.707647	0
0.0187	12.7475	-2.72953	-1.13289	1.73148	0
0.0193	14.2721	-3.96115	0.695183	3.56534	0
0.0200	13.372	-6.99026	1.60922	1.73148	0
0.0207	8.77999	-8.52147	0.0772426	-0.403509	0
0.0213	5.73087	-6.09152	0.695183	0.511915	0
0.0220	3.2879	-1.49791	3.74627	1.73148	0
0.0227	-2.81033	3.99444	5.26537	3.56534	0
0.0233	-7.69626	9.1872	5.26537	4.48076	0
0.0240	-8.61467	11.018	5.26537	1.73148	0
0.0247	-12.8761	11.9167	4.35133	-0.707647	0
0.0253	-15.6313	14.9791	3.74627	2.03862	0
0.0260	-12.2699	14.6796	4.96927	3.56534	0
0.0267	-8.90856	11.6172	5.57434	0.816052	0
0.0273	-8.61467	11.018	4.05524	-0.0993717	0
0.0280	-6.77786	12.5159	3.4373	0.511915	0
0.0287	-5.56556	12.5159	6.17941	-0.0993717	0
0.0293	-4.94104	11.018	6.48838	0.511915	0
0.0300	-1.89192	7.95559	2.52326	1.73148	0
0.0307	1.46945	5.19277	1.60922	1.73148	0
0.0313	0.238786	3.0624	3.4373	1.73148	0
0.0320	-3.72874	1.83078	3.4373	0.816052	0
0.0327	-4.02263	1.5312	4.05524	-1.0148	0
0.0333	-0.367363	0	4.6603	-1.0148	0
0.0340	-0.367363	-3.02911	2.52326	1.73148	0
0.0347	-0.0551045	-4.56032	1.30025	3.25819	0
0.0353	7.25543	-3.96115	-0.218854	2.6469	0
0.0360	11.5352	-4.56032	-4.19685	0.511915	0
0.0367	5.43698	-7.62272	-4.49294	0.207777	0
0.0373	3.91242	-10.0527	-0.836795	2.03862	0
0.0380	8.4861	-11.5839	-1.13289	1.73148	0
0.0387	6.96154	-13.4147	-2.97384	0.207777	0
0.0393	5.12472	-15.8446	-1.44186	0.816052	0
0.0400	9.09225	-16.4771	-1.13289	0.816052	0
0.0407	10.6168	-12.8155	0.386213	0.511915	0
0.0413	8.77999	-10.0527	3.4373	0.816052	0
0.0420	9.6984	-11.8834	1.91819	-0.0993717	0
0.0427	9.09225	-12.8155	-1.75083	-0.707647	0
0.0433	5.73087	-12.8155	0.99128	1.42734	0
0.0440	1.46945	-16.4771	4.35133	2.34276	0
0.0447	-2.81033	-17.3758	2.52326	-0.0993717	0
0.0453	-4.02263	-12.4826	0.386213	-1.31893	0
0.0460	-4.33489	-10.9847	1.60922	0.207777	0
0.0467	-4.02263	-12.183	3.4373	2.6469	0
0.0473	0.238786	-7.9223	3.12833	3.86947	0
0.0480	1.46945	-2.72953	0.695183	2.6469	0
0.0487	-4.94104	-5.15948	0.0772426	0.816052	0
0.0493	-8.30241	-8.82105	0.695183	2.34276	0
0.0500	-5.56556	-7.32313	-1.44186	3.86947	0
0.0507	-3.72874	-7.32313	-2.97384	0.207777	0
0.0513	-0.973513	-10.0527	-2.97384	-1.31893	0
0.0520	0.238786	-9.75308	-4.49294	2.95405	0
0.0527	-5.2533	-7.9223	-5.40698	5.08903	0
0.0533	-8.30241	-9.15392	-4.80192	2.03862	0
0.0540	-5.2533	-7.9223	-5.11089	2.6469	0
0.0547	-4.02263	-2.13037	-4.80192	5.39618	0
0.0553	-3.12259	-0.299583	-3.26994	2.95405	0
0.0560	-1.28577	-0.299583	-5.71595	0.816052	0
0.0567	-1.28577	1.23162	-7.853	2.6469	0
0.0573	2.68175	-0.599166	-4.49294	4.17361	0
0.0580	6.04313	-2.13037	-2.0598	3.56534	0
0.0587	4.20631	2.76282	-3.57891	2.95405	0
0.0593	8.77999	5.52564	-4.80192	2.03862	0
0.0600	17.6334	0.932035	-6.62999	0.816052	0
0.0607	13.9782	-2.42995	-6.62999	-0.0993717	0
0.0613	5.12472	-3.3287	-2.66487	-0.0993717	0
0.0620	3.2879	-4.56032	-0.836795	1.73148	0
0.0627	-1.28577	-3.02911	-2.3559	3.56534	0
0.0633	-7.38401	0.632452	-0.527824	2.6469	0
0.0640	-4.94104	1.83078	3.4373	1.73148	0
0.0647	-1.89192	3.66157	2.21429	2.95405	0
0.0653	-3.41648	7.35642	-0.218854	2.95405	0
0.0660	-0.679622	8.25517	1.30025	2.6469	0
0.0667	2.68175	7.02355	2.52326	4.17361	0
0.0673	0.551045	8.25517	0.386213	4.48076	0
0.0680	-0.679622	9.78637	0.695183	2.95405	0
0.0687	1.76334	7.35642	2.52326	3.86947	0
0.0693	2.36949	6.42439	-0.218854	4.48076	0
0.0700	0.844936	8.25517	-1.13289	2.6469	0
0.0707	1.46945	9.48679	1.60922	4.48076	0
0.0713	3.91242	9.1872	-1.13289	7.22703	0
0.0720	2.36949	10.086	-5.40698	5.39618	0
0.0727	-4.02263	8.25517	-2.66487	4.48076	0
0.0733	-7.99016	5.52564	-1.13289	6.31161	0
0.0740	-7.69626	6.72397	-4.49294	5.39618	0
0.0747	-6.77786	11.3176	-4.19685	2.95405	0
0.0753	-5.56556	12.2163	-4.80192	3.25819	0
0.0760	-5.56556	9.78637	-7.24793	3.56534	0
0.0767	-7.69626	9.78637	-4.19685	2.95405	0
0.0773	-6.17171	11.018	-1.13289	3.86947	0
0.0780	-0.679622	8.25517	-4.19685	6.00446	0
0.0787	2.0756	4.5936	-4.80192	5.70032	0
0.0793	5.12472	1.83078	-1.13289	2.95405	0
0.0800	9.09225	-0.898748	0.0772426	1.73148	0
0.0807	10.0107	-0.898748	-1.13289	2.6469	0
0.0813	8.4861	1.83078	-2.97384	3.56534	0
0.0820	7.87995	-0.599166	-0.527824	4.7849	0
0.0827	9.09225	-3.66157	3.4373	4.17361	0
0.0833	13.372	0.932035	0.695183	0.207777	0
0.0840	13.0598	4.29402	-2.97384	-1.31893	0
0.0847	2.0756	1.5312	0.386213	1.42734	0
0.0853	-5.56556	2.76282	3.12833	0.816052	0
0.0860	-2.81033	7.35642	3.12833	-2.84564	0
0.0867	0.551045	5.82522	5.88331	-1.0148	0
0.0873	0.551045	3.66157	4.35133	2.95405	0
0.0880	-0.367363	7.35642	-0.218854	2.34276	0
0.0887	-1.89192	9.1872	1.91819	-0.403509	0
0.0893	-1.28577	7.35642	4.6603	-1.0148	0
0.0900	0.844936	7.35642	2.52326	1.73148	0
0.0907	-0.367363	8.25517	1.60922	3.86947	0
0.0913	-1.28577	6.42439	-0.218854	2.6469	0
0.0920	0.551045	3.0624	-2.0598	0.207777	0
0.0927	0.844936	2.76282	0.695183	-0.707647	0
0.0933	0.238786	4.89319	2.52326	-1.0148	0
0.0940	1.46945	6.1248	-1.13289	-0.0993717	0
0.0947	3.60016	5.19277	-1.13289	1.1232	0
0.0953	6.96154	6.42439	-2.0598	-1.31893	0
0.0960	8.4861	9.1872	-6.62999	-4.98063	0
0.0967	4.81246	6.1248	-6.32102	-3.45392	0
0.0973	0.844936	0	-2.97384	0.207777	0
0.0980	-0.0551045	-0.898748	-2.97384	0.511915	0
0.0987	1.46945	2.76282	-2.0598	-1.0148	0
0.0993	6.04313	2.76282	-1.44186	-1.93022	0
0.1000	9.4045	-1.83078	-5.71595	-2.53849	0
0.1007	6.96154	-3.66157	-5.40698	-2.84564	0
0.1013	4.81246	-1.83078	-0.218854	-5.28477	0
0.1020	6.64928	-2.42995	1.60922	-6.50734	0
0.1027	8.77999	-3.66157	2.83223	-3.76107	0
0.1033	8.4861	-1.83078	4.05524	-2.84564	0
0.1040	6.04313	-0.599166	2.21429	-3.76107	0
0.1047	4.20631	0	1.60922	-2.84564	0
0.1053	2.99401	1.83078	3.74627	-3.45392	0
0.1060	-0.679622	0.33287	4.96927	-3.76107	0
0.1067	-3.72874	-2.72953	5.88331	-1.0148	0
0.1073	-0.0551045	-2.13037	4.96927	-0.707647	0
0.1080	2.0756	-0.299583	1.30025	-3.14978	0
0.1087	-2.20418	-0.898748	-0.218854	-2.53849	0
0.1093	-3.12259	-1.49791	1.91819	-1.93022	0
0.1100	-3.12259	-1.83078	1.60922	-3.76107	0
0.1107	-6.77786	-3.02911	-1.13289	-3.45392	0
0.1113	-7.69626	-3.3287	-2.66487	-1.93022	0
0.1120	-3.41648	-4.26073	-2.3559	-2.84564	0
0.1127	-1.28577	-6.69068	0.386213	-1.93022	0
0.1133	-2.81033	-9.4535	1.60922	-1.31893	0
0.1140	-4.02263	-10.6518	-1.75083	-4.36934	0
0.1147	-5.56556	-8.52147	-4.80192	-4.67649	0
0.1153	-9.22082	-7.32313	-4.19685	0.511915	0
0.1160	-12.5822	-9.15392	-3.26994	2.03862	0
0.1167	-14.1068	-10.0527	-3.88788	-1.93022	0
0.1173	-15.9252	-8.22188	-2.0598	-2.84564	0
0.1180	-20.8111	-6.3911	1.30025	-0.403509	0
0.1187	-21.7295	-2.13037	2.52326	-1.0148	0
0.1193	-12.5822	3.66157	0.695183	-1.93022	0
0.1200	-4.94104	5.52564	-1.13289	-1.93022	0
0.1207	-7.09012	4.5936	-0.836795	-4.36934	0
0.1213	-9.82697	2.76282	-0.218854	-5.59192	0
0.1220	-6.77786	0.33287	-0.218854	-2.53849	0
0.1227	-3.12259	1.83078	0.695183	-2.53849	0
0.1233	-1.28577	2.76282	4.35133	-6.81148	0
0.1240	-0.973513	-2.13037	8.02036	-6.81148	0
0.1247	-0.367363	-3.66157	8.02036	-4.67649	0
0.1253	2.0756	0	6.17941	-5.89605	0
0.1260	3.2879	-1.19833	5.26537	-4.98063	0
0.1267	2.36949	-4.56032	6.79735	-2.84564	0
0.1273	3.2879	-3.66157	6.17941	-3.76107	0
0.1280	6.96154	-5.79193	3.12833	-3.76107	0
0.1287	9.4045	-10.3522	2.21429	-3.76107	0
0.1293	8.4861	-9.15392	2.52326	-7.42276	0
0.1300	8.17384	-8.52147	3.12833	-6.2032	0
0.1307	10.9291	-11.8834	4.6603	-1.0148	0
0.1313	14.8966	-10.3522	4.05524	-3.14978	0
0.1320	15.1905	-7.62272	-0.218854	-7.42276	0
0.1327	10.6168	-11.2843	-2.66487	-4.0652	0
0.1333	4.20631	-12.8155	-1.75083	-1.93022	0
0.1340	-0.973513	-7.32313	-1.44186	-3.76107	0
0.1347	-4.64715	-3.66157	-2.0598	-2.84564	0
0.1353	-7.69626	-4.8599	-2.3559	-1.31893	0
0.1360	-8.61467	-5.15948	-2.66487	-3.45392	0
0.1367	-6.77786	-4.56032	-2.3559	-4.0652	0
0.1373	-6.17171	-5.79193	-0.218854	-3.14978	0
0.1380	-6.77786	-7.32313	1.30025	-3.76107	0
0.1387	-3.72874	-5.49235	0.695183	-3.76107	0
0.1393	0.238786	-2.72953	-0.527824	-3.14978	0
0.1400	0.551045	-2.13037	-1.44186	-2.84564	0
0.1407	4.20631	-0.898748	-2.0598	-1.93022	0
0.1413	8.17384	2.46324	-0.836795	-2.84564	0
0.1420	6.64928	3.36198	1.91819	-3.76107	0
0.1427	8.77999	0.932035	3.74627	-1.93022	0
0.1433	17.9457	1.5312	3.12833	-2.23436	0
0.1440	18.8641	3.36198	0.695183	-4.67649	0
0.1447	11.223	0.932035	-1.13289	-2.84564	0
0.1453	7.25543	-3.02911	0.386213	-0.403509	0
0.1460	7.25543	-3.66157	3.4373	-2.84564	0
0.1467	7.87995	-3.66157	3.4373	-4.67649	0
0.1473	8.77999	-4.56032	1.60922	-4.67649	0
0.1480	5.12472	-4.8599	1.30025	-4.67649	0
0.1487	2.68175	-3.66157	1.60922	-3.45392	0
0.1493	4.81246	-2.42995	0.0772426	-3.45392	0
0.1500	3.2879	-1.19833	-0.218854	-6.81148	0
0.1507	-0.0551045	-0.599166	0.386213	-7.11863	0
0.1513	1.46945	0.632452	-0.218854	-3.76107	0
0.1520	1.46945	2.76282	-1.13289	-2.84564	0
0.1527	-0.0551045	4.5936	0.695183	-1.93022	0
0.1533	2.68175	3.66157	1.60922	0.511915	0
0.1540	4.81246	2.76282	0.0772426	-1.0148	0
0.1547	5.12472	3.36198	-0.836795	-2.84564	0
0.1553	8.77999	5.52564	-1.75083	0.207777	0
0.1560	9.4045	6.42439	-5.40698	1.73148	0
0.1567	4.51857	4.5936	-6.02492	-0.403509	0
0.1573	2.0756	1.5312	-2.0598	0.511915	0
0.1580	3.2879	1.83078	-0.218854	2.95405	0
0.1587	4.81246	4.89319	-1.13289	1.1232	0
0.1593	4.51857	6.72397	-1.13289	-0.0993717	0
0.1600	1.46945	6.42439	-0.218854	0.816052	0
0.1607	0.551045	5.52564	0.0772426	-0.403509	0
0.1613	4.20631	3.66157	1.60922	-2.53849	0
0.1620	6.64928	1.83078	2.21429	-0.0993717	0
0.1627	6.33702	3.0624	0.0772426	2.34276	0
0.1633	6.96154	2.76282	-0.527824	0.511915	0
0.1640	6.96154	-0.299583	2.21429	-0.0993717	0
0.1647	6.33702	0.33287	4.35133	0.816052	0
0.1653	6.64928	4.89319	2.83223	-0.0993717	0
0.1660	3.91242	3.99444	3.4373	0.207777	0
0.1667	-0.367363	1.23162	6.48838	3.56534	0
0.1673	1.46945	4.5936	2.52326	1.73148	0
0.1680	6.04313	7.656	-2.97384	-3.76107	0
0.1687	4.20631	6.42439	0.695183	-3.45392	0
0.1693	-0.973513	6.42439	2.52326	0.511915	0
0.1700	-1.89192	5.19277	-2.97384	0.207777	0
0.1707	-1.28577	1.83078	-1.13289	-0.0993717	0
0.1713	-1.28577	1.83078	3.4373	2.6469	0
0.1720	-1.89192	3.99444	-0.527824	3.86947	0
0.1727	-6.17171	2.76282	-2.97384	3.86947	0
0.1733	-16.5497	0.932035	-0.527824	3.56534	0
0.1740	-25.0909	4.29402	-3.88788	-0.0993717	0
0.1747	-25.0909	8.85433	-4.80192	0.207777	0
0.1753	-22.3357	9.1872	-1.13289	6.00446	0
0.1760	-23.2541	7.95559	-3.57891	5.70032	0
0.1767	-21.7295	11.3176	-7.24793	0.816052	0
0.1773	-15.9252	13.7475	-3.26994	1.1232	0
0.1780	-13.4822	10.6851	-1.75083	4.17361	0
0.1787	-12.2699	9.1872	-3.57891	4.17361	0
0.1793	-5.56556	11.3176	-2.0598	3.25819	0
0.1800	-0.679622	9.48679	-2.97384	1.42734	0
0.1807	-4.94104	4.89319	-3.88788	-1.0148	0
0.1813	-6.77786	3.36198	1.30025	-0.707647	0
0.1820	-4.02263	1.83078	1.91819	1.42734	0
0.1827	-5.2533	-0.898748	-3.57891	2.6469	0
0.1833	-7.38401	-2.13037	-3.26994	1.73148	0
0.1840	-4.33489	-4.56032	0.386213	-0.0993717	0
0.1847	-2.20418	-3.66157	-0.218854	-0.707647	0
0.1853	-3.72874	1.5312	-1.44186	0.511915	0
0.1860	-3.72874	0.632452	-0.218854	1.73148	0
0.1867	-1.59803	-3.02911	0.695183	1.1232	0
0.1873	0.551045	-0.898748	0.99128	-0.707647	0
0.1880	0.844936	-2.13037	0.695183	-1.93022	0
0.1887	-0.973513	-8.22188	-1.13289	-0.403509	0
0.1893	-0.367363	-7.62272	-1.75083	-0.0993717	0
0.1900	2.36949	-4.56032	0.99128	-0.707647	0
0.1907	5.43698	-5.49235	3.12833	2.03862	0
0.1913	8.4861	-2.13037	-2.0598	4.17361	0
0.1920	8.17384	1.83078	-7.853	0.816052	0
0.1927	3.60016	-1.19833	-5.11089	-1.0148	0
0.1933	1.46945	-2.13037	-1.44186	-0.0993717	0
0.1940	1.46945	2.16365	-5.11089	-0.403509	0
0.1947	-1.59803	1.83078	-6.32102	-0.0993717	0
0.1953	-1.89192	0	-2.0598	-0.0993717	0
0.1960	2.0756	2.76282	-2.3559	-2.53849	0
0.1967	2.0756	5.52564	-6.02492	-3.76107	0
0.1973	1.76334	4.29402	-6.32102	-2.84564	0
0.1980	5.12472	0.932035	-4.19685	-4.36934	0
0.1987	4.81246	-0.898748	-3.88788	-4.0652	0
0.1993	1.46945	0	-4.49294	-0.403509	0
0.2000	1.76334	-0.898748	-3.88788	0.207777	0
0.2007	3.2879	-2.72953	-1.75083	-4.0652	0
0.2013	3.2879	-2.13037	0.0772426	-5.59192	0
0.2020	3.2879	-0.599166	1.60922	-1.62307	0
0.2027	4.20631	0.33287	2.52326	0.816052	0
0.2033	8.4861	4.5936	-0.836795	-1.0148	0
0.2040	12.1414	6.72397	-3.88788	-1.93022	0
0.2047	8.4861	3.0624	-1.44186	-1.62307	0
0.2053	4.20631	0.932035	1.91819	-2.84564	0
0.2060	5.43698	2.46324	3.4373	-2.84564	0
0.2067	4.81246	1.23162	4.35133	-1.93022	0
0.2073	0.844936	-1.83078	3.4373	-3.76107	0
0.2080	2.68175	-4.8599	1.60922	-3.76107	0
0.2087	6.04313	-6.69068	1.91819	-1.62307	0
0.2093	3.91242	-6.3911	1.91819	-4.0652	0
0.2100	4.20631	-6.99026	0.0772426	-5.89605	0
0.2107	8.4861	-9.4535	2.21429	-1.93022	0
0.2113	7.87995	-8.52147	5.26537	-1.93022	0
0.2120	4.20631	-6.3911	4.05524	-4.0652	0
0.2127	4.51857	-7.9223	1.91819	-0.0993717	0
0.2133	4.20631	-7.32313	2.52326	2.6469	0
0.2140	0.238786	-1.19833	3.74627	0.207777	0
0.2147	-0.679622	3.99444	3.74627	1.73148	0
0.2153	2.36949	7.656	0.695183	2.95405	0
0.2160	-0.0551045	11.3176	-2.66487	-1.62307	0
0.2167	-7.69626	9.1872	-0.218854	-2.23436	0
0.2173	-11.0576	3.66157	4.96927	1.1232	0
0.2180	-8.61467	2.46324	6.17941	-0.707647	0
0.2187	-4.02263	0.932035	5.26537	-2.84564	0
0.2193	-0.0551045	-2.42995	4.35133	0.511915	0
0.2200	2.68175	-1.49791	2.21429	0.816052	0
0.2207	4.20631	1.5312	1.60922	-1.93022	0
0.2213	5.12472	-0.299583	3.12833	-1.62307	0
0.2220	4.51857	-2.72953	3.74627	-0.0993717	0
0.2227	2.99401	-1.49791	4.05524	-1.0148	0
0.2233	2.99401	0	5.26537	0.207777	0
0.2240	2.99401	-0.898748	6.17941	1.42734	0
0.2247	2.0756	-1.83078	7.40242	-0.0993717	0
0.2253	1.46945	-0.299583	9.24336	-1.93022	0
0.2260	1.46945	1.23162	10.7625	-1.0148	0
0.2267	2.68175	1.83078	11.6765	0.816052	0
0.2273	6.04313	2.16365	8.93439	0.816052	0
0.2280	6.96154	0.932035	3.74627	-0.707647	0
0.2287	2.0756	-2.72953	3.4373	-1.0148	0
0.2293	-2.49807	-5.49235	7.10632	-0.707647	0
0.2300	-0.973513	-6.09152	6.17941	-1.0148	0
0.2307	0.551045	-5.49235	3.4373	-1.93022	0
0.2313	-3.12259	-3.02911	2.52326	-0.0993717	0
0.2320	-4.02263	-1.19833	1.60922	1.73148	0
0.2327	-1.28577	-2.42995	-0.218854	2.34276	0
0.2333	-3.12259	-1.83078	-0.218854	0.816052	0
0.2340	-9.82697	0.33287	0.695183	0.816052	0
0.2347	-15.6313	-0.898748	0.0772426	1.73148	0
0.2353	-20.205	-0.898748	-1.13289	1.1232	0
0.2360	-21.4173	3.66157	-1.13289	2.03862	0
0.2367	-16.2375	4.29402	0.386213	3.56534	0
0.2373	-10.4331	0.932035	-1.13289	1.73148	0
0.2380	-9.22082	-1.49791	-2.0598	2.03862	0
0.2387	-4.02263	-3.3287	1.60922	5.39618	0
0.2393	4.81246	-6.09152	1.30025	2.6469	0
0.2400	7.56769	-8.22188	-3.88788	-2.84564	0
0.2407	4.51857	-10.0527	-4.80192	-1.93022	0
0.2413	3.60016	-11.8834	-3.88788	0.816052	0
0.2420	3.60016	-12.8155	-4.80192	0.207777	0
0.2427	3.2879	-11.8834	-1.75083	0.511915	0
0.2433	4.20631	-8.22188	0.695183	-0.0993717	0
0.2440	3.2879	-6.09152	-0.836795	-1.62307	0
0.2447	0.551045	-6.99026	0.99128	1.42734	0
0.2453	-0.367363	-5.79193	3.74627	4.48076	0
0.2460	-2.20418	-1.83078	1.60922	2.6469	0
0.2467	-4.94104	-0.299583	-0.218854	0.816052	0
0.2473	-4.64715	0	0.695183	-0.0993717	0
0.2480	-2.81033	2.46324	0.0772426	0.207777	0
0.2487	-4.64715	3.99444	-0.218854	2.03862	0
0.2493	-5.85945	3.99444	-0.218854	2.34276	0
0.2500	-5.85945	4.5936	-1.13289	1.73148	0
0.2507	-6.77786	6.42439	1.60922	3.25819	0
0.2513	-4.02263	7.35642	2.21429	3.25819	0
0.2520	0.238786	5.82522	-3.26994	0.816052	0
0.2527	-2.49807	3.66157	-5.11089	0.816052	0
0.2533	-6.77786	3.99444	-2.3559	1.73148	0
0.2540	-7.38401	5.52564	-3.88788	1.42734	0
0.2547	-7.69626	4.29402	-6.02492	2.03862	0
0.2553	-5.85945	4.5936	-5.11089	2.6469	0
0.2560	-1.28577	6.72397	-5.11089	1.42734	0
0.2567	-0.0551045	4.89319	-5.71595	1.42734	0
0.2573	-2.20418	2.16365	-6.32102	2.95405	0
0.2580	-5.56556	3.66157	-7.54403	3.25819	0
0.2587	-7.09012	5.52564	-8.16197	2.03862	0
0.2593	-3.72874	5.82522	-6.32102	2.6469	0
0.2600	0.551045	8.25517	-5.40698	3.56534	0
0.2607	-2.20418	10.3855	-4.19685	2.6469	0
0.2613	-5.56556	8.25517	-2.0598	2.03862	0
0.2620	-5.2533	5.19277	-1.13289	3.56534	0
0.2627	-3.41648	6.1248	-0.527824	4.48076	0
0.2633	2.68175	9.1872	0.695183	3.86947	0
0.2640	8.77999	8.85433	-1.13289	2.03862	0
0.2647	4.81246	5.82522	-4.80192	1.1232	0
0.2653	-1.28577	3.66157	-3.57891	2.95405	0
0.2660	-0.367363	2.46324	-0.218854	5.70032	0
0.2667	0.238786	1.83078	-2.66487	4.48076	0
0.2673	-3.41648	2.76282	-4.80192	1.42734	0
0.2680	-3.72874	2.76282	-1.44186	2.34276	0
0.2687	-0.0551045	2.16365	-1.44186	4.17361	0
0.2693	0.844936	3.36198	-5.40698	2.03862	0
0.2700	-0.367363	3.36198	-2.0598	1.1232	0
0.2707	0.551045	0.932035	1.60922	2.95405	0
0.2713	1.46945	0	-3.88788	4.17361	0
0.2720	0.551045	-0.898748	-6.62999	3.86947	0
0.2727	0.551045	-3.66157	-2.66487	2.95405	0
0.2733	0.238786	-2.72953	-3.57891	1.73148	0
0.2740	-4.33489	1.83078	-5.71595	3.56534	0
0.2747	-7.38401	3.66157	-3.57891	4.7849	0
0.2753	-3.12259	5.52564	-7.24793	1.73148	0
0.2760	-0.367363	8.25517	-12.1271	-0.0993717	0
0.2767	-4.94104	6.1248	-8.45807	2.95405	0
0.2773	-9.22082	1.83078	-4.80192	5.08903	0
0.2780	-8.30241	1.5312	-7.54403	4.48076	0
0.2787	-6.4656	0	-7.853	4.48076	0
0.2793	-5.2533	-4.56032	-5.11089	3.86947	0
0.2800	-4.02263	-6.3911	-3.88788	2.34276	0
0.2807	-2.20418	-4.56032	-3.26994	2.03862	0
0.2813	0.238786	-4.56032	-2.97384	1.73148	0
0.2820	2.99401	-6.99026	-2.97384	0.816052	0
0.2827	6.04313	-6.09152	-1.13289	1.73148	0
0.2833	8.17384	-4.56032	0.695183	2.6469	0
0.2840	8.4861	-7.62272	0.99128	1.73148	0
0.2847	9.6984	-8.52147	0.695183	1.1232	0
0.2853	13.372	-5.79193	1.60922	2.34276	0
0.2860	14.8966	-6.3911	4.35133	2.6469	0
0.2867	13.6659	-5.15948	6.17941	1.42734	0
0.2873	15.1905	2.76282	3.74627	0.816052	0
0.2880	13.9782	6.42439	0.386213	-0.0993717	0
0.2887	6.33702	2.46324	0.695183	-1.31893	0
0.2893	0.551045	2.16365	0.695183	-0.707647	0
0.2900	-2.20418	3.66157	-1.13289	0.511915	0
0.2907	-6.77786	2.76282	-0.527824	0.511915	0
0.2913	-9.51471	3.66157	0.99128	0.816052	0
0.2920	-10.1392	4.5936	0.695183	1.1232	0
0.2927	-10.7454	1.5312	-0.836795	-1.0148	0
0.2933	-7.99016	0.632452	-2.97384	-2.84564	0
0.2940	-4.94104	1.23162	-3.26994	-2.23436	0
0.2947	-7.99016	-0.898748	-2.66487	-1.0148	0
0.2953	-9.51471	-1.83078	-3.88788	-2.84564	0
0.2960	-7.38401	-2.13037	-2.97384	-3.76107	0
0.2967	-7.99016	-4.26073	1.91819	-1.93022	0
0.2973	-7.38401	-5.15948	1.60922	-0.0993717	0
0.2980	-2.20418	-3.66157	-2.0598	-1.31893	0
0.2987	-0.367363	-1.83078	1.60922	-1.31893	0
0.2993	2.0756	2.16365	5.26537	0.816052	0
0.3000	7.87995	2.76282	1.60922	-0.707647	0
0.3007	5.12472	-3.66157	-0.836795	-3.76107	0
0.3013	-4.02263	-6.3911	3.12833	-3.45392	0
0.3020	-4.02263	-4.26073	4.6603	-3.76107	0
0.3027	0.551045	-5.49235	2.83223	-4.0652	0
0.3033	2.36949	-8.82105	3.74627	-1.31893	0
0.3040	4.20631	-9.15392	6.17941	0.816052	0
0.3047	7.25543	-9.15392	7.10632	-2.84564	0
0.3053	7.87995	-7.9223	6.17941	-5.59192	0
0.3060	7.87995	-5.79193	4.35133	-4.36934	0
0.3067	6.96154	-5.49235	4.35133	-3.76107	0
0.3073	6.33702	-2.72953	6.17941	-4.67649	0
0.3080	8.77999	0	4.35133	-3.14978	0
0.3087	9.6984	-1.83078	1.91819	-1.31893	0
0.3093	4.51857	-1.49791	3.12833	-1.31893	0
0.3100	-0.0551045	1.83078	5.88331	-1.93022	0
0.3107	1.46945	1.23162	5.26537	-1.62307	0
0.3113	7.25543	0	1.60922	-1.93022	0
0.3120	10.9291	0	-1.44186	-4.36934	0
0.3127	9.4045	-5.15948	-1.13289	-6.2032	0
0.3133	5.43698	-10.9847	-1.44186	-4.67649	0
0.3140	2.36949	-11.5839	-2.97384	-4.98063	0
0.3147	0.551045	-10.0527	-2.3559	-7.11863	0
0.3153	-0.0551045	-6.69068	-1.13289	-5.59192	0
0.3160	-5.85945	-3.3287	-1.13289	-1.93022	0
0.3167	-17.1559	-4.56032	0.99128	-2.23436	0
0.3173	-21.7295	-4.8599	2.52326	-4.98063	0
0.3180	-19.5988	-0.599166	-1.75083	-6.50734	0
0.3187	-20.205	0	-3.57891	-5.28477	0
0.3193	-19.5988	-1.19833	0.0772426	-2.84564	0
0.3200	-14.4006	-0.599166	0.695183	-3.45392	0
0.3207	-12.2699	0.932035	-1.13289	-6.81148	0
0.3213	-11.0576	2.46324	1.60922	-4.67649	0
0.3220	-7.69626	3.66157	3.12833	-0.0993717	0
0.3227	-3.72874	3.66157	2.52326	-1.93022	0
0.3233	3.2879	5.19277	4.05524	-4.0652	0
0.3240	9.6984	5.52564	5.26537	-2.84564	0
0.3247	6.33702	1.23162	3.74627	-2.84564	0
0.3253	0.551045	-1.83078	3.12833	-3.14978	0
0.3260	3.2879	-2.42995	3.74627	-1.0148	0
0.3267	6.04313	-3.96115	3.12833	-1.62307	0
0.3273	3.60016	-2.72953	1.60922	-2.84564	0
0.3280	2.36949	-0.898748	1.30025	-0.403509	0
0.3287	4.51857	-3.3287	1.91819	-0.0993717	0
0.3293	7.25543	-4.56032	3.12833	-3.76107	0
0.3300	11.5352	-4.56032	2.52326	-5.28477	0
0.3307	14.2721	-9.15392	0.99128	-2.84564	0
0.3313	13.372	-12.8155	0.99128	-1.31893	0
0.3320	12.7475	-9.75308	1.30025	-0.707647	0
0.3327	14.2721	-9.4535	0.695183	-0.707647	0
0.3333	16.4211	-10.9847	0.695183	-1.0148	0
0.3340	15.815	-7.62272	0.99128	0.207777	0
0.3347	15.5027	-6.09152	2.52326	2.6469	0
0.3353	18.5519	-9.15392	1.30025	3.25819	0
0.3360	17.0273	-8.52147	-2.3559	0.816052	0
0.3367	6.33702	-3.96115	-2.66487	-1.31893	0
0.3373	-3.12259	-3.66157	0.386213	-2.84564	0
0.3380	-4.02263	-5.79193	0.0772426	-2.23436	0
0.3387	-1.89192	-6.69068	-1.13289	-1.31893	0
0.3393	0.238786	-7.62272	-0.218854	-2.84564	0
0.3400	2.68175	-7.32313	-0.218854	-2.84564	0
0.3407	6.04313	-3.66157	-2.0598	-0.707647	0
0.3413	8.77999	-1.49791	-0.527824	-1.0148	0
0.3420	8.4861	-2.42995	0.99128	-2.53849	0
0.3427	5.43698	-1.83078	1.30025	-0.403509	0
0.3433	3.2879	0	2.52326	1.1232	0
0.3440	1.46945	-1.83078	2.83223	-0.403509	0
0.3447	-1.28577	-3.66157	1.91819	-1.62307	0
0.3453	-2.20418	-2.42995	2.52326	-1.62307	0
0.3460	-2.49807	0.932035	3.4373	-1.93022	0
0.3467	-4.02263	4.5936	2.83223	-1.62307	0
0.3473	-2.81033	8.55475	0.386213	-1.0148	0
0.3480	-5.56556	10.086	-0.836795	-1.62307	0
0.3487	-15.9252	8.85433	0.386213	-1.62307	0
0.3493	-19.2866	7.95559	1.30025	-0.0993717	0
0.3500	-10.7454	8.85433	1.30025	-0.0993717	0
0.3507	-7.09012	9.48679	0.386213	-1.93022	0
0.3513	-8.30241	9.48679	-1.13289	-1.93022	0
0.3520	-4.02263	8.85433	-1.13289	-0.0993717	0
0.3527	-0.973513	9.1872	-0.218854	0.207777	0
0.3533	-2.49807	9.48679	-2.97384	-1.0148	0
0.3540	-4.02263	8.85433	-5.40698	-0.0993717	0
0.3547	-4.02263	6.42439	-2.97384	2.6469	0
0.3553	-3.12259	5.82522	-2.0598	1.73148	0
0.3560	-1.59803	6.1248	-2.0598	-0.0993717	0
0.3567	-3.41648	5.52564	1.30025	-0.0993717	0
0.3573	-5.2533	4.5936	1.30025	0.816052	0
0.3580	-3.12259	4.5936	-0.218854	2.6469	0
0.3587	-0.0551045	5.82522	5.88331	4.48076	0
0.3593	4.20631	7.35642	7.10632	3.56534	0
0.3600	6.96154	7.656	-0.527824	3.25819	0
0.3607	2.99401	6.42439	0.386213	6.61574	0
0.3613	0.551045	2.76282	5.88331	6.00446	0
0.3620	5.12472	0	1.60922	2.03862	0
0.3627	7.56769	-0.898748	0.0772426	2.03862	0
0.3633	5.73087	-0.898748	4.96927	2.6469	0
0.3640	7.56769	-1.19833	4.05524	2.34276	0
0.3647	10.3045	0.33287	2.21429	4.7849	0
0.3653	11.8475	0.932035	4.35133	6.31161	0
0.3660	15.1905	-2.72953	3.4373	3.86947	0
0.3667	14.5843	-4.56032	1.30025	2.95405	0
0.3673	12.4536	-0.599166	2.83223	3.86947	0
0.3680	15.5027	0	3.12833	4.48076	0
0.3687	15.1905	-2.42995	1.60922	5.39618	0
0.3693	5.12472	-2.42995	1.30025	3.86947	0
0.3700	-0.367363	-4.26073	1.60922	0.816052	0
0.3707	3.2879	-5.49235	1.60922	1.1232	0
0.3713	5.12472	-1.49791	0.0772426	2.95405	0
0.3720	2.36949	-1.83078	-3.57891	2.6469	0
0.3727	-1.28577	-7.32313	-3.88788	3.56534	0
0.3733	-4.33489	-5.49235	-1.75083	4.48076	0
0.3740	-4.94104	-1.83078	-2.97384	1.73148	0
0.3747	-7.09012	-3.66157	-5.71595	-0.0993717	0
0.3753	-12.2699	-2.42995	-4.80192	1.1232	0
0.3760	-12.5822	2.46324	-1.13289	2.34276	0
0.3767	-8.61467	1.83078	1.30025	2.03862	0
0.3773	-7.38401	0	0.0772426	1.73148	0
0.3780	-8.61467	0.932035	-1.75083	0.511915	0
0.3787	-6.4656	-0.599166	-2.3559	-0.707647	0
0.3793	-6.77786	-1.49791	-2.3559	-0.0993717	0
0.3800	-10.4331	-0.299583	-1.13289	-1.0148	0
0.3807	-7.69626	-0.898748	0.0772426	-1.93022	0
0.3813	-1.28577	-3.02911	-0.527824	1.1232	0
0.3820	-0.367363	-3.96115	1.91819	4.7849	0
0.3827	-0.367363	-3.3287	7.10632	3.25819	0
0.3833	6.33702	-2.13037	5.26537	0.816052	0
0.3840	9.09225	-2.72953	0.695183	0.816052	0
0.3847	2.99401	-5.15948	1.30025	-0.0993717	0
0.3853	-2.20418	-7.32313	4.05524	0.816052	0
0.3860	-2.49807	-7.9223	4.6603	3.25819	0
0.3867	-0.973513	-5.15948	3.4373	1.42734	0
0.3873	-0.367363	-0.299583	1.30025	-1.93022	0
0.3880	-3.41648	-0.299583	0.695183	-1.93022	0
0.3887	-7.09012	-2.42995	1.91819	-2.23436	0
0.3893	-6.4656	0.932035	0.386213	-4.36934	0
0.3900	-5.2533	4.29402	-0.527824	-1.93022	0
0.3907	-4.94104	2.76282	1.60922	2.03862	0
0.3913	-1.28577	2.16365	-0.836795	0.207777	0
0.3920	0.551045	2.76282	-5.40698	-1.31893	0
0.3927	-0.367363	0	-2.97384	1.73148	0
0.3933	-0.679622	0	0.695183	2.03862	0
0.3940	-1.28577	2.16365	-0.527824	-1.0148	0
0.3947	-1.28577	0.932035	-1.13289	-0.403509	0
0.3953	3.2879	1.83078	-2.3559	0.511915	0
0.3960	7.56769	5.52564	-5.71595	-2.84564	0
0.3967	3.2879	1.83078	-3.88788	-4.0652	0
0.3973	-4.02263	-2.72953	-0.527824	-1.93022	0
0.3980	-7.69626	-1.49791	-2.0598	-1.62307	0
0.3987	-10.4331	0	-1.75083	-2.53849	0
0.3993	-13.4822	-1.49791	2.21429	-2.84564	0
0.4000	-14.7129	-1.19833	2.21429	-2.84564	0
0.4007	-15.0252	-0.599166	-0.527824	-1.93022	0
0.4013	-15.0252	0.33287	-2.0598	-1.62307	0
0.4020	-12.8761	2.46324	-2.97384	-1.31893	0
0.4027	-8.61467	2.46324	-1.75083	-0.0993717	0
0.4033	-7.09012	0.932035	1.60922	-0.707647	0
0.4040	-9.51471	0.932035	2.83223	-2.23436	0
0.4047	-9.22082	0.932035	2.21429	-3.76107	0
0.4053	-5.2533	1.83078	2.52326	-4.67649	0
0.4060	-5.85945	0.932035	4.35133	-1.31893	0
0.4067	-8.61467	-0.599166	5.57434	4.48076	0
0.4073	-4.94104	1.83078	3.12833	4.17361	0
0.4080	1.15719	2.76282	-0.527824	0.207777	0
0.4087	2.0756	-2.72953	-0.527824	1.1232	0
0.4093	-0.679622	-3.96115	1.60922	-0.707647	0
0.4100	-1.59803	-0.898748	2.21429	-5.59192	0
0.4107	1.46945	-4.56032	0.695183	-3.45392	0
0.4113	3.91242	-9.15392	-2.0598	0.207777	0
0.4120	1.76334	-6.3911	-2.66487	-3.76107	0
0.4127	-0.973513	-4.8599	-1.75083	-6.2032	0
0.4133	-1.28577	-7.32313	-2.0598	-3.76107	0
0.4140	-4.64715	-5.15948	-3.57891	-2.53849	0
0.4147	-8.61467	-1.49791	-4.19685	-3.76107	0
0.4153	-8.90856	-0.898748	-5.71595	-4.36934	0
0.4160	-7.69626	-0.299583	-5.71595	-4.98063	0
0.4167	-4.94104	0	-3.26994	-4.98063	0
0.4173	-0.0551045	-1.19833	-3.88788	-2.84564	0
0.4180	0.551045	-1.19833	-5.11089	-0.0993717	0
0.4187	-0.367363	0.33287	-2.0598	-1.93022	0
0.4193	5.12472	1.23162	-1.44186	-6.50734	0
0.4200	10.6168	2.76282	-5.71595	-7.11863	0
0.4207	6.96154	2.76282	-6.32102	-5.28477	0
0.4213	1.76334	-0.299583	-1.75083	-5.89605	0
0.4220	-0.973513	-1.83078	0.695183	-6.50734	0
0.4227	-2.49807	-0.599166	-0.218854	-3.45392	0
0.4233	-1.59803	-1.83078	-1.13289	-1.93022	0
0.4240	-1.28577	-3.96115	0.695183	-4.0652	0
0.4247	-2.49807	-1.83078	2.21429	-5.28477	0
0.4253	0.238786	-0.599166	0.695183	-4.67649	0
0.4260	2.36949	-4.56032	-1.13289	-4.98063	0
0.4267	-3.72874	-7.62272	-0.527824	-5.59192	0
0.4273	-9.82697	-6.3911	-2.0598	-5.59192	0
0.4280	-9.82697	-3.66157	-2.97384	-4.67649	0
0.4287	-8.61467	-2.42995	-1.75083	-3.76107	0
0.4293	-6.77786	-0.898748	-0.836795	-6.50734	0
0.4300	-4.94104	0.932035	0.386213	-6.50734	0
0.4307	-4.94104	1.83078	1.91819	-1.93022	0
0.4313	-3.12259	2.16365	-2.0598	-1.0148	0
0.4320	-0.367363	2.16365	-6.93896	-4.67649	0
0.4327	-6.4656	0.632452	-6.32102	-3.76107	0
0.4333	-15.6313	0.33287	-4.19685	-1.0148	0
0.4340	-16.8436	2.46324	-3.88788	-1.0148	0
0.4347	-15.0252	2.76282	-2.97384	-2.23436	0
0.4353	-15.0252	1.83078	-4.49294	-3.45392	0
0.4360	-13.1883	3.66157	-6.62999	-2.53849	0
0.4367	-10.4331	7.02355	-5.71595	0.511915	0
0.4373	-7.38401	7.656	-4.49294	-1.0148	0
0.4380	-5.85945	6.42439	-4.49294	-4.36934	0
0.4387	-6.17171	5.52564	-3.57891	-1.0148	0
0.4393	-6.17171	6.72397	-4.19685	2.34276	0
0.4400	-4.33489	8.85433	-6.02492	-0.0993717	0
0.4407	-2.81033	10.086	-6.02492	-0.0993717	0
0.4413	-2.81033	10.6851	-5.71595	2.6469	0
0.4420	-3.12259	11.3176	-3.88788	2.6469	0
0.4427	-0.367363	11.9167	0.386213	1.42734	0
0.4433	4.20631	10.6851	0.386213	1.42734	0
0.4440	5.12472	8.85433	-4.19685	1.73148	0
0.4447	-0.367363	7.35642	-4.80192	1.1232	0
0.4453	-3.12259	4.89319	-1.75083	-0.0993717	0
0.4460	0.238786	1.83078	-0.218854	-1.31893	0
0.4467	2.68175	1.5312	0.695183	-0.707647	0
0.4473	1.76334	3.36198	0.99128	0.511915	0
0.4480	0.551045	3.66157	0.0772426	1.73148	0
0.4487	1.15719	3.66157	0.695183	2.03862	0
0.4493	2.36949	5.52564	0.0772426	1.1232	0
0.4500	2.0756	5.52564	-2.97384	0.511915	0
0.4507	-0.0551045	3.66157	-4.49294	2.03862	0
0.4513	-1.28577	4.29402	-2.97384	3.56534	0
0.4520	1.15719	8.25517	-2.0598	1.73148	0
0.4527	3.60016	11.018	-2.66487	-1.0148	0
0.4533	0.238786	10.086	-5.40698	-1.31893	0
0.4540	-6.77786	8.25517	-5.71595	1.42734	0
0.4547	-8.61467	10.086	-0.527824	2.34276	0
0.4553	-4.64715	12.8488	-0.836795	-0.0993717	0
0.4560	-5.85945	13.7475	-7.24793	-1.93022	0
0.4567	-12.5822	12.5159	-3.88788	-1.0148	0
0.4573	-14.1068	10.086	4.35133	-0.0993717	0
0.4580	-10.1392	9.1872	2.21429	0.816052	0
0.4587	-6.77786	10.086	-2.97384	1.1232	0
0.4593	-4.02263	11.018	-1.13289	-0.0993717	0
0.4600	-1.28577	9.1872	0.695183	0.207777	0
0.4607	-0.973513	7.656	-0.836795	2.34276	0
0.4613	0.551045	8.25517	1.30025	2.03862	0
0.4620	5.12472	8.85433	4.96927	-0.403509	0
0.4627	8.4861	5.82522	5.26537	-1.93022	0
0.4633	10.0107	0.932035	4.35133	-1.62307	0
0.4640	11.5352	-0.299583	4.96927	0.511915	0
0.4647	12.1414	0.932035	5.26537	2.03862	0
0.4653	10.6168	0.33287	3.74627	0.816052	0
0.4660	5.12472	0.632452	3.4373	-0.0993717	0
0.4667	0.238786	4.5936	6.17941	1.42734	0
0.4673	3.2879	8.25517	4.96927	1.42734	0
0.4680	7.87995	6.72397	0.695183	-0.707647	0
0.4687	3.2879	3.66157	0.695183	-1.0148	0
0.4693	-3.41648	1.83078	3.12833	1.1232	0
0.4700	-4.94104	0.932035	4.35133	3.25819	0
0.4707	-6.4656	0.632452	3.74627	4.17361	0
0.4713	-7.09012	0.932035	1.91819	2.6469	0
0.4720	-4.02263	0.632452	-0.218854	-0.0993717	0
0.4727	-2.20418	1.5312	-0.218854	0.511915	0
0.4733	-4.02263	2.76282	-1.44186	2.03862	0
0.4740	-4.94104	0	-2.0598	2.6469	0
0.4747	-4.33489	-2.72953	1.60922	2.95405	0
0.4753	-4.94104	-3.66157	1.91819	2.6469	0
0.4760	-6.4656	-6.99026	-0.527824	1.73148	0
0.4767	-3.72874	-9.15392	0.695183	2.6469	0
0.4773	1.76334	-4.8599	2.21429	3.25819	0
0.4780	3.2879	-3.3287	0.695183	2.34276	0
0.4787	3.60016	-7.62272	2.83223	4.17361	0
0.4793	9.09225	-7.62272	4.6603	4.48076	0
0.4800	11.5352	-3.96115	0.695183	1.73148	0
0.4807	6.04313	-4.26073	0.0772426	1.42734	0
0.4813	1.46945	-6.09152	4.05524	1.73148	0
0.4820	0.551045	-5.49235	3.4373	-1.0148	0
0.4827	1.15719	-5.79193	1.91819	-0.0993717	0
0.4833	3.2879	-7.32313	5.26537	3.56534	0
0.4840	2.99401	-6.69068	6.17941	0.816052	0
0.4847	-0.367363	-4.56032	2.83223	-1.62307	0
0.4853	0.844936	-4.8599	1.91819	2.95405	0
0.4860	5.73087	-6.99026	3.4373	5.08903	0
0.4867	8.77999	-6.3911	4.05524	1.73148	0
0.4873	10.3045	-5.79193	3.74627	0.816052	0
0.4880	10.3045	-9.4535	4.6603	2.6469	0
0.4887	9.4045	-11.8834	5.26537	2.03862	0
0.4893	10.9291	-10.3522	4.05524	0.511915	0
0.4900	12.4536	-11.8834	2.52326	2.95405	0
0.4907	11.5352	-15.545	4.35133	5.39618	0
0.4913	12.7475	-12.8155	4.35133	1.42734	0
0.4920	14.2721	-10.3522	0.695183	-1.62307	0
0.4927	9.4045	-13.1151	-1.44186	2.34276	0
0.4933	0.551045	-12.4826	-1.44186	3.86947	0
0.4940	-7.38401	-7.32313	-1.75083	-0.0993717	0
0.4947	-14.4006	-6.3911	-0.218854	-1.0148	0
0.4953	-16.5497	-6.09152	0.0772426	-0.0993717	0
0.4960	-12.8761	-3.66157	-1.75083	-1.0148	0
0.4967	-8.61467	-4.8599	-0.218854	-0.403509	0
0.4973	-4.94104	-6.69068	1.60922	0.207777	0
0.4980	-2.49807	-4.56032	0.0772426	0.207777	0
0.4987	-2.81033	-4.8599	-0.218854	1.73148	0
0.4993	-4.33489	-6.3911	1.91819	1.73148	0
0.5000	-6.4656	-3.3287	1.60922	-1.62307	0
0.5007	-8.61467	-2.13037	0.695183	-1.93022	0
0.5013	-7.69626	-4.8599	0.0772426	-0.707647	0
0.5020	-5.56556	-4.56032	-0.527824	-0.707647	0
0.5027	-4.02263	-3.02911	2.21429	0.816052	0
0.5033	-0.973513	-5.79193	4.35133	0.816052	0
0.5040	1.15719	-6.3911	0.99128	-2.84564	0
0.5047	-3.72874	-3.66157	0.99128	-4.36934	0
0.5053	-7.69626	-6.3911	5.57434	-2.53849	0
0.5060	-5.85945	-10.3522	4.35133	-2.23436	0
0.5067	-0.973513	-7.32313	-1.13289	-1.0148	0
0.5073	3.60016	-4.56032	-1.13289	2.03862	0
0.5080	6.64928	-8.22188	2.21429	2.03862	0
0.5087	9.09225	-8.82105	1.60922	-2.23436	0
0.5093	13.0598	-7.9223	-1.44186	-3.14978	0
0.5100	13.372	-12.4826	-3.88788	1.73148	0
0.5107	7.87995	-14.0138	-4.49294	5.08903	0
0.5113	2.68175	-9.75308	-3.26994	1.42734	0
0.5120	0.551045	-9.75308	-2.97384	-1.93022	0
0.5127	2.0756	-11.8834	-3.88788	0.207777	0
0.5133	6.04313	-8.22188	-5.11089	2.03862	0
0.5140	4.51857	-6.3911	-4.80192	3.56534	0
0.5147	-2.81033	-7.32313	-4.80192	4.48076	0
0.5153	-4.33489	-4.26073	-4.19685	1.1232	0
0.5160	-4.02263	0.632452	-2.66487	-1.62307	0
0.5167	-8.61467	0	-2.97384	2.03862	0
0.5173	-10.4331	-1.49791	-6.62999	4.48076	0
0.5180	-5.85945	-0.599166	-7.24793	1.73148	0
0.5187	-1.28577	0	-3.57891	1.1232	0
0.5193	-0.973513	-0.898748	-2.0598	2.6469	0
0.5200	-5.56556	-0.898748	-4.80192	1.42734	0
0.5207	-6.77786	-0.299583	-5.40698	0.207777	0
0.5213	0.238786	0.632452	-3.26994	2.6469	0
0.5220	5.43698	1.83078	-2.0598	3.56534	0
0.5227	4.51857	0.932035	-2.0598	1.1232	0
0.5233	6.96154	-2.13037	-1.75083	-1.62307	0
0.5240	8.4861	-4.56032	0.695183	-2.53849	0
0.5247	5.73087	-6.3911	4.05524	-1.62307	0
0.5253	6.64928	-6.99026	3.12833	-0.0993717	0
0.5260	8.77999	-6.99026	0.695183	1.73148	0
0.5267	9.4045	-7.32313	1.91819	3.56534	0
0.5273	13.372	-8.22188	2.52326	3.86947	0
0.5280	13.6659	-8.52147	0.386213	2.34276	0
0.5287	5.73087	-10.0527	0.695183	0.511915	0
0.5293	0.551045	-11.8834	2.52326	0.207777	0
0.5300	0.551045	-10.0527	2.52326	0.207777	0
0.5307	-2.81033	-6.3911	1.60922	0.511915	0
0.5313	-8.61467	-2.72953	0.99128	2.03862	0
0.5320	-14.1068	-0.599166	0.695183	2.6469	0
0.5327	-16.8436	-0.299583	-0.218854	0.207777	0
0.5333	-16.5497	0.932035	-2.66487	-1.93022	0
0.5340	-19.2866	3.66157	-2.97384	-2.23436	0
0.5347	-24.1725	3.99444	-1.13289	-3.76107	0
0.5353	-24.1725	3.99444	-2.97384	-5.28477	0
0.5360	-20.5173	5.52564	-6.02492	-4.36934	0
0.5367	-15.0252	5.19277	-2.97384	-1.62307	0
0.5373	-8.90856	4.5936	0.0772426	0.207777	0
0.5380	-6.4656	6.1248	-1.13289	0.816052	0
0.5387	-4.02263	6.1248	-1.13289	1.73148	0
0.5393	3.91242	5.52564	-0.527824	1.73148	0
0.5400	8.17384	5.19277	-2.97384	-1.0148	0
0.5407	4.51857	0.932035	-2.97384	-1.93022	0
0.5413	3.60016	-5.15948	-0.218854	-0.707647	0
0.5420	6.04313	-5.79193	0.99128	-1.93022	0
0.5427	5.12472	-3.66157	1.91819	-3.76107	0
0.5433	4.81246	-6.09152	3.4373	-1.31893	0
0.5440	7.87995	-8.22188	3.4373	-1.93022	0
0.5447	8.4861	-5.15948	2.52326	-4.0652	0
0.5453	6.96154	-3.66157	2.52326	-0.0993717	0
0.5460	6.33702	-4.56032	2.52326	2.95405	0
0.5467	2.99401	0.33287	2.52326	-1.0148	0
0.5473	-3.12259	5.52564	1.60922	-1.93022	0
0.5480	-5.2533	3.66157	1.60922	0.511915	0
0.5487	-3.72874	3.66157	2.52326	-1.0148	0
0.5493	-2.20418	8.25517	1.91819	-1.62307	0
0.5500	2.0756	8.25517	2.21429	-1.0148	0
0.5507	7.87995	4.89319	4.05524	-1.93022	0
0.5513	11.223	5.82522	2.52326	-0.707647	0
0.5520	10.6168	7.35642	-2.97384	1.73148	0
0.5527	7.87995	5.82522	-4.49294	1.73148	0
0.5533	4.81246	4.29402	-2.0598	1.42734	0
0.5540	3.60016	3.99444	-3.26994	1.73148	0
0.5547	4.20631	4.89319	-4.19685	1.1232	0
0.5553	4.20631	5.52564	-2.3559	0.511915	0
0.5560	4.20631	3.66157	-3.88788	-0.0993717	0
0.5567	6.96154	1.83078	-6.32102	-0.403509	0
0.5573	9.6984	0	-4.80192	2.03862	0
0.5580	7.56769	-1.83078	-2.0598	3.56534	0
0.5587	4.51857	-3.66157	-1.13289	2.6469	0
0.5593	6.64928	-3.3287	0.386213	1.73148	0
0.5600	10.0107	0	1.60922	1.73148	0
0.5607	8.17384	2.76282	0.0772426	1.42734	0
0.5613	2.99401	-0.299583	-0.527824	1.73148	0
0.5620	-4.33489	-3.66157	1.60922	2.6469	0
0.5627	-9.82697	0.632452	2.83223	3.25819	0
0.5633	-4.94104	3.66157	2.52326	2.6469	0
0.5640	3.2879	0.932035	1.91819	0.816052	0
0.5647	-0.0551045	-2.13037	2.52326	-0.0993717	0
0.5653	-7.69626	-4.56032	2.21429	0.816052	0
0.5660	-4.94104	-5.49235	-0.836795	1.73148	0
0.5667	2.36949	-2.72953	-2.66487	1.73148	0
0.5673	3.2879	-2.72953	-1.13289	1.1232	0
0.5680	0.551045	-4.56032	-0.218854	1.1232	0
0.5687	-1.28577	-1.19833	-1.75083	1.73148	0
0.5693	-3.12259	1.83078	-1.44186	2.34276	0
0.5700	-1.28577	0	0.99128	3.56534	0
0.5707	3.2879	1.83078	0.0772426	3.56534	0
0.5713	2.99401	4.29402	-2.0598	3.56534	0
0.5720	-1.28577	2.76282	-0.218854	6.00446	0
0.5727	-0.973513	3.36198	0.695183	6.31161	0
0.5733	-0.0551045	4.5936	-3.88788	2.6469	0
0.5740	-4.64715	3.99444	-3.88788	1.42734	0
0.5747	-5.85945	6.42439	-0.527824	4.48076	0
0.5753	-1.28577	9.48679	-3.88788	4.48076	0
0.5760	-2.81033	8.85433	-6.62999	1.1232	0
0.5767	-8.61467	9.78637	-1.13289	1.73148	0
0.5773	-8.30241	12.8488	0.99128	4.17361	0
0.5780	-6.77786	14.3467	-1.13289	3.86947	0
0.5787	-7.38401	13.4479	1.30025	2.6469	0
0.5793	-6.77786	10.086	3.4373	1.73148	0
0.5800	-6.77786	7.656	-0.218854	1.73148	0
0.5807	-7.69626	10.6851	-2.3559	2.6469	0
0.5813	-2.81033	12.2163	-0.527824	2.6469	0
0.5820	4.81246	8.85433	1.30025	2.6469	0
0.5827	7.25543	7.656	2.52326	2.95405	0
0.5833	6.33702	8.25517	2.52326	1.73148	0
0.5840	6.64928	4.5936	1.91819	1.73148	0
0.5847	9.6984	3.66157	1.60922	3.56534	0
0.5853	14.2721	5.52564	3.12833	4.17361	0
0.5860	17.3396	0.932035	4.96927	2.03862	0
0.5867	20.9948	-4.56032	5.26537	0.816052	0
0.5873	27.4053	-0.898748	3.12833	0.207777	0
0.5880	26.1746	3.99444	0.695183	-0.707647	0
0.5887	17.0273	1.5312	0.695183	-2.84564	0
0.5893	12.7475	-3.66157	1.91819	-1.93022	0
0.5900	12.4536	-6.3911	1.60922	0.816052	0
0.5907	9.6984	-6.09152	1.30025	-0.403509	0
0.5913	9.4045	-4.8599	-0.218854	-1.93022	0
0.5920	10.6168	-6.3911	-3.88788	0.207777	0
0.5927	7.25543	-8.22188	-6.32102	-0.0993717	0
0.5933	2.0756	-6.3911	-3.88788	-3.14978	0
0.5940	-3.12259	-3.3287	-1.13289	-1.93022	0
0.5947	-7.69626	-3.66157	-2.66487	-0.0993717	0
0.5953	-10.4331	-2.13037	-4.80192	-1.62307	0
0.5960	-10.1392	1.23162	-3.57891	-1.31893	0
0.5967	-6.77786	2.16365	-1.13289	-1.0148	0
0.5973	-4.02263	2.16365	-0.836795	-4.0652	0
0.5980	-8.61467	3.66157	-0.836795	-3.14978	0
0.5987	-14.1068	4.5936	-0.218854	-0.0993717	0
0.5993	-10.4331	7.02355	-1.13289	-2.23436	0
0.6000	-6.77786	11.3176	-4.19685	-4.0652	0
0.6007	-12.2699	11.6172	-5.11089	-1.93022	0
0.6013	-18.6804	8.25517	-2.0598	-1.0148	0
0.6020	-19.5988	8.55475	0.99128	-0.0993717	0
0.6027	-18.3682	10.086	0.0772426	1.73148	0
0.6033	-14.7129	8.85433	0.0772426	0.511915	0
0.6040	-11.3515	10.086	1.91819	-1.62307	0
0.6047	-9.51471	13.1484	2.52326	-0.707647	0
0.6053	-4.02263	11.9167	1.60922	0.511915	0
0.6060	2.36949	8.85433	2.21429	-0.403509	0
0.6067	5.73087	8.25517	1.60922	-0.707647	0
0.6073	6.64928	6.42439	-1.13289	-1.31893	0
0.6080	7.56769	3.99444	-2.0598	-1.93022	0
0.6087	6.33702	6.1248	0.0772426	-1.0148	0
0.6093	2.0756	9.1872	0.0772426	-1.93022	0
0.6100	-2.49807	8.25517	-1.13289	-3.76107	0
0.6107	-1.28577	8.55475	-0.836795	-1.0148	0
0.6113	5.43698	8.85433	-2.97384	1.73148	0
0.6120	9.09225	2.76282	-6.62999	-0.707647	0
0.6127	6.04313	-1.83078	-5.11089	-4.67649	0
0.6133	0.551045	0.932035	-2.0598	-4.36934	0
0.6140	-2.49807	0.632452	-3.26994	-2.23436	0
0.6147	-4.02263	-5.49235	-4.80192	-1.62307	0
0.6153	-4.02263	-9.15392	-4.49294	-2.53849	0
0.6160	-3.41648	-11.2843	-5.71595	-4.0652	0
0.6167	-3.41648	-13.7142	-4.80192	-4.67649	0
0.6173	-4.33489	-11.2843	-1.13289	-4.67649	0
0.6180	-4.02263	-9.15392	-2.0598	-2.84564	0
0.6187	-2.49807	-11.8834	-3.26994	-1.0148	0
0.6193	-2.20418	-9.75308	-0.218854	-1.93022	0
0.6200	-8.61467	-3.02911	0.0772426	-2.84564	0
0.6207	-16.8436	-1.49791	-2.97384	-2.23436	0
0.6213	-19.8927	-0.898748	-1.13289	-3.14978	0
0.6220	-16.5497	3.66157	2.21429	-2.84564	0
0.6227	-10.4331	5.19277	2.52326	0.816052	0
0.6233	-3.41648	4.89319	2.52326	-0.0993717	0
0.6240	0.238786	8.85433	2.52326	-3.76107	0
0.6247	-2.20418	9.1872	2.52326	-4.36934	0
0.6253	-4.02263	4.5936	3.4373	-4.36934	0
0.6260	-2.49807	3.0624	4.6603	-5.59192	0
0.6267	-2.20418	4.89319	4.05524	-4.67649	0
0.6273	-4.64715	5.19277	3.12833	-5.28477	0
0.6280	-5.2533	3.99444	2.52326	-6.2032	0
0.6287	-2.81033	2.46324	0.99128	-3.76107	0
0.6293	0.238786	0	0.386213	-1.0148	0
0.6300	1.76334	-1.83078	0.695183	-2.53849	0
0.6307	3.2879	-3.3287	0.0772426	-4.36934	0
0.6313	2.99401	-2.72953	-1.13289	-4.98063	0
0.6320	1.46945	-2.72953	-0.218854	-4.98063	0
0.6327	4.20631	-2.72953	-0.218854	-3.76107	0
0.6333	5.43698	0	-2.97384	-2.84564	0
0.6340	-3.12259	2.16365	-2.0598	-1.62307	0
0.6347	-7.09012	0.932035	2.83223	1.42734	0
0.6353	-1.89192	4.5936	1.60922	0.816052	0
0.6360	-6.17171	9.78637	-3.26994	-3.76107	0
0.6367	-15.6313	6.42439	-2.3559	-3.45392	0
0.6373	-11.0576	3.99444	0.695183	-1.62307	0
0.6380	-4.33489	7.35642	-0.218854	-4.36934	0
0.6387	-7.38401	6.42439	-0.836795	-4.0652	0
0.6393	-7.69626	1.83078	0.695183	-1.0148	0
0.6400	-4.94104	1.83078	-1.13289	-3.76107	0
0.6407	-4.64715	0.632452	-2.97384	-7.11863	0
0.6413	-2.81033	-4.26073	-0.836795	-5.89605	0
0.6420	0.551045	-6.3911	2.83223	-5.59192	0
0.6427	1.76334	-8.22188	2.21429	-4.67649	0
0.6433	2.36949	-11.8834	-1.13289	-2.84564	0
0.6440	0.844936	-14.6463	-1.13289	-4.36934	0
0.6447	-1.28577	-16.7766	2.21429	-6.50734	0
0.6453	0.551045	-18.3078	1.60922	-5.59192	0
0.6460	1.15719	-17.975	0.695183	-4.67649	0
0.6467	-0.679622	-16.7766	4.6603	-4.0652	0
0.6473	4.20631	-15.8446	5.57434	-1.62307	0
0.6480	10.0107	-16.4771	0.695183	-1.62307	0
0.6487	8.17384	-20.1386	-2.0598	-4.0652	0
0.6493	3.91242	-24.9985	-1.44186	-4.67649	0
0.6500	3.2879	-26.8293	-0.218854	-4.0652	0
0.6507	3.91242	-24.0998	0.386213	-2.53849	0
0.6513	2.68175	-20.7378	-0.218854	-1.0148	0
0.6520	-2.81033	-18.6074	0.0772426	-2.23436	0
0.6527	-7.69626	-17.0762	0.695183	-3.45392	0
0.6533	-5.85945	-13.7142	-2.0598	-1.31893	0
0.6540	-4.94104	-10.9847	-3.88788	-1.31893	0
0.6547	-7.38401	-9.75308	-2.0598	-2.84564	0
0.6553	-6.17171	-6.09152	-2.97384	-1.93022	0
0.6560	-5.85945	-2.72953	-3.26994	-1.93022	0
0.6567	-9.22082	-3.02911	2.52326	-2.84564	0
0.6573	-7.09012	-3.66157	3.4373	-2.84564	0
0.6580	-1.28577	-3.3287	-1.13289	-2.53849	0
0.6587	-0.367363	-2.72953	1.60922	0.511915	0
0.6593	0.238786	-0.299583	3.12833	2.95405	0
0.6600	2.99401	1.5312	-3.57891	-1.0148	0
0.6607	-0.367363	-1.83078	-3.88788	-5.59192	0
0.6613	-5.85945	-6.3911	1.91819	-1.93022	0
0.6620	-4.02263	-5.49235	3.4373	1.42734	0
0.6627	0.551045	-2.72953	2.52326	-1.31893	0
0.6633	2.0756	-5.15948	3.4373	-1.93022	0
0.6640	2.99401	-9.4535	2.52326	0.207777	0
0.6647	6.33702	-9.4535	3.4373	0.207777	0
0.6653	9.6984	-8.22188	4.05524	-0.707647	0
0.6660	10.6168	-9.4535	1.91819	0.511915	0
0.6667	8.77999	-9.75308	0.99128	1.1232	0
0.6673	9.6984	-10.3522	1.91819	0.207777	0
0.6680	13.372	-14.3134	2.52326	-0.0993717	0
0.6687	14.8966	-15.2454	3.12833	0.816052	0
0.6693	14.2721	-11.8834	1.91819	1.1232	0
0.6700	12.7475	-10.0527	1.60922	2.34276	0
0.6707	10.9291	-7.32313	4.35133	5.70032	0
0.6713	11.8475	-1.49791	3.4373	7.53117	0
0.6720	13.0598	-1.49791	-3.57891	4.48076	0
0.6727	6.96154	-4.26073	-4.19685	1.1232	0
0.6733	-1.28577	-1.83078	0.0772426	0.816052	0
0.6740	-4.94104	0.33287	0.0772426	1.1232	0
0.6747	-6.4656	-0.599166	-2.66487	0.816052	0
0.6753	-7.99016	0.932035	-4.49294	0.511915	0
0.6760	-6.4656	1.5312	-3.88788	1.42734	0
0.6767	-6.77786	-0.898748	-1.75083	2.95405	0
0.6773	-11.6638	-0.898748	-2.97384	3.56534	0
0.6780	-12.2699	-0.599166	-3.88788	2.6469	0
0.6787	-7.69626	-2.72953	-0.218854	2.03862	0
0.6793	-9.51471	-1.19833	0.695183	1.73148	0
0.6800	-15.9252	2.16365	-2.66487	1.1232	0
0.6807	-17.762	1.83078	-1.13289	2.03862	0
0.6813	-14.1068	1.83078	0.386213	2.34276	0
0.6820	-11.6638	4.5936	-2.0598	1.1232	0
0.6827	-8.61467	5.52564	-0.218854	1.73148	0
0.6833	-5.85945	7.656	1.30025	2.03862	0
0.6840	-6.4656	13.4479	-0.527824	0.816052	0
0.6847	-8.61467	15.2787	2.52326	2.34276	0
0.6853	-8.61467	13.7475	5.88331	4.48076	0
0.6860	-7.09012	17.7087	1.30025	2.34276	0
0.6867	-4.94104	22.3023	-0.218854	0.816052	0
0.6873	-2.49807	19.839	3.4373	3.56534	0
0.6880	-1.89192	16.5103	2.21429	4.48076	0
0.6887	-3.41648	15.5783	-0.527824	0.816052	0
0.6893	-4.64715	12.8488	0.695183	0.511915	0
0.6900	-4.33489	11.3176	-0.527824	2.6469	0
0.6907	-3.41648	12.8488	-1.44186	1.42734	0
0.6913	0.551045	11.3176	1.91819	1.1232	0
0.6920	8.77999	10.086	2.21429	3.56534	0
0.6927	11.8475	11.018	-2.0598	1.42734	0
0.6933	6.96154	9.1872	-2.66487	-2.53849	0
0.6940	2.36949	4.5936	0.695183	2.03862	0
0.6947	2.99401	3.36198	0.99128	5.39618	0
0.6953	6.04313	6.72397	-2.3559	-0.0993717	0
0.6960	9.4045	10.086	-4.80192	-3.76107	0
0.6967	9.09225	6.42439	-4.49294	-0.707647	0
0.6973	6.04313	-1.83078	-3.57891	0.816052	0
0.6980	6.04313	-5.49235	-2.97384	0.207777	0
0.6987	7.25543	-5.15948	-2.97384	1.42734	0
0.6993	6.04313	-6.3911	-4.49294	-0.403509	0
0.7000	5.43698	-5.49235	-5.11089	-3.14978	0
0.7007	6.96154	-3.02911	-2.3559	-1.31893	0
0.7013	4.81246	-2.42995	-1.13289	-0.0993717	0
0.7020	0.844936	-1.83078	-3.26994	-1.93022	0
0.7027	1.46945	-1.49791	-2.97384	-2.84564	0
0.7033	3.2879	-2.72953	0.386213	-3.76107	0
0.7040	1.46945	-2.42995	0.99128	-5.89605	0
0.7047	2.36949	-1.19833	0.0772426	-4.0652	0
0.7053	5.73087	-4.26073	1.91819	-0.403509	0
0.7060	4.51857	-7.32313	4.35133	-1.31893	0
0.7067	4.20631	-5.15948	4.6603	-4.67649	0
0.7073	13.0598	-1.49791	4.05524	-4.98063	0
0.7080	16.4211	-1.49791	3.74627	-3.76107	0
0.7087	8.4861	-3.3287	3.4373	-3.76107	0
0.7093	3.91242	-4.56032	5.26537	-4.36934	0
0.7100	6.33702	-5.15948	5.57434	-2.84564	0
0.7107	5.43698	-3.66157	1.91819	1.42734	0
0.7113	2.0756	-0.299583	1.30025	3.56534	0
0.7120	0.551045	1.5312	5.26537	2.34276	0
0.7127	-0.679622	1.83078	4.35133	0.511915	0
0.7133	-1.89192	2.76282	0.386213	-1.31893	0
0.7140	-3.12259	2.16365	1.60922	-0.403509	0
0.7147	-4.02263	3.66157	3.12833	2.03862	0
0.7153	-4.64715	9.1872	0.99128	0.816052	0
0.7160	-6.77786	9.1872	2.52326	-1.0148	0
0.7167	-7.69626	5.52564	5.26537	1.42734	0
0.7173	-2.20418	8.55475	3.12833	1.73148	0
0.7180	-0.367363	11.6172	2.21429	-1.0148	0
0.7187	-2.81033	7.656	5.26537	1.42734	0
0.7193	2.99401	7.02355	4.35133	3.56534	0
0.7200	10.0107	11.018	0.386213	-0.0993717	0
0.7207	6.96154	10.086	0.386213	-1.0148	0
0.7213	4.51857	7.95559	2.52326	1.1232	0
0.7220	7.87995	6.1248	2.83223	-1.0148	0
0.7227	9.6984	2.16365	4.35133	-1.93022	0
0.7233	13.372	0.932035	6.48838	0.207777	0
0.7240	18.5519	1.83078	5.57434	2.03862	0
0.7247	17.6334	-0.898748	3.74627	5.08903	0
0.7253	17.0273	-4.56032	3.4373	6.00446	0
0.7260	20.6826	-4.8599	2.83223	0.207777	0
0.7267	21.9132	-5.49235	2.52326	-2.84564	0
0.7273	23.7317	-9.15392	1.91819	-0.0993717	0
0.7280	27.6992	-13.4147	0.695183	1.1232	0
0.7287	27.0931	-14.3134	0.695183	0.816052	0
0.7293	24.3562	-11.8834	2.21429	0.511915	0
0.7300	22.5194	-9.75308	2.52326	-0.0993717	0
0.7307	17.9457	-7.32313	2.52326	2.03862	0
0.7313	16.1089	-3.66157	2.21429	5.08903	0
0.7320	14.8966	-4.26073	-0.218854	1.73148	0
0.7327	7.25543	-7.9223	-2.3559	-1.0148	0
0.7333	2.36949	-8.22188	-2.97384	3.56534	0
0.7340	6.96154	-5.79193	-2.97384	5.39618	0
0.7347	10.6168	-3.02911	-2.97384	1.73148	0
0.7353	9.4045	0	-2.66487	1.1232	0
0.7360	10.9291	-0.299583	-2.3559	2.6469	0
0.7367	14.2721	-2.72953	-3.26994	2.03862	0
0.7373	13.372	-0.299583	-6.02492	1.73148	0
0.7380	7.25543	2.76282	-7.54403	2.6469	0
0.7387	-1.28577	2.76282	-6.32102	2.6469	0
0.7393	-4.94104	1.83078	-5.40698	1.73148	0
0.7400	-3.72874	2.16365	-4.49294	0.511915	0
0.7407	-3.12259	3.66157	-1.75083	-1.0148	0
0.7413	-2.20418	7.02355	-1.75083	-2.23436	0
0.7420	-0.973513	9.78637	-1.75083	-1.0148	0
0.7427	0.238786	10.086	2.83223	2.6469	0
0.7433	5.73087	11.018	3.74627	4.7849	0
0.7440	10.3045	13.1484	-2.0598	1.73148	0
0.7447	5.12472	11.9167	-2.0598	-1.62307	0
0.7453	-1.28577	9.1872	2.83223	-1.0148	0
0.7460	-0.0551045	9.78637	2.21429	0.207777	0
0.7467	3.60016	11.018	-0.527824	0.207777	0
0.7473	6.96154	8.25517	0.695183	0.511915	0
0.7480	10.0107	6.42439	0.99128	0.207777	0
0.7487	10.6168	9.1872	-2.66487	-0.0993717	0
0.7493	10.6168	10.086	-2.66487	1.42734	0
0.7500	9.6984	7.656	-0.527824	1.73148	0
0.7507	2.68175	7.35642	-3.26994	-0.707647	0
0.7513	-4.94104	9.1872	-6.02492	-0.0993717	0
0.7520	-10.1392	11.018	-3.57891	2.95405	0
0.7527	-13.1883	13.4479	-3.57891	1.73148	0
0.7533	-14.1068	13.7475	-9.07601	-1.0148	0
0.7540	-16.2375	8.25517	-8.45807	-0.0993717	0
0.7547	-17.762	5.19277	-4.19685	1.73148	0
0.7553	-14.4006	9.48679	-6.93896	-1.0148	0
0.7560	-13.1883	9.48679	-11.2131	-3.76107	0
0.7567	-19.8927	2.46324	-7.853	-1.62307	0
0.7573	-23.2541	0.932035	-4.19685	0.816052	0
0.7580	-21.1234	5.52564	-5.71595	1.73148	0
0.7587	-21.7295	5.82522	-6.02492	2.95405	0
0.7593	-22.0418	5.52564	-5.11089	2.34276	0
0.7600	-18.9927	9.78637	-4.80192	-1.62307	0
0.7607	-18.3682	10.086	-3.88788	-2.84564	0
0.7613	-17.762	5.52564	-3.57891	-1.93022	0
0.7620	-13.1883	6.42439	-3.26994	-1.31893	0
0.7627	-9.82697	8.25517	-1.13289	0.207777	0
0.7633	-9.51471	3.0624	2.21429	0.511915	0
0.7640	-7.99016	-0.599166	2.83223	-1.93022	0
0.7647	-5.85945	0.932035	1.60922	-0.707647	0
0.7653	-5.2533	-1.49791	0.99128	2.34276	0
0.7660	-5.2533	-4.26073	0.386213	0.816052	0
0.7667	-4.02263	-1.19833	-2.0598	-0.0993717	0
0.7673	-1.89192	0.932035	-4.49294	1.73148	0
0.7680	-1.28577	-1.19833	-3.88788	0.207777	0
0.7687	-5.2533	-2.42995	-1.13289	-1.0148	0
0.7693	-11.6638	-3.66157	0.99128	1.73148	0
0.7700	-14.1068	-4.26073	0.0772426	2.95405	0
0.7707	-11.9577	-1.83078	-4.49294	0.207777	0
0.7713	-12.2699	-1.83078	-7.54403	-2.84564	0
0.7720	-16.8436	-3.96115	-4.80192	-2.84564	0
0.7727	-19.2866	-1.49791	-2.97384	0.511915	0
0.7733	-19.5988	2.76282	-5.71595	1.42734	0
0.7740	-18.9927	2.76282	-7.54403	-0.707647	0
0.7747	-15.0252	1.83078	-5.71595	-0.707647	0
0.7753	-11.3515	0.33287	-5.71595	-1.0148	0
0.7760	-13.1883	-3.66157	-6.02492	-1.93022	0
0.7767	-12.8761	-4.56032	-3.57891	-0.707647	0
0.7773	-8.90856	-3.66157	-2.97384	0.816052	0
0.7780	-9.82697	-6.99026	-2.97384	1.1232	0
0.7787	-11.3515	-10.6518	0.0772426	3.56534	0
0.7793	-4.64715	-8.22188	0.695183	1.1232	0
0.7800	1.46945	-6.99026	-2.0598	-4.98063	0
0.7807	-4.02263	-8.22188	-0.218854	-3.45392	0
0.7813	-12.5822	-8.52147	3.4373	0.816052	0
0.7820	-15.6313	-10.0527	2.52326	-2.23436	0
0.7827	-14.7129	-15.545	1.91819	-3.45392	0
0.7833	-12.5822	-17.975	5.26537	-0.0993717	0
0.7840	-12.5822	-14.6463	8.02036	0.511915	0
0.7847	-14.4006	-13.7142	8.02036	0.816052	0
0.7853	-14.1068	-14.3134	8.02036	1.1232	0
0.7860	-13.7945	-10.0527	8.93439	-0.0993717	0
0.7867	-14.7129	-6.99026	8.62542	-1.0148	0
0.7873	-12.8761	-11.2843	6.17941	-1.62307	0
0.7880	-11.9577	-14.0138	5.26537	-2.23436	0
0.7887	-14.4006	-9.75308	6.79735	-1.31893	0
0.7893	-10.4331	-7.32313	7.10632	-1.93022	0
0.7900	-2.20418	-9.75308	8.02036	-2.84564	0
0.7907	0.551045	-9.15392	10.7625	1.42734	0
0.7913	1.46945	-6.3911	8.02036	4.17361	0
0.7920	3.60016	-5.79193	2.52326	-0.403509	0
0.7927	-0.367363	-7.32313	2.52326	-4.0652	0
0.7933	-5.85945	-9.4535	5.26537	-3.76107	0
0.7940	-3.12259	-13.1151	6.17941	-1.62307	0
0.7947	1.46945	-14.3134	6.17941	0.207777	0
0.7953	1.46945	-12.183	5.26537	-1.0148	0
0.7960	-0.367363	-11.5839	5.26537	-1.93022	0
0.7967	-0.367363	-11.8834	7.40242	1.73148	0
0.7973	0.551045	-11.8834	6.17941	2.95405	0
0.7980	0.238786	-12.8155	4.6603	0.816052	0
0.7987	-0.367363	-14.3134	7.10632	0.816052	0
0.7993	-0.367363	-12.8155	8.02036	-0.0993717	0
0.8000	-1.89192	-10.9847	6.48838	-2.53849	0
0.8007	-4.02263	-8.82105	6.17941	-0.403509	0
0.8013	-4.02263	-5.15948	5.88331	2.34276	0
0.8020	-3.12259	-3.02911	8.31645	1.42734	0
0.8027	-2.20418	-3.66157	13.5046	1.73148	0
0.8033	-0.367363	-1.83078	11.3675	2.34276	0
0.8040	0.238786	1.23162	5.88331	1.73148	0
0.8047	-3.72874	0.33287	6.17941	2.6469	0
0.8053	-7.69626	-2.42995	7.40242	3.56534	0
0.8060	-8.61467	-2.72953	5.57434	0.816052	0
0.8067	-6.17171	-1.83078	5.26537	0.207777	0
0.8073	-1.28577	-0.898748	5.57434	2.6469	0
0.8080	3.2879	-2.72953	3.12833	2.95405	0
0.8087	5.12472	-5.15948	0.695183	2.03862	0
0.8093	5.43698	-7.32313	-0.527824	2.95405	0
0.8100	8.77999	-9.4535	-1.44186	4.48076	0
0.8107	12.7475	-9.75308	-2.66487	4.48076	0
0.8113	14.2721	-8.82105	-2.97384	3.56534	0
0.8120	15.815	-9.4535	-1.13289	1.73148	0
0.8127	18.8641	-9.4535	-1.75083	-0.0993717	0
0.8133	18.2396	-8.22188	-6.32102	0.511915	0
0.8140	16.1089	-8.82105	-4.80192	3.56534	0
0.8147	15.5027	-9.15392	0.695183	3.86947	0
0.8153	7.56769	-6.09152	-2.97384	-0.403509	0
0.8160	-8.61467	-5.49235	-9.68107	-1.93022	0
0.8167	-17.762	-9.15392	-6.62999	0.816052	0
0.8173	-18.6804	-10.6518	-2.0598	-0.403509	0
0.8180	-20.5173	-8.52147	-3.57891	-1.62307	0
0.8187	-20.5173	-4.56032	-3.88788	0.816052	0
0.8193	-19.2866	0	-3.26994	0.511915	0
0.8200	-22.0418	2.76282	-4.80192	-2.53849	0
0.8207	-23.2541	4.5936	-4.19685	-1.62307	0
0.8213	-17.4498	8.25517	-2.0598	-2.23436	0
0.8220	-12.8761	11.018	-1.13289	-4.67649	0
0.8227	-10.4331	10.086	-1.13289	-1.0148	0
0.8233	-7.09012	10.086	-2.97384	0.816052	0
0.8240	-7.38401	11.018	-3.88788	-3.45392	0
0.8247	-8.30241	11.9167	-0.218854	-3.14978	0
0.8253	-3.12259	11.018	2.52326	-0.0993717	0
0.8260	-0.679622	8.55475	-0.218854	-1.62307	0
0.8267	-0.679622	8.25517	-0.527824	-1.31893	0
0.8273	7.56769	11.9167	-0.218854	0.816052	0
0.8280	15.1905	11.9167	-4.19685	-1.31893	0
0.8287	10.9291	6.72397	-7.54403	-4.36934	0
0.8293	6.96154	1.23162	-4.49294	-3.76107	0
0.8300	9.6984	-1.49791	-1.13289	-1.31893	0
0.8307	10.3045	-0.898748	-2.3559	2.03862	0
0.8313	10.0107	1.23162	-4.19685	2.6469	0
0.8320	11.5352	1.5312	-3.88788	-1.93022	0
0.8327	11.223	-0.599166	-4.80192	-3.76107	0
0.8333	9.6984	-2.72953	-6.62999	-1.62307	0
0.8340	10.3045	-3.66157	-6.32102	-1.0148	0
0.8347	10.3045	-3.02911	-6.62999	-1.0148	0
0.8353	9.6984	-2.13037	-8.76704	-0.0993717	0
0.8360	8.77999	-4.8599	-7.54403	-0.0993717	0
0.8367	6.04313	-8.22188	-5.40698	-0.0993717	0
0.8373	2.99401	-6.99026	-6.62999	-0.0993717	0
0.8380	-0.0551045	-5.79193	-4.19685	-1.0148	0
0.8387	-4.94104	-5.79193	1.60922	-1.0148	0
0.8393	-9.22082	-1.83078	-0.218854	-0.0993717	0
0.8400	-9.82697	0.932035	-4.80192	-0.707647	0
0.8407	-7.99016	-0.299583	-2.66487	-1.93022	0
0.8413	-7.38401	0	-0.527824	-1.93022	0
0.8420	-8.90856	3.0624	-1.44186	-0.403509	0
0.8427	-8.30241	4.89319	1.60922	0.816052	0
0.8433	-3.12259	6.1248	3.4373	-0.707647	0
0.8440	-0.0551045	5.52564	0.695183	-1.62307	0
0.8447	0.551045	3.36198	2.83223	2.34276	0
0.8453	4.20631	4.29402	6.17941	3.25819	0
0.8460	8.4861	7.02355	2.83223	-1.0148	0
0.8467	9.09225	5.52564	-0.836795	-0.707647	0
0.8473	9.4045	1.83078	-0.218854	2.34276	0
0.8480	10.6168	2.76282	0.695183	2.34276	0
0.8487	10.6168	5.52564	2.52326	2.6469	0
0.8493	9.09225	5.19277	4.96927	4.17361	0
0.8500	4.20631	3.66157	3.74627	1.73148	0
0.8507	-0.679622	5.82522	0.99128	0.816052	0
0.8513	1.46945	9.78637	-0.218854	3.56534	0
0.8520	4.20631	9.48679	-1.75083	2.95405	0
0.8527	-2.20418	9.1872	-3.57891	0.207777	0
0.8533	-8.61467	12.8488	-3.57891	0.816052	0
0.8540	-7.69626	14.6796	-1.75083	2.03862	0
0.8547	-5.56556	11.9167	-1.75083	0.816052	0
0.8553	-4.02263	10.086	-2.97384	0.816052	0
0.8560	-1.28577	9.1872	-1.13289	2.03862	0
0.8567	-1.59803	8.25517	1.91819	2.03862	0
0.8573	-7.09012	8.25517	1.30025	-0.0993717	0
0.8580	-9.51471	7.35642	0.99128	-0.403509	0
0.8587	-7.09012	6.1248	2.52326	1.42734	0
0.8593	-6.77786	6.1248	0.695183	0.816052	0
0.8600	-7.69626	5.82522	0.695183	0.207777	0
0.8607	-5.85945	4.5936	4.05524	2.03862	0
0.8613	-7.38401	6.42439	1.60922	2.03862	0
0.8620	-13.1883	11.018	0.695183	0.207777	0
0.8627	-11.3515	11.3176	7.71139	1.73148	0
0.8633	-2.20418	9.1872	8.93439	2.03862	0
0.8640	-3.12259	8.25517	3.12833	-1.0148	0
0.8647	-7.69626	8.25517	5.57434	-1.31893	0
0.8653	-3.41648	5.52564	9.84843	-0.0993717	0
0.8660	1.46945	3.0624	6.17941	-0.403509	0
0.8667	1.46945	3.36198	3.74627	0.207777	0
0.8673	2.36949	2.46324	5.26537	1.73148	0
0.8680	2.99401	0	4.35133	1.1232	0
0.8687	3.91242	-0.898748	2.83223	0.511915	0
0.8693	9.09225	-1.83078	2.21429	1.42734	0
0.8700	12.1414	-3.96115	-0.218854	1.1232	0
0.8707	10.3045	-5.49235	-0.218854	-0.707647	0
0.8713	7.87995	-8.22188	0.99128	-1.62307	0
0.8720	3.91242	-10.0527	-0.836795	-1.0148	0
0.8727	1.15719	-6.69068	-1.44186	-0.0993717	0
0.8733	2.36949	-3.02911	-0.218854	-0.403509	0
0.8740	1.46945	-5.15948	-1.13289	-0.403509	0
0.8747	-0.679622	-5.79193	-1.44186	0.207777	0
0.8753	1.15719	-1.49791	-0.218854	0.816052	0
0.8760	-1.89192	-0.898748	-1.13289	0.511915	0
0.8767	-9.51471	-5.79193	-2.0598	-1.31893	0
0.8773	-10.4331	-7.9223	0.0772426	-3.45392	0
0.8780	-9.22082	-5.49235	1.60922	-1.62307	0
0.8787	-11.6638	-3.66157	1.60922	-0.403509	0
0.8793	-9.82697	-3.3287	1.60922	-2.84564	0
0.8800	-5.56556	-3.02911	1.91819	-2.53849	0
0.8807	-4.94104	-2.72953	-0.218854	1.42734	0
0.8813	-3.41648	-2.13037	-0.836795	-0.403509	0
0.8820	0.238786	-3.02911	3.4373	-3.76107	0
0.8827	1.15719	-6.09152	7.10632	-1.93022	0
0.8833	1.46945	-7.9223	5.26537	-2.53849	0
0.8840	0.844936	-8.22188	3.4373	-3.76107	0
0.8847	-2.20418	-9.15392	4.6603	-0.707647	0
0.8853	-0.0551045	-8.82105	3.74627	0.816052	0
0.8860	4.51857	-6.99026	3.4373	-1.31893	0
0.8867	2.0756	-6.3911	7.40242	-0.707647	0
0.8873	1.76334	-5.49235	7.10632	-0.0993717	0
0.8880	6.96154	-4.26073	1.30025	-2.84564	0
0.8887	3.91242	-6.09152	-0.218854	-2.23436	0
0.8893	-4.02263	-10.3522	3.4373	1.1232	0
0.8900	-2.49807	-11.2843	4.35133	1.1232	0
0.8907	1.76334	-9.75308	1.60922	-0.0993717	0
0.8913	-0.367363	-10.0527	-1.13289	-0.0993717	0
0.8920	-2.20418	-9.75308	-1.44186	-0.0993717	0
0.8927	-0.0551045	-6.69068	-2.0598	0.816052	0
0.8933	0.551045	-4.56032	-4.49294	1.73148	0
0.8940	-1.28577	-5.15948	-6.62999	1.42734	0
0.8947	-2.20418	-4.56032	-5.11089	0.816052	0
0.8953	-1.89192	-1.83078	-2.97384	1.73148	0
0.8960	-2.20418	-2.42995	-2.97384	2.6469	0
0.8967	-1.28577	-2.13037	-4.80192	2.03862	0
0.8973	0.551045	2.76282	-6.02492	0.816052	0
0.8980	-1.28577	4.29402	-2.3559	0.511915	0
0.8987	-2.20418	1.83078	1.30025	0.207777	0
0.8993	2.68175	5.52564	-1.44186	-2.23436	0
0.9000	5.12472	11.018	-5.11089	-5.28477	0
0.9007	2.36949	8.55475	-2.97384	-6.50734	0
0.9013	1.76334	2.46324	-1.13289	-5.28477	0
0.9020	1.76334	0.632452	-2.0598	-2.23436	0
0.9027	-0.0551045	0	0.695183	-1.0148	0
0.9033	2.36949	-2.13037	3.4373	-2.84564	0
0.9040	6.04313	-2.72953	0.695183	-3.14978	0
0.9047	6.96154	-3.66157	-0.836795	-1.0148	0
0.9053	8.77999	-6.99026	0.695183	-0.403509	0
0.9060	9.6984	-9.4535	-1.44186	-1.93022	0
0.9067	8.17384	-9.4535	-2.97384	-2.53849	0
0.9073	9.6984	-11.5839	0.0772426	-1.93022	0
0.9080	10.6168	-13.4147	0.386213	-1.0148	0
0.9087	7.25543	-10.6518	-3.26994	-1.93022	0
0.9093	7.87995	-8.22188	-5.71595	-1.93022	0
0.9100	10.0107	-11.2843	-4.19685	0.207777	0
0.9107	6.96154	-11.5839	-0.527824	1.73148	0
0.9113	9.09225	-6.3911	0.386213	0.816052	0
0.9120	13.9782	-5.15948	-3.26994	1.1232	0
0.9127	6.64928	-7.32313	-5.71595	1.73148	0
0.9133	-2.81033	-9.4535	-5.40698	1.1232	0
0.9140	0.238786	-10.9847	-5.71595	0.816052	0
0.9147	3.91242	-10.0527	-4.80192	0.207777	0
0.9153	1.46945	-5.49235	-3.88788	-1.0148	0
0.9160	1.46945	-4.8599	-6.02492	-0.0993717	0
0.9167	4.20631	-7.32313	-6.32102	1.73148	0
0.9173	4.20631	-8.22188	-4.80192	-0.0993717	0
0.9180	4.51857	-9.4535	-4.49294	-1.93022	0
0.9187	6.64928	-10.6518	-3.88788	0.207777	0
0.9193	8.17384	-8.82105	-2.66487	0.816052	0
0.9200	7.87995	-8.82105	-3.88788	-1.0148	0
0.9207	6.04313	-9.4535	-4.19685	-0.707647	0
0.9213	7.56769	-5.49235	-2.97384	-0.403509	0
0.9220	10.6168	-1.83078	-1.13289	-1.0148	0
0.9227	12.7475	-1.49791	1.60922	0.816052	0
0.9233	13.372	2.16365	1.60922	0.816052	0
0.9240	6.96154	7.95559	-2.3559	-1.31893	0
0.9247	-9.82697	6.42439	-2.0598	0.816052	0
0.9253	-25.3848	2.46324	2.52326	2.03862	0
0.9260	-29.9769	4.29402	1.91819	-2.23436	0
0.9267	-27.2216	6.42439	-0.218854	-3.14978	0
0.9273	-19.5988	5.82522	0.99128	0.207777	0
0.9280	-14.1068	7.35642	0.695183	0.816052	0
0.9287	-14.4006	8.25517	-1.75083	-0.0993717	0
0.9293	-12.2699	3.66157	-2.3559	-0.0993717	0
0.9300	-8.30241	-0.299583	-2.66487	-1.0148	0
0.9307	-10.4331	0.932035	-2.97384	-1.93022	0
0.9313	-10.4331	1.83078	-1.13289	-1.0148	0
0.9320	-4.33489	1.5312	0.695183	0.207777	0
0.9327	-2.20418	3.0624	-1.13289	-0.0993717	0
0.9333	-2.20418	2.16365	-3.88788	-1.0148	0
0.9340	2.68175	-1.83078	-1.75083	0.816052	0
0.9347	6.64928	-2.13037	1.60922	4.48076	0
0.9353	8.17384	1.83078	0.0772426	3.56534	0
0.9360	10.6168	2.46324	-2.0598	0.207777	0
0.9367	10.3045	0	-1.13289	-0.707647	0
0.9373	8.17384	-1.49791	0.99128	-1.93022	0
0.9380	7.56769	-2.72953	2.83223	-3.45392	0
0.9387	7.87995	-5.79193	3.12833	-2.23436	0
0.9393	8.77999	-8.22188	0.695183	-1.31893	0
0.9400	9.09225	-6.09152	0.0772426	-1.62307	0
0.9407	7.87995	-4.56032	2.83223	-1.31893	0
0.9413	8.17384	-4.56032	2.52326	-2.84564	0
0.9420	8.4861	-4.56032	1.60922	-4.0652	0
0.9427	7.25543	-6.09152	4.35133	-1.62307	0
0.9433	6.96154	-6.3911	4.05524	-0.0993717	0
0.9440	5.12472	-2.72953	2.52326	-1.31893	0
0.9447	1.15719	-1.83078	5.88331	0.511915	0
0.9453	0.551045	-6.3911	7.10632	2.6469	0
0.9460	1.76334	-6.3911	4.35133	-0.0993717	0
0.9467	2.99401	-2.42995	5.57434	-1.93022	0
0.9473	7.87995	-1.49791	3.74627	-1.0148	0
0.9480	10.9291	-1.19833	-2.3559	-2.53849	0
0.9487	5.73087	-0.898748	0.386213	-4.67649	0
0.9493	-0.0551045	-3.3287	6.17941	-3.14978	0
0.9500	-1.28577	-2.72953	2.83223	-0.707647	0
0.9507	-2.20418	1.23162	-0.218854	-1.0148	0
0.9513	-3.12259	2.76282	1.30025	-3.45392	0
0.9520	-4.33489	3.36198	0.0772426	-4.0652	0
0.9527	-4.94104	7.35642	-1.13289	-2.53849	0
0.9533	-2.20418	10.3855	-1.75083	-2.23436	0
0.9540	-1.28577	10.086	-3.57891	-2.53849	0
0.9547	-3.41648	9.78637	-2.3559	-1.93022	0
0.9553	-3.12259	10.086	-1.13289	-1.93022	0
0.9560	-3.12259	11.018	-2.97384	-2.84564	0
0.9567	-5.56556	10.6851	-2.97384	-2.53849	0
0.9573	-4.33489	9.78637	-1.75083	-2.23436	0
0.9580	-4.02263	7.35642	-2.97384	-1.0148	0
0.9587	-5.2533	4.5936	-2.3559	0.511915	0
0.9593	0.238786	5.52564	-2.0598	-2.23436	0
0.9600	6.33702	7.02355	-4.80192	-5.89605	0
0.9607	0.551045	2.16365	-3.26994	-4.98063	0
0.9613	-6.4656	-1.83078	0.0772426	-1.93022	0
0.9620	-4.94104	0.33287	-0.218854	-1.0148	0
0.9627	-2.20418	-0.299583	0.386213	-1.0148	0
0.9633	-1.28577	-2.13037	2.52326	-4.36934	0
0.9640	0.551045	1.83078	0.695183	-7.11863	0
0.9647	0.238786	4.5936	0.0772426	-5.59192	0
0.9653	-0.679622	2.46324	0.695183	-3.76107	0
0.9660	1.46945	3.66157	-2.66487	-4.98063	0
0.9667	5.12472	4.89319	-4.49294	-4.67649	0
0.9673	6.64928	1.5312	-2.0598	-2.84564	0
0.9680	6.04313	-1.83078	-2.3559	-2.23436	0
0.9687	7.25543	-4.56032	-3.88788	-3.76107	0
0.9693	10.3045	-6.99026	-2.66487	-4.67649	0
0.9700	8.77999	-6.99026	-0.527824	-3.14978	0
0.9707	8.4861	-5.49235	-0.218854	-1.62307	0
0.9713	17.3396	-4.26073	-1.44186	-3.45392	0
0.9720	22.2071	-2.72953	-4.80192	-6.50734	0
0.9727	15.1905	-5.79193	-6.93896	-6.50734	0
0.9733	9.4045	-11.5839	-6.62999	-5.89605	0
0.9740	7.87995	-10.9847	-7.54403	-6.50734	0
0.9747	4.20631	-6.99026	-7.54403	-5.59192	0
0.9753	1.46945	-6.99026	-4.80192	-3.14978	0
0.9760	-1.28577	-8.22188	-4.80192	-4.0652	0
0.9767	-6.77786	-6.99026	-7.853	-5.89605	0
0.9773	-9.51471	-6.3911	-8.16197	-4.67649	0
0.9780	-11.9577	-6.09152	-4.49294	-2.23436	0
0.9787	-18.6804	-0.898748	-0.836795	-1.93022	0
0.9793	-23.8603	7.656	-0.836795	-2.23436	0
0.9800	-25.6971	14.3467	-2.97384	-1.62307	0
0.9807	-26.0093	15.5783	-2.3559	-1.62307	0
0.9813	-22.648	14.6796	0.695183	-3.45392	0
0.9820	-18.6804	13.4479	1.30025	-2.53849	0
0.9827	-14.1068	12.8488	0.99128	2.95405	0
0.9833	-4.64715	14.9791	1.60922	3.56534	0
0.9840	-0.367363	15.5783	0.695183	-2.84564	0
0.9847	-6.4656	8.85433	1.60922	-4.36934	0
0.9853	-8.30241	2.16365	4.96927	-0.0993717	0
0.9860	-3.72874	3.99444	4.96927	-0.403509	0
0.9867	-2.20418	7.656	2.52326	-1.62307	0
0.9873	-1.59803	5.52564	2.21429	1.1232	0
0.9880	1.15719	3.66157	0.99128	1.73148	0
0.9887	2.36949	4.29402	-2.0598	0.207777	0
0.9893	4.51857	1.23162	-2.0598	0.816052	0
0.9900	5.73087	-2.42995	-0.218854	0.816052	0
0.9907	4.51857	-0.898748	-0.836795	1.73148	0
0.9913	5.43698	0	-2.3559	4.48076	0
0.9920	6.04313	-4.56032	-3.26994	3.86947	0
0.9927	4.81246	-7.32313	-3.26994	1.73148	0
0.9933	6.96154	-5.15948	-2.3559	2.6469	0
0.9940	8.17384	-3.66157	-0.527824	4.48076	0
0.9947	6.96154	-3.66157	-1.44186	5.08903	0
0.9953	12.4536	-2.42995	-5.71595	5.08903	0
0.9960	19.158	-3.3287	-7.54403	4.48076	0
0.9967	14.2721	-5.15948	-2.97384	5.08903	0
0.9973	6.96154	-5.15948	-0.218854	6.00446	0
0.9980	6.04313	-6.99026	-3.26994	6.00446	0
0.9987	6.96154	-9.15392	-4.19685	5.70032	0
0.9993	7.25543	-6.3911	-0.527824	4.48076	0
1.0000	9.09225	-4.56032	-0.527824	1.73148	0
1.0007	8.4861	-5.79193	-2.97384	1.73148	0
1.0013	5.43698	-3.96115	-1.75083	2.95405	0
1.0020	3.60016	-2.72953	0.695183	3.25819	0
1.0027	3.60016	-6.3911	0.695183	2.6469	0
1.0033	3.2879	-6.09152	0.695183	1.42734	0
1.0040	2.99401	-1.83078	1.60922	2.6469	0
1.0047	5.12472	-0.898748	0.695183	5.39618	0
1.0053	7.56769	1.23162	-0.218854	5.39618	0
1.0060	3.91242	6.42439	2.52326	4.17361	0
1.0067	0.844936	8.25517	5.26537	6.00446	0
1.0073	6.04313	8.25517	3.4373	6.91988	0
1.0080	8.4861	11.018	-0.527824	6.61574	0
1.0087	3.60016	9.48679	-0.218854	7.22703	0
1.0093	0.844936	5.52564	2.52326	4.48076	0
1.0100	2.36949	7.02355	1.91819	1.42734	0
1.0107	3.2879	8.85433	-0.836795	2.6469	0
1.0113	3.91242	8.25517	-1.13289	2.95405	0
1.0120	2.99401	10.6851	-0.527824	-0.0993717	0
1.0127	-0.367363	11.9167	-3.26994	1.1232	0
1.0133	-1.28577	7.656	-5.40698	4.48076	0
1.0140	0.551045	7.35642	-3.88788	2.95405	0
1.0147	1.15719	12.8488	-2.0598	-0.0993717	0
1.0153	-0.679622	12.8488	-2.97384	0.816052	0
1.0160	-5.2533	8.25517	-3.88788	3.56534	0
1.0167	-8.61467	9.78637	-2.66487	2.6469	0
1.0173	-7.99016	13.1484	0.695183	2.6469	0
1.0180	-7.69626	11.6172	3.12833	5.70032	0
1.0187	-7.09012	9.48679	2.52326	4.48076	0
1.0193	-2.49807	11.6172	0.695183	-0.707647	0
1.0200	-0.679622	13.4479	-2.0598	0.207777	0
1.0207	-4.94104	12.8488	-4.80192	3.86947	0
1.0213	-5.85945	11.6172	-2.0598	3.56534	0
1.0220	-2.81033	10.086	2.52326	3.56534	0
1.0227	-3.12259	9.78637	0.0772426	5.39618	0
1.0233	-4.02263	11.9167	-1.13289	4.48076	0
1.0240	-0.973513	13.1484	4.6603	2.95405	0
1.0247	1.46945	10.086	5.26537	5.08903	0
1.0253	0.844936	8.25517	-0.527824	5.39618	0
1.0260	1.15719	9.1872	0.0772426	2.03862	0
1.0267	5.12472	6.72397	1.60922	1.42734	0
1.0273	9.4045	2.46324	-2.0598	2.6469	0
1.0280	9.09225	3.0624	-2.0598	1.73148	0
1.0287	9.6984	3.0624	2.52326	0.816052	0
1.0293	15.815	-1.49791	2.52326	2.03862	0
1.0300	20.0764	-3.96115	0.695183	2.6469	0
1.0307	19.158	-3.96115	0.695183	2.6469	0
1.0313	16.1089	-5.79193	-1.44186	2.6469	0
1.0320	9.6984	-7.9223	-4.80192	1.42734	0
1.0327	0.844936	-7.32313	-4.19685	1.1232	0
1.0333	-4.94104	-6.99026	-0.218854	3.86947	0
1.0340	-11.9577	-5.79193	0.695183	4.48076	0
1.0347	-21.4173	-1.83078	-2.97384	0.816052	0
1.0353	-25.0909	1.83078	-2.97384	-0.707647	0
1.0360	-24.4848	0.932035	2.52326	3.56534	0
1.0367	-23.2541	0.932035	3.74627	3.56534	0
1.0373	-20.5173	5.52564	0.695183	-1.0148	0
1.0380	-16.8436	9.1872	2.52326	0.207777	0
1.0387	-12.8761	8.25517	3.4373	5.70032	0
1.0393	-6.17171	8.85433	-3.57891	4.17361	0
1.0400	-1.28577	9.48679	-5.11089	-0.403509	0
1.0407	-1.28577	8.55475	2.52326	0.511915	0
1.0413	-0.973513	10.6851	5.26537	2.03862	0
1.0420	-0.367363	12.8488	4.35133	1.42734	0
1.0427	-2.49807	10.086	6.17941	2.03862	0
1.0433	-3.12259	9.48679	5.26537	1.42734	0
1.0440	-2.20418	11.3176	1.91819	-1.93022	0
1.0447	-7.69626	7.656	3.12833	-1.31893	0
1.0453	-14.1068	4.29402	6.17941	0.207777	0
1.0460	-13.1883	6.1248	6.79735	-1.93022	0
1.0467	-9.22082	6.1248	6.17941	-3.45392	0
1.0473	-7.99016	2.46324	3.4373	-0.707647	0
1.0480	-7.69626	2.16365	-0.836795	0.207777	0
1.0487	-6.17171	4.29402	-1.13289	-1.93022	0
1.0493	-4.02263	2.46324	0.99128	-3.14978	0
1.0500	-1.59803	-1.19833	-0.218854	-2.23436	0
1.0507	-1.28577	-2.42995	-2.0598	-1.93022	0
1.0513	1.46945	-3.02911	-0.527824	-1.31893	0
1.0520	8.4861	-3.66157	-0.218854	-1.93022	0
1.0527	10.6168	-3.3287	-1.75083	-3.76107	0
1.0533	6.64928	-7.32313	-2.0598	-4.0652	0
1.0540	3.2879	-14.6463	-1.44186	-2.84564	0
1.0547	3.2879	-15.2454	-1.75083	-1.62307	0
1.0553	4.20631	-8.22188	-2.3559	-2.23436	0
1.0560	3.91242	-5.49235	-2.66487	-5.28477	0
1.0567	0.551045	-9.15392	-2.66487	-6.50734	0
1.0573	-4.02263	-11.2843	-3.26994	-3.76107	0
1.0580	-5.56556	-9.15392	-2.66487	-2.84564	0
1.0587	-4.94104	-4.8599	0.386213	-3.45392	0
1.0593	-4.33489	-3.66157	0.99128	-2.23436	0
1.0600	-6.4656	-6.3911	-0.218854	-1.0148	0
1.0607	-11.0576	-7.32313	-0.218854	-3.14978	0
1.0613	-13.1883	-3.3287	-0.218854	-5.28477	0
1.0620	-12.8761	-0.299583	-1.13289	-6.50734	0
1.0627	-12.2699	-2.42995	0.695183	-6.50734	0
1.0633	-8.61467	-2.72953	2.52326	-3.76107	0
1.0640	-3.41648	-0.299583	0.99128	-1.62307	0
1.0647	-4.02263	-0.599166	2.21429	-2.84564	0
1.0653	-6.4656	1.83078	5.26537	-2.23436	0
1.0660	-7.38401	6.42439	4.35133	0.207777	0
1.0667	-8.61467	3.36198	3.12833	-0.403509	0
1.0673	-4.02263	0.932035	2.52326	-2.23436	0
1.0680	2.0756	5.19277	0.695183	-2.84564	0
1.0687	0.551045	4.29402	0.695183	-3.76107	0
1.0693	-2.20418	-3.3287	2.83223	-4.67649	0
1.0700	1.15719	-5.49235	1.91819	-3.76107	0
1.0707	3.2879	-5.49235	1.30025	-3.45392	0
1.0713	2.36949	-10.0527	2.52326	-4.0652	0
1.0720	1.15719	-10.9847	0.0772426	-3.45392	0
1.0727	-1.28577	-8.22188	-4.49294	-4.0652	0
1.0733	-2.20418	-9.75308	-5.11089	-6.50734	0
1.0740	-2.20418	-12.8155	-2.97384	-5.89605	0
1.0747	-4.94104	-12.183	-1.75083	-3.76107	0
1.0753	-7.99016	-11.2843	-1.13289	-3.14978	0
1.0760	-6.77786	-8.22188	-1.13289	-2.84564	0
1.0767	-2.20418	-3.3287	-1.44186	-2.23436	0
1.0773	1.46945	-1.83078	-2.0598	-2.84564	0
1.0780	3.2879	-4.56032	-0.527824	-1.31893	0
1.0787	6.04313	-5.79193	3.12833	1.73148	0
1.0793	10.6168	-2.42995	3.4373	-0.0993717	0
1.0800	12.4536	-1.19833	0.695183	-4.67649	0
1.0807	8.77999	-6.3911	0.386213	-5.59192	0
1.0813	4.51857	-9.15392	2.21429	-3.45392	0
1.0820	0.551045	-6.69068	2.52326	-1.62307	0
1.0827	-1.59803	-8.52147	3.4373	-0.403509	0
1.0833	-0.679622	-12.183	4.6603	-0.707647	0
1.0840	0.551045	-9.15392	4.35133	-1.62307	0
1.0847	2.0756	-7.32313	4.6603	-0.707647	0
1.0853	4.20631	-10.0527	5.26537	0.816052	0
1.0860	2.68175	-8.22188	3.4373	-0.0993717	0
1.0867	0.551045	-6.09152	1.30025	-2.23436	0
1.0873	1.46945	-10.9847	1.91819	-2.53849	0
1.0880	1.46945	-12.8155	2.52326	-1.93022	0
1.0887	0.551045	-7.32313	1.60922	-1.62307	0
1.0893	3.2879	-6.3911	2.21429	-1.93022	0
1.0900	6.33702	-9.15392	3.4373	-1.0148	0
1.0907	8.77999	-10.3522	3.74627	1.1232	0
1.0913	14.8966	-10.6518	1.60922	0.207777	0
1.0920	17.0273	-9.4535	-2.0598	-3.45392	0
1.0927	9.6984	-8.82105	-3.57891	-4.0652	0
1.0933	4.20631	-12.183	-1.44186	-2.53849	0
1.0940	5.73087	-12.8155	-0.218854	-2.23436	0
1.0947	5.43698	-7.9223	-2.3559	-1.93022	0
1.0953	3.2879	-6.3911	-2.3559	-0.707647	0
1.0960	1.46945	-8.22188	0.386213	-1.0148	0
1.0967	-2.49807	-6.09152	-0.218854	-1.0148	0
1.0973	-4.02263	-3.3287	-2.0598	-0.707647	0
1.0980	-1.28577	-5.49235	0.99128	-0.707647	0
1.0987	-0.973513	-3.96115	1.91819	-0.0993717	0
1.0993	-3.41648	1.83078	-1.13289	0.207777	0
1.1000	-1.89192	4.29402	-0.218854	0.207777	0
1.1007	1.46945	5.52564	1.60922	1.1232	0
1.1013	1.76334	7.656	-0.218854	0.816052	0
1.1020	0.551045	8.25517	0.99128	0.511915	0
1.1027	-0.0551045	8.85433	5.26537	3.86947	0
1.1033	2.36949	11.018	2.52326	3.25819	0
1.1040	1.15719	10.086	-1.75083	-1.0148	0
1.1047	-8.61467	7.02355	1.60922	1.42734	0
1.1053	-16.8436	6.42439	3.74627	4.17361	0
1.1060	-17.1559	6.1248	1.30025	-0.403509	0
1.1067	-15.0252	3.0624	0.695183	-0.0993717	0
1.1073	-10.4331	4.29402	1.30025	3.86947	0
1.1080	-5.85945	9.1872	-0.527824	2.34276	0
1.1087	-6.4656	8.55475	-0.218854	1.1232	0
1.1093	-7.69626	3.0624	2.52326	2.34276	0
1.1100	-4.64715	2.16365	2.52326	0.816052	0
1.1107	-3.41648	3.66157	-0.836795	2.03862	0
1.1113	-4.64715	1.83078	-3.26994	6.00446	0
1.1120	-3.12259	1.5312	-3.26994	6.00446	0
1.1127	-1.28577	2.46324	-2.3559	4.48076	0
1.1133	-1.89192	-0.898748	-2.97384	3.56534	0
1.1140	-2.20418	-2.13037	-2.97384	2.34276	0
1.1147	-1.89192	0.932035	-0.218854	1.73148	0
1.1153	1.46945	2.46324	-1.13289	1.73148	0
1.1160	2.99401	0.632452	-6.32102	0.511915	0
1.1167	-1.28577	0	-6.93896	1.1232	0
1.1173	-3.12259	-2.13037	-3.88788	1.73148	0
1.1180	-0.679622	-3.66157	-2.97384	-0.403509	0
1.1187	-3.12259	-1.49791	-3.26994	-0.403509	0
1.1193	-6.77786	-1.19833	-3.88788	1.1232	0
1.1200	-6.77786	-2.42995	-4.49294	0.207777	0
1.1207	-6.77786	3.0624	-2.3559	-0.0993717	0
1.1213	-5.56556	9.78637	-0.218854	2.03862	0
1.1220	-0.679622	8.25517	-0.218854	2.95405	0
1.1227	0.551045	4.29402	-0.527824	1.42734	0
1.1233	-4.02263	5.52564	0.695183	1.1232	0
1.1240	-8.61467	5.19277	4.35133	1.73148	0
1.1247	-10.4331	1.5312	5.88331	1.1232	0
1.1253	-7.38401	1.5312	1.60922	1.42734	0
1.1260	-2.49807	4.89319	-0.218854	4.48076	0
1.1267	-0.367363	5.82522	4.35133	7.22703	0
1.1273	4.20631	3.0624	3.74627	6.00446	0
1.1280	6.96154	0.33287	-2.0598	2.95405	0
1.1287	-0.367363	-1.49791	-1.13289	3.56534	0
1.1293	-8.61467	-3.66157	2.52326	5.39618	0
1.1300	-7.09012	-3.96115	0.695183	4.48076	0
1.1307	-5.85945	-1.49791	0.0772426	2.34276	0
1.1313	-9.82697	0	0.0772426	3.25819	0
1.1320	-11.0576	-1.19833	-2.3559	3.56534	0
1.1327	-9.82697	0	-3.26994	1.73148	0
1.1333	-8.61467	4.29402	-1.13289	1.42734	0
1.1340	-6.4656	5.19277	-1.13289	1.73148	0
1.1347	-6.4656	1.83078	-3.57891	0.207777	0
1.1353	-7.99016	-0.299583	-4.80192	0.816052	0
1.1360	-5.85945	1.23162	-2.3559	3.86947	0
1.1367	-3.72874	2.76282	-0.527824	2.95405	0
1.1373	-5.56556	2.76282	-4.80192	-1.62307	0
1.1380	-4.94104	2.76282	-7.24793	-1.31893	0
1.1387	2.36949	3.0624	-2.0598	2.6469	0
1.1393	9.4045	4.5936	-1.44186	2.03862	0
1.1400	8.17384	6.1248	-6.62999	-1.93022	0
1.1407	2.99401	4.29402	-3.57891	-3.45392	0
1.1413	1.76334	1.23162	2.21429	-1.31893	0
1.1420	5.73087	0.632452	0.99128	-0.707647	0
1.1427	9.6984	0.932035	0.386213	-2.53849	0
1.1433	10.6168	0.632452	0.99128	-4.36934	0
1.1440	8.77999	-2.42995	-1.13289	-3.76107	0
1.1447	6.96154	-6.3911	-1.13289	-1.93022	0
1.1453	6.96154	-8.52147	0.99128	-2.53849	0
1.1460	6.33702	-8.52147	0.386213	-3.76107	0
1.1467	4.81246	-10.9847	-0.218854	-2.84564	0
1.1473	3.60016	-13.7142	1.60922	-2.53849	0
1.1480	-0.367363	-11.5839	1.30025	-3.76107	0
1.1487	-4.64715	-8.22188	0.0772426	-4.0652	0
1.1493	-4.94104	-8.22188	-0.527824	-2.53849	0
1.1500	-6.77786	-8.22188	0.99128	-1.93022	0
1.1507	-11.9577	-4.26073	3.74627	-0.707647	0
1.1513	-10.1392	1.5312	0.695183	1.42734	0
1.1520	-6.77786	7.02355	-5.71595	0.511915	0
1.1527	-12.2699	9.78637	-2.97384	-3.76107	0
1.1533	-15.9252	10.086	0.695183	-4.98063	0
1.1540	-14.1068	9.1872	-2.0598	-3.76107	0
1.1547	-12.2699	9.1872	-2.66487	-4.36934	0
1.1553	-11.0576	8.25517	0.386213	-5.59192	0
1.1560	-9.82697	6.42439	0.99128	-5.59192	0
1.1567	-11.6638	5.52564	2.52326	-5.89605	0
1.1573	-10.7454	4.5936	2.83223	-5.28477	0
1.1580	-6.77786	1.5312	-1.44186	-2.84564	0
1.1587	-5.2533	-2.13037	-3.88788	-3.14978	0
1.1593	-4.33489	-2.13037	-1.13289	-5.59192	0
1.1600	-4.02263	-0.299583	0.695183	-6.81148	0
1.1607	-4.33489	-0.898748	0.99128	-6.81148	0
1.1613	-0.367363	-5.15948	0.0772426	-5.59192	0
1.1620	4.20631	-10.3522	0.99128	-1.62307	0
1.1627	4.51857	-9.75308	4.6603	-1.0148	0
1.1633	5.43698	-2.72953	5.26537	-4.36934	0
1.1640	3.2879	0.632452	0.99128	-5.28477	0
1.1647	-4.33489	-1.83078	-0.218854	-3.14978	0
1.1653	-7.99016	-0.898748	0.695183	-2.23436	0
1.1660	-6.77786	2.76282	0.695183	-2.84564	0
1.1667	-6.17171	3.99444	0.695183	-3.45392	0
1.1673	-3.41648	5.52564	1.30025	-2.53849	0
1.1680	-2.20418	5.19277	1.60922	-0.0993717	0
1.1687	-3.41648	0.33287	0.695183	0.816052	0
1.1693	-0.679622	-0.299583	-2.0598	0.207777	0
1.1700	2.68175	3.66157	-2.0598	-0.707647	0
1.1707	0.551045	3.36198	-0.218854	-2.84564	0
1.1713	-0.973513	1.23162	-2.0598	-1.93022	0
1.1720	1.15719	3.36198	-4.49294	0.816052	0
1.1727	3.2879	4.5936	-3.88788	-0.0993717	0
1.1733	6.96154	0.632452	-4.80192	-2.23436	0
1.1740	8.77999	-2.42995	-3.57891	-1.0148	0
1.1747	9.09225	-1.19833	0.0772426	-1.62307	0
1.1753	13.6659	-0.599166	-2.97384	-2.84564	0
1.1760	17.0273	-2.72953	-7.853	-0.707647	0
1.1767	14.5843	-4.8599	-4.19685	-0.0993717	0
1.1773	13.372	-6.69068	-0.836795	-2.84564	0
1.1780	13.372	-10.6518	-3.26994	-1.0148	0
1.1787	11.223	-13.7142	-3.26994	0.207777	0
1.1793	10.9291	-10.9847	-2.0598	-2.84564	0
1.1800	10.3045	-7.32313	-2.0598	-2.84564	0
1.1807	5.12472	-8.22188	-1.44186	0.207777	0
1.1813	1.76334	-9.15392	-2.66487	-1.93022	0
1.1820	1.46945	-9.15392	-2.0598	-4.67649	0
1.1827	-0.0551045	-10.3522	1.91819	-1.31893	0
1.1833	-1.89192	-6.3911	1.60922	1.1232	0
1.1840	-4.33489	1.83078	-0.527824	0.511915	0
1.1847	-7.99016	3.66157	0.99128	2.34276	0
1.1853	-9.51471	1.23162	0.0772426	2.6469	0
1.1860	-9.22082	3.36198	-1.13289	-0.707647	0
1.1867	-7.09012	4.5936	2.83223	-0.0993717	0
1.1873	-1.89192	4.29402	1.60922	1.73148	0
1.1880	-0.0551045	7.02355	-5.40698	-0.0993717	0
1.1887	-4.02263	7.35642	-5.71595	0.511915	0
1.1893	-5.56556	2.76282	-2.97384	1.73148	0
1.1900	-2.20418	0.932035	-4.19685	-0.707647	0
1.1907	1.76334	1.5312	-5.11089	-1.93022	0
1.1913	6.04313	0.932035	-4.80192	-0.0993717	0
1.1920	9.4045	2.76282	-6.02492	0.816052	0
1.1927	10.3045	4.29402	-6.93896	2.6469	0
1.1933	11.8475	1.5312	-7.24793	3.56534	0
1.1940	13.0598	-1.19833	-7.24793	-0.0993717	0
1.1947	13.6659	-0.898748	-6.62999	-0.707647	0
1.1953	13.6659	-2.42995	-6.32102	2.03862	0
1.1960	7.87995	-3.66157	-4.80192	-0.0993717	0
1.1967	-0.367363	-2.13037	-3.26994	-1.0148	0
1.1973	-2.20418	-1.83078	-3.26994	2.34276	0
1.1980	-0.367363	-3.66157	-1.44186	2.6469	0
1.1987	2.68175	-1.83078	1.60922	2.03862	0
1.1993	10.0107	2.76282	-0.527824	4.48076	0
1.2000	12.4536	2.46324	-5.71595	2.6469	0
1.2007	6.04313	-1.49791	-5.71595	-1.31893	0
1.2013	2.36949	-2.72953	-2.0598	-1.0148	0
1.2020	4.81246	-2.72953	-0.527824	-0.0993717	0
1.2027	3.60016	-4.56032	-1.13289	-1.31893	0
1.2033	1.15719	-4.56032	-2.66487	-0.707647	0
1.2040	2.0756	-3.02911	-1.75083	-0.0993717	0
1.2047	3.60016	-4.56032	0.695183	0.207777	0
1.2053	4.20631	-6.3911	-0.218854	2.34276	0
1.2060	6.04313	-5.49235	-3.26994	2.6469	0
1.2067	9.6984	-4.26073	-2.66487	0.207777	0
1.2073	12.4536	-4.56032	-1.44186	-0.707647	0
1.2080	9.6984	-3.66157	-2.0598	-0.0993717	0
1.2087	5.73087	-0.898748	-1.13289	0.816052	0
1.2093	5.43698	-1.19833	-0.836795	2.34276	0
1.2100	1.76334	-1.49791	-1.13289	2.95405	0
1.2107	-0.973513	2.46324	-0.527824	1.73148	0
1.2113	6.96154	7.35642	-0.527824	-0.0993717	0
1.2120	13.0598	8.85433	-2.66487	-1.0148	0
1.2127	3.91242	8.85433	-4.19685	0.511915	0
1.2133	-7.69626	8.25517	-5.40698	3.25819	0
1.2140	-12.2699	8.85433	-5.71595	1.73148	0
1.2147	-16.8436	13.7475	-3.26994	-1.62307	0
1.2153	-19.5988	16.5103	-1.44186	-0.403509	0
1.2160	-15.9252	12.8488	-1.13289	1.1232	0
1.2167	-11.3515	10.6851	-1.13289	1.42734	0
1.2173	-8.61467	11.9167	-1.13289	1.73148	0
1.2180	-6.4656	10.086	0.0772426	1.1232	0
1.2187	-5.56556	8.85433	2.52326	0.207777	0
1.2193	-3.72874	10.3855	0.695183	1.1232	0
1.2200	-0.367363	9.1872	-2.3559	1.42734	0
1.2207	0.844936	6.72397	-0.218854	-0.403509	0
1.2213	-1.28577	6.42439	2.83223	-1.93022	0
1.2220	-4.33489	2.46324	4.35133	-0.403509	0
1.2227	-3.72874	-0.299583	6.17941	1.73148	0
1.2233	2.36949	2.46324	4.35133	1.1232	0
1.2240	6.04313	2.16365	0.695183	-1.31893	0
1.2247	2.36949	-0.898748	4.35133	-1.0148	0
1.2253	0.551045	0.932035	7.71139	-0.403509	0
1.2260	2.36949	4.29402	4.35133	-1.93022	0
1.2267	1.46945	4.89319	3.74627	-1.0148	0
1.2273	-1.28577	6.42439	7.10632	-0.0993717	0
1.2280	-3.12259	6.72397	5.26537	-2.23436	0
1.2287	-2.49807	2.46324	0.695183	-2.23436	0
1.2293	0.551045	-1.19833	1.91819	1.73148	0
1.2300	0.238786	-0.299583	2.52326	2.03862	0
1.2307	-4.64715	0.932035	-0.527824	-0.707647	0
1.2313	-6.17171	-0.898748	-1.44186	-1.93022	0
1.2320	-3.12259	-0.898748	0.695183	-1.93022	0
1.2327	-1.59803	2.76282	1.60922	-0.0993717	0
1.2333	0.238786	3.0624	-0.218854	-0.0993717	0
1.2340	0.551045	1.83078	0.0772426	-1.0148	0
1.2347	-0.679622	4.5936	1.91819	-0.0993717	0
1.2353	3.2879	6.1248	3.4373	-0.0993717	0
1.2360	8.77999	2.16365	2.52326	-1.31893	0
1.2367	5.12472	-0.299583	2.52326	-1.0148	0
1.2373	-0.367363	0	2.83223	-0.707647	0
1.2380	1.15719	-1.49791	1.91819	-1.31893	0
1.2387	4.20631	-2.42995	0.99128	0.816052	0
1.2393	5.12472	-2.13037	1.30025	1.42734	0
1.2400	4.81246	-2.72953	1.60922	-1.62307	0
1.2407	3.60016	-1.83078	2.52326	-1.31893	0
1.2413	1.46945	-0.898748	4.96927	-0.403509	0
1.2420	-0.679622	-3.02911	5.26537	-2.53849	0
1.2427	-1.89192	-4.8599	3.4373	-1.0148	0
1.2433	-0.0551045	-3.96115	4.05524	0.816052	0
1.2440	2.99401	-4.26073	6.48838	-2.53849	0
1.2447	5.43698	-6.99026	6.79735	-3.45392	0
1.2453	8.77999	-7.32313	5.57434	-1.62307	0
1.2460	11.5352	-4.56032	6.48838	-3.76107	0
1.2467	16.4211	-4.26073	7.10632	-3.76107	0
1.2473	23.4378	-6.99026	5.26537	-0.707647	0
1.2480	24.9623	-8.22188	3.4373	-1.93022	0
1.2487	20.6826	-9.15392	4.05524	-3.76107	0
1.2493	20.0764	-10.6518	4.35133	-1.93022	0
1.2500	19.7642	-10.3522	2.83223	-2.23436	0
1.2507	15.815	-8.22188	0.386213	-3.76107	0
1.2513	12.7475	-6.99026	-0.836795	-1.0148	0
1.2520	11.5352	-5.15948	1.30025	-0.0993717	0
1.2527	7.56769	-3.3287	4.05524	-2.84564	0
1.2533	3.60016	-3.66157	2.52326	-1.93022	0
1.2540	-1.28577	-2.13037	0.0772426	-0.0993717	0
1.2547	-11.0576	2.46324	0.386213	-1.31893	0
1.2553	-18.0743	4.5936	-0.836795	-1.31893	0
1.2560	-18.3682	4.29402	-2.3559	1.42734	0
1.2567	-16.2375	6.42439	-1.13289	0.816052	0
1.2573	-14.4006	7.95559	0.386213	-1.31893	0
1.2580	-14.4006	5.52564	1.30025	0.207777	0
1.2587	-13.4822	4.5936	3.4373	0.511915	0
1.2593	-5.56556	7.656	1.91819	-3.14978	0
1.2600	1.15719	9.1872	-2.97384	-2.84564	0
1.2607	-2.81033	7.35642	-2.3559	-1.62307	0
1.2613	-5.85945	3.66157	1.91819	-2.84564	0
1.2620	-0.0551045	-0.599166	2.83223	-2.84564	0
1.2627	4.81246	-1.83078	0.99128	-1.0148	0
1.2633	5.12472	-0.898748	2.52326	-2.84564	0
1.2640	7.87995	-3.3287	5.26537	-3.45392	0
1.2647	12.1414	-5.79193	4.35133	-1.31893	0
1.2653	13.0598	-3.3287	2.21429	-1.93022	0
1.2660	10.3045	0	3.4373	-2.53849	0
1.2667	9.6984	-0.898748	4.6603	-1.93022	0
1.2673	11.5352	-3.3287	2.83223	-3.76107	0
1.2680	6.04313	-4.8599	2.21429	-2.84564	0
1.2687	-4.94104	-4.56032	2.83223	-0.0993717	0
1.2693	-7.69626	-6.09152	2.52326	-2.23436	0
1.2700	-6.17171	-8.82105	3.12833	-3.14978	0
1.2707	-6.77786	-7.32313	4.35133	1.42734	0
1.2713	-2.49807	-2.13037	2.83223	1.1232	0
1.2720	3.2879	0.33287	-2.0598	-2.53849	0
1.2727	3.2879	-0.898748	-5.71595	-1.93022	0
1.2733	4.51857	-3.66157	-4.19685	-1.31893	0
1.2740	6.64928	-5.79193	-1.44186	-3.76107	0
1.2747	5.12472	-6.3911	-2.0598	-1.93022	0
1.2753	6.96154	-8.52147	-2.3559	1.42734	0
1.2760	8.77999	-11.8834	-1.44186	0.816052	0
1.2767	2.99401	-11.8834	-3.57891	-1.0148	0
1.2773	-1.28577	-10.9847	-4.80192	-1.31893	0
1.2780	0.238786	-12.8155	-0.836795	-1.93022	0
1.2787	-1.59803	-11.5839	-0.527824	-1.62307	0
1.2793	-4.02263	-9.4535	-3.57891	-1.0148	0
1.2800	-4.64715	-10.0527	-0.836795	-1.31893	0
1.2807	-7.69626	-6.99026	2.52326	-0.403509	0
1.2813	-10.7454	-0.299583	0.695183	0.511915	0
1.2820	-11.3515	0.632452	1.91819	-1.93022	0
1.2827	-12.5822	0.632452	6.48838	-3.14978	0
1.2833	-10.7454	5.19277	5.26537	-0.707647	0
1.2840	-4.94104	4.5936	1.30025	1.42734	0
1.2847	-4.64715	-0.898748	2.21429	-1.0148	0
1.2853	-10.4331	-0.898748	3.4373	-4.36934	0
1.2860	-13.4822	1.5312	2.21429	-4.36934	0
1.2867	-13.7945	0	0.99128	-2.53849	0
1.2873	-12.8761	-1.19833	0.695183	-2.23436	0
1.2880	-10.1392	0.33287	0.695183	-2.23436	0
1.2887	-9.82697	1.83078	0.99128	-1.93022	0
1.2893	-13.4822	3.99444	-0.527824	-3.76107	0
1.2900	-15.0252	5.52564	-0.836795	-4.67649	0
1.2907	-12.2699	4.29402	0.695183	-1.0148	0
1.2913	-11.3515	3.99444	-1.13289	1.1232	0
1.2920	-11.9577	5.52564	-4.49294	-0.707647	0
1.2927	-7.09012	5.52564	-3.57891	-0.0993717	0
1.2933	-1.28577	5.52564	-0.218854	1.42734	0
1.2940	-1.28577	6.72397	1.60922	0.207777	0
1.2947	-1.59803	7.35642	0.386213	0.511915	0
1.2953	2.0756	5.52564	-2.0598	0.511915	0
1.2960	2.36949	3.0624	-3.26994	-4.0652	0
1.2967	-0.679622	0.33287	-3.26994	-6.2032	0
1.2973	-1.28577	0.632452	-3.26994	-3.14978	0
1.2980	-0.973513	2.16365	-0.218854	-2.23436	0
1.2987	0.238786	1.83078	1.60922	-1.93022	0
1.2993	4.20631	1.83078	-2.97384	0.207777	0
1.3000	6.96154	1.83078	-5.71595	-0.0993717	0
1.3007	6.33702	-0.599166	-2.3559	-2.84564	0
1.3013	7.56769	-3.02911	-0.218854	-2.84564	0
1.3020	9.09225	-3.96115	-1.13289	-2.23436	0
1.3027	9.4045	-6.3911	-0.218854	-2.53849	0
1.3033	9.6984	-8.82105	1.30025	-3.76107	0
1.3040	6.96154	-10.3522	1.60922	-1.93022	0
1.3047	1.76334	-13.1151	1.60922	1.73148	0
1.3053	2.36949	-13.7142	0.695183	-0.0993717	0
1.3060	2.68175	-11.2843	1.91819	-4.36934	0
1.3067	0.551045	-7.9223	4.96927	-1.0148	0
1.3073	4.20631	-2.13037	3.4373	2.34276	0
1.3080	8.77999	0.932035	-1.13289	-1.93022	0
1.3087	2.36949	-2.72953	-1.13289	-2.53849	0
1.3093	-3.12259	-3.66157	-1.44186	0.816052	0
1.3100	-0.0551045	0	-2.66487	-0.403509	0
1.3107	0.551045	0.33287	0.386213	-1.93022	0
1.3113	-5.2533	-1.83078	0.99128	-1.0148	0
1.3120	-10.4331	-0.299583	-3.88788	-1.62307	0
1.3127	-11.6638	0.632452	-4.49294	-1.62307	0
1.3133	-10.7454	-0.898748	-0.527824	0.511915	0
1.3140	-11.9577	-0.898748	-2.97384	1.42734	0
1.3147	-12.2699	0	-7.54403	1.1232	0
1.3153	-7.09012	0	-5.40698	0.207777	0
1.3160	-4.64715	-2.42995	-2.3559	-1.62307	0
1.3167	-7.99016	-5.79193	-2.66487	-2.84564	0
1.3173	-6.17171	-5.49235	-2.3559	-2.53849	0
1.3180	-0.973513	-2.42995	-0.218854	-1.93022	0
1.3187	-1.28577	0	1.30025	-2.84564	0
1.3193	1.15719	1.23162	0.695183	-3.76107	0
1.3200	6.04313	0.932035	-2.0598	-4.0652	0
1.3207	3.60016	-1.83078	-2.66487	-5.28477	0
1.3213	-1.89192	-2.72953	0.386213	-5.59192	0
1.3220	-0.679622	-2.72953	2.21429	-2.84564	0
1.3227	2.36949	-2.13037	1.60922	-0.403509	0
1.3233	3.60016	-0.599166	1.60922	-1.62307	0
1.3240	5.12472	-1.49791	3.12833	-0.707647	0
1.3247	5.73087	-5.49235	2.83223	1.73148	0
1.3253	5.73087	-5.49235	0.99128	1.1232	0
1.3260	8.4861	-2.72953	-0.218854	1.73148	0
1.3267	14.2721	-5.15948	0.695183	2.6469	0
1.3273	19.4703	-8.22188	0.99128	0.207777	0
1.3280	20.6826	-9.15392	-0.527824	-0.0993717	0
1.3287	22.2071	-12.4826	-1.13289	1.73148	0
1.3293	23.4378	-14.6463	0.695183	0.816052	0
1.3300	20.6826	-13.7142	1.60922	0.816052	0
1.3307	17.0273	-14.6463	-0.218854	5.08903	0
1.3313	15.1905	-13.4147	-2.0598	4.48076	0
1.3320	11.5352	-9.4535	-4.19685	-1.0148	0
1.3327	5.12472	-10.3522	-4.80192	-1.93022	0
[truncated: 37,636 more rows]
