# Supplementary material for: Identification of Haptic Based Guiding Using Hard Reins
Source: PLoS One. 2015 Jul 22;10(7):e0132020. doi: 10.1371/journal.pone.0132020 (PMC4511788; doi:10.1371/journal.pone.0132020)
Supplement: S4 File — (ZIP) [file pone.0132020.s004.zip › EMGData2/Subject13/T13/t13.txt]

0.0000	-39.9048	-5.46835	3.47612	-3.64103	0
0.0007	-61.5795	-8.51576	3.1692	-0.894829	0
0.0013	-79.5898	-9.73685	4.08998	-0.28542	0
0.0020	-83.2358	-9.73685	1.94863	-2.42221	0
0.0027	-80.5058	-9.73685	0.121343	-1.81087	0
0.0033	-75.0093	-9.73685	-0.185584	-1.50617	0
0.0040	-67.6806	-10.0448	0.121343	-2.72691	0
0.0047	-63.1002	-11.5738	0.728059	-3.33632	0
0.0053	-60.3519	-11.5738	-1.71308	-2.72691	0
0.0060	-59.4358	-10.0448	-5.06786	-1.81087	0
0.0067	-61.268	-10.3527	-4.45401	-0.590124	0
0.0073	-60.3519	-10.0448	-2.93365	-1.81087	0
0.0080	-56.999	-7.29467	-3.54036	-3.03162	0
0.0087	-53.9393	-4.55519	-4.45401	-3.64103	0
0.0093	-48.4611	-3.93933	-3.84729	-3.33632	0
0.0100	-42.0485	-5.46835	0.121343	-1.81087	0
0.0107	-38.3841	-6.38151	5.61033	-1.81087	0
0.0113	-32.5761	-3.93933	3.47612	-4.55707	0
0.0120	-25.5589	-3.02617	-2.62672	-5.47311	0
0.0127	-24.0382	-5.77628	-1.09923	-3.03162	0
0.0133	-22.8106	-7.91052	2.86941	-2.72691	0
0.0140	-13.9612	-8.82368	3.1692	-3.64103	0
0.0147	-3.59107	-10.9579	4.08998	-3.33632	0
0.0153	1.59399	-10.6606	6.22419	-2.42221	0
0.0160	4.34226	-9.13161	6.83804	-2.42221	0
0.0167	4.65373	-11.5738	7.13783	-2.42221	0
0.0173	-4.50715	-13.708	8.05861	-0.894829	0
0.0180	-26.7864	-13.708	8.05861	0.0192851	0
0.0187	-51.814	-15.2371	8.97225	-2.11558	0
0.0193	-67.3691	-16.4581	8.05861	-3.64103	0
0.0200	-70.7403	-15.2371	5.31055	-0.590124	0
0.0207	-63.7048	-14.9291	4.08998	0.935328	0
0.0213	-49.0657	-15.8423	4.08998	-1.81087	0
0.0220	-35.3244	-15.2371	3.47612	-1.20146	0
0.0227	-27.0979	-14.3239	4.38977	1.85137	0
0.0233	-17.3324	-13.1028	3.47612	-0.28542	0
0.0240	-10.9198	-11.2659	-1.71308	-2.72691	0
0.0247	-15.7934	-14.016	-3.54036	-0.894829	0
0.0253	-24.6428	-18.2845	-0.792299	-1.81087	0
0.0260	-27.391	-17.3713	-0.185584	-3.33632	0
0.0267	-23.7267	-14.3239	-2.62672	-0.28542	0
0.0273	-12.4405	-14.3239	-2.93365	0.630623	0
0.0280	0.366435	-15.5344	-1.71308	-2.11558	0
0.0287	5.56982	-17.0634	-2.01287	-0.894829	0
0.0293	6.17444	-16.7554	-2.62672	0.935328	0
0.0300	6.48591	-13.708	-0.792299	-1.81087	0
0.0307	5.56982	-11.2659	1.34191	-3.03162	0
0.0313	8.29976	-12.179	-0.185584	-1.81087	0
0.0320	16.2514	-13.4001	-0.185584	-2.72691	0
0.0327	20.2089	-13.4001	2.86941	-2.72691	0
0.0333	22.3526	-14.3239	5.31055	-0.894829	0
0.0340	27.5376	-15.2371	5.91726	-0.894829	0
0.0347	30.8905	-14.9291	8.97225	-0.28542	0
0.0353	34.2434	-12.4869	10.7995	0.0192851	0
0.0360	-54.8554	-11.5738	9.27918	-1.81087	0
0.0367	-54.8554	-14.3239	9.57897	-2.42221	0
0.0373	-54.8554	-18.2845	10.7995	-0.894829	0
0.0380	-54.8554	-18.5924	9.57897	-1.81087	0
0.0387	-54.8554	-16.7554	8.97225	-1.81087	0
0.0393	-54.8554	-17.0634	9.57897	0.325918	0
0.0400	-54.8554	-19.1976	8.3584	-0.894829	0
0.0407	-54.8554	-21.3425	6.22419	-2.72691	0
0.0413	-54.8554	-23.774	6.22419	-0.28542	0
0.0420	-54.8554	-24.082	6.83804	0.0192851	0
0.0427	-54.8554	-21.9477	6.22419	-1.50617	0
0.0433	-54.8554	-22.2556	5.31055	-0.894829	0
0.0440	-54.8554	-24.3899	5.00362	-0.894829	0
0.0447	-54.8554	-25.3031	2.86941	-1.81087	0
0.0453	-54.8554	-25.3031	-0.185584	-0.28542	0
0.0460	-54.8554	-26.2162	0.121343	0.325918	0
0.0467	-54.8554	-26.2162	2.25555	1.85137	0
0.0473	-54.8554	-25.611	1.64884	4.29287	0
0.0480	65.0789	-25.3031	-0.792299	1.85137	0
0.0487	56.8341	-23.774	-2.62672	-1.81087	0
0.0493	40.3445	-22.5636	-4.76093	-0.894829	0
0.0500	28.1422	-23.774	-4.45401	-1.81087	0
0.0507	26.933	-25.3031	-2.31979	-4.86178	0
0.0513	29.3698	-24.3899	-3.54036	-3.33632	0
0.0520	30.579	-23.4767	-4.45401	-0.894829	0
0.0527	29.0583	-24.3899	-3.84729	-1.81087	0
0.0533	27.8308	-25.9189	-4.76093	-0.590124	0
0.0540	29.6629	-26.8321	-3.84729	1.54667	0
0.0547	31.4951	-25.611	-0.185584	-0.894829	0
0.0553	32.1181	-23.4767	-2.01287	-2.11558	0
0.0560	29.3698	-22.8609	-4.76093	1.85137	0
0.0567	23.5618	-22.5636	-1.71308	3.37682	0
0.0573	20.8135	-19.8135	-1.09923	-0.894829	0
0.0580	22.3526	-20.4187	-3.54036	-2.42221	0
0.0587	24.4779	-23.1688	-1.09923	2.15608	0
0.0593	29.3698	-21.6398	-1.09923	4.90228	0
0.0600	35.7824	-19.5055	-7.509	1.85137	0
0.0607	37.5963	-21.3425	-8.42264	-0.590124	0
0.0613	39.1353	-22.5636	-6.28843	0.630623	0
0.0620	40.656	-21.6398	-10.2571	0.935328	0
0.0627	41.2606	-21.9477	-13.6118	1.85137	0
0.0633	43.7157	-21.9477	-12.6982	2.76741	0
0.0640	44.6318	-20.4187	-13.0051	1.85137	0
0.0647	41.5721	-20.7266	-15.1393	1.85137	0
0.0653	41.2606	-21.6398	-15.4463	4.29287	0
0.0660	39.7399	-21.0346	-14.5255	3.68153	0
0.0667	33.9502	-21.0346	-14.8324	1.54667	0
0.0673	33.0341	-21.3425	-16.6668	2.76741	0
0.0680	34.2434	-19.8135	-16.3599	5.20891	0
0.0687	30.2859	-19.8135	-13.9188	3.98816	0
0.0693	27.8308	-19.8135	-13.6118	3.68153	0
0.0700	28.4537	-16.4581	-11.7846	4.90228	0
0.0707	22.6457	-14.3239	-7.509	3.98816	0
0.0713	13.7963	-15.2371	-8.72957	1.85137	0
0.0720	8.9227	-13.4001	-12.0843	1.54667	0
0.0727	3.73764	-10.3527	-7.509	2.15608	0
0.0733	-2.67498	-14.016	-2.01287	2.76741	0
0.0740	-6.94395	-16.4581	-3.23344	3.68153	0
0.0747	-7.86004	-12.4869	-4.15422	3.68153	0
0.0753	-5.42324	-9.73685	-1.40615	3.68153	0
0.0760	-2.38183	-10.6606	1.64884	4.29287	0
0.0767	1.59399	-10.0448	2.56248	5.51361	0
0.0773	9.21585	-8.82368	1.34191	7.34377	0
0.0780	16.856	-8.82368	2.25555	6.73436	0
0.0787	21.125	-8.21845	6.22419	3.98816	0
0.0793	20.8135	-7.91052	5.00362	3.98816	0
0.0800	13.1917	-7.91052	1.64884	4.29287	0
0.0807	4.34226	-7.91052	3.1692	2.76741	0
0.0813	1.90546	-6.99736	4.08998	3.68153	0
0.0820	0.989375	-5.77628	1.64884	5.51361	0
0.0827	-1.46574	-4.86311	3.47612	5.51361	0
0.0833	-1.46574	-4.24726	3.1692	6.42966	0
0.0840	-5.73471	-4.55519	-2.31979	5.20891	0
0.0847	-20.0807	-5.46835	-0.792299	0.630623	0
0.0853	-29.2232	-6.99736	4.38977	1.24003	0
0.0860	-24.6428	-8.21845	1.64884	4.29287	0
0.0867	-16.4163	-7.6026	-1.09923	2.15608	0
0.0873	-11.8359	-6.0842	1.64884	1.85137	0
0.0880	-5.73471	-4.86311	1.64884	3.68153	0
0.0887	-0.238183	-1.49716	-0.185584	0.325918	0
0.0893	-1.46574	0.637089	0.728059	-2.72691	0
0.0900	-6.02786	-2.71825	2.56248	-0.894829	0
0.0907	-10.0037	-3.93933	3.47612	-0.894829	0
0.0913	-15.1887	0.329163	5.00362	-1.81087	0
0.0920	-18.8531	0.0212363	6.22419	-0.590124	0
0.0927	-15.7934	-2.11301	7.75168	-1.20146	0
0.0933	-11.5244	3.07926	8.05861	-3.03162	0
0.0940	-10.9198	5.81875	8.3584	-1.20146	0
0.0947	-9.0876	2.46341	11.7203	1.85137	0
0.0953	-3.2796	4.59766	12.634	1.54667	0
0.0960	3.73764	6.4346	10.1928	0.0192851	0
0.0967	8.29976	2.1661	10.4997	0.630623	0
0.0973	10.1319	2.77134	12.327	2.15608	0
0.0980	9.21585	4.90559	12.0201	1.24003	0
0.0987	10.4434	-0.891925	14.1615	0.0192851	0
0.0993	10.7549	-2.71825	14.4612	0.935328	0
0.1000	4.65373	0.329163	11.7203	1.24003	0
0.1007	0.677905	0.329163	13.5476	-0.590124	0
0.1013	4.65373	1.24232	16.6026	-1.81087	0
0.1020	8.29976	4.59766	11.7203	0.630623	0
0.1027	11.3595	1.24232	8.05861	2.15608	0
0.1033	17.4606	-0.276072	8.97225	-0.894829	0
0.1040	18.3767	3.99243	7.13783	-3.33632	0
0.1047	12.5871	1.55025	5.31055	-2.11558	0
0.1053	9.83879	-3.93933	7.44476	-2.72691	0
0.1060	10.1319	-1.80509	8.97225	-2.11558	0
0.1067	11.048	-0.583998	9.57897	1.85137	0
0.1073	14.7124	-3.3341	7.13783	0.325918	0
0.1080	14.1078	-2.42094	1.34191	-5.16841	0
0.1087	6.48591	-0.583998	1.94863	-3.64103	0
0.1093	2.51008	-2.11301	6.53111	0.0192851	0
0.1100	1.28252	-3.02617	6.22419	-1.81087	0
0.1107	-1.75889	-2.42094	6.53111	-3.33632	0
0.1113	-2.38183	-2.11301	9.27918	-1.81087	0
0.1120	-3.59107	-1.80509	9.27918	-1.81087	0
0.1127	-12.1473	-1.19985	9.27918	-2.72691	0
0.1133	-19.7692	0.945016	11.1065	-3.64103	0
0.1140	-20.3738	3.6845	10.4997	-3.64103	0
0.1147	-20.3738	3.99243	8.97225	-3.33632	0
0.1153	-19.4577	3.99243	10.7995	-4.55707	0
0.1160	-14.5841	4.90559	13.5476	-4.86178	0
0.1167	-10.0037	4.30035	14.1615	-2.42221	0
0.1173	-10.0037	3.99243	11.7203	-1.81087	0
0.1180	-10.9198	5.21351	11.7203	-2.11558	0
0.1187	-9.0876	5.52144	14.7682	-0.894829	0
0.1193	-3.2796	5.81875	12.634	-3.33632	0
0.1200	0.0732871	7.34776	8.97225	-6.69386	0
0.1207	-3.59107	5.81875	9.57897	-4.55707	0
0.1213	-7.25542	3.99243	9.57897	-3.33632	0
0.1220	-6.02786	3.37657	6.22419	-6.08252	0
0.1227	-5.42324	2.46341	3.47612	-5.47311	0
0.1233	-5.42324	2.46341	1.64884	-3.94766	0
0.1240	-1.75889	5.21351	-0.185584	-5.77782	0
0.1247	4.34226	4.59766	-0.792299	-5.16841	0
0.1253	9.83879	1.24232	-2.01287	-1.81087	0
0.1260	16.2514	2.46341	-2.62672	-2.72691	0
0.1267	22.6457	4.59766	-2.01287	-5.47311	0
0.1273	29.3698	4.59766	-2.62672	-5.47311	0
0.1280	36.6985	7.96361	-2.31979	-5.16841	0
0.1287	37.9077	10.7031	-1.09923	-3.94766	0
0.1293	29.3698	7.65569	-0.49251	-1.81087	0
0.1300	13.1917	7.03984	1.34191	-2.42221	0
0.1307	-8.77613	11.319	3.78305	-4.55707	0
0.1313	-25.5589	11.6163	1.94863	-4.25237	0
0.1320	-31.6783	9.48201	0.121343	-2.72691	0
0.1327	-37.468	9.48201	3.1692	-2.42221	0
0.1333	-44.4853	7.03984	5.00362	-2.42221	0
0.1340	-40.5277	4.30035	2.25555	-2.42221	0
0.1347	-30.1393	8.56885	1.64884	-2.72691	0
0.1353	-23.7267	12.2321	5.31055	-3.94766	0
0.1360	-17.3324	9.48201	6.22419	-5.16841	0
0.1367	-8.17151	7.34776	4.38977	-5.47311	0
0.1373	-2.98645	7.03984	7.13783	-3.64103	0
0.1380	-0.842801	3.99243	8.05861	-1.50617	0
0.1387	-2.07036	2.77134	2.86941	-1.81087	0
0.1393	-7.25542	5.21351	0.42827	-2.72691	0
0.1400	-9.0876	3.99243	3.1692	-0.590124	0
0.1407	-7.56689	-0.583998	3.1692	1.54667	0
0.1413	-11.2312	-1.49716	0.121343	-0.28542	0
0.1420	-16.1048	0.945016	0.728059	-1.20146	0
0.1427	-14.8773	2.77134	1.64884	1.54667	0
0.1433	-11.8359	3.07926	-1.40615	1.24003	0
0.1440	-10.9198	1.24232	-6.59536	-2.42221	0
0.1447	-12.752	-2.42094	-8.11571	-1.81087	0
0.1453	-18.5416	-2.11301	-6.89514	0.935328	0
0.1460	-24.6428	0.637089	-7.20207	0.0192851	0
0.1467	-28.3071	1.24232	-8.72957	-0.590124	0
0.1473	-35.3244	0.329163	-7.81592	-0.28542	0
0.1480	-42.3599	0.0212363	-6.28843	-2.72691	0
0.1487	-41.737	0.329163	-7.20207	-4.55707	0
0.1493	-34.1151	2.46341	-7.509	-1.81087	0
0.1500	-28.6186	5.81875	-6.59536	0.0192851	0
0.1507	-26.475	6.12667	-4.76093	-1.50617	0
0.1513	-21.2899	3.6845	-3.54036	-2.72691	0
0.1520	-15.7934	3.99243	-0.49251	-2.11558	0
0.1527	-17.0209	6.4346	0.728059	-1.50617	0
0.1533	-20.6853	6.4346	-1.09923	-0.590124	0
0.1540	-21.9128	6.4346	-0.792299	1.85137	0
0.1547	-22.8106	9.48201	2.86941	2.46078	0
0.1553	-19.7692	10.7031	2.86941	-0.894829	0
0.1560	-11.5244	7.03984	-1.71308	-3.64103	0
0.1567	-11.8359	4.30035	-1.71308	-1.81087	0
0.1573	-22.8106	4.90559	2.56248	0.325918	0
0.1580	-26.475	4.59766	3.47612	-1.50617	0
0.1587	-21.2899	3.6845	0.728059	-3.03162	0
0.1593	-17.937	3.99243	-0.49251	-1.81087	0
0.1600	-18.2485	2.1661	0.728059	0.630623	0
0.1607	-18.8531	-3.02617	-0.185584	1.85137	0
0.1613	-19.1646	-4.24726	-2.62672	0.935328	0
0.1620	-16.7095	-1.49716	-2.93365	-0.28542	0
0.1627	-13.668	-1.49716	-3.54036	1.85137	0
0.1633	-10.6083	-4.24726	-5.06786	2.46078	0
0.1640	-6.33933	-4.55519	-5.67458	0.630623	0
0.1647	-5.42324	-3.3341	-6.89514	1.24003	0
0.1653	-13.668	-4.24726	-10.8638	1.85137	0
0.1660	-21.9128	-3.64203	-10.564	0.0192851	0
0.1667	-20.9967	1.24232	-5.06786	3.07212	0
0.1673	-16.4163	2.1661	-4.76093	5.81832	0
0.1680	-15.5002	-0.276072	-10.564	0.935328	0
0.1687	-13.3566	2.1661	-12.0843	0.0192851	0
0.1693	-10.0037	3.07926	-9.33628	4.59757	0
0.1700	-10.0037	-1.80509	-8.42264	2.76741	0
0.1707	-9.69221	-2.71825	-8.72957	-0.894829	0
0.1713	-4.50715	-0.583998	-7.20207	2.15608	0
0.1720	1.28252	-2.42094	-5.37479	2.76741	0
0.1727	6.48591	-2.42094	-5.67458	-0.28542	0
0.1733	12.8802	-0.276072	-6.89514	1.24003	0
0.1740	15.6285	-2.11301	-6.89514	3.68153	0
0.1747	11.048	-2.42094	-5.67458	2.76741	0
0.1753	5.86297	0.329163	-5.9815	2.46078	0
0.1760	10.4434	-0.583998	-5.9815	3.68153	0
0.1767	18.9814	-3.02617	-3.84729	3.68153	0
0.1773	16.5446	-0.583998	-3.84729	2.15608	0
0.1780	8.00661	0.945016	-6.59536	-0.590124	0
0.1787	8.29976	-0.583998	-7.81592	0.0192851	0
0.1793	14.1078	-0.891925	-8.42264	4.29287	0
0.1800	12.5871	-2.42094	-11.1707	4.29287	0
0.1807	6.48591	-5.16042	-11.1707	1.85137	0
0.1813	3.73764	-4.86311	-8.72957	2.15608	0
0.1820	5.56982	-3.3341	-8.42264	2.76741	0
0.1827	9.52732	-3.93933	-9.95014	2.76741	0
0.1833	12.2756	-3.3341	-10.2571	3.07212	0
0.1840	9.83879	-3.64203	-10.2571	1.24003	0
0.1847	5.56982	-6.38151	-11.4776	-1.50617	0
0.1853	0.989375	-6.99736	-13.3049	-0.894829	0
0.1860	-8.17151	-5.46835	-13.6118	0.325918	0
0.1867	-14.5841	-7.29467	-12.0843	-0.894829	0
0.1873	-12.1473	-9.13161	-12.6982	-0.894829	0
0.1880	-8.17151	-6.0842	-14.2257	1.24003	0
0.1887	-7.25542	-3.64203	-14.2257	1.85137	0
0.1893	-8.77613	-6.0842	-13.0051	0.0192851	0
0.1900	-10.3152	-6.68944	-10.8638	1.54667	0
0.1907	-10.0037	-2.11301	-6.89514	3.98816	0
0.1913	-7.25542	2.77134	-6.59536	3.98816	0
0.1920	-6.94395	1.55025	-9.33628	2.76741	0
0.1927	-8.77613	-3.02617	-8.72957	1.54667	0
0.1933	-7.25542	-3.93933	-5.67458	-0.28542	0
0.1940	-3.59107	-3.64203	-4.76093	0.935328	0
0.1947	0.677905	-4.24726	-3.84729	2.76741	0
0.1953	8.29976	-3.3341	-2.31979	0.0192851	0
0.1960	12.2756	-1.49716	-1.09923	-0.590124	0
0.1967	9.21585	-0.891925	-0.185584	3.37682	0
0.1973	7.38367	-0.891925	-1.09923	0.935328	0
0.1980	8.00661	-3.64203	-1.71308	-2.72691	0
0.1987	3.73764	-7.29467	0.121343	0.935328	0
0.1993	-2.38183	-5.16042	0.728059	3.37682	0
0.2000	-7.25542	-3.02617	0.728059	0.935328	0
0.2007	-13.668	-6.0842	-0.185584	0.935328	0
0.2013	-20.0807	-7.29467	-3.84729	0.325918	0
0.2020	-19.7692	-5.16042	-3.84729	-1.81087	0
0.2027	-11.8359	-4.86311	1.34191	0.325918	0
0.2033	-1.46574	-4.55519	-0.49251	2.46078	0
0.2040	5.25835	-4.24726	-6.89514	0.0192851	0
0.2047	4.65373	-5.16042	-5.67458	-1.81087	0
0.2053	2.19861	-6.0842	-2.31979	-2.42221	0
0.2060	4.65373	-5.77628	-2.62672	-3.94766	0
0.2067	9.21585	-4.86311	-4.15422	-2.11558	0
0.2073	9.52732	-3.3341	-5.9815	1.85137	0
0.2080	7.38367	-3.93933	-5.67458	1.85137	0
0.2087	7.38367	-4.24726	-2.93365	-0.894829	0
0.2093	8.61123	-2.11301	-4.76093	-1.81087	0
0.2100	9.21585	-0.583998	-7.509	-0.28542	0
0.2107	9.83879	-0.891925	-4.15422	0.0192851	0
0.2113	12.8802	2.1661	-1.71308	-2.11558	0
0.2120	19.6043	6.12667	-1.40615	-2.11558	0
0.2127	26.3101	6.12667	1.03499	0.935328	0
0.2133	26.933	3.99243	1.94863	1.24003	0
0.2140	24.1847	2.77134	2.56248	-2.11558	0
0.2147	24.7894	3.99243	6.53111	-2.42221	0
0.2153	29.6629	5.52144	6.83804	-0.894829	0
0.2160	34.8663	3.6845	3.78305	-2.42221	0
0.2167	36.6985	0.329163	5.31055	-3.33632	0
0.2173	31.202	2.1661	7.13783	-1.81087	0
0.2180	22.0411	3.07926	5.31055	-1.20146	0
0.2187	18.3767	0.0212363	4.08998	0.630623	0
0.2193	18.0653	-0.891925	4.08998	1.24003	0
0.2200	17.1675	-0.276072	4.08998	-2.42221	0
0.2207	18.9814	-2.42094	3.47612	-3.64103	0
0.2213	24.1847	-2.11301	1.64884	-0.28542	0
0.2220	27.8308	0.329163	1.34191	0.0192851	0
0.2227	30.2859	-0.583998	1.34191	-0.590124	0
0.2233	30.8905	-2.42094	-1.09923	0.935328	0
0.2240	27.5376	-1.49716	-1.71308	0.630623	0
0.2247	19.2928	-1.19985	0.42827	-0.894829	0
0.2253	9.52732	-1.49716	-2.01287	1.85137	0
0.2260	0.677905	-1.49716	-3.84729	3.68153	0
0.2267	-2.98645	-0.583998	-0.185584	2.46078	0
0.2273	1.28252	1.85818	0.121343	1.54667	0
0.2280	6.17444	1.24232	-2.01287	0.935328	0
0.2287	6.77905	-1.80509	-0.792299	-1.81087	0
0.2293	9.83879	-1.80509	0.121343	-2.42221	0
0.2300	17.1675	-0.891925	0.728059	-0.590124	0
0.2307	20.2089	-1.49716	3.78305	0.630623	0
0.2313	17.4606	0.329163	2.56248	-0.894829	0
0.2320	10.4434	2.1661	-0.49251	-2.42221	0
0.2327	-5.11177	1.24232	1.94863	-0.590124	0
0.2333	-21.6014	1.24232	4.08998	0.630623	0
0.2340	-26.1818	2.46341	4.08998	-1.81087	0
0.2347	-25.8703	2.1661	5.31055	-1.81087	0
0.2353	-29.2232	2.77134	5.00362	2.15608	0
0.2360	-31.0554	3.07926	4.38977	2.76741	0
0.2367	-28.6186	1.85818	7.13783	0.935328	0
0.2373	-24.9542	3.99243	6.83804	0.935328	0
0.2380	-21.9128	6.4346	6.22419	0.935328	0
0.2387	-17.937	5.52144	9.57897	1.85137	0
0.2393	-10.6083	5.52144	8.3584	3.98816	0
0.2400	-4.50715	5.21351	2.56248	2.46078	0
0.2407	-8.17151	2.1661	1.64884	-0.28542	0
0.2413	-15.5002	1.24232	3.47612	1.85137	0
0.2420	-13.9612	2.1661	4.38977	3.07212	0
0.2427	-8.48298	1.24232	4.38977	0.630623	0
0.2433	-5.42324	0.945016	1.94863	-0.28542	0
0.2440	-1.75889	2.1661	-0.792299	-0.28542	0
0.2447	1.90546	1.24232	-1.71308	-0.894829	0
0.2453	4.65373	0.329163	-3.54036	-0.28542	0
0.2460	10.7549	0.329163	-4.15422	-0.894829	0
0.2467	20.8135	0.329163	-2.62672	-2.72691	0
0.2473	27.5376	0.945016	-3.54036	-1.81087	0
0.2480	25.7054	0.0212363	-3.84729	0.0192851	0
0.2487	20.5204	-1.49716	-0.792299	-0.28542	0
0.2493	12.8802	0.637089	-0.49251	-1.81087	0
0.2500	-6.33933	2.46341	-2.62672	-2.11558	0
0.2507	-28.014	0.329163	-0.185584	-1.50617	0
0.2513	-31.9715	1.55025	1.64884	-0.894829	0
0.2520	-28.6186	3.37657	-1.09923	-0.894829	0
0.2527	-36.5519	0.329163	-2.01287	-2.11558	0
0.2533	-41.4438	-1.49716	1.94863	-3.33632	0
0.2540	-32.8876	0.329163	3.47612	-3.33632	0
0.2547	-24.6428	0.0212363	3.47612	-3.94766	0
0.2553	-20.0807	-0.276072	4.38977	-5.47311	0
0.2560	-13.668	1.85818	4.38977	-5.47311	0
0.2567	-10.0037	-0.276072	2.25555	-4.25237	0
0.2573	-9.0876	-1.80509	3.1692	-4.55707	0
0.2580	-4.50715	0.0212363	5.31055	-3.64103	0
0.2587	1.59399	-0.276072	4.38977	-0.590124	0
0.2593	4.94688	0.0212363	3.1692	-0.894829	0
0.2600	8.29976	3.07926	4.38977	-1.20146	0
0.2607	10.4434	2.46341	4.08998	-0.894829	0
0.2613	6.48591	-0.891925	2.25555	-3.33632	0
0.2620	-1.75889	-1.49716	2.25555	-3.94766	0
0.2627	-6.6508	-0.891925	3.47612	0.325918	0
0.2633	-7.25542	-0.891925	1.64884	-0.28542	0
0.2640	-9.0876	-1.19985	-2.93365	-5.16841	0
0.2647	-13.9612	-2.71825	-4.76093	-3.94766	0
0.2653	-17.0209	-4.55519	-4.15422	-1.20146	0
0.2660	-14.2727	-5.16042	-4.45401	-1.81087	0
0.2667	-11.5244	-4.24726	-4.76093	-1.50617	0
0.2673	-13.3566	-2.11301	-4.15422	-0.894829	0
0.2680	-16.1048	0.637089	-3.84729	-1.81087	0
0.2687	-15.7934	2.1661	-6.59536	-1.20146	0
0.2693	-15.7934	2.77134	-7.81592	-1.50617	0
0.2700	-20.3738	3.07926	-3.84729	-3.94766	0
0.2707	-22.8106	2.46341	-0.185584	-3.94766	0
0.2713	-15.5002	5.21351	-2.62672	-3.03162	0
0.2720	-7.56689	6.74253	-3.84729	-3.64103	0
0.2727	-6.6508	4.30035	-1.09923	-3.64103	0
0.2733	-6.94395	5.52144	-0.185584	-4.25237	0
0.2740	-3.90254	8.87678	1.34191	-3.33632	0
0.2747	0.0732871	7.96361	5.31055	0.630623	0
0.2753	7.38367	7.34776	5.31055	0.0192851	0
0.2760	12.8802	7.03984	2.86941	-3.33632	0
0.2767	9.21585	3.99243	4.08998	-1.81087	0
0.2773	2.82155	3.07926	5.61033	-0.894829	0
0.2780	1.28252	4.90559	6.53111	-3.64103	0
0.2787	-2.38183	2.46341	8.05861	-2.72691	0
0.2793	-9.0876	0.945016	6.83804	-0.590124	0
0.2800	-13.3566	2.77134	4.38977	-2.72691	0
0.2807	-14.5841	3.07926	4.38977	-4.55707	0
0.2813	-10.9198	1.85818	3.47612	-4.55707	0
0.2820	-7.25542	0.329163	1.64884	-4.25237	0
0.2827	-7.25542	-1.19985	1.34191	-1.81087	0
0.2833	-4.19568	1.55025	1.64884	-0.894829	0
0.2840	3.1147	4.90559	2.25555	-2.42221	0
0.2847	4.03079	2.1661	2.25555	-1.81087	0
0.2853	0.989375	-0.891925	0.121343	-1.81087	0
0.2860	0.366435	3.07926	-2.01287	-1.81087	0
0.2867	0.0732871	5.52144	-2.01287	0.325918	0
0.2873	4.65373	4.90559	-3.84729	1.85137	0
0.2880	13.5031	5.21351	-5.9815	0.0192851	0
0.2887	14.7124	3.99243	-3.54036	-0.894829	0
0.2893	13.1917	1.24232	-0.49251	-0.894829	0
0.2900	19.2928	3.99243	-2.31979	-1.81087	0
0.2907	22.3526	7.65569	-2.93365	-1.81087	0
0.2913	19.2928	5.52144	-0.185584	0.0192851	0
0.2920	17.4606	3.37657	1.94863	0.0192851	0
0.2927	16.2514	5.52144	3.1692	0.0192851	0
0.2933	14.7124	6.4346	3.47612	0.325918	0
0.2940	16.2514	4.90559	1.03499	-0.590124	0
0.2947	17.4606	3.99243	0.121343	-1.81087	0
0.2953	17.7721	2.1661	3.1692	-0.894829	0
0.2960	18.3767	1.85818	3.78305	0.0192851	0
0.2967	14.4192	3.99243	1.03499	-0.894829	0
0.2973	6.48591	5.21351	0.728059	-0.894829	0
0.2980	0.989375	3.07926	4.38977	1.85137	0
0.2987	-3.2796	1.24232	7.75168	4.29287	0
0.2993	-6.02786	2.1661	5.31055	3.37682	0
0.3000	-6.02786	3.37657	-2.93365	0.935328	0
0.3007	-8.17151	2.1661	-4.76093	0.0192851	0
0.3013	-11.2312	0.637089	-0.185584	0.630623	0
0.3020	-7.25542	0.329163	-2.01287	1.85137	0
0.3027	-1.75889	-0.583998	-6.59536	2.76741	0
0.3033	-1.75889	-1.49716	-5.67458	1.54667	0
0.3040	-1.75889	-0.583998	-5.06786	-0.28542	0
0.3047	0.0732871	-2.71825	-7.509	0.935328	0
0.3053	-0.842801	-4.86311	-7.509	3.07212	0
0.3060	-5.11177	-2.42094	-6.59536	2.76741	0
0.3067	-9.69221	-0.583998	-8.42264	1.24003	0
0.3073	-11.2312	-1.49716	-9.95014	1.54667	0
0.3080	-8.17151	-1.80509	-9.64321	3.37682	0
0.3087	-4.50715	-2.42094	-8.42264	3.98816	0
0.3093	-3.59107	-0.891925	-7.20207	3.07212	0
0.3100	-0.238183	2.1661	-5.9815	2.76741	0
0.3107	5.86297	0.945016	-3.54036	2.76741	0
0.3113	9.21585	-1.80509	-2.62672	0.935328	0
0.3120	10.4434	-0.583998	-6.28843	0.0192851	0
0.3127	11.048	-0.583998	-6.28843	2.15608	0
0.3133	10.4434	-3.64203	0.121343	3.98816	0
0.3140	11.671	-4.86311	1.64884	3.07212	0
0.3147	13.7963	-4.24726	-2.93365	1.24003	0
0.3153	13.1917	-2.11301	-2.93365	0.935328	0
0.3160	14.7124	0.329163	0.42827	0.935328	0
0.3167	20.2089	-0.276072	1.34191	1.54667	0
0.3173	20.2089	-1.49716	1.34191	1.54667	0
0.3180	13.7963	-0.891925	2.56248	1.85137	0
0.3187	11.9641	-1.49716	0.728059	1.85137	0
0.3193	18.3767	-3.02617	-3.54036	0.935328	0
0.3200	24.7894	-3.3341	-4.15422	0.325918	0
0.3207	26.0169	-2.42094	-2.93365	1.85137	0
0.3213	22.3526	-1.49716	-5.06786	1.85137	0
0.3220	18.3767	-2.71825	-5.37479	2.15608	0
0.3227	20.2089	-3.3341	-2.62672	3.98816	0
0.3233	24.1847	-0.583998	-5.37479	3.68153	0
0.3240	21.125	-0.583998	-7.81592	0.935328	0
0.3247	12.5871	-4.24726	-5.06786	-0.28542	0
0.3253	7.38367	-4.55519	-5.37479	-0.590124	0
0.3260	6.48591	-3.93933	-8.11571	0.630623	0
0.3267	7.38367	-3.64203	-6.59536	1.85137	0
0.3273	8.00661	-0.583998	-6.59536	0.935328	0
0.3280	6.17444	0.329163	-9.03649	0.0192851	0
0.3287	1.90546	-1.49716	-8.11571	-0.28542	0
0.3293	0.989375	0.0212363	-6.59536	-1.50617	0
0.3300	3.42617	2.77134	-5.67458	-1.81087	0
0.3307	4.65373	2.1661	-3.54036	-0.590124	0
0.3313	8.61123	2.1661	-4.76093	-0.894829	0
0.3320	17.4606	3.6845	-4.76093	-0.28542	0
0.3327	21.125	4.30035	2.25555	2.76741	0
0.3333	18.3767	3.37657	5.31055	2.46078	0
0.3340	13.7963	1.55025	1.03499	0.0192851	0
0.3347	9.21585	3.37657	1.03499	2.76741	0
0.3353	7.38367	8.56885	3.47612	4.59757	0
0.3360	7.38367	7.65569	2.25555	1.24003	0
0.3367	-0.842801	1.24232	1.94863	-0.590124	0
0.3373	-14.5841	-0.583998	3.47612	1.85137	0
0.3380	-17.3324	-0.276072	3.47612	3.37682	0
0.3387	-12.752	-1.49716	3.78305	0.935328	0
0.3393	-13.668	-0.583998	3.1692	-1.50617	0
0.3400	-15.5002	0.329163	1.64884	1.24003	0
0.3407	-15.7934	-2.42094	2.86941	5.51361	0
0.3413	-18.2485	-2.42094	1.64884	4.59757	0
0.3420	-20.6853	0.945016	-2.31979	0.935328	0
0.3427	-19.1646	1.24232	-2.01287	0.0192851	0
0.3433	-16.4163	0.945016	-1.09923	0.935328	0
0.3440	-14.2727	2.1661	-3.23344	1.85137	0
0.3447	-13.3566	0.945016	-2.93365	2.15608	0
0.3453	-15.1887	0.329163	-2.01287	-0.590124	0
0.3460	-17.3324	3.07926	-3.54036	-1.20146	0
0.3467	-16.4163	4.59766	-2.93365	2.76741	0
0.3473	-10.9198	3.99243	-2.01287	3.98816	0
0.3480	-4.81862	3.07926	-4.45401	0.325918	0
0.3487	-7.25542	1.55025	-5.06786	0.0192851	0
0.3493	-14.5841	0.637089	-2.31979	1.24003	0
0.3500	-18.5416	3.07926	-1.40615	0.0192851	0
0.3507	-21.2899	4.30035	-0.792299	0.325918	0
0.3513	-24.3496	3.07926	1.64884	1.54667	0
0.3520	-21.9128	2.1661	3.78305	1.24003	0
0.3527	-17.6255	2.1661	6.22419	1.85137	0
0.3533	-18.8531	2.46341	6.83804	2.76741	0
0.3540	-20.9967	3.07926	6.22419	0.630623	0
0.3547	-20.9967	3.37657	6.83804	0.0192851	0
0.3553	-19.1646	3.99243	7.75168	2.76741	0
0.3560	-14.8773	3.6845	7.13783	2.76741	0
0.3567	-12.752	2.1661	7.13783	1.24003	0
0.3573	-17.937	3.07926	8.66533	3.37682	0
0.3580	-22.5175	2.77134	9.88589	5.51361	0
0.3587	-20.3738	0.329163	10.1928	3.37682	0
0.3593	-16.4163	0.637089	7.13783	0.0192851	0
0.3600	-12.4405	1.85818	2.86941	0.325918	0
0.3607	-10.3152	-1.49716	1.94863	1.85137	0
0.3613	-13.3566	-2.11301	2.56248	1.85137	0
0.3620	-17.3324	0.329163	1.64884	2.15608	0
0.3627	-18.8531	-0.583998	0.121343	4.59757	0
0.3633	-19.4577	-2.11301	-0.49251	5.20891	0
0.3640	-20.0807	-1.19985	-0.185584	3.37682	0
0.3647	-19.4577	-2.11301	-0.185584	3.68153	0
0.3653	-20.0807	-2.11301	-1.71308	3.98816	0
0.3660	-20.6853	-1.49716	-2.93365	0.0192851	0
0.3667	-19.1646	-4.24726	-1.09923	-2.72691	0
0.3673	-17.3324	-3.93933	-2.01287	-0.894829	0
0.3680	-21.6014	0.637089	-3.54036	-0.894829	0
0.3687	-28.014	-0.583998	-0.185584	-1.20146	0
0.3693	-33.4922	-4.24726	3.47612	0.0192851	0
0.3700	-36.8634	-1.49716	3.1692	-0.28542	0
0.3707	-35.9473	2.46341	3.47612	-0.894829	0
0.3713	-31.0554	3.07926	3.47612	1.85137	0
0.3720	-29.2232	1.85818	0.728059	2.15608	0
0.3727	-32.283	-0.583998	2.25555	0.935328	0
0.3733	-30.1393	-2.11301	7.13783	0.935328	0
0.3740	-25.5589	0.637089	6.22419	-0.590124	0
0.3747	-26.475	2.46341	3.47612	-2.72691	0
0.3753	-28.014	0.329163	5.00362	-0.894829	0
0.3760	-26.475	-1.49716	7.75168	0.935328	0
0.3767	-24.6428	-1.49716	8.3584	1.85137	0
0.3773	-21.9128	-1.19985	7.13783	3.98816	0
0.3780	-15.5002	-2.42094	6.22419	2.46078	0
0.3787	-13.3566	-2.71825	7.75168	-1.20146	0
0.3793	-15.5002	-2.11301	8.3584	0.0192851	0
0.3800	-13.9612	-3.02617	6.22419	2.76741	0
0.3807	-6.33933	-5.16042	4.69669	1.54667	0
0.3813	1.28252	-3.93933	2.56248	-1.20146	0
0.3820	4.65373	-2.11301	2.25555	0.325918	0
0.3827	5.56982	-2.42094	4.38977	3.37682	0
0.3833	9.83879	-1.49716	2.56248	0.630623	0
0.3840	18.3767	-0.276072	-3.84729	-5.47311	0
0.3847	27.2261	-2.42094	-3.84729	-5.16841	0
0.3853	35.4709	-4.24726	-0.49251	-0.894829	0
0.3860	44.0089	-2.71825	-2.01287	-1.20146	0
0.3867	51.0261	-3.64203	-5.37479	-3.64103	0
0.3873	53.4812	-6.68944	-4.76093	-3.33632	0
0.3880	48.5893	-4.86311	-2.93365	-2.11558	0
0.3887	38.2192	-1.80509	-4.45401	-0.894829	0
0.3893	21.7296	-3.02617	-5.37479	-1.50617	0
0.3900	-1.15427	-5.46835	-3.23344	-3.64103	0
0.3907	-19.1646	-6.0842	-2.01287	-3.94766	0
0.3913	-27.391	-5.16042	-1.09923	-4.55707	0
0.3920	-38.3841	-3.02617	1.94863	-5.77782	0
0.3927	-52.1254	-2.42094	2.56248	-4.86178	0
0.3933	-50.2933	-3.64203	0.728059	-3.64103	0
0.3940	-41.4438	-3.64203	3.47612	-3.64103	0
0.3947	-40.5277	-2.11301	5.61033	-2.42221	0
0.3953	-35.3244	-0.583998	1.34191	-3.33632	0
0.3960	-21.9128	0.637089	-0.49251	-5.77782	0
0.3967	-15.7934	-0.276072	1.34191	-4.55707	0
0.3973	-15.5002	-5.16042	1.64884	-2.72691	0
0.3980	-12.752	-9.13161	1.64884	-4.25237	0
0.3987	-13.668	-7.91052	1.64884	-2.42221	0
0.3993	-17.3324	-5.16042	0.728059	0.0192851	0
0.4000	-15.5002	-5.46835	2.25555	-1.81087	0
0.4007	-14.8773	-6.68944	-0.792299	-3.33632	0
0.4013	-16.1048	-7.6026	-6.59536	-2.72691	0
0.4020	-11.8359	-9.73685	-5.06786	-3.64103	0
0.4027	-8.17151	-10.6606	-2.93365	-2.42221	0
0.4033	-8.17151	-9.73685	-5.9815	1.24003	0
0.4040	-5.73471	-10.6606	-5.9815	0.935328	0
0.4047	-0.842801	-9.73685	-5.37479	-1.81087	0
0.4053	2.19861	-6.0842	-8.42264	-2.11558	0
0.4060	5.56982	-6.0842	-7.509	-0.28542	0
0.4067	10.1319	-7.29467	-3.84729	1.24003	0
0.4073	15.3353	-5.16042	-7.509	0.325918	0
0.4080	21.4365	-4.24726	-12.0843	-2.72691	0
0.4087	25.7054	-4.86311	-12.0843	-3.33632	0
0.4093	29.0583	-2.11301	-9.03649	-1.50617	0
0.4100	33.0341	-2.11301	-5.06786	-1.81087	0
0.4107	35.1595	-4.24726	-5.37479	-3.33632	0
0.4113	35.7824	0.0212363	-8.42264	-2.72691	0
0.4120	31.4951	5.21351	-6.89514	-1.50617	0
0.4127	17.1675	3.07926	-3.84729	-1.81087	0
0.4133	1.59399	0.637089	-4.76093	-2.11558	0
0.4140	-4.81862	1.85818	-5.67458	-0.894829	0
0.4147	-8.77613	2.1661	-4.15422	1.24003	0
0.4153	-7.56689	0.0212363	-3.54036	0.630623	0
0.4160	2.82155	-3.02617	-3.23344	-3.33632	0
0.4167	8.00661	-3.3341	-4.15422	-4.25237	0
0.4173	5.56982	-0.891925	-4.45401	-1.81087	0
0.4180	10.7549	0.329163	-1.09923	0.935328	0
0.4187	18.9814	-0.891925	0.42827	3.07212	0
0.4193	17.4606	-0.276072	-2.62672	2.76741	0
0.4200	13.1917	-0.276072	-5.9815	-0.894829	0
0.4207	9.52732	-3.64203	-7.509	-0.894829	0
0.4213	6.48591	-4.55519	-8.11571	3.07212	0
0.4220	8.9227	-1.19985	-8.42264	3.68153	0
0.4227	12.2756	-0.583998	-7.20207	0.935328	0
0.4233	9.21585	-3.02617	-7.509	0.0192851	0
0.4240	4.03079	-3.3341	-9.33628	-0.28542	0
0.4247	1.28252	-2.42094	-10.2571	-0.590124	0
0.4253	-1.15427	-0.583998	-9.64321	-0.894829	0
0.4260	-2.98645	2.1661	-9.95014	-1.50617	0
0.4267	-4.50715	1.24232	-9.64321	-0.894829	0
0.4273	-5.11177	-1.49716	-8.11571	0.630623	0
0.4280	-1.15427	-0.583998	-6.89514	0.0192851	0
0.4287	4.65373	3.6845	-6.59536	-0.894829	0
0.4293	8.9227	6.4346	-4.76093	-0.590124	0
0.4300	12.5871	7.03984	-0.49251	0.0192851	0
0.4307	17.1675	6.74253	2.25555	0.325918	0
0.4313	21.125	7.96361	-1.09923	-0.590124	0
0.4320	22.0411	10.0979	-4.45401	-0.894829	0
0.4327	18.9814	8.26092	-0.49251	1.24003	0
0.4333	17.4606	5.81875	3.1692	1.85137	0
0.4340	21.125	8.56885	2.56248	0.935328	0
0.4347	25.7054	11.319	4.38977	2.15608	0
0.4353	28.1422	10.0979	7.75168	1.54667	0
0.4360	27.8308	10.4058	7.75168	-1.50617	0
0.4367	24.7894	11.6163	8.05861	0.0192851	0
0.4373	23.8733	9.1847	8.97225	3.37682	0
0.4380	27.5376	7.65569	8.97225	3.68153	0
0.4387	30.579	9.1847	10.7995	3.98816	0
0.4393	32.7227	7.03984	10.7995	2.76741	0
0.4400	35.7824	3.99243	8.05861	-0.590124	0
0.4407	38.2192	6.12667	6.83804	-0.590124	0
0.4413	40.3445	7.96361	6.53111	1.85137	0
0.4420	40.3445	4.90559	6.22419	1.54667	0
0.4427	38.5124	3.99243	5.61033	1.24003	0
0.4433	37.9077	7.65569	2.56248	1.85137	0
0.4440	37.9077	8.56885	0.728059	0.0192851	0
0.4447	32.7227	6.74253	2.56248	-1.50617	0
0.4453	23.2686	5.81875	1.34191	-0.28542	0
0.4460	13.7963	3.99243	-2.62672	0.630623	0
0.4467	4.65373	5.52144	-0.185584	0.325918	0
0.4473	-0.842801	10.4058	1.64884	0.0192851	0
0.4480	-0.238183	11.011	-1.09923	-1.81087	0
0.4487	0.366435	8.26092	-0.185584	-3.94766	0
0.4493	-3.59107	10.0979	2.56248	-2.72691	0
0.4500	-9.69221	12.2321	0.728059	-0.894829	0
0.4507	-17.6255	9.1847	0.42827	-1.20146	0
0.4513	-25.2657	7.65569	2.25555	-2.42221	0
0.4520	-22.206	9.78994	0.728059	-1.81087	0
0.4527	-8.17151	9.48201	1.64884	-1.81087	0
0.4533	3.1147	8.56885	6.83804	-1.50617	0
0.4540	6.48591	10.7031	9.88589	0.0192851	0
0.4547	7.69514	13.4532	10.7995	-0.28542	0
0.4553	7.69514	13.1453	8.3584	-3.03162	0
0.4560	6.77905	12.54	4.69669	-3.03162	0
0.4567	7.38367	11.6163	7.13783	0.0192851	0
0.4573	7.09052	9.78994	11.7203	0.935328	0
0.4580	7.09052	8.56885	8.66533	0.0192851	0
0.4587	12.2756	9.1847	5.31055	0.325918	0
0.4593	14.7124	10.4058	6.22419	0.0192851	0
0.4600	10.1319	11.319	6.22419	0.0192851	0
0.4607	7.38367	10.7031	4.38977	2.76741	0
0.4613	9.21585	9.1847	4.38977	2.76741	0
0.4620	8.61123	9.48201	4.69669	-1.81087	0
0.4627	9.21585	10.0979	3.1692	-2.11558	0
0.4633	13.1917	9.48201	0.728059	0.325918	0
0.4640	13.7963	8.56885	0.728059	-0.590124	0
0.4647	13.7963	6.4346	2.86941	-1.81087	0
0.4653	16.5446	3.6845	3.47612	-1.20146	0
0.4660	15.3353	4.90559	2.25555	0.325918	0
0.4667	13.1917	8.26092	2.25555	1.85137	0
0.4673	17.7721	10.0979	1.03499	0.0192851	0
0.4680	15.9399	10.4058	-1.40615	-2.72691	0
0.4687	0.989375	8.26092	-1.71308	-0.894829	0
0.4693	-8.17151	6.12667	-1.09923	-0.590124	0
0.4700	-5.42324	7.65569	0.728059	-3.64103	0
0.4707	-1.75889	6.74253	3.47612	-3.64103	0
0.4713	-1.15427	3.99243	2.56248	-2.11558	0
0.4720	1.59399	6.74253	1.34191	-3.33632	0
0.4727	6.48591	9.48201	4.38977	-2.11558	0
0.4733	9.52732	6.4346	4.38977	0.0192851	0
0.4740	6.48591	4.90559	1.94863	-0.894829	0
0.4747	3.42617	6.74253	5.00362	-1.81087	0
0.4753	7.09052	5.52144	8.05861	0.0192851	0
0.4760	8.29976	3.07926	8.05861	0.325918	0
0.4767	0.366435	3.07926	10.7995	0.0192851	0
0.4773	-9.39907	2.77134	9.88589	-0.28542	0
0.4780	-13.3566	2.1661	6.53111	-0.894829	0
0.4787	-11.8359	3.6845	8.66533	-0.28542	0
0.4793	-9.0876	3.99243	9.57897	0.325918	0
0.4800	-10.0037	0.637089	4.08998	0.0192851	0
0.4807	-15.7934	-2.11301	2.56248	0.935328	0
0.4813	-21.2899	-2.42094	3.78305	2.46078	0
0.4820	-21.9128	-3.3341	0.728059	1.24003	0
0.4827	-18.8531	-5.16042	-0.792299	-0.894829	0
0.4833	-15.7934	-4.55519	-0.49251	-0.28542	0
0.4840	-11.5244	-4.24726	-2.93365	2.76741	0
0.4847	-6.33933	-5.16042	-4.15422	2.76741	0
0.4853	-3.59107	-5.16042	-4.45401	-1.81087	0
0.4860	-2.07036	-5.46835	-5.67458	-4.55707	0
0.4867	0.366435	-8.21845	-4.76093	-3.64103	0
0.4873	0.0732871	-8.21845	-3.23344	-3.03162	0
0.4880	-2.67498	-6.0842	-4.76093	-3.64103	0
0.4887	-3.90254	-5.46835	-4.76093	-2.42221	0
0.4893	-2.67498	-4.55519	-1.09923	-0.590124	0
0.4900	-0.842801	-2.42094	1.03499	1.24003	0
0.4907	0.989375	-2.11301	1.34191	2.76741	0
0.4913	1.59399	-2.42094	0.728059	1.24003	0
0.4920	1.59399	-1.49716	0.728059	-0.894829	0
0.4927	3.42617	-1.80509	1.94863	-1.50617	0
0.4933	6.48591	-2.71825	3.78305	-2.11558	0
0.4940	8.9227	-0.891925	5.91726	-1.81087	0
0.4947	10.7549	-1.49716	6.22419	-0.894829	0
0.4953	11.671	-4.86311	4.38977	-1.20146	0
0.4960	9.83879	-3.64203	3.78305	-1.20146	0
0.4967	7.09052	-0.891925	3.78305	0.325918	0
0.4973	8.29976	-4.24726	1.64884	-0.590124	0
0.4980	10.1319	-8.21845	1.64884	-2.42221	0
0.4987	8.61123	-6.0842	2.56248	-0.894829	0
0.4993	7.69514	-4.24726	0.728059	0.630623	0
0.5000	11.3595	-5.16042	-0.792299	1.24003	0
0.5007	16.2514	-4.86311	1.34191	3.68153	0
0.5013	19.2928	-5.16042	1.34191	4.90228	0
0.5020	21.7296	-6.99736	-1.09923	3.68153	0
0.5027	23.8733	-6.0842	-2.31979	2.76741	0
0.5033	26.6215	-2.42094	-3.84729	1.85137	0
0.5040	26.0169	-1.49716	-7.20207	0.935328	0
0.5047	20.5204	-3.93933	-8.42264	1.85137	0
0.5053	15.0238	-4.86311	-7.509	1.85137	0
0.5060	13.7963	-4.86311	-7.81592	0.0192851	0
0.5067	16.856	-4.86311	-9.33628	0.0192851	0
0.5073	22.3526	-3.64203	-10.564	-0.590124	0
0.5080	27.5376	-2.42094	-10.2571	-3.03162	0
0.5087	31.8066	-3.64203	-8.42264	-2.42221	0
0.5093	37.3031	-4.86311	-9.03649	-0.894829	0
0.5100	38.5124	-2.42094	-10.8638	-1.20146	0
0.5107	31.4951	-0.276072	-8.72957	-0.894829	0
0.5113	23.2686	-1.49716	-4.76093	-0.894829	0
0.5120	15.6285	-3.02617	-3.84729	-3.03162	0
0.5127	7.38367	-0.583998	-2.93365	-2.11558	0
0.5133	0.366435	3.37657	0.42827	-0.28542	0
0.5140	-6.02786	2.1661	2.56248	-1.81087	0
0.5147	-10.9198	-2.42094	0.728059	-1.81087	0
0.5153	-10.9198	-2.42094	-0.792299	0.0192851	0
0.5160	-10.6083	-0.583998	-1.09923	-1.20146	0
0.5167	-15.7934	-3.3341	-1.71308	-3.03162	0
0.5173	-19.4577	-6.99736	-2.62672	-2.42221	0
0.5180	-21.6014	-6.99736	-2.01287	-1.81087	0
0.5187	-26.475	-5.16042	-2.01287	-2.42221	0
0.5193	-27.7025	-5.16042	-3.84729	-1.81087	0
0.5200	-23.4335	-6.0842	-6.59536	-0.894829	0
0.5207	-19.4577	-9.13161	-9.03649	-0.894829	0
0.5213	-17.3324	-11.5738	-10.2571	-1.81087	0
0.5220	-13.3566	-10.9579	-9.03649	-1.81087	0
0.5227	-9.0876	-9.73685	-8.11571	-1.50617	0
0.5233	-6.33933	-9.73685	-11.4776	-3.03162	0
0.5240	-4.50715	-8.82368	-15.1393	-4.25237	0
0.5247	-0.842801	-8.21845	-15.4463	-2.72691	0
0.5253	4.94688	-9.13161	-13.9188	-2.42221	0
0.5260	8.61123	-8.82368	-11.7846	-2.72691	0
0.5267	11.048	-6.38151	-10.2571	-1.20146	0
0.5273	14.7124	-4.55519	-13.0051	-2.11558	0
0.5280	11.048	-3.93933	-15.7461	-5.77782	0
0.5287	0.989375	-5.16042	-13.0051	-3.94766	0
0.5293	-4.81862	-6.99736	-8.72957	-0.590124	0
0.5300	-6.33933	-7.6026	-10.2571	-1.81087	0
0.5307	-8.17151	-5.46835	-12.3913	-3.03162	0
0.5313	-7.86004	-3.3341	-10.564	-3.03162	0
0.5320	-12.1473	-3.3341	-8.11571	-3.03162	0
0.5327	-22.5175	-5.77628	-5.9815	-0.590124	0
0.5333	-24.6428	-7.6026	-3.84729	-0.894829	0
0.5340	-18.8531	-5.77628	-2.93365	-4.55707	0
0.5347	-17.0209	-4.24726	-2.01287	-3.64103	0
0.5353	-15.7934	-5.46835	-0.792299	-0.894829	0
0.5360	-11.8359	-5.16042	0.728059	-1.50617	0
0.5367	-10.6083	-3.3341	0.728059	-0.28542	0
0.5373	-12.752	-3.93933	-0.792299	0.0192851	0
0.5380	-11.8359	-6.0842	0.728059	-1.81087	0
0.5387	-5.42324	-5.16042	5.31055	0.0192851	0
0.5393	3.42617	-3.64203	3.47612	1.24003	0
0.5400	7.09052	-6.38151	-3.84729	-3.94766	0
0.5407	4.94688	-9.13161	-5.06786	-5.47311	0
0.5413	0.989375	-8.51576	-1.40615	-1.81087	0
0.5420	-2.67498	-7.91052	-2.01287	-1.20146	0
0.5427	-3.59107	-9.73685	-2.62672	-3.33632	0
0.5433	-4.50715	-11.2659	-2.31979	-3.64103	0
0.5440	-13.0451	-10.3527	-4.15422	-3.64103	0
0.5447	-20.6853	-9.43954	-4.15422	-2.72691	0
0.5453	-19.1646	-8.51576	-3.54036	-2.42221	0
0.5460	-20.9967	-7.6026	-4.76093	-3.33632	0
0.5467	-25.5589	-8.82368	-3.23344	0.0192851	0
0.5473	-19.4577	-9.73685	-1.71308	1.85137	0
0.5480	-11.2312	-7.91052	-5.67458	-1.50617	0
0.5487	-7.86004	-7.29467	-6.28843	-2.42221	0
0.5493	1.59399	-7.91052	-2.93365	-0.894829	0
0.5500	13.1917	-5.77628	-1.09923	-1.50617	0
0.5507	21.4365	-2.71825	3.47612	0.0192851	0
0.5513	30.579	-2.42094	7.13783	1.24003	0
0.5520	31.4951	-1.19985	3.47612	-2.11558	0
0.5527	20.8135	0.0212363	1.94863	-1.81087	0
0.5533	14.7124	-1.80509	5.91726	1.54667	0
0.5540	8.9227	-3.3341	6.22419	0.935328	0
0.5547	-8.77613	-1.80509	6.22419	-0.894829	0
0.5553	-22.8106	-1.19985	9.88589	-0.590124	0
0.5560	-25.8703	-3.02617	11.7203	-0.28542	0
0.5567	-32.283	-4.24726	10.4997	0.935328	0
0.5573	-41.1324	-4.24726	9.57897	1.54667	0
0.5580	-42.9645	-4.55519	8.97225	-0.590124	0
0.5587	-40.8209	-5.46835	7.75168	-1.81087	0
0.5593	-37.468	-5.16042	6.22419	-1.50617	0
0.5600	-32.8876	-6.0842	5.61033	0.325918	0
0.5607	-29.5347	-10.3527	5.91726	3.37682	0
0.5613	-25.5589	-11.8817	3.47612	2.46078	0
0.5620	-20.9967	-8.82368	1.64884	-1.20146	0
0.5627	-18.8531	-7.6026	3.78305	-1.20146	0
0.5633	-13.3566	-7.91052	3.78305	0.0192851	0
0.5640	-5.73471	-7.91052	-2.01287	-1.50617	0
0.5647	-3.59107	-8.82368	-4.76093	-2.42221	0
0.5653	-4.19568	-8.82368	-1.71308	-2.11558	0
0.5660	-3.2796	-6.99736	0.121343	-0.894829	0
0.5667	-2.67498	-7.29467	-0.185584	1.24003	0
0.5673	-2.38183	-8.82368	-1.09923	0.630623	0
0.5680	-1.75889	-7.6026	-2.93365	-1.81087	0
0.5687	-2.07036	-6.68944	-2.31979	-2.11558	0
0.5693	-0.238183	-6.38151	0.121343	-3.03162	0
0.5700	6.48591	-6.38151	1.03499	-3.64103	0
0.5707	15.6285	-7.91052	1.64884	-0.590124	0
0.5713	22.9572	-6.38151	2.56248	0.630623	0
0.5720	24.7894	-1.49716	1.64884	-0.894829	0
0.5727	23.8733	-0.891925	3.1692	-1.20146	0
0.5733	23.5618	-3.3341	6.83804	-1.81087	0
0.5740	20.8135	-4.24726	8.05861	-1.81087	0
0.5747	17.1675	-2.42094	9.27918	1.54667	0
0.5753	18.3767	0.329163	11.4134	1.85137	0
0.5760	15.6285	0.329163	9.57897	-1.20146	0
0.5767	-2.38183	-2.42094	8.97225	-0.28542	0
0.5773	-18.2485	-3.02617	12.327	0.935328	0
0.5780	-17.6255	-3.02617	11.7203	0.325918	0
0.5787	-13.9612	-4.24726	9.88589	1.24003	0
0.5793	-15.1887	-3.02617	12.634	1.54667	0
0.5800	-13.3566	-0.891925	11.7203	-0.894829	0
0.5807	-6.33933	-0.891925	6.53111	-1.50617	0
0.5813	-3.2796	-1.19985	5.91726	0.630623	0
0.5820	-3.90254	-0.583998	5.91726	1.54667	0
0.5827	-2.98645	-0.583998	4.08998	1.85137	0
0.5833	-0.842801	0.329163	5.31055	1.24003	0
0.5840	-1.75889	0.945016	6.22419	0.325918	0
0.5847	-5.11177	0.329163	2.56248	0.935328	0
0.5853	-7.56689	0.945016	-0.185584	1.54667	0
0.5860	-10.3152	0.945016	1.03499	1.24003	0
0.5867	-10.0037	0.945016	4.38977	0.935328	0
0.5873	-2.38183	3.99243	2.86941	0.0192851	0
0.5880	3.73764	5.81875	-3.23344	0.0192851	0
0.5887	1.90546	4.90559	-5.06786	2.15608	0
0.5893	0.677905	5.81875	-1.09923	1.85137	0
0.5900	0.366435	4.90559	0.728059	0.325918	0
0.5907	-6.33933	3.07926	-0.185584	0.0192851	0
0.5913	-14.2727	4.90559	0.728059	0.0192851	0
0.5920	-17.3324	4.90559	0.121343	-1.50617	0
0.5927	-18.2485	1.24232	-0.185584	-0.894829	0
0.5933	-20.0807	1.24232	3.1692	-0.590124	0
0.5940	-20.6853	3.07926	6.83804	-0.28542	0
0.5947	-20.9967	2.1661	6.22419	1.85137	0
0.5953	-20.3738	2.1661	4.38977	1.54667	0
0.5960	-17.0209	5.52144	4.08998	-1.81087	0
0.5967	-11.2312	7.03984	4.08998	-0.894829	0
0.5973	-5.42324	4.30035	2.86941	3.37682	0
0.5980	-1.46574	2.1661	3.47612	3.68153	0
0.5987	1.90546	3.37657	5.31055	2.76741	0
0.5993	7.69514	4.90559	3.47612	2.46078	0
0.6000	11.9641	3.37657	0.121343	0.935328	0
0.6007	10.7549	1.24232	1.03499	0.0192851	0
0.6013	10.1319	-0.891925	1.34191	1.85137	0
0.6020	11.671	-1.80509	-2.62672	3.68153	0
0.6027	10.1319	0.945016	-3.84729	3.37682	0
0.6033	9.21585	2.77134	-2.93365	2.15608	0
0.6040	11.048	0.329163	-4.45401	1.85137	0
0.6047	9.83879	0.329163	-5.67458	2.46078	0
0.6053	6.77905	1.85818	-3.84729	2.76741	0
0.6060	4.94688	0.0212363	-3.84729	2.46078	0
0.6067	2.19861	-1.49716	-5.06786	1.85137	0
0.6073	0.989375	0.329163	-5.06786	0.935328	0
0.6080	1.90546	0.329163	-4.76093	0.935328	0
0.6087	3.73764	0.637089	-4.15422	1.85137	0
0.6093	10.4434	3.37657	-3.54036	1.85137	0
0.6100	18.6882	3.6845	-2.93365	2.15608	0
0.6107	20.2089	3.37657	-0.185584	3.68153	0
0.6113	22.3526	6.74253	1.34191	3.68153	0
0.6120	28.4537	7.96361	-1.71308	2.15608	0
0.6127	25.394	3.07926	-2.01287	3.68153	0
0.6133	14.7124	-0.583998	2.25555	4.59757	0
0.6140	12.8802	0.329163	2.86941	2.46078	0
0.6147	15.6285	2.1661	1.94863	0.935328	0
0.6153	12.8802	0.945016	5.61033	2.46078	0
0.6160	11.9641	-0.276072	6.22419	3.68153	0
0.6167	18.9814	1.24232	2.56248	3.07212	0
0.6173	27.5376	1.85818	3.47612	1.54667	0
0.6180	29.3698	-1.80509	6.83804	1.24003	0
0.6187	21.7296	-2.71825	7.13783	2.15608	0
0.6193	6.77905	0.637089	6.53111	2.15608	0
0.6200	-10.9198	1.55025	6.22419	2.15608	0
0.6207	-25.5589	-2.42094	4.38977	2.76741	0
0.6213	-32.8876	-5.16042	4.38977	1.85137	0
0.6220	-33.8037	-4.24726	6.53111	0.325918	0
0.6227	-31.9715	0.329163	6.22419	1.54667	0
0.6233	-27.391	3.07926	3.1692	0.935328	0
0.6240	-22.5175	1.85818	0.728059	-3.03162	0
0.6247	-21.2899	1.24232	0.728059	-4.55707	0
0.6253	-20.9967	0.945016	-0.792299	-2.11558	0
0.6260	-18.2485	-1.19985	-2.62672	-1.50617	0
0.6267	-16.4163	-0.276072	-1.09923	-1.81087	0
0.6273	-17.3324	2.1661	0.728059	-1.50617	0
0.6280	-15.5002	0.329163	-1.09923	-1.81087	0
0.6287	-10.3152	0.0212363	-2.62672	-2.42221	0
0.6293	-5.11177	3.07926	-0.792299	-1.81087	0
0.6300	-1.46574	3.07926	1.64884	-1.81087	0
0.6307	3.42617	0.945016	2.25555	-1.81087	0
0.6313	7.69514	2.77134	1.64884	-1.81087	0
0.6320	6.48591	4.59766	3.47612	-0.590124	0
0.6327	3.42617	3.07926	7.13783	-0.28542	0
0.6333	1.90546	2.1661	7.13783	-1.50617	0
0.6340	-0.549653	2.1661	7.44476	-1.50617	0
0.6347	0.0732871	3.07926	11.4134	0.0192851	0
0.6353	8.9227	4.90559	9.57897	-0.894829	0
0.6360	15.9399	3.6845	2.56248	-1.20146	0
0.6367	12.2756	0.637089	4.08998	0.0192851	0
0.6373	7.38367	0.0212363	9.88589	-1.20146	0
0.6380	9.21585	-0.276072	6.53111	-3.64103	0
0.6387	12.5871	-1.19985	0.728059	-2.11558	0
0.6393	13.1917	-0.276072	1.64884	0.0192851	0
0.6400	12.8802	0.945016	1.64884	-0.894829	0
0.6407	11.9641	1.24232	-0.49251	-0.894829	0
0.6413	14.1078	1.55025	-1.09923	-0.28542	0
0.6420	18.3767	2.1661	-1.40615	-1.50617	0
0.6427	19.6043	0.329163	-3.54036	-0.894829	0
0.6433	15.6285	-3.3341	-4.76093	1.24003	0
0.6440	10.1319	-3.3341	-5.67458	0.325918	0
0.6447	4.94688	-1.49716	-7.81592	-1.81087	0
0.6453	1.59399	-1.49716	-10.2571	-1.20146	0
0.6460	0.989375	-2.11301	-7.81592	0.935328	0
0.6467	0.989375	0.0212363	-2.01287	1.24003	0
0.6473	2.51008	0.945016	-2.31979	0.0192851	0
0.6480	6.48591	0.637089	-7.20207	-0.894829	0
0.6487	7.69514	4.90559	-7.509	-1.81087	0
0.6493	3.73764	7.96361	-4.76093	-3.03162	0
0.6500	-2.98645	4.90559	-3.84729	-4.55707	0
0.6507	-11.8359	1.55025	-1.09923	-3.03162	0
0.6513	-19.4577	3.99243	1.64884	-0.28542	0
0.6520	-20.3738	5.81875	1.03499	-0.894829	0
0.6527	-19.7692	5.21351	-1.09923	-3.03162	0
0.6533	-20.3738	4.90559	0.728059	-1.81087	0
0.6540	-15.7934	6.12667	3.1692	-0.894829	0
0.6547	-7.56689	8.26092	2.25555	-1.20146	0
0.6553	-3.59107	8.56885	1.03499	-0.28542	0
0.6560	-3.59107	7.34776	1.94863	-0.28542	0
0.6567	-1.75889	5.21351	1.03499	-1.81087	0
0.6573	0.989375	3.07926	-2.01287	-0.28542	0
0.6580	0.0732871	3.37657	-0.185584	1.85137	0
0.6587	-1.75889	6.4346	3.1692	0.325918	0
0.6593	1.59399	6.74253	-0.185584	-0.894829	0
0.6600	8.29976	3.99243	-4.76093	0.0192851	0
0.6607	11.048	3.6845	-3.84729	0.935328	0
0.6613	10.1319	4.30035	-3.54036	2.76741	0
0.6620	9.21585	2.1661	-5.67458	2.46078	0
0.6627	7.38367	0.0212363	-7.509	0.0192851	0
0.6633	5.56982	1.85818	-8.72957	0.325918	0
0.6640	4.94688	2.1661	-9.95014	2.15608	0
0.6647	-0.238183	0.329163	-9.95014	0.325918	0
0.6653	-9.39907	0.329163	-11.1707	-1.20146	0
0.6660	-16.1048	2.1661	-12.0843	0.935328	0
0.6667	-19.1646	1.85818	-12.6982	1.85137	0
0.6673	-19.1646	3.07926	-13.3049	0.630623	0
0.6680	-16.4163	5.81875	-12.6982	-0.590124	0
0.6687	-15.5002	5.21351	-10.8638	-1.50617	0
0.6693	-14.2727	6.74253	-11.1707	-2.11558	0
0.6700	-9.0876	10.7031	-10.2571	-1.50617	0
0.6707	-4.50715	11.319	-6.89514	0.325918	0
0.6713	-1.15427	9.48201	-6.89514	0.630623	0
0.6720	3.73764	8.56885	-10.8638	-2.72691	0
0.6727	2.82155	5.52144	-11.4776	-4.86178	0
0.6733	-3.59107	4.30035	-7.81592	-0.28542	0
0.6740	-4.19568	5.52144	-5.9815	3.68153	0
0.6747	-1.75889	3.99243	-6.59536	0.0192851	0
0.6753	-2.07036	2.1661	-6.59536	-2.72691	0
0.6760	-1.75889	2.1661	-6.28843	-1.20146	0
0.6767	-2.67498	0.637089	-5.37479	-0.894829	0
0.6773	-8.17151	-0.583998	-4.15422	-1.20146	0
0.6780	-9.0876	0.945016	-3.84729	0.325918	0
0.6787	-3.59107	0.329163	-3.84729	0.630623	0
0.6793	-1.15427	-1.80509	-4.45401	0.935328	0
0.6800	-1.46574	-1.49716	-4.15422	3.37682	0
0.6807	-0.549653	-2.42094	-2.93365	3.98816	0
0.6813	-0.842801	-4.24726	-2.31979	0.935328	0
0.6820	-4.81862	-3.93933	-4.45401	0.0192851	0
0.6827	-7.25542	-1.80509	-5.67458	1.54667	0
0.6833	-5.11177	-0.583998	-5.67458	0.0192851	0
0.6840	-2.07036	-1.49716	-6.59536	-2.42221	0
0.6847	-3.90254	-5.16042	-7.81592	0.0192851	0
0.6853	-8.48298	-8.82368	-8.72957	1.24003	0
0.6860	-10.0037	-8.82368	-9.95014	-1.20146	0
0.6867	-9.0876	-4.86311	-8.42264	-0.894829	0
0.6873	-10.6083	-2.42094	-3.84729	2.46078	0
0.6880	-9.69221	-2.42094	-3.23344	0.935328	0
0.6887	-2.07036	-2.42094	-6.28843	-2.42221	0
0.6893	4.34226	-2.71825	-5.37479	-0.894829	0
0.6900	5.56982	-0.891925	-0.792299	1.24003	0
0.6907	8.29976	2.1661	-0.185584	1.85137	0
0.6913	13.5031	3.07926	-2.01287	2.46078	0
0.6920	12.8802	1.85818	-0.792299	1.24003	0
0.6927	8.29976	1.55025	1.03499	-0.28542	0
0.6933	9.21585	1.55025	1.94863	0.0192851	0
0.6940	12.5871	2.46341	6.22419	0.0192851	0
0.6947	15.6285	5.52144	11.4134	0.935328	0
0.6953	21.125	4.59766	10.1928	3.07212	0
0.6960	28.7469	0.637089	8.05861	2.46078	0
0.6967	32.1181	1.24232	8.3584	0.630623	0
0.6973	30.579	3.37657	8.3584	2.15608	0
0.6980	27.2261	3.07926	8.97225	3.98816	0
0.6987	22.0411	2.1661	10.4997	3.37682	0
0.6993	14.1078	0.637089	8.3584	3.37682	0
0.7000	3.1147	-1.49716	6.22419	3.68153	0
0.7007	-9.39907	-0.891925	7.44476	2.15608	0
0.7013	-20.0807	-0.891925	7.75168	0.935328	0
0.7020	-28.014	-3.64203	4.69669	0.935328	0
0.7027	-33.8037	-4.55519	3.47612	1.54667	0
0.7033	-35.0312	-2.11301	3.47612	2.76741	0
0.7040	-33.8037	-1.80509	1.64884	4.59757	0
0.7047	-33.8037	-3.02617	-0.185584	4.29287	0
0.7053	-32.8876	-1.19985	0.121343	1.54667	0
0.7060	-31.0554	0.637089	0.728059	0.935328	0
0.7067	-30.7622	0.945016	-0.49251	3.68153	0
0.7073	-28.3071	3.07926	-3.84729	3.98816	0
0.7080	-25.5589	3.99243	-5.37479	1.54667	0
0.7087	-29.5347	0.637089	-2.93365	0.935328	0
0.7093	-34.7197	-0.583998	-0.185584	0.630623	0
0.7100	-31.0554	-0.276072	2.25555	-0.894829	0
0.7107	-24.3496	-1.19985	5.00362	0.325918	0
0.7113	-21.9128	0.329163	7.13783	1.85137	0
0.7120	-20.3738	4.90559	6.83804	-0.894829	0
0.7127	-17.3324	3.6845	5.31055	-2.11558	0
0.7133	-14.8773	0.0212363	5.91726	-0.28542	0
0.7140	-14.5841	2.1661	9.57897	0.935328	0
0.7147	-13.668	4.30035	10.7995	1.24003	0
0.7153	-10.0037	1.55025	7.44476	1.85137	0
0.7160	-7.86004	0.329163	7.13783	2.46078	0
0.7167	-8.17151	3.6845	9.57897	3.37682	0
0.7173	-5.11177	6.74253	9.27918	2.15608	0
0.7180	2.51008	6.4346	8.97225	0.935328	0
0.7187	9.52732	6.12667	10.7995	3.37682	0
0.7193	15.3353	7.03984	7.75168	4.59757	0
0.7200	19.6043	5.52144	1.34191	0.0192851	0
0.7207	20.8135	1.24232	1.94863	-1.81087	0
0.7213	20.2089	-0.583998	4.38977	1.54667	0
0.7220	20.2089	1.24232	-0.185584	1.85137	0
0.7227	20.8135	3.07926	-4.76093	-0.894829	0
0.7233	20.5204	1.24232	-2.01287	-0.590124	0
0.7240	16.856	-1.49716	0.42827	0.935328	0
0.7247	8.29976	-0.891925	0.728059	-0.28542	0
0.7253	0.0732871	1.24232	1.03499	-0.590124	0
0.7260	-4.19568	-0.891925	0.121343	1.54667	0
0.7267	-6.33933	-2.11301	-2.93365	0.935328	0
0.7273	-7.56689	3.07926	-3.84729	-1.81087	0
0.7280	-6.33933	6.12667	-0.792299	-1.50617	0
0.7287	-3.90254	2.77134	-0.185584	-0.894829	0
0.7293	-4.50715	3.07926	-2.01287	-3.64103	0
0.7300	-4.19568	7.65569	0.728059	-3.94766	0
0.7307	1.90546	7.65569	5.91726	-1.20146	0
0.7313	8.9227	4.30035	2.56248	-0.590124	0
0.7320	11.671	3.07926	-4.15422	-1.81087	0
0.7327	12.8802	2.77134	-2.01287	-2.11558	0
0.7333	12.5871	3.07926	1.64884	-2.11558	0
0.7340	8.9227	4.59766	-0.185584	-3.64103	0
0.7347	6.17444	4.90559	1.03499	-4.55707	0
0.7353	4.65373	3.37657	5.61033	-3.64103	0
0.7360	2.51008	3.07926	4.69669	0.0192851	0
0.7367	2.82155	4.30035	2.56248	1.85137	0
0.7373	5.56982	3.37657	5.31055	-0.28542	0
0.7380	6.48591	0.637089	5.31055	-1.50617	0
0.7387	8.00661	0.0212363	1.03499	-1.50617	0
0.7393	9.83879	2.46341	0.121343	-1.20146	0
0.7400	4.65373	3.37657	1.64884	-0.28542	0
0.7407	1.28252	2.1661	-0.49251	0.630623	0
0.7413	7.38367	3.6845	-4.76093	0.325918	0
0.7420	10.4434	7.34776	-5.06786	0.935328	0
0.7427	8.61123	6.74253	-2.93365	0.0192851	0
0.7433	11.9641	3.6845	-4.45401	-2.72691	0
0.7440	13.1917	2.77134	-9.33628	-2.42221	0
0.7447	7.09052	2.77134	-9.03649	-0.590124	0
0.7453	1.28252	2.46341	-4.15422	-2.72691	0
0.7460	-2.67498	3.07926	-3.84729	-5.47311	0
0.7467	-6.33933	3.6845	-6.89514	-3.64103	0
0.7473	-6.33933	3.6845	-5.06786	-0.894829	0
0.7480	-6.02786	3.6845	-2.62672	-2.42221	0
0.7487	-7.56689	1.24232	-4.15422	-5.16841	0
0.7493	-7.25542	-2.71825	-4.45401	-3.64103	0
0.7500	-6.02786	-3.02617	-3.84729	0.0192851	0
0.7507	-7.56689	-0.276072	-5.37479	0.0192851	0
0.7513	-9.0876	0.329163	-4.76093	-0.894829	0
0.7520	-5.73471	-2.42094	-1.40615	0.0192851	0
0.7527	3.42617	-2.71825	-0.792299	0.0192851	0
0.7533	13.5031	0.329163	-0.185584	-0.894829	0
0.7540	19.2928	1.85818	4.08998	-1.50617	0
0.7547	24.7894	0.637089	7.13783	-1.20146	0
0.7553	33.0341	0.945016	5.31055	-1.50617	0
0.7560	38.5124	1.24232	1.64884	-1.81087	0
0.7567	39.1353	-2.11301	0.121343	-1.20146	0
0.7573	37.9077	-3.3341	1.03499	0.325918	0
0.7580	31.8066	0.329163	1.64884	1.24003	0
0.7587	18.9814	1.24232	2.86941	0.0192851	0
0.7593	8.29976	-1.49716	4.38977	-1.50617	0
0.7600	1.90546	-1.80509	1.94863	-0.894829	0
0.7607	-7.86004	1.24232	-2.93365	0.935328	0
0.7613	-17.3324	2.1661	-4.15422	1.54667	0
0.7620	-20.6853	-0.891925	-3.84729	-1.20146	0
0.7627	-23.1221	-3.02617	-5.06786	-3.33632	0
0.7633	-27.391	-1.49716	-5.9815	-2.72691	0
0.7640	-28.3071	-0.276072	-4.15422	-0.590124	0
0.7647	-28.3071	-1.49716	-4.45401	1.24003	0
0.7653	-28.3071	-1.49716	-7.81592	0.935328	0
0.7660	-23.1221	-0.276072	-8.11571	0.0192851	0
0.7667	-16.4163	0.637089	-4.76093	1.24003	0
0.7673	-13.3566	2.77134	-5.67458	0.0192851	0
0.7680	-10.3152	3.99243	-9.64321	-2.72691	0
0.7687	-7.25542	0.945016	-7.509	-0.894829	0
0.7693	-7.56689	-0.583998	-2.93365	1.85137	0
0.7700	-6.02786	0.945016	-4.15422	-0.590124	0
0.7707	-0.842801	0.329163	-5.06786	-1.81087	0
0.7713	4.03079	0.329163	-2.93365	0.0192851	0
0.7720	8.61123	1.55025	-2.62672	-0.894829	0
0.7727	14.7124	2.1661	-0.792299	-1.50617	0
0.7733	21.7296	1.24232	3.47612	-0.28542	0
0.7740	29.3698	-0.276072	3.47612	-1.81087	0
0.7747	35.7824	-1.80509	2.25555	-2.11558	0
0.7753	37.9077	-2.42094	3.47612	0.325918	0
0.7760	38.5124	-1.49716	4.69669	-0.28542	0
0.7767	35.7824	-2.42094	3.1692	-1.50617	0
0.7773	27.5376	-3.93933	2.56248	0.935328	0
0.7780	17.1675	-3.3341	4.08998	1.85137	0
0.7787	11.9641	-1.49716	4.69669	1.24003	0
0.7793	9.21585	-0.891925	1.64884	2.76741	0
0.7800	2.19861	-1.19985	-1.09923	2.15608	0
0.7807	-8.17151	-1.49716	-1.09923	0.325918	0
0.7813	-13.3566	-2.42094	-0.185584	3.07212	0
0.7820	-14.5841	-5.46835	-0.792299	4.90228	0
0.7827	-17.937	-6.99736	-2.62672	0.0192851	0
0.7833	-18.5416	-6.38151	-2.62672	-2.72691	0
0.7840	-14.5841	-5.16042	0.121343	0.630623	0
0.7847	-9.69221	-5.77628	0.728059	1.54667	0
0.7853	-3.59107	-6.99736	-2.62672	-1.20146	0
0.7860	2.19861	-6.68944	-2.01287	-1.20146	0
0.7867	2.82155	-5.16042	-0.49251	1.54667	0
0.7873	0.0732871	-4.86311	-2.31979	0.630623	0
0.7880	-7.56689	-5.16042	-0.185584	-1.81087	0
0.7887	-20.9967	-4.24726	4.08998	-1.20146	0
0.7893	-30.7622	-4.86311	2.56248	0.630623	0
0.7900	-30.1393	-6.0842	3.1692	2.76741	0
0.7907	-23.7267	-4.24726	8.05861	3.07212	0
0.7913	-17.937	-1.19985	6.22419	0.630623	0
0.7920	-13.668	-1.49716	3.1692	-2.72691	0
0.7927	-10.0037	-2.71825	7.13783	-4.25237	0
0.7933	-5.73471	-2.42094	6.83804	-3.03162	0
0.7940	0.0732871	-2.42094	3.78305	-0.894829	0
0.7947	6.77905	-2.42094	5.91726	-0.894829	0
0.7953	11.048	-2.42094	5.91726	-1.20146	0
0.7960	10.1319	-4.24726	4.38977	0.935328	0
0.7967	10.1319	-5.46835	8.05861	1.24003	0
0.7973	13.1917	-2.42094	8.97225	-1.20146	0
0.7980	15.6285	0.0212363	3.47612	-0.590124	0
0.7987	19.8974	-3.64203	1.94863	1.24003	0
0.7993	23.5618	-6.38151	3.47612	-0.28542	0
0.8000	17.4606	-5.16042	1.64884	-0.590124	0
0.8007	8.61123	-6.0842	-0.185584	0.935328	0
0.8013	8.61123	-7.91052	-0.792299	0.325918	0
0.8020	9.83879	-7.91052	-0.792299	0.935328	0
0.8027	8.29976	-7.91052	-1.09923	4.59757	0
0.8033	9.83879	-6.0842	-3.84729	3.37682	0
0.8040	10.1319	-3.02617	-7.20207	-0.894829	0
0.8047	7.09052	-4.86311	-6.89514	-1.81087	0
0.8053	7.38367	-6.38151	-5.37479	-1.20146	0
0.8060	9.21585	-4.86311	-5.9815	-1.50617	0
0.8067	8.61123	-6.0842	-7.509	-0.894829	0
0.8073	8.61123	-6.99736	-7.509	-0.894829	0
0.8080	8.29976	-5.77628	-6.89514	-2.72691	0
0.8087	4.94688	-5.16042	-9.33628	-3.64103	0
0.8093	1.59399	-2.71825	-11.1707	-3.94766	0
0.8100	0.366435	0.637089	-7.509	-3.94766	0
0.8107	-3.2796	-2.11301	-2.93365	-1.50617	0
0.8113	-11.2312	-5.77628	-2.01287	0.630623	0
0.8120	-17.3324	-5.16042	-2.93365	-1.81087	0
0.8127	-13.9612	-4.55519	-2.01287	-2.42221	0
0.8133	-5.73471	-3.02617	-1.09923	0.0192851	0
0.8140	-2.67498	-0.583998	1.03499	-1.20146	0
0.8147	-1.75889	-2.42094	4.08998	-2.72691	0
0.8153	4.65373	-3.02617	5.31055	0.0192851	0
0.8160	10.1319	-0.891925	2.86941	0.0192851	0
0.8167	7.09052	-4.24726	-1.09923	-2.72691	0
0.8173	2.82155	-8.82368	-0.792299	-0.590124	0
0.8180	2.82155	-6.38151	1.64884	1.54667	0
0.8187	4.34226	-3.64203	0.121343	-0.894829	0
0.8193	4.94688	-6.0842	-2.93365	-2.11558	0
0.8200	3.73764	-7.29467	-3.84729	0.0192851	0
0.8207	-0.238183	-6.99736	-3.84729	0.935328	0
0.8213	-1.75889	-6.99736	-4.15422	0.0192851	0
0.8220	-3.59107	-6.0842	-4.76093	-0.28542	0
0.8227	-7.25542	-4.55519	-6.59536	0.935328	0
0.8233	-6.33933	-5.77628	-7.509	1.85137	0
0.8240	-4.50715	-7.29467	-5.67458	-0.590124	0
0.8247	-9.0876	-6.0842	-5.67458	-2.42221	0
0.8253	-8.77613	-3.3341	-7.509	-1.50617	0
0.8260	-2.67498	-3.3341	-6.59536	-0.590124	0
0.8267	-0.549653	-3.3341	-3.84729	1.24003	0
0.8273	3.42617	-1.49716	-4.15422	1.85137	0
0.8280	11.048	0.0212363	-5.67458	-0.894829	0
0.8287	11.671	-1.49716	-5.37479	-1.81087	0
0.8293	11.9641	-3.3341	-4.45401	0.935328	0
0.8300	18.6882	-3.3341	-4.76093	-0.894829	0
0.8307	19.6043	-1.80509	-5.37479	-2.72691	0
0.8313	17.4606	-0.583998	-2.93365	0.935328	0
0.8320	24.4779	-0.583998	0.728059	2.76741	0
0.8327	33.0341	0.0212363	2.25555	0.935328	0
0.8333	34.8663	-0.583998	2.56248	0.630623	0
0.8340	32.7227	-1.49716	4.38977	0.0192851	0
0.8347	22.0411	-0.891925	5.31055	-0.894829	0
0.8353	2.51008	-0.891925	4.08998	0.0192851	0
0.8360	-11.8359	-1.49716	4.38977	0.935328	0
0.8367	-16.4163	1.24232	5.00362	0.0192851	0
0.8373	-18.2485	2.46341	4.69669	1.54667	0
0.8380	-17.3324	-1.19985	7.13783	4.29287	0
0.8387	-12.1473	-1.19985	8.05861	5.51361	0
0.8393	-4.81862	2.1661	3.1692	4.59757	0
0.8400	0.366435	-0.583998	-0.49251	2.76741	0
0.8407	1.90546	-5.16042	1.64884	1.54667	0
0.8413	0.989375	-4.24726	1.64884	0.935328	0
0.8420	-3.59107	-3.64203	-0.49251	0.630623	0
0.8427	-13.3566	-4.24726	-1.09923	1.85137	0
0.8433	-24.6428	-2.42094	-2.93365	2.76741	0
0.8440	-31.0554	-3.02617	-4.15422	0.935328	0
0.8447	-29.8462	-5.16042	-2.93365	-1.20146	0
0.8453	-23.7267	-3.3341	-2.62672	0.0192851	0
0.8460	-17.3324	-0.891925	-3.84729	0.630623	0
0.8467	-12.1473	-2.71825	-2.93365	0.0192851	0
0.8473	-5.42324	-3.02617	-2.01287	0.630623	0
0.8480	0.677905	-0.891925	-2.01287	0.935328	0
0.8487	3.1147	0.637089	-0.792299	0.0192851	0
0.8493	4.65373	2.46341	0.728059	-0.590124	0
0.8500	4.65373	3.99243	3.47612	0.325918	0
0.8507	2.51008	3.6845	6.22419	0.0192851	0
0.8513	0.0732871	3.37657	4.69669	-1.50617	0
0.8520	-5.73471	4.90559	3.47612	-1.81087	0
0.8527	-17.3324	4.90559	7.44476	-1.81087	0
0.8533	-27.391	1.85818	8.97225	-2.42221	0
0.8540	-31.9715	-0.891925	6.53111	-0.894829	0
0.8547	-30.4508	-0.891925	6.83804	0.0192851	0
0.8553	-26.475	0.945016	8.3584	-2.72691	0
0.8560	-21.9128	2.1661	7.13783	-3.64103	0
0.8567	-16.7095	3.6845	7.13783	0.0192851	0
0.8573	-10.3152	4.30035	8.3584	0.0192851	0
0.8580	-7.25542	4.59766	7.13783	-1.50617	0
0.8587	-4.50715	4.59766	2.86941	1.85137	0
0.8593	0.677905	2.1661	-1.40615	3.68153	0
0.8600	2.51008	-0.891925	-1.40615	-0.28542	0
0.8607	1.90546	-1.19985	1.03499	-0.894829	0
0.8613	3.1147	0.329163	0.728059	2.76741	0
0.8620	2.51008	1.24232	-1.40615	3.07212	0
0.8627	1.28252	2.1661	-1.09923	0.325918	0
0.8633	4.94688	3.37657	-2.93365	-1.20146	0
0.8640	4.03079	4.30035	-6.89514	-0.894829	0
0.8647	-4.19568	4.30035	-6.59536	0.0192851	0
0.8653	-9.69221	3.07926	-2.93365	-0.894829	0
0.8660	-10.9198	3.07926	-2.62672	-2.42221	0
0.8667	-10.0037	5.21351	-4.76093	-1.81087	0
0.8673	-6.02786	5.81875	-5.9815	-0.590124	0
0.8680	-4.50715	5.81875	-6.89514	-0.894829	0
0.8687	-6.33933	6.74253	-5.9815	-2.42221	0
0.8693	-6.02786	7.03984	-2.93365	-3.33632	0
0.8700	-3.59107	6.12667	-1.71308	-4.25237	0
0.8707	-1.75889	7.03984	-1.40615	-4.86178	0
0.8713	0.366435	8.26092	0.42827	-2.72691	0
0.8720	2.19861	6.12667	3.78305	0.325918	0
0.8727	3.73764	3.07926	5.91726	-2.42221	0
0.8733	6.48591	3.07926	5.00362	-5.47311	0
0.8740	8.61123	3.99243	5.31055	-2.11558	0
0.8747	13.7963	3.37657	8.66533	-0.28542	0
0.8753	23.2686	3.37657	8.66533	-3.64103	0
0.8760	27.5376	5.21351	3.78305	-1.20146	0
0.8767	21.125	4.90559	4.69669	2.76741	0
0.8773	11.3595	3.6845	10.1928	-0.894829	0
0.8780	3.73764	4.90559	8.3584	-2.72691	0
0.8787	-2.07036	4.90559	3.78305	0.935328	0
0.8793	-10.3152	2.1661	4.69669	0.935328	0
0.8800	-23.7267	2.1661	4.69669	-1.50617	0
0.8807	-34.4083	2.77134	0.728059	-0.28542	0
0.8813	-35.6358	0.945016	-1.09923	0.630623	0
0.8820	-34.1151	0.0212363	0.121343	0.0192851	0
0.8827	-31.6783	-0.276072	-0.792299	0.935328	0
0.8833	-25.2657	-1.49716	-3.84729	0.935328	0
0.8840	-20.0807	0.637089	-5.06786	1.54667	0
0.8847	-17.0209	2.46341	-5.37479	2.15608	0
0.8853	-11.5244	-0.276072	-6.28843	0.630623	0
0.8860	-5.73471	-0.583998	-4.76093	0.630623	0
0.8867	-3.2796	2.46341	-0.49251	3.68153	0
0.8873	0.677905	2.77134	-1.40615	3.37682	0
0.8880	4.03079	3.07926	-7.509	-1.20146	0
0.8887	1.28252	3.07926	-7.20207	-1.81087	0
0.8893	-3.90254	0.0212363	-2.93365	0.630623	0
0.8900	-6.94395	-0.583998	-3.23344	0.630623	0
0.8907	-7.25542	2.1661	-2.93365	0.325918	0
0.8913	-5.42324	1.24232	-1.71308	1.54667	0
0.8920	-4.19568	0.329163	-2.01287	0.935328	0
0.8927	-3.2796	2.46341	-0.49251	0.325918	0
0.8933	0.677905	2.46341	1.64884	0.935328	0
0.8940	4.03079	0.0212363	0.728059	0.0192851	0
0.8947	3.73764	0.329163	1.34191	-0.28542	0
0.8953	5.25835	1.24232	4.69669	0.935328	0
0.8960	8.9227	1.24232	5.61033	0.325918	0
0.8967	11.048	1.55025	3.1692	-0.590124	0
0.8973	12.8802	2.1661	1.34191	0.0192851	0
0.8980	15.3353	2.46341	2.56248	0.325918	0
0.8987	15.6285	2.1661	4.69669	0.630623	0
0.8993	17.4606	1.55025	1.94863	0.935328	0
0.9000	20.5204	1.85818	-1.40615	0.0192851	0
0.9007	19.2928	1.24232	-1.40615	-0.894829	0
0.9013	15.6285	-2.11301	-3.23344	-0.28542	0
0.9020	14.1078	-3.93933	-6.28843	-0.894829	0
0.9027	13.1917	-2.11301	-6.28843	-2.11558	0
0.9033	14.7124	-2.11301	-5.9815	-1.81087	0
0.9040	15.9399	-4.55519	-7.509	-0.894829	0
0.9047	9.83879	-3.64203	-9.33628	-1.20146	0
0.9053	0.366435	-0.583998	-11.1707	-2.42221	0
0.9060	-5.42324	-1.49716	-10.564	-4.55707	0
0.9067	-10.0037	-4.24726	-8.42264	-4.86178	0
0.9073	-10.9198	-2.11301	-10.2571	-2.42221	0
0.9080	-3.59107	1.24232	-10.2571	-1.20146	0
0.9087	2.51008	1.24232	-6.59536	-3.33632	0
0.9093	1.90546	1.24232	-6.59536	-4.55707	0
0.9100	3.73764	3.07926	-5.9815	-2.42221	0
0.9107	11.3595	4.90559	-0.49251	0.0192851	0
0.9113	18.3767	5.81875	-0.185584	-1.20146	0
0.9120	22.6457	3.99243	-4.15422	-3.03162	0
0.9127	27.2261	2.46341	-2.62672	-1.81087	0
0.9133	29.0583	4.30035	1.34191	-1.20146	0
0.9140	28.4537	4.30035	2.56248	-2.11558	0
0.9147	33.0341	1.24232	3.47612	-1.81087	0
0.9153	40.3445	0.329163	3.47612	0.0192851	0
0.9160	38.8238	0.329163	2.56248	0.935328	0
0.9167	32.1181	0.0212363	3.1692	0.935328	0
0.9173	29.6629	2.1661	3.78305	-1.20146	0
0.9180	25.7054	2.1661	0.728059	-3.64103	0
0.9187	15.3353	-1.49716	-2.31979	-3.03162	0
0.9193	1.90546	-0.583998	-1.71308	-0.894829	0
0.9200	-15.1887	1.24232	1.64884	0.935328	0
0.9207	-34.1151	-0.583998	2.25555	0.935328	0
0.9213	-46.6289	0.329163	-2.01287	0.935328	0
0.9220	-51.814	2.1661	-3.23344	1.85137	0
0.9227	-51.2093	-0.583998	0.728059	0.935328	0
0.9233	-42.0485	-0.583998	0.728059	-1.20146	0
0.9240	-30.7622	3.07926	-4.76093	-1.50617	0
0.9247	-26.7864	1.85818	-5.67458	0.0192851	0
0.9253	-26.7864	0.0212363	-1.71308	0.0192851	0
0.9260	-24.3496	3.07926	-0.49251	-0.894829	0
0.9267	-21.6014	3.99243	-2.31979	-1.20146	0
0.9273	-20.6853	1.55025	-4.15422	-1.20146	0
0.9280	-18.8531	1.24232	-4.76093	-1.20146	0
0.9287	-15.1887	2.46341	-2.93365	0.0192851	0
0.9293	-11.5244	3.07926	-1.09923	0.0192851	0
0.9300	-10.0037	2.46341	-1.09923	-2.72691	0
0.9307	-7.56689	1.55025	-0.49251	-2.42221	0
0.9313	-3.90254	1.55025	0.42827	-0.894829	0
0.9320	-2.67498	1.24232	3.1692	-0.894829	0
0.9327	-0.842801	0.945016	7.13783	-1.50617	0
0.9333	5.86297	2.46341	5.91726	-1.20146	0
0.9340	12.8802	3.37657	4.69669	-0.590124	0
0.9347	17.4606	2.46341	8.97225	0.935328	0
0.9353	23.8733	3.07926	9.88589	2.46078	0
0.9360	30.2859	3.07926	5.00362	2.46078	0
0.9367	31.202	-1.49716	4.38977	2.15608	0
0.9373	30.2859	-3.93933	6.22419	1.54667	0
0.9380	33.3273	-1.49716	2.86941	0.630623	0
0.9387	39.7399	-1.49716	1.94863	1.85137	0
0.9393	42.1767	-2.71825	5.61033	3.68153	0
0.9400	37.5963	-0.583998	4.38977	2.76741	0
0.9407	32.1181	-0.276072	-1.09923	1.54667	0
0.9413	29.6629	-2.71825	-2.93365	0.935328	0
0.9420	22.6457	-0.891925	-2.01287	3.07212	0
0.9427	8.61123	1.24232	-3.84729	5.51361	0
0.9433	-3.90254	-2.71825	-6.28843	3.68153	0
0.9440	-16.7095	-3.93933	-6.59536	0.935328	0
0.9447	-33.8037	1.55025	-7.81592	3.07212	0
0.9453	-46.3174	3.37657	-9.95014	4.59757	0
0.9460	-47.2335	-0.583998	-9.03649	2.15608	0
0.9467	-39.6117	-0.583998	-8.42264	2.15608	0
0.9473	-28.3071	2.1661	-12.3913	2.76741	0
0.9480	-22.206	0.329163	-13.9188	-0.894829	0
0.9487	-21.9128	-2.42094	-11.1707	-3.03162	0
0.9493	-18.2485	-1.80509	-9.64321	-1.20146	0
0.9500	-12.752	-0.583998	-7.509	-0.894829	0
0.9507	-10.6083	-1.19985	-4.15422	-1.81087	0
0.9513	-8.17151	-2.42094	-3.54036	-1.20146	0
0.9520	-1.75889	-2.71825	-3.23344	-1.50617	0
0.9527	6.48591	-1.19985	-0.792299	-1.81087	0
0.9533	14.1078	-0.276072	-0.185584	0.0192851	0
0.9540	17.4606	-2.71825	-0.49251	1.85137	0
0.9547	18.6882	-2.71825	1.64884	0.325918	0
0.9553	20.5204	-0.276072	2.25555	-0.894829	0
0.9560	13.5031	-1.80509	0.728059	0.630623	0
0.9567	-4.50715	-3.93933	3.1692	1.54667	0
0.9573	-16.7095	-2.42094	5.31055	0.0192851	0
0.9580	-18.5416	-2.11301	2.56248	0.935328	0
0.9587	-19.4577	-2.42094	0.42827	2.76741	0
0.9593	-16.4163	0.945016	0.728059	0.630623	0
0.9600	-9.39907	0.945016	-1.09923	-1.81087	0
0.9607	-5.42324	-3.93933	-2.01287	0.0192851	0
0.9613	-3.90254	-5.77628	0.42827	1.85137	0
0.9620	-1.75889	-3.02617	-0.49251	0.935328	0
0.9627	-0.549653	-0.583998	-2.31979	-0.28542	0
0.9633	2.51008	-2.42094	-1.40615	-0.894829	0
0.9640	4.94688	-5.46835	-2.01287	-2.11558	0
0.9647	4.65373	-4.86311	-4.76093	-3.64103	0
0.9653	8.29976	-1.80509	-4.76093	-2.72691	0
0.9660	13.7963	-1.49716	-2.93365	0.325918	0
0.9667	11.048	-0.583998	-2.01287	0.0192851	0
0.9673	4.65373	1.24232	-2.62672	-2.42221	0
0.9680	1.90546	0.0212363	-2.93365	-1.81087	0
0.9687	1.59399	-0.583998	-0.49251	0.0192851	0
0.9693	5.86297	2.1661	3.47612	-1.81087	0
0.9700	10.7549	2.46341	5.61033	-1.81087	0
0.9707	8.29976	2.1661	5.31055	2.15608	0
0.9713	10.1319	3.99243	3.78305	0.935328	0
0.9720	19.6043	3.37657	2.56248	-3.64103	0
0.9727	20.2089	-0.276072	2.86941	-2.11558	0
0.9733	15.6285	-1.80509	5.00362	0.325918	0
0.9740	22.3526	-1.49716	6.53111	-0.28542	0
0.9747	29.0583	0.329163	6.53111	-0.28542	0
0.9753	23.5618	2.1661	6.83804	-0.590124	0
0.9760	18.0653	0.0212363	8.3584	-3.03162	0
0.9767	17.4606	-3.93933	7.75168	-2.72691	0
0.9773	15.6285	-3.93933	4.69669	0.0192851	0
0.9780	13.7963	-1.19985	4.38977	-1.20146	0
0.9787	10.1319	-0.583998	5.61033	-2.42221	0
0.9793	0.0732871	-3.3341	3.1692	-0.590124	0
0.9800	-12.1473	-5.77628	1.64884	-0.590124	0
0.9807	-17.3324	-4.86311	3.78305	-2.72691	0
0.9813	-16.1048	-3.64203	4.08998	-1.81087	0
0.9820	-15.7934	-3.93933	1.34191	2.46078	0
0.9827	-17.3324	-1.80509	-0.185584	4.59757	0
0.9833	-14.5841	1.24232	-1.40615	3.68153	0
0.9840	-12.752	-0.276072	-2.93365	1.85137	0
0.9847	-18.5416	-5.77628	-3.54036	-0.28542	0
0.9853	-22.8106	-7.91052	-3.54036	-2.42221	0
0.9860	-20.6853	-4.24726	-2.62672	-2.42221	0
0.9867	-18.2485	0.945016	-2.31979	-0.28542	0
0.9873	-13.0451	0.329163	-5.06786	0.0192851	0
0.9880	-2.98645	-3.02617	-4.45401	-2.11558	0
0.9887	2.19861	-2.42094	0.42827	-3.64103	0
0.9893	1.90546	-0.583998	0.42827	-2.72691	0
0.9900	1.28252	-1.19985	-2.93365	-1.20146	0
0.9907	0.989375	-0.276072	-0.792299	-0.894829	0
0.9913	2.82155	-0.276072	3.47612	-1.81087	0
0.9920	9.52732	-3.3341	5.00362	-1.50617	0
0.9927	15.6285	-3.93933	6.53111	0.0192851	0
0.9933	19.2928	-2.11301	7.75168	0.0192851	0
0.9940	20.8135	-1.19985	7.44476	0.935328	0
0.9947	22.0411	-0.583998	9.88589	1.85137	0
0.9953	26.3101	0.329163	12.0201	0.935328	0
0.9960	29.6629	-1.80509	8.97225	-0.590124	0
0.9967	27.5376	-5.16042	7.75168	0.630623	0
0.9973	24.1847	-5.16042	8.05861	0.935328	0
0.9980	22.0411	-2.42094	4.69669	0.630623	0
0.9987	19.2928	-1.49716	3.47612	2.46078	0
0.9993	18.6882	-2.42094	5.00362	3.68153	0
1.0000	18.3767	-3.64203	2.56248	1.85137	0
1.0007	15.6285	-3.93933	1.64884	1.54667	0
1.0013	11.3595	-3.64203	3.47612	1.85137	0
1.0020	7.69514	-2.42094	0.728059	0.935328	0
1.0027	5.56982	-1.80509	-2.93365	0.630623	0
1.0033	3.1147	-3.64203	-2.01287	1.85137	0
1.0040	-6.02786	-3.3341	-2.93365	1.24003	0
1.0047	-15.7934	-0.583998	-4.76093	1.85137	0
1.0053	-15.7934	-2.11301	-2.93365	5.20891	0
1.0060	-13.3566	-4.24726	-2.01287	4.90228	0
1.0067	-14.5841	0.0212363	-2.31979	2.15608	0
1.0073	-10.0037	4.59766	-1.09923	1.85137	0
1.0080	-1.46574	3.07926	-3.54036	1.24003	0
1.0087	-1.15427	0.329163	-5.37479	-1.20146	0
1.0093	-5.42324	-0.276072	-1.40615	-1.81087	0
1.0100	-8.17151	0.0212363	0.121343	-1.20146	0
1.0107	-15.7934	-0.276072	-2.31979	-0.28542	0
1.0113	-24.6428	-0.276072	-2.93365	2.15608	0
1.0120	-24.6428	-0.583998	-2.01287	2.46078	0
1.0127	-20.0807	-2.11301	-1.09923	-0.894829	0
1.0133	-18.2485	-1.49716	2.25555	-2.42221	0
1.0140	-13.9612	0.945016	5.61033	-1.50617	0
1.0147	-6.33933	0.945016	5.61033	-0.894829	0
1.0153	-1.46574	-0.891925	2.56248	-0.590124	0
1.0160	0.989375	-0.891925	1.03499	-0.894829	0
1.0167	7.38367	-1.19985	2.86941	-3.03162	0
1.0173	15.6285	-2.42094	3.1692	-3.64103	0
1.0180	18.3767	-1.49716	3.1692	0.325918	0
1.0187	20.5204	-0.891925	5.91726	2.76741	0
1.0193	25.7054	-2.71825	4.38977	0.0192851	0
1.0200	26.6215	-1.49716	-2.01287	-2.72691	0
1.0207	22.9572	0.329163	-2.93365	-0.894829	0
1.0213	19.6043	-2.42094	-0.792299	0.0192851	0
1.0220	16.856	-3.02617	-3.84729	-0.894829	0
1.0227	13.7963	-0.583998	-6.28843	-1.50617	0
1.0233	11.9641	-1.19985	-5.37479	-1.50617	0
1.0240	8.61123	-2.42094	-5.9815	-0.894829	0
1.0247	4.34226	-0.276072	-5.67458	0.325918	0
1.0253	4.03079	1.24232	-4.76093	-0.894829	0
1.0260	5.25835	1.24232	-6.59536	-1.81087	0
1.0267	3.42617	2.46341	-6.28843	0.935328	0
1.0273	1.90546	3.6845	-3.84729	0.935328	0
1.0280	2.82155	3.07926	-4.15422	-2.11558	0
1.0287	2.82155	2.1661	-3.84729	-1.81087	0
1.0293	2.19861	3.07926	-1.40615	-0.28542	0
1.0300	1.90546	3.99243	-1.09923	-0.894829	0
1.0307	3.1147	3.99243	-0.49251	-0.28542	0
1.0313	6.48591	5.81875	1.03499	0.0192851	0
1.0320	4.65373	5.52144	-0.185584	-3.33632	0
1.0327	-4.50715	2.77134	-0.185584	-5.47311	0
1.0333	-11.8359	3.99243	3.1692	-4.55707	0
1.0340	-10.0037	6.74253	3.47612	-3.64103	0
1.0347	-5.42324	2.77134	2.25555	-3.03162	0
1.0353	-2.67498	0.329163	3.47612	-1.81087	0
1.0360	0.0732871	3.07926	2.56248	-1.81087	0
1.0367	1.90546	3.07926	0.728059	-2.42221	0
1.0373	-0.549653	1.55025	1.34191	-3.33632	0
1.0380	-2.67498	4.90559	1.03499	-2.11558	0
1.0387	-0.842801	5.81875	-2.31979	0.325918	0
1.0393	0.0732871	2.77134	-3.54036	-0.590124	0
1.0400	-3.90254	1.55025	-2.31979	-3.03162	0
1.0407	-10.3152	2.1661	-3.84729	-1.81087	0
1.0413	-15.7934	1.24232	-5.67458	-1.50617	0
1.0420	-17.937	0.329163	-3.54036	-2.72691	0
1.0427	-14.8773	0.945016	-2.31979	0.0192851	0
1.0433	-8.17151	1.55025	-5.06786	1.54667	0
1.0440	-3.59107	1.85818	-7.509	-2.11558	0
1.0447	-6.02786	1.85818	-6.59536	-2.72691	0
1.0453	-10.0037	1.55025	-4.45401	-0.590124	0
1.0460	-10.9198	1.85818	-4.45401	-1.81087	0
1.0467	-14.2727	1.85818	-5.9815	-2.11558	0
1.0473	-20.9967	1.85818	-7.20207	-0.28542	0
1.0480	-21.9128	1.85818	-5.06786	-1.81087	0
1.0487	-18.2485	1.24232	-2.62672	-4.25237	0
1.0493	-15.5002	0.0212363	-2.01287	-2.42221	0
1.0500	-11.5244	0.329163	-1.09923	-0.894829	0
1.0507	-7.86004	1.24232	1.64884	-1.81087	0
1.0513	-4.50715	0.945016	1.64884	-1.81087	0
1.0520	1.90546	0.329163	0.728059	-0.894829	0
1.0527	6.77905	2.1661	2.86941	-0.894829	0
1.0533	6.48591	4.90559	5.00362	-2.11558	0
1.0540	6.48591	5.21351	6.83804	-2.11558	0
1.0547	10.1319	1.55025	9.27918	-0.590124	0
1.0553	14.1078	1.24232	7.13783	-1.20146	0
1.0560	17.1675	3.6845	2.56248	-2.72691	0
1.0567	16.5446	2.1661	4.08998	-1.81087	0
1.0573	13.1917	-0.583998	6.22419	-0.894829	0
1.0580	10.1319	2.46341	2.56248	-2.11558	0
1.0587	8.61123	3.6845	1.64884	-1.81087	0
1.0593	7.38367	-1.49716	4.69669	0.325918	0
1.0600	6.48591	-2.42094	3.47612	1.54667	0
1.0607	7.38367	1.24232	0.42827	2.15608	0
1.0613	9.21585	1.24232	0.121343	2.76741	0
1.0620	8.29976	-0.891925	-1.40615	1.85137	0
1.0627	6.48591	-1.19985	-4.45401	0.630623	0
1.0633	7.38367	-0.583998	-4.76093	3.37682	0
1.0640	7.69514	-0.276072	-4.76093	5.51361	0
1.0647	6.48591	-1.49716	-5.06786	1.54667	0
1.0653	9.52732	-2.11301	-4.15422	-0.894829	0
1.0660	13.1917	0.0212363	-3.23344	2.46078	0
1.0667	13.7963	2.46341	-2.93365	2.46078	0
1.0673	16.5446	3.6845	-3.54036	-2.72691	0
1.0680	16.5446	5.21351	-5.37479	-3.03162	0
1.0687	7.38367	4.90559	-5.06786	0.0192851	0
1.0693	1.59399	2.1661	-2.01287	0.630623	0
1.0700	4.65373	0.945016	-0.185584	0.630623	0
1.0707	7.69514	3.07926	-1.09923	1.85137	0
1.0713	9.21585	3.99243	-2.62672	1.54667	0
1.0720	13.5031	2.46341	-1.40615	1.54667	0
1.0727	18.0653	1.55025	1.94863	0.935328	0
1.0733	16.5446	2.46341	2.56248	-1.20146	0
1.0740	11.9641	3.07926	1.64884	0.935328	0
1.0747	8.61123	1.85818	4.38977	4.59757	0
1.0753	3.73764	1.24232	5.31055	2.76741	0
1.0760	-1.75889	3.07926	3.47612	1.24003	0
1.0767	2.19861	4.59766	3.78305	4.59757	0
1.0773	9.83879	3.99243	5.00362	4.29287	0
1.0780	10.7549	3.07926	4.38977	1.85137	0
1.0787	12.2756	3.6845	4.69669	5.20891	0
1.0793	15.6285	5.81875	1.94863	7.34377	0
1.0800	8.00661	5.21351	-3.23344	4.29287	0
1.0807	-1.75889	1.24232	-2.62672	4.29287	0
1.0813	-2.98645	-0.891925	0.42827	4.59757	0
1.0820	-6.33933	1.55025	-1.09923	1.54667	0
1.0827	-12.752	3.37657	-0.792299	1.85137	0
1.0833	-13.3566	2.1661	-1.09923	4.59757	0
1.0840	-12.4405	1.24232	-4.45401	3.37682	0
1.0847	-12.752	1.85818	-2.93365	2.76741	0
1.0853	-11.2312	3.37657	-0.185584	4.29287	0
1.0860	-11.8359	4.30035	-2.93365	3.68153	0
1.0867	-15.7934	3.6845	-3.84729	2.15608	0
1.0873	-17.6255	3.6845	-0.792299	0.935328	0
1.0880	-19.1646	4.90559	-1.09923	0.0192851	0
1.0887	-21.2899	4.90559	-3.54036	1.24003	0
1.0893	-21.2899	4.30035	-2.93365	2.76741	0
1.0900	-16.4163	6.4346	1.64884	0.935328	0
1.0907	-6.6508	9.48201	7.44476	0.630623	0
1.0913	2.82155	8.87678	6.22419	1.54667	0
1.0920	7.38367	7.65569	2.25555	-0.28542	0
1.0927	8.9227	7.34776	7.44476	-2.42221	0
1.0933	8.29976	6.12667	12.327	0.0192851	0
1.0940	5.86297	4.90559	8.66533	2.76741	0
1.0947	5.56982	6.4346	6.83804	1.54667	0
1.0953	5.56982	6.74253	8.05861	0.935328	0
1.0960	3.73764	3.6845	5.61033	1.54667	0
1.0967	3.42617	3.07926	5.61033	0.325918	0
1.0973	2.51008	4.90559	6.83804	-0.894829	0
1.0980	-1.46574	3.37657	3.78305	-0.590124	0
1.0987	-5.42324	-0.583998	3.47612	0.325918	0
1.0993	-6.6508	0.0212363	5.91726	0.0192851	0
1.1000	-6.33933	3.37657	3.1692	0.935328	0
1.1007	-4.19568	2.1661	0.42827	3.07212	0
1.1013	-3.59107	0.0212363	1.03499	3.68153	0
1.1020	-5.42324	2.46341	0.42827	2.76741	0
1.1027	-3.59107	4.90559	0.728059	1.85137	0
1.1033	0.989375	2.77134	0.42827	0.935328	0
1.1040	-0.842801	1.24232	-4.15422	-0.590124	0
1.1047	-6.02786	2.1661	-5.06786	1.24003	0
1.1053	-10.0037	2.77134	-1.09923	3.07212	0
1.1060	-16.4163	2.1661	-2.31979	0.0192851	0
1.1067	-26.475	0.637089	-6.59536	-2.72691	0
1.1073	-32.5761	-0.583998	-5.67458	-1.20146	0
1.1080	-34.7197	-0.276072	-3.23344	-0.590124	0
1.1087	-36.5519	2.1661	-2.93365	-1.50617	0
1.1093	-34.7197	4.30035	-2.01287	-1.50617	0
1.1100	-30.1393	4.59766	-0.49251	-2.72691	0
1.1107	-29.8462	3.99243	-0.185584	-1.81087	0
1.1113	-31.3669	5.52144	0.42827	0.0192851	0
1.1120	-28.3071	6.74253	1.64884	-3.03162	0
1.1127	-21.9128	5.52144	1.94863	-6.38916	0
1.1133	-17.3324	5.52144	2.25555	-1.81087	0
1.1140	-13.3566	5.52144	5.00362	1.85137	0
1.1147	-9.39907	3.6845	7.13783	-1.81087	0
1.1153	-4.50715	4.59766	5.31055	-3.64103	0
1.1160	0.0732871	7.34776	2.56248	-1.20146	0
1.1167	1.28252	3.07926	1.64884	0.0192851	0
1.1173	-1.46574	-3.3341	0.728059	-0.590124	0
1.1180	-1.75889	-4.24726	1.34191	-1.20146	0
1.1187	2.82155	-3.93933	0.728059	-2.11558	0
1.1193	4.34226	-6.0842	-1.09923	-1.81087	0
1.1200	1.59399	-5.77628	-1.71308	-1.20146	0
1.1207	2.19861	-4.86311	-3.54036	-0.894829	0
1.1213	5.25835	-6.0842	-8.42264	0.630623	0
1.1220	3.42617	-6.0842	-9.33628	0.630623	0
1.1227	0.0732871	-3.93933	-7.20207	-1.50617	0
1.1233	2.82155	-3.93933	-7.81592	-2.11558	0
1.1240	5.86297	-5.16042	-8.72957	-3.03162	0
1.1247	7.09052	-5.77628	-8.42264	-3.94766	0
1.1253	13.5031	-6.99736	-9.03649	-0.894829	0
1.1260	22.9572	-7.91052	-8.11571	1.54667	0
1.1267	25.394	-6.0842	-4.15422	-0.894829	0
1.1273	24.7894	-4.24726	-5.67458	-2.11558	0
1.1280	27.2261	-4.24726	-11.1707	-1.20146	0
1.1287	23.2686	-5.46835	-10.564	-2.72691	0
1.1293	11.671	-6.38151	-5.06786	-2.42221	0
1.1300	2.19861	-6.99736	-2.93365	-0.894829	0
1.1307	-2.67498	-6.0842	-3.54036	-2.42221	0
1.1313	-3.59107	-6.0842	-2.93365	-2.72691	0
1.1320	4.65373	-6.0842	-0.49251	-0.590124	0
1.1327	16.5446	-4.86311	2.56248	-1.81087	0
1.1333	21.125	-5.46835	3.78305	-3.64103	0
1.1340	19.8974	-6.99736	3.47612	-0.894829	0
1.1347	20.2089	-6.0842	4.38977	0.0192851	0
1.1353	19.6043	-5.16042	4.69669	-1.50617	0
1.1360	13.7963	-7.29467	4.08998	-1.50617	0
1.1367	2.82155	-6.68944	5.61033	0.0192851	0
1.1373	-4.50715	-6.0842	4.69669	0.630623	0
1.1380	-7.56689	-9.73685	1.64884	0.325918	0
1.1387	-12.1473	-11.2659	4.38977	0.630623	0
1.1393	-17.937	-7.29467	4.69669	1.54667	0
1.1400	-24.0382	-7.91052	-1.09923	1.24003	0
1.1407	-34.7197	-12.4869	-2.31979	-2.11558	0
1.1413	-43.8806	-13.1028	-1.09923	-3.64103	0
1.1420	-41.737	-12.179	-4.76093	-1.20146	0
1.1427	-34.4083	-11.8817	-4.76093	-0.590124	0
1.1433	-30.1393	-9.43954	-1.71308	-1.81087	0
1.1440	-25.8703	-8.51576	-5.67458	-1.20146	0
1.1447	-20.6853	-10.9579	-8.11571	-0.590124	0
1.1453	-17.937	-10.9579	-2.93365	-1.50617	0
1.1460	-15.5002	-10.0448	-2.31979	-3.03162	0
1.1467	-13.668	-12.7949	-5.67458	-5.16841	0
1.1473	-16.4163	-12.7949	-4.76093	-5.77782	0
1.1480	-22.206	-10.0448	-3.54036	-3.03162	0
1.1487	-24.6428	-11.5738	-4.45401	-3.33632	0
1.1493	-20.9967	-13.708	-4.15422	-4.86178	0
1.1500	-15.7934	-11.8817	-2.01287	-1.81087	0
1.1507	-12.4405	-8.82368	2.25555	0.325918	0
1.1513	-7.86004	-6.38151	4.08998	-2.72691	0
1.1520	-0.549653	-7.91052	1.94863	-3.64103	0
1.1527	4.65373	-10.9579	2.25555	-0.894829	0
1.1533	5.25835	-10.3527	5.00362	-1.20146	0
1.1540	5.25835	-9.73685	5.31055	-2.42221	0
1.1547	8.00661	-12.179	5.61033	-1.50617	0
1.1553	11.048	-10.0448	6.22419	-1.20146	0
1.1560	11.048	-5.16042	5.61033	-1.50617	0
1.1567	10.1319	-6.0842	5.91726	-0.28542	0
1.1573	10.4434	-7.29467	6.22419	0.325918	0
1.1580	10.7549	-5.46835	4.38977	-0.28542	0
1.1587	8.9227	-4.86311	4.08998	-0.894829	0
1.1593	7.38367	-4.55519	3.47612	0.630623	0
1.1600	7.09052	-4.24726	0.728059	1.54667	0
1.1607	8.61123	-6.99736	-1.09923	-0.28542	0
1.1613	11.9641	-8.51576	-1.09923	-2.72691	0
1.1620	14.4192	-6.99736	-0.185584	-0.590124	0
1.1627	12.8802	-5.77628	0.728059	2.76741	0
1.1633	10.1319	-4.86311	-2.93365	0.630623	0
1.1640	6.77905	-3.3341	-7.509	-4.55707	0
1.1647	-1.15427	-5.77628	-5.67458	-4.86178	0
1.1653	-11.5244	-9.73685	-2.01287	-1.50617	0
1.1660	-14.5841	-8.21845	-3.54036	-0.894829	0
1.1667	-11.8359	-6.38151	-3.84729	-2.42221	0
1.1673	-10.0037	-7.91052	-1.09923	-3.33632	0
1.1680	-4.81862	-6.99736	-0.185584	-3.33632	0
1.1687	4.65373	-3.64203	-1.40615	-1.81087	0
1.1693	10.7549	-3.64203	-1.71308	0.0192851	0
1.1700	10.7549	-3.64203	-0.185584	-1.81087	0
1.1707	10.1319	-0.583998	1.64884	-3.94766	0
1.1713	11.9641	-0.891925	0.728059	-2.72691	0
1.1720	15.9399	-4.24726	-0.185584	-1.20146	0
1.1727	20.5204	-2.42094	2.25555	-1.50617	0
1.1733	25.7054	1.24232	3.47612	-0.894829	0
1.1740	31.4951	1.24232	2.86941	0.325918	0
1.1747	34.5549	3.07926	5.00362	-0.28542	0
1.1753	30.579	5.21351	6.22419	0.0192851	0
1.1760	20.2089	3.6845	4.08998	1.54667	0
1.1767	6.17444	2.77134	2.56248	0.0192851	0
1.1773	-6.02786	3.07926	2.25555	-1.50617	0
1.1780	-13.668	-0.583998	-0.185584	0.0192851	0
1.1787	-18.5416	-3.93933	-1.09923	0.630623	0
1.1793	-21.2899	-1.49716	0.121343	0.0192851	0
1.1800	-20.0807	0.945016	0.728059	0.935328	0
1.1807	-17.937	1.24232	0.728059	2.15608	0
1.1813	-17.937	2.1661	-2.93365	0.630623	0
1.1820	-16.4163	0.0212363	-6.28843	0.0192851	0
1.1827	-13.9612	-2.71825	-5.06786	0.630623	0
1.1833	-12.752	-0.276072	-3.54036	-0.590124	0
1.1840	-10.6083	2.1661	-4.76093	-2.11558	0
1.1847	-6.33933	2.1661	-3.84729	-1.81087	0
1.1853	-3.90254	3.99243	-2.01287	-0.894829	0
1.1860	-3.59107	5.81875	-3.23344	-0.894829	0
1.1867	-0.842801	6.4346	-2.01287	0.0192851	0
1.1873	4.03079	8.26092	-0.185584	0.630623	0
1.1880	5.86297	7.65569	-2.31979	-2.42221	0
1.1887	4.65373	4.59766	-2.93365	-4.55707	0
1.1893	4.34226	4.59766	1.64884	-0.894829	0
1.1900	2.82155	5.21351	2.86941	2.46078	0
1.1907	-1.46574	6.4346	1.64884	-0.894829	0
1.1913	-2.67498	9.48201	1.64884	-3.64103	0
1.1920	-1.75889	9.48201	3.47612	-2.11558	0
1.1927	-1.75889	6.74253	4.69669	-1.81087	0
1.1933	-0.238183	8.56885	5.31055	-1.81087	0
1.1940	2.51008	9.48201	6.22419	-0.28542	0
1.1947	2.19861	8.56885	6.83804	-1.50617	0
1.1953	0.989375	9.78994	6.83804	-2.72691	0
1.1960	0.989375	10.4058	8.05861	0.630623	0
1.1967	4.65373	8.56885	7.44476	1.85137	0
1.1973	13.1917	9.78994	3.1692	-0.28542	0
1.1980	19.8974	8.56885	4.69669	1.24003	0
1.1987	21.125	4.30035	8.97225	3.68153	0
1.1993	24.7894	6.74253	4.38977	1.24003	0
1.2000	26.6215	8.56885	0.728059	-0.894829	0
1.2007	12.2756	4.30035	4.38977	1.24003	0
1.2013	-5.11177	4.90559	2.86941	1.24003	0
1.2020	-11.2312	9.48201	-1.71308	0.0192851	0
1.2027	-11.8359	7.96361	1.64884	1.85137	0
1.2033	-11.8359	5.21351	2.86941	2.76741	0
1.2040	-9.39907	5.21351	-1.71308	-0.894829	0
1.2047	-9.0876	4.30035	-2.01287	-0.894829	0
1.2053	-9.0876	3.99243	-0.185584	2.46078	0
1.2060	-8.17151	4.59766	-0.792299	2.15608	0
1.2067	-11.2312	3.37657	-0.792299	-0.590124	0
1.2073	-10.9198	3.6845	-0.792299	-2.72691	0
1.2080	-2.67498	5.21351	-1.09923	-4.25237	0
1.2087	-0.238183	3.07926	0.728059	-4.25237	0
1.2093	-5.73471	0.637089	2.56248	-1.81087	0
1.2100	-8.48298	2.77134	4.69669	0.325918	0
1.2107	-8.48298	5.21351	8.05861	0.630623	0
1.2113	-6.6508	4.90559	7.13783	0.935328	0
1.2120	-2.67498	3.07926	3.47612	0.935328	0
1.2127	-5.42324	0.637089	5.31055	0.325918	0
1.2133	-12.752	1.24232	9.27918	-0.894829	0
1.2140	-13.3566	3.07926	8.97225	-0.28542	0
1.2147	-8.17151	2.77134	8.05861	3.37682	0
1.2153	-6.33933	2.77134	9.88589	3.68153	0
1.2160	-6.6508	4.30035	11.1065	0.325918	0
1.2167	-6.33933	2.1661	8.97225	1.24003	0
1.2173	-5.42324	-0.276072	5.31055	2.76741	0
1.2180	-4.50715	3.07926	5.91726	0.325918	0
1.2187	-3.2796	5.81875	7.13783	2.15608	0
1.2193	0.0732871	3.07926	2.86941	5.81832	0
1.2200	3.73764	0.945016	-0.185584	3.98816	0
1.2207	5.56982	1.24232	2.25555	2.76741	0
1.2213	6.77905	1.24232	1.03499	5.20891	0
1.2220	10.7549	1.85818	-3.84729	5.51361	0
1.2227	18.0653	2.1661	-2.01287	4.29287	0
1.2233	24.1847	1.55025	-1.71308	3.37682	0
1.2240	23.8733	1.24232	-7.81592	0.0192851	0
1.2247	18.3767	0.329163	-8.42264	-1.20146	0
1.2253	11.9641	0.329163	-3.23344	0.935328	0
1.2260	5.56982	0.329163	-2.93365	0.0192851	0
1.2267	0.677905	-1.49716	-3.84729	-2.42221	0
1.2273	-4.50715	-3.3341	-3.23344	-1.20146	0
1.2280	-16.4163	-0.276072	-5.06786	-1.50617	0
1.2287	-30.1393	3.07926	-3.84729	-2.72691	0
1.2293	-38.3841	2.1661	-0.185584	-1.81087	0
1.2300	-41.737	0.637089	-0.792299	-0.894829	0
1.2307	-42.3599	0.945016	-2.01287	-1.20146	0
1.2313	-38.3841	2.1661	0.121343	0.0192851	0
1.2320	-31.0554	2.1661	0.728059	1.85137	0
1.2327	-25.5589	2.1661	-1.09923	0.325918	0
1.2333	-19.7692	2.1661	-0.792299	-1.81087	0
1.2340	-13.9612	1.55025	0.728059	-1.20146	0
1.2347	-8.48298	2.77134	1.94863	1.85137	0
1.2353	-2.67498	5.81875	1.03499	2.76741	0
1.2360	1.59399	4.30035	-2.62672	0.935328	0
1.2367	0.677905	-0.583998	-4.15422	0.325918	0
1.2373	-1.75889	-1.49716	-2.31979	0.935328	0
1.2380	0.366435	0.945016	-3.23344	1.54667	0
1.2387	5.56982	-0.583998	-6.28843	1.85137	0
1.2393	9.83879	-2.42094	-7.20207	1.24003	0
1.2400	11.048	-0.583998	-7.20207	-0.894829	0
1.2407	12.2756	0.0212363	-8.42264	-0.894829	0
1.2413	16.856	-1.49716	-9.33628	0.935328	0
1.2420	23.2686	-1.80509	-9.33628	1.54667	0
1.2427	28.4537	-2.42094	-11.7846	0.935328	0
1.2433	32.1181	-3.3341	-13.9188	1.85137	0
1.2440	33.9502	-2.42094	-12.6982	1.24003	0
1.2447	36.0756	-0.583998	-10.2571	-0.28542	0
1.2453	37.3031	-0.583998	-10.8638	0.0192851	0
1.2460	31.202	-1.49716	-10.2571	2.15608	0
1.2467	21.7296	0.0212363	-7.509	3.68153	0
1.2473	18.3767	3.07926	-7.81592	2.76741	0
1.2480	15.6285	3.99243	-8.42264	-0.28542	0
1.2487	6.77905	1.24232	-4.15422	-2.42221	0
1.2493	0.0732871	-0.276072	-2.31979	-0.894829	0
1.2500	-5.42324	2.1661	-4.45401	0.0192851	0
1.2507	-20.3738	4.30035	-4.15422	-0.894829	0
1.2513	-38.6956	1.55025	-0.792299	-0.894829	0
1.2520	-49.9818	-0.891925	-0.185584	0.0192851	0
1.2527	-53.9393	1.55025	-1.09923	0.935328	0
1.2533	-51.5025	3.07926	-1.40615	0.0192851	0
1.2540	-46.006	-1.49716	-0.49251	-1.81087	0
1.2547	-42.0485	-5.16042	1.64884	-1.50617	0
1.2553	-35.6358	-3.64203	2.56248	1.85137	0
1.2560	-25.5589	-3.02617	0.121343	2.76741	0
1.2567	-17.6255	-5.16042	-1.40615	0.0192851	0
1.2573	-12.1473	-5.16042	1.64884	-0.590124	0
1.2580	-6.33933	-1.49716	5.31055	2.15608	0
1.2587	-0.549653	0.945016	5.00362	3.68153	0
1.2593	4.03079	0.329163	1.94863	2.76741	0
1.2600	5.56982	-1.49716	-0.792299	1.24003	0
1.2607	3.42617	-2.11301	-2.01287	0.935328	0
1.2613	0.0732871	-1.19985	-0.792299	1.85137	0
1.2620	-1.75889	-1.19985	-0.792299	3.98816	0
1.2627	-1.46574	-3.3341	-5.06786	3.37682	0
1.2633	2.51008	-3.02617	-8.42264	0.325918	0
1.2640	4.34226	0.945016	-5.67458	0.0192851	0
1.2647	3.42617	1.24232	-3.84729	0.935328	0
1.2653	5.25835	-1.19985	-7.509	0.0192851	0
1.2660	8.29976	0.637089	-7.20207	-0.590124	0
1.2667	10.1319	2.77134	-2.31979	-0.28542	0
1.2673	11.048	0.329163	-2.01287	-2.72691	0
1.2680	9.52732	0.329163	-4.76093	-3.94766	0
1.2687	9.21585	2.1661	-2.62672	-1.81087	0
1.2693	13.7963	0.637089	1.34191	-0.894829	0
1.2700	17.7721	-0.276072	2.56248	-0.894829	0
1.2707	18.6882	4.90559	3.78305	0.325918	0
1.2713	22.9572	8.87678	3.78305	2.46078	0
1.2720	28.1422	7.34776	0.728059	1.85137	0
1.2727	29.0583	5.21351	1.94863	-3.03162	0
1.2733	29.0583	4.59766	7.13783	-5.77782	0
1.2740	30.8905	2.77134	8.05861	-2.42221	0
1.2747	33.0341	0.329163	7.13783	0.0192851	0
1.2753	34.2434	-0.891925	8.66533	-1.81087	0
1.2760	34.8663	-2.42094	8.66533	-1.50617	0
1.2767	34.8663	-2.42094	5.31055	-0.590124	0
1.2773	33.9502	-0.583998	4.69669	-2.72691	0
1.2780	29.0583	0.0212363	7.13783	-3.33632	0
1.2787	21.125	-1.49716	5.91726	-1.81087	0
1.2793	13.5031	-2.42094	1.03499	-2.72691	0
1.2800	7.38367	-1.49716	-0.185584	-3.33632	0
1.2807	2.19861	-0.891925	-0.185584	-3.64103	0
1.2813	-3.90254	-1.19985	-2.31979	-3.64103	0
1.2820	-9.0876	-2.11301	-2.01287	-1.81087	0
1.2827	-6.33933	-2.71825	3.78305	0.0192851	0
1.2833	2.82155	-0.583998	4.08998	0.0192851	0
1.2840	7.38367	2.1661	-3.84729	0.0192851	0
1.2847	4.34226	0.945016	-6.59536	0.325918	0
1.2853	2.19861	-2.42094	-2.62672	-0.894829	0
1.2860	1.90546	-2.42094	-0.792299	-2.72691	0
1.2867	-0.238183	-0.583998	-2.93365	-2.72691	0
1.2873	-1.46574	-0.276072	-2.93365	-1.81087	0
1.2880	-0.549653	1.55025	-1.09923	-2.72691	0
1.2887	-1.46574	3.37657	0.728059	-2.11558	0
1.2893	-0.842801	1.85818	2.56248	0.0192851	0
1.2900	2.82155	1.24232	2.86941	-0.894829	0
1.2907	4.03079	3.37657	3.78305	-3.64103	0
1.2913	1.90546	1.85818	6.83804	-1.20146	0
1.2920	-0.238183	-1.19985	8.05861	0.0192851	0
1.2927	-5.42324	0.637089	7.75168	-3.33632	0
1.2933	-14.5841	2.1661	7.13783	-3.64103	0
1.2940	-18.2485	1.24232	7.13783	0.0192851	0
1.2947	-12.752	1.85818	7.44476	0.935328	0
1.2953	-5.42324	2.1661	7.13783	-1.20146	0
1.2960	-2.67498	-1.49716	5.00362	-2.72691	0
1.2967	-5.11177	-4.24726	4.69669	-2.42221	0
1.2973	-7.86004	-2.42094	7.13783	-0.590124	0
1.2980	-6.33933	1.24232	6.22419	0.325918	0
1.2987	-5.11177	1.24232	1.94863	-1.81087	0
1.2993	-8.77613	-1.49716	1.64884	-2.72691	0
1.3000	-13.3566	-2.71825	2.86941	-0.590124	0
1.3007	-13.668	-0.583998	0.728059	0.630623	0
1.3013	-10.9198	-1.19985	-2.01287	-0.28542	0
1.3020	-7.56689	-4.24726	-2.31979	0.0192851	0
1.3027	-5.11177	-4.86311	-2.62672	-0.28542	0
1.3033	-4.81862	-2.42094	-5.37479	-3.03162	0
1.3040	-7.25542	-0.583998	-5.9815	-3.64103	0
1.3047	-9.0876	-0.583998	-5.06786	-0.28542	0
1.3053	-6.6508	-0.583998	-4.76093	0.935328	0
1.3060	-3.59107	0.329163	-2.93365	-1.20146	0
1.3067	-1.75889	1.24232	-0.185584	-2.72691	0
1.3073	6.17444	3.07926	-2.01287	-3.64103	0
1.3080	15.0238	5.81875	-4.45401	-4.25237	0
1.3087	15.6285	5.21351	-3.84729	-2.72691	0
1.3093	16.856	1.24232	-4.45401	-2.72691	0
1.3100	25.394	1.85818	-2.01287	-4.55707	0
1.3107	30.8905	5.52144	3.1692	-3.94766	0
1.3113	30.2859	5.81875	1.64884	-3.03162	0
1.3120	31.4951	3.99243	-1.71308	-2.72691	0
1.3127	35.1595	3.99243	0.728059	0.0192851	0
1.3133	31.8066	3.07926	2.25555	1.85137	0
1.3140	16.5446	2.1661	0.728059	-0.590124	0
1.3147	-0.549653	3.6845	3.47612	-2.72691	0
1.3153	-8.48298	4.59766	4.69669	-1.81087	0
1.3160	-13.9612	-0.276072	2.25555	0.0192851	0
1.3167	-20.3738	-4.24726	2.56248	1.85137	0
1.3173	-20.9967	-0.583998	2.86941	0.630623	0
1.3180	-19.4577	1.85818	1.03499	-1.81087	0
1.3187	-20.3738	-2.11301	3.1692	1.24003	0
1.3193	-15.7934	-2.71825	3.47612	5.20891	0
1.3200	-9.69221	0.329163	-2.01287	3.68153	0
1.3207	-12.752	0.329163	-2.93365	2.76741	0
1.3213	-15.5002	-1.49716	-0.792299	4.29287	0
1.3220	-11.8359	-1.49716	-3.84729	2.46078	0
1.3227	-9.39907	-1.80509	-4.76093	0.935328	0
1.3233	-8.48298	-1.19985	-1.40615	2.46078	0
1.3240	-6.33933	-1.19985	-2.93365	3.07212	0
1.3247	-6.33933	-3.02617	-6.89514	1.24003	0
1.3253	-7.86004	-3.3341	-4.76093	0.0192851	0
1.3260	-7.56689	-2.42094	-1.09923	0.0192851	0
1.3267	-6.33933	-1.80509	-1.09923	-0.28542	0
1.3273	-4.50715	1.24232	-2.31979	0.0192851	0
1.3280	-2.98645	3.07926	-3.84729	0.935328	0
1.3287	-4.19568	2.1661	-4.76093	1.54667	0
1.3293	-8.77613	3.07926	-4.45401	-0.894829	0
1.3300	-12.752	3.99243	-2.62672	-2.72691	0
1.3307	-14.2727	2.46341	-0.185584	0.0192851	0
1.3313	-13.668	2.46341	-0.185584	0.630623	0
1.3320	-11.8359	3.07926	-2.01287	-2.42221	0
1.3327	-8.77613	1.85818	-1.09923	-2.72691	0
[truncated: 31,768 more rows]
