# Supplementary material for: Identification of Haptic Based Guiding Using Hard Reins
Source: PLoS One. 2015 Jul 22;10(7):e0132020. doi: 10.1371/journal.pone.0132020 (PMC4511788; doi:10.1371/journal.pone.0132020)
Supplement: S4 File — (ZIP) [file pone.0132020.s004.zip › EMGData2/Subject13/T14/t14.txt]

0.0000	-1.52298	5.84568	-0.801733	3.69852	0
0.0007	-6.40636	5.22532	-2.01069	4.00452	0
0.0013	-5.79717	1.26457	2.55791	4.30718	0
0.0020	-3.66499	-1.78949	4.69586	2.78054	0
0.0027	-6.71096	1.57475	1.64164	2.17188	0
0.0033	-8.54836	6.44217	-0.801733	3.08654	0
0.0040	-7.02538	4.00846	1.33622	3.69852	0
0.0047	-8.24377	-0.882816	4.08502	3.69852	0
0.0053	-11.2897	0.644217	1.64164	4.30718	0
0.0060	-10.3759	4.31864	0.419955	2.17188	0
0.0067	-8.54836	1.88493	3.47418	0.0365861	0
0.0073	-7.63457	-1.47931	3.16875	2.17188	0
0.0080	-5.49257	0.0477198	1.0308	4.30718	0
0.0087	-2.142	1.26457	2.55791	1.86589	0
0.0093	-1.21839	-0.882816	2.86333	-0.269407	0
0.0100	-2.142	-3.31653	2.25249	1.25723	0
0.0107	-0.91379	-2.69617	5.30671	2.78054	0
0.0113	2.43677	0.0477198	4.08502	0.951239	0
0.0120	5.18797	0.0477198	-1.39985	-1.49005	0
0.0127	5.18797	-2.69617	-0.496311	-0.881393	0
0.0133	3.66499	-4.53338	1.94707	1.5599	0
0.0140	3.35056	-3.91302	-0.496311	1.86589	0
0.0147	3.66499	-4.53338	0.114533	0.0365861	0
0.0153	2.74137	-4.2232	1.94707	-0.269407	0
0.0160	0.609194	-2.69617	0.114533	1.86589	0
0.0167	-1.21839	-2.69617	-1.70527	3.39253	0
0.0173	-4.27418	-2.69617	-1.09443	3.08654	0
0.0180	-7.63457	-2.09967	-0.190889	2.17188	0
0.0187	-9.15756	-1.16914	0.114533	0.0365861	0
0.0193	-10.6805	2.17125	-1.70527	-3.01669	0
0.0200	-12.8225	4.31864	-1.39985	-2.7107	0
0.0207	-13.7363	2.79161	2.55791	0.951239	0
0.0213	-13.7363	2.48143	1.94707	0.0365861	0
0.0220	-12.5179	4.91514	0.114533	-1.79605	0
0.0227	-10.9851	6.75235	2.55791	-0.5754	0
0.0233	-9.15756	9.49624	1.94707	-0.881393	0
0.0240	-6.71096	10.1166	-2.31612	-2.7107	0
0.0247	-9.15756	4.91514	-1.39985	-0.881393	0
0.0253	-15.8685	0.0477198	2.25249	0.0365861	0
0.0260	-14.0409	-0.882816	2.55791	-2.40471	0
0.0267	-4.57878	-2.40985	3.16875	-3.32268	0
0.0273	-2.4466	-3.00635	2.55791	-2.7107	0
0.0280	-2.7512	-1.16914	-0.190889	-2.7107	0
0.0287	2.43677	-1.78949	-0.190889	-2.7107	0
0.0293	2.43677	-4.53338	0.419955	-3.93134	0
0.0300	-4.27418	-3.91302	-0.496311	-6.67863	0
0.0307	-6.40636	-0.262459	0.419955	-5.76397	0
0.0313	-6.10176	0.954396	-0.801733	-2.7107	0
0.0320	-7.32998	1.26457	-2.31612	-2.10204	0
0.0327	-4.88337	2.17125	-0.190889	-2.10204	0
0.0333	-0.91379	2.79161	0.419955	-1.79605	0
0.0340	-0.91379	5.5355	0.419955	-2.7107	0
0.0347	-0.609194	8.58957	4.39044	-3.62535	0
0.0353	3.35056	8.58957	3.47418	-3.62535	0
0.0360	4.57878	7.68289	-1.70527	-5.45798	0
0.0367	1.21839	6.75235	0.419955	-6.98462	0
0.0373	0.91379	2.48143	3.16875	-5.15199	0
0.0380	3.66499	-0.572638	-0.190889	-3.01669	0
0.0387	3.35056	1.57475	-0.190889	-3.62535	0
0.0393	1.52298	1.26457	1.33622	-3.32268	0
0.0400	1.21839	-1.78949	-1.09443	-2.10204	0
0.0407	1.21839	0.0477198	-1.70527	-3.32268	0
0.0413	3.04597	4.31864	-0.190889	-6.06664	0
0.0420	6.10176	3.69829	0.419955	-6.67863	0
0.0427	7.01555	1.26457	1.33622	-5.76397	0
0.0433	7.62475	1.57475	0.419955	-4.54333	0
0.0440	8.23394	1.26457	-2.31612	-4.54333	0
0.0447	7.92934	-0.882816	-1.70527	-5.76397	0
0.0453	8.53854	-3.31653	-0.496311	-5.45798	0
0.0460	9.15756	-4.84356	0.114533	-1.79605	0
0.0467	10.6805	-4.84356	2.25249	-0.5754	0
0.0473	15.2593	-3.31653	1.33622	-1.79605	0
0.0480	18.6099	-3.62671	-3.23238	-1.79605	0
0.0487	18.0007	-6.68077	-3.23238	-0.881393	0
0.0493	18.9145	-9.11448	1.0308	-2.40471	0
0.0500	20.1427	-11.8584	0.725377	-3.01669	0
0.0507	18.9145	-14.2921	-1.39985	-1.79605	0
0.0513	18.0007	-14.6023	-1.39985	-0.881393	0
0.0520	17.0869	-14.6023	-0.496311	-2.40471	0
0.0527	14.9547	-16.4395	-0.801733	-3.01669	0
0.0533	13.7265	-16.1293	-1.09443	-2.7107	0
0.0540	10.9851	-14.2921	-2.01069	-2.10204	0
0.0547	5.79717	-12.4787	-2.31612	-1.79605	0
0.0553	2.43677	-9.11448	-1.39985	-1.49005	0
0.0560	-2.142	-4.53338	-2.31612	-1.18406	0
0.0567	-6.40636	-2.40985	-2.31612	-0.269407	0
0.0573	-0.609194	-2.09967	0.419955	1.25723	0
0.0580	5.49257	-1.78949	1.33622	0.951239	0
0.0587	0.91379	0.644217	-0.496311	0.0365861	0
0.0593	-4.27418	5.5355	-2.31612	0.645246	0
0.0600	-5.49257	9.20992	-2.92696	0.951239	0
0.0607	-8.85296	7.68289	-2.62154	0.0365861	0
0.0613	-12.2133	3.10179	-1.70527	0.951239	0
0.0620	-11.5943	1.57475	-1.39985	2.78054	0
0.0627	-9.76675	3.69829	-0.496311	2.17188	0
0.0633	-7.02538	4.62882	0.419955	0.951239	0
0.0640	-4.88337	0.954396	-0.496311	0.339253	0
0.0647	-4.88337	-1.78949	-1.39985	-0.881393	0
0.0653	-4.27418	-0.882816	-0.496311	-1.49005	0
0.0660	-3.05579	-1.47931	-0.190889	0.339253	0
0.0667	-3.36039	-4.53338	0.419955	2.17188	0
0.0673	-2.142	-5.44006	0.114533	0.645246	0
0.0680	0.609194	-2.40985	-1.39985	-0.5754	0
0.0687	2.13218	-1.16914	-2.31612	0.951239	0
0.0693	5.79717	-3.31653	-1.39985	1.5599	0
0.0700	8.23394	-5.44006	-0.190889	1.5599	0
0.0707	8.23394	-6.68077	0.725377	4.61318	0
0.0713	11.5943	-5.44006	-2.31612	5.22516	0
0.0720	13.4219	-2.40985	-5.98118	-0.881393	0
0.0727	10.3759	-3.31653	-3.23238	-3.93134	0
0.0733	9.15756	-7.89763	0.114533	-1.49005	0
0.0740	9.46215	-7.27727	-2.31612	0.0365861	0
0.0747	7.92934	-3.62671	-3.23238	0.339253	0
0.0753	10.3759	-4.2232	-2.31612	1.5599	0
0.0760	13.4219	-5.15374	-4.45407	1.5599	0
0.0767	7.92934	-2.69617	-4.45407	0.951239	0
0.0773	0.609194	-4.2232	-2.31612	1.5599	0
0.0780	-4.27418	-8.8043	-2.31612	2.78054	0
0.0787	-7.63457	-8.20781	-3.84323	3.39253	0
0.0793	-5.79717	-5.44006	-4.14865	3.08654	0
0.0800	-2.7512	-6.37059	-3.84323	3.08654	0
0.0807	-0.91379	-6.37059	-3.23238	4.91917	0
0.0813	1.52298	-3.91302	-3.23238	7.05447	0
0.0820	0.609194	-3.00635	-0.801733	5.52783	0
0.0827	0.609194	-3.00635	2.55791	2.47788	0
0.0833	7.32015	-0.882816	-1.09443	2.78054	0
0.0840	7.62475	0.357899	-8.11914	5.83382	0
0.0847	-3.05579	-0.882816	-6.2866	6.44581	0
0.0853	-5.79717	-0.882816	-0.801733	5.22516	0
0.0860	-4.27418	-0.882816	-1.39985	5.83382	0
0.0867	-10.0713	-0.882816	-3.23238	6.44581	0
0.0873	-9.46215	0.644217	-2.31612	3.69852	0
0.0880	-4.57878	1.88493	-1.70527	2.17188	0
0.0887	-10.0713	0.954396	-0.496311	4.61318	0
0.0893	-14.9547	2.79161	1.0308	5.52783	0
0.0900	-10.3759	6.75235	0.419955	3.69852	0
0.0907	-10.0713	5.5355	1.0308	2.78054	0
0.0913	-13.1271	4.62882	1.94707	4.61318	0
0.0920	-13.1271	6.75235	1.64164	6.13981	0
0.0927	-14.0409	3.38811	0.725377	4.61318	0
0.0933	-10.6805	-0.262459	0.419955	2.78054	0
0.0940	-3.96958	6.15586	1.0308	4.00452	0
0.0947	-4.27418	11.6436	3.16875	4.91917	0
0.0953	-4.88337	8.27939	2.25249	3.69852	0
0.0960	1.52298	5.84568	-2.62154	2.78054	0
0.0967	2.13218	5.5355	-3.53781	2.47788	0
0.0973	-2.4466	2.48143	-0.496311	2.78054	0
0.0980	-2.142	1.26457	-0.496311	3.69852	0
0.0987	-1.21839	3.10179	-1.39985	2.78054	0
0.0993	-0.91379	3.38811	-0.190889	0.951239	0
0.1000	1.52298	1.88493	0.114533	1.25723	0
0.1007	3.35056	0.0477198	-0.801733	1.86589	0
0.1013	3.96958	2.17125	-0.190889	-0.5754	0
0.1020	7.01555	4.31864	0.114533	-1.49005	0
0.1027	8.85296	1.26457	-0.801733	1.86589	0
0.1033	7.32015	-0.572638	0.419955	2.78054	0
0.1040	4.57878	0.954396	2.55791	0.951239	0
0.1047	2.74137	-0.572638	2.55791	0.951239	0
0.1053	3.35056	-1.47931	1.64164	1.86589	0
0.1060	2.74137	2.79161	2.25249	1.86589	0
0.1067	0.304597	3.38811	3.16875	3.08654	0
0.1073	2.43677	0.644217	2.25249	1.86589	0
0.1080	4.88337	2.79161	0.114533	-1.79605	0
0.1087	0	4.31864	0.419955	-1.18406	0
0.1093	-3.36039	2.48143	3.16875	0.951239	0
0.1100	-2.142	2.48143	3.7796	0.645246	0
0.1107	-3.96958	3.69829	1.94707	1.25723	0
0.1113	-3.96958	3.69829	2.25249	2.47788	0
0.1120	0.304597	4.62882	3.47418	1.25723	0
0.1127	-0.304597	3.69829	3.16875	0.951239	0
0.1133	-2.7512	2.48143	2.55791	2.78054	0
0.1140	-0.91379	3.10179	2.25249	0.645246	0
0.1147	-0.304597	2.48143	1.33622	-3.01669	0
0.1153	0.609194	0.644217	0.725377	-1.49005	0
0.1160	4.88337	2.48143	1.0308	1.86589	0
0.1167	5.79717	2.17125	1.33622	1.25723	0
0.1173	3.35056	-3.62671	1.94707	-0.881393	0
0.1180	3.35056	-6.68077	3.16875	-0.269407	0
0.1187	1.52298	-4.53338	4.08502	1.5599	0
0.1193	-0.609194	-2.40985	2.25249	-0.269407	0
0.1200	-1.52298	-2.69617	-0.801733	-3.62535	0
0.1207	-7.32998	-3.62671	-1.39985	-3.32268	0
0.1213	-15.8685	-5.44006	0.419955	0.0365861	0
0.1220	-17.7059	-5.44006	1.94707	-0.5754	0
0.1227	-18.3151	-3.62671	2.55791	-3.62535	0
0.1233	-24.4169	-3.62671	-0.190889	-3.93134	0
0.1240	-28.3865	-4.53338	-2.31612	-2.10204	0
0.1247	-27.7773	-3.62671	0.419955	-2.10204	0
0.1253	-25.9399	-0.882816	2.55791	-2.40471	0
0.1260	-22.2749	-1.16914	0.419955	-1.79605	0
0.1267	-16.7823	-4.84356	-0.496311	-3.01669	0
0.1273	-15.8685	-6.68077	0.725377	-5.45798	0
0.1280	-18.9243	-5.75024	0.725377	-5.15199	0
0.1287	-19.5335	-3.62671	0.419955	-1.79605	0
0.1293	-16.4777	-3.00635	1.0308	0.0365861	0
0.1300	-14.6501	-4.53338	1.33622	-1.49005	0
0.1307	-13.1271	-3.62671	1.64164	-1.79605	0
0.1313	-9.46215	0.954396	0.419955	0.0365861	0
0.1320	-8.54836	1.88493	-2.31612	0.951239	0
0.1327	-13.1271	-3.31653	-1.39985	-0.5754	0
0.1333	-18.9243	-5.44006	-0.190889	-1.49005	0
0.1340	-20.7519	-0.262459	-1.09443	-1.18406	0
0.1347	-19.5335	3.69829	-2.01069	-0.881393	0
0.1353	-17.7059	1.88493	-2.62154	-1.49005	0
0.1360	-17.7059	-0.882816	-3.23238	-1.79605	0
0.1367	-15.8685	0.357899	-2.01069	-0.881393	0
0.1373	-12.2133	2.17125	-2.31612	-0.881393	0
0.1380	-10.3759	0.954396	-4.14865	-2.10204	0
0.1387	-10.6805	0.0477198	-3.23238	-3.62535	0
0.1393	-7.63457	-0.882816	-1.39985	-3.93134	0
0.1400	-4.27418	-5.44006	-2.62154	-4.846	0
0.1407	-3.05579	-6.37059	-4.14865	-5.15199	0
0.1413	1.21839	-1.16914	-3.53781	-3.32268	0
0.1420	4.88337	0.0477198	-0.496311	-2.40471	0
0.1427	4.88337	-3.62671	1.33622	-3.01669	0
0.1433	9.15756	-1.47931	-0.190889	-2.10204	0
0.1440	15.8685	0.954396	-2.31612	-1.79605	0
0.1447	13.4219	-3.91302	-2.31612	-4.23734	0
0.1453	7.01555	-7.89763	-1.70527	-4.54333	0
0.1460	6.10176	-8.20781	-1.09443	-0.881393	0
0.1467	7.01555	-7.89763	-0.801733	-3.62535	0
0.1473	6.10176	-4.53338	-3.23238	-8.50793	0
0.1480	6.10176	-0.572638	-3.84323	-5.76397	0
0.1487	7.32015	-0.882816	-0.801733	-1.79605	0
0.1493	7.32015	-0.572638	-1.09443	-3.62535	0
0.1500	4.88337	2.79161	-2.92696	-4.846	0
0.1507	0	4.31864	-0.496311	-4.23734	0
0.1513	-2.4466	4.62882	-0.190889	-5.45798	0
0.1520	-0.91379	5.84568	-4.14865	-3.93134	0
0.1527	1.52298	5.5355	-5.06492	-0.881393	0
0.1533	2.43677	4.91514	-2.31612	-3.62535	0
0.1540	0.609194	7.37271	-0.190889	-6.06664	0
0.1547	-1.21839	8.27939	1.33622	-4.846	0
0.1553	1.21839	6.44217	0.114533	-4.846	0
0.1560	3.35056	5.5355	-2.31612	-4.54333	0
0.1567	0	4.91514	-2.31612	-2.10204	0
0.1573	-2.142	0.644217	-0.496311	-2.7107	0
0.1580	-0.304597	-1.47931	0.419955	-4.846	0
0.1587	-0.304597	1.57475	-0.801733	-3.93134	0
0.1593	-3.05579	2.17125	-2.01069	-4.54333	0
0.1600	-3.05579	-1.47931	-0.801733	-4.846	0
0.1607	-1.21839	-1.78949	1.0308	-0.881393	0
0.1613	3.66499	0.954396	-0.496311	-0.5754	0
0.1620	8.53854	-0.572638	-2.62154	-4.54333	0
0.1627	6.71096	-3.62671	-1.70527	-4.54333	0
0.1633	2.13218	-3.00635	1.0308	-2.10204	0
0.1640	3.35056	-3.62671	0.419955	-2.7107	0
0.1647	7.92934	-7.89763	-3.23238	-4.54333	0
0.1653	10.0713	-7.27727	-5.06492	-4.846	0
0.1660	12.2035	-2.40985	-2.92696	-3.93134	0
0.1667	15.5639	-1.16914	-3.23238	-2.40471	0
0.1673	19.8381	-0.882816	-6.2866	-3.62535	0
0.1680	21.6657	1.88493	-7.81371	-6.37263	0
0.1687	18.0007	-1.47931	-6.89745	-4.846	0
0.1693	13.4219	-5.75024	-5.37034	-2.40471	0
0.1700	12.5081	-3.62671	-2.01069	-4.23734	0
0.1707	11.8989	-1.78949	-1.70527	-6.37263	0
0.1713	11.5943	-2.40985	-5.98118	-4.846	0
0.1720	13.4219	1.57475	-6.2866	-4.23734	0
0.1727	13.7265	2.79161	-1.39985	-4.54333	0
0.1733	14.3455	0.357899	-0.496311	-3.01669	0
0.1740	15.8685	2.48143	-5.06492	-1.18406	0
0.1747	13.1173	5.22532	-6.2866	-1.18406	0
0.1753	10.0713	3.69829	-5.06492	-2.7107	0
0.1760	10.6805	5.22532	-6.2866	-4.54333	0
0.1767	11.2897	7.68289	-6.2866	-5.45798	0
0.1773	10.6805	4.91514	-2.62154	-4.23734	0
0.1780	12.2035	3.69829	0.419955	-2.7107	0
0.1787	14.3455	7.06253	1.33622	-1.79605	0
0.1793	15.5639	7.96921	-1.39985	-0.881393	0
0.1800	15.2593	5.5355	-4.45407	-1.79605	0
0.1807	12.5081	4.62882	-3.53781	-3.62535	0
0.1813	8.53854	4.62882	-0.496311	-4.54333	0
0.1820	7.01555	3.69829	-1.39985	-4.23734	0
0.1827	8.53854	2.79161	-1.70527	-2.7107	0
0.1833	10.6805	0.0477198	2.55791	0.339253	0
0.1840	9.76675	-3.91302	3.16875	1.86589	0
0.1847	7.01555	-3.62671	-2.01069	0.645246	0
0.1853	8.85296	0.0477198	-3.84323	-0.5754	0
0.1860	13.4219	-1.78949	-0.190889	0.951239	0
0.1867	14.6501	-6.37059	-0.496311	2.17188	0
0.1873	15.2593	-5.75024	-2.92696	0.0365861	0
0.1880	17.0869	-3.62671	-0.496311	-3.62535	0
0.1887	16.1731	-5.15374	0.725377	-4.846	0
0.1893	14.9547	-4.2232	-2.62154	-3.93134	0
0.1900	16.4777	-2.09967	-0.190889	-1.18406	0
0.1907	17.0869	-3.62671	8.36093	2.17188	0
0.1913	17.0869	-1.16914	7.75008	2.78054	0
0.1920	19.2289	2.79161	1.33622	0.951239	0
0.1927	18.9145	-1.78949	1.94707	1.25723	0
0.1933	15.5639	-7.58745	4.39044	1.86589	0
0.1940	14.3455	-3.62671	2.25249	1.5599	0
0.1947	13.4219	-1.78949	1.33622	2.47788	0
0.1953	11.2897	-4.84356	2.55791	3.39253	0
0.1960	7.92934	-3.62671	2.55791	1.86589	0
0.1967	1.52298	-1.16914	2.86333	1.86589	0
0.1973	-2.7512	-2.40985	3.16875	3.08654	0
0.1980	-0.91379	-0.882816	2.55791	3.69852	0
0.1987	0	0.954396	0.419955	2.47788	0
0.1993	-0.609194	-1.47931	-1.39985	0.951239	0
0.2000	2.74137	-2.40985	-0.190889	0.645246	0
0.2007	4.57878	0.357899	2.25249	0.0365861	0
0.2013	1.82758	1.26457	1.33622	-2.40471	0
0.2020	1.52298	0.0477198	-0.496311	-3.01669	0
0.2027	2.74137	0.0477198	0.114533	-0.5754	0
0.2033	5.49257	0.0477198	0.114533	-0.269407	0
0.2040	10.3759	-1.16914	-0.801733	-3.62535	0
0.2047	7.01555	-4.84356	0.419955	-3.62535	0
0.2053	-3.66499	-6.37059	2.25249	1.25723	0
0.2060	-3.66499	-5.75024	1.33622	2.78054	0
0.2067	3.35056	-6.37059	-0.801733	0.645246	0
0.2073	3.35056	-6.37059	-0.496311	-0.881393	0
0.2080	0.91379	-3.62671	1.94707	0.0365861	0
0.2087	0.304597	-2.40985	2.86333	0.951239	0
0.2093	-2.142	-2.09967	2.25249	0.951239	0
0.2100	-1.52298	-1.16914	2.25249	-0.881393	0
0.2107	0.609194	-0.882816	2.55791	-0.881393	0
0.2113	-1.52298	0.954396	4.69586	0.951239	0
0.2120	-1.21839	2.79161	5.91755	0.645246	0
0.2127	2.43677	0.644217	2.86333	-0.881393	0
0.2133	2.13218	0.0477198	0.419955	0.0365861	0
0.2140	0.609194	2.79161	2.25249	0.0365861	0
0.2147	2.74137	2.79161	3.47418	-1.79605	0
0.2153	4.57878	2.79161	1.64164	-2.7107	0
0.2160	4.57878	5.5355	0.725377	-4.23734	0
0.2167	2.43677	2.48143	0.419955	-3.93134	0
0.2173	-0.304597	-4.53338	-1.39985	-0.881393	0
0.2180	0.91379	-6.37059	-0.801733	0.0365861	0
0.2187	3.04597	-5.44006	0.725377	-1.18406	0
0.2193	2.13218	-4.84356	0.725377	-0.269407	0
0.2200	3.35056	-5.44006	-1.09443	0.0365861	0
0.2207	7.62475	-6.96709	-2.31612	-1.79605	0
0.2213	9.15756	-7.27727	-2.31612	-1.79605	0
0.2220	8.23394	-6.37059	-0.190889	0.645246	0
0.2227	5.18797	-5.44006	1.0308	0.0365861	0
0.2233	-0.91379	-4.2232	-1.39985	-1.49005	0
0.2240	-3.96958	-3.00635	-2.31612	0.0365861	0
0.2247	-3.05579	-0.882816	0.419955	2.78054	0
0.2253	-5.79717	2.79161	1.0308	1.86589	0
0.2260	-10.9851	2.79161	-1.09443	0.645246	0
0.2267	-10.3759	4.00846	0.419955	1.86589	0
0.2273	-5.79717	11.0233	1.0308	2.78054	0
0.2280	-4.57878	14.6977	-4.45407	2.78054	0
0.2287	-7.63457	10.1166	-6.89745	3.39253	0
0.2293	-9.46215	7.37271	-1.70527	1.25723	0
0.2300	-7.63457	5.84568	-1.09443	0.339253	0
0.2307	-7.63457	4.00846	-5.06492	3.39253	0
0.2313	-10.0713	5.5355	-4.14865	4.30718	0
0.2320	-10.6805	4.62882	-0.496311	3.08654	0
0.2327	-8.54836	-0.572638	-0.190889	3.69852	0
0.2333	-6.10176	1.88493	-1.09443	2.17188	0
0.2340	-4.57878	6.44217	-1.39985	-0.881393	0
0.2347	-2.7512	2.17125	-2.92696	0.951239	0
0.2353	0.609194	-2.09967	-2.62154	4.61318	0
0.2360	3.35056	0.0477198	-2.31612	3.69852	0
0.2367	2.74137	0.954396	-4.14865	1.25723	0
0.2373	1.21839	-0.882816	-5.06492	0.0365861	0
0.2380	0.91379	-2.09967	-2.31612	0.339253	0
0.2387	1.21839	-2.69617	-0.801733	3.08654	0
0.2393	2.13218	-1.16914	-3.53781	4.61318	0
0.2400	3.04597	0.357899	-5.67576	1.86589	0
0.2407	0.609194	-1.78949	-4.14865	0.0365861	0
0.2413	-1.83741	-4.2232	-2.31612	0.0365861	0
0.2420	-1.83741	-6.06042	-2.31612	0.951239	0
0.2427	-3.36039	-8.8043	-2.01069	3.08654	0
0.2433	-6.71096	-8.20781	-0.496311	4.30718	0
0.2440	-7.63457	-4.84356	-1.39985	2.47788	0
0.2447	-5.18797	-5.44006	-3.84323	1.86589	0
0.2453	-1.52298	-8.49413	-2.31612	2.78054	0
0.2460	0.91379	-9.11448	-0.496311	2.17188	0
0.2467	0.609194	-6.96709	-3.23238	1.5599	0
0.2473	1.52298	-3.62671	-4.75949	2.78054	0
0.2480	3.35056	-1.78949	-2.01069	3.39253	0
0.2487	1.52298	-3.31653	-1.70527	3.08654	0
0.2493	-0.91379	-3.00635	-3.84323	3.08654	0
0.2500	-1.21839	0.954396	-2.31612	3.69852	0
0.2507	-1.52298	2.79161	-1.09443	5.52783	0
0.2513	0.609194	4.62882	-3.84323	4.91917	0
0.2520	4.27418	7.68289	-5.67576	1.86589	0
0.2527	3.35056	8.89974	-5.37034	2.17188	0
0.2533	-1.52298	8.27939	-6.2866	4.91917	0
0.2540	-7.93917	9.20992	-6.2866	3.69852	0
0.2547	-16.7823	10.1166	-3.84323	2.78054	0
0.2553	-23.1985	11.0233	-2.31612	5.52783	0
0.2560	-25.9399	9.80642	-4.14865	5.52783	0
0.2567	-28.6911	7.96921	-4.75949	2.78054	0
0.2573	-28.9957	7.96921	-3.23238	3.69852	0
0.2580	-27.7773	7.96921	-4.45407	3.39253	0
0.2587	-25.9399	7.06253	-7.50829	0.339253	0
0.2593	-18.6197	5.84568	-4.45407	0.951239	0
0.2600	-8.85296	2.79161	-0.496311	3.08654	0
0.2607	-6.71096	1.88493	-3.53781	1.5599	0
0.2613	-8.85296	5.84568	-5.98118	-0.5754	0
0.2620	-8.54836	5.5355	-0.496311	0.951239	0
0.2627	-7.02538	1.26457	2.86333	2.78054	0
0.2633	-3.96958	1.88493	-0.190889	1.86589	0
0.2640	-0.91379	1.88493	-3.23238	0.0365861	0
0.2647	-3.66499	-2.69617	-3.23238	0.0365861	0
0.2653	-7.63457	-2.69617	-0.496311	1.86589	0
0.2660	-4.57878	0.0477198	2.25249	3.69852	0
0.2667	-1.21839	-1.16914	0.419955	2.47788	0
0.2673	-2.4466	-0.882816	-2.62154	0.339253	0
0.2680	-3.96958	-0.882816	-1.39985	0.0365861	0
0.2687	-3.96958	-5.75024	-0.496311	1.25723	0
0.2693	-3.66499	-6.37059	-2.31612	0.339253	0
0.2700	-2.7512	-2.69617	-2.31612	-0.269407	0
0.2707	-2.7512	-4.2232	-0.496311	2.78054	0
0.2713	-1.83741	-7.58745	1.33622	6.44581	0
0.2720	3.35056	-7.27727	3.16875	4.61318	0
0.2727	8.53854	-7.27727	2.25249	2.47788	0
0.2733	7.62475	-7.89763	-1.09443	2.47788	0
0.2740	5.18797	-6.06042	-0.190889	1.86589	0
0.2747	7.92934	-3.00635	4.08502	3.39253	0
0.2753	10.6805	-2.09967	3.16875	5.52783	0
0.2760	8.53854	-2.40985	-2.62154	0.951239	0
0.2767	5.49257	-2.09967	-2.62154	-4.23734	0
0.2773	3.66499	-3.91302	2.86333	-2.7107	0
0.2780	0.304597	-6.96709	3.47418	0.951239	0
0.2787	-1.83741	-7.27727	1.33622	2.17188	0
0.2793	-1.21839	-5.44006	2.55791	0.951239	0
0.2800	-1.21839	-4.53338	2.86333	-1.49005	0
0.2807	-2.142	-2.69617	0.725377	-1.79605	0
0.2813	0.609194	-0.882816	0.419955	0.0365861	0
0.2820	0.304597	-0.882816	0.114533	-0.881393	0
0.2827	-3.96958	-0.882816	0.419955	-2.7107	0
0.2833	-3.05579	0.0477198	5.91755	-1.79605	0
0.2840	4.27418	0.357899	6.22297	-0.5754	0
0.2847	7.01555	1.57475	-0.190889	-1.79605	0
0.2853	3.35056	3.38811	-0.801733	-1.49005	0
0.2860	-0.304597	1.88493	5.00129	1.5599	0
0.2867	1.82758	1.57475	6.83382	2.17188	0
0.2873	6.10176	6.15586	5.00129	-0.5754	0
0.2880	3.66499	7.68289	2.55791	-2.10204	0
0.2887	-3.96958	3.69829	0.725377	-1.79605	0
0.2893	-6.71096	1.26457	1.33622	-2.10204	0
0.2900	-5.49257	0.0477198	3.16875	-0.881393	0
0.2907	-7.32998	-0.262459	2.55791	0.951239	0
0.2913	-10.3759	2.79161	1.64164	0.0365861	0
0.2920	-11.8989	3.69829	1.64164	-2.10204	0
0.2927	-11.5943	1.57475	1.33622	-1.49005	0
0.2933	-9.46215	3.69829	0.114533	0.0365861	0
0.2940	-8.85296	7.06253	-2.01069	-0.269407	0
0.2947	-10.9851	3.69829	-1.39985	-2.40471	0
0.2953	-9.46215	1.88493	1.33622	-3.32268	0
0.2960	-5.49257	4.91514	0.114533	-1.49005	0
0.2967	-4.88337	6.75235	-2.62154	0.951239	0
0.2973	-6.71096	6.44217	-0.496311	0.951239	0
0.2980	-8.24377	6.44217	3.47418	-0.269407	0
0.2987	-9.46215	5.5355	4.69586	-0.269407	0
0.2993	-7.02538	4.62882	2.86333	-0.269407	0
0.3000	-2.142	6.44217	-0.190889	-1.79605	0
0.3007	-1.21839	7.37271	-1.09443	-1.18406	0
0.3013	-1.21839	3.69829	0.419955	0.339253	0
0.3020	0.609194	-0.882816	0.419955	-1.79605	0
0.3027	3.96958	-1.47931	-1.09443	-4.54333	0
0.3033	6.71096	-0.262459	0.114533	-3.01669	0
0.3040	4.57878	-2.69617	0.725377	-2.7107	0
0.3047	0.91379	-5.44006	-0.496311	-4.23734	0
0.3053	2.43677	-3.00635	1.33622	-2.40471	0
0.3060	3.96958	-2.09967	4.08502	0.645246	0
0.3067	2.43677	-5.44006	1.94707	0.0365861	0
0.3073	5.18797	-5.75024	0.419955	-1.79605	0
0.3080	9.46215	-4.53338	3.16875	-2.10204	0
0.3087	8.53854	-6.37059	3.47418	-1.49005	0
0.3093	7.32015	-8.20781	1.33622	-0.269407	0
0.3100	5.79717	-8.8043	5.30671	-1.79605	0
0.3107	1.21839	-9.71098	10.1935	-3.62535	0
0.3113	0.304597	-7.27727	5.61213	-2.40471	0
0.3120	2.74137	-4.53338	-1.39985	-3.62535	0
0.3127	0	-8.20781	0.114533	-7.28729	0
0.3133	-4.88337	-10.9517	3.16875	-6.06664	0
0.3140	-5.49257	-6.68077	1.33622	-1.79605	0
0.3147	-5.49257	-4.53338	-1.70527	-0.881393	0
0.3153	-7.63457	-7.27727	-1.39985	-0.5754	0
0.3160	-10.3759	-5.44006	0.419955	-1.18406	0
0.3167	-13.4317	-0.262459	-0.801733	-4.54333	0
0.3173	-17.4013	3.10179	-2.92696	-4.23734	0
0.3180	-19.5335	4.62882	-1.39985	-2.10204	0
0.3187	-18.0105	5.5355	3.16875	-3.62535	0
0.3193	-14.9547	5.5355	2.55791	-3.32268	0
0.3200	-9.76675	5.5355	-1.09443	-0.881393	0
0.3207	-4.88337	6.44217	-1.70527	-1.79605	0
0.3213	-4.88337	6.15586	-0.190889	-3.32268	0
0.3220	-8.54836	5.22532	1.33622	-2.7107	0
0.3227	-11.2897	6.44217	1.94707	-1.79605	0
0.3233	-9.46215	7.37271	-1.39985	-1.18406	0
0.3240	-5.18797	5.5355	-4.14865	-3.01669	0
0.3247	-6.71096	2.79161	-1.39985	-5.15199	0
0.3253	-8.24377	0.357899	0.419955	-2.7107	0
0.3260	-2.4466	-2.40985	-0.496311	1.25723	0
0.3267	1.82758	-3.62671	-1.39985	0.0365861	0
0.3273	-2.142	-3.00635	-1.39985	-2.7107	0
0.3280	-4.88337	-3.62671	-1.39985	-1.79605	0
0.3287	-1.83741	-4.53338	-0.190889	-0.5754	0
0.3293	0.304597	-6.37059	1.94707	0.339253	0
0.3300	0.304597	-7.27727	1.94707	2.78054	0
0.3307	-0.609194	-6.68077	-0.496311	4.91917	0
0.3313	0	-7.27727	-3.84323	4.30718	0
0.3320	3.35056	-9.11448	-3.84323	3.39253	0
0.3327	6.71096	-9.42466	-0.190889	4.00452	0
0.3333	7.92934	-9.11448	0.419955	3.08654	0
0.3340	6.71096	-9.71098	-0.496311	1.86589	0
0.3347	4.27418	-7.58745	-0.190889	3.39253	0
0.3353	6.10176	-4.53338	-2.92696	4.30718	0
0.3360	7.32015	-3.31653	-7.81371	1.86589	0
0.3367	1.52298	-3.00635	-5.06492	2.17188	0
0.3373	-4.88337	-0.882816	1.33622	3.08654	0
0.3380	-8.85296	2.79161	-1.09443	0.951239	0
0.3387	-13.1271	3.38811	-5.98118	0.645246	0
0.3393	-8.54836	0.357899	-5.67576	4.00452	0
0.3400	0	0.0477198	-3.84323	5.22516	0
0.3407	-2.142	2.17125	-5.06492	3.39253	0
0.3413	-5.79717	1.88493	-6.59203	1.86589	0
0.3420	-2.7512	0.357899	-6.89745	0.645246	0
0.3427	-4.88337	-0.882816	-6.89745	-0.269407	0
0.3433	-7.93917	-2.40985	-4.45407	1.5599	0
0.3440	-1.21839	-3.00635	0.419955	3.69852	0
0.3447	3.35056	-0.572638	2.25249	2.17188	0
0.3453	1.52298	2.79161	-0.496311	2.47788	0
0.3460	2.43677	4.62882	-0.190889	6.13981	0
0.3467	2.43677	5.5355	3.47418	7.66645	0
0.3473	-0.609194	8.27939	-0.496311	5.83382	0
0.3480	-1.21839	10.4268	-7.50829	3.69852	0
0.3487	-3.05579	7.37271	-4.14865	1.86589	0
0.3493	-7.63457	3.10179	0.419955	3.69852	0
0.3500	-6.71096	3.69829	-2.31612	5.83382	0
0.3507	-2.4466	5.5355	-2.92696	3.69852	0
0.3513	-1.83741	3.38811	-0.190889	0.951239	0
0.3520	-0.609194	-0.262459	-1.70527	2.17188	0
0.3527	2.43677	-1.47931	-2.92696	3.08654	0
0.3533	3.66499	-1.47931	-0.801733	2.17188	0
0.3540	2.43677	-1.47931	-1.39985	2.47788	0
0.3547	1.82758	-1.78949	-2.31612	1.5599	0
0.3553	3.35056	-2.40985	-0.496311	0.0365861	0
0.3560	6.40636	-3.91302	0.114533	0.951239	0
0.3567	7.92934	-5.44006	0.419955	1.25723	0
0.3573	6.40636	-5.75024	1.0308	0.951239	0
0.3580	3.35056	-5.75024	-1.39985	2.78054	0
0.3587	1.52298	-5.44006	-2.31612	2.47788	0
0.3593	3.04597	-3.91302	-1.39985	-0.5754	0
0.3600	6.40636	-2.69617	-4.45407	0.339253	0
0.3607	7.62475	-3.62671	-7.50829	2.47788	0
0.3613	4.88337	-5.15374	-4.14865	1.25723	0
0.3620	4.88337	-4.84356	0.114533	0.645246	0
0.3627	8.53854	-3.31653	0.419955	1.86589	0
0.3633	9.76675	-4.84356	-2.01069	1.86589	0
0.3640	6.71096	-8.8043	-3.23238	1.86589	0
0.3647	1.52298	-8.49413	-1.09443	2.78054	0
0.3653	-5.49257	-6.96709	0.419955	2.47788	0
0.3660	-10.3759	-9.11448	-1.39985	0.951239	0
0.3667	-9.76675	-8.20781	-1.39985	0.951239	0
0.3673	-6.71096	-3.31653	1.0308	1.25723	0
0.3680	-2.142	-4.53338	0.419955	2.47788	0
0.3687	2.43677	-7.89763	-2.31612	2.78054	0
0.3693	0.609194	-3.91302	-1.39985	1.86589	0
0.3700	-6.40636	-0.572638	2.25249	2.78054	0
0.3707	-7.93917	-1.47931	3.47418	4.91917	0
0.3713	-4.88337	2.17125	0.725377	3.39253	0
0.3720	-5.49257	7.37271	-2.62154	1.86589	0
0.3727	-8.54836	6.44217	-3.53781	3.39253	0
0.3733	-7.93917	5.84568	-2.31612	2.17188	0
0.3740	-6.40636	6.15586	-1.39985	-1.49005	0
0.3747	-7.93917	3.38811	-1.09443	-2.10204	0
0.3753	-10.3759	3.69829	-0.190889	-0.881393	0
0.3760	-9.46215	7.37271	-0.801733	-0.269407	0
0.3767	-5.79717	5.22532	-1.09443	0.0365861	0
0.3773	-3.05579	2.79161	-0.496311	-0.881393	0
0.3780	-2.142	5.22532	-1.39985	-2.40471	0
0.3787	-0.91379	3.69829	-3.23238	-2.10204	0
0.3793	1.82758	2.17125	-3.84323	-0.269407	0
0.3800	5.49257	5.84568	-4.14865	0.0365861	0
0.3807	6.40636	6.44217	-2.01069	-2.7107	0
0.3813	3.66499	3.69829	1.94707	-2.7107	0
0.3820	2.43677	6.15586	3.16875	0.951239	0
0.3827	5.79717	10.1166	1.33622	1.25723	0
0.3833	8.85296	9.20992	-1.09443	-1.49005	0
0.3840	8.53854	7.37271	-3.23238	-0.269407	0
0.3847	6.71096	7.37271	-3.23238	2.78054	0
0.3853	5.49257	6.75235	-1.70527	1.86589	0
0.3860	5.18797	2.79161	-1.39985	-0.5754	0
0.3867	5.18797	-0.262459	-1.70527	-1.79605	0
0.3873	5.18797	2.17125	-1.70527	-2.7107	0
0.3880	4.27418	4.31864	-2.31612	-1.18406	0
0.3887	0.609194	0.954396	-2.31612	0.645246	0
0.3893	-1.52298	-1.16914	-1.39985	-2.40471	0
0.3900	0	-0.882816	-1.09443	-4.54333	0
0.3907	1.21839	-4.53338	-0.496311	-1.49005	0
0.3913	3.66499	-9.11448	-0.496311	-0.269407	0
0.3920	8.85296	-10.9517	-1.39985	-2.40471	0
0.3927	10.6805	-10.9517	-1.39985	-3.01669	0
0.3933	7.62475	-10.0212	-1.39985	-2.7107	0
0.3940	7.01555	-9.11448	-0.801733	-0.881393	0
0.3947	9.15756	-9.71098	1.33622	2.47788	0
0.3953	10.6805	-7.89763	1.0308	1.86589	0
0.3960	8.85296	-5.44006	-2.62154	-1.79605	0
0.3967	4.88337	-5.75024	-2.31612	-3.32268	0
0.3973	1.52298	-7.27727	1.0308	-3.62535	0
0.3980	-2.142	-5.44006	0.419955	-4.54333	0
0.3987	-4.57878	-2.69617	-0.496311	-3.62535	0
0.3993	-2.7512	-1.78949	0.419955	-1.79605	0
0.4000	-1.21839	-1.47931	-1.39985	-0.269407	0
0.4007	-4.88337	0.644217	-2.31612	-1.49005	0
0.4013	-7.93917	0.954396	-1.39985	-4.846	0
0.4020	-6.71096	0.357899	-1.70527	-5.15199	0
0.4027	-6.71096	1.57475	-1.39985	-1.49005	0
0.4033	-7.02538	2.79161	0.419955	0.0365861	0
0.4040	-5.79717	1.88493	0.419955	-1.79605	0
0.4047	-3.96958	1.57475	-0.496311	-1.79605	0
0.4053	-4.88337	1.26457	-0.496311	-2.10204	0
0.4060	-10.0713	0.954396	0.419955	-2.40471	0
0.4067	-13.1271	4.31864	3.16875	-1.79605	0
0.4073	-7.63457	7.96921	2.86333	-2.7107	0
0.4080	-1.83741	6.44217	-1.09443	-5.15199	0
0.4087	-4.57878	1.88493	-2.62154	-2.7107	0
0.4093	-7.32998	-1.47931	-1.70527	1.5599	0
0.4100	-4.88337	-2.69617	-1.39985	0.339253	0
0.4107	-2.4466	-2.40985	-1.39985	-1.18406	0
0.4113	-1.21839	-3.31653	-0.190889	2.17188	0
0.4120	0.609194	-5.75024	0.114533	4.61318	0
0.4127	1.52298	-7.27727	0.419955	1.5599	0
0.4133	2.13218	-7.58745	0.725377	-0.269407	0
0.4140	3.35056	-7.27727	-0.496311	1.86589	0
0.4147	3.96958	-6.06042	-0.496311	0.645246	0
0.4153	5.49257	-6.68077	0.725377	-2.7107	0
0.4160	9.76675	-7.58745	0.725377	-0.881393	0
0.4167	11.5943	-6.37059	0.419955	3.39253	0
0.4173	9.76675	-7.27727	1.33622	4.61318	0
0.4180	8.23394	-10.6415	3.16875	2.78054	0
0.4187	7.62475	-7.27727	4.69586	1.5599	0
0.4193	7.92934	-1.47931	3.7796	1.25723	0
0.4200	9.15756	-1.47931	0.114533	1.5599	0
0.4207	7.32015	-3.00635	-0.496311	1.25723	0
0.4213	0.304597	-2.40985	1.33622	0.951239	0
0.4220	-3.05579	-1.78949	0.419955	1.5599	0
0.4227	0.609194	-0.262459	0.419955	2.78054	0
0.4233	1.52298	1.57475	2.55791	4.30718	0
0.4240	-2.142	1.57475	1.33622	4.61318	0
0.4247	-3.66499	3.69829	-0.801733	0.645246	0
0.4253	-5.49257	7.37271	0.419955	-1.18406	0
0.4260	-9.15756	5.84568	2.25249	3.08654	0
0.4267	-9.76675	2.79161	3.7796	4.91917	0
0.4273	-6.40636	5.5355	5.61213	2.78054	0
0.4280	-1.21839	7.96921	3.7796	3.69852	0
0.4287	1.52298	4.91514	1.33622	3.69852	0
0.4293	0	3.38811	1.64164	0.0365861	0
0.4300	-3.05579	3.69829	2.25249	2.47788	0
0.4307	-1.21839	3.69829	1.94707	8.27511	0
0.4313	3.35056	6.15586	1.33622	7.36046	0
0.4320	4.27418	6.75235	-1.09443	4.61318	0
0.4327	3.35056	3.38811	-0.801733	4.61318	0
0.4333	3.66499	3.69829	2.86333	3.39253	0
0.4340	3.04597	6.44217	2.86333	0.951239	0
0.4347	3.04597	3.69829	0.419955	2.17188	0
0.4353	7.01555	1.26457	-0.496311	4.00452	0
0.4360	9.15756	3.69829	-0.190889	2.78054	0
0.4367	7.92934	2.79161	-0.190889	0.951239	0
0.4373	9.76675	-0.882816	-0.496311	1.25723	0
0.4380	12.5081	-0.262459	-1.39985	1.5599	0
0.4387	8.85296	0.357899	-1.39985	0.951239	0
0.4393	7.01555	-0.882816	-1.09443	1.25723	0
0.4400	12.5081	0.357899	-1.09443	2.78054	0
0.4407	14.3455	2.17125	-0.801733	2.47788	0
0.4413	9.46215	2.79161	-2.01069	0.0365861	0
0.4420	6.10176	2.79161	-2.31612	-1.79605	0
0.4427	6.10176	2.79161	1.0308	-0.881393	0
0.4433	7.32015	4.31864	1.94707	0.0365861	0
0.4440	8.85296	4.62882	-1.39985	-0.5754	0
0.4447	5.79717	2.17125	-1.39985	-2.10204	0
0.4453	1.52298	0.954396	1.33622	-3.01669	0
0.4460	2.43677	0.644217	2.25249	-2.7107	0
0.4467	3.35056	-0.882816	1.64164	-1.79605	0
0.4473	0.304597	0.954396	0.419955	-1.79605	0
0.4480	0	3.38811	-1.39985	-2.7107	0
0.4487	1.52298	1.88493	-0.496311	-2.10204	0
0.4493	3.04597	0.954396	1.33622	-1.18406	0
0.4500	7.01555	1.88493	-0.190889	-1.49005	0
0.4507	6.71096	-1.78949	-0.801733	-2.10204	0
0.4513	4.88337	-3.00635	1.33622	-0.881393	0
0.4520	11.5943	2.17125	1.64164	0.951239	0
0.4527	15.2593	3.38811	0.419955	0.0365861	0
0.4533	3.66499	0.0477198	0.419955	-2.7107	0
0.4540	-6.40636	-0.882816	2.25249	-1.79605	0
0.4547	-3.66499	-0.882816	4.39044	0.951239	0
0.4553	0.91379	-1.78949	1.64164	-0.881393	0
0.4560	3.35056	0.357899	-3.53781	-4.846	0
0.4567	5.49257	0.0477198	-2.01069	-5.45798	0
0.4573	6.10176	-5.15374	0.419955	-3.62535	0
0.4580	4.57878	-5.44006	-3.23238	-4.54333	0
0.4587	3.35056	-2.69617	-3.23238	-6.37263	0
0.4593	1.21839	-3.31653	1.0308	-6.98462	0
0.4600	-2.7512	-4.84356	-1.70527	-7.28729	0
0.4607	-5.79717	-3.62671	-5.06492	-6.67863	0
0.4613	-5.49257	-3.62671	-1.70527	-5.76397	0
0.4620	-4.57878	-3.31653	-1.39985	-6.37263	0
0.4627	-6.40636	-0.262459	-2.62154	-5.76397	0
0.4633	-3.66499	0.0477198	2.25249	-3.32268	0
0.4640	6.10176	-1.78949	5.00129	-3.01669	0
0.4647	9.15756	-1.16914	2.25249	-4.846	0
0.4653	2.43677	-1.16914	0.114533	-4.846	0
0.4660	-2.142	-2.40985	1.33622	-2.40471	0
0.4667	-2.142	0.357899	2.86333	-1.18406	0
0.4673	-0.304597	4.31864	2.86333	-3.32268	0
0.4680	3.66499	3.69829	-1.39985	-5.45798	0
0.4687	1.82758	1.88493	-3.84323	-5.45798	0
0.4693	-4.57878	0.0477198	-0.190889	-5.45798	0
0.4700	-3.96958	-3.62671	2.86333	-5.15199	0
0.4707	0.304597	-4.84356	1.94707	-3.62535	0
0.4713	-0.304597	-1.78949	1.64164	-3.32268	0
0.4720	-0.304597	-0.882816	1.0308	-3.62535	0
0.4727	2.74137	-4.53338	-0.496311	-3.01669	0
0.4733	5.18797	-6.68077	0.725377	-3.32268	0
0.4740	4.57878	-4.53338	2.86333	-2.7107	0
0.4747	1.21839	-2.40985	3.16875	0.0365861	0
0.4753	0	-2.69617	2.25249	-0.269407	0
0.4760	4.57878	-3.00635	1.33622	-2.40471	0
0.4767	7.01555	-3.62671	0.419955	-1.79605	0
0.4773	3.96958	-4.84356	1.0308	0.951239	0
0.4780	2.43677	-5.44006	3.16875	2.78054	0
0.4787	4.88337	-6.37059	3.7796	4.00452	0
0.4793	8.85296	-7.27727	1.64164	1.25723	0
0.4800	11.2897	-7.58745	-2.01069	-1.79605	0
0.4807	8.85296	-10.0212	-3.23238	-0.881393	0
0.4813	6.10176	-13.6956	-0.801733	-1.79605	0
0.4820	5.18797	-14.6023	1.94707	-4.54333	0
0.4827	2.43677	-15.2226	1.33622	-2.40471	0
0.4833	1.52298	-16.4395	-0.496311	0.951239	0
0.4840	2.74137	-14.2921	0.725377	-0.269407	0
0.4847	1.52298	-13.0752	2.25249	-2.7107	0
0.4853	3.35056	-14.9124	0.419955	-3.32268	0
0.4860	7.01555	-13.3854	-3.23238	-3.62535	0
0.4867	2.43677	-8.20781	-5.06492	-2.7107	0
0.4873	-2.142	-6.06042	-5.67576	0.0365861	0
0.4880	1.82758	-5.15374	-5.06492	1.25723	0
0.4887	3.35056	-1.78949	-2.01069	-0.881393	0
0.4893	-3.96958	-1.47931	-1.39985	-2.40471	0
0.4900	-7.63457	-4.2232	-3.53781	0.0365861	0
0.4907	-5.49257	-3.31653	-2.31612	0.951239	0
0.4913	-3.05579	1.88493	-1.70527	-3.93134	0
0.4920	-2.7512	4.62882	-3.84323	-5.15199	0
0.4927	-5.18797	2.79161	-2.31612	0.0365861	0
0.4933	-6.71096	3.10179	0.419955	0.951239	0
0.4940	-5.49257	7.68289	-1.39985	-2.10204	0
0.4947	-3.96958	7.68289	-3.23238	-1.18406	0
0.4953	-1.52298	3.38811	-3.23238	-0.881393	0
0.4960	3.35056	3.38811	-4.14865	-2.40471	0
0.4967	4.88337	4.62882	-3.84323	0.0365861	0
0.4973	0.91379	0.357899	-3.23238	2.17188	0
0.4980	-3.05579	-3.31653	-3.84323	1.5599	0
0.4987	-3.66499	-0.882816	-1.09443	1.86589	0
0.4993	-1.83741	-0.262459	2.25249	0.0365861	0
0.5000	-0.304597	-3.31653	0.114533	-2.40471	0
0.5007	-0.609194	-2.69617	-2.01069	0.0365861	0
0.5013	-1.52298	-0.882816	-0.190889	0.339253	0
0.5020	-0.304597	-1.78949	0.419955	-3.62535	0
0.5027	2.13218	-1.78949	-1.09443	-1.79605	0
0.5033	5.18797	0.954396	-3.84323	3.69852	0
0.5040	7.01555	0.644217	-5.98118	2.17188	0
0.5047	5.18797	-3.00635	-3.84323	-0.881393	0
0.5053	1.52298	-4.84356	-0.190889	-0.881393	0
0.5060	0.91379	-2.40985	-0.190889	-0.881393	0
0.5067	1.52298	0.954396	-2.31612	0.645246	0
0.5073	-0.91379	1.88493	-2.31612	0.951239	0
0.5080	-5.79717	0.954396	-0.801733	-1.18406	0
0.5087	-11.2897	0.954396	-1.39985	-0.881393	0
0.5093	-14.9547	1.57475	-2.92696	0.951239	0
0.5100	-16.7823	1.26457	-2.62154	0.339253	0
0.5107	-16.4777	1.57475	-2.31612	0.339253	0
0.5113	-15.5639	4.91514	-4.14865	0.339253	0
0.5120	-16.4777	9.20992	-4.14865	-0.881393	0
0.5127	-18.6197	9.20992	-1.39985	-0.269407	0
0.5133	-18.9243	7.37271	-2.31612	2.47788	0
0.5140	-17.7059	8.58957	-1.09443	4.61318	0
0.5147	-15.2593	10.4268	2.55791	6.13981	0
0.5153	-10.3759	11.3335	-1.39985	3.69852	0
0.5160	-8.24377	11.9538	-7.20287	-1.79605	0
0.5167	-11.2897	8.27939	-3.84323	-2.7107	0
0.5173	-11.5943	2.17125	-0.496311	1.25723	0
0.5180	-10.3759	2.48143	-2.31612	2.47788	0
0.5187	-11.5943	5.5355	-0.496311	1.5599	0
0.5193	-10.3759	4.91514	1.33622	2.78054	0
0.5200	-6.71096	3.69829	-1.39985	3.69852	0
0.5207	-8.54836	5.5355	-1.39985	2.78054	0
0.5213	-12.8225	7.68289	0.114533	1.25723	0
0.5220	-11.8989	8.27939	0.419955	0.339253	0
0.5227	-9.15756	8.89974	1.94707	1.5599	0
0.5233	-8.54836	9.49624	2.86333	6.13981	0
0.5240	-8.24377	11.0233	2.25249	7.05447	0
0.5247	-7.32998	12.8605	1.94707	2.17188	0
0.5253	-6.10176	13.1707	0.419955	-0.269407	0
0.5260	-4.88337	10.7131	-1.09443	3.69852	0
0.5267	-3.36039	10.1166	0.725377	7.36046	0
0.5273	2.13218	12.8605	0.725377	6.44581	0
0.5280	8.23394	12.2401	-3.23238	3.69852	0
0.5287	7.32015	7.68289	-3.23238	2.17188	0
0.5293	3.35056	5.5355	1.64164	1.86589	0
0.5300	4.57878	6.44217	3.16875	0.339253	0
0.5307	5.18797	6.44217	0.419955	0.645246	0
0.5313	1.21839	6.44217	-0.496311	0.951239	0
0.5320	1.21839	6.15586	2.25249	-1.18406	0
0.5327	5.18797	3.69829	5.00129	-2.10204	0
0.5333	5.18797	2.48143	2.55791	0.339253	0
0.5340	3.35056	2.79161	-2.62154	0.0365861	0
0.5347	3.66499	0.0477198	-2.31612	-1.49005	0
0.5353	3.35056	-2.69617	0.725377	0.645246	0
0.5360	1.52298	-3.62671	-0.496311	1.25723	0
0.5367	0.91379	-4.84356	-2.92696	-0.269407	0
0.5373	2.74137	-5.44006	-1.39985	0.0365861	0
0.5380	6.10176	-3.62671	2.25249	-0.881393	0
0.5387	8.85296	-4.53338	5.91755	-1.49005	0
0.5393	11.5943	-6.37059	5.00129	0.645246	0
0.5400	11.8989	-4.53338	-0.801733	-0.881393	0
0.5407	7.01555	-4.53338	-1.39985	-3.62535	0
0.5413	0.304597	-8.8043	2.86333	-2.10204	0
0.5420	0	-9.11448	1.33622	-2.10204	0
0.5427	2.43677	-9.11448	-2.62154	-2.7107	0
0.5433	0.91379	-13.3854	-1.09443	-0.269407	0
0.5440	-1.21839	-14.2921	0.419955	-1.18406	0
0.5447	0.304597	-13.0752	-1.70527	-4.846	0
0.5453	2.13218	-15.8191	-0.496311	-2.7107	0
0.5460	-0.609194	-16.1293	2.55791	-0.881393	0
0.5467	-5.79717	-11.238	1.33622	-2.7107	0
0.5473	-6.71096	-9.11448	1.0308	-3.62535	0
0.5480	-3.36039	-8.8043	4.08502	-3.93134	0
0.5487	-2.7512	-6.96709	4.08502	-3.93134	0
0.5493	-3.96958	-6.37059	0.419955	-2.40471	0
0.5500	-5.79717	-5.75024	1.64164	-1.79605	0
0.5507	-9.76675	-3.91302	6.83382	-1.18406	0
0.5513	-8.54836	-3.00635	4.39044	0.0365861	0
0.5520	-3.05579	-1.78949	-3.23238	-1.18406	0
0.5527	-4.88337	-0.572638	-2.92696	-3.62535	0
0.5533	-10.3759	-1.47931	1.33622	-3.62535	0
0.5540	-10.0713	-2.69617	-0.496311	-2.40471	0
0.5547	-8.24377	-2.69617	-1.09443	-3.01669	0
0.5553	-9.46215	-2.40985	1.33622	-3.93134	0
0.5560	-8.24377	-1.47931	0.419955	-4.23734	0
0.5567	-4.88337	-1.78949	-1.09443	-4.54333	0
0.5573	-3.66499	-3.91302	-0.496311	-6.06664	0
0.5580	-4.27418	-5.15374	-2.62154	-5.76397	0
0.5587	-5.18797	-6.06042	-3.53781	-3.93134	0
0.5593	-3.96958	-7.58745	-0.496311	-5.45798	0
0.5600	0.304597	-7.27727	1.0308	-7.28729	0
0.5607	3.35056	-6.06042	-0.496311	-4.54333	0
0.5613	0.609194	-8.8043	-1.39985	-3.01669	0
0.5620	-4.88337	-10.9517	-1.39985	-3.62535	0
0.5627	-5.49257	-8.49413	0.419955	-1.49005	0
0.5633	-3.66499	-5.44006	2.25249	-1.49005	0
0.5640	-4.88337	-6.96709	-0.496311	-4.54333	0
0.5647	-10.3759	-9.42466	-3.23238	-2.7107	0
0.5653	-16.7823	-10.3313	-0.496311	0.0365861	0
0.5660	-21.3611	-9.71098	1.0308	-0.5754	0
0.5667	-21.9703	-8.8043	-2.01069	0.0365861	0
0.5673	-18.3151	-8.8043	-2.01069	0.645246	0
0.5680	-17.0869	-9.71098	0.419955	0.0365861	0
0.5687	-20.7519	-9.11448	0.114533	1.25723	0
0.5693	-22.2749	-6.37059	-0.801733	1.25723	0
0.5700	-19.8381	-5.44006	-0.190889	-0.881393	0
0.5707	-18.6197	-6.37059	-0.190889	1.25723	0
0.5713	-16.7823	-5.44006	-0.190889	4.30718	0
0.5720	-12.5179	-4.84356	-0.190889	2.47788	0
0.5727	-11.2897	-6.37059	-1.70527	0.951239	0
0.5733	-15.8685	-5.75024	-3.23238	2.17188	0
0.5740	-19.5335	-3.00635	-2.31612	3.39253	0
0.5747	-18.6197	-1.78949	1.64164	6.74847	0
0.5753	-14.3455	0.954396	5.00129	9.18976	0
0.5760	-12.2133	3.69829	1.94707	6.13981	0
0.5767	-15.5639	0.954396	-2.62154	4.00452	0
0.5773	-20.4473	-2.09967	-0.801733	4.91917	0
0.5780	-21.6657	-1.78949	2.55791	4.61318	0
0.5787	-21.3611	-1.78949	0.419955	4.91917	0
0.5793	-19.2289	-0.882816	-0.801733	6.74847	0
0.5800	-14.6501	2.79161	-0.496311	5.22516	0
0.5807	-13.1271	0.954396	-2.31612	4.00452	0
0.5813	-12.8225	-4.53338	-3.23238	5.83382	0
0.5820	-9.15756	-2.69617	-1.39985	5.83382	0
0.5827	-7.63457	1.88493	-2.92696	5.52783	0
0.5833	-7.63457	0.954396	-4.45407	7.66645	0
0.5840	-3.96958	0.0477198	-1.39985	7.96912	0
0.5847	-0.91379	1.88493	-1.39985	4.00452	0
0.5853	-1.83741	2.17125	-5.67576	2.78054	0
0.5860	-3.96958	2.48143	-3.53781	4.61318	0
0.5867	-5.79717	4.62882	1.0308	4.61318	0
0.5873	-5.79717	8.58957	-2.62154	3.69852	0
0.5880	-2.142	10.7131	-8.42456	4.61318	0
0.5887	-1.21839	8.27939	-6.89745	2.78054	0
0.5893	-5.49257	4.00846	-3.84323	-0.269407	0
0.5900	-7.32998	2.79161	-4.14865	0.951239	0
0.5907	-7.02538	4.31864	-4.75949	4.61318	0
0.5913	-7.63457	4.31864	-4.75949	4.00452	0
0.5920	-5.79717	2.79161	-4.75949	2.47788	0
0.5927	-3.36039	1.26457	-5.06492	3.39253	0
0.5933	-1.52298	1.88493	-5.06492	3.39253	0
0.5940	0.609194	4.00846	-3.23238	2.47788	0
0.5947	2.13218	3.69829	-1.39985	3.69852	0
0.5953	4.57878	1.26457	-4.45407	3.69852	0
0.5960	10.6805	0.954396	-5.98118	2.78054	0
0.5967	14.9547	1.26457	-2.62154	2.78054	0
0.5973	14.9547	0.954396	-1.70527	2.17188	0
0.5980	15.2593	0.954396	-2.62154	1.5599	0
0.5987	18.0007	1.57475	-0.190889	3.39253	0
0.5993	21.0565	4.00846	-1.09443	3.08654	0
0.6000	21.6657	6.75235	-5.37034	-0.269407	0
0.6007	15.8685	3.69829	-4.14865	-2.40471	0
0.6013	11.5943	-0.572638	-0.496311	-1.79605	0
0.6020	15.2593	0.644217	-1.39985	-0.269407	0
0.6027	16.7823	0.0477198	-1.70527	2.47788	0
0.6033	12.5081	-3.31653	-1.09443	3.69852	0
0.6040	10.0713	-2.09967	-2.62154	2.47788	0
0.6047	10.0713	-0.572638	-2.31612	1.86589	0
0.6053	9.76675	-1.78949	1.33622	3.08654	0
0.6060	11.5943	0.0477198	2.25249	2.78054	0
0.6067	11.5943	3.10179	-0.190889	0.0365861	0
0.6073	9.76675	4.00846	-0.190889	-1.79605	0
0.6080	11.5943	5.22532	1.64164	-0.269407	0
0.6087	14.0409	7.06253	-0.496311	0.951239	0
0.6093	10.6805	7.37271	-2.92696	0.0365861	0
0.6100	7.01555	6.44217	1.0308	1.25723	0
0.6107	10.3759	6.44217	4.08502	2.78054	0
0.6113	15.2593	9.49624	0.725377	0.0365861	0
0.6120	16.7823	10.7131	-0.190889	-2.7107	0
0.6127	17.0869	5.5355	1.94707	-0.881393	0
0.6133	15.5639	3.10179	0.725377	0.0365861	0
0.6140	8.85296	5.5355	-0.190889	-0.881393	0
0.6147	0.304597	4.00846	0.114533	0.339253	0
0.6153	-3.36039	1.88493	-1.39985	0.339253	0
0.6160	-2.142	2.79161	-0.190889	-0.881393	0
0.6167	-1.21839	-0.262459	1.94707	0.339253	0
0.6173	-0.91379	-3.62671	0.419955	0.0365861	0
0.6180	1.82758	-1.47931	-0.190889	-3.32268	0
0.6187	5.18797	-1.47931	2.25249	-3.62535	0
0.6193	7.01555	-4.84356	1.33622	-2.40471	0
0.6200	7.32015	-4.53338	-0.496311	-3.62535	0
0.6207	6.10176	-2.09967	1.33622	-4.23734	0
0.6213	5.49257	0.0477198	3.16875	-2.7107	0
0.6220	5.49257	1.26457	3.47418	-0.881393	0
0.6227	6.10176	-0.882816	3.16875	-1.79605	0
0.6233	7.01555	-1.16914	0.419955	-3.01669	0
0.6240	5.49257	4.00846	-1.09443	-3.62535	0
0.6247	1.52298	4.31864	0.419955	-2.7107	0
0.6253	-3.36039	0.0477198	1.0308	-2.10204	0
0.6260	-8.85296	1.57475	0.725377	-2.7107	0
0.6267	-14.0409	6.15586	1.64164	-4.54333	0
0.6273	-17.4013	6.75235	1.33622	-4.846	0
0.6280	-18.3151	8.27939	-0.496311	-2.10204	0
0.6287	-19.2289	11.9538	-2.31612	-0.881393	0
0.6293	-21.6657	13.1707	-1.39985	-4.23734	0
0.6300	-24.1123	11.9538	2.55791	-5.15199	0
0.6307	-22.2749	10.1166	5.30671	-1.18406	0
0.6313	-17.7059	8.27939	2.25249	-0.5754	0
0.6320	-14.6501	7.68289	-1.09443	-2.7107	0
0.6327	-11.8989	8.58957	0.114533	-2.7107	0
0.6333	-9.76675	10.1166	0.725377	-3.62535	0
0.6340	-11.8989	9.20992	1.33622	-4.54333	0
0.6347	-13.1271	7.37271	4.08502	-3.93134	0
0.6353	-7.63457	10.1166	1.33622	-4.54333	0
0.6360	-3.05579	11.0233	-2.92696	-7.59328	0
0.6367	-6.71096	4.62882	-0.190889	-7.89927	0
0.6373	-10.3759	0.954396	3.47418	-5.45798	0
0.6380	-9.46215	4.62882	1.33622	-5.45798	0
0.6387	-6.71096	5.5355	-0.496311	-5.15199	0
0.6393	-6.10176	2.17125	0.419955	-3.01669	0
0.6400	-7.93917	1.88493	0.419955	-3.32268	0
0.6407	-7.32998	1.88493	1.33622	-5.45798	0
0.6413	-3.36039	0.954396	2.25249	-5.76397	0
0.6420	-2.142	-0.572638	-2.01069	-4.23734	0
0.6427	-2.7512	-2.40985	-6.2866	-5.45798	0
0.6433	0.609194	-3.62671	-5.06492	-8.20527	0
0.6440	4.27418	-3.62671	-1.39985	-6.37263	0
0.6447	5.18797	-5.15374	-0.190889	-4.23734	0
0.6453	7.92934	-6.96709	0.419955	-6.06664	0
0.6460	12.2035	-8.20781	1.64164	-6.37263	0
0.6467	13.4219	-7.27727	1.33622	-4.23734	0
0.6473	15.5639	-5.15374	-1.09443	-4.846	0
0.6480	17.0869	-5.44006	-3.53781	-6.37263	0
0.6487	12.2035	-8.20781	-3.53781	-5.15199	0
0.6493	8.23394	-6.37059	-0.801733	-5.45798	0
0.6500	8.85296	-4.53338	1.94707	-5.76397	0
0.6507	6.10176	-6.06042	0.114533	-3.62535	0
0.6513	1.82758	-5.44006	-3.23238	-3.01669	0
0.6520	2.43677	-3.31653	-2.31612	-3.62535	0
0.6527	3.35056	-4.2232	0.114533	-2.10204	0
0.6533	1.52298	-2.69617	-1.09443	-2.7107	0
0.6540	0.609194	0.357899	-2.31612	-5.76397	0
0.6547	-1.21839	-0.882816	-2.31612	-6.67863	0
0.6553	-3.05579	-0.572638	-3.23238	-4.846	0
0.6560	-3.36039	2.79161	-1.70527	-3.93134	0
0.6567	-5.79717	3.69829	-0.190889	-3.62535	0
0.6573	-7.32998	5.22532	-2.92696	-3.62535	0
0.6580	-3.36039	7.37271	-2.31612	-2.40471	0
0.6587	0.91379	5.5355	2.55791	-1.18406	0
0.6593	2.13218	5.84568	-0.801733	-3.32268	0
0.6600	4.27418	7.37271	-6.89745	-5.45798	0
0.6607	5.18797	0.954396	-3.84323	-3.62535	0
0.6613	1.52298	-4.2232	0.419955	-2.7107	0
0.6620	0	-1.78949	-0.496311	-2.7107	0
0.6627	1.52298	-3.62671	0.419955	-1.49005	0
0.6633	1.82758	-7.58745	0.419955	-1.18406	0
0.6640	2.43677	-4.84356	-3.23238	-3.01669	0
0.6647	5.79717	-3.62671	-1.39985	-3.62535	0
0.6653	7.62475	-7.27727	2.55791	-2.7107	0
0.6660	6.71096	-7.27727	1.33622	-3.01669	0
0.6667	6.10176	-3.91302	0.419955	-3.62535	0
0.6673	5.79717	-4.84356	-0.496311	-3.62535	0
0.6680	6.10176	-9.11448	-2.62154	-3.01669	0
0.6687	8.53854	-10.0212	-2.01069	-2.40471	0
0.6693	10.0713	-9.11448	0.725377	-2.7107	0
0.6700	7.01555	-9.42466	1.94707	-2.7107	0
0.6707	6.10176	-9.71098	2.25249	-1.18406	0
0.6713	10.9851	-7.89763	0.114533	-1.79605	0
0.6720	11.5943	-9.42466	-3.23238	-3.93134	0
0.6727	7.01555	-12.765	-1.39985	-5.45798	0
0.6733	6.40636	-10.9517	1.33622	-5.15199	0
0.6740	7.01555	-9.71098	1.33622	-4.846	0
0.6747	3.35056	-11.5482	2.25249	-5.45798	0
0.6753	2.13218	-10.9517	1.64164	-4.54333	0
0.6760	3.96958	-7.89763	-1.09443	-3.32268	0
0.6767	3.04597	-7.89763	0.419955	-4.54333	0
0.6773	2.43677	-8.20781	1.64164	-6.67863	0
0.6780	4.88337	-7.27727	-0.496311	-4.846	0
0.6787	5.18797	-7.27727	-0.496311	-2.40471	0
0.6793	4.27418	-6.37059	0.419955	-3.62535	0
0.6800	3.35056	-4.84356	-0.801733	-5.45798	0
0.6807	2.13218	-4.53338	-0.496311	-4.23734	0
0.6813	4.27418	-3.62671	1.0308	-3.62535	0
0.6820	5.49257	-2.40985	1.33622	-4.23734	0
0.6827	3.35056	-2.69617	3.47418	-3.62535	0
0.6833	7.01555	-2.69617	2.55791	-2.10204	0
0.6840	11.8989	-2.69617	-2.92696	-1.49005	0
0.6847	5.79717	-6.06042	-3.23238	-2.7107	0
0.6853	-1.83741	-10.9517	0.725377	-4.54333	0
0.6860	-2.142	-11.238	1.33622	-4.54333	0
0.6867	-3.96958	-6.37059	-0.496311	-4.23734	0
0.6873	-7.02538	-3.31653	0.419955	-4.846	0
0.6880	-6.10176	-3.62671	0.725377	-3.01669	0
0.6887	-8.24377	-1.78949	-0.496311	-0.5754	0
0.6893	-11.8989	0.954396	-1.39985	-2.10204	0
0.6900	-10.3759	-0.572638	-0.496311	-2.40471	0
0.6907	-8.54836	-3.62671	0.725377	0.951239	0
0.6913	-9.15756	-3.62671	0.114533	-0.269407	0
0.6920	-7.02538	-3.31653	-0.496311	-2.7107	0
0.6927	-3.05579	-3.62671	-0.496311	1.86589	0
0.6933	-0.609194	-1.78949	-2.31612	4.00452	0
0.6940	2.43677	-1.78949	-2.62154	1.86589	0
0.6947	7.32015	-2.69617	0.419955	4.61318	0
0.6953	13.1173	0.357899	-0.496311	6.74847	0
0.6960	13.4219	1.26457	-5.98118	3.39253	0
0.6967	8.85296	-4.53338	-5.98118	4.00452	0
0.6973	6.40636	-7.58745	-2.01069	6.44581	0
0.6980	7.01555	-6.37059	-0.801733	4.00452	0
0.6987	7.92934	-8.49413	-1.70527	4.61318	0
0.6993	7.62475	-9.71098	-2.31612	8.27511	0
0.7000	5.79717	-7.27727	-3.53781	6.44581	0
0.7007	2.43677	-9.71098	-3.23238	3.69852	0
0.7013	1.21839	-11.238	-1.09443	5.52783	0
0.7020	0.91379	-5.44006	-0.801733	5.83382	0
0.7027	-0.91379	-1.78949	-1.39985	5.22516	0
0.7033	0.91379	-4.2232	-1.39985	6.74847	0
0.7040	4.57878	-3.62671	-2.92696	7.96912	0
0.7047	4.27418	-0.882816	-2.92696	7.96912	0
0.7053	0.609194	1.88493	-1.39985	8.27511	0
0.7060	-3.96958	6.44217	-2.92696	8.8871	0
0.7067	-9.46215	11.3335	-3.84323	8.58111	0
0.7073	-11.5943	13.4808	-2.31612	8.27511	0
0.7080	-10.3759	13.7672	-3.23238	7.36046	0
0.7087	-9.76675	12.8605	-4.45407	7.05447	0
0.7093	-10.3759	11.9538	-2.01069	6.74847	0
0.7100	-8.54836	11.0233	-0.190889	6.74847	0
0.7107	-5.49257	8.58957	-2.01069	7.36046	0
0.7113	-3.96958	7.96921	-2.92696	8.27511	0
0.7120	-2.4466	7.68289	-2.01069	8.58111	0
0.7127	0.91379	5.84568	-1.09443	7.96912	0
0.7133	2.43677	5.5355	-0.801733	7.05447	0
0.7140	0.91379	4.62882	-1.09443	7.36046	0
0.7147	1.82758	-0.262459	-0.801733	9.18976	0
0.7153	2.43677	-1.78949	0.114533	9.18976	0
0.7160	-0.304597	0.954396	-0.801733	5.52783	0
0.7167	0.609194	-1.16914	-3.23238	2.17188	0
0.7173	3.96958	-4.53338	-4.14865	2.17188	0
0.7180	1.52298	-3.62671	-1.09443	5.52783	0
0.7187	-0.91379	-4.84356	1.0308	9.49576	0
0.7193	3.04597	-4.53338	-1.70527	9.18976	0
0.7200	1.52298	1.88493	-4.75949	6.13981	0
0.7207	-7.93917	3.10179	-3.23238	6.44581	0
0.7213	-13.4317	-0.882816	-1.09443	6.74847	0
0.7220	-12.2133	2.48143	-0.190889	3.69852	0
0.7227	-10.0713	7.37271	0.725377	2.78054	0
0.7233	-6.71096	6.15586	-0.190889	4.61318	0
0.7240	-3.96958	4.62882	-0.801733	3.69852	0
0.7247	-6.40636	5.84568	0.419955	3.08654	0
0.7253	-10.9851	6.15586	0.114533	5.52783	0
0.7260	-13.1271	7.96921	-1.70527	5.22516	0
0.7267	-13.4317	10.4268	0.419955	1.86589	0
0.7273	-10.3759	10.4268	1.64164	0.0365861	0
0.7280	-5.79717	9.20992	0.725377	3.08654	0
0.7287	-3.05579	8.27939	1.94707	5.52783	0
0.7293	0.609194	8.27939	1.64164	3.69852	0
0.7300	3.35056	8.27939	-0.496311	2.78054	0
0.7307	2.43677	8.89974	1.64164	4.61318	0
0.7313	4.27418	10.7131	3.16875	4.00452	0
0.7320	8.85296	12.8605	-1.39985	1.86589	0
0.7327	4.27418	11.0233	-3.23238	2.47788	0
0.7333	-4.27418	7.68289	-0.496311	3.39253	0
0.7340	-3.96958	8.27939	-0.190889	3.39253	0
0.7347	-1.52298	11.9538	-2.01069	1.86589	0
0.7353	-3.05579	15.2942	-2.31612	0.951239	0
0.7360	-2.142	16.5111	-3.53781	3.69852	0
0.7367	-0.304597	17.1314	-2.62154	5.22516	0
0.7373	-1.83741	18.0381	-0.496311	3.08654	0
0.7380	-3.36039	17.7518	-0.801733	2.78054	0
0.7387	-2.4466	16.5111	-2.01069	3.39253	0
0.7393	-2.4466	18.3483	-0.496311	0.951239	0
0.7400	-2.4466	19.8753	0.419955	0.0365861	0
0.7407	-0.304597	17.4416	0.725377	0.951239	0
0.7413	2.43677	16.8212	1.33622	0.951239	0
0.7420	3.04597	18.3483	1.0308	1.25723	0
0.7427	2.43677	16.5111	1.0308	3.69852	0
0.7433	4.88337	17.1314	0.114533	2.47788	0
0.7440	9.46215	19.2788	-1.70527	-0.5754	0
0.7447	11.5943	15.0079	-0.496311	-0.881393	0
0.7453	12.5081	10.1166	3.47418	-0.269407	0
0.7460	14.6501	11.9538	2.86333	-0.881393	0
0.7467	14.9547	11.3335	-1.70527	-1.49005	0
0.7473	12.8127	8.58957	-2.92696	-1.18406	0
0.7480	11.2897	10.7131	-0.801733	-1.49005	0
0.7487	10.0713	11.9538	1.0308	-1.79605	0
0.7493	8.85296	8.58957	2.25249	-0.881393	0
0.7500	6.40636	7.96921	2.55791	-0.5754	0
0.7507	2.74137	9.20992	1.64164	-1.18406	0
0.7513	1.52298	8.27939	1.94707	-0.881393	0
0.7520	4.27418	7.37271	1.64164	0.645246	0
0.7527	7.01555	8.27939	-0.190889	0.951239	0
0.7533	8.23394	9.20992	-0.496311	0.645246	0
0.7540	9.76675	11.9538	1.33622	0.951239	0
0.7547	12.5081	14.3875	2.55791	1.86589	0
0.7553	13.7265	16.2247	0.419955	1.25723	0
0.7560	12.5081	20.1855	-1.39985	0.0365861	0
0.7567	8.85296	20.1855	-0.801733	1.25723	0
0.7573	3.35056	15.6044	0.725377	2.47788	0
0.7580	-0.91379	14.6977	1.0308	-0.5754	0
0.7587	-1.21839	17.4416	-0.496311	-2.40471	0
0.7593	-0.91379	17.1314	-1.39985	0.339253	0
0.7600	-3.66499	16.5111	-0.496311	0.645246	0
0.7607	-3.05579	18.6584	-0.496311	-2.40471	0
0.7613	0.609194	19.8753	-2.62154	-0.881393	0
0.7620	-0.304597	20.4957	-1.09443	2.47788	0
0.7627	-3.36039	22.0227	1.64164	3.08654	0
0.7633	-4.88337	20.1855	0.114533	2.47788	0
0.7640	-10.0713	17.4416	-0.496311	0.951239	0
0.7647	-12.5179	17.4416	2.86333	0.0365861	0
0.7653	-7.32998	17.7518	1.94707	0.645246	0
0.7660	-5.18797	18.6584	-0.496311	0.951239	0
0.7667	-7.32998	21.0922	-0.190889	0.0365861	0
0.7673	-3.66499	22.309	-1.39985	0.0365861	0
0.7680	-1.52298	20.1855	-3.84323	1.86589	0
0.7687	-4.88337	17.7518	-1.70527	2.17188	0
0.7693	-3.96958	16.8212	1.0308	1.86589	0
0.7700	-2.7512	16.8212	1.64164	1.86589	0
0.7707	-5.79717	16.8212	2.25249	0.0365861	0
0.7713	-5.18797	15.0079	1.0308	-2.10204	0
0.7720	-0.304597	10.1166	-1.09443	-2.10204	0
0.7727	1.21839	6.15586	-0.801733	-2.7107	0
0.7733	0.91379	7.37271	-1.09443	-5.45798	0
0.7740	1.21839	8.89974	-1.39985	-6.37263	0
0.7747	2.43677	4.62882	0.725377	-4.54333	0
0.7753	6.71096	0.954396	0.419955	-6.06664	0
0.7760	8.85296	0.954396	-2.62154	-7.28729	0
0.7767	6.71096	0.644217	-3.23238	-3.93134	0
0.7773	7.32015	-0.882816	-1.09443	-4.54333	0
0.7780	9.46215	-0.882816	0.114533	-7.28729	0
0.7787	9.76675	-0.262459	0.419955	-3.62535	0
0.7793	10.6805	1.88493	-1.70527	-1.79605	0
0.7800	8.85296	5.5355	-4.14865	-6.37263	0
0.7807	2.43677	4.91514	-2.01069	-7.59328	0
0.7813	-1.21839	0.954396	1.0308	-5.76397	0
0.7820	-0.304597	0.954396	-0.496311	-7.28729	0
0.7827	-0.304597	2.17125	-3.23238	-8.81393	0
0.7833	0	0.0477198	-3.23238	-9.11992	0
0.7840	-0.304597	0.0477198	-2.31612	-9.42591	0
0.7847	-4.88337	1.88493	-2.01069	-6.67863	0
0.7853	-8.24377	-2.09967	-1.39985	-3.93134	0
0.7860	-8.54836	-4.53338	-0.496311	-6.06664	0
0.7867	-10.0713	0.0477198	-0.496311	-8.20527	0
0.7873	-10.3759	0.954396	-0.190889	-5.45798	0
0.7880	-7.63457	-2.69617	-1.09443	-2.7107	0
0.7887	-4.88337	0.644217	-2.31612	-4.846	0
0.7893	-3.36039	4.62882	-1.39985	-6.37263	0
0.7900	-3.05579	1.88493	2.25249	-5.15199	0
0.7907	-5.49257	0.357899	1.64164	-4.54333	0
0.7913	-7.02538	4.00846	-3.23238	-7.28729	0
0.7920	-5.79717	4.91514	-5.98118	-8.20527	0
0.7927	-7.93917	1.88493	-3.53781	-6.67863	0
0.7933	-16.4777	0.0477198	-2.31612	-5.45798	0
0.7940	-19.8381	-1.16914	-3.23238	-5.45798	0
0.7947	-16.7823	-2.09967	-3.53781	-6.67863	0
0.7953	-16.1731	-2.09967	-2.31612	-7.28729	0
0.7960	-17.4013	-3.31653	-2.01069	-7.28729	0
0.7967	-15.8685	-5.75024	-1.70527	-8.20527	0
0.7973	-14.9547	-6.37059	-2.31612	-9.11992	0
0.7980	-14.6501	-6.06042	-2.31612	-7.59328	0
0.7987	-12.2133	-7.27727	-1.09443	-5.45798	0
0.7993	-10.3759	-8.8043	-2.31612	-5.45798	0
0.8000	-10.0713	-11.8584	-5.06492	-6.06664	0
0.8007	-9.76675	-16.7497	-4.14865	-5.76397	0
0.8013	-8.54836	-16.7497	-3.53781	-4.846	0
0.8020	-7.02538	-13.0752	-4.75949	-3.32268	0
0.8027	-7.63457	-13.6956	-2.62154	-3.01669	0
0.8033	-6.71096	-16.1293	-0.496311	-5.76397	0
0.8040	-2.142	-15.5328	-2.92696	-8.20527	0
0.8047	-0.91379	-15.5328	-2.31612	-7.59328	0
0.8053	-5.49257	-17.3461	1.0308	-5.15199	0
0.8060	-9.15756	-16.4395	-1.39985	-4.846	0
0.8067	-9.76675	-15.2226	-3.53781	-6.67863	0
0.8073	-11.2897	-16.4395	-1.09443	-7.28729	0
0.8080	-12.2133	-18.2767	-1.39985	-4.54333	0
0.8087	-10.9851	-20.09	-3.53781	-3.01669	0
0.8093	-9.46215	-22.8339	-2.31612	-4.846	0
0.8100	-9.15756	-24.9813	-2.62154	-4.54333	0
0.8107	-10.3759	-26.5084	-5.67576	-2.40471	0
0.8113	-9.76675	-30.1589	-4.45407	-2.7107	0
0.8120	-5.49257	-32.9267	-2.31612	-2.7107	0
0.8127	-1.21839	-31.9961	-2.92696	-0.881393	0
0.8133	-1.52298	-31.0895	-3.53781	-2.7107	0
0.8140	-3.05579	-32.6165	-3.23238	-3.93134	0
0.8147	-1.83741	-32.6165	-3.23238	-1.49005	0
0.8153	1.52298	-29.2522	-5.37034	-2.7107	0
0.8160	0.609194	-27.415	-6.2866	-4.54333	0
0.8167	-3.96958	-28.3456	-3.84323	-2.40471	0
0.8173	-6.40636	-28.3456	-3.23238	-2.7107	0
0.8180	-6.71096	-24.6711	-5.67576	-3.93134	0
0.8187	-10.9851	-21.9273	-4.14865	-0.881393	0
0.8193	-15.2593	-21.3308	-1.39985	0.339253	0
0.8200	-14.3455	-19.1834	-2.31612	-0.881393	0
0.8207	-10.9851	-17.036	-2.92696	0.645246	0
0.8213	-9.46215	-17.036	-2.92696	1.5599	0
0.8220	-9.15756	-14.6023	-3.53781	1.86589	0
0.8227	-6.71096	-10.9517	-0.801733	4.61318	0
0.8233	-1.52298	-13.3854	2.25249	6.44581	0
0.8240	1.82758	-16.1293	0.419955	4.91917	0
0.8247	3.04597	-13.3854	-2.01069	4.91917	0
0.8253	5.18797	-12.765	-1.70527	7.05447	0
0.8260	7.01555	-16.4395	0.419955	7.36046	0
0.8267	8.53854	-16.7497	5.00129	6.74847	0
0.8273	10.6805	-14.0058	5.00129	6.13981	0
0.8280	11.5943	-13.6956	-1.09443	6.13981	0
0.8287	10.6805	-18.2767	-2.01069	6.74847	0
0.8293	11.2897	-23.7645	3.16875	6.74847	0
0.8300	12.2035	-22.8339	4.39044	5.52783	0
0.8307	14.6501	-19.8037	1.64164	5.52783	0
0.8313	20.7519	-21.6171	1.64164	7.96912	0
0.8320	23.4933	-24.6711	2.25249	10.4104	0
0.8327	20.7519	-22.2374	1.0308	10.4104	0
0.8333	21.3611	-19.8037	1.64164	9.18976	0
0.8340	25.0261	-21.3308	4.08502	8.8871	0
0.8347	24.4169	-22.5476	2.86333	8.58111	0
0.8353	21.3611	-19.8037	0.725377	8.27511	0
0.8360	20.1427	-15.8191	2.55791	8.27511	0
0.8367	19.2289	-14.2921	4.08502	6.44581	0
0.8373	19.5335	-13.6956	3.16875	6.13981	0
0.8380	21.6657	-12.1686	6.22297	8.27511	0
0.8387	20.7519	-9.42466	8.36093	9.18976	0
0.8393	18.9145	-3.62671	4.08502	7.96912	0
0.8400	17.0869	2.48143	3.7796	7.36046	0
0.8407	11.5943	3.38811	7.75008	6.44581	0
0.8413	5.49257	2.79161	5.00129	5.52783	0
0.8420	3.04597	4.00846	2.25249	6.44581	0
0.8427	4.27418	2.79161	7.13924	7.36046	0
0.8433	7.01555	1.88493	8.05551	6.44581	0
0.8440	6.10176	4.62882	3.47418	5.52783	0
0.8447	2.43677	5.84568	5.00129	5.52783	0
0.8453	4.88337	4.00846	7.44466	4.91917	0
0.8460	10.9851	7.37271	4.08502	5.22516	0
0.8467	13.4219	11.6436	2.55791	4.91917	0
0.8473	16.1731	8.58957	4.08502	4.61318	0
0.8480	20.7519	5.5355	4.08502	4.91917	0
0.8487	20.7519	10.1166	5.61213	5.52783	0
0.8493	21.0565	12.8605	6.5284	5.52783	0
0.8500	24.1025	9.20992	5.30671	5.22516	0
0.8507	24.4169	8.89974	8.66635	4.61318	0
0.8513	25.6353	15.0079	10.4989	4.00452	0
0.8520	29.6048	15.6044	4.08502	1.86589	0
0.8527	26.2445	9.49624	0.725377	-1.49005	0
0.8533	18.9145	7.68289	5.00129	-1.49005	0
0.8540	18.9145	9.20992	6.5284	2.17188	0
0.8547	20.4473	9.49624	3.16875	3.39253	0
0.8553	19.5335	11.0233	2.25249	0.645246	0
0.8560	20.7519	11.9538	5.00129	-0.881393	0
0.8567	22.2749	9.80642	6.22297	0.0365861	0
0.8573	19.8381	10.1166	4.08502	-0.5754	0
0.8580	17.3915	12.8605	2.86333	-1.79605	0
0.8587	17.6961	13.1707	4.39044	-0.5754	0
0.8593	17.6961	14.3875	3.16875	1.5599	0
0.8600	14.0409	16.8212	1.33622	1.25723	0
0.8607	8.85296	17.7518	3.7796	-1.18406	0
0.8613	7.92934	20.1855	5.91755	-2.7107	0
0.8620	10.3759	25.0768	5.30671	-0.5754	0
0.8627	13.4219	27.8206	6.83382	2.17188	0
0.8633	17.0869	28.1308	5.91755	0.951239	0
0.8640	18.3053	27.5105	1.94707	-2.10204	0
0.8647	13.4219	24.7666	1.94707	-2.7107	0
0.8653	9.15756	20.4957	5.00129	-2.40471	0
0.8660	9.46215	21.0922	4.69586	-2.7107	0
0.8667	11.2897	23.836	2.86333	-2.10204	0
0.8673	12.8127	24.4564	0.114533	-1.79605	0
0.8680	14.0409	22.6192	-1.39985	-3.32268	0
0.8687	16.1731	21.0922	1.64164	-3.01669	0
0.8693	18.0007	22.0227	5.00129	-1.49005	0
0.8700	13.4219	22.6192	2.86333	-2.40471	0
0.8707	4.88337	22.309	-0.801733	-2.7107	0
0.8713	1.21839	22.9294	-2.01069	0.0365861	0
0.8720	0.609194	22.9294	-0.496311	0.645246	0
0.8727	0	22.6192	0.725377	-1.79605	0
0.8733	3.35056	25.6733	-0.496311	-1.79605	0
0.8740	6.71096	28.4171	-0.190889	-0.881393	0
0.8747	5.18797	28.1308	2.86333	-1.79605	0
0.8753	5.49257	30.2544	-0.190889	-0.5754	0
0.8760	8.85296	31.161	-5.37034	-0.269407	0
0.8767	7.01555	25.6733	-3.23238	-3.93134	0
0.8773	2.43677	22.9294	-0.190889	-4.54333	0
0.8780	1.21839	24.4564	-3.23238	-1.49005	0
0.8787	1.82758	22.309	-5.06492	-0.881393	0
0.8793	3.66499	19.8753	-3.23238	-1.79605	0
0.8800	5.49257	22.309	-2.31612	-1.79605	0
0.8807	5.18797	21.4023	-2.31612	-3.01669	0
0.8813	3.35056	17.4416	-2.01069	-2.40471	0
0.8820	2.43677	18.9686	-1.70527	2.17188	0
0.8827	0.609194	21.0922	-2.62154	4.00452	0
0.8833	-1.21839	20.4957	-4.45407	2.78054	0
0.8840	-3.96958	22.6192	-4.14865	2.47788	0
0.8847	-4.88337	26.6038	-2.01069	2.47788	0
0.8853	-3.96958	27.5105	-2.01069	2.78054	0
0.8860	-6.71096	26.2936	-2.92696	5.52783	0
0.8867	-9.15756	27.2003	-2.01069	5.83382	0
0.8873	-2.7512	31.7814	-3.23238	3.39253	0
0.8880	2.43677	36.0523	-6.89745	1.86589	0
0.8887	-3.96958	34.8355	-7.50829	3.08654	0
0.8893	-9.76675	29.9442	-4.45407	4.61318	0
0.8900	-8.24377	27.8206	-2.31612	5.52783	0
0.8907	-7.02538	29.634	-4.75949	4.61318	0
0.8913	-5.79717	30.8747	-8.72998	4.30718	0
0.8920	-3.96958	29.0375	-9.95167	4.61318	0
0.8927	-7.32998	27.5105	-9.64625	3.69852	0
0.8933	-11.8989	29.9442	-10.5625	0.645246	0
0.8940	-11.2897	29.634	-9.34082	0.951239	0
0.8947	-9.15756	25.6733	-7.81371	3.69852	0
0.8953	-6.10176	25.3631	-8.72998	4.00452	0
0.8960	-2.142	27.5105	-9.0354	3.39253	0
0.8967	0.609194	27.2003	-8.72998	3.69852	0
0.8973	2.43677	27.8206	-10.8679	2.47788	0
0.8980	2.43677	29.3477	-9.95167	0.951239	0
0.8987	2.43677	24.7666	-7.50829	3.69852	0
0.8993	6.10176	22.6192	-11.4788	6.13981	0
0.9000	7.01555	24.1462	-13.9222	2.17188	0
0.9007	0.609194	19.2788	-8.42456	0.645246	0
0.9013	-3.96958	13.1707	-5.98118	3.69852	0
0.9020	-1.21839	15.0079	-9.34082	3.39253	0
0.9027	1.52298	16.8212	-9.0354	0.951239	0
0.9033	1.52298	13.1707	-9.64625	1.86589	0
0.9040	-1.83741	11.3335	-12.7005	0.951239	0
0.9047	-6.40636	12.8605	-11.1734	0.645246	0
0.9053	-9.15756	12.8605	-9.34082	2.78054	0
0.9060	-13.1271	11.9538	-11.7842	1.86589	0
0.9067	-20.4473	10.4268	-11.7842	-0.881393	0
0.9073	-24.7215	9.80642	-9.0354	0.951239	0
0.9080	-27.7773	11.0233	-9.0354	2.78054	0
0.9087	-30.214	12.8605	-10.5625	1.86589	0
0.9093	-28.0819	13.7672	-11.7842	1.5599	0
0.9100	-24.1123	12.8605	-11.4788	1.25723	0
0.9107	-22.8939	10.7131	-9.64625	2.78054	0
0.9113	-21.0565	10.1166	-12.0896	5.52783	0
0.9120	-19.2289	11.6436	-15.7547	3.39253	0
0.9127	-21.3611	11.3335	-13.6167	-0.269407	0
0.9133	-21.6657	9.20992	-11.1734	0.645246	0
0.9140	-19.2289	7.37271	-13.0059	0.951239	0
0.9147	-21.0565	5.84568	-12.7005	-1.79605	0
0.9153	-23.5031	3.69829	-11.7842	-3.01669	0
0.9160	-23.1985	0.644217	-14.2276	-1.79605	0
0.9167	-25.3307	-1.16914	-14.533	-0.5754	0
0.9173	-27.7773	-1.78949	-12.0896	-2.40471	0
0.9180	-24.1123	-2.40985	-12.395	-3.62535	0
0.9187	-20.7519	-4.53338	-13.3113	-2.10204	0
0.9193	-24.4169	-6.96709	-11.4788	-1.18406	0
0.9200	-26.5491	-8.49413	-9.95167	-2.10204	0
0.9207	-24.1123	-10.0212	-9.95167	-1.79605	0
0.9213	-24.7215	-10.9517	-11.4788	-1.79605	0
0.9220	-26.8536	-11.238	-10.5625	-1.49005	0
0.9227	-25.9399	-10.3313	-8.42456	-0.269407	0
0.9233	-24.1123	-6.37059	-10.2571	-1.79605	0
0.9240	-25.3307	-3.62671	-13.0059	-4.54333	0
0.9247	-28.0819	-7.27727	-10.5625	-3.01669	0
0.9253	-30.5186	-13.0752	-6.59203	-2.10204	0
0.9260	-28.9957	-14.0058	-5.06492	-1.79605	0
0.9267	-25.0261	-14.6023	-6.59203	-0.881393	0
0.9273	-25.0261	-19.8037	-9.95167	-2.7107	0
0.9280	-27.4628	-22.8339	-10.8679	-3.62535	0
0.9287	-25.9399	-23.4543	-7.20287	-1.79605	0
0.9293	-24.4169	-26.1982	-6.2866	-5.15199	0
0.9300	-23.8077	-28.0354	-7.81371	-9.42591	0
0.9307	-20.1427	-27.7252	-8.42456	-5.45798	0
0.9313	-17.4013	-29.5624	-9.64625	-0.269407	0
0.9320	-19.2289	-31.3996	-8.11914	-0.881393	0
0.9327	-20.4473	-30.1589	-4.14865	-1.49005	0
0.9333	-20.4473	-29.2522	-5.37034	-0.881393	0
0.9340	-22.2749	-30.4691	-7.20287	-0.5754	0
0.9347	-24.7215	-30.1589	-4.75949	0.0365861	0
0.9353	-25.9399	-26.8185	-6.89745	-1.49005	0
0.9360	-25.9399	-24.9813	-10.5625	-3.62535	0
0.9367	-29.3002	-27.1287	-7.20287	-3.62535	0
0.9373	-36.925	-28.0354	-5.06492	-2.7107	0
0.9380	-39.3716	-27.1287	-5.06492	-2.10204	0
0.9387	-34.1836	-29.5624	-1.09443	-1.49005	0
0.9393	-30.5186	-31.3996	-0.801733	-2.7107	0
0.9400	-29.3002	-29.8726	-5.06492	-2.40471	0
0.9407	-22.8939	-30.4691	-4.14865	1.25723	0
0.9413	-15.8685	-31.9961	-2.31612	1.25723	0
0.9420	-12.5179	-30.4691	-4.14865	-3.32268	0
0.9427	-7.63457	-30.1589	-2.31612	-4.23734	0
0.9433	-4.88337	-30.4691	-1.70527	-0.5754	0
0.9440	-10.9851	-27.1287	-5.98118	0.645246	0
0.9447	-18.9243	-23.4543	-6.89745	-0.5754	0
0.9453	-22.2749	-23.7645	-5.06492	-0.881393	0
0.9460	-22.2749	-25.888	-3.84323	-0.881393	0
0.9467	-20.4473	-28.0354	-1.39985	-1.49005	0
0.9473	-16.1731	-30.1589	-1.39985	-3.01669	0
0.9480	-13.7363	-32.3063	-5.98118	-4.54333	0
0.9487	-14.0409	-34.1435	-6.2866	-3.62535	0
0.9493	-14.0409	-35.6706	-2.01069	-2.7107	0
0.9500	-11.5943	-37.4839	-2.01069	-3.32268	0
0.9507	-7.93917	-36.2671	-4.14865	-3.62535	0
0.9513	-6.10176	-32.6165	-3.23238	-1.79605	0
0.9520	-5.79717	-32.9267	-3.23238	-3.01669	0
0.9527	-3.36039	-35.6706	-5.06492	-5.76397	0
0.9533	0.304597	-34.1435	-2.92696	-5.45798	0
0.9540	0.609194	-32.6165	-0.801733	-3.32268	0
0.9547	0.91379	-33.5232	-3.23238	-3.32268	0
0.9553	1.82758	-32.9267	-3.84323	-3.93134	0
0.9560	-0.304597	-31.686	0.419955	-3.01669	0
0.9567	-0.609194	-32.9267	2.25249	-3.01669	0
0.9573	4.88337	-32.9267	-1.09443	-3.93134	0
0.9580	8.23394	-32.9267	-1.39985	-1.79605	0
0.9587	9.76675	-32.9267	4.08502	1.86589	0
0.9593	14.9547	-29.8726	5.30671	0.951239	0
0.9600	16.7823	-27.415	1.0308	-1.79605	0
0.9607	13.7265	-30.7793	0.725377	-1.79605	0
0.9613	13.4219	-33.213	4.08502	-1.79605	0
0.9620	15.5639	-33.213	4.39044	-1.79605	0
0.9627	16.1731	-34.4537	4.08502	0.339253	0
0.9633	17.0869	-34.74	5.30671	0.339253	0
0.9640	16.7823	-33.213	4.69586	-1.49005	0
0.9647	14.6501	-32.9267	4.08502	-0.881393	0
0.9653	15.2593	-32.9267	5.30671	-0.881393	0
0.9660	18.0007	-33.8333	5.00129	-3.93134	0
0.9667	19.5335	-35.6706	3.47418	-3.93134	0
0.9673	20.7519	-33.5232	5.00129	-1.18406	0
0.9680	22.5795	-27.415	6.5284	-0.5754	0
0.9687	23.4933	-24.6711	5.61213	-1.79605	0
0.9693	21.0565	-27.415	5.30671	-3.62535	0
0.9700	16.7823	-27.1287	6.22297	-3.01669	0
0.9707	17.0869	-22.8339	5.61213	-1.18406	0
0.9713	21.9703	-19.1834	2.55791	-1.79605	0
0.9720	23.4933	-17.3461	0.419955	-4.846	0
0.9727	21.0565	-17.036	0.725377	-4.846	0
0.9733	20.7519	-17.3461	3.16875	-3.93134	0
0.9740	20.1427	-17.036	6.5284	-5.45798	0
0.9747	18.0007	-16.4395	9.27719	-5.76397	0
0.9753	17.6961	-16.4395	8.97177	-2.7107	0
0.9760	19.8381	-13.6956	5.61213	-1.18406	0
0.9767	24.4169	-12.1686	4.08502	-2.7107	0
0.9773	28.6812	-12.1686	6.83382	-4.846	0
0.9780	30.214	-10.6415	10.4989	-4.846	0
0.9787	29.9094	-9.11448	11.1097	-1.79605	0
0.9793	29.6048	-9.71098	9.58262	0.951239	0
0.9800	28.3766	-8.8043	10.4989	1.86589	0
0.9807	26.8536	-8.49413	13.2477	0.951239	0
0.9813	24.4169	-10.3313	13.5531	-1.49005	0
0.9820	21.3611	-11.8584	13.2477	-2.40471	0
0.9827	22.5795	-11.238	13.2477	0.951239	0
0.9833	27.1582	-8.8043	10.4989	2.78054	0
0.9840	27.1582	-7.89763	6.22297	0.339253	0
0.9847	22.5795	-12.1686	7.44466	-0.881393	0
0.9853	22.5795	-12.765	11.1097	0.0365861	0
0.9860	23.4933	-5.75024	10.4989	-0.881393	0
0.9867	21.9703	-4.53338	9.58262	-2.10204	0
0.9873	21.9703	-9.11448	11.1097	-0.881393	0
0.9880	22.8841	-8.8043	11.1097	0.645246	0
0.9887	21.6657	-8.8043	11.7206	1.86589	0
0.9893	21.9703	-14.2921	14.4694	2.78054	0
0.9900	24.4169	-16.7497	14.1639	2.78054	0
0.9907	25.6353	-14.6023	12.9423	2.47788	0
0.9913	25.9399	-14.6023	15.3729	3.69852	0
0.9920	25.6353	-17.3461	17.5109	2.78054	0
0.9927	25.3307	-17.9665	17.2054	0.0365861	0
0.9933	28.072	-17.036	16.2892	0.645246	0
0.9940	29.9094	-18.8732	15.6783	2.78054	0
0.9947	28.9858	-21.6171	16.5946	2.47788	0
0.9953	30.8232	-19.4935	16.5946	1.25723	0
0.9960	31.737	-18.2767	13.8585	-0.881393	0
0.9967	26.2445	-25.2915	12.9423	-2.7107	0
0.9973	19.8381	-29.5624	15.0675	-1.18406	0
0.9980	18.9145	-25.6017	15.0675	0.645246	0
0.9987	18.9145	-23.7645	15.0675	-1.49005	0
0.9993	17.0869	-24.0746	16.9	-1.79605	0
1.0000	15.2593	-23.4543	17.2054	1.86589	0
1.0007	14.3455	-24.6711	16.2892	1.86589	0
1.0013	14.0409	-24.6711	14.4694	-0.5754	0
1.0020	12.5081	-22.8339	12.9423	-0.269407	0
1.0027	11.5943	-24.361	15.0675	-0.881393	0
1.0033	11.5943	-26.5084	15.6783	-1.49005	0
1.0040	10.0713	-22.8339	11.1097	0.951239	0
1.0047	8.85296	-20.4002	9.58262	1.86589	0
1.0053	9.76675	-20.09	11.1097	0.0365861	0
1.0060	7.92934	-16.4395	11.1097	0.339253	0
1.0067	6.10176	-14.6023	12.3314	1.5599	0
1.0073	9.15756	-15.2226	12.6368	0.951239	0
1.0080	11.5943	-13.0752	9.58262	0.0365861	0
1.0087	8.23394	-10.0212	10.8043	-0.881393	0
1.0093	4.27418	-8.8043	15.0675	-3.93134	0
1.0100	2.43677	-8.20781	14.4694	-4.54333	0
1.0107	1.52298	-9.71098	13.2477	-1.49005	0
1.0113	0.609194	-10.0212	12.9423	1.25723	0
1.0120	-1.21839	-6.06042	8.97177	0.339253	0
1.0127	-3.05579	-1.47931	8.66635	-1.79605	0
1.0133	-2.142	0.954396	12.026	0.0365861	0
1.0140	-2.142	1.88493	8.66635	2.78054	0
1.0147	-2.142	1.88493	4.08502	0.0365861	0
1.0153	-1.83741	3.38811	7.13924	-3.01669	0
1.0160	-2.4466	2.79161	10.4989	0.645246	0
1.0167	-1.83741	-0.882816	10.4989	2.78054	0
1.0173	2.43677	0.357899	11.1097	-1.18406	0
1.0180	5.18797	2.79161	9.88804	-0.269407	0
1.0187	5.79717	-0.882816	7.44466	4.30718	0
1.0193	7.32015	-0.882816	7.75008	1.86589	0
1.0200	7.92934	3.38811	7.13924	-1.79605	0
1.0207	4.57878	-0.882816	3.47418	-0.5754	0
1.0213	-0.91379	-7.27727	2.55791	-0.5754	0
1.0220	-4.57878	-7.89763	5.91755	-1.18406	0
1.0227	-5.49257	-11.5482	5.91755	2.47788	0
1.0233	-6.40636	-15.5328	4.08502	2.17188	0
1.0240	-7.32998	-13.3854	4.08502	-1.79605	0
1.0247	-5.49257	-15.2226	4.39044	0.645246	0
1.0253	-2.142	-17.9665	5.00129	3.69852	0
1.0260	-1.83741	-11.8584	7.13924	0.0365861	0
1.0267	-3.36039	-10.9517	6.83382	-1.79605	0
1.0273	-6.10176	-21.9273	2.55791	0.0365861	0
1.0280	-9.46215	-34.1435	2.25249	-1.18406	0
1.0287	-8.85296	-42.6854	4.69586	-1.49005	0
1.0293	-5.79717	-45.7394	4.08502	1.25723	0
1.0300	-5.18797	-40.2517	4.08502	1.86589	0
1.0307	-3.96958	-33.8333	6.83382	2.17188	0
1.0313	0.91379	-29.2522	3.7796	3.69852	0
1.0320	0.609194	-21.3308	-1.70527	2.78054	0
1.0327	-7.93917	-19.1834	-0.190889	-0.269407	0
1.0333	-12.8225	-22.5476	3.47418	-0.269407	0
1.0340	-11.2897	-18.2767	1.33622	0.951239	0
1.0347	-12.8225	-10.0212	-0.496311	0.0365861	0
1.0353	-14.6501	-8.20781	-0.496311	-1.49005	0
1.0360	-11.2897	-9.42466	-1.39985	-0.881393	0
1.0367	-6.71096	-9.11448	-0.190889	0.0365861	0
1.0373	-5.49257	-6.37059	1.94707	0.339253	0
1.0380	-6.71096	-2.69617	-1.09443	0.951239	0
1.0387	-7.63457	-2.09967	-4.75949	0.645246	0
1.0393	-3.96958	0.0477198	-3.84323	-0.881393	0
1.0400	1.52298	6.15586	-2.31612	-1.18406	0
1.0407	2.74137	10.1166	-2.92696	0.0365861	0
1.0413	0	10.7131	-3.84323	0.0365861	0
1.0420	-0.609194	9.80642	-2.31612	-0.269407	0
1.0427	2.43677	9.20992	0.725377	1.25723	0
1.0433	5.18797	12.8605	0.114533	1.25723	0
1.0440	4.27418	16.5111	-5.98118	-0.881393	0
1.0447	0.609194	13.7672	-6.89745	0.339253	0
1.0453	-3.05579	11.0233	-1.70527	2.78054	0
1.0460	-5.79717	12.8605	-1.39985	1.86589	0
1.0467	-7.63457	15.6044	-5.06492	0.951239	0
1.0473	-9.46215	15.2942	-5.98118	3.69852	0
1.0480	-9.76675	14.0773	-4.45407	3.69852	0
1.0487	-8.54836	13.7672	-4.45407	0.645246	0
1.0493	-7.63457	13.7672	-4.14865	0.951239	0
1.0500	-7.93917	12.8605	-2.31612	2.78054	0
1.0507	-7.32998	11.6436	-0.496311	1.25723	0
1.0513	-6.71096	12.5503	-2.62154	0.951239	0
1.0520	-9.76675	15.0079	-7.81371	1.5599	0
1.0527	-12.5179	16.8212	-8.11914	0.0365861	0
1.0533	-11.5943	15.2942	-3.84323	0.0365861	0
1.0540	-11.8989	11.6436	-0.801733	3.08654	0
1.0547	-11.5943	10.1166	-0.801733	4.61318	0
1.0553	-6.71096	13.1707	-2.92696	2.78054	0
1.0560	-3.96958	15.2942	-3.53781	0.339253	0
1.0567	-9.46215	12.2401	-1.39985	-0.881393	0
1.0573	-15.5639	8.89974	-0.190889	0.645246	0
1.0580	-16.7823	8.89974	-1.70527	2.78054	0
1.0587	-15.8685	11.0233	-1.09443	0.951239	0
1.0593	-14.9547	12.8605	1.33622	-2.40471	0
1.0600	-14.9547	13.4808	1.0308	0.0365861	0
1.0607	-12.8225	14.3875	0.114533	3.08654	0
1.0613	-9.76675	16.8212	0.114533	1.25723	0
1.0620	-13.4317	19.2788	-1.09443	0.339253	0
1.0627	-19.8381	19.2788	-2.31612	1.86589	0
1.0633	-20.7519	18.6584	-3.53781	0.0365861	0
1.0640	-20.4473	18.9686	-3.23238	-0.881393	0
1.0647	-22.2749	18.0381	-2.01069	2.78054	0
1.0653	-18.9243	17.1314	-2.62154	4.00452	0
1.0660	-13.1271	18.0381	-5.06492	2.78054	0
1.0667	-13.7363	19.2788	-2.62154	4.91917	0
1.0673	-15.5639	22.6192	-0.496311	6.44581	0
1.0680	-15.8685	29.3477	-3.53781	3.08654	0
1.0687	-18.6197	32.0916	-5.67576	0.951239	0
1.0693	-22.2749	29.0375	-3.23238	2.78054	0
1.0700	-22.2749	29.0375	-1.70527	3.69852	0
1.0707	-19.2289	33.9288	-2.92696	2.47788	0
1.0713	-16.4777	34.8355	-4.75949	0.951239	0
1.0720	-16.4777	32.0916	-6.2866	0.339253	0
1.0727	-17.4013	30.5645	-5.98118	1.86589	0
1.0733	-14.0409	28.4171	-4.75949	2.17188	0
1.0740	-10.6805	24.4564	-5.37034	0.951239	0
1.0747	-9.76675	24.1462	-6.2866	2.47788	0
1.0753	-6.10176	24.1462	-5.67576	3.69852	0
1.0760	0.91379	19.5651	-4.75949	2.17188	0
1.0767	7.01555	16.5111	-5.06492	1.86589	0
1.0773	13.4219	17.4416	-5.37034	2.47788	0
1.0780	18.3053	15.6044	-3.23238	1.86589	0
1.0787	19.2289	13.1707	-1.09443	2.78054	0
1.0793	22.5795	15.9146	-5.06492	3.39253	0
1.0800	25.0261	17.4416	-10.5625	0.0365861	0
1.0807	18.0007	14.0773	-9.64625	-0.881393	0
1.0813	9.15756	15.6044	-5.98118	-0.5754	0
1.0820	5.49257	20.4957	-5.67576	-3.01669	0
1.0827	0.609194	22.0227	-4.75949	-1.79605	0
1.0833	-3.96958	23.5497	-5.06492	2.78054	0
1.0840	-2.7512	26.2936	-7.81371	0.951239	0
1.0847	0	25.6733	-6.89745	-2.40471	0
1.0853	3.04597	26.6038	-4.45407	0.0365861	0
1.0860	6.40636	30.5645	-5.67576	0.951239	0
1.0867	7.62475	31.161	-7.81371	-0.881393	0
1.0873	8.23394	31.161	-8.72998	0.0365861	0
1.0880	9.76675	33.9288	-10.2571	-0.5754	0
1.0887	9.46215	33.9288	-10.2571	-2.7107	0
1.0893	7.32015	28.7273	-8.72998	-2.40471	0
1.0900	5.18797	25.6733	-7.50829	0.0365861	0
1.0907	4.57878	26.8901	-5.98118	1.86589	0
1.0913	7.32015	28.4171	-5.98118	1.25723	0
1.0920	10.0713	27.2003	-7.81371	-3.32268	0
1.0927	7.32015	22.9294	-9.64625	-6.37263	0
1.0933	5.49257	18.9686	-8.72998	-2.7107	0
1.0940	9.15756	18.0381	-7.81371	-0.269407	0
1.0947	13.4219	19.2788	-8.11914	-3.01669	0
1.0953	14.9547	18.6584	-9.0354	-2.7107	0
1.0960	16.1731	15.0079	-9.95167	0.951239	0
1.0967	18.0007	11.0233	-9.95167	-0.269407	0
1.0973	18.3053	10.4268	-8.72998	-3.32268	0
1.0980	18.0007	11.3335	-7.81371	-1.49005	0
1.0987	19.8381	10.1166	-8.42456	-2.7107	0
1.0993	23.4933	9.20992	-10.5625	-6.67863	0
1.1000	25.0261	10.7131	-11.4788	-4.846	0
1.1007	26.2445	11.0233	-9.64625	-1.49005	0
1.1013	28.072	9.20992	-6.89745	-3.32268	0
1.1020	28.072	7.06253	-5.37034	-3.93134	0
1.1027	28.6812	6.44217	-5.98118	-2.10204	0
1.1033	33.26	7.06253	-7.50829	-2.7107	0
1.1040	34.7928	6.75235	-7.81371	-2.7107	0
1.1047	31.4324	4.00846	-5.67576	-1.79605	0
1.1053	29.9094	1.57475	-4.14865	-4.54333	0
1.1060	32.6508	0.644217	-5.06492	-6.37263	0
1.1067	35.402	-1.78949	-5.98118	-5.15199	0
1.1073	35.402	-3.00635	-5.37034	-3.93134	0
1.1080	34.1738	-2.69617	-5.98118	-5.15199	0
1.1087	34.4784	-5.75024	-7.50829	-6.06664	0
1.1093	37.2296	-9.42466	-9.34082	-5.45798	0
1.1100	35.7066	-9.11448	-9.64625	-3.62535	0
1.1107	30.214	-7.89763	-8.72998	-3.01669	0
1.1113	28.9858	-9.71098	-6.89745	-3.93134	0
1.1120	31.737	-9.71098	-5.98118	-4.54333	0
1.1127	29.9094	-6.37059	-5.98118	-5.45798	0
1.1133	22.8841	-3.62671	-6.89745	-7.28729	0
1.1140	17.0869	-2.69617	-6.89745	-4.54333	0
1.1147	16.4777	0.954396	-4.14865	-0.881393	0
1.1153	17.0869	8.58957	-3.23238	-0.881393	0
1.1160	14.3455	12.8605	-6.89745	-3.62535	0
1.1167	7.32015	11.0233	-8.11914	-4.846	0
1.1173	0.91379	9.80642	-4.14865	-4.54333	0
1.1180	-0.609194	10.7131	-2.31612	-2.7107	0
1.1187	1.82758	10.1166	-4.75949	-0.881393	0
1.1193	6.10176	8.27939	-5.37034	-0.881393	0
1.1200	9.76675	6.44217	-4.14865	-1.79605	0
1.1207	12.2035	5.22532	-2.92696	-1.79605	0
1.1213	13.4219	5.22532	-3.23238	-4.23734	0
1.1220	13.7265	4.62882	-4.75949	-5.76397	0
1.1227	15.8685	2.79161	-4.45407	-3.01669	0
1.1233	19.5335	2.79161	-2.31612	-2.40471	0
1.1240	21.0565	3.38811	-2.92696	-4.54333	0
1.1247	22.5795	0.0477198	-4.14865	-3.01669	0
1.1253	28.072	-5.44006	-3.84323	-1.79605	0
1.1260	29.9094	-8.49413	-2.92696	-3.32268	0
1.1267	28.3766	-8.49413	-1.39985	-1.49005	0
1.1273	29.9094	-5.15374	-2.01069	-0.881393	0
1.1280	30.8232	-2.40985	-6.59203	-5.76397	0
1.1287	27.4628	-4.84356	-6.89745	-6.67863	0
1.1293	27.4628	-7.89763	-1.39985	-2.10204	0
1.1300	28.9858	-5.75024	-0.190889	-2.40471	0
1.1307	27.4628	-6.06042	-0.801733	-4.54333	0
1.1313	26.8536	-9.11448	1.33622	-2.7107	0
1.1320	28.6812	-5.75024	0.114533	-1.79605	0
1.1327	29.6048	-1.78949	-3.84323	-3.32268	0
1.1333	28.9858	-4.2232	-2.62154	-3.62535	0
1.1340	28.6812	-5.75024	-1.39985	-4.54333	0
1.1347	28.6812	-4.84356	-3.23238	-5.15199	0
1.1353	31.4324	-5.44006	-1.70527	-2.7107	0
1.1360	33.8692	-3.31653	0.114533	-2.40471	0
1.1367	34.4784	2.48143	-1.09443	-5.45798	0
1.1373	33.26	0.954396	-0.801733	-6.06664	0
1.1380	28.3766	-5.15374	1.0308	-3.32268	0
1.1387	24.1025	-4.53338	1.64164	-1.79605	0
1.1393	27.7674	1.88493	-0.496311	-2.40471	0
1.1400	28.6812	6.44217	-3.23238	-4.23734	0
1.1407	18.3053	6.44217	-2.01069	-6.37263	0
1.1413	11.8989	6.15586	2.55791	-5.45798	0
1.1420	18.9145	6.44217	2.25249	-3.62535	0
1.1427	26.8536	6.75235	-1.09443	-4.54333	0
1.1433	27.1582	7.68289	0.419955	-3.93134	0
1.1440	26.8536	9.20992	0.419955	-0.5754	0
1.1447	29.2904	8.89974	-2.92696	0.0365861	0
1.1453	34.1738	8.89974	-2.31612	-1.79605	0
1.1460	39.9808	11.0233	0.419955	-2.10204	0
1.1467	41.1992	12.2401	-0.496311	-2.40471	0
1.1473	30.8232	14.0773	-2.31612	-1.79605	0
1.1480	9.76675	17.4416	-2.31612	0.0365861	0
1.1487	-10.3759	18.3483	-1.09443	-1.79605	0
1.1493	-22.2749	16.5111	-0.496311	-3.62535	0
1.1500	-30.8232	17.7518	-0.496311	-1.49005	0
1.1507	-37.8388	22.9294	1.33622	1.25723	0
1.1513	-38.7624	28.4171	1.33622	1.86589	0
1.1520	-38.1532	31.161	-3.23238	0.339253	0
1.1527	-41.8084	32.4017	-4.14865	-0.881393	0
1.1533	-46.6917	36.6727	0.725377	0.0365861	0
1.1540	-49.7475	41.2299	0.114533	1.86589	0
1.1547	-52.4889	40.6334	-5.06492	-0.269407	0
1.1553	-52.7935	39.1064	-4.14865	-1.79605	0
1.1560	-50.6613	40.0131	-0.496311	0.339253	0
1.1567	-50.3567	40.3232	-1.70527	0.0365861	0
1.1573	-52.4889	38.486	-3.23238	-0.881393	0
1.1580	-54.0217	37.2692	-1.09443	1.86589	0
1.1587	-54.3263	38.1997	0.419955	2.78054	0
1.1593	-55.5447	38.486	1.0308	0.645246	0
1.1600	-55.8493	36.6727	2.25249	2.17188	0
1.1607	-53.7171	36.6727	2.86333	4.00452	0
1.1613	-52.4889	37.5793	3.16875	0.645246	0
1.1620	-54.0217	32.6881	5.00129	2.17188	0
1.1627	-52.4889	26.6038	4.39044	8.8871	0
1.1633	-46.3871	29.634	0.419955	7.05447	0
1.1640	-43.0268	31.4712	-1.39985	0.0365861	0
1.1647	-46.0826	21.0922	0.725377	0.951239	0
1.1653	-50.3567	12.5503	4.08502	4.61318	0
1.1660	-51.5751	14.3875	5.00129	4.61318	0
1.1667	-50.6613	17.1314	4.08502	4.61318	0
1.1673	-49.4429	18.6584	3.16875	4.91917	0
1.1680	-50.6613	23.2395	2.55791	4.30718	0
1.1687	-54.6309	26.2936	2.86333	4.91917	0
1.1693	-57.9815	26.6038	4.39044	5.22516	0
1.1700	-61.9511	29.3477	6.22297	4.61318	0
1.1707	-69.8902	35.432	6.5284	6.13981	0
1.1713	-78.4288	40.9436	6.83382	7.96912	0
1.1720	-86.9771	43.0671	6.22297	7.36046	0
1.1727	-94.6019	42.7569	4.39044	7.96912	0
1.1733	-99.1807	43.6875	5.00129	9.18976	0
1.1740	-100.094	45.5247	8.66635	10.7164	0
1.1747	-98.8761	45.811	9.58262	11.0224	0
1.1753	-94.9065	46.1212	6.83382	10.4104	0
1.1760	-93.6881	46.7416	5.00129	10.4104	0
1.1767	-97.6577	43.3773	7.13924	10.7164	0
1.1773	-102.846	39.7267	8.36093	9.80175	0
1.1780	-106.815	39.4166	5.61213	10.1077	0
1.1787	-109.861	39.4166	4.39044	11.3284	0
1.1793	-111.089	37.5793	7.44466	9.80175	0
1.1800	-113.831	36.3625	9.27719	7.66645	0
1.1807	-118.105	35.7421	8.36093	9.18976	0
1.1813	-117.496	35.7421	8.66635	10.1077	0
1.1820	-115.049	34.5253	9.27719	11.937	0
1.1827	-114.745	31.4712	7.13924	14.3783	0
1.1833	-115.658	32.4017	5.00129	13.1577	0
1.1840	-121.161	35.432	5.91755	10.4104	0
1.1847	-127.872	33.9288	8.36093	11.6311	0
1.1853	-129.395	32.4017	8.97177	12.8517	0
1.1860	-129.395	33.6186	8.36093	10.7164	0
1.1867	-130.308	33.6186	8.97177	9.18976	0
1.1873	-125.73	33.9288	8.66635	10.7164	0
1.1880	-123.598	36.3625	6.83382	11.3284	0
1.1887	-131.841	35.432	7.75008	10.7164	0
1.1893	-138.857	32.9982	9.58262	10.7164	0
1.1900	-139.466	33.3084	9.58262	11.937	0
1.1907	-139.161	34.5253	9.27719	12.8517	0
1.1913	-135.801	33.9288	9.58262	11.937	0
1.1920	-133.06	32.6881	8.05551	11.6311	0
1.1927	-136.106	31.161	6.83382	12.549	0
1.1933	-139.466	29.634	7.13924	12.243	0
1.1940	-138.552	27.2003	7.75008	10.1077	0
1.1947	-136.106	26.6038	7.44466	9.49576	0
1.1953	-133.973	30.5645	6.83382	11.937	0
1.1960	-133.364	33.9288	6.83382	12.8517	0
1.1967	-132.146	35.1456	6.5284	10.1077	0
1.1973	-124.207	37.5793	4.69586	7.05447	0
1.1980	-115.658	37.8895	5.61213	8.8871	0
1.1987	-114.44	35.7421	9.58262	12.8517	0
1.1993	-110.166	38.1997	7.75008	13.7697	0
1.2000	-97.9623	39.4166	1.0308	10.1077	0
1.2007	-90.9467	35.7421	1.33622	8.27511	0
1.2013	-94.6019	34.8355	5.61213	9.80175	0
1.2020	-102.846	35.1456	4.08502	10.4104	0
1.2027	-114.135	34.5253	1.64164	9.18976	0
1.2033	-121.161	37.5793	1.94707	7.36046	0
1.2040	-121.77	39.7267	1.0308	5.83382	0
1.2047	-122.075	34.5253	0.419955	6.13981	0
1.2053	-116.277	31.161	1.33622	5.52783	0
1.2060	-103.15	29.634	-0.496311	3.69852	0
1.2067	-95.5255	23.836	-3.23238	5.52783	0
1.2073	-93.9927	20.1855	-2.92696	7.05447	0
1.2080	-89.1093	18.3483	-1.09443	3.39253	0
1.2087	-84.5305	12.8605	-1.70527	2.17188	0
1.2093	-80.8754	9.20992	-3.23238	5.22516	0
1.2100	-72.327	7.96921	-2.31612	5.22516	0
1.2107	-64.0931	2.79161	-0.496311	5.52783	0
1.2113	-55.2401	-1.78949	-3.23238	6.44581	0
1.2120	-44.255	-3.00635	-7.20287	1.5599	0
1.2127	-39.3716	-10.9517	-6.59203	-2.10204	0
1.2133	-35.7066	-20.09	-5.67576	0.951239	0
1.2140	-24.7215	-22.8339	-7.81371	1.25723	0
1.2147	-19.8381	-25.6017	-8.72998	-1.18406	0
1.2153	-25.0261	-29.5624	-8.72998	-0.881393	0
1.2160	-22.2749	-30.4691	-9.64625	-1.79605	0
1.2167	-14.0409	-31.686	-11.7842	-3.01669	0
1.2173	-11.8989	-34.74	-13.3113	-2.40471	0
1.2180	-9.15756	-39.0109	-13.3113	-3.93134	0
1.2187	-1.21839	-43.9022	-13.6167	-6.37263	0
1.2193	0.609194	-47.863	-15.4493	-3.62535	0
1.2200	-1.52298	-49.39	-14.533	-1.79605	0
1.2207	1.21839	-51.2272	-12.0896	-2.7107	0
1.2213	6.71096	-53.0644	-13.0059	-3.32268	0
1.2220	11.8989	-53.6609	-13.3113	-3.01669	0
1.2227	18.6099	-55.188	-12.0896	-3.32268	0
1.2233	25.9399	-55.4981	-15.7547	-4.23734	0
1.2240	29.2904	-54.8778	-19.7124	-6.98462	0
1.2247	32.6508	-59.7691	-16.671	-8.20527	0
1.2253	41.8084	-66.4737	-15.4493	-7.28729	0
1.2260	55.5447	-67.7144	-19.1016	-7.28729	0
1.2267	65.6161	-70.1481	-19.407	-9.72858	0
1.2273	71.1086	-75.6359	-18.7962	-9.72858	0
1.2280	75.992	-78.0935	-20.6287	-8.50793	0
1.2287	84.8351	-81.1237	-19.7124	-8.81393	0
1.2293	95.8203	-86.3251	-18.4908	-9.11992	0
1.2300	102.846	-88.7588	-20.3233	-8.81393	0
1.2307	107.424	-90.9062	-20.6287	-8.20527	0
1.2313	113.831	-95.1772	-20.0179	-8.50793	0
1.2320	119.628	-96.0838	-21.545	-8.81393	0
1.2327	123.902	-94.5568	-22.4612	-9.72858	0
1.2333	128.785	-95.4873	-23.3775	-10.0346	0
1.2340	130.613	-97.921	-22.7667	-9.42591	0
1.2347	130.004	-100.045	-20.3233	-10.0346	0
1.2353	132.441	-98.8277	-20.3233	-12.4759	0
1.2360	134.278	-96.0838	-22.7667	-14.6145	0
1.2367	130.613	-94.5568	-22.4612	-13.6965	0
1.2373	127.253	-94.2466	-20.9341	-10.6466	0
1.2380	126.339	-91.5027	-20.9341	-10.0346	0
1.2387	125.425	-84.7981	-19.7124	-11.5612	0
1.2393	126.034	-77.7833	-19.7124	-11.2552	0
1.2400	128.785	-75.3257	-22.7667	-11.5612	0
1.2407	133.973	-76.2562	-24.2938	-15.2231	0
1.2413	138.857	-75.0394	-22.1558	-15.8351	0
1.2420	138.248	-74.419	-21.8504	-12.1699	0
1.2427	133.364	-77.7833	-22.4612	-12.4759	0
1.2433	130.308	-78.69	-19.7124	-14.9172	0
1.2440	127.557	-75.9461	-16.9636	-13.3905	0
1.2447	124.207	-76.2562	-18.7962	-12.7819	0
1.2453	124.207	-76.8527	-18.1853	-16.1378	0
1.2460	122.684	-74.7292	-13.3113	-14.6145	0
1.2467	119.628	-74.1089	-10.8679	-12.7819	0
1.2473	121.76	-73.2022	-14.2276	-16.1378	0
1.2480	124.207	-70.4583	-16.3655	-18.2764	0
1.2487	116.572	-71.9853	-13.6167	-15.5291	0
1.2493	102.541	-75.3257	-12.395	-15.2231	0
1.2500	90.0231	-73.7987	-12.7005	-16.4438	0
1.2507	83.0075	-68.9313	-10.5625	-16.4438	0
1.2513	83.6167	-65.8772	-9.34082	-18.5791	0
1.2520	85.7489	-62.8231	-10.2571	-19.1911	0
1.2527	82.7029	-61.2961	-9.34082	-14.9172	0
1.2533	78.7334	-61.6063	-6.89745	-13.3905	0
1.2540	77.515	-60.6757	-5.98118	-16.7498	0
1.2547	74.7638	-59.4589	-5.67576	-19.1911	0
1.2553	68.0528	-61.9165	-5.06492	-19.7997	0
1.2560	60.1137	-61.9165	-4.75949	-18.2764	0
1.2567	51.2705	-57.6455	-5.37034	-14.9172	0
1.2573	44.5497	-55.8083	-8.42456	-14.0025	0
1.2580	41.5038	-56.715	-8.11914	-15.5291	0
1.2587	40.2854	-54.2813	-2.62154	-13.6965	0
1.2593	40.59	-48.4833	-0.801733	-13.3905	0
1.2600	43.6359	-44.8089	-4.75949	-17.3584	0
1.2607	45.4734	-44.2124	-3.84323	-17.6644	0
1.2613	46.3871	-46.3359	2.25249	-14.0025	0
1.2620	50.9659	-48.4833	4.69586	-13.6965	0
1.2627	57.9815	-46.6461	2.55791	-14.6145	0
1.2633	62.5603	-44.5226	1.0308	-13.6965	0
1.2640	69.2712	-44.2124	1.64164	-14.3085	0
1.2647	79.3426	-40.8482	3.16875	-15.8351	0
1.2653	85.4443	-35.6706	2.86333	-16.7498	0
1.2660	92.7743	-34.74	3.16875	-17.6644	0
1.2667	105.587	-35.0502	7.13924	-17.0558	0
1.2673	114.135	-33.213	9.88804	-15.2231	0
1.2680	118.41	-33.8333	8.66635	-15.5291	0
1.2687	128.481	-35.3604	8.66635	-14.6145	0
1.2693	136.715	-33.5232	11.7206	-12.7819	0
1.2700	137.933	-33.5232	13.8585	-12.1699	0
1.2707	143.74	-35.3604	15.0675	-11.2552	0
1.2713	151.67	-31.9961	14.1639	-10.3406	0
1.2720	152.583	-28.3456	11.1097	-12.7819	0
1.2727	153.812	-29.8726	10.4989	-13.0878	0
1.2733	158.076	-30.1589	13.5531	-9.72858	0
1.2740	156.858	-27.415	15.0675	-10.3406	0
1.2747	156.553	-25.2915	14.4694	-14.6145	0
1.2753	161.132	-22.8339	14.1639	-14.3085	0
1.2760	157.771	-18.8732	15.0675	-12.1699	0
1.2767	144.959	-15.2226	16.2892	-13.0878	0
1.2773	135.496	-11.8584	16.2892	-13.6965	0
1.2780	135.496	-9.71098	15.3729	-10.9492	0
1.2787	141.598	-6.96709	14.1639	-11.8672	0
1.2793	146.177	-2.69617	13.2477	-14.3085	0
1.2800	142.817	0.954396	15.6783	-11.8672	0
1.2807	138.248	4.31864	18.4271	-10.0346	0
1.2813	136.715	8.89974	15.9838	-13.6965	0
1.2820	133.973	11.6436	15.9838	-15.5291	0
1.2827	130.613	11.0233	21.1759	-11.8672	0
1.2833	127.872	13.4808	21.7868	-11.5612	0
1.2840	119.019	17.1314	18.4271	-13.6965	0
1.2847	103.455	15.6044	20.2597	-11.8672	0
1.2853	91.8605	12.5503	23.9247	-10.6466	0
1.2860	86.0535	13.7672	23.3139	-11.5612	0
1.2867	79.6472	13.7672	21.4813	-11.5612	0
1.2873	71.4132	8.58957	23.6193	-12.1699	0
1.2880	64.3878	3.10179	27.8952	-12.4759	0
1.2887	58.8953	-1.16914	30.6313	-9.11992	0
1.2893	53.4027	-4.53338	30.9367	-8.20527	0
1.2900	49.1285	-6.96709	30.6313	-9.72858	0
1.2907	49.7377	-10.0212	31.5476	-6.37263	0
1.2913	50.9659	-15.5328	32.4638	-4.54333	0
1.2920	44.5497	-20.09	33.6855	-7.59328	0
1.2927	36.6204	-22.5476	35.2126	-7.59328	0
1.2933	36.3158	-27.415	37.3506	-5.15199	0
1.2940	34.7928	-33.5232	39.7939	-4.54333	0
1.2947	25.9399	-36.2671	41.6265	-2.40471	0
1.2953	18.9145	-34.4537	39.4885	-0.881393	0
1.2960	15.5639	-34.4537	36.4343	-2.7107	0
1.2967	10.6805	-39.0109	37.656	-2.7107	0
1.2973	8.23394	-41.1583	40.0994	-0.881393	0
1.2980	10.6805	-39.3211	39.4885	-1.79605	0
1.2987	9.46215	-37.7941	38.5723	-2.7107	0
1.2993	3.96958	-37.4839	40.4048	-0.881393	0
1.3000	-1.52298	-36.5772	40.4048	1.25723	0
1.3007	-4.27418	-36.8874	37.9614	3.39253	0
1.3013	-6.10176	-35.6706	37.656	4.91917	0
1.3020	-10.0713	-32.9267	38.2668	5.22516	0
1.3027	-14.9547	-32.9267	37.9614	6.13981	0
1.3033	-16.7823	-35.9569	38.8777	5.52783	0
1.3040	-18.6197	-39.3211	40.0994	3.69852	0
1.3047	-23.1985	-42.9955	39.7939	5.22516	0
1.3053	-27.7773	-45.7394	40.7102	6.74847	0
1.3060	-31.4324	-47.5528	41.3211	6.13981	0
1.3067	-32.6508	-49.39	40.7102	7.36046	0
1.3073	-31.1278	-48.7935	38.2668	8.27511	0
1.3080	-28.9957	-49.7002	36.1289	5.83382	0
1.3087	-30.5186	-57.3353	38.8777	6.44581	0
1.3093	-33.5744	-64.9705	43.459	10.4104	0
1.3100	-36.0112	-68.6211	42.5427	10.7164	0
1.3107	-38.1532	-72.2955	39.7939	8.27511	0
1.3113	-40.59	-77.1629	38.8777	9.18976	0
1.3120	-42.4176	-82.0542	36.7397	11.0224	0
1.3127	-44.255	-88.7588	34.2963	10.7164	0
1.3133	-44.5596	-96.0838	35.518	8.8871	0
1.3140	-46.0826	-99.4481	37.0451	9.18976	0
1.3147	-49.7475	-102.502	37.0451	12.243	0
1.3153	-52.1843	-107.99	36.7397	12.8517	0
1.3160	-53.4027	-111.044	35.2126	10.7164	0
1.3167	-56.4585	-109.517	32.1584	11.937	0
1.3173	-57.9815	-109.207	31.5476	14.3783	0
1.3180	-57.0677	-110.424	35.2126	14.0723	0
1.3187	-57.3723	-107.083	38.5723	12.243	0
1.3193	-57.0677	-100.665	35.8235	10.7164	0
1.3200	-56.4585	-98.8277	27.8952	11.937	0
1.3207	-61.6465	-99.7583	23.9247	14.0723	0
1.3213	-68.9666	-97.6109	25.1464	12.243	0
1.3220	-70.1948	-94.2466	24.841	11.6311	0
1.3227	-70.4994	-90.5961	22.0922	14.9903	0
1.3233	-74.469	-83.2711	19.9542	13.4637	0
1.3240	-76.6012	-77.7833	19.3434	9.18976	0
1.3247	-77.2104	-76.5664	18.7326	12.8517	0
1.3253	-80.8754	-72.5818	16.2892	16.5136	0
1.3260	-84.8449	-64.6603	12.3314	13.7697	0
1.3267	-90.0329	-57.6455	9.88804	13.4637	0
1.3273	-97.3531	-49.39	7.75008	14.9903	0
1.3280	-100.713	-40.8482	5.61213	14.9903	0
1.3287	-98.2669	-34.4537	5.00129	16.5136	0
1.3293	-98.2669	-24.0746	5.61213	17.4316	0
1.3300	-101.932	-12.4787	4.39044	14.6843	0
1.3307	-103.759	-4.53338	4.08502	14.6843	0
1.3313	-103.759	7.37271	2.25249	17.1256	0
1.3320	-103.759	22.0227	-3.84323	14.9903	0
1.3327	-103.759	26.8901	-8.11914	11.937	0
[truncated: 35,638 more rows]
