# Supplementary material for: Identification of Haptic Based Guiding Using Hard Reins
Source: PLoS One. 2015 Jul 22;10(7):e0132020. doi: 10.1371/journal.pone.0132020 (PMC4511788; doi:10.1371/journal.pone.0132020)
Supplement: S4 File — (ZIP) [file pone.0132020.s004.zip › EMGData2/Subject13/T15/t15.txt]

0.0000	-24.5326	3.33771	-15.2896	2.99935	0
0.0007	-24.5326	-0.0134585	-11.6183	3.30569	0
0.0013	-26.9704	-2.759	-7.34254	5.13681	0
0.0020	-22.385	-3.37809	-7.04766	3.6103	0
0.0027	-12.9241	-3.37809	-5.8239	1.47458	0
0.0033	-8.04856	-4.58935	-3.37639	2.69475	0
0.0040	-11.3957	-6.41971	-2.77188	5.74602	0
0.0047	-22.385	-5.20844	-3.37639	6.05236	0
0.0053	-37.9598	-1.84382	-3.68602	4.83047	0
0.0060	-55.6434	-2.15336	-3.08151	4.83047	0
0.0067	-72.7466	-2.46291	-1.54813	5.13681	0
0.0073	-86.7735	-0.63255	-0.633995	6.05236	0
0.0080	-93.1969	-2.15336	-3.37639	7.57713	0
0.0087	-83.7359	-5.81408	-6.42841	6.05236	0
0.0093	-62.0667	-4.8989	-6.73804	2.99935	0
0.0100	-43.7447	-3.37809	-4.29052	3.30569	0
0.0107	-32.7553	-2.15336	-6.13353	5.74602	0
0.0113	-18.1092	-0.0134585	-11.6183	4.83047	0
0.0120	-8.64833	-2.15336	-14.3755	1.77919	0
0.0127	-19.0379	-7.64444	-14.98	0.559026	0
0.0133	-33.684	-7.64444	-13.7562	0.559026	0
0.0140	-33.684	-7.95398	-11.6183	-0.35653	0
0.0147	-29.0986	-12.2203	-13.4466	-0.967478	0
0.0153	-30.6271	-11.3052	-18.9461	-0.967478	0
0.0160	-29.4082	-8.25007	-18.032	-1.27209	0
0.0167	-21.7853	-11.0091	-13.4466	-1.27209	0
0.0173	-15.3619	-11.3052	-14.3755	-2.18764	0
0.0180	-8.04856	-6.41971	-18.6365	-3.40954	0
0.0187	5.99772	-5.20844	-19.5506	-2.49398	0
0.0193	17.2773	-6.41971	-17.7224	-1.27209	0
0.0200	20.3342	-4.58935	-16.2037	-3.1032	0
0.0207	23.0816	-4.8989	-15.5845	-3.1032	0
0.0213	20.9533	-7.33489	-15.2896	-0.662869	0
0.0220	4.46927	-6.72926	-14.0658	0.252687	0
0.0227	-7.11988	-6.72926	-12.2376	-0.967478	0
0.0233	0.503035	-8.86916	-13.1517	-1.88303	0
0.0240	7.52617	-10.0804	-15.2896	-3.71415	0
0.0247	2.94082	-10.39	-13.4466	-3.71415	0
0.0253	-0.116085	-11.0091	-10.7042	-0.35653	0
0.0260	1.72193	-11.3052	-11.6183	-0.0519219	0
0.0267	2.34105	-12.2203	-11.9279	-3.1032	0
0.0273	1.10281	-13.7546	-10.3946	-3.1032	0
0.0280	-5.30121	-15.2754	-10.3946	-0.967478	0
0.0287	-12.9241	-16.7962	-11.0138	-0.967478	0
0.0293	-12.6146	-16.7962	-10.7042	-0.35653	0
0.0300	-6.5201	-14.9659	-11.6183	1.47458	0
0.0307	-0.715857	-15.585	-12.2376	-0.662869	0
0.0313	7.21661	-18.6266	-12.5325	-3.1032	0
0.0320	16.368	-20.1609	-14.3755	-1.88303	0
0.0327	27.3573	-19.8513	-15.2896	-2.18764	0
0.0333	39.2561	-19.5418	-15.2896	-4.93431	0
0.0340	46.5888	-21.6817	-14.6703	-4.93431	0
0.0347	52.0834	-25.3424	-13.4466	-3.1032	0
0.0353	58.4875	-25.9615	-16.2037	-4.93431	0
0.0360	55.121	-23.2159	-20.1699	-4.93431	0
0.0367	41.6938	-23.8216	-18.032	-1.27209	0
0.0373	31.3236	-25.9615	-12.5325	0.252687	0
0.0380	23.9909	-24.7367	-13.7562	-2.18764	0
0.0387	14.8395	-24.1311	-16.4986	-3.40954	0
0.0393	8.4355	-25.9615	-13.4466	-3.40954	0
0.0400	7.21661	-26.5671	-9.79006	-3.40954	0
0.0407	9.6544	-27.1727	-8.87593	-4.6297	0
0.0413	9.6544	-26.8766	-5.2194	-5.54526	0
0.0420	-0.116085	-25.9615	-2.46226	-4.01875	0
0.0427	-8.64833	-29.6222	-2.46226	-2.18764	0
0.0433	-2.86343	-34.1981	-1.85775	-1.27209	0
0.0440	0.193475	-32.9734	0.280137	0.863634	0
0.0447	-5.30121	-33.579	2.1084	1.77919	0
0.0453	0.193475	-38.774	4.8508	-2.18764	0
0.0460	10.5637	-38.1683	7.29831	-3.40954	0
0.0467	10.2735	-35.1133	8.83169	-0.0519219	0
0.0473	15.7682	-37.2532	8.21244	-1.27209	0
0.0480	32.2329	-40.2948	5.16042	-3.40954	0
0.0487	38.0372	-40.2948	3.64178	-0.35653	0
0.0493	35.9089	-42.7442	6.07455	0.863634	0
0.0500	37.7276	-47.0106	8.52207	-2.49398	0
0.0507	28.5762	-47.9258	6.38418	-2.79859	0
0.0513	0.193475	-47.6297	3.93666	0.252687	0
0.0520	-31.846	-47.9258	4.24629	1.77919	0
0.0527	-56.2625	-48.2353	3.33216	0.559026	0
0.0533	-67.2519	-48.2353	0.884644	-3.1032	0
0.0540	-65.1043	-48.2353	2.1084	-4.01875	0
0.0547	-59.6096	-48.5449	5.16042	-1.27209	0
0.0553	-51.6771	-49.7561	1.50389	-0.967478	0
0.0560	-43.4351	-50.6713	-3.08151	-3.1032	0
0.0567	-48.33	-49.7561	0.884644	-3.1032	0
0.0573	-59.3194	-48.2353	4.55592	-2.79859	0
0.0580	-50.4583	-47.0106	2.41803	-2.79859	0
0.0587	-26.3513	-46.0954	1.50389	-0.35653	0
0.0593	-8.04856	-44.265	2.1084	1.47458	0
0.0600	-2.55387	-42.4347	1.50389	0.252687	0
0.0607	-8.35812	-41.8291	5.16042	-1.27209	0
0.0613	-18.4188	-42.4347	9.74582	-2.18764	0
0.0620	-18.4188	-42.4347	9.4362	-4.01875	0
0.0627	-9.86722	-42.7442	8.21244	-4.93431	0
0.0633	-6.82966	-43.3499	7.90282	-5.54526	0
0.0640	-9.26745	-43.3499	8.21244	-5.84987	0
0.0647	-9.86722	-41.8291	11.5741	-5.24065	0
0.0653	-5.30121	-42.4347	15.2306	-5.24065	0
0.0660	4.77883	-45.1802	14.0069	-5.84987	0
0.0667	14.53	-45.1802	12.4882	-7.37637	0
0.0673	19.4249	-46.0954	12.1786	-8.59653	0
0.0680	21.5531	-49.46	10.66	-6.76542	0
0.0687	24.3004	-49.7561	11.2645	-4.32509	0
0.0693	27.6669	-46.7145	13.0927	-4.93431	0
0.0700	29.1954	-47.3201	13.4024	-4.93431	0
0.0707	23.9909	-47.0106	12.1786	-2.79859	0
0.0713	14.8395	-41.5195	8.83169	-4.93431	0
0.0720	7.21661	-38.1683	4.8508	-7.68098	0
0.0727	3.85015	-42.4347	6.6938	-5.84987	0
0.0733	5.99772	-45.1802	9.4362	-5.24065	0
0.0740	12.0922	-41.5195	7.60794	-9.20748	0
0.0747	17.5869	-37.8588	6.38418	-9.20748	0
0.0753	23.7007	-38.774	8.21244	-7.68098	0
0.0760	24.9196	-40.2948	10.0407	-10.123	0
0.0767	15.4586	-38.774	11.8837	-10.4276	0
0.0773	7.52617	-36.9436	13.0927	-7.37637	0
0.0780	5.68816	-35.7189	11.8837	-8.29193	0
0.0787	-2.24431	-34.1981	11.5741	-10.7323	0
0.0793	-12.0148	-32.3677	13.0927	-10.4276	0
0.0800	-13.5432	-30.2278	15.8499	-9.8167	0
0.0807	-15.3619	-27.7918	19.816	-10.4276	0
0.0813	-17.7997	-25.9615	21.6443	-9.51209	0
0.0820	-11.7052	-23.512	23.1629	-8.90114	0
0.0827	0.193475	-20.4569	26.2149	-9.51209	0
0.0833	15.7682	-17.7114	25.0059	-10.123	0
0.0840	31.3236	-17.4153	20.4205	-11.3432	0
0.0847	38.6563	-15.2754	23.1629	-12.2588	0
0.0853	42.6225	-12.2203	25.9201	-11.6478	0
0.0860	45.3699	-9.78434	20.7302	-9.8167	0
0.0867	38.6563	-9.16525	17.6781	-8.59653	0
0.0873	26.1385	-10.39	20.7302	-9.20748	0
0.0880	12.7113	-12.2203	20.7302	-11.0386	0
0.0887	-2.86343	-13.4451	19.1968	-12.5634	0
0.0893	-9.26745	-14.9659	18.2826	-11.3432	0
0.0900	-4.68209	-15.881	17.6781	-10.123	0
0.0907	-8.04856	-15.2754	18.5923	-10.4276	0
0.0913	-17.5095	-14.3602	19.1968	-10.7323	0
0.0920	-22.6946	-13.1355	16.764	-10.7323	0
0.0927	-29.4082	-11.3052	14.0069	-10.4276	0
0.0933	-38.25	-11.3052	12.4882	-9.51209	0
0.0940	-44.3638	-10.0804	12.7978	-6.76542	0
0.0947	-45.8922	-5.50453	13.4024	-6.15621	0
0.0953	-40.6878	-6.41971	9.12657	-7.68098	0
0.0960	-34.2837	-14.0507	3.93666	-9.51209	0
0.0967	-39.7784	-16.7962	6.07455	-11.6478	0
0.0973	-48.33	-13.7546	10.0407	-12.2588	0
0.0980	-46.492	-11.3052	8.52207	-10.123	0
0.0987	-40.3976	-8.86916	7.90282	-10.4276	0
0.0993	-34.5933	-4.8989	9.4362	-13.7853	0
0.1000	-26.3513	-3.98372	10.3503	-12.5634	0
0.1007	-21.1662	-2.46291	10.66	-9.20748	0
0.1013	-21.7853	2.42253	12.1786	-10.4276	0
0.1020	-18.1092	6.08325	12.4882	-11.3432	0
0.1027	-6.5201	5.47761	10.3503	-6.76542	0
0.1033	1.41237	6.08325	9.74582	-4.93431	0
0.1040	2.94082	7.91361	12.1786	-9.51209	0
0.1047	6.90705	10.3631	13.712	-9.20748	0
0.1053	13.0209	11.2782	10.3503	-4.93431	0
0.1060	12.4017	10.0535	10.0407	-4.01875	0
0.1067	13.0209	9.74396	14.3165	-4.93431	0
0.1073	23.0816	12.799	14.0069	-5.84987	0
0.1080	26.448	13.4181	8.21244	-7.07176	0
0.1087	16.368	9.13833	5.77967	-5.84987	0
0.1093	11.1828	6.99843	5.47005	-4.01875	0
0.1100	15.7682	8.22315	2.41803	-5.54526	0
0.1107	17.5869	9.44788	-0.324369	-6.76542	0
0.1113	17.2773	11.8839	-2.16738	-6.46081	0
0.1120	19.7344	14.3333	-5.2194	-7.37637	0
0.1127	24.61	14.3333	-9.79006	-6.76542	0
0.1133	33.1616	16.7693	-13.7562	-4.01875	0
0.1140	44.7507	21.6547	-15.2896	-3.1032	0
0.1147	52.3737	24.4003	-15.2896	-2.49398	0
0.1153	54.8308	26.2306	-18.032	-3.1032	0
0.1160	49.3361	28.061	-18.9461	-4.01875	0
0.1167	38.9465	28.9762	-15.2896	-2.18764	0
0.1173	30.4143	32.3273	-16.8082	-0.967478	0
0.1180	19.4249	35.3824	-20.7744	-2.79859	0
0.1187	6.30728	36.2976	-17.1179	-0.662869	0
0.1193	9.34484	38.128	-13.4466	2.0838	0
0.1200	23.9909	39.9583	-18.032	-0.35653	0
0.1207	27.0478	39.3527	-16.8082	0.559026	0
0.1213	22.1722	40.5774	-9.48043	3.91491	0
0.1220	23.0816	43.0134	-10.0997	2.39014	0
0.1227	23.9909	42.7039	-14.0658	3.30569	0
0.1233	20.3342	44.5342	-12.5325	6.66158	0
0.1240	17.5869	47.8988	-12.2376	3.30569	0
0.1247	18.8058	46.3646	-14.3755	0.559026	0
0.1253	20.9533	44.5342	-14.0658	3.6103	0
0.1260	21.2629	45.4494	-12.5325	2.99935	0
0.1267	20.3342	46.3646	-12.8421	-0.0519219	0
0.1273	18.5155	46.9837	-14.6703	1.47458	0
0.1280	16.0584	47.2798	-16.2037	3.30569	0
0.1287	16.368	45.7589	-16.2037	1.47458	0
0.1293	20.3342	43.619	-16.8082	2.69475	0
0.1300	20.0247	44.5342	-20.4795	4.22125	0
0.1307	16.6775	46.3646	-21.3936	3.30569	0
0.1313	20.3342	47.2798	-20.7744	4.22125	0
0.1320	21.5531	45.4494	-26.2739	6.05236	0
0.1327	10.5637	42.4078	-30.8446	4.52586	0
0.1333	3.25038	41.7887	-28.1022	3.91491	0
0.1340	10.2735	42.4078	-27.1881	6.96792	0
0.1347	19.4249	39.9583	-29.9304	6.66158	0
0.1353	24.61	35.3824	-29.9304	3.30569	0
0.1360	27.9765	33.5521	-28.4118	4.22125	0
0.1367	27.6669	35.3824	-27.4977	6.05236	0
0.1373	24.3004	38.128	-25.0502	5.13681	0
0.1380	20.3342	38.7471	-22.9123	6.05236	0
0.1387	16.0584	39.3527	-24.7405	8.18808	0
0.1393	12.0922	40.8735	-24.7405	7.88347	0
0.1400	9.34484	42.7039	-21.6885	5.74602	0
0.1407	8.4355	43.619	-21.6885	4.83047	0
0.1413	13.0209	42.7039	-24.4457	6.05236	0
0.1420	20.6438	39.9583	-22.6026	9.10364	0
0.1427	27.6669	39.9583	-17.4275	9.71459	0
0.1433	37.7276	42.4078	-17.1179	6.66158	0
0.1440	48.4074	42.0982	-19.8603	5.13681	0
0.1447	49.9359	38.128	-20.7744	6.35697	0
0.1453	49.6263	35.9881	-19.8603	6.96792	0
0.1460	58.4875	36.2976	-19.2557	6.66158	0
0.1467	68.2579	35.692	-19.5506	7.27253	0
0.1473	67.6388	34.4673	-18.9461	6.96792	0
0.1480	62.1441	32.9464	-16.8082	5.13681	0
0.1487	57.5781	29.2857	-16.8082	5.13681	0
0.1493	48.1172	25.625	-19.8603	6.96792	0
0.1500	29.4856	25.625	-20.7744	7.27253	0
0.1507	10.2735	26.2306	-20.7744	6.96792	0
0.1513	0.503035	23.4851	-22.3078	8.18808	0
0.1520	-5.90098	21.6547	-21.6885	8.79903	0
0.1527	-12.6146	23.4851	-21.084	7.88347	0
0.1533	-12.0148	23.7812	-22.9123	6.96792	0
0.1540	-4.68209	21.6547	-21.6885	7.88347	0
0.1547	3.85015	20.7396	-17.7224	10.6284	0
0.1553	13.9302	21.6547	-21.084	11.2394	0
0.1560	18.8058	22.5699	-27.1881	8.18808	0
0.1567	8.12595	22.5699	-24.4457	6.66158	0
0.1573	-7.739	22.866	-19.2557	7.27253	0
0.1580	-9.86722	24.4003	-19.8603	6.05236	0
0.1587	-3.15364	23.1756	-21.3936	6.05236	0
0.1593	-2.24431	20.1205	-20.1699	8.79903	0
0.1600	-9.26745	20.43	-18.032	8.79903	0
0.1607	-13.5432	21.3452	-13.7562	8.79903	0
0.1613	-12.0148	20.43	-12.5325	13.3751	0
0.1620	-15.6715	22.5699	-15.5845	13.6814	0
0.1627	-21.7853	25.3155	-15.2896	10.3238	0
0.1633	-19.0379	23.7812	-10.7042	13.3751	0
0.1640	-15.6715	24.4003	-10.7042	17.3436	0
0.1647	-15.3619	28.6666	-11.0138	16.1217	0
0.1653	-5.30121	27.1458	-7.65217	14.2906	0
0.1660	5.68816	23.4851	-6.42841	14.597	0
0.1667	3.85015	25.3155	-8.87593	15.2062	0
0.1673	3.25038	26.5402	-8.27142	15.2062	0
0.1680	-0.715857	24.0907	-8.27142	13.3751	0
0.1687	-26.3513	24.4003	-12.5325	14.2906	0
0.1693	-54.4245	25.3155	-13.4466	16.7327	0
0.1700	-75.1843	23.4851	-14.0658	14.2906	0
0.1707	-98.0724	23.4851	-20.1699	11.544	0
0.1713	-104.167	26.2306	-24.7405	14.597	0
0.1720	-81.2788	28.6666	-22.9123	15.5125	0
0.1727	-56.5721	30.8065	-24.4457	12.4595	0
0.1733	-40.6878	30.8065	-28.4118	12.4595	0
0.1740	-30.008	28.3705	-28.1022	12.4595	0
0.1747	-31.846	29.8914	-27.7926	9.71459	0
0.1753	-38.25	31.1161	-29.0163	10.3238	0
0.1760	-40.088	27.1458	-27.1881	11.2394	0
0.1767	-44.6734	24.7098	-26.2739	7.88347	0
0.1773	-48.33	25.9211	-27.1881	8.18808	0
0.1780	-47.7109	27.1458	-21.6885	11.544	0
0.1787	-56.2625	31.7217	-16.4986	10.3238	0
0.1793	-73.0368	37.2128	-19.8603	6.96792	0
0.1800	-86.1737	36.6072	-20.7744	8.49269	0
0.1807	-94.1062	34.4673	-14.3755	10.6284	0
0.1813	-96.2344	37.2128	-10.7042	7.57713	0
0.1820	-93.1969	38.128	-8.87593	5.13681	0
0.1827	-87.9924	34.7768	-3.08151	8.18808	0
0.1833	-75.7841	32.6369	0.280137	10.0192	0
0.1840	-56.5721	32.6369	-0.324369	5.74602	0
0.1847	-39.7784	32.9464	0.884644	2.39014	0
0.1853	-23.2944	34.4673	2.1084	5.13681	0
0.1860	-4.37253	35.3824	3.02253	7.27253	0
0.1867	10.8733	35.0729	5.77967	7.57713	0
0.1873	19.4249	35.9881	5.77967	8.49269	0
0.1880	17.5869	37.8319	1.19427	7.88347	0
0.1887	7.52617	38.128	-2.77188	5.44141	0
0.1893	-4.99165	35.3824	-4.29052	5.44141	0
0.1900	-27.2606	29.8914	-3.08151	6.66158	0
0.1907	-62.0667	25.0059	-1.25325	6.66158	0
0.1913	-86.4833	22.5699	-4.29052	7.27253	0
0.1920	-99.2913	15.2485	-11.9279	7.88347	0
0.1927	-123.398	3.9568	-15.2896	5.44141	0
0.1933	-153.619	-0.928637	-13.7562	3.6103	0
0.1940	-165.827	-1.23818	-13.4466	4.52586	0
0.1947	-160.932	-5.50453	-15.2896	4.52586	0
0.1953	-150.872	-7.64444	-17.1179	3.30569	0
0.1960	-137.135	-4.8989	-16.8082	3.30569	0
0.1967	-120.051	-3.98372	-15.5845	3.30569	0
0.1973	-106.005	-4.58935	-14.6703	1.16824	0
0.1980	-101.42	-3.98372	-14.0658	-0.35653	0
0.1987	-101.42	-4.8989	-11.9279	0.863634	0
0.1993	-100.201	-7.64444	-7.96179	2.0838	0
0.2000	-98.6722	-10.39	-3.99564	2.0838	0
0.2007	-98.382	-14.9659	-3.68602	0.559026	0
0.2013	-102.348	-20.1609	-3.68602	0.252687	0
0.2020	-116.994	-25.0463	0.589762	2.39014	0
0.2027	-134.388	-31.4525	5.16042	4.22125	0
0.2033	-142.011	-36.0284	4.8508	2.69475	0
0.2040	-150.562	-37.5493	3.02253	1.47458	0
0.2047	-167.956	-43.3499	4.24629	4.52586	0
0.2053	-179.254	-53.4168	9.4362	6.05236	0
0.2060	-177.416	-60.4422	13.0927	3.30569	0
0.2067	-171.922	-64.4124	12.1786	1.47458	0
0.2073	-167.956	-68.6788	10.9548	3.91491	0
0.2080	-163.68	-74.4794	15.8499	3.6103	0
0.2087	-155.148	-81.8008	22.868	1.16824	0
0.2093	-143.539	-88.2071	23.4725	1.16824	0
0.2100	-139.573	-90.6565	23.7822	2.39014	0
0.2107	-146.286	-90.9526	28.3528	1.47458	0
0.2113	-153.31	-91.8678	32.319	0.559026	0
0.2120	-159.114	-94.3173	35.371	0.559026	0
0.2127	-174.669	-95.542	40.5609	-0.35653	0
0.2133	-193.901	-96.1476	44.8367	-1.27209	0
0.2140	-204.89	-100.724	49.717	-1.27209	0
0.2147	-207.927	-105.299	56.1306	-1.57843	0
0.2153	-208.547	-104.694	58.2685	-4.32509	0
0.2160	-213.422	-103.779	58.2685	-6.46081	0
0.2167	-227.159	-105.918	63.7533	-4.6297	0
0.2173	-232.963	-106.524	70.7715	-2.49398	0
0.2180	-215.86	-106.524	74.1331	-4.01875	0
0.2187	-194.5	-105.609	79.0134	-5.84987	0
0.2193	-184.44	-102.863	86.6509	-6.15621	0
0.2200	-176.507	-102.863	95.4973	-4.93431	0
0.2207	-165.518	-104.99	103.739	-3.40954	0
0.2213	-160.023	-102.863	110.138	-4.01875	0
0.2220	-156.657	-99.8083	114.724	-5.84987	0
0.2227	-149.343	-99.4988	120.208	-4.93431	0
0.2233	-143.539	-97.6684	127.536	-4.01875	0
0.2240	-140.792	-95.2324	134.864	-5.54526	0
0.2247	-136.516	-94.6268	140.349	-6.15621	0
0.2253	-130.731	-94.6268	145.848	-5.84987	0
0.2260	-122.799	-96.1476	152.262	-4.93431	0
0.2267	-110.281	-94.0077	158.366	-3.1032	0
0.2273	-96.544	-85.1655	162.332	-3.71415	0
0.2280	-92.8873	-79.3649	164.16	-6.76542	0
0.2287	-103.877	-81.1952	167.522	-6.76542	0
0.2293	-116.994	-79.6609	173.921	-5.84987	0
0.2300	-118.523	-72.0434	180.644	-9.20748	0
0.2307	-112.409	-66.5389	184.301	-12.2588	0
0.2313	-105.695	-64.4124	187.957	-12.2588	0
0.2320	-93.4871	-61.6669	194.371	-12.5634	0
0.2327	-71.2181	-55.8663	202.303	-14.3945	0
0.2333	-42.2162	-47.6297	209.027	-14.3945	0
0.2340	-12.6146	-41.5195	213.597	-15.31	0
0.2347	18.206	-39.9987	215.735	-18.9723	0
0.2353	50.8645	-36.6341	218.787	-19.5832	0
0.2360	80.1566	-30.5374	223.063	-16.8365	0
0.2367	103.645	-25.0463	223.977	-19.5832	0
0.2373	126.533	-19.5418	221.839	-23.2454	0
0.2380	144.855	-12.5299	220.925	-20.4988	0
0.2387	154.606	-4.58935	220.615	-16.8365	0
0.2393	161.029	4.25289	214.821	-21.1097	0
0.2400	164.067	9.44788	208.098	-25.9921	0
0.2407	160.41	9.13833	206.889	-27.2123	0
0.2413	150.949	10.9687	207.184	-27.8232	0
0.2420	124.404	14.3333	205.046	-27.5169	0
0.2427	84.4324	14.6294	203.217	-25.6875	0
0.2433	65.201	17.6845	201.994	-27.2123	0
0.2440	82.5944	25.3155	199.561	-29.6543	0
0.2447	114.634	29.8914	197.113	-30.2635	0
0.2453	149.73	32.6369	194.061	-31.1791	0
0.2460	186.665	37.2128	189.181	-29.9589	0
0.2467	219.923	40.5774	183.696	-27.8232	0
0.2473	247.996	42.7039	177.592	-32.401	0
0.2480	268.137	45.4494	170.574	-35.1477	0
0.2487	283.402	44.5342	163.556	-27.5169	0
0.2493	302.324	42.0982	155.918	-24.161	0
0.2500	319.717	41.4926	145.244	-29.6543	0
0.2507	332.235	40.8735	132.416	-28.1278	0
0.2513	349.009	40.8735	114.724	-22.3299	0
0.2520	363.056	43.619	93.0498	-25.0765	0
0.2527	359.999	44.8438	72.5998	-26.9077	0
0.2533	355.413	45.4494	51.2504	-24.161	0
0.2540	362.746	48.2084	24.3867	-25.9921	0
0.2547	376.173	50.9539	-1.54813	-27.8232	0
0.2553	393.567	51.5596	-23.5168	-23.55	0
0.2560	415.855	53.6995	-46.4143	-21.4143	0
0.2567	434.158	55.2203	-68.6926	-23.55	0
0.2573	448.804	53.0804	-86.6951	-24.161	0
0.2580	463.45	52.7843	-105.007	-22.9408	0
0.2587	472.001	54.6146	-123.01	-23.2454	0
0.2593	468.035	54.9107	-135.822	-24.4656	0
0.2600	459.174	53.6995	-148.65	-22.0253	0
0.2607	459.484	52.7843	-166.343	-18.6677	0
0.2613	467.106	51.8691	-183.431	-18.6677	0
0.2620	472.001	51.5596	-198.086	-18.6677	0
0.2627	476.877	52.1652	-213.037	-15.6164	0
0.2633	485.428	50.6444	-228.607	-16.5319	0
0.2640	486.647	47.5893	-245.99	-18.363	0
0.2647	478.096	46.0685	-262.164	-15.921	0
0.2653	474.749	45.4494	-272.854	-15.0054	0
0.2660	482.062	45.4494	-284.752	-16.2256	0
0.2667	489.704	46.9837	-300.617	-14.3945	0
0.2673	490.304	48.2084	-312.825	-13.1743	0
0.2680	486.647	49.7292	-321.067	-12.5634	0
0.2687	485.119	50.6444	-331.137	-10.4276	0
0.2693	483.9	49.1236	-341.517	-10.4276	0
0.2700	474.749	48.5045	-349.449	-11.3432	0
0.2707	457.646	50.9539	-356.467	-10.123	0
0.2713	437.505	51.25	-362.571	-9.51209	0
0.2720	419.512	49.7292	-366.847	-10.4276	0
0.2727	415.236	50.0387	-371.418	-9.20748	0
0.2733	424.697	50.9539	-376.003	-7.37637	0
0.2740	431.101	48.5045	-378.745	-6.15621	0
0.2747	435.377	46.3646	-380.574	-4.32509	0
0.2753	440.562	49.1236	-385.469	-4.93431	0
0.2760	432.029	53.9956	-388.816	-5.84987	0
0.2767	413.108	55.5298	-389.73	-4.01875	0
0.2773	402.408	54.9107	-390.039	-2.18764	0
0.2780	395.095	56.1355	-387.592	-1.88303	0
0.2787	385.015	55.5298	-381.488	-2.18764	0
0.2793	382.577	54.3051	-378.451	-4.01875	0
0.2800	382.887	59.1905	-375.089	-2.49398	0
0.2807	377.083	64.6816	-367.452	0.252687	0
0.2813	370.369	65.5968	-361.053	-0.967478	0
0.2820	360.308	69.8631	-355.553	-1.88303	0
0.2827	344.134	74.7486	-345.792	0.559026	0
0.2833	327.959	74.7486	-336.327	0.863634	0
0.2840	312.385	77.8037	-330.223	-0.35653	0
0.2847	297.738	86.0403	-321.981	1.47458	0
0.2853	291.334	88.7858	-312.22	2.39014	0
0.2860	287.678	90.6162	-303.374	3.30569	0
0.2867	282.783	98.2471	-294.527	6.35697	0
0.2873	282.183	103.133	-288.423	5.74602	0
0.2880	278.507	102.823	-283.838	3.91491	0
0.2887	260.514	105.878	-277.734	8.18808	0
0.2893	240.373	111.988	-271.63	11.544	0
0.2900	227.855	117.479	-265.216	7.27253	0
0.2907	214.428	121.14	-255.146	6.05236	0
0.2913	199.473	122.365	-246.919	8.79903	0
0.2920	187.883	124.195	-240.505	8.18808	0
0.2927	174.147	129.686	-233.797	6.66158	0
0.2933	155.844	135.487	-228.902	8.18808	0
0.2940	139.67	135.177	-226.159	8.79903	0
0.2947	122.566	133.347	-221.279	7.57713	0
0.2953	92.3649	135.177	-213.951	8.49269	0
0.2960	51.4643	134.572	-206.623	10.6284	0
0.2967	17.8964	131.517	-197.467	11.2394	0
0.2973	-1.64454	134.572	-187.707	10.9347	0
0.2980	-18.7284	138.528	-178.86	11.2394	0
0.2987	-34.2837	135.487	-170.014	13.6814	0
0.2993	-40.9973	133.347	-162.376	14.9016	0
0.3000	-48.33	133.347	-155.049	13.3751	0
0.3007	-67.5614	127.856	-145.892	13.3751	0
0.3013	-88.9211	122.365	-133.699	15.8171	0
0.3020	-104.167	121.45	-120.577	15.2062	0
0.3027	-118.213	118.085	-111.111	14.2906	0
0.3033	-130.731	114.115	-104.093	17.0373	0
0.3040	-142.63	113.2	-94.937	17.6483	0
0.3047	-157.876	108.624	-84.8668	15.5125	0
0.3053	-172.831	100.077	-76.6249	16.1217	0
0.3060	-182.911	95.8111	-68.383	18.5638	0
0.3067	-199.395	91.5313	-57.7083	19.1748	0
0.3073	-226.559	84.5195	-50.985	18.8684	0
0.3080	-251.575	80.2397	-46.4143	20.3949	0
0.3087	-267.75	75.9733	-37.2582	21.6151	0
0.3093	-286.362	66.2024	-27.1881	20.6995	0
0.3100	-310.779	56.7411	-18.9461	19.784	0
0.3107	-329.391	52.7843	-10.7042	21.0059	0
0.3113	-337.633	49.7292	-6.13353	22.5306	0
0.3120	-348.622	43.323	-4.29052	22.5306	0
0.3127	-368.144	34.4673	2.41803	21.6151	0
0.3133	-387.066	25.3155	12.4882	21.0059	0
0.3140	-398.055	17.6845	19.1968	21.6151	0
0.3147	-403.55	11.5743	25.6104	22.5306	0
0.3153	-411.482	4.87198	32.9382	23.1416	0
0.3160	-424	-0.928637	38.1281	23.4462	0
0.3167	-435.589	-3.98372	43.3033	24.9727	0
0.3173	-443.831	-8.86916	51.8549	25.5836	0
0.3180	-452.693	-16.5001	59.1827	25.5836	0
0.3187	-463.063	-21.3721	63.1488	26.1929	0
0.3193	-471.305	-25.6519	67.7195	25.2773	0
0.3200	-483.204	-34.1981	77.1852	24.3617	0
0.3207	-496.631	-41.5195	87.565	25.2773	0
0.3213	-505.782	-44.5746	93.9639	27.1084	0
0.3220	-518.609	-51.5865	100.068	28.9395	0
0.3227	-537.222	-60.4422	107.396	30.7706	0
0.3233	-546.373	-63.4973	111.052	28.9395	0
0.3240	-551.249	-69.594	112.895	24.6681	0
0.3247	-569.261	-80.8857	118.999	26.4992	0
0.3253	-584.817	-87.2919	125.398	29.5505	0
0.3260	-585.745	-90.347	128.76	27.1084	0
0.3267	-589.711	-99.8083	133.95	26.8038	0
0.3273	-600.991	-109.875	139.744	30.466	0
0.3280	-604.977	-114.451	142.487	30.466	0
0.3287	-601.92	-119.337	144.934	28.9395	0
0.3293	-602.229	-126.968	150.419	29.2441	0
0.3300	-602.829	-133.078	155.004	29.5505	0
0.3307	-598.553	-136.429	156.228	30.7706	0
0.3313	-591.24	-138.865	155.314	34.4329	0
0.3320	-584.817	-142.835	153.176	34.7375	0
0.3327	-577.503	-148.326	153.176	32.6018	0
0.3333	-570.17	-152.297	155.918	31.0753	0
0.3340	-569.88	-155.957	155.004	30.466	0
0.3347	-574.446	-159.928	154.695	29.8551	0
0.3353	-570.48	-164.503	155.004	29.8551	0
0.3360	-564.676	-167.868	152.262	29.8551	0
0.3367	-568.952	-170.614	149.814	31.0753	0
0.3373	-570.79	-172.74	151.348	31.0753	0
0.3380	-564.076	-175.486	150.729	28.6349	0
0.3387	-563.167	-178.541	148.9	28.024	0
0.3393	-568.042	-181.596	149.505	29.5505	0
0.3400	-574.446	-185.566	149.21	29.5505	0
0.3407	-592.149	-188.917	146.453	30.466	0
0.3413	-617.785	-189.536	144.33	31.6862	0
0.3420	-633.959	-190.747	144.934	30.7706	0
0.3427	-632.431	-195.027	146.762	29.5505	0
0.3433	-619.004	-196.548	145.848	30.1597	0
0.3440	-602.229	-194.408	141.882	31.6862	0
0.3447	-586.655	-192.887	140.968	31.3816	0
0.3453	-570.79	-192.282	140.349	29.2441	0
0.3460	-558.272	-190.142	136.383	29.2441	0
0.3467	-551.558	-188.312	135.778	30.7706	0
0.3473	-540.878	-187.706	134.245	29.8551	0
0.3480	-530.199	-187.087	125.708	28.3303	0
0.3487	-528.98	-188.002	120.208	29.8551	0
0.3493	-520.738	-188.002	120.828	29.8551	0
0.3500	-495.721	-184.032	116.242	26.1929	0
0.3507	-475.271	-179.456	109.224	24.3617	0
0.3513	-465.191	-177.935	108.31	24.0571	0
0.3520	-457.568	-176.105	106.482	22.226	0
0.3527	-454.821	-170.614	101.292	20.3949	0
0.3533	-451.764	-164.207	96.721	19.4794	0
0.3540	-436.518	-158.407	92.7549	19.784	0
0.3547	-414.539	-152.297	88.774	21.6151	0
0.3553	-390.123	-146.2	85.4271	21.9214	0
0.3560	-365.397	-140.399	83.5988	18.5638	0
0.3567	-343.437	-134.599	82.9796	14.597	0
0.3573	-315.055	-126.658	81.4609	14.2906	0
0.3580	-279.339	-118.731	79.0134	15.5125	0
0.3587	-246.7	-111.1	77.1852	14.2906	0
0.3593	-214.951	-101.033	74.1331	11.2394	0
0.3600	-184.749	-94.0077	70.167	9.71459	0
0.3607	-167.046	-91.8678	71.9953	9.10364	0
0.3613	-155.438	-86.6863	76.271	8.79903	0
0.3620	-140.792	-78.1401	76.8755	9.71459	0
0.3627	-131.95	-74.789	77.1852	7.88347	0
0.3633	-128.274	-72.9586	79.9276	2.99935	0
0.3640	-115.156	-65.9333	81.7558	1.47458	0
0.3647	-96.544	-58.9214	82.67	2.0838	0
0.3653	-85.8642	-56.4719	84.513	-0.35653	0
0.3660	-81.8979	-55.2472	86.9457	-2.79859	0
0.3667	-73.6559	-53.4168	91.2215	-1.57843	0
0.3673	-55.0436	-51.5865	95.1877	-2.18764	0
0.3680	-29.0986	-46.405	97.3256	-3.1032	0
0.3687	-4.99165	-39.9987	101.896	-0.662869	0
0.3693	9.05462	-37.8588	108	-1.27209	0
0.3700	17.5869	-38.1683	112.276	-5.54526	0
0.3707	31.3236	-33.8885	118.999	-6.76542	0
0.3713	48.717	-27.4823	125.103	-7.68098	0
0.3720	59.0872	-24.4272	126.622	-11.3432	0
0.3727	63.363	-23.2159	132.416	-12.8697	0
0.3733	66.4199	-19.8513	145.244	-11.6478	0
0.3740	64.8915	-17.4153	155.004	-11.6478	0
0.3747	56.959	-16.1906	159.575	-11.0386	0
0.3753	51.7739	-13.4451	167.522	-11.9541	0
0.3760	55.121	-9.47479	176.059	-15.0054	0
0.3767	67.039	-7.95398	181.558	-16.2256	0
0.3773	85.6513	-8.86916	188.577	-16.2256	0
0.3780	106.392	-9.47479	200.165	-16.5319	0
0.3787	126.533	-6.72926	209.941	-17.1411	0
0.3793	147.602	-3.06854	214.202	-19.8878	0
0.3800	156.444	-2.15336	218.787	-21.1097	0
0.3807	146.074	-3.06854	224.891	-17.7521	0
0.3813	137.522	-1.23818	228.548	-17.4475	0
0.3820	146.383	2.73208	234.047	-21.4143	0
0.3827	163.157	4.87198	241.375	-21.4143	0
0.3833	183.608	6.70234	241.67	-21.4143	0
0.3840	205.277	10.6591	239.237	-22.9408	0
0.3847	216.266	11.2782	243.808	-22.3299	0
0.3853	220.832	9.74396	246.255	-23.2454	0
0.3860	232.441	11.8839	240.151	-26.9077	0
0.3867	245.249	14.3333	238.618	-25.9921	0
0.3873	249.525	11.5743	242.584	-23.8564	0
0.3880	248.905	10.6591	241.065	-26.9077	0
0.3887	246.468	12.799	237.704	-30.5699	0
0.3893	246.468	10.6591	236.79	-30.5699	0
0.3900	253.8	6.99843	233.428	-31.4854	0
0.3907	265.699	7.61752	227.324	-32.401	0
0.3913	270.284	9.13833	225.201	-31.4854	0
0.3920	271.194	9.44788	224.582	-33.3165	0
0.3927	283.092	10.3631	219.701	-37.2834	0
0.3933	309.037	10.0535	213.597	-37.8943	0
0.3940	338.639	9.44788	211.769	-35.7569	0
0.3947	367.331	11.8839	212.079	-35.4523	0
0.3953	394.786	15.5446	208.717	-37.2834	0
0.3960	416.145	14.3333	205.355	-39.7254	0
0.3967	433.539	10.6591	203.837	-41.5565	0
0.3973	448.494	10.6591	200.475	-41.5565	0
0.3980	459.174	13.1086	198.647	-39.7254	0
0.3987	471.092	14.9389	199.87	-38.8099	0
0.3993	487.557	17.0789	198.337	-40.641	0
0.4000	500.984	18.5997	195.595	-43.9969	0
0.4007	505.569	19.8244	195.285	-44.6078	0
0.4013	502.822	22.5699	192.543	-43.3877	0
0.4020	494.27	25.0059	186.439	-43.3877	0
0.4027	474.439	24.0907	182.163	-46.4389	0
0.4033	439.652	23.4851	177.283	-47.9637	0
0.4040	406.084	24.4003	169.041	-47.0482	0
0.4047	391.129	24.0907	161.108	-48.8793	0
0.4053	385.325	24.4003	154.09	-51.3213	0
0.4060	374.645	25.3155	145.244	-48.8793	0
0.4067	367.331	26.2306	133.95	-45.217	0
0.4073	373.735	29.8914	118.38	-47.0482	0
0.4080	388.072	33.5521	101.896	-50.1012	0
0.4087	398.442	32.6369	86.3412	-48.8793	0
0.4093	400.28	30.8065	71.0811	-47.6591	0
0.4100	405.156	30.8065	53.6831	-50.1012	0
0.4107	418.583	30.8065	34.7665	-52.2369	0
0.4113	419.821	31.1161	13.0927	-49.4902	0
0.4120	407.903	31.7217	-9.79006	-47.9637	0
0.4127	409.122	30.8065	-31.7587	-51.0167	0
0.4133	422.859	30.497	-54.3466	-53.457	0
0.4140	426.225	31.7217	-77.8486	-52.8478	0
0.4147	422.859	32.9464	-102.56	-52.8478	0
0.4153	423.168	34.7768	-128.804	-52.5415	0
0.4160	422.569	37.2128	-153.22	-51.6259	0
0.4167	421.04	39.0431	-175.808	-52.2369	0
0.4173	419.512	40.5774	-200.829	-52.2369	0
0.4180	409.741	44.2381	-225.85	-49.7948	0
0.4187	397.533	48.2084	-247.523	-47.6591	0
0.4193	394.786	49.1236	-270.716	-47.0482	0
0.4200	393.876	48.814	-296.046	-47.6591	0
0.4207	386.543	49.1236	-316.496	-47.9637	0
0.4213	377.392	49.1236	-334.808	-48.5747	0
0.4220	369.15	47.8988	-355.863	-48.8793	0
0.4227	361.837	47.2798	-374.175	-47.9637	0
0.4233	354.194	48.5045	-388.521	-46.7435	0
0.4240	347.171	49.1236	-402.852	-46.1326	0
0.4247	339.239	46.3646	-415.37	-43.6923	0
0.4253	325.522	42.7039	-425.75	-40.641	0
0.4260	307.199	42.7039	-435.82	-41.2502	0
0.4267	294.991	44.8438	-445.58	-43.3877	0
0.4273	289.496	46.3646	-456.565	-42.4721	0
0.4280	278.817	48.2084	-463.892	-38.8099	0
0.4287	266.608	50.0387	-466.635	-34.2321	0
0.4293	260.204	50.0387	-471.515	-31.1791	0
0.4300	251.053	52.1652	-476.705	-32.7056	0
0.4307	234.259	57.0506	-475.496	-32.7056	0
0.4313	215.647	57.6563	-476.1	-30.2635	0
0.4320	193.378	57.9658	-482.205	-31.4854	0
0.4327	170.49	60.7113	-483.119	-33.9258	0
0.4333	162.558	60.1057	-480.376	-31.4854	0
0.4340	166.524	58.2754	-478.548	-29.0434	0
0.4347	165.595	60.7113	-475.496	-28.7388	0
0.4353	157.353	62.2456	-473.963	-27.5169	0
0.4360	142.107	61.3304	-473.653	-26.2967	0
0.4367	121.657	63.7664	-466.34	-23.2454	0
0.4373	107.321	67.4271	-456.565	-18.6677	0
0.4380	97.2405	67.4271	-451.994	-18.0567	0
0.4387	87.7796	66.8215	-445.271	-18.363	0
0.4393	88.0891	67.4271	-432.768	-14.3945	0
0.4400	92.9647	68.3423	-421.783	-10.4276	0
0.4407	88.0891	70.1727	-414.146	-9.51209	0
0.4413	81.3755	70.7783	-405.3	-8.90114	0
0.4420	77.0997	69.2575	-391.868	-7.37637	0
0.4427	70.3862	69.5671	-378.745	-3.1032	0
0.4433	66.7295	71.3974	-371.418	0.559026	0
0.4440	62.7633	71.3974	-364.709	-0.0519219	0
0.4447	46.879	70.4822	-350.363	0.863634	0
0.4453	28.5762	70.4822	-334.499	4.83047	0
0.4460	20.9533	68.3423	-325.342	5.44141	0
0.4467	15.7682	64.076	-317.101	5.44141	0
0.4473	8.74506	62.2456	-304.288	9.10364	0
0.4480	2.94082	63.7664	-290.856	11.544	0
0.4487	-5.30121	64.6816	-280.476	12.1549	0
0.4493	-15.6715	62.8513	-269.197	15.2062	0
0.4500	-24.5326	62.2456	-255.146	16.1217	0
0.4507	-29.7177	62.8513	-244.162	15.5125	0
0.4513	-30.9366	63.7664	-235.92	19.4794	0
0.4520	-30.9366	64.076	-223.107	23.7525	0
0.4527	-34.2837	64.3721	-207.552	24.0571	0
0.4533	-38.5595	62.8513	-195.034	25.2773	0
0.4540	-42.5258	61.0209	-182.826	30.466	0
0.4547	-47.4207	62.2456	-169.395	33.5173	0
0.4553	-46.8016	65.5968	-160.238	33.2127	0
0.4560	-41.3069	64.6816	-151.082	35.0438	0
0.4567	-47.4207	59.1905	-137.96	37.7905	0
0.4573	-62.9761	57.6563	-123.319	38.0951	0
0.4580	-73.0368	61.9361	-109.578	38.0951	0
0.4587	-83.1168	62.2456	-97.3698	40.5371	0
0.4593	-103.258	56.1355	-84.2476	42.0619	0
0.4600	-124.017	53.9956	-67.7785	42.9775	0
0.4607	-135.916	55.5298	-53.4325	44.504	0
0.4613	-143.539	52.1652	-44.2764	46.0305	0
0.4620	-150.253	48.2084	-32.378	47.2506	0
0.4627	-155.438	48.5045	-17.1179	48.1662	0
0.4633	-161.552	47.8988	-5.8239	47.8599	0
0.4640	-166.427	45.4494	6.07455	49.3864	0
0.4647	-164.899	46.3646	21.3347	51.8284	0
0.4653	-161.861	45.4494	31.4049	51.2175	0
0.4660	-165.518	39.9583	38.423	51.5221	0
0.4667	-165.827	38.128	50.6311	54.5751	0
0.4673	-153.31	39.9583	60.7013	54.5751	0
0.4680	-141.101	38.7471	64.3726	53.3532	0
0.4687	-141.411	34.7768	72.5998	55.1843	0
0.4693	-146.905	32.6369	83.8937	55.7953	0
0.4700	-151.471	30.497	88.774	53.6595	0
0.4707	-157.276	27.1458	91.2215	52.744	0
0.4713	-161.242	24.7098	98.2397	53.9641	0
0.4720	-161.861	24.0907	105.258	55.4907	0
0.4727	-165.518	25.3155	109.224	56.7108	0
0.4733	-182.002	25.625	114.414	56.7108	0
0.4740	-203.361	23.1756	120.828	55.7953	0
0.4747	-208.547	21.3452	124.484	54.8797	0
0.4753	-192.063	21.6547	127.536	54.5751	0
0.4760	-172.831	19.2053	135.468	54.5751	0
0.4767	-163.37	16.4598	143.106	54.8797	0
0.4773	-163.08	17.6845	144.624	53.6595	0
0.4780	-174.05	18.5997	148.296	52.744	0
0.4787	-186.568	16.7693	158.661	53.3532	0
0.4793	-184.749	16.4598	163.556	53.3532	0
0.4800	-178.635	17.0789	161.418	52.4376	0
0.4807	-182.002	13.1086	164.765	50.9129	0
0.4813	-179.545	8.82878	172.402	49.691	0
0.4820	-163.68	7.91361	176.059	50.3019	0
0.4827	-147.815	7.30797	178.197	49.9973	0
0.4833	-134.388	6.39279	180.335	46.6397	0
0.4840	-118.213	5.47761	180.025	45.4195	0
0.4847	-101.42	4.25289	179.73	46.3351	0
0.4853	-91.6684	4.25289	183.077	44.504	0
0.4860	-97.7629	3.33771	185.525	41.7573	0
0.4867	-125.836	-0.63255	184.301	42.3683	0
0.4873	-160.333	-2.759	182.782	42.6729	0
0.4880	-178.635	-3.37809	182.782	40.2308	0
0.4887	-181.073	-7.64444	181.249	39.0106	0
0.4893	-182.602	-9.78434	177.887	39.9262	0
0.4900	-187.187	-7.64444	176.973	40.5371	0
0.4907	-186.877	-9.47479	177.887	38.0951	0
0.4913	-177.416	-13.1355	174.231	35.0438	0
0.4920	-164.299	-11.9242	167.817	34.4329	0
0.4927	-156.657	-13.1355	165.679	34.1283	0
0.4933	-154.219	-18.6266	165.384	31.9908	0
0.4940	-146.286	-19.5418	162.332	30.7706	0
0.4947	-131.021	-19.2457	158.97	27.7194	0
0.4953	-118.813	-24.1311	156.523	22.5306	0
0.4960	-114.247	-25.6519	151.348	21.6151	0
0.4967	-109.371	-20.7665	145.848	22.837	0
0.4973	-101.42	-19.2457	144.934	20.6995	0
0.4980	-94.4157	-21.6817	145.848	19.784	0
0.4987	-86.4833	-23.2159	144.33	20.6995	0
0.4993	-78.5315	-24.4272	141.882	18.8684	0
0.5000	-74.275	-25.6519	139.744	15.2062	0
0.5007	-66.6328	-24.4272	137.606	13.0705	0
0.5013	-53.2056	-23.512	135.468	11.544	0
0.5020	-47.4207	-24.7367	134.864	13.0705	0
0.5027	-42.5258	-24.1311	134.245	17.0373	0
0.5033	-29.4082	-19.5418	130.898	13.986	0
0.5040	-32.4651	-18.6266	124.484	7.27253	0
0.5047	-63.2856	-22.5968	120.518	6.96792	0
0.5053	-89.5208	-25.0463	119.294	8.18808	0
0.5060	-94.1062	-24.1311	115.638	5.44141	0
0.5067	-94.1062	-25.0463	111.052	3.30569	0
0.5073	-92.5777	-25.9615	109.224	1.47458	0
0.5080	-81.2788	-24.1311	105.567	-2.18764	0
0.5087	-69.9992	-24.1311	99.1538	-3.40954	0
0.5093	-68.1612	-26.2576	94.5832	-3.1032	0
0.5100	-72.7466	-26.5671	89.9978	-4.6297	0
0.5107	-78.5315	-27.1727	86.0316	-6.15621	0
0.5113	-86.1737	-28.707	83.5988	-8.29193	0
0.5120	-97.7629	-27.4823	79.6327	-13.1743	0
0.5127	-107.843	-25.9615	73.5286	-15.0054	0
0.5133	-109.662	-27.4823	68.0291	-12.2588	0
0.5140	-108.443	-28.707	63.1488	-12.2588	0
0.5147	-102.348	-26.8766	60.7013	-14.3945	0
0.5153	-83.4264	-25.0463	59.7872	-17.7521	0
0.5160	-65.7234	-25.0463	55.821	-22.3299	0
0.5167	-63.8854	-25.0463	51.8549	-26.9077	0
0.5173	-62.0667	-25.9615	52.1645	-27.8232	0
0.5180	-47.4207	-25.9615	52.4594	-25.9921	0
0.5187	-35.8122	-23.2159	51.2504	-25.6875	0
0.5193	-29.0986	-20.4569	49.717	-25.9921	0
0.5200	-18.1092	-20.4569	49.1125	-27.2123	0
0.5207	-8.95789	-20.7665	50.0266	-29.348	0
0.5213	-6.21054	-19.2457	50.3215	-28.7388	0
0.5220	-5.30121	-20.1609	48.4932	-25.3811	0
0.5227	-8.64833	-23.8216	48.4932	-26.6013	0
0.5233	-16.5808	-27.7918	50.0266	-32.0947	0
0.5240	-18.1092	-33.2829	49.1125	-33.3165	0
0.5247	-10.4863	-38.1683	47.5791	-31.1791	0
0.5253	-4.99165	-39.6892	46.3553	-31.4854	0
0.5260	-5.90098	-38.774	43.6129	-29.6543	0
0.5267	-4.37253	-38.1683	41.475	-27.5169	0
0.5273	5.3786	-38.774	40.8705	-30.8745	0
0.5280	15.1491	-41.21	37.8185	-33.9258	0
0.5287	16.9871	-43.9555	36.9044	-32.401	0
0.5293	17.8964	-45.7859	39.0423	-33.3165	0
0.5300	24.9196	-47.3201	37.5089	-33.3165	0
0.5307	34.0709	-47.0106	34.1472	-31.4854	0
0.5313	40.4749	-43.0403	34.1472	-33.6212	0
0.5320	42.9127	-39.3796	31.4049	-35.7569	0
0.5327	43.2223	-38.4644	27.1291	-33.3165	0
0.5333	44.151	-37.2532	26.5246	-33.9258	0
0.5340	43.8414	-36.0284	27.1291	-35.1477	0
0.5347	42.6225	-36.9436	26.8342	-31.79	0
0.5353	48.4074	-39.3796	27.1291	-30.5699	0
0.5360	57.5781	-37.2532	28.0579	-33.6212	0
0.5367	59.7064	-31.4525	26.8342	-33.3165	0
0.5373	57.2686	-29.6222	25.0059	-31.4854	0
0.5380	54.5212	-31.7486	24.6963	-30.8745	0
0.5387	50.8645	-28.707	25.9201	-30.5699	0
0.5393	50.555	-22.9064	25.3008	-30.2635	0
0.5400	49.9359	-23.2159	23.1629	-30.5699	0
0.5407	38.9465	-24.1311	24.0771	-29.6543	0
0.5413	25.2291	-20.7665	26.2149	-27.2123	0
0.5420	20.3342	-19.5418	25.0059	-25.6875	0
0.5427	21.5531	-19.5418	22.2488	-24.7719	0
0.5433	23.0816	-14.3602	21.3347	-24.4656	0
0.5440	23.9909	-11.3052	22.2488	-25.0765	0
0.5447	23.3911	-13.1355	22.2488	-26.6013	0
0.5453	24.9196	-11.0091	20.1109	-24.7719	0
0.5460	29.7951	-7.95398	17.6781	-20.4988	0
0.5467	32.852	-9.47479	14.921	-20.1942	0
0.5473	32.5425	-9.47479	10.3503	-22.3299	0
0.5480	27.6669	-6.72926	7.29831	-20.8034	0
0.5487	15.4586	-5.20844	7.60794	-18.363	0
0.5493	1.72193	-5.20844	6.07455	-18.6677	0
0.5500	-4.68209	-3.98372	3.02253	-18.6677	0
0.5507	0.193475	-3.37809	1.50389	-15.921	0
0.5513	10.8733	-2.759	-3.37639	-16.5319	0
0.5520	13.0209	-2.15336	-10.7042	-19.5832	0
0.5527	3.85015	-4.58935	-13.4466	-19.5832	0
0.5533	-5.30121	-6.12362	-13.4466	-16.8365	0
0.5540	-9.26745	-2.15336	-17.1179	-15.921	0
0.5547	-13.5432	1.21127	-20.4795	-16.2256	0
0.5553	-21.1662	-2.15336	-20.7744	-14.0899	0
0.5560	-29.0986	-3.67417	-20.7744	-13.1743	0
0.5567	-29.0986	-0.323004	-21.084	-15.31	0
0.5573	-19.9473	-0.0134585	-22.3078	-15.6164	0
0.5580	-9.26745	-0.928637	-23.2219	-13.1743	0
0.5587	3.85015	1.8169	-24.4457	-11.0386	0
0.5593	18.5155	2.12645	-25.0502	-9.20748	0
0.5600	23.3911	-0.323004	-23.2219	-5.84987	0
0.5607	27.0478	2.12645	-21.6885	-3.71415	0
0.5613	40.4749	3.64726	-21.3936	-3.40954	0
0.5620	46.2792	-0.323004	-19.8603	-2.49398	0
0.5627	43.8414	-0.63255	-18.9461	-2.18764	0
0.5633	52.3737	3.04162	-21.084	-4.6297	0
0.5640	59.7064	2.42253	-23.5168	-5.54526	0
0.5647	54.5212	-0.63255	-24.136	-4.01875	0
0.5653	52.9928	-1.23818	-24.4457	-2.49398	0
0.5660	52.3737	-1.23818	-23.2219	-0.35653	0
0.5667	43.5318	-1.84382	-23.5168	1.77919	0
0.5673	42.6225	-3.06854	-27.4977	1.47458	0
0.5680	42.6225	-5.50453	-30.2401	0.863634	0
0.5687	22.772	-6.72926	-30.8446	2.39014	0
0.5693	0.193475	-6.72926	-32.6728	1.47458	0
0.5700	-3.77276	-7.0388	-32.6728	1.47458	0
0.5707	-1.64454	-6.12362	-31.7587	4.22125	0
0.5713	-4.08232	-5.81408	-35.1204	5.44141	0
0.5720	-8.04856	-8.55961	-39.0865	4.52586	0
0.5727	-10.7959	-10.0804	-40.0006	3.30569	0
0.5733	-9.86722	-10.0804	-40.6199	2.69475	0
0.5740	-7.11988	-11.0091	-38.7769	6.05236	0
0.5747	1.10281	-10.6995	-35.43	8.79903	0
0.5753	19.1153	-8.55961	-39.0865	6.96792	0
0.5760	34.9803	-8.55961	-46.4143	4.22125	0
0.5767	36.8183	-10.39	-44.8809	3.6103	0
0.5773	38.6563	-12.2203	-38.1724	4.52586	0
0.5780	47.4981	-14.6698	-38.1724	6.35697	0
0.5787	56.959	-16.5001	-41.534	6.05236	0
0.5793	73.1335	-13.4451	-39.0865	5.44141	0
0.5800	92.3649	-10.39	-35.7249	8.79903	0
0.5807	93.5838	-11.0091	-36.3441	9.40825	0
0.5813	78.0091	-10.6995	-39.0865	7.57713	0
0.5820	56.959	-10.6995	-40.0006	8.79903	0
0.5827	32.5425	-13.1355	-38.1724	7.88347	0
0.5833	13.6206	-14.0507	-34.5159	5.13681	0
0.5840	10.2735	-13.4451	-33.2921	7.88347	0
0.5847	15.4586	-14.6698	-34.2062	11.544	0
0.5853	26.448	-13.4451	-34.8107	9.71459	0
0.5860	42.9127	-12.2203	-32.9825	10.6284	0
0.5867	54.5212	-13.1355	-28.1022	11.544	0
0.5873	56.959	-11.3052	-27.4977	9.10364	0
0.5880	53.3023	-10.0804	-31.7587	9.10364	0
0.5887	45.0603	-14.6698	-31.7587	12.7659	0
0.5893	40.4749	-17.7114	-27.7926	13.986	0
0.5900	45.6601	-15.881	-29.3259	13.3751	0
0.5907	50.8645	-16.7962	-32.378	11.544	0
0.5913	49.9359	-17.7114	-32.9825	8.79903	0
0.5920	51.4643	-14.9659	-32.9825	8.79903	0
0.5927	58.797	-16.1906	-30.2401	10.9347	0
0.5933	65.5106	-20.4569	-28.1022	10.3238	0
0.5940	71.2955	-21.3721	-30.5497	8.49269	0
0.5947	74.662	-20.1609	-29.0163	7.88347	0
0.5953	70.6957	-18.3305	-23.8264	7.57713	0
0.5960	63.363	-16.1906	-23.2219	7.57713	0
0.5967	56.959	-16.1906	-23.2219	6.96792	0
0.5973	42.9127	-16.5001	-19.5506	7.27253	0
0.5980	22.4818	-14.0507	-17.4275	9.71459	0
0.5987	10.8733	-13.4451	-15.2896	11.2394	0
0.5993	5.3786	-14.6698	-12.5325	10.3238	0
0.6000	-7.739	-14.0507	-14.0658	10.0192	0
0.6007	-25.4419	-14.0507	-16.4986	8.79903	0
0.6013	-39.7784	-15.881	-13.1517	6.66158	0
0.6020	-51.3869	-16.5001	-7.34254	7.27253	0
0.6027	-55.6434	-15.881	-4.90977	8.49269	0
0.6033	-50.1487	-14.0507	-5.8239	6.96792	0
0.6040	-42.8353	-10.6995	-8.5663	5.74602	0
0.6047	-38.25	-8.55961	-7.96179	6.96792	0
0.6053	-36.7215	-7.95398	-3.08151	7.88347	0
0.6060	-37.3407	-6.41971	-1.25325	7.88347	0
0.6067	-37.0311	-5.81408	-5.2194	8.79903	0
0.6073	-36.4313	-7.33489	-7.96179	9.10364	0
0.6080	-41.926	-7.0388	-6.42841	7.57713	0
0.6087	-46.492	-6.12362	-4.29052	5.13681	0
0.6093	-44.0542	-6.41971	-4.29052	5.13681	0
0.6100	-41.6164	-5.81408	-4.90977	5.74602	0
0.6107	-37.3407	-3.06854	-6.13353	5.44141	0
0.6113	-26.3513	0.592175	-10.7042	4.83047	0
0.6120	-19.9473	1.21127	-13.1517	3.30569	0
0.6127	-24.8228	-3.67417	-10.7042	2.0838	0
0.6133	-29.0986	-10.39	-11.6183	3.30569	0
0.6140	-30.6271	-11.9242	-15.8941	5.13681	0
0.6147	-35.5026	-8.55961	-15.2896	5.13681	0
0.6153	-38.8691	-6.72926	-13.4466	4.22125	0
0.6160	-38.8691	-8.25007	-15.5845	1.47458	0
0.6167	-40.9973	-7.95398	-17.1179	0.252687	0
0.6173	-45.8922	-7.0388	-15.2896	1.47458	0
0.6180	-53.8247	-8.25007	-14.0658	2.0838	0
0.6187	-58.3907	-7.64444	-11.6183	1.47458	0
0.6193	-52.896	-4.58935	-9.18555	-0.35653	0
0.6200	-44.3638	-4.29327	-10.0997	-3.1032	0
0.6207	-38.5595	-3.37809	-10.0997	-3.1032	0
0.6213	-32.7553	-0.323004	-7.04766	-0.967478	0
0.6220	-31.5364	-0.928637	-3.08151	-0.0519219	0
0.6227	-33.684	-0.63255	-1.25325	1.77919	0
0.6233	-31.846	5.16807	-4.29052	2.99935	0
0.6240	-30.008	5.16807	-10.0997	0.252687	0
0.6247	-33.9742	0.592175	-9.48043	-0.0519219	0
0.6253	-35.8122	2.42253	-6.13353	1.47458	0
0.6260	-31.846	4.25289	-9.18555	-0.35653	0
0.6267	-29.0986	-1.23818	-14.3755	-0.35653	0
0.6273	-32.1555	-4.8989	-15.2896	2.0838	0
0.6280	-38.5595	-4.58935	-14.0658	-0.0519219	0
0.6287	-40.9973	-6.41971	-14.0658	-2.49398	0
0.6293	-39.1787	-5.81408	-17.7224	-1.57843	0
0.6300	-40.9973	-3.06854	-20.7744	-3.1032	0
0.6307	-41.6164	-4.8989	-20.7744	-5.24065	0
0.6313	-38.25	-6.72926	-21.6885	-4.01875	0
0.6320	-40.6878	-4.29327	-25.9643	-3.1032	0
0.6327	-45.5827	-2.46291	-26.2739	-3.1032	0
0.6333	-46.1825	-2.15336	-25.3598	-2.79859	0
0.6340	-52.896	-0.928637	-28.1022	-4.32509	0
0.6347	-62.9761	-0.323004	-27.1881	-6.46081	0
0.6353	-58.7003	0.592175	-25.6547	-5.54526	0
0.6360	-49.2394	0.90172	-29.0163	-4.32509	0
0.6367	-51.0774	-1.54773	-29.9304	-4.93431	0
0.6373	-55.6434	-0.928637	-24.4457	-4.93431	0
0.6380	-51.3869	3.33771	-21.3936	-4.6297	0
0.6387	-45.5827	3.33771	-20.7744	-4.93431	0
0.6393	-41.926	-0.323004	-17.7224	-6.76542	0
0.6400	-40.088	1.21127	-12.5325	-7.37637	0
0.6407	-40.3976	3.64726	-7.96179	-6.15621	0
0.6413	-40.088	2.73208	-3.68602	-5.84987	0
0.6420	-38.5595	3.04162	-0.0294881	-6.15621	0
0.6427	-36.4313	3.9568	3.93666	-4.93431	0
0.6433	-30.9366	2.12645	6.98869	-5.54526	0
0.6440	-27.8797	0.90172	11.2645	-6.76542	0
0.6447	-29.4082	2.42253	19.816	-5.54526	0
0.6453	-23.6039	3.33771	25.6104	-4.01875	0
0.6460	-10.7959	2.12645	27.4387	-4.32509	0
0.6467	-0.406297	3.33771	32.9382	-2.18764	0
0.6473	10.2735	5.47761	37.1993	-0.662869	0
0.6480	17.8964	5.16807	37.5089	-5.84987	0
0.6487	15.7682	2.12645	42.3892	-7.07176	0
0.6493	11.4924	0.592175	48.8028	-2.79859	0
0.6500	9.05462	1.8169	50.6311	-3.1032	0
0.6507	5.08839	3.33771	54.3024	-7.37637	0
0.6513	8.12595	3.64726	61.3206	-6.76542	0
0.6520	14.8395	5.16807	66.2008	-5.84987	0
0.6527	9.96396	4.87198	70.7715	-6.76542	0
0.6533	0.193475	3.33771	76.8755	-7.07176	0
0.6540	-4.68209	5.16807	81.7558	-7.98559	0
0.6547	-13.5432	9.13833	87.8599	-9.20748	0
0.6553	-22.6946	8.82878	95.8069	-8.59653	0
0.6560	-22.385	7.61752	101.896	-7.68098	0
0.6567	-19.9473	7.91361	108.929	-5.84987	0
0.6573	-27.2606	7.61752	117.466	-4.93431	0
0.6580	-47.4207	6.99843	124.174	-5.24065	0
0.6587	-72.437	10.3631	133.036	-4.01875	0
0.6593	-82.8073	13.7142	141.572	-3.71415	0
0.6600	-80.679	14.0238	144.33	-6.76542	0
0.6607	-86.7735	13.4181	149.505	-7.07176	0
0.6613	-95.6346	13.7142	161.418	-4.32509	0
0.6620	-90.4495	12.1934	168.731	-3.71415	0
0.6627	-79.1506	10.0535	171.783	-3.1032	0
0.6633	-67.2519	9.13833	178.197	-1.88303	0
0.6640	-48.0205	9.74396	184.301	-3.1032	0
0.6647	-28.4989	11.2782	186.129	-5.54526	0
0.6653	-15.3619	11.5743	190.714	-4.01875	0
0.6660	-5.90098	9.13833	196.509	-2.18764	0
0.6667	-2.86343	7.61752	197.423	-3.40954	0
0.6673	-9.86722	7.30797	196.199	-4.01875	0
0.6680	-20.8566	6.99843	197.113	-4.32509	0
0.6687	-35.5026	7.91361	198.027	-5.84987	0
0.6693	-55.6434	8.22315	196.199	-5.84987	0
0.6700	-69.3801	4.87198	196.818	-3.71415	0
0.6707	-64.8141	3.9568	199.251	-4.32509	0
0.6713	-48.6396	8.82878	194.975	-5.84987	0
0.6720	-39.1787	10.6591	187.662	-4.32509	0
0.6727	-39.1787	7.61752	186.129	-3.71415	0
0.6733	-35.5026	6.39279	183.991	-6.15621	0
0.6740	-27.2606	7.30797	175.454	-6.46081	0
0.6747	-19.9473	7.61752	168.127	-3.1032	0
0.6753	-15.6715	10.0535	165.679	-2.18764	0
0.6760	-13.5432	11.5743	160.504	-4.6297	0
0.6767	-13.5432	7.91361	152.262	-4.93431	0
0.6773	-13.5432	6.99843	144.934	-2.49398	0
0.6780	-13.8335	9.74396	137.916	-2.18764	0
0.6787	-18.1092	8.82878	128.76	-3.71415	0
0.6793	-23.0042	5.78716	116.861	-3.1032	0
0.6800	-23.6039	6.39279	105.258	-2.18764	0
0.6807	-19.0379	9.13833	95.1877	-3.40954	0
0.6813	-14.4526	10.3631	82.0655	-2.18764	0
0.6820	-13.8335	10.0535	67.4246	2.69475	0
0.6827	-10.4863	10.6591	52.4594	3.6103	0
0.6833	3.55994	13.4181	32.9382	0.863634	0
0.6840	12.0922	13.4181	8.52207	1.16824	0
0.6847	5.99772	9.13833	-15.5845	2.39014	0
0.6853	5.3786	4.56244	-38.7769	1.47458	0
0.6860	14.2398	3.33771	-63.8123	1.47458	0
0.6867	16.0584	4.87198	-89.4375	1.47458	0
0.6873	10.2735	7.30797	-116.301	0.863634	0
0.6880	3.85015	6.99843	-143.46	1.16824	0
0.6887	-6.21054	3.64726	-169.1	2.39014	0
0.6893	-15.0717	3.64726	-196.258	1.16824	0
0.6900	-16.8904	4.56244	-221.883	-0.35653	0
0.6907	-15.6715	1.8169	-242.333	-0.0519219	0
0.6913	-12.6146	1.50735	-262.783	0.559026	0
0.6920	-7.42944	5.16807	-285.062	0.559026	0
0.6927	-1.64454	4.56244	-303.978	0.559026	0
0.6933	2.94082	1.21127	-320.772	2.39014	0
0.6940	5.08839	1.21127	-337.551	5.13681	0
0.6947	7.52617	4.25289	-351.587	5.74602	0
0.6953	15.7682	6.39279	-363.19	3.91491	0
0.6960	22.772	4.56244	-376.608	3.91491	0
0.6967	18.5155	2.42253	-390.349	4.52586	0
0.6973	8.74506	3.04162	-398.591	2.39014	0
0.6980	1.10281	2.73208	-402.557	1.47458	0
0.6987	-5.90098	2.12645	-407.128	4.22125	0
0.6993	-15.0717	3.9568	-411.094	4.83047	0
0.7000	-24.5326	5.16807	-412.008	2.99935	0
0.7007	-29.0986	4.25289	-414.456	2.69475	0
0.7013	-28.7891	6.39279	-416.593	4.22125	0
0.7020	-26.0417	8.82878	-414.456	5.13681	0
0.7027	-19.0379	8.22315	-414.456	4.52586	0
0.7033	-8.64833	7.91361	-416.284	4.22125	0
0.7040	-5.90098	8.22315	-410.799	6.05236	0
0.7047	-6.82966	9.74396	-401.938	6.66158	0
0.7053	-1.64454	10.6591	-394.006	5.13681	0
0.7060	0.193475	7.91361	-382.417	5.44141	0
0.7067	-4.08232	6.08325	-370.209	8.18808	0
0.7073	-0.116085	10.0535	-362.571	7.88347	0
0.7080	4.77883	10.9687	-354.949	5.13681	0
0.7087	-1.64454	8.22315	-343.345	4.22125	0
0.7093	-6.82966	9.13833	-332.051	4.22125	0
0.7100	-5.30121	9.13833	-321.686	4.83047	0
0.7107	-8.95789	6.08325	-311.911	5.74602	0
0.7113	-14.7621	6.08325	-300.322	6.05236	0
0.7120	-12.9241	6.99843	-286.285	6.05236	0
0.7127	-9.86722	4.25289	-274.372	6.66158	0
0.7133	-12.0148	4.56244	-264.007	6.05236	0
0.7140	-14.4526	6.70234	-249.971	6.35697	0
0.7147	-12.6146	6.70234	-234.091	6.35697	0
0.7153	-5.30121	6.99843	-220.969	4.83047	0
0.7160	1.41237	6.08325	-207.552	5.44141	0
0.7167	4.77883	4.25289	-195.639	6.05236	0
0.7173	9.96396	6.39279	-187.397	3.30569	0
0.7180	18.5155	8.82878	-178.86	4.52586	0
0.7187	30.1047	6.99843	-168.79	7.88347	0
0.7193	42.0034	6.70234	-162.376	4.83047	0
0.7200	42.9127	9.13833	-158.101	2.39014	0
0.7207	29.7951	9.44788	-151.082	4.83047	0
0.7213	19.1153	7.61752	-143.769	6.96792	0
0.7220	13.0209	6.99843	-138.27	7.88347	0
0.7227	-2.55387	8.22315	-133.08	7.57713	0
0.7233	-26.3513	10.3631	-128.2	4.22125	0
0.7240	-45.8922	10.6591	-124.838	6.05236	0
0.7247	-57.1718	10.6591	-122.7	9.71459	0
0.7253	-57.4814	12.4895	-119.648	6.05236	0
0.7260	-46.492	12.799	-115.387	3.30569	0
0.7267	-31.846	10.0535	-112.335	6.96792	0
0.7273	-20.547	9.74396	-109.578	6.05236	0
0.7280	-10.7959	9.44788	-102.56	3.91491	0
0.7287	-1.64454	8.82878	-95.8512	6.96792	0
0.7293	6.90705	10.9687	-94.6274	6.96792	0
0.7300	9.34484	12.1934	-91.2657	3.6103	0
0.7307	7.52617	10.3631	-82.1244	4.52586	0
0.7313	9.6544	12.4895	-75.7108	4.22125	0
0.7320	9.6544	16.1637	-72.9684	1.47458	0
0.7327	-2.55387	13.4181	-65.6406	2.69475	0
0.7333	-16.2906	9.13833	-58.0031	4.22125	0
0.7340	-17.5095	9.74396	-52.828	2.0838	0
0.7347	-9.86722	8.5327	-45.1906	0.559026	0
0.7353	0.812595	6.39279	-34.8107	1.47458	0
0.7360	10.5637	8.22315	-27.1881	1.77919	0
0.7367	15.4586	9.13833	-19.8603	2.0838	0
0.7373	20.6438	7.30797	-10.0997	1.77919	0
0.7380	31.014	8.22315	0.589762	1.16824	0
0.7387	39.5656	9.13833	12.4882	0.863634	0
0.7393	45.0603	6.70234	24.3867	1.47458	0
0.7400	47.8076	5.16807	34.4569	2.0838	0
0.7407	45.6601	6.99843	43.3033	1.47458	0
0.7413	39.2561	7.61752	53.6831	1.16824	0
0.7420	30.4143	6.70234	66.8053	3.6103	0
0.7427	24.9196	6.70234	80.5468	5.13681	0
0.7433	34.69	9.13833	89.0836	1.77919	0
0.7440	52.9928	12.4895	93.0498	-0.35653	0
0.7447	52.6832	11.5743	98.8442	1.16824	0
0.7453	36.1992	6.39279	105.877	0.559026	0
0.7460	22.1722	4.25289	111.672	-0.35653	0
0.7467	1.10281	5.16807	118.07	1.47458	0
0.7473	-33.684	1.50735	124.794	2.39014	0
0.7480	-63.5952	-3.98372	128.155	0.863634	0
0.7487	-78.5315	-6.41971	130.898	0.863634	0
0.7493	-83.4264	-6.12362	134.864	1.47458	0
0.7500	-76.4032	-5.81408	138.83	0.252687	0
0.7507	-59.3194	-7.0388	143.106	-0.967478	0
0.7513	-45.5827	-9.78434	146.453	-1.88303	0
0.7520	-40.088	-10.6995	148.9	-3.1032	0
0.7527	-36.4313	-9.47479	151.038	-1.27209	0
0.7533	-31.2462	-11.0091	152.262	0.863634	0
0.7540	-27.5702	-15.585	155.609	0.252687	0
0.7547	-24.5326	-16.5001	160.194	-0.35653	0
0.7553	-13.8335	-13.1355	160.799	0.252687	0
0.7560	-1.64454	-11.0091	158.366	-0.967478	0
0.7567	-0.715857	-12.2203	159.28	-2.49398	0
0.7573	-4.37253	-15.585	161.418	-2.18764	0
0.7580	-0.406297	-18.0209	159.885	-0.662869	0
0.7587	6.30728	-18.9361	158.056	0.252687	0
0.7593	8.74506	-18.6266	156.833	-1.27209	0
0.7600	11.1828	-19.5418	155.004	-3.1032	0
0.7607	15.7682	-20.1609	154.09	-2.18764	0
0.7613	19.7344	-18.0209	155.004	-1.88303	0
0.7620	22.772	-15.881	154.695	-2.18764	0
0.7627	25.2291	-16.7962	152.262	-1.57843	0
0.7633	27.3573	-17.7114	149.505	-2.18764	0
0.7640	28.5762	-17.4153	144.934	-4.93431	0
0.7647	30.1047	-18.3305	140.658	-6.15621	0
0.7653	33.1616	-20.1609	138.83	-3.1032	0
0.7660	37.1278	-19.8513	138.52	-0.35653	0
0.7667	42.9127	-18.6266	135.468	-1.57843	0
0.7673	53.3023	-18.0209	126.017	-4.93431	0
0.7680	59.3968	-17.4153	117.466	-5.84987	0
0.7687	56.6494	-16.5001	115.328	-5.84987	0
0.7693	55.7401	-18.3305	114.724	-4.93431	0
0.7700	59.7064	-20.4569	108.62	-4.32509	0
0.7707	61.5444	-19.5418	100.687	-7.68098	0
0.7713	60.6157	-17.7114	94.5832	-10.7323	0
0.7720	57.2686	-17.1058	90.617	-7.68098	0
0.7727	45.0603	-17.4153	87.565	-5.84987	0
0.7733	27.6669	-18.0209	81.7558	-8.90114	0
0.7740	15.1491	-18.9361	75.3569	-11.0386	0
0.7747	10.2735	-18.0209	72.5998	-10.7323	0
0.7753	9.34484	-15.881	70.4766	-11.6478	0
0.7760	4.46927	-15.2754	68.0291	-11.3432	0
0.7767	-8.64833	-13.7546	66.4957	-10.7323	0
0.7773	-24.8228	-11.6147	63.1488	-12.2588	0
0.7780	-42.2162	-11.3052	60.0968	-11.6478	0
0.7787	-56.5721	-9.47479	61.9251	-8.59653	0
0.7793	-53.8247	-7.33489	60.0968	-9.51209	0
0.7800	-43.1449	-8.55961	53.3735	-13.7853	0
0.7807	-42.2162	-11.6147	53.6831	-14.0899	0
0.7813	-43.4351	-13.1355	56.7351	-12.2588	0
0.7820	-37.3407	-14.0507	53.3735	-11.3432	0
0.7827	-33.3744	-14.9659	51.2504	-12.5634	0
0.7833	-30.6271	-14.3602	52.4594	-13.1743	0
0.7840	-23.9135	-14.9659	50.6311	-11.3432	0
0.7847	-20.547	-14.6698	49.4074	-11.0386	0
0.7853	-20.547	-14.0507	49.717	-14.0899	0
0.7860	-17.1999	-15.2754	47.5791	-15.6164	0
0.7867	-14.7621	-14.3602	45.1463	-14.0899	0
0.7873	-15.0717	-11.3052	43.3033	-11.3432	0
0.7880	-13.5432	-13.1355	38.7327	-9.8167	0
0.7887	-12.0148	-15.2754	34.4569	-8.59653	0
0.7893	-15.6715	-11.3052	31.7145	-8.90114	0
0.7900	-22.6946	-8.25007	30.1811	-8.59653	0
0.7907	-24.5326	-10.39	30.1811	-7.07176	0
0.7913	-16.8904	-10.0804	26.8342	-9.20748	0
0.7920	-9.57701	-7.64444	19.816	-12.5634	0
0.7927	-12.9241	-9.78434	17.973	-10.4276	0
0.7933	-17.5095	-14.3602	18.5923	-7.07176	0
0.7940	-14.4526	-15.881	15.8499	-9.20748	0
0.7947	-12.6146	-15.2754	14.0069	-12.2588	0
0.7953	-14.4526	-13.1355	13.0927	-12.2588	0
0.7960	-12.9241	-8.55961	8.52207	-12.2588	0
0.7967	-11.7052	-7.95398	3.02253	-13.1743	0
0.7973	-11.7052	-12.5299	0.280137	-11.0386	0
0.7980	-9.26745	-14.0507	-2.46226	-9.8167	0
0.7987	-9.86722	-9.47479	-7.04766	-10.7323	0
0.7993	-12.6146	-7.33489	-10.3946	-9.20748	0
0.8000	-6.82966	-10.39	-9.79006	-5.84987	0
0.8007	0.812595	-10.39	-9.79006	-6.46081	0
0.8013	-4.99165	-7.0388	-10.7042	-8.59653	0
0.8020	-14.4526	-7.64444	-9.18555	-8.29193	0
0.8027	-12.6146	-8.86916	-7.04766	-5.84987	0
0.8033	-2.55387	-5.81408	-7.04766	-4.93431	0
0.8040	2.03149	-5.81408	-6.13353	-5.84987	0
0.8047	-3.77276	-9.78434	-3.99564	-6.46081	0
0.8053	-11.7052	-10.6995	-0.633995	-6.76542	0
0.8060	-12.3244	-10.6995	3.02253	-7.07176	0
0.8067	-9.26745	-14.0507	4.55592	-6.15621	0
0.8073	-9.57701	-14.3602	4.55592	-4.32509	0
0.8080	-10.1768	-14.0507	8.21244	-4.32509	0
0.8087	-8.35812	-19.5418	12.1786	-4.32509	0
0.8093	-7.739	-24.1311	11.2645	-3.1032	0
0.8100	-9.86722	-23.8216	14.921	-1.88303	0
0.8107	-11.3957	-24.7367	21.6443	-0.662869	0
0.8113	-14.143	-23.2159	20.4205	-0.662869	0
0.8120	-18.7284	-18.3305	18.5923	-2.18764	0
0.8127	-18.1092	-18.0209	23.7822	-1.27209	0
0.8133	-12.6146	-21.3721	27.4387	0.252687	0
0.8140	-12.3244	-20.4569	29.5766	-0.0519219	0
0.8147	-13.5432	-15.585	35.9903	0.559026	0
0.8153	-5.30121	-13.1355	39.0423	1.47458	0
0.8160	1.72193	-15.881	36.2851	0.559026	0
0.8167	-4.37253	-19.5418	38.1281	1.16824	0
0.8173	-11.0861	-18.3305	44.2322	2.69475	0
0.8180	-9.57701	-14.0507	46.0605	2.0838	0
0.8187	-8.04856	-12.2203	45.1463	1.77919	0
0.8193	-8.95789	-10.39	46.0605	2.39014	0
0.8200	-8.95789	-7.33489	48.8028	2.69475	0
0.8207	-7.739	-4.8989	50.9407	4.52586	0
0.8213	-7.11988	-4.29327	51.5452	5.44141	0
0.8220	-7.739	-4.58935	48.8028	4.22125	0
0.8227	-7.42944	-3.67417	43.3033	4.22125	0
0.8233	-7.11988	-1.23818	39.3372	5.74602	0
0.8240	-8.04856	-1.84382	37.5089	5.74602	0
0.8247	-6.82966	-3.06854	35.9903	5.13681	0
0.8253	-1.02542	-1.23818	33.8524	4.83047	0
0.8260	0.193475	-1.23818	32.6286	5.74602	0
0.8267	-1.33498	-3.98372	30.4907	7.88347	0
0.8273	6.30728	-2.15336	25.9201	7.88347	0
0.8280	13.0209	0.592175	20.1109	6.96792	0
0.8287	6.90705	-1.23818	17.3685	7.88347	0
0.8293	0.193475	-3.67417	15.8499	6.96792	0
0.8300	-1.64454	-3.67417	12.1786	6.96792	0
0.8307	-6.21054	-2.759	6.07455	9.71459	0
0.8313	-10.4863	-1.23818	-0.0294881	8.79903	0
0.8320	-10.7959	-2.759	-7.96179	5.44141	0
0.8327	-9.86722	-5.20844	-15.2896	7.88347	0
0.8333	-5.30121	-3.67417	-19.5506	11.8503	0
0.8340	2.63126	-0.928637	-23.5168	10.3238	0
0.8347	10.2735	-0.0134585	-29.0163	8.79903	0
0.8353	19.4249	1.50735	-34.5159	10.3238	0
0.8360	27.6669	1.21127	-39.3961	11.8503	0
0.8367	30.7045	1.50735	-43.6719	12.4595	0
0.8373	28.2667	6.99843	-47.3284	10.9347	0
0.8380	17.2773	9.13833	-50.3805	9.71459	0
0.8387	4.77883	6.70234	-52.5183	13.0705	0
0.8393	-1.64454	8.82878	-57.3986	13.6814	0
0.8400	-11.7052	11.5743	-65.0213	8.79903	0
0.8407	-28.7891	9.74396	-70.2112	8.79903	0
0.8413	-34.9029	11.5743	-73.2632	13.3751	0
0.8420	-36.1218	14.3333	-78.4532	13.6814	0
0.8427	-44.0542	14.6294	-83.6431	11.8503	0
0.8433	-48.0205	16.1637	-88.2285	11.544	0
0.8440	-46.1825	17.994	-93.7133	11.544	0
0.8447	-50.1487	20.1205	-99.2128	12.7659	0
0.8453	-49.2394	24.4003	-104.093	15.2062	0
0.8460	-40.3976	26.2306	-110.197	14.2906	0
0.8467	-35.8122	24.0907	-115.682	12.7659	0
0.8473	-30.008	23.7812	-120.577	13.986	0
0.8480	-15.6715	25.3155	-126.371	13.6814	0
0.8487	-7.11988	24.0907	-131.856	12.4595	0
0.8493	-7.11988	23.1756	-137.046	13.0705	0
0.8500	-2.86343	23.4851	-143.46	14.2906	0
0.8507	6.59749	21.6547	-149.873	14.9016	0
0.8513	16.6775	23.1756	-158.101	14.597	0
0.8520	23.7007	28.3705	-165.428	13.3751	0
0.8527	23.0816	28.061	-169.1	12.4595	0
0.8533	19.4249	23.1756	-171.532	12.4595	0
0.8540	16.6775	23.1756	-176.118	10.6284	0
0.8547	13.9302	24.7098	-179.774	9.71459	0
0.8553	14.8395	22.2604	-181.912	10.6284	0
0.8560	18.8058	21.6547	-183.74	9.71459	0
0.8567	18.8058	23.4851	-185.274	6.96792	0
0.8573	17.2773	21.3452	-182.826	6.66158	0
0.8580	15.1491	19.5148	-176.118	8.79903	0
0.8587	10.8733	20.7396	-167.876	9.10364	0
0.8593	9.96396	19.5148	-159.015	7.27253	0
0.8600	14.53	17.994	-148.945	5.74602	0
0.8607	18.5155	19.8244	-138.579	5.44141	0
0.8613	20.3342	20.1205	-131.856	6.96792	0
0.8620	18.206	19.5148	-124.838	9.10364	0
0.8627	7.81639	21.6547	-113.854	7.88347	0
0.8633	-0.406297	21.3452	-102.869	4.52586	0
0.8640	-4.37253	18.5997	-95.8512	5.74602	0
0.8647	-15.3619	16.7693	-89.4375	8.49269	0
0.8653	-27.5702	14.0238	-80.2814	6.35697	0
0.8660	-30.6271	10.3631	-70.2112	3.30569	0
0.8667	-28.1893	9.74396	-61.0552	4.22125	0
0.8673	-23.0042	9.74396	-52.828	5.44141	0
0.8680	-14.143	6.08325	-43.6719	5.74602	0
0.8687	-7.11988	3.9568	-34.5159	3.91491	0
0.8693	-2.55387	4.25289	-25.6547	-0.662869	0
0.8700	6.30728	4.87198	-13.7562	-2.49398	0
0.8707	19.4249	5.16807	-0.94362	-1.27209	0
0.8713	30.4143	4.25289	10.9548	-2.18764	0
0.8720	34.0709	2.12645	25.9201	-2.49398	0
0.8727	32.852	2.42253	42.0943	-0.35653	0
0.8733	35.9089	3.64726	53.9928	-1.57843	0
0.8740	43.2223	2.42253	66.4957	-3.1032	0
0.8747	50.8645	1.8169	83.5988	-1.88303	0
0.8753	60.0159	2.73208	97.9301	-3.1032	0
0.8760	66.4199	2.42253	107.396	-4.32509	0
0.8767	63.6726	0.592175	121.122	-0.662869	0
0.8773	60.6157	-0.323004	139.14	-0.967478	0
0.8780	66.1104	-0.323004	153.471	-4.01875	0
0.8787	73.7526	0.592175	166.298	-1.88303	0
0.8793	76.1904	1.21127	180.939	0.252687	0
0.8800	72.5144	1.21127	194.371	-2.49398	0
0.8807	66.1104	0.90172	205.975	-2.79859	0
0.8813	59.0872	0.592175	218.168	-1.27209	0
0.8820	49.6263	0.282629	229.462	-2.49398	0
0.8827	40.1654	0.592175	240.151	-4.93431	0
0.8833	39.8752	-0.323004	251.445	-7.68098	0
0.8840	45.9696	-2.46291	262.43	-8.59653	0
0.8847	50.8645	-1.23818	270.362	-5.84987	0
0.8853	58.797	1.50735	275.552	-5.24065	0
0.8860	72.2242	0.592175	283.174	-5.84987	0
0.8867	85.3418	-0.323004	291.416	-2.49398	0
0.8873	96.9309	1.21127	292.95	-0.967478	0
0.8880	102.116	2.42253	290.193	-4.93431	0
0.8887	97.2405	2.42253	290.502	-7.07176	0
0.8893	88.9985	3.04162	290.193	-7.37637	0
0.8900	80.7564	3.33771	286.536	-8.90114	0
0.8907	66.1104	2.42253	283.174	-9.51209	0
0.8913	54.2117	1.50735	280.432	-9.51209	0
0.8920	53.3023	1.21127	276.156	-10.4276	0
0.8927	52.9928	1.21127	271.276	-10.4276	0
0.8933	45.6601	-1.23818	266.396	-13.1743	0
0.8940	36.5087	-4.8989	263.653	-16.8365	0
0.8947	29.4856	-3.98372	261.206	-16.2256	0
0.8953	26.7382	-1.54773	252.964	-16.5319	0
0.8960	27.3573	-0.928637	243.203	-19.5832	0
0.8967	22.1722	-1.84382	234.652	-17.7521	0
0.8973	8.4355	-2.15336	224.582	-16.5319	0
0.8980	-3.4632	-1.23818	215.131	-19.2786	0
0.8987	-2.86343	1.50735	208.098	-17.1411	0
0.8993	5.68816	3.33771	198.027	-15.0054	0
0.9000	11.1828	2.73208	184.61	-20.4988	0
0.9007	13.9302	3.04162	173.921	-22.0253	0
0.9013	17.5869	3.04162	161.418	-18.0567	0
0.9020	16.6775	1.8169	149.21	-19.8878	0
0.9027	5.68816	4.25289	141.278	-22.3299	0
0.9033	-5.30121	7.91361	130.279	-18.6677	0
0.9040	-8.35812	6.99843	113.809	-18.6677	0
0.9047	-8.04856	5.16807	100.378	-22.9408	0
0.9053	-5.90098	6.08325	87.8599	-23.8564	0
0.9060	-5.30121	5.16807	72.5998	-23.55	0
0.9067	-12.3244	3.33771	59.7872	-24.161	0
0.9073	-20.547	3.64726	46.9746	-21.1097	0
0.9080	-19.0379	3.9568	30.4907	-18.6677	0
0.9087	-15.3619	4.25289	14.3165	-21.7189	0
0.9093	-19.6377	5.16807	1.19427	-25.0765	0
0.9100	-24.8228	5.16807	-12.5325	-22.3299	0
0.9107	-22.0755	6.70234	-26.2739	-18.0567	0
0.9113	-14.4526	9.74396	-40.9148	-17.1411	0
0.9120	-12.6146	9.74396	-54.9511	-18.363	0
0.9127	-19.9473	7.91361	-67.7785	-18.0567	0
0.9133	-24.5326	6.70234	-78.7628	-16.8365	0
0.9140	-24.8228	4.56244	-89.1426	-16.8365	0
0.9147	-32.1555	5.16807	-99.5077	-18.363	0
0.9153	-43.4351	8.5327	-110.492	-18.9723	0
0.9160	-48.33	6.99843	-120.577	-18.363	0
0.9167	-50.7678	3.33771	-129.718	-17.4475	0
0.9173	-50.1487	6.39279	-137.046	-16.8365	0
0.9180	-44.6734	9.74396	-142.546	-16.8365	0
0.9187	-40.9973	8.22315	-148.945	-17.4475	0
0.9193	-37.6502	6.99843	-158.101	-16.8365	0
0.9200	-27.8797	6.99843	-166.048	-15.0054	0
0.9207	-23.6039	6.70234	-170.309	-13.7853	0
0.9213	-32.7553	5.78716	-175.204	-13.1743	0
0.9220	-42.8353	4.25289	-180.084	-11.9541	0
0.9227	-47.1111	4.25289	-182.826	-10.4276	0
0.9233	-47.1111	6.99843	-187.397	-10.7323	0
0.9240	-48.0205	7.91361	-195.034	-11.9541	0
0.9247	-59.6096	5.16807	-200.519	-11.3432	0
0.9253	-79.4601	3.33771	-202.362	-11.0386	0
0.9260	-94.4157	3.33771	-204.5	-12.8697	0
0.9267	-105.096	4.25289	-207.552	-12.2588	0
0.9273	-109.971	3.64726	-209.38	-8.90114	0
0.9280	-100.51	0.592175	-212.123	-7.98559	0
0.9287	-87.9924	-0.63255	-212.727	-9.51209	0
0.9293	-88.6115	0.592175	-209.985	-9.20748	0
0.9300	-92.5777	-0.323004	-209.675	-7.37637	0
0.9307	-92.2682	-2.15336	-213.347	-7.37637	0
0.9313	-92.2682	-1.54773	-213.641	-9.51209	0
0.9320	-87.7022	-2.15336	-209.675	-8.59653	0
0.9327	-83.7359	-3.37809	-207.552	-6.15621	0
0.9333	-93.7966	-3.06854	-207.552	-7.37637	0
0.9340	-106.914	-4.29327	-204.5	-7.07176	0
0.9347	-106.005	-5.81408	-197.467	-1.88303	0
0.9353	-99.6009	-3.67417	-191.982	0.559026	0
0.9360	-99.2913	-3.98372	-192.292	-4.01875	0
0.9367	-100.82	-6.41971	-191.673	-7.37637	0
0.9373	-97.7629	-5.81408	-186.188	-6.15621	0
0.9380	-91.9586	-6.41971	-178.551	-5.54526	0
0.9387	-85.8642	-9.47479	-170.618	-4.93431	0
0.9393	-75.7841	-9.47479	-164.514	-2.18764	0
0.9400	-64.5045	-7.95398	-161.772	-0.0519219	0
0.9407	-59.3194	-9.16525	-156.272	-0.967478	0
0.9413	-54.734	-8.86916	-147.116	-1.27209	0
0.9420	-46.1825	-7.95398	-140.098	0.252687	0
0.9427	-46.1825	-11.0091	-135.218	1.77919	0
0.9433	-51.6771	-12.2203	-130.647	2.99935	0
0.9440	-46.492	-7.95398	-127.89	3.6103	0
0.9447	-40.9973	-5.50453	-122.405	1.77919	0
0.9453	-48.33	-8.25007	-115.077	1.47458	0
0.9460	-53.8247	-10.6995	-112.335	6.05236	0
0.9467	-45.2731	-9.78434	-110.492	8.79903	0
0.9473	-26.6608	-7.0388	-105.921	5.44141	0
0.9480	-9.57701	-7.0388	-105.317	3.91491	0
0.9487	-2.24431	-10.0804	-106.835	7.57713	0
0.9493	2.03149	-13.1355	-104.093	9.10364	0
0.9500	10.2735	-13.1355	-101.646	7.88347	0
0.9507	15.1491	-12.5299	-99.5077	9.40825	0
0.9513	17.8964	-13.7546	-94.937	11.544	0
0.9520	22.772	-15.585	-92.4895	9.71459	0
0.9527	18.8058	-16.5001	-92.1946	8.79903	0
0.9533	5.08839	-17.7114	-89.4375	9.40825	0
0.9540	-8.04856	-18.6266	-87.6092	9.71459	0
0.9547	-22.385	-18.3305	-85.4713	10.3238	0
0.9553	-37.6502	-18.6266	-79.3673	10.3238	0
0.9560	-44.9636	-19.5418	-75.7108	8.79903	0
0.9567	-48.9298	-18.6266	-75.4011	7.88347	0
0.9573	-58.3907	-18.0209	-71.1254	9.71459	0
0.9580	-64.8141	-19.8513	-64.4168	13.986	0
0.9587	-55.6434	-18.9361	-60.141	14.9016	0
0.9593	-36.4313	-14.9659	-57.3986	10.6284	0
0.9600	-23.6039	-14.0507	-55.5704	8.18808	0
0.9607	-20.547	-16.7962	-51.8991	10.9347	0
0.9613	-16.2906	-18.6266	-44.586	12.7659	0
0.9620	-6.21054	-21.076	-39.0865	13.3751	0
0.9627	0.503035	-21.9912	-34.8107	15.5125	0
0.9633	-0.116085	-19.5418	-29.0163	16.1217	0
0.9640	-1.64454	-18.3305	-25.9643	14.9016	0
0.9647	-1.02542	-19.5418	-23.5168	13.986	0
0.9653	-2.55387	-18.9361	-18.032	13.3751	0
0.9660	-6.5201	-17.1058	-12.8421	13.0705	0
0.9667	-10.7959	-17.4153	-11.6183	14.9016	0
0.9673	-8.64833	-17.7114	-9.48043	17.6483	0
0.9680	3.85015	-17.4153	-7.04766	18.2592	0
0.9687	16.6775	-19.5418	-4.29052	15.8171	0
0.9693	18.206	-20.1609	-0.0294881	12.4595	0
0.9700	14.8395	-17.4153	2.72765	14.597	0
0.9707	16.9871	-14.9659	4.55592	17.6483	0
0.9713	20.9533	-14.0507	6.6938	13.986	0
0.9720	15.7682	-15.2754	6.6938	11.544	0
0.9727	0.193475	-18.0209	6.6938	13.986	0
0.9733	-16.5808	-20.4569	10.3503	13.0705	0
0.9740	-26.0417	-21.3721	14.0069	10.6284	0
0.9747	-29.7177	-21.9912	17.0589	12.7659	0
0.9753	-31.846	-21.076	20.4205	13.0705	0
0.9760	-31.2462	-20.7665	23.1629	9.71459	0
0.9767	-28.4989	-22.5968	25.3008	10.6284	0
0.9773	-30.3175	-21.3721	29.267	13.3751	0
0.9780	-33.9742	-19.5418	33.5427	12.4595	0
0.9787	-32.1555	-21.3721	36.9044	12.1549	0
0.9793	-22.6946	-21.3721	38.423	10.6284	0
0.9800	-9.26745	-18.3305	41.475	7.88347	0
0.9807	0.503035	-18.9361	48.4932	9.10364	0
0.9813	2.34105	-19.5418	51.2504	10.0192	0
0.9820	-2.24431	-18.0209	52.4594	8.49269	0
0.9827	-2.86343	-18.3305	60.4064	9.40825	0
0.9833	3.85015	-17.4153	63.7533	9.71459	0
0.9840	3.25038	-14.3602	57.6493	6.05236	0
0.9847	-8.35812	-16.1906	58.873	6.35697	0
0.9853	-12.6146	-19.2457	66.4957	7.88347	0
0.9860	-2.55387	-18.6266	67.115	4.52586	0
0.9867	8.12595	-18.6266	65.2867	2.39014	0
0.9873	13.9302	-18.6266	67.7195	4.83047	0
0.9880	18.206	-17.7114	67.7195	6.05236	0
0.9887	21.2629	-19.5418	66.8053	5.13681	0
0.9893	25.8289	-19.8513	67.115	4.52586	0
0.9900	30.4143	-19.2457	65.8912	2.69475	0
0.9907	27.6669	-19.2457	66.2008	1.47458	0
0.9913	19.4249	-17.7114	66.2008	1.16824	0
0.9920	16.0584	-17.7114	63.4584	0.559026	0
0.9927	17.5869	-18.0209	61.3206	0.559026	0
0.9933	10.2735	-15.881	62.8392	0.252687	0
0.9940	-12.0148	-14.9659	65.2867	0.559026	0
0.9947	-29.0986	-14.9659	64.9771	2.0838	0
0.9953	-27.2606	-10.39	62.8392	-1.27209	0
0.9960	-19.9473	-9.47479	61.6154	-4.93431	0
0.9967	-18.4188	-14.0507	62.5296	-2.79859	0
0.9973	-15.3619	-12.2203	63.4584	-2.49398	0
0.9980	-10.7959	-8.55961	66.2008	-6.46081	0
0.9987	-7.11988	-10.39	68.9432	-6.15621	0
0.9993	0.193475	-9.47479	66.4957	-4.01875	0
1.0000	3.85015	-6.41971	64.3726	-4.93431	0
1.0007	2.34105	-6.12362	69.2529	-6.76542	0
1.0013	4.46927	-5.20844	72.3049	-7.68098	0
1.0020	2.63126	-6.12362	69.8574	-5.84987	0
1.0027	-8.95789	-8.86916	71.0811	-2.18764	0
1.0033	-8.04856	-6.72926	73.5286	-3.1032	0
1.0040	16.6775	-4.8989	71.6856	-5.84987	0
1.0047	36.8183	-6.72926	70.4766	-5.54526	0
1.0053	35.2898	-5.50453	71.0811	-5.54526	0
1.0060	24.61	-4.29327	71.0811	-4.01875	0
1.0067	19.4249	-5.50453	72.3049	-0.35653	0
1.0073	19.4249	-3.67417	72.3049	-1.88303	0
1.0080	13.9302	-4.58935	68.0291	-3.40954	0
1.0087	-4.68209	-9.16525	65.2867	-0.0519219	0
1.0093	-23.6039	-7.33489	65.2867	-0.967478	0
1.0100	-29.0986	-3.06854	62.5296	-5.84987	0
1.0107	-24.5326	-3.98372	58.873	-5.54526	0
1.0113	-15.0717	-4.8989	57.6493	-4.32509	0
1.0120	-5.61077	-3.67417	57.0448	-5.54526	0
1.0127	0.193475	-2.46291	54.9069	-3.71415	0
1.0133	5.68816	-0.323004	51.2504	-3.71415	0
1.0140	10.2735	1.50735	48.8028	-7.37637	0
1.0147	9.6544	0.592175	48.8028	-7.07176	0
1.0153	12.7113	-0.323004	48.8028	-4.93431	0
1.0160	23.9909	-0.0134585	46.665	-6.46081	0
1.0167	32.2329	0.90172	47.5791	-6.76542	0
1.0173	27.6669	1.8169	49.717	-4.93431	0
1.0180	17.8964	2.12645	50.3215	-5.84987	0
1.0187	13.0209	4.25289	50.6311	-6.76542	0
1.0193	15.1491	7.61752	50.0266	-4.01875	0
1.0200	14.8395	6.39279	46.9746	-4.6297	0
1.0207	9.34484	3.33771	46.0605	-8.29193	0
1.0213	9.96396	4.87198	46.9746	-9.20748	0
1.0220	19.4249	7.61752	46.3553	-7.07176	0
1.0227	28.2667	6.99843	46.9746	-4.93431	0
1.0233	33.7614	6.70234	48.8028	-5.84987	0
1.0240	35.5994	8.22315	46.9746	-7.68098	0
1.0247	30.4143	9.74396	42.3892	-6.76542	0
1.0253	23.7007	8.82878	41.475	-4.6297	0
1.0260	17.5869	5.78716	42.0943	-4.01875	0
1.0267	7.21661	3.9568	40.2513	-4.01875	0
1.0273	-1.64454	4.56244	37.5089	-4.01875	0
1.0280	-2.55387	5.16807	36.9044	-4.01875	0
1.0287	0.812595	6.08325	36.2851	-3.1032	0
1.0293	6.30728	6.99843	33.8524	-2.18764	0
1.0300	9.96396	5.16807	32.0241	-1.88303	0
1.0307	10.8733	5.16807	30.8003	-1.27209	0
1.0313	18.206	10.0535	27.4387	-1.27209	0
1.0320	24.3004	12.1934	23.4725	-1.57843	0
1.0327	13.0209	7.30797	22.868	-1.27209	0
1.0333	1.10281	4.25289	21.9539	-1.57843	0
1.0340	6.90705	8.82878	18.5923	-2.18764	0
1.0347	14.8395	12.4895	17.973	-2.18764	0
1.0353	16.6775	10.3631	18.5923	-2.18764	0
1.0360	20.9533	10.0535	16.764	-1.57843	0
1.0367	23.7007	12.799	14.921	0.252687	0
1.0373	22.1722	11.8839	15.2306	0.863634	0
1.0380	24.3004	10.3631	14.921	1.16824	0
1.0387	25.2291	13.7142	13.4024	2.0838	0
1.0393	20.0247	15.2485	12.1786	1.47458	0
1.0400	16.9871	13.4181	11.5741	-0.35653	0
1.0407	13.6206	12.1934	11.2645	-0.0519219	0
1.0413	-1.64454	11.2782	10.3503	1.47458	0
1.0420	-19.9473	9.74396	10.3503	2.0838	0
1.0427	-20.2568	11.8839	10.3503	1.47458	0
1.0433	-2.55387	17.0789	8.52207	0.559026	0
1.0440	12.4017	18.5997	5.77967	1.47458	0
1.0447	16.6775	15.8541	5.77967	2.39014	0
1.0453	22.772	11.5743	4.55592	2.39014	0
1.0460	30.4143	10.6591	1.79878	3.30569	0
1.0467	31.6331	13.1086	-0.0294881	3.91491	0
1.0473	28.5762	14.3333	-2.46226	2.39014	0
1.0480	23.7007	13.7142	-4.60015	2.0838	0
1.0487	18.206	14.3333	-7.04766	2.69475	0
1.0493	17.2773	13.4181	-11.3234	2.69475	0
1.0500	13.9302	11.5743	-16.2037	2.0838	0
1.0507	5.68816	12.1934	-18.9461	0.559026	0
1.0513	12.7113	13.7142	-21.3936	0.252687	0
1.0520	31.6331	13.1086	-23.8264	1.47458	0
1.0527	32.5425	13.4181	-26.2739	1.47458	0
1.0533	21.2629	15.2485	-29.3259	1.47458	0
1.0540	22.1722	15.2485	-29.3259	4.52586	0
1.0547	30.1047	15.5446	-28.1022	4.83047	0
1.0553	34.0709	17.6845	-30.8446	0.559026	0
1.0560	32.2329	17.6845	-33.2921	0.559026	0
1.0567	21.2629	15.2485	-29.9304	3.30569	0
1.0573	12.0922	15.2485	-28.1022	3.30569	0
1.0580	12.4017	18.5997	-29.6208	2.99935	0
1.0587	9.05462	18.2901	-28.7067	2.69475	0
1.0593	4.15971	14.0238	-27.4977	0.863634	0
1.0600	10.2735	12.4895	-27.1881	1.47458	0
1.0607	17.5869	14.0238	-25.9643	3.6103	0
1.0613	23.0816	12.799	-24.4457	2.39014	0
1.0620	31.3236	11.5743	-24.136	2.69475	0
1.0627	32.852	12.1934	-22.9123	6.66158	0
1.0633	28.8858	11.8839	-21.6885	6.96792	0
1.0640	34.3805	10.9687	-18.9461	3.6103	0
1.0647	36.1992	11.5743	-16.2037	2.0838	0
1.0653	20.9533	10.9687	-17.7224	2.99935	0
1.0660	3.85015	9.74396	-18.9461	4.22125	0
1.0667	-6.21054	11.5743	-18.9461	5.13681	0
1.0673	-10.7959	12.4895	-21.9981	6.96792	0
1.0680	-10.7959	9.74396	-26.8784	6.96792	0
1.0687	-11.3957	6.70234	-28.1022	4.83047	0
1.0693	-11.0861	4.56244	-29.6208	3.91491	0
1.0700	-2.86343	3.64726	-32.9825	3.91491	0
1.0707	5.68816	5.16807	-35.43	2.99935	0
1.0713	8.12595	5.78716	-37.2582	2.39014	0
1.0720	12.7113	3.64726	-38.482	2.69475	0
1.0727	18.8058	1.50735	-40.0006	2.39014	0
1.0733	21.2629	1.50735	-42.4482	3.30569	0
1.0740	23.3911	3.33771	-44.2764	4.22125	0
1.0747	23.0816	4.87198	-43.6719	3.30569	0
1.0753	21.8627	4.25289	-43.3623	2.0838	0
1.0760	29.4856	4.87198	-43.6719	1.47458	0
1.0767	40.1654	6.08325	-43.6719	1.47458	0
1.0773	42.313	5.16807	-44.586	2.69475	0
1.0780	39.8752	4.25289	-43.3623	4.83047	0
1.0787	40.1654	5.16807	-40.6199	4.52586	0
1.0793	46.879	4.25289	-42.1385	4.22125	0
1.0800	50.555	2.73208	-46.4143	4.22125	0
1.0807	34.3805	2.42253	-46.7239	2.0838	0
1.0813	7.52617	0.592175	-44.586	1.16824	0
1.0820	-8.64833	-0.323004	-44.586	3.30569	0
1.0827	-16.8904	0.592175	-46.4143	4.22125	0
1.0833	-22.0755	-0.323004	-45.7951	4.52586	0
1.0840	-20.8566	-0.323004	-43.3623	5.44141	0
1.0847	-21.4757	1.8169	-43.3623	5.13681	0
1.0853	-27.2606	0.592175	-44.586	5.74602	0
1.0860	-29.0986	-2.46291	-42.4482	7.88347	0
1.0867	-26.0417	-2.15336	-42.1385	6.96792	0
1.0873	-21.7853	-2.15336	-47.0188	2.99935	0
1.0880	-15.3619	-3.37809	-48.8471	3.30569	0
1.0887	-13.2337	-2.15336	-48.2426	5.13681	0
1.0893	-18.1092	-2.759	-50.985	5.13681	0
1.0900	-20.8566	-6.41971	-50.985	5.44141	0
1.0907	-18.4188	-6.12362	-46.7239	8.49269	0
1.0913	-13.8335	-2.46291	-48.8471	7.27253	0
1.0920	-11.7052	-2.15336	-53.7421	1.47458	0
1.0927	-19.9473	-4.8989	-53.1229	0.863634	0
1.0933	-29.0986	-7.33489	-52.828	4.52586	0
1.0940	-27.2606	-7.95398	-53.7421	4.22125	0
1.0947	-23.6039	-8.55961	-50.0708	2.69475	0
1.0953	-26.9704	-8.55961	-47.9329	2.69475	0
1.0960	-27.8797	-8.55961	-50.0708	1.47458	0
1.0967	-25.4419	-8.55961	-47.3284	1.77919	0
1.0973	-25.1324	-7.33489	-41.8289	5.44141	0
1.0980	-26.6608	-5.81408	-40.9148	6.35697	0
1.0987	-28.7891	-7.0388	-39.3961	5.13681	0
1.0993	-26.9704	-11.3052	-35.7249	6.05236	0
1.1000	-19.0379	-11.9242	-34.5159	6.35697	0
1.1007	-12.9241	-8.86916	-31.7587	5.44141	0
1.1013	-16.5808	-8.86916	-27.1881	6.05236	0
1.1020	-24.5326	-9.78434	-25.6547	6.05236	0
1.1027	-26.0417	-8.55961	-24.4457	7.57713	0
1.1033	-17.1999	-7.95398	-21.9981	9.10364	0
1.1040	-12.3244	-8.86916	-22.6026	7.57713	0
1.1047	-23.9135	-11.3052	-21.9981	6.35697	0
1.1053	-39.1787	-14.0507	-19.8603	8.49269	0
1.1060	-44.3638	-14.3602	-19.5506	8.18808	0
1.1067	-47.1111	-13.1355	-20.1699	7.27253	0
1.1073	-53.8247	-14.0507	-19.8603	9.71459	0
1.1080	-58.3907	-16.1906	-19.8603	10.0192	0
1.1087	-62.9761	-17.4153	-20.7744	7.27253	0
1.1093	-72.1274	-18.3305	-19.8603	7.27253	0
1.1100	-79.1506	-18.6266	-20.1699	9.10364	0
1.1107	-77.0224	-18.6266	-22.3078	9.40825	0
1.1113	-66.9423	-16.7962	-23.5168	8.49269	0
1.1120	-52.896	-15.2754	-22.9123	7.57713	0
1.1127	-41.926	-16.7962	-21.9981	6.96792	0
1.1133	-37.3407	-17.4153	-21.084	6.05236	0
1.1140	-37.0311	-14.0507	-18.6365	5.13681	0
1.1147	-33.684	-14.6698	-16.2037	6.96792	0
1.1153	-28.1893	-17.4153	-18.3416	7.88347	0
1.1160	-27.2606	-12.8394	-21.9981	4.22125	0
1.1167	-30.008	-9.47479	-20.7744	2.39014	0
1.1173	-27.8797	-14.3602	-17.1179	4.83047	0
1.1180	-20.8566	-16.5001	-15.2896	6.05236	0
1.1187	-10.7959	-13.1355	-12.5325	4.52586	0
1.1193	2.63126	-13.4451	-7.96179	4.22125	0
1.1200	13.6206	-15.2754	-5.51428	5.44141	0
1.1207	21.2629	-15.2754	-5.2194	5.13681	0
1.1213	30.1047	-16.1906	-3.37639	2.69475	0
1.1220	33.7614	-15.881	-0.633995	2.69475	0
1.1227	32.5425	-12.8394	1.50389	5.74602	0
1.1233	38.0372	-13.1355	1.79878	5.74602	0
1.1240	45.3699	-15.2754	3.02253	2.99935	0
1.1247	43.5318	-13.1355	4.8508	1.47458	0
1.1253	33.7614	-10.39	4.55592	1.47458	0
1.1260	10.2735	-12.2203	4.55592	2.39014	0
1.1267	-25.4419	-14.0507	5.77967	3.91491	0
1.1273	-50.4583	-11.3052	1.19427	1.47458	0
1.1280	-66.033	-11.3052	-3.99564	-1.27209	0
1.1287	-85.8642	-14.9659	-0.94362	0.252687	0
1.1293	-92.2682	-16.1906	1.79878	1.77919	0
1.1300	-75.7841	-14.0507	-1.54813	-0.0519219	0
1.1307	-64.8141	-13.1355	-2.46226	-0.967478	0
1.1313	-64.5045	-13.7546	-1.54813	-0.35653	0
1.1320	-55.3532	-13.1355	-4.29052	-1.88303	0
1.1327	-43.1449	-12.5299	-3.68602	-3.40954	0
1.1333	-35.5026	-12.2203	-0.324369	-4.32509	0
1.1340	-26.3513	-11.0091	-1.54813	-5.24065	0
1.1347	-16.2906	-10.39	-3.08151	-5.84987	0
1.1353	-10.4863	-11.3052	0.280137	-6.76542	0
1.1360	-6.5201	-10.6995	6.07455	-7.68098	0
1.1367	-8.04856	-8.55961	8.83169	-6.76542	0
1.1373	-14.143	-4.8989	8.21244	-6.76542	0
1.1380	-19.0379	-3.06854	10.3503	-7.68098	0
1.1387	-17.7997	-4.8989	16.1447	-5.84987	0
1.1393	-7.42944	-6.41971	15.2306	-4.32509	0
1.1400	3.25038	-4.8989	10.9548	-7.68098	0
1.1407	2.94082	-3.98372	12.7978	-9.20748	0
1.1413	-0.116085	-3.98372	14.921	-7.98559	0
1.1420	5.08839	-2.15336	11.8837	-8.90114	0
1.1427	6.59749	-1.84382	13.0927	-10.4276	0
1.1433	-1.64454	-3.98372	16.764	-10.4276	0
1.1440	-7.739	-4.8989	15.8499	-10.7323	0
1.1447	-7.42944	-3.98372	14.0069	-10.123	0
1.1453	-7.11988	-5.81408	13.0927	-7.98559	0
1.1460	-9.86722	-8.25007	10.9548	-7.98559	0
1.1467	-10.4863	-7.95398	10.3503	-8.59653	0
1.1473	-6.21054	-8.86916	11.8837	-7.98559	0
1.1480	-2.24431	-10.0804	12.4882	-8.59653	0
1.1487	0.193475	-7.64444	12.1786	-10.4276	0
1.1493	6.30728	-4.8989	10.9548	-9.51209	0
1.1500	12.7113	-4.8989	8.83169	-6.76542	0
1.1507	13.0209	-4.29327	7.60794	-7.68098	0
1.1513	13.0209	-2.46291	4.8508	-12.2588	0
1.1520	15.7682	-2.15336	1.79878	-13.1743	0
1.1527	15.4586	-1.84382	3.93666	-11.3432	0
1.1533	14.53	-0.928637	7.90282	-12.2588	0
1.1540	16.6775	-2.759	7.60794	-14.0899	0
1.1547	18.5155	-4.29327	5.16042	-12.5634	0
1.1553	19.1153	-3.06854	5.47005	-11.0386	0
1.1560	22.1722	-2.46291	7.29831	-11.3432	0
1.1567	28.2667	-2.46291	8.21244	-11.6478	0
1.1573	35.9089	0.592175	9.12657	-12.2588	0
1.1580	43.5318	1.21127	11.5741	-13.1743	0
1.1587	49.6263	-0.323004	14.3165	-13.1743	0
1.1593	54.2117	1.21127	14.0069	-11.9541	0
1.1600	55.121	1.21127	13.712	-10.7323	0
1.1607	54.2117	-2.46291	15.8499	-9.51209	0
1.1613	54.2117	-1.23818	16.1447	-10.4276	0
1.1620	49.6263	3.33771	15.2306	-10.4276	0
1.1627	45.0603	4.25289	16.1447	-10.4276	0
1.1633	49.6263	4.87198	15.8499	-11.3432	0
1.1640	55.4306	5.47761	13.0927	-12.2588	0
1.1647	49.9359	4.56244	11.8837	-10.4276	0
1.1653	40.1654	4.25289	12.4882	-8.59653	0
1.1660	34.3805	2.73208	13.0927	-7.98559	0
1.1667	32.2329	0.592175	11.2645	-9.51209	0
1.1673	33.1616	1.21127	6.98869	-11.6478	0
1.1680	38.3467	2.42253	3.33216	-10.7323	0
1.1687	42.313	2.42253	3.33216	-7.98559	0
1.1693	45.0603	3.04162	3.02253	-8.59653	0
1.1700	49.0265	2.42253	-0.324369	-10.123	0
1.1707	49.6263	1.8169	-4.60015	-9.51209	0
1.1713	41.6938	4.25289	-6.42841	-9.8167	0
1.1720	31.3236	6.08325	-6.13353	-8.59653	0
1.1727	23.0816	5.16807	-7.34254	-6.15621	0
1.1733	13.9302	5.78716	-11.6183	-8.59653	0
1.1740	7.81639	6.08325	-12.8421	-10.4276	0
1.1747	15.1491	5.78716	-11.3234	-5.54526	0
1.1753	30.4143	8.22315	-15.2896	-3.1032	0
1.1760	36.8183	8.82878	-20.7744	-7.37637	0
1.1767	33.1616	6.99843	-19.8603	-7.98559	0
1.1773	27.6669	8.22315	-17.7224	-5.84987	0
1.1780	25.2291	10.6591	-18.9461	-7.68098	0
1.1787	25.5193	10.0535	-18.9461	-10.123	0
1.1793	27.9765	10.6591	-18.9461	-9.51209	0
1.1800	33.1616	11.5743	-20.1699	-7.68098	0
1.1807	38.6563	10.3631	-19.8603	-7.98559	0
1.1813	38.6563	8.82878	-19.8603	-10.4276	0
1.1820	32.852	8.82878	-20.7744	-9.51209	0
1.1827	29.1954	9.13833	-19.2557	-5.54526	0
1.1833	27.3573	9.74396	-18.9461	-4.6297	0
1.1840	20.6438	7.91361	-20.7744	-5.84987	0
1.1847	13.0209	5.16807	-19.8603	-4.93431	0
1.1853	11.4924	5.78716	-21.6885	-3.40954	0
1.1860	10.2735	6.99843	-24.4457	-2.79859	0
1.1867	8.74506	6.39279	-20.1699	-1.27209	0
1.1873	13.0209	6.08325	-19.2557	-0.35653	0
1.1880	15.4586	4.87198	-25.3598	-1.27209	0
1.1887	5.3786	0.282629	-26.8784	-2.49398	0
1.1893	-3.77276	-3.67417	-22.6026	-2.18764	0
1.1900	-2.55387	-4.58935	-23.5168	-0.35653	0
1.1907	0.193475	-5.50453	-26.5688	0.559026	0
1.1913	1.41237	-6.72926	-27.4977	-1.27209	0
1.1920	5.3786	-7.33489	-26.5688	-0.662869	0
1.1927	7.81639	-7.64444	-25.3598	1.16824	0
1.1933	7.52617	-6.72926	-27.1881	1.77919	0
1.1940	7.21661	-6.41971	-29.9304	3.6103	0
1.1947	8.4355	-7.64444	-27.1881	5.74602	0
1.1953	8.12595	-8.55961	-25.0502	2.69475	0
1.1960	1.72193	-6.72926	-27.1881	-0.0519219	0
1.1967	-4.37253	-6.12362	-26.2739	3.30569	0
1.1973	-1.93475	-6.72926	-22.6026	5.13681	0
1.1980	0.812595	-6.12362	-19.8603	3.6103	0
1.1987	-1.64454	-3.37809	-16.4986	5.13681	0
1.1993	-2.55387	-1.23818	-15.2896	5.13681	0
1.2000	-7.11988	-3.98372	-18.032	2.39014	0
1.2007	-19.0379	-7.64444	-15.5845	4.83047	0
1.2013	-25.4419	-5.81408	-10.7042	6.96792	0
1.2020	-22.6946	-3.37809	-12.2376	3.91491	0
1.2027	-21.7853	-4.29327	-14.6703	3.91491	0
1.2033	-20.547	-3.98372	-12.5325	7.57713	0
1.2040	-17.5095	-2.759	-11.3234	7.57713	0
1.2047	-19.9473	-4.8989	-12.5325	6.96792	0
1.2053	-21.7853	-6.72926	-12.8421	8.79903	0
1.2060	-14.4526	-5.20844	-13.4466	7.27253	0
1.2067	-2.55387	-4.58935	-13.1517	5.13681	0
1.2073	7.52617	-5.20844	-12.2376	7.27253	0
1.2080	13.3111	-5.50453	-13.4466	8.18808	0
1.2087	17.8964	-4.8989	-15.5845	6.66158	0
1.2093	23.0816	-3.06854	-16.2037	6.35697	0
1.2100	22.1722	-2.15336	-15.8941	7.57713	0
1.2107	14.2398	-2.15336	-14.98	8.79903	0
1.2113	6.30728	-0.928637	-17.1179	8.79903	0
1.2120	-3.77276	-0.323004	-21.6885	5.44141	0
1.2127	-15.3619	-3.98372	-21.6885	2.39014	0
1.2133	-16.8904	-5.81408	-17.1179	4.52586	0
1.2140	-4.99165	-4.8989	-16.8082	5.74602	0
1.2147	5.3786	-3.98372	-18.9461	2.39014	0
1.2153	5.68816	-1.84382	-17.7224	2.39014	0
1.2160	0.193475	0.90172	-17.1179	6.05236	0
1.2167	-5.90098	1.21127	-17.1179	5.74602	0
1.2173	-12.9241	-0.928637	-16.2037	4.22125	0
1.2180	-22.0755	-1.84382	-14.3755	6.35697	0
1.2187	-27.8797	-0.323004	-12.5325	6.35697	0
1.2193	-31.5364	0.592175	-11.6183	3.6103	0
1.2200	-37.3407	-3.06854	-11.6183	3.6103	0
1.2207	-37.0311	-5.81408	-10.0997	4.83047	0
1.2213	-29.0986	-3.37809	-8.87593	2.39014	0
1.2220	-26.6608	-0.0134585	-7.96179	1.16824	0
1.2227	-29.0986	-0.323004	-3.99564	3.91491	0
1.2233	-24.5326	-0.323004	-2.16738	4.83047	0
1.2240	-18.7284	0.90172	-7.04766	1.47458	0
1.2247	-18.4188	1.21127	-8.27142	0.559026	0
1.2253	-16.5808	0.592175	-5.51428	4.22125	0
1.2260	-10.4863	-0.323004	-7.04766	5.74602	0
1.2267	-1.64454	-2.46291	-8.27142	3.30569	0
1.2273	6.59749	-4.8989	-7.04766	1.16824	0
1.2280	10.5637	-3.67417	-8.27142	-0.967478	0
1.2287	12.0922	0.282629	-10.7042	-1.27209	0
1.2293	16.6775	1.8169	-11.6183	1.47458	0
1.2300	20.3342	0.282629	-14.0658	2.39014	0
1.2307	24.9196	-1.84382	-16.2037	1.47458	0
1.2313	36.5087	-2.15336	-17.1179	0.559026	0
1.2320	47.8076	-2.15336	-18.032	-0.35653	0
1.2327	52.3737	-2.15336	-17.1179	-2.49398	0
1.2333	53.3023	-1.84382	-16.8082	-1.88303	0
1.2340	47.8076	-0.0134585	-16.8082	-0.35653	0
1.2347	27.6669	2.42253	-13.4466	-1.27209	0
1.2353	-4.99165	2.73208	-14.0658	-3.1032	0
1.2360	-39.1787	0.592175	-18.9461	-3.1032	0
1.2367	-62.0667	-2.15336	-16.4986	-0.662869	0
1.2373	-66.033	-3.06854	-9.79006	-0.967478	0
1.2380	-56.5721	-2.759	-9.18555	-4.32509	0
1.2387	-40.3976	-3.98372	-10.0997	-4.01875	0
1.2393	-23.6039	-5.81408	-8.87593	-1.27209	0
1.2400	-14.143	-6.12362	-7.65217	-1.88303	0
1.2407	-14.143	-4.58935	-5.2194	-2.79859	0
1.2413	-17.1999	-3.98372	-3.99564	-1.27209	0
1.2420	-23.6039	-4.8989	-4.29052	-2.79859	0
1.2427	-31.846	-3.37809	-1.54813	-6.15621	0
1.2433	-33.0649	0.90172	1.79878	-6.15621	0
1.2440	-31.846	3.33771	0.280137	-4.01875	0
1.2447	-31.846	2.42253	-0.324369	-2.49398	0
1.2453	-29.4082	0.90172	1.50389	-2.18764	0
1.2460	-27.8797	-0.928637	2.41803	-3.1032	0
1.2467	-28.1893	-2.46291	2.1084	-4.01875	0
1.2473	-19.0379	-1.23818	0.280137	-4.32509	0
1.2480	-9.57701	0.90172	-0.633995	-5.24065	0
1.2487	-13.5432	0.592175	0.884644	-7.68098	0
1.2493	-19.3281	-0.323004	1.50389	-7.98559	0
1.2500	-19.0379	0.282629	-0.633995	-6.76542	0
1.2507	-19.3281	0.282629	-3.68602	-6.46081	0
1.2513	-16.8904	1.21127	-5.51428	-6.15621	0
1.2520	-11.0861	2.12645	-4.29052	-6.15621	0
1.2527	-9.86722	0.592175	-3.37639	-7.68098	0
1.2533	-6.82966	-0.323004	-7.04766	-8.59653	0
1.2540	0.503035	1.21127	-9.79006	-7.68098	0
1.2547	3.55994	-0.0134585	-9.48043	-8.59653	0
1.2553	4.77883	-1.23818	-10.0997	-9.51209	0
1.2560	11.802	0.592175	-8.87593	-6.76542	0
1.2567	15.7682	2.42253	-5.51428	-4.32509	0
1.2573	13.3111	0.592175	-6.73804	-6.46081	0
1.2580	12.0922	-1.23818	-7.04766	-6.76542	0
1.2587	12.0922	-0.63255	-0.94362	-4.01875	0
1.2593	11.802	1.50735	-0.633995	-4.32509	0
1.2600	10.8733	3.33771	-7.65217	-6.15621	0
1.2607	0.193475	1.50735	-7.04766	-5.84987	0
1.2613	-21.7853	-0.63255	-1.54813	-5.84987	0
1.2620	-38.5595	0.592175	-3.08151	-6.46081	0
1.2627	-40.6878	1.8169	-6.13353	-5.54526	0
1.2633	-35.5026	0.592175	-5.2194	-4.32509	0
1.2640	-31.846	-0.0134585	-4.29052	-5.24065	0
1.2647	-25.4419	-0.63255	-5.2194	-4.6297	0
1.2653	-14.4526	-1.84382	-7.34254	-1.27209	0
1.2660	-3.4632	-0.63255	-9.48043	-0.35653	0
1.2667	3.55994	0.90172	-11.0138	-3.1032	0
1.2673	8.12595	-0.0134585	-12.2376	-4.93431	0
1.2680	9.34484	-0.63255	-12.5325	-3.40954	0
1.2687	7.52617	0.592175	-11.3234	-2.18764	0
1.2693	4.46927	1.50735	-12.2376	-2.49398	0
1.2700	-2.24431	0.90172	-12.8421	-1.27209	0
1.2707	-8.04856	1.21127	-10.7042	0.863634	0
1.2713	-4.68209	2.12645	-11.0138	0.252687	0
1.2720	-1.02542	2.42253	-16.4986	-1.27209	0
1.2727	-9.86722	1.8169	-18.6365	1.16824	0
1.2733	-21.7853	0.592175	-15.5845	3.30569	0
1.2740	-25.7515	0.592175	-14.98	0.559026	0
1.2747	-25.1324	0.592175	-17.1179	-1.27209	0
1.2753	-21.7853	-0.323004	-18.032	-0.35653	0
1.2760	-16.2906	-0.63255	-16.2037	-0.35653	0
1.2767	-11.0861	0.592175	-15.2896	-0.35653	0
1.2773	-3.15364	1.8169	-14.3755	0.252687	0
1.2780	8.74506	2.73208	-11.9279	1.16824	0
1.2787	18.5155	3.9568	-9.79006	1.77919	0
1.2793	23.9909	4.56244	-9.79006	2.0838	0
1.2800	25.2291	3.64726	-8.87593	3.30569	0
1.2807	21.2629	1.50735	-7.34254	2.99935	0
1.2813	11.4924	0.592175	-8.27142	-1.57843	0
1.2820	-4.37253	-0.63255	-9.48043	-3.1032	0
1.2827	-19.0379	-1.23818	-7.04766	2.0838	0
1.2833	-26.9704	2.42253	-4.29052	3.6103	0
1.2840	-34.5933	4.87198	-5.2194	0.559026	0
1.2847	-42.2162	0.592175	-5.51428	1.47458	0
1.2853	-39.1787	-3.67417	-2.46226	2.99935	0
1.2860	-30.9366	-3.06854	-1.54813	1.47458	0
1.2867	-27.8797	-3.06854	-2.16738	2.39014	0
1.2873	-25.4419	-4.8989	-2.46226	2.69475	0
1.2880	-19.3281	-4.8989	-5.8239	1.16824	0
1.2887	-15.3619	-3.06854	-8.5663	2.0838	0
1.2893	-13.5432	-2.15336	-7.04766	4.83047	0
1.2900	-12.6146	-2.759	-6.42841	4.22125	0
1.2907	-13.8335	-3.98372	-8.5663	0.252687	0
1.2913	-15.3619	-2.759	-7.96179	-1.57843	0
1.2920	-18.4188	-2.46291	-6.13353	1.47458	0
1.2927	-24.5326	-3.98372	-7.04766	2.39014	0
1.2933	-28.7891	-3.06854	-8.87593	-0.0519219	0
1.2940	-33.684	-0.63255	-7.65217	2.0838	0
1.2947	-38.8691	-1.23818	-3.08151	5.13681	0
1.2953	-34.5933	-0.63255	-1.54813	2.39014	0
1.2960	-27.2606	1.50735	-7.34254	2.39014	0
1.2967	-29.0986	-0.63255	-9.18555	4.52586	0
1.2973	-33.9742	-1.84382	-2.16738	2.39014	0
1.2980	-33.0649	1.50735	2.41803	0.559026	0
1.2987	-29.7177	0.592175	1.19427	0.863634	0
1.2993	-25.4419	-1.84382	2.1084	-0.35653	0
1.3000	-21.7853	0.282629	5.16042	2.39014	0
1.3007	-19.9473	0.592175	6.07455	6.35697	0
1.3013	-15.3619	-1.23818	6.98869	2.0838	0
1.3020	-12.6146	0.90172	10.3503	-1.57843	0
1.3027	-13.5432	3.33771	12.1786	1.47458	0
1.3033	-11.3957	1.8169	11.2645	2.0838	0
1.3040	-9.86722	1.21127	10.9548	0.559026	0
1.3047	-14.143	0.90172	11.2645	2.39014	0
1.3053	-13.2337	1.21127	10.3503	2.39014	0
1.3060	-6.5201	2.42253	10.3503	2.0838	0
1.3067	-3.15364	1.50735	13.0927	6.05236	0
1.3073	2.63126	-0.63255	10.3503	6.66158	0
1.3080	10.8733	-0.0134585	3.02253	2.39014	0
1.3087	9.6544	-0.0134585	2.72765	1.47458	0
1.3093	5.08839	-2.15336	6.07455	3.30569	0
1.3100	6.59749	-2.759	4.55592	3.6103	0
1.3107	5.68816	-3.06854	3.02253	2.39014	0
1.3113	1.10281	-3.67417	3.64178	1.47458	0
1.3120	2.34105	-2.15336	1.79878	1.77919	0
1.3127	5.3786	-0.928637	0.589762	1.77919	0
1.3133	1.41237	-2.15336	1.79878	-0.35653	0
1.3140	-5.61077	-1.23818	-0.324369	-1.57843	0
1.3147	-10.7959	0.592175	-3.37639	-1.27209	0
1.3153	-14.4526	0.592175	-2.46226	-1.27209	0
1.3160	-16.5808	0.592175	-1.25325	-0.662869	0
1.3167	-14.7621	2.73208	-2.46226	-0.35653	0
1.3173	-10.4863	3.33771	-2.16738	-1.88303	0
1.3180	-10.7959	0.592175	1.19427	-0.662869	0
1.3187	-11.7052	1.21127	3.64178	1.77919	0
1.3193	-6.5201	4.87198	2.41803	0.252687	0
1.3200	-7.42944	4.25289	0.589762	-1.27209	0
1.3207	-21.7853	0.592175	1.50389	1.77919	0
1.3213	-33.684	0.90172	2.41803	1.77919	0
1.3220	-38.8691	1.50735	-0.324369	-0.967478	0
1.3227	-44.3638	0.592175	-0.633995	0.559026	0
1.3233	-48.0205	0.90172	1.50389	2.39014	0
1.3240	-48.33	-1.23818	1.19427	0.559026	0
1.3247	-51.9867	-3.98372	0.280137	0.559026	0
1.3253	-57.791	-0.928637	1.19427	3.30569	0
1.3260	-58.7003	0.592175	0.280137	4.22125	0
1.3267	-51.9867	-2.46291	-2.16738	1.77919	0
1.3273	-40.9973	-2.15336	-4.29052	0.863634	0
1.3280	-35.5026	-1.23818	-5.2194	0.559026	0
1.3287	-36.4313	-3.06854	-4.29052	-0.662869	0
1.3293	-33.684	-1.23818	-5.2194	-1.27209	0
1.3300	-26.9704	2.42253	-8.27142	-0.35653	0
1.3307	-17.7997	3.33771	-7.34254	-0.35653	0
1.3313	-8.04856	3.33771	-7.96179	-0.35653	0
1.3320	-3.4632	3.33771	-16.4986	-0.967478	0
1.3327	-8.04856	2.42253	-18.6365	-2.18764	0
[truncated: 29,104 more rows]
