# Supplementary material for: Identification of Haptic Based Guiding Using Hard Reins
Source: PLoS One. 2015 Jul 22;10(7):e0132020. doi: 10.1371/journal.pone.0132020 (PMC4511788; doi:10.1371/journal.pone.0132020)
Supplement: S4 File — (ZIP) [file pone.0132020.s004.zip › EMGData2/Subject13/T16/t16.txt]

0.0000	3.80326	3.77793	-3.8422	-0.580789	0
0.0007	-3.53498	-3.55828	-6.29049	-1.19036	0
0.0013	-12.6881	-9.95002	-4.76255	-0.580789	0
0.0020	-10.8574	-10.8725	-4.45874	-2.10601	0
0.0027	-6.2809	-13.3106	-7.8095	-1.49645	0
0.0033	-8.41136	-15.4412	-11.1692	-1.49645	0
0.0040	-12.3724	-14.2331	-8.12224	-2.10601	0
0.0047	-14.203	-12.3881	-5.67395	-0.274697	0
0.0053	-13.2877	-11.18	-10.2578	-0.274697	0
0.0060	-12.0726	-10.2575	-10.5616	-3.02167	0
0.0067	-12.3724	-10.8725	-5.37015	-2.71558	0
0.0073	-9.94213	-8.74196	-8.72984	-1.79992	0
0.0080	-4.13466	-3.55828	-13.9213	-2.71558	0
0.0087	0.741714	-4.76634	-10.2578	-0.580789	0
0.0093	0.126249	-10.2575	-7.8095	-1.19036	0
0.0100	-4.45029	-11.7951	-11.1692	-5.15646	0
0.0107	-4.75013	-11.4875	-9.33745	-2.71558	0
0.0113	2.87217	-11.18	-7.5057	2.16618	0
0.0120	9.2951	-7.20443	-11.1692	0.947052	0
0.0127	8.3798	-4.76634	-12.0895	-0.274697	0
0.0133	4.71857	-6.89692	-9.95399	0.334869	0
0.0140	1.35718	-6.89692	-9.33745	-1.79992	0
0.0147	-1.0889	-3.55828	-9.33745	-2.10601	0
0.0153	-6.2809	-3.25078	-9.03365	0.334869	0
0.0160	-16.0337	-4.15133	-9.95399	-0.580789	0
0.0167	-21.5413	-4.15133	-11.1692	-0.580789	0
0.0173	-17.8643	-3.84383	-11.473	1.86271	0
0.0180	-13.6034	-3.25078	-9.64125	1.86271	0
0.0187	-11.7727	-2.32826	-7.5057	-0.884264	0
0.0193	-6.2809	-3.84383	-9.95399	0.031394	0
0.0200	0.126249	-6.89692	-11.473	3.08184	0
0.0207	1.65702	-7.81944	-7.5057	3.08184	0
0.0213	2.87217	-5.99637	-6.8981	1.25053	0
0.0220	6.84902	-5.38136	-10.2578	2.47228	0
0.0227	11.1257	-5.38136	-8.42604	6.43838	0
0.0233	13.8716	-3.55828	-7.5057	5.82882	0
0.0240	12.6407	-1.40574	-11.1692	1.86271	0
0.0247	7.76433	-3.55828	-9.33745	0.64096	0
0.0253	2.87217	-6.61138	-5.98669	1.55662	0
0.0260	1.65702	-5.99637	-8.12224	2.16618	0
0.0267	1.95686	-4.45884	-10.2578	3.08184	0
0.0273	1.04156	-2.63577	-13.0009	2.16618	0
0.0280	-1.0889	0.109824	-14.8327	0.947052	0
0.0287	-2.30405	0.724836	-13.0009	2.16618	0
0.0293	-3.53498	-0.505188	-12.0895	1.86271	0
0.0300	-5.66544	-0.812694	-13.9213	0.334869	0
0.0307	-6.58074	-2.02075	-13.3047	1.25053	0
0.0313	-7.79589	-2.94327	-12.3933	2.77837	0
0.0320	-11.1573	-0.197682	-11.7768	0.334869	0
0.0327	-12.9879	2.85541	-9.64125	-2.4121	0
0.0333	-13.6034	2.85541	-11.1692	-3.93733	0
0.0340	-14.5187	4.70045	-12.0895	-3.32515	0
0.0347	-11.7727	8.34659	-7.5057	-0.274697	0
0.0353	-5.36559	8.9616	-5.67395	1.25053	0
0.0360	-4.45029	8.03909	-8.72984	-0.580789	0
0.0367	-8.11152	4.70045	-9.33745	-2.4121	0
0.0373	-9.02682	1.33985	-9.03365	-2.4121	0
0.0380	-4.75013	3.47043	-7.5057	-3.32515	0
0.0387	-0.173593	7.44604	-2.9308	-3.02167	0
0.0393	0.126249	6.52352	-1.09905	-2.10601	0
0.0400	0.741714	5.2935	-2.01939	-1.79992	0
0.0407	5.01841	8.03909	-0.491445	-2.4121	0
0.0413	5.31825	9.57662	-0.491445	-2.4121	0
0.0420	-1.70437	7.75354	-2.01939	-0.580789	0
0.0427	-4.13466	4.70045	-1.40285	2.16618	0
0.0433	-2.61967	1.95486	-2.9308	0.947052	0
0.0440	-3.53498	-1.09824	-2.9308	-1.49645	0
0.0447	-3.53498	-2.02075	1.3403	0.031394	0
0.0453	-2.61967	0.109824	-0.187642	2.16618	0
0.0460	-5.96528	1.33985	-3.8422	2.16618	0
0.0467	-5.96528	1.03234	-0.187642	3.69141	0
0.0473	0.126249	1.64735	-1.09905	3.69141	0
0.0480	0.441872	1.95486	-6.59429	-0.274697	0
0.0487	-5.04997	0.109824	-2.9308	-0.884264	0
0.0493	-6.88059	-1.40574	1.64411	1.25053	0
0.0500	-5.66544	-2.32826	0.125095	0.334869	0
0.0507	-2.91951	-3.55828	1.64411	0.031394	0
0.0513	0.441872	-4.45884	2.56445	1.25053	0
0.0520	-1.70437	-4.76634	-0.187642	-0.580789	0
0.0527	-4.45029	-2.02075	0.732699	-1.49645	0
0.0533	0.126249	3.16292	3.17205	0.334869	0
0.0540	2.87217	1.03234	1.64411	-0.580789	0
0.0547	-0.789058	-5.99637	2.26065	-1.49645	0
0.0553	1.95686	-7.51193	4.3962	2.16618	0
0.0560	8.97948	-7.81944	5.3076	2.16618	0
0.0567	10.5103	-10.2575	8.05969	-1.49645	0
0.0573	11.7254	-9.35697	9.2749	0.334869	0
0.0580	13.8716	-9.35697	7.74695	3.08184	0
0.0587	13.556	-13.6181	8.9711	0.947052	0
0.0593	19.3635	-12.3881	9.8825	0.031394	0
0.0600	27.6012	-8.74196	7.13935	0.031394	0
0.0607	23.3246	-10.8725	8.9711	-2.71558	0
0.0613	16.9174	-13.6181	12.3308	-3.32515	0
0.0620	20.2788	-13.3106	8.9711	-0.274697	0
0.0627	21.1941	-12.6956	5.0038	0.64096	0
0.0633	17.2172	-10.2575	6.22794	0.031394	0
0.0640	13.8716	-9.04946	8.36349	0.64096	0
0.0647	8.06417	-10.565	7.13935	0.031394	0
0.0653	0.741714	-9.04946	6.22794	-1.79992	0
0.0660	2.27249	-6.89692	5.6114	0.64096	0
0.0667	8.97948	-7.20443	5.3076	4.30359	0
0.0673	10.8101	-4.15133	4.3962	1.55662	0
0.0680	9.2951	-1.09824	3.47585	-2.10601	0
0.0687	9.2951	-2.94327	5.91521	0.334869	0
0.0693	8.06417	-3.55828	8.05969	2.47228	0
0.0700	0.741714	-2.02075	6.83555	2.16618	0
0.0707	-6.2809	-1.71325	8.05969	3.38793	0
0.0713	-6.2809	1.33985	10.8028	3.08184	0
0.0720	-3.21936	7.13853	7.13935	0.947052	0
0.0727	-3.53498	7.44604	2.26065	0.64096	0
0.0733	-6.58074	4.39294	5.91521	1.55662	0
0.0740	-6.88059	3.77793	8.36349	1.55662	0
0.0747	-3.53498	4.70045	4.7	2.16618	0
0.0753	1.04156	3.77793	5.6114	2.16618	0
0.0760	4.40294	2.54791	9.2749	0.334869	0
0.0767	6.54918	2.2404	8.9711	0.031394	0
0.0773	7.46449	1.33985	8.9711	2.16618	0
0.0780	7.14886	-0.505188	11.7143	2.16618	0
0.0787	8.67964	-1.40574	10.499	-0.580789	0
0.0793	10.5103	-2.02075	8.36349	-1.49645	0
0.0800	8.97948	-3.25078	8.36349	1.25053	0
0.0807	7.76433	-1.71325	8.05969	1.86271	0
0.0813	10.2104	-0.505188	8.9711	0.334869	0
0.0820	11.4256	-2.32826	12.6346	3.69141	0
0.0827	11.1257	-4.15133	12.6346	4.91316	0
0.0833	13.8716	-2.32826	9.5787	0.334869	0
0.0840	15.0868	-1.40574	7.13935	-0.274697	0
0.0847	10.5103	-2.32826	6.53175	1.25053	0
0.0853	7.14886	-0.812694	6.53175	-1.49645	0
0.0860	8.06417	-0.812694	7.13935	-1.49645	0
0.0867	9.2951	-4.45884	7.13935	0.334869	0
0.0873	9.59494	-5.68886	6.53175	-1.49645	0
0.0880	10.8101	-2.02075	5.91521	-1.79992	0
0.0887	12.041	0.109824	5.91521	-0.580789	0
0.0893	11.1257	1.03234	6.22794	-2.4121	0
0.0900	8.3798	5.601	5.91521	-1.49645	0
0.0907	7.46449	8.34659	7.13935	1.25053	0
0.0913	8.97948	8.03909	10.8028	-1.49645	0
0.0920	10.2104	11.3997	12.6346	-5.15646	0
0.0927	11.4256	17.5059	11.4104	-2.71558	0
0.0933	13.8716	20.2515	10.8028	-0.580789	0
0.0940	12.9563	22.0965	13.2422	-1.49645	0
0.0947	12.041	23.3046	14.4663	-1.79992	0
0.0953	17.5329	21.174	12.6346	-1.49645	0
0.0960	22.1094	18.4284	9.8825	-2.71558	0
0.0967	17.5329	16.8909	10.1952	-3.63124	0
0.0973	12.041	14.1453	12.6346	-3.32515	0
0.0980	10.2104	11.7072	13.8498	-3.02167	0
0.0987	9.89479	11.3997	13.546	-4.2408	0
0.0993	12.041	12.6297	11.7143	-6.07212	0
0.1000	16.9174	12.9372	10.8028	-6.6843	0
0.1007	18.748	11.7072	11.4104	-5.15646	0
0.1013	19.3635	8.34659	10.499	-3.32515	0
0.1020	21.1941	3.77793	8.05969	-2.71558	0
0.1027	22.1094	3.16292	8.05969	-3.02167	0
0.1033	23.6244	5.90851	8.36349	-3.02167	0
0.1040	27.6012	6.21601	8.6673	-2.10601	0
0.1047	30.0473	4.39294	8.9711	-0.580789	0
0.1053	30.647	6.21601	7.13935	0.031394	0
0.1060	30.0473	5.90851	6.22794	0.031394	0
0.1067	29.7317	2.85541	7.74695	0.64096	0
0.1073	31.2625	6.52352	4.3962	-0.580789	0
0.1080	30.0473	11.3997	-2.01939	-3.63124	0
0.1087	24.2399	7.13853	0.428897	-3.32515	0
0.1093	20.2788	3.77793	3.17205	-0.580789	0
0.1100	18.1326	7.75354	-1.09905	-0.884264	0
0.1107	14.4713	7.44604	-1.09905	-0.580789	0
0.1113	13.556	3.16292	2.26065	1.55662	0
0.1120	15.0868	3.77793	0.732699	0.334869	0
0.1127	13.556	4.70045	1.0365	-0.884264	0
0.1133	9.2951	2.54791	4.3962	1.55662	0
0.1140	3.48764	1.33985	4.3962	2.77837	0
0.1147	-1.0889	1.03234	3.47585	2.16618	0
0.1153	-0.173593	0.724836	3.77966	3.9975	0
0.1160	1.04156	2.85541	2.86825	5.52272	0
0.1167	-0.473435	6.21601	2.56445	3.9975	0
0.1173	2.87217	6.52352	2.56445	3.08184	0
0.1180	7.46449	5.90851	1.64411	6.74447	0
0.1187	5.63387	8.34659	2.56445	8.57579	0
0.1193	2.57233	11.7072	2.86825	4.30359	0
0.1200	1.04156	11.0922	-0.491445	0.334869	0
0.1207	-5.96528	8.9616	-2.01939	2.16618	0
0.1213	-14.5187	9.88412	0.428897	5.21925	0
0.1220	-18.4797	11.3997	1.0365	4.91316	0
0.1227	-19.0952	11.7072	0.125095	4.60707	0
0.1233	-19.0952	12.9372	-2.9308	4.91316	0
0.1240	-18.1799	15.0678	-5.98669	5.52272	0
0.1247	-18.1799	15.6828	-5.37015	5.52272	0
0.1253	-18.1799	16.8909	-6.29049	3.9975	0
0.1260	-18.1799	18.4284	-10.5616	3.69141	0
0.1267	-18.1799	17.8134	-11.1692	6.13491	0
0.1273	-16.6491	16.5834	-10.2578	5.52272	0
0.1280	-16.949	17.5059	-12.0895	4.30359	0
0.1287	-17.5644	20.2515	-12.3933	7.66013	0
0.1293	-14.203	21.4815	-11.1692	9.18536	0
0.1300	-11.1573	19.0434	-12.0895	7.05056	0
0.1307	-9.62651	15.6828	-11.1692	8.57579	0
0.1313	-2.00421	16.5834	-9.64125	8.2697	0
0.1320	3.48764	17.8134	-12.0895	3.9975	0
0.1327	-1.70437	12.9372	-13.3047	5.52272	0
0.1333	-7.19621	6.83103	-11.473	9.18536	0
0.1340	-5.66544	7.75354	-10.2578	6.43838	0
0.1347	-1.38874	10.7847	-10.8654	5.21925	0
0.1353	3.80326	9.57662	-10.2578	8.88188	0
0.1360	3.18779	8.34659	-9.33745	9.18536	0
0.1367	-2.61967	10.1916	-9.33745	8.57579	0
0.1373	0.126249	9.57662	-10.2578	10.4071	0
0.1380	7.46449	6.52352	-12.6971	7.96622	0
0.1387	6.54918	9.26911	-12.0895	4.91316	0
0.1393	3.80326	13.5303	-11.1692	7.66013	0
0.1400	5.63387	12.9372	-13.6085	8.88188	0
0.1407	5.63387	11.3997	-14.8327	5.82882	0
0.1413	4.71857	13.2447	-12.6971	5.82882	0
0.1420	6.54918	11.0922	-10.2578	8.88188	0
0.1427	5.93372	7.44604	-9.03365	9.49145	0
0.1433	4.71857	10.7847	-11.1692	7.66013	0
0.1440	4.71857	12.0147	-15.7441	5.52272	0
0.1447	-0.173593	4.70045	-15.7441	5.52272	0
0.1453	-6.2809	-0.505188	-12.3933	6.43838	0
0.1460	-6.2809	3.16292	-12.0895	5.82882	0
0.1467	-3.53498	5.601	-13.6085	3.69141	0
0.1473	-1.70437	3.47043	-13.0009	3.08184	0
0.1480	-1.0889	3.47043	-12.3933	3.69141	0
0.1487	-2.00421	5.601	-12.0895	3.38793	0
0.1493	-2.30405	7.13853	-11.1692	2.16618	0
0.1500	-0.473435	6.21601	-11.473	1.25053	0
0.1507	3.80326	3.77793	-11.1692	2.16618	0
0.1513	7.46449	2.54791	-9.33745	2.77837	0
0.1520	4.71857	3.16292	-9.03365	0.031394	0
0.1527	2.87217	4.39294	-8.42604	-0.884264	0
0.1533	6.54918	4.70045	-6.59429	1.55662	0
0.1540	6.23356	3.77793	-5.67395	1.55662	0
0.1547	2.27249	2.2404	-4.15494	0.334869	0
0.1553	4.71857	2.85541	-2.9308	0.334869	0
0.1560	4.1031	4.08544	-4.15494	-1.49645	0
0.1567	-5.96528	1.33985	-3.8422	-4.2408	0
0.1573	-11.7727	-3.55828	-1.09905	-3.63124	0
0.1580	-10.5418	-3.84383	-0.491445	-3.63124	0
0.1587	-9.02682	0.724836	-2.9308	-5.76864	0
0.1593	-4.45029	1.64735	-3.5384	-4.85299	0
0.1600	-0.789058	-1.71325	-2.62699	-2.71558	0
0.1607	-2.00421	-1.40574	-2.9308	-3.93733	0
0.1613	-1.38874	1.95486	-3.8422	-4.54689	0
0.1620	1.04156	1.03234	-2.9308	-3.32515	0
0.1627	-1.0889	0.109824	-1.09905	-4.2408	0
0.1633	-1.0889	1.33985	-1.09905	-4.54689	0
0.1640	3.80326	2.2404	-2.32319	-3.93733	0
0.1647	6.54918	6.21601	-2.62699	-4.85299	0
0.1653	7.46449	10.4991	-2.01939	-6.98778	0
0.1660	9.59494	8.9616	-1.09905	-6.98778	0
0.1667	10.2104	8.03909	-1.40285	-5.15646	0
0.1673	12.9563	12.0147	-3.8422	-5.15646	0
0.1680	17.2172	12.9372	-3.5384	-6.6843	0
0.1687	12.9563	12.6297	-0.491445	-7.29387	0
0.1693	4.40294	15.6828	-0.187642	-6.37821	0
0.1700	4.71857	15.6828	-1.09905	-5.15646	0
0.1707	11.1257	12.0147	0.428897	-6.07212	0
0.1713	14.7869	12.0147	1.64411	-8.20953	0
0.1720	15.3866	10.4991	1.0365	-9.73475	0
0.1727	14.4713	5.90851	1.64411	-9.73475	0
0.1733	13.8716	6.21601	1.64411	-10.6504	0
0.1740	13.8716	6.83103	0.732699	-10.9565	0
0.1747	14.4713	1.95486	1.64411	-8.81909	0
0.1753	16.0021	-1.71325	4.3962	-7.29387	0
0.1760	17.2172	-0.812694	5.0038	-8.81909	0
0.1767	18.4482	-1.71325	4.09239	-10.0408	0
0.1773	21.7938	-4.45884	4.09239	-9.73475	0
0.1780	23.6244	-6.30387	6.22794	-8.81909	0
0.1787	23.94	-6.30387	7.13935	-9.42866	0
0.1793	26.9858	-5.07385	3.47585	-10.3443	0
0.1800	30.647	-6.30387	1.64411	-9.73475	0
0.1807	27.6012	-9.04946	5.3076	-8.81909	0
0.1813	22.1094	-10.8725	8.05969	-9.42866	0
0.1820	18.748	-10.2575	6.83555	-9.42866	0
0.1827	16.6176	-9.35697	7.13935	-8.20953	0
0.1833	15.3866	-10.565	7.13935	-9.12518	0
0.1840	14.7869	-12.6956	4.3962	-9.73475	0
0.1847	13.2562	-10.565	5.3076	-6.98778	0
0.1853	12.9563	-6.61138	7.13935	-6.98778	0
0.1860	16.0021	-8.12694	6.83555	-8.20953	0
0.1867	17.8327	-11.18	6.53175	-6.07212	0
0.1873	16.6176	-10.2575	5.6114	-6.07212	0
0.1880	13.8716	-10.2575	2.86825	-8.51562	0
0.1887	14.1715	-13.3106	3.17205	-5.46255	0
0.1893	15.3866	-13.9256	6.22794	-2.71558	0
0.1900	12.9563	-13.3106	7.74695	-4.54689	0
0.1907	10.8101	-11.7951	9.8825	-3.02167	0
0.1913	13.556	-6.61138	10.8028	-0.274697	0
0.1920	15.3866	-4.76634	7.13935	-3.32515	0
0.1927	11.7254	-10.8725	7.13935	-4.54689	0
0.1933	6.54918	-13.3106	11.7143	-2.10601	0
0.1940	1.95686	-7.20443	12.027	-0.580789	0
0.1947	-1.70437	-5.38136	12.027	-0.274697	0
0.1953	-4.13466	-8.74196	15.0739	0.334869	0
0.1960	-6.58074	-9.95002	15.6816	0.334869	0
0.1967	-6.58074	-10.565	13.8498	0.947052	0
0.1973	-2.61967	-11.4875	13.8498	0.947052	0
0.1980	-1.38874	-10.8725	13.546	0.64096	0
0.1987	-2.30405	-11.4875	13.2422	3.69141	0
0.1993	2.27249	-13.0031	13.8498	5.21925	0
0.2000	7.46449	-13.0031	14.1625	3.08184	0
0.2007	7.14886	-13.0031	13.546	3.08184	0
0.2013	5.31825	-13.9256	14.1625	5.82882	0
0.2020	6.23356	-15.4412	14.4663	7.05056	0
0.2027	10.5103	-16.9787	12.9384	6.74447	0
0.2033	15.7023	-14.5406	9.2749	6.13491	0
0.2040	13.2562	-11.18	4.7	6.13491	0
0.2047	2.87217	-14.2331	5.0038	7.05056	0
0.2053	-2.91951	-17.2862	8.9711	6.74447	0
0.2060	-2.00421	-13.0031	9.8825	5.82882	0
0.2067	-2.61967	-10.8725	6.53175	6.43838	0
0.2073	-4.13466	-12.3881	4.7	6.74447	0
0.2080	-2.91951	-10.8725	5.3076	7.35404	0
0.2087	-0.789058	-8.12694	4.09239	7.66013	0
0.2093	-0.789058	-7.20443	2.56445	7.05056	0
0.2100	-3.21936	-5.07385	2.86825	7.96622	0
0.2107	-5.04997	-2.63577	3.17205	10.4071	0
0.2113	-2.91951	0.724836	2.26065	8.57579	0
0.2120	-2.30405	3.47043	1.0365	5.82882	0
0.2127	-5.96528	4.70045	1.64411	7.66013	0
0.2133	-5.36559	8.9616	3.47585	9.18536	0
0.2140	0.126249	14.7603	2.56445	7.35404	0
0.2147	5.93372	13.8378	1.0365	7.96622	0
0.2153	14.7869	10.4991	1.64411	10.4071	0
0.2160	21.7938	10.7847	1.3403	9.49145	0
0.2167	16.9174	8.34659	-0.491445	7.66013	0
0.2173	7.14886	3.77793	-0.187642	8.57579	0
0.2180	5.93372	3.77793	-0.187642	8.57579	0
0.2187	7.46449	7.44604	-2.32319	8.57579	0
0.2193	5.63387	7.75354	-3.2346	8.57579	0
0.2200	5.63387	4.39294	-4.45874	7.66013	0
0.2207	7.46449	2.85541	-8.12224	6.74447	0
0.2213	6.54918	4.08544	-9.64125	7.96622	0
0.2220	4.1031	3.77793	-8.42604	10.101	0
0.2227	1.95686	2.54791	-8.72984	11.6262	0
0.2233	-0.173593	3.77793	-11.1692	12.5419	0
0.2240	0.126249	4.39294	-11.7768	13.1541	0
0.2247	2.27249	5.2935	-11.7768	12.2384	0
0.2253	1.65702	8.03909	-12.3933	11.0167	0
0.2260	-3.53498	7.44604	-11.1692	11.6262	0
0.2267	-2.91951	6.21601	-10.2578	12.2384	0
0.2273	3.80326	12.0147	-15.1365	9.79492	0
0.2280	5.31825	15.0678	-19.7114	9.79492	0
0.2287	0.126249	8.03909	-17.272	13.4576	0
0.2293	-2.30405	5.601	-15.4403	11.9323	0
0.2300	-1.70437	8.03909	-16.6644	7.66013	0
0.2307	-1.70437	3.77793	-13.9213	10.101	0
0.2313	-2.30405	0.41733	-12.0895	11.3228	0
0.2320	-2.30405	6.52352	-13.9213	7.66013	0
0.2327	-1.70437	9.57662	-13.0009	8.88188	0
0.2333	1.04156	6.21601	-12.3933	11.9323	0
0.2340	2.87217	4.70045	-14.2251	8.57579	0
0.2347	-0.789058	5.601	-13.0009	6.43838	0
0.2353	-9.02682	4.39294	-10.2578	8.88188	0
0.2360	-17.2646	2.85541	-9.64125	8.88188	0
0.2367	-21.8411	3.77793	-8.72984	5.82882	0
0.2373	-20.9258	5.601	-7.5057	6.13491	0
0.2380	-20.9258	7.44604	-7.2019	8.2697	0
0.2387	-21.8411	9.57662	-6.29049	9.18536	0
0.2393	-18.1799	12.9372	-7.5057	8.88188	0
0.2400	-17.8643	15.3753	-11.7768	7.35404	0
0.2407	-27.0331	13.2447	-13.0009	4.91316	0
0.2413	-31.9095	9.26911	-10.2578	5.82882	0
0.2420	-25.2025	8.34659	-7.5057	7.66013	0
0.2427	-19.0952	8.34659	-8.42604	5.52272	0
0.2433	-18.1799	6.21601	-10.2578	2.47228	0
0.2440	-16.6491	3.16292	-8.12224	4.91316	0
0.2447	-16.3493	2.2404	-6.59429	7.35404	0
0.2453	-17.5644	1.03234	-11.1692	4.60707	0
0.2460	-16.3493	-0.812694	-12.0895	4.30359	0
0.2467	-15.434	-2.32826	-7.5057	6.43838	0
0.2473	-18.1799	-3.55828	-8.12224	2.47228	0
0.2480	-20.0105	-3.55828	-9.33745	-1.19036	0
0.2487	-20.0105	-1.71325	-6.59429	1.25053	0
0.2493	-21.2257	0.109824	-7.2019	2.77837	0
0.2500	-22.141	0.724836	-7.2019	1.25053	0
0.2507	-18.1799	3.16292	-0.491445	2.47228	0
0.2513	-12.6881	9.26911	0.732699	1.25053	0
0.2520	-12.3724	12.9372	-4.45874	-3.63124	0
0.2527	-15.434	11.0922	-2.62699	-3.02167	0
0.2533	-16.6491	9.57662	1.64411	-0.274697	0
0.2540	-16.949	11.0922	-1.70665	-2.4121	0
0.2547	-18.1799	8.6541	-4.76255	-3.32515	0
0.2553	-17.2646	4.70045	-2.01939	-1.49645	0
0.2560	-14.5187	5.601	-1.09905	-4.2408	0
0.2567	-14.8185	7.13853	-0.795247	-5.76864	0
0.2573	-16.0337	3.77793	2.26065	-3.32515	0
0.2580	-13.9032	2.85541	2.26065	-3.63124	0
0.2587	-11.7727	5.601	-2.01939	-6.07212	0
0.2593	-9.62651	2.85541	-3.2346	-4.54689	0
0.2600	-5.96528	-0.812694	-1.09905	-3.63124	0
0.2607	-2.91951	0.41733	-3.2346	-6.07212	0
0.2613	-0.789058	-0.812694	-6.8981	-6.98778	0
0.2620	0.441872	-6.30387	-5.67395	-4.2408	0
0.2627	0.126249	-6.89692	-2.32319	-2.4121	0
0.2633	3.80326	-4.76634	-1.70665	-4.2408	0
0.2640	9.2951	-7.20443	-3.8422	-8.20953	0
0.2647	3.80326	-9.64251	-7.2019	-8.81909	0
0.2653	-5.04997	-11.4875	-9.03365	-6.37821	0
0.2660	-3.53498	-14.8481	-7.5057	-4.54689	0
0.2667	-1.70437	-16.0562	-5.06635	-6.07212	0
0.2673	-5.36559	-15.1557	-6.59429	-8.20953	0
0.2680	-6.2809	-17.2862	-10.2578	-6.98778	0
0.2687	-6.2809	-19.1093	-11.473	-5.15646	0
0.2693	-10.242	-17.2862	-9.95399	-6.98778	0
0.2700	-11.7727	-16.9787	-8.12224	-9.42866	0
0.2707	-14.5187	-17.2862	-9.33745	-10.0408	0
0.2713	-20.0105	-13.3106	-10.8654	-8.81909	0
0.2720	-20.0105	-8.12694	-8.42604	-6.07212	0
0.2727	-18.4797	-7.81944	-6.59429	-5.76864	0
0.2733	-23.3719	-8.74196	-6.29049	-9.12518	0
0.2740	-27.333	-6.61138	-2.9308	-10.0408	0
0.2747	-23.6717	-4.15133	-1.09905	-6.6843	0
0.2753	-18.1799	-2.63577	-4.76255	-5.46255	0
0.2760	-16.949	-2.63577	-6.59429	-8.81909	0
0.2767	-21.8411	-5.68886	-3.5384	-10.0408	0
0.2773	-24.587	-8.12694	-1.40285	-7.90343	0
0.2780	-19.0952	-8.12694	-3.2346	-7.90343	0
0.2787	-15.7338	-7.81944	-4.45874	-9.73475	0
0.2793	-19.0952	-8.12694	-4.15494	-9.73475	0
0.2800	-22.7564	-5.68886	-4.45874	-7.90343	0
0.2807	-23.6717	-4.45884	-5.06635	-7.59996	0
0.2813	-21.8411	-8.12694	-4.15494	-6.37821	0
0.2820	-18.1799	-10.565	-4.45874	-6.6843	0
0.2827	-14.8185	-10.2575	-7.2019	-8.20953	0
0.2833	-13.2877	-13.3106	-7.5057	-6.98778	0
0.2840	-13.6034	-19.1093	-4.45874	-6.98778	0
0.2847	-15.7338	-20.6468	-5.67395	-8.51562	0
0.2853	-17.2646	-18.8018	-8.12224	-5.15646	0
0.2860	-16.949	-19.1093	-4.76255	-1.79992	0
0.2867	-14.5187	-20.9543	-2.01939	-5.46255	0
0.2873	-9.02682	-20.0318	-6.59429	-7.90343	0
0.2880	-7.79589	-20.0318	-9.33745	-6.07212	0
0.2887	-14.5187	-23.9855	-6.8981	-5.15646	0
0.2893	-20.0105	-26.4455	-4.76255	-3.32515	0
0.2900	-19.7107	-23.3924	-2.01939	-1.49645	0
0.2907	-18.7796	-20.3393	0.428897	-4.2408	0
0.2913	-17.5644	-19.1093	-0.491445	-6.07212	0
0.2920	-15.434	-18.1868	0.428897	-4.54689	0
0.2927	-14.5187	-19.1093	2.56445	-4.85299	0
0.2933	-13.6034	-19.1093	0.732699	-6.37821	0
0.2940	-12.3724	-18.1868	0.732699	-6.6843	0
0.2947	-12.0726	-19.7243	4.09239	-4.2408	0
0.2953	-9.62651	-21.8549	4.3962	-0.580789	0
0.2960	-5.36559	-20.9543	4.3962	-2.71558	0
0.2967	-4.75013	-20.6468	6.53175	-6.6843	0
0.2973	-4.45029	-23.6999	4.09239	-3.32515	0
0.2980	-2.61967	-27.3461	3.77966	1.25053	0
0.2987	-1.70437	-27.3461	9.8825	-1.79992	0
0.2993	2.57233	-27.6536	8.6673	-5.15646	0
0.3000	6.84902	-29.4986	2.56445	-3.32515	0
0.3007	0.126249	-31.0142	3.77966	-0.884264	0
0.3013	-9.02682	-34.6823	7.13935	-0.274697	0
0.3020	-9.62651	-37.7354	5.0038	-1.49645	0
0.3027	-9.02682	-34.9898	4.3962	-3.32515	0
0.3033	-11.1573	-31.3217	6.22794	-2.4121	0
0.3040	-10.8574	-33.1448	6.22794	-0.580789	0
0.3047	-8.41136	-32.5297	5.91521	-1.79992	0
0.3053	-6.2809	-25.523	5.6114	-2.71558	0
0.3060	-6.58074	-23.6999	5.3076	-1.79992	0
0.3067	-11.7727	-24.6005	5.3076	-1.19036	0
0.3073	-18.1799	-20.6468	4.09239	-0.580789	0
0.3080	-22.4566	-18.4943	3.17205	0.031394	0
0.3087	-24.8869	-20.0318	5.6114	0.334869	0
0.3093	-23.0563	-17.2862	6.53175	-1.49645	0
0.3100	-20.0105	-15.4412	5.3076	-1.79992	0
0.3107	-16.3493	-18.1868	6.83555	2.16618	0
0.3113	-6.2809	-17.5937	7.74695	3.08184	0
0.3120	1.65702	-15.4412	5.91521	-2.4121	0
0.3127	-3.53498	-17.2862	5.6114	-5.15646	0
0.3133	-8.7112	-19.1093	6.22794	-3.02167	0
0.3140	-6.2809	-20.9543	6.22794	-2.71558	0
0.3147	-3.21936	-25.523	9.8825	-4.54689	0
0.3153	-0.173593	-26.753	14.1625	-3.32515	0
0.3160	1.04156	-23.6999	13.2422	-1.49645	0
0.3167	-1.38874	-21.8549	11.1066	-1.19036	0
0.3173	1.04156	-21.8549	11.4104	-0.884264	0
0.3180	3.80326	-21.2399	10.8028	-1.19036	0
0.3187	-1.38874	-18.8018	9.2749	-2.4121	0
0.3193	-3.21936	-16.0562	9.8825	-1.49645	0
0.3200	2.27249	-15.7487	11.4104	0.64096	0
0.3207	4.71857	-17.9012	11.7143	0.334869	0
0.3213	4.40294	-18.1868	12.3308	-1.19036	0
0.3220	1.04156	-16.3637	12.9384	-1.49645	0
0.3227	-3.53498	-13.3106	13.546	-1.49645	0
0.3233	1.04156	-11.4875	12.6346	-1.79992	0
0.3240	7.46449	-11.4875	8.6673	0.947052	0
0.3247	1.04156	-11.18	7.44315	2.47228	0
0.3253	-6.2809	-11.7951	10.1952	-0.580789	0
0.3260	-4.45029	-16.0562	10.1952	-0.884264	0
0.3267	-3.83482	-17.2862	7.13935	1.25053	0
0.3273	-5.36559	-12.6956	8.05969	-0.580789	0
0.3280	-3.83482	-11.4875	9.8825	-1.79992	0
0.3287	-1.38874	-13.0031	7.74695	2.16618	0
0.3293	0.441872	-10.8725	7.13935	2.47228	0
0.3300	0.741714	-9.95002	8.9711	-1.19036	0
0.3307	0.741714	-13.9256	8.9711	-2.10601	0
0.3313	4.71857	-13.0031	7.74695	-2.4121	0
0.3320	7.14886	-9.64251	8.36349	-3.02167	0
0.3327	5.63387	-12.6956	10.8028	-1.49645	0
0.3333	7.46449	-16.6712	13.2422	-0.580789	0
0.3340	12.3409	-16.3637	12.6346	-2.4121	0
0.3347	15.7023	-15.7487	10.499	-3.02167	0
0.3353	21.1941	-13.9256	10.8028	-3.32515	0
0.3360	22.4092	-10.8725	10.1952	-5.15646	0
0.3367	15.0868	-12.3881	8.05969	-4.85299	0
0.3373	12.9563	-15.4412	9.2749	-1.79992	0
0.3380	16.0021	-13.3106	10.499	-1.49645	0
0.3387	13.556	-10.565	8.05969	-4.2408	0
0.3393	11.1257	-10.8725	8.36349	-4.85299	0
0.3400	14.1715	-8.74196	8.9711	-3.63124	0
0.3407	12.9563	-5.07385	6.53175	-4.2408	0
0.3413	8.3798	-4.76634	7.13935	-5.15646	0
0.3420	8.97948	-5.38136	10.8028	-3.63124	0
0.3427	10.8101	-3.84383	10.8028	-2.71558	0
0.3433	8.06417	-2.94327	8.05969	-2.4121	0
0.3440	5.63387	-3.84383	7.74695	-1.49645	0
0.3447	7.46449	-1.71325	7.13935	-2.71558	0
0.3453	8.06417	1.03234	5.3076	-3.32515	0
0.3460	7.14886	-0.812694	5.6114	-2.10601	0
0.3467	11.1257	-2.32826	8.05969	-1.49645	0
0.3473	18.748	1.64735	7.44315	-1.79992	0
0.3480	18.748	2.85541	3.17205	-1.79992	0
0.3487	12.041	-0.197682	1.64411	-2.4121	0
0.3493	9.2951	0.109824	5.3076	-3.32515	0
0.3500	11.1257	1.03234	6.83555	-1.49645	0
0.3507	11.4256	-2.63577	5.3076	0.031394	0
0.3513	10.2104	-3.55828	5.0038	-1.49645	0
0.3520	10.8101	-2.63577	4.3962	-2.4121	0
0.3527	14.4713	-5.99637	3.17205	-2.10601	0
0.3533	16.9174	-9.04946	3.17205	-3.32515	0
0.3540	16.6176	-6.61138	4.3962	-3.32515	0
0.3547	19.3635	-6.61138	4.3962	-1.49645	0
0.3553	23.0247	-10.8725	4.3962	-0.580789	0
0.3560	22.7091	-11.7951	5.0038	-2.4121	0
0.3567	23.0247	-9.35697	5.3076	-1.19036	0
0.3573	26.6859	-9.35697	3.17205	0.64096	0
0.3580	26.6859	-8.12694	1.0365	0.334869	0
0.3587	24.5397	-2.94327	1.94791	1.25053	0
0.3593	27.6012	-0.197682	1.0365	1.86271	0
0.3600	28.5166	-0.197682	-2.9308	-2.10601	0
0.3607	23.0247	1.33985	-1.40285	-3.63124	0
0.3613	19.3635	2.85541	2.26065	0.947052	0
0.3620	20.2788	-0.505188	-0.795247	2.77837	0
0.3627	22.4092	-4.15133	-3.2346	-0.884264	0
0.3633	23.6244	-4.45884	-0.795247	-2.4121	0
0.3640	20.5786	-5.38136	-3.2346	-0.580789	0
0.3647	16.6176	-7.20443	-9.33745	0.947052	0
0.3653	12.9563	-5.38136	-9.03365	0.947052	0
0.3660	6.54918	-2.02075	-6.59429	-0.884264	0
0.3667	-1.70437	-0.505188	-9.33745	-2.71558	0
0.3673	-7.19621	1.33985	-11.473	-1.19036	0
0.3680	-11.7727	4.70045	-9.33745	1.25053	0
0.3687	-13.6034	7.44604	-6.8981	0.64096	0
0.3693	-11.1573	9.26911	-6.29049	1.55662	0
0.3700	-13.2877	10.4991	-3.8422	5.21925	0
0.3707	-17.2646	12.3222	-0.187642	6.74447	0
0.3713	-14.5187	17.5059	-1.70665	2.77837	0
0.3720	-11.1573	23.9196	-5.98669	-1.49645	0
0.3727	-15.1184	23.9196	-5.67395	-2.4121	0
0.3733	-17.8643	20.2515	-3.2346	-1.49645	0
0.3740	-15.1184	22.9971	-4.45874	0.334869	0
0.3747	-10.8574	26.9727	-4.15494	1.25053	0
0.3753	-8.11152	25.7426	-2.01939	-0.580789	0
0.3760	-9.62651	23.6121	-1.70665	-1.49645	0
0.3767	-10.8574	25.7426	-1.70665	0.64096	0
0.3773	-7.19621	27.5877	-1.09905	1.55662	0
0.3780	-5.36559	26.9727	-2.01939	-0.580789	0
0.3787	-5.36559	26.6652	-2.9308	-2.71558	0
0.3793	-0.789058	28.1807	-3.5384	-2.4121	0
0.3800	2.87217	28.4882	-5.06635	-0.580789	0
0.3807	2.57233	26.9727	-4.45874	-0.274697	0
0.3813	7.14886	25.1276	-2.9308	0.031394	0
0.3820	12.041	22.9971	-3.8422	1.86271	0
0.3827	11.4256	22.0965	-3.8422	2.16618	0
0.3833	15.0868	23.6121	-3.8422	-1.49645	0
0.3840	19.9632	23.9196	-6.59429	-3.02167	0
0.3847	13.8716	20.8665	-8.12224	-0.580789	0
0.3853	6.54918	18.7359	-5.67395	-0.580789	0
0.3860	8.3798	18.4284	-4.15494	-0.274697	0
0.3867	10.2104	17.5059	-5.06635	1.25053	0
0.3873	5.93372	17.5059	-6.29049	-0.274697	0
0.3880	3.80326	17.1984	-4.76255	-0.580789	0
0.3887	3.18779	18.4284	-2.9308	2.47228	0
0.3893	-0.173593	23.6121	-4.45874	1.25053	0
0.3900	-2.61967	28.1807	-4.45874	-1.79992	0
0.3907	-2.30405	27.5877	-2.9308	-1.19036	0
0.3913	-2.00421	28.7957	-4.76255	-0.274697	0
0.3920	-3.21936	33.9794	-6.8981	-0.274697	0
0.3927	-3.53498	37.34	-3.8422	-0.274697	0
0.3933	-2.30405	37.0325	-2.01939	-1.49645	0
0.3940	0.126249	35.5169	-1.09905	0.334869	0
0.3947	3.80326	33.0789	0.732699	5.21925	0
0.3953	8.3798	32.7714	-0.187642	3.38793	0
0.3960	8.67964	35.8245	-2.9308	-2.4121	0
0.3967	1.35718	34.9019	-3.5384	-0.884264	0
0.3973	-5.66544	30.9263	-1.09905	1.86271	0
0.3980	-5.36559	29.4108	0.428897	0.64096	0
0.3987	-2.61967	26.9727	0.125095	0.64096	0
0.3993	-3.21936	22.382	-0.187642	0.947052	0
0.4000	-2.30405	22.0965	0.428897	0.031394	0
0.4007	-1.0889	22.9971	-0.187642	0.334869	0
0.4013	-2.30405	20.2515	-1.09905	0.947052	0
0.4020	-3.53498	18.4284	1.64411	1.25053	0
0.4027	-2.91951	20.2515	2.26065	0.64096	0
0.4033	-2.61967	19.3289	-1.70665	0.031394	0
0.4040	-3.83482	16.5834	-2.01939	1.55662	0
0.4047	-3.83482	19.3289	-0.795247	3.38793	0
0.4053	-1.38874	21.4815	-3.5384	2.47228	0
0.4060	-0.789058	18.4284	-2.9308	3.38793	0
0.4067	-0.789058	19.6365	2.26065	7.35404	0
0.4073	2.27249	25.1276	1.64411	5.52272	0
0.4080	1.95686	22.0965	-2.9308	2.16618	0
0.4087	-4.75013	14.7603	-1.09905	4.60707	0
0.4093	-8.11152	12.9372	1.64411	5.21925	0
0.4100	-5.36559	11.3997	-0.795247	3.9975	0
0.4107	-4.45029	7.44604	-2.9308	6.74447	0
0.4113	-4.45029	7.44604	-2.01939	7.66013	0
0.4120	-3.53498	9.26911	-2.01939	4.60707	0
0.4127	-5.36559	9.57662	-2.9308	4.30359	0
0.4133	-8.11152	12.3222	-2.9308	4.60707	0
0.4140	-9.62651	15.3753	-2.01939	2.77837	0
0.4147	-7.79589	15.0678	-1.09905	2.16618	0
0.4153	-2.61967	14.7603	-1.40285	3.08184	0
0.4160	0.126249	13.5303	-2.9308	3.9975	0
0.4167	-0.789058	12.9372	-3.8422	4.91316	0
0.4173	-2.00421	15.6828	-4.45874	2.47228	0
0.4180	-1.70437	17.8134	-5.67395	-0.580789	0
0.4187	-0.789058	18.4284	-5.06635	0.031394	0
0.4193	2.87217	21.174	-4.15494	-0.580789	0
0.4200	5.01841	21.789	-6.29049	-0.580789	0
0.4207	1.04156	16.5834	-8.42604	2.77837	0
0.4213	-1.38874	13.5303	-9.33745	4.91316	0
0.4220	1.35718	14.1453	-9.64125	3.69141	0
0.4227	1.95686	13.8378	-9.33745	2.77837	0
0.4233	1.04156	12.0147	-9.64125	1.55662	0
0.4240	4.71857	9.26911	-12.0895	2.16618	0
0.4247	8.3798	8.34659	-13.0009	2.16618	0
0.4253	8.3798	10.1916	-12.6971	-0.580789	0
0.4260	11.1257	10.1916	-13.6085	0.334869	0
0.4267	16.0021	9.26911	-16.0568	5.21925	0
0.4273	17.5329	9.57662	-13.9213	4.91316	0
0.4280	17.2172	6.83103	-9.64125	3.9975	0
0.4287	18.4482	4.70045	-9.33745	5.52272	0
0.4293	15.7023	8.34659	-11.1692	3.38793	0
0.4300	6.84902	7.75354	-9.03365	0.947052	0
0.4307	1.04156	2.54791	-6.29049	3.08184	0
0.4313	3.18779	4.70045	-7.5057	3.69141	0
0.4320	5.31825	8.34659	-9.33745	3.38793	0
0.4327	1.04156	3.77793	-9.64125	5.82882	0
0.4333	-1.70437	-0.197682	-9.33745	5.21925	0
0.4340	1.04156	0.109824	-6.59429	3.9975	0
0.4347	0.741714	-2.02075	-3.8422	4.91316	0
0.4353	-2.30405	-4.45884	-4.76255	3.69141	0
0.4360	-4.45029	-2.94327	-5.37015	2.16618	0
0.4367	-6.88059	-2.94327	-2.01939	3.9975	0
0.4373	-9.02682	-4.45884	-0.187642	3.9975	0
0.4380	-8.11152	-4.15133	-1.40285	1.55662	0
0.4387	-10.242	-2.94327	-1.40285	2.47228	0
0.4393	-14.8185	-2.94327	0.732699	4.91316	0
0.4400	-13.2877	-4.15133	0.428897	3.38793	0
0.4407	-7.19621	-2.94327	-2.01939	2.16618	0
0.4413	-4.45029	-0.812694	-3.5384	5.21925	0
0.4420	-4.13466	-2.94327	-1.70665	7.35404	0
0.4427	-0.173593	-5.07385	3.17205	5.82882	0
0.4433	4.1031	-2.94327	2.86825	4.30359	0
0.4440	1.95686	-2.32826	-3.5384	3.9975	0
0.4447	-5.36559	-4.76634	-6.59429	2.77837	0
0.4453	-8.41136	-5.68886	-4.45874	3.08184	0
0.4460	-5.04997	-5.99637	-4.76255	4.91316	0
0.4467	-2.91951	-5.68886	-4.76255	4.30359	0
0.4473	-4.13466	-3.55828	-2.62699	3.38793	0
0.4480	-2.30405	-3.55828	-3.5384	5.21925	0
0.4487	1.35718	-5.38136	-5.06635	5.21925	0
0.4493	1.35718	-3.55828	-2.9308	3.69141	0
0.4500	-0.789058	-2.02075	-2.32319	3.69141	0
0.4507	-0.173593	-3.84383	-4.76255	3.69141	0
0.4513	0.126249	-2.63577	-4.76255	3.69141	0
0.4520	-0.789058	-0.812694	-3.8422	5.82882	0
0.4527	-0.173593	-3.55828	-2.9308	4.91316	0
0.4533	1.04156	-4.45884	-3.2346	0.64096	0
0.4540	2.27249	-3.55828	-3.2346	1.25053	0
0.4547	7.14886	-6.30387	1.0365	4.91316	0
0.4553	12.041	-6.30387	4.3962	3.9975	0
0.4560	8.67964	-3.55828	1.0365	0.334869	0
0.4567	1.95686	-7.81944	0.428897	0.334869	0
0.4573	1.04156	-14.5406	4.7	0.64096	0
0.4580	0.741714	-13.0031	3.77966	-1.49645	0
0.4587	-0.789058	-9.04946	0.732699	-3.02167	0
0.4593	2.27249	-10.565	1.64411	-2.4121	0
0.4600	3.80326	-11.7951	1.94791	-1.19036	0
0.4607	0.441872	-9.35697	-0.491445	0.64096	0
0.4613	0.741714	-8.43445	0.428897	1.25053	0
0.4620	1.95686	-9.04946	2.56445	0.031394	0
0.4627	-1.38874	-8.74196	3.77966	-1.79992	0
0.4633	-0.789058	-9.95002	4.3962	-1.49645	0
0.4640	2.87217	-9.95002	3.77966	1.86271	0
0.4647	1.95686	-5.38136	2.56445	2.47228	0
0.4653	1.35718	-2.63577	2.56445	-0.274697	0
0.4660	1.35718	-5.99637	5.0038	-0.580789	0
0.4667	-1.0889	-4.45884	7.44315	-0.274697	0
0.4673	1.95686	1.64735	4.7	-2.10601	0
0.4680	7.76433	-0.505188	-0.491445	-1.49645	0
0.4687	2.87217	-5.38136	0.732699	0.334869	0
0.4693	-4.45029	-5.38136	4.7	-1.19036	0
0.4700	-1.70437	-7.20443	4.7	-2.10601	0
0.4707	1.95686	-9.95002	4.09239	-1.49645	0
0.4713	0.741714	-5.68886	4.7	-4.2408	0
0.4720	-0.173593	-1.09824	3.17205	-6.07212	0
0.4727	-1.70437	-2.02075	2.26065	-4.2408	0
0.4733	-3.83482	-1.71325	3.47585	-3.32515	0
0.4740	-2.61967	0.724836	2.56445	-4.85299	0
0.4747	-1.0889	1.03234	3.17205	-3.32515	0
0.4753	-2.00421	1.95486	5.6114	-0.274697	0
0.4760	-1.70437	3.47043	6.83555	-0.274697	0
0.4767	1.95686	1.95486	6.22794	-3.32515	0
0.4773	2.87217	0.41733	5.3076	-3.02167	0
0.4780	0.441872	1.95486	4.3962	0.031394	0
0.4787	3.48764	4.39294	7.44315	0.64096	0
0.4793	11.1257	4.70045	8.9711	-0.580789	0
0.4800	13.556	4.70045	3.47585	-2.4121	0
0.4807	8.67964	3.77793	0.125095	-4.2408	0
0.4813	3.80326	1.33985	2.86825	-3.32515	0
0.4820	1.04156	-0.505188	3.77966	-2.10601	0
0.4827	2.87217	-1.09824	3.17205	-3.63124	0
0.4833	6.54918	-1.71325	3.47585	-3.32515	0
0.4840	5.63387	-1.09824	1.94791	-0.580789	0
0.4847	3.80326	-1.71325	0.732699	-1.49645	0
0.4853	5.63387	-3.55828	1.64411	-3.02167	0
0.4860	6.54918	-2.94327	0.732699	0.031394	0
0.4867	4.40294	1.03234	-0.187642	1.25053	0
0.4873	6.54918	1.95486	-0.187642	-0.884264	0
0.4880	8.3798	-0.197682	-1.40285	-1.49645	0
0.4887	4.1031	-0.197682	-2.32319	-1.19036	0
0.4893	2.87217	2.85541	-0.491445	-0.580789	0
0.4900	6.84902	3.16292	2.56445	3.08184	0
0.4907	8.3798	2.85541	4.7	3.38793	0
0.4913	9.89479	6.52352	2.56445	-1.19036	0
0.4920	13.556	9.57662	0.125095	-3.02167	0
0.4927	11.7254	5.2935	3.77966	-1.49645	0
0.4933	5.93372	2.54791	7.13935	-2.4121	0
0.4940	4.71857	6.21601	4.7	-2.10601	0
0.4947	6.54918	6.52352	4.7	-0.884264	0
0.4953	7.76433	3.77793	8.05969	-1.79992	0
0.4960	10.2104	5.90851	8.36349	-1.49645	0
0.4967	11.1257	6.83103	9.2749	0.947052	0
0.4973	8.3798	3.77793	11.7143	0.334869	0
0.4980	5.93372	4.39294	11.1066	-2.4121	0
0.4987	8.3798	6.52352	9.8825	-1.79992	0
0.4993	11.1257	4.70045	10.8028	0.64096	0
0.5000	10.2104	3.77793	11.1066	2.16618	0
0.5007	9.59494	6.21601	11.7143	2.77837	0
0.5013	13.8716	6.52352	11.4104	2.16618	0
0.5020	15.7023	4.70045	9.8825	2.16618	0
0.5027	14.7869	5.601	11.7143	4.30359	0
0.5033	18.4482	4.98599	12.6346	5.82882	0
0.5040	19.6633	2.2404	8.36349	3.38793	0
0.5047	10.8101	1.33985	6.22794	0.64096	0
0.5053	2.87217	2.85541	8.05969	2.16618	0
0.5060	3.48764	2.85541	6.83555	4.60707	0
0.5067	5.63387	1.95486	4.09239	3.69141	0
0.5073	5.01841	1.03234	3.77966	2.47228	0
0.5080	3.80326	1.03234	2.86825	4.91316	0
0.5087	3.18779	0.724836	1.3403	7.35404	0
0.5093	5.01841	0.109824	1.94791	5.82882	0
0.5100	7.46449	-0.812694	3.47585	3.08184	0
0.5107	8.97948	-0.812694	3.77966	3.08184	0
0.5113	10.2104	1.03234	3.47585	4.91316	0
0.5120	11.1257	1.33985	3.17205	6.74447	0
0.5127	12.6407	0.41733	2.56445	7.96622	0
0.5133	15.3866	1.33985	0.732699	7.66013	0
0.5140	13.8716	1.64735	3.47585	7.35404	0
0.5147	12.041	-0.197682	7.44315	10.4071	0
0.5153	15.7023	3.16292	5.3076	12.2384	0
0.5160	13.8716	8.03909	1.3403	8.2697	0
0.5167	4.40294	4.08544	2.86825	5.21925	0
0.5173	-1.0889	1.03234	4.3962	6.74447	0
0.5180	-2.61967	6.83103	1.0365	6.13491	0
0.5187	-3.53498	10.1916	0.125095	4.91316	0
0.5193	0.126249	7.44604	0.428897	6.74447	0
0.5200	1.04156	8.9616	-1.70665	8.88188	0
0.5207	-5.36559	11.0922	-1.09905	8.57579	0
0.5213	-8.11152	8.34659	0.732699	6.74447	0
0.5220	-5.96528	7.75354	-2.32319	5.82882	0
0.5227	-8.11152	9.26911	-3.8422	6.74447	0
0.5233	-9.02682	6.21601	-2.01939	7.66013	0
0.5240	-6.2809	2.85541	-4.15494	7.05056	0
0.5247	-7.49605	4.70045	-8.42604	8.2697	0
0.5253	-8.7112	6.52352	-7.5057	9.79492	0
0.5260	-5.36559	3.16292	-5.37015	10.101	0
0.5267	-2.61967	1.95486	-4.76255	9.49145	0
0.5273	0.741714	5.2935	-6.29049	7.66013	0
0.5280	5.01841	3.77793	-9.03365	5.52272	0
0.5287	1.95686	-1.71325	-8.12224	5.82882	0
0.5293	-4.45029	-1.71325	-4.45874	7.35404	0
0.5300	-1.70437	1.64735	-3.8422	7.35404	0
0.5307	3.80326	1.03234	-3.8422	7.35404	0
0.5313	3.48764	0.109824	-1.09905	8.2697	0
0.5320	2.87217	-0.812694	-1.09905	7.66013	0
0.5327	6.23356	-4.45884	-2.01939	5.82882	0
0.5333	8.3798	-5.38136	-1.70665	3.9975	0
0.5340	6.54918	-2.32826	-2.01939	4.60707	0
0.5347	5.63387	-2.63577	-1.70665	7.66013	0
0.5353	9.59494	-5.38136	-1.09905	7.66013	0
0.5360	15.3866	-4.45884	-2.01939	5.82882	0
0.5367	17.2172	-6.30387	-0.491445	6.74447	0
0.5373	13.8716	-12.1026	-0.187642	7.66013	0
0.5380	9.2951	-13.6181	-1.40285	6.74447	0
0.5387	10.5103	-9.95002	2.26065	7.96622	0
0.5393	19.3635	-7.20443	2.56445	7.66013	0
0.5400	21.1941	-7.51193	-6.29049	3.9975	0
0.5407	13.2562	-7.81944	-8.42604	3.38793	0
0.5413	10.2104	-9.35697	-2.01939	4.91316	0
0.5420	12.9563	-10.8725	-4.76255	3.69141	0
0.5427	9.2951	-9.35697	-9.33745	3.9975	0
0.5433	1.95686	-7.20443	-4.45874	5.82882	0
0.5440	-0.789058	-7.51193	-2.9308	3.38793	0
0.5447	-5.36559	-8.12694	-7.8095	0.947052	0
0.5453	-11.7727	-5.99637	-8.42604	3.9975	0
0.5460	-14.8185	-4.76634	-6.8981	5.82882	0
0.5467	-14.203	-5.07385	-10.2578	1.86271	0
0.5473	-16.0337	-4.76634	-13.0009	-1.49645	0
0.5480	-22.4566	-5.07385	-9.95399	0.334869	0
0.5487	-27.333	-6.30387	-7.2019	3.9975	0
0.5493	-25.5024	-4.45884	-7.5057	3.08184	0
0.5500	-20.9258	-0.505188	-6.29049	0.334869	0
0.5507	-18.1799	1.03234	-3.5384	2.77837	0
0.5513	-14.8185	1.95486	-5.37015	3.38793	0
0.5520	-10.5418	1.95486	-9.03365	-0.884264	0
0.5527	-9.02682	-0.505188	-6.59429	-3.32515	0
0.5533	-12.6881	-3.55828	-3.8422	-2.71558	0
0.5540	-15.7338	-4.45884	-4.45874	-3.02167	0
0.5547	-12.0726	-4.45884	-3.8422	-2.4121	0
0.5553	-8.11152	-5.68886	-2.01939	-1.49645	0
0.5560	-11.7727	-7.20443	-3.8422	-2.4121	0
0.5567	-14.5187	-7.51193	-5.67395	-1.79992	0
0.5573	-11.7727	-8.43445	-5.06635	-0.580789	0
0.5580	-9.32666	-8.43445	-5.67395	-1.79992	0
0.5587	-8.11152	-7.20443	-5.67395	-3.63124	0
0.5593	-4.13466	-9.04946	-4.15494	-4.2408	0
0.5600	-3.53498	-10.8725	-3.8422	-4.85299	0
0.5607	-7.19621	-7.51193	-3.8422	-4.2408	0
0.5613	-7.79589	-4.76634	-2.9308	-2.10601	0
0.5620	-8.7112	-5.99637	-1.70665	-1.49645	0
0.5627	-10.5418	-4.45884	-0.491445	-2.71558	0
0.5633	-6.58074	-0.812694	-3.2346	-3.02167	0
0.5640	-3.53498	-0.197682	-8.42604	-5.15646	0
0.5647	-11.7727	-0.197682	-8.42604	-8.81909	0
0.5653	-21.5413	-1.71325	-3.5384	-7.59996	0
0.5660	-24.587	-4.45884	-2.9308	-4.2408	0
0.5667	-24.587	-3.55828	-5.98669	-6.98778	0
0.5673	-22.7564	-2.63577	-5.98669	-9.42866	0
0.5680	-20.0105	-5.07385	-5.06635	-5.15646	0
0.5687	-20.626	-5.07385	-4.76255	-4.85299	0
0.5693	-19.0952	-4.76634	-2.62699	-8.81909	0
0.5700	-15.1184	-7.20443	-1.09905	-8.81909	0
0.5707	-15.7338	-4.76634	-2.01939	-7.29387	0
0.5713	-17.2646	-0.505188	-2.62699	-8.51562	0
0.5720	-15.434	-2.63577	-0.795247	-7.90343	0
0.5727	-17.2646	-3.84383	-0.187642	-8.81909	0
0.5733	-17.8643	-0.812694	-1.09905	-11.5661	0
0.5740	-12.3724	-3.55828	1.0365	-10.3443	0
0.5747	-9.62651	-8.12694	4.09239	-8.20953	0
0.5753	-7.79589	-4.15133	0.428897	-10.6504	0
0.5760	-1.0889	0.109824	-3.8422	-11.5661	0
0.5767	-0.789058	-2.63577	-0.795247	-9.42866	0
0.5773	-7.49605	-5.38136	1.3403	-8.81909	0
0.5780	-6.2809	-4.15133	-0.795247	-8.51562	0
0.5787	-1.70437	-5.07385	-0.187642	-8.81909	0
0.5793	-3.83482	-7.20443	-0.491445	-10.0408	0
0.5800	-5.96528	-7.20443	-3.8422	-7.90343	0
0.5807	-3.53498	-5.99637	-2.62699	-5.46255	0
0.5813	-4.13466	-6.30387	-0.795247	-6.37821	0
0.5820	-5.66544	-8.43445	-4.15494	-7.90343	0
0.5827	-4.13466	-9.04946	-3.8422	-8.51562	0
0.5833	-3.21936	-6.30387	-0.187642	-8.81909	0
0.5840	-5.96528	-4.76634	-2.9308	-8.51562	0
0.5847	-8.11152	-6.30387	-5.67395	-7.90343	0
0.5853	-9.62651	-7.20443	-2.32319	-6.98778	0
0.5860	-12.6881	-5.38136	-0.187642	-4.85299	0
0.5867	-12.6881	-2.32826	-1.70665	-3.32515	0
0.5873	-8.11152	0.109824	-2.9308	-4.2408	0
0.5880	-7.19621	-0.505188	-4.45874	-4.54689	0
0.5887	-12.6881	-2.63577	-4.76255	-5.76864	0
0.5893	-15.1184	-4.45884	-3.2346	-6.6843	0
0.5900	-10.8574	-4.45884	-3.5384	-5.46255	0
0.5907	-5.96528	-2.94327	-2.32319	-4.2408	0
0.5913	-3.21936	-0.812694	0.732699	-5.15646	0
0.5920	-2.30405	-0.812694	1.0365	-4.2408	0
0.5927	-2.30405	-2.32826	1.0365	-3.32515	0
0.5933	-2.00421	-4.15133	3.17205	-3.93733	0
0.5940	-1.38874	-7.20443	4.09239	-4.54689	0
0.5947	0.741714	-9.95002	5.3076	-4.85299	0
0.5953	2.87217	-10.565	7.13935	-4.54689	0
0.5960	1.04156	-13.3106	4.7	-3.32515	0
0.5967	-1.70437	-20.3393	2.56445	-2.71558	0
0.5973	0.126249	-23.6999	4.09239	-3.63124	0
0.5980	1.95686	-20.3393	6.83555	-4.2408	0
0.5987	-0.473435	-16.0562	9.8825	-3.63124	0
0.5993	1.65702	-14.8481	8.6673	-2.10601	0
0.6000	3.18779	-13.6181	2.56445	-0.580789	0
0.6007	-5.66544	-12.3881	3.47585	0.031394	0
0.6013	-15.434	-13.6181	11.4104	0.031394	0
0.6020	-14.203	-13.6181	10.499	-0.274697	0
0.6027	-8.7112	-10.2575	5.6114	-1.19036	0
0.6033	-5.04997	-8.74196	8.05969	-0.274697	0
0.6040	-3.53498	-7.51193	8.05969	1.25053	0
0.6047	-3.21936	-5.38136	3.17205	0.031394	0
0.6053	-2.91951	-6.89692	3.17205	-2.10601	0
0.6060	-3.83482	-10.565	5.91521	-2.71558	0
0.6067	-5.36559	-8.12694	4.7	-2.4121	0
0.6073	-4.75013	-6.30387	4.09239	-0.884264	0
0.6080	-5.96528	-11.7951	5.0038	-0.580789	0
0.6087	-9.94213	-14.2331	5.0038	-2.4121	0
0.6093	-10.242	-10.565	6.53175	-1.49645	0
0.6100	-9.02682	-10.8725	8.9711	3.69141	0
0.6107	-9.62651	-13.6181	8.05969	5.52272	0
0.6113	-3.53498	-10.2575	8.05969	2.16618	0
0.6120	3.18779	-8.12694	9.2749	-1.79992	0
0.6127	-1.0889	-11.18	7.13935	-2.10601	0
0.6133	-5.66544	-9.95002	4.3962	0.947052	0
0.6140	-2.61967	-5.07385	6.83555	1.55662	0
0.6147	0.126249	-5.07385	9.2749	-2.10601	0
0.6153	0.126249	-4.76634	8.05969	-3.32515	0
0.6160	0.126249	-0.505188	9.2749	0.334869	0
0.6167	-1.0889	0.109824	11.7143	2.47228	0
0.6173	0.126249	-0.505188	9.8825	0.64096	0
0.6180	2.87217	2.54791	8.36349	-0.580789	0
0.6187	4.1031	4.39294	9.5787	-1.49645	0
0.6193	4.40294	5.601	7.44315	-1.79992	0
0.6200	3.80326	9.26911	4.3962	-0.884264	0
0.6207	3.80326	7.75354	5.3076	0.64096	0
0.6213	6.84902	4.70045	6.22794	1.25053	0
0.6220	8.67964	8.34659	5.3076	1.55662	0
0.6227	9.89479	11.7072	6.22794	3.08184	0
0.6233	17.2172	10.7847	4.3962	4.30359	0
0.6240	19.9632	13.2447	0.125095	0.334869	0
0.6247	12.9563	12.6297	-1.09905	-2.71558	0
0.6253	9.59494	4.08544	0.428897	0.334869	0
0.6260	12.9563	1.64735	0.428897	2.77837	0
0.6267	13.8716	4.70045	0.428897	0.334869	0
0.6273	15.0868	2.2404	-0.187642	1.25053	0
0.6280	15.3866	-1.40574	-2.01939	3.9975	0
0.6287	12.3409	0.724836	-2.62699	2.16618	0
0.6293	11.7254	1.64735	-2.9308	1.86271	0
0.6300	11.1257	1.33985	-3.8422	4.30359	0
0.6307	5.93372	5.601	-3.5384	4.30359	0
0.6313	5.63387	7.75354	-3.5384	3.08184	0
0.6320	10.8101	5.2935	-4.76255	3.9975	0
0.6327	12.6407	5.2935	-4.76255	3.08184	0
0.6333	12.6407	7.75354	-4.15494	0.947052	0
0.6340	14.4713	6.83103	-2.62699	3.08184	0
0.6347	18.4482	5.601	0.428897	4.60707	0
0.6353	26.0705	5.90851	-1.09905	0.334869	0
0.6360	30.647	2.54791	-6.8981	-1.79992	0
0.6367	25.4708	-4.45884	-7.5057	1.86271	0
0.6373	19.9632	-5.68886	-4.76255	3.08184	0
0.6380	22.1094	-2.63577	-4.76255	1.25053	0
0.6387	24.8553	-2.63577	-4.15494	1.86271	0
0.6393	23.3246	-4.45884	-3.2346	3.9975	0
0.6400	19.9632	-3.84383	-5.67395	5.82882	0
0.6407	16.6176	-1.71325	-6.8981	5.82882	0
0.6413	15.7023	-0.505188	-5.98669	2.77837	0
0.6420	14.7869	0.724836	-8.72984	1.25053	0
0.6427	10.8101	2.85541	-11.1692	3.9975	0
0.6433	7.46449	4.70045	-9.95399	3.69141	0
0.6440	7.46449	6.52352	-8.42604	2.16618	0
0.6447	10.2104	8.03909	-9.33745	4.91316	0
0.6453	15.7023	8.34659	-10.5616	6.13491	0
0.6460	16.6176	7.75354	-10.5616	5.21925	0
0.6467	12.041	10.4991	-8.42604	6.13491	0
0.6473	12.9563	14.1453	-7.2019	4.91316	0
0.6480	15.7023	12.9372	-9.03365	2.16618	0
0.6487	8.3798	9.88412	-9.64125	4.91316	0
0.6493	0.441872	7.44604	-5.67395	5.21925	0
0.6500	1.35718	3.47043	-2.32319	0.64096	0
0.6507	2.27249	2.85541	-2.01939	-0.580789	0
0.6513	0.741714	6.52352	-1.09905	2.16618	0
0.6520	1.04156	4.70045	1.3403	3.38793	0
0.6527	1.04156	1.03234	2.26065	3.08184	0
0.6533	1.04156	3.77793	0.125095	3.38793	0
0.6540	5.93372	4.70045	-1.40285	4.30359	0
0.6547	10.8101	-0.812694	-0.491445	4.91316	0
0.6553	12.041	-2.32826	-0.491445	2.77837	0
0.6560	14.7869	-0.812694	-2.01939	0.334869	0
0.6567	19.3635	-3.55828	-0.491445	1.86271	0
0.6573	22.7091	-2.02075	1.64411	3.9975	0
0.6580	23.94	0.41733	2.56445	3.69141	0
0.6587	23.3246	-3.84383	3.17205	3.69141	0
0.6593	22.4092	-6.61138	1.3403	2.47228	0
0.6600	23.0247	-3.84383	-3.8422	-0.884264	0
0.6607	20.5786	-4.76634	-3.5384	-0.884264	0
0.6613	12.9563	-6.30387	1.64411	0.334869	0
0.6620	4.40294	-3.55828	0.428897	-0.884264	0
0.6627	0.741714	-1.40574	-4.76255	0.031394	0
0.6633	-1.70437	-0.812694	-6.29049	1.55662	0
0.6640	-5.04997	2.2404	-5.67395	0.64096	0
0.6647	-7.49605	4.39294	-5.37015	1.86271	0
0.6653	-8.7112	4.08544	-4.76255	2.77837	0
0.6660	-10.8574	5.601	-5.98669	-0.884264	0
0.6667	-10.8574	8.34659	-8.42604	-3.02167	0
0.6673	-7.19621	8.6541	-7.5057	-0.580789	0
0.6680	-5.36559	5.90851	-4.76255	0.947052	0
0.6687	-7.49605	5.2935	-3.2346	1.25053	0
0.6693	-9.62651	7.44604	-2.62699	-0.274697	0
0.6700	-8.41136	6.52352	-1.70665	-2.71558	0
0.6707	-4.45029	4.08544	-2.01939	-0.580789	0
0.6713	0.126249	7.75354	-3.8422	1.25053	0
0.6720	-0.473435	10.1916	-4.45874	-4.2408	0
0.6727	-8.7112	5.601	-2.9308	-6.07212	0
0.6733	-16.3493	4.70045	-2.01939	-0.580789	0
0.6740	-16.0337	5.2935	-2.9308	-0.884264	0
0.6747	-10.8574	-1.09824	-3.8422	-6.98778	0
0.6753	-8.11152	-4.15133	-3.8422	-7.59996	0
0.6760	-9.62651	-0.812694	-4.76255	-3.93733	0
0.6767	-10.242	-3.25078	-4.76255	-3.32515	0
0.6773	-9.02682	-5.07385	-5.67395	-5.15646	0
0.6780	-10.8574	0.724836	-6.8981	-5.46255	0
0.6787	-13.9032	2.54791	-6.59429	-3.63124	0
0.6793	-12.6881	1.03234	-5.98669	-3.32515	0
0.6800	-11.7727	4.08544	-8.42604	-3.93733	0
0.6807	-13.6034	4.08544	-8.72984	-3.02167	0
0.6813	-13.2877	1.33985	-7.5057	-3.32515	0
0.6820	-12.6881	2.54791	-8.42604	-4.85299	0
0.6827	-12.6881	2.85541	-9.33745	-1.49645	0
0.6833	-8.7112	1.33985	-7.8095	1.25053	0
0.6840	-6.58074	4.70045	-8.42604	-3.32515	0
0.6847	-11.7727	4.98599	-10.8654	-7.59996	0
0.6853	-14.203	-1.09824	-11.1692	-5.76864	0
0.6860	-12.6881	-3.84383	-10.5616	-2.4121	0
0.6867	-14.203	-1.40574	-10.2578	-2.4121	0
0.6873	-14.8185	-0.197682	-8.42604	-3.32515	0
0.6880	-11.7727	-0.505188	-7.5057	-3.32515	0
0.6887	-10.242	-0.812694	-8.42604	-3.32515	0
0.6893	-9.62651	-0.505188	-9.95399	-3.02167	0
0.6900	-9.62651	0.724836	-8.72984	-1.79992	0
0.6907	-11.4571	1.64735	-5.67395	-3.63124	0
0.6913	-10.8574	1.95486	-3.8422	-6.07212	0
0.6920	-9.02682	4.08544	-2.9308	-3.32515	0
0.6927	-9.32666	9.57662	-2.32319	0.64096	0
0.6933	-7.79589	11.7072	-2.9308	-0.580789	0
0.6940	-4.45029	8.34659	-0.187642	-2.10601	0
0.6947	-2.91951	8.34659	1.94791	-1.49645	0
0.6953	1.65702	12.6297	-2.32319	-2.4121	0
0.6960	6.54918	12.0147	-4.76255	-4.2408	0
0.6967	2.87217	9.26911	0.428897	-3.32515	0
0.6973	-1.70437	9.57662	1.0365	-1.19036	0
0.6980	0.126249	9.88412	-2.01939	-0.580789	0
0.6987	0.126249	8.34659	0.732699	-0.580789	0
0.6993	-3.83482	9.57662	1.64411	-0.884264	0
0.7000	-4.45029	12.6297	-1.09905	-0.884264	0
0.7007	-5.66544	13.5303	1.3403	0.334869	0
0.7013	-9.02682	13.5303	1.64411	2.47228	0
0.7020	-9.94213	13.5303	-2.9308	3.38793	0
0.7027	-12.9879	14.4528	-2.01939	3.08184	0
0.7033	-18.4797	16.8909	-0.795247	2.16618	0
0.7040	-19.0952	19.6365	-4.45874	0.334869	0
0.7047	-14.8185	20.2515	-5.06635	-0.580789	0
0.7053	-11.4571	19.944	-3.5384	0.334869	0
0.7060	-11.7727	21.174	-2.01939	2.16618	0
0.7067	-12.3724	23.9196	1.3403	3.08184	0
0.7073	-7.79589	24.8421	-0.795247	2.77837	0
0.7080	-4.75013	24.2271	-6.8981	0.64096	0
0.7087	-9.02682	23.9196	-4.76255	-1.49645	0
0.7093	-10.5418	22.382	0.732699	0.334869	0
0.7100	-6.2809	20.559	0.732699	3.69141	0
0.7107	-5.96528	21.174	0.732699	2.16618	0
0.7113	-8.11152	21.4815	2.56445	0.64096	0
0.7120	-4.75013	19.944	1.64411	3.38793	0
0.7127	0.126249	19.3289	1.0365	3.08184	0
0.7133	2.87217	19.6365	2.26065	-0.580789	0
0.7140	4.71857	18.1209	3.77966	1.86271	0
0.7147	5.63387	16.5834	4.7	4.30359	0
0.7153	7.14886	16.8909	1.64411	2.16618	0
0.7160	9.2951	15.0678	-1.09905	1.55662	0
0.7167	9.59494	11.7072	2.56445	3.08184	0
0.7173	9.89479	12.0147	5.0038	-1.19036	0
0.7180	12.041	13.8378	3.47585	-3.02167	0
0.7187	15.3866	11.7072	4.3962	1.25053	0
0.7193	19.3635	11.3997	3.17205	0.947052	0
0.7200	21.1941	13.8378	-1.70665	-3.32515	0
0.7207	16.0021	12.0147	-1.09905	-2.4121	0
0.7213	9.59494	8.03909	0.732699	-1.49645	0
0.7220	9.59494	10.1916	-1.09905	-3.32515	0
0.7227	12.041	12.9372	-1.40285	-0.274697	0
0.7233	11.1257	10.4991	-1.40285	2.16618	0
0.7240	8.97948	10.1916	-4.76255	-1.49645	0
0.7247	9.59494	14.7603	-5.98669	-2.4121	0
0.7253	8.97948	17.5059	-3.8422	0.334869	0
0.7260	5.63387	15.9903	-3.8422	-1.49645	0
0.7267	4.71857	12.9372	-5.67395	-3.63124	0
0.7273	6.54918	12.6297	-5.98669	-0.580789	0
0.7280	6.54918	15.3753	-4.15494	1.55662	0
0.7287	8.3798	16.5834	-2.01939	0.947052	0
0.7293	12.9563	15.0678	-2.9308	0.64096	0
0.7300	13.2562	14.7603	-2.9308	-0.274697	0
0.7307	11.7254	17.8134	1.3403	-1.19036	0
0.7313	16.6176	23.9196	2.26065	-0.274697	0
0.7320	21.1941	27.8952	-0.187642	-0.580789	0
0.7327	17.2172	27.5877	1.94791	-2.71558	0
0.7333	14.7869	23.6121	5.3076	-2.4121	0
0.7340	17.5329	20.8665	4.7	-1.19036	0
0.7347	19.0479	22.0965	4.3962	-2.71558	0
0.7353	19.0479	24.8421	6.22794	-2.71558	0
0.7360	18.4482	23.9196	8.05969	1.86271	0
0.7367	18.4482	22.382	8.05969	3.08184	0
0.7373	21.7938	24.8421	6.83555	0.64096	0
0.7380	23.94	28.1807	5.6114	0.64096	0
0.7387	20.5786	29.7183	5.6114	0.947052	0
0.7393	18.1326	30.9263	4.09239	-2.4121	0
0.7400	17.5329	30.6408	3.17205	-4.2408	0
0.7407	15.3866	29.1032	5.91521	-3.63124	0
0.7413	13.556	28.4882	7.74695	-4.2408	0
0.7420	12.041	27.5877	7.74695	-3.32515	0
0.7427	11.1257	25.7426	8.36349	-1.49645	0
0.7433	13.8716	26.9727	6.22794	-1.49645	0
0.7440	14.1715	30.3333	3.17205	-2.4121	0
0.7447	4.71857	30.0258	4.7	-1.49645	0
0.7453	-4.45029	26.6652	7.13935	-0.884264	0
0.7460	-6.88059	25.7426	5.91521	-0.580789	0
0.7467	-6.2809	24.5346	2.86825	-0.274697	0
0.7473	-5.36559	20.559	1.94791	0.334869	0
0.7480	-5.36559	15.6828	3.77966	1.25053	0
0.7487	-7.49605	12.9372	5.0038	1.25053	0
0.7493	-9.02682	11.0922	4.09239	0.947052	0
0.7500	-9.32666	10.1916	5.6114	2.16618	0
0.7507	-11.7727	8.03909	8.36349	3.38793	0
0.7513	-14.5187	3.77793	6.83555	3.08184	0
0.7520	-15.434	-0.505188	5.0038	3.08184	0
0.7527	-19.0952	-2.63577	5.91521	3.69141	0
0.7533	-22.7564	-5.07385	6.83555	3.69141	0
0.7540	-22.7564	-8.43445	11.1066	4.60707	0
0.7547	-23.0563	-10.565	14.7701	7.35404	0
0.7553	-22.141	-9.64251	8.9711	6.74447	0
0.7560	-22.141	-10.8725	4.3962	3.69141	0
0.7567	-31.9095	-14.5406	8.05969	3.38793	0
0.7573	-41.0626	-16.9787	8.9711	3.9975	0
0.7580	-37.4013	-17.5937	8.05969	3.08184	0
0.7587	-34.6554	-20.3393	10.1952	3.38793	0
0.7593	-38.0168	-22.4699	6.53175	4.60707	0
0.7600	-37.4013	-22.7774	2.86825	4.91316	0
0.7607	-36.1862	-24.908	9.5787	7.05056	0
0.7613	-37.7012	-27.3461	11.4104	9.79492	0
0.7620	-35.5707	-27.0386	4.7	8.2697	0
0.7627	-34.04	-29.1911	6.53175	7.05056	0
0.7633	-34.9553	-31.0142	10.1952	10.101	0
0.7640	-31.9095	-28.5761	6.22794	10.4071	0
0.7647	-30.9942	-26.138	5.91521	8.57579	0
0.7653	-37.1015	-27.9611	7.74695	9.49145	0
0.7660	-42.5933	-29.1911	4.7	11.9323	0
0.7667	-43.8085	-28.2686	4.7	12.848	0
0.7673	-41.3782	-25.8305	5.3076	13.1541	0
0.7680	-38.9321	-24.6005	-0.187642	11.6262	0
0.7687	-44.7238	-27.3461	-1.40285	7.66013	0
0.7693	-53.8769	-31.9367	3.47585	7.05056	0
0.7700	-53.8769	-32.8372	3.77966	9.18536	0
0.7707	-47.7853	-31.9367	1.64411	8.88188	0
0.7713	-44.424	-33.7598	1.94791	8.57579	0
0.7720	-41.9779	-34.9898	3.47585	11.3228	0
0.7727	-40.7627	-34.0673	4.3962	11.3228	0
0.7733	-40.7627	-32.8372	5.6114	7.66013	0
0.7740	-38.6165	-31.9367	7.13935	7.66013	0
0.7747	-35.2709	-31.6292	6.83555	10.4071	0
0.7753	-33.4403	-31.3217	2.56445	11.3228	0
0.7760	-31.9095	-31.9367	1.3403	11.6262	0
0.7767	-29.1636	-32.8372	4.09239	14.0697	0
0.7773	-26.7175	-31.9367	2.56445	13.7636	0
0.7780	-26.4177	-29.7842	0.732699	11.3228	0
0.7787	-26.1178	-29.1911	3.47585	11.3228	0
0.7793	-20.0105	-27.6536	2.26065	10.4071	0
0.7800	-13.6034	-26.753	-3.5384	10.7106	0
0.7807	-16.6491	-29.1911	-2.32319	13.1541	0
0.7813	-23.3719	-30.7067	1.64411	11.9323	0
0.7820	-23.6717	-27.9611	-0.187642	7.96622	0
0.7827	-19.7107	-26.4455	-1.40285	9.18536	0
0.7833	-17.2646	-25.523	-1.70665	11.3228	0
0.7840	-19.395	-23.6999	-2.9308	8.2697	0
0.7847	-21.8411	-26.138	-2.9308	6.13491	0
0.7853	-19.0952	-27.0386	-3.8422	6.43838	0
0.7860	-16.0337	-20.3393	-4.76255	5.82882	0
0.7867	-17.5644	-14.2331	-2.62699	7.35404	0
0.7873	-18.7796	-11.7951	-1.09905	10.7106	0
0.7880	-18.1799	-8.43445	-2.01939	10.4071	0
0.7887	-16.949	-6.89692	-1.40285	7.96622	0
0.7893	-13.2877	-6.61138	-1.70665	7.96622	0
0.7900	-9.32666	-6.30387	-2.01939	8.57579	0
0.7907	-7.19621	-7.51193	0.428897	7.35404	0
0.7913	-1.70437	-7.20443	1.64411	7.35404	0
0.7920	2.57233	-6.89692	-0.187642	8.57579	0
0.7927	-0.473435	-8.12694	-1.09905	8.2697	0
0.7933	-2.61967	-7.51193	-1.09905	7.05056	0
0.7940	3.48764	-9.95002	0.732699	6.74447	0
0.7947	7.46449	-16.9787	2.86825	4.91316	0
0.7953	5.93372	-8.43445	0.125095	2.16618	0
0.7960	6.84902	13.8378	-3.5384	3.38793	0
0.7967	10.5103	20.559	-1.70665	4.30359	0
0.7973	12.041	15.0678	-1.70665	1.86271	0
0.7980	10.2104	15.6828	-4.76255	-0.274697	0
0.7987	9.89479	15.9903	-2.01939	-2.10601	0
0.7993	12.6407	12.9372	-0.187642	-3.32515	0
0.8000	14.7869	13.2447	-4.76255	1.25053	0
0.8007	15.3866	12.3222	-6.8981	2.16618	0
0.8013	14.7869	8.34659	-6.29049	-6.98778	0
0.8020	13.8716	5.90851	-8.42604	-9.73475	0
0.8027	15.7023	2.2404	-9.03365	-4.2408	0
0.8033	20.2788	1.03234	-6.59429	-6.07212	0
0.8040	18.4482	4.08544	-8.42604	-11.5661	0
0.8047	11.1257	1.33985	-10.8654	-8.81909	0
0.8053	9.2951	-5.38136	-9.03365	-6.98778	0
0.8060	10.5103	-5.38136	-6.59429	-10.9565	0
0.8067	7.14886	-4.45884	-6.59429	-13.0913	0
0.8073	6.54918	-9.95002	-6.8981	-12.4817	0
0.8080	9.89479	-15.4412	-5.67395	-13.0913	0
0.8087	9.59494	-16.0562	-2.62699	-13.3974	0
0.8093	9.89479	-16.9787	-1.70665	-13.0913	0
0.8100	13.8716	-19.1093	-2.32319	-13.3974	0
0.8107	15.7023	-18.8018	-0.187642	-14.313	0
0.8113	16.6176	-16.6712	0.428897	-14.0069	0
0.8120	17.2172	-17.2862	-2.01939	-14.313	0
0.8127	15.7023	-20.0318	-0.187642	-17.06	0
0.8133	17.8327	-20.9543	3.17205	-16.7539	0
0.8140	22.4092	-21.5474	4.7	-14.313	0
0.8147	22.4092	-23.6999	6.22794	-15.8383	0
0.8153	26.9858	-23.6999	7.44315	-17.3635	0
0.8160	38.8848	-22.1624	5.3076	-15.2287	0
0.8167	37.0542	-22.7774	1.64411	-14.9226	0
0.8173	23.0247	-26.138	1.64411	-17.3635	0
0.8180	21.1941	-27.3461	5.91521	-17.9757	0
0.8187	28.2167	-24.908	7.13935	-19.1948	0
0.8193	27.6012	-21.2399	4.3962	-22.2479	0
0.8200	26.0705	-19.7243	5.0038	-22.5513	0
0.8207	27.9011	-20.9543	7.13935	-20.4166	0
0.8213	26.0705	-21.8549	3.47585	-17.9757	0
0.8220	23.94	-20.9543	2.86825	-17.06	0
0.8227	24.5397	-19.1093	6.83555	-19.807	0
0.8233	23.3246	-18.4943	4.3962	-22.5513	0
0.8240	21.4939	-20.0318	1.64411	-22.2479	0
0.8247	20.5786	-20.0318	3.77966	-21.6357	0
0.8253	17.8327	-18.1868	3.77966	-21.3322	0
0.8260	14.1715	-17.2862	4.09239	-19.1948	0
0.8267	13.8716	-16.3637	8.36349	-16.1444	0
0.8273	19.3635	-14.5406	6.22794	-14.6191	0
0.8280	22.4092	-15.1557	-0.491445	-17.06	0
0.8287	15.0868	-18.8018	1.3403	-19.1948	0
0.8293	5.63387	-21.5474	6.53175	-17.9757	0
0.8300	5.93372	-21.8549	6.83555	-17.06	0
0.8307	8.3798	-22.7774	6.22794	-17.9757	0
0.8313	7.46449	-24.6005	6.22794	-16.7539	0
0.8320	9.2951	-26.4455	5.91521	-16.4478	0
0.8327	12.3409	-27.0386	6.22794	-17.9757	0
0.8333	10.5103	-28.5761	5.91521	-16.4478	0
0.8340	10.2104	-32.8372	6.22794	-14.313	0
0.8347	12.3409	-32.8372	8.05969	-14.6191	0
0.8353	12.9563	-27.9611	6.22794	-12.7878	0
0.8360	12.041	-28.2686	5.3076	-9.42866	0
0.8367	12.3409	-30.7067	8.9711	-8.81909	0
0.8373	12.041	-26.4455	8.6673	-9.12518	0
0.8380	10.8101	-24.908	4.7	-7.90343	0
0.8387	10.8101	-26.4455	7.13935	-8.81909	0
0.8393	13.8716	-18.8018	8.9711	-10.6504	0
0.8400	15.3866	-12.1026	2.86825	-10.0408	0
0.8407	10.2104	-19.1093	1.0365	-7.29387	0
0.8413	4.71857	-22.1624	6.22794	-6.07212	0
0.8420	4.40294	-14.8481	6.83555	-5.76864	0
0.8427	3.80326	-11.7951	4.3962	-3.32515	0
0.8433	3.48764	-12.1026	6.22794	-1.19036	0
0.8440	6.23356	-9.04946	5.6114	-2.71558	0
0.8447	9.59494	-8.12694	2.86825	-4.2408	0
0.8453	9.89479	-8.74196	5.3076	-2.71558	0
0.8460	9.89479	-5.07385	7.44315	-1.49645	0
0.8467	12.6407	-1.71325	4.3962	-1.49645	0
0.8473	17.2172	-5.38136	2.26065	0.031394	0
0.8480	19.3635	-8.74196	2.56445	1.55662	0
0.8487	19.3635	-5.68886	4.3962	3.38793	0
0.8493	18.748	-1.71325	7.13935	6.74447	0
0.8500	17.8327	-3.25078	7.13935	7.96622	0
0.8507	20.2788	-3.84383	6.22794	7.96622	0
0.8513	24.8553	0.41733	4.7	10.101	0
0.8520	22.1094	2.54791	1.0365	11.3228	0
0.8527	13.8716	-1.40574	-1.09905	9.49145	0
0.8533	11.7254	-3.84383	3.47585	10.4071	0
0.8540	14.1715	-4.45884	7.13935	12.5419	0
0.8547	15.7023	-5.38136	4.3962	10.4071	0
0.8553	15.7023	-2.94327	1.94791	8.57579	0
0.8560	13.556	0.41733	4.3962	13.1541	0
0.8567	12.6407	-0.505188	4.09239	17.1202	0
0.8573	12.9563	-0.197682	1.64411	15.8984	0
0.8580	10.2104	2.85541	2.56445	15.2889	0
0.8587	8.3798	4.08544	2.26065	16.2045	0
0.8593	9.2951	5.90851	-0.491445	17.7297	0
0.8600	6.84902	8.9616	0.428897	18.9515	0
0.8607	4.71857	9.57662	1.3403	19.8672	0
0.8613	8.97948	12.6297	-3.5384	18.9515	0
0.8620	10.8101	17.5059	-4.45874	18.6454	0
0.8627	8.97948	17.5059	0.732699	20.4767	0
0.8633	11.1257	18.4284	-2.9308	20.7828	0
0.8640	11.1257	25.1276	-12.0895	18.3419	0
0.8647	4.71857	26.6652	-10.2578	19.2576	0
0.8653	0.126249	23.9196	-5.06635	21.3924	0
0.8660	-1.70437	26.3577	-8.42604	18.6454	0
0.8667	-4.13466	29.4108	-10.8654	17.4263	0
0.8673	-5.36559	26.6652	-9.33745	21.3924	0
0.8680	-6.2809	25.7426	-8.72984	21.3924	0
0.8687	-9.94213	26.9727	-7.5057	18.3419	0
0.8693	-10.8574	26.6652	-6.29049	20.7828	0
0.8700	-9.94213	28.7957	-8.72984	22.0019	0
0.8707	-11.1573	33.9794	-10.2578	17.7297	0
0.8713	-13.2877	35.5169	-9.03365	16.8141	0
0.8720	-12.6881	34.9019	-9.03365	17.7297	0
0.8727	-12.3724	35.8245	-9.95399	14.6793	0
0.8733	-10.8574	35.8245	-9.03365	13.4576	0
0.8740	-9.02682	33.9794	-6.8981	13.7636	0
0.8747	-6.2809	35.8245	-5.37015	12.848	0
0.8753	-0.173593	42.2381	-6.8981	14.0697	0
0.8760	5.01841	44.6762	-9.64125	15.8984	0
0.8767	0.741714	39.1851	-9.33745	13.1541	0
0.8773	-5.04997	34.2869	-7.8095	10.4071	0
0.8780	-2.91951	33.9794	-8.12224	9.49145	0
0.8787	0.441872	33.9794	-9.33745	9.49145	0
0.8793	0.126249	34.5944	-11.1692	12.5419	0
0.8800	1.65702	35.2094	-12.0895	13.7636	0
0.8807	6.54918	33.3864	-12.6971	9.49145	0
0.8813	8.3798	33.0789	-13.3047	7.66013	0
0.8820	6.84902	33.9794	-13.0009	8.57579	0
0.8827	5.63387	33.0789	-11.473	4.91316	0
0.8833	4.40294	34.5944	-12.6971	2.16618	0
0.8840	0.126249	38.57	-15.4403	4.91316	0
0.8847	-2.61967	36.725	-14.8327	5.82882	0
0.8853	0.126249	34.5944	-11.473	3.08184	0
0.8860	0.741714	37.0325	-8.72984	2.16618	0
0.8867	-0.173593	38.2625	-6.8981	2.47228	0
0.8873	1.95686	37.955	-9.03365	1.55662	0
0.8880	-1.70437	41.3156	-14.8327	-1.49645	0
0.8887	-12.0726	42.2381	-16.6644	-5.15646	0
0.8893	-16.3493	40.3931	-11.1692	-4.85299	0
0.8900	-15.434	42.8312	-7.5057	-4.2408	0
0.8907	-16.6491	45.8843	-10.2578	-8.20953	0
0.8913	-16.949	44.0612	-10.8654	-12.7878	0
0.8920	-12.9879	43.1387	-7.2019	-12.1756	0
0.8927	-11.7727	45.5768	-7.2019	-11.5661	0
0.8933	-14.203	44.0612	-10.2578	-13.3974	0
0.8940	-15.1184	40.0856	-7.5057	-13.7035	0
0.8947	-12.0726	40.7006	-2.01939	-13.0913	0
0.8953	-8.7112	41.9306	-2.9308	-11.8722	0
0.8960	-7.79589	35.8245	-5.98669	-12.4817	0
0.8967	-7.19621	30.3333	-5.67395	-14.9226	0
0.8973	-6.2809	30.3333	-3.8422	-15.8383	0
0.8980	-6.2809	27.8952	-1.09905	-14.313	0
0.8987	-3.21936	23.9196	0.125095	-13.7035	0
0.8993	4.40294	24.8421	-4.76255	-15.8383	0
0.9000	6.84902	23.9196	-8.42604	-15.5322	0
0.9007	2.57233	17.8134	-5.67395	-14.0069	0
0.9013	1.95686	15.9903	-2.62699	-14.9226	0
0.9020	7.46449	16.5834	-2.9308	-15.8383	0
0.9027	12.6407	13.5303	-2.9308	-14.6191	0
0.9033	12.9563	12.3222	-4.76255	-15.2287	0
0.9040	10.8101	12.9372	-6.59429	-17.06	0
0.9047	10.2104	10.4991	-6.59429	-15.8383	0
0.9053	10.5103	10.1916	-8.72984	-16.1444	0
0.9060	9.2951	11.3997	-10.5616	-19.807	0
0.9067	10.5103	9.57662	-9.33745	-19.1948	0
0.9073	14.7869	6.52352	-9.64125	-15.8383	0
0.9080	14.7869	4.70045	-10.5616	-17.06	0
0.9087	14.7869	3.77793	-8.12224	-18.2791	0
0.9093	20.2788	5.2935	-6.59429	-16.7539	0
0.9100	22.4092	4.39294	-6.8981	-17.3635	0
0.9107	21.7938	0.109824	-5.06635	-18.2791	0
0.9113	29.7317	-0.505188	-4.76255	-16.1444	0
0.9120	37.0542	1.33985	-6.59429	-17.06	0
0.9127	30.3472	-2.32826	-5.37015	-20.4166	0
0.9133	24.5397	-8.12694	-2.9308	-18.5852	0
0.9140	29.132	-9.35697	-0.795247	-15.2287	0
0.9147	30.647	-6.30387	1.0365	-16.4478	0
0.9153	25.1552	-5.07385	1.0365	-18.5852	0
0.9160	22.1094	-8.74196	1.3403	-17.9757	0
0.9167	20.5786	-9.95002	3.77966	-17.06	0
0.9173	16.0021	-6.30387	5.3076	-17.06	0
0.9180	12.3409	-6.30387	5.3076	-16.7539	0
0.9187	13.556	-6.30387	7.44315	-15.2287	0
0.9193	13.8716	0.109824	10.499	-13.0913	0
0.9200	9.59494	2.85541	11.4104	-13.3974	0
0.9207	7.14886	-2.02075	12.6346	-16.1444	0
0.9213	8.3798	-4.45884	12.6346	-14.313	0
0.9220	5.93372	-5.38136	11.4104	-8.81909	0
0.9227	4.1031	-6.30387	12.3308	-8.51562	0
0.9233	9.59494	-3.55828	14.4663	-11.5661	0
0.9240	12.041	-1.71325	12.027	-10.3443	0
0.9247	6.84902	-6.61138	10.8028	-7.90343	0
0.9253	6.54918	-8.74196	14.4663	-8.81909	0
0.9260	9.2951	-7.51193	13.546	-9.42866	0
0.9267	8.3798	-9.95002	8.36349	-8.20953	0
0.9273	9.89479	-13.6181	9.2749	-8.20953	0
0.9280	14.7869	-15.1557	12.9384	-7.59996	0
0.9287	16.0021	-16.6712	12.3308	-6.07212	0
0.9293	16.0021	-16.6712	9.8825	-6.37821	0
0.9300	17.5329	-15.1557	9.2749	-6.07212	0
0.9307	19.3635	-15.4412	9.2749	-3.32515	0
0.9313	22.7091	-17.5937	7.74695	-1.79992	0
0.9320	26.0705	-19.7243	5.91521	-2.4121	0
0.9327	28.2167	-21.5474	5.3076	-1.19036	0
0.9333	31.5623	-24.6005	7.44315	1.86271	0
0.9340	33.0931	-28.8836	11.7143	2.77837	0
0.9347	33.3929	-28.8836	12.3308	2.16618	0
0.9353	37.6696	-24.6005	6.22794	3.9975	0
0.9360	38.2851	-25.523	1.0365	4.60707	0
0.9367	30.9626	-30.0917	3.47585	1.55662	0
0.9373	30.3472	-31.3217	5.0038	0.031394	0
0.9380	36.7543	-33.7598	3.47585	3.08184	0
0.9387	35.839	-36.5054	4.7	5.82882	0
0.9393	33.3929	-32.8372	6.22794	5.21925	0
0.9400	36.4545	-31.3217	3.77966	4.91316	0
0.9407	39.2004	-34.9898	3.77966	3.9975	0
0.9413	39.8001	-33.7598	5.91521	3.38793	0
0.9420	39.5002	-32.2442	4.3962	5.52272	0
0.9427	36.4545	-36.1979	2.86825	7.05056	0
0.9433	35.2235	-35.5828	2.86825	4.30359	0
0.9440	38.8848	-32.5297	1.0365	3.9975	0
0.9447	41.9463	-36.5054	0.732699	7.66013	0
0.9453	44.0768	-39.2509	1.94791	8.2697	0
0.9460	47.4382	-38.0429	1.0365	6.74447	0
0.9467	50.4839	-41.689	0.732699	9.18536	0
0.9473	54.1452	-46.2797	1.0365	11.3228	0
0.9480	53.8453	-46.5872	-2.9308	8.88188	0
0.9487	45.9074	-50.2333	-3.2346	8.57579	0
0.9493	39.8001	-56.647	1.64411	10.101	0
0.9500	39.2004	-56.9545	0.732699	10.4071	0
0.9507	37.6696	-54.5164	-3.2346	11.3228	0
0.9513	36.7543	-55.7245	-0.795247	11.0167	0
0.9520	38.8848	-57.877	0.732699	9.18536	0
0.9527	38.8848	-56.9545	-3.8422	10.4071	0
0.9533	37.9695	-55.7245	-5.06635	12.5419	0
0.9540	38.5849	-55.7245	-1.70665	10.4071	0
0.9547	37.6696	-54.8239	-1.09905	9.79492	0
0.9553	36.7543	-52.0783	-2.32319	11.6262	0
0.9560	36.7543	-50.5408	-1.70665	11.0167	0
0.9567	36.4545	-50.5408	-1.70665	10.101	0
0.9573	39.2004	-49.0252	-2.9308	12.5419	0
0.9580	42.2462	-47.4877	-1.09905	14.3732	0
0.9587	41.3309	-45.9721	1.94791	15.2889	0
0.9593	42.8616	-40.481	-1.09905	15.8984	0
0.9600	45.2919	-35.8903	-6.59429	13.7636	0
0.9607	40.4155	-37.4279	-6.59429	11.3228	0
0.9613	34.3082	-40.1735	-5.37015	9.79492	0
0.9620	33.7086	-39.2509	-6.8981	8.57579	0
0.9627	33.7086	-38.3284	-4.76255	8.2697	0
0.9633	34.9237	-39.5585	-2.9308	8.2697	0
0.9640	37.0542	-41.096	-6.29049	7.66013	0
0.9647	36.7543	-40.1735	-6.29049	10.4071	0
0.9653	35.839	-38.3284	-2.9308	13.1541	0
0.9660	34.3082	-39.2509	-5.37015	11.3228	0
0.9667	31.8779	-41.689	-6.59429	11.3228	0
0.9673	31.2625	-40.1735	-1.40285	13.4576	0
0.9680	28.5166	-37.4279	1.3403	12.2384	0
0.9687	22.1094	-38.3284	0.732699	10.4071	0
0.9693	21.1941	-40.1735	2.56445	12.2384	0
0.9700	23.94	-35.8903	4.7	12.848	0
0.9707	22.7091	-30.3992	5.3076	14.0697	0
0.9713	24.8553	-28.2686	3.17205	15.2889	0
0.9720	26.6859	-27.3461	1.0365	12.5419	0
0.9727	17.8327	-26.138	3.17205	10.4071	0
0.9733	10.8101	-26.753	6.22794	12.848	0
0.9740	13.2562	-29.1911	6.22794	13.1541	0
0.9747	12.9563	-29.1911	8.05969	11.3228	0
0.9753	7.76433	-27.0386	9.2749	11.9323	0
0.9760	5.63387	-26.4455	6.22794	12.5419	0
0.9767	6.23356	-26.138	5.91521	11.6262	0
0.9773	6.54918	-23.0849	8.9711	12.2384	0
0.9780	3.80326	-21.8549	8.05969	13.1541	0
0.9787	-0.173593	-22.7774	6.22794	12.848	0
0.9793	-1.70437	-20.9543	6.22794	11.3228	0
0.9800	-4.45029	-20.0318	5.6114	11.6262	0
0.9807	-8.11152	-20.0318	4.3962	14.0697	0
0.9813	-6.58074	-17.2862	4.09239	13.1541	0
0.9820	-5.66544	-16.0562	3.47585	12.5419	0
0.9827	-7.19621	-18.4943	3.77966	16.8141	0
0.9833	-2.91951	-16.0562	2.26065	15.8984	0
0.9840	-1.38874	-11.7951	-1.09905	7.96622	0
0.9847	-9.62651	-14.2331	1.0365	6.13491	0
0.9853	-13.6034	-15.4412	4.3962	8.2697	0
0.9860	-9.94213	-10.8725	0.732699	4.91316	0
0.9867	-8.7112	-9.04946	-2.9308	2.77837	0
0.9873	-7.49605	-10.2575	-0.187642	6.74447	0
0.9880	-5.36559	-9.04946	1.64411	7.35404	0
0.9887	-5.96528	-7.20443	0.428897	5.21925	0
0.9893	-5.36559	-6.30387	1.64411	6.43838	0
0.9900	-2.61967	-5.38136	4.09239	5.82882	0
0.9907	-2.91951	-5.38136	4.09239	1.86271	0
0.9913	-1.70437	-3.84383	4.09239	2.77837	0
0.9920	-1.38874	-3.25078	5.3076	5.82882	0
0.9927	-6.2809	-4.15133	5.91521	4.60707	0
0.9933	-8.41136	-3.55828	5.3076	3.08184	0
0.9940	-6.2809	-1.71325	5.3076	5.21925	0
0.9947	-8.11152	-2.02075	7.13935	3.9975	0
0.9953	-10.5418	-1.40574	6.53175	1.25053	0
0.9960	-10.8574	-1.09824	2.56445	3.9975	0
0.9967	-18.4797	-4.76634	-0.491445	5.82882	0
0.9973	-28.8637	-6.30387	-0.187642	2.47228	0
0.9980	-30.3787	-3.84383	1.64411	2.16618	0
0.9987	-26.4177	-3.84383	2.56445	3.69141	0
0.9993	-23.6717	-5.38136	1.3403	0.947052	0
1.0000	-22.7564	-5.38136	0.428897	-0.580789	0
1.0007	-24.587	-5.99637	1.64411	2.16618	0
1.0013	-27.333	-6.30387	2.56445	3.38793	0
1.0020	-28.2483	-5.68886	1.64411	0.947052	0
1.0027	-30.3787	-9.35697	1.0365	0.64096	0
1.0033	-33.4403	-11.7951	1.64411	2.16618	0
1.0040	-36.486	-8.12694	2.56445	1.86271	0
1.0047	-38.3167	-6.89692	3.47585	1.25053	0
1.0053	-39.5318	-9.95002	3.47585	-0.580789	0
1.0060	-42.5933	-9.04946	4.3962	-3.32515	0
1.0067	-45.6391	-7.51193	5.91521	-1.49645	0
1.0073	-43.8085	-10.565	5.0038	1.86271	0
1.0080	-45.6391	-11.18	2.86825	-0.884264	0
1.0087	-55.7075	-10.2575	4.3962	-4.2408	0
1.0093	-63.0457	-11.4875	7.13935	-3.02167	0
1.0100	-66.0915	-9.64251	6.83555	-3.63124	0
1.0107	-68.5376	-6.61138	5.3076	-5.46255	0
1.0113	-69.7527	-8.74196	5.0038	-4.85299	0
1.0120	-71.2835	-10.8725	4.7	-5.15646	0
1.0127	-78.9058	-9.04946	5.0038	-6.07212	0
1.0133	-88.9742	-9.04946	6.22794	-3.93733	0
1.0140	-95.9968	-9.04946	7.44315	-4.2408	0
1.0147	-100.873	-4.76634	7.44315	-7.90343	0
1.0153	-101.489	-3.55828	6.22794	-4.2408	0
1.0160	-96.9121	-7.51193	8.05969	2.47228	0
1.0167	-92.0357	-8.43445	11.7143	1.55662	0
1.0173	-90.8048	-6.61138	8.36349	-1.79992	0
1.0180	-91.4202	-9.95002	2.86825	-1.49645	0
1.0187	-89.5896	-13.0031	3.17205	-1.49645	0
1.0193	-84.7133	-11.4875	3.47585	-4.2408	0
1.0200	-80.7364	-11.7951	0.125095	-5.15646	0
1.0207	-84.3976	-16.6712	-0.187642	-4.85299	0
1.0213	-91.4202	-20.6468	-0.187642	-4.54689	0
1.0220	-94.1662	-23.6999	-2.9308	-3.63124	0
1.0227	-92.951	-26.138	-2.32319	-2.71558	0
1.0233	-92.3356	-22.7774	-1.09905	-3.02167	0
1.0240	-93.8663	-17.2862	-3.8422	-2.4121	0
1.0247	-94.1662	-15.7487	-5.98669	-1.79992	0
1.0253	-91.7201	-14.5406	-5.98669	-1.79992	0
1.0260	-88.3745	-8.74196	-5.67395	-1.79992	0
1.0267	-85.9284	-3.84383	-5.06635	-1.49645	0
1.0273	-81.3519	-2.02075	-6.29049	-0.580789	0
1.0280	-76.1599	-1.09824	-8.12224	0.64096	0
1.0287	-76.4597	-2.63577	-6.59429	1.25053	0
1.0293	-76.1599	-3.84383	-5.37015	-0.274697	0
1.0300	-72.1988	-3.55828	-5.67395	-0.580789	0
1.0307	-72.4986	-4.45884	-3.8422	1.25053	0
1.0313	-74.3293	-5.07385	-3.2346	0.64096	0
1.0320	-73.1141	-0.505188	-7.5057	-2.10601	0
1.0327	-76.1599	1.64735	-6.59429	-2.71558	0
1.0333	-82.2672	-5.07385	-2.01939	-1.19036	0
1.0340	-81.9516	-8.43445	-4.15494	-2.4121	0
1.0347	-81.0362	-2.63577	-8.12224	-5.46255	0
1.0353	-84.0978	-1.71325	-6.29049	-5.15646	0
1.0360	-85.0131	-7.51193	-4.76255	-3.02167	0
1.0367	-82.8669	-8.74196	-8.72984	-4.54689	0
1.0373	-81.3519	-6.30387	-11.473	-6.98778	0
1.0380	-79.5213	-7.20443	-8.72984	-4.85299	0
1.0387	-74.0294	-7.51193	-6.59429	-3.63124	0
1.0393	-67.0068	-6.30387	-6.59429	-6.37821	0
1.0400	-64.8763	-7.81944	-4.45874	-6.07212	0
1.0407	-67.0068	-8.43445	-3.5384	-3.63124	0
1.0413	-66.707	-6.89692	-7.2019	-5.15646	0
1.0420	-65.476	-6.61138	-4.76255	-5.15646	0
1.0427	-62.4303	-7.20443	2.56445	-3.32515	0
1.0433	-52.3619	-3.55828	0.125095	-4.2408	0
1.0440	-43.8085	0.109824	-7.5057	-3.32515	0
1.0447	-44.1241	-1.40574	-6.29049	0.031394	0
1.0453	-42.5933	-3.55828	-3.8422	-1.19036	0
1.0460	-33.1247	-0.197682	-7.5057	-2.4121	0
1.0467	-27.0331	2.85541	-7.2019	0.031394	0
1.0473	-23.6717	0.724836	-5.06635	0.64096	0
1.0480	-17.5644	0.41733	-7.5057	1.25053	0
1.0487	-11.1573	2.85541	-7.5057	3.38793	0
1.0493	-6.2809	-1.71325	-5.67395	3.08184	0
1.0500	-1.38874	-5.68886	-6.59429	1.86271	0
1.0507	4.1031	-2.02075	-6.59429	3.08184	0
1.0513	9.2951	-0.197682	-4.15494	2.77837	0
1.0520	12.041	-3.55828	-3.8422	0.334869	0
1.0527	15.7023	-2.94327	-5.98669	1.25053	0
1.0533	26.3861	-1.09824	-4.76255	4.30359	0
1.0540	36.7543	-2.32826	-1.40285	5.52272	0
1.0547	41.3309	0.109824	-0.795247	4.91316	0
1.0553	48.3535	4.70045	-2.9308	4.30359	0
1.0560	56.2914	2.2404	-4.45874	3.9975	0
1.0567	55.3761	-3.25078	-4.15494	3.69141	0
1.0573	52.6302	-4.15133	-2.9308	4.60707	0
1.0580	53.8453	-4.15133	-0.491445	4.60707	0
1.0587	52.93	-7.20443	-2.01939	2.77837	0
1.0593	50.4839	-9.04946	-5.67395	3.38793	0
1.0600	50.4839	-9.04946	-3.8422	6.74447	0
1.0607	48.6533	-9.95002	-0.491445	5.82882	0
1.0613	45.9074	-9.04946	-3.8422	3.08184	0
1.0620	46.8227	-8.12694	-6.59429	5.21925	0
1.0627	46.2072	-10.8725	-4.76255	7.05056	0
1.0633	40.4155	-12.3881	-5.67395	5.82882	0
1.0640	33.0931	-10.8725	-7.5057	4.91316	0
1.0647	28.5166	-10.8725	-4.45874	6.13491	0
1.0653	28.5166	-9.35697	-4.45874	6.13491	0
1.0660	28.8164	-5.99637	-6.59429	7.05056	0
1.0667	26.3861	-8.43445	-4.15494	9.79492	0
1.0673	26.6859	-12.6956	-3.8422	10.4071	0
1.0680	25.7706	-9.35697	-8.12224	7.35404	0
1.0687	16.3019	-7.20443	-7.5057	6.74447	0
1.0693	6.54918	-9.64251	-3.5384	9.79492	0
1.0700	1.95686	-8.12694	-4.76255	9.49145	0
1.0707	-3.21936	-5.07385	-5.67395	5.82882	0
1.0713	-6.2809	-5.07385	-3.8422	7.35404	0
1.0720	-3.83482	-3.84383	-5.37015	10.7106	0
1.0727	-4.75013	-3.25078	-5.98669	10.7106	0
1.0733	-8.7112	-6.30387	-2.62699	12.5419	0
1.0740	-9.02682	-6.89692	-3.2346	14.9854	0
1.0747	-9.02682	-3.84383	-6.59429	12.2384	0
1.0753	-11.1573	-2.94327	-3.8422	9.79492	0
1.0760	-10.242	-3.25078	1.3403	11.3228	0
1.0767	-8.7112	-2.02075	-0.187642	11.3228	0
1.0773	-9.02682	-1.71325	-3.8422	9.49145	0
1.0780	-6.58074	-1.71325	-1.09905	10.4071	0
1.0787	-2.00421	0.109824	2.86825	10.7106	0
1.0793	1.04156	4.39294	0.125095	8.2697	0
1.0800	-0.473435	5.90851	-4.76255	5.52272	0
1.0807	-7.19621	3.77793	-2.32319	5.52272	0
1.0813	-14.8185	3.77793	0.428897	6.13491	0
1.0820	-16.949	8.03909	-1.40285	6.43838	0
1.0827	-16.3493	11.3997	-0.187642	6.74447	0
1.0833	-19.0952	15.3753	3.47585	5.52272	0
1.0840	-24.587	19.944	2.56445	2.77837	0
1.0847	-27.333	20.2515	1.3403	3.38793	0
1.0853	-27.6328	20.8665	3.77966	5.21925	0
1.0860	-28.2483	25.1276	5.6114	3.69141	0
1.0867	-26.1178	28.4882	5.3076	4.60707	0
1.0873	-21.8411	30.6408	5.3076	7.35404	0
1.0880	-19.0952	34.5944	5.91521	4.60707	0
1.0887	-17.2646	35.8245	5.3076	2.16618	0
1.0893	-15.434	36.4395	5.0038	4.30359	0
1.0900	-13.9032	41.3156	7.13935	2.77837	0
1.0907	-8.11152	43.1387	10.499	-0.274697	0
1.0913	2.27249	43.1387	8.9711	0.64096	0
1.0920	6.54918	46.8068	7.74695	-1.19036	0
1.0927	3.80326	47.7293	10.499	-5.15646	0
1.0933	2.27249	42.2381	11.4104	-3.32515	0
1.0940	2.87217	42.5237	9.8825	-1.19036	0
1.0947	5.31825	47.4218	10.1952	-2.4121	0
1.0953	11.1257	44.0612	10.1952	-1.79992	0
1.0960	17.2172	37.955	8.9711	-0.884264	0
1.0967	19.3635	40.7006	8.05969	-1.79992	0
1.0973	22.7091	44.0612	4.3962	-2.10601	0
1.0980	28.8164	39.4706	0.732699	-2.4121	0
1.0987	32.4776	37.955	3.47585	-4.54689	0
1.0993	32.7932	43.1387	5.0038	-4.2408	0
1.1000	34.9237	43.1387	1.64411	-2.71558	0
1.1007	37.6696	41.3156	0.732699	-3.63124	0
1.1013	37.6696	43.7537	1.64411	-5.15646	0
1.1020	44.6922	43.1387	0.125095	-5.15646	0
1.1027	61.7832	41.6231	0.732699	-6.07212	0
1.1033	73.3824	47.4218	0.732699	-6.07212	0
1.1040	71.2362	49.5524	-2.32319	-5.46255	0
1.1047	65.7443	42.2381	-1.70665	-7.29387	0
1.1053	67.8748	41.3156	1.64411	-9.12518	0
1.1060	77.9589	46.8068	0.125095	-9.73475	0
1.1067	84.0505	44.6762	-2.62699	-10.0408	0
1.1073	75.213	40.3931	-2.01939	-10.0408	0
1.1080	62.3829	42.8312	-1.09905	-10.0408	0
1.1087	61.1678	44.3687	0.732699	-11.5661	0
1.1093	63.6138	42.5237	3.17205	-12.1756	0
1.1100	58.4218	43.1387	2.86825	-11.5661	0
1.1107	52.6302	44.9837	2.56445	-12.1756	0
1.1113	50.7995	45.8843	5.0038	-11.5661	0
1.1120	46.8227	47.7293	6.22794	-12.4817	0
1.1127	41.9463	49.5524	8.05969	-17.06	0
1.1133	39.5002	49.8599	9.2749	-18.2791	0
1.1140	33.0931	49.5524	8.9711	-14.9226	0
1.1147	25.1552	49.2449	9.8825	-13.3974	0
1.1153	24.5397	49.5524	10.8028	-13.7035	0
1.1160	23.94	49.2449	7.13935	-15.2287	0
1.1167	16.9174	45.2693	4.3962	-19.807	0
1.1173	12.041	40.7006	6.22794	-19.807	0
1.1180	10.2104	38.57	7.13935	-16.7539	0
1.1187	5.63387	40.3931	5.6114	-19.5009	0
1.1193	3.80326	42.2381	4.3962	-21.6357	0
1.1200	2.87217	40.7006	3.77966	-18.8913	0
1.1207	-4.75013	38.57	4.3962	-20.4166	0
1.1213	-11.1573	38.57	2.56445	-22.5513	0
1.1220	-11.7727	36.725	-1.70665	-17.9757	0
1.1227	-16.0337	34.9019	-1.40285	-16.4478	0
1.1233	-21.8411	38.57	0.125095	-20.4166	0
1.1240	-20.0105	41.3156	-2.01939	-19.807	0
1.1247	-20.0105	39.1851	-1.09905	-18.5852	0
1.1253	-30.0789	38.57	0.125095	-21.0261	0
1.1260	-42.8932	38.57	-3.5384	-19.1948	0
1.1267	-49.0005	36.132	-4.76255	-15.2287	0
1.1273	-45.6391	36.725	-2.9308	-18.8913	0
1.1280	-41.3782	38.57	-6.59429	-23.467	0
1.1287	-41.9779	34.5944	-7.8095	-21.6357	0
1.1293	-41.3782	32.1563	-3.2346	-20.4166	0
1.1300	-38.0168	35.8245	-3.2346	-23.1635	0
1.1307	-36.486	40.0856	-5.67395	-23.467	0
1.1313	-32.8248	41.6231	-4.76255	-21.9418	0
1.1320	-28.8637	41.3156	-6.29049	-23.1635	0
1.1327	-29.1636	41.3156	-6.59429	-20.7226	0
1.1333	-28.2483	41.3156	-3.8422	-16.4478	0
1.1340	-25.8022	37.955	-3.8422	-19.1948	0
1.1347	-24.8869	34.9019	-4.76255	-24.3827	0
1.1353	-22.4566	37.34	-3.2346	-21.9418	0
1.1360	-18.7796	38.8775	-3.8422	-18.8913	0
1.1367	-18.1799	37.6475	-5.06635	-21.6357	0
1.1373	-15.1184	37.6475	-4.76255	-22.2479	0
1.1380	-12.0726	35.2094	-4.76255	-20.1105	0
1.1387	-13.9032	31.5413	-2.32319	-21.0261	0
1.1393	-13.2877	33.9794	-1.09905	-21.3322	0
1.1400	-8.41136	35.2094	-4.45874	-19.807	0
1.1407	-10.242	30.0258	-6.29049	-21.3322	0
1.1413	-17.5644	27.8952	-5.67395	-21.6357	0
1.1420	-21.8411	30.9263	-6.8981	-17.9757	0
1.1427	-22.7564	30.3333	-7.2019	-17.3635	0
1.1433	-22.7564	30.3333	-5.06635	-18.2791	0
1.1440	-20.626	31.2338	-3.8422	-15.2287	0
1.1447	-18.1799	29.1032	-2.62699	-12.4817	0
1.1453	-21.8411	28.1807	-1.40285	-13.3974	0
1.1460	-27.333	30.9263	-0.795247	-13.3974	0
1.1467	-28.8637	28.7957	0.428897	-10.6504	0
1.1473	-29.1636	22.9971	-0.187642	-7.90343	0
1.1480	-33.4403	22.9971	-2.32319	-7.29387	0
1.1487	-34.3556	24.2271	-1.70665	-7.90343	0
1.1493	-31.9095	22.9971	1.64411	-6.6843	0
1.1500	-32.8248	22.6896	2.86825	-4.2408	0
1.1507	-30.0789	24.2271	2.56445	-4.54689	0
1.1513	-21.5413	25.7426	-0.187642	-6.37821	0
1.1520	-22.4566	25.7426	-2.62699	-6.98778	0
1.1527	-28.2483	22.0965	0.125095	-4.85299	0
1.1533	-23.0563	17.1984	2.56445	-1.79992	0
1.1540	-13.6034	16.8909	-0.187642	0.334869	0
1.1547	-12.6881	16.5834	-2.32319	-0.274697	0
1.1553	-14.203	12.9372	-1.40285	-0.274697	0
1.1560	-13.2877	12.0147	-1.40285	1.55662	0
1.1567	-13.2877	15.0678	-2.32319	0.334869	0
1.1573	-14.5187	13.8378	-2.9308	-2.71558	0
1.1580	-16.949	10.7847	-3.2346	-1.49645	0
1.1587	-20.9258	11.3997	-2.9308	1.25053	0
1.1593	-23.6717	12.9372	-3.2346	0.334869	0
1.1600	-26.4177	13.2447	-5.06635	0.64096	0
1.1607	-30.3787	15.0678	-4.76255	2.77837	0
1.1613	-33.4403	16.5834	-2.01939	2.16618	0
1.1620	-34.9553	16.2978	0.125095	1.86271	0
1.1627	-34.3556	19.6365	1.64411	1.86271	0
1.1633	-32.8248	26.6652	-0.491445	-2.71558	0
1.1640	-35.8706	27.5877	-4.45874	-5.46255	0
1.1647	-40.4471	22.9971	-3.8422	-1.49645	0
1.1653	-41.3782	20.559	-0.187642	0.031394	0
1.1660	-41.0626	20.2515	1.0365	-0.580789	0
1.1667	-42.2935	18.4284	-0.187642	0.64096	0
1.1673	-44.424	17.5059	-0.491445	0.334869	0
1.1680	-45.3393	16.5834	-0.187642	-0.274697	0
1.1687	-44.7238	11.3997	-0.187642	3.38793	0
1.1693	-45.0394	6.83103	-0.491445	5.52272	0
1.1700	-47.4697	5.90851	-0.491445	3.08184	0
1.1707	-49.3003	5.2935	0.732699	2.16618	0
1.1713	-49.9158	5.2935	-0.491445	3.08184	0
1.1720	-52.0463	5.601	-3.8422	3.69141	0
1.1727	-51.131	4.08544	-2.01939	3.9975	0
1.1733	-49.3003	4.39294	0.732699	4.30359	0
1.1740	-52.0463	7.13853	0.732699	7.66013	0
1.1747	-53.2772	8.34659	3.47585	13.1541	0
1.1753	-44.424	10.7847	6.22794	14.0697	0
1.1760	-38.6165	13.5303	3.17205	12.5419	0
1.1767	-42.8932	13.2447	0.732699	12.2384	0
1.1773	-43.8085	12.9372	2.56445	10.4071	0
1.1780	-39.5318	12.9372	2.86825	10.101	0
1.1787	-38.6165	13.2447	2.56445	13.4576	0
1.1793	-36.7859	16.2978	2.56445	12.848	0
1.1800	-31.294	19.0434	0.125095	9.79492	0
1.1807	-30.0789	17.5059	-1.40285	10.7106	0
1.1813	-29.779	16.2978	-1.40285	12.2384	0
1.1820	-24.2872	15.6828	-2.32319	14.0697	0
1.1827	-18.1799	15.3753	-2.62699	15.8984	0
1.1833	-15.7338	15.9903	-3.8422	13.1541	0
1.1840	-15.7338	13.5303	-7.5057	12.2384	0
1.1847	-13.6034	10.7847	-10.2578	16.2045	0
1.1853	-9.02682	14.1453	-11.473	14.9854	0
1.1860	-5.04997	15.0678	-13.0009	12.5419	0
1.1867	-0.173593	8.34659	-13.0009	17.7297	0
1.1873	10.2104	6.52352	-13.6085	18.6454	0
1.1880	15.7023	8.03909	-15.1365	13.7636	0
1.1887	9.2951	2.2404	-13.9213	14.9854	0
1.1893	4.71857	-0.505188	-11.473	17.4263	0
1.1900	8.3798	4.70045	-11.1692	14.3732	0
1.1907	9.89479	6.52352	-10.2578	14.0697	0
1.1913	9.59494	6.52352	-8.42604	16.5106	0
1.1920	9.2951	9.88412	-8.42604	17.7297	0
1.1927	7.46449	8.6541	-8.12224	20.1732	0
1.1933	8.3798	3.77793	-6.59429	21.3924	0
1.1940	11.1257	4.98599	-5.98669	18.6454	0
1.1947	11.1257	6.52352	-5.67395	18.3419	0
1.1953	11.7254	2.54791	-4.45874	20.4767	0
1.1960	14.7869	0.109824	-2.9308	21.3924	0
1.1967	17.2172	2.54791	-2.01939	19.5611	0
1.1973	20.8785	2.2404	-1.70665	17.7297	0
1.1980	23.0247	1.33985	0.428897	21.0889	0
1.1987	22.7091	4.70045	2.56445	24.1394	0
1.1993	27.6012	8.34659	0.732699	21.0889	0
1.2000	34.9237	6.52352	-2.01939	18.9515	0
1.2007	33.0931	3.47043	-1.09905	21.3924	0
1.2013	27.6012	3.16292	0.125095	22.0019	0
1.2020	28.8164	1.33985	-0.491445	20.1732	0
1.2027	31.8779	-0.505188	-1.09905	20.1732	0
1.2033	33.0931	1.64735	-1.70665	19.8672	0
1.2040	34.0084	2.2404	-2.01939	19.5611	0
1.2047	34.0084	-1.09824	0.125095	18.6454	0
1.2053	35.5392	-2.63577	0.732699	14.9854	0
1.2060	38.8848	-3.25078	-2.01939	14.0697	0
1.2067	41.3309	-6.89692	-1.40285	15.8984	0
1.2073	43.4613	-10.8725	0.732699	13.7636	0
1.2080	45.6075	-13.0031	0.125095	10.7106	0
1.2087	47.738	-15.4412	-1.09905	12.5419	0
1.2093	50.7995	-16.3637	-0.795247	13.4576	0
1.2100	55.0605	-14.8481	0.732699	11.6262	0
1.2107	60.2525	-13.6181	3.47585	11.9323	0
1.2113	68.4902	-12.6956	0.428897	11.3228	0
1.2120	71.5518	-11.18	-6.29049	8.57579	0
1.2127	65.7443	-13.6181	-3.8422	10.101	0
1.2133	61.1678	-18.4943	2.56445	12.5419	0
1.2140	61.7832	-18.8018	1.64411	10.101	0
1.2147	61.7832	-16.0562	-0.795247	7.66013	0
1.2153	62.6985	-16.3637	0.732699	7.66013	0
1.2160	63.6138	-18.4943	-0.187642	5.82882	0
1.2167	60.5523	-17.2862	-2.9308	4.30359	0
1.2173	58.7217	-16.3637	-2.32319	5.82882	0
1.2180	59.9526	-17.2862	-2.01939	6.74447	0
1.2187	58.7217	-14.5406	-2.9308	5.82882	0
1.2193	55.6759	-12.3881	-2.01939	4.30359	0
1.2200	54.4608	-14.8481	-1.40285	3.08184	0
1.2207	54.1452	-15.4412	-2.9308	1.86271	0
1.2213	55.9758	-13.9256	-5.67395	2.16618	0
1.2220	57.8064	-15.4412	-4.45874	3.69141	0
1.2227	59.637	-15.1557	-0.795247	3.38793	0
1.2233	66.0442	-10.565	-1.40285	0.334869	0
1.2240	68.8059	-11.4875	-5.06635	-2.4121	0
1.2247	60.8679	-16.9787	-5.06635	-1.79992	0
1.2253	57.5065	-18.4943	-4.45874	-2.10601	0
1.2260	62.3829	-20.0318	-5.37015	-3.02167	0
1.2267	62.6985	-23.9855	-5.06635	-2.4121	0
1.2273	59.637	-24.908	-4.15494	-5.15646	0
1.2280	59.9526	-24.908	-2.9308	-9.12518	0
1.2287	57.8064	-27.9611	-1.40285	-6.98778	0
1.2293	50.4839	-25.523	-2.32319	-3.32515	0
1.2300	40.7154	-19.7243	-2.32319	-5.76864	0
1.2307	32.1778	-20.0318	0.428897	-7.90343	0
1.2313	27.3014	-21.8549	0.732699	-6.37821	0
1.2320	25.1552	-20.0318	0.732699	-6.98778	0
1.2327	27.3014	-20.6468	4.09239	-6.37821	0
1.2333	30.0473	-23.6999	3.47585	-2.71558	0
1.2340	25.7706	-23.6999	2.56445	-2.10601	0
1.2347	24.2399	-20.3393	5.3076	-4.2408	0
1.2353	35.5392	-16.9787	4.3962	-5.76864	0
1.2360	41.6307	-15.7487	1.0365	-7.90343	0
1.2367	34.0084	-17.9012	3.47585	-8.81909	0
1.2373	32.7932	-18.4943	5.6114	-6.07212	0
1.2380	40.1157	-15.1557	2.56445	-5.15646	0
1.2387	39.2004	-13.9256	1.64411	-7.29387	0
1.2393	34.0084	-17.2862	2.56445	-7.90343	0
1.2400	34.0084	-19.7243	2.56445	-5.46255	0
1.2407	34.6239	-17.5937	3.17205	-6.07212	0
1.2413	34.0084	-16.0562	3.17205	-8.81909	0
1.2420	34.0084	-17.2862	2.56445	-9.73475	0
1.2427	33.0931	-17.5937	3.47585	-9.73475	0
1.2433	31.5623	-15.1557	2.26065	-10.6504	0
1.2440	29.7317	-13.6181	1.0365	-9.73475	0
1.2447	27.9011	-11.7951	2.86825	-9.12518	0
1.2453	27.3014	-9.95002	2.56445	-10.6504	0
1.2460	24.5397	-10.8725	1.64411	-8.81909	0
1.2467	22.7091	-10.565	4.09239	-4.85299	0
1.2473	28.5166	-6.30387	2.86825	-6.07212	0
1.2480	33.0931	-4.45884	-1.40285	-8.20953	0
1.2487	27.3014	-6.61138	-1.09905	-6.6843	0
1.2493	21.4939	-9.04946	1.64411	-7.59996	0
1.2500	20.5786	-9.04946	2.56445	-11.26	0
1.2507	18.1326	-6.89692	4.7	-10.9565	0
1.2513	17.2172	-5.68886	7.13935	-8.81909	0
1.2520	19.0479	-5.99637	7.13935	-9.73475	0
1.2527	18.748	-3.55828	6.53175	-11.5661	0
1.2533	18.4482	-2.63577	7.13935	-10.0408	0
1.2540	19.6633	-6.89692	8.9711	-7.29387	0
1.2547	17.5329	-9.64251	11.7143	-6.6843	0
1.2553	13.8716	-8.74196	13.8498	-6.07212	0
1.2560	13.2562	-9.95002	13.8498	-4.2408	0
1.2567	14.1715	-10.2575	13.2422	-6.07212	0
1.2573	14.7869	-10.565	12.6346	-9.73475	0
1.2580	12.041	-15.7487	14.1625	-4.85299	0
1.2587	11.7254	-20.0318	16.2981	0.64096	0
1.2593	19.9632	-17.5937	13.2422	-3.02167	0
1.2600	25.1552	-16.3637	8.6673	-6.07212	0
1.2607	18.748	-20.9543	9.5787	-4.2408	0
1.2613	11.7254	-24.908	11.7143	-5.15646	0
1.2620	9.89479	-25.523	11.1066	-5.76864	0
1.2627	6.54918	-23.9855	10.8028	-3.63124	0
1.2633	2.57233	-21.2399	10.8028	-4.2408	0
1.2640	-1.0889	-20.0318	9.2749	-3.02167	0
1.2647	-6.88059	-19.4168	8.6673	0.64096	0
1.2653	-12.3724	-17.9012	8.9711	0.031394	0
1.2660	-16.949	-16.3637	8.9711	-1.49645	0
1.2667	-20.0105	-17.2862	10.1952	1.25053	0
1.2673	-19.0952	-17.2862	9.8825	0.947052	0
1.2680	-19.0952	-14.5406	7.13935	-2.10601	0
1.2687	-20.3104	-12.3881	6.53175	-0.580789	0
1.2693	-17.5644	-14.8481	7.74695	1.86271	0
1.2700	-14.203	-19.1093	7.44315	0.334869	0
1.2707	-11.1573	-19.7243	8.05969	-0.580789	0
1.2713	-2.61967	-16.3637	9.5787	0.031394	0
1.2720	1.65702	-15.7487	8.05969	0.334869	0
1.2727	-5.36559	-21.2399	6.83555	1.86271	0
1.2733	-11.4571	-24.908	8.05969	3.08184	0
1.2740	-10.5418	-20.6468	8.05969	1.86271	0
1.2747	-7.49605	-14.5406	8.05969	0.334869	0
1.2753	-4.45029	-13.6181	8.05969	1.86271	0
1.2760	-4.75013	-13.6181	4.7	3.38793	0
1.2767	-9.02682	-9.95002	2.56445	1.86271	0
1.2773	-10.5418	-7.20443	3.47585	0.334869	0
1.2780	-8.41136	-9.04946	2.56445	2.16618	0
1.2787	-4.45029	-11.7951	-0.187642	3.69141	0
1.2793	1.04156	-11.7951	0.125095	3.08184	0
1.2800	0.741714	-10.2575	2.56445	4.30359	0
1.2807	-2.00421	-8.43445	2.56445	6.74447	0
1.2813	1.95686	-8.74196	-0.187642	6.43838	0
1.2820	4.71857	-11.18	-2.01939	6.74447	0
1.2827	2.27249	-11.18	-2.01939	8.88188	0
1.2833	4.71857	-9.04946	-2.32319	8.57579	0
1.2840	8.67964	-10.8725	-4.45874	6.43838	0
1.2847	4.71857	-14.5406	-5.37015	5.21925	0
1.2853	-0.789058	-15.4412	-4.45874	4.60707	0
1.2860	-1.0889	-16.9787	-4.45874	6.43838	0
1.2867	1.35718	-20.0318	-3.8422	8.57579	0
1.2873	3.18779	-19.1093	-2.9308	6.74447	0
1.2880	2.57233	-18.4943	-4.15494	5.82882	0
1.2887	0.126249	-20.6468	-5.06635	9.18536	0
1.2893	-1.70437	-20.3393	-2.9308	8.57579	0
1.2900	-3.83482	-19.7243	-2.9308	6.43838	0
1.2907	-4.75013	-22.7774	-4.76255	7.96622	0
1.2913	-3.53498	-25.2155	-3.8422	7.66013	0
1.2920	-4.13466	-24.293	-2.01939	4.91316	0
1.2927	-6.58074	-22.4699	-2.01939	6.74447	0
1.2933	-6.88059	-18.4943	-3.2346	10.4071	0
1.2940	-7.19621	-13.6181	-3.5384	10.4071	0
1.2947	-7.79589	-12.1026	-2.32319	8.88188	0
1.2953	-3.83482	-12.3881	-2.9308	8.88188	0
1.2960	-1.0889	-11.18	-5.98669	9.49145	0
1.2967	-5.36559	-10.2575	-5.98669	9.18536	0
1.2973	-10.8574	-11.7951	-2.62699	7.96622	0
1.2980	-11.7727	-13.6181	-3.2346	8.57579	0
1.2987	-10.5418	-13.3106	-6.8981	11.0167	0
1.2993	-10.8574	-10.565	-6.59429	9.79492	0
1.3000	-9.94213	-9.04946	-4.76255	7.66013	0
1.3007	-7.49605	-9.95002	-4.45874	9.18536	0
1.3013	-5.66544	-10.8725	-4.45874	12.848	0
1.3020	-4.45029	-12.6956	-5.67395	12.5419	0
1.3027	-2.61967	-14.8481	-7.8095	8.57579	0
1.3033	-0.789058	-13.6181	-7.8095	5.82882	0
1.3040	1.65702	-11.4875	-5.67395	8.57579	0
1.3047	3.80326	-12.6956	-6.29049	8.88188	0
1.3053	1.35718	-12.1026	-8.42604	6.43838	0
1.3060	-5.04997	-10.8725	-7.5057	8.57579	0
1.3067	-6.2809	-11.18	-5.98669	13.1541	0
1.3073	0.126249	-9.35697	-7.5057	9.18536	0
1.3080	2.87217	-9.64251	-9.33745	3.9975	0
1.3087	-2.61967	-14.5406	-8.12224	6.43838	0
1.3093	-7.19621	-16.3637	-7.8095	9.79492	0
1.3100	-4.75013	-16.3637	-8.12224	8.57579	0
1.3107	-2.91951	-19.4168	-5.37015	6.43838	0
1.3113	-3.53498	-19.7243	-4.76255	5.82882	0
1.3120	-2.61967	-17.5937	-6.59429	4.91316	0
1.3127	-0.789058	-19.4168	-5.67395	3.9975	0
1.3133	0.126249	-19.1093	-5.37015	3.08184	0
1.3140	-0.473435	-15.4412	-8.42604	3.69141	0
1.3147	-2.30405	-15.4412	-8.12224	5.82882	0
1.3153	0.126249	-17.2862	-6.59429	7.66013	0
1.3160	6.54918	-17.2862	-7.5057	5.82882	0
1.3167	7.46449	-17.5937	-8.42604	3.69141	0
1.3173	3.18779	-15.4412	-9.64125	4.60707	0
1.3180	0.441872	-11.7951	-11.1692	6.13491	0
1.3187	-0.473435	-8.12694	-9.64125	5.52272	0
1.3193	1.95686	-4.76634	-9.33745	4.91316	0
1.3200	6.84902	-5.38136	-13.0009	3.9975	0
1.3207	5.01841	-8.12694	-12.3933	1.86271	0
1.3213	-0.789058	-6.61138	-10.2578	1.86271	0
1.3220	-0.789058	-5.68886	-12.0895	3.9975	0
1.3227	2.87217	-9.04946	-14.8327	4.30359	0
1.3233	4.1031	-8.12694	-16.6644	3.08184	0
1.3240	3.48764	-5.99637	-18.4962	3.08184	0
1.3247	-1.38874	-9.04946	-18.4962	2.47228	0
1.3253	-9.94213	-8.12694	-16.9682	1.86271	0
1.3260	-16.6491	-4.15133	-15.1365	2.16618	0
1.3267	-17.2646	-5.68886	-15.7441	2.16618	0
1.3273	-12.3724	-8.12694	-19.4076	2.77837	0
1.3280	-5.04997	-5.68886	-18.8	3.08184	0
1.3287	-2.30405	-3.55828	-14.5289	2.77837	0
1.3293	-5.66544	-2.63577	-12.3933	1.55662	0
1.3300	-11.1573	-1.71325	-10.2578	1.25053	0
1.3307	-12.6881	-2.02075	-7.8095	2.16618	0
1.3313	-7.79589	-1.40574	-9.64125	3.08184	0
1.3320	-3.53498	-0.812694	-9.64125	0.64096	0
1.3327	-7.49605	-3.55828	-4.76255	-1.49645	0
[truncated: 38,752 more rows]
