# Supplementary material for: Identification of Haptic Based Guiding Using Hard Reins
Source: PLoS One. 2015 Jul 22;10(7):e0132020. doi: 10.1371/journal.pone.0132020 (PMC4511788; doi:10.1371/journal.pone.0132020)
Supplement: S4 File — (ZIP) [file pone.0132020.s004.zip › EMGData2/Subject13/T17/t17.txt]

0.0000	-12.6972	-18.1168	-4.35998	-2.61523	0
0.0007	-24.5974	-18.4219	-4.35998	-2.92103	0
0.0013	-31.3058	-19.3369	-1.31358	-2.00501	0
0.0020	-28.2616	-17.2018	-3.13956	-2.31081	0
0.0027	-28.2616	-14.7616	-3.447	-3.83706	0
0.0033	-27.6417	-15.6767	-1.00615	-3.53125	0
0.0040	-17.2691	-15.6767	-2.83213	-2.61523	0
0.0047	-6.28774	-12.9315	-5.58041	-4.44728	0
0.0053	-4.76008	-10.7892	-4.35998	-4.44728	0
0.0060	-10.8596	-10.1792	-3.13956	-2.61523	0
0.0067	-21.8521	-10.4842	-3.447	-2.92103	0
0.0073	-33.4423	-11.0943	-2.53401	-3.53125	0
0.0080	-43.516	-10.7892	-1.00615	-1.09037	0
0.0087	-50.8443	-9.26413	-0.391281	-2.00501	0
0.0093	-50.2244	-7.73903	-0.391281	-3.83706	0
0.0100	-42.5972	-8.95911	0.521707	0.741674	0
0.0107	-38.3242	-11.0943	1.13658	4.09858	0
0.0113	-37.1065	-8.95911	-1.31358	0.131453	0
0.0120	-37.7153	-6.21392	-3.447	-3.22545	0
0.0127	-44.7337	-8.34907	-2.22657	-1.70059	0
0.0133	-51.4532	-8.34907	-1.91914	-2.00501	0
0.0140	-52.062	-5.29886	-3.13956	-2.00501	0
0.0147	-53.5897	-8.34907	-0.391281	0.435872	0
0.0153	-52.3609	-9.56915	2.04957	1.65631	0
0.0160	-41.3795	-2.85869	0.214273	0.741674	0
0.0167	-31.6158	-0.418518	-0.698715	1.04609	0
0.0173	-23.9886	-2.55367	-0.698715	1.04609	0
0.0180	-12.0773	0.496546	-3.13956	0.435872	0
0.0187	-4.45012	1.72372	-3.447	1.96212	0
0.0193	-0.177119	-1.02856	-2.83213	2.87675	0
0.0200	10.1954	2.63879	-5.58041	1.35189	0
0.0207	16.295	6.90909	-6.49339	1.35189	0
0.0213	12.022	3.24883	-2.83213	1.65631	0
0.0220	5.92243	0.801567	-1.00615	1.65631	0
0.0227	-3.54239	5.38398	-3.75443	3.79278	0
0.0233	-21.8521	7.51913	-8.02125	5.01322	0
0.0240	-43.516	5.07896	-10.4621	2.87675	0
0.0247	-63.9622	4.77394	-8.93424	1.35189	0
0.0253	-76.1724	7.21411	-5.88784	2.87675	0
0.0260	-75.8624	8.43419	-4.35998	2.26653	0
0.0267	-70.6706	9.34926	-2.53401	1.04609	0
0.0273	-65.1799	9.65428	-1.6117	1.35189	0
0.0280	-57.5527	9.65428	-4.05255	2.87675	0
0.0287	-52.6709	11.4844	-5.58041	3.79278	0
0.0293	-48.3979	13.9246	-3.13956	4.7088	0
0.0300	-37.7153	15.4568	0.214273	3.79278	0
0.0307	-23.9886	16.9819	1.4347	2.87675	0
0.0313	-10.5607	20.0321	2.04957	4.09858	0
0.0320	-1.09593	22.4723	3.87554	5.62344	0
0.0327	5.92243	23.0823	5.71083	5.01322	0
0.0333	12.6419	24.6074	6.62382	4.7088	0
0.0340	13.2507	26.4375	6.62382	5.92924	0
0.0347	6.23239	27.3526	6.31639	6.53946	0
0.0353	5.00362	27.6576	1.74213	6.84527	0
0.0360	7.45008	29.1827	-1.91914	8.37013	0
0.0367	-0.487078	30.1049	1.13658	8.06571	0
0.0373	-14.2138	27.3526	2.96255	5.92924	0
0.0380	-22.151	24.6074	-1.00615	5.31902	0
0.0387	-23.0698	27.0476	-4.35998	6.53946	0
0.0393	-16.6603	29.1827	-3.75443	7.45549	0
0.0400	-12.9961	27.3526	-4.35998	7.45549	0
0.0407	-18.1879	27.9626	-5.58041	8.37013	0
0.0413	-22.7598	32.8501	-5.58041	9.28615	0
0.0420	-21.8521	35.5953	-5.88784	8.98035	0
0.0427	-23.6786	33.4601	-7.10826	8.06571	0
0.0433	-26.1251	30.4099	-8.63612	8.06571	0
0.0440	-24.2875	31.02	-6.19528	8.06571	0
0.0447	-20.6233	34.0702	-2.53401	6.53946	0
0.0453	-16.6603	35.9003	-3.75443	6.53946	0
0.0460	-12.9961	36.5103	-6.49339	8.98035	0
0.0467	-8.42424	37.7304	-5.27297	9.89637	0
0.0473	0.730617	39.8656	-6.19528	7.45549	0
0.0480	9.88547	41.3907	-8.02125	5.01322	0
0.0487	9.88547	39.5605	-5.27297	5.62344	0
0.0493	6.84123	36.5103	-2.83213	7.45549	0
0.0500	7.74897	38.3405	-3.447	9.59195	0
0.0507	12.022	41.0857	-0.698715	8.37013	0
0.0513	17.5237	39.2555	1.74213	5.31902	0
0.0520	21.1768	38.3405	0.521707	5.62344	0
0.0527	23.6233	41.0857	-0.0838458	8.37013	0
0.0533	24.841	40.7806	-0.0838458	7.45549	0
0.0540	22.4056	36.8154	-1.00615	6.84527	0
0.0547	19.9591	36.5103	-1.00615	9.28615	0
0.0553	25.7598	36.5103	-1.6117	9.28615	0
0.0560	36.7412	34.6802	-3.447	8.67593	0
0.0567	47.4237	34.6802	-4.66742	8.67593	0
0.0573	55.0509	36.2053	-6.49339	6.53946	0
0.0580	56.8885	37.4254	-4.97485	8.37013	0
0.0587	54.752	40.4756	0.521707	14.1693	0
0.0593	53.2244	42.9158	-0.0838458	13.8635	0
0.0600	41.933	42.9158	-6.19528	10.2022	0
0.0607	17.8226	40.7806	-6.49339	12.0328	0
0.0613	2.56823	38.3405	-4.05255	13.5591	0
0.0620	6.84123	38.3405	-4.66742	12.3373	0
0.0627	13.8596	42.0007	-5.58041	12.9489	0
0.0633	14.4684	43.2208	-5.88784	11.4226	0
0.0640	15.3872	42.0007	-8.02125	7.7599	0
0.0647	17.5237	44.448	-8.32869	9.28615	0
0.0653	14.4684	47.1932	-6.19528	12.0328	0
0.0660	10.8043	47.4982	-4.35998	9.28615	0
0.0667	13.8596	47.4982	-3.447	4.403	0
0.0673	19.6602	47.8032	-3.13956	3.48836	0
0.0680	23.0144	48.4133	-1.00615	6.23366	0
0.0687	24.841	51.1584	2.04957	7.14968	0
0.0693	23.9332	51.1584	0.829142	3.18256	0
0.0700	18.1326	48.4133	-0.0838458	1.35189	0
0.0707	9.88547	51.4635	5.4034	4.403	0
0.0713	-0.785967	56.6488	7.53681	4.7088	0
0.0720	-10.2508	56.3438	2.96255	2.57234	0
0.0727	-12.0773	53.9036	4.79785	3.48836	0
0.0733	-7.81539	52.0735	9.98697	4.09858	0
0.0740	-2.92247	50.5484	7.53681	3.18256	0
0.0747	4.09588	47.8032	6.62382	3.48836	0
0.0753	8.05893	43.8379	11.8129	2.87675	0
0.0760	-0.177119	40.7806	11.5055	1.04609	0
0.0767	-15.1326	41.0857	8.45911	1.04609	0
0.0773	-22.7598	40.1706	8.75723	1.96212	0
0.0780	-23.6786	37.1204	8.75723	3.18256	0
0.0787	-25.8151	35.2902	8.45911	4.7088	0
0.0793	-23.9886	34.3752	9.06467	3.79278	0
0.0800	-16.9702	32.8501	7.23869	2.87675	0
0.0807	-11.4685	31.935	6.01827	3.48836	0
0.0813	-8.42424	31.325	6.62382	3.48836	0
0.0820	-4.76008	28.2677	4.79785	2.87675	0
0.0827	-2.01473	26.7426	4.79785	4.403	0
0.0833	2.25827	28.5727	5.09596	3.79278	0
0.0840	7.74897	25.5225	1.13658	1.35189	0
0.0847	7.45008	18.202	0.829142	1.96212	0
0.0853	3.48704	16.6769	5.71083	3.79278	0
0.0860	3.78593	19.7271	4.79785	2.87675	0
0.0867	4.70473	17.2869	2.04957	2.26653	0
0.0873	4.39477	13.6196	4.49041	2.87675	0
0.0880	5.92243	15.1447	7.84424	3.48836	0
0.0887	7.45008	17.2869	7.84424	4.403	0
0.0893	8.97774	16.3718	6.62382	4.7088	0
0.0900	13.2507	15.1447	7.53681	4.09858	0
0.0907	15.6861	12.7045	11.5055	4.09858	0
0.0913	16.6049	12.0944	13.6482	4.09858	0
0.0920	21.7967	12.7045	13.3408	3.79278	0
0.0927	30.9516	11.7894	13.9464	4.09858	0
0.0933	40.7153	10.2643	12.7259	4.7088	0
0.0940	50.479	9.04423	9.98697	5.01322	0
0.0947	61.1615	7.21411	11.2074	6.53946	0
0.0953	72.4529	8.12917	11.5055	5.92924	0
0.0960	77.6447	6.90909	7.84424	3.18256	0
0.0967	71.5341	-0.723539	6.31639	3.48836	0
0.0973	62.0803	-3.46873	6.31639	4.403	0
0.0980	51.0879	0.801567	3.87554	2.87675	0
0.0987	28.8151	-1.94362	2.96255	4.09858	0
0.0993	0.431728	-8.04405	2.96255	7.45549	0
0.1000	-17.5791	-7.12898	0.214273	7.7599	0
0.1007	-23.9886	-7.43401	-0.698715	7.14968	0
0.1013	-23.0698	-11.0943	0.521707	4.7088	0
0.1020	-22.7598	-7.43401	-0.0838458	2.87675	0
0.1027	-34.66	-2.85869	-1.91914	6.53946	0
0.1033	-52.3609	-5.60388	-2.53401	8.67593	0
0.1040	-61.5158	-7.73903	-1.00615	4.7088	0
0.1047	-63.6523	-4.68881	-0.0838458	3.79278	0
0.1053	-63.6523	-2.24864	-2.53401	8.06571	0
0.1060	-60.608	-1.6386	-3.447	8.98035	0
0.1067	-56.0251	-0.113496	2.04957	10.2022	0
0.1073	-50.8443	0.496546	3.57742	12.0328	0
0.1080	-47.1802	-1.6386	-2.53401	8.37013	0
0.1087	-45.6525	-4.38379	-4.35998	5.62344	0
0.1093	-41.3795	-4.99384	0.829142	7.45549	0
0.1100	-36.4977	-3.16371	3.87554	6.53946	0
0.1107	-34.3611	-1.02856	3.57742	3.79278	0
0.1113	-28.8704	0.801567	4.79785	6.23366	0
0.1120	-20.6233	2.94381	6.62382	8.37013	0
0.1127	-17.2691	3.24883	4.18298	7.7599	0
0.1133	-15.7415	2.63879	2.04957	7.7599	0
0.1140	-12.6972	3.24883	3.26999	7.45549	0
0.1147	-10.2508	2.63879	4.79785	6.53946	0
0.1153	-5.97778	2.63879	2.96255	5.92924	0
0.1160	1.35053	5.07896	2.04957	4.7088	0
0.1167	9.27662	8.12917	2.357	3.79278	0
0.1173	16.9149	9.9593	2.357	5.31902	0
0.1180	22.7045	10.2643	3.87554	6.53946	0
0.1187	26.0697	8.43419	5.09596	6.23366	0
0.1193	30.9516	8.12917	1.74213	4.403	0
0.1200	30.0328	9.34926	-3.447	1.04609	0
0.1207	16.9149	7.21411	-2.83213	0.435872	0
0.1213	0.431728	3.55385	-0.698715	5.01322	0
0.1220	-11.1696	4.46892	-3.447	7.45549	0
0.1227	-21.2322	7.82415	-6.80083	3.79278	0
0.1233	-29.4793	9.34926	-5.58041	1.65631	0
0.1240	-32.2246	9.04423	-4.35998	3.79278	0
0.1247	-30.697	9.04423	-5.27297	3.48836	0
0.1253	-26.1251	9.9593	-4.66742	1.65631	0
0.1260	-20.9333	12.7045	-4.35998	3.79278	0
0.1267	-15.1326	12.0944	-5.27297	4.09858	0
0.1273	-5.36893	9.65428	-5.27297	-0.78457	0
0.1280	5.31358	8.12917	-4.97485	-2.00501	0
0.1287	15.3872	8.12917	-4.66742	1.65631	0
0.1293	26.6786	9.04423	-3.13956	1.65631	0
0.1300	32.7781	9.34926	-0.698715	0.131453	0
0.1307	30.6416	6.90909	0.214273	1.65631	0
0.1313	26.9775	6.29904	-0.698715	-2.61523	0
0.1320	15.3872	8.73921	-0.698715	-6.58236	0
0.1327	-3.84128	7.82415	0.521707	-1.09037	0
0.1333	-14.8337	4.46892	0.214273	1.96212	0
0.1340	-17.5791	5.38398	-0.391281	-4.7517	0
0.1347	-23.0698	7.82415	0.214273	-6.27794	0
0.1353	-25.8151	8.12917	1.13658	-1.70059	0
0.1360	-23.0698	9.04423	1.13658	-2.61523	0
0.1367	-21.8521	12.3995	1.4347	-5.0575	0
0.1373	-18.4868	14.8396	0.214273	-3.83706	0
0.1380	-12.9961	15.7618	-1.6117	-3.22545	0
0.1387	-12.3873	18.202	-1.6117	-3.22545	0
0.1393	-11.4685	22.1672	-1.6117	-3.83706	0
0.1400	-11.7784	22.4723	-2.53401	-6.27794	0
0.1407	-18.4868	20.6421	-3.13956	-5.36192	0
0.1413	-23.3687	22.7773	-4.05255	-3.22545	0
0.1420	-24.5974	26.4375	-2.53401	-4.44728	0
0.1427	-27.0328	26.4375	-1.6117	-4.14148	0
0.1433	-26.424	24.9124	-7.10826	-1.39479	0
0.1440	-23.0698	25.5225	-11.077	-3.53125	0
0.1447	-26.1251	25.8275	-8.63612	-5.36192	0
0.1453	-31.9147	23.9974	-7.10826	-3.83706	0
0.1460	-29.4793	23.0823	-6.19528	-5.66772	0
0.1467	-23.0698	25.5225	-2.22657	-8.1086	0
0.1473	-21.5421	25.5225	-1.31358	-6.27794	0
0.1480	-23.9886	22.1672	-3.13956	-6.58236	0
0.1487	-23.6786	21.8622	-1.6117	-9.32904	0
0.1493	-20.3244	21.8622	-0.0838458	-8.1086	0
0.1500	-19.4056	17.8969	-0.391281	-5.0575	0
0.1507	-20.9333	15.7618	1.4347	-5.36192	0
0.1513	-23.0698	14.5346	2.65512	-6.27794	0
0.1520	-26.424	11.4844	2.357	-6.27794	0
0.1527	-25.8151	12.0944	3.26999	-7.19396	0
0.1533	-19.4056	14.2296	3.26999	-8.4144	0
0.1540	-14.8337	10.5693	3.57742	-6.88816	0
0.1547	-14.8337	9.9593	6.62382	-4.14148	0
0.1553	-15.7415	13.6196	6.01827	-6.27794	0
0.1560	-18.7968	12.3995	0.829142	-9.02463	0
0.1567	-24.8963	9.04423	-1.6117	-7.19396	0
0.1573	-23.6786	9.9593	-0.391281	-8.1086	0
0.1580	-14.5238	9.65428	0.214273	-10.8553	0
0.1587	-6.89658	7.21411	-1.31358	-9.02463	0
0.1593	-2.01473	7.51913	-2.53401	-7.19396	0
0.1600	5.31358	9.04423	-2.83213	-9.63485	0
0.1607	12.022	9.65428	-3.13956	-9.02463	0
0.1613	16.6049	8.43419	-5.27297	-6.27794	0
0.1620	21.7967	6.90909	-8.02125	-7.19396	0
0.1627	25.4498	6.90909	-7.4157	-9.63485	0
0.1633	25.4498	7.82415	-5.58041	-8.4144	0
0.1640	24.841	7.51913	-5.27297	-7.49838	0
0.1647	23.6233	8.43419	-7.10826	-8.4144	0
0.1653	15.9961	9.04423	-6.80083	-8.1086	0
0.1660	4.39477	6.29904	-4.35998	-5.36192	0
0.1667	-5.05897	5.07896	-2.83213	-4.44728	0
0.1673	-11.1696	7.51913	-4.35998	-7.19396	0
0.1680	-15.7415	6.90909	-6.80083	-9.02463	0
0.1687	-17.878	3.85887	-7.10826	-8.1086	0
0.1693	-15.7415	3.24883	-5.27297	-6.88816	0
0.1700	-12.9961	2.02875	-2.53401	-8.4144	0
0.1707	-12.0773	-0.113496	0.521707	-10.2451	0
0.1713	-9.94082	-0.113496	1.13658	-10.8553	0
0.1720	-2.92247	-1.33358	0.829142	-10.5509	0
0.1727	2.56823	-4.07877	1.13658	-10.8553	0
0.1733	5.00362	-6.21392	1.13658	-11.7713	0
0.1740	8.97774	-9.26413	-0.698715	-11.7713	0
0.1747	10.8043	-12.3143	-1.91914	-10.8553	0
0.1753	11.7231	-13.5415	-1.91914	-10.8553	0
0.1760	20.2691	-15.9817	-3.447	-9.94065	0
0.1767	31.8593	-17.8118	-6.19528	-6.27794	0
0.1773	34.9146	-16.2867	-8.93424	-3.83706	0
0.1780	30.9516	-17.5068	-8.32869	-5.36192	0
0.1787	30.0328	-22.0821	-4.66742	-7.80418	0
0.1793	35.5235	-22.3871	-6.49339	-8.4144	0
0.1800	36.4423	-21.1671	-11.3844	-9.02463	0
0.1807	28.5051	-24.5223	-9.85654	-9.32904	0
0.1813	23.3133	-29.7147	-8.63612	-6.58236	0
0.1820	25.4498	-32.765	-11.6825	-5.36192	0
0.1827	26.0697	-32.765	-10.4621	-8.4144	0
0.1833	24.5421	-32.1549	-9.54911	-10.5509	0
0.1840	23.6233	-32.1549	-12.6048	-9.94065	0
0.1847	19.9591	-31.2398	-11.6825	-9.94065	0
0.1853	14.4684	-29.7147	-8.02125	-9.32904	0
0.1860	6.84123	-28.4947	-8.63612	-8.1086	0
0.1867	-1.09593	-26.0474	-5.88784	-6.58236	0
0.1873	2.56823	-24.2173	-0.698715	-5.36192	0
0.1880	15.3872	-24.5223	0.214273	-6.88816	0
0.1887	21.4868	-24.2173	2.04957	-10.8553	0
0.1893	21.7967	-24.2173	4.79785	-12.686	0
0.1900	23.6233	-25.7424	5.71083	-9.94065	0
0.1907	23.0144	-25.4374	8.45911	-7.49838	0
0.1913	22.7045	-23.9122	7.23869	-9.63485	0
0.1920	22.7045	-24.5223	0.521707	-11.7713	0
0.1927	15.0773	-25.7424	0.829142	-10.8553	0
0.1933	6.53127	-26.6574	4.18298	-9.94065	0
0.1940	5.92243	-27.2746	2.04957	-9.94065	0
0.1947	4.39477	-26.9696	1.13658	-8.71882	0
0.1953	1.04058	-29.1047	2.04957	-7.80418	0
0.1960	3.78593	-30.9348	0.214273	-7.80418	0
0.1967	5.31358	-28.7997	-0.698715	-7.19396	0
0.1973	0.730617	-27.5796	-1.00615	-7.19396	0
0.1980	-0.177119	-29.1047	-2.53401	-7.19396	0
0.1987	2.25827	-28.4947	-2.22657	-4.44728	0
0.1993	0.730617	-26.9696	-1.91914	-3.22545	0
0.2000	-2.62358	-27.2746	-4.66742	-6.27794	0
0.2007	-3.54239	-28.4947	-3.75443	-5.66772	0
0.2013	-1.70477	-30.0198	-1.6117	-2.61523	0
0.2020	1.64942	-29.4097	-1.91914	-3.22545	0
0.2027	8.66778	-25.4374	-1.91914	-3.83706	0
0.2033	23.0144	-22.9972	-2.22657	-2.92103	0
0.2040	37.66	-24.5223	-4.05255	-3.83706	0
0.2047	41.933	-25.7424	-2.83213	-6.27794	0
0.2053	37.97	-24.8273	0.829142	-6.88816	0
0.2060	34.6047	-23.6072	2.357	-5.66772	0
0.2067	34.6047	-23.6072	3.57742	-5.97214	0
0.2073	33.387	-22.9972	4.49041	-8.1086	0
0.2080	23.0144	-20.862	6.31639	-8.1086	0
0.2087	8.36889	-20.252	8.75723	-6.58236	0
0.2093	5.00362	-21.4721	8.75723	-7.80418	0
0.2100	6.84123	-21.7771	7.23869	-9.02463	0
0.2107	-1.40588	-22.0821	8.15168	-6.88816	0
0.2113	-10.8596	-23.9122	8.45911	-6.27794	0
0.2120	-13.9149	-25.7424	9.06467	-7.19396	0
0.2127	-22.4609	-26.9696	11.8129	-6.58236	0
0.2133	-32.8335	-26.9696	11.2074	-5.0575	0
0.2140	-33.1435	-25.4374	11.5055	-3.53125	0
0.2147	-25.8151	-24.8273	15.7817	-2.61523	0
0.2153	-16.3503	-22.6922	13.6482	-5.97214	0
0.2160	-11.4685	-19.3369	6.93126	-8.1086	0
0.2167	-17.5791	-19.6419	10.2851	-5.36192	0
0.2173	-26.7339	-20.252	13.9464	-3.53125	0
0.2180	-29.1693	-16.2867	10.2851	-4.44728	0
0.2187	-25.5052	-13.8465	9.3721	-3.22545	0
0.2193	-16.6603	-13.8465	11.2074	-1.39479	0
0.2200	-7.50543	-8.65409	6.62382	-2.61523	0
0.2207	-2.01473	-1.6386	5.09596	-2.92103	0
0.2213	4.39477	-0.113496	7.53681	-1.09037	0
0.2220	11.7231	1.72372	5.4034	-0.78457	0
0.2227	15.6861	7.51913	2.96255	-2.92103	0
0.2233	22.4056	9.9593	3.57742	-4.14148	0
0.2240	30.9516	8.12917	1.4347	-3.22545	0
0.2247	32.7781	9.9593	-0.391281	-1.70059	0
0.2253	27.2874	13.3145	1.13658	0.131453	0
0.2260	18.7414	12.7045	1.74213	-0.78457	0
0.2267	10.8043	10.5693	2.04957	-2.61523	0
0.2273	10.1954	11.7894	1.74213	-2.00501	0
0.2280	16.295	11.4844	0.521707	-1.09037	0
0.2287	19.6602	7.21411	2.04957	-1.70059	0
0.2293	23.9332	5.689	5.71083	-0.174349	0
0.2300	34.6047	8.12917	4.79785	1.96212	0
0.2307	42.8518	9.04423	1.4347	1.04609	0
0.2313	42.5418	8.73921	2.96255	1.35189	0
0.2320	34.6047	9.9593	6.93126	3.18256	0
0.2327	23.6233	13.0095	6.62382	4.7088	0
0.2333	17.2138	16.3718	3.26999	5.92924	0
0.2340	13.5496	17.2869	2.04957	7.7599	0
0.2347	6.84123	16.3718	2.96255	8.37013	0
0.2353	-0.785967	17.2869	0.521707	7.14968	0
0.2360	-4.76008	17.2869	-2.53401	6.23366	0
0.2367	-5.67889	9.9593	0.214273	8.06571	0
0.2373	2.56823	4.46892	2.65512	10.8124	0
0.2380	12.3319	5.689	2.04957	10.5066	0
0.2387	15.3872	5.38398	2.96255	9.89637	0
0.2393	20.8779	3.55385	2.96255	11.1168	0
0.2400	29.7228	5.99402	-0.698715	11.1168	0
0.2407	23.6233	5.99402	-4.35998	11.727	0
0.2413	5.61247	-0.723539	-5.88784	14.4737	0
0.2420	-8.42424	-4.68881	-7.71382	12.9489	0
0.2427	-23.0698	-4.68881	-9.54911	10.2022	0
0.2433	-38.933	-5.29886	-8.32869	12.9489	0
0.2440	-45.3425	-5.9089	-4.35998	15.3897	0
0.2447	-40.4607	-7.73903	-3.13956	11.727	0
0.2453	-31.6158	-13.2365	-5.88784	9.28615	0
0.2460	-27.3428	-15.9817	-5.27297	10.2022	0
0.2467	-25.5052	-15.0666	-1.31358	10.8124	0
0.2473	-16.6603	-17.5068	-0.391281	11.4226	0
0.2480	-9.94082	-21.7771	1.13658	11.4226	0
0.2487	-14.8337	-22.9972	4.49041	9.59195	0
0.2493	-15.4426	-23.3022	3.87554	9.89637	0
0.2500	-3.54239	-23.9122	4.79785	11.4226	0
0.2507	1.95938	-22.6922	11.2074	9.89637	0
0.2513	0.431728	-22.9972	13.9464	7.45549	0
0.2520	0.12177	-24.8273	11.5055	8.37013	0
0.2527	-6.58662	-25.7424	14.8687	10.2022	0
0.2533	-17.878	-27.5796	18.5299	8.37013	0
0.2540	-20.6233	-32.1549	17.0021	5.62344	0
0.2547	-17.5791	-33.985	17.3095	7.14968	0
0.2553	-13.605	-32.765	19.1355	8.67593	0
0.2560	-4.76008	-34.9001	17.6076	6.53946	0
0.2567	5.31358	-38.2553	15.1668	6.53946	0
0.2573	10.8043	-37.3403	12.7259	8.37013	0
0.2580	11.1142	-36.7302	9.06467	6.53946	0
0.2587	9.58658	-37.9503	8.45911	6.23366	0
0.2593	13.5496	-37.6453	8.75723	9.28615	0
0.2600	20.8779	-35.8152	6.31639	8.37013	0
0.2607	24.2321	-36.7302	5.09596	4.09858	0
0.2613	22.4056	-38.8654	6.31639	3.79278	0
0.2620	16.6049	-38.5604	6.62382	5.92924	0
0.2627	5.61247	-35.8152	7.53681	9.28615	0
0.2633	-3.54239	-33.375	8.45911	10.5066	0
0.2640	-8.42424	-32.1549	6.62382	6.23366	0
0.2647	-15.1326	-30.3248	7.23869	2.87675	0
0.2653	-17.878	-30.3248	10.5925	5.92924	0
0.2660	-13.9149	-32.1549	11.8129	6.84527	0
0.2667	-12.9961	-31.2398	12.4278	2.57234	0
0.2673	-15.1326	-29.4097	16.0891	0.435872	0
0.2680	-16.0514	-30.6298	15.4742	2.26653	0
0.2687	-20.9333	-29.4097	9.67954	2.87675	0
0.2693	-24.2875	-26.0474	7.53681	3.18256	0
0.2700	-18.4868	-28.4947	10.5925	3.48836	0
0.2707	-10.8596	-33.07	10.2851	3.18256	0
0.2713	-5.67889	-32.1549	7.84424	2.26653	0
0.2720	3.48704	-31.5449	8.45911	0.741674	0
0.2727	14.7784	-33.07	10.2851	-0.174349	0
0.2733	20.568	-32.1549	9.67954	0.435872	0
0.2740	24.5421	-30.3248	9.3721	1.04609	0
0.2747	31.2505	-29.7147	11.2074	0.435872	0
0.2753	39.4976	-27.8846	9.06467	-1.09037	0
0.2760	44.0695	-25.1323	2.96255	-1.09037	0
0.2767	39.7965	-23.9122	1.13658	0.741674	0
0.2773	29.114	-22.9972	3.26999	0.131453	0
0.2780	20.2691	-21.1671	1.4347	-3.83706	0
0.2787	13.2507	-20.557	-0.698715	-5.36192	0
0.2793	5.31358	-20.252	-0.0838458	-5.0575	0
0.2800	0.12177	-16.5917	-2.83213	-4.14148	0
0.2807	2.86712	-13.5415	-6.19528	-1.39479	0
0.2813	11.1142	-13.8465	-6.49339	1.04609	0
0.2820	14.4684	-14.7616	-7.10826	0.131453	0
0.2827	8.97774	-12.3143	-8.93424	-1.09037	0
0.2833	2.56823	-9.56915	-10.7695	-1.70059	0
0.2840	-1.40588	-9.26413	-12.6048	-2.31081	0
0.2847	-2.01473	-9.87418	-12.2974	-1.70059	0
0.2853	2.25827	-9.26413	-9.54911	-1.70059	0
0.2860	4.70473	-8.04405	-8.32869	-1.70059	0
0.2867	4.70473	-5.9089	-8.02125	0.131453	0
0.2873	9.58658	-1.6386	-8.32869	-1.39479	0
0.2880	8.97774	1.72372	-9.85654	-3.83706	0
0.2887	-7.50543	-0.113496	-9.24168	-1.70059	0
0.2893	-21.5421	-1.94362	-6.19528	-0.78457	0
0.2900	-23.0698	1.72372	-5.27297	-4.7517	0
0.2907	-23.0698	5.38398	-4.66742	-6.27794	0
0.2913	-18.4868	6.29904	-1.91914	-5.66772	0
0.2920	-9.33197	6.90909	0.829142	-8.1086	0
0.2927	-5.05897	7.82415	1.13658	-9.94065	0
0.2933	1.35053	9.04423	-1.6117	-9.02463	0
0.2940	11.1142	10.8744	-4.05255	-9.94065	0
0.2947	6.84123	10.5693	-3.75443	-9.94065	0
0.2953	-2.01473	9.04423	-5.58041	-8.1086	0
0.2960	1.04058	9.34926	-8.63612	-7.49838	0
0.2967	0.431728	9.65428	-8.63612	-8.1086	0
0.2973	-5.97778	8.73921	-10.7695	-9.02463	0
0.2980	-4.76008	9.04423	-14.4308	-9.94065	0
0.2987	-0.785967	8.43419	-12.6048	-8.71882	0
0.2993	0.730617	8.43419	-11.6825	-8.71882	0
0.3000	0.730617	9.9593	-16.2661	-10.8553	0
0.3007	-6.28774	7.21411	-19.9274	-11.1611	0
0.3013	-13.605	3.24883	-20.8404	-9.94065	0
0.3020	-12.9961	3.24883	-22.0608	-9.94065	0
0.3027	-14.8337	5.38398	-22.3682	-9.02463	0
0.3033	-16.9702	5.38398	-23.5886	-7.19396	0
0.3040	-9.64193	4.46892	-25.722	-7.80418	0
0.3047	-3.84128	3.24883	-24.1942	-7.49838	0
0.3053	-3.84128	2.63879	-23.8961	-4.7517	0
0.3060	-2.01473	2.94381	-26.0295	-3.53125	0
0.3067	-2.92247	2.33377	-23.5886	-3.83706	0
0.3073	-8.42424	1.10659	-20.2255	-4.14148	0
0.3080	-7.19547	-0.113496	-19.9274	-3.53125	0
0.3087	-1.09593	-2.85869	-16.8716	-3.83706	0
0.3093	2.56823	-3.16371	-15.3438	-5.36192	0
0.3100	8.97774	-0.723539	-16.2661	-5.36192	0
0.3107	17.2138	0.801567	-11.99	-3.53125	0
0.3113	21.7967	2.02875	-11.3844	-3.53125	0
0.3120	21.7967	2.33377	-16.5642	-5.36192	0
0.3127	16.295	-0.113496	-12.6048	-7.19396	0
0.3133	8.97774	0.496546	-4.97485	-6.88816	0
0.3140	2.86712	2.94381	-8.63612	-5.36192	0
0.3147	-4.76008	-0.113496	-11.6825	-5.36192	0
0.3153	-15.7415	-2.55367	-6.80083	-7.80418	0
0.3160	-22.7598	-0.113496	-7.10826	-8.4144	0
0.3167	-21.2322	-0.723539	-9.54911	-7.49838	0
0.3173	-13.9149	-1.94362	-5.88784	-8.4144	0
0.3180	-7.19547	0.801567	-4.35998	-9.63485	0
0.3187	-0.487078	2.33377	-8.93424	-9.63485	0
0.3193	7.14012	2.63879	-11.6825	-10.5509	0
0.3200	11.1142	4.46892	-12.6048	-10.8553	0
0.3207	11.1142	4.46892	-13.5178	-8.71882	0
0.3213	11.7231	5.07896	-13.5178	-7.49838	0
0.3220	8.36889	8.73921	-11.99	-8.1086	0
0.3227	-1.70477	10.2643	-9.85654	-7.49838	0
0.3233	-12.9961	10.8744	-11.6825	-8.71882	0
0.3240	-27.6417	12.0944	-14.7382	-11.7713	0
0.3247	-52.3609	9.65428	-12.6048	-11.4655	0
0.3253	-75.2536	8.12917	-8.02125	-7.80418	0
0.3260	-82.5819	10.8744	-7.10826	-6.27794	0
0.3267	-76.1724	9.34926	-8.02125	-5.66772	0
0.3273	-65.1799	5.689	-8.63612	-4.44728	0
0.3280	-54.1985	6.90909	-8.02125	-3.53125	0
0.3287	-43.206	9.04423	-6.19528	-3.53125	0
0.3293	-33.1435	9.04423	-4.35998	-4.44728	0
0.3300	-30.0881	8.43419	-1.6117	-6.27794	0
0.3307	-28.5605	9.04423	0.214273	-4.44728	0
0.3313	-25.5052	12.0944	-1.31358	-1.09037	0
0.3320	-23.6786	15.1447	-1.6117	-0.78457	0
0.3327	-20.6233	16.0668	1.13658	-2.31081	0
0.3333	-13.9149	16.3718	2.04957	-2.00501	0
0.3340	-8.72313	15.4568	3.87554	0.131453	0
0.3347	-0.177119	13.9246	7.84424	3.48836	0
0.3353	11.4131	16.0668	6.62382	3.79278	0
0.3360	10.5054	16.6769	2.357	1.96212	0
0.3367	3.48704	11.4844	2.96255	2.26653	0
0.3373	3.48704	8.12917	3.87554	2.87675	0
0.3380	2.56823	8.12917	2.96255	1.04609	0
0.3387	-0.487078	4.46892	6.01827	-0.174349	0
0.3393	-2.62358	3.55385	9.3721	-0.78457	0
0.3400	-17.5791	7.21411	9.67954	-1.70059	0
0.3407	-39.243	5.99402	10.5925	-0.174349	0
0.3413	-49.6155	-0.113496	10.2851	0.741674	0
0.3420	-63.3534	-1.02856	7.84424	1.04609	0
0.3427	-87.1538	-1.02856	9.3721	3.18256	0
0.3433	-99.6628	-3.77375	12.1204	4.09858	0
0.3440	-99.6628	-4.68881	13.3408	1.04609	0
0.3447	-98.7551	-4.68881	13.0334	-1.70059	0
0.3453	-92.6445	-5.60388	10.2851	-2.61523	0
0.3460	-86.5449	-5.60388	10.9	-3.53125	0
0.3467	-84.4084	-5.29886	17.9151	-1.70059	0
0.3473	-74.9436	-5.60388	19.4429	1.04609	0
0.3480	-63.9622	-3.46873	17.0021	0.131453	0
0.3487	-66.0987	-1.6386	22.4986	0.131453	0
0.3493	-70.6706	-4.68881	26.7655	1.65631	0
0.3500	-66.4087	-8.34907	23.7191	1.96212	0
0.3507	-59.0804	-7.43401	24.9395	0.131453	0
0.3513	-50.5344	-6.51894	26.7655	-1.70059	0
0.3520	-40.1618	-8.34907	23.1042	-2.61523	0
0.3527	-30.3981	-8.95911	24.3246	-0.78457	0
0.3533	-21.5421	-8.04405	26.7655	1.04609	0
0.3540	-14.8337	-10.7892	22.1912	1.96212	0
0.3547	-9.64193	-14.7616	20.0578	1.35189	0
0.3553	-2.92247	-14.7616	21.2782	-0.78457	0
0.3560	5.00362	-15.6767	19.1355	-0.78457	0
0.3567	13.5496	-19.3369	17.6076	4.09858	0
0.3573	23.3133	-20.862	16.6946	5.31902	0
0.3580	31.2505	-19.947	13.9464	1.65631	0
0.3587	33.6969	-17.5068	15.7817	1.04609	0
0.3593	30.9516	-15.9817	16.0891	1.96212	0
0.3600	20.8779	-17.8118	10.9	-0.174349	0
0.3607	0.730617	-21.7771	10.9	-1.39479	0
0.3613	-26.424	-23.6072	14.2538	0.435872	0
0.3620	-49.6155	-26.6574	9.06467	0.131453	0
0.3627	-56.335	-30.3248	3.87554	-1.09037	0
0.3633	-48.0879	-30.6298	5.71083	-0.480151	0
0.3640	-38.933	-30.6298	6.31639	0.741674	0
0.3647	-30.3981	-31.2398	3.57742	0.131453	0
0.3653	-17.2691	-28.1896	2.04957	-2.61523	0
0.3660	-6.58662	-25.7424	0.214273	-4.44728	0
0.3667	-2.31362	-24.8273	-1.00615	-2.61523	0
0.3673	2.25827	-22.0821	-0.698715	-0.480151	0
0.3680	4.70473	-22.3871	-1.91914	-1.70059	0
0.3687	2.56823	-23.9122	-2.53401	-4.14148	0
0.3693	-2.31362	-20.252	-0.698715	-4.14148	0
0.3700	-13.605	-17.5068	1.74213	-3.22545	0
0.3707	-26.1251	-17.8118	2.04957	-2.31081	0
0.3713	-27.6417	-14.7616	-2.53401	-3.22545	0
0.3720	-21.2322	-14.7616	-7.4157	-6.27794	0
0.3727	-15.7415	-18.4219	-5.88784	-5.97214	0
0.3733	-10.2508	-17.5068	-3.447	0.131453	0
0.3740	-3.23243	-15.6767	-4.97485	2.57234	0
0.3747	5.00362	-19.0319	-5.27297	-1.09037	0
0.3753	12.022	-19.3369	-5.27297	-1.09037	0
0.3760	12.6419	-16.8968	-8.02125	2.87675	0
0.3767	8.05893	-17.5068	-8.63612	1.96212	0
0.3773	3.48704	-15.6767	-8.93424	-1.70059	0
0.3780	-2.31362	-12.6194	-10.4621	0.131453	0
0.3787	-9.33197	-13.8465	-10.7695	3.48836	0
0.3793	-15.4426	-13.8465	-12.2974	4.7088	0
0.3800	-21.2322	-12.3143	-13.5178	5.92924	0
0.3807	-21.8521	-11.7043	-11.077	8.06571	0
0.3813	-17.5791	-8.95911	-9.24168	8.98035	0
0.3820	-14.8337	-4.68881	-12.2974	9.28615	0
0.3827	-9.33197	-4.99384	-11.6825	8.37013	0
0.3833	1.64942	-5.60388	-9.85654	5.62344	0
0.3840	7.14012	-1.94362	-13.8252	2.87675	0
0.3847	6.23239	-1.02856	-16.8716	3.18256	0
0.3853	6.23239	-5.60388	-12.9029	4.7088	0
0.3860	8.05893	-5.60388	-9.54911	4.403	0
0.3867	11.1142	-0.418518	-10.1547	3.48836	0
0.3873	15.9961	0.191525	-11.6825	3.79278	0
0.3880	20.568	-1.33358	-9.54911	3.18256	0
0.3887	26.3686	0.496546	-5.27297	2.57234	0
0.3893	34.6047	2.33377	-3.13956	4.7088	0
0.3900	41.933	2.63879	-3.447	5.92924	0
0.3907	46.206	4.77394	-3.447	4.09858	0
0.3913	48.0325	6.29904	-4.35998	2.26653	0
0.3920	49.2613	6.60406	-4.35998	1.65631	0
0.3927	54.1432	9.04423	-2.53401	1.35189	0
0.3933	60.8516	10.8744	-2.22657	2.87675	0
0.3940	64.8257	9.04423	-1.00615	3.79278	0
0.3947	72.1429	8.43419	1.13658	2.57234	0
0.3953	82.8254	11.1794	-2.53401	2.26653	0
0.3960	85.8807	11.1794	-6.80083	2.26653	0
0.3967	81.2978	7.21411	-2.83213	0.741674	0
0.3973	82.2166	5.99402	-1.6117	0.435872	0
0.3980	85.8807	9.04423	-6.19528	2.87675	0
0.3987	75.8071	11.1794	-5.27297	4.7088	0
0.3993	48.3425	11.7894	-2.83213	4.7088	0
0.4000	22.7045	12.3995	-6.19528	4.7088	0
0.4007	15.3872	13.0095	-5.88784	4.09858	0
0.4013	20.568	14.5346	-3.13956	3.79278	0
0.4020	30.6416	14.5346	-6.49339	4.09858	0
0.4027	43.1507	9.9593	-8.32869	2.87675	0
0.4033	51.0879	8.12917	-6.19528	0.131453	0
0.4040	49.5602	10.2643	-6.80083	-0.480151	0
0.4047	46.516	10.5693	-8.63612	1.96212	0
0.4053	46.8148	10.8744	-8.93424	2.87675	0
0.4060	43.7595	16.6769	-7.4157	2.26653	0
0.4067	34.3058	22.1672	-3.75443	2.87675	0
0.4073	26.3686	25.8275	-3.75443	3.48836	0
0.4080	20.8779	29.1827	-8.93424	1.96212	0
0.4087	18.7414	28.2677	-8.93424	1.04609	0
0.4093	18.1326	22.4723	-2.53401	1.04609	0
0.4100	10.1954	20.0321	-1.31358	0.741674	0
0.4107	-2.62358	20.9472	-4.05255	0.741674	0
0.4113	-5.97778	20.0321	-4.35998	0.131453	0
0.4120	-1.09593	17.5919	-2.53401	-0.78457	0
0.4127	3.48704	16.3718	-1.6117	1.96212	0
0.4133	6.84123	14.5346	-1.91914	5.62344	0
0.4140	8.36889	10.8744	-1.00615	5.92924	0
0.4147	5.31358	8.73921	2.04957	5.01322	0
0.4153	4.09588	8.12917	0.521707	6.23366	0
0.4160	5.31358	5.38398	-2.53401	5.31902	0
0.4167	2.25827	4.16389	-1.6117	2.87675	0
0.4173	-2.92247	5.99402	-0.698715	4.403	0
0.4180	-8.42424	6.60406	-1.6117	7.7599	0
0.4187	-9.33197	5.38398	1.74213	7.14968	0
0.4193	1.35053	5.38398	1.74213	2.87675	0
0.4200	15.9961	4.46892	-4.05255	0.435872	0
0.4207	20.8779	3.55385	-3.13956	0.131453	0
0.4213	23.0144	4.16389	1.74213	-0.480151	0
0.4220	28.5051	5.689	0.521707	0.131453	0
0.4227	29.4239	6.29904	-1.31358	1.96212	0
0.4233	29.4239	5.99402	-1.00615	2.26653	0
0.4240	34.6047	5.99402	-1.00615	1.04609	0
0.4247	40.1065	8.12917	0.829142	-0.78457	0
0.4253	43.4607	9.04423	2.04957	-1.70059	0
0.4260	43.7595	6.90909	2.04957	-1.09037	0
0.4267	39.1876	6.90909	5.4034	0.131453	0
0.4273	35.8335	10.8744	9.3721	1.04609	0
0.4280	34.9146	12.3995	9.98697	1.04609	0
0.4287	30.3317	9.65428	11.2074	0.741674	0
0.4293	24.2321	9.9593	13.3408	1.65631	0
0.4300	22.4056	12.7045	14.8687	4.09858	0
0.4307	23.6233	14.2296	17.6076	3.48836	0
0.4313	26.3686	13.0095	17.3095	0.435872	0
0.4320	24.5421	9.9593	14.2538	1.96212	0
0.4327	12.9408	6.29904	18.2225	4.7088	0
0.4333	2.86712	2.02875	23.1042	3.48836	0
0.4340	4.39477	-2.85869	18.8281	2.87675	0
0.4347	6.23239	-7.12898	15.7817	5.62344	0
0.4353	1.95938	-9.87418	20.6633	5.62344	0
0.4360	0.730617	-12.9315	23.4116	3.79278	0
0.4367	5.00362	-13.8465	20.0578	3.48836	0
0.4373	4.09588	-14.1516	16.6946	3.79278	0
0.4380	-4.45012	-17.5068	15.7817	5.92924	0
0.4387	-14.2138	-20.862	16.3872	8.06571	0
0.4393	-22.4609	-22.0821	14.5612	3.79278	0
0.4400	-26.7339	-26.6574	13.3408	0.741674	0
0.4407	-23.9886	-34.2901	15.7817	4.09858	0
0.4413	-17.878	-35.2051	15.7817	5.62344	0
0.4420	-15.7415	-30.3248	13.9464	4.403	0
0.4427	-12.6972	-24.8273	16.3872	6.84527	0
0.4433	-8.42424	-16.5917	17.0021	9.28615	0
0.4440	-11.4685	-11.0943	12.7259	6.84527	0
0.4447	-20.6233	-11.0943	11.5055	5.01322	0
0.4453	-25.2063	-7.73903	13.3408	5.01322	0
0.4460	-23.0698	-1.6386	12.7259	4.7088	0
0.4467	-19.4056	-0.723539	13.0334	5.01322	0
0.4473	-14.5238	0.801567	14.5612	6.23366	0
0.4480	-7.50543	5.689	13.0334	5.92924	0
0.4487	-1.40588	6.90909	12.7259	5.92924	0
0.4493	2.56823	7.82415	14.2538	7.45549	0
0.4500	5.61247	13.0095	14.5612	7.14968	0
0.4507	10.8043	15.7618	13.0334	4.403	0
0.4513	16.295	14.2296	10.9	3.48836	0
0.4520	20.8779	14.8396	10.5925	4.7088	0
0.4527	27.2874	15.7618	11.8129	3.79278	0
0.4533	37.3611	14.2296	10.2851	1.96212	0
0.4540	47.4237	13.3145	9.67954	0.741674	0
0.4547	54.1432	16.0668	12.1204	-0.78457	0
0.4553	55.6708	19.7271	11.2074	-1.39479	0
0.4560	49.5602	17.5919	6.01827	1.04609	0
0.4567	37.3611	10.8744	3.87554	1.96212	0
0.4573	22.0956	9.9593	3.87554	0.131453	0
0.4580	6.23239	12.7045	2.65512	0.435872	0
0.4587	-16.0514	8.73921	0.214273	0.741674	0
0.4593	-48.7078	3.85887	-2.22657	-0.78457	0
0.4600	-74.6447	5.38398	-2.83213	-1.70059	0
0.4607	-75.8624	4.46892	-4.05255	-1.70059	0
0.4613	-70.6706	-0.418518	-8.02125	-2.61523	0
0.4620	-77.7	-2.85869	-11.3844	-3.53125	0
0.4627	-80.7443	-3.77375	-11.3844	-3.53125	0
0.4633	-74.0359	-4.99384	-9.85654	-2.61523	0
0.4640	-77.7	-3.46873	-6.19528	-0.174349	0
0.4647	-85.3272	-1.94362	-3.13956	1.04609	0
0.4653	-79.8365	-2.85869	-4.05255	-2.61523	0
0.4660	-71.8994	-2.85869	-4.05255	-5.66772	0
0.4667	-69.7629	-3.46873	-1.6117	-2.00501	0
0.4673	-60.2981	-4.68881	-3.447	0.131453	0
0.4680	-47.789	-5.60388	-6.49339	-5.97214	0
0.4687	-45.6525	-6.21392	-5.58041	-8.71882	0
0.4693	-44.4348	-8.34907	-4.35998	-4.44728	0
0.4700	-32.2246	-7.43401	-3.447	-4.44728	0
0.4707	-18.1879	1.72372	-2.53401	-7.19396	0
0.4713	-7.19547	9.04423	-6.19528	-4.44728	0
0.4720	4.39477	7.21411	-8.02125	-2.31081	0
0.4727	11.4131	5.689	-5.27297	-2.92103	0
0.4733	9.88547	8.73921	-6.49339	-1.09037	0
0.4740	5.61247	4.46892	-9.24168	1.04609	0
0.4747	-3.23243	-2.55367	-7.10826	-0.78457	0
0.4753	-20.0145	-0.723539	-8.32869	-2.61523	0
0.4760	-34.3611	1.72372	-12.6048	-0.78457	0
0.4767	-35.5788	-1.94362	-11.6825	0.741674	0
0.4773	-28.8704	-2.85869	-12.2974	0.131453	0
0.4780	-23.0698	-0.113496	-16.2661	1.04609	0
0.4787	-12.9961	1.10659	-14.4308	3.79278	0
0.4793	2.56823	2.94381	-12.6048	2.87675	0
0.4800	12.6419	2.63879	-17.1791	-0.480151	0
0.4807	7.14012	-1.33358	-19.6199	1.35189	0
0.4813	-9.33197	-1.94362	-16.2661	4.7088	0
0.4820	-24.2875	1.4187	-15.6512	2.87675	0
0.4827	-30.3981	0.801567	-19.0051	0.741674	0
0.4833	-35.28	-1.6386	-21.1478	0.435872	0
0.4840	-44.7337	-2.55367	-18.7069	-0.480151	0
0.4847	-52.3609	-2.24864	-15.3438	0.131453	0
0.4853	-55.1173	-2.85869	-15.3438	1.65631	0
0.4860	-57.2538	-2.85869	-16.8716	-0.174349	0
0.4867	-54.1985	-2.24864	-16.2661	-0.78457	0
0.4873	-44.1248	-3.77375	-14.4308	2.26653	0
0.4880	-37.1065	-4.99384	-12.6048	1.96212	0
0.4887	-32.8335	-3.16371	-12.2974	-2.31081	0
0.4893	-23.0698	-2.85869	-12.6048	-2.61523	0
0.4900	-12.6972	-5.60388	-10.7695	1.35189	0
0.4907	-4.76008	-3.77375	-9.54911	3.48836	0
0.4913	5.31358	-1.02856	-12.6048	1.35189	0
0.4920	8.97774	-2.24864	-15.3438	-0.78457	0
0.4927	-2.01473	-1.6386	-11.99	1.04609	0
0.4933	-15.1326	-0.113496	-8.93424	3.79278	0
0.4940	-20.3244	-1.6386	-8.93424	3.18256	0
0.4947	-19.7156	-0.723539	-8.63612	2.57234	0
0.4953	-13.3061	3.55385	-8.93424	2.87675	0
0.4960	-4.76008	4.46892	-10.7695	3.18256	0
0.4967	0.730617	4.16389	-10.7695	4.403	0
0.4973	6.23239	4.16389	-10.7695	5.62344	0
0.4980	12.3319	-0.723539	-10.7695	3.79278	0
0.4987	16.295	-6.51894	-7.4157	0.741674	0
0.4993	18.1326	-7.43401	-4.35998	0.131453	0
0.5000	17.2138	-9.56915	-6.19528	0.741674	0
0.5007	15.6861	-15.0666	-6.80083	1.96212	0
0.5013	17.5237	-17.5068	-4.35998	2.26653	0
0.5020	18.1326	-14.7616	-4.35998	2.87675	0
0.5027	15.9961	-12.3143	-6.49339	4.403	0
0.5033	15.3872	-13.8465	-7.10826	5.01322	0
0.5040	10.8043	-15.3717	-6.49339	2.57234	0
0.5047	1.95938	-15.9817	-4.97485	-0.480151	0
0.5053	-1.09593	-18.4219	-4.35998	-1.39479	0
0.5060	-0.177119	-18.1168	-5.88784	-0.174349	0
0.5067	0.431728	-14.1516	-4.66742	1.35189	0
0.5073	5.61247	-13.8465	-2.53401	-0.78457	0
0.5080	8.05893	-14.7616	-6.19528	-2.92103	0
0.5087	1.04058	-10.4842	-9.85654	-0.174349	0
0.5093	-0.177119	-7.43401	-7.4157	1.96212	0
0.5100	6.53127	-11.0943	-5.88784	0.435872	0
0.5107	11.7231	-11.3993	-4.97485	0.435872	0
0.5113	17.8226	-6.82396	-1.00615	1.35189	0
0.5120	24.5421	-6.21392	0.829142	0.131453	0
0.5127	28.5051	-8.95911	-1.00615	-0.174349	0
0.5133	37.66	-9.26413	-0.698715	1.04609	0
0.5140	49.2613	-7.73903	2.96255	1.96212	0
0.5147	55.0509	-3.77375	5.71083	1.96212	0
0.5153	62.9881	1.4187	3.87554	0.131453	0
0.5160	67.571	1.72372	-0.698715	-1.09037	0
0.5167	56.5786	-1.94362	-0.391281	1.04609	0
0.5173	44.9883	-0.723539	2.357	2.26653	0
0.5180	36.7412	1.4187	1.13658	-0.78457	0
0.5187	14.7784	-0.113496	-1.6117	-1.70059	0
0.5193	-11.1696	0.191525	-2.53401	-0.174349	0
0.5200	-23.3687	3.55385	-4.35998	0.131453	0
0.5207	-31.3058	4.77394	-6.49339	-0.174349	0
0.5213	-42.2983	3.55385	-8.32869	1.96212	0
0.5220	-49.3167	2.33377	-10.7695	2.87675	0
0.5227	-53.2797	4.46892	-10.1547	1.65631	0
0.5233	-58.7704	9.04423	-8.02125	-0.174349	0
0.5240	-62.7445	10.8744	-7.71382	-1.39479	0
0.5247	-61.5158	10.8744	-5.58041	-1.70059	0
0.5253	-54.1985	13.6196	-1.31358	-0.78457	0
0.5260	-48.7078	16.6769	1.74213	0.741674	0
0.5267	-45.0437	18.202	4.49041	1.35189	0
0.5273	-32.5346	20.9472	5.4034	1.04609	0
0.5280	-20.0145	24.3024	3.26999	1.65631	0
0.5287	-20.9333	21.8622	5.09596	1.35189	0
0.5293	-23.0698	18.202	11.5055	-0.78457	0
0.5300	-13.9149	18.507	13.9464	-2.31081	0
0.5307	-3.23243	20.9472	13.3408	-2.00501	0
0.5313	1.35053	20.0321	15.1668	-1.09037	0
0.5320	6.23239	17.2869	15.4742	-1.39479	0
0.5327	15.0773	15.4568	14.8687	-0.78457	0
0.5333	23.6233	13.6196	17.3095	0.131453	0
0.5340	26.0697	11.7894	18.8281	-0.480151	0
0.5347	25.4498	11.1794	15.1668	-1.70059	0
0.5353	28.5051	10.5693	12.4278	-2.61523	0
0.5360	27.2874	8.43419	13.9464	-3.83706	0
0.5367	15.6861	8.12917	14.8687	-2.61523	0
0.5373	2.86712	7.21411	12.7259	0.435872	0
0.5380	-7.50543	3.55385	11.5055	0.131453	0
0.5387	-16.9702	5.38398	12.4278	-1.39479	0
0.5393	-16.3503	13.0095	10.9	1.65631	0
0.5400	-10.2508	12.7045	6.62382	2.87675	0
0.5407	-12.0773	5.99402	6.01827	-1.70059	0
0.5413	-14.2138	4.46892	7.53681	-2.61523	0
0.5420	-8.42424	7.51913	5.4034	-0.78457	0
0.5427	-6.58662	8.73921	5.4034	-0.78457	0
0.5433	-8.72313	9.65428	9.67954	0.131453	0
0.5440	-3.23243	10.8744	11.2074	-0.480151	0
0.5447	9.27662	9.9593	9.3721	-3.53125	0
0.5453	24.5421	9.65428	9.98697	-3.22545	0
0.5460	37.0511	10.8744	11.2074	-0.78457	0
0.5467	42.8518	10.8744	10.9	-0.78457	0
0.5473	44.6783	9.9593	9.98697	-0.78457	0
0.5480	47.1248	10.2643	9.3721	0.131453	0
0.5487	49.5602	11.4844	12.1204	-0.174349	0
0.5493	51.0879	11.7894	14.8687	1.35189	0
0.5500	49.8702	12.3995	13.3408	3.79278	0
0.5507	47.4237	12.7045	13.9464	2.26653	0
0.5513	41.933	14.5346	13.9464	-0.174349	0
0.5520	22.7045	15.4568	7.53681	-0.480151	0
0.5527	-6.58662	12.3995	4.18298	0.131453	0
0.5533	-25.2063	8.12917	7.53681	1.96212	0
0.5540	-33.4423	5.99402	7.23869	4.09858	0
0.5547	-47.479	4.77394	4.49041	2.87675	0
0.5553	-59.0804	6.90909	6.31639	0.435872	0
0.5560	-54.1985	10.5693	6.62382	2.57234	0
0.5567	-41.6895	10.2643	3.26999	5.62344	0
0.5573	-34.0512	8.12917	1.4347	5.62344	0
0.5580	-28.8704	9.34926	0.214273	4.7088	0
0.5587	-19.4056	9.9593	-3.447	5.01322	0
0.5593	-12.9961	7.82415	-7.10826	3.79278	0
0.5600	-14.8337	7.21411	-5.58041	3.79278	0
0.5607	-12.0773	7.51913	-3.447	5.92924	0
0.5613	-2.92247	9.65428	-6.49339	5.62344	0
0.5620	-2.92247	11.4844	-8.63612	4.7088	0
0.5627	-8.72313	11.1794	-5.27297	5.31902	0
0.5633	-12.0773	10.2643	-5.27297	2.87675	0
0.5640	-24.5974	9.65428	-7.4157	-0.78457	0
0.5647	-36.7965	6.29904	-3.447	0.435872	0
0.5653	-27.6417	3.24883	1.13658	2.26653	0
0.5660	-6.58662	3.55385	1.13658	1.35189	0
0.5667	8.05893	2.33377	1.13658	1.65631	0
0.5673	19.9591	-0.113496	2.65512	3.48836	0
0.5680	25.1509	1.72372	3.57742	2.26653	0
0.5687	18.7414	4.46892	6.93126	0.131453	0
0.5693	10.1954	2.94381	9.3721	-0.78457	0
0.5700	-2.62358	1.72372	7.84424	0.131453	0
0.5707	-27.6417	1.10659	5.71083	1.35189	0
0.5713	-50.5344	-1.33358	6.62382	1.35189	0
0.5720	-60.608	-1.94362	9.3721	0.131453	0
0.5727	-65.4899	1.72372	10.5925	-0.78457	0
0.5733	-64.2722	1.10659	10.9	1.04609	0
0.5740	-53.8885	-4.38379	12.1204	3.79278	0
0.5747	-40.7707	-5.60388	12.1204	5.31902	0
0.5753	-27.3428	-3.46873	9.3721	3.79278	0
0.5760	-11.4685	-4.99384	6.62382	1.65631	0
0.5767	-2.31362	-8.34907	5.09596	1.04609	0
0.5773	1.04058	-10.1792	4.79785	1.96212	0
0.5780	10.5054	-12.9315	6.31639	3.18256	0
0.5787	21.1768	-17.5068	5.09596	3.48836	0
0.5793	24.5421	-19.947	2.65512	2.26653	0
0.5800	25.7598	-19.947	2.04957	1.96212	0
0.5807	28.2063	-22.6922	0.829142	2.87675	0
0.5813	31.2505	-25.7424	-1.6117	2.57234	0
0.5820	38.2688	-24.8273	-0.698715	2.57234	0
0.5827	50.789	-24.5223	2.04957	2.26653	0
0.5833	63.9069	-26.9696	1.13658	-1.39479	0
0.5840	72.7518	-28.1896	-0.391281	-2.61523	0
0.5847	73.0617	-29.4097	-1.00615	1.35189	0
0.5853	61.1615	-31.2398	-1.31358	1.35189	0
0.5860	38.5788	-31.2398	0.214273	-2.00501	0
0.5867	15.6861	-32.1549	2.04957	-0.78457	0
0.5873	1.04058	-33.68	-0.391281	-0.174349	0
0.5880	-12.6972	-32.765	-2.53401	-4.44728	0
0.5887	-33.7523	-34.9001	0.214273	-6.27794	0
0.5893	-49.6155	-40.3905	3.57742	-3.53125	0
0.5900	-47.479	-42.2277	3.57742	-1.39479	0
0.5907	-34.97	-39.4754	2.04957	-2.00501	0
0.5913	-21.2322	-39.4754	2.357	-2.61523	0
0.5920	-5.67889	-40.3905	3.87554	-3.53125	0
0.5927	5.61247	-40.3905	2.65512	-4.7517	0
0.5933	10.5054	-41.0076	-0.0838458	-5.36192	0
0.5940	16.295	-41.0076	-0.698715	-3.53125	0
0.5947	24.5421	-39.4754	1.13658	-2.61523	0
0.5953	30.6416	-39.4754	2.04957	-4.7517	0
0.5960	35.8335	-41.3126	-0.0838458	-6.58236	0
0.5967	41.0142	-39.4754	-2.53401	-7.19396	0
0.5973	44.6783	-34.2901	-2.22657	-6.58236	0
0.5980	47.4237	-31.5449	-1.6117	-4.7517	0
0.5987	53.8332	-29.1047	-3.13956	-3.53125	0
0.5993	62.9881	-23.9122	-5.88784	-5.36192	0
0.6000	65.7334	-22.0821	-7.4157	-9.02463	0
0.6007	61.1615	-24.5223	-7.10826	-9.32904	0
0.6013	55.3609	-21.7771	-6.19528	-7.49838	0
0.6020	53.2244	-12.9315	-7.71382	-9.02463	0
0.6027	52.9255	-7.73903	-8.93424	-10.8553	0
0.6033	43.4607	-6.51894	-7.10826	-9.94065	0
0.6040	17.2138	-3.77375	-4.05255	-10.8553	0
0.6047	-9.33197	-0.113496	-5.27297	-12.0757	0
0.6053	-18.1879	3.55385	-6.49339	-8.1086	0
0.6060	-16.6603	6.90909	-4.35998	-7.19396	0
0.6067	-12.9961	8.12917	-2.22657	-12.3815	0
0.6073	-3.84128	10.8744	-0.391281	-12.9918	0
0.6080	0.730617	16.0668	2.04957	-8.71882	0
0.6087	-6.58662	20.3371	2.04957	-9.02463	0
0.6093	-12.0773	22.7773	1.74213	-11.7713	0
0.6100	-9.94082	26.1325	4.49041	-9.94065	0
0.6107	-3.84128	29.4948	5.4034	-5.36192	0
0.6113	8.05893	32.8501	0.829142	-5.36192	0
0.6120	16.295	35.9003	-2.83213	-9.94065	0
0.6127	9.88547	40.1706	-1.91914	-10.8553	0
0.6133	1.64942	45.363	-0.0838458	-6.58236	0
0.6140	-0.487078	48.4133	1.13658	-5.0575	0
0.6147	-2.01473	49.3283	-0.391281	-6.58236	0
0.6153	2.56823	52.0735	-3.447	-5.36192	0
0.6160	13.5496	54.8187	-4.05255	-3.22545	0
0.6167	20.8779	55.1237	-3.13956	-1.70059	0
0.6173	28.5051	56.3438	-5.58041	0.131453	0
0.6180	35.5235	58.181	-5.58041	0.131453	0
0.6187	32.4682	58.486	-3.75443	-0.78457	0
0.6193	27.2874	60.9262	-7.4157	-2.00501	0
0.6200	27.2874	63.6714	-10.7695	-2.61523	0
0.6207	23.0144	61.5363	-7.10826	-2.00501	0
0.6213	15.9961	62.4513	-6.80083	-0.78457	0
0.6220	12.022	68.5518	-9.85654	-0.480151	0
0.6227	9.27662	71.2969	-8.93424	0.131453	0
0.6233	9.88547	71.9141	-8.02125	0.131453	0
0.6240	10.5054	73.7442	-11.077	-1.39479	0
0.6247	1.95938	73.4392	-10.4621	-0.78457	0
0.6253	-9.33197	72.8291	-8.93424	1.04609	0
0.6260	-15.4426	74.6593	-9.24168	-1.70059	0
0.6267	-20.3244	74.6593	-6.49339	-3.83706	0
0.6273	-24.8963	73.7442	-3.75443	-2.61523	0
0.6280	-23.9886	75.5743	-5.27297	-2.31081	0
0.6287	-16.9702	77.0994	-4.35998	-3.53125	0
0.6293	-8.11428	75.8793	-1.91914	-3.53125	0
0.6300	-2.01473	74.0492	-2.22657	-2.00501	0
0.6307	1.95938	73.4392	-0.698715	-0.174349	0
0.6313	7.74897	72.8291	1.74213	-0.78457	0
0.6320	8.05893	70.3819	0.214273	-3.22545	0
0.6327	4.39477	67.6367	-0.0838458	-2.31081	0
0.6333	3.48704	65.8066	2.65512	1.04609	0
0.6340	-0.785967	63.0614	2.96255	1.65631	0
0.6347	-7.81539	60.6212	3.26999	0.131453	0
0.6353	-7.19547	60.6212	3.57742	-2.61523	0
0.6360	-12.9961	56.9538	0.521707	-4.7517	0
0.6367	-36.4977	49.3283	-0.698715	-2.61523	0
0.6373	-49.9255	45.9731	0.521707	0.131453	0
0.6380	-40.7707	45.6681	-1.00615	-0.78457	0
0.6387	-31.9147	41.0857	-2.83213	0.131453	0
0.6393	-28.5605	35.5953	-1.6117	1.65631	0
0.6400	-21.2322	31.63	-0.0838458	0.131453	0
0.6407	-16.6603	25.5225	-1.00615	0.741674	0
0.6413	-22.151	20.3371	-4.05255	2.57234	0
0.6420	-31.6158	19.117	-5.27297	0.131453	0
0.6427	-42.5972	15.7618	-3.13956	-1.70059	0
0.6433	-53.2797	11.7894	-2.53401	0.435872	0
0.6440	-59.3792	8.73921	-4.66742	0.435872	0
0.6447	-55.1173	4.46892	-4.35998	-0.480151	0
0.6453	-44.7337	2.63879	-4.35998	1.35189	0
0.6460	-37.4165	4.16389	-3.447	1.96212	0
0.6467	-28.5605	1.10659	2.96255	1.65631	0
0.6473	-13.9149	-3.46873	5.71083	2.26653	0
0.6480	-5.97778	-2.85869	1.13658	1.96212	0
0.6487	-9.94082	-3.77375	3.57742	1.04609	0
0.6493	-9.94082	-11.0943	9.3721	-0.480151	0
0.6500	-4.76008	-15.3717	6.62382	-2.31081	0
0.6507	-2.92247	-12.6194	4.18298	-1.39479	0
0.6513	-2.01473	-13.8465	8.15168	1.04609	0
0.6520	0.431728	-19.6419	9.3721	-0.480151	0
0.6527	-2.31362	-23.9122	9.06467	-3.22545	0
0.6533	-4.76008	-24.8273	11.5055	-2.00501	0
0.6540	-2.92247	-26.0474	11.2074	0.435872	0
0.6547	0.730617	-26.0474	7.84424	1.04609	0
0.6553	4.70473	-26.0474	8.15168	0.741674	0
0.6560	4.70473	-28.1896	10.2851	0.741674	0
0.6567	-2.31362	-30.0198	11.5055	0.435872	0
0.6573	-5.67889	-29.4097	11.2074	0.741674	0
0.6580	-0.177119	-28.4947	10.5925	2.26653	0
0.6587	3.48704	-29.1047	10.5925	2.87675	0
0.6593	5.61247	-29.7147	8.75723	1.04609	0
0.6600	10.5054	-30.3248	5.71083	-1.70059	0
0.6607	7.14012	-32.1549	3.87554	-2.00501	0
0.6613	-2.62358	-35.8152	2.96255	-1.70059	0
0.6620	-2.01473	-37.6453	0.521707	-2.31081	0
0.6627	4.09588	-36.4252	0.214273	-2.61523	0
0.6633	2.25827	-35.8152	0.829142	-1.39479	0
0.6640	-4.76008	-36.1202	-1.31358	-0.78457	0
0.6647	-17.5791	-34.9001	-4.05255	-1.70059	0
0.6653	-38.933	-33.985	-7.10826	-1.70059	0
0.6660	-53.8885	-34.9001	-8.63612	0.131453	0
0.6667	-48.7078	-33.985	-3.75443	2.57234	0
0.6673	-34.0512	-30.9348	-0.698715	3.48836	0
0.6680	-20.6233	-29.4097	-4.66742	3.79278	0
0.6687	-5.67889	-30.6298	-4.97485	5.62344	0
0.6693	6.84123	-30.6298	-1.6117	7.7599	0
0.6700	10.5054	-27.5796	-2.53401	8.37013	0
0.6707	12.022	-24.8273	-1.6117	9.28615	0
0.6713	12.6419	-23.9122	0.521707	9.89637	0
0.6720	2.56823	-22.3871	-1.6117	6.53946	0
0.6727	-10.8596	-20.252	-1.6117	4.7088	0
0.6733	-9.64193	-18.7269	1.13658	8.37013	0
0.6740	0.730617	-16.2867	-0.698715	9.28615	0
0.6747	6.23239	-14.1516	-3.447	5.92924	0
0.6753	8.97774	-13.5415	-2.83213	7.45549	0
0.6760	11.7231	-9.56915	-4.35998	9.59195	0
0.6767	8.36889	-4.68881	-7.4157	7.14968	0
0.6773	1.95938	-4.68881	-8.02125	5.62344	0
0.6780	-5.05897	-4.99384	-7.10826	6.84527	0
0.6787	-16.3503	-4.07877	-8.63612	7.14968	0
0.6793	-28.8704	-5.29886	-11.6825	8.37013	0
0.6800	-39.553	-6.51894	-11.6825	11.1168	0
0.6807	-49.0067	-4.68881	-9.85654	10.2022	0
0.6813	-57.2538	-2.55367	-9.54911	6.23366	0
0.6820	-58.7704	0.191525	-9.54911	6.23366	0
0.6827	-49.0067	3.85887	-8.32869	9.28615	0
0.6833	-31.6158	8.12917	-9.85654	10.2022	0
0.6840	-21.5421	10.8744	-11.6825	6.84527	0
0.6847	-21.5421	10.2643	-9.85654	3.79278	0
0.6853	-22.7598	9.65428	-8.02125	1.96212	0
0.6860	-22.151	13.9246	-7.4157	1.04609	0
0.6867	-23.0698	16.6769	-4.97485	4.09858	0
0.6873	-22.4609	14.5346	-3.75443	5.92924	0
0.6880	-19.1067	16.6769	-4.35998	3.48836	0
0.6887	-13.9149	21.5572	-3.447	1.04609	0
0.6893	-8.42424	21.5572	-3.447	2.57234	0
0.6900	-3.23243	22.7773	-1.31358	4.09858	0
0.6907	0.431728	27.3526	2.04957	5.31902	0
0.6913	2.56823	27.6576	0.829142	5.31902	0
0.6920	1.95938	27.0476	-0.391281	4.7088	0
0.6927	3.48704	27.9626	2.65512	5.31902	0
0.6933	8.05893	25.8275	3.57742	6.53946	0
0.6940	11.7231	24.6074	4.49041	6.53946	0
0.6947	16.9149	27.6576	7.53681	5.62344	0
0.6953	27.8963	28.8777	6.31639	5.62344	0
0.6960	37.3611	25.5225	2.04957	5.92924	0
0.6967	38.2688	24.3024	2.357	5.62344	0
0.6973	36.7412	24.6074	2.04957	5.62344	0
0.6980	39.7965	24.6074	-0.698715	6.53946	0
0.6987	43.1507	24.3024	-1.6117	5.62344	0
0.6993	42.8518	23.3873	-2.22657	3.48836	0
0.7000	41.6341	22.7773	-1.6117	2.87675	0
0.7007	44.0695	22.4723	0.214273	4.403	0
0.7013	46.516	21.8622	-1.6117	4.7088	0
0.7020	46.8148	22.7773	-4.35998	4.7088	0
0.7027	51.6967	25.8275	-1.6117	4.7088	0
0.7033	57.8073	28.2677	-1.31358	2.87675	0
0.7040	55.6708	28.2677	-4.35998	1.96212	0
0.7047	50.479	26.7426	-2.53401	2.87675	0
0.7053	50.789	27.9626	1.13658	3.18256	0
0.7060	51.0879	33.4601	3.26999	3.79278	0
0.7067	51.3978	38.3405	5.71083	4.7088	0
0.7073	52.9255	37.4254	5.71083	2.87675	0
0.7080	47.1248	34.6802	2.96255	0.131453	0
0.7087	36.4423	33.7651	4.79785	-0.78457	0
0.7093	33.9958	32.8501	7.53681	-0.78457	0
0.7100	34.9146	31.935	6.93126	-1.09037	0
0.7107	32.7781	34.3752	8.15168	1.04609	0
0.7113	29.7228	36.5103	8.45911	4.09858	0
0.7120	25.7598	34.6802	6.01827	5.31902	0
0.7127	23.0144	34.6802	5.71083	3.79278	0
0.7133	25.7598	38.3405	6.93126	1.65631	0
0.7140	27.8963	39.2555	5.71083	1.96212	0
0.7147	25.4498	35.5953	5.09596	4.7088	0
0.7153	21.7967	34.6802	5.71083	7.45549	0
0.7160	17.5237	35.9003	4.49041	6.23366	0
0.7167	16.295	37.4254	4.79785	3.18256	0
0.7173	22.7045	40.4756	5.71083	1.65631	0
0.7180	29.114	40.1706	6.01827	2.87675	0
0.7187	31.8593	37.1204	6.31639	4.09858	0
0.7193	34.9146	38.3405	2.96255	2.26653	0
0.7200	31.5604	42.0007	-1.6117	-0.480151	0
0.7207	21.7967	40.7806	-1.91914	-0.78457	0
0.7213	19.0403	37.1204	-2.22657	-1.09037	0
0.7220	22.7045	33.4601	-4.35998	-2.61523	0
0.7227	25.1509	31.02	-4.35998	-3.53125	0
0.7233	26.0697	31.935	-6.19528	-4.14148	0
0.7240	21.7967	32.8501	-8.93424	-4.7517	0
0.7247	11.7231	31.935	-6.80083	-5.36192	0
0.7253	3.48704	31.935	-4.05255	-6.58236	0
0.7260	-1.40588	28.2677	-5.58041	-5.36192	0
0.7267	-3.84128	22.7773	-5.58041	-2.00501	0
0.7273	0.431728	23.9974	-3.447	-1.70059	0
0.7280	4.09588	27.3526	-3.447	-3.53125	0
0.7287	-2.92247	23.6923	-2.83213	-2.31081	0
0.7293	-12.3873	20.6421	-2.83213	-2.00501	0
0.7300	-17.878	20.0321	-2.53401	-3.22545	0
0.7307	-23.0698	17.2869	1.13658	-2.00501	0
0.7313	-25.8151	16.3718	1.74213	-2.61523	0
0.7320	-25.8151	19.4221	-1.91914	-5.0575	0
0.7327	-24.5974	16.6769	-3.13956	-4.7517	0
0.7333	-14.8337	9.65428	-1.91914	-4.14148	0
0.7340	-2.31362	8.43419	-1.91914	-4.44728	0
0.7347	2.56823	8.43419	-1.6117	-3.53125	0
0.7353	1.64942	3.24883	-2.83213	-4.44728	0
0.7360	-2.92247	-1.94362	-4.35998	-6.88816	0
0.7367	-9.03308	-4.99384	-2.22657	-6.27794	0
0.7373	-7.50543	-9.26413	-1.31358	-5.36192	0
0.7380	-2.01473	-9.87418	-3.447	-5.36192	0
0.7387	0.12177	-6.51894	-2.22657	-4.44728	0
0.7393	1.04058	-8.04405	0.214273	-4.44728	0
0.7400	-3.23243	-12.6194	-1.31358	-5.0575	0
0.7407	-8.72313	-14.4566	-1.6117	-4.14148	0
0.7413	-1.70477	-14.7616	-1.6117	-2.61523	0
0.7420	8.05893	-15.3717	-2.83213	-2.61523	0
0.7427	11.1142	-15.6767	-0.698715	-2.61523	0
0.7433	19.6602	-15.6767	2.04957	-4.44728	0
0.7440	24.5421	-14.7616	-0.391281	-6.27794	0
0.7447	11.4131	-16.5917	-2.22657	-5.97214	0
0.7453	0.730617	-21.1671	0.829142	-7.19396	0
0.7460	3.78593	-22.0821	3.57742	-10.2451	0
0.7467	4.09588	-19.6419	3.87554	-9.32904	0
0.7473	0.12177	-19.0319	2.04957	-7.19396	0
0.7480	-3.84128	-19.6419	-1.00615	-7.80418	0
0.7487	-10.5607	-20.557	-0.391281	-9.02463	0
0.7493	-9.94082	-23.6072	2.357	-9.02463	0
0.7500	-0.487078	-26.3524	2.04957	-9.63485	0
0.7507	4.09588	-27.2746	1.13658	-8.71882	0
0.7513	8.97774	-26.3524	1.4347	-6.88816	0
0.7520	20.2691	-24.2173	2.65512	-6.58236	0
0.7527	21.4868	-22.6922	3.87554	-7.49838	0
0.7533	8.97774	-22.6922	3.87554	-7.19396	0
0.7540	-1.70477	-22.9972	3.57742	-4.44728	0
0.7547	-1.09593	-23.3022	5.4034	-2.61523	0
0.7553	8.05893	-23.3022	4.79785	-5.66772	0
0.7560	15.0773	-22.9972	0.214273	-9.02463	0
0.7567	12.9408	-26.6574	-3.447	-6.58236	0
0.7573	9.88547	-31.2398	-1.91914	-3.83706	0
0.7580	10.8043	-31.2398	1.4347	-5.97214	0
0.7587	10.8043	-29.4097	3.26999	-7.19396	0
0.7593	12.6419	-32.765	1.4347	-5.66772	0
0.7600	18.1326	-35.8152	-1.31358	-5.36192	0
0.7607	22.0956	-36.4252	-0.698715	-4.14148	0
0.7613	21.4868	-36.1202	-0.0838458	-3.83706	0
0.7620	22.4056	-36.4252	-0.698715	-6.27794	0
0.7627	28.5051	-34.9001	0.521707	-7.80418	0
0.7633	32.4682	-30.9348	2.357	-8.1086	0
0.7640	27.5863	-29.4097	1.74213	-9.02463	0
0.7647	23.6233	-31.5449	-0.698715	-8.71882	0
0.7653	27.2874	-30.9348	-1.6117	-7.80418	0
0.7660	27.2874	-26.6574	-1.00615	-8.1086	0
0.7667	21.4868	-26.3524	-1.00615	-7.19396	0
0.7673	23.3133	-24.8273	-3.13956	-6.58236	0
0.7680	25.4498	-20.252	-5.27297	-9.02463	0
0.7687	15.3872	-20.557	-5.88784	-9.02463	0
0.7693	7.14012	-23.3022	-6.19528	-7.19396	0
0.7700	10.5054	-21.1671	-6.49339	-7.19396	0
0.7707	13.8596	-18.7269	-6.49339	-5.66772	0
0.7713	13.2507	-19.947	-6.80083	-3.83706	0
0.7720	13.5496	-18.1168	-6.80083	-5.97214	0
0.7727	15.6861	-14.1516	-4.97485	-5.36192	0
0.7733	17.5237	-13.8465	-2.53401	-0.174349	0
0.7740	19.0403	-15.0666	-1.31358	0.435872	0
0.7747	21.1768	-14.4566	-2.22657	-2.31081	0
0.7753	22.7045	-13.5415	-3.447	-1.39479	0
0.7760	20.2691	-13.8465	-3.13956	1.04609	0
0.7767	17.2138	-14.1516	-1.00615	1.04609	0
0.7773	19.6602	-13.2365	-0.391281	0.741674	0
0.7780	19.3503	-12.9315	-0.391281	2.57234	0
0.7787	15.6861	-11.0943	1.4347	4.403	0
0.7793	20.8779	-8.95911	1.13658	3.18256	0
0.7800	24.2321	-11.0943	-3.447	1.96212	0
0.7807	14.4684	-13.5415	-5.58041	1.35189	0
0.7813	7.74897	-12.0093	-2.53401	-0.174349	0
0.7820	9.27662	-12.0093	-0.698715	-0.174349	0
0.7827	7.45008	-14.4566	-3.447	2.26653	0
0.7833	6.53127	-12.6194	-5.88784	1.96212	0
0.7840	12.6419	-9.26413	-5.88784	-1.39479	0
0.7847	16.295	-9.26413	-4.66742	-1.39479	0
0.7853	15.3872	-11.0943	-2.53401	-0.174349	0
0.7860	17.8226	-14.7616	0.214273	0.741674	0
0.7867	23.0144	-17.2018	1.74213	2.87675	0
0.7873	22.4056	-15.9817	2.04957	3.48836	0
0.7880	15.3872	-13.8465	3.87554	2.57234	0
0.7887	13.5496	-12.9315	6.62382	2.87675	0
0.7893	15.9961	-13.8465	9.3721	3.48836	0
0.7900	11.1142	-15.6767	12.4278	3.79278	0
0.7907	3.48704	-15.0666	13.9464	5.31902	0
0.7913	2.56823	-13.8465	10.9	4.09858	0
0.7920	4.09588	-15.3717	8.75723	1.35189	0
0.7927	1.35053	-19.3369	10.9	2.26653	0
0.7933	-4.76008	-23.9122	13.9464	4.403	0
0.7940	-12.9961	-24.8273	14.8687	5.31902	0
0.7947	-20.3244	-21.1671	12.4278	6.53946	0
0.7953	-28.2616	-20.557	12.1204	6.84527	0
0.7960	-42.5972	-24.8273	14.8687	4.7088	0
0.7967	-56.9439	-24.8273	13.9464	3.48836	0
0.7973	-66.0987	-23.3022	9.98697	5.62344	0
0.7980	-70.6706	-26.0474	12.1204	7.7599	0
0.7987	-66.7076	-27.8846	13.6482	7.45549	0
0.7993	-56.335	-26.9696	8.45911	6.53946	0
0.8000	-51.1432	-27.2746	8.15168	8.06571	0
0.8007	-48.3979	-27.5796	11.8129	10.8124	0
0.8013	-44.7337	-27.8846	11.2074	10.2022	0
0.8020	-45.6525	-29.4097	12.1204	8.67593	0
0.8027	-47.479	-28.4947	14.8687	10.8124	0
0.8033	-46.8702	-25.1323	12.4278	12.3373	0
0.8040	-52.062	-24.8273	10.2851	10.8124	0
0.8047	-59.9992	-26.9696	13.9464	8.37013	0
0.8053	-57.5527	-27.2746	17.6076	8.37013	0
0.8060	-50.5344	-24.8273	20.0578	11.1168	0
0.8067	-45.6525	-23.9122	21.2782	12.9489	0
0.8073	-38.3242	-24.2173	20.3559	12.6431	0
0.8080	-32.2246	-22.9972	24.0172	12.9489	0
0.8087	-32.2246	-24.8273	29.8212	12.3373	0
0.8093	-27.3428	-29.4097	28.6007	10.8124	0
0.8100	-16.6603	-28.1896	26.7655	10.8124	0
0.8107	-9.94082	-23.9122	31.0416	11.4226	0
0.8113	-6.28774	-25.1323	33.175	12.0328	0
0.8120	-4.15123	-27.2746	32.5695	12.9489	0
0.8127	-2.62358	-26.3524	35.0103	12.0328	0
0.8133	3.17708	-29.4097	35.3084	9.89637	0
0.8140	7.74897	-33.985	33.7899	11.4226	0
0.8147	8.05893	-34.2901	36.8363	13.8635	0
0.8153	14.7784	-33.985	36.8363	13.2533	0
0.8160	22.4056	-37.6453	30.7342	12.3373	0
0.8167	18.7414	-43.1428	30.1286	12.3373	0
0.8173	14.7784	-47.7181	33.175	12.0328	0
0.8180	20.568	-49.5482	31.349	12.0328	0
0.8187	26.9775	-50.4633	28.8989	10.8124	0
0.8193	32.7781	-52.9035	29.8212	8.98035	0
0.8200	40.1065	-55.0457	30.4267	9.59195	0
0.8207	43.7595	-54.4286	28.8989	10.5066	0
0.8213	41.0142	-51.0733	24.9395	9.89637	0
0.8220	32.7781	-47.4131	24.0172	10.2022	0
0.8227	19.9591	-45.2779	28.2933	10.5066	0
0.8233	5.00362	-42.2277	28.8989	8.67593	0
0.8240	-8.72313	-36.7302	24.9395	8.06571	0
0.8247	-15.4426	-32.4599	24.9395	7.7599	0
0.8253	-14.8337	-30.3248	27.0729	5.62344	0
0.8260	-14.8337	-29.1047	25.8525	5.62344	0
0.8267	-13.9149	-28.4947	22.7968	10.2022	0
0.8273	-8.42424	-26.3524	18.8281	11.1168	0
0.8280	-7.50543	-22.9972	16.6946	8.06571	0
0.8287	-15.1326	-26.6574	17.0021	7.45549	0
0.8293	-25.8151	-30.3248	15.4742	7.45549	0
0.8300	-37.7153	-23.9122	11.8129	5.92924	0
0.8307	-42.9072	-19.947	9.06467	6.23366	0
0.8313	-35.5788	-22.0821	6.62382	8.37013	0
0.8320	-25.8151	-18.1168	4.79785	8.37013	0
0.8327	-17.5791	-10.7892	4.18298	7.7599	0
0.8333	-8.42424	-9.56915	0.521707	7.45549	0
0.8340	-3.84128	-7.12898	-2.22657	7.7599	0
0.8347	-1.09593	-1.94362	-3.75443	7.45549	0
0.8353	4.09588	-0.723539	-8.02125	5.92924	0
0.8360	-0.177119	1.72372	-10.7695	6.53946	0
0.8367	-10.2508	6.29904	-10.7695	7.7599	0
0.8373	-4.76008	9.04423	-16.5642	6.23366	0
0.8380	8.36889	11.7894	-22.6756	5.92924	0
0.8387	10.5054	16.9819	-19.9274	8.06571	0
0.8393	8.36889	20.9472	-19.0051	5.62344	0
0.8400	4.39477	23.6923	-23.5886	2.26653	0
0.8407	-13.9149	26.7426	-24.5016	4.7088	0
0.8413	-39.553	28.5727	-22.6756	5.62344	0
0.8420	-55.1173	29.7999	-23.5886	3.18256	0
0.8427	-61.2169	32.8501	-23.8961	3.79278	0
0.8433	-63.3534	37.4254	-23.2812	4.7088	0
0.8440	-58.7704	39.8656	-24.5016	2.87675	0
0.8447	-48.0879	38.9505	-24.8091	1.96212	0
0.8453	-39.553	41.0857	-22.3682	2.57234	0
0.8460	-33.1435	45.6681	-21.1478	2.87675	0
0.8467	-25.2063	44.448	-22.9738	2.87675	0
0.8473	-20.0145	42.0007	-22.6756	1.96212	0
0.8480	-19.1067	45.9731	-19.0051	3.48836	0
0.8487	-19.4056	47.8032	-19.0051	5.92924	0
0.8493	-23.9886	45.6681	-22.0608	4.7088	0
0.8500	-30.0881	45.9731	-19.9274	3.48836	0
0.8507	-28.2616	46.8881	-14.4308	4.09858	0
0.8513	-21.8521	47.4982	-15.3438	1.96212	0
0.8520	-20.9333	49.3283	-19.0051	-0.78457	0
0.8527	-21.5421	48.1082	-18.3995	1.35189	0
0.8533	-16.6603	44.143	-15.0457	3.48836	0
0.8540	-11.4685	45.058	-15.0457	2.26653	0
0.8547	-7.50543	45.6681	-18.0921	1.65631	0
0.8553	-5.67889	41.6957	-20.8404	0.435872	0
0.8560	-11.1696	38.9505	-22.9738	-1.09037	0
0.8567	-20.9333	38.3405	-25.1165	0.131453	0
0.8573	-25.5052	34.3752	-24.5016	3.79278	0
0.8580	-31.6158	31.02	-21.7533	4.403	0
0.8587	-45.0437	31.02	-20.8404	1.96212	0
0.8593	-55.1173	31.63	-22.0608	0.435872	0
0.8600	-56.6339	31.02	-22.6756	-0.174349	0
0.8607	-57.2538	31.02	-23.2812	-0.480151	0
0.8613	-56.9439	31.935	-22.0608	1.04609	0
0.8620	-52.6709	33.4601	-19.9274	1.96212	0
0.8627	-47.789	35.9003	-19.9274	1.04609	0
0.8633	-42.5972	39.2555	-21.1478	-1.39479	0
0.8640	-37.4165	39.8656	-20.8404	-4.7517	0
0.8647	-34.0512	37.1204	-19.0051	-6.88816	0
0.8653	-33.4423	36.5103	-18.0921	-6.27794	0
0.8660	-31.007	37.4254	-16.2661	-5.97214	0
0.8667	-23.0698	36.5103	-14.4308	-7.19396	0
0.8673	-10.8596	37.4254	-14.1234	-6.27794	0
0.8680	-1.70477	40.1706	-12.6048	-4.7517	0
0.8687	2.56823	40.1706	-9.24168	-7.19396	0
0.8693	4.39477	39.5605	-10.7695	-8.4144	0
0.8700	4.09588	42.0007	-15.0457	-7.49838	0
0.8707	2.86712	41.3907	-12.6048	-8.1086	0
0.8713	6.53127	38.3405	-9.54911	-9.94065	0
0.8720	13.5496	39.8656	-11.3844	-10.8553	0
0.8727	19.3503	42.0007	-10.7695	-10.2451	0
0.8733	21.1768	40.1706	-6.80083	-7.80418	0
0.8740	18.4315	40.1706	-6.80083	-6.58236	0
0.8747	18.7414	41.0857	-8.63612	-9.02463	0
0.8753	28.2063	40.7806	-9.24168	-10.8553	0
0.8760	34.6047	40.1706	-12.6048	-12.9918	0
0.8767	31.5604	40.1706	-15.0457	-15.4326	0
0.8773	28.5051	38.3405	-12.9029	-14.2122	0
0.8780	33.0881	38.6455	-15.3438	-12.686	0
0.8787	40.1065	41.3907	-19.0051	-14.518	0
0.8793	39.4976	42.9158	-15.3438	-13.602	0
0.8800	31.5604	42.9158	-12.6048	-11.7713	0
0.8807	25.7598	43.8379	-15.3438	-13.9078	0
0.8813	25.1509	45.6681	-15.3438	-14.518	0
0.8820	22.7045	48.1082	-13.5178	-11.1611	0
0.8827	24.5421	49.0233	-16.2661	-9.94065	0
0.8833	31.2505	48.4133	-16.5642	-11.4655	0
0.8840	30.0328	49.0233	-12.6048	-12.0757	0
0.8847	21.7967	50.8534	-11.6825	-13.602	0
0.8853	18.1326	51.1584	-13.8252	-14.518	0
0.8860	17.5237	51.1584	-12.6048	-12.3815	0
0.8867	14.1585	53.5986	-8.63612	-10.8553	0
0.8873	7.45008	55.7338	-10.4621	-13.2976	0
0.8880	-2.01473	54.5137	-16.2661	-15.7384	0
0.8887	-9.33197	52.0735	-15.3438	-15.7384	0
0.8893	-13.9149	52.0735	-9.85654	-14.8224	0
0.8900	-17.5791	52.6836	-10.1547	-13.602	0
0.8907	-12.3873	52.0735	-12.6048	-13.2976	0
0.8913	2.25827	52.9886	-9.54911	-14.2122	0
0.8920	11.7231	53.9036	-8.32869	-13.9078	0
0.8927	18.1326	50.8534	-13.2104	-12.0757	0
0.8933	30.9516	49.3283	-16.5642	-12.686	0
0.8940	40.4053	51.1584	-15.3438	-15.4326	0
0.8947	43.4607	50.5484	-14.1234	-14.2122	0
0.8953	50.479	48.4133	-15.0457	-11.4655	0
0.8960	58.4162	48.4133	-18.3995	-10.5509	0
0.8967	60.5527	48.1082	-21.1478	-10.2451	0
0.8973	63.298	45.058	-20.2255	-9.94065	0
0.8980	64.8257	41.0857	-19.3125	-9.32904	0
0.8987	61.1615	38.3405	-20.8404	-9.02463	0
0.8993	55.0509	38.6455	-22.0608	-9.94065	0
0.9000	44.0695	38.3405	-23.2812	-11.4655	0
0.9007	28.2063	31.935	-24.8091	-10.8553	0
0.9013	13.5496	24.6074	-25.1165	-10.5509	0
0.9020	-3.84128	23.6923	-23.5886	-12.0757	0
0.9027	-22.7598	22.7773	-22.6756	-13.602	0
0.9033	-26.7339	19.117	-22.6756	-13.602	0
0.9040	-13.3061	16.0668	-22.0608	-11.7713	0
0.9047	1.95938	15.4568	-22.0608	-10.8553	0
0.9053	13.5496	15.1447	-21.7533	-11.4655	0
0.9060	21.7967	12.0944	-19.3125	-11.1611	0
0.9067	28.2063	8.12917	-16.2661	-10.8553	0
0.9073	34.6047	8.43419	-14.4308	-10.5509	0
0.9080	35.5235	9.9593	-12.9029	-7.80418	0
0.9087	28.5051	5.38398	-14.4308	-6.58236	0
0.9093	19.0403	1.4187	-17.4865	-9.02463	0
0.9100	10.5054	2.33377	-15.3438	-8.71882	0
0.9107	5.00362	2.33377	-8.93424	-5.36192	0
0.9113	8.66778	-0.113496	-7.4157	-5.66772	0
0.9120	16.9149	-2.85869	-10.1547	-7.19396	0
0.9127	22.4056	-7.43401	-10.7695	-5.36192	0
0.9133	26.3686	-12.3143	-9.24168	-3.83706	0
0.9140	30.9516	-15.6767	-7.10826	-5.36192	0
0.9147	34.3058	-18.4219	-5.27297	-5.66772	0
0.9153	35.5235	-22.0821	-7.10826	-4.7517	0
0.9160	34.6047	-24.8273	-8.93424	-4.7517	0
0.9167	32.4682	-26.0474	-6.49339	-4.44728	0
0.9173	28.2063	-27.2746	-5.58041	-3.53125	0
0.9180	19.6602	-29.4097	-4.66742	-3.53125	0
0.9187	11.7231	-31.8499	-1.00615	-3.53125	0
0.9193	8.05893	-33.985	0.214273	-3.22545	0
0.9200	1.35053	-37.6453	-0.0838458	-2.61523	0
0.9207	-5.67889	-39.4754	2.04957	-2.31081	0
0.9213	0.12177	-37.6453	2.04957	-2.61523	0
0.9220	11.1142	-37.3403	2.04957	-1.70059	0
0.9227	14.4684	-38.8654	7.84424	-0.174349	0
0.9233	15.6861	-38.8654	11.8129	-0.78457	0
0.9240	16.9149	-39.1704	9.06467	-2.61523	0
0.9247	11.7231	-41.3126	10.2851	-2.92103	0
0.9253	8.05893	-41.3126	16.3872	-3.83706	0
0.9260	19.0403	-40.3905	18.2225	-5.0575	0
0.9267	34.6047	-41.3126	17.6076	-2.92103	0
0.9273	42.5418	-41.6177	20.3559	-1.09037	0
0.9280	46.8148	-42.2277	23.1042	-2.61523	0
0.9287	50.789	-44.0578	22.4986	-4.44728	0
0.9293	47.4237	-44.0578	22.1912	-4.44728	0
0.9300	37.0511	-42.8377	24.0172	-4.44728	0
0.9307	26.9775	-42.2277	26.458	-2.92103	0
0.9313	19.6602	-41.3126	27.0729	-2.61523	0
0.9320	11.1142	-42.2277	28.6007	-5.36192	0
0.9327	0.730617	-44.9729	30.4267	-6.27794	0
0.9333	-4.45012	-42.8377	29.8212	-2.92103	0
0.9340	-0.785967	-39.1704	30.4267	-0.480151	0
0.9347	8.05893	-40.0855	32.262	-0.480151	0
0.9353	17.2138	-41.0076	29.2063	-2.00501	0
0.9360	23.3133	-39.7804	24.0172	-3.53125	0
0.9367	25.7598	-40.7026	24.632	-2.92103	0
0.9373	27.2874	-42.2277	26.7655	-0.78457	0
0.9380	28.5051	-42.2277	24.9395	-0.78457	0
0.9387	29.4239	-41.9227	23.1042	-1.70059	0
0.9393	27.2874	-40.3905	23.4116	-0.480151	0
0.9400	18.1326	-41.3126	22.7968	1.35189	0
0.9407	7.45008	-43.1428	21.5763	1.35189	0
0.9413	3.78593	-41.6177	20.3559	1.04609	0
0.9420	4.70473	-41.3126	18.5299	1.96212	0
0.9427	5.31358	-42.2277	16.6946	1.65631	0
0.9433	7.74897	-40.3905	16.6946	1.04609	0
0.9440	8.05893	-39.4754	16.6946	1.96212	0
0.9447	2.56823	-39.1704	15.7817	2.87675	0
0.9453	-1.09593	-33.985	17.6076	3.48836	0
0.9460	0.730617	-30.0198	20.6633	2.87675	0
0.9467	6.23239	-30.3248	21.2782	1.04609	0
0.9473	13.2507	-26.0474	19.7504	-0.78457	0
0.9480	15.9961	-21.1671	20.3559	-0.78457	0
0.9487	8.97774	-23.3022	20.3559	1.65631	0
0.9493	2.56823	-23.9122	18.5299	3.18256	0
0.9500	1.35053	-20.252	19.4429	1.96212	0
0.9507	-2.92247	-18.4219	22.1912	1.04609	0
0.9513	-9.03308	-17.5068	23.1042	1.35189	0
0.9520	-10.5607	-15.6767	22.1912	1.04609	0
0.9527	-8.42424	-15.3717	20.6633	1.65631	0
0.9533	-5.67889	-15.6767	19.4429	2.87675	0
0.9540	-5.05897	-13.8465	20.0578	1.65631	0
0.9547	-9.33197	-11.7043	21.2782	-0.174349	0
0.9553	-12.3873	-10.1792	20.3559	1.96212	0
0.9560	-11.1696	-8.34907	19.1355	3.79278	0
0.9567	-11.1696	-5.60388	17.9151	3.79278	0
0.9573	-15.1326	-4.68881	15.7817	4.7088	0
0.9580	-19.4056	-3.77375	16.0891	5.31902	0
0.9587	-19.4056	-1.02856	18.5299	5.62344	0
0.9593	-13.9149	3.55385	16.6946	5.92924	0
0.9600	-14.8337	5.38398	12.7259	5.31902	0
0.9607	-29.4793	3.85887	12.7259	4.403	0
0.9613	-42.5972	4.16389	13.9464	4.7088	0
0.9620	-44.1248	6.90909	12.4278	3.79278	0
0.9627	-40.4607	9.04423	12.7259	2.57234	0
0.9633	-33.7523	9.04423	14.8687	2.87675	0
0.9640	-22.7598	9.04423	14.5612	2.87675	0
0.9647	-14.8337	13.0095	12.4278	1.65631	0
0.9653	-15.1326	18.812	10.9	2.26653	0
0.9660	-21.2322	19.7271	10.9	2.87675	0
0.9667	-32.2246	16.6769	12.4278	1.65631	0
0.9673	-48.3979	18.202	12.7259	1.96212	0
0.9680	-67.0175	22.1672	11.8129	3.79278	0
0.9687	-75.8624	23.6923	11.5055	2.57234	0
0.9693	-69.154	23.6923	11.2074	-0.174349	0
0.9700	-61.5158	24.6074	9.98697	1.04609	0
0.9707	-59.3792	24.9124	11.2074	2.87675	0
0.9713	-49.3167	25.5225	11.2074	0.741674	0
0.9720	-34.0512	25.8275	5.71083	-1.70059	0
0.9727	-27.9516	24.3024	4.49041	-1.39479	0
0.9733	-25.8151	21.5572	7.84424	-1.70059	0
0.9740	-19.4056	20.0321	7.23869	-2.00501	0
0.9747	-18.1879	20.9472	2.04957	-1.70059	0
0.9753	-23.9886	21.8622	-1.31358	-2.61523	0
0.9760	-27.9516	20.0321	-3.13956	-2.92103	0
0.9767	-29.4793	19.117	-4.66742	-0.480151	0
0.9773	-32.2246	21.5572	-6.19528	0.741674	0
0.9780	-36.7965	20.9472	-8.93424	1.04609	0
0.9787	-39.553	17.5919	-10.1547	1.65631	0
0.9793	-39.553	17.8969	-8.63612	-1.09037	0
0.9800	-36.1877	17.8969	-9.24168	-2.92103	0
0.9807	-34.97	15.4568	-14.4308	0.741674	0
0.9813	-39.8518	14.5346	-17.1791	1.96212	0
0.9820	-51.4532	14.8396	-13.8252	-0.480151	0
0.9827	-63.6523	15.4568	-10.4621	3.18256	0
0.9833	-68.2352	16.3718	-12.2974	7.14968	0
0.9840	-64.2722	11.7894	-17.1791	2.57234	0
0.9847	-56.6339	6.29904	-17.4865	-2.31081	0
0.9853	-47.479	7.21411	-12.9029	-0.174349	0
0.9860	-39.243	7.82415	-10.4621	1.96212	0
0.9867	-31.9147	4.46892	-11.6825	1.04609	0
0.9873	-24.5974	4.46892	-11.99	-1.09037	0
0.9880	-22.4609	4.46892	-10.7695	-2.00501	0
0.9887	-25.8151	2.33377	-11.3844	-1.39479	0
0.9893	-27.6417	0.496546	-12.6048	-1.09037	0
0.9900	-28.5605	-1.02856	-12.2974	-2.61523	0
0.9907	-30.697	-2.24864	-9.85654	-2.92103	0
0.9913	-29.7782	-1.94362	-9.24168	-1.09037	0
0.9920	-27.6417	-3.46873	-8.93424	-0.480151	0
0.9927	-22.151	-5.60388	-8.02125	-1.70059	0
0.9933	-10.5607	-6.21392	-8.02125	-1.70059	0
0.9940	-5.67889	-8.65409	-9.24168	-0.78457	0
0.9947	-12.3873	-12.3143	-8.93424	-1.39479	0
0.9953	-14.8337	-13.8465	-10.7695	-2.92103	0
0.9960	-14.2138	-15.9817	-15.0457	-2.31081	0
0.9967	-21.2322	-17.5068	-16.2661	-0.78457	0
0.9973	-24.8963	-18.1168	-14.4308	-2.61523	0
0.9980	-23.0698	-22.0821	-15.3438	-6.27794	0
0.9987	-22.4609	-23.9122	-15.3438	-5.0575	0
0.9993	-17.5791	-21.4721	-15.3438	-1.70059	0
1.0000	-10.2508	-23.9122	-19.3125	-1.09037	0
1.0007	-9.33197	-27.8846	-21.4552	-1.70059	0
1.0013	-9.94082	-26.6574	-19.0051	-0.174349	0
1.0020	-7.81539	-25.7424	-18.7069	1.04609	0
1.0027	-7.50543	-26.9696	-19.3125	-0.78457	0
1.0033	-7.50543	-26.6574	-18.7069	-2.61523	0
1.0040	-11.4685	-26.3524	-18.0921	-2.92103	0
1.0047	-17.5791	-25.7424	-17.1791	-2.31081	0
1.0053	-16.9702	-23.3022	-14.7382	-0.174349	0
1.0060	-14.5238	-23.9122	-14.1234	1.96212	0
1.0067	-14.5238	-24.8273	-13.2104	1.65631	0
1.0073	-8.11428	-21.1671	-11.6825	-1.09037	0
1.0080	-0.177119	-21.1671	-12.6048	-3.83706	0
1.0087	-3.54239	-25.1323	-11.99	-2.61523	0
1.0093	-6.28774	-25.7424	-7.10826	1.04609	0
1.0100	-0.177119	-25.7424	-5.58041	1.96212	0
1.0107	3.48704	-27.8846	-6.80083	-0.78457	0
1.0113	3.17708	-27.5796	-5.27297	-2.92103	0
1.0120	5.31358	-26.3524	-4.35998	-1.39479	0
1.0127	5.31358	-26.6574	-5.27297	-0.78457	0
1.0133	3.17708	-25.7424	-5.27297	-2.00501	0
1.0140	5.00362	-26.6574	-4.97485	-0.78457	0
1.0147	9.88547	-28.4947	-4.35998	1.35189	0
1.0153	12.6419	-25.7424	-4.97485	-1.39479	0
1.0160	11.7231	-23.6072	-6.80083	-3.53125	0
1.0167	10.8043	-26.6574	-7.71382	-0.78457	0
1.0173	11.7231	-26.3524	-8.02125	0.435872	0
1.0180	14.4684	-23.3022	-9.85654	-1.09037	0
1.0187	18.7414	-22.9972	-9.85654	0.131453	0
1.0193	25.7598	-20.862	-9.24168	1.65631	0
1.0200	29.4239	-16.5917	-13.5178	-1.09037	0
1.0207	26.3686	-17.2018	-14.4308	-1.70059	0
1.0213	23.0144	-18.1168	-11.077	0.435872	0
1.0220	23.3133	-15.9817	-12.6048	2.87675	0
1.0227	22.0956	-14.4566	-15.9587	3.48836	0
1.0233	18.7414	-13.8465	-13.5178	1.04609	0
1.0240	15.9961	-12.0093	-11.6825	0.131453	0
1.0247	12.6419	-9.26413	-12.6048	2.87675	0
1.0253	11.1142	-6.51894	-11.3844	2.26653	0
1.0260	12.6419	-5.9089	-11.6825	-0.480151	0
1.0267	11.1142	-7.73903	-11.6825	1.35189	0
1.0273	7.14012	-6.51894	-9.24168	2.26653	0
1.0280	8.36889	-2.85869	-9.24168	-1.09037	0
1.0287	11.4131	-1.94362	-9.24168	-1.39479	0
1.0293	11.7231	-1.94362	-4.35998	1.04609	0
1.0300	12.6419	-2.55367	-0.0838458	2.87675	0
1.0307	13.5496	-5.60388	1.74213	6.84527	0
1.0313	12.3319	-6.51894	2.04957	7.7599	0
1.0320	12.9408	-3.16371	-0.698715	4.7088	0
1.0327	12.6419	-3.77375	-0.698715	5.92924	0
1.0333	7.14012	-7.43401	1.74213	9.28615	0
1.0340	4.39477	-8.04405	0.214273	7.7599	0
1.0347	8.66778	-6.51894	-1.91914	8.06571	0
1.0353	11.4131	-6.82396	-0.391281	10.5066	0
1.0360	9.27662	-5.29886	-1.6117	9.59195	0
1.0367	7.74897	-1.6386	-3.447	8.06571	0
1.0373	5.31358	-0.418518	-2.22657	8.67593	0
1.0380	1.04058	-1.6386	-2.53401	8.98035	0
1.0387	-2.92247	-1.33358	-4.35998	8.37013	0
1.0393	-7.50543	-0.113496	-4.05255	7.7599	0
1.0400	-12.9961	-1.02856	-4.05255	5.62344	0
1.0407	-12.9961	-1.02856	-6.19528	3.48836	0
1.0413	-7.50543	2.63879	-6.19528	3.79278	0
1.0420	-3.84128	6.60406	-4.05255	4.7088	0
1.0427	-1.09593	9.04423	-1.91914	4.7088	0
1.0433	4.39477	11.7894	-3.75443	4.403	0
1.0440	7.14012	12.0944	-6.49339	4.09858	0
1.0447	3.48704	9.9593	-3.13956	1.96212	0
1.0453	-0.177119	11.7894	2.96255	0.131453	0
1.0460	-0.177119	16.3718	1.74213	1.96212	0
1.0467	0.12177	16.0668	-1.91914	2.87675	0
1.0473	-0.177119	12.7045	0.214273	0.131453	0
1.0480	1.04058	13.9246	3.57742	-0.78457	0
1.0487	7.74897	16.9819	4.49041	1.65631	0
1.0493	14.4684	15.7618	4.79785	1.96212	0
1.0500	15.9961	13.6196	5.09596	0.435872	0
1.0507	19.0403	13.9246	4.18298	1.04609	0
1.0513	27.5863	15.1447	4.79785	1.04609	0
1.0520	30.3317	13.9246	7.53681	1.04609	0
1.0527	26.6786	15.1447	9.06467	1.35189	0
1.0533	25.4498	19.7271	7.53681	1.04609	0
1.0540	20.8779	20.0321	7.53681	1.65631	0
1.0547	16.295	17.8969	10.2851	5.31902	0
1.0553	25.1509	20.9472	7.23869	5.01322	0
1.0560	33.6969	23.3873	0.214273	0.741674	0
1.0567	22.4056	20.3371	0.829142	-0.480151	0
1.0573	5.92243	18.812	5.71083	1.04609	0
1.0580	-3.84128	20.0321	5.4034	-0.174349	0
1.0587	-12.0773	20.9472	0.214273	-0.480151	0
1.0593	-20.3244	20.9472	-3.13956	0.435872	0
1.0600	-26.1251	19.117	-4.05255	-0.78457	0
1.0607	-31.9147	16.9819	-3.447	-1.39479	0
1.0613	-35.28	19.7271	-1.91914	1.96212	0
1.0620	-37.4165	22.4723	-1.00615	3.48836	0
1.0627	-41.3795	21.2522	-0.698715	1.35189	0
1.0633	-45.0437	21.8622	-1.6117	-0.174349	0
1.0640	-45.9514	23.9974	-1.6117	0.131453	0
1.0647	-38.933	23.9974	0.214273	1.04609	0
1.0653	-26.7339	24.3024	1.4347	1.04609	0
1.0660	-21.2322	25.8275	2.04957	0.131453	0
1.0667	-21.2322	27.0476	4.18298	1.35189	0
1.0673	-16.0514	29.1827	4.79785	3.18256	0
1.0680	-14.8337	32.24	4.79785	2.26653	0
1.0687	-23.0698	32.8501	6.01827	1.65631	0
1.0693	-29.4793	33.1551	6.62382	2.87675	0
1.0700	-31.6158	33.7651	8.15168	2.87675	0
1.0707	-31.3058	33.1551	11.2074	1.04609	0
1.0713	-25.8151	32.8501	11.2074	0.131453	0
1.0720	-15.7415	34.3752	9.3721	1.96212	0
1.0727	-3.54239	33.7651	10.5925	5.62344	0
1.0733	13.2507	30.7149	10.2851	7.14968	0
1.0740	25.4498	31.02	8.15168	5.62344	0
1.0747	29.7228	34.6802	7.84424	4.403	0
1.0753	35.2246	35.9003	6.62382	5.01322	0
1.0760	37.0511	33.7651	5.71083	6.23366	0
1.0767	26.0697	31.63	6.62382	6.84527	0
1.0773	9.88547	31.63	5.4034	6.23366	0
1.0780	-11.1696	32.8501	3.87554	5.62344	0
1.0787	-41.6895	31.935	5.4034	6.84527	0
1.0793	-70.6706	30.7149	3.26999	6.23366	0
1.0800	-87.1538	31.63	-1.91914	4.09858	0
1.0807	-92.6445	31.935	0.214273	4.7088	0
1.0813	-83.4896	30.1049	4.18298	6.23366	0
1.0820	-65.1799	29.1827	3.26999	5.62344	0
1.0827	-54.8074	31.325	1.74213	4.403	0
1.0833	-48.7078	32.24	2.04957	3.79278	0
1.0840	-34.0512	30.1049	1.74213	5.31902	0
1.0847	-20.0145	27.9626	2.96255	5.31902	0
1.0853	-12.0773	30.1049	6.01827	1.04609	0
1.0860	-2.62358	32.5451	8.45911	0.131453	0
1.0867	7.45008	29.1827	8.75723	5.01322	0
1.0873	12.9408	26.1325	6.62382	6.53946	0
1.0880	18.1326	25.5225	6.62382	4.7088	0
1.0887	19.9591	23.0823	9.98697	5.31902	0
1.0893	12.6419	20.9472	11.5055	4.7088	0
1.0900	2.86712	21.5572	11.2074	2.26653	0
1.0907	-3.23243	22.7773	14.5612	3.48836	0
1.0913	-8.42424	24.6074	15.7817	3.79278	0
1.0920	-18.4868	26.4375	11.5055	2.26653	0
1.0927	-32.2246	23.0823	12.1204	3.79278	0
1.0933	-41.6895	17.5919	15.7817	4.7088	0
1.0940	-38.6342	15.4568	13.0334	3.79278	0
1.0947	-29.4793	11.7894	8.75723	5.01322	0
1.0953	-23.3687	8.12917	8.15168	6.23366	0
1.0960	-20.3244	7.51913	6.62382	5.31902	0
1.0967	-20.0145	6.60406	5.09596	5.01322	0
1.0973	-18.1879	4.16389	6.62382	4.09858	0
1.0980	-9.33197	5.38398	8.45911	2.87675	0
1.0987	3.48704	6.90909	8.15168	5.62344	0
1.0993	15.3872	4.16389	9.06467	7.45549	0
1.1000	26.9775	2.63879	10.9	6.23366	0
1.1007	46.516	4.16389	9.3721	6.53946	0
1.1013	72.7518	3.85887	6.01827	8.06571	0
1.1020	92.2902	0.801567	7.23869	8.37013	0
1.1027	101.445	0.191525	10.2851	9.28615	0
1.1033	108.153	3.85887	8.45911	9.89637	0
1.1040	101.445	4.77394	5.09596	6.84527	0
1.1047	73.6706	1.10659	6.31639	4.09858	0
1.1053	40.1065	0.191525	7.23869	3.48836	0
1.1060	12.022	2.63879	5.71083	3.79278	0
1.1067	-11.1696	4.16389	4.18298	4.403	0
1.1073	-21.8521	6.29904	3.87554	4.7088	0
1.1080	-20.9333	8.12917	3.57742	4.7088	0
1.1087	-18.4868	8.43419	2.96255	5.31902	0
1.1093	-12.0773	10.8744	2.04957	5.01322	0
1.1100	0.431728	13.0095	1.13658	5.62344	0
1.1107	14.1585	11.7894	1.13658	7.45549	0
1.1113	27.8963	12.3995	0.214273	5.92924	0
1.1120	41.0142	13.0095	-1.31358	3.18256	0
1.1127	50.169	10.2643	-3.447	3.79278	0
1.1133	58.4162	11.1794	-3.447	5.01322	0
1.1140	67.8699	14.2296	-1.00615	5.62344	0
1.1147	72.1429	11.7894	-0.698715	7.7599	0
1.1153	69.3976	9.9593	-4.35998	7.7599	0
1.1160	60.2427	11.7894	-8.93424	4.7088	0
1.1167	41.933	10.8744	-11.3844	5.62344	0
1.1173	17.2138	10.5693	-11.99	9.28615	0
1.1180	-1.09593	15.7618	-13.5178	9.59195	0
1.1187	-5.36893	17.5919	-18.7069	10.5066	0
1.1193	-3.23243	14.5346	-23.5886	13.8635	0
1.1200	-5.67889	15.1447	-24.5016	13.8635	0
1.1207	-7.50543	19.7271	-25.4146	12.0328	0
1.1213	-2.01473	23.6923	-28.1629	12.6431	0
1.1220	4.39477	25.2175	-29.0759	13.5591	0
1.1227	8.05893	24.9124	-29.9982	12.0328	0
1.1233	12.022	27.6576	-33.0446	11.4226	0
1.1240	13.8596	33.7651	-34.265	13.5591	0
1.1247	13.2507	37.4254	-31.8242	14.7795	0
1.1253	15.0773	38.0354	-31.2186	13.5591	0
1.1260	15.3872	40.4756	-30.9112	14.4737	0
1.1267	11.1142	46.8881	-29.9982	18.4408	0
1.1273	12.022	52.3785	-30.6037	16.916	0
1.1280	17.8226	52.0735	-30.9112	12.9489	0
1.1287	15.0773	50.2434	-31.2186	13.8635	0
1.1293	7.45008	53.5986	-32.439	15.6942	0
1.1300	5.31358	58.486	-30.9112	14.7795	0
1.1307	5.00362	60.3162	-29.0759	15.6942	0
1.1313	0.730617	61.8413	-31.8242	16.3058	0
1.1320	-2.92247	63.9764	-32.1316	14.7795	0
1.1327	-4.15123	65.8066	-29.3833	15.3897	0
1.1333	-4.76008	67.3317	-29.6907	17.5262	0
1.1340	-4.76008	66.1116	-30.9112	16.916	0
1.1347	-3.84128	64.8915	-29.0759	15.6942	0
1.1353	-5.36893	67.6367	-28.4703	14.7795	0
1.1360	-9.94082	71.2969	-26.9425	12.0328	0
1.1367	-12.3873	71.2969	-23.5886	10.2022	0
1.1373	-12.3873	69.7718	-23.5886	10.8124	0
1.1380	-15.7415	72.2191	-22.6756	10.2022	0
1.1387	-20.3244	74.6593	-16.8716	9.28615	0
1.1393	-18.4868	73.1342	-14.4308	8.67593	0
1.1400	-16.6603	70.3819	-13.5178	6.84527	0
1.1407	-23.0698	68.8568	-8.63612	3.79278	0
1.1413	-29.7782	67.3317	-4.35998	3.48836	0
1.1420	-30.697	65.8066	-1.31358	4.09858	0
1.1427	-29.1693	67.0266	5.09596	0.131453	0
1.1433	-27.6417	69.4668	10.2851	-5.0575	0
1.1440	-20.9333	71.9141	11.2074	-5.0575	0
1.1447	-9.94082	75.2693	15.4742	-3.53125	0
1.1453	-3.54239	76.4894	23.1042	-3.83706	0
1.1460	0.431728	73.1342	27.6784	-3.83706	0
1.1467	7.74897	69.4668	30.4267	-5.66772	0
1.1473	15.6861	67.6367	34.7029	-9.02463	0
1.1480	22.7045	63.9764	39.2771	-10.5509	0
1.1487	33.6969	59.0961	44.1588	-11.7713	0
1.1493	44.3795	55.7338	48.7424	-13.9078	0
1.1500	50.479	51.4635	52.4037	-13.602	0
1.1507	62.0803	46.5831	55.1519	-13.9078	0
1.1513	79.1613	43.8379	56.6705	-20.3158	0
1.1520	89.2349	40.1706	56.3724	-24.5887	0
1.1527	94.1168	32.5451	57.8909	-23.6727	0
1.1533	100.526	25.5225	63.08	-24.2829	0
1.1540	108.463	21.2522	65.8283	-27.0296	0
1.1547	118.836	16.6769	65.2227	-27.0296	0
1.1553	133.183	11.7894	66.1357	-27.0296	0
1.1560	144.773	8.73921	65.2227	-28.25	0
1.1567	154.238	3.55385	61.5615	-29.7763	0
1.1573	167.356	-2.55367	59.1113	-33.1332	0
1.1580	180.783	-8.04405	57.8909	-36.4901	0
1.1587	189.329	-14.1516	54.8445	-37.1003	0
1.1593	194.831	-21.4721	53.9315	-37.4061	0
1.1600	204.894	-28.4947	55.1519	-38.3208	0
1.1607	219.55	-37.3403	52.4037	-39.2368	0
1.1613	231.451	-45.5829	47.8201	-41.0674	0
1.1620	239.078	-50.4633	46.5997	-40.1528	0
1.1627	248.842	-55.3507	45.9941	-37.4061	0
1.1633	262.878	-61.4511	42.0254	-39.5426	0
1.1640	272.642	-70.3038	34.088	-43.2039	0
1.1647	268.369	-82.5047	29.5137	-43.8141	0
1.1653	251.587	-94.7126	30.7342	-43.2039	0
1.1660	235.115	-103.26	32.8676	-43.5097	0
1.1667	228.705	-111.503	30.1286	-44.7302	0
1.1673	228.705	-121.874	25.2376	-45.3404	0
1.1680	225.041	-132.557	23.1042	-43.2039	0
1.1687	221.377	-144.459	21.5763	-41.9835	0
1.1693	230.222	-154.532	17.0021	-43.2039	0
1.1700	242.742	-163.073	13.6482	-40.1528	0
1.1707	240.296	-174.061	14.8687	-36.7959	0
1.1713	232.668	-184.439	13.6482	-39.5426	0
1.1720	235.724	-188.709	9.06467	-38.3208	0
1.1727	238.768	-192.369	7.53681	-33.1332	0
1.1733	232.06	-198.477	6.62382	-33.7434	0
1.1740	224.122	-200.612	4.18298	-33.439	0
1.1747	220.458	-201.222	2.65512	-25.5034	0
1.1753	215.886	-203.357	-1.6117	-24.2829	0
1.1760	207.03	-202.442	-10.1547	-29.1661	0
1.1767	192.385	-200.307	-13.2104	-26.7252	0
1.1773	171.33	-199.392	-11.6825	-20.926	0
1.1780	149.965	-195.426	-14.4308	-20.3158	0
1.1787	135.319	-190.539	-20.8404	-20.0114	0
1.1793	128.91	-188.099	-24.5016	-16.3487	0
1.1800	126.164	-184.439	-26.0295	-12.9918	0
1.1807	121.891	-179.856	-26.3369	-11.4655	0
1.1813	112.426	-180.466	-26.9425	-9.63485	0
1.1820	99.6075	-180.778	-28.1629	-6.88816	0
1.1827	90.4526	-175.586	-27.5573	-4.44728	0
1.1833	88.0172	-171.316	-26.635	-2.00501	0
1.1840	88.6261	-168.875	-26.9425	0.131453	0
1.1847	87.4084	-165.513	-28.1629	-0.480151	0
1.1853	83.4343	-164.293	-31.526	-1.70059	0
1.1860	77.3347	-163.988	-32.439	1.04609	0
1.1867	76.4159	-159.413	-26.9425	4.403	0
1.1873	83.1354	-156.057	-24.8091	3.79278	0
1.1880	83.4343	-157.582	-28.7778	2.87675	0
1.1887	74.5894	-157.582	-26.0295	3.79278	0
1.1893	71.2352	-153.922	-17.4865	4.7088	0
1.1900	73.9805	-149.34	-14.4308	4.7088	0
1.1907	71.2352	-146.29	-13.5178	5.62344	0
1.1913	62.3792	-144.764	-11.99	7.7599	0
1.1920	53.5343	-140.799	-11.6825	8.37013	0
1.1927	40.4053	-132.557	-9.85654	9.28615	0
1.1933	22.4056	-126.456	-5.27297	9.28615	0
1.1940	-0.177119	-125.541	-2.83213	7.7599	0
1.1947	-27.6417	-121.264	-1.6117	7.45549	0
1.1953	-49.6155	-113.638	1.13658	9.89637	0
1.1960	-58.7704	-109.361	4.49041	10.5066	0
1.1967	-69.154	-108.141	6.93126	9.89637	0
1.1973	-88.6814	-106.311	11.2074	10.2022	0
1.1980	-105.463	-105.09	18.5299	11.1168	0
1.1987	-112.792	-103.565	23.1042	11.1168	0
1.1993	-116.456	-100.82	22.4986	11.4226	0
1.2000	-124.692	-99.6001	23.1042	9.28615	0
1.2007	-136.592	-99.6001	26.7655	5.92924	0
1.2013	-147.884	-96.8549	29.2063	6.84527	0
1.2020	-161.013	-92.5775	33.175	8.67593	0
1.2027	-177.795	-92.2725	39.5846	8.37013	0
1.2033	-190.614	-94.4076	41.718	8.98035	0
1.2040	-196.104	-95.3227	42.9384	9.28615	0
1.2047	-200.986	-95.3227	47.522	8.06571	0
1.2053	-205.259	-97.7699	50.5684	6.84527	0
1.2060	-206.477	-99.9051	53.0092	8.06571	0
1.2067	-211.968	-98.38	58.1983	8.37013	0
1.2073	-217.768	-97.4649	62.7819	8.06571	0
1.2080	-213.805	-98.685	66.7413	8.37013	0
1.2087	-211.359	-99.6001	71.0174	6.84527	0
1.2093	-219.296	-99.2951	75.5917	5.31902	0
1.2100	-227.842	-98.075	82.6161	7.14968	0
1.2107	-232.414	-92.8825	89.9386	10.2022	0
1.2113	-240.052	-89.8323	90.2461	9.89637	0
1.2120	-251.343	-92.8825	89.0257	8.98035	0
1.2127	-260.188	-96.5428	91.4665	11.1168	0
1.2133	-262.934	-96.5428	92.0721	11.727	0
1.2140	-258.661	-97.1599	90.8516	9.28615	0
1.2147	-253.779	-98.99	92.9944	8.37013	0
1.2153	-254.698	-98.99	94.8203	8.06571	0
1.2160	-258.661	-100.21	91.7739	5.62344	0
1.2167	-261.406	-102.955	86.2774	5.62344	0
1.2173	-262.026	-103.565	85.057	7.45549	0
1.2180	-266.598	-102.345	86.5848	7.45549	0
1.2187	-275.454	-102.65	85.3644	7.7599	0
1.2193	-278.498	-103.87	82.6161	9.28615	0
1.2200	-273.007	-103.26	83.5291	10.2022	0
1.2207	-275.144	-98.99	83.2217	8.67593	0
1.2213	-289.49	-92.8825	79.253	5.92924	0
1.2220	-298.335	-88.3072	79.253	5.01322	0
1.2227	-297.118	-84.952	81.0882	7.45549	0
1.2233	-295.59	-78.2344	76.2066	8.37013	0
1.2240	-298.645	-71.5239	68.884	5.92924	0
1.2247	-305.055	-68.7787	66.1357	5.92924	0
1.2253	-307.8	-66.0265	64.9153	8.06571	0
1.2260	-298.335	-57.7909	63.3875	8.37013	0
1.2267	-282.771	-48.0231	60.9466	8.67593	0
1.2273	-276.671	-39.1704	57.8909	10.5066	0
1.2280	-279.417	-29.4097	55.1519	11.727	0
1.2287	-283.69	-18.4219	52.0962	12.6431	0
1.2293	-288.572	-6.82396	47.522	13.2533	0
1.2300	-296.808	4.77394	44.4662	12.6431	0
1.2307	-307.8	16.3718	42.9384	12.3373	0
1.2313	-315.117	27.6576	38.0567	13.5591	0
1.2320	-312.372	39.8656	31.9546	13.2533	0
1.2327	-312.372	50.2434	26.7655	12.6431	0
1.2333	-330.383	58.486	19.4429	13.8635	0
1.2340	-355.711	67.6367	13.6482	14.7795	0
1.2347	-362.729	77.4045	10.9	15.6942	0
1.2353	-347.165	85.6471	2.04957	16.916	0
1.2360	-324.272	92.9676	-11.6825	16.916	0
1.2367	-304.446	99.6852	-16.8716	15.0839	0
1.2373	-285.826	106.091	-19.0051	15.3897	0
1.2380	-265.38	115.553	-28.1629	15.6942	0
1.2387	-243.716	126.839	-36.1003	15.3897	0
1.2393	-222.351	131.727	-40.069	17.2204	0
1.2400	-202.514	135.692	-47.0841	18.4408	0
1.2407	-188.477	145.155	-53.4936	17.8306	0
1.2413	-176.267	154	-56.5494	17.8306	0
1.2420	-159.485	158.278	-61.7292	16.6102	0
1.2427	-142.083	163.158	-68.4462	14.4737	0
1.2433	-126.828	167.428	-74.8557	16.6102	0
1.2440	-106.991	169.571	-80.3523	19.3569	0
1.2447	-84.7184	174.146	-84.321	16.6102	0
1.2453	-70.6706	179.331	-87.6748	15.6942	0
1.2460	-64.2722	181.466	-90.7212	19.6627	0
1.2467	-55.1173	184.219	-92.2491	21.7978	0
1.2473	-40.4607	189.404	-96.8326	18.4408	0
1.2480	-31.007	190.014	-104.761	13.8635	0
1.2487	-31.3058	186.659	-109.642	13.8635	0
1.2493	-34.0512	185.744	-113.006	16.916	0
1.2500	-35.28	186.659	-116.052	15.3897	0
1.2507	-34.97	185.134	-117.58	12.6431	0
1.2513	-33.1435	184.219	-122.462	14.7795	0
1.2520	-27.3428	183.914	-129.784	16	0
1.2527	-18.7968	180.551	-132.532	14.7795	0
1.2533	-9.64193	176.891	-135.281	14.7795	0
1.2540	-0.487078	175.061	-139.855	12.6431	0
1.2547	8.97774	171.096	-142.603	10.2022	0
1.2553	19.9591	168.038	-149.926	12.6431	0
1.2560	30.9516	168.648	-157.258	12.9489	0
1.2567	40.1065	166.818	-156.95	9.28615	0
1.2573	46.8148	161.023	-158.171	9.28615	0
1.2580	51.0879	158.583	-163.667	9.28615	0
1.2587	56.5786	159.498	-163.667	6.23366	0
1.2593	63.9069	158.888	-166.108	4.09858	0
1.2600	63.9069	157.363	-172.816	3.79278	0
1.2607	54.752	153.085	-171.288	3.48836	0
1.2613	50.169	147.9	-167.934	3.48836	0
1.2620	53.8332	146.07	-170.067	2.26653	0
1.2627	60.2427	147.29	-168.847	0.741674	0
1.2633	71.5341	147.595	-162.139	1.35189	0
1.2640	87.7073	145.46	-157.258	1.04609	0
1.2647	101.445	142.714	-151.761	0.741674	0
1.2653	109.681	139.352	-145.351	1.96212	0
1.2660	113.345	135.082	-139.855	0.741674	0
1.2667	108.762	130.812	-134.368	-1.70059	0
1.2673	106.327	129.896	-131.004	-0.78457	0
1.2680	115.792	128.981	-128.871	-1.09037	0
1.2687	127.083	125.009	-122.154	-5.0575	0
1.2693	128.91	122.874	-114.226	-5.36192	0
1.2700	125.245	120.434	-109.642	-2.92103	0
1.2707	122.5	111.276	-104.761	-3.53125	0
1.2713	119.445	103.65	-102.32	-3.83706	0
1.2720	108.762	103.65	-100.494	-2.92103	0
1.2727	90.1537	100.905	-93.4695	-3.83706	0
1.2733	72.7518	92.9676	-86.7618	-5.0575	0
1.2740	63.5969	89.6124	-83.1005	-5.66772	0
1.2747	59.3239	89.3074	-78.2095	-6.88816	0
1.2753	57.8073	84.725	-74.2502	-7.80418	0
1.2760	58.4162	79.2346	-73.0297	-7.19396	0
1.2767	58.1062	75.8793	-67.5332	-5.97214	0
1.2773	60.2427	71.2969	-61.1236	-6.27794	0
1.2780	64.8257	66.7216	-58.6828	-6.88816	0
1.2787	64.8257	63.9764	-51.9658	-7.80418	0
1.2793	67.8699	61.5363	-43.7303	-10.8553	0
1.2800	79.7701	57.571	-40.982	-12.9918	0
1.2807	85.5708	54.8187	-35.4854	-10.5509	0
1.2813	84.3531	52.6836	-25.1165	-6.58236	0
1.2820	91.9803	48.1082	-15.6512	-8.1086	0
1.2827	105.109	45.058	-8.02125	-11.1611	0
1.2833	110.899	45.363	-5.27297	-12.3815	0
1.2840	106.936	41.3907	-6.19528	-13.602	0
1.2847	95.9544	33.1551	2.04957	-14.8224	0
1.2853	88.0172	27.3526	13.9464	-14.2122	0
1.2860	85.8807	24.6074	17.6076	-12.686	0
1.2867	80.9989	22.7773	20.0578	-13.602	0
1.2873	78.8624	21.2522	24.9395	-16.3487	0
1.2880	85.5708	17.2869	28.6007	-16.6545	0
1.2887	88.3161	12.0944	33.175	-13.602	0
1.2893	89.8438	11.4844	39.2771	-13.602	0
1.2900	101.445	10.8744	45.6867	-14.2122	0
1.2907	111.209	9.65428	53.0092	-12.0757	0
1.2913	114.264	10.8744	56.9779	-11.7713	0
1.2920	121.581	7.21411	58.8132	-15.4326	0
1.2927	125.555	-1.6386	62.4745	-16.3487	0
1.2933	115.172	-4.07877	64.0023	-13.602	0
1.2940	104.489	-3.77375	64.3004	-13.2976	0
1.2947	106.936	-9.26413	70.71	-13.602	0
1.2953	113.655	-11.3993	73.1508	-13.602	0
1.2960	113.954	-9.26413	68.884	-15.4326	0
1.2967	106.936	-11.3993	69.4896	-15.7384	0
1.2973	98.6997	-12.0093	73.4583	-13.9078	0
1.2980	92.5891	-9.56915	72.5453	-12.9918	0
1.2987	89.5449	-11.3993	73.1508	-12.0757	0
1.2993	91.3714	-11.3993	76.514	-11.4655	0
1.3000	96.5632	-7.43401	76.8121	-12.0757	0
1.3007	101.744	-8.95911	75.8991	-11.7713	0
1.3013	106.936	-12.0093	75.8991	-9.94065	0
1.3020	113.345	-9.56915	74.3713	-10.5509	0
1.3027	116.091	-7.73903	73.4583	-11.1611	0
1.3033	116.699	-8.34907	75.2936	-9.94065	0
1.3040	117.009	-6.51894	76.2066	-8.71882	0
1.3047	111.818	-6.21392	76.514	-8.4144	0
1.3053	99.9174	-7.43401	76.514	-7.80418	0
1.3060	91.3714	-5.60388	77.1195	-5.36192	0
1.3067	93.198	-1.94362	78.0325	-3.53125	0
1.3073	99.9174	-1.02856	76.514	-3.83706	0
1.3080	101.445	-1.02856	71.6323	-5.0575	0
1.3087	96.2533	0.801567	69.4896	-3.83706	0
1.3093	93.198	2.94381	70.71	-1.70059	0
1.3100	96.5632	3.24883	70.71	-1.39479	0
1.3107	98.9986	2.02875	69.797	-2.00501	0
1.3113	99.6075	3.55385	67.9617	-1.70059	0
1.3120	101.744	4.16389	64.9153	-0.480151	0
1.3127	101.445	-0.418518	63.08	0.131453	0
1.3133	98.9986	-4.07877	61.5615	1.04609	0
1.3140	101.135	-3.77375	57.8909	3.18256	0
1.3147	98.9986	-5.9089	55.4501	4.7088	0
1.3153	88.936	-8.34907	53.3166	3.79278	0
1.3160	87.0984	-5.9089	48.7424	1.65631	0
1.3167	93.5079	-6.82396	46.3015	3.79278	0
1.3173	92.5891	-10.7892	45.9941	7.45549	0
1.3180	88.936	-8.34907	45.9941	7.14968	0
1.3187	91.0725	-4.68881	46.5997	7.45549	0
1.3193	88.936	-7.12898	43.5533	9.89637	0
1.3200	78.5524	-8.04405	35.9233	8.37013	0
1.3207	64.8257	-7.43401	32.5695	5.92924	0
1.3213	49.2613	-12.6194	35.6159	9.59195	0
1.3220	34.6047	-15.9817	35.9233	12.0328	0
1.3227	27.8963	-13.2365	34.7029	9.59195	0
1.3233	23.9332	-13.2365	36.8363	10.2022	0
1.3240	20.8779	-18.4219	37.1437	10.5066	0
1.3247	26.0697	-21.1671	35.0103	7.45549	0
1.3253	34.9146	-24.5223	34.088	7.14968	0
1.3260	39.1876	-30.9348	32.5695	10.2022	0
1.3267	41.6341	-34.5951	31.6471	8.67593	0
1.3273	44.6783	-33.68	33.7899	6.53946	0
1.3280	45.5972	-35.8152	33.7899	7.14968	0
1.3287	46.206	-42.2277	30.1286	6.23366	0
1.3293	46.516	-44.3629	27.9859	6.53946	0
1.3300	41.933	-43.1428	27.9859	11.1168	0
1.3307	39.4976	-44.0578	27.9859	11.4226	0
1.3313	48.3425	-44.0578	26.1599	8.06571	0
1.3320	53.2244	-42.8377	22.4986	9.28615	0
1.3327	35.5235	-47.4131	20.6633	11.1168	0
[truncated: 34,954 more rows]
