# Supplementary material for: Identification of Haptic Based Guiding Using Hard Reins
Source: PLoS One. 2015 Jul 22;10(7):e0132020. doi: 10.1371/journal.pone.0132020 (PMC4511788; doi:10.1371/journal.pone.0132020)
Supplement: S4 File — (ZIP) [file pone.0132020.s004.zip › EMGData2/Subject13/T18/t18.txt]

0.0000	3.53997	8.18391	0.639805	0.431288	0
0.0007	-2.86909	6.35473	-3.01735	-2.92318	0
0.0013	-5.60971	7.27609	0.339649	-2.00968	0
0.0020	-4.69617	7.27609	0.639805	-0.7877	0
0.0027	-8.96411	4.82363	-3.32541	-1.39869	0
0.0033	-10.1917	3.60417	-2.40914	-1.0932	0
0.0040	-7.43679	2.69636	-0.276459	-0.176708	0
0.0047	-8.96411	0.257441	-2.10109	-0.176708	0
0.0053	-10.4914	0.86717	-4.54972	0.128787	0
0.0060	-8.05057	2.99444	-3.63346	-0.176708	0
0.0067	-6.823	2.08663	-1.19272	-1.0932	0
0.0073	-7.75082	-0.0541981	-0.576614	-0.7877	0
0.0080	-8.05057	1.16526	-1.19272	1.04228	0
0.0087	-8.35033	2.08663	-1.19272	1.95877	0
0.0093	-8.05057	0.86717	-1.19272	1.34778	0
0.0100	-9.5779	1.16526	-1.19272	1.65327	0
0.0107	-10.1917	5.13527	0.339649	3.48325	0
0.0113	-2.2553	7.88582	0.639805	2.87525	0
0.0120	3.24021	6.66637	-1.49288	-1.0932	0
0.0127	-4.69617	3.30608	-1.80093	-2.00968	0
0.0133	-12.6325	1.77499	-1.19272	0.431288	0
0.0140	-10.1917	3.60417	-2.10109	-0.176708	0
0.0147	-7.75082	4.52554	-0.884668	-2.31518	0
0.0153	-8.96411	3.60417	0.947859	-2.31518	0
0.0160	-9.27814	5.13527	-1.49288	-3.22867	0
0.0167	-8.35033	5.13527	-1.49288	-3.83966	0
0.0173	-6.52325	1.16526	0.947859	-2.31518	0
0.0180	-7.13703	-0.352288	-0.276459	-2.00968	0
0.0187	-8.96411	2.38472	-2.10109	-2.00968	0
0.0193	-7.13703	3.91581	-1.19272	0.128787	0
0.0200	-5.30995	2.38472	-1.19272	0.736784	0
0.0207	-8.05057	1.4769	-1.49288	-0.7877	0
0.0213	-8.66436	1.16526	-1.19272	0.736784	0
0.0220	-7.43679	0.55553	-1.49288	1.95877	0
0.0227	-7.75082	2.08663	-0.576614	-0.176708	0
0.0233	-4.38214	6.35473	0.339649	-0.176708	0
0.0240	-0.114193	8.18391	-0.276459	1.34778	0
0.0247	-5.30995	6.66637	0.947859	-0.482204	0
0.0253	-13.5461	6.66637	1.55607	-1.39869	0
0.0260	-14.7594	5.745	-1.19272	0.736784	0
0.0267	-12.0188	2.99444	-1.19272	0.736784	0
0.0273	-9.5779	2.08663	1.55607	-1.39869	0
0.0280	-8.35033	2.38472	-1.19272	-1.0932	0
0.0287	-8.66436	0.86717	-3.32541	-0.482204	0
0.0293	-8.35033	-0.352288	0.339649	0.736784	0
0.0300	-7.13703	0.257441	2.78039	1.95877	0
0.0307	-6.22349	-1.58529	0.639805	1.65327	0
0.0313	-5.30995	-3.71257	-1.19272	0.736784	0
0.0320	-6.52325	-1.27366	-0.576614	2.56976	0
0.0327	-8.96411	-0.0541981	-1.19272	2.87525	0
0.0333	-8.05057	-3.71257	-3.32541	0.431288	0
0.0340	-8.35033	-5.24367	-3.01735	-1.0932	0
0.0347	-8.05057	-2.19502	0.639805	0.431288	0
0.0353	-1.02773	-1.27366	1.86412	0.431288	0
0.0360	4.15375	-2.49311	-1.49288	-2.00968	0
0.0367	-1.02773	-1.88338	-2.40914	-1.39869	0
0.0373	-6.52325	-2.19502	-0.276459	1.34778	0
0.0380	-8.05057	-4.63394	0.639805	0.128787	0
0.0387	-7.43679	-3.71257	1.55607	-2.31518	0
0.0393	-3.16884	-1.88338	0.947859	-1.0932	0
0.0400	-1.64152	-2.80475	-1.19272	1.34778	0
0.0407	-4.99592	-1.88338	-1.19272	0.736784	0
0.0413	-3.16884	-0.0541981	0.639805	-0.7877	0
0.0420	0.185563	-0.975566	0.639805	-1.0932	0
0.0427	-2.86909	-0.352288	0.339649	-0.176708	0
0.0433	-2.86909	2.08663	0.0315953	0.736784	0
0.0440	2.62643	-0.0541981	-0.884668	0.431288	0
0.0447	2.32667	-3.10284	-1.49288	-0.176708	0
0.0453	0.185563	-3.10284	-1.49288	0.431288	0
0.0460	-1.02773	-4.63394	-0.276459	2.26426	0
0.0467	-3.16884	-6.15148	1.86412	4.70524	0
0.0473	1.71289	-5.24367	0.639805	3.48325	0
0.0480	8.12194	-6.46312	-2.10109	0.431288	0
0.0487	3.53997	-10.1215	-1.19272	0.736784	0
0.0493	-3.16884	-11.9507	0.0315953	1.95877	0
0.0500	-1.02773	-13.7799	-0.276459	-0.176708	0
0.0507	-0.428222	-15.311	0.947859	-2.00968	0
0.0513	-4.08238	-14.4031	-0.276459	-1.0932	0
0.0520	-5.30995	-12.872	-2.40914	-0.176708	0
0.0527	-4.38214	-11.9507	-0.576614	0.431288	0
0.0533	-2.86909	-9.51177	1.86412	0.128787	0
0.0540	-0.114193	-7.07285	0.639805	-0.7877	0
0.0547	0.799348	-7.38449	0.339649	0.736784	0
0.0553	0.185563	-9.21368	-0.576614	2.56976	0
0.0560	-1.94127	-8.90204	-1.19272	1.04228	0
0.0567	-2.55506	-6.46312	1.25591	0.128787	0
0.0573	0.799348	-6.76121	0.639805	1.34778	0
0.0580	1.71289	-9.21368	-1.49288	1.34778	0
0.0587	-1.64152	-8.90204	-0.276459	0.128787	0
0.0593	3.24021	-5.85339	-0.884668	0.736784	0
0.0600	10.8768	-5.54176	-5.76614	0.128787	0
0.0607	6.59462	-7.38449	-4.84988	-1.70419	0
0.0613	-0.428222	-8.29231	-0.276459	-2.00968	0
0.0620	0.799348	-9.51177	1.55607	-0.482204	0
0.0627	2.32667	-10.4331	1.55607	-0.482204	0
0.0633	0.799348	-11.0429	-0.576614	-1.70419	0
0.0640	-1.02773	-11.0429	-1.80093	-0.7877	0
0.0647	-2.86909	-7.07285	2.16428	-0.176708	0
0.0653	-2.2553	-0.663927	1.25591	-1.70419	0
0.0660	-0.727977	0.86717	-3.93361	-2.00968	0
0.0667	-1.94127	-2.19502	-1.19272	-0.7877	0
0.0673	-2.2553	-3.41448	1.86412	-0.7877	0
0.0680	-1.02773	-1.27366	-3.32541	-2.00968	0
0.0687	0.185563	-1.27366	-1.80093	-3.83966	0
0.0693	3.24021	-2.80475	5.22112	-4.75615	0
0.0700	4.15375	-1.88338	2.78039	-3.22867	0
0.0707	2.32667	-1.88338	0.0315953	-0.176708	0
0.0713	7.50816	-0.663927	2.78039	-0.176708	0
0.0720	13.0037	3.30608	-0.884668	-3.22867	0
0.0727	6.29486	2.38472	-3.93361	-4.75615	0
0.0733	-0.114193	-4.3223	1.86412	-4.14516	0
0.0740	3.24021	-4.93203	3.69665	-2.92318	0
0.0747	3.854	-0.975566	-1.19272	-2.61768	0
0.0753	1.0991	-0.0541981	-1.19272	-2.92318	0
0.0760	2.94046	1.16526	1.25591	-2.92318	0
0.0767	5.38132	4.52554	0.639805	-5.36415	0
0.0773	5.06729	5.13527	1.55607	-6.58613	0
0.0780	6.29486	4.52554	2.47233	-3.53417	0
0.0787	6.90865	5.13527	0.639805	-1.70419	0
0.0793	6.59462	5.13527	0.339649	-3.83966	0
0.0800	6.29486	5.43336	2.47233	-4.75615	0
0.0807	5.38132	6.66637	1.86412	-4.75615	0
0.0813	7.2084	5.43336	1.55607	-5.06165	0
0.0820	9.64927	2.99444	3.08054	-3.83966	0
0.0827	9.03548	3.91581	2.47233	-1.70419	0
0.0833	9.64927	6.96446	-0.884668	-2.00968	0
0.0840	11.4763	5.43336	-0.884668	-3.83966	0
0.0847	8.12194	1.77499	3.3886	-5.36415	0
0.0853	3.24021	2.69636	4.91307	-5.66964	0
0.0860	2.32667	3.60417	3.08054	-4.45065	0
0.0867	2.32667	-1.88338	3.69665	-4.75615	0
0.0873	2.02692	-3.10284	4.61291	-5.36415	0
0.0880	2.62643	1.77499	2.78039	-3.53417	0
0.0887	1.0991	0.86717	1.25591	-2.92318	0
0.0893	-0.114193	-2.80475	1.86412	-2.92318	0
0.0900	-0.114193	-0.663927	3.3886	-2.00968	0
0.0907	0.499592	-0.352288	2.47233	-2.92318	0
0.0913	2.02692	-4.63394	-0.276459	-3.22867	0
0.0920	1.71289	-3.71257	-1.19272	-1.39869	0
0.0927	-1.64152	1.77499	2.47233	-1.0932	0
0.0933	-2.55506	3.30608	4.61291	-1.0932	0
0.0940	0.799348	2.08663	3.99681	0.736784	0
0.0947	4.46778	3.91581	3.3886	0.736784	0
0.0953	7.2084	7.57418	1.86412	-0.176708	0
0.0960	6.59462	8.79364	0.0315953	-0.482204	0
0.0967	2.32667	7.57418	1.25591	-1.0932	0
0.0973	-0.114193	5.43336	2.16428	-1.0932	0
0.0980	-0.428222	3.60417	1.25591	0.128787	0
0.0987	-3.4686	2.38472	0.947859	0.736784	0
0.0993	-1.94127	1.16526	1.25591	1.04228	0
0.1000	3.854	0.86717	2.16428	0.736784	0
0.1007	3.53997	2.69636	4.30486	-0.176708	0
0.1013	1.41313	2.69636	3.3886	0.736784	0
0.1020	4.15375	-2.49311	0.639805	2.56976	0
0.1027	4.46778	-4.02421	0.639805	1.34778	0
0.1033	4.15375	-0.975566	1.25591	0.736784	0
0.1040	5.98083	-1.88338	1.55607	4.39974	0
0.1047	5.06729	-5.54176	2.47233	5.92722	0
0.1053	2.94046	-5.24367	2.47233	2.56976	0
0.1060	4.76754	-3.71257	2.47233	1.34778	0
0.1067	6.90865	-4.3223	5.22112	2.56976	0
0.1073	10.5628	-4.02421	1.86412	0.431288	0
0.1080	14.531	-4.02421	-3.93361	-1.39869	0
0.1087	10.2631	-5.54176	-0.276459	1.04228	0
0.1093	4.46778	-8.29231	5.52128	2.56976	0
0.1100	5.38132	-9.21368	2.47233	1.04228	0
0.1107	5.68108	-7.07285	0.339649	1.04228	0
0.1113	3.53997	-7.38449	2.78039	1.95877	0
0.1120	3.854	-10.4331	1.55607	2.26426	0
0.1127	5.38132	-10.7312	-1.80093	4.09424	0
0.1133	4.46778	-8.90204	-1.19272	4.70524	0
0.1140	3.53997	-8.29231	0.0315953	0.431288	0
0.1147	5.38132	-6.46312	0.339649	-2.00968	0
0.1153	8.4217	-4.63394	0.639805	3.48325	0
0.1160	9.03548	-5.54176	-1.19272	8.67369	0
0.1167	8.12194	-3.41448	-2.40914	5.31623	0
0.1173	9.03548	0.257441	-0.276459	0.431288	0
0.1180	8.4217	0.257441	1.86412	1.95877	0
0.1187	9.03548	2.08663	2.47233	4.39974	0
0.1193	16.3581	6.05664	1.25591	2.26426	0
0.1200	18.1994	4.2139	-1.80093	-0.176708	0
0.1207	9.94902	0.86717	-2.40914	2.26426	0
0.1213	5.38132	1.77499	-0.884668	4.39974	0
0.1220	5.68108	1.16526	0.639805	3.48325	0
0.1227	2.32667	-0.975566	1.55607	3.48325	0
0.1233	1.71289	-0.975566	0.639805	6.22972	0
0.1240	5.06729	-2.19502	-1.49288	7.4517	0
0.1247	2.62643	-4.93203	-0.576614	6.22972	0
0.1253	-2.2553	-2.80475	1.55607	4.70524	0
0.1260	-1.94127	2.08663	-1.19272	4.09424	0
0.1267	-0.428222	2.99444	-3.01735	6.53521	0
0.1273	0.499592	2.99444	0.639805	9.58718	0
0.1280	5.38132	6.05664	3.3886	7.7572	0
0.1287	10.2631	7.57418	1.86412	5.31623	0
0.1293	6.59462	6.35473	0.947859	6.53521	0
0.1300	-0.727977	5.13527	0.639805	6.84071	0
0.1307	-0.727977	4.2139	-0.276459	5.92722	0
0.1313	5.06729	4.82363	-1.80093	7.14621	0
0.1320	5.38132	7.88582	-3.63346	5.62172	0
0.1327	1.71289	6.66637	-3.93361	5.01073	0
0.1333	-1.34176	-0.0541981	-1.49288	8.67369	0
0.1340	-3.78263	-3.10284	-0.276459	7.7572	0
0.1347	-4.08238	0.55553	-0.276459	3.48325	0
0.1353	-2.55506	0.86717	-0.276459	5.01073	0
0.1360	-2.86909	-2.80475	0.947859	7.14621	0
0.1367	-4.69617	-3.71257	1.55607	6.22972	0
0.1373	-4.99592	-3.10284	-0.276459	7.7572	0
0.1380	-3.78263	-2.80475	-1.19272	5.31623	0
0.1387	-1.64152	-0.975566	-0.576614	1.34778	0
0.1393	-0.428222	0.55553	-1.19272	3.48325	0
0.1400	-2.86909	-0.663927	-1.49288	3.78875	0
0.1407	-1.94127	-0.975566	0.339649	1.04228	0
0.1413	2.02692	-0.352288	0.639805	3.48325	0
0.1420	-0.727977	-0.975566	0.339649	5.31623	0
0.1427	-4.08238	-0.0541981	2.47233	4.70524	0
0.1433	1.71289	3.30608	1.55607	6.22972	0
0.1440	5.38132	4.52554	-1.49288	4.39974	0
0.1447	-1.94127	2.08663	-1.19272	1.65327	0
0.1453	-8.96411	0.55553	-0.276459	4.09424	0
0.1460	-9.27814	0.86717	-0.576614	3.48325	0
0.1467	-8.96411	1.77499	-0.576614	0.736784	0
0.1473	-9.27814	2.69636	-1.49288	3.48325	0
0.1480	-9.27814	2.69636	-1.80093	3.18075	0
0.1487	-7.13703	-0.352288	-0.884668	0.128787	0
0.1493	-5.30995	-1.88338	-4.24167	1.65327	0
0.1500	-8.35033	-0.975566	-5.76614	2.26426	0
0.1507	-10.1917	-1.88338	-1.19272	-0.176708	0
0.1513	-6.823	-2.19502	0.339649	0.128787	0
0.1520	-5.60971	1.16526	-2.40914	-0.176708	0
0.1527	-7.13703	2.69636	-3.01735	-1.70419	0
0.1533	-7.13703	0.86717	-3.32541	-0.482204	0
0.1540	-9.5779	2.38472	-2.10109	0.128787	0
0.1547	-8.96411	4.52554	0.639805	0.736784	0
0.1553	0.185563	5.13527	-1.80093	2.87525	0
0.1560	1.41313	6.35473	-6.68241	0.736784	0
0.1567	-8.96411	5.745	-5.15793	-2.92318	0
0.1573	-11.1052	3.60417	-2.10109	-0.7877	0
0.1580	-4.69617	3.91581	-1.19272	-0.176708	0
0.1587	-4.99592	3.60417	-1.19272	-2.31518	0
0.1593	-8.35033	1.4769	-3.93361	-0.7877	0
0.1600	-6.823	2.99444	-6.68241	1.04228	0
0.1607	-2.86909	6.35473	-4.84988	-1.39869	0
0.1613	-1.02773	6.35473	-2.7172	-2.92318	0
0.1620	-2.2553	5.43336	-2.10109	-2.92318	0
0.1627	-3.4686	4.52554	-2.40914	-2.61768	0
0.1633	-1.94127	1.16526	-3.01735	-1.70419	0
0.1640	-2.2553	-1.88338	-2.10109	-1.0932	0
0.1647	-2.55506	-2.19502	-1.49288	-2.31518	0
0.1653	0.499592	-1.27366	-4.24167	-4.45065	0
0.1660	-0.114193	-0.663927	-2.7172	-5.06165	0
0.1667	-2.2553	0.86717	0.639805	-2.31518	0
0.1673	4.15375	3.91581	-3.93361	0.736784	0
0.1680	10.2631	4.82363	-6.99046	-1.70419	0
0.1687	4.46778	0.86717	-1.19272	-5.06165	0
0.1693	-1.94127	-3.41448	0.339649	-2.92318	0
0.1700	-0.428222	-2.49311	-2.7172	-1.39869	0
0.1707	-0.727977	-0.0541981	-2.7172	-4.45065	0
0.1713	-2.86909	-2.49311	-3.93361	-5.36415	0
0.1720	-1.34176	-3.71257	-5.15793	-2.00968	0
0.1727	1.0991	-0.0541981	-2.7172	0.128787	0
0.1733	1.41313	1.4769	-1.80093	-2.61768	0
0.1740	0.799348	-1.27366	-3.01735	-5.06165	0
0.1747	1.71289	-1.88338	-3.63346	-2.92318	0
0.1753	4.15375	0.86717	-4.24167	-2.00968	0
0.1760	5.06729	1.16526	-2.40914	-3.83966	0
0.1767	4.46778	-0.0541981	0.0315953	-4.14516	0
0.1773	4.76754	-1.27366	-2.10109	-4.14516	0
0.1780	2.94046	-3.10284	-2.7172	-4.75615	0
0.1787	3.24021	-1.58529	1.55607	-2.00968	0
0.1793	9.64927	1.4769	0.639805	-1.70419	0
0.1800	10.5628	-0.0541981	-6.0742	-5.36415	0
0.1807	2.02692	-2.80475	-5.15793	-5.36415	0
0.1813	-1.02773	-2.49311	-1.19272	-3.83966	0
0.1820	0.499592	-2.19502	-1.80093	-5.36415	0
0.1827	-2.86909	-4.3223	-2.10109	-3.53417	0
0.1833	-5.60971	-5.24367	0.0315953	-0.7877	0
0.1840	-4.08238	-3.41448	-0.884668	-2.00968	0
0.1847	-3.78263	-1.27366	-2.10109	-2.00968	0
0.1853	-3.78263	-0.0541981	-0.276459	0.431288	0
0.1860	-4.69617	-0.0541981	-0.276459	-0.7877	0
0.1867	-6.52325	-0.352288	-2.10109	-2.92318	0
0.1873	-5.60971	0.55553	-2.10109	-2.31518	0
0.1880	-5.30995	2.08663	-0.884668	-2.00968	0
0.1887	-5.90946	1.77499	-1.19272	-2.00968	0
0.1893	-2.2553	-1.27366	-1.49288	-3.83966	0
0.1900	-0.727977	-4.3223	0.0315953	-4.14516	0
0.1907	-3.78263	-4.02421	1.86412	-2.00968	0
0.1913	-1.02773	-2.19502	0.0315953	-0.7877	0
0.1920	4.46778	-1.58529	-3.01735	-2.92318	0
0.1927	0.185563	-2.49311	-2.40914	-3.83966	0
0.1933	-6.22349	-3.41448	-0.276459	-4.14516	0
0.1940	-7.43679	-4.63394	-1.19272	-6.58613	0
0.1947	-7.75082	-4.63394	-3.01735	-6.58613	0
0.1953	-7.43679	-2.80475	-2.7172	-4.14516	0
0.1960	-4.99592	-2.19502	-1.19272	-3.83966	0
0.1967	-5.90946	-3.71257	-1.19272	-6.58613	0
0.1973	-7.75082	-4.3223	-2.10109	-6.58613	0
0.1980	-5.90946	-2.80475	0.0315953	-2.92318	0
0.1987	-3.4686	-1.88338	3.08054	-2.31518	0
0.1993	-3.4686	-2.19502	0.639805	-5.06165	0
0.2000	-5.90946	-4.02421	-1.19272	-5.66964	0
0.2007	-8.35033	-5.54176	1.86412	-4.45065	0
0.2013	-5.90946	-5.54176	3.69665	-4.14516	0
0.2020	-2.86909	-5.54176	2.47233	-3.22867	0
0.2027	-1.94127	-4.93203	3.3886	-2.61768	0
0.2033	0.799348	-1.58529	2.78039	-2.61768	0
0.2040	2.62643	-0.352288	-0.884668	-0.176708	0
0.2047	-1.94127	-4.93203	-2.40914	-0.176708	0
0.2053	-6.823	-9.21368	-2.10109	-2.92318	0
0.2060	-8.05057	-8.90204	-2.40914	-2.92318	0
0.2067	-7.13703	-7.68258	-1.19272	-1.0932	0
0.2073	-4.69617	-5.54176	0.0315953	-2.92318	0
0.2080	-3.78263	-2.80475	-0.576614	-2.92318	0
0.2087	-4.38214	-3.10284	0.639805	0.736784	0
0.2093	-3.78263	-5.54176	3.08054	0.736784	0
0.2100	-1.64152	-5.24367	0.947859	-1.0932	0
0.2107	-1.02773	-2.80475	-1.19272	-1.39869	0
0.2113	-1.64152	-0.975566	0.947859	-1.39869	0
0.2120	-3.78263	0.86717	2.47233	-1.39869	0
0.2127	-5.60971	1.16526	0.639805	-0.176708	0
0.2133	-2.86909	-0.663927	0.0315953	1.95877	0
0.2140	0.499592	-1.88338	2.16428	4.39974	0
0.2147	3.53997	-1.58529	3.3886	5.01073	0
0.2153	7.82219	-1.27366	0.639805	2.56976	0
0.2160	8.12194	-3.71257	-3.01735	0.736784	0
0.2167	1.71289	-7.38449	-3.32541	0.736784	0
0.2173	-1.64152	-10.1215	-0.276459	1.95877	0
0.2180	-1.34176	-9.51177	-0.276459	2.56976	0
0.2187	-1.94127	-7.07285	-3.01735	1.65327	0
0.2193	-1.64152	-7.07285	-3.01735	0.736784	0
0.2200	0.799348	-8.29231	0.0315953	1.95877	0
0.2207	2.32667	-6.76121	0.947859	2.56976	0
0.2213	2.62643	-3.71257	0.0315953	2.56976	0
0.2220	2.94046	-0.663927	0.639805	4.39974	0
0.2227	3.24021	2.69636	1.25591	5.92722	0
0.2233	3.53997	2.69636	0.947859	4.39974	0
0.2240	3.53997	1.16526	1.25591	2.56976	0
0.2247	4.46778	5.43336	1.86412	3.78875	0
0.2253	6.29486	9.40337	0.639805	4.39974	0
0.2260	5.06729	4.82363	-0.884668	4.70524	0
0.2267	4.15375	2.38472	0.0315953	7.14621	0
0.2273	8.73573	8.18391	0.639805	6.22972	0
0.2280	12.3899	9.10528	-2.10109	0.736784	0
0.2287	10.2631	4.52554	-1.80093	-0.176708	0
0.2293	6.29486	6.35473	2.47233	3.78875	0
0.2300	3.24021	9.71501	2.78039	3.18075	0
0.2307	2.62643	7.27609	-0.276459	1.04228	0
0.2313	3.53997	5.745	-0.884668	4.39974	0
0.2320	2.62643	6.05664	-2.10109	6.53521	0
0.2327	1.71289	4.2139	-3.93361	2.87525	0
0.2333	6.29486	5.43336	-0.276459	2.26426	0
0.2340	7.50816	7.57418	2.47233	4.39974	0
0.2347	2.94046	4.52554	0.639805	4.09424	0
0.2353	3.24021	2.08663	1.55607	4.39974	0
0.2360	6.29486	5.43336	4.91307	6.22972	0
0.2367	3.24021	8.18391	3.3886	6.22972	0
0.2373	1.41313	7.27609	1.55607	6.22972	0
0.2380	4.15375	6.05664	3.69665	7.7572	0
0.2387	5.38132	6.66637	5.22112	7.7572	0
0.2393	6.90865	10.0131	3.08054	6.84071	0
0.2400	9.34951	10.9345	0.339649	7.4517	0
0.2407	3.854	7.27609	-1.19272	7.7572	0
0.2413	-4.08238	5.43336	-2.10109	6.53521	0
0.2420	-1.94127	6.66637	-1.49288	6.22972	0
0.2427	2.32667	6.35473	-0.276459	7.14621	0
0.2433	-1.02773	5.13527	0.639805	7.14621	0
0.2440	-2.86909	5.43336	1.25591	6.22972	0
0.2447	-1.34176	4.52554	0.339649	5.62172	0
0.2453	-1.34176	3.60417	-1.49288	5.62172	0
0.2460	-1.34176	5.745	-1.80093	5.31623	0
0.2467	0.499592	7.88582	-1.49288	6.22972	0
0.2473	0.799348	7.57418	-3.32541	8.36819	0
0.2480	-0.428222	6.35473	-2.7172	10.1982	0
0.2487	-1.34176	5.43336	0.639805	10.1982	0
0.2493	-0.727977	6.35473	1.55607	8.97619	0
0.2500	-0.114193	6.35473	2.78039	8.67369	0
0.2507	-1.02773	5.745	5.22112	10.5037	0
0.2513	1.41313	8.18391	2.47233	9.89267	0
0.2520	2.94046	10.0131	-1.19272	6.22972	0
0.2527	-3.78263	6.35473	0.339649	6.22972	0
0.2533	-9.27814	2.38472	2.47233	8.36819	0
0.2540	-5.90946	2.69636	2.47233	8.06269	0
0.2547	-5.60971	2.69636	2.16428	7.4517	0
0.2553	-10.1917	0.86717	0.639805	7.14621	0
0.2560	-8.35033	-1.27366	0.639805	6.84071	0
0.2567	-3.4686	-2.80475	2.78039	7.4517	0
0.2573	-3.78263	-3.71257	2.16428	7.7572	0
0.2580	-3.4686	-3.10284	0.639805	5.31623	0
0.2587	-2.86909	-0.975566	1.86412	5.01073	0
0.2593	-4.69617	-2.80475	2.16428	6.53521	0
0.2600	-4.08238	-5.85339	0.639805	5.31623	0
0.2607	-0.727977	-3.71257	1.55607	2.87525	0
0.2613	0.185563	-1.58529	1.25591	3.78875	0
0.2620	1.0991	-4.63394	0.947859	6.22972	0
0.2627	5.38132	-3.71257	4.61291	7.14621	0
0.2633	9.94902	1.4769	7.35381	6.22972	0
0.2640	11.4763	1.4769	4.91307	5.92722	0
0.2647	6.90865	-1.58529	1.25591	4.39974	0
0.2653	-0.114193	-1.58529	1.55607	1.65327	0
0.2660	-1.64152	-2.49311	4.30486	-0.176708	0
0.2667	-0.114193	-1.88338	3.69665	1.65327	0
0.2673	-0.727977	0.55553	0.0315953	3.18075	0
0.2680	0.499592	-1.27366	-0.276459	1.04228	0
0.2687	3.854	-4.02421	0.0315953	-1.39869	0
0.2693	1.41313	-2.19502	-3.01735	-2.31518	0
0.2700	-4.69617	-3.10284	-1.80093	-1.70419	0
0.2707	-4.69617	-6.76121	0.947859	0.128787	0
0.2713	-1.94127	-5.24367	-2.10109	0.128787	0
0.2720	-3.78263	-3.41448	-3.93361	-2.00968	0
0.2727	-4.99592	-4.63394	-3.32541	-2.92318	0
0.2733	-3.78263	-1.58529	-8.51493	-2.61768	0
0.2740	-3.78263	-0.352288	-10.6476	-3.83966	0
0.2747	0.799348	-5.54176	-5.45809	-4.14516	0
0.2753	9.34951	-5.54176	-6.0742	-4.75615	0
0.2760	9.64927	0.257441	-12.1721	-6.28063	0
0.2767	0.799348	-0.0541981	-9.12314	-5.36415	0
0.2773	-3.78263	-1.88338	-3.01735	-4.14516	0
0.2780	-2.2553	1.77499	-3.32541	-6.28063	0
0.2787	-1.02773	4.52554	-3.93361	-7.50262	0
0.2793	0.799348	2.99444	-3.32541	-7.19712	0
0.2800	2.62643	2.69636	-5.76614	-8.11361	0
0.2807	0.799348	2.99444	-7.29062	-9.3326	0
0.2813	0.185563	0.86717	-5.15793	-9.63809	0
0.2820	2.94046	-0.975566	-4.24167	-9.0271	0
0.2827	4.46778	-0.0541981	-3.93361	-7.19712	0
0.2833	4.76754	-0.0541981	-3.63346	-7.19712	0
0.2840	4.46778	-2.80475	-5.15793	-8.11361	0
0.2847	1.71289	-4.3223	-5.45809	-7.80811	0
0.2853	-1.02773	-5.54176	-4.84988	-8.11361	0
0.2860	-1.34176	-9.21368	-4.84988	-7.80811	0
0.2867	2.02692	-11.0429	-2.10109	-6.58613	0
0.2873	8.4217	-9.51177	-1.80093	-9.0271	0
0.2880	9.94902	-10.1215	-7.29062	-11.4681	0
0.2887	2.02692	-12.2623	-7.29062	-9.3326	0
0.2893	-2.55506	-11.341	-2.7172	-9.3326	0
0.2900	0.499592	-10.1215	-2.7172	-11.1626	0
0.2907	0.799348	-10.4331	-2.10109	-8.11361	0
0.2913	-2.55506	-10.7312	1.25591	-7.50262	0
0.2920	-1.34176	-11.0429	-0.276459	-10.2491	0
0.2927	2.62643	-10.7312	-3.93361	-8.11361	0
0.2933	3.24021	-5.85339	-4.24167	-5.66964	0
0.2940	0.799348	-2.80475	-2.7172	-7.50262	0
0.2947	-1.02773	-5.24367	-1.19272	-6.58613	0
0.2953	1.0991	-5.85339	-2.7172	-6.58613	0
0.2960	4.46778	-3.10284	-4.54972	-10.2491	0
0.2967	6.90865	-2.49311	-1.19272	-9.3326	0
0.2973	8.12194	-3.10284	-0.276459	-3.83966	0
0.2980	7.2084	-2.19502	-3.93361	-2.92318	0
0.2987	6.29486	-1.88338	0.339649	-4.45065	0
0.2993	12.0901	-2.80475	4.61291	-4.75615	0
0.3000	16.0583	-3.10284	-2.10109	-5.66964	0
0.3007	10.2631	-6.15148	-4.84988	-5.66964	0
0.3013	4.46778	-10.1215	0.947859	-4.75615	0
0.3020	5.98083	-11.6526	1.25591	-5.66964	0
0.3027	8.12194	-11.0429	-2.10109	-6.58613	0
0.3033	4.76754	-13.4818	-1.19272	-5.06165	0
0.3040	0.185563	-18.3596	0.0315953	-3.83966	0
0.3047	-1.64152	-22.0315	-2.10109	-4.75615	0
0.3053	-0.114193	-20.1888	-3.63346	-5.66964	0
0.3060	1.71289	-14.0915	-3.01735	-3.83966	0
0.3067	1.71289	-9.51177	-0.576614	-2.61768	0
0.3073	1.71289	-9.51177	0.639805	-3.22867	0
0.3080	2.32667	-12.872	-1.80093	-2.31518	0
0.3087	2.62643	-16.2323	-2.10109	-0.176708	0
0.3093	2.32667	-14.7012	2.47233	-2.61768	0
0.3100	1.71289	-10.1215	4.30486	-4.14516	0
0.3107	3.854	-8.29231	0.339649	-1.70419	0
0.3113	10.2631	-9.82341	-3.63346	-1.39869	0
0.3120	13.3177	-9.21368	-3.63346	-4.14516	0
0.3127	7.82219	-6.46312	-3.01735	-2.92318	0
0.3133	0.499592	-5.54176	-3.01735	-0.482204	0
0.3140	-1.94127	-5.54176	-1.80093	-1.39869	0
0.3147	-0.428222	-2.49311	-0.884668	-1.0932	0
0.3153	-0.114193	-0.0541981	-0.576614	-0.176708	0
0.3160	-0.428222	-0.975566	1.25591	-0.7877	0
0.3167	1.41313	-0.975566	2.47233	-0.176708	0
0.3173	3.53997	1.4769	0.0315953	1.04228	0
0.3180	2.62643	3.60417	-1.19272	1.34778	0
0.3187	0.185563	3.30608	1.55607	1.65327	0
0.3193	-0.428222	2.08663	2.16428	1.65327	0
0.3200	-0.114193	2.08663	0.947859	0.736784	0
0.3207	0.799348	4.52554	0.639805	1.34778	0
0.3213	1.41313	5.43336	-0.576614	2.56976	0
0.3220	-0.727977	2.08663	-0.276459	1.95877	0
0.3227	1.0991	2.08663	4.30486	0.736784	0
0.3233	7.82219	6.35473	2.47233	-0.176708	0
0.3240	8.12194	7.27609	-3.01735	1.04228	0
0.3247	0.799348	4.2139	-2.10109	3.18075	0
0.3253	-3.78263	2.69636	1.25591	3.18075	0
0.3260	-2.86909	3.60417	-1.19272	2.56976	0
0.3267	-1.34176	5.43336	-1.80093	3.18075	0
0.3273	1.0991	6.66637	0.639805	3.78875	0
0.3280	2.62643	6.35473	0.0315953	3.48325	0
0.3287	-0.114193	5.43336	-0.576614	2.56976	0
0.3293	-2.2553	4.82363	0.639805	0.736784	0
0.3300	-0.727977	4.2139	1.55607	1.65327	0
0.3307	-0.428222	3.91581	2.16428	5.31623	0
0.3313	-2.55506	4.2139	2.78039	5.01073	0
0.3320	-2.86909	1.4769	2.47233	3.48325	0
0.3327	-2.86909	-0.663927	2.78039	4.70524	0
0.3333	-3.78263	2.38472	3.3886	4.70524	0
0.3340	-2.86909	4.2139	3.08054	5.31623	0
0.3347	-0.114193	1.16526	5.22112	8.67369	0
0.3353	2.32667	-0.0541981	5.22112	6.84071	0
0.3360	0.185563	0.55553	0.947859	3.48325	0
0.3367	-4.99592	-0.975566	-0.884668	5.31623	0
0.3373	-8.05057	-3.10284	0.947859	6.22972	0
0.3380	-5.60971	-3.71257	1.25591	2.87525	0
0.3387	-2.55506	-2.80475	2.16428	3.78875	0
0.3393	-3.4686	-0.975566	5.22112	6.84071	0
0.3400	-6.823	1.16526	5.22112	5.31623	0
0.3407	-7.13703	1.77499	5.22112	3.48325	0
0.3413	-4.08238	-0.352288	7.66186	4.70524	0
0.3420	-3.4686	-1.88338	7.35381	5.31623	0
0.3427	-4.69617	-0.975566	4.30486	5.31623	0
0.3433	-2.2553	-0.352288	3.3886	4.70524	0
0.3440	-1.02773	-0.663927	4.30486	5.31623	0
0.3447	-3.78263	0.86717	6.13739	6.84071	0
0.3453	-3.4686	2.38472	6.43754	6.53521	0
0.3460	-0.727977	1.4769	5.22112	5.92722	0
0.3467	-0.114193	0.55553	5.22112	8.06269	0
0.3473	2.94046	2.99444	4.30486	8.06269	0
0.3480	5.98083	4.52554	1.86412	5.62172	0
0.3487	1.41313	0.86717	2.47233	6.84071	0
0.3493	-2.86909	-1.88338	3.99681	8.36819	0
0.3500	-1.34176	-1.27366	1.55607	5.62172	0
0.3507	-1.94127	-0.663927	0.947859	5.31623	0
0.3513	-4.69617	0.55553	4.61291	7.14621	0
0.3520	-4.38214	2.99444	4.61291	4.09424	0
0.3527	-3.4686	3.60417	2.16428	0.736784	0
0.3533	-3.4686	3.30608	2.47233	3.48325	0
0.3540	-3.78263	3.60417	3.08054	6.22972	0
0.3547	-3.16884	2.38472	3.69665	5.92722	0
0.3553	-0.727977	2.69636	4.91307	5.62172	0
0.3560	-0.727977	5.13527	2.78039	6.22972	0
0.3567	-3.78263	2.99444	0.339649	5.62172	0
0.3573	-3.78263	-2.80475	1.25591	4.09424	0
0.3580	-2.55506	-4.02421	3.3886	3.48325	0
0.3587	-2.55506	-2.19502	5.22112	4.70524	0
0.3593	2.62643	-0.975566	4.30486	3.48325	0
0.3600	7.82219	0.257441	0.639805	0.431288	0
0.3607	1.0991	0.55553	0.639805	1.04228	0
0.3613	-7.43679	-0.0541981	3.08054	2.56976	0
0.3620	-8.05057	-0.0541981	0.639805	1.04228	0
0.3627	-7.13703	0.257441	-1.80093	0.736784	0
0.3633	-6.52325	0.55553	0.0315953	1.95877	0
0.3640	-4.08238	-0.0541981	-0.276459	2.26426	0
0.3647	-2.86909	0.257441	-2.10109	3.48325	0
0.3653	-2.86909	3.60417	-2.40914	3.18075	0
0.3660	-0.727977	3.30608	-3.93361	0.736784	0
0.3667	-0.114193	-0.975566	-3.63346	0.128787	0
0.3673	-2.86909	-0.975566	-0.276459	0.736784	0
0.3680	-3.4686	-0.663927	0.339649	-0.176708	0
0.3687	-1.34176	-3.10284	-1.80093	1.34778	0
0.3693	-0.428222	-1.88338	-0.576614	2.87525	0
0.3700	-0.114193	0.86717	2.16428	3.18075	0
0.3707	0.799348	0.257441	3.3886	4.39974	0
0.3713	4.15375	2.38472	2.47233	2.56976	0
0.3720	5.38132	4.82363	-1.19272	-2.00968	0
0.3727	-1.64152	2.38472	-4.54972	-1.0932	0
0.3733	-9.5779	1.16526	-3.32541	0.736784	0
0.3740	-7.75082	3.30608	0.639805	-1.0932	0
0.3747	-4.38214	1.77499	1.55607	-2.31518	0
0.3753	-5.90946	1.77499	-0.884668	-1.39869	0
0.3760	-3.78263	4.52554	-1.19272	-1.0932	0
0.3767	-0.114193	4.2139	0.339649	0.736784	0
0.3773	-2.2553	4.52554	-0.276459	1.65327	0
0.3780	-3.4686	8.18391	-0.576614	-0.176708	0
0.3787	-0.114193	7.27609	0.639805	-0.176708	0
0.3793	-1.94127	3.91581	0.0315953	1.65327	0
0.3800	-4.99592	4.82363	-1.19272	0.128787	0
0.3807	-1.64152	4.2139	0.0315953	-0.7877	0
0.3813	1.41313	0.257441	0.339649	0.736784	0
0.3820	-0.114193	0.86717	1.86412	0.128787	0
0.3827	2.94046	1.77499	6.43754	-0.482204	0
0.3833	9.03548	-0.352288	5.22112	0.736784	0
0.3840	9.94902	-0.0541981	-0.884668	0.736784	0
0.3847	6.29486	2.08663	-1.19272	0.431288	0
0.3853	3.53997	-0.0541981	0.639805	1.04228	0
0.3860	1.71289	-2.80475	-0.884668	1.65327	0
0.3867	0.185563	-2.49311	-1.19272	2.56976	0
0.3873	1.71289	-2.80475	-0.576614	3.48325	0
0.3880	3.854	-3.41448	-1.49288	2.56976	0
0.3887	4.46778	-2.80475	-1.19272	0.736784	0
0.3893	4.15375	-3.10284	0.339649	1.65327	0
0.3900	2.94046	-4.3223	0.0315953	3.48325	0
0.3907	0.799348	-2.49311	-0.276459	2.56976	0
0.3913	-0.428222	-0.0541981	0.339649	-0.7877	0
0.3920	-2.2553	-0.663927	1.55607	-1.0932	0
0.3927	-4.08238	-1.27366	1.55607	1.04228	0
0.3933	-4.38214	0.55553	-1.19272	1.65327	0
0.3940	-4.38214	0.257441	-2.10109	2.56976	0
0.3947	-3.78263	0.257441	1.55607	5.31623	0
0.3953	1.0991	4.2139	1.25591	4.70524	0
0.3960	4.46778	4.2139	-2.10109	1.34778	0
0.3967	0.799348	-1.27366	-0.276459	0.128787	0
0.3973	-4.69617	-0.975566	0.339649	1.04228	0
0.3980	-6.22349	2.38472	-3.32541	1.65327	0
0.3987	-5.60971	0.55553	-3.01735	3.18075	0
0.3993	-4.08238	-0.663927	-0.884668	2.56976	0
0.4000	-3.16884	1.77499	-1.49288	-1.0932	0
0.4007	-2.55506	2.99444	0.339649	-1.0932	0
0.4013	-1.02773	2.69636	2.47233	0.736784	0
0.4020	-1.02773	2.99444	-0.276459	0.128787	0
0.4027	-1.02773	3.91581	-3.63346	-0.7877	0
0.4033	0.799348	6.35473	-3.01735	0.431288	0
0.4040	-0.727977	5.13527	-1.49288	1.65327	0
0.4047	-3.78263	3.30608	-1.19272	1.04228	0
0.4053	-3.4686	8.18391	-2.10109	-0.7877	0
0.4060	-2.86909	10.9345	-0.276459	-0.482204	0
0.4067	-1.94127	6.35473	2.78039	1.04228	0
0.4073	3.53997	6.96446	-0.276459	0.736784	0
0.4080	5.68108	11.2326	-3.32541	-0.482204	0
0.4087	-1.34176	7.88582	-0.276459	-1.0932	0
0.4093	-8.05057	2.38472	0.639805	-3.22867	0
0.4100	-8.35033	2.38472	-2.7172	-3.83966	0
0.4107	-7.43679	3.91581	-0.576614	-1.70419	0
0.4113	-7.75082	4.82363	2.78039	-2.61768	0
0.4120	-9.27814	4.82363	-0.276459	-5.36415	0
0.4127	-10.1917	3.60417	-4.84988	-4.14516	0
0.4133	-8.96411	3.60417	-3.93361	-2.31518	0
0.4140	-7.43679	4.52554	-0.576614	-2.31518	0
0.4147	-6.823	2.69636	0.339649	-2.92318	0
0.4153	-6.22349	1.77499	-1.49288	-5.97514	0
0.4160	-7.43679	4.52554	-1.19272	-6.58613	0
0.4167	-7.13703	6.05664	1.25591	-4.45065	0
0.4173	-2.86909	5.745	0.339649	-5.97514	0
0.4180	-1.94127	5.43336	-1.49288	-7.80811	0
0.4187	-3.4686	6.66637	-0.576614	-3.22867	0
0.4193	0.499592	10.0131	-2.10109	-2.31518	0
0.4200	3.53997	10.9345	-4.24167	-8.11361	0
0.4207	-1.02773	8.18391	-1.19272	-7.19712	0
0.4213	-5.90946	7.88582	1.55607	-1.70419	0
0.4220	-6.52325	9.10528	-2.10109	-4.14516	0
0.4227	-4.99592	6.35473	-4.24167	-8.41611	0
0.4233	-4.08238	2.69636	-2.40914	-5.06165	0
0.4240	-4.99592	2.99444	-0.276459	-2.61768	0
0.4247	-6.22349	5.43336	0.639805	-5.97514	0
0.4253	-5.60971	5.745	0.0315953	-7.19712	0
0.4260	-6.52325	5.43336	-2.40914	-4.45065	0
0.4267	-7.75082	4.52554	-2.10109	-4.45065	0
0.4273	-7.43679	3.60417	-0.276459	-6.28063	0
0.4280	-7.43679	2.08663	-1.49288	-5.06165	0
0.4287	-6.52325	0.86717	-3.63346	-2.92318	0
0.4293	-4.38214	0.257441	-2.10109	-2.31518	0
0.4300	-6.52325	0.257441	0.947859	-2.92318	0
0.4307	-7.13703	2.69636	2.47233	-2.92318	0
0.4313	-0.114193	6.66637	-0.276459	-3.22867	0
0.4320	2.62643	6.05664	-2.40914	-3.53417	0
0.4327	-3.78263	0.257441	-0.576614	-4.45065	0
0.4333	-7.13703	-1.58529	0.639805	-4.75615	0
0.4340	-4.38214	-0.0541981	-2.10109	-3.22867	0
0.4347	-3.16884	-1.58529	-2.40914	-1.0932	0
0.4353	-3.16884	-2.80475	0.0315953	-0.482204	0
0.4360	-3.4686	-0.663927	-0.276459	-1.0932	0
0.4367	-4.08238	-0.975566	-1.80093	-2.00968	0
0.4373	-4.08238	-4.02421	-0.576614	-2.92318	0
0.4380	-4.69617	-2.80475	-1.19272	-2.92318	0
0.4387	-4.08238	-1.27366	-2.10109	-1.70419	0
0.4393	-3.16884	-4.3223	-0.276459	-2.00968	0
0.4400	-3.78263	-6.46312	0.639805	-2.00968	0
0.4407	-3.16884	-5.54176	0.639805	0.736784	0
0.4413	-0.114193	-4.3223	2.16428	2.56976	0
0.4420	-1.02773	-2.80475	2.16428	1.04228	0
0.4427	-1.64152	-1.58529	1.25591	1.04228	0
0.4433	3.854	-3.71257	1.25591	1.65327	0
0.4440	5.38132	-5.54176	-1.49288	-0.176708	0
0.4447	-1.02773	-3.71257	-5.76614	-1.0932	0
0.4453	-4.38214	-4.63394	-5.15793	1.65327	0
0.4460	-3.16884	-8.90204	-2.10109	2.56976	0
0.4467	-3.78263	-11.0429	-2.10109	0.128787	0
0.4473	-4.38214	-11.6526	-2.10109	-1.39869	0
0.4480	-2.86909	-12.872	-1.19272	1.04228	0
0.4487	-1.94127	-10.1215	-2.10109	3.78875	0
0.4493	-1.02773	-8.60395	-2.10109	3.48325	0
0.4500	-0.428222	-12.2623	-0.884668	2.56976	0
0.4507	-1.02773	-12.872	-1.19272	3.48325	0
0.4513	-0.727977	-7.99422	-1.49288	2.26426	0
0.4520	-0.114193	-6.15148	-0.576614	-0.176708	0
0.4527	-0.114193	-8.29231	-0.576614	0.431288	0
0.4533	1.71289	-8.29231	-0.576614	1.95877	0
0.4540	3.53997	-5.85339	1.55607	3.48325	0
0.4547	4.15375	-4.93203	2.78039	4.39974	0
0.4553	8.4217	-5.54176	-1.19272	2.87525	0
0.4560	12.3899	-6.46312	-5.76614	1.95877	0
0.4567	8.12194	-8.90204	-4.84988	3.18075	0
0.4573	1.71289	-10.4331	-0.884668	1.65327	0
0.4580	1.0991	-10.1215	-0.276459	-0.176708	0
0.4587	3.53997	-6.46312	-2.7172	1.34778	0
0.4593	5.06729	-3.41448	-2.10109	1.95877	0
0.4600	2.94046	-3.71257	-0.576614	-0.176708	0
0.4607	1.41313	-5.54176	-1.49288	-1.0932	0
0.4613	3.24021	-6.46312	-2.10109	0.431288	0
0.4620	3.854	-6.76121	-0.276459	1.65327	0
0.4627	2.94046	-7.68258	0.639805	1.04228	0
0.4633	5.06729	-7.38449	1.86412	0.431288	0
0.4640	4.15375	-5.54176	3.3886	1.65327	0
0.4647	-0.428222	-2.49311	1.55607	2.56976	0
0.4653	2.32667	0.86717	0.947859	0.431288	0
0.4660	8.12194	0.257441	3.3886	0.736784	0
0.4667	8.4217	-2.80475	2.16428	4.39974	0
0.4673	10.5628	-1.58529	-0.276459	3.48325	0
0.4680	14.2312	0.86717	1.55607	0.736784	0
0.4687	8.12194	-2.49311	1.25591	1.34778	0
0.4693	1.0991	-6.15148	-2.7172	0.736784	0
0.4700	2.62643	-4.93203	-3.01735	-0.7877	0
0.4707	3.53997	-4.02421	-1.49288	2.56976	0
0.4713	1.41313	-4.02421	-2.7172	5.01073	0
0.4720	1.71289	-2.80475	-2.40914	3.18075	0
0.4727	2.32667	-3.71257	-0.276459	3.48325	0
0.4733	3.24021	-7.38449	-0.276459	2.56976	0
0.4740	3.24021	-7.68258	-0.884668	0.736784	0
0.4747	-0.114193	-6.46312	-0.276459	4.09424	0
0.4753	-1.34176	-6.46312	-0.276459	6.22972	0
0.4760	-0.114193	-6.76121	-0.276459	2.56976	0
0.4767	-0.114193	-7.38449	1.25591	2.87525	0
0.4773	-1.34176	-7.68258	1.55607	6.22972	0
0.4780	-1.94127	-7.07285	2.16428	7.14621	0
0.4787	-1.02773	-5.85339	6.13739	8.67369	0
0.4793	5.38132	-3.10284	4.91307	7.7572	0
0.4800	7.2084	-0.975566	-2.10109	1.95877	0
0.4807	0.185563	-3.71257	-3.01735	1.65327	0
0.4813	-1.94127	-7.68258	0.639805	5.31623	0
0.4820	0.499592	-3.71257	0.947859	1.95877	0
0.4827	-2.55506	1.16526	0.639805	0.431288	0
0.4833	-4.99592	-1.58529	1.25591	4.09424	0
0.4840	-1.02773	-4.63394	-1.19272	2.56976	0
0.4847	1.71289	-3.10284	-3.93361	-1.39869	0
0.4853	1.41313	-3.10284	-3.01735	0.431288	0
0.4860	0.799348	-5.24367	-1.19272	1.65327	0
0.4867	-1.02773	-6.46312	-1.19272	0.736784	0
0.4873	-1.02773	-8.29231	-2.10109	1.65327	0
0.4880	-0.428222	-10.7312	-1.80093	1.65327	0
0.4887	-2.2553	-9.21368	0.0315953	0.736784	0
0.4893	-2.86909	-6.46312	-0.576614	1.65327	0
0.4900	-1.02773	-6.15148	-0.276459	2.26426	0
0.4907	-0.114193	-5.54176	2.16428	1.34778	0
0.4913	2.02692	-2.49311	-0.884668	-0.176708	0
0.4920	4.15375	-1.58529	-6.68241	-2.92318	0
0.4927	0.799348	-3.71257	-5.15793	-2.61768	0
0.4933	-4.69617	-2.80475	-1.49288	0.128787	0
0.4940	-4.69617	-1.58529	-2.10109	-0.482204	0
0.4947	-1.64152	-4.02421	-1.19272	-1.70419	0
0.4953	0.185563	-4.3223	-0.276459	-0.176708	0
0.4960	0.185563	-0.0541981	-2.40914	-1.0932	0
0.4967	-1.02773	2.38472	-2.40914	-2.00968	0
0.4973	-1.64152	1.16526	-1.80093	-0.482204	0
0.4980	1.0991	2.38472	-2.40914	-1.0932	0
0.4987	3.53997	5.13527	-0.884668	-2.31518	0
0.4993	0.799348	5.745	1.25591	-1.70419	0
0.5000	-2.55506	6.66637	-0.576614	-2.00968	0
0.5007	-0.727977	8.18391	-1.19272	-2.00968	0
0.5013	3.24021	6.96446	1.86412	0.736784	0
0.5020	2.32667	3.30608	4.61291	1.65327	0
0.5027	1.0991	3.60417	3.99681	1.04228	0
0.5033	5.68108	6.35473	0.339649	1.65327	0
0.5040	7.50816	6.35473	-2.10109	0.128787	0
0.5047	1.71289	5.13527	-2.10109	-2.00968	0
0.5053	-1.94127	4.82363	-2.40914	-2.00968	0
0.5060	-0.428222	3.60417	-1.80093	-0.7877	0
0.5067	-2.86909	0.55553	1.25591	0.128787	0
0.5073	-4.08238	0.257441	2.16428	0.128787	0
0.5080	1.0991	2.08663	0.947859	-1.70419	0
0.5087	2.62643	2.08663	0.639805	-2.61768	0
0.5093	-1.02773	1.77499	0.639805	-0.7877	0
0.5100	-1.64152	2.99444	0.639805	0.128787	0
0.5107	-0.727977	2.99444	-0.276459	-0.482204	0
0.5113	-2.86909	2.69636	-1.19272	0.736784	0
0.5120	-3.4686	6.66637	0.947859	1.65327	0
0.5127	-2.2553	10.0131	2.78039	0.736784	0
0.5133	-1.94127	7.27609	0.639805	0.128787	0
0.5140	-2.55506	3.60417	1.55607	1.65327	0
0.5147	-1.94127	4.2139	4.30486	1.95877	0
0.5153	3.53997	7.27609	1.25591	1.34778	0
0.5160	6.59462	10.0131	-2.10109	2.26426	0
0.5167	-0.727977	8.79364	1.55607	2.87525	0
0.5173	-8.05057	5.745	3.3886	1.04228	0
0.5180	-5.60971	5.745	2.78039	-0.7877	0
0.5187	-3.4686	7.57418	4.61291	0.431288	0
0.5193	-6.22349	7.27609	6.13739	1.95877	0
0.5200	-6.22349	7.27609	4.30486	2.56976	0
0.5207	-4.69617	7.27609	3.3886	3.48325	0
0.5213	-4.99592	5.43336	3.99681	4.39974	0
0.5220	-4.69617	4.82363	3.99681	2.87525	0
0.5227	-3.78263	5.43336	2.47233	-0.176708	0
0.5233	-4.38214	3.60417	2.47233	-0.176708	0
0.5240	-4.69617	1.16526	3.99681	2.56976	0
0.5247	-3.16884	3.30608	4.30486	2.56976	0
0.5253	-1.02773	6.35473	3.08054	1.65327	0
0.5260	-2.2553	6.96446	4.30486	1.65327	0
0.5267	-1.94127	6.96446	5.22112	2.26426	0
0.5273	4.76754	9.40337	2.47233	2.56976	0
0.5280	8.12194	10.0131	-0.576614	1.34778	0
0.5287	1.71289	6.35473	0.339649	-1.0932	0
0.5293	-3.16884	4.2139	0.639805	1.34778	0
0.5300	-2.55506	4.2139	-0.576614	5.31623	0
0.5307	-3.78263	2.38472	0.0315953	3.78875	0
0.5313	-5.60971	1.77499	0.639805	0.736784	0
0.5320	-3.78263	2.99444	-0.276459	1.04228	0
0.5327	-2.86909	2.38472	1.86412	1.34778	0
0.5333	-5.30995	3.30608	3.3886	0.736784	0
0.5340	-4.38214	6.35473	0.639805	1.65327	0
0.5347	-0.114193	4.82363	-0.884668	0.736784	0
0.5353	-0.727977	1.4769	-0.276459	-1.70419	0
0.5360	-6.52325	2.69636	-0.576614	-2.00968	0
0.5367	-8.96411	2.38472	-0.276459	-0.7877	0
0.5373	-5.60971	-0.0541981	0.947859	-1.0932	0
0.5380	-3.78263	2.38472	2.78039	-0.482204	0
0.5387	-5.30995	5.43336	3.99681	1.04228	0
0.5393	-1.64152	3.60417	0.947859	0.736784	0
0.5400	2.62643	0.86717	-3.32541	-2.61768	0
0.5407	-1.02773	0.55553	-1.19272	-4.75615	0
0.5413	-7.43679	-0.975566	2.16428	-3.22867	0
0.5420	-9.27814	-1.58529	0.639805	-2.92318	0
0.5427	-6.823	-0.663927	-1.19272	-4.14516	0
0.5433	-4.69617	-0.975566	-0.276459	-2.00968	0
0.5440	-3.4686	-0.352288	-1.19272	0.736784	0
0.5447	-3.16884	1.77499	-3.93361	-1.0932	0
0.5453	-2.86909	1.4769	-5.76614	-3.22867	0
0.5460	-3.78263	-0.975566	-5.45809	-2.00968	0
0.5467	-5.60971	-0.663927	-3.63346	-2.31518	0
0.5473	-5.30995	-0.352288	-4.24167	-4.45065	0
0.5480	-3.78263	-2.80475	-3.93361	-4.75615	0
0.5487	-4.38214	-3.71257	0.0315953	-4.45065	0
0.5493	-3.78263	-3.71257	0.947859	-3.53417	0
0.5500	-1.94127	-5.85339	-1.49288	-1.0932	0
0.5507	0.799348	-4.93203	-0.576614	-0.176708	0
0.5513	7.50816	-0.0541981	-0.576614	-2.61768	0
0.5520	11.1766	-1.58529	-3.32541	-4.14516	0
0.5527	5.38132	-6.76121	-2.10109	-2.92318	0
0.5533	-0.727977	-7.38449	-0.276459	-2.31518	0
0.5540	-0.114193	-5.85339	-1.49288	-3.22867	0
0.5547	2.94046	-7.07285	-0.276459	-4.75615	0
0.5553	5.38132	-8.60395	0.639805	-5.97514	0
0.5560	5.98083	-9.82341	-2.10109	-4.75615	0
0.5567	5.38132	-10.1215	-3.01735	-2.92318	0
0.5573	5.38132	-8.60395	-2.10109	-3.22867	0
0.5580	5.38132	-7.38449	-2.40914	-2.92318	0
0.5587	5.68108	-7.99422	-2.10109	-1.0932	0
0.5593	7.2084	-7.99422	-3.32541	-1.0932	0
0.5600	6.90865	-8.29231	-5.76614	-2.00968	0
0.5607	7.2084	-8.29231	-3.01735	-2.00968	0
0.5613	10.2631	-4.3223	-0.276459	-1.39869	0
0.5620	8.73573	-0.975566	-1.19272	-1.0932	0
0.5627	7.50816	-0.352288	-0.276459	-1.0932	0
0.5633	17.2859	2.38472	-1.19272	-2.00968	0
0.5640	22.1676	5.13527	-5.45809	-2.31518	0
0.5647	13.3177	2.69636	-3.01735	-1.39869	0
0.5653	6.59462	0.257441	1.55607	-2.00968	0
0.5660	7.2084	0.257441	0.339649	-4.14516	0
0.5667	6.59462	-2.80475	-1.19272	-3.83966	0
0.5673	7.2084	-5.24367	-1.19272	-2.00968	0
0.5680	8.12194	-4.63394	-3.01735	-2.92318	0
0.5687	5.06729	-4.63394	-3.01735	-4.75615	0
0.5693	2.32667	-4.93203	-2.7172	-2.92318	0
0.5700	3.53997	-4.3223	-3.93361	0.128787	0
0.5707	6.29486	-5.24367	-3.63346	-1.0932	0
0.5713	7.2084	-6.46312	-2.10109	-3.83966	0
0.5720	6.29486	-5.54176	-2.10109	-2.61768	0
0.5727	7.2084	-3.71257	-2.7172	-0.176708	0
0.5733	9.94902	-2.49311	-2.7172	-1.70419	0
0.5740	9.03548	-1.88338	-0.276459	-1.0932	0
0.5747	8.4217	-1.88338	3.08054	2.56976	0
0.5753	13.3177	-0.0541981	0.639805	1.04228	0
0.5760	14.8308	1.4769	-3.93361	-3.22867	0
0.5767	7.82219	-0.0541981	-4.24167	-2.92318	0
0.5773	2.32667	-1.88338	-2.10109	-2.61768	0
0.5780	2.62643	-0.0541981	-0.276459	-4.45065	0
0.5787	2.32667	2.69636	0.639805	-2.31518	0
0.5793	1.41313	3.60417	0.639805	-0.482204	0
0.5800	2.94046	3.30608	1.55607	-2.92318	0
0.5807	3.854	4.52554	1.86412	-2.31518	0
0.5813	2.32667	6.66637	-0.576614	0.736784	0
0.5820	1.0991	8.49555	-0.884668	-0.482204	0
0.5827	1.71289	10.6228	0.639805	-2.31518	0
0.5833	0.799348	11.8423	-1.49288	-2.31518	0
0.5840	-1.02773	9.40337	-1.80093	-2.31518	0
0.5847	1.71289	8.79364	1.55607	0.736784	0
0.5853	4.15375	12.452	1.55607	3.18075	0
0.5860	0.185563	10.9345	2.78039	-1.0932	0
0.5867	-1.02773	5.43336	5.22112	-2.92318	0
0.5873	6.29486	7.27609	0.947859	1.65327	0
0.5880	8.73573	10.0131	-4.84988	2.56976	0
0.5887	2.62643	3.91581	-1.19272	0.736784	0
0.5893	-1.94127	-0.0541981	3.69665	2.87525	0
0.5900	-3.4686	1.77499	1.86412	3.78875	0
0.5907	-5.60971	0.55553	-0.576614	1.95877	0
0.5913	-6.52325	0.257441	0.639805	1.04228	0
0.5920	-4.99592	3.60417	2.16428	-0.176708	0
0.5927	-3.4686	4.2139	0.947859	-0.482204	0
0.5933	-1.02773	3.30608	-0.576614	0.736784	0
0.5940	-0.114193	4.52554	0.639805	0.736784	0
0.5947	0.499592	3.30608	1.25591	1.04228	0
0.5953	0.799348	2.38472	-1.19272	4.70524	0
0.5960	-1.02773	4.52554	-0.884668	7.7572	0
0.5967	-1.02773	4.82363	3.3886	6.53521	0
0.5973	2.32667	4.52554	3.08054	4.39974	0
0.5980	1.0991	7.27609	-0.276459	4.09424	0
0.5987	1.71289	7.27609	0.639805	6.53521	0
0.5993	10.2631	6.35473	1.86412	8.06269	0
0.6000	11.7904	9.10528	-1.19272	5.62172	0
0.6007	4.46778	7.27609	-2.10109	4.70524	0
0.6013	3.53997	0.86717	0.639805	6.53521	0
0.6020	5.06729	0.86717	0.639805	6.84071	0
0.6027	0.499592	5.13527	-2.40914	6.22972	0
0.6033	0.799348	5.43336	-3.63346	7.7572	0
0.6040	5.38132	5.43336	-2.10109	8.06269	0
0.6047	4.15375	7.27609	-0.884668	5.62172	0
0.6053	1.0991	6.35473	-1.19272	5.01073	0
0.6060	1.71289	5.43336	-2.7172	5.62172	0
0.6067	3.53997	7.27609	-1.49288	5.62172	0
0.6073	4.76754	7.88582	1.25591	6.84071	0
0.6080	3.53997	6.96446	0.639805	8.97619	0
0.6087	1.41313	4.52554	-2.10109	7.4517	0
0.6093	3.24021	0.86717	-0.884668	5.01073	0
0.6100	3.854	-0.0541981	4.91307	5.31623	0
0.6107	5.98083	2.69636	4.91307	7.4517	0
0.6113	13.6175	5.13527	-0.884668	9.28168	0
0.6120	13.0037	4.2139	-3.01735	9.89267	0
0.6127	2.62643	2.69636	-1.80093	8.36819	0
0.6133	-0.114193	0.86717	-1.49288	7.14621	0
0.6140	1.71289	1.4769	0.339649	8.36819	0
0.6147	-1.34176	5.745	1.25591	8.36819	0
0.6153	-1.02773	9.10528	-1.19272	6.84071	0
0.6160	3.24021	7.27609	-1.19272	5.92722	0
0.6167	3.53997	4.52554	-0.276459	6.22972	0
0.6173	2.62643	4.52554	-3.93361	5.62172	0
0.6180	1.41313	5.745	-4.84988	5.31623	0
0.6187	-0.114193	5.43336	-1.19272	5.92722	0
0.6193	2.62643	4.52554	-1.19272	5.92722	0
0.6200	4.46778	4.52554	-3.01735	3.78875	0
0.6207	2.02692	1.77499	-2.40914	2.56976	0
0.6213	3.53997	-1.58529	-1.49288	5.62172	0
0.6220	5.68108	-1.88338	0.0315953	7.14621	0
0.6227	4.15375	-0.975566	1.55607	5.31623	0
0.6233	9.03548	-0.0541981	-3.01735	4.39974	0
0.6240	14.531	1.77499	-7.90672	5.01073	0
0.6247	8.73573	0.86717	-5.76614	3.18075	0
0.6253	-0.114193	-2.19502	-2.40914	0.431288	0
0.6260	-1.34176	-3.41448	-3.32541	-0.176708	0
0.6267	-1.02773	-3.71257	-3.93361	0.431288	0
0.6273	-1.02773	-5.24367	-3.01735	1.95877	0
0.6280	-0.114193	-5.85339	-3.93361	4.09424	0
0.6287	1.0991	-5.54176	-3.63346	2.56976	0
0.6293	1.71289	-6.46312	-2.40914	-0.7877	0
0.6300	0.799348	-6.76121	-2.10109	-2.00968	0
0.6307	-0.114193	-4.93203	-2.7172	-3.83966	0
0.6313	1.0991	-4.3223	-1.80093	-4.45065	0
0.6320	1.71289	-6.46312	-1.19272	-1.39869	0
0.6327	0.799348	-7.38449	-2.10109	-0.176708	0
0.6333	2.32667	-3.10284	-4.54972	-3.83966	0
0.6340	2.32667	-0.663927	-3.01735	-3.83966	0
0.6347	1.41313	-2.80475	0.639805	0.128787	0
0.6353	6.59462	-4.63394	1.55607	-0.7877	0
0.6360	10.8768	-2.80475	-1.49288	-4.75615	0
0.6367	6.29486	-2.80475	-3.01735	-4.14516	0
0.6373	0.185563	-6.76121	-2.40914	-3.83966	0
0.6380	-0.428222	-8.29231	-1.49288	-5.66964	0
0.6387	-0.428222	-5.54176	-0.884668	-5.36415	0
0.6393	-1.94127	-4.3223	-0.884668	-4.45065	0
0.6400	-1.94127	-6.46312	-2.10109	-2.92318	0
0.6407	-1.02773	-8.29231	-2.10109	-1.0932	0
0.6413	-1.02773	-8.29231	-1.19272	-2.92318	0
0.6420	-1.02773	-7.68258	-1.49288	-5.66964	0
0.6427	1.0991	-6.46312	-2.10109	-2.61768	0
0.6433	2.94046	-7.38449	-1.19272	0.736784	0
0.6440	0.499592	-11.0429	-0.276459	-1.0932	0
0.6447	-1.02773	-9.51177	0.0315953	-4.75615	0
0.6453	1.0991	-3.71257	-1.19272	-7.50262	0
0.6460	1.71289	-2.80475	-1.19272	-6.28063	0
0.6467	1.0991	-5.54176	2.47233	-3.22867	0
0.6473	4.46778	-4.63394	2.47233	-2.92318	0
0.6480	7.82219	-2.80475	-1.49288	-3.83966	0
0.6487	5.38132	-5.24367	-1.80093	-2.31518	0
0.6493	-0.428222	-8.29231	2.47233	-1.70419	0
0.6500	-2.2553	-10.1215	1.86412	-2.92318	0
0.6507	1.41313	-9.82341	-2.10109	-3.53417	0
0.6513	1.71289	-9.82341	-2.40914	-5.66964	0
0.6520	-2.2553	-11.6526	-1.19272	-6.58613	0
0.6527	-3.4686	-12.872	0.0315953	-5.06165	0
0.6533	-3.4686	-11.9507	2.16428	-4.75615	0
0.6540	-4.99592	-11.0429	3.3886	-6.28063	0
0.6547	-3.16884	-10.4331	1.55607	-7.19712	0
0.6553	-0.114193	-10.1215	-0.576614	-8.72161	0
0.6560	-1.34176	-11.9507	0.639805	-8.72161	0
0.6567	-3.78263	-14.4031	0.639805	-6.28063	0
0.6573	-4.08238	-13.7799	-2.40914	-6.58613	0
0.6580	-4.38214	-12.5604	-3.01735	-9.0271	0
0.6587	-1.94127	-11.341	0.339649	-9.0271	0
0.6593	2.62643	-7.38449	-0.576614	-8.41611	0
0.6600	3.854	-4.63394	-4.24167	-7.80811	0
0.6607	1.41313	-5.54176	-3.32541	-6.58613	0
0.6613	-3.4686	-6.46312	-0.276459	-6.89163	0
0.6620	-7.75082	-5.54176	-0.276459	-8.41611	0
0.6627	-6.52325	-4.63394	-2.10109	-7.50262	0
0.6633	-3.78263	-3.41448	-2.40914	-6.58613	0
0.6640	-6.52325	-1.58529	-1.49288	-6.58613	0
0.6647	-9.27814	-0.975566	-0.884668	-5.66964	0
0.6653	-7.75082	-0.975566	-0.276459	-5.06165	0
0.6660	-7.75082	0.257441	-0.276459	-5.66964	0
0.6667	-8.35033	0.257441	-0.276459	-5.66964	0
0.6673	-8.35033	-1.58529	-1.19272	-5.66964	0
0.6680	-11.405	-1.88338	-0.884668	-5.06165	0
0.6687	-13.5461	-0.975566	1.25591	-4.75615	0
0.6693	-11.1052	-2.49311	1.55607	-4.75615	0
0.6700	-11.1052	-2.80475	0.947859	-4.75615	0
0.6707	-12.6325	0.86717	1.55607	-2.00968	0
0.6713	-9.27814	3.60417	0.639805	0.736784	0
0.6720	-7.43679	1.77499	-1.49288	-1.39869	0
0.6727	-12.0188	-0.352288	0.0315953	-5.36415	0
0.6733	-15.6872	-0.663927	1.86412	-4.75615	0
0.6740	-15.6872	-2.19502	1.55607	-2.00968	0
0.6747	-13.8458	-4.93203	1.55607	-0.176708	0
0.6753	-10.4914	-5.54176	2.47233	0.128787	0
0.6760	-7.43679	-5.54176	3.3886	-2.00968	0
0.6767	-8.66436	-6.46312	3.69665	-3.22867	0
0.6773	-10.1917	-4.63394	2.16428	-1.0932	0
0.6780	-9.27814	-1.58529	0.0315953	-0.176708	0
0.6787	-9.5779	-1.58529	1.25591	-2.00968	0
0.6793	-12.0188	-2.49311	2.47233	-2.00968	0
0.6800	-11.1052	-2.19502	1.86412	-0.176708	0
0.6807	-6.52325	-3.71257	3.69665	0.736784	0
0.6813	-3.16884	-4.3223	4.91307	1.95877	0
0.6820	-5.90946	-1.88338	3.69665	3.48325	0
0.6827	-8.05057	-1.88338	5.22112	4.09424	0
0.6833	-1.94127	-4.02421	6.13739	5.01073	0
0.6840	2.02692	-0.0541981	0.0315953	3.78875	0
0.6847	-4.08238	5.745	-2.40914	0.128787	0
0.6853	-9.5779	2.08663	1.86412	-1.39869	0
0.6860	-9.27814	-2.19502	1.86412	-0.7877	0
0.6867	-9.5779	1.77499	-1.19272	0.128787	0
0.6873	-10.4914	2.08663	0.0315953	2.26426	0
0.6880	-8.96411	-3.71257	0.639805	2.56976	0
0.6887	-9.27814	-2.19502	-0.276459	-0.482204	0
0.6893	-9.5779	3.60417	2.47233	-0.482204	0
0.6900	-7.75082	2.38472	3.69665	2.56976	0
0.6907	-8.96411	-0.352288	-0.276459	2.26426	0
0.6913	-10.1917	1.4769	-2.10109	-0.7877	0
0.6920	-7.43679	2.08663	0.339649	-0.176708	0
0.6927	-6.52325	1.16526	-0.576614	2.56976	0
0.6933	-7.43679	2.38472	-2.10109	3.18075	0
0.6940	-5.90946	3.30608	1.25591	3.48325	0
0.6947	-1.64152	3.60417	4.30486	5.31623	0
0.6953	2.94046	4.82363	0.947859	5.01073	0
0.6960	3.24021	5.13527	-1.80093	2.56976	0
0.6967	-2.86909	2.99444	0.639805	2.56976	0
0.6973	-7.13703	0.86717	3.08054	3.48325	0
0.6980	-6.52325	1.77499	4.30486	4.39974	0
0.6987	-6.52325	5.43336	4.61291	6.22972	0
0.6993	-7.13703	6.66637	2.78039	5.62172	0
0.7000	-6.823	4.52554	1.86412	3.18075	0
0.7007	-6.22349	3.30608	3.3886	4.39974	0
0.7013	-4.69617	6.35473	3.3886	6.53521	0
0.7020	-4.69617	8.49555	3.3886	3.48325	0
0.7027	-6.823	6.96446	4.61291	0.736784	0
0.7033	-6.823	4.2139	2.78039	4.09424	0
0.7040	-6.22349	4.52554	0.0315953	6.53521	0
0.7047	-6.823	6.96446	1.25591	6.22972	0
0.7053	-4.99592	6.66637	3.08054	5.92722	0
0.7060	-4.69617	3.91581	3.3886	6.22972	0
0.7067	-6.22349	5.43336	3.69665	7.14621	0
0.7073	-0.428222	8.79364	1.25591	9.28168	0
0.7080	4.46778	7.27609	-3.01735	8.36819	0
0.7087	-3.78263	4.52554	-1.19272	6.53521	0
0.7093	-9.87765	4.2139	3.99681	7.4517	0
0.7100	-6.22349	3.60417	2.47233	7.4517	0
0.7107	-6.22349	3.60417	-2.40914	4.39974	0
0.7113	-7.75082	5.745	-2.10109	3.78875	0
0.7120	-4.38214	5.43336	-0.276459	5.31623	0
0.7127	-4.38214	6.05664	-1.19272	5.62172	0
0.7133	-5.60971	10.0131	-2.7172	6.84071	0
0.7140	-1.94127	10.0131	-2.10109	8.06269	0
0.7147	-1.34176	7.88582	-1.80093	8.97619	0
0.7153	-4.69617	8.49555	-1.80093	12.6391	0
0.7160	-3.4686	7.27609	-1.49288	13.8611	0
0.7167	-1.94127	6.35473	-0.884668	10.8092	0
0.7173	-4.08238	9.10528	-0.276459	9.28168	0
0.7180	-4.99592	8.18391	0.339649	12.3336	0
0.7187	-2.55506	4.82363	1.25591	13.5556	0
0.7193	2.32667	8.49555	0.639805	11.7256	0
0.7200	4.46778	10.9345	-2.40914	7.7572	0
0.7207	-0.114193	6.05664	-3.01735	6.22972	0
0.7213	-5.30995	3.60417	-0.276459	9.58718	0
0.7220	-4.08238	5.43336	-0.276459	10.5037	0
0.7227	-1.64152	2.08663	-2.10109	8.06269	0
0.7233	-1.34176	-0.663927	0.639805	8.36819	0
0.7240	-0.727977	1.77499	3.99681	9.58718	0
0.7247	-0.428222	2.69636	2.16428	8.36819	0
0.7253	-0.114193	1.77499	-0.276459	8.97619	0
0.7260	1.41313	4.82363	1.55607	9.89267	0
0.7267	2.32667	6.35473	3.3886	9.89267	0
0.7273	3.53997	2.69636	1.55607	13.5556	0
0.7280	4.15375	1.77499	-0.884668	14.4721	0
0.7287	1.71289	4.52554	0.639805	8.36819	0
0.7293	0.185563	3.60417	3.3886	8.36819	0
0.7300	4.46778	0.257441	4.91307	14.4721	0
0.7307	7.2084	1.4769	3.99681	14.4721	0
0.7313	7.2084	4.52554	-1.19272	11.7256	0
0.7320	7.2084	3.60417	-5.76614	12.0281	0
0.7327	4.46778	-0.0541981	-1.80093	9.89267	0
0.7333	-1.02773	0.257441	3.3886	8.67369	0
0.7340	-2.55506	2.38472	0.639805	12.0281	0
0.7347	-1.64152	2.69636	-0.276459	13.5556	0
0.7353	-3.78263	3.91581	4.91307	11.1147	0
0.7360	-4.69617	5.43336	3.99681	9.28168	0
0.7367	-1.34176	6.05664	-0.576614	7.4517	0
0.7373	-1.34176	6.35473	2.16428	7.4517	0
0.7380	-4.69617	6.35473	5.22112	9.89267	0
0.7387	-4.08238	4.52554	2.47233	9.89267	0
0.7393	-1.34176	4.52554	-0.576614	8.06269	0
0.7400	-2.2553	4.82363	-1.19272	7.14621	0
0.7407	-4.69617	2.38472	-0.884668	7.4517	0
0.7413	-4.38214	1.77499	-1.19272	8.67369	0
0.7420	-4.38214	2.69636	0.339649	8.97619	0
0.7427	-3.78263	0.86717	2.47233	8.06269	0
0.7433	0.799348	1.77499	-0.276459	7.4517	0
0.7440	4.76754	4.52554	-6.0742	7.14621	0
0.7447	1.71289	0.86717	-5.15793	6.22972	0
0.7453	-4.69617	-4.63394	0.947859	6.84071	0
0.7460	-6.52325	-2.80475	3.08054	6.53521	0
0.7467	-5.60971	-0.975566	1.55607	3.78875	0
0.7473	-6.52325	-2.49311	-1.80093	2.56976	0
0.7480	-7.43679	-3.71257	-3.93361	4.09424	0
0.7487	-5.60971	-6.46312	-1.49288	5.31623	0
0.7493	-4.08238	-9.51177	0.947859	4.39974	0
0.7500	-5.60971	-8.29231	-0.276459	1.95877	0
0.7507	-5.60971	-5.24367	-0.576614	2.56976	0
0.7513	-4.69617	-4.63394	-1.19272	5.31623	0
0.7520	-4.69617	-4.63394	-3.32541	2.87525	0
0.7527	-3.78263	-2.80475	-1.19272	0.736784	0
0.7533	-1.34176	0.86717	1.25591	3.48325	0
0.7540	-0.114193	1.16526	0.639805	4.39974	0
0.7547	2.02692	-2.19502	2.47233	2.26426	0
0.7553	6.90865	-1.58529	3.3886	1.65327	0
0.7560	6.29486	1.16526	-1.19272	-0.176708	0
0.7567	-1.02773	-2.49311	-3.01735	-2.00968	0
0.7573	-5.30995	-6.76121	-0.276459	0.736784	0
0.7580	-3.78263	-4.63394	-0.276459	1.04228	0
0.7587	-4.38214	-4.02421	-2.10109	-0.7877	0
0.7593	-7.13703	-7.07285	-3.32541	-0.176708	0
0.7600	-6.52325	-6.46312	-2.10109	-1.70419	0
0.7607	-5.60971	-6.15148	1.55607	-3.53417	0
0.7613	-6.52325	-8.29231	3.3886	-1.0932	0
0.7620	-4.69617	-9.82341	1.86412	-0.176708	0
0.7627	-3.16884	-10.1215	0.639805	-1.0932	0
0.7633	-4.08238	-9.82341	0.639805	-1.0932	0
0.7640	-5.30995	-9.21368	0.947859	-2.00968	0
0.7647	-4.38214	-10.7312	-0.276459	-3.53417	0
0.7653	-1.64152	-10.7312	-2.10109	-2.61768	0
0.7660	-1.94127	-8.29231	0.339649	-4.14516	0
0.7667	-3.4686	-8.90204	5.22112	-5.06165	0
0.7673	1.41313	-10.1215	3.69665	-2.00968	0
0.7680	6.29486	-8.29231	-1.49288	-3.22867	0
0.7687	-0.114193	-10.1215	-1.19272	-8.41611	0
0.7693	-8.35033	-14.7012	0.639805	-7.50262	0
0.7700	-7.75082	-13.7799	-0.576614	-5.66964	0
0.7707	-7.13703	-10.7312	-1.49288	-8.41611	0
0.7713	-8.96411	-12.5604	-0.576614	-9.3326	0
0.7720	-7.43679	-13.4818	0.339649	-8.11361	0
0.7727	-4.69617	-11.9507	-0.276459	-9.0271	0
0.7733	-4.99592	-12.5604	-0.576614	-8.41611	0
0.7740	-5.30995	-13.7799	0.947859	-5.66964	0
0.7747	-3.16884	-14.4031	2.78039	-6.58613	0
0.7753	-0.428222	-14.0915	1.86412	-9.3326	0
0.7760	-0.428222	-12.872	0.639805	-8.41611	0
0.7767	-1.64152	-10.7312	2.16428	-7.19712	0
0.7773	-0.114193	-9.82341	3.3886	-10.2491	0
0.7780	-0.727977	-9.82341	4.30486	-11.4681	0
0.7787	-1.02773	-9.51177	5.22112	-10.2491	0
0.7793	6.29486	-8.29231	2.47233	-11.1626	0
0.7800	10.5628	-7.38449	-0.276459	-12.0791	0
0.7807	2.94046	-10.1215	1.55607	-9.63809	0
0.7813	-2.86909	-13.1701	2.47233	-7.50262	0
0.7820	-1.34176	-11.341	2.47233	-6.89163	0
0.7827	0.185563	-8.29231	2.78039	-6.89163	0
0.7833	0.799348	-6.46312	1.86412	-7.80811	0
0.7840	-0.114193	-5.85339	0.947859	-9.0271	0
0.7847	-1.34176	-6.46312	1.55607	-7.80811	0
0.7853	2.02692	-8.29231	0.639805	-8.72161	0
0.7860	3.24021	-8.29231	0.639805	-12.0791	0
0.7867	0.185563	-8.29231	2.47233	-11.1626	0
0.7873	1.41313	-8.60395	1.86412	-8.11361	0
0.7880	2.02692	-6.76121	0.639805	-8.41611	0
0.7887	-1.02773	-4.93203	-0.276459	-8.11361	0
0.7893	1.0991	-7.38449	-3.01735	-6.58613	0
0.7900	3.854	-9.51177	-1.19272	-6.58613	0
0.7907	2.62643	-7.38449	3.69665	-6.58613	0
0.7913	6.59462	-4.63394	-0.884668	-6.58613	0
0.7920	11.4763	-3.71257	-7.59867	-8.41611	0
0.7927	6.29486	-3.71257	-4.84988	-9.0271	0
0.7933	1.71289	-4.93203	-1.49288	-5.66964	0
0.7940	2.62643	-4.93203	-2.10109	-5.06165	0
0.7947	2.62643	-1.58529	-0.884668	-7.80811	0
0.7953	2.62643	-0.0541981	-1.19272	-8.41611	0
0.7960	3.24021	-2.80475	-3.93361	-4.75615	0
0.7967	1.41313	-3.10284	-3.01735	-2.92318	0
0.7973	-0.114193	-0.0541981	-2.10109	-5.97514	0
0.7980	0.799348	0.86717	-3.01735	-8.41611	0
0.7987	2.62643	-0.663927	-2.10109	-5.97514	0
0.7993	2.94046	-2.19502	-0.576614	-2.92318	0
0.8000	-0.114193	-2.80475	-0.276459	-4.45065	0
0.8007	0.799348	-1.88338	-0.884668	-7.50262	0
0.8013	5.68108	-0.975566	-1.80093	-7.50262	0
0.8020	5.68108	-0.352288	-0.276459	-4.75615	0
0.8027	5.38132	2.08663	2.47233	-4.14516	0
0.8033	11.1766	3.30608	-1.19272	-6.58613	0
0.8040	9.94902	1.16526	-5.45809	-8.41611	0
0.8047	1.71289	-0.0541981	-2.7172	-6.58613	0
0.8053	0.799348	-0.0541981	-0.276459	-4.75615	0
0.8060	3.854	-0.352288	-2.40914	-6.28063	0
0.8067	1.71289	-0.975566	-1.49288	-7.19712	0
0.8073	0.799348	-1.88338	-0.276459	-6.58613	0
0.8080	3.53997	-2.80475	-3.93361	-6.89163	0
0.8087	3.854	-2.80475	-4.84988	-7.80811	0
0.8093	2.62643	-3.10284	-0.884668	-6.58613	0
0.8100	2.32667	-2.19502	-1.19272	-5.36415	0
0.8107	2.94046	-1.58529	-4.24167	-4.75615	0
0.8113	3.53997	-4.93203	-3.93361	-3.22867	0
0.8120	2.62643	-7.38449	-3.63346	-3.22867	0
0.8127	2.02692	-3.71257	-3.93361	-5.06165	0
0.8133	5.06729	-2.49311	-2.10109	-5.06165	0
0.8140	5.68108	-7.38449	0.339649	-2.92318	0
0.8147	4.76754	-8.29231	2.16428	-1.0932	0
0.8153	9.64927	-3.41448	1.55607	-1.0932	0
0.8160	13.0037	-2.49311	-3.63346	-1.39869	0
0.8167	9.03548	-4.63394	-5.15793	-1.70419	0
0.8173	5.68108	-4.02421	-1.19272	-2.31518	0
0.8180	6.29486	-4.02421	0.639805	-3.53417	0
0.8187	5.68108	-5.54176	-1.19272	-3.83966	0
0.8193	4.46778	-3.10284	-1.49288	-4.14516	0
0.8200	3.854	-0.0541981	0.0315953	-3.83966	0
0.8207	3.53997	-1.88338	0.947859	-1.0932	0
0.8213	4.46778	-2.80475	0.0315953	1.04228	0
0.8220	5.68108	0.55553	0.639805	-1.0932	0
0.8227	6.29486	1.77499	3.3886	-3.83966	0
0.8233	7.50816	0.257441	2.47233	-2.31518	0
0.8240	4.15375	1.16526	-0.276459	1.65327	0
0.8247	-0.114193	2.69636	-0.576614	3.48325	0
0.8253	3.53997	2.38472	-0.276459	1.04228	0
0.8260	6.29486	3.60417	1.25591	0.736784	0
0.8267	5.98083	6.35473	5.22112	4.39974	0
0.8273	9.03548	6.35473	4.30486	6.53521	0
0.8280	11.7904	3.91581	0.639805	3.18075	0
0.8287	9.34951	3.30608	1.55607	1.65327	0
0.8293	6.90865	4.52554	2.47233	4.70524	0
0.8300	4.76754	5.745	1.55607	5.62172	0
0.8307	2.62643	5.43336	0.639805	5.31623	0
0.8313	4.76754	6.35473	0.0315953	6.22972	0
0.8320	6.59462	9.10528	0.947859	5.31623	0
0.8327	5.38132	9.71501	2.47233	3.48325	0
0.8333	5.38132	8.49555	1.25591	5.31623	0
0.8340	5.38132	9.10528	1.55607	7.14621	0
0.8347	4.15375	9.71501	3.99681	5.31623	0
0.8353	5.06729	6.05664	1.55607	3.48325	0
0.8360	5.06729	2.69636	-2.10109	4.39974	0
0.8367	1.71289	5.43336	-1.19272	6.53521	0
0.8373	1.41313	10.0131	-0.276459	6.84071	0
0.8380	5.06729	9.71501	0.339649	6.53521	0
0.8387	7.50816	7.88582	2.47233	8.06269	0
0.8393	9.94902	10.0131	1.25591	8.36819	0
0.8400	12.0901	10.9345	-1.19272	6.22972	0
0.8407	9.94902	6.05664	0.947859	5.92722	0
0.8413	4.15375	2.69636	2.78039	7.14621	0
0.8420	1.71289	3.30608	0.947859	6.22972	0
0.8427	5.06729	1.16526	-1.19272	5.62172	0
0.8433	6.29486	-0.0541981	-1.49288	6.53521	0
0.8440	3.53997	4.82363	0.639805	6.22972	0
0.8447	3.53997	8.18391	1.86412	5.31623	0
0.8453	5.38132	6.66637	-2.10109	5.62172	0
0.8460	2.62643	6.35473	-3.93361	5.62172	0
0.8467	1.0991	6.35473	0.639805	6.53521	0
0.8473	5.38132	6.05664	2.16428	8.97619	0
0.8480	6.59462	7.27609	-1.19272	7.7572	0
0.8487	3.53997	8.49555	-0.884668	4.39974	0
0.8493	3.53997	8.18391	0.339649	5.01073	0
0.8500	3.53997	9.71501	-0.884668	5.92722	0
0.8507	2.62643	10.9345	0.339649	2.87525	0
0.8513	6.29486	9.71501	0.639805	3.78875	0
0.8520	9.34951	8.79364	-3.01735	8.06269	0
0.8527	5.38132	9.71501	-3.01735	7.14621	0
0.8533	0.185563	9.71501	-0.576614	5.31623	0
0.8540	-0.114193	6.96446	-2.10109	5.92722	0
0.8547	0.799348	4.82363	-2.10109	3.48325	0
0.8553	1.71289	7.27609	-0.276459	1.65327	0
0.8560	1.0991	10.3247	-2.10109	4.70524	0
0.8567	1.0991	8.49555	-3.93361	3.78875	0
0.8573	3.53997	7.27609	-4.24167	-0.176708	0
0.8580	5.06729	11.5442	-5.76614	1.65327	0
0.8587	3.53997	15.2026	-6.68241	3.48325	0
0.8593	1.71289	12.7637	-5.76614	0.736784	0
0.8600	1.41313	7.27609	-7.29062	0.128787	0
0.8607	1.71289	4.82363	-6.68241	2.26426	0
0.8613	0.799348	5.745	-3.63346	1.95877	0
0.8620	-1.02773	5.43336	-2.40914	1.65327	0
0.8627	1.0991	3.91581	-2.10109	4.09424	0
0.8633	7.2084	4.2139	-3.93361	3.78875	0
0.8640	7.2084	5.13527	-6.0742	0.736784	0
0.8647	-1.34176	3.91581	-3.32541	-0.176708	0
0.8653	-5.60971	2.99444	-2.10109	0.736784	0
0.8660	-4.08238	2.99444	-5.15793	-0.7877	0
0.8667	-4.38214	2.69636	-3.93361	-1.70419	0
0.8673	-4.08238	2.38472	-0.576614	0.736784	0
0.8680	-1.02773	1.77499	-2.40914	0.736784	0
0.8687	-0.114193	0.86717	-3.93361	-2.00968	0
0.8693	-0.727977	-0.663927	-2.10109	-0.176708	0
0.8700	-0.114193	-2.19502	-2.40914	2.56976	0
0.8707	0.499592	-0.975566	-3.01735	1.04228	0
0.8713	-0.114193	-0.352288	-3.32541	-0.176708	0
0.8720	-0.428222	-3.41448	-3.63346	-0.176708	0
0.8727	0.799348	-4.02421	-2.40914	-1.0932	0
0.8733	1.41313	-0.975566	-3.01735	-0.176708	0
0.8740	-0.727977	-1.58529	-4.24167	1.65327	0
0.8747	0.499592	-2.80475	-0.884668	1.34778	0
0.8753	6.90865	0.86717	-0.276459	1.34778	0
0.8760	8.12194	2.69636	-5.45809	-0.176708	0
0.8767	2.62643	-0.663927	-5.15793	-2.31518	0
0.8773	0.799348	-3.41448	-1.19272	-0.7877	0
0.8780	2.02692	-3.10284	-1.80093	1.65327	0
0.8787	-1.02773	-1.88338	-2.40914	0.431288	0
0.8793	-2.86909	-1.58529	-1.49288	-1.0932	0
0.8800	1.0991	-3.71257	-2.40914	-2.00968	0
0.8807	4.46778	-4.3223	-2.10109	-2.61768	0
0.8813	2.94046	-0.663927	-0.576614	0.431288	0
0.8820	0.799348	1.77499	0.339649	1.34778	0
0.8827	0.185563	-0.975566	0.339649	-2.31518	0
0.8833	0.799348	-2.49311	-0.576614	-3.83966	0
0.8840	2.32667	0.86717	-1.49288	-2.00968	0
0.8847	2.32667	1.77499	-0.884668	-2.00968	0
0.8853	1.0991	-1.58529	-0.884668	-2.92318	0
0.8860	0.799348	-2.80475	-0.276459	-4.14516	0
0.8867	2.94046	-1.58529	1.86412	-3.53417	0
0.8873	7.2084	-2.80475	0.947859	-1.39869	0
0.8880	6.59462	-3.41448	-3.93361	-2.92318	0
0.8887	0.799348	-2.49311	-5.15793	-5.06165	0
0.8893	-1.02773	-4.63394	-2.10109	-2.31518	0
0.8900	-0.727977	-7.68258	-0.276459	-1.0932	0
0.8907	-3.78263	-7.07285	-0.276459	-3.83966	0
0.8913	-4.69617	-5.85339	-1.19272	-3.83966	0
0.8920	-1.02773	-6.76121	-1.19272	-1.39869	0
0.8927	-1.94127	-7.07285	-0.276459	-4.45065	0
0.8933	-4.38214	-6.76121	-0.276459	-8.41611	0
0.8940	-2.2553	-8.29231	-0.276459	-6.89163	0
0.8947	-0.114193	-7.38449	-0.276459	-3.22867	0
0.8953	-0.428222	-6.15148	-0.276459	-3.53417	0
0.8960	-1.94127	-7.99422	0.0315953	-6.89163	0
0.8967	-1.94127	-8.29231	0.0315953	-8.41611	0
0.8973	0.799348	-6.46312	-1.49288	-6.58613	0
0.8980	2.62643	-7.99422	-1.49288	-6.28063	0
0.8987	4.46778	-9.21368	0.339649	-8.11361	0
0.8993	9.64927	-6.76121	-1.19272	-9.3326	0
0.9000	11.4763	-7.68258	-4.54972	-7.80811	0
0.9007	3.854	-11.9507	-3.63346	-5.97514	0
0.9013	-1.34176	-9.21368	-1.19272	-6.89163	0
0.9020	-0.428222	-6.15148	-2.10109	-8.41611	0
0.9027	0.499592	-9.21368	-3.01735	-7.50262	0
0.9033	2.62643	-10.7312	-0.276459	-7.80811	0
0.9040	3.53997	-7.68258	1.55607	-10.5546	0
0.9047	-0.114193	-6.46312	0.339649	-9.94359	0
0.9053	-0.114193	-6.15148	-1.80093	-7.50262	0
0.9060	1.71289	-4.93203	-1.19272	-8.11361	0
0.9067	-1.02773	-5.85339	-0.276459	-8.41611	0
0.9073	-1.02773	-7.07285	-1.19272	-7.50262	0
0.9080	2.02692	-6.46312	-2.40914	-8.41611	0
0.9087	1.71289	-7.38449	-1.19272	-7.50262	0
0.9093	2.02692	-7.99422	0.0315953	-5.66964	0
0.9100	2.94046	-5.85339	-0.276459	-5.66964	0
0.9107	1.71289	-4.63394	-1.19272	-3.83966	0
0.9113	2.94046	-3.71257	-2.10109	-1.0932	0
0.9120	4.15375	-1.27366	-3.93361	-3.53417	0
0.9127	-0.727977	-1.88338	-3.63346	-7.19712	0
0.9133	-4.08238	-5.54176	-2.10109	-6.28063	0
0.9140	-3.78263	-5.54176	-0.576614	-4.14516	0
0.9147	-4.69617	-2.19502	-1.49288	-4.75615	0
0.9153	-3.78263	-0.975566	-3.01735	-5.06165	0
0.9160	0.499592	-2.80475	-3.32541	-4.45065	0
0.9167	4.15375	-2.49311	-2.10109	-3.53417	0
0.9173	4.15375	1.77499	-3.01735	-4.14516	0
0.9180	0.799348	3.30608	-4.54972	-5.66964	0
0.9187	-0.727977	0.86717	-3.93361	-5.36415	0
0.9193	2.62643	-0.352288	-2.10109	-3.83966	0
0.9200	2.62643	-0.975566	-1.19272	-1.0932	0
0.9207	-0.114193	-2.80475	-0.276459	0.128787	0
0.9213	2.02692	-3.71257	0.639805	-2.31518	0
0.9220	4.15375	-3.71257	0.639805	-3.83966	0
0.9227	2.02692	-4.63394	-0.276459	-0.176708	0
0.9233	5.06729	-4.93203	-1.19272	0.736784	0
0.9240	8.73573	-5.85339	-2.10109	-3.53417	0
0.9247	3.24021	-9.21368	-1.19272	-3.22867	0
0.9253	-2.2553	-11.6526	0.947859	-1.70419	0
0.9260	-1.64152	-9.82341	-0.276459	-4.14516	0
0.9267	-1.94127	-7.68258	-3.01735	-4.75615	0
0.9273	-2.55506	-6.46312	-1.49288	-3.22867	0
0.9280	-1.02773	-3.71257	0.0315953	-3.83966	0
0.9287	-3.16884	-0.0541981	-1.19272	-2.92318	0
0.9293	-5.30995	2.38472	-0.276459	-2.00968	0
0.9300	-3.16884	2.69636	1.86412	-2.92318	0
0.9307	-2.2553	1.77499	0.639805	-1.70419	0
0.9313	-3.16884	2.38472	-1.19272	-0.482204	0
0.9320	-3.4686	4.52554	-0.884668	-2.92318	0
0.9327	-3.78263	7.27609	0.0315953	-3.53417	0
0.9333	-3.78263	10.0131	0.0315953	-2.00968	0
0.9340	-3.4686	10.0131	1.25591	-2.00968	0
0.9347	-2.86909	8.18391	3.3886	-1.39869	0
0.9353	2.62643	7.88582	2.78039	0.736784	0
0.9360	5.68108	6.35473	-1.80093	0.431288	0
0.9367	-1.02773	2.99444	-3.93361	-1.39869	0
0.9373	-6.52325	3.30608	-0.576614	-1.70419	0
0.9380	-3.4686	4.82363	1.55607	-1.70419	0
0.9387	-1.64152	4.2139	1.25591	-2.00968	0
0.9393	-4.38214	2.99444	0.947859	-1.39869	0
0.9400	-6.52325	2.08663	0.639805	0.128787	0
0.9407	-7.13703	0.86717	0.339649	1.04228	0
0.9413	-4.69617	1.4769	0.339649	0.431288	0
0.9420	-3.16884	2.08663	1.55607	0.736784	0
0.9427	-5.60971	0.55553	2.47233	1.65327	0
0.9433	-8.05057	-1.27366	0.947859	0.431288	0
0.9440	-7.13703	-2.80475	-0.276459	-1.0932	0
0.9447	-5.90946	-2.80475	2.78039	1.65327	0
0.9453	-4.38214	1.16526	3.3886	3.18075	0
0.9460	-2.86909	2.69636	2.78039	3.48325	0
0.9467	-1.02773	-0.0541981	5.22112	5.31623	0
0.9473	4.76754	2.69636	4.91307	2.87525	0
0.9480	6.29486	7.27609	-0.276459	-1.0932	0
0.9487	-3.4686	3.30608	0.0315953	0.431288	0
0.9493	-9.5779	-1.27366	2.47233	2.87525	0
0.9500	-4.69617	-0.0541981	1.25591	0.128787	0
0.9507	-1.34176	0.86717	2.47233	-0.482204	0
0.9513	-3.78263	-0.975566	3.69665	2.26426	0
0.9520	-6.22349	-0.352288	0.0315953	1.65327	0
0.9527	-4.99592	1.4769	-0.276459	0.431288	0
0.9533	-2.86909	0.86717	1.86412	2.56976	0
0.9540	-4.99592	-0.663927	-1.19272	4.39974	0
0.9547	-9.27814	-0.663927	-1.80093	4.70524	0
0.9553	-7.43679	0.55553	1.86412	3.48325	0
0.9560	-4.38214	-0.975566	0.639805	2.87525	0
0.9567	-4.99592	-1.88338	-3.01735	5.31623	0
0.9573	-3.78263	1.16526	-0.884668	7.14621	0
0.9580	-2.55506	3.60417	3.3886	5.31623	0
0.9587	-3.4686	3.60417	5.22112	4.70524	0
0.9593	2.32667	5.745	3.3886	5.92722	0
0.9600	6.90865	6.35473	-0.884668	5.92722	0
0.9607	-0.114193	2.08663	-0.576614	5.92722	0
0.9613	-5.90946	-0.0541981	3.08054	6.53521	0
0.9620	-3.78263	0.86717	1.25591	6.84071	0
0.9627	-3.78263	1.77499	-1.80093	7.4517	0
0.9633	-4.38214	2.69636	1.25591	6.53521	0
0.9640	-1.94127	1.77499	2.47233	3.78875	0
0.9647	-1.34176	-0.663927	-1.80093	4.39974	0
0.9653	-0.727977	0.257441	-1.19272	8.06269	0
0.9660	1.0991	-0.0541981	2.78039	8.67369	0
0.9667	-0.727977	-0.975566	1.86412	6.84071	0
0.9673	-3.4686	1.77499	-1.19272	8.06269	0
0.9680	-4.38214	2.99444	-1.19272	10.5037	0
0.9687	-3.78263	-0.975566	-0.884668	11.7256	0
0.9693	-1.02773	-0.352288	-1.49288	12.0281	0
0.9700	-0.114193	4.2139	0.947859	13.2501	0
0.9707	-1.02773	4.52554	4.30486	15.0801	0
0.9713	2.32667	4.2139	2.16428	15.6911	0
0.9720	5.38132	5.43336	-1.49288	13.5556	0
0.9727	-0.727977	4.2139	-0.276459	12.3336	0
0.9733	-6.52325	1.4769	1.25591	15.0801	0
0.9740	-6.52325	-0.0541981	0.0315953	16.3021	0
0.9747	-4.08238	0.257441	2.47233	13.5556	0
0.9753	-1.94127	-0.352288	5.22112	13.2501	0
0.9760	-2.2553	-2.80475	1.55607	17.2186	0
0.9767	-4.99592	-3.41448	-0.276459	17.2186	0
0.9773	-3.4686	-0.663927	2.47233	16.3021	0
0.9780	-1.94127	-0.663927	2.47233	17.2186	0
0.9787	-4.99592	-4.02421	0.639805	16.6076	0
0.9793	-4.69617	-4.63394	1.55607	15.6911	0
0.9800	-2.55506	-3.71257	4.30486	17.8266	0
0.9807	-3.78263	-2.80475	6.13739	17.2186	0
0.9813	-1.94127	-0.663927	4.91307	15.3856	0
0.9820	0.185563	-0.0541981	3.3886	19.0486	0
0.9827	-1.94127	-0.975566	5.52128	21.184	0
0.9833	2.32667	2.69636	5.82933	15.3856	0
0.9840	8.4217	5.43336	1.55607	11.7256	0
0.9847	2.32667	2.69636	0.639805	16.3021	0
0.9853	-2.86909	2.69636	2.16428	17.8266	0
0.9860	1.0991	5.745	2.47233	13.8611	0
0.9867	-0.428222	4.82363	2.78039	15.0801	0
0.9873	-4.99592	3.91581	2.47233	17.5241	0
0.9880	-2.86909	6.66637	1.55607	14.4721	0
0.9887	-0.428222	7.88582	4.61291	14.4721	0
0.9893	-1.34176	6.35473	6.13739	18.1321	0
0.9900	-1.34176	5.43336	1.55607	16.6076	0
0.9907	-2.55506	5.13527	-1.80093	13.8611	0
0.9913	-4.69617	5.43336	0.339649	14.4721	0
0.9920	-6.52325	4.2139	2.47233	13.5556	0
0.9927	-7.75082	2.38472	1.86412	12.3336	0
0.9933	-6.823	1.77499	0.639805	15.0801	0
0.9940	-5.30995	-1.27366	0.947859	16.6076	0
0.9947	-5.90946	-4.93203	3.3886	14.4721	0
0.9953	-4.08238	-2.19502	3.3886	13.2501	0
0.9960	-0.114193	-0.0541981	2.47233	12.0281	0
0.9967	-3.78263	-5.54176	2.78039	9.28168	0
0.9973	-11.719	-8.90204	2.47233	7.7572	0
0.9980	-11.1052	-7.38449	2.16428	8.97619	0
0.9987	-6.52325	-7.38449	1.55607	8.97619	0
0.9993	-6.22349	-6.76121	0.0315953	6.53521	0
1.0000	-6.52325	-4.02421	-0.276459	7.4517	0
1.0007	-4.69617	-4.02421	1.86412	9.89267	0
1.0013	-3.78263	-4.02421	1.25591	6.84071	0
1.0020	-3.78263	-2.49311	-0.884668	4.39974	0
1.0027	-2.2553	-2.49311	-0.276459	7.7572	0
1.0033	-1.94127	-1.88338	0.639805	8.06269	0
1.0040	-5.60971	-0.0541981	-0.576614	3.78875	0
1.0047	-5.90946	0.86717	-1.19272	2.26426	0
1.0053	-1.64152	0.257441	-1.19272	1.65327	0
1.0060	-0.727977	-0.0541981	-0.576614	1.04228	0
1.0067	-1.94127	-0.0541981	0.639805	3.48325	0
1.0073	1.0991	0.86717	0.339649	3.48325	0
1.0080	3.24021	1.16526	-2.10109	-1.0932	0
1.0087	-0.114193	-1.27366	-1.19272	-3.53417	0
1.0093	-3.78263	-2.49311	1.86412	-2.61768	0
1.0100	-6.22349	0.86717	2.47233	-3.22867	0
1.0107	-7.13703	2.99444	-0.276459	-4.75615	0
1.0113	-6.22349	0.86717	-2.40914	-4.75615	0
1.0120	-5.60971	0.257441	-2.7172	-4.75615	0
1.0127	-4.99592	1.77499	-1.49288	-4.75615	0
1.0133	-2.86909	-0.0541981	-2.10109	-3.83966	0
1.0140	-3.4686	-0.975566	-3.63346	-3.83966	0
1.0147	-3.78263	1.4769	-2.10109	-3.83966	0
1.0153	-0.727977	2.99444	-0.576614	-4.14516	0
1.0160	-1.64152	2.38472	-2.40914	-5.36415	0
1.0167	-5.60971	2.69636	-4.24167	-6.89163	0
1.0173	-3.4686	2.69636	-3.01735	-7.50262	0
1.0180	-1.02773	1.77499	-1.19272	-5.06165	0
1.0187	-1.94127	3.91581	-0.576614	-3.83966	0
1.0193	2.32667	6.35473	-3.32541	-7.19712	0
1.0200	6.29486	5.43336	-6.68241	-11.1626	0
1.0207	1.0991	3.60417	-5.76614	-9.3326	0
1.0213	-3.78263	2.69636	-3.01735	-5.36415	0
1.0220	-2.86909	-0.0541981	-1.19272	-6.28063	0
1.0227	-1.94127	-2.80475	-1.19272	-10.2491	0
1.0233	-1.02773	-1.88338	-3.32541	-11.1626	0
1.0240	-0.428222	-1.88338	-4.24167	-10.2491	0
1.0247	-2.2553	-4.3223	-2.7172	-10.5546	0
1.0253	-1.64152	-4.93203	-3.01735	-9.3326	0
1.0260	0.799348	-2.80475	-4.24167	-7.50262	0
1.0267	-1.02773	-1.88338	-3.93361	-11.1626	0
1.0273	-3.16884	-3.10284	-5.15793	-12.9956	0
1.0280	-1.02773	-3.10284	-3.93361	-8.11361	0
1.0287	0.185563	-2.80475	-0.276459	-6.58613	0
1.0293	-1.02773	-4.02421	-2.40914	-12.0791	0
1.0300	-1.94127	-5.54176	-3.63346	-12.3846	0
1.0307	0.799348	-5.54176	4.30486	-5.36415	0
1.0313	7.2084	-6.15148	5.22112	-4.75615	0
1.0320	9.64927	-6.76121	-3.01735	-10.5546	0
1.0327	2.62643	-6.76121	-2.7172	-11.1626	0
1.0333	-4.38214	-9.51177	2.47233	-8.41611	0
1.0340	-3.4686	-13.1701	1.25591	-9.0271	0
1.0347	0.185563	-11.6526	1.25591	-10.2491	0
1.0353	2.32667	-7.38449	3.08054	-10.2491	0
1.0360	2.02692	-7.07285	1.25591	-11.1626	0
1.0367	0.799348	-7.38449	0.0315953	-12.9956	0
1.0373	2.94046	-4.93203	1.55607	-12.9956	0
1.0380	4.46778	-3.71257	2.47233	-12.0791	0
1.0387	1.71289	-1.27366	1.25591	-11.4681	0
1.0393	0.799348	2.08663	-2.7172	-12.9956	0
1.0400	4.46778	0.55553	-3.93361	-13.909	0
1.0407	5.98083	-1.58529	-0.576614	-12.9956	0
1.0413	5.98083	-0.0541981	0.339649	-14.52	0
1.0420	9.03548	0.55553	-0.884668	-16.961	0
1.0427	14.2312	1.4769	0.639805	-14.2145	0
1.0433	17.5856	6.96446	-0.576614	-11.7736	0
1.0440	15.4445	8.49555	-5.15793	-13.6065	0
1.0447	8.4217	5.13527	-5.45809	-14.2145	0
1.0453	3.854	5.43336	-3.01735	-12.6901	0
1.0460	3.24021	5.43336	-1.80093	-12.9956	0
1.0467	3.53997	0.86717	-1.19272	-13.301	0
1.0473	4.46778	-0.663927	-1.19272	-12.6901	0
1.0480	4.15375	-0.352288	-1.49288	-12.0791	0
1.0487	1.71289	-3.71257	-0.276459	-11.7736	0
1.0493	1.41313	-5.85339	-1.19272	-11.1626	0
1.0500	1.71289	-5.24367	-4.54972	-11.1626	0
1.0507	-1.02773	-5.85339	-5.76614	-10.2491	0
1.0513	-1.64152	-7.68258	-4.84988	-7.50262	0
1.0520	1.0991	-8.90204	-2.10109	-7.19712	0
1.0527	2.02692	-8.29231	-2.10109	-8.72161	0
1.0533	2.02692	-7.38449	-3.93361	-8.41611	0
1.0540	2.94046	-10.1215	-1.80093	-4.45065	0
1.0547	3.53997	-10.7312	2.16428	-1.0932	0
1.0553	6.90865	-6.46312	0.0315953	-2.00968	0
1.0560	9.34951	-5.24367	-2.40914	-4.45065	0
1.0567	3.53997	-7.38449	-1.19272	-5.36415	0
1.0573	-2.2553	-4.93203	-1.19272	-4.75615	0
1.0580	-0.114193	-0.0541981	-0.576614	-3.83966	0
1.0587	2.62643	2.69636	1.86412	-2.61768	0
1.0593	1.41313	2.99444	0.0315953	-1.0932	0
1.0600	1.71289	1.16526	-2.40914	-1.0932	0
1.0607	1.71289	1.77499	-0.276459	-2.31518	0
1.0613	1.41313	4.82363	1.55607	-3.53417	0
1.0620	2.02692	3.60417	1.55607	-1.70419	0
1.0627	3.53997	0.55553	1.86412	0.431288	0
1.0633	4.46778	2.69636	-0.576614	-0.176708	0
1.0640	4.15375	4.82363	-3.63346	-0.176708	0
1.0647	2.62643	4.52554	-1.19272	1.65327	0
1.0653	3.854	6.35473	2.47233	1.95877	0
1.0660	5.06729	5.13527	3.3886	1.65327	0
1.0667	6.29486	0.86717	3.08054	1.65327	0
1.0673	12.7039	2.38472	1.55607	1.34778	0
1.0680	16.0583	6.05664	-1.19272	0.736784	0
1.0687	7.2084	3.60417	-0.576614	2.87525	0
1.0693	0.499592	1.77499	2.47233	4.09424	0
1.0700	2.62643	5.43336	1.86412	3.18075	0
1.0707	3.24021	5.745	-2.40914	5.01073	0
1.0713	2.32667	5.13527	-3.01735	8.06269	0
1.0720	4.15375	8.18391	0.0315953	8.06269	0
1.0727	4.46778	9.10528	0.947859	8.06269	0
1.0733	2.62643	7.27609	-1.19272	8.97619	0
1.0740	1.71289	6.05664	0.0315953	8.67369	0
1.0747	1.71289	5.13527	1.86412	7.14621	0
1.0753	2.02692	4.52554	-0.276459	6.22972	0
1.0760	3.854	5.13527	-3.01735	5.92722	0
1.0767	5.38132	4.52554	-2.10109	7.14621	0
1.0773	6.29486	5.43336	-3.01735	8.67369	0
1.0780	6.29486	7.57418	-2.10109	8.97619	0
1.0787	6.90865	9.71501	1.55607	12.6391	0
1.0793	12.7039	11.2326	-0.276459	14.4721	0
1.0800	17.5856	10.9345	-4.54972	10.8092	0
1.0807	13.6175	6.35473	-1.19272	8.67369	0
1.0813	6.59462	4.2139	2.78039	9.89267	0
1.0820	5.38132	4.52554	1.55607	10.5037	0
1.0827	5.98083	4.52554	-0.276459	9.89267	0
1.0833	5.38132	4.52554	-2.10109	8.97619	0
1.0840	5.06729	4.52554	-3.01735	8.97619	0
1.0847	2.94046	2.69636	1.55607	10.8092	0
1.0853	0.499592	1.77499	3.3886	10.8092	0
1.0860	1.71289	1.4769	-0.576614	8.36819	0
1.0867	3.854	-0.0541981	-1.19272	8.97619	0
1.0873	1.41313	-0.663927	-0.276459	9.58718	0
1.0880	-1.94127	-0.0541981	-0.884668	7.7572	0
1.0887	-0.114193	-0.975566	-0.884668	9.89267	0
1.0893	0.499592	-0.0541981	-1.19272	11.4202	0
1.0900	-1.94127	2.69636	-2.10109	8.06269	0
1.0907	2.02692	3.60417	0.639805	8.67369	0
1.0913	10.5628	5.43336	0.339649	12.0281	0
1.0920	9.03548	7.27609	-4.84988	8.97619	0
1.0927	0.185563	7.27609	-3.93361	5.62172	0
1.0933	-2.86909	6.66637	0.639805	8.06269	0
1.0940	-2.55506	6.66637	-0.276459	6.22972	0
1.0947	-3.4686	7.27609	-1.19272	2.87525	0
1.0953	-2.55506	8.79364	-0.276459	5.31623	0
1.0960	-1.34176	8.18391	-3.01735	6.22972	0
1.0967	-3.16884	7.27609	-3.93361	3.48325	0
1.0973	-4.99592	10.3247	-0.276459	4.39974	0
1.0980	-4.38214	14.2947	0.639805	5.31623	0
1.0987	-0.727977	13.685	-1.19272	3.18075	0
1.0993	2.62643	10.0131	0.0315953	3.48325	0
1.1000	0.499592	6.96446	1.55607	5.31623	0
1.1007	-1.94127	6.05664	0.639805	3.48325	0
1.1013	1.41313	7.57418	0.639805	1.95877	0
1.1020	2.32667	8.18391	3.08054	4.70524	0
1.1027	0.799348	8.18391	4.30486	6.84071	0
1.1033	3.854	10.0131	1.86412	4.39974	0
1.1040	5.98083	8.49555	-2.7172	1.65327	0
1.1047	0.799348	3.30608	-3.01735	0.431288	0
1.1053	-2.2553	1.4769	0.639805	-1.0932	0
1.1060	-2.55506	2.08663	3.3886	-1.0932	0
1.1067	-4.69617	-0.0541981	3.3886	0.736784	0
1.1073	-5.30995	-0.975566	1.86412	0.736784	0
1.1080	-4.69617	0.257441	0.639805	0.128787	0
1.1087	-6.22349	-3.41448	0.639805	0.736784	0
1.1093	-5.60971	-6.15148	-0.276459	-0.482204	0
1.1100	-4.08238	0.55553	-2.40914	-3.83966	0
1.1107	-5.60971	3.60417	-2.10109	-4.14516	0
1.1113	-6.52325	-3.71257	1.55607	-1.39869	0
1.1120	-7.43679	-4.02421	3.99681	-0.7877	0
1.1127	-8.96411	3.60417	2.16428	-2.00968	0
1.1133	-4.69617	4.52554	-0.884668	-3.22867	0
1.1140	-1.02773	1.77499	1.25591	-3.53417	0
1.1147	-3.16884	4.82363	5.82933	-1.70419	0
1.1153	-1.94127	7.27609	4.30486	0.736784	0
1.1160	2.62643	5.43336	-0.576614	-1.39869	0
1.1167	-1.94127	3.91581	-0.276459	-5.66964	0
1.1173	-9.27814	2.99444	3.08054	-5.06165	0
1.1180	-9.87765	0.86717	3.3886	-3.83966	0
1.1187	-5.90946	0.86717	2.47233	-6.28063	0
1.1193	-3.4686	1.77499	3.08054	-6.28063	0
1.1200	-3.78263	-0.352288	3.3886	-4.75615	0
1.1207	-4.99592	-1.88338	2.47233	-6.89163	0
1.1213	-2.86909	0.55553	3.08054	-8.41611	0
1.1220	-0.114193	1.4769	3.3886	-7.19712	0
1.1227	-1.94127	-0.663927	0.947859	-8.11361	0
1.1233	-2.86909	-0.352288	-0.276459	-7.19712	0
1.1240	-2.86909	0.55553	1.86412	-4.75615	0
1.1247	-3.4686	1.77499	2.16428	-6.28063	0
1.1253	-0.727977	5.43336	0.639805	-9.0271	0
1.1260	2.62643	6.05664	3.08054	-5.97514	0
1.1267	0.799348	2.08663	4.30486	-2.92318	0
1.1273	3.53997	2.69636	-0.576614	-4.45065	0
1.1280	7.82219	4.52554	-3.32541	-7.19712	0
1.1287	2.02692	-0.975566	1.25591	-7.19712	0
1.1293	-4.99592	-4.63394	3.69665	-6.28063	0
1.1300	-3.16884	-3.71257	0.639805	-7.50262	0
1.1307	-2.2553	-4.93203	-0.884668	-8.41611	0
1.1313	-4.99592	-5.85339	0.0315953	-6.58613	0
1.1320	-4.69617	-3.71257	0.947859	-5.66964	0
1.1327	-3.78263	-7.07285	2.47233	-7.19712	0
1.1333	-6.52325	-13.1701	3.08054	-7.50262	0
1.1340	-7.43679	-12.2623	0.339649	-6.58613	0
1.1347	-6.52325	-10.1215	-1.80093	-5.66964	0
1.1353	-6.52325	-11.9507	-1.49288	-4.45065	0
1.1360	-5.90946	-11.9507	-1.19272	-5.66964	0
1.1367	-4.69617	-9.21368	-0.884668	-7.80811	0
1.1373	-3.78263	-7.38449	0.339649	-7.50262	0
1.1380	-5.90946	-6.46312	1.86412	-6.28063	0
1.1387	-7.75082	-7.07285	1.86412	-5.06165	0
1.1393	-2.2553	-8.90204	0.639805	-4.45065	0
1.1400	4.76754	-9.51177	-0.276459	-6.89163	0
1.1407	2.32667	-9.82341	0.0315953	-9.0271	0
1.1413	-4.38214	-9.82341	0.0315953	-6.58613	0
1.1420	-4.99592	-9.82341	-0.276459	-5.66964	0
1.1427	-2.86909	-10.4331	0.639805	-6.58613	0
1.1433	-3.78263	-11.0429	1.25591	-6.28063	0
1.1440	-4.38214	-10.1215	0.639805	-6.89163	0
1.1447	-3.78263	-10.4331	-1.19272	-6.58613	0
1.1453	-3.78263	-11.0429	-1.80093	-4.75615	0
1.1460	-3.78263	-9.21368	-1.19272	-5.66964	0
1.1467	-4.08238	-9.51177	-2.40914	-5.97514	0
1.1473	-1.94127	-11.9507	-3.01735	-3.53417	0
1.1480	4.46778	-9.21368	-1.19272	-3.83966	0
1.1487	6.90865	-5.24367	-1.19272	-3.83966	0
1.1493	1.71289	-8.29231	-4.24167	-2.00968	0
1.1500	-3.16884	-12.5604	-3.01735	-1.39869	0
1.1507	-1.34176	-11.341	0.947859	-1.0932	0
1.1513	1.41313	-9.21368	-0.884668	-0.7877	0
1.1520	-0.114193	-11.0429	-4.84988	-3.53417	0
1.1527	-3.78263	-14.7012	-3.01735	-2.31518	0
1.1533	-3.78263	-14.7012	-0.576614	1.65327	0
1.1540	-1.34176	-11.9507	-1.80093	0.736784	0
1.1547	-1.64152	-10.1215	-2.10109	-0.176708	0
1.1553	-2.86909	-11.341	-2.10109	2.26426	0
1.1560	-1.94127	-10.7312	-3.93361	1.65327	0
1.1567	-0.727977	-6.76121	-4.24167	-0.176708	0
1.1573	-1.34176	-4.3223	-2.7172	0.736784	0
1.1580	-2.2553	-4.3223	-3.01735	1.04228	0
1.1587	-1.34176	-2.80475	-3.63346	2.26426	0
1.1593	1.71289	0.257441	-3.01735	4.09424	0
1.1600	1.71289	1.4769	-2.7172	2.87525	0
1.1607	-0.727977	1.16526	-2.7172	0.736784	0
1.1613	1.71289	1.16526	-3.93361	1.34778	0
1.1620	5.06729	-0.0541981	-3.01735	4.09424	0
1.1627	2.94046	-0.975566	1.55607	5.62172	0
1.1633	6.90865	0.86717	0.639805	4.09424	0
1.1640	13.6175	1.77499	-5.76614	2.56976	0
1.1647	6.90865	-2.49311	-4.84988	4.09424	0
1.1653	-1.94127	-5.85339	1.25591	4.39974	0
1.1660	-0.114193	-5.85339	1.55607	3.48325	0
1.1667	2.02692	-5.54176	0.639805	5.01073	0
1.1673	1.71289	-6.15148	2.16428	5.62172	0
1.1680	2.32667	-6.15148	-0.276459	5.62172	0
1.1687	0.799348	-6.46312	-2.10109	7.14621	0
1.1693	0.499592	-7.68258	0.0315953	6.22972	0
1.1700	1.71289	-8.29231	-0.276459	3.78875	0
1.1707	-0.114193	-7.99422	-1.80093	6.53521	0
1.1713	0.499592	-8.60395	0.639805	9.89267	0
1.1720	2.62643	-10.1215	1.86412	7.7572	0
1.1727	-1.94127	-11.6526	0.639805	5.31623	0
1.1733	-2.2553	-11.9507	0.639805	6.22972	0
1.1740	2.62643	-9.82341	1.86412	8.97619	0
1.1747	0.799348	-7.38449	3.3886	11.1147	0
1.1753	1.71289	-6.76121	4.61291	9.89267	0
1.1760	8.12194	-5.54176	1.25591	6.22972	0
1.1767	2.02692	-5.85339	-3.01735	6.53521	0
1.1773	-8.66436	-9.51177	-1.19272	9.89267	0
1.1780	-5.60971	-8.90204	2.47233	8.97619	0
1.1787	-0.428222	-4.63394	3.3886	6.22972	0
1.1793	-1.94127	-5.54176	3.08054	7.4517	0
1.1800	-1.02773	-7.38449	2.47233	9.89267	0
1.1807	1.0991	-4.02421	3.3886	9.28168	0
1.1813	0.799348	-1.88338	3.69665	8.67369	0
1.1820	1.0991	-4.63394	1.86412	8.36819	0
1.1827	1.0991	-4.63394	0.0315953	6.84071	0
1.1833	0.799348	-0.975566	-0.576614	6.22972	0
1.1840	1.0991	-1.88338	0.0315953	8.67369	0
1.1847	0.799348	-5.54176	3.3886	10.1982	0
1.1853	0.499592	-4.3223	5.22112	10.8092	0
1.1860	0.799348	-0.975566	1.55607	11.7256	0
1.1867	1.41313	-2.49311	-0.576614	13.2501	0
1.1873	6.90865	-1.88338	-0.276459	12.9446	0
1.1880	11.4763	0.86717	-2.10109	8.97619	0
1.1887	4.15375	-0.0541981	-2.40914	5.62172	0
1.1893	-4.38214	1.4769	0.0315953	7.14621	0
1.1900	-2.86909	6.05664	-1.19272	8.97619	0
1.1907	-2.55506	3.60417	-1.80093	7.14621	0
1.1913	-6.52325	0.257441	0.639805	5.92722	0
1.1920	-6.52325	3.60417	0.639805	5.01073	0
1.1927	-7.43679	5.43336	-1.49288	3.78875	0
1.1933	-8.96411	2.69636	-1.49288	5.01073	0
1.1940	-5.30995	1.77499	-1.49288	5.01073	0
1.1947	-4.38214	0.86717	-2.10109	2.56976	0
1.1953	-9.27814	-2.19502	-1.80093	3.18075	0
1.1960	-10.7912	-3.71257	-0.576614	5.01073	0
1.1967	-7.13703	-5.24367	1.55607	2.56976	0
1.1973	-3.78263	-6.76121	1.86412	0.736784	0
1.1980	-3.16884	-7.38449	0.947859	2.87525	0
1.1987	-2.86909	-7.99422	2.47233	3.18075	0
1.1993	0.185563	-6.46312	2.16428	0.736784	0
1.2000	1.71289	-3.41448	-0.576614	-0.176708	0
1.2007	-2.2553	-4.93203	0.339649	-0.7877	0
1.2013	-6.52325	-8.60395	2.16428	-2.00968	0
1.2020	-6.52325	-7.99422	-0.576614	-2.61768	0
1.2027	-7.43679	-5.85339	-0.884668	-2.00968	0
1.2033	-7.43679	-5.54176	2.16428	-2.00968	0
1.2040	-5.60971	-4.02421	1.55607	-2.31518	0
1.2047	-7.75082	-2.80475	-0.884668	-2.00968	0
1.2053	-9.27814	-2.80475	-1.19272	-1.39869	0
1.2060	-5.60971	-1.88338	-1.49288	-2.61768	0
1.2067	-4.69617	-0.975566	-2.40914	-4.14516	0
1.2073	-7.43679	-0.975566	-1.80093	-4.75615	0
1.2080	-6.52325	1.4769	-0.884668	-4.14516	0
1.2087	-4.69617	2.69636	-0.576614	-3.22867	0
1.2093	-4.69617	0.86717	-1.19272	-3.83966	0
1.2100	-3.78263	-0.0541981	0.0315953	-3.53417	0
1.2107	-1.94127	0.55553	0.947859	-1.70419	0
1.2113	0.499592	1.4769	-1.80093	-2.00968	0
1.2120	1.0991	2.38472	-4.84988	-5.36415	0
1.2127	-3.78263	0.86717	-2.40914	-6.58613	0
1.2133	-8.66436	-2.80475	0.0315953	-5.06165	0
1.2140	-6.823	-4.02421	-0.576614	-4.45065	0
1.2147	-4.69617	-3.71257	-1.19272	-5.36415	0
1.2153	-5.90946	-5.24367	0.0315953	-5.66964	0
1.2160	-4.99592	-8.29231	0.639805	-6.28063	0
1.2167	-4.69617	-8.29231	-0.276459	-8.41611	0
1.2173	-6.823	-7.07285	-0.576614	-9.3326	0
1.2180	-7.75082	-5.24367	0.639805	-8.72161	0
1.2187	-6.22349	-3.10284	1.55607	-8.72161	0
1.2193	-5.90946	-1.88338	-2.10109	-8.72161	0
1.2200	-6.22349	-2.80475	-3.93361	-7.19712	0
1.2207	-3.16884	-3.41448	-1.49288	-5.97514	0
1.2213	0.185563	-1.27366	-0.576614	-6.58613	0
1.2220	-1.64152	1.4769	-1.19272	-5.36415	0
1.2227	-3.78263	2.38472	1.86412	-3.22867	0
1.2233	2.02692	4.2139	1.55607	-5.36415	0
1.2240	7.2084	6.96446	-2.10109	-8.41611	0
1.2247	2.94046	6.66637	-1.49288	-7.80811	0
1.2253	-3.16884	4.52554	0.639805	-5.36415	0
1.2260	-5.60971	4.82363	-0.884668	-6.28063	0
1.2267	-5.90946	5.43336	-1.80093	-8.41611	0
1.2273	-3.16884	3.91581	-1.80093	-7.80811	0
1.2280	-1.02773	3.60417	-3.01735	-7.50262	0
1.2287	-3.78263	6.05664	-2.40914	-8.11361	0
1.2293	-4.38214	6.96446	-2.10109	-8.11361	0
1.2300	-2.86909	5.43336	-4.84988	-6.58613	0
1.2307	-4.99592	5.43336	-4.54972	-5.66964	0
1.2313	-5.60971	7.27609	-1.49288	-6.58613	0
1.2320	-3.78263	9.10528	-3.32541	-8.41611	0
1.2327	-4.38214	10.0131	-5.15793	-8.41611	0
1.2333	-2.86909	8.18391	-2.10109	-6.28063	0
1.2340	-1.02773	5.43336	1.55607	-4.75615	0
1.2347	-1.64152	8.49555	1.86412	-4.75615	0
1.2353	2.32667	12.7637	-1.19272	-5.06165	0
1.2360	6.29486	10.9345	-5.76614	-7.50262	0
1.2367	-0.727977	8.49555	-5.15793	-9.3326	0
1.2373	-5.90946	9.10528	-2.10109	-7.50262	0
1.2380	-2.86909	9.10528	-1.49288	-5.06165	0
1.2387	-1.94127	9.10528	-3.01735	-5.36415	0
1.2393	-2.55506	10.0131	-2.7172	-5.36415	0
1.2400	0.499592	7.27609	-2.10109	-4.75615	0
1.2407	-0.428222	6.35473	-0.276459	-5.66964	0
1.2413	-3.78263	11.2326	0.947859	-5.97514	0
1.2420	-2.86909	11.8423	0.639805	-4.14516	0
1.2427	-2.2553	8.18391	0.339649	-2.61768	0
1.2433	-2.86909	8.18391	-0.576614	-2.92318	0
1.2440	-1.02773	8.18391	-2.10109	-2.31518	0
1.2447	-0.114193	6.35473	-2.10109	-0.176708	0
1.2453	0.185563	9.10528	-1.80093	0.736784	0
1.2460	1.41313	8.79364	-0.884668	1.04228	0
1.2467	1.41313	4.52554	2.47233	1.95877	0
1.2473	5.98083	6.35473	3.3886	1.04228	0
1.2480	11.7904	9.10528	-2.40914	-0.176708	0
1.2487	6.29486	3.91581	-4.84988	1.65327	0
1.2493	-2.86909	1.4769	-1.19272	1.95877	0
1.2500	-1.94127	3.60417	0.639805	0.736784	0
1.2507	0.799348	1.4769	0.0315953	1.65327	0
1.2513	-1.02773	0.55553	0.639805	1.65327	0
1.2520	-1.94127	5.43336	0.639805	-0.7877	0
1.2527	-0.727977	5.43336	0.639805	2.56976	0
1.2533	-0.114193	0.86717	2.47233	7.7572	0
1.2540	-0.428222	2.08663	1.25591	5.62172	0
1.2547	-1.02773	4.82363	-0.576614	2.87525	0
1.2553	-0.428222	4.52554	1.25591	3.78875	0
1.2560	1.41313	7.27609	2.47233	3.48325	0
1.2567	2.62643	10.0131	0.947859	4.39974	0
1.2573	4.15375	8.79364	1.86412	6.22972	0
1.2580	5.98083	5.745	5.52128	4.39974	0
1.2587	5.98083	3.60417	5.82933	4.39974	0
1.2593	8.12194	4.2139	0.639805	7.14621	0
1.2600	10.8768	6.66637	-3.01735	6.84071	0
1.2607	6.59462	5.745	-0.884668	7.14621	0
1.2613	1.71289	3.60417	0.639805	10.5037	0
1.2620	4.15375	5.745	-0.276459	8.97619	0
1.2627	4.76754	6.66637	0.639805	4.70524	0
1.2633	-0.114193	5.43336	2.78039	7.14621	0
1.2640	-2.2553	8.49555	2.47233	9.58718	0
1.2647	-0.114193	10.0131	0.339649	8.06269	0
1.2653	1.41313	7.57418	-0.276459	7.7572	0
1.2660	2.62643	8.18391	0.0315953	9.58718	0
1.2667	2.94046	10.0131	0.0315953	9.89267	0
1.2673	1.0991	9.40337	-1.19272	9.89267	0
1.2680	-1.02773	10.6228	-0.576614	10.8092	0
1.2687	-0.727977	12.1539	1.25591	11.1147	0
1.2693	1.0991	11.5442	-0.276459	9.58718	0
1.2700	1.71289	10.9345	-0.576614	8.36819	0
1.2707	2.62643	11.5442	2.78039	10.5037	0
1.2713	6.59462	13.3734	0.947859	12.3336	0
1.2720	6.59462	13.9831	-4.84988	9.58718	0
1.2727	0.499592	10.3247	-4.24167	6.84071	0
1.2733	-4.38214	6.66637	-1.49288	6.84071	0
1.2740	-4.99592	9.10528	-1.49288	7.14621	0
1.2747	-4.69617	10.6228	-0.576614	8.06269	0
1.2753	-3.4686	7.27609	-1.80093	8.97619	0
1.2760	-1.94127	6.05664	-4.54972	8.36819	0
1.2767	-2.86909	6.05664	-2.40914	8.36819	0
1.2773	-2.86909	3.30608	-0.576614	9.28168	0
1.2780	-2.55506	1.77499	-3.01735	9.28168	0
1.2787	-1.94127	2.69636	-3.32541	9.28168	0
1.2793	0.185563	2.99444	-2.10109	9.58718	0
1.2800	1.0991	1.77499	-1.80093	7.4517	0
1.2807	0.499592	0.257441	-2.10109	5.62172	0
1.2813	2.62643	-2.80475	-4.24167	7.14621	0
1.2820	2.62643	-4.63394	-4.24167	9.28168	0
1.2827	-1.94127	-3.10284	-0.884668	10.1982	0
1.2833	0.799348	-0.975566	-2.7172	8.06269	0
1.2840	7.2084	-0.975566	-6.99046	4.39974	0
1.2847	2.62643	-3.71257	-3.32541	4.39974	0
1.2853	-4.69617	-6.15148	0.0315953	7.14621	0
1.2860	-3.78263	-5.54176	-2.7172	6.22972	0
1.2867	-3.4686	-4.93203	-2.7172	4.39974	0
1.2873	-5.60971	-6.15148	-1.80093	6.22972	0
1.2880	-4.69617	-6.15148	-4.24167	7.14621	0
1.2887	-2.86909	-5.24367	-3.32541	3.78875	0
1.2893	-1.02773	-4.93203	-0.576614	1.65327	0
1.2900	-0.114193	-4.63394	-2.40914	1.65327	0
1.2907	-2.86909	-5.54176	-3.01735	0.128787	0
1.2913	-3.16884	-7.99422	0.0315953	0.128787	0
1.2920	2.94046	-6.15148	-1.49288	1.95877	0
1.2927	7.82219	-3.10284	-4.54972	1.65327	0
1.2933	5.38132	-6.46312	-3.01735	-1.0932	0
1.2940	0.499592	-10.4331	-1.19272	-1.70419	0
1.2947	-0.114193	-8.29231	-0.276459	-0.176708	0
1.2953	5.38132	-6.46312	0.339649	0.431288	0
1.2960	9.03548	-6.46312	-1.49288	-0.7877	0
1.2967	5.38132	-5.54176	-1.80093	-1.39869	0
1.2973	0.799348	-5.24367	0.947859	-1.0932	0
1.2980	-1.02773	-8.29231	1.55607	-2.00968	0
1.2987	-1.34176	-11.341	-0.884668	-2.92318	0
1.2993	0.185563	-10.7312	-2.10109	-3.83966	0
1.3000	2.02692	-7.99422	-2.10109	-5.66964	0
1.3007	2.62643	-6.46312	-1.49288	-6.58613	0
1.3013	4.15375	-6.46312	-0.276459	-4.14516	0
1.3020	4.15375	-7.38449	-1.19272	-1.39869	0
1.3027	1.41313	-8.29231	-1.19272	-2.00968	0
1.3033	1.0991	-7.68258	1.25591	-4.75615	0
1.3040	3.24021	-5.54176	1.86412	-6.28063	0
1.3047	1.71289	-4.93203	-0.576614	-5.36415	0
1.3053	-0.114193	-4.93203	-2.10109	-5.36415	0
1.3060	0.185563	-3.41448	1.86412	-6.89163	0
1.3067	3.24021	-1.88338	7.96991	-6.28063	0
1.3073	9.03548	0.55553	6.13739	-3.83966	0
1.3080	9.94902	1.77499	-1.19272	-5.06165	0
1.3087	2.02692	-1.58529	0.639805	-8.11361	0
1.3093	-2.86909	-4.63394	6.13739	-8.11361	0
1.3100	1.0991	-2.19502	3.3886	-6.89163	0
1.3107	3.24021	-0.352288	0.639805	-6.89163	0
1.3113	0.799348	-3.10284	1.86412	-7.19712	0
1.3120	0.799348	-5.54176	-0.276459	-7.50262	0
1.3127	3.53997	-6.46312	-2.10109	-9.3326	0
1.3133	7.50816	-7.68258	2.16428	-8.72161	0
1.3140	8.4217	-7.68258	4.91307	-5.66964	0
1.3147	5.38132	-7.38449	2.47233	-4.75615	0
1.3153	4.46778	-7.38449	0.339649	-6.58613	0
1.3160	6.29486	-6.46312	1.86412	-5.06165	0
1.3167	7.50816	-6.46312	4.61291	-3.83966	0
1.3173	8.4217	-7.99422	3.99681	-7.50262	0
1.3180	9.03548	-8.90204	3.3886	-8.72161	0
1.3187	9.94902	-7.38449	7.05365	-4.75615	0
1.3193	14.8308	-5.54176	6.13739	-4.75615	0
1.3200	18.7989	-5.85339	-1.19272	-7.19712	0
1.3207	12.0901	-7.38449	0.0315953	-5.66964	0
1.3213	4.46778	-7.38449	7.05365	-3.83966	0
1.3220	6.59462	-6.46312	6.7456	-4.14516	0
1.3227	9.64927	-6.15148	2.47233	-3.83966	0
1.3233	6.90865	-5.54176	1.55607	-5.06165	0
1.3240	5.38132	-3.10284	0.639805	-7.50262	0
1.3247	6.29486	-0.0541981	0.0315953	-6.58613	0
1.3253	6.29486	1.77499	0.0315953	-3.83966	0
1.3260	4.15375	-0.0541981	-1.19272	-4.14516	0
1.3267	3.24021	-4.93203	-1.19272	-6.58613	0
1.3273	3.24021	-7.07285	-0.576614	-5.66964	0
1.3280	2.32667	-4.93203	-2.10109	-2.00968	0
1.3287	0.799348	-4.3223	-2.40914	-2.31518	0
1.3293	0.799348	-3.41448	-0.576614	-5.36415	0
1.3300	-0.114193	0.86717	0.0315953	-4.75615	0
1.3307	1.0991	1.16526	0.639805	-2.00968	0
1.3313	7.50816	-0.663927	-0.276459	-2.31518	0
1.3320	10.8768	1.16526	-3.01735	-5.06165	0
1.3327	5.06729	2.38472	-3.63346	-4.75615	0
[truncated: 34,162 more rows]
