# Supplementary material for: Identification of Haptic Based Guiding Using Hard Reins
Source: PLoS One. 2015 Jul 22;10(7):e0132020. doi: 10.1371/journal.pone.0132020 (PMC4511788; doi:10.1371/journal.pone.0132020)
Supplement: S4 File — (ZIP) [file pone.0132020.s004.zip › EMGData2/Subject13/T19/t19.txt]

0.0000	-6.05902	-48.7269	-54.219	-34.8774	0
0.0007	2.17039	-56.0537	-49.6406	-36.0975	0
0.0013	4.00489	-62.1561	-38.0475	-33.9623	0
0.0020	12.2472	-67.0441	-27.6689	-30.9101	0
0.0027	25.0629	-72.5341	-21.5669	-28.468	0
0.0033	32.388	-80.4631	-13.3302	-26.6378	0
0.0040	34.2225	-89.0145	-2.95164	-27.2478	0
0.0047	36.9613	-92.9841	3.76132	-27.2478	0
0.0053	41.5475	-94.5046	8.95062	-25.1107	0
0.0060	51.9215	-100.913	15.9654	-24.5007	0
0.0067	65.3444	-107.322	20.8529	-25.1107	0
0.0073	70.8349	-107.015	20.8529	-25.7227	0
0.0080	67.476	-105.801	19.9328	-26.9428	0
0.0087	65.3444	-105.801	20.8529	-27.5529	0
0.0093	65.3444	-103.352	19.9328	-24.8057	0
0.0100	64.7372	-100.301	16.8855	-25.4157	0
0.0107	63.8199	-98.168	14.7509	-31.8252	0
0.0113	60.771	-93.5862	9.86335	-38.5396	0
0.0120	49.777	-89.0145	-2.03892	-41.5919	0
0.0127	34.8297	-85.3511	-11.1956	-43.422	0
0.0133	20.4896	-79.861	-13.0211	-47.6943	0
0.0140	4.31495	-72.8403	-17.9086	-53.4937	0
0.0147	-11.5625	-67.6461	-26.7562	-56.239	0
0.0153	-22.5437	-64.2888	-30.4144	-57.1541	0
0.0160	-33.5248	-60.6356	-31.3345	-60.5113	0
0.0167	-43.6017	-56.9722	-34.0801	-62.0384	0
0.0173	-48.4851	-55.1353	-34.0801	-59.9012	0
0.0180	-50.9267	-54.5231	-30.4144	-60.5113	0
0.0187	-52.1411	-54.8292	-29.5017	-63.2585	0
0.0193	-46.6506	-56.9722	-29.5017	-62.3434	0
0.0200	-36.5866	-60.0233	-25.8434	-61.1213	0
0.0207	-24.9854	-63.9827	-19.7341	-61.7333	0
0.0213	-8.81077	-69.7891	-12.4102	-57.766	0
0.0220	6.75664	-75.8914	-3.26079	-50.7465	0
0.0227	21.4068	-78.9426	6.50687	-45.8642	0
0.0233	37.8785	-81.6876	12.6089	-43.117	0
0.0240	47.0381	-86.2695	15.0526	-41.2849	0
0.0247	45.2036	-90.8411	20.8529	-41.2849	0
0.0253	48.2525	-96.9435	29.7005	-37.9296	0
0.0260	56.4948	-103.658	33.6679	-33.9623	0
0.0267	56.1848	-105.189	32.7552	-33.6573	0
0.0273	55.2804	-103.658	33.3661	-34.5724	0
0.0280	62.2955	-104.27	33.0569	-33.9623	0
0.0287	68.0961	-104.883	29.0895	-34.2673	0
0.0293	69.3105	-105.189	23.5984	-35.1824	0
0.0300	68.3932	-104.577	17.1873	-35.7925	0
0.0307	62.6055	-101.219	9.86335	-36.7076	0
0.0313	49.777	-94.5046	2.23766	-39.4547	0
0.0320	34.8297	-87.4838	-5.3954	-41.5919	0
0.0327	22.3111	-81.3815	-12.4102	-44.3371	0
0.0333	12.8544	-75.2792	-21.876	-48.9144	0
0.0340	1.25314	-69.483	-32.5564	-52.8817	0
0.0347	-8.50071	-64.595	-36.8256	-52.2717	0
0.0353	-8.81077	-60.6356	-38.9602	-51.9667	0
0.0360	-9.41796	-55.1353	-48.7279	-55.9339	0
0.0367	-17.6603	-49.9514	-54.8299	-58.6811	0
0.0373	-21.3293	-49.6453	-49.6406	-56.544	0
0.0380	-17.6603	-51.4719	-46.5933	-56.849	0
0.0387	-14.3013	-53.3087	-48.7279	-58.6811	0
0.0393	-8.81077	-55.7476	-47.2042	-55.6289	0
0.0400	-2.40294	-56.666	-43.8477	-51.3566	0
0.0407	-0.568437	-58.4926	-41.404	-48.3044	0
0.0413	3.08764	-64.2888	-35.6037	-43.422	0
0.0420	13.1645	-70.6973	-27.3671	-38.5396	0
0.0427	20.4896	-74.6669	-20.9559	-36.7076	0
0.0433	23.8485	-79.5549	-14.243	-33.9623	0
0.0440	27.8146	-83.8204	-7.83179	-27.8579	0
0.0447	32.9952	-87.79	-5.08625	-24.5007	0
0.0453	40.0102	-92.0657	-1.42798	-23.8906	0
0.0460	46.4309	-95.423	8.03053	-20.5334	0
0.0467	49.4798	-97.2496	12.3071	-15.651	0
0.0473	53.4459	-97.2496	7.42696	-15.0409	0
0.0480	58.3293	-95.7291	4.67405	-17.4812	0
0.0487	57.7221	-96.0353	5.59414	-18.0932	0
0.0493	54.6603	-96.3312	3.45953	-16.8711	0
0.0500	54.6603	-92.9841	0.404839	-16.5661	0
0.0507	50.6942	-89.0145	-2.34071	-17.1761	0
0.0513	39.713	-86.8716	-9.05367	-19.0082	0
0.0520	26.5873	-79.5549	-16.6867	-20.2283	0
0.0527	16.8206	-69.7891	-23.3997	-20.5334	0
0.0533	11.33	-65.8195	-30.1127	-21.1434	0
0.0540	3.3977	-62.4622	-34.691	-22.9755	0
0.0547	-9.72802	-54.2169	-38.6584	-24.8057	0
0.0553	-21.6264	-46.5941	-45.3714	-26.6378	0
0.0560	-29.8688	-42.3184	-49.9498	-29.69	0
0.0567	-39.6355	-37.7467	-48.7279	-29.69	0
0.0573	-50.0095	-36.216	-47.2042	-25.7227	0
0.0580	-56.4173	-37.7467	-45.0696	-22.0604	0
0.0587	-57.6446	-37.1345	-40.4913	-21.1434	0
0.0593	-51.844	-35.2976	-37.4366	-19.6183	0
0.0600	-43.6017	-35.6038	-35.6037	-17.1761	0
0.0607	-36.8838	-38.9611	-28.589	-14.7359	0
0.0613	-25.2954	-45.9818	-16.9885	-11.9887	0
0.0620	-8.81077	-53.3087	-6.91907	-8.02145	0
0.0627	2.79051	-56.9722	1.62672	-5.27427	0
0.0633	8.57822	-61.2377	9.86335	-2.83405	0
0.0640	15.2961	-67.0441	17.1873	1.74329	0
0.0647	24.4557	-71.0034	24.2094	5.40555	0
0.0653	33.6023	-73.7485	30.6205	9.67787	0
0.0660	38.7958	-78.9426	36.7226	15.4773	0
0.0667	40.6303	-81.6876	42.8246	17.9175	0
0.0673	41.5475	-80.157	44.0465	16.3923	0
0.0680	41.2375	-79.2487	41.6027	16.3923	0
0.0687	39.713	-79.861	41.3009	17.3074	0
0.0693	38.7958	-76.5037	42.8246	17.3074	0
0.0700	32.0779	-69.1768	41.6027	18.2244	0
0.0707	18.0479	-62.4622	37.0244	18.8345	0
0.0713	11.0199	-54.2169	28.1768	14.5622	0
0.0720	12.2472	-45.3695	16.5763	9.67787	0
0.0727	7.67389	-40.4918	9.56156	7.8477	0
0.0733	-5.15469	-37.7467	5.89593	5.40555	0
0.0740	-14.6114	-32.2465	0.404839	2.6603	0
0.0747	-21.6264	-25.838	-3.86437	1.13324	0
0.0753	-33.2277	-20.3479	-8.14094	-1.00196	0
0.0760	-47.2577	-13.6333	-13.9412	-2.83405	0
0.0767	-55.5001	-7.53098	-16.9885	-2.83405	0
0.0773	-55.5001	-6.30643	-16.3776	-4.35919	0
0.0780	-53.6785	-5.69415	-15.7666	-4.66422	0
0.0787	-53.6785	-4.47981	-13.0211	-1.91897	0
0.0793	-54.5828	-4.47981	-9.05367	-0.391902	0
0.0800	-57.0245	-6.61257	-6.91907	0.52318	0
0.0807	-53.3684	-8.14325	-2.03892	4.7955	0
0.0813	-38.1111	-8.44939	8.03053	8.76278	0
0.0820	-21.6264	-11.8067	17.4964	11.2049	0
0.0827	-9.72802	-17.909	24.2094	15.7823	0
0.0833	5.83939	-22.7868	29.3987	18.2244	0
0.0840	21.4068	-26.1441	35.1915	17.3074	0
0.0847	26.5873	-31.3383	40.3808	17.9175	0
0.0853	27.8146	-35.9099	45.5701	20.0546	0
0.0860	29.9463	-38.6549	52.5923	23.4118	0
0.0867	29.029	-40.1856	57.4724	27.3791	0
0.0873	29.6362	-39.5733	56.5597	29.2093	0
0.0880	36.9613	-37.1345	56.2505	27.3791	0
0.0887	40.6303	-36.216	57.4724	25.852	0
0.0893	35.1397	-35.2976	53.505	24.6319	0
0.0900	24.1456	-30.1137	48.3157	24.6319	0
0.0907	14.6889	-23.7052	43.7373	24.937	0
0.0913	5.83939	-20.6541	36.1116	21.5797	0
0.0920	-3.92738	-15.7661	29.3987	16.3923	0
0.0927	-10.0381	-6.30643	26.9549	14.8672	0
0.0933	-14.0042	1.01025	19.3292	13.6452	0
0.0940	-17.9703	5.28597	9.86335	9.98289	0
0.0947	-16.4459	11.6944	6.20508	6.32256	0
0.0953	-10.6453	18.4091	0.706628	3.57539	0
0.0960	-12.7769	21.7664	-8.44273	2.35528	0
0.0967	-21.9365	24.5114	-11.7992	0.218153	0
0.0973	-24.3782	26.6544	-11.1956	-1.61201	0
0.0980	-14.6114	26.9503	-11.1956	1.43826	0
0.0987	-4.23744	28.481	-10.5847	4.7955	0
0.0993	-3.01013	30.0015	-9.66461	2.6603	0
0.1000	-6.97627	28.1748	-6.91907	1.74329	0
0.1007	-5.15469	24.8175	0.706628	6.01561	0
0.1013	1.25314	19.9397	8.33968	8.45776	0
0.1020	5.2322	15.3579	13.2198	10.5949	0
0.1027	7.05378	12.6129	20.5437	15.4773	0
0.1033	8.88828	11.0822	28.7877	16.3923	0
0.1040	12.8544	6.51052	34.2788	15.4773	0
0.1047	21.4068	0.71432	37.9445	19.4445	0
0.1053	32.0779	-2.34705	40.0791	23.7169	0
0.1060	42.7619	-5.39822	43.7373	25.852	0
0.1067	52.5287	-8.75553	48.3157	30.1244	0
0.1073	58.3293	-8.14325	47.0938	31.0414	0
0.1080	59.2466	-4.17367	42.8246	26.7691	0
0.1087	55.5776	-3.86753	43.1264	27.3791	0
0.1093	47.9554	-6.00029	41.6027	29.5143	0
0.1100	41.5475	-3.86753	35.5007	25.547	0
0.1107	35.1397	2.54094	32.446	22.8018	0
0.1113	22.014	10.776	26.344	24.0219	0
0.1120	5.52934	19.0213	14.7509	20.3596	0
0.1127	-4.23744	23.297	7.11781	13.6452	0
0.1133	-9.12082	26.3482	1.31757	11.2049	0
0.1140	-14.3013	32.7567	-7.83179	8.76278	0
0.1147	-19.4948	40.9918	-13.632	4.49047	0
0.1153	-22.8537	46.788	-17.9086	3.57539	0
0.1160	-26.2127	51.9821	-24.6216	3.88041	0
0.1167	-26.2127	56.5538	-24.9234	3.27036	0
0.1173	-25.2954	59.2988	-20.9559	2.6603	0
0.1180	-25.9026	57.7783	-20.6542	2.96533	0
0.1187	-22.5437	56.5538	-20.0432	2.6603	0
0.1193	-13.3841	59.2988	-16.6867	2.6603	0
0.1200	-7.28632	59.6049	-14.8539	2.04832	0
0.1207	-6.05902	52.5944	-9.66461	4.49047	0
0.1213	0.956007	44.6552	1.31757	9.98289	0
0.1220	12.5444	39.4713	10.7834	12.425	0
0.1227	17.1306	33.3588	17.4964	10.2899	0
0.1233	18.345	27.8687	24.5112	11.51	0
0.1240	22.3111	23.297	32.446	17.3074	0
0.1247	25.0629	16.8886	40.0791	21.2747	0
0.1253	26.2773	12.6129	45.8793	21.8848	0
0.1260	32.388	9.86783	48.9266	23.7169	0
0.1267	40.0102	5.89825	50.1485	25.852	0
0.1273	43.9892	5.28597	51.9813	24.937	0
0.1280	43.6792	6.20438	53.2032	23.7169	0
0.1287	42.4519	3.76549	51.0612	24.3269	0
0.1293	44.5964	5.28597	45.8793	23.7169	0
0.1300	48.2525	13.2251	43.7373	20.9697	0
0.1307	47.0381	17.1845	42.5155	20.9697	0
0.1313	43.072	19.9397	33.0569	19.4445	0
0.1320	40.0102	26.3482	19.0201	12.7301	0
0.1327	32.9952	32.1444	10.7834	8.15273	0
0.1333	22.6212	37.0222	6.20508	6.93262	0
0.1340	13.4616	42.8286	-0.2061	3.57539	0
0.1347	4.00489	45.5736	-5.08625	-1.61201	0
0.1353	-8.50071	47.7064	-9.66461	-4.05416	0
0.1360	-21.6264	53.5026	-16.6867	-5.27427	0
0.1367	-32.0004	56.5538	-19.7341	-6.80134	0
0.1373	-34.4421	55.3394	-17.5995	-8.32648	0
0.1380	-31.0831	55.9415	-16.0758	-7.71642	0
0.1387	-26.8199	55.6456	-14.8539	-6.49631	0
0.1393	-21.6264	50.1453	-10.2755	-6.80134	0
0.1400	-16.4459	45.8798	-6.61728	-6.49631	0
0.1407	-9.12082	44.6552	-3.56258	-1.91897	0
0.1413	2.17039	40.3795	6.50687	1.13324	0
0.1420	9.49547	32.4506	19.0201	1.43826	0
0.1427	11.0199	26.3482	25.4312	2.35528	0
0.1433	20.4896	22.9909	29.0895	3.88041	0
0.1440	31.4707	18.1029	36.4134	6.01561	0
0.1447	29.3391	8.94941	45.8793	10.8999	0
0.1453	25.6701	1.31639	51.3704	14.5622	0
0.1460	31.1607	-2.34705	54.4177	13.6452	0
0.1467	33.3052	-5.09208	56.5597	13.6452	0
0.1473	33.6023	-6.61257	56.2505	14.2571	0
0.1480	39.713	-5.69415	55.0287	13.3401	0
0.1487	41.5475	-5.69415	54.7269	11.815	0
0.1493	38.4857	-5.39822	52.5923	10.2899	0
0.1500	37.8785	-2.34705	47.7048	9.37284	0
0.1507	34.2225	1.31639	42.5155	8.15273	0
0.1513	26.8974	5.28597	35.5007	4.49047	0
0.1520	21.4068	10.776	28.4786	0.828208	0
0.1527	15.9033	15.664	23.2893	-0.0868749	0
0.1533	9.80553	19.6336	17.4964	-4.35919	0
0.1540	4.00489	23.593	10.1725	-9.54659	0
0.1547	-8.50071	28.1748	4.67405	-8.32648	0
0.1553	-24.6753	33.6649	-2.34071	-9.24156	0
0.1560	-36.5866	39.1652	-11.1956	-15.956	0
0.1567	-42.6844	40.6856	-13.0211	-16.2611	0
0.1573	-44.8161	38.5529	-9.36282	-11.9887	0
0.1580	-44.2089	36.7161	-8.75188	-13.8208	0
0.1587	-41.47	35.8079	-8.44273	-15.0409	0
0.1593	-36.2766	33.971	-3.86437	-13.5139	0
0.1600	-30.4759	31.226	-1.11883	-13.5139	0
0.1607	-23.1509	26.3482	2.53944	-11.0737	0
0.1613	-10.6453	19.3275	10.7834	-5.88626	0
0.1620	4.00489	12.0006	18.1073	-6.19129	0
0.1627	14.0817	7.12279	22.9875	-5.5793	0
0.1633	22.9312	3.15321	30.0096	1.43826	0
0.1640	32.698	-3.5614	38.2462	5.71058	0
0.1647	38.7958	-11.1944	43.4355	5.71058	0
0.1653	45.2036	-14.5517	49.2358	7.8477	0
0.1660	51.6115	-16.9906	55.3378	9.98289	0
0.1667	51.0043	-19.7357	56.8615	10.5949	0
0.1673	47.3353	-20.0418	54.4177	12.7301	0
0.1680	47.3353	-21.2663	52.2831	14.2571	0
0.1687	43.072	-25.838	49.5376	11.815	0
0.1693	32.698	-26.4503	44.0465	9.67787	0
0.1700	25.9801	-23.7052	38.2462	10.2899	0
0.1707	19.5723	-21.2663	32.7552	7.54267	0
0.1713	8.88828	-15.4599	23.5984	0.828208	0
0.1720	-1.48569	-7.83712	12.918	-3.13908	0
0.1727	-9.72802	-4.78595	6.81602	-3.74914	0
0.1733	-18.8876	-0.510229	0.10305	-5.5793	0
0.1740	-27.4271	7.12279	-9.36282	-8.63151	0
0.1747	-31.3932	10.776	-16.6867	-11.0737	0
0.1753	-33.2277	12.6129	-23.3997	-15.0409	0
0.1760	-35.0622	17.7968	-30.4144	-18.0932	0
0.1767	-35.6694	19.9397	-33.1674	-16.2611	0
0.1773	-35.0622	18.7152	-33.1674	-14.7359	0
0.1780	-34.4421	19.3275	-33.4691	-16.8711	0
0.1787	-34.4421	19.9397	-32.2473	-16.2611	0
0.1793	-35.0622	17.1845	-31.6363	-13.5139	0
0.1800	-33.2277	14.4395	-31.9455	-11.9887	0
0.1807	-28.0343	11.0822	-27.058	-10.1586	0
0.1813	-20.102	2.54094	-18.2104	-7.4114	0
0.1820	-7.89352	-6.61257	-12.1084	-6.49631	0
0.1827	8.57822	-10.8883	-8.75188	-4.05416	0
0.1833	18.6551	-15.4599	-4.78446	-0.391902	0
0.1840	20.7867	-22.7868	1.62672	2.04832	0
0.1847	24.1456	-26.7564	8.95062	3.27036	0
0.1853	26.5873	-28.583	13.529	5.10052	0
0.1860	18.6551	-34.0833	14.4417	7.8477	0
0.1867	9.49547	-38.6549	14.4417	9.06781	0
0.1873	7.36384	-38.6549	14.4417	8.76278	0
0.1880	5.52934	-38.9611	14.7509	9.67787	0
0.1887	5.52934	-38.6549	13.529	12.425	0
0.1893	11.33	-35.2976	8.03053	11.51	0
0.1900	15.2961	-33.1649	4.9832	7.54267	0
0.1907	14.6889	-30.4198	3.45953	5.10052	0
0.1913	14.6889	-22.7868	-7.83179	1.13324	0
0.1920	8.57822	-16.3783	-22.7888	-4.66422	0
0.1927	-6.67913	-13.6333	-29.5017	-6.80134	0
0.1933	-22.2336	-9.3576	-34.0801	-8.02145	0
0.1940	-34.1449	-5.09208	-42.3167	-10.7686	0
0.1947	-44.5189	-2.04092	-47.8152	-13.5139	0
0.1953	-51.2368	4.97983	-50.8625	-15.651	0
0.1960	-52.7612	10.776	-54.8299	-17.4812	0
0.1967	-51.844	9.56169	-56.0518	-17.1761	0
0.1973	-50.0095	7.72486	-57.2737	-17.1761	0
0.1980	-50.0095	8.94941	-59.1065	-18.3982	0
0.1987	-51.844	8.031	-56.0518	-18.7032	0
0.1993	-50.3195	4.07163	-51.1716	-17.4812	0
0.2000	-47.2577	2.2348	-48.7279	-12.9038	0
0.2007	-42.6844	1.31639	-44.1495	-7.4114	0
0.2013	-30.4759	-3.86753	-35.302	-7.4114	0
0.2020	-17.0531	-12.1128	-25.8434	-6.19129	0
0.2027	-10.0381	-18.5213	-17.5995	0.52318	0
0.2033	3.3977	-22.1745	-12.1084	3.57539	0
0.2040	21.4068	-27.6748	-8.75188	3.57539	0
0.2047	28.1118	-34.3894	-4.47531	5.71058	0
0.2053	32.698	-39.2672	2.23766	6.32256	0
0.2060	46.1209	-44.1552	6.50687	5.40555	0
0.2067	54.3632	-48.4207	6.20508	7.23765	0
0.2073	55.8876	-46.9002	6.20508	6.62759	0
0.2080	58.6265	-43.5429	9.25241	4.49047	0
0.2087	52.8388	-42.3184	8.95062	7.23765	0
0.2093	39.713	-40.4918	4.06311	7.54267	0
0.2100	33.3052	-37.4406	-1.42798	3.57539	0
0.2107	28.1118	-34.6956	-6.61728	3.27036	0
0.2113	19.2622	-27.6748	-14.5521	0.828208	0
0.2120	14.6889	-16.9906	-23.0905	-5.5793	0
0.2127	15.6062	-10.276	-30.4144	-7.4114	0
0.2133	13.1645	-7.53098	-35.9129	-7.4114	0
0.2140	3.69484	-4.78595	-39.8803	-11.3787	0
0.2147	-9.12082	-0.510229	-43.5386	-12.2938	0
0.2153	-18.8876	6.81666	-49.9498	-11.9887	0
0.2160	-28.9515	11.6944	-55.75	-18.3982	0
0.2167	-43.2916	8.33714	-56.0518	-21.7554	0
0.2173	-52.4512	4.07163	-53.608	-15.651	0
0.2180	-53.0584	4.07163	-53.608	-15.0409	0
0.2187	-52.7612	3.45935	-52.3935	-20.2283	0
0.2193	-51.2368	2.2348	-47.506	-19.3133	0
0.2200	-44.5189	2.84708	-42.0149	-15.346	0
0.2207	-34.4421	-0.510229	-36.5238	-12.2938	0
0.2213	-24.3782	-8.44939	-27.6689	-8.02145	0
0.2220	-13.6942	-13.9395	-17.2977	-4.35919	0
0.2227	-2.40294	-17.6029	-9.05367	-3.44411	0
0.2233	9.19834	-23.093	-1.11883	-1.30699	0
0.2240	18.6551	-28.8892	5.28499	1.74329	0
0.2247	27.1945	-33.7771	9.25241	3.27036	0
0.2253	36.3541	-37.7467	14.1399	5.10052	0
0.2260	43.9892	-41.7061	20.2419	8.76278	0
0.2267	51.3143	-42.9307	23.2893	11.51	0
0.2273	61.6883	-40.4918	21.4638	9.98289	0
0.2280	71.145	-39.8795	18.1073	6.01561	0
0.2287	76.3384	-42.6245	16.8855	4.49047	0
0.2293	78.16	-42.6245	16.2745	6.32256	0
0.2300	74.5039	-39.5733	11.6962	3.88041	0
0.2307	68.0961	-34.6956	3.15038	-1.61201	0
0.2313	60.771	-27.6748	-6.61728	-3.13908	0
0.2320	51.0043	-21.2663	-13.9412	-2.224	0
0.2327	38.1886	-17.2968	-18.8213	-5.88626	0
0.2333	24.1456	-10.8883	-24.9234	-11.9887	0
0.2340	6.75664	-3.86753	-32.8582	-13.8208	0
0.2347	-12.4798	-0.204092	-39.5712	-14.7359	0
0.2353	-29.2616	3.45935	-43.2368	-17.4812	0
0.2360	-40.8499	8.031	-45.3714	-18.3982	0
0.2367	-42.3873	9.56169	-47.8152	-16.8711	0
0.2373	-38.1111	8.031	-48.7279	-17.7881	0
0.2380	-39.6355	7.41873	-46.5933	-16.5661	0
0.2387	-38.1111	7.12279	-42.6259	-11.0737	0
0.2393	-25.2954	6.81666	-40.793	-10.1586	0
0.2400	-13.3841	5.59211	-38.3493	-12.9038	0
0.2407	-10.6453	-0.204092	-30.7236	-8.93653	0
0.2413	-9.72802	-10.276	-21.2651	-1.61201	0
0.2420	-4.84463	-17.6029	-15.7666	-1.00196	0
0.2427	2.48045	-21.5725	-11.1956	-2.52903	0
0.2433	11.9372	-27.0625	-4.17352	1.74329	0
0.2440	18.345	-34.0833	1.31757	8.76278	0
0.2447	18.9651	-37.7467	5.28499	10.8999	0
0.2453	20.7867	-39.5733	11.3944	9.37284	0
0.2460	26.2773	-45.6757	16.5763	12.425	0
0.2467	28.719	-50.5637	17.1873	16.6974	0
0.2473	24.4557	-49.3391	14.4417	16.0873	0
0.2480	18.6551	-46.288	13.2198	14.8672	0
0.2487	17.1306	-45.6757	13.2198	15.4773	0
0.2493	19.2622	-43.2368	10.1725	14.5622	0
0.2500	18.0479	-39.2672	4.67405	13.0351	0
0.2507	15.6062	-34.3894	-1.11883	13.0351	0
0.2513	16.2134	-25.838	-12.1084	8.45776	0
0.2520	13.4616	-18.5213	-23.3997	1.13324	0
0.2527	3.3977	-15.7661	-28.2798	-0.69693	0
0.2533	-6.67913	-11.1944	-31.9455	-0.0868749	0
0.2540	-11.8597	-5.69415	-41.404	-2.52903	0
0.2547	-14.9215	-1.73478	-48.117	-4.96925	0
0.2553	-17.0531	4.36756	-50.5607	-6.49631	0
0.2560	-21.3293	8.94941	-55.1391	-8.63151	0
0.2567	-24.9854	8.64328	-57.5755	-8.63151	0
0.2573	-23.4609	8.64328	-55.75	-7.10637	0
0.2580	-22.2336	11.3883	-53.608	-7.4114	0
0.2587	-27.117	10.4801	-48.7279	-8.93653	0
0.2593	-31.3932	5.89825	-43.2368	-7.4114	0
0.2600	-33.5248	2.84708	-40.1821	-3.13908	0
0.2607	-32.3104	0.71432	-32.8582	-0.391902	0
0.2613	-22.8537	-4.17367	-20.345	-0.0868749	0
0.2620	-10.9424	-11.8067	-12.4102	1.74329	0
0.2627	-1.48569	-16.9906	-6.61728	5.40555	0
0.2633	9.49547	-20.9602	1.62672	7.54267	0
0.2640	18.6551	-27.3687	8.95062	9.67787	0
0.2647	18.6551	-33.471	16.2745	11.815	0
0.2653	21.0967	-37.7467	22.6857	13.3401	0
0.2660	28.719	-42.0122	24.2094	14.5622	0
0.2667	32.698	-41.7061	25.4312	15.4773	0
0.2673	35.7469	-38.3488	27.8676	14.5622	0
0.2680	39.1058	-39.5733	26.6531	14.5622	0
0.2687	36.9613	-41.4	23.9002	14.8672	0
0.2693	31.4707	-36.216	23.2893	12.7301	0
0.2700	26.8974	-32.8587	20.5437	10.8999	0
0.2707	18.0479	-31.3383	14.4417	10.5949	0
0.2713	4.92214	-22.7868	7.11781	8.15273	0
0.2720	-6.05902	-13.021	0.706628	3.57539	0
0.2727	-10.6453	-9.3576	-2.95164	-0.69693	0
0.2733	-14.9215	-5.69415	-7.22822	-4.66422	0
0.2740	-21.3293	-1.1225	-13.9412	-7.4114	0
0.2747	-24.6753	3.45935	-18.8213	-8.02145	0
0.2753	-26.2127	11.0822	-23.0905	-9.54659	0
0.2760	-30.786	16.2763	-28.589	-11.9887	0
0.2767	-35.6694	13.8272	-30.7236	-11.9887	0
0.2773	-36.2766	12.6129	-28.8908	-11.6837	0
0.2780	-35.3593	15.3579	-27.6689	-13.5139	0
0.2787	-32.3104	15.3579	-24.9234	-13.5139	0
0.2793	-26.2127	14.4395	-19.7341	-11.6837	0
0.2800	-24.0681	12.6129	-13.632	-9.54659	0
0.2807	-19.7919	7.12279	-5.69719	-6.19129	0
0.2813	-10.3352	2.2348	1.92851	-3.74914	0
0.2820	-4.23744	-2.04092	9.25241	-3.44411	0
0.2827	1.5632	-9.3576	19.0201	-0.391902	0
0.2833	14.0817	-16.0722	27.5659	4.18544	0
0.2840	24.1456	-20.0418	33.0569	6.62759	0
0.2847	28.719	-24.0114	40.0791	9.06781	0
0.2853	33.9124	-27.3687	46.4829	10.5949	0
0.2860	33.3052	-30.726	50.1485	10.8999	0
0.2867	29.029	-34.6956	53.2032	13.6452	0
0.2873	32.9952	-34.0833	53.8068	15.7823	0
0.2880	37.5814	-31.9403	49.2358	13.3401	0
0.2887	32.9952	-32.5526	45.2684	11.815	0
0.2893	28.719	-32.2465	45.5701	12.7301	0
0.2900	27.8146	-27.9809	43.4355	9.98289	0
0.2907	21.4068	-22.1745	35.8025	5.71058	0
0.2913	10.4127	-14.8579	24.5112	1.43826	0
0.2920	3.3977	-9.3576	15.3618	-3.13908	0
0.2927	-0.568437	-6.61257	12.3071	-4.66422	0
0.2933	-6.97627	-2.04092	8.95062	-5.27427	0
0.2940	-16.1358	4.36756	1.92851	-9.85355	0
0.2947	-21.3293	9.86783	-4.17352	-13.8208	0
0.2953	-23.771	14.7456	-9.66461	-13.8208	0
0.2960	-31.0831	17.1845	-14.8539	-14.4309	0
0.2967	-38.1111	18.4091	-16.6867	-15.651	0
0.2973	-37.801	20.8479	-16.6867	-15.651	0
0.2980	-35.6694	20.2459	-15.1557	-14.1259	0
0.2987	-32.6205	18.7152	-9.66461	-11.0737	0
0.2993	-24.3782	19.0213	-6.61728	-10.4636	0
0.3000	-17.9703	16.2763	-8.44273	-11.6837	0
0.3007	-17.9703	8.64328	-1.42798	-8.32648	0
0.3013	-16.1358	3.15321	11.6962	-2.83405	0
0.3020	-12.4798	-2.94912	17.4964	-1.30699	0
0.3027	-7.89352	-10.276	22.6857	0.828208	0
0.3033	1.5632	-13.9395	31.8351	6.01561	0
0.3040	12.2472	-17.6029	35.8025	8.76278	0
0.3047	21.4068	-25.5319	39.4681	7.8477	0
0.3053	32.0779	-30.4198	47.7048	8.15273	0
0.3060	39.1058	-30.4198	49.8467	10.5949	0
0.3067	37.2713	-32.2465	46.4829	13.0351	0
0.3073	34.5196	-33.1649	48.3157	12.7301	0
0.3080	33.6023	-32.8587	49.2358	11.51	0
0.3087	32.698	-31.3383	45.2684	13.6452	0
0.3093	35.4368	-27.0625	40.69	14.8672	0
0.3100	37.5814	-24.0114	35.5007	10.8999	0
0.3107	34.2225	-20.3479	26.6531	5.40555	0
0.3113	30.5535	-11.1944	16.2745	1.74329	0
0.3120	25.9801	-3.25526	6.20508	-0.391902	0
0.3127	17.4277	-2.04092	-2.03892	-1.30699	0
0.3133	7.05378	1.31639	-7.22822	-2.83405	0
0.3140	-5.15469	8.33714	-12.7193	-5.88626	0
0.3147	-18.8876	12.919	-19.7341	-10.1586	0
0.3153	-25.2954	17.1845	-25.8434	-14.7359	0
0.3160	-26.8199	22.0725	-28.589	-16.5661	0
0.3167	-25.5926	21.7664	-31.3345	-15.651	0
0.3173	-18.5775	19.0213	-33.1674	-16.2611	0
0.3180	-10.0381	20.2459	-32.5564	-15.651	0
0.3187	-5.15469	22.3786	-29.5017	-11.6837	0
0.3193	0.956007	21.7664	-25.2325	-10.7686	0
0.3200	4.61209	18.1029	-20.9559	-13.5139	0
0.3207	4.00489	12.6129	-14.8539	-9.85355	0
0.3213	6.44659	7.72486	-6.61728	-4.35919	0
0.3220	4.31495	2.84708	0.706628	-2.224	0
0.3227	-5.76188	-3.86753	7.11781	2.35528	0
0.3233	-8.50071	-8.44939	14.4417	6.93262	0
0.3240	-1.48569	-12.7149	20.8529	7.23765	0
0.3247	2.48045	-20.3479	26.6531	9.98289	0
0.3253	7.97103	-27.3687	33.6679	14.5622	0
0.3260	15.9033	-31.0321	38.2462	13.6452	0
0.3267	20.7867	-33.471	38.548	11.815	0
0.3273	25.9801	-34.9915	38.2462	12.7301	0
0.3280	31.1607	-34.0833	35.8025	11.815	0
0.3287	31.4707	-32.8587	30.9223	9.98289	0
0.3293	32.388	-29.5014	28.7877	9.98289	0
0.3300	36.044	-25.5319	25.733	8.15273	0
0.3307	35.1397	-20.6541	16.2745	5.10052	0
0.3313	30.2563	-14.8579	5.59414	1.74329	0
0.3320	22.3111	-9.66373	0.706628	-1.61201	0
0.3327	11.0199	-4.17367	-2.95164	-3.44411	0
0.3333	1.25314	2.84708	-9.36282	-5.5793	0
0.3340	-4.23744	8.94941	-13.632	-9.24156	0
0.3347	-9.12082	13.2251	-15.1557	-11.6837	0
0.3353	-12.4798	19.3275	-22.1778	-11.6837	0
0.3360	-16.1358	22.6848	-30.4144	-13.8208	0
0.3367	-21.3293	19.0213	-29.8109	-15.651	0
0.3373	-19.4948	15.0518	-25.8434	-15.0409	0
0.3380	-12.7769	17.7968	-27.6689	-15.651	0
0.3387	-8.81077	17.4906	-26.7562	-15.346	0
0.3393	-4.84463	11.3883	-22.1778	-12.2938	0
0.3400	2.17039	8.031	-19.4323	-11.3787	0
0.3407	10.4127	6.51052	-14.5521	-12.9038	0
0.3413	20.7867	-1.73478	-4.78446	-9.85355	0
0.3420	31.4707	-11.1944	3.45953	-4.35919	0
0.3427	37.8785	-15.164	8.03053	-1.91897	0
0.3433	41.8447	-19.7357	14.4417	0.828208	0
0.3440	43.072	-27.6748	21.4638	3.88041	0
0.3447	42.1547	-33.1649	26.6531	6.32256	0
0.3453	47.3353	-37.1345	29.0895	9.67787	0
0.3460	52.5287	-41.4	32.446	12.425	0
0.3467	50.087	-42.3184	37.3335	11.51	0
0.3473	54.0531	-42.3184	36.4134	11.51	0
0.3480	64.4271	-44.1552	29.0895	11.815	0
0.3487	62.9027	-46.5941	24.5112	9.06781	0
0.3493	53.4459	-45.0634	23.2893	9.67787	0
0.3500	50.6942	-39.5733	19.0201	11.815	0
0.3507	47.0381	-33.7771	11.6962	5.40555	0
0.3513	36.9613	-28.8892	5.59414	-2.52903	0
0.3520	26.8974	-24.9298	-0.2061	-3.13908	0
0.3527	15.9033	-20.0418	-6.61728	-5.27427	0
0.3533	5.52934	-12.7149	-13.0211	-9.85355	0
0.3540	-1.48569	-5.69415	-18.8213	-11.0737	0
0.3547	-7.89352	-2.04092	-24.6216	-13.8208	0
0.3553	-15.2186	1.01025	-30.1127	-16.5661	0
0.3560	-21.6264	4.97983	-32.2473	-16.2611	0
0.3567	-26.5098	5.28597	-31.9455	-14.7359	0
0.3573	-29.2616	3.45935	-33.7783	-15.0409	0
0.3580	-28.3443	1.01025	-33.7783	-15.346	0
0.3587	-24.6753	-3.5614	-27.6689	-14.4309	0
0.3593	-17.9703	-5.69415	-23.7015	-13.2089	0
0.3600	-13.087	-7.22484	-24.6216	-12.2938	0
0.3607	-14.9215	-16.6845	-19.4323	-10.4636	0
0.3613	-13.3841	-28.2871	-5.69719	-6.19129	0
0.3620	-3.61732	-30.4198	2.84859	-2.52903	0
0.3627	5.83939	-33.7771	4.37226	-0.69693	0
0.3633	14.0817	-43.2368	9.86335	2.04832	0
0.3640	25.0629	-48.7269	18.1073	5.40555	0
0.3647	33.9124	-51.4719	22.6857	6.32256	0
0.3653	39.713	-58.7988	27.2567	6.93262	0
0.3660	46.1209	-63.3806	32.1442	9.67787	0
0.3667	50.6942	-61.2377	30.0096	11.51	0
0.3673	50.6942	-60.6356	26.344	10.5949	0
0.3680	46.7281	-61.8499	27.2567	9.37284	0
0.3687	43.072	-60.9315	25.4312	8.45776	0
0.3693	41.8447	-57.8804	18.1073	6.32256	0
0.3700	40.9274	-53.6148	13.2198	4.18544	0
0.3707	40.6303	-47.8084	8.03053	3.27036	0
0.3713	44.2864	-40.1856	-3.86437	-0.391902	0
0.3720	43.3691	-34.9915	-15.4648	-5.88626	0
0.3727	32.388	-33.471	-22.7888	-8.02145	0
0.3733	21.4068	-30.726	-29.5017	-7.4114	0
0.3740	12.5444	-23.093	-35.9129	-10.1586	0
0.3747	-6.05902	-16.3783	-41.404	-14.4309	0
0.3753	-29.2616	-14.2456	-47.8152	-15.956	0
0.3760	-42.3873	-13.021	-53.3063	-16.2611	0
0.3767	-47.2577	-10.8883	-53.0045	-17.4812	0
0.3773	-51.5339	-10.5821	-49.9498	-19.3133	0
0.3780	-51.5339	-12.1128	-48.117	-18.7032	0
0.3787	-42.6844	-12.1128	-45.9823	-15.651	0
0.3793	-29.2616	-14.8579	-41.7131	-13.5139	0
0.3800	-17.9703	-21.2663	-35.302	-11.0737	0
0.3807	-8.81077	-26.4503	-26.1452	-7.4114	0
0.3813	2.17039	-31.9403	-17.5995	-4.66422	0
0.3820	11.64	-38.6549	-9.97376	-1.00196	0
0.3827	18.6551	-42.3184	0.10305	3.57539	0
0.3833	25.9801	-45.0634	6.50687	5.40555	0
0.3840	27.1945	-54.2169	6.50687	5.71058	0
0.3847	18.345	-61.5438	11.0852	8.15273	0
0.3853	17.1306	-63.3806	22.6857	10.8999	0
0.3860	27.8146	-67.0441	27.2567	12.7301	0
0.3867	34.5196	-70.4014	26.0422	11.815	0
0.3873	38.7958	-67.9523	27.2567	10.8999	0
0.3880	47.0381	-67.9523	28.1768	13.3401	0
0.3887	50.6942	-69.483	23.2893	13.9502	0
0.3893	49.777	-63.6868	18.1073	9.67787	0
0.3900	50.087	-59.1049	13.529	6.32256	0
0.3907	45.8108	-57.8804	7.11781	5.40555	0
0.3913	38.4857	-50.5637	-1.72977	2.04832	0
0.3920	34.2225	-41.7061	-10.2755	-1.91897	0
0.3927	25.9801	-39.2672	-16.3776	-2.83405	0
0.3933	9.80553	-33.471	-22.1778	-4.05416	0
0.3940	-1.18855	-26.1441	-26.7562	-6.80134	0
0.3947	-3.32019	-24.9298	-28.589	-9.85355	0
0.3953	-2.71299	-20.0418	-32.8582	-13.8208	0
0.3960	-1.18855	-13.021	-39.8803	-15.651	0
0.3967	-0.568437	-14.8579	-41.404	-15.0409	0
0.3973	-2.40294	-18.2152	-37.1348	-15.346	0
0.3980	-4.23744	-15.7661	-34.9928	-16.5661	0
0.3987	-7.89352	-17.6029	-33.4691	-14.7359	0
0.3993	-13.087	-25.5319	-28.8908	-11.3787	0
0.4000	-13.087	-28.8892	-21.876	-10.7686	0
0.4007	-9.72802	-30.4198	-13.0211	-11.0737	0
0.4013	-11.5625	-36.5222	-5.08625	-8.63151	0
0.4020	-15.5287	-44.4613	0.706628	-3.74914	0
0.4027	-12.4798	-49.033	7.72874	0.828208	0
0.4033	-3.32019	-50.8698	15.3618	2.96533	0
0.4040	5.83939	-56.0537	21.7656	3.88041	0
0.4047	15.2961	-64.2888	29.3987	5.71058	0
0.4053	25.9801	-67.34	34.8898	8.45776	0
0.4060	35.1397	-67.0441	37.9445	10.5949	0
0.4067	43.072	-67.0441	42.2137	12.12	0
0.4073	53.1359	-64.2888	40.0791	13.9502	0
0.4080	58.9365	-60.9315	30.9223	13.0351	0
0.4087	52.5287	-62.4622	30.6205	9.98289	0
0.4093	40.0102	-62.1561	34.8898	7.54267	0
0.4100	30.8635	-56.0537	26.344	6.01561	0
0.4107	20.4896	-49.3391	14.4417	2.04832	0
0.4113	5.52934	-41.104	10.7834	-2.83405	0
0.4120	-7.28632	-33.471	4.9832	-7.4114	0
0.4127	-11.2525	-30.4198	-3.56258	-10.4636	0
0.4133	-11.8597	-26.4503	-9.05367	-11.3787	0
0.4140	-14.6114	-17.6029	-15.7666	-11.3787	0
0.4147	-17.9703	-10.8883	-23.0905	-12.9038	0
0.4153	-19.4948	-7.53098	-26.7562	-14.7359	0
0.4160	-20.7092	-3.86753	-30.4144	-17.4812	0
0.4167	-18.5775	-2.04092	-31.3345	-21.1434	0
0.4173	-10.9424	-2.04092	-25.5343	-22.9755	0
0.4180	-4.53457	-3.25526	-21.876	-20.2283	0
0.4187	-0.568437	-5.69415	-21.876	-16.8711	0
0.4193	9.49547	-6.00029	-17.9086	-15.346	0
0.4200	21.4068	-7.22484	-13.0211	-13.8208	0
0.4207	28.4218	-16.3783	-7.22822	-10.7686	0
0.4213	36.3541	-27.9809	3.45953	-7.10637	0
0.4220	45.5137	-32.2465	12.6089	-2.83405	0
0.4227	51.6115	-35.6038	18.1073	-0.69693	0
0.4233	60.1638	-42.3184	24.5112	-0.0868749	0
0.4240	69.0134	-46.5941	29.7005	1.43826	0
0.4247	68.0961	-48.1146	33.0569	5.40555	0
0.4253	62.2955	-53.0026	40.0791	9.37284	0
0.4260	59.5437	-56.9722	44.0465	9.06781	0
0.4267	57.7221	-57.8804	41.9119	8.45776	0
0.4273	58.3293	-57.5742	40.9918	9.67787	0
0.4280	61.6883	-56.666	40.69	9.06781	0
0.4287	62.2955	-53.3087	34.588	7.54267	0
0.4293	61.6883	-49.3391	27.8676	7.23765	0
0.4300	60.461	-43.2368	24.5112	5.40555	0
0.4307	55.8876	-34.6956	19.9328	0.218153	0
0.4313	49.777	-27.0625	8.95062	-3.74914	0
0.4320	42.4519	-23.3991	-3.56258	-6.19129	0
0.4327	32.698	-19.7357	-11.4974	-8.32648	0
0.4333	24.7528	-13.9395	-16.3776	-10.1586	0
0.4340	19.5723	-8.44939	-22.1778	-12.5988	0
0.4347	13.1645	-2.94912	-28.589	-15.956	0
0.4353	7.05378	2.54094	-34.3819	-18.3982	0
0.4360	3.08764	4.36756	-37.7457	-19.0082	0
0.4367	-1.18855	3.15321	-36.2147	-18.0932	0
0.4373	-4.23744	4.36756	-34.691	-17.1761	0
0.4380	-5.15469	6.81666	-35.6037	-16.5661	0
0.4387	-6.05902	4.97983	-33.1674	-16.2611	0
0.4393	-8.50071	-1.1225	-27.6689	-13.8208	0
0.4400	-11.8597	-6.9187	-21.2651	-9.54659	0
0.4407	-9.12082	-12.1128	-13.0211	-8.32648	0
0.4413	1.5632	-16.0722	-4.78446	-7.10637	0
0.4420	12.2472	-19.1234	0.10305	-1.00196	0
0.4427	19.5723	-23.3991	6.20508	4.7955	0
0.4433	29.029	-29.5014	11.6962	4.18544	0
0.4440	35.1397	-34.9915	15.3618	3.27036	0
0.4447	32.698	-40.7979	21.1547	8.15273	0
0.4453	28.4218	-47.8084	27.2567	12.425	0
0.4460	30.5535	-50.5637	30.0096	10.8999	0
0.4467	37.2713	-49.9514	30.6205	9.67787	0
0.4473	41.2375	-48.4207	30.6205	11.815	0
0.4480	40.6303	-45.9818	29.7005	12.7301	0
0.4487	40.6303	-42.6245	27.2567	10.5949	0
0.4493	40.6303	-38.6549	20.5437	7.8477	0
0.4500	34.8297	-33.471	13.2198	5.71058	0
0.4507	22.6212	-28.2871	7.11781	2.6603	0
0.4513	10.4127	-23.093	-2.03892	0.828208	0
0.4520	0.645951	-16.3783	-9.66461	-1.61201	0
0.4527	-7.59638	-8.44939	-13.0211	-7.4114	0
0.4533	-15.2186	-1.1225	-20.9559	-11.6837	0
0.4540	-22.8537	3.45935	-29.1999	-11.9887	0
0.4547	-29.8688	7.12279	-31.0254	-14.7359	0
0.4553	-34.7521	12.6129	-36.8256	-20.2283	0
0.4560	-40.2427	15.3579	-44.7605	-20.5334	0
0.4567	-47.5678	12.3067	-42.0149	-17.4812	0
0.4573	-54.2857	11.3883	-38.6584	-17.1761	0
0.4580	-56.1202	13.2251	-41.404	-18.3982	0
0.4587	-54.8929	8.94941	-38.6584	-18.3982	0
0.4593	-56.4173	4.36756	-30.4144	-18.3982	0
0.4600	-58.859	4.36756	-25.5343	-16.5661	0
0.4607	-56.4173	-1.42864	-18.5195	-12.2938	0
0.4613	-50.0095	-11.8067	-8.44273	-9.54659	0
0.4620	-42.0772	-15.4599	-0.817039	-7.4114	0
0.4627	-30.786	-18.5213	6.20508	-1.61201	0
0.4633	-17.0531	-24.9298	11.6962	4.18544	0
0.4640	-4.53457	-28.583	15.3618	6.62759	0
0.4647	9.80553	-33.1649	21.7656	8.15273	0
0.4653	25.3729	-39.5733	29.3987	9.06781	0
0.4660	32.9952	-39.2672	33.6679	9.98289	0
0.4667	36.9613	-37.7467	34.588	10.8999	0
0.4673	46.1209	-40.4918	32.1442	10.2899	0
0.4680	49.1698	-38.6549	28.1768	6.62759	0
0.4687	38.7958	-34.0833	27.5659	4.49047	0
0.4693	25.3729	-33.471	26.344	4.49047	0
0.4700	11.33	-32.2465	19.0201	1.43826	0
0.4707	-6.97627	-23.7052	9.86335	-3.44411	0
0.4713	-20.7092	-13.3272	2.53944	-5.88626	0
0.4720	-27.117	-7.53098	-5.3954	-6.49631	0
0.4727	-33.8349	-4.47981	-13.0211	-7.71642	0
0.4733	-39.3255	2.54094	-17.9086	-9.85355	0
0.4740	-42.0772	10.174	-22.7888	-12.9038	0
0.4747	-45.4362	13.5313	-27.3671	-15.956	0
0.4753	-49.0922	17.1845	-30.4144	-18.3982	0
0.4760	-51.5339	21.4602	-31.3345	-17.4812	0
0.4767	-55.2029	20.8479	-31.0254	-15.651	0
0.4773	-56.4173	20.2459	-29.5017	-15.651	0
0.4780	-52.1411	22.0725	-26.7562	-14.7359	0
0.4787	-45.1261	20.2459	-21.876	-12.2938	0
0.4793	-36.2766	18.1029	-18.8213	-10.7686	0
0.4800	-27.4271	15.3579	-15.7666	-8.93653	0
0.4807	-21.6264	5.89825	-5.3954	-3.74914	0
0.4813	-16.4459	-2.64299	5.28499	0.218153	0
0.4820	-10.3352	-6.61257	9.25241	1.43826	0
0.4827	-3.01013	-13.6333	15.3618	4.49047	0
0.4833	6.75664	-20.0418	25.733	8.15273	0
0.4840	14.0817	-20.6541	31.8351	10.2899	0
0.4847	18.9651	-24.9298	35.5007	13.3401	0
0.4853	28.719	-31.3383	41.3009	15.4773	0
0.4860	36.9613	-31.6342	44.0465	13.9502	0
0.4867	38.4857	-30.726	41.6027	11.51	0
0.4873	40.9274	-31.0321	39.4681	11.815	0
0.4880	42.4519	-28.2871	39.7699	12.7301	0
0.4887	36.9613	-24.0114	39.159	13.6452	0
0.4893	33.3052	-20.9602	34.588	13.6452	0
0.4900	31.4707	-15.4599	27.2567	9.98289	0
0.4907	23.2284	-7.53098	21.1547	6.01561	0
0.4913	15.9033	1.92867	13.2198	3.88041	0
0.4920	9.80553	9.86783	1.62672	0.828208	0
0.4927	-3.92738	13.5313	-4.78446	-4.05416	0
0.4933	-16.1358	16.5824	-7.22822	-6.49631	0
0.4940	-20.7092	22.9909	-12.4102	-6.80134	0
0.4947	-26.2127	30.9199	-18.5195	-9.85355	0
0.4953	-32.3104	36.4201	-21.876	-12.9038	0
0.4960	-32.6205	37.0222	-24.0106	-11.9887	0
0.4967	-30.786	35.8079	-24.0106	-10.4636	0
0.4973	-28.9515	37.3283	-23.0905	-12.5988	0
0.4980	-26.8199	38.2468	-22.7888	-13.2089	0
0.4987	-26.8199	35.5017	-19.4323	-9.24156	0
0.4993	-25.2954	32.7567	-14.243	-5.5793	0
0.5000	-21.6264	31.5321	-10.2755	-4.05416	0
0.5007	-19.4948	26.9503	-2.03892	-1.30699	0
0.5013	-16.743	20.5418	9.56156	2.35528	0
0.5020	-11.2525	15.664	19.0201	5.10052	0
0.5027	-4.23744	10.776	26.344	8.15273	0
0.5033	3.3977	5.59211	31.8351	10.5949	0
0.5040	8.57822	0.102046	34.588	10.2899	0
0.5047	8.57822	-6.61257	41.9119	11.815	0
0.5053	7.67389	-12.7149	48.9266	16.3923	0
0.5060	9.49547	-14.8579	47.0938	19.1395	0
0.5067	11.0199	-13.6333	44.6574	18.2244	0
0.5073	12.2472	-12.1128	46.4829	17.0024	0
0.5080	13.7717	-11.1944	44.9592	15.1722	0
0.5087	11.9372	-8.44939	40.9918	14.2571	0
0.5093	7.97103	-5.09208	38.2462	13.6452	0
0.5100	4.92214	-2.94912	31.8351	9.67787	0
0.5107	0.645951	1.31639	22.6857	5.10052	0
0.5113	-4.53457	9.86783	16.8855	4.49047	0
0.5120	-9.12082	18.1029	10.4743	2.6603	0
0.5127	-13.087	23.593	1.92851	-1.91897	0
0.5133	-16.4459	30.6137	-5.08625	-2.83405	0
0.5140	-20.412	38.859	-9.66461	-4.35919	0
0.5147	-24.9854	44.3491	-12.4102	-10.1586	0
0.5153	-26.2127	49.8392	-16.6867	-11.3787	0
0.5160	-25.5926	54.7271	-22.7888	-8.93653	0
0.5167	-31.7033	51.9821	-22.487	-11.3787	0
0.5173	-39.0283	46.1859	-17.9086	-11.0737	0
0.5180	-37.1938	45.5736	-16.6867	-4.66422	0
0.5187	-32.6205	46.4818	-15.4648	-3.74914	0
0.5193	-31.3932	44.6552	-9.36282	-4.66422	0
0.5200	-24.6753	40.6856	-2.64986	-0.391902	0
0.5207	-10.9424	33.6649	5.28499	2.6603	0
0.5213	-1.79574	26.3482	14.4417	3.27036	0
0.5220	2.79051	21.1541	21.1547	6.32256	0
0.5227	11.0199	15.3579	26.6531	10.2899	0
0.5233	18.9651	9.86783	32.1442	11.51	0
0.5240	22.9312	7.72486	36.4134	14.2571	0
0.5247	26.5873	2.84708	41.9119	18.2244	0
0.5253	29.6362	-3.5614	48.3157	20.0546	0
0.5260	32.388	-3.86753	48.6248	18.8345	0
0.5267	39.1058	-2.04092	46.4829	18.2244	0
0.5273	44.2864	-2.94912	45.8793	17.3074	0
0.5280	41.5475	-2.04092	41.6027	16.3923	0
0.5287	37.2713	-1.42864	35.5007	15.7823	0
0.5293	34.2225	-1.73478	33.6679	14.8672	0
0.5300	27.8146	2.54094	29.7005	11.2049	0
0.5307	18.0479	8.94941	17.4964	7.23765	0
0.5313	6.13653	15.0518	6.20508	4.49047	0
0.5320	-7.89352	22.3786	0.706628	1.43826	0
0.5327	-20.7092	29.7055	-5.69719	-0.69693	0
0.5333	-33.2277	34.5833	-15.1557	-1.30699	0
0.5340	-46.9606	39.4713	-20.9559	-3.74914	0
0.5347	-57.9418	43.7368	-24.0106	-9.24156	0
0.5353	-64.6597	46.788	-28.589	-11.9887	0
0.5360	-67.1013	48.3187	-31.6363	-10.1586	0
0.5367	-59.7763	47.4003	-30.7236	-9.85355	0
0.5373	-43.6017	46.4818	-30.4144	-11.6837	0
0.5380	-28.9515	44.9614	-27.6689	-9.54659	0
0.5387	-16.4459	41.2979	-21.5669	-5.5793	0
0.5393	-2.40294	38.5529	-17.5995	-4.66422	0
0.5400	9.19834	36.4201	-14.243	-3.74914	0
0.5407	14.9861	29.0932	-5.3954	-1.00196	0
0.5413	17.1306	18.1029	4.06311	2.04832	0
0.5420	14.0817	11.3883	9.25241	7.23765	0
0.5427	8.57822	8.33714	15.3618	10.8999	0
0.5433	7.05378	3.45935	21.7656	9.37284	0
0.5440	12.2472	-3.5614	25.4312	9.37284	0
0.5447	18.6551	-8.44939	30.3114	12.7301	0
0.5453	21.4068	-10.8883	35.5007	15.4773	0
0.5460	21.0967	-12.1128	36.4134	17.3074	0
0.5467	25.3729	-13.6333	34.8898	17.3074	0
0.5473	30.5535	-14.8579	34.2788	14.8672	0
0.5480	28.719	-15.4599	30.6205	14.5622	0
0.5487	25.0629	-12.4088	25.4312	14.8672	0
0.5493	19.5723	-6.9187	22.0748	10.8999	0
0.5500	6.75664	-2.34705	16.8855	7.23765	0
0.5507	-3.32019	4.07163	7.42696	6.93262	0
0.5513	-2.71299	12.6129	-2.03892	6.62759	0
0.5520	-5.15469	17.1845	-10.5847	2.6603	0
0.5527	-16.1358	18.4091	-18.2104	-3.13908	0
0.5533	-22.8537	21.7664	-23.7015	-7.10637	0
0.5540	-25.2954	26.0421	-26.7562	-7.71642	0
0.5547	-28.0343	30.6137	-31.9455	-9.24156	0
0.5553	-29.5587	34.5833	-40.4913	-11.0737	0
0.5560	-34.4421	36.114	-43.2368	-11.6837	0
0.5567	-42.6844	35.5017	-39.5712	-13.2089	0
0.5573	-42.0772	34.8895	-39.5712	-14.1259	0
0.5580	-34.4421	31.8383	-40.793	-11.9887	0
0.5587	-26.2127	27.2564	-36.5238	-8.93653	0
0.5593	-14.9215	23.593	-30.7236	-7.4114	0
0.5600	0.038757	17.7968	-24.9234	-6.19129	0
0.5607	12.8544	10.174	-15.7666	-3.74914	0
0.5613	25.0629	3.76549	-8.44273	1.43826	0
0.5620	35.1397	-2.04092	-2.95164	6.01561	0
0.5627	40.6303	-9.3576	4.06311	7.8477	0
0.5633	46.1209	-16.0722	8.95062	9.37284	0
0.5640	47.3353	-20.3479	11.998	12.7301	0
0.5647	41.5475	-26.1441	19.0201	13.6452	0
0.5653	37.5814	-33.471	23.5984	13.3401	0
0.5660	38.7958	-35.9099	22.3766	14.2571	0
0.5667	39.403	-34.0833	22.6857	15.1722	0
0.5673	40.0102	-34.0833	24.5112	13.9502	0
0.5680	39.403	-35.9099	19.0201	12.7301	0
0.5687	35.4368	-34.9915	12.3071	13.0351	0
0.5693	32.388	-32.5526	10.1725	10.2899	0
0.5700	28.1118	-29.5014	7.11781	3.27036	0
0.5707	19.2622	-23.093	-2.03892	-0.0868749	0
0.5713	11.0199	-15.7661	-11.7992	0.52318	0
0.5720	2.17039	-11.1944	-18.5195	-3.74914	0
0.5727	-8.81077	-8.44939	-25.8434	-9.54659	0
0.5733	-12.4798	-4.47981	-32.5564	-10.4636	0
0.5740	-10.6453	-0.816366	-35.9129	-11.9887	0
0.5747	-12.4798	2.54094	-39.8803	-16.5661	0
0.5753	-11.2525	6.20438	-46.8951	-19.0082	0
0.5760	-6.97627	7.12279	-51.4734	-17.1761	0
0.5767	-9.72802	4.97983	-50.8625	-15.346	0
0.5773	-14.0042	2.2348	-47.8152	-14.7359	0
0.5780	-10.3352	-1.1225	-43.8477	-15.0409	0
0.5787	-5.45182	-4.47981	-40.1821	-14.4309	0
0.5793	-1.48569	-6.61257	-35.302	-11.9887	0
0.5800	4.61209	-12.1128	-29.1999	-9.54659	0
0.5807	10.1156	-21.8684	-23.3997	-5.88626	0
0.5813	14.3789	-29.8076	-16.0758	-2.52903	0
0.5820	21.0967	-36.5222	-6.00634	-0.391902	0
0.5827	27.1945	-44.4613	2.53944	1.74329	0
0.5833	30.5535	-50.2575	8.33968	5.10052	0
0.5840	32.698	-51.778	15.3618	8.15273	0
0.5847	36.6642	-55.1353	24.2094	10.8999	0
0.5853	40.6303	-60.9315	29.3987	11.815	0
0.5860	43.6792	-64.2888	30.0096	10.8999	0
0.5867	48.5626	-65.2072	30.0096	11.815	0
0.5873	56.4948	-63.6868	29.0895	11.815	0
0.5880	58.0193	-62.1561	24.5112	9.37284	0
0.5887	48.2525	-62.4622	18.1073	8.45776	0
0.5893	40.6303	-61.5438	11.6962	8.76278	0
0.5900	39.713	-55.4415	4.06311	5.10052	0
0.5907	34.5196	-48.7269	-2.95164	-0.391902	0
0.5913	24.4557	-43.5429	-10.2755	-3.13908	0
0.5920	16.2134	-37.7467	-18.5195	-4.66422	0
0.5927	7.97103	-32.2465	-25.8434	-7.4114	0
0.5933	-2.40294	-27.6748	-30.4144	-11.6837	0
0.5940	-9.72802	-22.1745	-34.0801	-14.7359	0
0.5947	-14.6114	-16.9906	-38.9602	-16.5661	0
0.5953	-19.1847	-15.164	-44.1495	-16.2611	0
0.5960	-21.6264	-14.8579	-45.6806	-15.651	0
0.5967	-23.1509	-14.5517	-45.0696	-15.956	0
0.5973	-24.9854	-15.4599	-45.3714	-16.5661	0
0.5980	-27.117	-17.6029	-40.1821	-13.8208	0
0.5987	-26.5098	-19.7357	-30.7236	-11.0737	0
0.5993	-18.8876	-23.093	-26.4544	-11.0737	0
0.6000	-6.67913	-28.583	-20.9559	-7.71642	0
0.6007	0.956007	-38.3488	-8.75188	-1.91897	0
0.6013	7.05378	-48.4207	-2.03892	-1.00196	0
0.6020	16.8206	-53.3087	1.31757	0.52318	0
0.6027	25.9801	-56.0537	12.918	6.32256	0
0.6033	32.9952	-61.5438	22.3766	9.67787	0
0.6040	40.0102	-67.9523	23.5984	9.98289	0
0.6047	40.6303	-71.0034	29.0895	12.7301	0
0.6053	33.6023	-73.4525	36.4134	14.8672	0
0.6060	28.719	-75.8914	34.588	15.1722	0
0.6067	27.8146	-77.1058	32.446	17.0024	0
0.6073	28.719	-77.1058	34.2788	16.3923	0
0.6080	31.1607	-74.3607	30.6205	13.9502	0
0.6087	33.3052	-69.7891	23.2893	13.6452	0
0.6093	33.3052	-66.1257	19.631	10.8999	0
0.6100	31.4707	-58.7988	16.5763	6.01561	0
0.6107	26.8974	-48.1146	9.86335	5.40555	0
0.6113	21.4068	-43.2368	-0.2061	4.18544	0
0.6120	15.6062	-40.7979	-10.8865	-2.83405	0
0.6127	3.08764	-32.8587	-19.4323	-7.71642	0
0.6133	-9.41796	-24.9298	-24.9234	-8.32648	0
0.6140	-14.9215	-21.8684	-28.589	-11.0737	0
0.6147	-21.0192	-16.9906	-32.2473	-15.346	0
0.6153	-31.0831	-11.8067	-35.9129	-16.8711	0
0.6160	-35.3593	-10.5821	-36.8256	-16.5661	0
0.6167	-32.9176	-9.05146	-34.9928	-16.5661	0
0.6173	-32.0004	-8.14325	-33.1674	-16.8711	0
0.6180	-32.6205	-11.1944	-31.3345	-16.5661	0
0.6187	-30.1788	-14.2456	-28.589	-14.7359	0
0.6193	-22.8537	-17.2968	-24.0106	-13.5139	0
0.6200	-14.0042	-22.1745	-15.7666	-12.9038	0
0.6207	-6.05902	-26.1441	-3.86437	-9.54659	0
0.6213	4.31495	-29.5014	4.37226	-4.35919	0
0.6220	15.9033	-36.5222	10.7834	2.35528	0
0.6227	24.1456	-42.3184	21.1547	6.93262	0
0.6233	33.3052	-44.1552	28.4786	7.23765	0
0.6240	41.8447	-48.4207	30.9223	6.32256	0
0.6247	37.8785	-56.0537	38.8572	8.15273	0
0.6253	29.029	-60.6356	46.4829	10.5949	0
0.6260	29.6362	-60.0233	45.5701	12.425	0
0.6267	33.9124	-57.2783	44.9592	13.0351	0
0.6273	35.1397	-54.2169	47.403	10.8999	0
0.6280	36.9613	-52.3903	45.2684	9.98289	0
0.6287	38.7958	-49.3391	41.9119	10.8999	0
0.6293	36.9613	-45.6757	39.7699	7.23765	0
0.6300	30.5535	-40.1856	31.8351	2.6603	0
0.6307	21.7039	-32.2465	21.4638	1.74329	0
0.6313	14.0817	-24.6236	14.1399	-0.0868749	0
0.6320	5.83939	-16.9906	6.50687	-4.66422	0
0.6327	-2.71299	-7.83712	-2.95164	-8.32648	0
0.6333	-6.36907	-1.73478	-9.05367	-9.54659	0
0.6340	-8.81077	0.102046	-12.1084	-10.1586	0
0.6347	-13.6942	5.59211	-16.6867	-11.0737	0
0.6353	-14.9215	14.1333	-24.3124	-13.5139	0
0.6360	-14.6114	16.5824	-30.4144	-15.651	0
0.6367	-18.8876	14.1333	-31.3345	-15.956	0
0.6373	-19.7919	12.3067	-29.5017	-15.651	0
0.6380	-15.2186	11.6944	-28.589	-13.5139	0
0.6387	-15.2186	11.3883	-27.3671	-11.0737	0
0.6393	-14.9215	8.94941	-24.3124	-10.1586	0
0.6400	-6.97627	2.84708	-18.8213	-7.10637	0
0.6407	2.17039	-3.86753	-10.2755	-2.52903	0
0.6413	8.28109	-9.66373	-2.34071	-0.391902	0
0.6420	13.7717	-15.164	3.45953	1.74329	0
0.6427	20.4896	-18.8172	10.4743	5.40555	0
0.6433	30.5535	-21.2663	17.4964	8.15273	0
0.6440	42.1547	-25.5319	22.0748	10.8999	0
0.6447	48.8726	-29.5014	27.5659	14.5622	0
0.6453	50.6942	-30.726	32.7552	15.4773	0
0.6460	50.6942	-32.8587	33.977	15.1722	0
0.6467	51.3143	-33.1649	34.2788	15.1722	0
0.6473	54.3632	-27.9809	33.6679	13.6452	0
0.6480	52.5287	-25.2257	30.0096	10.8999	0
0.6487	43.3691	-26.7564	27.5659	9.06781	0
0.6493	36.9613	-23.7052	24.8203	7.23765	0
0.6500	33.3052	-16.0722	16.2745	4.7955	0
0.6507	25.3729	-11.8067	6.20508	0.828208	0
0.6513	14.6889	-9.05146	-0.507889	-4.66422	0
0.6520	4.92214	-1.1225	-7.83179	-10.1586	0
0.6527	-5.15469	8.031	-16.6867	-14.1259	0
0.6533	-13.3841	14.1333	-25.2325	-15.651	0
0.6540	-17.9703	17.1845	-32.2473	-14.7359	0
0.6547	-19.4948	20.2459	-36.5238	-15.956	0
0.6553	-20.7092	23.593	-38.6584	-19.9233	0
0.6560	-21.6264	23.8991	-38.0475	-19.9233	0
0.6567	-21.3293	24.2053	-35.9129	-17.1761	0
0.6573	-20.7092	26.3482	-35.6037	-18.0932	0
0.6580	-20.7092	24.2053	-34.3819	-19.6183	0
0.6587	-19.7919	19.3275	-30.1127	-17.7881	0
0.6593	-16.1358	18.1029	-25.5343	-15.0409	0
0.6600	-11.2525	15.0518	-20.345	-12.9038	0
0.6607	-8.81077	5.28597	-11.4974	-9.85355	0
0.6613	-11.5625	-2.64299	-3.86437	-7.10637	0
0.6620	-9.12082	-7.53098	0.404839	-4.35919	0
0.6627	4.92214	-13.9395	6.81602	-2.83405	0
0.6633	18.0479	-20.0418	13.8308	-1.30699	0
0.6640	25.3729	-23.093	19.3292	2.6603	0
0.6647	36.9613	-27.6748	26.344	8.15273	0
0.6653	49.777	-32.5526	30.3114	9.37284	0
0.6660	54.0531	-34.0833	30.0096	6.93262	0
0.6667	57.102	-34.9915	30.9223	6.32256	0
0.6673	60.461	-33.7771	32.1442	6.32256	0
0.6680	57.102	-29.1953	26.9549	4.49047	0
0.6687	55.2804	-27.0625	21.7656	3.27036	0
0.6693	55.2804	-24.9298	19.9328	2.6603	0
0.6700	44.5964	-16.6845	13.2198	-1.00196	0
0.6707	29.3391	-5.69415	2.23766	-4.66422	0
0.6713	23.5384	1.92867	-4.78446	-7.4114	0
0.6720	20.4896	7.12279	-12.1084	-11.6837	0
0.6727	8.88828	11.0822	-21.2651	-14.1259	0
0.6733	-5.45182	14.4395	-26.4544	-14.7359	0
0.6740	-17.3502	19.0213	-29.8109	-19.3133	0
0.6747	-27.117	23.8991	-37.1348	-24.1956	0
0.6753	-31.7033	25.4298	-42.3167	-22.9755	0
0.6760	-30.1788	26.3482	-41.7131	-21.4485	0
0.6767	-30.1788	27.5626	-42.3167	-24.1956	0
0.6773	-33.5248	27.8687	-44.1495	-23.5856	0
0.6780	-33.8349	26.0421	-40.1821	-20.2283	0
0.6787	-32.0004	22.3786	-33.1674	-20.8384	0
0.6793	-31.0831	17.1845	-28.2798	-19.9233	0
0.6800	-25.5926	11.0822	-18.5195	-13.8208	0
0.6807	-14.3013	4.36756	-7.83179	-10.1586	0
0.6813	-4.53457	-2.34705	-4.78446	-8.63151	0
0.6820	2.17039	-10.276	-0.2061	-2.83405	0
0.6827	12.5444	-17.2968	13.8308	-0.0868749	0
0.6833	26.8974	-20.9602	20.8529	-1.30699	0
0.6840	37.5814	-23.3991	18.7183	2.04832	0
0.6847	39.713	-27.6748	25.1221	8.15273	0
0.6853	35.7469	-31.3383	33.6679	8.76278	0
0.6860	29.6362	-31.9403	30.0096	8.15273	0
0.6867	22.9312	-31.9403	26.9549	9.67787	0
0.6873	17.7378	-32.2465	28.4786	8.15273	0
0.6880	17.1306	-32.2465	22.6857	4.18544	0
0.6887	16.2134	-27.6748	15.0526	2.6603	0
0.6893	13.1645	-20.0418	12.6089	2.6603	0
0.6900	13.1645	-15.164	6.20508	0.828208	0
0.6907	14.3789	-12.1128	-4.78446	-3.44411	0
0.6913	12.2472	-6.00029	-13.0211	-7.4114	0
0.6920	5.83939	0.71432	-19.1231	-10.1586	0
0.6927	-2.09288	6.20438	-25.8434	-13.5139	0
0.6933	-7.28632	11.6944	-30.4144	-15.651	0
0.6940	-12.4798	15.9702	-33.7783	-16.2611	0
0.6947	-21.3293	20.2459	-36.8256	-17.4812	0
0.6953	-26.8199	25.4298	-39.8803	-18.3982	0
0.6960	-25.2954	25.4298	-42.3167	-19.3133	0
0.6967	-25.2954	20.2459	-41.404	-22.9755	0
0.6973	-26.5098	19.9397	-38.3493	-22.0604	0
0.6980	-21.3293	19.3275	-35.6037	-15.0409	0
0.6987	-17.0531	12.919	-30.4144	-13.8208	0
0.6993	-18.5775	7.72486	-23.7015	-15.346	0
0.7000	-17.3502	3.45935	-16.6867	-9.24156	0
0.7007	-13.087	-4.78595	-8.44273	-1.91897	0
0.7013	-12.1697	-11.5006	-0.507889	-0.69693	0
0.7020	-8.20357	-15.7661	5.89593	0.52318	0
0.7027	3.08764	-23.3991	15.0526	2.6603	0
0.7033	12.2472	-29.8076	24.5112	3.57539	0
0.7040	19.5723	-31.9403	30.9223	7.8477	0
0.7047	31.1607	-35.2976	35.5007	12.7301	0
0.7053	40.3202	-38.0427	38.2462	13.0351	0
0.7060	40.9274	-38.0427	39.159	13.6452	0
0.7067	43.3691	-37.4406	42.8246	13.6452	0
0.7073	49.4798	-34.3894	41.3009	10.5949	0
0.7080	47.3353	-31.6342	30.9223	9.98289	0
0.7087	40.6303	-33.1649	26.344	11.51	0
0.7093	35.1397	-32.2465	26.344	8.15273	0
0.7100	25.0629	-24.6236	16.5763	2.6603	0
0.7107	15.6062	-18.2152	4.9832	0.52318	0
0.7113	12.2472	-12.1128	0.404839	-1.91897	0
0.7120	4.61209	-5.69415	-6.61728	-6.19129	0
0.7127	-7.89352	-2.34705	-16.0758	-8.93653	0
0.7133	-14.0042	2.54094	-20.0432	-9.54659	0
0.7140	-17.9703	10.776	-24.3124	-11.0737	0
0.7147	-21.9365	13.5313	-31.3345	-13.5139	0
0.7153	-21.6264	13.2251	-32.5564	-14.4309	0
0.7160	-22.8537	17.7968	-32.5564	-13.8208	0
0.7167	-26.2127	20.2459	-35.6037	-13.2089	0
0.7173	-22.5437	16.2763	-34.9928	-12.9038	0
0.7180	-18.8876	12.6129	-30.4144	-11.0737	0
0.7187	-17.9703	9.86783	-26.1452	-8.32648	0
0.7193	-10.3352	6.20438	-21.2651	-7.4114	0
0.7200	-2.71299	-0.510229	-15.1557	-7.10637	0
0.7207	-1.48569	-10.276	-9.36282	-4.05416	0
0.7213	4.61209	-17.909	-1.11883	0.52318	0
0.7220	12.2472	-22.1745	6.50687	3.57539	0
0.7227	13.7717	-27.6748	11.6962	6.32256	0
0.7233	16.8206	-33.1649	17.1873	10.2899	0
0.7240	24.1456	-37.1345	23.5984	12.12	0
0.7247	28.719	-43.2368	27.8676	13.6452	0
0.7253	32.698	-47.5125	29.0895	16.0873	0
0.7260	38.7958	-45.0634	28.7877	16.0873	0
0.7267	42.1547	-45.9818	27.2567	13.6452	0
0.7273	42.1547	-50.5637	26.9549	13.3401	0
0.7280	38.7958	-47.2064	25.4312	13.3401	0
0.7287	36.044	-39.8795	20.8529	13.3401	0
0.7293	33.9124	-36.8283	15.0526	13.0351	0
0.7300	23.5384	-31.9403	8.03053	8.76278	0
0.7307	9.49547	-22.7868	-0.2061	2.6603	0
0.7313	4.92214	-16.0722	-7.53	1.13324	0
0.7320	2.48045	-10.8883	-13.632	-2.52903	0
0.7327	-9.41796	-6.61257	-20.9559	-10.1586	0
0.7333	-21.6264	-4.78595	-27.6689	-11.9887	0
0.7340	-26.2127	-0.510229	-34.691	-9.54659	0
0.7347	-31.0831	6.20438	-40.1821	-10.1586	0
0.7353	-36.2766	8.33714	-40.793	-11.0737	0
0.7360	-39.0283	7.41873	-41.1022	-11.9887	0
0.7367	-42.6844	8.64328	-43.8477	-13.8208	0
0.7373	-45.4362	8.031	-42.3167	-12.5988	0
0.7380	-43.9117	3.45935	-36.8256	-8.63151	0
0.7387	-39.0283	1.01025	-34.0801	-7.4114	0
0.7393	-34.1449	-0.510229	-30.4144	-5.5793	0
0.7400	-26.2127	-9.05146	-20.345	-1.00196	0
0.7407	-16.4459	-17.909	-9.66461	2.6603	0
0.7413	-8.50071	-20.0418	-4.47531	4.49047	0
0.7420	-2.40294	-23.7052	2.84859	7.23765	0
0.7427	6.75664	-33.1649	12.6089	9.06781	0
0.7433	18.345	-38.3488	15.0526	9.67787	0
0.7440	25.6701	-39.8795	14.4417	12.12	0
0.7447	27.8146	-45.3695	22.6857	17.0024	0
0.7453	27.8146	-49.6453	28.4786	18.2244	0
0.7460	28.1118	-49.6453	23.9002	14.8672	0
0.7467	28.719	-49.9514	21.7656	13.6452	0
0.7473	26.8974	-50.2575	23.2893	16.0873	0
0.7480	20.4896	-46.9002	19.3292	16.3923	0
0.7487	14.9861	-43.2368	15.6636	13.9502	0
0.7493	8.28109	-39.5733	13.8308	11.51	0
0.7500	-4.23744	-32.8587	4.67405	7.8477	0
0.7507	-15.5287	-24.9298	-5.69719	4.49047	0
0.7513	-19.7919	-19.4295	-9.36282	3.27036	0
0.7520	-20.7092	-16.6845	-13.9412	0.218153	0
0.7527	-21.6264	-11.1944	-21.876	-2.83405	0
0.7533	-23.1509	-4.47981	-27.058	-3.44411	0
0.7540	-24.6753	-0.204092	-30.7236	-5.5793	0
0.7547	-23.1509	4.36756	-33.7783	-10.1586	0
0.7553	-20.102	9.86783	-34.9928	-11.9887	0
0.7560	-19.7919	10.174	-35.6037	-11.9887	0
0.7567	-18.8876	6.51052	-35.302	-11.3787	0
0.7573	-17.6603	4.97983	-32.2473	-10.4636	0
0.7580	-16.1358	3.45935	-27.6689	-11.0737	0
0.7587	-10.3352	0.102046	-23.0905	-10.4636	0
0.7593	-0.568437	-5.09208	-17.2977	-4.66422	0
0.7600	5.83939	-10.8883	-7.83179	0.828208	0
0.7607	10.4127	-15.7661	2.84859	0.52318	0
0.7613	15.6062	-21.8684	10.7834	1.74329	0
0.7620	14.9861	-29.5014	18.1073	7.23765	0
0.7627	10.1156	-35.2976	25.733	10.8999	0
0.7633	7.36384	-38.9611	30.9223	10.5949	0
0.7640	7.67389	-45.0634	37.9445	11.51	0
0.7647	7.97103	-50.8698	45.5701	14.5622	0
0.7653	7.97103	-51.778	44.6574	17.6124	0
0.7660	7.67389	-51.4719	40.9918	19.1395	0
0.7667	13.1645	-51.1657	42.8246	18.5295	0
0.7673	24.7528	-48.7269	41.9119	17.0024	0
0.7680	29.9463	-45.9818	34.588	15.7823	0
0.7687	25.0629	-44.1552	30.0096	13.3401	0
0.7693	16.8206	-39.8795	26.6531	9.67787	0
0.7700	4.92214	-33.7771	18.1073	7.23765	0
0.7707	-12.4798	-28.2871	9.25241	2.96533	0
0.7713	-28.3443	-22.4807	3.45953	-2.224	0
0.7720	-39.6355	-16.0722	-3.86437	-4.66422	0
0.7727	-46.0434	-10.276	-11.4974	-6.80134	0
0.7733	-45.4362	-5.39822	-17.5995	-11.9887	0
0.7740	-45.1261	-1.42864	-22.1778	-13.8208	0
0.7747	-49.0922	1.92867	-25.8434	-12.9038	0
0.7753	-47.8779	5.28597	-28.2798	-13.5139	0
0.7760	-42.6844	8.33714	-29.1999	-13.8208	0
0.7767	-42.6844	10.776	-28.2798	-14.7359	0
0.7773	-39.9456	10.174	-26.1452	-16.2611	0
0.7780	-32.6205	5.28597	-22.487	-11.9887	0
0.7787	-28.0343	0.408183	-17.5995	-6.19129	0
0.7793	-18.2675	-0.204092	-12.1084	-6.49631	0
0.7800	-1.18855	-4.78595	-5.3954	-5.88626	0
0.7807	7.67389	-17.2968	3.76132	-1.30699	0
0.7813	12.2472	-26.7564	11.3944	0.52318	0
0.7820	25.0629	-27.0625	16.5763	2.96533	0
0.7827	34.8297	-29.8076	22.9875	8.76278	0
0.7833	33.3052	-38.6549	29.0895	10.8999	0
0.7840	31.1607	-43.2368	31.8351	10.5949	0
0.7847	33.3052	-45.0634	35.1915	12.425	0
0.7853	36.9613	-47.8084	40.0791	11.815	0
0.7860	40.6303	-47.8084	41.9119	10.8999	0
0.7867	40.0102	-46.288	39.159	13.0351	0
0.7873	35.4368	-47.5125	33.977	13.0351	0
0.7880	31.4707	-47.8084	29.7005	9.98289	0
0.7887	26.2773	-44.1552	27.2567	8.15273	0
0.7893	19.5723	-38.3488	21.7656	5.10052	0
0.7900	12.8544	-30.4198	11.998	1.43826	0
0.7907	6.13653	-20.0418	4.9832	1.13324	0
0.7913	2.79051	-12.1128	0.10305	-0.69693	0
0.7920	1.25314	-7.83712	-10.2755	-6.80134	0
0.7927	-6.97627	-2.94912	-20.0432	-11.6837	0
0.7933	-17.0531	4.36756	-23.7015	-13.2089	0
0.7940	-21.3293	9.25555	-29.5017	-14.7359	0
0.7947	-22.8537	10.776	-37.7457	-16.2611	0
0.7953	-25.2954	12.919	-38.3493	-16.5661	0
0.7960	-25.2954	16.2763	-34.0801	-17.1761	0
0.7967	-24.0681	17.1845	-33.1674	-15.956	0
0.7973	-23.4609	15.3579	-32.2473	-13.5139	0
0.7980	-23.1509	13.8272	-27.6689	-11.9887	0
0.7987	-22.5437	11.6944	-21.5669	-14.1259	0
0.7993	-14.9215	6.51052	-15.4648	-13.8208	0
0.8000	-1.48569	0.71432	-6.91907	-9.24156	0
0.8007	6.75664	-4.78595	0.404839	-8.02145	0
0.8013	13.1645	-10.5821	3.45953	-11.3787	0
0.8020	24.1456	-18.8172	10.4743	-8.32648	0
0.8027	33.6023	-24.0114	22.0748	-0.0868749	0
0.8033	41.5475	-24.9298	27.2567	1.74329	0
0.8040	50.3971	-29.5014	28.1768	1.13324	0
0.8047	53.4459	-38.0427	33.977	5.10052	0
0.8053	51.6115	-39.5733	39.4681	6.32256	0
0.8060	51.3143	-35.9099	38.548	4.18544	0
0.8067	51.6115	-36.216	35.1915	3.88041	0
0.8073	52.5287	-36.8283	33.3661	4.49047	0
0.8080	52.8388	-31.3383	30.9223	5.10052	0
0.8087	47.0381	-25.838	25.733	4.49047	0
0.8093	36.3541	-21.2663	17.7982	-1.00196	0
0.8100	23.2284	-12.7149	10.7834	-7.4114	0
0.8107	8.57822	-6.00029	3.76132	-5.5793	0
0.8113	-1.48569	-3.86753	-6.91907	-3.74914	0
0.8120	-9.41796	2.84708	-16.0758	-9.24156	0
0.8127	-20.102	12.919	-21.5669	-13.8208	0
0.8133	-25.9026	18.1029	-28.2798	-14.1259	0
0.8140	-25.2954	22.9909	-34.0801	-15.346	0
0.8147	-25.2954	30.0015	-35.302	-16.5661	0
0.8153	-24.3782	32.7567	-39.5712	-15.651	0
0.8160	-21.6264	30.9199	-45.6806	-16.5661	0
0.8167	-23.4609	30.3076	-45.0696	-17.4812	0
0.8173	-24.9854	30.9199	-40.793	-16.5661	0
0.8180	-20.7092	28.481	-38.0475	-16.8711	0
0.8187	-17.6603	23.593	-34.691	-16.5661	0
0.8193	-11.5625	19.0213	-28.589	-11.9887	0
0.8200	0.348813	15.3579	-19.7341	-5.88626	0
0.8207	8.28109	7.72486	-10.2755	-3.74914	0
0.8213	12.2472	-0.510229	-3.86437	-1.61201	0
0.8220	22.014	-6.61257	0.706628	3.27036	0
0.8227	35.1397	-11.8067	8.03053	7.23765	0
0.8233	44.2864	-17.2968	14.4417	9.98289	0
0.8240	51.9215	-22.7868	18.4091	13.0351	0
0.8247	61.6883	-27.6748	23.2893	13.0351	0
0.8253	70.2277	-28.8892	25.4312	9.98289	0
0.8260	74.5039	-28.8892	25.4312	11.51	0
0.8267	75.4212	-31.3383	27.2567	14.8672	0
0.8273	78.7801	-30.4198	24.5112	13.6452	0
0.8280	81.519	-25.2257	16.2745	9.98289	0
0.8287	74.1939	-26.4503	9.86335	8.15273	0
0.8293	58.0193	-28.583	6.50687	5.40555	0
0.8300	46.7281	-23.3991	0.706628	2.35528	0
0.8307	38.7958	-15.7661	-6.61728	0.828208	0
0.8313	22.3111	-10.276	-13.3302	-1.91897	0
0.8320	-1.48569	-4.78595	-21.2651	-5.5793	0
0.8327	-19.1847	-1.1225	-28.8908	-7.71642	0
0.8333	-30.786	0.71432	-34.0801	-11.0737	0
0.8340	-44.2089	4.36756	-38.6584	-14.7359	0
0.8347	-54.8929	8.94941	-43.2368	-15.651	0
0.8353	-57.6446	9.25555	-44.7605	-15.346	0
0.8360	-56.4173	5.59211	-42.9277	-15.0409	0
0.8367	-52.1411	4.36756	-42.3167	-13.8208	0
0.8373	-45.4362	5.28597	-41.404	-12.2938	0
0.8380	-39.0283	1.62253	-34.9928	-11.0737	0
0.8387	-31.3932	-3.5614	-27.3671	-8.32648	0
0.8393	-17.9703	-5.69415	-24.0106	-6.49631	0
0.8400	-3.32019	-12.1128	-18.5195	-5.88626	0
0.8407	3.08764	-24.0114	-8.75188	-1.91897	0
0.8413	5.83939	-30.726	-1.42798	3.27036	0
0.8420	14.6889	-34.9915	4.37226	6.01561	0
0.8427	27.8146	-42.0122	12.6089	6.62759	0
0.8433	34.5196	-46.288	19.9328	6.32256	0
0.8440	37.5814	-49.033	23.5984	9.37284	0
0.8447	45.8108	-54.8292	25.4312	15.1722	0
0.8453	51.6115	-58.7988	28.1768	17.3074	0
0.8460	48.5626	-57.8804	29.7005	14.8672	0
0.8467	48.2525	-58.4926	28.4786	14.2571	0
0.8473	55.8876	-58.7988	25.4312	14.8672	0
0.8480	60.771	-55.4415	23.2893	14.8672	0
0.8487	61.6883	-51.4719	19.9328	15.1722	0
0.8493	59.8538	-47.8084	12.6089	12.425	0
0.8500	49.1698	-41.104	6.81602	6.01561	0
0.8507	33.9124	-32.5526	0.706628	0.828208	0
0.8513	18.6551	-24.9298	-9.36282	-1.00196	0
0.8520	0.038757	-19.4295	-17.9086	-2.224	0
0.8527	-17.6603	-16.3783	-22.1778	-3.44411	0
0.8533	-26.2127	-13.9395	-27.6689	-7.4114	0
0.8540	-27.117	-7.83712	-32.8582	-13.2089	0
0.8547	-24.9854	-1.73478	-33.7783	-15.956	0
0.8553	-21.9365	0.102046	-33.4691	-16.5661	0
0.8560	-18.2675	-0.816366	-32.5564	-14.7359	0
0.8567	-12.4798	-1.73478	-30.4144	-10.4636	0
0.8573	-5.15469	-2.34705	-28.2798	-9.24156	0
0.8580	0.348813	-4.47981	-24.3124	-11.3787	0
0.8587	5.52934	-9.66373	-16.9885	-10.4636	0
0.8593	13.7717	-16.3783	-10.5847	-5.5793	0
0.8600	24.1456	-21.5725	-2.95164	-2.83405	0
0.8607	30.2563	-26.1441	6.81602	-0.69693	0
0.8613	25.0629	-33.1649	13.8308	2.35528	0
0.8620	16.8206	-40.4918	20.8529	6.01561	0
0.8627	18.6551	-45.3695	31.5333	10.2899	0
0.8633	29.6362	-46.288	37.3335	13.0351	0
0.8640	39.713	-49.033	37.6353	12.7301	0
0.8647	47.6453	-56.0537	43.1264	13.3401	0
0.8653	53.7431	-60.0233	48.3157	14.8672	0
0.8660	54.9704	-58.1865	47.0938	13.9502	0
0.8667	54.3632	-57.5742	47.0938	13.6452	0
0.8673	56.1848	-57.8804	47.7048	15.1722	0
0.8680	56.1848	-54.2169	42.5155	13.9502	0
0.8687	51.9215	-50.8698	36.4134	9.98289	0
0.8693	44.5964	-47.5125	30.6205	6.93262	0
0.8700	30.8635	-38.9611	22.0748	3.57539	0
0.8707	12.2472	-30.4198	15.6636	0.52318	0
0.8713	-2.09288	-27.3687	11.6962	-2.224	0
0.8720	-10.9424	-24.0114	3.45953	-6.19129	0
0.8727	-21.3293	-15.7661	-4.78446	-9.85355	0
0.8733	-29.8688	-8.14325	-9.05367	-11.9887	0
0.8740	-35.6694	-4.17367	-13.0211	-14.1259	0
0.8747	-41.7672	-1.1225	-13.632	-14.4309	0
0.8753	-42.0772	3.45935	-13.0211	-14.7359	0
0.8760	-35.3593	5.28597	-16.0758	-15.956	0
0.8767	-35.0622	2.54094	-19.1231	-14.7359	0
0.8773	-39.6355	-0.204092	-13.9412	-10.1586	0
0.8780	-36.5866	-2.64299	-7.53	-10.1586	0
0.8787	-30.4759	-7.53098	-2.95164	-11.3787	0
0.8793	-24.6753	-13.021	4.9832	-8.32648	0
0.8800	-14.9215	-18.5213	14.4417	-3.44411	0
0.8807	-3.01013	-23.3991	20.8529	-0.0868749	0
0.8813	5.83939	-26.7564	26.344	2.6603	0
0.8820	13.1645	-31.6342	33.977	5.10052	0
0.8827	19.2622	-38.9611	41.9119	7.54267	0
0.8833	26.8974	-44.4613	47.403	9.06781	0
0.8840	35.7469	-46.9002	51.3704	11.2049	0
0.8847	39.713	-48.4207	55.6396	13.9502	0
0.8853	40.6303	-47.8084	56.5597	12.7301	0
0.8860	43.9892	-46.9002	54.7269	9.98289	0
0.8867	49.1698	-47.8084	55.0287	13.6452	0
0.8873	53.7431	-45.3695	51.9813	16.6974	0
0.8880	54.3632	-40.7979	44.0465	12.7301	0
0.8887	46.7281	-38.6549	40.0791	9.06781	0
0.8893	34.8297	-33.471	35.5007	7.8477	0
0.8900	25.0629	-23.7052	22.3766	2.04832	0
0.8907	17.7378	-16.6845	11.6962	-1.91897	0
0.8913	12.2472	-10.276	9.56156	-1.91897	0
0.8920	7.97103	-2.64299	3.45953	-5.5793	0
0.8927	0.645951	0.102046	-6.91907	-10.1586	0
0.8933	-7.89352	3.15321	-14.5521	-11.0737	0
0.8940	-12.7769	9.86783	-19.4323	-12.5988	0
0.8947	-15.8258	12.6129	-23.3997	-13.8208	0
0.8953	-19.1847	13.2251	-25.8434	-12.2938	0
0.8960	-22.5437	14.4395	-24.9234	-13.5139	0
0.8967	-21.6264	13.5313	-22.487	-15.651	0
0.8973	-16.4459	11.0822	-21.5669	-14.7359	0
0.8980	-14.3013	9.86783	-18.5195	-13.8208	0
0.8987	-15.2186	5.89825	-10.5847	-13.5139	0
0.8993	-7.89352	0.408183	-4.78446	-10.4636	0
0.9000	3.69484	-5.39822	-0.507889	-6.49631	0
0.9007	7.36384	-12.4088	8.03053	-3.13908	0
0.9013	7.67389	-17.6029	16.2745	0.828208	0
0.9020	14.0817	-22.4807	21.7656	3.57539	0
0.9027	22.6212	-30.4198	28.1768	5.10052	0
0.9033	30.5535	-35.9099	32.7552	7.23765	0
0.9040	37.8785	-38.0427	35.1915	9.98289	0
0.9047	43.072	-43.2368	40.9918	11.2049	0
0.9053	45.2036	-45.9818	43.1264	11.2049	0
0.9060	44.2864	-41.7061	39.7699	10.8999	0
0.9067	42.4519	-38.6549	38.8572	11.51	0
0.9073	40.9274	-39.5733	36.4134	10.8999	0
0.9080	35.7469	-37.4406	29.0895	7.8477	0
0.9087	29.6362	-31.3383	24.8203	5.40555	0
0.9093	25.3729	-25.838	19.9328	3.88041	0
0.9100	16.2134	-20.0418	10.7834	1.13324	0
0.9107	7.05378	-12.1128	5.28499	-1.91897	0
0.9113	5.83939	-3.5614	-0.2061	-5.5793	0
0.9120	0.956007	2.54094	-13.0211	-10.1586	0
0.9127	-14.3013	6.20438	-22.1778	-11.9887	0
0.9133	-23.771	10.776	-21.876	-13.5139	0
0.9140	-26.8199	16.2763	-26.7562	-17.4812	0
0.9147	-31.7033	19.9397	-35.9129	-20.8384	0
0.9153	-33.8349	21.1541	-36.2147	-17.7881	0
0.9160	-32.0004	23.297	-33.1674	-14.4309	0
0.9167	-33.8349	22.6848	-34.3819	-14.7359	0
0.9173	-34.7521	19.0213	-33.1674	-15.346	0
0.9180	-30.786	18.1029	-28.2798	-14.1259	0
0.9187	-27.117	16.2763	-24.0106	-11.6837	0
0.9193	-22.5437	8.94941	-16.3776	-8.32648	0
0.9200	-14.9215	0.71432	-5.69719	-4.66422	0
0.9207	-8.20357	-4.78595	1.31757	-1.91897	0
0.9213	-2.40294	-11.5006	5.89593	-1.00196	0
0.9220	6.13653	-16.6845	12.6089	1.74329	0
0.9227	14.3789	-18.5213	19.0201	5.10052	0
0.9233	21.4068	-22.7868	23.5984	6.62759	0
0.9240	27.5046	-29.5014	28.4786	6.62759	0
0.9247	29.029	-34.9915	32.1442	7.8477	0
0.9253	28.719	-38.6549	32.7552	9.67787	0
0.9260	29.3391	-38.6549	32.7552	9.06781	0
0.9267	29.6362	-35.2976	30.9223	7.23765	0
0.9273	30.5535	-32.2465	25.733	7.23765	0
0.9280	31.4707	-30.4198	22.0748	7.23765	0
0.9287	25.0629	-25.5319	20.2419	5.40555	0
0.9293	16.8206	-18.2152	12.6089	2.04832	0
0.9300	13.1645	-12.1128	0.10305	-1.91897	0
0.9307	8.28109	-8.14325	-6.61728	-4.35919	0
0.9313	-3.01013	-1.73478	-10.8865	-6.80134	0
0.9320	-15.2186	6.81666	-19.1231	-11.0737	0
0.9327	-24.0681	12.6129	-26.7562	-13.2089	0
0.9333	-31.7033	16.5824	-30.7236	-13.8208	0
0.9340	-41.16	20.8479	-36.5238	-16.5661	0
0.9347	-47.2577	22.0725	-40.1821	-18.7032	0
0.9353	-44.5189	22.3786	-38.3493	-19.0082	0
0.9360	-42.3873	24.5114	-38.6584	-21.1434	0
0.9367	-48.175	23.8991	-41.7131	-21.4485	0
0.9373	-49.0922	19.9397	-37.7457	-16.2611	0
0.9380	-41.7672	17.1845	-29.5017	-12.9038	0
0.9387	-38.1111	14.4395	-25.8434	-12.5988	0
0.9393	-33.5248	8.94941	-19.7341	-11.0737	0
0.9400	-20.7092	1.62253	-9.66461	-10.1586	0
0.9407	-12.1697	-5.09208	-2.34071	-7.10637	0
0.9413	-8.50071	-10.5821	2.23766	-0.0868749	0
0.9420	1.5632	-16.6845	8.95062	2.35528	0
0.9427	13.4616	-22.1745	16.2745	1.74329	0
0.9433	19.5723	-24.9298	21.7656	5.40555	0
0.9440	24.7528	-27.6748	28.1768	9.06781	0
0.9447	30.2563	-32.5526	31.8351	9.37284	0
0.9453	33.3052	-32.8587	30.6205	9.67787	0
0.9460	35.1397	-30.4198	31.2241	9.98289	0
0.9467	36.3541	-30.4198	34.8898	10.2899	0
0.9473	36.044	-25.2257	30.9223	9.37284	0
0.9480	34.2225	-16.0722	19.9328	5.40555	0
0.9487	27.1945	-15.164	13.2198	3.88041	0
0.9493	17.4277	-15.164	10.4743	4.7955	0
0.9500	11.0199	-7.22484	2.53944	-0.0868749	0
0.9507	4.31495	-0.510229	-7.53	-5.27427	0
0.9513	-6.05902	1.92867	-12.7193	-6.19129	0
0.9520	-16.1358	9.25555	-17.9086	-9.54659	0
0.9527	-22.8537	16.5824	-26.7562	-14.4309	0
0.9533	-28.6544	19.6336	-34.0801	-15.0409	0
0.9540	-34.4421	24.2053	-36.8256	-16.5661	0
0.9547	-39.0283	29.0932	-38.6584	-18.3982	0
0.9553	-39.6355	30.0015	-39.5712	-18.0932	0
0.9560	-39.6355	30.3076	-39.5712	-17.1761	0
0.9567	-40.8499	31.5321	-38.9602	-16.8711	0
0.9573	-38.1111	28.481	-37.7457	-15.346	0
0.9580	-31.7033	25.4298	-32.2473	-12.2938	0
0.9587	-27.117	25.4298	-24.0106	-9.54659	0
0.9593	-17.9703	21.7664	-17.5995	-9.24156	0
0.9600	-4.23744	11.3883	-11.4974	-8.32648	0
0.9607	-1.18855	1.92867	-4.17352	-3.74914	0
0.9613	-2.09288	-4.78595	2.23766	2.04832	0
0.9620	9.49547	-12.4088	8.95062	5.40555	0
0.9627	20.7867	-19.4295	16.5763	8.15273	0
0.9633	21.7039	-23.7052	20.8529	9.37284	0
0.9640	25.9801	-27.9809	23.5984	10.5949	0
0.9647	34.2225	-32.2465	30.3114	11.815	0
0.9653	36.044	-34.0833	32.7552	11.815	0
0.9660	36.9613	-33.471	29.0895	12.425	0
0.9667	38.4857	-31.3383	28.4786	14.5622	0
0.9673	36.044	-28.2871	27.8676	14.8672	0
0.9680	34.2225	-25.5319	21.7656	12.7301	0
0.9687	34.2225	-20.6541	15.3618	9.98289	0
0.9693	28.4218	-13.3272	8.03053	8.45776	0
0.9700	16.2134	-7.53098	0.706628	7.54267	0
0.9707	7.67389	-2.64299	-4.17352	3.88041	0
0.9713	3.69484	5.28597	-12.4102	-2.83405	0
0.9720	-3.32019	11.6944	-24.9234	-5.88626	0
0.9727	-15.8258	15.0518	-30.1127	-6.19129	0
0.9733	-27.4271	18.1029	-31.3345	-9.54659	0
0.9740	-37.1938	20.8479	-37.4366	-11.3787	0
0.9747	-45.1261	22.6848	-41.1022	-9.54659	0
0.9753	-46.9606	23.593	-39.8803	-11.9887	0
0.9760	-45.1261	22.6848	-41.7131	-15.651	0
0.9767	-46.3534	20.5418	-43.8477	-12.9038	0
0.9773	-46.3534	19.6336	-39.8803	-10.7686	0
0.9780	-42.6844	17.1845	-33.1674	-12.2938	0
0.9787	-38.1111	12.6129	-25.8434	-9.24156	0
0.9793	-31.0831	6.20438	-18.5195	-2.52903	0
0.9800	-22.2336	-1.73478	-11.1956	0.828208	0
0.9807	-13.6942	-9.66373	-2.03892	3.57539	0
0.9813	-3.61732	-14.8579	4.67405	7.54267	0
0.9820	6.75664	-20.9602	10.4743	9.98289	0
0.9827	16.5234	-28.583	19.9328	12.12	0
0.9833	27.8146	-31.3383	26.344	16.0873	0
0.9840	34.2225	-31.3383	25.1221	17.0024	0
0.9847	30.8635	-36.8283	27.2567	14.8672	0
0.9853	28.1118	-42.3184	32.446	15.7823	0
0.9860	27.8146	-41.104	31.8351	18.5295	0
0.9867	26.2773	-39.5733	29.0895	18.5295	0
0.9873	25.9801	-40.1856	27.8676	16.6974	0
0.9880	22.3111	-38.0427	23.9002	13.6452	0
0.9887	13.1645	-34.3894	16.8855	10.8999	0
0.9893	6.44659	-30.1137	9.56156	9.67787	0
0.9900	-1.79574	-22.4807	2.53944	7.8477	0
0.9907	-14.6114	-14.8579	-6.30813	2.6603	0
0.9913	-22.5437	-9.96987	-14.5521	-1.61201	0
0.9920	-28.9515	-4.78595	-20.345	-1.91897	0
0.9927	-40.2427	0.71432	-25.8434	-4.05416	0
0.9933	-48.7951	4.97983	-30.7236	-8.32648	0
0.9940	-51.844	9.25555	-32.2473	-9.24156	0
0.9947	-51.844	12.3067	-31.9455	-8.02145	0
0.9953	-46.3534	13.5313	-35.302	-8.93653	0
0.9960	-44.2089	15.3579	-36.2147	-10.7686	0
0.9967	-49.4023	13.2251	-31.3345	-9.54659	0
0.9973	-50.0095	6.51052	-28.589	-7.71642	0
0.9980	-44.5189	3.15321	-26.7562	-7.4114	0
0.9987	-39.9456	1.62253	-19.4323	-5.5793	0
0.9993	-29.8688	-6.30643	-10.2755	-1.61201	0
1.0000	-20.102	-15.4599	-2.64986	1.13324	0
1.0007	-15.5287	-17.909	4.9832	2.35528	0
1.0013	-8.50071	-21.2663	13.2198	5.40555	0
1.0020	0.348813	-31.3383	20.8529	10.2899	0
1.0027	4.92214	-38.3488	27.8676	12.7301	0
1.0033	12.8544	-38.6549	33.3661	12.7301	0
1.0040	22.014	-42.0122	37.3335	15.7823	0
1.0047	22.6212	-47.5125	38.2462	20.0546	0
1.0053	22.6212	-46.9002	37.3335	18.5295	0
1.0060	29.3391	-43.2368	38.548	17.3074	0
1.0067	36.9613	-41.7061	39.7699	20.0546	0
1.0073	42.7619	-38.6549	33.977	19.1395	0
1.0080	45.2036	-35.6038	25.4312	12.425	0
1.0087	39.713	-34.9915	19.9328	9.06781	0
1.0093	31.1607	-29.5014	13.8308	7.23765	0
1.0100	25.0629	-20.6541	4.67405	2.96533	0
1.0107	16.8206	-15.7661	-2.34071	0.218153	0
1.0113	5.2322	-9.3576	-8.44273	-1.91897	0
1.0120	-6.67913	-1.1225	-16.9885	-7.4114	0
1.0127	-20.7092	2.84708	-25.5343	-11.9887	0
1.0133	-37.801	6.20438	-29.8109	-12.2938	0
1.0140	-55.2029	13.2251	-32.2473	-11.9887	0
1.0147	-67.1013	15.664	-35.9129	-12.2938	0
1.0153	-72.2819	15.3579	-38.9602	-13.2089	0
1.0160	-71.9847	16.5824	-37.7457	-14.1259	0
1.0167	-66.4942	15.3579	-34.691	-13.8208	0
1.0173	-56.4173	10.776	-33.7783	-12.5988	0
1.0180	-47.2577	8.94941	-30.1127	-9.85355	0
1.0187	-41.16	5.59211	-19.4323	-7.10637	0
1.0193	-32.3104	-0.204092	-11.7992	-4.66422	0
1.0200	-21.9365	-3.5614	-9.05367	-1.61201	0
1.0207	-17.0531	-8.44939	-2.03892	1.13324	0
1.0213	-11.2525	-17.6029	10.1725	2.04832	0
1.0220	2.17039	-23.093	17.7982	4.18544	0
1.0227	14.9861	-24.0114	20.5437	6.93262	0
1.0233	22.3111	-27.3687	26.344	8.15273	0
1.0240	29.6362	-31.6342	33.3661	10.8999	0
1.0247	37.5814	-33.1649	36.4134	13.9502	0
1.0253	43.6792	-34.0833	36.7226	13.3401	0
1.0260	49.777	-33.7771	37.3335	11.2049	0
1.0267	54.6603	-31.3383	35.5007	11.815	0
1.0273	55.2804	-30.1137	29.0895	11.815	0
1.0280	52.5287	-26.7564	24.8203	9.67787	0
1.0287	49.777	-19.1234	21.1547	4.7955	0
1.0293	45.2036	-12.1128	12.6089	0.828208	0
1.0300	36.9613	-5.69415	5.59414	0.52318	0
1.0307	25.9801	3.45935	2.84859	0.218153	0
1.0313	14.0817	11.6944	-6.00634	-5.27427	0
1.0320	0.348813	16.2763	-18.8213	-11.9887	0
1.0327	-13.3841	20.2459	-25.5343	-15.0409	0
1.0333	-22.8537	22.3786	-29.5017	-16.5661	0
1.0340	-28.3443	25.4298	-34.9928	-17.1761	0
1.0347	-31.3932	32.4506	-36.5238	-16.5661	0
1.0353	-30.786	34.5833	-35.302	-16.8711	0
1.0360	-28.6544	30.0015	-35.6037	-16.8711	0
1.0367	-25.9026	28.1748	-33.7783	-16.5661	0
1.0373	-19.7919	26.3482	-30.1127	-16.5661	0
1.0380	-11.5625	20.8479	-26.7562	-14.4309	0
1.0387	-4.53457	15.664	-21.5669	-10.4636	0
1.0393	4.92214	10.174	-13.0211	-8.02145	0
1.0400	16.8206	2.54094	-4.17352	-4.66422	0
1.0407	24.4557	-2.34705	2.53944	-1.00196	0
1.0413	32.698	-7.22484	7.42696	0.828208	0
1.0420	41.5475	-15.4599	16.2745	4.49047	0
1.0427	45.2036	-19.7357	26.344	10.8999	0
1.0433	48.2525	-19.4295	30.6205	11.51	0
1.0440	52.8388	-23.3991	31.8351	7.23765	0
1.0447	47.9554	-29.8076	34.588	9.37284	0
1.0453	39.403	-31.3383	35.1915	14.2571	0
1.0460	42.4519	-31.3383	35.8025	13.6452	0
1.0467	48.5626	-31.0321	35.8025	10.8999	0
1.0473	47.9554	-27.3687	31.2241	9.98289	0
1.0480	48.8726	-23.093	26.344	6.93262	0
1.0487	50.3971	-21.2663	22.3766	3.57539	0
1.0493	44.2864	-14.8579	13.529	2.96533	0
1.0500	35.1397	-4.17367	4.9832	1.13324	0
1.0507	30.2563	2.54094	-0.2061	-4.35919	0
1.0513	25.0629	6.81666	-9.66461	-6.80134	0
1.0520	17.7378	13.2251	-18.8213	-7.10637	0
1.0527	13.7717	18.1029	-23.0905	-11.0737	0
1.0533	11.0199	22.6848	-28.8908	-15.0409	0
1.0540	5.2322	28.481	-34.3819	-14.7359	0
1.0547	1.87326	30.9199	-33.4691	-12.5988	0
1.0553	4.92214	30.9199	-34.3819	-12.9038	0
1.0560	5.2322	30.0015	-37.7457	-14.7359	0
1.0567	0.038757	25.1237	-33.4691	-15.651	0
1.0573	-0.568437	20.2459	-27.058	-15.0409	0
1.0580	4.92214	18.1029	-26.1452	-12.5988	0
1.0587	11.33	14.4395	-21.876	-10.7686	0
1.0593	18.0479	8.031	-11.1956	-10.4636	0
1.0600	24.1456	1.31639	-2.64986	-6.49631	0
1.0607	28.719	-4.47981	3.45953	-0.391902	0
1.0613	38.4857	-9.3576	11.3944	0.828208	0
1.0620	49.1698	-13.021	18.1073	2.04832	0
1.0627	54.0531	-16.6845	22.0748	6.32256	0
1.0633	58.0193	-20.3479	27.8676	8.45776	0
1.0640	63.8199	-24.0114	35.1915	9.06781	0
1.0647	68.3932	-26.1441	37.3335	10.2899	0
1.0653	70.5378	-24.3175	36.4134	9.67787	0
1.0660	71.145	-22.4807	38.548	10.2899	0
1.0667	72.3594	-21.2663	39.4681	13.0351	0
1.0673	74.8011	-17.6029	32.1442	9.98289	0
1.0680	74.8011	-17.2968	22.6857	5.10052	0
1.0687	68.7033	-18.2152	16.5763	6.32256	0
1.0693	59.5437	-11.1944	11.3944	6.32256	0
1.0700	50.3971	-4.17367	4.37226	-0.391902	0
1.0707	42.7619	-5.69415	-3.56258	-6.49631	0
1.0713	36.044	-3.86753	-13.0211	-8.93653	0
1.0720	26.8974	4.6737	-20.9559	-10.7686	0
1.0727	15.9033	8.94941	-26.1452	-11.3787	0
1.0733	10.1156	9.25555	-32.8582	-11.9887	0
1.0740	7.67389	11.3883	-39.2694	-14.7359	0
1.0747	5.52934	13.2251	-40.793	-15.956	0
1.0753	5.52934	13.8272	-40.1821	-15.651	0
1.0760	6.75664	14.1333	-37.7457	-16.5661	0
1.0767	7.05378	12.0006	-31.6363	-15.651	0
1.0773	6.13653	8.94941	-28.589	-12.9038	0
1.0780	2.17039	6.81666	-26.1452	-10.1586	0
1.0787	-2.71299	1.01025	-16.6867	-7.4114	0
1.0793	-2.71299	-6.61257	-8.14094	-4.35919	0
1.0800	-1.48569	-12.7149	-6.61728	-1.91897	0
1.0807	-4.53457	-19.7357	-0.2061	0.218153	0
1.0813	-5.15469	-28.8892	13.529	3.57539	0
1.0820	0.038757	-35.9099	21.1547	6.32256	0
1.0827	5.83939	-41.4	23.9002	9.06781	0
1.0833	13.4616	-48.7269	30.0096	12.7301	0
1.0840	22.6212	-53.3087	36.1116	14.2571	0
1.0847	29.3391	-52.3903	37.6353	14.2571	0
1.0853	35.4368	-52.0842	37.3335	14.5622	0
1.0860	42.1547	-53.0026	38.2462	13.9502	0
1.0867	44.8936	-51.4719	37.3335	11.815	0
1.0873	45.2036	-49.6453	30.6205	12.425	0
1.0880	44.5964	-48.4207	23.9002	13.3401	0
1.0887	40.3202	-42.3184	22.0748	9.67787	0
1.0893	32.388	-33.1649	16.5763	4.49047	0
1.0900	24.7528	-27.6748	6.20508	2.96533	0
1.0907	20.1795	-24.0114	1.92851	2.96533	0
1.0913	16.8206	-18.5213	-1.11883	-1.00196	0
1.0920	8.88828	-13.6333	-13.9412	-6.80134	0
1.0927	-3.92738	-12.1128	-25.2325	-9.24156	0
1.0933	-13.087	-9.96987	-26.7562	-9.54659	0
1.0940	-17.0531	-6.00029	-29.1999	-11.9887	0
1.0947	-21.6264	-3.86753	-34.0801	-12.9038	0
1.0953	-28.0343	-4.78595	-32.2473	-10.4636	0
1.0960	-30.4759	-5.09208	-27.6689	-10.7686	0
1.0967	-28.9515	-4.78595	-27.6689	-12.9038	0
1.0973	-27.7371	-5.69415	-28.2798	-10.7686	0
1.0980	-26.5098	-8.44939	-24.3124	-5.88626	0
1.0987	-21.6264	-14.8579	-16.6867	-2.83405	0
1.0993	-13.3841	-22.1745	-8.14094	-0.0868749	0
1.1000	-5.76188	-27.3687	-1.11883	3.57539	0
1.1007	4.31495	-32.2465	4.06311	6.62759	0
1.1013	19.5723	-38.3488	11.998	9.67787	0
1.1020	33.3052	-44.1552	21.7656	11.51	0
1.1027	44.8936	-49.6453	27.8676	13.3401	0
1.1033	58.6265	-56.0537	32.7552	16.6974	0
1.1040	67.1789	-60.6356	36.1116	18.5295	0
1.1047	65.9516	-63.0745	35.5007	17.3074	0
1.1053	63.5099	-65.8195	34.8898	17.6124	0
1.1060	60.771	-65.2072	37.3335	20.0546	0
1.1067	52.5287	-62.4622	35.1915	18.8345	0
1.1073	46.7281	-60.9315	28.4786	16.3923	0
1.1080	45.2036	-58.4926	23.9002	17.3074	0
1.1087	39.403	-51.1657	19.0201	14.5622	0
1.1093	31.1607	-42.3184	9.86335	7.23765	0
1.1100	24.7528	-36.8283	2.53944	4.18544	0
1.1107	16.8206	-31.9403	-3.86437	4.49047	0
1.1113	7.05378	-24.0114	-13.632	0.828208	0
1.1120	-0.271299	-17.6029	-21.5669	-1.91897	0
1.1127	-3.92738	-14.8579	-25.8434	-1.91897	0
1.1133	-6.97627	-11.1944	-32.2473	-6.49631	0
1.1140	-14.0042	-7.22484	-38.0475	-10.4636	0
1.1147	-21.9365	-6.61257	-37.7457	-8.63151	0
1.1153	-22.5437	-4.78595	-37.7457	-8.02145	0
1.1160	-20.102	-1.73478	-41.1022	-9.24156	0
1.1167	-22.5437	-5.09208	-42.3167	-7.4114	0
1.1173	-24.3782	-11.5006	-39.2694	-6.49631	0
1.1180	-17.9703	-12.7149	-32.2473	-7.4114	0
1.1187	-4.23744	-14.8579	-22.7888	-4.66422	0
1.1193	15.6062	-22.4807	-14.243	-0.0868749	0
1.1200	34.2225	-28.583	-8.14094	1.74329	0
1.1207	44.8936	-32.8587	-1.11883	3.88041	0
1.1213	54.0531	-39.5733	5.28499	7.23765	0
1.1220	62.6055	-45.0634	12.3071	8.15273	0
1.1227	66.2616	-47.8084	21.4638	9.06781	0
1.1233	70.2277	-51.1657	27.5659	11.51	0
1.1240	76.6356	-53.3087	29.0895	13.0351	0
1.1247	77.8629	-54.5231	31.5333	15.1722	0
1.1253	76.3384	-57.8804	31.8351	17.0024	0
1.1260	76.3384	-58.7988	29.7005	16.3923	0
1.1267	74.5039	-54.2169	30.3114	15.7823	0
1.1273	73.8967	-48.7269	27.2567	14.5622	0
1.1280	74.1939	-45.9818	16.5763	10.8999	0
1.1287	64.4271	-43.8491	8.64147	7.23765	0
1.1293	46.1209	-36.8283	3.45953	4.49047	0
1.1300	34.2225	-26.7564	-4.17352	0.52318	0
1.1307	31.7808	-19.4295	-11.7992	-1.00196	0
1.1313	30.2563	-14.2456	-19.4323	-1.91897	0
1.1320	28.4218	-9.05146	-28.589	-6.80134	0
1.1327	26.5873	-5.39822	-34.0801	-11.0737	0
1.1333	19.2622	-1.42864	-40.1821	-13.8208	0
1.1340	4.61209	4.07163	-45.9823	-17.4812	0
1.1347	-10.9424	6.81666	-43.8477	-16.8711	0
1.1353	-24.3782	5.89825	-40.4913	-15.0409	0
1.1360	-36.2766	5.28597	-45.6806	-17.1761	0
1.1367	-42.9945	6.20438	-47.8152	-16.5661	0
1.1373	-41.7672	6.20438	-42.3167	-14.7359	0
1.1380	-38.1111	3.45935	-35.9129	-16.5661	0
1.1387	-29.5587	-2.94912	-26.4544	-14.7359	0
1.1393	-9.72802	-9.05146	-18.2104	-6.80134	0
1.1400	13.1645	-12.4088	-15.1557	-6.19129	0
1.1407	28.719	-16.3783	-8.44273	-8.02145	0
1.1413	41.8447	-24.0114	2.53944	-1.30699	0
1.1420	53.4459	-32.2465	8.64147	4.7955	0
1.1427	54.6603	-36.8283	13.8308	4.49047	0
1.1433	47.0381	-42.3184	21.4638	5.40555	0
1.1440	36.3541	-49.6453	25.1221	7.8477	0
1.1447	27.8146	-51.4719	26.9549	7.54267	0
1.1453	22.6212	-48.1146	28.4786	6.93262	0
1.1460	20.7867	-47.2064	26.344	6.32256	0
1.1467	19.5723	-46.288	21.7656	5.71058	0
1.1473	13.1645	-42.6245	20.2419	6.32256	0
1.1480	-4.23744	-40.1856	18.1073	6.32256	0
1.1487	-21.9365	-35.9099	10.7834	2.04832	0
1.1493	-31.7033	-27.3687	0.706628	-3.74914	0
1.1500	-42.0772	-21.2663	-6.00634	-5.88626	0
1.1507	-51.844	-15.7661	-9.97376	-6.49631	0
1.1513	-50.3195	-4.17367	-18.8213	-9.24156	0
1.1520	-48.7951	5.89825	-29.5017	-13.8208	0
1.1527	-54.5828	5.89825	-33.1674	-18.3982	0
1.1533	-56.4173	4.6737	-35.9129	-22.0604	0
1.1540	-55.5001	7.72486	-40.1821	-22.0604	0
1.1547	-60.9907	8.33714	-42.3167	-20.2283	0
1.1553	-68.6258	6.81666	-42.0149	-21.7554	0
1.1560	-76.2609	5.89825	-39.8803	-22.9755	0
1.1567	-82.9659	2.54094	-34.9928	-19.9233	0
1.1573	-83.586	-1.73478	-31.0254	-17.1761	0
1.1580	-78.3926	-3.86753	-27.6689	-17.1761	0
1.1587	-69.543	-7.53098	-20.345	-14.4309	0
1.1593	-55.8101	-13.6333	-12.7193	-10.1586	0
1.1600	-43.6017	-17.6029	-6.61728	-9.54659	0
1.1607	-34.7521	-22.7868	1.31757	-8.02145	0
1.1613	-21.6264	-31.3383	11.3944	-2.83405	0
1.1620	-7.59638	-37.7467	19.3292	1.74329	0
1.1627	1.87326	-41.104	24.8203	2.6603	0
1.1633	13.1645	-44.4613	28.4786	3.57539	0
1.1640	23.5384	-47.2064	31.2241	6.32256	0
1.1647	24.1456	-50.2575	33.3661	7.23765	0
1.1653	22.3111	-53.3087	32.7552	4.49047	0
1.1660	23.2284	-53.3087	30.3114	4.18544	0
1.1667	20.7867	-53.3087	27.2567	6.62759	0
1.1673	13.1645	-52.3903	24.2094	5.10052	0
1.1680	3.08764	-46.288	19.631	2.35528	0
1.1687	-6.36907	-39.2672	11.6962	2.04832	0
1.1693	-10.9424	-34.9915	1.62672	-1.00196	0
1.1700	-7.89352	-30.4198	-4.78446	-6.19129	0
1.1707	-3.61732	-23.093	-11.1956	-8.02145	0
1.1713	-3.92738	-17.6029	-19.1231	-11.0737	0
1.1720	-10.6453	-13.6333	-25.8434	-17.1761	0
1.1727	-19.1847	-10.276	-31.6363	-18.7032	0
1.1733	-22.8537	-5.69415	-39.8803	-17.7881	0
1.1740	-24.3782	-1.1225	-42.9277	-18.7032	0
1.1747	-27.117	1.31639	-38.3493	-16.5661	0
1.1753	-28.3443	1.62253	-37.7457	-13.8208	0
1.1760	-31.0831	0.408183	-42.9277	-16.8711	0
1.1767	-39.3255	-4.78595	-42.0149	-18.3982	0
1.1773	-46.3534	-10.8883	-34.9928	-14.7359	0
1.1780	-45.7333	-11.5006	-29.8109	-12.9038	0
1.1787	-40.8499	-13.9395	-25.5343	-11.9887	0
1.1793	-33.8349	-22.4807	-17.9086	-6.80134	0
1.1800	-25.5926	-27.6748	-10.2755	-2.83405	0
1.1807	-16.1358	-31.9403	-3.86437	-0.391902	0
1.1813	-3.61732	-39.5733	2.53944	3.57539	0
1.1820	10.4127	-45.3695	7.72874	6.01561	0
1.1827	22.3111	-47.8084	12.6089	7.23765	0
1.1833	30.5535	-51.778	18.4091	12.7301	0
1.1840	37.8785	-55.1353	22.0748	15.7823	0
1.1847	42.7619	-57.2783	21.1547	11.815	0
1.1853	44.5964	-57.2783	18.1073	9.06781	0
1.1860	47.3353	-54.5231	16.2745	9.67787	0
1.1867	52.5287	-51.4719	15.3618	9.98289	0
1.1873	56.4948	-49.033	11.3944	8.15273	0
1.1880	54.9704	-46.5941	4.9832	5.10052	0
1.1887	45.8108	-43.2368	-2.95164	0.52318	0
1.1893	27.1945	-37.7467	-13.0211	-1.91897	0
1.1900	6.44659	-30.726	-22.487	-2.83405	0
1.1907	-8.20357	-24.6236	-27.6689	-5.5793	0
1.1913	-18.2675	-17.6029	-34.3819	-10.1586	0
1.1920	-29.5587	-12.1128	-42.9277	-13.8208	0
1.1927	-39.9456	-9.05146	-47.2042	-14.7359	0
1.1933	-45.4362	-5.39822	-53.3063	-15.651	0
1.1940	-49.4023	-0.816366	-61.5429	-16.5661	0
1.1947	-52.4512	0.408183	-62.1538	-16.8711	0
1.1953	-50.9267	-0.204092	-57.8846	-17.4812	0
1.1960	-47.5678	-2.04092	-56.9719	-17.7881	0
1.1967	-45.1261	-3.86753	-54.219	-15.956	0
1.1973	-39.9456	-3.25526	-49.037	-12.9038	0
1.1980	-32.6205	-3.86753	-43.5386	-10.7686	0
1.1987	-26.2127	-9.3576	-33.1674	-8.93653	0
1.1993	-17.0531	-14.8579	-24.0106	-4.66422	0
1.2000	-6.05902	-19.7357	-22.1778	-1.00196	0
1.2007	-0.271299	-27.6748	-15.7666	-0.0868749	0
1.2013	2.17039	-35.6038	-4.17352	-0.0868749	0
1.2020	9.19834	-40.4918	1.31757	4.49047	0
1.2027	16.8206	-44.1552	5.89593	9.67787	0
1.2033	19.5723	-46.9002	14.7509	10.8999	0
1.2040	19.5723	-49.6453	18.4091	12.425	0
1.2047	19.8694	-52.6964	18.4091	14.5622	0
1.2053	20.4896	-52.0842	19.631	14.5622	0
1.2060	19.8694	-49.033	19.0201	13.6452	0
1.2067	19.5723	-48.7269	16.5763	12.7301	0
1.2073	20.4896	-48.7269	15.0526	10.2899	0
1.2080	20.1795	-44.1552	9.86335	6.93262	0
1.2087	18.6551	-36.5222	2.23766	4.49047	0
1.2093	18.6551	-28.2871	-2.95164	2.35528	0
1.2100	18.0479	-21.2663	-9.36282	0.218153	0
1.2107	13.1645	-15.4599	-19.1231	-3.74914	0
1.2113	5.83939	-8.44939	-28.589	-8.93653	0
1.2120	-1.48569	-2.04092	-34.691	-11.0737	0
1.2127	-12.7769	1.01025	-38.9602	-11.0737	0
1.2133	-30.786	3.15321	-43.5386	-11.9887	0
1.2140	-52.7612	5.28597	-46.5933	-13.2089	0
1.2147	-66.4942	6.51052	-47.8152	-16.5661	0
1.2153	-69.233	8.33714	-47.8152	-19.0082	0
1.2160	-70.1502	11.0822	-45.3714	-16.5661	0
1.2167	-70.4603	9.86783	-41.404	-13.5139	0
1.2173	-64.0525	4.6737	-39.2694	-13.8208	0
1.2180	-57.6446	-0.204092	-35.302	-13.2089	0
1.2187	-52.7612	-3.86753	-26.4544	-8.93653	0
1.2193	-42.6844	-9.05146	-15.7666	-5.5793	0
1.2200	-32.0004	-16.3783	-7.22822	-3.13908	0
1.2207	-27.4271	-21.8684	-0.2061	-0.0868749	0
1.2213	-22.5437	-26.1441	6.50687	2.35528	0
1.2220	-20.412	-32.5526	16.5763	5.40555	0
1.2227	-19.7919	-37.7467	26.344	10.8999	0
1.2233	-9.72802	-36.8283	29.0895	14.2571	0
1.2240	4.92214	-37.4406	30.3114	12.12	0
1.2247	8.57822	-44.1552	34.588	11.2049	0
1.2253	6.13653	-45.0634	35.1915	12.7301	0
1.2260	8.57822	-38.3488	31.8351	11.815	0
1.2267	13.1645	-36.216	29.7005	9.37284	0
1.2273	15.6062	-36.8283	28.1768	8.15273	0
1.2280	14.3789	-31.0321	26.9549	6.93262	0
1.2287	9.49547	-23.093	23.5984	3.57539	0
1.2293	4.31495	-17.909	14.7509	-1.30699	0
1.2300	-2.09288	-11.8067	4.9832	-3.74914	0
1.2307	-9.72802	-5.09208	-0.2061	-3.74914	0
1.2313	-16.1358	-0.204092	-5.3954	-7.4114	0
1.2320	-22.5437	5.59211	-11.1956	-13.5139	0
1.2327	-28.3443	12.919	-14.5521	-14.7359	0
1.2333	-31.3932	19.0213	-17.5995	-16.2611	0
1.2340	-34.1449	23.297	-19.4323	-18.3982	0
1.2347	-34.1449	23.8991	-16.6867	-17.4812	0
1.2353	-27.117	23.8991	-14.8539	-17.4812	0
1.2360	-22.5437	25.4298	-15.4648	-20.5334	0
1.2367	-21.6264	24.5114	-13.632	-20.2283	0
1.2373	-12.4798	20.5418	-8.14094	-19.0082	0
1.2380	-0.568437	18.1029	-2.03892	-18.7032	0
1.2387	6.44659	15.0518	4.06311	-14.4309	0
1.2393	16.5234	8.031	14.1399	-10.1586	0
1.2400	27.1945	1.62253	27.8676	-10.1586	0
1.2407	31.1607	-2.94912	37.3335	-7.71642	0
1.2413	34.5196	-9.66373	41.9119	-2.83405	0
1.2420	35.4368	-14.8579	49.8467	-1.30699	0
1.2427	28.719	-14.8579	59.607	-0.69693	0
1.2433	24.7528	-17.2968	65.709	2.35528	0
1.2440	24.4557	-23.7052	72.1202	3.27036	0
1.2447	22.6212	-26.1441	76.0876	2.96533	0
1.2453	28.1118	-24.6236	73.953	5.10052	0
1.2460	37.5814	-24.9298	74.564	6.32256	0
1.2467	40.3202	-23.7052	80.3642	3.27036	0
1.2473	44.5964	-16.6845	79.4441	0.218153	0
1.2480	48.8726	-9.66373	70.8983	-1.00196	0
1.2487	36.044	-5.69415	64.7963	-4.35919	0
1.2493	17.7378	0.71432	60.218	-9.24156	0
1.2500	10.1156	8.94941	55.3378	-11.6837	0
1.2507	3.08764	14.1333	50.4503	-13.8208	0
1.2513	-6.36907	19.0213	43.4355	-17.4812	0
1.2520	-10.9424	26.0421	36.4134	-19.9233	0
1.2527	-17.3502	31.8383	33.6679	-20.5334	0
1.2533	-27.117	35.5017	29.3987	-22.0604	0
1.2540	-30.1788	38.859	22.3766	-24.1956	0
1.2547	-28.0343	41.6041	21.7656	-23.8906	0
1.2553	-27.7371	42.5225	25.4312	-22.6705	0
1.2560	-28.6544	40.9918	27.2567	-21.7554	0
1.2567	-28.9515	39.7672	29.0895	-20.2283	0
1.2573	-24.6753	39.1652	34.8898	-19.3133	0
1.2580	-16.1358	36.4201	40.9918	-17.4812	0
1.2587	-6.97627	31.226	48.3157	-12.2938	0
1.2593	5.52934	27.8687	56.5597	-7.10637	0
1.2600	21.0967	24.8175	61.138	-6.80134	0
1.2607	29.6362	17.1845	67.2401	-6.49631	0
1.2613	34.5196	8.031	78.5314	-2.83405	0
1.2620	42.1547	3.15321	84.9352	0.52318	0
1.2627	47.9554	-0.204092	84.9352	2.6603	0
1.2633	52.2186	-3.5614	89.8227	6.93262	0
1.2640	59.8538	-6.00029	95.9248	9.37284	0
1.2647	62.6055	-7.22484	95.3138	7.23765	0
1.2653	59.8538	-5.69415	93.481	5.71058	0
1.2660	61.0682	-2.34705	93.1792	7.8477	0
1.2667	63.5099	0.102046	88.9026	8.45776	0
1.2673	59.2466	2.84708	81.8879	4.49047	0
1.2680	53.4459	7.12279	74.8658	0.828208	0
1.2687	47.0381	12.6129	67.2401	-0.0868749	0
1.2693	38.7958	17.4906	59.3052	-2.83405	0
1.2700	34.2225	23.593	52.2831	-4.96925	0
1.2707	35.1397	31.226	44.3483	-4.66422	0
1.2713	35.1397	38.2468	35.5007	-7.10637	0
1.2720	30.8635	41.9102	25.1221	-11.9887	0
1.2727	20.7867	43.7368	13.8308	-14.1259	0
1.2733	10.4127	45.8798	8.33968	-15.346	0
1.2740	6.13653	46.788	8.64147	-17.4812	0
1.2747	4.00489	47.0941	7.11781	-18.3982	0
1.2753	-1.48569	46.788	4.06311	-17.7881	0
1.2760	-6.05902	45.5736	4.67405	-15.651	0
1.2767	-5.76188	42.8286	6.81602	-12.5988	0
1.2773	-0.271299	38.5529	8.64147	-11.9887	0
1.2780	4.61209	33.971	12.3071	-12.9038	0
1.2787	6.44659	30.0015	16.8855	-9.85355	0
1.2793	11.64	22.6848	23.2893	-3.13908	0
1.2800	19.8694	15.0518	32.1442	0.828208	0
1.2807	23.2284	10.4801	38.548	2.35528	0
1.2813	26.5873	3.45935	40.3808	5.40555	0
1.2820	36.044	-4.78595	45.8793	11.815	0
1.2827	46.4309	-6.9187	55.0287	18.2244	0
1.2833	55.2804	-7.53098	58.0834	17.9175	0
1.2840	63.8199	-13.021	54.7269	14.8672	0
1.2847	66.8688	-16.6845	54.4177	15.1722	0
1.2853	65.3444	-17.2968	55.3378	15.4773	0
1.2860	67.1789	-16.6845	49.8467	14.5622	0
1.2867	68.0961	-15.4599	42.8246	13.6452	0
1.2873	62.6055	-14.8579	40.9918	12.7301	0
1.2880	55.5776	-12.4088	38.2462	12.7301	0
1.2887	49.1698	-5.09208	26.0422	11.815	0
1.2893	40.9274	0.408183	11.3944	6.32256	0
1.2900	33.9124	1.62253	4.37226	1.74329	0
1.2907	30.8635	7.12279	-1.42798	1.74329	0
1.2913	26.8974	15.0518	-13.0211	-2.224	0
1.2920	21.4068	19.0213	-21.2651	-8.02145	0
1.2927	17.1306	23.297	-22.7888	-7.4114	0
1.2933	9.49547	28.7871	-27.3671	-6.49631	0
1.2940	-3.61732	32.4506	-34.0801	-6.80134	0
1.2947	-12.4798	32.7567	-34.9928	-5.88626	0
1.2953	-14.3013	29.7055	-35.9129	-6.49631	0
1.2960	-16.743	26.0421	-39.5712	-7.4114	0
1.2967	-19.7919	22.0725	-34.9928	-4.66422	0
1.2973	-17.3502	15.664	-27.9781	-3.13908	0
1.2980	-12.4798	10.4801	-27.6689	-4.66422	0
1.2987	-7.89352	6.81666	-24.6216	0.218153	0
1.2993	-0.878493	-0.510229	-13.9412	6.93262	0
1.3000	7.36384	-9.66373	-6.91907	9.37284	0
1.3007	14.3789	-15.4599	-3.56258	11.815	0
1.3013	23.8485	-20.3479	1.31757	15.4773	0
1.3020	34.8297	-24.9298	6.20508	16.6974	0
1.3027	43.6792	-29.5014	11.6962	17.9175	0
1.3033	51.3143	-35.9099	18.1073	21.8848	0
1.3040	54.0531	-40.4918	20.8529	25.852	0
1.3047	49.777	-38.9611	18.7183	25.242	0
1.3053	45.8108	-37.4406	17.4964	24.0219	0
1.3060	44.2864	-39.2672	17.7982	26.464	0
1.3067	43.072	-39.2672	15.0526	26.7691	0
1.3073	45.5137	-33.7771	8.95062	22.1917	0
1.3080	44.2864	-27.6748	-0.817039	19.1395	0
1.3087	31.7808	-24.6236	-11.7992	17.3074	0
1.3093	17.7378	-20.3479	-16.9885	13.3401	0
1.3100	9.49547	-13.3272	-20.9559	10.8999	0
1.3107	1.25314	-8.75553	-30.4144	10.5949	0
1.3113	-5.76188	-6.9187	-38.6584	6.93262	0
1.3120	-6.97627	-2.94912	-41.404	2.96533	0
1.3127	-8.81077	4.07163	-45.9823	0.828208	0
1.3133	-14.3013	10.776	-52.3935	-3.44411	0
1.3140	-18.8876	11.6944	-54.5281	-5.27427	0
1.3147	-19.7919	8.94941	-53.9172	-1.30699	0
1.3153	-22.2336	8.94941	-54.219	-1.00196	0
1.3160	-28.0343	11.3883	-53.9172	-2.52903	0
1.3167	-31.0831	9.86783	-50.2516	0.828208	0
1.3173	-30.786	5.28597	-44.1495	2.96533	0
1.3180	-35.3593	1.62253	-38.0475	1.74329	0
1.3187	-36.8838	-4.17367	-30.4144	5.71058	0
1.3193	-26.5098	-10.5821	-23.3997	11.51	0
1.3200	-18.8876	-16.0722	-19.4323	12.425	0
1.3207	-20.412	-22.4807	-15.7666	14.2571	0
1.3213	-16.4459	-30.1137	-7.83179	17.6124	0
1.3220	-7.28632	-34.9915	-0.2061	17.3074	0
1.3227	-1.48569	-38.3488	3.45953	18.8345	0
1.3233	8.57822	-43.2368	8.33968	22.8018	0
1.3240	20.4896	-46.9002	12.6089	23.7169	0
1.3247	22.6212	-46.9002	11.998	23.4118	0
1.3253	20.1795	-47.2064	10.7834	23.7169	0
1.3260	22.3111	-47.8084	10.1725	22.8018	0
1.3267	22.014	-43.5429	6.20508	21.2747	0
1.3273	16.8206	-40.4918	0.404839	20.9697	0
1.3280	12.2472	-39.5733	-4.47531	19.1395	0
1.3287	7.36384	-32.2465	-10.5847	12.7301	0
1.3293	-1.48569	-24.0114	-19.7341	8.15273	0
1.3300	-9.41796	-24.6236	-29.1999	9.06781	0
1.3307	-11.5625	-20.0418	-35.302	9.06781	0
1.3313	-14.0042	-7.53098	-40.4913	3.27036	0
1.3320	-18.2675	-2.94912	-47.506	-2.52903	0
1.3327	-22.2336	-3.5614	-55.1391	-2.83405	0
[truncated: 31,276 more rows]
