# Supplementary material for: Identification of Haptic Based Guiding Using Hard Reins
Source: PLoS One. 2015 Jul 22;10(7):e0132020. doi: 10.1371/journal.pone.0132020 (PMC4511788; doi:10.1371/journal.pone.0132020)
Supplement: S4 File — (ZIP) [file pone.0132020.s004.zip › EMGData2/Subject13/T1/t1.txt]

0.0000	-24.2764	7.63771	-4.54724	-4.75841	0
0.0007	-16.6501	-10.0601	2.77568	0.734594	0
0.0013	-7.80596	-32.3463	11.3179	8.0586	0
0.0020	-5.05092	-43.3326	15.5926	13.5516	0
0.0027	0.139749	-49.4314	21.6962	18.1309	0
0.0033	11.4195	-60.1185	30.5469	23.9273	0
0.0040	20.8825	-68.3547	32.3758	29.117	0
0.0047	24.5558	-70.4921	29.3276	31.2513	0
0.0053	27.2909	-72.316	29.9372	29.7273	0
0.0060	31.8627	-70.7913	32.0746	28.1996	0
0.0067	33.9989	-64.6926	30.5469	28.81	0
0.0073	31.5632	-60.1185	26.5806	27.5893	0
0.0080	27.9098	-52.1815	22.0046	22.4033	0
0.0087	24.8553	-33.871	17.4215	14.7723	0
0.0093	20.2835	-15.5604	11.3179	8.97593	0
0.0100	13.8751	-5.78528	5.83109	4.3966	0
0.0107	6.2288	7.32423	-0.272548	-0.486075	0
0.0113	-1.99641	28.3849	-9.12318	-9.33775	0
0.0120	-9.32324	45.1708	-17.0629	-19.1031	0
0.0127	-14.8134	54.6325	-20.1112	-24.5961	0
0.0133	-18.4868	63.1821	-23.4678	-26.1201	0
0.0140	-20.3235	69.2809	-27.1328	-28.2581	0
0.0147	-21.2218	71.1191	-27.1328	-30.6994	0
0.0153	-21.8407	71.4183	-28.9618	-31.3098	0
0.0160	-21.2218	69.8936	-32.0172	-32.2235	0
0.0167	-22.1402	67.457	-28.6534	-31.3098	0
0.0173	-25.8136	63.1821	-23.1666	-26.7304	0
0.0180	-25.8136	50.9703	-18.8919	-20.9341	0
0.0187	-19.4051	32.047	-11.8702	-15.7444	0
0.0193	-14.8134	16.4866	-6.37618	-10.2514	0
0.0200	-12.9966	3.66211	-3.32795	-4.45142	0
0.0207	-5.66981	-10.9863	4.91303	1.34493	0
0.0213	2.57537	-25.6348	12.5444	7.75526	0
0.0220	10.2017	-40.2832	16.5107	13.5516	0
0.0227	19.9641	-54.6182	23.2239	19.9619	0
0.0233	28.2093	-63.4671	28.7179	27.5893	0
0.0240	32.4816	-67.1292	28.1083	30.641	0
0.0247	37.6723	-70.4921	28.7179	29.117	0
0.0253	44.6797	-71.7033	30.2456	29.4203	0
0.0260	46.5164	-70.7913	30.8553	29.117	0
0.0267	47.4347	-67.742	32.3758	26.6756	0
0.0273	52.0065	-58.5938	28.4095	26.0653	0
0.0280	54.1427	-43.9454	18.3396	23.0136	0
0.0287	48.3531	-29.2969	11.3179	15.3826	0
0.0293	41.0262	-15.8597	6.13232	8.66894	0
0.0300	34.3183	-1.82393	-1.80025	3.48293	0
0.0307	25.4542	12.8245	-8.82194	-4.75841	0
0.0313	15.3923	26.561	-14.0075	-10.8618	0
0.0320	1.0581	40.2832	-18.8919	-12.9998	0
0.0327	-16.6501	53.1078	-24.9955	-18.1858	0
0.0333	-32.821	64.7068	-32.3184	-26.1201	0
0.0340	-44.4201	70.5064	-35.3738	-29.1718	0
0.0347	-50.2297	72.3303	-32.6268	-27.9511	0
0.0353	-49.6108	74.7812	-35.0654	-29.1718	0
0.0360	-46.5563	74.1685	-39.9498	-29.4788	0
0.0367	-45.039	66.2315	-36.2847	-27.6478	0
0.0373	-42.284	55.8579	-28.6534	-27.6478	0
0.0380	-36.7938	45.7835	-23.4678	-25.2064	0
0.0387	-29.467	31.1351	-18.2822	-16.6618	0
0.0393	-18.1873	13.7365	-10.6509	-9.03075	0
0.0400	-10.2416	0	-2.4099	-3.84109	0
0.0407	-12.0783	-13.1095	3.99498	3.48293	0
0.0413	-14.8134	-29.2969	9.18773	9.88961	0
0.0420	-8.40489	-44.8573	14.983	13.5516	0
0.0427	3.79318	-57.0549	19.5589	19.3516	0
0.0433	15.3923	-65.918	23.2239	25.455	0
0.0440	21.8008	-72.0168	28.7179	27.286	0
0.0447	25.1548	-75.0662	31.4649	29.117	0
0.0453	28.2093	-75.9781	30.5469	31.2513	0
0.0460	28.2093	-74.1542	30.8553	31.8616	0
0.0467	24.2364	-68.6539	29.3276	30.0306	0
0.0473	23.6375	-60.1185	24.142	26.3686	0
0.0480	22.4197	-49.1322	19.2577	19.655	0
0.0487	13.5556	-35.6949	14.0649	12.9413	0
0.0493	3.79318	-21.0465	8.26967	8.97593	0
0.0500	-0.179677	-7.9227	3.99498	4.3966	0
0.0507	-4.75146	7.63771	-3.62919	-1.70674	0
0.0513	-8.40489	25.3356	-12.1786	-8.11342	0
0.0520	-7.48654	38.7585	-15.5352	-15.7444	0
0.0527	-8.40489	49.7449	-20.4196	-23.0684	0
0.0533	-17.5684	61.6574	-27.1328	-24.8994	0
0.0540	-30.6848	67.7562	-28.6534	-24.8994	0
0.0547	-43.5018	68.3689	-29.2702	-27.6478	0
0.0553	-52.6653	69.5801	-32.0172	-28.8684	0
0.0560	-56.0193	68.6682	-30.4895	-27.6478	0
0.0567	-55.7198	63.4814	-26.8244	-27.3408	0
0.0573	-51.4475	57.0691	-24.6871	-26.1201	0
0.0580	-40.4473	46.3963	-17.3642	-19.1031	0
0.0587	-26.7319	29.9096	-7.90388	-9.94808	0
0.0593	-18.1873	14.6485	-2.71831	-4.75841	0
0.0600	-10.541	0.612727	-0.580957	-2.01008	0
0.0607	-0.7786	-16.4724	3.99498	4.09326	0
0.0613	8.68439	-34.7829	11.9347	10.8069	0
0.0620	17.229	-48.5194	19.5589	15.3826	0
0.0627	26.692	-58.5938	22.9155	21.793	0
0.0633	34.6178	-68.0412	25.9709	28.5066	0
0.0640	36.7539	-73.8407	31.1565	30.0306	0
0.0647	35.2366	-72.9288	31.7662	30.641	0
0.0653	35.8356	-71.1048	28.7179	31.8616	0
0.0660	39.509	-72.316	28.1083	31.2513	0
0.0667	41.0262	-70.7913	27.7999	30.0306	0
0.0673	40.4073	-61.9424	25.0529	28.81	0
0.0680	38.2712	-48.8187	20.7782	23.317	0
0.0687	31.8627	-33.2583	13.154	15.3826	0
0.0693	25.4542	-17.3843	5.52268	9.88961	0
0.0700	23.6375	-4.87332	0.337099	4.70359	0
0.0707	19.9641	10.0744	-4.85565	-1.09641	0
0.0713	14.474	31.1351	-10.6509	-7.50309	0
0.0720	8.68439	45.7835	-15.5352	-14.5238	0
0.0727	-1.99641	51.2696	-22.5497	-20.3238	0
0.0733	-13.2961	60.7312	-28.0437	-24.2891	0
0.0740	-19.4051	68.6682	-28.6534	-27.0374	0
0.0747	-24.2764	67.7562	-29.2702	-28.8684	0
0.0753	-30.0859	67.1435	-31.0991	-30.3925	0
0.0760	-31.9026	68.3689	-29.2702	-31.3098	0
0.0767	-29.7665	63.7949	-26.8244	-30.0891	0
0.0773	-25.4942	57.0691	-26.2148	-26.4271	0
0.0780	-19.4051	46.6955	-20.7208	-23.0684	0
0.0787	-14.5139	28.3849	-13.3979	-17.8824	0
0.0793	-11.1599	13.4372	-8.82194	-10.2514	0
0.0800	-3.53365	1.83818	-3.01954	-4.14808	0
0.0807	8.98385	-14.335	4.91303	1.04159	0
0.0813	20.8825	-28.9834	8.87932	10.1966	0
0.0820	28.8282	-39.9697	12.8456	18.7413	0
0.0827	33.6994	-54.9317	21.6962	22.0963	0
0.0833	37.3728	-65.6045	25.3613	25.7583	0
0.0840	40.1079	-68.6539	22.6143	30.0306	0
0.0847	42.8629	-74.1542	24.7516	29.4203	0
0.0853	46.5164	-79.0275	29.6288	28.1996	0
0.0860	50.1898	-75.3654	28.4095	30.0306	0
0.0867	53.2243	-68.6539	25.0529	30.3376	0
0.0873	54.4621	-60.4177	22.0046	27.5893	0
0.0880	51.707	-46.0685	15.2914	23.0136	0
0.0887	44.3802	-32.0328	7.96126	15.0793	0
0.0893	31.5632	-18.3106	3.99498	7.14493	0
0.0900	15.6918	-0.598478	-2.4099	1.04159	0
0.0907	1.65702	16.4866	-11.5689	-5.36875	0
0.0913	-9.32324	30.2231	-16.1449	-11.4721	0
0.0920	-18.4868	44.2588	-18.8919	-15.7444	0
0.0927	-27.0314	57.0691	-24.6871	-19.4064	0
0.0933	-34.3582	64.7068	-30.7907	-24.5961	0
0.0940	-38.93	68.6682	-32.6268	-28.5614	0
0.0947	-41.3656	73.5557	-33.5377	-30.0891	0
0.0953	-43.2023	78.7425	-34.757	-30.3925	0
0.0960	-43.2023	77.2178	-34.1474	-31.3098	0
0.0967	-40.7667	68.3689	-32.6268	-30.3925	0
0.0973	-35.8755	57.3826	-28.9618	-25.5098	0
0.0980	-28.2492	46.3963	-20.7208	-22.1548	0
0.0987	-22.1402	32.3605	-12.4798	-20.0168	0
0.0993	-16.3506	16.4866	-7.90388	-13.3031	0
0.1000	-5.05092	0.926215	-3.32795	-4.45142	0
0.1007	7.14715	-13.7222	1.24798	2.87259	0
0.1013	13.5556	-29.8954	5.21427	9.88961	0
0.1020	17.8279	-44.8573	12.8456	15.3826	0
0.1027	20.583	-57.0549	22.3059	19.655	0
0.1033	19.9641	-65.918	25.9709	26.3686	0
0.1040	20.8825	-70.7913	25.9709	30.948	0
0.1047	24.2364	-71.7033	28.1083	30.3376	0
0.1053	28.2093	-70.1786	30.5469	31.8616	0
0.1060	33.1005	-66.83	29.9372	32.472	0
0.1067	33.9989	-60.717	27.7999	28.1996	0
0.1073	28.2093	-52.4808	25.9709	23.624	0
0.1080	20.8825	-40.5825	22.0046	18.1309	0
0.1087	17.229	-25.3213	14.0649	10.8069	0
0.1093	14.7734	-12.1975	6.74197	6.2276	0
0.1100	8.98385	-0.911966	2.77568	2.5656	0
0.1107	2.57537	15.8739	-3.62919	-4.75841	0
0.1113	-0.179677	33.5717	-10.9593	-12.3894	0
0.1120	-2.91476	45.4843	-14.9256	-16.6618	0
0.1127	-9.32324	56.4706	-21.6389	-19.7134	0
0.1133	-14.8134	68.3689	-29.2702	-25.2064	0
0.1140	-17.8679	74.7812	-29.8798	-30.6994	0
0.1147	-23.9769	75.9924	-27.1328	-31.6131	0
0.1153	-31.3037	76.6051	-29.2702	-30.0891	0
0.1160	-36.7938	75.3797	-29.5714	-30.6994	0
0.1167	-37.7122	71.4183	-27.1328	-30.3925	0
0.1173	-34.0388	63.1821	-25.6051	-25.5098	0
0.1180	-29.467	48.2202	-20.4196	-19.7134	0
0.1187	-27.9497	29.9096	-12.4798	-13.9134	0
0.1193	-25.4942	17.3986	-6.98583	-7.81008	0
0.1200	-19.4051	7.02499	-1.1906	-3.53775	0
0.1207	-14.8134	-11.8983	7.05038	1.65192	0
0.1213	-10.2416	-32.959	13.4553	8.66894	0
0.1220	-1.07806	-45.1566	18.3396	14.1619	0
0.1227	10.8205	-54.0055	23.2239	19.9619	0
0.1233	18.1474	-64.3791	24.7516	24.2343	0
0.1240	18.1474	-69.2667	26.2722	24.5376	0
0.1247	17.229	-68.3547	30.2456	27.5893	0
0.1253	20.8825	-68.6539	32.3758	31.2513	0
0.1260	25.4542	-65.918	31.1565	28.1996	0
0.1267	29.1276	-57.9811	27.1902	23.624	0
0.1273	31.8627	-50.3434	23.2239	21.793	0
0.1280	30.3454	-40.2832	20.4769	16.9103	0
0.1287	24.5558	-22.8846	14.983	11.4173	0
0.1293	19.0458	-6.09877	5.83109	9.88961	0
0.1300	11.7389	6.11302	1.24798	6.2276	0
0.1307	-1.07806	20.7615	0.946745	-3.84109	0
0.1313	-14.2144	37.8466	-6.07495	-12.9998	0
0.1320	-20.6229	50.3576	-16.7545	-18.4928	0
0.1327	-24.2764	58.2946	-22.8582	-23.3754	0
0.1333	-30.0859	66.8442	-25.2967	-27.9511	0
0.1340	-33.1404	72.943	-26.5232	-30.3925	0
0.1347	-31.3037	73.5557	-28.0437	-31.3098	0
0.1353	-30.0859	72.3303	-31.7088	-31.3098	0
0.1360	-31.3037	70.1929	-32.9281	-31.3098	0
0.1367	-31.0043	65.918	-28.9618	-30.6994	0
0.1373	-28.8681	59.52	-22.8582	-28.5614	0
0.1380	-25.1947	46.3963	-17.6726	-22.7651	0
0.1387	-17.5684	26.561	-13.0895	-13.9134	0
0.1393	-11.1599	11.5991	-6.68459	-7.81008	0
0.1400	-7.18708	0.612727	1.24798	-4.75841	0
0.1407	1.95648	-16.4724	7.05038	1.95526	0
0.1413	13.8751	-33.2583	10.407	10.4999	0
0.1420	19.3652	-43.3326	14.983	16.2999	0
0.1427	24.2364	-54.0055	22.6143	22.4033	0
0.1433	30.9643	-63.1679	27.7999	27.286	0
0.1440	32.7811	-66.83	27.4986	28.1996	0
0.1447	33.1005	-71.1048	25.0529	29.117	0
0.1453	35.5361	-75.0662	24.4432	30.948	0
0.1460	35.5361	-72.0168	25.0529	31.2513	0
0.1467	33.6994	-66.2173	24.7516	30.3376	0
0.1473	34.6178	-59.5058	22.3059	27.8963	0
0.1480	31.8627	-46.6812	17.1203	20.8756	0
0.1487	24.8553	-30.5081	9.18773	12.6379	0
0.1493	18.1474	-15.2469	2.16604	7.14493	0
0.1500	9.9022	-0.598478	-1.80025	2.26226	0
0.1507	0.738672	14.9619	-6.37618	-2.92741	0
0.1513	-3.83311	31.1351	-13.3979	-9.03075	0
0.1520	-6.88762	44.2588	-18.8919	-14.8308	0
0.1527	-14.8134	55.2452	-21.9401	-20.6271	0
0.1533	-23.358	66.2315	-26.2148	-25.8168	0
0.1540	-27.6303	72.3303	-27.1328	-29.1718	0
0.1547	-29.467	72.031	-23.7762	-27.6478	0
0.1553	-33.1404	72.943	-24.3859	-25.8168	0
0.1560	-36.7938	74.1685	-27.7425	-28.5614	0
0.1567	-35.576	66.2315	-26.2148	-27.9511	0
0.1573	-31.9026	52.1958	-22.2485	-22.1548	0
0.1580	-29.7665	38.4593	-17.0629	-16.3548	0
0.1587	-25.1947	25.3356	-11.5689	-10.8618	0
0.1593	-17.2689	10.9863	-6.37618	-5.67209	0
0.1600	-12.3777	-3.66211	-0.580957	-1.70674	0
0.1607	-9.6227	-18.3106	6.74197	5.00693	0
0.1613	-5.05092	-32.6455	11.0167	13.2483	0
0.1620	0.738672	-45.7693	13.154	17.5206	0
0.1627	8.98385	-58.893	19.8673	19.9619	0
0.1633	17.8279	-67.742	26.2722	25.148	0
0.1640	20.8825	-71.7033	27.7999	29.117	0
0.1647	21.5013	-73.8407	29.0192	31.8616	0
0.1653	23.3181	-74.1542	32.0746	32.472	0
0.1660	23.6375	-71.1048	34.2119	29.7273	0
0.1667	24.5558	-65.6045	31.7662	27.8963	0
0.1673	27.2909	-56.1429	24.142	25.7583	0
0.1680	26.3726	-42.1072	14.3733	17.2136	0
0.1687	22.4197	-28.0714	8.57808	8.66894	0
0.1693	19.0458	-17.3843	5.83109	5.92426	0
0.1700	16.9096	-4.57408	2.16604	2.5656	0
0.1707	14.474	13.1238	-3.62919	-5.36875	0
0.1713	10.2017	31.1351	-10.9593	-12.3894	0
0.1720	4.71153	45.1708	-17.6726	-17.5754	0
0.1727	-1.07806	56.1571	-22.2485	-22.1548	0
0.1733	-7.48654	63.7949	-25.9136	-25.2064	0
0.1740	-14.8134	67.7562	-28.0437	-26.4271	0
0.1747	-22.4596	70.1929	-29.2702	-25.8168	0
0.1753	-32.821	70.5064	-29.8798	-24.8994	0
0.1760	-43.8212	65.3195	-28.6534	-26.1201	0
0.1767	-47.7741	60.1327	-24.6871	-27.0374	0
0.1773	-42.284	54.9317	-19.8099	-24.2891	0
0.1780	-31.3037	42.1214	-15.5352	-17.5754	0
0.1787	-19.7046	24.7228	-10.6509	-9.94808	0
0.1793	-12.0783	10.6871	-4.24601	-6.58942	0
0.1800	-9.02378	-3.04939	2.16604	-4.75841	0
0.1807	-5.05092	-21.0465	9.48897	2.5656	0
0.1813	0.738672	-37.8323	16.2022	12.0276	0
0.1820	6.84769	-50.0441	21.6962	17.2136	0
0.1827	15.0929	-62.8544	25.3613	20.8756	0
0.1833	24.5558	-73.8407	28.4095	24.5376	0
0.1840	30.3454	-77.5028	32.9855	26.3686	0
0.1847	30.6449	-75.0662	35.4312	27.286	0
0.1853	31.2638	-73.5415	33.6023	28.1996	0
0.1860	34.6178	-72.6295	31.1565	27.8963	0
0.1867	37.3728	-68.6539	29.6288	25.455	0
0.1873	34.3183	-60.1185	25.3613	21.1826	0
0.1880	25.1548	-45.1566	19.5589	15.3826	0
0.1887	14.474	-26.846	14.3733	10.1966	0
0.1893	8.36496	-11.5848	8.57808	5.92426	0
0.1900	3.19426	1.83818	2.47445	0.12426	0
0.1907	-6.58815	19.536	-2.71831	-4.75841	0
0.1913	-15.7317	37.5473	-10.6509	-8.42042	0
0.1920	-20.3235	48.8329	-19.5015	-13.9134	0
0.1927	-26.113	57.3826	-24.3859	-22.1548	0
0.1933	-32.821	65.918	-27.4341	-25.8168	0
0.1940	-35.576	69.5801	-29.2702	-25.8168	0
0.1947	-37.0933	70.5064	-28.6534	-29.1718	0
0.1953	-40.7667	71.4183	-28.9618	-32.8338	0
0.1960	-41.0662	68.9817	-30.7907	-31.0028	0
0.1967	-34.9571	63.4814	-28.0437	-28.5614	0
0.1973	-28.5487	54.9317	-22.8582	-26.4271	0
0.1980	-21.5413	41.2095	-18.8919	-18.7961	0
0.1987	-11.4594	24.1101	-11.8702	-9.33775	0
0.1993	-4.75146	10.6871	-3.32795	-4.45142	0
0.2000	-2.91476	-3.04939	1.24798	-0.789414	0
0.2007	-1.99641	-20.1345	6.13232	4.70359	0
0.2013	-0.7786	-36.3076	13.7637	11.4173	0
0.2020	-2.6153	-49.1322	20.1685	19.9619	0
0.2027	-3.83311	-59.5058	25.0529	26.3686	0
0.2033	0.738672	-65.918	27.7999	27.286	0
0.2040	7.76604	-70.4921	27.1902	27.286	0
0.2047	14.1745	-74.4535	27.4986	29.4203	0
0.2053	20.8825	-75.3654	29.6288	28.81	0
0.2060	26.0731	-72.9288	28.7179	26.0653	0
0.2067	26.3726	-66.83	24.7516	25.148	0
0.2073	24.8553	-56.1429	22.3059	23.0136	0
0.2080	23.6375	-41.1952	18.648	17.5206	0
0.2087	16.6101	-25.0221	10.407	12.6379	0
0.2093	5.62988	-10.9863	2.77568	8.97593	0
0.2100	-2.31584	2.75015	-1.49901	1.65192	0
0.2107	-8.10543	19.8495	-6.37618	-6.28242	0
0.2113	-14.2144	35.4099	-14.6172	-10.2514	0
0.2120	-19.0857	45.7835	-20.7208	-16.0514	0
0.2127	-23.9769	56.7699	-22.5497	-23.9858	0
0.2133	-29.1676	67.7562	-26.5232	-25.8168	0
0.2140	-30.3854	70.5064	-30.1811	-24.2891	0
0.2147	-29.7665	71.4183	-28.3521	-27.6478	0
0.2153	-31.3037	76.9044	-28.3521	-31.3098	0
0.2160	-30.6848	76.6051	-32.9281	-30.3925	0
0.2167	-27.9497	65.918	-32.0172	-29.4788	0
0.2173	-26.7319	54.6325	-24.0774	-24.8994	0
0.2180	-24.8952	42.4207	-16.7545	-16.3548	0
0.2187	-18.1873	26.2475	-10.6509	-11.7791	0
0.2193	-11.7589	10.3879	-3.62919	-9.94808	0
0.2200	-8.40489	-3.96135	0.337099	-3.23075	0
0.2207	-2.91476	-20.1345	4.30339	5.00693	0
0.2213	6.2288	-36.0084	12.5444	10.8069	0
0.2220	12.3378	-49.4314	20.1685	16.2999	0
0.2227	17.229	-60.4177	23.2239	19.9619	0
0.2233	27.2909	-67.1292	25.6625	23.624	0
0.2240	37.3728	-71.4041	29.6288	27.8963	0
0.2247	41.9446	-73.8407	30.5469	28.5066	0
0.2253	46.2169	-72.316	28.1083	27.5893	0
0.2260	47.4347	-68.3547	28.1083	30.3376	0
0.2267	38.2712	-64.0798	29.9372	30.948	0
0.2273	27.2909	-54.0055	25.6625	23.9273	0
0.2280	22.7192	-37.2196	15.901	15.9929	0
0.2287	18.4468	-21.3599	8.57808	10.8069	0
0.2293	12.9567	-9.14816	5.83109	5.92426	0
0.2300	9.60273	4.58833	0.638336	-0.789414	0
0.2307	4.41207	22.2862	-8.82194	-9.94808	0
0.2313	-3.83311	39.072	-17.6726	-15.7444	0
0.2320	-11.4594	51.8823	-21.6389	-17.5754	0
0.2327	-20.004	63.4814	-24.9955	-22.1548	0
0.2333	-26.7319	72.943	-30.4895	-27.0374	0
0.2340	-27.9497	75.3797	-31.7088	-29.4788	0
0.2347	-27.6303	76.3059	-30.7907	-31.6131	0
0.2353	-29.1676	78.1298	-33.5377	-33.1408	0
0.2360	-28.8681	75.3797	-34.4558	-31.3098	0
0.2367	-28.2492	69.8936	-28.9618	-29.1718	0
0.2373	-28.5487	63.1821	-23.4678	-26.7304	0
0.2380	-23.6774	47.3082	-18.8919	-19.4064	0
0.2387	-13.5956	27.1737	-11.2605	-10.5584	0
0.2393	-6.88762	16.1874	-5.15689	-6.28242	0
0.2400	-1.07806	6.41226	-1.1906	-2.62042	0
0.2407	11.12	-12.511	4.91303	2.87259	0
0.2413	21.8008	-31.1208	10.407	8.0586	0
0.2420	24.5558	-43.0191	15.5926	12.9413	0
0.2427	28.2093	-54.6182	23.2239	19.9619	0
0.2433	34.9172	-62.8544	27.4986	25.148	0
0.2440	40.4073	-64.3791	26.2722	28.1996	0
0.2447	43.7813	-65.6045	26.5806	30.0306	0
0.2453	45.9174	-68.6539	27.1902	29.117	0
0.2460	44.9991	-66.2173	25.0529	27.286	0
0.2467	41.3257	-57.9811	23.8336	27.5893	0
0.2473	33.1005	-49.4314	21.395	25.148	0
0.2480	19.6646	-38.1458	15.901	17.824	0
0.2487	8.98385	-20.7472	10.7083	11.7206	0
0.2493	4.71153	-4.26059	4.60462	7.75526	0
0.2500	0.43921	8.86317	-2.10866	1.04159	0
0.2507	-5.35038	24.7228	-4.24601	-4.75841	0
0.2513	-9.6227	42.7341	-8.82194	-9.64109	0
0.2520	-12.9966	54.9317	-18.8919	-17.5754	0
0.2527	-15.7317	62.2559	-22.8582	-23.9858	0
0.2533	-18.7862	68.9817	-21.0292	-25.5098	0
0.2540	-22.7591	73.5557	-24.9955	-29.4788	0
0.2547	-24.8952	73.855	-30.4895	-34.0545	0
0.2553	-28.5487	71.4183	-31.0991	-31.9201	0
0.2560	-39.5489	69.5801	-28.6534	-29.4788	0
0.2567	-46.5563	66.8442	-24.0774	-30.0891	0
0.2573	-40.4473	57.3826	-19.1931	-27.6478	0
0.2580	-32.2221	39.984	-14.3159	-21.2374	0
0.2587	-26.7319	23.8109	-7.29424	-13.3031	0
0.2593	-16.9495	12.5253	-0.580957	-4.45142	0
0.2600	-7.18708	-3.04939	2.16604	1.34493	0
0.2607	-1.99641	-21.9727	8.57808	4.09326	0
0.2613	6.2288	-34.7829	17.4215	9.27927	0
0.2620	16.3107	-43.3326	23.2239	18.7413	0
0.2627	20.583	-54.319	29.3276	26.3686	0
0.2633	23.6375	-62.2559	33.2939	28.1996	0
0.2640	27.9098	-65.918	30.5469	28.5066	0
0.2647	28.2093	-68.3547	29.9372	30.948	0
0.2653	27.2909	-68.0412	33.6023	31.8616	0
0.2660	30.3454	-64.6926	32.0746	29.117	0
0.2667	31.8627	-58.893	26.2722	27.8963	0
0.2673	30.046	-49.1322	21.395	25.455	0
0.2680	28.2093	-35.6949	14.6817	17.2136	0
0.2687	26.0731	-21.0465	7.05038	8.66894	0
0.2693	23.6375	-5.18681	1.24798	4.70359	0
0.2700	22.4197	10.9863	-5.15689	-1.09641	0
0.2707	18.1474	24.7228	-11.2605	-9.94808	0
0.2713	12.0384	37.5473	-14.3159	-15.4411	0
0.2720	7.76604	50.3576	-20.1112	-17.5754	0
0.2727	2.57537	61.3439	-27.7425	-22.7651	0
0.2733	-2.91476	69.2809	-31.7088	-27.6478	0
0.2740	-3.83311	74.4677	-30.4895	-26.7304	0
0.2747	-3.21422	77.2178	-27.1328	-25.8168	0
0.2753	-4.452	78.4433	-28.3521	-30.0891	0
0.2760	-6.58815	75.0804	-34.4558	-32.8338	0
0.2767	-11.1599	65.918	-32.6268	-30.3925	0
0.2773	-18.1873	54.3332	-23.4678	-24.8994	0
0.2780	-21.2218	39.6848	-19.1931	-18.4928	0
0.2787	-16.9495	22.2862	-17.9738	-12.0824	0
0.2793	-10.541	7.93695	-11.5689	-7.50309	0
0.2800	-3.53365	-4.87332	-3.32795	-1.70674	0
0.2807	8.0655	-21.9727	3.69374	4.09326	0
0.2813	21.1819	-38.4451	9.18773	8.66894	0
0.2820	28.8282	-50.6568	15.2914	16.2999	0
0.2827	30.9643	-62.2559	21.6962	24.5376	0
0.2833	31.2638	-69.2667	23.2239	26.979	0
0.2840	30.9643	-69.5801	22.0046	28.5066	0
0.2847	30.046	-70.4921	25.0529	31.5583	0
0.2853	29.1276	-72.0168	27.4986	31.2513	0
0.2860	28.2093	-67.742	24.7516	29.117	0
0.2867	26.9915	-60.717	23.2239	27.286	0
0.2873	24.8553	-51.5688	19.8673	22.4033	0
0.2880	19.9641	-36.3076	10.407	16.6033	0
0.2887	16.0112	-21.3599	3.69374	12.6379	0
0.2893	14.474	-10.9863	0.337099	5.92426	0
0.2900	11.7389	2.75015	-6.98583	-1.70674	0
0.2907	6.2288	20.1487	-13.3979	-6.58942	0
0.2913	1.0581	33.8852	-15.8365	-13.9134	0
0.2920	-5.35038	47.009	-20.1112	-20.9341	0
0.2927	-14.5139	58.9073	-27.1328	-23.9858	0
0.2933	-21.8407	63.7949	-29.8798	-25.8168	0
0.2940	-27.6303	65.0061	-29.5714	-28.5614	0
0.2947	-35.8755	67.7562	-29.5714	-29.7821	0
0.2953	-42.9029	66.8442	-29.8798	-29.4788	0
0.2960	-45.039	61.3439	-28.6534	-27.9511	0
0.2967	-42.9029	57.0691	-25.2967	-24.8994	0
0.2973	-38.6305	49.4456	-20.1112	-22.1548	0
0.2980	-34.9571	33.8852	-12.7882	-17.5754	0
0.2987	-31.9026	16.1874	-3.62919	-10.5584	0
0.2993	-25.8136	3.36287	0.638336	-4.45142	0
0.3000	-18.4868	-9.76088	1.24798	1.04159	0
0.3007	-13.5956	-27.4587	7.66003	7.44827	0
0.3013	-7.18708	-43.9454	17.7299	13.5516	0
0.3020	3.19426	-55.8437	23.5252	21.486	0
0.3027	13.8751	-66.5165	25.9709	29.117	0
0.3033	22.7192	-76.2916	29.0192	30.0306	0
0.3040	29.1276	-80.253	32.0746	28.81	0
0.3047	33.3999	-79.6403	33.2939	31.2513	0
0.3053	37.3728	-78.4291	33.2939	32.779	0
0.3060	37.0534	-75.3654	30.8553	30.948	0
0.3067	28.8282	-70.1786	27.7999	29.117	0
0.3073	17.229	-62.2559	24.142	25.455	0
0.3080	8.36496	-47.9067	19.2577	19.0446	0
0.3087	0.738672	-29.5961	13.154	12.6379	0
0.3093	-8.10543	-14.9477	7.66003	6.5346	0
0.3100	-13.2961	-2.7359	2.77568	0.431254	0
0.3107	-16.6501	13.7365	-4.85565	-3.84109	0
0.3113	-22.7591	32.6598	-13.3979	-9.33775	0
0.3120	-26.4125	45.7835	-19.5015	-16.0514	0
0.3127	-25.8136	53.407	-24.3859	-21.8478	0
0.3133	-29.467	60.432	-27.1328	-25.5098	0
0.3140	-34.9571	65.0061	-28.3521	-27.6478	0
0.3147	-35.2766	66.5308	-31.4004	-28.8684	0
0.3153	-35.576	66.8442	-34.4558	-31.3098	0
0.3160	-38.93	63.1821	-31.7088	-32.2235	0
0.3167	-37.4127	55.8579	-27.1328	-28.8684	0
0.3173	-32.5215	47.6075	-24.3859	-23.6788	0
0.3180	-29.7665	35.0964	-19.1931	-16.9651	0
0.3187	-26.7319	18.3106	-10.9593	-10.2514	0
0.3193	-22.7591	2.75015	-4.85565	-5.67209	0
0.3200	-22.1402	-11.2856	-1.49901	-1.39975	0
0.3207	-21.2218	-26.2333	3.99498	5.31393	0
0.3213	-13.915	-39.6705	12.236	10.8069	0
0.3220	-2.6153	-53.3927	18.9492	16.6033	0
0.3227	6.84769	-65.918	25.3613	24.5376	0
0.3233	11.4195	-69.8794	30.5469	27.5893	0
0.3240	14.7734	-70.1786	29.6288	25.455	0
0.3247	19.3652	-73.2422	27.7999	26.3686	0
0.3253	21.8008	-76.2916	29.9372	30.0306	0
0.3260	21.8008	-74.1542	28.7179	30.3376	0
0.3267	22.7192	-67.1292	23.2239	27.8963	0
0.3273	23.937	-56.7556	20.7782	23.317	0
0.3280	22.4197	-41.8079	15.901	16.9103	0
0.3287	18.4468	-24.7086	8.26967	11.1103	0
0.3293	12.6373	-9.76088	3.99498	5.31393	0
0.3300	5.33042	1.83818	-0.889366	-0.789414	0
0.3307	-2.91476	17.3986	-8.82194	-4.75841	0
0.3313	-11.4594	35.4099	-15.2268	-9.33775	0
0.3320	-19.7046	47.6075	-21.3304	-15.1341	0
0.3327	-23.9769	56.7699	-27.4341	-20.9341	0
0.3333	-25.8136	65.6188	-29.5714	-27.6478	0
0.3340	-27.6303	66.8442	-29.5714	-31.6131	0
0.3347	-27.6303	65.918	-30.7907	-30.6994	0
0.3353	-27.0314	69.8936	-31.7088	-31.0028	0
0.3360	-27.6303	68.6682	-32.0172	-33.1408	0
0.3367	-27.6303	57.0691	-29.8798	-30.0891	0
0.3373	-26.113	44.2588	-22.8582	-22.4581	0
0.3380	-22.1402	29.9096	-13.7063	-16.6618	0
0.3387	-15.7317	13.7365	-6.07495	-11.4721	0
0.3393	-6.58815	1.53894	-2.10866	-5.36875	0
0.3400	4.09264	-11.5848	0.337099	0.12426	0
0.3407	15.6918	-28.3707	5.83109	5.92426	0
0.3413	22.7192	-42.1072	11.6263	12.3309	0
0.3420	22.7192	-54.6182	15.5926	18.1309	0
0.3427	22.7192	-67.742	22.3059	23.317	0
0.3433	28.2093	-73.8407	25.9709	27.286	0
0.3440	32.1821	-74.1542	24.4432	30.641	0
0.3447	32.4816	-74.7669	26.8818	31.8616	0
0.3453	33.9989	-74.1542	29.0192	29.4203	0
0.3460	35.8356	-71.4041	25.9709	27.286	0
0.3467	32.7811	-65.918	23.8336	27.286	0
0.3473	26.3726	-52.4808	21.6962	23.624	0
0.3480	22.1003	-36.0084	13.154	15.6896	0
0.3487	19.9641	-23.4974	5.52268	10.8069	0
0.3493	18.1474	-9.14816	1.24798	8.0586	0
0.3500	16.6101	10.0744	-4.85565	0.12426	0
0.3507	12.0384	26.561	-10.0412	-9.94808	0
0.3513	3.49372	37.5473	-12.4798	-14.8308	0
0.3520	-8.10543	47.921	-18.2822	-17.5754	0
0.3527	-20.6229	60.432	-27.1328	-22.4581	0
0.3533	-31.0043	69.2809	-31.4004	-27.9511	0
0.3540	-39.5489	71.1191	-31.0991	-31.3098	0
0.3547	-46.2568	71.1191	-31.7088	-31.9201	0
0.3553	-45.9574	72.031	-32.9281	-31.0028	0
0.3560	-38.3111	68.6682	-31.0991	-29.1718	0
0.3567	-31.0043	61.3439	-28.0437	-26.7304	0
0.3573	-23.9769	53.407	-24.6871	-23.0684	0
0.3580	-12.9966	38.1601	-17.6726	-18.4928	0
0.3587	-1.07806	18.9233	-9.73282	-12.9998	0
0.3593	5.62988	7.32423	-6.07495	-6.58942	0
0.3600	8.36496	-3.04939	-2.10866	-1.09641	0
0.3607	8.68439	-21.0465	5.21427	3.78626	0
0.3613	8.68439	-37.8323	11.9347	9.88961	0
0.3620	11.7389	-48.5194	18.648	16.9103	0
0.3627	19.6646	-59.5058	25.0529	21.793	0
0.3633	28.8282	-67.1292	26.8818	22.0963	0
0.3640	30.9643	-68.6539	27.4986	21.793	0
0.3647	26.692	-70.4921	29.3276	24.2343	0
0.3653	22.7192	-72.316	26.8818	26.0653	0
0.3660	20.2835	-66.5165	23.5252	25.148	0
0.3667	19.0458	-57.3683	24.142	24.5376	0
0.3673	17.5285	-48.5194	21.395	20.8756	0
0.3680	9.60273	-34.7829	11.9347	13.8586	0
0.3687	-1.07806	-16.4724	5.83109	8.0586	0
0.3693	-3.83311	0.313488	3.08409	1.65192	0
0.3700	-1.99641	14.05	-2.71831	-4.75841	0
0.3707	-5.05092	29.2969	-9.73282	-6.58942	0
0.3713	-10.541	45.1708	-15.2268	-11.7791	0
0.3720	-11.1599	59.2065	-23.4678	-22.1548	0
0.3727	-10.2416	68.6682	-29.5714	-25.8168	0
0.3733	-16.6501	72.943	-30.1811	-23.9858	0
0.3740	-26.7319	73.855	-31.4004	-28.8684	0
0.3747	-31.3037	73.855	-34.4558	-33.4441	0
0.3753	-31.3037	73.2422	-34.4558	-31.3098	0
0.3760	-31.6032	69.5801	-32.3184	-31.3098	0
0.3767	-29.467	63.4814	-29.5714	-30.3925	0
0.3773	-25.4942	54.3332	-23.4678	-23.3754	0
0.3780	-21.8407	40.2832	-16.4533	-17.8824	0
0.3787	-15.7317	24.1101	-12.7882	-14.2204	0
0.3793	-10.8605	9.77513	-7.60265	-6.58942	0
0.3800	-9.32324	-6.39801	2.47445	1.34493	0
0.3807	-4.75146	-22.8846	10.0986	4.3966	0
0.3813	4.71153	-35.0822	10.7083	9.27927	0
0.3820	13.2562	-47.6075	14.3733	18.4343	0
0.3827	21.8008	-60.4177	23.8336	25.455	0
0.3833	29.1276	-66.2173	29.6288	26.6756	0
0.3840	33.9989	-67.4427	29.3276	25.455	0
0.3847	40.1079	-70.1786	28.7179	26.979	0
0.3853	44.6797	-70.4921	29.6288	30.948	0
0.3860	41.0262	-66.5165	29.0192	29.7273	0
0.3867	36.4545	-61.3297	26.2722	23.624	0
0.3873	31.8627	-51.2696	21.395	19.9619	0
0.3880	17.5285	-33.5575	14.0649	17.2136	0
0.3887	-2.6153	-16.4724	7.35162	9.88961	0
0.3893	-17.5684	-2.7359	3.08409	3.17593	0
0.3900	-26.7319	11.9126	-2.4099	0.12426	0
0.3907	-31.3037	28.6984	-8.51353	-5.67209	0
0.3913	-31.9026	42.1214	-11.5689	-13.9134	0
0.3920	-32.821	53.1078	-15.2268	-18.1858	0
0.3927	-36.4944	64.0941	-20.7208	-20.3238	0
0.3933	-38.93	72.3303	-22.8582	-23.3754	0
0.3940	-36.4944	75.3797	-22.8582	-24.8994	0
0.3947	-33.4399	76.6051	-24.9955	-26.1201	0
0.3953	-35.576	76.9044	-25.9136	-30.0891	0
0.3960	-38.6305	73.2422	-24.9955	-30.3925	0
0.3967	-36.7938	65.918	-23.4678	-25.2064	0
0.3973	-32.2221	54.3332	-17.6726	-21.2374	0
0.3980	-29.467	37.5473	-10.0412	-17.2721	0
0.3987	-25.1947	19.8495	-5.4653	-10.2514	0
0.3993	-16.9495	6.72575	1.24798	-4.75841	0
0.4000	-9.02378	-7.62346	9.48897	0.431254	0
0.4007	-2.31584	-25.3213	14.3733	8.0586	0
0.4013	4.71153	-38.7443	19.5589	13.5516	0
0.4020	10.8205	-50.3434	27.7999	17.2136	0
0.4027	12.9567	-62.2559	32.3758	24.2343	0
0.4033	14.474	-66.83	31.4649	29.117	0
0.4040	17.229	-67.1292	33.2939	27.5893	0
0.4047	20.583	-71.1048	36.9589	28.5066	0
0.4053	23.0186	-70.4921	36.0409	31.8616	0
0.4060	24.8553	-64.0798	33.2939	29.117	0
0.4067	25.4542	-59.1923	34.5132	26.3686	0
0.4073	25.4542	-49.7306	33.6023	28.1996	0
0.4080	24.8553	-32.0328	24.142	22.7066	0
0.4087	20.8825	-18.6098	14.6817	11.4173	0
0.4093	12.9567	-9.4474	9.48897	5.31393	0
0.4100	5.62988	6.41226	3.08409	0.431254	0
0.4107	-0.179677	23.5116	-4.24601	-8.72376	0
0.4113	-6.58815	35.7092	-8.51353	-13.9134	0
0.4120	-12.3777	45.7835	-13.0895	-15.7444	0
0.4127	-18.4868	56.7699	-18.8919	-22.4581	0
0.4133	-24.5958	64.3933	-23.1666	-27.9511	0
0.4140	-27.6303	67.7562	-25.2967	-27.6478	0
0.4147	-30.0859	67.457	-26.5232	-28.2581	0
0.4153	-31.0043	65.918	-26.8244	-30.3925	0
0.4160	-27.9497	63.1821	-24.0774	-28.5614	0
0.4167	-26.4125	57.0691	-19.8099	-25.5098	0
0.4173	-29.1676	47.009	-17.9738	-23.9858	0
0.4180	-24.5958	32.047	-14.6172	-20.0168	0
0.4187	-12.0783	15.5747	-6.98583	-14.5238	0
0.4193	-6.58815	3.9756	-1.1906	-9.33775	0
0.4200	-6.58815	-8.53543	0.946745	-2.62042	0
0.4207	2.57537	-27.758	8.57808	3.78626	0
0.4213	12.9567	-46.382	18.3396	9.58627	0
0.4220	17.229	-58.5938	22.0046	16.2999	0
0.4227	19.9641	-67.742	24.7516	20.5723	0
0.4233	21.8008	-73.2422	29.6288	22.4033	0
0.4240	19.3652	-73.5415	29.6288	25.455	0
0.4247	16.3107	-74.1542	25.9709	29.117	0
0.4253	14.474	-75.0662	25.0529	29.117	0
0.4260	12.6373	-71.1048	24.7516	26.3686	0
0.4267	12.3378	-63.7806	23.2239	22.7066	0
0.4273	12.0384	-54.319	21.395	21.486	0
0.4280	9.9022	-39.6705	17.7299	18.1309	0
0.4287	10.2017	-21.3599	9.48897	9.88961	0
0.4293	13.5556	-6.09877	1.24798	5.00693	0
0.4300	12.6373	7.32423	-3.62919	3.48293	0
0.4307	8.0655	22.8989	-7.60265	-7.19975	0
0.4313	2.87483	39.984	-13.0895	-20.3238	0
0.4320	-4.452	54.0197	-19.1931	-23.0684	0
0.4327	-15.7317	61.0447	-26.2148	-24.2891	0
0.4333	-26.4125	62.5694	-30.7907	-28.2581	0
0.4340	-33.1404	65.0061	-30.4895	-28.5614	0
0.4347	-37.4127	68.9817	-28.0437	-27.6478	0
0.4353	-40.4473	68.6682	-28.0437	-30.3925	0
0.4360	-40.4473	63.7949	-27.4341	-30.0891	0
0.4367	-39.5489	57.0691	-23.4678	-25.2064	0
0.4373	-36.175	46.6955	-18.2822	-19.4064	0
0.4380	-29.467	32.047	-13.3979	-13.9134	0
0.4387	-22.7591	16.1874	-8.21229	-8.11342	0
0.4393	-14.8134	2.75015	-2.10866	-2.92741	0
0.4400	-3.21422	-10.6728	3.99498	4.09326	0
0.4407	5.62988	-27.4587	10.0986	11.1103	0
0.4413	10.8205	-41.8079	16.2022	15.0793	0
0.4420	19.6646	-53.0935	22.9155	19.0446	0
0.4427	29.4271	-64.6926	29.3276	25.7583	0
0.4433	31.8627	-69.8794	30.8553	29.4203	0
0.4440	30.3454	-67.1292	27.7999	30.0306	0
0.4447	31.8627	-69.5801	28.4095	31.2513	0
0.4453	35.5361	-76.5909	30.8553	30.948	0
0.4460	37.6723	-71.4041	26.8818	28.5066	0
0.4467	38.2712	-60.1185	19.8673	27.8963	0
0.4473	39.1895	-53.3927	15.901	24.5376	0
0.4480	39.1895	-40.8817	12.236	16.2999	0
0.4487	34.6178	-20.1345	6.74197	10.4999	0
0.4493	30.6449	-3.34862	1.55639	5.00693	0
0.4500	30.3454	11.2998	-6.98583	-3.53775	0
0.4507	27.5904	27.473	-16.1449	-8.42042	0
0.4513	19.9641	38.4593	-19.1931	-12.0824	0
0.4520	11.4195	48.5337	-20.7208	-19.7134	0
0.4527	3.19426	61.0447	-27.1328	-26.4271	0
0.4533	-4.75146	66.8442	-32.9281	-27.6478	0
0.4540	-11.1599	66.8442	-33.8461	-28.5614	0
0.4547	-16.9495	69.8936	-33.5377	-29.1718	0
0.4553	-22.1402	72.3303	-34.4558	-28.8684	0
0.4560	-22.7591	67.457	-35.3738	-29.4788	0
0.4567	-20.9224	58.9073	-32.6268	-27.6478	0
0.4573	-22.1402	48.2202	-24.9955	-21.2374	0
0.4580	-26.7319	33.8852	-16.7545	-13.9134	0
0.4587	-27.6303	18.9233	-11.5689	-6.89276	0
0.4593	-24.2764	4.88757	-8.21229	-1.39975	0
0.4600	-20.004	-9.14816	-2.71831	1.95526	0
0.4607	-14.8134	-23.4974	6.13232	5.61727	0
0.4613	-6.58815	-37.5331	13.4553	12.3309	0
0.4620	3.49372	-50.3434	16.5107	19.3516	0
0.4627	12.6373	-60.4177	18.648	23.624	0
0.4633	19.0458	-65.3053	23.2239	24.5376	0
0.4640	22.7192	-69.8794	26.8818	25.455	0
0.4647	26.692	-73.2422	27.7999	26.3686	0
0.4653	30.9643	-69.5801	27.7999	27.5893	0
0.4660	32.7811	-61.9424	29.3276	29.4203	0
0.4667	35.5361	-56.7556	27.7999	28.5066	0
0.4673	39.1895	-46.9947	19.5589	22.7066	0
0.4680	36.4545	-29.8954	10.407	15.3826	0
0.4687	29.1276	-16.4724	3.99498	9.27927	0
0.4693	24.2364	-6.39801	-2.4099	4.3966	0
0.4700	18.1474	10.9863	-8.21229	-1.39975	0
0.4707	10.5011	29.2969	-11.5689	-9.33775	0
0.4713	5.33042	41.2095	-15.5352	-16.6618	0
0.4720	0.738672	52.1958	-23.4678	-21.2374	0
0.4727	-6.26873	63.7949	-28.3521	-25.5098	0
0.4733	-12.9966	68.9817	-28.0437	-29.1718	0
0.4740	-20.004	71.4183	-28.3521	-28.8684	0
0.4747	-23.6774	74.4677	-31.4004	-28.2581	0
0.4753	-21.2218	73.855	-31.7088	-28.8684	0
0.4760	-20.004	67.457	-28.9618	-28.5614	0
0.4767	-21.5413	60.432	-26.8244	-28.5614	0
0.4773	-17.8679	50.9703	-24.0774	-26.7304	0
0.4780	-10.2416	33.5717	-16.1449	-18.1858	0
0.4787	-5.35038	14.9619	-9.43159	-7.50309	0
0.4793	1.65702	2.75015	-7.60265	-2.92741	0
0.4800	10.8205	-8.53543	-1.80025	-0.17908	0
0.4807	16.6101	-25.6348	9.18773	5.61727	0
0.4813	20.8825	-42.1072	15.901	13.8586	0
0.4820	26.3726	-52.7943	18.648	19.9619	0
0.4827	30.9643	-60.1185	22.6143	22.4033	0
0.4833	34.6178	-64.3791	25.6625	23.317	0
0.4840	38.8901	-66.83	25.3613	25.7583	0
0.4847	41.3257	-68.6539	27.1902	27.8963	0
0.4853	39.509	-68.3547	30.5469	27.286	0
0.4860	36.4545	-64.9918	28.7179	25.7583	0
0.4867	35.8356	-58.5938	20.7782	22.7066	0
0.4873	33.6994	-45.7693	14.6817	17.2136	0
0.4880	30.3454	-30.2089	12.236	12.3309	0
0.4887	32.4816	-15.8597	6.74197	6.83794	0
0.4893	37.0534	-0.911966	-3.01954	0.734594	0
0.4900	36.4545	16.7859	-8.82194	-2.92741	0
0.4907	33.9989	32.047	-9.73282	-8.42042	0
0.4913	28.8282	45.7835	-16.7545	-17.5754	0
0.4920	11.7389	58.5938	-27.1328	-24.5961	0
0.4927	-11.1599	65.0061	-31.0991	-27.0374	0
0.4933	-30.3854	67.457	-31.7088	-29.7821	0
0.4940	-51.4475	72.943	-32.9281	-30.6994	0
0.4947	-67.319	76.3059	-32.6268	-29.7821	0
0.4953	-64.8634	72.6438	-32.6268	-31.0028	0
0.4960	-53.2642	66.5308	-33.5377	-31.3098	0
0.4967	-47.7741	59.52	-29.8798	-28.5614	0
0.4973	-43.8212	47.6075	-22.8582	-24.8994	0
0.4980	-37.7122	32.959	-16.1449	-16.6618	0
0.4987	-32.2221	18.3106	-10.3496	-7.50309	0
0.4993	-22.7591	3.06364	-6.68459	-3.23075	0
0.5000	-9.02378	-12.8103	-0.889366	1.65192	0
0.5007	1.65702	-27.758	8.57808	10.1966	0
0.5013	8.68439	-41.1952	14.3733	14.7723	0
0.5020	16.3107	-55.8437	17.1203	17.2136	0
0.5027	20.8825	-66.5165	23.5252	24.2343	0
0.5033	19.0458	-68.6539	26.2722	28.1996	0
0.5040	19.0458	-67.742	24.142	27.286	0
0.5047	23.0186	-70.7913	25.9709	28.1996	0
0.5053	23.6375	-73.2422	26.8818	27.5893	0
0.5060	21.1819	-70.4921	22.3059	25.148	0
0.5067	21.1819	-63.1679	21.0866	24.8446	0
0.5073	20.583	-51.5688	19.2577	22.0963	0
0.5080	14.7734	-35.6949	10.407	12.9413	0
0.5087	8.98385	-17.9971	3.69374	6.83794	0
0.5093	5.33042	-3.34862	-0.889366	5.61727	0
0.5100	-1.07806	9.16241	-8.82194	-0.17908	0
0.5107	-10.541	23.8109	-13.7063	-9.64109	0
0.5113	-16.6501	39.3713	-16.1449	-16.6618	0
0.5120	-20.004	50.3576	-21.9401	-20.9341	0
0.5127	-25.4942	60.432	-27.4341	-23.0684	0
0.5133	-28.2492	67.7562	-29.2702	-23.6788	0
0.5140	-26.113	69.8936	-29.8798	-25.2064	0
0.5147	-23.0585	70.5064	-28.6534	-27.6478	0
0.5153	-20.9224	70.5064	-28.0437	-29.4788	0
0.5160	-19.0857	65.6188	-30.4895	-29.4788	0
0.5167	-16.6501	57.6818	-27.4341	-26.4271	0
0.5173	-11.1599	47.009	-18.8919	-21.5444	0
0.5180	-2.91476	28.3849	-13.7063	-14.5238	0
0.5187	-0.7786	10.0744	-11.5689	-7.19975	0
0.5193	-5.66981	-0.598478	-4.54724	-2.01008	0
0.5200	-7.48654	-13.7222	3.99498	2.5656	0
0.5207	-3.53365	-30.5081	11.9347	9.88961	0
0.5213	-0.7786	-43.0191	18.3396	15.9929	0
0.5220	0.738672	-54.319	22.3059	19.655	0
0.5227	4.41207	-65.918	26.2722	25.455	0
0.5233	8.98385	-69.5801	30.5469	30.0306	0
0.5240	12.6373	-69.5801	32.6842	30.3376	0
0.5247	16.6101	-70.7913	33.9035	30.0306	0
0.5253	18.7463	-69.2667	34.2119	29.7273	0
0.5260	19.9641	-64.9918	33.6023	29.117	0
0.5267	22.7192	-58.5938	31.1565	28.5066	0
0.5273	22.7192	-46.6812	23.5252	24.8446	0
0.5280	15.6918	-31.4201	13.154	17.824	0
0.5287	7.46658	-19.8353	6.13232	12.0276	0
0.5293	1.65702	-7.9227	1.85763	7.14493	0
0.5300	-5.05092	9.16241	-4.85565	-1.09641	0
0.5307	-12.9966	25.9483	-11.2605	-8.72376	0
0.5313	-17.2689	38.1601	-17.0629	-12.0824	0
0.5320	-20.6229	50.3576	-22.8582	-16.6618	0
0.5327	-27.6303	61.3439	-24.9955	-22.1548	0
0.5333	-34.3582	67.1435	-25.9136	-23.6788	0
0.5340	-41.0662	69.5801	-30.4895	-25.8168	0
0.5347	-46.8558	70.5064	-32.9281	-30.0891	0
0.5353	-46.2568	66.8442	-29.8798	-29.4788	0
0.5360	-38.3111	61.6574	-26.2148	-25.5098	0
0.5367	-33.1404	57.6818	-23.7762	-23.9858	0
0.5373	-30.3854	47.009	-20.4196	-20.3238	0
0.5380	-20.6229	27.473	-12.4798	-12.9998	0
0.5387	-5.96927	12.8245	-1.80025	-3.84109	0
0.5393	2.57537	5.50029	2.47445	3.48293	0
0.5400	5.33042	-8.23619	2.47445	6.2276	0
0.5407	11.12	-30.2089	8.87932	8.0586	0
0.5413	17.5285	-45.7693	17.1203	15.3826	0
0.5420	21.8008	-53.0935	20.4769	22.7066	0
0.5427	27.9098	-62.2559	25.9709	24.8446	0
0.5433	33.3999	-70.7913	30.8553	26.979	0
0.5440	33.1005	-70.1786	29.6288	30.0306	0
0.5447	33.9989	-68.6539	31.1565	31.5583	0
0.5453	38.2712	-70.4921	34.2119	31.5583	0
0.5460	39.1895	-65.6045	29.6288	30.0306	0
0.5467	36.4545	-55.2309	22.6143	26.6756	0
0.5473	35.2366	-46.382	19.5589	23.317	0
0.5480	31.8627	-33.2583	15.901	18.1309	0
0.5487	26.9915	-15.8597	11.0167	12.6379	0
0.5493	22.7192	-1.82393	6.13232	8.3656	0
0.5500	18.1474	14.05	0.337099	2.26226	0
0.5507	10.8205	33.8852	-4.85565	-7.50309	0
0.5513	-0.7786	47.6075	-11.5689	-14.8308	0
0.5520	-11.4594	55.2452	-21.6389	-18.7961	0
0.5527	-16.0511	63.4814	-28.3521	-23.0684	0
0.5533	-20.9224	68.9817	-28.0437	-24.8994	0
0.5540	-30.0859	70.1929	-28.0437	-26.1201	0
0.5547	-34.0388	70.5064	-29.5714	-28.5614	0
0.5553	-31.6032	68.3689	-29.2702	-29.7821	0
0.5560	-32.5215	61.6574	-27.4341	-27.6478	0
0.5567	-32.2221	55.2452	-23.4678	-24.5961	0
0.5573	-26.4125	47.3082	-17.6726	-20.3238	0
0.5580	-23.0585	32.047	-12.7882	-13.9134	0
0.5587	-23.358	14.9619	-7.90388	-9.03075	0
0.5593	-19.4051	1.83818	-1.49901	-5.97908	0
0.5600	-11.1599	-10.9863	7.66003	1.65192	0
0.5607	-2.91476	-24.7086	14.983	12.6379	0
0.5613	5.92934	-38.4451	17.7299	17.824	0
0.5620	12.6373	-51.2696	22.0046	20.8756	0
0.5627	15.3923	-60.717	29.0192	27.5893	0
0.5633	18.4468	-63.1679	31.4649	31.8616	0
0.5640	24.5558	-64.9918	27.4986	30.0306	0
0.5647	29.7266	-70.1786	26.5806	29.4203	0
0.5653	31.5632	-71.4041	29.6288	30.3376	0
0.5660	31.8627	-64.9918	29.6288	29.4203	0
0.5667	31.2638	-56.4564	25.0529	27.286	0
0.5673	26.3726	-45.7693	17.7299	21.793	0
0.5680	17.5285	-30.2089	9.79737	14.1619	0
0.5687	8.98385	-12.8103	3.99498	8.0586	0
0.5693	2.27591	3.66211	-1.1906	3.78626	0
0.5700	-0.179677	17.0994	-6.07495	-1.09641	0
0.5707	2.27591	27.1737	-9.73282	-9.03075	0
0.5713	5.01099	39.6848	-17.0629	-18.4928	0
0.5720	5.33042	56.1571	-26.2148	-23.6788	0
0.5727	8.0655	68.3689	-28.9618	-23.9858	0
0.5733	12.6373	70.5064	-29.2702	-26.7304	0
0.5740	10.2017	70.1929	-32.0172	-30.0891	0
0.5747	-1.07806	72.3303	-30.1811	-28.5614	0
0.5753	-13.915	73.855	-27.4341	-27.6478	0
0.5760	-26.4125	69.8936	-32.0172	-28.5614	0
0.5767	-42.284	59.52	-31.0991	-26.7304	0
0.5773	-56.0193	44.8716	-19.8099	-23.0684	0
0.5780	-56.9376	29.2969	-12.4798	-17.5754	0
0.5787	-51.1281	16.1874	-9.43159	-10.2514	0
0.5793	-43.8212	4.27484	-3.32795	-3.84109	0
0.5800	-31.6032	-10.0601	2.77568	0.12426	0
0.5807	-17.8679	-26.846	9.48897	5.31393	0
0.5813	-8.40489	-41.1952	18.648	11.7206	0
0.5820	1.95648	-53.3927	24.7516	18.4343	0
0.5827	14.474	-63.4671	26.5806	23.317	0
0.5833	23.0186	-68.0412	29.0192	24.2343	0
0.5840	28.2093	-70.4921	31.1565	26.3686	0
0.5847	34.6178	-72.6295	30.5469	30.3376	0
0.5853	40.1079	-69.5801	29.6288	27.5893	0
0.5860	41.3257	-63.4671	30.2456	23.624	0
0.5867	38.2712	-57.6676	27.4986	24.5376	0
0.5873	30.9643	-43.0191	19.2577	20.2653	0
0.5880	21.8008	-22.8846	9.79737	8.0586	0
0.5887	15.3923	-11.5848	5.21427	3.17593	0
0.5893	12.3378	-2.7359	2.77568	2.5656	0
0.5900	7.14715	13.7365	-2.71831	-4.14808	0
0.5907	0.43921	30.5224	-10.3496	-12.9998	0
0.5913	-3.83311	41.8222	-16.7545	-17.8824	0
0.5920	-6.88762	52.8085	-20.7208	-22.1548	0
0.5927	-12.0783	61.6574	-23.7762	-27.0374	0
0.5933	-15.7317	65.3195	-26.8244	-31.3098	0
0.5940	-18.1873	68.6682	-27.4341	-34.0545	0
0.5947	-24.8952	70.8056	-26.2148	-34.3615	0
0.5953	-32.821	69.2809	-27.4341	-32.8338	0
0.5960	-32.5215	64.0941	-27.1328	-29.4788	0
0.5967	-28.5487	55.8579	-22.5497	-26.4271	0
0.5973	-26.7319	43.3469	-17.6726	-22.7651	0
0.5980	-21.5413	27.1737	-11.2605	-15.7444	0
0.5987	-12.9966	11.9126	-2.4099	-8.72376	0
0.5993	-6.58815	1.83818	2.16604	-4.45142	0
0.6000	0.738672	-12.1975	4.91303	0.734594	0
0.6007	11.12	-32.0328	12.5444	8.0586	0
0.6013	19.9641	-44.8573	21.0866	13.5516	0
0.6020	28.8282	-55.2309	25.9709	19.0446	0
0.6027	37.3728	-70.1786	29.6288	23.9273	0
0.6033	38.8901	-75.0662	30.5469	23.624	0
0.6040	36.4545	-69.2667	30.5469	22.7066	0
0.6047	35.5361	-70.4921	33.2939	26.6756	0
0.6053	32.4816	-74.1542	32.9855	29.7273	0
0.6060	28.2093	-68.3547	26.5806	27.8963	0
0.6067	28.2093	-58.2803	24.142	23.0136	0
0.6073	27.5904	-46.0685	22.3059	16.2999	0
0.6080	23.937	-28.9834	13.154	11.1103	0
0.6087	21.8008	-14.9477	3.99498	8.0586	0
0.6093	19.9641	-5.48604	0.946745	2.5656	0
0.6100	17.8279	10.6871	-3.01954	-3.53775	0
0.6107	13.5556	32.047	-8.51353	-8.42042	0
0.6113	2.57537	48.5337	-13.3979	-13.6101	0
0.6120	-11.1599	58.5938	-21.3304	-19.1031	0
0.6127	-18.4868	63.4814	-29.2702	-23.9858	0
0.6133	-26.4125	65.3195	-28.6534	-28.5614	0
0.6140	-38.3111	65.6188	-26.5232	-31.9201	0
0.6147	-44.7196	64.3933	-29.8798	-31.3098	0
0.6153	-44.1207	62.2559	-31.0991	-29.4788	0
0.6160	-43.2023	58.9073	-28.3521	-28.5614	0
0.6167	-41.3656	51.8823	-25.2967	-26.1201	0
0.6173	-35.8755	38.7585	-19.8099	-19.7134	0
0.6180	-29.1676	22.5854	-10.6509	-10.8618	0
0.6187	-22.7591	7.63771	-4.24601	-5.06175	0
0.6193	-17.5684	-5.48604	0.0286892	-2.01008	0
0.6200	-11.4594	-19.2225	7.66003	4.09326	0
0.6207	-3.83311	-34.7829	14.983	11.4173	0
0.6213	1.95648	-47.9067	18.648	15.0793	0
0.6220	5.92934	-58.893	23.8336	20.5723	0
0.6227	10.2017	-68.6539	32.0746	29.117	0
0.6233	13.5556	-72.6295	33.2939	31.8616	0
0.6240	16.9096	-69.8794	28.1083	29.117	0
0.6247	22.4197	-69.8794	29.3276	29.117	0
0.6253	26.692	-73.2422	33.9035	30.0306	0
0.6260	27.2909	-69.5801	31.1565	27.8963	0
0.6267	28.5087	-57.9811	24.7516	23.317	0
0.6273	30.046	-43.6319	19.8673	17.5206	0
0.6280	27.2909	-28.9834	11.9347	12.9413	0
0.6287	22.1003	-14.9477	2.16604	9.27927	0
0.6293	17.229	-1.52469	-2.4099	3.48293	0
0.6300	10.5011	14.3492	-7.29424	-2.92741	0
0.6307	3.49372	30.5224	-14.3159	-7.50309	0
0.6313	-2.91476	44.8716	-18.8919	-13.9134	0
0.6320	-12.3777	57.3826	-23.4678	-21.2374	0
0.6327	-22.4596	65.918	-30.4895	-25.8168	0
0.6333	-27.6303	69.8936	-32.0172	-28.5614	0
0.6340	-28.8681	72.6438	-30.7907	-29.4788	0
0.6347	-29.467	73.5557	-32.6268	-27.6478	0
0.6353	-31.6032	71.1191	-32.9281	-27.9511	0
0.6360	-36.4944	67.7562	-30.4895	-31.0028	0
0.6367	-40.4473	60.432	-26.8244	-28.5614	0
0.6373	-40.4473	44.8716	-20.1112	-20.6271	0
0.6380	-37.7122	27.1737	-14.6172	-13.3031	0
0.6387	-33.1404	13.7365	-10.9593	-7.19975	0
0.6393	-26.4125	-0.299239	-1.1906	-2.92741	0
0.6400	-18.7862	-16.7716	9.18773	0.431254	0
0.6407	-10.2416	-30.2089	11.3179	7.14493	0
0.6413	-0.179677	-43.3326	13.154	15.9929	0
0.6420	8.68439	-58.5938	20.1685	21.793	0
0.6427	16.3107	-67.742	26.2722	24.5376	0
0.6433	23.3181	-70.4921	28.7179	26.3686	0
0.6440	25.7737	-73.8407	29.0192	28.81	0
0.6447	25.4542	-74.4535	28.7179	29.7273	0
0.6453	27.2909	-68.9674	28.7179	28.81	0
0.6460	31.5632	-64.3791	26.5806	28.81	0
0.6467	32.7811	-59.5058	22.3059	28.1996	0
0.6473	32.1821	-45.47	17.4215	22.0963	0
0.6480	31.8627	-28.9834	9.18773	12.0276	0
0.6487	30.3454	-16.4724	1.85763	5.61727	0
0.6493	25.4542	-4.57408	-0.580957	2.5656	0
0.6500	17.229	11.5991	-5.4653	-2.92741	0
0.6507	5.33042	28.6984	-15.2268	-9.94808	0
0.6513	-10.2416	41.2095	-21.9401	-15.7444	0
0.6520	-23.0585	50.0584	-24.3859	-21.2374	0
0.6527	-27.6303	60.432	-28.9618	-26.4271	0
0.6533	-27.6303	69.2809	-32.6268	-29.7821	0
0.6540	-25.4942	70.5064	-32.6268	-30.3925	0
0.6547	-25.4942	69.5801	-31.0991	-30.0891	0
0.6553	-28.5487	69.2809	-30.4895	-29.4788	0
0.6560	-31.9026	63.1821	-29.5714	-28.5614	0
0.6567	-35.576	54.0197	-26.2148	-24.2891	0
0.6573	-39.5489	44.5581	-22.5497	-18.1858	0
0.6580	-37.7122	28.3849	-17.0629	-12.0824	0
0.6587	-31.3037	11.2998	-7.90388	-5.67209	0
0.6593	-26.7319	0	-0.580957	0.734594	0
0.6600	-21.5413	-15.5604	0.638336	5.00693	0
0.6607	-14.8134	-35.0822	4.30339	9.88961	0
0.6613	-8.72431	-47.6075	13.154	16.2999	0
0.6620	0.139749	-59.805	18.9492	20.8756	0
0.6627	10.5011	-75.0662	21.0866	23.624	0
0.6633	15.3923	-79.341	24.4432	26.0653	0
0.6640	18.1474	-76.5909	25.9709	27.286	0
0.6647	23.3181	-77.8163	24.4432	28.1996	0
0.6653	26.0731	-76.9044	25.0529	28.81	0
0.6660	27.5904	-69.8794	25.9709	26.979	0
0.6667	30.046	-60.4177	20.4769	23.9273	0
0.6673	25.1548	-48.8187	12.236	19.3516	0
0.6680	15.0929	-33.2583	6.44073	13.8586	0
0.6687	9.9022	-15.5604	2.16604	8.97593	0
0.6693	3.79318	0.313488	-4.24601	2.5656	0
0.6700	-6.58815	10.9863	-8.82194	-3.84109	0
0.6707	-12.9966	25.6348	-11.5689	-7.50309	0
0.6713	-14.2144	47.6075	-18.2822	-13.9134	0
0.6720	-16.6501	61.6574	-28.0437	-20.9341	0
0.6727	-20.3235	64.7068	-32.3184	-23.6788	0
0.6733	-23.358	68.0555	-32.3184	-26.4271	0
0.6740	-27.6303	72.3303	-34.4558	-31.0028	0
0.6747	-31.3037	72.3303	-35.6751	-30.3925	0
0.6753	-31.6032	71.1191	-31.7088	-27.6478	0
0.6760	-29.1676	67.7562	-26.8244	-28.5614	0
0.6767	-26.7319	58.5938	-23.7762	-27.0374	0
0.6773	-23.9769	45.7835	-19.8099	-18.4928	0
0.6780	-18.4868	30.2231	-13.3979	-9.33775	0
0.6787	-10.2416	15.5747	-6.07495	-5.06175	0
0.6793	-1.07806	4.88757	-0.272548	-2.92741	0
0.6800	7.76604	-9.4474	5.52268	3.48293	0
0.6807	17.229	-26.5468	9.79737	12.6379	0
0.6813	29.1276	-38.7443	14.983	18.4343	0
0.6820	41.9446	-50.3434	23.8336	22.7066	0
0.6827	50.4892	-61.3297	32.0746	26.979	0
0.6833	51.0881	-63.4671	32.3758	28.81	0
0.6840	48.3531	-63.1679	27.4986	27.8963	0
0.6847	44.6797	-66.83	27.7999	28.5066	0
0.6853	35.2366	-66.5165	30.5469	30.0306	0
0.6860	19.3652	-61.3297	29.0192	29.7273	0
0.6867	9.60273	-53.7062	23.8336	25.455	0
0.6873	10.8205	-39.357	16.5107	17.5206	0
0.6880	13.5556	-21.6592	8.87932	10.8069	0
0.6887	13.2562	-9.4474	3.38533	7.44827	0
0.6893	12.0384	2.45091	-1.1906	0.734594	0
0.6900	8.98385	18.3106	-6.07495	-10.2514	0
0.6907	-0.479138	33.8852	-10.6509	-15.7444	0
0.6913	-14.2144	47.3082	-15.2268	-17.5754	0
0.6920	-26.7319	58.2946	-20.1112	-22.4581	0
0.6927	-35.8755	66.5308	-24.0774	-27.6478	0
0.6933	-39.5489	72.3303	-28.0437	-29.4788	0
0.6940	-40.4473	75.0804	-29.8798	-29.7821	0
0.6947	-42.5834	74.7812	-27.1328	-29.1718	0
0.6953	-43.8212	75.0804	-26.2148	-29.4788	0
0.6960	-40.4473	71.4183	-28.0437	-31.6131	0
0.6967	-35.8755	60.432	-24.9955	-30.3925	0
0.6973	-32.2221	43.9454	-17.9738	-24.2891	0
0.6980	-26.113	26.8602	-10.9593	-18.7961	0
0.6987	-20.3235	14.05	-4.85565	-12.6928	0
0.6993	-16.3506	3.66211	0.337099	-4.14808	0
0.7000	-9.94212	-12.8103	7.66003	1.65192	0
0.7007	-2.31584	-29.8954	14.983	6.83794	0
0.7013	2.27591	-41.1952	15.901	14.4689	0
0.7020	7.46658	-51.2696	18.9492	19.3516	0
0.7027	15.3923	-61.3297	28.1083	20.8756	0
0.7033	20.8825	-64.9918	30.5469	23.9273	0
0.7040	23.3181	-67.4427	26.8818	28.1996	0
0.7047	29.1276	-67.742	29.3276	29.117	0
0.7053	36.4545	-62.2559	31.7662	28.1996	0
0.7060	39.1895	-56.7556	28.4095	27.286	0
0.7067	37.3728	-50.3434	24.4432	25.7583	0
0.7073	33.1005	-36.0084	18.3396	19.3516	0
0.7080	27.5904	-18.3106	8.57808	11.7206	0
0.7087	23.6375	-7.62346	3.08409	7.14493	0
0.7093	21.1819	2.75015	-0.272548	1.65192	0
0.7100	14.474	19.2368	-6.07495	-6.58942	0
0.7107	3.19426	36.6211	-13.0895	-12.9998	0
0.7113	-5.96927	48.5337	-19.5015	-18.1858	0
0.7120	-13.2961	59.2065	-24.9955	-24.8994	0
0.7127	-19.7046	69.2809	-26.5232	-28.5614	0
0.7133	-22.1402	74.1685	-27.1328	-29.1718	0
0.7140	-23.6774	73.855	-29.8798	-29.7821	0
0.7147	-26.7319	72.6438	-32.0172	-31.3098	0
0.7153	-27.0314	72.3303	-31.4004	-32.2235	0
0.7160	-25.8136	68.6682	-28.0437	-31.3098	0
0.7167	-24.8952	60.432	-23.4678	-27.6478	0
0.7173	-20.3235	47.6075	-17.0629	-22.1548	0
0.7180	-11.1599	29.2969	-9.43159	-13.9134	0
0.7187	-1.39749	11.5991	-1.49901	-7.81008	0
0.7193	7.14715	0.612727	1.24798	-4.45142	0
0.7200	14.7734	-9.76088	3.08409	1.95526	0
0.7207	20.8825	-27.4587	8.57808	10.1966	0
0.7213	24.2364	-46.382	16.2022	15.0793	0
0.7220	27.2909	-58.5938	24.4432	19.0446	0
0.7227	33.1005	-64.6926	31.1565	23.624	0
0.7233	39.1895	-69.2667	31.1565	25.455	0
0.7240	40.7268	-72.316	29.9372	26.6756	0
0.7247	38.8901	-72.0168	32.3758	29.4203	0
0.7253	36.7539	-68.6539	32.3758	29.117	0
0.7260	33.1005	-63.4671	28.7179	26.3686	0
0.7267	29.7266	-55.5302	25.0529	24.5376	0
0.7273	26.0731	-43.0191	18.648	19.655	0
0.7280	16.6101	-27.4587	13.154	11.1103	0
0.7287	5.33042	-10.9863	11.3179	6.2276	0
0.7293	-1.99641	5.50029	5.83109	3.48293	0
0.7300	-11.1599	20.1487	-2.4099	-2.92741	0
0.7307	-23.0585	33.2725	-5.76654	-10.5584	0
0.7313	-31.0043	46.6955	-10.3496	-17.5754	0
0.7320	-34.9571	58.2946	-19.5015	-23.9858	0
0.7327	-38.6305	63.4814	-23.4678	-26.1201	0
0.7333	-41.6851	64.7068	-22.2485	-25.8168	0
0.7340	-43.2023	65.918	-24.3859	-28.5614	0
0.7347	-41.9845	67.457	-27.4341	-29.4788	0
0.7353	-39.5489	65.918	-27.1328	-26.7304	0
0.7360	-38.0117	59.52	-25.9136	-27.6478	0
0.7367	-34.3582	51.2696	-21.9401	-26.1201	0
0.7373	-26.7319	38.4593	-12.7882	-16.3548	0
0.7380	-20.9224	20.7615	-5.4653	-9.94808	0
0.7387	-15.7317	5.79953	-3.9376	-9.64109	0
0.7393	-7.48654	-5.48604	-0.272548	-3.84109	0
0.7400	1.35756	-21.9727	8.57808	6.83794	0
0.7407	8.68439	-39.0578	15.2914	12.9413	0
0.7413	17.5285	-50.0441	18.0384	16.9103	0
0.7420	27.2909	-60.717	23.8336	23.624	0
0.7427	35.5361	-71.4041	31.1565	29.4203	0
0.7433	41.6451	-73.2422	32.3758	29.7273	0
0.7440	43.1624	-71.1048	29.0192	27.286	0
0.7447	43.4619	-71.4041	28.7179	28.5066	0
0.7453	43.4619	-69.5801	29.6288	30.0306	0
0.7460	37.9717	-64.0798	26.8818	26.0653	0
0.7467	29.1276	-54.6182	22.3059	21.793	0
0.7473	21.8008	-40.2832	17.7299	19.9619	0
0.7480	12.6373	-25.6348	10.7083	13.5516	0
0.7487	4.41207	-11.5848	3.08409	4.70359	0
0.7493	1.95648	3.66211	-2.4099	-0.17908	0
0.7500	-0.179677	19.536	-7.90388	-4.45142	0
0.7507	-8.10543	32.6598	-13.7063	-12.0824	0
0.7513	-16.9495	45.7835	-18.8919	-17.5754	0
0.7520	-25.8136	59.2065	-24.3859	-21.2374	0
0.7527	-32.2221	67.7562	-28.0437	-25.8168	0
0.7533	-33.7393	72.031	-28.0437	-28.8684	0
0.7540	-33.7393	73.5557	-29.5714	-28.8684	0
0.7547	-35.8755	72.3303	-30.4895	-26.7304	0
0.7553	-34.9571	69.5801	-29.8798	-25.8168	0
0.7560	-32.2221	65.918	-28.6534	-27.3408	0
0.7567	-31.3037	57.6818	-24.0774	-26.7304	0
0.7573	-27.0314	41.5087	-17.0629	-19.7134	0
0.7580	-17.5684	24.1101	-12.4798	-11.1688	0
0.7587	-9.6227	10.0744	-5.76654	-6.28242	0
0.7593	-4.75146	-3.96135	2.47445	-1.09641	0
0.7600	-1.39749	-19.2225	6.44073	7.75526	0
0.7607	5.62988	-31.7336	11.3179	15.0793	0
0.7613	17.229	-41.4944	17.4215	18.1309	0
0.7620	23.6375	-54.9317	19.5589	20.8756	0
0.7627	24.8553	-65.918	22.6143	24.2343	0
0.7633	33.9989	-68.3547	27.7999	27.8963	0
0.7640	48.0536	-68.9674	26.8818	31.8616	0
0.7647	54.7615	-70.7913	25.0529	31.2513	0
0.7653	58.7344	-67.742	27.1902	27.286	0
0.7660	61.17	-60.717	26.5806	27.286	0
0.7667	52.9248	-53.0935	21.395	27.286	0
0.7673	37.9717	-38.1458	14.983	19.0446	0
0.7680	26.0731	-21.6592	6.74197	8.97593	0
0.7687	15.0929	-11.5848	0.638336	5.61727	0
0.7693	2.57537	2.13742	-1.49901	1.34493	0
0.7700	-7.48654	21.6734	-6.98583	-6.58942	0
0.7707	-14.8134	36.6211	-14.9256	-10.2514	0
0.7713	-19.4051	48.5337	-18.8919	-12.9998	0
0.7720	-23.0585	60.1327	-21.9401	-21.5444	0
0.7727	-28.2492	66.5308	-27.1328	-27.9511	0
0.7733	-34.0388	69.8936	-30.7907	-27.3408	0
0.7740	-39.8484	72.6438	-32.3184	-26.7304	0
0.7747	-46.2568	71.4183	-32.6268	-27.6478	0
0.7753	-50.2297	67.457	-31.4004	-28.5614	0
0.7760	-50.8286	62.5694	-28.9618	-27.9511	0
0.7767	-49.9103	54.9317	-24.9955	-23.0684	0
0.7773	-45.6379	42.1214	-19.8099	-14.8308	0
0.7780	-37.7122	24.7228	-14.0075	-9.03075	0
0.7787	-30.0859	8.54968	-6.68459	-4.45142	0
0.7793	-21.5413	-3.34862	0.638336	-0.17908	0
0.7800	-11.7589	-17.0851	4.60462	3.48293	0
0.7807	-0.7786	-33.2583	10.407	9.88961	0
0.7813	10.2017	-47.6075	18.648	17.824	0
0.7820	19.0458	-60.4177	22.0046	22.7066	0
0.7827	24.8553	-70.1786	23.2239	26.6756	0
0.7833	30.046	-74.1542	27.7999	30.948	0
0.7840	36.4545	-77.2036	30.5469	31.5583	0
0.7847	41.3257	-79.0275	29.0192	30.0306	0
0.7853	41.9446	-76.2916	27.7999	29.7273	0
0.7860	39.1895	-72.316	25.0529	28.81	0
0.7867	37.3728	-64.0798	19.2577	26.3686	0
0.7873	34.6178	-47.6075	12.236	21.793	0
0.7880	26.3726	-30.5081	5.21427	15.6896	0
0.7887	16.9096	-18.3106	-0.580957	9.58627	0
0.7893	8.0655	-3.04939	-6.07495	2.87259	0
0.7900	1.65702	14.6485	-10.6509	-2.62042	0
0.7907	-0.179677	26.561	-12.4798	-4.75841	0
0.7913	-1.39749	40.2832	-17.0629	-9.94808	0
0.7920	-9.94212	57.9953	-27.1328	-19.7134	0
0.7927	-18.4868	66.5308	-31.7088	-24.5961	0
0.7933	-21.5413	65.0061	-28.9618	-23.9858	0
0.7940	-25.4942	66.8442	-29.8798	-26.1201	0
0.7947	-30.6848	71.4183	-32.3184	-27.6478	0
0.7953	-30.3854	67.7562	-29.8798	-26.1201	0
0.7960	-27.9497	58.2946	-28.6534	-25.8168	0
0.7967	-31.3037	48.2202	-27.7425	-23.0684	0
0.7973	-34.6577	36.6211	-19.8099	-15.7444	0
0.7980	-29.467	22.8989	-10.3496	-9.64109	0
0.7987	-21.2218	9.16241	-6.07495	-5.67209	0
0.7993	-15.4323	-4.57408	-2.10866	-0.17908	0
0.8000	-9.02378	-16.7716	5.52268	7.14493	0
0.8007	0.738672	-30.5081	11.6263	14.4689	0
0.8013	10.8205	-46.6812	14.983	18.7413	0
0.8020	19.0458	-59.5058	20.4769	20.8756	0
0.8027	23.937	-64.9918	26.8818	24.5376	0
0.8033	28.2093	-67.742	26.8818	26.3686	0
0.8040	33.3999	-71.4041	25.0529	26.3686	0
0.8047	36.4545	-74.1542	29.0192	29.117	0
0.8053	35.5361	-74.4535	29.9372	30.641	0
0.8060	37.3728	-69.5801	25.6625	25.7583	0
0.8067	38.8901	-58.2803	23.2239	20.2653	0
0.8073	31.2638	-43.9454	20.4769	15.3826	0
0.8080	20.8825	-29.8954	12.5444	8.97593	0
0.8087	16.3107	-15.2469	5.52268	4.3966	0
0.8093	14.474	1.22545	-0.272548	0.431254	0
0.8100	9.9022	16.7859	-7.90388	-6.58942	0
0.8107	4.71153	29.9096	-13.3979	-13.3031	0
0.8113	-1.39749	42.7341	-17.3642	-18.1858	0
0.8120	-11.1599	56.1571	-23.1666	-23.9858	0
0.8127	-22.4596	66.2315	-27.1328	-27.9511	0
0.8133	-30.3854	70.1929	-27.7425	-27.9511	0
0.8140	-35.8755	69.8936	-28.9618	-27.0374	0
0.8147	-45.3385	69.5801	-29.5714	-26.4271	0
0.8153	-53.5837	68.6682	-28.0437	-25.8168	0
0.8160	-53.8831	63.1821	-27.7425	-25.8168	0
0.8167	-48.6925	52.8085	-25.2967	-23.6788	0
0.8173	-41.9845	39.3713	-15.2268	-18.1858	0
0.8180	-33.1404	21.9727	-6.07495	-12.0824	0
0.8187	-25.1947	4.58833	-3.32795	-5.36875	0
0.8193	-18.4868	-7.9227	0.337099	0.431254	0
0.8200	-10.541	-21.3599	8.57808	4.70359	0
0.8207	-5.05092	-38.4451	13.4553	11.1103	0
0.8213	-0.7786	-51.8681	18.0384	18.7413	0
0.8220	8.68439	-62.8544	27.4986	21.793	0
0.8227	22.1003	-72.6295	32.0746	22.7066	0
0.8233	32.1821	-76.9044	28.4095	25.148	0
0.8240	35.5361	-78.4291	29.3276	27.286	0
0.8247	35.8356	-78.7283	33.9035	27.286	0
0.8253	38.5906	-73.8407	30.8553	27.5893	0
0.8260	42.8629	-67.1292	25.3613	28.1996	0
0.8267	42.8629	-60.4177	24.4432	26.0653	0
0.8273	37.6723	-46.382	18.3396	19.0446	0
0.8280	31.5632	-27.4587	6.74197	8.97593	0
0.8287	26.692	-14.6485	1.55639	2.5656	0
0.8293	21.1819	-3.34862	0.0286892	0.431254	0
0.8300	9.9022	12.8245	-5.76654	-5.67209	0
0.8307	-6.58815	29.2969	-10.9593	-14.8308	0
0.8313	-22.1402	43.3469	-16.1449	-20.3238	0
0.8320	-31.9026	54.6325	-25.6051	-24.2891	0
0.8327	-35.8755	62.5694	-30.7907	-28.5614	0
0.8333	-35.2766	69.5801	-29.8798	-30.0891	0
0.8340	-35.8755	74.1685	-30.7907	-32.2235	0
0.8347	-36.7938	73.5557	-31.7088	-34.0545	0
0.8353	-34.6577	70.1929	-28.9618	-31.3098	0
0.8360	-34.0388	64.3933	-26.8244	-28.5614	0
0.8367	-38.0117	54.0197	-24.9955	-26.4271	0
0.8373	-37.7122	40.2832	-17.6726	-20.0168	0
0.8380	-29.7665	26.2475	-7.90388	-12.9998	0
0.8387	-23.0585	11.9126	-1.49901	-8.72376	0
0.8393	-17.5684	-1.52469	1.24798	-2.92741	0
0.8400	-8.72431	-14.6485	4.91303	4.3966	0
0.8407	2.57537	-28.3707	12.5444	9.58627	0
0.8413	12.6373	-43.0191	21.0866	15.3826	0
0.8420	21.1819	-56.4564	25.9709	20.8756	0
0.8427	30.046	-62.8544	27.7999	23.317	0
0.8433	39.8084	-63.1679	28.1083	25.455	0
0.8440	47.1353	-64.6926	28.7179	27.286	0
0.8447	47.7342	-65.918	30.5469	26.0653	0
0.8453	44.0807	-61.3297	30.5469	24.8446	0
0.8460	41.0262	-54.9317	26.5806	26.3686	0
0.8467	36.7539	-48.5194	23.5252	23.0136	0
0.8473	29.1276	-33.871	18.9492	14.1619	0
0.8480	21.8008	-16.4724	9.18773	7.14493	0
0.8487	16.6101	-3.66211	1.85763	4.3966	0
0.8493	11.12	10.0744	-2.4099	-1.09641	0
0.8500	2.27591	27.473	-8.21229	-10.2514	0
0.8507	-8.40489	43.6461	-10.6509	-15.7444	0
0.8513	-17.5684	58.2946	-12.4798	-19.1031	0
0.8520	-24.5958	69.8936	-22.5497	-25.8168	0
0.8527	-30.3854	72.6438	-31.7088	-30.3925	0
0.8533	-35.8755	72.6438	-28.9618	-29.1718	0
0.8540	-38.6305	75.3797	-27.1328	-30.6994	0
0.8547	-39.5489	73.855	-29.5714	-33.1408	0
0.8553	-40.4473	68.0555	-26.5232	-30.3925	0
0.8560	-39.2295	64.7068	-21.6389	-29.7821	0
0.8567	-34.6577	57.9953	-19.8099	-30.3925	0
0.8573	-26.4125	42.4207	-14.0075	-20.0168	0
0.8580	-17.8679	23.5116	-5.76654	-8.42042	0
0.8587	-12.6772	7.93695	-0.580957	-5.06175	0
0.8593	-7.48654	-4.87332	4.30339	-0.17908	0
0.8600	1.0581	-17.6978	10.7083	6.83794	0
0.8607	9.60273	-30.2089	16.5107	10.1966	0
0.8613	16.3107	-41.1952	22.0046	16.9103	0
0.8620	23.3181	-53.3927	28.7179	25.455	0
0.8627	29.1276	-60.717	33.2939	26.979	0
0.8633	33.6994	-59.5058	33.2939	27.5893	0
0.8640	39.8084	-60.717	31.1565	30.3376	0
0.8647	44.6797	-66.83	31.1565	30.3376	0
0.8653	44.9991	-65.918	32.0746	30.0306	0
0.8660	40.4073	-57.6676	30.8553	29.117	0
0.8667	35.5361	-48.5194	25.6625	23.0136	0
0.8673	29.7266	-34.7829	16.8119	15.0793	0
0.8680	19.9641	-17.3843	10.407	10.4999	0
0.8687	10.5011	-3.96135	6.74197	5.00693	0
0.8693	3.49372	10.0744	0.946745	-2.92741	0
0.8700	-7.48654	26.561	-6.98583	-8.42042	0
0.8707	-18.4868	39.6848	-12.4798	-11.7791	0
0.8713	-21.2218	50.3576	-17.3642	-16.9651	0
0.8720	-22.1402	62.2559	-24.3859	-23.9858	0
0.8727	-26.7319	70.8056	-30.4895	-27.6478	0
0.8733	-30.3854	73.855	-32.3184	-28.5614	0
0.8740	-30.6848	74.4677	-28.6534	-29.7821	0
0.8747	-29.467	75.0804	-25.9136	-30.3925	0
0.8753	-27.3309	74.1685	-28.9618	-29.7821	0
0.8760	-23.9769	68.0555	-27.7425	-27.3408	0
0.8767	-17.5684	54.0197	-19.5015	-22.1548	0
0.8773	-8.10543	36.6211	-14.6172	-16.6618	0
0.8780	-2.91476	23.1981	-12.4798	-12.0824	0
0.8787	-1.07806	12.2118	-4.85565	-5.67209	0
0.8793	1.95648	-1.52469	3.08409	1.04159	0
0.8800	4.09264	-18.6098	8.26967	4.09326	0
0.8807	3.19426	-32.6455	13.7637	8.0586	0
0.8813	4.71153	-43.9454	17.7299	16.2999	0
0.8820	9.9022	-56.7556	21.395	23.624	0
0.8827	16.6101	-66.83	27.1902	27.286	0
0.8833	21.8008	-69.8794	30.5469	30.3376	0
0.8840	24.8553	-71.4041	29.6288	32.1686	0
0.8847	26.3726	-71.7033	27.7999	30.3376	0
0.8853	27.2909	-66.83	25.9709	27.286	0
0.8860	28.2093	-61.9424	24.142	26.6756	0
0.8867	27.9098	-54.9317	22.0046	26.3686	0
0.8873	23.937	-39.0578	15.901	20.8756	0
0.8880	18.1474	-21.6592	6.44073	11.7206	0
0.8887	12.0384	-12.511	1.55639	5.31393	0
0.8893	5.62988	-4.57408	0.0286892	1.34493	0
0.8900	-0.7786	9.77513	-6.68459	-4.14808	0
0.8907	-6.88762	25.3356	-14.3159	-12.3894	0
0.8913	-12.9966	38.4593	-17.9738	-18.7961	0
0.8920	-19.4051	48.8329	-21.6389	-22.1548	0
0.8927	-25.4942	54.9317	-27.4341	-24.8994	0
0.8933	-30.3854	58.5938	-29.5714	-27.3408	0
0.8940	-33.1404	61.3439	-29.8798	-28.8684	0
0.8947	-32.5215	60.1327	-31.4004	-28.5614	0
0.8953	-29.467	54.0197	-30.1811	-27.0374	0
0.8960	-26.113	45.7835	-26.2148	-24.8994	0
0.8967	-23.9769	36.0226	-21.9401	-21.2374	0
0.8973	-20.004	21.3742	-15.5352	-16.0514	0
0.8980	-12.9966	5.79953	-9.12318	-9.33775	0
0.8987	-7.18708	-6.7115	-3.01954	-1.39975	0
0.8993	-2.31584	-19.2225	4.91303	3.48293	0
0.9000	4.41207	-33.5575	11.6263	5.92426	0
0.9007	10.5011	-46.0685	15.901	10.4999	0
0.9013	15.0929	-59.1923	20.7782	16.2999	0
0.9020	21.1819	-72.6295	25.0529	19.9619	0
0.9027	26.3726	-79.341	28.7179	25.148	0
0.9033	29.1276	-78.7283	31.1565	30.0306	0
0.9040	29.7266	-78.4291	30.5469	27.8963	0
0.9047	30.046	-76.9044	29.9372	26.0653	0
0.9053	32.1821	-69.5801	30.5469	28.81	0
0.9060	31.5632	-61.6432	26.8818	28.1996	0
0.9067	25.4542	-54.0055	19.5589	22.7066	0
0.9073	21.5013	-39.357	14.6817	18.1309	0
0.9080	20.2835	-21.0465	10.407	12.6379	0
0.9087	13.8751	-5.78528	1.85763	5.31393	0
0.9093	8.0655	9.46165	-6.07495	-0.17908	0
0.9100	6.54823	27.1737	-9.73282	-5.36875	0
0.9107	-1.07806	42.7341	-13.0895	-12.0824	0
0.9113	-12.0783	57.0691	-21.6389	-17.5754	0
0.9120	-15.7317	70.5064	-30.1811	-23.3754	0
0.9127	-17.5684	75.6932	-31.7088	-27.3408	0
0.9133	-23.6774	74.7812	-30.4895	-27.6478	0
0.9140	-27.6303	77.2178	-32.6268	-30.3925	0
0.9147	-24.5958	78.7425	-34.4558	-32.8338	0
0.9153	-20.3235	73.2422	-32.3184	-29.4788	0
0.9160	-21.2218	65.918	-28.6534	-24.8994	0
0.9167	-22.1402	57.6818	-23.4678	-21.2374	0
0.9173	-16.9495	42.1214	-16.1449	-13.6101	0
0.9180	-10.2416	25.3356	-9.73282	-6.28242	0
0.9187	-9.32324	12.8245	-6.98583	-4.14808	0
0.9193	-10.8605	-2.12317	-2.4099	0.431254	0
0.9200	-10.2416	-20.4337	7.66003	8.0586	0
0.9207	-7.18708	-32.3463	15.901	14.7723	0
0.9213	-0.7786	-42.1072	18.0384	20.5723	0
0.9220	11.4195	-57.0549	23.2239	24.5376	0
0.9227	23.3181	-64.0798	30.8553	27.286	0
0.9233	29.1276	-60.4177	29.6288	29.4203	0
0.9240	27.9098	-60.717	25.3613	29.117	0
0.9247	21.8008	-64.0798	25.6625	26.3686	0
0.9253	16.3107	-61.0305	25.3613	26.979	0
0.9260	16.3107	-55.8437	23.2239	27.286	0
0.9267	16.3107	-48.5194	19.8673	21.793	0
0.9273	10.2017	-33.5575	12.8456	16.6033	0
0.9280	1.95648	-16.4724	7.35162	13.5516	0
0.9287	-1.07806	-2.12317	3.08409	7.14493	0
0.9293	-5.66981	12.8245	-4.54724	-1.09641	0
0.9300	-12.9966	27.1737	-10.9593	-5.67209	0
0.9307	-15.1328	40.5967	-13.7063	-10.2514	0
0.9313	-15.1328	54.9317	-20.7208	-17.2721	0
0.9320	-20.3235	64.0941	-27.1328	-23.0684	0
0.9327	-27.0314	67.7562	-28.3521	-23.9858	0
0.9333	-35.8755	72.943	-30.1811	-25.2064	0
0.9340	-46.8558	76.9044	-30.1811	-27.0374	0
0.9347	-48.9919	75.0804	-25.9136	-26.4271	0
0.9353	-40.4473	73.2422	-25.6051	-25.8168	0
0.9360	-37.7122	69.8936	-28.3521	-27.0374	0
0.9367	-41.3656	56.7699	-23.1666	-22.7651	0
0.9373	-39.8484	36.3219	-13.7063	-13.9134	0
0.9380	-34.3582	19.2368	-7.29424	-9.03075	0
0.9387	-26.4125	7.32423	-2.10866	-5.67209	0
0.9393	-12.9966	-6.09877	2.77568	0.12426	0
0.9400	0.43921	-22.8846	7.96126	5.61727	0
0.9407	9.28331	-38.1458	14.983	12.3309	0
0.9413	17.229	-49.4314	20.1685	20.8756	0
0.9420	23.6375	-60.717	24.142	24.8446	0
0.9427	26.3726	-70.1786	28.4095	23.9273	0
0.9433	27.9098	-73.2422	29.3276	26.0653	0
0.9440	30.6449	-72.9288	28.4095	29.7273	0
0.9447	31.8627	-72.316	28.7179	30.0306	0
0.9453	32.7811	-69.5801	26.8818	29.117	0
0.9460	32.7811	-64.9918	24.142	27.5893	0
0.9467	30.9643	-54.6182	22.6143	22.7066	0
0.9473	25.7737	-35.6949	15.901	15.3826	0
0.9480	19.9641	-18.6098	4.91303	8.0586	0
0.9487	14.474	-9.4474	-0.580957	2.26226	0
0.9493	8.98385	3.06364	-3.9376	-2.92741	0
0.9500	1.95648	20.1487	-9.73282	-8.42042	0
0.9507	-7.48654	31.4343	-13.7063	-15.1341	0
0.9513	-15.1328	41.2095	-18.2822	-22.7651	0
0.9520	-18.4868	54.9317	-26.2148	-28.2581	0
0.9527	-20.9224	62.5694	-28.9618	-30.0891	0
0.9533	-23.6774	62.2559	-28.0437	-31.3098	0
0.9540	-25.4942	62.8686	-29.2702	-33.4441	0
0.9547	-26.4125	63.1821	-29.8798	-32.8338	0
0.9553	-26.113	58.9073	-28.0437	-30.6994	0
0.9560	-25.1947	51.2696	-25.6051	-29.1718	0
0.9567	-25.4942	40.896	-19.5015	-24.2891	0
0.9573	-23.0585	27.473	-12.1786	-16.3548	0
0.9580	-15.4323	12.2118	-7.29424	-11.1688	0
0.9587	-9.02378	-1.82393	-2.4099	-5.36875	0
0.9593	-5.66981	-13.7222	3.38533	3.78626	0
0.9600	1.65702	-26.846	8.57808	8.3656	0
0.9607	9.9022	-43.6319	15.2914	8.97593	0
0.9613	15.6918	-57.9811	21.395	15.0793	0
0.9620	20.8825	-66.83	24.4432	23.0136	0
0.9627	25.1548	-71.7033	26.8818	24.5376	0
0.9633	27.2909	-72.9288	26.8818	25.455	0
0.9640	31.2638	-72.6295	25.0529	30.641	0
0.9647	33.9989	-72.316	25.9709	31.8616	0
0.9653	32.7811	-68.0412	26.8818	29.4203	0
0.9660	30.9643	-61.3297	23.5252	28.1996	0
0.9667	27.2909	-52.1815	18.648	24.2343	0
0.9673	21.8008	-37.8323	11.0167	16.2999	0
0.9680	18.4468	-20.7472	2.16604	11.7206	0
0.9687	15.0929	-6.7115	-2.10866	9.58627	0
0.9693	10.5011	8.25044	-6.07495	2.5656	0
0.9700	7.46658	25.6348	-12.4798	-3.84109	0
0.9707	2.87483	40.5967	-15.5352	-8.42042	0
0.9713	-5.66981	53.1078	-21.9401	-16.6618	0
0.9720	-12.3777	64.3933	-32.6268	-25.8168	0
0.9727	-15.7317	68.9817	-34.4558	-27.3408	0
0.9733	-20.3235	69.5801	-31.0991	-25.5098	0
0.9740	-26.7319	71.4183	-34.4558	-28.2581	0
0.9747	-31.9026	71.4183	-37.504	-31.3098	0
0.9753	-33.4399	68.3689	-33.8461	-29.7821	0
0.9760	-32.821	63.1821	-30.1811	-26.1201	0
0.9767	-30.3854	54.6325	-27.1328	-22.4581	0
0.9773	-23.9769	39.6848	-20.1112	-17.2721	0
0.9780	-13.5956	21.3742	-12.4798	-11.1688	0
0.9787	-5.66981	5.50029	-6.68459	-4.75841	0
0.9793	1.95648	-7.9227	-1.49901	1.95526	0
0.9800	13.5556	-23.7966	5.52268	8.3656	0
0.9807	20.2835	-39.357	12.5444	15.3826	0
0.9813	22.7192	-50.0441	18.3396	22.4033	0
0.9820	27.9098	-60.717	25.3613	26.6756	0
0.9827	31.2638	-69.5801	30.5469	27.286	0
0.9833	28.8282	-69.2667	27.1902	26.6756	0
0.9840	27.2909	-68.0412	24.142	28.1996	0
0.9847	26.9915	-69.8794	27.4986	30.0306	0
0.9853	23.3181	-65.6045	27.4986	28.1996	0
0.9860	21.8008	-56.7556	22.6143	22.7066	0
0.9867	23.937	-48.2059	19.2577	19.0446	0
0.9873	21.5013	-33.871	13.154	16.2999	0
0.9880	14.1745	-14.9477	4.30339	10.8069	0
0.9887	11.7389	-1.2112	1.55639	2.5656	0
0.9893	10.2017	10.9863	-0.889366	-4.45142	0
0.9900	1.65702	26.561	-8.51353	-10.2514	0
0.9907	-10.2416	39.3713	-13.7063	-15.4411	0
0.9913	-18.1873	50.3576	-18.8919	-20.3238	0
0.9920	-23.6774	62.8686	-26.5232	-24.2891	0
0.9927	-26.113	71.4183	-30.1811	-27.0374	0
0.9933	-25.1947	73.2422	-29.8798	-29.4788	0
0.9940	-27.6303	73.2422	-30.1811	-30.6994	0
0.9947	-31.9026	71.4183	-27.7425	-28.2581	0
0.9953	-32.821	68.3689	-24.3859	-25.2064	0
0.9960	-35.2766	63.4814	-23.1666	-24.2891	0
0.9967	-39.2295	50.9703	-19.1931	-22.1548	0
0.9973	-35.2766	30.2231	-10.9593	-16.6618	0
0.9980	-28.2492	12.8245	-4.24601	-11.1688	0
0.9987	-24.8952	2.75015	1.24798	-5.97908	0
0.9993	-18.1873	-10.9863	7.35162	0.734594	0
1.0000	-9.6227	-28.3707	12.236	7.14493	0
1.0007	-5.66981	-41.1952	16.8119	12.6379	0
1.0013	2.27591	-53.0935	23.2239	17.5206	0
1.0020	14.474	-66.83	29.6288	23.624	0
1.0027	23.6375	-72.0168	34.5132	27.286	0
1.0033	31.8627	-70.4921	34.2119	27.5893	0
1.0040	40.7268	-73.2422	31.4649	28.81	0
1.0047	43.4619	-75.0662	31.1565	30.948	0
1.0053	43.4619	-68.0412	30.5469	28.1996	0
1.0060	45.598	-61.3297	25.9709	23.9273	0
1.0067	43.7813	-53.3927	22.6143	23.624	0
1.0073	36.4545	-36.0084	16.8119	19.0446	0
1.0080	25.4542	-20.1345	7.35162	8.0586	0
1.0087	12.3378	-13.7222	1.85763	0.12426	0
1.0093	1.0581	-2.7359	-1.49901	-5.06175	0
1.0100	-5.96927	14.3492	-9.43159	-11.1688	0
1.0107	-12.0783	26.8602	-15.2268	-15.1341	0
1.0113	-19.4051	37.5473	-18.8919	-20.6271	0
1.0120	-27.9497	49.4456	-26.2148	-29.4788	0
1.0127	-34.9571	56.1571	-29.8798	-33.1408	0
1.0133	-39.5489	58.9073	-27.1328	-32.8338	0
1.0140	-45.039	60.432	-28.3521	-34.0545	0
1.0147	-47.7741	58.2946	-31.0991	-32.8338	0
1.0153	-44.7196	54.0197	-27.1328	-30.3925	0
1.0160	-43.2023	50.6711	-21.9401	-31.0028	0
1.0167	-44.7196	41.8222	-19.1931	-28.2581	0
1.0173	-42.284	25.0363	-12.4798	-19.7134	0
1.0180	-36.175	8.54968	-3.62919	-12.9998	0
1.0187	-30.0859	-2.7359	2.16604	-5.67209	0
1.0193	-22.1402	-14.0357	6.13232	0.12426	0
1.0200	-12.9966	-30.2089	8.26967	2.5656	0
1.0207	-3.21422	-46.6812	11.6263	9.88961	0
1.0213	8.0655	-58.5938	18.9492	19.0446	0
1.0220	17.229	-67.742	24.4432	20.2653	0
1.0227	22.4197	-72.0168	25.3613	20.8756	0
1.0233	27.2909	-71.7033	26.2722	25.455	0
1.0240	30.9643	-73.2422	28.7179	26.3686	0
1.0247	32.4816	-73.8407	28.7179	24.8446	0
1.0253	33.6994	-68.0412	25.9709	25.455	0
1.0260	35.5361	-60.1185	23.5252	23.624	0
1.0267	38.2712	-50.0441	20.4769	18.7413	0
1.0273	39.1895	-34.4837	13.154	14.1619	0
1.0280	36.4545	-18.3106	5.21427	7.44827	0
1.0287	32.7811	-3.66211	-0.272548	-1.09641	0
1.0293	28.8282	14.05	-4.85565	-6.28242	0
1.0300	16.3107	29.6104	-10.6509	-10.2514	0
1.0307	-1.99641	40.2832	-16.4533	-16.0514	0
1.0313	-15.7317	54.0197	-21.0292	-23.0684	0
1.0320	-25.4942	67.457	-26.8244	-26.7304	0
1.0327	-33.1404	72.3303	-32.3184	-27.0374	0
1.0333	-38.6305	71.7176	-33.2365	-28.2581	0
1.0340	-44.1207	71.7176	-31.7088	-32.5304	0
1.0347	-47.7741	71.4183	-31.4004	-33.4441	0
1.0353	-45.6379	68.6682	-29.2702	-29.4788	0
1.0360	-42.9029	61.3439	-25.9136	-26.7304	0
1.0367	-39.8484	47.6075	-23.4678	-23.6788	0
1.0373	-33.1404	32.6598	-17.9738	-16.9651	0
1.0380	-27.3309	19.536	-8.82194	-12.0824	0
1.0387	-20.9224	5.79953	-3.32795	-6.58942	0
1.0393	-9.02378	-8.23619	0.337099	1.95526	0
1.0400	1.35756	-21.6592	8.57808	8.66894	0
1.0407	6.84769	-35.6949	15.901	11.7206	0
1.0413	16.9096	-49.4314	19.5589	18.4343	0
1.0420	28.8282	-61.0305	24.142	26.3686	0
1.0427	33.6994	-64.9918	29.3276	28.1996	0
1.0433	36.4545	-62.5552	29.3276	26.6756	0
1.0440	40.4073	-61.6432	26.5806	27.286	0
1.0447	42.244	-64.0798	26.5806	27.5893	0
1.0453	41.0262	-61.9424	27.4986	28.1996	0
1.0460	36.4545	-55.8437	24.7516	27.286	0
1.0467	30.9643	-45.1566	17.4215	21.793	0
1.0473	26.9915	-26.846	11.0167	13.5516	0
1.0480	20.8825	-10.0601	7.05038	8.0586	0
1.0487	13.5556	0	2.16604	4.70359	0
1.0493	8.98385	16.4866	-4.54724	-2.01008	0
1.0500	5.33042	37.5473	-11.5689	-10.2514	0
1.0507	-3.21422	49.4456	-18.5835	-14.5238	0
1.0513	-12.9966	58.5938	-22.5497	-18.4928	0
1.0520	-20.3235	70.5064	-23.7762	-24.5961	0
1.0527	-25.1947	74.1685	-28.0437	-27.6478	0
1.0533	-25.1947	74.4677	-33.5377	-25.8168	0
1.0540	-23.0585	76.6051	-32.6268	-25.8168	0
1.0547	-21.8407	74.1685	-28.0437	-25.8168	0
1.0553	-17.5684	69.5801	-28.0437	-23.6788	0
1.0560	-10.541	65.918	-28.6534	-22.1548	0
1.0567	-7.48654	52.1958	-22.2485	-19.4064	0
1.0573	-6.58815	31.1351	-14.3159	-12.9998	0
1.0580	-4.75146	15.5747	-9.12318	-7.50309	0
1.0587	-4.75146	4.58833	-3.01954	-1.70674	0
1.0593	-5.05092	-9.4474	5.21427	6.2276	0
1.0600	-2.31584	-25.0221	11.9347	10.8069	0
1.0607	2.57537	-39.357	18.0384	13.8586	0
1.0613	8.98385	-50.3434	24.142	20.8756	0
1.0620	16.9096	-59.1923	27.7999	25.455	0
1.0627	23.6375	-66.2173	30.2456	26.3686	0
1.0633	27.9098	-68.6539	30.5469	29.117	0
1.0640	30.9643	-67.742	29.3276	31.8616	0
1.0647	32.4816	-67.1292	28.7179	31.8616	0
1.0653	34.9172	-64.3791	28.4095	31.8616	0
1.0660	39.1895	-57.9811	26.2722	30.948	0
1.0667	39.1895	-47.6075	22.6143	26.3686	0
1.0673	34.6178	-30.2089	14.983	19.9619	0
1.0680	32.1821	-12.1975	6.13232	13.5516	0
1.0687	27.9098	-1.52469	1.24798	8.0586	0
1.0693	20.8825	9.16241	-3.01954	2.5656	0
1.0700	13.5556	24.4236	-12.1786	-3.84109	0
1.0707	2.27591	37.2339	-19.8099	-11.4721	0
1.0713	-15.7317	49.4456	-23.4678	-17.2721	0
1.0720	-30.6848	60.432	-26.2148	-21.8478	0
1.0727	-39.8484	65.0061	-26.8244	-24.8994	0
1.0733	-43.2023	65.918	-27.1328	-26.1201	0
1.0740	-41.0662	67.457	-30.1811	-27.3408	0
1.0747	-38.3111	66.8442	-31.0991	-27.6478	0
1.0753	-34.9571	64.0941	-27.7425	-25.2064	0
1.0760	-28.5487	55.2452	-24.3859	-22.1548	0
1.0767	-24.2764	40.2832	-20.7208	-20.3238	0
1.0773	-20.6229	25.9483	-13.3979	-14.8308	0
1.0780	-10.541	12.8245	-6.68459	-5.67209	0
1.0787	-0.479138	-2.43666	-1.1906	1.65192	0
1.0793	3.79318	-14.9477	3.69374	4.70359	0
1.0800	9.28331	-27.4587	8.87932	8.66894	0
1.0807	14.474	-44.2446	16.5107	15.0793	0
1.0813	17.229	-58.5938	23.8336	20.5723	0
1.0820	20.8825	-65.6045	25.9709	24.5376	0
1.0827	23.3181	-69.5801	28.7179	27.8963	0
1.0833	24.5558	-70.7913	35.4312	30.948	0
1.0840	27.9098	-68.6539	36.9589	31.2513	0
1.0847	26.9915	-66.83	32.0746	29.4203	0
1.0853	21.5013	-62.8544	29.6288	28.1996	0
1.0860	20.8825	-52.4808	28.1083	28.5066	0
1.0867	18.1474	-39.6705	22.9155	24.8446	0
1.0873	6.84769	-24.7086	14.0649	15.6896	0
1.0880	-0.179677	-8.84892	5.83109	8.3656	0
1.0887	-0.179677	2.75015	0.0286892	4.3966	0
1.0893	-2.6153	15.2612	-5.4653	-1.39975	0
1.0900	-6.58815	32.959	-11.2605	-7.81008	0
1.0907	-12.0783	48.5337	-13.3979	-13.3031	0
1.0913	-21.2218	60.1327	-17.6726	-20.3238	0
1.0920	-26.7319	72.3303	-27.4341	-26.7304	0
1.0927	-30.6848	78.7425	-32.0172	-27.0374	0
1.0933	-42.5834	75.6932	-28.9618	-28.2581	0
1.0940	-52.0464	74.1685	-29.5714	-31.9201	0
1.0947	-52.3658	75.0804	-31.7088	-30.3925	0
1.0953	-51.4475	69.2809	-28.0437	-25.2064	0
1.0960	-46.8558	60.432	-23.4678	-23.6788	0
1.0967	-34.0388	49.1464	-20.4196	-20.6271	0
1.0973	-19.4051	32.959	-15.2268	-13.9134	0
1.0980	-6.58815	17.0994	-8.82194	-9.33775	0
1.0987	-0.179677	3.06364	-3.01954	-6.28242	0
1.0993	2.27591	-14.0357	2.16604	1.34493	0
1.1000	8.36496	-29.2969	8.57808	8.0586	0
1.1007	13.2562	-38.4451	15.5926	11.7206	0
1.1013	11.4195	-48.5194	20.4769	19.9619	0
1.1020	12.3378	-60.4177	25.0529	27.5893	0
1.1027	18.4468	-64.0798	30.5469	27.5893	0
1.1033	19.0458	-62.2559	28.7179	26.6756	0
1.1040	16.0112	-62.8544	22.9155	28.1996	0
1.1047	18.1474	-63.4671	24.4432	26.979	0
1.1053	21.5013	-59.5058	26.8818	24.5376	0
1.1060	22.4197	-52.7943	19.8673	23.624	0
1.1067	23.6375	-40.8817	13.154	20.8756	0
1.1073	23.3181	-23.7966	10.7083	16.2999	0
1.1080	19.9641	-8.53543	4.91303	9.88961	0
1.1087	15.3923	3.66211	-1.80025	3.48293	0
1.1093	10.2017	18.3106	-6.07495	-1.70674	0
1.1100	3.49372	32.3605	-13.3979	-7.50309	0
1.1107	-2.91476	44.5581	-20.1112	-15.7444	0
1.1113	-9.02378	59.2065	-22.8582	-22.1548	0
1.1120	-15.7317	69.5801	-26.8244	-23.3754	0
1.1127	-23.358	70.8056	-29.8798	-23.9858	0
1.1133	-28.5487	72.943	-29.2702	-27.3408	0
1.1140	-28.8681	76.3059	-30.1811	-29.7821	0
1.1147	-26.113	73.2422	-30.4895	-27.6478	0
1.1153	-23.0585	68.6682	-29.5714	-25.2064	0
1.1160	-21.2218	65.0061	-29.8798	-25.8168	0
1.1167	-20.6229	51.2696	-26.2148	-22.1548	0
1.1173	-16.6501	29.2969	-15.2268	-13.9134	0
1.1180	-5.35038	12.5253	-6.07495	-9.33775	0
1.1187	5.33042	0.313488	-1.49901	-6.58942	0
1.1193	11.12	-14.6485	3.08409	1.65192	0
1.1200	16.9096	-29.5961	9.18773	10.4999	0
1.1207	21.8008	-41.8079	14.0649	15.3826	0
1.1213	23.937	-54.0055	17.1203	19.9619	0
1.1220	29.1276	-64.9918	20.4769	23.317	0
1.1227	34.6178	-69.8794	24.142	25.148	0
1.1233	37.0534	-69.8794	25.3613	27.286	0
1.1240	41.6451	-73.2422	25.9709	28.5066	0
1.1247	44.0807	-75.9781	26.8818	28.1996	0
1.1253	39.1895	-70.4921	23.5252	26.3686	0
1.1260	38.5906	-61.9424	19.5589	22.0963	0
1.1267	41.9446	-51.5688	19.5589	17.5206	0
1.1273	36.4545	-34.1702	13.7637	12.9413	0
1.1280	26.9915	-18.3106	3.08409	6.5346	0
1.1287	23.0186	-11.8983	-0.580957	1.04159	0
1.1293	17.229	-0.598478	-4.24601	-3.84109	0
1.1300	6.2288	18.0113	-13.3979	-12.3894	0
1.1307	-3.83311	31.1351	-16.7545	-19.7134	0
1.1313	-11.1599	39.984	-19.8099	-22.1548	0
1.1320	-15.7317	49.4456	-28.6534	-26.7304	0
1.1327	-20.3235	54.0197	-31.7088	-31.0028	0
1.1333	-26.7319	55.8579	-29.2702	-31.0028	0
1.1340	-30.3854	57.6818	-31.0991	-32.2235	0
1.1347	-31.9026	54.6325	-29.2702	-34.0545	0
1.1353	-34.9571	49.4456	-23.4678	-30.0891	0
1.1360	-34.6577	43.9454	-21.9401	-25.5098	0
1.1367	-30.0859	32.3605	-19.1931	-23.0684	0
1.1373	-26.4125	16.4866	-11.5689	-16.6618	0
1.1380	-21.8407	2.45091	-5.15689	-7.81008	0
1.1387	-12.9966	-10.0601	2.16604	-1.39975	0
1.1393	-3.83311	-22.8846	8.87932	3.17593	0
1.1400	6.2288	-37.8323	9.48897	7.75526	0
1.1407	16.9096	-53.3927	13.154	13.2483	0
1.1413	25.1548	-67.4427	23.2239	19.0446	0
1.1420	30.046	-77.2036	27.7999	23.317	0
1.1427	32.7811	-80.5665	27.4986	26.979	0
1.1433	33.6994	-78.7283	29.6288	29.117	0
1.1440	33.6994	-77.8163	31.1565	28.5066	0
1.1447	34.3183	-78.4291	29.3276	27.286	0
1.1453	35.8356	-74.1542	26.8818	26.979	0
1.1460	38.8901	-64.0798	22.3059	23.624	0
1.1467	37.6723	-50.6568	16.8119	18.1309	0
1.1473	30.3454	-33.5575	9.79737	12.6379	0
1.1480	24.5558	-15.5604	2.16604	8.0586	0
1.1487	24.5558	-1.2112	-2.4099	1.95526	0
1.1493	22.4197	12.2118	-5.76654	-6.28242	0
1.1500	18.4468	27.7722	-12.4798	-12.0824	0
1.1507	19.0458	43.9454	-17.3642	-15.7444	0
1.1513	16.6101	59.2065	-23.1666	-22.1548	0
1.1520	4.09264	69.2809	-33.5377	-27.6478	0
1.1527	-7.18708	71.4183	-38.7305	-26.7304	0
1.1533	-12.0783	71.4183	-34.1474	-26.7304	0
1.1540	-21.2218	74.7812	-32.6268	-28.8684	0
1.1547	-32.821	72.943	-34.757	-28.2581	0
1.1553	-40.4473	65.0061	-33.2365	-25.8168	0
1.1560	-48.9919	58.2946	-28.9618	-23.3754	0
1.1567	-58.4549	48.8329	-24.3859	-18.4928	0
1.1573	-58.1554	30.8358	-17.3642	-12.6928	0
1.1580	-47.4746	14.9619	-10.0412	-6.58942	0
1.1587	-34.3582	5.50029	-4.85565	-1.09641	0
1.1593	-21.2218	-7.62346	0.337099	4.70359	0
1.1600	-6.58815	-25.0221	6.74197	11.4173	0
1.1607	4.71153	-39.357	12.8456	18.4343	0
1.1613	9.9022	-50.9561	17.4215	23.624	0
1.1620	14.474	-60.1185	22.6143	28.81	0
1.1627	22.1003	-63.1679	26.5806	32.472	0
1.1633	28.5087	-62.2559	25.0529	30.948	0
1.1640	32.4816	-62.5552	22.3059	28.5066	0
1.1647	35.2366	-62.2559	23.2239	30.0306	0
1.1653	37.0534	-58.5938	24.142	30.948	0
1.1660	40.1079	-52.1815	21.395	26.6756	0
1.1667	44.3802	-40.8817	17.7299	19.9619	0
1.1673	43.4619	-23.4974	11.3179	13.5516	0
1.1680	40.1079	-6.39801	2.77568	9.88961	0
1.1687	37.9717	5.50029	-2.4099	5.31393	0
1.1693	32.7811	18.9233	-6.98583	-2.01008	0
1.1700	23.6375	33.8852	-14.9256	-8.11342	0
1.1707	13.2562	46.6955	-22.5497	-13.6101	0
1.1713	-0.179677	59.8193	-24.6871	-20.3238	0
1.1720	-14.8134	71.4183	-23.7762	-25.8168	0
1.1727	-24.8952	74.1685	-27.1328	-27.6478	0
1.1733	-33.1404	74.7812	-32.9281	-29.4788	0
1.1740	-39.5489	77.8306	-31.7088	-29.4788	0
1.1747	-40.7667	77.8306	-24.9955	-24.8994	0
1.1753	-41.3656	75.0804	-23.7762	-21.8478	0
1.1760	-41.0662	69.2809	-24.9955	-21.8478	0
1.1767	-33.7393	53.1078	-20.1112	-17.5754	0
1.1773	-23.9769	32.959	-12.7882	-10.5584	0
1.1780	-17.5684	20.1487	-6.98583	-5.67209	0
1.1787	-11.4594	7.63771	-1.1906	-1.09641	0
1.1793	-6.58815	-10.3736	5.83109	5.61727	0
1.1800	-5.66981	-26.5468	14.0649	11.1103	0
1.1807	-4.75146	-38.4451	19.8673	16.2999	0
1.1813	0.139749	-48.2059	22.6143	23.0136	0
1.1820	3.49372	-55.8437	26.8818	27.5893	0
1.1827	1.95648	-62.8544	29.9372	30.0306	0
1.1833	1.95648	-67.742	29.9372	31.2513	0
1.1840	6.54823	-67.742	32.3758	31.2513	0
1.1847	9.60273	-64.6926	34.2119	28.81	0
1.1853	9.9022	-61.6432	27.7999	25.7583	0
1.1860	12.0384	-55.8437	21.0866	23.317	0
1.1867	13.5556	-43.6319	19.8673	19.0446	0
1.1873	12.0384	-27.4587	14.983	13.2483	0
1.1880	9.28331	-12.8103	4.91303	8.97593	0
1.1887	3.49372	-0.911966	-2.4099	3.48293	0
1.1893	-6.58815	11.9126	-6.98583	-5.06175	0
1.1900	-16.3506	26.8602	-10.6509	-13.3031	0
1.1907	-25.8136	39.3713	-13.3979	-18.7961	0
1.1913	-34.6577	51.2696	-18.5835	-24.8994	0
1.1920	-39.5489	60.432	-22.5497	-28.8684	0
1.1927	-41.3656	64.0941	-24.3859	-27.9511	0
1.1933	-43.8212	66.8442	-26.2148	-28.8684	0
1.1940	-44.1207	69.5801	-26.2148	-32.2235	0
1.1947	-42.5834	67.1435	-23.4678	-32.5304	0
1.1953	-43.2023	61.0447	-21.6389	-32.5304	0
1.1960	-44.1207	54.0197	-18.5835	-31.9201	0
1.1967	-41.6851	43.0334	-11.8702	-25.2064	0
1.1973	-38.3111	27.1737	-5.76654	-14.8308	0
1.1980	-32.821	11.9126	1.24798	-7.50309	0
1.1987	-24.8952	-1.2112	8.57808	-2.92741	0
1.1993	-15.7317	-14.9477	11.6263	1.95526	0
1.2000	-9.32324	-30.2089	14.3733	8.3656	0
1.2007	-7.18708	-43.6319	22.3059	14.4689	0
1.2013	-4.75146	-54.6182	28.1083	17.824	0
1.2020	3.19426	-63.1679	30.5469	20.2653	0
1.2027	12.0384	-67.1292	34.5132	23.0136	0
1.2033	17.229	-67.742	38.4794	25.148	0
1.2040	21.8008	-68.9674	36.9589	27.286	0
1.2047	25.1548	-68.3547	34.2119	29.117	0
1.2053	24.5558	-61.6432	30.5469	26.3686	0
1.2060	24.5558	-53.0935	25.0529	21.1826	0
1.2067	25.4542	-43.0191	21.0866	15.3826	0
1.2073	21.1819	-28.0714	16.2022	8.66894	0
1.2080	13.8751	-13.423	9.48897	1.34493	0
1.2087	8.98385	0	3.99498	-3.53775	0
1.2093	4.71153	18.9233	-1.80025	-6.89276	0
1.2100	0.738672	36.6211	-10.6509	-12.9998	0
1.2107	-2.91476	48.2202	-16.1449	-19.4064	0
1.2113	-9.32324	61.3439	-19.1931	-23.9858	0
1.2120	-18.1873	70.1929	-25.2967	-27.6478	0
1.2127	-24.5958	68.0555	-28.9618	-30.3925	0
1.2133	-28.5487	67.457	-26.2148	-30.3925	0
1.2140	-31.6032	69.8936	-25.9136	-28.8684	0
1.2147	-32.2221	65.918	-27.4341	-32.2235	0
1.2153	-30.3854	59.2065	-24.6871	-34.0545	0
1.2160	-27.3309	51.2696	-19.8099	-28.5614	0
1.2167	-21.8407	35.7092	-15.2268	-20.9341	0
1.2173	-14.8134	21.0607	-10.6509	-15.4411	0
1.2180	-8.40489	9.16241	-6.37618	-10.2514	0
1.2187	-0.179677	-6.7115	-2.10866	-3.84109	0
1.2193	12.0384	-22.8846	4.60462	2.5656	0
1.2200	22.7192	-35.3957	12.236	8.66894	0
1.2207	30.6449	-49.4314	17.4215	13.5516	0
1.2213	41.9446	-62.5552	21.395	19.0446	0
1.2220	53.5437	-69.5801	26.5806	24.5376	0
1.2227	59.0339	-74.1542	30.8553	26.0653	0
1.2233	61.17	-74.1542	31.4649	26.3686	0
1.2240	63.6056	-72.316	28.7179	28.1996	0
1.2247	61.4695	-71.7033	26.8818	29.117	0
1.2253	54.7615	-69.5801	25.9709	28.1996	0
1.2260	45.598	-62.8544	22.6143	25.455	0
1.2267	32.1821	-50.9561	16.2022	19.3516	0
1.2273	15.0929	-34.7829	10.0986	12.9413	0
1.2280	-2.6153	-20.7472	3.69374	7.75526	0
1.2287	-20.3235	-9.14816	-6.07495	0.734594	0
1.2293	-35.8755	6.41226	-13.0895	-6.58942	0
1.2300	-45.9574	23.5116	-13.3979	-11.1688	0
1.2307	-50.2297	36.0226	-15.8365	-17.2721	0
1.2313	-51.747	47.921	-24.6871	-23.6788	0
1.2320	-52.0464	56.4706	-29.8798	-25.8168	0
1.2327	-51.4475	59.52	-28.6534	-25.8168	0
1.2333	-49.9103	62.2559	-29.8798	-28.5614	0
1.2340	-47.4746	63.7949	-31.7088	-30.0891	0
1.2347	-45.9574	60.7312	-29.8798	-26.1201	0
1.2353	-46.2568	60.1327	-28.9618	-23.3754	0
1.2360	-44.1207	54.6325	-28.0437	-24.8994	0
1.2367	-36.4944	35.7092	-21.6389	-20.9341	0
1.2373	-28.2492	16.7859	-13.3979	-10.2514	0
1.2380	-24.2764	5.79953	-7.90388	-4.75841	0
1.2387	-20.3235	-7.32423	-4.24601	-2.31708	0
1.2393	-11.4594	-24.0958	1.85763	5.31393	0
1.2400	-0.179677	-38.7443	10.0986	12.6379	0
1.2407	9.9022	-51.2696	18.0384	17.2136	0
1.2413	18.4468	-62.2559	24.142	23.624	0
1.2420	28.2093	-69.2667	28.7179	25.455	0
1.2427	40.4073	-72.316	30.2456	24.5376	0
1.2433	48.3531	-73.5415	28.4095	30.948	0
1.2440	46.5164	-73.2422	27.4986	34.61	0
1.2447	41.0262	-69.8794	27.7999	28.1996	0
1.2453	38.2712	-63.1679	26.5806	26.3686	0
1.2460	34.6178	-54.319	24.142	27.8963	0
1.2467	26.9915	-38.7443	20.1685	22.4033	0
1.2473	18.7463	-16.7716	11.3179	15.3826	0
1.2480	11.7389	-0.299239	1.85763	9.88961	0
1.2487	1.65702	9.16241	-3.32795	1.04159	0
1.2493	-8.40489	22.5854	-9.73282	-5.36875	0
1.2500	-16.6501	37.5473	-17.3642	-6.89276	0
1.2507	-26.7319	48.5337	-21.6389	-13.9134	0
1.2513	-37.4127	60.7312	-25.2967	-23.0684	0
1.2520	-44.1207	72.031	-31.0991	-26.1201	0
1.2527	-48.6925	75.3797	-33.5377	-24.8994	0
1.2533	-53.2642	76.3059	-33.8461	-25.5098	0
1.2540	-54.1826	78.4433	-35.6751	-26.7304	0
1.2547	-52.0464	74.4677	-35.6751	-27.6478	0
1.2553	-50.8286	66.2315	-32.6268	-27.0374	0
1.2560	-49.9103	58.5938	-28.9618	-22.7651	0
1.2567	-47.1752	47.3082	-21.6389	-16.0514	0
1.2573	-42.284	29.6104	-13.7063	-10.2514	0
1.2580	-33.1404	14.3492	-7.90388	-5.06175	0
1.2587	-20.3235	2.75015	-1.1906	1.34493	0
1.2593	-11.7589	-10.9863	4.91303	9.88961	0
1.2600	-6.58815	-27.4587	7.35162	15.3826	0
1.2607	1.65702	-42.4064	12.8456	18.1309	0
1.2613	10.8205	-52.7943	22.3059	22.4033	0
1.2620	14.474	-57.6676	25.0529	28.5066	0
1.2627	17.229	-62.2559	22.9155	30.0306	0
1.2633	23.937	-65.918	26.8818	29.117	0
1.2640	26.3726	-65.918	29.6288	30.641	0
1.2647	23.6375	-62.8544	25.0529	29.4203	0
1.2653	25.1548	-58.5938	22.3059	25.455	0
1.2660	32.1821	-48.8187	21.395	23.9273	0
1.2667	32.7811	-33.2583	15.5926	21.486	0
1.2673	24.5558	-17.3843	8.57808	13.8586	0
1.2680	18.1474	-3.34862	4.60462	7.44827	0
1.2687	15.0929	10.9863	-0.889366	2.5656	0
1.2693	7.76604	25.6348	-8.82194	-5.36875	0
1.2700	-0.7786	39.6848	-14.0075	-12.9998	0
1.2707	-5.35038	53.1078	-17.0629	-16.6618	0
1.2713	-12.0783	67.457	-22.2485	-22.1548	0
1.2720	-19.4051	75.6932	-26.8244	-27.6478	0
1.2727	-21.2218	73.5557	-29.8798	-28.5614	0
1.2733	-23.9769	71.7176	-31.0991	-28.5614	0
1.2740	-30.3854	74.7812	-29.8798	-30.3925	0
1.2747	-30.6848	72.3303	-27.7425	-31.3098	0
1.2753	-28.8681	64.7068	-27.1328	-30.3925	0
1.2760	-30.3854	56.7699	-23.4678	-27.0374	0
1.2767	-26.7319	42.7341	-15.2268	-19.4064	0
1.2773	-16.0511	22.5854	-6.98583	-11.1688	0
1.2780	-8.72431	6.41226	-2.4099	-6.58942	0
1.2787	-4.13257	-6.7115	1.85763	-2.31708	0
1.2793	2.57537	-22.8846	7.05038	6.2276	0
1.2800	10.2017	-38.4451	12.5444	13.5516	0
1.2807	17.229	-51.8681	19.8673	17.2136	0
1.2813	25.1548	-65.3053	25.9709	21.793	0
1.2820	31.8627	-74.1542	30.2456	25.455	0
1.2827	35.2366	-75.0662	33.9035	27.286	0
1.2833	34.6178	-73.8407	35.1228	28.1996	0
1.2840	34.3183	-75.0662	32.3758	28.1996	0
1.2847	37.6723	-76.2916	30.2456	26.979	0
1.2853	40.7268	-72.316	29.9372	25.455	0
1.2860	37.0534	-61.9424	27.7999	22.0963	0
1.2867	26.3726	-47.9067	21.0866	16.2999	0
1.2873	15.3923	-31.1208	13.154	10.8069	0
1.2880	9.9022	-14.0357	7.96126	4.70359	0
1.2887	6.84769	-0.299239	2.77568	-0.486075	0
1.2893	1.0581	12.5253	-5.15689	-4.45142	0
1.2900	-4.13257	28.0857	-11.2605	-8.42042	0
1.2907	-6.58815	42.7341	-15.2268	-14.5238	0
1.2913	-9.32324	52.8085	-21.6389	-22.1548	0
1.2920	-12.9966	61.0447	-25.9136	-27.3408	0
1.2927	-18.1873	67.7562	-26.8244	-27.3408	0
1.2933	-28.5487	71.4183	-28.0437	-27.3408	0
1.2940	-44.4201	71.4183	-26.2148	-29.7821	0
1.2947	-55.7198	69.5801	-22.5497	-28.8684	0
1.2953	-57.856	65.3195	-23.1666	-24.8994	0
1.2960	-54.1826	56.7699	-21.6389	-22.7651	0
1.2967	-48.0935	42.1214	-14.3159	-19.4064	0
1.2973	-40.4473	25.6348	-8.21229	-11.1688	0
1.2980	-32.5215	12.8245	-4.24601	-4.75841	0
1.2987	-25.1947	0.313488	2.16604	-2.62042	0
1.2993	-17.5684	-14.335	8.26967	3.17593	0
1.3000	-9.02378	-26.846	14.983	10.1966	0
1.3007	0.738672	-38.1458	22.3059	13.2483	0
1.3013	8.0655	-51.2696	25.3613	16.9103	0
1.3020	12.6373	-61.9424	28.7179	24.5376	0
1.3027	16.3107	-64.6926	33.2939	27.8963	0
1.3033	21.1819	-64.0798	32.3758	27.286	0
1.3040	25.4542	-64.0798	30.2456	28.5066	0
1.3047	27.5904	-61.9424	32.0746	28.5066	0
1.3053	28.2093	-55.8437	31.1565	25.455	0
1.3060	27.9098	-48.8187	26.8818	24.5376	0
1.3067	25.1548	-36.9204	22.3059	21.1826	0
1.3073	19.0458	-18.3106	13.7637	10.8069	0
1.3080	13.2562	-1.2112	5.52268	3.78626	0
1.3087	9.9022	9.46165	2.16604	1.65192	0
1.3093	4.09264	20.7615	-3.9376	-5.67209	0
1.3100	-3.53365	36.3219	-12.4798	-15.4411	0
1.3107	-8.10543	52.1958	-17.0629	-20.9341	0
1.3113	-12.0783	64.7068	-21.9401	-23.3754	0
1.3120	-20.004	71.1191	-26.2148	-27.3408	0
1.3127	-25.8136	70.8056	-24.9955	-30.3925	0
1.3133	-26.7319	70.8056	-24.3859	-30.6994	0
1.3140	-27.3309	73.2422	-28.0437	-30.3925	0
1.3147	-27.6303	72.3303	-26.8244	-29.4788	0
1.3153	-27.0314	65.918	-22.5497	-28.5614	0
1.3160	-24.8952	54.6325	-20.1112	-24.5961	0
1.3167	-21.5413	36.9346	-14.0075	-18.1858	0
1.3173	-17.8679	19.536	-6.98583	-12.0824	0
1.3180	-15.4323	7.93695	-2.4099	-6.58942	0
1.3187	-8.40489	-5.48604	5.21427	0.431254	0
1.3193	3.79318	-21.0465	14.0649	7.75526	0
1.3200	10.8205	-33.5575	14.983	12.3309	0
1.3207	15.6918	-46.9947	16.8119	15.6896	0
1.3213	24.5558	-62.2559	25.0529	21.1826	0
1.3220	29.7266	-69.5801	30.5469	26.0653	0
1.3227	29.4271	-70.4921	31.4649	27.286	0
1.3233	32.1821	-71.4041	33.9035	29.117	0
1.3240	35.5361	-72.6295	35.1228	31.2513	0
1.3247	32.4816	-71.4041	30.5469	30.948	0
1.3253	29.1276	-67.1292	27.1902	27.8963	0
1.3260	26.3726	-57.9811	25.6625	25.455	0
1.3267	19.9641	-42.7199	20.7782	20.8756	0
1.3273	14.474	-25.6348	14.0649	14.1619	0
1.3280	12.3378	-11.5848	7.96126	10.1966	0
1.3287	7.14715	1.83818	1.55639	6.2276	0
1.3293	1.65702	17.7121	-4.54724	-2.92741	0
1.3300	-0.7786	32.6598	-9.43159	-10.8618	0
1.3307	-6.58815	45.4843	-14.3159	-13.9134	0
1.3313	-16.3506	58.5938	-21.6389	-18.1858	0
1.3320	-19.7046	66.5308	-28.6534	-23.9858	0
1.3327	-17.5684	65.6188	-30.4895	-27.6478	0
[truncated: 38,176 more rows]
