# Supplementary material for: Identification of Haptic Based Guiding Using Hard Reins
Source: PLoS One. 2015 Jul 22;10(7):e0132020. doi: 10.1371/journal.pone.0132020 (PMC4511788; doi:10.1371/journal.pone.0132020)
Supplement: S4 File — (ZIP) [file pone.0132020.s004.zip › EMGData2/Subject13/T20/t20.txt]

0.0000	9.19981	7.33967	-1.29718	-1.03365	0
0.0007	9.19981	3.65804	0.534135	0.186552	0
0.0013	5.53455	1.53402	4.19677	-0.4245	0
0.0020	3.70192	4.27164	4.19677	-2.25575	0
0.0027	4.01346	3.96484	4.19677	-0.729074	0
0.0033	5.53455	2.76123	3.28111	1.10218	0
0.0040	5.53455	5.49886	2.36545	-0.729074	0
0.0047	2.79476	5.80566	2.97589	-1.6447	0
0.0053	2.79476	3.06803	2.97589	-1.6447	0
0.0060	4.31585	2.76123	0.839355	-1.6447	0
0.0067	1.26452	2.45442	-0.686745	-0.729074	0
0.0073	-0.8705	0.920409	-1.6024	0.186552	0
0.0080	0.962132	3.65804	-1.29718	1.10218	0
0.0087	-0.265732	5.80566	-0.381525	2.0178	0
0.0093	-2.70313	4.57845	-2.51806	1.10218	0
0.0100	-1.48443	3.06803	-3.1285	2.0178	0
0.0107	0.3482	4.88525	2.36545	5.06926	0
0.0113	2.79476	8.54329	4.19677	3.84906	0
0.0120	4.01346	10.0773	-0.686745	0.186552	0
0.0127	-1.78682	7.33967	-1.90762	1.71133	0
0.0133	-9.72211	6.72607	2.36545	4.76468	0
0.0140	-10.0245	8.54329	3.58633	5.6784	0
0.0147	-8.19186	7.33967	0.839355	5.06926	0
0.0153	-7.88948	7.92968	-0.381525	2.93343	0
0.0160	-4.83815	11.3045	1.75501	2.0178	0
0.0167	-2.0892	9.7705	4.19677	4.15363	0
0.0173	-1.17288	6.41926	4.50199	3.84906	0
0.0180	1.5669	8.23648	6.02809	0.186552	0
0.0187	2.79476	9.15689	7.85941	-0.119926	0
0.0193	1.87845	7.03287	7.55419	1.10218	0
0.0200	3.39953	7.33967	7.85941	0.7957	0
0.0207	7.36718	6.72607	8.77507	-0.729074	0
0.0213	9.5022	3.65804	6.02809	-1.03365	0
0.0220	8.2835	4.88525	3.28111	-0.4245	0
0.0227	7.36718	7.33967	4.50199	1.40675	0
0.0233	11.0324	6.41926	4.19677	2.62695	0
0.0240	12.2511	5.49886	2.36545	1.40675	0
0.0247	6.45086	3.65804	5.11243	-0.729074	0
0.0253	0.962132	1.53402	6.63853	-2.8649	0
0.0260	0.0458158	2.76123	2.06023	-3.47595	0
0.0267	-1.78682	2.76123	-1.29718	-1.03365	0
0.0273	-3.61945	0	-1.6024	-0.119926	0
0.0280	-4.53576	-0.306803	-1.90762	-0.729074	0
0.0287	-6.97316	-0.613606	-2.21284	1.71133	0
0.0293	-8.50341	-2.12402	-3.73894	2.93343	0
0.0300	-10.6384	0	-5.57026	-0.119926	0
0.0307	-13.6898	3.96484	-4.95982	-1.34013	0
0.0313	-13.6898	3.06803	-4.04416	1.40675	0
0.0320	-13.6898	2.45442	-2.21284	0.7957	0
0.0327	-15.2108	5.80566	-0.686745	-1.94927	0
0.0333	-12.7734	6.72607	-1.6024	-0.729074	0
0.0340	-10.0245	2.45442	-2.21284	1.10218	0
0.0347	-10.6384	0.613606	0.228915	0.186552	0
0.0353	-5.45208	4.57845	-0.381525	-1.6447	0
0.0360	0.650584	3.37483	-3.73894	-2.8649	0
0.0367	-6.05685	-3.04443	-3.1285	-1.6447	0
0.0373	-11.8571	-3.65804	0.839355	1.10218	0
0.0380	-6.67078	-0.613606	2.36545	1.10218	0
0.0387	-4.53576	-2.12402	2.97589	-0.4245	0
0.0393	-6.3684	-3.65804	4.19677	1.10218	0
0.0400	-2.70313	-2.43082	3.89155	2.62695	0
0.0407	1.26452	-2.73763	2.67067	0.7957	0
0.0413	0.0458158	-3.04443	3.28111	-1.03365	0
0.0420	-0.265732	-1.81722	4.19677	-0.4245	0
0.0427	1.87845	-3.96484	2.67067	0.7957	0
0.0433	3.09715	-5.78206	2.97589	2.0178	0
0.0440	3.39953	-4.88525	4.19677	2.93343	0
0.0447	2.79476	-4.27164	2.36545	2.93343	0
0.0453	2.18083	-3.35123	0.534135	3.84906	0
0.0460	1.87845	-1.81722	2.36545	5.6784	0
0.0467	0.962132	-0.306803	2.36545	6.59403	0
0.0473	1.26452	1.84082	-0.381525	5.37383	0
0.0480	1.26452	3.06803	-2.21284	2.62695	0
0.0487	-3.00552	0.306803	-2.21284	1.71133	0
0.0493	-6.97316	-2.73763	-4.95982	3.54258	0
0.0500	-6.97316	-3.65804	-6.79114	3.54258	0
0.0507	-7.28471	-3.65804	-4.6546	-0.4245	0
0.0513	-9.41973	-3.35123	-2.21284	-1.34013	0
0.0520	-9.10818	-1.51042	-1.6024	2.62695	0
0.0527	-5.75446	0	-2.21284	3.84906	0
0.0533	-3.92183	0.920409	-3.1285	-1.03365	0
0.0540	-5.45208	1.84082	-4.04416	-3.17138	0
0.0547	-6.3684	-0.613606	-4.34938	-0.119926	0
0.0553	-5.45208	-1.20361	-4.34938	1.40675	0
0.0560	-4.53576	1.53402	-1.6024	0.491126	0
0.0567	-1.78682	2.76123	0.534135	-0.729074	0
0.0573	3.09715	1.84082	0.534135	-1.6447	0
0.0580	5.23216	0	3.28111	-1.6447	0
0.0587	6.14848	-0.613606	6.94375	-0.4245	0
0.0593	9.81374	1.84082	3.28111	1.71133	0
0.0600	10.1161	4.57845	-2.51806	0.491126	0
0.0607	6.45086	1.22721	-0.991965	-2.56033	0
0.0613	6.45086	-1.81722	2.36545	-0.729074	0
0.0620	7.66956	0.613606	2.67067	3.238	0
0.0627	6.14848	1.84082	4.19677	2.0178	0
0.0633	5.53455	0.920409	3.28111	-1.6447	0
0.0640	6.45086	0.920409	0.534135	-0.4245	0
0.0647	7.36718	-0.920409	1.44979	1.40675	0
0.0653	6.45086	-3.65804	1.75501	0.186552	0
0.0660	3.09715	-1.81722	-1.29718	0.186552	0
0.0667	-0.265732	0.613606	-3.1285	-1.6447	0
0.0673	-0.8705	0.613606	-2.82328	-4.69615	0
0.0680	-3.61945	1.84082	-2.82328	-1.6447	0
0.0687	-8.19186	3.37483	-2.21284	4.4582	0
0.0693	-7.28471	1.22721	-2.21284	2.62695	0
0.0700	-5.14053	0	-0.381525	-0.729074	0
0.0707	-4.53576	2.14762	2.67067	1.10218	0
0.0713	0.0458158	4.27164	-0.381525	0.186552	0
0.0720	1.26452	3.96484	-6.79114	-1.94927	0
0.0727	-5.75446	0.920409	-7.40158	-0.729074	0
0.0733	-8.19186	-2.43082	-3.1285	-1.6447	0
0.0740	-3.61945	-1.20361	-0.686745	-5.3072	0
0.0747	-3.61945	1.22721	-0.381525	-3.47595	0
0.0753	-5.14053	0.613606	-1.29718	-0.729074	0
0.0760	-1.17288	-1.51042	-2.51806	-2.56033	0
0.0767	0.962132	-2.73763	-0.686745	-2.8649	0
0.0773	0.3482	-2.73763	0.534135	-1.6447	0
0.0780	1.87845	-1.20361	-0.381525	-3.47595	0
0.0787	4.01346	-1.81722	0.534135	-2.25575	0
0.0793	4.61823	-4.27164	3.28111	1.10218	0
0.0800	4.61823	-0.920409	4.80721	-1.6447	0
0.0807	4.61823	5.19205	4.80721	-5.3072	0
0.0813	4.61823	5.49886	2.97589	-1.94927	0
0.0820	3.70192	2.45442	3.28111	0.7957	0
0.0827	5.8461	3.06803	6.33331	-1.6447	0
0.0833	11.6372	6.11246	5.72287	-3.78053	0
0.0840	10.7209	7.33967	0.839355	-3.17138	0
0.0847	3.70192	4.57845	-0.991965	-3.17138	0
0.0853	1.5669	0.613606	0.534135	-3.17138	0
0.0860	0.962132	0	-0.686745	-2.25575	0
0.0867	-1.78682	0	-2.21284	-1.6447	0
0.0873	-0.8705	-1.51042	-2.82328	-1.6447	0
0.0880	-0.265732	-0.920409	-3.1285	-0.4245	0
0.0887	-3.61945	-2.73763	-3.43372	-0.729074	0
0.0893	-4.53576	-7.92968	-5.26504	-1.6447	0
0.0900	-4.83815	-7.92968	-6.48592	-1.34013	0
0.0907	-7.5871	-2.73763	-5.57026	-1.6447	0
0.0913	-7.5871	-2.43082	-5.57026	-1.6447	0
0.0920	-7.28471	-3.35123	-6.79114	0.186552	0
0.0927	-9.41973	-1.20361	-5.57026	0.186552	0
0.0933	-6.3684	-1.81722	-5.57026	-2.56033	0
0.0940	-3.92183	-5.47525	-5.87548	-1.94927	0
0.0947	-5.75446	-3.65804	-2.21284	1.10218	0
0.0953	-1.78682	0.920409	-2.21284	0.186552	0
0.0960	4.61823	-0.613606	-5.87548	-2.8649	0
0.0967	-0.265732	-5.78206	-3.43372	-2.8649	0
0.0973	-4.83815	-7.31607	0.839355	-1.6447	0
0.0980	0.0458158	-8.23648	-0.381525	0.186552	0
0.0987	3.09715	-10.3605	-0.381525	1.10218	0
0.0993	1.5669	-7.31607	2.36545	-1.6447	0
0.1000	2.79476	-1.81722	1.44979	-3.47595	0
0.1007	6.14848	-3.65804	2.06023	-0.729074	0
0.1013	7.36718	-6.08886	4.19677	1.10218	0
0.1020	7.66956	-1.20361	2.67067	-1.34013	0
0.1027	8.58588	1.53402	-0.076305	-3.78053	0
0.1033	9.19981	-1.20361	-0.381525	-2.8649	0
0.1040	8.2835	-2.43082	0.228915	-1.94927	0
0.1047	8.2835	0	-1.29718	-2.56033	0
0.1053	9.5022	0	-3.1285	-2.56033	0
0.1060	6.75325	-2.73763	-0.381525	-1.94927	0
0.1067	4.31585	-5.19205	2.06023	-1.6447	0
0.1073	7.98111	-1.81722	-2.51806	-1.34013	0
0.1080	7.36718	3.06803	-6.79114	-1.94927	0
0.1087	-2.70313	3.37483	-5.26504	-2.8649	0
0.1093	-10.0245	0.920409	-5.87548	-1.03365	0
0.1100	-10.0245	1.84082	-7.7068	0.186552	0
0.1107	-9.10818	2.45442	-7.7068	-1.34013	0
0.1113	-9.72211	1.22721	-8.62246	-0.119926	0
0.1120	-11.8571	1.22721	-8.31724	1.10218	0
0.1127	-12.7734	1.53402	-4.34938	-1.03365	0
0.1133	-11.2432	-0.306803	-4.34938	-0.729074	0
0.1140	-10.0245	-1.20361	-5.87548	2.32238	0
0.1147	-11.8571	-2.73763	-4.34938	0.186552	0
0.1153	-12.1595	-7.31607	-4.34938	-4.69615	0
0.1160	-11.5547	-9.7705	-4.6546	-4.39158	0
0.1167	-7.88948	-7.92968	-1.29718	-1.6447	0
0.1173	-1.78682	-8.23648	-0.991965	-1.6447	0
0.1180	-0.8705	-10.9741	-1.6024	-2.56033	0
0.1187	-0.8705	-11.2809	3.28111	-0.729074	0
0.1193	5.53455	-6.08886	4.80721	2.0178	0
0.1200	9.5022	0.306803	-0.991965	-0.4245	0
0.1207	5.53455	2.76123	-1.29718	-3.17138	0
0.1213	1.5669	2.45442	3.89155	-0.4245	0
0.1220	-0.568116	5.49886	4.80721	1.40675	0
0.1227	-1.78682	10.0773	2.97589	0.7957	0
0.1233	0.0458158	10.0773	3.28111	2.32238	0
0.1240	0.962132	9.46369	3.58633	1.40675	0
0.1247	-1.48443	11.9181	2.36545	-2.56033	0
0.1253	-1.17288	14.6557	0.534135	-0.4245	0
0.1260	-0.568116	16.1898	-0.686745	2.0178	0
0.1267	-3.61945	15.2694	-2.21284	-0.729074	0
0.1273	-5.75446	14.6557	-2.51806	-0.4245	0
0.1280	-6.05685	17.7002	-3.73894	2.93343	0
0.1287	-6.05685	20.1546	-4.95982	1.71133	0
0.1293	-5.75446	17.3934	-3.1285	2.0178	0
0.1300	-7.28471	14.9625	-1.29718	6.90051	0
0.1307	-6.3684	15.5762	-2.82328	7.20508	0
0.1313	-0.265732	14.6557	-5.87548	3.84906	0
0.1320	0.650584	11.6113	-6.79114	3.84906	0
0.1327	-7.88948	8.23648	-4.34938	3.238	0
0.1333	-13.6898	4.57845	-1.6024	1.71133	0
0.1340	-13.0758	2.14762	-4.04416	3.84906	0
0.1347	-11.2432	1.84082	-6.1807	5.6784	0
0.1353	-8.19186	0.920409	-3.1285	3.84906	0
0.1360	-5.45208	-0.613606	-1.29718	1.71133	0
0.1367	-5.14053	0.920409	-1.6024	2.93343	0
0.1373	-4.53576	2.76123	1.44979	3.84906	0
0.1380	-2.40075	0	3.89155	3.54258	0
0.1387	-1.48443	-3.04443	2.06023	3.238	0
0.1393	0.3482	-1.81722	2.36545	4.4582	0
0.1400	2.18083	-1.20361	4.80721	4.76468	0
0.1407	2.48322	-3.35123	4.19677	2.93343	0
0.1413	3.70192	-0.920409	5.41765	2.0178	0
0.1420	4.61823	2.76123	7.85941	5.98488	0
0.1427	3.70192	-0.613606	6.94375	9.64739	0
0.1433	6.45086	-2.43082	5.41765	7.50966	0
0.1440	7.36718	1.53402	3.58633	4.76468	0
0.1447	1.87845	0.613606	1.44979	7.81613	0
0.1453	-0.8705	-3.96484	2.36545	10.563	0
0.1460	-1.17288	-2.12402	3.28111	8.12071	0
0.1467	-5.14053	0.613606	0.534135	5.6784	0
0.1473	-6.97316	-0.920409	-1.6024	4.76468	0
0.1480	-6.05685	-0.920409	-1.29718	2.93343	0
0.1487	-9.41973	0.306803	-2.51806	2.32238	0
0.1493	-11.2432	-0.306803	-3.1285	4.15363	0
0.1500	-10.0245	0	-1.90762	4.15363	0
0.1507	-13.3874	0.920409	-3.73894	4.15363	0
0.1513	-15.8248	0.920409	-6.79114	5.37383	0
0.1520	-14.9085	1.84082	-4.95982	4.76468	0
0.1527	-16.4387	4.27164	-1.90762	2.62695	0
0.1533	-15.5224	4.57845	-2.51806	2.0178	0
0.1540	-10.336	1.53402	-3.1285	3.84906	0
0.1547	-6.3684	0	-1.6024	6.59403	0
0.1553	-2.70313	3.65804	-3.43372	7.20508	0
0.1560	-0.8705	6.41926	-4.6546	3.84906	0
0.1567	-3.31706	2.76123	-0.076305	2.32238	0
0.1573	-3.00552	1.22721	2.97589	3.54258	0
0.1580	0.3482	2.76123	2.36545	3.54258	0
0.1587	1.5669	0.613606	3.28111	2.93343	0
0.1593	2.79476	-0.920409	3.58633	1.10218	0
0.1600	4.31585	0.306803	2.06023	-0.729074	0
0.1607	2.79476	-1.81722	2.67067	0.7957	0
0.1613	4.01346	-2.43082	4.19677	3.238	0
0.1620	6.75325	1.84082	2.97589	1.10218	0
0.1627	5.23216	0.306803	1.44979	-1.03365	0
0.1633	3.39953	-3.04443	-0.076305	0.491126	0
0.1640	2.79476	0.306803	-0.381525	3.238	0
0.1647	2.79476	2.14762	1.14457	3.54258	0
0.1653	4.92978	-1.81722	0.534135	2.32238	0
0.1660	5.23216	-3.65804	-1.90762	1.71133	0
0.1667	2.48322	-2.43082	-1.90762	0.7957	0
0.1673	4.31585	-2.12402	-3.1285	0.186552	0
0.1680	5.53455	-1.20361	-6.79114	1.10218	0
0.1687	-1.78682	0	-6.79114	1.40675	0
0.1693	-7.28471	-1.51042	-3.73894	1.10218	0
0.1700	-5.75446	-5.19205	-2.82328	1.71133	0
0.1707	-4.83815	-6.39566	-3.1285	1.71133	0
0.1713	-6.3684	-3.65804	-4.95982	-0.4245	0
0.1720	-6.3684	-3.04443	-7.7068	-1.6447	0
0.1727	-6.3684	-4.88525	-5.87548	-1.34013	0
0.1733	-5.45208	-3.35123	-4.34938	-0.729074	0
0.1740	-2.70313	-0.920409	-8.31724	-1.6447	0
0.1747	-1.48443	-0.920409	-8.31724	-3.78053	0
0.1753	-2.40075	-0.920409	-2.82328	-3.47595	0
0.1760	-1.17288	-0.920409	-2.21284	-0.119926	0
0.1767	2.79476	-2.73763	-3.1285	-0.729074	0
0.1773	5.53455	-2.43082	0.839355	-2.56033	0
0.1780	6.45086	-0.920409	3.28111	-0.4245	0
0.1787	10.7209	-3.04443	3.28111	0.186552	0
0.1793	18.0514	-2.73763	3.89155	-2.8649	0
0.1800	20.4888	-0.613606	2.67067	-1.6447	0
0.1807	17.7399	-3.96484	2.36545	-0.119926	0
0.1813	13.7722	-7.62288	4.19677	-4.39158	0
0.1820	11.3348	-6.08886	3.58633	-4.69615	0
0.1827	12.5535	-6.39566	2.67067	0.491126	0
0.1833	15.6049	-9.7705	5.11243	-1.03365	0
0.1840	14.0838	-9.46369	4.19677	-6.5274	0
0.1847	10.4185	-6.39566	1.44979	-5.3072	0
0.1853	10.7209	-4.88525	1.44979	-2.56033	0
0.1860	11.0324	-4.57845	0.839355	-3.47595	0
0.1867	8.2835	-6.70247	-1.29718	-4.087	0
0.1873	5.8461	-7.31607	-2.21284	-2.8649	0
0.1880	4.61823	-3.96484	-2.82328	-2.8649	0
0.1887	1.87845	-2.73763	-2.51806	-2.56033	0
0.1893	-1.17288	-5.47525	-1.6024	-3.47595	0
0.1900	-3.92183	-5.47525	-1.29718	-4.087	0
0.1907	-3.61945	-2.43082	-0.686745	-3.17138	0
0.1913	1.5669	-2.43082	-3.1285	-3.47595	0
0.1920	2.48322	-4.57845	-7.40158	-6.22283	0
0.1927	-4.53576	-6.08886	-5.57026	-5.91826	0
0.1933	-8.8058	-6.70247	-1.90762	-3.47595	0
0.1940	-5.45208	-5.19205	-3.1285	-2.56033	0
0.1947	-2.70313	-4.57845	-3.43372	-3.47595	0
0.1953	-3.00552	-6.70247	-0.991965	-3.47595	0
0.1960	-4.53576	-9.15689	-1.29718	-3.78053	0
0.1967	-3.31706	-9.46369	-2.21284	-3.17138	0
0.1973	1.26452	-8.23648	-0.381525	-2.56033	0
0.1980	2.48322	-7.31607	2.06023	-5.00263	0
0.1987	1.87845	-7.62288	2.97589	-7.13846	0
0.1993	3.09715	-9.46369	2.06023	-6.83198	0
0.2000	2.79476	-10.0537	0.839355	-6.22283	0
0.2007	3.09715	-8.85009	1.44979	-6.83198	0
0.2013	7.66956	-8.54329	2.06023	-5.3072	0
0.2020	7.36718	-10.0537	3.28111	-2.56033	0
0.2027	4.61823	-10.6673	6.02809	-1.34013	0
0.2033	11.9488	-8.23648	3.28111	-1.34013	0
0.2040	16.5212	-6.39566	-3.43372	-1.94927	0
0.2047	7.36718	-7.00927	-4.04416	-2.25575	0
0.2053	1.87845	-7.00927	-0.381525	-1.94927	0
0.2060	2.48322	-4.27164	-0.991965	-3.17138	0
0.2067	-2.70313	-2.73763	-2.21284	-5.61178	0
0.2073	-7.28471	-2.73763	-1.29718	-5.91826	0
0.2080	-6.3684	0	-3.1285	-3.17138	0
0.2087	-8.19186	2.45442	-6.1807	-1.6447	0
0.2093	-11.8571	1.84082	-5.87548	-3.47595	0
0.2100	-13.3874	0.306803	-5.26504	-4.69615	0
0.2107	-13.6898	0	-7.40158	-4.39158	0
0.2113	-11.8571	1.22721	-8.31724	-1.34013	0
0.2120	-12.4711	4.27164	-5.87548	2.0178	0
0.2127	-16.1272	5.80566	-4.04416	0.186552	0
0.2133	-14.9085	3.65804	-4.6546	-2.56033	0
0.2140	-11.8571	0	-4.04416	-1.6447	0
0.2147	-12.7734	0.306803	-1.29718	-0.729074	0
0.2153	-9.10818	2.76123	-2.21284	-0.729074	0
0.2160	-2.0892	2.76123	-4.6546	-1.03365	0
0.2167	-4.53576	0.613606	-2.21284	-1.94927	0
0.2173	-11.2432	0	1.75501	-1.6447	0
0.2180	-9.41973	1.53402	1.44979	1.10218	0
0.2187	-5.14053	1.53402	0.534135	1.40675	0
0.2193	-4.53576	2.14762	1.75501	-0.119926	0
0.2200	-3.61945	3.65804	2.36545	-0.729074	0
0.2207	-2.70313	3.06803	3.28111	-2.56033	0
0.2213	-3.61945	3.06803	3.28111	-3.78053	0
0.2220	-3.92183	6.41926	1.14457	-0.729074	0
0.2227	-1.48443	6.41926	-0.991965	2.62695	0
0.2233	0.0458158	3.65804	-0.991965	1.71133	0
0.2240	-2.0892	5.19205	-0.381525	0.491126	0
0.2247	-4.53576	6.41926	-0.381525	1.10218	0
0.2253	-3.31706	2.76123	-1.6024	1.71133	0
0.2260	-2.70313	0.613606	-1.29718	2.93343	0
0.2267	-4.53576	3.65804	1.75501	3.84906	0
0.2273	-1.78682	6.41926	0.534135	2.62695	0
0.2280	0.962132	7.33967	-5.26504	1.10218	0
0.2287	-6.67078	5.49886	-7.40158	2.0178	0
0.2293	-17.355	2.14762	-5.57026	3.84906	0
0.2300	-18.8761	2.14762	-6.79114	4.4582	0
0.2307	-16.7411	3.65804	-8.92768	5.6784	0
0.2313	-17.0435	2.76123	-6.79114	5.6784	0
0.2320	-16.1272	1.84082	-4.95982	3.238	0
0.2327	-15.8248	3.65804	-5.87548	1.40675	0
0.2333	-16.4387	5.80566	-7.7068	2.0178	0
0.2340	-13.3874	6.11246	-8.31724	0.7957	0
0.2347	-10.0245	6.41926	-4.34938	-0.729074	0
0.2353	-10.9408	7.64648	1.44979	-0.119926	0
0.2360	-10.9408	8.85009	3.28111	-0.729074	0
0.2367	-6.67078	7.64648	1.44979	-1.6447	0
0.2373	-3.61945	6.41926	2.06023	0.186552	0
0.2380	-2.0892	6.41926	3.89155	0.7957	0
0.2387	0.962132	5.80566	5.41765	0.186552	0
0.2393	6.45086	7.64648	6.02809	2.62695	0
0.2400	8.89743	10.3841	4.19677	2.62695	0
0.2407	4.01346	8.23648	2.67067	0.7957	0
0.2413	-1.48443	4.27164	5.72287	2.62695	0
0.2420	-0.265732	4.27164	8.46985	2.93343	0
0.2427	3.70192	3.96484	6.63853	-0.729074	0
0.2433	4.01346	2.76123	4.19677	-1.34013	0
0.2440	3.09715	4.57845	4.50199	0.491126	0
0.2447	3.09715	5.80566	5.11243	-0.119926	0
0.2453	1.87845	5.49886	3.28111	-0.729074	0
0.2460	0.962132	4.57845	0.534135	0.186552	0
0.2467	0.0458158	3.96484	0.228915	-0.4245	0
0.2473	-3.31706	5.19205	0.534135	-0.119926	0
0.2480	-6.3684	7.33967	0.534135	-0.729074	0
0.2487	-5.45208	7.64648	0.534135	-2.56033	0
0.2493	-5.45208	6.11246	0.228915	-0.729074	0
0.2500	-7.28471	3.96484	2.06023	3.238	0
0.2507	-6.3684	3.06803	3.58633	4.76468	0
0.2513	-1.78682	6.11246	-0.991965	3.238	0
0.2520	-0.568116	7.64648	-5.87548	1.71133	0
0.2527	-4.53576	3.65804	-2.82328	2.0178	0
0.2533	-7.28471	1.22721	0.839355	2.0178	0
0.2540	-6.3684	2.76123	-1.29718	-1.03365	0
0.2547	-6.67078	1.53402	-2.21284	-1.6447	0
0.2553	-7.88948	1.22721	0.839355	2.0178	0
0.2560	-6.3684	2.76123	3.28111	2.0178	0
0.2567	-3.61945	0.920409	4.19677	-1.6447	0
0.2573	-1.78682	-0.920409	4.19677	-1.34013	0
0.2580	-0.8705	0	4.19677	0.186552	0
0.2587	-0.8705	-0.920409	6.02809	0.186552	0
0.2593	-0.265732	-1.20361	7.85941	1.71133	0
0.2600	1.87845	1.53402	9.69073	3.54258	0
0.2607	4.31585	0.920409	10.9053	2.62695	0
0.2613	5.8461	-1.81722	10.6064	1.71133	0
0.2620	6.45086	-0.920409	10.6064	2.32238	0
0.2627	6.45086	-1.81722	12.1261	3.238	0
0.2633	9.19981	-2.43082	9.69073	2.93343	0
0.2640	11.9488	0	6.02809	2.0178	0
0.2647	8.58588	0	4.80721	3.54258	0
0.2653	0.962132	-2.12402	4.19677	4.15363	0
0.2660	-3.61945	-0.306803	4.50199	0.491126	0
0.2667	-2.40075	2.14762	6.33331	-0.729074	0
0.2673	0.0458158	1.53402	3.89155	2.0178	0
0.2680	-2.70313	1.84082	-1.90762	1.10218	0
0.2687	-5.45208	1.22721	-2.21284	-1.03365	0
0.2693	-4.53576	-2.12402	1.14457	1.10218	0
0.2700	-5.45208	-2.73763	0.534135	0.186552	0
0.2707	-7.88948	0	-1.29718	-2.56033	0
0.2713	-5.75446	0.920409	-1.29718	0.186552	0
0.2720	-5.45208	0.920409	0.228915	1.40675	0
0.2727	-9.72211	0.920409	-0.076305	0.186552	0
0.2733	-8.19186	-1.81722	-2.21284	1.40675	0
0.2740	-5.75446	-4.57845	-0.381525	2.32238	0
0.2747	-6.97316	-3.04443	4.19677	-0.729074	0
0.2753	-2.70313	0.613606	2.36545	-1.6447	0
0.2760	3.39953	-0.920409	-2.51806	0.186552	0
0.2767	-0.8705	-3.65804	0.534135	0.491126	0
0.2773	-5.45208	-2.12402	4.50199	0.186552	0
0.2780	-1.17288	-2.73763	3.58633	-0.119926	0
0.2787	1.87845	-5.19205	5.11243	-0.4245	0
0.2793	2.79476	-2.73763	7.85941	-0.119926	0
0.2800	5.8461	0	6.94375	0.7957	0
0.2807	7.98111	-0.920409	5.41765	1.10218	0
0.2813	6.45086	0	6.63853	-0.119926	0
0.2820	6.14848	0.613606	6.94375	0.186552	0
0.2827	8.2835	-3.96484	5.72287	2.32238	0
0.2833	8.2835	-4.88525	4.19677	2.32238	0
0.2840	5.23216	-0.613606	2.97589	0.491126	0
0.2847	4.92978	-1.81722	2.97589	2.0178	0
0.2853	8.2835	-5.47525	2.06023	3.54258	0
0.2860	6.75325	-2.73763	0.534135	2.32238	0
0.2867	2.18083	2.76123	-0.686745	3.238	0
0.2873	2.48322	2.14762	-2.51806	2.62695	0
0.2880	1.87845	-0.613606	-4.04416	-1.6447	0
0.2887	-6.05685	-1.51042	-2.21284	-0.4245	0
0.2893	-11.5547	-2.12402	-1.29718	3.54258	0
0.2900	-10.0245	-3.35123	-3.1285	0.7957	0
0.2907	-10.6384	-3.35123	-3.1285	-1.34013	0
0.2913	-14.6061	-2.43082	-3.73894	2.0178	0
0.2920	-14.6061	-1.81722	-6.48592	2.0178	0
0.2927	-11.8571	-1.51042	-6.1807	-0.729074	0
0.2933	-12.1595	-0.613606	-2.51806	-0.729074	0
0.2940	-14.3037	-2.43082	-1.90762	0.186552	0
0.2947	-11.2432	-5.47525	-4.34938	-0.119926	0
0.2953	-6.67078	-3.96484	-4.04416	-0.729074	0
0.2960	-7.28471	-1.81722	-0.076305	-0.729074	0
0.2967	-8.19186	-4.27164	3.28111	1.40675	0
0.2973	-5.45208	-4.88525	2.36545	2.0178	0
0.2980	-3.61945	-2.43082	1.44979	-0.119926	0
0.2987	-0.8705	-3.65804	4.80721	-0.4245	0
0.2993	5.23216	-4.57845	5.11243	1.10218	0
0.3000	7.36718	-1.20361	0.534135	-0.119926	0
0.3007	4.61823	-3.35123	-0.381525	0.186552	0
0.3013	2.18083	-9.46369	4.50199	1.71133	0
0.3020	-0.568116	-9.46369	5.11243	0.186552	0
0.3027	-1.78682	-6.39566	2.97589	-0.729074	0
0.3033	0.0458158	-7.31607	4.50199	-0.4245	0
0.3040	0.0458158	-9.46369	5.41765	-1.6447	0
0.3047	-2.0892	-10.0537	1.44979	-1.6447	0
0.3053	-2.70313	-8.23648	-0.991965	1.10218	0
0.3060	-2.70313	-6.70247	0.839355	0.186552	0
0.3067	-3.61945	-9.7705	0.534135	-1.34013	0
0.3073	-5.45208	-12.8149	-2.21284	-0.4245	0
0.3080	-8.50341	-9.46369	-2.21284	-0.729074	0
0.3087	-10.6384	-6.39566	-2.82328	-1.6447	0
0.3093	-10.0245	-6.70247	-5.87548	1.10218	0
0.3100	-10.9408	-6.39566	-4.95982	3.54258	0
0.3107	-11.5547	-5.78206	-1.29718	3.84906	0
0.3113	-7.28471	-6.39566	-3.73894	2.93343	0
0.3120	-4.22422	-6.39566	-6.79114	0.7957	0
0.3127	-10.0245	-6.08886	-4.95982	-1.03365	0
0.3133	-16.1272	-7.31607	-3.43372	-0.729074	0
0.3140	-14.3037	-5.47525	-3.43372	0.491126	0
0.3147	-10.9408	-3.04443	-2.21284	0.491126	0
0.3153	-10.9408	-4.88525	-2.21284	0.186552	0
0.3160	-10.9408	-6.08886	-1.90762	0.186552	0
0.3167	-9.41973	-3.35123	0.534135	-1.03365	0
0.3173	-9.72211	-3.65804	-0.991965	-3.78053	0
0.3180	-8.19186	-8.54329	-1.6024	-3.47595	0
0.3187	-3.61945	-10.0537	2.06023	-2.25575	0
0.3193	-1.78682	-6.39566	2.36545	-5.00263	0
0.3200	-1.78682	-3.35123	1.44979	-7.13846	0
0.3207	0.3482	-4.57845	5.11243	-6.22283	0
0.3213	2.48322	-6.08886	4.19677	-5.00263	0
0.3220	1.87845	-6.08886	-0.381525	-3.78053	0
0.3227	2.18083	-5.47525	0.534135	-1.6447	0
0.3233	5.53455	-3.04443	-0.381525	-1.03365	0
0.3240	6.45086	0.920409	-5.26504	-1.94927	0
0.3247	4.01346	-0.920409	-3.43372	-1.94927	0
0.3253	0.962132	-6.39566	-0.991965	-0.4245	0
0.3260	-1.48443	-7.31607	-3.73894	0.491126	0
0.3267	-4.53576	-5.47525	-3.43372	-1.03365	0
0.3273	-6.67078	-4.57845	-1.90762	-3.17138	0
0.3280	-7.28471	-3.04443	-4.04416	-3.17138	0
0.3287	-6.97316	-1.20361	-5.57026	-2.56033	0
0.3293	-7.28471	-1.51042	-6.1807	-1.6447	0
0.3300	-9.41973	-3.35123	-8.31724	0.186552	0
0.3307	-11.2432	-4.57845	-7.7068	0.491126	0
0.3313	-10.9408	-3.65804	-5.87548	-1.6447	0
0.3320	-10.9408	-2.43082	-6.1807	-1.34013	0
0.3327	-11.2432	-2.12402	-5.87548	-0.4245	0
0.3333	-10.0245	-0.306803	-5.26504	-1.34013	0
0.3340	-10.0245	1.22721	-6.48592	-0.119926	0
0.3347	-9.10818	0.306803	-4.6546	1.10218	0
0.3353	-0.8705	0	-4.04416	-1.6447	0
0.3360	4.61823	-4.57845	-6.79114	-3.47595	0
0.3367	-0.568116	-4.57845	-5.87548	-3.17138	0
0.3373	-4.53576	-4.57845	-2.21284	-4.087	0
0.3380	-1.17288	-4.57845	-1.6024	-5.3072	0
0.3387	0.650584	-4.57845	-1.90762	-3.78053	0
0.3393	0.650584	-4.57845	-1.29718	-2.8649	0
0.3400	2.18083	-4.57845	-1.29718	-4.39158	0
0.3407	2.79476	-4.57845	1.14457	-5.91826	0
0.3413	1.87845	-4.57845	2.67067	-7.13846	0
0.3420	1.26452	-4.57845	0.228915	-7.13846	0
0.3427	1.5669	-4.57845	0.839355	-5.00263	0
0.3433	2.18083	-4.57845	4.19677	-2.8649	0
0.3440	1.5669	-4.57845	3.58633	-3.17138	0
0.3447	0.3482	-4.57845	1.44979	-2.56033	0
0.3453	1.26452	-4.57845	-0.381525	-1.34013	0
0.3460	0.0458158	-4.57845	-3.43372	-1.03365	0
0.3467	-3.92183	-4.57845	-2.21284	0.186552	0
0.3473	-1.78682	-4.57845	-0.381525	0.186552	0
0.3480	2.48322	-4.57845	-4.95982	-1.94927	0
0.3487	-1.78682	-4.57845	-8.01202	-1.94927	0
0.3493	-10.336	-4.57845	-5.57026	-0.729074	0
0.3500	-12.1595	-4.57845	-4.95982	-2.25575	0
0.3507	-10.0245	-4.57845	-5.87548	-2.56033	0
0.3513	-9.10818	-4.57845	-4.95982	-1.03365	0
0.3520	-9.41973	-4.57845	-4.95982	-0.729074	0
0.3527	-10.0245	-4.57845	-4.95982	-1.03365	0
0.3533	-9.10818	-4.57845	-4.95982	-1.6447	0
0.3540	-7.88948	-4.57845	-6.48592	-2.25575	0
0.3547	-6.3684	-4.57845	-5.26504	-1.34013	0
0.3553	-3.92183	-4.57845	-1.90762	-0.729074	0
0.3560	-2.0892	-4.57845	-0.381525	-1.6447	0
0.3567	-3.00552	-4.57845	-0.076305	-2.56033	0
0.3573	-1.78682	-4.57845	1.44979	-1.03365	0
0.3580	3.39953	-4.57845	2.67067	2.0178	0
0.3587	7.0648	-4.57845	5.11243	3.84906	0
0.3593	7.98111	-4.57845	5.41765	0.491126	0
0.3600	8.2835	2.14762	2.36545	-2.56033	0
0.3607	5.8461	1.53402	1.75501	-2.56033	0
0.3613	3.70192	0	4.19677	-3.17138	0
0.3620	7.0648	-2.73763	3.89155	-1.03365	0
0.3627	11.0324	-4.27164	2.06023	2.0178	0
0.3633	8.89743	-1.51042	1.44979	0.186552	0
0.3640	5.53455	-0.920409	1.44979	-2.56033	0
0.3647	7.0648	-3.04443	1.75501	-0.4245	0
0.3653	8.2835	-0.306803	1.44979	1.10218	0
0.3660	5.53455	3.65804	-0.991965	-0.119926	0
0.3667	3.70192	1.53402	-1.29718	-1.34013	0
0.3673	4.31585	-1.51042	-1.29718	-3.47595	0
0.3680	4.01346	0.920409	-4.04416	-3.78053	0
0.3687	3.39953	3.65804	-4.95982	-0.729074	0
0.3693	3.70192	1.84082	-1.90762	-0.729074	0
0.3700	1.87845	-0.920409	-1.90762	-3.17138	0
0.3707	0.0458158	-0.920409	-3.43372	-1.03365	0
0.3713	3.70192	0.613606	-4.95982	1.40675	0
0.3720	5.53455	2.14762	-6.79114	-0.119926	0
0.3727	0.962132	3.06803	-6.1807	-2.56033	0
0.3733	-3.31706	0	-3.73894	-3.47595	0
0.3740	-3.92183	-5.47525	-4.04416	-3.47595	0
0.3747	-5.75446	-5.47525	-3.43372	-1.6447	0
0.3753	-7.28471	0	-0.381525	1.71133	0
0.3760	-4.22422	0	0.228915	3.54258	0
0.3767	-1.78682	-3.04443	-1.29718	1.71133	0
0.3773	-2.0892	-2.73763	1.75501	0.491126	0
0.3780	-0.8705	-2.12402	5.11243	1.10218	0
0.3787	3.70192	-4.57845	4.50199	-1.6447	0
0.3793	4.92978	-3.96484	4.19677	-4.087	0
0.3800	2.48322	-2.73763	6.02809	-1.6447	0
0.3807	3.39953	-4.57845	6.94375	1.10218	0
0.3813	7.66956	-6.08886	6.63853	-0.4245	0
0.3820	10.1161	-5.47525	6.33331	0.7957	0
0.3827	11.9488	-4.57845	6.94375	3.84906	0
0.3833	14.0838	-0.920409	6.94375	5.37383	0
0.3840	12.2511	-0.920409	2.97589	6.59403	0
0.3847	7.0648	-0.920409	-1.29718	5.98488	0
0.3853	3.09715	-0.920409	-0.381525	2.62695	0
0.3860	0.962132	-0.920409	0.839355	1.10218	0
0.3867	-1.78682	-0.920409	-1.90762	4.76468	0
0.3873	-4.53576	-0.920409	-4.04416	6.59403	0
0.3880	-6.05685	-0.920409	-4.6546	4.15363	0
0.3887	-6.3684	-0.920409	-7.7068	5.37383	0
0.3893	-7.5871	-0.920409	-9.2329	9.03633	0
0.3900	-9.10818	-0.920409	-6.48592	7.50966	0
0.3907	-6.97316	-0.920409	-5.87548	4.15363	0
0.3913	-3.61945	-0.920409	-8.62246	6.28946	0
0.3920	-3.61945	-0.920409	-6.79114	9.34091	0
0.3927	-5.75446	-0.920409	-4.04416	7.20508	0
0.3933	-6.97316	-0.920409	-8.01202	5.06926	0
0.3940	-8.19186	-0.920409	-8.31724	8.12071	0
0.3947	-6.3684	-0.920409	0.228915	10.8676	0
0.3953	1.5669	-0.920409	2.97589	9.64739	0
0.3960	7.36718	-0.920409	-3.1285	7.81613	0
0.3967	4.31585	-0.920409	-3.43372	7.81613	0
0.3973	-0.8705	-0.920409	1.75501	9.03633	0
0.3980	0.0458158	-0.920409	3.28111	7.81613	0
0.3987	3.70192	-0.920409	0.839355	4.76468	0
0.3993	5.53455	-0.920409	-0.381525	3.84906	0
0.4000	6.75325	-0.920409	1.44979	5.37383	0
0.4007	7.98111	-0.920409	5.11243	6.28946	0
0.4013	7.66956	-0.920409	5.11243	8.12071	0
0.4020	8.58588	-0.920409	2.67067	9.34091	0
0.4027	10.7209	-0.920409	2.67067	7.20508	0
0.4033	9.5022	-0.920409	2.36545	5.98488	0
0.4040	5.8461	-0.920409	1.14457	6.90051	0
0.4047	6.75325	-0.920409	2.97589	4.76468	0
0.4053	8.58588	-0.920409	2.06023	2.62695	0
0.4060	3.39953	-0.920409	-1.29718	4.15363	0
0.4067	-0.568116	-0.920409	0.839355	5.6784	0
0.4073	4.01346	-0.920409	-0.076305	5.06926	0
0.4080	4.61823	-0.306803	-7.7068	4.76468	0
0.4087	-3.61945	-1.20361	-7.7068	3.238	0
0.4093	-9.72211	-5.19205	-1.90762	0.7957	0
0.4100	-11.2432	-6.39566	-4.04416	2.0178	0
0.4107	-11.8571	-3.96484	-7.09636	4.76468	0
0.4113	-10.6384	-1.20361	-3.43372	3.84906	0
0.4120	-11.2432	-0.306803	-3.1285	2.0178	0
0.4127	-13.3874	-0.613606	-5.87548	2.0178	0
0.4133	-10.9408	-0.306803	-4.04416	2.93343	0
0.4140	-10.0245	0.306803	-2.21284	2.32238	0
0.4147	-11.5547	0	-5.87548	0.7957	0
0.4153	-7.5871	-0.306803	-5.87548	0.186552	0
0.4160	-3.92183	0.613606	0.534135	-1.03365	0
0.4167	-5.45208	2.14762	4.19677	-2.25575	0
0.4173	-2.40075	0.920409	2.06023	-0.4245	0
0.4180	2.79476	-2.43082	2.06023	3.84906	0
0.4187	3.39953	-2.73763	6.02809	3.84906	0
0.4193	6.75325	1.22721	4.80721	0.491126	0
0.4200	11.0324	1.22721	1.44979	-1.03365	0
0.4207	6.45086	1.22721	2.97589	-1.34013	0
0.4213	3.39953	1.22721	5.11243	-1.6447	0
0.4220	7.36718	1.22721	3.28111	-0.729074	0
0.4227	8.2835	1.22721	2.36545	0.491126	0
0.4233	4.61823	1.22721	1.75501	-0.729074	0
0.4240	3.09715	1.22721	0.534135	-3.17138	0
0.4247	2.79476	1.22721	0.534135	-2.56033	0
0.4253	0.962132	1.22721	-0.076305	1.10218	0
0.4260	-0.8705	1.22721	-1.6024	1.71133	0
0.4267	-1.78682	1.22721	-0.991965	-2.56033	0
0.4273	-0.8705	1.22721	0.534135	-4.087	0
0.4280	-1.48443	1.22721	-0.991965	-1.6447	0
0.4287	-4.83815	1.22721	-3.43372	-2.56033	0
0.4293	-6.3684	1.22721	-5.57026	-4.087	0
0.4300	-4.53576	1.22721	-5.87548	-2.25575	0
0.4307	-2.40075	1.22721	-4.04416	0.7957	0
0.4313	0.0458158	1.22721	-4.95982	1.10218	0
0.4320	-0.8705	0.306803	-8.92768	-1.34013	0
0.4327	-5.45208	0.613606	-8.92768	-2.56033	0
0.4333	-7.5871	-4.57845	-5.26504	-2.56033	0
0.4340	-5.45208	-3.35123	-3.43372	-2.56033	0
0.4347	-2.70313	1.53402	-3.1285	-2.56033	0
0.4353	-1.17288	0	-1.90762	-1.6447	0
0.4360	-0.8705	-2.12402	-0.381525	-2.25575	0
0.4367	0.3482	-0.920409	-0.076305	-3.47595	0
0.4373	4.92978	-0.613606	-0.076305	-3.47595	0
0.4380	7.36718	-2.12402	1.44979	-4.39158	0
0.4387	5.23216	-2.12402	3.89155	-6.22283	0
0.4393	6.45086	-1.81722	3.28111	-5.61178	0
0.4400	10.1161	-3.04443	2.36545	-4.087	0
0.4407	9.5022	-4.57845	3.58633	-4.087	0
0.4413	7.36718	-5.78206	3.58633	-4.087	0
0.4420	6.45086	-6.39566	4.19677	-2.56033	0
0.4427	7.0648	-6.70247	7.85941	-2.8649	0
0.4433	10.1161	-5.47525	6.94375	-5.00263	0
0.4440	11.0324	-3.96484	0.534135	-5.00263	0
0.4447	5.53455	-4.88525	-0.076305	-2.25575	0
0.4453	-0.265732	-6.08886	3.28111	-1.6447	0
0.4460	-0.8705	-4.27164	1.44979	-3.47595	0
0.4467	0.0458158	-1.20361	-1.29718	-4.39158	0
0.4473	-1.78682	0.920409	-0.381525	-3.17138	0
0.4480	-4.83815	0.920409	-0.991965	-2.25575	0
0.4487	-4.53576	-0.920409	-4.34938	-1.03365	0
0.4493	-3.92183	-0.920409	-4.6546	1.10218	0
0.4500	-8.19186	-0.306803	-3.43372	0.7957	0
0.4507	-8.8058	-0.613606	-3.73894	-1.6447	0
0.4513	-3.61945	-0.613606	-3.43372	-3.17138	0
0.4520	-6.05685	0	-4.95982	-3.17138	0
0.4527	-13.0758	0.613606	-7.7068	-3.17138	0
0.4533	-10.6384	0.613606	-4.95982	0.186552	0
0.4540	-5.45208	-0.920409	-0.381525	4.15363	0
0.4547	-5.14053	-3.04443	0.534135	2.93343	0
0.4553	-1.17288	-1.81722	-0.381525	-1.03365	0
0.4560	3.70192	0.613606	-1.29718	-3.47595	0
0.4567	0.962132	-0.920409	-1.29718	-2.8649	0
0.4573	-1.78682	-4.27164	1.75501	-0.729074	0
0.4580	0.962132	-7.00927	1.44979	0.186552	0
0.4587	3.09715	-7.31607	-1.29718	-1.6447	0
0.4593	4.01346	-4.27164	1.75501	-1.6447	0
0.4600	3.70192	-2.73763	6.02809	0.491126	0
0.4607	3.70192	-4.57845	3.28111	-0.729074	0
0.4613	6.45086	-3.65804	1.14457	-2.56033	0
0.4620	7.66956	0	2.97589	-1.03365	0
0.4627	5.53455	-1.20361	1.44979	0.491126	0
0.4633	5.53455	-1.81722	-0.381525	-1.34013	0
0.4640	5.8461	3.06803	1.44979	-2.56033	0
0.4647	4.61823	5.49886	1.14457	-1.6447	0
0.4653	4.01346	3.06803	-0.381525	-0.729074	0
0.4660	2.18083	1.84082	0.228915	0.186552	0
0.4667	-1.17288	3.96484	0.228915	2.0178	0
0.4673	0.962132	7.64648	-2.21284	2.62695	0
0.4680	4.61823	7.64648	-5.57026	-0.119926	0
0.4687	0.0458158	7.64648	-6.48592	-2.56033	0
0.4693	-5.45208	7.64648	-3.43372	0.186552	0
0.4700	-6.3684	7.64648	-1.29718	2.93343	0
0.4707	-7.88948	7.64648	-3.43372	1.40675	0
0.4713	-11.5547	7.64648	-5.57026	-0.729074	0
0.4720	-12.1595	7.64648	-4.95982	0.186552	0
0.4727	-10.9408	7.64648	-4.34938	-0.119926	0
0.4733	-10.0245	7.64648	-3.43372	-1.03365	0
0.4740	-9.10818	7.64648	-2.21284	1.40675	0
0.4747	-7.5871	7.64648	-2.21284	3.84906	0
0.4753	-6.97316	7.64648	-1.29718	2.32238	0
0.4760	-6.3684	7.64648	1.44979	1.40675	0
0.4767	-6.05685	7.64648	1.44979	1.71133	0
0.4773	-5.75446	7.64648	-0.381525	1.40675	0
0.4780	-4.22422	7.64648	1.44979	3.84906	0
0.4787	0.962132	7.64648	5.11243	5.6784	0
0.4793	7.66956	7.64648	4.19677	2.0178	0
0.4800	8.2835	20.1546	2.06023	-0.729074	0
0.4807	3.39953	13.7353	2.06023	1.10218	0
0.4813	0.0458158	8.54329	2.06023	2.93343	0
0.4820	0.0458158	10.3841	4.19677	3.84906	0
0.4827	0.0458158	12.5081	6.63853	4.76468	0
0.4833	-0.8705	10.9977	5.41765	2.0178	0
0.4840	-1.78682	10.0773	3.89155	-0.729074	0
0.4847	-1.78682	11.9181	5.11243	1.71133	0
0.4853	-1.78682	11.9181	3.28111	2.93343	0
0.4860	-3.61945	8.23648	-0.991965	-0.729074	0
0.4867	-5.45208	5.19205	-2.51806	-1.6447	0
0.4873	-7.5871	8.54329	-2.51806	1.71133	0
0.4880	-9.10818	14.3489	-2.51806	2.93343	0
0.4887	-8.19186	14.0421	-3.1285	1.71133	0
0.4893	-8.50341	9.7705	-4.04416	0.7957	0
0.4900	-12.1595	6.41926	-4.04416	0.7957	0
0.4907	-12.4711	6.41926	-2.51806	2.93343	0
0.4913	-6.3684	10.0773	-4.04416	4.76468	0
0.4920	-2.40075	12.2249	-6.79114	1.71133	0
0.4927	-6.97316	9.15689	-6.1807	-1.94927	0
0.4933	-12.1595	5.80566	-3.1285	-1.03365	0
0.4940	-12.4711	6.11246	-0.991965	-0.729074	0
0.4947	-11.8571	5.80566	-0.076305	-2.56033	0
0.4953	-11.2432	3.96484	0.228915	-1.03365	0
0.4960	-9.10818	3.06803	0.839355	2.0178	0
0.4967	-7.5871	3.96484	2.36545	1.71133	0
0.4973	-7.88948	3.65804	2.67067	-0.729074	0
0.4980	-6.3684	1.84082	2.06023	-3.17138	0
0.4987	-2.40075	0.306803	-0.381525	-3.78053	0
0.4993	0.0458158	0	-0.076305	-1.34013	0
0.5000	0.0458158	-1.20361	3.58633	-0.729074	0
0.5007	0.650584	-1.51042	4.50199	-2.56033	0
0.5013	2.79476	0.306803	2.97589	-1.34013	0
0.5020	3.70192	0.306803	3.58633	2.32238	0
0.5027	4.61823	-0.613606	4.19677	3.54258	0
0.5033	6.75325	0.306803	2.36545	1.10218	0
0.5040	7.36718	0.306803	1.44979	-2.8649	0
0.5047	3.39953	0.306803	3.89155	-5.00263	0
0.5053	-2.70313	0.306803	3.89155	-2.8649	0
0.5060	-6.3684	0.306803	0.839355	-1.03365	0
0.5067	-7.88948	0.306803	-1.6024	-1.34013	0
0.5073	-7.28471	0.306803	-2.51806	-0.729074	0
0.5080	-7.28471	0.306803	-2.82328	1.10218	0
0.5087	-10.336	0.306803	-2.82328	0.7957	0
0.5093	-12.7734	0.306803	-2.21284	-0.4245	0
0.5100	-12.1595	0.306803	-3.43372	0.186552	0
0.5107	-12.4711	0.306803	-5.26504	0.186552	0
0.5113	-13.3874	0.306803	-4.04416	-1.6447	0
0.5120	-12.7734	0.306803	-2.82328	-2.25575	0
0.5127	-12.7734	0.306803	-4.34938	0.186552	0
0.5133	-13.9921	0.306803	-3.73894	2.0178	0
0.5140	-12.7734	0.306803	0.534135	2.0178	0
0.5147	-9.10818	0.306803	2.97589	1.40675	0
0.5153	-3.92183	0.306803	-0.686745	0.7957	0
0.5160	0.0458158	0.306803	-4.95982	-1.34013	0
0.5167	-1.78682	0.306803	-3.43372	-2.56033	0
0.5173	-4.83815	0.306803	1.44979	-0.729074	0
0.5180	-2.70313	0.306803	4.19677	-0.4245	0
0.5187	0.962132	0.306803	5.11243	-4.087	0
0.5193	1.26452	0.306803	7.55419	-4.39158	0
0.5200	2.79476	0.306803	6.94375	-1.03365	0
0.5207	6.45086	0.306803	2.06023	-1.6447	0
0.5213	7.0648	0.306803	-0.381525	-4.087	0
0.5220	4.92978	0.306803	2.36545	-1.34013	0
0.5227	4.92978	0.306803	3.28111	0.7957	0
0.5233	5.8461	0.306803	0.534135	-2.56033	0
0.5240	5.53455	0.306803	-0.381525	-4.69615	0
0.5247	5.8461	0.306803	1.14457	-2.56033	0
0.5253	4.61823	0.306803	0.839355	-0.729074	0
0.5260	0.0458158	0.306803	-0.381525	0.7957	0
0.5267	-2.0892	0.306803	0.534135	0.186552	0
0.5273	1.87845	0.306803	-1.90762	-2.8649	0
0.5280	0.962132	8.85009	-7.40158	-3.47595	0
0.5287	-7.5871	5.49886	-7.09636	-2.56033	0
0.5293	-12.1595	0.920409	-2.21284	-2.56033	0
0.5300	-10.336	2.14762	-1.90762	-0.729074	0
0.5307	-10.6384	3.37483	-4.95982	1.71133	0
0.5313	-13.0758	3.96484	-5.26504	0.186552	0
0.5320	-13.0758	5.49886	-4.04416	-1.34013	0
0.5327	-12.4711	3.96484	-4.6546	-0.729074	0
0.5333	-13.6898	2.76123	-5.87548	-2.56033	0
0.5340	-13.6898	5.80566	-4.04416	-3.47595	0
0.5347	-10.0245	5.19205	-0.991965	-0.4245	0
0.5353	-7.88948	2.45442	-1.6024	0.491126	0
0.5360	-8.50341	5.19205	-2.21284	-0.729074	0
0.5367	-6.67078	6.72607	0.839355	0.186552	0
0.5373	-1.48443	1.22721	2.36545	0.491126	0
0.5380	1.5669	-2.43082	2.97589	0.491126	0
0.5387	2.18083	-0.920409	6.33331	1.71133	0
0.5393	6.45086	0.920409	5.41765	-0.4245	0
0.5400	9.5022	0.920409	0.228915	-3.47595	0
0.5407	4.61823	0.920409	1.44979	-1.94927	0
0.5413	-1.17288	0.920409	4.80721	0.186552	0
0.5420	-0.8705	0.920409	4.50199	0.186552	0
0.5427	1.87845	0.920409	5.11243	-0.119926	0
0.5433	1.5669	0.920409	4.50199	-0.4245	0
0.5440	0.962132	0.920409	1.44979	0.186552	0
0.5447	0.650584	0.920409	2.06023	1.10218	0
0.5453	-2.70313	0.920409	2.36545	0.186552	0
0.5460	-6.05685	0.920409	-0.381525	0.186552	0
0.5467	-6.67078	0.920409	-0.381525	3.238	0
0.5473	-5.45208	0.920409	0.534135	3.54258	0
0.5480	-5.45208	0.920409	-0.686745	0.7957	0
0.5487	-7.28471	0.920409	-0.381525	0.186552	0
0.5493	-9.41973	0.920409	0.228915	-0.729074	0
0.5500	-9.72211	0.920409	-1.6024	-1.03365	0
0.5507	-7.5871	0.920409	-0.381525	2.0178	0
0.5513	-3.61945	0.920409	0.228915	3.54258	0
0.5520	-0.8705	-2.73763	-4.04416	0.491126	0
0.5527	-4.53576	-3.65804	-4.6546	-1.6447	0
0.5533	-10.0245	-8.23648	-0.381525	-1.6447	0
0.5540	-9.10818	-10.3605	1.14457	-1.03365	0
0.5547	-6.3684	-8.85009	1.44979	-0.729074	0
0.5553	-6.67078	-10.0537	3.28111	-0.4245	0
0.5560	-6.05685	-12.2013	5.11243	-1.03365	0
0.5567	-2.40075	-11.8945	6.02809	-1.6447	0
0.5573	0.650584	-10.9741	6.33331	-2.56033	0
0.5580	4.31585	-12.8149	6.63853	-5.00263	0
0.5587	9.19981	-14.6321	7.85941	-4.69615	0
0.5593	11.3348	-14.3253	6.94375	-1.6447	0
0.5600	11.3348	-10.9741	4.80721	-1.6447	0
0.5607	12.2511	-10.6673	6.02809	-4.087	0
0.5613	12.8651	-14.6321	6.94375	-4.39158	0
0.5620	15.0001	-18.007	6.94375	-1.6447	0
0.5627	20.1864	-18.6206	9.08029	0.491126	0
0.5633	23.8517	-16.473	9.08029	0.186552	0
0.5640	22.9354	-13.4285	4.50199	-0.119926	0
0.5647	18.9677	-14.6321	3.28111	1.71133	0
0.5653	12.8651	-18.3138	4.19677	1.71133	0
0.5660	8.2835	-18.3138	3.89155	-0.729074	0
0.5667	7.66956	-16.1662	4.19677	-0.729074	0
0.5673	9.5022	-17.3934	2.36545	1.10218	0
0.5680	10.1161	-16.1662	-1.90762	0.7957	0
0.5687	6.45086	-12.8149	-2.51806	1.71133	0
0.5693	2.79476	-14.3253	-0.686745	2.93343	0
0.5700	2.18083	-17.3934	-0.381525	1.10218	0
0.5707	2.79476	-16.473	-0.381525	-0.119926	0
0.5713	3.09715	-15.2458	-0.991965	1.40675	0
0.5720	4.61823	-13.4285	-2.51806	2.93343	0
0.5727	6.14848	-9.46369	-2.21284	3.54258	0
0.5733	5.23216	-9.7705	-2.51806	2.93343	0
0.5740	1.87845	-13.7353	-2.21284	2.32238	0
0.5747	0.962132	-13.1217	0.534135	3.238	0
0.5753	5.8461	-8.54329	0.534135	2.0178	0
0.5760	7.98111	-7.31607	-2.21284	-0.729074	0
0.5767	3.39953	-9.46369	-0.076305	1.10218	0
0.5773	3.39953	-10.9741	2.67067	3.84906	0
0.5780	8.58588	-10.9741	3.28111	1.10218	0
0.5787	7.36718	-10.0537	5.11243	0.186552	0
0.5793	4.31585	-8.23648	5.11243	3.84906	0
0.5800	7.0648	-7.92968	3.28111	3.238	0
0.5807	7.36718	-8.23648	4.80721	0.186552	0
0.5813	5.8461	-6.08886	3.28111	1.10218	0
0.5820	8.58588	-3.65804	0.534135	3.238	0
0.5827	8.2835	-2.73763	2.97589	3.54258	0
0.5833	2.18083	-0.306803	4.19677	2.93343	0
0.5840	0.962132	3.37483	0.839355	3.84906	0
0.5847	2.79476	3.37483	1.14457	4.15363	0
0.5853	0.962132	2.76123	1.75501	2.62695	0
0.5860	-2.40075	3.65804	-0.381525	2.62695	0
0.5867	-3.61945	4.57845	1.75501	5.37383	0
0.5873	-3.31706	6.41926	1.75501	4.76468	0
0.5880	-2.70313	-16.473	-5.87548	2.0178	0
0.5887	-4.53576	-16.473	-9.53812	3.84906	0
0.5893	-10.9408	-16.473	-5.87548	5.37383	0
0.5900	-15.8248	-16.473	-6.1807	2.62695	0
0.5907	-16.1272	-16.473	-8.62246	2.93343	0
0.5913	-15.8248	-16.473	-5.26504	6.59403	0
0.5920	-17.6574	-16.473	-1.6024	4.76468	0
0.5927	-19.1785	-16.473	-3.73894	2.0178	0
0.5933	-18.2713	-16.473	-6.1807	4.15363	0
0.5940	-17.355	-16.473	-4.95982	5.37383	0
0.5947	-15.5224	-16.473	-2.51806	3.238	0
0.5953	-12.7734	-16.473	-3.1285	3.84906	0
0.5960	-13.3874	-16.473	-4.04416	5.37383	0
0.5967	-15.5224	-16.473	-2.51806	4.15363	0
0.5973	-11.5547	-16.473	-0.381525	3.238	0
0.5980	-7.28471	-16.473	1.14457	4.4582	0
0.5987	-8.19186	-16.473	2.36545	6.28946	0
0.5993	-4.53576	-16.473	2.97589	6.90051	0
0.6000	0.962132	7.92968	2.36545	4.76468	0
0.6007	-3.00552	3.06803	1.75501	0.491126	0
0.6013	-8.19186	1.84082	1.75501	0.186552	0
0.6020	-5.45208	3.65804	2.97589	3.238	0
0.6027	-2.0892	3.37483	2.67067	3.84906	0
0.6033	-2.40075	2.76123	0.228915	2.62695	0
0.6040	-3.92183	3.37483	-1.29718	3.84906	0
0.6047	-6.67078	3.96484	-1.6024	4.76468	0
0.6053	-6.3684	4.27164	-4.95982	2.0178	0
0.6060	-3.61945	3.96484	-4.95982	0.186552	0
0.6067	-5.14053	4.57845	-0.381525	0.186552	0
0.6073	-8.8058	5.80566	-0.686745	-0.729074	0
0.6080	-9.41973	6.41926	-6.1807	-1.94927	0
0.6087	-10.0245	4.88525	-7.09636	-1.94927	0
0.6093	-12.7734	2.76123	-4.6546	-1.94927	0
0.6100	-15.5224	0	-4.34938	-1.03365	0
0.6107	-15.5224	-1.81722	-4.04416	2.62695	0
0.6113	-10.9408	-0.306803	-4.95982	1.40675	0
0.6120	-9.10818	0.613606	-7.09636	-4.087	0
0.6127	-11.5547	-1.20361	-5.87548	-4.39158	0
0.6133	-13.9921	-2.73763	-2.82328	-1.6447	0
0.6140	-15.2108	-2.43082	-4.6546	-2.56033	0
0.6147	-15.2108	-3.04443	-4.95982	-4.39158	0
0.6153	-10.336	-3.65804	-0.686745	-4.39158	0
0.6160	-6.3684	-3.04443	0.839355	-2.56033	0
0.6167	-8.19186	-3.04443	-1.29718	-1.6447	0
0.6173	-7.88948	-3.35123	-0.991965	-3.78053	0
0.6180	-4.53576	-2.12402	0.534135	-5.61178	0
0.6187	-3.61945	-1.51042	-1.29718	-2.56033	0
0.6193	-2.70313	-2.43082	-2.82328	-0.4245	0
0.6200	0.0458158	-2.43082	0.228915	-1.6447	0
0.6207	1.87845	-1.81722	2.36545	-4.087	0
0.6213	4.31585	-4.27164	1.44979	-6.5274	0
0.6220	5.53455	-7.62288	3.28111	-6.5274	0
0.6227	5.53455	-8.23648	6.94375	-1.6447	0
0.6233	7.36718	-7.31607	2.67067	1.10218	0
0.6240	8.58588	-8.23648	-4.34938	-2.8649	0
0.6247	3.70192	-8.85009	-2.21284	-7.13846	0
0.6253	-2.70313	-9.15689	0.228915	-8.05408	0
0.6260	-4.22422	-10.3605	-3.1285	-8.05408	0
0.6267	-3.61945	-10.9741	-3.43372	-7.13846	0
0.6273	-5.45208	-10.0537	-2.21284	-5.61178	0
0.6280	-8.50341	-10.9741	-5.87548	-6.22283	0
0.6287	-8.19186	-12.5081	-7.09636	-6.83198	0
0.6293	-5.45208	-11.8945	-5.26504	-5.3072	0
0.6300	-6.97316	-9.46369	-5.87548	-4.39158	0
0.6307	-8.8058	-7.31607	-7.09636	-4.39158	0
0.6313	-6.3684	-7.31607	-7.40158	-4.39158	0
0.6320	-6.05685	-7.31607	-6.79114	-5.00263	0
0.6327	-9.41973	-5.47525	-4.34938	-5.91826	0
0.6333	-9.10818	-5.47525	-3.43372	-4.087	0
0.6340	-5.45208	-9.15689	-3.1285	-1.6447	0
0.6347	-1.48443	-10.3605	-0.381525	-2.25575	0
0.6353	4.92978	-8.23648	-1.29718	-3.17138	0
0.6360	6.75325	-7.00927	-4.95982	-2.56033	0
0.6367	2.79476	-9.15689	-0.991965	-2.8649	0
0.6373	3.39953	-12.2013	3.28111	-3.78053	0
0.6380	5.53455	-13.4285	1.75501	-5.00263	0
0.6387	2.79476	-11.8945	1.14457	-5.61178	0
0.6393	2.48322	-10.3605	2.97589	-6.22283	0
0.6400	5.53455	-9.15689	2.97589	-6.5274	0
0.6407	5.53455	-7.92968	2.67067	-6.22283	0
0.6413	4.31585	-8.23648	2.97589	-5.00263	0
0.6420	4.61823	-8.54329	2.36545	-5.3072	0
0.6427	3.70192	-9.15689	2.36545	-6.22283	0
0.6433	2.79476	-8.23648	1.75501	-3.47595	0
0.6440	1.87845	-5.47525	0.839355	-1.03365	0
0.6447	0.0458158	-3.65804	1.14457	-1.6447	0
0.6453	0.3482	-6.08886	-0.381525	-1.94927	0
0.6460	0.3482	-10.0537	-0.686745	0.186552	0
0.6467	-3.92183	-10.0537	1.75501	0.7957	0
0.6473	-5.45208	-6.70247	-0.991965	-2.56033	0
0.6480	-2.70313	-3.04443	-7.40158	-4.69615	0
0.6487	-5.75446	-3.65804	-6.1807	-3.78053	0
0.6493	-13.9921	-7.00927	-3.1285	-3.47595	0
0.6500	-17.0435	-7.31607	-4.95982	-4.39158	0
0.6507	-14.9085	-6.08886	-6.48592	-2.8649	0
0.6513	-15.5224	-5.78206	-5.87548	-2.25575	0
0.6520	-17.355	-5.47525	-6.79114	-3.47595	0
0.6527	-15.5224	-5.19205	-6.48592	-2.56033	0
0.6533	-12.7734	-6.39566	-5.87548	-0.119926	0
0.6540	-14.6061	-6.39566	-4.95982	0.186552	0
0.6547	-14.6061	-5.19205	-4.04416	-0.729074	0
0.6553	-10.6384	-3.35123	-4.95982	-1.94927	0
0.6560	-9.41973	-2.12402	-4.04416	-2.56033	0
0.6567	-9.72211	-2.43082	1.14457	-2.25575	0
0.6573	-6.67078	-3.04443	1.75501	-3.47595	0
0.6580	-4.22422	-2.73763	-1.29718	-4.39158	0
0.6587	-0.8705	-3.04443	1.75501	-1.6447	0
0.6593	5.53455	-3.04443	3.58633	-0.729074	0
0.6600	7.0648	-3.04443	-1.29718	-2.56033	0
0.6607	1.5669	-5.47525	-2.82328	-1.94927	0
0.6613	-2.40075	-6.08886	0.534135	-1.03365	0
0.6620	-4.22422	-3.65804	1.75501	-1.6447	0
0.6627	-3.92183	-4.88525	2.36545	-1.6447	0
0.6633	0.0458158	-6.39566	2.36545	0.186552	0
0.6640	0.650584	-3.35123	-0.381525	2.62695	0
0.6647	-3.61945	-2.73763	-3.73894	4.4582	0
0.6653	-4.83815	-4.27164	-4.04416	1.10218	0
0.6660	-5.45208	-1.81722	-1.29718	-1.6447	0
0.6667	-8.19186	0	0.839355	1.71133	0
0.6673	-8.50341	-0.306803	-1.6024	2.0178	0
0.6680	-9.10818	2.14762	-4.34938	-1.34013	0
0.6687	-10.336	3.96484	-3.43372	-0.4245	0
0.6693	-10.0245	1.22721	-4.04416	0.491126	0
0.6700	-10.9408	0.306803	-4.6546	-1.03365	0
0.6707	-11.5547	3.06803	0.228915	1.71133	0
0.6713	-6.67078	4.88525	-0.686745	3.84906	0
0.6720	-4.22422	4.57845	-7.09636	1.10218	0
0.6727	-9.10818	1.22721	-4.95982	1.71133	0
0.6733	-10.9408	-0.613606	0.534135	4.15363	0
0.6740	-8.8058	0	-0.991965	2.0178	0
0.6747	-9.10818	-0.306803	-0.381525	-0.119926	0
0.6753	-7.28471	-1.51042	3.58633	1.10218	0
0.6760	-2.0892	0	2.67067	1.10218	0
0.6767	0.962132	-0.920409	1.44979	-0.4245	0
0.6773	2.79476	-3.04443	3.28111	-0.119926	0
0.6780	3.70192	-0.613606	3.28111	0.7957	0
0.6787	3.09715	1.22721	3.28111	1.71133	0
0.6793	3.70192	-1.81722	5.41765	1.71133	0
0.6800	5.53455	-1.81722	5.72287	1.10218	0
0.6807	6.45086	1.53402	3.89155	0.7957	0
0.6813	7.98111	0.920409	5.11243	2.0178	0
0.6820	8.58588	-2.12402	9.08029	3.54258	0
0.6827	10.1161	-2.12402	9.99595	2.93343	0
0.6833	13.7722	0	4.80721	0.186552	0
0.6840	13.4698	0.920409	3.28111	1.10218	0
0.6847	7.36718	-1.81722	8.77507	2.93343	0
0.6853	1.26452	-4.88525	9.38551	0.7957	0
0.6860	-1.17288	-5.47525	2.97589	0.7957	0
0.6867	-1.78682	-3.04443	1.44979	2.93343	0
0.6873	-1.78682	0.920409	3.58633	1.10218	0
0.6880	-4.53576	2.14762	2.06023	-0.729074	0
0.6887	-6.3684	0	1.14457	1.71133	0
0.6893	-4.53576	0.613606	1.44979	2.93343	0
0.6900	-4.83815	3.96484	-0.381525	2.0178	0
0.6907	-5.75446	2.76123	-1.90762	2.62695	0
0.6913	-5.14053	1.84082	-1.6024	2.93343	0
0.6920	-6.3684	7.33967	-0.381525	2.32238	0
0.6927	-7.28471	9.15689	2.36545	3.238	0
0.6933	-4.53576	4.88525	2.67067	4.15363	0
0.6940	-3.61945	2.76123	1.44979	2.93343	0
0.6947	-3.31706	3.96484	4.80721	2.0178	0
0.6953	4.61823	5.19205	7.24897	2.93343	0
0.6960	11.3348	3.65804	2.67067	2.62695	0
0.6967	9.19981	1.53402	1.14457	1.10218	0
0.6973	6.14848	0.613606	5.11243	1.40675	0
0.6980	6.14848	0.306803	7.24897	2.93343	0
0.6987	5.53455	-0.306803	6.94375	2.93343	0
0.6993	6.45086	0.613606	6.94375	3.84906	0
0.7000	9.19981	0.613606	6.02809	5.98488	0
0.7007	9.5022	-1.81722	6.63853	4.76468	0
0.7013	7.98111	-1.81722	7.85941	-0.729074	0
0.7020	7.98111	-0.920409	5.41765	-1.34013	0
0.7027	9.19981	-2.73763	4.50199	2.62695	0
0.7033	9.19981	-3.96484	6.02809	3.84906	0
0.7040	9.19981	-2.43082	4.80721	4.4582	0
0.7047	8.89743	-0.920409	1.75501	7.50966	0
0.7053	6.14848	-0.306803	-0.381525	7.20508	0
0.7060	2.79476	-1.51042	0.228915	3.84906	0
0.7067	3.70192	-3.65804	3.58633	3.84906	0
0.7073	5.53455	0	1.75501	3.84906	0
0.7080	4.01346	0	-4.95982	3.84906	0
0.7087	0.3482	0	-5.57026	5.6784	0
0.7093	-2.40075	0	-1.6024	5.06926	0
0.7100	-5.14053	0	-4.04416	4.15363	0
0.7107	-6.3684	0	-7.40158	5.06926	0
0.7113	-5.14053	0	-6.48592	3.238	0
0.7120	-5.45208	0	-5.57026	2.0178	0
0.7127	-6.97316	0	-4.04416	3.84906	0
0.7133	-7.28471	0	-1.29718	2.0178	0
0.7140	-5.45208	0	-1.29718	-2.56033	0
0.7147	-2.70313	0	-3.43372	-0.729074	0
0.7153	-0.8705	0	-2.51806	1.10218	0
0.7160	-1.17288	0	-2.21284	0.186552	0
0.7167	0.0458158	0	-2.51806	1.71133	0
0.7173	4.01346	0	0.228915	2.32238	0
0.7180	7.66956	0	3.58633	2.62695	0
0.7187	9.5022	0	4.19677	5.6784	0
0.7193	11.9488	0	4.19677	4.4582	0
0.7200	14.0838	-2.12402	3.28111	-0.4245	0
0.7207	12.2511	-2.12402	0.534135	-0.119926	0
0.7213	8.89743	-3.04443	0.839355	1.40675	0
0.7220	9.5022	-4.57845	3.89155	1.40675	0
0.7227	9.81374	-3.65804	1.44979	3.84906	0
0.7233	4.61823	0	-1.6024	4.15363	0
0.7240	1.26452	3.65804	1.14457	2.0178	0
0.7247	0.3482	3.65804	2.97589	2.32238	0
0.7253	-2.70313	3.65804	1.14457	1.10218	0
0.7260	-2.70313	7.33967	0.534135	-1.34013	0
0.7267	0.650584	8.85009	-0.381525	0.491126	0
0.7273	-2.70313	6.41926	-3.1285	2.93343	0
0.7280	-8.8058	6.72607	-2.21284	1.40675	0
0.7287	-6.67078	8.54329	0.534135	0.491126	0
0.7293	-5.45208	8.54329	-3.1285	0.7957	0
0.7300	-9.72211	10.6909	-5.57026	2.62695	0
0.7307	-8.50341	14.6557	-2.21284	5.6784	0
0.7313	-3.31706	15.5762	-2.21284	2.62695	0
0.7320	-5.45208	15.5762	-7.09636	-3.78053	0
0.7327	-11.2432	14.6557	-6.48592	-1.6447	0
0.7333	-12.4711	10.0773	-1.29718	2.93343	0
0.7340	-10.9408	8.23648	0.839355	0.186552	0
0.7347	-9.41973	10.9977	1.44979	-3.17138	0
0.7353	-7.5871	9.7705	2.06023	-0.729074	0
0.7360	-5.45208	6.41926	1.44979	0.491126	0
0.7367	-4.53576	8.23648	3.28111	-1.34013	0
0.7373	-3.61945	11.9181	4.50199	-1.6447	0
0.7380	-1.17288	10.3841	2.06023	-0.729074	0
0.7387	0.650584	8.23648	1.44979	-1.34013	0
0.7393	1.5669	10.3841	3.28111	-4.087	0
0.7400	2.18083	13.4285	2.06023	-6.22283	0
0.7407	3.39953	13.7353	1.44979	-5.61178	0
0.7413	4.01346	12.2249	3.28111	-2.8649	0
0.7420	3.70192	10.0773	3.28111	0.186552	0
0.7427	5.53455	9.15689	2.36545	1.71133	0
0.7433	11.9488	11.3045	1.14457	0.7957	0
0.7440	13.7722	11.6113	-1.29718	-1.03365	0
0.7447	9.19981	7.03287	-1.6024	-2.25575	0
0.7453	5.53455	3.65804	0.534135	-3.17138	0
0.7460	4.61823	3.65804	-0.381525	-2.56033	0
0.7467	0.0458158	2.76123	-2.21284	-0.4245	0
0.7473	-4.53576	3.06803	-3.43372	-0.729074	0
0.7480	-5.45208	2.76123	-5.87548	-2.8649	0
0.7487	-5.75446	-1.81722	-6.1807	-4.39158	0
0.7493	-6.67078	-2.73763	-5.57026	-4.69615	0
0.7500	-8.50341	1.53402	-6.79114	-3.78053	0
0.7507	-10.0245	-0.613606	-6.79114	-2.56033	0
0.7513	-9.41973	-4.57845	-5.26504	-4.087	0
0.7520	-10.0245	1.84082	-5.87548	-6.22283	0
0.7527	-10.9408	9.7705	-8.62246	-6.22283	0
0.7533	-10.0245	7.03287	-7.09636	-5.91826	0
0.7540	-9.72211	1.22721	-0.381525	-2.56033	0
0.7547	-9.10818	0.613606	4.19677	2.93343	0
0.7553	-3.00552	2.76123	0.534135	1.10218	0
0.7560	0.962132	5.19205	-3.1285	-5.61178	0
0.7567	-3.61945	5.49886	-0.686745	-5.61178	0
0.7573	-7.88948	3.37483	0.534135	-2.25575	0
0.7580	-6.3684	1.53402	-0.381525	-5.3072	0
0.7587	-4.22422	1.53402	1.14457	-9.88533	0
0.7593	-3.31706	1.53402	2.36545	-8.35866	0
0.7600	-2.40075	1.84082	2.36545	-5.3072	0
0.7607	-2.70313	2.76123	3.28111	-5.3072	0
0.7613	-1.78682	3.06803	2.36545	-5.61178	0
0.7620	-0.568116	2.14762	2.36545	-3.78053	0
0.7627	-2.70313	0	5.41765	-3.47595	0
0.7633	-4.83815	-1.20361	5.11243	-5.00263	0
0.7640	-5.75446	2.45442	2.67067	-5.91826	0
0.7647	-7.5871	7.33967	4.19677	-4.087	0
0.7653	-9.72211	6.41926	3.28111	-1.6447	0
0.7660	-10.336	1.84082	-0.686745	-0.729074	0
0.7667	-8.19186	3.06803	-0.381525	-0.119926	0
0.7673	-4.53576	10.3841	-0.381525	0.186552	0
0.7680	-6.67078	12.5081	-3.73894	-2.56033	0
0.7687	-13.6898	7.03287	-3.73894	-4.69615	0
0.7693	-15.8248	3.65804	-2.21284	-1.6447	0
0.7700	-13.9921	7.33967	-2.82328	-0.119926	0
0.7707	-15.5224	8.23648	-3.1285	-4.69615	0
0.7713	-16.4387	5.49886	-5.26504	-7.13846	0
0.7720	-15.2108	6.72607	-6.79114	-5.00263	0
0.7727	-14.9085	9.7705	-4.95982	-5.3072	0
0.7733	-12.7734	7.33967	-4.95982	-5.3072	0
0.7740	-11.5547	4.57845	-6.1807	-1.6447	0
0.7747	-13.6898	6.41926	-2.21284	-1.03365	0
0.7753	-13.9921	7.33967	-0.076305	-4.39158	0
0.7760	-11.5547	6.41926	-1.29718	-2.56033	0
0.7767	-10.9408	8.54329	-0.076305	1.10218	0
0.7773	-9.10818	10.0773	0.534135	0.186552	0
0.7780	-6.3684	7.03287	-0.076305	0.186552	0
0.7787	-5.75446	8.85009	5.41765	4.15363	0
0.7793	-0.265732	15.2694	7.55419	3.84906	0
0.7800	5.53455	13.1217	2.36545	0.186552	0
0.7807	-0.8705	4.57845	2.36545	0.186552	0
0.7813	-8.50341	3.06803	7.24897	3.238	0
0.7820	-6.3684	6.72607	7.55419	4.4582	0
0.7827	-5.45208	7.33967	5.11243	3.238	0
0.7833	-8.19186	7.33967	3.28111	2.0178	0
0.7840	-6.67078	8.23648	1.44979	2.0178	0
0.7847	-7.28471	8.54329	1.75501	1.71133	0
0.7853	-12.1595	8.23648	1.44979	1.10218	0
0.7860	-13.6898	9.15689	-2.51806	2.93343	0
0.7867	-12.7734	11.9181	-3.43372	4.76468	0
0.7873	-14.9085	15.2694	-2.51806	2.93343	0
0.7880	-17.0435	14.9625	-4.04416	1.10218	0
0.7887	-16.4387	13.4285	-3.43372	2.32238	0
0.7893	-18.2713	13.4285	-3.43372	2.32238	0
0.7900	-21.0111	12.2249	-7.40158	1.71133	0
0.7907	-19.7924	11.6113	-7.09636	1.40675	0
0.7913	-15.5224	15.883	-5.26504	-1.34013	0
0.7920	-15.5224	18.3138	-9.84334	-1.94927	0
0.7927	-20.0948	13.1217	-10.759	1.10218	0
0.7933	-23.7601	9.7705	-5.26504	-0.119926	0
0.7940	-25.5927	12.5081	-4.34938	-4.087	0
0.7947	-24.0625	13.1217	-4.95982	-2.8649	0
0.7953	-19.49	10.0773	-2.21284	-0.729074	0
0.7960	-17.355	7.92968	-1.90762	-1.6447	0
0.7967	-17.355	6.41926	-2.21284	-1.34013	0
0.7973	-13.6898	4.57845	1.44979	0.186552	0
0.7980	-9.41973	4.57845	2.97589	-1.34013	0
0.7987	-9.72211	5.19205	3.28111	-1.34013	0
0.7993	-10.0245	5.80566	6.02809	2.32238	0
0.8000	-9.10818	6.72607	4.19677	4.76468	0
0.8007	-7.28471	4.57845	-0.381525	4.15363	0
0.8013	-4.53576	0.920409	0.228915	3.238	0
0.8020	-3.92183	0.920409	4.19677	4.15363	0
0.8027	-3.92183	0.613606	6.02809	3.54258	0
0.8033	0.0458158	-0.920409	4.50199	2.0178	0
0.8040	-0.265732	0	0.839355	3.84906	0
0.8047	-9.10818	-0.613606	-1.6024	6.28946	0
0.8053	-14.9085	-4.57845	-1.90762	3.54258	0
0.8060	-13.6898	-3.65804	-1.6024	1.40675	0
0.8067	-13.6898	0.613606	-0.381525	4.76468	0
0.8073	-15.2108	-0.306803	-0.381525	5.06926	0
0.8080	-15.5224	-2.73763	-2.21284	0.491126	0
0.8087	-15.8248	-1.81722	-3.43372	1.40675	0
0.8093	-15.5224	0.613606	-4.04416	4.76468	0
0.8100	-14.6061	1.84082	-5.57026	2.62695	0
0.8107	-14.9085	2.76123	-5.57026	0.186552	0
0.8113	-14.6061	3.65804	-4.04416	2.0178	0
0.8120	-12.7734	8.54329	-4.04416	2.0178	0
0.8127	-11.5547	12.8149	-5.26504	2.0178	0
0.8133	-10.9408	9.15689	-4.34938	3.84906	0
0.8140	-10.6384	3.65804	-0.686745	3.84906	0
0.8147	-8.8058	5.49886	3.58633	1.71133	0
0.8153	-1.17288	9.46369	4.19677	0.7957	0
0.8160	5.53455	9.15689	0.839355	-1.34013	0
0.8167	0.962132	7.03287	1.14457	-1.94927	0
0.8173	-5.45208	5.49886	4.50199	0.7957	0
0.8180	-2.0892	5.19205	6.94375	2.0178	0
0.8187	2.79476	5.80566	7.85941	1.10218	0
0.8193	1.5669	4.88525	6.94375	1.10218	0
0.8200	0.962132	3.65804	3.28111	2.0178	0
0.8207	2.79476	5.80566	2.97589	0.186552	0
0.8213	3.09715	10.3841	4.19677	-2.25575	0
0.8220	3.09715	9.15689	2.36545	-0.729074	0
0.8227	3.70192	4.88525	1.44979	1.71133	0
0.8233	4.01346	7.33967	4.80721	1.40675	0
0.8240	4.61823	11.9181	5.41765	1.40675	0
0.8247	4.92978	10.9977	1.14457	3.238	0
0.8253	4.01346	8.54329	-1.90762	2.93343	0
0.8260	2.79476	9.15689	0.534135	1.10218	0
0.8267	2.18083	10.0773	2.67067	2.0178	0
0.8273	3.70192	12.5081	-2.21284	2.93343	0
0.8280	6.45086	16.4966	-8.31724	1.10218	0
0.8287	2.79476	15.5762	-5.87548	-0.729074	0
0.8293	-5.45208	11.3045	-1.29718	-0.729074	0
0.8300	-7.28471	10.0773	-4.04416	0.491126	0
0.8307	-2.70313	10.9977	-6.79114	2.32238	0
0.8313	-3.61945	11.9181	-5.87548	2.62695	0
0.8320	-6.05685	12.2249	-5.26504	1.10218	0
0.8327	-3.00552	10.9977	-4.95982	0.186552	0
0.8333	-0.8705	9.15689	-3.43372	0.491126	0
0.8340	-1.48443	7.33967	-2.21284	1.10218	0
0.8347	0.3482	3.65804	-0.991965	2.0178	0
0.8353	3.09715	2.76123	-0.991965	2.93343	0
0.8360	4.31585	7.33967	-1.6024	4.15363	0
0.8367	6.75325	10.0773	-0.381525	3.84906	0
0.8373	9.19981	4.57845	3.28111	2.32238	0
0.8380	10.1161	0	6.02809	3.238	0
0.8387	12.2511	2.76123	7.85941	3.84906	0
0.8393	17.1351	5.80566	6.63853	0.491126	0
0.8400	21.1028	2.45442	4.19677	-0.729074	0
0.8407	19.2701	-1.20361	7.24897	2.0178	0
0.8413	12.2511	-0.920409	10.3012	4.15363	0
0.8420	10.1161	-1.51042	6.63853	3.54258	0
0.8427	13.1675	-4.27164	3.58633	2.93343	0
0.8433	12.5535	-4.88525	6.63853	2.62695	0
0.8440	9.81374	-5.78206	6.94375	3.238	0
0.8447	10.1161	-7.31607	2.97589	4.76468	0
0.8453	10.1161	-6.39566	1.75501	4.76468	0
0.8460	7.98111	-7.00927	4.19677	3.84906	0
0.8467	6.75325	-11.8945	3.58633	2.93343	0
0.8473	5.23216	-12.8149	0.534135	2.62695	0
0.8480	2.18083	-9.46369	0.534135	2.93343	0
0.8487	1.87845	-9.7705	-0.381525	3.84906	0
0.8493	2.79476	-13.7353	-2.51806	2.0178	0
0.8500	2.79476	-15.2458	-0.991965	1.10218	0
0.8507	3.70192	-13.4285	2.36545	4.76468	0
0.8513	4.31585	-10.0537	0.228915	4.76468	0
0.8520	2.79476	-9.7705	-4.34938	-0.729074	0
0.8527	0.0458158	-12.8149	-2.82328	-1.34013	0
0.8533	-3.00552	-14.0421	1.75501	2.32238	0
0.8540	-3.31706	-12.8149	1.75501	2.0178	0
0.8547	1.87845	-12.8149	-0.381525	1.40675	0
0.8553	5.53455	-13.7353	0.228915	3.84906	0
0.8560	3.09715	-15.5526	1.44979	2.93343	0
0.8567	5.23216	-15.5526	1.14457	0.186552	0
0.8573	11.0324	-13.4285	1.75501	0.491126	0
0.8580	9.5022	-14.6321	4.80721	0.7957	0
0.8587	7.66956	-18.6206	4.50199	-0.729074	0
0.8593	13.1675	-17.0866	0.839355	-0.729074	0
0.8600	15.6049	-12.2013	3.28111	-0.729074	0
0.8607	15.3025	-11.2809	8.77507	-1.94927	0
0.8613	19.8841	-12.8149	7.85941	-1.6447	0
0.8620	20.1864	-13.4285	5.72287	0.186552	0
0.8627	17.4375	-11.2809	7.55419	1.10218	0
0.8633	23.5402	-7.00927	5.11243	0.186552	0
0.8640	26.2891	-8.23648	0.228915	-1.34013	0
0.8647	18.3538	-14.6321	1.44979	-2.8649	0
0.8653	15.0001	-13.7353	2.36545	-2.56033	0
0.8660	16.8327	-10.6673	-1.29718	-1.6447	0
0.8667	15.0001	-15.5526	-2.51806	-1.6447	0
0.8673	13.7722	-18.3138	-2.21284	-2.25575	0
0.8680	12.5535	-13.4285	-4.95982	-2.56033	0
0.8687	8.2835	-14.9389	-5.87548	-3.47595	0
0.8693	5.53455	-20.131	-3.73894	-3.47595	0
0.8700	4.61823	-18.3138	-3.43372	-3.47595	0
0.8707	3.09715	-18.3138	-5.87548	-5.00263	0
0.8713	3.70192	-21.9718	-8.92768	-6.83198	0
0.8720	4.61823	-20.4378	-8.31724	-6.22283	0
0.8727	2.79476	-17.3934	-4.95982	-2.25575	0
0.8733	3.09715	-18.9038	-4.6546	1.10218	0
0.8740	4.01346	-20.7446	-4.95982	-0.119926	0
0.8747	4.01346	-20.131	-1.29718	-0.729074	0
0.8753	8.89743	-18.3138	-0.381525	1.10218	0
0.8760	15.6049	-16.1662	-4.34938	0.491126	0
0.8767	13.7722	-16.7798	-4.34938	-2.25575	0
0.8773	8.89743	-19.2106	0.228915	-1.6447	0
0.8780	9.81374	-18.3138	0.839355	-1.6447	0
0.8787	13.4698	-16.473	-0.076305	-3.78053	0
0.8793	14.0838	-16.473	2.06023	-4.39158	0
0.8800	12.2511	-13.1217	2.06023	-2.8649	0
0.8807	11.3348	-8.54329	0.228915	-3.17138	0
0.8813	11.6372	-8.23648	1.44979	-1.94927	0
0.8820	10.1161	-8.23648	2.67067	-0.119926	0
0.8827	8.2835	-4.88525	-0.381525	-1.03365	0
0.8833	9.5022	-4.27164	-3.73894	-1.94927	0
0.8840	10.1161	-6.08886	-3.1285	-0.4245	0
0.8847	7.36718	-5.78206	-2.21284	0.186552	0
0.8853	6.45086	-4.27164	-2.82328	-1.6447	0
0.8860	4.61823	-3.65804	-1.90762	-1.03365	0
0.8867	1.87845	-2.73763	-1.29718	2.0178	0
0.8873	2.79476	0.613606	-4.04416	1.10218	0
0.8880	2.18083	3.65804	-8.31724	-1.6447	0
0.8887	-5.14053	1.22721	-9.2329	-1.03365	0
0.8893	-10.0245	-2.12402	-7.40158	2.0178	0
0.8900	-9.41973	1.84082	-4.95982	2.93343	0
0.8907	-10.336	4.88525	-5.26504	2.0178	0
0.8913	-12.7734	0.920409	-7.7068	-0.119926	0
0.8920	-13.9921	-1.20361	-8.31724	-2.56033	0
0.8927	-14.6061	0	-7.7068	-1.34013	0
0.8933	-13.6898	-1.51042	-8.62246	0.186552	0
0.8940	-14.6061	-0.920409	-5.87548	-1.6447	0
0.8947	-15.5224	1.84082	-0.686745	-2.56033	0
0.8953	-12.4711	0	-0.381525	-1.6447	0
0.8960	-10.0245	-0.920409	-2.21284	-2.56033	0
0.8967	-9.10818	3.37483	-0.076305	-1.6447	0
0.8973	-6.3684	0.306803	2.36545	1.10218	0
0.8980	-6.05685	-6.39566	2.36545	1.40675	0
0.8987	-6.97316	-3.35123	1.44979	1.71133	0
0.8993	0.0458158	2.76123	1.14457	1.40675	0
0.9000	4.01346	2.14762	0.839355	-1.6447	0
0.9007	-4.83815	1.53402	1.14457	-3.17138	0
0.9013	-10.336	2.45442	1.44979	-0.729074	0
0.9020	-6.05685	0.920409	2.06023	-1.6447	0
0.9027	-4.22422	0.613606	2.36545	-5.00263	0
0.9033	-6.05685	2.45442	2.36545	-4.69615	0
0.9040	-6.67078	0	4.19677	-1.6447	0
0.9047	-7.5871	-0.920409	4.80721	-0.729074	0
0.9053	-9.10818	3.37483	1.44979	-2.56033	0
0.9060	-10.9408	3.65804	-0.686745	-2.56033	0
0.9067	-12.7734	0	2.06023	-0.729074	0
0.9073	-12.7734	1.84082	2.36545	-1.94927	0
0.9080	-14.6061	6.41926	-0.686745	-2.56033	0
0.9087	-17.9598	5.49886	-2.21284	0.186552	0
0.9093	-17.9598	3.06803	-2.21284	0.186552	0
0.9100	-18.5737	3.65804	-1.29718	-0.729074	0
0.9107	-21.0111	3.65804	1.44979	1.10218	0
0.9113	-16.4387	3.65804	-0.381525	-0.4245	0
0.9120	-11.8571	4.57845	-7.40158	-3.47595	0
0.9127	-17.0435	3.06803	-6.79114	-2.56033	0
0.9133	-21.9274	-0.613606	-0.991965	-0.119926	0
0.9140	-20.7087	-1.20361	-0.991965	0.491126	0
0.9147	-18.2713	0	-0.381525	0.7957	0
0.9153	-15.5224	0	4.19677	0.186552	0
0.9160	-12.7734	0	3.28111	-1.03365	0
0.9167	-10.9408	1.53402	0.839355	-2.25575	0
0.9173	-8.50341	1.84082	3.58633	-4.087	0
0.9180	-6.67078	0.920409	4.80721	-4.69615	0
0.9187	-5.45208	0.920409	1.44979	-1.6447	0
0.9193	-2.0892	1.84082	2.36545	0.491126	0
0.9200	0.0458158	2.76123	7.85941	-0.729074	0
0.9207	0.0458158	3.96484	9.08029	-1.6447	0
0.9213	2.79476	2.76123	4.50199	-0.729074	0
0.9220	4.31585	0	2.06023	-1.03365	0
0.9227	2.79476	0.920409	4.19677	-3.47595	0
0.9233	6.14848	3.65804	2.36545	-3.17138	0
0.9240	10.1161	3.37483	-2.51806	-0.4245	0
0.9247	4.61823	1.84082	-1.29718	-0.729074	0
0.9253	-3.61945	1.53402	0.534135	-3.47595	0
0.9260	-6.05685	0.306803	-4.95982	-1.6447	0
0.9267	-6.3684	-0.306803	-4.95982	1.10218	0
0.9273	-4.22422	0.920409	0.534135	-0.729074	0
0.9280	-2.40075	2.14762	-2.21284	-2.8649	0
0.9287	-5.45208	0.920409	-5.87548	-0.729074	0
0.9293	-7.5871	-0.306803	-3.43372	1.10218	0
0.9300	-5.75446	-1.20361	-4.04416	-0.119926	0
0.9307	-6.97316	-1.81722	-6.48592	-0.119926	0
0.9313	-8.8058	1.22721	-5.87548	0.7957	0
0.9320	-6.3684	4.88525	-6.79114	0.186552	0
0.9327	-4.53576	3.65804	-6.79114	-0.119926	0
0.9333	-3.92183	-0.920409	-4.04416	0.186552	0
0.9340	-2.70313	-2.12402	-4.04416	0.7957	0
0.9347	0.0458158	0	-2.51806	1.10218	0
0.9353	6.45086	1.53402	-0.381525	0.186552	0
0.9360	11.9488	-0.613606	-2.21284	-1.6447	0
0.9367	8.58588	-3.65804	-1.29718	-1.03365	0
0.9373	4.61823	-5.19205	3.58633	0.186552	0
0.9380	8.89743	-4.88525	3.28111	-0.4245	0
0.9387	11.6372	-4.27164	1.44979	-1.03365	0
0.9393	9.81374	-2.73763	4.19677	-2.56033	0
0.9400	11.9488	-2.73763	4.19677	-3.47595	0
0.9407	15.0001	-3.65804	0.839355	-0.119926	0
0.9413	12.8651	-3.35123	2.06023	2.0178	0
0.9420	11.0324	-2.73763	5.41765	-0.729074	0
0.9427	13.7722	-3.35123	6.02809	-1.6447	0
0.9433	14.3862	0	3.28111	0.491126	0
0.9440	11.6372	4.88525	1.44979	0.186552	0
0.9447	10.4185	5.49886	1.14457	-0.119926	0
0.9453	10.1161	3.65804	0.534135	2.0178	0
0.9460	8.2835	1.84082	1.14457	2.93343	0
0.9467	7.36718	-0.920409	3.28111	0.491126	0
0.9473	10.7209	0.920409	1.44979	-1.6447	0
0.9480	10.1161	3.65804	-3.1285	-1.6447	0
0.9487	4.31585	0	-4.6546	0.186552	0
0.9493	-0.8705	-3.65804	-4.6546	0.7957	0
0.9500	-1.78682	-1.20361	-5.87548	-1.03365	0
0.9507	-1.78682	0.306803	-5.26504	-1.94927	0
0.9513	-2.40075	-1.20361	-4.6546	-1.6447	0
0.9520	-2.70313	-0.920409	-5.87548	-1.6447	0
0.9527	-0.8705	-1.20361	-5.26504	-0.119926	0
0.9533	0.0458158	-3.04443	-4.04416	2.0178	0
0.9540	-1.78682	-3.65804	-5.26504	1.10218	0
0.9547	-0.8705	-3.96484	-5.26504	-0.4245	0
0.9553	5.53455	-4.57845	-3.43372	0.186552	0
0.9560	8.2835	-3.96484	-0.686745	1.71133	0
0.9567	6.75325	-3.35123	2.97589	2.0178	0
0.9573	8.89743	-4.88525	3.28111	-0.4245	0
0.9580	9.81374	-7.31607	1.75501	-1.6447	0
0.9587	7.0648	-7.31607	3.89155	0.186552	0
0.9593	13.1675	-3.65804	5.72287	1.10218	0
0.9600	22.9354	-0.920409	3.89155	-1.34013	0
0.9607	20.1864	-2.12402	3.28111	-2.25575	0
0.9613	12.8651	-3.04443	5.41765	-1.6447	0
0.9620	11.9488	-3.04443	5.72287	-2.8649	0
0.9627	11.0324	-4.57845	3.89155	-2.25575	0
0.9633	9.19981	-4.57845	1.44979	0.7957	0
0.9640	10.7209	-3.65804	0.534135	1.40675	0
0.9647	9.81374	-5.78206	0.228915	1.10218	0
0.9653	6.14848	-6.39566	0.228915	1.10218	0
0.9660	4.61823	-3.96484	0.534135	0.491126	0
0.9667	3.70192	-2.73763	0.228915	0.186552	0
0.9673	2.79476	-0.613606	-3.1285	1.71133	0
0.9680	2.18083	3.65804	-2.82328	2.0178	0
0.9687	0.0458158	4.57845	0.534135	0.186552	0
0.9693	-2.0892	2.76123	-0.991965	-1.03365	0
0.9700	-3.61945	1.53402	-2.51806	0.491126	0
0.9707	-5.75446	2.45442	1.44979	3.54258	0
0.9713	-3.61945	7.64648	-0.381525	2.93343	0
0.9720	0.650584	9.7705	-6.79114	0.186552	0
0.9727	-2.70313	5.49886	-5.26504	-0.119926	0
0.9733	-9.10818	4.57845	-1.29718	0.491126	0
0.9740	-8.50341	7.33967	-3.43372	0.7957	0
0.9747	-5.45208	3.96484	-4.34938	2.93343	0
0.9753	-4.83815	0.920409	-0.076305	3.54258	0
0.9760	-3.31706	3.37483	3.89155	1.10218	0
0.9767	-1.17288	2.76123	5.41765	-0.4245	0
0.9773	0.3482	-1.20361	5.11243	0.491126	0
0.9780	0.962132	-1.81722	4.50199	2.62695	0
0.9787	1.26452	-0.306803	6.33331	4.4582	0
0.9793	4.61823	-0.613606	6.94375	2.93343	0
0.9800	9.19981	-2.12402	6.02809	1.10218	0
0.9807	9.19981	-2.43082	6.02809	2.0178	0
0.9813	9.19981	-1.51042	3.89155	2.93343	0
0.9820	10.1161	-2.73763	3.58633	2.32238	0
0.9827	10.1161	-2.73763	7.85941	2.62695	0
0.9833	13.4698	3.06803	6.33331	2.0178	0
0.9840	15.9164	5.80566	-0.076305	-0.729074	0
0.9847	7.36718	-1.81722	0.228915	-0.729074	0
0.9853	-2.70313	-5.47525	2.36545	1.71133	0
0.9860	-2.70313	0.613606	0.534135	2.62695	0
0.9867	-2.70313	1.84082	-0.381525	2.93343	0
0.9873	-7.28471	-4.88525	-2.21284	2.62695	0
0.9880	-8.8058	-5.47525	-5.57026	2.0178	0
0.9887	-10.0245	-2.12402	-4.95982	2.93343	0
0.9893	-13.6898	-3.35123	-5.26504	4.76468	0
0.9900	-13.9921	-5.47525	-7.09636	3.84906	0
0.9907	-13.0758	-3.35123	-5.57026	3.54258	0
0.9913	-14.6061	-1.51042	-6.1807	2.62695	0
0.9920	-15.8248	-1.81722	-7.7068	1.10218	0
0.9927	-13.0758	-2.12402	-4.34938	1.40675	0
0.9933	-10.0245	-3.65804	-3.43372	2.32238	0
0.9940	-10.9408	-6.08886	-5.26504	0.186552	0
0.9947	-10.0245	-6.70247	-0.991965	-1.34013	0
0.9953	-2.70313	-5.47525	0.839355	0.186552	0
0.9960	1.5669	-4.88525	-3.1285	-0.119926	0
0.9967	-3.61945	-8.23648	-1.29718	-1.03365	0
0.9973	-7.5871	-12.8149	4.19677	0.7957	0
0.9980	-4.83815	-10.9741	3.89155	0.491126	0
0.9987	-2.0892	-7.62288	2.97589	-3.78053	0
0.9993	-1.78682	-10.9741	2.97589	-6.22283	0
1.0000	-0.265732	-13.7353	3.28111	-4.39158	0
1.0007	0.0458158	-11.2809	5.11243	-3.17138	0
1.0013	-0.568116	-10.9741	5.11243	-2.25575	0
1.0020	0.962132	-12.8149	3.28111	-0.4245	0
1.0027	0.962132	-10.9741	4.19677	1.10218	0
1.0033	-2.0892	-9.15689	3.58633	0.186552	0
1.0040	-2.70313	-9.15689	-0.381525	-1.6447	0
1.0047	-1.78682	-9.15689	-0.381525	-3.78053	0
1.0053	-3.61945	-10.3605	1.75501	-3.47595	0
1.0060	-6.3684	-11.8945	1.14457	-0.4245	0
1.0067	-5.45208	-9.7705	0.534135	1.71133	0
1.0073	-3.61945	-5.19205	-1.29718	-0.119926	0
1.0080	-6.3684	-4.88525	-4.34938	-2.56033	0
1.0087	-10.6384	-8.85009	-1.6024	-1.94927	0
1.0093	-14.9085	-10.6673	1.44979	-1.34013	0
1.0100	-19.1785	-10.0537	-2.51806	-2.56033	0
1.0107	-18.2713	-12.5081	-4.34938	-3.17138	0
1.0113	-13.9921	-14.3253	-1.6024	-2.56033	0
1.0120	-12.4711	-12.8149	-2.82328	-2.8649	0
1.0127	-11.5547	-12.8149	-4.34938	-2.25575	0
1.0133	-9.72211	-12.8149	-3.1285	-0.729074	0
1.0140	-10.336	-10.0537	-4.34938	-2.8649	0
1.0147	-11.8571	-7.62288	-4.04416	-5.61178	0
1.0153	-11.8571	-6.39566	-0.991965	-3.17138	0
1.0160	-11.2432	-3.96484	-1.6024	-0.119926	0
1.0167	-9.10818	-5.47525	-2.21284	-1.6447	0
1.0173	-5.75446	-9.7705	1.75501	-3.47595	0
1.0180	-5.75446	-9.46369	2.97589	-3.47595	0
1.0187	-3.61945	-7.00927	3.28111	-2.56033	0
1.0193	3.39953	-5.47525	6.02809	-2.8649	0
1.0200	5.8461	-4.88525	4.80721	-4.39158	0
1.0207	-0.568116	-7.00927	2.97589	-4.69615	0
1.0213	-4.22422	-10.9741	6.94375	-3.78053	0
1.0220	-1.78682	-12.2013	8.16463	-3.78053	0
1.0227	-2.70313	-10.6673	4.19677	-3.47595	0
1.0233	-4.83815	-10.0537	3.58633	0.7957	0
1.0240	-4.83815	-10.0537	5.72287	2.93343	0
1.0247	-6.97316	-9.15689	4.19677	-0.729074	0
1.0253	-10.6384	-5.78206	3.89155	-2.56033	0
1.0260	-10.336	-4.57845	5.72287	0.491126	0
1.0267	-9.10818	-3.96484	3.28111	1.10218	0
1.0273	-11.2432	-0.920409	-0.686745	-2.56033	0
1.0280	-13.6898	2.14762	0.534135	-1.6447	0
1.0287	-13.3874	2.76123	2.36545	0.7957	0
1.0293	-12.1595	2.76123	-0.381525	-0.119926	0
1.0300	-11.2432	0.613606	-1.29718	2.0178	0
1.0307	-9.10818	-1.81722	1.44979	5.37383	0
1.0313	-6.05685	2.14762	-0.381525	2.32238	0
1.0320	-5.75446	4.88525	-6.48592	-1.6447	0
1.0327	-9.10818	0	-5.87548	0.186552	0
1.0333	-12.1595	-1.51042	-1.29718	2.62695	0
1.0340	-13.6898	2.76123	-1.29718	1.71133	0
1.0347	-13.9921	3.37483	-1.6024	2.93343	0
1.0353	-9.10818	0	-0.076305	4.76468	0
1.0360	-4.83815	-2.43082	-0.686745	4.4582	0
1.0367	-8.50341	-4.57845	-2.21284	3.84906	0
1.0373	-10.9408	-5.47525	-1.6024	5.37383	0
1.0380	-6.3684	-5.19205	-1.29718	5.37383	0
1.0387	-3.31706	-4.88525	-3.43372	4.15363	0
1.0393	-3.31706	-5.47525	-4.04416	3.84906	0
1.0400	-3.31706	-5.47525	-0.686745	4.15363	0
1.0407	-2.40075	-2.73763	0.839355	5.06926	0
1.0413	-0.265732	-1.51042	-0.381525	5.98488	0
1.0420	1.87845	-4.57845	1.14457	7.20508	0
1.0427	3.70192	-4.88525	4.19677	8.12071	0
1.0433	6.75325	0	0.534135	7.50966	0
1.0440	7.0648	1.22721	-4.95982	6.59403	0
1.0447	-0.265732	-0.920409	-4.95982	7.50966	0
1.0453	-6.97316	-0.613606	-4.04416	7.50966	0
1.0460	-7.5871	0.306803	-4.95982	4.76468	0
1.0467	-7.5871	-0.613606	-6.48592	4.15363	0
1.0473	-8.19186	0	-6.79114	6.28946	0
1.0480	-6.05685	0.920409	-6.48592	4.76468	0
1.0487	-5.14053	0.920409	-7.40158	3.238	0
1.0493	-9.10818	2.76123	-9.84334	5.06926	0
1.0500	-13.9921	4.57845	-9.84334	5.98488	0
1.0507	-13.6898	2.76123	-9.53812	4.15363	0
1.0513	-11.5547	0.920409	-11.3694	3.84906	0
1.0520	-13.0758	1.53402	-9.53812	5.6784	0
1.0527	-13.6898	2.45442	-6.1807	5.6784	0
1.0533	-11.2432	2.45442	-8.62246	4.76468	0
1.0540	-12.7734	3.06803	-6.79114	5.37383	0
1.0547	-13.3874	3.06803	0.228915	6.59403	0
1.0553	-6.05685	3.06803	-2.21284	5.98488	0
1.0560	-2.70313	3.96484	-6.79114	4.15363	0
1.0567	-9.10818	3.06803	-2.21284	2.93343	0
1.0573	-10.6384	0.920409	-0.076305	1.71133	0
1.0580	-6.97316	1.22721	-2.51806	1.10218	0
1.0587	-6.67078	1.53402	-1.29718	1.10218	0
1.0593	-4.83815	0	-0.381525	0.186552	0
1.0600	-1.48443	0.920409	-1.6024	-0.4245	0
1.0607	-3.61945	0.920409	1.14457	-0.119926	0
1.0613	-4.22422	-3.35123	3.89155	-0.4245	0
1.0620	-1.78682	-4.57845	1.75501	-0.729074	0
1.0627	-4.53576	-0.920409	0.228915	-0.119926	0
1.0633	-8.19186	1.22721	1.44979	0.491126	0
1.0640	-6.67078	1.22721	1.44979	0.186552	0
1.0647	-5.75446	2.76123	-1.6024	0.186552	0
1.0653	-7.88948	2.14762	-3.1285	0.186552	0
1.0660	-10.336	-1.20361	-1.90762	1.10218	0
1.0667	-11.8571	-1.51042	-2.21284	3.238	0
1.0673	-9.10818	3.37483	-6.79114	4.4582	0
1.0680	-6.3684	5.49886	-8.62246	2.93343	0
1.0687	-10.9408	3.06803	-7.09636	1.40675	0
1.0693	-16.7411	2.76123	-8.92768	1.10218	0
1.0700	-17.0435	4.27164	-11.3694	0.186552	0
1.0707	-15.5224	2.76123	-9.2329	-0.4245	0
1.0713	-16.7411	-0.306803	-8.92768	0.186552	0
1.0720	-19.1785	-1.81722	-10.4538	-0.729074	0
1.0727	-18.5737	-2.12402	-8.62246	-1.6447	0
1.0733	-14.9085	-0.920409	-7.09636	-2.8649	0
1.0740	-13.0758	0.613606	-7.40158	-3.17138	0
1.0747	-14.3037	-1.20361	-4.34938	-1.34013	0
1.0753	-13.9921	-3.35123	-2.21284	0.186552	0
1.0760	-13.6898	-3.04443	-2.82328	-0.729074	0
1.0767	-13.6898	-2.12402	-0.991965	-0.4245	0
1.0773	-9.10818	-1.20361	1.44979	-0.729074	0
1.0780	-5.45208	-0.306803	0.534135	-3.17138	0
1.0787	-4.53576	0.920409	0.839355	-2.56033	0
1.0793	-0.8705	3.96484	1.14457	1.10218	0
1.0800	2.48322	5.49886	-2.21284	-0.119926	0
1.0807	-2.40075	1.22721	-1.90762	-4.69615	0
1.0813	-6.97316	-1.20361	1.44979	-5.91826	0
1.0820	-5.45208	0.613606	0.839355	-4.087	0
1.0827	-5.14053	1.22721	0.534135	-3.47595	0
1.0833	-5.75446	0.920409	2.67067	-3.78053	0
1.0840	-5.14053	2.45442	0.534135	-1.6447	0
1.0847	-7.28471	2.76123	-3.73894	0.186552	0
1.0853	-11.5547	2.76123	-3.43372	-2.25575	0
1.0860	-11.5547	3.96484	-2.21284	-5.61178	0
1.0867	-9.72211	4.27164	-3.43372	-5.3072	0
1.0873	-10.0245	4.27164	-5.26504	-3.47595	0
1.0880	-12.4711	4.57845	-2.82328	-0.729074	0
1.0887	-13.9921	3.37483	0.228915	0.186552	0
1.0893	-11.8571	1.84082	-2.21284	-3.47595	0
1.0900	-9.41973	0.920409	-5.26504	-5.3072	0
1.0907	-10.0245	-0.613606	-3.1285	-1.6447	0
1.0913	-6.97316	0	-2.21284	-4.39158	0
1.0920	-3.61945	1.53402	-4.6546	-8.96971	0
1.0927	-10.0245	-0.920409	-3.43372	-4.39158	0
1.0933	-17.0435	-2.73763	-0.991965	-2.56033	0
1.0940	-14.3037	-2.12402	-0.991965	-5.91826	0
1.0947	-9.72211	-2.43082	1.75501	-2.56033	0
1.0953	-9.10818	-0.920409	4.80721	0.491126	0
1.0960	-8.8058	0.920409	3.89155	-3.47595	0
1.0967	-6.67078	-1.81722	4.19677	-4.39158	0
1.0973	-3.61945	-3.65804	6.02809	-3.47595	0
1.0980	-2.70313	-1.51042	5.11243	-5.3072	0
1.0987	-4.53576	-1.20361	3.58633	-5.91826	0
1.0993	-5.45208	-3.04443	4.80721	-5.3072	0
1.1000	-4.22422	-2.73763	6.33331	-4.39158	0
1.1007	-3.61945	-3.65804	8.16463	-1.34013	0
1.1013	-1.78682	-5.47525	9.38551	-1.34013	0
1.1020	-1.48443	-7.00927	9.08029	-5.3072	0
1.1027	-3.92183	-8.85009	8.46985	-4.69615	0
1.1033	-1.78682	-8.23648	7.24897	-2.25575	0
1.1040	0.3482	-4.88525	3.89155	-3.17138	0
1.1047	-7.28471	-7.00927	0.839355	-4.087	0
1.1053	-15.5224	-11.8945	1.75501	-4.69615	0
1.1060	-14.9085	-10.0537	2.97589	-5.00263	0
1.1067	-12.7734	-6.08886	0.839355	-3.17138	0
1.1073	-13.6898	-5.47525	-0.686745	-2.56033	0
1.1080	-15.5224	-5.47525	0.839355	-3.78053	0
1.1087	-17.9598	-3.96484	0.839355	-2.56033	0
1.1093	-19.1785	-2.73763	-3.1285	-2.56033	0
1.1100	-17.9598	-2.12402	-6.1807	-3.78053	0
1.1107	-16.4387	-0.920409	-6.1807	-2.56033	0
1.1113	-16.4387	1.53402	-5.87548	-1.03365	0
1.1120	-15.5224	2.14762	-3.73894	-2.25575	0
1.1127	-11.8571	1.53402	-0.991965	-1.94927	0
1.1133	-6.97316	1.53402	-0.686745	-1.03365	0
1.1140	-4.53576	1.84082	-0.381525	-0.729074	0
1.1147	0.3482	3.65804	1.44979	0.7957	0
1.1153	8.58588	7.33967	1.44979	0.491126	0
1.1160	11.3348	9.15689	-0.991965	-3.17138	0
1.1167	7.36718	6.41926	0.534135	-5.3072	0
1.1173	5.53455	1.22721	4.80721	-4.087	0
1.1180	5.8461	-2.43082	5.41765	-3.47595	0
1.1187	5.8461	-3.65804	3.28111	-2.25575	0
1.1193	7.66956	-2.73763	3.28111	-0.119926	0
1.1200	8.2835	-2.73763	6.33331	-1.03365	0
1.1207	6.14848	-6.08886	5.11243	-3.17138	0
1.1213	8.89743	-9.15689	-0.076305	-1.6447	0
1.1220	14.3862	-6.39566	1.14457	1.10218	0
1.1227	14.0838	-2.12402	5.41765	-0.119926	0
1.1233	11.0324	-2.73763	3.28111	-2.8649	0
1.1240	10.1161	-5.47525	-1.90762	-1.94927	0
1.1247	10.1161	-6.08886	-2.21284	0.186552	0
1.1253	10.7209	-6.08886	-0.381525	1.10218	0
1.1260	11.0324	-6.70247	-0.381525	2.93343	0
1.1267	10.1161	-4.88525	-1.90762	3.84906	0
1.1273	11.0324	0.306803	-4.95982	2.0178	0
1.1280	11.0324	3.06803	-7.09636	0.186552	0
1.1287	7.36718	0	-5.57026	0.186552	0
1.1293	3.09715	-1.81722	-4.04416	-0.119926	0
1.1300	0.962132	1.84082	-4.04416	0.491126	0
1.1307	1.26452	3.96484	-4.6546	0.186552	0
1.1313	4.01346	2.76123	-6.79114	-0.4245	0
1.1320	4.92978	3.96484	-8.62246	0.186552	0
1.1327	4.01346	5.80566	-5.87548	-0.119926	0
1.1333	4.92978	6.41926	-3.1285	-1.03365	0
1.1340	6.14848	9.15689	-4.95982	1.10218	0
1.1347	6.45086	11.6113	-5.26504	1.40675	0
1.1353	11.6372	10.3841	-3.1285	-1.94927	0
1.1360	18.3538	10.6909	-3.1285	-1.6447	0
1.1367	21.1028	13.7353	-2.51806	-0.4245	0
1.1373	19.5725	13.7353	0.534135	-2.8649	0
1.1380	18.0514	10.9977	2.36545	-1.94927	0
1.1387	19.2701	10.6909	2.67067	0.186552	0
1.1393	24.1541	12.8149	1.44979	-4.087	0
1.1400	24.7589	12.8149	-0.686745	-6.83198	0
1.1407	20.1864	10.9977	-0.381525	-3.47595	0
1.1413	17.4375	10.9977	1.44979	-3.47595	0
1.1420	17.1351	12.2249	-0.381525	-5.61178	0
1.1427	14.6885	10.9977	-2.82328	-2.8649	0
1.1433	14.0838	10.0773	-0.381525	-1.94927	0
1.1440	16.2188	11.3045	0.228915	-4.39158	0
1.1447	14.6885	12.5081	-3.1285	-5.3072	0
1.1453	11.3348	11.3045	-5.87548	-5.3072	0
1.1460	9.19981	9.46369	-4.95982	-5.00263	0
1.1467	6.14848	10.9977	-4.95982	-2.56033	0
1.1473	3.70192	13.7353	-6.79114	-2.56033	0
1.1480	3.09715	12.2249	-8.31724	-5.00263	0
1.1487	1.87845	9.15689	-8.01202	-3.47595	0
1.1493	1.26452	9.46369	-7.7068	-2.25575	0
1.1500	0.0458158	9.46369	-5.87548	-3.17138	0
1.1507	-0.568116	8.23648	-3.1285	0.491126	0
1.1513	3.09715	10.9977	-6.48592	3.238	0
1.1520	2.79476	12.2249	-12.2851	-1.6447	0
1.1527	-4.83815	7.33967	-9.2329	-4.69615	0
1.1533	-7.88948	4.57845	-4.04416	-1.6447	0
1.1540	-3.31706	6.41926	-5.87548	-1.6447	0
1.1547	-0.568116	6.11246	-7.09636	-4.087	0
1.1553	-0.265732	5.19205	-3.1285	-4.39158	0
1.1560	0.0458158	6.41926	-0.991965	-4.39158	0
1.1567	0.3482	7.33967	-2.21284	-3.47595	0
1.1573	0.962132	7.33967	-2.82328	-1.6447	0
1.1580	0.0458158	8.23648	-2.21284	-2.56033	0
1.1587	-2.0892	8.85009	-1.90762	-2.56033	0
1.1593	-0.8705	6.72607	-1.29718	0.186552	0
1.1600	0.962132	3.96484	-1.29718	-0.729074	0
1.1607	1.26452	3.65804	-1.90762	-4.69615	0
1.1613	4.61823	5.49886	-2.21284	-3.78053	0
1.1620	6.75325	5.49886	0.228915	-0.4245	0
1.1627	4.92978	6.11246	2.97589	0.7957	0
1.1633	7.36718	9.15689	2.06023	1.40675	0
1.1640	8.58588	8.85009	-0.686745	1.71133	0
1.1647	1.5669	5.19205	-1.29718	0.186552	0
1.1653	-5.14053	2.76123	-1.29718	-0.4245	0
1.1660	-4.83815	0.920409	-2.82328	1.10218	0
1.1667	-5.75446	0.920409	-5.57026	1.10218	0
1.1673	-9.10818	4.57845	-6.48592	-1.6447	0
1.1680	-10.6384	4.27164	-5.87548	-1.34013	0
1.1687	-10.9408	0.306803	-8.31724	2.0178	0
1.1693	-11.8571	2.76123	-11.9799	2.93343	0
1.1700	-12.4711	7.92968	-10.759	0.491126	0
1.1707	-12.4711	7.64648	-8.31724	-0.119926	0
1.1713	-12.1595	6.11246	-9.53812	0.7957	0
1.1720	-12.1595	5.80566	-9.53812	1.71133	0
1.1727	-12.7734	3.65804	-8.62246	1.40675	0
1.1733	-13.0758	3.37483	-9.84334	-1.34013	0
1.1740	-13.3874	5.19205	-8.62246	-3.47595	0
1.1747	-10.336	4.57845	-4.95982	-1.34013	0
1.1753	-3.31706	2.14762	-4.95982	1.71133	0
1.1760	0.962132	2.76123	-4.6546	0.7957	0
1.1767	-1.17288	0.920409	-2.21284	-0.729074	0
1.1773	-3.00552	-3.35123	-1.29718	0.186552	0
1.1780	-3.61945	-4.88525	-1.6024	0.491126	0
1.1787	-3.92183	-3.96484	1.14457	-0.119926	0
1.1793	-1.48443	-4.88525	4.19677	-0.729074	0
1.1800	0.650584	-6.08886	2.36545	-0.729074	0
1.1807	-1.17288	-5.78206	1.14457	-1.03365	0
1.1813	-1.78682	-6.70247	4.19677	-1.03365	0
1.1820	0.650584	-9.46369	5.11243	-1.34013	0
1.1827	0.962132	-10.6673	2.36545	-2.56033	0
1.1833	-0.265732	-9.7705	1.44979	-2.8649	0
1.1840	-1.48443	-9.15689	3.28111	-0.729074	0
1.1847	-1.78682	-9.15689	2.36545	2.0178	0
1.1853	-1.48443	-9.7705	0.534135	1.10218	0
1.1860	-2.70313	-10.6673	1.75501	-1.94927	0
1.1867	-3.61945	-9.7705	3.28111	-2.25575	0
1.1873	0.0458158	-6.39566	-0.076305	-1.6447	0
1.1880	3.39953	-6.70247	-4.95982	-1.03365	0
1.1887	-0.8705	-12.2013	-4.95982	0.186552	0
1.1893	-7.5871	-14.9389	-0.686745	1.71133	0
1.1900	-10.6384	-14.0421	-0.381525	3.238	0
1.1907	-11.2432	-14.3253	-3.1285	2.93343	0
1.1913	-11.8571	-14.0421	-4.95982	-0.119926	0
1.1920	-12.1595	-11.8945	-4.95982	-0.729074	0
1.1927	-10.9408	-11.8945	-4.95982	3.238	0
1.1933	-7.88948	-12.5081	-4.6546	3.54258	0
1.1940	-6.97316	-12.5081	-3.1285	-0.119926	0
1.1947	-6.3684	-13.4285	0.228915	-0.729074	0
1.1953	-3.31706	-13.7353	3.89155	-0.119926	0
1.1960	-1.78682	-11.8945	6.02809	-0.729074	0
1.1967	-0.8705	-11.5877	6.63853	1.10218	0
1.1973	2.79476	-10.9741	6.02809	2.93343	0
1.1980	4.61823	-10.9741	6.63853	2.0178	0
1.1987	4.31585	-12.2013	9.38551	2.0178	0
1.1993	10.1161	-10.0537	8.77507	2.0178	0
1.2000	13.7722	-8.23648	4.80721	-0.4245	0
1.2007	8.2835	-11.2809	5.72287	1.10218	0
1.2013	4.31585	-14.6321	8.77507	4.15363	0
1.2020	6.45086	-14.6321	6.63853	2.93343	0
1.2027	7.66956	-16.473	6.02809	3.238	0
1.2033	7.0648	-17.0866	7.55419	7.50966	0
1.2040	7.66956	-13.7353	5.11243	5.98488	0
1.2047	6.14848	-12.2013	2.67067	2.32238	0
1.2053	1.26452	-13.4285	4.19677	3.54258	0
1.2060	-1.78682	-13.4285	4.19677	4.76468	0
1.2067	-1.48443	-12.8149	2.67067	2.93343	0
1.2073	-0.265732	-14.6321	3.28111	2.0178	0
1.2080	-2.70313	-16.473	2.06023	2.93343	0
1.2087	-6.05685	-14.6321	-0.076305	2.93343	0
1.2093	-4.22422	-9.15689	0.534135	2.0178	0
1.2100	-0.265732	-8.85009	1.75501	2.0178	0
1.2107	-0.568116	-12.5081	2.36545	2.62695	0
1.2113	-0.265732	-9.46369	1.14457	1.10218	0
1.2120	1.5669	-5.78206	-1.29718	-2.25575	0
1.2127	0.0458158	-9.46369	-0.381525	-2.56033	0
1.2133	-2.70313	-12.2013	0.839355	-1.34013	0
1.2140	-1.78682	-10.0537	1.75501	0.186552	0
1.2147	-0.568116	-9.15689	4.19677	2.93343	0
1.2153	-0.265732	-10.3605	5.41765	3.238	0
1.2160	2.48322	-10.0537	4.50199	1.10218	0
1.2167	5.23216	-8.85009	7.24897	1.40675	0
1.2173	6.14848	-7.92968	8.77507	3.54258	0
1.2180	6.45086	-8.54329	6.02809	2.0178	0
1.2187	7.0648	-9.7705	6.94375	0.491126	0
1.2193	9.81374	-8.23648	8.77507	0.186552	0
1.2200	12.2511	-7.00927	7.24897	0.186552	0
1.2207	11.0324	-7.92968	7.55419	0.491126	0
1.2213	10.7209	-8.54329	9.69073	0.7957	0
1.2220	13.4698	-6.39566	9.69073	0.7957	0
1.2227	14.0838	-1.81722	12.4314	2.93343	0
1.2233	15.0001	1.53402	12.4314	3.238	0
1.2240	16.5212	0	4.80721	0.186552	0
1.2247	11.9488	-2.73763	1.44979	0.186552	0
1.2253	5.53455	-3.65804	4.80721	1.10218	0
1.2260	4.92978	-2.73763	4.50199	-2.56033	0
1.2267	3.09715	-0.920409	2.36545	-4.087	0
1.2273	0.0458158	-1.81722	3.28111	-1.94927	0
1.2280	0.962132	-5.47525	1.75501	0.186552	0
1.2287	1.5669	-5.47525	-0.686745	0.491126	0
1.2293	-1.48443	-2.43082	1.44979	-0.4245	0
1.2300	-2.70313	-1.20361	2.67067	-2.56033	0
1.2307	-0.8705	-1.81722	1.44979	-1.6447	0
1.2313	-0.568116	-1.81722	0.839355	-0.4245	0
1.2320	-1.78682	-3.65804	1.14457	-0.729074	0
1.2327	-1.78682	-5.19205	0.228915	-0.729074	0
1.2333	1.5669	-4.88525	0.228915	-0.119926	0
1.2340	3.70192	-5.47525	2.06023	0.491126	0
1.2347	6.45086	-4.57845	4.50199	1.71133	0
1.2353	13.1675	0.306803	3.28111	-0.729074	0
1.2360	15.6049	3.37483	0.839355	-4.39158	0
1.2367	10.1161	0.306803	3.28111	-2.56033	0
1.2373	8.58588	-4.27164	6.02809	-0.119926	0
1.2380	10.4185	-6.08886	3.58633	-2.25575	0
1.2387	8.58588	-4.57845	3.89155	-2.8649	0
1.2393	9.19981	-3.04443	6.02809	-2.56033	0
1.2400	11.9488	-3.96484	3.28111	-4.087	0
1.2407	9.5022	-3.65804	3.28111	-3.47595	0
1.2413	8.89743	0	7.24897	-2.25575	0
1.2420	10.7209	-0.306803	8.16463	-2.8649	0
1.2427	8.89743	-3.96484	6.63853	0.186552	0
1.2433	7.0648	-3.04443	6.02809	2.32238	0
1.2440	7.36718	1.22721	4.80721	-0.729074	0
1.2447	4.92978	2.45442	4.19677	-2.8649	0
1.2453	3.39953	2.76123	3.58633	-2.56033	0
1.2460	3.09715	5.19205	3.89155	-2.8649	0
1.2467	2.79476	7.64648	6.02809	-2.25575	0
1.2473	5.23216	10.6909	4.80721	-1.94927	0
1.2480	7.36718	12.5081	-1.90762	-5.3072	0
1.2487	2.48322	10.0773	-3.43372	-5.00263	0
1.2493	-3.31706	7.33967	-0.381525	-1.6447	0
1.2500	-3.92183	8.23648	-1.29718	-3.78053	0
1.2507	-4.22422	10.0773	-2.82328	-8.05408	0
1.2513	-6.3684	11.9181	-1.29718	-8.96971	0
1.2520	-7.28471	12.5081	-1.6024	-8.05408	0
1.2527	-5.75446	11.9181	-1.29718	-7.13846	0
1.2533	-3.31706	12.8149	-0.381525	-8.05408	0
1.2540	-1.78682	13.1217	-3.43372	-10.801	0
1.2547	-0.265732	11.9181	-3.73894	-10.1899	0
1.2553	2.79476	12.8149	1.14457	-8.05408	0
1.2560	5.53455	14.6557	2.67067	-8.05408	0
1.2567	7.0648	11.3045	1.44979	-8.96971	0
1.2573	8.2835	9.15689	3.28111	-8.96971	0
1.2580	7.36718	10.9977	5.72287	-10.4945	0
1.2587	10.1161	11.6113	6.02809	-9.27428	0
1.2593	19.2701	11.9181	3.89155	-6.83198	0
1.2600	21.7075	14.6557	0.534135	-8.05408	0
1.2607	13.7722	13.7353	1.14457	-8.96971	0
1.2613	9.81374	9.7705	4.19677	-6.83198	0
1.2620	11.9488	7.92968	2.36545	-5.3072	0
1.2627	12.2511	7.64648	0.534135	-5.00263	0
1.2633	10.4185	8.54329	4.19677	-4.39158	0
1.2640	8.58588	8.85009	4.50199	-3.47595	0
1.2647	5.53455	8.23648	0.534135	-2.25575	0
1.2653	4.31585	10.0773	-0.381525	-1.34013	0
1.2660	4.31585	12.2249	-0.381525	-1.6447	0
1.2667	2.48322	11.3045	-2.21284	-0.729074	0
1.2673	-0.265732	10.0773	-4.34938	2.0178	0
1.2680	-2.70313	11.6113	-5.26504	2.62695	0
1.2687	-4.53576	10.9977	-5.87548	2.93343	0
1.2693	-5.45208	7.33967	-5.87548	5.6784	0
1.2700	-7.28471	4.88525	-4.6546	7.81613	0
1.2707	-8.19186	6.41926	-3.1285	8.42528	0
1.2713	-2.0892	9.7705	-4.34938	6.90051	0
1.2720	1.87845	10.3841	-8.62246	4.15363	0
1.2727	-3.31706	8.54329	-8.62246	2.0178	0
1.2733	-7.28471	7.33967	-3.1285	3.238	0
1.2740	-5.14053	7.03287	-0.991965	5.6784	0
1.2747	-3.61945	7.03287	-1.6024	5.98488	0
1.2753	-3.61945	7.64648	0.228915	5.06926	0
1.2760	-1.48443	7.03287	1.75501	5.06926	0
1.2767	0.0458158	7.64648	2.36545	5.37383	0
1.2773	-0.265732	10.6909	4.19677	5.06926	0
1.2780	0.0458158	10.0773	4.80721	6.90051	0
1.2787	2.48322	6.11246	4.19677	8.73176	0
1.2793	3.70192	6.41926	5.11243	7.50966	0
1.2800	1.87845	8.54329	4.80721	6.90051	0
1.2807	1.26452	8.23648	2.36545	9.34091	0
1.2813	0.962132	7.64648	3.58633	10.2565	0
1.2820	-2.70313	7.92968	6.63853	9.95196	0
1.2827	-2.70313	8.85009	5.11243	10.8676	0
1.2833	3.70192	10.3841	2.36545	10.563	0
1.2840	3.39953	10.9977	0.228915	8.42528	0
1.2847	-5.45208	10.0773	-1.6024	7.50966	0
1.2853	-11.5547	9.46369	-1.29718	8.73176	0
1.2860	-12.7734	9.15689	0.228915	9.34091	0
1.2867	-13.9921	8.85009	-1.29718	8.42528	0
1.2873	-14.3037	7.03287	-4.6546	7.81613	0
1.2880	-15.2108	5.19205	-4.04416	10.2565	0
1.2887	-17.355	6.11246	-2.82328	12.0878	0
1.2893	-20.7087	7.64648	-5.26504	11.7832	0
1.2900	-23.4577	7.33967	-7.7068	11.4767	0
1.2907	-22.2298	8.23648	-8.31724	12.6988	0
1.2913	-19.7924	9.46369	-8.62246	12.6988	0
1.2920	-21.6251	8.54329	-7.40158	12.0878	0
1.2927	-21.9274	8.23648	-5.26504	11.1722	0
1.2933	-17.6574	10.9977	-5.87548	9.95196	0
1.2940	-17.355	12.5081	-5.26504	10.2565	0
1.2947	-16.4387	10.6909	-0.686745	13.0034	0
1.2953	-8.19186	8.85009	-0.686745	13.0034	0
1.2960	-5.75446	10.3841	-4.04416	9.95196	0
1.2967	-12.7734	9.7705	-0.381525	7.50966	0
1.2973	-13.3874	5.49886	4.19677	7.81613	0
1.2980	-8.19186	4.57845	1.44979	9.34091	0
1.2987	-8.19186	5.19205	-0.381525	11.1722	0
1.2993	-10.6384	2.14762	1.14457	9.64739	0
1.3000	-11.2432	1.53402	-0.076305	7.20508	0
1.3007	-10.9408	3.37483	-2.21284	8.73176	0
1.3013	-10.0245	-0.920409	-1.29718	10.563	0
1.3020	-11.8571	-4.57845	-0.381525	7.50966	0
1.3027	-13.3874	-1.20361	-1.29718	6.28946	0
1.3033	-10.6384	0.613606	-1.90762	8.12071	0
1.3040	-11.2432	-1.20361	-2.21284	5.6784	0
1.3047	-16.4387	0.306803	-4.34938	3.54258	0
1.3053	-15.8248	1.84082	-5.87548	7.50966	0
1.3060	-15.5224	-0.920409	-3.1285	9.34091	0
1.3067	-19.7924	-1.51042	-1.29718	6.28946	0
1.3073	-19.1785	2.14762	-4.95982	6.28946	0
1.3080	-17.355	1.22721	-8.62246	5.6784	0
1.3087	-24.0625	-5.78206	-7.40158	3.54258	0
1.3093	-27.7277	-7.92968	-6.48592	5.06926	0
1.3100	-25.2903	-2.73763	-7.09636	6.90051	0
1.3107	-25.2903	-2.73763	-5.87548	3.54258	0
1.3113	-24.6764	-7.62288	-4.6546	2.0178	0
1.3120	-22.8438	-5.19205	-4.95982	2.93343	0
1.3127	-24.6764	-1.20361	-5.87548	3.84906	0
1.3133	-26.8114	-4.57845	-5.57026	3.84906	0
1.3140	-23.7601	-7.00927	-2.21284	2.32238	0
1.3147	-19.49	-6.39566	-0.686745	0.186552	0
1.3153	-16.7411	-7.92968	-4.34938	2.32238	0
1.3160	-18.2713	-8.54329	-3.73894	3.238	0
1.3167	-19.7924	-8.23648	1.75501	1.10218	0
1.3173	-14.6061	-9.15689	0.534135	1.71133	0
1.3180	-9.10818	-8.23648	-0.686745	2.93343	0
1.3187	-8.50341	-5.47525	4.19677	2.0178	0
1.3193	-5.14053	-3.04443	4.50199	1.71133	0
1.3200	0.0458158	-2.12402	0.839355	0.491126	0
1.3207	-2.70313	-5.78206	3.28111	-2.56033	0
1.3213	-7.5871	-11.2809	4.80721	-1.6447	0
1.3220	-6.05685	-12.2013	1.44979	-1.03365	0
1.3227	-3.92183	-10.6673	1.44979	-4.39158	0
1.3233	-6.67078	-13.1217	1.75501	-4.39158	0
1.3240	-7.88948	-15.5526	-1.29718	-1.34013	0
1.3247	-6.3684	-12.8149	-1.90762	-1.34013	0
1.3253	-7.5871	-10.9741	-0.991965	-2.56033	0
1.3260	-10.336	-13.1217	-2.51806	-2.8649	0
1.3267	-10.0245	-14.6321	-2.82328	-4.39158	0
1.3273	-10.336	-11.2809	-1.6024	-4.69615	0
1.3280	-14.6061	-8.23648	-3.1285	-4.69615	0
1.3287	-17.0435	-8.23648	-5.87548	-7.44303	0
1.3293	-17.0435	-9.15689	-7.09636	-7.44303	0
1.3300	-17.0435	-9.15689	-3.43372	-3.78053	0
1.3307	-15.5224	-7.31607	1.75501	-2.8649	0
1.3313	-11.2432	-4.57845	-1.29718	-5.00263	0
1.3320	-8.8058	-3.65804	-8.31724	-6.83198	0
1.3327	-10.336	-5.47525	-5.87548	-8.96971	0
[truncated: 36,322 more rows]
