# Supplementary material for: Identification of Haptic Based Guiding Using Hard Reins
Source: PLoS One. 2015 Jul 22;10(7):e0132020. doi: 10.1371/journal.pone.0132020 (PMC4511788; doi:10.1371/journal.pone.0132020)
Supplement: S4 File — (ZIP) [file pone.0132020.s004.zip › EMGData2/Subject13/T2/t2.txt]

0.0000	-32.7935	10.352	3.63828	-1.90255	0
0.0007	-38.8997	8.21454	2.42552	-3.12125	0
0.0013	-41.0353	3.64625	0.323402	-2.81596	0
0.0020	-36.1503	4.56829	-0.323402	-2.81596	0
0.0027	-31.5723	7.33441	0.646805	-3.73183	0
0.0033	-31.8792	7.62779	-1.53616	-2.20783	0
0.0040	-32.4865	6.99913	-4.28508	0.539747	0
0.0047	-30.0507	3.64625	-1.85956	-2.51312	0
0.0053	-27.6082	1.21542	0.323402	-6.47941	0
0.0060	-26.9942	3.0595	-0.889357	-3.12125	0
0.0067	-23.9445	2.13746	1.21276	1.76089	0
0.0073	-19.3664	-2.76612	1.85956	-0.986687	0
0.0080	-16.0097	-4.56829	-3.07232	-3.42654	0
0.0087	-11.1247	-5.19696	-3.39573	-1.29197	0
0.0093	-6.54669	-7.92117	0.889357	-1.29197	0
0.0100	-7.16065	-10.0586	0.646805	-2.81596	0
0.0107	-6.24638	-11.316	-0.646805	-0.986687	0
0.0113	1.0811	-11.316	0.646805	-0.0708265	0
0.0120	2.90964	-9.47187	-0.889357	-3.42654	0
0.0127	-2.88962	-11.9027	-1.53616	-3.73183	0
0.0133	-5.33211	-17.393	3.39573	-2.81596	0
0.0140	-2.27566	-15.8842	5.17444	-3.12125	0
0.0147	-1.05441	-10.3939	1.53616	-2.20783	0
0.0153	-2.88962	-10.0586	-0.323402	-0.6814	0
0.0160	-5.33211	-8.54983	1.53616	-1.29197	0
0.0167	-6.54669	-0.293377	1.21276	-1.90255	0
0.0173	-6.24638	4.27492	-1.85956	-1.29197	0
0.0180	-6.85367	2.43083	0	-0.376113	0
0.0187	-6.85367	3.64625	5.17444	0.845034	0
0.0193	-2.58264	6.41237	4.60848	0.845034	0
0.0200	1.38808	3.64625	1.21276	-1.59726	0
0.0207	1.68839	3.98154	0.889357	-2.81596	0
0.0213	3.82391	6.41237	0.646805	-0.0708265	0
0.0220	7.48765	1.84408	2.74892	2.98204	0
0.0227	7.48765	-1.84408	7.034	2.37147	0
0.0233	5.95942	2.72421	3.39573	1.76089	0
0.0240	4.74485	3.64625	-2.10212	3.59261	0
0.0247	2.60266	-0.92204	0.889357	2.67675	0
0.0253	1.38808	-1.84408	2.74892	-1.59726	0
0.0260	1.99537	-1.5507	1.21276	-1.29197	0
0.0267	3.5236	-3.0595	3.07232	1.76089	0
0.0273	5.65911	-3.35287	3.96168	1.76089	0
0.0280	8.10161	-4.56829	2.74892	2.67675	0
0.0287	9.01588	-7.92117	6.0638	3.59261	0
0.0293	8.7089	-7.04104	7.92336	0.845034	0
0.0300	6.57338	-3.64625	4.60848	-0.376113	0
0.0307	2.90964	-5.49033	3.63828	1.45561	0
0.0313	1.0811	-8.25645	5.17444	-0.376113	0
0.0320	1.0811	-6.70575	4.60848	-2.20783	0
0.0327	1.99537	-6.70575	4.85104	0.845034	0
0.0333	6.57338	-9.47187	5.17444	2.98204	0
0.0340	8.10161	-10.9807	6.3872	1.45561	0
0.0347	4.43787	-10.0586	9.45952	1.45561	0
0.0353	3.21662	-8.54983	9.45952	1.76089	0
0.0360	5.04515	-8.25645	6.0638	1.45561	0
0.0367	2.30235	-10.0586	5.49784	2.37147	0
0.0373	-0.447123	-14.0402	6.0638	3.28733	0
0.0380	2.30235	-15.2556	4.85104	2.06618	0
0.0387	4.74485	-10.9807	5.17444	2.06618	0
0.0393	3.5236	-8.84321	5.17444	2.67675	0
0.0400	1.0811	-11.9027	3.39573	1.45561	0
0.0407	-0.754104	-14.3335	3.63828	1.76089	0
0.0413	-2.88962	-13.7468	4.60848	3.59261	0
0.0420	-3.49691	-14.6688	5.17444	3.28733	0
0.0427	-2.58264	-14.6688	6.3872	1.76089	0
0.0433	-4.71815	-10.6873	5.17444	0.845034	0
0.0440	-7.76793	-6.41237	1.53616	0.845034	0
0.0447	-6.24638	-5.19696	1.53616	0.845034	0
0.0453	-3.18993	-3.35287	2.42552	0.845034	0
0.0460	-3.18993	-3.98154	2.10212	1.76089	0
0.0467	-1.97535	-7.92117	2.42552	3.59261	0
0.0473	1.99537	-6.70575	1.85956	2.67675	0
0.0480	2.90964	-1.84408	-0.323402	-1.59726	0
0.0487	0.166837	-4.27492	0.646805	-3.12125	0
0.0493	-3.80389	-7.92117	1.53616	-0.0708265	0
0.0500	-6.54669	-5.49033	-1.21276	2.37147	0
0.0507	-5.33211	-3.64625	-2.10212	0.845034	0
0.0513	-3.49691	-3.35287	-0.889357	-0.986687	0
0.0520	-6.54669	-0.92204	-2.42552	0.845034	0
0.0527	-9.60314	-2.76612	-2.10212	3.28733	0
0.0533	-7.16065	-5.49033	0	2.67675	0
0.0540	-4.11087	-0.628664	-1.21276	1.15032	0
0.0547	-1.66837	1.50879	-2.10212	2.06618	0
0.0553	1.68839	-3.0595	0.323402	2.67675	0
0.0560	0.467144	-0.293377	-1.21276	0.845034	0
0.0567	-4.41117	6.41237	-4.85104	-0.986687	0
0.0573	-4.41117	2.72421	-3.96168	-1.90255	0
0.0580	-3.18993	-2.13746	-1.21276	-2.81596	0
0.0587	-5.33211	3.35287	-0.646805	-1.90255	0
0.0593	-2.88962	8.21454	-2.10212	-0.0708265	0
0.0600	1.99537	6.119	-3.63828	0.845034	0
0.0607	-1.36139	4.56829	-4.60848	-0.0708265	0
0.0613	-5.33211	5.49033	-5.82124	-0.986687	0
0.0620	-3.80389	4.27492	-7.59996	-0.0708265	0
0.0627	-3.49691	2.43083	-10.3489	-1.59726	0
0.0633	-5.63242	3.35287	-12.2084	-4.03711	0
0.0640	-3.49691	3.98154	-11.3191	-2.81596	0
0.0647	-1.66837	3.35287	-9.45952	-0.376113	0
0.0653	-3.49691	3.98154	-10.3489	-3.12125	0
0.0660	-0.754104	4.27492	-10.9957	-4.64769	0
0.0667	5.65911	2.43083	-8.81272	-0.6814	0
0.0673	6.88036	3.64625	-6.7106	1.15032	0
0.0680	5.65911	8.21454	-6.7106	-0.6814	0
0.0687	9.01588	10.352	-7.35741	-0.986687	0
0.0693	12.3726	9.13658	-7.92336	-1.90255	0
0.0700	12.9799	7.92117	-4.85104	-1.90255	0
0.0707	16.6437	8.84321	0	2.67675	0
0.0713	24.8854	10.6873	-1.21276	3.59261	0
0.0720	29.4634	11.274	-6.7106	-2.20783	0
0.0727	27.9352	9.47187	-6.3872	-3.42654	0
0.0733	23.0502	7.33441	-2.42552	-0.376113	0
0.0740	16.0364	6.99913	-3.63828	-1.59726	0
0.0747	7.48765	6.99913	-4.85104	-2.51312	0
0.0753	1.0811	4.86167	-3.96168	-0.376113	0
0.0760	-2.58264	4.27492	-6.3872	-1.90255	0
0.0767	-2.27566	3.64625	-6.3872	-4.3424	0
0.0773	1.0811	-0.293377	-2.10212	-0.986687	0
0.0780	1.99537	-4.56829	-3.39573	1.76089	0
0.0787	3.21662	-3.64625	-7.92336	-0.0708265	0
0.0793	10.2371	-2.76612	-5.82124	-1.90255	0
0.0800	13.8942	-3.0595	-2.74892	-1.90255	0
0.0807	8.40192	0.293377	-6.14465	-2.51312	0
0.0813	2.90964	1.84408	-7.59996	-1.90255	0
0.0820	-2.88962	-0.92204	-3.96168	-0.0708265	0
0.0827	-8.98918	0.92204	-3.63828	0.845034	0
0.0833	-8.3819	6.119	-7.59996	2.37147	0
0.0840	-5.9394	5.19696	-10.6723	2.37147	0
0.0847	-9.90345	3.98154	-11.3191	-0.376113	0
0.0853	-13.8742	6.119	-10.1063	0.845034	0
0.0860	-12.3459	4.56829	-8.57016	3.59261	0
0.0867	-9.29616	4.27492	-8.57016	-0.0708265	0
0.0873	-5.33211	9.13658	-10.3489	-3.42654	0
0.0880	-2.27566	9.13658	-8.24676	-0.6814	0
0.0887	-3.18993	4.27492	-4.28508	-0.986687	0
0.0893	-5.02513	6.119	-4.85104	-5.25826	0
0.0900	-4.41117	10.6873	-8.57016	-2.81596	0
0.0907	-1.66837	8.54983	-8.57016	0.845034	0
0.0913	2.60266	7.33441	-7.59996	-0.986687	0
0.0920	6.57338	11.274	-7.59996	-2.81596	0
0.0927	8.7089	10.9807	-6.14465	-0.986687	0
0.0933	6.2664	7.33441	-4.60848	-1.90255	0
0.0940	-3.49691	8.21454	-3.39573	-1.90255	0
0.0947	-8.98918	8.54983	-1.53616	2.67675	0
0.0953	-6.24638	7.33441	-3.07232	5.11661	0
0.0960	-8.98918	7.62779	-6.3872	0.845034	0
0.0967	-17.2309	6.41237	-4.85104	-3.42654	0
0.0973	-18.4522	1.84408	-2.74892	-2.81596	0
0.0980	-15.7027	0	-3.63828	-0.986687	0
0.0987	-12.9599	1.21542	-3.63828	0.23446	0
0.0993	-8.07491	0.92204	-1.53616	2.67675	0
0.1000	-6.85367	0.293377	-1.53616	3.8979	0
0.1007	-9.29616	0	-2.10212	2.67675	0
0.1013	-8.68888	-2.43083	-2.10212	2.98204	0
0.1020	-10.5174	-1.21542	-3.39573	4.50603	0
0.1027	-17.8382	2.72421	-3.96168	2.98204	0
0.1033	-21.195	3.98154	-3.07232	1.76089	0
0.1040	-23.6375	3.35287	-2.74892	3.59261	0
0.1047	-27.9152	5.49033	-4.28508	3.28733	0
0.1053	-26.387	8.21454	-5.17444	1.76089	0
0.1060	-21.8089	7.92117	-1.85956	5.11661	0
0.1067	-21.8089	7.92117	1.53616	6.33775	0
0.1073	-16.924	9.76525	-1.21276	1.15032	0
0.1080	-8.68888	8.21454	-5.49784	1.45561	0
0.1087	-9.90345	3.35287	-1.85956	5.42189	0
0.1093	-14.4815	1.84408	3.39573	1.76089	0
0.1100	-12.0456	1.84408	1.53616	-1.29197	0
0.1107	-10.2104	-1.84408	-0.646805	2.98204	0
0.1113	-12.3459	-4.56829	0.889357	3.28733	0
0.1120	-11.1247	-3.64625	2.10212	-0.6814	0
0.1127	-8.68888	-3.98154	3.07232	1.15032	0
0.1133	-8.98918	-5.78371	5.17444	2.98204	0
0.1140	-8.07491	-5.49033	4.60848	1.76089	0
0.1147	-5.33211	-6.41237	3.96168	1.76089	0
0.1153	-4.71815	-9.17849	5.17444	-0.6814	0
0.1160	-4.11087	-8.84321	3.63828	-3.42654	0
0.1167	-1.66837	-7.04104	0.889357	0.539747	0
0.1173	-1.97535	-6.41237	3.39573	3.8979	0
0.1180	-6.24638	-4.27492	6.7106	0.845034	0
0.1187	-5.9394	-1.84408	6.0638	0.845034	0
0.1193	0.166837	-3.35287	5.82124	3.8979	0
0.1200	1.38808	-5.19696	4.85104	2.37147	0
0.1207	-4.41117	-3.98154	2.42552	-0.376113	0
0.1213	-6.54669	-7.33441	4.28508	0.845034	0
0.1220	-5.9394	-14.0402	7.034	0.845034	0
0.1227	-8.98918	-11.9027	3.96168	-2.51312	0
0.1233	-9.90345	-5.49033	1.21276	-1.59726	0
0.1240	-8.98918	-7.33441	4.60848	4.20075	0
0.1247	-11.1247	-10.9807	7.034	4.50603	0
0.1253	-11.1247	-8.84321	4.60848	-0.986687	0
0.1260	-5.63242	-8.25645	3.39573	-0.376113	0
0.1267	-2.88962	-10.0586	4.28508	3.28733	0
0.1273	-2.88962	-8.54983	3.39573	0.539747	0
0.1280	-0.447123	-7.04104	3.96168	-0.0708265	0
0.1287	2.30235	-8.25645	4.85104	3.59261	0
0.1293	3.82391	-9.76525	2.74892	1.15032	0
0.1300	5.95942	-12.8247	3.63828	-1.59726	0
0.1307	10.8444	-16.1776	8.81272	1.76089	0
0.1313	18.4722	-14.3335	7.034	1.76089	0
0.1320	20.6077	-12.8247	0.323402	-0.986687	0
0.1327	12.0657	-16.471	0.646805	0.845034	0
0.1333	5.35213	-16.471	4.60848	0.845034	0
0.1340	6.57338	-11.9027	4.28508	-3.12125	0
0.1347	7.79463	-10.0586	3.63828	-2.81596	0
0.1353	9.93014	-8.84321	4.28508	-1.90255	0
0.1360	16.6437	-2.76612	1.53616	-2.51312	0
0.1367	21.2217	0.92204	0.323402	-0.0708265	0
0.1373	21.2217	-2.13746	0.889357	0.845034	0
0.1380	24.8854	-3.98154	0.323402	-1.29197	0
0.1387	30.0707	-1.84408	0.646805	-0.986687	0
0.1393	31.292	-3.35287	1.21276	-0.0708265	0
0.1400	31.292	-7.33441	-2.10212	0.23446	0
0.1407	33.1205	-5.78371	-4.60848	1.45561	0
0.1413	34.0414	-3.64625	-1.53616	1.15032	0
0.1420	33.1205	-8.25645	1.85956	2.06618	0
0.1427	35.87	-9.17849	1.53616	5.72718	0
0.1433	41.3623	-3.98154	-3.39573	4.50603	0
0.1440	41.0553	-3.64625	-7.034	-0.986687	0
0.1447	35.563	-7.33441	-5.82124	-0.6814	0
0.1453	33.7345	-7.04104	-3.63828	1.45561	0
0.1460	33.1205	-8.25645	-3.07232	-0.0708265	0
0.1467	29.7637	-11.9027	-2.10212	-1.59726	0
0.1473	29.4634	-10.0586	-2.74892	-2.20783	0
0.1480	33.7345	-7.33441	-3.96168	-1.90255	0
0.1487	37.3982	-6.41237	-0.323402	-0.6814	0
0.1493	38.3125	-1.84408	1.53616	-2.51312	0
0.1500	37.6985	1.84408	-1.85956	-3.73183	0
0.1507	39.2267	-1.84408	-1.85956	-0.376113	0
0.1513	43.1908	-2.13746	0.646805	0.23446	0
0.1520	46.5542	0	0.889357	-3.42654	0
0.1527	48.99	-4.56829	3.07232	-1.90255	0
0.1533	54.4823	-6.41237	5.17444	1.15032	0
0.1540	57.8391	-1.5507	3.63828	-0.0708265	0
0.1547	58.1461	-2.13746	3.63828	-0.376113	0
0.1553	64.8596	-4.27492	3.63828	0.845034	0
0.1560	72.7944	0	1.53616	-3.73183	0
0.1567	69.1306	0	1.53616	-7.39527	0
0.1573	60.5886	-4.27492	2.42552	-4.95297	0
0.1580	63.338	-1.5507	-0.323402	-3.73183	0
0.1587	70.6588	1.84408	-0.646805	-4.03711	0
0.1593	69.7446	-2.13746	3.39573	-0.0708265	0
0.1600	66.9951	-5.78371	3.96168	0.845034	0
0.1607	69.1306	-4.56829	0.646805	-3.42654	0
0.1613	70.3519	-4.27492	-0.323402	-4.03711	0
0.1620	69.1306	-4.56829	-1.85956	-1.90255	0
0.1627	70.6588	-3.64625	-3.96168	-2.81596	0
0.1633	71.5731	-4.27492	-3.07232	-3.73183	0
0.1640	70.0516	-8.84321	-0.646805	-2.81596	0
0.1647	72.494	-9.76525	-1.21276	-2.51312	0
0.1653	76.4581	-4.56829	-2.10212	-0.6814	0
0.1660	75.2369	-3.98154	-0.323402	0.845034	0
0.1667	74.0156	-8.25645	2.42552	-0.986687	0
0.1673	78.5936	-5.49033	0.889357	-2.20783	0
0.1680	78.9006	-2.76612	-3.96168	-2.51312	0
0.1687	71.8801	-6.41237	-3.96168	-3.73183	0
0.1693	69.1306	-7.62779	1.85956	-3.42654	0
0.1700	70.9658	-6.41237	3.63828	-0.986687	0
0.1707	70.3519	-8.84321	2.42552	-0.986687	0
0.1713	67.916	-8.25645	4.85104	-3.12125	0
0.1720	64.2523	-3.35287	7.59996	-3.42654	0
0.1727	55.7036	-3.64625	7.034	-1.29197	0
0.1733	45.9403	-7.33441	6.0638	-2.51312	0
0.1740	38.0055	-6.119	6.0638	-6.17412	0
0.1747	32.2062	-3.0595	7.034	-4.95297	0
0.1753	31.5989	-3.0595	6.3872	-0.986687	0
0.1760	34.3417	-4.27492	4.28508	-2.20783	0
0.1767	35.87	-4.27492	5.17444	-5.56355	0
0.1773	35.2627	-2.43083	8.57016	-4.64769	0
0.1780	32.5132	-0.628664	9.45952	-1.90255	0
0.1787	30.985	-2.76612	9.78292	-2.51312	0
0.1793	34.0414	-4.56829	8.57016	-1.90255	0
0.1800	33.7345	-4.56829	6.0638	-0.986687	0
0.1807	25.4927	-6.70575	6.3872	-1.90255	0
0.1813	20.9147	-12.8247	8.57016	-2.81596	0
0.1820	22.1359	-15.549	7.034	-2.81596	0
0.1827	20.6077	-11.9027	5.82124	-5.25826	0
0.1833	16.6437	-10.0586	7.034	-8.31113	0
0.1840	13.2869	-11.316	5.82124	-7.70055	0
0.1847	10.5374	-8.54983	4.60848	-5.56355	0
0.1853	7.18067	-4.56829	5.82124	-7.70055	0
0.1860	1.0811	-6.70575	5.82124	-10.1404	0
0.1867	-7.16065	-8.84321	5.49784	-8.31113	0
0.1873	-11.7387	-4.27492	7.92336	-7.70055	0
0.1880	-14.4815	-1.21542	9.13612	-8.31113	0
0.1887	-17.2309	-2.43083	7.92336	-7.08998	0
0.1893	-17.8382	0.293377	6.7106	-7.39527	0
0.1900	-19.0595	5.49033	9.13612	-9.52983	0
0.1907	-19.3664	7.33441	11.5616	-8.00584	0
0.1913	-13.8742	10.352	8.57016	-5.86883	0
0.1920	-9.60314	12.4895	4.28508	-7.39527	0
0.1927	-11.7387	8.21454	7.35741	-6.47941	0
0.1933	-12.6529	3.98154	11.5616	-4.95297	0
0.1940	-8.3819	4.56829	8.24676	-5.86883	0
0.1947	-6.85367	3.64625	2.42552	-4.64769	0
0.1953	-8.07491	0.293377	1.53616	-2.81596	0
0.1960	-9.29616	0	2.42552	-4.95297	0
0.1967	-10.8244	0.586753	2.10212	-4.95297	0
0.1973	-12.3459	-1.84408	0.889357	-1.90255	0
0.1980	-14.7884	-3.35287	1.21276	-2.81596	0
0.1987	-16.3167	-3.35287	3.39573	-5.56355	0
0.1993	-15.7027	-6.41237	3.63828	-4.03711	0
0.2000	-16.6236	-9.47187	3.63828	-3.73183	0
0.2007	-20.2807	-7.33441	5.17444	-4.03711	0
0.2013	-21.195	-2.76612	6.0638	-1.90255	0
0.2020	-23.0302	-1.21542	6.7106	0.23446	0
0.2027	-27.3012	0.92204	7.92336	-1.29197	0
0.2033	-26.387	5.19696	4.28508	-1.90255	0
0.2040	-23.6375	6.70575	-1.85956	0.23446	0
0.2047	-30.0507	5.49033	-0.323402	0.845034	0
0.2053	-38.2858	6.41237	5.49784	-1.29197	0
0.2060	-38.2858	8.21454	6.0638	-1.90255	0
0.2067	-37.6785	6.99913	4.60848	0.23446	0
0.2073	-43.7781	4.86167	4.60848	2.98204	0
0.2080	-50.1913	4.56829	5.17444	3.59261	0
0.2087	-51.4125	3.98154	5.82124	1.76089	0
0.2093	-50.4982	2.13746	5.17444	-0.986687	0
0.2100	-48.3561	1.21542	3.96168	-2.20783	0
0.2107	-44.699	0	5.17444	-0.986687	0
0.2113	-41.9495	-1.21542	5.17444	0.845034	0
0.2120	-40.7283	-2.13746	4.28508	1.15032	0
0.2127	-38.2858	-3.64625	6.3872	1.15032	0
0.2133	-34.6287	-4.27492	8.24676	1.15032	0
0.2140	-35.8433	-3.35287	4.60848	1.15032	0
0.2147	-37.6785	-2.76612	2.74892	1.76089	0
0.2153	-32.4865	-2.76612	3.39573	-0.0708265	0
0.2160	-28.8294	0	-0.323402	-2.51312	0
0.2167	-34.0147	1.21542	-3.96168	-2.81596	0
0.2173	-40.121	-1.84408	-2.42552	-1.90255	0
0.2180	-40.4213	-2.76612	-1.21276	-3.42654	0
0.2187	-39.814	-2.43083	-3.07232	-3.73183	0
0.2193	-39.814	-6.119	-4.85104	-1.59726	0
0.2200	-41.6425	-7.62779	-5.82124	0.845034	0
0.2207	-43.7781	-6.41237	-5.49784	1.45561	0
0.2213	-41.9495	-7.92117	-3.96168	-0.0708265	0
0.2220	-38.5928	-8.54983	-3.63828	-1.29197	0
0.2227	-38.8997	-3.98154	-4.85104	-0.6814	0
0.2233	-40.121	-3.35287	-5.82124	0.23446	0
0.2240	-40.121	-6.41237	-4.85104	-0.376113	0
0.2247	-41.6425	-2.76612	-2.42552	-0.376113	0
0.2253	-45.3063	2.72421	-2.10212	1.15032	0
0.2260	-51.4125	-1.5507	-3.07232	1.45561	0
0.2267	-55.0696	-5.78371	-1.53616	-0.0708265	0
0.2273	-50.4982	0.293377	-0.646805	0.23446	0
0.2280	-47.7488	4.27492	-3.63828	2.67675	0
0.2287	-54.7693	-0.293377	-5.82124	2.06618	0
0.2293	-60.2616	-0.628664	-3.96168	-0.986687	0
0.2300	-61.4828	3.64625	-4.28508	1.15032	0
0.2307	-65.1465	0.92204	-5.82124	5.72718	0
0.2313	-65.1465	-1.84408	-5.17444	3.8979	0
0.2320	-60.2616	1.50879	-3.63828	0.845034	0
0.2327	-59.3473	1.84408	-2.74892	3.8979	0
0.2333	-58.126	-0.92204	-2.10212	6.03247	0
0.2340	-52.9341	0.92204	-3.07232	2.67675	0
0.2347	-49.277	1.84408	-3.07232	1.45561	0
0.2353	-47.1348	0	-1.85956	3.59261	0
0.2360	-44.699	2.43083	-2.10212	3.59261	0
0.2367	-43.1708	5.19696	-3.39573	1.76089	0
0.2373	-41.9495	3.64625	-3.07232	1.15032	0
0.2380	-41.0353	4.27492	-2.74892	2.37147	0
0.2387	-39.814	7.62779	-1.85956	3.28733	0
0.2393	-33.7078	8.84321	-0.889357	2.37147	0
0.2400	-28.2155	8.54983	-3.96168	1.76089	0
0.2407	-32.1862	8.21454	-7.92336	2.67675	0
0.2413	-39.2067	4.86167	-8.24676	4.20075	0
0.2420	-38.5928	1.21542	-7.59996	3.59261	0
0.2427	-36.7642	2.72421	-7.59996	0.539747	0
0.2433	-38.2858	6.70575	-6.7106	-0.0708265	0
0.2440	-38.5928	7.33441	-7.59996	2.98204	0
0.2447	-38.5928	6.99913	-8.57016	1.76089	0
0.2453	-40.121	7.33441	-8.24676	-2.81596	0
0.2460	-42.2565	6.119	-8.24676	-0.6814	0
0.2467	-42.8638	5.49033	-7.92336	2.06618	0
0.2473	-41.6425	7.92117	-6.14465	-0.986687	0
0.2480	-41.0353	9.47187	-5.82124	-0.986687	0
0.2487	-41.6425	9.13658	-7.92336	2.67675	0
0.2493	-40.4213	10.0586	-8.57016	2.06618	0
0.2500	-37.0645	9.13658	-6.3872	2.37147	0
0.2507	-32.4865	6.119	-3.96168	4.20075	0
0.2513	-27.6082	6.41237	-5.49784	0.845034	0
0.2520	-24.8587	8.21454	-8.57016	-1.29197	0
0.2527	-27.3012	3.64625	-6.14465	2.67675	0
0.2533	-30.965	-1.5507	-3.07232	2.67675	0
0.2540	-29.7437	-1.21542	-5.82124	-0.0708265	0
0.2547	-26.387	0.586753	-7.59996	0.845034	0
0.2553	-25.1657	1.84408	-6.14465	2.06618	0
0.2560	-24.5517	5.49033	-5.17444	2.06618	0
0.2567	-23.6375	9.47187	-4.60848	2.06618	0
0.2573	-25.1657	11.6093	-4.85104	0.845034	0
0.2580	-26.387	13.7468	-5.82124	-1.59726	0
0.2587	-24.5517	14.6269	-4.28508	-0.376113	0
0.2593	-23.0302	13.4115	-3.39573	2.06618	0
0.2600	-23.3372	10.9807	-5.17444	2.67675	0
0.2607	-21.8089	11.274	-6.3872	2.37147	0
0.2613	-20.2807	10.9807	-7.59996	2.67675	0
0.2620	-21.502	8.21454	-7.92336	2.37147	0
0.2627	-18.7592	9.47187	-5.82124	3.59261	0
0.2633	-9.60314	14.6269	-7.59996	6.03247	0
0.2640	-4.71815	13.7468	-11.3191	4.50603	0
0.2647	-9.60314	10.6873	-11.3191	0.845034	0
0.2653	-13.5672	12.1961	-10.6723	0.845034	0
0.2660	-9.29616	11.9027	-11.3191	2.98204	0
0.2667	-5.63242	8.21454	-10.3489	3.28733	0
0.2673	-8.68888	10.352	-10.3489	3.28733	0
0.2680	-10.8244	12.4895	-11.3191	2.98204	0
0.2687	-7.46763	8.54983	-9.45952	1.76089	0
0.2693	-4.41117	8.21454	-6.7106	1.76089	0
0.2700	-5.33211	10.0586	-5.82124	2.98204	0
0.2707	-6.24638	8.54983	-5.82124	3.28733	0
0.2713	-6.24638	8.54983	-6.3872	2.67675	0
0.2720	-5.9394	6.99913	-4.28508	2.67675	0
0.2727	-3.49691	0.586753	-2.10212	3.8979	0
0.2733	-2.58264	-1.21542	-5.49784	4.50603	0
0.2740	-5.63242	0.92204	-5.82124	3.28733	0
0.2747	-7.16065	-2.43083	-0.889357	4.50603	0
0.2753	-3.80389	-3.98154	-2.10212	8.16947	0
0.2760	-4.71815	0.586753	-3.96168	6.64304	0
0.2767	-9.60314	0.586753	-1.53616	2.37147	0
0.2773	-9.90345	-3.0595	-3.07232	2.67675	0
0.2780	-8.07491	-2.76612	-5.49784	5.42189	0
0.2787	-8.68888	-1.21542	-2.10212	7.25361	0
0.2793	-9.90345	-3.64625	0	7.5589	0
0.2800	-11.1247	-5.78371	-1.21276	6.94833	0
0.2807	-11.7387	-6.119	0.323402	6.33775	0
0.2813	-8.98918	-8.25645	0.889357	6.33775	0
0.2820	-7.76793	-9.17849	-1.21276	5.42189	0
0.2827	-7.76793	-6.70575	-2.10212	4.81132	0
0.2833	-4.11087	-7.33441	-0.889357	5.42189	0
0.2840	-0.140143	-12.5314	1.53616	6.94833	0
0.2847	1.0811	-13.1181	3.39573	6.94833	0
0.2853	1.38808	-10.6873	3.96168	4.81132	0
0.2860	1.0811	-14.0402	5.82124	3.8979	0
0.2867	1.99537	-17.0997	8.24676	6.94833	0
0.2873	8.10161	-11.316	5.49784	9.69591	0
0.2880	9.31618	-8.25645	2.74892	8.16947	0
0.2887	2.90964	-13.7468	5.17444	6.03247	0
0.2893	-0.447123	-15.8842	5.49784	5.11661	0
0.2900	1.68839	-11.6093	3.96168	5.72718	0
0.2907	1.0811	-9.47187	6.0638	7.86419	0
0.2913	-1.66837	-9.17849	8.81272	9.08533	0
0.2920	-3.49691	-7.92117	7.034	7.86419	0
0.2927	-3.49691	-8.25645	6.0638	7.25361	0
0.2933	-1.66837	-9.47187	7.35741	6.64304	0
0.2940	-3.49691	-10.0586	6.7106	7.25361	0
0.2947	-6.24638	-12.1961	5.82124	9.69591	0
0.2953	-3.49691	-14.3335	7.034	10.9146	0
0.2960	-1.05441	-12.1961	6.0638	9.08533	0
0.2967	-2.58264	-10.3939	4.28508	8.78005	0
0.2973	-1.05441	-13.1181	6.0638	10.9146	0
0.2980	1.99537	-14.9622	7.59996	10.9146	0
0.2987	2.60266	-13.7468	4.60848	7.25361	0
0.2993	7.48765	-13.7468	2.42552	4.20075	0
0.3000	13.8942	-17.393	1.53616	4.20075	0
0.3007	10.8444	-20.1592	-1.21276	6.33775	0
0.3013	5.35213	-21.0812	-1.53616	8.16947	0
0.3020	7.18067	-20.4525	1.53616	7.25361	0
0.3027	11.1514	-19.5305	0	5.72718	0
0.3033	10.8444	-17.393	-3.07232	5.11661	0
0.3040	8.7089	-15.2556	-1.21276	5.42189	0
0.3047	9.01588	-13.1181	-0.889357	5.42189	0
0.3053	11.1514	-10.3939	-4.28508	5.11661	0
0.3060	11.1514	-5.78371	-3.39573	4.50603	0
0.3067	9.62316	-2.76612	0.646805	5.42189	0
0.3073	8.40192	-2.13746	0.646805	5.72718	0
0.3080	5.65911	-1.5507	-0.889357	4.50603	0
0.3087	4.43787	1.84408	-2.10212	3.8979	0
0.3093	5.65911	4.56829	-3.63828	3.28733	0
0.3100	4.43787	2.72421	-2.74892	2.98204	0
0.3107	2.60266	1.50879	-1.21276	4.20075	0
0.3113	6.88036	4.56829	-2.74892	4.20075	0
0.3120	10.2371	6.41237	-4.85104	2.67675	0
0.3127	7.48765	2.72421	-5.17444	1.76089	0
0.3133	5.35213	1.84408	-4.85104	0.23446	0
0.3140	6.57338	5.19696	-3.39573	-0.6814	0
0.3147	9.01588	6.119	-1.21276	2.06618	0
0.3153	12.0657	6.99913	-2.10212	3.59261	0
0.3160	11.7587	11.6093	-3.96168	0.539747	0
0.3167	8.40192	14.0402	-3.63828	0.539747	0
0.3173	7.79463	11.9027	-3.96168	2.98204	0
0.3180	8.7089	11.9027	-6.3872	2.98204	0
0.3187	7.48765	12.4895	-5.82124	3.59261	0
0.3193	5.95942	9.13658	-3.96168	6.33775	0
0.3200	6.2664	3.64625	-5.17444	5.42189	0
0.3207	8.40192	3.0595	-5.17444	3.8979	0
0.3213	8.40192	4.86167	-3.07232	7.25361	0
0.3220	4.74485	4.27492	-3.96168	9.39062	0
0.3227	3.21662	3.64625	-5.82124	7.86419	0
0.3233	5.65911	6.70575	-6.3872	5.11661	0
0.3240	3.21662	8.84321	-6.7106	2.67675	0
0.3247	-2.58264	6.99913	-6.3872	3.28733	0
0.3253	-2.27566	3.35287	-3.96168	6.64304	0
0.3260	0.774124	1.84408	-1.85956	8.47476	0
0.3267	1.99537	4.27492	-0.646805	6.64304	0
0.3273	4.74485	6.41237	-0.323402	5.72718	0
0.3280	5.95942	3.35287	-1.21276	7.5589	0
0.3287	5.65911	1.21542	-1.85956	8.78005	0
0.3293	8.40192	5.49033	-1.53616	9.08533	0
0.3300	9.93014	7.33441	-1.85956	10.3065	0
0.3307	6.88036	6.41237	-0.323402	10.0012	0
0.3313	7.48765	8.54983	1.53616	9.08533	0
0.3320	9.31618	9.13658	0.646805	11.5252	0
0.3327	5.35213	6.119	0.646805	12.1358	0
0.3333	1.68839	7.33441	2.74892	9.08533	0
0.3340	1.68839	10.0586	3.39573	9.08533	0
0.3347	3.82391	8.54983	3.39573	12.7463	0
0.3353	8.40192	8.54983	4.60848	11.8305	0
0.3360	7.48765	11.9027	2.74892	8.78005	0
0.3367	-0.447123	10.0586	0.646805	9.39062	0
0.3373	-4.11087	5.78371	1.85956	10.0012	0
0.3380	-1.66837	6.119	3.07232	7.5589	0
0.3387	-1.97535	5.78371	2.74892	6.03247	0
0.3393	-2.27566	1.84408	3.39573	7.5589	0
0.3400	-0.754104	-0.92204	2.74892	10.0012	0
0.3407	-1.97535	-0.92204	2.42552	9.08533	0
0.3413	-2.58264	-1.21542	3.63828	6.33775	0
0.3420	0.166837	-1.5507	1.53616	6.33775	0
0.3427	-0.754104	2.13746	-3.07232	9.08533	0
0.3433	-3.49691	5.19696	-3.07232	6.64304	0
0.3440	-1.66837	3.35287	-0.323402	1.15032	0
0.3447	1.99537	1.50879	1.21276	-0.0708265	0
0.3453	3.5236	1.50879	1.21276	1.76089	0
0.3460	5.65911	-2.13746	3.63828	2.67675	0
0.3467	9.93014	-3.98154	7.034	1.76089	0
0.3473	15.7294	0.586753	4.28508	-0.376113	0
0.3480	19.0862	0.586753	0.323402	-3.12125	0
0.3487	17.251	-5.19696	3.39573	-4.64769	0
0.3493	17.251	-5.49033	5.49784	-5.56355	0
0.3500	22.1359	-3.0595	1.21276	-5.56355	0
0.3507	25.1857	-4.27492	-0.889357	-6.17412	0
0.3513	27.0209	-4.56829	1.53616	-8.00584	0
0.3520	30.3777	-5.19696	3.07232	-8.31113	0
0.3527	32.5132	-10.0586	5.17444	-6.78469	0
0.3533	34.0414	-12.1961	5.49784	-8.00584	0
0.3540	37.6985	-10.9807	2.10212	-10.751	0
0.3547	40.448	-13.4115	2.42552	-10.4457	0
0.3553	39.5337	-15.2556	6.0638	-9.22699	0
0.3560	38.3125	-12.8247	6.0638	-11.0563	0
0.3567	39.5337	-13.4115	4.28508	-13.8038	0
0.3573	38.3125	-17.0997	3.39573	-14.1091	0
0.3580	33.4275	-16.471	2.74892	-12.888	0
0.3587	33.4275	-13.7468	3.96168	-11.0563	0
0.3593	38.0055	-11.9027	4.60848	-11.3616	0
0.3600	35.87	-8.54983	3.07232	-13.4986	0
0.3607	27.6282	-3.64625	3.39573	-14.4144	0
0.3613	25.1857	-2.43083	6.7106	-15.025	0
0.3620	25.4927	-0.92204	7.034	-17.7701	0
0.3627	23.3572	3.64625	5.82124	-18.9913	0
0.3633	23.9712	4.56829	5.49784	-17.4648	0
0.3640	26.407	3.35287	5.17444	-17.4648	0
0.3647	25.7997	4.56829	4.60848	-18.686	0
0.3653	25.7997	1.84408	5.17444	-18.0754	0
0.3660	27.6282	-3.98154	7.35741	-19.9071	0
0.3667	30.0707	-3.64625	8.81272	-23.5681	0
0.3673	32.5132	-1.84408	7.35741	-22.0441	0
0.3680	33.1205	-8.25645	5.49784	-18.9913	0
0.3687	34.0414	-12.8247	5.17444	-21.1283	0
0.3693	37.6985	-8.54983	3.63828	-25.3999	0
0.3700	37.6985	-4.56829	2.74892	-26.0104	0
0.3707	33.7345	-4.27492	7.35741	-25.3999	0
0.3713	34.9557	-1.84408	8.81272	-26.621	0
0.3720	37.6985	0.92204	4.28508	-26.621	0
0.3727	32.2062	-3.0595	4.28508	-24.7893	0
0.3733	25.7997	-6.70575	7.59996	-25.3999	0
0.3740	26.714	-3.64625	5.17444	-26.9263	0
0.3747	28.5425	-1.5507	4.85104	-24.484	0
0.3753	27.6282	-4.27492	8.81272	-22.3494	0
0.3760	25.7997	-1.84408	8.81272	-25.3999	0
0.3767	26.407	3.64625	7.92336	-26.621	0
0.3773	29.7637	0.92204	10.3489	-24.7893	0
0.3780	31.292	-1.84408	9.45952	-24.7893	0
0.3787	28.2422	1.84408	5.17444	-25.7051	0
0.3793	23.9712	1.84408	3.39573	-24.484	0
0.3800	19.0862	0	3.96168	-20.823	0
0.3807	14.2012	1.84408	5.49784	-18.0754	0
0.3813	12.9799	0	7.034	-18.9913	0
0.3820	15.1154	-2.76612	6.0638	-19.2966	0
0.3827	20.0004	1.84408	4.28508	-16.549	0
0.3833	23.9712	3.98154	2.42552	-16.8543	0
0.3840	23.0502	0.293377	-0.323402	-21.1283	0
0.3847	20.9147	-1.5507	0.646805	-21.4336	0
0.3853	20.3074	-4.90358	4.28508	-18.3807	0
0.3860	19.3931	-9.76525	4.60848	-17.4648	0
0.3867	20.3074	-8.25645	2.42552	-17.4648	0
0.3873	23.0502	-7.04104	2.42552	-16.549	0
0.3880	21.2217	-11.9027	4.28508	-13.8038	0
0.3887	20.6077	-14.3335	4.28508	-12.888	0
0.3893	23.9712	-11.9027	2.42552	-15.025	0
0.3900	20.3074	-11.316	1.85956	-15.3303	0
0.3907	15.7294	-10.9807	2.74892	-12.2774	0
0.3913	20.3074	-8.84321	2.42552	-13.8038	0
0.3920	22.7499	-8.25645	2.42552	-14.7197	0
0.3927	20.3074	-7.33441	4.60848	-10.1404	0
0.3933	23.0502	-4.56829	4.60848	-9.22699	0
0.3940	24.8854	-2.43083	2.42552	-11.6668	0
0.3947	21.2217	-3.0595	3.39573	-6.47941	0
0.3953	22.1359	-2.76612	2.42552	-3.12125	0
0.3960	23.0502	-0.628664	-1.21276	-8.31113	0
0.3967	17.5579	-0.628664	0	-9.22699	0
0.3973	12.9799	-4.56829	2.74892	-4.64769	0
0.3980	12.3726	-6.41237	-1.21276	-4.3424	0
0.3987	12.3726	-5.49033	-2.10212	-4.95297	0
0.3993	10.8444	-7.04104	2.42552	-1.90255	0
0.4000	6.57338	-9.47187	0.889357	-0.986687	0
0.4007	1.99537	-8.25645	-3.63828	-0.986687	0
0.4013	-1.05441	-5.19696	-0.889357	0.845034	0
0.4020	-4.41117	-2.13746	-0.323402	1.15032	0
0.4027	-5.9394	-0.628664	-6.3872	-0.6814	0
0.4033	-3.49691	-0.293377	-6.7106	-0.376113	0
0.4040	-4.71815	1.21542	-2.10212	1.76089	0
0.4047	-9.60314	4.56829	-4.28508	1.76089	0
0.4053	-8.98918	4.56829	-7.034	-0.0708265	0
0.4060	-5.33211	1.21542	-2.10212	1.45561	0
0.4067	-4.41117	0.92204	1.21276	4.50603	0
0.4073	-2.27566	3.64625	-4.85104	2.98204	0
0.4080	1.0811	2.72421	-9.78292	1.15032	0
0.4087	-1.05441	-0.628664	-7.034	3.59261	0
0.4093	-4.71815	-1.5507	-3.96168	4.20075	0
0.4100	-3.18993	0	-4.60848	2.98204	0
0.4107	-0.754104	0.92204	-4.85104	4.20075	0
0.4113	-2.27566	0.586753	-3.96168	4.50603	0
0.4120	-2.58264	-0.92204	-4.60848	4.50603	0
0.4127	0.166837	-3.35287	-5.49784	7.86419	0
0.4133	1.0811	-2.13746	-6.14465	8.16947	0
0.4140	-1.36139	0.293377	-6.7106	5.42189	0
0.4147	-6.24638	-1.5507	-5.17444	6.94833	0
0.4153	-9.90345	1.21542	-4.60848	8.16947	0
0.4160	-11.4317	12.8247	-6.7106	7.25361	0
0.4167	-13.2669	18.0217	-8.57016	10.6118	0
0.4173	-15.7027	14.9622	-8.57016	12.441	0
0.4180	-18.7592	17.6864	-7.59996	10.0012	0
0.4187	-22.1159	21.3746	-5.82124	11.8305	0
0.4193	-22.4162	20.7459	-5.82124	15.1886	0
0.4200	-21.195	24.3922	-8.24676	14.2728	0
0.4207	-26.6939	26.2362	-9.13612	15.4939	0
0.4213	-35.236	18.3151	-6.7106	16.7151	0
0.4220	-37.0645	14.9622	-5.82124	13.9675	0
0.4227	-33.7078	19.8239	-8.57016	13.3569	0
0.4233	-30.965	18.6085	-9.45952	14.2728	0
0.4240	-29.7437	14.6269	-7.59996	12.441	0
0.4247	-28.8294	13.7468	-8.57016	11.2199	0
0.4253	-26.6939	9.47187	-9.45952	12.7463	0
0.4260	-22.4162	6.41237	-6.3872	13.6622	0
0.4267	-17.5379	9.13658	-4.85104	14.2728	0
0.4273	-15.7027	8.84321	-7.92336	13.9675	0
0.4280	-15.4024	6.99913	-8.81272	13.6622	0
0.4287	-12.6529	11.9027	-6.7106	12.7463	0
0.4293	-8.98918	13.7468	-6.3872	9.08533	0
0.4300	-8.68888	8.21454	-3.63828	8.78005	0
0.4307	-8.3819	9.76525	-0.646805	11.8305	0
0.4313	-4.71815	16.7644	-4.28508	10.9146	0
0.4320	-2.27566	15.8842	-7.034	8.47476	0
0.4327	-4.41117	10.352	-3.39573	8.78005	0
0.4333	-7.16065	10.0586	-1.85956	6.64304	0
0.4340	-6.24638	10.0586	-2.74892	5.42189	0
0.4347	-2.88962	7.33441	-2.10212	8.16947	0
0.4353	0.166837	7.33441	-3.07232	7.25361	0
0.4360	0.166837	7.62779	-3.96168	4.50603	0
0.4367	0.166837	3.64625	-3.63828	6.33775	0
0.4373	0.774124	0.586753	-6.7106	5.42189	0
0.4380	-0.754104	2.72421	-9.13612	1.76089	0
0.4387	-2.58264	3.64625	-5.82124	1.76089	0
0.4393	-1.97535	2.72421	-4.60848	2.67675	0
0.4400	-0.754104	5.19696	-6.7106	2.67675	0
0.4407	-1.05441	8.21454	-7.034	4.50603	0
0.4413	-2.58264	6.99913	-6.3872	3.59261	0
0.4420	-5.63242	7.33441	-6.14465	0.845034	0
0.4427	-3.80389	11.9027	-3.63828	1.45561	0
0.4433	3.82391	16.471	-3.96168	2.06618	0
0.4440	6.88036	16.471	-9.13612	0.23446	0
0.4447	1.0811	14.0402	-8.81272	-0.0708265	0
0.4453	-2.27566	12.4895	-4.28508	0.845034	0
0.4460	0.467144	12.1961	-3.96168	0.845034	0
0.4467	1.68839	11.9027	-5.82124	0.845034	0
0.4473	1.38808	11.9027	-3.96168	0.539747	0
0.4480	3.82391	11.9027	-3.07232	-0.6814	0
0.4487	5.65911	11.9027	-3.96168	-1.90255	0
0.4493	5.04515	12.1961	-3.39573	-2.81596	0
0.4500	5.35213	10.9807	-2.10212	-2.51312	0
0.4507	8.40192	6.41237	-1.21276	-2.81596	0
0.4513	11.4584	5.49033	-1.21276	-4.64769	0
0.4520	11.4584	8.21454	-2.42552	-4.3424	0
0.4527	10.5374	7.33441	-2.10212	-0.986687	0
0.4533	12.0657	3.35287	-0.323402	-2.20783	0
0.4540	13.5939	1.50879	-0.646805	-5.86883	0
0.4547	14.8151	1.21542	-0.323402	-3.42654	0
0.4553	17.8649	2.72421	0.323402	-0.986687	0
0.4560	17.5579	3.0595	-1.21276	-5.25826	0
0.4567	12.0657	-3.0595	-1.21276	-7.39527	0
0.4573	8.10161	-8.25645	1.53616	-4.64769	0
0.4580	7.48765	-4.90358	0.889357	-7.39527	0
0.4587	5.35213	-3.64625	-0.646805	-11.0563	0
0.4593	4.13089	-7.33441	-0.323402	-7.08998	0
0.4600	5.35213	-7.04104	-0.646805	-3.73183	0
0.4607	4.43787	-5.49033	0.646805	-7.08998	0
0.4613	1.38808	-6.41237	3.39573	-9.22699	0
0.4620	-0.140143	-5.78371	1.53616	-9.83512	0
0.4627	1.38808	-7.33441	-2.74892	-10.751	0
0.4633	4.13089	-11.6093	-2.10212	-8.31113	0
0.4640	2.60266	-7.92117	-0.323402	-7.39527	0
0.4647	-0.447123	-0.92204	-1.53616	-10.751	0
0.4653	2.90964	-3.98154	-2.42552	-11.0563	0
0.4660	6.57338	-10.3939	-1.53616	-9.22699	0
0.4667	5.95942	-9.17849	-0.889357	-9.22699	0
0.4673	8.7089	-4.56829	-0.889357	-8.31113	0
0.4680	13.5939	-3.64625	-1.21276	-7.08998	0
0.4687	12.0657	-5.49033	-2.10212	-10.751	0
0.4693	8.40192	-5.78371	-1.53616	-13.8038	0
0.4700	7.18067	-6.41237	1.21276	-10.1404	0
0.4707	8.7089	-8.25645	2.10212	-7.39527	0
0.4713	12.0657	-9.17849	0.323402	-8.31113	0
0.4720	13.2869	-9.17849	0.646805	-7.39527	0
0.4727	10.2371	-13.1181	3.39573	-6.47941	0
0.4733	11.1514	-14.9622	1.85956	-7.70055	0
0.4740	14.8151	-13.1181	-1.21276	-7.70055	0
0.4747	16.3367	-14.9622	1.85956	-6.47941	0
0.4753	15.7294	-15.549	3.96168	-6.47941	0
0.4760	14.8151	-9.17849	1.53616	-5.56355	0
0.4767	13.2869	-8.54983	2.42552	-4.64769	0
0.4773	12.0657	-15.549	5.17444	-5.86883	0
0.4780	12.0657	-16.8063	3.63828	-4.03711	0
0.4787	15.1154	-14.6688	3.39573	-1.90255	0
0.4793	20.3074	-15.549	4.28508	-4.3424	0
0.4800	20.6077	-14.6688	1.21276	-3.42654	0
0.4807	13.8942	-14.6688	-1.21276	1.76089	0
0.4813	9.31618	-18.3151	0.646805	0.845034	0
0.4820	9.93014	-16.8063	-0.323402	-4.3424	0
0.4827	11.4584	-12.1961	-3.07232	-4.03711	0
0.4833	12.0657	-14.3335	-0.646805	-1.29197	0
0.4840	12.0657	-14.0402	2.10212	-1.59726	0
0.4847	10.2371	-6.41237	0.646805	-4.3424	0
0.4853	11.1514	-6.41237	0.323402	-6.47941	0
0.4860	13.8942	-14.6688	2.42552	-4.03711	0
0.4867	13.8942	-15.549	3.63828	0.23446	0
0.4873	10.5374	-10.0586	3.96168	0.845034	0
0.4880	9.93014	-7.04104	3.39573	0.23446	0
0.4887	12.0657	-7.04104	1.85956	1.15032	0
0.4893	9.62316	-8.25645	3.39573	-0.6814	0
0.4900	4.43787	-11.316	7.59996	-1.59726	0
0.4907	5.35213	-10.9807	8.57016	2.67675	0
0.4913	12.6796	-6.119	5.82124	4.50603	0
0.4920	15.4224	-7.04104	6.3872	0.845034	0
0.4927	11.1514	-14.3335	10.6723	-0.986687	0
0.4933	7.48765	-16.471	12.2084	-0.6814	0
0.4940	7.48765	-14.6688	10.9957	0.23446	0
0.4947	7.79463	-16.8063	12.8552	0.845034	0
0.4953	9.01588	-18.0217	15.8467	-0.986687	0
0.4960	10.2371	-16.471	15.8467	-1.90255	0
0.4967	9.01588	-18.9437	14.3106	0.539747	0
0.4973	6.57338	-20.7459	14.3106	2.06618	0
0.4980	4.43787	-16.1776	14.3106	0.845034	0
0.4987	1.38808	-14.6688	13.4212	0.845034	0
0.4993	1.38808	-19.2371	12.2084	0.845034	0
0.5000	5.65911	-20.1592	12.2084	-0.986687	0
0.5007	7.18067	-17.393	12.2084	-0.0708265	0
0.5013	1.0811	-17.393	11.5616	3.28733	0
0.5020	-6.85367	-15.549	11.885	2.98204	0
0.5027	-7.76793	-10.3939	12.5318	2.06618	0
0.5033	-3.49691	-8.84321	11.885	3.8979	0
0.5040	-2.88962	-10.0586	10.3489	3.28733	0
0.5047	-6.24638	-11.316	10.1063	1.45561	0
0.5053	-7.16065	-15.2556	10.9957	4.20075	0
0.5060	-5.33211	-21.0812	11.3191	6.33775	0
0.5067	-2.27566	-20.1592	10.9957	5.11661	0
0.5073	-0.754104	-16.471	10.1063	4.50603	0
0.5080	-1.66837	-18.9437	9.45952	3.59261	0
0.5087	-1.66837	-20.1592	10.1063	1.45561	0
0.5093	-0.447123	-16.471	9.13612	2.67675	0
0.5100	-0.447123	-15.549	7.034	3.8979	0
0.5107	1.0811	-19.2371	8.81272	2.37147	0
0.5113	4.74485	-20.1592	12.5318	2.67675	0
0.5120	4.74485	-19.2371	11.885	6.33775	0
0.5127	5.35213	-18.3151	8.81272	7.5589	0
0.5133	9.93014	-15.8842	9.13612	8.16947	0
0.5140	10.2371	-16.8063	10.9957	10.0012	0
0.5147	6.57338	-18.3151	11.3191	10.6118	0
0.5153	9.62316	-13.1181	8.57016	8.16947	0
0.5160	13.8942	-8.25645	5.17444	5.72718	0
0.5167	12.0657	-10.3939	5.82124	7.25361	0
0.5173	15.7294	-12.8247	8.24676	11.5252	0
0.5180	24.8854	-10.6873	7.034	11.8305	0
0.5187	27.3279	-10.0586	4.28508	9.69591	0
0.5193	24.2715	-10.6873	4.28508	10.9146	0
0.5200	22.1359	-8.54983	2.74892	13.0516	0
0.5207	16.6437	-7.04104	1.53616	13.3569	0
0.5213	7.79463	-10.0586	0.646805	13.6622	0
0.5220	1.99537	-13.1181	-2.42552	12.7463	0
0.5227	-0.447123	-12.8247	-3.96168	10.0012	0
0.5233	-3.49691	-12.8247	-1.21276	9.08533	0
0.5240	-8.07491	-12.5314	0.323402	10.6118	0
0.5247	-13.2669	-9.47187	-2.10212	10.9146	0
0.5253	-16.924	-9.17849	-2.10212	12.1358	0
0.5260	-16.3167	-11.9027	1.53616	15.4939	0
0.5267	-13.8742	-10.0586	2.42552	15.1886	0
0.5273	-12.3459	-5.49033	-1.53616	11.8305	0
0.5280	-13.5672	-4.56829	-5.17444	12.7463	0
0.5287	-16.3167	-4.90358	-6.3872	15.1886	0
0.5293	-18.7592	-4.90358	-6.7106	13.3569	0
0.5300	-19.9804	-5.49033	-6.3872	12.7463	0
0.5307	-18.1452	-3.64625	-3.63828	15.4939	0
0.5313	-12.9599	-2.76612	-2.42552	13.6622	0
0.5320	-9.90345	-4.56829	-3.96168	10.6118	0
0.5327	-11.7387	-3.0595	-4.28508	12.7463	0
0.5333	-16.0097	1.50879	-3.63828	12.7463	0
0.5340	-21.195	3.98154	-3.39573	9.39062	0
0.5347	-24.5517	4.86167	-3.39573	9.69591	0
0.5353	-23.3372	6.119	-4.85104	10.3065	0
0.5360	-21.502	6.99913	-6.3872	8.78005	0
0.5367	-22.7232	10.0586	-5.17444	10.3065	0
0.5373	-23.6375	12.4895	-5.82124	12.441	0
0.5380	-22.7232	10.9807	-7.59996	10.0012	0
0.5387	-19.9804	10.352	-4.85104	10.3065	0
0.5393	-14.4815	12.8247	-3.07232	14.5781	0
0.5400	-11.1247	13.7468	-6.3872	12.7463	0
0.5407	-14.4815	14.0402	-8.24676	8.16947	0
0.5413	-17.2309	12.8247	-7.034	9.39062	0
0.5420	-15.4024	10.6873	-7.59996	9.39062	0
0.5427	-13.5672	12.1961	-8.57016	6.33775	0
0.5433	-15.4024	16.471	-7.92336	7.25361	0
0.5440	-19.0595	17.393	-8.81272	9.08533	0
0.5447	-22.1159	16.7644	-10.1063	7.25361	0
0.5453	-23.6375	16.471	-8.24676	8.16947	0
0.5460	-26.08	14.9622	-6.7106	10.0012	0
0.5467	-28.2155	16.1776	-7.59996	8.47476	0
0.5473	-28.5225	18.0217	-8.81272	8.16947	0
0.5480	-30.0507	13.7468	-8.57016	9.69591	0
0.5487	-33.1005	10.352	-8.57016	6.33775	0
0.5493	-32.1862	13.7468	-9.78292	1.76089	0
0.5500	-29.1298	14.6269	-8.81272	3.59261	0
0.5507	-26.387	12.4895	-6.7106	5.72718	0
0.5513	-24.2514	13.7468	-8.24676	4.50603	0
0.5520	-25.1657	13.4115	-11.3191	4.50603	0
0.5527	-29.1298	8.84321	-10.1063	6.33775	0
0.5533	-31.8792	8.54983	-6.7106	5.11661	0
0.5540	-31.8792	11.9027	-6.3872	4.50603	0
0.5547	-30.351	12.8247	-7.92336	6.64304	0
0.5553	-30.965	14.6269	-8.57016	6.03247	0
0.5560	-36.1503	18.3151	-7.59996	1.76089	0
0.5567	-40.4213	18.9018	-7.59996	2.06618	0
0.5573	-40.7283	18.9018	-9.13612	3.8979	0
0.5580	-39.2067	22.8834	-11.885	2.37147	0
0.5587	-35.236	27.1583	-11.5616	1.45561	0
0.5593	-30.0507	29.5891	-8.57016	2.06618	0
0.5600	-29.1298	31.4332	-8.24676	1.76089	0
0.5607	-28.2155	30.8045	-10.6723	0.845034	0
0.5613	-23.0302	28.3737	-11.5616	0.845034	0
0.5620	-20.2807	28.3737	-10.6723	1.15032	0
0.5627	-23.0302	30.2178	-11.3191	2.67675	0
0.5633	-21.502	32.02	-12.2084	2.67675	0
0.5640	-14.4815	33.864	-11.5616	-0.0708265	0
0.5647	-13.5672	32.942	-11.5616	-2.20783	0
0.5653	-18.1452	28.0803	-11.5616	-2.51312	0
0.5660	-17.8382	25.9429	-10.3489	-2.20783	0
0.5667	-14.1812	29.0024	-8.81272	-0.986687	0
0.5673	-15.0954	29.8825	-7.59996	-0.6814	0
0.5680	-16.3167	26.5296	-7.92336	-3.42654	0
0.5687	-13.2669	24.7274	-10.9957	-5.25826	0
0.5693	-9.60314	23.512	-11.3191	-4.3424	0
0.5700	-6.24638	20.1172	-6.7106	-1.90255	0
0.5707	-1.66837	19.5305	-4.85104	-0.0708265	0
0.5713	1.99537	20.7459	-7.59996	-1.29197	0
0.5720	3.82391	17.393	-7.59996	-4.3424	0
0.5727	5.65911	12.8247	-6.14465	-5.25826	0
0.5733	7.79463	13.7468	-9.13612	-4.64769	0
0.5740	12.0657	12.4895	-9.45952	-3.73183	0
0.5747	18.4722	6.99913	-3.39573	-1.90255	0
0.5753	24.5784	7.33441	-2.10212	-0.986687	0
0.5760	28.8495	10.9807	-6.7106	-2.81596	0
0.5767	29.4634	7.92117	-6.14465	-3.12125	0
0.5773	27.3279	2.13746	-4.28508	-2.81596	0
0.5780	26.714	2.13746	-5.82124	-1.90255	0
0.5787	30.6847	3.98154	-3.96168	-1.29197	0
0.5793	34.3417	2.72421	-0.889357	-3.42654	0
0.5800	35.2627	1.84408	-3.39573	-5.25826	0
0.5807	37.0912	3.64625	-4.60848	-4.64769	0
0.5813	41.0553	5.19696	-0.323402	-5.25826	0
0.5820	40.755	6.119	0.646805	-7.70055	0
0.5827	37.3982	7.92117	-1.53616	-6.47941	0
0.5833	37.0912	6.99913	-0.323402	-3.73183	0
0.5840	37.3982	3.35287	2.10212	-5.86883	0
0.5847	33.7345	3.64625	1.53616	-7.70055	0
0.5853	30.3777	4.86167	1.21276	-6.47941	0
0.5860	27.9352	3.0595	4.28508	-5.56355	0
0.5867	24.8854	3.35287	6.7106	-4.64769	0
0.5873	26.714	7.33441	5.17444	-4.3424	0
0.5880	28.8495	8.54983	3.96168	-6.47941	0
0.5887	22.7499	7.33441	7.034	-8.00584	0
0.5893	15.7294	9.13658	9.45952	-7.39527	0
0.5900	16.3367	10.0586	7.034	-9.22699	0
0.5907	18.7792	9.13658	5.17444	-9.52983	0
0.5913	22.1359	9.13658	8.81272	-7.39527	0
0.5920	24.5784	8.84321	12.2084	-9.52983	0
0.5927	23.6642	6.41237	10.1063	-11.9721	0
0.5933	23.0502	5.19696	8.57016	-10.1404	0
0.5940	23.9712	4.86167	11.885	-9.22699	0
0.5947	24.5784	4.56829	13.4212	-11.0563	0
0.5953	26.714	6.119	9.78292	-11.3616	0
0.5960	30.3777	6.41237	8.57016	-10.751	0
0.5967	33.7345	5.49033	8.81272	-11.6668	0
0.5973	37.0912	6.99913	7.034	-11.0563	0
0.5980	37.6985	8.54983	8.24676	-8.61641	0
0.5987	34.3417	5.78371	12.2084	-7.39527	0
0.5993	35.563	7.33441	8.57016	-8.00584	0
0.6000	38.3125	13.1181	3.39573	-10.1404	0
0.6007	34.0414	11.9027	6.0638	-11.6668	0
0.6013	28.5425	8.21454	7.92336	-10.1404	0
0.6020	27.6282	11.9027	3.96168	-8.31113	0
0.6027	26.1067	15.549	4.28508	-9.22699	0
0.6033	24.5784	14.3335	7.034	-9.22699	0
0.6040	23.3572	14.9622	4.60848	-7.39527	0
0.6047	20.3074	16.471	2.42552	-6.47941	0
0.6053	16.9506	15.549	5.17444	-7.08998	0
0.6060	13.8942	15.8842	6.7106	-6.17412	0
0.6067	10.5374	16.471	5.17444	-5.56355	0
0.6073	10.5374	13.4115	4.28508	-7.70055	0
0.6080	11.1514	10.9807	6.0638	-7.08998	0
0.6087	8.10161	12.8247	6.7106	-3.73183	0
0.6093	6.57338	14.0402	7.034	-2.20783	0
0.6100	5.95942	11.274	8.81272	-0.986687	0
0.6107	3.82391	8.21454	9.45952	-0.376113	0
0.6113	6.57338	7.62779	7.034	-1.29197	0
0.6120	9.31618	5.78371	6.3872	-1.59726	0
0.6127	1.99537	-1.21542	8.81272	-0.986687	0
0.6133	-8.68888	-5.49033	10.3489	-2.81596	0
0.6140	-15.4024	-3.98154	9.78292	-4.03711	0
0.6147	-19.9804	-3.98154	8.81272	-3.42654	0
0.6153	-20.8947	-5.49033	7.92336	-2.81596	0
0.6160	-20.8947	-3.64625	7.034	-2.51312	0
0.6167	-22.4162	-1.5507	7.034	-0.986687	0
0.6173	-18.4522	-1.5507	5.82124	-1.29197	0
0.6180	-11.7387	-2.76612	4.28508	-4.64769	0
0.6187	-9.60314	-6.70575	5.17444	-4.95297	0
0.6193	-7.46763	-10.9807	6.3872	-1.90255	0
0.6200	-5.02513	-11.9027	4.60848	-2.51312	0
0.6207	-8.07491	-12.8247	3.07232	-4.3424	0
0.6213	-11.7387	-13.1181	4.28508	-1.90255	0
0.6220	-13.2669	-10.0586	5.17444	0.845034	0
0.6227	-17.2309	-8.25645	5.17444	1.15032	0
0.6233	-20.8947	-8.54983	3.96168	1.45561	0
0.6240	-23.3372	-6.41237	1.53616	-0.0708265	0
0.6247	-30.351	-5.78371	0.889357	-1.90255	0
0.6253	-39.814	-9.17849	2.42552	0.845034	0
0.6260	-45.3063	-9.76525	2.42552	2.37147	0
0.6267	-46.5275	-9.17849	-0.323402	-0.0708265	0
0.6273	-44.699	-10.3939	-0.646805	0.23446	0
0.6280	-43.7781	-9.17849	1.53616	1.15032	0
0.6287	-44.699	-7.04104	3.39573	-0.6814	0
0.6293	-42.8638	-7.92117	2.42552	-0.6814	0
0.6300	-39.2067	-8.25645	1.85956	1.45561	0
0.6307	-35.236	-4.90358	2.74892	1.76089	0
0.6313	-29.1298	-3.98154	3.39573	0.845034	0
0.6320	-24.2514	-6.41237	3.39573	-0.0708265	0
0.6327	-22.4162	-7.04104	5.17444	-1.59726	0
0.6333	-17.8382	-4.56829	7.034	-0.986687	0
0.6340	-12.6529	-5.78371	7.034	3.28733	0
0.6347	-13.5672	-8.84321	6.0638	5.11661	0
0.6353	-14.7884	-3.98154	3.63828	1.76089	0
0.6360	-12.9599	2.13746	0.323402	-0.986687	0
0.6367	-15.0954	-1.84408	1.53616	-0.6814	0
0.6373	-21.8089	-5.49033	5.49784	0.23446	0
0.6380	-24.5517	-0.92204	5.17444	-0.0708265	0
0.6387	-21.8089	0	1.53616	0.845034	0
0.6393	-21.502	-3.0595	-0.646805	1.15032	0
0.6400	-27.3012	-0.92204	0	0.539747	0
0.6407	-34.0147	-0.628664	0	1.15032	0
0.6413	-36.7642	-3.64625	-1.85956	2.67675	0
0.6420	-40.121	-0.628664	-3.07232	2.67675	0
0.6427	-42.8638	4.27492	-5.17444	2.67675	0
0.6433	-44.085	2.43083	-9.45952	3.28733	0
0.6440	-50.7986	1.84408	-10.1063	2.06618	0
0.6447	-58.126	4.56829	-6.7106	-0.0708265	0
0.6453	-59.3473	4.27492	-5.49784	-0.0708265	0
0.6460	-60.5685	4.27492	-4.85104	1.76089	0
0.6467	-61.1758	7.33441	-2.42552	2.06618	0
0.6473	-55.9905	9.76525	-5.17444	-0.0708265	0
0.6480	-52.9341	9.47187	-10.1063	-1.59726	0
0.6487	-54.7693	7.92117	-9.13612	0.845034	0
0.6493	-52.3268	5.49033	-5.82124	2.98204	0
0.6500	-45.6133	3.35287	-2.74892	3.8979	0
0.6507	-42.2565	3.64625	-1.21276	4.50603	0
0.6513	-40.7283	4.56829	-3.96168	3.59261	0
0.6520	-37.9855	3.64625	-7.034	3.59261	0
0.6527	-34.3217	1.21542	-7.59996	5.42189	0
0.6533	-31.2719	0.92204	-9.45952	5.11661	0
0.6540	-30.0507	2.72421	-8.57016	3.59261	0
0.6547	-26.08	3.64625	-3.39573	5.11661	0
0.6553	-15.4024	5.78371	-3.07232	5.42189	0
0.6560	-5.9394	10.0586	-7.35741	3.59261	0
0.6567	1.99537	9.47187	-8.57016	3.59261	0
0.6573	13.2869	6.99913	-9.13612	4.20075	0
0.6580	20.6077	7.92117	-6.3872	3.8979	0
0.6587	22.7499	8.21454	-1.21276	4.50603	0
0.6593	32.2062	9.13658	-4.28508	4.20075	0
0.6600	44.1117	10.9807	-11.5616	2.67675	0
0.6607	47.4685	5.49033	-10.1063	2.67675	0
0.6613	48.0758	-1.84408	-7.034	2.67675	0
0.6620	52.3468	2.43083	-10.3489	0.23446	0
0.6627	55.0963	5.78371	-10.9957	0.23446	0
0.6633	58.76	0.293377	-7.35741	2.37147	0
0.6640	63.338	0.92204	-7.92336	1.76089	0
0.6647	64.2523	5.78371	-8.24676	-0.0708265	0
0.6653	65.1666	3.0595	-4.85104	0.23446	0
0.6660	69.7446	0.92204	-5.82124	-0.6814	0
0.6667	71.5731	4.27492	-8.57016	-2.81596	0
0.6673	69.7446	3.98154	-5.82124	-1.29197	0
0.6680	67.6091	1.84408	-1.53616	-0.0708265	0
0.6687	65.1666	6.41237	-2.42552	-1.90255	0
0.6693	64.8596	11.9027	-3.07232	-1.90255	0
0.6700	66.3878	13.7468	-0.889357	-0.0708265	0
0.6707	68.5233	15.2556	-0.323402	-0.0708265	0
0.6713	71.5731	19.2371	-3.39573	-1.90255	0
0.6720	71.5731	22.8834	-4.85104	-1.90255	0
0.6727	62.7241	23.1767	-4.28508	-0.376113	0
0.6733	53.2677	21.668	-3.39573	1.15032	0
0.6740	46.5542	21.9613	-2.74892	-0.376113	0
0.6747	38.3125	23.512	-2.10212	-3.42654	0
0.6753	28.2422	23.8054	-1.85956	-2.81596	0
0.6760	19.0862	23.8054	-1.85956	-0.6814	0
0.6767	9.31618	25.6495	-2.74892	-1.29197	0
0.6773	-1.66837	27.4517	-4.28508	-2.51312	0
0.6780	-13.2669	28.0803	-3.96168	-1.59726	0
0.6787	-23.9445	29.0024	-2.10212	-0.0708265	0
0.6793	-33.7078	29.2957	-2.42552	1.45561	0
0.6800	-45.6133	29.5891	-4.85104	2.67675	0
0.6807	-57.8191	31.1398	-4.85104	1.76089	0
0.6813	-68.5033	30.8045	-4.28508	-0.0708265	0
0.6820	-77.3523	27.7869	-5.17444	0.845034	0
0.6827	-82.8446	28.6671	-3.39573	3.8979	0
0.6833	-83.7589	33.2773	-1.53616	3.59261	0
0.6840	-87.1157	33.2773	-5.82124	-0.376113	0
0.6847	-95.9647	27.4517	-8.24676	-1.59726	0
0.6853	-102.071	20.7459	-4.28508	0.845034	0
0.6860	-100.543	15.8842	-3.07232	1.15032	0
0.6867	-95.0504	14.3335	-6.3872	-0.0708265	0
0.6873	-87.7296	14.6269	-5.82124	-0.376113	0
0.6880	-81.3164	14.0402	-3.96168	0.23446	0
0.6887	-74.9099	13.7468	-6.14465	-0.6814	0
0.6893	-67.5824	12.4895	-6.7106	-1.90255	0
0.6900	-62.3971	8.54983	-2.42552	-1.90255	0
0.6907	-57.5121	5.19696	-1.53616	-3.12125	0
0.6913	-47.4418	4.27492	-2.74892	-4.3424	0
0.6920	-37.3715	4.27492	0.323402	-2.81596	0
0.6927	-30.965	5.19696	2.42552	-2.81596	0
0.6933	-21.195	7.33441	-1.85956	-5.56355	0
0.6940	-8.07491	8.21454	-1.53616	-5.25826	0
0.6947	1.99537	10.6873	3.96168	-2.81596	0
0.6953	10.8444	16.1776	1.85956	-3.73183	0
0.6960	16.9506	16.7644	-3.63828	-4.64769	0
0.6967	15.7294	14.0402	-2.10212	-3.73183	0
0.6973	13.5939	18.6085	-1.53616	-5.25826	0
0.6980	16.9506	24.7274	-4.60848	-5.86883	0
0.6987	21.5287	21.668	-3.96168	-3.73183	0
0.6993	24.8854	20.1172	-3.07232	-4.03711	0
0.7000	26.714	27.1583	-4.85104	-6.47941	0
0.7007	27.0209	28.6671	-3.96168	-6.17412	0
0.7013	30.985	25.3142	-3.96168	-5.86883	0
0.7020	37.6985	28.3737	-6.3872	-7.39527	0
0.7027	43.8047	31.4332	-4.60848	-6.47941	0
0.7033	49.911	29.0024	-2.10212	-5.25826	0
0.7040	56.9248	29.0024	-4.85104	-7.70055	0
0.7047	63.338	30.2178	-6.7106	-9.52983	0
0.7053	69.7446	25.6495	-4.60848	-7.08998	0
0.7060	74.9299	21.668	-2.42552	-4.64769	0
0.7067	81.3431	23.1767	-1.21276	-3.73183	0
0.7073	89.2779	25.6495	-3.07232	-4.95297	0
0.7080	90.1921	25.0208	-6.14465	-6.78469	0
0.7087	84.6999	21.0393	-5.17444	-7.08998	0
0.7093	83.1716	17.6864	-1.85956	-5.56355	0
0.7100	85.6141	18.6085	0.646805	-5.25826	0
0.7107	87.4427	21.3746	0.646805	-4.95297	0
0.7113	91.1064	21.0393	0	-4.03711	0
0.7120	97.2126	19.2371	1.53616	-3.42654	0
0.7127	103.312	18.9018	2.74892	-2.81596	0
0.7133	108.197	18.0217	0.646805	-2.81596	0
0.7140	110.026	15.549	1.53616	-4.64769	0
0.7147	112.775	13.4115	5.17444	-5.86883	0
0.7153	116.132	13.4115	3.07232	-5.56355	0
0.7160	115.825	12.8247	1.21276	-4.64769	0
0.7167	116.439	11.274	6.0638	-2.51312	0
0.7173	120.096	7.33441	5.49784	-2.51312	0
0.7180	120.403	3.0595	1.21276	-4.3424	0
0.7187	120.403	1.84408	4.28508	-2.51312	0
0.7193	123.76	3.64625	5.17444	-0.986687	0
0.7200	122.539	1.84408	0.323402	-4.03711	0
0.7207	115.518	-3.0595	1.53616	-3.73183	0
0.7213	110.333	-5.49033	3.63828	1.15032	0
0.7220	105.448	-4.90358	0.323402	-1.29197	0
0.7227	98.1269	-4.56829	0.646805	-5.86883	0
0.7233	91.7137	-6.41237	3.07232	-2.20783	0
0.7240	83.7856	-9.76525	1.53616	-0.0708265	0
0.7247	75.8508	-10.3939	2.42552	-4.95297	0
0.7253	68.8303	-10.9807	5.82124	-4.95297	0
0.7260	59.9813	-14.6688	5.17444	0.23446	0
0.7267	49.604	-17.393	3.39573	0.845034	0
0.7273	41.9762	-17.393	3.96168	-1.90255	0
0.7280	39.5337	-20.4525	4.60848	-1.90255	0
0.7287	41.3623	-22.2966	5.17444	-1.59726	0
0.7293	45.6333	-20.4525	5.17444	-1.29197	0
0.7300	47.7688	-18.9437	5.82124	-0.0708265	0
0.7307	49.297	-17.393	7.92336	0.539747	0
0.7313	54.7893	-14.6688	7.92336	-0.986687	0
0.7320	59.6743	-16.1776	6.0638	-1.90255	0
0.7327	57.8391	-19.2371	6.0638	-0.986687	0
0.7333	52.3468	-19.5305	6.3872	-0.0708265	0
0.7340	50.2113	-20.4525	6.3872	0.23446	0
0.7347	51.1256	-21.9613	6.0638	0.845034	0
0.7353	49.911	-21.0812	3.39573	0.23446	0
0.7360	47.1615	-19.8239	2.10212	0.539747	0
0.7367	45.026	-21.0812	4.28508	1.76089	0
0.7373	40.755	-20.7459	5.17444	0.539747	0
0.7380	34.0414	-19.2371	3.39573	-1.29197	0
0.7387	28.5425	-19.5305	1.53616	0.845034	0
0.7393	25.1857	-21.9613	1.53616	2.67675	0
0.7400	20.6077	-23.512	2.74892	1.45561	0
0.7407	16.6437	-24.7274	3.07232	1.45561	0
0.7413	13.2869	-25.9429	-0.323402	1.76089	0
0.7420	9.01588	-24.7274	-1.85956	1.76089	0
0.7427	8.10161	-21.0812	2.10212	5.42189	0
0.7433	9.93014	-20.1592	3.96168	8.16947	0
0.7440	2.30235	-24.0988	0.323402	2.98204	0
0.7447	-12.3459	-27.1583	-0.889357	-0.0708265	0
0.7453	-21.502	-27.7869	2.42552	4.50603	0
0.7460	-27.3012	-28.709	3.63828	5.42189	0
0.7467	-32.7935	-28.709	1.53616	1.45561	0
0.7473	-33.1005	-27.7869	0.646805	-0.0708265	0
0.7480	-32.4865	-27.4517	0.323402	2.06618	0
0.7487	-35.543	-23.8054	-0.889357	2.98204	0
0.7493	-37.3715	-20.4525	-0.323402	3.59261	0
0.7500	-39.2067	-22.59	1.53616	3.59261	0
0.7507	-41.3422	-21.9613	1.53616	3.59261	0
0.7513	-41.0353	-15.8842	1.53616	3.8979	0
0.7520	-41.0353	-15.8842	2.42552	2.06618	0
0.7527	-40.121	-19.2371	0.646805	-0.0708265	0
0.7533	-34.6287	-17.393	-1.21276	-0.0708265	0
0.7540	-33.4075	-17.393	1.85956	-0.0708265	0
0.7547	-34.929	-19.8239	2.74892	-1.59726	0
0.7553	-26.387	-15.2556	-2.10212	-2.81596	0
0.7560	-18.1452	-13.1181	-3.96168	-2.51312	0
0.7567	-21.195	-20.1592	-2.10212	-2.20783	0
0.7573	-21.8089	-22.2966	-2.42552	-3.12125	0
0.7580	-15.0954	-19.2371	-3.07232	-3.73183	0
0.7587	-11.7387	-21.9613	-2.74892	-1.90255	0
0.7593	-9.90345	-24.4341	-4.85104	-2.81596	0
0.7600	-5.9394	-22.8834	-6.7106	-4.64769	0
0.7607	-6.54669	-24.4341	-5.82124	-2.81596	0
0.7613	-11.1247	-24.7274	-6.14465	-1.90255	0
0.7620	-14.4815	-21.3746	-8.24676	-3.73183	0
0.7627	-16.924	-21.0812	-7.034	-1.90255	0
0.7633	-18.7592	-22.2966	-4.60848	1.45561	0
0.7640	-20.2807	-18.3151	-4.28508	-0.6814	0
0.7647	-24.5517	-11.9027	-3.07232	-2.20783	0
0.7653	-28.2155	-9.47187	-0.323402	1.45561	0
0.7660	-31.8792	-8.25645	0.889357	2.37147	0
0.7667	-36.1503	-3.35287	2.42552	0.23446	0
0.7673	-37.6785	1.21542	2.42552	1.76089	0
0.7680	-40.121	-0.293377	-3.07232	1.76089	0
0.7687	-47.4418	-3.35287	-5.49784	-1.90255	0
0.7693	-51.1055	-1.5507	-0.646805	-0.986687	0
0.7700	-47.7488	-0.293377	2.10212	2.06618	0
0.7707	-46.5275	-1.21542	-0.646805	0.845034	0
0.7713	-46.8345	-0.92204	-1.21276	-0.0708265	0
0.7720	-46.2205	-2.76612	1.53616	1.76089	0
0.7727	-47.4418	-5.78371	0.646805	-0.376113	0
0.7733	-47.4418	-4.90358	-1.21276	-1.29197	0
0.7740	-44.9993	-3.98154	1.21276	2.67675	0
0.7747	-44.699	-6.119	2.42552	3.28733	0
0.7753	-43.7781	-3.64625	-0.889357	-0.6814	0
0.7760	-41.0353	0	-1.85956	0.539747	0
0.7767	-39.814	-1.84408	0.323402	4.81132	0
0.7773	-40.121	0.92204	-3.07232	3.28733	0
0.7780	-42.5635	7.62779	-3.96168	-0.0708265	0
0.7787	-46.2205	7.92117	2.42552	2.37147	0
0.7793	-44.699	8.21454	1.85956	2.67675	0
0.7800	-42.8638	13.7468	-4.85104	-0.986687	0
0.7807	-49.5773	14.0402	-3.96168	-0.0708265	0
0.7813	-56.2908	8.84321	-1.53616	2.67675	0
0.7820	-57.5121	9.47187	-5.17444	0.539747	0
0.7827	-58.126	12.8247	-3.96168	0.539747	0
0.7833	-56.2908	13.7468	0	4.81132	0
0.7840	-50.4982	14.0402	-2.10212	2.98204	0
0.7847	-45.3063	13.4115	-3.07232	-1.59726	0
0.7853	-41.9495	10.6873	0.323402	-0.376113	0
0.7860	-42.2565	9.13658	0	-0.0708265	0
0.7867	-46.5275	8.84321	-0.889357	-1.90255	0
0.7873	-45.6133	9.13658	0.323402	0.23446	0
0.7880	-39.814	8.21454	0.323402	0.845034	0
0.7887	-37.6785	7.33441	-0.323402	-2.81596	0
0.7893	-39.507	7.33441	0.889357	-1.59726	0
0.7900	-42.5635	5.19696	0.889357	1.76089	0
0.7907	-42.5635	2.72421	1.21276	1.76089	0
0.7913	-37.6785	5.49033	2.74892	1.76089	0
0.7920	-37.3715	7.33441	2.42552	1.45561	0
0.7927	-45.6133	3.0595	0.889357	-0.986687	0
0.7933	-50.7986	2.13746	1.21276	-0.986687	0
0.7940	-49.5773	4.86167	3.96168	1.76089	0
0.7947	-46.5275	5.19696	6.0638	1.76089	0
0.7953	-41.0353	5.19696	5.49784	-1.59726	0
0.7960	-35.543	2.72421	3.39573	-3.12125	0
0.7967	-35.236	-2.76612	2.42552	-1.59726	0
0.7973	-36.4572	-2.76612	3.63828	0.539747	0
0.7980	-37.3715	-0.92204	3.39573	-0.376113	0
0.7987	-37.0645	-3.64625	0.889357	-2.51312	0
0.7993	-33.7078	-3.35287	0.646805	-2.51312	0
0.8000	-30.0507	-0.92204	3.39573	-0.0708265	0
0.8007	-26.9942	-3.35287	3.96168	2.37147	0
0.8013	-24.5517	-4.90358	2.42552	1.76089	0
0.8020	-24.2514	-2.76612	3.07232	0.23446	0
0.8027	-21.8089	-3.98154	5.49784	1.15032	0
0.8033	-13.5672	-7.33441	4.60848	2.06618	0
0.8040	-9.90345	-8.25645	-0.323402	-0.0708265	0
0.8047	-14.4815	-9.17849	-2.42552	0.23446	0
0.8053	-16.0097	-13.1181	1.85956	2.67675	0
0.8060	-11.1247	-15.8842	5.17444	1.76089	0
0.8067	-7.16065	-14.6688	3.39573	-0.0708265	0
0.8073	-8.07491	-15.549	2.74892	0.23446	0
0.8080	-11.7387	-18.3151	6.3872	-0.0708265	0
0.8087	-14.4815	-17.393	7.034	-0.0708265	0
0.8093	-13.2669	-13.7468	5.17444	1.76089	0
0.8100	-10.5174	-14.0402	7.92336	1.15032	0
0.8107	-10.8244	-13.7468	10.1063	0.539747	0
0.8113	-14.7884	-13.7468	7.92336	1.76089	0
0.8120	-19.9804	-20.1592	8.81272	1.45561	0
0.8127	-21.8089	-23.8054	10.6723	0.23446	0
0.8133	-20.8947	-20.7459	6.0638	0.845034	0
0.8140	-25.773	-25.6495	6.3872	2.67675	0
0.8147	-30.965	-31.7266	12.5318	6.33775	0
0.8153	-24.8587	-25.6495	9.78292	6.33775	0
0.8160	-14.4815	-22.8834	3.96168	1.15032	0
0.8167	-13.8742	-31.1398	6.7106	-0.6814	0
0.8173	-14.1812	-32.0619	9.45952	2.98204	0
0.8180	-7.76793	-28.0803	6.3872	3.59261	0
0.8187	-1.66837	-32.3552	5.17444	1.76089	0
0.8193	2.90964	-34.7861	4.85104	2.37147	0
0.8200	9.93014	-31.1398	5.82124	3.59261	0
0.8207	16.6437	-32.3552	7.92336	4.50603	0
0.8213	21.2217	-35.4147	6.0638	4.50603	0
0.8220	24.8854	-34.7861	3.07232	3.59261	0
0.8227	26.407	-36.0015	2.74892	3.28733	0
0.8233	30.0707	-35.0794	2.74892	2.67675	0
0.8240	38.0055	-29.2957	3.39573	3.28733	0
0.8247	45.026	-28.3737	5.49784	6.64304	0
0.8253	47.4685	-32.3552	4.28508	7.25361	0
0.8260	48.3828	-32.9839	4.28508	5.42189	0
0.8267	52.6538	-31.1398	7.35741	7.25361	0
0.8273	60.5886	-32.0619	6.3872	9.69591	0
0.8280	64.8596	-32.0619	3.63828	6.33775	0
0.8287	62.4171	-31.4332	6.0638	3.59261	0
0.8293	62.1168	-31.1398	7.92336	2.98204	0
0.8300	64.2523	-30.2178	5.17444	1.76089	0
0.8307	65.1666	-30.5112	5.17444	1.76089	0
0.8313	66.0808	-32.9839	6.3872	2.67675	0
0.8320	67.916	-32.0619	6.0638	0.845034	0
0.8327	68.2163	-28.3737	4.85104	0.539747	0
0.8333	67.916	-27.4517	3.96168	1.76089	0
0.8340	68.2163	-29.9244	5.49784	2.06618	0
0.8347	67.6091	-32.3552	7.92336	1.76089	0
0.8353	66.0808	-32.9839	6.0638	1.76089	0
0.8360	64.8596	-31.4332	4.60848	0.845034	0
0.8367	63.9453	-30.8464	5.82124	1.45561	0
0.8373	62.7241	-29.9244	4.28508	2.67675	0
0.8380	58.76	-28.3737	3.07232	3.28733	0
0.8387	55.4033	-29.0024	4.60848	4.50603	0
0.8393	58.1461	-28.3737	2.10212	4.20075	0
0.8400	58.76	-25.3142	-1.53616	1.76089	0
0.8407	51.1256	-26.8649	1.21276	0.845034	0
0.8413	45.026	-29.9244	3.07232	0.845034	0
0.8420	44.412	-26.2362	-0.323402	-0.986687	0
0.8427	42.2765	-24.7274	-1.21276	-0.986687	0
0.8433	40.141	-28.3737	-2.10212	1.15032	0
0.8440	37.6985	-27.7869	-5.82124	2.06618	0
0.8447	30.0707	-28.0803	-6.7106	2.06618	0
0.8453	21.2217	-34.4927	-3.39573	4.81132	0
0.8460	15.7294	-35.7081	-3.39573	7.25361	0
0.8467	8.7089	-32.0619	-4.85104	6.03247	0
0.8473	-2.58264	-33.2773	-4.60848	4.50603	0
0.8480	-13.5672	-32.0619	-4.85104	5.42189	0
0.8487	-21.195	-24.4341	-5.17444	5.42189	0
0.8493	-27.3012	-21.3746	-4.60848	5.42189	0
0.8500	-32.4865	-23.8054	-3.63828	7.25361	0
0.8507	-36.4572	-21.9613	-3.07232	6.03247	0
0.8513	-40.121	-17.393	-3.63828	2.67675	0
0.8520	-45.6133	-16.471	-5.17444	4.81132	0
0.8527	-52.9341	-17.6864	-5.49784	7.86419	0
0.8533	-59.0403	-16.1776	-5.82124	6.94833	0
0.8540	-62.0901	-13.7468	-6.7106	7.86419	0
0.8547	-62.7041	-13.4115	-6.3872	8.16947	0
0.8553	-61.7898	-12.5314	-5.82124	4.50603	0
0.8560	-60.2616	-12.1961	-8.24676	4.50603	0
0.8567	-59.0403	-13.7468	-10.6723	8.16947	0
0.8573	-58.126	-11.6093	-10.1063	7.25361	0
0.8580	-58.126	-7.62779	-8.81272	5.42189	0
0.8587	-59.3473	-9.17849	-8.57016	7.25361	0
0.8593	-59.3473	-10.6873	-8.81272	7.86419	0
0.8600	-59.9546	-8.25645	-9.78292	6.94833	0
0.8607	-63.0044	-7.92117	-9.45952	8.47476	0
0.8613	-65.4469	-7.92117	-9.13612	9.39062	0
0.8620	-66.0608	-5.49033	-8.57016	9.08533	0
0.8627	-66.0608	-5.78371	-7.35741	9.39062	0
0.8633	-62.7041	-6.119	-7.35741	9.39062	0
0.8640	-56.9048	-3.0595	-12.2084	7.5589	0
0.8647	-56.2908	-3.64625	-14.068	7.25361	0
0.8653	-58.4263	-8.25645	-8.57016	9.69591	0
0.8660	-55.3766	-7.33441	-3.96168	10.0012	0
0.8667	-49.5773	-4.56829	-5.82124	8.16947	0
0.8673	-45.9202	-7.04104	-7.59996	9.08533	0
0.8680	-44.699	-7.62779	-7.35741	11.2199	0
0.8687	-42.5635	-4.27492	-8.24676	10.3065	0
0.8693	-38.2858	-3.98154	-7.59996	10.9146	0
0.8700	-34.6287	-5.19696	-5.49784	12.7463	0
0.8707	-32.7935	-3.64625	-4.85104	10.0012	0
0.8713	-29.4367	-5.78371	-4.60848	6.64304	0
0.8720	-23.9445	-10.0586	-2.10212	9.08533	0
0.8727	-19.0595	-5.49033	-2.42552	10.3065	0
0.8733	-17.8382	0.92204	-3.63828	9.39062	0
0.8740	-16.3167	-2.13746	-1.21276	10.9146	0
0.8747	-11.4317	-4.27492	1.53616	12.7463	0
0.8753	-5.63242	2.13746	-1.53616	10.0012	0
0.8760	-2.58264	3.35287	-4.60848	7.5589	0
0.8767	-0.140143	-3.98154	-3.07232	8.47476	0
0.8773	1.38808	-7.33441	-0.646805	8.78005	0
0.8780	3.21662	-6.41237	-1.21276	7.86419	0
0.8787	8.40192	-9.17849	-2.74892	8.16947	0
0.8793	14.5082	-11.9027	-3.39573	7.25361	0
0.8800	17.5579	-10.9807	-3.07232	4.81132	0
0.8807	21.829	-10.0586	-2.42552	4.50603	0
0.8813	28.5425	-9.47187	-2.42552	5.11661	0
0.8820	31.5989	-7.33441	-3.07232	3.59261	0
0.8827	31.292	-4.56829	-3.96168	3.59261	0
0.8833	32.5132	-3.64625	-3.07232	5.42189	0
0.8840	31.8993	-3.0595	-2.10212	5.72718	0
0.8847	32.2062	-0.293377	-2.74892	6.33775	0
0.8853	40.448	0.92204	-1.85956	7.25361	0
0.8860	49.297	-1.84408	0.646805	6.94833	0
0.8867	53.2677	-0.628664	0.646805	7.25361	0
0.8873	60.2816	3.35287	-1.21276	7.25361	0
0.8880	66.9951	1.84408	-0.889357	4.50603	0
0.8887	64.2523	-2.13746	0.646805	2.67675	0
0.8893	58.1461	-3.0595	0.646805	4.81132	0
0.8900	58.76	-4.56829	1.21276	3.8979	0
0.8907	60.5886	-7.04104	1.53616	0.539747	0
0.8913	59.9813	-6.119	0.646805	1.45561	0
0.8920	59.6743	-7.33441	1.85956	3.59261	0
0.8927	57.5388	-13.4115	1.85956	2.06618	0
0.8933	56.0105	-17.393	-1.53616	0.845034	0
0.8940	58.453	-16.1776	-1.85956	2.98204	0
0.8947	59.6743	-14.9622	0.646805	2.98204	0
0.8953	57.8391	-14.6688	0.323402	0.23446	0
0.8960	55.0963	-14.6688	0.646805	-0.986687	0
0.8967	50.8253	-14.6688	2.10212	0.23446	0
0.8973	45.9403	-12.5314	1.21276	0.845034	0
0.8980	41.3623	-8.25645	0.646805	2.67675	0
0.8987	38.6194	-5.49033	2.74892	6.03247	0
0.8993	38.6194	-1.84408	1.85956	6.64304	0
0.9000	35.87	0	-1.53616	4.81132	0
0.9007	26.407	-3.64625	-0.646805	3.8979	0
0.9013	18.1719	-5.78371	2.74892	2.06618	0
0.9020	15.7294	-1.5507	1.53616	0.539747	0
0.9027	13.8942	0.92204	-2.74892	2.67675	0
0.9033	10.8444	-1.84408	-2.10212	4.81132	0
0.9040	7.79463	-1.5507	-0.323402	3.28733	0
0.9047	4.74485	0.293377	-2.10212	1.76089	0
0.9053	4.74485	-0.92204	-1.85956	2.67675	0
0.9060	5.95942	-0.628664	0.646805	3.8979	0
0.9067	4.13089	4.86167	-0.646805	2.98204	0
0.9073	4.13089	10.0586	-0.323402	-0.0708265	0
0.9080	7.48765	11.9027	2.10212	-1.90255	0
0.9087	5.04515	12.1961	-0.323402	-0.0708265	0
0.9093	-1.97535	11.274	-2.42552	1.45561	0
0.9100	-6.24638	9.13658	1.85956	0.845034	0
0.9107	-5.33211	9.47187	5.49784	2.67675	0
0.9113	-1.97535	13.1181	3.96168	4.81132	0
0.9120	0.166837	12.8247	1.21276	2.67675	0
0.9127	-3.80389	7.92117	0	0.539747	0
0.9133	-7.46763	5.49033	1.21276	1.45561	0
0.9140	-7.76793	5.49033	2.42552	-0.6814	0
0.9147	-9.60314	2.72421	1.85956	-2.81596	0
0.9153	-12.3459	1.50879	0.889357	-1.59726	0
0.9160	-12.6529	5.49033	0.889357	-2.51312	0
0.9167	-12.6529	8.21454	0.323402	-5.86883	0
0.9173	-12.0456	8.84321	0.646805	-4.03711	0
0.9180	-10.5174	9.13658	0.889357	-0.986687	0
0.9187	-12.3459	8.84321	-1.21276	-1.90255	0
0.9193	-13.5672	9.76525	-2.42552	-2.81596	0
0.9200	-11.7387	14.6269	-0.323402	-2.81596	0
0.9207	-12.6529	17.0997	-0.323402	-3.73183	0
0.9213	-16.3167	15.549	-3.07232	-4.64769	0
0.9220	-15.4024	16.7644	-2.74892	-5.56355	0
0.9227	-10.8244	18.0217	1.21276	-5.56355	0
0.9233	-7.46763	15.549	1.53616	-4.3424	0
0.9240	-6.24638	15.2556	-2.42552	-6.17412	0
0.9247	-8.3819	15.2556	-3.39573	-8.61641	0
0.9253	-11.7387	12.1961	0	-5.86883	0
0.9260	-11.7387	12.8247	2.74892	-3.42654	0
0.9267	-10.5174	16.471	2.10212	-4.03711	0
0.9273	-12.6529	15.2556	1.53616	-3.42654	0
0.9280	-13.5672	15.549	5.17444	-4.64769	0
0.9287	-11.1247	21.3746	7.59996	-8.31113	0
0.9293	-11.7387	23.8054	3.96168	-6.78469	0
0.9300	-15.0954	22.8834	1.85956	-4.03711	0
0.9307	-15.4024	25.6495	5.49784	-5.86883	0
0.9313	-16.0097	27.4517	6.0638	-5.56355	0
0.9320	-18.1452	24.7274	3.07232	-2.81596	0
0.9327	-16.924	23.8054	3.96168	-4.3424	0
0.9333	-13.5672	26.2362	7.034	-6.78469	0
0.9340	-13.2669	24.7274	8.81272	-4.64769	0
0.9347	-11.7387	22.59	8.57016	-3.73183	0
0.9353	-7.16065	26.2362	5.17444	-4.64769	0
0.9360	-7.46763	29.2957	1.85956	-3.73183	0
0.9367	-12.0456	26.5296	2.74892	-3.12125	0
0.9373	-14.1812	23.8054	3.96168	-4.03711	0
0.9380	-12.3459	22.8834	3.39573	-4.3424	0
0.9387	-10.2104	19.5305	4.60848	-3.73183	0
0.9393	-10.2104	16.471	4.60848	-5.25826	0
0.9400	-11.7387	17.0997	2.42552	-5.56355	0
0.9407	-12.6529	19.2371	0.889357	-3.73183	0
0.9413	-12.9599	21.9613	0.323402	-2.81596	0
0.9420	-14.4815	24.7274	0.889357	-3.12125	0
0.9427	-15.4024	22.8834	3.39573	-4.03711	0
0.9433	-16.3167	18.0217	3.39573	-3.73183	0
0.9440	-17.5379	18.9018	2.42552	-2.20783	0
0.9447	-17.2309	21.668	2.74892	-2.20783	0
0.9453	-12.9599	19.8239	1.85956	-2.81596	0
0.9460	-9.60314	18.3151	0.889357	-0.6814	0
0.9467	-6.24638	20.4525	3.63828	-0.0708265	0
0.9473	0.166837	21.0393	4.60848	-2.81596	0
0.9480	1.68839	19.5305	2.10212	-4.03711	0
0.9487	-3.49691	18.3151	2.74892	-3.12125	0
0.9493	-4.11087	15.2556	4.60848	-3.73183	0
0.9500	0.467144	11.9027	3.39573	-4.64769	0
0.9507	1.99537	12.1961	4.60848	-5.56355	0
0.9513	3.5236	12.8247	8.81272	-7.08998	0
0.9520	5.65911	11.274	9.45952	-7.08998	0
0.9527	5.35213	10.9807	7.92336	-5.56355	0
0.9533	4.13089	11.274	7.034	-5.56355	0
0.9540	1.68839	10.9807	6.0638	-6.47941	0
0.9547	-4.11087	12.1961	5.17444	-6.78469	0
0.9553	-8.07491	13.4115	4.60848	-7.39527	0
0.9560	-8.98918	14.9622	5.17444	-7.39527	0
0.9567	-8.98918	18.3151	6.3872	-8.00584	0
0.9573	-6.24638	19.8239	5.17444	-8.31113	0
0.9580	-3.80389	18.0217	5.49784	-7.08998	0
0.9587	-4.41117	17.393	9.78292	-4.95297	0
0.9593	-0.447123	18.0217	8.81272	-5.86883	0
0.9600	3.82391	17.0997	3.39573	-9.22699	0
0.9607	0.467144	15.549	3.63828	-9.22699	0
0.9613	-4.41117	14.3335	6.0638	-6.47941	0
0.9620	-6.24638	13.7468	4.28508	-6.78469	0
0.9627	-6.24638	14.3335	3.39573	-7.70055	0
0.9633	-6.54669	13.4115	4.60848	-6.17412	0
0.9640	-7.46763	11.6093	5.17444	-5.56355	0
0.9647	-8.68888	10.9807	5.17444	-7.08998	0
0.9653	-7.16065	9.47187	3.07232	-7.08998	0
0.9660	-4.41117	7.92117	0.646805	-5.86883	0
0.9667	-4.71815	10.0586	1.53616	-5.56355	0
0.9673	-6.54669	11.274	2.74892	-6.17412	0
0.9680	-9.29616	9.13658	3.07232	-6.47941	0
0.9687	-10.8244	11.9027	3.07232	-4.95297	0
0.9693	-8.3819	18.0217	2.10212	-3.42654	0
0.9700	-7.16065	18.3151	2.74892	-3.73183	0
0.9707	-5.63242	17.393	5.17444	-2.20783	0
0.9713	0.166837	19.2371	3.63828	-0.0708265	0
0.9720	0.774124	18.3151	0.323402	-2.51312	0
0.9727	-3.80389	15.2556	0.646805	-5.56355	0
0.9733	-1.66837	13.7468	1.85956	-3.42654	0
0.9740	2.90964	11.9027	2.10212	-1.59726	0
0.9747	-0.140143	11.274	3.07232	-3.73183	0
0.9753	-1.66837	13.1181	0.646805	-4.3424	0
0.9760	2.90964	13.7468	-2.10212	-3.73183	0
0.9767	4.13089	12.8247	-0.646805	-4.64769	0
0.9773	2.60266	14.6269	0	-4.64769	0
0.9780	1.68839	16.471	-1.21276	-3.42654	0
0.9787	0.467144	14.6269	-0.646805	-4.03711	0
0.9793	0.166837	13.4115	-1.21276	-5.25826	0
0.9800	-0.754104	15.549	-3.07232	-3.73183	0
0.9807	-1.66837	16.471	-3.07232	-2.81596	0
0.9813	-0.754104	17.0997	-4.60848	-4.64769	0
0.9820	-0.447123	19.5305	-6.14465	-3.73183	0
0.9827	-0.754104	21.3746	-2.74892	-1.90255	0
0.9833	2.60266	23.8054	-2.10212	-6.47941	0
0.9840	2.30235	29.8825	-8.24676	-11.0563	0
0.9847	-6.54669	32.942	-7.92336	-8.31113	0
0.9853	-12.3459	30.2178	-0.889357	-5.56355	0
0.9860	-11.4317	30.2178	-0.323402	-9.22699	0
0.9867	-13.5672	36.2949	-4.28508	-12.2774	0
0.9873	-17.2309	40.2764	-4.85104	-10.1404	0
0.9880	-16.0097	39.6477	-4.85104	-8.9217	0
0.9887	-13.5672	40.5698	-5.17444	-10.751	0
0.9893	-13.2669	41.4918	-3.63828	-11.3616	0
0.9900	-14.1812	37.2169	-2.42552	-11.0563	0
0.9907	-12.0456	32.6486	-2.74892	-11.6668	0
0.9913	-6.24638	32.942	-1.85956	-11.3616	0
0.9920	-4.11087	32.3552	-0.323402	-9.52983	0
0.9927	-5.33211	29.5891	1.53616	-7.08998	0
0.9933	-3.18993	29.2957	2.10212	-7.08998	0
0.9940	1.68839	27.4517	1.21276	-8.9217	0
0.9947	4.13089	24.3922	1.21276	-7.39527	0
0.9953	6.57338	25.6495	-1.21276	-5.56355	0
0.9960	6.2664	26.5296	-5.49784	-8.61641	0
0.9967	0.166837	21.668	-5.17444	-10.1404	0
0.9973	-6.24638	19.2371	-1.53616	-8.31113	0
0.9980	-8.3819	19.2371	-2.74892	-8.00584	0
0.9987	-7.16065	15.2556	-4.85104	-8.31113	0
0.9993	-4.41117	12.8247	-5.17444	-7.70055	0
1.0000	-4.71815	13.4115	-7.35741	-9.22699	0
1.0007	-6.85367	10.0586	-9.45952	-9.22699	0
1.0013	-4.41117	7.92117	-7.59996	-7.39527	0
1.0020	-2.27566	9.13658	-6.3872	-7.39527	0
1.0027	-4.11087	6.41237	-7.35741	-8.00584	0
1.0033	-3.80389	3.64625	-7.034	-8.31113	0
1.0040	0.774124	5.49033	-6.14465	-9.22699	0
1.0047	4.13089	5.49033	-5.17444	-7.39527	0
1.0053	2.90964	0.586753	-5.17444	-4.95297	0
1.0060	-1.05441	-3.0595	-7.034	-5.86883	0
1.0067	-1.05441	-3.35287	-6.7106	-4.95297	0
1.0073	5.35213	-0.92204	-5.49784	-2.81596	0
1.0080	8.40192	0.586753	-7.59996	-6.17412	0
1.0087	3.82391	-4.27492	-8.57016	-9.52983	0
1.0093	0.166837	-10.6873	-5.49784	-7.70055	0
1.0100	-1.36139	-10.9807	-4.85104	-7.08998	0
1.0107	-3.49691	-7.33441	-5.82124	-8.61641	0
1.0113	-3.49691	-6.41237	-2.74892	-7.70055	0
1.0120	-2.58264	-7.04104	-0.323402	-5.56355	0
1.0127	-3.18993	-5.49033	-3.39573	-6.47941	0
1.0133	-3.49691	-2.43083	-6.7106	-8.00584	0
1.0140	-5.02513	-1.84408	-5.17444	-8.31113	0
1.0147	-8.07491	-1.84408	-3.39573	-7.70055	0
1.0153	-7.76793	0	-5.49784	-8.31113	0
1.0160	-6.24638	-1.5507	-5.82124	-8.9217	0
1.0167	-6.85367	-1.84408	-1.85956	-8.9217	0
1.0173	-7.16065	3.35287	-3.07232	-9.22699	0
1.0180	-8.3819	4.86167	-5.49784	-9.22699	0
1.0187	-6.85367	0.92204	-1.85956	-6.78469	0
1.0193	0.774124	2.72421	-0.323402	-5.56355	0
1.0200	3.5236	5.49033	-7.034	-6.78469	0
1.0207	-3.18993	0.586753	-8.57016	-6.78469	0
1.0213	-5.63242	-2.76612	-4.85104	-6.17412	0
1.0220	-2.88962	-0.92204	-5.49784	-6.47941	0
1.0227	-3.18993	-2.13746	-7.35741	-4.64769	0
1.0233	-2.58264	-2.76612	-6.14465	-4.3424	0
1.0240	0.166837	-0.293377	-6.3872	-7.39527	0
1.0247	-1.66837	-2.13746	-7.35741	-7.39527	0
1.0253	-3.80389	-7.33441	-6.7106	-4.03711	0
1.0260	-2.88962	-8.25645	-5.17444	-4.3424	0
1.0267	-2.88962	-7.33441	-2.42552	-5.56355	0
1.0273	-1.66837	-9.17849	-1.21276	-4.3424	0
1.0280	1.0811	-11.9027	-2.10212	-6.47941	0
1.0287	0.166837	-13.1181	-2.10212	-9.22699	0
1.0293	-1.36139	-13.1181	-1.53616	-6.47941	0
1.0300	1.99537	-14.0402	-0.889357	-3.73183	0
1.0307	6.57338	-14.6688	0.889357	-3.12125	0
1.0313	10.8444	-12.1961	0.646805	-1.59726	0
1.0320	12.9799	-9.47187	-3.07232	-0.986687	0
1.0327	9.62316	-10.0586	-3.39573	-4.3424	0
1.0333	4.43787	-12.8247	-1.21276	-5.56355	0
1.0340	4.74485	-14.3335	-1.53616	-2.81596	0
1.0347	6.2664	-14.6688	-2.10212	-1.29197	0
1.0353	4.43787	-16.1776	0.323402	-2.51312	0
1.0360	3.82391	-19.2371	1.53616	-1.90255	0
1.0367	5.95942	-20.1592	0	0.23446	0
1.0373	5.95942	-18.0217	-0.323402	-0.0708265	0
1.0380	4.43787	-18.3151	0.646805	-1.90255	0
1.0387	5.35213	-19.5305	0	-0.0708265	0
1.0393	7.18067	-14.6688	-1.85956	2.98204	0
1.0400	6.2664	-12.8247	-2.42552	3.59261	0
1.0407	5.04515	-16.8063	-3.07232	3.59261	0
1.0413	5.35213	-14.3335	-4.28508	2.98204	0
1.0420	3.82391	-8.25645	-4.28508	0.539747	0
1.0427	3.21662	-10.3939	-2.10212	1.45561	0
1.0433	6.2664	-11.6093	-1.53616	2.67675	0
1.0440	7.18067	-7.33441	-3.96168	0.845034	0
1.0447	3.21662	-10.3939	-3.39573	1.15032	0
1.0453	-0.754104	-15.2556	-0.323402	3.59261	0
1.0460	-0.754104	-12.1961	-0.323402	2.06618	0
1.0467	1.0811	-12.8247	-0.889357	0.539747	0
1.0473	1.0811	-16.471	-0.323402	2.37147	0
1.0480	-1.05441	-13.7468	-1.21276	1.76089	0
1.0487	-1.97535	-11.6093	-3.07232	-0.376113	0
1.0493	0.774124	-14.6688	-2.10212	0.23446	0
1.0500	2.60266	-13.1181	-0.889357	0.845034	0
1.0507	0.774124	-11.316	0.646805	0.539747	0
1.0513	-0.140143	-13.7468	3.07232	2.06618	0
1.0520	0.774124	-10.6873	2.10212	2.37147	0
1.0527	-0.140143	-3.64625	-1.53616	0.23446	0
1.0533	-1.66837	-3.64625	0	1.76089	0
1.0540	-2.27566	-4.90358	4.60848	4.50603	0
1.0547	-2.58264	1.21542	3.96168	2.67675	0
1.0553	-1.36139	8.21454	-0.323402	0.845034	0
1.0560	1.99537	8.21454	-3.07232	0.845034	0
1.0567	2.60266	5.78371	-2.10212	-2.81596	0
1.0573	1.0811	4.27492	0.323402	-5.25826	0
1.0580	1.0811	0	1.85956	-1.59726	0
1.0587	2.90964	-3.64625	1.53616	-0.0708265	0
1.0593	3.82391	-3.98154	0.646805	-2.81596	0
1.0600	4.43787	-4.27492	-0.323402	-0.986687	0
1.0607	3.82391	-5.19696	-0.889357	2.37147	0
1.0613	1.38808	-2.13746	-1.85956	0.23446	0
1.0620	-0.447123	-0.628664	-3.39573	-1.29197	0
1.0627	0.774124	-3.64625	-3.07232	0.845034	0
1.0633	2.30235	-3.64625	-1.21276	-0.0708265	0
1.0640	1.0811	-0.293377	-0.646805	-1.29197	0
1.0647	-0.447123	-0.293377	-1.53616	0.23446	0
1.0653	1.0811	-2.13746	-3.07232	1.76089	0
1.0660	2.60266	-2.76612	-3.07232	2.67675	0
1.0667	3.82391	-2.76612	0.646805	4.20075	0
1.0673	8.10161	0	1.53616	4.20075	0
1.0680	8.40192	0.92204	-1.21276	2.67675	0
1.0687	1.99537	-3.35287	-2.42552	2.67675	0
1.0693	0.774124	-4.90358	-2.42552	3.28733	0
1.0700	6.57338	-2.43083	-2.74892	1.15032	0
1.0707	8.40192	-3.35287	-2.10212	-1.29197	0
1.0713	7.18067	-7.04104	-1.53616	0.539747	0
1.0720	8.40192	-7.33441	-0.646805	3.59261	0
1.0727	9.93014	-5.78371	0.646805	1.76089	0
1.0733	8.40192	-6.70575	-0.646805	-0.986687	0
1.0740	6.57338	-9.17849	-2.10212	-0.0708265	0
1.0747	6.2664	-9.17849	-1.53616	1.15032	0
1.0753	6.57338	-5.49033	-1.53616	1.76089	0
1.0760	3.21662	-3.64625	-1.21276	1.76089	0
1.0767	-0.447123	-2.76612	1.53616	0.539747	0
1.0773	-0.447123	0.293377	0.323402	-0.986687	0
1.0780	-3.18993	2.72421	-2.10212	0.23446	0
1.0787	-7.16065	2.13746	0.646805	0.845034	0
1.0793	-2.58264	2.72421	-0.323402	-1.29197	0
1.0800	2.90964	3.0595	-6.7106	-1.90255	0
1.0807	-1.97535	0.586753	-5.49784	-0.986687	0
1.0813	-6.85367	-1.84408	-2.10212	-1.59726	0
1.0820	-4.11087	-1.84408	-6.14465	-2.51312	0
1.0827	-2.27566	-2.43083	-7.034	-1.59726	0
1.0833	-2.88962	-1.5507	-2.74892	-0.986687	0
1.0840	-1.36139	0	-3.96168	-0.376113	0
1.0847	1.0811	-3.0595	-6.14465	0.845034	0
1.0853	1.99537	-8.25645	-3.07232	0.539747	0
1.0860	2.30235	-9.17849	-0.646805	-0.986687	0
1.0867	2.30235	-7.04104	-0.646805	-0.0708265	0
1.0873	2.90964	-7.04104	0.323402	-0.6814	0
1.0880	2.90964	-8.25645	-0.646805	-3.73183	0
1.0887	1.68839	-7.33441	-1.21276	-2.51312	0
1.0893	-0.447123	-8.54983	2.10212	0.539747	0
1.0900	-2.27566	-12.8247	5.17444	-0.0708265	0
1.0907	-1.36139	-14.0402	6.7106	0.845034	0
1.0913	2.90964	-10.9807	6.0638	2.37147	0
1.0920	4.74485	-11.316	2.42552	-0.6814	0
1.0927	1.38808	-15.8842	0.889357	-0.376113	0
1.0933	-2.58264	-19.2371	4.85104	3.59261	0
1.0940	-4.71815	-20.1592	6.0638	2.67675	0
1.0947	-4.41117	-17.393	4.28508	-0.0708265	0
1.0953	-1.66837	-13.7468	5.82124	-0.0708265	0
1.0960	0.166837	-14.6688	6.0638	-0.986687	0
1.0967	1.0811	-15.2556	3.63828	-0.986687	0
1.0973	1.99537	-12.5314	4.28508	2.06618	0
1.0980	2.90964	-13.7468	5.82124	1.76089	0
1.0987	0.774124	-15.549	4.28508	0.539747	0
1.0993	-3.18993	-12.1961	2.74892	1.15032	0
1.1000	-4.41117	-10.3939	3.39573	1.76089	0
1.1007	-2.27566	-9.47187	4.28508	2.67675	0
1.1013	-3.49691	-3.98154	5.17444	2.67675	0
1.1020	-8.68888	-1.84408	7.034	2.06618	0
1.1027	-7.46763	-3.64625	7.35741	2.98204	0
1.1033	-2.27566	1.21542	4.85104	3.28733	0
1.1040	-3.49691	6.41237	2.42552	-0.0708265	0
1.1047	-7.46763	2.72421	3.63828	-0.6814	0
1.1053	-8.07491	-0.293377	4.28508	3.28733	0
1.1060	-7.16065	-2.13746	3.39573	2.37147	0
1.1067	-4.71815	-6.70575	4.85104	-1.90255	0
1.1073	1.0811	-9.17849	7.92336	0.23446	0
1.1080	4.43787	-9.17849	7.034	4.81132	0
1.1087	5.04515	-12.8247	4.85104	3.8979	0
1.1093	5.95942	-14.9622	7.034	0.845034	0
1.1100	5.04515	-14.6688	8.81272	0.845034	0
1.1107	4.43787	-16.471	7.35741	1.45561	0
1.1113	5.95942	-18.0217	5.49784	1.76089	0
1.1120	5.65911	-17.6864	6.7106	3.28733	0
1.1127	4.74485	-18.0217	8.57016	2.37147	0
1.1133	6.57338	-15.8842	7.92336	-0.0708265	0
1.1140	7.18067	-13.1181	6.0638	2.98204	0
1.1147	6.88036	-13.7468	7.59996	4.50603	0
1.1153	9.31618	-10.6873	7.59996	-0.0708265	0
1.1160	9.93014	-7.04104	3.39573	-0.0708265	0
1.1167	7.48765	-10.0586	1.85956	3.28733	0
1.1173	4.74485	-13.1181	4.85104	-0.0708265	0
1.1180	1.99537	-12.5314	4.85104	-1.90255	0
1.1187	1.68839	-13.4115	3.07232	1.76089	0
1.1193	4.74485	-12.8247	2.42552	2.37147	0
1.1200	3.5236	-10.3939	0.646805	-0.0708265	0
1.1207	-0.447123	-12.8247	0.323402	-1.29197	0
1.1213	-0.754104	-13.1181	1.53616	-2.51312	0
1.1220	-0.754104	-9.76525	-0.889357	-1.90255	0
1.1227	-3.49691	-9.17849	-3.96168	-0.376113	0
1.1233	-5.33211	-8.84321	-2.74892	-1.90255	0
1.1240	-5.63242	-7.62779	-0.646805	-2.20783	0
1.1247	-5.02513	-10.9807	-0.323402	1.45561	0
1.1253	-1.36139	-10.6873	0	2.37147	0
1.1260	-1.97535	-4.90358	-0.323402	2.06618	0
1.1267	-5.9394	-3.64625	2.42552	5.42189	0
1.1273	-0.754104	-3.64625	5.17444	7.5589	0
1.1280	7.79463	0.293377	0.646805	4.50603	0
1.1287	4.74485	0.586753	-1.85956	2.67675	0
1.1293	-0.140143	-2.76612	3.96168	5.42189	0
1.1300	2.90964	-2.43083	4.85104	6.94833	0
1.1307	5.65911	0.293377	-0.323402	5.11661	0
1.1313	5.65911	0	0.323402	4.81132	0
1.1320	7.48765	-3.35287	3.39573	6.94833	0
1.1327	9.01588	-3.98154	1.53616	6.94833	0
1.1333	10.5374	-1.84408	1.21276	5.11661	0
1.1340	14.2012	-5.49033	1.53616	4.50603	0
1.1347	14.8151	-10.0586	-0.323402	3.28733	0
1.1353	12.9799	-7.33441	0	1.15032	0
1.1360	16.3367	-5.19696	2.42552	2.37147	0
1.1367	17.5579	-6.119	0.646805	3.8979	0
1.1373	13.5939	-2.76612	-3.07232	1.76089	0
1.1380	12.0657	0	-3.96168	0.539747	0
1.1387	15.4224	-1.84408	-1.85956	3.8979	0
1.1393	17.251	-0.293377	-1.21276	5.42189	0
1.1400	15.1154	1.84408	-3.63828	2.67675	0
1.1407	9.31618	-0.92204	-4.60848	1.76089	0
1.1413	3.21662	-1.84408	-3.96168	2.06618	0
1.1420	3.82391	-0.628664	-5.17444	1.15032	0
1.1427	6.57338	-0.92204	-6.3872	1.76089	0
1.1433	5.65911	-0.628664	-3.96168	3.59261	0
1.1440	7.18067	0.92204	-2.42552	4.81132	0
1.1447	10.2371	-1.21542	-3.96168	4.81132	0
1.1453	10.5374	-3.64625	-3.07232	3.8979	0
1.1460	9.31618	-0.92204	-1.21276	2.98204	0
1.1467	10.2371	1.50879	-3.07232	4.50603	0
1.1473	9.01588	-0.293377	-4.28508	4.50603	0
1.1480	5.95942	-2.43083	-0.646805	2.98204	0
1.1487	4.74485	-0.293377	2.42552	4.50603	0
1.1493	7.48765	2.72421	2.10212	7.25361	0
1.1500	10.5374	3.64625	2.42552	7.5589	0
1.1507	13.2869	1.84408	5.17444	7.86419	0
1.1513	19.0862	-1.5507	5.82124	8.16947	0
1.1520	23.9712	-2.76612	3.39573	5.11661	0
1.1527	19.6935	-3.0595	2.10212	2.98204	0
1.1533	13.2869	-6.41237	4.60848	4.20075	0
1.1540	14.8151	-9.76525	6.0638	5.42189	0
1.1547	19.6935	-8.25645	3.39573	5.72718	0
1.1553	22.4429	-6.70575	2.42552	6.03247	0
1.1560	23.6642	-7.33441	4.60848	6.03247	0
1.1567	22.4429	-8.25645	5.17444	6.03247	0
1.1573	21.2217	-7.33441	3.96168	6.64304	0
1.1580	22.1359	-5.78371	4.85104	7.5589	0
1.1587	21.5287	-7.33441	4.85104	7.5589	0
1.1593	20.6077	-10.9807	3.96168	5.42189	0
1.1600	24.2715	-9.47187	5.17444	3.8979	0
1.1607	26.407	-3.35287	4.85104	6.64304	0
1.1613	20.6077	-2.76612	1.21276	9.69591	0
1.1620	13.5939	-6.70575	0.323402	8.78005	0
1.1627	13.5939	-5.78371	2.10212	7.25361	0
1.1633	18.4722	-0.92204	0	7.25361	0
1.1640	19.3931	-0.628664	-3.07232	6.03247	0
1.1647	16.9506	-6.119	-1.21276	7.25361	0
1.1653	14.8151	-12.1961	2.42552	11.2199	0
1.1660	11.4584	-13.4115	2.42552	10.6118	0
1.1667	8.10161	-11.6093	1.53616	6.64304	0
1.1673	8.40192	-11.316	1.85956	7.25361	0
1.1680	7.48765	-11.316	3.39573	8.47476	0
1.1687	5.04515	-8.84321	4.28508	6.33775	0
1.1693	5.65911	-7.33441	3.07232	6.94833	0
1.1700	4.74485	-7.92117	2.74892	8.16947	0
1.1707	1.38808	-6.119	3.39573	6.33775	0
1.1713	2.30235	-4.56829	3.39573	6.33775	0
1.1720	2.90964	-6.119	4.60848	7.5589	0
1.1727	-1.66837	-4.27492	5.17444	6.03247	0
1.1733	-3.18993	1.84408	1.21276	5.72718	0
1.1740	-3.18993	3.0595	1.53616	9.08533	0
1.1747	-6.54669	2.72421	5.82124	11.2199	0
1.1753	-4.41117	7.33441	3.39573	10.3065	0
1.1760	0.166837	6.99913	-1.53616	7.25361	0
1.1767	-7.16065	0.92204	-1.21276	2.37147	0
1.1773	-17.5379	1.50879	-0.323402	1.76089	0
1.1780	-16.3167	2.72421	-0.889357	4.50603	0
1.1787	-12.6529	-0.92204	0.646805	5.72718	0
1.1793	-15.0954	-0.92204	0.323402	4.50603	0
1.1800	-17.8382	1.21542	0.323402	3.59261	0
1.1807	-18.1452	0.586753	2.74892	1.76089	0
1.1813	-20.2807	2.72421	-0.323402	1.45561	0
1.1820	-20.8947	6.119	-3.96168	3.28733	0
1.1827	-18.7592	4.56829	0.889357	2.67675	0
1.1833	-17.8382	6.119	2.42552	0.539747	0
1.1840	-20.5877	9.13658	-2.42552	1.15032	0
1.1847	-21.8089	6.41237	-2.74892	3.28733	0
1.1853	-20.8947	3.98154	-1.21276	3.59261	0
1.1860	-20.8947	5.49033	-2.10212	3.8979	0
1.1867	-17.5379	4.86167	0.323402	4.50603	0
1.1873	-9.29616	3.64625	0.646805	3.59261	0
1.1880	-5.33211	3.64625	-2.42552	1.76089	0
1.1887	-7.76793	0	-0.646805	1.15032	0
1.1893	-8.68888	-5.49033	2.10212	2.37147	0
1.1900	-6.24638	-7.33441	-0.646805	2.06618	0
1.1907	-5.33211	-10.0586	-0.323402	-0.376113	0
1.1913	-7.16065	-14.9622	2.42552	-2.51312	0
1.1920	-11.1247	-16.1776	0.323402	-3.42654	0
1.1927	-11.7387	-12.8247	-0.646805	-4.64769	0
1.1933	-7.16065	-12.8247	1.85956	-5.56355	0
1.1940	-6.24638	-14.6688	0.646805	-6.17412	0
1.1947	-9.90345	-8.54983	-1.21276	-7.39527	0
1.1953	-8.98918	-1.5507	0.323402	-6.47941	0
1.1960	-5.63242	-2.43083	1.85956	-4.64769	0
1.1967	-7.76793	-3.0595	0.889357	-6.47941	0
1.1973	-10.8244	2.43083	-0.889357	-8.61641	0
1.1980	-12.6529	4.56829	-1.21276	-6.78469	0
1.1987	-13.5672	4.56829	0.646805	-6.17412	0
1.1993	-11.7387	7.92117	-0.323402	-7.39527	0
1.2000	-13.5672	8.54983	-3.63828	-7.08998	0
1.2007	-20.8947	5.78371	-3.07232	-7.70055	0
1.2013	-23.3372	7.33441	-0.889357	-10.1404	0
1.2020	-21.8089	8.84321	-3.96168	-9.52983	0
1.2027	-22.7232	6.41237	-6.7106	-6.47941	0
1.2033	-22.4162	6.41237	-6.7106	-7.08998	0
1.2040	-20.2807	6.99913	-7.034	-9.22699	0
1.2047	-20.8947	4.56829	-5.17444	-9.83512	0
1.2053	-17.8382	3.35287	-3.07232	-9.52983	0
1.2060	-13.5672	3.0595	-5.82124	-10.751	0
1.2067	-13.5672	1.84408	-7.92336	-11.0563	0
1.2073	-12.3459	1.84408	-6.7106	-11.0563	0
1.2080	-7.16065	1.50879	-6.14465	-11.9721	0
1.2087	-5.9394	0	-5.82124	-10.751	0
1.2093	-5.33211	1.84408	-3.07232	-7.08998	0
1.2100	-1.97535	3.35287	0	-7.39527	0
1.2107	1.99537	0.92204	1.53616	-9.52983	0
1.2113	7.48765	1.84408	0	-8.31113	0
1.2120	10.2371	4.56829	-3.63828	-7.08998	0
1.2127	5.35213	2.72421	-5.82124	-8.31113	0
1.2133	0.467144	0	-4.60848	-8.31113	0
1.2140	0.774124	-0.293377	-2.74892	-8.61641	0
1.2147	1.99537	0.293377	-2.74892	-11.0563	0
1.2153	1.99537	1.84408	-3.63828	-11.3616	0
1.2160	1.68839	1.50879	-2.10212	-9.83512	0
1.2167	1.0811	0	0.646805	-10.751	0
1.2173	0.467144	0.586753	0	-11.9721	0
1.2180	-0.140143	0.293377	-1.21276	-9.83512	0
1.2187	-1.36139	-0.628664	-1.53616	-8.61641	0
1.2193	-2.88962	2.13746	-3.96168	-9.52983	0
1.2200	-6.24638	3.98154	-6.3872	-9.22699	0
1.2207	-8.98918	1.50879	-5.82124	-8.00584	0
1.2213	-7.76793	2.72421	-4.85104	-7.08998	0
1.2220	-4.71815	5.49033	-3.07232	-4.64769	0
1.2227	-2.58264	3.98154	-0.889357	-2.81596	0
1.2233	-0.447123	4.56829	-2.74892	-4.95297	0
1.2240	-0.447123	7.33441	-6.7106	-7.39527	0
1.2247	-4.41117	6.41237	-6.14465	-6.78469	0
1.2253	-7.16065	6.119	-4.85104	-7.70055	0
1.2260	-4.41117	10.352	-6.14465	-8.31113	0
1.2267	-0.140143	11.6093	-5.17444	-4.03711	0
1.2273	1.99537	9.13658	-3.07232	-2.81596	0
1.2280	0.774124	9.13658	-3.96168	-6.47941	0
1.2287	0.467144	10.0586	-5.82124	-5.86883	0
1.2293	3.21662	10.0586	-5.17444	-3.73183	0
1.2300	5.35213	9.13658	-3.07232	-4.95297	0
1.2307	4.74485	6.70575	-1.53616	-4.95297	0
1.2313	3.5236	2.72421	-3.07232	-2.20783	0
1.2320	2.30235	-1.5507	-6.14465	-2.81596	0
1.2327	2.60266	-3.98154	-4.85104	-3.42654	0
1.2333	6.88036	-4.56829	-1.21276	-1.29197	0
1.2340	11.1514	-7.33441	-0.323402	-1.59726	0
1.2347	12.9799	-10.0586	-3.96168	-2.51312	0
1.2353	16.6437	-7.33441	-8.81272	-0.6814	0
1.2360	19.0862	-4.27492	-10.3489	-0.6814	0
1.2367	13.8942	-5.49033	-8.57016	-3.73183	0
1.2373	7.79463	-6.70575	-7.59996	-3.42654	0
1.2380	8.40192	-8.25645	-7.59996	-2.20783	0
1.2387	9.31618	-10.0586	-7.59996	-3.12125	0
1.2393	7.79463	-8.25645	-10.1063	-1.59726	0
1.2400	7.18067	-8.25645	-11.3191	1.76089	0
1.2407	5.35213	-9.47187	-8.81272	0.845034	0
1.2413	1.38808	-3.98154	-11.3191	-0.376113	0
1.2420	-1.36139	2.43083	-14.068	1.76089	0
1.2427	-3.49691	2.72421	-10.3489	-0.0708265	0
1.2433	-5.63242	6.119	-6.7106	-5.25826	0
1.2440	-6.24638	11.274	-9.13612	-4.03711	0
1.2447	-5.63242	10.9807	-10.3489	0.539747	0
1.2453	-6.24638	10.9807	-8.57016	0.539747	0
1.2460	-8.07491	11.6093	-6.3872	0.845034	0
1.2467	-5.63242	10.9807	-3.07232	4.50603	0
1.2473	2.90964	14.0402	-3.07232	5.11661	0
1.2480	7.79463	15.8842	-7.92336	0.845034	0
1.2487	5.35213	10.9807	-8.57016	-0.986687	0
1.2493	6.2664	7.33441	-3.96168	0.845034	0
1.2500	9.62316	8.21454	-0.889357	1.76089	0
1.2507	10.2371	6.41237	-2.10212	2.37147	0
1.2513	12.6796	2.72421	-3.63828	4.50603	0
1.2520	16.6437	0.92204	-0.889357	3.8979	0
1.2527	15.7294	0.92204	1.85956	1.45561	0
1.2533	13.8942	0.293377	0.646805	0.23446	0
1.2540	12.9799	-1.84408	-0.646805	1.45561	0
1.2547	11.7587	-1.5507	0.646805	2.67675	0
1.2553	12.0657	1.84408	2.10212	2.67675	0
1.2560	9.93014	2.72421	3.63828	2.67675	0
1.2567	5.35213	2.43083	4.28508	2.67675	0
1.2573	4.74485	3.64625	3.07232	2.98204	0
1.2580	4.74485	1.84408	3.39573	2.98204	0
1.2587	2.60266	1.50879	5.17444	2.67675	0
1.2593	4.13089	9.47187	4.60848	3.28733	0
1.2600	6.57338	13.1181	3.07232	5.42189	0
1.2607	4.13089	8.21454	2.74892	6.03247	0
1.2613	1.68839	6.119	2.74892	3.59261	0
1.2620	0.467144	6.119	4.28508	3.8979	0
1.2627	-1.97535	2.72421	4.85104	6.94833	0
1.2633	-5.33211	2.72421	2.42552	6.33775	0
1.2640	-6.24638	6.41237	1.85956	3.8979	0
1.2647	-1.36139	5.19696	5.17444	4.50603	0
1.2653	5.65911	0.293377	5.82124	4.50603	0
1.2660	5.04515	-2.76612	5.17444	2.67675	0
1.2667	1.99537	-3.98154	6.0638	3.59261	0
1.2673	3.82391	-3.98154	6.0638	4.81132	0
1.2680	4.74485	-3.0595	5.82124	2.67675	0
1.2687	3.82391	-4.90358	8.57016	2.67675	0
1.2693	6.88036	-9.17849	11.3191	5.42189	0
1.2700	7.48765	-9.47187	12.5318	5.72718	0
1.2707	5.35213	-7.04104	14.634	6.33775	0
1.2713	11.4584	-6.41237	13.7446	8.78005	0
1.2720	14.5082	-5.49033	9.78292	6.03247	0
1.2727	3.82391	-4.27492	9.78292	2.98204	0
1.2733	-3.49691	-8.25645	12.8552	7.5589	0
1.2740	-1.05441	-11.9027	11.885	10.3065	0
1.2747	-0.754104	-8.25645	11.5616	5.42189	0
1.2753	-4.11087	-6.41237	13.4212	4.20075	0
1.2760	-4.71815	-9.47187	11.3191	7.25361	0
1.2767	-6.54669	-9.17849	9.45952	3.8979	0
1.2773	-9.60314	-6.41237	11.5616	-1.29197	0
1.2780	-10.2104	-7.33441	10.3489	0.845034	0
1.2787	-11.4317	-7.04104	7.92336	3.8979	0
1.2793	-13.8742	-5.49033	10.6723	3.59261	0
1.2800	-14.4815	-6.70575	10.9957	4.50603	0
1.2807	-13.5672	-5.19696	7.92336	4.50603	0
1.2813	-13.5672	0.92204	8.81272	0.845034	0
1.2820	-16.6236	1.84408	11.3191	1.15032	0
1.2827	-17.2309	-2.13746	9.13612	5.11661	0
1.2833	-12.9599	0.293377	5.49784	2.06618	0
1.2840	-9.90345	3.98154	3.07232	-3.73183	0
1.2847	-13.8742	0.92204	4.28508	-2.20783	0
1.2853	-16.924	-0.92204	9.13612	1.45561	0
1.2860	-15.4024	1.50879	10.1063	0.539747	0
1.2867	-14.4815	-0.92204	6.0638	-0.376113	0
1.2873	-14.4815	-4.27492	5.82124	-0.0708265	0
1.2880	-11.7387	-2.13746	8.81272	-0.986687	0
1.2887	-9.90345	-1.84408	8.57016	-2.20783	0
1.2893	-9.90345	-3.64625	5.17444	-1.90255	0
1.2900	-9.90345	0.92204	4.28508	-1.90255	0
1.2907	-9.60314	3.98154	6.0638	-3.12125	0
1.2913	-9.90345	0	6.3872	-2.20783	0
1.2920	-11.7387	-2.13746	4.60848	-0.6814	0
1.2927	-12.3459	0	4.28508	-1.90255	0
1.2933	-8.98918	0	4.60848	-3.73183	0
1.2940	-4.71815	-0.293377	4.28508	-2.20783	0
1.2947	-2.58264	2.43083	5.17444	-0.986687	0
1.2953	-0.754104	5.49033	5.49784	-1.90255	0
1.2960	0.166837	5.49033	0.646805	-1.90255	0
1.2967	-0.754104	1.21542	-3.07232	-1.90255	0
1.2973	-2.88962	-3.0595	0.323402	-3.73183	0
1.2980	-2.58264	-3.64625	2.42552	-2.20783	0
1.2987	1.68839	-4.27492	-1.21276	-0.0708265	0
1.2993	5.65911	-4.56829	-2.74892	-3.73183	0
1.3000	6.2664	-3.0595	-0.323402	-5.56355	0
1.3007	8.10161	-4.90358	-2.10212	-5.25826	0
1.3013	11.1514	-8.84321	-6.14465	-7.39527	0
1.3020	9.62316	-8.25645	-5.82124	-6.47941	0
1.3027	8.40192	-6.41237	-3.07232	-0.986687	0
1.3033	12.0657	-7.33441	-3.07232	-2.81596	0
1.3040	12.3726	-4.56829	-4.85104	-7.08998	0
1.3047	8.40192	-0.628664	-3.96168	-3.73183	0
1.3053	7.48765	0	-3.39573	-1.29197	0
1.3060	6.88036	2.72421	-3.96168	-3.73183	0
1.3067	3.5236	9.13658	-2.74892	-4.64769	0
1.3073	3.5236	14.6269	-2.74892	-5.25826	0
1.3080	3.5236	18.3151	-5.49784	-6.47941	0
1.3087	-1.97535	17.6864	-5.49784	-3.73183	0
1.3093	-5.63242	12.1961	-2.74892	-1.90255	0
1.3100	-3.49691	10.9807	-2.10212	-4.64769	0
1.3107	-0.140143	13.7468	-2.10212	-4.3424	0
1.3113	3.82391	11.274	-0.323402	-0.0708265	0
1.3120	9.01588	8.21454	-1.85956	-0.0708265	0
1.3127	12.9799	10.0586	-4.60848	-2.20783	0
1.3133	16.6437	9.76525	-3.39573	-1.90255	0
1.3140	19.3931	5.78371	-0.323402	-2.51312	0
1.3147	21.2217	4.86167	0	-3.12125	0
1.3153	23.9712	5.49033	-1.53616	-1.29197	0
1.3160	26.407	4.27492	-2.74892	-0.986687	0
1.3167	27.9352	3.64625	-3.07232	-2.81596	0
1.3173	29.7637	4.56829	-4.28508	-2.81596	0
1.3180	28.2422	3.64625	-5.17444	-0.6814	0
1.3187	23.0502	1.50879	-5.17444	-0.0708265	0
1.3193	25.1857	1.50879	-4.85104	-2.20783	0
1.3200	31.8993	1.21542	-4.85104	-4.3424	0
1.3207	32.2062	-2.76612	-5.49784	-3.12125	0
1.3213	28.5425	-6.41237	-7.59996	-1.29197	0
1.3220	25.7997	-5.78371	-7.59996	-1.90255	0
1.3227	24.5784	-3.64625	-5.82124	-2.51312	0
1.3233	24.5784	-5.49033	-6.7106	-2.51312	0
1.3240	24.8854	-8.25645	-9.13612	-1.59726	0
1.3247	23.9712	-7.92117	-8.57016	1.76089	0
1.3253	23.0502	-5.19696	-6.7106	3.59261	0
1.3260	21.5287	-3.64625	-5.82124	1.76089	0
1.3267	20.3074	-2.76612	-3.96168	0.539747	0
1.3273	20.3074	-0.92204	-4.60848	0.845034	0
1.3280	19.0862	2.72421	-6.7106	-0.0708265	0
1.3287	17.8649	4.86167	-4.60848	1.15032	0
1.3293	20.6077	4.56829	-2.10212	3.59261	0
1.3300	22.1359	3.0595	-2.42552	1.15032	0
1.3307	22.4429	1.50879	-1.53616	-0.376113	0
1.3313	28.8495	0	-0.889357	1.76089	0
1.3320	33.1205	-1.84408	-4.60848	-0.376113	0
1.3327	27.3279	-4.56829	-6.7106	-3.73183	0
[truncated: 35,296 more rows]
