# Supplementary material for: Identification of Haptic Based Guiding Using Hard Reins
Source: PLoS One. 2015 Jul 22;10(7):e0132020. doi: 10.1371/journal.pone.0132020 (PMC4511788; doi:10.1371/journal.pone.0132020)
Supplement: S4 File — (ZIP) [file pone.0132020.s004.zip › EMGData2/Subject13/T3/t3.txt]

0.0000	11.9827	11.3099	-10.6386	-4.02002	0
0.0007	15.3581	11.6154	-7.58218	-5.54475	0
0.0013	14.7312	10.3934	-5.76011	-3.10224	0
0.0020	15.0446	9.17705	-7.58218	-2.7973	0
0.0027	14.7312	12.2265	-5.46622	-5.2398	0
0.0033	18.9987	14.3651	-1.46941	-6.15464	0
0.0040	23.2903	11.9209	0.0587766	-3.71507	0
0.0047	20.8311	11.6154	1.52819	-2.49235	0
0.0053	19.3121	13.4485	1.52819	-4.32496	0
0.0060	17.7932	11.9209	0.35266	-5.54475	0
0.0067	11.3799	10.6989	2.46862	-3.10224	0
0.0073	10.4637	11.9209	4.93723	-0.357726	0
0.0080	14.7312	12.532	4.93723	-0.357726	0
0.0087	18.7094	11.9209	7.64096	-1.88246	0
0.0093	26.6416	11.0044	9.81569	-3.10224	0
0.0100	31.5118	10.6989	8.2875	-2.18741	0
0.0107	27.5577	11.9209	8.2875	0.560046	0
0.0113	30.3063	11.6154	7.64096	-0.0527792	0
0.0120	34.8872	7.34395	2.17473	-3.71507	0
0.0127	21.4579	4.28877	-0.293883	-5.2398	0
0.0133	0.38576	4.28877	2.17473	-4.62991	0
0.0140	-12.1273	3.6835	1.88085	-4.93486	0
0.0147	-19.7461	5.20532	-0.587766	-6.45959	0
0.0153	-23.4108	6.12188	-0.881649	-8.2922	0
0.0160	-23.4108	4.28877	-1.82207	-8.59715	0
0.0167	-24.9298	4.28877	-3.93803	-8.59715	0
0.0173	-24.0136	7.64946	-4.23191	-9.20704	0
0.0180	-21.8919	8.56602	-4.5258	-8.59715	0
0.0187	-24.6404	8.2605	-6.05399	-6.45959	0
0.0193	-26.1594	8.2605	-5.76011	-6.45959	0
0.0200	-22.1812	7.95498	-3.64415	-8.2922	0
0.0207	-20.9757	9.17705	-2.70372	-8.90209	0
0.0213	-21.8919	10.3934	-2.70372	-7.37736	0
0.0220	-18.2272	8.87153	-0.293883	-4.32496	0
0.0227	-13.3328	10.0878	3.05638	-1.88246	0
0.0233	-8.46262	13.754	3.05638	-2.7973	0
0.0240	-5.71407	11.6154	3.05638	-4.93486	0
0.0247	-9.06536	8.2605	5.23112	-5.8497	0
0.0253	-13.9597	9.78232	6.75931	-5.8497	0
0.0260	-14.249	10.6989	7.64096	-4.93486	0
0.0267	-12.4167	8.87153	9.46303	-3.71507	0
0.0273	-12.1273	9.17705	9.46303	-3.10224	0
0.0280	-10.5843	8.56602	8.87527	-4.02002	0
0.0287	-7.83575	6.42739	9.81569	-3.71507	0
0.0293	-6.31682	5.81636	8.2875	-3.71507	0
0.0300	-3.27896	5.20532	4.93723	-4.32496	0
0.0307	1.01262	5.20532	6.11277	-3.40719	0
0.0313	2.84498	5.51084	7.05319	-2.49235	0
0.0320	2.84498	4.89981	4.58457	-2.49235	0
0.0327	3.44773	5.20532	2.17473	-1.88246	0
0.0333	2.21812	7.03843	-0.881649	-0.967619	0
0.0340	-3.27896	5.51084	-4.87846	-0.967619	0
0.0347	-7.83575	4.28877	-5.17234	-1.57751	0
0.0353	-9.3788	6.42739	-5.46622	-3.71507	0
0.0360	-11.8139	7.03843	-10.0508	-6.45959	0
0.0367	-15.4786	5.20532	-12.4606	-5.54475	0
0.0373	-16.3948	5.20532	-11.2851	-5.54475	0
0.0380	-15.4786	4.89981	-11.579	-7.68231	0
0.0387	-15.7921	4.28877	-15.8109	-6.45959	0
0.0393	-15.7921	4.59429	-17.3391	-3.40719	0
0.0400	-15.4786	3.37798	-16.1636	-4.93486	0
0.0407	-18.2272	1.54488	-18.5734	-8.2922	0
0.0413	-22.4946	2.46143	-21.042	-9.20704	0
0.0420	-22.1812	3.6835	-16.7513	-9.20704	0
0.0427	-17.9137	3.37798	-12.1668	-6.76454	0
0.0433	-15.4786	3.37798	-13.6949	-3.40719	0
0.0440	-14.5624	3.98902	-12.8133	-4.32496	0
0.0447	-9.98155	3.98902	-6.99442	-5.54475	0
0.0453	-2.6521	2.46143	-6.05399	-2.7973	0
0.0460	2.21812	-0.288224	-6.34787	-0.967619	0
0.0467	6.48559	-1.19901	-2.40984	-1.88246	0
0.0473	12.8989	1.8504	-2.99761	-1.57751	0
0.0480	12.2961	4.28877	-7.2883	-1.88246	0
0.0487	1.61537	0.628328	-6.70053	-2.7973	0
0.0493	-4.79789	-3.03212	-3.93803	-1.27257	0
0.0500	-0.81974	-0.593741	-4.23191	-0.967619	0
0.0507	2.53155	2.46143	-5.46622	-0.0527792	0
0.0513	2.21812	0.0172934	-6.34787	2.38973	0
0.0520	3.44773	-3.94867	-6.05399	-0.0527792	0
0.0527	4.65323	-3.94867	-5.76011	-4.32496	0
0.0533	2.84498	-2.7266	-7.58218	-0.0527792	0
0.0540	-0.81974	-3.03212	-8.81649	2.69467	0
0.0547	-6.63025	-4.86522	-7.87606	-3.71507	0
0.0553	-11.2112	-5.17074	-10.0508	-4.93486	0
0.0560	-15.1652	-4.5597	-11.579	0.864993	0
0.0567	-19.4327	-4.86522	-8.81649	-1.27257	0
0.0573	-19.1434	-4.5597	-8.22872	-6.76454	0
0.0580	-14.8759	-3.33763	-8.52261	-4.32496	0
0.0587	-11.8139	-3.03212	-4.5258	-1.57751	0
0.0593	-8.14918	-1.50453	-4.23191	-3.10224	0
0.0600	-6.94368	-0.593741	-8.52261	-2.7973	0
0.0607	-13.6463	-3.33763	-6.34787	-2.49235	0
0.0613	-20.0595	-4.86522	-0.587766	-3.71507	0
0.0620	-20.0595	-3.33763	-0.587766	-4.62991	0
0.0627	-17.9137	-5.78177	-0.293883	-5.54475	0
0.0633	-14.8759	-9.74773	3.99681	-4.62991	0
0.0640	-13.3328	-10.0533	6.11277	-0.357726	0
0.0647	-12.7301	-8.83118	5.525	1.47489	0
0.0653	-8.75194	-9.1367	7.64096	-3.40719	0
0.0660	-5.40064	-7.60911	10.9912	-6.15464	0
0.0667	-8.14918	-6.69256	10.6973	-1.88246	0
0.0673	-7.54643	-6.38704	11.3439	0.560046	0
0.0680	-4.19514	-6.69256	14.0476	-1.88246	0
0.0687	-3.56828	-9.1367	12.2255	-1.57751	0
0.0693	1.61537	-11.5751	8.58138	0.864993	0
0.0700	9.54757	-10.6643	11.3439	0.864993	0
0.0707	10.1503	-8.52566	14.6941	1.77983	0
0.0713	9.861	-7.60911	9.46303	2.99962	0
0.0720	10.7772	-7.60911	5.81888	0.560046	0
0.0727	4.96666	-8.52566	8.2875	-0.662672	0
0.0733	-1.13317	-8.52566	8.2875	1.16994	0
0.0740	-0.53042	-6.08153	4.58457	-0.357726	0
0.0747	0.0964401	-4.86522	2.17473	-2.18741	0
0.0753	0.0964401	-6.08153	0.35266	-0.662672	0
0.0760	3.76116	-6.69256	-0.587766	-0.0527792	0
0.0767	8.94481	-5.78177	0.646543	-0.967619	0
0.0773	8.31796	-5.17074	-0.881649	-1.27257	0
0.0780	0.0964401	-5.78177	-4.23191	-1.57751	0
0.0787	-9.98155	-6.08153	-3.35027	-0.967619	0
0.0793	-16.7082	-6.38704	-1.46941	-0.0527792	0
0.0800	-24.6404	-6.08153	-2.11596	-1.88246	0
0.0807	-33.1754	-4.25419	-1.82207	-3.40719	0
0.0813	-33.4888	-3.03212	-1.17553	-1.88246	0
0.0820	-27.389	-3.94867	1.52819	0.560046	0
0.0827	-20.9757	-3.03212	8.2875	1.77983	0
0.0833	-10.8977	-0.899259	11.3439	2.08478	0
0.0840	-0.81974	-1.81005	7.64096	1.16994	0
0.0847	-1.73592	-6.08153	7.64096	0.864993	0
0.0853	-8.14918	-9.1367	11.6378	1.77983	0
0.0860	-7.233	-8.22015	11.3439	1.77983	0
0.0867	-4.19514	-6.38704	10.1096	1.77983	0
0.0873	-2.04935	-6.99808	12.5194	3.91446	0
0.0880	1.9288	-9.44222	14.988	5.44212	0
0.0887	7.7152	-9.74773	14.988	3.91446	0
0.0893	13.5257	-9.44222	14.4003	2.99962	0
0.0900	17.4798	-11.5751	14.988	4.52728	0
0.0907	17.1663	-12.4916	14.988	4.83223	0
0.0913	14.7312	-9.74773	11.6378	3.91446	0
0.0920	13.5257	-9.1367	6.46543	3.91446	0
0.0927	13.815	-10.3588	4.93723	3.60951	0
0.0933	14.4419	-8.52566	2.46862	0.864993	0
0.0940	14.4419	-6.69256	-2.70372	-0.967619	0
0.0947	15.0446	-6.99808	-5.17234	2.08478	0
0.0953	20.2283	-6.08153	-6.05399	2.69467	0
0.0960	20.5417	-4.25419	-9.75692	-0.357726	0
0.0967	6.48559	-5.78177	-11.2851	-0.0527792	0
0.0973	-9.66812	-9.44222	-10.9324	2.38973	0
0.0980	-14.249	-11.2696	-12.8133	1.47489	0
0.0987	-14.5624	-10.9698	-12.4606	-0.662672	0
0.0993	-15.7921	-8.83118	-10.6386	-0.357726	0
0.1000	-15.1652	-7.30359	-13.4011	-1.27257	0
0.1007	-13.3328	-7.60911	-14.2827	-3.40719	0
0.1013	-10.295	-7.60911	-10.9324	-3.71507	0
0.1020	-6.63025	-6.99808	-10.9324	-1.88246	0
0.1027	-8.46262	-8.22015	-11.579	0.864993	0
0.1033	-14.5624	-10.3588	-6.34787	0.864993	0
0.1040	-16.3948	-11.8806	-2.40984	-1.57751	0
0.1047	-13.3328	-12.7971	-4.23191	-1.88246	0
0.1053	-11.2112	-12.1861	-4.5258	0.864993	0
0.1060	-6.63025	-9.74773	1.23431	1.47489	0
0.1067	2.21812	-7.30359	4.93723	-0.0527792	0
0.1073	8.94481	-6.38704	2.46862	-0.357726	0
0.1080	7.7152	-6.38704	-0.587766	0.560046	0
0.1087	3.1343	-7.91463	0.35266	1.16994	0
0.1093	1.9288	-11.8806	1.23431	0.560046	0
0.1100	5.28009	-14.9358	0.35266	1.47489	0
0.1107	8.31796	-13.1027	0.0587766	2.69467	0
0.1113	8.02863	-10.3588	-0.293883	-0.0527792	0
0.1120	7.40177	-8.52566	-0.293883	-2.7973	0
0.1127	9.54757	-6.69256	0.646543	0.560046	0
0.1133	11.9827	-5.47625	0.0587766	2.38973	0
0.1140	12.8989	-7.60911	-1.82207	-0.0527792	0
0.1147	14.7312	-10.9698	-2.40984	0.252167	0
0.1153	16.877	-10.6643	-2.40984	2.38973	0
0.1160	18.7094	-7.91463	-2.40984	0.864993	0
0.1167	24.8092	-6.08153	-3.35027	1.16994	0
0.1173	32.1386	-5.17074	-4.5258	3.60951	0
0.1180	32.1386	-3.94867	-4.5258	1.77983	0
0.1187	30.909	-3.03212	-3.93803	-0.357726	0
0.1193	34.2603	-3.33763	-6.34787	0.864993	0
0.1200	33.6576	-4.86522	-9.11037	-0.357726	0
0.1207	26.9309	-4.25419	-6.70053	-4.02002	0
0.1213	18.7094	-3.03212	-2.70372	-4.62991	0
0.1220	4.96666	-2.7266	-2.11596	-2.49235	0
0.1227	-8.14918	-1.50453	-2.40984	-1.88246	0
0.1233	-12.7301	0.628328	-2.40984	-2.49235	0
0.1240	-16.9976	-1.19901	-1.82207	-1.57751	0
0.1247	-21.8919	-5.47625	0.35266	0.560046	0
0.1253	-21.8919	-5.17074	1.23431	-0.0527792	0
0.1260	-25.2432	-2.42108	-0.293883	-2.18741	0
0.1267	-30.4268	-3.94867	-1.46941	-1.27257	0
0.1273	-26.7621	-6.08153	0.646543	1.77983	0
0.1280	-20.6623	-3.94867	3.70293	1.77983	0
0.1287	-19.7461	-1.81005	4.93723	2.38973	0
0.1293	-15.4786	-3.03212	4.29069	4.21941	0
0.1300	-10.295	-3.33763	5.81888	3.60951	0
0.1307	-8.75194	-2.11556	7.05319	2.38973	0
0.1313	-2.6521	-1.50453	3.99681	2.69467	0
0.1320	2.84498	-0.593741	-0.587766	1.77983	0
0.1327	-4.48446	0.628328	-3.35027	0.560046	0
0.1333	-14.8759	0.933846	-4.23191	2.08478	0
0.1340	-15.4786	-0.288224	-3.64415	1.16994	0
0.1347	-12.7301	-1.81005	-3.64415	-3.10224	0
0.1353	-12.4167	0.322811	-5.46622	-3.71507	0
0.1360	-10.5843	3.37798	-6.05399	-1.88246	0
0.1367	-7.233	1.54488	-6.34787	-1.88246	0
0.1373	-5.71407	-1.81005	-9.11037	-3.40719	0
0.1380	-4.48446	-0.288224	-9.75692	-4.62991	0
0.1387	-1.73592	2.15592	-6.34787	-5.54475	0
0.1393	2.21812	0.0172934	-5.46622	-4.32496	0
0.1400	4.05048	-0.899259	-5.46622	-2.7973	0
0.1407	3.44773	1.54488	-5.17234	-3.71507	0
0.1413	4.65323	2.46143	-7.87606	-4.62991	0
0.1420	5.56941	3.07247	-5.76011	-1.88246	0
0.1427	4.96666	6.12188	2.17473	-0.0527792	0
0.1433	9.861	7.95498	1.23431	-1.27257	0
0.1440	15.3581	6.12188	-3.35027	-3.71507	0
0.1447	12.6095	6.12188	-1.17553	-5.2398	0
0.1453	10.1503	7.64946	1.52819	-3.71507	0
0.1460	13.815	6.12188	2.46862	-0.662672	0
0.1467	14.7312	2.46143	5.525	-0.357726	0
0.1473	13.5257	1.54488	7.05319	-2.49235	0
0.1480	17.4798	4.28877	7.64096	-1.57751	0
0.1487	22.3741	6.73291	9.16915	0.560046	0
0.1493	26.0388	5.81636	6.11277	1.16994	0
0.1500	30.3063	3.37798	3.40904	2.69467	0
0.1507	29.3901	4.28877	5.81888	4.52728	0
0.1513	21.7472	6.12188	5.23112	2.08478	0
0.1520	11.9827	4.28877	1.52819	-0.662672	0
0.1527	0.0964401	3.37798	0.646543	-0.662672	0
0.1533	-10.8977	4.59429	-0.587766	-0.662672	0
0.1540	-17.311	1.8504	-2.40984	-0.357726	0
0.1547	-19.1434	0.628328	-0.587766	2.08478	0
0.1553	-17.6244	5.20532	-1.17553	1.47489	0
0.1560	-13.6463	6.12188	-5.46622	-2.7973	0
0.1567	-13.6463	1.54488	-5.76011	-4.62991	0
0.1573	-16.0814	0.322811	-3.35027	-3.71507	0
0.1580	-14.8759	2.46143	-3.93803	-3.71507	0
0.1587	-9.98155	4.59429	-5.17234	-3.71507	0
0.1593	-7.83575	6.12188	-5.17234	-3.40719	0
0.1600	-9.98155	5.51084	-4.5258	-3.71507	0
0.1607	-11.8139	2.76695	-3.35027	-2.7973	0
0.1613	-10.5843	2.46143	-2.70372	-1.88246	0
0.1620	-10.295	5.20532	-2.40984	-3.10224	0
0.1627	-11.2112	5.51084	-2.40984	-2.7973	0
0.1633	-9.06536	3.37798	-2.70372	-0.662672	0
0.1640	-5.11132	3.6835	-1.82207	-0.662672	0
0.1647	2.84498	4.59429	2.17473	-1.27257	0
0.1653	12.6095	3.07247	4.29069	-0.0527792	0
0.1660	14.4419	2.46143	5.23112	-0.0527792	0
0.1667	11.3799	4.28877	8.87527	-0.662672	0
0.1673	14.1285	6.12188	10.4035	1.77983	0
0.1680	12.8989	6.12188	7.64096	3.30457	0
0.1687	0.0964401	2.46143	8.87527	0.560046	0
0.1693	-10.295	-2.11556	11.9316	-0.967619	0
0.1700	-9.06536	-1.19901	9.16915	1.77983	0
0.1707	-4.48446	2.15592	4.29069	2.69467	0
0.1713	-3.56828	0.628328	2.7625	-0.0527792	0
0.1720	-4.79789	-2.7266	1.52819	-1.27257	0
0.1727	-2.96553	-1.81005	1.88085	-0.0527792	0
0.1733	3.76116	-0.288224	0.940426	0.864993	0
0.1740	6.79902	0.628328	-2.70372	0.864993	0
0.1747	4.65323	2.46143	-4.23191	-0.0527792	0
0.1753	5.28009	0.628328	-5.17234	-1.27257	0
0.1760	5.56941	-4.5597	-9.75692	-2.18741	0
0.1767	0.69919	-4.86522	-11.2851	-1.88246	0
0.1773	-2.04935	-0.288224	-9.40426	-0.357726	0
0.1780	0.0964401	0.628328	-9.75692	0.864993	0
0.1787	3.76116	-0.899259	-9.40426	-0.967619	0
0.1793	10.4637	0.0172934	-8.52261	-4.93486	0
0.1800	14.7312	1.8504	-10.9324	-7.37736	0
0.1807	10.4637	0.628328	-10.9324	-4.62991	0
0.1813	6.19627	-1.81005	-6.05399	-2.49235	0
0.1820	7.11245	0.0172934	-3.93803	-2.7973	0
0.1827	9.23414	1.54488	-5.17234	-2.49235	0
0.1833	10.4637	-1.81005	-3.35027	-0.357726	0
0.1840	12.2961	-3.94867	1.23431	-0.662672	0
0.1847	16.2501	-3.33763	2.17473	-2.49235	0
0.1853	21.1445	-4.25419	0.35266	-2.49235	0
0.1860	21.1445	-4.25419	2.46862	-1.27257	0
0.1867	16.2501	-3.64315	6.46543	-0.662672	0
0.1873	12.8989	-5.78177	5.23112	-0.357726	0
0.1880	5.56941	-6.08153	4.58457	-0.967619	0
0.1887	-5.40064	-3.64315	7.64096	-0.967619	0
0.1893	-5.71407	-5.78177	8.2875	1.77983	0
0.1900	-1.73592	-10.6643	5.81888	4.52728	0
0.1907	-1.13317	-8.52566	6.11277	5.44212	0
0.1913	5.56941	-3.64315	4.93723	4.83223	0
0.1920	11.3799	-3.94867	0.646543	3.30457	0
0.1927	1.9288	-5.47625	-0.587766	1.77983	0
0.1933	-8.46262	-4.86522	0.646543	2.08478	0
0.1940	-9.98155	-3.94867	-2.11596	2.69467	0
0.1947	-13.0435	-3.03212	-5.76011	-0.357726	0
0.1953	-16.0814	-1.50453	-6.05399	-2.7973	0
0.1960	-15.4786	-0.288224	-5.46622	-0.357726	0
0.1967	-16.9976	-0.899259	-7.87606	0.864993	0
0.1973	-15.4786	-1.50453	-11.579	-0.967619	0
0.1980	-8.75194	0.628328	-10.3447	-1.27257	0
0.1987	-4.19514	0.628328	-7.87606	-1.27257	0
0.1993	1.9288	-1.81005	-10.3447	-2.18741	0
0.2000	13.2123	0.628328	-11.579	-1.88246	0
0.2007	22.9768	4.28877	-8.22872	-1.57751	0
0.2013	33.6576	3.6835	-7.87606	-1.88246	0
0.2020	42.506	4.28877	-7.58218	-0.357726	0
0.2027	40.3602	7.34395	-2.40984	1.47489	0
0.2033	32.1386	7.95498	-0.293883	0.252167	0
0.2040	25.412	7.34395	-4.23191	-0.967619	0
0.2047	15.9608	7.34395	-5.17234	-0.662672	0
0.2053	9.23414	5.20532	-1.46941	0.252167	0
0.2060	8.94481	3.6835	1.88085	0.252167	0
0.2067	4.96666	4.89981	3.70293	-0.967619	0
0.2073	-3.88171	5.51084	3.05638	-0.0527792	0
0.2080	-9.66812	4.28877	2.17473	3.30457	0
0.2087	-10.8977	3.98902	3.40904	2.69467	0
0.2093	-7.54643	3.98902	5.525	-0.0527792	0
0.2100	-0.81974	2.46143	5.81888	2.69467	0
0.2107	3.76116	1.54488	5.525	4.52728	0
0.2113	1.9288	2.76695	3.05638	1.77983	0
0.2120	-2.04935	3.98902	0.0587766	-0.967619	0
0.2127	-2.36278	3.98902	0.35266	-0.0527792	0
0.2133	1.30194	5.20532	1.23431	1.77983	0
0.2140	4.36391	6.12188	-1.46941	2.69467	0
0.2147	5.56941	5.81636	-4.23191	1.16994	0
0.2153	8.94481	7.03843	-5.76011	-1.57751	0
0.2160	12.6095	7.95498	-6.34787	-1.57751	0
0.2167	11.6934	4.89981	-6.34787	-2.49235	0
0.2173	4.96666	3.37798	-6.99442	-4.62991	0
0.2180	-4.48446	5.20532	-6.99442	-2.7973	0
0.2187	-9.66812	4.28877	-5.46622	-0.0527792	0
0.2193	-10.8977	2.15592	-6.34787	-2.7973	0
0.2200	-11.8139	4.28877	-8.81649	-4.62991	0
0.2207	-8.75194	7.03843	-6.99442	-1.88246	0
0.2213	-3.56828	5.81636	-3.93803	-0.357726	0
0.2220	-6.0275	3.98902	-3.35027	-2.49235	0
0.2227	-10.8977	3.37798	-1.82207	-3.71507	0
0.2233	-6.63025	3.37798	1.23431	-1.88246	0
0.2240	-2.6521	5.20532	1.88085	1.47489	0
0.2247	-3.56828	5.81636	3.05638	2.38973	0
0.2253	-2.04935	1.8504	6.75931	2.69467	0
0.2260	-2.6521	0.322811	9.46303	3.91446	0
0.2267	-6.31682	3.37798	10.6973	3.60951	0
0.2273	-1.13317	3.6835	11.3439	2.08478	0
0.2280	5.28009	1.23936	10.1096	0.864993	0
0.2287	1.01262	-0.593741	8.2875	0.252167	0
0.2293	-4.19514	-3.03212	9.46303	-0.0527792	0
0.2300	-4.48446	-4.86522	11.3439	0.864993	0
0.2307	-6.31682	-2.11556	9.46303	1.77983	0
0.2313	-8.14918	-1.19901	5.81888	2.08478	0
0.2320	-7.83575	-3.94867	5.81888	1.77983	0
0.2327	-9.3788	-2.7266	6.11277	1.77983	0
0.2333	-9.06536	-0.288224	2.46862	3.30457	0
0.2340	-5.40064	-3.33763	-0.587766	2.99962	0
0.2347	-4.48446	-4.5597	-0.587766	1.16994	0
0.2353	-5.11132	-1.19901	-1.82207	0.864993	0
0.2360	-8.14918	-1.50453	-2.70372	1.77983	0
0.2367	-14.5624	-3.94867	-1.46941	-0.0527792	0
0.2373	-16.9976	-3.33763	-2.40984	-2.7973	0
0.2380	-15.7921	-2.7266	-2.99761	-2.49235	0
0.2387	-18.2272	-2.42108	-2.11596	0.252167	0
0.2393	-18.2272	-0.593741	-5.46622	0.252167	0
0.2400	-13.0435	-1.19901	-9.40426	-2.7973	0
0.2407	-11.5005	-3.94867	-6.05399	-3.71507	0
0.2413	-13.6463	-4.86522	-2.11596	-2.7973	0
0.2420	-12.1273	-3.94867	-3.93803	-2.18741	0
0.2427	-6.63025	-4.5597	-2.70372	-0.967619	0
0.2433	-1.73592	-7.30359	2.17473	1.77983	0
0.2440	-0.81974	-9.44222	3.99681	1.77983	0
0.2447	-7.54643	-8.22015	3.99681	0.864993	0
0.2453	-19.1434	-6.69256	5.81888	2.38973	0
0.2460	-30.1134	-6.99808	8.2875	2.69467	0
0.2467	-36.5267	-6.38704	9.46303	0.252167	0
0.2473	-38.0697	-5.47625	8.58138	2.69467	0
0.2480	-37.4429	-7.60911	7.64096	6.35696	0
0.2487	-31.9458	-10.3588	7.99362	4.52728	0
0.2493	-23.7243	-10.3588	7.34707	2.38973	0
0.2500	-21.265	-10.0533	7.64096	6.05202	0
0.2507	-22.1812	-8.83118	9.16915	7.2718	0
0.2513	-16.3948	-8.52566	5.525	4.52728	0
0.2520	-9.66812	-11.2696	0.0587766	2.69467	0
0.2527	-13.0435	-13.7137	1.23431	0.864993	0
0.2533	-18.2272	-13.7137	1.52819	-1.27257	0
0.2540	-13.3328	-14.9358	-3.64415	0.560046	0
0.2547	-5.40064	-15.8523	-6.05399	1.16994	0
0.2553	-6.63025	-13.7137	-6.05399	-1.57751	0
0.2560	-14.5624	-12.1861	-8.52261	-0.0527792	0
0.2567	-20.6623	-13.4082	-9.75692	2.99962	0
0.2573	-25.5566	-14.6302	-9.11037	2.38973	0
0.2580	-31.6564	-14.0192	-10.0508	0.560046	0
0.2587	-33.1754	-13.1027	-11.8729	-0.0527792	0
0.2593	-31.9458	-12.1861	-11.579	-1.88246	0
0.2600	-34.0916	-10.3588	-9.75692	-2.18741	0
0.2607	-38.359	-9.1367	-10.0508	-2.18741	0
0.2613	-38.359	-10.3588	-11.8729	-3.40719	0
0.2620	-34.6943	-11.5751	-10.0508	-2.49235	0
0.2627	-29.5107	-8.52566	-5.17234	0.252167	0
0.2633	-24.327	-6.69256	-5.17234	0.864993	0
0.2640	-21.8919	-9.44222	-6.34787	-1.88246	0
0.2647	-22.4946	-10.3588	-2.40984	-4.62991	0
0.2653	-20.3489	-10.9698	1.52819	-3.71507	0
0.2660	-14.5624	-13.1027	1.52819	-0.967619	0
0.2667	-9.3788	-13.1027	0.940426	-0.357726	0
0.2673	-7.233	-10.9698	2.17473	-0.0527792	0
0.2680	-5.40064	-11.2696	3.99681	1.77983	0
0.2687	-3.88171	-12.1861	4.29069	1.77983	0
0.2693	-4.48446	-11.2696	3.05638	-0.0527792	0
0.2700	-2.96553	-10.3588	3.05638	0.864993	0
0.2707	0.0964401	-8.22015	3.05638	1.77983	0
0.2713	1.01262	-4.86522	-0.587766	0.252167	0
0.2720	-0.21699	-5.17074	-1.82207	0.864993	0
0.2727	1.01262	-7.60911	1.23431	3.60951	0
0.2733	3.76116	-6.99808	-0.881649	3.60951	0
0.2740	4.65323	-6.69256	-4.23191	2.69467	0
0.2747	5.28009	-6.69256	-0.587766	2.69467	0
0.2753	8.02863	-3.94867	-1.46941	1.16994	0
0.2760	8.94481	-2.7266	-10.0508	-0.0527792	0
0.2767	3.44773	-4.86522	-11.579	-0.357726	0
0.2773	-5.40064	-5.47625	-8.81649	-2.18741	0
0.2780	-8.14918	-4.86522	-12.1668	-2.7973	0
0.2787	-3.88171	-3.94867	-14.2827	0.252167	0
0.2793	-2.6521	-1.19901	-12.4606	2.08478	0
0.2800	-8.14918	0.322811	-11.8729	-0.967619	0
0.2807	-14.8759	-3.03212	-11.579	-2.7973	0
0.2813	-20.0595	-4.5597	-10.0508	-1.27257	0
0.2820	-26.4728	-2.11556	-9.40426	-0.967619	0
0.2827	-31.6564	-2.11556	-8.22872	-2.18741	0
0.2833	-33.7781	-3.33763	-6.70053	-1.88246	0
0.2840	-35.9239	-3.64315	-4.23191	0.252167	0
0.2847	-35.0077	-2.11556	-0.587766	-0.357726	0
0.2853	-27.6783	0.628328	1.23431	-1.57751	0
0.2860	-22.8081	0.933846	3.05638	0.864993	0
0.2867	-25.5566	-0.593741	7.64096	3.60951	0
0.2873	-24.6404	0.628328	7.64096	3.60951	0
0.2880	-18.2272	1.54488	3.40904	1.47489	0
0.2887	-16.7082	0.0172934	3.99681	0.252167	0
0.2893	-19.7461	-0.288224	6.75931	0.560046	0
0.2900	-19.1434	-0.288224	6.75931	1.77983	0
0.2907	-18.5165	-2.11556	6.75931	3.30457	0
0.2913	-20.3489	-0.288224	7.64096	2.69467	0
0.2920	-19.1434	3.07247	6.75931	0.864993	0
0.2927	-13.9597	-0.288224	3.99681	-0.967619	0
0.2933	-9.98155	-3.94867	1.23431	-1.57751	0
0.2940	-8.75194	-3.64315	-0.587766	-2.7973	0
0.2947	-8.46262	-2.7266	-1.46941	-3.71507	0
0.2953	-9.3788	-1.50453	-0.587766	-2.7973	0
0.2960	-11.5005	-0.593741	0.940426	-0.662672	0
0.2967	-9.98155	-2.42108	-0.293883	-0.0527792	0
0.2973	-3.56828	-2.42108	-2.40984	-2.18741	0
0.2980	-0.81974	0.933846	0.35266	-1.57751	0
0.2987	-1.73592	1.23936	3.70293	2.69467	0
0.2993	5.28009	-0.593741	1.23431	2.08478	0
0.3000	13.815	-0.288224	-2.40984	-4.62991	0
0.3007	11.3799	-0.899259	-1.46941	-6.15464	0
0.3013	7.11245	-3.03212	2.7625	-2.49235	0
0.3020	7.40177	-1.19901	3.70293	-3.10224	0
0.3027	2.84498	1.23936	0.940426	-5.8497	0
0.3033	-5.11132	0.322811	0.0587766	-3.71507	0
0.3040	-6.94368	-1.19901	3.99681	-0.357726	0
0.3047	-4.19514	-1.19901	7.64096	-0.0527792	0
0.3053	-3.27896	-0.899259	9.81569	-0.662672	0
0.3060	-2.96553	-1.19901	11.9316	-0.967619	0
0.3067	-0.53042	-1.50453	11.6378	-2.7973	0
0.3073	2.53155	-1.19901	11.6378	-2.7973	0
0.3080	5.56941	0.628328	14.6941	-1.57751	0
0.3087	11.0665	3.37798	14.6941	-0.967619	0
0.3093	16.5636	4.28877	11.3439	-1.57751	0
0.3100	16.877	3.6835	13.7537	-0.967619	0
0.3107	17.1663	3.37798	17.7505	-0.0527792	0
0.3113	23.5796	3.07247	13.7537	-0.967619	0
0.3120	25.412	3.37798	7.34707	-3.71507	0
0.3127	17.7932	3.37798	6.11277	-5.54475	0
0.3133	13.5257	2.76695	5.81888	-4.93486	0
0.3140	16.2501	3.6835	2.17473	-3.71507	0
0.3147	16.5636	6.73291	0.35266	-4.62991	0
0.3153	13.815	6.42739	0.646543	-6.45959	0
0.3160	12.8989	2.15592	0.35266	-6.15464	0
0.3167	12.8989	2.46143	-1.46941	-4.32496	0
0.3173	13.815	6.12188	-4.23191	-5.2398	0
0.3180	14.1285	4.89981	-6.34787	-6.45959	0
0.3187	13.815	3.07247	-6.05399	-4.02002	0
0.3193	14.4419	4.89981	-5.46622	-4.62991	0
0.3200	13.2123	3.98902	-6.99442	-7.37736	0
0.3207	10.1503	3.98902	-8.52261	-5.54475	0
0.3213	9.23414	8.56602	-6.99442	-4.62991	0
0.3220	10.1503	8.56602	-4.23191	-8.2922	0
0.3227	9.23414	6.73291	-1.46941	-7.68231	0
0.3233	10.1503	10.6989	-1.46941	-4.02002	0
0.3240	12.6095	11.3099	-2.99761	-4.62991	0
0.3247	9.861	6.42739	-2.40984	-4.62991	0
0.3253	6.48559	7.95498	0.35266	-2.18741	0
0.3260	9.23414	10.6989	3.40904	-3.71507	0
0.3267	11.9827	7.95498	6.11277	-5.54475	0
0.3273	10.7772	6.12188	7.64096	-4.02002	0
0.3280	11.0665	6.12188	6.75931	-2.7973	0
0.3287	13.815	3.98902	4.93723	-0.662672	0
0.3293	12.8989	3.98902	3.05638	0.560046	0
0.3300	9.54757	4.59429	2.46862	-2.49235	0
0.3307	10.1503	4.28877	3.70293	-3.71507	0
0.3313	12.2961	6.12188	3.99681	-0.662672	0
0.3320	10.4637	7.03843	3.99681	0.560046	0
0.3327	9.54757	5.20532	3.40904	-0.967619	0
0.3333	11.9827	4.59429	0.0587766	-2.49235	0
0.3340	11.9827	4.28877	-2.70372	-1.88246	0
0.3347	10.4637	3.98902	0.0587766	0.252167	0
0.3353	12.8989	5.81636	-0.881649	1.47489	0
0.3360	13.2123	6.12188	-8.22872	1.47489	0
0.3367	6.19627	3.37798	-10.6386	1.47489	0
0.3373	0.0964401	3.37798	-6.99442	-0.662672	0
0.3380	0.69919	3.37798	-5.17234	-2.7973	0
0.3387	1.9288	1.54488	-6.05399	-0.967619	0
0.3393	0.69919	2.15592	-8.22872	-1.57751	0
0.3400	-1.4466	4.59429	-9.40426	-6.45959	0
0.3407	-3.88171	4.28877	-6.70053	-5.54475	0
0.3413	-5.11132	3.07247	-4.23191	-0.967619	0
0.3420	-2.6521	3.6835	-4.23191	-0.967619	0
0.3427	0.0964401	4.28877	-1.46941	-2.49235	0
0.3433	1.01262	3.98902	1.88085	-0.967619	0
0.3440	-0.53042	3.98902	3.05638	0.864993	0
0.3447	-0.81974	2.46143	4.93723	2.69467	0
0.3453	1.01262	2.46143	5.81888	2.69467	0
0.3460	0.0964401	3.6835	6.75931	1.47489	0
0.3467	0.38576	2.46143	10.9912	2.69467	0
0.3473	6.19627	0.628328	13.166	5.13718	0
0.3480	9.23414	1.54488	8.58138	4.21941	0
0.3487	3.44773	0.628328	5.81888	2.69467	0
0.3493	-2.6521	-2.11556	10.1096	2.69467	0
0.3500	-5.40064	-2.11556	14.0476	2.69467	0
0.3507	-8.14918	-1.19901	13.4598	2.38973	0
0.3513	-7.54643	-3.94867	9.81569	2.69467	0
0.3520	-6.0275	-4.86522	5.525	1.77983	0
0.3527	-8.14918	-3.94867	3.99681	0.864993	0
0.3533	-8.75194	-5.47625	5.23112	2.08478	0
0.3540	-5.71407	-6.69256	4.93723	2.38973	0
0.3547	-4.48446	-3.64315	3.05638	0.252167	0
0.3553	-3.88171	-1.50453	1.23431	-0.967619	0
0.3560	-2.96553	-2.7266	0.646543	-1.88246	0
0.3567	-2.6521	-3.33763	-0.587766	-3.71507	0
0.3573	-0.81974	-2.11556	-2.40984	-4.62991	0
0.3580	0.0964401	-1.19901	-0.881649	-0.662672	0
0.3587	-0.81974	-1.19901	2.17473	2.38973	0
0.3593	4.65323	0.322811	0.35266	-0.967619	0
0.3600	11.9827	0.0172934	-3.35027	-4.02002	0
0.3607	6.79902	-3.03212	-2.99761	-1.27257	0
0.3613	-2.04935	-3.94867	-2.11596	-0.357726	0
0.3620	0.69919	-2.11556	-1.46941	-2.49235	0
0.3627	6.79902	-2.7266	0.35266	-0.967619	0
0.3633	7.40177	-3.03212	0.646543	0.864993	0
0.3640	9.861	-1.19901	2.17473	-0.357726	0
0.3647	16.2501	-1.19901	6.11277	0.560046	0
0.3653	22.0607	-2.11556	5.23112	3.30457	0
0.3660	26.3281	-1.81005	3.05638	3.60951	0
0.3667	27.5577	-4.86522	6.46543	3.91446	0
0.3673	27.8471	-6.08153	7.64096	4.21941	0
0.3680	29.6794	-0.593741	5.525	2.08478	0
0.3687	31.2225	0.322811	7.05319	2.99962	0
0.3693	31.8252	-5.78177	7.34707	5.44212	0
0.3700	33.0548	-6.99808	5.81888	4.21941	0
0.3707	33.6576	-3.64315	8.2875	4.52728	0
0.3713	33.6576	-3.33763	6.75931	5.74707	0
0.3720	34.2603	-3.33763	-1.46941	1.77983	0
0.3727	29.6794	-1.81005	-3.35027	-0.357726	0
0.3733	21.1445	-2.42108	-0.587766	3.91446	0
0.3740	17.4798	-3.94867	-3.35027	5.44212	0
0.3747	14.7312	-4.25419	-6.05399	1.77983	0
0.3753	8.31796	-5.78177	-6.05399	-0.0527792	0
0.3760	6.48559	-6.38704	-7.87606	1.77983	0
0.3767	5.56941	-4.86522	-9.75692	2.99962	0
0.3773	-0.53042	-3.94867	-10.6386	3.60951	0
0.3780	-4.79789	-4.86522	-12.8133	2.69467	0
0.3787	-5.11132	-5.47625	-13.9888	0.864993	0
0.3793	-8.14918	-3.64315	-12.1668	-0.0527792	0
0.3800	-11.5005	0.628328	-10.9324	0.864993	0
0.3807	-12.1273	3.07247	-11.8729	2.69467	0
0.3813	-17.6244	0.322811	-11.8729	2.38973	0
0.3820	-24.6404	-1.50453	-9.40426	-0.0527792	0
0.3827	-21.5785	1.54488	-5.17234	0.560046	0
0.3833	-15.7921	1.8504	-1.82207	2.69467	0
0.3840	-18.2272	-1.81005	-2.99761	1.47489	0
0.3847	-25.5566	-1.19901	-6.05399	0.560046	0
0.3853	-28.3052	1.8504	-4.5258	3.30457	0
0.3860	-29.5107	1.23936	-0.881649	4.83223	0
0.3867	-31.6564	-0.288224	-0.587766	3.30457	0
0.3873	-32.2592	-0.899259	-1.46941	3.30457	0
0.3880	-32.8619	-2.11556	-0.587766	5.44212	0
0.3887	-34.6943	-1.19901	-1.17553	7.57675	0
0.3893	-35.0077	2.46143	-4.5258	7.2718	0
0.3900	-36.5267	2.46143	-6.05399	6.05202	0
0.3907	-38.0697	-1.19901	-5.17234	5.44212	0
0.3913	-34.6943	-3.03212	-5.17234	4.52728	0
0.3920	-32.8619	-1.19901	-6.05399	3.30457	0
0.3927	-38.0697	0.322811	-7.2883	4.21941	0
0.3933	-39.9021	0.628328	-8.52261	5.44212	0
0.3940	-38.359	2.46143	-6.99442	4.83223	0
0.3947	-38.9859	3.98902	-4.23191	5.74707	0
0.3953	-35.6105	2.76695	-6.05399	6.66191	0
0.3960	-31.9458	1.8504	-11.579	3.30457	0
0.3967	-38.0697	0.628328	-13.4011	-0.0527792	0
0.3973	-43.8561	-1.19901	-12.1668	0.252167	0
0.3980	-42.0238	-0.288224	-11.579	0.864993	0
0.3987	-42.0238	-0.288224	-11.2851	2.08478	0
0.3993	-42.0238	-3.03212	-11.579	2.69467	0
0.4000	-39.2752	-2.7266	-9.75692	1.77983	0
0.4007	-38.0697	-0.288224	-4.5258	2.69467	0
0.4013	-36.5267	-1.50453	-1.82207	2.69467	0
0.4020	-33.4888	-1.81005	-1.82207	-0.0527792	0
0.4027	-31.6564	-0.288224	0.35266	-0.662672	0
0.4033	-25.8459	-1.50453	2.17473	1.77983	0
0.4040	-19.7461	-1.81005	1.88085	2.08478	0
0.4047	-18.8299	0.0172934	3.05638	3.30457	0
0.4053	-13.6463	-2.11556	4.93723	5.44212	0
0.4060	-5.11132	-3.94867	8.2875	5.44212	0
0.4067	-2.96553	-2.42108	12.5194	5.44212	0
0.4073	-0.81974	-1.19901	12.2255	3.91446	0
0.4080	5.28009	-2.11556	8.2875	1.47489	0
0.4087	2.84498	-2.11556	8.58138	2.69467	0
0.4093	-5.40064	-3.94867	11.3439	5.74707	0
0.4100	-5.40064	-5.47625	11.3439	5.13718	0
0.4107	-1.13317	-3.94867	9.16915	5.44212	0
0.4113	1.01262	-3.33763	6.75931	6.35696	0
0.4120	2.21812	-5.47625	5.81888	3.60951	0
0.4127	1.9288	-3.94867	5.525	2.08478	0
0.4133	0.69919	-0.899259	3.40904	2.08478	0
0.4140	2.84498	-1.50453	1.52819	-0.0527792	0
0.4147	5.56941	-1.81005	-0.293883	-0.0527792	0
0.4153	4.96666	-0.288224	-2.99761	1.77983	0
0.4160	1.9288	-0.593741	-3.64415	-0.357726	0
0.4167	0.0964401	0.933846	-2.99761	-2.18741	0
0.4173	1.9288	3.98902	-5.17234	-0.967619	0
0.4180	3.44773	2.46143	-6.34787	-1.88246	0
0.4187	3.44773	0.628328	-4.5258	-3.10224	0
0.4193	3.76116	2.15592	-4.5258	-3.10224	0
0.4200	3.76116	0.628328	-6.05399	-5.2398	0
0.4207	1.01262	-2.11556	-4.23191	-7.37736	0
0.4213	-1.73592	-0.288224	-3.35027	-5.54475	0
0.4220	-1.73592	0.0172934	-3.64415	-3.71507	0
0.4227	1.30194	-2.11556	-2.40984	-4.02002	0
0.4233	4.05048	-1.50453	0.0587766	-5.2398	0
0.4240	1.30194	-0.288224	0.646543	-3.10224	0
0.4247	-2.6521	-1.19901	-0.587766	-1.57751	0
0.4253	-0.81974	-2.11556	0.940426	-4.02002	0
0.4260	0.0964401	-3.03212	6.46543	-4.62991	0
0.4267	-1.73592	-3.03212	7.34707	-0.662672	0
0.4273	-2.04935	-3.03212	1.23431	-0.357726	0
0.4280	-0.81974	-4.86522	1.23431	-2.49235	0
0.4287	0.0964401	-5.17074	6.75931	0.560046	0
0.4293	4.65323	-1.50453	3.99681	0.560046	0
0.4300	7.11245	-0.593741	1.23431	-3.71507	0
0.4307	7.40177	-2.11556	5.23112	-2.18741	0
0.4313	11.0665	-0.593741	3.70293	-1.57751	0
0.4320	12.8989	0.0172934	-3.35027	-5.8497	0
0.4327	5.28009	-1.81005	-3.35027	-4.62991	0
0.4333	-1.73592	-1.81005	-2.11596	-1.57751	0
0.4340	-0.53042	-0.288224	-5.76011	-5.8497	0
0.4347	0.38576	0.0172934	-6.99442	-8.59715	0
0.4353	-3.56828	0.933846	-5.76011	-4.02002	0
0.4360	-7.233	1.23936	-6.70053	-3.40719	0
0.4367	-6.63025	0.0172934	-8.81649	-6.45959	0
0.4373	-5.71407	0.628328	-10.6386	-6.45959	0
0.4380	-5.40064	3.37798	-10.3447	-5.54475	0
0.4387	-3.56828	4.28877	-8.81649	-6.45959	0
0.4393	-3.88171	3.07247	-9.75692	-7.68231	0
0.4400	-6.0275	2.76695	-10.9324	-7.68231	0
0.4407	-5.40064	3.37798	-8.52261	-5.2398	0
0.4413	-2.96553	3.6835	-6.05399	-2.7973	0
0.4420	-3.56828	3.98902	-4.5258	-6.45959	0
0.4427	-1.4466	3.6835	-1.17553	-8.2922	0
0.4433	5.28009	3.37798	0.646543	-3.40719	0
0.4440	8.02863	3.37798	0.35266	-0.967619	0
0.4447	4.36391	1.8504	2.46862	-3.71507	0
0.4453	2.21812	-1.50453	7.05319	-2.7973	0
0.4460	4.65323	-0.593741	9.46303	-0.967619	0
0.4467	9.861	2.46143	10.1096	-3.71507	0
0.4473	14.7312	2.15592	9.46303	-3.71507	0
0.4480	16.2501	1.23936	9.46303	-1.57751	0
0.4487	16.5636	3.37798	9.46303	-4.32496	0
0.4493	20.2283	5.20532	8.87527	-5.54475	0
0.4500	22.9768	4.89981	9.16915	-0.967619	0
0.4507	20.2283	4.89981	7.64096	0.864993	0
0.4513	17.7932	6.12188	3.99681	0.864993	0
0.4520	15.0446	6.12188	4.29069	1.16994	0
0.4527	10.1503	6.12188	7.64096	-1.57751	0
0.4533	7.40177	7.95498	5.81888	-4.32496	0
0.4540	7.40177	9.78232	3.40904	-2.49235	0
0.4547	4.36391	7.95498	4.93723	-1.88246	0
0.4553	1.30194	6.12188	2.17473	-3.71507	0
0.4560	0.0964401	6.73291	-4.5258	-3.71507	0
0.4567	-4.79789	7.95498	-3.93803	-4.02002	0
0.4573	-10.8977	7.95498	-0.587766	-4.62991	0
0.4580	-12.1273	7.95498	-3.35027	-4.02002	0
0.4587	-10.5843	8.87153	-5.17234	-5.2398	0
0.4593	-6.94368	8.56602	-1.46941	-6.45959	0
0.4600	-2.6521	6.42739	-1.46941	-4.32496	0
0.4607	-2.96553	6.12188	-5.17234	-3.10224	0
0.4613	-3.27896	8.2605	-5.17234	-5.8497	0
0.4620	-0.21699	8.56602	-1.46941	-5.8497	0
0.4627	1.61537	6.42739	0.940426	-2.7973	0
0.4633	2.84498	5.51084	1.88085	-3.10224	0
0.4640	7.40177	7.03843	3.05638	-4.32496	0
0.4647	11.9827	8.56602	3.99681	-3.71507	0
0.4653	15.3581	8.87153	3.70293	-3.10224	0
0.4660	18.7094	7.95498	5.81888	-1.88246	0
0.4667	24.2065	9.78232	10.4035	1.47489	0
0.4673	31.2225	11.3099	10.6973	3.91446	0
0.4680	32.7414	8.87153	6.11277	2.69467	0
0.4687	27.8471	6.73291	5.81888	1.16994	0
0.4693	28.4739	7.64946	8.2875	1.16994	0
0.4700	34.5738	6.42739	7.64096	-0.0527792	0
0.4707	37.0089	4.28877	7.34707	-0.967619	0
0.4713	37.6357	5.20532	5.81888	1.77983	0
0.4720	36.7196	6.12188	0.646543	4.83223	0
0.4727	32.7414	4.89981	-2.70372	3.60951	0
0.4733	30.909	4.28877	-4.23191	1.77983	0
0.4740	32.1386	3.37798	-5.76011	0.864993	0
0.4747	30.3063	3.07247	-7.87606	-1.27257	0
0.4753	26.3281	5.51084	-10.6386	-1.88246	0
0.4760	23.5796	7.95498	-11.579	0.864993	0
0.4767	19.3121	5.81636	-11.2851	0.864993	0
0.4773	14.4419	2.76695	-13.6949	-2.7973	0
0.4780	8.63138	1.23936	-14.9293	-3.40719	0
0.4787	2.21812	1.54488	-10.3447	-1.57751	0
0.4793	-1.73592	3.37798	-10.3447	-2.49235	0
0.4800	-3.88171	3.37798	-14.6354	-4.02002	0
0.4807	-8.14918	1.54488	-13.4011	-1.88246	0
0.4813	-12.7301	2.46143	-9.75692	-0.0527792	0
0.4820	-12.7301	4.59429	-8.22872	-1.88246	0
0.4827	-10.8977	3.6835	-4.5258	-2.18741	0
0.4833	-9.3788	3.37798	-1.46941	-0.0527792	0
0.4840	-7.233	5.20532	-1.82207	1.16994	0
0.4847	-2.96553	5.81636	-1.17553	1.47489	0
0.4853	1.01262	4.59429	0.35266	0.864993	0
0.4860	5.28009	4.28877	2.46862	0.864993	0
0.4867	10.4637	4.28877	6.46543	2.69467	0
0.4873	13.2123	6.12188	7.99362	4.21941	0
0.4880	9.861	8.87153	6.75931	2.99962	0
0.4887	5.56941	7.34395	6.75931	0.864993	0
0.4893	7.11245	2.46143	6.11277	2.38973	0
0.4900	10.1503	2.76695	3.05638	7.57675	0
0.4907	11.6934	7.64946	2.46862	9.10441	0
0.4913	13.815	8.56602	3.40904	4.21941	0
0.4920	13.2123	6.12188	-1.46941	1.77983	0
0.4927	8.02863	5.20532	-6.05399	3.91446	0
0.4933	4.96666	5.20532	-3.35027	2.69467	0
0.4940	6.48559	2.76695	-2.70372	-0.0527792	0
0.4947	5.56941	0.933846	-7.87606	3.60951	0
0.4953	2.53155	1.23936	-9.75692	5.44212	0
0.4960	1.01262	2.76695	-8.81649	0.252167	0
0.4967	2.84498	5.20532	-10.9324	-2.49235	0
0.4973	6.48559	7.34395	-12.4606	-0.662672	0
0.4980	7.40177	6.73291	-11.579	0.864993	0
0.4987	4.65323	5.20532	-12.4606	2.08478	0
0.4993	6.48559	5.81636	-11.2851	2.38973	0
0.5000	11.0665	7.03843	-9.75692	0.252167	0
0.5007	11.6934	7.03843	-11.2851	-0.0527792	0
0.5013	11.9827	6.12188	-10.0508	2.38973	0
0.5020	15.3581	6.42739	-6.05399	3.91446	0
0.5027	19.3121	7.95498	-5.76011	5.44212	0
0.5033	24.4958	9.17705	-5.17234	6.35696	0
0.5040	27.5577	10.0878	-1.46941	4.83223	0
0.5047	23.893	10.3934	-1.17553	3.60951	0
0.5053	20.2283	7.95498	-1.46941	5.44212	0
0.5060	22.0607	5.20532	2.17473	6.96686	0
0.5067	22.9768	5.51084	4.29069	6.35696	0
0.5073	23.893	6.12188	3.70293	7.2718	0
0.5080	27.8471	4.28877	4.58457	8.79947	0
0.5087	26.6416	3.98902	5.81888	8.18664	0
0.5093	18.3959	3.98902	4.29069	6.05202	0
0.5100	8.02863	2.46143	2.7625	6.35696	0
0.5107	-4.79789	3.07247	1.52819	7.8817	0
0.5113	-12.7301	4.89981	-1.46941	8.49452	0
0.5120	-12.4167	3.37798	-4.23191	7.8817	0
0.5127	-11.8139	1.54488	-5.17234	6.96686	0
0.5133	-8.46262	2.46143	-6.05399	6.05202	0
0.5140	1.01262	2.46143	-7.87606	6.35696	0
0.5147	7.7152	2.76695	-8.81649	6.66191	0
0.5153	11.6934	3.37798	-10.9324	3.60951	0
0.5160	16.2501	1.8504	-14.2827	0.864993	0
0.5167	11.3799	0.628328	-13.9888	0.864993	0
0.5173	-0.21699	0.933846	-12.8133	1.16994	0
0.5180	-4.48446	0.628328	-13.6949	3.30457	0
0.5187	-3.88171	0.628328	-12.4606	6.35696	0
0.5193	-5.71407	1.23936	-9.75692	4.52728	0
0.5200	-4.79789	1.54488	-10.6386	-0.0527792	0
0.5207	-1.13317	2.46143	-10.6386	-0.0527792	0
0.5213	-1.4466	1.8504	-8.81649	1.77983	0
0.5220	-2.6521	0.628328	-7.58218	1.77983	0
0.5227	-0.81974	0.933846	-6.05399	3.30457	0
0.5233	3.1343	1.23936	-3.64415	4.21941	0
0.5240	3.76116	0.628328	-1.46941	1.77983	0
0.5247	3.44773	2.15592	1.52819	2.69467	0
0.5253	9.54757	1.8504	1.88085	6.96686	0
0.5260	15.6474	-1.81005	0.646543	8.18664	0
0.5267	14.4419	-2.11556	4.93723	7.57675	0
0.5273	15.6474	-0.288224	7.64096	7.2718	0
0.5280	19.3121	-1.50453	3.05638	4.83223	0
0.5287	15.6474	-4.25419	2.46862	4.83223	0
0.5293	10.1503	-5.78177	7.64096	7.8817	0
0.5300	11.3799	-6.08153	5.81888	6.05202	0
0.5307	14.4419	-4.5597	1.23431	2.99962	0
0.5313	16.2501	-4.5597	2.17473	4.83223	0
0.5320	17.4798	-5.78177	3.05638	4.83223	0
0.5327	16.877	-5.17074	1.23431	1.77983	0
0.5333	16.877	-4.5597	-0.587766	2.38973	0
0.5340	19.3121	-5.78177	-2.40984	2.99962	0
0.5347	22.9768	-6.38704	-3.93803	0.252167	0
0.5353	28.7632	-6.38704	-4.5258	-0.662672	0
0.5360	33.971	-5.47625	-5.17234	-0.662672	0
0.5367	35.1765	-3.33763	-7.2883	-2.18741	0
0.5373	33.3442	-4.5597	-9.75692	-2.49235	0
0.5380	28.4739	-6.99808	-9.11037	-0.357726	0
0.5387	21.1445	-4.5597	-5.17234	0.864993	0
0.5393	19.3121	-0.899259	-5.17234	-0.967619	0
0.5400	17.1663	-1.81005	-9.75692	-3.71507	0
0.5407	0.38576	-4.5597	-11.579	-3.10224	0
0.5413	-21.265	-5.17074	-8.52261	-1.57751	0
0.5420	-30.1134	-3.94867	-6.05399	-1.27257	0
0.5427	-31.0296	-4.5597	-4.87846	-2.18741	0
0.5433	-34.405	-6.38704	-4.5258	-3.10224	0
0.5440	-35.0077	-3.94867	-3.35027	-3.10224	0
0.5447	-29.2213	-1.19901	-1.46941	-2.18741	0
0.5453	-23.7243	-5.47625	-1.82207	-1.88246	0
0.5460	-23.4108	-9.74773	-2.70372	-0.967619	0
0.5467	-24.327	-5.78177	0.0587766	0.560046	0
0.5473	-24.6404	-1.50453	0.35266	-2.18741	0
0.5480	-27.389	-2.42108	-0.587766	-5.54475	0
0.5487	-29.8241	-3.94867	2.17473	-2.7973	0
0.5493	-27.9917	-5.17074	2.17473	0.864993	0
0.5500	-24.0136	-4.86522	-0.587766	0.560046	0
0.5507	-19.4327	-1.50453	1.23431	-0.662672	0
0.5513	-12.1273	0.0172934	1.88085	-0.967619	0
0.5520	-9.06536	-2.7266	-3.93803	-0.967619	0
0.5527	-14.5624	-3.94867	-5.46622	-1.88246	0
0.5533	-17.6244	-3.33763	-3.35027	-4.02002	0
0.5540	-15.4786	-3.94867	-5.76011	-5.54475	0
0.5547	-15.4786	-4.5597	-8.52261	-4.93486	0
0.5553	-14.5624	-4.86522	-8.22872	-5.2398	0
0.5560	-10.5843	-6.69256	-9.75692	-4.62991	0
0.5567	-8.75194	-8.22015	-10.6386	-4.02002	0
0.5573	-8.14918	-7.60911	-9.11037	-6.45959	0
0.5580	-5.71407	-6.69256	-9.75692	-7.06948	0
0.5587	-4.48446	-5.78177	-11.8729	-6.15464	0
0.5593	-2.96553	-6.08153	-11.579	-6.15464	0
0.5600	0.0964401	-4.25419	-9.75692	-4.62991	0
0.5607	0.69919	-0.593741	-8.81649	-4.02002	0
0.5613	-0.53042	-1.19901	-9.40426	-5.54475	0
0.5620	0.38576	-3.64315	-6.99442	-2.7973	0
0.5627	1.9288	-1.50453	-2.40984	-0.357726	0
0.5633	6.48559	0.322811	-1.82207	-6.45959	0
0.5640	12.8989	-3.33763	-2.99761	-7.68231	0
0.5647	11.0665	-5.17074	-1.17553	-0.967619	0
0.5653	2.21812	-3.94867	1.52819	-1.88246	0
0.5660	1.01262	-5.78177	3.05638	-5.54475	0
0.5667	4.96666	-8.22015	3.40904	-1.27257	0
0.5673	6.48559	-6.99808	3.05638	-0.0527792	0
0.5680	6.79902	-6.69256	3.05638	-3.71507	0
0.5687	8.31796	-8.22015	3.99681	-2.18741	0
0.5693	11.0665	-7.91463	3.99681	0.864993	0
0.5700	17.4798	-8.83118	3.99681	-1.88246	0
0.5707	23.5796	-10.3588	3.05638	-4.32496	0
0.5713	20.5417	-8.83118	0.35266	-4.02002	0
0.5720	11.9827	-7.91463	-1.17553	-1.88246	0
0.5727	4.36391	-8.52566	-1.46941	-1.27257	0
0.5733	0.38576	-7.91463	-3.93803	-4.32496	0
0.5740	0.0964401	-7.60911	-4.87846	-5.2398	0
0.5747	0.69919	-8.22015	-2.40984	-0.967619	0
0.5753	2.21812	-6.08153	-3.64415	-0.662672	0
0.5760	5.56941	-5.47625	-8.52261	-4.93486	0
0.5767	3.76116	-8.22015	-8.81649	-5.54475	0
0.5773	-2.36278	-7.60911	-4.87846	-5.2398	0
0.5780	-1.4466	-3.64315	-2.99761	-7.98725	0
0.5787	2.84498	-3.03212	-5.17234	-8.2922	0
0.5793	1.01262	-4.5597	-6.70053	-4.62991	0
0.5800	-0.81974	-3.03212	-5.46622	-4.32496	0
0.5807	2.21812	-2.11556	-4.5258	-6.45959	0
0.5813	3.76116	-4.25419	-2.99761	-6.76454	0
0.5820	4.65323	-3.03212	0.35266	-6.45959	0
0.5827	8.31796	0.0172934	0.35266	-7.06948	0
0.5833	9.23414	-1.81005	0.35266	-5.8497	0
0.5840	6.19627	-4.5597	4.93723	-3.10224	0
0.5847	5.28009	-3.33763	8.87527	-1.27257	0
0.5853	4.96666	-1.19901	6.75931	-2.49235	0
0.5860	1.30194	-0.899259	7.34707	-4.93486	0
0.5867	-0.81974	-1.19901	11.9316	-4.62991	0
0.5873	3.1343	-1.19901	10.4035	-1.27257	0
0.5880	7.40177	-1.19901	5.23112	-2.18741	0
0.5887	4.96666	0.322811	6.75931	-6.76454	0
0.5893	2.84498	0.0172934	9.46303	-6.15464	0
0.5900	5.28009	-2.11556	6.75931	-0.662672	0
0.5907	4.65323	-3.33763	3.99681	0.560046	0
0.5913	0.69919	-2.7266	5.525	-1.27257	0
0.5920	1.01262	-2.11556	4.58457	-0.967619	0
0.5927	1.61537	-2.42108	-0.293883	-0.967619	0
0.5933	-0.81974	-2.7266	-2.70372	-2.49235	0
0.5940	-0.53042	-3.64315	-1.17553	-3.10224	0
0.5947	2.21812	-4.86522	-0.587766	-2.7973	0
0.5953	1.61537	-2.11556	-4.5258	-3.71507	0
0.5960	-0.53042	1.8504	-7.87606	-4.62991	0
0.5967	-1.73592	2.15592	-7.58218	-2.7973	0
0.5973	-3.56828	1.54488	-7.2883	-2.18741	0
0.5980	-3.27896	2.46143	-7.87606	-4.62991	0
0.5987	1.61537	2.15592	-6.70053	-2.7973	0
0.5993	8.31796	1.8504	-6.05399	-0.967619	0
0.6000	12.8989	2.46143	-9.11037	-4.93486	0
0.6007	11.3799	1.54488	-9.11037	-5.54475	0
0.6013	7.11245	0.933846	-3.93803	-2.49235	0
0.6020	3.44773	1.54488	-0.587766	-4.62991	0
0.6027	-1.13317	0.628328	-0.587766	-6.45959	0
0.6033	-4.48446	-0.288224	-0.293883	-2.18741	0
0.6040	-2.6521	0.628328	0.646543	-1.27257	0
0.6047	-6.94368	-0.288224	2.46862	-2.7973	0
0.6053	-22.4946	-1.19901	6.11277	-0.662672	0
0.6060	-31.343	-1.50453	6.46543	-0.0527792	0
0.6067	-26.7621	-2.42108	3.40904	-1.27257	0
0.6073	-20.6623	-3.03212	3.99681	-0.0527792	0
0.6080	-16.0814	-1.50453	6.46543	2.08478	0
0.6087	-7.83575	-1.19901	7.05319	2.69467	0
0.6093	1.01262	-2.11556	6.75931	1.77983	0
0.6100	6.48559	-1.81005	6.75931	1.47489	0
0.6107	10.7772	-1.19901	6.75931	4.52728	0
0.6113	10.7772	-1.81005	5.81888	5.44212	0
0.6120	2.84498	-1.19901	1.52819	0.864993	0
0.6127	-9.66812	-0.288224	-0.881649	-0.967619	0
0.6133	-20.9757	-1.50453	1.88085	0.864993	0
0.6140	-27.9917	-1.81005	3.05638	-0.0527792	0
0.6147	-31.0296	1.54488	0.0587766	0.864993	0
0.6153	-33.1754	2.46143	-1.82207	2.69467	0
0.6160	-35.3212	-0.288224	-0.587766	-0.357726	0
0.6167	-33.7781	0.0172934	-0.587766	-1.88246	0
0.6173	-30.1134	3.37798	-1.46941	1.47489	0
0.6180	-24.9298	2.76695	-0.587766	0.560046	0
0.6187	-15.1652	0.628328	0.35266	-1.88246	0
0.6193	-7.83575	0.933846	-0.293883	-1.57751	0
0.6200	-11.5005	2.15592	-1.17553	-1.27257	0
0.6207	-14.5624	2.76695	0.35266	-0.357726	0
0.6213	-6.63025	3.37798	1.23431	2.08478	0
0.6220	-1.13317	2.76695	3.05638	1.16994	0
0.6227	-3.27896	2.15592	7.64096	-0.0527792	0
0.6233	1.9288	3.6835	7.34707	1.77983	0
0.6240	7.7152	4.89981	3.05638	3.30457	0
0.6247	1.30194	3.6835	4.58457	2.69467	0
0.6253	-3.56828	1.8504	9.81569	4.21941	0
0.6260	-0.53042	1.54488	9.81569	4.83223	0
0.6267	-4.48446	1.8504	9.81569	5.13718	0
0.6273	-16.3948	0.0172934	12.5194	6.35696	0
0.6280	-24.9298	-1.81005	12.2255	4.21941	0
0.6287	-28.3052	-0.288224	10.6973	0.560046	0
0.6293	-25.5566	0.933846	10.4035	3.60951	0
0.6300	-17.311	0.628328	9.16915	7.57675	0
0.6307	-10.8977	0.0172934	8.87527	5.44212	0
0.6313	-6.94368	-0.288224	10.6973	2.99962	0
0.6320	-4.79789	-0.593741	10.6973	3.91446	0
0.6327	-4.48446	-0.288224	8.58138	2.99962	0
0.6333	-3.56828	0.628328	3.70293	1.77983	0
0.6340	-1.73592	1.54488	1.23431	3.60951	0
0.6347	1.30194	2.46143	3.99681	5.44212	0
0.6353	9.861	3.37798	1.88085	3.91446	0
0.6360	16.5636	2.46143	-6.05399	1.16994	0
0.6367	13.815	0.933846	-6.34787	1.16994	0
0.6373	11.9827	0.933846	-1.46941	2.69467	0
0.6380	15.3581	2.76695	-1.46941	2.38973	0
0.6387	14.7312	3.6835	-2.11596	1.77983	0
0.6393	10.1503	2.46143	-1.46941	1.77983	0
0.6400	5.56941	1.54488	-2.70372	-0.967619	0
0.6407	3.1343	4.59429	-0.881649	-1.88246	0
0.6413	7.7152	8.87153	0.940426	1.16994	0
0.6420	15.9608	8.87153	-1.17553	1.47489	0
0.6427	18.9987	4.59429	0.35266	-0.0527792	0
0.6433	17.4798	3.37798	3.70293	3.60951	0
0.6440	16.2501	5.20532	3.40904	5.44212	0
0.6447	17.1663	4.28877	4.93723	1.77983	0
0.6453	21.7472	0.933846	6.75931	0.560046	0
0.6460	23.893	2.46143	6.75931	2.08478	0
0.6467	22.0607	5.81636	10.1096	3.60951	0
0.6473	24.8092	3.37798	10.1096	4.52728	0
0.6480	24.4958	-2.42108	3.70293	3.60951	0
0.6487	8.31796	-3.64315	3.05638	0.864993	0
0.6493	-13.3328	-3.03212	6.75931	1.47489	0
0.6500	-27.389	-5.78177	4.93723	4.52728	0
0.6507	-35.0077	-4.86522	3.99681	4.83223	0
0.6513	-36.5267	-0.288224	3.40904	2.69467	0
0.6520	-28.9079	0.933846	-0.587766	0.864993	0
0.6527	-20.0595	0.628328	-1.46941	0.252167	0
0.6533	-16.9976	1.8504	0.940426	1.16994	0
0.6540	-16.7082	0.628328	-2.40984	1.47489	0
0.6547	-15.1652	-0.899259	-5.46622	1.77983	0
0.6553	-14.5624	2.46143	-5.17234	3.30457	0
0.6560	-17.311	2.46143	-7.2883	2.69467	0
0.6567	-18.8299	-1.19901	-9.11037	-0.0527792	0
0.6573	-15.4786	-0.593741	-8.22872	-1.88246	0
0.6580	-9.06536	0.933846	-9.75692	-0.662672	0
0.6587	-3.88171	-1.19901	-10.6386	1.77983	0
0.6593	1.61537	-1.81005	-8.81649	1.47489	0
0.6600	6.48559	-0.899259	-10.9324	-2.18741	0
0.6607	7.7152	-1.81005	-12.1668	-2.7973	0
0.6613	6.48559	-2.11556	-6.70053	2.08478	0
0.6620	7.40177	-0.288224	-2.40984	3.60951	0
0.6627	10.4637	-1.19901	-1.46941	-0.0527792	0
0.6633	8.02863	-3.03212	0.35266	-2.49235	0
0.6640	-1.73592	-2.11556	1.23431	-0.662672	0
0.6647	-9.66812	-1.19901	2.17473	0.864993	0
0.6653	-11.2112	-2.42108	5.81888	0.864993	0
0.6660	-11.8139	-2.7266	6.75931	0.864993	0
0.6667	-10.295	-2.11556	3.99681	-0.0527792	0
0.6673	-2.04935	-3.03212	4.93723	-1.88246	0
0.6680	8.63138	-3.33763	7.64096	-2.49235	0
0.6687	15.0446	-2.7266	7.64096	-1.88246	0
0.6693	15.9608	-5.17074	7.99362	-1.88246	0
0.6700	9.23414	-6.99808	11.3439	0.252167	0
0.6707	1.9288	-3.03212	11.9316	2.69467	0
0.6713	3.76116	-0.288224	7.99362	1.77983	0
0.6720	8.63138	-2.7266	5.23112	-0.0527792	0
0.6727	6.79902	-3.03212	4.93723	-0.357726	0
0.6733	4.65323	-0.899259	2.46862	-0.967619	0
0.6740	5.56941	-1.19901	0.646543	-2.49235	0
0.6747	4.65323	-1.81005	1.23431	-2.7973	0
0.6753	2.53155	-0.288224	-0.881649	-2.49235	0
0.6760	1.01262	-0.899259	-3.35027	-4.32496	0
0.6767	0.38576	-2.11556	-2.11596	-6.45959	0
0.6773	-0.81974	-0.593741	-2.99761	-6.76454	0
0.6780	-6.94368	-0.899259	-6.05399	-7.37736	0
0.6787	-12.7301	-3.03212	-4.23191	-9.51199	0
0.6793	-11.8139	-3.03212	-2.70372	-8.90209	0
0.6800	-13.0435	-2.42108	-5.46622	-5.54475	0
0.6807	-16.0814	-2.11556	-4.23191	-5.54475	0
0.6813	-11.5005	-0.288224	0.940426	-7.37736	0
0.6820	-5.11132	0.322811	2.7625	-3.71507	0
0.6827	-5.40064	-1.19901	3.99681	0.560046	0
0.6833	-5.71407	-0.899259	5.23112	-2.18741	0
0.6840	-2.6521	-0.593741	3.05638	-6.45959	0
0.6847	-1.73592	-2.7266	3.40904	-5.8497	0
0.6853	-1.73592	-3.03212	7.64096	-4.62991	0
0.6860	0.0964401	-2.7266	6.46543	-5.2398	0
0.6867	1.01262	-3.94867	2.7625	-5.54475	0
0.6873	-0.81974	-2.7266	4.93723	-4.62991	0
0.6880	-1.4466	-0.288224	8.58138	-1.88246	0
0.6887	1.01262	-1.19901	8.58138	0.864993	0
0.6893	3.76116	-3.33763	7.99362	0.560046	0
0.6900	3.44773	-3.64315	6.75931	-0.967619	0
0.6907	-0.81974	-2.7266	3.70293	-1.88246	0
0.6913	-5.40064	-1.19901	3.05638	-3.40719	0
0.6920	-9.66812	-1.19901	3.05638	-2.7973	0
0.6927	-9.98155	-3.33763	0.940426	-0.0527792	0
0.6933	-6.94368	-3.94867	-1.46941	0.252167	0
0.6940	-5.40064	-1.81005	-1.46941	-1.57751	0
0.6947	-5.40064	-0.288224	-1.46941	-0.0527792	0
0.6953	-0.81974	0.628328	-1.46941	-0.0527792	0
0.6960	1.9288	1.54488	-2.40984	-2.7973	0
0.6967	-2.6521	-0.288224	-5.46622	-3.10224	0
0.6973	-6.31682	-1.50453	-8.22872	-1.88246	0
0.6980	-3.27896	-0.288224	-7.87606	-2.7973	0
0.6987	-0.81974	0.628328	-6.99442	-4.93486	0
0.6993	0.0964401	-0.288224	-5.76011	-5.54475	0
0.7000	0.0964401	-0.899259	-1.46941	-4.62991	0
0.7007	-3.27896	-0.288224	0.35266	-4.32496	0
0.7013	-5.71407	0.933846	-2.99761	-4.32496	0
0.7020	-2.04935	0.628328	-1.46941	-2.7973	0
0.7027	1.61537	-0.593741	4.93723	-0.357726	0
0.7033	1.9288	-1.50453	4.93723	-0.0527792	0
0.7040	2.84498	-3.03212	2.7625	-0.967619	0
0.7047	5.88284	-4.86522	6.11277	-0.357726	0
0.7053	10.7772	-3.64315	8.58138	0.864993	0
0.7060	11.6934	-1.81005	7.05319	-0.357726	0
0.7067	5.56941	-3.94867	8.58138	-0.967619	0
0.7073	-0.21699	-4.86522	9.46303	2.08478	0
0.7080	-4.79789	-3.03212	6.46543	3.60951	0
0.7087	-15.4786	-3.64315	6.75931	1.77983	0
0.7093	-26.1594	-6.38704	9.46303	1.77983	0
0.7100	-26.4728	-7.30359	7.34707	3.30457	0
0.7107	-19.7461	-8.52566	3.99681	1.77983	0
0.7113	-12.7301	-8.22015	5.23112	-0.357726	0
0.7120	-7.54643	-4.5597	7.05319	-0.0527792	0
0.7127	-1.13317	-2.42108	5.23112	2.08478	0
0.7133	4.65323	-4.86522	3.40904	2.69467	0
0.7140	-2.04935	-6.08153	3.99681	0.864993	0
0.7147	-20.3489	-4.86522	1.23431	-0.357726	0
0.7153	-34.0916	-2.42108	-4.5258	0.252167	0
0.7160	-39.9021	-2.11556	-5.17234	-0.0527792	0
0.7167	-43.5427	-3.94867	-2.70372	-0.967619	0
0.7173	-38.9859	-4.5597	-3.35027	-0.662672	0
0.7180	-28.9079	-2.11556	-2.70372	-0.662672	0
0.7187	-25.2432	-1.19901	1.23431	-1.27257	0
0.7193	-20.9757	-2.11556	-0.881649	-1.27257	0
0.7200	-9.06536	-3.33763	-8.52261	-1.57751	0
0.7207	-2.04935	-4.5597	-7.58218	-1.27257	0
0.7213	-4.48446	-5.78177	-1.17553	-1.27257	0
0.7220	-5.11132	-6.08153	0.35266	-1.88246	0
0.7227	-3.56828	-4.5597	-0.587766	0.252167	0
0.7233	-6.31682	-3.94867	1.23431	2.69467	0
0.7240	-11.2112	-5.17074	2.17473	1.16994	0
0.7247	-13.3328	-3.94867	1.23431	-0.662672	0
0.7253	-12.1273	-1.19901	1.88085	1.47489	0
0.7260	-9.98155	-3.94867	4.93723	2.69467	0
0.7267	-5.71407	-7.30359	6.75931	2.69467	0
0.7273	0.0964401	-5.78177	6.75931	3.60951	0
0.7280	4.36391	-4.86522	7.34707	3.60951	0
0.7287	5.28009	-5.47625	7.05319	2.38973	0
0.7293	4.36391	-4.25419	5.81888	2.38973	0
0.7300	2.53155	-5.17074	6.75931	3.60951	0
0.7307	4.65323	-5.47625	7.99362	5.44212	0
0.7313	12.8989	-3.03212	4.58457	5.74707	0
0.7320	18.0825	-3.94867	-0.881649	2.99962	0
0.7327	14.4419	-6.38704	-3.64415	2.38973	0
0.7333	10.7772	-6.69256	-2.99761	5.13718	0
0.7340	11.0665	-6.08153	-2.99761	3.91446	0
0.7347	12.8989	-5.47625	-4.87846	-0.662672	0
0.7353	15.0446	-5.17074	-5.46622	-0.967619	0
0.7360	15.6474	-8.52566	-6.05399	2.08478	0
0.7367	11.6934	-9.74773	-8.81649	2.69467	0
0.7373	8.63138	-6.38704	-9.40426	0.252167	0
0.7380	6.48559	-6.69256	-6.99442	-1.88246	0
0.7387	1.01262	-8.52566	-8.52261	-1.57751	0
0.7393	-4.48446	-5.78177	-10.9324	-0.0527792	0
0.7400	-6.31682	-3.64315	-8.22872	-1.57751	0
0.7407	-9.06536	-4.25419	-5.76011	-1.88246	0
0.7413	-18.2272	-4.86522	-6.70053	-0.0527792	0
0.7420	-28.3052	-5.78177	-4.23191	2.08478	0
0.7427	-28.3052	-4.86522	0.35266	2.69467	0
0.7433	-15.4786	-1.19901	0.646543	1.77983	0
0.7440	-2.6521	-2.11556	0.35266	-0.662672	0
0.7447	-1.4466	-5.78177	1.88085	-0.967619	0
0.7453	-5.11132	-5.78177	2.7625	0.864993	0
0.7460	-4.48446	-3.94867	3.99681	2.08478	0
0.7467	-1.4466	-3.94867	6.46543	2.69467	0
0.7473	-0.53042	-3.64315	5.81888	3.60951	0
0.7480	0.38576	-1.81005	3.99681	2.99962	0
0.7487	3.1343	-0.899259	5.81888	0.560046	0
0.7493	3.76116	-2.11556	6.75931	0.864993	0
0.7500	3.1343	-4.86522	5.23112	2.69467	0
0.7507	6.19627	-3.64315	4.29069	2.08478	0
0.7513	10.1503	0.0172934	2.17473	-0.662672	0
0.7520	11.3799	0.0172934	-0.587766	0.560046	0
0.7527	13.5257	0.0172934	-2.11596	3.60951	0
0.7533	15.6474	2.15592	-3.64415	1.77983	0
0.7540	12.8989	1.8504	-2.70372	-1.27257	0
0.7547	12.6095	1.8504	0.35266	0.560046	0
0.7553	18.3959	4.59429	-2.99761	2.38973	0
0.7560	20.2283	4.28877	-9.75692	-0.357726	0
0.7567	16.877	1.23936	-9.75692	-3.40719	0
0.7573	14.4419	0.0172934	-6.34787	-3.71507	0
0.7580	12.2961	0.0172934	-9.40426	-3.10224	0
0.7587	10.1503	-0.288224	-11.8729	-3.40719	0
0.7593	8.94481	0.0172934	-10.0508	-2.7973	0
0.7600	7.11245	1.54488	-6.99442	-3.10224	0
0.7607	4.96666	1.54488	-4.87846	-5.54475	0
0.7613	1.61537	-1.50453	-5.17234	-5.54475	0
0.7620	-3.56828	-3.03212	-7.58218	-0.967619	0
0.7627	-6.63025	-2.11556	-5.76011	0.252167	0
0.7633	-8.46262	-3.94867	-1.46941	-2.7973	0
0.7640	-11.8139	-6.08153	-0.587766	-2.49235	0
0.7647	-12.4167	-3.64315	0.646543	-0.662672	0
0.7653	-9.06536	-3.03212	2.7625	-2.7973	0
0.7660	-8.14918	-6.38704	3.99681	-3.71507	0
0.7667	-4.48446	-5.47625	6.75931	0.252167	0
0.7673	3.44773	-1.19901	6.75931	-0.0527792	0
0.7680	8.31796	-0.288224	2.7625	-1.88246	0
0.7687	8.63138	-1.19901	3.05638	-0.0527792	0
0.7693	8.02863	-3.03212	7.05319	-0.662672	0
0.7700	6.79902	-5.17074	6.46543	-3.71507	0
0.7707	6.79902	-3.94867	3.40904	-0.967619	0
0.7713	6.48559	-1.81005	2.17473	2.08478	0
0.7720	1.30194	-2.42108	0.35266	1.77983	0
0.7727	-6.0275	-1.19901	-0.881649	2.69467	0
0.7733	-8.14918	1.54488	-0.587766	3.91446	0
0.7740	-8.14918	0.0172934	-1.46941	0.252167	0
0.7747	-9.3788	-1.19901	-5.17234	-2.18741	0
0.7753	-7.233	1.54488	-9.75692	-0.662672	0
0.7760	-2.36278	3.07247	-8.81649	1.16994	0
0.7767	2.53155	0.628328	-4.87846	0.864993	0
0.7773	8.02863	-1.19901	-6.05399	-1.27257	0
0.7780	10.1503	-1.19901	-8.81649	-0.967619	0
0.7787	7.40177	-0.593741	-5.76011	1.77983	0
0.7793	8.31796	0.0172934	-4.87846	1.77983	0
0.7800	9.23414	0.628328	-8.52261	-0.0527792	0
0.7807	1.9288	1.8504	-6.99442	-0.0527792	0
0.7813	-5.40064	2.76695	-4.23191	-0.0527792	0
0.7820	-5.71407	1.8504	-5.76011	0.864993	0
0.7827	-5.71407	1.23936	-5.17234	3.60951	0
0.7833	-6.63025	2.15592	-0.587766	3.30457	0
0.7840	-6.31682	2.46143	0.35266	2.38973	0
0.7847	-6.0275	2.46143	-2.40984	3.60951	0
0.7853	-4.48446	3.98902	-1.46941	3.60951	0
0.7860	-1.73592	4.28877	2.17473	2.38973	0
0.7867	-3.88171	3.37798	2.7625	2.38973	0
0.7873	-8.14918	2.46143	-0.587766	2.99962	0
0.7880	-7.83575	1.8504	0.35266	3.60951	0
0.7887	-4.19514	1.23936	3.05638	3.60951	0
0.7893	-1.4466	0.0172934	0.646543	2.69467	0
0.7900	-1.13317	-0.593741	-0.587766	4.83223	0
0.7907	-1.73592	1.8504	2.46862	7.8817	0
0.7913	1.30194	5.20532	-0.587766	5.44212	0
0.7920	2.53155	2.76695	-6.05399	3.30457	0
0.7927	-3.88171	-0.899259	-4.23191	3.30457	0
0.7933	-8.75194	-0.899259	-2.70372	1.77983	0
0.7940	-7.83575	0.628328	-6.05399	1.77983	0
0.7947	-12.1273	2.15592	-8.22872	3.60951	0
0.7953	-19.1434	2.46143	-10.3447	1.16994	0
0.7960	-17.6244	0.0172934	-13.1072	-1.27257	0
0.7967	-14.249	-1.19901	-12.4606	0.252167	0
0.7973	-16.9976	0.322811	-11.579	-0.0527792	0
0.7980	-16.7082	0.628328	-13.4011	-2.18741	0
0.7987	-11.2112	-1.19901	-12.4606	-0.662672	0
0.7993	-9.66812	-1.19901	-7.58218	0.864993	0
0.8000	-9.98155	-0.899259	-5.76011	-0.357726	0
0.8007	-5.11132	-0.899259	-6.99442	0.252167	0
0.8013	-2.6521	-0.899259	-4.23191	2.69467	0
0.8020	-6.63025	-0.288224	0.0587766	2.69467	0
0.8027	-7.233	0.933846	1.52819	2.69467	0
0.8033	-1.73592	0.628328	3.05638	2.99962	0
0.8040	0.0964401	-0.899259	5.525	3.30457	0
0.8047	-3.56828	-1.19901	5.525	3.60951	0
0.8053	-3.88171	-0.899259	4.93723	3.60951	0
0.8060	-0.53042	-2.11556	7.64096	3.60951	0
0.8067	4.65323	-2.11556	9.46303	2.99962	0
0.8073	9.23414	-1.81005	7.34707	2.38973	0
0.8080	8.94481	-3.94867	7.05319	2.38973	0
0.8087	4.05048	-6.38704	7.99362	4.52728	0
0.8093	0.0964401	-6.08153	5.81888	4.83223	0
0.8100	0.0964401	-3.94867	3.70293	2.08478	0
0.8107	1.01262	-2.42108	3.40904	1.47489	0
0.8113	1.9288	-5.47625	2.17473	2.38973	0
0.8120	2.53155	-7.91463	0.940426	0.560046	0
0.8127	3.44773	-5.17074	0.646543	-0.357726	0
0.8133	4.65323	-3.03212	0.0587766	0.864993	0
0.8140	5.28009	-2.7266	-0.293883	0.864993	0
0.8147	6.79902	-1.50453	0.35266	0.864993	0
0.8153	11.0665	-1.19901	-2.11596	0.252167	0
0.8160	11.0665	-3.03212	-6.99442	-3.10224	0
0.8167	5.56941	-3.94867	-7.87606	-3.71507	0
0.8173	0.69919	-4.5597	-6.05399	-0.357726	0
0.8180	-6.0275	-6.08153	-6.05399	-0.0527792	0
0.8187	-14.5624	-4.86522	-7.58218	-0.967619	0
0.8193	-19.4327	-1.50453	-6.05399	-0.357726	0
0.8200	-20.0595	-0.288224	-5.46622	-0.967619	0
0.8207	-19.1434	-2.42108	-5.46622	-1.88246	0
0.8213	-16.3948	-3.33763	-3.64415	-0.662672	0
0.8220	-12.4167	-1.81005	-1.46941	-0.0527792	0
0.8227	-9.06536	-1.81005	-1.17553	-0.662672	0
0.8233	-7.54643	-2.42108	-1.82207	-0.357726	0
0.8240	-6.0275	-2.7266	-0.587766	-1.27257	0
0.8247	-0.81974	-3.64315	3.40904	-2.7973	0
0.8253	6.48559	-3.03212	5.23112	-1.57751	0
0.8260	11.0665	-0.288224	3.99681	0.864993	0
0.8267	17.4798	-1.50453	3.40904	2.08478	0
0.8273	25.1226	-5.78177	3.05638	2.08478	0
0.8280	25.7254	-6.38704	0.940426	1.77983	0
0.8287	19.3121	-5.78177	0.0587766	1.16994	0
0.8293	10.1503	-6.69256	1.88085	0.864993	0
0.8300	2.21812	-6.99808	2.17473	0.560046	0
0.8307	-0.81974	-5.78177	0.35266	-0.0527792	0
0.8313	-1.73592	-4.86522	-0.881649	-1.88246	0
0.8320	-6.0275	-3.33763	-2.40984	-2.18741	0
0.8327	-7.233	-2.7266	-4.23191	-0.0527792	0
0.8333	-4.19514	-2.42108	-4.87846	1.77983	0
0.8340	-0.81974	-1.81005	-5.46622	0.252167	0
0.8347	4.65323	-0.288224	-6.05399	-1.57751	0
0.8353	6.79902	1.8504	-6.34787	-2.7973	0
0.8360	1.30194	2.46143	-6.34787	-3.10224	0
0.8367	0.0964401	1.8504	-6.34787	-2.49235	0
0.8373	4.05048	2.46143	-6.34787	-1.88246	0
0.8380	0.0964401	2.46143	-5.46622	-2.7973	0
0.8387	-6.94368	1.54488	-3.35027	-1.57751	0
0.8393	-6.31682	3.37798	-3.35027	-0.967619	0
0.8400	-5.71407	5.81636	-5.17234	-3.40719	0
0.8407	-7.233	4.89981	-2.99761	-3.40719	0
0.8413	-2.36278	3.07247	2.17473	-0.0527792	0
0.8420	7.40177	1.8504	3.40904	0.560046	0
0.8427	13.815	1.23936	3.05638	-1.27257	0
0.8433	15.6474	3.07247	4.93723	-2.49235	0
0.8440	15.6474	3.37798	5.81888	-2.49235	0
0.8447	17.1663	0.933846	5.81888	-0.967619	0
0.8453	17.7932	0.933846	7.34707	1.47489	0
0.8460	13.2123	3.6835	9.46303	0.864993	0
0.8467	10.1503	4.28877	10.4035	-1.27257	0
0.8473	13.815	3.6835	10.6973	-0.0527792	0
0.8480	11.9827	3.37798	10.4035	2.69467	0
0.8487	1.30194	1.54488	10.4035	1.47489	0
0.8493	-6.94368	0.933846	9.46303	-0.0527792	0
0.8500	-11.8139	4.59429	10.1096	4.52728	0
0.8507	-16.7082	7.03843	12.2255	9.10441	0
0.8513	-12.1273	5.81636	9.81569	4.52728	0
0.8520	-1.73592	5.20532	3.05638	0.864993	0
0.8527	-3.56828	6.12188	3.99681	3.30457	0
0.8533	-9.98155	5.20532	7.64096	2.38973	0
0.8540	-9.06536	4.89981	3.70293	-1.88246	0
0.8547	-11.2112	6.73291	-0.587766	-0.967619	0
0.8553	-18.2272	6.73291	1.88085	-0.357726	0
0.8560	-16.3948	5.20532	1.23431	-1.88246	0
0.8567	-11.5005	6.12188	-2.11596	-1.27257	0
0.8573	-11.2112	7.03843	-0.587766	-0.967619	0
0.8580	-9.66812	7.03843	-1.17553	-1.88246	0
0.8587	-6.0275	6.42739	-5.46622	-1.27257	0
0.8593	-2.36278	5.81636	-5.46622	-2.18741	0
0.8600	3.76116	5.81636	-2.11596	-2.7973	0
0.8607	6.48559	5.51084	-1.82207	-0.0527792	0
0.8613	3.76116	4.89981	-3.64415	-0.0527792	0
0.8620	3.76116	5.51084	-2.99761	-1.88246	0
0.8627	6.48559	7.64946	-0.293883	-0.0527792	0
0.8633	5.56941	7.95498	1.23431	-0.662672	0
0.8640	2.84498	7.34395	2.17473	-4.02002	0
0.8647	2.53155	7.34395	5.23112	-2.49235	0
0.8653	1.9288	7.03843	7.34707	-0.967619	0
0.8660	-1.4466	5.81636	5.81888	-2.7973	0
0.8667	-6.0275	5.51084	5.81888	-2.18741	0
0.8673	-7.233	5.20532	8.2875	0.864993	0
0.8680	-4.48446	4.28877	8.2875	0.864993	0
0.8687	-2.36278	4.89981	6.75931	-0.662672	0
0.8693	-1.73592	5.20532	6.75931	-0.662672	0
0.8700	-3.27896	3.37798	6.75931	-0.0527792	0
0.8707	-3.56828	2.76695	5.23112	1.47489	0
0.8713	-2.6521	4.89981	3.05638	2.38973	0
0.8720	-4.48446	6.12188	1.23431	-0.0527792	0
0.8727	-6.0275	4.28877	-1.17553	-3.71507	0
0.8733	-3.56828	2.46143	-4.23191	-3.71507	0
0.8740	-2.04935	3.98902	-4.5258	-0.662672	0
0.8747	-1.13317	5.51084	-3.35027	1.16994	0
0.8753	6.79902	6.12188	-6.05399	-0.0527792	0
0.8760	13.815	6.73291	-11.2851	-2.49235	0
0.8767	8.63138	7.03843	-12.4606	-4.62991	0
0.8773	1.9288	5.51084	-13.1072	-4.93486	0
0.8780	0.38576	4.59429	-13.4011	-3.10224	0
0.8787	-4.48446	4.89981	-10.6386	-2.49235	0
0.8793	-12.7301	5.51084	-8.52261	-3.71507	0
0.8800	-15.7921	6.73291	-8.52261	-3.10224	0
0.8807	-18.2272	7.34395	-6.70053	-1.57751	0
0.8813	-22.8081	6.42739	-5.17234	-0.967619	0
0.8820	-21.5785	6.12188	-4.87846	-0.0527792	0
0.8827	-17.311	6.73291	-3.35027	-0.0527792	0
0.8833	-18.2272	7.03843	-2.99761	-1.88246	0
0.8840	-18.5165	7.03843	-2.40984	-1.27257	0
0.8847	-11.2112	5.81636	2.17473	1.47489	0
0.8853	-3.56828	3.98902	5.81888	1.16994	0
0.8860	-1.13317	5.20532	4.93723	0.252167	0
0.8867	1.01262	6.12188	4.93723	0.864993	0
0.8873	6.19627	5.20532	7.05319	1.47489	0
0.8880	7.40177	4.89981	6.75931	1.16994	0
0.8887	3.76116	3.98902	6.46543	0.560046	0
0.8893	0.0964401	2.46143	7.34707	-0.357726	0
0.8900	1.9288	2.46143	5.81888	-0.0527792	0
0.8907	4.65323	1.54488	3.99681	-0.0527792	0
0.8913	2.84498	-1.50453	4.29069	-0.0527792	0
0.8920	-0.81974	-0.593741	2.7625	-1.88246	0
0.8927	-0.81974	0.933846	-2.11596	-4.62991	0
0.8933	0.69919	-2.11556	-4.23191	-5.54475	0
0.8940	-0.53042	-4.25419	-3.64415	-2.49235	0
0.8947	-4.48446	-3.64315	-4.23191	-1.88246	0
0.8953	-11.8139	-3.94867	-4.23191	-2.7973	0
0.8960	-19.7461	-4.86522	-5.17234	-2.7973	0
0.8967	-20.0595	-3.03212	-6.99442	-4.62991	0
0.8973	-13.9597	-2.42108	-6.05399	-6.15464	0
0.8980	-14.249	-2.7266	-2.40984	-1.88246	0
0.8987	-16.7082	-3.64315	-1.17553	-1.57751	0
0.8993	-10.8977	-3.94867	-2.70372	-6.15464	0
0.9000	-5.11132	-1.81005	-4.23191	-4.62991	0
0.9007	-8.46262	-1.19901	-3.93803	-0.357726	0
0.9013	-11.8139	-3.33763	-1.17553	-2.7973	0
0.9020	-9.66812	-4.5597	3.40904	-4.62991	0
0.9027	-6.0275	-3.94867	5.23112	-2.18741	0
0.9033	-2.6521	-2.7266	3.99681	-1.88246	0
0.9040	1.01262	-1.50453	3.99681	-2.7973	0
0.9047	2.84498	-3.03212	5.81888	-0.967619	0
0.9053	4.96666	-5.17074	4.93723	0.560046	0
0.9060	8.94481	-3.94867	2.17473	0.560046	0
0.9067	11.3799	-3.03212	4.29069	0.560046	0
0.9073	11.9827	-3.64315	6.75931	-0.967619	0
0.9080	11.0665	-1.19901	4.93723	-1.88246	0
0.9087	12.2961	-0.899259	6.46543	-0.662672	0
0.9093	16.5636	-5.17074	10.1096	0.864993	0
0.9100	17.4798	-5.17074	8.58138	2.08478	0
0.9107	17.7932	-2.11556	5.81888	3.91446	0
0.9113	23.893	-3.03212	4.93723	3.30457	0
0.9120	27.8471	-4.86522	1.23431	-0.357726	0
0.9127	22.6634	-3.94867	-0.881649	-2.49235	0
0.9133	18.3959	-4.86522	1.23431	-0.357726	0
0.9140	18.3959	-5.78177	0.0587766	1.16994	0
0.9147	12.8989	-3.94867	-6.05399	-1.88246	0
0.9153	4.05048	-3.33763	-9.75692	-5.54475	0
0.9160	-2.6521	-5.78177	-9.75692	-4.02002	0
0.9167	-6.63025	-6.38704	-8.81649	-1.27257	0
0.9173	-7.54643	-4.86522	-7.58218	-1.88246	0
0.9180	-7.83575	-5.78177	-7.87606	-3.40719	0
0.9187	-9.06536	-8.22015	-9.75692	-2.7973	0
0.9193	-8.46262	-7.60911	-9.11037	-3.40719	0
0.9200	-5.71407	-4.86522	-7.2883	-4.32496	0
0.9207	-3.88171	-4.25419	-5.46622	-3.71507	0
0.9213	0.0964401	-4.5597	-3.35027	-3.71507	0
0.9220	3.44773	-4.5597	-1.46941	-2.18741	0
0.9227	4.65323	-3.94867	-0.587766	0.560046	0
0.9233	10.4637	-2.7266	0.646543	-0.662672	0
0.9240	15.3581	-3.94867	0.35266	-4.32496	0
0.9247	12.2961	-7.91463	-0.881649	-1.88246	0
0.9253	8.31796	-7.91463	0.646543	1.47489	0
0.9260	8.31796	-4.86522	4.93723	-0.967619	0
0.9267	11.3799	-5.17074	6.75931	-1.88246	0
0.9273	15.0446	-5.78177	4.93723	1.47489	0
0.9280	15.6474	-3.03212	2.7625	1.47489	0
0.9287	13.815	-3.33763	2.7625	1.47489	0
0.9293	15.3581	-6.69256	3.99681	3.91446	0
0.9300	14.1285	-5.78177	4.93723	2.08478	0
0.9307	8.31796	-3.94867	3.99681	-0.967619	0
0.9313	6.48559	-4.5597	2.17473	0.864993	0
0.9320	6.48559	-3.64315	0.35266	1.16994	0
0.9327	3.76116	-3.33763	-2.40984	-1.88246	0
0.9333	2.84498	-6.69256	-5.17234	-2.49235	0
0.9340	2.84498	-7.30359	-5.76011	-1.27257	0
0.9347	2.84498	-5.47625	-4.23191	-0.662672	0
0.9353	5.56941	-4.86522	-4.23191	0.252167	0
0.9360	4.65323	-4.25419	-6.05399	-0.967619	0
0.9367	-4.48446	-4.86522	-7.87606	-3.10224	0
0.9373	-10.5843	-6.08153	-9.40426	-3.71507	0
0.9380	-9.98155	-5.78177	-9.75692	-3.71507	0
0.9387	-9.3788	-5.78177	-8.22872	-2.49235	0
0.9393	-9.06536	-5.17074	-6.99442	-0.662672	0
0.9400	-9.66812	-1.50453	-6.99442	-0.967619	0
0.9407	-10.5843	-1.19901	-6.34787	-1.88246	0
0.9413	-7.233	-5.78177	-4.23191	-1.88246	0
0.9420	-1.73592	-6.69256	-1.46941	-1.88246	0
0.9427	0.69919	-4.5597	1.88085	-0.0527792	0
0.9433	2.21812	-3.33763	2.46862	1.47489	0
0.9440	3.76116	-0.288224	1.23431	0.864993	0
0.9447	6.48559	1.54488	2.46862	-0.0527792	0
0.9453	12.8989	0.628328	5.23112	1.16994	0
0.9460	17.4798	1.23936	7.64096	3.91446	0
0.9467	17.4798	0.628328	11.3439	5.74707	0
0.9473	17.4798	0.322811	11.3439	4.52728	0
0.9480	15.6474	1.54488	7.64096	2.38973	0
0.9487	7.40177	-1.81005	7.64096	3.60951	0
0.9493	-1.73592	-6.38704	9.46303	4.83223	0
0.9500	-7.233	-2.42108	7.64096	2.69467	0
0.9507	-12.1273	-0.593741	8.2875	0.864993	0
0.9513	-15.7921	-5.78177	9.46303	2.69467	0
0.9520	-17.311	-6.38704	4.58457	3.91446	0
0.9527	-17.311	-3.94867	0.646543	2.08478	0
0.9533	-15.1652	-6.99808	3.05638	0.252167	0
0.9540	-12.7301	-6.69256	4.58457	1.16994	0
0.9547	-12.7301	-2.42108	3.05638	0.864993	0
0.9553	-12.4167	-1.81005	1.23431	-1.88246	0
0.9560	-9.98155	-2.11556	-1.46941	-2.7973	0
0.9567	-7.83575	-2.11556	-2.40984	-2.7973	0
0.9573	-9.06536	-2.42108	-0.587766	-3.40719	0
0.9580	-12.7301	-1.50453	0.35266	-0.967619	0
0.9587	-14.8759	-0.593741	0.35266	0.252167	0
0.9593	-11.5005	-2.11556	-1.46941	-4.62991	0
0.9600	-7.54643	-2.11556	-4.5258	-6.15464	0
0.9607	-11.2112	-3.03212	-3.93803	-2.49235	0
0.9613	-15.1652	-5.78177	0.646543	-3.71507	0
0.9620	-12.4167	-6.08153	2.17473	-5.8497	0
0.9627	-8.14918	-3.94867	2.46862	-1.57751	0
0.9633	-5.40064	-4.86522	3.99681	0.560046	0
0.9640	-3.88171	-6.69256	4.93723	-2.18741	0
0.9647	-7.233	-4.5597	5.81888	-1.57751	0
0.9653	-11.5005	-2.7266	7.34707	-0.0527792	0
0.9660	-12.1273	-4.5597	5.525	-0.967619	0
0.9667	-11.5005	-6.69256	3.99681	0.252167	0
0.9673	-8.75194	-6.69256	7.05319	0.864993	0
0.9680	-3.88171	-5.78177	8.58138	-0.357726	0
0.9687	-4.19514	-6.08153	8.58138	0.864993	0
0.9693	-9.66812	-6.38704	8.87527	1.77983	0
0.9700	-14.8759	-5.78177	7.99362	-0.0527792	0
0.9707	-17.311	-5.47625	7.34707	1.77983	0
0.9713	-13.3328	-4.86522	7.34707	3.60951	0
0.9720	-7.233	-4.5597	4.93723	0.252167	0
0.9727	-9.66812	-6.08153	1.88085	-0.967619	0
0.9733	-13.6463	-7.30359	1.23431	-0.357726	0
0.9740	-9.06536	-6.08153	-1.17553	-1.88246	0
0.9747	-5.40064	-4.86522	-4.23191	-1.88246	0
0.9753	-8.14918	-5.47625	-3.64415	-2.18741	0
0.9760	-8.14918	-6.08153	-3.35027	-4.93486	0
0.9767	-5.11132	-4.86522	-4.87846	-3.71507	0
0.9773	-0.81974	-3.03212	-6.99442	-1.57751	0
0.9780	7.11245	-2.7266	-8.52261	-4.62991	0
0.9787	13.815	-1.81005	-6.70053	-5.2398	0
0.9793	15.0446	0.322811	-3.93803	-3.40719	0
0.9800	14.7312	1.54488	-6.34787	-4.32496	0
0.9807	11.6934	1.54488	-7.87606	-3.71507	0
0.9813	3.76116	1.54488	-3.64415	-2.18741	0
0.9820	-7.233	1.54488	-1.17553	-3.71507	0
0.9827	-18.2272	2.46143	-2.40984	-1.88246	0
0.9833	-23.0974	2.15592	-1.46941	1.47489	0
0.9840	-22.8081	-1.19901	0.0587766	-0.662672	0
0.9847	-26.4728	-4.86522	0.646543	-0.967619	0
0.9853	-35.9239	-4.25419	4.93723	2.69467	0
0.9860	-44.4589	-3.94867	9.16915	1.77983	0
0.9867	-47.8343	-6.38704	8.87527	-1.27257	0
0.9873	-43.8561	-7.60911	7.34707	0.864993	0
0.9880	-34.405	-6.69256	8.2875	3.91446	0
0.9887	-25.5566	-5.47625	8.58138	2.69467	0
0.9893	-19.7461	-5.78177	6.46543	0.864993	0
0.9900	-17.6244	-6.99808	5.525	0.864993	0
0.9907	-16.7082	-6.69256	6.75931	1.16994	0
0.9913	-12.7301	-3.94867	4.93723	1.77983	0
0.9920	-7.54643	-2.11556	0.0587766	1.77983	0
0.9927	-5.40064	-3.94867	-1.17553	1.47489	0
0.9933	-2.6521	-4.5597	0.0587766	0.252167	0
0.9940	0.69919	-4.86522	-1.46941	0.864993	0
0.9947	1.9288	-7.30359	-4.23191	2.38973	0
0.9953	6.79902	-5.78177	-6.05399	0.560046	0
0.9960	12.6095	-1.19901	-8.81649	-2.7973	0
0.9967	8.94481	-1.19901	-9.75692	-2.18741	0
0.9973	0.69919	-2.42108	-8.81649	-1.27257	0
0.9980	-3.88171	-0.899259	-10.0508	-1.88246	0
0.9987	-8.14918	-0.593741	-12.1668	-0.357726	0
0.9993	-8.14918	-1.19901	-12.4606	0.560046	0
1.0000	-0.53042	1.54488	-10.3447	-1.88246	0
1.0007	6.19627	3.6835	-6.34787	-2.7973	0
1.0013	6.19627	2.76695	-2.99761	-0.967619	0
1.0020	5.56941	1.23936	-4.23191	-0.0527792	0
1.0027	8.63138	-0.288224	-5.17234	0.560046	0
1.0033	14.7312	-0.288224	-2.40984	1.16994	0
1.0040	17.4798	0.628328	-0.293883	1.47489	0
1.0047	13.5257	0.0172934	-0.881649	1.16994	0
1.0053	10.7772	-1.19901	-1.17553	0.864993	0
1.0060	12.2961	0.933846	1.88085	2.08478	0
1.0067	11.9827	4.89981	4.93723	6.35696	0
1.0073	11.9827	6.12188	4.58457	6.96686	0
1.0080	14.7312	4.28877	1.52819	2.38973	0
1.0087	15.6474	1.23936	0.940426	0.560046	0
1.0093	14.4419	0.322811	1.23431	4.21941	0
1.0100	15.6474	3.37798	0.646543	6.05202	0
1.0107	18.9987	3.07247	0.940426	5.13718	0
1.0113	19.9149	-0.288224	-0.293883	3.30457	0
1.0120	19.6256	2.46143	-3.93803	1.16994	0
1.0127	17.4798	7.34395	-5.46622	0.864993	0
1.0133	12.2961	5.51084	-5.17234	1.47489	0
1.0140	5.56941	2.46143	-7.87606	1.16994	0
1.0147	-0.81974	4.28877	-11.579	0.252167	0
1.0153	-4.79789	4.89981	-13.6949	0.864993	0
1.0160	-7.83575	4.28877	-14.9293	1.77983	0
1.0167	-8.14918	5.51084	-13.4011	0.864993	0
1.0173	-4.48446	6.12188	-11.579	0.252167	0
1.0180	0.0964401	5.20532	-12.4606	2.08478	0
1.0187	1.61537	6.42739	-12.4606	4.52728	0
1.0193	4.96666	8.2605	-12.8133	2.08478	0
1.0200	8.63138	7.03843	-13.4011	-1.88246	0
1.0207	6.48559	4.89981	-11.579	-1.27257	0
1.0213	1.9288	3.6835	-7.87606	-0.662672	0
1.0220	1.01262	4.59429	-8.52261	-1.88246	0
1.0227	4.65323	5.51084	-9.75692	-1.27257	0
1.0233	11.0665	4.89981	-6.99442	-0.0527792	0
1.0240	14.7312	4.28877	-3.64415	-0.0527792	0
1.0247	12.8989	3.37798	-3.35027	-0.0527792	0
1.0253	11.9827	2.15592	-2.99761	-0.0527792	0
1.0260	12.8989	3.98902	-0.881649	-0.0527792	0
1.0267	13.815	7.03843	0.35266	0.864993	0
1.0273	15.0446	7.03843	1.23431	0.252167	0
1.0280	17.4798	6.12188	2.7625	-0.0527792	0
1.0287	18.3959	7.34395	1.88085	2.38973	0
1.0293	19.9149	5.81636	-0.587766	3.60951	0
1.0300	21.4579	3.37798	-0.881649	0.864993	0
1.0307	23.5796	4.28877	-0.293883	-0.0527792	0
1.0313	27.5577	5.51084	-3.35027	1.77983	0
1.0320	27.5577	4.89981	-9.11037	-0.357726	0
1.0327	19.3121	4.28877	-12.1668	-3.40719	0
1.0333	9.861	3.6835	-10.0508	-1.88246	0
1.0340	3.44773	3.6835	-8.81649	-2.18741	0
1.0347	-1.73592	5.51084	-11.8729	-5.54475	0
1.0353	-4.48446	5.20532	-13.4011	-4.32496	0
1.0360	-5.71407	3.07247	-10.6386	-0.662672	0
1.0367	-8.14918	6.12188	-10.9324	-1.88246	0
1.0373	-9.06536	8.87153	-14.2827	-4.93486	0
1.0380	-8.46262	6.73291	-13.4011	-5.54475	0
1.0387	-7.54643	4.59429	-9.75692	-4.93486	0
1.0393	-6.94368	4.59429	-9.75692	-4.62991	0
1.0400	-10.295	4.28877	-10.0508	-3.71507	0
1.0407	-14.249	5.51084	-6.99442	-2.7973	0
1.0413	-10.8977	7.03843	-4.23191	-1.88246	0
1.0420	-6.31682	6.73291	-2.99761	-1.57751	0
1.0427	-3.56828	7.95498	-0.587766	-0.967619	0
1.0433	2.21812	10.0878	0.646543	-0.967619	0
1.0440	6.48559	8.56602	0.0587766	-0.967619	0
1.0447	1.61537	4.59429	2.46862	1.16994	0
1.0453	-5.71407	3.07247	7.05319	2.69467	0
1.0460	-12.7301	1.54488	7.64096	0.252167	0
1.0467	-20.9757	0.628328	5.81888	-0.357726	0
1.0473	-24.6404	1.54488	5.23112	1.47489	0
1.0480	-27.0755	3.6835	5.23112	2.08478	0
1.0487	-31.9458	3.07247	5.23112	2.69467	0
1.0493	-31.0296	1.54488	4.93723	4.21941	0
1.0500	-24.6404	2.15592	3.99681	3.91446	0
1.0507	-20.0595	2.46143	5.23112	3.60951	0
1.0513	-16.9976	0.933846	6.75931	2.38973	0
1.0520	-14.5624	1.23936	3.05638	-0.357726	0
1.0527	-12.1273	3.37798	-1.46941	0.864993	0
1.0533	-7.233	3.37798	-1.46941	4.52728	0
1.0540	-5.40064	2.46143	-1.46941	4.52728	0
1.0547	-5.71407	4.28877	-2.99761	3.91446	0
1.0553	0.69919	5.20532	-5.17234	4.52728	0
1.0560	9.23414	5.51084	-7.87606	1.47489	0
1.0567	8.31796	6.73291	-8.81649	-1.57751	0
1.0573	1.61537	4.28877	-6.99442	0.864993	0
1.0580	-6.0275	1.54488	-6.05399	2.38973	0
1.0587	-13.0435	3.07247	-6.34787	0.560046	0
1.0593	-14.8759	3.37798	-5.76011	0.864993	0
1.0600	-12.7301	-1.19901	-4.5258	1.77983	0
1.0607	-10.295	-2.11556	-4.23191	0.252167	0
1.0613	-4.19514	1.54488	-4.23191	0.864993	0
1.0620	3.76116	3.07247	-3.93803	2.69467	0
1.0627	8.31796	3.37798	-3.35027	1.47489	0
1.0633	8.31796	3.37798	-0.881649	0.864993	0
1.0640	0.0964401	1.54488	1.23431	3.60951	0
1.0647	-13.0435	1.54488	1.88085	3.30457	0
1.0653	-20.9757	2.76695	3.05638	0.864993	0
1.0660	-22.8081	1.8504	7.34707	3.30457	0
1.0667	-19.1434	2.15592	10.1096	7.2718	0
1.0673	-8.14918	4.28877	7.64096	6.35696	0
1.0680	-0.21699	0.628328	3.99681	2.69467	0
1.0687	-2.36278	-4.25419	3.99681	1.16994	0
1.0693	-4.19514	-3.03212	5.525	1.16994	0
1.0700	-5.40064	-1.50453	4.93723	0.864993	0
1.0707	-10.8977	-3.94867	3.05638	-0.357726	0
1.0713	-11.5005	-3.33763	1.88085	-2.49235	0
1.0720	-7.83575	-3.03212	0.646543	-1.88246	0
1.0727	-13.3328	-6.69256	-0.587766	-0.0527792	0
1.0733	-20.0595	-6.38704	-0.587766	-1.27257	0
1.0740	-19.4327	-2.11556	-0.587766	-2.49235	0
1.0747	-15.7921	-2.42108	-2.70372	-0.967619	0
1.0753	-7.233	-4.25419	-5.76011	-0.357726	0
1.0760	6.48559	-3.64315	-5.17234	1.16994	0
1.0767	13.815	-3.03212	-3.35027	4.52728	0
1.0773	13.815	-1.19901	-3.35027	2.38973	0
1.0780	11.6934	2.46143	-2.40984	-3.10224	0
1.0787	5.28009	3.6835	-0.293883	-3.10224	0
1.0793	-3.56828	1.23936	-1.82207	-1.57751	0
1.0800	-10.8977	-1.19901	-5.17234	-2.7973	0
1.0807	-22.4946	-1.19901	-2.40984	-2.7973	0
1.0813	-31.6564	1.54488	3.40904	-0.967619	0
1.0820	-27.9917	3.37798	4.93723	-0.0527792	0
1.0827	-18.8299	2.15592	4.29069	0.864993	0
1.0833	-12.1273	0.628328	5.23112	0.864993	0
1.0840	-3.88171	0.322811	5.525	0.864993	0
1.0847	2.53155	1.23936	4.93723	0.864993	0
1.0853	3.76116	2.46143	6.46543	-0.0527792	0
1.0860	6.19627	-0.593741	9.46303	-0.357726	0
1.0867	11.3799	-4.86522	9.46303	0.864993	0
1.0873	13.5257	-3.03212	7.34707	2.08478	0
1.0880	12.6095	1.23936	7.99362	2.99962	0
1.0887	11.3799	-0.288224	9.46303	4.21941	0
1.0893	8.31796	-1.19901	8.58138	4.21941	0
1.0900	3.44773	-0.288224	10.4035	3.91446	0
1.0907	4.65323	-1.81005	12.2255	3.91446	0
1.0913	12.2961	-3.33763	5.81888	2.08478	0
1.0920	12.8989	-3.03212	0.0587766	-0.0527792	0
1.0927	5.88284	-3.94867	1.52819	0.252167	0
1.0933	1.9288	-4.5597	0.646543	-0.662672	0
1.0940	1.61537	-2.42108	-3.64415	-2.7973	0
1.0947	1.01262	-0.288224	-4.23191	-0.967619	0
1.0953	1.9288	-0.899259	-5.17234	0.864993	0
1.0960	1.01262	-2.7266	-7.58218	-1.57751	0
1.0967	-0.81974	-0.899259	-6.34787	-3.40719	0
1.0973	4.05048	3.07247	-6.99442	-2.49235	0
1.0980	7.7152	3.37798	-9.11037	-3.40719	0
1.0987	5.56941	2.76695	-6.34787	-3.71507	0
1.0993	7.7152	3.37798	-5.76011	-2.7973	0
1.1000	10.1503	2.46143	-9.11037	-4.32496	0
1.1007	9.23414	1.54488	-8.81649	-4.62991	0
1.1013	15.0446	2.76695	-6.70053	-0.357726	0
1.1020	22.0607	1.54488	-4.5258	0.864993	0
1.1027	22.9768	0.322811	0.646543	0.864993	0
1.1033	25.7254	2.76695	1.52819	1.77983	0
1.1040	25.1226	1.54488	-2.40984	0.560046	0
1.1047	13.2123	-3.94867	-1.17553	-0.662672	0
1.1053	2.84498	-4.86522	2.17473	2.38973	0
1.1060	0.38576	-3.03212	3.05638	1.77983	0
1.1067	-0.53042	-3.94867	4.93723	-1.57751	0
1.1073	2.84498	-2.11556	3.99681	-2.18741	0
1.1080	6.19627	-0.288224	3.70293	-1.57751	0
1.1087	4.65323	-3.03212	7.64096	-1.57751	0
1.1093	4.96666	-5.47625	5.81888	-0.662672	0
1.1100	5.56941	-4.86522	1.23431	0.252167	0
1.1107	-0.81974	-4.5597	4.29069	-0.0527792	0
1.1113	-7.233	-4.86522	4.29069	-0.0527792	0
1.1120	-9.3788	-4.25419	-2.40984	-0.967619	0
1.1127	-11.8139	-4.5597	-2.40984	-1.88246	0
1.1133	-14.5624	-6.08153	0.0587766	-2.18741	0
1.1140	-18.2272	-6.69256	-3.64415	-1.88246	0
1.1147	-19.4327	-4.86522	-3.93803	-1.57751	0
1.1153	-13.0435	-3.64315	-4.23191	-2.18741	0
1.1160	-7.83575	-3.94867	-9.75692	-1.88246	0
1.1167	-9.3788	-3.64315	-9.75692	-0.662672	0
1.1173	-6.63025	-3.94867	-6.05399	-1.88246	0
1.1180	-3.56828	-6.69256	-8.52261	-4.32496	0
1.1187	-10.295	-7.60911	-9.40426	-4.02002	0
1.1193	-15.7921	-5.47625	-6.05399	-2.7973	0
1.1200	-14.5624	-5.78177	-5.76011	-3.40719	0
1.1207	-14.5624	-6.38704	-5.46622	-3.71507	0
1.1213	-14.8759	-3.03212	-3.35027	-3.40719	0
1.1220	-13.9597	-1.50453	-1.82207	-1.88246	0
1.1227	-13.6463	-3.33763	-0.587766	-1.27257	0
1.1233	-10.295	-4.25419	1.23431	-1.57751	0
1.1240	-7.233	-4.86522	3.99681	-0.967619	0
1.1247	-5.40064	-5.17074	6.75931	-0.357726	0
1.1253	-0.53042	-3.94867	6.75931	-2.49235	0
1.1260	2.84498	-2.42108	8.58138	-3.10224	0
1.1267	3.76116	0.0172934	13.166	0.252167	0
1.1273	11.0665	2.46143	11.3439	1.16994	0
1.1280	18.3959	0.933846	3.40904	-0.967619	0
1.1287	15.9608	-1.50453	3.99681	-0.357726	0
1.1293	13.815	-1.50453	8.58138	2.38973	0
1.1300	16.877	-2.11556	5.81888	0.560046	0
1.1307	18.3959	-3.33763	3.99681	-3.71507	0
1.1313	18.7094	-3.33763	4.93723	-2.7973	0
1.1320	18.0825	-3.33763	1.23431	1.47489	0
1.1327	13.815	-2.11556	-2.11596	0.252167	0
1.1333	9.23414	-0.593741	-1.46941	-2.7973	0
1.1340	1.61537	-2.11556	-4.23191	-1.88246	0
1.1347	-8.14918	-2.11556	-7.2883	-1.27257	0
1.1353	-9.66812	0.628328	-7.58218	-3.40719	0
1.1360	-7.54643	0.933846	-7.58218	-0.967619	0
1.1367	-10.295	0.628328	-7.87606	1.47489	0
1.1373	-11.2112	4.89981	-6.70053	-0.967619	0
1.1380	-9.3788	6.42739	-6.05399	-1.88246	0
1.1387	-6.94368	4.28877	-5.17234	-0.662672	0
1.1393	1.9288	5.20532	-5.17234	-4.32496	0
1.1400	9.23414	5.51084	-7.58218	-6.45959	0
1.1407	4.65323	0.933846	-7.87606	-3.40719	0
1.1413	-1.13317	0.628328	-4.87846	-3.71507	0
1.1420	-1.4466	5.20532	-3.35027	-4.93486	0
1.1427	-2.6521	4.59429	-2.40984	-1.27257	0
1.1433	-4.79789	2.15592	0.0587766	-0.357726	0
1.1440	-4.79789	3.07247	1.52819	-4.02002	0
1.1447	-3.27896	4.59429	1.88085	-3.10224	0
1.1453	0.0964401	4.59429	3.05638	-0.0527792	0
1.1460	5.88284	2.15592	4.93723	-0.662672	0
1.1467	10.1503	-1.50453	4.58457	-1.27257	0
1.1473	9.861	-1.81005	4.93723	-0.357726	0
1.1480	4.65323	0.628328	5.81888	0.252167	0
1.1487	0.0964401	0.0172934	4.93723	1.47489	0
1.1493	0.0964401	-1.81005	3.70293	1.47489	0
1.1500	-3.56828	-1.50453	5.81888	0.864993	0
1.1507	-8.14918	0.0172934	8.2875	3.60951	0
1.1513	-5.71407	0.628328	4.58457	3.60951	0
1.1520	-3.56828	-1.19901	-0.881649	-1.57751	0
1.1527	-7.54643	-2.7266	-2.40984	-4.02002	0
1.1533	-10.8977	-1.19901	-3.35027	-2.18741	0
1.1540	-14.249	-0.288224	-5.76011	-3.10224	0
1.1547	-19.7461	-2.11556	-6.70053	-5.54475	0
1.1553	-20.0595	-3.33763	-6.05399	-5.54475	0
1.1560	-16.3948	-3.94867	-6.05399	-4.62991	0
1.1567	-16.0814	-4.25419	-6.34787	-4.62991	0
1.1573	-16.3948	-3.03212	-6.99442	-4.62991	0
1.1580	-14.5624	-0.899259	-6.05399	-4.62991	0
1.1587	-14.249	0.933846	-5.17234	-3.71507	0
1.1593	-15.4786	0.933846	-4.87846	-2.7973	0
1.1600	-14.249	-0.288224	-1.82207	-3.10224	0
1.1607	-9.06536	2.46143	-0.587766	-4.02002	0
1.1613	-3.27896	6.12188	-3.35027	-3.71507	0
1.1620	1.01262	4.28877	-1.46941	0.864993	0
1.1627	7.11245	2.76695	5.525	4.52728	0
1.1633	15.3581	6.12188	5.23112	2.08478	0
1.1640	16.877	6.73291	0.940426	-0.357726	0
1.1647	11.0665	3.6835	0.646543	0.864993	0
1.1653	5.28009	2.46143	2.7625	-0.0527792	0
1.1660	1.61537	0.628328	3.99681	-2.49235	0
1.1667	1.61537	-0.288224	3.40904	-0.967619	0
1.1673	7.40177	0.0172934	2.46862	-0.357726	0
1.1680	11.0665	-0.899259	3.40904	-1.88246	0
1.1687	10.1503	-2.11556	3.70293	-0.0527792	0
1.1693	12.6095	0.0172934	1.23431	1.77983	0
1.1700	17.7932	1.54488	1.88085	0.864993	0
1.1707	20.2283	0.628328	3.40904	2.08478	0
1.1713	20.2283	1.23936	2.46862	2.69467	0
1.1720	18.3959	1.54488	2.17473	0.560046	0
1.1727	15.3581	1.54488	1.52819	-1.57751	0
1.1733	16.5636	1.54488	-1.46941	-1.88246	0
1.1740	14.7312	0.933846	-0.587766	-0.662672	0
1.1747	5.56941	1.23936	0.646543	2.08478	0
1.1753	2.84498	3.37798	-4.23191	1.77983	0
1.1760	7.40177	2.76695	-8.81649	-2.49235	0
1.1767	5.88284	-1.19901	-6.70053	-4.62991	0
1.1773	3.1343	-1.81005	-5.17234	-4.32496	0
1.1780	5.88284	1.23936	-6.99442	-4.32496	0
1.1787	5.28009	2.15592	-6.05399	-4.62991	0
1.1793	-0.53042	0.628328	-3.35027	-3.71507	0
1.1800	-6.63025	1.54488	-1.46941	-2.49235	0
1.1807	-11.8139	2.76695	-0.293883	-1.57751	0
1.1813	-11.8139	2.46143	0.35266	-2.7973	0
1.1820	-7.233	2.46143	0.35266	-4.32496	0
1.1827	-6.31682	1.23936	0.940426	-3.10224	0
1.1833	-6.94368	-2.11556	3.99681	0.252167	0
1.1840	-4.48446	-3.03212	6.46543	3.30457	0
1.1847	-2.6521	-1.19901	5.81888	2.69467	0
1.1853	-5.71407	-0.593741	5.525	-0.0527792	0
1.1860	-11.2112	-1.19901	7.64096	1.16994	0
1.1867	-12.1273	-0.899259	10.1096	4.52728	0
1.1873	-5.11132	-0.288224	8.58138	2.69467	0
1.1880	0.69919	-0.593741	4.93723	0.252167	0
1.1887	-1.13317	-3.03212	3.70293	2.69467	0
1.1893	-2.96553	-5.47625	4.93723	4.52728	0
1.1900	0.0964401	-4.5597	4.58457	2.69467	0
1.1907	3.76116	-2.11556	1.88085	2.38973	0
1.1913	5.56941	-2.7266	-2.11596	3.60951	0
1.1920	5.28009	-2.11556	-3.64415	3.91446	0
1.1927	4.05048	-0.288224	-2.40984	2.99962	0
1.1933	5.56941	-1.50453	-3.35027	-0.0527792	0
1.1940	6.48559	-3.33763	-6.99442	-0.967619	0
1.1947	4.36391	0.933846	-8.22872	1.47489	0
1.1953	0.0964401	5.20532	-8.81649	0.864993	0
1.1960	-6.31682	1.54488	-11.2851	-1.88246	0
1.1967	-12.1273	-0.899259	-10.0508	-0.967619	0
1.1973	-13.0435	2.76695	-6.99442	0.560046	0
1.1980	-11.8139	2.76695	-7.2883	-0.967619	0
1.1987	-11.2112	0.322811	-6.34787	-0.662672	0
1.1993	-7.233	2.15592	-5.46622	0.864993	0
1.2000	-2.6521	2.46143	-8.81649	-0.662672	0
1.2007	-1.13317	0.628328	-9.40426	-2.49235	0
1.2013	-0.21699	2.15592	-4.23191	-0.662672	0
1.2020	-0.53042	1.8504	-1.82207	1.77983	0
1.2027	-1.73592	-0.288224	-1.46941	1.77983	0
1.2033	1.30194	2.46143	0.35266	0.864993	0
1.2040	5.88284	4.28877	3.05638	0.864993	0
1.2047	5.28009	2.15592	4.93723	1.16994	0
1.2053	1.9288	1.54488	3.40904	1.47489	0
1.2060	1.61537	0.628328	2.46862	2.38973	0
1.2067	4.96666	-1.81005	6.46543	3.60951	0
1.2073	9.23414	0.0172934	7.64096	4.52728	0
1.2080	12.6095	1.23936	3.99681	5.44212	0
1.2087	16.2501	-1.19901	3.70293	4.52728	0
1.2093	19.9149	-0.288224	4.93723	2.08478	0
1.2100	16.5636	-0.288224	3.40904	3.30457	0
1.2107	13.815	-3.03212	4.58457	6.66191	0
1.2113	18.3959	0.322811	3.99681	4.83223	0
1.2120	15.6474	5.20532	-1.17553	2.08478	0
1.2127	-0.21699	1.54488	-2.11596	4.21941	0
1.2133	-9.98155	-2.7266	1.23431	4.83223	0
1.2140	-7.54643	-0.288224	-0.293883	0.252167	0
1.2147	-5.11132	1.23936	-4.23191	-2.18741	0
1.2153	-4.48446	-0.593741	-6.99442	-0.357726	0
1.2160	-1.13317	-1.19901	-7.87606	0.864993	0
1.2167	2.84498	-0.288224	-6.99442	0.252167	0
1.2173	5.56941	-0.288224	-6.34787	-1.88246	0
1.2180	8.02863	-2.7266	-7.87606	-2.7973	0
1.2187	10.4637	-3.94867	-6.99442	-0.967619	0
1.2193	12.6095	-2.11556	-5.46622	-0.967619	0
1.2200	12.8989	-1.19901	-5.17234	-1.27257	0
1.2207	12.8989	-3.33763	-5.17234	0.864993	0
1.2213	11.9827	-3.94867	-5.46622	1.77983	0
1.2220	8.02863	-2.11556	-3.35027	0.252167	0
1.2227	5.56941	-2.11556	0.940426	1.77983	0
1.2233	6.79902	-3.33763	0.940426	3.91446	0
1.2240	6.48559	-3.33763	-2.40984	0.864993	0
1.2247	3.44773	-3.33763	-2.70372	-0.967619	0
1.2253	3.76116	-5.78177	-0.587766	1.77983	0
1.2260	6.19627	-8.52566	1.23431	4.21941	0
1.2267	6.48559	-8.22015	2.17473	2.99962	0
1.2273	6.79902	-5.78177	1.23431	1.77983	0
1.2280	7.40177	-4.86522	2.17473	2.99962	0
1.2287	3.76116	-7.60911	3.70293	3.91446	0
1.2293	-2.36278	-11.2696	0.35266	2.69467	0
1.2300	-6.31682	-11.5751	-1.17553	3.30457	0
1.2307	-6.63025	-7.91463	3.40904	4.83223	0
1.2313	-5.40064	-6.08153	1.88085	3.91446	0
1.2320	-6.31682	-7.30359	-3.64415	3.60951	0
1.2327	-8.75194	-6.69256	-1.82207	4.52728	0
1.2333	-8.46262	-4.5597	-1.46941	2.08478	0
1.2340	-7.233	-3.64315	-4.23191	-0.357726	0
1.2347	-5.40064	-3.03212	-1.17553	3.30457	0
1.2353	0.0964401	-0.899259	0.35266	5.44212	0
1.2360	3.76116	-0.288224	-6.05399	0.864993	0
1.2367	1.01262	-3.33763	-6.99442	-1.88246	0
1.2373	-2.96553	-5.17074	-2.99761	-0.0527792	0
1.2380	-3.27896	-3.03212	-5.17234	-0.0527792	0
1.2387	-0.81974	-2.42108	-8.81649	-1.88246	0
1.2393	2.84498	-3.03212	-6.34787	-1.88246	0
1.2400	5.56941	-0.593741	-4.23191	-0.967619	0
1.2407	8.94481	0.628328	-4.23191	-0.357726	0
1.2413	15.6474	-3.03212	-3.35027	0.252167	0
1.2420	18.7094	-3.94867	-1.46941	1.16994	0
1.2427	17.7932	-2.7266	-1.46941	0.864993	0
1.2433	17.4798	-3.94867	-0.881649	1.47489	0
1.2440	12.8989	-4.5597	2.17473	4.52728	0
1.2447	4.36391	-2.11556	3.70293	3.91446	0
1.2453	2.53155	-2.7266	1.23431	-1.27257	0
1.2460	5.88284	-5.47625	2.17473	-1.88246	0
1.2467	10.1503	-4.5597	7.64096	2.69467	0
1.2473	17.4798	-0.288224	6.46543	2.08478	0
1.2480	21.7472	-0.288224	1.23431	-0.967619	0
1.2487	17.1663	-5.47625	0.0587766	-1.57751	0
1.2493	11.9827	-7.30359	-0.293883	-0.357726	0
1.2500	11.0665	-5.78177	-2.11596	0.864993	0
1.2507	8.94481	-5.47625	-1.82207	1.47489	0
1.2513	5.56941	-4.86522	-0.881649	-0.967619	0
1.2520	1.9288	-3.03212	-2.11596	-3.40719	0
1.2527	-3.56828	-3.64315	-3.35027	-1.27257	0
1.2533	-9.3788	-3.94867	-5.76011	-0.967619	0
1.2540	-12.7301	-3.64315	-7.2883	-5.54475	0
1.2547	-12.7301	-4.86522	-6.34787	-7.06948	0
1.2553	-12.4167	-4.25419	-6.05399	-3.10224	0
1.2560	-15.4786	-1.19901	-7.2883	-2.49235	0
1.2567	-17.311	0.933846	-8.52261	-4.32496	0
1.2573	-15.4786	2.76695	-9.75692	-3.10224	0
1.2580	-15.4786	3.37798	-8.52261	-2.18741	0
1.2587	-19.1434	0.933846	-4.87846	-3.71507	0
1.2593	-16.3948	0.628328	-5.17234	-3.40719	0
1.2600	-9.06536	2.15592	-9.11037	-4.93486	0
1.2607	-4.79789	1.23936	-8.81649	-8.2922	0
1.2613	-6.31682	-1.19901	-3.35027	-7.06948	0
1.2620	-10.8977	-1.19901	0.35266	-4.02002	0
1.2627	-15.4786	0.0172934	1.23431	-4.62991	0
1.2633	-14.8759	-0.899259	2.7625	-3.10224	0
1.2640	-12.1273	-3.94867	3.70293	0.560046	0
1.2647	-12.1273	-5.78177	2.17473	-0.662672	0
1.2653	-13.6463	-3.03212	3.99681	-2.18741	0
1.2660	-14.8759	-1.19901	8.58138	-0.0527792	0
1.2667	-18.2272	-3.94867	9.16915	0.560046	0
1.2673	-19.1434	-3.94867	7.34707	0.864993	0
1.2680	-15.4786	-0.593741	9.46303	2.08478	0
1.2687	-13.6463	-0.899259	10.4035	0.864993	0
1.2693	-12.7301	-3.33763	6.46543	-0.0527792	0
1.2700	-9.06536	-1.19901	7.05319	1.77983	0
1.2707	-4.48446	2.76695	10.4035	1.77983	0
1.2713	-0.53042	2.76695	6.75931	-1.27257	0
1.2720	1.61537	0.628328	1.52819	-2.7973	0
1.2727	-2.6521	-0.288224	1.23431	-1.88246	0
1.2733	-7.233	-1.19901	1.23431	-1.88246	0
1.2740	-5.40064	-2.7266	-0.587766	-2.7973	0
1.2747	-2.96553	-3.33763	-1.82207	-3.71507	0
1.2753	-3.88171	-2.42108	-2.40984	-3.71507	0
1.2760	-5.11132	-1.81005	-3.35027	-5.54475	0
1.2767	-6.31682	-1.19901	-4.23191	-6.15464	0
1.2773	-6.31682	1.23936	-6.05399	-3.71507	0
1.2780	-8.46262	2.46143	-6.70053	-3.10224	0
1.2787	-14.5624	2.46143	-5.76011	-4.93486	0
1.2793	-15.7921	3.37798	-5.17234	-3.71507	0
1.2800	-9.66812	3.37798	-4.5258	-1.88246	0
1.2807	-4.48446	2.15592	-3.35027	-3.71507	0
1.2813	-1.73592	3.07247	-2.40984	-5.54475	0
1.2820	3.44773	4.89981	-0.587766	-3.71507	0
1.2827	8.94481	3.07247	2.17473	-0.967619	0
1.2833	11.6934	1.23936	2.7625	0.864993	0
1.2840	11.6934	1.8504	1.23431	-0.0527792	0
1.2847	8.94481	2.46143	3.05638	-1.27257	0
1.2853	5.56941	1.8504	5.81888	-0.967619	0
1.2860	3.76116	0.322811	5.81888	-1.27257	0
1.2867	4.65323	-0.593741	5.23112	-0.967619	0
1.2873	5.88284	2.15592	6.46543	-0.0527792	0
1.2880	5.56941	2.46143	6.46543	-1.88246	0
1.2887	3.76116	-1.50453	5.81888	-2.49235	0
1.2893	1.30194	-2.7266	5.81888	0.864993	0
1.2900	0.38576	-0.288224	4.29069	1.47489	0
1.2907	1.9288	-2.11556	1.52819	-0.967619	0
1.2913	2.84498	-3.94867	1.23431	-0.0527792	0
1.2920	0.0964401	-1.81005	0.0587766	-0.0527792	0
1.2927	-2.96553	-2.11556	-4.23191	-1.88246	0
1.2933	-1.73592	-3.64315	-5.76011	-1.27257	0
1.2940	2.21812	-0.288224	-1.46941	0.252167	0
1.2947	7.40177	1.54488	0.35266	-0.967619	0
1.2953	11.0665	-0.593741	-4.87846	-1.57751	0
1.2960	6.48559	-1.81005	-9.11037	-2.18741	0
1.2967	-4.48446	0.0172934	-6.99442	-5.54475	0
1.2973	-11.5005	0.628328	-5.17234	-6.15464	0
1.2980	-13.3328	-1.19901	-6.99442	-3.10224	0
1.2987	-13.6463	-3.03212	-6.05399	-2.7973	0
1.2993	-14.249	-2.42108	-4.23191	-4.02002	0
1.3000	-14.249	-0.899259	-4.23191	-3.40719	0
1.3007	-12.1273	-2.11556	-2.40984	-2.7973	0
1.3013	-7.54643	-3.94867	0.35266	-3.71507	0
1.3020	-5.40064	-2.11556	-0.293883	-2.7973	0
1.3027	-6.31682	-1.81005	2.17473	-0.357726	0
1.3033	-4.19514	-3.94867	6.75931	-0.357726	0
1.3040	-0.53042	-3.94867	5.81888	-1.57751	0
1.3047	0.0964401	-2.11556	5.525	-0.967619	0
1.3053	0.69919	-1.19901	8.58138	-0.0527792	0
1.3060	4.05048	-0.288224	9.46303	0.864993	0
1.3067	9.54757	0.628328	10.1096	2.38973	0
1.3073	17.7932	0.322811	11.6378	2.99962	0
1.3080	24.2065	-0.288224	7.99362	3.60951	0
1.3087	23.5796	0.0172934	4.93723	3.60951	0
1.3093	21.1445	-0.288224	7.05319	1.77983	0
1.3100	23.893	-2.11556	8.58138	2.38973	0
1.3107	28.1605	-4.5597	6.75931	4.52728	0
1.3113	26.3281	-4.25419	4.93723	-0.0527792	0
1.3120	18.3959	-3.03212	3.70293	-4.32496	0
1.3127	13.5257	-3.03212	3.40904	0.864993	0
1.3133	14.4419	-2.11556	2.17473	2.38973	0
1.3140	11.6934	-1.19901	-0.881649	-1.88246	0
1.3147	4.36391	-3.33763	-1.46941	-0.357726	0
1.3153	-0.53042	-4.86522	-1.82207	0.252167	0
1.3160	-4.79789	-3.33763	-4.23191	-4.32496	0
1.3167	-10.5843	-3.03212	-5.17234	-2.7973	0
1.3173	-15.4786	-4.86522	-4.5258	0.864993	0
1.3180	-25.5566	-3.03212	-2.70372	-1.57751	0
1.3187	-37.4429	0.0172934	-0.293883	-2.18741	0
1.3193	-35.9239	0.322811	-2.70372	-0.967619	0
1.3200	-29.5107	0.322811	-6.70053	-3.40719	0
1.3207	-33.1754	-0.288224	-3.64415	-3.71507	0
1.3213	-36.8401	-3.03212	-0.587766	-1.88246	0
1.3220	-31.343	-2.42108	-2.40984	-3.10224	0
1.3227	-25.2432	1.8504	-0.587766	-1.88246	0
1.3233	-18.8299	2.46143	3.05638	1.16994	0
1.3240	-9.98155	-0.288224	0.940426	-1.88246	0
1.3247	-6.63025	-0.288224	0.646543	-4.62991	0
1.3253	-9.98155	2.15592	5.81888	0.252167	0
1.3260	-12.1273	2.46143	7.99362	2.69467	0
1.3267	-11.8139	2.46143	7.05319	-0.357726	0
1.3273	-12.1273	2.15592	7.05319	-0.967619	0
1.3280	-11.2112	0.322811	7.64096	0.252167	0
1.3287	-7.233	-1.81005	7.34707	1.77983	0
1.3293	-3.88171	-2.42108	6.75931	4.52728	0
1.3300	-1.13317	-1.50453	8.58138	4.21941	0
1.3307	3.1343	0.0172934	10.6973	2.08478	0
1.3313	7.40177	1.54488	7.64096	2.38973	0
1.3320	7.40177	1.54488	3.99681	1.16994	0
1.3327	3.44773	0.933846	4.93723	-0.662672	0
[truncated: 27,700 more rows]
