# Supplementary material for: Identification of Haptic Based Guiding Using Hard Reins
Source: PLoS One. 2015 Jul 22;10(7):e0132020. doi: 10.1371/journal.pone.0132020 (PMC4511788; doi:10.1371/journal.pone.0132020)
Supplement: S4 File — (ZIP) [file pone.0132020.s004.zip › EMGData2/Subject13/T4/t4.txt]

0.0000	-23.0564	17.9982	-3.48616	-0.924587	0
0.0007	-35.5625	15.8763	-2.57276	-2.44917	0
0.0013	-38.9206	14.6491	-3.18169	-2.14426	0
0.0020	-31.2909	12.5016	-5.3282	0.29754	0
0.0027	-22.1301	8.84571	-4.11032	-1.2295	0
0.0033	-16.3402	7.61856	-3.80585	-4.58605	0
0.0040	-8.4017	7.33734	-5.3282	-4.58605	0
0.0047	-0.167262	2.73552	-5.93713	-4.28113	0
0.0053	6.54895	-1.53394	-5.93713	-5.19589	0
0.0060	12.6604	-1.53394	-5.3282	-2.14426	0
0.0067	17.5368	-2.12195	-4.71926	0.29754	0
0.0073	21.4996	-4.26946	-5.63266	-4.28113	0
0.0080	24.253	-3.3491	-4.11032	-7.63768	0
0.0087	22.426	-3.65589	-0.137011	-4.89097	0
0.0093	16.9321	-6.72376	-1.05042	-4.58605	0
0.0100	12.6604	-6.11019	-2.87723	-6.72293	0
0.0107	10.2158	-1.22715	0.776394	-3.66884	0
0.0113	9.90706	3.04231	0.776394	-1.2295	0
0.0120	4.72194	5.49661	-5.02373	-4.89097	0
0.0127	-11.1551	4.26946	-4.71926	-7.02785	0
0.0133	-26.4017	1.53394	0.167458	-4.89097	0
0.0140	-30.0686	1.84073	0.167458	-4.58605	0
0.0147	-32.822	1.84073	-1.96382	-7.33276	0
0.0153	-38.9206	-2.73552	-1.05042	-7.63768	0
0.0160	-36.1672	-4.26946	-1.05042	-4.89097	0
0.0167	-26.4017	0.920363	-1.65935	-3.97622	0
0.0173	-21.2165	1.22715	-0.137011	-3.97622	0
0.0180	-20.303	-2.42874	1.99427	-4.58605	0
0.0187	-15.7226	0.306788	1.08086	-5.80572	0
0.0193	-10.2287	2.4543	0.471926	-6.41555	0
0.0200	-7.79698	-3.65589	4.14077	-3.66884	0
0.0207	-6.57468	-3.96267	7.18545	-1.53442	0
0.0213	-2.59899	0.920363	5.05417	-2.75409	0
0.0220	1.67262	-3.65589	5.35864	-3.36392	0
0.0227	4.41314	-8.23213	10.2454	-1.83934	0
0.0233	8.99355	-3.3491	9.01226	-2.14426	0
0.0240	13.574	-3.65589	2.6032	-4.28113	0
0.0247	13.2652	-10.3796	2.29874	-4.89097	0
0.0253	12.6604	-11.888	4.14077	-4.89097	0
0.0260	16.0057	-13.1152	3.53183	-4.58605	0
0.0267	19.9814	-17.3846	4.44524	-3.66884	0
0.0273	24.8577	-16.4898	4.14077	-3.97622	0
0.0280	30.0557	-11.888	1.08086	-3.97622	0
0.0287	33.7097	-14.0355	1.6898	-2.75409	0
0.0293	35.2408	-18.9186	4.14077	-3.05901	0
0.0300	34.3273	-18.9186	1.99427	-5.5008	0
0.0307	32.4874	-16.7711	-0.137011	-5.80572	0
0.0313	33.7097	-18.305	0.471926	-4.89097	0
0.0320	34.6232	-19.8389	-0.441479	-5.80572	0
0.0327	31.8827	-15.5695	-0.137011	-6.11064	0
0.0333	31.5739	-12.8084	2.90767	-4.89097	0
0.0340	34.6232	-15.5695	4.44524	-4.89097	0
0.0347	34.3273	-13.7287	3.53183	-4.28113	0
0.0353	33.105	-6.41697	2.6032	-4.28113	0
0.0360	33.7097	-6.41697	1.08086	-7.63768	0
0.0367	30.9692	-10.6864	0.776394	-8.85735	0
0.0373	30.3516	-10.0729	2.6032	-5.19589	0
0.0380	36.4631	-8.23213	4.44524	-3.97622	0
0.0387	41.0307	-7.31177	3.8363	-6.72293	0
0.0393	40.4259	-5.49661	1.99427	-6.11064	0
0.0400	38.5989	-5.49661	2.29874	-3.97622	0
0.0407	36.1543	-6.41697	2.6032	-5.19589	0
0.0413	33.105	-2.73552	0.776394	-7.63768	0
0.0420	30.9692	0	-0.745947	-7.33276	0
0.0427	27.3023	-1.22715	1.08086	-7.02785	0
0.0433	20.8949	-0.920363	4.44524	-7.33276	0
0.0440	15.401	0	5.35864	-6.72293	0
0.0447	14.4875	-3.65589	2.6032	-5.80572	0
0.0453	15.401	-8.53892	-0.441479	-5.5008	0
0.0460	16.3145	-8.53892	1.08086	-4.89097	0
0.0467	18.7591	-7.31177	3.8363	-3.97622	0
0.0473	22.7219	-6.41697	1.6898	-4.28113	0
0.0480	23.9442	-5.18982	-1.65935	-4.89097	0
0.0487	23.9442	-4.88304	0.167458	-3.97622	0
0.0493	25.4753	-7.00498	1.38533	-3.66884	0
0.0500	25.4753	-4.88304	-1.65935	-5.80572	0
0.0507	24.5618	-0.920363	-2.26829	-6.41555	0
0.0513	28.2158	-3.04231	0.167458	-3.97622	0
0.0520	32.7962	-5.49661	0.167458	-2.75409	0
0.0527	32.7962	-3.04231	-1.96382	-4.89097	0
0.0533	29.1293	-2.42874	-2.57276	-4.58605	0
0.0540	24.8577	-5.18982	-2.26829	-2.44917	0
0.0547	19.6726	-6.11019	-1.96382	-3.05901	0
0.0553	15.401	-7.00498	-0.745947	-4.28113	0
0.0560	13.2652	-9.1525	1.99427	-3.36392	0
0.0567	14.4875	-9.76607	5.05417	-2.75409	0
0.0573	15.7098	-10.3796	4.44524	-1.83934	0
0.0580	13.2652	-12.8084	5.05417	0.602457	0
0.0587	14.4875	-15.2627	8.09886	0.602457	0
0.0593	22.426	-16.183	6.27205	-1.83934	0
0.0600	28.2158	-16.4898	0.776394	-2.44917	0
0.0607	30.3516	-17.9982	2.6032	-2.14426	0
0.0613	34.6232	-20.7593	5.96758	-2.14426	0
0.0620	38.8949	-20.1457	3.53183	-1.2295	0
0.0627	44.3888	-17.3846	1.6898	-0.617211	0
0.0633	52.0185	-15.5695	2.6032	-2.44917	0
0.0640	52.6361	-13.422	1.38533	-3.66884	0
0.0647	43.1665	-9.1525	0.471926	-3.05901	0
0.0653	34.6232	-4.57625	1.6898	-4.58605	0
0.0660	29.7469	-2.12195	2.29874	-6.11064	0
0.0667	23.6354	-4.26946	1.6898	-3.97622	0
0.0673	12.6604	-3.65589	-0.137011	-2.44917	0
0.0680	-3.21658	3.65589	-0.745947	-1.2295	0
0.0687	-16.6361	8.23213	2.29874	1.82213	0
0.0693	-23.3524	7.33734	3.8363	2.1295	0
0.0700	-29.1551	10.0729	1.38533	0.602457	0
0.0707	-30.3774	13.1152	0.167458	2.43442	0
0.0713	-23.0564	11.6068	0.776394	4.26392	0
0.0720	-15.7226	12.2204	0.471926	2.73934	0
0.0727	-12.6733	13.7287	0.776394	0.907374	0
0.0733	-6.87061	10.3796	1.99427	-0.617211	0
0.0740	1.36383	9.1525	2.29874	0.602457	0
0.0747	8.99355	11.3	2.29874	4.56884	0
0.0753	15.0922	9.1525	1.38533	4.26392	0
0.0760	16.3145	7.33734	1.08086	1.82213	0
0.0767	16.3145	9.76607	2.29874	3.04425	0
0.0773	17.5368	10.6864	1.08086	3.34917	0
0.0780	13.574	9.45928	-0.137011	1.51721	0
0.0787	6.24016	12.5016	1.6898	2.1295	0
0.0793	0.759112	15.8763	0.776394	4.26392	0
0.0800	-1.68549	15.5695	0.167458	6.4008	0
0.0807	-1.68549	17.1034	4.44524	6.70572	0
0.0813	-1.99428	21.0661	4.44524	4.87376	0
0.0820	-5.9571	22.2677	0.471926	5.18113	0
0.0827	-7.48819	24.4152	1.6898	6.4008	0
0.0833	-2.90779	29.9118	1.6898	3.65409	0
0.0840	-2.59899	31.1389	-2.87723	2.43442	0
0.0847	-6.57468	25.9491	-2.57276	6.09588	0
0.0853	-8.4017	22.8812	0.167458	5.18113	0
0.0860	-11.1551	22.8812	-0.137011	1.51721	0
0.0867	-16.6361	23.4948	1.6898	3.04425	0
0.0873	-20.303	25.0288	1.6898	3.959	0
0.0880	-22.7476	25.6423	-2.87723	3.04425	0
0.0887	-22.4388	23.4948	-1.96382	4.26392	0
0.0893	-19.0807	23.4948	1.99427	3.34917	0
0.0900	-15.1179	27.4575	-1.05042	0.29754	0
0.0907	-10.5375	28.3779	-2.87723	2.73934	0
0.0913	-5.66118	24.722	-0.137011	5.79097	0
0.0920	-6.57468	23.188	-0.137011	3.34917	0
0.0927	-9.93279	22.5745	-2.57276	1.82213	0
0.0933	-6.57468	19.8389	-2.87723	5.48605	0
0.0940	-1.99428	18.6118	-1.96382	7.31555	0
0.0947	-0.167262	19.2254	-0.441479	5.48605	0
0.0953	5.32665	16.4898	-1.96382	4.26392	0
0.0960	12.6604	14.0355	-6.54607	3.959	0
0.0967	13.574	13.7287	-5.63266	2.1295	0
0.0973	11.7341	11.9136	-1.96382	1.51721	0
0.0980	14.4875	10.9932	-1.65935	2.73934	0
0.0987	17.8456	12.8084	-1.05042	2.1295	0
0.0993	19.3638	11.6068	0.776394	2.73934	0
0.1000	22.426	8.84571	-0.745947	6.70572	0
0.1007	24.8577	9.45928	-2.26829	7.01063	0
0.1013	24.5618	10.3796	-1.65935	2.43442	0
0.1020	24.8577	9.45928	-1.05042	1.82213	0
0.1027	26.3888	10.9932	-1.96382	6.09588	0
0.1033	26.3888	14.3423	-4.71926	6.09588	0
0.1040	26.08	14.6491	-5.63266	2.43442	0
0.1047	26.6976	14.9559	-4.41479	1.21229	0
0.1053	26.3888	17.6914	-5.63266	2.1295	0
0.1060	23.9442	19.5321	-5.63266	3.04425	0
0.1067	22.7219	20.7593	-1.35488	4.26392	0
0.1073	22.7219	27.4575	-3.80585	3.65409	0
0.1080	19.9814	33.2609	-9.28628	1.21229	0
0.1087	11.7341	30.2186	-5.3282	2.1295	0
0.1093	4.41314	28.3779	1.08086	3.34917	0
0.1100	5.03073	34.1813	-0.745947	-0.00737703	0
0.1107	8.99355	36.022	-3.80585	-1.83934	0
0.1113	10.8206	33.5677	-3.80585	0.602457	0
0.1120	13.574	35.1016	-3.80585	0.602457	0
0.1127	17.5368	35.7152	-1.96382	-0.312294	0
0.1133	18.1544	32.3405	0.776394	2.1295	0
0.1140	15.0922	32.3405	1.6898	2.43442	0
0.1147	9.90706	33.8745	3.53183	0.29754	0
0.1153	1.67262	32.3405	4.14077	0.907374	0
0.1160	-7.48819	32.0337	2.90767	2.73934	0
0.1167	-8.4017	33.8745	4.44524	2.1295	0
0.1173	-3.21658	32.9541	5.96758	1.82213	0
0.1180	-0.463187	31.1389	6.57652	1.51721	0
0.1187	4.41314	31.4457	10.8543	-0.617211	0
0.1193	16.0057	31.1389	13.5945	-0.312294	0
0.1200	20.2902	27.7643	9.94089	1.82213	0
0.1207	12.6604	23.8016	10.2454	-0.00737703	0
0.1213	7.16653	21.0661	15.4213	-2.44917	0
0.1220	6.24016	18.305	16.3499	-1.53442	0
0.1227	4.72194	16.183	13.899	-0.617211	0
0.1233	1.36383	14.6491	12.6811	-0.924587	0
0.1240	-1.99428	12.8084	12.9856	0.602457	0
0.1247	-2.90779	12.2204	13.899	0.602457	0
0.1253	0.759112	13.7287	12.3766	-0.312294	0
0.1260	4.72194	11.3	10.5498	0.602457	0
0.1267	8.99355	4.57625	11.7677	2.1295	0
0.1273	13.574	0.920363	9.94089	1.51721	0
0.1280	12.6604	0.920363	5.35864	0.907374	0
0.1287	12.3517	-1.84073	4.44524	-0.00737703	0
0.1293	14.1787	-2.42874	5.05417	-0.924587	0
0.1300	9.59827	-1.84073	4.44524	0.29754	0
0.1307	4.10435	-6.11019	4.74971	1.82213	0
0.1313	6.54895	-10.0729	1.6898	0.907374	0
0.1320	5.03073	-8.84571	-2.57276	-1.2295	0
0.1327	-5.66118	-13.422	-1.65935	-1.53442	0
0.1333	-8.4017	-24.722	-1.65935	-0.924587	0
0.1340	-2.90779	-29.2982	-4.71926	-2.44917	0
0.1347	-0.463187	-28.3779	-4.11032	-2.75409	0
0.1353	0.450321	-30.5254	-4.11032	0.602457	0
0.1360	2.58613	-30.8322	-6.54607	-0.312294	0
0.1367	4.41314	-29.9118	-3.80585	-3.97622	0
0.1373	7.16653	-35.7152	-3.18169	-3.05901	0
0.1380	10.5246	-41.1862	-9.28628	-2.14426	0
0.1387	13.8699	-41.1862	-11.4328	-4.58605	0
0.1393	16.0057	-43.6405	-7.45947	-3.05901	0
0.1400	14.1787	-50.3643	-5.3282	-0.312294	0
0.1407	12.0429	-51.8727	-5.93713	-2.14426	0
0.1413	14.1787	-51.2591	-6.85054	-2.75409	0
0.1420	14.7963	-56.1421	-5.02373	0.602457	0
0.1427	13.2652	-58.9032	-2.57276	2.43442	0
0.1433	15.0922	-54.9406	-5.63266	0.602457	0
0.1440	17.228	-51.2591	-9.28628	-2.75409	0
0.1447	12.0429	-53.0998	-6.85054	-4.89097	0
0.1453	4.41314	-52.4862	-5.02373	-3.66884	0
0.1460	1.96855	-48.5236	-7.45947	-2.75409	0
0.1467	1.96855	-47.2964	-6.85054	-3.66884	0
0.1473	-3.82129	-44.2541	-5.02373	-3.05901	0
0.1480	-14.2044	-36.61	-8.06841	-2.44917	0
0.1487	-21.5253	-30.5254	-9.28628	-3.97622	0
0.1493	-23.6611	-28.6846	-7.45947	-3.05901	0
0.1500	-23.0564	-24.4152	-7.45947	-1.2295	0
0.1507	-20.9206	-18.9186	-8.67735	-0.924587	0
0.1513	-16.3402	-16.4898	-8.37288	-2.14426	0
0.1520	-12.0686	-14.0355	-9.28628	-4.28113	0
0.1527	-9.93279	-11.888	-11.1283	-3.05901	0
0.1533	-9.624	-11.3	-9.89522	1.21229	0
0.1540	-11.1551	-9.45928	-7.45947	1.51721	0
0.1547	-12.0686	-4.57625	-9.28628	-1.53442	0
0.1553	-11.1551	-0.920363	-13.8685	-1.83934	0
0.1560	-11.451	0.613575	-16.3043	-2.44917	0
0.1567	-15.1179	-0.306788	-14.4775	-5.19589	0
0.1573	-16.6361	-5.8034	-11.1283	-5.5008	0
0.1580	-12.6733	-15.2627	-9.28628	-4.89097	0
0.1587	-7.1794	-21.3729	-9.89522	-5.19589	0
0.1593	-3.52537	-25.0288	-10.5194	-4.28113	0
0.1600	-1.38956	-32.0337	-9.59075	-3.05901	0
0.1607	-1.08077	-39.9847	-8.37288	-3.05901	0
0.1613	1.36383	-43.6405	-8.37288	-3.05901	0
0.1620	4.41314	-45.1745	-6.85054	-3.05901	0
0.1627	4.41314	-48.2168	-4.11032	-3.05901	0
0.1633	4.10435	-50.9523	-5.02373	-2.14426	0
0.1640	4.41314	-52.1795	-7.45947	-2.44917	0
0.1647	3.80843	-51.2591	-5.93713	-2.75409	0
0.1653	4.10435	-48.5236	-2.87723	-0.924587	0
0.1660	5.32665	-46.0693	-1.05042	0.602457	0
0.1667	6.24016	-43.027	1.38533	0.29754	0
0.1673	9.90706	-36.9168	0.167458	-0.312294	0
0.1680	13.8699	-29.9118	-5.3282	-0.312294	0
0.1687	11.7341	-26.2559	-6.2416	-0.312294	0
0.1693	8.08004	-22.8812	-1.96382	-0.312294	0
0.1700	9.90706	-15.2627	-1.05042	-1.53442	0
0.1707	9.90706	-7.61856	-1.96382	-0.924587	0
0.1713	7.16653	-1.84073	-1.96382	-1.2295	0
0.1720	8.99355	5.49661	-2.57276	-4.58605	0
0.1727	11.1294	12.8084	-2.87723	-3.36392	0
0.1733	8.68476	16.7966	-1.05042	3.04425	0
0.1740	4.10435	19.2254	-0.441479	3.65409	0
0.1747	3.80843	22.2677	-2.87723	0.29754	0
0.1753	4.72194	23.8016	-3.80585	0.29754	0
0.1760	1.36383	23.188	-2.87723	1.21229	0
0.1767	0.450321	24.722	-3.48616	2.43442	0
0.1773	6.24016	28.0711	-4.71926	5.48605	0
0.1780	8.68476	29.2982	-4.71926	6.09588	0
0.1787	8.99355	31.1389	-3.18169	3.65409	0
0.1793	18.1544	36.022	-4.41479	3.04425	0
0.1800	28.8334	37.5304	-6.85054	2.43442	0
0.1807	27.3023	32.6473	-7.45947	0.602457	0
0.1813	19.0679	29.9118	-6.54607	-0.00737703	0
0.1820	8.99355	30.8322	-4.41479	3.34917	0
0.1827	-3.82129	29.605	-3.48616	5.18113	0
0.1833	-15.4267	27.4575	-4.71926	1.82213	0
0.1840	-22.4388	25.6423	-4.41479	-0.924587	0
0.1847	-27.624	19.5321	-1.96382	1.51721	0
0.1853	-30.6861	12.5016	-1.96382	4.26392	0
0.1860	-28.8463	8.53892	-2.87723	3.65409	0
0.1867	-25.1922	4.57625	-1.96382	3.34917	0
0.1873	-21.2165	0.306788	-0.441479	0.907374	0
0.1880	-19.9942	-2.73552	-0.137011	-0.617211	0
0.1887	-17.5625	-7.31177	-0.137011	3.34917	0
0.1893	-12.0686	-10.9932	0.167458	5.79097	0
0.1900	-9.31521	-10.0729	2.90767	2.43442	0
0.1907	-12.3645	-9.1525	6.57652	3.34917	0
0.1913	-13.8956	-8.23213	5.66311	5.48605	0
0.1920	-14.8091	-4.57625	4.14077	3.04425	0
0.1927	-22.1301	-4.57625	5.66311	1.82213	0
0.1933	-27.0193	-7.31177	5.96758	3.34917	0
0.1940	-22.7476	-5.49661	3.53183	1.51721	0
0.1947	-18.1672	-2.12195	3.53183	0.602457	0
0.1953	-17.5625	-0.306788	3.8363	1.51721	0
0.1960	-18.476	4.57625	2.6032	0.907374	0
0.1967	-18.1672	9.1525	1.6898	1.82213	0
0.1973	-17.2537	10.9932	2.6032	4.26392	0
0.1980	-18.476	14.3423	2.6032	2.1295	0
0.1987	-23.3524	17.6914	1.6898	-0.924587	0
0.1993	-25.797	17.3846	1.99427	-1.53442	0
0.2000	-26.7105	20.1457	2.90767	-1.2295	0
0.2007	-28.5375	25.9491	1.6898	1.51721	0
0.2013	-26.1057	27.1507	0.471926	3.34917	0
0.2020	-20.6118	28.3779	3.22736	2.1295	0
0.2027	-20.303	35.1016	5.96758	1.82213	0
0.2033	-18.1672	39.3711	3.53183	2.73934	0
0.2040	-12.0686	37.5304	1.38533	1.51721	0
0.2047	-14.2044	36.3288	3.22736	1.82213	0
0.2053	-21.5253	36.022	3.53183	2.43442	0
0.2060	-19.6983	33.5677	2.90767	-0.00737703	0
0.2067	-15.7226	31.1389	4.74971	-0.312294	0
0.2073	-16.3402	33.8745	6.57652	0.907374	0
0.2080	-14.8091	37.2236	6.57652	-0.312294	0
0.2087	-11.451	35.7152	8.09886	1.51721	0
0.2093	-10.8463	33.8745	9.94089	5.18113	0
0.2100	-11.1551	34.7948	8.70779	3.65409	0
0.2107	-10.8463	33.8745	8.09886	0.907374	0
0.2113	-7.1794	31.1389	10.2454	0.907374	0
0.2120	0.450321	30.5254	9.94089	0.602457	0
0.2127	3.80843	30.2186	8.09886	0.602457	0
0.2133	-0.167262	29.2982	8.40333	3.959	0
0.2140	-4.13009	29.605	10.8543	5.48605	0
0.2147	-3.52537	29.605	12.0722	3.959	0
0.2153	2.58613	28.3779	9.01226	3.04425	0
0.2160	5.63544	28.3779	4.44524	3.04425	0
0.2167	0.141529	26.5627	3.53183	0.907374	0
0.2173	-4.7348	22.8812	4.14077	-1.53442	0
0.2180	-4.7348	24.1084	2.6032	-0.924587	0
0.2187	-10.5375	26.2559	2.90767	-0.312294	0
0.2193	-20.9206	25.0288	4.14077	-3.36392	0
0.2200	-23.3524	26.2559	1.99427	-5.80572	0
0.2207	-22.4388	28.9914	0.776394	-6.11064	0
0.2213	-22.7476	27.4575	1.6898	-6.41555	0
0.2220	-20.9206	27.1507	0.471926	-6.72293	0
0.2227	-19.3895	31.1389	0.167458	-7.63768	0
0.2233	-18.476	34.488	0.776394	-8.24752	0
0.2240	-13.8956	32.6473	0.471926	-5.80572	0
0.2247	-12.6733	29.605	1.6898	-3.97622	0
0.2253	-17.8584	29.9118	3.22736	-6.41555	0
0.2260	-22.1301	31.4457	3.53183	-6.41555	0
0.2267	-19.0807	31.4457	5.05417	-3.97622	0
0.2273	-11.1551	31.1389	4.14077	-6.72293	0
0.2280	-6.87061	29.9118	0.776394	-9.16227	0
0.2287	-9.93279	23.8016	1.08086	-5.5008	0
0.2293	-11.1551	17.1034	3.53183	-3.05901	0
0.2300	-7.48819	16.183	3.53183	-6.41555	0
0.2307	-7.1794	15.5695	5.66311	-7.63768	0
0.2313	-9.93279	12.5016	8.09886	-6.72293	0
0.2320	-7.79698	10.9932	7.18545	-7.63768	0
0.2327	-3.82129	10.3796	7.79439	-7.9426	0
0.2333	-4.7348	7.03055	10.2454	-6.11064	0
0.2340	-7.1794	3.3491	8.09886	-5.80572	0
0.2347	-6.26589	1.53394	5.35864	-7.9426	0
0.2353	-3.82129	0.613575	4.44524	-8.55243	0
0.2360	-3.21658	3.3491	2.6032	-7.63768	0
0.2367	-2.59899	9.1525	2.90767	-7.63768	0
0.2373	-0.771979	10.0729	3.53183	-6.41555	0
0.2380	-1.08077	5.49661	1.38533	-3.97622	0
0.2387	-0.167262	5.49661	0.776394	-5.5008	0
0.2393	6.24016	10.9932	0.167458	-7.9426	0
0.2400	9.30234	10.9932	-4.41479	-5.80572	0
0.2407	4.72194	7.33734	-5.3282	-4.58605	0
0.2413	1.67262	7.92535	-1.05042	-7.02785	0
0.2420	3.80843	9.1525	-0.441479	-6.11064	0
0.2427	4.41314	8.84571	-4.11032	-2.44917	0
0.2433	1.96855	11.6068	-5.63266	-2.14426	0
0.2440	0.450321	14.0355	-4.11032	-3.05901	0
0.2447	-0.167262	12.5016	-2.26829	-2.75409	0
0.2453	-1.38956	12.2204	-2.57276	-2.75409	0
0.2460	-2.59899	12.5016	-2.87723	-2.44917	0
0.2467	-3.52537	10.0729	-0.441479	-3.66884	0
0.2473	-5.35239	10.3796	1.6898	-5.80572	0
0.2480	-6.57468	12.2204	2.90767	-5.19589	0
0.2487	-3.82129	11.6068	6.88098	-4.28113	0
0.2493	-1.99428	12.8084	7.18545	-6.11064	0
0.2500	-2.59899	13.422	2.6032	-4.28113	0
0.2507	-0.463187	8.84571	4.14077	0.602457	0
0.2513	5.32665	7.33734	5.96758	-0.924587	0
0.2520	7.77125	9.1525	0.776394	-4.28113	0
0.2527	4.72194	6.11019	-0.137011	-2.14426	0
0.2533	-0.167262	2.73552	4.44524	-0.312294	0
0.2540	-2.90779	1.84073	3.53183	-1.2295	0
0.2547	-1.38956	-0.920363	0.776394	-0.312294	0
0.2553	-1.38956	-1.84073	2.90767	-0.924587	0
0.2560	-5.04359	0.920363	2.6032	-3.36392	0
0.2567	-7.1794	0	0.167458	-1.83934	0
0.2573	-7.48819	-5.18982	-0.745947	-0.312294	0
0.2580	-8.4017	-7.31177	0.471926	-3.05901	0
0.2587	-7.79698	-6.41697	3.22736	-4.58605	0
0.2593	-9.31521	-7.31177	2.6032	-3.36392	0
0.2600	-14.5003	-9.1525	-3.18169	-3.05901	0
0.2607	-12.3645	-10.0729	-4.71926	-1.53442	0
0.2613	-3.21658	-10.9932	-3.48616	0.602457	0
0.2620	-1.38956	-11.888	-5.3282	0.907374	0
0.2627	-1.99428	-10.6864	-4.71926	1.51721	0
0.2633	5.32665	-7.00498	-2.87723	3.34917	0
0.2640	9.90706	-5.8034	-6.85054	2.43442	0
0.2647	5.94424	-8.23213	-9.59075	1.51721	0
0.2653	1.96855	-10.9932	-7.45947	3.34917	0
0.2660	-0.167262	-12.8084	-7.76394	3.34917	0
0.2667	-4.7348	-12.5016	-8.98182	0.907374	0
0.2673	-6.87061	-10.0729	-8.37288	0.602457	0
0.2680	-5.66118	-7.92535	-8.37288	0.602457	0
0.2687	-3.82129	-7.31177	-9.28628	0.907374	0
0.2693	-1.08077	-7.00498	-10.2149	3.04425	0
0.2700	1.36383	-6.72376	-8.37288	4.26392	0
0.2707	1.96855	-6.41697	-6.54607	3.34917	0
0.2713	1.05504	-4.26946	-10.5194	3.34917	0
0.2720	-1.38956	-2.73552	-12.0417	3.65409	0
0.2727	-3.82129	-4.57625	-7.45947	1.51721	0
0.2733	-6.57468	-7.31177	-7.45947	0.907374	0
0.2740	-10.8463	-7.92535	-8.37288	3.65409	0
0.2747	-12.0686	-7.61856	-3.48616	4.26392	0
0.2753	-7.48819	-5.8034	-4.71926	1.21229	0
0.2760	-6.57468	-4.57625	-10.8238	0.602457	0
0.2767	-12.0686	-8.23213	-8.06841	2.1295	0
0.2773	-13.2909	-14.6491	-4.71926	2.1295	0
0.2780	-8.4017	-18.305	-8.37288	3.34917	0
0.2787	-4.43888	-18.6118	-6.85054	3.959	0
0.2793	-2.90779	-19.8389	-3.18169	1.21229	0
0.2800	-1.99428	-21.9609	-5.93713	2.1295	0
0.2807	-2.30307	-22.8812	-5.93713	6.09588	0
0.2813	-2.90779	-21.6541	-1.65935	3.65409	0
0.2820	-2.59899	-20.7593	-1.65935	-0.00737703	0
0.2827	-2.30307	-20.1457	-3.48616	2.43442	0
0.2833	-2.90779	-18.305	-2.87723	3.04425	0
0.2840	-6.57468	-17.3846	-2.87723	1.51721	0
0.2847	-12.0686	-17.3846	-4.11032	3.34917	0
0.2853	-12.9821	-15.2627	-2.87723	2.1295	0
0.2860	-12.9821	-12.5016	0.167458	1.21229	0
0.2867	-13.5868	-11.3	0.776394	6.09588	0
0.2873	-11.1551	-8.23213	-2.57276	8.23276	0
0.2880	-11.1551	-6.41697	-4.11032	4.56884	0
0.2887	-20.303	-9.45928	-1.05042	4.26392	0
0.2893	-28.5375	-10.0729	1.08086	5.18113	0
0.2900	-28.5375	-5.49661	-0.441479	3.04425	0
0.2907	-27.9328	-4.57625	-1.05042	1.82213	0
0.2913	-27.624	-3.3491	-1.05042	2.73934	0
0.2920	-24.8834	1.84073	-1.96382	3.34917	0
0.2927	-21.8341	1.53394	-1.05042	3.65409	0
0.2933	-19.0807	-1.84073	0.776394	4.26392	0
0.2940	-18.476	0.920363	1.08086	5.48605	0
0.2947	-19.3895	5.8034	-0.441479	6.09588	0
0.2953	-16.6361	6.72376	-2.26829	2.43442	0
0.2960	-15.7226	7.33734	-1.05042	-0.312294	0
0.2967	-19.3895	6.72376	1.6898	2.43442	0
0.2973	-17.5625	3.65589	0.776394	5.79097	0
0.2980	-12.9821	2.73552	0.471926	4.26392	0
0.2987	-13.8956	5.49661	3.53183	2.73934	0
0.2993	-9.624	6.72376	2.6032	4.56884	0
0.3000	-1.99428	3.04231	-1.96382	3.959	0
0.3007	-3.52537	-2.12195	-1.96382	-0.312294	0
0.3013	-6.26589	-5.18982	0.471926	0.29754	0
0.3020	-0.167262	-5.18982	1.38533	4.26392	0
0.3027	7.16653	-4.26946	2.6032	3.959	0
0.3033	11.7341	-3.65589	2.6032	2.43442	0
0.3040	14.7963	-4.57625	2.6032	3.34917	0
0.3047	12.0429	-4.57625	3.53183	1.82213	0
0.3053	5.03073	-3.65589	2.6032	-0.00737703	0
0.3060	-1.08077	-6.11019	1.08086	1.82213	0
0.3067	-6.87061	-7.31177	1.6898	3.65409	0
0.3073	-11.451	-5.8034	2.29874	3.34917	0
0.3080	-12.9821	-8.53892	2.6032	3.34917	0
0.3087	-11.451	-14.9559	3.53183	3.65409	0
0.3093	-9.31521	-14.3423	2.6032	4.26392	0
0.3100	-10.8463	-11.888	3.22736	4.56884	0
0.3107	-11.451	-15.2627	6.27205	5.18113	0
0.3113	-5.04359	-16.4898	5.05417	6.4008	0
0.3120	-1.99428	-15.5695	1.6898	6.70572	0
0.3127	-7.48819	-21.0661	3.53183	5.48605	0
0.3133	-7.48819	-26.8439	5.66311	6.70572	0
0.3140	-0.167262	-27.4575	5.05417	6.70572	0
0.3147	2.27734	-33.2609	5.05417	3.65409	0
0.3153	1.67262	-44.8677	3.8363	3.959	0
0.3160	3.80843	-53.0998	1.38533	6.09588	0
0.3167	1.67262	-60.1304	1.6898	3.65409	0
0.3173	-4.13009	-70.4845	3.53183	2.43442	0
0.3180	-8.71049	-78.7422	3.53183	4.56884	0
0.3187	-12.0686	-83.932	2.6032	2.73934	0
0.3193	-17.2537	-91.2438	0.776394	1.21229	0
0.3200	-23.0564	-97.9675	1.08086	4.56884	0
0.3207	-25.797	-99.7827	3.53183	5.18113	0
0.3213	-25.797	-101.317	1.6898	2.73934	0
0.3220	-27.9328	-104.972	-0.441479	4.87376	0
0.3227	-30.3774	-103.464	3.53183	7.01063	0
0.3233	-25.4882	-96.7404	5.66311	5.48605	0
0.3240	-20.6118	-94.2861	-0.137011	4.26392	0
0.3247	-24.8834	-95.5132	-1.96382	4.26392	0
0.3253	-27.9328	-91.8573	2.6032	4.26392	0
0.3260	-26.4017	-86.6675	4.44524	4.87376	0
0.3267	-27.624	-83.932	2.29874	3.65409	0
0.3273	-31.2909	-77.8218	0.776394	3.34917	0
0.3280	-33.1179	-70.1777	0.776394	5.79097	0
0.3287	-31.2909	-64.7066	2.6032	5.18113	0
0.3293	-26.7105	-57.9829	3.8363	2.43442	0
0.3300	-25.1922	-47.91	0.776394	3.04425	0
0.3307	-26.7105	-40.5982	0.167458	2.73934	0
0.3313	-21.2165	-33.2609	3.53183	0.29754	0
0.3320	-12.9821	-20.1457	4.14077	2.73934	0
0.3327	-11.451	-9.76607	1.6898	6.09588	0
0.3333	-12.3645	-6.72376	1.99427	3.959	0
0.3340	-13.2909	-2.73552	5.05417	3.65409	0
0.3347	-14.8091	5.49661	7.18545	8.53768	0
0.3353	-10.2287	14.6491	5.05417	9.75735	0
0.3360	-4.13009	22.5745	0.776394	5.79097	0
0.3367	-8.4017	26.8695	2.90767	3.65409	0
0.3373	-12.6733	27.1507	8.40333	3.959	0
0.3380	-7.48819	31.1389	6.88098	2.43442	0
0.3387	-4.43888	38.1439	3.53183	2.1295	0
0.3393	-5.66118	39.3711	6.88098	4.26392	0
0.3400	-1.99428	38.7575	8.09886	4.26392	0
0.3407	0.759112	45.7881	4.44524	2.1295	0
0.3413	-2.30307	52.4862	2.6032	1.21229	0
0.3420	-4.7348	54.0202	2.6032	1.21229	0
0.3427	-4.7348	56.7557	1.99427	2.43442	0
0.3433	-1.08077	60.4372	3.22736	3.34917	0
0.3440	5.03073	58.9032	3.22736	2.1295	0
0.3447	8.37597	58.5964	-0.137011	1.21229	0
0.3453	9.30234	60.7439	-1.05042	2.1295	0
0.3460	8.99355	57.9829	1.99427	2.43442	0
0.3467	6.24016	54.9406	1.38533	1.82213	0
0.3473	5.63544	56.1421	-2.87723	0.602457	0
0.3480	8.08004	54.9406	-2.87723	-1.2295	0
0.3487	3.80843	49.7507	0.776394	-1.83934	0
0.3493	-0.167262	48.5236	0.776394	0.29754	0
0.3500	5.94424	48.5236	-1.35488	0.29754	0
0.3507	10.5246	46.9896	-1.96382	-0.312294	0
0.3513	7.16653	47.6032	-0.745947	0.29754	0
0.3520	6.24016	47.6032	1.38533	-0.00737703	0
0.3527	8.08004	44.2541	3.53183	-1.53442	0
0.3533	8.08004	41.2118	3.53183	-1.53442	0
0.3540	5.94424	40.2914	1.38533	-0.312294	0
0.3547	3.80843	40.2914	2.6032	-0.312294	0
0.3553	3.49964	39.3711	5.35864	-2.14426	0
0.3560	6.85774	35.7152	5.05417	-2.14426	0
0.3567	7.77125	30.8322	3.53183	-0.312294	0
0.3573	3.49964	27.1507	2.90767	0.602457	0
0.3580	-3.82129	24.722	4.44524	-0.924587	0
0.3587	-8.71049	25.3355	8.09886	-0.312294	0
0.3593	-7.48819	26.5627	8.70779	1.21229	0
0.3600	-7.79698	22.8812	5.05417	0.602457	0
0.3607	-16.9449	18.305	5.66311	-2.44917	0
0.3613	-26.4017	17.1034	9.94089	-3.97622	0
0.3620	-27.328	14.6491	7.48992	-2.75409	0
0.3627	-26.7105	10.9932	3.53183	-2.14426	0
0.3633	-28.8463	7.92535	5.35864	-3.66884	0
0.3640	-29.4639	2.14751	5.96758	-3.05901	0
0.3647	-26.7105	-4.57625	1.6898	-1.2295	0
0.3653	-22.7476	-7.92535	0.471926	-2.14426	0
0.3660	-22.4388	-12.5016	1.99427	-3.05901	0
0.3667	-26.7105	-19.8389	0.776394	-1.83934	0
0.3673	-31.2909	-22.5745	-2.57276	-2.44917	0
0.3680	-33.1179	-23.4948	-2.87723	-4.28113	0
0.3687	-31.8956	-26.8439	-1.65935	-4.89097	0
0.3693	-29.1551	-28.0711	-1.96382	-3.97622	0
0.3700	-27.9328	-27.7643	-2.26829	-3.97622	0
0.3707	-25.1922	-29.9118	-1.65935	-3.36392	0
0.3713	-16.6361	-29.2982	-3.48616	-3.97622	0
0.3720	-11.1551	-27.4575	-5.93713	-5.80572	0
0.3727	-13.8956	-31.1389	-4.11032	-5.80572	0
0.3733	-12.9821	-34.7948	-1.05042	-3.97622	0
0.3740	-4.43888	-34.7948	-1.05042	-3.97622	0
0.3747	3.49964	-36.9168	-0.441479	-4.89097	0
0.3753	12.6604	-37.8371	0.776394	-4.58605	0
0.3760	26.3888	-33.8745	-0.137011	-3.97622	0
0.3767	37.6854	-33.8745	-1.35488	-6.72293	0
0.3773	45.0064	-35.7152	-1.96382	-8.55243	0
0.3780	53.8584	-31.4202	-1.96382	-5.80572	0
0.3787	62.4016	-30.2186	0.167458	-4.28113	0
0.3793	68.1914	-32.3405	1.08086	-6.41555	0
0.3800	77.0435	-30.2186	0.471926	-6.72293	0
0.3807	88.9448	-27.7643	-0.137011	-3.97622	0
0.3813	98.4144	-29.2982	-1.05042	-3.05901	0
0.3820	102.982	-26.8439	-1.05042	-3.05901	0
0.3827	104.822	-21.9609	1.38533	-1.2295	0
0.3833	105.427	-20.1457	-0.137011	-1.53442	0
0.3840	103.291	-15.8763	-4.71926	-4.28113	0
0.3847	97.488	-12.8084	-3.80585	-5.5008	0
0.3853	91.3894	-16.183	-0.137011	-4.89097	0
0.3860	88.9448	-17.3846	-0.441479	-4.58605	0
0.3867	89.5624	-10.9932	-0.137011	-5.5008	0
0.3873	91.6982	-4.57625	0.776394	-6.11064	0
0.3880	92.3029	-4.57625	-2.26829	-4.28113	0
0.3887	87.4266	-6.11019	-4.11032	-2.44917	0
0.3893	80.0928	-3.96267	-2.87723	-4.89097	0
0.3900	75.8212	-1.22715	-3.18169	-5.80572	0
0.3907	72.1671	-2.73552	-5.3282	-3.97622	0
0.3913	64.5374	-3.65589	-5.63266	-3.97622	0
0.3920	58.7347	0	-5.63266	-5.80572	0
0.3927	59.0435	1.22715	-4.71926	-5.19589	0
0.3933	58.13	0.920363	-4.11032	-3.97622	0
0.3940	51.105	2.73552	-2.57276	-3.05901	0
0.3947	48.0557	4.26946	-1.05042	-0.312294	0
0.3953	55.9942	6.11019	-3.80585	1.21229	0
0.3960	59.0435	10.6864	-6.54607	-0.924587	0
0.3967	44.6976	10.0729	-3.48616	-3.05901	0
0.3973	28.2158	3.04231	-1.65935	-3.97622	0
0.3980	21.8084	1.84073	-5.3282	-3.97622	0
0.3987	16.6233	7.03055	-6.54607	-2.14426	0
0.3993	10.8206	8.53892	-3.80585	-0.312294	0
0.4000	7.77125	6.11019	-4.71926	-3.66884	0
0.4007	1.96855	4.88304	-4.71926	-6.72293	0
0.4013	-6.26589	5.49661	-3.18169	-4.89097	0
0.4020	-10.8463	8.23213	-5.02373	-3.05901	0
0.4027	-12.6733	12.5016	-7.15501	-3.05901	0
0.4033	-13.8956	14.6491	-6.54607	-4.28113	0
0.4040	-16.3402	14.9559	-6.85054	-5.80572	0
0.4047	-21.5253	16.4898	-5.02373	-7.33276	0
0.4053	-23.0564	17.1034	-1.05042	-5.80572	0
0.4060	-20.9206	13.7287	-2.57276	-3.05901	0
0.4067	-21.2165	10.0729	-5.3282	-1.83934	0
0.4073	-20.303	12.8084	-3.80585	-3.97622	0
0.4080	-16.6361	13.1152	-4.71926	-6.72293	0
0.4087	-19.6983	5.8034	-7.45947	-6.72293	0
0.4093	-25.797	2.73552	-4.41479	-4.58605	0
0.4100	-23.3524	7.92535	-1.05042	-2.14426	0
0.4107	-18.476	8.23213	-2.57276	-1.2295	0
0.4113	-18.476	6.11019	-3.80585	-3.05901	0
0.4120	-20.303	7.33734	-3.80585	-5.19589	0
0.4127	-17.5625	6.72376	-3.80585	-3.05901	0
0.4133	-11.7598	3.96267	-0.441479	-0.312294	0
0.4140	-11.7598	5.8034	3.22736	-1.53442	0
0.4147	-17.5625	7.92535	2.90767	-2.44917	0
0.4153	-16.9449	6.72376	4.14077	-2.14426	0
0.4160	-12.0686	8.84571	6.27205	-3.05901	0
0.4167	-14.5003	12.5016	3.22736	-2.75409	0
0.4173	-20.303	11.6068	0.776394	-0.617211	0
0.4180	-23.0564	11.3	4.44524	-0.00737703	0
0.4187	-24.5747	15.2627	6.88098	-0.617211	0
0.4193	-20.9206	16.4898	3.53183	-1.2295	0
0.4200	-17.5625	14.9559	1.6898	-2.14426	0
0.4207	-24.8834	15.5695	3.53183	-2.44917	0
0.4213	-34.0314	14.6491	4.14077	-2.14426	0
0.4220	-34.9578	10.6864	2.6032	-1.53442	0
0.4227	-35.8713	11.9136	3.53183	-1.53442	0
0.4233	-37.3895	16.4898	4.44524	-0.617211	0
0.4240	-35.5625	13.7287	3.22736	0.602457	0
0.4247	-32.5132	11.9136	0.776394	-1.2295	0
0.4253	-30.9821	15.8763	-0.441479	-3.05901	0
0.4260	-30.3774	14.0355	-1.65935	-0.617211	0
0.4267	-30.0686	10.6864	-2.87723	1.82213	0
0.4273	-27.9328	15.5695	-2.57276	-0.617211	0
0.4280	-28.2416	17.1034	-0.137011	-2.14426	0
0.4287	-29.7598	11.9136	1.08086	-1.2295	0
0.4293	-26.4017	12.8084	-0.441479	-0.924587	0
0.4300	-23.0564	16.4898	-1.35488	-0.312294	0
0.4307	-24.2659	17.1034	1.38533	1.51721	0
0.4313	-19.3895	20.1457	1.99427	-0.312294	0
0.4320	-10.8463	23.4948	-1.05042	-3.97622	0
0.4327	-12.3645	21.6797	-1.96382	-3.36392	0
0.4333	-17.8584	21.3729	-0.745947	-0.924587	0
0.4340	-19.3895	24.1084	-1.96382	-0.312294	0
0.4347	-19.3895	25.3355	-3.18169	-0.924587	0
0.4353	-16.0314	24.4152	-2.87723	-1.53442	0
0.4360	-12.9821	23.8016	-3.80585	-2.14426	0
0.4367	-14.2044	24.4152	-6.2416	-2.75409	0
0.4373	-15.1179	26.2559	-6.85054	-4.28113	0
0.4380	-14.5003	26.8695	-5.63266	-6.72293	0
0.4387	-15.4267	25.6423	-3.80585	-6.41555	0
0.4393	-14.8091	22.2677	-2.87723	-3.97622	0
0.4400	-14.2044	18.305	-2.26829	-3.97622	0
0.4407	-15.7226	17.9982	-1.96382	-5.19589	0
0.4413	-12.9821	19.2254	-0.441479	-5.19589	0
0.4420	-10.8463	16.7966	2.29874	-5.19589	0
0.4427	-12.3645	16.4898	3.8363	-4.89097	0
0.4433	-8.4017	19.5321	2.29874	-4.89097	0
0.4440	-2.59899	17.6914	0.167458	-6.72293	0
0.4447	-6.57468	14.0355	1.6898	-7.02785	0
0.4453	-12.0686	13.1152	3.53183	-4.28113	0
0.4460	-9.31521	9.45928	2.6032	-3.66884	0
0.4467	-5.04359	6.41697	1.6898	-6.41555	0
0.4473	-4.7348	7.33734	2.6032	-7.33276	0
0.4480	-3.82129	5.18982	3.53183	-5.80572	0
0.4487	-0.463187	3.65589	5.35864	-5.19589	0
0.4493	4.41314	9.1525	5.35864	-7.02785	0
0.4500	7.77125	9.76607	3.53183	-7.9426	0
0.4507	6.54895	4.26946	3.8363	-5.19589	0
0.4513	5.63544	3.65589	6.27205	-3.66884	0
0.4520	9.90706	5.8034	5.05417	-6.72293	0
0.4527	13.574	5.18982	3.53183	-7.9426	0
0.4533	12.0429	6.72376	5.05417	-5.80572	0
0.4540	8.08004	9.1525	5.35864	-5.19589	0
0.4547	7.46246	8.53892	3.53183	-4.89097	0
0.4553	10.2158	9.76607	-0.137011	-3.36392	0
0.4560	9.59827	12.5016	-3.48616	-3.97622	0
0.4567	2.58613	10.9932	-2.26829	-4.89097	0
0.4573	-1.99428	6.72376	0.776394	-3.36392	0
0.4580	-1.08077	5.49661	1.08086	-3.05901	0
0.4587	-1.08077	6.41697	1.08086	-4.58605	0
0.4593	-0.771979	6.41697	1.99427	-3.97622	0
0.4600	3.49964	5.49661	0.471926	-3.97622	0
0.4607	5.03073	4.88304	0.167458	-5.5008	0
0.4613	3.49964	3.65589	2.6032	-3.36392	0
0.4620	5.63544	0.920363	2.6032	-1.2295	0
0.4627	7.77125	1.53394	0.471926	-5.19589	0
0.4633	9.90706	3.3491	0.776394	-8.55243	0
0.4640	19.0679	0.306788	1.38533	-3.66884	0
0.4647	25.7712	0	1.6898	-0.312294	0
0.4653	20.8949	3.65589	3.8363	-2.75409	0
0.4660	16.9321	-0.306788	5.35864	-2.44917	0
0.4667	18.7591	-7.92535	5.66311	1.51721	0
0.4673	19.3638	-4.57625	5.05417	1.51721	0
0.4680	15.401	0	3.53183	1.21229	0
0.4687	6.24016	-6.72376	3.8363	3.04425	0
0.4693	-2.59899	-11.6068	7.18545	0.907374	0
0.4700	-1.99428	-8.84571	7.48992	-1.2295	0
0.4707	2.58613	-10.0729	5.35864	2.43442	0
0.4713	4.10435	-13.422	6.88098	4.26392	0
0.4720	6.85774	-12.8084	9.63642	1.51721	0
0.4727	9.90706	-14.0355	9.94089	2.43442	0
0.4733	9.30234	-16.183	9.94089	5.48605	0
0.4740	10.2158	-14.9559	9.94089	3.959	0
0.4747	12.6604	-16.7711	9.63642	3.04425	0
0.4753	14.4875	-19.2254	8.40333	4.56884	0
0.4760	22.1172	-15.2627	7.18545	4.26392	0
0.4767	29.4381	-14.0355	5.35864	4.26392	0
0.4773	27.3023	-17.9982	2.6032	7.92784	0
0.4780	25.1665	-15.5695	1.99427	8.23276	0
0.4787	29.7469	-10.3796	3.8363	6.09588	0
0.4793	37.0678	-8.23213	2.6032	7.92784	0
0.4800	42.253	-6.41697	-0.441479	9.14751	0
0.4807	39.5124	-6.72376	-0.745947	6.4008	0
0.4813	29.7469	-10.0729	-1.65935	3.65409	0
0.4820	22.426	-6.72376	-5.02373	3.34917	0
0.4827	18.1544	-0.613575	-5.63266	3.34917	0
0.4833	11.7341	1.53394	-4.71926	3.04425	0
0.4840	8.08004	4.57625	-5.63266	2.43442	0
0.4847	6.85774	7.33734	-6.54607	3.04425	0
0.4853	4.72194	7.33734	-7.45947	4.87376	0
0.4860	3.19084	8.23213	-9.28628	5.79097	0
0.4867	2.58613	10.9932	-7.45947	6.09588	0
0.4873	2.27734	11.3	-7.15501	4.87376	0
0.4880	7.77125	11.9136	-8.98182	3.34917	0
0.4887	15.401	14.6491	-5.63266	4.26392	0
0.4893	14.1787	17.1034	-3.48616	6.4008	0
0.4900	10.2158	18.305	-6.54607	6.70572	0
0.4907	17.228	18.6118	-6.2416	7.01063	0
0.4913	27.9199	21.0661	-5.02373	5.48605	0
0.4920	25.1665	23.8016	-8.37288	2.43442	0
0.4927	16.3145	21.0661	-6.54607	3.04425	0
0.4933	16.3145	16.4898	-1.35488	4.87376	0
0.4940	18.1544	17.6914	-4.41479	3.34917	0
0.4947	14.4875	19.2254	-6.54607	4.26392	0
0.4953	14.7963	18.6118	-2.87723	5.79097	0
0.4960	16.6233	17.6914	-1.96382	2.43442	0
0.4967	9.90706	14.0355	-2.26829	0.907374	0
0.4973	1.67262	10.3796	-0.137011	3.04425	0
0.4980	-1.99428	11.6068	-0.137011	0.907374	0
0.4987	-4.7348	11.6068	-1.96382	-1.2295	0
0.4993	-2.90779	6.41697	-1.05042	1.51721	0
0.5000	1.05504	2.4543	-1.96382	2.1295	0
0.5007	2.27734	2.14751	-3.80585	0.602457	0
0.5013	4.72194	0.613575	-1.96382	2.73934	0
0.5020	7.16653	-3.3491	-0.137011	4.26392	0
0.5027	6.85774	-5.8034	-0.137011	3.65409	0
0.5033	11.1294	-5.18982	-0.137011	3.34917	0
0.5040	16.6233	-4.57625	-1.96382	1.82213	0
0.5047	13.574	-7.31177	-4.71926	-0.312294	0
0.5053	10.2158	-11.888	-3.80585	0.29754	0
0.5060	13.574	-15.5695	-0.441479	2.1295	0
0.5067	13.8699	-17.9982	-1.65935	3.959	0
0.5073	11.7341	-19.8389	-4.41479	3.959	0
0.5080	14.4875	-19.2254	-2.26829	2.43442	0
0.5087	18.1544	-17.3846	-0.137011	2.1295	0
0.5093	17.5368	-16.4898	-2.87723	2.43442	0
0.5100	16.3145	-14.9559	-4.11032	2.43442	0
0.5107	17.5368	-11.6068	-1.65935	3.34917	0
0.5113	18.1544	-8.53892	-2.26829	2.1295	0
0.5120	13.574	-10.0729	-4.41479	-0.312294	0
0.5127	8.99355	-12.8084	-3.48616	1.21229	0
0.5133	8.68476	-13.1152	-3.80585	2.43442	0
0.5140	5.32665	-13.422	-3.80585	-0.312294	0
0.5147	0.141529	-13.7287	-0.137011	0.602457	0
0.5153	1.36383	-10.9932	-1.05042	4.26392	0
0.5160	2.27734	-8.84571	-7.45947	2.43442	0
0.5167	-3.52537	-11.888	-6.2416	-1.2295	0
0.5173	-7.79698	-17.0778	-1.05042	1.82213	0
0.5180	-9.31521	-17.3846	-1.96382	3.959	0
0.5187	-14.5003	-15.2627	-3.18169	0.602457	0
0.5193	-19.3895	-16.4898	-0.745947	-0.312294	0
0.5200	-17.5625	-18.9186	-0.441479	1.51721	0
0.5207	-12.9821	-15.8763	-2.26829	1.51721	0
0.5213	-13.8956	-12.1948	-2.26829	1.82213	0
0.5220	-20.9206	-14.3423	-2.57276	3.34917	0
0.5227	-24.5747	-17.0778	-3.18169	1.82213	0
0.5233	-22.1301	-14.6491	-1.96382	0.29754	0
0.5240	-20.9206	-12.5016	-0.137011	1.51721	0
0.5247	-21.2165	-12.8084	1.08086	3.04425	0
0.5253	-16.6361	-10.9932	0.167458	3.34917	0
0.5260	-10.2287	-6.72376	-1.65935	3.959	0
0.5267	-7.1794	-3.65589	-0.137011	4.56884	0
0.5273	-2.90779	-0.920363	1.08086	5.18113	0
0.5280	1.96855	-1.84073	-1.65935	3.959	0
0.5287	-1.38956	-6.41697	-1.35488	0.907374	0
0.5293	-8.4017	-5.8034	1.6898	1.21229	0
0.5300	-7.79698	-1.84073	-0.441479	3.34917	0
0.5307	-4.13009	-2.73552	-2.57276	3.65409	0
0.5313	-2.90779	-5.18982	-1.05042	2.43442	0
0.5320	0.450321	-4.57625	-2.26829	1.82213	0
0.5327	3.49964	-6.11019	-4.11032	2.1295	0
0.5333	2.27734	-7.92535	-1.65935	3.34917	0
0.5340	0.450321	-6.11019	-1.96382	4.26392	0
0.5347	-1.99428	-6.72376	-2.87723	3.34917	0
0.5353	-4.13009	-10.0729	-0.137011	1.51721	0
0.5360	-1.99428	-7.92535	-0.441479	0.29754	0
0.5367	0.141529	-4.57625	-3.48616	-0.00737703	0
0.5373	-5.9571	-8.23213	-1.05042	0.29754	0
0.5380	-15.4267	-12.5016	2.6032	-1.53442	0
0.5387	-18.476	-11.888	2.6032	-3.05901	0
0.5393	-15.4267	-9.76607	0.776394	-1.2295	0
0.5400	-13.5868	-11.6068	-1.35488	0.29754	0
0.5407	-18.1672	-16.183	-1.96382	-0.617211	0
0.5413	-23.6611	-20.1457	1.08086	-0.617211	0
0.5420	-23.9699	-21.0661	0.776394	-0.924587	0
0.5427	-22.1301	-19.2254	-1.96382	-2.44917	0
0.5433	-22.1301	-17.3846	-2.87723	-3.66884	0
0.5440	-23.3524	-17.0778	-1.65935	-3.36392	0
0.5447	-24.2659	-15.8763	-0.745947	-2.75409	0
0.5453	-23.9699	-13.7287	-0.137011	-0.924587	0
0.5460	-24.2659	-14.0355	0.471926	0.602457	0
0.5467	-26.1057	-13.422	0.776394	-0.312294	0
0.5473	-25.1922	-9.1525	-0.137011	-1.83934	0
0.5480	-20.303	-8.23213	-2.57276	-1.2295	0
0.5487	-18.476	-9.45928	-2.57276	0.602457	0
0.5493	-21.5253	-4.57625	-1.65935	-0.312294	0
0.5500	-25.797	-0.920363	0.167458	-2.14426	0
0.5507	-25.1922	-0.920363	2.29874	-3.05901	0
0.5513	-19.9942	4.88304	-1.05042	-2.75409	0
0.5520	-17.5625	8.84571	-5.02373	-2.44917	0
0.5527	-23.0564	2.73552	-1.05042	-1.53442	0
0.5533	-28.5375	-0.920363	1.6898	-0.00737703	0
0.5540	-28.8463	0.920363	-1.65935	-0.00737703	0
0.5547	-26.1057	-0.613575	-1.05042	-0.312294	0
0.5553	-25.1922	-1.53394	0.776394	1.82213	0
0.5560	-26.7105	0.920363	-1.05042	2.43442	0
0.5567	-25.797	0.306788	-0.441479	-0.312294	0
0.5573	-20.303	-0.306788	0.471926	-1.83934	0
0.5580	-17.8584	-0.306788	-1.96382	-1.53442	0
0.5587	-19.3895	-2.12195	-1.05042	-1.83934	0
0.5593	-15.7226	-2.73552	2.6032	-0.312294	0
0.5600	-8.71049	-1.22715	0.776394	2.73934	0
0.5607	-6.57468	-2.12195	-1.65935	1.51721	0
0.5613	-9.624	-4.57625	-1.05042	-1.2295	0
0.5620	-17.8584	-8.23213	0.471926	-0.312294	0
0.5627	-26.7105	-10.9932	2.29874	-0.617211	0
0.5633	-26.7105	-7.61856	1.6898	-3.05901	0
0.5640	-24.8834	-3.04231	-1.65935	-2.44917	0
0.5647	-29.4639	-4.57625	-1.65935	-0.924587	0
0.5653	-32.822	-8.23213	0.776394	-0.312294	0
0.5660	-30.3774	-8.53892	0.167458	0.602457	0
0.5667	-29.7598	-7.00498	-0.137011	-0.312294	0
0.5673	-29.4639	-5.49661	1.99427	-2.75409	0
0.5680	-26.1057	-5.49661	3.53183	-2.14426	0
0.5687	-23.6611	-7.31177	2.6032	-1.53442	0
0.5693	-21.2165	-7.31177	0.776394	-3.97622	0
0.5700	-17.5625	-5.8034	0.471926	-4.58605	0
0.5707	-18.1672	-5.8034	1.38533	-3.66884	0
0.5713	-16.3402	-4.88304	3.53183	-5.19589	0
0.5720	-7.79698	-4.26946	5.35864	-4.89097	0
0.5727	-2.90779	-7.61856	4.14077	-1.2295	0
0.5733	-6.87061	-9.45928	1.6898	-0.312294	0
0.5740	-10.8463	-6.41697	4.44524	-0.924587	0
0.5747	-7.48819	-3.04231	8.70779	0.602457	0
0.5753	1.05504	0.613575	6.57652	-2.14426	0
0.5760	5.63544	3.65589	0.776394	-5.80572	0
0.5767	-0.167262	1.53394	1.6898	-4.58605	0
0.5773	-6.57468	-2.73552	6.88098	-2.75409	0
0.5780	-6.57468	-1.84073	6.88098	-4.89097	0
0.5787	-5.66118	0.306788	3.53183	-5.19589	0
0.5793	-5.35239	1.84073	3.22736	-1.83934	0
0.5800	-3.82129	3.96267	4.74971	-1.83934	0
0.5807	-5.35239	5.18982	4.14077	-5.19589	0
0.5813	-8.09291	2.4543	3.53183	-4.89097	0
0.5820	-8.4017	0.920363	4.44524	-0.617211	0
0.5827	-10.2287	5.49661	4.44524	-0.924587	0
0.5833	-11.1551	9.1525	2.6032	-5.80572	0
0.5840	-5.9571	7.03055	3.53183	-7.63768	0
0.5847	-1.68549	7.03055	5.96758	-6.72293	0
0.5853	-3.52537	10.3796	5.05417	-7.02785	0
0.5860	-6.26589	11.3	3.22736	-4.58605	0
0.5867	-5.66118	10.9932	3.8363	-1.2295	0
0.5873	-0.463187	13.7287	3.53183	-4.28113	0
0.5880	4.72194	14.6491	1.6898	-8.55243	0
0.5887	3.49964	10.6864	2.90767	-7.33276	0
0.5893	-2.59899	8.84571	5.35864	-6.72293	0
0.5900	-3.82129	10.3796	3.22736	-7.9426	0
0.5907	-1.99428	10.0729	0.776394	-8.24752	0
0.5913	-1.68549	7.33734	1.38533	-7.63768	0
0.5920	-1.08077	7.33734	1.08086	-7.33276	0
0.5927	-0.167262	8.84571	1.99427	-7.63768	0
0.5933	-0.167262	8.23213	5.35864	-8.85735	0
0.5940	-0.463187	7.61856	6.57652	-7.63768	0
0.5947	1.05504	6.41697	5.05417	-4.89097	0
0.5953	6.54895	5.49661	4.74971	-5.80572	0
0.5960	13.574	9.45928	5.66311	-7.02785	0
0.5967	16.3145	13.422	5.35864	-6.41555	0
0.5973	15.7098	10.6864	5.35864	-8.85735	0
0.5980	14.7963	8.53892	7.18545	-10.9942	0
0.5987	15.7098	10.0729	10.2454	-8.24752	0
0.5993	21.8084	9.1525	10.5498	-6.72293	0
0.6000	28.2158	8.23213	8.09886	-8.85735	0
0.6007	25.4753	8.84571	7.79439	-8.55243	0
0.6013	22.1172	5.18982	8.09886	-6.72293	0
0.6020	25.1665	1.84073	7.18545	-7.33276	0
0.6027	24.8577	3.65589	8.40333	-7.63768	0
0.6033	22.7219	3.96267	8.09886	-5.5008	0
0.6040	25.7712	1.84073	4.14077	-4.58605	0
0.6047	25.4753	3.65589	4.44524	-6.41555	0
0.6053	21.8084	6.41697	8.09886	-6.41555	0
0.6060	22.1172	5.49661	7.18545	-3.05901	0
0.6067	22.1172	5.49661	5.66311	-3.05901	0
0.6073	21.2037	6.41697	6.27205	-5.80572	0
0.6080	25.7712	5.18982	6.27205	-3.97622	0
0.6087	25.4753	6.41697	6.57652	-1.83934	0
0.6093	15.7098	10.3796	6.57652	-4.89097	0
0.6100	11.1294	9.1525	5.35864	-5.80572	0
0.6107	17.228	7.03055	4.14077	-1.2295	0
0.6113	23.9442	10.6864	3.22736	0.29754	0
0.6120	23.9442	12.5016	1.6898	-1.53442	0
0.6127	18.4503	7.03055	2.29874	-1.83934	0
0.6133	14.1787	4.57625	4.14077	-1.2295	0
0.6140	13.2652	7.61856	4.14077	-0.00737703	0
0.6147	10.8206	6.41697	2.90767	1.51721	0
0.6153	8.99355	4.57625	1.08086	-0.00737703	0
0.6160	10.5246	6.11019	1.6898	-0.312294	0
0.6167	12.3517	5.8034	4.44524	2.1295	0
0.6173	13.574	2.73552	4.44524	1.82213	0
0.6180	14.4875	2.73552	2.6032	-0.617211	0
0.6187	12.6604	4.57625	4.44524	-0.312294	0
0.6193	12.9564	3.65589	3.8363	0.29754	0
0.6200	18.1544	0.920363	0.776394	0.602457	0
0.6207	19.9814	-2.73552	1.08086	2.73934	0
0.6213	16.9321	-4.57625	2.29874	3.04425	0
0.6220	12.6604	-4.57625	2.29874	0.29754	0
0.6227	12.3517	-2.42874	4.74971	1.51721	0
0.6233	18.1544	0.920363	5.05417	5.18113	0
0.6240	21.8084	1.53394	0.776394	3.34917	0
0.6247	15.401	-1.84073	1.08086	-0.312294	0
0.6253	9.59827	-4.88304	3.53183	-0.312294	0
0.6260	11.1294	-5.8034	2.90767	2.43442	0
0.6267	12.6604	-5.49661	3.8363	4.26392	0
0.6273	10.8206	-4.57625	5.35864	4.26392	0
0.6280	8.37597	-4.57625	3.8363	2.43442	0
0.6287	6.85774	-6.41697	2.6032	2.1295	0
0.6293	7.46246	-4.57625	2.6032	3.34917	0
0.6300	8.99355	0	2.29874	2.43442	0
0.6307	6.54895	2.4543	2.6032	0.29754	0
0.6313	5.32665	1.84073	1.6898	0.602457	0
0.6320	9.59827	1.84073	-0.137011	1.51721	0
0.6327	13.574	3.04231	0.471926	1.51721	0
0.6333	12.9564	6.41697	0.167458	3.65409	0
0.6340	8.37597	6.41697	-1.05042	5.48605	0
0.6347	4.41314	3.65589	0.776394	5.18113	0
0.6353	6.85774	6.41697	-0.137011	4.56884	0
0.6360	10.8206	12.5016	-6.2416	3.34917	0
0.6367	6.24016	10.9932	-7.45947	2.1295	0
0.6373	0.141529	5.18982	-3.80585	2.1295	0
0.6380	2.89492	3.3491	-3.18169	1.82213	0
0.6387	7.16653	2.73552	-5.3282	0.907374	0
0.6393	6.24016	0.920363	-6.2416	2.1295	0
0.6400	5.63544	0.920363	-6.85054	2.43442	0
0.6407	8.08004	0.306788	-7.45947	1.51721	0
0.6413	12.6604	-2.73552	-5.63266	3.65409	0
0.6420	14.4875	-3.96267	-3.80585	4.56884	0
0.6427	12.3517	-1.84073	-4.11032	1.51721	0
0.6433	12.3517	-1.84073	-4.71926	1.51721	0
0.6440	18.4503	-5.49661	-3.80585	3.34917	0
0.6447	22.1172	-6.41697	-5.3282	3.04425	0
0.6453	20.2902	-4.57625	-8.06841	3.959	0
0.6460	19.6726	-7.00498	-6.54607	6.09588	0
0.6467	21.8084	-10.9932	-3.80585	5.18113	0
0.6473	23.6354	-10.3796	-6.54607	4.26392	0
0.6480	23.6354	-10.0729	-11.4328	4.87376	0
0.6487	18.7591	-10.9932	-11.1283	3.959	0
0.6493	9.90706	-10.0729	-8.06841	4.26392	0
0.6500	-0.167262	-9.1525	-5.93713	5.48605	0
0.6507	-7.1794	-9.76607	-8.06841	4.87376	0
0.6513	-9.31521	-8.84571	-11.4328	3.959	0
0.6520	-9.31521	-9.1525	-11.1283	3.65409	0
0.6527	-8.4017	-11.3	-7.45947	3.34917	0
0.6533	-4.43888	-9.45928	-7.76394	3.959	0
0.6540	-1.99428	-6.41697	-11.1283	4.26392	0
0.6547	-3.82129	-8.53892	-9.89522	3.04425	0
0.6553	-1.99428	-8.23213	-7.45947	1.82213	0
0.6560	4.41314	-3.65589	-8.37288	2.1295	0
0.6567	3.49964	-2.12195	-7.76394	2.1295	0
0.6573	-1.38956	-0.613575	-6.54607	1.21229	0
0.6580	-2.90779	3.65589	-8.37288	1.51721	0
0.6587	-1.08077	4.88304	-8.37288	4.56884	0
0.6593	4.41314	4.88304	-6.54607	5.48605	0
0.6600	5.63544	10.0729	-8.37288	3.34917	0
0.6607	-5.04359	13.422	-9.28628	3.04425	0
0.6613	-12.9821	11.6068	-6.54607	4.26392	0
0.6620	-12.0686	12.5016	-6.54607	3.959	0
0.6627	-12.0686	17.6914	-8.98182	5.18113	0
0.6633	-13.2909	20.7593	-8.37288	5.48605	0
0.6640	-15.7226	21.0661	-6.2416	2.43442	0
0.6647	-22.7476	23.188	-5.3282	1.51721	0
0.6653	-23.3524	25.3355	-5.63266	3.04425	0
0.6660	-19.3895	24.1084	-5.3282	3.04425	0
0.6667	-21.8341	25.3355	-4.71926	3.04425	0
0.6673	-19.3895	28.6846	-6.54607	2.73934	0
0.6680	-5.9571	27.4575	-8.98182	0.907374	0
0.6687	1.67262	24.722	-6.54607	0.29754	0
0.6693	0.450321	28.0711	-3.18169	-0.924587	0
0.6700	-0.771979	31.4457	-2.57276	-2.75409	0
0.6707	-0.771979	29.605	-0.745947	-1.53442	0
0.6713	1.67262	29.9118	-1.35488	-1.2295	0
0.6720	-0.771979	32.9541	-7.15501	-4.28113	0
0.6727	-13.2909	32.0337	-8.67735	-3.05901	0
0.6733	-18.7719	30.2186	-4.41479	-0.00737703	0
0.6740	-13.8956	33.8745	-2.87723	-0.312294	0
0.6747	-15.7226	35.4084	-4.41479	-0.617211	0
0.6753	-19.3895	32.0337	-4.71926	-0.00737703	0
0.6760	-14.5003	32.3405	-4.71926	-2.14426	0
0.6767	-14.8091	35.7152	-3.80585	-3.05901	0
0.6773	-19.0807	34.7948	-2.57276	-2.14426	0
0.6780	-13.8956	33.8745	-1.96382	-2.14426	0
0.6787	-10.5375	36.022	-2.26829	-1.83934	0
0.6793	-12.9821	35.4084	-1.96382	-2.44917	0
0.6800	-6.57468	32.6473	-1.65935	-3.36392	0
0.6807	4.10435	32.6473	-1.65935	-2.44917	0
0.6813	2.58613	31.1389	-1.05042	-1.83934	0
0.6820	-2.59899	28.0711	1.38533	-1.83934	0
0.6827	1.67262	28.3779	2.29874	-0.924587	0
0.6833	8.99355	29.605	-2.26829	-2.14426	0
0.6840	8.99355	27.4575	-5.93713	-5.5008	0
0.6847	2.89492	25.0288	-3.18169	-6.41555	0
0.6853	0.141529	23.8016	-0.137011	-6.11064	0
0.6860	3.80843	21.9864	-1.35488	-4.89097	0
0.6867	8.37597	19.2254	-3.48616	-3.05901	0
0.6873	9.59827	16.4898	-4.71926	-3.97622	0
0.6880	8.99355	15.5695	-3.48616	-5.19589	0
0.6887	8.99355	17.3846	-0.137011	-4.89097	0
0.6893	11.1294	17.3846	-1.05042	-5.80572	0
0.6900	9.90706	11.9136	-5.3282	-7.63768	0
0.6907	3.19084	8.23213	-3.48616	-6.72293	0
0.6913	1.05504	10.9932	-0.137011	-4.89097	0
0.6920	5.03073	11.6068	-0.441479	-3.66884	0
0.6927	1.67262	6.41697	-0.441479	-3.66884	0
0.6933	-9.00642	4.57625	-1.05042	-4.89097	0
0.6940	-15.7226	6.11019	-2.57276	-3.05901	0
0.6947	-18.7719	5.8034	-0.137011	0.602457	0
0.6953	-19.6983	9.1525	1.6898	-2.14426	0
0.6960	-19.3895	14.3423	-0.441479	-7.33276	0
0.6967	-25.797	10.9932	-0.441479	-5.19589	0
0.6973	-35.5625	6.72376	2.29874	-1.83934	0
0.6980	-36.1672	10.6864	1.6898	-1.2295	0
0.6987	-30.0686	12.8084	0.776394	0.602457	0
0.6993	-26.7105	9.76607	2.90767	1.51721	0
0.7000	-25.4882	9.1525	3.53183	-0.617211	0
0.7007	-23.3524	8.23213	1.6898	-0.312294	0
0.7013	-17.8584	5.49661	1.6898	1.21229	0
0.7020	-13.5868	6.41697	0.776394	-0.312294	0
0.7027	-16.6361	7.33734	0.776394	1.51721	0
0.7033	-17.5625	3.96267	3.53183	5.79097	0
0.7040	-8.09291	0.920363	3.53183	5.48605	0
0.7047	-0.463187	0.306788	0.776394	3.34917	0
0.7053	-2.59899	0	1.08086	4.26392	0
0.7060	-5.66118	-2.12195	4.44524	4.87376	0
0.7067	-6.57468	-3.96267	6.27205	5.18113	0
0.7073	-3.21658	-2.42874	6.27205	6.09588	0
0.7080	1.96855	-1.53394	3.53183	3.04425	0
0.7087	-2.30307	-6.41697	0.776394	0.907374	0
0.7093	-11.1551	-10.6864	1.6898	4.26392	0
0.7100	-11.1551	-10.0729	2.29874	5.79097	0
0.7107	-8.09291	-10.9932	-1.05042	3.959	0
0.7113	-9.93279	-11.888	-2.57276	4.87376	0
0.7120	-10.5375	-11.3	-1.96382	5.79097	0
0.7127	-9.31521	-15.8763	-2.57276	4.26392	0
0.7133	-7.48819	-22.2677	-3.80585	4.26392	0
0.7140	-1.08077	-21.0661	-3.48616	5.48605	0
0.7147	5.32665	-19.2254	-3.80585	5.18113	0
0.7153	9.30234	-22.8812	-4.71926	4.87376	0
0.7160	15.0922	-25.3355	-5.3282	5.18113	0
0.7167	20.8949	-25.6423	-4.71926	7.92784	0
0.7173	19.9814	-28.6846	-4.71926	10.3672	0
0.7180	11.7341	-29.2982	-4.71926	10.9795	0
0.7187	-1.08077	-27.4575	-3.80585	11.5893	0
0.7193	-11.1551	-29.2982	-4.71926	11.5893	0
0.7200	-15.7226	-30.8322	-6.54607	8.23276	0
0.7207	-20.9206	-29.9118	-4.41479	6.70572	0
0.7213	-26.1057	-31.727	-2.87723	9.75735	0
0.7220	-25.1922	-34.488	-5.02373	10.3672	0
0.7227	-21.8341	-32.3405	-5.02373	7.01063	0
0.7233	-20.6118	-29.9118	-3.48616	7.62047	0
0.7240	-18.476	-29.9118	-4.41479	9.75735	0
0.7247	-14.8091	-29.2982	-3.18169	8.8426	0
0.7253	-11.7598	-29.2982	-0.137011	8.8426	0
0.7260	-9.31521	-29.605	-1.05042	10.6721	0
0.7267	-10.2287	-28.0711	-1.96382	9.75735	0
0.7273	-10.2287	-26.5371	-0.441479	8.23276	0
0.7280	-4.43888	-27.4575	-1.05042	10.0623	0
0.7287	-1.08077	-27.4575	-1.05042	9.45243	0
0.7293	-6.57468	-27.4575	1.6898	5.79097	0
0.7300	-12.0686	-32.0337	4.44524	7.31555	0
0.7307	-10.2287	-34.7948	3.53183	11.8942	0
0.7313	-2.90779	-32.9541	0.471926	10.9795	0
0.7320	1.96855	-33.8745	-0.137011	8.53768	0
0.7327	-1.08077	-39.0643	2.6032	9.14751	0
0.7333	-3.82129	-42.7202	1.99427	10.0623	0
0.7340	-1.08077	-44.2541	0.167458	9.14751	0
0.7347	-1.38956	-44.2541	1.38533	7.92784	0
0.7353	-4.13009	-42.1066	1.38533	5.18113	0
0.7360	-1.99428	-41.493	-1.96382	4.56884	0
0.7367	-0.771979	-43.3338	-2.57276	6.4008	0
0.7373	-0.771979	-42.1066	-1.96382	6.4008	0
0.7380	2.89492	-39.3711	-4.11032	4.87376	0
0.7387	4.41314	-39.6779	-4.41479	4.26392	0
0.7393	4.41314	-41.493	-3.18169	3.34917	0
0.7400	12.3517	-40.2914	-3.80585	3.959	0
0.7407	16.9321	-39.3711	-4.11032	6.09588	0
0.7413	9.59827	-39.6779	-5.02373	5.79097	0
0.7420	1.96855	-36.9168	-5.63266	4.26392	0
0.7427	3.80843	-32.9541	-3.18169	6.09588	0
0.7433	10.5246	-31.1389	-2.26829	7.92784	0
0.7440	14.4875	-29.2982	-5.63266	5.79097	0
0.7447	11.7341	-28.0711	-7.45947	1.51721	0
0.7453	8.37597	-29.2982	-6.54607	0.29754	0
0.7460	9.59827	-28.9914	-4.41479	3.04425	0
0.7467	10.8206	-25.9491	-2.26829	3.65409	0
0.7473	9.90706	-24.722	-2.87723	0.29754	0
0.7480	8.37597	-24.1084	-5.63266	-1.2295	0
0.7487	5.32665	-20.4525	-5.93713	0.602457	0
0.7493	3.49964	-16.4898	-4.71926	-0.312294	0
0.7500	4.41314	-15.8763	-4.11032	-1.53442	0
0.7507	1.67262	-14.6491	-3.48616	-3.05901	0
0.7513	-1.38956	-10.0729	-2.87723	-5.80572	0
0.7520	4.41314	-6.41697	-2.87723	-7.63768	0
0.7527	10.5246	-3.65589	-3.18169	-4.58605	0
0.7533	5.63544	0.920363	-4.11032	-2.14426	0
0.7540	-0.463187	4.26946	-4.11032	-3.36392	0
0.7547	3.19084	6.72376	-2.57276	-5.80572	0
0.7553	12.0429	12.2204	-1.96382	-5.80572	0
0.7560	-11.1551	16.183	-4.41479	-4.28113	0
0.7567	-11.1551	13.7287	-6.2416	-5.5008	0
0.7573	-11.1551	12.2204	-5.02373	-8.55243	0
0.7580	-11.1551	17.3846	-2.87723	-8.55243	0
0.7587	-11.1551	21.6797	-1.96382	-7.63768	0
0.7593	-11.1551	22.5745	-1.05042	-10.0795	0
0.7600	-11.1551	23.8016	0.776394	-10.3844	0
0.7607	-11.1551	26.2559	0.167458	-7.02785	0
0.7613	-11.1551	27.1507	-2.57276	-7.63768	0
0.7620	-11.1551	28.6846	-3.18169	-10.3844	0
0.7627	-11.1551	31.1389	-2.87723	-10.9942	0
0.7633	-11.1551	31.1389	-2.57276	-11.909	0
0.7640	-11.1551	30.2186	-0.441479	-12.2139	0
0.7647	-11.1551	32.0337	1.08086	-9.46718	0
0.7653	-11.1551	32.9541	1.99427	-8.55243	0
0.7660	-11.1551	32.0337	5.35864	-10.3844	0
0.7667	-11.1551	35.7152	6.57652	-10.9942	0
0.7673	-11.1551	41.2118	2.6032	-10.3844	0
0.7680	9.90706	39.3711	1.6898	-11.2991	0
0.7687	0.759112	35.7152	4.14077	-11.2991	0
0.7693	-5.04359	37.2236	4.44524	-10.6893	0
0.7700	-8.4017	39.0643	3.22736	-10.3844	0
0.7707	-12.3645	38.4507	2.29874	-9.46718	0
0.7713	-12.6733	40.5982	0.776394	-9.46718	0
0.7720	-9.624	42.1066	1.6898	-10.3844	0
0.7727	-9.93279	38.4507	6.27205	-10.0795	0
0.7733	-9.624	37.2236	6.27205	-9.77456	0
0.7740	-4.43888	37.8371	3.22736	-11.2991	0
0.7747	-1.99428	34.7948	2.6032	-11.2991	0
0.7753	-3.82129	35.7152	2.29874	-10.0795	0
0.7760	-1.38956	39.3711	1.08086	-10.0795	0
0.7767	1.67262	35.7152	3.53183	-10.3844	0
0.7773	-1.08077	31.1389	4.74971	-10.3844	0
0.7780	-5.04359	33.8745	3.53183	-9.46718	0
0.7787	-4.7348	34.7948	5.35864	-6.72293	0
0.7793	-0.463187	33.8745	6.57652	-6.72293	0
0.7800	-0.463187	34.7948	1.6898	-9.46718	0
0.7807	-0.463187	31.1389	-1.05042	-10.9942	0
0.7813	-0.463187	25.6423	1.6898	-10.6893	0
0.7820	-0.463187	26.8695	2.90767	-10.9942	0
0.7827	-0.463187	28.3779	1.6898	-10.9942	0
0.7833	-0.463187	24.722	1.6898	-11.6041	0
0.7840	-0.463187	23.188	1.38533	-11.909	0
0.7847	-0.463187	22.8812	-0.137011	-10.9942	0
0.7853	-0.463187	20.1457	0.471926	-10.6893	0
0.7860	-0.463187	17.9982	3.53183	-11.2991	0
0.7867	-0.463187	18.305	4.44524	-10.9942	0
0.7873	-0.463187	18.9186	1.6898	-9.77456	0
0.7880	-0.463187	16.4898	-0.137011	-7.63768	0
0.7887	-0.463187	14.3423	-0.137011	-6.72293	0
0.7893	-0.463187	14.9559	1.08086	-9.77456	0
0.7900	-0.463187	14.3423	3.8363	-8.55243	0
0.7907	-0.463187	12.5016	5.35864	-1.2295	0
0.7913	-0.463187	14.6491	3.8363	-2.44917	0
0.7920	3.49964	15.8763	1.6898	-9.46718	0
0.7927	-1.08077	9.45928	1.38533	-7.63768	0
0.7933	-5.9571	4.57625	1.38533	-3.97622	0
0.7940	-6.26589	4.57625	2.90767	-8.55243	0
0.7947	-7.48819	2.14751	5.35864	-11.2991	0
0.7953	-8.09291	0	5.35864	-7.63768	0
0.7960	-5.35239	1.84073	5.35864	-5.80572	0
0.7967	-3.82129	-0.613575	6.27205	-5.80572	0
0.7973	-3.82129	-5.49661	5.05417	-6.72293	0
0.7980	-4.43888	-5.49661	3.8363	-7.9426	0
0.7987	-7.79698	-7.31177	5.96758	-5.80572	0
0.7993	-6.26589	-13.7287	7.79439	-3.05901	0
0.8000	2.89492	-14.3423	7.79439	-3.05901	0
0.8007	6.24016	-10.9932	7.79439	-2.44917	0
0.8013	1.05504	-13.1152	8.09886	-2.14426	0
0.8020	-1.08077	-14.9559	10.2454	-3.66884	0
0.8027	2.89492	-11.3	12.6811	-2.14426	0
0.8033	7.46246	-7.31177	10.8543	-2.14426	0
0.8040	8.08004	-6.41697	5.05417	-5.19589	0
0.8047	0.759112	-8.53892	2.6032	-3.97622	0
0.8053	-9.31521	-12.8084	5.35864	-0.312294	0
0.8060	-14.8091	-13.1152	6.27205	-2.14426	0
0.8067	-18.7719	-9.1525	3.53183	-5.80572	0
0.8073	-25.797	-7.31177	3.22736	-4.28113	0
0.8080	-33.4267	-7.31177	5.66311	-3.05901	0
0.8087	-36.476	-5.49661	5.35864	-3.36392	0
0.8093	-33.1179	-5.18982	1.38533	-2.75409	0
0.8100	-31.2909	-8.23213	1.38533	-2.14426	0
0.8107	-31.8956	-8.23213	2.6032	-3.05901	0
0.8113	-26.4017	-4.57625	-1.05042	-3.05901	0
0.8120	-15.1179	-5.18982	-3.18169	-2.14426	0
0.8127	-9.31521	-8.53892	0.471926	-1.83934	0
0.8133	-10.2287	-7.92535	1.38533	-1.53442	0
0.8140	-13.8956	-7.31177	-1.35488	0.602457	0
0.8147	-14.8091	-10.0729	-1.05042	2.43442	0
0.8153	-10.8463	-10.0729	-1.65935	1.51721	0
0.8160	-7.79698	-9.1525	-5.02373	0.29754	0
0.8167	-12.0686	-14.6491	-3.80585	1.51721	0
0.8173	-17.5625	-17.3846	-0.441479	2.73934	0
0.8180	-16.9449	-12.8084	-2.87723	1.51721	0
0.8187	-13.8956	-10.9932	-5.63266	1.51721	0
0.8193	-15.4267	-14.0355	-4.71926	3.34917	0
0.8200	-20.6118	-14.6491	-3.80585	3.04425	0
0.8207	-24.2659	-15.5695	-2.87723	3.04425	0
0.8213	-24.5747	-19.8389	-0.745947	4.26392	0
0.8220	-24.8834	-22.2677	-0.441479	3.34917	0
0.8227	-24.5747	-22.5745	-1.96382	3.34917	0
0.8233	-21.2165	-24.1084	-2.26829	7.31555	0
0.8240	-16.0314	-24.1084	-1.96382	6.70572	0
0.8247	-12.0686	-21.3729	-0.137011	2.43442	0
0.8253	-12.6733	-21.0661	2.29874	3.65409	0
0.8260	-15.7226	-23.8016	0.167458	6.70572	0
0.8267	-14.8091	-22.8812	-1.96382	8.53768	0
0.8273	-8.4017	-20.4525	-0.745947	10.9795	0
0.8280	-5.66118	-21.6541	-0.441479	9.14751	0
0.8287	-8.09291	-22.2677	-1.05042	3.959	0
0.8293	-10.5375	-20.1457	-0.441479	5.48605	0
0.8300	-10.8463	-18.9186	-1.96382	8.8426	0
0.8307	-8.71049	-17.9982	-3.48616	7.01063	0
0.8313	-5.66118	-14.0355	-4.11032	5.48605	0
0.8320	-4.43888	-11.6068	-5.63266	7.01063	0
0.8327	-1.08077	-10.6864	-3.80585	5.48605	0
0.8333	9.30234	-8.84571	-0.745947	5.18113	0
0.8340	16.6233	-8.84571	-3.80585	7.92784	0
0.8347	12.6604	-9.1525	-5.93713	7.31555	0
0.8353	8.37597	-5.18982	-1.96382	5.18113	0
0.8360	10.2158	-0.613575	-1.35488	5.79097	0
0.8367	5.32665	-0.920363	-3.48616	5.48605	0
0.8373	-11.1551	-0.920363	-2.26829	3.04425	0
0.8380	-25.4882	0.920363	-1.65935	3.959	0
0.8387	-27.9328	4.57625	-0.745947	8.23276	0
0.8393	-21.2165	8.84571	-0.137011	8.53768	0
0.8400	-21.2165	9.1525	-4.41479	4.56884	0
0.8407	-21.2165	2.73552	-5.93713	4.26392	0
0.8413	-21.2165	-1.53394	-1.05042	5.79097	0
0.8420	-21.2165	0.306788	-0.745947	4.56884	0
0.8427	-21.2165	1.53394	-2.57276	4.26392	0
0.8433	-21.2165	0.920363	0.471926	4.56884	0
0.8440	-21.2165	1.84073	1.6898	2.1295	0
0.8447	-21.2165	2.4543	-1.35488	1.51721	0
0.8453	-21.2165	1.22715	-1.96382	5.18113	0
0.8460	-21.2165	1.22715	-3.18169	6.09588	0
0.8467	-21.2165	5.49661	-5.63266	3.04425	0
0.8473	-21.2165	8.53892	-3.80585	2.43442	0
0.8480	-21.2165	4.88304	-2.87723	3.34917	0
0.8487	-21.2165	2.4543	-5.93713	3.34917	0
0.8493	-21.2165	6.41697	-7.45947	2.73934	0
0.8500	-21.2165	7.03055	-6.54607	1.82213	0
0.8507	-21.2165	3.3491	-7.15501	4.26392	0
0.8513	-21.2165	5.49661	-9.28628	6.4008	0
0.8520	17.8456	8.23213	-11.1283	3.959	0
0.8527	11.1294	3.96267	-11.4328	0.907374	0
0.8533	4.72194	1.53394	-10.2149	1.21229	0
0.8540	8.99355	4.57625	-8.67735	0.907374	0
0.8547	9.90706	5.18982	-8.37288	0.602457	0
0.8553	4.72194	5.49661	-9.28628	2.43442	0
0.8560	6.24016	10.0729	-8.67735	3.34917	0
0.8567	8.99355	11.9136	-6.54607	4.56884	0
0.8573	4.72194	10.0729	-6.54607	3.959	0
0.8580	1.67262	11.3	-8.06841	0.602457	0
0.8587	3.49964	12.8084	-7.45947	-0.00737703	0
0.8593	5.63544	10.9932	-5.3282	2.73934	0
0.8600	8.08004	10.9932	-5.02373	2.43442	0
0.8607	9.30234	13.422	-5.3282	2.1295	0
0.8613	5.03073	13.7287	-5.93713	2.73934	0
0.8620	0.759112	13.1152	-6.2416	1.51721	0
0.8627	2.58613	14.6491	-3.18169	0.907374	0
0.8633	7.46246	17.3846	-0.137011	0.907374	0
0.8640	8.08004	18.9186	-2.87723	-1.2295	0
0.8647	3.49964	19.5321	-6.54607	-0.924587	0
0.8653	-0.771979	18.6118	-5.02373	0.602457	0
0.8660	-2.90779	17.1034	-2.57276	-0.312294	0
0.8667	-6.57468	17.3846	-2.87723	-0.00737703	0
0.8673	-7.48819	18.305	-2.87723	1.51721	0
0.8680	-3.52537	16.183	-2.57276	0.602457	0
0.8687	0.759112	13.7287	-3.48616	0.602457	0
0.8693	1.67262	17.3846	-4.41479	1.51721	0
0.8700	1.96855	21.3729	-1.96382	0.907374	0
0.8707	4.41314	20.4525	-0.441479	0.907374	0
0.8713	7.16653	17.3846	-2.87723	0.907374	0
0.8720	9.59827	16.183	-2.57276	-0.312294	0
0.8727	10.2158	16.4898	1.08086	-0.617211	0
0.8733	8.99355	18.305	0.471926	-0.00737703	0
0.8740	6.54895	21.0661	-1.05042	0.907374	0
0.8747	6.24016	24.722	2.29874	3.65409	0
0.8753	8.08004	28.9914	1.38533	3.959	0
0.8760	-21.2165	31.7525	-3.18169	0.907374	0
0.8767	-21.2165	30.2186	-1.96382	-0.00737703	0
0.8773	-21.2165	30.2186	2.29874	-0.00737703	0
0.8780	-21.2165	34.488	1.99427	-1.53442	0
0.8787	-21.2165	35.4084	1.6898	-0.312294	0
0.8793	-21.2165	32.0337	1.38533	0.29754	0
0.8800	-21.2165	30.5254	0.776394	-1.83934	0
0.8807	-21.2165	30.8322	2.90767	-1.83934	0
0.8813	-21.2165	28.3779	3.53183	-2.14426	0
0.8820	-21.2165	26.5627	0.776394	-3.66884	0
0.8827	-21.2165	27.4575	0.167458	-1.53442	0
0.8833	-21.2165	25.3355	0.167458	-0.312294	0
0.8840	-21.2165	21.0661	-1.05042	-3.97622	0
0.8847	-21.2165	21.0661	0.776394	-4.58605	0
0.8853	-21.2165	21.6797	4.14077	-0.924587	0
0.8860	-21.2165	18.305	6.27205	-2.14426	0
0.8867	-21.2165	17.6914	7.48992	-5.80572	0
0.8873	-21.2165	19.2254	5.66311	-4.58605	0
0.8880	6.24016	13.1152	3.53183	-3.66884	0
0.8887	-0.771979	3.96267	6.27205	-5.19589	0
0.8893	-9.624	0	9.01226	-3.97622	0
0.8900	-9.31521	-3.65589	6.88098	-3.36392	0
0.8907	-3.82129	-8.84571	6.27205	-6.11064	0
0.8913	-1.68549	-11.888	8.40333	-7.33276	0
0.8920	-0.167262	-15.2627	8.09886	-6.11064	0
0.8927	2.89492	-17.0778	7.48992	-7.33276	0
0.8933	3.49964	-16.4898	7.18545	-8.85735	0
0.8940	2.58613	-19.8389	5.05417	-7.33276	0
0.8947	2.89492	-23.8016	3.8363	-5.19589	0
0.8953	6.24016	-20.7593	5.35864	-5.80572	0
0.8960	12.6604	-17.3846	6.57652	-6.72293	0
0.8967	15.7098	-21.0661	6.57652	-5.5008	0
0.8973	9.30234	-22.8812	5.35864	-5.5008	0
0.8980	0.450321	-20.4525	3.53183	-7.02785	0
0.8987	1.05504	-21.3729	4.74971	-7.02785	0
0.8993	6.85774	-23.188	5.96758	-6.11064	0
0.9000	6.85774	-21.6541	2.6032	-6.72293	0
0.9007	6.85774	-22.8812	0.776394	-5.80572	0
0.9013	6.85774	-27.4575	3.53183	-4.28113	0
0.9020	6.85774	-28.9914	4.74971	-5.5008	0
0.9027	6.85774	-27.1507	4.74971	-5.80572	0
0.9033	6.85774	-26.2559	5.35864	-3.36392	0
0.9040	6.85774	-27.1507	6.27205	-3.36392	0
0.9047	6.85774	-29.2982	6.27205	-4.89097	0
0.9053	6.85774	-31.4202	4.74971	-2.44917	0
0.9060	6.85774	-31.1389	3.53183	0.29754	0
0.9067	6.85774	-30.8322	4.14077	-2.75409	0
0.9073	6.85774	-32.0337	5.96758	-5.19589	0
0.9080	6.85774	-33.5677	7.48992	-2.44917	0
0.9087	6.85774	-32.6473	8.09886	-0.924587	0
0.9093	6.85774	-30.2186	6.27205	-3.05901	0
0.9100	6.85774	-29.2982	6.27205	-3.05901	0
0.9107	6.85774	-29.9118	10.8543	-1.53442	0
0.9113	6.85774	-28.3779	11.1588	-3.36392	0
0.9120	28.2158	-27.4575	6.27205	-3.05901	0
0.9127	20.8949	-29.9118	6.27205	0.602457	0
0.9133	13.8699	-30.8322	10.2454	0.29754	0
0.9140	11.7341	-29.9118	10.5498	-3.36392	0
0.9147	10.8206	-30.8322	9.63642	-4.89097	0
0.9153	9.90706	-30.5254	11.1588	-3.97622	0
0.9160	9.59827	-29.2982	11.7677	-3.36392	0
0.9167	7.77125	-31.4202	10.8543	-3.05901	0
0.9173	6.24016	-32.0337	10.8543	-4.58605	0
0.9180	6.85774	-28.3779	10.8543	-4.28113	0
0.9187	6.24016	-26.5371	10.8543	-0.617211	0
0.9193	4.72194	-26.8439	11.4632	-0.312294	0
0.9200	7.16653	-25.6423	10.5498	-4.89097	0
0.9207	9.30234	-25.6423	9.94089	-4.89097	0
0.9213	5.32665	-26.2559	10.2454	-1.2295	0
0.9220	-0.167262	-22.5745	11.1588	-3.05901	0
0.9227	3.19084	-18.305	12.6811	-4.28113	0
0.9233	11.7341	-16.7711	13.5945	-2.44917	0
0.9240	6.85774	-15.5695	11.1588	-4.28113	0
0.9247	6.85774	-15.2627	9.94089	-6.72293	0
0.9253	6.85774	-17.6914	10.8543	-3.97622	0
0.9260	6.85774	-17.6914	11.1588	-3.05901	0
0.9267	6.85774	-16.4898	10.8543	-5.5008	0
0.9273	6.85774	-18.305	11.1588	-5.5008	0
0.9280	6.85774	-15.8763	9.63642	-5.80572	0
0.9287	6.85774	-7.61856	6.27205	-7.02785	0
0.9293	6.85774	-5.18982	5.66311	-4.28113	0
0.9300	6.85774	-9.45928	7.79439	-1.83934	0
0.9307	6.85774	-7.92535	8.40333	-3.36392	0
0.9313	6.85774	-2.73552	6.27205	-4.89097	0
0.9320	6.85774	-3.65589	6.27205	-3.66884	0
0.9327	6.85774	-3.65589	7.79439	-2.75409	0
0.9333	6.85774	-1.53394	5.35864	-3.05901	0
0.9340	6.85774	-4.57625	3.53183	-2.75409	0
0.9347	6.85774	-7.00498	6.27205	-1.2295	0
0.9353	6.85774	-1.84073	5.35864	-1.53442	0
0.9360	16.3145	0.613575	-0.441479	-3.66884	0
0.9367	14.4875	-3.96267	-0.137011	-2.44917	0
0.9373	5.32665	-6.41697	3.53183	-0.617211	0
0.9380	4.72194	-5.49661	2.29874	-2.14426	0
0.9387	6.85774	-8.23213	1.08086	-1.53442	0
0.9393	4.41314	-9.1525	1.6898	-0.00737703	0
0.9400	5.94424	-5.49661	0.167458	-3.05901	0
0.9407	8.99355	-4.57625	-0.137011	-5.80572	0
0.9413	7.77125	-6.72376	0.776394	-3.05901	0
0.9420	5.94424	-6.72376	0.776394	-2.14426	0
0.9427	3.49964	-4.88304	2.6032	-3.66884	0
0.9433	0.141529	-3.65589	2.29874	-3.05901	0
0.9440	1.36383	-2.42874	-3.48616	-3.66884	0
0.9447	6.24016	-1.53394	-4.11032	-4.89097	0
0.9453	7.46246	-3.04231	1.38533	-2.44917	0
0.9460	2.89492	-3.65589	1.99427	-1.2295	0
0.9467	-1.68549	-1.84073	1.38533	-3.05901	0
0.9473	1.67262	0.920363	2.29874	-3.66884	0
0.9480	7.46246	4.26946	-1.05042	-2.14426	0
0.9487	4.41314	5.8034	-3.48616	-2.14426	0
0.9493	-4.13009	4.26946	0.167458	-2.14426	0
0.9500	-7.48819	1.84073	-0.137011	-0.617211	0
0.9507	-8.4017	1.22715	-3.48616	-0.312294	0
0.9513	-11.451	0.613575	-1.96382	-0.924587	0
0.9520	-12.9821	-0.306788	-0.441479	-0.312294	0
0.9527	-12.0686	-0.306788	-1.96382	-0.312294	0
0.9533	-10.2287	0	-0.745947	-2.44917	0
0.9540	-9.31521	-0.306788	0.167458	-0.924587	0
0.9547	-8.4017	-0.920363	-2.87723	2.73934	0
0.9553	-4.7348	0	-4.41479	1.21229	0
0.9560	2.27734	-0.920363	-1.96382	-0.617211	0
0.9567	6.85774	-3.65589	-2.26829	1.51721	0
0.9573	5.32665	-3.96267	-5.93713	0.602457	0
0.9580	2.27734	-2.12195	-7.15501	-1.2295	0
0.9587	4.41314	-3.3491	-5.63266	3.34917	0
0.9593	13.2652	-2.73552	-5.63266	3.34917	0
0.9600	13.2652	-0.920363	-8.98182	-1.53442	0
0.9607	13.2652	-4.26946	-12.0417	-0.617211	0
0.9613	13.2652	-6.72376	-12.3462	2.1295	0
0.9620	13.2652	-3.65589	-10.2149	1.21229	0
0.9627	13.2652	-3.04231	-9.28628	1.82213	0
0.9633	13.2652	-5.49661	-11.1283	1.51721	0
0.9640	13.2652	-4.88304	-12.3462	-2.14426	0
0.9647	13.2652	-3.65589	-12.6507	-1.53442	0
0.9653	13.2652	-4.26946	-12.9551	1.51721	0
0.9660	13.2652	-4.57625	-13.8685	0.907374	0
0.9667	13.2652	-5.49661	-14.4775	1.51721	0
0.9673	13.2652	-5.18982	-13.5641	4.56884	0
0.9680	13.2652	-2.73552	-9.89522	4.56884	0
0.9687	13.2652	-0.306788	-8.67735	3.34917	0
0.9693	13.2652	1.22715	-11.4328	2.73934	0
0.9700	13.2652	1.84073	-9.59075	3.04425	0
0.9707	13.2652	2.4543	-4.41479	4.87376	0
0.9713	13.2652	6.41697	-7.15501	4.26392	0
0.9720	15.7098	9.45928	-13.5641	-0.00737703	0
0.9727	8.08004	5.49661	-10.8238	0.602457	0
0.9733	3.19084	3.3491	-5.02373	4.56884	0
0.9740	1.67262	7.03055	-6.85054	3.65409	0
0.9747	0.759112	8.23213	-9.59075	1.21229	0
0.9753	1.96855	7.61856	-7.76394	3.65409	0
0.9760	1.67262	9.1525	-6.54607	6.09588	0
0.9767	-2.30307	10.0729	-6.2416	2.73934	0
0.9773	-2.90779	11.9136	-5.02373	0.29754	0
0.9780	-0.771979	16.4898	-4.71926	2.43442	0
0.9787	-3.82129	17.3846	-4.71926	5.79097	0
0.9793	-4.43888	13.7287	-4.41479	5.18113	0
0.9800	3.19084	14.0355	-4.71926	3.959	0
0.9807	7.46246	16.7966	-4.11032	3.959	0
0.9813	2.58613	16.7966	-3.18169	4.26392	0
0.9820	-2.59899	15.8763	-2.87723	4.26392	0
0.9827	-2.30307	17.3846	-1.35488	3.959	0
0.9833	1.36383	21.0661	-2.26829	2.73934	0
0.9840	13.2652	22.2677	-5.93713	3.959	0
0.9847	13.2652	19.5321	-3.80585	6.09588	0
0.9853	13.2652	16.183	0.471926	3.959	0
0.9860	13.2652	14.0355	-1.96382	-0.617211	0
0.9867	13.2652	11.9136	-3.80585	0.602457	0
0.9873	13.2652	11.9136	0.471926	5.18113	0
0.9880	13.2652	15.5695	0.776394	6.09588	0
0.9887	13.2652	17.3846	-2.26829	5.18113	0
0.9893	13.2652	16.183	-1.96382	5.18113	0
0.9900	13.2652	16.183	-1.96382	5.18113	0
0.9907	13.2652	18.305	-3.18169	2.73934	0
0.9913	13.2652	20.1457	-2.57276	2.43442	0
0.9920	13.2652	19.5321	-1.65935	4.87376	0
0.9927	13.2652	20.1457	-1.96382	4.56884	0
0.9933	13.2652	22.8812	-0.745947	3.34917	0
0.9940	13.2652	23.188	1.99427	6.09588	0
0.9947	13.2652	21.6797	3.22736	7.92784	0
0.9953	13.2652	25.3355	-0.441479	3.34917	0
0.9960	1.96855	29.2982	-5.02373	-0.617211	0
0.9967	-3.52537	24.722	-3.80585	1.82213	0
0.9973	-11.1551	21.3729	-1.05042	4.26392	0
0.9980	-13.5868	25.3355	-2.57276	3.34917	0
0.9987	-12.9821	24.722	-2.87723	2.1295	0
0.9993	-10.2287	19.8389	-1.05042	1.82213	0
1.0000	-6.57468	21.0661	-2.87723	2.73934	0
1.0007	-3.21658	25.3355	-2.57276	3.34917	0
1.0013	0.450321	24.4152	1.6898	2.1295	0
1.0020	4.10435	22.8812	0.167458	2.43442	0
1.0027	4.41314	25.0288	-3.48616	3.959	0
1.0033	2.58613	27.4575	-1.65935	1.82213	0
1.0040	2.27734	26.2559	-2.57276	-0.312294	0
1.0047	-2.90779	22.8812	-5.63266	3.04425	0
1.0053	-14.8091	22.8812	-1.05042	6.09588	0
1.0060	-25.1922	25.0288	2.90767	4.87376	0
1.0067	-26.4017	25.0288	1.38533	3.65409	0
1.0073	-18.7719	24.4152	0.776394	4.26392	0
1.0080	-12.3645	25.6423	-0.137011	2.43442	0
1.0087	-15.1179	24.722	-1.05042	0.602457	0
1.0093	-18.1672	21.6797	2.6032	2.73934	0
1.0100	-14.5003	19.2254	5.35864	3.04425	0
1.0107	-9.93279	17.1034	2.6032	-2.44917	0
1.0113	-6.26589	15.5695	2.29874	-3.97622	0
1.0120	-1.38956	16.4898	4.44524	1.21229	0
1.0127	-1.38956	15.5695	1.99427	3.04425	0
1.0133	-2.90779	9.1525	0.167458	-0.312294	0
1.0140	0.141529	2.4543	1.38533	-1.2295	0
1.0147	-0.463187	0.306788	2.29874	-0.617211	0
1.0153	-2.90779	0.920363	3.53183	-1.53442	0
1.0160	3.80843	2.73552	4.74971	-1.83934	0
1.0167	9.30234	3.65589	3.53183	-2.14426	0
1.0173	4.10435	2.4543	2.6032	-3.05901	0
1.0180	0.450321	1.84073	5.66311	-2.14426	0
1.0187	3.49964	2.14751	8.09886	-1.53442	0
1.0193	7.16653	1.84073	6.57652	-3.05901	0
1.0200	7.77125	2.4543	4.14077	-3.97622	0
1.0207	3.80843	2.73552	2.90767	-1.53442	0
1.0213	-2.90779	1.84073	2.6032	-0.312294	0
1.0220	-6.57468	3.3491	2.6032	-2.44917	0
1.0227	-6.26589	6.11019	3.22736	-4.89097	0
1.0233	-4.7348	5.49661	3.53183	-4.89097	0
1.0240	-2.90779	5.49661	2.90767	-3.05901	0
1.0247	-2.30307	4.57625	2.29874	-3.05901	0
1.0253	-2.30307	-1.84073	2.29874	-4.89097	0
1.0260	-1.38956	-4.57625	3.53183	-5.80572	0
1.0267	-2.30307	-0.306788	6.88098	-5.80572	0
1.0273	-1.99428	-1.53394	6.27205	-5.80572	0
1.0280	4.10435	-6.11019	0.471926	-4.28113	0
1.0287	7.16653	-4.26946	-1.65935	-2.14426	0
1.0293	1.05504	-3.04231	-0.441479	-2.14426	0
1.0300	-7.1794	-7.61856	-1.05042	-3.05901	0
1.0307	-8.71049	-7.31177	-1.05042	-2.14426	0
1.0313	-4.13009	-1.84073	-1.65935	-1.53442	0
1.0320	-1.99428	-2.12195	-3.80585	-3.36392	0
1.0327	-6.26589	-4.88304	-1.96382	-4.58605	0
1.0333	-9.00642	-4.88304	0.167458	-3.66884	0
1.0340	-8.71049	-7.00498	-3.80585	-3.36392	0
1.0347	-9.00642	-9.1525	-5.93713	-3.97622	0
1.0353	-3.82129	-6.72376	-3.18169	-3.97622	0
1.0360	4.41314	-5.49661	-3.80585	-4.58605	0
1.0367	4.10435	-7.61856	-5.3282	-3.97622	0
1.0373	0.141529	-5.8034	-3.80585	-4.28113	0
1.0380	0.759112	-2.73552	-3.80585	-4.89097	0
1.0387	1.36383	-4.57625	-2.87723	-2.44917	0
1.0393	3.49964	-5.49661	-0.137011	-1.53442	0
1.0400	9.30234	-3.3491	-1.65935	-5.5008	0
1.0407	9.90706	-5.18982	-4.71926	-5.5008	0
1.0413	5.63544	-7.31177	-4.41479	-1.53442	0
1.0420	2.27734	-5.8034	-1.65935	-2.14426	0
1.0427	0.450321	-2.73552	1.6898	-3.36392	0
1.0433	3.19084	0.306788	0.471926	-2.14426	0
1.0440	7.16653	2.73552	-5.02373	-3.05901	0
1.0447	1.96855	1.84073	-4.71926	-4.58605	0
1.0453	-5.35239	0.920363	0.167458	-3.36392	0
1.0460	-5.66118	2.73552	-1.05042	-4.58605	0
1.0467	-6.57468	3.3491	-3.80585	-5.80572	0
1.0473	-11.451	1.22715	-2.87723	-2.14426	0
1.0480	-14.8091	2.73552	-3.18169	0.29754	0
1.0487	-16.6361	7.33734	-3.48616	-0.924587	0
1.0493	-17.8584	7.33734	-2.87723	-1.2295	0
1.0500	-18.476	4.88304	-5.63266	-1.53442	0
1.0507	-17.5625	6.41697	-7.45947	-2.75409	0
1.0513	-10.5375	8.23213	-4.71926	-0.312294	0
1.0520	-0.167262	4.57625	-3.80585	2.43442	0
1.0527	3.19084	3.04231	-5.02373	0.907374	0
1.0533	-0.167262	4.57625	-5.63266	-0.924587	0
1.0540	-2.59899	2.14751	-5.93713	1.21229	0
1.0547	-1.38956	-0.306788	-7.45947	3.34917	0
1.0553	5.94424	3.04231	-11.4328	2.43442	0
1.0560	12.6604	4.57625	-13.5641	1.51721	0
1.0567	10.2158	0.920363	-9.89522	1.82213	0
1.0573	5.03073	0	-6.85054	1.82213	0
1.0580	4.72194	1.84073	-10.5194	2.43442	0
1.0587	7.16653	1.22715	-12.3462	3.959	0
1.0593	10.8206	0.920363	-11.1283	2.1295	0
1.0600	14.7963	3.65589	-12.6507	-0.00737703	0
1.0607	14.1787	5.49661	-13.2596	3.65409	0
1.0613	9.90706	4.88304	-11.7373	7.01063	0
1.0620	7.16653	6.72376	-12.0417	4.87376	0
1.0627	8.99355	9.45928	-12.3462	4.87376	0
1.0633	12.6604	9.76607	-10.2149	6.70572	0
1.0640	11.7341	8.23213	-8.37288	5.48605	0
1.0647	5.63544	8.53892	-8.98182	6.70572	0
1.0653	-0.771979	9.1525	-9.89522	9.14751	0
1.0660	-7.48819	7.33734	-7.76394	7.92784	0
1.0667	-12.0686	5.18982	-5.93713	7.01063	0
1.0673	-7.79698	6.72376	-6.85054	9.45243	0
1.0680	-3.82129	7.61856	-6.54607	8.23276	0
1.0687	-9.31521	4.88304	-4.11032	5.79097	0
1.0693	-15.1179	3.04231	-5.02373	8.23276	0
1.0700	-13.5868	4.57625	-5.63266	9.75735	0
1.0707	-9.31521	6.41697	-3.80585	5.48605	0
1.0713	-8.09291	4.88304	-4.11032	2.43442	0
1.0720	-9.31521	2.4543	-5.02373	5.18113	0
1.0727	-9.31521	2.14751	-2.57276	6.4008	0
1.0733	-4.7348	4.57625	-1.05042	3.04425	0
1.0740	-2.90779	3.65589	-1.05042	2.43442	0
1.0747	-5.9571	1.84073	-0.441479	3.65409	0
1.0753	-2.30307	3.04231	-0.745947	1.51721	0
1.0760	8.08004	3.65589	0.776394	0.602457	0
1.0767	11.7341	1.84073	4.14077	1.82213	0
1.0773	8.08004	2.4543	3.53183	0.907374	0
1.0780	5.32665	2.14751	3.53183	1.82213	0
1.0787	6.24016	0	8.09886	6.4008	0
1.0793	12.6604	2.73552	8.40333	5.48605	0
1.0800	16.9321	6.41697	3.8363	0.907374	0
1.0807	9.90706	2.14751	3.53183	1.51721	0
1.0813	0.141529	-2.12195	6.57652	3.34917	0
1.0820	0.141529	0	6.27205	3.04425	0
1.0827	1.67262	0	4.14077	3.65409	0
1.0833	-0.167262	-3.65589	5.35864	3.04425	0
1.0840	0.759112	-3.96267	9.31673	-0.00737703	0
1.0847	3.80843	-3.96267	8.09886	0.907374	0
1.0853	4.41314	-4.26946	3.53183	2.43442	0
1.0860	5.03073	-1.53394	4.74971	-1.2295	0
1.0867	7.16653	-0.920363	9.94089	-0.617211	0
1.0873	11.4381	-3.65589	7.79439	3.65409	0
1.0880	16.9321	-2.42874	3.8363	2.1295	0
1.0887	19.6726	1.22715	6.27205	-2.14426	0
1.0893	14.7963	3.65589	7.79439	-1.53442	0
1.0900	3.49964	5.49661	5.66311	-0.312294	0
1.0907	-5.04359	7.33734	7.18545	-0.312294	0
1.0913	-3.82129	8.53892	8.40333	1.51721	0
1.0920	-3.21658	8.84571	5.05417	1.51721	0
1.0927	-12.0686	7.03055	3.8363	-0.617211	0
1.0933	-19.3895	4.57625	7.18545	-1.2295	0
1.0940	-17.5625	3.96267	6.27205	-1.53442	0
1.0947	-16.9449	4.26946	3.8363	-2.14426	0
1.0953	-19.3895	3.04231	4.44524	-2.44917	0
1.0960	-18.476	1.84073	4.44524	-2.14426	0
1.0967	-19.3895	1.84073	2.6032	-0.312294	0
1.0973	-24.8834	2.73552	2.6032	1.21229	0
1.0980	-27.0193	1.22715	3.8363	0.602457	0
1.0987	-26.7105	-2.42874	2.90767	-0.312294	0
1.0993	-24.2659	-1.84073	1.6898	-0.312294	0
1.1000	-17.5625	0	1.6898	-1.53442	0
1.1007	-13.2909	-1.84073	1.6898	-2.44917	0
1.1013	-16.6361	-1.53394	2.29874	-2.14426	0
1.1020	-22.4388	1.22715	1.99427	-2.14426	0
1.1027	-24.8834	-0.613575	3.53183	-0.924587	0
1.1033	-20.9206	-0.306788	4.14077	-0.312294	0
1.1040	-18.476	3.96267	0.167458	-0.617211	0
1.1047	-22.1301	1.84073	-1.35488	-0.312294	0
1.1053	-22.1301	-3.65589	1.6898	-1.83934	0
1.1060	-16.6361	-3.65589	0.471926	-4.58605	0
1.1067	-14.5003	-4.88304	-1.96382	-4.58605	0
1.1073	-11.1551	-9.1525	2.90767	-3.05901	0
1.1080	-3.82129	-9.76607	6.27205	-3.05901	0
1.1087	-2.90779	-8.23213	1.6898	-2.75409	0
1.1093	-4.13009	-8.53892	-1.35488	-3.05901	0
1.1100	-3.52537	-9.45928	1.6898	-3.66884	0
1.1107	-7.1794	-10.6864	4.44524	-2.14426	0
1.1113	-7.48819	-13.7287	2.6032	-1.2295	0
1.1120	0.759112	-15.8763	0.776394	-1.83934	0
1.1127	2.27734	-14.9559	1.6898	-0.312294	0
1.1133	-2.59899	-13.7287	4.44524	1.82213	0
1.1140	-3.21658	-16.183	6.27205	1.21229	0
1.1147	-1.08077	-17.6914	5.35864	-0.924587	0
1.1153	4.41314	-13.7287	1.6898	-3.36392	0
1.1160	-3.82129	-14.0355	1.6898	-3.97622	0
1.1167	-3.82129	-21.0661	5.35864	-3.05901	0
1.1173	-3.82129	-22.2677	3.8363	-3.97622	0
1.1180	-3.82129	-18.6118	-0.137011	-3.66884	0
1.1187	-3.82129	-19.8389	1.08086	-1.2295	0
1.1193	-3.82129	-19.5321	1.08086	-1.53442	0
1.1200	-3.82129	-13.7287	-3.48616	-3.05901	0
1.1207	-3.82129	-11.888	-2.26829	-2.44917	0
1.1213	-3.82129	-13.7287	1.6898	-3.97622	0
1.1220	-3.82129	-11.3	1.6898	-6.72293	0
1.1227	-3.82129	-9.1525	1.08086	-5.5008	0
1.1233	-3.82129	-11.6068	0.167458	-4.28113	0
1.1240	-3.82129	-10.9932	-1.96382	-4.89097	0
1.1247	-3.82129	-9.1525	-1.05042	-3.05901	0
1.1253	-3.82129	-10.3796	0.167458	-1.53442	0
1.1260	-3.82129	-10.3796	1.38533	-2.14426	0
1.1267	-3.82129	-6.72376	6.27205	-0.312294	0
1.1273	-3.82129	-3.3491	7.79439	1.51721	0
1.1280	-3.82129	-3.04231	1.38533	-1.2295	0
1.1287	-3.82129	-5.49661	-2.87723	-2.14426	0
1.1293	-3.82129	-6.41697	-1.35488	-0.924587	0
1.1300	-3.82129	-4.26946	-1.35488	-0.617211	0
1.1307	-3.82129	-3.65589	-2.87723	0.602457	0
1.1313	-3.82129	-5.18982	-4.11032	0.29754	0
1.1320	-3.82129	-4.57625	-3.80585	-3.05901	0
1.1327	-3.82129	-3.65589	-1.96382	-4.89097	0
1.1333	-3.82129	-2.12195	-2.87723	-2.75409	0
1.1340	-3.82129	-0.920363	-4.71926	-0.924587	0
1.1347	-3.82129	-0.920363	-3.80585	-0.312294	0
1.1353	-3.82129	-0.920363	-3.80585	-2.14426	0
1.1360	-3.82129	1.53394	-4.11032	-3.05901	0
1.1367	-3.82129	1.22715	-3.48616	-1.2295	0
1.1373	-3.82129	0	-7.15501	-1.83934	0
1.1380	-3.82129	1.22715	-8.98182	-3.97622	0
1.1387	-3.82129	2.73552	-3.18169	-2.75409	0
1.1393	-3.82129	5.49661	-3.48616	-0.617211	0
1.1400	-3.82129	8.23213	-8.98182	-1.53442	0
1.1407	-3.82129	3.96267	-5.63266	-1.2295	0
1.1413	-3.82129	-0.306788	-0.137011	-1.2295	0
1.1420	-3.82129	3.04231	-1.96382	-2.44917	0
1.1427	-3.82129	6.41697	-1.96382	-1.53442	0
1.1433	-3.82129	7.33734	0.776394	-1.83934	0
1.1440	-3.82129	9.1525	0.776394	-3.97622	0
1.1447	-3.82129	8.84571	1.08086	-3.36392	0
1.1453	-3.82129	7.92535	0.776394	-2.14426	0
1.1460	-3.82129	10.0729	-0.745947	-3.05901	0
1.1467	-3.82129	11.3	-0.137011	-1.83934	0
1.1473	-3.82129	10.6864	0.167458	0.907374	0
1.1480	-3.82129	10.3796	0.471926	0.602457	0
1.1487	-3.82129	10.0729	2.6032	0.602457	0
1.1493	-3.82129	10.6864	3.8363	0.29754	0
1.1500	-3.82129	11.3	3.22736	-2.14426	0
1.1507	-3.82129	12.8084	4.44524	-2.75409	0
1.1513	-3.82129	16.7966	3.22736	-0.924587	0
1.1520	9.59827	18.305	0.167458	-1.2295	0
1.1527	4.41314	13.422	1.99427	-2.14426	0
1.1533	-0.167262	10.0729	5.35864	-1.2295	0
1.1540	0.759112	10.6864	4.44524	-2.14426	0
1.1547	3.49964	11.9136	1.99427	-4.89097	0
1.1553	8.99355	13.1152	1.38533	-3.97622	0
1.1560	12.6604	14.6491	1.6898	-2.14426	0
1.1567	10.8206	15.5695	2.6032	-3.05901	0
1.1573	10.5246	16.4898	1.99427	-3.05901	0
1.1580	12.9564	15.5695	1.38533	-3.05901	0
1.1587	11.7341	11.9136	1.38533	-3.97622	0
1.1593	10.5246	10.0729	0.776394	-3.05901	0
1.1600	15.7098	9.1525	1.6898	-2.75409	0
1.1607	19.3638	6.72376	3.8363	-4.58605	0
1.1613	13.574	6.72376	2.6032	-2.14426	0
1.1620	5.03073	8.53892	1.6898	2.73934	0
1.1627	5.03073	8.23213	4.44524	2.43442	0
1.1633	14.1787	7.33734	4.74971	0.602457	0
1.1640	16.9321	7.33734	2.6032	-0.312294	0
1.1647	8.99355	3.65589	5.05417	-1.2295	0
1.1653	4.41314	-1.22715	7.48992	-0.312294	0
1.1660	5.32665	-1.84073	5.66311	0.602457	0
1.1667	2.89492	-2.12195	5.96758	-2.14426	0
1.1673	1.67262	-4.88304	7.18545	-3.36392	0
1.1680	3.49964	-4.57625	4.74971	-2.14426	0
1.1687	3.49964	-3.04231	4.44524	-4.58605	0
1.1693	5.03073	-5.18982	8.09886	-6.72293	0
1.1700	7.16653	-7.00498	8.40333	-2.44917	0
1.1707	5.03073	-5.18982	5.66311	-0.617211	0
1.1713	5.32665	-4.26946	4.14077	-3.66884	0
1.1720	11.7341	-6.11019	3.53183	-3.05901	0
1.1727	15.0922	-7.31177	4.14077	-1.2295	0
1.1733	10.5246	-9.45928	6.27205	-3.05901	0
1.1740	5.03073	-12.8084	8.09886	-4.89097	0
1.1747	4.72194	-10.6864	9.01226	-5.19589	0
1.1753	9.90706	-7.61856	6.88098	-6.72293	0
1.1760	12.6604	-12.1948	1.99427	-7.33276	0
1.1767	6.54895	-18.6118	1.6898	-6.11064	0
1.1773	-1.68549	-18.305	5.66311	-6.72293	0
1.1780	-1.99428	-16.4898	3.8363	-8.55243	0
1.1787	1.67262	-17.3846	0.776394	-5.5008	0
1.1793	1.96855	-14.9559	4.44524	-2.14426	0
1.1800	-0.167262	-11.3	5.05417	-5.80572	0
1.1807	-1.08077	-12.5016	-0.137011	-8.24752	0
1.1813	0.141529	-14.3423	-1.35488	-5.80572	0
1.1820	1.05504	-13.1152	0.167458	-5.19589	0
1.1827	-0.167262	-12.1948	-1.96382	-7.02785	0
1.1833	0.759112	-12.8084	-3.48616	-5.80572	0
1.1840	5.94424	-12.5016	-1.05042	-5.19589	0
1.1847	8.99355	-10.0729	0.776394	-5.5008	0
1.1853	7.77125	-8.23213	-0.441479	-4.28113	0
1.1860	6.85774	-8.23213	-1.05042	-3.97622	0
1.1867	8.37597	-8.23213	1.99427	-2.14426	0
1.1873	13.8699	-6.41697	3.53183	-0.617211	0
1.1880	18.1544	-4.26946	-0.441479	-4.28113	0
1.1887	13.574	-4.57625	-4.11032	-6.72293	0
1.1893	7.16653	-7.31177	-3.80585	-3.05901	0
1.1900	5.32665	-9.45928	-3.18169	-2.44917	0
1.1907	-0.463187	-8.53892	-2.87723	-4.89097	0
1.1913	-8.4017	-6.72376	-1.96382	-2.75409	0
1.1920	-7.79698	-6.72376	-2.57276	-1.53442	0
1.1927	-6.57468	-8.84571	-3.48616	-5.19589	0
1.1933	-10.8463	-10.6864	-2.87723	-4.89097	0
1.1940	-12.0686	-10.0729	-2.87723	-2.14426	0
1.1947	-12.6733	-8.23213	-3.80585	-3.66884	0
1.1953	-15.1179	-7.31177	-3.80585	-4.89097	0
1.1960	-8.4017	-7.92535	-1.96382	-4.58605	0
1.1967	0.141529	-7.31177	-0.137011	-3.66884	0
1.1973	-2.90779	-3.96267	-1.05042	-2.14426	0
1.1980	-9.00642	-1.53394	-1.35488	-1.2295	0
1.1987	-6.87061	-0.613575	2.6032	-2.14426	0
1.1993	-3.82129	2.14751	3.53183	-3.05901	0
1.2000	-3.82129	5.8034	-1.35488	-3.97622	0
1.2007	-3.82129	3.96267	-2.26829	-4.28113	0
1.2013	-3.82129	0	1.6898	-2.75409	0
1.2020	-3.82129	2.73552	1.6898	-2.75409	0
1.2027	-3.82129	7.03055	-0.441479	-4.28113	0
1.2033	-3.82129	5.8034	0.471926	-3.97622	0
1.2040	-3.82129	4.57625	0.471926	-2.75409	0
1.2047	-3.82129	5.8034	-1.05042	-2.14426	0
1.2053	-3.82129	2.73552	-0.137011	-0.924587	0
1.2060	-3.82129	-1.84073	0.167458	-0.617211	0
1.2067	-3.82129	-0.920363	0.167458	-1.2295	0
1.2073	-3.82129	0.920363	1.99427	-0.924587	0
1.2080	-3.82129	0.306788	2.29874	-1.53442	0
1.2087	-3.82129	1.53394	0.471926	-3.05901	0
1.2093	-3.82129	2.73552	0.776394	-2.14426	0
1.2100	-3.82129	1.22715	2.29874	-0.617211	0
1.2107	-3.82129	1.22715	1.6898	-3.05901	0
1.2113	-3.82129	3.65589	0.776394	-6.11064	0
1.2120	-5.35239	2.4543	0.471926	-5.80572	0
1.2127	-11.7598	-0.920363	-0.441479	-3.97622	0
1.2133	-19.3895	-2.12195	0.776394	-2.14426	0
1.2140	-18.476	-3.04231	4.14077	-1.2295	0
1.2147	-13.5868	-4.57625	3.53183	-3.05901	0
1.2153	-12.6733	-4.26946	-1.05042	-4.28113	0
1.2160	-12.9821	-3.96267	-1.35488	-3.05901	0
1.2167	-11.1551	-4.57625	2.90767	-4.58605	0
1.2173	-8.4017	-2.42874	4.74971	-7.33276	0
1.2180	-5.9571	-0.920363	3.53183	-4.89097	0
1.2187	-5.66118	-3.96267	2.6032	-1.53442	0
1.2193	-4.7348	-5.49661	0.776394	-3.05901	0
1.2200	1.67262	-3.04231	-0.441479	-4.89097	0
1.2207	7.46246	-2.73552	1.6898	-3.97622	0
1.2213	5.94424	-3.04231	2.90767	-3.66884	0
1.2220	1.67262	-1.84073	2.29874	-3.97622	0
1.2227	3.80843	-1.84073	3.53183	-2.75409	0
1.2233	10.8206	0	3.53183	-0.924587	0
1.2240	13.2652	1.84073	1.38533	-0.924587	0
1.2247	7.77125	-2.12195	0.471926	-1.2295	0
1.2253	3.49964	-4.26946	1.38533	-0.312294	0
1.2260	2.89492	0	0.776394	0.29754	0
1.2267	0.759112	2.14751	0.167458	-0.00737703	0
1.2273	0.759112	1.22715	0.471926	1.51721	0
1.2280	4.10435	1.84073	0.471926	2.1295	0
1.2287	3.49964	1.22715	1.6898	-1.2295	0
1.2293	1.67262	1.84073	1.6898	-2.14426	0
1.2300	4.41314	6.72376	-0.441479	0.29754	0
1.2307	6.24016	8.84571	-1.05042	1.51721	0
1.2313	5.63544	6.11019	0.776394	1.82213	0
1.2320	6.24016	5.18982	2.90767	3.34917	0
1.2327	5.94424	7.92535	3.8363	3.959	0
1.2333	3.49964	9.76607	3.53183	3.959	0
1.2340	2.58613	7.61856	3.53183	4.56884	0
1.2347	3.80843	6.72376	3.53183	3.65409	0
1.2353	7.77125	11.6068	1.99427	3.04425	0
1.2360	8.08004	12.8084	-0.137011	4.26392	0
1.2367	-1.99428	6.41697	-0.137011	3.34917	0
1.2373	-12.6733	4.57625	0.167458	1.21229	0
1.2380	-13.8956	7.92535	1.08086	3.959	0
1.2387	-12.3645	5.49661	2.6032	6.70572	0
1.2393	-12.3645	2.4543	2.6032	4.26392	0
1.2400	-9.93279	3.04231	1.38533	3.34917	0
1.2407	-6.26589	2.4543	-0.137011	7.62047	0
1.2413	-1.99428	1.84073	-1.35488	9.14751	0
1.2420	2.58613	3.3491	-0.745947	6.09588	0
1.2427	4.10435	2.4543	1.38533	4.26392	0
1.2433	5.03073	1.84073	-0.137011	3.34917	0
1.2440	9.30234	3.04231	-2.26829	2.1295	0
1.2447	11.1294	0	-1.96382	2.1295	0
1.2453	6.85774	-2.73552	-1.65935	4.26392	0
1.2460	1.36383	-0.920363	-1.05042	5.48605	0
1.2467	-1.08077	-0.306788	1.6898	6.09588	0
1.2473	1.36383	-0.920363	0.471926	6.70572	0
1.2480	3.80843	0.920363	-3.48616	6.09588	0
1.2487	-1.68549	0.613575	-3.80585	4.26392	0
1.2493	-8.4017	-1.84073	-4.41479	3.34917	0
1.2500	-7.48819	-0.920363	-8.06841	3.34917	0
1.2507	-5.04359	2.73552	-7.45947	3.34917	0
1.2513	-3.82129	6.11019	-3.18169	3.65409	0
1.2520	-0.463187	6.11019	-3.48616	5.79097	0
1.2527	-0.167262	4.26946	-6.54607	6.09588	0
1.2533	-0.167262	3.65589	-7.45947	4.26392	0
1.2540	3.19084	4.57625	-5.93713	3.34917	0
1.2547	2.89492	4.57625	-5.93713	3.34917	0
1.2553	2.27734	6.41697	-9.28628	3.65409	0
1.2560	8.99355	9.1525	-9.89522	5.48605	0
1.2567	13.574	8.23213	-6.54607	5.79097	0
1.2573	7.46246	6.72376	-6.54607	3.04425	0
1.2580	2.27734	7.03055	-7.45947	3.65409	0
1.2587	3.49964	6.11019	-5.63266	7.31555	0
1.2593	6.24016	7.03055	-6.54607	6.70572	0
1.2600	6.54895	8.23213	-8.98182	3.34917	0
1.2607	0.759112	3.3491	-6.54607	3.04425	0
1.2613	-6.26589	-2.12195	-3.80585	3.959	0
1.2620	-5.9571	0	-3.18169	3.65409	0
1.2627	-2.90779	1.84073	-1.96382	3.65409	0
1.2633	-3.21658	-0.920363	-2.57276	4.26392	0
1.2640	-1.68549	-1.22715	-4.11032	4.87376	0
1.2647	3.80843	0.613575	-1.05042	5.18113	0
1.2653	8.08004	0.306788	1.08086	4.26392	0
1.2660	8.08004	0.306788	-1.05042	3.34917	0
1.2667	5.32665	1.22715	0.167458	3.04425	0
1.2673	7.46246	0.920363	2.90767	1.51721	0
1.2680	14.4875	0.920363	4.14077	0.29754	0
1.2687	16.3145	0.306788	5.35864	-0.00737703	0
1.2693	11.4381	0	3.22736	-0.00737703	0
1.2700	8.68476	1.53394	0.167458	0.29754	0
1.2707	8.08004	4.26946	2.6032	0.907374	0
1.2713	9.59827	5.8034	3.53183	-0.617211	0
1.2720	11.1294	6.41697	-0.137011	-3.97622	0
1.2727	6.85774	4.26946	0.471926	-6.11064	0
1.2733	1.96855	0	1.99427	-6.41555	0
1.2740	2.89492	-1.22715	-1.05042	-3.97622	0
1.2747	1.67262	0	-2.57276	-1.2295	0
1.2753	-1.99428	-0.613575	-3.18169	-3.05901	0
1.2760	0.141529	-1.84073	-4.41479	-5.80572	0
1.2767	1.05504	-1.84073	-2.26829	-5.5008	0
1.2773	-0.167262	-1.22715	-2.26829	-5.80572	0
1.2780	1.67262	-3.96267	-5.02373	-7.02785	0
1.2787	0.141529	-6.41697	-2.87723	-4.89097	0
1.2793	-7.48819	-2.73552	-1.96382	-3.36392	0
1.2800	-9.00642	0.920363	-5.63266	-5.80572	0
1.2807	-6.87061	-1.84073	-4.71926	-6.72293	0
1.2813	-10.2287	-3.65589	-1.96382	-6.11064	0
1.2820	-12.6733	-1.53394	-2.57276	-5.80572	0
1.2827	-8.09291	-1.22715	-1.35488	-5.19589	0
1.2833	0.450321	-2.42874	-3.80585	-5.80572	0
1.2840	4.10435	-1.53394	-8.67735	-6.72293	0
1.2847	-1.68549	-2.73552	-4.41479	-4.58605	0
1.2853	-7.79698	-6.41697	1.08086	-2.44917	0
1.2860	-7.79698	-5.8034	-1.96382	-4.89097	0
1.2867	-8.09291	-4.26946	-2.57276	-5.5008	0
1.2873	-8.4017	-6.11019	0.776394	-3.05901	0
1.2880	-5.9571	-7.31177	-1.35488	-2.14426	0
1.2887	-4.7348	-4.26946	-2.26829	-2.44917	0
1.2893	-3.82129	-1.84073	-0.137011	-0.924587	0
1.2900	-2.59899	-2.73552	-1.96382	-0.617211	0
1.2907	-5.9571	-2.73552	-2.57276	-1.83934	0
1.2913	-6.57468	-2.12195	1.08086	-1.2295	0
1.2920	0.141529	-1.84073	2.90767	0.602457	0
1.2927	3.49964	-1.53394	2.90767	0.602457	0
1.2933	-0.167262	-1.22715	3.53183	-0.312294	0
1.2940	-1.99428	-2.42874	3.53183	0.602457	0
1.2947	1.67262	-0.920363	4.44524	2.1295	0
1.2953	6.85774	3.96267	2.6032	3.34917	0
1.2960	8.08004	3.04231	-2.57276	3.65409	0
1.2967	2.58613	-1.84073	-2.26829	2.1295	0
1.2973	-2.59899	-0.920363	1.6898	-0.312294	0
1.2980	-0.463187	-0.920363	1.08086	-0.312294	0
1.2987	3.49964	-5.18982	-0.745947	2.73934	0
1.2993	4.41314	-3.65589	0.167458	2.43442	0
1.3000	5.63544	-1.53394	0.776394	0.907374	0
1.3007	8.08004	-6.72376	0.471926	2.43442	0
1.3013	8.08004	-9.45928	0.776394	3.65409	0
1.3020	4.72194	-7.92535	1.6898	2.43442	0
1.3027	1.67262	-9.45928	1.6898	2.43442	0
1.3033	5.03073	-10.3796	1.38533	3.65409	0
1.3040	14.1787	-9.45928	2.90767	3.04425	0
1.3047	18.1544	-12.8084	5.35864	1.82213	0
1.3053	12.3517	-15.2627	4.44524	1.82213	0
1.3060	6.54895	-13.7287	2.6032	2.73934	0
1.3067	9.30234	-13.422	5.35864	4.56884	0
1.3073	16.3145	-12.8084	6.27205	4.56884	0
1.3080	17.228	-10.0729	1.08086	2.73934	0
1.3087	8.99355	-9.1525	-0.745947	3.65409	0
1.3093	2.89492	-10.6864	1.6898	4.87376	0
1.3100	4.41314	-10.9932	2.6032	1.82213	0
1.3107	5.32665	-8.23213	1.99427	0.907374	0
1.3113	3.80843	-5.49661	2.29874	3.959	0
1.3120	5.32665	-5.18982	0.167458	3.34917	0
1.3127	5.94424	-5.18982	-2.57276	-0.312294	0
1.3133	3.19084	-3.96267	-1.96382	-0.00737703	0
1.3140	4.41314	-4.88304	0.167458	3.34917	0
1.3147	7.16653	-3.65589	0.167458	4.26392	0
1.3153	7.16653	0.920363	-1.96382	2.43442	0
1.3160	12.3517	-0.613575	-1.35488	4.26392	0
1.3167	18.7591	-3.96267	1.08086	6.70572	0
1.3173	15.7098	0.306788	0.167458	4.26392	0
1.3180	11.1294	2.73552	-0.745947	1.51721	0
1.3187	12.9564	-1.53394	1.99427	3.959	0
1.3193	16.3145	-0.920363	0.776394	5.79097	0
1.3200	17.8456	0.306788	-3.80585	1.21229	0
1.3207	14.4875	-3.65589	-2.26829	-0.312294	0
1.3213	6.24016	-3.96267	-0.137011	3.34917	0
1.3220	1.96855	-1.22715	-2.26829	3.34917	0
1.3227	1.96855	-3.04231	-2.87723	2.1295	0
1.3233	1.36383	-4.88304	-3.80585	5.18113	0
1.3240	0.141529	-3.04231	-5.02373	6.09588	0
1.3247	-1.38956	-2.12195	-3.18169	3.959	0
1.3253	-1.08077	-3.96267	-1.96382	3.04425	0
1.3260	1.96855	-4.57625	-3.80585	3.04425	0
1.3267	1.67262	-3.04231	-3.80585	2.1295	0
1.3273	0.141529	-1.53394	-2.87723	2.43442	0
1.3280	4.41314	-0.306788	-4.71926	2.73934	0
1.3287	5.94424	1.22715	-3.80585	3.34917	0
1.3293	-2.30307	3.3491	-1.96382	4.56884	0
1.3300	-9.31521	5.49661	-1.96382	4.26392	0
1.3307	-10.5375	8.23213	-0.745947	2.73934	0
1.3313	-7.79698	8.84571	-0.441479	3.34917	0
1.3320	-3.82129	6.41697	-2.87723	4.56884	0
1.3327	-6.57468	4.57625	-2.57276	2.73934	0
[truncated: 36,376 more rows]
