# Supplementary material for: Identification of Haptic Based Guiding Using Hard Reins
Source: PLoS One. 2015 Jul 22;10(7):e0132020. doi: 10.1371/journal.pone.0132020 (PMC4511788; doi:10.1371/journal.pone.0132020)
Supplement: S4 File — (ZIP) [file pone.0132020.s004.zip › EMGData2/Subject13/T5/t5.txt]

0.0000	23.6382	3.68359	0.325241	-4.1193	0
0.0007	11.7412	12.5259	-8.82881	-10.5271	0
0.0013	3.49378	17.4149	-10.662	-11.7486	0
0.0020	-2.90932	24.428	-17.9829	-16.0195	0
0.0027	-11.7542	34.8045	-30.8033	-21.2086	0
0.0033	-18.469	43.3517	-37.8226	-23.0394	0
0.0040	-24.5733	48.2323	-42.3996	-27.0071	0
0.0047	-31.8986	52.2025	-50.028	-30.6687	0
0.0053	-35.8729	53.4247	-53.3868	-28.5318	0
0.0060	-33.7299	50.0699	-50.028	-27.0071	0
0.0067	-30.0673	48.8476	-47.2841	-27.3104	0
0.0073	-27.3268	48.8476	-44.8418	-24.2609	0
0.0080	-25.4955	42.7448	-39.9573	-22.7334	0
0.0087	-24.5733	34.8045	-34.4637	-23.3455	0
0.0093	-22.4433	28.7017	-26.5278	-16.0195	0
0.0100	-17.5598	18.3252	-14.3224	-6.55943	0
0.0107	-12.3646	7.9488	-1.20043	-2.2885	0
0.0113	-6.27322	2.7648	6.73544	0.763769	0
0.0120	-1.38972	-4.56024	13.1397	4.42537	0
0.0127	0.142868	-17.6846	21.3831	7.17437	0
0.0133	3.80549	-29.2749	31.1462	12.3607	0
0.0140	12.962	-36.2965	40.9153	16.3284	0
0.0147	21.1965	-41.177	47.3196	16.9377	0
0.0153	25.7812	-42.3992	47.9346	18.7713	0
0.0160	32.496	-42.3992	47.9346	22.1268	0
0.0167	39.5096	-42.3992	49.4603	23.3483	0
0.0173	41.6396	-42.7027	45.1848	23.0422	0
0.0180	42.5618	-39.3478	37.5564	20.9054	0
0.0187	40.7304	-31.4159	33.2869	17.8531	0
0.0193	30.353	-22.2617	27.7933	14.1915	0
0.0200	14.4816	-14.3213	17.4152	10.5299	0
0.0207	1.05203	-3.95333	8.87021	7.17437	0
0.0213	-7.18238	6.11965	0.0177404	4.42537	0
0.0220	-15.4168	12.8378	-10.9636	2.29131	0
0.0227	-25.1838	20.7697	-18.2904	0.154439	0
0.0233	-28.8464	32.9753	-25.3097	-4.72863	0
0.0240	-28.5477	41.5226	-35.6878	-10.5271	0
0.0247	-37.7042	41.5226	-39.9573	-11.7486	0
0.0253	-48.6921	38.7747	-36.2969	-11.1364	0
0.0260	-48.3804	39.0781	-35.0728	-11.4425	0
0.0267	-47.1595	39.9969	-36.5985	-10.8332	0
0.0273	-51.4326	37.8559	-33.8546	-9.30562	0
0.0280	-51.7443	33.2788	-28.9701	-9.61169	0
0.0287	-48.9908	28.0948	-22.8674	-8.08416	0
0.0293	-44.419	22.5989	-14.0208	-2.2885	0
0.0300	-32.509	13.4447	-1.50793	1.98524	0
0.0307	-20.9107	0.935649	9.78679	4.12211	0
0.0313	-15.4168	-9.74424	16.8061	6.25897	0
0.0320	-9.31241	-18.2915	24.127	10.836	0
0.0327	-3.22103	-26.8388	35.4217	15.719	0
0.0333	-0.779281	-33.2451	43.9667	17.8531	0
0.0340	3.80549	-38.1256	49.4603	19.0746	0
0.0347	11.1307	-44.5403	55.563	23.6516	0
0.0353	17.8455	-46.6729	55.563	25.1791	0
0.0360	26.08	-42.3992	50.6784	21.2114	0
0.0367	34.0156	-40.8735	50.3769	18.7713	0
0.0373	38.5874	-41.4889	50.3769	20.296	0
0.0380	40.7304	-35.0742	44.8832	18.7713	0
0.0387	39.5096	-25.6166	40.3003	14.4976	0
0.0393	34.0156	-17.6846	32.3703	12.0574	0
0.0400	24.8591	-7.00473	16.197	9.6145	0
0.0407	11.7412	4.89741	3.98568	5.0375	0
0.0413	-6.27322	13.4447	-2.11702	0.460508	0
0.0420	-22.742	20.7697	-12.7968	-1.98243	0
0.0427	-32.509	29.9239	-25.0022	-3.2039	0
0.0433	-39.2238	40.9073	-33.2455	-6.8655	0
0.0440	-45.3282	48.8476	-40.8739	-10.8332	0
0.0447	-50.2117	53.7282	-48.2007	-11.4425	0
0.0453	-55.3939	57.083	-51.8611	-10.8332	0
0.0460	-58.7578	57.6984	-50.9445	-11.4425	0
0.0467	-56.6148	57.3949	-47.2841	-9.91776	0
0.0473	-49.3025	57.3949	-45.4509	-7.16876	0
0.0480	-42.8865	54.0316	-46.3675	-6.8655	0
0.0487	-38.003	45.4928	-41.483	-5.9501	0
0.0493	-32.2103	36.3302	-28.6685	-0.760961	0
0.0500	-24.5733	26.8725	-17.0722	4.12211	0
0.0507	-17.5598	17.1114	-9.4379	7.47763	0
0.0513	-13.2867	11.6155	1.24183	10.836	0
0.0520	-8.71496	6.73499	11.3125	15.1069	0
0.0527	-2.00016	-1.20539	17.4152	19.99	0
0.0533	1.36374	-7.61163	26.2676	24.2637	0
0.0540	1.66247	-10.663	37.249	25.4852	0
0.0547	7.46811	-12.7956	41.2169	25.7884	0
0.0553	17.8455	-13.1075	39.3896	27.9253	0
0.0560	22.1186	-12.1887	38.7746	29.45	0
0.0567	19.3651	-9.13733	38.7746	27.9253	0
0.0573	21.1965	-2.11575	36.0308	26.4006	0
0.0580	28.5217	3.06826	33.2869	26.7038	0
0.0587	30.353	7.03844	27.7933	24.2637	0
0.0593	24.8591	18.9406	14.0563	17.8531	0
0.0600	18.456	33.2788	-2.41861	12.9728	0
0.0607	11.1307	37.8559	-11.5786	10.2238	0
0.0613	1.36374	40.9073	-16.1556	5.0375	0
0.0620	-7.18238	50.9802	-25.3097	-0.760961	0
0.0627	-14.1959	60.4463	-34.1621	-3.81323	0
0.0633	-20.3003	65.6303	-39.3482	-4.42256	0
0.0640	-26.4047	73.2588	-44.5343	-6.55943	0
0.0647	-32.2103	81.5026	-50.028	-10.5271	0
0.0653	-34.6521	82.1096	-50.9445	-14.1887	0
0.0660	-31.8986	75.7033	-48.2007	-16.0195	0
0.0667	-29.7686	72.0366	-46.9766	-15.1041	0
0.0673	-29.1581	71.7331	-46.9766	-13.2733	0
0.0680	-26.1059	67.4595	-42.3996	-9.30562	0
0.0687	-20.0016	61.0532	-33.8546	-5.9501	0
0.0693	-11.7542	55.2539	-24.3931	-2.2885	0
0.0700	-0.779281	46.0997	-10.662	4.12211	0
0.0707	6.85768	33.5907	4.29318	12.0574	0
0.0713	12.0399	25.0434	10.0884	16.3284	0
0.0720	22.1186	16.7995	11.6141	17.8531	0
0.0727	33.1065	5.8162	21.0756	20.6021	0
0.0733	39.8083	-2.11575	31.4537	24.567	0
0.0740	47.744	-6.69284	35.1142	28.5346	0
0.0747	57.8227	-11.5818	36.9474	31.2808	0
0.0753	61.4853	-14.6332	38.7746	32.199	0
0.0760	59.3423	-14.9367	36.9474	31.893	0
0.0767	56.9005	-14.6332	33.5885	31.2808	0
0.0773	53.2379	-11.8853	31.7553	30.3654	0
0.0780	45.0035	-6.69284	29.319	29.45	0
0.0787	35.5482	-0.893503	22.2997	28.2314	0
0.0793	23.9499	7.3419	10.7034	25.7884	0
0.0800	10.2086	18.0218	0.0177404	21.5175	0
0.0807	0.142868	27.176	-7.91222	19.3806	0
0.0813	-4.13019	35.7233	-16.7647	16.9377	0
0.0820	-9.01369	45.4928	-25.3097	11.1392	0
0.0827	-16.0272	53.4247	-30.8033	6.56223	0
0.0833	-19.6898	59.5275	-40.2648	5.64683	0
0.0840	-22.742	65.6303	-51.8611	3.20671	0
0.0847	-27.3268	68.6817	-53.6884	0.460508	0
0.0853	-30.379	68.3783	-49.4189	0.460508	0
0.0860	-31.5999	65.6303	-48.2007	1.37591	0
0.0867	-32.8207	61.0532	-48.2007	2.29131	0
0.0873	-32.8207	57.6984	-45.7584	4.73144	0
0.0880	-30.6777	55.5573	-41.7905	7.17437	0
0.0887	-28.236	50.6768	-37.8226	9.00517	0
0.0893	-23.3525	41.8261	-28.9701	12.9728	0
0.0900	-15.4168	29.9239	-14.6299	16.9377	0
0.0907	-9.62413	17.1114	-2.41861	20.9054	0
0.0913	-6.27322	8.26069	5.81885	26.0945	0
0.0920	-1.07801	0.320312	17.4152	29.1468	0
0.0927	8.37728	-9.44079	29.6206	30.0622	0
0.0933	18.456	-16.7658	36.0308	35.8606	0
0.0940	25.7812	-23.1721	43.6592	45.3207	0
0.0947	32.7948	-30.4971	53.7298	47.4576	0
0.0953	39.5096	-31.4159	54.0373	42.8778	0
0.0960	40.4187	-28.0611	47.018	41.047	0
0.0967	35.847	-31.4159	45.4923	42.5745	0
0.0973	31.8856	-32.6381	45.7939	42.5745	0
0.0980	30.353	-26.8388	40.6078	42.8778	0
0.0987	27.6125	-22.8686	32.9794	41.9624	0
0.0993	23.0278	-17.3812	21.9922	35.5546	0
0.1000	18.456	-4.56024	7.65203	30.6715	0
0.1007	13.8712	5.8162	-1.50793	30.6715	0
0.1013	9.90986	12.2224	-6.69405	27.0099	0
0.1020	6.85768	20.4663	-15.8481	21.5175	0
0.1027	3.80549	27.7913	-26.5278	18.7713	0
0.1033	1.05203	33.5907	-34.7712	12.9728	0
0.1040	-2.00016	40.9073	-44.5343	5.34357	0
0.1047	-7.18238	44.574	-50.9445	5.34357	0
0.1053	-16.6377	40.3004	-49.4189	8.6991	0
0.1060	-31.5999	37.249	-46.9766	9.6145	0
0.1067	-45.9386	39.0781	-45.4509	9.00517	0
0.1073	-50.2117	39.0781	-43.3162	7.47763	0
0.1080	-47.4712	33.2788	-39.9573	6.56223	0
0.1087	-46.2504	24.7399	-32.0214	9.6145	0
0.1093	-41.6656	15.5857	-18.5979	13.2761	0
0.1100	-30.0673	5.20929	-8.82881	16.0223	0
0.1107	-20.0016	-4.86369	-2.11702	20.296	0
0.1113	-12.3646	-12.1887	9.47929	22.4329	0
0.1120	-2.61059	-19.2103	20.4665	23.0422	0
0.1127	4.10422	-27.7492	28.704	27.9253	0
0.1133	6.54596	-35.0742	39.3896	32.8084	0
0.1140	13.2608	-40.8735	48.5437	33.4177	0
0.1147	23.0278	-46.066	50.9859	34.0298	0
0.1153	26.6904	-46.9763	52.8132	36.47	0
0.1160	25.7812	-45.7625	55.2555	36.776	0
0.1167	27.9113	-45.4506	52.5116	35.2485	0
0.1173	31.2752	-44.2284	48.8453	34.0298	0
0.1180	31.2752	-38.4375	47.9346	30.3654	0
0.1187	27.3008	-28.3645	44.2682	25.1791	0
0.1193	22.729	-15.847	31.4537	21.8208	0
0.1200	16.9234	-5.78248	14.9729	18.4652	0
0.1207	8.68899	-0.286595	5.81885	12.6668	0
0.1213	0.142868	7.03844	1.24183	6.56223	0
0.1220	-6.57194	16.1926	-8.82881	3.20671	0
0.1227	-12.6763	23.5177	-19.816	-0.151631	0
0.1233	-19.0794	29.0136	-25.6172	-5.64403	0
0.1240	-24.5733	35.1164	-31.7199	-10.221	0
0.1247	-28.236	39.0781	-37.8226	-12.3579	0
0.1253	-28.236	40.9073	-39.3482	-14.4948	0
0.1260	-26.7164	39.6934	-38.7391	-15.4102	0
0.1267	-25.4955	36.0267	-38.1241	-14.4948	0
0.1273	-23.6642	31.1462	-35.3803	-15.1041	0
0.1280	-23.3525	25.6503	-30.8033	-14.1887	0
0.1287	-22.1316	19.8509	-24.3931	-10.5271	0
0.1293	-17.5598	12.8378	-14.3224	-7.78089	0
0.1300	-16.3389	1.84601	0.0177404	-5.0347	0
0.1307	-19.6898	-9.74424	13.4472	2.90064	0
0.1313	-17.5598	-14.9367	20.159	7.17437	0
0.1320	-6.57194	-18.595	25.351	3.20671	0
0.1327	4.41593	-28.3645	35.7233	3.20671	0
0.1333	12.3516	-38.7409	45.1848	10.5299	0
0.1340	20.586	-45.1472	51.595	15.413	0
0.1347	29.1321	-50.6431	58.3068	14.8036	0
0.1353	34.3274	-53.6945	59.8325	14.1915	0
0.1360	34.6261	-52.1688	57.0886	13.8882	0
0.1367	33.4052	-49.7243	57.0886	12.6668	0
0.1373	33.4052	-47.2882	54.3389	10.836	0
0.1380	33.1065	-44.8437	46.4089	9.00517	0
0.1387	31.2752	-40.5701	40.9153	7.7837	0
0.1393	27.3008	-30.1937	32.9794	4.73144	0
0.1400	19.9756	-16.7658	18.0243	-1.67636	0
0.1407	14.1829	-8.21854	7.65203	-7.16876	0
0.1413	9.90986	-1.50884	1.54342	-11.4425	0
0.1420	-1.68844	8.8676	-8.82881	-15.4102	0
0.1427	-17.2481	19.5475	-19.207	-17.8503	0
0.1433	-23.3525	28.0948	-28.9701	-19.9872	0
0.1440	-24.5733	34.501	-39.9573	-25.1763	0
0.1447	-30.6777	37.5524	-44.8418	-28.8379	0
0.1453	-35.5612	36.6421	-42.7071	-28.5318	0
0.1460	-31.2882	33.5907	-41.7905	-29.7533	0
0.1467	-25.7942	33.2788	-42.0921	-31.8902	0
0.1473	-23.6642	34.8045	-38.1241	-30.3626	0
0.1480	-21.8329	30.8427	-31.7199	-28.8379	0
0.1487	-20.3003	22.9023	-25.0022	-29.144	0
0.1493	-19.0794	16.1926	-14.3224	-26.0917	0
0.1500	-13.5855	6.11965	-1.50793	-20.2932	0
0.1507	-7.18238	-5.78248	6.73544	-16.0195	0
0.1513	-2.61059	-11.5818	11.9216	-13.2733	0
0.1520	5.6368	-18.2915	21.9922	-9.91776	0
0.1527	15.7025	-27.7492	35.7233	-6.8655	0
0.1533	21.8069	-31.7194	43.9667	-4.1193	0
0.1540	28.8334	-37.2152	49.7619	-1.37029	0
0.1547	36.7691	-46.066	56.7811	1.37591	0
0.1553	39.5096	-45.1472	57.3902	1.06984	0
0.1560	41.0292	-42.0958	52.5116	-0.760961	0
0.1567	44.3931	-45.7625	52.2041	-0.760961	0
0.1573	42.25	-43.9249	52.8132	-2.2885	0
0.1580	37.6783	-36.9118	45.7939	-7.16876	0
0.1587	35.2365	-34.7708	36.0308	-10.221	0
0.1593	30.0543	-28.0611	26.2676	-12.3579	0
0.1600	22.1186	-15.2401	14.9729	-17.241	0
0.1607	15.7025	-6.69284	3.68409	-22.4301	0
0.1613	7.46811	2.46135	-5.16837	-25.1763	0
0.1620	-1.68844	15.2738	-14.3224	-29.4472	0
0.1627	-7.79282	21.992	-24.0915	-34.9396	0
0.1633	-12.6763	24.7399	-31.1108	-37.3826	0
0.1640	-16.6377	31.1462	-36.5985	-39.5194	0
0.1647	-20.0016	36.9455	-40.8739	-41.6535	0
0.1653	-21.8329	37.8559	-42.0921	-41.9595	0
0.1660	-22.4433	37.249	-42.3996	-42.5717	0
0.1667	-20.9107	36.9455	-41.1814	-42.5717	0
0.1673	-19.0794	34.8045	-38.1241	-40.4348	0
0.1680	-18.469	29.6205	-35.3803	-37.9919	0
0.1687	-17.8585	19.8509	-28.6685	-36.7732	0
0.1693	-12.0659	7.9488	-13.7133	-34.3303	0
0.1700	-5.35107	-2.11575	-0.591347	-29.144	0
0.1707	-1.07801	-8.53042	5.51135	-24.5642	0
0.1713	5.93553	-14.9367	14.0563	-21.5119	0
0.1720	17.2351	-25.3131	26.2676	-18.1564	0
0.1727	23.0278	-35.0742	34.5051	-14.1887	0
0.1733	24.5604	-39.6513	40.9153	-11.4425	0
0.1740	26.6904	-45.1472	48.8453	-8.08416	0
0.1747	27.3008	-50.3396	53.4282	-5.0347	0
0.1753	27.9113	-49.7243	54.3389	-4.72863	0
0.1760	30.6647	-47.8951	53.4282	-4.1193	0
0.1767	31.2752	-48.502	49.7619	-3.81323	0
0.1773	32.496	-45.4506	44.2682	-3.81323	0
0.1780	36.4574	-39.3478	41.5244	-4.1193	0
0.1787	35.2365	-32.3347	37.5564	-8.08416	0
0.1793	28.5217	-20.736	25.0435	-16.3256	0
0.1800	22.4173	-9.13733	7.95362	-20.5965	0
0.1807	15.7025	-2.42763	-2.41861	-18.7657	0
0.1813	7.46811	3.68359	-8.52722	-21.5119	0
0.1820	-0.779281	13.4447	-20.7326	-28.8379	0
0.1827	-10.845	22.5989	-34.1621	-31.5841	0
0.1833	-17.2481	28.3982	-39.9573	-34.0242	0
0.1840	-18.1702	33.5907	-45.1434	-37.9919	0
0.1847	-22.742	39.6934	-51.5536	-36.1611	0
0.1853	-29.1581	41.8261	-53.6884	-32.4995	0
0.1860	-32.2103	38.7747	-53.9959	-35.2457	0
0.1867	-33.7299	33.5907	-53.6884	-37.0765	0
0.1873	-34.6521	29.6205	-49.1114	-35.2457	0
0.1880	-32.2103	24.7399	-41.7905	-32.8056	0
0.1887	-29.1581	18.6371	-34.4637	-29.144	0
0.1893	-24.5733	8.8676	-24.3931	-22.4301	0
0.1900	-13.5855	-3.33799	-11.8802	-14.798	0
0.1907	-3.51975	-11.8853	-1.50793	-10.5271	0
0.1913	0.142868	-16.7658	4.59477	-8.69629	0
0.1920	4.41593	-25.6166	11.6141	-7.16876	0
0.1927	12.962	-36.5999	22.2997	-3.2039	0
0.1933	20.2873	-44.8437	32.3703	1.37591	0
0.1940	23.9499	-51.5534	38.1655	6.25897	0
0.1947	27.9113	-56.1305	40.6078	10.2238	0
0.1953	32.1843	-56.1305	39.9987	10.5299	0
0.1960	32.7948	-54.9167	40.6078	9.30843	0
0.1967	30.353	-53.391	40.9153	9.00517	0
0.1973	30.0543	-48.502	34.5051	9.00517	0
0.1980	30.6647	-43.318	27.1783	7.7837	0
0.1987	27.6125	-36.9118	23.8254	5.64683	0
0.1993	20.2873	-25.92	14.9729	1.37591	0
0.2000	11.1307	-13.1075	0.325241	-1.98243	0
0.2007	3.80549	-2.73108	-10.0529	-3.50716	0
0.2013	-0.779281	7.3419	-17.0722	-6.8655	0
0.2020	-6.57194	16.4961	-26.2262	-10.5271	0
0.2027	-13.2867	26.2656	-33.5471	-12.664	0
0.2033	-19.3911	36.3302	-43.9253	-16.0195	0
0.2040	-27.3268	43.9671	-56.1307	-19.6811	0
0.2047	-35.8729	45.7962	-60.0986	-19.0718	0
0.2053	-38.3147	44.574	-57.0472	-17.547	0
0.2060	-38.3147	42.7448	-55.5216	-19.0718	0
0.2067	-41.3669	41.5226	-53.9959	-21.5119	0
0.2073	-41.0551	38.1677	-49.1114	-20.9026	0
0.2080	-38.003	32.9753	-46.06	-17.8503	0
0.2087	-37.3925	28.0948	-41.7905	-13.8826	0
0.2093	-33.7299	19.244	-30.1942	-10.221	0
0.2100	-25.7942	5.8162	-15.239	-5.9501	0
0.2107	-20.0016	-3.03454	-5.47587	-0.151631	0
0.2113	-14.5076	-8.83388	1.24183	5.64683	0
0.2120	-5.66278	-21.3429	12.2291	10.836	0
0.2127	1.05203	-31.4159	22.2997	14.1915	0
0.2133	6.54596	-33.2451	27.4858	14.8036	0
0.2140	12.6503	-39.6513	35.1142	16.9377	0
0.2147	16.313	-46.9763	44.5757	21.5175	0
0.2153	19.3651	-44.2284	44.2682	22.1268	0
0.2160	22.729	-41.4889	39.0821	19.99	0
0.2167	21.1965	-46.066	37.864	20.9054	0
0.2173	19.0664	-45.4506	36.9474	20.296	0
0.2180	20.586	-39.0444	31.4537	16.9377	0
0.2187	19.6769	-34.7708	22.6013	16.9377	0
0.2193	12.6503	-28.3645	11.3125	15.1069	0
0.2200	4.41593	-16.7658	0.325241	8.6991	0
0.2207	-0.168844	-4.25678	-7.61064	3.81604	0
0.2213	-4.4419	3.98705	-16.1556	1.37591	0
0.2220	-13.5855	8.8676	-26.8353	-4.1193	0
0.2227	-22.742	16.1926	-36.2969	-8.08416	0
0.2233	-26.7164	24.428	-45.7584	-9.30562	0
0.2240	-30.6777	29.0136	-53.6884	-12.664	0
0.2247	-38.3147	31.4496	-55.2141	-15.1041	0
0.2253	-41.6656	32.6719	-56.4382	-13.5794	0
0.2260	-39.8343	30.8427	-58.8804	-13.2733	0
0.2267	-40.4447	29.0136	-54.3034	-14.1887	0
0.2273	-41.0551	28.0948	-48.2007	-12.3579	0
0.2280	-38.3147	23.8211	-49.1114	-10.5271	0
0.2287	-35.8729	17.1114	-44.5343	-9.91776	0
0.2293	-34.3403	8.26069	-28.9701	-6.25336	0
0.2300	-28.236	-2.42763	-16.1556	-1.06703	0
0.2307	-19.0794	-14.0179	-10.0529	0.460508	0
0.2313	-12.6763	-24.0909	-0.591347	3.50997	0
0.2320	-4.4419	-31.4159	11.3125	9.6145	0
0.2327	5.32509	-34.1638	20.159	12.0574	0
0.2333	11.7412	-40.5701	27.1783	13.8882	0
0.2340	15.0921	-51.8653	35.4217	21.5175	0
0.2347	19.3651	-57.6562	39.3896	25.4852	0
0.2353	23.0278	-56.1305	37.249	22.1268	0
0.2360	24.8591	-56.1305	36.0308	21.2114	0
0.2367	26.3917	-56.1305	36.0308	23.9576	0
0.2373	25.7812	-51.8653	32.3703	23.3483	0
0.2380	25.1708	-46.3694	28.0949	22.1268	0
0.2387	25.4695	-39.3478	24.127	19.6867	0
0.2393	20.586	-29.2749	10.3959	13.2761	0
0.2400	11.1307	-19.2103	-7.00155	8.08977	0
0.2407	3.80549	-12.1887	-15.239	6.8683	0
0.2413	-3.83147	-4.86369	-20.1235	4.42537	0
0.2420	-12.6763	6.42311	-30.8033	-0.151631	0
0.2427	-19.3911	16.1926	-40.8739	-4.1193	0
0.2433	-26.1059	22.5989	-47.8932	-7.78089	0
0.2440	-33.7299	29.9239	-56.1307	-11.1364	0
0.2447	-36.7821	34.501	-60.4061	-13.2733	0
0.2453	-37.7042	32.6719	-59.182	-14.1887	0
0.2460	-40.4447	31.7531	-57.6563	-15.4102	0
0.2467	-42.5877	32.6719	-57.9638	-16.0195	0
0.2473	-41.6656	27.4879	-55.8291	-13.5794	0
0.2480	-40.4447	19.5475	-49.1114	-10.221	0
0.2487	-38.6134	14.6669	-39.9573	-7.78089	0
0.2493	-33.4312	6.11965	-30.1942	-4.42256	0
0.2500	-24.2746	-6.08594	-16.1556	0.154439	0
0.2507	-12.6763	-13.1075	-1.50793	4.12211	0
0.2513	-2.61059	-16.7658	3.06909	6.56223	0
0.2520	3.80549	-25.6166	5.81885	9.6145	0
0.2527	10.2086	-35.993	18.9408	13.5822	0
0.2533	17.2351	-43.318	31.4537	17.8531	0
0.2540	23.0278	-47.8951	36.0308	19.6867	0
0.2547	29.4439	-50.3396	39.6912	18.7713	0
0.2553	34.0156	-50.6431	39.9987	19.0746	0
0.2560	34.0156	-51.5534	36.9474	19.6867	0
0.2567	33.1065	-50.6431	37.864	19.0746	0
0.2573	34.9378	-45.1472	36.3383	17.5498	0
0.2580	34.0156	-38.7409	28.4024	16.3284	0
0.2587	28.8334	-34.1638	22.2997	14.4976	0
0.2593	24.8591	-24.6978	13.1397	11.1392	0
0.2600	19.3651	-11.8853	-2.41861	4.73144	0
0.2607	9.59815	-2.42763	-11.5786	-3.2039	0
0.2613	2.88334	3.68359	-16.1556	-7.16876	0
0.2620	0.441593	12.8378	-25.3097	-8.69629	0
0.2627	-5.05234	24.428	-35.6878	-12.3579	0
0.2633	-12.3646	34.501	-45.1434	-17.241	0
0.2640	-17.2481	39.9969	-53.9959	-21.5119	0
0.2647	-22.742	41.2191	-57.0472	-23.0394	0
0.2653	-27.0151	40.6038	-57.3547	-21.2086	0
0.2660	-29.7686	39.9969	-59.182	-20.5965	0
0.2667	-32.8207	38.7747	-55.2141	-23.3455	0
0.2673	-31.8986	37.249	-50.028	-24.8702	0
0.2680	-27.3268	34.1976	-48.5023	-22.7334	0
0.2687	-25.1838	26.8725	-42.7071	-19.6811	0
0.2693	-20.0016	17.7183	-29.8867	-15.4102	0
0.2700	-7.18238	7.9488	-17.9829	-12.0518	0
0.2707	4.10422	-2.42763	-7.30314	-11.4425	0
0.2713	11.4295	-10.0561	4.59477	-8.39023	0
0.2720	17.5338	-14.6332	14.0563	-2.59176	0
0.2727	18.456	-21.3429	21.3831	-0.760961	0
0.2733	16.313	-28.9714	30.5372	-1.37029	0
0.2740	18.456	-34.1638	40.9153	2.29131	0
0.2747	23.9499	-37.8221	47.018	5.64683	0
0.2753	29.1321	-35.993	45.1848	4.42537	0
0.2760	33.1065	-31.4159	41.5244	2.29131	0
0.2767	31.5739	-32.3347	42.441	3.81604	0
0.2773	27.6125	-31.1124	41.5244	4.12211	0
0.2780	25.7812	-22.2617	33.896	-1.06703	0
0.2787	22.4173	-14.0179	23.8254	-5.9501	0
0.2793	17.5338	-4.86369	13.1397	-9.00236	0
0.2800	12.6503	8.8676	1.24183	-14.1887	0
0.2807	7.46811	19.5475	-10.3545	-21.2086	0
0.2813	0.441593	27.7913	-20.7326	-24.8702	0
0.2820	-9.01369	38.4712	-30.8033	-27.3104	0
0.2827	-20.3003	45.7962	-37.5151	-30.6687	0
0.2833	-29.1581	51.5956	-44.5343	-36.1611	0
0.2840	-34.9508	60.1344	-53.6884	-41.9595	0
0.2847	-39.5355	63.8012	-58.8804	-42.5717	0
0.2853	-40.7564	63.4977	-56.7457	-41.0442	0
0.2860	-40.4447	65.6303	-53.0793	-42.5717	0
0.2867	-41.6656	66.8526	-52.1627	-42.2656	0
0.2873	-40.146	66.8526	-50.028	-39.5194	0
0.2880	-34.6521	64.7115	-45.7584	-41.3502	0
0.2887	-29.7686	54.9504	-39.0407	-41.6535	0
0.2893	-25.1838	39.6934	-28.0535	-34.6364	0
0.2900	-17.2481	29.0136	-15.239	-29.7533	0
0.2907	-6.88365	24.1246	-6.08496	-27.9225	0
0.2913	3.49378	18.0218	2.15842	-21.2086	0
0.2920	15.7025	7.9488	13.1397	-14.4948	0
0.2927	29.4439	-2.11575	22.2997	-13.8826	0
0.2933	38.8991	-5.78248	27.7933	-12.3579	0
0.2940	41.6396	-8.21854	35.1142	-7.78089	0
0.2947	41.6396	-13.411	41.8319	-6.8655	0
0.2953	39.8083	-14.0179	41.8319	-6.25336	0
0.2960	38.5874	-9.44079	40.3003	-4.1193	0
0.2967	38.5874	-8.21854	39.9987	-5.0347	0
0.2973	33.4052	-5.78248	37.864	-7.47483	0
0.2980	25.4695	-0.286595	33.2869	-7.47483	0
0.2987	23.0278	6.11965	26.8767	-9.61169	0
0.2993	19.6769	17.7183	14.0563	-16.6316	0
0.3000	9.59815	32.065	-1.50793	-21.818	0
0.3007	2.58462	38.1677	-10.0529	-22.7334	0
0.3013	-3.22103	42.4414	-14.3224	-25.4796	0
0.3020	-14.8063	54.9504	-24.3931	-32.1934	0
0.3027	-24.5733	66.5491	-36.906	-36.7732	0
0.3033	-30.9894	69.904	-43.9253	-36.4672	0
0.3040	-41.0551	74.4811	-48.8098	-36.1611	0
0.3047	-47.4712	80.5838	-54.3034	-38.9073	0
0.3053	-45.3282	79.6651	-55.5216	-40.4348	0
0.3060	-45.3282	75.7033	-51.8611	-38.9073	0
0.3067	-46.8608	75.3998	-49.4189	-38.298	0
0.3073	-41.6656	72.0366	-47.2841	-37.9919	0
0.3080	-36.4834	62.8824	-41.1814	-36.1611	0
0.3087	-35.5612	55.8692	-30.1942	-32.4995	0
0.3093	-27.0151	50.0699	-16.7647	-26.395	0
0.3100	-7.18238	36.9455	-3.3352	-19.0718	0
0.3107	9.29943	24.7399	7.95362	-13.2733	0
0.3113	16.6247	20.7697	16.8061	-9.91776	0
0.3120	23.0278	12.8378	25.0435	-6.55943	0
0.3127	29.7426	-1.81229	34.1976	-1.67636	0
0.3133	31.2752	-11.2699	44.2682	1.98524	0
0.3140	28.8334	-15.2401	51.595	3.81604	0
0.3147	28.5217	-22.2617	54.0373	4.42537	0
0.3153	28.223	-27.1423	54.3389	5.0375	0
0.3160	27.3008	-25.0097	56.1721	5.9529	0
0.3167	29.1321	-23.1721	56.1721	8.39303	0
0.3173	32.1843	-23.1721	51.2875	10.5299	0
0.3180	33.4052	-19.5138	47.018	9.92057	0
0.3187	34.9378	-13.7144	41.5244	7.7837	0
0.3193	31.8856	-8.21854	27.7933	5.9529	0
0.3200	19.9756	1.54256	14.3638	3.81604	0
0.3207	10.2086	11.6155	9.47929	-0.151631	0
0.3213	6.54596	18.0218	0.0177404	-4.72863	0
0.3220	-2.61059	26.8725	-13.1042	-6.25336	0
0.3227	-13.8972	37.249	-18.2904	-5.0347	0
0.3233	-17.2481	43.6552	-26.2262	-7.47483	0
0.3240	-20.612	49.758	-39.9573	-12.3579	0
0.3247	-27.6255	54.3351	-42.0921	-12.9672	0
0.3253	-28.236	51.5956	-36.2969	-11.4425	0
0.3260	-27.0151	50.0699	-38.7391	-12.3579	0
0.3267	-31.8986	53.4247	-40.2648	-11.4425	0
0.3273	-35.2625	50.0699	-33.2455	-6.8655	0
0.3280	-31.5999	40.9073	-26.2262	-2.89783	0
0.3287	-27.6255	35.4198	-19.816	1.67917	0
0.3293	-23.0537	27.176	-9.13631	7.17437	0
0.3300	-15.1181	12.8378	2.15842	11.1392	0
0.3307	-5.66278	2.15789	11.005	15.1069	0
0.3313	2.88334	-5.16714	20.774	20.6021	0
0.3320	10.5203	-14.9367	32.3703	25.4852	0
0.3327	18.456	-23.1721	40.9153	28.8407	0
0.3333	28.5217	-28.668	45.7939	32.8084	0
0.3340	40.12	-34.7708	51.595	36.47	0
0.3347	49.887	-38.7409	58.0052	40.7437	0
0.3353	59.0436	-35.993	58.0052	45.3207	0
0.3360	66.3688	-30.809	54.3389	45.6268	0
0.3367	67.5897	-30.4971	54.0373	42.8778	0
0.3373	62.7062	-32.3347	53.4282	41.6591	0
0.3380	57.8227	-27.4457	48.2362	41.047	0
0.3387	51.4066	-21.0395	40.9153	37.9947	0
0.3393	39.1979	-14.9367	30.8447	35.2485	0
0.3400	23.3395	-1.81229	17.7227	32.5023	0
0.3407	8.98771	11.6155	6.73544	28.8407	0
0.3413	-6.27322	18.6371	-0.892934	24.2637	0
0.3420	-22.742	27.176	-11.5786	22.7362	0
0.3427	-33.7299	38.4712	-22.5658	22.4329	0
0.3433	-40.146	44.574	-30.1942	19.6867	0
0.3440	-47.4712	48.2323	-37.2135	15.719	0
0.3447	-51.7443	52.8094	-41.483	14.4976	0
0.3453	-48.6921	53.4247	-39.0407	15.719	0
0.3460	-45.0295	50.6768	-34.4637	16.9377	0
0.3467	-42.8865	50.0699	-33.5471	19.3806	0
0.3473	-37.3925	49.1511	-33.8546	21.5175	0
0.3480	-31.5999	42.1295	-29.8867	22.1268	0
0.3487	-27.0151	32.3684	-20.1235	25.1791	0
0.3493	-18.7807	21.0732	-8.82881	30.9776	0
0.3500	-10.2346	7.9488	2.15842	33.7238	0
0.3507	-5.9615	-3.33799	13.1397	36.776	0
0.3513	0.142868	-10.3596	23.2104	43.4899	0
0.3520	10.2086	-19.8172	30.5372	48.0669	0
0.3527	17.5338	-31.4159	39.0821	51.1192	0
0.3533	23.9499	-37.5187	49.4603	55.3901	0
0.3540	30.9635	-43.318	56.1721	57.2209	0
0.3547	35.2365	-50.0277	59.2234	56.9176	0
0.3553	36.4574	-49.7243	60.14	57.833	0
0.3560	39.5096	-46.3694	58.3068	58.7484	0
0.3567	42.5618	-46.6729	54.3389	59.0545	0
0.3573	42.25	-43.0146	50.0694	59.9699	0
0.3580	41.0292	-36.9118	46.1014	59.0545	0
0.3587	38.8991	-32.6381	39.0821	55.6962	0
0.3593	33.1065	-21.3429	24.742	50.507	0
0.3600	23.9499	-6.38939	8.26112	44.4053	0
0.3607	14.1829	-0.893503	-1.50793	40.4376	0
0.3613	6.54596	4.59395	-8.21972	37.0793	0
0.3620	-1.68844	18.0218	-19.207	33.1144	0
0.3627	-10.5333	26.2656	-29.8867	30.6715	0
0.3633	-19.0794	31.1462	-38.1241	26.7038	0
0.3640	-27.6255	41.5226	-47.2841	21.5175	0
0.3647	-35.2625	46.7066	-52.4702	19.99	0
0.3653	-38.6134	42.1295	-50.028	18.7713	0
0.3660	-37.3925	39.0781	-46.9766	16.0223	0
0.3667	-36.4834	39.3816	-46.6691	16.3284	0
0.3673	-37.7042	36.3302	-43.6178	19.6867	0
0.3680	-36.1716	32.3684	-36.2969	19.0746	0
0.3687	-28.236	28.3982	-28.9701	18.4652	0
0.3693	-18.7807	18.0218	-20.7326	22.1268	0
0.3700	-9.92285	3.06826	-6.08496	27.0099	0
0.3707	1.05203	-4.56024	6.12636	31.5869	0
0.3713	12.3516	-9.13733	10.3959	35.2485	0
0.3720	19.3651	-19.5138	16.8061	37.0793	0
0.3727	25.1708	-28.0611	29.6206	37.0793	0
0.3733	34.6261	-32.3347	40.3003	38.3008	0
0.3740	42.25	-39.3478	45.4923	41.047	0
0.3747	43.1722	-47.2882	48.5437	42.5745	0
0.3753	40.4187	-47.2882	48.2362	41.353	0
0.3760	37.977	-44.8437	46.7105	39.2162	0
0.3767	35.847	-44.8437	44.2682	37.9947	0
0.3773	33.1065	-42.3992	38.473	36.1639	0
0.3780	29.4439	-36.5999	32.3703	33.1144	0
0.3787	25.4695	-30.4971	26.5692	28.8407	0
0.3793	20.2873	-21.0395	14.0563	24.567	0
0.3800	12.962	-8.83388	0.0177404	22.4329	0
0.3807	5.02637	1.54256	-9.7454	19.3806	0
0.3813	-1.68844	11.3121	-18.8995	12.6668	0
0.3820	-9.92285	22.5989	-28.6685	9.00517	0
0.3827	-16.3389	33.5907	-35.6878	8.08977	0
0.3833	-18.1702	43.6552	-45.7584	1.37591	0
0.3840	-24.8851	51.899	-56.4382	-7.16876	0
0.3847	-37.0938	56.1727	-58.2713	-7.78089	0
0.3853	-41.3669	57.3949	-57.0472	-5.9501	0
0.3860	-36.1716	57.3949	-58.2713	-8.69629	0
0.3867	-31.5999	55.5573	-55.5216	-11.4425	0
0.3873	-32.509	51.899	-50.028	-8.69629	0
0.3880	-35.5612	49.758	-45.1434	-7.78089	0
0.3887	-35.8729	44.2705	-37.8226	-9.00236	0
0.3893	-28.8464	31.7531	-26.2262	-7.16876	0
0.3900	-20.9107	19.5475	-14.0208	-2.2885	0
0.3907	-17.5598	13.7481	-3.3352	3.20671	0
0.3913	-11.7542	7.03844	4.29318	7.7837	0
0.3920	-1.68844	-4.86369	13.1397	8.39303	0
0.3927	5.6368	-14.0179	24.127	7.47763	0
0.3933	14.1829	-17.6846	34.5051	9.6145	0
0.3940	26.6904	-23.7874	43.0501	12.9728	0
0.3947	34.9378	-29.8902	47.3196	14.1915	0
0.3953	37.6783	-28.9714	44.2682	12.3607	0
0.3960	39.8083	-26.5354	40.3003	9.30843	0
0.3967	37.977	-27.1423	39.0821	7.17437	0
0.3973	33.1065	-24.6978	36.0308	7.7837	0
0.3980	27.6125	-17.6846	30.5372	5.9529	0
0.3987	15.4038	-9.44079	23.8254	0.460508	0
0.3993	-0.467569	1.84601	11.005	-5.0347	0
0.4000	-8.40325	13.7481	-2.41861	-7.78089	0
0.4007	-10.5333	22.5989	-10.662	-12.3579	0
0.4013	-13.5855	31.4496	-20.1235	-18.4624	0
0.4020	-18.1702	40.6038	-31.7199	-21.2086	0
0.4027	-23.6642	47.3219	-38.4316	-21.5119	0
0.4033	-30.9894	53.7282	-45.1434	-25.7856	0
0.4040	-34.6521	61.0532	-53.0793	-31.278	0
0.4047	-34.0416	66.5491	-55.5216	-34.0242	0
0.4053	-33.7299	68.3783	-53.6884	-35.5518	0
0.4060	-32.2103	65.3269	-52.7777	-34.6364	0
0.4067	-25.7942	61.972	-50.3355	-31.8902	0
0.4073	-20.0016	62.2755	-46.3675	-31.5841	0
0.4080	-18.1702	58.3053	-43.3162	-30.6687	0
0.4087	-12.975	45.4928	-36.2969	-24.8702	0
0.4093	-4.4419	32.6719	-21.6492	-20.5965	0
0.4100	1.97418	22.5989	-7.30314	-19.9872	0
0.4107	5.32509	12.5259	1.24183	-17.8503	0
0.4113	8.37728	3.68359	10.3959	-14.1887	0
0.4120	10.2086	-3.95333	22.2997	-10.8332	0
0.4127	11.7412	-13.1075	33.2869	-6.55943	0
0.4133	13.8712	-20.736	40.9153	-1.37029	0
0.4140	14.7934	-25.92	46.4089	2.29131	0
0.4147	12.6503	-32.3347	49.7619	3.20671	0
0.4153	9.90986	-35.6895	50.6784	2.29131	0
0.4160	12.0399	-33.5485	49.7619	3.81604	0
0.4167	18.456	-31.7194	47.3196	5.64683	0
0.4173	19.3651	-29.2749	42.441	2.29131	0
0.4180	12.0399	-24.0909	36.9474	-0.454892	0
0.4187	8.07855	-16.7658	30.8447	0.460508	0
0.4193	7.46811	-4.86369	18.6333	-3.50716	0
0.4200	2.88334	7.9488	2.46	-11.4425	0
0.4207	-2.00016	14.6669	-6.08496	-14.798	0
0.4213	-5.05234	18.9406	-9.7454	-15.7162	0
0.4220	-12.6763	27.4879	-19.816	-18.4624	0
0.4227	-22.742	36.3302	-32.0214	-21.5119	0
0.4233	-27.3268	44.2705	-38.4316	-25.1763	0
0.4240	-29.4568	50.3733	-44.2328	-27.9225	0
0.4247	-30.379	50.9802	-49.1114	-27.0071	0
0.4253	-29.7686	50.0699	-49.7264	-27.3104	0
0.4260	-33.1195	52.2025	-49.7264	-28.2258	0
0.4267	-38.3147	51.2837	-48.2007	-25.1763	0
0.4273	-37.3925	44.574	-41.1814	-23.9548	0
0.4280	-34.0416	37.5524	-33.5471	-26.0917	0
0.4287	-30.9894	29.9239	-25.9187	-21.818	0
0.4293	-23.6642	20.1628	-14.3224	-13.8826	0
0.4300	-13.8972	9.4745	-2.11702	-10.5271	0
0.4307	-6.57194	-0.893503	9.47929	-6.8655	0
0.4313	1.66247	-9.44079	19.5499	-0.454892	0
0.4320	14.4816	-17.9881	26.2676	3.50997	0
0.4327	23.9499	-28.668	35.1142	6.8683	0
0.4333	24.8591	-36.9118	47.6271	10.836	0
0.4340	23.3395	-42.0958	56.4796	12.0574	0
0.4347	23.9499	-46.3694	58.3068	12.6668	0
0.4353	25.1708	-47.2882	57.6977	16.0223	0
0.4360	23.9499	-44.2284	56.1721	16.9377	0
0.4367	20.2873	-39.9632	53.4282	15.719	0
0.4373	15.7025	-35.993	49.4603	15.1069	0
0.4380	11.1307	-32.3347	43.3576	15.1069	0
0.4387	6.54596	-26.8388	34.8126	12.3607	0
0.4393	2.88334	-16.7658	22.9088	6.56223	0
0.4400	1.05203	-4.25678	10.3959	0.460508	0
0.4407	-2.00016	5.8162	0.632741	-1.37029	0
0.4413	-7.18238	15.8892	-7.30314	-0.760961	0
0.4420	-13.8972	26.8725	-16.1556	-3.50716	0
0.4427	-18.469	34.501	-25.6172	-6.55943	0
0.4433	-21.5212	41.8261	-35.6878	-8.08416	0
0.4440	-27.3268	49.1511	-45.4509	-13.2733	0
0.4447	-33.7299	51.899	-48.5023	-19.0718	0
0.4453	-36.4834	49.1511	-45.4509	-17.8503	0
0.4460	-36.4834	47.0185	-45.1434	-13.2733	0
0.4467	-37.3925	47.3219	-46.6691	-12.3579	0
0.4473	-36.1716	44.2705	-41.7905	-12.3579	0
0.4480	-32.8207	36.3302	-33.5471	-10.5271	0
0.4487	-29.4568	27.4879	-27.7519	-8.39023	0
0.4493	-23.0537	18.0218	-18.8995	-4.1193	0
0.4500	-14.5076	6.11965	-5.16837	1.37591	0
0.4507	-6.27322	-3.33799	7.34453	5.0375	0
0.4513	-0.467569	-9.74424	17.7227	7.7837	0
0.4520	3.49378	-19.5138	28.4024	12.9728	0
0.4527	7.46811	-30.809	36.0308	18.1592	0
0.4533	15.7025	-38.7409	42.1335	21.5175	0
0.4540	23.6382	-45.1472	50.6784	25.1791	0
0.4547	24.5604	-49.4208	55.563	27.0099	0
0.4553	23.9499	-46.9763	52.5116	26.0945	0
0.4560	26.3917	-43.0146	48.8453	27.0099	0
0.4567	27.6125	-43.0146	47.9346	28.5346	0
0.4573	24.5604	-43.318	46.1014	26.0945	0
0.4580	20.586	-37.8221	41.5244	22.4329	0
0.4587	18.7547	-27.4457	33.5885	19.6867	0
0.4593	15.4038	-16.7658	19.5499	15.719	0
0.4600	8.37728	-8.53042	6.73544	10.836	0
0.4607	2.2729	-1.20539	-0.591347	8.39303	0
0.4613	-3.51975	8.26069	-9.4379	5.9529	0
0.4620	-12.3646	18.9406	-22.5658	1.37591	0
0.4627	-19.6898	29.0136	-31.4124	-1.06703	0
0.4633	-24.2746	34.8045	-36.906	-2.89783	0
0.4640	-30.0673	38.1677	-46.3675	-7.78089	0
0.4647	-34.3403	42.4414	-50.637	-11.4425	0
0.4653	-34.6521	44.574	-46.3675	-10.5271	0
0.4660	-36.4834	41.8261	-44.2328	-7.16876	0
0.4667	-39.8343	39.9969	-44.5343	-4.72863	0
0.4673	-37.0938	39.9969	-40.5664	-2.59176	0
0.4680	-31.5999	33.5907	-36.5985	-2.59176	0
0.4687	-29.4568	21.6885	-30.8033	-3.2039	0
0.4693	-27.3268	8.8676	-15.5465	1.67917	0
0.4700	-21.5212	-3.95333	0.325241	8.6991	0
0.4707	-16.6377	-13.1075	7.65203	11.4453	0
0.4713	-11.4554	-19.5138	14.0563	12.6668	0
0.4720	-1.68844	-29.5867	24.742	17.5498	0
0.4727	5.93553	-38.7409	34.1976	20.9054	0
0.4733	8.98771	-43.6215	42.1335	22.1268	0
0.4740	15.0921	-49.4208	49.7619	24.873	0
0.4747	23.0278	-55.2202	51.595	26.7038	0
0.4753	24.2486	-55.5236	49.1528	25.1791	0
0.4760	23.6382	-53.391	49.1528	25.1791	0
0.4767	27.3008	-51.8653	50.0694	26.7038	0
0.4773	27.6125	-47.5917	46.4089	24.873	0
0.4780	22.729	-42.7027	40.6078	22.1268	0
0.4787	20.2873	-36.2965	32.3703	21.5175	0
0.4793	17.8455	-22.2617	17.7227	16.9377	0
0.4800	10.2086	-8.53042	0.632741	8.08977	0
0.4807	3.19505	-3.33799	-9.13631	2.59457	0
0.4813	-1.68844	2.46135	-14.6299	0.763769	0
0.4820	-11.1437	14.3635	-23.4765	-4.1193	0
0.4827	-20.3003	21.3766	-34.4637	-9.61169	0
0.4833	-23.6642	24.7399	-43.6178	-11.1364	0
0.4840	-28.236	33.2788	-50.3355	-12.664	0
0.4847	-34.9508	39.0781	-53.9959	-16.3256	0
0.4853	-36.4834	36.9455	-53.6884	-18.4624	0
0.4860	-34.6521	35.7233	-50.9445	-17.547	0
0.4867	-34.0416	34.501	-47.8932	-17.8503	0
0.4873	-33.1195	27.7913	-45.1434	-19.6811	0
0.4880	-31.8986	21.3766	-41.1814	-19.9872	0
0.4887	-29.1581	15.5857	-32.3289	-16.9349	0
0.4893	-22.4433	4.2905	-18.8995	-11.4425	0
0.4900	-16.3389	-7.30818	-7.91222	-7.78089	0
0.4907	-10.5333	-13.1075	0.325241	-5.64403	0
0.4913	-0.779281	-20.1207	9.78679	-3.2039	0
0.4920	8.37728	-31.4159	19.5499	-0.151631	0
0.4927	14.1829	-41.7923	28.4024	3.50997	0
0.4933	22.729	-50.3396	37.864	6.8683	0
0.4940	28.5217	-56.1305	45.1848	8.08977	0
0.4947	28.223	-58.2716	47.018	9.30843	0
0.4953	28.5217	-59.4938	47.018	10.836	0
0.4960	27.3008	-60.7161	46.7105	10.5299	0
0.4967	23.0278	-59.1904	44.2682	8.6991	0
0.4973	26.6904	-54.3014	40.6078	7.47763	0
0.4980	33.1065	-48.502	36.0308	5.9529	0
0.4987	27.0021	-41.177	25.9601	3.20671	0
0.4993	18.1443	-30.4971	11.9216	-2.2885	0
0.5000	15.0921	-17.6846	1.24183	-9.61169	0
0.5007	8.98771	-7.91509	-7.00155	-12.0518	0
0.5013	-1.07801	2.7648	-18.8995	-10.5271	0
0.5020	-9.92285	14.6669	-32.0214	-14.1887	0
0.5027	-19.3911	23.5177	-39.0407	-21.818	0
0.5033	-27.9372	29.6205	-44.5343	-26.0917	0
0.5040	-35.5612	34.8045	-52.7777	-27.3104	0
0.5047	-44.7178	34.8045	-56.7457	-27.9225	0
0.5053	-49.913	33.8941	-56.4382	-28.5318	0
0.5060	-50.2117	36.0267	-56.1307	-29.7533	0
0.5067	-51.1339	33.8941	-53.0793	-30.6687	0
0.5073	-49.913	26.2656	-47.5857	-30.6687	0
0.5080	-46.2504	20.7697	-42.7071	-28.2258	0
0.5087	-39.8343	15.5857	-33.8546	-23.3455	0
0.5093	-26.4047	5.20929	-20.7326	-18.7657	0
0.5100	-13.8972	-8.53042	-9.7454	-16.0195	0
0.5107	-8.71496	-19.8172	-0.283847	-13.2733	0
0.5113	0.441593	-26.8388	9.47929	-10.221	0
0.5120	9.59815	-32.3347	19.5499	-7.47483	0
0.5127	7.1564	-40.5701	29.6206	-5.0347	0
0.5133	5.02637	-49.7243	36.6399	-1.67636	0
0.5140	12.3516	-54.9167	43.9667	1.37591	0
0.5147	18.7547	-57.0493	49.7619	2.59457	0
0.5153	23.0278	-54.6048	45.1848	3.20671	0
0.5160	29.1321	-50.9465	37.864	2.90064	0
0.5167	30.9635	-50.6431	39.6912	2.29131	0
0.5173	28.5217	-48.8139	39.6912	-0.151631	0
0.5180	28.223	-42.3992	30.5372	-4.1193	0
0.5187	26.08	-35.0742	22.2997	-8.08416	0
0.5193	19.9756	-24.0909	13.4472	-11.4425	0
0.5200	13.8712	-11.2699	-0.591347	-13.8826	0
0.5207	9.59815	-2.11575	-10.3545	-16.6316	0
0.5213	2.88334	6.73499	-17.0722	-21.2086	0
0.5220	-6.27322	19.244	-28.9701	-26.395	0
0.5227	-13.5855	28.0948	-40.2648	-27.9225	0
0.5233	-19.0794	32.9753	-47.2841	-28.8379	0
0.5240	-24.5733	39.0781	-53.6884	-33.1088	0
0.5247	-28.236	44.2705	-58.2713	-36.7732	0
0.5253	-29.1581	44.574	-59.797	-36.1611	0
0.5260	-30.9894	43.6552	-58.2713	-35.8578	0
0.5267	-33.7299	42.7448	-51.5536	-35.2457	0
0.5273	-35.8729	40.9073	-47.2841	-33.721	0
0.5280	-37.7042	35.4198	-46.6691	-31.8902	0
0.5287	-37.0938	24.1246	-38.4316	-27.9225	0
0.5293	-30.6777	13.1412	-22.5658	-23.3455	0
0.5300	-22.1316	4.2905	-9.7454	-19.3778	0
0.5307	-16.3389	-8.21854	-1.50793	-14.1887	0
0.5313	-10.2346	-21.0395	7.03703	-9.61169	0
0.5320	0.753305	-28.668	17.7227	-8.39023	0
0.5327	13.8712	-34.1638	29.0115	-5.9501	0
0.5333	24.5604	-40.5701	36.6399	-0.454892	0
0.5340	33.1065	-45.4506	41.2169	3.20671	0
0.5347	41.0292	-48.502	44.5757	3.81604	0
0.5353	43.1722	-48.8139	43.9667	3.20671	0
0.5360	42.5618	-46.3694	41.2169	2.90064	0
0.5367	46.5231	-42.3992	41.2169	3.81604	0
0.5373	45.9127	-37.8221	37.5564	1.98524	0
0.5380	36.7691	-34.1638	28.704	-0.454892	0
0.5387	29.1321	-25.92	20.4665	-0.151631	0
0.5393	25.7812	-9.44079	10.3959	-3.50716	0
0.5400	23.6382	4.2905	-4.86087	-10.5271	0
0.5407	21.1965	6.73499	-15.239	-12.9672	0
0.5413	13.5725	11.6155	-21.6492	-15.1041	0
0.5420	-2.90932	23.8211	-31.1108	-19.9872	0
0.5427	-16.6377	32.065	-41.7905	-20.5965	0
0.5433	-25.4955	38.4712	-50.028	-21.5119	0
0.5440	-34.9508	47.3219	-55.5216	-27.0071	0
0.5447	-39.2238	51.2837	-57.3547	-29.144	0
0.5453	-36.1716	50.3733	-57.9638	-27.0071	0
0.5460	-37.0938	49.1511	-57.0472	-27.0071	0
0.5467	-38.3147	45.7962	-53.6884	-26.0917	0
0.5473	-33.7299	42.1295	-50.028	-23.9548	0
0.5480	-33.1195	39.9969	-43.9253	-20.9026	0
0.5487	-34.0416	33.2788	-33.5471	-17.8503	0
0.5493	-25.4955	20.7697	-20.7326	-15.1041	0
0.5500	-12.6763	8.8676	-7.91222	-9.91776	0
0.5507	-3.83147	0.0168585	4.90227	-2.2885	0
0.5513	6.85768	-6.38939	11.9216	1.37591	0
0.5520	19.3651	-13.1075	16.8061	0.763769	0
0.5527	32.1843	-22.5652	25.9601	4.12211	0
0.5533	46.8348	-32.9416	34.1976	10.5299	0
0.5540	55.9914	-38.7409	39.9987	13.2761	0
0.5547	55.6797	-39.3478	44.2682	13.2761	0
0.5553	55.0692	-38.4375	44.5757	12.6668	0
0.5560	59.654	-38.1256	44.8832	13.8882	0
0.5567	65.7584	-35.6895	45.7939	15.1069	0
0.5573	71.551	-28.668	39.6912	14.1915	0
0.5580	72.4732	-22.2617	30.5372	13.2761	0
0.5587	64.8362	-14.6332	25.351	13.2761	0
0.5593	50.4974	-3.03454	14.0563	9.6145	0
0.5600	31.5739	7.03844	-0.892934	4.12211	0
0.5607	12.962	13.4447	-7.91222	-0.454892	0
0.5613	1.05203	24.428	-13.4058	-5.33796	0
0.5620	-11.1437	36.9455	-24.3931	-7.78089	0
0.5627	-23.9629	43.3517	-32.938	-7.78089	0
0.5633	-28.5477	52.2025	-40.8739	-11.1364	0
0.5640	-28.236	61.972	-51.5536	-16.0195	0
0.5647	-28.236	61.0532	-54.605	-17.241	0
0.5653	-24.2746	57.3949	-50.028	-17.241	0
0.5660	-16.9494	58.3053	-48.8098	-16.9349	0
0.5667	-11.7542	56.4761	-48.5023	-12.9672	0
0.5673	-5.35107	51.2837	-42.0921	-11.4425	0
0.5680	-0.779281	48.5442	-33.2455	-13.2733	0
0.5687	-5.66278	40.3004	-24.3931	-11.4425	0
0.5693	-10.2346	26.5691	-14.3224	-5.0347	0
0.5700	-10.845	16.4961	-4.86087	-0.454892	0
0.5707	-11.1437	7.64535	3.98568	2.90064	0
0.5713	-7.18238	-3.95333	13.1397	7.47763	0
0.5720	1.97418	-11.2699	23.8254	11.7514	0
0.5727	8.98771	-15.847	33.2869	14.1915	0
0.5733	16.0142	-25.0097	42.1335	16.0223	0
0.5740	25.1708	-33.5485	51.2875	20.6021	0
0.5747	33.4052	-32.9416	55.2555	25.7884	0
0.5753	39.5096	-28.3645	50.6784	23.9576	0
0.5760	42.25	-28.668	45.7939	18.1592	0
0.5767	40.12	-29.2749	46.1014	18.1592	0
0.5773	36.7691	-25.6166	45.1848	19.6867	0
0.5780	31.5739	-20.736	38.7746	16.3284	0
0.5787	23.0278	-13.411	29.6206	12.0574	0
0.5793	13.8712	-1.50884	17.7227	9.92057	0
0.5800	4.41593	8.56414	4.90227	7.17437	0
0.5807	-5.05234	15.5857	-4.25179	3.20671	0
0.5813	-12.6763	25.3468	-12.1877	-1.06703	0
0.5820	-18.7807	34.501	-22.8674	-5.64403	0
0.5827	-23.0537	41.2191	-32.6364	-9.61169	0
0.5833	-27.3268	48.8476	-39.6557	-12.3579	0
0.5840	-33.1195	55.2539	-46.06	-14.4948	0
0.5847	-38.3147	59.2241	-49.4189	-16.6316	0
0.5853	-37.7042	61.3567	-48.5023	-17.241	0
0.5860	-33.7299	58.3053	-46.3675	-14.798	0
0.5867	-30.9894	52.8094	-43.6178	-12.664	0
0.5873	-29.1581	51.899	-41.1814	-13.5794	0
0.5880	-26.1059	47.0185	-38.4316	-13.2733	0
0.5887	-20.0016	34.8045	-28.6685	-8.69629	0
0.5893	-13.5855	22.5989	-14.3224	-5.0347	0
0.5900	-8.10453	12.5259	-3.3352	-3.2039	0
0.5907	-2.29888	4.59395	3.68409	2.90064	0
0.5913	3.80549	-3.64145	14.6713	11.4453	0
0.5920	10.5203	-15.5436	27.1783	15.1069	0
0.5927	19.6769	-24.6978	35.1142	17.5498	0
0.5933	28.8334	-27.1423	41.5244	20.6021	0
0.5940	34.0156	-32.9416	48.8453	22.4329	0
0.5947	34.9378	-39.0444	52.2041	21.8208	0
0.5953	32.1843	-36.2965	49.7619	22.4329	0
0.5960	28.8334	-33.5485	48.2362	26.0945	0
0.5967	27.6125	-34.1638	47.3196	27.0099	0
0.5973	27.0021	-28.668	44.2682	21.2114	0
0.5980	27.6125	-19.5138	40.3003	16.9377	0
0.5987	27.9113	-12.7956	31.4537	17.8531	0
0.5993	24.2486	-1.20539	14.9729	15.1069	0
0.6000	18.1443	10.0898	0.325241	7.47763	0
0.6007	11.4295	14.6669	-5.77746	3.20671	0
0.6013	1.05203	22.2954	-10.9636	0.460508	0
0.6020	-9.31241	35.4198	-21.9508	-5.33796	0
0.6027	-17.2481	42.4414	-34.4637	-9.61169	0
0.6033	-27.3268	45.7962	-41.7905	-13.2733	0
0.6040	-36.7821	53.7282	-43.9253	-14.798	0
0.6047	-39.8343	58.3053	-46.3675	-13.2733	0
0.6053	-40.4447	55.5573	-49.4189	-14.1887	0
0.6060	-41.9773	52.8094	-46.9766	-17.547	0
0.6067	-38.3147	51.5956	-42.7071	-14.798	0
0.6073	-31.5999	48.2323	-41.7905	-12.3579	0
0.6080	-27.6255	43.3517	-35.9894	-12.9672	0
0.6087	-21.8329	35.1164	-23.784	-9.00236	0
0.6093	-9.01369	22.9023	-11.8802	-2.59176	0
0.6100	4.41593	11.919	0.632741	0.460508	0
0.6107	11.1307	3.37171	12.2291	6.25897	0
0.6113	16.313	-4.56024	18.3318	12.9728	0
0.6120	25.7812	-13.7144	24.4345	12.3607	0
0.6127	36.7691	-24.3943	33.5885	12.3607	0
0.6133	42.25	-34.1638	41.5244	16.9377	0
0.6140	39.1979	-39.6513	47.9346	19.6867	0
0.6147	33.1065	-41.4889	52.8132	19.6867	0
0.6153	31.8856	-41.4889	50.9859	21.5175	0
0.6160	34.9378	-40.5701	46.7105	22.4329	0
0.6167	35.2365	-39.0444	45.4923	21.5175	0
0.6173	31.2752	-35.6895	43.3576	19.6867	0
0.6180	30.6647	-29.8902	37.864	17.2438	0
0.6187	34.6261	-22.2617	26.8767	14.1915	0
0.6193	33.4052	-10.9665	10.7034	10.2238	0
0.6200	21.5082	1.54256	-1.80952	5.9529	0
0.6207	5.6368	10.6967	-7.91222	3.20671	0
0.6213	-7.18238	19.8509	-17.0722	0.154439	0
0.6220	-16.9494	31.7531	-28.6685	-3.2039	0
0.6227	-24.2746	42.4414	-36.906	-4.1193	0
0.6233	-28.5477	50.6768	-45.4509	-8.08416	0
0.6240	-34.0416	54.3351	-54.3034	-15.4102	0
0.6247	-37.3925	51.5956	-57.3547	-17.547	0
0.6253	-34.6521	48.2323	-56.7457	-13.8826	0
0.6260	-32.8207	48.2323	-56.7457	-13.5794	0
0.6267	-35.8729	46.0997	-53.3868	-16.0195	0
0.6273	-30.9894	40.6038	-47.2841	-14.4948	0
0.6280	-20.9107	36.9455	-42.7071	-11.7486	0
0.6287	-16.3389	30.5393	-35.3803	-8.69629	0
0.6293	-9.01369	18.6371	-21.6492	-2.2885	0
0.6300	5.32509	8.26069	-8.52722	2.59457	0
0.6307	13.8712	1.84601	0.632741	3.20671	0
0.6313	19.6769	-7.61163	10.0884	5.9529	0
0.6320	33.1065	-19.5138	21.3831	15.1069	0
0.6327	44.0814	-26.8388	30.5372	20.6021	0
0.6333	47.744	-31.4159	36.9474	18.7713	0
0.6340	54.1601	-38.4375	45.1848	19.6867	0
0.6347	62.0957	-40.5701	50.9859	23.9576	0
0.6353	62.7062	-36.9118	47.6271	23.3483	0
0.6360	54.1601	-35.993	40.9153	20.6021	0
0.6367	39.5096	-35.993	39.9987	22.7362	0
0.6373	24.8591	-30.1937	38.7746	23.0422	0
0.6380	14.1829	-22.5652	32.3703	19.6867	0
0.6387	3.49378	-16.7658	23.8254	17.5498	0
0.6393	-10.845	-7.00473	11.3125	12.3607	0
0.6400	-22.1316	3.98705	-2.11702	5.64683	0
0.6407	-25.4955	12.2224	-9.7454	3.50997	0
0.6413	-26.7164	22.5989	-16.1556	0.460508	0
0.6420	-31.2882	33.8941	-29.5792	-6.25336	0
0.6427	-36.4834	40.6038	-41.483	-7.78089	0
0.6433	-39.5355	46.0997	-47.5857	-7.78089	0
0.6440	-42.8865	53.1213	-51.252	-13.2733	0
0.6447	-44.1073	55.8692	-52.1627	-15.1041	0
0.6453	-41.9773	54.647	-52.1627	-11.7486	0
0.6460	-41.6656	54.9504	-51.252	-11.4425	0
0.6467	-39.2238	53.4247	-46.6691	-13.5794	0
0.6473	-30.9894	48.2323	-43.6178	-13.5794	0
0.6480	-23.6642	44.2705	-42.7071	-12.3579	0
0.6487	-20.0016	36.0267	-32.3289	-9.61169	0
0.6493	-12.975	20.7697	-14.3224	-6.25336	0
0.6500	-9.01369	10.0898	-2.41861	-3.2039	0
0.6507	-11.4554	5.51274	4.29318	0.460508	0
0.6513	-11.1437	-4.25678	14.0563	5.9529	0
0.6520	-3.51975	-16.1589	26.5692	10.2238	0
0.6527	4.71465	-23.7874	36.0308	12.6668	0
0.6533	10.2086	-31.4159	43.0501	16.0223	0
0.6540	15.0921	-37.8221	48.2362	20.9054	0
0.6547	18.456	-37.8221	51.2875	22.4329	0
0.6553	20.2873	-34.7708	49.7619	19.6867	0
0.6560	20.586	-35.0742	47.3196	19.99	0
0.6567	21.1965	-36.5999	46.4089	21.5175	0
0.6573	23.0278	-32.3347	43.3576	19.6867	0
0.6580	23.0278	-23.1721	38.7746	18.1592	0
0.6587	20.586	-13.7144	32.0628	16.9377	0
0.6593	16.6247	-2.42763	18.0243	10.5299	0
0.6600	11.1307	9.17105	3.68409	3.20671	0
0.6607	2.88334	14.9704	-4.25179	0.460508	0
0.6613	-5.05234	20.7697	-12.7968	-2.59176	0
0.6620	-9.92285	32.6719	-24.3931	-7.16876	0
0.6627	-16.0272	40.3004	-32.6364	-11.1364	0
0.6633	-22.1316	42.4414	-40.8739	-13.8826	0
0.6640	-23.9629	49.4545	-49.1114	-16.0195	0
0.6647	-23.9629	56.4761	-49.1114	-16.9349	0
0.6653	-27.9372	56.1727	-45.4509	-16.9349	0
0.6660	-32.8207	55.8692	-44.5343	-15.7162	0
0.6667	-33.7299	55.5573	-43.3162	-16.3256	0
0.6673	-31.2882	49.1511	-39.0407	-17.241	0
0.6680	-29.1581	40.9073	-31.7199	-13.2733	0
0.6687	-28.236	32.6719	-20.7326	-8.69629	0
0.6693	-26.7164	21.0732	-8.52722	-6.25336	0
0.6700	-19.0794	9.78639	4.90227	-1.67636	0
0.6707	-8.71496	1.54256	17.7227	4.73144	0
0.6713	-1.07801	-6.69284	25.0435	8.39303	0
0.6720	5.32509	-15.5436	29.6206	10.5299	0
0.6727	12.6503	-25.3131	40.6078	12.9728	0
0.6733	19.9756	-36.2965	50.9859	15.1069	0
0.6740	26.08	-43.9249	53.7298	18.7713	0
0.6747	30.353	-43.6215	55.8646	21.5175	0
0.6753	32.7948	-41.4889	58.9218	21.8208	0
0.6760	34.9378	-42.0958	56.1721	22.1268	0
0.6767	34.0156	-39.6513	51.2875	21.2114	0
0.6773	28.5217	-34.1638	47.9346	18.1592	0
0.6780	19.6769	-29.8902	40.9153	17.5498	0
0.6787	10.2086	-23.484	29.6206	15.413	0
0.6793	0.142868	-10.3596	17.7227	8.6991	0
0.6800	-9.01369	-0.286595	5.81885	4.12211	0
0.6807	-15.4168	5.20929	-3.3352	1.67917	0
0.6813	-19.0794	16.1926	-13.4058	-4.1193	0
0.6820	-24.2746	28.0948	-23.4765	-6.8655	0
0.6827	-30.0673	32.065	-30.8033	-5.9501	0
0.6833	-35.5612	38.7747	-39.9573	-11.7486	0
0.6840	-41.9773	47.9288	-50.9445	-17.8503	0
0.6847	-47.4712	44.8774	-52.7777	-16.9349	0
0.6853	-46.5491	39.3816	-48.5023	-16.0195	0
0.6860	-44.7178	42.7448	-48.8098	-17.547	0
0.6867	-41.9773	40.3004	-48.8098	-16.3256	0
0.6873	-31.2882	30.8427	-43.3162	-16.3256	0
0.6880	-20.3003	27.7913	-35.9894	-16.3256	0
0.6887	-17.2481	23.8211	-26.8353	-10.8332	0
0.6893	-15.4168	10.6967	-14.9315	-5.0347	0
0.6900	-9.01369	-1.50884	-4.55929	-3.50716	0
0.6907	-1.38972	-10.663	3.06909	0.154439	0
0.6913	7.76684	-20.4326	11.3125	7.47763	0
0.6920	16.313	-28.668	22.2997	10.836	0
0.6927	22.1186	-35.993	32.9794	11.1392	0
0.6933	28.5217	-44.2284	38.473	13.5822	0
0.6940	34.0156	-48.8139	44.8832	16.6344	0
0.6947	36.1587	-52.4722	51.9025	17.8531	0
0.6953	39.5096	-54.6048	48.5437	18.7713	0
0.6960	43.4709	-51.25	39.9987	18.1592	0
0.6967	42.25	-48.502	39.0821	15.413	0
0.6973	39.1979	-48.8139	36.6399	15.1069	0
0.6980	37.6783	-43.9249	28.0949	15.1069	0
0.6987	33.1065	-33.2451	20.4665	9.6145	0
0.6993	24.5604	-22.5652	8.26112	2.59457	0
0.7000	16.6247	-13.7144	-7.30314	-1.06703	0
0.7007	8.37728	-4.86369	-13.7133	-4.1193	0
0.7013	-2.00016	3.68359	-19.207	-7.78089	0
0.7020	-11.7542	11.0002	-34.4637	-11.4425	0
0.7027	-17.2481	18.0218	-46.3675	-14.1887	0
0.7033	-22.742	25.3468	-50.9445	-16.9349	0
0.7040	-32.509	32.065	-56.4382	-18.1564	0
0.7047	-44.1073	35.1164	-58.2713	-18.4624	0
0.7053	-50.5234	34.501	-56.4382	-19.0718	0
0.7060	-51.7443	32.9753	-55.2141	-19.6811	0
0.7067	-48.6921	31.7531	-50.637	-17.8503	0
0.7073	-39.8343	28.0948	-44.8418	-13.2733	0
0.7080	-30.9894	21.6885	-42.7071	-9.91776	0
0.7087	-26.1059	13.1412	-34.4637	-9.00236	0
0.7093	-18.1702	1.2391	-17.0722	-6.25336	0
0.7100	-5.66278	-12.1887	-5.47587	-1.37029	0
0.7107	2.88334	-21.3429	-0.283847	3.20671	0
0.7113	9.29943	-27.4457	9.47929	6.8683	0
0.7120	16.6247	-35.993	20.4665	10.5299	0
0.7127	19.9756	-42.3992	27.4858	12.6668	0
0.7133	23.0278	-45.4506	33.896	13.2761	0
0.7140	31.5739	-53.391	41.8319	16.6344	0
0.7147	36.7691	-58.8785	44.2682	20.6021	0
0.7153	32.496	-53.9979	41.5244	19.6867	0
0.7160	27.0021	-49.7243	39.6912	16.9377	0
0.7167	23.9499	-50.9465	37.864	17.5498	0
0.7173	21.1965	-46.6729	30.5372	17.8531	0
0.7180	19.0664	-38.7409	22.6013	14.1915	0
0.7187	16.6247	-31.4159	15.8895	9.6145	0
0.7193	12.6503	-18.9069	2.46	3.50997	0
0.7200	7.1564	-6.38939	-11.5786	-2.89783	0
0.7207	0.142868	0.632195	-18.5979	-5.9501	0
0.7213	-8.40325	9.17105	-27.4444	-8.08416	0
0.7220	-15.4168	18.6371	-39.0407	-13.2733	0
0.7227	-21.8329	25.3468	-46.3675	-16.0195	0
0.7233	-31.2882	34.501	-52.7777	-16.0195	0
0.7240	-39.2238	42.7448	-60.0986	-16.9349	0
0.7247	-40.146	41.5226	-61.9318	-18.4624	0
0.7253	-38.003	39.6934	-60.0986	-19.6811	0
0.7260	-38.003	41.8261	-60.0986	-22.124	0
0.7267	-38.9251	40.3004	-57.6563	-21.5119	0
0.7273	-38.3147	38.4712	-52.7777	-16.6316	0
0.7280	-36.1716	37.249	-46.3675	-14.1887	0
0.7287	-29.1581	26.8725	-35.0728	-13.2733	0
0.7293	-17.5598	12.2224	-20.4251	-8.69629	0
0.7300	-5.66278	2.46135	-6.08496	-2.59176	0
0.7307	3.19505	-7.30818	5.20977	2.29131	0
0.7313	11.1307	-15.847	11.9216	5.9529	0
0.7320	19.3651	-20.4326	19.5499	7.7837	0
0.7327	23.9499	-29.5867	30.5372	10.2238	0
0.7333	24.2486	-41.4889	39.6912	14.1915	0
0.7340	24.5604	-43.318	43.6592	16.9377	0
0.7347	25.7812	-39.6513	47.018	16.9377	0
0.7353	25.1708	-40.2666	47.018	15.1069	0
0.7360	24.5604	-38.4375	44.2682	15.413	0
0.7367	26.08	-31.4159	43.3576	17.8531	0
0.7373	27.9113	-27.4457	40.3003	16.6344	0
0.7380	29.1321	-23.1721	32.3703	11.4453	0
0.7387	29.4439	-11.2699	22.2997	7.7837	0
0.7393	26.6904	1.54256	9.47929	4.42537	0
0.7400	20.586	9.4745	-1.80952	-1.67636	0
0.7407	14.7934	19.5475	-9.13631	-6.55943	0
0.7413	8.68899	32.6719	-17.3738	-6.8655	0
0.7420	1.05203	41.5226	-28.0535	-7.16876	0
0.7427	-4.74063	47.9288	-35.6878	-11.7486	0
0.7433	-8.40325	59.2241	-43.9253	-17.8503	0
0.7440	-16.3389	67.156	-51.8611	-20.5965	0
0.7447	-24.8851	64.7115	-52.4702	-18.4624	0
0.7453	-25.4955	61.972	-49.4189	-16.9349	0
0.7460	-21.8329	62.8824	-48.5023	-18.7657	0
0.7467	-22.742	61.972	-44.8418	-19.6811	0
0.7473	-27.9372	56.4761	-39.0407	-16.6316	0
0.7480	-34.0416	50.9802	-32.6364	-12.0518	0
0.7487	-36.7821	42.7448	-21.6492	-8.69629	0
0.7493	-31.8986	31.1462	-9.7454	-5.0347	0
0.7500	-24.5733	20.7697	-0.591347	0.763769	0
0.7507	-20.9107	12.5259	9.47929	5.0375	0
0.7513	-17.8585	3.68359	23.8254	6.8683	0
0.7520	-7.18238	-5.16714	35.4217	9.92057	0
0.7527	9.90986	-12.1887	41.5244	14.1915	0
0.7533	27.6125	-18.595	46.1014	17.5498	0
0.7540	38.5874	-22.8686	54.0373	20.296	0
0.7547	43.1722	-22.8686	59.2234	22.7362	0
0.7553	45.9127	-18.9069	55.2555	22.4329	0
0.7560	45.6139	-15.2401	49.4603	18.7713	0
0.7567	38.5874	-13.7144	49.4603	14.4976	0
0.7573	31.2752	-12.4922	47.6271	12.6668	0
0.7580	25.1708	-6.69284	38.7746	11.7514	0
0.7587	18.456	3.68359	28.704	9.6145	0
0.7593	11.1307	13.1412	17.7227	6.25897	0
0.7600	5.02637	21.6885	7.34453	2.29131	0
0.7607	-0.779281	33.5907	0.325241	-1.67636	0
0.7613	-3.51975	44.2705	-8.52722	-6.55943	0
0.7620	-4.4419	51.5956	-21.6492	-11.4425	0
0.7627	-10.845	60.1344	-32.6364	-13.8826	0
0.7633	-21.8329	68.3783	-39.0407	-15.4102	0
0.7640	-30.379	70.2074	-44.5343	-17.8503	0
0.7647	-34.3403	69.904	-46.06	-21.5119	0
0.7653	-32.8207	71.4297	-44.5343	-22.4301	0
0.7660	-28.8464	69.2886	-41.1814	-20.2932	0
0.7667	-26.4047	63.8012	-36.2969	-17.8503	0
0.7673	-20.0016	61.3567	-33.2455	-17.241	0
0.7680	-9.92285	56.1727	-30.8033	-15.7162	0
0.7687	-2.29888	43.0483	-22.8674	-10.8332	0
0.7693	7.76684	30.2274	-8.82881	-6.8655	0
0.7700	22.729	21.6885	4.90227	-4.42256	0
0.7707	30.353	10.3933	13.1397	0.460508	0
0.7713	30.353	-2.11575	19.5499	5.0375	0
0.7720	32.7948	-9.44079	29.9281	7.47763	0
0.7727	34.9378	-16.4624	39.6912	11.1392	0
0.7733	33.1065	-25.0097	44.8832	15.1069	0
0.7740	34.6261	-30.809	49.7619	16.9377	0
0.7747	38.5874	-33.5485	53.4282	17.5498	0
0.7753	34.6261	-36.5999	51.2875	17.5498	0
0.7760	25.7812	-36.9118	49.4603	16.9377	0
0.7767	20.8977	-33.8604	47.3196	18.7713	0
0.7773	18.7547	-30.1937	40.6078	19.6867	0
0.7780	14.4816	-25.0097	34.1976	17.8531	0
0.7787	9.29943	-14.6332	26.5692	15.1069	0
0.7793	5.32509	-2.73108	11.005	9.92057	0
0.7800	1.97418	7.3419	-4.25179	1.37591	0
0.7807	0.142868	14.3635	-11.5786	-2.2885	0
0.7813	-3.22103	20.1628	-20.7326	-2.89783	0
0.7820	-12.6763	27.176	-33.2455	-5.9501	0
0.7827	-23.6642	36.0267	-41.7905	-8.69629	0
0.7833	-27.0151	41.5226	-46.6691	-10.5271	0
0.7840	-27.9372	44.574	-52.1627	-14.1887	0
0.7847	-31.2882	46.7066	-56.4382	-15.7162	0
0.7853	-32.509	45.7962	-55.5216	-13.5794	0
0.7860	-30.9894	43.6552	-51.8611	-14.4948	0
0.7867	-29.4568	40.9073	-50.637	-16.0195	0
0.7873	-25.4955	32.6719	-49.4189	-14.1887	0
0.7880	-20.9107	23.2142	-42.7071	-11.7486	0
0.7887	-16.6377	16.1926	-31.4124	-7.78089	0
0.7893	-9.01369	6.11965	-18.5979	-3.2039	0
0.7900	-0.779281	-6.69284	-3.9502	1.06984	0
0.7907	5.6368	-14.6332	7.34453	5.34357	0
0.7913	16.9234	-21.9583	12.2291	9.92057	0
0.7920	30.353	-33.2451	17.1077	11.1392	0
0.7927	36.1587	-42.3992	26.5692	13.5822	0
0.7933	35.847	-50.0277	36.6399	19.3806	0
0.7940	33.1065	-56.7459	42.7426	19.6867	0
0.7947	31.5739	-57.9681	42.441	16.0223	0
0.7953	32.1843	-56.7459	40.6078	18.1592	0
0.7960	32.1843	-57.9681	40.9153	21.2114	0
0.7967	29.7426	-56.7459	38.1655	18.1592	0
0.7973	28.223	-49.7243	29.6206	16.3284	0
0.7980	23.6382	-43.318	23.5179	16.9377	0
0.7987	14.7934	-35.6895	16.4986	12.3607	0
0.7993	7.1564	-21.9583	1.24183	5.9529	0
0.8000	-1.07801	-9.44079	-12.4952	2.59457	0
0.8007	-12.6763	-3.95333	-19.207	1.06984	0
0.8013	-22.742	5.20929	-28.361	-1.67636	0
0.8020	-29.7686	19.8509	-39.9573	-6.55943	0
0.8027	-39.8343	27.176	-46.3675	-12.3579	0
0.8033	-51.1339	31.7531	-53.0793	-15.4102	0
0.8040	-58.7578	40.3004	-62.8484	-17.241	0
0.8047	-63.0309	42.7448	-64.9831	-17.8503	0
0.8053	-63.6413	38.7747	-61.9318	-16.9349	0
0.8060	-58.1474	38.1677	-60.0986	-16.3256	0
0.8067	-52.3547	36.0267	-57.6563	-17.241	0
0.8073	-50.5234	29.0136	-52.4702	-14.4948	0
0.8080	-44.419	23.8211	-46.6691	-10.5271	0
0.8087	-30.9894	16.1926	-36.906	-8.69629	0
0.8093	-20.9107	4.89741	-22.2583	-5.33796	0
0.8100	-12.3646	-3.03454	-9.4379	-0.151631	0
0.8107	-1.07801	-11.2699	0.0177404	2.29131	0
0.8113	5.6368	-21.9583	8.56271	4.73144	0
0.8120	6.54596	-29.8902	18.9408	11.1392	0
0.8127	11.1307	-37.8221	29.0115	16.0223	0
0.8133	18.1443	-46.9763	35.7233	15.1069	0
0.8140	23.6382	-50.6431	42.1335	14.1915	0
0.8147	27.9113	-51.25	48.8453	17.8531	0
0.8153	30.353	-50.6431	47.3196	20.9054	0
0.8160	32.1843	-47.8951	39.6912	18.4652	0
0.8167	38.5874	-46.066	36.3383	15.719	0
0.8173	43.4709	-43.318	32.9794	16.9377	0
0.8180	40.4187	-36.2965	24.127	16.0223	0
0.8187	31.8856	-27.1423	15.2804	10.836	0
0.8193	20.2873	-15.847	4.59477	6.56223	0
0.8200	8.07855	-3.95333	-7.91222	3.81604	0
0.8207	0.753305	3.37171	-15.8481	-0.454892	0
0.8213	-3.83147	10.3933	-24.3931	-5.0347	0
0.8220	-13.5855	20.7697	-35.9894	-8.69629	0
0.8227	-24.5733	29.6205	-43.6178	-12.3579	0
0.8233	-29.4568	36.3302	-48.2007	-16.0195	0
0.8240	-32.2103	41.8261	-55.2141	-19.3778	0
0.8247	-33.7299	42.4414	-60.4061	-19.6811	0
0.8253	-29.7686	39.6934	-58.8804	-19.3778	0
0.8260	-24.5733	39.0781	-52.1627	-19.0718	0
0.8267	-20.612	38.4712	-46.3675	-16.9349	0
0.8273	-13.8972	34.1976	-45.4509	-14.4948	0
0.8280	-6.27322	29.0136	-42.7071	-14.1887	0
0.8287	-2.00016	21.0732	-28.9701	-12.3579	0
0.8293	3.49378	7.9488	-13.4058	-7.78089	0
0.8300	10.2086	-3.95333	-3.03361	-3.81323	0
0.8307	10.2086	-12.1887	6.73544	0.460508	0
0.8313	8.07855	-19.5138	18.0243	5.34357	0
0.8320	11.7412	-26.8388	28.4024	7.7837	0
0.8327	16.9234	-33.2451	36.0308	9.92057	0
0.8333	21.1965	-41.7923	40.9153	14.1915	0
0.8340	26.3917	-47.8951	47.018	16.9377	0
0.8347	28.5217	-47.5917	53.4282	17.8531	0
0.8353	28.8334	-46.066	53.4282	17.8531	0
0.8360	33.1065	-45.4506	48.8453	17.8531	0
0.8367	37.0678	-41.4889	45.4923	17.2438	0
0.8373	34.3274	-37.2152	39.6912	15.1069	0
0.8380	30.0543	-33.2451	33.2869	10.836	0
0.8387	23.9499	-23.484	27.4858	8.6991	0
0.8393	12.6503	-10.3596	13.4472	7.47763	0
0.8400	3.80549	0.320312	-2.72611	1.98524	0
0.8407	0.441593	9.17105	-9.13631	-4.1193	0
0.8413	-9.01369	18.0218	-13.4058	-9.00236	0
0.8420	-19.3911	25.6503	-23.784	-13.5794	0
0.8427	-22.742	34.1976	-33.5471	-16.9349	0
0.8433	-26.4047	41.8261	-41.7905	-19.0718	0
0.8440	-34.0416	45.4928	-49.7264	-22.4301	0
0.8447	-36.7821	46.0997	-50.9445	-22.4301	0
0.8453	-34.6521	44.574	-48.5023	-19.0718	0
0.8460	-33.7299	43.0483	-48.2007	-19.3778	0
0.8467	-30.6777	40.9073	-45.1434	-21.5119	0
0.8473	-24.5733	35.4198	-36.906	-20.9026	0
0.8480	-18.7807	29.6205	-28.0535	-18.1564	0
0.8487	-12.975	23.5177	-19.207	-12.9672	0
0.8493	-4.13019	11.0002	-7.91222	-6.25336	0
0.8500	6.24724	-3.64145	3.98568	-1.67636	0
0.8507	14.4816	-11.2699	14.0563	2.90064	0
0.8513	20.2873	-15.847	22.2997	7.7837	0
0.8520	25.1708	-25.0097	31.1462	9.00517	0
0.8527	30.9635	-34.1638	41.8319	11.7514	0
0.8533	37.6783	-40.5701	50.0694	17.8531	0
0.8540	42.25	-47.8951	53.4282	19.6867	0
0.8547	41.0292	-51.5534	54.3389	18.4652	0
0.8553	39.5096	-48.502	54.3389	19.99	0
0.8560	43.4709	-45.4506	53.1207	21.5175	0
0.8567	48.3544	-44.8437	49.4603	19.6867	0
0.8573	48.0557	-40.5701	43.6592	17.5498	0
0.8580	43.7826	-33.5485	38.1655	16.0223	0
0.8587	33.4052	-26.2235	29.6206	13.2761	0
0.8593	17.5338	-15.847	14.9729	9.30843	0
0.8600	5.02637	-2.73108	1.85092	5.0375	0
0.8607	-2.29888	6.42311	-4.25179	1.98524	0
0.8613	-10.845	13.4447	-11.5786	0.763769	0
0.8620	-19.3911	24.428	-21.3417	-1.67636	0
0.8627	-23.0537	35.7233	-28.361	-7.78089	0
0.8633	-26.4047	43.0483	-37.8226	-12.9672	0
0.8640	-31.2882	47.6254	-47.2841	-13.8826	0
0.8647	-34.9508	47.6254	-45.7584	-13.2733	0
0.8653	-35.5612	42.1295	-39.9573	-12.9672	0
0.8660	-35.5612	38.4712	-39.0407	-11.4425	0
0.8667	-33.7299	38.1677	-36.2969	-10.5271	0
0.8673	-28.5477	35.1164	-30.4958	-11.7486	0
0.8680	-22.742	28.0948	-25.0022	-10.5271	0
0.8687	-19.0794	19.8509	-14.9315	-4.42256	0
0.8693	-19.0794	8.8676	-1.50793	1.37591	0
0.8700	-18.469	-1.20539	8.26112	4.42537	0
0.8707	-16.3389	-9.13733	17.4152	9.00517	0
0.8713	-11.1437	-18.595	28.704	13.2761	0
0.8720	-3.22103	-29.5867	36.3383	14.1915	0
0.8727	6.54596	-35.993	42.441	17.2438	0
0.8733	16.6247	-40.5701	50.6784	22.4329	0
0.8740	23.6382	-46.9763	57.0886	24.2637	0
0.8747	25.4695	-49.7243	59.8325	24.567	0
0.8753	26.6904	-45.7625	59.5309	23.3483	0
0.8760	31.2752	-44.2284	57.3902	21.5175	0
0.8767	30.353	-45.1472	55.563	21.8208	0
0.8773	21.5082	-40.5701	54.6464	22.4329	0
0.8780	15.7025	-33.8604	48.8453	18.7713	0
0.8787	12.962	-25.6166	36.6399	13.2761	0
0.8793	6.24724	-12.4922	22.9088	7.7837	0
0.8800	-2.29888	-0.590049	11.3125	4.73144	0
0.8807	-9.92285	6.42311	1.24183	4.73144	0
0.8813	-19.0794	16.4961	-8.82881	-0.454892	0
0.8820	-27.3268	26.5691	-20.1235	-8.69629	0
0.8827	-34.3403	30.8427	-30.4958	-10.5271	0
0.8833	-42.5877	36.3302	-36.2969	-12.0518	0
0.8840	-48.0817	43.6552	-40.8739	-15.4102	0
0.8847	-50.2117	45.1809	-44.2328	-13.5794	0
0.8853	-51.7443	43.9671	-42.7071	-13.2733	0
0.8860	-50.2117	45.4928	-40.5664	-15.1041	0
0.8867	-46.5491	42.7448	-38.4316	-9.61169	0
0.8873	-43.8086	36.3302	-32.6364	-6.25336	0
0.8880	-39.8343	32.6719	-25.9187	-11.4425	0
0.8887	-31.8986	26.5691	-18.8995	-7.78089	0
0.8893	-25.7942	12.5259	-5.47587	0.460508	0
0.8900	-20.3003	-1.81229	7.65203	1.37591	0
0.8907	-10.5333	-9.44079	15.2804	2.90064	0
0.8913	0.753305	-15.847	24.127	9.6145	0
0.8920	7.46811	-26.5354	34.1976	12.3607	0
0.8927	11.4295	-33.8604	40.6078	13.5822	0
0.8933	15.7025	-37.2152	47.3196	17.2438	0
0.8940	19.6769	-42.3992	54.6464	18.7713	0
0.8947	21.1965	-44.2284	55.2555	20.9054	0
0.8953	16.6247	-40.5701	53.7298	23.3483	0
0.8960	8.98771	-40.2666	55.563	21.5175	0
0.8967	5.32509	-40.5701	53.7298	20.6021	0
0.8973	6.24724	-35.6895	46.7105	21.2114	0
0.8980	4.71465	-29.5867	40.3003	17.5498	0
0.8987	0.753305	-21.0395	31.4537	13.2761	0
0.8993	-3.51975	-4.56024	16.8061	10.5299	0
0.9000	-7.18238	9.17105	3.06909	3.81604	0
0.9007	-11.7542	14.3635	-4.86087	-1.98243	0
0.9013	-19.6898	20.4663	-13.4058	-4.1193	0
0.9020	-29.7686	29.9239	-24.3931	-8.69629	0
0.9027	-34.6521	37.5524	-32.938	-13.2733	0
0.9033	-36.4834	46.0997	-38.7391	-15.1041	0
0.9040	-41.6656	52.2025	-43.6178	-17.8503	0
0.9047	-46.5491	50.9802	-45.1434	-20.2932	0
0.9053	-46.5491	49.758	-43.6178	-19.0718	0
0.9060	-45.6399	51.2837	-41.1814	-18.1564	0
0.9067	-42.8865	49.1511	-37.2135	-17.241	0
0.9073	-39.2238	44.574	-31.7199	-14.4948	0
0.9080	-38.003	40.6038	-25.0022	-13.2733	0
0.9087	-30.0673	32.3684	-13.1042	-9.91776	0
0.9093	-16.3389	21.992	2.15842	-3.50716	0
0.9100	-7.18238	13.4447	14.0563	-0.151631	0
0.9107	-2.00016	4.89741	22.2997	3.20671	0
0.9113	6.54596	-3.03454	30.5372	8.6991	0
0.9120	13.5725	-9.74424	39.9987	12.3607	0
0.9127	17.8455	-19.8172	49.1528	13.8882	0
0.9133	25.1708	-28.0611	58.0052	17.2438	0
0.9140	33.1065	-30.4971	62.8838	18.7713	0
0.9147	34.9378	-31.7194	61.6657	17.5498	0
0.9153	34.3274	-32.3347	59.8325	16.3284	0
0.9160	35.847	-28.9714	60.14	15.413	0
0.9167	38.5874	-25.6166	57.0886	14.8036	0
0.9173	37.0678	-21.0395	49.1528	15.1069	0
0.9180	32.7948	-12.7956	43.3576	13.2761	0
0.9187	30.353	-2.73108	35.1142	7.7837	0
0.9193	24.8591	7.9488	19.8574	1.67917	0
0.9200	15.0921	16.4961	6.73544	-1.06703	0
0.9207	9.29943	23.5177	-1.50793	-1.67636	0
0.9213	5.32509	33.2788	-11.8802	-4.72863	0
0.9220	-2.61059	43.9671	-19.816	-8.69629	0
0.9227	-8.71496	51.899	-22.8674	-10.8332	0
0.9233	-11.7542	59.2241	-32.3289	-14.1887	0
0.9240	-18.1702	64.7115	-44.5343	-18.7657	0
0.9247	-22.1316	62.8824	-46.6691	-19.0718	0
0.9253	-21.8329	58.9206	-42.3996	-18.7657	0
0.9260	-26.1059	56.7796	-40.2648	-19.6811	0
0.9267	-30.0673	54.647	-37.2135	-18.1564	0
0.9273	-26.7164	52.2025	-32.938	-15.1041	0
0.9280	-22.4433	47.3219	-27.4444	-13.2733	0
0.9287	-17.2481	35.7233	-17.6813	-8.69629	0
0.9293	-5.9615	24.1246	-5.16837	-3.81323	0
0.9300	2.88334	17.4149	4.90227	-2.2885	0
0.9307	6.85768	9.78639	13.1397	0.460508	0
0.9313	14.4816	-1.20539	21.0756	5.9529	0
0.9320	24.2486	-10.3596	29.9281	9.6145	0
0.9327	31.8856	-14.9367	39.3896	13.2761	0
0.9333	40.4187	-18.595	46.1014	17.8531	0
0.9340	46.2244	-22.8686	51.2875	17.5498	0
0.9347	45.9127	-25.3131	54.3389	15.1069	0
0.9353	46.2244	-22.8686	52.5116	16.0223	0
0.9360	48.0557	-19.2103	46.7105	15.413	0
0.9367	44.0814	-18.595	41.2169	12.6668	0
0.9373	34.9378	-17.3812	36.0308	13.5822	0
0.9380	28.8334	-11.8853	29.6206	13.2761	0
0.9387	26.08	-2.42763	19.5499	7.7837	0
0.9393	22.1186	9.78639	6.42794	2.29131	0
0.9400	16.9234	21.6885	-5.16837	-0.454892	0
0.9407	12.962	30.8427	-14.3224	-3.50716	0
0.9413	7.46811	39.9969	-26.5278	-8.39023	0
0.9420	-0.779281	48.2323	-39.3482	-13.8826	0
0.9427	-7.18238	55.2539	-45.4509	-17.8503	0
0.9433	-11.4554	63.1858	-50.637	-19.0718	0
0.9440	-17.2481	67.4595	-58.2713	-20.2932	0
0.9447	-20.9107	64.7115	-60.0986	-21.2086	0
0.9453	-20.0016	63.4977	-57.3547	-19.6811	0
0.9460	-20.3003	63.8012	-56.1307	-17.8503	0
0.9467	-20.9107	60.1344	-52.7777	-18.1564	0
0.9473	-17.5598	55.8692	-50.028	-18.1564	0
0.9480	-12.0659	50.0699	-49.1114	-16.3256	0
0.9487	-6.27322	36.6421	-38.1241	-12.3579	0
0.9493	1.97418	21.992	-20.1235	-5.9501	0
0.9500	8.98771	13.4447	-10.662	0.460508	0
0.9507	12.962	4.59395	-3.3352	4.12211	0
0.9513	18.456	-5.47903	8.87021	7.17437	0
0.9520	29.1321	-12.4922	17.4152	10.5299	0
0.9527	39.5096	-18.595	21.9922	12.3607	0
0.9533	45.6139	-26.8388	29.6206	13.2761	0
0.9540	47.744	-32.6381	36.3383	16.3284	0
0.9547	48.9649	-32.3347	37.864	18.7713	0
0.9553	49.887	-31.1124	36.3383	18.1592	0
0.9560	48.9649	-32.0228	33.2869	18.7713	0
0.9567	46.8348	-29.8902	29.6206	19.6867	0
0.9573	43.1722	-24.0909	25.0435	16.9377	0
0.9580	36.7691	-18.595	17.7227	12.9728	0
0.9587	26.6904	-9.44079	7.65203	9.6145	0
0.9593	14.7934	4.89741	-6.38655	5.9529	0
0.9600	5.6368	14.6669	-21.9508	2.29131	0
0.9607	-1.38972	18.9406	-31.7199	-0.454892	0
0.9613	-7.79282	25.3468	-36.5985	-3.2039	0
0.9620	-14.5076	33.5907	-43.6178	-5.9501	0
0.9627	-19.3911	39.9969	-53.6884	-9.61169	0
0.9633	-23.9629	47.9288	-63.15	-13.2733	0
0.9640	-30.6777	54.0316	-68.342	-15.1041	0
0.9647	-35.8729	55.5573	-68.9511	-15.1041	0
0.9653	-38.3147	53.4247	-68.342	-16.0195	0
0.9660	-38.3147	48.8476	-66.8163	-16.3256	0
0.9667	-35.8729	44.574	-62.8484	-16.3256	0
0.9673	-31.2882	40.3004	-57.0472	-14.4948	0
0.9680	-28.5477	33.2788	-49.1114	-9.61169	0
0.9687	-23.6642	23.5177	-36.2969	-4.42256	0
0.9693	-12.6763	13.4447	-23.4765	-1.67636	0
0.9700	-2.90932	2.7648	-14.3224	1.37591	0
0.9707	3.19505	-8.21854	-5.16837	5.9529	0
0.9713	11.1307	-17.0693	4.90227	9.6145	0
0.9720	20.2873	-24.0909	13.1397	12.0574	0
0.9727	27.9113	-30.809	21.6847	16.0223	0
0.9733	34.0156	-38.4375	31.4537	20.6021	0
0.9740	36.4574	-44.8437	37.864	23.3483	0
0.9747	37.977	-46.9763	38.7746	23.3483	0
0.9753	41.0292	-45.1472	36.9474	23.6516	0
0.9760	41.0292	-43.9249	36.3383	23.9576	0
0.9767	37.6783	-42.3992	34.1976	21.5175	0
0.9773	36.1587	-36.9118	27.7933	19.3806	0
0.9780	34.3274	-29.5867	20.159	18.1592	0
0.9787	27.6125	-20.4326	10.3959	13.2761	0
0.9793	19.0664	-8.53042	-2.41861	6.56223	0
0.9800	11.7412	2.7648	-12.1877	4.12211	0
0.9807	4.71465	10.6967	-17.3738	2.59457	0
0.9813	-2.61059	18.0218	-25.9187	-1.67636	0
0.9820	-10.845	26.8725	-35.3803	-5.0347	0
0.9827	-18.7807	36.6421	-41.1814	-8.69629	0
0.9833	-24.8851	44.574	-48.5023	-13.5794	0
0.9840	-29.1581	46.7066	-56.1307	-14.1887	0
0.9847	-33.7299	44.574	-56.1307	-11.4425	0
0.9853	-35.8729	42.4414	-54.605	-11.7486	0
0.9860	-34.3403	40.9073	-56.1307	-11.4425	0
0.9867	-32.8207	37.249	-51.252	-8.39023	0
0.9873	-33.1195	33.5907	-42.3996	-8.69629	0
0.9880	-30.9894	28.7017	-36.906	-8.08416	0
0.9887	-23.3525	19.8509	-27.1428	-1.37029	0
0.9893	-13.5855	7.9488	-13.4058	4.42537	0
0.9900	-5.9615	-1.50884	-4.55929	5.9529	0
0.9907	0.142868	-10.3596	4.90227	9.00517	0
0.9913	7.46811	-20.736	19.8574	14.1915	0
0.9920	14.7934	-31.1124	28.4024	17.8531	0
0.9927	19.3651	-38.1256	31.4537	22.7362	0
0.9933	24.5604	-43.0146	40.3003	28.8407	0
0.9940	32.496	-46.066	48.5437	31.2808	0
0.9947	37.6783	-47.2882	49.7619	30.3654	0
0.9953	37.6783	-45.7625	48.8453	27.9253	0
0.9960	38.2887	-44.2284	45.4923	25.4852	0
0.9967	36.7691	-44.2284	38.7746	23.3483	0
0.9973	30.353	-41.4889	34.1976	23.0422	0
0.9980	24.8591	-35.0742	29.6206	22.4329	0
0.9987	19.9756	-25.0097	19.5499	18.4652	0
0.9993	9.59815	-13.1075	6.42794	11.1392	0
1.0000	-0.779281	-2.11575	-3.6427	5.9529	0
1.0007	-5.35107	5.8162	-11.8802	3.50997	0
1.0013	-10.5333	14.6669	-20.7326	-0.760961	0
1.0020	-18.7807	24.428	-29.8867	-5.64403	0
1.0027	-26.4047	32.3684	-38.1241	-7.16876	0
1.0033	-33.7299	38.4712	-44.5343	-9.91776	0
1.0040	-40.146	43.0483	-49.4189	-14.4948	0
1.0047	-44.419	44.574	-52.1627	-15.1041	0
1.0053	-46.5491	42.7448	-50.9445	-13.2733	0
1.0060	-44.7178	40.9073	-47.2841	-13.2733	0
1.0067	-42.8865	39.0781	-43.0087	-13.2733	0
1.0073	-42.5877	36.6421	-38.1241	-12.9672	0
1.0080	-38.003	30.5393	-30.8033	-12.9672	0
1.0087	-28.5477	17.1114	-21.0401	-9.30562	0
1.0093	-22.4433	2.46135	-8.82881	-2.2885	0
1.0100	-19.0794	-4.86369	3.06909	1.37591	0
1.0107	-13.5855	-10.3596	10.7034	2.90064	0
1.0113	-6.88365	-19.2103	20.159	5.64683	0
1.0120	-0.779281	-28.0611	31.4537	8.6991	0
1.0127	5.93553	-35.6895	40.6078	10.836	0
1.0133	13.8712	-44.2284	47.018	13.2761	0
1.0140	19.9756	-48.8139	51.595	16.6344	0
1.0147	20.8977	-46.9763	52.5116	17.8531	0
1.0153	20.586	-44.8437	51.595	15.413	0
1.0160	23.0278	-43.318	49.7619	13.8882	0
1.0167	24.2486	-36.5999	45.1848	14.1915	0
1.0173	22.1186	-30.4971	39.6912	11.4453	0
1.0180	18.456	-27.1423	33.2869	7.47763	0
1.0187	12.0399	-16.1589	21.9922	5.9529	0
1.0193	4.41593	0.632195	8.26112	2.59457	0
1.0200	0.142868	11.6155	-3.6427	-4.42256	0
1.0207	-6.57194	17.1114	-12.4952	-10.5271	0
1.0213	-18.7807	25.0434	-19.207	-14.798	0
1.0220	-27.3268	33.5907	-27.7519	-17.8503	0
1.0227	-32.2103	41.8261	-38.7391	-19.3778	0
1.0233	-40.7564	50.0699	-46.3675	-23.0394	0
1.0240	-46.8608	54.3351	-47.8932	-27.6164	0
1.0247	-46.5491	53.7282	-48.8098	-27.0071	0
1.0253	-48.0817	53.7282	-50.637	-24.8702	0
1.0260	-51.7443	51.899	-48.8098	-25.7856	0
1.0267	-51.1339	47.3219	-44.8418	-24.5642	0
1.0273	-46.2504	44.2705	-41.1814	-22.124	0
1.0280	-40.146	39.3816	-32.6364	-21.818	0
1.0287	-33.7299	27.176	-20.1235	-18.7657	0
1.0293	-26.7164	13.1412	-10.662	-12.0518	0
1.0300	-16.6377	4.59395	-0.892934	-7.78089	0
1.0307	-8.10453	-2.73108	12.8381	-4.42256	0
1.0313	-3.83147	-11.8853	22.2997	1.67917	0
1.0320	3.49378	-20.736	26.5692	4.12211	0
1.0327	12.0399	-29.8902	35.1142	3.50997	0
1.0333	14.7934	-38.4375	45.1848	8.08977	0
1.0340	18.1443	-43.318	47.6271	13.2761	0
1.0347	22.729	-44.8437	47.018	11.4453	0
1.0353	22.1186	-44.8437	47.3196	9.6145	0
1.0360	21.1965	-42.3992	43.9667	10.836	0
1.0367	23.3395	-38.7409	37.864	9.6145	0
1.0373	19.9756	-34.1638	32.3703	6.8683	0
1.0380	13.5725	-28.0611	24.127	6.8683	0
1.0387	9.90986	-21.3429	13.1397	3.20671	0
1.0393	2.88334	-12.4922	1.54342	-4.72863	0
1.0400	-5.66278	-1.50884	-8.82881	-8.08416	0
1.0407	-9.92285	9.17105	-18.8995	-9.00236	0
1.0413	-16.0272	18.9406	-29.5792	-13.8826	0
1.0420	-26.4047	25.9537	-39.0407	-17.547	0
1.0427	-32.8207	30.5393	-46.9766	-19.0718	0
1.0433	-35.8729	36.3302	-55.2141	-25.1763	0
1.0440	-40.4447	41.8261	-59.182	-27.6164	0
1.0447	-44.7178	39.9969	-58.2713	-23.0394	0
1.0453	-48.3804	33.8941	-57.6563	-23.6488	0
1.0460	-51.1339	31.4496	-57.9638	-29.7533	0
1.0467	-51.1339	29.9239	-52.7777	-28.8379	0
1.0473	-48.9908	24.7399	-46.3675	-24.2609	0
1.0480	-45.6399	18.6371	-40.8739	-21.5119	0
1.0487	-38.3147	9.4745	-30.1942	-18.4624	0
1.0493	-27.3268	-3.64145	-15.5465	-14.798	0
1.0500	-20.0016	-15.5436	-4.55929	-10.5271	0
1.0507	-15.4168	-24.0909	3.68409	-5.9501	0
1.0513	-7.18238	-32.9416	13.1397	-1.98243	0
1.0520	2.88334	-40.5701	23.2104	3.20671	0
1.0527	9.29943	-46.6729	33.2869	9.00517	0
1.0533	15.4038	-51.5534	41.5244	10.836	0
1.0540	22.1186	-55.2202	46.1014	9.6145	0
1.0547	25.7812	-55.8271	47.9346	10.5299	0
1.0553	25.7812	-53.0791	44.8832	11.4453	0
1.0560	26.08	-47.8951	38.7746	11.1392	0
1.0567	24.5604	-44.5403	36.6399	10.5299	0
1.0573	20.2873	-43.318	35.1142	8.6991	0
1.0580	17.2351	-36.9118	27.4858	3.50997	0
1.0587	14.4816	-23.7874	14.9729	-1.37029	0
1.0593	6.54596	-11.2699	2.15842	-5.9501	0
1.0600	-3.51975	-3.64145	-7.91222	-9.91776	0
1.0607	-9.62413	3.06826	-14.9315	-13.2733	0
1.0613	-16.0272	12.2224	-25.3097	-16.9349	0
1.0620	-24.5733	21.3766	-37.5151	-20.5965	0
1.0627	-28.236	27.7913	-45.4509	-23.3455	0
1.0633	-30.9894	34.501	-51.252	-26.0917	0
1.0640	-37.0938	40.9073	-55.8291	-28.2258	0
1.0647	-41.0551	43.0483	-55.2141	-27.9225	0
1.0653	-39.2238	42.4414	-52.4702	-27.0071	0
1.0660	-37.3925	40.9073	-49.1114	-26.0917	0
1.0667	-37.3925	36.9455	-42.0921	-23.3455	0
1.0673	-36.1716	33.8941	-37.8226	-19.6811	0
1.0680	-34.0416	29.0136	-33.5471	-17.241	0
1.0687	-29.1581	15.2738	-18.5979	-15.1041	0
1.0693	-20.9107	2.46135	-3.3352	-10.221	0
1.0700	-12.3646	-3.95333	2.15842	-4.72863	0
1.0707	-5.05234	-12.1887	10.7034	-1.98243	0
1.0713	3.80549	-21.3429	25.0435	1.37591	0
1.0720	11.7412	-26.2235	32.9794	6.56223	0
1.0727	16.6247	-34.1638	38.7746	9.6145	0
1.0733	19.9756	-43.9249	48.8453	11.4453	0
1.0740	23.0278	-46.3694	54.9539	13.8882	0
1.0747	26.3917	-45.1472	54.6464	15.1069	0
1.0753	29.1321	-44.2284	53.7298	14.1915	0
1.0760	28.5217	-41.4889	52.2041	13.8882	0
1.0767	26.3917	-37.8221	48.8453	13.8882	0
1.0773	26.3917	-33.8604	44.5757	11.4453	0
1.0780	24.2486	-27.7492	39.3896	8.6991	0
1.0787	16.6247	-17.6846	30.2297	6.8683	0
1.0793	7.76684	-1.20539	15.2804	1.06984	0
1.0800	1.66247	12.5259	0.325241	-5.0347	0
1.0807	-4.4419	18.6371	-7.91222	-5.9501	0
1.0813	-11.7542	24.7399	-12.7968	-7.78089	0
1.0820	-18.7807	33.5907	-23.4765	-14.1887	0
1.0827	-25.4955	39.3816	-36.2969	-17.8503	0
1.0833	-30.9894	47.3219	-41.7905	-18.7657	0
1.0840	-33.4312	57.3949	-42.3996	-22.4301	0
1.0847	-33.7299	59.5275	-43.0087	-23.3455	0
1.0853	-35.2625	54.647	-44.5343	-20.5965	0
1.0860	-36.4834	51.899	-41.7905	-19.3778	0
1.0867	-33.1195	49.1511	-36.2969	-18.7657	0
1.0873	-28.236	44.574	-32.3289	-16.6316	0
1.0880	-23.3525	39.0781	-26.2262	-13.2733	0
1.0887	-15.7285	29.9239	-13.1042	-7.47483	0
1.0893	-6.27322	17.4149	-1.20043	-2.89783	0
1.0900	2.88334	8.8676	9.17771	0.460508	0
1.0907	12.962	3.98705	24.742	8.08977	0
1.0913	22.729	-3.95333	36.6399	14.8036	0
1.0920	30.353	-13.1075	39.6912	15.719	0
1.0927	35.847	-21.0395	46.1014	17.8531	0
1.0933	40.4187	-28.9714	56.7811	22.4329	0
1.0940	45.3022	-34.1638	61.0566	23.0422	0
1.0947	50.4974	-33.2451	59.8325	22.7362	0
1.0953	51.4066	-31.4159	57.0886	24.567	0
1.0960	50.4974	-32.6381	55.563	24.2637	0
1.0967	51.1079	-30.4971	55.2555	22.4329	0
1.0973	48.0557	-22.2617	50.6784	20.9054	0
1.0980	42.5618	-13.1075	39.3896	18.1592	0
1.0987	38.2887	-4.86369	26.8767	13.5822	0
1.0993	31.5739	7.03844	16.197	9.6145	0
1.1000	23.3395	18.9406	6.73544	6.8683	0
1.1007	17.5338	27.7913	-3.03361	2.29131	0
1.1013	9.29943	37.249	-15.8481	-5.0347	0
1.1020	0.753305	48.2323	-25.3097	-9.00236	0
1.1027	-3.51975	56.4761	-28.361	-9.30562	0
1.1033	-9.01369	64.1046	-37.2135	-11.7486	0
1.1040	-16.9494	68.9852	-49.7264	-14.1887	0
1.1047	-19.0794	67.4595	-48.8098	-13.2733	0
1.1053	-20.9107	64.1046	-42.3996	-13.2733	0
1.1060	-25.4955	63.4977	-43.6178	-14.798	0
1.1067	-25.7942	62.8824	-40.8739	-12.9672	0
1.1073	-23.0537	58.6087	-29.8867	-8.69629	0
1.1080	-21.8329	50.9802	-21.3417	-5.33796	0
1.1087	-19.0794	41.8261	-12.4952	-1.98243	0
1.1093	-13.8972	31.7531	0.934328	2.29131	0
1.1100	-9.31241	20.4663	11.3125	6.8683	0
1.1107	-3.51975	11.3121	18.6333	9.30843	0
1.1113	2.88334	6.11965	28.4024	10.836	0
1.1120	8.07855	-0.286595	36.6399	15.719	0
1.1127	12.962	-8.53042	43.0501	22.7362	0
1.1133	19.3651	-13.1075	49.7619	26.0945	0
1.1140	25.7812	-13.7144	54.3389	25.4852	0
1.1147	28.8334	-11.5818	55.563	26.4006	0
1.1153	28.5217	-6.38939	53.7298	26.0945	0
1.1160	27.6125	-1.50884	48.8453	23.3483	0
1.1167	24.5604	1.54256	44.5757	23.0422	0
1.1173	19.9756	6.11965	41.5244	22.1268	0
1.1180	16.0142	14.6669	33.2869	17.5498	0
1.1187	8.37728	26.2656	18.3318	12.9728	0
1.1193	-3.22103	38.1677	4.90227	9.00517	0
1.1200	-11.1437	46.0997	-3.3352	4.12211	0
1.1207	-16.3389	52.5059	-11.5786	-0.151631	0
1.1213	-23.6642	62.2755	-22.8674	-2.89783	0
1.1220	-30.379	71.1262	-33.2455	-5.0347	0
1.1227	-36.4834	76.0068	-39.9573	-7.16876	0
1.1233	-45.0295	80.8873	-49.1114	-11.1364	0
1.1240	-50.5234	83.6352	-57.3547	-15.4102	0
1.1247	-51.1339	82.7165	-56.4382	-16.3256	0
1.1253	-52.043	83.0283	-52.7777	-15.1041	0
1.1260	-52.043	83.0283	-51.252	-12.9672	0
1.1267	-51.1339	80.2804	-46.06	-9.61169	0
1.1273	-51.1339	77.229	-41.7905	-7.78089	0
1.1280	-48.3804	69.904	-39.3482	-6.8655	0
1.1287	-40.146	53.1213	-28.0535	-5.9501	0
1.1293	-33.1195	38.1677	-12.1877	-3.50716	0
1.1300	-29.7686	32.065	-4.55929	1.37591	0
1.1307	-22.742	25.9537	2.15842	7.17437	0
1.1313	-12.3646	15.2738	15.8895	9.6145	0
1.1320	-4.4419	7.9488	25.6526	11.7514	0
1.1327	2.58462	4.2905	30.2297	16.0223	0
1.1333	10.819	-1.20539	38.1655	18.7713	0
1.1340	15.7025	-5.16714	45.4923	21.5175	0
1.1347	17.2351	-5.47903	43.9667	24.873	0
1.1353	20.2873	-4.86369	39.0821	24.873	0
1.1360	22.4173	-2.42763	38.473	21.5175	0
1.1367	21.1965	2.46135	36.9474	19.0746	0
1.1373	20.586	5.8162	28.704	19.6867	0
1.1380	20.2873	9.17105	20.4665	20.296	0
1.1387	15.7025	20.1628	13.1397	15.1069	0
1.1393	7.46811	34.8045	0.0177404	6.8683	0
1.1400	1.97418	42.7448	-14.3224	2.90064	0
1.1407	-2.61059	45.4928	-23.4765	-0.151631	0
1.1413	-9.92285	50.9802	-32.6364	-5.33796	0
1.1420	-18.1702	58.3053	-43.3162	-7.78089	0
1.1427	-23.9629	63.8012	-50.637	-9.00236	0
1.1433	-29.1581	69.904	-56.4382	-13.5794	0
1.1440	-33.1195	73.5623	-59.4895	-16.9349	0
1.1447	-33.7299	70.5109	-57.3547	-16.3256	0
1.1453	-34.9508	66.5491	-57.0472	-15.1041	0
1.1460	-36.4834	65.3269	-57.3547	-13.2733	0
1.1467	-31.2882	60.7498	-50.3355	-11.4425	0
1.1473	-23.0537	51.899	-40.8739	-9.91776	0
1.1480	-18.1702	43.6552	-35.3803	-6.55943	0
1.1487	-12.975	32.6719	-28.0535	-1.37029	0
1.1493	-3.51975	20.1628	-17.0722	2.29131	0
1.1500	4.41593	8.26069	-5.16837	5.64683	0
1.1507	9.59815	-3.03454	6.73544	8.39303	0
1.1513	16.6247	-13.1075	15.2804	10.836	0
1.1520	24.8591	-20.736	21.0756	15.413	0
1.1527	29.1321	-31.1124	30.2297	20.296	0
1.1533	31.2752	-41.4889	40.6078	22.4329	0
1.1540	34.0156	-46.066	43.0501	23.3483	0
1.1547	35.5482	-47.8951	39.9987	23.9576	0
1.1553	34.9378	-47.8951	39.6912	23.6516	0
1.1560	36.1587	-46.066	40.6078	23.6516	0
1.1567	37.6783	-45.7625	36.6399	23.6516	0
1.1573	38.2887	-43.9249	29.6206	22.1268	0
1.1580	36.4574	-34.1638	23.2104	19.0746	0
1.1587	30.0543	-21.3429	11.9216	14.4976	0
1.1593	22.729	-12.4922	-2.72611	8.6991	0
1.1600	18.456	-4.86369	-12.4952	5.0375	0
1.1607	10.819	4.89741	-19.816	2.90064	0
1.1613	-0.779281	14.3635	-30.4958	-1.06703	0
1.1620	-7.49409	19.5475	-38.7391	-5.9501	0
1.1627	-11.1437	24.428	-43.6178	-9.30562	0
1.1633	-14.8063	31.1462	-52.4702	-12.3579	0
1.1640	-18.1702	34.8045	-60.7077	-15.4102	0
1.1647	-23.3525	33.2788	-60.0986	-15.4102	0
1.1653	-27.3268	30.8427	-55.8291	-14.1887	0
1.1660	-25.4955	26.5691	-54.9125	-16.0195	0
1.1667	-24.5733	19.8509	-50.637	-15.1041	0
1.1673	-24.8851	14.3635	-43.6178	-9.61169	0
1.1680	-20.0016	7.03844	-37.2135	-5.0347	0
1.1687	-12.975	-5.78248	-26.8353	-3.2039	0
1.1693	-5.9615	-19.5138	-13.4058	0.154439	0
1.1700	2.88334	-27.7492	-3.9502	4.12211	0
1.1707	10.2086	-35.0742	5.51135	7.47763	0
1.1713	18.456	-45.1472	18.6333	11.4453	0
1.1720	28.8334	-54.6048	27.4858	14.4976	0
1.1727	33.1065	-59.7973	33.2869	17.8531	0
1.1733	35.847	-65.5966	41.5244	22.4329	0
1.1740	45.0035	-70.7806	47.3196	24.873	0
1.1747	50.1857	-70.1737	47.018	24.2637	0
1.1753	48.6661	-68.0327	44.8832	24.2637	0
1.1760	47.1335	-67.1223	40.3003	23.3483	0
1.1767	45.0035	-64.9813	36.0308	20.6021	0
1.1773	38.2887	-62.2418	32.3703	17.8531	0
1.1780	30.9635	-57.9681	25.351	13.2761	0
1.1787	23.0278	-48.502	14.3638	9.6145	0
1.1793	14.7934	-36.9118	3.06909	7.7837	0
1.1800	8.37728	-29.2749	-7.91222	4.12211	0
1.1807	0.441593	-21.3429	-17.0722	-1.67636	0
1.1813	-9.01369	-11.5818	-26.2262	-6.55943	0
1.1820	-15.4168	-3.03454	-37.8226	-10.5271	0
1.1827	-20.0016	3.06826	-45.1434	-15.1041	0
1.1833	-25.1838	7.03844	-47.5857	-18.7657	0
1.1840	-28.5477	9.78639	-50.9445	-19.3778	0
1.1847	-30.0673	11.0002	-51.8611	-19.0718	0
1.1853	-31.5999	8.56414	-48.2007	-19.6811	0
1.1860	-33.4312	3.06826	-44.8418	-19.0718	0
1.1867	-32.2103	-2.73108	-41.1814	-16.9349	0
1.1873	-29.4568	-6.08594	-36.5985	-15.1041	0
1.1880	-26.7164	-12.1887	-33.2455	-12.664	0
1.1887	-21.2224	-25.6166	-22.2583	-7.78089	0
1.1893	-13.5855	-40.2666	-4.25179	-5.0347	0
1.1900	-9.31241	-50.3396	6.12636	-2.59176	0
1.1907	-4.4419	-59.4938	9.47929	4.12211	0
1.1913	6.54596	-70.4771	19.8574	9.6145	0
1.1920	14.7934	-79.0244	33.2869	10.2238	0
1.1927	18.456	-87.2598	38.7746	12.9728	0
1.1933	24.2486	-94.2814	41.8319	16.6344	0
1.1940	30.6647	-96.1106	48.8453	16.9377	0
1.1947	31.8856	-95.8071	52.2041	17.8531	0
1.1953	33.7169	-95.5037	47.6271	18.4652	0
1.1960	34.9378	-91.8369	43.6592	15.1069	0
1.1967	32.1843	-86.9564	41.2169	12.6668	0
1.1973	29.4439	-83.6015	35.4217	15.413	0
1.1980	27.6125	-76.2765	28.0949	14.8036	0
1.1987	21.1965	-63.4556	20.159	6.8683	0
1.1993	13.8712	-49.4208	5.51135	-1.98243	0
1.2000	9.29943	-37.2152	-11.5786	-5.9501	0
1.2007	1.05203	-28.9714	-20.1235	-7.78089	0
1.2013	-9.92285	-21.6464	-23.4765	-12.3579	0
1.2020	-16.3389	-11.2699	-31.7199	-17.547	0
1.2027	-20.612	-3.33799	-42.7071	-18.7657	0
1.2033	-26.7164	-0.286595	-49.1114	-19.6811	0
1.2040	-30.379	3.06826	-50.028	-23.3455	0
1.2047	-30.379	7.9488	-50.9445	-23.3455	0
1.2053	-29.7686	11.3121	-51.252	-21.5119	0
1.2060	-28.8464	11.0002	-47.8932	-23.9548	0
1.2067	-26.4047	5.51274	-44.8418	-24.5642	0
1.2073	-24.2746	-1.50884	-43.6178	-19.9872	0
1.2080	-20.0016	-5.78248	-35.0728	-17.241	0
1.2087	-11.1437	-13.411	-19.5085	-14.798	0
1.2093	-2.61059	-25.92	-9.13631	-7.78089	0
1.2100	2.88334	-35.993	-2.41861	-1.98243	0
1.2107	8.68899	-42.0958	9.17771	0.154439	0
1.2113	15.4038	-50.0277	18.0243	3.20671	0
1.2120	19.9756	-57.9681	21.6847	6.25897	0
1.2127	22.1186	-64.6778	31.4537	9.30843	0
1.2133	23.9499	-69.8702	43.9667	13.2761	0
1.2140	26.08	-71.3959	46.7105	15.1069	0
1.2147	26.3917	-68.9515	43.3576	13.5822	0
1.2153	27.0021	-68.0327	41.8319	14.1915	0
1.2160	31.8856	-65.9001	39.6912	16.0223	0
1.2167	34.9378	-58.575	36.0308	12.6668	0
1.2173	30.6647	-50.6431	31.4537	8.6991	0
1.2180	26.3917	-43.6215	21.6847	6.8683	0
1.2187	23.0278	-32.9416	8.56271	1.37591	0
1.2193	15.4038	-19.2103	-0.591347	-6.55943	0
1.2200	6.85768	-6.69284	-7.00155	-8.39023	0
1.2207	1.36374	6.11965	-16.4572	-9.91776	0
1.2213	-5.05234	17.1114	-28.6685	-17.241	0
1.2220	-12.6763	24.428	-36.2969	-21.5119	0
1.2227	-19.3911	32.6719	-40.8739	-19.6811	0
1.2233	-24.5733	42.4414	-49.1114	-22.124	0
1.2240	-27.3268	46.0997	-55.5216	-27.9225	0
1.2247	-29.7686	43.3517	-52.7777	-30.6687	0
1.2253	-34.9508	43.0483	-48.5023	-30.6687	0
1.2260	-37.0938	44.2705	-46.9766	-28.8379	0
1.2267	-34.6521	39.9969	-44.2328	-25.1763	0
1.2273	-32.509	35.1164	-39.3482	-22.4301	0
1.2280	-28.236	31.1462	-32.3289	-21.2086	0
1.2287	-19.0794	20.7697	-19.816	-16.0195	0
1.2293	-12.6763	8.56414	-7.91222	-8.69629	0
1.2300	-8.10453	1.54256	1.24183	-6.25336	0
1.2307	-0.467569	-5.47903	12.5306	-4.42256	0
1.2313	8.07855	-14.9367	23.5179	1.06984	0
1.2320	13.2608	-21.3429	30.5372	5.0375	0
1.2327	19.6769	-25.0097	38.7746	6.8683	0
1.2333	27.6125	-30.1937	47.018	10.836	0
1.2340	32.1843	-34.1638	50.0694	14.1915	0
1.2347	33.4052	-32.9416	51.9025	15.1069	0
1.2353	34.9378	-28.9714	52.5116	13.2761	0
1.2360	35.847	-26.8388	47.3196	10.5299	0
1.2367	35.5482	-25.92	40.9153	7.7837	0
1.2373	33.1065	-20.736	36.9474	7.47763	0
1.2380	28.8334	-11.2699	29.6206	5.64683	0
1.2387	23.6382	-1.20539	16.8061	1.98524	0
1.2393	16.313	8.56414	5.81885	-2.2885	0
1.2400	8.07855	17.4149	-2.41861	-7.16876	0
1.2407	1.97418	27.176	-12.4952	-11.4425	0
1.2413	-4.74063	39.9969	-24.3931	-14.1887	0
1.2420	-12.6763	50.0699	-33.8546	-17.547	0
1.2427	-16.6377	55.5573	-39.9573	-21.2086	0
1.2433	-20.612	61.972	-46.3675	-23.3455	0
1.2440	-29.1581	65.6303	-49.7264	-25.4796	0
1.2447	-33.7299	63.8012	-46.06	-27.3104	0
1.2453	-30.6777	63.8012	-45.1434	-27.0071	0
1.2460	-28.236	63.8012	-46.3675	-24.8702	0
1.2467	-25.7942	59.2241	-39.0407	-21.5119	0
1.2473	-19.0794	55.5573	-29.8867	-19.9872	0
1.2480	-13.5855	49.1511	-26.2262	-20.2932	0
1.2487	-9.92285	34.501	-15.5465	-16.0195	0
1.2493	-3.22103	22.5989	0.325241	-9.00236	0
1.2500	4.71465	16.1926	11.005	-4.1193	0
1.2507	11.7412	6.11965	19.5499	-0.151631	0
1.2513	17.5338	-4.86369	29.6206	4.42537	0
1.2520	23.0278	-10.3596	37.864	8.6991	0
1.2527	30.9635	-16.7658	46.1014	14.1915	0
1.2533	39.5096	-25.6166	54.0373	18.7713	0
1.2540	44.0814	-29.5867	55.2555	18.7713	0
1.2547	47.1335	-27.4457	53.7298	16.9377	0
1.2553	49.5753	-25.0097	54.3389	16.9377	0
1.2560	48.6661	-24.6978	54.0373	16.9377	0
1.2567	46.2244	-20.4326	50.6784	15.1069	0
1.2573	45.0035	-11.5818	44.5757	13.5822	0
1.2580	42.25	-2.73108	37.249	12.3607	0
1.2587	34.6261	7.3419	29.319	11.1392	0
1.2593	25.4695	21.6885	15.8895	7.17437	0
1.2600	17.5338	34.501	0.632741	1.37591	0
1.2607	11.4295	41.8261	-8.82881	-3.81323	0
1.2613	5.6368	49.1511	-14.6299	-7.47483	0
1.2620	-1.07801	56.1727	-23.4765	-11.1364	0
1.2627	-9.62413	61.972	-32.6364	-14.1887	0
1.2633	-17.5598	68.0748	-40.2648	-17.241	0
1.2640	-20.612	71.1262	-44.5343	-16.9349	0
1.2647	-19.0794	70.5109	-43.3162	-14.4948	0
1.2653	-18.469	71.1262	-40.8739	-16.0195	0
1.2660	-20.612	70.5109	-39.9573	-17.8503	0
1.2667	-20.3003	65.0234	-36.5985	-13.8826	0
1.2673	-17.2481	60.4463	-30.8033	-8.69629	0
1.2680	-11.4554	55.2539	-23.1749	-6.8655	0
1.2687	-4.74063	42.4414	-11.8802	-2.59176	0
1.2693	-0.467569	29.9239	0.325241	4.42537	0
1.2700	5.02637	22.5989	10.3959	8.08977	0
1.2707	17.5338	14.06	21.6847	11.4453	0
1.2713	29.4439	4.2905	32.6719	16.3284	0
1.2720	34.0156	-1.81229	38.7746	17.8531	0
1.2727	38.2887	-10.3596	45.7939	19.6867	0
1.2733	44.3931	-20.4326	53.4282	25.1791	0
1.2740	47.1335	-22.2617	54.9539	27.0099	0
1.2747	48.6661	-19.8172	52.2041	25.4852	0
1.2753	49.887	-17.9881	53.1207	27.316	0
1.2760	48.6661	-14.9367	52.2041	28.5346	0
1.2767	46.8348	-11.2699	46.1014	24.2637	0
1.2773	44.0814	-7.91509	39.6912	22.4329	0
1.2780	37.0678	-1.50884	31.4537	22.7362	0
1.2787	29.1321	9.78639	19.2483	19.3806	0
1.2793	23.0278	22.2954	8.87021	14.1915	0
1.2800	15.7025	31.7531	1.24183	9.6145	0
1.2807	8.98771	40.3004	-10.662	4.42537	0
1.2813	3.80549	51.899	-22.2583	0.763769	0
1.2820	-4.4419	62.2755	-28.0535	-0.454892	0
1.2827	-11.4554	66.5491	-33.8546	-2.89783	0
1.2833	-12.6763	69.6005	-43.3162	-6.55943	0
1.2840	-14.1959	73.8741	-47.8932	-10.221	0
1.2847	-19.0794	73.2588	-46.6691	-11.1364	0
1.2853	-22.1316	69.2886	-47.2841	-8.69629	0
1.2860	-22.742	67.4595	-46.3675	-6.55943	0
1.2867	-20.0016	63.8012	-38.7391	-5.9501	0
1.2873	-15.4168	56.4761	-32.6364	-3.81323	0
1.2880	-12.975	48.2323	-28.0535	-0.760961	0
1.2887	-10.845	38.1677	-15.5465	3.50997	0
1.2893	-2.90932	27.176	-2.41861	9.92057	0
1.2900	5.32509	18.6371	5.51135	15.413	0
1.2907	10.819	9.78639	15.2804	19.3806	0
1.2913	18.1443	-0.286595	27.7933	23.3483	0
1.2920	25.4695	-7.61163	36.0308	25.7884	0
1.2927	30.353	-13.7144	41.2169	27.0099	0
1.2933	37.0678	-20.4326	48.2362	30.6715	0
1.2940	42.25	-23.7874	52.5116	34.0298	0
1.2947	42.25	-23.7874	51.595	35.2485	0
1.2953	43.4709	-22.8686	48.5437	35.2485	0
1.2960	44.0814	-19.8172	44.8832	33.4177	0
1.2967	37.6783	-16.7658	40.6078	30.9776	0
1.2973	29.4439	-14.6332	35.1142	28.8407	0
1.2980	25.4695	-8.53042	28.4024	25.4852	0
1.2987	19.3651	3.06826	19.5499	20.9054	0
1.2993	9.90986	13.4447	7.65203	16.3284	0
1.3000	1.36374	21.0732	-3.6427	12.3607	0
1.3007	-4.74063	30.5393	-13.4058	7.7837	0
1.3013	-11.7542	39.3816	-24.0915	2.29131	0
1.3020	-21.5212	45.1809	-33.2455	-1.37029	0
1.3027	-28.236	51.899	-39.6557	-4.1193	0
1.3033	-29.7686	59.831	-46.06	-6.8655	0
1.3040	-32.8207	62.5789	-49.7264	-6.8655	0
1.3047	-38.3147	61.0532	-47.5857	-4.72863	0
1.3053	-38.3147	59.2241	-46.3675	-6.55943	0
1.3060	-34.9508	55.2539	-43.6178	-8.69629	0
1.3067	-34.3403	50.0699	-35.0728	-5.9501	0
1.3073	-31.8986	48.2323	-30.1942	-1.67636	0
1.3080	-25.4955	42.7448	-29.2776	1.06984	0
1.3087	-18.1702	25.9537	-17.9829	4.12211	0
1.3093	-10.845	10.3933	-2.41861	6.8683	0
1.3100	-2.61059	3.98705	5.81885	9.6145	0
1.3107	6.24724	-3.64145	13.1397	13.2761	0
1.3113	13.2608	-15.847	25.0435	15.413	0
1.3120	16.9234	-22.2617	34.1976	18.4652	0
1.3127	20.586	-25.6166	41.2169	23.3483	0
1.3133	29.1321	-32.9416	48.8453	25.7884	0
1.3140	35.2365	-37.2152	51.595	24.567	0
1.3147	33.7169	-34.1638	50.3769	23.0422	0
1.3153	32.1843	-33.2451	49.7619	22.4329	0
1.3160	34.0156	-35.3861	46.7105	21.2114	0
1.3167	32.1843	-32.3347	40.3003	18.7713	0
1.3173	26.6904	-25.0097	35.4217	16.0223	0
1.3180	22.729	-18.595	29.9281	14.1915	0
1.3187	16.6247	-8.53042	18.6333	9.92057	0
1.3193	8.07855	4.89741	3.98568	4.12211	0
1.3200	-0.779281	14.3635	-6.08496	0.460508	0
1.3207	-11.4554	20.7697	-13.4058	-2.59176	0
1.3213	-22.742	28.0948	-23.1749	-8.39023	0
1.3220	-30.9894	35.1164	-33.5471	-12.3579	0
1.3227	-39.2238	39.9969	-38.4316	-13.5794	0
1.3233	-46.8608	45.1809	-42.7071	-17.8503	0
1.3240	-48.6921	48.5442	-49.1114	-22.7334	0
1.3247	-47.4712	49.1511	-49.7264	-22.124	0
1.3253	-50.5234	50.3733	-46.3675	-21.2086	0
1.3260	-54.186	48.2323	-45.4509	-23.3455	0
1.3267	-51.4326	41.5226	-42.3996	-22.4301	0
1.3273	-47.1595	36.3302	-34.4637	-17.8503	0
1.3280	-43.8086	29.9239	-24.3931	-14.4948	0
1.3287	-36.7821	17.4149	-12.4952	-10.5271	0
1.3293	-28.236	4.2905	-0.892934	-6.8655	0
1.3300	-21.8329	-5.16714	9.47929	-4.42256	0
1.3307	-14.5076	-11.5818	20.4665	1.06984	0
1.3313	-5.35107	-17.0693	27.7933	8.39303	0
1.3320	2.88334	-24.3943	32.3703	10.2238	0
1.3327	10.2086	-32.9416	40.6078	9.6145	0
[truncated: 32,848 more rows]
