# Supplementary material for: Identification of Haptic Based Guiding Using Hard Reins
Source: PLoS One. 2015 Jul 22;10(7):e0132020. doi: 10.1371/journal.pone.0132020 (PMC4511788; doi:10.1371/journal.pone.0132020)
Supplement: S4 File — (ZIP) [file pone.0132020.s004.zip › EMGData2/Subject13/T6/t6.txt]

0.0000	-5.66208	3.17038	-1.91639	10.0193	0
0.0007	-11.7638	-13.3185	-4.96595	10.3223	0
0.0013	-18.4758	-24.0022	-4.34938	9.71361	0
0.0020	-19.086	-25.8263	-1.29981	7.57622	0
0.0027	-21.2216	-27.0423	-3.43284	8.49344	0
0.0033	-25.4928	-27.0423	-6.4824	10.3223	0
0.0040	-30.0691	-24.9142	-3.7328	10.3223	0
0.0047	-36.1799	-24.9142	-4.34938	9.10212	0
0.0053	-43.502	-23.0757	-11.6817	8.1877	0
0.0060	-49.2987	-18.5011	-14.4146	9.10212	0
0.0067	-53.875	-16.9811	-13.5147	10.0193	0
0.0073	-59.3666	-18.5011	-15.3311	6.96754	0
0.0080	-66.6977	-20.6436	-16.8642	4.52441	0
0.0087	-71.5791	-26.7383	-14.4146	6.6618	0
0.0093	-72.1892	-31.9354	-13.8147	7.88196	0
0.0100	-76.4605	-36.206	-13.8147	7.57622	0
0.0107	-79.5114	-44.7472	-11.9816	10.9338	0
0.0113	-74.3249	-52.9844	-13.5147	12.1539	0
0.0120	-74.0198	-57.255	-17.4808	9.71361	0
0.0127	-85.9182	-65.2027	-18.3974	9.40786	0
0.0133	-89.8844	-73.4398	-18.3974	11.8482	0
0.0140	-82.2572	-75.5679	-19.9138	12.1539	0
0.0147	-78.9012	-77.7104	-18.6973	11.8482	0
0.0153	-80.4266	-82.285	-16.2477	11.8482	0
0.0160	-78.5961	-84.7316	-17.4808	12.1539	0
0.0167	-75.5452	-85.3396	-22.3635	12.7654	0
0.0173	-74.0198	-85.9476	-24.4965	13.6798	0
0.0180	-74.63	-86.2516	-21.1303	13.6798	0
0.0187	-76.7656	-85.6436	-17.7808	11.8482	0
0.0193	-75.8503	-84.7316	-19.9138	11.8482	0
0.0200	-74.3249	-85.3396	-21.1303	15.5115	0
0.0207	-79.5114	-85.6436	-17.7808	15.8172	0
0.0213	-83.7826	-84.7316	-17.1642	14.9	0
0.0220	-81.0368	-86.2516	-19.9138	17.3431	0
0.0227	-75.8503	-87.7717	-20.5304	17.3431	0
0.0233	-71.274	-84.7316	-20.2138	14.2913	0
0.0240	-68.5282	-82.8931	-19.9138	17.0374	0
0.0247	-72.4943	-84.7316	-19.2972	21.0036	0
0.0253	-74.935	-82.285	-20.2138	19.4777	0
0.0260	-71.274	-76.1759	-20.2138	19.1748	0
0.0267	-70.9689	-72.8318	-16.8642	20.0892	0
0.0273	-72.1892	-70.9933	-15.3311	17.9518	0
0.0280	-68.5282	-70.3853	-16.2477	18.2575	0
0.0287	-63.6378	-72.8318	-15.0312	20.3949	0
0.0293	-62.1124	-76.1759	-14.4146	19.1748	0
0.0300	-61.1971	-78.6225	-15.3311	19.1748	0
0.0307	-59.0615	-81.373	-14.1146	21.3093	0
0.0313	-57.536	-81.981	-13.5147	21.9208	0
0.0320	-57.536	-77.7104	-14.7312	21.9208	0
0.0327	-56.6208	-71.6013	-11.6817	23.141	0
0.0333	-52.0445	-67.3307	-5.88249	22.8352	0
0.0340	-50.519	-64.2761	-4.34938	21.9208	0
0.0347	-48.3834	-62.7561	-4.34938	23.7525	0
0.0353	-35.8748	-63.3641	-3.43284	24.9726	0
0.0360	-27.0183	-65.2027	-2.51631	21.9208	0
0.0367	-31.2895	-67.0267	0.2333	20.3949	0
0.0373	-32.8149	-67.9387	3.28286	22.8352	0
0.0380	-24.5775	-66.1147	3.58282	22.8352	0
0.0387	-17.8656	-64.2761	4.49935	21.6151	0
0.0393	-11.7638	-66.1147	7.84887	25.5813	0
0.0400	-3.52646	-68.5467	9.99856	28.9389	0
0.0407	1.05884	-67.6347	9.99856	26.8043	0
0.0413	1.9741	-66.1147	10.2985	24.6669	0
0.0420	3.80463	-67.9387	10.9151	24.0554	0
0.0427	6.85551	-69.7773	10.5985	24.0554	0
0.0433	9.29622	-68.2427	12.1316	25.5813	0
0.0440	10.2115	-66.4187	14.8812	27.413	0
0.0447	10.2115	-65.8107	13.3481	28.0244	0
0.0453	10.8217	-64.2761	10.2985	28.3302	0
0.0460	9.29622	-63.0601	11.815	28.9389	0
0.0467	9.60131	-59.3975	13.3481	28.3302	0
0.0473	13.8725	-51.4643	9.08203	26.8043	0
0.0480	14.7878	-45.3552	4.49935	23.4467	0
0.0487	7.77078	-45.9632	4.79931	21.3093	0
0.0493	1.66901	-45.3552	6.33242	23.7525	0
0.0500	-1.38187	-40.4766	6.33242	24.0554	0
0.0507	-4.44173	-36.814	6.63238	19.4777	0
0.0513	-5.96717	-31.0089	5.11593	17.0374	0
0.0520	-3.83155	-22.1637	2.04971	18.5633	0
0.0527	-3.22137	-16.6771	1.14983	18.5633	0
0.0533	-5.35699	-13.0145	2.04971	15.8172	0
0.0540	-7.49261	-7.81737	2.66628	13.6798	0
0.0547	-6.57734	-6.29733	1.14983	12.4597	0
0.0553	-1.68696	-9.6559	-2.51631	10.9338	0
0.0560	2.88936	-10.5679	-3.43284	11.5452	0
0.0567	6.55042	-6.60133	-0.999856	12.4597	0
0.0573	9.29622	-4.77728	-1.29981	11.2395	0
0.0580	8.38095	-6.29733	-0.999856	10.0193	0
0.0587	7.46569	-3.24276	0.833214	10.9338	0
0.0593	13.8725	4.38641	-2.21635	10.0193	0
0.0600	18.754	9.87305	-5.56587	7.88196	0
0.0607	13.8725	10.7996	-3.7328	6.6618	0
0.0613	10.5166	11.4076	-4.04942	3.60999	0
0.0620	14.4827	12.6236	-5.26591	1.77835	0
0.0627	15.7031	13.8396	-2.51631	3.30425	0
0.0633	14.7878	15.9822	-5.88249	3.30425	0
0.0640	14.7878	18.1102	-13.1981	1.16687	0
0.0647	11.4318	20.5568	-12.5982	2.08409	0
0.0653	8.07586	23.6113	-11.9816	2.08409	0
0.0660	10.2115	25.4354	-16.5643	-0.967714	0
0.0667	13.2624	28.186	-17.7808	-2.49362	0
0.0673	11.4318	32.7606	-18.0807	-2.18788	0
0.0680	7.1606	35.5111	-20.8303	-1.27346	0
0.0687	6.24533	34.9031	-19.6138	0.558189	0
0.0693	8.07586	34.9031	-18.9973	0.252447	0
0.0700	5.94025	36.1191	-21.1303	-0.359036	0
0.0707	5.02498	35.8151	-19.2972	0.86393	0
0.0713	11.4318	35.2071	-20.5304	-3.1051	0
0.0720	12.9573	34.5991	-28.1626	-9.20871	0
0.0727	5.02498	31.2405	-28.7625	-7.37707	0
0.0733	4.41481	27.2739	-23.28	-5.54542	0
0.0740	11.7369	27.2739	-22.6634	-10.1231	0
0.0747	13.8725	29.402	-22.6634	-10.1231	0
0.0753	13.8725	27.2739	-18.6973	-7.37707	0
0.0760	16.6183	24.5234	-18.3974	-11.649	0
0.0767	16.0082	26.6659	-21.4469	-13.7864	0
0.0773	15.0929	28.186	-21.4469	-11.3433	0
0.0780	19.3641	25.4354	-19.9138	-12.8692	0
0.0787	20.2794	24.5234	-18.6973	-16.5325	0
0.0793	15.7031	27.5779	-17.1642	-13.4807	0
0.0800	14.7878	27.882	-16.8642	-10.7346	0
0.0807	19.3641	25.7539	-17.1642	-11.9548	0
0.0813	20.8896	24.5234	-16.2477	-12.8692	0
0.0820	20.5845	22.3953	-14.4146	-12.5635	0
0.0827	25.771	18.1102	-12.2816	-11.0376	0
0.0833	30.3563	17.8062	-10.7651	-11.3433	0
0.0840	28.5257	19.3407	-12.5982	-13.7864	0
0.0847	23.9405	19.6448	-14.4146	-15.6153	0
0.0853	21.1947	20.8608	-12.5982	-16.2267	0
0.0860	20.2794	21.7728	-9.53196	-16.8382	0
0.0867	19.9743	19.0367	-8.31547	-16.5325	0
0.0873	16.6183	16.8942	-6.79902	-16.5325	0
0.0880	8.99113	18.7327	-5.88249	-18.3641	0
0.0887	7.46569	18.7327	-6.18245	-18.3641	0
0.0893	12.042	12.0156	-6.18245	-15.921	0
0.0900	10.2115	4.38641	-4.34938	-15.6153	0
0.0907	8.38095	2.85189	-1.59977	-15.6153	0
0.0913	14.7878	4.99443	0.2333	-14.3951	0
0.0920	16.3132	4.69042	0.833214	-15.921	0
0.0927	12.9573	3.47439	3.28286	-18.0584	0
0.0933	18.4489	3.47439	7.24896	-16.8382	0
0.0940	23.9405	1.02784	8.76541	-15.3123	0
0.0947	23.3303	-0.188196	9.08203	-14.0894	0
0.0953	30.3563	0.72383	9.08203	-13.4807	0
0.0960	38.5937	-2.02673	10.2985	-14.7008	0
0.0967	33.4072	-8.43986	14.8812	-15.3123	0
0.0973	30.6614	-13.9265	17.9308	-13.1749	0
0.0980	35.2377	-19.1091	17.0142	-12.8692	0
0.0987	34.0173	-19.7316	16.3976	-14.7008	0
0.0993	33.1021	-14.5345	17.6141	-14.0894	0
0.1000	37.9835	-14.8385	18.8473	-12.5635	0
0.1007	39.5089	-23.3797	19.4472	-13.4807	0
0.1013	40.4242	-29.4889	20.3637	-14.3951	0
0.1020	42.2547	-33.1514	23.1133	-12.2605	0
0.1027	39.2038	-35.294	23.7299	-10.4289	0
0.1033	35.2377	-31.3274	20.0638	-11.0376	0
0.1040	36.153	-30.7049	20.9803	-11.649	0
0.1047	35.8479	-37.118	24.6465	-11.9548	0
0.1053	34.6275	-38.6525	21.5969	-11.9548	0
0.1060	34.0173	-39.5646	19.4472	-11.0376	0
0.1067	32.1868	-46.8897	24.0299	-9.20871	0
0.1073	33.7122	-47.1937	25.863	-10.1231	0
0.1080	35.8479	-42.3007	21.2803	-11.9548	0
0.1087	28.5257	-43.8352	18.5307	-11.3433	0
0.1093	19.059	-42.6191	20.0638	-11.0376	0
0.1100	19.3641	-35.902	20.3637	-13.1749	0
0.1107	20.2794	-34.99	18.2307	-13.4807	0
0.1113	17.2285	-34.6715	17.6141	-11.0376	0
0.1120	17.2285	-31.6314	19.4472	-12.8692	0
0.1127	19.3641	-35.294	19.4472	-16.2267	0
0.1133	18.754	-39.5646	17.3142	-14.7008	0
0.1140	16.6183	-35.902	17.6141	-12.2605	0
0.1147	18.4489	-32.2394	19.1472	-13.7864	0
0.1153	22.7201	-31.9354	18.2307	-15.921	0
0.1160	22.7201	-30.7049	15.7977	-16.5325	0
0.1167	19.9743	-30.4009	14.5646	-16.8382	0
0.1173	21.8048	-30.4009	14.8812	-15.921	0
0.1180	23.9405	-29.7929	16.6976	-13.7864	0
0.1187	23.9405	-27.9688	17.9308	-12.8692	0
0.1193	29.7461	-20.6436	15.7977	-14.7008	0
0.1200	34.9326	-16.069	11.2151	-16.5325	0
0.1207	28.8308	-22.4677	9.68194	-16.5325	0
0.1213	22.1099	-28.5768	11.515	-15.6153	0
0.1220	23.0252	-30.0969	10.5985	-15.921	0
0.1227	22.7201	-32.2394	7.84887	-17.4469	0
0.1233	21.1947	-30.7049	6.63238	-18.3641	0
0.1240	21.4997	-28.8808	6.63238	-18.6671	0
0.1247	19.3641	-34.99	6.63238	-20.193	0
0.1253	17.2285	-39.5646	7.24896	-20.8045	0
0.1260	17.5336	-36.51	5.11593	-19.89	0
0.1267	15.7031	-36.51	2.66628	-21.1102	0
0.1273	10.2115	-38.3341	1.14983	-21.4159	0
0.1280	6.55042	-37.118	0.533257	-17.4469	0
0.1287	7.1606	-38.6525	2.04971	-15.6153	0
0.1293	8.68604	-42.3007	3.88278	-18.3641	0
0.1300	6.24533	-42.6191	3.88278	-18.3641	0
0.1307	5.63516	-43.2272	3.58282	-14.7008	0
0.1313	10.5166	-44.4432	1.74975	-16.5325	0
0.1320	9.29622	-43.8352	-2.51631	-20.193	0
0.1327	-0.161517	-43.2272	-0.999856	-19.89	0
0.1333	-4.44173	-42.9231	2.66628	-18.3641	0
0.1340	-3.22137	-43.2272	-0.0833214	-17.7526	0
0.1347	-5.35699	-46.5857	-1.91639	-17.4469	0
0.1353	-10.8486	-48.7138	2.04971	-17.1412	0
0.1360	-13.5944	-45.3552	3.58282	-16.2267	0
0.1367	-12.6791	-41.3886	3.88278	-13.7864	0
0.1373	-12.6791	-39.5646	6.63238	-12.8692	0
0.1380	-15.1198	-39.2606	6.33242	-12.2605	0
0.1387	-14.5096	-40.4766	4.79931	-10.1231	0
0.1393	-11.4588	-42.9231	5.41589	-11.0376	0
0.1400	-11.7638	-44.7472	6.03247	-13.7864	0
0.1407	-11.7638	-43.5312	6.93234	-13.7864	0
0.1413	-8.71296	-38.9566	7.84887	-11.0376	0
0.1420	-9.93331	-37.118	7.54892	-7.68281	0
0.1427	-11.7638	-37.422	9.38199	-5.23968	0
0.1433	-4.44173	-31.3274	11.2151	-6.15691	0
0.1440	0.143571	-24.6102	8.46545	-8.59723	0
0.1447	-7.49261	-25.8263	8.16549	-9.51165	0
0.1453	-14.5096	-25.5223	9.99856	-9.51165	0
0.1460	-13.2893	-18.5011	7.54892	-7.98575	0
0.1467	-12.374	-14.8385	6.93234	-5.23968	0
0.1473	-14.5096	-13.6225	9.38199	-6.45984	0
0.1480	-16.3402	-6.90534	8.46545	-9.51165	0
0.1487	-18.4758	3.47439	8.46545	-9.20871	0
0.1493	-19.6961	14.7661	12.1316	-7.98575	0
0.1500	-18.7809	26.3619	10.2985	-8.90297	0
0.1507	-19.086	36.4231	5.41589	-7.98575	0
0.1513	-20.9165	45.5868	3.58282	-6.15691	0
0.1520	-21.5267	54.7361	5.71585	-8.29149	0
0.1527	-18.1707	59.3107	8.76541	-10.4289	0
0.1533	-14.5096	62.3652	7.54892	-7.68281	0
0.1540	-14.5096	66.6358	2.66628	-5.54542	0
0.1547	-14.5096	71.2249	3.88278	-7.68281	0
0.1553	-9.01805	76.7116	7.24896	-9.20871	0
0.1560	-5.35699	78.2316	3.58282	-8.29149	0
0.1567	-9.01805	72.441	1.14983	-8.29149	0
0.1573	-11.7638	66.6358	4.49935	-9.81739	0
0.1580	-9.93331	65.7238	2.66628	-11.0376	0
0.1587	-8.71296	64.5078	0.2333	-10.1231	0
0.1593	-9.01805	61.7572	4.79931	-8.29149	0
0.1600	-9.01805	57.7906	5.71585	-7.68281	0
0.1607	-9.01805	53.824	0.2333	-8.29149	0
0.1613	-8.71296	52.912	-1.29981	-7.98575	0
0.1620	-9.62822	51.0735	-0.0833214	-6.76558	0
0.1627	-10.2384	47.4109	-1.91639	-4.93394	0
0.1633	-8.10278	46.8029	-4.04942	-4.01952	0
0.1640	-7.49261	48.0189	-4.34938	-5.23968	0
0.1647	-9.32314	48.3229	-6.18245	-5.23968	0
0.1653	-10.8486	51.9855	-9.84859	-3.71378	0
0.1660	-14.5096	53.216	-10.1485	-2.79936	0
0.1667	-16.3402	52.304	-8.93205	-2.79936	0
0.1673	-10.8486	59.3107	-12.5982	-3.71378	0
0.1680	-10.2384	67.8663	-17.1642	-5.23968	0
0.1687	-19.391	65.1158	-17.4808	-3.71378	0
0.1693	-23.3572	62.9733	-17.4808	-2.49362	0
0.1700	-21.8318	70.2984	-18.6973	-4.32526	0
0.1707	-22.747	75.7995	-17.1642	-4.93394	0
0.1713	-21.8318	78.5356	-16.2477	-3.71378	0
0.1720	-19.086	84.0367	-17.7808	-4.01952	0
0.1727	-19.086	87.6993	-19.6138	-3.71378	0
0.1733	-17.8656	87.3953	-21.7469	-3.1051	0
0.1740	-15.1198	91.6659	-23.5799	-3.1051	0
0.1747	-15.1198	98.687	-23.5799	-1.27346	0
0.1753	-15.1198	102.046	-23.8799	0.558189	0
0.1760	-12.6791	104.174	-24.4965	-0.967714	0
0.1767	-9.93331	108.444	-22.9634	-1.88494	0
0.1773	-7.49261	111.803	-21.1303	0.252447	0
0.1780	-5.96717	112.715	-19.6138	2.08409	0
0.1787	-4.44173	116.696	-18.0807	4.52441	0
0.1793	-0.466605	125.541	-19.9138	6.35606	0
0.1800	1.66901	128.596	-22.0468	3.60999	0
0.1807	-2.29713	126.453	-20.8303	0.558189	0
0.1813	-6.88243	131.028	-19.9138	1.47261	0
0.1820	-7.18752	137.137	-20.8303	3.60999	0
0.1827	-7.18752	136.225	-20.2138	5.1359	0
0.1833	-8.40787	138.049	-19.9138	5.44164	0
0.1840	-8.71296	144.462	-21.7469	5.1359	0
0.1847	-6.88243	148.125	-21.4469	3.91574	0
0.1853	-7.7977	151.787	-19.9138	2.38983	0
0.1860	-11.7638	155.754	-20.5304	3.91574	0
0.1867	-12.0689	157.578	-20.5304	8.1877	0
0.1873	-10.8486	161.544	-17.7808	8.1877	0
0.1880	-13.8995	163.687	-15.3311	6.35606	0
0.1887	-14.8147	161.24	-15.6478	7.27048	0
0.1893	-10.8486	161.848	-16.2477	6.96754	0
0.1900	-11.1537	164.599	-14.4146	5.1359	0
0.1907	-12.6791	164.295	-10.7651	7.27048	0
0.1913	-8.40787	167.35	-8.93205	8.1877	0
0.1920	-5.96717	171.924	-10.4485	5.44164	0
0.1927	-10.5435	168.566	-9.84859	6.35606	0
0.1933	-14.2045	164.599	-6.18245	7.27048	0
0.1940	-13.5944	165.511	-4.96595	4.21867	0
0.1947	-12.0689	166.438	-5.88249	3.91574	0
0.1953	-11.7638	167.046	-5.26591	6.35606	0
0.1960	-13.5944	166.438	-3.7328	5.44164	0
0.1967	-14.2045	162.167	-1.59977	4.21867	0
0.1973	-11.1537	160.024	0.2333	5.74458	0
0.1980	-10.8486	160.936	1.14983	6.05032	0
0.1987	-12.374	160.936	2.96624	6.35606	0
0.1993	-9.01805	160.328	4.79931	7.88196	0
0.2000	-7.7977	160.328	5.71585	6.35606	0
0.2007	-14.5096	160.936	6.33242	3.30425	0
0.2013	-15.4249	162.167	7.84887	1.77835	0
0.2020	-10.2384	161.24	9.38199	3.60999	0
0.2027	-10.2384	160.024	11.2151	8.79638	0
0.2033	-6.57734	161.24	9.38199	11.8482	0
0.2040	-1.99205	159.112	6.33242	8.1877	0
0.2047	-15.4249	151.179	8.16549	3.60999	0
0.2053	-33.7302	148.733	11.2151	4.83016	0
0.2060	-33.12	150.875	9.38199	7.88196	0
0.2067	-30.0691	149.645	6.93234	7.88196	0
0.2073	-36.485	147.517	6.33242	5.1359	0
0.2080	-38.0104	147.821	5.71585	3.60999	0
0.2087	-34.6544	146.286	6.63238	5.44164	0
0.2093	-37.4002	142.624	5.41589	7.57622	0
0.2100	-39.2308	138.353	3.88278	7.27048	0
0.2107	-35.5697	133.474	8.46545	6.6618	0
0.2113	-36.485	129.204	10.2985	7.27048	0
0.2120	-40.146	126.149	6.63238	8.49344	0
0.2127	-38.3155	124.007	9.08203	8.1877	0
0.2133	-35.5697	122.183	13.0481	6.35606	0
0.2140	-35.5697	117	10.2985	6.35606	0
0.2147	-34.6544	109.979	10.5985	9.10212	0
0.2153	-32.5098	106.924	14.8812	8.1877	0
0.2160	-32.5098	104.174	11.2151	3.91574	0
0.2167	-33.4251	94.7205	8.16549	3.91574	0
0.2173	-32.5098	82.1982	11.515	6.6618	0
0.2180	-30.0691	73.657	12.1316	7.57622	0
0.2187	-27.3233	66.9398	9.38199	7.27048	0
0.2193	-25.1877	59.3107	9.08203	6.6618	0
0.2200	-23.3572	51.9855	7.54892	6.6618	0
0.2207	-20.9165	45.2828	5.71585	7.88196	0
0.2213	-21.2216	35.2071	7.24896	7.27048	0
0.2220	-23.6623	26.6659	9.08203	6.6618	0
0.2227	-22.4419	24.5234	9.99856	10.0193	0
0.2233	-20.0012	21.4688	9.38199	12.4597	0
0.2240	-22.4419	15.3742	7.24896	10.9338	0
0.2247	-23.6623	13.8396	7.24896	10.3223	0
0.2253	-21.8318	11.7116	7.54892	10.9338	0
0.2260	-23.6623	3.17038	4.79931	9.71361	0
0.2267	-26.7132	-2.93875	3.58282	10.0193	0
0.2273	-23.9674	-5.3853	2.66628	10.9338	0
0.2280	-24.2725	-13.9265	-1.91639	9.71361	0
0.2287	-32.8149	-24.3062	-4.34938	8.79638	0
0.2293	-39.8409	-27.0423	-1.59977	9.10212	0
0.2300	-41.6715	-31.0089	0.2333	8.1877	0
0.2307	-41.3664	-39.2606	-1.59977	8.1877	0
0.2313	-41.9765	-41.9966	-4.34938	9.10212	0
0.2320	-44.7223	-41.6926	-6.4824	9.10212	0
0.2327	-46.5529	-46.8897	-7.39894	10.3223	0
0.2333	-45.6376	-52.6804	-8.61543	12.4597	0
0.2340	-44.4173	-53.2884	-9.84859	11.8482	0
0.2347	-43.1969	-56.039	-8.93205	10.9338	0
0.2353	-41.0613	-60.6136	-6.18245	10.0193	0
0.2360	-40.4511	-61.5401	-7.09898	8.79638	0
0.2367	-39.5358	-63.6681	-8.61543	9.40786	0
0.2373	-34.0353	-73.4398	-7.09898	10.0193	0
0.2380	-31.2895	-83.8051	-5.26591	9.40786	0
0.2387	-30.9844	-88.0902	-5.56587	10.0193	0
0.2393	-23.3572	-89.6102	-7.71556	9.40786	0
0.2400	-16.0351	-93.5768	-8.93205	6.6618	0
0.2407	-19.086	-100.902	-8.61543	7.27048	0
0.2413	-21.2216	-107.315	-9.23201	10.3223	0
0.2420	-17.2554	-110.051	-11.6817	10.0193	0
0.2427	-16.3402	-110.674	-11.9816	8.79638	0
0.2433	-16.3402	-111.586	-12.2816	9.40786	0
0.2440	-12.6791	-112.194	-13.5147	10.628	0
0.2447	-11.4588	-112.498	-12.8981	10.0193	0
0.2453	-15.73	-112.802	-12.8981	7.88196	0
0.2460	-20.9165	-112.194	-15.0312	8.79638	0
0.2467	-20.0012	-110.978	-15.9477	12.4597	0
0.2473	-16.0351	-110.978	-15.6478	11.8482	0
0.2480	-17.8656	-113.106	-15.3311	9.10212	0
0.2487	-19.391	-114.944	-14.7312	10.0193	0
0.2493	-13.2893	-114.64	-16.8642	10.628	0
0.2500	-10.5435	-117.376	-17.7808	8.79638	0
0.2507	-11.1537	-119.823	-14.4146	9.10212	0
0.2513	-5.35699	-115.856	-16.8642	8.1877	0
0.2520	-2.60222	-112.194	-22.6634	4.83016	0
0.2527	-9.93331	-117.68	-20.5304	4.52441	0
0.2533	-13.2893	-122.877	-15.3311	5.1359	0
0.2540	-10.8486	-121.965	-18.0807	2.99851	0
0.2547	-11.7638	-122.269	-19.9138	2.99851	0
0.2553	-12.9842	-123.789	-18.3974	4.83016	0
0.2560	-10.8486	-123.181	-17.7808	4.52441	0
0.2567	-6.88243	-124.093	-15.6478	3.30425	0
0.2573	0.143571	-127.148	-14.1146	3.91574	0
0.2580	5.63516	-127.452	-15.6478	4.52441	0
0.2587	9.29622	-126.54	-15.3311	4.83016	0
0.2593	14.7878	-128.06	-13.5147	5.1359	0
0.2600	19.3641	-130.811	-15.0312	3.30425	0
0.2607	22.415	-131.723	-16.5643	2.69277	0
0.2613	28.2117	-130.203	-14.4146	4.52441	0
0.2620	32.1868	-129.276	-13.5147	5.1359	0
0.2627	34.0173	-129.276	-14.4146	4.52441	0
0.2633	38.2886	-125.932	-15.3311	5.1359	0
0.2640	39.5089	-123.181	-16.5643	4.52441	0
0.2647	34.9326	-126.236	-17.4808	4.52441	0
0.2653	34.0173	-130.203	-16.8642	7.27048	0
0.2660	36.458	-130.203	-15.6478	7.27048	0
0.2667	37.0682	-127.756	-15.6478	4.83016	0
0.2673	37.6784	-125.614	-16.5643	3.91574	0
0.2680	38.2886	-125.932	-16.5643	4.83016	0
0.2687	34.3224	-128.06	-17.1642	6.6618	0
0.2693	28.8308	-127.756	-18.0807	6.96754	0
0.2700	27.6015	-125.614	-16.8642	5.44164	0
0.2707	30.3563	-125.614	-15.6478	4.83016	0
0.2713	30.3563	-125.614	-18.0807	4.52441	0
0.2720	26.6862	-123.485	-19.6138	2.99851	0
0.2727	26.3812	-120.127	-17.1642	3.60999	0
0.2733	30.0512	-115.856	-14.1146	5.44164	0
0.2740	30.9665	-113.106	-13.8147	4.21867	0
0.2747	34.0173	-112.802	-13.1981	4.52441	0
0.2753	43.17	-110.051	-11.6817	5.74458	0
0.2760	45.9158	-105.173	-12.2816	1.47261	0
0.2767	41.3395	-104.565	-10.7651	-0.661973	0
0.2773	41.3395	-105.781	-6.79902	2.69277	0
0.2780	45.0005	-103.653	-4.64933	2.38983	0
0.2787	45.3056	-100.902	-4.96595	-0.661973	0
0.2793	45.0005	-100.902	-2.51631	0.558189	0
0.2800	44.0852	-100.902	0.2333	0.86393	0
0.2807	43.7802	-99.0634	0.2333	-0.661973	0
0.2813	47.7463	-98.1514	1.14983	-0.0532944	0
0.2820	50.4921	-96.0234	3.58282	-0.967714	0
0.2827	50.187	-92.0568	4.49935	-2.79936	0
0.2833	51.4074	-88.3942	3.28286	-0.359036	0
0.2840	50.4921	-86.5556	3.88278	-0.359036	0
0.2847	43.17	-83.5011	4.79931	-4.32526	0
0.2853	40.4242	-76.1759	2.36633	-2.49362	0
0.2860	40.4242	-69.7773	2.96624	3.30425	0
0.2867	35.8479	-65.8107	6.63238	1.47261	0
0.2873	34.9326	-59.3975	3.28286	-3.71378	0
0.2880	37.0682	-53.9109	-1.91639	-3.40804	0
0.2887	31.2715	-55.4309	1.74975	-2.18788	0
0.2893	23.9405	-56.039	5.41589	-4.631	0
0.2900	24.8557	-49.9298	3.28286	-5.54542	0
0.2907	26.6862	-45.6592	3.88278	-3.71378	0
0.2913	25.771	-44.1392	4.79931	-2.79936	0
0.2920	27.6015	-40.7806	2.36633	-2.79936	0
0.2927	28.5257	-36.814	3.88278	-2.79936	0
0.2933	28.2117	-32.8474	6.63238	-3.71378	0
0.2940	30.0512	-28.5768	5.71585	-1.88494	0
0.2947	32.797	-24.3062	8.16549	0.558189	0
0.2953	35.8479	-20.0356	11.2151	-0.0532944	0
0.2960	37.9835	-16.069	8.46545	-2.49362	0
0.2967	38.5937	-13.0145	7.24896	-3.71378	0
0.2973	39.2038	-7.81737	9.38199	-3.71378	0
0.2980	39.5089	-2.02673	10.9151	-1.88494	0
0.2987	40.7293	2.54788	12.1316	-0.0532944	0
0.2993	47.1361	8.353	11.2151	-1.5792	0
0.3000	50.4921	12.3196	6.63238	-2.18788	0
0.3007	44.6954	11.7116	6.63238	-0.661973	0
0.3013	39.2038	14.4621	9.99856	-1.5792	0
0.3020	38.8987	21.1648	9.08203	-4.631	0
0.3027	39.2038	26.6659	6.63238	-5.23968	0
0.3033	39.5089	29.098	7.54892	-1.88494	0
0.3040	40.1191	32.4566	8.46545	0.86393	0
0.3047	38.5937	38.2617	7.54892	-0.0532944	0
0.3053	34.9326	45.8909	6.63238	-2.79936	0
0.3060	32.1868	51.0735	5.71585	-2.49362	0
0.3067	32.1868	53.824	6.63238	0.86393	0
0.3073	34.0173	57.4866	8.46545	0.86393	0
0.3080	31.8817	59.9332	7.54892	0.86393	0
0.3087	27.9066	62.3652	8.16549	3.30425	0
0.3093	26.9913	67.5623	9.38199	4.52441	0
0.3100	26.0761	71.2249	9.08203	4.83016	0
0.3107	25.1608	72.1369	9.68194	6.96754	0
0.3113	28.5257	73.961	11.515	6.35606	0
0.3120	30.0512	75.7995	9.68194	3.60999	0
0.3127	24.5506	75.1915	8.16549	4.52441	0
0.3133	18.754	73.961	10.5985	6.05032	0
0.3140	17.5336	73.353	10.9151	2.69277	0
0.3147	20.2794	74.265	9.38199	0.86393	0
0.3153	22.7201	76.4075	14.2646	3.30425	0
0.3160	21.1947	76.7116	18.2307	5.1359	0
0.3167	20.2794	73.353	15.7977	5.1359	0
0.3173	20.8896	68.4744	16.0977	6.35606	0
0.3180	16.0082	66.3318	19.7638	8.1877	0
0.3187	13.8725	66.6358	18.2307	7.57622	0
0.3193	17.5336	65.4198	17.9308	5.44164	0
0.3200	15.0929	63.8998	22.8134	5.44164	0
0.3207	11.1267	64.8118	23.4133	8.1877	0
0.3213	13.8725	62.3652	22.1968	8.1877	0
0.3220	12.3471	57.1826	25.863	7.27048	0
0.3227	8.38095	57.4866	27.696	8.49344	0
0.3233	12.3471	61.4532	24.3298	8.79638	0
0.3240	11.7369	61.1492	23.1133	7.27048	0
0.3247	0.448659	60.5412	23.7299	8.1877	0
0.3253	-4.74681	60.5412	23.7299	9.40786	0
0.3260	-5.0519	58.3986	25.2464	9.40786	0
0.3267	-9.01805	57.4866	25.863	10.0193	0
0.3273	-12.6791	58.3986	24.9464	10.628	0
0.3280	-12.374	55.9521	24.6465	10.9338	0
0.3287	-12.9842	53.216	24.0299	11.2395	0
0.3293	-15.4249	53.52	22.1968	10.9338	0
0.3300	-18.4758	51.9855	22.4968	11.2395	0
0.3307	-20.0012	49.2494	23.1133	12.7654	0
0.3313	-20.9165	47.4109	22.8134	13.3741	0
0.3320	-23.9674	43.4443	23.7299	13.6798	0
0.3327	-23.9674	37.9577	24.6465	15.5115	0
0.3333	-19.6961	34.9031	22.8134	15.8172	0
0.3340	-20.3063	30.3285	23.1133	15.5115	0
0.3347	-21.2216	23.3073	28.2959	17.9518	0
0.3353	-12.6791	19.9488	29.5291	18.2575	0
0.3360	-6.88243	19.0367	24.0299	16.4259	0
0.3367	-11.1537	11.1036	22.8134	18.2575	0
0.3373	-11.7638	-0.81069	25.863	20.0892	0
0.3380	-8.10278	-6.90534	24.0299	19.1748	0
0.3387	-7.49261	-8.12138	20.6804	20.0892	0
0.3393	-4.44173	-13.3185	22.1968	19.4777	0
0.3400	1.66901	-20.3396	21.8969	16.123	0
0.3407	3.19445	-22.4677	19.7638	18.2575	0
0.3413	4.71989	-24.3062	20.9803	20.0892	0
0.3420	10.2115	-31.0089	19.1472	17.3431	0
0.3427	13.2624	-35.902	13.3481	17.6489	0
0.3433	14.4827	-37.422	12.7315	20.0892	0
0.3440	17.5336	-38.6525	14.8812	18.2575	0
0.3447	19.059	-38.6525	11.2151	16.4259	0
0.3453	18.4489	-39.5646	7.54892	13.6798	0
0.3460	16.9234	-44.7472	7.84887	11.8482	0
0.3467	17.5336	-47.8018	7.54892	16.4259	0
0.3473	22.1099	-45.9632	5.11593	17.9518	0
0.3480	25.771	-46.8897	4.1994	12.1539	0
0.3487	22.7201	-52.3764	3.88278	13.6798	0
0.3493	17.5336	-55.4309	2.04971	19.4777	0
0.3500	17.8387	-55.1269	1.74975	16.4259	0
0.3507	21.8048	-57.5735	2.96624	13.3741	0
0.3513	25.771	-61.2216	2.96624	16.123	0
0.3520	28.5257	-61.5401	1.44979	16.4259	0
0.3527	31.2715	-59.7015	2.04971	14.2913	0
0.3533	33.1021	-61.5401	2.66628	13.6798	0
0.3540	32.797	-65.8107	2.04971	12.7654	0
0.3547	33.7122	-67.6347	2.04971	13.3741	0
0.3553	35.5428	-69.7773	2.04971	14.5971	0
0.3560	34.0173	-73.4398	1.44979	13.6798	0
0.3567	32.797	-74.3519	-0.683235	12.1539	0
0.3573	33.1021	-74.3519	-3.43284	12.7654	0
0.3580	30.3563	-78.9265	-1.59977	13.0712	0
0.3587	30.0512	-82.5891	2.36633	12.7654	0
0.3593	33.4072	-80.461	0.2333	11.8482	0
0.3600	29.441	-80.461	-2.51631	9.71361	0
0.3607	20.2794	-84.7316	-1.29981	7.27048	0
0.3613	16.3132	-89.6102	-0.683235	7.88196	0
0.3620	12.9573	-92.0568	-2.83293	8.1877	0
0.3627	8.07586	-91.7528	-2.51631	7.57622	0
0.3633	6.55042	-91.4343	-2.51631	8.79638	0
0.3640	5.33007	-94.7928	-3.7328	9.71361	0
0.3647	1.66901	-99.0634	-5.26591	6.35606	0
0.3653	-1.68696	-101.206	-5.88249	3.60999	0
0.3660	-3.52646	-106.085	-5.26591	5.1359	0
0.3667	-3.52646	-111.586	-4.34938	5.74458	0
0.3673	-1.38187	-111.282	-6.4824	3.91574	0
0.3680	-3.52646	-109.747	-9.53196	3.60999	0
0.3687	-5.35699	-112.802	-8.93205	3.30425	0
0.3693	-3.22137	-113.714	-8.01552	1.47261	0
0.3700	-1.99205	-110.978	-7.39894	1.16687	0
0.3707	-1.38187	-111.89	-6.4824	2.38983	0
0.3713	3.19445	-114.018	-12.8981	1.47261	0
0.3720	4.71989	-112.194	-20.2138	-2.79936	0
0.3727	-0.466605	-111.282	-16.8642	-5.85116	0
0.3733	-5.0519	-116.16	-12.2816	-7.37707	0
0.3740	-5.0519	-119.519	-15.9477	-8.29149	0
0.3747	-4.44173	-117.376	-17.1642	-8.59723	0
0.3753	-6.27225	-115.552	-13.8147	-9.20871	0
0.3760	-8.71296	-117.072	-14.4146	-11.3433	0
0.3767	-10.5435	-118.303	-15.6478	-13.4807	0
0.3773	-12.0689	-116.464	-14.4146	-13.7864	0
0.3780	-14.5096	-112.498	-16.2477	-15.6153	0
0.3787	-14.5096	-107.619	-18.0807	-18.3641	0
0.3793	-15.1198	-105.477	-17.1642	-17.4469	0
0.3800	-18.4758	-104.565	-17.4808	-15.3123	0
0.3807	-19.086	-100.598	-19.6138	-17.1412	0
0.3813	-17.5605	-95.0968	-19.9138	-19.2785	0
0.3820	-20.6114	-93.8808	-21.4469	-19.2785	0
0.3827	-23.9674	-92.9688	-22.3635	-20.8045	0
0.3833	-20.3063	-86.2516	-21.7469	-23.2448	0
0.3840	-18.7809	-79.2305	-23.5799	-24.7707	0
0.3847	-25.1877	-76.1759	-26.6295	-25.6879	0
0.3853	-30.3742	-74.3519	-26.3295	-26.6023	0
0.3860	-31.5946	-74.3519	-25.0964	-26.9081	0
0.3867	-34.0353	-74.3519	-26.6295	-29.3484	0
0.3873	-37.4002	-67.3307	-28.4626	-31.18	0
0.3880	-40.7562	-60.3096	-27.846	-28.434	0
0.3887	-44.1122	-60.3096	-26.3295	-26.6023	0
0.3893	-44.1122	-59.3975	-25.413	-30.2656	0
0.3900	-43.8071	-52.3764	-24.4965	-33.0117	0
0.3907	-45.6376	-48.7138	-23.28	-31.18	0
0.3913	-46.858	-46.8897	-23.5799	-32.4002	0
0.3920	-48.3834	-41.3886	-24.4965	-35.7577	0
0.3927	-52.9597	-37.726	-20.8303	-34.8433	0
0.3933	-55.0953	-36.814	-18.3974	-34.8433	0
0.3940	-52.6546	-32.5434	-19.2972	-38.5038	0
0.3947	-48.3834	-25.8263	-18.9973	-37.5894	0
0.3953	-41.9765	-20.3396	-17.7808	-34.8433	0
0.3960	-39.5358	-15.4465	-19.2972	-36.675	0
0.3967	-43.8071	-11.48	-18.3974	-36.9779	0
0.3973	-43.1969	-8.43986	-14.4146	-35.1491	0
0.3980	-38.3155	-2.63474	-13.5147	-39.421	0
0.3987	-40.146	2.54788	-13.5147	-43.3873	0
0.3993	-42.8918	5.29844	-10.7651	-42.1671	0
0.4000	-41.9765	10.1771	-9.84859	-43.9987	0
0.4007	-45.6376	16.2862	-10.1485	-44.3017	0
0.4013	-50.8241	18.1102	-10.1485	-40.0297	0
0.4020	-48.6885	20.2528	-11.365	-40.3354	0
0.4027	-47.4681	25.7539	-12.5982	-43.3873	0
0.4033	-50.8241	30.0245	-11.0651	-41.2499	0
0.4040	-52.9597	34.5991	-9.84859	-39.421	0
0.4047	-54.7902	42.8363	-10.7651	-40.3354	0
0.4053	-57.536	50.4655	-11.6817	-39.1153	0
0.4060	-59.3666	54.7361	-9.84859	-36.9779	0
0.4067	-58.4513	59.6147	-6.4824	-36.675	0
0.4073	-54.1801	66.6358	-9.53196	-36.0635	0
0.4080	-50.519	70.9064	-13.5147	-37.2836	0
0.4087	-54.7902	70.6024	-8.93205	-37.8951	0
0.4093	-61.5022	72.1369	-4.64933	-35.1491	0
0.4100	-62.4175	79.7661	-8.01552	-33.9261	0
0.4107	-61.8073	87.6993	-8.93205	-35.452	0
0.4113	-62.4175	90.7539	-5.56587	-36.3692	0
0.4120	-60.2818	93.4899	-5.56587	-35.1491	0
0.4127	-56.6208	98.687	-7.09898	-33.0117	0
0.4133	-54.7902	103.262	-5.88249	-30.5714	0
0.4140	-52.0445	108.14	-2.83293	-30.2656	0
0.4147	-48.9936	112.411	1.14983	-30.2656	0
0.4153	-43.8071	115.769	2.36633	-27.5195	0
0.4160	-34.3493	123.095	1.14983	-23.5505	0
0.4167	-27.3233	129.204	1.44979	-20.193	0
0.4173	-28.2386	125.541	1.14983	-20.193	0
0.4180	-29.1539	122.183	1.14983	-21.4159	0
0.4187	-26.103	125.237	5.11593	-19.2785	0
0.4193	-21.8318	127.669	5.71585	-15.0066	0
0.4200	-18.4758	127.061	1.44979	-13.7864	0
0.4207	-19.086	125.541	1.44979	-13.1749	0
0.4213	-24.2725	122.487	3.88278	-11.0376	0
0.4220	-23.9674	121.575	4.49935	-8.29149	0
0.4227	-18.1707	123.399	6.63238	-6.15691	0
0.4233	-17.8656	123.399	6.63238	-4.93394	0
0.4240	-20.0012	122.183	3.28286	-4.631	0
0.4247	-16.9503	121.575	5.71585	-4.631	0
0.4253	-14.5096	119.432	10.2985	-2.79936	0
0.4260	-14.5096	120.04	7.84887	-0.0532944	0
0.4267	-13.2893	125.237	5.11593	1.16687	0
0.4273	-13.8995	127.061	6.33242	1.77835	0
0.4280	-15.1198	123.399	5.71585	4.52441	0
0.4287	-11.1537	121.271	4.1994	8.79638	0
0.4293	-7.49261	120.663	4.79931	11.8482	0
0.4300	-8.10278	118.824	6.33242	13.6798	0
0.4307	-4.44173	117.912	7.54892	14.9	0
0.4313	1.05884	119.736	6.03247	14.2913	0
0.4320	2.88936	119.128	2.96624	15.8172	0
0.4327	3.49954	114.553	1.14983	19.1748	0
0.4333	3.49954	110.891	1.74975	18.5633	0
0.4340	1.05884	110.283	3.28286	17.6489	0
0.4347	1.66901	109.371	5.71585	21.6151	0
0.4353	5.94025	107.836	7.24896	24.3612	0
0.4360	7.46569	106.924	6.93234	22.8352	0
0.4367	6.85551	105.708	5.71585	24.6669	0
0.4373	8.38095	103.262	5.71585	27.7187	0
0.4380	10.5166	99.5991	5.71585	28.9389	0
0.4387	12.3471	95.9365	5.71585	30.4648	0
0.4393	13.8725	92.2739	3.88278	31.0762	0
0.4400	14.7878	88.6113	2.04971	30.7705	0
0.4407	17.2285	87.3953	2.04971	33.2108	0
0.4413	19.059	86.4833	3.28286	34.1281	0
0.4420	16.6183	82.1982	4.1994	34.1281	0
0.4427	16.3132	78.2316	3.88278	37.4828	0
0.4433	23.6354	78.8541	2.96624	38.7058	0
0.4440	25.771	77.9276	2.96624	34.1281	0
0.4447	17.2285	73.657	2.04971	33.8223	0
0.4453	10.5166	72.1369	-0.683235	37.4828	0
0.4460	9.29622	72.1369	-1.91639	37.4828	0
0.4467	3.19445	70.2984	-0.999856	38.0943	0
0.4473	-4.13664	69.6904	-2.51631	40.2317	0
0.4480	-5.35699	67.8663	-4.34938	39.3144	0
0.4487	-7.49261	62.6692	-3.13288	39.9259	0
0.4493	-12.9842	60.2372	-2.51631	43.5864	0
0.4500	-15.4249	59.3107	-4.04942	43.8921	0
0.4507	-14.2045	53.824	-3.43284	41.1461	0
0.4513	-12.9842	51.0735	-0.999856	40.2317	0
0.4520	-12.6791	52.608	-0.683235	39.6202	0
0.4527	-13.5944	51.0735	-1.29981	37.7885	0
0.4533	-12.374	49.8574	-1.59977	38.0943	0
0.4540	-10.5435	52.304	-0.0833214	40.2317	0
0.4547	-6.88243	48.9454	3.88278	39.3144	0
0.4553	3.80463	43.4443	2.66628	35.9569	0
0.4560	11.1267	47.1069	-4.34938	34.7367	0
0.4567	4.10972	48.3229	-3.7328	36.8741	0
0.4573	-3.52646	40.6937	3.88278	37.1799	0
0.4580	1.05884	36.7272	4.49935	34.1281	0
0.4587	6.55042	38.8697	0.2333	32.6021	0
0.4593	6.55042	37.0312	1.14983	34.1281	0
0.4600	5.02498	33.6871	5.11593	34.431	0
0.4607	3.80463	32.4566	7.24896	32.9079	0
0.4613	3.19445	30.0245	6.63238	34.1281	0
0.4620	3.19445	28.186	3.88278	35.3482	0
0.4627	1.9741	28.794	2.04971	32.9079	0
0.4633	1.66901	28.794	2.96624	31.0762	0
0.4640	2.58428	26.3619	4.79931	31.6849	0
0.4647	1.9741	24.8274	4.49935	30.7705	0
0.4653	-0.466605	25.4354	3.58282	28.3302	0
0.4660	-4.74681	24.5234	5.11593	29.2446	0
0.4667	-9.93331	22.0913	9.38199	30.159	0
0.4673	-12.6791	22.6993	7.84887	26.4985	0
0.4680	-14.5096	24.8274	2.96624	23.141	0
0.4687	-20.6114	23.6113	3.58282	21.9208	0
0.4693	-27.0183	18.1102	4.79931	22.2266	0
0.4700	-28.8488	13.8396	4.79931	22.2266	0
0.4707	-28.2386	12.3196	7.24896	20.7007	0
0.4713	-27.3233	12.6236	8.76541	18.2575	0
0.4720	-27.6284	10.4811	7.54892	18.2575	0
0.4727	-27.3233	6.21047	8.76541	16.4259	0
0.4733	-23.9674	7.13697	10.5985	11.8482	0
0.4740	-21.2216	11.4076	9.38199	10.9338	0
0.4747	-18.1707	10.7996	9.99856	12.4597	0
0.4753	-10.8486	7.13697	11.815	10.3223	0
0.4760	-5.0519	5.60245	12.1316	8.1877	0
0.4767	-4.13664	4.0824	11.815	9.10212	0
0.4773	-2.29713	2.54788	13.0481	9.71361	0
0.4780	0.143571	3.47439	15.7977	7.88196	0
0.4787	1.05884	4.69042	16.6976	4.52441	0
0.4793	4.10972	4.0824	13.648	2.08409	0
0.4800	4.41481	3.17038	11.515	2.69277	0
0.4807	-2.90731	1.02784	13.0481	2.69277	0
0.4813	-8.40787	-3.85078	13.0481	-0.967714	0
0.4820	-7.7977	-6.60133	11.2151	-3.1051	0
0.4827	-7.49261	-4.4588	10.2985	-2.79936	0
0.4833	-7.7977	-2.02673	10.9151	-3.1051	0
0.4840	-9.01805	-1.41871	11.815	-3.71378	0
0.4847	-14.5096	1.63586	10.2985	-4.32526	0
0.4853	-18.1707	5.29844	8.16549	-4.631	0
0.4860	-18.4758	7.13697	8.76541	-3.40804	0
0.4867	-20.0012	9.87305	8.46545	-4.631	0
0.4873	-19.086	11.4076	6.33242	-7.68281	0
0.4880	-13.5944	9.26503	6.63238	-7.68281	0
0.4887	-9.62822	8.65701	6.03247	-6.45984	0
0.4893	-4.44173	9.56904	2.96624	-7.37707	0
0.4900	0.143571	9.56904	4.79931	-6.45984	0
0.4907	2.27919	10.7996	7.24896	-3.71378	0
0.4913	7.46569	14.1436	2.04971	-5.54542	0
0.4920	12.042	14.4621	-2.83293	-11.0376	0
0.4927	9.29622	11.7116	1.14983	-12.8692	0
0.4933	6.55042	8.049	2.96624	-12.2605	0
0.4940	10.2115	4.99443	-0.0833214	-12.8692	0
0.4947	11.4318	3.17038	0.2333	-13.7864	0
0.4953	10.2115	2.85189	2.96624	-12.2605	0
0.4960	11.7369	2.54788	0.2333	-10.1231	0
0.4967	14.1776	1.33185	-2.51631	-12.8692	0
0.4973	13.5675	-0.188196	1.14983	-16.5325	0
0.4980	11.4318	-1.1147	1.44979	-15.0066	0
0.4987	12.9573	0.419822	-3.13288	-12.8692	0
0.4993	15.0929	-0.188196	-1.91639	-12.8692	0
0.5000	9.90639	-3.85078	1.44979	-12.5635	0
0.5007	5.33007	-4.77728	-2.51631	-11.9548	0
0.5013	8.99113	-3.54677	-6.18245	-13.1749	0
0.5020	10.8217	-5.08129	-1.91639	-14.7008	0
0.5027	8.99113	-5.08129	-0.383278	-12.8692	0
0.5033	11.1267	-3.54677	-6.18245	-12.8692	0
0.5040	8.38095	-5.68931	-8.93205	-15.6153	0
0.5047	-2.60222	-7.20935	-6.4824	-14.7008	0
0.5053	-6.57734	-3.24276	-8.01552	-11.0376	0
0.5060	-4.74681	-1.41871	-12.8981	-9.81739	0
0.5067	-8.10278	-2.63474	-13.5147	-12.2605	0
0.5073	-12.6791	-0.81069	-12.5982	-13.4807	0
0.5080	-14.5096	1.63586	-14.4146	-11.0376	0
0.5087	-15.1198	2.54788	-15.0312	-7.68281	0
0.5093	-12.9842	3.47439	-13.5147	-9.51165	0
0.5100	-10.8486	2.24387	-14.1146	-12.8692	0
0.5107	-12.0689	-0.188196	-16.2477	-12.5635	0
0.5113	-13.5944	0.419822	-15.9477	-11.649	0
0.5120	-14.5096	1.02784	-14.4146	-12.2605	0
0.5127	-15.1198	-1.41871	-15.3311	-10.7346	0
0.5133	-12.374	-2.33073	-17.1642	-9.20871	0
0.5140	-11.1537	-1.72272	-15.3311	-9.20871	0
0.5147	-13.5944	-2.93875	-10.7651	-8.59723	0
0.5153	-9.93331	-3.24276	-10.7651	-9.51165	0
0.5160	-5.0519	-2.93875	-14.4146	-11.649	0
0.5167	-9.01805	-7.20935	-13.5147	-9.20871	0
0.5173	-12.0689	-12.088	-11.6817	-7.07133	0
0.5180	-9.01805	-13.6225	-13.8147	-7.37707	0
0.5187	-9.93331	-15.1425	-13.8147	-6.76558	0
0.5193	-10.8486	-18.8051	-10.1485	-6.45984	0
0.5200	-5.0519	-20.9477	-11.0651	-9.20871	0
0.5207	-3.52646	-20.3396	-13.8147	-9.51165	0
0.5213	-7.7977	-19.4131	-11.9816	-9.20871	0
0.5220	-8.10278	-22.1637	-9.53196	-8.90297	0
0.5227	-8.10278	-26.7383	-10.7651	-7.07133	0
0.5233	-9.93331	-27.0423	-12.8981	-5.85116	0
0.5240	-11.4588	-27.0423	-12.5982	-6.15691	0
0.5247	-14.2045	-31.6314	-11.9816	-5.23968	0
0.5253	-16.3402	-34.99	-12.5982	-4.32526	0
0.5260	-16.6453	-35.598	-12.5982	-3.71378	0
0.5267	-19.086	-37.726	-10.7651	-2.79936	0
0.5273	-19.391	-38.0301	-10.4485	-3.71378	0
0.5280	-16.3402	-35.902	-11.9816	-4.93394	0
0.5287	-21.5267	-38.6525	-10.4485	-4.631	0
0.5293	-30.9844	-42.6191	-8.61543	-5.54542	0
0.5300	-32.2048	-41.3886	-9.84859	-6.15691	0
0.5307	-29.1539	-37.118	-10.7651	-5.85116	0
0.5313	-29.1539	-34.99	-9.53196	-7.68281	0
0.5320	-28.2386	-34.3675	-8.93205	-7.37707	0
0.5327	-27.9335	-33.1514	-8.01552	-3.1051	0
0.5333	-28.2386	-32.2394	-7.09898	-3.71378	0
0.5340	-27.3233	-35.902	-8.31547	-5.54542	0
0.5347	-27.3233	-40.4766	-6.18245	-2.49362	0
0.5353	-27.3233	-37.726	-2.83293	-2.18788	0
0.5360	-26.4081	-31.9354	-4.04942	-6.15691	0
0.5367	-25.7979	-33.1514	-4.34938	-4.01952	0
0.5373	-23.9674	-36.206	1.44979	0.252447	0
0.5380	-22.1368	-34.99	5.71585	-0.0532944	0
0.5387	-21.5267	-34.0635	6.93234	-0.0532944	0
0.5393	-18.4758	-34.0635	8.16549	-0.0532944	0
0.5400	-16.6453	-34.6715	8.16549	-3.71378	0
0.5407	-22.1368	-38.6525	7.54892	-5.54542	0
0.5413	-27.3233	-41.6926	9.99856	-0.661973	0
0.5420	-27.0183	-40.7806	11.2151	0.86393	0
0.5427	-27.3233	-41.3886	12.1316	-3.71378	0
0.5433	-29.459	-44.7472	14.2646	-5.54542	0
0.5440	-30.3742	-45.0512	14.5646	-2.79936	0
0.5447	-31.5946	-45.6592	11.515	-2.79936	0
0.5453	-33.7302	-49.6258	11.515	-3.71378	0
0.5460	-35.2646	-52.0724	14.5646	-1.5792	0
0.5467	-38.0104	-51.4643	15.1812	-1.88494	0
0.5473	-41.0613	-54.5189	12.4315	-3.71378	0
0.5480	-41.9765	-59.3975	11.515	-3.1051	0
0.5487	-40.7562	-59.7015	13.9647	-1.88494	0
0.5493	-40.4511	-60.6136	13.648	-1.5792	0
0.5500	-41.0613	-66.1147	10.9151	1.47261	0
0.5507	-34.6544	-69.1692	11.515	4.21867	0
0.5513	-22.4419	-66.4187	12.1316	1.77835	0
0.5520	-14.2045	-67.0267	6.63238	-0.967714	0
0.5527	-12.374	-71.9053	3.88278	-2.18788	0
0.5533	-9.01805	-72.5133	5.71585	-4.01952	0
0.5540	-3.22137	-70.6893	6.63238	-2.79936	0
0.5547	1.05884	-73.4398	6.33242	0.86393	0
0.5553	1.9741	-76.4944	8.46545	-0.359036	0
0.5560	-0.771694	-76.1759	7.84887	-3.71378	0
0.5567	-3.22137	-77.1024	4.49935	-2.79936	0
0.5573	-2.90731	-76.7984	4.49935	-1.88494	0
0.5580	-3.22137	-70.0813	6.63238	-2.18788	0
0.5587	-5.35699	-67.0267	6.03247	-0.0532944	0
0.5593	-2.60222	-67.9387	3.88278	0.252447	0
0.5600	3.80463	-60.6136	3.58282	-2.49362	0
0.5607	4.71989	-52.9844	4.49935	-1.88494	0
0.5613	-1.07678	-57.5735	3.88278	-0.0532944	0
0.5620	-5.35699	-60.6136	3.88278	-0.0532944	0
0.5627	-5.0519	-54.2149	5.71585	2.08409	0
0.5633	-4.44173	-49.3218	3.28286	3.60999	0
0.5640	-9.01805	-47.4978	-0.999856	1.47261	0
0.5647	-20.0012	-44.1392	0.2333	0.86393	0
0.5653	-30.3742	-44.4432	2.04971	1.47261	0
0.5660	-36.1799	-45.3552	0.533257	0.558189	0
0.5667	-41.9765	-41.0846	0.2333	2.08409	0
0.5673	-49.2987	-38.6525	0.2333	4.83016	0
0.5680	-55.4004	-40.1726	-1.59977	3.60999	0
0.5687	-61.1971	-39.8686	-1.29981	2.38983	0
0.5693	-65.7824	-38.9566	0.2333	2.69277	0
0.5700	-65.7824	-39.5646	-1.29981	0.86393	0
0.5707	-63.9429	-38.3341	-1.59977	1.77835	0
0.5713	-62.7225	-35.598	-1.29981	4.21867	0
0.5720	-60.5869	-36.51	-2.51631	2.99851	0
0.5727	-55.0953	-36.51	-2.51631	-0.0532944	0
0.5733	-49.6038	-31.3274	-1.59977	0.86393	0
0.5740	-47.7732	-28.8808	-0.683235	3.91574	0
0.5747	-44.4173	-29.1848	1.14983	7.88196	0
0.5753	-35.5697	-25.2183	-0.683235	7.27048	0
0.5760	-31.5946	-20.9477	-4.34938	1.16687	0
0.5767	-36.485	-23.0757	-2.83293	1.16687	0
0.5773	-34.9595	-27.3608	-0.683235	6.35606	0
0.5780	-24.2725	-26.7383	-1.59977	6.6618	0
0.5787	-17.2554	-25.5223	0.533257	4.52441	0
0.5793	-16.6453	-28.5768	3.58282	6.35606	0
0.5800	-16.3402	-31.3274	0.533257	5.74458	0
0.5807	-17.2554	-29.4889	-0.683235	3.60999	0
0.5813	-17.8656	-28.5768	2.04971	6.35606	0
0.5820	-15.4249	-31.9354	-1.29981	7.88196	0
0.5827	-14.5096	-33.1514	-6.18245	5.44164	0
0.5833	-17.2554	-33.7595	-3.43284	7.27048	0
0.5840	-19.391	-38.3341	-0.383278	9.71361	0
0.5847	-19.6961	-38.6525	-2.83293	6.35606	0
0.5853	-18.4758	-32.2394	-4.04942	3.91574	0
0.5860	-17.2554	-31.3274	-3.13288	6.96754	0
0.5867	-16.0351	-31.3274	-4.34938	9.71361	0
0.5873	-12.0689	-24.9142	-6.18245	9.10212	0
0.5880	-8.71296	-23.6982	-7.71556	7.27048	0
0.5887	-9.93331	-28.5768	-8.01552	6.35606	0
0.5893	-11.4588	-26.4343	-6.18245	6.96754	0
0.5900	-7.7977	-23.3797	-5.26591	8.1877	0
0.5907	-3.52646	-24.9142	-6.79902	10.3223	0
0.5913	-0.771694	-20.9477	-6.79902	10.628	0
0.5920	2.27919	-13.9265	-5.26591	9.40786	0
0.5927	5.33007	-13.9265	-4.96595	9.71361	0
0.5933	6.85551	-13.3185	-4.64933	9.10212	0
0.5940	7.46569	-7.51336	-3.43284	6.6618	0
0.5947	9.29622	-4.15479	-2.51631	8.49344	0
0.5953	15.398	-1.72272	-1.29981	12.7654	0
0.5960	22.1099	2.54788	-0.999856	12.1539	0
0.5967	26.6862	5.29844	-1.91639	9.10212	0
0.5973	34.0173	4.99443	-1.29981	9.10212	0
0.5980	44.0852	5.29844	2.66628	11.8482	0
0.5987	52.6277	7.13697	4.79931	15.8172	0
0.5993	62.0944	10.4811	1.74975	16.4259	0
0.6000	69.7216	12.6236	-1.29981	12.4597	0
0.6007	69.7216	11.1036	0.533257	13.6798	0
0.6013	66.9758	8.049	2.04971	18.5633	0
0.6020	69.7216	9.26503	-0.0833214	14.2913	0
0.6027	74.603	11.7116	0.2333	8.1877	0
0.6033	78.2641	10.7996	0.533257	11.8482	0
0.6040	81.6201	11.4076	-2.51631	14.2913	0
0.6047	83.1455	15.0702	-3.43284	11.2395	0
0.6053	82.5353	14.4621	-1.29981	12.4597	0
0.6060	84.3659	10.7996	-0.683235	14.5971	0
0.6067	88.9422	10.7996	-1.29981	13.3741	0
0.6073	91.3919	13.2316	-1.59977	12.7654	0
0.6080	90.7727	15.3742	-1.91639	11.8482	0
0.6087	92.6122	17.1982	-1.59977	9.40786	0
0.6093	95.358	19.0367	-2.51631	11.2395	0
0.6100	93.2224	20.5568	-4.34938	14.5971	0
0.6107	93.5275	22.3953	-0.999856	13.3741	0
0.6113	101.155	22.6993	0.2333	11.2395	0
0.6120	106.341	22.6993	-5.88249	11.8482	0
0.6127	102.985	23.6113	-7.09898	13.0712	0
0.6133	101.155	20.8608	-1.59977	13.0712	0
0.6140	103.595	17.1982	-1.59977	11.8482	0
0.6147	102.68	17.8062	-2.51631	10.9338	0
0.6153	99.9343	19.9488	-0.0833214	11.5452	0
0.6160	104.511	19.9488	-0.683235	12.1539	0
0.6167	110.002	19.9488	-1.59977	11.8482	0
0.6173	108.172	21.7728	2.04971	10.0193	0
0.6180	107.256	24.5234	2.96624	7.57622	0
0.6187	111.528	26.9699	0.833214	6.96754	0
0.6193	111.833	26.6659	1.14983	8.79638	0
0.6200	110.002	24.5234	1.14983	9.71361	0
0.6207	114.273	26.9699	1.14983	9.10212	0
0.6213	118.24	30.3285	2.96624	8.49344	0
0.6220	114.273	27.882	4.1994	7.88196	0
0.6227	113.663	26.3619	7.54892	7.57622	0
0.6233	119.155	29.098	10.2985	7.57622	0
0.6240	118.24	27.882	5.41589	5.74458	0
0.6247	109.392	22.6993	1.44979	3.91574	0
0.6253	102.68	19.9488	5.71585	3.60999	0
0.6260	100.85	17.1982	6.63238	3.60999	0
0.6267	99.3242	15.0702	2.04971	1.47261	0
0.6273	96.2733	15.9822	1.14983	0.558189	0
0.6280	91.6969	12.6236	2.96624	1.77835	0
0.6287	88.9422	6.83296	4.1994	1.77835	0
0.6293	88.0269	8.049	5.71585	-0.0532944	0
0.6300	85.2811	9.87305	5.71585	-0.359036	0
0.6307	81.6201	5.90646	2.96624	-0.359036	0
0.6313	79.7895	4.38641	2.96624	-1.5792	0
0.6320	76.4336	5.60245	6.03247	-1.88494	0
0.6327	73.3827	3.17038	6.93234	-3.71378	0
0.6333	73.6878	2.54788	5.11593	-8.29149	0
0.6340	72.4674	5.29844	5.71585	-8.29149	0
0.6347	70.6369	5.60245	9.38199	-4.631	0
0.6353	73.9929	5.60245	8.46545	-7.68281	0
0.6360	75.5183	7.13697	4.79931	-12.2605	0
0.6367	70.0267	6.21047	6.63238	-12.2605	0
0.6373	64.8402	3.47439	9.08203	-13.7864	0
0.6380	63.0097	0.72383	4.49935	-17.4469	0
0.6387	61.4842	-0.492205	2.04971	-18.3641	0
0.6393	60.569	1.33185	6.03247	-19.2785	0
0.6400	59.6537	2.54788	7.54892	-21.7189	0
0.6407	56.5939	0.419822	6.33242	-20.8045	0
0.6413	52.9328	-0.492205	6.63238	-19.2785	0
0.6420	49.2717	2.24387	4.1994	-18.9728	0
0.6427	46.831	5.29844	1.74975	-19.2785	0
0.6433	44.0852	5.29844	2.36633	-22.6361	0
0.6440	38.2886	1.93987	0.833214	-25.6879	0
0.6447	34.0173	0.72383	-3.43284	-25.0764	0
0.6453	34.9326	4.38641	-3.43284	-24.4677	0
0.6460	33.1021	4.38641	-2.21635	-25.3822	0
0.6467	28.5257	1.63586	-4.34938	-25.6879	0
0.6473	29.441	4.69042	-7.09898	-26.9081	0
0.6480	30.3563	5.60245	-8.31547	-28.434	0
0.6487	23.0252	-0.188196	-10.1485	-29.3484	0
0.6493	13.8725	-2.02673	-10.4485	-32.4002	0
0.6500	10.2115	-1.72272	-10.7651	-33.3174	0
0.6507	11.7369	-5.68931	-12.2816	-29.0454	0
0.6513	12.9573	-8.43986	-13.1981	-28.7397	0
0.6520	11.4318	-9.35189	-13.5147	-32.7059	0
0.6527	11.1267	-13.6225	-14.4146	-32.0973	0
0.6533	11.4318	-16.9811	-12.5982	-31.4858	0
0.6540	8.38095	-20.3396	-10.1485	-34.2318	0
0.6547	6.24533	-25.8263	-11.6817	-33.9261	0
0.6553	9.29622	-28.2728	-14.7312	-31.4858	0
0.6560	12.042	-28.5768	-15.3311	-32.0973	0
0.6567	11.7369	-29.7929	-12.8981	-32.7059	0
0.6573	13.2624	-28.5768	-10.7651	-33.6232	0
0.6580	11.7369	-25.8263	-11.0651	-36.0635	0
0.6587	7.46569	-23.0757	-11.365	-35.7577	0
0.6593	12.042	-19.1091	-11.6817	-32.0973	0
0.6600	17.2285	-17.2851	-12.5982	-31.18	0
0.6607	11.1267	-19.1091	-11.9816	-33.9261	0
0.6613	2.88936	-17.5891	-11.365	-33.9261	0
0.6620	-0.161517	-13.3185	-13.5147	-30.2656	0
0.6627	-2.60222	-12.4065	-15.3311	-28.434	0
0.6633	-4.13664	-12.088	-15.3311	-31.4858	0
0.6640	-6.57734	-11.1759	-16.2477	-33.9261	0
0.6647	-12.6791	-10.5679	-18.6973	-31.7915	0
0.6653	-14.5096	-11.1759	-20.5304	-29.6541	0
0.6660	-14.2045	-10.8719	-20.2138	-31.18	0
0.6667	-18.1707	-7.51336	-21.1303	-32.4002	0
0.6673	-19.391	-2.93875	-23.5799	-30.5714	0
0.6680	-19.391	-1.41871	-22.0468	-28.7397	0
0.6687	-24.5775	-0.81069	-18.9973	-29.0454	0
0.6693	-26.4081	2.24387	-22.0468	-28.434	0
0.6700	-22.4419	3.17038	-25.0964	-25.3822	0
0.6707	-22.1368	2.24387	-22.3635	-23.8563	0
0.6713	-20.9165	3.7784	-21.4469	-25.3822	0
0.6720	-19.086	5.29844	-23.8799	-26.2966	0
0.6727	-26.103	0.72383	-22.6634	-25.6879	0
0.6733	-32.8149	-3.85078	-18.9973	-25.0764	0
0.6740	-31.5946	-4.4588	-20.8303	-23.2448	0
0.6747	-29.764	-2.02673	-22.6634	-20.8045	0
0.6753	-30.0691	0.115813	-21.1303	-19.89	0
0.6760	-27.6284	1.93987	-20.2138	-19.2785	0
0.6767	-24.2725	2.54788	-21.4469	-18.3641	0
0.6773	-22.4419	3.47439	-20.5304	-18.0584	0
0.6780	-22.4419	4.99443	-18.6973	-17.1412	0
0.6787	-23.0521	5.90646	-18.9973	-13.7864	0
0.6793	-22.1368	8.049	-19.9138	-11.0376	0
0.6800	-21.8318	12.6236	-18.0807	-9.51165	0
0.6807	-22.4419	13.8396	-16.5643	-8.59723	0
0.6813	-22.1368	9.26503	-17.1642	-7.37707	0
0.6820	-23.3572	5.90646	-15.3311	-5.54542	0
0.6827	-23.6623	8.353	-13.5147	-2.79936	0
0.6833	-18.1707	11.1036	-16.8642	1.47261	0
0.6840	-16.6453	9.87305	-19.9138	4.21867	0
0.6847	-25.1877	6.51447	-18.3974	2.38983	0
0.6853	-30.0691	4.0824	-18.0807	0.252447	0
0.6860	-29.764	2.54788	-19.9138	4.52441	0
0.6867	-31.8997	2.54788	-18.0807	9.40786	0
0.6873	-34.3493	3.47439	-17.1642	8.1877	0
0.6880	-32.8149	2.54788	-18.9973	7.88196	0
0.6887	-33.12	2.24387	-18.6973	10.9338	0
0.6893	-35.2646	4.38641	-18.0807	10.9338	0
0.6900	-36.1799	7.74499	-20.8303	10.628	0
0.6907	-34.6544	9.87305	-20.8303	14.9	0
0.6913	-31.5946	10.7996	-17.1642	16.7316	0
0.6920	-30.9844	11.7116	-15.3311	16.4259	0
0.6927	-33.7302	12.6236	-13.5147	19.1748	0
0.6933	-33.12	13.5356	-11.6817	21.3093	0
0.6940	-29.1539	15.3742	-10.7651	20.0892	0
0.6947	-27.6284	15.9822	-8.31547	22.8352	0
0.6953	-23.6623	16.2862	-8.01552	25.5813	0
0.6960	-19.086	15.6782	-10.7651	24.3612	0
0.6967	-21.2216	9.87305	-10.7651	24.6669	0
0.6973	-25.4928	4.69042	-6.4824	27.413	0
0.6980	-25.1877	6.21047	-4.96595	27.1072	0
0.6987	-25.1877	6.83296	-5.26591	26.8043	0
0.6993	-25.4928	2.85189	-4.34938	28.9389	0
0.7000	-23.0521	3.17038	-2.83293	28.9389	0
0.7007	-20.9165	8.049	-1.59977	28.0244	0
0.7013	-20.6114	9.26503	-1.59977	29.5503	0
0.7020	-19.6961	8.353	-2.21635	30.7705	0
0.7027	-17.5605	9.87305	-1.59977	31.9907	0
0.7033	-17.5605	10.7996	-2.51631	34.7367	0
0.7040	-20.6114	11.4076	-2.51631	34.7367	0
0.7047	-21.8318	14.1436	0.2333	32.6021	0
0.7053	-18.7809	16.8942	1.44979	33.2108	0
0.7060	-16.3402	17.8062	0.533257	36.5684	0
0.7067	-16.9503	18.7327	2.96624	38.4	0
0.7073	-14.2045	20.8608	2.36633	36.5684	0
0.7080	-11.7638	21.7728	-3.13288	32.9079	0
0.7087	-16.0351	18.7327	-1.59977	32.2964	0
0.7093	-20.3063	16.5902	3.88278	34.7367	0
0.7100	-19.391	19.9488	4.79931	35.9569	0
0.7107	-17.5605	22.3953	5.71585	34.7367	0
0.7113	-16.3402	20.8608	7.54892	33.5166	0
0.7120	-15.1198	21.1648	6.63238	33.5166	0
0.7127	-14.5096	23.3073	6.63238	33.8223	0
0.7133	-14.2045	24.5234	8.46545	32.6021	0
0.7140	-14.5096	25.4354	7.24896	31.382	0
0.7147	-13.2893	26.6659	6.93234	31.6849	0
0.7153	-10.5435	27.882	11.2151	30.4648	0
0.7160	-8.40787	28.49	13.0481	31.0762	0
0.7167	-6.27225	28.186	13.9647	34.7367	0
0.7173	-1.68696	30.9365	17.6141	32.6021	0
0.7180	0.143571	35.8151	20.3637	27.413	0
0.7187	1.05884	37.3497	21.2803	31.0762	0
0.7193	7.77078	37.0312	22.1968	34.7367	0
0.7200	9.90639	39.1737	19.4472	29.5503	0
0.7207	2.58428	38.2617	18.5307	27.1072	0
0.7213	-1.99205	35.5111	24.0299	30.7705	0
0.7220	-2.29713	36.7272	26.7795	29.5503	0
0.7227	-5.35699	37.3497	22.4968	26.8043	0
0.7233	-6.27225	34.9031	20.9803	28.9389	0
0.7240	-5.66208	36.7272	21.8969	29.2446	0
0.7247	-8.40787	40.0857	19.4472	26.1928	0
0.7253	-9.62822	38.8697	18.8473	25.2784	0
0.7260	-8.40787	38.8697	20.9803	26.1928	0
0.7267	-9.93331	42.8363	19.1472	25.8871	0
0.7273	-11.7638	44.6603	18.8473	24.6669	0
0.7280	-12.374	43.4443	22.8134	24.6669	0
0.7287	-12.6791	43.1403	20.3637	24.6669	0
0.7293	-10.2384	44.0523	13.9647	21.9208	0
0.7300	-9.62822	46.1949	15.7977	18.2575	0
0.7307	-11.1537	48.6414	20.9803	19.4777	0
0.7313	-6.27225	50.7695	18.5307	20.3949	0
0.7320	0.143571	51.3775	13.3481	17.9518	0
0.7327	-3.52646	51.9855	13.0481	18.2575	0
0.7333	-8.40787	54.128	13.9647	19.1748	0
0.7340	-6.88243	54.7361	14.5646	15.2057	0
0.7347	-5.66208	52.912	15.1812	14.5971	0
0.7353	-6.27225	51.9855	13.9647	17.9518	0
0.7360	-4.44173	51.9855	13.9647	16.123	0
0.7367	-1.99205	51.9855	17.3142	13.6798	0
0.7373	0.143571	53.216	17.6141	16.7316	0
0.7380	0.753747	54.4321	14.8812	16.4259	0
0.7387	0.143571	52.608	13.9647	13.9856	0
0.7393	1.9741	52.912	13.0481	15.5115	0
0.7400	3.49954	55.6481	10.9151	15.5115	0
0.7407	1.66901	54.128	11.2151	11.8482	0
0.7413	1.66901	51.6815	12.1316	11.5452	0
0.7420	1.36392	53.216	12.1316	12.7654	0
0.7427	-0.161517	55.9521	13.0481	12.4597	0
0.7433	4.71989	57.7906	10.2985	10.9338	0
0.7440	8.07586	58.0946	2.96624	7.27048	0
0.7447	-1.07678	56.5746	0.533257	5.74458	0
0.7453	-8.10278	56.5746	3.58282	9.40786	0
0.7460	-5.0519	61.1492	2.04971	10.0193	0
0.7467	-3.83155	65.7238	-1.59977	5.44164	0
0.7473	-5.35699	68.7784	-0.999856	4.52441	0
0.7480	-5.35699	69.6904	0.833214	4.52441	0
0.7487	-7.49261	68.7784	-1.59977	0.86393	0
0.7493	-10.8486	70.2984	-4.04942	-0.967714	0
0.7500	-11.7638	74.265	-4.04942	0.252447	0
0.7507	-12.374	77.9276	-5.26591	-0.0532944	0
0.7513	-12.0689	81.2862	-7.71556	-2.18788	0
0.7520	-13.2893	83.1247	-6.18245	-2.49362	0
0.7527	-14.8147	81.2862	-5.26591	-3.1051	0
0.7533	-10.8486	82.1982	-7.09898	-4.631	0
0.7540	-6.27225	87.6993	-5.88249	-2.79936	0
0.7547	-8.10278	89.2193	-2.21635	-0.0532944	0
0.7553	-3.52646	92.2739	-5.56587	-1.88494	0
0.7560	4.10972	96.8485	-10.1485	-4.32526	0
0.7567	0.448659	93.1859	-7.71556	-2.79936	0
0.7573	-7.18752	86.7873	-4.64933	-0.967714	0
0.7580	-6.27225	88.6113	-6.18245	-2.79936	0
0.7587	-3.52646	88.0033	-7.71556	-5.54542	0
0.7593	-3.83155	82.5022	-7.09898	-6.45984	0
0.7600	-5.35699	80.9822	-6.79902	-5.54542	0
0.7607	-6.57734	78.2316	-5.26591	-4.93394	0
0.7613	-7.18752	69.3864	-5.26591	-6.45984	0
0.7620	-7.18752	62.0612	-6.18245	-7.37707	0
0.7627	-6.57734	57.1826	-5.56587	-6.45984	0
0.7633	-6.27225	51.6815	-5.56587	-6.45984	0
0.7640	-9.01805	49.8574	-7.39894	-8.29149	0
0.7647	-12.6791	49.2494	-6.18245	-9.51165	0
0.7653	-12.6791	46.4989	-4.34938	-9.20871	0
0.7660	-14.2045	44.0523	-3.13288	-8.59723	0
0.7667	-15.73	44.0523	-0.999856	-8.59723	0
0.7673	-10.8486	43.4443	-2.51631	-9.51165	0
0.7680	-7.49261	40.3897	-8.31547	-11.9548	0
0.7687	-13.5944	36.4231	-8.61543	-12.8692	0
0.7693	-19.6961	35.2071	-3.7328	-11.0376	0
0.7700	-20.0012	35.2071	-2.51631	-10.1231	0
0.7707	-20.0012	32.1525	-4.96595	-13.1749	0
0.7713	-20.3063	28.794	-4.34938	-14.7008	0
0.7720	-20.6114	29.7205	-0.683235	-11.649	0
0.7727	-20.9165	31.2405	1.14983	-11.649	0
0.7733	-20.9165	29.7205	-0.383278	-16.8382	0
0.7740	-20.6114	26.0579	-0.683235	-18.0584	0
0.7747	-19.086	21.7728	-0.0833214	-14.7008	0
0.7753	-16.3402	17.8062	-2.21635	-14.3951	0
0.7760	-15.4249	13.5356	-1.59977	-14.7008	0
0.7767	-13.5944	8.96102	3.88278	-12.8692	0
0.7773	-9.32314	6.21047	5.71585	-13.7864	0
0.7780	-7.49261	5.90646	5.71585	-15.3123	0
0.7787	-7.18752	4.0824	8.16549	-12.2605	0
0.7793	-2.60222	1.63586	6.63238	-10.7346	0
0.7800	1.05884	0.115813	1.14983	-14.7008	0
0.7807	-1.07678	-4.77728	2.96624	-17.4469	0
0.7813	-4.44173	-10.8719	8.46545	-14.7008	0
0.7820	-5.0519	-13.9265	6.63238	-12.8692	0
0.7827	-4.44173	-15.4465	4.1994	-13.7864	0
0.7833	-4.44173	-18.8051	8.16549	-13.7864	0
0.7840	-6.27225	-21.5557	9.08203	-14.7008	0
0.7847	-7.18752	-22.4677	3.88278	-17.4469	0
0.7853	-7.7977	-23.6982	2.66628	-16.5325	0
0.7860	-9.32314	-25.2183	4.1994	-12.8692	0
0.7867	-11.7638	-28.2728	2.96624	-11.3433	0
0.7873	-12.6791	-30.4009	3.88278	-12.2605	0
0.7880	-13.8995	-30.7049	5.11593	-11.3433	0
0.7887	-14.5096	-31.0089	1.44979	-11.0376	0
0.7893	-13.5944	-34.0635	1.44979	-12.8692	0
0.7900	-14.5096	-36.814	8.46545	-12.5635	0
0.7907	-13.8995	-34.6715	8.76541	-9.20871	0
0.7913	-8.10278	-30.7049	2.96624	-8.90297	0
0.7920	-5.35699	-31.3274	1.44979	-10.7346	0
0.7927	-9.01805	-36.51	2.96624	-10.1231	0
0.7933	-9.93331	-40.4766	3.88278	-9.20871	0
0.7940	-8.10278	-41.6926	6.63238	-11.9548	0
0.7947	-8.40787	-42.3007	8.46545	-12.2605	0
0.7953	-8.10278	-42.3007	9.38199	-9.20871	0
0.7960	-5.66208	-42.9231	10.2985	-7.68281	0
0.7967	-3.52646	-46.2817	10.2985	-9.20871	0
0.7973	-2.29713	-48.1058	10.2985	-12.2605	0
0.7980	-0.771694	-46.8897	11.515	-14.7008	0
0.7987	1.36392	-46.8897	12.1316	-14.3951	0
0.7993	1.66901	-47.4978	12.1316	-12.8692	0
0.8000	-1.07678	-45.9632	12.1316	-12.2605	0
0.8007	-1.07678	-45.6592	10.2985	-12.2605	0
0.8013	3.19445	-46.8897	8.46545	-12.5635	0
0.8020	3.19445	-45.9632	10.2985	-12.5635	0
0.8027	0.143571	-44.4432	13.0481	-10.4289	0
0.8033	3.80463	-42.6191	11.515	-10.4289	0
0.8040	6.55042	-40.1726	6.63238	-14.7008	0
0.8047	1.05884	-39.5646	4.79931	-15.3123	0
0.8053	-5.96717	-40.4766	8.16549	-12.8692	0
0.8060	-8.40787	-38.6525	8.16549	-13.4807	0
0.8067	-9.93331	-38.0301	3.88278	-14.7008	0
0.8073	-13.5944	-38.6525	2.96624	-12.5635	0
0.8080	-18.1707	-39.5646	3.28286	-12.2605	0
0.8087	-19.6961	-40.4766	1.14983	-14.7008	0
0.8093	-21.2216	-40.7806	-0.683235	-16.5325	0
0.8100	-25.1877	-41.9966	0.833214	-16.5325	0
0.8107	-23.0521	-44.1392	1.14983	-14.3951	0
0.8113	-15.73	-42.3007	-0.999856	-12.8692	0
0.8120	-15.1198	-38.6525	-2.51631	-13.1749	0
0.8127	-16.3402	-39.5646	-2.21635	-14.3951	0
0.8133	-11.7638	-40.4766	-3.43284	-14.0894	0
0.8140	-9.01805	-37.726	-4.64933	-13.4807	0
0.8147	-8.10278	-37.422	-3.43284	-13.7864	0
0.8153	-1.38187	-37.118	-3.43284	-16.2267	0
0.8160	1.36392	-34.0635	-6.18245	-18.9728	0
0.8167	-5.35699	-36.206	-5.26591	-18.0584	0
0.8173	-8.10278	-39.8686	-3.43284	-16.8382	0
0.8180	-3.52646	-38.6525	-6.4824	-18.3641	0
0.8187	0.143571	-38.0301	-9.84859	-18.0584	0
0.8193	1.9741	-38.3341	-9.23201	-15.3123	0
0.8200	3.80463	-36.206	-9.84859	-15.0066	0
0.8207	5.02498	-38.3341	-10.1485	-16.5325	0
0.8213	7.77078	-42.3007	-8.01552	-15.921	0
0.8220	8.99113	-41.3886	-7.39894	-14.3951	0
0.8227	6.55042	-40.4766	-8.93205	-12.8692	0
0.8233	5.63516	-43.8352	-9.53196	-10.1231	0
0.8240	6.24533	-41.3886	-11.0651	-9.81739	0
0.8247	5.33007	-38.6525	-13.5147	-11.9548	0
0.8253	5.63516	-41.6926	-14.1146	-13.7864	0
0.8260	5.63516	-42.9231	-13.1981	-15.6153	0
0.8267	7.46569	-38.6525	-11.365	-17.4469	0
0.8273	13.8725	-36.206	-11.6817	-18.6671	0
0.8280	14.7878	-34.99	-14.1146	-18.6671	0
0.8287	6.24533	-32.5434	-15.9477	-17.4469	0
0.8293	1.9741	-33.4554	-15.3311	-16.5325	0
0.8300	5.02498	-36.206	-12.5982	-16.8382	0
0.8307	5.63516	-35.902	-11.365	-17.1412	0
0.8313	4.41481	-32.8474	-14.7312	-17.1412	0
0.8320	5.63516	-30.7049	-17.1642	-17.1412	0
0.8327	6.24533	-33.1514	-14.4146	-16.5325	0
0.8333	5.33007	-36.814	-12.8981	-16.5325	0
0.8340	6.55042	-34.99	-14.1146	-16.2267	0
0.8347	10.2115	-30.4009	-12.5982	-14.0894	0
0.8353	10.8217	-29.7929	-12.2816	-12.8692	0
0.8360	8.07586	-31.6314	-14.7312	-13.7864	0
0.8367	9.60131	-32.5434	-13.1981	-15.0066	0
0.8373	14.7878	-31.9354	-9.23201	-14.7008	0
0.8380	14.4827	-31.3274	-8.61543	-14.3951	0
0.8387	14.7878	-30.4009	-7.09898	-12.8692	0
0.8393	22.7201	-26.1303	-6.4824	-12.2605	0
0.8400	26.6862	-21.8597	-9.84859	-14.7008	0
0.8407	20.5845	-22.7717	-8.31547	-15.6153	0
0.8413	16.0082	-24.6102	-5.56587	-12.8692	0
0.8420	16.6183	-22.7717	-8.31547	-12.8692	0
0.8427	16.6183	-21.8597	-8.01552	-14.3951	0
0.8433	16.0082	-22.1637	-3.13288	-14.3951	0
0.8440	14.7878	-20.9477	-5.26591	-12.8692	0
0.8447	13.5675	-20.0356	-8.61543	-11.0376	0
0.8453	11.1267	-17.8931	-6.18245	-8.90297	0
0.8460	7.46569	-15.7506	-5.56587	-7.98575	0
0.8467	7.46569	-16.373	-8.01552	-7.07133	0
0.8473	10.2115	-16.9811	-7.71556	-6.15691	0
0.8480	8.07586	-15.4465	-7.71556	-6.45984	0
0.8487	4.10972	-14.5345	-7.71556	-6.76558	0
0.8493	3.80463	-13.9265	-5.26591	-4.32526	0
0.8500	1.66901	-15.7506	-5.26591	-1.27346	0
0.8507	-0.466605	-19.1091	-6.79902	-0.967714	0
0.8513	3.49954	-17.5891	-6.18245	-3.71378	0
0.8520	5.63516	-14.5345	-5.88249	-6.15691	0
0.8527	2.88936	-18.5011	-6.18245	-7.37707	0
0.8533	1.05884	-21.5557	-4.34938	-6.45984	0
0.8540	-0.161517	-20.0356	-1.59977	-2.18788	0
0.8547	-0.771694	-21.2517	-0.999856	3.91574	0
0.8553	2.58428	-21.2517	-0.999856	6.05032	0
0.8560	3.19445	-16.069	0.533257	3.60999	0
0.8567	1.05884	-16.069	2.36633	2.08409	0
0.8573	3.19445	-19.1091	1.44979	3.60999	0
0.8580	4.71989	-16.6771	-0.683235	5.74458	0
0.8587	4.10972	-15.7506	0.2333	6.35606	0
0.8593	8.07586	-18.1971	2.04971	4.83016	0
0.8600	11.4318	-16.069	0.833214	4.52441	0
0.8607	9.29622	-15.1425	-0.683235	7.88196	0
0.8613	10.2115	-18.8051	-0.0833214	10.3223	0
0.8620	14.4827	-17.8931	2.04971	12.1539	0
0.8627	16.3132	-13.9265	3.58282	13.6798	0
0.8633	19.3641	-13.0145	3.58282	12.1539	0
0.8640	20.5845	-10.2639	-0.0833214	10.3223	0
0.8647	12.9573	-8.43986	-2.83293	12.7654	0
0.8653	6.55042	-11.1759	-0.0833214	13.6798	0
0.8660	5.33007	-11.48	3.28286	10.9338	0
0.8667	0.143571	-9.6559	2.04971	10.9338	0
0.8673	-6.27225	-13.0145	0.2333	14.2913	0
0.8680	-7.18752	-14.8385	1.44979	14.9	0
0.8687	-7.7977	-12.4065	2.96624	13.3741	0
0.8693	-9.93331	-13.6225	4.1994	13.0712	0
0.8700	-10.8486	-17.5891	4.79931	14.9	0
0.8707	-11.4588	-17.5891	4.79931	16.123	0
0.8713	-12.6791	-14.5345	3.88278	16.123	0
0.8720	-12.6791	-12.088	2.96624	17.3431	0
0.8727	-9.93331	-11.784	3.28286	21.6151	0
0.8733	-7.18752	-12.088	5.71585	25.2784	0
0.8740	-6.88243	-11.48	7.84887	24.3612	0
0.8747	-5.96717	-12.088	9.38199	23.141	0
0.8753	-2.60222	-13.6225	9.68194	26.1928	0
0.8760	-3.83155	-12.4065	8.46545	28.3302	0
0.8767	-9.01805	-13.0145	7.84887	26.1928	0
0.8773	-9.01805	-16.6771	10.2985	25.2784	0
0.8780	-7.49261	-14.8385	12.1316	26.4985	0
0.8787	-9.32314	-13.0145	12.1316	26.4985	0
0.8793	-11.1537	-15.7506	12.1316	24.9726	0
0.8800	-11.7638	-12.7105	10.2985	25.8871	0
0.8807	-10.5435	-6.29733	9.38199	28.3302	0
0.8813	-8.10278	-6.60133	11.515	29.2446	0
0.8820	-9.01805	-6.60133	13.648	28.6331	0
0.8827	-11.7638	-0.492205	13.648	28.6331	0
0.8833	-9.93331	1.63586	13.0481	28.0244	0
0.8840	-11.1537	0.419822	13.0481	26.4985	0
0.8847	-15.4249	2.85189	11.815	28.3302	0
0.8853	-15.1198	5.29844	10.2985	31.6849	0
0.8860	-15.4249	4.69042	11.515	31.6849	0
0.8867	-19.6961	5.90646	14.2646	30.4648	0
0.8873	-18.7809	8.65701	12.1316	30.159	0
0.8880	-16.6453	8.96102	7.54892	28.3302	0
0.8887	-22.1368	8.049	9.38199	26.4985	0
0.8893	-24.2725	7.44098	13.0481	24.3612	0
0.8900	-20.6114	8.049	11.515	21.9208	0
0.8907	-20.9165	10.7996	7.84887	21.0036	0
0.8913	-20.6114	14.4621	5.71585	21.0036	0
0.8920	-16.9503	15.3742	5.11593	19.4777	0
0.8927	-19.086	15.6782	6.63238	18.2575	0
0.8933	-22.1368	18.4287	7.84887	15.8172	0
0.8940	-18.7809	19.3407	7.24896	14.5971	0
0.8947	-15.73	17.1982	6.63238	17.3431	0
0.8953	-14.5096	17.1982	6.93234	19.1748	0
0.8960	-10.8486	19.0367	8.46545	15.5115	0
0.8967	-9.01805	17.8062	8.76541	14.5971	0
0.8973	-8.10278	17.5022	6.93234	15.2057	0
0.8980	-3.22137	18.1102	7.54892	13.9856	0
0.8987	0.753747	16.5902	10.2985	15.2057	0
0.8993	2.27919	17.5022	7.84887	15.2057	0
0.9000	4.71989	20.2528	4.49935	11.2395	0
0.9007	2.27919	18.7327	6.63238	11.5452	0
0.9013	-4.13664	16.2862	8.16549	13.6798	0
0.9020	-5.96717	16.5902	6.33242	10.0193	0
0.9027	-7.49261	18.1102	4.79931	8.1877	0
0.9033	-12.6791	19.9488	2.36633	10.9338	0
0.9040	-15.73	19.9488	-0.383278	9.10212	0
0.9047	-16.6453	17.1982	1.14983	7.88196	0
0.9053	-20.0012	16.2862	2.66628	10.0193	0
0.9060	-25.4928	19.3407	-0.0833214	8.1877	0
0.9067	-30.3742	19.3407	-2.51631	5.44164	0
0.9073	-33.4251	18.1102	-4.64933	6.35606	0
0.9080	-33.7302	17.1982	-5.26591	4.83016	0
0.9087	-33.12	15.0702	-2.51631	2.99851	0
0.9093	-30.9844	14.1436	-1.59977	5.74458	0
0.9100	-29.1539	14.7661	-2.83293	8.1877	0
0.9107	-28.5437	15.0702	-0.683235	7.88196	0
0.9113	-25.4928	18.1102	-0.999856	7.27048	0
0.9120	-23.3572	21.4688	-6.4824	7.27048	0
0.9127	-25.4928	18.1102	-7.09898	5.74458	0
0.9133	-25.7979	15.3742	-3.43284	1.77835	0
0.9140	-22.747	18.1102	-3.13288	-0.967714	0
0.9147	-21.8318	19.6448	-2.83293	1.77835	0
0.9153	-20.9165	19.9488	-0.683235	3.30425	0
0.9160	-19.391	23.0033	-0.683235	-0.0532944	0
0.9167	-18.4758	22.6993	-0.383278	-0.967714	0
0.9173	-15.73	19.0367	1.74975	1.16687	0
0.9180	-15.4249	20.2528	2.66628	1.77835	0
0.9187	-17.5605	22.6993	2.36633	0.252447	0
0.9193	-15.4249	21.4688	3.58282	-1.5792	0
0.9200	-13.5944	19.6448	5.11593	-2.18788	0
0.9207	-15.1198	18.1102	5.71585	-1.5792	0
0.9213	-13.5944	15.6782	5.71585	-2.79936	0
0.9220	-11.7638	15.9822	7.54892	-2.49362	0
0.9227	-11.7638	16.2862	9.99856	1.16687	0
0.9233	-7.18752	15.3742	8.76541	-0.359036	0
0.9240	-5.35699	14.4621	5.41589	-5.23968	0
0.9247	-12.9842	12.6236	5.41589	-4.631	0
0.9253	-18.4758	9.56904	8.16549	-4.631	0
0.9260	-17.5605	9.87305	9.38199	-8.29149	0
0.9267	-18.1707	12.0156	7.54892	-6.76558	0
0.9273	-17.2554	10.7996	4.79931	-3.1051	0
0.9280	-12.9842	8.96102	4.79931	-4.631	0
0.9287	-14.5096	9.26503	6.63238	-6.45984	0
0.9293	-16.0351	8.65701	7.54892	-4.631	0
0.9300	-11.7638	6.51447	7.54892	-3.40804	0
0.9307	-10.5435	4.99443	9.08203	-4.32526	0
0.9313	-12.9842	5.29844	10.5985	-5.85116	0
0.9320	-11.1537	6.21047	10.9151	-5.54542	0
0.9327	-7.18752	4.69042	9.38199	-3.40804	0
0.9333	-6.57734	1.93987	8.16549	-2.79936	0
0.9340	-5.35699	1.63586	10.2985	-4.631	0
0.9347	-1.68696	3.17038	14.2646	-3.40804	0
0.9353	2.58428	5.29844	13.648	-0.661973	0
0.9360	5.33007	6.83296	10.2985	-2.18788	0
0.9367	4.10972	5.60245	11.515	-3.40804	0
0.9373	1.05884	4.69042	13.9647	-0.0532944	0
0.9380	0.753747	7.44098	13.9647	-0.0532944	0
0.9387	2.88936	10.4811	14.8812	-1.88494	0
0.9393	5.63516	10.1771	15.4811	1.47261	0
0.9400	8.07586	11.4076	14.5646	4.21867	0
0.9407	8.38095	14.4621	13.9647	1.77835	0
0.9413	7.46569	13.8396	13.3481	2.38983	0
0.9420	4.71989	9.56904	12.1316	6.96754	0
0.9427	4.41481	7.74499	13.0481	7.27048	0
0.9433	6.55042	8.353	12.7315	5.44164	0
0.9440	5.63516	8.049	10.2985	5.44164	0
0.9447	1.66901	8.049	10.2985	5.1359	0
0.9453	1.36392	8.353	9.08203	5.74458	0
0.9460	3.49954	8.96102	5.71585	7.88196	0
0.9467	2.58428	11.4076	5.71585	8.49344	0
0.9473	5.02498	13.5356	5.11593	9.10212	0
0.9480	8.68604	12.3196	2.04971	9.40786	0
0.9487	3.80463	8.65701	2.66628	7.27048	0
0.9493	-2.60222	5.29844	4.49935	5.74458	0
0.9500	0.143571	5.90646	2.36633	8.1877	0
0.9507	3.80463	8.049	1.14983	9.10212	0
0.9513	1.05884	6.83296	2.04971	7.57622	0
0.9520	-0.771694	4.38641	2.04971	8.49344	0
0.9527	0.143571	4.99443	2.96624	8.1877	0
0.9533	0.448659	5.29844	3.28286	5.74458	0
0.9540	-0.466605	2.54788	1.74975	6.6618	0
0.9547	1.36392	1.02784	0.533257	8.1877	0
0.9553	5.02498	2.85189	-0.0833214	7.88196	0
0.9560	6.24533	5.29844	-0.383278	9.40786	0
0.9567	7.1606	5.90646	-0.683235	11.5452	0
0.9573	11.1267	4.69042	-2.21635	10.0193	0
0.9580	12.9573	3.17038	-1.29981	10.0193	0
0.9587	13.2624	4.38641	2.66628	12.7654	0
0.9593	19.9743	8.049	0.2333	10.628	0
0.9600	24.5506	8.96102	-5.88249	8.1877	0
0.9607	17.8387	6.21047	-4.64933	11.8482	0
0.9613	11.4318	3.47439	-0.683235	14.2913	0
0.9620	12.042	4.38641	-0.999856	12.7654	0
0.9627	11.1267	7.13697	-1.29981	13.6798	0
0.9633	8.38095	7.44098	-0.999856	12.7654	0
0.9640	5.33007	7.13697	-3.7328	9.10212	0
0.9647	1.05884	8.049	-6.18245	9.10212	0
0.9653	-1.68696	6.83296	-6.18245	12.1539	0
0.9660	-2.29713	3.7784	-7.09898	11.8482	0
0.9667	-3.22137	4.38641	-8.01552	10.3223	0
0.9673	-3.22137	5.90646	-6.79902	11.2395	0
0.9680	-2.90731	4.38641	-4.34938	12.1539	0
0.9687	-3.52646	4.38641	-4.64933	12.7654	0
0.9693	-3.52646	8.049	-8.61543	14.9	0
0.9700	-4.74681	8.049	-8.93205	16.4259	0
0.9707	-3.52646	6.83296	-5.26591	13.3741	0
0.9713	3.49954	10.7996	-5.26591	8.49344	0
0.9720	5.94025	15.0702	-8.93205	9.10212	0
0.9727	-0.466605	14.1436	-9.23201	13.0712	0
0.9733	-4.13664	12.0156	-7.71556	14.5971	0
0.9740	-2.90731	12.6236	-6.18245	12.7654	0
0.9747	-1.99205	15.0702	-4.96595	12.4597	0
0.9753	0.143571	16.5902	-7.09898	11.8482	0
0.9760	2.58428	15.3742	-8.01552	10.9338	0
0.9767	2.88936	12.6236	-4.64933	11.8482	0
0.9773	4.71989	14.1436	-5.56587	13.6798	0
0.9780	9.29622	16.2862	-8.61543	13.0712	0
0.9787	13.2624	14.4621	-6.4824	12.4597	0
0.9793	14.7878	14.1436	-5.56587	14.5971	0
0.9800	11.1267	16.8942	-7.09898	15.8172	0
0.9807	6.85551	16.2862	-5.56587	13.6798	0
0.9813	8.68604	12.6236	-5.26591	12.1539	0
0.9820	11.1267	12.6236	-6.79902	13.6798	0
0.9827	10.2115	12.6236	-4.04942	13.0712	0
0.9833	13.5675	11.4076	-3.43284	9.10212	0
0.9840	14.7878	12.6236	-8.61543	8.79638	0
0.9847	4.71989	13.5356	-8.93205	11.8482	0
0.9853	-4.44173	10.4811	-5.88249	10.9338	0
0.9860	-3.83155	6.51447	-5.88249	8.1877	0
0.9867	-3.52646	6.21047	-6.4824	8.49344	0
0.9873	-5.96717	7.74499	-4.64933	8.49344	0
0.9880	-7.49261	8.049	-5.26591	7.27048	0
0.9887	-10.2384	6.21047	-8.31547	7.27048	0
0.9893	-12.374	3.7784	-8.01552	6.6618	0
0.9900	-10.8486	2.24387	-1.91639	5.1359	0
0.9907	-10.2384	2.54788	1.14983	5.1359	0
0.9913	-10.8486	1.63586	-2.83293	5.44164	0
0.9920	-8.71296	-0.81069	-6.18245	4.21867	0
0.9927	-7.18752	-1.72272	-5.26591	2.69277	0
0.9933	-6.27225	-2.93875	-5.56587	2.69277	0
0.9940	-5.35699	-5.99332	-3.7328	3.30425	0
0.9947	-3.52646	-4.77728	0.533257	4.52441	0
0.9953	1.9741	-1.72272	0.2333	3.91574	0
0.9960	4.71989	-4.15479	-3.7328	0.86393	0
0.9967	-1.07678	-7.81737	-4.34938	-1.5792	0
0.9973	-5.35699	-6.60133	-2.83293	-2.49362	0
0.9980	-2.60222	-4.77728	-0.999856	-4.631	0
0.9987	0.448659	-5.68931	0.833214	-6.15691	0
0.9993	1.9741	-4.77728	-0.999856	-6.15691	0
1.0000	0.753747	-4.15479	-3.43284	-7.98575	0
1.0007	-1.38187	-5.99332	-0.683235	-9.20871	0
1.0013	1.05884	-6.29733	2.04971	-7.68281	0
1.0020	1.66901	-5.68931	-0.0833214	-6.76558	0
1.0027	-2.60222	-7.20935	-2.51631	-6.45984	0
1.0033	-3.22137	-7.51336	-2.21635	-6.45984	0
1.0040	-2.60222	-6.60133	-1.59977	-8.29149	0
1.0047	-5.35699	-8.12138	-2.51631	-7.68281	0
1.0053	-4.44173	-10.5679	-3.43284	-4.01952	0
1.0060	-3.52646	-13.0145	-2.51631	-5.85116	0
1.0067	-5.35699	-14.5345	-2.51631	-10.1231	0
1.0073	-2.29713	-14.2305	-6.4824	-11.649	0
1.0080	0.143571	-13.9265	-9.84859	-12.8692	0
1.0087	-8.71296	-16.6771	-8.01552	-12.8692	0
1.0093	-14.5096	-20.3396	-4.34938	-11.0376	0
1.0100	-10.8486	-20.9477	-3.43284	-12.8692	0
1.0107	-9.32314	-19.1091	-4.96595	-15.0066	0
1.0113	-10.8486	-17.5891	-7.09898	-13.4807	0
1.0120	-10.8486	-17.5891	-5.88249	-13.1749	0
1.0127	-10.2384	-15.7506	-3.43284	-16.2267	0
1.0133	-9.32314	-12.4065	-4.04942	-18.6671	0
1.0140	-7.49261	-12.4065	-4.34938	-21.1102	0
1.0147	-4.74681	-13.6225	-1.91639	-21.4159	0
1.0153	-0.161517	-10.2639	-1.59977	-18.3641	0
1.0160	1.9741	-9.04788	-3.43284	-16.2267	0
1.0167	2.88936	-11.48	-2.51631	-16.5325	0
1.0173	6.55042	-9.35189	0.533257	-17.4469	0
1.0180	6.85551	-6.29733	5.11593	-16.8382	0
1.0187	4.71989	-8.43986	6.63238	-15.3123	0
1.0193	8.99113	-6.60133	1.14983	-16.2267	0
1.0200	11.1267	-2.33073	-4.96595	-18.3641	0
1.0207	5.33007	-6.60133	-2.21635	-16.5325	0
1.0213	1.9741	-10.2639	1.74975	-15.6153	0
1.0220	1.66901	-9.35189	0.2333	-18.3641	0
1.0227	-4.13664	-11.1759	-1.29981	-19.2785	0
1.0233	-8.40787	-12.088	-0.0833214	-18.3641	0
1.0240	-7.18752	-8.43986	-0.0833214	-19.2785	0
1.0247	-7.18752	-7.81737	-0.383278	-16.5325	0
1.0253	-8.40787	-9.04788	-0.383278	-11.3433	0
1.0260	-8.71296	-5.68931	-0.999856	-14.3951	0
1.0267	-10.2384	-3.85078	-2.83293	-20.193	0
1.0273	-11.7638	-5.08129	-3.43284	-19.2785	0
1.0280	-13.5944	-5.68931	-2.83293	-16.2267	0
1.0287	-15.4249	-3.85078	-3.43284	-15.3123	0
1.0293	-15.4249	-0.188196	-4.34938	-13.7864	0
1.0300	-16.0351	0.72383	-3.43284	-13.7864	0
1.0307	-15.1198	-0.188196	-2.51631	-13.7864	0
1.0313	-7.18752	4.0824	-3.43284	-10.4289	0
1.0320	-0.771694	7.44098	-2.83293	-8.29149	0
1.0327	-5.66208	3.47439	-0.999856	-10.1231	0
1.0333	-11.4588	-2.02673	-0.383278	-12.2605	0
1.0340	-8.71296	-3.24276	-0.383278	-11.649	0
1.0347	-4.44173	-3.24276	-2.51631	-8.59723	0
1.0353	-1.68696	-2.02673	-3.43284	-8.29149	0
1.0360	0.143571	-2.02673	0.2333	-9.81739	0
1.0367	1.05884	-4.4588	0.833214	-8.29149	0
1.0373	2.88936	-6.29733	1.74975	-7.07133	0
1.0380	3.19445	-5.68931	21.2803	-10.1231	0
1.0387	0.448659	-6.60133	48.743	-10.1231	0
1.0393	1.05884	-7.20935	57.9083	-7.07133	0
1.0400	4.71989	-7.51336	53.0257	-7.37707	0
1.0407	5.33007	-8.74387	52.4091	-6.45984	0
1.0413	3.80463	-10.5679	52.1092	-2.79936	0
1.0420	3.80463	-11.784	47.8265	-2.79936	0
1.0427	5.02498	-10.5679	42.6439	-3.1051	0
1.0433	10.2115	-7.51336	35.9282	-0.967714	0
1.0440	11.1267	-7.20935	27.696	-2.18788	0
1.0447	2.27919	-10.2639	24.3298	-4.631	0
1.0453	-4.44173	-12.088	24.6465	-3.1051	0
1.0460	-2.60222	-11.1759	20.0638	-0.661973	0
1.0467	0.143571	-7.81737	13.0481	-1.27346	0
1.0473	-0.161517	-4.77728	10.2985	-2.79936	0
1.0480	-1.07678	-5.68931	8.46545	-1.5792	0
1.0487	-0.771694	-7.20935	4.1994	-0.0532944	0
1.0493	1.66901	-5.3853	2.04971	-0.967714	0
1.0500	1.36392	-3.85078	2.04971	-0.967714	0
1.0507	-3.52646	-5.68931	-1.59977	0.558189	0
1.0513	-3.52646	-6.60133	-7.09898	-0.661973	0
1.0520	0.143571	-4.77728	-8.01552	-2.49362	0
1.0527	0.753747	-2.93875	-8.01552	-1.5792	0
1.0533	2.58428	-2.33073	-9.23201	-0.967714	0
1.0540	5.02498	-2.02673	-8.93205	-0.967714	0
1.0547	4.71989	-1.41871	-7.09898	1.16687	0
1.0553	8.68604	1.02784	-8.93205	1.16687	0
1.0560	13.5675	2.85189	-14.1146	-0.967714	0
1.0567	8.68604	2.24387	-16.8642	-2.79936	0
1.0573	4.10972	0.72383	-15.0312	-2.49362	0
1.0580	7.46569	-0.188196	-13.1981	0.252447	0
1.0587	9.90639	-0.188196	-13.5147	2.08409	0
1.0593	9.60131	1.93987	-15.3311	0.86393	0
1.0600	9.29622	2.54788	-17.1642	1.77835	0
1.0607	8.38095	0.72383	-18.9973	5.74458	0
1.0613	9.29622	0.115813	-21.7469	6.35606	0
1.0620	10.2115	2.54788	-25.413	3.30425	0
1.0627	7.77078	4.38641	-26.6295	2.69277	0
1.0633	5.63516	3.47439	-25.413	5.44164	0
1.0640	5.63516	1.93987	-27.546	6.6618	0
1.0647	5.33007	3.17038	-31.8121	5.74458	0
1.0653	5.02498	6.21047	-31.2122	6.35606	0
1.0660	3.80463	7.44098	-28.1626	9.10212	0
1.0667	1.9741	7.44098	-28.4626	10.3223	0
1.0673	3.80463	8.049	-31.2122	9.40786	0
1.0680	3.49954	6.51447	-33.6452	10.0193	0
1.0687	-3.52646	3.47439	-34.2617	9.71361	0
1.0693	-8.10278	2.24387	-32.7286	7.57622	0
1.0700	-7.7977	1.63586	-31.2122	7.88196	0
1.0707	-9.01805	1.63586	-31.8121	10.9338	0
1.0713	-11.4588	1.63586	-33.6452	11.5452	0
1.0720	-12.0689	1.63586	-33.6452	10.0193	0
1.0727	-13.5944	2.54788	-32.7286	8.1877	0
1.0733	-14.5096	3.47439	-32.7286	6.96754	0
1.0740	-11.1537	1.63586	-32.7286	6.6618	0
1.0747	-8.40787	0.72383	-33.6452	8.49344	0
1.0753	-8.71296	2.54788	-35.4782	9.40786	0
1.0760	-9.01805	1.63586	-33.9451	9.40786	0
1.0767	-7.18752	-1.1147	-29.979	8.49344	0
1.0773	-4.44173	-0.81069	-29.0625	6.35606	0
1.0780	-3.52646	0.115813	-26.6295	5.44164	0
1.0787	-2.29713	1.63586	-22.0468	5.74458	0
1.0793	3.49954	4.38641	-23.8799	5.44164	0
1.0800	7.46569	4.38641	-27.846	4.52441	0
1.0807	1.9741	1.02784	-24.7964	6.05032	0
1.0813	-4.74681	-1.41871	-22.0468	6.05032	0
1.0820	-4.44173	-0.81069	-23.8799	4.83016	0
1.0827	-2.60222	1.02784	-24.4965	5.74458	0
1.0833	-1.68696	0.419822	-22.6634	6.05032	0
1.0840	-1.68696	-1.41871	-22.3635	4.21867	0
1.0847	-4.44173	1.02784	-22.6634	2.69277	0
1.0853	-6.57734	3.47439	-23.28	2.69277	0
1.0860	-5.35699	1.63586	-22.6634	3.60999	0
1.0867	-5.66208	1.02784	-21.7469	5.1359	0
1.0873	-6.57734	4.0824	-22.6634	4.21867	0
1.0880	-5.66208	5.60245	-24.4965	2.38983	0
1.0887	-6.27225	6.21047	-22.9634	3.60999	0
1.0893	-8.10278	7.13697	-20.5304	4.21867	0
1.0900	-7.18752	7.13697	-18.9973	2.69277	0
1.0907	-6.27225	10.7996	-18.0807	3.91574	0
1.0913	-2.60222	15.3742	-18.3974	6.05032	0
1.0920	1.9741	12.6236	-20.5304	1.47261	0
1.0927	-0.771694	8.049	-20.8303	-3.71378	0
1.0933	-4.74681	8.96102	-16.2477	-2.79936	0
1.0940	-1.68696	10.7996	-11.0651	-0.967714	0
1.0947	1.9741	8.65701	-11.365	-1.5792	0
1.0953	1.36392	6.21047	-13.5147	-0.967714	0
1.0960	3.19445	3.47439	-11.0651	-0.661973	0
1.0967	6.55042	2.24387	-8.93205	-2.49362	0
1.0973	6.85551	4.0824	-10.1485	-2.49362	0
1.0980	7.77078	4.38641	-8.93205	-0.0532944	0
1.0987	9.29622	1.63586	-5.88249	-0.359036	0
1.0993	5.63516	0.115813	-4.64933	-3.71378	0
1.1000	0.143571	0.72383	-3.43284	-4.01952	0
1.1007	-0.466605	1.63586	-1.59977	-1.27346	0
1.1013	1.05884	1.33185	-2.83293	-0.661973	0
1.1020	-0.771694	-1.41871	-1.59977	-0.967714	0
1.1027	1.05884	-2.02673	3.28286	2.38983	0
1.1033	7.77078	3.7784	4.49935	4.21867	0
1.1040	7.46569	6.21047	2.04971	2.99851	0
1.1047	-3.83155	1.02784	2.04971	3.60999	0
1.1053	-12.0689	1.02784	2.36633	3.91574	0
1.1060	-12.9842	6.21047	0.533257	-0.0532944	0
1.1067	-10.8486	5.90646	0.2333	-1.27346	0
1.1073	-9.01805	2.54788	1.14983	2.08409	0
1.1080	-9.32314	4.69042	-0.383278	3.30425	0
1.1087	-10.2384	7.13697	-1.59977	0.86393	0
1.1093	-9.32314	4.69042	-1.59977	-0.661973	0
1.1100	-9.32314	0.72383	-1.59977	-0.0532944	0
1.1107	-10.2384	0.72383	-0.0833214	0.558189	0
1.1113	-9.93331	5.29844	0.833214	-0.359036	0
1.1120	-11.4588	8.049	1.14983	-0.661973	0
1.1127	-13.5944	7.74499	3.88278	-0.0532944	0
1.1133	-11.7638	9.26503	5.11593	-1.88494	0
1.1140	-9.93331	9.26503	1.74975	-3.71378	0
1.1147	-7.18752	4.99443	0.833214	-4.93394	0
1.1153	0.753747	4.38641	2.66628	-5.85116	0
1.1160	4.71989	7.13697	2.04971	-3.71378	0
1.1167	1.36392	4.69042	3.58282	-0.0532944	0
1.1173	1.05884	1.63586	7.54892	0.558189	0
1.1180	2.88936	0.419822	7.24896	1.77835	0
1.1187	3.49954	-1.41871	6.93234	4.52441	0
1.1193	6.55042	-2.02673	9.68194	1.77835	0
1.1200	8.07586	-2.33073	9.68194	-2.79936	0
1.1207	5.02498	-5.99332	7.54892	-0.967714	0
1.1213	5.63516	-5.99332	7.54892	1.77835	0
1.1220	8.38095	-2.02673	7.54892	-0.0532944	0
1.1227	5.02498	-4.15479	7.54892	-1.88494	0
1.1233	2.88936	-7.81737	7.54892	-1.88494	0
1.1240	3.49954	-4.77728	6.93234	-2.49362	0
1.1247	1.05884	-2.33073	6.93234	-0.967714	0
1.1253	-1.07678	-4.77728	7.54892	1.77835	0
1.1260	-1.99205	-6.29733	7.54892	2.69277	0
1.1267	-5.96717	-3.24276	7.24896	2.99851	0
1.1273	-7.18752	2.54788	5.71585	3.91574	0
1.1280	-5.35699	5.29844	2.96624	2.08409	0
1.1287	-10.5435	2.54788	1.74975	-0.359036	0
1.1293	-16.3402	1.02784	2.04971	-1.27346	0
1.1300	-17.2554	1.93987	2.66628	-2.18788	0
1.1307	-18.4758	2.54788	4.49935	-1.88494	0
1.1313	-19.086	3.47439	6.93234	1.77835	0
1.1320	-15.4249	6.21047	7.24896	2.69277	0
1.1327	-12.9842	7.74499	6.33242	0.558189	0
1.1333	-11.1537	7.13697	6.63238	-0.359036	0
1.1340	-8.40787	5.29844	7.54892	0.558189	0
1.1347	-7.18752	3.7784	8.16549	-0.0532944	0
1.1353	-5.35699	6.21047	9.38199	-1.27346	0
1.1360	-1.68696	8.96102	10.2985	-0.967714	0
1.1367	0.753747	9.26503	9.08203	0.86393	0
1.1373	4.10972	8.049	7.54892	0.252447	0
1.1380	6.55042	7.44098	10.2985	-1.27346	0
1.1387	5.02498	9.56904	14.5646	0.86393	0
1.1393	8.38095	13.2316	11.2151	1.47261	0
1.1400	14.7878	12.6236	6.03247	-1.5792	0
1.1407	11.4318	6.51447	9.68194	-0.967714	0
1.1413	5.63516	2.54788	14.8812	1.47261	0
1.1420	6.55042	2.85189	13.9647	-0.967714	0
1.1427	6.55042	1.63586	12.4315	-1.88494	0
1.1433	2.88936	1.02784	11.2151	0.86393	0
1.1440	1.66901	3.47439	7.54892	1.77835	0
1.1447	2.58428	1.63586	6.63238	1.47261	0
1.1453	1.36392	-3.54677	6.33242	2.69277	0
1.1460	-1.07678	-2.93875	5.71585	1.77835	0
1.1467	-2.29713	1.33185	7.54892	2.08409	0
1.1473	-2.29713	0.72383	8.76541	3.91574	0
1.1480	-2.29713	-0.188196	7.84887	1.77835	0
1.1487	-1.38187	1.93987	7.84887	-0.967714	0
1.1493	0.143571	3.17038	8.16549	1.47261	0
1.1500	-1.07678	2.24387	8.76541	2.69277	0
1.1507	-1.68696	2.54788	11.515	0.86393	0
1.1513	3.80463	3.17038	9.68194	1.77835	0
1.1520	6.85551	1.93987	4.79931	1.16687	0
1.1527	2.88936	1.93987	6.33242	-2.79936	0
1.1533	-0.771694	3.47439	10.5985	-2.49362	0
1.1540	-0.161517	1.93987	10.5985	-0.0532944	0
1.1547	1.9741	0.115813	10.5985	-3.71378	0
1.1553	4.71989	3.17038	11.515	-7.07133	0
1.1560	7.77078	4.69042	11.2151	-2.79936	0
1.1567	9.60131	-0.188196	12.1316	-0.0532944	0
1.1573	8.38095	-1.72272	11.2151	-2.79936	0
1.1580	6.55042	0.72383	8.46545	-2.79936	0
1.1587	7.1606	-1.1147	9.68194	-0.661973	0
1.1593	9.29622	-2.63474	10.9151	-0.967714	0
1.1600	7.77078	1.93987	8.76541	-0.0532944	0
1.1607	5.94025	2.85189	8.76541	2.08409	0
1.1613	6.24533	-2.02673	9.38199	1.77835	0
1.1620	7.1606	-5.3853	8.46545	1.47261	0
1.1627	9.29622	-5.68931	9.38199	3.30425	0
1.1633	11.4318	-4.77728	7.84887	2.69277	0
1.1640	8.99113	-2.33073	3.28286	-1.88494	0
1.1647	3.19445	-2.93875	3.88278	-5.54542	0
1.1653	1.66901	-4.77728	6.03247	-5.54542	0
1.1660	1.36392	-2.93875	2.96624	-2.49362	0
1.1667	-2.29713	-2.93875	1.14983	-0.661973	0
1.1673	-4.44173	-3.85078	3.88278	-1.27346	0
1.1680	-4.44173	-1.41871	5.11593	-2.79936	0
1.1687	-6.88243	-1.1147	3.88278	-3.71378	0
1.1693	-7.18752	-4.15479	2.96624	-3.1051	0
1.1700	-4.74681	-2.02673	2.66628	-1.88494	0
1.1707	-4.44173	1.63586	1.74975	-1.88494	0
1.1713	-4.44173	1.93987	-0.383278	-2.49362	0
1.1720	-1.68696	6.83296	0.533257	-2.18788	0
1.1727	-0.771694	13.5356	4.1994	-3.71378	0
1.1733	-1.38187	10.4811	3.28286	-5.23968	0
1.1740	-0.466605	5.29844	0.533257	-3.40804	0
1.1747	1.36392	6.21047	2.66628	-1.5792	0
1.1753	6.85551	8.353	4.79931	-2.79936	0
1.1760	13.8725	7.13697	3.28286	-2.79936	0
1.1767	12.9573	4.99443	3.88278	-1.5792	0
1.1773	8.38095	2.85189	6.63238	-3.1051	0
1.1780	9.29622	1.33185	7.54892	-5.85116	0
1.1787	12.3471	0.72383	6.33242	-4.631	0
1.1793	12.9573	1.02784	4.79931	-1.5792	0
1.1800	11.4318	1.33185	3.88278	-1.5792	0
1.1807	9.90639	2.24387	4.1994	-4.631	0
1.1813	10.2115	4.38641	3.58282	-7.37707	0
1.1820	10.8217	3.47439	4.1994	-7.37707	0
1.1827	8.68604	0.72383	5.71585	-4.93394	0
1.1833	7.46569	0.72383	4.1994	-3.40804	0
1.1840	7.1606	0.72383	3.28286	-2.79936	0
1.1847	5.02498	0.115813	4.79931	-2.49362	0
1.1853	2.88936	2.85189	4.79931	-3.71378	0
1.1860	2.27919	5.90646	4.1994	-2.79936	0
1.1867	2.88936	3.7784	4.79931	0.252447	0
1.1873	5.63516	4.38641	2.66628	-0.967714	0
1.1880	5.63516	9.87305	-0.999856	-6.45984	0
1.1887	-0.771694	10.4811	-2.21635	-8.29149	0
1.1893	-4.74681	6.21047	-2.51631	-7.37707	0
1.1900	-3.83155	4.99443	-1.91639	-7.37707	0
1.1907	-5.35699	5.29844	0.533257	-7.07133	0
1.1913	-6.27225	3.7784	0.2333	-7.07133	0
1.1920	-4.44173	1.63586	-1.29981	-6.45984	0
1.1927	-6.27225	3.17038	1.14983	-5.54542	0
1.1933	-5.66208	4.99443	1.44979	-5.54542	0
1.1940	-0.771694	4.0824	-1.59977	-6.76558	0
1.1947	0.753747	4.0824	-2.21635	-6.45984	0
1.1953	-0.771694	4.99443	-0.999856	-5.54542	0
1.1960	0.448659	1.93987	-0.0833214	-4.93394	0
1.1967	1.66901	0.115813	2.66628	-3.40804	0
1.1973	1.9741	2.54788	2.36633	-2.79936	0
1.1980	2.58428	1.63586	-0.0833214	-2.79936	0
1.1987	3.80463	-0.188196	2.04971	-2.79936	0
1.1993	8.99113	1.93987	1.44979	-4.93394	0
1.2000	12.9573	2.54788	-4.34938	-5.85116	0
1.2007	6.24533	0.115813	-3.43284	-3.71378	0
1.2013	-0.466605	-0.188196	0.2333	-2.79936	0
1.2020	2.58428	-0.492205	-0.999856	-3.71378	0
1.2027	3.49954	-2.33073	0.533257	-2.18788	0
1.2033	0.143571	-2.02673	2.04971	-1.5792	0
1.2040	1.05884	-1.41871	-3.43284	-2.79936	0
1.2047	1.9741	-1.41871	-6.18245	-3.1051	0
1.2053	-1.68696	0.115813	-3.13288	-1.27346	0
1.2060	-4.13664	1.33185	-2.51631	-1.27346	0
1.2067	-3.52646	0.72383	-4.96595	-1.5792	0
1.2073	-3.22137	-0.492205	-7.09898	-0.359036	0
1.2080	-4.13664	-0.492205	-7.09898	-0.661973	0
1.2087	-4.13664	2.54788	-6.18245	-2.79936	0
1.2093	-2.29713	4.0824	-7.71556	-2.18788	0
1.2100	-1.68696	0.419822	-8.61543	0.252447	0
1.2107	-1.68696	-0.188196	-4.64933	0.252447	0
1.2113	2.58428	4.99443	-4.64933	-0.967714	0
1.2120	3.19445	5.29844	-10.1485	-0.359036	0
1.2127	-1.68696	0.419822	-10.7651	0.558189	0
1.2133	-0.466605	-2.33073	-8.93205	0.86393	0
1.2140	6.24533	-4.4588	-9.84859	1.77835	0
1.2147	8.38095	-7.20935	-9.23201	1.77835	0
1.2153	8.68604	-7.51336	-7.09898	0.86393	0
1.2160	10.2115	-9.35189	-5.26591	3.60999	0
1.2167	7.46569	-12.7105	-4.04942	6.96754	0
1.2173	3.80463	-10.8719	-4.96595	5.44164	0
1.2180	3.19445	-8.12138	-7.71556	3.60999	0
1.2187	3.49954	-9.6559	-6.18245	5.1359	0
1.2193	2.58428	-9.35189	-2.51631	5.1359	0
1.2200	0.143571	-7.20935	-4.04942	2.69277	0
1.2207	-0.466605	-9.35189	-6.18245	1.77835	0
1.2213	3.80463	-10.2639	-5.56587	3.30425	0
1.2220	4.41481	-6.60133	-4.34938	6.35606	0
1.2227	2.88936	-5.08129	-2.83293	10.628	0
1.2233	6.55042	-7.20935	-2.83293	10.9338	0
1.2240	7.1606	-6.29733	-6.4824	7.57622	0
1.2247	-1.07678	-3.85078	-8.93205	6.96754	0
1.2253	-7.18752	-5.99332	-8.01552	9.10212	0
1.2260	-9.93331	-10.5679	-8.01552	10.0193	0
1.2267	-14.2045	-9.6559	-8.93205	10.9338	0
1.2273	-13.8995	-5.3853	-10.4485	10.9338	0
1.2280	-12.6791	-5.99332	-12.5982	8.49344	0
1.2287	-15.73	-7.20935	-12.8981	9.10212	0
1.2293	-19.086	-4.4588	-11.9816	11.8482	0
1.2300	-20.9165	-3.54677	-13.5147	11.5452	0
1.2307	-22.747	-5.08129	-14.4146	10.0193	0
1.2313	-20.3063	-3.85078	-10.7651	12.1539	0
1.2320	-18.1707	-2.63474	-8.93205	13.6798	0
1.2327	-19.086	-2.02673	-10.4485	10.3223	0
1.2333	-16.6453	-1.1147	-10.4485	9.40786	0
1.2340	-11.7638	-2.93875	-9.23201	11.2395	0
1.2347	-9.62822	-4.4588	-8.93205	11.5452	0
1.2353	-3.22137	-0.188196	-9.23201	11.2395	0
1.2360	4.71989	2.24387	-8.01552	11.2395	0
1.2367	3.80463	-2.33073	-6.4824	9.10212	0
1.2373	0.448659	-5.08129	-7.09898	7.27048	0
1.2380	4.10972	-3.24276	-8.01552	7.88196	0
1.2387	9.29622	-2.33073	-6.79902	8.79638	0
1.2393	12.042	-2.63474	-7.09898	9.40786	0
1.2400	12.9573	-2.93875	-9.84859	10.3223	0
1.2407	10.8217	-3.85078	-10.7651	10.628	0
1.2413	10.2115	-3.85078	-9.23201	10.0193	0
1.2420	10.8217	-2.02673	-7.09898	8.79638	0
1.2427	8.99113	-0.81069	-6.18245	8.1877	0
1.2433	6.55042	-1.41871	-9.84859	7.27048	0
1.2440	5.63516	-2.63474	-13.8147	6.96754	0
1.2447	4.71989	-2.93875	-12.5982	8.79638	0
1.2453	3.80463	-2.02673	-11.6817	10.0193	0
1.2460	1.9741	-0.81069	-13.8147	9.10212	0
1.2467	0.143571	0.115813	-11.6817	9.71361	0
1.2473	1.9741	1.63586	-9.84859	10.0193	0
1.2480	3.80463	1.63586	-15.0312	6.05032	0
1.2487	-1.38187	-0.188196	-15.3311	4.83016	0
1.2493	-5.0519	-2.33073	-9.23201	6.35606	0
1.2500	-5.66208	-2.02673	-12.2816	3.60999	0
1.2507	-9.32314	0.419822	-18.3974	1.77835	0
1.2513	-10.2384	1.63586	-15.0312	4.83016	0
1.2520	-5.96717	2.54788	-9.53196	4.83016	0
1.2527	-5.96717	3.7784	-8.31547	1.77835	0
1.2533	-7.18752	3.47439	-7.39894	2.08409	0
1.2540	-3.52646	2.24387	-6.79902	2.08409	0
1.2547	-1.99205	4.0824	-8.01552	1.16687	0
1.2553	-4.13664	7.13697	-8.01552	1.77835	0
1.2560	-2.60222	5.29844	-4.34938	2.69277	0
1.2567	1.9741	3.17038	-1.59977	2.69277	0
1.2573	4.71989	4.0824	-3.43284	0.86393	0
1.2580	4.10972	5.29844	-5.26591	0.252447	0
1.2587	4.71989	5.60245	-1.59977	2.69277	0
1.2593	10.8217	7.13697	0.2333	3.60999	0
1.2600	13.8725	5.90646	-2.51631	0.558189	0
1.2607	6.85551	2.54788	-1.29981	0.86393	0
1.2613	2.88936	1.02784	2.96624	2.69277	0
1.2620	6.24533	-0.188196	-0.683235	1.47261	0
1.2627	5.63516	-2.93875	-2.51631	-0.0532944	0
1.2633	0.143571	-2.33073	2.04971	-1.88494	0
1.2640	-1.99205	0.72383	2.96624	-5.85116	0
1.2647	-2.90731	0.72383	1.74975	-5.54542	0
1.2653	-2.29713	-1.41871	2.96624	-2.49362	0
1.2660	-1.68696	0.115813	1.14983	-3.71378	0
1.2667	-5.96717	1.02784	-0.683235	-5.23968	0
1.2673	-8.40787	-0.492205	2.66628	-2.18788	0
1.2680	-7.18752	-0.188196	4.1994	-0.0532944	0
1.2687	-8.10278	2.54788	3.28286	-1.27346	0
1.2693	-9.01805	4.0824	3.88278	-3.71378	0
1.2700	-6.88243	4.99443	5.11593	-6.45984	0
1.2707	-6.27225	7.44098	6.63238	-7.37707	0
1.2713	-5.35699	9.87305	7.54892	-8.29149	0
1.2720	-3.52646	9.87305	4.49935	-7.37707	0
1.2727	-8.71296	8.96102	3.58282	-5.54542	0
1.2733	-12.6791	7.44098	8.16549	-7.07133	0
1.2740	-9.01805	5.29844	9.99856	-10.1231	0
1.2747	-7.49261	3.7784	7.54892	-10.1231	0
1.2753	-9.01805	2.85189	8.46545	-9.81739	0
1.2760	-7.49261	2.85189	12.4315	-11.649	0
1.2767	-7.18752	3.47439	14.8812	-11.9548	0
1.2773	-6.27225	3.17038	14.2646	-11.0376	0
1.2780	-2.60222	1.63586	13.3481	-11.649	0
1.2787	-3.52646	1.33185	13.9647	-11.3433	0
1.2793	-7.49261	2.85189	13.0481	-11.9548	0
1.2800	-5.35699	1.63586	10.2985	-12.8692	0
1.2807	-3.52646	-1.1147	11.2151	-11.9548	0
1.2813	-5.0519	-0.188196	13.3481	-10.7346	0
1.2820	-4.74681	1.93987	14.2646	-11.649	0
1.2827	-1.99205	0.72383	15.7977	-11.3433	0
1.2833	1.66901	1.02784	16.0977	-10.1231	0
1.2840	2.88936	4.0824	11.2151	-11.3433	0
1.2847	-1.07678	1.93987	6.33242	-12.8692	0
1.2853	-5.96717	-2.33073	7.54892	-12.8692	0
1.2860	-7.7977	-1.72272	10.2985	-11.3433	0
1.2867	-8.10278	-1.1147	8.46545	-10.7346	0
1.2873	-7.18752	-5.08129	5.41589	-10.7346	0
1.2880	-6.27225	-5.08129	5.71585	-10.4289	0
1.2887	-6.88243	-0.492205	6.93234	-12.2605	0
1.2893	-5.35699	-0.492205	7.54892	-16.5325	0
1.2900	-3.83155	-2.33073	8.46545	-16.2267	0
1.2907	-6.27225	-1.1147	9.38199	-12.5635	0
1.2913	-6.88243	-0.492205	9.68194	-11.9548	0
1.2920	-5.35699	0.115813	11.2151	-11.649	0
1.2927	-5.35699	2.54788	11.2151	-8.59723	0
1.2933	-3.83155	3.17038	9.38199	-9.20871	0
1.2940	-1.68696	1.63586	12.7315	-11.0376	0
1.2947	0.143571	4.0824	15.7977	-10.4289	0
1.2953	3.49954	6.51447	11.515	-10.4289	0
1.2960	4.71989	3.7784	9.38199	-11.3433	0
1.2967	-1.07678	0.419822	12.7315	-10.7346	0
1.2973	-5.0519	1.02784	12.1316	-11.649	0
1.2980	-2.90731	1.02784	9.38199	-12.2605	0
1.2987	-2.60222	0.419822	10.9151	-9.20871	0
1.2993	-4.44173	1.02784	10.9151	-6.76558	0
1.3000	-2.60222	0.72383	10.2985	-7.07133	0
1.3007	1.9741	-2.93875	12.7315	-6.15691	0
1.3013	3.80463	-3.85078	13.9647	-6.45984	0
1.3020	4.41481	-2.02673	11.2151	-8.90297	0
1.3027	5.94025	-2.33073	8.46545	-8.59723	0
1.3033	5.33007	-2.33073	6.63238	-7.07133	0
1.3040	1.05884	0.115813	5.71585	-5.85116	0
1.3047	-1.38187	1.02784	7.54892	-4.631	0
1.3053	-0.771694	0.72383	7.84887	-4.01952	0
1.3060	-4.44173	1.63586	8.16549	-3.71378	0
1.3067	-8.10278	1.63586	9.38199	-0.967714	0
1.3073	-5.35699	2.54788	6.63238	0.252447	0
1.3080	-4.44173	3.47439	2.04971	-2.18788	0
1.3087	-7.18752	0.72383	3.58282	-3.1051	0
1.3093	-6.27225	-1.41871	6.63238	-0.967714	0
1.3100	-3.52646	-0.81069	5.41589	-1.88494	0
1.3107	-2.29713	-0.188196	4.1994	-5.23968	0
1.3113	0.143571	-0.188196	4.79931	-4.01952	0
1.3120	-1.07678	0.115813	3.88278	-0.967714	0
1.3127	-3.52646	-0.188196	4.49935	-1.27346	0
1.3133	-0.466605	-0.188196	6.33242	-2.18788	0
1.3140	-0.161517	-0.188196	5.41589	-1.27346	0
1.3147	-4.44173	-0.81069	4.79931	-1.5792	0
1.3153	-4.44173	-1.1147	7.24896	-2.49362	0
1.3160	-4.13664	-2.02673	9.08203	-1.5792	0
1.3167	-5.35699	-4.77728	7.84887	-0.359036	0
1.3173	-3.52646	-4.77728	6.33242	-0.0532944	0
1.3180	-3.52646	-2.33073	7.24896	1.16687	0
1.3187	-5.96717	-0.188196	9.68194	2.99851	0
1.3193	0.448659	2.24387	7.84887	1.77835	0
1.3200	5.94025	3.47439	3.88278	-0.0532944	0
1.3207	1.36392	1.02784	3.88278	-0.0532944	0
1.3213	-1.07678	0.72383	4.1994	0.86393	0
1.3220	0.143571	1.33185	2.04971	2.38983	0
1.3227	-3.22137	-1.72272	0.2333	3.91574	0
1.3233	-5.35699	-2.93875	-1.59977	3.91574	0
1.3240	-4.74681	0.72383	-3.43284	3.60999	0
1.3247	-7.18752	0.72383	-2.51631	5.74458	0
1.3253	-10.5435	-2.63474	-2.51631	5.44164	0
1.3260	-11.1537	0.419822	-5.56587	2.69277	0
1.3267	-11.4588	5.90646	-6.4824	4.21867	0
1.3273	-12.0689	4.69042	-4.34938	7.27048	0
1.3280	-13.5944	1.33185	-3.43284	6.35606	0
1.3287	-14.8147	1.63586	-4.64933	7.88196	0
1.3293	-14.2045	1.63586	-7.39894	11.8482	0
1.3300	-12.0689	0.115813	-7.39894	10.9338	0
1.3307	-7.7977	1.93987	-6.18245	8.49344	0
1.3313	-0.771694	4.38641	-8.93205	9.40786	0
1.3320	1.9741	1.33185	-11.365	8.1877	0
1.3327	-0.161517	-2.93875	-8.93205	6.05032	0
[truncated: 40,714 more rows]
