# Supplementary material for: Identification of Haptic Based Guiding Using Hard Reins
Source: PLoS One. 2015 Jul 22;10(7):e0132020. doi: 10.1371/journal.pone.0132020 (PMC4511788; doi:10.1371/journal.pone.0132020)
Supplement: S4 File — (ZIP) [file pone.0132020.s004.zip › EMGData2/Subject13/T7/t7.txt]

0.0000	17.9431	-53.595	19.8927	29.2257	0
0.0007	18.8522	-60.616	23.5641	30.1406	0
0.0013	18.2461	-66.714	26.3	30.1406	0
0.0020	22.211	-67.0192	27.2179	30.7495	0
0.0027	31.0626	-63.9666	26.3	30.7495	0
0.0033	33.8027	-56.6476	24.4819	28.3074	0
0.0040	28.6256	-47.7951	22.3462	22.8142	0
0.0047	24.6481	-39.8583	18.0746	16.7123	0
0.0053	24.042	-27.0446	9.83161	10.913	0
0.0060	22.5141	-11.1711	2.20638	3.89609	0
0.0067	18.2461	-0.494231	-2.68295	-4.65135	0
0.0073	13.9656	10.8004	-7.57228	-12.2805	0
0.0080	10.3037	24.5299	-12.1439	-16.5526	0
0.0087	2.37389	33.6877	-15.8153	-21.4368	0
0.0093	-8.61167	42.8382	-22.8228	-29.3687	0
0.0100	-16.5415	53.8276	-28.6299	-33.9469	0
0.0107	-20.8221	57.1855	-26.7942	-31.202	0
0.0113	-23.8652	58.4065	-25.8764	-29.3687	0
0.0120	-23.8652	62.0696	-30.448	-33.9469	0
0.0127	-20.2033	59.9328	-30.7657	-34.253	0
0.0133	-15.9354	52.6066	-25.5763	-28.4538	0
0.0140	-13.1953	45.5856	-23.1228	-22.9606	0
0.0147	-7.38684	32.7719	-19.4691	-17.4675	0
0.0153	1.76779	17.2036	-11.226	-11.3655	0
0.0160	8.47277	8.05306	-4.81873	-5.56632	0
0.0167	12.7534	-3.24158	-1.16497	0.841768	0
0.0173	17.9431	-20.0236	3.10658	9.08311	0
0.0180	21.908	-31.013	8.29597	16.7123	0
0.0187	23.4359	-38.0267	14.1032	22.5115	0
0.0193	26.1759	-49.0161	18.0746	26.4774	0
0.0200	28.9286	-57.8687	20.2104	31.0556	0
0.0207	26.1759	-59.395	22.9463	34.4127	0
0.0213	18.8522	-61.2265	24.4819	33.8005	0
0.0220	12.4503	-63.3561	23.5641	31.6644	0
0.0227	10.9224	-58.1739	23.8642	32.2766	0
0.0233	11.8316	-48.1003	22.0285	31.0556	0
0.0240	12.1346	-40.1636	15.6211	25.8686	0
0.0247	11.8316	-32.5393	11.6673	19.4571	0
0.0253	10.6194	-22.1605	9.83161	11.828	0
0.0260	6.3388	-9.95731	3.4243	4.50496	0
0.0267	-0.0631354	2.55837	-4.81873	-0.0731972	0
0.0273	-5.85897	15.3793	-8.49014	-5.26022	0
0.0280	-11.9705	27.2772	-12.1439	-11.6683	0
0.0287	-15.3293	37.9613	-19.169	-16.8586	0
0.0293	-15.3293	47.7224	-24.9585	-23.8756	0
0.0300	-17.4633	54.4381	-26.1764	-29.3687	0
0.0307	-20.2033	55.6592	-26.4942	-29.0659	0
0.0313	-18.3724	55.9644	-28.6299	-28.4538	0
0.0320	-19.5972	58.4065	-30.448	-31.8108	0
0.0327	-27.8427	56.575	-30.7657	-32.1169	0
0.0333	-34.8507	48.9434	-28.6299	-27.2327	0
0.0340	-36.3786	41.0139	-20.3869	-21.7396	0
0.0347	-37.6035	32.7719	-11.8438	-15.9404	0
0.0353	-39.1313	21.4773	-9.09027	-10.4472	0
0.0360	-36.3786	9.57937	-7.87235	-5.87241	0
0.0367	-29.358	-4.46262	-0.247114	0.538998	0
0.0373	-18.6881	-20.6342	7.37812	8.47091	0
0.0380	-6.17464	-34.0656	10.1317	14.2701	0
0.0387	5.42965	-43.5214	13.8031	18.2361	0
0.0393	17.3244	-53.595	20.8105	23.7325	0
0.0400	28.3099	-59.7002	23.5641	28.6135	0
0.0407	32.2875	-57.8687	22.6462	31.0556	0
0.0413	32.2875	-57.2582	23.8642	31.0556	0
0.0420	33.8027	-60.616	25.3998	29.8345	0
0.0427	33.8027	-61.5318	23.5641	29.2257	0
0.0433	28.3099	-56.6476	20.8105	28.9196	0
0.0440	20.0771	-47.4898	18.0746	25.2564	0
0.0447	14.2812	-35.8972	13.4854	16.7123	0
0.0453	8.16972	-23.0762	7.99591	9.69198	0
0.0460	2.67694	-9.65205	4.64222	6.33489	0
0.0467	-0.0631354	4.38994	1.58859	-0.379295	0
0.0473	-0.0631354	19.0352	-8.49014	-12.2805	0
0.0480	-1.59101	32.1614	-18.8513	-21.1307	0
0.0487	-6.47769	41.6245	-21.3048	-24.4878	0
0.0493	-14.7106	50.1645	-21.9049	-27.8449	0
0.0500	-20.2033	59.017	-25.8764	-30.8959	0
0.0507	-21.7312	63.9012	-28.0121	-31.5047	0
0.0513	-24.787	64.817	-27.7121	-32.423	0
0.0520	-28.7519	65.7328	-27.412	-32.1169	0
0.0527	-29.358	64.817	-26.7942	-30.8959	0
0.0533	-27.527	59.3223	-25.2586	-31.202	0
0.0540	-27.527	50.775	-21.3048	-28.1477	0
0.0547	-28.7519	39.1824	-13.0617	-18.6886	0
0.0553	-30.8858	25.7509	-9.09027	-11.9744	0
0.0560	-29.6736	13.853	-7.25456	-6.78738	0
0.0567	-20.8221	1.64259	0.670738	1.45396	0
0.0573	-6.17464	-13.0026	9.21383	8.47091	0
0.0580	5.1266	-27.0446	14.1032	14.8823	0
0.0587	12.4503	-38.0267	21.1283	23.4264	0
0.0593	19.774	-46.574	25.6999	26.4774	0
0.0600	22.8171	-53.2898	23.5641	23.7325	0
0.0607	17.9431	-57.8687	25.3998	27.3924	0
0.0613	14.5843	-59.0897	29.3536	31.9705	0
0.0620	17.9431	-59.0897	28.1357	30.4434	0
0.0627	20.6832	-59.395	26.6177	28.3074	0
0.0633	22.5141	-55.1213	26.6177	26.1713	0
0.0640	28.9286	-45.353	22.6462	20.6782	0
0.0647	33.8027	-34.9814	18.3747	15.1851	0
0.0653	28.6256	-22.771	15.021	10.913	0
0.0660	19.1553	-9.65205	9.83161	5.11382	0
0.0667	12.4503	1.33733	4.34215	-2.20922	0
0.0673	8.16972	13.853	0.970805	-10.1445	0
0.0680	3.90177	28.193	-3.60081	-17.4675	0
0.0687	-0.681862	38.8771	-10.6259	-23.2667	0
0.0693	-6.78074	46.8066	-17.6334	-26.9299	0
0.0700	-18.9911	52.6066	-18.8513	-27.2327	0
0.0707	-33.9416	55.6592	-15.1975	-26.9299	0
0.0713	-43.3993	61.1539	-16.1154	-31.202	0
0.0720	-47.0611	63.9012	-19.7691	-34.8618	0
0.0727	-48.589	56.575	-19.7691	-32.1169	0
0.0733	-49.1951	47.4171	-17.6334	-28.1477	0
0.0740	-50.1169	41.9224	-14.5797	-24.1817	0
0.0747	-48.8921	30.3298	-9.39034	-17.1614	0
0.0753	-39.4344	15.6846	-5.73658	-9.2295	0
0.0760	-25.6961	5.61098	-1.16497	-4.03916	0
0.0767	-15.9354	-5.98892	5.56007	0.841768	0
0.0773	-10.1395	-20.9394	11.9674	7.86205	0
0.0780	-4.64677	-32.2341	16.539	16.4062	0
0.0787	1.14906	-40.1636	19.8927	21.8993	0
0.0793	8.16972	-48.1003	23.5641	23.1203	0
0.0800	15.4934	-56.0371	29.0536	25.5625	0
0.0807	26.1759	-61.5318	31.4894	29.5284	0
0.0813	34.7245	-61.2265	27.2179	30.7495	0
0.0820	32.8936	-58.7845	26.3	28.6135	0
0.0827	28.3099	-57.5634	29.9714	27.3924	0
0.0833	29.5347	-52.374	26.3	25.2564	0
0.0840	28.0069	-42.3004	17.4568	20.0693	0
0.0847	21.6049	-33.1498	12.5675	13.964	0
0.0853	17.6274	-21.8552	10.4317	8.16814	0
0.0860	14.5843	-9.34679	7.99591	1.45396	0
0.0867	12.4503	2.55837	2.50644	-5.56632	0
0.0873	13.0564	17.2036	-7.57228	-11.6683	0
0.0880	7.26057	31.8561	-13.0617	-16.8586	0
0.0887	-4.94982	40.7087	-14.8975	-23.5728	0
0.0893	-10.7456	48.6382	-20.687	-30.2837	0
0.0900	-11.9705	55.6592	-25.2586	-33.0319	0
0.0907	-12.8796	59.3223	-23.1228	-31.8108	0
0.0913	-9.21777	63.2907	-24.9585	-32.423	0
0.0920	-4.02804	65.4275	-28.93	-35.474	0
0.0927	-2.81584	62.0696	-25.2586	-32.1169	0
0.0933	-2.81584	56.575	-21.3048	-25.7089	0
0.0940	-0.984912	47.4171	-19.169	-22.9606	0
0.0947	5.42965	33.0772	-11.8438	-18.3825	0
0.0953	13.6625	23.3088	-6.03664	-9.2295	0
0.0960	15.4934	15.3793	-5.43651	-4.34525	0
0.0967	13.6625	-2.02053	0.970805	-0.682065	0
0.0973	13.9656	-20.0236	9.53154	8.16814	0
0.0980	12.4503	-29.792	12.8852	15.4912	0
0.0987	13.0564	-40.1636	18.9748	18.8483	0
0.0993	19.774	-49.6266	24.782	24.3414	0
0.1000	23.4359	-52.9845	23.264	28.3074	0
0.1007	24.6481	-57.8687	23.8642	29.2257	0
0.1013	31.9718	-63.3561	28.1357	32.5794	0
0.1020	39.2955	-61.5318	27.2179	34.4127	0
0.1027	42.9573	-56.3424	24.1642	30.4434	0
0.1033	44.7883	-52.374	24.1642	26.4774	0
0.1040	39.6112	-44.132	22.6462	24.6475	0
0.1047	31.9718	-33.1498	17.1568	20.3754	0
0.1053	28.9286	-22.1605	10.1317	12.1341	0
0.1060	22.5141	-10.5606	5.24235	5.41992	0
0.1067	14.5843	3.47416	3.4243	1.14787	0
0.1073	13.6625	20.5615	-3.60081	-5.56632	0
0.1080	7.26057	34.6035	-13.9796	-14.7226	0
0.1087	-11.0487	39.7929	-18.5512	-20.2157	0
0.1093	-26.6179	44.6698	-18.8513	-24.1817	0
0.1100	-33.9416	53.8276	-22.5227	-28.4538	0
0.1107	-37.6035	57.4907	-24.6585	-29.3687	0
0.1113	-38.2096	57.796	-24.0407	-27.8449	0
0.1120	-41.5684	59.3223	-24.9585	-27.8449	0
0.1127	-49.5108	57.4907	-26.1764	-26.6238	0
0.1133	-53.7787	53.5223	-24.3584	-22.9606	0
0.1140	-52.5539	47.4171	-18.8513	-19.2974	0
0.1147	-50.1169	36.1298	-13.3618	-13.8043	0
0.1153	-49.1951	23.6141	-11.226	-7.70234	0
0.1160	-53.1726	13.853	-4.81873	-3.12419	0
0.1167	-58.3498	0.11629	3.72436	4.81105	0
0.1173	-54.0818	-15.4447	7.37812	13.964	0
0.1180	-44.3211	-25.5183	12.5675	18.8483	0
0.1187	-33.0198	-34.6761	22.0285	23.1203	0
0.1193	-17.1602	-44.132	24.782	28.3074	0
0.1200	-3.72499	-48.4056	22.6462	30.7495	0
0.1207	-1.89406	-52.0687	27.2179	31.9705	0
0.1213	-0.984912	-59.0897	31.8071	33.4977	0
0.1220	4.50787	-62.1423	28.7535	32.8855	0
0.1227	7.86667	-57.2582	25.6999	33.1916	0
0.1233	8.47277	-50.5424	25.3998	33.1916	0
0.1240	10.0006	-43.2162	23.264	26.1713	0
0.1247	10.9224	-32.2341	17.7569	16.4062	0
0.1253	10.0006	-17.8868	11.9674	11.5252	0
0.1260	9.39455	-5.68366	7.69584	6.33489	0
0.1267	7.86667	3.77942	1.88866	-0.988162	0
0.1273	6.64185	14.7688	-6.35436	-6.78738	0
0.1280	8.78845	24.5299	-11.8438	-12.8894	0
0.1287	10.9224	35.214	-13.6619	-20.2157	0
0.1293	9.6976	47.4171	-17.0332	-25.0967	0
0.1300	3.59872	52.9118	-19.7691	-25.7089	0
0.1307	-5.25287	53.2171	-19.7691	-26.0116	0
0.1313	-13.8014	57.4907	-22.5227	-27.5388	0
0.1320	-21.1251	60.2381	-26.4942	-28.4538	0
0.1327	-29.358	55.0486	-23.1228	-28.1477	0
0.1333	-36.9974	48.9434	-17.0332	-26.0116	0
0.1340	-38.5126	41.6245	-15.4976	-21.4368	0
0.1347	-32.4137	27.8877	-13.9796	-13.8043	0
0.1353	-22.0343	13.5478	-6.65443	-5.56632	0
0.1360	-11.3644	2.25311	-0.247114	-1.90313	0
0.1367	-4.94982	-10.2626	2.20638	2.06283	0
0.1373	-0.366185	-25.2131	6.1602	11.5252	0
0.1380	6.03575	-38.6373	12.5675	19.7632	0
0.1387	12.7534	-47.7951	16.8391	22.2054	0
0.1393	17.0213	-55.4266	20.2104	26.4774	0
0.1400	18.2461	-62.4476	22.6462	31.6644	0
0.1407	18.8522	-64.8824	21.4283	32.8855	0
0.1413	19.4583	-65.1877	18.9748	34.1066	0
0.1420	18.2461	-66.4087	21.7284	37.1576	0
0.1427	13.6625	-60.0055	25.3998	34.1066	0
0.1433	12.1346	-49.3214	20.8105	28.3074	0
0.1440	16.4152	-45.0477	12.8852	23.7325	0
0.1447	18.8522	-38.0267	9.21383	16.4062	0
0.1453	19.1553	-21.5499	6.1602	9.69198	0
0.1460	20.9862	-9.34679	-0.847248	7.24985	0
0.1467	21.6049	1.03207	-7.57228	0.841768	0
0.1473	15.4934	17.2036	-12.444	-9.2295	0
0.1480	6.95752	30.0246	-18.2511	-14.1104	0
0.1487	-2.19711	38.5718	-24.9585	-17.7736	0
0.1493	-11.9705	49.2487	-28.93	-23.2667	0
0.1500	-17.4633	55.6592	-30.448	-26.6238	0
0.1507	-15.9354	55.3539	-31.3658	-27.5388	0
0.1513	-12.8796	58.7118	-32.2837	-28.7598	0
0.1520	-14.7106	61.4591	-33.2015	-28.7598	0
0.1527	-19.2942	57.4907	-32.9015	-28.4538	0
0.1533	-22.0343	52.6066	-28.3122	-26.9299	0
0.1540	-18.0694	45.2803	-20.3869	-20.2157	0
0.1547	-8.30862	32.4666	-13.9796	-11.0594	0
0.1553	1.46474	21.4773	-13.0617	-5.56632	0
0.1560	9.6976	12.3267	-12.1439	-2.81809	0
0.1567	19.774	-2.93632	-5.73658	4.19886	0
0.1573	31.3657	-20.6342	1.58859	11.828	0
0.1580	42.9573	-31.9288	6.1602	17.9333	0
0.1587	53.6398	-41.3846	11.6673	23.7325	0
0.1593	62.1884	-53.2898	18.0746	28.3074	0
0.1600	66.772	-58.7845	17.1568	29.2257	0
0.1607	64.6254	-57.2582	14.4032	29.5284	0
0.1613	56.6956	-58.7845	17.4568	31.6644	0
0.1620	47.541	-63.3561	21.7284	34.1066	0
0.1627	37.4646	-59.395	18.0746	35.0215	0
0.1633	21.908	-49.3214	11.9674	31.0556	0
0.1640	3.59872	-41.3846	11.0495	24.3414	0
0.1647	-7.38684	-31.3183	9.83161	17.6272	0
0.1653	-15.6323	-16.6658	3.4243	11.828	0
0.1660	-25.6961	-4.76788	-2.68295	5.41992	0
0.1667	-28.7519	8.35832	-4.51866	-1.29426	0
0.1673	-25.3931	26.0562	-10.0081	-10.4472	0
0.1680	-24.787	38.2666	-20.3869	-18.6886	0
0.1687	-28.4488	41.0139	-25.8764	-24.4878	0
0.1693	-31.1889	47.1119	-24.9585	-29.0659	0
0.1700	-29.358	56.8802	-27.0943	-31.8108	0
0.1707	-25.6961	62.0696	-31.9836	-31.8108	0
0.1713	-24.787	62.6802	-32.5838	-31.5047	0
0.1720	-24.787	61.1539	-30.1479	-31.8108	0
0.1727	-20.8221	56.575	-28.93	-29.3687	0
0.1733	-16.2384	51.0803	-25.5763	-25.7089	0
0.1740	-14.7106	44.6698	-18.8513	-23.8756	0
0.1747	-9.53345	33.3824	-14.8975	-19.6035	0
0.1753	0.239915	20.2562	-11.8438	-12.5866	0
0.1760	6.3388	8.96885	-4.21859	-5.87241	0
0.1767	10.9224	-2.93632	3.10658	-0.0731972	0
0.1773	17.9431	-15.75	7.99591	7.55595	0
0.1780	23.7389	-27.6552	15.3211	15.7973	0
0.1787	30.1408	-39.553	21.1283	23.1203	0
0.1793	38.3863	-48.1003	21.4283	26.7835	0
0.1800	45.1039	-51.1529	21.4283	26.7835	0
0.1807	51.2028	-55.1213	22.6462	26.7835	0
0.1813	55.7865	-62.4476	23.5641	28.3074	0
0.1820	57.6174	-62.4476	24.782	28.3074	0
0.1827	59.4483	-55.4266	23.5641	26.4774	0
0.1833	61.2792	-51.1529	18.3747	22.8142	0
0.1840	56.6956	-45.353	15.021	17.0184	0
0.1847	44.7883	-32.2341	11.6673	11.5252	0
0.1853	31.9718	-18.4973	3.4243	7.55595	0
0.1860	20.3801	-8.43101	-2.38289	1.45396	0
0.1867	13.6625	6.2215	-3.90087	-7.39625	0
0.1873	10.0006	20.8667	-8.17242	-14.1104	0
0.1880	2.67694	28.8035	-14.8975	-17.7736	0
0.1887	-3.11889	38.5718	-19.7691	-22.6545	0
0.1893	-3.11889	53.2171	-23.4405	-29.3687	0
0.1900	-4.34372	59.3223	-24.6585	-32.423	0
0.1907	-8.61167	58.1013	-22.5227	-31.202	0
0.1913	-11.0487	61.4591	-24.9585	-33.9469	0
0.1920	-14.7106	64.5117	-30.448	-37.9162	0
0.1927	-23.5621	58.4065	-27.7121	-33.6408	0
0.1933	-32.1107	49.554	-21.3048	-29.3687	0
0.1940	-38.5126	42.2277	-17.9511	-29.6748	0
0.1947	-42.1871	30.9403	-13.0617	-22.0457	0
0.1953	-37.6035	16.2878	-7.87235	-11.0594	0
0.1960	-28.4488	4.38994	-5.73658	-6.78738	0
0.1967	-21.1251	-5.68366	0.370671	-1.29426	0
0.1973	-10.4426	-19.7184	9.21383	6.33489	0
0.1980	4.20482	-35.8972	12.2675	9.69198	0
0.1987	16.4152	-46.574	14.4032	15.1851	0
0.1993	27.4008	-53.2898	21.4283	24.6475	0
0.2000	38.3863	-59.7002	27.2179	27.6985	0
0.2007	47.844	-61.2265	26.9178	27.3924	0
0.2013	56.3926	-59.7002	24.4819	29.2257	0
0.2020	63.1102	-62.4476	25.3998	29.2257	0
0.2027	64.9411	-61.5318	28.1357	26.7835	0
0.2033	65.2441	-50.5424	25.0821	24.6475	0
0.2040	64.3224	-39.553	17.1568	19.1544	0
0.2047	53.9555	-33.1498	11.6673	11.2191	0
0.2053	37.4646	-25.2131	7.69584	5.11382	0
0.2060	27.7038	-12.6974	2.50644	-0.988162	0
0.2067	20.9862	3.47416	-2.68295	-7.70234	0
0.2073	11.8316	19.0352	-9.39034	-13.8043	0
0.2080	6.95752	29.1088	-15.1975	-18.3825	0
0.2087	6.3388	39.7929	-18.5512	-23.2667	0
0.2093	6.3388	51.0803	-21.3048	-30.2837	0
0.2100	6.3388	54.4381	-23.7406	-34.8618	0
0.2107	5.42965	54.4381	-24.9585	-34.8618	0
0.2113	3.29567	59.6276	-26.7942	-34.5591	0
0.2120	4.50787	60.8486	-25.8764	-35.1679	0
0.2127	7.86667	53.2171	-22.8228	-32.7258	0
0.2133	9.6976	46.5014	-22.2226	-28.1477	0
0.2140	11.8316	39.7929	-19.4691	-22.9606	0
0.2147	18.2461	28.193	-12.444	-16.5526	0
0.2153	26.479	17.2036	-8.7902	-8.61731	0
0.2160	33.4996	6.52676	-6.03664	-1.90313	0
0.2167	36.2524	-7.51522	2.50644	4.19886	0
0.2173	38.3863	-20.9394	8.61369	9.08311	0
0.2180	42.0482	-32.5393	11.0495	14.8823	0
0.2187	42.9573	-44.7425	17.1568	22.2054	0
0.2193	42.0482	-53.595	23.264	27.3924	0
0.2200	39.9142	-55.7319	25.9999	29.2257	0
0.2207	35.6336	-57.5634	27.5356	31.6644	0
0.2213	31.9718	-62.4476	26.3	33.1916	0
0.2220	31.0626	-62.4476	25.0821	30.1406	0
0.2227	30.1408	-56.6476	25.9999	26.4774	0
0.2233	29.5347	-50.5424	22.0285	25.8686	0
0.2240	28.0069	-41.9951	14.7033	22.8142	0
0.2247	20.9862	-26.7394	11.3496	13.3552	0
0.2253	13.6625	-12.0869	7.99591	6.03212	0
0.2260	7.26057	-1.10475	3.4243	2.67503	0
0.2267	-2.81584	13.5478	1.28852	-3.43029	0
0.2273	-14.7106	28.8035	-3.90087	-13.5016	0
0.2280	-26.9209	38.2666	-11.8438	-20.8246	0
0.2287	-36.3786	47.4171	-15.4976	-25.7089	0
0.2293	-36.0756	57.4907	-19.169	-29.3687	0
0.2300	-33.3355	62.9854	-23.1228	-32.1169	0
0.2307	-40.9623	64.817	-22.2226	-32.423	0
0.2313	-49.5108	68.1676	-21.6048	-31.8108	0
0.2320	-51.9478	68.7781	-24.0407	-31.8108	0
0.2327	-55.6097	63.5959	-21.3048	-30.5898	0
0.2333	-59.5746	57.796	-16.7155	-25.7089	0
0.2340	-57.7436	51.0803	-13.9796	-18.6886	0
0.2347	-52.2509	38.5718	-10.0081	-11.6683	0
0.2353	-45.5333	24.5299	-4.51866	-5.56632	0
0.2360	-37.6035	14.4635	0.670738	-0.379295	0
0.2367	-29.0549	4.38994	7.37812	6.33489	0
0.2373	-19.2942	-9.34679	12.5675	14.5762	0
0.2380	-14.1045	-21.5499	16.8391	21.2904	0
0.2387	-15.3293	-30.0972	23.8642	25.5625	0
0.2393	-12.8796	-37.4162	27.8356	29.8345	0
0.2400	-5.55592	-42.3004	26.3	32.8855	0
0.2407	-4.34372	-45.0477	28.1357	34.1066	0
0.2413	-8.30862	-46.574	31.8071	33.4977	0
0.2420	-12.2735	-45.6583	29.6713	31.0556	0
0.2427	-14.7106	-41.6899	26.3	29.8345	0
0.2433	-17.4633	-37.4162	25.9999	28.3074	0
0.2440	-20.8221	-28.8762	22.6462	22.8142	0
0.2447	-24.1809	-15.1395	15.3211	15.4912	0
0.2453	-26.9209	-2.63106	9.83161	9.99807	0
0.2460	-30.8858	7.44254	5.24235	4.50496	0
0.2467	-33.9416	19.951	-0.247114	-3.43029	0
0.2473	-37.6035	33.9929	-5.73658	-11.3655	0
0.2480	-43.0962	46.1961	-9.09027	-16.5526	0
0.2487	-46.455	58.1013	-12.1439	-20.2157	0
0.2493	-45.8489	67.8696	-15.8153	-25.7089	0
0.2500	-46.152	70.3044	-17.3333	-29.0659	0
0.2507	-46.455	70.3044	-17.0332	-28.1477	0
0.2513	-46.152	73.0518	-20.687	-28.7598	0
0.2520	-47.6799	74.2728	-24.0407	-30.2837	0
0.2527	-46.152	68.1676	-20.3869	-29.3687	0
0.2533	-42.7932	59.017	-15.4976	-26.3177	0
0.2540	-42.1871	50.1645	-13.0617	-19.9096	0
0.2547	-36.0756	39.4876	-8.17242	-12.5866	0
0.2553	-22.956	25.7509	-1.46503	-7.39625	0
0.2560	-15.9354	12.632	3.72436	-0.988162	0
0.2567	-12.8796	0.726811	7.99591	8.47091	0
0.2573	-2.81584	-13.3079	11.9674	13.6613	0
0.2580	7.26057	-27.0446	17.7569	18.2361	0
0.2587	12.4503	-35.2867	24.4819	26.4774	0
0.2593	18.2461	-41.9951	28.1357	31.9705	0
0.2600	24.345	-50.8477	29.6713	33.1916	0
0.2607	29.2317	-56.3424	32.1072	34.7188	0
0.2613	34.7245	-55.7319	32.725	34.7188	0
0.2620	39.9142	-54.5108	30.2715	33.1916	0
0.2627	43.5761	-52.374	28.1357	33.1916	0
0.2633	46.6192	-45.0477	25.9999	30.4434	0
0.2640	49.0688	-36.2024	20.5105	23.4264	0
0.2647	51.2028	-28.5709	13.4854	17.0184	0
0.2653	50.8998	-18.8026	8.91376	11.5252	0
0.2660	49.0688	-7.51522	5.24235	5.41992	0
0.2667	51.2028	2.25311	1.58859	-0.988162	0
0.2673	56.9987	13.5478	-3.90087	-8.31121	0
0.2680	57.6174	28.193	-9.70805	-15.0254	0
0.2687	45.71	41.9224	-13.6619	-20.5185	0
0.2693	25.5698	49.554	-17.6334	-24.7906	0
0.2700	5.42965	52.3013	-20.987	-28.4538	0
0.2707	-8.61167	54.1329	-23.1228	-29.0659	0
0.2713	-18.3724	56.2697	-24.3584	-28.1477	0
0.2720	-28.1458	55.6592	-21.3048	-29.0659	0
0.2727	-37.3004	50.775	-15.8153	-29.3687	0
0.2733	-42.7932	44.6698	-14.8975	-26.0116	0
0.2740	-46.7581	36.435	-13.9796	-19.2974	0
0.2747	-51.3417	22.0878	-6.03664	-12.5866	0
0.2753	-50.4199	8.05306	-0.247114	-6.17518	0
0.2760	-40.3562	-3.24158	-0.247114	-0.988162	0
0.2767	-25.6961	-18.1921	3.72436	3.89609	0
0.2773	-11.9705	-34.0656	11.0495	10.913	0
0.2780	-0.0631354	-43.2162	15.3211	18.5422	0
0.2787	12.4503	-52.374	18.9748	23.7325	0
0.2793	25.5698	-63.9666	22.0285	27.3924	0
0.2800	37.7802	-67.935	21.4283	29.5284	0
0.2807	48.7658	-67.3245	22.3462	29.8345	0
0.2813	58.5265	-70.0718	24.4819	31.6644	0
0.2820	63.7163	-69.7666	22.6462	33.8005	0
0.2827	64.0193	-63.3561	19.8927	30.1406	0
0.2833	60.6605	-56.6476	19.8927	24.3414	0
0.2840	49.978	-48.7109	16.2389	21.2904	0
0.2847	35.0275	-36.8057	7.37812	15.4912	0
0.2853	28.6256	-24.6025	0.970805	6.03212	0
0.2860	29.2317	-14.8342	-1.16497	-0.0731972	0
0.2867	27.7038	-2.93632	-4.81873	-4.65135	0
0.2873	27.4008	13.5478	-12.7617	-12.2805	0
0.2880	28.0069	27.5825	-19.169	-20.8246	0
0.2887	18.2461	33.6877	-22.2226	-27.2327	0
0.2893	4.50787	37.6561	-24.6585	-31.202	0
0.2900	-3.72499	44.6698	-27.412	-31.8108	0
0.2907	-16.5415	49.8592	-29.2301	-31.8108	0
0.2913	-35.7725	51.3855	-31.0658	-33.0319	0
0.2920	-45.5333	53.2171	-30.448	-31.8108	0
0.2927	-44.9272	51.0803	-25.5763	-28.4538	0
0.2933	-44.9272	41.6245	-22.2226	-26.3177	0
0.2940	-40.9623	30.9403	-19.7691	-21.1307	0
0.2947	-30.8858	19.951	-13.6619	-12.8894	0
0.2953	-21.1251	6.2215	-6.03664	-6.17518	0
0.2960	-12.2735	-4.76788	0.070604	-1.90313	0
0.2967	-2.81584	-15.1395	4.34215	3.58999	0
0.2973	9.0915	-30.4025	7.37812	10.913	0
0.2980	21.908	-44.7425	12.8852	18.8483	0
0.2987	28.6256	-53.2898	20.8105	24.6475	0
0.2993	27.7038	-58.7845	22.3462	27.3924	0
0.3000	26.1759	-66.1034	18.0746	27.3924	0
0.3007	25.2668	-71.5981	18.9748	28.3074	0
0.3013	23.7389	-73.4297	24.782	31.6644	0
0.3020	22.8171	-70.3771	25.6999	31.6644	0
0.3027	20.6832	-64.8824	20.8105	25.2564	0
0.3033	16.4152	-59.395	17.1568	20.0693	0
0.3040	10.6194	-49.9319	13.8031	18.2361	0
0.3047	6.64185	-34.3709	7.07805	12.743	0
0.3053	6.64185	-19.4131	0.970805	4.50496	0
0.3060	4.50787	-9.95731	-0.247114	-0.988162	0
0.3067	-2.51279	1.33733	-2.98302	-8.00844	0
0.3073	-5.85897	17.8141	-8.7902	-15.9404	0
0.3080	-7.38684	31.8561	-13.9796	-20.5185	0
0.3087	-16.8572	41.0139	-20.0868	-24.7906	0
0.3093	-26.3148	48.3329	-25.2586	-30.2837	0
0.3100	-30.2797	53.8276	-25.8764	-31.202	0
0.3107	-34.2446	57.1855	-24.9585	-30.2837	0
0.3113	-36.0756	60.5433	-27.7121	-31.8108	0
0.3120	-34.8507	59.017	-30.1479	-33.338	0
0.3127	-37.6035	50.1645	-27.412	-33.0319	0
0.3133	-40.3562	41.9224	-23.1228	-29.3687	0
0.3140	-35.7725	35.5192	-19.4691	-22.3518	0
0.3147	-27.224	23.3088	-13.9796	-16.2465	0
0.3153	-17.7663	7.7478	-9.09027	-11.6683	0
0.3160	-8.91472	-5.07314	-5.73658	-4.34525	0
0.3167	-2.81584	-16.6658	-0.247114	3.89609	0
0.3173	1.76779	-29.792	5.56007	9.38921	0
0.3180	5.42965	-41.9951	9.83161	15.4912	0
0.3187	7.26057	-51.4582	14.1032	22.8142	0
0.3193	0.542965	-57.5634	16.539	25.5625	0
0.3200	-18.9911	-61.2265	17.1568	26.4774	0
0.3207	-36.6817	-63.0508	18.0746	29.5284	0
0.3213	-37.3004	-63.9666	20.2104	31.0556	0
0.3220	-28.7519	-63.3561	21.1283	28.6135	0
0.3227	-21.7312	-59.7002	22.9463	26.7835	0
0.3233	-11.9705	-51.1529	20.8105	24.3414	0
0.3240	-6.78074	-40.4688	11.6673	17.6272	0
0.3247	-11.6674	-30.0972	4.34215	10.3042	0
0.3253	-14.7106	-20.3289	0.970805	4.50496	0
0.3260	-15.9354	-9.04153	-6.65443	-1.90313	0
0.3267	-24.1809	5.00046	-13.9796	-8.00844	0
0.3273	-33.0198	19.0352	-16.7155	-15.6376	0
0.3280	-40.9623	30.3298	-19.4691	-24.1817	0
0.3287	-55.6097	40.0982	-23.7406	-29.3687	0
0.3293	-68.7292	47.7224	-28.0121	-31.8108	0
0.3300	-73.0098	50.775	-32.5838	-33.9469	0
0.3307	-76.0529	53.2171	-35.0373	-33.0319	0
0.3313	-78.8056	59.9328	-33.2015	-31.202	0
0.3320	-76.356	62.0696	-30.7657	-31.8108	0
0.3327	-73.0098	55.3539	-29.5478	-30.2837	0
0.3333	-71.1789	49.2487	-28.93	-25.4028	0
0.3340	-66.2922	41.3192	-24.9585	-21.1307	0
0.3347	-60.4964	25.7509	-15.8153	-15.0254	0
0.3353	-55.9127	12.632	-9.39034	-8.31121	0
0.3360	-51.6448	4.6952	-8.49014	-2.81809	0
0.3367	-49.8138	-9.34679	-4.81873	3.89609	0
0.3373	-49.5108	-25.8236	3.10658	11.828	0
0.3380	-47.9829	-36.2024	9.53154	16.4062	0
0.3387	-47.6799	-46.8793	15.021	20.0693	0
0.3393	-51.3417	-56.9529	19.2926	25.5625	0
0.3400	-53.1726	-60.616	20.8105	27.6985	0
0.3407	-54.6879	-63.0508	22.0285	27.3924	0
0.3413	-59.5746	-67.6297	22.9463	28.9196	0
0.3420	-66.2922	-67.3245	21.7284	29.2257	0
0.3427	-73.3128	-61.2265	19.2926	25.2564	0
0.3433	-82.4675	-54.5108	17.4568	21.5932	0
0.3440	-89.7912	-46.8793	14.4032	18.2361	0
0.3447	-92.5313	-33.1498	9.83161	11.828	0
0.3453	-93.453	-16.6658	5.24235	3.89609	0
0.3460	-94.9809	-5.07314	2.20638	-0.988162	0
0.3467	-97.721	5.30572	-1.16497	-6.48128	0
0.3473	-100.777	20.8667	-6.9545	-16.5526	0
0.3480	-100.777	34.6035	-13.3618	-24.7906	0
0.3487	-99.5519	41.0139	-18.2511	-30.2837	0
0.3493	-100.777	46.5014	-20.987	-35.1679	0
0.3500	-102.002	51.6908	-20.687	-36.9979	0
0.3507	-103.214	54.1329	-21.6048	-35.1679	0
0.3513	-109.931	55.9644	-26.4942	-35.474	0
0.3520	-118.164	54.7434	-28.6299	-36.6951	0
0.3527	-122.142	49.554	-24.0407	-34.8618	0
0.3533	-127.016	44.3645	-19.169	-30.2837	0
0.3540	-129.15	36.435	-15.1975	-22.0457	0
0.3547	-120.614	23.6141	-8.49014	-12.8894	0
0.3553	-113.29	11.4109	-2.06517	-9.2295	0
0.3560	-116.03	-0.799492	-0.247114	-6.17518	0
0.3567	-116.952	-13.9184	4.94228	6.03212	0
0.3573	-109.325	-26.7394	13.4854	16.4062	0
0.3580	-102.002	-38.9425	18.3747	18.2361	0
0.3587	-93.453	-47.4898	21.7284	21.5932	0
0.3593	-77.8839	-50.8477	25.3998	29.2257	0
0.3600	-63.8425	-54.2055	27.2179	31.6644	0
0.3607	-59.5746	-60.616	28.7535	30.7495	0
0.3613	-56.5188	-64.2719	29.6713	32.2766	0
0.3620	-48.8921	-62.4476	26.3	31.6644	0
0.3627	-40.6592	-58.1739	23.5641	27.3924	0
0.3633	-34.8507	-52.6792	25.0821	24.0353	0
0.3640	-31.1889	-44.4372	22.0285	20.0693	0
0.3647	-28.4488	-31.6235	13.4854	13.0491	0
0.3653	-27.8427	-18.4973	6.77799	7.24985	0
0.3660	-27.224	-9.65205	0.670738	2.06283	0
0.3667	-25.6961	-1.10475	-5.73658	-6.17518	0
0.3673	-24.787	12.0215	-9.39034	-13.1955	0
0.3680	-23.8652	25.7509	-13.0617	-16.5526	0
0.3687	-20.8221	37.0455	-18.2511	-20.2157	0
0.3693	-17.7663	45.5856	-22.5227	-24.7906	0
0.3700	-17.4633	50.1645	-23.7406	-26.3177	0
0.3707	-15.0262	51.996	-22.8228	-26.3177	0
0.3713	-11.0487	55.6592	-23.1228	-28.4538	0
0.3720	-10.1395	57.1855	-24.9585	-30.2837	0
0.3727	-8.61167	52.6066	-24.0407	-28.4538	0
0.3733	-5.55592	43.754	-19.169	-23.8756	0
0.3740	-4.64677	33.3824	-13.9796	-18.6886	0
0.3747	-2.51279	20.8667	-11.226	-11.6683	0
0.3753	3.59872	8.35832	-6.03664	-5.56632	0
0.3760	9.6976	-2.93632	-0.247114	-1.29426	0
0.3767	22.8171	-15.75	3.4243	6.03212	0
0.3773	41.7451	-28.2657	7.99591	13.3552	0
0.3780	52.1246	-38.6373	16.539	17.9333	0
0.3787	59.4483	-49.3214	22.6462	23.7325	0
0.3793	72.2648	-57.2582	22.3462	30.7495	0
0.3800	80.8007	-57.2582	22.6462	34.7188	0
0.3807	86.2935	-57.2582	26.3	36.5487	0
0.3813	95.4481	-60.9213	26.6177	36.5487	0
0.3820	99.7287	-59.7002	25.3998	34.4127	0
0.3827	100.638	-52.374	25.3998	33.8005	0
0.3833	107.962	-44.7425	22.0285	31.9705	0
0.3840	112.545	-34.0656	15.3211	23.4264	0
0.3847	108.883	-20.3289	10.4317	15.4912	0
0.3853	109.489	-9.04153	5.24235	10.3042	0
0.3860	112.545	1.03207	-0.247114	1.45396	0
0.3867	108.883	14.7688	-3.30074	-7.39625	0
0.3873	102.469	28.193	-5.73658	-11.9744	0
0.3880	99.11	38.8771	-9.39034	-16.8586	0
0.3887	97.8978	50.1645	-14.8975	-23.5728	0
0.3893	96.976	58.7118	-21.9049	-28.4538	0
0.3900	95.4481	61.7644	-24.9585	-30.8959	0
0.3907	95.1451	63.5959	-23.7406	-29.9809	0
0.3913	96.976	65.4275	-24.9585	-28.7598	0
0.3920	100.032	62.9854	-26.7942	-31.5047	0
0.3927	104.603	58.1013	-22.2226	-30.2837	0
0.3933	111.623	53.2171	-17.9511	-22.9606	0
0.3940	116.813	45.2803	-15.8153	-16.5526	0
0.3947	119.566	32.7719	-9.70805	-8.61731	0
0.3953	124.44	21.172	-3.30074	0.538998	0
0.3960	132.685	11.4109	-2.06517	2.67503	0
0.3967	139.706	-2.93632	1.28852	5.41992	0
0.3973	144.593	-18.4973	7.07805	13.964	0
0.3980	152.523	-29.1815	10.7495	21.2904	0
0.3987	163.508	-38.9425	14.1032	26.4774	0
0.3993	171.438	-47.7951	18.3747	32.2766	0
0.4000	172.966	-52.0687	21.1283	32.2766	0
0.4007	172.36	-53.2898	22.9463	31.3617	0
0.4013	171.438	-53.595	23.8642	34.7188	0
0.4020	169.304	-50.5424	22.3462	33.4977	0
0.4027	167.473	-46.2688	19.8927	28.3074	0
0.4033	164.417	-40.7741	16.8391	26.4774	0
0.4040	156.487	-28.5709	13.4854	22.5115	0
0.4047	146.727	-13.6132	8.91376	14.5762	0
0.4053	139.403	-2.93632	1.58859	8.47091	0
0.4060	133.91	7.44254	-4.21859	2.36893	0
0.4067	132.988	20.2562	-6.65443	-5.87241	0
0.4073	138.178	34.9087	-12.1439	-12.8894	0
0.4080	139.706	48.3329	-21.6048	-19.6035	0
0.4087	132.685	55.6592	-26.1764	-25.0967	0
0.4093	124.44	59.9328	-26.7942	-26.9299	0
0.4100	116.51	63.9012	-28.3122	-27.5388	0
0.4107	105.525	65.7328	-28.3122	-30.5898	0
0.4113	94.2359	67.5643	-27.0943	-33.338	0
0.4120	83.2504	69.6939	-27.412	-32.1169	0
0.4127	74.7018	66.038	-26.1764	-28.1477	0
0.4133	74.0957	57.796	-23.7406	-25.4028	0
0.4140	79.5885	48.3329	-20.3869	-21.7396	0
0.4147	85.6874	36.7403	-13.0617	-12.2805	0
0.4153	90.8771	25.1404	-6.9545	-3.12419	0
0.4160	96.0668	14.7688	-3.90087	-0.0731972	0
0.4167	102.469	0.726811	0.670738	4.50496	0
0.4173	111.32	-14.8342	8.29597	13.0491	0
0.4180	114.679	-26.1288	16.8391	19.1544	0
0.4187	115.285	-36.5077	23.8642	24.0353	0
0.4193	120.778	-43.5214	25.3998	27.3924	0
0.4200	123.228	-45.0477	21.7284	26.4774	0
0.4207	118.341	-48.1003	22.3462	26.7835	0
0.4213	116.207	-54.2055	26.3	29.8345	0
0.4220	114.982	-52.374	27.2179	28.3074	0
0.4227	108.58	-44.7425	25.3998	25.2564	0
0.4233	105.525	-38.6373	22.6462	23.1203	0
0.4240	106.749	-30.4025	18.0746	17.3211	0
0.4247	103.391	-17.5816	13.1853	10.3042	0
0.4253	96.0668	-4.76788	9.21383	5.41992	0
0.4260	88.4401	5.91624	3.4243	-1.90313	0
0.4267	78.6667	17.8141	-3.30074	-9.2295	0
0.4273	69.5121	30.3298	-7.57228	-12.8894	0
0.4280	59.4483	42.2277	-10.3082	-20.8246	0
0.4287	46.6192	52.3013	-15.1975	-30.5898	0
0.4293	33.4996	59.3223	-19.7691	-32.423	0
0.4300	23.7389	61.1539	-19.169	-30.2837	0
0.4307	16.4152	62.3749	-16.7155	-32.7258	0
0.4313	13.6625	65.4275	-18.8513	-34.8618	0
0.4320	14.5843	65.7328	-21.3048	-32.423	0
0.4327	11.8316	59.3223	-18.8513	-31.202	0
0.4333	7.86667	49.2487	-13.0617	-30.2837	0
0.4340	7.56362	36.435	-8.7902	-23.8756	0
0.4347	8.78845	20.8667	-5.73658	-14.4165	0
0.4353	5.42965	7.44254	-0.847248	-9.2295	0
0.4360	0.542965	-2.63106	7.07805	-4.34525	0
0.4367	1.14906	-13.9184	14.1032	3.58999	0
0.4373	3.59872	-26.7394	17.7569	9.99807	0
0.4380	3.59872	-38.0267	20.8105	14.8823	0
0.4387	3.90177	-49.0161	25.6999	20.3754	0
0.4393	3.59872	-57.8687	30.8893	23.4264	0
0.4400	-2.19711	-58.7845	33.6252	25.5625	0
0.4407	-10.1395	-57.8687	33.6252	29.2257	0
0.4413	-15.6323	-59.7002	32.4073	29.5284	0
0.4420	-18.6881	-58.7845	33.6252	26.4774	0
0.4427	-17.4633	-52.374	35.1608	25.5625	0
0.4433	-16.2384	-45.0477	30.8893	25.5625	0
0.4440	-18.6881	-34.9814	23.264	19.1544	0
0.4447	-21.4282	-20.6342	19.2926	8.77701	0
0.4453	-24.1809	-10.2626	16.539	1.75673	0
0.4460	-30.2797	-2.02053	8.91376	-1.60036	0
0.4467	-35.1664	10.8004	0.370671	-6.48128	0
0.4473	-38.2096	23.3088	-4.21859	-14.1104	0
0.4480	-44.018	33.3824	-9.09027	-21.4368	0
0.4487	-50.723	44.6698	-14.8975	-25.7089	0
0.4493	-54.0818	53.8276	-18.5512	-27.2327	0
0.4500	-58.3498	57.4907	-20.0868	-27.8449	0
0.4507	-64.1582	59.3223	-20.0868	-31.202	0
0.4513	-67.8201	59.017	-20.687	-34.253	0
0.4520	-66.8983	54.7434	-21.3048	-32.1169	0
0.4527	-62.9334	53.2171	-19.4691	-28.7598	0
0.4533	-57.7436	51.0803	-16.1154	-25.0967	0
0.4540	-50.4199	38.5718	-9.70805	-16.5526	0
0.4547	-40.3562	23.6141	-0.547181	-8.61731	0
0.4553	-30.5828	14.4635	2.80651	-4.65135	0
0.4560	-25.09	2.55837	3.10658	2.36893	0
0.4567	-23.2591	-13.9184	8.91376	11.828	0
0.4573	-21.7312	-26.4341	15.3211	15.7973	0
0.4580	-19.2942	-36.5077	18.0746	19.4571	0
0.4587	-14.7106	-47.4898	23.5641	27.3924	0
0.4593	-8.91472	-56.6476	27.5356	29.8345	0
0.4600	-2.51279	-62.1423	27.2179	27.3924	0
0.4607	2.67694	-63.9666	28.7535	31.3617	0
0.4613	3.59872	-63.3561	29.0536	36.5487	0
0.4620	1.46474	-63.3561	24.4819	34.1066	0
0.4627	1.46474	-61.5318	22.3462	29.8345	0
0.4633	4.20482	-54.5108	19.8927	27.3924	0
0.4640	2.97999	-42.6056	14.1032	22.8142	0
0.4647	-2.51279	-28.5709	9.53154	15.7973	0
0.4653	-5.55592	-15.75	2.50644	8.16814	0
0.4660	-6.47769	-4.76788	-6.65443	0.538998	0
0.4667	-11.0487	10.4951	-8.7902	-5.56632	0
0.4673	-19.5972	27.8877	-11.5261	-10.4472	0
0.4680	-32.1107	39.1824	-19.4691	-17.7736	0
0.4687	-46.455	47.7224	-23.1228	-24.7906	0
0.4693	-57.4406	55.0486	-24.6585	-27.8449	0
0.4700	-63.5395	58.4065	-29.2301	-28.4538	0
0.4707	-65.3704	61.1539	-30.7657	-30.2837	0
0.4713	-60.4964	63.9012	-29.5478	-31.202	0
0.4720	-52.2509	62.3749	-31.3658	-28.7598	0
0.4727	-47.6799	58.4065	-29.5478	-24.1817	0
0.4733	-44.6241	53.2171	-22.2226	-21.1307	0
0.4740	-39.7374	41.9224	-15.8153	-15.6376	0
0.4747	-33.6385	27.2772	-10.3082	-7.70234	0
0.4753	-24.1809	16.8984	-5.73658	-2.51532	0
0.4760	-12.8796	6.52676	-2.38289	2.36893	0
0.4767	-5.25287	-6.9047	3.4243	10.6069	0
0.4773	0.542965	-19.1079	8.91376	17.0184	0
0.4780	7.26057	-30.4025	10.7495	22.8142	0
0.4787	12.1346	-42.6056	15.9389	31.0556	0
0.4793	15.7965	-50.2372	21.1283	32.8855	0
0.4800	17.3244	-50.5424	18.9748	29.8345	0
0.4807	12.1346	-52.6792	18.9748	33.8005	0
0.4813	6.3388	-57.5634	25.6999	37.1576	0
0.4820	4.50787	-56.0371	27.5356	31.3617	0
0.4827	0.846015	-48.7109	20.8105	29.2257	0
0.4833	-1.28796	-41.3846	13.8031	29.5284	0
0.4840	1.76779	-32.5393	9.83161	20.0693	0
0.4847	2.67694	-18.4973	5.56007	10.3042	0
0.4853	2.07084	-4.76788	0.070604	7.24985	0
0.4860	5.7327	6.2215	-4.51866	2.06283	0
0.4867	5.1266	15.6846	-6.9545	-6.17518	0
0.4873	-6.17464	26.3614	-10.3082	-11.6683	0
0.4880	-20.2033	39.1824	-17.0332	-17.7736	0
0.4887	-29.9767	52.6066	-24.0407	-24.7906	0
0.4893	-31.8076	61.1539	-26.7942	-26.6238	0
0.4900	-26.6179	65.1222	-27.0943	-28.4538	0
0.4907	-23.2591	66.6486	-28.0121	-31.202	0
0.4913	-22.0343	66.3433	-29.8479	-29.0659	0
0.4920	-15.6323	63.5959	-29.8479	-25.0967	0
0.4927	-6.17464	57.1855	-26.4942	-24.7906	0
0.4933	0.846015	47.4171	-22.8228	-23.5728	0
0.4940	3.59872	35.8245	-19.169	-17.1614	0
0.4947	6.3388	23.9193	-13.9796	-10.1445	0
0.4953	11.8316	11.7162	-8.49014	-4.34525	0
0.4960	14.5843	-1.10475	-2.68295	2.67503	0
0.4967	10.0006	-14.8342	4.02443	9.08311	0
0.4973	4.50787	-27.3499	7.99591	13.3552	0
0.4980	0.846015	-36.8057	10.7495	19.4571	0
0.4987	-4.94982	-47.7951	16.8391	25.8686	0
0.4993	-6.47769	-59.0897	21.7284	28.0046	0
0.5000	1.76779	-63.3561	23.5641	29.2257	0
0.5007	9.0915	-61.2265	25.3998	33.8005	0
0.5013	8.78845	-61.5318	25.3998	35.3276	0
0.5020	6.3388	-62.4476	24.4819	31.6644	0
0.5027	3.59872	-56.6476	25.3998	29.2257	0
0.5033	-0.366185	-46.2688	22.0285	27.0863	0
0.5040	-6.47769	-36.5077	14.4032	19.1544	0
0.5047	-15.6323	-26.7394	10.4317	9.08311	0
0.5053	-24.1809	-15.75	8.61369	4.19886	0
0.5060	-26.6179	-3.8521	1.88866	-0.379295	0
0.5067	-26.6179	8.05306	-5.11879	-10.1445	0
0.5073	-27.8427	19.6457	-9.39034	-18.3825	0
0.5080	-26.6179	32.1614	-13.6619	-21.1307	0
0.5087	-23.2591	43.754	-16.7155	-25.7089	0
0.5093	-22.0343	49.2487	-18.8513	-33.0319	0
0.5100	-23.8652	48.9434	-21.3048	-32.1169	0
0.5107	-29.9767	48.3329	-24.0407	-29.9809	0
0.5113	-39.4344	49.554	-26.4942	-33.9469	0
0.5120	-48.286	50.1645	-25.5763	-33.9469	0
0.5127	-55.9127	47.4171	-20.3869	-27.8449	0
0.5133	-60.1807	41.6245	-15.8153	-24.4878	0
0.5140	-56.8345	30.3298	-11.5261	-19.9096	0
0.5147	-49.1951	15.3793	-5.73658	-10.7533	0
0.5153	-42.1871	3.47416	-2.06517	-5.56632	0
0.5160	-36.0756	-7.51522	-0.547181	-1.90313	0
0.5167	-30.2797	-24.2973	5.24235	6.33489	0
0.5173	-23.8652	-38.9425	13.4854	13.0491	0
0.5180	-14.7106	-47.4898	18.9748	15.7973	0
0.5187	-5.55592	-58.1739	22.6462	22.2054	0
0.5193	-0.984912	-67.3245	25.3998	28.3074	0
0.5200	0.846015	-68.8508	27.2179	28.9196	0
0.5207	1.76779	-70.6824	29.3536	30.1406	0
0.5213	1.46474	-73.1244	29.3536	32.5794	0
0.5220	-1.89406	-68.8508	26.6177	31.9705	0
0.5227	-7.38684	-61.5318	23.5641	28.6135	0
0.5233	-12.8796	-54.5108	19.5926	23.7325	0
0.5240	-18.0694	-43.2162	14.1032	15.7973	0
0.5247	-20.2033	-32.5393	8.91376	8.16814	0
0.5253	-18.0694	-23.0762	3.4243	3.28389	0
0.5260	-15.3293	-8.43101	-1.16497	-2.20922	0
0.5267	-11.3644	6.52676	-3.90087	-10.1445	0
0.5273	-4.64677	16.8984	-10.6259	-18.6886	0
0.5280	0.846015	27.2772	-20.3869	-25.7089	0
0.5287	-1.28796	38.2666	-25.5763	-29.6748	0
0.5293	-11.0487	42.2277	-25.8764	-30.8959	0
0.5300	-28.7519	42.8382	-27.412	-31.8108	0
0.5307	-53.1726	46.5014	-28.3122	-33.0319	0
0.5313	-79.1087	49.554	-27.7121	-34.5591	0
0.5320	-101.686	47.4171	-26.4942	-35.7768	0
0.5327	-115.424	41.6245	-23.1228	-33.338	0
0.5333	-123.657	33.6877	-21.3048	-27.2327	0
0.5340	-134.036	22.0878	-20.3869	-20.2157	0
0.5347	-141.663	8.96885	-13.0617	-13.8043	0
0.5353	-140.148	-2.63106	-2.98302	-6.78738	0
0.5360	-136.17	-13.9184	1.58859	0.2329	0
0.5367	-127.016	-26.7394	6.47792	5.72602	0
0.5373	-109.931	-40.4688	13.8031	12.1341	0
0.5380	-96.8118	-53.9003	17.1568	21.2904	0
0.5387	-87.9603	-63.3561	20.8105	28.9196	0
0.5393	-73.0098	-66.1034	24.1642	30.7495	0
0.5400	-59.5746	-68.8508	21.7284	30.1406	0
0.5407	-55.0036	-74.3455	21.4283	31.0556	0
0.5413	-51.6448	-76.7876	26.3	31.9705	0
0.5420	-47.6799	-74.0402	26.3	28.9196	0
0.5427	-47.3642	-70.6824	22.3462	23.7325	0
0.5433	-50.1169	-64.2719	20.5105	18.8483	0
0.5440	-52.5539	-50.5424	15.3211	13.6613	0
0.5447	-53.1726	-36.5077	7.69584	7.55595	0
0.5453	-55.6097	-24.9078	3.10658	2.36893	0
0.5460	-61.4055	-14.5289	-1.16497	-3.12419	0
0.5467	-65.0674	-2.02053	-7.57228	-11.0594	0
0.5473	-66.2922	12.0215	-12.444	-18.0797	0
0.5480	-68.7292	22.6983	-15.8153	-22.0457	0
0.5487	-70.5601	30.0246	-20.987	-26.6238	0
0.5493	-72.088	37.9613	-25.8764	-29.9809	0
0.5500	-74.525	41.9224	-27.412	-30.2837	0
0.5507	-72.3911	41.0139	-25.5763	-31.202	0
0.5513	-66.2922	43.4487	-25.8764	-33.9469	0
0.5520	-65.0674	45.5856	-28.6299	-34.253	0
0.5527	-64.7643	37.3508	-27.412	-31.8108	0
0.5533	-59.8776	24.2246	-21.9049	-27.8449	0
0.5540	-55.0036	13.5478	-15.4976	-20.5185	0
0.5547	-54.0818	2.86363	-10.3082	-11.0594	0
0.5553	-53.7787	-8.73627	-7.25456	-4.34525	0
0.5560	-48.8921	-21.8552	-4.51866	-0.379295	0
0.5567	-40.9623	-35.5919	1.58859	5.41992	0
0.5573	-33.9416	-46.8793	7.99591	14.8823	0
0.5580	-27.527	-56.9529	13.1853	22.2054	0
0.5587	-18.6881	-67.6297	18.6748	24.6475	0
0.5593	-10.4426	-74.3455	20.8105	25.5625	0
0.5600	-2.51279	-75.2613	20.2104	28.6135	0
0.5607	10.3037	-75.5665	21.4283	32.8855	0
0.5613	19.1553	-76.7876	21.7284	33.8005	0
0.5620	13.9656	-74.6507	22.3462	30.1406	0
0.5627	7.26057	-68.5455	23.8642	27.0863	0
0.5633	7.26057	-58.7845	18.0746	24.6475	0
0.5640	1.14906	-46.2688	7.07805	18.2361	0
0.5647	-13.1953	-33.7604	2.50644	10.3042	0
0.5653	-22.0343	-21.8552	1.58859	5.41992	0
0.5660	-25.6961	-9.34679	-3.90087	-1.29426	0
0.5667	-31.1889	5.30572	-8.49014	-9.83837	0
0.5673	-31.8076	19.951	-13.3618	-14.4165	0
0.5680	-28.4488	31.8561	-20.0868	-19.6035	0
0.5687	-29.358	44.3645	-24.0407	-26.6238	0
0.5693	-31.1889	54.7434	-25.2586	-27.8449	0
0.5700	-30.2797	56.2697	-27.412	-26.9299	0
0.5707	-31.5046	57.1855	-28.3122	-31.5047	0
0.5713	-35.4695	62.0696	-28.93	-33.9469	0
0.5720	-38.5126	60.2381	-27.7121	-29.3687	0
0.5727	-40.3562	51.996	-21.9049	-25.0967	0
0.5733	-36.0756	46.5014	-17.3333	-21.7396	0
0.5740	-26.6179	35.8245	-13.0617	-14.7226	0
0.5747	-19.2942	18.7299	-3.90087	-8.61731	0
0.5753	-12.8796	8.05306	0.670738	-5.56632	0
0.5760	-4.34372	-0.799492	-1.16497	0.841768	0
0.5767	1.14906	-16.0553	4.64222	9.38921	0
0.5773	2.97999	-30.0972	15.3211	15.4912	0
0.5780	6.3388	-39.553	18.9748	23.7325	0
0.5787	10.3037	-49.3214	21.1283	31.9705	0
0.5793	13.3595	-55.7319	25.6999	32.8855	0
0.5800	20.0771	-55.4266	26.3	30.4434	0
0.5807	26.7947	-56.6476	25.3998	32.8855	0
0.5813	25.5698	-59.7002	25.3998	35.3276	0
0.5820	18.8522	-56.9529	23.5641	32.8855	0
0.5827	14.5843	-49.6266	21.7284	28.9196	0
0.5833	11.2255	-43.2162	20.5105	24.6475	0
0.5840	7.56362	-33.1498	15.3211	18.2361	0
0.5847	6.03575	-15.75	7.37812	10.6069	0
0.5853	3.59872	-0.188971	0.670738	4.19886	0
0.5860	0.239915	10.4951	-2.38289	-1.60036	0
0.5867	0.846015	23.6141	-6.65443	-8.31121	0
0.5873	3.59872	40.0982	-13.9796	-16.5526	0
0.5880	3.59872	50.1645	-20.3869	-23.8756	0
0.5887	2.37389	54.7434	-23.1228	-27.5388	0
0.5893	4.50787	59.3223	-24.9585	-29.0659	0
0.5900	8.78845	63.9012	-24.0407	-30.2837	0
0.5907	12.7534	66.3433	-22.8228	-31.5047	0
0.5913	15.4934	65.7328	-27.412	-33.6408	0
0.5920	18.5492	63.2907	-29.5478	-32.7258	0
0.5927	26.479	61.1539	-23.7406	-27.8449	0
0.5933	35.0275	55.9644	-19.169	-23.2667	0
0.5940	33.4996	42.8382	-16.4154	-18.3825	0
0.5947	20.9862	29.414	-10.3082	-11.0594	0
0.5953	8.16972	19.3404	-2.38289	-3.73638	0
0.5960	5.42965	7.13728	3.72436	1.75673	0
0.5967	11.2255	-5.68366	7.37812	8.16814	0
0.5973	19.1553	-16.6658	8.91376	14.8823	0
0.5980	30.4565	-29.792	16.2389	21.5932	0
0.5987	46.6192	-41.0793	25.6999	29.2257	0
0.5993	59.4483	-44.4372	25.6999	31.9705	0
0.6000	62.4914	-45.9635	22.0285	30.7495	0
0.6007	61.2792	-50.5424	26.3	31.0556	0
0.6013	60.3575	-53.2898	31.4894	31.6644	0
0.6020	60.6605	-52.374	28.1357	29.5284	0
0.6027	60.9636	-47.4898	21.7284	27.6985	0
0.6033	57.6174	-37.4162	18.3747	23.7325	0
0.6040	50.8998	-23.992	14.7033	16.1001	0
0.6047	47.541	-13.0026	8.91376	9.08311	0
0.6053	46.3161	-3.24158	4.64222	2.67503	0
0.6060	41.7451	10.4951	2.50644	-4.65135	0
0.6067	37.4646	26.3614	-2.06517	-10.4472	0
0.6073	35.6336	38.2666	-10.0081	-14.7226	0
0.6080	32.2875	48.3329	-13.0617	-20.2157	0
0.6087	29.5347	59.3223	-14.2797	-25.4028	0
0.6093	29.2317	64.5117	-19.4691	-29.3687	0
0.6100	26.7947	63.9012	-23.1228	-30.8959	0
0.6107	23.7389	67.5643	-22.8228	-30.2837	0
0.6113	22.5141	72.136	-24.9585	-30.5898	0
0.6120	17.9431	68.1676	-27.7121	-31.5047	0
0.6127	10.0006	57.4907	-22.2226	-28.1477	0
0.6133	6.95752	48.0277	-14.8975	-24.4878	0
0.6140	10.3037	37.0455	-12.1439	-20.2157	0
0.6147	18.2461	23.0036	-8.49014	-11.9744	0
0.6153	27.7038	10.8004	-2.68295	-4.65135	0
0.6160	33.1966	-2.02053	2.20638	0.2329	0
0.6167	35.9493	-18.1921	5.56007	7.24985	0
0.6173	41.1264	-32.2341	9.83161	14.8823	0
0.6180	44.1822	-40.7741	14.4032	19.7632	0
0.6187	41.4421	-47.1846	17.4568	24.6475	0
0.6193	39.9142	-53.595	19.5926	28.0046	0
0.6200	41.1264	-59.7002	21.7284	28.0046	0
0.6207	42.9573	-61.5318	23.5641	29.2257	0
0.6213	46.6192	-57.8687	23.5641	30.4434	0
0.6220	46.9349	-53.9003	22.6462	29.2257	0
0.6227	43.273	-51.1529	20.8105	27.0863	0
0.6233	39.9142	-42.9109	15.9389	21.5932	0
0.6240	31.9718	-29.1815	8.29597	13.0491	0
0.6247	19.1553	-17.2763	3.72436	7.86205	0
0.6253	12.7534	-7.51522	0.670738	3.58999	0
0.6260	11.5285	4.38994	-6.65443	-3.73638	0
0.6267	6.03575	19.0352	-14.8975	-10.1445	0
0.6273	2.67694	33.6877	-17.9511	-14.4165	0
0.6280	3.59872	45.2803	-19.4691	-20.2157	0
0.6287	1.46474	54.4381	-24.9585	-26.9299	0
0.6293	-0.366185	59.017	-30.448	-30.8959	0
0.6300	4.50787	59.3223	-31.3658	-33.0319	0
0.6307	8.78845	60.2381	-29.8479	-33.9469	0
0.6313	10.0006	61.1539	-29.8479	-33.0319	0
0.6320	12.7534	56.8802	-29.5478	-31.202	0
0.6327	17.0213	51.0803	-26.7942	-28.7598	0
0.6333	20.9862	45.2803	-21.3048	-23.5728	0
0.6340	22.5141	31.8561	-15.4976	-16.5526	0
0.6347	17.3244	17.2036	-10.926	-10.1445	0
0.6353	10.3037	8.66358	-7.57228	-4.65135	0
0.6360	7.56362	-4.15736	-3.90087	0.841768	0
0.6367	2.07084	-22.1605	2.50644	6.94708	0
0.6373	-8.30862	-34.6761	8.29597	13.964	0
0.6380	-11.0487	-44.4372	13.4854	20.6782	0
0.6387	-1.59101	-56.0371	18.0746	25.5625	0
0.6393	10.3037	-62.1423	21.4283	28.3074	0
0.6400	16.4152	-63.0508	24.4819	29.5284	0
0.6407	20.9862	-63.3561	26.3	30.7495	0
0.6413	27.4008	-62.4476	24.4819	30.7495	0
0.6420	33.8027	-58.7845	23.264	28.6135	0
0.6427	36.2524	-51.4582	23.5641	27.0863	0
0.6433	33.4996	-40.4688	18.6748	23.7325	0
0.6440	27.4008	-29.1815	11.0495	16.4062	0
0.6447	23.7389	-16.0553	8.29597	8.77701	0
0.6453	23.7389	-2.63106	4.94228	3.58999	0
0.6460	24.345	8.66358	-1.16497	-1.29426	0
0.6467	23.7389	22.0878	-3.60081	-9.2295	0
0.6473	20.3801	39.1824	-8.17242	-18.9947	0
0.6480	12.1346	50.4697	-17.6334	-26.6238	0
0.6487	3.59872	55.6592	-21.6048	-28.7598	0
0.6493	-3.11889	60.2381	-19.4691	-28.4538	0
0.6500	-14.4075	63.2907	-21.9049	-30.2837	0
0.6507	-29.0549	62.9854	-25.2586	-33.0319	0
0.6513	-41.2653	65.1222	-23.4405	-34.253	0
0.6520	-48.286	65.7328	-21.6048	-33.0319	0
0.6527	-50.4199	60.2381	-19.4691	-28.7598	0
0.6533	-44.018	51.6908	-13.9796	-21.1307	0
0.6540	-32.1107	41.3192	-7.57228	-12.8894	0
0.6547	-21.1251	29.1088	-1.7651	-6.48128	0
0.6553	-12.5766	17.8141	4.64222	-2.51532	0
0.6560	-3.11889	5.30572	10.1317	3.89609	0
0.6567	9.39455	-8.12574	13.1853	12.743	0
0.6573	20.9862	-17.5816	17.1568	19.1544	0
0.6580	27.7038	-25.5183	24.782	24.3414	0
0.6587	32.8936	-34.6761	31.1893	29.2257	0
0.6593	34.7245	-40.4688	30.5715	31.0556	0
0.6600	30.1408	-41.6899	26.6177	31.9705	0
0.6607	22.5141	-45.0477	28.1357	35.3276	0
0.6613	17.3244	-47.7951	30.8893	35.6337	0
0.6620	14.5843	-45.6583	28.7535	32.2766	0
0.6627	16.1122	-40.1636	24.4819	29.5284	0
0.6633	17.3244	-31.3183	18.6748	24.3414	0
0.6640	15.1904	-18.1921	11.3496	16.4062	0
0.6647	13.3595	-4.15736	7.07805	11.828	0
0.6653	12.7534	7.44254	3.4243	6.33489	0
0.6660	8.47277	19.0352	-3.90087	-2.51532	0
0.6667	3.29567	32.1614	-8.17242	-9.53227	0
0.6673	0.846015	44.6698	-9.39034	-13.8043	0
0.6680	-2.81584	54.7434	-14.8975	-18.3825	0
0.6687	-4.64677	64.817	-22.2226	-22.0457	0
0.6693	-1.28796	71.8307	-24.6585	-24.1817	0
0.6700	0.846015	73.0518	-24.6585	-27.2327	0
0.6707	0.239915	75.7991	-25.2586	-27.2327	0
0.6713	1.14906	79.4622	-26.4942	-26.3177	0
0.6720	2.67694	75.1886	-27.412	-27.5388	0
0.6727	2.07084	64.817	-24.9585	-24.7906	0
0.6733	4.50787	54.7434	-19.7691	-17.4675	0
0.6740	12.7534	41.3192	-14.2797	-11.9744	0
0.6747	20.6832	26.0562	-7.87235	-6.48128	0
0.6753	27.0977	15.3793	-2.98302	-0.379295	0
0.6760	33.8027	4.38994	-2.06517	5.11382	0
0.6767	37.4646	-10.8658	3.4243	12.4402	0
0.6773	37.7802	-24.6025	11.6673	20.0693	0
0.6780	39.2955	-35.8972	14.7033	25.5625	0
0.6787	43.273	-45.9635	16.2389	30.1406	0
0.6793	44.7883	-50.5424	19.8927	32.8855	0
0.6800	41.1264	-52.374	20.8105	33.8005	0
0.6807	41.1264	-53.2898	21.1283	35.6337	0
0.6813	48.4501	-51.4582	22.9463	35.3276	0
0.6820	52.1246	-47.7951	21.4283	33.1916	0
0.6827	49.3719	-43.2162	18.9748	32.2766	0
0.6833	48.4501	-33.7604	16.8391	28.3074	0
0.6840	45.71	-20.9394	9.53154	18.5422	0
0.6847	38.3863	-10.2626	1.58859	10.3042	0
0.6853	34.7245	-0.188971	-0.547181	4.50496	0
0.6860	30.1408	12.9372	-4.81873	-0.682065	0
0.6867	20.0771	26.3614	-13.9796	-6.17518	0
0.6873	14.8873	40.0982	-19.4691	-13.5016	0
0.6880	10.3037	52.9118	-21.6048	-20.8246	0
0.6887	-4.02804	62.0696	-27.412	-23.5728	0
0.6893	-18.9911	65.4275	-30.7657	-24.4878	0
0.6900	-28.1458	66.6486	-28.3122	-28.7598	0
0.6907	-35.4695	68.4728	-28.93	-33.9469	0
0.6913	-35.1664	69.3886	-33.2015	-34.8618	0
0.6920	-27.224	66.9538	-30.448	-30.2837	0
0.6927	-22.3499	62.3749	-24.3584	-24.7906	0
0.6933	-19.5972	53.8276	-22.2226	-21.1307	0
0.6940	-13.8014	39.1824	-16.4154	-16.2465	0
0.6947	-8.61167	26.0562	-7.25456	-6.17518	0
0.6953	-2.81584	17.8141	-5.11879	1.75673	0
0.6960	4.20482	5.61098	-6.03664	3.58999	0
0.6967	8.78845	-10.8658	1.88866	7.24985	0
0.6973	11.2255	-22.1605	12.2675	15.7973	0
0.6980	13.6625	-31.9288	17.1568	24.0353	0
0.6987	13.6625	-44.132	19.2926	28.3074	0
0.6993	9.6976	-49.3214	20.2104	28.3074	0
0.7000	6.3388	-46.2688	20.8105	28.6135	0
0.7007	7.86667	-46.574	21.7284	32.2766	0
0.7013	13.0564	-50.8477	20.8105	34.4127	0
0.7020	18.5492	-49.6266	18.9748	31.6644	0
0.7027	20.3801	-42.9109	17.7569	28.3074	0
0.7033	18.2461	-37.111	14.1032	24.3414	0
0.7040	12.1346	-28.5709	8.29597	16.4062	0
0.7047	5.42965	-14.2237	4.34215	8.16814	0
0.7053	0.542965	-1.41001	-0.247114	2.9778	0
0.7060	-5.55592	8.96885	-6.35436	-3.43029	0
0.7067	-11.0487	24.2246	-10.3082	-11.9744	0
0.7073	-11.0487	39.7929	-15.8153	-18.6886	0
0.7080	-11.0487	48.3329	-22.8228	-24.7906	0
0.7087	-14.4075	52.9118	-26.1764	-29.3687	0
0.7093	-13.4984	56.575	-28.0121	-32.1169	0
0.7100	-8.30862	57.796	-29.2301	-33.338	0
0.7107	-7.08379	59.3223	-28.6299	-33.9469	0
0.7113	-7.38684	58.1013	-28.3122	-32.423	0
0.7120	-7.08379	53.5223	-27.0943	-31.202	0
0.7127	-11.6674	50.1645	-23.4405	-30.2837	0
0.7133	-20.519	41.3192	-18.8513	-25.7089	0
0.7140	-25.6961	25.1404	-11.5261	-16.5526	0
0.7147	-28.4488	12.632	-3.90087	-10.7533	0
0.7153	-32.7168	-0.799492	-0.247114	-7.09348	0
0.7160	-36.0756	-20.9394	4.34215	-1.29426	0
0.7167	-35.7725	-34.9814	11.0495	5.72602	0
0.7173	-31.1889	-41.0793	15.3211	12.743	0
0.7180	-25.6961	-52.374	21.1283	20.0693	0
0.7187	-19.2942	-63.9666	28.7535	25.8686	0
0.7193	-11.0487	-66.4087	27.8356	27.0863	0
0.7200	-2.81584	-67.935	23.264	25.5625	0
0.7207	2.37389	-73.4297	26.3	25.5625	0
0.7213	6.3388	-74.0402	29.9714	27.6985	0
0.7220	7.26057	-67.935	28.1357	27.3924	0
0.7227	2.37389	-62.1423	25.6999	21.8993	0
0.7233	-0.0631354	-55.4266	23.264	16.4062	0
0.7240	2.67694	-41.6899	17.4568	10.913	0
0.7247	0.846015	-26.7394	9.83161	4.50496	0
0.7253	-9.21777	-17.8868	3.4243	-2.20922	0
0.7260	-18.9911	-9.04153	1.28852	-8.31121	0
0.7267	-26.6179	5.61098	-1.46503	-15.6376	0
0.7273	-40.3562	17.5089	-8.49014	-23.5728	0
0.7280	-55.9127	23.6141	-12.7617	-28.1477	0
0.7287	-62.6303	31.5509	-13.6619	-30.5898	0
0.7293	-61.4055	39.1824	-17.9511	-33.9469	0
0.7300	-60.7994	41.0139	-18.8513	-35.7768	0
0.7307	-58.0467	41.9224	-14.2797	-33.9469	0
0.7313	-48.589	44.0593	-15.1975	-32.7258	0
0.7320	-40.0405	41.9224	-18.8513	-34.5591	0
0.7327	-36.0756	33.9929	-13.9796	-33.9469	0
0.7333	-29.9767	23.6141	-6.65443	-27.8449	0
0.7340	-22.653	10.8004	-3.90087	-19.2974	0
0.7347	-21.7312	-3.8521	-0.247114	-13.8043	0
0.7353	-24.1809	-15.4447	5.24235	-9.2295	0
0.7360	-24.787	-23.992	12.8852	-1.60036	0
0.7367	-25.3931	-35.5919	20.5105	6.33489	0
0.7373	-28.1458	-49.3214	23.5641	12.1341	0
0.7380	-28.4488	-61.8371	25.6999	17.6272	0
0.7387	-26.6179	-70.6824	31.4894	21.2904	0
0.7393	-25.09	-74.956	33.025	23.1203	0
0.7400	-21.4282	-78.0086	30.8893	25.5625	0
0.7407	-13.4984	-81.3665	34.543	27.0863	0
0.7413	-7.68989	-79.5349	35.7609	26.7835	0
0.7420	-9.21777	-72.5139	31.4894	26.1713	0
0.7427	-12.2735	-67.3245	29.0536	24.0353	0
0.7433	-14.1045	-58.7845	25.9999	18.2361	0
0.7440	-19.2942	-43.2162	15.3211	9.99807	0
0.7447	-27.224	-30.7078	7.69584	0.841768	0
0.7453	-33.9416	-22.1605	5.24235	-5.87241	0
0.7460	-40.0405	-9.34679	-0.247114	-11.3655	0
0.7467	-46.152	5.30572	-8.49014	-17.7736	0
0.7473	-49.5108	16.2878	-13.3618	-23.5728	0
0.7480	-50.1169	26.3614	-16.7155	-29.0659	0
0.7487	-49.8138	36.1298	-19.7691	-35.7768	0
0.7493	-49.5108	41.0139	-23.1228	-38.2189	0
0.7500	-50.723	43.1435	-25.5763	-34.253	0
0.7507	-53.4757	45.2803	-24.9585	-35.474	0
0.7513	-52.857	44.0593	-23.1228	-40.355	0
0.7520	-48.8921	38.2666	-22.8228	-38.2189	0
0.7527	-46.7581	30.9403	-20.687	-32.423	0
0.7533	-44.3211	22.6983	-13.9796	-28.4538	0
0.7540	-39.4344	8.96885	-6.9545	-21.1307	0
0.7547	-32.7168	-3.8521	-2.68295	-12.2805	0
0.7553	-25.09	-10.2626	0.970805	-7.39625	0
0.7560	-19.2942	-18.4973	6.47792	-0.988162	0
0.7567	-16.8572	-35.2867	12.5675	6.33489	0
0.7573	-11.9705	-50.5424	15.6211	10.6069	0
0.7580	-2.81584	-57.2582	18.0746	15.4912	0
0.7587	3.59872	-62.4476	22.9463	21.8993	0
0.7593	5.42965	-68.8508	25.9999	24.6475	0
0.7600	7.86667	-70.9876	25.9999	27.6985	0
0.7607	12.1346	-71.2929	28.4358	30.4434	0
0.7613	13.9656	-71.9034	30.5715	28.0046	0
0.7620	13.3595	-69.7666	28.1357	25.2564	0
0.7627	13.9656	-61.5318	24.782	24.6475	0
0.7633	15.1904	-49.6266	20.8105	20.0693	0
0.7640	11.8316	-35.8972	12.2675	12.743	0
0.7647	5.7327	-21.5499	5.56007	6.64098	0
0.7653	0.846015	-9.95731	3.4243	1.14787	0
0.7660	-4.34372	1.33733	-0.547181	-4.65135	0
0.7667	-10.1395	15.9826	-5.73658	-10.7533	0
0.7673	-14.7106	32.4666	-12.1439	-17.4675	0
0.7680	-20.2033	44.6698	-20.0868	-23.8756	0
0.7687	-26.6179	48.6382	-24.3584	-29.3687	0
0.7693	-31.8076	49.8592	-23.7406	-32.1169	0
0.7700	-36.6817	53.2171	-26.7942	-31.202	0
0.7707	-40.3562	56.575	-30.7657	-29.6748	0
0.7713	-39.7374	54.7434	-28.6299	-28.4538	0
0.7720	-35.4695	51.996	-24.9585	-25.4028	0
0.7727	-32.1107	48.0277	-23.7406	-22.0457	0
0.7733	-28.4488	37.0455	-19.169	-18.6886	0
0.7740	-20.8221	22.0878	-11.226	-10.7533	0
0.7747	-9.8365	11.1057	-5.73658	-2.81809	0
0.7753	-1.89406	-0.494231	-4.21859	2.06283	0
0.7760	4.81092	-16.971	-1.46503	10.3042	0
0.7767	14.2812	-29.792	4.02443	18.2361	0
0.7773	20.9862	-39.553	8.29597	20.0693	0
0.7780	20.0771	-51.1529	12.5675	25.2564	0
0.7787	17.3244	-58.7845	18.9748	34.7188	0
0.7793	14.5843	-59.7002	21.1283	36.5487	0
0.7800	9.0915	-63.9666	17.7569	35.0215	0
0.7807	3.90177	-67.6297	17.1568	40.5147	0
0.7813	0.239915	-63.3561	19.8927	42.0418	0
0.7820	-5.25287	-58.7845	18.9748	35.6337	0
0.7827	-7.08379	-53.595	13.4854	31.6644	0
0.7833	-1.28796	-40.4688	7.69584	28.0046	0
0.7840	3.29567	-25.2131	3.72436	18.5422	0
0.7847	3.59872	-14.8342	1.28852	11.2191	0
0.7853	5.42965	-2.93632	-3.90087	7.55595	0
0.7860	6.3388	12.0215	-10.3082	-0.682065	0
0.7867	2.67694	26.3614	-14.2797	-8.92341	0
0.7873	-1.89406	37.6561	-19.169	-11.6683	0
0.7880	-5.25287	47.4171	-25.8764	-16.5526	0
0.7887	-9.21777	55.9644	-29.5478	-23.8756	0
0.7893	-9.8365	61.7644	-29.8479	-25.4028	0
0.7900	-5.55592	64.5117	-30.1479	-22.9606	0
0.7907	-4.64677	67.5643	-31.3658	-23.5728	0
0.7913	-10.1395	69.3886	-33.5016	-24.1817	0
0.7920	-15.6323	65.1222	-33.5016	-23.2667	0
0.7927	-14.4075	56.575	-29.5478	-21.1307	0
0.7933	-10.4426	46.8066	-24.0407	-14.1104	0
0.7940	-4.64677	33.3824	-17.6334	-4.34525	0
0.7947	4.50787	19.951	-11.226	1.14787	0
0.7953	12.7534	11.1057	-8.49014	3.58999	0
0.7960	17.9431	-0.494231	-7.25456	9.99807	0
0.7967	27.0977	-16.6658	-0.247114	18.2361	0
0.7973	38.6894	-29.1815	7.37812	25.5625	0
0.7980	45.71	-37.111	11.3496	33.8005	0
0.7987	51.8089	-43.8267	15.9389	36.2426	0
0.7993	57.9204	-46.2688	20.2104	32.8855	0
0.8000	56.6956	-45.0477	20.2104	35.0215	0
0.8007	53.6398	-45.353	19.2926	41.1269	0
0.8013	57.9204	-47.1846	20.5105	39.2936	0
0.8020	62.4914	-45.9635	21.4283	35.3276	0
0.8027	63.1102	-38.9425	18.9748	35.0215	0
0.8033	65.2441	-27.0446	12.5675	29.8345	0
0.8040	65.5472	-16.0553	5.56007	17.6272	0
0.8047	58.2235	-5.68366	0.670738	10.913	0
0.8053	49.0688	7.44254	-3.30074	9.69198	0
0.8060	42.9573	21.7825	-8.17242	2.67503	0
0.8067	38.0833	34.6035	-13.9796	-7.70234	0
0.8073	32.2875	46.5014	-21.3048	-14.1104	0
0.8080	23.7389	55.9644	-25.8764	-19.9096	0
0.8087	16.1122	60.8486	-27.7121	-26.0116	0
0.8093	16.4152	64.817	-31.0658	-26.9299	0
0.8100	17.9431	68.4728	-32.2837	-24.7906	0
0.8107	13.9656	69.6939	-30.1479	-26.9299	0
0.8113	10.9224	67.8696	-28.6299	-30.2837	0
0.8120	13.9656	62.9854	-26.7942	-29.3687	0
0.8127	18.5492	58.7118	-23.1228	-25.0967	0
0.8133	23.7389	53.8276	-20.0868	-20.2157	0
0.8140	29.2317	40.0982	-13.0617	-11.0594	0
0.8147	37.7802	23.3088	-2.68295	-0.988162	0
0.8153	50.281	12.9372	0.670738	2.67503	0
0.8160	58.2235	2.25311	1.58859	4.50496	0
0.8167	55.1677	-14.8342	8.29597	11.828	0
0.8173	49.978	-29.4867	15.021	20.0693	0
0.8180	50.281	-38.6373	18.9748	22.2054	0
0.8187	49.6749	-47.4898	22.9463	24.6475	0
0.8193	43.5761	-54.2055	24.782	29.8345	0
0.8200	38.9924	-56.0371	24.4819	31.0556	0
0.8207	39.6112	-56.9529	26.6177	31.0556	0
0.8213	43.5761	-56.3424	27.8356	31.9705	0
0.8220	46.6192	-53.2898	25.0821	29.5284	0
0.8227	46.9349	-45.9635	22.0285	24.0353	0
0.8233	42.3512	-34.9814	16.8391	18.8483	0
0.8240	33.8027	-24.2973	10.1317	11.2191	0
0.8247	25.8729	-13.0026	7.37812	4.50496	0
0.8253	21.6049	1.64259	3.4243	-0.0731972	0
0.8260	15.4934	16.2878	-3.90087	-7.39625	0
0.8267	5.42965	26.3614	-7.57228	-15.9404	0
0.8273	-0.984912	37.9613	-11.226	-20.5185	0
0.8280	-3.42194	50.775	-18.5512	-26.0116	0
0.8287	-5.55592	58.4065	-23.1228	-33.338	0
0.8293	-7.38684	59.3223	-21.3048	-35.1679	0
0.8300	-8.00557	59.6276	-22.2226	-35.7768	0
0.8307	-8.30862	62.6802	-24.9585	-38.525	0
0.8313	-7.38684	62.3749	-24.6585	-37.9162	0
0.8320	-6.78074	57.1855	-22.2226	-35.474	0
0.8327	-7.38684	51.0803	-18.8513	-33.9469	0
0.8333	-4.02804	41.9224	-15.1975	-28.1477	0
0.8340	0.846015	27.5825	-10.6259	-18.6886	0
0.8347	4.50787	16.5931	-3.90087	-12.2805	0
0.8353	9.6976	8.05306	1.58859	-6.78738	0
0.8360	16.1122	-7.51522	6.47792	0.841768	0
0.8367	20.9862	-23.992	15.6211	9.08311	0
0.8373	26.7947	-34.6761	20.8105	14.8823	0
0.8380	30.7596	-44.132	23.264	21.2904	0
0.8387	31.6687	-51.4582	31.8071	27.6985	0
0.8393	35.6336	-52.374	36.9965	30.1406	0
0.8400	38.3863	-54.5108	32.725	29.2257	0
0.8407	32.2875	-58.7845	33.025	31.0556	0
0.8413	27.4008	-57.5634	36.3787	31.9705	0
0.8420	27.4008	-54.2055	31.8071	27.3924	0
0.8427	27.7038	-49.9319	27.5356	22.2054	0
0.8433	28.3099	-39.2478	24.4819	17.6272	0
0.8440	26.479	-24.9078	16.2389	9.69198	0
0.8447	17.6274	-13.3079	10.1317	2.9778	0
0.8453	11.2255	-2.93632	5.86013	-0.0731972	0
0.8460	10.0006	9.88463	-2.38289	-7.70234	0
0.8467	5.7327	24.5299	-8.7902	-17.4675	0
0.8473	-1.89406	37.3508	-11.5261	-22.0457	0
0.8480	-6.47769	46.1961	-15.8153	-26.6238	0
0.8487	-8.91472	55.0486	-19.4691	-31.8108	0
0.8493	-10.1395	62.9854	-23.1228	-33.0319	0
0.8500	-12.8796	63.9012	-26.7942	-32.423	0
0.8507	-13.8014	62.9854	-24.3584	-33.9469	0
0.8513	-8.61167	64.5117	-22.2226	-33.338	0
0.8520	-3.11889	62.0696	-25.5763	-29.9809	0
0.8527	-1.59101	52.6066	-24.3584	-27.2327	0
0.8533	2.67694	41.9224	-15.1975	-20.2157	0
0.8540	8.16972	31.8561	-9.09027	-11.6683	0
0.8547	10.6194	20.2562	-5.73658	-8.61731	0
0.8553	12.1346	6.2215	-1.7651	-5.87241	0
0.8560	10.9224	-9.34679	2.20638	5.41992	0
0.8567	4.50787	-21.2447	7.99591	16.4062	0
0.8573	3.90177	-28.8762	15.6211	20.6782	0
0.8580	6.95752	-39.553	19.8927	26.4774	0
0.8587	4.81092	-50.5424	21.7284	32.8855	0
0.8593	1.76779	-55.1213	22.9463	32.5794	0
0.8600	2.07084	-56.3424	23.5641	30.4434	0
0.8607	3.90177	-58.7845	23.5641	31.9705	0
0.8613	8.16972	-58.4792	24.1642	31.0556	0
0.8620	11.8316	-53.2898	25.9999	28.6135	0
0.8627	12.1346	-46.8793	26.3	28.3074	0
0.8633	13.0564	-37.4162	19.2926	24.0353	0
0.8640	12.4503	-23.6868	8.91376	12.1341	0
0.8647	7.26057	-11.7816	4.34215	3.28389	0
0.8653	4.50787	-1.71527	3.10658	-0.0731972	0
0.8660	0.846015	11.4109	-3.60081	-6.17518	0
0.8667	-8.61167	25.7509	-10.926	-14.4165	0
0.8673	-16.5415	37.3508	-15.1975	-21.1307	0
0.8680	-20.2033	48.3329	-20.687	-25.4028	0
0.8687	-24.4839	57.1855	-23.7406	-27.5388	0
0.8693	-25.3931	61.1539	-22.2226	-28.7598	0
0.8700	-22.3499	63.5959	-24.9585	-33.338	0
0.8707	-24.1809	66.038	-29.5478	-36.389	0
0.8713	-26.6179	63.9012	-26.4942	-32.423	0
0.8720	-25.09	56.8802	-20.3869	-27.5388	0
0.8727	-24.1809	51.0803	-19.7691	-24.4878	0
0.8733	-23.2591	45.5856	-16.7155	-18.0797	0
0.8740	-19.5972	32.7719	-8.7902	-11.0594	0
0.8747	-17.4633	16.8984	-3.30074	-7.39625	0
0.8753	-15.3293	7.13728	-1.16497	-1.90313	0
0.8760	-11.9705	-2.02053	4.34215	7.24985	0
0.8767	-9.21777	-16.971	11.6673	13.0491	0
0.8773	-2.81584	-31.9288	17.4568	19.1544	0
0.8780	7.86667	-42.3004	22.0285	27.3924	0
0.8787	15.4934	-49.6266	25.9999	30.1406	0
0.8793	19.1553	-53.9003	26.9178	27.6985	0
0.8800	21.2893	-56.9529	25.0821	30.1406	0
0.8807	19.1553	-57.2582	24.782	33.1916	0
0.8813	16.4152	-53.9003	26.6177	30.7495	0
0.8820	16.4152	-49.9319	26.9178	30.1406	0
0.8827	13.0564	-44.7425	22.0285	29.2257	0
0.8833	-1.59101	-35.8972	14.7033	20.9843	0
0.8840	-18.9911	-24.9078	11.0495	11.5252	0
0.8847	-24.787	-11.7816	9.21383	6.94708	0
0.8853	-22.0343	2.25311	3.72436	-0.0731972	0
0.8860	-23.8652	12.9372	-2.38289	-8.31121	0
0.8867	-28.4488	26.0562	-6.65443	-13.8043	0
0.8873	-28.4488	42.8382	-14.8975	-20.2157	0
0.8880	-28.7519	52.9118	-24.0407	-27.5388	0
0.8887	-32.4137	54.7434	-26.7942	-30.2837	0
0.8893	-32.4137	56.8802	-27.0943	-31.8108	0
0.8900	-30.5828	60.2381	-27.7121	-33.9469	0
0.8907	-32.1107	61.4591	-26.1764	-34.5591	0
0.8913	-33.0198	60.5433	-25.8764	-34.8618	0
0.8920	-31.8076	57.1855	-26.7942	-33.0319	0
0.8927	-29.6736	52.9118	-22.2226	-25.7089	0
0.8933	-22.3499	43.1435	-16.1154	-18.3825	0
0.8940	-13.1953	27.2772	-12.7617	-13.5016	0
0.8947	-8.91472	13.5478	-7.57228	-7.09348	0
0.8953	-2.81584	3.77942	-2.68295	-0.988162	0
0.8960	4.50787	-9.34679	0.970805	4.81105	0
0.8967	3.90177	-21.8552	8.29597	13.3552	0
0.8973	4.50787	-31.3183	15.3211	20.0693	0
0.8980	11.8316	-45.0477	19.5926	22.8142	0
0.8987	13.6625	-55.4266	25.3998	28.3074	0
0.8993	11.5285	-55.1213	28.1357	32.2766	0
0.9000	14.5843	-54.2055	24.4819	29.2257	0
0.9007	14.8873	-59.395	23.5641	28.0046	0
0.9013	9.6976	-61.2265	25.6999	30.7495	0
0.9020	9.6976	-56.9529	23.5641	28.3074	0
0.9027	12.4503	-49.9319	20.2104	22.8142	0
0.9033	12.1346	-40.4688	16.8391	18.5422	0
0.9040	13.0564	-28.2657	10.7495	12.1341	0
0.9047	10.9224	-16.6658	3.72436	5.11382	0
0.9053	1.14906	-5.3784	-2.38289	-1.90313	0
0.9060	-8.00557	9.27411	-7.57228	-10.1445	0
0.9067	-12.5766	24.2246	-10.926	-15.0254	0
0.9073	-19.5972	35.214	-16.1154	-18.3825	0
0.9080	-27.8427	44.6698	-22.2226	-24.7906	0
0.9087	-30.2797	52.9118	-24.0407	-28.4538	0
0.9093	-28.4488	55.6592	-25.5763	-27.2327	0
0.9100	-28.4488	55.0486	-27.7121	-27.5388	0
0.9107	-26.6179	56.8802	-25.2586	-29.6748	0
0.9113	-19.2942	58.4065	-23.1228	-30.2837	0
0.9120	-13.8014	55.0486	-24.0407	-30.2837	0
0.9127	-12.5766	46.5014	-21.3048	-26.9299	0
0.9133	-7.68989	33.6877	-15.8153	-19.2974	0
0.9140	-0.0631354	19.3404	-10.3082	-12.8894	0
0.9147	3.59872	9.57937	-2.98302	-7.09348	0
0.9153	2.67694	0.42155	1.28852	0.538998	0
0.9160	1.14906	-13.9184	4.34215	5.41992	0
0.9167	-1.28796	-29.1815	12.5675	9.38921	0
0.9173	-3.72499	-40.4688	20.8105	18.2361	0
0.9180	-2.51279	-49.9319	23.264	25.5625	0
0.9187	2.07084	-56.0371	26.3	28.3074	0
0.9193	5.42965	-58.7845	30.2715	29.2257	0
0.9200	5.7327	-60.616	30.8893	30.1406	0
0.9207	8.47277	-61.5318	31.8071	31.0556	0
0.9213	14.2812	-60.616	31.1893	31.3617	0
0.9220	16.4152	-58.7845	26.9178	28.3074	0
0.9227	13.9656	-52.374	23.5641	23.4264	0
0.9233	11.8316	-41.6899	19.8927	17.6272	0
0.9240	8.78845	-30.7078	11.6673	9.08311	0
0.9247	1.76779	-19.4131	5.24235	1.45396	0
0.9253	-4.34372	-7.82048	3.4243	-3.12419	0
0.9260	-7.38684	3.47416	-1.46503	-9.2295	0
0.9267	-11.9705	17.8141	-9.39034	-15.6376	0
0.9273	-16.5415	32.1614	-14.5797	-21.1307	0
0.9280	-15.6323	41.0139	-18.5512	-28.4538	0
0.9287	-12.8796	46.5014	-22.8228	-33.6408	0
0.9293	-11.9705	50.1645	-25.5763	-33.338	0
0.9300	-11.0487	50.775	-25.8764	-33.0319	0
0.9307	-8.91472	50.775	-26.7942	-34.253	0
0.9313	-4.34372	50.1645	-28.3122	-35.474	0
0.9320	0.846015	44.6698	-26.4942	-34.8618	0
0.9327	0.846015	38.2666	-22.2226	-28.7598	0
0.9333	-1.28796	30.9403	-18.5512	-19.9096	0
0.9340	-0.0631354	17.2036	-11.8438	-13.8043	0
0.9347	1.76779	1.33733	-3.30074	-7.39625	0
0.9353	3.90177	-8.43101	0.070604	0.841768	0
0.9360	10.0006	-19.7184	1.58859	5.41992	0
0.9367	18.2461	-34.6761	7.69584	9.38921	0
0.9373	25.8729	-45.9635	15.6211	17.0184	0
0.9380	34.1184	-56.0371	19.8927	24.0353	0
0.9387	38.6894	-64.8824	22.0285	28.0046	0
0.9393	35.9493	-67.935	24.1642	28.0046	0
0.9400	34.1184	-68.5455	25.0821	27.3924	0
0.9407	37.4646	-70.3771	24.782	30.1406	0
0.9413	39.2955	-68.5455	24.4819	31.6644	0
0.9420	35.6336	-62.1423	23.264	27.3924	0
0.9427	30.4565	-53.595	18.6748	23.7325	0
0.9433	27.0977	-42.3004	13.1853	19.1544	0
0.9440	22.5141	-30.4025	8.61369	10.913	0
0.9447	17.6274	-18.8026	4.02443	3.89609	0
0.9453	17.3244	-5.68366	-1.16497	0.2329	0
0.9460	17.9431	9.88463	-5.43651	-6.48128	0
0.9467	15.4934	23.6141	-7.57228	-13.8043	0
0.9473	13.9656	35.5192	-12.1439	-20.5185	0
0.9480	12.1346	45.5856	-20.3869	-27.5388	0
0.9487	5.1266	51.3855	-25.5763	-30.2837	0
0.9493	-2.19711	51.996	-23.7406	-29.6748	0
0.9500	-6.78074	52.6066	-24.6585	-33.0319	0
0.9507	-13.4984	56.575	-29.2301	-33.338	0
0.9513	-20.519	58.4065	-27.7121	-27.2327	0
0.9520	-23.8652	52.9118	-22.5227	-24.7906	0
0.9527	-25.3931	44.6698	-20.687	-25.0967	0
0.9533	-24.4839	36.435	-17.6334	-18.3825	0
0.9540	-19.5972	23.6141	-10.0081	-10.1445	0
0.9547	-13.8014	9.27411	-3.90087	-6.78738	0
0.9553	-7.68989	-2.02053	-1.46503	-1.29426	0
0.9560	-0.366185	-14.8342	2.80651	8.16814	0
0.9567	6.3388	-28.5709	8.61369	14.5762	0
0.9573	14.2812	-37.7215	12.2675	20.0693	0
0.9580	20.9862	-45.9635	17.4568	29.5284	0
0.9587	22.8171	-55.1213	23.5641	34.7188	0
0.9593	24.9637	-56.9529	23.5641	33.8005	0
0.9600	29.5347	-56.3424	20.5105	34.7188	0
0.9607	30.1408	-60.3108	22.6462	35.3276	0
0.9613	27.4008	-60.616	23.8642	31.6644	0
0.9620	26.7947	-55.1213	18.9748	29.2257	0
0.9627	27.4008	-49.6266	14.7033	26.4774	0
0.9633	25.5698	-40.7741	12.5675	18.2361	0
0.9640	20.3801	-26.1288	7.07805	11.5252	0
0.9647	14.8873	-13.9184	-1.16497	7.24985	0
0.9653	10.6194	-4.15736	-6.9545	-0.0731972	0
0.9660	5.42965	9.88463	-10.3082	-7.70234	0
0.9667	-2.81584	24.5299	-13.0617	-13.8043	0
0.9673	-11.3644	35.214	-18.8513	-19.6035	0
0.9680	-18.3724	44.3645	-28.0121	-23.8756	0
0.9687	-21.1251	51.996	-32.2837	-26.6238	0
0.9693	-20.519	54.7434	-31.0658	-29.3687	0
0.9700	-22.0343	55.6592	-30.1479	-29.9809	0
0.9707	-26.6179	58.1013	-31.3658	-28.4538	0
0.9713	-27.527	58.7118	-32.5838	-28.4538	0
0.9720	-24.4839	54.7434	-31.9836	-26.6238	0
0.9727	-22.3499	47.4171	-27.412	-19.9096	0
0.9733	-21.4282	35.8245	-19.4691	-14.1104	0
0.9740	-19.9003	22.393	-13.0617	-10.1445	0
0.9747	-18.3724	11.7162	-7.87235	-2.81809	0
0.9753	-13.8014	2.55837	-1.46503	4.81105	0
0.9760	-9.21777	-11.1711	4.02443	11.828	0
0.9767	-11.0487	-25.5183	9.21383	18.2361	0
0.9773	-14.1045	-34.9814	15.9389	23.7325	0
0.9780	-13.8014	-43.2162	19.8927	28.0046	0
0.9787	-14.7106	-51.4582	21.7284	31.0556	0
0.9793	-16.2384	-55.4266	25.3998	31.9705	0
0.9800	-15.3293	-55.1213	28.7535	33.1916	0
0.9807	-13.8014	-53.595	27.2179	35.6337	0
0.9813	-9.53345	-50.8477	25.3998	34.7188	0
0.9820	-4.94982	-46.574	25.3998	29.8345	0
0.9827	-11.3644	-38.332	23.8642	24.6475	0
0.9833	-24.787	-24.9078	16.8391	18.2361	0
0.9840	-32.7168	-12.0869	7.99591	10.913	0
0.9847	-37.6035	-2.02053	3.72436	6.64098	0
0.9853	-41.5684	10.1899	2.50644	1.75673	0
0.9860	-42.1871	22.6983	-2.38289	-6.17518	0
0.9867	-41.5684	33.6877	-10.0081	-13.1955	0
0.9873	-43.0962	46.1961	-14.8975	-19.2974	0
0.9880	-48.286	58.4065	-20.0868	-25.7089	0
0.9887	-55.9127	65.7328	-23.7406	-29.0659	0
0.9893	-62.6303	67.5643	-24.0407	-29.6748	0
0.9900	-68.1231	67.5643	-25.2586	-31.202	0
0.9907	-70.5601	68.4728	-27.7121	-32.423	0
0.9913	-65.9891	66.6486	-25.5763	-30.5898	0
0.9920	-61.4055	60.2381	-19.7691	-27.8449	0
0.9927	-59.8776	54.4381	-15.4976	-24.7906	0
0.9933	-53.4757	46.5014	-11.226	-18.9947	0
0.9940	-41.5684	30.0246	-4.81873	-11.0594	0
0.9947	-34.5477	14.7688	0.970805	-4.65135	0
0.9953	-30.5828	7.44254	4.94228	1.75673	0
0.9960	-23.2591	-2.93632	9.53154	9.08311	0
0.9967	-16.5415	-18.4973	15.021	14.8823	0
0.9973	-11.9705	-31.3183	20.2104	19.1544	0
0.9980	-6.17464	-41.3846	27.2179	24.6475	0
0.9987	-1.59101	-47.4898	32.4073	28.6135	0
0.9993	-2.19711	-48.4056	32.1072	30.1406	0
1.0000	-6.78074	-50.2372	31.8071	31.6644	0
1.0007	-6.47769	-51.4582	33.6252	33.4977	0
1.0013	0.846015	-48.4056	32.4073	33.1916	0
1.0020	6.3388	-44.132	29.3536	29.5284	0
1.0027	5.42965	-37.7215	27.2179	24.6475	0
1.0033	5.7327	-24.9078	20.8105	20.0693	0
1.0040	7.26057	-12.0869	14.7033	13.6613	0
1.0047	5.42965	-2.32579	11.3496	6.33489	0
1.0053	4.20482	8.05306	4.02443	1.75673	0
1.0060	2.37389	20.5615	-2.68295	-2.81809	0
1.0067	-1.89406	33.6877	-4.21859	-11.9744	0
1.0073	-3.72499	46.5014	-10.3082	-22.0457	0
1.0080	-6.17464	54.7434	-18.5512	-28.1477	0
1.0087	-13.1953	58.7118	-18.5512	-31.202	0
1.0093	-19.9003	60.5433	-17.6334	-32.1169	0
1.0100	-27.527	61.1539	-20.0868	-33.338	0
1.0107	-40.9623	62.3749	-20.987	-35.7768	0
1.0113	-48.286	61.4591	-20.687	-33.9469	0
1.0120	-42.7932	54.7434	-17.9511	-28.4538	0
1.0127	-35.7725	46.1961	-12.444	-23.5728	0
1.0133	-29.6736	35.5192	-9.39034	-18.3825	0
1.0140	-19.5972	19.951	-5.73658	-11.3655	0
1.0147	-10.4426	8.05306	1.28852	-6.48128	0
1.0153	-3.11889	-2.02053	5.86013	-1.90313	0
1.0160	6.3388	-17.5816	9.83161	6.33489	0
1.0167	15.1904	-34.0656	16.2389	13.964	0
1.0173	22.8171	-43.5214	20.8105	20.0693	0
1.0180	32.5905	-51.1529	25.0821	25.5625	0
1.0187	41.1264	-56.0371	31.8071	30.7495	0
1.0193	43.8791	-56.6476	32.725	32.5794	0
1.0200	43.8791	-58.1739	28.1357	30.1406	0
1.0207	42.3512	-63.0508	27.2179	28.0046	0
1.0213	36.8585	-64.8824	28.1357	29.2257	0
1.0220	29.2317	-61.2265	25.3998	27.3924	0
1.0227	21.908	-52.9845	19.8927	20.3754	0
1.0233	14.8873	-41.6899	12.5675	14.2701	0
1.0240	6.95752	-30.0972	7.69584	9.38921	0
1.0247	1.14906	-16.971	4.64222	1.75673	0
1.0253	-1.89406	-2.02053	-1.46503	-4.65135	0
1.0260	-1.89406	10.8004	-9.70805	-9.53227	0
1.0267	1.46474	21.172	-13.3618	-17.4675	0
1.0273	1.46474	32.7719	-16.4154	-24.7906	0
1.0280	-6.47769	41.0139	-22.5227	-28.4538	0
1.0287	-12.5766	42.8382	-26.7942	-33.6408	0
1.0293	-12.8796	44.3645	-25.8764	-37.9162	0
1.0300	-15.3293	47.4171	-25.5763	-34.5591	0
1.0307	-15.3293	48.9434	-27.0943	-30.2837	0
1.0313	-5.85897	48.3329	-28.6299	-31.202	0
1.0320	3.29567	44.6698	-28.0121	-29.6748	0
1.0327	4.81092	33.6877	-24.6585	-24.1817	0
1.0333	5.7327	18.4247	-17.6334	-21.1307	0
1.0340	11.5285	6.52676	-11.226	-17.1614	0
1.0347	20.9862	-2.93632	-6.35436	-8.92341	0
1.0353	28.9286	-15.75	-2.06517	-0.0731972	0
1.0360	28.3099	-29.4867	2.50644	6.64098	0
1.0367	23.4359	-40.1636	8.91376	13.0491	0
1.0373	21.2893	-48.7109	15.3211	17.3211	0
1.0380	22.211	-57.8687	19.8927	21.5932	0
1.0387	24.9637	-65.1877	21.7284	25.5625	0
1.0393	27.4008	-68.2403	22.3462	26.4774	0
1.0400	25.8729	-70.0718	22.3462	26.7835	0
1.0407	22.211	-71.2929	22.6462	29.2257	0
1.0413	20.6832	-67.3245	22.6462	29.2257	0
1.0420	19.1553	-61.8371	20.8105	27.0863	0
1.0427	18.2461	-56.3424	17.1568	25.5625	0
1.0433	20.9862	-42.9109	8.91376	18.5422	0
1.0440	24.042	-24.9078	0.970805	8.16814	0
1.0447	21.2893	-14.8342	-1.16497	1.75673	0
1.0453	16.4152	-6.59944	-2.98302	-3.43029	0
1.0460	13.0564	10.4951	-11.226	-10.1445	0
1.0467	8.47277	24.5299	-17.0332	-13.8043	0
1.0473	2.97999	30.9403	-19.4691	-17.7736	0
1.0480	-2.51279	40.7087	-23.1228	-26.6238	0
1.0487	-9.21777	50.1645	-26.7942	-32.423	0
1.0493	-15.0262	50.4697	-28.0121	-31.202	0
1.0500	-20.519	51.0803	-31.6836	-31.202	0
1.0507	-24.787	55.0486	-34.1194	-33.338	0
1.0513	-22.3499	54.4381	-31.3658	-31.8108	0
1.0520	-15.6323	48.6382	-28.6299	-28.4538	0
1.0527	-13.4984	38.8771	-26.4942	-24.7906	0
1.0533	-11.0487	24.8351	-20.3869	-19.2974	0
1.0540	-0.366185	11.7162	-13.3618	-12.8894	0
1.0547	8.47277	1.64259	-8.49014	-4.34525	0
1.0553	12.7534	-9.04153	-4.21859	3.58999	0
1.0560	19.774	-22.4657	-0.247114	6.94708	0
1.0567	24.6481	-36.8057	3.4243	9.38921	0
1.0573	23.1328	-49.6266	9.83161	16.4062	0
1.0580	22.5141	-59.7002	15.6211	21.8993	0
1.0587	25.2668	-65.4929	18.9748	23.7325	0
1.0593	27.4008	-68.5455	21.7284	26.4774	0
1.0600	30.1408	-70.6824	22.9463	29.2257	0
1.0607	34.1184	-70.0718	21.7284	29.8345	0
1.0613	38.3863	-65.1877	19.2926	29.8345	0
1.0620	37.7802	-60.0055	16.2389	27.3924	0
1.0627	33.4996	-54.2055	13.1853	21.8993	0
1.0633	31.0626	-42.3004	9.53154	15.4912	0
1.0640	29.8378	-27.6552	3.4243	8.77701	0
1.0647	24.6481	-15.75	-2.38289	3.58999	0
1.0653	18.2461	-3.8521	-5.43651	-1.29426	0
1.0660	13.6625	9.88463	-8.7902	-9.2295	0
1.0667	8.47277	22.6983	-13.0617	-18.3825	0
1.0673	4.50787	36.435	-17.3333	-24.4878	0
1.0680	2.67694	46.1961	-24.0407	-26.9299	0
1.0687	-0.984912	48.6382	-29.5478	-27.5388	0
1.0693	-4.64677	49.8592	-28.6299	-29.0659	0
1.0700	-5.85897	54.7434	-26.4942	-32.423	0
1.0707	-7.38684	57.1855	-26.7942	-32.423	0
1.0713	-7.08379	52.9118	-28.0121	-30.2837	0
1.0720	-4.34372	48.3329	-27.0943	-29.3687	0
1.0727	-2.19711	42.533	-21.3048	-24.1817	0
1.0733	0.239915	30.0246	-12.1439	-15.3315	0
1.0740	5.42965	14.7688	-6.65443	-9.2295	0
1.0747	10.6194	5.30572	-3.90087	-4.03916	0
1.0753	15.7965	-3.8521	3.10658	4.50496	0
1.0760	21.908	-19.4131	9.21383	13.6613	0
1.0767	27.4008	-33.4551	12.5675	19.1544	0
1.0773	31.3657	-42.6056	17.7569	23.1203	0
1.0780	37.4646	-52.374	24.1642	28.9196	0
1.0787	45.407	-57.2582	27.8356	34.7188	0
1.0793	50.281	-55.1213	28.7535	35.6337	0
1.0800	52.4276	-56.3424	28.1357	32.2766	0
1.0807	54.5616	-61.2265	27.2179	32.2766	0
1.0813	56.0895	-59.7002	28.4358	33.8005	0
1.0820	56.0895	-53.2898	27.5356	30.7495	0
1.0827	55.7865	-45.9635	22.6462	24.3414	0
1.0833	54.2586	-35.2867	17.1568	18.5422	0
1.0840	50.281	-21.5499	11.0495	12.743	0
1.0847	42.0482	-8.43101	4.34215	6.64098	0
1.0853	26.7947	4.38994	-1.46503	-1.29426	0
1.0860	5.42965	17.5089	-4.81873	-9.83837	0
1.0867	-13.8014	30.9403	-8.17242	-15.3315	0
1.0873	-30.2797	43.1435	-13.9796	-20.2157	0
1.0880	-49.5108	53.2171	-20.3869	-26.0116	0
1.0887	-66.2922	61.4591	-24.0407	-29.0659	0
1.0893	-72.088	65.7328	-24.6585	-30.2837	0
1.0900	-68.4262	65.7328	-22.5227	-31.202	0
1.0907	-58.3498	66.6486	-21.3048	-29.3687	0
1.0913	-45.8489	69.3886	-21.9049	-27.8449	0
1.0920	-39.1313	66.6486	-20.0868	-28.4538	0
1.0927	-38.8283	55.6592	-13.9796	-24.7906	0
1.0933	-33.9416	41.0139	-10.6259	-17.1614	0
1.0940	-28.1458	26.3614	-6.35436	-11.0594	0
1.0947	-29.358	13.5478	2.50644	-4.65135	0
1.0953	-29.358	2.86363	9.53154	0.841768	0
1.0960	-25.3931	-9.34679	13.8031	6.03212	0
1.0967	-25.6961	-23.0762	18.9748	15.1851	0
1.0973	-26.9209	-34.6761	21.7284	23.7325	0
1.0980	-22.3499	-43.8267	23.264	25.8686	0
1.0987	-15.9354	-51.1529	27.2179	29.2257	0
1.0993	-9.21777	-53.2898	29.0536	31.6644	0
1.1000	-0.984912	-53.2898	27.2179	29.5284	0
1.1007	2.97999	-53.2898	29.0536	31.0556	0
1.1013	4.50787	-50.8477	29.9714	34.4127	0
1.1020	8.47277	-47.7951	27.2179	29.2257	0
1.1027	10.0006	-41.3846	23.8642	21.8993	0
1.1033	8.16972	-27.6552	17.1568	17.6272	0
1.1040	8.16972	-12.3921	8.61369	10.913	0
1.1047	6.95752	-3.24158	4.64222	3.58999	0
1.1053	2.67694	6.2215	0.970805	-1.60036	0
1.1060	0.846015	19.0352	-6.65443	-8.31121	0
1.1067	2.37389	32.7719	-12.1439	-14.7226	0
1.1073	0.542965	45.8908	-15.8153	-21.1307	0
1.1080	-3.42194	55.0486	-22.2226	-28.4538	0
1.1087	-4.64677	58.4065	-24.9585	-30.8959	0
1.1093	-4.64677	61.4591	-24.0407	-29.3687	0
1.1100	-7.08379	64.2065	-24.9585	-30.8959	0
1.1107	-8.30862	63.9012	-24.9585	-30.2837	0
1.1113	-5.55592	62.0696	-22.5227	-26.6238	0
1.1120	-4.02804	58.1013	-21.3048	-26.9299	0
1.1127	-4.94982	49.2487	-17.9511	-24.7906	0
1.1133	-0.366185	38.8771	-11.5261	-13.8043	0
1.1140	6.03575	27.2772	-6.9545	-5.87241	0
1.1147	6.3388	13.2425	-4.21859	-3.43029	0
1.1153	6.3388	1.03207	1.58859	3.58999	0
1.1160	11.8316	-10.8658	6.77799	12.4402	0
1.1167	16.4152	-23.6868	11.0495	16.7123	0
1.1173	17.3244	-34.3709	18.9748	22.2054	0
1.1180	17.0213	-43.8267	26.6177	28.3074	0
1.1187	15.7965	-51.1529	29.0536	29.8345	0
1.1193	17.0213	-52.374	29.0536	30.4434	0
1.1200	20.6832	-52.6792	30.2715	32.8855	0
1.1207	20.9862	-57.5634	30.5715	31.9705	0
1.1213	18.5492	-56.3424	29.3536	30.1406	0
1.1220	19.1553	-46.2688	26.3	29.8345	0
1.1227	19.4583	-39.2478	21.7284	25.8686	0
1.1233	17.0213	-33.1498	16.2389	18.2361	0
1.1240	14.5843	-18.4973	10.7495	11.828	0
1.1247	11.2255	-2.93632	6.1602	5.41992	0
1.1253	2.67694	7.44254	1.58859	-2.20922	0
1.1260	-6.17464	20.5615	-3.90087	-9.2295	0
1.1267	-9.53345	36.1298	-10.3082	-15.3315	0
1.1273	-8.91472	45.8908	-17.3333	-22.6545	0
1.1280	-8.30862	51.0803	-24.9585	-26.6238	0
1.1287	-6.78074	54.7434	-27.7121	-27.5388	0
1.1293	-4.02804	55.6592	-26.1764	-29.3687	0
1.1300	-1.89406	56.8802	-24.9585	-32.1169	0
1.1307	2.67694	58.4065	-24.0407	-33.338	0
1.1313	9.39455	53.8276	-22.5227	-31.8108	0
1.1320	12.4503	46.5014	-22.2226	-28.7598	0
1.1327	10.9224	41.0139	-20.687	-24.7906	0
1.1333	8.47277	30.3298	-14.8975	-17.4675	0
1.1340	3.90177	14.4635	-8.7902	-8.31121	0
1.1347	-2.19711	2.25311	-4.81873	-2.81809	0
1.1353	-7.38684	-8.73627	-0.847248	2.36893	0
1.1360	-14.1045	-23.0762	4.64222	12.1341	0
1.1367	-18.6881	-35.8972	11.6673	19.7632	0
1.1373	-14.7106	-45.9635	18.0746	22.5115	0
1.1380	-4.64677	-54.2055	20.8105	26.4774	0
1.1387	7.56362	-56.0371	21.7284	31.3617	0
1.1393	20.3801	-55.7319	21.7284	32.8855	0
1.1400	28.9286	-59.395	21.7284	33.1916	0
1.1407	31.9718	-61.8371	23.8642	32.2766	0
1.1413	33.4996	-58.7845	24.1642	30.1406	0
1.1420	31.6687	-54.2055	19.8927	28.9196	0
1.1427	25.5698	-46.574	15.021	24.3414	0
1.1433	18.8522	-33.1498	10.7495	14.5762	0
1.1440	12.7534	-19.4131	4.34215	8.16814	0
1.1447	6.03575	-7.51522	-2.38289	3.58999	0
1.1453	-1.89406	7.44254	-7.57228	-5.26022	0
1.1460	-11.0487	22.6983	-11.5261	-13.8043	0
1.1467	-17.1602	31.5509	-15.8153	-18.0797	0
1.1473	-18.3724	38.8771	-21.3048	-23.8756	0
1.1480	-20.519	48.3329	-26.1764	-28.4538	0
1.1487	-24.787	55.0486	-28.6299	-29.6748	0
1.1493	-24.787	59.3223	-31.3658	-30.8959	0
1.1500	-21.4282	61.7644	-31.6836	-29.3687	0
1.1507	-18.6881	61.1539	-29.5478	-26.3177	0
1.1513	-13.8014	57.4907	-28.6299	-27.5388	0
1.1520	-8.61167	52.6066	-28.3122	-27.8449	0
1.1527	-4.34372	44.0593	-22.5227	-21.1307	0
1.1533	5.42965	32.1614	-15.8153	-14.1104	0
1.1540	17.3244	19.951	-11.5261	-9.2295	0
1.1547	21.2893	7.13728	-6.9545	-3.12419	0
1.1553	20.9862	-6.29418	-1.16497	3.89609	0
1.1560	23.4359	-20.6342	4.02443	12.4402	0
1.1567	24.9637	-33.7604	10.1317	19.1544	0
1.1573	22.8171	-43.8267	16.2389	21.2904	0
1.1580	21.6049	-53.2898	19.8927	24.6475	0
1.1587	21.908	-59.7002	22.0285	31.3617	0
1.1593	22.5141	-60.9213	22.9463	33.8005	0
1.1600	20.9862	-61.5318	22.9463	33.1916	0
1.1607	15.7965	-62.4476	24.4819	33.1916	0
1.1613	10.9224	-56.9529	25.3998	31.3617	0
1.1620	7.56362	-47.7951	22.3462	29.2257	0
1.1627	3.90177	-40.7741	17.1568	28.0046	0
1.1633	2.37389	-29.792	12.8852	20.3754	0
1.1640	3.29567	-15.75	8.91376	9.38921	0
1.1647	0.542965	-6.29418	4.02443	5.41992	0
1.1653	-3.11889	3.1689	-0.847248	1.14787	0
1.1660	-4.34372	17.8141	-6.9545	-10.1445	0
1.1667	-8.30862	31.8561	-13.0617	-16.8586	0
1.1673	-14.1045	42.8382	-18.5512	-19.9096	0
1.1680	-15.9354	51.3855	-23.4405	-25.7089	0
1.1687	-15.3293	54.4381	-24.6585	-28.4538	0
1.1693	-13.8014	55.0486	-23.1228	-26.6238	0
1.1700	-12.5766	59.3223	-25.2586	-29.3687	0
1.1707	-14.4075	62.0696	-27.0943	-33.0319	0
1.1713	-17.7663	57.4907	-24.0407	-31.8108	0
1.1720	-17.4633	50.1645	-21.9049	-29.3687	0
1.1727	-14.7106	42.2277	-20.687	-23.8756	0
1.1733	-10.1395	30.3298	-14.8975	-15.9404	0
1.1740	-5.55592	13.853	-6.65443	-8.31121	0
1.1747	-0.681862	1.03207	-0.547181	0.841768	0
1.1753	5.1266	-6.59944	4.94228	7.86205	0
1.1760	12.4503	-17.5816	8.91376	9.99807	0
1.1767	17.3244	-33.1498	13.8031	14.8823	0
1.1773	20.0771	-45.9635	21.4283	23.7325	0
1.1780	25.2668	-55.1213	25.0821	26.4774	0
1.1787	33.4996	-60.616	26.3	27.3924	0
1.1793	40.8234	-62.7528	28.1357	32.5794	0
1.1800	44.4852	-63.9666	27.5356	33.8005	0
1.1807	46.6192	-62.4476	27.2179	29.2257	0
1.1813	48.4501	-57.5634	29.0536	27.3924	0
1.1820	45.71	-53.2898	27.8356	29.2257	0
1.1827	39.2955	-45.6583	22.6462	24.3414	0
1.1833	28.9286	-31.3183	17.1568	13.964	0
1.1840	12.7534	-18.8026	9.83161	8.16814	0
1.1847	-0.681862	-9.34679	3.4243	4.81105	0
1.1853	-7.38684	5.30572	-0.847248	-2.20922	0
1.1860	-17.1602	20.8667	-5.11879	-10.1445	0
1.1867	-26.6179	30.0246	-7.87235	-17.4675	0
1.1873	-26.3148	41.0139	-12.7617	-27.2327	0
1.1880	-26.3148	52.6066	-22.8228	-33.0319	0
1.1887	-33.6385	53.5223	-28.6299	-32.423	0
1.1893	-37.3004	50.4697	-25.2586	-33.9469	0
1.1900	-35.7725	55.0486	-23.1228	-37.304	0
1.1907	-38.5126	57.796	-23.7406	-34.8618	0
1.1913	-44.018	51.3855	-20.987	-32.1169	0
1.1920	-45.5333	44.9751	-18.8513	-31.8108	0
1.1927	-40.9623	40.0982	-17.9511	-24.7906	0
1.1933	-35.1664	27.2772	-13.0617	-14.4165	0
1.1940	-33.0198	10.4951	-7.25456	-9.83837	0
1.1947	-29.9767	-1.10475	-2.38289	-6.78738	0
1.1953	-22.0343	-11.7816	4.34215	1.14787	0
1.1960	-18.3724	-25.2131	11.0495	9.99807	0
1.1967	-19.2942	-35.8972	15.6211	15.4912	0
1.1973	-14.4075	-44.4372	20.5105	20.3754	0
1.1980	-7.08379	-55.1213	27.2179	25.8686	0
1.1987	-4.02804	-61.5318	31.4894	29.8345	0
1.1993	0.542965	-59.0897	29.9714	28.9196	0
1.2000	7.26057	-58.4792	27.2179	26.1713	0
1.2007	7.86667	-60.3108	28.7535	27.3924	0
1.2013	4.50787	-57.5634	29.0536	28.0046	0
1.2020	4.20482	-52.374	23.264	22.8142	0
1.2027	3.29567	-43.8267	17.1568	16.7123	0
1.2033	-1.89406	-30.4025	14.1032	12.1341	0
1.2040	-6.47769	-16.0553	9.83161	6.94708	0
1.2047	-9.21777	-2.93632	4.02443	1.45396	0
1.2053	-13.4984	10.8004	-1.7651	-5.26022	0
1.2060	-16.8572	22.6983	-7.25456	-13.8043	0
1.2067	-16.2384	33.0772	-13.0617	-19.6035	0
1.2073	-17.7663	45.5856	-18.5512	-24.4878	0
1.2080	-23.8652	55.3539	-21.6048	-29.3687	0
1.2087	-26.0118	57.4907	-21.6048	-29.6748	0
1.2093	-22.0343	58.7118	-23.7406	-31.202	0
1.2100	-17.7663	61.4591	-26.7942	-35.7768	0
1.2107	-12.8796	62.6802	-25.2586	-33.6408	0
1.2113	-8.30862	62.0696	-23.1228	-26.9299	0
1.2120	-9.53345	57.796	-24.0407	-26.6238	0
1.2127	-12.8796	45.5856	-19.7691	-24.7906	0
1.2133	-11.6674	29.1088	-10.6259	-15.0254	0
1.2140	-7.38684	14.7688	-5.11879	-8.92341	0
1.2147	-6.47769	3.1689	-0.847248	-5.26022	0
1.2153	-9.21777	-10.5606	5.86013	2.9778	0
1.2160	-9.21777	-26.1288	11.6673	10.3042	0
1.2167	-3.42194	-38.6373	16.2389	14.8823	0
1.2173	2.97999	-46.8793	21.7284	21.8993	0
1.2180	8.47277	-56.0371	25.6999	26.4774	0
1.2187	14.8873	-61.8371	26.3	25.5625	0
1.2193	17.3244	-61.5318	25.0821	27.3924	0
1.2200	17.3244	-62.4476	25.3998	31.9705	0
1.2207	18.8522	-63.9666	25.3998	31.9705	0
1.2213	18.5492	-59.0897	22.6462	29.2257	0
1.2220	13.9656	-52.6792	22.6462	27.3924	0
1.2227	11.5285	-45.353	23.5641	24.0353	0
1.2233	13.6625	-29.4867	16.8391	17.6272	0
1.2240	16.4152	-12.3921	5.24235	11.828	0
1.2247	13.3595	-4.15736	-0.247114	6.33489	0
1.2253	3.59872	5.00046	-2.68295	-1.60036	0
1.2260	-8.30862	18.1194	-9.39034	-9.53227	0
1.2267	-19.9003	29.1088	-16.4154	-15.0254	0
1.2273	-30.8858	39.4876	-22.2226	-21.1307	0
1.2280	-35.7725	49.8592	-25.8764	-27.2327	0
1.2287	-33.6385	54.7434	-26.7942	-28.4538	0
1.2293	-31.8076	55.9644	-28.93	-27.2327	0
1.2300	-31.8076	56.8802	-30.448	-27.5388	0
1.2307	-30.2797	55.6592	-28.6299	-29.9809	0
1.2313	-27.8427	54.7434	-26.7942	-29.9809	0
1.2320	-23.8652	51.0803	-25.5763	-25.7089	0
1.2327	-17.7663	39.4876	-19.7691	-19.6035	0
1.2333	-13.8014	25.1404	-16.4154	-15.3315	0
1.2340	-11.3644	13.853	-15.1975	-10.1445	0
1.2347	-6.17464	2.55837	-8.7902	-1.90313	0
1.2353	-0.0631354	-10.2626	-1.7651	4.50496	0
1.2360	7.26057	-23.6868	0.670738	9.38921	0
1.2367	13.9656	-37.4162	6.1602	15.7973	0
1.2373	15.7965	-48.7109	14.7033	21.8993	0
1.2380	16.4152	-56.3424	18.3747	27.0863	0
1.2387	20.3801	-61.8371	20.8105	30.1406	0
1.2393	23.7389	-65.1877	23.264	29.2257	0
1.2400	28.0069	-66.714	21.7284	28.0046	0
1.2407	33.8027	-66.1034	21.7284	29.5284	0
1.2413	36.8585	-62.7528	24.4819	29.2257	0
1.2420	38.9924	-55.7319	20.8105	24.6475	0
1.2427	43.8791	-44.7425	14.4032	19.4571	0
1.2433	41.1264	-31.6235	11.6673	12.743	0
1.2440	30.1408	-20.3289	7.37812	5.41992	0
1.2447	24.6481	-9.95731	0.670738	0.538998	0
1.2453	24.6481	4.38994	-5.43651	-4.65135	0
1.2460	22.5141	20.2562	-9.70805	-12.5866	0
1.2467	20.6832	31.5509	-11.8438	-20.2157	0
1.2473	19.4583	41.3192	-15.8153	-26.0116	0
1.2480	11.8316	51.0803	-24.0407	-31.202	0
1.2487	0.846015	55.0486	-27.7121	-33.9469	0
1.2493	-8.30862	51.996	-24.9585	-33.9469	0
1.2500	-16.8572	50.775	-24.3584	-33.6408	0
1.2507	-22.0343	52.6066	-25.8764	-32.1169	0
1.2513	-21.4282	50.4697	-24.3584	-29.3687	0
1.2520	-19.2942	44.0593	-22.2226	-26.6238	0
1.2527	-18.0694	36.7403	-18.5512	-22.6545	0
1.2533	-13.8014	26.6667	-12.1439	-16.2465	0
1.2540	-5.55592	14.1583	-7.57228	-10.4472	0
1.2547	3.59872	2.55837	-2.06517	-4.03916	0
1.2553	10.9224	-8.43101	6.1602	5.41992	0
1.2560	15.4934	-22.1605	10.7495	13.964	0
1.2567	18.8522	-34.9814	13.8031	18.5422	0
1.2573	22.5141	-45.0477	19.2926	23.1203	0
1.2580	24.6481	-54.2055	25.0821	28.6135	0
1.2587	23.7389	-57.8687	26.9178	31.9705	0
1.2593	23.7389	-54.2055	24.4819	31.0556	0
1.2600	22.5141	-55.7319	22.6462	29.5284	0
1.2607	16.1122	-61.5318	26.3	29.2257	0
1.2613	9.0915	-59.7002	28.7535	28.3074	0
1.2620	6.64185	-51.1529	23.5641	26.4774	0
1.2627	5.7327	-42.9109	16.2389	20.9843	0
1.2633	3.90177	-31.013	10.7495	11.2191	0
1.2640	0.239915	-15.1395	5.24235	3.58999	0
1.2647	-2.81584	-2.32579	-0.247114	1.75673	0
1.2653	-1.59101	8.35832	-5.73658	-3.12419	0
1.2660	-1.59101	21.7825	-10.6259	-13.8043	0
1.2667	-6.78074	36.435	-13.9796	-19.9096	0
1.2673	-10.4426	48.0277	-19.169	-22.9606	0
1.2680	-11.6674	55.6592	-23.7406	-28.1477	0
1.2687	-15.6323	62.3749	-23.1228	-31.8108	0
1.2693	-17.4633	69.3886	-23.1228	-32.1169	0
1.2700	-13.1953	71.2202	-26.7942	-32.1169	0
1.2707	-10.7456	67.5643	-25.5763	-30.5898	0
1.2713	-11.3644	66.6486	-21.6048	-29.3687	0
1.2720	-11.0487	63.9012	-20.687	-30.2837	0
1.2727	-9.21777	51.0803	-17.3333	-25.4028	0
1.2733	-4.64677	36.1298	-9.70805	-14.7226	0
1.2740	0.846015	26.0562	-4.81873	-8.00844	0
1.2747	4.50787	13.2425	-0.247114	-2.81809	0
1.2753	10.0006	-2.63106	7.07805	6.03212	0
1.2760	16.4152	-14.5289	13.4854	13.6613	0
1.2767	20.9862	-25.5183	17.7569	17.3211	0
1.2773	28.6256	-37.7215	22.9463	22.8142	0
1.2780	40.5203	-43.2162	25.9999	29.2257	0
1.2787	48.4501	-44.4372	25.3998	31.0556	0
1.2793	50.5967	-48.7109	26.9178	30.7495	0
1.2800	50.5967	-52.374	30.8893	31.6644	0
1.2807	50.5967	-51.4582	29.9714	31.6644	0
1.2813	49.3719	-47.7951	27.5356	29.2257	0
1.2820	42.9573	-41.6899	27.2179	27.6985	0
1.2827	35.9493	-30.7078	23.5641	25.8686	0
1.2833	37.1615	-16.6658	12.5675	18.2361	0
1.2840	40.8234	-5.68366	4.34215	7.55595	0
1.2847	34.4214	1.64259	0.070604	-0.0731972	0
1.2853	19.1553	12.0215	-5.43651	-4.34525	0
1.2860	6.3388	27.2772	-11.226	-8.92341	0
1.2867	1.76779	40.7087	-14.8975	-16.5526	0
1.2873	0.846015	48.9434	-21.3048	-24.7906	0
1.2880	-1.89406	55.3539	-27.7121	-26.6238	0
1.2887	-4.02804	60.2381	-29.2301	-25.7089	0
1.2893	-2.51279	62.6802	-28.6299	-29.3687	0
1.2900	-0.984912	64.5117	-29.5478	-34.253	0
1.2907	-0.984912	64.2065	-28.93	-33.0319	0
1.2913	1.14906	58.7118	-27.412	-30.2837	0
1.2920	5.1266	51.996	-24.0407	-27.5388	0
1.2927	10.9224	44.6698	-17.3333	-22.0457	0
1.2933	18.5492	31.8561	-11.8438	-16.8586	0
1.2940	25.8729	17.2036	-7.57228	-10.7533	0
1.2947	32.8936	6.52676	-0.547181	1.14787	0
1.2953	39.2955	-5.07314	4.94228	9.38921	0
1.2960	42.6543	-21.2447	7.07805	8.77701	0
1.2967	42.6543	-34.6761	14.1032	12.1341	0
1.2973	42.0482	-45.353	22.9463	21.8993	0
1.2980	38.6894	-55.7319	26.3	25.2564	0
1.2987	31.0626	-58.7845	27.5356	24.9503	0
1.2993	25.8729	-58.7845	28.1357	28.3074	0
1.3000	27.7038	-61.8371	25.9999	29.5284	0
1.3007	31.0626	-61.5318	23.5641	28.0046	0
1.3013	31.9718	-55.4266	23.264	28.0046	0
1.3020	32.8936	-50.5424	21.7284	25.8686	0
1.3027	33.8027	-41.6899	18.6748	18.8483	0
1.3033	29.8378	-27.9604	12.2675	12.743	0
1.3040	24.9637	-15.75	2.50644	7.24985	0
1.3047	23.4359	-3.54684	-2.98302	-0.379295	0
1.3053	19.1553	11.7162	-5.11879	-6.48128	0
1.3060	10.0006	22.6983	-10.3082	-10.7533	0
1.3067	3.29567	32.7719	-15.1975	-16.8586	0
1.3073	-2.81584	46.8066	-20.0868	-24.7906	0
1.3080	-9.21777	55.3539	-26.7942	-30.2837	0
1.3087	-11.9705	56.575	-29.2301	-32.1169	0
1.3093	-11.9705	58.1013	-27.0943	-31.5047	0
1.3100	-15.3293	58.4065	-29.5478	-30.8959	0
1.3107	-15.9354	56.575	-31.9836	-30.5898	0
1.3113	-12.8796	54.4381	-26.7942	-29.0659	0
1.3120	-11.3644	47.7224	-22.2226	-26.3177	0
1.3127	-11.0487	36.435	-21.3048	-21.4368	0
1.3133	-8.61167	24.5299	-16.7155	-13.8043	0
1.3140	-6.47769	11.7162	-10.6259	-7.39625	0
1.3147	-6.47769	0.11629	-6.35436	-1.29426	0
1.3153	-5.85897	-11.4763	0.370671	6.94708	0
1.3160	-0.984912	-26.7394	6.1602	14.5762	0
1.3167	9.39455	-39.2478	8.61369	18.5422	0
1.3173	18.5492	-45.0477	12.5675	22.8142	0
1.3180	20.0771	-52.374	20.5105	28.9196	0
1.3187	19.1553	-58.7845	25.6999	31.9705	0
1.3193	20.9862	-56.9529	25.9999	31.3617	0
1.3200	20.3801	-56.0371	23.264	31.3617	0
1.3207	15.7965	-59.0897	21.1283	30.4434	0
1.3213	10.9224	-57.8687	21.4283	27.3924	0
1.3220	9.0915	-52.0687	19.2926	23.7325	0
1.3227	9.0915	-42.3004	13.4854	18.8483	0
1.3233	6.64185	-27.6552	8.61369	10.913	0
1.3240	3.29567	-14.2237	4.94228	4.50496	0
1.3247	2.37389	-5.07314	-0.547181	1.75673	0
1.3253	-1.89406	7.44254	-6.03664	-3.73638	0
1.3260	-11.3644	19.6457	-10.6259	-12.5866	0
1.3267	-18.9911	28.193	-15.8153	-17.7736	0
1.3273	-24.787	39.4876	-21.3048	-22.0457	0
1.3280	-32.1107	47.1119	-24.3584	-27.5388	0
1.3287	-35.1664	47.4171	-25.5763	-30.8959	0
1.3293	-33.3355	50.775	-26.4942	-30.5898	0
1.3300	-34.8507	54.1329	-26.4942	-29.3687	0
1.3307	-37.3004	51.6908	-23.1228	-26.6238	0
1.3313	-34.5477	50.775	-20.687	-26.9299	0
1.3320	-29.9767	48.3329	-22.8228	-26.6238	0
1.3327	-26.6179	34.6035	-21.6048	-18.9947	0
[truncated: 30,940 more rows]
