# Supplementary material for: Identification of Haptic Based Guiding Using Hard Reins
Source: PLoS One. 2015 Jul 22;10(7):e0132020. doi: 10.1371/journal.pone.0132020 (PMC4511788; doi:10.1371/journal.pone.0132020)
Supplement: S4 File — (ZIP) [file pone.0132020.s004.zip › EMGData2/Subject13/T8/t8.txt]

0.0000	59.8368	26.9006	-1.18657	0.043978	0
0.0007	54.3427	32.0851	-2.4109	-0.871184	0
0.0013	49.7691	38.1887	-3.02037	0.043978	0
0.0020	46.1014	44.9051	-2.10347	-2.39785	0
0.0027	44.2749	47.0378	-0.275069	-3.61876	0
0.0033	44.5817	51.315	1.55873	-2.0921	0
0.0040	42.1415	59.5513	1.55873	-1.78635	0
0.0047	36.9542	62.0022	0.339792	-2.70151	0
0.0053	34.2071	59.5513	1.2513	-3.61876	0
0.0060	33.9002	59.5513	3.69456	-3.92242	0
0.0067	31.1531	58.6441	4.30403	-4.53393	0
0.0073	31.1531	57.725	4.30403	-6.67	0
0.0080	37.5533	60.7768	6.13782	-7.27941	0
0.0087	43.0475	65.3486	6.43986	-5.44909	0
0.0093	45.7945	68.7067	5.22092	-4.53393	0
0.0100	50.3828	73.2903	7.04932	-3.61876	0
0.0107	52.2093	78.7812	10.1021	-3.61876	0
0.0113	51.9024	83.0585	8.57569	-6.97576	0
0.0120	56.7829	85.4975	7.04932	-7.58517	0
0.0127	61.3711	86.1103	9.80002	-4.53393	0
0.0133	60.4506	84.2721	11.6284	-6.36425	0
0.0140	58.624	84.2721	10.4095	-10.027	0
0.0147	60.4506	87.9366	10.7115	-10.027	0
0.0153	65.9447	90.6821	12.2379	-10.3327	0
0.0160	73.8791	90.6821	10.7115	-12.4688	0
0.0167	79.3733	91.9075	9.18516	-10.027	0
0.0173	80.5861	94.9593	10.7115	-7.89092	0
0.0180	83.6401	95.2657	12.2379	-9.11183	0
0.0187	88.5205	95.2657	12.5453	-8.19458	0
0.0193	90.9608	97.7047	14.3737	-6.67	0
0.0200	94.3216	99.8375	14.9886	-7.27941	0
0.0207	99.5089	101.676	13.4622	-7.89092	0
0.0213	102.563	106.247	13.1548	-9.11183	0
0.0220	101.642	109.606	14.3737	-10.027	0
0.0227	99.5089	110.831	14.6812	-7.27941	0
0.0233	99.5089	112.351	14.3737	-6.36425	0
0.0240	101.335	112.964	13.4622	-9.41549	0
0.0247	101.642	112.351	12.8474	-7.58517	0
0.0253	100.736	115.096	13.4622	-4.53393	0
0.0260	98.8952	118.761	12.5453	-6.97576	0
0.0267	95.549	120.894	12.2379	-8.50033	0
0.0273	92.1882	125.171	12.8474	-6.67	0
0.0280	88.5205	130.049	11.6284	-7.89092	0
0.0287	84.5606	134.02	10.1021	-10.027	0
0.0293	83.6401	138.592	13.4622	-8.19458	0
0.0300	85.1743	142.256	16.817	-5.44909	0
0.0307	85.4666	143.788	16.2075	-5.14334	0
0.0313	85.4666	148.054	15.598	-6.36425	0
0.0320	83.3332	153.25	16.2075	-7.58517	0
0.0327	75.7057	155.995	16.5096	-6.97576	0
0.0333	69.5978	159.353	17.7339	-5.75484	0
0.0340	65.0242	162.405	19.8697	-4.22817	0
0.0347	54.9564	164.538	19.5623	-2.0921	0
0.0353	45.1954	169.723	17.1244	-2.39785	0
0.0360	44.5817	174.612	16.817	-4.83968	0
0.0367	44.8886	173.387	19.8697	-4.53393	0
0.0373	41.5278	171.254	22.615	-3.61876	0
0.0380	38.4738	172.162	23.2245	-5.14334	0
0.0387	36.3405	169.416	23.8339	-4.53393	0
0.0393	32.0737	163.006	25.3603	-4.22817	0
0.0400	28.7129	159.353	26.2772	-7.27941	0
0.0407	25.659	156.596	25.9752	-6.67	0
0.0413	20.1648	153.25	27.4961	-3.61876	0
0.0420	13.151	152.024	29.9394	-4.22817	0
0.0427	7.04307	151.105	29.0225	-4.53393	0
0.0433	3.37541	146.534	27.1941	-3.31301	0
0.0440	0.0292243	141.337	28.413	-5.14334	0
0.0447	-4.86585	137.991	27.4961	-6.36425	0
0.0453	-9.13261	134.939	23.5319	-5.44909	0
0.0460	-14.6268	131.887	25.3603	-6.0585	0
0.0467	-19.8141	129.142	31.4658	-6.36425	0
0.0473	-20.4278	125.784	29.632	-5.44909	0
0.0480	-21.9475	118.761	24.1414	-6.36425	0
0.0487	-27.4417	109.299	23.5319	-6.36425	0
0.0493	-28.3622	100.757	25.3603	-5.14334	0
0.0500	-24.0809	92.2139	25.9752	-5.75484	0
0.0507	-21.9475	81.2203	25.3603	-6.67	0
0.0513	-20.121	71.7585	22.9224	-7.27941	0
0.0520	-15.8396	63.8286	20.7866	-8.80608	0
0.0527	-13.7062	53.4477	20.4792	-8.50033	0
0.0533	-14.9336	43.0787	19.8697	-7.27941	0
0.0540	-13.7062	35.1369	18.9528	-7.58517	0
0.0547	-10.9591	26.2879	18.0359	-8.50033	0
0.0553	-10.0532	17.4389	14.3737	-8.50033	0
0.0560	-8.21204	11.6416	10.7115	-6.36425	0
0.0567	-3.33157	5.23166	9.80002	-5.44909	0
0.0573	1.54889	-5.44375	10.4095	-8.19458	0
0.0580	4.60283	-16.4373	9.80002	-7.89092	0
0.0587	9.17644	-24.6736	7.66419	-3.61876	0
0.0593	15.898	-31.0836	2.16819	-4.83968	0
0.0600	19.8579	-40.5453	-3.93727	-9.11183	0
0.0607	20.7785	-53.9662	-6.37514	-8.19458	0
0.0613	24.1393	-67.3988	-8.51097	-7.58517	0
0.0620	29.3266	-78.3806	-11.2563	-10.9422	0
0.0627	33.2865	-87.8424	-12.1732	-11.2479	0
0.0633	37.8601	-96.9978	-13.3975	-10.027	0
0.0640	43.0475	-105.847	-17.3617	-10.9422	0
0.0647	44.8886	-114.389	-19.4976	-9.72124	0
0.0653	45.7945	-122.944	-21.0239	-6.67	0
0.0660	48.2348	-130.874	-26.2125	-6.97576	0
0.0667	48.5416	-138.498	-31.401	-8.19458	0
0.0673	41.8346	-147.358	-32.3179	-7.58517	0
0.0680	31.1531	-156.514	-33.2295	-4.53393	0
0.0687	23.8325	-163.525	-36.8916	-2.70151	0
0.0693	23.2187	-169.628	-39.9444	-3.61876	0
0.0700	28.0992	-176.651	-39.6423	-5.75484	0
0.0707	33.9002	-181.223	-39.0275	-5.44909	0
0.0713	38.4738	-182.448	-45.1329	-4.83968	0
0.0720	41.8346	-187.633	-53.3742	-4.53393	0
0.0727	43.3543	-195.881	-53.0668	-3.92242	0
0.0733	43.6612	-199.534	-50.931	-4.83968	0
0.0740	44.8886	-199.84	-55.2026	-3.61876	0
0.0747	49.4622	-203.198	-58.8648	0.043978	0
0.0753	54.0358	-205.343	-59.7817	-1.78635	0
0.0760	53.729	-204.117	-62.527	-4.83968	0
0.0767	56.476	-207.475	-66.1892	-2.39785	0
0.0773	65.0242	-213.273	-69.5494	0.95914	0
0.0780	67.7712	-216.018	-71.6852	0.043978	0
0.0787	65.6379	-217.538	-69.8514	-0.565432	0
0.0793	69.9046	-218.763	-69.242	-0.261774	0
0.0800	74.4928	-219.376	-71.6852	0.95914	0
0.0807	74.186	-220.896	-70.7683	4.31613	0
0.0813	77.839	-220.59	-68.3251	6.75796	0
0.0820	86.0803	-217.844	-68.023	4.92763	0
0.0827	90.6539	-216.018	-64.3608	4.31613	0
0.0833	95.2421	-215.405	-60.6986	5.53705	0
0.0840	99.5089	-216.018	-62.527	4.01247	0
0.0847	97.6824	-219.07	-62.527	2.79156	0
0.0853	95.2421	-220.295	-57.9533	7.36737	0
0.0860	98.8952	-219.682	-55.5101	10.7244	0
0.0867	103.177	-221.815	-55.2026	8.28463	0
0.0873	104.389	-220.59	-54.2911	7.06371	0
0.0880	105.003	-215.099	-53.3742	9.19979	0
0.0887	106.23	-212.353	-50.931	9.50554	0
0.0893	110.804	-209.914	-47.5762	11.0301	0
0.0900	115.378	-204.117	-45.1329	13.7777	0
0.0907	115.685	-201.065	-42.0802	11.9453	0
0.0913	117.204	-198.32	-37.5065	10.1149	0
0.0920	122.406	-192.523	-33.2295	13.4719	0
0.0927	123.619	-187.032	-32.3179	12.8625	0
0.0933	119.951	-180.315	-33.2295	10.7244	0
0.0940	116.605	-172.68	-30.1821	14.0814	0
0.0947	111.418	-165.669	-22.5503	15.3023	0
0.0953	105.617	-155.901	-20.107	11.0301	0
0.0960	105.617	-148.266	-24.0767	11.3359	0
0.0967	108.364	-147.358	-23.1598	13.1662	0
0.0973	107.443	-143.694	-18.5807	10.7244	0
0.0980	105.31	-133.926	-18.5807	10.7244	0
0.0987	103.177	-129.048	-18.5807	12.5568	0
0.0993	98.2961	-123.25	-15.8354	9.19979	0
0.1000	92.8019	-111.95	-15.8354	6.75796	0
0.1007	89.4411	-104.327	-14.6164	9.19979	0
0.1013	84.5606	-97.3041	-9.42787	10.4207	0
0.1020	76.9331	-83.2705	-6.68257	10.7244	0
0.1027	71.4389	-72.8897	-6.68257	12.251	0
0.1033	69.5978	-68.6125	-1.494	12.251	0
0.1040	68.6918	-58.8561	2.47562	11.0301	0
0.1047	66.8507	-47.5562	2.16819	10.7244	0
0.1053	61.6634	-40.239	7.04932	9.19979	0
0.1060	53.729	-33.829	14.9886	7.36737	0
0.1067	47.6357	-25.5927	16.2075	6.45221	0
0.1073	44.2749	-17.3446	18.0359	4.92763	0
0.1080	40.0081	-10.3337	23.5319	4.01247	0
0.1087	35.113	-9.10827	26.2772	5.8428	0
0.1093	29.3266	-8.18919	29.9394	6.75796	0
0.1100	21.6845	-3.00467	37.2638	6.45221	0
0.1107	13.151	0.966207	40.0091	6.45221	0
0.1113	4.60283	1.8735	40.926	5.53705	0
0.1120	-2.71786	4.01801	47.943	5.53705	0
0.1127	-6.38552	8.89617	53.741	8.89404	0
0.1133	-9.43946	15.6125	58.3201	9.50554	0
0.1140	-14.3199	20.797	66.8634	6.14855	0
0.1147	-18.2798	22.0224	71.7499	6.75796	0
0.1153	-20.121	21.7161	71.4425	10.4207	0
0.1160	-23.1749	22.6352	78.7669	9.8092	0
0.1167	-27.4417	23.8488	87.9251	6.45221	0
0.1173	-31.1093	25.0742	89.4515	3.70672	0
0.1180	-35.6829	23.5425	93.1137	2.18005	0
0.1187	-43.6173	19.5834	101.959	4.01247	0
0.1193	-50.3243	21.1034	103.485	4.62188	0
0.1200	-51.8586	23.2361	101.657	0.043978	0
0.1207	-57.0459	17.1325	106.236	-1.48269	0
0.1213	-70.4745	10.428	112.336	0.043978	0
0.1220	-81.7697	9.20253	114.17	-2.70151	0
0.1227	-85.7296	6.45709	116.306	-4.22817	0
0.1233	-88.7835	1.8735	119.359	-1.17694	0
0.1240	-93.664	0.966207	121.494	-2.0921	0
0.1247	-98.8513	-0.871943	123.932	-4.83968	0
0.1253	-105.573	-4.53646	126.683	-3.00726	0
0.1260	-113.507	-5.44375	127.594	-2.70151	0
0.1267	-122.041	-6.05647	127.594	-6.36425	0
0.1273	-127.842	-8.80191	128.511	-5.44909	0
0.1280	-129.069	-10.9346	128.204	-2.70151	0
0.1287	-130.896	-10.6401	126.985	-4.53393	0
0.1293	-137.91	-9.10827	127.292	-5.75484	0
0.1300	-145.245	-7.88284	128.819	-2.39785	0
0.1307	-148.299	-4.83104	130.955	-0.871184	0
0.1313	-153.179	-1.77923	132.481	-3.61876	0
0.1320	-162.327	-4.53646	130.038	-7.27941	0
0.1327	-171.488	-8.18919	126.985	-7.89092	0
0.1333	-180.329	-5.44375	127.292	-5.14334	0
0.1340	-190.411	-2.69831	127.292	-4.53393	0
0.1347	-199.252	-2.08559	124.24	-4.83968	0
0.1353	-205.053	2.48622	121.796	-2.0921	0
0.1360	-212.373	7.9771	121.494	0.655482	0
0.1367	-221.842	10.428	120.577	-0.565432	0
0.1373	-228.856	14.6934	119.359	-0.261774	0
0.1380	-230.682	18.9706	118.442	2.79156	0
0.1387	-235.884	22.6352	115.696	2.48581	0
0.1393	-249.006	30.2588	113.253	-0.565432	0
0.1400	-260.9	36.6687	114.472	0.043978	0
0.1407	-266.395	36.9751	115.389	1.8743	0
0.1413	-270.968	40.946	112.336	1.8743	0
0.1420	-276.462	48.5696	109.591	3.09522	0
0.1427	-279.209	51.315	109.591	6.45221	0
0.1433	-278.596	52.2341	108.064	7.67312	0
0.1440	-276.769	55.8986	106.236	5.53705	0
0.1447	-277.383	57.1123	106.846	2.79156	0
0.1453	-281.036	55.8986	108.372	3.40097	0
0.1460	-282.877	57.4186	107.757	6.45221	0
0.1467	-280.744	58.6441	106.236	7.67312	0
0.1473	-279.209	57.1123	103.793	7.67312	0
0.1480	-279.823	58.3377	100.74	8.28463	0
0.1487	-278.902	62.2968	99.2137	9.19979	0
0.1493	-275.249	62.2968	97.6874	8.28463	0
0.1500	-270.968	61.6959	95.859	8.58828	0
0.1507	-268.221	65.054	94.0252	8.89404	0
0.1513	-264.568	68.1058	90.9724	7.06371	0
0.1520	-256.02	67.7995	88.2271	6.75796	0
0.1527	-247.165	69.3195	86.7008	8.58828	0
0.1533	-241.671	73.2903	84.2629	7.36737	0
0.1540	-236.177	76.0358	82.1271	6.45221	0
0.1547	-225.802	81.5267	82.4291	9.19979	0
0.1553	-215.427	87.6303	80.6007	9.8092	0
0.1560	-208.107	87.9366	75.7142	6.75796	0
0.1567	-201.999	86.1103	74.1878	6.14855	0
0.1573	-195.292	88.5493	75.7142	7.36737	0
0.1580	-186.744	91.2948	74.4952	7.36737	0
0.1587	-177.889	91.6011	70.5256	6.75796	0
0.1593	-172.102	92.8148	68.6972	5.53705	0
0.1600	-167.207	93.4275	69.0046	5.53705	0
0.1607	-159.58	90.9884	68.6972	6.75796	0
0.1613	-151.338	90.3757	66.5614	7.36737	0
0.1620	-144.324	88.243	64.1181	5.8428	0
0.1627	-138.217	80.9139	63.5086	5.53705	0
0.1633	-132.722	73.5967	62.8992	5.8428	0
0.1640	-125.402	71.1576	61.9823	6.45221	0
0.1647	-115.334	67.7995	62.8992	7.97887	0
0.1653	-106.172	62.2968	62.8992	9.50554	0
0.1660	-98.2376	58.6441	61.9823	8.58828	0
0.1667	-89.7041	57.1123	61.9823	8.28463	0
0.1673	-79.6217	54.3668	60.7633	8.28463	0
0.1680	-68.9402	50.3959	57.4032	5.53705	0
0.1687	-60.0999	47.3441	56.1843	2.79156	0
0.1693	-53.6851	44.5987	58.0181	4.62188	0
0.1700	-46.3644	43.0787	56.4917	5.8428	0
0.1707	-38.43	42.1596	50.9957	2.79156	0
0.1713	-31.7084	39.4142	47.943	1.8743	0
0.1720	-22.5612	35.1369	47.3335	4.92763	0
0.1727	-12.8003	31.1779	46.4166	5.53705	0
0.1733	-8.21204	28.4324	43.6713	3.40097	0
0.1740	-1.81191	24.1552	42.4524	2.48581	0
0.1747	10.7107	17.4389	42.4524	2.48581	0
0.1753	18.0314	13.7743	40.6186	1.26489	0
0.1760	21.9913	14.0807	36.6543	-0.565432	0
0.1767	30.2326	12.2543	33.2942	-2.70151	0
0.1773	36.0336	6.45709	29.9394	-2.70151	0
0.1780	39.0876	-1.77923	26.5846	0.043978	0
0.1787	49.4622	-10.9346	24.4488	0.043978	0
0.1793	58.624	-15.2119	20.7866	-4.53393	0
0.1800	59.2231	-16.1309	14.3737	-6.36425	0
0.1807	61.3711	-22.2345	10.4095	-4.53393	0
0.1813	67.1575	-32.0027	8.88312	-6.36425	0
0.1820	70.2115	-35.6554	5.83039	-10.9422	0
0.1827	72.3449	-37.7999	1.86616	-11.5516	0
0.1833	76.3194	-42.9844	0.0323611	-9.41549	0
0.1840	81.5067	-46.3426	-2.10347	-9.72124	0
0.1847	89.1342	-46.0362	-6.37514	-9.41549	0
0.1853	95.549	-45.7299	-11.5637	-8.19458	0
0.1860	101.335	-42.9844	-15.8354	-7.58517	0
0.1867	108.671	-39.0136	-18.2786	-6.36425	0
0.1873	111.725	-38.4008	-21.3314	-4.53393	0
0.1880	110.497	-40.5453	-24.9936	-5.75484	0
0.1887	114.472	-42.0654	-28.6558	-6.36425	0
0.1893	121.179	-43.9035	-33.2295	-2.70151	0
0.1900	124.54	-46.3426	-36.8916	0.95914	0
0.1907	126.366	-46.6489	-37.8085	0.95914	0
0.1913	127.287	-47.5562	-41.4707	0.95914	0
0.1920	125.139	-53.9662	-48.1857	1.26489	0
0.1927	123.619	-61.9079	-51.5404	0.043978	0
0.1933	120.872	-65.2661	-53.3742	-0.565432	0
0.1940	114.472	-65.2661	-57.0364	0.043978	0
0.1947	108.978	-66.4798	-58.8648	0.95914	0
0.1953	107.136	-67.3988	-58.8648	2.48581	0
0.1960	107.75	-65.5607	-61.6155	3.70672	0
0.1967	106.83	-62.2143	-64.9703	4.62188	0
0.1973	102.563	-60.3762	-67.1061	4.31613	0
0.1980	97.6824	-58.5498	-69.242	3.70672	0
0.1987	95.549	-56.1107	-71.6852	6.14855	0
0.1993	95.8558	-53.6598	-74.4305	10.1149	0
0.2000	97.0686	-51.2208	-77.4832	11.9453	0
0.2007	98.5883	-47.5562	-79.9211	12.251	0
0.2013	96.4549	-44.8108	-80.536	13.7777	0
0.2020	90.6539	-46.3426	-80.838	14.6929	0
0.2027	87.3077	-47.5562	-82.3644	17.1347	0
0.2033	87.6146	-45.7299	-85.7191	21.1011	0
0.2040	86.3872	-45.7299	-88.1624	20.4917	0
0.2047	83.3332	-51.2208	-87.8604	16.5232	0
0.2053	80.5861	-53.9662	-87.2455	15.9138	0
0.2060	79.0665	-53.0589	-87.5529	17.4383	0
0.2067	80.5861	-53.9662	-87.8604	16.5232	0
0.2073	84.2538	-57.3244	-88.7719	15.9138	0
0.2080	85.4666	-60.9889	-90.9077	15.608	0
0.2087	86.3872	-64.0407	-93.0435	15.3023	0
0.2093	91.5745	-64.9597	-93.6584	17.7441	0
0.2100	97.0686	-64.0407	-93.6584	20.7953	0
0.2107	98.8952	-64.0407	-95.1848	21.1011	0
0.2113	101.642	-65.867	-96.7057	20.1859	0
0.2120	108.364	-69.5316	-96.4037	18.0498	0
0.2127	112.631	-72.5834	-96.7057	14.9986	0
0.2133	113.551	-75.3288	-98.2321	15.3023	0
0.2140	114.764	-77.7679	-95.7942	18.0498	0
0.2147	118.125	-77.7679	-93.6584	18.0498	0
0.2153	121.179	-75.9415	-99.149	14.9986	0
0.2160	124.233	-78.3806	-104.645	13.7777	0
0.2167	125.752	-82.0451	-103.119	13.7777	0
0.2173	126.673	-81.126	-102.509	12.251	0
0.2180	128.806	-81.4324	-106.166	10.7244	0
0.2187	131.553	-84.1778	-107.39	10.7244	0
0.2193	133.687	-82.6578	-106.781	9.19979	0
0.2200	136.741	-77.7679	-108.307	6.45221	0
0.2207	140.102	-73.1961	-109.526	4.62188	0
0.2213	141.314	-69.2252	-109.526	0.95914	0
0.2220	144.982	-67.7052	-109.526	-4.83968	0
0.2227	157.183	-68.6125	-108.307	-5.44909	0
0.2233	175.507	-68.6125	-106.781	-3.00726	0
0.2240	193.202	-68.0115	-105.864	-4.22817	0
0.2247	207.537	-66.4798	-106.473	-7.58517	0
0.2253	216.699	-64.9597	-105.556	-10.027	0
0.2260	217.926	-66.7861	-99.7585	-11.8573	0
0.2267	212.432	-69.5316	-94.8773	-12.1631	0
0.2273	206.324	-67.7052	-98.2321	-11.2479	0
0.2280	201.137	-66.1734	-103.728	-13.6897	0
0.2287	195.642	-66.7861	-101.894	-18.2655	0
0.2293	192.282	-64.9597	-97.3206	-19.7922	0
0.2300	192.282	-61.2952	-95.7942	-18.5713	0
0.2307	194.415	-57.018	-96.4037	-20.7074	0
0.2313	197.469	-50.3017	-96.0963	-22.8435	0
0.2320	199.909	-42.9844	-93.351	-22.234	0
0.2327	199.602	-36.5745	-91.2151	-24.0644	0
0.2333	199.602	-28.6445	-90.9077	-26.2004	0
0.2340	200.83	-19.7955	-88.1624	-23.7586	0
0.2347	199.31	-9.72099	-85.1097	-24.3701	0
0.2353	194.123	0.047132	-86.334	-28.3365	0
0.2360	190.762	6.76345	-84.5002	-27.4214	0
0.2367	189.534	13.7743	-77.4832	-23.7586	0
0.2373	186.481	23.8488	-75.6495	-24.9795	0
0.2380	181.293	33.0042	-75.3474	-25.591	0
0.2387	178.546	39.4142	-67.7156	-22.8435	0
0.2393	179.467	47.9569	-62.8345	-24.6759	0
0.2400	176.72	56.4995	-67.4136	-28.3365	0
0.2407	169.399	60.4704	-69.5494	-28.3365	0
0.2413	160.851	63.8286	-64.3608	-27.7271	0
0.2420	151.09	68.7067	-58.8648	-30.4726	0
0.2427	141.022	72.3713	-54.5932	-32.305	0
0.2433	136.434	74.2094	-51.5404	-30.7783	0
0.2440	133.088	75.4231	-48.1857	-28.3365	0
0.2447	124.846	76.9548	-41.7782	-28.3365	0
0.2453	116.298	81.5267	-36.5896	-28.948	0
0.2460	110.497	85.1912	-36.5896	-29.2517	0
0.2467	106.23	82.7521	-35.9801	-29.5574	0
0.2473	103.79	80.6076	-30.7916	-30.1689	0
0.2480	101.335	85.1912	-26.2125	-29.2517	0
0.2487	95.8558	87.9366	-23.7692	-28.6423	0
0.2493	90.6539	83.9657	-20.4145	-27.4214	0
0.2500	84.5606	80.6076	-14.9185	-24.3701	0
0.2507	76.3194	81.5267	-8.8184	-22.8435	0
0.2513	69.5978	80.9139	-7.29203	-24.6759	0
0.2520	63.5045	74.8103	-8.51097	-26.8119	0
0.2527	53.1299	68.4004	-6.0731	-26.8119	0
0.2533	42.1415	65.9613	-2.10347	-26.5062	0
0.2540	34.8208	65.054	-0.884537	-26.5062	0
0.2547	28.0992	62.6031	1.86616	-25.591	0
0.2553	20.4717	59.5513	5.22092	-25.591	0
0.2560	11.003	55.8986	5.52835	-26.5062	0
0.2567	-0.584487	51.9277	7.66419	-26.2004	0
0.2573	-11.5728	46.4369	11.019	-25.591	0
0.2580	-21.3338	38.4951	10.4095	-24.0644	0
0.2587	-32.3221	32.6979	11.6284	-21.9283	0
0.2593	-43.9242	28.7388	18.3433	-21.0131	0
0.2600	-55.8185	22.9297	21.0886	-18.2655	0
0.2607	-71.3805	17.1325	19.2602	-14.9086	0
0.2613	-86.957	13.4798	21.0886	-14.6049	0
0.2620	-96.718	9.81525	26.2772	-14.9086	0
0.2627	-101.598	5.53802	28.413	-10.9422	0
0.2633	-107.093	4.61894	27.1941	-8.19458	0
0.2640	-115.948	5.53802	27.1941	-10.6364	0
0.2647	-127.228	3.09893	30.8563	-10.027	0
0.2653	-140.35	-4.53646	34.2111	-5.44909	0
0.2660	-155.62	-11.5474	34.5185	-3.61876	0
0.2667	-167.514	-12.7728	35.4354	-2.70151	0
0.2673	-176.676	-13.9864	37.8733	-1.48269	0
0.2680	-185.516	-18.57	38.1807	-2.39785	0
0.2687	-192.238	-23.7546	36.0449	-3.61876	0
0.2693	-196.811	-27.7254	35.4354	-0.565432	0
0.2700	-203.84	-32.0027	36.3469	2.18005	0
0.2707	-212.066	-35.0545	37.2638	0.655482	0
0.2713	-216.962	-38.4008	38.7902	0.655482	0
0.2720	-219.709	-42.9844	39.7071	4.01247	0
0.2727	-223.055	-46.6489	37.2638	4.62188	0
0.2733	-230.39	-48.4753	32.6847	3.70672	0
0.2740	-243.512	-49.088	31.1583	4.62188	0
0.2747	-253.58	-49.3944	31.7732	4.92763	0
0.2753	-256.327	-53.0589	29.0225	2.48581	0
0.2760	-258.767	-58.5498	24.1414	3.09522	0
0.2767	-266.395	-59.7634	22.9224	7.36737	0
0.2773	-273.715	-59.7634	24.4488	8.28463	0
0.2780	-273.715	-64.0407	25.3603	6.75796	0
0.2787	-267.315	-65.867	25.9752	5.53705	0
0.2793	-263.647	-61.9079	25.0583	6.45221	0
0.2800	-262.435	-59.7634	22.9224	11.0301	0
0.2807	-257.54	-61.2952	23.5319	14.6929	0
0.2813	-252.045	-60.6825	24.7508	11.3359	0
0.2820	-250.526	-57.3244	23.5319	8.28463	0
0.2827	-246.259	-53.9662	23.5319	11.0301	0
0.2833	-237.097	-51.5271	25.9752	13.1662	0
0.2840	-227.935	-51.5271	25.6677	13.1662	0
0.2847	-221.228	-49.088	22.313	15.3023	0
0.2853	-216.655	-40.8517	21.0886	14.9986	0
0.2860	-214.521	-33.2163	22.615	12.8625	0
0.2867	-210.547	-29.5518	21.6981	16.2174	0
0.2873	-201.999	-26.5	16.817	17.7441	0
0.2880	-192.545	-24.6736	12.5453	12.8625	0
0.2887	-186.744	-25.5927	12.5453	11.9453	0
0.2893	-182.17	-23.7546	13.1548	15.608	0
0.2900	-172.701	-19.1827	10.7115	15.608	0
0.2907	-160.193	-15.8246	8.27365	13.7777	0
0.2913	-150.739	-10.3337	7.04932	14.0814	0
0.2920	-141.884	-1.77923	6.13782	13.7777	0
0.2927	-130.282	2.79257	5.83039	11.9453	0
0.2933	-120.214	4.9253	6.43986	11.0301	0
0.2940	-111.067	7.37617	5.52835	11.0301	0
0.2947	-101.598	7.06981	5.22092	12.251	0
0.2953	-92.4512	2.79257	4.61146	11.9453	0
0.2960	-80.5423	-0.871943	1.2513	9.19979	0
0.2967	-64.0598	-1.77923	-2.4109	8.58828	0
0.2973	-52.4723	-3.00467	-3.02037	9.19979	0
0.2980	-46.6713	-5.44375	-3.02037	9.19979	0
0.2987	-38.43	-4.53646	-2.4109	9.8092	0
0.2993	-30.1887	4.01801	-2.10347	9.19979	0
0.3000	-24.6946	11.3353	-4.84877	9.19979	0
0.3007	-15.5473	11.948	-7.29203	12.8625	0
0.3013	-0.891342	15.6125	-6.68257	14.6929	0
0.3020	11.9235	27.5133	-8.51097	11.9453	0
0.3027	22.9119	39.1078	-11.2563	11.0301	0
0.3033	36.0336	46.4369	-11.2563	12.8625	0
0.3040	49.4622	51.0087	-11.2563	13.1662	0
0.3047	61.3711	54.6732	-12.7826	13.7777	0
0.3053	74.4928	59.8577	-12.4806	12.8625	0
0.3060	88.5205	65.054	-11.2563	10.7244	0
0.3067	98.5883	69.6258	-12.1732	12.251	0
0.3073	104.696	76.6485	-12.7826	13.4719	0
0.3080	112.631	82.7521	-13.0901	9.50554	0
0.3087	121.792	81.2203	-14.6164	7.36737	0
0.3093	127.287	76.9548	-13.3975	8.28463	0
0.3100	127.593	75.1167	-8.51097	9.19979	0
0.3107	130.034	72.3713	-5.45824	11.0301	0
0.3113	135.221	68.7067	-9.42787	11.9453	0
0.3120	136.434	64.7477	-15.8354	9.19979	0
0.3127	132.474	59.5513	-15.8354	7.97887	0
0.3133	126.98	56.8059	-11.2563	9.50554	0
0.3140	123.619	55.8986	-11.2563	8.28463	0
0.3147	123.312	54.3668	-13.0901	5.53705	0
0.3153	122.698	54.0605	-13.0901	4.62188	0
0.3160	118.739	56.4995	-13.0901	2.79156	0
0.3167	115.685	58.3377	-13.3975	2.48581	0
0.3173	117.204	61.3895	-12.7826	3.70672	0
0.3180	120.872	69.0131	-13.3975	3.70672	0
0.3187	123.619	74.2094	-12.4806	2.79156	0
0.3193	125.139	73.2903	-6.68257	2.48581	0
0.3200	123.005	74.2094	-5.1562	1.8743	0
0.3207	120.872	76.3421	-11.2563	-0.871184	0
0.3213	122.406	73.2903	-10.9542	-3.61876	0
0.3220	122.698	71.1576	-4.84877	-2.70151	0
0.3227	120.872	73.5967	-3.93727	0.34973	0
0.3233	120.872	70.2385	-7.29203	0.043978	0
0.3240	117.204	59.5513	-7.9015	-1.78635	0
0.3247	109.27	52.2341	-7.29203	0.043978	0
0.3253	104.389	48.5696	-5.1562	1.57064	0
0.3260	99.5089	43.9978	-2.71294	-0.871184	0
0.3267	91.8813	39.4142	-2.4109	-2.70151	0
0.3273	89.748	30.2588	-2.10347	-3.92242	0
0.3280	89.4411	21.1034	0.339792	-7.27941	0
0.3287	83.6401	21.7161	0.641828	-8.19458	0
0.3293	79.0665	26.5943	-0.884537	-6.97576	0
0.3300	77.2399	25.687	0.339792	-6.0585	0
0.3307	72.9586	25.9815	2.77766	-4.53393	0
0.3313	68.9987	32.0851	2.47562	-4.53393	0
0.3320	67.7712	35.7497	-0.275069	-8.19458	0
0.3327	64.1036	37.5878	-2.10347	-10.027	0
0.3333	59.2231	42.466	0.0323611	-7.89092	0
0.3340	55.2632	49.4887	3.38713	-7.27941	0
0.3347	52.5161	56.8059	3.08509	-10.027	0
0.3353	50.9819	63.8286	-1.18657	-10.9422	0
0.3360	46.1014	67.7995	-4.54673	-9.11183	0
0.3367	36.6473	70.5449	-3.32241	-10.3327	0
0.3373	29.3266	73.2903	-1.18657	-12.7725	0
0.3380	23.5256	74.8103	-2.4109	-12.1631	0
0.3387	16.4971	76.3421	-4.84877	-11.8573	0
0.3393	12.8441	78.7812	-3.02037	-15.5201	0
0.3400	11.003	78.1685	0.339792	-17.0467	0
0.3407	6.42936	74.2094	0.0323611	-15.5201	0
0.3413	2.46946	72.984	-0.275069	-15.5201	0
0.3420	2.77631	72.984	3.08509	-17.3504	0
0.3427	3.37541	71.7585	5.52835	-17.3504	0
0.3433	3.37541	69.9322	5.83039	-18.2655	0
0.3440	3.06856	66.2677	6.13782	-20.098	0
0.3447	-0.584487	63.2159	7.66419	-20.4016	0
0.3453	-2.71786	64.4413	7.96622	-19.7922	0
0.3460	0.0292243	67.7995	9.80002	-17.9619	0
0.3467	2.46946	69.6258	12.8474	-17.3504	0
0.3473	4.29598	71.4522	13.4622	-20.4016	0
0.3480	5.81564	74.2094	10.7115	-22.8435	0
0.3487	3.37541	73.9031	9.18516	-22.5398	0
0.3493	-0.891342	70.5449	10.4095	-24.0644	0
0.3500	-0.891342	69.9322	10.1021	-25.8968	0
0.3507	1.54889	72.0649	10.4095	-24.6759	0
0.3513	0.935179	72.3713	13.1548	-24.6759	0
0.3520	-1.81191	70.5449	13.1548	-26.5062	0
0.3527	-1.50505	69.0131	12.2379	-25.2853	0
0.3533	2.46946	68.7067	14.9886	-24.6759	0
0.3540	3.98912	67.4931	16.5096	-26.8119	0
0.3547	2.77631	62.9095	15.2906	-25.2853	0
0.3553	4.29598	56.8059	16.5096	-19.7922	0
0.3560	9.17644	53.7541	17.1244	-17.6561	0
0.3567	14.3638	51.315	14.6812	-20.4016	0
0.3573	18.0314	46.4369	15.9001	-23.1492	0
0.3580	21.3922	46.4369	21.3961	-21.0131	0
0.3587	26.5795	51.315	23.5319	-18.2655	0
0.3593	32.0737	52.5405	20.1717	-21.0131	0
0.3600	35.4199	48.5696	17.1244	-22.8435	0
0.3607	36.6473	42.7723	18.3433	-19.7922	0
0.3613	36.3405	38.1887	21.0886	-19.7922	0
0.3620	34.8208	37.2815	18.9528	-21.3189	0
0.3627	35.7268	37.5878	16.5096	-20.4016	0
0.3633	39.0876	35.4433	19.8697	-20.098	0
0.3640	40.0081	33.9233	22.615	-20.098	0
0.3647	40.3004	31.1779	19.2602	-19.1828	0
0.3653	43.968	25.3806	15.2906	-20.098	0
0.3660	45.7945	24.1552	14.9886	-20.098	0
0.3667	43.6612	24.4615	15.598	-17.6561	0
0.3673	41.2209	17.1325	16.5096	-17.0467	0
0.3680	37.8601	10.7225	16.2075	-17.0467	0
0.3687	35.113	11.6416	15.598	-15.5201	0
0.3693	36.6473	12.867	18.9528	-13.6897	0
0.3700	38.167	14.6934	24.1414	-10.027	0
0.3707	34.2071	17.7452	25.3603	-6.36425	0
0.3713	29.3266	16.8261	21.6981	-9.72124	0
0.3720	25.0453	13.4798	20.4792	-11.8573	0
0.3727	18.952	9.20253	22.9224	-7.27941	0
0.3733	13.151	7.06981	24.7508	-4.53393	0
0.3740	11.003	21.1034	24.4488	-4.53393	0
0.3747	8.27049	53.7541	25.3603	-1.78635	0
0.3753	-1.1982	83.3648	26.5846	1.8743	0
0.3760	-10.9591	98.0111	26.8867	2.79156	0
0.3767	-12.4934	105.941	28.413	4.01247	0
0.3773	-9.13261	111.432	31.1583	6.45221	0
0.3780	-10.0532	118.148	31.7732	9.19979	0
0.3787	-13.7062	130.049	31.4658	10.7244	0
0.3793	-15.2405	144.094	31.7732	10.1149	0
0.3800	-17.067	159.047	30.5489	9.8092	0
0.3807	-19.8141	179.491	31.1583	12.251	0
0.3813	-20.7347	198.414	33.2942	13.7777	0
0.3820	-18.2798	204.824	32.9921	13.7777	0
0.3827	-14.3199	199.628	33.2942	14.6929	0
0.3833	-12.4934	187.114	34.5185	16.8289	0
0.3840	-14.3199	166.671	32.3827	17.7441	0
0.3847	-16.1464	141.337	30.2468	19.5744	0
0.3853	-16.7602	117.229	31.1583	22.0162	0
0.3860	-18.5867	94.3466	30.5489	22.322	0
0.3867	-19.8141	73.5967	27.8036	21.1011	0
0.3873	-19.8141	57.1123	26.2772	20.1859	0
0.3880	-21.9475	45.8241	26.2772	21.1011	0
0.3887	-23.774	35.4433	25.3603	22.9314	0
0.3893	-23.774	23.8488	22.313	23.8487	0
0.3900	-26.5211	13.1734	21.3961	25.679	0
0.3907	-27.7485	5.84437	22.615	27.5093	0
0.3913	-24.6946	-2.69831	19.8697	29.036	0
0.3920	-24.0809	-13.6919	16.5096	29.6454	0
0.3927	-27.4417	-20.7028	19.2602	30.2569	0
0.3933	-29.575	-25.5927	20.7866	29.9511	0
0.3940	-29.8819	-32.91	19.5623	31.4778	0
0.3947	-25.6151	-37.7999	21.0886	35.75	0
0.3953	-20.121	-40.239	20.1717	36.0557	0
0.3960	-18.8935	-44.1981	13.7643	32.0872	0
0.3967	-20.7347	-46.0362	12.2379	29.6454	0
0.3973	-21.9475	-44.5044	14.9886	29.3417	0
0.3980	-24.6946	-46.9553	14.9886	29.036	0
0.3987	-26.2142	-50.9144	14.0717	29.036	0
0.3993	-23.774	-51.2208	11.6284	29.3417	0
0.4000	-23.1749	-54.8853	7.96622	30.2569	0
0.4007	-24.6946	-63.1216	7.96622	33.9196	0
0.4013	-27.1348	-71.3697	9.18516	35.75	0
0.4020	-35.3761	-81.4324	7.96622	34.2233	0
0.4027	-43.0036	-92.1196	7.35676	33.9196	0
0.4033	-40.2565	-97.6105	6.13782	35.1385	0
0.4040	-34.4555	-103.408	2.77766	32.6987	0
0.4047	-32.629	-113.482	1.2513	31.1721	0
0.4053	-31.4162	-121.106	1.55873	33.6139	0
0.4060	-29.8819	-125.383	1.55873	33.3081	0
0.4067	-27.4417	-130.874	0.641828	30.8663	0
0.4073	-21.6406	-134.538	-2.10347	31.1721	0
0.4080	-16.4533	-138.203	-6.9846	31.1721	0
0.4087	-19.5072	-147.052	-9.42787	28.4245	0
0.4093	-25.6151	-154.369	-9.7353	26.5942	0
0.4100	-27.1348	-153.757	-10.3448	28.4245	0
0.4107	-30.4956	-151.93	-11.2563	29.3417	0
0.4113	-38.43	-154.369	-13.0901	26.2884	0
0.4120	-39.3506	-155.595	-14.9185	22.6277	0
0.4127	-33.5495	-154.982	-14.6164	22.9314	0
0.4133	-33.2427	-156.514	-14.007	25.9847	0
0.4140	-35.9898	-155.595	-16.7523	26.8999	0
0.4147	-30.8025	-151.93	-19.1955	26.2884	0
0.4153	-21.9475	-151.011	-20.107	25.679	0
0.4160	-19.2004	-149.185	-19.4976	24.7638	0
0.4167	-17.9876	-144.601	-18.5807	22.0162	0
0.4173	-11.5728	-143.081	-18.5807	20.1859	0
0.4180	-6.38552	-141.856	-18.5807	21.1011	0
0.4187	-6.07866	-136.058	-16.7523	22.0162	0
0.4193	-2.41101	-138.203	-18.5807	21.4068	0
0.4200	2.46946	-145.214	-23.1598	21.1011	0
0.4207	-0.584487	-138.203	-21.9408	22.0162	0
0.4213	-5.46495	-122.944	-19.1955	20.1859	0
0.4220	-2.41101	-113.482	-22.5503	17.7441	0
0.4227	1.85575	-104.94	-24.0767	18.6593	0
0.4233	3.98912	-98.8359	-20.107	18.6593	0
0.4240	8.27049	-97.9168	-18.8881	15.608	0
0.4247	13.7501	-93.946	-18.5807	14.6929	0
0.4253	17.1109	-90.5878	-17.9712	15.9138	0
0.4260	17.7246	-95.1714	-21.0239	16.8289	0
0.4267	13.7501	-95.1714	-21.0239	18.0498	0
0.4273	8.56273	-86.9233	-16.1428	18.6593	0
0.4280	5.5234	-81.126	-16.4448	17.4383	0
0.4287	6.42936	-77.4733	-19.1955	14.3871	0
0.4293	14.0569	-73.1961	-15.2259	12.251	0
0.4300	20.1648	-71.9706	-9.7353	12.251	0
0.4307	19.2442	-68.9188	-9.12043	12.5568	0
0.4313	20.1648	-63.7343	-10.6468	10.7244	0
0.4320	23.5256	-61.9079	-10.6468	9.19979	0
0.4327	20.4717	-60.6825	-10.3448	8.58828	0
0.4333	17.1109	-57.018	-9.42787	8.28463	0
0.4340	17.7246	-53.3535	-6.9846	9.19979	0
0.4347	17.1109	-49.7007	-6.0731	10.1149	0
0.4353	16.4971	-46.6489	-7.29203	6.75796	0
0.4360	17.4177	-46.3426	-6.37514	3.40097	0
0.4367	19.2442	-46.6489	-3.62984	3.40097	0
0.4373	25.659	-46.0362	-3.32241	3.70672	0
0.4380	28.0992	-44.5044	-4.54673	4.31613	0
0.4387	17.7246	-42.6781	-2.71294	4.92763	0
0.4393	10.097	-43.5971	0.641828	1.8743	0
0.4400	12.5372	-46.6489	1.2513	-0.565432	0
0.4407	11.3098	-46.6489	-0.577106	0.043978	0
0.4413	5.5234	-44.5044	-0.275069	-1.78635	0
0.4420	0.935179	-44.8108	4.30403	-4.53393	0
0.4427	-4.25214	-46.6489	6.13782	-3.00726	0
0.4433	-5.46495	-48.4753	1.86616	-2.39785	0
0.4440	-12.4934	-50.0071	0.641828	-5.44909	0
0.4447	-12.4934	-53.0589	4.91349	-7.27941	0
0.4453	-12.4934	-60.3762	5.22092	-7.27941	0
0.4460	-12.4934	-60.3762	3.38713	-8.50033	0
0.4467	-12.4934	-46.0362	6.13782	-10.027	0
0.4473	-12.4934	-31.0836	8.27365	-10.3327	0
0.4480	-12.4934	-24.3673	7.96622	-10.9422	0
0.4487	-12.4934	-17.9573	10.7115	-11.5516	0
0.4493	-12.4934	-10.9346	14.0717	-13.6897	0
0.4500	-12.4934	-6.97554	13.7643	-14.6049	0
0.4507	-12.4934	-0.871943	13.4622	-12.7725	0
0.4513	-12.4934	6.45709	13.4622	-12.7725	0
0.4520	-12.4934	13.7743	13.4622	-14.6049	0
0.4527	-12.4934	24.1552	13.4622	-14.2991	0
0.4533	-12.4934	33.0042	14.0717	-11.8573	0
0.4540	-12.4934	41.2405	16.5096	-10.9422	0
0.4547	-12.4934	52.8468	19.8697	-11.8573	0
0.4553	-12.4934	51.0087	16.5096	-15.2143	0
0.4560	33.2865	32.3915	11.019	-17.3504	0
0.4567	30.8463	26.5943	12.5453	-15.5201	0
0.4573	24.7384	36.6687	14.6812	-13.6897	0
0.4580	21.6845	39.7205	11.3264	-13.6897	0
0.4587	21.9913	40.3333	11.6284	-12.7725	0
0.4593	21.9913	48.2632	16.2075	-12.1631	0
0.4600	21.0854	54.0605	17.1244	-10.6364	0
0.4607	21.0854	56.4995	15.2906	-8.50033	0
0.4613	24.7384	61.0831	17.1244	-10.6364	0
0.4620	30.2326	62.2968	19.8697	-13.6897	0
0.4627	33.5934	59.5513	18.9528	-10.9422	0
0.4633	34.5139	60.1641	16.817	-10.027	0
0.4640	38.4738	62.2968	18.6508	-12.1631	0
0.4647	41.8346	64.1349	21.3961	-10.3327	0
0.4653	39.3944	60.4704	20.7866	-8.19458	0
0.4660	34.2071	52.2341	20.7866	-10.3327	0
0.4667	34.2071	51.315	23.5319	-10.027	0
0.4673	42.1415	48.8759	20.1717	-8.19458	0
0.4680	48.2348	34.8424	12.5453	-10.027	0
0.4687	45.7945	32.0851	11.9359	-9.41549	0
0.4693	45.7945	42.1596	14.3737	-7.27941	0
0.4700	53.729	37.5878	11.9359	-15.5201	0
0.4707	59.2231	32.0851	10.4095	-28.3365	0
0.4713	60.1437	38.1887	11.019	-31.9993	0
0.4720	60.1437	38.4951	8.57569	-28.948	0
0.4727	54.6495	43.0787	7.35676	-27.4214	0
0.4733	48.5416	52.2341	7.96622	-26.5062	0
0.4740	44.2749	50.3959	5.22092	-24.9795	0
0.4747	34.8208	64.4413	3.69456	-23.7586	0
0.4753	25.659	57.725	7.04932	-22.5398	0
0.4760	29.6189	-33.829	7.96622	-18.5713	0
0.4767	34.2071	-98.8359	4.00199	-13.6897	0
0.4773	30.2326	-60.0698	2.47562	-11.2479	0
0.4780	30.2326	-64.9597	5.22092	-10.027	0
0.4787	34.8208	-140.029	8.27365	-6.97576	0
0.4793	35.4199	-131.793	7.04932	-6.0585	0
0.4800	42.1415	-69.8379	4.30403	-10.027	0
0.4807	42.1415	-60.3762	4.91349	-11.8573	0
0.4813	42.1415	-52.4462	7.04932	-8.50033	0
0.4820	42.1415	-15.5182	5.22092	-4.53393	0
0.4827	42.1415	7.37617	3.38713	-2.0921	0
0.4833	42.1415	37.2815	3.38713	-1.48269	0
0.4840	42.1415	88.243	2.16819	-1.78635	0
0.4847	42.1415	127.61	1.55873	-2.70151	0
0.4853	42.1415	161.18	2.16819	-3.61876	0
0.4860	42.1415	196.576	1.55873	-2.0921	0
0.4867	42.1415	217.326	1.55873	0.655482	0
0.4873	42.1415	228.626	3.38713	0.95914	0
0.4880	42.1415	237.781	3.38713	0.043978	0
0.4887	42.1415	236.862	2.47562	2.79156	0
0.4893	42.1415	229.533	0.0323611	4.01247	0
0.4900	42.1415	221.909	-0.577106	2.18005	0
0.4907	42.1415	213.367	3.08509	2.48581	0
0.4913	42.1415	208.182	2.47562	3.70672	0
0.4920	-43.9242	206.038	-4.84877	2.48581	0
0.4927	-50.3243	202.373	-5.76567	1.8743	0
0.4933	-53.6851	199.628	-2.4109	3.40097	0
0.4940	-55.5116	198.108	-5.1562	2.79156	0
0.4947	-60.699	192.311	-7.29203	0.95914	0
0.4953	-66.1931	178.572	-5.45824	0.043978	0
0.4960	-65.9009	161.486	-7.59946	-1.48269	0
0.4967	-61.3127	147.146	-9.7353	-0.871184	0
0.4973	-57.6596	132.795	-8.51097	1.57064	0
0.4980	-54.2988	112.964	-9.42787	0.95914	0
0.4987	-51.2449	93.4275	-10.9542	0.34973	0
0.4993	-49.4184	76.9548	-9.12043	1.26489	0
0.5000	-47.285	58.0313	-9.7353	0.34973	0
0.5007	-45.7507	35.4433	-13.0901	-0.261774	0
0.5013	-44.8301	16.2252	-14.309	1.8743	0
0.5020	-42.3899	1.56714	-12.7826	1.8743	0
0.5027	-40.8702	-12.1601	-10.3448	1.8743	0
0.5033	-40.8702	-24.0609	-11.8711	3.70672	0
0.5040	-40.8702	-33.829	-18.5807	3.40097	0
0.5047	-40.8702	-46.6489	-20.4145	-0.261774	0
0.5053	-40.8702	-62.2143	-16.1428	-0.871184	0
0.5060	-40.8702	-75.0224	-15.2259	-0.261774	0
0.5067	-40.8702	-85.4033	-17.6692	-1.78635	0
0.5073	-40.8702	-96.0787	-17.9712	-1.78635	0
0.5080	-40.8702	-103.101	-16.7523	-1.17694	0
0.5087	-40.8702	-106.766	-14.6164	-2.70151	0
0.5093	-40.8702	-111.95	-13.6995	-4.22817	0
0.5100	-40.8702	-117.147	-14.007	-4.22817	0
0.5107	-40.8702	-116.84	-11.8711	-5.44909	0
0.5113	-40.8702	-113.789	-10.9542	-6.36425	0
0.5120	-40.8702	-112.563	-13.6995	-6.0585	0
0.5127	-40.8702	-110.43	-13.6995	-4.53393	0
0.5133	-40.8702	-106.46	-10.3448	-1.78635	0
0.5140	-40.8702	-104.327	-9.42787	2.18005	0
0.5147	-40.8702	-102.182	-7.59946	3.70672	0
0.5153	-40.8702	-98.2232	-6.68257	0.95914	0
0.5160	-16.4533	-96.9978	-10.3448	-1.78635	0
0.5167	-10.9591	-97.9168	-10.0373	-0.871184	0
0.5173	-8.5189	-98.2232	-4.2393	1.8743	0
0.5180	-7.30609	-98.5295	-2.71294	2.79156	0
0.5187	-7.59833	-96.6914	-4.84877	1.8743	0
0.5193	-7.30609	-92.7323	-5.45824	0.043978	0
0.5200	-4.86585	-91.8132	-5.76567	0.95914	0
0.5207	-2.11876	-90.8942	-5.1562	1.26489	0
0.5213	0.0292243	-85.4033	-3.32241	-1.78635	0
0.5220	6.1225	-79.9124	-3.32241	-4.53393	0
0.5227	17.4177	-76.8606	-4.84877	-4.53393	0
0.5233	28.4061	-75.9415	-3.62984	-2.70151	0
0.5240	36.6473	-76.8606	-2.4109	-1.48269	0
0.5247	42.1415	-76.8606	-2.71294	-0.871184	0
0.5253	42.1415	-75.9415	-1.494	-0.871184	0
0.5260	33.9002	-77.4733	0.641828	0.655482	0
0.5267	23.8325	-77.1669	-0.884537	1.57064	0
0.5273	16.804	-73.1961	-4.84877	0.655482	0
0.5280	-40.8702	-73.1961	-6.37514	0.655482	0
0.5287	-40.8702	-75.6352	-5.45824	0.95914	0
0.5293	-40.8702	-72.8897	-6.68257	0.043978	0
0.5300	-40.8702	-68.0115	-8.8184	-0.565432	0
0.5307	-40.8702	-65.2661	-8.8184	-0.871184	0
0.5313	-40.8702	-64.6534	-7.59946	-1.78635	0
0.5320	-40.8702	-64.0407	-8.20893	-2.70151	0
0.5327	-40.8702	-60.6825	-9.42787	-3.92242	0
0.5333	-40.8702	-55.498	-9.12043	-4.53393	0
0.5340	-40.8702	-53.9662	-6.68257	-2.70151	0
0.5347	-40.8702	-52.7525	-7.59946	-0.565432	0
0.5353	-40.8702	-44.1981	-10.0373	-1.48269	0
0.5360	-40.8702	-37.1872	-10.3448	-2.0921	0
0.5367	-40.8702	-35.349	-10.0373	-1.17694	0
0.5373	-40.8702	-32.0027	-10.6468	-0.871184	0
0.5380	-40.8702	-24.98	-7.9015	0.043978	0
0.5387	-40.8702	-16.7437	-5.1562	1.57064	0
0.5393	-40.8702	-8.49555	-8.51097	0.043978	0
0.5400	53.4367	-5.44375	-12.1732	-1.78635	0
0.5407	52.823	-6.36283	-13.0901	-1.48269	0
0.5413	46.7151	-1.48466	-13.3975	-2.0921	0
0.5420	34.8208	6.15073	-14.007	-4.53393	0
0.5427	25.9658	8.89617	-12.7826	-4.22817	0
0.5433	21.3922	10.428	-13.3975	-3.61876	0
0.5440	10.7107	13.4798	-16.7523	-4.83968	0
0.5447	-1.50505	17.1325	-19.1955	-3.92242	0
0.5453	-3.33157	22.9297	-18.8881	-4.22817	0
0.5460	-1.81191	28.4324	-16.7523	-7.27941	0
0.5467	-2.71786	30.2588	-15.8354	-7.58517	0
0.5473	-0.277631	33.3106	-15.8354	-5.44909	0
0.5480	1.85575	37.2815	-15.2259	-5.14334	0
0.5487	1.85575	37.5878	-15.5333	-4.83968	0
0.5493	9.17644	39.1078	-16.7523	-4.83968	0
0.5500	21.3922	43.0787	-12.7826	-4.53393	0
0.5507	22.2982	45.5178	-8.20893	-1.78635	0
0.5513	16.4971	48.5696	-12.1732	-1.78635	0
0.5520	16.4971	49.4887	-17.0597	-5.14334	0
0.5527	14.9775	44.9051	-14.6164	-4.53393	0
0.5533	5.5234	42.466	-12.1732	-2.70151	0
0.5540	-6.69237	45.2114	-12.1732	-7.27941	0
0.5547	-17.3739	43.9978	-10.9542	-8.80608	0
0.5553	-28.3622	40.3333	-12.1732	-4.53393	0
0.5560	-41.1771	41.2405	-13.3975	-3.92242	0
0.5567	-51.2449	43.3851	-10.6468	-6.0585	0
0.5573	-53.3783	43.0787	-10.3448	-4.83968	0
0.5580	-51.5517	42.7723	-12.1732	-4.22817	0
0.5587	-48.4978	44.2923	-10.3448	-6.0585	0
0.5593	-38.43	45.8241	-10.3448	-6.67	0
0.5600	-22.5612	43.0787	-11.2563	-6.67	0
0.5607	-11.8797	38.4951	-8.8184	-6.67	0
0.5613	-9.74632	40.0269	-8.51097	-5.44909	0
0.5620	-11.266	43.0787	-9.42787	-3.61876	0
0.5627	-14.0131	42.7723	-5.76567	-2.0921	0
0.5633	-20.4278	43.9978	-6.37514	-0.871184	0
0.5640	-31.4162	44.9051	-13.0901	-0.871184	0
0.5647	-39.9497	38.4951	-12.4806	-2.0921	0
0.5653	-44.231	33.9233	-8.51097	-3.00726	0
0.5660	-47.285	35.7497	-10.0373	-1.78635	0
0.5667	-45.137	36.9751	-10.9542	-0.261774	0
0.5673	-36.6035	37.5878	-8.20893	-1.17694	0
0.5680	-29.575	39.4142	-6.68257	-0.565432	0
0.5687	-25.3083	38.8015	-5.1562	4.01247	0
0.5693	-18.2798	39.1078	-3.62984	6.45221	0
0.5700	-10.9591	42.1596	-3.02037	4.62188	0
0.5707	-4.86585	41.5469	-0.275069	4.62188	0
0.5713	3.06856	39.4142	1.2513	7.97887	0
0.5720	12.2304	40.946	-0.275069	8.58828	0
0.5727	17.1109	40.3333	0.949259	7.36737	0
0.5733	17.4177	36.3624	4.30403	6.45221	0
0.5740	12.8441	34.8424	6.74729	5.23129	0
0.5747	4.29598	35.1369	9.80002	4.31613	0
0.5753	-3.94529	33.6169	11.019	5.53705	0
0.5760	-6.38552	32.0851	9.49259	6.45221	0
0.5767	-6.07866	33.0042	9.49259	6.75796	0
0.5773	-7.30609	35.7497	12.2379	9.8092	0
0.5780	-6.69237	34.8424	13.7643	12.8625	0
0.5787	-2.71786	33.9233	14.6812	12.5568	0
0.5793	0.935179	39.7205	16.5096	11.9453	0
0.5800	4.60283	42.7723	18.0359	13.4719	0
0.5807	10.097	39.4142	18.6508	12.5568	0
0.5813	16.804	42.7723	20.7866	10.7244	0
0.5820	21.9913	49.795	22.615	11.0301	0
0.5827	26.8864	48.8759	21.0886	10.7244	0
0.5833	30.8463	48.8759	18.9528	8.58828	0
0.5840	27.7923	55.2859	21.6981	9.8092	0
0.5847	21.6845	56.8059	25.3603	12.8625	0
0.5853	18.0314	54.6732	24.4488	12.5568	0
0.5860	16.4971	58.9504	24.4488	11.3359	0
0.5867	15.2843	62.6031	28.111	12.5568	0
0.5873	14.9775	61.0831	27.4961	12.251	0
0.5880	13.7501	59.5513	24.7508	11.3359	0
0.5887	9.79015	58.0313	26.5846	12.8625	0
0.5893	7.34992	54.9795	28.111	13.7777	0
0.5900	9.4833	52.5405	27.1941	11.9453	0
0.5907	12.8441	50.7023	28.111	9.50554	0
0.5913	14.3638	49.4887	28.111	7.06371	0
0.5920	14.9775	48.5696	27.1941	4.92763	0
0.5927	12.5372	45.8241	28.7205	6.45221	0
0.5933	8.56273	38.8015	28.7205	7.06371	0
0.5940	8.27049	30.8715	27.1941	3.70672	0
0.5947	8.27049	25.9815	29.3299	2.18005	0
0.5953	6.42936	25.3806	31.1583	4.92763	0
0.5960	7.34992	25.687	31.7732	6.14855	0
0.5967	11.003	22.9297	33.6016	5.53705	0
0.5973	10.097	16.8261	33.2942	4.92763	0
0.5980	4.29598	10.7225	33.2942	4.62188	0
0.5987	0.0292243	3.71165	36.9564	4.92763	0
0.5993	-0.891342	-4.53646	34.5185	4.62188	0
0.6000	-1.81191	-11.8537	26.8867	-0.261774	0
0.6007	-6.07866	-17.3446	26.2772	-4.22817	0
0.6013	-10.3454	-22.8473	29.3299	-3.00726	0
0.6020	-13.3994	-27.7254	28.111	-1.48269	0
0.6027	-15.2405	-33.5227	27.1941	-2.70151	0
0.6033	-13.7062	-40.239	27.8036	-5.14334	0
0.6040	-7.90518	-44.8108	27.1941	-6.0585	0
0.6047	-0.891342	-45.1172	26.2772	-6.0585	0
0.6053	5.21655	-46.0362	25.0583	-8.19458	0
0.6060	11.3098	-47.5562	23.5319	-10.6364	0
0.6067	15.5912	-48.4753	24.1414	-10.027	0
0.6073	23.8325	-49.3944	22.9224	-10.9422	0
0.6080	41.2209	-49.3944	20.7866	-11.8573	0
0.6087	55.8769	-47.5562	20.7866	-9.41549	0
0.6093	61.0643	-48.7817	18.9528	-8.80608	0
0.6100	65.0242	-51.2208	17.4264	-11.8573	0
0.6107	66.8507	-48.7817	20.1717	-10.6364	0
0.6113	60.4506	-47.2499	18.6508	-9.11183	0
0.6120	54.3427	-51.2208	11.6284	-14.6049	0
0.6127	52.2093	-51.2208	10.7115	-17.3504	0
0.6133	44.5817	-47.2499	14.0717	-14.6049	0
0.6140	32.0737	-48.169	13.1548	-15.8258	0
0.6147	23.8325	-49.088	12.5453	-18.2655	0
0.6153	22.2982	-44.1981	13.7643	-17.0467	0
0.6160	28.4061	-42.3717	12.8474	-18.2655	0
0.6167	40.3004	-43.9035	13.1548	-19.4865	0
0.6173	47.6357	-42.9844	13.4622	-18.5713	0
0.6180	47.3288	-44.8108	9.80002	-20.098	0
0.6187	48.5416	-47.5562	7.35676	-22.8435	0
0.6193	56.7829	-45.1172	9.18516	-21.9283	0
0.6200	65.9447	-43.5971	8.27365	-19.1828	0
0.6207	70.8252	-41.4526	4.91349	-18.8771	0
0.6213	75.7057	-38.1063	2.77766	-19.4865	0
0.6220	84.5606	-37.4935	3.38713	-18.5713	0
0.6227	92.8019	-33.2163	5.52835	-17.3504	0
0.6233	97.0686	-28.3381	4.61146	-19.1828	0
0.6240	101.642	-31.0836	0.949259	-20.7074	0
0.6247	108.978	-28.3381	2.47562	-19.7922	0
0.6253	114.472	-28.3381	4.00199	-19.1828	0
0.6260	121.486	-32.91	-0.577106	-20.4016	0
0.6267	134.914	-13.6919	-1.18657	-20.7074	0
0.6273	152.303	-28.3381	1.86616	-21.6225	0
0.6280	169.399	-140.948	-2.10347	-23.7586	0
0.6287	187.401	-220.59	-6.0731	-23.1492	0
0.6293	206.017	-156.808	-3.32241	-22.234	0
0.6300	220.965	-81.4324	-3.62984	-23.1492	0
0.6307	233.488	-95.7841	-5.76567	-22.5398	0
0.6313	245.382	-114.095	-2.4109	-20.7074	0
0.6320	254.544	-92.4259	0.641828	-21.0131	0
0.6327	259.118	-70.1443	-0.577106	-20.7074	0
0.6333	259.731	-51.2208	-2.4109	-17.3504	0
0.6340	254.544	-23.7546	-3.02037	-15.2143	0
0.6347	247.223	8.28346	-3.02037	-16.1295	0
0.6353	242.942	41.2405	-0.577106	-17.0467	0
0.6360	237.141	68.7067	0.0323611	-18.8771	0
0.6367	224.94	86.4166	-1.18657	-21.0131	0
0.6373	218.218	102.889	-0.275069	-18.8771	0
0.6380	221.272	118.148	1.55873	-15.5201	0
0.6387	222.193	129.142	-0.884537	-19.1828	0
0.6393	224.94	135.54	-5.76567	-23.7586	0
0.6400	236.235	140.124	-7.59946	-21.0131	0
0.6407	244.768	144.389	-9.12043	-17.0467	0
0.6413	248.743	149.585	-13.3975	-19.4865	0
0.6420	256.984	155.689	-15.5333	-23.7586	0
0.6427	260.345	163.006	-15.2259	-24.3701	0
0.6433	255.757	170.335	-20.4145	-22.8435	0
0.6440	255.45	178.572	-25.2956	-21.0131	0
0.6447	253.317	186.82	-25.9051	-20.7074	0
0.6453	242.021	190.779	-29.8747	-20.098	0
0.6460	234.701	194.137	-33.5369	-18.2655	0
0.6467	235.314	197.495	-29.8747	-18.2655	0
0.6473	238.675	192.311	-31.0936	-18.8771	0
0.6480	247.223	178.878	-39.0275	-18.5713	0
0.6487	254.544	167.59	-39.3349	-18.8771	0
0.6493	253.623	158.434	-34.1463	-17.9619	0
0.6500	250.876	147.747	-32.62	-14.6049	0
0.6507	240.809	137.378	-30.4842	-13.6897	0
0.6513	221.272	124.252	-27.7389	-14.6049	0
0.6520	200.523	109.299	-27.7389	-12.7725	0
0.6527	181.293	99.8375	-25.603	-9.11183	0
0.6533	168.478	93.4275	-20.107	-7.89092	0
0.6540	169.092	85.1912	-15.8354	-6.0585	0
0.6547	174.279	76.6485	-13.0901	-3.31301	0
0.6553	180.387	63.8286	-9.7353	-1.48269	0
0.6560	186.481	47.0378	-5.1562	1.26489	0
0.6567	186.481	34.2296	-3.02037	1.8743	0
0.6573	186.188	23.8488	-3.93727	-1.78635	0
0.6580	184.347	11.0289	0.0323611	-1.78635	0
0.6587	177.333	0.966207	9.18516	2.48581	0
0.6593	182.521	-6.36283	12.2379	2.79156	0
0.6600	190.148	-17.651	11.9359	0.95914	0
0.6607	179.467	-27.7254	16.2075	3.09522	0
0.6613	190.148	-33.2163	19.8697	6.14855	0
0.6620	236.834	-40.239	22.615	7.67312	0
0.6627	275.6	-46.3426	27.1941	9.19979	0
0.6633	312.218	-47.5562	29.0225	11.9453	0
0.6640	354.024	-50.3017	28.111	14.9986	0
0.6647	356.464	-54.5789	29.632	18.6593	0
0.6653	331.448	-56.1107	30.8563	20.4917	0
0.6660	325.954	-58.2434	31.1583	21.7126	0
0.6667	319.846	-60.3762	32.6847	23.5429	0
0.6673	301.537	-61.2952	31.4658	22.9314	0
0.6680	289.336	-63.7343	29.3299	20.1859	0
0.6687	273.467	-64.9597	31.4658	19.8802	0
0.6693	249.05	-63.7343	31.1583	20.7953	0
0.6700	227.994	-63.7343	29.3299	22.0162	0
0.6707	204.19	-61.9079	31.7732	23.5429	0
0.6713	183.733	-56.7116	30.8563	23.8487	0
0.6720	175.2	-54.5789	23.8339	23.5429	0
0.6727	163.291	-54.8853	21.6981	27.8151	0
0.6733	143.755	-54.2726	23.5319	31.4778	0
0.6740	125.139	-54.2726	22.313	28.7302	0
0.6747	105.924	-54.8853	19.5623	27.5093	0
0.6753	88.2137	-52.1398	19.5623	32.0872	0
0.6760	73.2654	-49.7007	18.0359	33.9196	0
0.6767	54.0358	-48.169	13.4622	30.8663	0
0.6773	35.113	-47.8626	10.4095	31.1721	0
0.6780	17.4177	-49.3944	10.4095	33.9196	0
0.6787	-6.38552	-48.4753	9.80002	33.0024	0
0.6793	-28.3622	-44.8108	9.18516	31.1721	0
0.6800	-43.9242	-43.9035	11.019	33.6139	0
0.6807	-60.0999	-43.2908	9.80002	35.1385	0
0.6813	-75.6618	-40.239	5.22092	32.0872	0
0.6820	-88.4767	-39.9326	7.04932	30.5626	0
0.6827	-105.266	-39.9326	11.6284	32.0872	0
0.6833	-123.882	-33.2163	8.57569	31.4778	0
0.6840	-138.523	-28.0318	3.38713	29.9511	0
0.6847	-155.006	-28.3381	4.61146	31.1721	0
0.6853	-177.289	-24.3673	8.57569	31.4778	0
0.6860	-201.093	-15.8246	9.80002	29.9511	0
0.6867	-222.748	-10.6401	8.27365	29.3417	0
0.6873	-240.765	-6.66918	7.35676	29.036	0
0.6880	-255.099	-4.53646	9.49259	27.8151	0
0.6887	-269.142	-5.44375	12.2379	27.8151	0
0.6893	-281.956	-4.83104	10.7115	29.036	0
0.6900	-292.024	-3.31103	8.88312	29.6454	0
0.6907	-300.266	-3.31103	10.7115	29.3417	0
0.6913	-311.561	-3.31103	11.3264	28.4245	0
0.6920	-325.296	-3.61738	9.18516	26.5942	0
0.6927	-339.032	-5.44375	8.57569	24.7638	0
0.6933	-353.366	-6.36283	7.04932	24.4581	0
0.6940	-371.076	-10.0273	5.22092	24.7638	0
0.6947	-390.905	-14.5992	5.22092	25.0696	0
0.6953	-408.308	-15.8246	0.339792	25.3732	0
0.6960	-426.31	-18.2637	-8.51097	23.8487	0
0.6967	-448.886	-26.1936	-11.5637	21.1011	0
0.6973	-469.343	-34.4417	-12.1732	19.8802	0
0.6980	-478.797	-40.239	-17.0597	18.6593	0
0.6987	-475.129	-42.9844	-20.4145	14.9986	0
0.6993	-465.982	-47.2499	-20.7219	11.0301	0
0.7000	-461.701	-56.4053	-23.4672	10.1149	0
0.7007	-463.235	-64.6534	-23.7692	9.50554	0
0.7013	-461.409	-68.0115	-20.7219	9.19979	0
0.7020	-458.954	-75.3288	-22.2429	10.1149	0
0.7027	-459.874	-84.1778	-27.1294	8.28463	0
0.7033	-454.687	-84.1778	-29.5673	4.92763	0
0.7040	-442.486	-84.1778	-27.7389	6.45221	0
0.7047	-436.071	-91.5069	-27.7389	7.36737	0
0.7053	-432.111	-96.385	-30.4842	3.70672	0
0.7060	-424.469	-97.9168	-30.7916	3.70672	0
0.7067	-418.069	-103.408	-28.6558	6.45221	0
0.7073	-411.055	-110.737	-30.4842	2.18005	0
0.7080	-400.973	-115.615	-33.2295	-1.78635	0
0.7087	-396.399	-118.973	-29.5673	1.26489	0
0.7093	-392.731	-122.638	-25.2956	2.18005	0
0.7100	-387.237	-127.822	-23.7692	-1.78635	0
0.7107	-387.237	-135.446	-21.9408	-3.31301	0
0.7113	-381.451	-145.52	-22.2429	-3.61876	0
0.7120	-362.221	-153.757	-22.2429	-5.44909	0
0.7127	-344.526	-159.259	-17.6692	-6.0585	0
0.7133	-330.79	-165.964	-14.9185	-5.14334	0
0.7140	-311.561	-174.212	-14.9185	-5.14334	0
0.7147	-294.771	-179.396	-10.6468	-8.19458	0
0.7153	-282.877	-183.061	-6.37514	-10.3327	0
0.7160	-267.008	-187.326	-5.1562	-7.27941	0
0.7167	-252.352	-192.523	-2.10347	-5.75484	0
0.7173	-242.591	-198.933	1.55873	-9.11183	0
0.7180	-232.83	-203.811	3.38713	-8.80608	0
0.7187	-223.975	-204.423	4.61146	-6.36425	0
0.7193	-213.601	-206.556	4.00199	-8.19458	0
0.7200	-199.252	-211.434	2.47562	-9.72124	0
0.7207	-186.744	-214.486	4.61146	-9.41549	0
0.7213	-176.062	-216.324	7.96622	-10.9422	0
0.7220	-164.46	-218.457	8.88312	-9.41549	0
0.7227	-152.873	-216.937	11.019	-6.67	0
0.7233	-139.137	-213.273	13.4622	-10.9422	0
0.7240	-123.575	-209.914	13.4622	-14.6049	0
0.7247	-114.72	-206.863	14.6812	-12.4688	0
0.7253	-112.894	-203.811	17.7339	-12.1631	0
0.7260	-115.027	-199.534	17.7339	-13.9934	0
0.7267	-127.228	-194.043	18.6508	-12.4688	0
0.7273	-145.844	-190.378	21.6981	-10.9422	0
0.7280	-156.233	-188.858	22.615	-11.5516	0
0.7287	-152.873	-183.98	23.2245	-10.027	0
0.7293	-143.711	-176.345	25.6677	-10.9422	0
0.7300	-134.563	-168.108	27.8036	-12.1631	0
0.7307	-121.749	-160.166	28.111	-7.89092	0
0.7313	-101.598	-151.317	28.111	-4.53393	0
0.7320	-81.156	-142.775	27.1941	-7.27941	0
0.7327	-67.4206	-136.365	26.2772	-9.41549	0
0.7333	-57.9665	-131.793	28.111	-10.3327	0
0.7340	-53.0714	-124.464	31.7732	-12.7725	0
0.7347	-53.6851	-114.696	33.909	-12.7725	0
0.7353	-53.0714	-107.991	33.6016	-11.8573	0
0.7360	-51.8586	-104.02	32.0752	-11.8573	0
0.7367	-56.1253	-96.0787	32.9921	-9.11183	0
0.7373	-63.1538	-86.3223	35.4354	-6.36425	0
0.7380	-69.2471	-80.5251	34.8205	-6.67	0
0.7387	-74.7413	-74.1152	31.1583	-6.36425	0
0.7393	-75.9687	-64.9597	29.9394	-4.53393	0
0.7400	-68.0343	-59.4571	29.9394	-4.83968	0
0.7407	-56.7391	-56.4053	27.1941	-4.53393	0
0.7413	-50.3243	-48.7817	24.4488	-1.78635	0
0.7420	-48.1909	-40.8517	24.7508	1.57064	0
0.7427	-43.0036	-35.0545	24.1414	1.8743	0
0.7433	-31.7084	-28.6445	19.8697	-0.261774	0
0.7440	-20.121	-26.1936	17.1244	-0.565432	0
0.7447	-15.5473	-27.4191	16.817	1.8743	0
0.7453	-11.8797	-24.6736	14.9886	1.57064	0
0.7460	-4.559	-21.0091	12.8474	-0.565432	0
0.7467	2.77631	-21.9282	13.4622	1.57064	0
0.7473	7.65678	-19.7955	14.9886	5.23129	0
0.7480	14.0569	-16.7437	15.2906	4.62188	0
0.7487	21.6845	-21.0091	13.4622	2.48581	0
0.7493	26.5795	-23.4482	9.80002	3.40097	0
0.7500	29.3266	-18.2637	7.96622	6.14855	0
0.7507	32.6728	-17.3446	9.18516	6.45221	0
0.7513	38.7807	-21.0091	10.7115	4.62188	0
0.7520	47.3288	-19.4891	10.4095	4.31613	0
0.7527	54.9564	-17.3446	6.13782	5.8428	0
0.7533	60.4506	-21.0091	-0.275069	7.36737	0
0.7540	65.0242	-24.6736	-0.577106	7.36737	0
0.7547	71.4389	-24.6736	2.47562	7.36737	0
0.7553	77.839	-26.8064	-1.18657	8.28463	0
0.7560	81.1998	-30.7772	-6.68257	7.36737	0
0.7567	81.5067	-34.7481	-5.76567	3.70672	0
0.7573	83.3332	-39.3199	-5.45824	4.62188	0
0.7580	87.0009	-42.0654	-7.9015	10.7244	0
0.7587	90.6539	-42.9844	-8.20893	11.0301	0
0.7593	93.1087	-46.3426	-8.8184	7.06371	0
0.7600	93.401	-51.2208	-11.2563	6.45221	0
0.7607	94.0147	-54.8853	-13.0901	4.62188	0
0.7613	95.549	-56.4053	-14.9185	2.48581	0
0.7620	94.3216	-57.6307	-15.5333	5.8428	0
0.7627	91.5745	-59.4571	-14.007	7.36737	0
0.7633	89.748	-60.3762	-15.8354	4.92763	0
0.7640	88.5205	-58.5498	-18.8881	6.75796	0
0.7647	87.0009	-55.498	-17.6692	7.36737	0
0.7653	82.4273	-53.0589	-18.5807	2.18005	0
0.7660	76.0125	-50.0071	-21.0239	2.79156	0
0.7667	78.1459	-46.0362	-19.4976	6.14855	0
0.7673	87.3077	-40.8517	-20.7219	0.34973	0
0.7680	87.9214	-35.6554	-26.2125	-3.92242	0
0.7687	83.0264	-32.2972	-26.2125	-1.48269	0
0.7693	83.0264	-28.3381	-22.5503	-1.78635	0
0.7700	80.893	-21.0091	-23.4672	-5.14334	0
0.7707	76.0125	-14.5992	-26.822	-6.0585	0
0.7713	77.5322	-8.18919	-27.7389	-8.19458	0
0.7720	81.8135	3.40529	-27.4314	-9.41549	0
0.7727	80.5861	13.4798	-27.7389	-7.27941	0
0.7733	79.0665	18.3579	-28.9578	-7.27941	0
0.7740	78.1459	28.1261	-28.3483	-8.80608	0
0.7747	76.0125	41.8533	-26.2125	-7.27941	0
0.7753	78.7596	50.3959	-26.2125	-7.27941	0
0.7760	85.7734	59.8577	-26.2125	-11.5516	0
0.7767	90.0548	73.2903	-24.0767	-15.8258	0
0.7773	92.1882	82.7521	-23.1598	-19.7922	0
0.7780	96.1481	89.763	-24.9936	-18.2655	0
0.7787	102.256	103.808	-24.6861	-13.6897	0
0.7793	108.978	119.067	-24.6861	-15.5201	0
0.7800	113.551	127.916	-27.1294	-21.0131	0
0.7807	116.912	136.765	-27.7389	-18.5713	0
0.7813	122.406	147.441	-25.9051	-15.2143	0
0.7820	130.341	155.689	-27.4314	-20.098	0
0.7827	137.354	164.844	-30.4842	-24.9795	0
0.7833	142.849	175.826	-30.4842	-24.6759	0
0.7840	148.956	182.236	-28.3483	-23.1492	0
0.7847	153.223	186.513	-28.6558	-22.8435	0
0.7853	157.797	194.137	-28.9578	-24.3701	0
0.7860	164.212	199.027	-27.4314	-26.5062	0
0.7867	169.399	199.628	-25.2956	-24.6759	0
0.7873	174.279	204.518	-24.0767	-23.1492	0
0.7880	179.467	213.367	-21.6334	-27.1156	0
0.7887	184.654	217.031	-18.5807	-29.8632	0
0.7893	188.629	217.031	-19.4976	-28.0329	0
0.7900	187.708	219.777	-20.7219	-28.0329	0
0.7907	184.961	221.909	-19.1955	-29.2517	0
0.7913	190.148	222.216	-18.5807	-29.5574	0
0.7920	198.083	225.268	-21.0239	-33.8296	0
0.7927	197.162	230.452	-20.107	-38.4075	0
0.7933	193.509	233.504	-16.1428	-35.9657	0
0.7940	193.202	235.943	-14.007	-32.6087	0
0.7947	189.534	239.301	-13.0901	-32.6087	0
0.7953	185.268	242.353	-12.7826	-31.6935	0
0.7960	185.881	245.405	-13.0901	-31.9993	0
0.7967	184.961	249.069	-11.2563	-33.8296	0
0.7973	181.293	253.653	-9.12043	-31.9993	0
0.7980	180.387	258.225	-9.42787	-29.8632	0
0.7987	180.08	260.051	-9.12043	-32.6087	0
0.7993	180.986	260.051	-7.59946	-33.5259	0
0.8000	182.827	263.103	-7.59946	-31.0841	0
0.8007	179.467	266.767	-5.45824	-33.2202	0
0.8013	174.893	266.767	-2.10347	-36.2714	0
0.8020	174.279	267.38	-1.18657	-33.8296	0
0.8027	171.225	269.819	1.2513	-31.6935	0
0.8033	165.731	272.565	1.55873	-33.2202	0
0.8040	164.212	276.229	-3.32241	-31.6935	0
0.8047	160.237	278.362	-3.32241	-29.2517	0
0.8053	150.783	277.455	4.30403	-31.6935	0
0.8060	144.675	277.455	6.13782	-31.9993	0
0.8067	143.155	279.587	3.38713	-28.3365	0
0.8073	141.314	280.813	5.22092	-28.6423	0
0.8080	140.102	277.761	6.74729	-29.2517	0
0.8087	138.567	268.912	6.13782	-24.6759	0
0.8093	135.528	257.918	8.57569	-23.1492	0
0.8100	131.247	249.988	9.80002	-24.9795	0
0.8107	125.445	241.446	8.57569	-21.0131	0
0.8113	121.179	231.678	8.57569	-17.0467	0
0.8120	120.872	224.655	8.88312	-19.7922	0
0.8127	119.659	217.632	9.49259	-21.0131	0
0.8133	115.991	206.038	10.7115	-19.7922	0
0.8140	111.111	195.669	12.8474	-20.098	0
0.8147	106.23	189.565	16.817	-17.0467	0
0.8153	104.389	183.155	18.0359	-12.7725	0
0.8160	103.483	174	12.8474	-12.1631	0
0.8167	96.7618	163.925	10.7115	-12.7725	0
0.8173	88.5205	154.464	13.4622	-12.1631	0
0.8180	87.6146	146.534	13.4622	-13.6897	0
0.8187	87.9214	140.43	12.5453	-11.8573	0
0.8193	85.4666	135.54	15.9001	-6.67	0
0.8200	86.0803	129.436	18.6508	-6.67	0
0.8207	86.694	122.732	18.3433	-10.3327	0
0.8213	83.0264	116.322	17.1244	-7.58517	0
0.8220	79.3733	107.473	17.1244	-1.78635	0
0.8227	76.0125	95.572	19.8697	0.043978	0
0.8233	71.7458	84.8848	23.2245	0.655482	0
0.8240	69.3055	76.3421	22.9224	2.79156	0
0.8247	66.8507	65.9613	23.5319	2.79156	0
0.8253	59.53	52.5405	25.9752	2.18005	0
0.8260	51.2887	40.3333	26.8867	5.23129	0
0.8267	50.3828	31.7906	28.413	9.8092	0
0.8273	54.9564	25.3806	29.0225	10.7244	0
0.8280	58.624	18.3579	25.6677	9.19979	0
0.8287	60.1437	8.28346	25.3603	10.4207	0
0.8293	63.8114	-2.39195	28.111	14.6929	0
0.8300	67.1575	-7.88284	29.0225	17.1347	0
0.8307	67.7712	-10.3337	29.632	18.3556	0
0.8313	67.1575	-15.2119	31.4658	20.4917	0
0.8320	61.3711	-21.3155	29.9394	22.0162	0
0.8327	49.1553	-25.5927	28.111	22.9314	0
0.8333	39.0876	-29.2454	28.111	24.4581	0
0.8340	32.6728	-33.829	29.0225	26.2884	0
0.8347	29.6189	-39.9326	29.0225	28.1208	0
0.8353	32.9797	-45.1172	29.0225	32.393	0
0.8360	37.261	-46.6489	29.3299	35.75	0
0.8367	35.4199	-47.2499	30.2468	32.393	0
0.8373	32.0737	-53.0589	30.8563	29.3417	0
0.8380	24.4315	-60.6825	30.5489	33.3081	0
0.8387	14.0569	-64.0407	30.8563	37.5803	0
0.8393	11.3098	-65.867	30.2468	35.75	0
0.8400	11.003	-68.6125	30.2468	35.1385	0
0.8407	3.68227	-69.2252	32.6847	36.0557	0
0.8413	-0.584487	-71.3697	33.6016	35.75	0
0.8420	0.628323	-76.8606	32.3827	36.3594	0
0.8427	-1.81191	-78.9933	31.7732	37.886	0
0.8433	-2.71786	-78.687	31.4658	38.4954	0
0.8440	0.935179	-84.1778	30.2468	38.8012	0
0.8447	0.935179	-90.8942	29.0225	38.8012	0
0.8453	-3.94529	-94.5587	28.111	36.9709	0
0.8460	-7.30609	-98.5295	27.4961	36.6651	0
0.8467	-7.90518	-103.408	29.9394	37.5803	0
0.8473	-6.69237	-107.991	31.7732	37.2766	0
0.8480	-5.46495	-112.257	29.9394	38.8012	0
0.8487	-6.38552	-116.228	29.0225	42.1582	0
0.8493	-7.90518	-119.892	30.8563	42.1582	0
0.8500	-10.3454	-125.689	32.0752	39.7164	0
0.8507	-13.7062	-132.7	31.1583	39.1069	0
0.8513	-13.7062	-134.232	31.1583	37.886	0
0.8520	-12.8003	-133.619	33.2942	33.9196	0
0.8527	-17.9876	-138.203	35.4354	30.8663	0
0.8533	-25.6151	-145.52	35.7374	31.1721	0
0.8540	-30.1887	-148.266	34.5185	31.4778	0
0.8547	-30.4956	-149.491	32.0752	31.7815	0
0.8553	-29.575	-152.849	29.632	34.8348	0
0.8560	-32.0153	-154.676	30.5489	35.1385	0
0.8567	-36.6035	-154.676	32.6847	31.7815	0
0.8573	-35.3761	-155.595	33.6016	31.1721	0
0.8580	-32.9358	-154.063	33.6016	31.1721	0
0.8587	-38.43	-152.237	33.2942	26.8999	0
0.8593	-41.1771	-154.063	33.2942	25.3732	0
0.8600	-33.5495	-155.901	36.3469	26.5942	0
0.8607	-30.1887	-154.676	37.2638	24.7638	0
0.8613	-37.2026	-153.757	32.0752	22.322	0
0.8620	-41.484	-155.288	31.1583	23.5429	0
0.8627	-39.6428	-156.514	35.7374	24.7638	0
0.8633	-36.6035	-154.676	32.9921	22.6277	0
0.8640	-33.2427	-152.237	26.8867	19.8802	0
0.8647	-33.8564	-153.156	28.111	18.3556	0
0.8653	-38.1232	-155.595	28.111	17.7441	0
0.8660	-39.6428	-153.757	23.5319	16.5232	0
0.8667	-39.9497	-148.878	23.5319	14.6929	0
0.8673	-42.0977	-146.133	25.3603	13.7777	0
0.8680	-41.7908	-145.827	22.0055	11.9453	0
0.8687	-39.6428	-145.214	19.8697	9.50554	0
0.8693	-40.2565	-141.856	19.2602	8.89404	0
0.8700	-42.0977	-137.897	16.817	10.1149	0
0.8707	-43.6173	-136.365	16.5096	11.3359	0
0.8713	-43.9242	-136.365	17.4264	11.3359	0
0.8720	-41.484	-136.365	14.6812	9.19979	0
0.8727	-39.0437	-136.365	12.8474	5.53705	0
0.8733	-38.7369	-133.619	14.0717	4.31613	0
0.8740	-43.0036	-130.874	14.9886	4.62188	0
0.8747	-48.8046	-129.342	13.7643	3.70672	0
0.8753	-49.7252	-127.209	8.57569	1.8743	0
0.8760	-45.7507	-124.158	2.47562	0.655482	0
0.8767	-45.7507	-122.331	1.2513	0.34973	0
0.8773	-48.4978	-120.199	3.08509	0.043978	0
0.8780	-50.3243	-115.002	3.08509	-3.31301	0
0.8787	-54.2988	-108.899	0.641828	-6.36425	0
0.8793	-56.7391	-103.714	-4.2393	-5.14334	0
0.8800	-53.0714	-99.4368	-8.51097	-0.565432	0
0.8807	-50.3243	-95.4777	-9.42787	-0.261774	0
0.8813	-51.8586	-90.5878	-11.2563	-4.22817	0
0.8820	-52.1655	-85.0969	-11.5637	-6.36425	0
0.8827	-50.3243	-80.2188	-9.7353	-6.97576	0
0.8833	-47.285	-76.5542	-12.1732	-7.27941	0
0.8840	-43.6173	-72.8897	-16.7523	-4.53393	0
0.8847	-39.9497	-67.7052	-15.2259	-3.00726	0
0.8853	-37.5094	-63.1216	-14.9185	-6.36425	0
0.8860	-37.8163	-61.2952	-20.107	-8.50033	0
0.8867	-37.5094	-58.5498	-20.4145	-6.36425	0
0.8873	-32.9358	-52.1398	-18.2786	-6.36425	0
0.8880	-29.575	-50.3017	-21.3314	-10.027	0
0.8887	-30.4956	-53.9662	-21.3314	-11.2479	0
0.8893	-31.1093	-54.2726	-17.9712	-9.41549	0
0.8900	-31.4162	-52.1398	-21.3314	-7.89092	0
0.8907	-32.9358	-54.5789	-26.5199	-8.80608	0
0.8913	-30.1887	-55.8043	-25.9051	-11.8573	0
0.8920	-25.922	-50.608	-25.9051	-12.1631	0
0.8927	-25.6151	-47.8626	-28.6558	-11.8573	0
0.8933	-23.774	-48.169	-31.401	-13.6897	0
0.8940	-20.121	-45.7299	-32.62	-17.3504	0
0.8947	-20.7347	-43.9035	-33.2295	-17.6561	0
0.8953	-22.868	-44.8108	-35.6727	-15.2143	0
0.8960	-21.9475	-42.3717	-39.6423	-12.1631	0
0.8967	-19.8141	-35.6554	-40.5538	-11.2479	0
0.8973	-20.121	-28.3381	-39.6423	-12.7725	0
0.8980	-22.5612	-20.3964	-40.2518	-12.1631	0
0.8987	-21.6406	-11.5474	-42.0802	-10.6364	0
0.8993	-15.5473	-2.08559	-46.0498	-12.7725	0
0.9000	-10.9591	4.01801	-49.1026	-15.2143	0
0.9007	-11.5728	4.61894	-46.3519	-13.9934	0
0.9013	-7.30609	4.61894	-44.216	-13.6897	0
0.9020	-0.584487	7.37617	-47.5762	-14.2991	0
0.9027	2.1626	11.6416	-48.7951	-14.2991	0
0.9033	7.04307	16.8261	-48.7951	-15.8258	0
0.9040	16.4971	22.3288	-50.3215	-18.2655	0
0.9047	22.9119	23.8488	-50.3215	-17.9619	0
0.9053	24.4315	23.8488	-48.7951	-15.5201	0
0.9060	23.8325	25.9815	-49.712	-13.0782	0
0.9067	24.1393	28.4324	-50.3215	-12.1631	0
0.9073	27.4855	31.4842	-49.712	-13.6897	0
0.9080	29.6189	32.6979	-49.4046	-12.7725	0
0.9087	28.7129	28.7388	-49.4046	-9.41549	0
0.9093	29.0198	28.1261	-51.5404	-10.027	0
0.9100	30.5394	31.7906	-52.4573	-12.4688	0
0.9107	32.0737	29.0333	-48.4877	-10.027	0
0.9113	37.5533	24.7679	-48.7951	-8.19458	0
0.9120	43.6612	27.5133	-54.9006	-10.3327	0
0.9127	44.8886	25.687	-53.9837	-10.3327	0
0.9133	43.0475	16.5316	-50.0141	-9.72124	0
0.9140	40.9141	14.0807	-52.1499	-12.4688	0
0.9147	39.3944	14.6934	-52.1499	-13.6897	0
0.9153	41.2209	9.20253	-48.1857	-10.3327	0
0.9160	44.8886	3.71165	-49.4046	-9.11183	0
0.9167	48.8485	1.8735	-52.4573	-10.027	0
0.9173	54.3427	-3.00467	-50.931	-9.72124	0
0.9180	58.9163	-7.58826	-49.1026	-7.89092	0
0.9187	60.4506	-7.88284	-49.4046	-6.97576	0
0.9193	60.4506	-10.6401	-48.1857	-6.67	0
0.9200	56.476	-16.7437	-46.0498	-6.0585	0
0.9207	46.7151	-17.651	-45.1329	-4.83968	0
0.9213	39.0876	-14.9055	-44.5235	-5.75484	0
0.9220	32.6728	-16.7437	-40.8613	-7.27941	0
0.9227	25.659	-19.7955	-36.5896	-6.67	0
0.9233	24.7384	-21.0091	-35.0632	-6.67	0
0.9240	29.9257	-26.5	-33.8443	-6.67	0
0.9247	32.9797	-33.5227	-31.401	-2.70151	0
0.9253	34.8208	-35.0545	-29.8747	-0.261774	0
0.9260	37.8601	-34.7481	-28.6558	-2.39785	0
0.9267	40.6072	-35.9618	-25.2956	-0.871184	0
0.9273	43.0475	-36.2681	-22.2429	0.655482	0
0.9280	45.1954	-36.2681	-20.4145	-3.31301	0
0.9287	47.022	-35.9618	-17.0597	-2.70151	0
0.9293	50.3828	-32.0027	-14.6164	1.8743	0
0.9300	52.823	-29.2454	-16.7523	-0.871184	0
0.9307	53.729	-30.7772	-17.6692	-1.78635	0
0.9313	55.5701	-30.4709	-14.9185	5.53705	0
0.9320	56.1692	-26.5	-12.7826	4.92763	0
0.9327	53.1299	-22.8473	-12.1732	-1.48269	0
0.9333	51.2887	-17.651	-11.2563	-0.565432	0
0.9340	48.8485	-11.5474	-9.12043	1.57064	0
0.9347	38.7807	-7.2819	-5.76567	0.95914	0
0.9353	26.5795	-3.00467	-4.2393	3.40097	0
0.9360	22.9119	1.8735	-6.0731	4.62188	0
0.9367	21.9913	4.01801	-5.45824	2.18005	0
0.9373	14.9775	5.53802	-0.884537	3.70672	0
0.9380	9.17644	8.28346	2.47562	2.79156	0
0.9387	7.34992	12.867	2.77766	-2.70151	0
0.9393	3.98912	17.7452	3.38713	-0.261774	0
0.9400	0.33608	21.1034	5.22092	4.62188	0
0.9407	1.85575	24.7679	7.04932	1.8743	0
0.9413	2.1626	29.3397	7.96622	0.043978	0
0.9420	-2.71786	32.0851	9.18516	5.53705	0
0.9427	-6.38552	33.9233	9.80002	6.45221	0
0.9433	-9.74632	39.7205	9.49259	1.8743	0
0.9440	-14.6268	46.1305	11.3264	1.26489	0
0.9447	-15.8396	49.795	12.8474	2.18005	0
0.9453	-14.6268	55.8986	12.5453	-0.565432	0
0.9460	-17.067	62.9095	14.3737	1.8743	0
0.9467	-19.2004	68.4004	17.7339	9.50554	0
0.9473	-19.2004	76.0358	16.2075	8.28463	0
0.9480	-22.5612	82.4457	15.2906	1.57064	0
0.9487	-27.4417	80.6076	18.3433	2.48581	0
0.9493	-29.575	80.9139	17.4264	4.31613	0
0.9500	-31.4162	88.8557	14.6812	0.95914	0
0.9507	-32.9358	95.572	19.5623	0.95914	0
0.9513	-32.9358	98.6238	24.1414	3.70672	0
0.9520	-35.3761	102.583	20.4792	0.95914	0
0.9527	-37.8163	103.808	18.9528	0.34973	0
0.9533	-38.43	103.502	22.0055	3.40097	0
0.9540	-40.8702	105.328	21.6981	2.48581	0
0.9547	-43.6173	106.247	21.6981	0.34973	0
0.9553	-44.231	104.421	24.4488	2.79156	0
0.9560	-47.5772	106.554	25.0583	5.53705	0
0.9567	-53.0714	110.831	25.3603	4.62188	0
0.9573	-54.6057	110.831	27.1941	3.70672	0
0.9580	-54.2988	109.912	28.7205	4.62188	0
0.9587	-57.9665	113.27	29.3299	6.45221	0
0.9593	-61.6195	113.576	28.413	5.8428	0
0.9600	-64.3666	110.831	26.2772	2.48581	0
0.9607	-68.648	110.525	27.1941	0.043978	0
0.9613	-71.6873	110.525	28.7205	0.655482	0
0.9620	-71.0882	108.993	28.7205	3.09522	0
0.9627	-70.1676	109.606	30.8563	4.31613	0
0.9633	-69.5539	110.831	34.5185	3.09522	0
0.9640	-65.9009	110.831	35.4354	3.09522	0
0.9647	-62.8469	109.912	35.4354	4.62188	0
0.9653	-61.0058	108.38	35.128	3.70672	0
0.9660	-56.7391	108.074	34.8205	3.40097	0
0.9667	-51.2449	112.045	36.3469	5.53705	0
0.9673	-47.5772	114.484	36.3469	5.53705	0
0.9680	-43.0036	114.484	35.4354	2.79156	0
0.9687	-38.1232	116.016	37.2638	3.09522	0
0.9693	-34.7624	116.322	38.1807	3.70672	0
0.9700	-30.8025	111.738	38.7902	3.70672	0
0.9707	-25.6151	109.606	42.4524	4.62188	0
0.9713	-21.0269	112.657	41.8429	2.79156	0
0.9720	-17.6807	116.322	35.7374	-0.261774	0
0.9727	-17.9876	116.322	36.6543	0.655482	0
0.9733	-20.121	112.657	41.5355	0.043978	0
0.9740	-19.2004	110.525	40.6186	-3.00726	0
0.9747	-15.8396	112.045	39.0976	-1.48269	0
0.9753	-17.6807	112.045	40.6186	0.34973	0
0.9760	-22.2543	109.299	39.0976	-1.48269	0
0.9767	-23.4818	108.38	38.1807	-1.78635	0
0.9773	-24.0809	107.473	39.0976	-0.261774	0
0.9780	-26.5211	105.328	38.4827	0.655482	0
0.9787	-23.1749	104.421	37.8733	0.655482	0
0.9793	-13.0925	105.022	38.1807	-1.48269	0
0.9800	-7.30609	105.941	36.3469	-3.61876	0
0.9807	-6.38552	106.554	32.9921	-3.61876	0
0.9813	-1.81191	105.328	33.6016	-3.92242	0
0.9820	2.46946	101.676	36.3469	-3.31301	0
0.9827	3.98912	99.5311	36.9564	-1.17694	0
0.9833	10.4039	99.5311	33.6016	-3.92242	0
0.9840	17.4177	98.9184	30.8563	-7.58517	0
0.9847	15.5912	95.2657	29.9394	-4.83968	0
0.9853	12.8441	90.6821	29.632	-2.70151	0
0.9860	16.4971	89.763	28.413	-6.36425	0
0.9867	18.0314	91.9075	27.1941	-8.50033	0
0.9873	11.6167	91.6011	26.2772	-8.19458	0
0.9880	2.77631	87.0175	27.1941	-8.19458	0
0.9887	-5.46495	83.9657	27.8036	-7.58517	0
0.9893	-9.13261	83.9657	26.2772	-7.27941	0
0.9900	-8.82575	83.3648	25.6677	-7.27941	0
0.9907	-11.8797	82.4457	26.8867	-5.44909	0
0.9913	-17.3739	83.0585	24.4488	-4.83968	0
0.9920	-18.5867	83.0585	19.8697	-6.36425	0
0.9927	-21.0269	81.2203	18.0359	-7.27941	0
0.9933	-32.9358	77.8621	18.0359	-7.89092	0
0.9940	-45.7507	73.9031	18.0359	-8.19458	0
0.9947	-48.4978	70.5449	19.2602	-6.67	0
0.9953	-42.3899	68.4004	16.2075	-6.0585	0
0.9960	-34.7624	65.054	10.4095	-6.97576	0
0.9967	-29.2682	59.245	9.80002	-5.75484	0
0.9973	-22.5612	51.9277	12.5453	-3.61876	0
0.9980	-12.8003	48.2632	11.3264	-5.14334	0
0.9987	-1.50505	48.5696	7.96622	-6.36425	0
0.9993	11.003	45.5178	6.13782	-5.14334	0
1.0000	22.605	39.4142	6.13782	-4.53393	0
1.0007	26.2727	36.3624	4.91349	-6.36425	0
1.0013	22.9119	33.6169	1.55873	-6.67	0
1.0020	22.605	28.7388	-0.275069	-4.53393	0
1.0027	19.2442	25.3806	0.949259	-3.61876	0
1.0033	2.77631	21.7161	1.55873	-3.61876	0
1.0040	-15.8396	17.1325	0.641828	-2.70151	0
1.0047	-22.868	16.5316	1.55873	-2.39785	0
1.0053	-23.774	16.5316	-0.577106	-2.70151	0
1.0060	-22.868	11.0289	-2.10347	-1.78635	0
1.0067	-16.7602	7.9771	0.641828	-1.48269	0
1.0073	-5.77181	11.3353	-1.18657	-1.78635	0
1.0080	4.90969	8.89617	-9.12043	0.043978	0
1.0087	12.8441	-0.565585	-10.9542	0.655482	0
1.0093	16.4971	-3.00467	-7.9015	-1.78635	0
1.0100	21.0854	-0.871943	-9.12043	0.34973	0
1.0107	31.1531	-3.92374	-12.1732	4.31613	0
1.0113	39.7013	-6.66918	-12.1732	0.95914	0
1.0120	44.8886	-3.61738	-12.1732	-1.78635	0
1.0127	49.7691	-2.69831	-14.007	2.79156	0
1.0133	53.1299	-4.53646	-17.0597	3.70672	0
1.0140	52.823	-4.2301	-18.2786	-1.17694	0
1.0147	50.9819	-6.05647	-16.7523	0.655482	0
1.0153	42.4484	-12.7728	-17.9712	7.06371	0
1.0160	26.2727	-16.1309	-22.2429	7.36737	0
1.0167	14.6706	-13.6919	-22.8577	6.75796	0
1.0173	13.151	-12.7728	-19.4976	9.19979	0
1.0180	12.8441	-15.5182	-17.6692	10.4207	0
1.0187	12.8441	-17.651	-18.5807	10.4207	0
1.0193	16.2049	-16.4373	-23.1598	12.251	0
1.0200	17.4177	-15.8246	-27.1294	11.9453	0
1.0207	14.6706	-19.1827	-25.9051	8.28463	0
1.0213	9.79015	-21.0091	-22.2429	8.58828	0
1.0220	1.24203	-19.1827	-22.2429	11.9453	0
1.0227	-10.0532	-18.8764	-22.5503	12.8625	0
1.0233	-19.2004	-21.9282	-19.4976	12.5568	0
1.0240	-24.6946	-24.98	-17.9712	14.3871	0
1.0247	-25.6151	-25.8991	-20.7219	14.6929	0
1.0253	-24.6946	-24.3673	-23.1598	13.7777	0
1.0260	-27.4417	-23.7546	-21.6334	13.7777	0
1.0267	-33.8564	-25.2863	-20.4145	12.8625	0
1.0273	-36.8957	-24.98	-23.1598	13.1662	0
1.0280	-37.5094	-25.8991	-23.4672	16.8289	0
1.0287	-34.7624	-30.4709	-19.4976	18.3556	0
1.0293	-28.3622	-31.0836	-19.4976	16.5232	0
1.0300	-24.6946	-26.1936	-20.4145	17.7441	0
1.0307	-25.6151	-24.98	-15.5333	22.0162	0
1.0313	-24.0809	-25.5927	-14.007	23.5429	0
1.0320	-21.0269	-23.1418	-16.7523	23.8487	0
1.0327	-22.868	-23.1418	-14.9185	24.4581	0
1.0333	-26.2142	-28.0318	-13.0901	21.7126	0
1.0340	-25.3083	-31.0836	-14.6164	18.965	0
1.0347	-21.9475	-33.5227	-12.1732	18.965	0
1.0353	-17.3739	-37.4935	-10.3448	20.4917	0
1.0360	-13.0925	-39.6263	-13.0901	22.0162	0
1.0367	-11.266	-39.0136	-14.9185	22.0162	0
1.0373	-8.82575	-40.239	-15.2259	20.1859	0
1.0380	-5.1581	-43.5971	-17.3617	21.1011	0
1.0387	-5.46495	-45.7299	-16.7523	22.6277	0
1.0393	-5.77181	-47.5562	-13.3975	22.322	0
1.0400	-1.1982	-49.3944	-11.2563	23.5429	0
1.0407	1.54889	-50.3017	-10.0373	25.679	0
1.0413	-0.277631	-53.0589	-10.9542	24.7638	0
1.0420	2.46946	-59.7634	-11.2563	24.1523	0
1.0427	8.86959	-63.7343	-8.8184	23.5429	0
1.0433	11.6167	-63.1216	-9.42787	20.1859	0
1.0440	11.6167	-67.0925	-12.1732	18.965	0
1.0447	11.9235	-74.1152	-12.1732	21.7126	0
1.0453	11.003	-76.8606	-9.42787	22.0162	0
1.0460	10.4039	-80.5251	-8.20893	20.1859	0
1.0467	13.7501	-86.9233	-9.12043	19.2708	0
1.0473	17.7246	-87.8424	-10.6468	18.0498	0
1.0480	21.0854	-87.8424	-8.51097	18.965	0
1.0487	24.7384	-94.2523	-5.76567	20.1859	0
1.0493	28.4061	-100.969	-6.9846	17.1347	0
1.0500	29.9257	-105.54	-7.59946	14.9986	0
1.0507	31.1531	-111.95	-4.84877	17.1347	0
1.0513	33.9002	-116.84	-4.2393	18.0498	0
1.0520	35.113	-118.973	-5.1562	17.4383	0
1.0527	34.8208	-124.158	-4.84877	19.2708	0
1.0533	34.8208	-130.261	-4.84877	18.6593	0
1.0540	34.8208	-134.538	-3.62984	14.6929	0
1.0547	34.5139	-138.203	-0.577106	13.7777	0
1.0553	35.7268	-141.856	-2.10347	15.608	0
1.0560	37.5533	-146.133	-6.37514	14.6929	0
1.0567	37.5533	-153.757	-5.1562	12.5568	0
1.0573	36.3405	-161.392	-0.884537	11.3359	0
1.0580	35.7268	-166.576	-1.18657	9.19979	0
1.0587	36.6473	-172.374	-3.02037	6.45221	0
1.0593	37.5533	-177.876	-0.577106	5.8428	0
1.0600	37.5533	-178.784	2.77766	6.45221	0
1.0607	36.6473	-177.57	0.339792	6.14855	0
1.0613	36.6473	-178.784	-3.93727	4.92763	0
1.0620	39.0876	-180.315	-2.71294	2.79156	0
1.0627	40.3004	-178.784	2.47562	0.043978	0
1.0633	40.9141	-176.038	4.30403	-1.17694	0
1.0640	43.968	-173.293	2.77766	-0.871184	0
1.0647	47.6357	-170.241	3.38713	-0.261774	0
1.0653	46.4083	-167.189	5.52835	-0.871184	0
1.0660	41.2209	-161.698	7.35676	-1.17694	0
1.0667	40.3004	-153.757	8.27365	-1.78635	0
1.0673	46.1014	-147.358	8.88312	-4.22817	0
1.0680	49.1553	-143.081	8.88312	-7.89092	0
1.0687	44.8886	-139.723	9.18516	-9.41549	0
1.0693	43.0475	-134.538	10.7115	-9.72124	0
1.0700	43.0475	-128.741	13.4622	-10.3327	0
1.0707	37.5533	-121.719	14.6812	-10.027	0
1.0713	36.0336	-113.482	14.0717	-10.027	0
1.0720	40.9141	-103.408	13.4622	-13.6897	0
1.0727	40.9141	-92.4259	14.6812	-13.9934	0
1.0733	37.5533	-81.126	14.6812	-11.5516	0
1.0740	35.7268	-69.2252	14.6812	-11.8573	0
1.0747	34.5139	-58.5498	15.598	-13.6897	0
1.0753	37.261	-47.5562	15.2906	-13.6897	0
1.0760	42.4484	-33.829	14.6812	-15.2143	0
1.0767	40.3004	-20.09	16.2075	-17.3504	0
1.0773	35.7268	-11.8537	14.9886	-16.4352	0
1.0780	33.9002	-3.61738	12.5453	-14.9086	0
1.0787	32.0737	7.37617	14.9886	-15.5201	0
1.0793	30.2326	18.3579	16.2075	-17.3504	0
1.0800	32.0737	26.5943	10.4095	-19.1828	0
1.0807	32.9797	36.056	7.96622	-19.1828	0
1.0813	31.1531	43.9978	12.2379	-18.5713	0
1.0820	29.9257	49.1823	14.9886	-19.1828	0
1.0827	31.46	56.1932	13.7643	-19.1828	0
1.0833	35.7268	66.2677	11.6284	-17.3504	0
1.0840	39.7013	73.9031	11.3264	-17.3504	0
1.0847	40.6072	79.7003	12.5453	-19.1828	0
1.0853	40.6072	84.8848	12.5453	-21.0131	0
1.0860	40.6072	87.6303	11.019	-22.234	0
1.0867	41.5278	91.9075	10.4095	-21.6225	0
1.0873	44.5817	100.757	9.18516	-19.7922	0
1.0880	45.5023	105.941	8.88312	-18.5713	0
1.0887	43.3543	106.86	11.019	-19.1828	0
1.0893	44.5817	110.831	10.7115	-21.9283	0
1.0900	46.7151	115.096	8.88312	-23.1492	0
1.0907	45.5023	115.403	11.9359	-21.9283	0
1.0913	44.8886	118.761	11.3264	-22.8435	0
1.0920	45.1954	122.425	4.30403	-24.6759	0
1.0927	42.1415	120.894	2.77766	-23.1492	0
1.0933	38.4738	118.761	6.74729	-21.9283	0
1.0940	37.261	118.455	5.22092	-24.0644	0
1.0947	38.4738	116.935	2.47562	-23.455	0
1.0953	42.7552	116.016	2.77766	-21.9283	0
1.0960	46.4083	116.935	3.38713	-22.8435	0
1.0967	48.5416	115.403	3.69456	-23.7586	0
1.0973	51.2887	112.657	3.38713	-24.3701	0
1.0980	54.9564	112.657	0.949259	-27.1156	0
1.0987	54.3427	113.883	0.641828	-26.5062	0
1.0993	48.5416	112.657	2.47562	-24.3701	0
1.1000	43.0475	108.38	2.77766	-24.6759	0
1.1007	42.1415	104.421	2.77766	-22.8435	0
1.1013	44.2749	102.889	2.47562	-20.7074	0
1.1020	45.7945	102.583	2.47562	-21.6225	0
1.1027	48.2348	100.757	4.91349	-19.4865	0
1.1033	52.823	98.0111	5.22092	-16.4352	0
1.1040	53.1299	94.0402	1.86616	-19.7922	0
1.1047	46.1014	90.3757	0.641828	-22.8435	0
1.1053	40.6072	87.0175	2.16819	-20.4016	0
1.1060	40.9141	83.9657	1.86616	-21.6225	0
1.1067	41.2209	83.0585	0.641828	-24.6759	0
1.1073	40.0081	83.6594	-0.275069	-24.0644	0
1.1080	38.7807	80.313	-1.18657	-22.234	0
1.1087	38.167	74.2094	-1.79604	-21.9283	0
1.1093	36.0336	70.8512	-1.79604	-21.0131	0
1.1100	33.9002	69.0131	-1.494	-19.4865	0
1.1107	34.5139	65.054	0.949259	-18.2655	0
1.1113	37.5533	62.6031	3.38713	-16.741	0
1.1120	40.6072	62.0022	3.38713	-16.4352	0
1.1127	44.8886	58.3377	3.38713	-16.4352	0
1.1133	50.3828	54.9795	3.38713	-16.741	0
1.1140	51.2887	52.5405	4.30403	-15.5201	0
1.1147	50.9819	47.3441	6.13782	-13.384	0
1.1153	54.9564	42.1596	6.43986	-11.8573	0
1.1160	52.2093	40.0269	2.47562	-11.2479	0
1.1167	37.5533	36.6687	0.0323611	-11.2479	0
1.1173	20.7785	32.6979	0.641828	-13.6897	0
1.1180	8.27049	33.0042	-1.18657	-15.5201	0
1.1187	1.24203	32.0851	-2.71294	-13.0782	0
1.1193	-2.41101	26.9006	-1.18657	-10.6364	0
1.1200	-10.0532	24.4615	-0.577106	-11.8573	0
1.1207	-16.4533	24.7679	-1.79604	-11.5516	0
1.1213	-15.5473	22.6352	-1.494	-9.11183	0
1.1220	-11.266	18.3579	-1.18657	-8.19458	0
1.1227	-7.59833	15.3061	-4.84877	-8.80608	0
1.1233	-0.891342	13.1734	-7.59946	-8.19458	0
1.1240	7.04307	9.50889	-5.76567	-7.27941	0
1.1247	14.0569	5.53802	-2.71294	-7.58517	0
1.1253	21.0854	3.71165	-3.62984	-7.27941	0
1.1260	26.5795	4.61894	-5.45824	-6.36425	0
1.1267	32.0737	3.71165	-3.93727	-4.22817	0
1.1273	35.4199	1.56714	-3.02037	-2.0921	0
1.1280	31.1531	-3.00467	-6.9846	-2.0921	0
1.1287	23.2187	-10.9346	-7.59946	-4.53393	0
1.1293	16.4971	-15.5182	-2.10347	-5.14334	0
1.1300	4.60283	-16.4373	-0.275069	-2.70151	0
1.1307	-10.3454	-19.4891	-3.32241	-2.39785	0
1.1313	-21.9475	-23.7546	-3.62984	-3.61876	0
1.1320	-32.9358	-26.8064	-2.10347	-2.39785	0
1.1327	-41.484	-32.2972	-3.32241	-0.871184	0
1.1333	-39.6428	-36.5745	-3.93727	-1.48269	0
1.1340	-32.629	-37.4935	-1.18657	0.655482	0
1.1347	-28.0554	-42.0654	-0.275069	2.48581	0
1.1353	-23.774	-47.5562	-0.275069	0.043978	0
1.1360	-21.3338	-48.7817	-0.275069	-1.78635	0
1.1367	-19.8141	-51.5271	-0.275069	0.655482	0
1.1373	-16.4533	-55.8043	0.641828	3.70672	0
1.1380	-12.8003	-56.7116	4.30403	4.92763	0
1.1387	-10.0532	-60.0698	6.13782	5.53705	0
1.1393	-7.59833	-64.6534	4.00199	6.45221	0
1.1400	-8.5189	-64.347	1.2513	5.8428	0
1.1407	-10.9591	-65.867	-0.577106	4.92763	0
1.1413	-10.9591	-72.5834	-0.884537	6.75796	0
1.1420	-10.9591	-74.1152	1.2513	8.58828	0
1.1427	-11.8797	-71.9706	2.77766	8.28463	0
1.1433	-10.9591	-73.8088	2.47562	8.28463	0
1.1440	-12.4934	-76.2479	1.55873	9.19979	0
1.1447	-16.4533	-76.5542	0.641828	9.19979	0
1.1453	-14.6268	-77.4733	0.0323611	9.19979	0
1.1460	-11.8797	-78.9933	-0.577106	9.50554	0
1.1467	-14.6268	-79.9124	-0.884537	9.50554	0
1.1473	-17.6807	-80.8197	0.339792	10.1149	0
1.1480	-16.4533	-82.3515	0.949259	11.0301	0
1.1487	-16.1464	-84.7906	-1.79604	12.5568	0
1.1493	-16.1464	-86.016	-4.54673	13.7777	0
1.1500	-14.6268	-86.9233	-2.71294	15.608	0
1.1507	-12.4934	-89.3741	0.949259	15.608	0
1.1513	-9.74632	-88.7614	-1.18657	9.8092	0
1.1520	-6.99923	-86.3223	-6.68257	4.01247	0
1.1527	-9.13261	-88.1487	-6.68257	5.53705	0
1.1533	-14.3199	-91.5069	-3.02037	8.89404	0
1.1540	-15.5473	-89.6805	-4.54673	6.45221	0
1.1547	-14.6268	-88.7614	-6.68257	5.53705	0
1.1553	-13.7062	-92.4259	-6.0731	8.28463	0
1.1560	-12.8003	-91.2005	-4.84877	8.28463	0
1.1567	-13.3994	-85.7096	-4.2393	6.45221	0
1.1573	-12.8003	-87.2296	-4.2393	7.36737	0
1.1580	-10.6523	-90.8942	-6.68257	7.97887	0
1.1587	-10.9591	-88.7614	-7.59946	7.67312	0
1.1593	-13.7062	-89.6805	-5.1562	8.58828	0
1.1600	-14.6268	-93.3332	-6.0731	7.67312	0
1.1607	-15.5473	-92.7323	-8.20893	4.62188	0
1.1613	-14.9336	-93.946	-4.84877	4.62188	0
1.1620	-12.1866	-100.05	0.339792	9.50554	0
1.1627	-11.8797	-101.581	1.86616	13.1662	0
1.1633	-9.74632	-99.7432	-0.577106	10.7244	0
1.1640	-2.71786	-102.182	-1.79604	7.06371	0
1.1647	-4.559	-104.633	1.55873	8.58828	0
1.1653	-11.8797	-103.714	4.00199	11.9453	0
1.1660	-9.13261	-103.714	2.77766	10.7244	0
1.1667	-4.86585	-103.408	1.55873	8.58828	0
1.1673	-7.30609	-101.275	0.0323611	11.0301	0
1.1680	-5.77181	-100.05	-1.79604	12.8625	0
1.1687	-0.277631	-99.4368	-1.494	11.0301	0
1.1693	-2.71786	-96.0787	0.641828	9.8092	0
1.1700	-6.38552	-90.8942	2.16819	11.6416	0
1.1707	-2.41101	-87.536	3.38713	11.0301	0
1.1713	0.935179	-85.7096	2.47562	9.19979	0
1.1720	-4.25214	-81.4324	1.55873	11.3359	0
1.1727	-9.13261	-74.4215	4.00199	13.1662	0
1.1733	-5.46495	-67.3988	5.83039	10.1149	0
1.1740	-0.584487	-61.2952	6.13782	7.97887	0
1.1747	-1.1982	-56.4053	6.74729	9.50554	0
1.1753	-0.891342	-51.5271	4.00199	9.19979	0
1.1760	1.24203	-46.6489	-0.275069	7.97887	0
1.1767	-0.584487	-42.9844	0.0323611	8.89404	0
1.1773	-2.71786	-39.6263	2.16819	7.36737	0
1.1780	-2.11876	-33.829	3.08509	3.09522	0
1.1787	-4.559	-27.4191	5.52835	4.31613	0
1.1793	-6.38552	-23.7546	5.22092	8.28463	0
1.1800	-5.1581	-18.57	0.641828	6.45221	0
1.1807	-5.46495	-9.72099	-0.275069	3.09522	0
1.1813	-5.46495	-4.53646	1.2513	3.70672	0
1.1820	-2.71786	-3.31103	0.641828	5.53705	0
1.1827	-3.02472	3.40529	0.641828	5.23129	0
1.1833	-2.71786	11.0289	1.55873	4.01247	0
1.1840	2.1626	15.6125	3.08509	3.40097	0
1.1847	4.60283	23.5425	5.22092	2.48581	0
1.1853	5.5234	32.6979	4.61146	0.043978	0
1.1860	10.4039	33.6169	2.77766	-0.261774	0
1.1867	12.2304	35.4433	5.22092	2.18005	0
1.1873	9.17644	44.5987	6.74729	1.26489	0
1.1880	8.56273	50.0896	3.08509	-1.17694	0
1.1887	7.65678	49.795	2.47562	0.95914	0
1.1893	5.21655	54.3668	4.30403	1.8743	0
1.1900	9.17644	60.4704	2.47562	-1.78635	0
1.1907	14.9775	62.2968	0.949259	-2.39785	0
1.1913	14.9775	65.9613	2.47562	-0.565432	0
1.1920	15.5912	70.8512	4.30403	-1.78635	0
1.1927	19.8579	71.4522	5.83039	-2.39785	0
1.1933	21.0854	72.0649	6.74729	-2.70151	0
1.1940	19.8579	76.3421	5.22092	-3.61876	0
1.1947	18.6451	78.7812	4.00199	-1.48269	0
1.1953	15.5912	78.7812	4.61146	-0.871184	0
1.1960	12.2304	80.9139	4.30403	-6.0585	0
1.1967	13.7501	82.1394	5.22092	-5.44909	0
1.1973	18.952	80.313	6.43986	-0.261774	0
1.1980	20.4717	80.6076	7.96622	-1.17694	0
1.1987	17.4177	83.0585	10.7115	-3.31301	0
1.1993	16.804	84.2721	11.3264	-1.78635	0
1.2000	19.8579	85.1912	8.88312	-3.92242	0
1.2007	20.1648	84.5785	8.57569	-6.36425	0
1.2013	18.0314	82.4457	11.019	-2.70151	0
1.2020	18.952	80.313	11.6284	-0.871184	0
1.2027	21.0854	80.6076	10.4095	-4.53393	0
1.2033	21.0854	80.6076	9.18516	-4.22817	0
1.2040	22.9119	77.5558	7.35676	-0.871184	0
1.2047	26.2727	73.2903	6.13782	-2.0921	0
1.2053	24.4315	71.1576	7.96622	-5.44909	0
1.2060	20.4717	69.6258	8.88312	-4.83968	0
1.2067	21.0854	69.0131	6.74729	-3.92242	0
1.2073	22.9119	70.2385	5.22092	-6.36425	0
1.2080	24.7384	68.4004	7.96622	-7.27941	0
1.2087	31.1531	63.5222	11.6284	-3.92242	0
1.2093	39.7013	62.6031	11.3264	-4.83968	0
1.2100	47.6357	62.2968	12.5453	-7.58517	0
1.2107	56.7829	57.725	16.2075	-5.44909	0
1.2113	64.1036	57.4186	15.598	-4.83968	0
1.2120	64.4104	59.5513	13.1548	-8.19458	0
1.2127	62.8908	55.2859	16.2075	-7.27941	0
1.2133	59.53	51.315	20.1717	-6.0585	0
1.2140	51.2887	54.0605	19.8697	-7.27941	0
1.2147	38.167	53.4477	20.4792	-6.36425	0
1.2153	22.605	48.5696	22.615	-6.36425	0
1.2160	9.17644	46.1305	23.2245	-10.6364	0
1.2167	1.54889	44.9051	23.8339	-9.41549	0
1.2173	-8.21204	43.9978	25.3603	-5.44909	0
1.2180	-26.5211	47.6505	25.3603	-7.89092	0
1.2187	-40.2565	50.7023	23.5319	-10.9422	0
1.2193	-39.0437	48.2632	23.2245	-7.89092	0
1.2200	-30.1887	46.7432	22.9224	-4.83968	0
1.2207	-22.2543	50.0896	21.6981	-5.75484	0
1.2213	-17.3739	50.3959	21.0886	-6.36425	0
1.2220	-14.6268	48.8759	22.615	-5.44909	0
1.2227	-10.6523	53.4477	24.1414	-3.61876	0
1.2233	-4.559	58.6441	21.6981	-3.00726	0
1.2240	-3.02472	58.6441	16.817	-4.53393	0
1.2247	-6.99923	58.0313	15.2906	-6.0585	0
1.2253	-7.30609	59.245	17.7339	-6.36425	0
1.2260	-0.277631	57.725	18.0359	-5.75484	0
1.2267	7.04307	58.3377	14.9886	-5.75484	0
1.2273	9.17644	62.2968	13.1548	-5.75484	0
1.2280	10.097	63.5222	14.3737	-3.92242	0
1.2287	12.5372	63.2159	14.0717	-2.70151	0
1.2293	13.151	63.8286	10.1021	-4.53393	0
1.2300	14.0569	62.6031	8.57569	-5.14334	0
1.2307	20.4717	62.6031	11.6284	-3.31301	0
1.2313	27.1786	65.9613	10.7115	-5.44909	0
1.2320	27.1786	67.7995	4.61146	-6.97576	0
1.2327	26.5795	66.8804	3.38713	-4.22817	0
1.2333	29.3266	66.8804	5.83039	-3.61876	0
1.2340	28.7129	64.7477	5.52835	-5.44909	0
1.2347	26.5795	62.2968	3.38713	-4.83968	0
1.2353	29.6189	63.5222	2.47562	-4.83968	0
1.2360	32.9797	64.1349	-0.275069	-6.0585	0
1.2367	33.2865	59.5513	-2.10347	-6.36425	0
1.2373	34.8208	53.7541	-1.494	-6.97576	0
1.2380	35.7268	51.0087	-1.494	-7.27941	0
1.2387	35.113	50.0896	-2.4109	-5.44909	0
1.2393	33.9002	47.3441	-2.4109	-5.14334	0
1.2400	30.8463	43.0787	-3.62984	-4.53393	0
1.2407	30.2326	40.946	-6.68257	-2.70151	0
1.2413	35.113	39.4142	-5.76567	-1.48269	0
1.2420	37.5533	36.6687	-3.32241	-1.78635	0
1.2427	39.3944	33.9233	-6.37514	-1.48269	0
1.2433	45.7945	26.5943	-11.2563	-0.871184	0
1.2440	48.5416	17.4389	-11.5637	0.043978	0
1.2447	45.5023	14.9998	-11.2563	1.8743	0
1.2453	41.8346	11.948	-11.5637	3.09522	0
1.2460	36.3405	4.01801	-9.42787	3.70672	0
1.2467	29.0198	2.17986	-8.51097	3.70672	0
1.2473	21.9913	2.17986	-12.1732	4.31613	0
1.2480	12.5372	-6.36283	-17.0597	4.62188	0
1.2487	3.68227	-13.3855	-18.5807	1.8743	0
1.2493	2.46946	-15.2119	-16.7523	0.043978	0
1.2500	1.85575	-21.9282	-14.9185	4.31613	0
1.2507	1.85575	-28.9509	-14.007	9.19979	0
1.2513	5.21655	-29.2454	-15.2259	9.19979	0
1.2520	7.34992	-30.4709	-16.7523	7.97887	0
1.2527	10.097	-33.829	-17.6692	9.19979	0
1.2533	14.6706	-35.0545	-17.0597	9.19979	0
1.2540	14.0569	-36.5745	-17.6692	8.58828	0
1.2547	11.9235	-40.239	-19.805	10.1149	0
1.2553	14.6706	-41.759	-21.0239	10.1149	0
1.2560	16.4971	-41.4526	-19.805	9.19979	0
1.2567	16.4971	-41.759	-19.4976	11.0301	0
1.2573	18.3383	-43.2908	-20.4145	12.8625	0
1.2580	17.4177	-44.8108	-19.4976	13.1662	0
1.2587	16.4971	-43.5971	-17.9712	16.5232	0
1.2593	23.8325	-42.6781	-20.7219	18.3556	0
1.2600	28.0992	-45.1172	-24.0767	13.4719	0
1.2607	23.8325	-47.8626	-24.0767	11.0301	0
1.2613	21.9913	-48.4753	-23.4672	14.6929	0
1.2620	24.7384	-49.3944	-23.1598	14.0814	0
1.2627	23.8325	-50.0071	-20.7219	10.7244	0
1.2633	22.2982	-50.0071	-20.4145	13.1662	0
1.2640	22.9119	-53.0589	-21.3314	15.608	0
1.2647	21.9913	-55.8043	-18.2786	13.4719	0
1.2653	19.2442	-54.8853	-17.6692	14.6929	0
1.2660	16.4971	-55.1916	-22.2429	16.5232	0
1.2667	14.6706	-55.1916	-23.1598	13.7777	0
1.2673	13.151	-51.5271	-21.6334	11.9453	0
1.2680	11.6167	-51.2208	-21.3314	14.3871	0
1.2687	12.2304	-52.7525	-20.7219	13.7777	0
1.2693	14.6706	-48.4753	-20.4145	13.7777	0
1.2700	11.9235	-43.5971	-19.4976	16.8289	0
1.2707	7.65678	-42.3717	-15.8354	18.3556	0
1.2713	8.86959	-39.0136	-17.3617	16.2174	0
1.2720	9.79015	-37.1872	-21.3314	14.3871	0
1.2727	1.85575	-39.6263	-19.1955	14.9986	0
1.2733	-7.90518	-38.4008	-16.7523	15.608	0
1.2740	-11.266	-34.7481	-17.6692	15.3023	0
1.2747	-10.6523	-34.7481	-15.5333	15.608	0
1.2753	-9.74632	-34.7481	-14.007	16.5232	0
1.2760	-7.30609	-36.2681	-14.309	16.5232	0
1.2767	-6.69237	-40.239	-12.7826	14.3871	0
1.2773	-13.7062	-37.1872	-11.2563	11.9453	0
1.2780	-22.868	-31.6963	-11.2563	12.251	0
1.2787	-28.0554	-32.2972	-10.0373	14.6929	0
1.2793	-30.1887	-32.2972	-9.12043	14.6929	0
1.2800	-32.0153	-28.6445	-8.51097	13.1662	0
1.2807	-32.0153	-26.1936	-5.76567	12.8625	0
1.2813	-32.0153	-24.3673	-4.84877	14.6929	0
1.2820	-33.8564	-23.1418	-3.93727	16.5232	0
1.2827	-34.7624	-23.7546	-0.884537	15.9138	0
1.2833	-33.8564	-21.3155	-1.18657	14.3871	0
1.2840	-35.6829	-18.8764	-2.71294	13.7777	0
1.2847	-43.0036	-19.4891	0.949259	12.8625	0
1.2853	-50.938	-17.9573	3.38713	11.6416	0
1.2860	-52.1655	-13.9864	3.38713	11.9453	0
1.2867	-49.7252	-12.7728	6.74729	10.7244	0
1.2873	-46.6713	-11.8537	7.96622	8.58828	0
1.2880	-42.0977	-10.9346	5.83039	9.8092	0
1.2887	-39.3506	-10.3337	5.22092	11.0301	0
1.2893	-41.1771	-8.49555	3.38713	7.97887	0
1.2900	-43.0036	-8.18919	1.55873	6.75796	0
1.2907	-43.0036	-10.6401	5.52835	8.58828	0
1.2913	-46.3644	-11.241	8.88312	7.97887	0
1.2920	-51.2449	-10.0273	8.27365	8.28463	0
1.2927	-49.7252	-8.18919	7.96622	10.1149	0
1.2933	-41.7908	-7.2819	8.27365	9.19979	0
1.2940	-34.1486	-10.6401	8.88312	8.28463	0
1.2947	-29.575	-17.3446	10.7115	10.1149	0
1.2953	-23.4818	-20.3964	11.3264	7.97887	0
1.2960	-18.8935	-21.0091	10.4095	1.57064	0
1.2967	-23.774	-27.1127	11.3264	0.95914	0
1.2973	-35.6829	-34.7481	14.0717	3.40097	0
1.2980	-46.6713	-35.0545	16.2075	2.79156	0
1.2987	-50.3243	-32.91	15.598	2.79156	0
1.2993	-45.7507	-36.5745	14.3737	2.18005	0
1.3000	-42.0977	-41.1463	15.598	-1.48269	0
1.3007	-42.0977	-41.1463	18.0359	-3.00726	0
1.3013	-38.7369	-40.239	18.9528	-0.871184	0
1.3020	-31.7084	-41.4526	19.5623	-1.48269	0
1.3027	-28.9613	-42.3717	18.9528	-4.22817	0
1.3033	-26.5211	-43.9035	18.3433	-3.31301	0
1.3040	-18.5867	-46.0362	22.0055	-2.70151	0
1.3047	-9.13261	-44.8108	24.4488	-5.44909	0
1.3053	-3.02472	-44.8108	20.1717	-5.75484	0
1.3060	-3.63843	-48.4753	19.5623	-3.31301	0
1.3067	-9.13261	-46.3426	24.7508	-4.53393	0
1.3073	-14.6268	-39.3199	24.4488	-5.44909	0
1.3080	-23.774	-40.239	20.1717	-3.61876	0
1.3087	-41.1771	-46.3426	20.7866	-3.00726	0
1.3093	-59.793	-46.9553	21.6981	-5.14334	0
1.3100	-69.5539	-44.1981	19.5623	-5.75484	0
1.3107	-66.8068	-42.6781	18.0359	-5.75484	0
1.3113	-54.9125	-38.7072	18.9528	-6.67	0
1.3120	-43.0036	-33.2163	19.8697	-6.36425	0
1.3127	-32.0153	-30.4709	19.5623	-6.36425	0
1.3133	-17.3739	-30.1645	18.9528	-9.11183	0
1.3140	-2.71786	-29.2454	18.3433	-9.72124	0
1.3147	11.003	-28.3381	18.6508	-6.36425	0
1.3153	27.4855	-25.5927	18.9528	-6.97576	0
1.3160	40.0081	-21.9282	18.3433	-10.9422	0
1.3167	45.1954	-19.1827	18.0359	-10.027	0
1.3173	48.2348	-17.3446	19.2602	-7.27941	0
1.3180	44.5817	-15.8246	21.3961	-9.11183	0
1.3187	33.9002	-13.0791	20.7866	-9.11183	0
1.3193	25.9658	-7.2819	16.817	-8.19458	0
1.3200	19.5511	0.047132	13.1548	-13.6897	0
1.3207	10.097	4.61894	13.4622	-11.5516	0
1.3213	0.628323	8.58982	14.9886	-9.11183	0
1.3220	-7.90518	15.9188	15.2906	-12.4688	0
1.3227	-11.8797	23.5425	15.2906	-11.8573	0
1.3233	-6.99923	29.0333	14.3737	-9.11183	0
1.3240	-2.71786	35.7497	12.5453	-13.0782	0
1.3247	-3.02472	44.5987	11.9359	-15.2143	0
1.3253	2.77631	52.2341	12.8474	-12.7725	0
1.3260	11.003	58.6441	13.4622	-13.9934	0
1.3267	14.6706	65.9613	13.1548	-15.5201	0
1.3273	22.605	72.0649	11.6284	-11.8573	0
1.3280	35.113	78.1685	9.80002	-11.2479	0
1.3287	43.0475	85.1912	9.49259	-13.6897	0
1.3293	44.5817	88.243	9.49259	-12.7725	0
1.3300	44.5817	86.7112	9.49259	-12.1631	0
1.3307	50.3828	87.0175	7.96622	-13.6897	0
1.3313	62.2771	89.4684	5.22092	-13.6897	0
1.3320	67.1575	88.5493	3.08509	-15.5201	0
1.3327	63.1976	83.9657	2.16819	-17.3504	0
[truncated: 31,696 more rows]
