# Supplementary material for: Identification of Haptic Based Guiding Using Hard Reins
Source: PLoS One. 2015 Jul 22;10(7):e0132020. doi: 10.1371/journal.pone.0132020 (PMC4511788; doi:10.1371/journal.pone.0132020)
Supplement: S4 File — (ZIP) [file pone.0132020.s004.zip › EMGData2/Subject13/T9/t9.txt]

0.0000	33.7763	-29.8764	29.7093	21.0123	0
0.0007	36.51	-33.543	31.236	20.0964	0
0.0013	38.0439	-32.933	31.236	20.0964	0
0.0020	40.7927	-30.4864	30.3208	21.3176	0
0.0027	39.2588	-31.103	28.1868	17.9593	0
0.0033	35.9025	-32.323	23.9147	13.9924	0
0.0040	35.5987	-28.3514	19.6384	15.519	0
0.0047	31.0274	-21.3365	16.5893	14.9084	0
0.0053	18.8169	-14.9249	10.179	8.49909	0
0.0060	10.2665	-8.82501	2.85779	2.70045	0
0.0067	4.48021	-2.71845	-1.72216	-1.87698	0
0.0073	-9.26417	3.69311	-8.13242	-6.75971	0
0.0080	-22.0821	9.48805	-17.284	-10.7265	0
0.0087	-27.261	14.9846	-22.7791	-13.7774	0
0.0093	-32.7587	20.4746	-25.8324	-17.1358	0
0.0100	-41.3091	24.7445	-28.27	-17.7464	0
0.0107	-43.1316	26.5811	-27.3549	-15.9146	0
0.0113	-40.3827	27.4961	-27.3549	-18.0517	0
0.0120	-39.4715	27.4961	-29.7967	-21.7132	0
0.0127	-40.0789	24.1345	-27.9664	-20.1867	0
0.0133	-38.864	19.5596	-22.7791	-15.9146	0
0.0140	-37.9527	16.8146	-19.1185	-13.7774	0
0.0147	-35.8113	10.403	-14.2349	-11.0318	0
0.0153	-27.261	0.331518	-5.69061	-6.45441	0
0.0160	-15.3694	-5.76842	1.33114	-2.7929	0
0.0167	-6.81904	-9.13001	6.51841	0.870765	0
0.0173	0.501177	-17.0599	12.6208	6.36411	0
0.0180	10.5703	-24.6915	19.0311	10.6362	0
0.0187	22.477	-28.3514	25.1335	13.6871	0
0.0193	33.1536	-33.543	30.3208	17.3486	0
0.0200	40.489	-38.423	32.7626	19.7911	0
0.0207	43.8454	-37.508	33.3741	19.1805	0
0.0213	46.898	-34.153	33.0663	19.4858	0
0.0220	49.6469	-33.543	33.0663	21.0123	0
0.0227	49.3279	-33.543	33.0663	19.1805	0
0.0233	45.9716	-31.408	28.4905	14.2977	0
0.0240	37.4364	-27.4364	21.7766	12.1606	0
0.0247	24.6184	-20.7265	18.4196	10.0256	0
0.0253	15.4605	-12.485	11.402	3.00575	0
0.0260	10.2665	-6.68341	-0.807002	-2.48759	0
0.0267	3.25005	-2.71845	-6.60577	-4.31727	0
0.0273	-5.28513	5.2181	-9.65491	-7.67563	0
0.0280	-12.9243	14.3746	-18.8106	-11.0318	0
0.0287	-20.2445	18.0346	-26.7475	-13.7774	0
0.0293	-23.6009	19.8646	-28.8815	-19.5761	0
0.0300	-24.8158	24.4395	-30.7118	-22.0185	0
0.0307	-26.9572	26.2761	-32.85	-19.2708	0
0.0313	-29.7061	26.5811	-33.1536	-18.9655	0
0.0320	-32.7587	28.4111	-32.85	-20.1867	0
0.0327	-32.7587	25.9711	-29.7967	-21.1026	0
0.0333	-28.4911	21.3895	-25.2209	-20.1867	0
0.0340	-27.5647	20.1696	-20.641	-13.4721	0
0.0347	-27.5647	14.063	-14.5385	-6.1491	0
0.0353	-18.4068	4.9131	-8.13242	-4.92788	0
0.0360	-8.33776	1.8565	-2.94098	-3.40136	0
0.0367	-5.90781	-1.19347	2.85779	2.08984	0
0.0373	-0.10631	-10.045	9.57171	5.44819	0
0.0380	9.96278	-16.4499	16.5893	8.8044	0
0.0387	15.1568	-21.0315	21.4729	13.9924	0
0.0393	22.7808	-29.2664	25.4372	17.9593	0
0.0400	34.08	-32.018	29.4057	19.1805	0
0.0407	37.1326	-29.2664	30.3208	19.1805	0
0.0413	35.295	-30.1814	26.6602	20.0964	0
0.0420	37.4364	-32.018	26.6602	21.3176	0
0.0427	38.9551	-28.9614	27.5753	19.4858	0
0.0433	36.2062	-25.3015	22.0802	16.7402	0
0.0440	33.7763	-22.5565	16.5893	15.519	0
0.0447	29.1897	-16.1449	14.1475	9.41501	0
0.0453	21.5658	-7.5984	7.12991	1.17607	0
0.0460	15.4605	-0.278475	-1.41849	-0.350456	0
0.0467	9.05155	7.65807	-4.46763	-2.48759	0
0.0473	-0.10631	16.2046	-11.793	-10.4212	0
0.0480	-8.6415	21.0846	-23.6942	-14.388	0
0.0487	-18.4068	23.5245	-27.3549	-15.6093	0
0.0493	-28.4911	27.1911	-26.4397	-20.1867	0
0.0500	-33.0625	30.5461	-29.493	-22.3238	0
0.0507	-32.1512	31.1561	-33.1536	-21.1026	0
0.0513	-33.9737	31.1561	-34.0688	-22.6291	0
0.0520	-36.7226	30.5461	-34.3766	-23.8482	0
0.0527	-34.9001	30.2411	-32.2385	-20.492	0
0.0533	-32.1512	28.4111	-27.9664	-16.2199	0
0.0540	-31.2248	24.1345	-22.7791	-13.169	0
0.0547	-26.046	17.1196	-16.3688	-8.8947	0
0.0553	-18.4068	8.57306	-9.65491	-4.01197	0
0.0560	-15.0505	1.8565	-2.94098	-0.655761	0
0.0567	-9.87166	-1.49846	4.38027	1.78668	0
0.0573	-0.10631	-6.37841	11.7057	5.44819	0
0.0580	7.53284	-15.8399	18.1159	10.6362	0
0.0587	13.6229	-23.1665	23.9147	16.1296	0
0.0593	25.5296	-25.6065	24.8299	19.1805	0
0.0600	37.4364	-28.0464	23.9147	17.3486	0
0.0607	39.8815	-31.103	26.3524	16.4349	0
0.0613	39.2588	-31.103	28.4905	18.5699	0
0.0620	41.4002	-29.5714	27.2717	18.2646	0
0.0627	41.704	-27.7414	26.6602	16.1296	0
0.0633	38.3476	-25.3015	24.2184	15.519	0
0.0640	32.8498	-20.7265	17.2008	11.8574	0
0.0647	24.6184	-12.485	10.179	5.44819	0
0.0653	16.6755	-2.10846	4.99177	3.61636	0
0.0660	12.1042	5.2181	-1.11067	2.70045	0
0.0667	6.30267	10.403	-7.82459	-3.70666	0
0.0673	-2.85519	16.2046	-15.15	-9.2	0
0.0680	-13.228	21.0846	-20.9488	-12.5584	0
0.0687	-22.0821	25.9711	-21.8639	-17.1358	0
0.0693	-27.5647	32.6811	-24.6094	-21.1026	0
0.0700	-30.6173	36.036	-29.493	-21.1026	0
0.0707	-33.9737	35.121	-29.1894	-20.492	0
0.0713	-35.8113	36.341	-29.1894	-20.7973	0
0.0720	-35.8113	38.4826	-34.0688	-21.4079	0
0.0727	-38.864	34.511	-31.9348	-20.1867	0
0.0733	-39.4715	27.8011	-24.6094	-15.9146	0
0.0740	-33.9737	24.4395	-22.7791	-12.8637	0
0.0747	-27.261	20.1696	-18.2033	-11.0318	0
0.0753	-19.3333	11.318	-9.35124	-7.37032	0
0.0760	-11.3904	2.46649	-2.63732	-0.961066	0
0.0767	-6.21155	-2.71845	3.77294	3.92167	0
0.0773	0.501177	-8.52002	12.9287	6.36411	0
0.0780	9.96278	-17.3649	17.5045	7.58318	0
0.0787	16.3718	-21.9465	19.9463	11.5521	0
0.0793	21.8695	-22.8615	24.8299	16.1296	0
0.0800	30.7236	-27.1314	28.4905	17.0455	0
0.0807	36.8289	-31.408	29.7093	15.8243	0
0.0813	38.9551	-29.5714	28.1868	16.4349	0
0.0820	41.0965	-27.1314	26.0487	18.2646	0
0.0827	42.9189	-26.2165	26.3524	19.1805	0
0.0833	44.4528	-22.8615	24.522	16.4349	0
0.0840	42.3115	-18.8899	17.5045	10.9415	0
0.0847	31.9386	-14.01	10.179	6.36411	0
0.0853	19.1206	-5.46342	5.29543	1.48137	0
0.0860	13.9418	1.8565	-0.807002	-3.70666	0
0.0867	9.96278	6.43808	-7.2131	-5.8438	0
0.0873	1.73134	12.843	-13.6234	-8.8947	0
0.0880	-6.81904	18.9496	-20.0336	-15.6093	0
0.0887	-15.0505	23.8295	-24.9172	-20.1867	0
0.0893	-23.9046	29.9361	-27.3549	-21.1026	0
0.0900	-27.5647	32.9861	-29.7967	-21.1026	0
0.0907	-28.1874	32.0711	-32.85	-20.7973	0
0.0913	-31.2248	32.3761	-35.5955	-22.3238	0
0.0920	-35.2039	32.9861	-34.6803	-24.7641	0
0.0927	-34.9001	29.6311	-30.1045	-21.4079	0
0.0933	-31.2248	26.5811	-27.0512	-17.7464	0
0.0940	-28.4911	24.7445	-22.7791	-16.8305	0
0.0947	-24.8158	19.2546	-12.7082	-11.6424	0
0.0953	-15.9769	11.928	-5.07912	-4.01197	0
0.0960	-7.42653	7.35307	-2.63732	-0.655761	0
0.0967	-1.62503	0.636515	3.16145	3.00575	0
0.0973	6.60642	-8.82501	12.0094	8.8044	0
0.0980	16.3718	-15.2299	16.5893	12.1606	0
0.0987	21.8695	-18.5849	19.6384	15.519	0
0.0993	27.0635	-23.4715	22.6917	19.7911	0
0.1000	33.4725	-25.9115	24.522	22.842	0
0.1007	37.4364	-23.7765	25.4372	23.7579	0
0.1013	40.1852	-21.9465	24.8299	21.9282	0
0.1020	42.0077	-21.9465	23.6069	18.8752	0
0.1027	39.8815	-18.8899	22.6917	18.2646	0
0.1033	36.51	-14.01	19.3348	18.8752	0
0.1040	33.7763	-10.35	13.8438	16.1296	0
0.1047	26.4409	-3.63344	8.65239	11.8574	0
0.1053	15.1568	5.52309	2.85779	6.97472	0
0.1060	5.0877	11.013	-4.16396	2.08984	0
0.1067	-5.60406	17.1196	-9.04758	-1.57168	0
0.1073	-15.6732	25.6661	-13.927	-7.06502	0
0.1080	-21.1557	30.8511	-21.5603	-13.4721	0
0.1087	-27.5647	32.6811	-25.2209	-15.9146	0
0.1093	-38.2565	37.5676	-27.3549	-17.7464	0
0.1100	-44.9692	43.0576	-32.2385	-19.8814	0
0.1107	-46.1842	43.0576	-33.1536	-19.8814	0
0.1113	-48.0218	43.0576	-28.8815	-19.2708	0
0.1120	-48.9331	44.5826	-27.3549	-18.9655	0
0.1127	-46.4879	41.8376	-27.3549	-16.8305	0
0.1133	-44.0428	36.646	-24.6094	-14.9987	0
0.1140	-40.3827	32.9861	-19.1185	-11.9478	0
0.1147	-31.2248	29.3261	-12.0967	-5.23319	0
0.1153	-19.637	23.5245	-3.55247	-0.0451508	0
0.1160	-9.56792	16.8146	4.07661	2.08984	0
0.1167	-1.62503	9.79305	9.87538	6.66941	0
0.1173	6.30267	4.30311	13.8438	11.2468	0
0.1180	16.3718	0.941511	20.2499	14.603	0
0.1187	27.0635	-4.54843	30.0172	20.707	0
0.1193	36.8289	-10.045	34.9008	25.5897	0
0.1200	47.5055	-10.96	31.236	24.3685	0
0.1207	53.9144	-12.485	30.6286	23.4526	0
0.1213	50.8618	-14.01	35.5081	27.1163	0
0.1220	42.9189	-11.875	34.9008	28.3353	0
0.1227	38.6513	-9.74	30.3208	25.5897	0
0.1233	35.295	-9.13001	29.4057	21.9282	0
0.1240	30.1162	-7.2934	27.879	18.2646	0
0.1247	22.477	-2.41345	21.1651	12.7712	0
0.1253	10.8892	4.9131	12.0094	7.27787	0
0.1260	-2.85519	12.538	6.82208	3.61636	0
0.1267	-12.3168	16.5096	3.16145	0.870765	0
0.1273	-17.1919	19.8646	-4.16396	-3.70666	0
0.1280	-24.8158	27.1911	-11.793	-8.28409	0
0.1287	-36.7226	33.596	-16.3688	-11.0318	0
0.1293	-46.7917	36.9576	-22.4754	-13.4721	0
0.1300	-48.6293	38.7876	-25.5246	-14.9987	0
0.1307	-46.4879	38.4826	-22.1676	-13.7774	0
0.1313	-44.0428	38.4826	-22.7791	-14.388	0
0.1320	-41.3091	39.3976	-27.9664	-16.2199	0
0.1327	-39.4715	35.731	-26.1361	-15.6093	0
0.1333	-40.0789	27.8011	-20.0336	-14.0827	0
0.1340	-37.6338	21.9995	-17.284	-14.0827	0
0.1347	-28.4911	18.3396	-11.793	-11.0318	0
0.1353	-16.8881	11.318	-3.24881	-3.40136	0
0.1360	-7.73027	4.6081	1.93847	2.39514	0
0.1367	-0.410054	0.0265214	5.60326	7.58318	0
0.1373	9.05155	-6.37841	10.7905	13.6871	0
0.1380	19.1206	-14.01	16.2856	17.3486	0
0.1387	26.7446	-17.6699	21.1651	18.8752	0
0.1393	34.3838	-21.0315	24.2184	21.9282	0
0.1400	42.0077	-25.9115	24.8299	21.9282	0
0.1407	44.7566	-26.5215	24.8299	19.1805	0
0.1413	45.6678	-24.9965	23.9147	21.0123	0
0.1420	48.4167	-25.3015	22.3881	23.7579	0
0.1427	50.2543	-22.8615	21.4729	22.2335	0
0.1433	51.4693	-17.6699	18.1159	19.1805	0
0.1440	49.0242	-16.1449	10.7905	16.4349	0
0.1447	36.8289	-13.705	2.54996	10.9415	0
0.1453	23.3882	-5.76842	-2.94098	5.44819	0
0.1460	18.2094	0.0265214	-6.29794	1.17607	0
0.1467	12.7117	4.6081	-13.0119	-2.7929	0
0.1473	1.12385	14.6796	-22.7791	-6.75971	0
0.1480	-9.26417	21.9995	-29.7967	-10.4212	0
0.1487	-18.7258	23.5245	-32.85	-14.388	0
0.1493	-28.7949	26.5811	-36.8184	-18.3549	0
0.1500	-36.7226	28.4111	-38.3409	-18.9655	0
0.1507	-43.4353	26.2761	-37.4258	-16.5252	0
0.1513	-48.0218	27.8011	-37.7336	-16.5252	0
0.1520	-46.7917	28.4111	-35.5955	-17.7464	0
0.1527	-42.8278	23.2195	-30.7118	-15.6093	0
0.1533	-43.1316	21.0846	-30.1045	-13.7774	0
0.1540	-44.0428	20.1696	-26.4397	-11.9478	0
0.1547	-38.2565	12.233	-14.5385	-5.53849	0
0.1553	-27.5647	5.2181	-7.82459	1.48137	0
0.1560	-20.5482	0.941511	-8.13242	3.00575	0
0.1567	-15.6732	-7.2934	-3.24881	5.14289	0
0.1573	-7.42653	-14.6199	5.90692	10.0256	0
0.1580	2.03508	-18.8899	13.536	14.2977	0
0.1587	10.2665	-25.3015	19.3348	17.3486	0
0.1593	19.1206	-31.713	22.9954	20.707	0
0.1600	24.6184	-33.543	23.6069	21.3176	0
0.1607	26.4409	-34.763	22.6917	20.0964	0
0.1613	30.1162	-35.373	22.3881	21.0123	0
0.1620	33.4725	-33.848	24.2184	22.2335	0
0.1627	31.3311	-29.2664	23.9147	20.0964	0
0.1633	29.4935	-23.4715	18.1159	16.1296	0
0.1640	30.4199	-19.1949	12.9287	13.6871	0
0.1647	26.7446	-14.9249	7.73724	8.8044	0
0.1653	19.1206	-6.37841	-1.11067	1.48137	0
0.1660	12.7117	1.8565	-6.90944	-1.57168	0
0.1667	7.53284	6.74308	-7.82459	-3.0982	0
0.1673	1.73134	13.758	-16.3688	-10.1159	0
0.1680	-4.67765	21.0846	-27.3549	-15.6093	0
0.1687	-13.228	23.5245	-28.8815	-17.7464	0
0.1693	-22.0821	26.2761	-29.1894	-22.9344	0
0.1700	-25.7423	28.7161	-35.9033	-27.2066	0
0.1707	-25.1348	27.4961	-37.4258	-24.1535	0
0.1713	-27.5647	26.2761	-33.1536	-20.492	0
0.1720	-31.2248	27.1911	-31.9348	-20.7973	0
0.1727	-27.5647	24.7445	-32.85	-18.9655	0
0.1733	-20.2445	21.0846	-31.0197	-14.388	0
0.1740	-16.8881	16.8146	-25.5246	-12.5584	0
0.1747	-10.1754	9.18305	-16.6767	-10.4212	0
0.1753	1.42759	1.8565	-10.8779	-4.31727	0
0.1760	6.91016	-1.49846	-6.60577	1.48137	0
0.1767	12.7117	-7.2934	1.93847	5.14289	0
0.1773	27.3673	-16.4499	9.26389	8.8044	0
0.1780	37.4364	-22.5565	11.0942	11.2468	0
0.1787	38.3476	-24.3865	15.9778	13.6871	0
0.1793	42.0077	-27.1314	22.0802	19.1805	0
0.1800	46.5942	-32.628	20.8614	20.4017	0
0.1807	46.5942	-37.508	20.2499	16.4349	0
0.1813	47.5055	-36.593	23.3032	17.6539	0
0.1820	48.4167	-32.018	22.3881	19.7911	0
0.1827	44.1491	-29.2664	19.6384	13.9924	0
0.1833	39.2588	-26.8264	17.5045	9.72031	0
0.1840	36.2062	-22.5565	12.0094	10.0256	0
0.1847	26.4409	-17.0599	5.60326	4.83758	0
0.1853	12.7117	-10.96	-0.807002	-2.7929	0
0.1860	4.48021	-4.85343	-7.2131	-6.1491	0
0.1867	-1.01754	0.0265214	-12.0967	-8.28409	0
0.1873	-13.228	6.43808	-18.507	-11.3371	0
0.1880	-25.7423	14.6796	-27.0512	-14.0827	0
0.1887	-30.3136	20.1696	-30.1045	-18.3549	0
0.1893	-33.9737	22.3045	-31.0197	-21.4079	0
0.1900	-39.7752	22.9145	-33.7651	-21.4079	0
0.1907	-40.3827	22.9145	-34.6803	-22.0185	0
0.1913	-37.6338	24.7445	-34.984	-23.8482	0
0.1920	-38.5602	24.4395	-34.984	-23.8482	0
0.1927	-38.5602	19.8646	-31.0197	-21.4079	0
0.1933	-36.4188	15.2896	-24.6094	-18.6602	0
0.1940	-33.9737	13.453	-18.507	-15.304	0
0.1947	-27.261	8.57306	-11.793	-10.1159	0
0.1953	-19.0295	-0.583472	-4.16396	-4.92788	0
0.1960	-14.1393	-7.90339	1.93847	-1.26637	0
0.1967	-6.21155	-12.18	8.34873	3.61636	0
0.1973	7.83658	-18.2799	14.1475	8.19379	0
0.1980	17.9057	-26.5215	18.7233	8.8044	0
0.1987	24.9221	-33.543	22.9954	10.0256	0
0.1993	35.9025	-34.763	27.2717	16.1296	0
0.2000	45.0603	-33.848	31.236	19.4858	0
0.2007	49.0242	-35.983	34.9008	18.2646	0
0.2013	53.9144	-38.118	36.7311	18.2646	0
0.2020	58.7895	-34.763	35.2044	20.0964	0
0.2027	56.0558	-31.713	32.7626	18.2646	0
0.2033	51.1656	-31.103	28.7942	14.2977	0
0.2040	46.5942	-25.6065	21.4729	9.72031	0
0.2047	36.51	-16.7549	14.759	4.83758	0
0.2053	23.0845	-11.875	10.4869	0.870765	0
0.2060	15.7643	-8.82501	4.99177	-1.87698	0
0.2067	7.83658	-1.49846	-2.02583	-6.1491	0
0.2073	-6.21155	5.82809	-7.52093	-11.9478	0
0.2080	-17.4956	9.18305	-13.6234	-15.9146	0
0.2087	-25.1348	12.843	-19.7258	-17.7464	0
0.2093	-33.0625	18.6446	-22.7791	-21.7132	0
0.2100	-37.9527	21.0846	-23.6942	-24.7641	0
0.2107	-39.7752	18.0346	-25.5246	-22.3238	0
0.2113	-42.5241	17.7296	-26.1361	-19.5761	0
0.2120	-43.1316	19.2546	-25.2209	-20.7973	0
0.2127	-39.4715	16.5096	-20.641	-19.5761	0
0.2133	-34.9001	12.843	-13.6234	-15.6093	0
0.2140	-30.9211	7.35307	-8.73975	-12.2531	0
0.2147	-22.9934	-0.888469	-4.77546	-6.45441	0
0.2153	-11.3904	-4.54843	2.24629	-2.7929	0
0.2160	-2.85519	-6.9884	7.43357	-2.7929	0
0.2167	2.64257	-17.3649	11.7057	2.39514	0
0.2173	10.8892	-26.2165	22.0802	9.41501	0
0.2180	20.0319	-27.1314	31.8475	10.3309	0
0.2187	27.3673	-31.408	34.2893	13.3818	0
0.2193	34.6875	-39.6429	35.8159	20.4017	0
0.2200	40.7927	-39.9479	38.2577	21.9282	0
0.2207	40.7927	-37.508	38.8651	19.1805	0
0.2213	41.0965	-39.0329	40.3917	19.1805	0
0.2220	45.3641	-39.3379	41.6147	16.7402	0
0.2227	45.6678	-34.458	37.9499	13.3818	0
0.2233	41.4002	-29.5714	31.8475	12.7712	0
0.2240	35.9025	-24.9965	26.3524	10.9415	0
0.2247	27.3673	-16.7549	20.5578	5.44819	0
0.2253	17.6019	-7.2934	13.8438	1.78668	0
0.2260	11.8004	-1.19347	8.34873	-1.87698	0
0.2267	4.16128	4.6081	2.85779	-8.28409	0
0.2273	-6.21155	12.843	-7.82459	-12.8637	0
0.2280	-14.7467	18.6446	-18.2033	-13.7774	0
0.2287	-23.9046	21.3895	-20.0336	-15.9146	0
0.2293	-33.9737	24.7445	-20.0336	-20.492	0
0.2300	-39.7752	25.6661	-25.2209	-23.5429	0
0.2307	-42.8278	24.1345	-27.9664	-24.1535	0
0.2313	-46.4879	25.3545	-25.5246	-22.0185	0
0.2320	-47.3992	26.8861	-23.6942	-20.1867	0
0.2327	-44.9692	23.8295	-23.0828	-19.2708	0
0.2333	-42.2203	20.7796	-19.4221	-15.6093	0
0.2340	-38.864	18.3396	-13.6234	-10.1159	0
0.2347	-31.2248	11.928	-6.29794	-7.67563	0
0.2353	-22.9934	4.6081	-0.195511	-4.31727	0
0.2360	-15.0505	0.0265214	4.38027	3.61636	0
0.2367	-5.28513	-6.9884	8.04506	9.1097	0
0.2373	4.48021	-14.6199	11.7057	11.8574	0
0.2380	11.8004	-16.7549	17.8081	16.4349	0
0.2387	21.8695	-19.1949	25.745	20.4017	0
0.2393	34.3838	-24.3865	29.4057	22.842	0
0.2400	38.0439	-26.5215	28.4905	24.0632	0
0.2407	34.3838	-26.5215	29.4057	23.7579	0
0.2413	35.5987	-28.0464	32.1511	22.842	0
0.2420	39.2588	-26.5215	31.236	21.9282	0
0.2427	37.4364	-22.5565	26.6602	20.4017	0
0.2433	31.0274	-20.1165	20.5578	18.2646	0
0.2440	23.7072	-15.5349	13.8438	15.519	0
0.2447	16.9793	-6.9884	7.12991	10.3309	0
0.2453	12.7117	1.5515	0.108155	5.44819	0
0.2460	8.14032	8.57306	-7.2131	2.39514	0
0.2467	-0.410054	15.8996	-13.6234	-2.48759	0
0.2473	-10.7829	22.9145	-20.0336	-7.98093	0
0.2480	-19.637	29.3261	-25.2209	-11.9478	0
0.2487	-26.3497	34.511	-30.1045	-15.6093	0
0.2493	-30.3136	38.4826	-33.7651	-18.3549	0
0.2500	-33.3662	40.3126	-34.6803	-17.4411	0
0.2507	-34.9001	40.3126	-32.5463	-16.8305	0
0.2513	-33.9737	41.8376	-31.9348	-18.3549	0
0.2520	-32.7587	43.0576	-33.4615	-17.4411	0
0.2527	-30.6173	40.0076	-31.9348	-13.4721	0
0.2533	-28.1874	33.901	-27.3549	-11.3371	0
0.2540	-24.8158	29.0211	-21.8639	-11.0318	0
0.2547	-16.8881	21.9995	-17.284	-6.75971	0
0.2553	-6.5153	12.843	-10.5701	-0.0451508	0
0.2560	-0.10631	5.52309	-0.807002	4.83758	0
0.2567	7.53284	-1.49846	4.99177	8.19379	0
0.2573	18.5132	-7.2934	7.73724	11.2468	0
0.2580	27.0635	-11.265	14.1475	14.603	0
0.2587	33.7763	-16.4499	20.8614	17.6539	0
0.2593	42.9189	-21.0315	21.1651	21.0123	0
0.2600	48.4167	-22.8615	21.1651	22.2335	0
0.2607	46.5942	-23.1665	23.9147	22.2335	0
0.2613	46.5942	-23.1665	24.2184	21.6229	0
0.2620	49.3279	-21.0315	24.8299	21.0123	0
0.2627	47.5055	-18.8899	26.3524	20.4017	0
0.2633	41.704	-16.1449	20.2499	18.2646	0
0.2640	36.51	-10.045	9.87538	11.8574	0
0.2647	30.1162	-2.41345	5.60326	4.53228	0
0.2653	19.4244	3.99811	2.85779	2.39514	0
0.2660	10.2665	9.18305	-3.85614	2.39514	0
0.2667	3.5538	14.9846	-9.65491	-2.7929	0
0.2673	-6.21155	21.0846	-13.3197	-10.1159	0
0.2680	-16.8881	26.5811	-17.284	-12.8637	0
0.2687	-23.9046	31.7661	-21.8639	-15.6093	0
0.2693	-30.6173	35.426	-26.4397	-20.7973	0
0.2700	-37.6338	36.646	-29.493	-20.1867	0
0.2707	-39.1677	38.1776	-27.3549	-17.4411	0
0.2713	-37.9527	39.7026	-23.6942	-18.9655	0
0.2720	-39.1677	37.2626	-23.6942	-20.1867	0
0.2727	-39.4715	32.0711	-21.8639	-18.0517	0
0.2733	-37.6338	30.2411	-17.284	-16.2199	0
0.2740	-34.5812	27.4961	-11.793	-11.3371	0
0.2747	-26.6535	19.2546	-5.38279	-4.01197	0
0.2753	-13.8355	12.843	0.108155	-1.26637	0
0.2760	-5.60406	9.18305	5.29543	0.870765	0
0.2767	-1.01754	2.77149	11.7057	6.36411	0
0.2773	6.30267	-8.20839	18.1159	10.3309	0
0.2780	14.8531	-17.3649	22.6917	12.7712	0
0.2787	21.5658	-21.6415	27.879	15.8243	0
0.2793	26.4409	-22.5565	31.8475	17.0455	0
0.2800	31.6349	-22.5565	31.8475	18.5699	0
0.2807	36.51	-22.2515	31.5438	21.3176	0
0.2813	38.6513	-23.1665	32.1511	20.0964	0
0.2820	36.2062	-24.6915	30.6286	17.3486	0
0.2827	33.1536	-23.7765	27.5753	17.3486	0
0.2833	32.8498	-19.4999	22.9954	15.519	0
0.2840	27.0635	-14.01	16.893	10.9415	0
0.2847	15.4605	-6.07341	11.402	5.44819	0
0.2853	6.91016	0.636515	5.60326	-0.0451508	0
0.2860	0.501177	2.46649	0.108155	-1.57168	0
0.2867	-10.4791	8.57306	-4.77546	-3.70666	0
0.2873	-22.0821	18.9496	-13.6234	-11.0318	0
0.2880	-28.7949	21.6945	-23.9979	-15.6093	0
0.2887	-34.9001	21.0846	-26.7475	-17.1358	0
0.2893	-42.2203	25.6661	-27.0512	-20.1867	0
0.2900	-45.8804	28.4111	-31.627	-21.1026	0
0.2907	-46.4879	27.8011	-33.7651	-20.7973	0
0.2913	-49.2368	29.6311	-31.9348	-23.2397	0
0.2920	-52.2894	30.2411	-31.3233	-21.1026	0
0.2927	-48.6293	25.9711	-28.27	-16.2199	0
0.2933	-43.1316	21.6945	-22.4754	-16.5252	0
0.2940	-39.7752	17.1196	-17.284	-13.7774	0
0.2947	-33.9737	10.403	-10.2664	-4.31727	0
0.2953	-26.6535	3.99811	-2.94098	-0.655761	0
0.2960	-22.9934	-2.71845	2.24629	0.870765	0
0.2967	-15.6732	-10.655	9.26389	5.7535	0
0.2973	-1.92877	-16.4499	16.893	8.8044	0
0.2980	9.05155	-21.0315	21.1651	12.7712	0
0.2987	16.6755	-24.6915	25.745	20.707	0
0.2993	28.5823	-26.8264	29.4057	21.6229	0
0.3000	38.0439	-28.3514	28.7942	17.6539	0
0.3007	39.2588	-30.1814	28.7942	19.1805	0
0.3013	37.4364	-30.4864	30.0172	21.0123	0
0.3020	37.1326	-25.9115	28.4905	18.2646	0
0.3027	36.2062	-21.0315	26.6602	17.0455	0
0.3033	31.9386	-19.1949	22.9954	15.519	0
0.3040	22.477	-14.6199	15.6741	10.9415	0
0.3047	9.65904	-4.54843	8.04506	5.44819	0
0.3053	-0.713797	3.69311	2.85779	1.17607	0
0.3060	-6.81904	6.13309	-2.33365	-2.7929	0
0.3067	-12.9243	10.098	-8.43608	-6.1491	0
0.3073	-21.4595	17.1196	-14.5385	-10.4212	0
0.3080	-29.4024	23.5245	-19.7258	-15.304	0
0.3087	-34.5812	28.4111	-23.6942	-19.8814	0
0.3093	-38.5602	32.9861	-29.1894	-22.9344	0
0.3100	-41.3091	33.901	-29.1894	-21.4079	0
0.3107	-40.6864	32.6811	-23.6942	-17.4411	0
0.3113	-37.0263	33.596	-24.6094	-17.4411	0
0.3120	-33.67	33.901	-29.1894	-20.492	0
0.3127	-34.2774	27.8011	-25.2209	-19.8814	0
0.3133	-35.8113	20.1696	-19.1185	-14.9987	0
0.3140	-30.3136	16.8146	-16.9803	-10.7265	0
0.3147	-19.9408	12.233	-10.8779	-7.67563	0
0.3153	-9.87166	3.69311	-3.24881	-3.70666	0
0.3160	-0.10631	-4.24343	0.108155	2.39514	0
0.3167	9.05155	-10.045	4.6881	6.66941	0
0.3173	16.6755	-17.3649	13.536	10.0256	0
0.3180	24.6184	-24.0815	19.3348	14.9084	0
0.3187	33.7763	-26.8264	21.1651	17.9593	0
0.3193	41.704	-28.3514	22.9954	18.5699	0
0.3200	45.3641	-30.1814	25.745	21.3176	0
0.3207	43.8454	-28.9614	26.6602	22.2335	0
0.3213	42.9189	-27.4364	24.2184	18.5699	0
0.3220	45.9716	-29.2664	23.9147	17.0455	0
0.3227	46.5942	-29.2664	22.9954	17.9593	0
0.3233	41.0965	-24.3865	15.6741	15.519	0
0.3240	33.7763	-18.2799	8.34873	10.0256	0
0.3247	22.477	-12.79	4.6881	4.22697	0
0.3253	8.14032	-6.68341	-1.72216	0.870765	0
0.3260	-3.15893	-2.10846	-9.35124	-1.87698	0
0.3267	-12.3168	3.99811	-12.7082	-7.37032	0
0.3273	-20.5482	9.79305	-15.4537	-13.7774	0
0.3280	-26.6535	11.928	-21.8639	-15.9146	0
0.3287	-32.1512	17.1196	-26.7475	-17.7464	0
0.3293	-38.864	24.7445	-30.7118	-19.2708	0
0.3300	-42.2203	25.0495	-33.7651	-18.9655	0
0.3307	-43.1316	21.3895	-33.7651	-18.9655	0
0.3313	-46.7917	22.9145	-32.85	-19.5761	0
0.3320	-49.5405	25.6661	-31.3233	-17.4411	0
0.3327	-46.4879	22.9145	-26.4397	-14.9987	0
0.3333	-39.1677	18.3396	-20.9488	-14.0827	0
0.3340	-30.3136	13.758	-14.5385	-11.0318	0
0.3347	-19.9408	8.57306	-6.90944	-3.70666	0
0.3353	-7.42653	3.99811	-1.72216	2.39514	0
0.3360	0.197433	-2.41345	0.108155	3.61636	0
0.3367	3.5538	-11.57	6.82208	5.7535	0
0.3373	10.2665	-18.5849	16.5893	11.5521	0
0.3380	19.1206	-23.4715	19.3348	13.9924	0
0.3387	24.6184	-28.3514	19.9463	15.2137	0
0.3393	28.886	-30.7914	24.8299	20.0964	0
0.3400	31.9386	-30.7914	28.4905	21.9282	0
0.3407	32.8498	-31.103	28.1868	20.0964	0
0.3413	33.7763	-32.018	27.2717	21.3176	0
0.3420	34.08	-30.4864	24.8299	21.9282	0
0.3427	31.3311	-27.4364	22.9954	16.4349	0
0.3433	26.4409	-23.1665	20.8614	12.4659	0
0.3440	19.4244	-17.3649	15.0627	10.3309	0
0.3447	10.8892	-9.13001	7.43357	4.22697	0
0.3453	4.78396	-1.19347	1.93847	-0.0451508	0
0.3460	-0.713797	3.38812	-3.55247	-0.350456	0
0.3467	-10.4791	7.35307	-10.2664	-6.1491	0
0.3473	-20.2445	14.3746	-16.3688	-14.388	0
0.3480	-26.046	21.9995	-22.1676	-17.4411	0
0.3487	-33.0625	24.1345	-26.4397	-17.7464	0
0.3493	-44.0428	24.4395	-28.8815	-19.2708	0
0.3500	-51.3782	26.5811	-31.627	-20.1867	0
0.3507	-50.4518	27.4961	-31.9348	-20.492	0
0.3513	-47.0954	25.6661	-29.7967	-21.7132	0
0.3520	-44.0428	25.6661	-30.4082	-20.492	0
0.3527	-40.0789	25.6661	-29.7967	-16.5252	0
0.3533	-35.8113	20.4746	-21.8639	-13.7774	0
0.3540	-30.6173	12.843	-13.927	-11.0318	0
0.3547	-21.7784	7.35307	-9.04758	-4.62258	0
0.3553	-13.228	1.8565	-3.55247	-0.0451508	0
0.3560	-6.81904	-5.15842	1.33114	1.17607	0
0.3567	1.73134	-11.57	5.60326	5.44819	0
0.3573	11.1929	-18.2799	12.3172	12.1606	0
0.3580	18.5132	-23.7765	20.2499	15.2137	0
0.3587	25.2259	-26.2165	26.6602	17.6539	0
0.3593	31.6349	-27.1314	29.7093	21.9282	0
0.3600	34.6875	-28.9614	28.4905	21.6229	0
0.3607	36.51	-31.103	25.745	20.0964	0
0.3613	37.7401	-32.018	27.2717	22.2335	0
0.3620	34.9912	-30.1814	28.4905	21.6229	0
0.3627	29.1897	-27.7414	25.1335	16.1296	0
0.3633	24.0109	-27.1314	19.3348	12.4659	0
0.3640	17.6019	-22.8615	15.6741	10.9415	0
0.3647	7.53284	-13.705	11.0942	7.88848	0
0.3653	-2.55144	-8.20839	4.6881	4.53228	0
0.3660	-8.33776	-2.10846	0.108155	-0.961066	0
0.3667	-14.7467	8.26806	-5.07912	-6.45441	0
0.3673	-24.8158	14.3746	-13.0119	-10.4212	0
0.3680	-33.9737	14.3746	-18.507	-14.9987	0
0.3687	-40.3827	20.4746	-21.8639	-20.1867	0
0.3693	-44.6655	27.8011	-25.2209	-21.1026	0
0.3700	-47.0954	27.1911	-23.6942	-19.8814	0
0.3707	-45.5767	26.5811	-18.507	-21.1026	0
0.3713	-41.9166	30.2411	-20.9488	-22.6291	0
0.3720	-39.7752	27.8011	-25.5246	-21.1026	0
0.3727	-39.4715	20.4746	-20.9488	-18.9655	0
0.3733	-36.7226	15.8996	-14.5385	-16.5252	0
0.3740	-29.4024	11.013	-11.793	-12.5584	0
0.3747	-20.2445	3.38812	-5.38279	-6.45441	0
0.3753	-12.0131	-2.71845	2.24629	-2.48759	0
0.3760	-5.90781	-6.68341	5.29543	-0.350456	0
0.3767	1.73134	-12.79	9.26389	6.36411	0
0.3773	11.8004	-20.1165	17.8081	13.0765	0
0.3780	20.9583	-26.8264	23.9147	14.603	0
0.3787	27.671	-32.323	26.9639	17.3486	0
0.3793	33.4725	-34.763	32.1511	21.9282	0
0.3800	38.0439	-35.373	35.5081	20.707	0
0.3807	40.1852	-34.763	36.1196	18.5699	0
0.3813	42.3115	-32.018	36.7311	20.707	0
0.3820	42.9189	-30.4864	34.9008	20.707	0
0.3827	41.0965	-29.2664	29.7093	17.0455	0
0.3833	38.9551	-23.1665	24.8299	13.0765	0
0.3840	33.7763	-15.5349	18.7233	7.58318	0
0.3847	22.7808	-11.57	11.0942	1.17607	0
0.3853	13.6229	-5.76842	6.21475	-3.0982	0
0.3860	7.53284	1.8565	1.02331	-5.53849	0
0.3867	-2.85519	6.13309	-6.90944	-7.67563	0
0.3873	-14.7467	11.318	-13.0119	-12.5584	0
0.3880	-20.2445	20.1696	-16.0652	-18.3549	0
0.3887	-25.1348	24.7445	-20.9488	-22.0185	0
0.3893	-33.9737	26.8861	-25.5246	-25.68	0
0.3900	-40.3827	29.6311	-25.8324	-27.5119	0
0.3907	-40.0789	29.3261	-24.6094	-26.5959	0
0.3913	-39.1677	28.1061	-25.5246	-26.2906	0
0.3920	-40.3827	27.4961	-24.6094	-24.7641	0
0.3927	-38.5602	21.9995	-20.0336	-20.7973	0
0.3933	-32.455	16.5096	-15.4537	-18.3549	0
0.3940	-26.6535	13.148	-10.5701	-14.9987	0
0.3947	-18.4068	5.2181	-3.55247	-6.75971	0
0.3953	-6.5153	-1.19347	2.54996	-2.7929	0
0.3960	1.73134	-2.41345	5.60326	-2.48759	0
0.3967	6.30267	-11.57	10.179	3.61636	0
0.3973	13.0154	-23.1665	17.5045	9.41501	0
0.3980	22.1733	-24.6915	22.3881	10.9415	0
0.3987	29.7972	-27.1314	25.745	15.2137	0
0.3993	35.9025	-34.763	28.4905	18.8752	0
0.4000	40.1852	-34.763	28.7942	18.2646	0
0.4007	42.0077	-30.1814	27.5753	19.1805	0
0.4013	42.9189	-32.018	27.2717	20.0964	0
0.4020	42.9189	-32.933	26.3524	18.2646	0
0.4027	41.0965	-27.4364	23.9147	17.3486	0
0.4033	37.4364	-22.8615	20.2499	15.519	0
0.4040	31.0274	-17.9749	11.402	10.0256	0
0.4047	22.7808	-9.13001	1.93847	5.44819	0
0.4053	14.8531	-3.02345	-3.24881	2.70045	0
0.4060	5.39144	-0.583472	-6.29794	-0.961066	0
0.4067	-5.60406	5.82809	-12.7082	-5.53849	0
0.4073	-14.7467	12.538	-20.641	-9.2	0
0.4080	-19.9408	13.758	-27.6627	-12.2531	0
0.4087	-26.3497	13.758	-31.627	-15.6093	0
0.4093	-34.9001	14.9846	-33.7651	-20.7973	0
0.4100	-40.3827	13.758	-35.5955	-23.8482	0
0.4107	-43.1316	10.098	-36.5106	-21.1026	0
0.4113	-44.0428	7.65807	-37.1221	-17.7464	0
0.4120	-41.3091	5.2181	-37.1221	-17.7464	0
0.4127	-37.6338	1.24651	-33.7651	-16.5252	0
0.4133	-34.9001	-3.32844	-28.8815	-12.2531	0
0.4140	-27.8685	-8.20839	-24.9172	-7.67563	0
0.4147	-17.4956	-15.5349	-18.2033	-2.7929	0
0.4153	-8.6415	-21.9465	-10.8779	1.48137	0
0.4160	-0.713797	-24.9965	-5.07912	4.83758	0
0.4167	9.96278	-28.3514	0.719646	9.1097	0
0.4173	21.5658	-35.373	5.60326	13.6871	0
0.4180	31.0274	-40.8629	9.57171	19.1805	0
0.4187	40.7927	-42.0829	16.5893	24.9791	0
0.4193	49.9506	-42.0829	20.5578	25.895	0
0.4200	55.7369	-43.0045	15.9778	22.842	0
0.4207	57.2708	-44.8345	15.0627	22.842	0
0.4213	54.8257	-45.7495	19.6384	23.7579	0
0.4220	49.0242	-42.6995	17.2008	21.0123	0
0.4227	41.4002	-36.898	12.0094	20.0964	0
0.4233	35.5987	-30.4864	11.0942	19.1805	0
0.4240	30.7236	-23.7765	6.51841	12.1606	0
0.4247	22.7808	-17.0599	-3.24881	5.14289	0
0.4253	13.6229	-10.045	-9.35124	2.70045	0
0.4260	6.30267	-2.10846	-13.0119	-0.350456	0
0.4267	-0.713797	4.6081	-17.5918	-5.8438	0
0.4273	-8.33776	9.18305	-22.7791	-10.4212	0
0.4280	-19.637	15.5946	-27.0512	-14.6933	0
0.4287	-32.1512	23.8295	-31.0197	-19.5761	0
0.4293	-39.4715	27.4961	-35.9033	-22.0185	0
0.4300	-42.2203	27.4961	-36.5106	-21.1026	0
0.4307	-46.1842	30.2411	-32.85	-19.2708	0
0.4313	-47.7181	32.6811	-32.85	-19.5761	0
0.4320	-44.6655	32.0711	-34.984	-19.5761	0
0.4327	-44.6655	30.2411	-29.1894	-17.4411	0
0.4333	-44.6655	26.8861	-21.8639	-15.6093	0
0.4340	-36.7226	21.0846	-19.7258	-12.5584	0
0.4347	-25.7423	14.6796	-12.7082	-3.70666	0
0.4353	-16.8881	10.403	-1.11067	3.61636	0
0.4360	-7.42653	5.52309	4.07661	3.31106	0
0.4367	2.33882	-0.583472	8.04506	5.14289	0
0.4373	9.3553	-6.37841	14.759	13.9924	0
0.4380	18.2094	-10.045	19.3348	18.5699	0
0.4387	30.7236	-11.57	23.6069	17.0455	0
0.4393	39.2588	-14.315	29.102	19.1805	0
0.4400	38.9551	-18.2799	30.3208	23.1473	0
0.4407	38.0439	-18.8899	29.4057	22.2335	0
0.4413	42.0077	-16.1449	30.3208	19.1805	0
0.4420	42.9189	-12.18	32.1511	19.7911	0
0.4427	38.0439	-8.52002	31.236	21.9282	0
0.4433	35.9025	-4.54843	26.6602	18.2646	0
0.4440	30.7236	1.8565	18.7233	9.41501	0
0.4447	13.6229	10.708	12.0094	5.14289	0
0.4453	-1.92877	14.6796	8.04506	4.53228	0
0.4460	-7.73027	14.063	3.77294	-0.0451508	0
0.4467	-14.1393	19.8646	-0.807002	-7.06502	0
0.4473	-24.8158	29.0211	-5.38279	-9.50531	0
0.4480	-33.0625	33.596	-10.2664	-12.5584	0
0.4487	-41.3091	36.646	-13.6234	-18.0517	0
0.4493	-48.9331	41.5326	-15.7615	-19.8814	0
0.4500	-48.6293	43.0576	-17.284	-18.0517	0
0.4507	-45.2729	41.8376	-19.1185	-16.5252	0
0.4513	-45.8804	41.5326	-19.7258	-16.5252	0
0.4520	-43.739	39.7026	-17.284	-16.8305	0
0.4527	-37.3301	35.731	-14.5385	-15.6093	0
0.4533	-33.9737	32.3761	-11.4894	-11.3371	0
0.4540	-27.261	27.4961	-3.24881	-6.75971	0
0.4547	-12.9243	18.9496	6.21475	-2.7929	0
0.4553	-1.92877	14.063	8.04506	0.870765	0
0.4560	4.16128	11.013	8.65239	4.53228	0
0.4567	12.7117	2.46649	17.8081	8.19379	0
0.4573	19.1206	-5.76842	27.2717	13.6871	0
0.4580	24.0109	-8.52002	30.0172	17.3486	0
0.4587	34.6875	-14.6199	31.8475	19.7911	0
0.4593	43.2379	-21.9465	33.9856	21.9282	0
0.4600	45.0603	-21.0315	33.9856	22.5367	0
0.4607	48.4167	-18.2799	34.5929	22.842	0
0.4613	50.2543	-19.1949	33.9856	24.3685	0
0.4620	45.6678	-17.3649	31.236	23.7579	0
0.4627	42.3115	-15.2299	27.2717	19.7911	0
0.4633	41.704	-13.705	22.0802	15.519	0
0.4640	34.08	-7.2934	14.759	11.8574	0
0.4647	23.0845	0.331518	7.12991	7.27787	0
0.4653	16.9793	4.6081	-0.499177	2.70045	0
0.4660	10.8892	11.623	-8.13242	-1.57168	0
0.4667	1.12385	21.9995	-12.4045	-6.45441	0
0.4673	-7.73027	26.8861	-15.4537	-11.9478	0
0.4680	-14.7467	28.7161	-23.3906	-15.304	0
0.4687	-22.3859	32.9861	-31.0197	-16.5252	0
0.4693	-29.0986	36.646	-32.2385	-17.7464	0
0.4700	-32.7587	36.646	-32.2385	-19.2708	0
0.4707	-34.2774	33.901	-34.0688	-19.5761	0
0.4713	-33.9737	31.4611	-34.6803	-18.3549	0
0.4720	-31.2248	31.4611	-33.7651	-18.3549	0
0.4727	-28.4911	31.7661	-31.627	-16.5252	0
0.4733	-24.8158	26.5811	-26.4397	-12.2531	0
0.4740	-17.4956	17.4246	-19.1185	-7.37032	0
0.4747	-9.87166	11.928	-12.7082	-4.01197	0
0.4753	-2.85519	8.26806	-6.29794	-0.0451508	0
0.4760	5.39144	-0.583472	1.02331	5.44819	0
0.4767	14.5493	-9.13001	6.51841	8.49909	0
0.4773	23.7072	-11.57	10.7905	11.2468	0
0.4780	33.7763	-14.6199	16.5893	17.9593	0
0.4787	43.2379	-20.1165	22.9954	24.6738	0
0.4793	49.9506	-21.6415	25.1335	24.9791	0
0.4800	51.7731	-21.0315	23.9147	23.1473	0
0.4807	51.1656	-24.3865	23.9147	23.7579	0
0.4813	51.7731	-25.6065	24.2184	21.9282	0
0.4820	52.6843	-23.7765	22.0802	17.3486	0
0.4827	50.5581	-21.0315	19.0311	15.2137	0
0.4833	43.8454	-16.1449	15.6741	13.6871	0
0.4840	34.6875	-10.045	11.0942	8.8044	0
0.4847	26.4409	-5.46342	5.60326	2.39514	0
0.4853	18.2094	0.331518	-0.499177	-1.87698	0
0.4860	8.14032	8.26806	-6.29794	-5.53849	0
0.4867	-1.92877	14.6796	-12.4045	-11.6424	0
0.4873	-9.87166	20.1696	-18.2033	-16.2199	0
0.4880	-18.4068	25.3545	-21.8639	-17.4411	0
0.4887	-27.5647	28.7161	-23.6942	-20.492	0
0.4893	-33.67	32.0711	-28.27	-24.7641	0
0.4900	-38.5602	33.596	-31.0197	-25.0694	0
0.4907	-42.2203	30.8511	-27.6627	-23.8482	0
0.4913	-41.3091	29.3261	-28.8815	-25.68	0
0.4920	-38.2565	29.6311	-32.5463	-25.3747	0
0.4927	-37.6338	26.2761	-27.3549	-22.0185	0
0.4933	-36.4188	21.0846	-19.1185	-19.2708	0
0.4940	-29.7061	17.4246	-13.6234	-15.9146	0
0.4947	-21.7784	10.708	-5.38279	-11.9478	0
0.4953	-14.7467	2.77149	2.85779	-8.28409	0
0.4960	-7.42653	-2.71845	3.77294	-1.87698	0
0.4967	2.64257	-6.9884	5.60326	3.61636	0
0.4973	13.3191	-12.79	12.6208	4.22697	0
0.4980	22.7808	-18.8899	19.0311	6.66941	0
0.4987	32.8498	-24.9965	23.6069	13.6871	0
0.4993	43.8454	-28.3514	27.5753	16.1296	0
0.5000	49.0242	-26.5215	29.4057	14.603	0
0.5007	48.4167	-24.6915	30.0172	16.1296	0
0.5013	49.6469	-26.5215	29.4057	16.1296	0
0.5020	50.8618	-25.3015	27.5753	12.1606	0
0.5027	49.9506	-19.1949	25.4372	11.8574	0
0.5033	49.6469	-15.5349	20.8614	11.5521	0
0.5040	44.1491	-12.485	11.0942	2.70045	0
0.5047	29.4935	-4.85343	1.93847	-5.23319	0
0.5053	15.4605	1.8565	-1.41849	-6.1491	0
0.5060	5.39144	5.52309	-3.85614	-9.50531	0
0.5067	-4.98139	11.623	-11.1816	-16.2199	0
0.5073	-13.228	19.2546	-18.8106	-17.4411	0
0.5080	-19.3333	23.8295	-22.7791	-18.9655	0
0.5087	-28.1874	27.8011	-26.4397	-25.0694	0
0.5093	-33.67	31.7661	-30.7118	-29.3415	0
0.5100	-32.455	31.4611	-32.2385	-29.3415	0
0.5107	-31.8475	29.9361	-31.627	-28.1225	0
0.5113	-33.0625	29.9361	-31.627	-26.5959	0
0.5120	-34.5812	29.0211	-31.0197	-24.4588	0
0.5127	-35.5076	25.9711	-27.3549	-21.4079	0
0.5133	-29.7061	23.5245	-20.9488	-16.2199	0
0.5140	-19.3333	18.3396	-12.7082	-11.9478	0
0.5147	-10.1754	10.403	-4.46763	-9.2	0
0.5153	-1.01754	6.13309	-1.41849	-5.53849	0
0.5160	8.14032	2.46649	-0.195511	-2.48759	0
0.5167	12.7117	-8.20839	6.51841	3.61636	0
0.5173	17.2982	-18.5849	14.759	12.1606	0
0.5180	26.4409	-22.5565	18.7233	16.4349	0
0.5187	34.08	-24.9965	21.7766	15.519	0
0.5193	38.3476	-27.7414	23.9147	16.4349	0
0.5200	41.0965	-26.8264	23.9147	17.6539	0
0.5207	45.3641	-25.6065	25.1335	17.3486	0
0.5213	49.3279	-25.6065	25.1335	18.5699	0
0.5220	48.7204	-23.4715	22.0802	18.2646	0
0.5227	44.7566	-20.7265	19.3348	14.9084	0
0.5233	40.489	-17.6699	13.8438	13.3818	0
0.5240	31.3311	-11.265	4.07661	9.72031	0
0.5247	18.8169	-3.63344	-3.24881	0.870765	0
0.5253	11.1929	1.8565	-6.29794	-3.70666	0
0.5260	2.94631	8.26806	-8.73975	-3.40136	0
0.5267	-10.4791	18.3396	-11.793	-8.28409	0
0.5273	-18.7258	24.4395	-17.8955	-15.304	0
0.5280	-24.8158	25.0495	-26.4397	-16.8305	0
0.5287	-35.2039	26.8861	-31.9348	-19.2708	0
0.5293	-40.6864	30.2411	-31.9348	-23.5429	0
0.5300	-39.4715	30.2411	-30.7118	-22.6291	0
0.5307	-42.2203	28.1061	-31.9348	-20.7973	0
0.5313	-47.0954	27.4961	-34.0688	-20.7973	0
0.5320	-47.7181	25.9711	-30.1045	-18.0517	0
0.5327	-45.2729	21.9995	-22.1676	-15.6093	0
0.5333	-37.9527	17.4246	-19.1185	-15.304	0
0.5340	-28.1874	11.928	-14.5385	-9.81061	0
0.5347	-22.0821	4.9131	-4.46763	-2.7929	0
0.5353	-14.443	-2.71845	0.41598	0.260154	0
0.5360	-1.01754	-8.82501	2.85779	4.83758	0
0.5367	9.96278	-14.6199	12.6208	10.3309	0
0.5373	14.8531	-20.1165	21.4729	10.9415	0
0.5380	20.3356	-23.1665	25.745	14.603	0
0.5387	29.1897	-25.9115	30.3208	22.5367	0
0.5393	36.2062	-28.6564	30.3208	23.7579	0
0.5400	38.0439	-29.8764	25.745	20.707	0
0.5407	36.51	-30.1814	26.3524	21.9282	0
0.5413	35.295	-29.2664	28.4905	23.4526	0
0.5420	32.8498	-26.5215	25.745	20.0964	0
0.5427	29.7972	-26.2165	22.0802	16.7402	0
0.5433	26.4409	-24.6915	18.4196	15.2137	0
0.5440	18.2094	-16.4499	11.402	11.2468	0
0.5447	7.2139	-9.13001	3.77294	4.83758	0
0.5453	-1.01754	-4.85343	-1.11067	0.565459	0
0.5460	-7.73027	2.77149	-4.46763	-1.57168	0
0.5467	-16.5844	9.48805	-9.65491	-6.45441	0
0.5473	-24.8158	11.013	-15.4537	-13.169	0
0.5480	-32.7587	15.5946	-21.5603	-15.9146	0
0.5487	-39.1677	24.7445	-27.0512	-17.4411	0
0.5493	-41.3091	26.2761	-28.27	-20.7973	0
0.5500	-41.9166	23.5245	-23.6942	-20.7973	0
0.5507	-43.739	26.5811	-20.0336	-18.3549	0
0.5513	-42.5241	28.4111	-22.1676	-16.8305	0
0.5520	-37.9527	21.9995	-24.3057	-14.6933	0
0.5527	-35.8113	14.063	-20.9488	-11.0318	0
0.5533	-34.9001	11.318	-13.6234	-7.06502	0
0.5540	-29.7061	5.52309	-7.2131	-2.7929	0
0.5547	-22.0821	-4.54843	-3.55247	-0.961066	0
0.5553	-14.7467	-9.43501	1.02331	0.870765	0
0.5560	-6.21155	-13.705	10.179	7.27787	0
0.5567	4.48021	-22.8615	18.4196	13.9924	0
0.5573	14.2456	-29.2664	21.4729	17.0455	0
0.5580	23.0845	-31.103	24.8299	20.0964	0
0.5587	33.7763	-35.678	29.4057	21.9282	0
0.5593	39.8815	-40.2529	32.1511	21.6229	0
0.5600	38.6513	-40.2529	33.6778	21.0123	0
0.5607	39.5626	-40.2529	33.0663	21.0123	0
0.5613	44.1491	-40.5579	31.236	21.0123	0
0.5620	43.8454	-39.3379	30.9323	22.5367	0
0.5627	39.5626	-36.288	30.3208	21.9282	0
0.5633	36.51	-32.018	24.2184	16.1296	0
0.5640	31.0274	-26.5215	14.1475	9.72031	0
0.5647	20.9583	-19.4999	7.43357	4.22697	0
0.5653	10.5703	-12.79	4.6881	-0.350456	0
0.5660	1.42759	-7.2934	-0.499177	-2.7929	0
0.5667	-9.56792	-2.41345	-9.96273	-5.53849	0
0.5673	-19.637	3.99811	-15.4537	-9.2	0
0.5680	-25.7423	7.65807	-17.284	-12.8637	0
0.5687	-31.2248	8.26806	-21.8639	-16.8305	0
0.5693	-37.6338	10.098	-27.3549	-19.8814	0
0.5700	-40.3827	11.928	-27.6627	-19.5761	0
0.5707	-40.3827	12.843	-26.1361	-18.3549	0
0.5713	-41.6128	13.758	-25.5246	-17.7464	0
0.5720	-40.3827	11.013	-23.6942	-15.6093	0
0.5727	-36.4188	7.35307	-21.2524	-11.6424	0
0.5733	-33.0625	5.52309	-19.7258	-7.98093	0
0.5740	-27.5647	0.636515	-13.6234	-4.01197	0
0.5747	-16.2806	-8.82501	-4.16396	1.78668	0
0.5753	-6.5153	-14.01	0.719646	6.36411	0
0.5760	-0.713797	-17.3649	1.02331	7.27787	0
0.5767	6.60642	-25.6065	6.51841	10.0256	0
0.5773	13.0154	-32.933	15.9778	14.603	0
0.5780	17.6019	-36.288	20.2499	19.1805	0
0.5787	24.6184	-39.9479	21.7766	22.2335	0
0.5793	31.9386	-43.9195	25.4372	25.2844	0
0.5800	34.6875	-46.0545	28.1868	24.0632	0
0.5807	34.6875	-45.4445	26.3524	19.7911	0
0.5813	34.3838	-42.0829	22.3881	18.5699	0
0.5820	33.4725	-39.3379	20.2499	20.0964	0
0.5827	31.3311	-37.203	19.3348	17.6539	0
0.5833	28.5823	-32.933	15.3663	11.8574	0
0.5840	23.0845	-27.7414	8.96022	9.1097	0
0.5847	15.4605	-22.8615	2.54996	6.0588	0
0.5853	7.2139	-15.5349	-4.46763	-1.87698	0
0.5860	-2.85519	-9.74	-9.96273	-7.67563	0
0.5867	-12.9243	-6.37841	-12.7082	-9.81061	0
0.5873	-19.3333	-0.278475	-18.2033	-13.7774	0
0.5880	-26.9572	6.43808	-27.3549	-19.2708	0
0.5887	-37.3301	8.26806	-31.3233	-22.9344	0
0.5893	-44.0428	8.57306	-30.1045	-23.8482	0
0.5900	-44.6655	8.87806	-28.5779	-22.9344	0
0.5907	-44.3617	7.35307	-28.27	-22.3238	0
0.5913	-44.9692	5.52309	-27.6627	-22.6291	0
0.5920	-44.0428	3.99811	-24.9172	-21.7132	0
0.5927	-40.3827	2.1615	-21.2524	-20.492	0
0.5933	-35.2039	-1.49846	-18.2033	-18.3549	0
0.5940	-28.1874	-9.43501	-12.4045	-11.3371	0
0.5947	-18.1031	-18.8899	-3.55247	-3.40136	0
0.5953	-7.42653	-23.4715	1.02331	-1.57168	0
0.5960	1.73134	-25.9115	4.6881	0.260154	0
0.5967	12.1042	-31.103	12.9287	6.97472	0
0.5973	21.262	-36.288	21.1651	11.2468	0
0.5980	25.5296	-41.1679	25.4372	13.0765	0
0.5987	31.0274	-45.1395	30.9323	17.3486	0
0.5993	41.0965	-43.9195	33.9856	20.0964	0
0.6000	45.9716	-42.0829	29.102	17.6539	0
0.6007	44.7566	-43.0045	26.6602	15.519	0
0.6013	42.9189	-41.1679	30.6286	15.519	0
0.6020	41.0965	-36.593	29.7093	14.603	0
0.6027	39.2588	-32.933	23.6069	12.4659	0
0.6033	36.51	-26.5215	18.4196	7.88848	0
0.6040	27.9748	-16.4499	12.0094	2.70045	0
0.6047	16.6755	-9.43501	4.99177	-2.48759	0
0.6053	9.3553	-2.71845	0.719646	-8.28409	0
0.6060	3.5538	7.04808	-5.07912	-13.4721	0
0.6067	-5.60406	12.843	-13.0119	-15.6093	0
0.6073	-14.7467	16.8146	-17.8955	-19.2708	0
0.6080	-21.4595	24.4395	-22.7791	-23.8482	0
0.6087	-26.6535	29.6311	-28.8815	-25.68	0
0.6093	-30.6173	31.1561	-29.7967	-25.68	0
0.6100	-32.7587	35.426	-27.3549	-25.9853	0
0.6107	-33.0625	39.3976	-26.4397	-24.1535	0
0.6113	-33.9737	38.4826	-27.0512	-22.9344	0
0.6120	-32.7587	36.646	-28.27	-22.6291	0
0.6127	-27.8685	34.816	-24.9172	-19.2708	0
0.6133	-24.8158	29.3261	-16.0652	-13.7774	0
0.6140	-20.5482	21.9995	-9.04758	-9.50531	0
0.6147	-11.0866	15.5946	-4.46763	-5.23319	0
0.6153	-2.55144	10.708	2.85779	-0.655761	0
0.6160	1.73134	5.52309	7.12991	4.53228	0
0.6167	9.96278	-0.278475	9.57171	10.0256	0
0.6173	19.1206	-4.85343	17.5045	13.0765	0
0.6180	22.7808	-7.5984	23.9147	17.0455	0
0.6187	27.3673	-10.045	24.8299	22.5367	0
0.6193	33.7763	-11.265	27.5753	24.0632	0
0.6200	34.3838	-11.265	28.4905	23.1473	0
0.6207	33.1536	-13.095	25.4372	23.7579	0
0.6213	34.08	-11.875	25.1335	23.1473	0
0.6220	33.7763	-5.46342	27.5753	21.9282	0
0.6227	33.4725	-1.19347	25.1335	21.9282	0
0.6233	32.5461	2.46649	17.5045	17.3486	0
0.6240	23.0845	11.928	7.43357	9.72031	0
0.6247	8.74781	20.1696	-0.195511	5.44819	0
0.6253	-2.23251	24.1345	-3.55247	2.08984	0
0.6260	-11.3904	29.9361	-6.29794	-4.31727	0
0.6267	-20.852	35.426	-12.0967	-10.1159	0
0.6273	-28.7949	40.0076	-18.507	-12.5584	0
0.6280	-37.3301	45.1926	-22.7791	-12.8637	0
0.6287	-44.9692	48.5541	-26.4397	-14.6933	0
0.6293	-48.6293	50.6891	-30.4082	-18.0517	0
0.6300	-48.6293	54.9591	-31.3233	-16.8305	0
0.6307	-47.7181	54.6541	-27.6627	-12.8637	0
0.6313	-48.0218	50.9941	-27.0512	-12.8637	0
0.6320	-49.5405	51.9091	-27.3549	-13.4721	0
0.6327	-46.1842	49.7741	-22.4754	-10.1159	0
0.6333	-37.3301	40.9226	-16.6767	-7.37032	0
0.6340	-27.5647	34.206	-11.1816	-3.0982	0
0.6347	-18.4068	29.3261	-1.11067	3.92167	0
0.6353	-8.6415	21.9995	4.07661	6.0588	0
0.6360	-1.01754	16.8146	3.77294	5.44819	0
0.6367	6.30267	10.708	10.7905	10.6362	0
0.6373	12.1042	1.5515	21.4729	16.4349	0
0.6380	15.4605	-3.63344	24.8299	18.2646	0
0.6387	21.262	-5.46342	26.6602	21.0123	0
0.6393	29.7972	-8.52002	28.4905	24.0632	0
0.6400	33.7763	-10.655	26.0487	24.0632	0
0.6407	34.08	-9.43501	24.522	22.842	0
0.6413	35.5987	-7.2934	25.1335	21.9282	0
0.6420	34.6875	-5.46342	24.522	19.1805	0
0.6427	31.0274	-1.80346	22.0802	17.6539	0
0.6433	28.2785	4.6081	15.6741	17.3486	0
0.6440	21.8695	10.098	6.21475	12.1606	0
0.6447	13.0154	14.063	-0.807002	3.61636	0
0.6453	6.30267	20.4746	-5.99428	0.870765	0
0.6460	-1.01754	26.5811	-12.0967	0.870765	0
0.6467	-10.4791	31.1561	-16.0652	-4.01197	0
0.6473	-18.1031	36.9576	-21.2524	-11.9478	0
0.6480	-24.8158	43.0576	-28.27	-16.8305	0
0.6487	-33.0625	44.2776	-30.7118	-18.9655	0
0.6493	-37.9527	44.8876	-30.4082	-19.8814	0
0.6500	-40.0789	46.4125	-34.3766	-20.1867	0
0.6507	-40.6864	44.8876	-35.5955	-20.1867	0
0.6513	-38.2565	41.2276	-31.3233	-20.7973	0
0.6520	-34.9001	40.0076	-28.27	-19.5761	0
0.6527	-35.2039	37.2626	-26.4397	-15.304	0
0.6533	-32.1512	30.2411	-19.4221	-10.1159	0
0.6540	-22.0821	21.9995	-11.1816	-5.8438	0
0.6547	-12.9243	14.9846	-6.60577	-1.26637	0
0.6553	-7.73027	8.57306	-2.94098	3.31106	0
0.6560	-0.410054	0.941511	4.6881	7.88848	0
0.6567	11.4967	-5.46342	13.2323	11.8574	0
0.6573	22.7808	-10.045	16.2856	12.7712	0
0.6580	28.886	-15.2299	18.1159	14.9084	0
0.6587	33.4725	-20.4215	24.8299	21.6229	0
0.6593	39.2588	-21.6415	27.879	24.6738	0
0.6600	42.0077	-21.0315	23.9147	20.4017	0
0.6607	39.2588	-24.3865	21.7766	20.707	0
0.6613	36.51	-27.4364	22.3881	21.9282	0
0.6620	35.295	-24.0815	20.2499	16.1296	0
0.6627	31.9386	-18.8899	17.5045	10.9415	0
0.6633	26.4409	-15.2299	13.2323	10.6362	0
0.6640	18.2094	-9.43501	3.77294	6.0588	0
0.6647	8.14032	-3.02345	-4.46763	1.48137	0
0.6653	0.80492	0.941511	-8.43608	-0.350456	0
0.6660	-5.60406	6.74308	-13.6234	-8.28409	0
0.6667	-13.8355	15.2896	-18.8106	-16.2199	0
0.6673	-20.2445	19.2546	-22.1676	-15.6093	0
0.6680	-25.7423	21.0846	-27.3549	-16.2199	0
0.6687	-33.0625	26.5811	-32.2385	-21.1026	0
0.6693	-36.7226	29.0211	-29.7967	-20.492	0
0.6700	-34.9001	25.3545	-25.5246	-18.0517	0
0.6707	-34.2774	25.6661	-26.7475	-19.5761	0
0.6713	-34.9001	29.9361	-28.5779	-19.2708	0
0.6720	-32.7587	27.1911	-26.1361	-16.5252	0
0.6727	-29.0986	19.2546	-22.7791	-14.6933	0
0.6733	-26.046	13.453	-18.2033	-11.0318	0
0.6740	-19.637	7.35307	-9.96273	-4.92788	0
0.6747	-8.96043	0.0265214	-1.72216	-0.655761	0
0.6753	0.501177	-4.54843	3.46512	3.61636	0
0.6760	7.2139	-9.13001	9.26389	7.88848	0
0.6767	15.7643	-16.4499	15.3663	9.72031	0
0.6773	23.7072	-24.3865	19.3348	11.2468	0
0.6780	29.4935	-28.0464	25.1335	16.4349	0
0.6787	35.9025	-29.8764	32.459	21.9282	0
0.6793	40.1852	-33.848	33.9856	21.3176	0
0.6800	41.0965	-35.983	31.5438	17.3486	0
0.6807	42.0077	-34.153	31.5438	17.3486	0
0.6813	43.5416	-31.713	32.459	20.0964	0
0.6820	42.3115	-28.6564	32.1511	19.4858	0
0.6827	40.7927	-22.8615	30.6286	16.1296	0
0.6833	37.1326	-15.8399	23.6069	11.2468	0
0.6840	29.1897	-10.35	12.0094	3.61636	0
0.6847	21.5658	-4.24343	5.60326	-3.0982	0
0.6853	17.2982	1.8565	3.16145	-4.92788	0
0.6860	9.96278	6.43808	-2.63732	-5.53849	0
0.6867	-3.76642	11.928	-9.35124	-8.58939	0
0.6873	-17.7994	17.7296	-14.5385	-14.6933	0
0.6880	-28.4911	20.7796	-19.1185	-22.3238	0
0.6887	-38.5602	24.1345	-21.8639	-25.0694	0
0.6893	-46.4879	29.3261	-23.0828	-21.4079	0
0.6900	-47.7181	32.0711	-25.2209	-19.2708	0
0.6907	-45.8804	32.0711	-23.6942	-21.4079	0
0.6913	-45.5767	29.6311	-21.8639	-22.0185	0
0.6920	-42.8278	25.6661	-23.6942	-19.8814	0
0.6927	-39.4715	22.6095	-20.3373	-16.5252	0
0.6933	-36.1151	19.2546	-12.4045	-11.9478	0
0.6940	-27.8685	11.928	-6.90944	-5.8438	0
0.6947	-17.4956	3.69311	-1.41849	-0.0451508	0
0.6953	-10.4791	-0.278475	4.38027	3.92167	0
0.6960	-1.92877	-4.24343	6.21475	6.36411	0
0.6967	7.83658	-13.4	12.3172	8.8044	0
0.6973	13.9418	-22.5565	21.7766	13.9924	0
0.6980	21.262	-26.8264	24.2184	19.1805	0
0.6987	30.1162	-28.3514	25.4372	22.842	0
0.6993	32.2424	-29.2664	29.4057	25.2844	0
0.7000	33.7763	-29.2664	28.4905	25.895	0
0.7007	38.3476	-29.2664	26.3524	23.7579	0
0.7013	37.1326	-28.6564	26.9639	19.1805	0
0.7020	31.0274	-26.5215	22.0802	16.4349	0
0.7027	30.1162	-22.5565	14.759	15.8243	0
0.7033	28.2785	-16.1449	12.0094	14.603	0
0.7040	17.9057	-8.52002	6.51841	10.0256	0
0.7047	9.96278	-3.63344	-2.94098	6.0588	0
0.7053	9.05155	2.1615	-7.2131	2.70045	0
0.7060	2.64257	11.013	-9.35124	-1.87698	0
0.7067	-10.1754	16.8146	-14.8463	-5.8438	0
0.7073	-19.0295	20.1696	-21.8639	-10.1159	0
0.7080	-22.9934	26.2761	-29.1894	-16.5252	0
0.7087	-29.4024	31.4611	-31.627	-18.9655	0
0.7093	-37.0263	31.1561	-28.27	-17.1358	0
0.7100	-39.7752	29.3261	-28.8815	-17.4411	0
0.7107	-40.3827	29.0211	-32.85	-18.9655	0
0.7113	-41.3091	26.5811	-29.7967	-17.1358	0
0.7120	-39.1677	23.8295	-24.6094	-15.6093	0
0.7127	-33.9737	20.4746	-22.7791	-14.388	0
0.7133	-27.5647	13.758	-17.284	-9.2	0
0.7140	-20.5482	5.52309	-9.04758	-1.87698	0
0.7147	-11.3904	-0.583472	-5.07912	1.78668	0
0.7153	-2.85519	-6.37841	-1.41849	3.00575	0
0.7160	2.94631	-12.485	6.21475	6.36411	0
0.7167	9.3553	-16.1449	13.536	13.6871	0
0.7173	17.2982	-20.1165	18.4196	17.3486	0
0.7180	25.5296	-26.5215	22.9954	17.9593	0
0.7187	32.8498	-31.103	29.102	22.842	0
0.7193	38.3476	-32.933	30.9323	24.6738	0
0.7200	39.5626	-35.678	26.0487	20.0964	0
0.7207	38.6513	-35.068	23.6069	20.0964	0
0.7213	37.4364	-30.1814	27.5753	22.842	0
0.7220	33.4725	-28.6564	27.879	18.8752	0
0.7227	28.2785	-29.2664	19.6384	14.2977	0
0.7233	24.0109	-22.8615	11.0942	11.8574	0
0.7240	18.2094	-14.6199	5.29543	7.58318	0
0.7247	7.83658	-10.045	1.02331	4.22697	0
0.7253	-1.92877	-5.46342	-3.55247	-0.350456	0
0.7260	-8.96043	1.8565	-10.5701	-8.58939	0
0.7267	-17.4956	8.26806	-17.284	-12.5584	0
0.7273	-26.9572	13.453	-21.5603	-13.7774	0
0.7280	-32.1512	19.8646	-26.4397	-19.2708	0
0.7287	-35.8113	24.4395	-31.3233	-24.7641	0
0.7293	-39.7752	23.5245	-31.0197	-24.7641	0
0.7300	-39.4715	22.6095	-29.7967	-23.2397	0
0.7307	-36.4188	25.6661	-30.1045	-19.5761	0
0.7313	-36.1151	27.1911	-28.8815	-17.4411	0
0.7320	-35.8113	24.1345	-25.5246	-19.8814	0
0.7327	-32.1512	19.2546	-23.9979	-18.3549	0
0.7333	-27.5647	12.538	-20.641	-11.3371	0
0.7340	-20.2445	4.6081	-12.4045	-6.45441	0
0.7347	-11.6941	-0.888469	-3.55247	-3.40136	0
0.7353	-3.46267	-6.68341	2.85779	1.78668	0
0.7360	5.39144	-14.6199	7.12991	4.83758	0
0.7367	12.7117	-18.2799	9.87538	6.66941	0
0.7373	17.2982	-20.1165	14.4512	9.72031	0
0.7380	26.1371	-25.9115	21.1651	12.7712	0
0.7387	37.4364	-30.1814	23.6069	16.7402	0
0.7393	39.8815	-29.8764	22.6917	19.4858	0
0.7400	36.2062	-32.018	24.8299	18.2646	0
0.7407	38.3476	-32.933	26.6602	17.3486	0
0.7413	42.9189	-29.5714	24.8299	19.7911	0
0.7420	41.0965	-27.1314	22.9954	17.9593	0
0.7427	35.5987	-23.1665	21.1651	10.9415	0
0.7433	30.4199	-13.4	12.6208	4.53228	0
0.7440	22.7808	-6.9884	1.33114	0.565459	0
0.7447	11.4967	-6.37841	-3.85614	-2.48759	0
0.7453	1.42759	-1.49846	-7.2131	-5.53849	0
0.7460	-6.21155	6.43808	-13.6234	-10.1159	0
0.7467	-13.5318	9.48805	-20.0336	-12.8637	0
0.7473	-20.852	12.843	-24.6094	-15.304	0
0.7480	-28.4911	20.1696	-29.1894	-21.4079	0
0.7487	-37.3301	25.3545	-30.7118	-24.7641	0
0.7493	-41.3091	25.6661	-29.493	-22.6291	0
0.7500	-39.4715	25.0495	-31.0197	-22.6291	0
0.7507	-39.4715	24.7445	-32.85	-23.8482	0
0.7513	-40.3827	22.3045	-30.1045	-20.492	0
0.7520	-36.7226	19.5596	-26.4397	-18.3549	0
0.7527	-31.8475	17.7296	-23.9979	-17.7464	0
0.7533	-25.7423	13.453	-18.507	-12.8637	0
0.7540	-14.7467	6.74308	-9.04758	-7.37032	0
0.7547	-5.60406	1.8565	-0.807002	-3.70666	0
0.7553	-0.10631	-2.10846	2.85779	0.260154	0
0.7560	9.96278	-9.13001	5.60326	3.92167	0
0.7567	20.6545	-16.4499	12.6208	8.19379	0
0.7573	26.7446	-22.5565	19.0311	13.0765	0
0.7580	34.08	-28.3514	22.6917	15.519	0
0.7587	42.6152	-32.628	26.3524	16.4349	0
0.7593	45.3641	-33.238	27.5753	18.8752	0
0.7600	45.9716	-33.543	25.745	19.4858	0
0.7607	48.4167	-34.763	25.1335	19.4858	0
0.7613	49.3279	-32.933	24.8299	19.1805	0
0.7620	46.2905	-28.6564	21.1651	16.1296	0
0.7627	40.7927	-26.2165	17.5045	13.0765	0
0.7633	35.5987	-22.8615	12.6208	9.1097	0
0.7640	27.671	-15.2299	4.07661	2.08984	0
0.7647	16.6755	-8.20839	-2.63732	-0.961066	0
0.7653	8.44407	-0.888469	-5.99428	-2.18229	0
0.7660	2.33882	7.65807	-10.5701	-9.2	0
0.7667	-6.5153	12.843	-14.5385	-14.6933	0
0.7673	-15.6732	16.8146	-19.1185	-16.2199	0
0.7680	-23.9046	24.4395	-28.27	-20.7973	0
0.7687	-33.0625	28.4111	-33.1536	-24.7641	0
0.7693	-38.5602	25.6661	-31.9348	-21.7132	0
0.7700	-41.3091	25.6661	-32.85	-20.7973	0
0.7707	-43.4353	26.2761	-34.3766	-23.2397	0
0.7713	-44.0428	23.8295	-29.493	-21.1026	0
0.7720	-43.1316	21.9995	-24.6094	-18.3549	0
0.7727	-42.5241	19.8646	-23.6942	-17.4411	0
0.7733	-35.8113	13.758	-18.507	-13.4721	0
0.7740	-25.7423	6.74308	-9.04758	-7.37032	0
0.7747	-18.4068	1.24651	-3.24881	-4.62258	0
0.7753	-8.33776	-5.15842	1.02331	-0.350456	0
0.7760	4.48021	-12.18	9.26389	5.44819	0
0.7767	13.3191	-17.6699	17.2008	7.27787	0
0.7773	22.7808	-21.0315	19.6384	9.1097	0
0.7780	33.7763	-24.6915	22.9954	15.2137	0
0.7787	41.0965	-28.6564	29.4057	21.0123	0
0.7793	49.0242	-27.1314	30.9323	21.3176	0
0.7800	55.7369	-24.0815	28.4905	19.1805	0
0.7807	55.7369	-27.1314	28.4905	18.2646	0
0.7813	49.9506	-28.9614	26.6602	16.4349	0
0.7820	42.0077	-25.3015	22.0802	13.6871	0
0.7827	32.2424	-21.3365	18.7233	12.7712	0
0.7833	23.0845	-16.7549	13.8438	9.41501	0
0.7840	13.6229	-8.20839	5.60326	2.70045	0
0.7847	4.16128	-0.888469	-2.02583	-1.57168	0
0.7853	-1.62503	4.6081	-7.2131	-3.0982	0
0.7860	-9.26417	11.318	-9.96273	-6.45441	0
0.7867	-21.7784	16.8146	-13.927	-11.3371	0
0.7873	-32.1512	20.1696	-20.9488	-16.5252	0
0.7880	-40.3827	24.7445	-25.2209	-21.1026	0
0.7887	-46.4879	28.4111	-26.1361	-22.0185	0
0.7893	-45.2729	29.6311	-29.493	-21.1026	0
0.7900	-44.9692	29.9361	-29.1894	-19.2708	0
0.7907	-49.2368	30.8511	-22.7791	-17.4411	0
0.7913	-46.7917	30.2411	-23.0828	-16.5252	0
0.7920	-39.7752	26.5811	-25.5246	-17.1358	0
0.7927	-37.0263	20.1696	-19.4221	-14.388	0
0.7933	-30.9211	14.3746	-11.793	-7.67563	0
0.7940	-19.9408	9.18305	-5.69061	-1.57168	0
0.7947	-12.3168	3.38812	0.108155	0.565459	0
0.7953	-6.5153	-3.02345	3.77294	1.78668	0
0.7960	2.64257	-11.57	8.65239	6.36411	0
0.7967	12.1042	-18.8899	18.4196	13.3818	0
0.7973	18.8169	-21.0315	24.2184	17.6539	0
0.7980	24.3147	-24.0815	25.745	19.4858	0
0.7987	30.7236	-30.1814	29.102	21.0123	0
0.7993	35.9025	-31.408	30.3208	21.6229	0
0.8000	36.8289	-31.103	29.102	21.6229	0
0.8007	36.51	-33.543	30.6286	21.3176	0
0.8013	37.7401	-31.408	29.7093	20.0964	0
0.8020	36.2062	-23.7765	25.1335	17.6539	0
0.8027	28.886	-19.1949	23.6069	16.1296	0
0.8033	21.262	-14.9249	19.3348	11.2468	0
0.8040	13.9418	-6.68341	7.12991	4.22697	0
0.8047	2.33882	-2.71845	-0.807002	0.870765	0
0.8053	-12.3168	-2.10846	-0.807002	-1.26637	0
0.8060	-23.6009	3.08312	-5.69061	-7.06502	0
0.8067	-29.0986	10.403	-15.15	-11.9478	0
0.8073	-32.7587	14.3746	-19.7258	-15.6093	0
0.8080	-38.2565	18.6446	-22.7791	-19.5761	0
0.8087	-44.0428	23.8295	-29.1894	-20.492	0
0.8093	-45.8804	25.3545	-30.4082	-21.1026	0
0.8100	-45.8804	24.7445	-25.5246	-22.6291	0
0.8107	-46.7917	25.0495	-23.6942	-21.4079	0
0.8113	-45.8804	24.4395	-23.6942	-19.2708	0
0.8120	-43.1316	20.4746	-20.0336	-17.4411	0
0.8127	-39.7752	15.5946	-15.4537	-13.169	0
0.8133	-31.2248	10.403	-11.793	-8.8947	0
0.8140	-17.4956	3.38812	-4.16396	-5.53849	0
0.8147	-6.5153	-4.54843	5.29543	0.870765	0
0.8153	0.80492	-10.045	9.26389	5.7535	0
0.8160	10.2665	-14.6199	10.179	7.27787	0
0.8167	19.7281	-20.1165	13.536	10.3309	0
0.8173	26.7446	-27.4364	20.2499	13.0765	0
0.8180	33.1536	-33.848	27.5753	14.603	0
0.8187	39.2588	-37.203	30.9323	17.9593	0
0.8193	45.0603	-38.7279	29.102	19.1805	0
0.8200	49.0242	-39.0329	27.5753	19.1805	0
0.8207	49.3279	-37.203	28.4905	21.0123	0
0.8213	47.8092	-35.068	28.1868	19.7911	0
0.8220	43.8454	-32.933	26.0487	15.519	0
0.8227	37.4364	-30.4864	22.9954	13.3818	0
0.8233	31.6349	-28.3514	14.759	10.3309	0
0.8240	24.6184	-22.5565	5.60326	4.22697	0
0.8247	15.4605	-12.79	1.02331	-1.57168	0
0.8253	7.83658	-5.46342	-3.55247	-5.53849	0
0.8260	1.12385	-0.888469	-9.35124	-8.28409	0
0.8267	-6.5153	6.13309	-13.6234	-11.0318	0
0.8273	-12.9243	14.6796	-18.507	-16.5252	0
0.8280	-19.9408	19.8646	-25.5246	-21.1026	0
0.8287	-27.5647	20.1696	-29.7967	-21.1026	0
0.8293	-33.0625	18.9496	-28.5779	-22.0185	0
0.8300	-35.5076	18.9496	-26.7475	-23.8482	0
0.8307	-38.5602	19.5596	-27.0512	-21.1026	0
0.8313	-40.9902	19.2546	-26.4397	-17.4411	0
0.8320	-40.0789	16.5096	-23.6942	-17.4411	0
0.8327	-36.7226	11.928	-20.641	-16.5252	0
0.8333	-30.9211	5.82809	-16.0652	-10.1159	0
0.8340	-22.6896	-1.49846	-8.13242	-4.62258	0
0.8347	-12.9243	-9.13001	0.41598	-3.40136	0
0.8353	-4.07016	-13.705	4.99177	-0.0451508	0
0.8360	4.78396	-17.3649	8.34873	7.58318	0
0.8367	14.5493	-22.8615	13.8438	11.8574	0
0.8373	23.7072	-28.3514	21.1651	13.0765	0
0.8380	30.7236	-33.543	27.2717	19.1805	0
0.8387	38.3476	-37.203	29.4057	24.6738	0
0.8393	46.5942	-36.593	26.6602	21.6229	0
0.8400	50.2543	-33.848	25.745	18.2646	0
0.8407	48.1129	-33.543	29.4057	21.0123	0
0.8413	44.7566	-33.543	29.4057	19.4858	0
0.8420	42.9189	-31.103	23.9147	14.603	0
0.8427	42.0077	-27.1314	19.6384	12.7712	0
0.8433	37.4364	-20.4215	15.6741	10.0256	0
0.8440	27.0635	-10.655	6.82208	2.08984	0
0.8447	17.2982	-3.32844	-1.72216	-2.48759	0
0.8453	11.4967	0.0265214	-5.69061	-3.70666	0
0.8460	2.94631	2.77149	-9.04758	-9.2	0
0.8467	-8.03401	8.26806	-14.5385	-15.6093	0
0.8473	-16.5844	15.8996	-20.9488	-16.5252	0
0.8480	-25.1348	22.9145	-24.6094	-16.8305	0
0.8487	-33.0625	27.8011	-26.7475	-20.492	0
0.8493	-35.8113	27.4961	-28.27	-22.3238	0
0.8500	-35.2039	23.5245	-26.7475	-20.7973	0
0.8507	-34.5812	22.6095	-24.6094	-18.3549	0
0.8513	-32.1512	24.4395	-26.4397	-17.1358	0
0.8520	-30.3136	22.6095	-26.1361	-17.4411	0
0.8527	-28.7949	16.5096	-18.8106	-16.5252	0
0.8533	-21.4595	9.48805	-10.8779	-8.28409	0
0.8540	-10.4791	2.46649	-4.46763	-0.350456	0
0.8547	-2.23251	-3.63344	2.85779	-0.350456	0
0.8553	4.48021	-7.5984	5.90692	2.08984	0
0.8560	10.8892	-12.79	8.04506	9.1097	0
0.8567	16.3718	-19.1949	16.5893	11.2468	0
0.8573	21.8695	-24.6915	23.3032	13.6871	0
0.8580	28.2785	-29.2664	23.9147	21.0123	0
0.8587	31.9386	-32.933	27.879	22.5367	0
0.8593	33.7763	-33.848	32.1511	19.1805	0
0.8600	36.51	-32.933	28.4905	20.707	0
0.8607	38.6513	-31.103	25.745	21.0123	0
0.8613	37.7401	-28.0464	25.745	17.3486	0
0.8620	33.7763	-24.3865	24.2184	17.6539	0
0.8627	28.2785	-20.4215	24.2184	18.8752	0
0.8633	21.8695	-14.6199	20.2499	13.6871	0
0.8640	15.1568	-7.5984	8.34873	6.36411	0
0.8647	7.2139	-2.41345	0.719646	1.17607	0
0.8653	-1.92877	2.46649	-0.807002	-1.87698	0
0.8660	-11.6941	8.57306	-7.52093	-3.70666	0
0.8667	-20.852	14.6796	-14.2349	-6.75971	0
0.8673	-28.4911	20.1696	-18.2033	-11.9478	0
0.8680	-36.4188	24.1345	-25.2209	-16.8305	0
0.8687	-41.6128	26.5811	-29.493	-20.1867	0
0.8693	-43.739	27.4961	-27.3549	-20.492	0
0.8700	-46.1842	27.4961	-28.27	-18.9655	0
0.8707	-48.6293	26.5811	-31.0197	-19.5761	0
0.8713	-46.7917	25.3545	-28.27	-19.5761	0
0.8720	-41.9166	22.9145	-24.9172	-15.6093	0
0.8727	-37.6338	19.2546	-22.7791	-11.9478	0
0.8733	-30.3136	12.843	-17.8955	-9.2	0
0.8740	-19.3333	4.30311	-10.8779	-3.70666	0
0.8747	-8.6415	-0.888469	-3.55247	1.17607	0
0.8753	-1.92877	-2.10846	0.108155	3.61636	0
0.8760	8.44407	-6.9884	3.77294	7.27787	0
0.8767	22.477	-15.2299	12.9287	10.6362	0
0.8773	31.9386	-21.9465	22.9954	11.8574	0
0.8780	37.1326	-27.4364	24.522	16.1296	0
0.8787	43.8454	-31.103	24.8299	21.0123	0
0.8793	46.898	-30.4864	28.1868	20.0964	0
0.8800	42.9189	-28.0464	27.5753	19.1805	0
0.8807	37.4364	-28.3514	25.1335	20.0964	0
0.8813	33.7763	-28.3514	25.745	19.1805	0
0.8820	30.7236	-25.3015	24.2184	16.7402	0
0.8827	29.1897	-21.0315	16.5893	14.2977	0
0.8833	24.3147	-13.705	8.34873	9.1097	0
0.8840	14.5493	-3.63344	3.77294	3.61636	0
0.8847	8.44407	0.941511	0.41598	1.17607	0
0.8853	5.0877	0.636515	-5.69061	-1.57168	0
0.8860	-3.76642	6.13309	-12.7082	-6.75971	0
0.8867	-16.5844	17.4246	-16.9803	-11.3371	0
0.8873	-24.8158	23.8295	-22.7791	-14.388	0
0.8880	-30.0098	25.0495	-30.4082	-17.4411	0
0.8887	-36.7226	23.8295	-32.85	-19.2708	0
0.8893	-42.5241	21.9995	-31.0197	-16.5252	0
0.8900	-42.8278	21.9995	-30.4082	-15.6093	0
0.8907	-38.5602	22.9145	-30.4082	-16.8305	0
0.8913	-33.67	22.3045	-29.7967	-14.6933	0
0.8920	-30.0098	19.2546	-27.9664	-11.3371	0
0.8927	-27.5647	14.063	-23.6942	-10.1159	0
0.8933	-21.7784	5.52309	-16.0652	-5.8438	0
0.8940	-11.6941	-3.32844	-7.2131	0.565459	0
0.8947	-1.92877	-7.90339	0.108155	2.70045	0
0.8953	5.0877	-10.96	2.85779	4.83758	0
0.8960	12.7117	-17.9749	6.51841	10.9415	0
0.8967	19.7281	-26.5215	13.8438	15.519	0
0.8973	28.2785	-28.3514	18.4196	19.1805	0
0.8980	38.3476	-28.6564	20.5578	23.7579	0
0.8987	42.9189	-34.763	25.745	25.5897	0
0.8993	44.4528	-37.813	27.879	23.7579	0
0.9000	48.1129	-33.848	22.9954	21.0123	0
0.9007	47.8092	-34.458	20.5578	18.2646	0
0.9013	42.0077	-40.5579	21.7766	18.2646	0
0.9020	39.5626	-39.3379	18.7233	17.3486	0
0.9027	37.7401	-32.323	13.2323	12.1606	0
0.9033	28.2785	-28.9614	7.43357	8.8044	0
0.9040	18.2094	-21.9465	1.6348	7.88848	0
0.9047	9.96278	-10.045	-3.24881	1.78668	0
0.9053	0.197433	-2.41345	-7.82459	-6.75971	0
0.9060	-7.42653	4.30311	-13.3197	-9.2	0
0.9067	-12.9243	11.013	-18.2033	-10.1159	0
0.9073	-19.637	14.063	-23.6942	-14.0827	0
0.9080	-26.6535	16.8146	-28.27	-17.7464	0
0.9087	-30.6173	22.9145	-29.1894	-19.2708	0
0.9093	-32.455	26.8861	-28.27	-20.1867	0
0.9100	-33.0625	27.4961	-26.7475	-18.3549	0
0.9107	-34.5812	26.8861	-23.6942	-14.9987	0
0.9113	-36.4188	24.7445	-22.4754	-15.304	0
0.9120	-33.9737	20.7796	-22.7791	-15.9146	0
0.9127	-29.4024	15.2896	-18.507	-13.4721	0
0.9133	-25.4385	10.098	-9.35124	-7.67563	0
0.9140	-20.5482	5.52309	-3.55247	-2.48759	0
0.9147	-12.0131	-0.583472	0.719646	-0.655761	0
0.9153	-0.410054	-6.07341	8.65239	1.78668	0
0.9160	9.96278	-11.875	15.6741	8.8044	0
0.9167	16.6755	-20.4215	18.4196	13.0765	0
0.9173	24.9221	-25.6065	22.0802	12.7712	0
0.9180	34.6875	-27.1314	26.6602	17.3486	0
0.9187	41.4002	-31.713	29.4057	22.842	0
0.9193	44.7566	-35.068	30.3208	20.4017	0
0.9200	45.6678	-32.628	30.9323	18.2646	0
0.9207	45.0603	-30.1814	29.4057	20.0964	0
0.9213	45.0603	-28.6564	27.879	18.8752	0
0.9220	43.8454	-27.1314	26.9639	17.0455	0
0.9227	39.2588	-24.9965	22.6917	17.3486	0
0.9233	33.7763	-17.0599	14.759	12.7712	0
0.9240	25.5296	-5.46342	6.51841	4.53228	0
0.9247	13.0154	-0.888469	1.02331	-0.0451508	0
0.9253	2.64257	1.8565	-2.63732	-1.57168	0
0.9260	-6.21155	11.013	-8.13242	-4.92788	0
0.9267	-15.6732	18.3396	-15.4537	-10.7265	0
0.9273	-21.7784	20.4746	-20.0336	-16.2199	0
0.9280	-27.261	26.5811	-23.9979	-17.7464	0
0.9287	-34.9001	32.0711	-29.1894	-17.4411	0
0.9293	-36.7226	32.0711	-31.9348	-19.2708	0
0.9300	-33.0625	31.7661	-29.7967	-19.8814	0
0.9307	-33.9737	31.7661	-28.27	-18.6602	0
0.9313	-35.8113	29.3261	-27.9664	-18.6602	0
0.9320	-31.8475	27.4961	-23.6942	-15.6093	0
0.9327	-25.7423	25.6661	-18.2033	-9.50531	0
0.9333	-18.4068	19.8646	-13.3197	-5.53849	0
0.9340	-9.26417	13.148	-5.69061	-1.87698	0
0.9347	-1.32128	8.87806	1.02331	4.53228	0
0.9353	5.99893	5.2181	3.77294	7.27787	0
0.9360	14.2456	0.331518	8.96022	6.97472	0
0.9367	20.9583	-4.24343	18.1159	9.1097	0
0.9373	25.8334	-10.35	24.2184	13.0765	0
0.9380	31.6349	-17.0599	25.745	15.519	0
0.9387	37.4364	-18.8899	25.745	17.6539	0
0.9393	39.8815	-17.6699	26.0487	18.5699	0
0.9400	38.3476	-18.2799	27.5753	18.8752	0
0.9407	36.2062	-16.1449	26.0487	18.5699	0
0.9413	36.2062	-10.35	21.7766	15.519	0
0.9420	33.7763	-7.2934	19.0311	13.6871	0
0.9427	26.7446	-4.24343	15.6741	12.7712	0
0.9433	17.9057	4.6081	6.51841	6.66941	0
0.9440	9.05155	12.233	0.108155	0.870765	0
0.9447	1.73134	16.5096	-0.499177	0.565459	0
0.9453	-6.21155	23.5245	-4.77546	-4.31727	0
0.9460	-16.5844	32.0711	-13.6234	-11.9478	0
0.9467	-27.5647	38.1776	-19.7258	-13.4721	0
0.9473	-33.67	42.4476	-23.3906	-15.6093	0
0.9480	-38.5602	44.5826	-27.0512	-21.7132	0
0.9487	-46.7917	45.8025	-28.27	-22.6291	0
0.9493	-55.0383	47.9375	-28.27	-20.7973	0
0.9500	-58.6984	48.5541	-28.27	-22.0185	0
0.9507	-59.3059	46.4125	-27.0512	-22.0185	0
0.9513	-56.8608	44.2776	-23.6942	-19.8814	0
0.9520	-52.5932	41.2276	-20.9488	-18.0517	0
0.9527	-46.7917	36.646	-18.507	-14.6933	0
0.9533	-38.864	32.9861	-14.5385	-10.7265	0
0.9540	-30.3136	29.0211	-8.73975	-7.06502	0
0.9547	-22.9934	22.9145	-0.499177	-2.7929	0
0.9553	-13.8355	17.4246	6.21475	3.31106	0
0.9560	-3.76642	11.013	10.179	9.1097	0
0.9567	4.16128	4.30311	16.2856	10.9415	0
0.9573	11.8004	0.0265214	22.9954	12.1606	0
0.9580	22.477	-1.80346	26.0487	17.6539	0
0.9587	31.9386	-3.93844	27.5753	21.0123	0
0.9593	35.5987	-2.41345	26.3524	17.9593	0
0.9600	34.6875	-0.888469	21.7766	17.9593	0
0.9607	33.1536	-3.63344	22.0802	19.7911	0
0.9613	30.1162	-4.54843	25.1335	15.519	0
0.9620	25.2259	0.0265214	21.1651	11.5521	0
0.9627	20.0319	4.30311	15.6741	12.7712	0
0.9633	12.7117	8.26806	11.7057	8.49909	0
0.9640	2.64257	13.758	2.85779	-0.350456	0
0.9647	-2.85519	18.6446	-5.99428	-3.70666	0
0.9653	-8.96043	22.9145	-7.2131	-5.8438	0
0.9660	-19.9408	27.8011	-10.8779	-11.0318	0
0.9667	-27.5647	32.3761	-19.1185	-13.7774	0
0.9673	-30.0098	37.5676	-24.3057	-15.6093	0
0.9680	-34.9001	43.6676	-27.3549	-17.7464	0
0.9687	-40.9902	44.5826	-30.7118	-17.4411	0
0.9693	-41.6128	42.4476	-30.7118	-18.3549	0
0.9700	-43.1316	42.7526	-28.8815	-21.7132	0
0.9707	-44.6655	43.0576	-28.27	-19.2708	0
0.9713	-40.3827	40.3126	-26.4397	-14.388	0
0.9720	-34.2774	36.036	-23.3906	-15.6093	0
0.9727	-29.7061	29.9361	-20.0336	-14.6933	0
0.9733	-23.6009	21.9995	-13.927	-6.45441	0
0.9740	-15.9769	14.6796	-6.29794	-1.57168	0
0.9747	-7.73027	7.35307	-0.807002	-0.0451508	0
0.9753	2.94631	1.24651	3.46512	5.14289	0
0.9760	11.1929	-3.63344	8.65239	10.9415	0
0.9767	18.2094	-8.82501	13.8438	12.7712	0
0.9773	28.2785	-14.01	17.8081	15.519	0
0.9780	34.9912	-19.4999	22.0802	17.6539	0
0.9787	36.2062	-22.8615	24.8299	17.6539	0
0.9793	39.8815	-20.7265	22.0802	18.5699	0
0.9800	45.0603	-17.3649	20.2499	20.707	0
0.9807	45.6678	-16.4499	20.2499	18.8752	0
0.9813	45.0603	-14.6199	15.3663	15.8243	0
0.9820	43.8454	-10.96	11.402	16.4349	0
0.9827	38.6513	-6.68341	11.0942	14.9084	0
0.9833	31.9386	-0.278475	3.46512	6.36411	0
0.9840	24.6184	6.13309	-9.04758	-1.26637	0
0.9847	15.1568	10.098	-15.15	-1.87698	0
0.9853	4.78396	14.3746	-19.4221	-2.18229	0
0.9860	-5.60406	19.8646	-26.4397	-7.67563	0
0.9867	-16.8881	24.4395	-30.4082	-13.4721	0
0.9873	-26.6535	29.9361	-33.4615	-17.1358	0
0.9880	-33.9737	33.596	-38.0373	-20.492	0
0.9887	-38.5602	33.901	-41.0906	-21.7132	0
0.9893	-42.8278	34.816	-42.0057	-19.2708	0
0.9900	-45.8804	36.036	-40.4791	-17.4411	0
0.9907	-45.5767	32.6811	-36.5106	-17.4411	0
0.9913	-43.739	29.3261	-34.6803	-17.1358	0
0.9920	-42.2203	29.6311	-34.984	-14.0827	0
0.9927	-36.4188	27.1911	-31.9348	-9.50531	0
0.9933	-25.7423	19.2546	-22.7791	-5.23319	0
0.9940	-16.5844	10.098	-12.7082	-0.961066	0
0.9947	-9.56792	5.52309	-5.38279	3.61636	0
0.9953	1.12385	3.99811	0.108155	7.88848	0
0.9960	12.1042	-2.71845	5.60326	10.6362	0
0.9967	17.2982	-13.705	10.4869	13.6871	0
0.9973	21.8695	-18.5849	16.5893	17.3486	0
0.9980	30.1162	-21.9465	22.9954	19.4858	0
0.9987	34.08	-27.4364	25.745	20.707	0
0.9993	33.7763	-28.3514	23.9147	21.3176	0
1.0000	35.295	-25.6065	22.3881	20.707	0
1.0007	37.1326	-28.3514	22.0802	18.8752	0
1.0013	34.9912	-27.7414	21.7766	17.3486	0
1.0020	31.9386	-20.1165	19.3348	16.4349	0
1.0027	28.5823	-16.7549	14.1475	13.6871	0
1.0033	21.8695	-14.01	8.34873	8.19379	0
1.0040	14.2456	-4.54843	2.85779	2.70045	0
1.0047	7.53284	0.941511	-2.63732	-1.26637	0
1.0053	-0.10631	1.8565	-7.82459	-5.8438	0
1.0060	-9.26417	6.74308	-11.1816	-9.81061	0
1.0067	-18.7258	12.233	-15.15	-12.8637	0
1.0073	-30.3136	15.8996	-23.0828	-18.0517	0
1.0080	-44.0428	21.3895	-30.7118	-22.0185	0
1.0087	-55.0383	22.9145	-30.7118	-21.1026	0
1.0093	-58.3947	19.8646	-26.4397	-19.8814	0
1.0100	-57.1645	19.8646	-26.4397	-19.8814	0
1.0107	-56.2533	19.2546	-28.27	-17.4411	0
1.0113	-53.2007	14.063	-24.6094	-15.9146	0
1.0120	-46.4879	10.098	-19.1185	-18.3549	0
1.0127	-39.4715	7.04808	-15.4537	-16.2199	0
1.0133	-33.9737	-0.583472	-10.2664	-7.98093	0
1.0140	-26.9572	-8.20839	-3.55247	-2.7929	0
1.0147	-18.7258	-12.79	1.6348	-0.961066	0
1.0153	-10.4791	-18.5849	7.73724	3.61636	0
1.0160	-3.46267	-24.9965	14.4512	7.27787	0
1.0167	3.85754	-29.2664	18.4196	8.8044	0
1.0173	14.5493	-33.848	22.0802	12.4659	0
1.0180	24.3147	-41.1679	28.4905	18.2646	0
1.0187	28.2785	-45.1395	33.3741	20.707	0
1.0193	32.8498	-42.0829	32.459	19.7911	0
1.0200	38.6513	-40.2529	29.7093	18.5699	0
1.0207	37.7401	-42.3945	28.4905	16.7402	0
1.0213	32.5461	-43.6145	27.2717	14.603	0
1.0220	28.5823	-40.8629	25.4372	12.4659	0
1.0227	22.477	-36.288	20.8614	8.19379	0
1.0233	15.1568	-30.1814	11.0942	1.78668	0
1.0240	10.2665	-24.3865	1.02331	-1.26637	0
1.0247	3.85754	-19.4999	-3.55247	-2.7929	0
1.0253	-5.60406	-14.6199	-6.29794	-7.37032	0
1.0260	-13.8355	-9.74	-10.2664	-11.9478	0
1.0267	-21.1557	-3.93844	-14.8463	-13.7774	0
1.0273	-30.9211	3.38812	-20.0336	-14.9987	0
1.0280	-40.0789	6.43808	-23.9979	-18.6602	0
1.0287	-45.8804	5.52309	-25.2209	-22.6291	0
1.0293	-47.7181	7.35307	-23.6942	-23.8482	0
1.0300	-47.7181	8.26806	-20.3373	-23.5429	0
1.0307	-46.7917	5.52309	-17.284	-20.7973	0
1.0313	-44.0428	5.2181	-18.507	-17.1358	0
1.0320	-37.9527	3.99811	-19.1185	-16.8305	0
1.0327	-29.4024	-3.63344	-12.4045	-17.4411	0
1.0333	-22.9934	-13.4	-2.94098	-11.9478	0
1.0340	-16.5844	-20.4215	3.46512	-4.62258	0
1.0347	-8.33776	-25.9115	9.26389	-3.0982	0
1.0353	-1.62503	-31.103	14.4512	-0.350456	0
1.0360	2.64257	-36.593	18.4196	8.19379	0
1.0367	9.05155	-39.0329	23.6069	12.7712	0
1.0373	18.2094	-39.3379	27.879	12.7712	0
1.0380	25.2259	-42.0829	30.3208	16.4349	0
1.0387	29.4935	-43.9195	30.3208	20.0964	0
1.0393	31.3311	-40.5579	26.6602	17.3486	0
1.0400	30.7236	-38.423	23.9147	15.519	0
1.0407	32.5461	-36.593	23.9147	18.2646	0
1.0413	35.295	-31.103	20.2499	18.2646	0
1.0420	31.6349	-26.5215	15.6741	13.6871	0
1.0427	25.2259	-23.7765	13.536	10.9415	0
1.0433	21.8695	-15.2299	6.51841	8.8044	0
1.0440	16.068	-7.2934	-3.55247	3.92167	0
1.0447	5.39144	-6.9884	-7.52093	-0.655761	0
1.0453	-3.15893	-3.63344	-10.5701	-3.40136	0
1.0460	-9.56792	6.13309	-19.1185	-7.37032	0
1.0467	-17.4956	12.538	-24.3057	-11.9478	0
1.0473	-23.9046	18.3396	-25.5246	-14.6933	0
1.0480	-26.6535	25.3545	-29.1894	-17.1358	0
1.0487	-29.4024	25.9711	-30.1045	-19.2708	0
1.0493	-33.0625	23.2195	-28.8815	-18.3549	0
1.0500	-33.0625	24.4395	-30.7118	-16.2199	0
1.0507	-31.2248	22.3045	-31.3233	-13.7774	0
1.0513	-28.4911	16.5096	-28.27	-13.4721	0
1.0520	-25.1348	17.1196	-23.9979	-13.7774	0
1.0527	-20.852	18.9496	-17.5918	-11.9478	0
1.0533	-15.0505	11.013	-9.65491	-6.45441	0
1.0540	-7.12278	0.0265214	-3.55247	-1.26637	0
1.0547	1.42759	-3.63344	1.33114	3.00575	0
1.0553	10.8892	-4.24343	5.60326	8.19379	0
1.0560	21.262	-9.13001	9.26389	11.8574	0
1.0567	28.2785	-16.7549	15.3663	13.6871	0
1.0573	33.1536	-21.9465	23.9147	16.7402	0
1.0580	39.5626	-23.7765	29.7093	19.4858	0
1.0587	44.1491	-25.6065	30.9323	20.0964	0
1.0593	45.0603	-26.2165	29.4057	20.707	0
1.0600	45.3641	-24.9965	27.879	21.0123	0
1.0607	45.6678	-21.9465	27.2717	19.1805	0
1.0613	44.1491	-17.6699	26.3524	17.3486	0
1.0620	41.704	-13.705	23.3032	17.3486	0
1.0627	35.5987	-10.96	19.3348	14.2977	0
1.0633	25.8334	-5.46342	13.536	5.44819	0
1.0640	17.2982	3.69311	5.60326	-2.18229	0
1.0647	11.1929	11.013	-1.41849	-3.70666	0
1.0653	3.85754	15.5946	-5.99428	-5.53849	0
1.0660	-7.42653	20.1696	-8.43608	-11.0318	0
1.0667	-17.4956	24.4395	-11.793	-15.304	0
1.0673	-22.9934	28.4111	-18.507	-19.2708	0
1.0680	-26.6535	31.7661	-25.5246	-22.6291	0
1.0687	-31.5437	32.3761	-24.6094	-22.3238	0
1.0693	-35.5076	32.3761	-22.1676	-20.7973	0
1.0700	-38.2565	34.206	-23.6942	-21.1026	0
1.0707	-39.7752	34.206	-21.8639	-21.1026	0
1.0713	-37.3301	31.7661	-18.2033	-20.7973	0
1.0720	-31.8475	28.4111	-16.9803	-17.7464	0
1.0727	-25.7423	21.9995	-13.927	-11.3371	0
1.0733	-16.5844	14.063	-6.90944	-5.8438	0
1.0740	-7.12278	9.18305	0.41598	-3.0982	0
1.0747	-1.92877	5.52309	6.82208	1.17607	0
1.0753	5.0877	0.0265214	12.0094	6.97472	0
1.0760	14.5493	-6.68341	16.5893	10.3309	0
1.0767	23.0845	-11.265	22.9954	13.3818	0
1.0773	32.5461	-14.6199	28.7942	18.5699	0
1.0780	39.5626	-18.2799	31.8475	23.1473	0
1.0787	41.0965	-19.1949	35.5081	23.1473	0
1.0793	46.2905	-16.1449	37.3426	20.0964	0
1.0800	54.2182	-15.5349	35.8159	18.5699	0
1.0807	52.3805	-17.9749	35.5081	17.3486	0
1.0813	44.4528	-16.4499	33.9856	15.519	0
1.0820	41.0965	-13.4	28.7942	13.6871	0
1.0827	38.3476	-10.655	23.9147	11.2468	0
1.0833	29.4935	-4.54843	18.4196	4.83758	0
1.0840	17.6019	2.77149	10.7905	-0.350456	0
1.0847	7.2139	7.35307	7.12991	-2.48759	0
1.0853	-0.410054	12.538	4.07661	-6.45441	0
1.0860	-8.03401	17.7296	-2.94098	-11.3371	0
1.0867	-18.4068	21.9995	-8.13242	-14.6933	0
1.0873	-27.5647	25.6661	-9.96273	-19.8814	0
1.0880	-32.455	27.4961	-13.0119	-23.2397	0
1.0887	-37.9527	28.4111	-16.0652	-21.1026	0
1.0893	-44.0428	29.9361	-16.9803	-19.2708	0
1.0900	-46.7917	28.4111	-16.6767	-21.1026	0
1.0907	-45.8804	26.5811	-14.5385	-20.7973	0
1.0913	-44.3617	29.3261	-11.793	-16.8305	0
1.0920	-40.9902	28.4111	-9.96273	-14.9987	0
1.0927	-35.8113	17.7296	-6.90944	-13.4721	0
1.0933	-28.4911	8.87806	-1.72216	-8.28409	0
1.0940	-19.3333	5.52309	4.6881	-2.18229	0
1.0947	-10.1754	3.08312	10.7905	1.48137	0
1.0953	-2.55144	-0.888469	15.6741	5.14289	0
1.0960	5.99893	-8.20839	20.2499	8.8044	0
1.0967	14.5493	-15.8399	25.745	12.1606	0
1.0973	22.7808	-17.6699	30.9323	15.519	0
1.0980	31.0274	-17.6699	33.9856	18.2646	0
1.0987	36.2062	-20.1165	32.459	18.8752	0
1.0993	37.1326	-20.4215	27.5753	17.3486	0
1.1000	38.3476	-19.1949	27.5753	17.3486	0
1.1007	39.2588	-20.4215	31.5438	19.4858	0
1.1013	37.7401	-20.1165	28.4905	17.6539	0
1.1020	35.5987	-15.5349	22.9954	12.7712	0
1.1027	29.4935	-9.13001	20.5578	10.6362	0
1.1033	20.0319	-2.41345	13.8438	7.27787	0
1.1040	12.4079	3.69311	3.77294	0.870765	0
1.1047	4.16128	6.13309	-1.41849	-3.40136	0
1.1053	-7.12278	8.57306	-6.29794	-5.53849	0
1.1060	-15.0505	15.5946	-13.927	-8.28409	0
1.1067	-20.852	23.5245	-18.2033	-11.0318	0
1.1073	-28.7949	26.5811	-20.9488	-14.6933	0
1.1080	-35.2039	29.3261	-24.3057	-18.3549	0
1.1087	-38.864	32.9861	-23.9979	-18.0517	0
1.1093	-41.6128	33.291	-22.7791	-18.3549	0
1.1100	-40.3827	31.7661	-23.9979	-21.7132	0
1.1107	-38.5602	32.9861	-22.7791	-22.0185	0
1.1113	-38.5602	31.4611	-20.0336	-19.5761	0
1.1120	-33.3662	24.7445	-19.1185	-19.2708	0
1.1127	-25.7423	19.5596	-15.4537	-13.7774	0
1.1133	-19.3333	16.5096	-8.43608	-5.53849	0
1.1140	-11.0866	11.013	-1.72216	-2.48759	0
1.1147	-2.23251	6.43808	5.60326	2.08984	0
1.1153	3.85754	2.77149	12.9287	10.3309	0
1.1160	15.4605	-3.93844	16.5893	10.9415	0
1.1167	26.4409	-8.82501	21.7766	9.1097	0
1.1173	26.7446	-11.875	30.0172	14.603	0
1.1180	26.7446	-19.1949	33.6778	19.1805	0
1.1187	31.9386	-25.6065	33.9856	17.6539	0
1.1193	31.9386	-24.0815	36.1196	18.2646	0
1.1200	31.9386	-22.5565	37.0347	20.0964	0
1.1207	37.4364	-23.7765	34.5929	18.2646	0
1.1213	38.3476	-21.9465	30.6286	16.4349	0
1.1220	34.9912	-18.2799	26.6602	15.2137	0
1.1227	31.9386	-15.5349	22.6917	10.6362	0
1.1233	22.7808	-10.045	17.2008	5.44819	0
1.1240	9.65904	-2.71845	9.26389	1.17607	0
1.1247	0.501177	1.5515	2.85779	-3.70666	0
1.1253	-11.6941	6.43808	-1.72216	-7.98093	0
1.1260	-24.8158	14.063	-5.38279	-9.2	0
1.1267	-30.9211	21.0846	-9.65491	-11.9478	0
1.1273	-35.5076	25.6661	-16.6767	-16.5252	0
1.1280	-41.6128	29.3261	-24.3057	-19.8814	0
1.1287	-44.0428	29.3261	-24.6094	-19.8814	0
1.1293	-46.4879	26.5811	-22.7791	-20.492	0
1.1300	-49.5405	25.6661	-23.0828	-21.1026	0
1.1307	-45.5767	25.6661	-20.9488	-19.5761	0
1.1313	-40.0789	24.1345	-18.2033	-17.4411	0
1.1320	-37.6338	19.2546	-17.284	-16.5252	0
1.1327	-30.0098	10.403	-11.1816	-12.8637	0
1.1333	-17.4956	1.8565	-1.41849	-5.53849	0
1.1340	-8.6415	-2.71845	1.6348	-0.350456	0
1.1347	-1.01754	-6.9884	3.77294	2.70045	0
1.1353	9.96278	-13.705	12.0094	8.19379	0
1.1360	16.6755	-21.9465	20.2499	12.1606	0
1.1367	22.7808	-26.8264	23.6069	11.8574	0
1.1373	34.3838	-29.2664	27.2717	13.9924	0
1.1380	44.7566	-32.628	30.6286	17.9593	0
1.1387	50.5581	-35.983	31.236	19.1805	0
1.1393	58.7895	-35.678	29.102	19.4858	0
1.1400	63.6798	-33.848	27.879	20.0964	0
1.1407	57.5746	-34.458	27.5753	19.1805	0
1.1413	52.0768	-36.288	26.3524	17.3486	0
1.1420	51.1656	-33.848	22.3881	14.603	0
1.1427	44.1491	-26.2165	14.4512	10.9415	0
1.1433	32.5461	-18.5849	4.6881	6.66941	0
1.1440	22.1733	-14.6199	-0.195511	1.78668	0
1.1447	11.8004	-8.52002	-3.24881	-2.7929	0
1.1453	1.73134	-0.583472	-10.8779	-5.53849	0
1.1460	-6.5153	3.38812	-17.284	-8.28409	0
1.1467	-13.228	7.35307	-18.507	-13.169	0
1.1473	-18.4068	14.6796	-23.6942	-18.3549	0
1.1480	-23.6009	19.8646	-30.1045	-20.1867	0
1.1487	-28.4911	20.1696	-28.5779	-18.6602	0
1.1493	-29.0986	19.8646	-27.9664	-17.7464	0
1.1500	-27.8685	18.3396	-31.0197	-16.5252	0
1.1507	-27.8685	15.8996	-27.9664	-13.7774	0
1.1513	-25.7423	14.6796	-23.3906	-13.7774	0
1.1520	-21.1557	13.758	-24.3057	-14.388	0
1.1527	-15.0505	7.35307	-19.4221	-10.7265	0
1.1533	-7.42653	-3.02345	-9.04758	-4.01197	0
1.1540	1.42759	-10.655	-3.55247	0.260154	0
1.1547	9.05155	-14.01	-2.33365	1.78668	0
1.1553	17.2982	-20.1165	2.54996	4.53228	0
1.1560	26.4409	-27.4364	8.34873	11.5521	0
1.1567	35.5987	-31.103	14.1475	16.4349	0
1.1573	43.5416	-35.373	21.1651	16.1296	0
1.1580	48.1129	-41.4729	26.0487	16.7402	0
1.1587	51.4693	-41.7779	26.6602	20.4017	0
1.1593	53.0032	-37.508	23.9147	19.7911	0
1.1600	49.6469	-36.593	22.0802	16.7402	0
1.1607	47.5055	-35.678	21.7766	16.4349	0
1.1613	46.898	-32.018	19.3348	14.603	0
1.1620	41.0965	-27.7414	14.1475	11.8574	0
1.1627	32.8498	-21.3365	9.26389	10.0256	0
1.1633	26.4409	-12.18	2.24629	6.36411	0
1.1640	17.9057	-4.54843	-5.38279	1.48137	0
1.1647	7.2139	1.8565	-8.13242	-2.18229	0
1.1653	-1.92877	7.35307	-12.7082	-7.67563	0
1.1660	-10.1754	12.233	-20.9488	-12.2531	0
1.1667	-17.1919	16.2046	-26.1361	-13.4721	0
1.1673	-24.5121	20.7796	-30.1045	-16.5252	0
1.1680	-32.455	25.3545	-35.9033	-20.1867	0
1.1687	-33.9737	27.4961	-35.5955	-18.6602	0
1.1693	-28.7949	26.8861	-31.9348	-17.1358	0
1.1700	-29.7061	26.5811	-32.85	-18.0517	0
1.1707	-35.5076	27.4961	-32.5463	-16.8305	0
1.1713	-33.9737	25.6661	-29.493	-14.6933	0
1.1720	-27.261	21.9995	-26.4397	-13.7774	0
1.1727	-23.2971	19.5596	-19.4221	-9.50531	0
1.1733	-18.4068	14.3746	-9.35124	-3.0982	0
1.1740	-10.1754	6.43808	-3.85614	0.870765	0
1.1747	-3.15893	0.941511	0.108155	3.31106	0
1.1753	3.25005	-2.10846	5.90692	7.27787	0
1.1760	11.8004	-5.76842	9.26389	11.2468	0
1.1767	18.8169	-10.96	12.6208	14.603	0
1.1773	24.0109	-18.8899	19.9463	17.3486	0
1.1780	30.1162	-23.1665	23.9147	19.4858	0
1.1787	33.7763	-20.1165	21.7766	20.707	0
1.1793	32.8498	-17.3649	19.3348	20.0964	0
1.1800	31.6349	-19.1949	19.0311	18.8752	0
1.1807	30.1162	-17.9749	18.1159	19.1805	0
1.1813	27.9748	-13.095	14.4512	19.1805	0
1.1820	26.1371	-10.045	8.34873	13.6871	0
1.1827	20.0319	-5.15842	1.93847	8.49909	0
1.1833	10.5703	2.77149	-3.55247	5.14289	0
1.1840	4.16128	7.04808	-6.29794	-0.350456	0
1.1847	-1.92877	10.708	-11.793	-4.31727	0
1.1853	-8.33776	21.3895	-19.4221	-4.92788	0
1.1860	-12.3168	29.9361	-22.4754	-7.37032	0
1.1867	-17.1919	29.0211	-23.3906	-10.4212	0
1.1873	-22.6896	29.3261	-31.3233	-11.9478	0
1.1880	-25.7423	36.341	-39.2602	-14.0827	0
1.1887	-30.3136	37.8726	-38.0373	-15.6093	0
1.1893	-36.7226	33.291	-36.5106	-14.0827	0
1.1900	-38.2565	32.9861	-38.3409	-14.6933	0
1.1907	-38.5602	35.731	-36.5106	-15.304	0
1.1913	-39.4715	33.291	-32.85	-14.388	0
1.1920	-33.67	27.1911	-30.1045	-13.169	0
1.1927	-24.8158	21.3895	-23.6942	-9.2	0
1.1933	-20.2445	14.6796	-15.7615	-3.40136	0
1.1940	-15.6732	8.87806	-10.8779	0.260154	0
1.1947	-7.42653	5.82809	-4.77546	3.31106	0
1.1953	1.73134	0.0265214	3.46512	6.36411	0
1.1960	9.05155	-9.13001	10.7905	8.49909	0
1.1967	16.068	-14.315	17.2008	11.8574	0
1.1973	25.5296	-16.4499	21.4729	15.8243	0
1.1980	35.5987	-19.1949	24.8299	19.1805	0
1.1987	39.5626	-18.2799	28.4905	23.1473	0
1.1993	40.1852	-13.705	28.1868	22.842	0
1.2000	40.489	-13.705	24.2184	16.4349	0
1.2007	38.9551	-16.4499	23.3032	13.6871	0
1.2013	36.2062	-15.5349	24.2184	13.9924	0
1.2020	33.1536	-11.265	20.2499	11.8574	0
1.2027	27.3673	-5.76842	11.7057	8.19379	0
1.2033	18.2094	0.636515	3.77294	4.53228	0
1.2040	9.65904	6.43808	-0.195511	1.17607	0
1.2047	3.25005	10.708	-5.07912	-0.350456	0
1.2053	-2.85519	14.6796	-12.7082	-4.31727	0
1.2060	-10.7829	18.0346	-18.8106	-11.0318	0
1.2067	-18.4068	20.7796	-20.641	-12.5584	0
1.2073	-22.9934	24.1345	-23.6942	-12.8637	0
1.2080	-27.5647	26.8861	-27.3549	-17.1358	0
1.2087	-29.4024	27.4961	-28.27	-19.8814	0
1.2093	-26.3497	26.5811	-29.493	-18.3549	0
1.2100	-25.4385	23.8295	-30.4082	-17.4411	0
1.2107	-25.7423	19.8646	-27.0512	-15.6093	0
1.2113	-21.1557	18.3396	-23.3906	-12.8637	0
1.2120	-17.7994	17.4246	-22.7791	-10.7265	0
1.2127	-17.1919	11.623	-17.8955	-6.45441	0
1.2133	-10.7829	1.24651	-9.35124	-1.26637	0
1.2140	-2.85519	-4.54843	-3.85614	1.17607	0
1.2147	1.12385	-6.37841	0.108155	4.53228	0
1.2153	9.05155	-10.655	7.12991	8.8044	0
1.2160	19.7281	-17.6699	12.0094	11.8574	0
1.2167	27.9748	-21.3365	13.8438	16.7402	0
1.2173	35.9025	-22.8615	19.0311	22.842	0
1.2180	41.704	-26.2165	23.9147	24.6738	0
1.2187	43.5416	-28.0464	22.9954	23.7579	0
1.2193	46.2905	-26.5215	22.9954	24.3685	0
1.2200	46.2905	-24.9965	25.4372	24.6738	0
1.2207	42.0077	-23.4715	23.9147	22.842	0
1.2213	40.7927	-20.1165	17.8081	20.0964	0
1.2220	39.5626	-17.3649	14.1475	18.2646	0
1.2227	31.6349	-12.485	11.0942	15.8243	0
1.2233	22.7808	-3.02345	3.46512	7.88848	0
1.2240	15.4605	4.6081	-5.69061	-0.655761	0
1.2247	4.48021	8.26806	-11.4894	-1.87698	0
1.2253	-7.42653	13.758	-15.4537	-2.7929	0
1.2260	-15.3694	18.9496	-20.9488	-8.28409	0
1.2267	-22.9934	21.6945	-27.0512	-11.9478	0
1.2273	-30.6173	26.8861	-30.4082	-12.8637	0
1.2280	-36.4188	32.9861	-32.2385	-16.5252	0
1.2287	-38.5602	34.206	-33.7651	-18.6602	0
1.2293	-38.5602	33.291	-34.6803	-18.3549	0
1.2300	-39.4715	32.0711	-32.85	-19.2708	0
1.2307	-39.4715	28.4111	-29.1894	-18.0517	0
1.2313	-34.2774	25.6661	-27.3549	-14.6933	0
1.2320	-26.6535	24.4395	-23.9979	-13.7774	0
1.2327	-20.2445	20.1696	-14.5385	-9.81061	0
1.2333	-12.9243	14.3746	-5.99428	-3.0982	0
1.2340	-5.60406	8.57306	-1.41849	-0.350456	0
1.2347	-1.01754	1.5515	5.29543	1.17607	0
1.2353	6.30267	-4.54843	12.6208	6.97472	0
1.2360	15.1568	-9.13001	14.759	10.9415	0
1.2367	18.8169	-16.4499	18.4196	11.8574	0
1.2373	24.3147	-23.7765	25.745	14.2977	0
1.2380	33.7763	-28.3514	27.879	16.4349	0
1.2387	37.7401	-31.103	26.3524	17.3486	0
1.2393	38.0439	-30.1814	28.4905	17.9593	0
1.2400	40.1852	-27.4364	29.7093	17.0455	0
1.2407	40.1852	-28.0464	25.745	14.2977	0
1.2413	38.9551	-27.4364	22.6917	12.4659	0
1.2420	35.5987	-22.8615	20.2499	10.3309	0
1.2427	24.9221	-17.3649	14.4512	3.92167	0
1.2433	12.4079	-11.265	6.51841	-2.7929	0
1.2440	7.2139	-5.76842	1.02331	-5.23319	0
1.2447	3.5538	-0.583472	-5.38279	-8.28409	0
1.2453	-5.60406	6.43808	-12.7082	-15.9146	0
1.2460	-13.8355	11.928	-15.4537	-19.5761	0
1.2467	-19.9408	14.6796	-15.15	-18.0517	0
1.2473	-25.7423	21.6945	-19.1185	-21.7132	0
1.2480	-28.4911	27.1911	-25.2209	-27.5119	0
1.2487	-29.0986	24.7445	-25.2209	-26.5959	0
1.2493	-29.4024	21.9995	-22.1676	-24.7641	0
1.2500	-29.4024	22.3045	-21.5603	-25.3747	0
1.2507	-27.5647	19.2546	-20.641	-22.9344	0
1.2513	-22.0821	15.8996	-17.284	-22.0185	0
1.2520	-13.5318	14.9846	-12.0967	-22.3238	0
1.2527	-4.67765	9.18305	-7.2131	-15.304	0
1.2533	2.33882	-1.49846	-3.55247	-7.67563	0
1.2540	7.2139	-7.2934	1.93847	-7.37032	0
1.2547	8.44407	-10.045	9.26389	-5.53849	0
1.2553	9.96278	-17.3649	14.759	0.870765	0
1.2560	13.3191	-23.4715	19.3348	4.53228	0
1.2567	16.3718	-25.6065	22.6917	6.36411	0
1.2573	20.0319	-30.4864	23.9147	9.1097	0
1.2580	24.9221	-36.593	26.3524	11.5521	0
1.2587	28.2785	-37.203	30.3208	13.0765	0
1.2593	31.0274	-35.983	29.7093	11.8574	0
1.2600	35.5987	-35.678	26.6602	9.1097	0
1.2607	35.5987	-32.628	24.8299	7.27787	0
1.2613	30.1162	-28.9614	22.3881	6.36411	0
1.2620	25.5296	-28.0464	19.0311	3.61636	0
1.2627	20.9583	-22.8615	13.8438	0.565459	0
1.2633	12.7117	-13.4	4.99177	-3.70666	0
1.2640	2.64257	-7.2934	-1.41849	-7.37032	0
1.2647	-8.33776	-4.24343	-4.16396	-9.2	0
1.2653	-18.4068	0.941511	-11.793	-13.7774	0
1.2660	-25.4385	6.43808	-19.7258	-19.8814	0
1.2667	-31.8475	9.18305	-21.2524	-23.5429	0
1.2673	-40.0789	11.623	-24.6094	-25.3747	0
1.2680	-48.6293	17.1196	-30.4082	-26.5959	0
1.2687	-54.1271	20.4746	-29.7967	-25.68	0
1.2693	-53.8081	19.2546	-28.27	-25.0694	0
1.2700	-50.4518	17.7296	-28.5779	-25.3747	0
1.2707	-47.3992	19.2546	-24.6094	-21.7132	0
1.2713	-42.2203	19.2546	-21.2524	-16.5252	0
1.2720	-34.5812	14.3746	-22.1676	-15.304	0
1.2727	-29.0986	6.74308	-17.284	-13.4721	0
1.2733	-22.0821	-1.19347	-7.2131	-8.8947	0
1.2740	-10.7829	-6.68341	-1.11067	-4.62258	0
1.2747	-1.01754	-10.655	1.02331	0.260154	0
1.2753	6.60642	-17.0599	8.34873	5.14289	0
1.2760	15.7643	-21.9465	17.2008	7.27787	0
1.2767	20.9583	-24.0815	22.0802	8.8044	0
1.2773	24.6184	-28.6564	23.9147	12.7712	0
1.2780	31.0274	-34.763	25.4372	16.7402	0
1.2787	34.9912	-35.678	25.4372	17.6539	0
1.2793	35.5987	-34.458	24.2184	16.4349	0
1.2800	39.2588	-37.203	23.9147	16.4349	0
1.2807	40.489	-36.288	21.7766	17.0455	0
1.2813	34.3838	-28.6564	15.6741	16.4349	0
1.2820	29.7972	-22.8615	12.0094	13.0765	0
1.2827	27.3673	-18.5849	8.96022	7.27787	0
1.2833	20.6545	-9.43501	-0.195511	3.00575	0
1.2840	13.6229	-1.49846	-10.5701	0.870765	0
1.2847	7.83658	1.5515	-13.6234	-2.7929	0
1.2853	-3.76642	6.43808	-15.15	-8.58939	0
1.2860	-16.8881	12.843	-21.2524	-11.9478	0
1.2867	-22.9934	16.5096	-27.9664	-13.4721	0
1.2873	-27.8685	20.7796	-33.1536	-16.5252	0
1.2880	-36.4188	23.5245	-36.5106	-18.6602	0
1.2887	-42.2203	22.9145	-37.7336	-18.9655	0
1.2893	-43.739	23.5245	-37.4258	-19.8814	0
1.2900	-44.0428	22.9145	-35.9033	-18.3549	0
1.2907	-40.3827	19.2546	-34.0688	-14.388	0
1.2913	-33.0625	18.6446	-32.85	-13.7774	0
1.2920	-29.7061	18.0346	-28.5779	-12.5584	0
1.2927	-27.5647	10.098	-19.1185	-6.45441	0
1.2933	-19.0295	2.1615	-12.7082	-0.655761	0
1.2940	-8.6415	-1.80346	-8.13242	1.78668	0
1.2947	0.197433	-6.9884	-0.807002	6.36411	0
1.2953	11.8004	-11.875	4.38027	12.4659	0
1.2960	24.6184	-16.1449	6.21475	13.6871	0
1.2967	32.5461	-22.2515	10.179	14.2977	0
1.2973	36.51	-27.4364	14.759	18.5699	0
1.2980	38.9551	-29.2664	18.7233	21.9282	0
1.2987	40.1852	-31.103	22.0802	21.0123	0
1.2993	42.0077	-29.8764	21.1651	20.4017	0
1.3000	44.7566	-27.1314	18.4196	21.6229	0
1.3007	44.4528	-27.1314	18.1159	20.707	0
1.3013	42.9189	-24.3865	14.4512	17.9593	0
1.3020	40.1852	-17.3649	8.04506	14.603	0
1.3027	34.3838	-12.79	2.85779	9.1097	0
1.3033	26.4409	-9.13001	-3.55247	4.53228	0
1.3040	17.6019	-3.02345	-9.35124	3.00575	0
1.3047	6.91016	3.69311	-13.927	-0.961066	0
1.3053	-4.67765	10.098	-20.9488	-8.28409	0
1.3060	-15.3694	15.2896	-24.6094	-11.9478	0
1.3067	-23.2971	19.8646	-26.4397	-12.8637	0
1.3073	-27.5647	26.2761	-33.7651	-15.6093	0
1.3080	-32.1512	30.2411	-39.2602	-18.0517	0
1.3087	-40.0789	28.1061	-37.4258	-17.4411	0
1.3093	-46.4879	26.5811	-36.8184	-19.2708	0
1.3100	-47.7181	27.4961	-36.8184	-19.2708	0
1.3107	-46.4879	25.3545	-31.9348	-14.6933	0
1.3113	-44.0428	22.3045	-29.1894	-11.6424	0
1.3120	-39.1677	20.7796	-26.7475	-11.0318	0
1.3127	-30.3136	15.2896	-17.8955	-6.45441	0
1.3133	-19.637	6.43808	-10.8779	-0.961066	0
1.3140	-10.1754	-1.49846	-7.52093	-0.350456	0
1.3147	-1.92877	-7.2934	0.108155	3.61636	0
1.3153	5.69519	-11.57	8.96022	12.7712	0
1.3160	12.4079	-17.3649	12.0094	16.4349	0
1.3167	21.5658	-24.3865	15.6741	17.3486	0
1.3173	33.4725	-25.3015	21.1651	23.1473	0
1.3180	39.5626	-23.1665	24.522	26.5056	0
1.3187	42.3115	-27.1314	24.8299	24.9791	0
1.3193	50.2543	-28.9614	22.9954	26.811	0
1.3200	54.8257	-25.6065	19.3348	26.5056	0
1.3207	47.8092	-25.6065	18.4196	19.7911	0
1.3213	36.51	-25.6065	17.8081	15.519	0
1.3220	26.7446	-19.4999	12.0094	13.3818	0
1.3227	14.2456	-15.2299	4.6881	8.49909	0
1.3233	0.80492	-11.265	-0.195511	6.36411	0
1.3240	-6.21155	-2.41345	-5.38279	3.92167	0
1.3247	-11.0866	5.82809	-11.793	-3.40136	0
1.3253	-19.3333	10.403	-16.3688	-8.28409	0
1.3260	-26.3497	15.2896	-21.2524	-9.50531	0
1.3267	-28.4911	19.2546	-28.27	-13.169	0
1.3273	-33.67	22.6095	-33.4615	-16.2199	0
1.3280	-41.6128	25.6661	-33.4615	-15.9146	0
1.3287	-44.3617	26.8861	-31.9348	-15.6093	0
1.3293	-40.6864	28.4111	-29.7967	-14.6933	0
1.3300	-35.8113	27.8011	-25.5246	-14.0827	0
1.3307	-29.7061	22.6095	-22.1676	-14.6933	0
1.3313	-26.6535	21.3895	-21.5603	-12.8637	0
1.3320	-28.1874	21.6945	-18.8106	-8.28409	0
1.3327	-29.0986	11.623	-11.793	-4.62258	0
[truncated: 29,356 more rows]
