# Supplementary material for: Identification of Haptic Based Guiding Using Hard Reins
Source: PLoS One. 2015 Jul 22;10(7):e0132020. doi: 10.1371/journal.pone.0132020 (PMC4511788; doi:10.1371/journal.pone.0132020)
Supplement: S4 File — (ZIP) [file pone.0132020.s004.zip › EMGData2/Subject14/T10/t10.txt]

0.0000	335.376	-19.4279	-25.9931	3.10028	0
0.0007	307.648	-16.9844	-22.3358	-0.867551	0
0.0013	299.726	-15.1561	-12.2599	-4.22326	0
0.0020	323.493	-13.6311	-7.68564	-4.83539	0
0.0027	334.848	-10.8844	-15.6185	-5.44311	0
0.0033	343.299	-7.8301	-21.4188	-6.66737	0
0.0040	359.407	-4.78008	-15.9276	-5.75138	0
0.0047	367.065	-1.72578	-8.29349	-3.0034	0
0.0053	378.949	-0.811631	3.29679	-2.08741	0
0.0060	398.754	-0.811631	20.9964	-1.47528	0
0.0067	411.166	-0.508337	29.8463	-0.255421	0
0.0073	421.993	-0.811631	18.256	-1.47528	0
0.0080	431.236	-0.811631	-0.0515123	-2.39127	0
0.0087	433.084	0.410087	-7.68564	2.48815	0
0.0093	436.781	1.62753	-3.41012	6.15213	0
0.0100	432.556	1.02095	13.3726	3.40415	0
0.0107	433.348	-0.811631	44.8054	1.57216	0
0.0113	480.354	-2.64421	70.1289	2.48815	0
0.0120	521.814	-2.9475	60.9803	-0.255421	0
0.0127	485.371	-1.72578	22.2224	-0.867551	0
0.0133	434.405	0.102522	-7.68564	4.624	0
0.0140	437.838	4.68183	-7.37657	6.76426	0
0.0147	456.059	8.34271	6.65539	5.23613	0
0.0153	456.851	9.25686	9.70492	7.06812	0
0.0160	448.665	11.7003	1.47325	9.20397	0
0.0167	433.348	14.447	-5.55303	9.20397	0
0.0173	430.708	12.0036	-9.51948	10.7277	0
0.0180	444.704	7.12099	-7.68564	9.8161	0
0.0187	447.344	4.68183	0.556333	7.06812	0
0.0193	438.63	3.76768	6.04755	9.8161	0
0.0200	429.915	2.84925	6.65539	14.6955	0
0.0207	421.993	0.102522	8.79831	11.9519	0
0.0213	420.145	-2.64421	10.6218	6.45599	0
0.0220	408.261	-3.25507	8.79831	3.71241	0
0.0227	392.417	-6.0018	9.40615	0.660572	0
0.0233	415.391	-11.1877	14.5883	-1.17141	0
0.0240	435.725	-11.7985	17.3391	-0.867551	0
0.0247	389.512	-9.96597	8.48923	-4.22326	0
0.0253	334.056	-13.9344	-13.1769	-10.6308	0
0.0260	325.077	-20.0387	-33.0194	-13.0749	0
0.0267	315.042	-23.0888	-37.5937	-14.9069	0
0.0273	290.219	-24.0072	-30.8765	-18.5665	0
0.0280	273.847	-21.867	-23.8605	-15.8229	0
0.0287	255.361	-13.0203	-20.811	-9.41095	0
0.0293	228.954	-3.86165	-22.9436	-8.19109	0
0.0300	203.074	1.9351	-26.3022	-10.3269	0
0.0307	175.874	8.65027	-23.2527	-7.57896	0
0.0313	150.787	15.972	-14.7016	-0.867551	0
0.0320	126.492	16.8862	-7.68564	4.32014	0
0.0327	99.2925	16.8862	-7.37657	10.7277	0
0.0333	70.7723	22.0764	-11.343	18.0556	0
0.0340	33.0095	23.2981	-14.0938	21.1075	0
0.0347	6.6019	16.8862	-11.9612	21.7152	0
0.0353	21.6542	10.4786	-8.29349	22.6312	0
0.0360	21.1261	5.29269	-7.0778	19.8832	0
0.0367	-41.9881	0.102522	-3.11135	14.3917	0
0.0373	-105.366	0.410087	1.77202	12.8679	0
0.0380	-127.813	4.68183	-4.02826	13.4757	0
0.0387	-148.675	5.29269	-16.8445	8.9001	0
0.0393	-178.515	1.9351	-23.2527	4.32014	0
0.0400	-198.849	0.410087	-25.0762	3.10028	0
0.0407	-217.863	4.07097	-30.5777	1.57216	0
0.0413	-241.629	10.1753	-33.926	-2.08741	0
0.0420	-265.396	13.2253	-29.3517	-4.83539	0
0.0427	-284.674	13.2253	-25.9931	-4.83539	0
0.0433	-304.743	12.0036	-26.91	-5.44311	0
0.0440	-331.943	10.7861	-21.4188	-7.57896	0
0.0447	-354.918	8.65027	-11.343	-8.19109	0
0.0453	-377.1	5.59598	-8.60256	-7.88723	0
0.0460	-415.391	2.84925	-12.2599	-10.3269	0
0.0467	-433.877	3.46011	-17.4524	-13.6826	0
0.0473	-410.374	4.68183	-22.9436	-14.9069	0
0.0480	-419.616	2.84925	-29.9596	-14.2948	0
0.0487	-488.54	1.02095	-41.2511	-12.7711	0
0.0493	-541.355	0.713381	-50.1009	-8.80322	0
0.0500	-557.2	1.02095	-44.0018	-3.0034	0
0.0507	-575.421	0.713381	-29.3517	2.48815	0
0.0513	-595.755	-5.08337	-18.9771	5.54	0
0.0520	-614.504	-14.5453	-3.41012	7.67585	0
0.0527	-639.328	-19.7312	23.4381	8.28797	0
0.0533	-656.492	-21.867	47.5459	8.9001	0
0.0540	-672.337	-27.3605	64.0298	11.6437	0
0.0547	-697.952	-29.1931	70.1289	15.3077	0
0.0553	-720.399	-25.5322	60.0634	15.3077	0
0.0560	-745.222	-26.1431	46.3302	12.2558	0
0.0567	-772.686	-27.6681	38.0882	10.7277	0
0.0573	-786.154	-22.7855	28.9396	8.9001	0
0.0580	-800.15	-17.9029	24.9629	5.23613	0
0.0587	-803.319	-17.292	32.597	0.660572	0
0.0593	-753.672	-14.2377	31.3813	-3.91939	0
0.0600	-711.156	-4.78008	13.6714	-5.75138	0
0.0607	-745.222	4.37426	4.52278	-3.30726	0
0.0613	-786.682	10.4786	13.9804	-1.17141	0
0.0620	-778.495	16.5829	23.7472	-1.17141	0
0.0627	-770.837	22.0764	20.6977	-2.08741	0
0.0633	-777.967	20.8546	7.26324	-5.75138	0
0.0640	-775.327	16.5829	-8.29349	-7.88723	0
0.0647	-776.119	15.972	-18.3693	-4.83539	0
0.0653	-779.288	15.6687	-21.7279	-3.0034	0
0.0660	-775.855	12.6144	-23.2527	-4.83539	0
0.0667	-775.327	8.34271	-23.2527	-4.52712	0
0.0673	-776.647	2.84925	-22.3358	-3.30726	0
0.0680	-773.214	-4.16922	-24.1696	-2.69954	0
0.0687	-770.309	-9.35511	-29.9596	-1.17141	0
0.0693	-767.932	-13.9344	-31.7934	-1.17141	0
0.0700	-774.006	-18.2062	-25.6944	-1.17141	0
0.0707	-772.686	-18.2062	-19.585	0.660572	0
0.0713	-729.641	-15.767	-17.7615	-0.563688	0
0.0720	-692.935	-15.767	-12.2599	-1.78354	0
0.0727	-721.455	-19.1246	1.47325	0.0484419	0
0.0733	-755.521	-20.6496	17.6481	-2.69954	0
0.0740	-743.902	-15.4594	35.6465	-6.66737	0
0.0747	-730.17	-7.21924	56.406	-4.22326	0
0.0753	-729.377	-2.33664	67.3884	-1.47528	0
0.0760	-717.23	1.9351	61.8972	-0.563688	0
0.0767	-703.498	8.65027	50.2966	3.10028	0
0.0773	-692.671	12.0036	42.6728	5.84826	0
0.0780	-676.826	14.447	39.3142	5.23613	0
0.0787	-659.397	19.3296	40.839	4.93227	0
0.0793	-639.856	22.0764	41.4468	4.32014	0
0.0800	-621.37	23.2981	32.2879	6.15213	0
0.0807	-605.262	27.2622	17.6481	9.8161	0
0.0813	-584.664	26.6557	2.37987	5.84826	0
0.0820	-572.252	21.1622	-14.0938	-2.69954	0
0.0827	-553.767	20.2438	-24.7774	-3.91939	0
0.0833	-493.822	20.5513	-25.0762	-1.47528	0
0.0840	-442.591	14.447	-23.2527	-5.13925	0
0.0847	-460.548	8.65027	-18.6681	-9.71921	0
0.0853	-482.731	8.03942	-9.51948	-8.80322	0
0.0860	-456.851	7.12099	-4.93488	-7.88723	0
0.0867	-429.387	5.59598	-7.0778	-9.71921	0
0.0873	-416.183	7.42856	-9.51948	-10.0231	0
0.0880	-394.529	11.0894	-5.8518	-10.9391	0
0.0887	-372.875	12.0036	2.37987	-13.9909	0
0.0893	-354.39	13.8362	8.48923	-13.6826	0
0.0900	-331.943	20.2438	9.70492	-9.10708	0
0.0907	-311.874	26.6557	21.3055	-4.52712	0
0.0913	-290.219	26.3481	49.6888	-0.255421	0
0.0920	-267.245	22.6872	73.7966	2.79642	0
0.0927	-247.967	18.7188	81.4204	6.76426	0
0.0933	-226.841	12.6144	78.6799	14.0878	0
0.0940	-211.525	5.90355	59.1465	18.6634	0
0.0947	-188.286	1.02095	20.6977	17.7474	0
0.0953	-127.813	-5.08337	-10.1273	17.4435	0
0.0960	-80.5431	-9.66268	-19.585	15.3077	0
0.0967	-94.2751	-10.8844	-20.811	10.7277	0
0.0973	-108.007	-13.6311	-15.6185	11.036	0
0.0980	-79.7509	-18.817	-3.11135	11.9519	0
0.0987	-49.1181	-20.342	4.21371	6.15213	0
0.0993	-26.9357	-19.1246	5.73847	3.40415	0
0.1000	1.0563	-16.6811	5.73847	5.23613	0
0.1007	25.8794	-11.4953	-5.55303	3.10028	0
0.1013	50.4385	-9.05182	-20.811	-2.69954	0
0.1020	75.7898	-12.1018	-24.1696	-6.66737	0
0.1027	95.8595	-9.35511	-24.7774	-10.9391	0
0.1033	118.042	0.102522	-30.2687	-14.2948	0
0.1040	141.016	4.98512	-29.9596	-15.2108	0
0.1047	161.878	6.51013	-25.0762	-13.6826	0
0.1053	190.663	12.0036	-24.1696	-9.10708	0
0.1060	216.014	17.497	-25.0762	-4.83539	0
0.1067	243.214	20.2438	-23.5514	-4.83539	0
0.1073	301.311	21.4655	-22.6345	-3.91939	0
0.1080	345.411	19.9405	-21.7279	0.0484419	0
0.1087	328.774	16.2796	-20.2031	1.2683	0
0.1093	310.289	13.8362	-18.6681	0.660572	0
0.1100	333.264	10.4786	-19.585	2.79642	0
0.1107	356.502	6.51013	-24.1696	2.79642	0
0.1113	370.234	4.37426	-27.827	1.88043	0
0.1120	389.248	2.54596	-23.5514	5.84826	0
0.1127	405.092	0.410087	-13.7847	9.8161	0
0.1133	418.824	0.102522	-7.99472	9.8161	0
0.1140	433.348	-0.811631	-11.343	9.8161	0
0.1147	445.496	-3.86165	-18.6681	9.8161	0
0.1153	460.284	-6.0018	-22.6345	7.98411	0
0.1160	470.319	-4.47251	-23.2527	7.06812	0
0.1167	476.129	-0.811631	-23.2527	6.15213	0
0.1173	491.973	3.46011	-21.7279	7.37198	0
0.1180	505.177	6.51013	-18.9771	10.12	0
0.1187	522.606	4.07097	-15.0107	8.28797	0
0.1193	578.59	1.32424	-8.29349	3.40415	0
0.1200	621.106	2.23839	-2.19443	1.2683	0
0.1207	591.794	2.54596	-2.19443	-2.08741	0
0.1213	562.217	1.9351	-4.32704	-6.66737	0
0.1220	582.815	7.73185	-4.02826	-6.66737	0
0.1227	599.716	14.7503	-4.32704	-6.35911	0
0.1233	597.868	13.5329	-7.0778	-10.3269	0
0.1240	607.903	8.03942	-6.76872	-14.2948	0
0.1247	616.353	6.51013	-5.55303	-15.8229	0
0.1253	610.543	8.65027	-9.81825	-15.5146	0
0.1260	606.054	12.3112	-13.1769	-14.2948	0
0.1267	606.318	17.8046	-2.19443	-13.0749	0
0.1273	602.621	20.2438	19.7807	-12.1589	0
0.1280	596.283	16.2796	31.6801	-10.3269	0
0.1287	597.339	12.0036	24.6641	-7.57896	0
0.1293	595.227	8.95357	13.3726	-3.30726	0
0.1300	574.365	-0.508337	13.6714	0.0484419	0
0.1307	572.516	-12.7127	20.0898	2.48815	0
0.1313	613.448	-18.2062	20.0898	5.54	0
0.1320	618.201	-19.1246	10.3231	8.59184	0
0.1327	556.672	-19.7312	-0.968432	8.9001	0
0.1333	518.117	-18.2062	-1.27751	9.20397	0
0.1340	525.511	-17.5953	7.26324	10.7277	0
0.1347	517.325	-19.1246	8.79831	10.7277	0
0.1353	497.783	-18.2062	2.37987	11.6437	0
0.1360	489.861	-15.4594	2.99802	14.0878	0
0.1367	477.977	-11.1877	6.96447	15.3077	0
0.1373	465.83	-8.44096	6.96447	15.0038	0
0.1380	454.739	-9.96597	5.4397	12.5597	0
0.1387	429.651	-11.7985	3.60586	7.06812	0
0.1393	404.3	-11.1877	-0.66966	3.40415	0
0.1400	386.871	-10.8844	-3.11135	4.624	0
0.1407	368.122	-9.96597	-2.4932	6.45599	0
0.1413	348.844	-8.74852	-3.11135	3.40415	0
0.1420	322.701	-8.44096	-3.41012	-0.255421	0
0.1427	307.912	-8.13767	-3.11135	-1.17141	0
0.1433	339.866	-8.13767	-2.19443	-4.83539	0
0.1440	365.745	-10.5768	1.16418	-9.71921	0
0.1447	317.419	-13.0203	1.47325	-10.3269	0
0.1453	254.305	-15.4594	-5.8518	-10.3269	0
0.1460	233.707	-19.7312	-10.7352	-10.9391	0
0.1467	220.767	-20.9529	-7.68564	-7.2751	0
0.1473	197.793	-20.9529	-7.0778	-5.75138	0
0.1480	179.836	-24.3105	-8.60256	-10.9391	0
0.1487	158.974	-25.2246	-5.24396	-12.1589	0
0.1493	134.943	-18.5137	-2.4932	-5.75138	0
0.1500	111.968	-12.7127	-6.16088	-0.255421	0
0.1507	86.3528	-10.8844	-5.24396	3.10028	0
0.1513	64.9627	-6.0018	2.99802	3.71241	0
0.1520	40.6677	0.410087	7.88139	1.2683	0
0.1527	8.18635	1.62753	8.18016	2.48815	0
0.1533	-17.429	2.23839	6.65539	6.45599	0
0.1540	-46.4773	5.59598	-1.27751	6.76426	0
0.1547	-72.3568	4.68183	-7.99472	7.06812	0
0.1553	-58.6248	2.23839	-6.16088	10.7277	0
0.1560	-50.4385	4.98512	-3.11135	11.3398	0
0.1567	-109.856	8.65027	-3.11135	10.4238	0
0.1573	-176.667	9.56443	-2.19443	11.3398	0
0.1580	-196.736	10.4786	-1.88535	12.5597	0
0.1587	-212.053	8.95357	-4.02826	10.7277	0
0.1593	-238.196	8.34271	-4.93488	7.06812	0
0.1600	-257.21	14.447	-4.93488	4.93227	0
0.1607	-276.487	18.4155	-5.8518	5.23613	0
0.1613	-298.67	12.3112	-7.37657	1.88043	0
0.1620	-317.419	7.12099	-10.4364	-3.91939	0
0.1627	-336.697	6.51013	-12.2599	-8.80322	0
0.1633	-354.654	3.15682	-6.76872	-11.8551	0
0.1640	-373.403	-0.811631	1.47325	-11.8551	0
0.1647	-393.737	0.102522	4.21371	-10.3269	0
0.1653	-412.486	1.32424	5.13063	-10.6308	0
0.1660	-439.686	1.02095	5.13063	-7.57896	0
0.1667	-454.739	0.713381	1.47325	-2.39127	0
0.1673	-429.123	-1.72578	-0.360586	-5.44311	0
0.1680	-419.088	-3.86165	7.57231	-10.6308	0
0.1687	-473.224	-4.47251	16.1131	-6.05524	0
0.1693	-528.416	-3.55836	15.8143	-0.563688	0
0.1700	-542.676	-0.200772	11.8478	-2.08741	0
0.1707	-555.087	1.9351	10.3231	-0.255421	0
0.1713	-576.742	1.02095	10.3231	4.32014	0
0.1720	-591.794	0.102522	12.7648	5.23613	0
0.1727	-608.431	1.9351	22.5315	6.45599	0
0.1733	-627.18	5.29269	35.3478	9.8161	0
0.1740	-643.553	8.34271	34.7296	10.12	0
0.1747	-658.869	9.25686	11.5388	8.28797	0
0.1753	-667.32	8.34271	-13.4859	7.98411	0
0.1760	-673.922	7.73185	-17.4524	6.76426	0
0.1767	-683.956	6.8177	-6.76872	3.10028	0
0.1773	-688.446	3.76768	2.37987	-0.563688	0
0.1780	-694.519	0.410087	10.6218	-3.0034	0
0.1787	-689.766	1.32424	18.8638	-1.47528	0
0.1793	-648.57	5.59598	12.4557	0.660572	0
0.1800	-618.201	4.68183	-12.2599	-1.17141	0
0.1807	-648.306	1.02095	-30.5777	-3.61553	0
0.1813	-680.523	1.9351	-30.5777	-4.22326	0
0.1820	-672.337	4.37426	-23.5514	-5.13925	0
0.1827	-662.83	1.02095	-16.8445	-6.66737	0
0.1833	-664.679	-4.47251	-13.1769	-7.2751	0
0.1840	-658.869	-8.13767	-14.0938	-9.10708	0
0.1847	-654.644	-10.8844	-9.51948	-9.41095	0
0.1853	-652.531	-11.1877	4.21371	-6.35911	0
0.1860	-645.929	-10.2735	13.3726	-5.44311	0
0.1867	-639.328	-12.4094	17.9469	-6.97123	0
0.1873	-630.877	-15.767	19.7807	-7.2751	0
0.1880	-621.899	-15.4594	5.4397	-7.88723	0
0.1887	-616.089	-13.3236	-17.4524	-8.49495	0
0.1893	-606.582	-11.7985	-25.6944	-6.35911	0
0.1900	-598.66	-8.13767	-21.7279	-3.61553	0
0.1907	-581.231	-1.1192	-17.1433	-1.78354	0
0.1913	-526.303	2.84925	-11.343	0.660572	0
0.1920	-475.336	2.54596	-2.4932	3.71241	0
0.1927	-481.938	2.84925	6.35662	5.23613	0
0.1933	-496.463	2.23839	16.1131	4.32014	0
0.1940	-470.583	-1.72578	26.1889	1.57216	0
0.1947	-437.574	-2.64421	34.1218	2.79642	0
0.1953	-417.768	-0.508337	34.4308	7.98411	0
0.1960	-396.114	-1.72578	25.8798	8.9001	0
0.1967	-369.442	-3.55836	21.9133	7.37198	0
0.1973	-339.073	-3.25507	24.0563	7.98411	0
0.1980	-307.912	-5.69423	20.6977	7.06812	0
0.1987	-277.28	-8.13767	14.8974	5.23613	0
0.1993	-241.365	-6.30509	14.2895	7.06812	0
0.2000	-206.243	-3.55836	13.6714	7.67585	0
0.2007	-174.554	-0.811631	11.24	3.71241	0
0.2013	-137.583	4.68183	7.26324	-0.255421	0
0.2020	-105.63	8.95357	0.556333	-3.91939	0
0.2027	-64.9627	8.34271	-2.19443	-7.57896	0
0.2033	8.45043	7.42856	-2.19443	-9.10708	0
0.2040	66.5471	6.51013	-10.4364	-12.7711	0
0.2047	67.3393	5.59598	-21.4188	-14.9069	0
0.2053	71.0364	5.59598	-22.3358	-12.7711	0
0.2060	110.12	7.73185	-21.1098	-13.0749	0
0.2067	146.562	11.0894	-25.9931	-16.4306	0
0.2073	173.234	15.6687	-30.5777	-16.7345	0
0.2080	203.074	18.7188	-33.6273	-13.9909	0
0.2087	227.897	15.6687	-33.6273	-12.4628	0
0.2093	252.721	10.1753	-27.5179	-9.41095	0
0.2100	279.128	11.0894	-23.5514	-1.78354	0
0.2107	307.648	13.8362	-23.2527	6.15213	0
0.2113	345.675	10.4786	-12.569	9.20397	0
0.2120	380.005	5.29269	7.88139	9.8161	0
0.2127	404.564	0.410087	24.355	10.4238	0
0.2133	433.877	-5.69423	31.9892	8.9001	0
0.2140	457.379	-10.5768	26.1889	8.9001	0
0.2147	482.467	-15.1561	8.18016	12.5597	0
0.2153	538.451	-20.9529	-2.19443	13.4757	0
0.2160	580.175	-22.7855	-2.19443	10.7277	0
0.2167	567.235	-21.867	-3.11135	9.20397	0
0.2173	561.953	-24.0072	3.91494	9.20397	0
0.2180	595.227	-24.3105	20.0898	10.12	0
0.2187	624.011	-21.2605	23.1393	10.12	0
0.2193	646.458	-19.1246	15.2064	4.624	0
0.2200	676.298	-16.9844	13.6714	-2.08741	0
0.2207	700.329	-16.6811	11.8478	-5.44311	0
0.2213	719.871	-19.1246	3.29679	-9.10708	0
0.2220	740.997	-15.767	1.77202	-9.41095	0
0.2227	757.105	-9.96597	6.04755	-4.52712	0
0.2233	768.989	-11.1877	5.4397	-5.13925	0
0.2240	778.231	-11.7985	4.82156	-8.49495	0
0.2247	789.851	-6.60838	10.9309	-6.97123	0
0.2253	800.15	-1.72578	17.6481	-7.88723	0
0.2260	803.583	2.23839	18.8638	-11.8551	0
0.2267	832.631	6.51013	13.3726	-9.41095	0
0.2273	895.745	8.34271	6.04755	-6.05524	0
0.2280	916.079	11.0894	2.37987	-8.49495	0
0.2287	876.204	13.8362	1.16418	-7.57896	0
0.2293	854.813	13.5329	-2.4932	-3.0034	0
0.2300	863.792	12.922	-5.55303	-3.30726	0
0.2307	862.472	10.7861	-4.02826	-4.22326	0
0.2313	862.208	5.59598	0.556333	-1.47528	0
0.2320	870.658	5.29269	6.04755	-0.867551	0
0.2327	872.506	11.0894	7.26324	-2.39127	0
0.2333	871.714	12.6144	1.47325	-1.17141	0
0.2340	870.658	11.0894	-2.80227	2.48815	0
0.2347	868.017	12.922	-7.68564	6.15213	0
0.2353	868.017	13.2253	-19.8941	9.8161	0
0.2360	860.887	10.1753	-29.3517	11.6437	0
0.2367	852.173	8.34271	-27.827	11.036	0
0.2373	852.965	7.12099	-25.3853	10.7277	0
0.2380	842.402	5.29269	-26.3022	9.20397	0
0.2387	835.536	6.51013	-26.3022	7.06812	0
0.2393	870.658	7.42856	-25.6944	4.01628	0
0.2400	894.425	5.59598	-24.1696	-2.08741	0
0.2407	856.134	2.54596	-21.4188	-6.35911	0
0.2413	815.466	-2.64421	-18.6681	-4.83539	0
0.2420	811.241	-8.44096	-13.1769	-4.83539	0
0.2427	808.072	-8.44096	-8.29349	-10.3269	0
0.2433	798.565	-9.05182	-7.68564	-13.9909	0
0.2440	790.643	-15.4594	-1.88535	-13.3788	0
0.2447	777.175	-16.6811	13.6714	-11.8551	0
0.2453	766.348	-12.7127	19.4717	-10.6308	0
0.2460	758.162	-14.5453	9.09708	-12.7711	0
0.2467	745.222	-12.4094	-1.27751	-16.7345	0
0.2473	733.867	-4.47251	-6.76872	-13.9909	0
0.2480	719.078	-4.78008	-13.1769	-8.49495	0
0.2487	698.481	-9.05182	-15.9276	-8.49495	0
0.2493	681.052	-6.0018	-13.7847	-11.2429	0
0.2500	652.795	-5.08337	-11.6521	-9.41095	0
0.2507	629.821	-8.74852	-4.02826	-6.97123	0
0.2513	648.306	-8.13767	9.09708	-5.75138	0
0.2520	653.588	-6.0018	15.2064	-1.78354	0
0.2527	593.906	-2.64421	15.5052	3.40415	0
0.2533	534.754	3.15682	23.4381	5.23613	0
0.2540	519.701	3.15682	33.2049	6.76426	0
0.2547	503.593	-0.811631	35.0387	11.3398	0
0.2553	471.639	1.02095	27.7136	13.1718	0
0.2560	441.271	2.84925	10.9309	9.8161	0
0.2567	415.919	-1.1192	-5.8518	9.50783	0
0.2573	401.395	-2.9475	-6.16088	10.7277	0
0.2580	384.758	-3.86165	4.21371	8.9001	0
0.2587	356.502	-8.13767	6.35662	6.76426	0
0.2593	334.584	-9.35511	2.0811	7.98411	0
0.2600	315.835	-5.08337	3.60586	7.98411	0
0.2607	291.276	-5.08337	8.48923	4.93227	0
0.2613	270.15	-9.05182	6.35662	0.660572	0
0.2620	245.326	-9.05182	-0.66966	-3.0034	0
0.2627	227.897	-5.39094	-4.02826	-3.61553	0
0.2633	247.175	-1.1192	-4.93488	-3.30726	0
0.2640	251.664	0.713381	-5.8518	-5.44311	0
0.2647	194.624	1.02095	-7.37657	-7.2751	0
0.2653	139.696	3.46011	-11.6521	-9.10708	0
0.2660	125.436	5.90355	-22.6345	-12.7711	0
0.2667	110.384	4.68183	-34.5442	-13.0749	0
0.2673	86.6169	4.07097	-41.2511	-10.6308	0
0.2680	68.6597	7.42856	-41.5602	-11.2429	0
0.2687	47.2696	10.7861	-35.152	-10.3269	0
0.2693	23.7668	12.0036	-26.91	-5.13925	0
0.2700	1.84853	12.3112	-24.1696	-3.30726	0
0.2707	-20.0698	10.1753	-19.8941	-3.91939	0
0.2713	-39.3473	6.51013	-10.7352	0.352305	0
0.2720	-61.2656	7.12099	-4.32704	5.23613	0
0.2727	-82.3917	12.3112	-1.88535	7.06812	0
0.2733	-97.7081	15.6687	4.21371	9.50783	0
0.2740	-121.475	14.7503	11.5388	13.1718	0
0.2747	-130.718	14.7503	18.256	15.3077	0
0.2753	-103.254	15.3612	30.7632	14.3917	0
0.2760	-105.366	11.397	41.7559	12.8679	0
0.2767	-165.311	4.98512	37.4804	11.6437	0
0.2773	-207.828	3.46011	28.0227	10.7277	0
0.2780	-211.789	4.68183	26.1889	9.20397	0
0.2787	-222.352	5.29269	22.5315	7.98411	0
0.2793	-236.612	8.34271	12.7648	6.15213	0
0.2800	-243.478	15.972	10.6218	5.54	0
0.2807	-259.322	21.7731	17.03	4.32014	0
0.2813	-273.054	22.9905	13.3726	-0.255421	0
0.2820	-278.864	22.9905	-5.8518	-3.0034	0
0.2827	-288.371	21.1622	-23.2527	-2.08741	0
0.2833	-296.557	18.7188	-28.136	-0.255421	0
0.2840	-304.743	18.7188	-26.91	-1.17141	0
0.2847	-318.211	18.1079	-25.9931	-2.69954	0
0.2853	-327.982	14.7503	-24.4684	-4.52712	0
0.2860	-344.883	12.0036	-23.8605	-6.66737	0
0.2867	-355.182	8.95357	-23.2527	-6.05524	0
0.2873	-327.19	3.76768	-22.3358	-1.78354	0
0.2880	-310.025	1.02095	-20.811	1.57216	0
0.2887	-357.295	-0.200772	-19.585	1.2683	0
0.2893	-407.997	-3.55836	-16.2264	-0.255421	0
0.2900	-413.807	-6.0018	-10.4364	0.0484419	0
0.2907	-413.015	-6.60838	-1.88535	-0.255421	0
0.2913	-420.145	-10.5768	6.35662	1.57216	0
0.2920	-423.049	-14.8486	15.8143	3.40415	0
0.2927	-429.387	-16.3779	26.1889	2.18429	0
0.2933	-436.781	-17.292	28.3215	2.79642	0
0.2940	-439.158	-16.3779	20.9964	8.9001	0
0.2947	-443.911	-12.1018	16.1131	10.12	0
0.2953	-446.552	-6.91595	20.6977	6.15213	0
0.2960	-449.985	-4.47251	28.0227	4.93227	0
0.2967	-459.492	-6.30509	32.597	4.93227	0
0.2973	-465.302	-9.05182	32.2879	4.32014	0
0.2980	-476.129	-9.05182	25.272	5.54	0
0.2987	-480.618	-7.21924	15.2064	6.15213	0
0.2993	-448.401	-6.30509	7.26324	5.23613	0
0.3000	-423.578	-5.39094	2.37987	3.71241	0
0.3007	-459.492	-3.55836	-1.27751	-0.255421	0
0.3013	-504.121	-2.64421	-4.93488	-3.91939	0
0.3020	-512.043	-3.55836	-7.68564	-4.83539	0
0.3027	-515.74	-8.44096	-8.91164	-7.57896	0
0.3033	-520.493	-13.6311	-11.6521	-13.0749	0
0.3040	-514.156	-13.6311	-12.569	-13.6826	0
0.3047	-512.571	-10.5768	-7.99472	-9.41095	0
0.3053	-514.42	-7.8301	-3.71919	-10.3269	0
0.3060	-511.515	-6.0018	-1.58658	-13.0749	0
0.3067	-513.099	-6.30509	3.29679	-10.9391	0
0.3073	-519.965	-7.52681	7.88139	-6.97123	0
0.3080	-529.208	-7.21924	8.18016	-7.57896	0
0.3087	-541.355	-6.30509	8.79831	-6.66737	0
0.3093	-551.918	-4.16922	8.79831	-3.91939	0
0.3100	-570.668	-2.9475	3.29679	-2.39127	0
0.3107	-584.136	-3.86165	-2.19443	-1.17141	0
0.3113	-562.217	-3.55836	-5.55303	3.40415	0
0.3120	-547.429	-2.64421	-10.1273	7.06812	0
0.3127	-588.889	-4.47251	-13.1769	9.20397	0
0.3133	-634.31	-6.0018	-9.51948	9.8161	0
0.3140	-638.799	-2.64421	-3.41012	8.59184	0
0.3147	-638.007	-0.811631	-4.93488	8.59184	0
0.3153	-646.458	-2.33664	-10.7352	9.8161	0
0.3160	-649.362	-1.72578	-7.99472	9.8161	0
0.3167	-655.436	1.02095	3.60586	10.7277	0
0.3173	-664.679	1.62753	10.3231	12.5597	0
0.3180	-671.281	0.102522	8.79831	10.12	0
0.3187	-678.147	-1.1192	6.96447	5.84826	0
0.3193	-681.316	-1.72578	3.29679	3.40415	0
0.3200	-683.956	-0.811631	-4.93488	0.352305	0
0.3207	-682.9	-1.42249	-11.0442	-2.08741	0
0.3213	-673.393	-4.16922	-9.21041	-2.39127	0
0.3220	-674.714	-6.0018	-4.02826	-4.83539	0
0.3227	-674.714	-4.78008	-4.63611	-10.3269	0
0.3233	-639.063	-3.25507	-9.81825	-14.9069	0
0.3240	-615.033	-2.33664	-12.2599	-18.5665	0
0.3247	-651.475	-1.72578	-11.9612	-19.4825	0
0.3253	-686.597	-1.1192	-15.3198	-17.0428	0
0.3260	-681.052	1.02095	-21.4188	-13.0749	0
0.3267	-679.203	5.29269	-22.6345	-10.0231	0
0.3273	-686.333	8.34271	-16.8445	-6.05524	0
0.3280	-681.052	8.95357	-10.7352	-2.39127	0
0.3287	-678.147	9.25686	-9.21041	0.964435	0
0.3293	-678.939	8.03942	-7.99472	4.32014	0
0.3300	-674.186	5.59598	-1.88535	7.98411	0
0.3307	-669.432	3.15682	12.7648	10.4238	0
0.3313	-663.358	-0.508337	31.9892	10.12	0
0.3320	-654.908	-4.47251	44.4964	10.7277	0
0.3327	-649.098	-4.47251	47.2471	14.3917	0
0.3333	-643.025	-1.72578	47.2471	17.4435	0
0.3340	-643.553	-3.55836	37.1713	16.8314	0
0.3347	-636.687	-9.05182	14.2895	15.3077	0
0.3353	-596.811	-12.7127	5.4397	14.3917	0
0.3360	-568.291	-12.1018	24.6641	13.4757	0
0.3367	-592.85	-10.8844	40.5299	12.5597	0
0.3373	-615.825	-9.96597	33.5139	9.8161	0
0.3380	-599.716	-7.21924	23.1393	3.71241	0
0.3387	-582.023	-3.25507	17.3391	-1.47528	0
0.3393	-571.196	-1.1192	5.73847	-2.69954	0
0.3400	-554.559	0.713381	-7.99472	-0.563688	0
0.3407	-538.979	5.90355	-15.6185	2.48815	0
0.3413	-522.078	11.7003	-20.2031	2.18429	0
0.3420	-504.121	12.922	-22.6345	-2.69954	0
0.3427	-487.748	12.922	-23.2527	-6.66737	0
0.3433	-464.245	12.922	-27.2191	-7.57896	0
0.3440	-442.063	10.7861	-33.3182	-7.57896	0
0.3447	-427.011	8.95357	-33.6273	-4.52712	0
0.3453	-403.508	10.7861	-31.4946	-3.0034	0
0.3460	-382.646	13.2253	-32.7103	-6.05524	0
0.3467	-359.671	12.0036	-33.3182	-6.97123	0
0.3473	-302.631	9.25686	-31.1856	-3.61553	0
0.3480	-256.682	8.34271	-29.6608	-3.0034	0
0.3487	-272.79	7.12099	-24.7774	-5.13925	0
0.3493	-291.012	2.54596	-12.8781	-3.91939	0
0.3500	-266.981	-3.86165	-3.11135	-0.563688	0
0.3507	-241.629	-6.91595	-2.19443	3.71241	0
0.3513	-225.785	-4.78008	-2.19443	9.50783	0
0.3520	-204.395	-1.42249	1.16418	12.5597	0
0.3527	-185.909	-0.508337	2.99802	11.6437	0
0.3533	-165.576	-1.72578	-1.58658	10.12	0
0.3540	-141.809	-2.03335	-7.99472	9.50783	0
0.3547	-125.172	-1.42249	-5.8518	9.8161	0
0.3553	-107.479	-3.25507	7.88139	7.37198	0
0.3560	-90.578	-9.05182	29.8463	0.660572	0
0.3567	-80.5431	-9.66268	57.3126	-3.61553	0
0.3573	-65.2267	-0.811631	74.7135	-1.17141	0
0.3580	-49.9103	8.03942	59.1465	0.660572	0
0.3587	-31.425	11.0894	23.1393	-2.08741	0
0.3593	21.3901	12.922	0.247259	-3.0034	0
0.3600	72.0927	17.497	-9.51948	-2.08741	0
0.3607	63.3782	21.7731	-24.4684	-2.08741	0
0.3613	42.2521	22.9905	-36.3677	-4.52712	0
0.3620	59.9452	23.2981	-30.5777	-7.2751	0
0.3627	88.2013	25.7372	-21.1098	-7.88723	0
0.3633	105.894	26.6557	-20.2031	-5.75138	0
0.3640	126.492	23.9089	-21.4188	-6.05524	0
0.3647	149.203	22.3796	-19.585	-9.41095	0
0.3653	170.329	21.1622	-15.9276	-10.0231	0
0.3660	192.247	15.972	-12.2599	-7.2751	0
0.3667	213.373	11.7003	-9.81825	-6.97123	0
0.3673	227.369	11.0894	-9.81825	-7.57896	0
0.3680	233.443	8.34271	-11.343	-3.30726	0
0.3687	246.383	2.84925	-11.343	-0.255421	0
0.3693	266.452	-2.9475	-7.0778	-0.563688	0
0.3700	273.847	-9.35511	-0.968432	0.660572	0
0.3707	292.332	-13.3236	4.21371	4.32014	0
0.3713	341.186	-14.2377	7.26324	6.45599	0
0.3720	358.351	-17.292	9.40615	7.67585	0
0.3727	320.324	-22.4779	6.04755	8.28797	0
0.3733	301.575	-25.5322	-6.16088	7.98411	0
0.3740	322.172	-27.6681	-18.3693	8.9001	0
0.3747	337.753	-31.0257	-18.6681	10.7277	0
0.3753	346.467	-31.3289	-10.1273	10.7277	0
0.3760	361.256	-27.9714	0.247259	10.12	0
0.3767	372.875	-26.4463	9.70492	7.67585	0
0.3773	381.59	-25.2246	18.256	4.01628	0
0.3780	391.36	-21.2605	24.355	2.79642	0
0.3787	400.339	-17.5953	31.0722	-0.563688	0
0.3793	411.694	-15.767	35.6465	-6.35911	0
0.3800	421.201	-9.05182	32.9061	-6.66737	0
0.3807	434.405	0.102522	26.1889	-3.0034	0
0.3813	453.154	6.20684	22.5315	-0.867551	0
0.3820	456.059	8.34271	18.8638	1.2683	0
0.3827	457.115	8.34271	10.6218	1.57216	0
0.3833	495.67	6.51013	7.88139	-1.78354	0
0.3840	524.719	5.90355	12.4557	-3.61553	0
0.3847	490.389	4.37426	13.9804	-3.91939	0
0.3853	452.626	0.713381	17.9469	-5.44311	0
0.3860	457.907	-0.200772	28.3215	-5.44311	0
0.3867	465.83	0.713381	28.0227	-6.66737	0
0.3873	464.245	-3.86165	9.70492	-10.9391	0
0.3880	467.942	-11.7985	-10.4364	-10.9391	0
0.3887	461.34	-15.1561	-26.3022	-4.52712	0
0.3893	447.609	-14.5453	-35.152	-0.255421	0
0.3900	442.327	-13.6311	-28.4348	-3.30726	0
0.3907	439.158	-13.3236	-13.4859	-5.44311	0
0.3913	435.989	-13.6311	2.0811	0.0484419	0
0.3920	433.348	-12.7127	14.8974	4.32014	0
0.3927	427.539	-5.39094	8.79831	4.01628	0
0.3933	418.296	5.29269	-9.51948	8.28797	0
0.3940	394.001	13.8362	-7.37657	14.3917	0
0.3947	377.892	20.5513	9.09708	14.0878	0
0.3953	411.166	24.8231	9.09708	13.4757	0
0.3960	433.084	22.9905	-0.360586	15.9154	0
0.3967	381.59	19.0263	-4.02826	14.0878	0
0.3973	334.056	19.0263	-12.2599	12.8679	0
0.3980	340.922	18.4155	-24.4684	13.4757	0
0.3987	340.658	14.447	-29.6608	7.98411	0
0.3993	325.341	10.1753	-25.9931	1.88043	0
0.4000	323.757	8.34271	-15.0107	2.48815	0
0.4007	316.363	9.25686	-2.19443	1.57216	0
0.4013	303.951	12.0036	6.35662	-2.69954	0
0.4020	303.423	11.397	16.1131	-3.61553	0
0.4027	300.254	7.42856	34.7296	-4.83539	0
0.4033	290.483	7.12099	55.7879	-7.88723	0
0.4040	283.882	8.03942	74.4044	-9.41095	0
0.4047	277.544	4.68183	82.0386	-11.5468	0
0.4053	270.414	2.23839	66.4715	-15.2108	0
0.4060	255.361	4.68183	33.2049	-15.5146	0
0.4067	246.911	4.07097	4.21371	-13.0749	0
0.4073	273.847	1.32424	-7.37657	-13.9909	0
0.4080	289.691	5.59598	-7.68564	-16.7345	0
0.4087	247.703	14.1437	-10.4364	-15.2108	0
0.4093	205.451	21.1622	-19.585	-10.3269	0
0.4100	199.905	28.1807	-28.7439	-5.75138	0
0.4107	191.455	31.2307	-30.5777	-0.867551	0
0.4113	172.706	27.5698	-22.3358	4.32014	0
0.4120	162.671	22.0764	-9.51948	7.37198	0
0.4127	151.58	19.3296	-0.360586	8.9001	0
0.4133	138.64	16.8862	2.68894	11.3398	0
0.4140	128.077	14.447	-1.27751	13.7795	0
0.4147	119.098	9.56443	-10.1273	12.5597	0
0.4153	114.873	0.713381	-13.1769	9.50783	0
0.4160	113.553	-6.30509	-11.9612	9.8161	0
0.4167	114.345	-9.66268	-16.8445	10.7277	0
0.4173	113.553	-15.4594	-17.7615	7.37198	0
0.4180	99.5566	-21.2605	-7.68564	4.01628	0
0.4187	102.99	-22.7855	-1.88535	4.624	0
0.4193	146.562	-23.6996	-1.88535	4.01628	0
0.4200	163.463	-26.7539	3.91494	0.660572	0
0.4207	123.587	-29.8039	9.70492	-1.17141	0
0.4213	101.669	-30.1072	12.4557	-2.08741	0
0.4220	115.401	-29.8039	17.03	-4.22326	0
0.4227	116.193	-31.0257	17.9469	-7.2751	0
0.4233	114.081	-31.9398	11.8478	-11.5468	0
0.4240	121.739	-30.1072	3.29679	-13.3788	0
0.4247	119.098	-27.9714	-8.29349	-12.4628	0
0.4253	111.968	-28.2789	-16.5355	-13.6826	0
0.4260	105.894	-29.4964	-17.4524	-15.5146	0
0.4267	94.5391	-31.0257	-19.8941	-13.0749	0
0.4273	92.4265	-30.1072	-22.3358	-12.1589	0
0.4280	96.1236	-27.9714	-14.7016	-11.2429	0
0.4287	90.578	-26.7539	-6.46995	-4.52712	0
0.4293	84.2402	-24.6138	-4.93488	-1.17141	0
0.4300	71.0364	-19.1246	3.60586	-4.52712	0
0.4307	59.153	-12.4094	24.0563	-0.867551	0
0.4313	84.2402	-6.30509	40.5299	8.9001	0
0.4320	109.856	-2.03335	42.6728	12.5597	0
0.4327	79.7509	0.102522	36.2544	11.6437	0
0.4333	41.1958	0.713381	24.6641	10.7277	0
0.4340	39.0832	1.9351	5.4397	9.50783	0
0.4347	40.4036	3.15682	-17.1433	10.12	0
0.4353	35.6502	6.20684	-33.926	11.3398	0
0.4360	38.291	9.25686	-47.0514	9.50783	0
0.4367	38.5551	11.397	-59.5689	7.67585	0
0.4373	39.6114	14.7503	-62.6184	6.45599	0
0.4380	44.8929	19.9405	-55.9012	3.10028	0
0.4387	45.421	24.8231	-51.3269	1.57216	0
0.4393	47.0055	29.4024	-48.8852	3.71241	0
0.4400	46.4773	28.7915	-41.8692	3.40415	0
0.4407	41.1958	22.0764	-34.2351	-1.47528	0
0.4413	41.1958	18.4155	-32.4013	-4.83539	0
0.4420	35.1221	19.9405	-34.2351	-6.35911	0
0.4427	30.1046	19.9405	-34.5442	-8.19109	0
0.4433	62.85	19.3296	-33.3182	-8.19109	0
0.4440	90.3139	19.9405	-30.2687	-6.97123	0
0.4447	56.2481	18.1079	-26.6113	-9.71921	0
0.4453	16.9009	14.447	-23.2527	-13.0749	0
0.4460	21.9183	11.0894	-19.585	-10.6308	0
0.4467	31.425	6.51013	-14.7016	-7.88723	0
0.4473	26.1435	3.76768	-8.91164	-9.41095	0
0.4480	22.9746	4.37426	-3.11135	-9.10708	0
0.4487	16.9009	3.46011	-0.360586	-4.52712	0
0.4493	7.92227	0.410087	2.0811	0.660572	0
0.4500	4.22521	0.102522	10.6218	4.624	0
0.4507	3.43299	-1.42249	17.03	7.98411	0
0.4513	1.0563	-3.86165	11.5388	8.9001	0
0.4520	-7.92227	-3.25507	6.04755	9.8161	0
0.4527	-17.1649	-2.33664	6.96447	10.4238	0
0.4533	-21.9183	-6.0018	7.88139	8.28797	0
0.4540	-39.0832	-7.21924	5.13063	6.45599	0
0.4547	-47.7977	-4.47251	2.99802	6.45599	0
0.4553	-17.1649	-4.47251	3.60586	4.624	0
0.4560	0.264076	-6.91595	8.48923	0.964435	0
0.4567	-41.9881	-6.91595	13.6714	0.0484419	0
0.4573	-80.5431	-5.39094	17.03	3.10028	0
0.4580	-76.8461	-4.16922	24.355	7.06812	0
0.4587	-71.3005	-2.64421	33.823	8.59184	0
0.4593	-73.9412	-2.03335	38.0882	5.84826	0
0.4600	-70.7723	0.713381	39.3142	2.18429	0
0.4607	-69.9801	7.12099	41.7559	1.57216	0
0.4613	-71.3005	12.0036	41.7559	0.660572	0
0.4620	-71.3005	14.447	37.1713	-3.0034	0
0.4627	-73.9412	14.1437	30.1553	-3.91939	0
0.4633	-78.9587	10.1753	25.8798	-3.91939	0
0.4640	-88.2013	7.42856	23.7472	-6.05524	0
0.4647	-94.8032	7.42856	18.8638	-7.57896	0
0.4653	-99.2925	4.07097	15.5052	-9.10708	0
0.4660	-114.081	-0.200772	19.7807	-11.5468	0
0.4667	-110.648	1.02095	16.4221	-11.2429	0
0.4673	-71.3005	3.15682	-4.02826	-10.6308	0
0.4680	-62.586	1.32424	-18.9771	-12.1589	0
0.4687	-111.704	1.9351	-8.60256	-10.9391	0
0.4693	-141.809	7.12099	12.7648	-7.57896	0
0.4700	-136.263	11.7003	27.4046	-5.75138	0
0.4707	-142.865	15.6687	38.0882	-1.17141	0
0.4713	-158.974	17.8046	39.3142	3.40415	0
0.4720	-169.537	17.497	23.7472	2.18429	0
0.4727	-184.061	15.6687	9.09708	2.18429	0
0.4733	-195.68	12.6144	11.5388	5.23613	0
0.4740	-203.867	7.12099	12.4557	4.624	0
0.4747	-214.165	3.76768	-0.66966	5.23613	0
0.4753	-219.711	4.98512	-11.6521	10.12	0
0.4760	-227.105	3.15682	-13.1769	10.12	0
0.4767	-239.781	-1.42249	-16.2264	6.76426	0
0.4773	-246.911	-1.1192	-22.3358	7.06812	0
0.4780	-264.604	0.713381	-26.3022	6.15213	0
0.4787	-280.713	-0.200772	-31.4946	1.57216	0
0.4793	-256.154	1.02095	-36.6768	0.964435	0
0.4800	-240.045	4.37426	-38.5106	0.964435	0
0.4807	-286.522	2.84925	-44.9188	-3.91939	0
0.4813	-332.736	-2.33664	-57.1272	-7.57896	0
0.4820	-339.073	-6.0018	-64.1432	-8.49495	0
0.4827	-344.091	-7.21924	-61.0936	-11.2429	0
0.4833	-349.108	-4.78008	-53.4595	-13.0749	0
0.4840	-341.978	-1.72578	-42.7862	-13.0749	0
0.4847	-343.299	-4.78008	-26.91	-13.3788	0
0.4853	-349.636	-8.74852	-8.29349	-13.9909	0
0.4860	-349.636	-5.39094	10.6218	-12.7711	0
0.4867	-355.182	-0.200772	28.6306	-11.2429	0
0.4873	-363.632	1.62753	44.1976	-10.9391	0
0.4880	-375.78	4.07097	61.8972	-8.19109	0
0.4887	-391.889	7.12099	83.5633	-3.91939	0
0.4893	-402.452	9.25686	95.7717	0.0484419	0
0.4900	-419.088	10.1753	91.1871	1.2683	0
0.4907	-431.236	5.59598	82.0386	-1.17141	0
0.4913	-405.885	-3.86165	75.6304	-1.17141	0
0.4920	-391.096	-8.13767	63.7208	4.32014	0
0.4927	-437.574	-9.05182	51.5226	6.76426	0
0.4933	-477.185	-12.7127	40.839	3.40415	0
0.4940	-465.302	-12.4094	24.9629	3.10028	0
0.4947	-452.89	-5.39094	13.6714	6.15213	0
0.4953	-455.795	-1.1192	13.3726	7.06812	0
0.4960	-457.115	-0.200772	3.29679	7.37198	0
0.4967	-461.34	3.76768	-19.2862	7.06812	0
0.4973	-461.605	6.8177	-37.2846	5.23613	0
0.4980	-454.21	4.98512	-50.41	4.32014	0
0.4987	-450.513	6.20684	-62.6184	4.01628	0
0.4993	-443.383	12.0036	-66.2758	3.10028	0
0.5000	-429.651	15.0579	-59.2598	3.40415	0
0.5007	-417.768	13.8362	-51.636	5.23613	0
0.5013	-403.244	9.56443	-47.6592	4.32014	0
0.5020	-393.737	1.62753	-42.4771	1.57216	0
0.5027	-378.949	-6.30509	-29.053	1.2683	0
0.5033	-330.359	-9.35511	-17.4524	0.964435	0
0.5040	-294.18	-9.96597	-24.1696	-2.08741	0
0.5047	-320.324	-10.8844	-36.6768	-6.97123	0
0.5053	-347.524	-8.74852	-36.0689	-9.41095	0
0.5060	-331.679	-6.30509	-29.3517	-8.49495	0
0.5067	-316.099	-9.05182	-28.4348	-6.97123	0
0.5073	-310.289	-12.7127	-26.6113	-7.88723	0
0.5080	-295.765	-12.7127	-18.6681	-7.57896	0
0.5087	-284.41	-12.7127	-13.1769	-4.83539	0
0.5093	-273.847	-10.8844	-10.4364	-4.52712	0
0.5100	-256.418	-5.39094	4.21371	-4.83539	0
0.5107	-242.422	-2.64421	37.1713	-1.17141	0
0.5113	-230.802	-4.16922	65.5546	3.40415	0
0.5120	-219.183	-0.811631	68.6041	5.84826	0
0.5127	-205.979	4.98512	55.4891	8.28797	0
0.5133	-188.55	6.51013	44.4964	10.12	0
0.5140	-181.948	8.95357	40.2311	10.7277	0
0.5147	-166.632	17.497	38.3973	12.8679	0
0.5153	-107.215	24.5155	32.9061	16.2236	0
0.5160	-58.3608	23.9089	23.1393	16.5275	0
0.5167	-74.2053	17.497	7.88139	12.5597	0
0.5173	-91.6343	11.7003	-12.2599	7.06812	0
0.5180	-65.2267	12.0036	-26.91	2.48815	0
0.5187	-36.9706	16.2796	-32.4013	1.88043	0
0.5193	-16.3727	15.0579	-38.8094	1.57216	0
0.5200	10.0349	8.95357	-44.0018	-2.69954	0
0.5207	30.6328	2.23839	-40.9523	-8.19109	0
0.5213	48.3259	-1.72578	-39.7263	-9.41095	0
0.5220	70.5082	-1.42249	-43.394	-8.49495	0
0.5227	91.6343	-0.811631	-43.394	-10.3269	0
0.5233	115.401	-5.39094	-40.6432	-10.9391	0
0.5240	139.432	-11.1877	-38.8094	-7.2751	0
0.5247	158.71	-13.9344	-33.0194	-3.0034	0
0.5253	180.1	-16.6811	-26.91	-1.17141	0
0.5260	194.36	-19.7312	-23.5514	0.0484419	0
0.5267	214.165	-21.867	-13.7847	1.57216	0
0.5273	269.093	-23.3963	-1.27751	1.57216	0
0.5280	312.93	-24.0072	6.65539	0.0484419	0
0.5287	292.596	-24.6138	18.8638	-0.255421	0
0.5293	264.604	-25.2246	31.3813	1.88043	0
0.5300	274.903	-21.867	26.1889	1.57216	0
0.5307	289.427	-17.292	15.5052	0.0484419	0
0.5313	297.085	-15.1561	20.9964	2.18429	0
0.5320	308.441	-13.6311	29.8463	3.40415	0
0.5327	313.986	-10.2735	21.9133	2.18429	0
0.5333	318.74	-4.78008	7.88139	2.48815	0
0.5340	326.134	0.713381	6.04755	4.01628	0
0.5347	329.303	3.76768	11.24	5.84826	0
0.5353	338.809	6.51013	9.09708	8.9001	0
0.5360	354.654	12.6144	0.556333	10.4238	0
0.5367	365.217	17.8046	-4.93488	10.12	0
0.5373	375.516	18.4155	-1.27751	11.036	0
0.5380	374.195	16.2796	5.73847	8.9001	0
0.5387	372.083	13.2253	10.3231	4.624	0
0.5393	408.525	11.0894	11.5388	4.01628	0
0.5400	439.422	8.03942	10.6218	3.10028	0
0.5407	401.131	0.102522	8.79831	-1.78354	0
0.5413	357.031	-9.35511	6.65539	-5.44311	0
0.5420	366.273	-14.5453	5.4397	-7.57896	0
0.5427	375.78	-17.292	7.88139	-7.57896	0
0.5433	361.52	-21.5637	0.556333	-4.22326	0
0.5440	356.238	-24.6138	-28.7439	-4.22326	0
0.5447	355.446	-25.8355	-58.9507	-9.71921	0
0.5453	347.26	-26.1431	-62.0106	-10.9391	0
0.5460	339.337	-24.3105	-47.9683	-8.49495	0
0.5467	331.151	-20.342	-35.4611	-11.8551	0
0.5473	319.004	-15.767	-24.1696	-14.5986	0
0.5480	305.008	-10.5768	-13.1769	-11.2429	0
0.5487	295.765	-7.21924	-3.71919	-9.10708	0
0.5493	290.219	-6.60838	8.79831	-10.3269	0
0.5500	272.262	-4.78008	27.1058	-9.41095	0
0.5507	262.227	1.9351	47.2471	-6.35911	0
0.5513	282.033	7.42856	63.1129	-3.61553	0
0.5520	272.79	10.4786	71.3549	-0.867551	0
0.5527	205.715	17.8046	71.9627	2.48815	0
0.5533	151.58	26.6557	62.8141	5.23613	0
0.5540	137.055	29.0948	46.938	6.15213	0
0.5547	116.193	30.009	33.2049	4.93227	0
0.5553	89.7858	33.3666	23.4381	5.84826	0
0.5560	72.0927	31.2307	16.7312	11.6437	0
0.5567	50.4385	22.9905	13.3726	15.3077	0
0.5573	31.1609	19.9405	5.4397	12.5597	0
0.5580	17.429	19.3296	-4.32704	7.98411	0
0.5587	1.58445	15.3612	-2.19443	4.624	0
0.5593	-11.0912	10.1753	8.18016	1.88043	0
0.5600	-21.1261	9.25686	14.5883	0.660572	0
0.5607	-32.7454	8.65027	18.8638	1.2683	0
0.5613	-43.0444	6.51013	19.7807	1.2683	0
0.5620	-66.283	6.20684	13.9804	-1.17141	0
0.5627	-83.9761	8.03942	6.04755	-3.61553	0
0.5633	-56.5122	7.42856	-5.55303	-5.13925	0
0.5640	-38.5551	5.59598	-19.8941	-8.49495	0
0.5647	-86.8809	5.59598	-20.5019	-10.9391	0
0.5653	-138.64	3.76768	-9.51948	-10.3269	0
0.5660	-147.882	-1.72578	-7.37657	-8.19109	0
0.5667	-157.389	-7.21924	-15.9276	-6.35911	0
0.5673	-175.346	-11.7985	-22.0267	-4.22326	0
0.5680	-185.909	-14.8486	-20.811	-3.30726	0
0.5687	-202.546	-16.9844	-14.0938	-2.39127	0
0.5693	-221.56	-20.9529	-7.37657	0.660572	0
0.5700	-233.443	-26.7539	-7.0778	3.40415	0
0.5707	-250.344	-28.2789	-12.2599	3.10028	0
0.5713	-268.565	-28.5822	-15.3198	4.624	0
0.5720	-282.561	-32.5507	-18.0602	7.98411	0
0.5727	-295.765	-33.1615	-18.3693	8.9001	0
0.5733	-304.743	-31.3289	-12.2599	8.9001	0
0.5740	-319.004	-33.7724	-6.76872	11.9519	0
0.5747	-325.341	-34.9898	-10.7352	13.4757	0
0.5753	-292.596	-31.0257	-16.8445	11.6437	0
0.5760	-268.037	-25.5322	-20.811	10.7277	0
0.5767	-308.176	-18.5137	-26.91	9.8161	0
0.5773	-353.862	-11.4953	-31.4946	6.15213	0
0.5780	-356.502	-6.30509	-34.2351	2.48815	0
0.5787	-358.615	-0.811631	-38.8094	1.57216	0
0.5793	-372.875	5.29269	-36.9859	2.79642	0
0.5800	-378.949	6.51013	-29.9596	2.48815	0
0.5807	-386.607	4.68183	-30.2687	-1.47528	0
0.5813	-398.226	4.37426	-23.2527	-5.75138	0
0.5820	-400.603	2.84925	-2.4932	-5.75138	0
0.5827	-397.434	3.15682	0.247259	-6.66737	0
0.5833	-392.153	6.51013	-18.6681	-7.2751	0
0.5840	-388.984	5.59598	-23.8605	-5.75138	0
0.5847	-385.287	-0.508337	-7.37657	-5.75138	0
0.5853	-378.157	-5.39094	17.9469	-5.75138	0
0.5860	-384.758	-8.44096	44.8054	-2.69954	0
0.5867	-391.889	-11.7985	63.7208	-3.0034	0
0.5873	-358.879	-13.6311	74.1057	-6.97123	0
0.5880	-334.584	-12.7127	73.7966	-3.91939	0
0.5887	-376.572	-11.7985	53.0474	0.964435	0
0.5893	-418.296	-12.7127	28.6306	-1.17141	0
0.5900	-404.564	-13.9344	21.6146	-2.69954	0
0.5907	-384.23	-15.4594	16.4221	0.0484419	0
0.5913	-381.325	-16.3779	3.29679	2.18429	0
0.5920	-382.118	-15.4594	-4.02826	4.32014	0
0.5927	-391.889	-12.4094	-8.29349	6.76426	0
0.5933	-403.772	-9.05182	-13.1769	8.9001	0
0.5940	-404.036	-6.30509	-9.81825	13.4757	0
0.5947	-400.075	-4.47251	-2.19443	17.7474	0
0.5953	-393.737	-5.39094	-2.19443	16.8314	0
0.5960	-386.607	-9.66268	-13.1769	15.3077	0
0.5967	-379.213	-11.4953	-29.3517	15.0038	0
0.5973	-367.329	-9.66268	-37.2846	12.5597	0
0.5980	-360.728	-8.13767	-27.2191	11.3398	0
0.5987	-347.26	-6.91595	-10.1273	8.9001	0
0.5993	-297.613	-6.30509	6.04755	3.40415	0
0.6000	-261.699	-8.74852	24.355	-1.47528	0
0.6007	-292.86	-9.96597	41.1378	-6.35911	0
0.6013	-327.982	-9.35511	47.2471	-13.0749	0
0.6020	-317.947	-10.8844	39.9221	-14.9069	0
0.6027	-302.367	-13.3236	25.272	-10.9391	0
0.6033	-292.068	-13.3236	11.5388	-11.2429	0
0.6040	-269.885	-9.96597	0.247259	-13.3788	0
0.6047	-247.967	-5.69423	-8.60256	-12.1589	0
0.6053	-228.69	-6.30509	-14.4029	-12.1589	0
0.6060	-204.659	-12.7127	-15.6185	-13.0749	0
0.6067	-185.117	-14.8486	-15.0107	-10.3269	0
0.6073	-166.104	-13.6311	-16.8445	-5.75138	0
0.6080	-145.77	-18.2062	-22.0267	-3.61553	0
0.6087	-129.925	-26.7539	-25.6944	-2.08741	0
0.6093	-113.289	-32.854	-27.5179	-1.78354	0
0.6100	-98.7644	-37.4333	-28.7439	-1.17141	0
0.6107	-77.9024	-37.7366	-28.7439	1.57216	0
0.6113	-26.4076	-33.4648	-30.5777	2.18429	0
0.6120	14.7882	-29.4964	-36.0689	2.48815	0
0.6127	1.0563	-26.4463	-39.7263	5.23613	0
0.6133	-20.0698	-20.0387	-35.152	8.28797	0
0.6140	-6.6019	-11.4953	-25.3853	9.8161	0
0.6147	13.4679	-7.21924	-13.1769	10.4238	0
0.6153	29.5765	-7.52681	6.04755	7.98411	0
0.6160	52.5511	-4.78008	27.1058	5.84826	0
0.6167	76.0538	1.9351	39.3142	5.23613	0
0.6173	102.197	4.68183	46.3302	2.18429	0
0.6180	127.549	3.76768	57.3126	-0.867551	0
0.6187	144.185	7.73185	71.0458	-1.17141	0
0.6193	158.71	11.0894	80.2047	-0.563688	0
0.6200	173.762	6.8177	75.9292	0.660572	0
0.6207	188.286	2.54596	59.4555	-0.255421	0
0.6213	209.94	2.84925	42.0547	-5.13925	0
0.6220	228.69	1.32424	28.0227	-5.75138	0
0.6227	253.513	-4.47251	9.70492	-3.30726	0
0.6233	311.345	-10.5768	-9.21041	-6.05524	0
0.6240	358.351	-16.6811	-18.3693	-9.10708	0
0.6247	347.788	-21.867	-24.1696	-6.66737	0
0.6253	334.056	-22.7855	-31.4946	-5.75138	0
0.6260	358.351	-20.6496	-35.152	-6.97123	0
0.6267	381.854	-22.1746	-33.0194	-7.57896	0
0.6273	384.23	-26.7539	-26.6113	-8.49495	0
0.6280	386.079	-28.2789	-17.7615	-8.19109	0
0.6287	394.529	-25.5322	-17.7615	-3.91939	0
0.6293	405.885	-22.7855	-28.7439	-1.17141	0
0.6300	413.015	-21.2605	-35.4611	0.352305	0
0.6307	420.673	-18.817	-30.5777	3.71241	0
0.6313	435.989	-15.1561	-22.9436	6.76426	0
0.6320	451.306	-10.8844	-15.0107	7.98411	0
0.6327	463.189	-6.0018	-6.76872	8.9001	0
0.6333	466.886	-1.72578	-4.02826	7.67585	0
0.6340	453.946	1.32424	-4.02826	5.84826	0
0.6347	462.925	6.51013	-3.11135	7.67585	0
0.6353	520.758	11.7003	-8.91164	9.8161	0
0.6360	543.204	13.2253	-18.6681	10.7277	0
0.6367	489.597	14.1437	-16.8445	12.2558	0
0.6373	450.249	15.972	-4.93488	12.8679	0
0.6380	468.735	16.8862	2.37987	11.6437	0
0.6387	492.765	17.497	4.82156	11.6437	0
0.6393	496.727	17.8046	15.5052	11.9519	0
0.6400	489.597	14.1437	41.7559	9.8161	0
0.6407	486.164	9.56443	70.1289	7.06812	0
0.6413	503.857	7.73185	78.989	3.40415	0
0.6420	523.662	3.76768	63.7208	-1.47528	0
0.6427	525.511	-2.64421	33.5139	-4.22326	0
0.6433	522.87	-6.60838	-6.46995	-4.83539	0
0.6440	521.814	-7.52681	-39.1185	-6.35911	0
0.6447	528.152	-7.52681	-45.8357	-6.66737	0
0.6453	545.052	-6.30509	-39.4275	-4.83539	0
0.6460	539.507	-4.78008	-38.5106	-3.91939	0
0.6467	529.736	-4.16922	-37.9028	-6.35911	0
0.6473	568.555	-4.47251	-36.9859	-6.66737	0
0.6480	594.171	-7.21924	-40.6432	-2.69954	0
0.6487	541.884	-10.8844	-40.6432	0.0484419	0
0.6493	491.709	-11.4953	-35.152	0.660572	0
0.6500	496.198	-7.8301	-32.4013	2.48815	0
0.6507	499.103	-4.47251	-30.5777	7.06812	0
0.6513	480.882	-4.47251	-23.2527	9.20397	0
0.6520	461.076	-4.47251	-10.4364	8.59184	0
0.6527	439.422	-2.9475	6.65539	8.9001	0
0.6533	427.803	-2.9475	20.0898	10.4238	0
0.6540	428.595	-6.0018	27.7136	10.7277	0
0.6547	422.785	-7.52681	39.613	9.50783	0
0.6553	412.222	-7.21924	51.5226	9.8161	0
0.6560	402.98	-7.8301	52.4293	10.4238	0
0.6567	394.793	-8.44096	59.7543	7.67585	0
0.6573	387.927	-9.05182	82.0386	4.32014	0
0.6580	362.576	-9.35511	84.1712	3.71241	0
0.6587	343.034	-9.05182	50.9045	5.23613	0
0.6593	371.291	-9.96597	17.3391	6.45599	0
0.6600	389.248	-13.6311	4.52278	3.40415	0
0.6607	337.753	-15.4594	-2.4932	-2.08741	0
0.6613	286.522	-15.1561	-7.0778	-6.05524	0
0.6620	279.128	-16.0703	-1.58658	-8.49495	0
0.6627	270.15	-16.6811	6.96447	-10.6308	0
0.6633	252.985	-15.767	10.6218	-10.6308	0
0.6640	247.175	-16.0703	11.24	-12.1589	0
0.6647	237.932	-15.767	5.73847	-16.1268	0
0.6653	223.672	-12.7127	-4.63611	-15.5146	0
0.6660	213.637	-10.8844	-6.46995	-11.2429	0
0.6667	202.282	-11.7985	1.16418	-11.2429	0
0.6673	189.606	-12.1018	5.4397	-13.0749	0
0.6680	167.688	-12.4094	6.35662	-11.2429	0
0.6687	139.432	-11.4953	10.014	-8.49495	0
0.6693	119.098	-7.21924	11.24	-7.2751	0
0.6700	96.6517	-4.78008	10.6218	-5.13925	0
0.6707	83.448	-6.60838	16.1131	-3.30726	0
0.6713	108.007	-6.60838	17.9469	-2.08741	0
0.6720	123.323	-4.78008	6.96447	0.660572	0
0.6727	77.1101	-5.08337	-8.60256	3.10028	0
0.6733	26.6717	-4.78008	-22.9436	4.32014	0
0.6740	12.9397	-3.86165	-34.5442	4.624	0
0.6747	-0.528152	-5.39094	-35.152	4.624	0
0.6753	-20.862	-6.0018	-23.5514	5.54	0
0.6760	-33.5376	-3.55836	-14.0938	7.37198	0
0.6767	-48.59	-2.9475	-12.8781	7.67585	0
0.6773	-62.586	-6.91595	-13.1769	5.23613	0
0.6780	-67.6034	-10.2735	-15.3198	2.48815	0
0.6787	-75.7898	-10.2735	-19.585	1.2683	0
0.6793	-86.8809	-9.96597	-19.8941	1.57216	0
0.6800	-95.0673	-13.0203	-13.4859	2.18429	0
0.6807	-97.9721	-15.767	-8.91164	-2.39127	0
0.6813	-100.613	-14.8486	-11.343	-10.3269	0
0.6820	-111.176	-12.7127	-11.6521	-12.1589	0
0.6827	-106.158	-9.66268	-4.02826	-9.41095	0
0.6833	-71.3005	-6.0018	1.47325	-11.2429	0
0.6840	-68.3956	-4.16922	-2.4932	-13.9909	0
0.6847	-120.419	1.02095	-2.4932	-11.8551	0
0.6853	-158.445	11.0894	3.60586	-10.6308	0
0.6860	-163.463	14.7503	1.77202	-12.4628	0
0.6867	-178.251	12.0036	-5.8518	-12.4628	0
0.6873	-194.096	11.397	-6.76872	-11.2429	0
0.6880	-194.888	12.922	-6.46995	-8.80322	0
0.6887	-197.793	11.7003	-7.99472	-6.66737	0
0.6893	-202.282	11.0894	-7.99472	-5.75138	0
0.6900	-205.187	12.6144	-12.2599	-3.91939	0
0.6907	-212.053	14.1437	-17.7615	-1.78354	0
0.6913	-218.127	17.497	-11.6521	-1.78354	0
0.6920	-224.464	24.5155	1.77202	-0.563688	0
0.6927	-230.274	33.9774	15.2064	3.40415	0
0.6933	-230.802	37.0317	32.9061	4.32014	0
0.6940	-244.006	31.2307	51.8214	4.624	0
0.6947	-253.777	26.959	58.5386	8.9001	0
0.6953	-216.278	27.5698	49.081	11.9519	0
0.6960	-178.515	21.4655	27.1058	11.036	0
0.6967	-200.434	9.25686	6.35662	8.28797	0
0.6973	-226.313	0.102522	-0.968432	4.01628	0
0.6980	-209.676	-6.30509	-6.16088	1.57216	0
0.6987	-194.36	-11.7985	-19.585	3.40415	0
0.6993	-194.096	-12.7127	-30.2687	2.79642	0
0.7000	-184.853	-14.5453	-32.7103	-3.0034	0
0.7007	-174.026	-17.292	-35.152	-6.05524	0
0.7013	-166.104	-14.8486	-38.2016	-4.83539	0
0.7020	-153.692	-9.05182	-38.8094	-6.35911	0
0.7027	-138.112	-6.60838	-40.6432	-11.8551	0
0.7033	-120.947	-4.47251	-45.5266	-17.6505	0
0.7040	-106.423	3.46011	-49.8021	-19.4825	0
0.7047	-97.444	12.0036	-48.5761	-14.9069	0
0.7053	-88.7295	19.3296	-43.394	-8.80322	0
0.7060	-88.9936	26.6557	-33.3182	-7.57896	0
0.7067	-83.712	31.2307	-18.6681	-7.57896	0
0.7073	-41.1958	33.3666	-12.569	-4.22326	0
0.7080	-4.75336	35.5024	-24.1696	-1.17141	0
0.7087	-28.7843	36.1133	-40.6432	-1.47528	0
0.7093	-62.3219	37.9459	-44.9188	1.57216	0
0.7100	-55.1918	41.9143	-34.8429	8.9001	0
0.7107	-41.1958	43.4393	-18.0602	9.50783	0
0.7113	-36.7065	41.3035	-0.66966	5.23613	0
0.7120	-27.4639	36.4209	17.3391	6.45599	0
0.7127	-20.862	27.8731	34.1218	9.50783	0
0.7133	-18.2212	21.4655	39.9221	9.20397	0
0.7140	-13.4679	21.7731	33.5139	9.50783	0
0.7147	-14.2601	20.8546	21.6146	11.036	0
0.7153	-21.1261	15.972	-2.4932	10.7277	0
0.7160	-25.8794	14.447	-36.9859	10.4238	0
0.7167	-24.295	16.2796	-54.9843	7.98411	0
0.7173	-20.0698	16.5829	-47.0514	3.71241	0
0.7180	-29.5765	15.6687	-32.1025	1.57216	0
0.7187	-36.7065	12.0036	-18.6681	-0.255421	0
0.7193	-7.92227	6.20684	-8.60256	-3.30726	0
0.7200	11.6193	4.68183	-3.11135	-3.91939	0
0.7207	-29.5765	8.34271	11.5388	-6.66737	0
0.7213	-79.2227	8.03942	36.2544	-14.2948	0
0.7220	-91.6343	5.59598	48.164	-18.8703	0
0.7227	-96.9158	9.56443	42.9716	-19.4825	0
0.7233	-112.496	14.447	36.2544	-20.7023	0
0.7240	-128.341	14.1437	27.4046	-19.4825	0
0.7247	-144.978	12.922	12.4557	-16.1268	0
0.7253	-160.294	10.1753	3.91494	-17.6505	0
0.7260	-176.139	2.84925	7.88139	-20.3985	0
0.7267	-195.944	-3.25507	12.7648	-19.4825	0
0.7273	-213.637	-3.55836	8.48923	-18.5665	0
0.7280	-232.123	-2.03335	-0.0515123	-15.8229	0
0.7287	-249.023	1.9351	-6.76872	-13.9909	0
0.7293	-263.548	6.51013	-10.4364	-15.8229	0
0.7300	-293.916	7.73185	-7.68564	-15.5146	0
0.7307	-313.194	8.34271	0.556333	-11.2429	0
0.7313	-292.86	9.86772	5.13063	-9.41095	0
0.7320	-301.839	7.42856	1.47325	-7.88723	0
0.7327	-369.97	2.84925	-4.93488	-6.05524	0
0.7333	-415.127	0.102522	-9.51948	-8.49495	0
0.7340	-419.352	-2.64421	-12.2599	-10.3269	0
0.7347	-436.253	-1.42249	-14.0938	-6.66737	0
0.7353	-459.492	5.29269	-13.7847	-3.91939	0
0.7360	-476.129	9.86772	-15.6185	-6.66737	0
0.7367	-503.593	10.1753	-22.0267	-9.10708	0
0.7373	-533.961	10.1753	-28.4348	-10.3269	0
0.7380	-561.689	7.42856	-30.5777	-12.7711	0
0.7387	-593.114	0.410087	-30.8765	-16.1268	0
0.7393	-616.353	-3.86165	-26.91	-19.1786	0
0.7400	-632.99	-4.47251	-16.5355	-20.3985	0
0.7407	-648.306	-7.21924	-7.99472	-21.3145	0
0.7413	-653.588	-13.6311	-5.8518	-24.0624	0
0.7420	-667.055	-17.292	-7.68564	-26.5021	0
0.7427	-684.484	-15.4594	-13.1769	-25.2823	0
0.7433	-666.527	-11.7985	-13.1769	-24.3663	0
0.7440	-653.852	-9.35511	-0.66966	-26.5021	0
0.7447	-703.498	-5.08337	9.70492	-26.1983	0
0.7453	-757.105	1.62753	12.7648	-23.7542	0
0.7460	-769.253	5.29269	19.7807	-22.2304	0
0.7467	-781.928	5.59598	17.6481	-21.6183	0
0.7473	-803.847	8.03942	-4.93488	-20.3985	0
0.7480	-813.354	13.2253	-20.5019	-18.8703	0
0.7487	-825.765	17.8046	-16.5355	-16.1268	0
0.7493	-843.722	19.6329	-12.2599	-12.4628	0
0.7500	-852.437	21.1622	-12.8781	-8.49495	0
0.7507	-856.926	26.6557	-11.343	-4.52712	0
0.7513	-866.433	34.8916	-12.569	-0.255421	0
0.7520	-879.108	40.385	-15.0107	4.93227	0
0.7527	-887.031	40.385	-16.8445	10.7277	0
0.7533	-888.351	37.6383	-22.9436	15.0038	0
0.7540	-899.706	36.1133	-26.6113	16.2236	0
0.7547	-902.611	33.3666	-18.6681	16.2236	0
0.7553	-864.32	27.5698	-9.21041	15.3077	0
0.7560	-832.103	22.3796	-4.32704	13.4757	0
0.7567	-856.662	19.6329	0.556333	11.036	0
0.7573	-882.277	15.6687	9.70492	9.20397	0
0.7580	-869.338	12.3112	23.4381	7.37198	0
0.7587	-855.87	14.7503	39.9221	7.06812	0
0.7593	-852.965	15.0579	53.6553	7.98411	0
0.7600	-842.138	7.12099	56.406	6.15213	0
0.7607	-828.406	1.9351	49.3797	3.40415	0
0.7613	-814.146	3.76768	43.2807	3.10028	0
0.7620	-798.037	2.84925	42.9716	3.71241	0
0.7627	-781.928	1.02095	39.0051	3.40415	0
0.7633	-760.538	4.68183	27.1058	3.40415	0
0.7640	-739.94	6.51013	22.5315	4.93227	0
0.7647	-723.04	5.59598	32.597	6.76426	0
0.7653	-700.593	9.25686	41.1378	5.84826	0
0.7660	-684.484	11.7003	36.5635	5.84826	0
0.7667	-662.566	9.25686	27.4046	10.7277	0
0.7673	-601.829	10.1753	21.6146	16.5275	0
0.7680	-545.317	13.8362	15.8143	16.2236	0
0.7687	-546.637	12.922	10.014	15.0038	0
0.7693	-555.616	11.0894	9.09708	18.0556	0
0.7700	-525.775	12.0036	9.40615	20.7992	0
0.7707	-490.125	14.1437	5.13063	20.4953	0
0.7713	-466.886	16.2796	2.37987	22.3273	0
0.7720	-441.271	17.8046	6.96447	28.1227	0
0.7727	-414.599	21.1622	10.6218	31.4829	0
0.7733	-387.135	25.4339	7.88139	29.9547	0
0.7740	-356.238	23.9089	3.60586	29.0387	0
0.7747	-325.87	20.2438	1.16418	29.9547	0
0.7753	-294.709	22.6872	-4.02826	29.347	0
0.7760	-266.981	26.6557	-12.8781	31.4829	0
0.7767	-239.253	25.7372	-20.5019	36.3623	0
0.7773	-204.659	26.959	-19.585	36.9744	0
0.7780	-178.779	31.5383	-9.21041	34.5347	0
0.7787	-152.9	31.8416	5.73847	34.8386	0
0.7793	-96.9158	29.7057	17.6481	32.7027	0
0.7800	-53.0792	26.959	25.272	25.0709	0
0.7807	-65.4908	21.7731	30.7632	18.0556	0
0.7813	-79.7509	17.8046	32.9061	13.4757	0
0.7820	-53.0792	14.7503	31.0722	11.3398	0
0.7827	-22.9746	8.65027	30.1553	11.6437	0
0.7833	-1.32038	5.90355	33.5139	10.7277	0
0.7840	25.6154	7.12099	33.5139	10.4238	0
0.7847	49.3822	5.59598	28.9396	12.2558	0
0.7853	68.9238	6.51013	25.581	13.1718	0
0.7860	93.7469	11.0894	26.7967	13.4757	0
0.7867	121.475	6.8177	29.8463	15.6115	0
0.7873	147.09	0.102522	31.9892	17.1396	0
0.7880	165.311	2.23839	30.4644	18.9672	0
0.7887	184.589	4.98512	30.4644	20.1915	0
0.7893	210.468	4.07097	31.9892	20.1915	0
0.7900	221.296	6.51013	28.3215	22.0191	0
0.7907	230.802	10.1753	21.3055	26.599	0
0.7913	280.184	10.4786	9.09708	28.1227	0
0.7920	324.021	11.0894	-10.4364	25.683	0
0.7927	311.345	12.6144	-22.3358	25.3792	0
0.7933	297.878	12.922	-19.8941	28.1227	0
0.7940	321.908	11.0894	-19.585	29.9547	0
0.7947	342.242	8.03942	-23.2527	28.1227	0
0.7953	351.221	6.51013	-21.4188	26.2952	0
0.7960	368.386	8.34271	-19.2862	26.9029	0
0.7967	385.551	8.03942	-19.2862	24.767	0
0.7973	403.772	4.98512	-13.1769	20.7992	0
0.7980	426.747	3.76768	-4.93488	18.9672	0
0.7987	446.288	2.84925	-1.27751	17.1396	0
0.7993	466.358	-0.811631	0.855105	12.5597	0
0.8000	484.579	-3.86165	1.77202	10.4238	0
0.8007	495.406	-3.55836	5.73847	10.12	0
0.8013	506.497	-4.16922	13.6714	7.37198	0
0.8020	515.476	-7.52681	11.24	3.40415	0
0.8027	531.056	-10.5768	-0.360586	-0.255421	0
0.8033	575.949	-13.6311	-3.11135	-3.30726	0
0.8040	610.543	-19.7312	-0.66966	-3.91939	0
0.8047	592.586	-27.6681	-5.8518	-4.22326	0
0.8053	571.196	-31.9398	-9.21041	-3.91939	0
0.8060	584.928	-33.7724	-4.93488	-0.563688	0
0.8067	599.716	-35.2974	-4.02826	1.2683	0
0.8073	598.396	-34.0757	-8.60256	1.2683	0
0.8080	595.755	-32.5507	-11.6521	3.10028	0
0.8087	591.53	-35.9083	-13.1769	4.01628	0
0.8093	590.474	-37.7366	-16.8445	1.57216	0
0.8100	596.283	-33.1615	-19.8941	0.964435	0
0.8107	603.413	-31.0257	-18.9771	2.79642	0
0.8113	612.392	-31.0257	-18.3693	4.624	0
0.8120	617.409	-24.6138	-19.8941	6.76426	0
0.8127	616.089	-17.5953	-17.7615	7.98411	0
0.8133	615.297	-17.5953	-12.569	6.45599	0
0.8140	607.11	-14.2377	-10.7352	3.71241	0
0.8147	606.318	-6.30509	-8.60256	2.48815	0
0.8153	642.496	-3.86165	-1.27751	2.48815	0
0.8160	667.32	-2.64421	5.4397	3.40415	0
0.8167	633.782	7.42856	3.29679	3.10028	0
0.8173	594.699	17.497	-11.6521	0.964435	0
0.8180	588.625	19.3296	-27.827	-0.255421	0
0.8187	578.854	16.5829	-28.7439	2.18429	0
0.8193	561.161	14.1437	-21.4188	5.84826	0
0.8200	557.464	13.2253	-22.0267	5.23613	0
0.8207	557.992	11.7003	-26.91	0.660572	0
0.8213	557.2	9.25686	-32.1025	-3.30726	0
0.8220	556.672	6.51013	-38.2016	-6.35911	0
0.8227	550.862	4.37426	-34.2351	-7.88723	0
0.8233	538.979	4.68183	-14.0938	-7.2751	0
0.8240	523.662	4.68183	10.9309	-7.57896	0
0.8247	510.987	1.62753	33.2049	-9.41095	0
0.8253	500.424	-0.811631	47.5459	-9.10708	0
0.8260	475.601	-0.200772	46.6393	-9.10708	0
0.8267	456.851	-1.72578	33.823	-10.6308	0
0.8273	478.505	-3.55836	20.9964	-10.0231	0
0.8280	488.012	0.102522	10.9309	-7.2751	0
0.8287	441.007	1.02095	-0.360586	-6.05524	0
0.8293	397.962	-1.72578	-11.0442	-4.52712	0
0.8300	387.663	0.410087	-14.0938	-1.78354	0
0.8307	366.273	1.02095	-9.51948	-0.255421	0
0.8313	336.697	-3.55836	-3.71919	2.18429	0
0.8320	322.172	-3.55836	0.247259	5.54	0
0.8327	307.648	0.102522	4.21371	4.93227	0
0.8333	292.068	0.102522	5.13063	2.18429	0
0.8340	282.561	2.84925	-0.0515123	3.71241	0
0.8347	270.678	7.42856	-4.02826	5.84826	0
0.8353	258.266	6.20684	-0.66966	3.40415	0
0.8360	245.326	4.68183	-0.360586	1.2683	0
0.8367	230.802	10.7861	-10.7352	1.57216	0
0.8373	223.408	13.8362	-18.6681	-0.563688	0
0.8380	208.356	10.1753	-14.0938	-4.83539	0
0.8387	190.399	9.86772	-7.68564	-6.35911	0
0.8393	205.715	14.7503	-12.8781	-4.52712	0
0.8400	223.672	15.972	-23.8605	-3.91939	0
0.8407	193.303	13.8362	-30.5777	-6.66737	0
0.8413	156.597	13.8362	-28.7439	-9.41095	0
0.8420	148.675	13.5329	-20.5019	-10.3269	0
0.8427	134.415	12.0036	-10.4364	-10.0231	0
0.8433	109.856	12.6144	-2.80227	-10.3269	0
0.8440	92.1625	13.8362	4.21371	-10.9391	0
0.8447	70.7723	13.2253	15.5052	-11.5468	0
0.8453	49.3822	12.0036	29.5475	-12.4628	0
0.8460	35.6502	10.7861	36.8725	-13.3788	0
0.8467	22.1824	9.56443	39.9221	-13.0749	0
0.8473	13.7319	10.1753	42.6728	-12.1589	0
0.8480	8.18635	13.5329	32.597	-13.3788	0
0.8487	-3.69706	16.5829	5.4397	-14.5986	0
0.8493	-17.429	18.4155	-15.9276	-12.7711	0
0.8500	-37.2347	20.8546	-17.1433	-10.9391	0
0.8507	-49.6463	27.2622	-10.7352	-6.66737	0
0.8513	-22.1824	32.4524	-10.1273	0.660572	0
0.8520	6.33782	31.2307	-10.4364	2.48815	0
0.8527	-20.0698	30.9274	-5.24396	-0.563688	0
0.8533	-56.7763	34.285	-0.968432	1.88043	0
0.8540	-58.0967	31.5383	-1.88535	6.76426	0
0.8547	-57.3045	22.3796	2.37987	4.32014	0
0.8553	-66.019	16.5829	10.6218	1.2683	0
0.8560	-66.8112	13.5329	5.4397	2.48815	0
0.8567	-70.2442	11.397	-9.51948	3.10028	0
0.8573	-76.0538	12.6144	-14.7016	1.57216	0
0.8580	-71.3005	12.0036	-13.1769	-0.255421	0
0.8587	-64.4345	8.34271	-15.9276	-3.0034	0
0.8593	-61.0015	7.73185	-19.585	-7.2751	0
0.8600	-60.4734	8.65027	-18.6681	-10.9391	0
0.8607	-60.2093	4.98512	-17.4524	-14.5986	0
0.8613	-58.6248	0.410087	-18.0602	-18.5665	0
0.8620	-64.1704	-0.811631	-15.0107	-19.7863	0
0.8627	-64.6986	0.713381	-6.76872	-17.6505	0
0.8633	-35.6502	0.102522	-0.360586	-13.9909	0
0.8640	-16.1086	-2.64421	-3.11135	-13.6826	0
0.8647	-43.0444	-4.16922	-14.0938	-14.9069	0
0.8653	-71.8286	-3.25507	-26.3022	-14.5986	0
0.8660	-72.8849	-4.47251	-32.4013	-14.9069	0
0.8667	-73.149	-7.21924	-29.053	-15.5146	0
0.8673	-74.7335	-7.21924	-20.5019	-13.3788	0
0.8680	-69.4519	-8.44096	-9.51948	-9.10708	0
0.8687	-71.0364	-13.3236	3.29679	-5.75138	0
0.8693	-71.3005	-17.292	10.3231	-6.66737	0
0.8700	-64.9627	-17.292	10.6218	-8.49495	0
0.8707	-66.8112	-15.4594	12.7648	-5.75138	0
0.8713	-72.3568	-16.0703	24.355	-1.78354	0
0.8720	-76.3179	-17.5953	43.8885	-0.255421	0
0.8727	-80.5431	-15.4594	60.6712	1.57216	0
0.8733	-80.5431	-13.0203	61.8972	2.48815	0
0.8740	-85.0324	-14.8486	53.3462	-0.867551	0
0.8747	-87.6732	-15.1561	45.4133	-2.08741	0
0.8753	-63.1141	-14.8486	31.0722	1.57216	0
0.8760	-43.5725	-20.0387	9.09708	1.88043	0
0.8767	-61.2656	-22.7855	-4.02826	-2.39127	0
0.8773	-70.7723	-18.2062	-6.16088	-5.13925	0
0.8780	-46.7414	-16.3779	-5.24396	-7.57896	0
0.8787	-24.0309	-18.817	-2.4932	-9.71921	0
0.8793	-10.563	-20.0387	-1.58658	-8.80322	0
0.8800	7.92227	-19.1246	-4.93488	-9.10708	0
0.8807	23.2387	-17.9029	-4.63611	-12.7711	0
0.8813	35.1221	-16.3779	0.556333	-15.8229	0
0.8820	46.7414	-13.6311	-1.27751	-17.3466	0
0.8827	54.3996	-8.44096	-9.51948	-17.3466	0
0.8833	63.9063	-1.1192	-12.2599	-14.9069	0
0.8840	76.0538	3.46011	-9.21041	-13.6826	0
0.8847	89.2576	2.54596	-9.51948	-15.8229	0
0.8853	101.933	1.62753	-15.9276	-17.0428	0
0.8860	102.461	6.51013	-22.0267	-14.5986	0
0.8867	105.366	12.3112	-25.0762	-10.9391	0
0.8873	140.488	15.3612	-26.91	-8.19109	0
0.8880	167.688	18.7188	-24.7774	-6.66737	0
0.8887	144.185	21.7731	-17.7615	-4.83539	0
0.8893	119.89	19.3296	-11.343	-2.39127	0
0.8900	132.83	14.1437	-6.76872	0.352305	0
0.8907	149.203	12.0036	-3.11135	3.10028	0
0.8913	155.277	11.0894	-2.19443	5.23613	0
0.8920	166.896	8.95357	-1.58658	7.98411	0
0.8927	178.779	3.76768	3.29679	10.4238	0
0.8933	185.645	-2.64421	7.88139	10.7277	0
0.8940	188.55	-2.9475	5.4397	10.7277	0
0.8947	190.135	0.102522	1.16418	11.6437	0
0.8953	194.096	-1.72578	-2.80227	8.9001	0
0.8960	194.624	-5.69423	-10.4364	4.32014	0
0.8967	192.247	-9.96597	-17.7615	0.352305	0
0.8973	196.736	-17.5953	-19.8941	-4.83539	0
0.8980	198.321	-25.5322	-20.2031	-8.49495	0
0.8987	201.49	-27.3605	-21.1098	-7.57896	0
0.8993	236.876	-26.1431	-16.8445	-10.3269	0
0.9000	270.942	-24.0072	-8.60256	-14.9069	0
0.9007	256.418	-21.2605	-6.16088	-14.5986	0
0.9013	237.14	-16.3779	-11.0442	-13.6826	0
0.9020	250.344	-9.05182	-14.4029	-17.0428	0
0.9027	258.266	-4.47251	-15.0107	-17.6505	0
0.9033	252.192	-3.25507	-16.8445	-13.9909	0
0.9040	254.305	-2.9475	-17.1433	-10.3269	0
0.9047	254.569	-4.78008	-15.6185	-9.71921	0
0.9053	247.175	-8.44096	-18.0602	-10.3269	0
0.9060	243.478	-10.2735	-24.1696	-9.41095	0
0.9067	242.686	-9.96597	-23.5514	-5.44311	0
0.9073	239.781	-10.8844	-13.7847	-2.39127	0
0.9080	234.499	-13.3236	-6.76872	-0.867551	0
0.9087	231.066	-14.5453	-4.02826	2.79642	0
0.9093	230.802	-13.6311	4.21371	4.624	0
0.9100	218.919	-10.5768	18.5547	3.40415	0
0.9107	206.507	-8.13767	31.0722	5.23613	0
0.9113	222.88	-6.91595	41.7559	10.12	0
0.9120	231.859	-6.30509	56.406	11.6437	0
0.9127	192.775	-5.69423	71.9627	12.2558	0
0.9133	145.77	-6.30509	74.1057	13.4757	0
0.9140	127.285	-6.91595	62.8141	13.4757	0
0.9147	116.722	-5.39094	52.7383	14.6955	0
0.9153	102.461	-5.39094	43.5794	16.8314	0
0.9160	90.8421	-8.44096	24.0563	14.0878	0
0.9167	82.6557	-7.21924	7.26324	10.4238	0
0.9173	79.7509	-2.9475	5.13063	9.50783	0
0.9180	72.8849	-2.64421	-2.4932	6.76426	0
0.9187	59.9452	-5.39094	-19.585	1.57216	0
0.9193	50.9666	-5.69423	-23.2527	-0.563688	0
0.9200	39.8754	-4.16922	-16.2264	-2.39127	0
0.9207	25.6154	-2.33664	-13.7847	-3.91939	0
0.9213	14.7882	0.102522	-13.1769	-3.30726	0
0.9220	-3.43299	3.76768	-12.569	-3.0034	0
0.9227	-13.4679	5.90355	-15.9276	-2.39127	0
0.9233	10.299	3.76768	-16.5355	-1.78354	0
0.9240	21.3901	0.713381	-15.0107	-2.69954	0
0.9247	-15.5805	-0.200772	-20.5019	-2.39127	0
0.9253	-49.3822	-1.42249	-27.2191	-1.17141	0
0.9260	-57.0404	-3.55836	-27.827	-2.08741	0
0.9267	-69.9801	-2.9475	-29.6608	-4.83539	0
0.9273	-89.7858	-1.1192	-33.6273	-7.57896	0
0.9280	-105.366	-0.811631	-29.9596	-10.0231	0
0.9287	-121.211	0.713381	-20.5019	-7.88723	0
0.9293	-135.207	5.59598	-14.0938	-2.39127	0
0.9300	-154.22	10.1753	-6.46995	0.352305	0
0.9307	-178.515	11.0894	8.18016	1.2683	0
0.9313	-190.135	14.1437	18.8638	2.18429	0
0.9320	-198.321	20.5513	16.1131	3.71241	0
0.9327	-214.165	25.4339	9.70492	6.15213	0
0.9333	-222.352	33.0633	7.57231	8.59184	0
0.9340	-230.01	45.2676	2.0811	8.59184	0
0.9347	-239.781	52.2904	-6.76872	9.8161	0
0.9353	-219.447	50.1545	-10.7352	12.5597	0
0.9360	-195.68	44.661	-11.6521	10.12	0
0.9367	-219.183	39.4709	-13.1769	3.71241	0
0.9373	-251.4	33.3666	-11.0442	0.660572	0
0.9380	-249.816	25.7372	-4.02826	-1.17141	0
0.9387	-249.023	17.1938	-0.66966	-3.0034	0
0.9393	-262.491	11.0894	-1.27751	-3.61553	0
0.9400	-265.396	10.1753	-3.71919	-6.35911	0
0.9407	-259.058	11.0894	-9.21041	-11.2429	0
0.9413	-253.513	8.95357	-15.3198	-11.2429	0
0.9420	-249.816	4.98512	-14.0938	-9.71921	0
0.9427	-250.608	3.76768	-6.46995	-12.7711	0
0.9433	-252.456	6.20684	-3.11135	-13.9909	0
0.9440	-255.361	6.8177	-4.93488	-13.0749	0
0.9447	-260.115	2.54596	-2.80227	-15.2108	0
0.9453	-259.058	1.32424	3.60586	-15.8229	0
0.9460	-259.587	3.76768	6.04755	-10.3269	0
0.9467	-255.625	3.76768	3.29679	-7.57896	0
0.9473	-226.049	4.37426	6.96447	-9.41095	0
0.9480	-206.771	5.59598	26.4979	-7.57896	0
0.9487	-238.989	3.76768	47.2471	-3.91939	0
0.9493	-274.111	7.42856	49.6888	-1.78354	0
0.9500	-272.262	19.3296	40.839	1.88043	0
0.9507	-267.245	22.3796	37.1713	7.06812	0
0.9513	-272.526	18.1079	34.4308	8.9001	0
0.9520	-271.998	22.0764	28.0227	8.59184	0
0.9527	-272.526	28.484	24.6641	10.4238	0
0.9533	-274.111	25.7372	27.1058	14.3917	0
0.9540	-271.47	22.9905	29.2384	14.6955	0
0.9547	-269.885	24.8231	29.8463	10.7277	0
0.9553	-266.981	24.5155	24.355	9.20397	0
0.9560	-265.66	21.7731	13.0635	11.036	0
0.9567	-268.037	20.5513	5.13063	8.9001	0
0.9573	-263.548	19.9405	4.21371	3.71241	0
0.9580	-261.699	19.3296	2.37987	4.32014	0
0.9587	-262.755	22.0764	-4.02826	7.06812	0
0.9593	-239.781	24.5155	-12.2599	3.71241	0
0.9600	-215.486	21.4655	-16.2264	-3.0034	0
0.9607	-230.01	17.8046	-12.2599	-4.83539	0
0.9613	-248.495	19.0263	-8.60256	-5.75138	0
0.9620	-237.14	17.497	-11.0442	-8.49495	0
0.9627	-224.464	12.6144	-11.6521	-10.3269	0
0.9633	-219.711	13.8362	-7.37657	-10.9391	0
0.9640	-209.412	17.497	-7.37657	-11.8551	0
0.9647	-202.81	15.3612	-10.4364	-9.41095	0
0.9653	-202.282	14.1437	-9.51948	-5.75138	0
0.9660	-202.282	15.972	-7.68564	-7.2751	0
0.9667	-205.979	16.5829	-7.37657	-9.41095	0
0.9673	-206.771	20.5513	-6.46995	-7.57896	0
0.9680	-202.018	26.3481	-7.0778	-3.91939	0
0.9687	-198.321	27.5698	-10.7352	0.0484419	0
0.9693	-195.944	25.7372	-14.0938	4.32014	0
0.9700	-196.208	20.8546	-17.1433	7.06812	0
0.9707	-190.399	16.2796	-20.811	9.8161	0
0.9713	-163.991	16.5829	-22.0267	13.4757	0
0.9720	-147.882	16.5829	-16.8445	14.0878	0
0.9727	-174.29	10.1753	-9.21041	12.5597	0
0.9733	-201.754	4.37426	-6.46995	10.7277	0
0.9740	-202.282	3.76768	-6.76872	7.67585	0
0.9747	-203.338	2.84925	-0.360586	5.84826	0
0.9753	-206.771	-0.811631	4.21371	5.84826	0
0.9760	-198.057	-3.86165	-4.32704	2.79642	0
0.9767	-187.758	-6.30509	-12.569	-1.17141	0
0.9773	-179.836	-9.05182	-11.0442	-1.78354	0
0.9780	-169.009	-10.2735	-11.9612	-1.17141	0
0.9787	-158.445	-10.2735	-15.9276	-1.17141	0
0.9793	-147.09	-11.7985	-14.4029	-2.08741	0
0.9800	-135.735	-12.1018	-13.1769	-5.75138	0
0.9807	-125.436	-8.13767	-12.2599	-8.49495	0
0.9813	-112.232	-6.60838	-3.41012	-6.97123	0
0.9820	-104.838	-8.44096	4.52278	-5.75138	0
0.9827	-96.6517	-5.08337	6.04755	-6.05524	0
0.9833	-65.2267	-0.811631	13.6714	-5.75138	0
0.9840	-38.5551	-3.55836	15.2064	-5.75138	0
0.9847	-48.59	-6.91595	-9.81825	-6.97123	0
0.9853	-61.5297	-6.30509	-36.6768	-7.57896	0
0.9860	-49.1181	-7.52681	-35.4611	-5.75138	0
0.9867	-33.8017	-9.35511	-20.811	-5.44311	0
0.9873	-26.9357	-9.66268	-9.51948	-6.66737	0
0.9880	-22.1824	-10.5768	0.556333	-5.75138	0
0.9887	-20.3338	-9.96597	2.99802	-3.0034	0
0.9893	-14.2601	-8.74852	-1.58658	-1.17141	0
0.9900	-5.54559	-11.1877	-1.58658	-0.867551	0
0.9907	-1.58445	-14.5453	2.68894	-0.255421	0
0.9913	3.43299	-12.7127	14.2895	1.2683	0
0.9920	3.69706	-8.44096	35.3478	4.32014	0
0.9927	-2.37668	-6.0018	44.4964	6.15213	0
0.9933	-1.84853	-2.64421	27.7136	4.01628	0
0.9940	-3.43299	3.15682	-1.88535	2.18429	0
0.9947	-4.22521	6.51013	-34.5442	6.15213	0
0.9953	22.9746	7.42856	-59.5689	10.4238	0
0.9960	48.59	8.34271	-64.1432	9.20397	0
0.9967	30.8969	7.42856	-59.8676	6.45599	0
0.9973	10.0349	5.59598	-58.0441	3.40415	0
0.9980	17.9572	6.8177	-50.7191	-1.17141	0
0.9987	24.5591	7.12099	-40.3445	-2.69954	0
0.9993	24.5591	5.29269	-29.9596	-0.255421	0
1.0000	34.3299	7.12099	-11.6521	1.57216	0
1.0007	43.8366	7.42856	6.96447	-1.17141	0
1.0013	49.3822	1.02095	17.03	-4.83539	0
1.0020	56.7763	-2.64421	28.9396	-5.13925	0
1.0027	62.3219	-4.16922	40.2311	-3.30726	0
1.0033	65.7549	-12.1018	44.8054	-4.83539	0
1.0040	66.019	-21.867	57.3126	-6.05524	0
1.0047	69.716	-23.6996	76.5473	-2.08741	0
1.0053	82.9198	-21.5637	80.2047	0.352305	0
1.0060	92.6906	-20.0387	67.6975	-3.0034	0
1.0067	107.479	-19.7312	56.406	-4.83539	0
1.0073	148.675	-18.5137	44.8054	-2.69954	0
1.0080	177.195	-14.5453	27.7136	-0.867551	0
1.0087	158.71	-10.2735	17.9469	-0.255421	0
1.0093	138.904	-8.44096	20.9964	0.352305	0
1.0100	146.562	-6.91595	24.6641	2.48815	0
1.0107	157.389	-4.78008	23.7472	5.23613	0
1.0113	166.632	-1.72578	22.5315	6.45599	0
1.0120	178.515	5.59598	17.03	10.12	0
1.0127	187.494	11.0894	9.70492	16.2236	0
1.0133	198.585	9.25686	11.8478	15.3077	0
1.0140	208.884	8.34271	17.9469	10.7277	0
1.0147	210.468	12.0036	14.5883	10.7277	0
1.0153	214.165	10.4786	9.40615	11.3398	0
1.0160	223.144	8.03942	7.57231	10.4238	0
1.0167	233.443	8.95357	3.91494	10.7277	0
1.0173	243.478	6.20684	-0.360586	7.98411	0
1.0180	245.326	-1.72578	0.556333	4.93227	0
1.0187	254.833	-6.30509	2.0811	6.45599	0
1.0193	288.371	-9.66268	-0.968432	5.84826	0
1.0200	306.328	-14.5453	-4.63611	-0.563688	0
1.0207	287.579	-18.817	-5.55303	-6.35911	0
1.0213	276.751	-20.342	-4.63611	-9.10708	0
1.0220	286.522	-20.6496	-7.37657	-9.41095	0
1.0227	289.427	-20.342	-15.0107	-8.49495	0
1.0233	289.955	-21.5637	-20.5019	-9.41095	0
1.0240	295.765	-22.4779	-20.5019	-9.71921	0
1.0247	295.501	-19.7312	-19.585	-7.57896	0
1.0253	292.068	-15.1561	-19.2862	-5.75138	0
1.0260	289.955	-14.5453	-15.0107	-3.30726	0
1.0267	285.73	-16.0703	-8.29349	1.2683	0
1.0273	280.713	-16.3779	-4.63611	2.48815	0
1.0280	271.998	-19.1246	-3.11135	2.18429	0
1.0287	265.396	-24.0072	-0.360586	4.93227	0
1.0293	266.452	-24.0072	2.99802	7.06812	0
1.0300	257.21	-17.292	6.04755	6.15213	0
1.0307	245.326	-9.96597	7.88139	9.20397	0
1.0313	261.963	-2.64421	9.09708	13.7795	0
1.0320	268.565	3.76768	8.79831	12.5597	0
1.0327	228.954	4.37426	3.91494	7.98411	0
1.0333	194.096	3.46011	-4.63611	8.9001	0
1.0340	194.096	5.59598	-12.2599	11.036	0
1.0347	188.814	4.98512	-14.7016	9.8161	0
1.0353	172.97	2.23839	-7.0778	8.9001	0
1.0360	165.84	1.62753	7.88139	8.28797	0
1.0367	157.125	1.02095	16.4221	7.06812	0
1.0373	142.601	1.9351	13.6714	7.67585	0
1.0380	128.869	4.68183	6.96447	9.50783	0
1.0387	111.968	2.23839	4.21371	7.06812	0
1.0393	92.1625	-3.55836	2.37987	3.40415	0
1.0400	69.1879	-2.03335	-4.02826	1.57216	0
1.0407	47.5336	1.02095	-16.5355	-0.255421	0
1.0413	34.858	-0.811631	-26.3022	-2.08741	0
1.0420	14.7882	-3.25507	-28.7439	-2.39127	0
1.0427	-7.92227	-4.47251	-26.6113	-5.44311	0
1.0433	-1.84853	-6.30509	-20.811	-9.10708	0
1.0440	5.01744	-7.21924	-15.9276	-10.6308	0
1.0447	-33.8017	-6.30509	-19.2862	-13.0749	0
1.0453	-85.8246	-3.55836	-26.91	-13.0749	0
1.0460	-111.44	1.02095	-29.053	-9.10708	0
1.0467	-127.285	5.59598	-24.1696	-3.91939	0
1.0473	-144.714	9.86772	-19.585	-0.255421	0
1.0480	-162.143	14.1437	-20.811	4.624	0
1.0487	-179.307	16.5829	-24.4684	8.59184	0
1.0493	-189.606	16.8862	-24.4684	6.15213	0
1.0500	-200.434	18.4155	-25.0762	1.57216	0
1.0507	-219.975	20.8546	-24.7774	2.48815	0
1.0513	-231.33	25.4339	-17.1433	7.98411	0
1.0520	-238.989	30.9274	-11.9612	9.50783	0
1.0527	-254.305	32.1491	-15.0107	7.37198	0
1.0533	-266.188	31.8416	-16.8445	7.98411	0
1.0540	-278.6	33.9774	-15.3198	10.12	0
1.0547	-289.955	33.0633	-14.0938	10.7277	0
1.0553	-274.111	29.4024	-8.29349	10.4238	0
1.0560	-262.755	28.484	-2.80227	10.7277	0
1.0567	-297.613	29.4024	-2.19443	8.28797	0
1.0573	-336.961	26.0448	3.60586	3.40415	0
1.0580	-342.506	22.0764	12.4557	-0.255421	0
1.0587	-340.922	19.0263	8.79831	-1.17141	0
1.0593	-342.506	16.8862	-0.360586	-3.0034	0
1.0600	-338.809	16.2796	-1.58658	-6.35911	0
1.0607	-340.13	15.6687	4.21371	-7.57896	0
1.0613	-347.26	14.447	12.1466	-5.75138	0
1.0620	-351.221	15.0579	19.7807	-5.75138	0
1.0627	-355.182	15.6687	25.8798	-9.41095	0
1.0633	-362.84	12.3112	33.5139	-11.8551	0
1.0640	-368.914	8.95357	40.2311	-13.0749	0
1.0647	-364.161	8.65027	39.3142	-12.4628	0
1.0653	-349.9	8.95357	33.5139	-8.49495	0
1.0660	-342.506	10.4786	26.7967	-6.35911	0
1.0667	-327.19	14.1437	19.7807	-7.2751	0
1.0673	-290.219	15.972	14.2895	-5.13925	0
1.0680	-277.28	15.0579	8.18016	-2.08741	0
1.0687	-306.592	14.1437	4.21371	-3.61553	0
1.0693	-321.644	14.1437	7.26324	-5.75138	0
1.0700	-307.648	15.972	11.24	-2.69954	0
1.0707	-300.782	19.3296	5.13063	2.79642	0
1.0713	-298.406	22.9905	-4.32704	5.84826	0
1.0720	-282.825	26.3481	-7.68564	6.76426	0
1.0727	-268.037	29.7057	-9.21041	7.98411	0
1.0733	-259.058	33.0633	-13.1769	9.20397	0
1.0740	-253.777	35.81	-15.9276	8.9001	0
1.0747	-246.383	34.8916	-18.3693	6.76426	0
1.0753	-230.01	30.3165	-22.0267	4.32014	0
1.0760	-215.222	26.6557	-24.1696	1.57216	0
1.0767	-203.867	23.2981	-22.0267	1.57216	0
1.0773	-182.212	16.8862	-18.6681	3.40415	0
1.0780	-162.671	13.8362	-15.0107	0.0484419	0
1.0787	-144.714	18.1079	-11.9612	-3.91939	0
1.0793	-100.349	19.6329	-13.7847	-2.08741	0
1.0800	-58.6248	16.5829	-22.3358	-2.69954	0
1.0807	-64.9627	15.972	-28.4348	-9.41095	0
1.0813	-80.5431	13.8362	-28.4348	-12.7711	0
1.0820	-70.7723	9.25686	-23.8605	-12.7711	0
1.0827	-58.3608	10.1753	-15.0107	-13.3788	0
1.0833	-45.6851	10.4786	-7.37657	-12.7711	0
1.0840	-23.7668	4.37426	-7.68564	-11.5468	0
1.0847	-6.07374	4.68183	-11.343	-13.9909	0
1.0853	9.50673	12.0036	-12.8781	-13.3788	0
1.0860	28.5202	14.1437	-15.9276	-8.80322	0
1.0867	41.4599	11.0894	-15.0107	-6.05524	0
1.0873	52.8152	8.95357	-3.11135	-6.05524	0
1.0880	64.6986	7.73185	11.5388	-5.75138	0
1.0887	77.1101	8.03942	20.3886	-3.91939	0
1.0893	92.6906	6.51013	28.0227	-3.30726	0
1.0900	96.6517	1.62753	34.4308	-3.91939	0
1.0907	97.9721	-0.811631	29.8463	-0.867551	0
1.0913	133.358	-1.42249	11.5388	3.40415	0
1.0920	167.16	-4.47251	-11.0442	2.79642	0
1.0927	150.259	-7.21924	-24.1696	-0.255421	0
1.0933	128.605	-9.66268	-26.6113	-0.255421	0
1.0940	141.809	-11.4953	-23.5514	0.964435	0
1.0947	153.164	-10.5768	-15.9276	2.79642	0
1.0953	153.956	-9.05182	-4.93488	2.18429	0
1.0960	163.463	-8.74852	7.88139	-0.255421	0
1.0967	173.234	-5.69423	26.7967	0.660572	0
1.0973	180.364	-3.25507	49.9876	2.79642	0
1.0980	192.511	-3.86165	72.5706	0.0484419	0
1.0987	202.018	-3.86165	86.6128	-1.17141	0
1.0993	209.676	-3.55836	73.1887	0.964435	0
1.1000	217.863	-4.16922	35.0387	-0.255421	0
1.1007	221.824	-3.86165	7.57231	-3.61553	0
1.1013	225.785	-4.47251	2.37987	-5.13925	0
1.1020	226.049	-9.96597	0.247259	-6.66737	0
1.1027	228.954	-15.4594	-1.27751	-5.75138	0
1.1033	254.833	-15.4594	2.68894	-3.0034	0
1.1040	278.336	-14.5453	3.29679	-3.0034	0
1.1047	257.474	-17.5953	-2.19443	-3.91939	0
1.1053	226.049	-19.1246	-5.24396	-5.44311	0
1.1060	224.729	-17.292	-3.71919	-9.71921	0
1.1067	230.802	-18.5137	-0.968432	-11.8551	0
1.1073	225.521	-21.5637	-0.360586	-7.57896	0
1.1080	219.447	-20.0387	-1.88535	-3.91939	0
1.1087	213.109	-15.1561	-2.19443	-3.30726	0
1.1093	202.018	-10.2735	-1.27751	-0.867551	0
1.1100	191.455	-6.0018	-1.88535	4.32014	0
1.1107	184.061	-2.33664	-7.37657	8.9001	0
1.1113	177.195	0.410087	-16.5355	9.20397	0
1.1120	165.047	0.102522	-22.0267	8.28797	0
1.1127	153.956	-2.9475	-22.0267	10.7277	0
1.1133	143.393	-1.72578	-23.5514	11.6437	0
1.1140	122.267	0.713381	-25.0762	7.98411	0
1.1147	111.704	-0.811631	-18.3693	7.06812	0
1.1153	127.549	-2.64421	-11.0442	10.4238	0
1.1160	123.587	-1.72578	-7.68564	10.4238	0
1.1167	79.4868	-0.811631	-4.93488	7.98411	0
1.1173	47.5336	-0.200772	-4.02826	7.98411	0
1.1180	44.3647	-0.200772	-3.11135	5.84826	0
1.1187	36.9706	-2.64421	5.73847	2.48815	0
1.1193	21.3901	-3.86165	13.3726	0.352305	0
1.1200	8.45043	-3.55836	8.79831	-3.30726	0
1.1207	1.58445	-3.55836	5.4397	-5.75138	0
1.1213	0.528152	-3.25507	10.3231	-6.66737	0
1.1220	-4.75336	-7.21924	11.8478	-10.3269	0
1.1227	-14.5242	-15.4594	7.88139	-13.9909	0
1.1233	-16.1086	-19.1246	7.26324	-13.9909	0
1.1240	-18.2212	-19.1246	10.014	-15.8229	0
1.1247	-29.5765	-19.7312	7.88139	-18.5665	0
1.1253	-42.7803	-16.0703	1.47325	-15.5146	0
1.1260	-66.019	-12.1018	-2.4932	-10.0231	0
1.1267	-87.9372	-16.0703	-3.71919	-6.66737	0
1.1273	-78.1664	-20.0387	-4.02826	-3.61553	0
1.1280	-69.9801	-18.2062	-1.88535	0.660572	0
1.1287	-104.31	-16.3779	2.37987	1.57216	0
1.1293	-139.96	-12.4094	2.99802	-0.255421	0
1.1300	-143.657	-3.25507	2.37987	0.660572	0
1.1307	-147.354	1.02095	5.13063	3.71241	0
1.1313	-164.783	-0.811631	8.18016	4.93227	0
1.1320	-180.1	2.84925	6.96447	3.71241	0
1.1327	-195.68	8.34271	1.16418	4.32014	0
1.1333	-213.637	5.90355	-5.24396	6.76426	0
1.1340	-229.482	1.62753	-6.76872	7.06812	0
1.1347	-242.95	2.84925	-3.11135	7.98411	0
1.1353	-255.097	1.32424	0.556333	10.7277	0
1.1360	-270.942	-6.30509	3.91494	11.6437	0
1.1367	-288.899	-15.767	6.04755	7.67585	0
1.1373	-297.878	-25.5322	1.47325	1.57216	0
1.1380	-304.479	-33.1615	-9.21041	-1.47528	0
1.1387	-304.743	-34.6865	-14.7016	-1.17141	0
1.1393	-277.28	-32.854	-14.0938	-3.0034	0
1.1400	-253.249	-31.0257	-15.0107	-7.57896	0
1.1407	-275.959	-31.9398	-19.585	-10.6308	0
1.1413	-306.592	-33.7724	-22.6345	-11.5468	0
1.1420	-309.497	-34.0757	-23.8605	-11.2429	0
1.1427	-314.25	-34.6865	-26.91	-10.9391	0
1.1433	-330.359	-38.3474	-29.6608	-13.0749	0
1.1440	-340.658	-42.0126	-30.5777	-15.8229	0
1.1447	-350.693	-42.6192	-35.152	-13.0749	0
1.1453	-361.52	-39.2658	-37.5937	-9.10708	0
1.1460	-366.273	-35.2974	-27.5179	-8.19109	0
1.1467	-372.875	-34.6865	-13.4859	-7.57896	0
1.1473	-382.646	-36.5191	-6.76872	-4.83539	0
1.1480	-390.04	-33.7724	-1.27751	-2.39127	0
1.1487	-397.698	-28.2789	6.35662	-0.255421	0
1.1493	-402.716	-26.1431	15.5052	1.57216	0
1.1500	-410.11	-24.6138	27.1058	3.40415	0
1.1507	-414.599	-20.9529	32.2879	6.76426	0
1.1513	-392.945	-15.4594	27.1058	11.036	0
1.1520	-374.46	-9.96597	26.1889	13.4757	0
1.1527	-399.283	-7.8301	33.5139	11.6437	0
1.1533	-426.747	-10.8844	34.4308	8.9001	0
1.1540	-421.201	-13.3236	28.9396	8.9001	0
1.1547	-411.694	-13.9344	24.9629	9.8161	0
1.1553	-410.638	-15.767	20.3886	7.98411	0
1.1560	-404.828	-14.5453	15.8143	6.45599	0
1.1567	-400.075	-9.66268	14.2895	5.54	0
1.1573	-394.265	-8.13767	17.03	4.93227	0
1.1580	-383.966	-6.30509	23.1393	5.54	0
1.1587	-376.836	-0.811631	25.8798	4.01628	0
1.1593	-367.594	0.102522	19.1729	-2.39127	0
1.1600	-357.031	-3.55836	13.0635	-6.35911	0
1.1607	-352.277	-2.33664	12.4557	-4.83539	0
1.1613	-344.091	-0.200772	11.24	-3.91939	0
1.1620	-335.64	-2.64421	7.88139	-6.35911	0
1.1627	-324.021	-5.08337	2.99802	-9.71921	0
1.1633	-289.163	-3.55836	-5.8518	-11.5468	0
1.1640	-259.058	-2.9475	-10.1273	-10.3269	0
1.1647	-271.206	-4.78008	-6.46995	-8.19109	0
1.1653	-285.994	-5.39094	-0.360586	-7.57896	0
1.1660	-270.942	-4.47251	10.3231	-7.88723	0
1.1667	-255.625	-5.39094	22.2224	-8.49495	0
1.1673	-244.534	-6.91595	23.4381	-5.75138	0
1.1680	-225.521	-5.39094	20.3886	1.57216	0
1.1687	-208.356	-4.47251	20.6977	7.06812	0
1.1693	-188.814	-6.30509	19.4717	7.67585	0
1.1700	-164.255	-4.78008	20.0898	7.98411	0
1.1707	-146.034	-2.64421	27.1058	9.50783	0
1.1713	-127.549	-7.21924	25.8798	12.2558	0
1.1720	-105.63	-14.5453	10.9309	17.1396	0
1.1727	-89.7858	-19.1246	-5.55303	17.1396	0
1.1733	-74.2053	-22.7855	-20.5019	11.6437	0
1.1740	-61.0015	-24.3105	-32.4013	11.3398	0
1.1747	-45.421	-23.0888	-36.6768	16.2236	0
1.1753	-3.69706	-24.0072	-38.8094	14.3917	0
1.1760	33.0095	-25.5322	-40.6432	7.98411	0
1.1767	23.7668	-22.7855	-37.9028	6.15213	0
1.1773	13.4679	-21.2605	-36.3677	5.84826	0
1.1780	36.7065	-24.0072	-37.9028	0.660572	0
1.1787	59.4171	-25.2246	-36.0689	-4.52712	0
1.1793	74.7335	-22.4779	-32.4013	-4.22326	0
1.1800	96.6517	-20.0387	-26.6113	-1.78354	0
1.1807	115.137	-18.5137	-10.7352	-2.69954	0
1.1813	130.982	-16.0703	10.014	-8.49495	0
1.1820	152.636	-13.6311	18.256	-12.1589	0
1.1827	170.329	-12.4094	8.18016	-12.1589	0
1.1833	186.173	-8.13767	-11.0442	-12.1589	0
1.1840	204.923	-2.03335	-27.2191	-11.5468	0
1.1847	224.729	1.9351	-37.9028	-7.57896	0
1.1853	243.214	8.03942	-45.8357	-4.52712	0
1.1860	252.721	16.2796	-48.5761	-4.83539	0
1.1867	265.396	20.5513	-42.4771	-5.13925	0
1.1873	300.254	22.3796	-32.4013	-4.22326	0
1.1880	322.965	24.2122	-24.1696	-3.0034	0
1.1887	303.951	23.6014	-18.6681	-1.17141	0
1.1893	285.73	22.9905	-18.6681	-0.867551	0
1.1900	292.86	24.2122	-21.1098	-1.47528	0
1.1907	303.951	22.3796	-18.6681	1.57216	0
1.1913	310.817	22.0764	-11.343	6.45599	0
1.1920	315.042	26.0448	-4.93488	8.28797	0
1.1927	315.571	24.8231	2.0811	7.67585	0
1.1933	320.06	19.3296	12.4557	6.45599	0
1.1940	324.021	17.497	21.6146	7.67585	0
1.1947	323.229	15.6687	25.581	11.6437	0
1.1953	327.19	10.1753	29.5475	13.4757	0
1.1960	333	5.59598	36.5635	12.2558	0
1.1967	338.809	1.62753	41.1378	11.6437	0
1.1973	346.996	-2.64421	37.1713	9.8161	0
1.1980	349.372	-4.47251	29.8463	4.624	0
1.1987	359.935	-5.39094	31.0722	0.660572	0
1.1993	390.832	-5.69423	40.839	-1.17141	0
1.2000	394.001	-7.8301	49.081	-5.44311	0
1.2007	353.598	-14.2377	48.164	-9.41095	0
1.2013	329.567	-19.1246	39.9221	-10.9391	0
1.2020	335.64	-15.4594	29.8463	-11.8551	0
1.2027	335.64	-7.21924	18.256	-11.8551	0
1.2033	329.303	-0.811631	5.73847	-9.41095	0
1.2040	323.229	2.54596	-0.968432	-7.88723	0
1.2047	312.402	7.42856	-0.66966	-9.41095	0
1.2053	304.479	12.922	0.855105	-11.2429	0
1.2060	297.085	14.7503	1.77202	-12.1589	0
1.2067	286.522	14.7503	1.77202	-9.41095	0
1.2073	280.713	17.1938	-1.27751	-4.22326	0
1.2080	269.357	19.3296	-6.76872	-2.69954	0
1.2087	252.721	20.8546	-10.4364	-3.0034	0
1.2093	243.478	22.0764	-11.343	-1.78354	0
1.2100	225.257	22.0764	-8.29349	-0.563688	0
1.2107	205.187	21.1622	-1.58658	2.18429	0
1.2113	222.88	20.2438	2.37987	6.45599	0
1.2120	242.95	20.8546	4.21371	7.98411	0
1.2127	214.43	22.0764	6.35662	9.8161	0
1.2133	183.005	22.6872	4.21371	15.6115	0
1.2140	181.42	22.6872	-1.27751	17.7474	0
1.2147	171.913	20.2438	-3.11135	12.8679	0
1.2153	149.203	15.6687	-2.80227	10.4238	0
1.2160	133.622	14.7503	-4.02826	11.6437	0
1.2167	119.362	18.4155	-7.68564	11.036	0
1.2173	105.366	18.4155	-17.4524	7.98411	0
1.2180	92.4265	14.7503	-27.2191	4.32014	0
1.2187	74.4694	15.0579	-27.5179	2.48815	0
1.2193	59.4171	19.3296	-26.6113	4.01628	0
1.2200	44.8929	21.7731	-32.4013	2.48815	0
1.2207	27.4639	20.5513	-36.9859	-4.22326	0
1.2213	21.1261	16.2796	-37.5937	-9.41095	0
1.2220	15.5805	11.0894	-38.5106	-11.2429	0
1.2227	6.33782	7.42856	-36.0689	-11.2429	0
1.2233	21.3901	5.59598	-35.4611	-9.10708	0
1.2240	34.3299	4.68183	-39.4275	-6.97123	0
1.2247	-0.528152	1.9351	-33.6273	-6.97123	0
1.2253	-39.8754	-0.811631	-18.9771	-6.66737	0
1.2260	-46.7414	0.102522	-17.4524	-6.35911	0
1.2267	-54.3996	1.02095	-23.2527	-6.05524	0
1.2273	-72.3568	-2.64421	-13.1769	-3.91939	0
1.2280	-82.6557	-6.30509	7.88139	-1.47528	0
1.2287	-94.2751	-7.21924	23.7472	-1.17141	0
1.2293	-108.271	-4.47251	39.0051	1.2683	0
1.2300	-121.475	-0.508337	52.1305	4.624	0
1.2307	-137.319	-0.200772	50.6057	7.06812	0
1.2313	-150.523	0.102522	38.6961	11.3398	0
1.2320	-160.822	3.15682	31.6801	15.3077	0
1.2327	-168.48	0.713381	35.3478	16.8314	0
1.2333	-167.424	-6.30509	52.7383	17.1396	0
1.2340	-170.329	-7.8301	73.7966	15.3077	0
1.2347	-172.442	-8.13767	66.7806	11.036	0
1.2353	-145.506	-8.44096	32.9061	9.20397	0
1.2360	-122.531	-4.16922	12.4557	8.9001	0
1.2367	-147.09	-1.72578	15.5052	5.54	0
1.2373	-176.403	-3.25507	16.1131	0.660572	0
1.2380	-174.026	1.62753	10.9309	-1.17141	0
1.2387	-167.424	7.42856	10.014	-0.563688	0
1.2393	-168.216	5.59598	7.88139	-0.255421	0
1.2400	-164.519	3.76768	1.77202	-0.563688	0
1.2407	-158.974	4.98512	-3.11135	-3.0034	0
1.2413	-155.277	4.98512	-5.55303	-6.66737	0
1.2420	-152.372	4.68183	-4.02826	-9.41095	0
1.2427	-148.411	2.84925	-1.88535	-9.41095	0
1.2433	-142.073	-2.03335	-4.02826	-9.41095	0
1.2440	-140.488	-5.39094	-7.99472	-10.3269	0
1.2447	-141.016	-6.91595	-8.60256	-8.49495	0
1.2453	-139.168	-9.96597	-9.51948	-6.35911	0
1.2460	-142.073	-11.1877	-12.2599	-7.2751	0
1.2467	-131.774	-12.1018	-15.9276	-7.57896	0
1.2473	-94.5391	-17.292	-19.585	-3.30726	0
1.2480	-82.3917	-20.6496	-22.0267	3.10028	0
1.2487	-115.401	-16.9844	-18.9771	9.20397	0
1.2493	-137.319	-14.2377	-11.343	11.036	0
1.2500	-129.925	-18.5137	-5.8518	10.4238	0
1.2507	-125.436	-23.6996	-4.93488	11.9519	0
1.2513	-125.7	-25.5322	-4.93488	12.5597	0
1.2520	-123.059	-25.2246	-4.32704	11.9519	0
1.2527	-120.947	-22.4779	-7.99472	14.3917	0
1.2533	-116.193	-21.2605	-10.4364	15.6115	0
1.2540	-115.401	-24.0072	-7.0778	13.4757	0
1.2547	-115.665	-22.1746	-2.19443	12.5597	0
1.2553	-106.158	-13.6311	3.91494	11.6437	0
1.2560	-99.2925	-8.13767	12.7648	7.98411	0
1.2567	-98.7644	-4.47251	19.7807	7.67585	0
1.2573	-90.8421	3.76768	21.6146	8.59184	0
1.2580	-91.8984	9.25686	17.9469	6.15213	0
1.2587	-98.7644	11.0894	8.18016	3.40415	0
1.2593	-71.3005	18.4155	-1.58658	2.48815	0
1.2600	-41.9881	25.7372	-4.93488	3.71241	0
1.2607	-62.0578	25.4339	-6.76872	6.76426	0
1.2613	-86.6169	20.2438	-14.7016	4.93227	0
1.2620	-76.3179	16.5829	-25.3853	-1.17141	0
1.2627	-66.019	15.0579	-30.2687	-3.91939	0
1.2633	-64.9627	12.0036	-26.6113	-5.13925	0
1.2640	-59.4171	5.59598	-18.3693	-6.97123	0
1.2647	-57.5685	5.59598	-11.343	-6.66737	0
1.2653	-58.0967	8.95357	-11.6521	-5.13925	0
1.2660	-54.3996	3.76768	-17.1433	-6.05524	0
1.2667	-53.8715	-1.42249	-18.6681	-6.05524	0
1.2673	-54.3996	0.713381	-12.8781	-2.08741	0
1.2680	-48.854	-0.811631	-6.76872	2.18429	0
1.2687	-36.9706	-6.30509	-3.41012	2.79642	0
1.2693	-21.1261	-7.21924	5.73847	1.88043	0
1.2700	-17.9572	-6.91595	17.03	1.88043	0
1.2707	-18.2212	-8.13767	17.03	4.32014	0
1.2713	10.299	-7.52681	10.9309	9.8161	0
1.2720	33.0095	-7.52681	11.24	14.3917	0
1.2727	2.64076	-8.13767	11.5388	12.5597	0
1.2733	-31.425	-6.60838	9.40615	10.4238	0
1.2740	-31.1609	-6.0018	13.0635	11.9519	0
1.2747	-31.6891	-6.60838	13.3726	13.4757	0
1.2753	-39.3473	-5.39094	6.04755	10.7277	0
1.2760	-37.2347	-6.60838	8.79831	7.98411	0
1.2767	-35.3862	-10.2735	24.355	6.15213	0
1.2773	-32.7454	-10.2735	31.6801	5.23613	0
1.2780	-25.3513	-5.39094	24.355	4.32014	0
1.2787	-25.6154	0.102522	13.0635	3.40415	0
1.2793	-29.0483	3.76768	3.29679	0.964435	0
1.2800	-30.3687	3.76768	-1.27751	-0.867551	0
1.2807	-32.2173	0.102522	-1.27751	-1.47528	0
1.2813	-27.728	-4.16922	-2.4932	-3.91939	0
1.2820	-28.7843	-6.30509	-5.24396	-8.80322	0
1.2827	-35.3862	-5.39094	-5.8518	-10.3269	0
1.2833	-16.1086	-3.55836	-4.02826	-8.19109	0
1.2840	5.54559	-1.42249	-3.41012	-8.49495	0
1.2847	-18.4853	0.410087	-9.21041	-10.3269	0
1.2853	-52.8152	1.9351	-12.2599	-8.80322	0
1.2860	-54.3996	3.76768	-7.0778	-6.05524	0
1.2867	-46.7414	7.42856	-5.8518	-5.44311	0
1.2873	-48.854	11.0894	-13.1769	-5.75138	0
1.2880	-55.72	12.0036	-14.7016	-3.91939	0
1.2887	-67.0753	12.6144	-9.21041	1.57216	0
1.2893	-69.9801	14.447	-8.91164	4.32014	0
1.2900	-66.019	10.4786	-13.1769	1.57216	0
1.2907	-70.5082	1.62753	-12.2599	0.660572	0
1.2913	-76.0538	-1.1192	-8.60256	3.40415	0
1.2920	-80.015	0.713381	-9.51948	3.40415	0
1.2927	-85.8246	-1.72578	-13.1769	2.18429	0
1.2933	-86.8809	-6.0018	-11.9612	4.32014	0
1.2940	-90.578	-5.69423	-7.68564	6.15213	0
1.2947	-90.578	-2.64421	-6.46995	6.15213	0
1.2953	-61.2656	2.54596	-5.24396	7.37198	0
1.2960	-38.5551	7.12099	-2.19443	8.9001	0
1.2967	-64.1704	8.95357	-1.27751	7.37198	0
1.2973	-95.8595	9.25686	2.68894	3.71241	0
1.2980	-95.0673	8.34271	12.7648	-0.867551	0
1.2987	-91.8984	7.42856	19.1729	-3.61553	0
1.2993	-93.7469	6.51013	13.9804	-3.91939	0
1.3000	-87.9372	3.76768	4.21371	-5.13925	0
1.3007	-83.9761	1.32424	-3.71919	-7.57896	0
1.3013	-77.9024	1.9351	-8.60256	-8.80322	0
1.3020	-65.2267	2.84925	-8.91164	-9.41095	0
1.3027	-59.153	0.102522	-7.68564	-10.6308	0
1.3033	-57.3045	-3.55836	-6.76872	-13.3788	0
1.3040	-53.0792	-5.39094	-4.32704	-15.8229	0
1.3047	-50.9666	-5.69423	-1.58658	-13.0749	0
1.3053	-49.1181	-6.0018	1.47325	-6.97123	0
1.3060	-52.287	-7.52681	6.96447	-6.66737	0
1.3067	-50.4385	-8.44096	11.5388	-9.10708	0
1.3073	-21.9183	-8.44096	10.6218	-6.97123	0
1.3080	1.58445	-10.8844	7.88139	-3.91939	0
1.3087	-21.1261	-11.7985	6.04755	-5.13925	0
1.3093	-50.7026	-10.5768	4.21371	-5.44311	0
1.3100	-50.9666	-13.6311	5.4397	-1.17141	0
1.3107	-46.7414	-18.2062	8.79831	2.48815	0
1.3113	-48.3259	-18.817	7.88139	4.93227	0
1.3120	-43.8366	-18.817	2.37987	7.67585	0
1.3127	-37.4988	-17.5953	-1.27751	7.98411	0
1.3133	-29.8406	-11.7985	-3.11135	4.624	0
1.3140	-21.6542	-8.74852	-7.68564	3.71241	0
1.3147	-17.429	-10.5768	-11.343	4.32014	0
1.3153	-12.6756	-6.0018	-13.1769	1.57216	0
1.3160	-8.7145	2.54596	-16.2264	-0.867551	0
1.3167	-2.64076	5.29269	-20.2031	-0.867551	0
1.3173	10.8271	5.59598	-18.0602	-3.61553	0
1.3180	15.5805	7.42856	-13.7847	-6.05524	0
1.3187	20.862	8.34271	-15.0107	-4.83539	0
1.3193	59.4171	11.0894	-23.2527	-4.52712	0
1.3200	96.3877	15.972	-30.8765	-4.83539	0
1.3207	82.3917	17.497	-30.8765	-4.83539	0
1.3213	57.0404	14.7503	-24.4684	-8.80322	0
1.3220	61.7937	11.7003	-18.6681	-12.1589	0
1.3227	70.5082	11.397	-16.5355	-10.3269	0
1.3233	69.716	13.5329	-13.1769	-8.49495	0
1.3240	70.7723	14.7503	-5.55303	-6.97123	0
1.3247	72.8849	12.922	3.91494	-3.91939	0
1.3253	77.6383	11.397	10.014	-3.91939	0
1.3260	83.9761	10.7861	10.6218	-5.75138	0
1.3267	88.7295	9.56443	5.73847	-5.75138	0
1.3273	97.1799	9.56443	-0.66966	-4.22326	0
1.3280	101.933	10.1753	-4.93488	-2.08741	0
1.3287	100.613	8.95357	-4.93488	-2.39127	0
1.3293	102.197	10.1753	-3.71919	-6.66737	0
1.3300	97.1799	14.7503	-2.4932	-4.83539	0
1.3307	92.6906	16.5829	0.855105	2.79642	0
1.3313	121.475	18.4155	5.13063	6.15213	0
1.3320	150.523	22.0764	4.52278	4.624	0
1.3327	129.925	25.7372	-1.27751	4.624	0
[truncated: 48,760 more rows]
