# Supplementary material for: Identification of Haptic Based Guiding Using Hard Reins
Source: PLoS One. 2015 Jul 22;10(7):e0132020. doi: 10.1371/journal.pone.0132020 (PMC4511788; doi:10.1371/journal.pone.0132020)
Supplement: S4 File — (ZIP) [file pone.0132020.s004.zip › EMGData2/Subject14/T11/t11.txt]

0.0000	320.986	-3.25404	15.2942	0.6438	0
0.0007	252.922	-5.08503	12.8547	-7.89893	0
0.0013	212.137	-5.3898	2.48222	-14.9188	0
0.0020	240.21	-3.25404	-11.8652	-23.4657	0
0.0027	251.863	-3.25404	-28.6436	-30.7868	0
0.0033	255.041	-4.78026	-43.2981	-34.7569	0
0.0040	270.932	-4.16833	-42.3769	-37.8067	0
0.0047	270.667	-4.78026	-27.7309	-39.9445	0
0.0053	270.932	-5.69456	-13.085	-40.5553	0
0.0060	275.699	-4.4731	0.341199	-40.8607	0
0.0067	268.018	-4.78026	16.2155	-39.0283	0
0.0073	266.959	-7.22079	29.9487	-34.7569	0
0.0080	260.603	-7.83032	36.3547	-30.1802	0
0.0087	236.767	-3.86357	33.6081	-20.7171	0
0.0093	225.909	1.62942	24.1483	-8.8151	0
0.0100	202.073	3.76518	13.4688	-4.54374	0
0.0107	171.616	2.23895	5.22887	-1.18855	0
0.0113	214.785	3.15565	0.648277	11.0189	0
0.0120	260.338	6.51287	2.48222	22.6155	0
0.0127	187.772	6.81764	4.61471	26.891	0
0.0133	94.0183	5.90094	-1.17714	31.1624	0
0.0140	78.1279	8.0391	-5.75773	35.7391	0
0.0147	72.0365	11.7011	-3.92378	36.9607	0
0.0153	51.9087	13.2249	-2.704	36.6553	0
0.0160	46.347	13.5321	-3.92378	36.0445	0
0.0167	36.2831	12.3106	-1.48421	33.6014	0
0.0173	26.2192	10.4796	2.48222	30.5516	0
0.0180	29.1324	7.42717	6.14157	25.9748	0
0.0187	29.3973	1.62942	6.75573	17.7334	0
0.0193	37.0776	-4.16833	-0.264429	8.57987	0
0.0200	44.4932	-5.08503	-11.5581	2.78155	0
0.0207	41.8448	-5.3898	-23.4574	-3.93296	0
0.0213	52.968	-9.35655	-36.8836	-14.6134	0
0.0220	54.5571	-13.0185	-42.991	-25.2939	0
0.0227	48.9954	-12.7138	-31.0917	-30.7868	0
0.0233	114.146	-11.4923	-9.41708	-34.4515	0
0.0240	185.918	-11.4923	7.06281	-39.0283	0
0.0247	137.452	-12.409	13.4688	-41.4714	0
0.0253	58.2648	-13.0185	8.2826	-40.8607	0
0.0260	57.4703	-11.7995	-7.59167	-39.9445	0
0.0267	65.6804	-9.96848	-24.6772	-37.8067	0
0.0273	47.6712	-8.74702	-32.9171	-33.23	0
0.0280	41.5799	-8.13749	-34.1369	-27.737	0
0.0287	30.9863	-5.99933	-34.1369	-20.7171	0
0.0293	9.79909	-2.6421	-30.7846	-11.2582	0
0.0300	-5.82648	-2.33734	-24.6772	-2.71139	0
0.0307	-23.0411	-2.6421	-18.5783	3.08694	0
0.0313	-41.5799	-0.506343	-10.0312	11.6297	0
0.0320	-59.8539	0.407954	1.86806	21.3981	0
0.0327	-82.6301	-1.42304	9.80946	26.891	0
0.0333	-99.0502	-0.201577	12.5561	32.0786	0
0.0340	-125.005	3.46041	15.6013	37.8769	0
0.0347	-139.306	6.20571	18.0409	39.7051	0
0.0353	-84.484	6.81764	14.0744	38.7931	0
0.0360	-37.0776	6.81764	6.14157	37.2661	0
0.0367	-95.8722	6.20571	8.2826	35.1284	0
0.0373	-168.174	5.29141	20.1819	30.857	0
0.0380	-166.849	2.85088	22.9285	24.4479	0
0.0387	-150.959	2.54372	15.9084	14.989	0
0.0393	-148.575	5.90094	14.3815	4.91516	0
0.0400	-135.333	5.59617	10.7222	-2.406	0
0.0407	-122.886	3.15565	-8.50437	-8.8151	0
0.0413	-113.087	3.15565	-28.9507	-16.7512	0
0.0420	-99.0502	-1.42304	-34.444	-23.7711	0
0.0427	-84.2192	-7.52556	-29.8634	-28.9586	0
0.0433	-68.0639	-5.08503	-25.897	-33.8408	0
0.0440	-58.7945	-5.08503	-20.1051	-38.1121	0
0.0447	-51.6438	-10.8828	-4.53794	-40.8607	0
0.0453	-40.2557	-9.66132	7.97552	-41.7768	0
0.0460	-47.6712	-5.08503	-2.40545	-38.7229	0
0.0467	-33.105	-6.30649	-31.3903	-33.23	0
0.0473	45.0228	-6.61126	-54.5832	-30.7868	0
0.0480	75.7443	-3.5588	-57.637	-27.737	0
0.0487	-5.82648	-3.25404	-42.3769	-18.8889	0
0.0493	-69.653	-1.11827	-24.9843	-9.1205	0
0.0500	-63.5617	2.54372	-17.0514	-2.1006	0
0.0507	-68.5936	1.93418	-6.97751	5.52595	0
0.0513	-86.6028	1.32465	18.348	13.1566	0
0.0520	-91.105	3.46041	47.3413	19.5657	0
0.0527	-101.963	4.37471	64.4354	25.6695	0
0.0533	-110.174	3.46041	67.4806	31.1624	0
0.0540	-113.087	4.98664	57.1081	34.5176	0
0.0547	-123.151	7.73193	36.6618	37.8769	0
0.0553	-123.151	7.42717	19.8748	39.3997	0
0.0560	-121.297	5.59617	14.0744	37.8769	0
0.0567	-126.064	5.59617	10.4151	35.1284	0
0.0573	-113.087	6.81764	0.0426498	31.4678	0
0.0580	-111.763	5.90094	-11.8652	26.891	0
0.0587	-112.027	4.06994	-17.657	19.8711	0
0.0593	-34.1644	3.76518	-21.3249	10.7135	0
0.0600	47.6712	1.32465	-22.8518	1.55998	0
0.0607	11.3881	-3.25404	-19.798	-4.84913	0
0.0613	-47.9361	-3.86357	-13.392	-11.5636	0
0.0620	-29.9269	-0.506343	-1.48421	-19.801	0
0.0627	-4.50228	-1.11827	22.6215	-26.8209	0
0.0633	-0.52968	-5.99933	57.4152	-30.7868	0
0.0640	14.3014	-7.83032	87.6283	-33.23	0
0.0647	23.5708	-5.69456	89.4537	-35.3677	0
0.0653	27.8082	-6.61126	62.9085	-36.8906	0
0.0660	37.3425	-9.05179	37.2674	-37.1959	0
0.0667	37.8722	-7.83032	26.895	-34.4515	0
0.0673	37.3425	-6.61126	14.3815	-29.5694	0
0.0680	33.3699	-6.30649	-3.31816	-23.1603	0
0.0687	16.9498	-3.5588	-5.45065	-14.308	0
0.0693	9.00457	-2.33734	6.44865	-6.37609	0
0.0700	-8.73973	-4.16833	14.0744	0.338408	0
0.0707	-27.5434	-3.25404	14.9957	9.19065	0
0.0713	20.9224	-0.811109	15.2942	18.3442	0
0.0720	66.4749	-2.94927	14.6886	23.8371	0
0.0727	-3.44292	-3.5588	15.9084	26.891	0
0.0733	-90.3105	0.71272	22.6215	32.384	0
0.0740	-96.6667	2.23895	26.5879	38.7931	0
0.0747	-96.4018	1.32465	25.061	41.5375	0
0.0753	-115.735	2.54372	24.4554	40.3159	0
0.0760	-116.265	2.54372	23.8413	37.8769	0
0.0767	-117.324	1.62942	18.9621	36.0445	0
0.0773	-121.032	4.37471	13.7759	33.9068	0
0.0780	-113.616	5.90094	8.88822	28.7192	0
0.0787	-107.79	2.85088	-1.79129	19.2603	0
0.0793	-96.4018	1.62942	-10.6454	8.88526	0
0.0800	-85.2785	1.93418	-13.085	1.25458	0
0.0807	-84.484	-1.11827	-16.7443	-5.15453	0
0.0813	-70.9772	-3.25404	-21.3249	-13.0906	0
0.0820	-64.0913	-3.86357	-20.7108	-19.801	0
0.0827	-60.6484	-4.16833	-21.0178	-24.6872	0
0.0833	9.79909	-4.4731	-24.0716	-29.8748	0
0.0840	83.1598	-5.3898	-24.9843	-35.3677	0
0.0847	39.4612	-8.13749	-26.5111	-38.7229	0
0.0853	-32.5753	-7.83032	-28.6436	-39.3337	0
0.0860	-28.6027	-5.99933	-27.4238	-37.8067	0
0.0867	-15.8904	-9.05179	-23.1503	-34.1462	0
0.0873	-30.7215	-12.7138	-17.657	-29.8748	0
0.0880	-37.8722	-12.409	-10.3383	-25.2939	0
0.0887	-45.8174	-10.578	-4.84502	-17.0566	0
0.0893	-60.9132	-7.83032	-3.62524	-8.20432	0
0.0900	-72.0365	-3.5588	-4.84502	-2.406	0
0.0907	-84.484	-0.201577	-9.41708	4.91516	0
0.0913	-99.8448	0.407954	-11.8652	17.428	0
0.0920	-118.384	0.103188	-11.5581	24.7533	0
0.0927	-134.274	2.23895	-14.6118	26.891	0
0.0933	-147.251	5.59617	-18.8853	33.6014	0
0.0940	-176.913	7.1224	-17.9641	38.7931	0
0.0947	-178.502	6.81764	-16.4372	38.4877	0
0.0953	-108.32	6.81764	-19.491	39.7051	0
0.0960	-79.9817	7.1224	-21.632	39.3997	0
0.0967	-157.05	6.51287	-19.491	34.2122	0
0.0973	-210.813	4.98664	-16.7443	30.5516	0
0.0980	-194.393	4.06994	-13.085	25.9748	0
0.0987	-185.123	3.76518	-10.0312	14.3782	0
0.0993	-181.416	3.46041	-9.72416	3.69772	0
0.1000	-164.731	1.93418	-6.67043	-2.1006	0
0.1007	-158.904	0.71272	3.702	-8.8151	0
0.1013	-148.046	-0.506343	9.80946	-16.1404	0
0.1020	-129.242	-3.25404	4.31616	-21.3279	0
0.1027	-121.826	-5.08503	-1.79129	-28.0424	0
0.1033	-107.26	-6.61126	-3.31816	-35.3677	0
0.1040	-96.137	-8.74702	-7.59167	-39.9445	0
0.1047	-98.2557	-9.35655	-13.085	-39.9445	0
0.1053	-88.1918	-7.52556	-13.9977	-37.8067	0
0.1060	-94.548	-6.91603	-14.3048	-36.5852	0
0.1067	-106.731	-5.99933	-17.3585	-35.3677	0
0.1073	-44.4932	-3.25404	-17.3585	-31.0922	0
0.1080	17.7443	-4.16833	-12.7779	-25.2939	0
0.1087	-41.5799	-5.69456	-5.45065	-17.9727	0
0.1093	-124.74	-1.42304	2.17514	-9.42589	0
0.1100	-132.155	0.407954	4.61471	-1.49395	0
0.1107	-132.685	-2.94927	-1.48421	5.83134	0
0.1113	-153.872	-0.506343	-8.50437	15.9052	0
0.1120	-161.817	4.06994	-5.45065	25.6695	0
0.1127	-170.557	3.46041	2.7893	29.9408	0
0.1133	-181.151	3.76518	7.66844	31.1624	0
0.1140	-182.74	5.90094	9.1953	34.2122	0
0.1147	-185.918	4.37471	12.249	37.5715	0
0.1153	-185.918	4.06994	14.3815	36.3499	0
0.1160	-186.712	6.20571	14.3815	32.384	0
0.1167	-188.831	4.06994	15.2942	29.0246	0
0.1173	-176.119	0.407954	14.6886	25.6695	0
0.1180	-175.059	-1.11827	8.88822	19.2603	0
0.1187	-168.703	-0.811109	2.48222	11.3243	0
0.1193	-85.0137	0.103188	2.48222	4.91516	0
0.1200	-3.44292	-2.03257	4.92179	-0.883161	0
0.1207	-36.8128	-4.4731	0.648277	-10.3421	0
0.1213	-88.1918	-1.42304	-8.50437	-21.6333	0
0.1220	-63.5617	-0.201577	-14.3048	-28.0424	0
0.1227	-31.7808	-4.16833	-17.657	-31.0922	0
0.1233	-18.0091	-2.6421	-16.7443	-36.8906	0
0.1240	6.35616	-0.811109	-13.085	-42.3835	0
0.1247	21.9817	-5.69456	-11.251	-42.0822	0
0.1253	32.3105	-7.22079	-10.0312	-39.9445	0
0.1260	49.5251	-5.99933	-3.92378	-39.9445	0
0.1267	58	-7.83032	2.17514	-38.4175	0
0.1273	65.6804	-5.99933	3.08785	-32.9246	0
0.1280	73.3607	-2.33734	1.86806	-25.9047	0
0.1287	68.3288	-2.33734	0.955356	-17.0566	0
0.1293	68.3288	-0.811109	0.648277	-7.59354	0
0.1300	61.1781	2.23895	4.31616	-1.49395	0
0.1307	52.968	1.32465	10.7222	4.00311	0
0.1313	105.671	2.23895	14.6886	13.462	0
0.1320	160.228	7.1224	13.1617	22.3101	0
0.1327	108.055	6.81764	7.97552	27.8031	0
0.1333	32.3105	4.06994	2.48222	32.9947	0
0.1340	32.5753	4.98664	-0.264429	36.6553	0
0.1347	47.4064	7.73193	-2.40545	35.7391	0
0.1353	43.4338	8.34387	-3.92378	35.1284	0
0.1360	52.968	8.0391	-0.571508	36.9607	0
0.1367	67.0046	7.73193	2.7893	35.4338	0
0.1373	79.7169	8.64863	2.17514	27.8031	0
0.1380	100.11	9.25816	0.0426498	20.4819	0
0.1387	121.562	6.81764	-4.53794	15.5998	0
0.1393	146.457	1.93418	-13.085	8.57987	0
0.1400	167.909	1.32465	-15.8316	-1.49395	0
0.1407	185.653	3.15565	-13.085	-10.6475	0
0.1413	214.785	1.01989	-12.7779	-16.7512	0
0.1420	230.411	-3.25404	-12.7779	-24.6872	0
0.1427	252.393	-2.94927	-7.59167	-31.703	0
0.1433	343.763	-1.42304	-3.01108	-34.1462	0
0.1440	420.037	-2.6421	-1.17714	-36.2839	0
0.1447	378.986	-5.08503	4.92179	-39.3337	0
0.1453	323.9	-8.74702	13.4688	-38.1121	0
0.1460	340.585	-9.96848	18.0409	-36.2839	0
0.1467	359.653	-5.99933	18.9621	-38.4175	0
0.1473	355.945	-3.25404	17.1282	-37.1959	0
0.1480	363.096	-5.08503	13.4688	-25.2939	0
0.1487	364.685	-5.69456	10.108	-12.4798	0
0.1493	355.945	-4.4731	4.00908	-5.45992	0
0.1500	352.237	-3.25404	0.648277	0.6438	0
0.1507	349.589	1.32465	8.2826	8.57987	0
0.1513	342.174	4.98664	18.0409	16.2064	0
0.1520	327.078	2.23895	18.0409	23.8371	0
0.1527	318.338	1.32465	12.5561	30.857	0
0.1533	315.16	2.54372	0.648277	36.0445	0
0.1540	290.795	2.23895	-22.2376	39.7051	0
0.1547	293.443	4.98664	-41.4642	41.5375	0
0.1553	366.804	10.7844	-47.8702	41.2321	0
0.1560	395.671	10.1749	-50.9239	40.6213	0
0.1567	319.927	5.59617	-51.231	37.8769	0
0.1573	268.018	6.81764	-43.5966	30.5516	0
0.1580	284.968	8.64863	-37.1906	21.7035	0
0.1587	293.443	4.98664	-36.2779	15.2944	0
0.1593	292.913	1.01989	-30.1705	9.49605	0
0.1600	304.831	1.62942	-14.9104	1.25458	0
0.1607	308.539	1.62942	-0.264429	-6.98688	0
0.1613	316.484	-0.811109	11.6349	-14.308	0
0.1620	328.932	-1.42304	23.8413	-23.4657	0
0.1627	331.58	-2.03257	46.4286	-32.6192	0
0.1633	338.466	-7.83032	80.9152	-37.1959	0
0.1640	337.671	-15.4615	112.348	-37.8067	0
0.1647	325.753	-17.902	129.741	-38.1121	0
0.1653	327.607	-17.902	131.873	-39.0283	0
0.1660	310.128	-19.733	102.88	-38.4175	0
0.1667	286.027	-19.4282	39.4084	-34.7569	0
0.1673	338.201	-15.1543	-15.5245	-28.0424	0
0.1680	388.521	-11.4923	-32.3115	-21.6333	0
0.1687	313.041	-11.7995	-29.2578	-14.6134	0
0.1693	215.58	-12.1042	-20.4037	-4.84913	0
0.1700	197.306	-9.96848	-10.3383	4.91516	0
0.1707	183.799	-7.83032	-11.251	12.8512	0
0.1713	148.046	-5.99933	-17.3585	22.3101	0
0.1720	125.799	-3.25404	-13.9977	29.6354	0
0.1727	100.11	-0.506343	-7.59167	32.0786	0
0.1733	71.5069	-0.506343	-7.28459	34.2122	0
0.1740	55.0868	-0.506343	-6.06481	36.9607	0
0.1747	36.2831	1.32465	-1.48421	38.7931	0
0.1753	19.863	1.32465	3.39493	40.3159	0
0.1760	5.03196	-0.506343	4.31616	38.7931	0
0.1767	-10.8584	-0.201577	2.17514	35.4338	0
0.1773	-14.0365	-1.72781	3.39493	32.6893	0
0.1780	-29.6621	-3.25404	6.44865	26.2802	0
0.1787	-40.7854	-1.42304	-1.17714	16.5118	0
0.1793	24.3653	-0.506343	-14.9104	9.19065	0
0.1800	87.3973	-3.5588	-22.8518	1.55998	0
0.1807	35.2237	-4.78026	-25.897	-8.50971	0
0.1813	-29.6621	-5.08503	-26.8182	-15.835	0
0.1820	-17.4795	-7.83032	-25.5984	-21.9387	0
0.1827	-3.9726	-10.2733	-30.4776	-28.9586	0
0.1833	-9.53425	-10.2733	-39.6302	-33.5354	0
0.1840	-2.11872	-11.4923	-42.3769	-34.1462	0
0.1847	-2.91324	-14.8495	-39.6302	-34.4515	0
0.1853	-10.0639	-16.6805	-37.8048	-36.2839	0
0.1860	-8.47489	-15.1543	-33.2242	-36.2839	0
0.1867	-14.3014	-11.7995	-24.0716	-32.0084	0
0.1873	-20.9224	-10.8828	-9.11853	-27.1263	0
0.1880	-31.516	-12.1042	12.249	-23.4657	0
0.1887	-51.6438	-9.66132	31.7741	-16.1404	0
0.1893	-64.8858	-8.74702	43.0678	-5.15453	0
0.1900	-88.4566	-12.409	47.6484	3.08694	0
0.1907	-106.466	-10.578	42.7607	10.1068	0
0.1913	-56.1461	-3.25404	27.8077	20.4819	0
0.1920	-15.0959	-1.42304	17.1282	27.8031	0
0.1927	-86.0731	-2.94927	18.0409	32.0786	0
0.1933	-170.557	-0.506343	22.9285	36.9607	0
0.1940	-177.178	1.93418	25.6752	39.3997	0
0.1947	-172.941	1.62942	27.5091	38.1823	0
0.1953	-186.977	3.15565	29.6416	39.0985	0
0.1960	-186.977	5.59617	35.1349	38.7931	0
0.1967	-180.621	5.90094	43.0678	34.5176	0
0.1973	-174.265	1.93418	49.1752	29.9408	0
0.1980	-163.936	-1.72781	50.395	23.2263	0
0.1987	-148.575	0.103188	41.848	13.1566	0
0.1993	-128.448	1.93418	24.7625	5.52595	0
0.2000	-114.411	-1.11827	12.249	-1.79521	0
0.2007	-97.9909	-3.5588	8.2826	-10.6475	0
0.2013	-72.5662	-4.16833	0.955356	-16.7512	0
0.2020	-67.7991	-6.61126	-14.6118	-22.8549	0
0.2027	-38.6667	-6.30649	-28.6436	-31.703	0
0.2033	59.8539	-3.5588	-33.2242	-37.8067	0
0.2040	108.584	-5.08503	-30.1705	-38.1121	0
0.2047	45.0228	-9.05179	-24.9843	-38.1121	0
0.2053	5.2968	-8.44226	-23.1503	-39.0283	0
0.2060	31.7808	-7.52556	-24.0716	-38.1121	0
0.2067	38.6667	-8.13749	-24.6772	-35.9785	0
0.2073	36.548	-6.91603	-22.2376	-31.3976	0
0.2080	47.4064	-4.16833	-19.491	-21.6333	0
0.2087	40.5206	-3.5588	-19.1839	-10.6475	0
0.2093	36.0183	-2.03257	-16.7443	-3.93296	0
0.2100	41.3151	0.71272	-10.3383	0.0330154	0
0.2107	31.7808	2.54372	-3.01108	8.57987	0
0.2113	25.9543	4.68188	3.702	19.8711	0
0.2120	23.3059	6.81764	13.4688	26.891	0
0.2127	11.653	6.81764	20.7875	31.1624	0
0.2133	14.0365	6.20571	18.348	36.9607	0
0.2140	7.15069	7.42717	12.5561	40.6213	0
0.2147	-2.91324	8.64863	8.58114	39.7051	0
0.2153	63.032	9.56293	3.39493	36.9607	0
0.2160	133.479	11.3939	-1.17714	35.4338	0
0.2167	86.0731	11.3939	-5.75773	33.3001	0
0.2173	19.5982	8.64863	-12.1637	28.4139	0
0.2180	35.7534	7.1224	-18.2712	21.3981	0
0.2187	61.4429	7.73193	-24.9843	12.2404	0
0.2193	67.0046	6.81764	-35.0582	3.08694	0
0.2200	85.5434	4.98664	-38.7175	-4.23835	0
0.2207	100.374	3.46041	-33.5313	-11.5636	0
0.2213	114.146	2.23895	-30.7846	-20.1064	0
0.2220	135.333	1.62942	-33.2242	-25.9047	0
0.2227	145.397	0.407954	-34.7511	-29.264	0
0.2233	156.256	-2.33734	-35.9709	-35.0623	0
0.2240	166.584	-4.16833	-38.1034	-39.3337	0
0.2247	162.877	-5.08503	-35.3567	-39.9445	0
0.2253	167.379	-7.22079	-30.1705	-39.9445	0
0.2260	159.963	-6.91603	-26.2041	-36.8906	0
0.2267	145.927	-4.4731	-19.1839	-29.8748	0
0.2273	201.279	-5.08503	-3.62524	-24.3819	0
0.2280	258.749	-5.3898	17.7423	-22.2441	0
0.2287	192.009	-3.25404	35.442	-16.1404	0
0.2293	98.2557	-4.78026	38.7943	-6.68149	0
0.2300	83.6895	-6.91603	28.1148	1.55998	0
0.2307	75.4795	-4.16833	17.1282	8.88526	0
0.2313	43.4338	-0.811109	16.2155	17.1226	0
0.2320	24.6301	0.103188	18.655	25.0587	0
0.2327	3.17808	1.62942	18.0409	31.1624	0
0.2333	-21.9817	2.85088	14.3815	35.7391	0
0.2340	-37.6073	4.37471	8.88822	39.0985	0
0.2347	-57.7352	6.51287	4.92179	40.0105	0
0.2353	-74.1553	4.37471	6.75573	37.8769	0
0.2360	-87.1324	1.32465	8.88822	36.0445	0
0.2367	-105.936	1.62942	6.75573	35.1284	0
0.2373	-112.027	1.32465	3.08785	31.4678	0
0.2380	-125.799	0.71272	-4.84502	24.1425	0
0.2387	-135.863	3.15565	-16.1387	15.2944	0
0.2393	-76.8037	3.15565	-22.8518	8.57987	0
0.2400	-20.3927	0.407954	-26.8182	4.00311	0
0.2407	-76.0091	0.71272	-34.1369	-3.93296	0
0.2413	-151.224	-1.11827	-39.0246	-15.835	0
0.2420	-152.813	-5.3898	-36.585	-24.6872	0
0.2427	-144.868	-5.99933	-32.9171	-28.0424	0
0.2433	-157.845	-5.99933	-33.5313	-32.6192	0
0.2440	-163.406	-9.05179	-38.7175	-38.1121	0
0.2447	-171.087	-10.2733	-43.5966	-39.9445	0
0.2453	-183.269	-8.74702	-41.4642	-38.4175	0
0.2460	-196.776	-7.83032	-34.1369	-36.5852	0
0.2467	-214.521	-8.44226	-25.897	-32.9246	0
0.2473	-229.352	-8.74702	-13.085	-28.3478	0
0.2480	-252.128	-8.74702	3.39493	-23.1603	0
0.2487	-281.26	-6.91603	25.6752	-15.2242	0
0.2493	-304.301	-4.78026	61.3816	-4.84913	0
0.2500	-344.292	-4.16833	105.021	3.08694	0
0.2507	-367.069	-3.86357	125.16	9.80144	0
0.2513	-321.516	-2.33734	104.407	20.1765	0
0.2520	-312.511	-0.506343	65.6551	28.7192	0
0.2527	-412.356	0.71272	39.1014	30.2462	0
0.2533	-493.132	0.407954	25.3681	31.4678	0
0.2540	-500.018	1.32465	9.80946	36.3499	0
0.2547	-513.79	4.06994	-2.40545	36.6553	0
0.2553	-536.037	4.37471	-5.75773	34.2122	0
0.2560	-540.009	3.15565	-6.67043	36.6553	0
0.2567	-550.073	5.29141	-6.06481	36.9607	0
0.2573	-555.635	5.90094	-0.878586	29.6354	0
0.2580	-549.543	0.71272	0.648277	19.8711	0
0.2587	-545.836	-1.42304	-4.84502	10.7135	0
0.2593	-533.918	0.407954	-10.0312	2.47615	0
0.2600	-526.767	-0.506343	-16.7443	-3.62756	0
0.2607	-525.443	-2.94927	-28.6436	-10.3421	0
0.2613	-502.932	-3.25404	-38.7175	-17.9727	0
0.2620	-497.37	-4.16833	-46.3433	-25.2939	0
0.2627	-502.667	-6.61126	-53.6705	-30.7868	0
0.2633	-427.717	-8.44226	-53.0649	-34.4515	0
0.2640	-347.206	-10.578	-43.9037	-35.3677	0
0.2647	-391.169	-12.409	-34.1369	-36.8906	0
0.2653	-460.292	-12.409	-22.5447	-38.7229	0
0.2660	-451.553	-10.2733	-13.085	-36.5852	0
0.2667	-438.84	-8.44226	-13.6906	-32.3138	0
0.2673	-446.256	-8.44226	-15.8316	-27.737	0
0.2680	-440.959	-8.13749	-5.1521	-21.3279	0
0.2687	-445.196	-6.30649	13.1617	-13.3919	0
0.2693	-453.671	-4.4731	24.4554	-6.0707	0
0.2700	-452.612	-4.16833	30.8614	3.39233	0
0.2707	-458.968	-3.86357	40.6282	11.9351	0
0.2713	-465.059	-2.03257	54.6685	18.3442	0
0.2720	-467.973	2.23895	67.7876	25.9748	0
0.2727	-475.388	7.73193	79.0813	33.3001	0
0.2733	-469.562	7.73193	90.375	35.1284	0
0.2740	-473.534	5.59617	97.0881	34.2122	0
0.2747	-478.301	6.20571	87.9269	34.2122	0
0.2753	-409.178	7.73193	63.8212	33.6014	0
0.2760	-332.639	7.1224	38.1887	30.5516	0
0.2767	-367.333	6.51287	16.2155	27.1964	0
0.2773	-423.215	5.90094	1.56951	21.3981	0
0.2780	-401.233	4.98664	-4.84502	13.7674	0
0.2787	-365.479	6.51287	-15.2175	5.83134	0
0.2793	-346.676	7.1224	-36.8836	-0.883161	0
0.2800	-316.484	2.54372	-48.7914	-7.89893	0
0.2807	-286.822	-1.72781	-44.2108	-15.5296	0
0.2813	-257.425	-1.72781	-37.4977	-24.9885	0
0.2820	-223.525	-2.33734	-31.3903	-32.6192	0
0.2827	-196.247	-5.3898	-21.0178	-37.8067	0
0.2833	-164.201	-6.61126	-13.392	-39.9445	0
0.2840	-134.804	-5.3898	-13.085	-39.3337	0
0.2847	-117.059	-4.16833	-15.5245	-38.4175	0
0.2853	-90.0457	-4.16833	-17.0514	-39.6391	0
0.2860	-77.863	-4.16833	-19.1839	-38.7229	0
0.2867	-70.7123	-3.25404	-26.8182	-32.9246	0
0.2873	5.2968	-1.72781	-37.1906	-25.5993	0
0.2880	77.5982	-2.6421	-37.1906	-18.5835	0
0.2887	29.9269	-5.08503	-23.4574	-11.5636	0
0.2893	-38.4018	-5.08503	-10.3383	-4.54374	0
0.2900	-28.0731	-2.6421	-6.37188	1.25458	0
0.2907	-11.1233	0.407954	-7.59167	8.57987	0
0.2913	-18.0091	2.85088	-5.1521	19.2603	0
0.2920	-13.7717	5.29141	5.22887	28.4139	0
0.2927	-7.68037	6.81764	17.1282	32.0786	0
0.2933	-2.91324	8.0391	24.1483	33.6014	0
0.2940	7.41553	9.25816	28.1148	36.0445	0
0.2947	14.3014	8.64863	31.1685	36.9607	0
0.2953	28.0731	5.90094	28.7289	36.6553	0
0.2960	43.6986	4.06994	20.7875	34.5176	0
0.2967	55.3516	6.20571	15.2942	29.6354	0
0.2973	78.3927	7.1224	14.9957	23.5317	0
0.2980	92.6941	4.98664	12.249	17.1226	0
0.2987	115.735	4.06994	6.75573	9.19065	0
0.2993	208.959	3.76518	5.22887	1.25458	0
0.3000	291.854	1.93418	6.75573	-5.15453	0
0.3007	261.927	0.71272	5.53595	-12.4798	0
0.3013	221.671	0.407954	0.648277	-22.5495	0
0.3020	253.717	-1.42304	-2.704	-32.9246	0
0.3027	287.087	-5.08503	0.0426498	-38.7229	0
0.3033	302.712	-9.05179	1.56951	-40.2499	0
0.3040	327.607	-9.35655	-6.06481	-41.7768	0
0.3047	344.292	-6.30649	-14.3048	-43.6051	0
0.3053	359.918	-7.22079	-12.1637	-43.2997	0
0.3060	377.927	-9.66132	-7.89875	-40.2499	0
0.3067	382.959	-5.99933	-12.1637	-37.5013	0
0.3073	391.169	-2.03257	-19.798	-32.0084	0
0.3080	394.612	-2.94927	-23.7645	-22.2441	0
0.3087	382.429	-2.94927	-26.8182	-12.1744	0
0.3093	382.959	-1.11827	-28.6436	-4.84913	0
0.3100	374.219	0.71272	-24.0716	1.55998	0
0.3107	361.772	5.29141	-17.657	8.57987	0
0.3113	421.096	7.73193	-16.4372	16.2064	0
0.3120	473.799	6.20571	-18.8853	25.0587	0
0.3127	400.968	8.0391	-21.0178	31.7732	0
0.3133	316.749	9.56293	-19.491	33.9068	0
0.3140	320.986	6.51287	-10.3383	34.823	0
0.3147	328.137	6.81764	1.56951	37.2661	0
0.3153	312.776	9.25816	7.66844	36.6553	0
0.3160	318.338	7.1224	9.1953	32.384	0
0.3167	324.429	7.73193	10.7222	29.6354	0
0.3173	323.9	11.0892	14.3815	26.891	0
0.3180	332.639	8.0391	22.0158	17.1226	0
0.3187	344.027	3.46041	29.0275	5.22056	0
0.3193	358.064	2.85088	26.2808	0.338408	0
0.3200	366.804	1.32465	14.3815	-3.32217	0
0.3207	374.484	-0.506343	-1.17714	-12.4798	0
0.3213	392.493	-0.201577	-15.8316	-21.9387	0
0.3220	389.05	-1.42304	-24.3786	-28.6532	0
0.3227	401.233	-3.86357	-23.4574	-35.9785	0
0.3233	494.192	-3.25404	-16.7443	-40.5553	0
0.3240	541.598	-2.94927	-7.89875	-38.4175	0
0.3247	452.082	-5.08503	3.08785	-37.8067	0
0.3253	388.785	-5.08503	16.2155	-40.2499	0
0.3260	418.183	-4.16833	24.4554	-37.1959	0
0.3267	414.475	-4.78026	21.4017	-31.703	0
0.3273	381.9	-5.08503	13.4688	-27.1263	0
0.3280	378.457	-2.6421	4.31616	-18.2781	0
0.3287	364.155	-0.506343	-6.37188	-6.98688	0
0.3293	338.731	0.103188	-13.085	-1.18855	0
0.3300	325.753	0.407954	-12.1637	4.00311	0
0.3307	305.626	0.407954	-10.0312	13.1566	0
0.3313	285.763	2.23895	-11.251	21.3981	0
0.3320	266.429	5.90094	-13.9977	28.1085	0
0.3327	239.68	7.42717	-14.3048	33.6014	0
0.3333	226.968	5.90094	-10.9439	36.9607	0
0.3340	203.397	5.90094	-7.59167	40.0105	0
0.3347	176.119	10.4796	-4.84502	42.1483	0
0.3353	226.438	11.3939	4.92179	38.7931	0
0.3360	284.438	6.81764	19.8748	34.5176	0
0.3367	225.379	4.06994	30.5543	32.9947	0
0.3373	142.484	5.90094	30.2558	28.7192	0
0.3380	142.219	4.37471	23.5342	18.6496	0
0.3387	156.256	-0.811109	19.5677	10.4081	0
0.3393	152.018	-3.25404	13.4688	5.52595	0
0.3400	157.845	-4.16833	-9.41708	-0.883161	0
0.3407	161.817	-6.30649	-33.5313	-11.5636	0
0.3413	165.525	-7.22079	-31.3903	-19.801	0
0.3420	171.881	-7.83032	-13.085	-25.2939	0
0.3427	170.822	-9.35655	-1.48421	-32.9246	0
0.3433	175.324	-9.66132	2.48222	-38.1121	0
0.3440	174.53	-9.05179	7.06281	-35.9785	0
0.3447	162.612	-9.05179	11.0292	-34.4515	0
0.3453	165.525	-7.83032	10.4151	-36.2839	0
0.3460	152.548	-6.91603	2.48222	-33.8408	0
0.3467	131.626	-9.35655	-4.84502	-29.8748	0
0.3473	182.475	-10.2733	-3.01108	-26.5155	0
0.3480	232	-6.30649	3.702	-17.0566	0
0.3487	156.521	-2.94927	5.53595	-4.84913	0
0.3493	60.6484	-3.25404	7.97552	0.949192	0
0.3500	47.1416	-2.33734	17.4352	4.60977	0
0.3507	37.8722	1.32465	25.6752	14.989	0
0.3513	4.50228	2.54372	21.0946	25.3641	0
0.3520	-14.0365	2.54372	10.7222	30.5516	0
0.3527	-33.8995	4.06994	4.92179	35.4338	0
0.3533	-56.6758	4.06994	2.48222	40.3159	0
0.3540	-70.9772	3.15565	2.7893	40.9267	0
0.3547	-87.9269	4.68188	10.7222	40.3159	0
0.3553	-99.0502	6.81764	20.7875	40.3159	0
0.3560	-109.114	6.20571	22.3144	37.8769	0
0.3567	-121.826	5.90094	16.5225	33.3001	0
0.3573	-119.178	5.90094	10.7222	27.8031	0
0.3580	-125.269	3.15565	7.66844	20.7873	0
0.3587	-126.858	1.01989	6.14157	13.7674	0
0.3593	-56.9406	2.54372	7.97552	7.3583	0
0.3600	4.50228	4.06994	11.0292	-1.49395	0
0.3607	-46.8767	1.01989	6.44865	-12.1744	0
0.3613	-112.027	-2.94927	-9.11853	-20.1064	0
0.3620	-101.699	-3.25404	-21.632	-25.2939	0
0.3627	-85.8082	-2.03257	-24.0716	-29.264	0
0.3633	-91.105	-2.33734	-20.4037	-32.6192	0
0.3640	-89.7808	-3.5588	-12.1637	-33.5354	0
0.3647	-91.8996	-5.08503	-2.40545	-33.23	0
0.3653	-97.1964	-6.91603	-1.17714	-35.3677	0
0.3660	-100.904	-8.13749	-5.1521	-35.3677	0
0.3667	-110.968	-6.91603	-6.67043	-29.264	0
0.3673	-121.826	-4.4731	-13.9977	-22.8549	0
0.3680	-138.511	-3.86357	-26.5111	-17.6674	0
0.3687	-157.315	-3.25404	-29.2578	-8.20432	0
0.3693	-170.292	-1.72781	-22.5447	1.25458	0
0.3700	-204.721	-0.201577	-15.8316	5.22056	0
0.3707	-221.142	1.93418	-9.41708	12.8512	0
0.3713	-166.055	3.46041	-8.1973	24.4479	0
0.3720	-150.429	4.06994	-13.085	31.1624	0
0.3727	-246.037	5.29141	-13.392	34.5176	0
0.3733	-317.543	7.73193	-10.6454	39.0985	0
0.3740	-314.63	9.56293	-12.4708	40.9267	0
0.3747	-322.575	10.1749	-13.085	39.3997	0
0.3753	-338.201	10.1749	-7.89875	38.1823	0
0.3760	-335.023	9.56293	-6.06481	36.0445	0
0.3767	-340.32	9.8701	-8.50437	31.7732	0
0.3773	-340.055	9.8701	-6.06481	25.0587	0
0.3780	-327.078	6.81764	2.17514	15.9052	0
0.3787	-321.251	6.20571	7.36136	9.19065	0
0.3793	-310.658	8.64863	10.7222	4.91516	0
0.3800	-302.183	7.1224	20.489	-3.62756	0
0.3807	-298.74	0.407954	33.9151	-14.308	0
0.3813	-279.406	-4.4731	43.6819	-21.6333	0
0.3820	-276.758	-5.69456	51.0007	-28.0424	0
0.3827	-277.553	-5.08503	58.0208	-34.1462	0
0.3833	-202.868	-3.25404	60.7675	-33.23	0
0.3840	-132.42	-2.33734	53.7473	-31.703	0
0.3847	-183.799	-4.16833	29.6416	-35.9785	0
0.3853	-255.306	-5.99933	-9.41708	-36.5852	0
0.3860	-250.804	-5.69456	-41.7712	-30.7868	0
0.3867	-242.594	-4.78026	-51.538	-25.2939	0
0.3873	-257.425	-3.86357	-43.5966	-20.4118	0
0.3880	-262.457	-2.33734	-27.4238	-14.308	0
0.3887	-267.489	-0.506343	-10.0312	-6.98688	0
0.3893	-272.521	-0.201577	-1.79129	1.25458	0
0.3900	-273.05	2.23895	-4.84502	8.88526	0
0.3907	-281.26	5.90094	-8.50437	15.9052	0
0.3913	-282.32	5.90094	-6.37188	25.0587	0
0.3920	-283.114	5.29141	-4.84502	32.9947	0
0.3927	-293.178	9.56293	-6.97751	36.9607	0
0.3933	-288.411	12.3106	-6.67043	37.8769	0
0.3940	-292.913	9.8701	-3.01108	38.7931	0
0.3947	-302.448	10.1749	-0.264429	40.6213	0
0.3953	-238.356	13.2249	4.92179	42.1483	0
0.3960	-163.406	12.3106	16.2155	38.7931	0
0.3967	-200.484	9.56293	25.3681	31.7732	0
0.3973	-258.219	8.64863	29.9487	24.7533	0
0.3980	-235.973	5.90094	34.2222	16.2064	0
0.3987	-200.484	1.32465	32.3883	7.96909	0
0.3993	-180.621	1.32465	22.9285	2.17076	0
0.4000	-146.457	4.06994	10.4151	-5.15453	0
0.4007	-114.941	2.23895	-6.67043	-15.2242	0
0.4013	-86.3379	-0.811109	-24.3786	-24.0765	0
0.4020	-50.3196	-2.94927	-35.6638	-30.7868	0
0.4027	-21.7169	-5.99933	-42.3769	-36.5852	0
0.4033	7.15069	-7.22079	-45.7377	-39.0283	0
0.4040	32.3105	-6.91603	-41.1571	-39.9445	0
0.4047	48.4658	-6.91603	-32.6101	-41.7768	0
0.4053	73.8904	-6.30649	-22.8518	-40.2499	0
0.4060	84.7489	-5.99933	-10.9439	-35.0623	0
0.4067	90.5754	-6.91603	-3.92378	-31.703	0
0.4073	163.671	-4.78026	-7.59167	-28.6532	0
0.4080	232	-0.201577	-13.9977	-19.4956	0
0.4087	181.945	-0.811109	-19.491	-8.8151	0
0.4093	114.676	-2.33734	-23.1503	-3.62756	0
0.4100	127.388	1.62942	-19.491	1.25458	0
0.4107	143.543	3.46041	-6.67043	11.9351	0
0.4113	135.333	0.407954	6.44865	20.7873	0
0.4120	141.954	-0.506343	13.4688	25.6695	0
0.4127	150.164	2.23895	13.4688	31.4678	0
0.4133	155.196	3.46041	6.44865	36.0445	0
0.4140	165.79	2.54372	0.648277	36.0445	0
0.4147	173.735	1.32465	4.31616	34.2122	0
0.4153	189.361	1.32465	16.2155	33.3001	0
0.4160	207.37	3.76518	25.3681	32.384	0
0.4167	218.493	4.37471	24.1483	30.857	0
0.4173	242.064	2.23895	18.0409	24.4479	0
0.4180	259.808	0.407954	17.7423	13.1566	0
0.4187	284.438	0.407954	24.7625	4.91516	0
0.4193	379.781	-0.506343	30.2558	-1.18855	0
0.4200	466.119	-3.25404	26.2808	-9.42589	0
0.4207	431.954	-6.91603	12.8547	-17.9727	0
0.4213	381.105	-9.96848	-3.92378	-26.2101	0
0.4220	416.329	-9.66132	-17.0514	-35.3677	0
0.4227	463.735	-7.22079	-19.491	-39.3337	0
0.4233	479.361	-8.74702	-15.5245	-39.9445	0
0.4240	494.457	-12.409	-18.5783	-43.2997	0
0.4247	509.023	-11.7995	-25.5984	-45.132	0
0.4253	523.324	-11.1875	-19.1839	-42.6889	0
0.4260	538.42	-14.8495	-5.75773	-39.6391	0
0.4267	545.571	-15.1543	-0.264429	-35.6731	0
0.4273	550.073	-10.578	4.31616	-29.5694	0
0.4280	546.895	-7.83032	11.6349	-20.7171	0
0.4287	546.101	-6.30649	12.5561	-10.6475	0
0.4293	551.397	-4.4731	7.66844	-0.883161	0
0.4300	531.005	-4.78026	4.00908	6.74752	0
0.4307	528.886	-3.25404	4.31616	15.5998	0
0.4313	603.041	1.32465	14.3815	23.2263	0
0.4320	630.585	0.103188	31.1685	27.5018	0
0.4327	533.388	-3.25404	40.9353	33.6014	0
0.4333	462.411	-0.506343	42.1551	38.7931	0
0.4340	483.333	2.85088	36.6618	36.9607	0
0.4347	489.954	1.93418	23.5342	36.0445	0
0.4353	467.973	2.23895	12.5561	38.1823	0
0.4360	462.941	4.37471	9.1953	34.823	0
0.4367	461.881	4.68188	7.06281	29.9408	0
0.4373	468.502	3.76518	2.7893	26.2802	0
0.4380	480.42	1.32465	-4.53794	17.7334	0
0.4387	475.918	-1.42304	-13.085	6.44212	0
0.4393	475.918	-2.33734	-15.5245	-0.272377	0
0.4400	481.48	-2.33734	-15.5245	-7.59354	0
0.4407	482.274	-1.72781	-18.5783	-17.0566	0
0.4413	495.251	-2.33734	-19.1839	-24.3819	0
0.4420	492.073	-7.83032	-15.8316	-28.0424	0
0.4427	475.918	-11.4923	-14.9104	-31.3976	0
0.4433	532.594	-9.35655	-14.9104	-34.4515	0
0.4440	595.361	-8.74702	-15.8316	-37.1959	0
0.4447	527.032	-11.7995	-18.2712	-39.3337	0
0.4453	428.247	-12.409	-17.657	-37.1959	0
0.4460	420.301	-11.4923	-15.5245	-30.4856	0
0.4467	417.123	-9.96848	-17.657	-24.3819	0
0.4473	372.895	-5.99933	-23.7645	-19.801	0
0.4480	342.174	-3.86357	-28.038	-11.869	0
0.4487	315.954	-3.25404	-28.6436	-1.79521	0
0.4493	278.082	-1.42304	-26.8182	6.74752	0
0.4500	243.653	-1.72781	-23.4574	15.9052	0
0.4507	206.311	-0.201577	-17.657	23.5317	0
0.4513	167.379	5.90094	-11.5581	27.8031	0
0.4520	128.183	7.1224	-6.97751	34.5176	0
0.4527	88.7215	2.54372	1.56951	43.0644	0
0.4533	59.8539	2.85088	13.7759	44.286	0
0.4540	17.2146	5.90094	23.8413	39.7051	0
0.4547	-20.3927	4.98664	36.9689	41.5375	0
0.4553	16.1553	4.68188	49.4823	44.8968	0
0.4560	51.1142	4.98664	38.1887	40.6213	0
0.4567	-27.8082	2.85088	11.0292	32.6893	0
0.4573	-120.502	1.01989	-0.571508	27.5018	0
0.4580	-132.155	1.62942	-3.31816	20.4819	0
0.4587	-135.333	1.93418	-10.0312	9.19065	0
0.4593	-159.434	0.407954	-4.84502	1.25458	0
0.4600	-173.206	-2.6421	10.7222	-4.23835	0
0.4607	-188.831	-3.5588	11.3278	-13.3919	0
0.4613	-202.603	-0.506343	-0.571508	-22.5495	0
0.4620	-208.959	-0.201577	-10.6454	-28.6532	0
0.4627	-225.379	-4.78026	-14.9104	-32.6192	0
0.4633	-241.534	-6.91603	-13.392	-35.0623	0
0.4640	-258.749	-5.08503	-11.251	-36.5852	0
0.4647	-286.027	-5.99933	-15.2175	-39.0283	0
0.4653	-305.096	-8.13749	-15.2175	-38.1121	0
0.4660	-336.612	-5.3898	-4.84502	-33.5354	0
0.4667	-370.776	-2.03257	0.0426498	-28.6532	0
0.4673	-340.849	-2.33734	-4.84502	-22.2441	0
0.4680	-318.868	-2.6421	-3.92378	-13.3919	0
0.4687	-412.356	-1.42304	5.22887	-6.37609	0
0.4693	-521.206	0.407954	11.6349	-0.883161	0
0.4700	-553.781	4.98664	11.6349	5.83134	0
0.4707	-581.059	8.64863	11.0292	14.0728	0
0.4713	-627.406	8.9534	14.9957	22.0047	0
0.4720	-658.658	9.56293	20.7875	29.6354	0
0.4727	-691.498	11.3939	20.1819	34.823	0
0.4733	-725.397	10.7844	13.4688	37.2661	0
0.4740	-749.233	9.56293	7.97552	36.6553	0
0.4747	-775.717	11.3939	3.39493	35.7391	0
0.4753	-795.05	12.6154	-3.62524	35.7391	0
0.4760	-808.557	11.3939	-6.97751	32.6893	0
0.4767	-825.507	10.4796	-6.67043	25.9748	0
0.4773	-829.215	10.7844	-9.41708	19.2603	0
0.4780	-839.014	10.7844	-11.8652	11.0189	0
0.4787	-842.986	9.56293	-10.3383	3.08694	0
0.4793	-776.512	8.64863	-11.251	-1.49395	0
0.4800	-713.48	7.73193	-16.4372	-9.1205	0
0.4807	-759.297	5.59617	-20.4037	-20.7171	0
0.4813	-819.68	4.06994	-22.5447	-28.9586	0
0.4820	-805.114	1.62942	-23.7645	-35.0623	0
0.4827	-784.986	-0.506343	-19.1839	-42.6889	0
0.4833	-783.927	1.32465	-10.3383	-44.8266	0
0.4840	-769.096	4.06994	-2.09837	-43.6051	0
0.4847	-754.53	2.23895	0.341199	-46.9644	0
0.4853	-745.26	0.407954	-6.67043	-47.5752	0
0.4860	-731.754	2.23895	-15.2175	-42.6889	0
0.4867	-725.133	1.32465	-11.251	-38.4175	0
0.4873	-719.041	-1.72781	2.7893	-33.23	0
0.4880	-713.48	-0.506343	7.66844	-24.3819	0
0.4887	-711.361	3.46041	-0.264429	-16.1404	0
0.4893	-701.032	6.20571	-9.11853	-9.73128	0
0.4900	-703.68	8.9534	-7.89875	-0.883161	0
0.4907	-698.384	10.1749	-1.17714	9.49605	0
0.4913	-623.434	9.8701	0.648277	16.8172	0
0.4920	-558.018	10.7844	2.48222	22.3101	0
0.4927	-599.863	10.4796	10.4151	26.891	0
0.4933	-650.977	8.0391	16.2155	28.7192	0
0.4940	-626.612	8.64863	18.9621	28.7192	0
0.4947	-591.388	11.3939	23.2356	28.7192	0
0.4953	-570.731	10.7844	20.7875	26.891	0
0.4960	-535.772	8.64863	10.108	23.8371	0
0.4967	-500.018	9.8701	3.39493	21.3981	0
0.4973	-462.411	10.1749	-0.571508	14.0728	0
0.4980	-415.799	8.34387	-7.59167	2.17076	0
0.4987	-370.247	7.73193	-12.1637	-5.15453	0
0.4993	-319.397	7.1224	-13.9977	-8.50971	0
0.5000	-270.402	5.90094	-15.8316	-17.362	0
0.5007	-225.909	5.59617	-16.4372	-28.9586	0
0.5013	-171.352	4.06994	-16.4372	-34.7569	0
0.5020	-128.448	0.103188	-16.1387	-40.8607	0
0.5027	-81.8356	-0.201577	-12.1637	-47.2698	0
0.5033	28.0731	0.103188	-5.1521	-49.098	0
0.5040	124.74	-3.25404	1.56951	-49.098	0
0.5047	110.174	-2.6421	-0.264429	-50.0142	0
0.5053	81.5708	1.93418	-17.657	-46.659	0
0.5060	120.767	2.23895	-39.0246	-40.5553	0
0.5067	161.553	0.71272	-43.2981	-38.1121	0
0.5073	183.799	1.62942	-37.8048	-33.5354	0
0.5080	215.315	0.407954	-35.9709	-22.2441	0
0.5087	238.621	-0.506343	-35.3567	-14.308	0
0.5093	259.808	4.06994	-33.8384	-9.42589	0
0.5100	287.881	9.56293	-34.444	1.86537	0
0.5107	303.507	10.1749	-34.7511	14.0728	0
0.5113	322.046	10.4796	-32.3115	20.4819	0
0.5120	345.881	13.8369	-28.3451	25.9748	0
0.5127	360.712	15.6678	-19.491	31.4678	0
0.5133	386.667	15.9726	-8.1973	32.6893	0
0.5140	408.384	17.1941	6.44865	33.3001	0
0.5147	427.187	17.8036	28.4218	36.0445	0
0.5153	516.968	15.9726	52.8346	36.3499	0
0.5160	614.164	12.0059	68.7003	31.1624	0
0.5167	582.119	7.42717	77.5544	25.0587	0
0.5173	524.384	4.06994	82.135	19.5657	0
0.5180	579.47	4.98664	76.6417	12.5458	0
0.5187	649.653	6.51287	59.2406	4.30438	0
0.5193	663.16	4.06994	40.0141	-2.406	0
0.5200	694.411	-0.506343	28.1148	-10.6475	0
0.5207	748.703	-2.03257	21.0946	-21.0225	0
0.5213	780.749	-2.33734	13.4688	-29.264	0
0.5220	806.438	-3.25404	4.61471	-36.2839	0
0.5227	840.868	-2.6421	-5.45065	-40.2499	0
0.5233	866.822	-1.42304	-14.3048	-38.7229	0
0.5240	883.242	-2.03257	-15.8316	-36.8906	0
0.5247	904.694	-2.94927	-10.3383	-38.4175	0
0.5253	918.996	-2.6421	-5.1521	-37.1959	0
0.5260	909.991	-2.94927	-4.53794	-32.6192	0
0.5267	934.091	-2.6421	-9.41708	-27.1263	0
0.5273	1018.31	0.407954	-13.085	-18.8889	0
0.5280	1046.12	2.23895	-5.75773	-11.869	0
0.5287	968.256	0.407954	3.39493	-5.15453	0
0.5293	913.699	-0.201577	0.0426498	4.30438	0
0.5300	917.406	3.46041	-2.09837	13.462	0
0.5307	899.397	6.20571	4.61471	20.7873	0
0.5313	870	7.1224	3.39493	29.9408	0
0.5320	857.553	8.34387	-5.45065	38.1823	0
0.5327	835.306	8.64863	-10.0312	41.5375	0
0.5333	811.206	8.34387	-12.1637	43.3698	0
0.5340	793.991	9.56293	-7.89875	43.3698	0
0.5347	769.626	10.1749	8.2826	43.3698	0
0.5353	750.557	8.64863	18.9621	43.9806	0
0.5360	728.311	8.9534	15.9084	40.6213	0
0.5367	700.238	8.64863	11.0292	35.1284	0
0.5373	691.233	4.06994	2.48222	29.9408	0
0.5380	667.397	-0.201577	-13.9977	22.0047	0
0.5387	637.206	1.32465	-24.0716	13.1566	0
0.5393	683.553	2.23895	-20.4037	6.74752	0
0.5400	731.224	-0.811109	-7.59167	-2.406	0
0.5407	658.393	-3.5588	4.92179	-14.0026	0
0.5413	568.347	-4.4731	5.53595	-20.1064	0
0.5420	558.548	-4.16833	-3.31816	-24.3819	0
0.5427	550.868	-4.16833	-3.92378	-29.8748	0
0.5433	512.995	-5.08503	7.97552	-30.1802	0
0.5440	484.393	-5.99933	21.4017	-26.5155	0
0.5447	460.027	-5.99933	25.3681	-27.4316	0
0.5453	435.132	-5.08503	10.7222	-28.6532	0
0.5460	406.53	-5.99933	-13.9977	-25.2939	0
0.5467	366.804	-7.22079	-22.8518	-21.0225	0
0.5473	335.023	-5.99933	-6.97751	-14.9188	0
0.5480	299.005	-3.25404	6.44865	-5.45992	0
0.5487	249.479	-2.6421	0.648277	2.17076	0
0.5493	215.845	-1.72781	-4.84502	7.3583	0
0.5500	170.292	1.93418	9.80946	14.989	0
0.5507	116.53	6.81764	32.6954	26.5856	0
0.5513	134.274	8.0391	45.2088	36.9607	0
0.5520	156.256	4.06994	43.989	42.759	0
0.5527	67.5343	-0.201577	36.6618	43.9806	0
0.5533	-34.4292	0.71272	30.2558	43.3698	0
0.5540	-57.7352	1.32465	24.7625	44.286	0
0.5547	-74.4201	-1.42304	11.942	45.198	0
0.5553	-104.877	-2.33734	-3.01108	43.6752	0
0.5560	-117.854	-0.506343	-7.59167	40.3159	0
0.5567	-135.863	0.407954	-6.37188	36.0445	0
0.5573	-154.667	0.103188	-6.37188	30.2462	0
0.5580	-158.639	-1.42304	-3.92378	20.4819	0
0.5587	-167.379	-3.25404	-1.79129	10.7135	0
0.5593	-176.648	-3.5588	-4.53794	4.30438	0
0.5600	-181.416	-3.86357	-3.92378	-3.01678	0
0.5607	-186.977	-5.08503	-0.264429	-12.7852	0
0.5613	-185.388	-7.22079	-0.571508	-20.7171	0
0.5620	-197.306	-8.74702	1.56951	-25.9047	0
0.5627	-204.457	-9.66132	5.22887	-28.0424	0
0.5633	-144.073	-11.7995	-0.571508	-27.4316	0
0.5640	-94.0183	-15.1543	-8.1973	-28.0424	0
0.5647	-154.667	-16.071	-7.59167	-31.0922	0
0.5653	-232	-13.9352	-9.11853	-30.7868	0
0.5660	-240.21	-12.409	-16.7443	-27.1263	0
0.5667	-243.388	-12.1042	-20.4037	-23.4657	0
0.5673	-265.37	-9.96848	-15.8316	-16.1404	0
0.5680	-277.553	-8.13749	-7.59167	-4.84913	0
0.5687	-294.237	-8.44226	-2.704	3.08694	0
0.5693	-315.425	-7.83032	-2.09837	9.19065	0
0.5700	-330.521	-6.30649	-1.17714	16.8172	0
0.5707	-347.206	-6.91603	1.56951	23.8371	0
0.5713	-365.215	-7.83032	-0.264429	31.1624	0
0.5720	-383.489	-4.78026	-2.704	39.7051	0
0.5727	-395.142	-0.201577	-1.79129	43.3698	0
0.5733	-401.233	-1.42304	0.0426498	42.1483	0
0.5740	-421.89	-3.5588	2.7893	43.3698	0
0.5747	-415.534	-1.72781	10.108	44.8968	0
0.5753	-341.379	-2.94927	16.8211	41.8429	0
0.5760	-306.95	-6.61126	13.4688	37.8769	0
0.5767	-371.306	-5.3898	1.26243	34.2122	0
0.5773	-410.502	-3.25404	-10.9439	25.3641	0
0.5780	-378.986	-6.30649	-13.085	15.2944	0
0.5787	-356.74	-8.74702	-5.75773	7.66369	0
0.5793	-344.557	-6.91603	1.86806	0.338408	0
0.5800	-318.868	-8.13749	4.31616	-6.98688	0
0.5807	-300.594	-12.409	4.31616	-13.6973	0
0.5813	-278.347	-13.3233	1.56951	-21.6333	0
0.5820	-250.539	-12.409	-3.31816	-28.9586	0
0.5827	-234.384	-13.0185	-5.75773	-32.6192	0
0.5833	-213.461	-14.24	-5.1521	-34.4515	0
0.5840	-194.658	-15.1543	-7.89875	-36.8906	0
0.5847	-186.183	-16.071	-13.9977	-35.9785	0
0.5853	-166.055	-15.7662	-16.4372	-31.703	0
0.5860	-162.347	-16.071	-13.085	-28.0424	0
0.5867	-165.79	-15.4615	-8.50437	-24.3819	0
0.5873	-98.2557	-14.24	-3.31816	-16.1404	0
0.5880	-34.1644	-13.0185	0.341199	-7.89893	0
0.5887	-88.7215	-9.96848	0.341199	-3.32217	0
0.5893	-160.228	-4.78026	-1.17714	3.69772	0
0.5900	-152.813	-3.5588	4.31616	13.7674	0
0.5907	-144.073	-5.69456	11.942	20.4819	0
0.5913	-157.05	-2.94927	12.249	26.891	0
0.5920	-154.932	1.93418	8.88822	35.1284	0
0.5927	-154.402	2.23895	8.88822	37.8769	0
0.5933	-152.548	1.93418	7.36136	36.6553	0
0.5940	-140.365	3.15565	3.702	38.7931	0
0.5947	-136.658	2.23895	3.702	38.7931	0
0.5953	-128.712	1.32465	3.39493	34.5176	0
0.5960	-113.881	2.54372	-0.878586	32.6893	0
0.5967	-105.142	3.15565	-2.09837	29.6354	0
0.5973	-84.7489	2.85088	-2.704	20.4819	0
0.5980	-69.9178	1.93418	-4.84502	11.0189	0
0.5987	-58	0.407954	-3.92378	3.69772	0
0.5993	18.5388	0.407954	-0.571508	-3.32217	0
0.6000	101.169	-0.506343	-2.09837	-10.3421	0
0.6007	74.6849	-4.16833	-10.0312	-19.801	0
0.6013	24.1005	-6.30649	-23.1503	-29.264	0
0.6020	46.347	-5.99933	-38.4104	-34.7569	0
0.6027	73.3607	-7.83032	-46.3433	-39.6391	0
0.6033	75.4795	-9.66132	-45.4306	-43.6051	0
0.6040	87.6621	-9.35655	-41.1571	-43.2997	0
0.6047	96.6667	-9.05179	-35.3567	-42.0822	0
0.6053	97.9909	-7.52556	-27.4238	-39.9445	0
0.6060	101.434	-5.3898	-19.491	-34.4515	0
0.6067	94.548	-5.99933	-12.7779	-29.8748	0
0.6073	87.1324	-5.3898	-2.09837	-25.2939	0
0.6080	77.5982	-1.42304	7.06281	-16.4458	0
0.6087	59.0594	0.71272	7.06281	-7.89893	0
0.6093	46.347	0.71272	1.26243	-0.272377	0
0.6100	19.3333	3.76518	-1.48421	11.0189	0
0.6107	-8.73973	7.42717	-1.17714	20.4819	0
0.6113	30.9863	9.56293	3.08785	25.9748	0
0.6120	70.4475	11.0892	11.6349	32.384	0
0.6127	3.44292	10.4796	16.8211	36.9607	0
0.6133	-80.7763	8.64863	14.6886	36.3499	0
0.6140	-94.0183	10.7844	8.88822	36.0445	0
0.6147	-99.8448	10.7844	-1.48421	37.2661	0
0.6153	-117.854	7.1224	-8.81145	35.7391	0
0.6160	-120.502	7.73193	-6.37188	32.0786	0
0.6167	-127.653	10.4796	-2.09837	27.8031	0
0.6173	-133.744	8.34387	-1.17714	19.8711	0
0.6180	-128.448	5.29141	0.955356	9.19065	0
0.6187	-130.831	6.20571	3.39493	0.338408	0
0.6193	-131.096	6.81764	4.31616	-6.0707	0
0.6200	-126.064	4.06994	12.249	-13.0906	0
0.6207	-125.799	-0.506343	24.7625	-20.7171	0
0.6213	-118.119	-2.03257	31.7741	-28.0424	0
0.6220	-120.767	-1.42304	35.442	-34.7569	0
0.6227	-122.621	-3.25404	39.1014	-39.9445	0
0.6233	-62.5023	-5.69456	37.2674	-39.9445	0
0.6240	-11.1233	-5.08503	27.8077	-38.4175	0
0.6247	-70.7123	-6.30649	16.5225	-39.9445	0
0.6253	-148.84	-7.22079	4.92179	-41.7768	0
0.6260	-154.932	-3.25404	-7.89875	-39.3337	0
0.6267	-156.256	-2.6421	-16.7443	-32.9246	0
0.6273	-184.329	-5.3898	-17.9641	-23.4657	0
0.6280	-203.397	-1.11827	-16.7443	-12.4798	0
0.6287	-217.169	4.68188	-21.0178	-4.54374	0
0.6293	-234.913	3.15565	-24.0716	0.338408	0
0.6300	-255.041	4.06994	-16.4372	8.57987	0
0.6307	-277.288	9.25816	-4.53794	19.5657	0
0.6313	-297.68	11.0892	2.17514	26.891	0
0.6320	-321.516	11.3939	11.6349	32.384	0
0.6327	-339.26	13.8369	29.9487	37.8769	0
0.6333	-345.352	14.7511	41.5409	39.3997	0
0.6340	-369.187	13.8369	40.6282	36.9607	0
0.6347	-370.247	13.5321	38.1887	37.2661	0
0.6353	-298.21	11.3939	33.301	37.5715	0
0.6360	-264.311	7.73193	20.489	32.0786	0
0.6367	-332.639	8.0391	8.58114	24.1425	0
0.6373	-374.749	9.8701	3.39493	15.2944	0
0.6380	-347.206	8.0391	0.648277	5.52595	0
0.6387	-331.58	5.29141	3.39493	-1.18855	0
0.6393	-323.37	5.90094	12.249	-5.15453	0
0.6400	-297.68	4.98664	15.9084	-12.4798	0
0.6407	-281.26	1.32465	16.2155	-23.7711	0
0.6413	-264.311	-0.506343	16.5225	-32.6192	0
0.6420	-239.945	-1.42304	5.8345	-36.2839	0
0.6427	-225.379	-3.25404	-11.8652	-38.7229	0
0.6433	-207.9	-4.78026	-12.1637	-42.6889	0
0.6440	-190.95	-4.78026	1.86806	-46.0482	0
0.6447	-183.005	-5.99933	2.7893	-44.5212	0
0.6453	-164.731	-5.99933	-13.6906	-39.9445	0
0.6460	-164.466	-3.86357	-27.7309	-36.2839	0
0.6467	-170.557	-2.33734	-26.8182	-30.7868	0
0.6473	-108.32	-2.03257	-18.5783	-23.4657	0
0.6480	-46.6119	-0.506343	-12.7779	-16.4458	0
0.6487	-95.8722	-0.201577	-9.72416	-10.6475	0
0.6493	-162.612	0.407954	-7.59167	-3.62756	0
0.6500	-158.374	1.93418	-4.53794	5.52595	0
0.6507	-150.164	2.23895	0.341199	14.989	0
0.6513	-158.11	3.76518	1.56951	21.0927	0
0.6520	-150.429	7.73193	-0.264429	25.6695	0
0.6527	-144.868	8.64863	2.7893	29.6354	0
0.6533	-140.1	5.59617	7.66844	31.4678	0
0.6540	-125.799	4.37471	7.06281	32.384	0
0.6547	-115.735	4.68188	4.31616	33.9068	0
0.6553	-98.2557	4.68188	3.08785	31.1624	0
0.6560	-77.0685	7.42717	2.48222	24.7533	0
0.6567	-61.7078	9.8701	1.56951	20.1765	0
0.6573	-29.6621	6.81764	-2.40545	13.1566	0
0.6580	-4.76712	2.23895	-10.3383	0.949192	0
0.6587	13.7717	0.103188	-14.9104	-7.29227	0
0.6593	99.5799	-2.03257	-15.2175	-12.1744	0
0.6600	194.658	-4.16833	-17.657	-23.1603	0
0.6607	180.886	-4.4731	-19.1839	-35.3677	0
0.6613	140.1	-4.16833	-18.2712	-40.2499	0
0.6620	171.881	-5.3898	-19.491	-43.6051	0
0.6627	211.342	-6.91603	-21.3249	-47.8805	0
0.6633	227.498	-8.74702	-17.657	-49.7088	0
0.6640	252.393	-10.2733	-13.085	-50.3196	0
0.6647	273.58	-10.578	-9.41708	-50.0142	0
0.6653	287.881	-10.2733	0.648277	-45.4374	0
0.6660	300.858	-9.35655	15.9084	-41.4714	0
0.6667	304.566	-7.83032	29.0275	-38.1121	0
0.6673	310.922	-5.99933	33.6081	-30.1802	0
0.6680	312.776	-4.16833	23.5342	-20.4118	0
0.6687	302.712	0.103188	8.2826	-10.6475	0
0.6693	304.301	1.93418	6.14157	1.25458	0
0.6700	296.621	-0.201577	14.3815	9.80144	0
0.6707	283.644	2.23895	19.8748	15.2944	0
0.6713	333.699	8.0391	22.6215	23.2263	0
0.6720	386.402	9.56293	22.3144	29.6354	0
0.6727	332.904	9.56293	16.2155	29.9408	0
0.6733	261.397	12.0059	11.0292	32.384	0
0.6740	262.721	13.2249	7.66844	36.0445	0
0.6747	273.845	12.3106	-0.264429	34.5176	0
0.6753	268.018	10.7844	-8.81145	32.0786	0
0.6760	276.493	8.64863	-10.0312	30.2462	0
0.6767	286.292	9.56293	-8.50437	22.0047	0
0.6773	294.502	11.3939	-12.7779	10.1068	0
0.6780	310.922	8.64863	-18.5783	3.08694	0
0.6787	323.635	4.98664	-16.4372	-0.883161	0
0.6793	334.228	2.23895	-11.251	-7.89893	0
0.6800	345.087	-2.03257	-13.6906	-17.0566	0
0.6807	358.064	-5.69456	-23.1503	-26.2101	0
0.6813	373.954	-6.91603	-32.6101	-31.703	0
0.6820	369.717	-6.91603	-36.8836	-33.5354	0
0.6827	384.283	-4.78026	-33.2242	-34.7569	0
0.6833	466.913	-3.25404	-27.7309	-37.5013	0
0.6840	505.05	-5.3898	-27.4238	-40.8607	0
0.6847	420.831	-6.91603	-21.0178	-41.7768	0
0.6853	354.621	-4.78026	-0.264429	-40.8607	0
0.6860	369.982	-3.86357	27.8077	-36.8906	0
0.6867	366.804	-4.4731	49.1752	-29.8748	0
0.6873	336.612	-3.25404	51.0007	-20.4118	0
0.6880	323.9	-1.11827	29.3345	-11.5636	0
0.6887	307.744	-1.11827	0.955356	-4.84913	0
0.6893	287.087	-2.94927	-17.9641	1.25458	0
0.6900	269.607	-1.11827	-29.5649	11.0189	0
0.6907	242.064	4.98664	-31.3903	21.3981	0
0.6913	221.671	7.1224	-21.3249	28.1085	0
0.6920	204.721	5.59617	-14.9104	32.9947	0
0.6927	178.237	8.34387	-19.491	37.5715	0
0.6933	164.466	13.2249	-24.9843	40.0105	0
0.6940	143.543	12.9202	-26.5111	40.9267	0
0.6947	119.708	11.3939	-25.5984	41.5375	0
0.6953	166.32	11.0892	-21.3249	38.4877	0
0.6960	221.671	8.9534	-20.1051	33.3001	0
0.6967	169.233	7.42717	-23.1503	29.0246	0
0.6973	97.9909	6.81764	-18.5783	21.0927	0
0.6980	104.082	5.29141	-7.59167	9.19065	0
0.6987	115.205	4.98664	-5.45065	2.17076	0
0.6993	105.142	4.98664	-11.8652	-2.1006	0
0.7000	113.352	1.62942	-17.9641	-12.4798	0
0.7007	119.973	-0.201577	-16.7443	-23.1603	0
0.7013	120.502	1.01989	-3.31816	-26.2101	0
0.7020	126.329	-2.03257	10.108	-28.9586	0
0.7027	124.21	-6.91603	11.942	-35.3677	0
0.7033	121.562	-5.3898	13.4688	-38.1121	0
0.7040	120.767	-3.25404	17.7423	-36.2839	0
0.7047	110.438	-4.16833	10.4151	-35.0623	0
0.7053	104.347	-4.4731	-3.92378	-34.4515	0
0.7060	86.6028	-2.94927	-12.1637	-28.9586	0
0.7067	65.4155	-1.72781	-17.3585	-18.8889	0
0.7073	106.731	-0.201577	-21.3249	-8.8151	0
0.7080	148.046	2.23895	-19.491	-2.406	0
0.7087	78.6575	3.15565	-13.9977	2.78155	0
0.7093	-12.1826	3.76518	-9.41708	9.49605	0
0.7100	-30.1918	4.98664	-2.40545	17.428	0
0.7107	-41.8448	5.90094	9.1953	25.0587	0
0.7113	-72.5662	5.90094	19.5677	34.5176	0
0.7120	-87.1324	6.81764	19.2692	42.4536	0
0.7127	-104.347	10.4796	13.1617	45.198	0
0.7133	-126.329	10.4796	13.4688	43.9806	0
0.7140	-137.982	9.56293	20.7875	43.3698	0
0.7147	-150.694	12.6154	30.8614	42.759	0
0.7153	-159.434	15.0559	45.8144	41.2321	0
0.7160	-164.466	11.0892	60.4604	40.0105	0
0.7167	-173.206	8.34387	62.6014	36.0445	0
0.7173	-170.292	7.73193	50.395	25.0587	0
0.7180	-171.352	3.76518	33.301	13.7674	0
0.7187	-171.087	0.407954	18.0409	7.96909	0
0.7193	-110.968	1.32465	0.341199	1.25458	0
0.7200	-52.968	1.32465	-20.7108	-10.3421	0
0.7207	-94.8128	-2.03257	-32.3115	-18.8889	0
0.7213	-153.342	-5.3898	-27.7309	-24.0765	0
0.7220	-145.927	-6.91603	-21.3249	-28.0424	0
0.7227	-134.009	-7.52556	-21.9305	-31.3976	0
0.7233	-144.073	-6.91603	-27.7309	-34.1462	0
0.7240	-143.014	-5.08503	-36.585	-34.4515	0
0.7247	-142.484	-3.25404	-42.3769	-31.0922	0
0.7253	-152.018	-5.3898	-36.8836	-28.0424	0
0.7260	-161.288	-7.83032	-24.9843	-25.2939	0
0.7267	-171.352	-6.91603	-11.8652	-17.0566	0
0.7273	-185.918	-5.99933	3.39493	-7.59354	0
0.7280	-209.224	-5.08503	17.7423	-0.577769	0
0.7287	-229.352	-4.78026	30.8614	7.96909	0
0.7293	-242.858	-7.83032	44.5947	16.8172	0
0.7300	-278.612	-9.66132	52.229	21.0927	0
0.7307	-293.973	-5.3898	50.088	27.5018	0
0.7313	-240.21	-1.42304	52.229	38.7931	0
0.7320	-226.968	-2.33734	64.1283	44.5914	0
0.7327	-314.365	-2.94927	51.9219	42.1483	0
0.7333	-376.603	-1.11827	1.56951	42.1483	0
0.7340	-372.63	1.93418	-38.7175	46.1142	0
0.7347	-381.635	3.15565	-35.9709	46.1142	0
0.7353	-394.612	1.32465	-18.8853	40.3159	0
0.7360	-387.461	0.71272	-7.59167	36.0445	0
0.7367	-386.932	2.23895	7.97552	33.3001	0
0.7373	-380.84	-0.201577	19.2692	24.7533	0
0.7380	-366.539	-4.16833	18.0409	13.7674	0
0.7387	-362.301	-3.5588	15.6013	7.96909	0
0.7393	-348.795	-3.25404	10.4151	2.17076	0
0.7400	-332.11	-7.83032	-4.84502	-8.8151	0
0.7407	-326.018	-11.1875	-18.5783	-17.6674	0
0.7413	-306.42	-9.66132	-24.3786	-23.7711	0
0.7420	-296.886	-9.66132	-25.897	-30.7868	0
0.7427	-293.443	-11.4923	-21.3249	-33.5354	0
0.7433	-223.26	-12.409	-9.72416	-32.9246	0
0.7440	-150.429	-12.409	4.92179	-35.6731	0
0.7447	-188.301	-11.7995	20.1819	-36.2839	0
0.7453	-247.89	-13.0185	29.0275	-30.7868	0
0.7460	-237.297	-14.5448	21.4017	-26.8209	0
0.7467	-224.585	-13.9352	2.48222	-24.0765	0
0.7473	-232	-10.2733	-10.6454	-16.1404	0
0.7480	-224.585	-6.91603	-10.3383	-7.29227	0
0.7487	-221.936	-5.08503	-5.45065	-0.577769	0
0.7493	-222.731	-4.78026	-3.92378	6.44212	0
0.7500	-218.228	-5.08503	-1.17714	16.2064	0
0.7507	-218.493	-4.4731	4.61471	26.2802	0
0.7513	-212.932	-2.33734	9.50238	33.3001	0
0.7520	-204.986	1.01989	15.2942	36.9607	0
0.7527	-203.397	2.23895	21.4017	39.0985	0
0.7533	-189.096	0.407954	17.1282	39.7051	0
0.7540	-183.799	-0.201577	4.92179	39.0985	0
0.7547	-181.416	3.15565	4.92179	38.7931	0
0.7553	-107.26	3.15565	15.6013	36.9607	0
0.7560	-21.4521	0.407954	20.489	33.3001	0
0.7567	-42.3744	0.407954	20.7875	27.8031	0
0.7573	-85.2785	-0.201577	18.9621	18.6496	0
0.7580	-52.1735	-2.94927	7.36136	7.66369	0
0.7587	-10.8584	-4.16833	-8.50437	-0.272377	0
0.7593	9.26941	-6.91603	-15.2175	-6.68149	0
0.7600	46.0822	-10.578	-19.491	-13.3919	0
0.7607	82.1005	-8.74702	-24.6772	-20.7171	0
0.7613	107.525	-6.30649	-24.3786	-28.3478	0
0.7620	137.717	-8.74702	-24.0716	-34.7569	0
0.7627	165.79	-10.578	-25.897	-36.2839	0
0.7633	190.95	-12.1042	-22.8518	-37.8067	0
0.7640	211.342	-16.071	-20.4037	-39.9445	0
0.7647	222.995	-15.1543	-24.6772	-37.1959	0
0.7653	238.621	-12.409	-26.8182	-33.23	0
0.7660	239.68	-13.3233	-21.3249	-30.4856	0
0.7667	242.064	-11.4923	-13.085	-23.7711	0
0.7673	303.772	-6.91603	-3.01108	-13.6973	0
0.7680	354.091	-6.91603	6.44865	-6.0707	0
0.7687	299.534	-9.05179	9.1953	1.25458	0
0.7693	229.616	-9.66132	8.88822	8.57987	0
0.7700	224.055	-10.578	10.7222	15.9052	0
0.7707	222.995	-9.66132	12.8547	25.0587	0
0.7713	206.575	-6.30649	12.8547	33.3001	0
0.7720	201.543	-3.5588	14.0744	37.2661	0
0.7727	195.452	-1.11827	17.7423	40.6213	0
0.7733	188.037	-0.506343	18.9621	42.4536	0
0.7740	186.183	-1.42304	16.2155	40.6213	0
0.7747	180.886	1.32465	12.249	40.0105	0
0.7753	184.064	4.37471	11.0292	39.7051	0
0.7760	188.831	1.32465	14.6886	32.384	0
0.7767	187.772	-2.6421	18.9621	23.8371	0
0.7773	198.1	-2.94927	16.2155	18.6496	0
0.7780	201.808	-2.33734	6.75573	10.4081	0
0.7787	208.694	-2.94927	-3.92378	0.338408	0
0.7793	279.671	-4.16833	-10.9439	-6.98688	0
0.7800	344.292	-5.99933	-12.1637	-15.835	0
0.7807	302.712	-8.44226	-10.9439	-24.6872	0
0.7813	246.566	-10.578	-10.3383	-29.8748	0
0.7820	262.986	-11.4923	-9.11853	-35.0623	0
0.7827	282.055	-9.66132	-3.62524	-38.1121	0
0.7833	277.553	-8.74702	3.39493	-37.8067	0
0.7840	285.763	-11.4923	8.58114	-38.7229	0
0.7847	290.795	-10.8828	9.50238	-38.4175	0
0.7853	285.498	-8.44226	6.14157	-35.3677	0
0.7860	282.055	-10.2733	4.31616	-32.6192	0
0.7867	274.374	-10.8828	5.53595	-27.1263	0
0.7873	263.516	-5.99933	6.14157	-16.4458	0
0.7880	248.155	-3.25404	4.61471	-7.89893	0
0.7887	228.557	-3.25404	0.0426498	-0.577769	0
0.7893	214.785	0.71272	-6.06481	7.66369	0
0.7900	187.242	4.37471	-5.75773	14.3782	0
0.7907	166.584	2.54372	-1.48421	21.0927	0
0.7913	210.283	3.76518	-2.40545	28.4139	0
0.7920	243.918	6.81764	-4.23086	32.6893	0
0.7927	174.53	4.37471	0.341199	35.7391	0
0.7933	96.137	3.76518	4.31616	37.8769	0
0.7940	88.1918	9.25816	2.48222	36.6553	0
0.7947	86.6028	11.0892	0.0426498	36.0445	0
0.7953	70.4475	8.34387	-0.571508	34.823	0
0.7960	67.5343	7.1224	-2.704	29.0246	0
0.7967	64.3562	7.1224	-6.67043	22.3101	0
0.7973	60.1187	6.81764	-10.0312	14.6836	0
0.7980	62.2374	6.81764	-13.085	4.60977	0
0.7987	60.6484	4.06994	-17.657	-2.406	0
0.7993	58.2648	1.01989	-21.3249	-10.0367	0
0.8000	55.0868	0.103188	-24.0716	-20.7171	0
0.8007	52.4384	-1.11827	-26.5111	-27.737	0
0.8013	53.7626	-2.33734	-23.4574	-32.0084	0
0.8020	38.4018	-3.86357	-16.4372	-39.6391	0
0.8027	40.5206	-5.3898	-12.1637	-41.7768	0
0.8033	100.11	-5.99933	-8.1973	-38.1121	0
0.8040	118.384	-5.08503	-4.84502	-39.0283	0
0.8047	36.2831	-5.08503	-7.89875	-40.8607	0
0.8053	-28.8676	-5.69456	-11.8652	-36.2839	0
0.8060	-34.9589	-5.3898	-8.50437	-31.703	0
0.8067	-55.8813	-4.78026	-3.31816	-28.6532	0
0.8073	-88.9863	-2.33734	1.86806	-20.1064	0
0.8080	-110.703	1.32465	10.4151	-7.89893	0
0.8087	-139.306	3.76518	18.0409	0.338408	0
0.8093	-166.584	5.90094	21.7088	4.91516	0
0.8100	-191.215	8.0391	21.0946	11.0189	0
0.8107	-225.379	7.73193	15.2942	19.2603	0
0.8113	-249.479	7.1224	7.06281	25.0587	0
0.8120	-272.785	7.73193	5.22887	29.6354	0
0.8127	-302.183	7.73193	7.97552	34.5176	0
0.8133	-314.365	8.64863	8.2826	35.7391	0
0.8140	-336.612	10.4796	6.44865	34.5176	0
0.8147	-360.448	9.56293	2.7893	34.2122	0
0.8153	-309.598	9.25816	-3.01108	31.1624	0
0.8160	-252.922	10.7844	-5.75773	24.1425	0
0.8167	-302.448	9.56293	-4.84502	17.7334	0
0.8173	-366.274	5.90094	-3.92378	9.49605	0
0.8180	-355.151	6.20571	-0.571508	0.6438	0
0.8187	-339.26	6.81764	7.66844	-4.84913	0
0.8193	-341.644	1.62942	16.2155	-10.9529	0
0.8200	-327.607	-1.72781	21.7088	-20.7171	0
0.8207	-312.776	-0.201577	21.0946	-29.264	0
0.8213	-298.21	-0.811109	10.4151	-35.9785	0
0.8220	-278.347	-4.16833	-6.97751	-43.2997	0
0.8227	-268.548	-6.30649	-22.5447	-48.1818	0
0.8233	-257.425	-8.44226	-28.9507	-47.8805	0
0.8240	-243.918	-7.22079	-21.9305	-45.4374	0
0.8247	-238.621	-2.33734	-10.3383	-45.7428	0
0.8253	-226.968	-2.33734	-6.37188	-44.8266	0
0.8260	-225.909	-6.30649	-10.0312	-39.0283	0
0.8267	-228.557	-4.78026	-13.392	-30.7868	0
0.8273	-171.881	-2.33734	-12.7779	-22.8549	0
0.8280	-113.616	-2.03257	-8.81145	-14.9188	0
0.8287	-158.374	1.32465	-6.67043	-8.8151	0
0.8293	-224.585	4.98664	-5.45065	-4.54374	0
0.8300	-222.466	4.98664	-2.09837	4.30438	0
0.8307	-214.785	7.73193	-0.878586	17.428	0
0.8313	-226.174	10.4796	1.56951	25.0587	0
0.8320	-219.288	7.73193	13.1617	25.9748	0
0.8327	-210.283	7.42717	23.5342	29.6354	0
0.8333	-204.986	11.3939	25.061	33.6014	0
0.8340	-192.804	11.7011	26.2808	31.4678	0
0.8347	-180.621	9.25816	23.8413	28.4139	0
0.8353	-163.142	10.4796	8.88822	28.1085	0
0.8360	-143.014	12.0059	-6.67043	25.6695	0
0.8367	-124.475	9.8701	-8.81145	18.0388	0
0.8373	-93.7534	6.81764	-3.92378	8.27448	0
0.8380	-73.0959	7.1224	-2.09837	-1.49395	0
0.8387	-49.79	8.64863	-4.53794	-8.8151	0
0.8393	39.9909	6.51287	-12.1637	-15.2242	0
0.8400	126.594	2.23895	-18.5783	-27.1263	0
0.8407	105.142	0.103188	-17.3585	-37.5013	0
0.8413	67.7991	-0.506343	-12.1637	-39.0283	0
0.8420	104.612	-3.25404	-14.9104	-41.166	0
0.8427	144.603	-5.99933	-24.0716	-46.0482	0
0.8433	159.169	-6.61126	-25.2913	-44.5212	0
0.8440	185.653	-4.78026	-16.1387	-42.6889	0
0.8447	211.342	-3.25404	-7.59167	-46.0482	0
0.8453	228.557	-4.78026	-6.06481	-43.2997	0
0.8460	246.037	-6.61126	-9.41708	-35.3677	0
0.8467	256.365	-2.6421	-12.7779	-29.8748	0
0.8473	266.959	2.23895	-14.9104	-21.3279	0
0.8480	275.434	2.23895	-16.1387	-7.59354	0
0.8487	279.936	2.23895	-14.9104	0.949192	0
0.8493	292.913	3.15565	-13.085	5.83134	0
0.8500	291.589	1.32465	-8.81145	14.989	0
0.8507	293.443	2.54372	1.56951	23.5317	0
0.8513	362.301	6.20571	10.108	28.7192	0
0.8520	423.744	4.98664	12.5561	33.3001	0
0.8527	381.105	3.46041	15.2942	35.1284	0
0.8533	330.785	4.98664	17.4352	34.2122	0
0.8540	353.562	4.37471	14.3815	35.1284	0
0.8547	382.959	4.98664	13.4688	34.5176	0
0.8553	396.995	8.64863	15.2942	29.9408	0
0.8560	424.804	8.64863	12.249	25.9748	0
0.8567	456.32	4.98664	6.75573	20.1765	0
0.8573	491.014	2.23895	-0.878586	8.57987	0
0.8580	527.297	-0.811109	-13.9977	0.338408	0
0.8587	554.575	-3.25404	-24.6772	-3.32217	0
0.8593	588.21	-3.25404	-25.897	-12.1744	0
0.8600	629.525	-2.94927	-23.1503	-23.4657	0
0.8607	667.133	-2.03257	-19.491	-28.9586	0
0.8613	697.589	-3.25404	-12.7779	-33.23	0
0.8620	714.804	-5.99933	-3.01108	-39.0283	0
0.8627	759.562	-5.3898	7.97552	-40.5553	0
0.8633	860.731	-3.5588	16.2155	-39.9445	0
0.8640	911.05	-5.08503	14.0744	-41.166	0
0.8647	859.671	-7.83032	4.00908	-40.2499	0
0.8653	828.685	-7.83032	-5.45065	-35.9785	0
0.8660	853.845	-5.08503	-9.41708	-32.0084	0
0.8667	859.406	-0.811109	-7.59167	-25.5993	0
0.8673	852.786	2.54372	-3.92378	-14.9188	0
0.8680	857.553	3.15565	-3.92378	-5.15453	0
0.8687	851.726	3.46041	-1.79129	1.25458	0
0.8693	845.9	4.68188	7.06281	7.96909	0
0.8700	840.603	5.90094	18.9621	16.8172	0
0.8707	822.594	8.0391	33.301	25.0587	0
0.8713	811.47	9.56293	47.3413	34.5176	0
0.8720	797.699	10.4796	48.5611	41.8429	0
0.8727	774.393	12.6154	33.6081	41.5375	0
0.8733	766.712	12.0059	15.2942	37.5715	0
0.8740	741.288	7.1224	4.31616	38.7931	0
0.8747	708.712	6.81764	4.31616	39.3997	0
0.8753	753.206	11.0892	8.58114	34.5176	0
0.8760	799.023	11.7011	7.97552	29.33	0
0.8767	728.575	9.8701	3.39493	23.2263	0
0.8773	644.886	9.56293	2.48222	14.6836	0
0.8780	633.233	7.1224	4.00908	7.66369	0
0.8787	616.548	4.06994	3.702	0.6438	0
0.8793	583.973	3.46041	3.702	-9.73128	0
0.8800	572.055	1.62942	1.56951	-17.6674	0
0.8807	548.484	-2.33734	-4.23086	-24.0765	0
0.8813	515.114	-4.16833	-4.53794	-32.6192	0
0.8820	486.776	-4.16833	0.341199	-37.1959	0
0.8827	444.932	-6.91603	-0.264429	-36.2839	0
0.8833	407.854	-8.44226	-3.92378	-38.1121	0
0.8840	376.073	-6.91603	-2.704	-41.4714	0
0.8847	327.078	-6.30649	-1.79129	-39.0283	0
0.8853	278.082	-6.91603	-7.28459	-34.4515	0
0.8860	223.79	-5.3898	-15.5245	-30.4856	0
0.8867	166.055	-3.25404	-20.7108	-23.1603	0
0.8873	164.731	-2.33734	-19.491	-11.869	0
0.8880	166.32	-1.11827	-13.392	-1.79521	0
0.8887	63.2968	-1.42304	-7.89875	6.13673	0
0.8893	-64.0913	-2.33734	-2.704	14.0728	0
0.8900	-122.356	1.32465	5.22887	21.7035	0
0.8907	-171.352	6.81764	12.8547	30.2462	0
0.8913	-238.356	7.73193	14.3815	36.9607	0
0.8920	-288.146	7.1224	7.06281	38.7931	0
0.8927	-335.023	8.64863	-3.92378	40.0105	0
0.8933	-384.548	9.25816	-8.1973	43.6752	0
0.8940	-425.069	6.81764	-10.6454	45.5034	0
0.8947	-465.059	6.51287	-21.9305	41.5375	0
0.8953	-500.018	7.42717	-34.7511	36.0445	0
0.8960	-532.594	6.51287	-34.1369	31.1624	0
0.8967	-565.169	4.37471	-25.897	24.7533	0
0.8973	-582.648	3.15565	-17.9641	15.5998	0
0.8980	-605.69	3.15565	-8.81145	7.96909	0
0.8987	-625.553	4.37471	0.341199	1.55998	0
0.8993	-581.589	3.15565	9.1953	-7.29227	0
0.9000	-540.009	-2.33734	15.2942	-17.6674	0
0.9007	-600.922	-6.91603	8.88822	-25.2939	0
0.9013	-680.375	-7.83032	-3.62524	-29.5694	0
0.9020	-691.233	-7.83032	-3.62524	-32.6192	0
0.9027	-690.174	-9.66132	5.22887	-37.1959	0
0.9033	-708.183	-10.578	4.31616	-39.9445	0
0.9040	-716.922	-11.1875	-0.878586	-37.8067	0
0.9047	-723.543	-11.4923	0.0426498	-33.5354	0
0.9053	-738.11	-8.44226	4.92179	-30.4856	0
0.9060	-754.53	-5.99933	12.5561	-27.1263	0
0.9067	-774.393	-9.05179	20.7875	-19.801	0
0.9073	-796.11	-11.4923	25.3681	-9.1205	0
0.9080	-822.064	-6.61126	27.5091	1.25458	0
0.9087	-842.192	-2.94927	28.1148	6.74752	0
0.9093	-857.553	-6.91603	25.061	13.7674	0
0.9100	-895.16	-6.30649	22.0158	25.9748	0
0.9107	-909.991	0.407954	20.7875	34.5176	0
0.9113	-854.375	0.71272	13.7759	37.2661	0
0.9120	-837.16	-4.16833	3.702	41.2321	0
0.9127	-921.379	-2.33734	1.26243	42.4536	0
0.9133	-983.881	0.71272	-0.264429	40.3159	0
0.9140	-977.26	-1.11827	-10.6454	41.5375	0
0.9147	-974.612	0.103188	-20.4037	42.759	0
0.9153	-977.26	2.85088	-21.9305	36.9607	0
0.9160	-963.489	1.01989	-22.2376	29.9408	0
0.9167	-950.776	-1.42304	-20.4037	23.2263	0
0.9173	-930.119	-1.42304	-10.9439	14.0728	0
0.9180	-905.754	-2.94927	-7.59167	7.66369	0
0.9187	-891.717	-3.5588	-13.9977	1.55998	0
0.9193	-866.557	-3.25404	-12.1637	-10.3421	0
0.9200	-842.457	-5.08503	-0.571508	-20.7171	0
0.9207	-828.685	-5.99933	13.4688	-26.2101	0
0.9213	-800.082	-3.5588	33.6081	-31.703	0
0.9220	-786.575	-3.25404	49.1752	-35.9785	0
0.9227	-783.927	-6.91603	42.4622	-37.1959	0
0.9233	-708.977	-8.74702	15.2942	-38.1121	0
0.9240	-626.612	-8.74702	-21.3249	-36.8906	0
0.9247	-656.804	-8.74702	-52.4508	-33.8408	0
0.9253	-712.95	-8.74702	-61.6034	-34.4515	0
0.9260	-697.059	-8.74702	-52.1437	-33.23	0
0.9267	-674.018	-8.44226	-42.6839	-23.1603	0
0.9273	-674.018	-5.99933	-35.3567	-11.869	0
0.9280	-664.219	-3.25404	-24.3786	-4.23835	0
0.9287	-654.155	-1.72781	-13.392	2.47615	0
0.9293	-647.534	-1.11827	-6.06481	10.4081	0
0.9300	-637.735	-0.506343	-0.571508	20.1765	0
0.9307	-630.055	1.32465	2.48222	28.7192	0
0.9313	-615.489	4.37471	4.31616	34.2122	0
0.9320	-601.717	5.90094	10.108	38.4877	0
0.9327	-590.859	5.59617	22.6215	40.6213	0
0.9333	-563.315	7.1224	35.7491	38.7931	0
0.9340	-547.69	9.25816	36.3547	37.2661	0
0.9347	-536.037	7.73193	23.2356	38.4877	0
0.9353	-451.023	5.90094	9.1953	36.3499	0
0.9360	-355.416	6.20571	1.26243	30.5516	0
0.9367	-364.685	4.06994	-3.01108	22.3101	0
0.9373	-393.553	-0.506343	-0.571508	11.9351	0
0.9380	-350.913	-1.42304	10.4151	2.78155	0
0.9387	-299.269	-0.201577	21.0946	-2.71139	0
0.9393	-264.575	-2.03257	24.4554	-9.73128	0
0.9400	-217.434	-4.16833	22.6215	-18.8889	0
0.9407	-172.411	-3.5588	14.3815	-26.8209	0
0.9413	-130.301	-2.6421	3.39493	-32.9246	0
0.9420	-85.2785	-2.33734	0.341199	-37.1959	0
0.9427	-49.79	-1.42304	5.53595	-36.8906	0
0.9433	-10.0639	-1.42304	6.75573	-35.9785	0
0.9440	28.3379	-3.5588	1.26243	-36.2839	0
0.9447	53.7626	-5.08503	-6.97751	-36.2839	0
0.9453	87.1324	-5.08503	-17.657	-35.3677	0
0.9460	110.174	-5.69456	-25.897	-31.3976	0
0.9467	127.123	-5.69456	-23.7645	-20.4118	0
0.9473	202.073	-3.25404	-13.085	-8.20432	0
0.9480	278.082	-1.11827	-3.62524	-1.49395	0
0.9487	248.95	-0.811109	1.56951	3.08694	0
0.9493	194.393	-0.506343	3.39493	10.4081	0
0.9500	207.9	-0.506343	3.08785	19.2603	0
0.9507	232.795	-0.506343	5.53595	27.8031	0
0.9513	239.68	2.85088	9.80946	34.2122	0
0.9520	256.1	6.81764	10.4151	38.7931	0
0.9527	274.904	7.73193	8.2826	41.2321	0
0.9533	292.384	7.73193	5.8345	41.8429	0
0.9540	313.836	7.73193	2.48222	42.759	0
0.9547	332.639	5.90094	3.702	40.9267	0
0.9553	356.475	5.90094	13.4688	34.823	0
0.9560	378.721	6.81764	28.1148	29.0246	0
0.9567	398.055	5.90094	45.2088	24.4479	0
0.9573	432.219	4.98664	49.1752	14.989	0
0.9580	453.936	1.93418	27.2021	4.91516	0
0.9587	474.859	-2.33734	1.56951	0.0330154	0
0.9593	565.169	-0.506343	-3.62524	-6.98688	0
0.9600	646.21	1.01989	-1.48421	-17.0566	0
0.9607	605.425	-4.16833	-8.1973	-26.2101	0
0.9613	554.575	-5.99933	-19.491	-33.23	0
0.9620	591.653	-4.78026	-34.1369	-38.7229	0
0.9627	622.375	-7.22079	-43.2981	-39.9445	0
0.9633	608.603	-9.35655	-38.1034	-38.4175	0
0.9640	617.607	-7.83032	-29.5649	-35.6731	0
0.9647	639.589	-8.74702	-25.2913	-32.6192	0
0.9653	636.941	-9.35655	-21.632	-30.7868	0
0.9660	626.612	-5.69456	-20.4037	-26.5155	0
0.9667	624.493	-1.42304	-18.5783	-18.2781	0
0.9673	619.726	0.407954	-7.28459	-9.1205	0
0.9680	599.333	-1.11827	8.2826	0.6438	0
0.9687	581.589	-2.94927	19.8748	10.4081	0
0.9693	574.703	1.32465	25.6752	17.1226	0
0.9700	540.274	4.98664	25.6752	22.0047	0
0.9707	516.438	3.15565	24.1483	30.5516	0
0.9713	569.142	2.54372	25.3681	40.0105	0
0.9720	589.269	6.20571	21.7088	44.286	0
0.9727	489.425	7.73193	13.1617	44.286	0
0.9733	411.827	7.73193	9.80946	44.5914	0
0.9740	423.744	7.73193	7.06281	43.3698	0
0.9747	416.064	5.90094	-2.704	39.7051	0
0.9753	381.635	5.90094	-9.72416	34.5176	0
0.9760	377.927	7.1224	-12.1637	28.7192	0
0.9767	376.868	4.37471	-17.0514	22.3101	0
0.9773	366.274	0.407954	-20.1051	14.989	0
0.9780	361.242	0.407954	-16.7443	6.44212	0
0.9787	351.178	1.32465	-14.9104	-3.62756	0
0.9793	346.676	-2.33734	-14.9104	-11.869	0
0.9800	345.881	-6.30649	-10.3383	-17.9727	0
0.9807	335.817	-9.66132	-2.40545	-24.6872	0
0.9813	329.726	-12.409	-0.264429	-30.4856	0
0.9820	308.274	-12.409	-4.53794	-33.23	0
0.9827	282.585	-11.1875	-4.84502	-35.3677	0
0.9833	325.753	-13.3233	-1.17714	-38.1121	0
0.9840	369.982	-15.1543	-3.92378	-37.8067	0
0.9847	297.151	-12.1042	-8.81145	-36.8906	0
0.9853	201.279	-10.578	-5.1521	-35.3677	0
0.9860	178.237	-11.7995	1.56951	-28.3478	0
0.9867	154.402	-9.05179	7.36136	-17.6674	0
0.9873	106.466	-6.30649	14.9957	-9.42589	0
0.9880	77.5982	-6.91603	17.4352	-3.93296	0
0.9887	46.6119	-3.86357	14.9957	3.69772	0
0.9893	6.88585	0.71272	18.9621	14.0728	0
0.9900	-28.3379	1.32465	26.895	23.5317	0
0.9907	-66.7397	0.407954	29.9487	31.1624	0
0.9913	-99.8448	1.62942	32.6954	36.0445	0
0.9920	-132.155	3.76518	30.8614	37.5715	0
0.9927	-168.703	4.68188	16.2155	38.7931	0
0.9933	-188.831	2.85088	3.702	42.4536	0
0.9940	-217.434	2.85088	5.22887	43.3698	0
0.9947	-250.274	6.20571	8.88822	42.4536	0
0.9953	-208.959	7.73193	9.80946	41.2321	0
0.9960	-159.169	5.59617	10.4151	35.1284	0
0.9967	-218.493	3.76518	4.31616	22.3101	0
0.9973	-291.589	1.32465	-9.41708	11.6297	0
0.9980	-286.557	-1.42304	-21.3249	4.91516	0
0.9987	-279.406	-2.33734	-33.8384	-2.71139	0
0.9993	-289.47	-4.16833	-46.6504	-11.2582	0
1.0000	-278.347	-8.74702	-52.7578	-18.8889	0
1.0007	-271.461	-10.578	-53.3635	-27.1263	0
1.0013	-270.932	-7.83032	-48.7914	-31.703	0
1.0020	-259.279	-6.91603	-37.8048	-32.9246	0
1.0027	-256.63	-8.74702	-26.5111	-34.7569	0
1.0033	-256.365	-8.74702	-21.9305	-38.1121	0
1.0040	-253.982	-7.52556	-23.4574	-38.4175	0
1.0047	-258.484	-6.30649	-28.038	-35.9785	0
1.0053	-255.571	-4.16833	-30.1705	-32.6192	0
1.0060	-262.457	-2.33734	-25.897	-28.9586	0
1.0067	-271.991	-3.25404	-20.4037	-20.4118	0
1.0073	-221.936	-4.16833	-14.9104	-8.8151	0
1.0080	-173.735	-3.86357	-8.50437	-2.1006	0
1.0087	-229.087	-3.86357	-2.40545	2.17076	0
1.0093	-302.448	-1.42304	3.08785	10.4081	0
1.0100	-305.626	2.54372	8.2826	20.4819	0
1.0107	-300.594	3.76518	10.7222	28.4139	0
1.0113	-311.187	3.15565	13.1617	34.2122	0
1.0120	-308.539	2.85088	16.8211	37.8769	0
1.0127	-304.301	0.71272	14.0744	40.0105	0
1.0133	-300.329	0.407954	8.58114	40.3159	0
1.0140	-290.53	3.76518	5.8345	38.1823	0
1.0147	-282.32	5.90094	0.648277	36.6553	0
1.0153	-264.84	5.90094	-7.59167	34.2122	0
1.0160	-246.566	6.51287	-18.5783	26.891	0
1.0167	-232.265	5.29141	-34.444	16.2064	0
1.0173	-202.073	2.54372	-43.2981	7.66369	0
1.0180	-181.416	3.15565	-37.4977	0.0330154	0
1.0187	-159.434	3.15565	-31.3903	-8.8151	0
1.0193	-68.0639	0.103188	-26.8182	-17.0566	0
1.0200	17.7443	-0.506343	-11.251	-24.3819	0
1.0207	-7.68037	-0.506343	7.06281	-30.7868	0
1.0213	-47.9361	-5.99933	22.3144	-36.8906	0
1.0220	-18.5388	-9.66132	42.7607	-42.9943	0
1.0227	11.9178	-7.83032	65.3481	-45.4374	0
1.0233	25.4247	-5.99933	82.4336	-44.8266	0
1.0240	50.0548	-6.30649	89.1552	-43.2997	0
1.0247	66.4749	-7.52556	83.6619	-40.2499	0
1.0253	77.5982	-9.05179	79.6869	-36.8906	0
1.0260	91.3699	-8.44226	82.4336	-31.703	0
1.0267	95.3425	-5.3898	58.0208	-21.9387	0
1.0273	99.5799	-3.25404	0.648277	-12.4798	0
1.0280	102.493	-2.03257	-34.1369	-6.37609	0
1.0287	99.0502	0.103188	-26.5111	0.6438	0
1.0293	104.082	2.23895	-14.6118	9.80144	0
1.0300	95.0776	4.98664	-10.0312	18.0388	0
1.0307	84.484	7.42717	1.56951	27.5018	0
1.0313	141.16	9.56293	11.6349	34.2122	0
1.0320	194.658	9.25816	12.249	34.2122	0
1.0327	146.192	6.81764	11.942	33.3001	0
1.0333	85.5434	5.59617	8.88822	35.7391	0
1.0340	93.2238	8.0391	2.17514	35.1284	0
1.0347	107.26	10.7844	2.17514	30.857	0
1.0353	109.909	12.3106	9.50238	26.5856	0
1.0360	125.269	12.3106	14.3815	21.7035	0
1.0367	139.306	10.4796	18.0409	13.462	0
1.0373	157.315	7.73193	18.655	2.78155	0
1.0380	180.091	4.06994	11.0292	-4.84913	0
1.0387	192.804	0.407954	-0.878586	-9.1205	0
1.0393	212.402	-0.811109	-10.3383	-17.9727	0
1.0400	235.973	-1.11827	-22.8518	-29.8748	0
1.0407	250.539	-2.6421	-37.8048	-37.5013	0
1.0413	272.785	-3.86357	-43.5966	-42.6889	0
1.0420	283.114	-4.78026	-37.8048	-47.5752	0
1.0427	292.648	-5.99933	-31.3903	-47.8805	0
1.0433	363.89	-6.30649	-27.4238	-44.8266	0
1.0440	422.95	-5.69456	-24.9843	-44.5212	0
1.0447	371.571	-5.99933	-26.2041	-44.2158	0
1.0453	304.301	-5.69456	-24.9843	-41.166	0
1.0460	305.096	-4.78026	-12.7779	-36.8906	0
1.0467	307.479	-3.5588	1.56951	-28.6532	0
1.0473	287.616	-0.811109	1.56951	-17.0566	0
1.0480	278.877	2.23895	-2.704	-9.42589	0
1.0487	268.813	3.76518	4.61471	-3.93296	0
1.0493	252.128	4.98664	13.4688	5.22056	0
1.0500	236.767	5.59617	11.3278	16.5118	0
1.0507	219.553	4.68188	5.8345	24.1425	0
1.0513	204.192	4.68188	0.341199	27.8031	0
1.0520	190.42	6.51287	-11.5581	29.33	0
1.0527	182.74	9.8701	-20.7108	30.857	0
1.0533	176.913	12.6154	-17.657	33.6014	0
1.0540	152.813	12.6154	-5.75773	35.1284	0
1.0547	156.256	12.3106	14.3815	32.6893	0
1.0553	227.498	12.0059	39.1014	27.8031	0
1.0560	258.484	9.56293	49.4823	22.3101	0
1.0567	192.009	6.81764	36.3547	14.0728	0
1.0573	146.192	5.90094	6.75573	4.30438	0
1.0580	161.817	4.98664	-23.4574	-4.23835	0
1.0587	168.174	1.32465	-35.9709	-12.4798	0
1.0593	171.881	-0.506343	-28.038	-21.0225	0
1.0600	188.301	0.71272	-17.657	-27.4316	0
1.0607	191.744	0.71272	-12.4708	-33.8408	0
1.0613	196.247	-2.33734	-6.06481	-41.4714	0
1.0620	204.192	-4.78026	1.86806	-44.5212	0
1.0627	200.219	-4.16833	7.97552	-43.2997	0
1.0633	201.808	-3.86357	3.08785	-42.6889	0
1.0640	198.365	-5.08503	-13.9977	-42.3835	0
1.0647	182.74	-6.91603	-21.0178	-40.2499	0
1.0653	179.562	-5.69456	-7.59167	-37.1959	0
1.0660	160.758	-2.33734	6.75573	-30.4856	0
1.0667	131.626	-0.506343	16.8211	-19.801	0
1.0673	171.352	0.407954	30.8614	-10.6475	0
1.0680	215.845	1.32465	40.9353	-3.93296	0
1.0687	148.311	2.23895	40.3211	2.47615	0
1.0693	56.411	3.15565	37.2674	10.1068	0
1.0700	34.1644	2.23895	36.0476	18.6496	0
1.0707	20.3927	-0.506343	32.0812	25.9748	0
1.0713	-7.68037	0.103188	22.6215	30.5516	0
1.0720	-20.3927	4.06994	16.2155	34.823	0
1.0727	-32.5753	4.98664	21.7088	38.1823	0
1.0733	-45.0228	3.76518	29.0275	37.8769	0
1.0740	-51.6438	4.98664	25.061	35.1284	0
1.0747	-60.9132	5.29141	18.348	31.1624	0
1.0753	-62.7671	4.68188	17.4352	26.891	0
1.0760	-62.5023	5.29141	18.9621	25.3641	0
1.0767	-64.0913	4.68188	20.489	20.4819	0
1.0773	-48.7306	1.62942	17.7423	8.57987	0
1.0780	-47.6712	-0.201577	8.58114	-0.883161	0
1.0787	-50.5845	-1.42304	-1.17714	-5.76531	0
1.0793	19.5982	-2.6421	-9.41708	-14.6134	0
1.0800	92.6941	-2.33734	-16.4372	-25.5993	0
1.0807	53.4977	-3.5588	-15.2175	-31.703	0
1.0813	-6.62101	-5.69456	-5.75773	-34.4515	0
1.0820	5.03196	-5.08503	-0.264429	-38.7229	0
1.0827	20.3927	-5.08503	-2.09837	-41.4714	0
1.0833	16.9498	-6.91603	-6.37188	-41.4714	0
1.0840	26.484	-8.13749	-15.8316	-39.9445	0
1.0847	31.516	-8.74702	-29.8634	-37.1959	0
1.0853	28.0731	-9.66132	-38.1034	-30.7868	0
1.0860	27.2785	-8.44226	-35.9709	-21.6333	0
1.0867	16.1553	-5.69456	-28.038	-14.308	0
1.0873	5.2968	-4.16833	-21.9305	-8.50971	0
1.0880	-2.91324	-3.25404	-18.5783	-0.883161	0
1.0887	-15.0959	-1.42304	-13.9977	9.49605	0
1.0893	-23.0411	-0.201577	-6.97751	19.5657	0
1.0900	-44.2283	1.01989	-0.264429	27.8031	0
1.0907	-58.7945	3.15565	1.56951	34.5176	0
1.0913	-7.41553	4.06994	2.48222	40.6213	0
1.0920	37.8722	3.46041	8.2826	40.9267	0
1.0927	-18.274	3.76518	12.8547	38.1823	0
1.0933	-88.4566	5.90094	11.3278	39.0985	0
1.0940	-88.9863	6.20571	9.80946	40.0105	0
1.0947	-77.863	4.37471	8.88822	35.7391	0
1.0953	-80.7763	2.85088	1.26243	30.5516	0
1.0960	-72.0365	1.32465	-12.1637	26.891	0
1.0967	-58	0.407954	-25.897	18.6496	0
1.0973	-44.4932	0.103188	-40.85	8.27448	0
1.0980	-30.4566	-1.72781	-55.1974	1.86537	0
1.0987	-19.0685	-4.16833	-64.0515	-4.23835	0
1.0993	-5.82648	-3.25404	-65.5698	-13.6973	0
1.1000	7.94521	-2.94927	-64.0515	-21.9387	0
1.1007	23.8356	-5.99933	-61.9105	-26.8209	0
1.1013	39.9909	-5.3898	-60.0765	-32.3138	0
1.1020	33.8995	-4.16833	-53.3635	-35.9785	0
1.1027	50.0548	-7.22079	-36.8836	-35.3677	0
1.1033	128.448	-9.35655	-19.491	-34.4515	0
1.1040	159.434	-8.13749	-12.4708	-34.4515	0
1.1047	86.3379	-8.44226	-5.75773	-32.9246	0
1.1053	32.3105	-6.91603	19.2692	-28.9586	0
1.1060	36.2831	-5.08503	61.3816	-22.5495	0
1.1067	23.5708	-7.83032	102.581	-14.308	0
1.1073	3.44292	-8.13749	124.247	-6.98688	0
1.1080	-3.44292	-4.16833	118.754	0.6438	0
1.1087	-23.0411	-4.16833	97.6937	9.19065	0
1.1093	-43.6986	-5.08503	73.8951	18.0388	0
1.1100	-58	-2.33734	42.4622	26.2802	0
1.1107	-80.7763	0.103188	4.61471	32.9947	0
1.1113	-94.2831	2.23895	-19.491	36.9607	0
1.1120	-104.612	4.37471	-23.1503	39.3997	0
1.1127	-124.475	3.76518	-21.9305	40.3159	0
1.1133	-130.301	3.76518	-22.2376	39.7051	0
1.1140	-146.986	8.34387	-18.5783	40.6213	0
1.1147	-166.584	8.9534	-12.7779	42.759	0
1.1153	-109.114	5.29141	-12.4708	40.3159	0
1.1160	-43.169	5.29141	-17.9641	30.2462	0
1.1167	-88.1918	6.20571	-22.5447	18.0388	0
1.1173	-153.078	3.46041	-23.7645	11.3243	0
1.1180	-143.014	1.62942	-25.5984	6.74752	0
1.1187	-126.329	0.71272	-27.7309	-3.93296	0
1.1193	-124.74	-2.03257	-26.2041	-14.9188	0
1.1200	-106.731	-2.94927	-23.1503	-19.1902	0
1.1207	-94.548	-3.5588	-20.4037	-23.1603	0
1.1213	-89.2512	-7.83032	-15.8316	-31.0922	0
1.1220	-78.9224	-10.2733	-9.11853	-35.3677	0
1.1227	-75.2146	-9.05179	-5.45065	-35.0623	0
1.1233	-68.8585	-8.74702	-6.37188	-36.2839	0
1.1240	-61.7078	-8.44226	-6.06481	-36.2839	0
1.1247	-65.6804	-7.83032	-4.84502	-31.703	0
1.1253	-63.032	-10.578	-7.89875	-27.737	0
1.1260	-72.5662	-12.1042	-9.41708	-24.3819	0
1.1267	-90.0457	-6.61126	-0.571508	-15.5296	0
1.1273	-44.4932	-3.25404	11.6349	-2.71139	0
1.1280	7.15069	-5.08503	16.2155	5.83134	0
1.1287	-48.2009	-3.86357	17.4352	10.7135	0
1.1293	-131.096	-1.11827	14.6886	18.3442	0
1.1300	-143.014	0.407954	-0.878586	29.6354	0
1.1307	-143.014	2.23895	-21.632	36.0445	0
1.1313	-160.493	2.85088	-32.6101	36.9607	0
1.1320	-161.817	3.15565	-36.2779	40.9267	0
1.1327	-161.023	5.90094	-36.585	47.0304	0
1.1333	-163.406	6.81764	-27.7309	46.4196	0
1.1340	-158.639	4.68188	-15.5245	40.0105	0
1.1347	-154.402	6.51287	-8.81145	37.8769	0
1.1353	-145.397	8.64863	-3.31816	37.2661	0
1.1360	-133.215	6.51287	5.22887	31.1624	0
1.1367	-120.237	4.06994	15.6013	21.7035	0
1.1373	-96.4018	2.54372	27.5091	14.0728	0
1.1380	-86.8676	0.103188	32.6954	5.83134	0
1.1387	-76.274	-0.811109	26.2808	-3.32217	0
1.1393	3.44292	-0.506343	11.0292	-13.3919	0
1.1400	81.5708	-3.25404	-14.6118	-22.5495	0
1.1407	53.4977	-6.30649	-43.2981	-28.3478	0
1.1413	5.56164	-6.91603	-51.538	-32.6192	0
1.1420	23.0411	-5.99933	-38.4104	-35.3677	0
1.1427	45.2877	-5.08503	-23.4574	-34.4515	0
1.1433	50.0548	-4.4731	-7.59167	-34.4515	0
1.1440	64.621	-5.08503	11.6349	-35.6731	0
1.1447	72.5662	-5.69456	22.3144	-31.703	0
1.1453	73.6256	-4.78026	20.489	-24.0765	0
1.1460	76.0091	-3.86357	9.80946	-18.5835	0
1.1467	69.3881	-3.25404	-1.79129	-11.5636	0
1.1473	61.7078	-2.94927	-2.09837	-2.71139	0
1.1480	56.1461	-2.6421	3.702	3.08694	0
1.1487	47.9361	-1.11827	5.53595	11.3243	0
1.1493	43.169	1.62942	8.58114	22.3101	0
1.1500	22.5114	3.15565	12.8547	28.7192	0
1.1507	12.1826	3.15565	13.4688	34.5176	0
1.1513	69.9178	1.93418	16.2155	42.1483	0
1.1520	118.384	1.32465	24.1483	43.9806	0
1.1527	65.6804	2.54372	29.0275	43.6752	0
1.1533	2.38356	4.98664	29.9487	46.1142	0
1.1540	7.15069	6.81764	27.5091	45.198	0
1.1547	20.9224	7.73193	22.6215	39.7051	0
1.1553	19.863	6.51287	20.489	35.4338	0
1.1560	31.2511	4.98664	17.1282	27.5018	0
1.1567	48.9954	4.98664	9.80946	14.989	0
1.1573	65.4155	3.46041	7.06281	7.3583	0
1.1580	79.1872	-0.201577	9.80946	2.17076	0
1.1587	90.5754	-1.72781	4.61471	-6.98688	0
1.1593	107.26	-2.03257	-6.67043	-16.1404	0
1.1600	119.178	-2.33734	-8.50437	-22.5495	0
1.1607	129.772	-2.33734	-3.31816	-29.264	0
1.1613	143.543	-3.5588	-3.92378	-34.7569	0
1.1620	135.333	-6.61126	-4.84502	-35.6731	0
1.1627	148.575	-6.91603	-0.571508	-35.3677	0
1.1633	225.909	-7.52556	-0.571508	-36.5852	0
1.1640	254.247	-10.578	-5.45065	-35.9785	0
1.1647	173.735	-10.8828	-3.92378	-32.6192	0
1.1653	113.881	-9.05179	0.648277	-27.1263	0
1.1660	117.589	-9.05179	-0.264429	-18.8889	0
1.1667	101.434	-7.22079	0.648277	-11.5636	0
1.1673	71.242	-2.33734	1.86806	-5.15453	0
1.1680	59.8539	0.71272	-1.17714	2.17076	0
1.1687	40.5206	2.85088	0.648277	10.1068	0
1.1693	14.5662	4.06994	9.80946	17.7334	0
1.1700	-9.53425	2.85088	13.1617	25.6695	0
1.1707	-36.0183	2.23895	13.4688	32.6893	0
1.1713	-52.7032	3.76518	18.0409	38.4877	0
1.1720	-71.7717	4.37471	19.5677	41.8429	0
1.1727	-96.4018	5.90094	16.5225	43.0644	0
1.1733	-105.671	7.1224	15.2942	42.759	0
1.1740	-128.448	4.98664	15.2942	41.8429	0
1.1747	-152.018	4.68188	14.3815	37.2661	0
1.1753	-100.639	5.90094	15.2942	30.5516	0
1.1760	-45.0228	1.01989	17.4352	24.1425	0
1.1767	-95.0776	-2.33734	17.1282	15.9052	0
1.1773	-161.288	1.32465	14.3815	6.13673	0
1.1780	-157.05	0.407954	11.3278	-1.79521	0
1.1787	-145.132	-4.4731	7.36136	-10.6475	0
1.1793	-145.397	-4.16833	-1.17714	-20.7171	0
1.1800	-132.155	-2.94927	-9.41708	-28.9586	0
1.1807	-123.945	-7.83032	-10.9439	-34.4515	0
1.1813	-116.795	-11.1875	-10.0312	-37.8067	0
1.1820	-104.877	-9.96848	-13.392	-40.8607	0
1.1827	-102.228	-8.74702	-16.4372	-43.6051	0
1.1833	-96.4018	-8.74702	-16.7443	-43.2997	0
1.1840	-91.8996	-10.578	-17.0514	-39.0283	0
1.1847	-98.5206	-13.9352	-16.1387	-34.4515	0
1.1853	-94.548	-14.24	-11.5581	-31.703	0
1.1860	-103.817	-10.2733	-5.75773	-26.2101	0
1.1867	-122.091	-7.22079	-0.878586	-15.2242	0
1.1873	-73.0959	-5.99933	-1.48421	-4.23835	0
1.1880	-16.6849	-4.4731	-4.23086	0.6438	0
1.1887	-68.8585	-3.86357	-0.264429	4.91516	0
1.1893	-144.073	-3.25404	5.22887	14.3782	0
1.1900	-146.986	-0.201577	6.14157	23.2263	0
1.1907	-140.895	3.15565	8.88822	27.5018	0
1.1913	-150.429	4.06994	11.942	32.384	0
1.1920	-143.279	2.23895	7.36136	38.4877	0
1.1927	-138.247	1.01989	3.39493	40.3159	0
1.1933	-134.274	2.54372	6.14157	39.0985	0
1.1940	-120.767	5.90094	9.50238	36.9607	0
1.1947	-112.822	5.90094	11.6349	33.3001	0
1.1953	-100.904	3.15565	15.2942	29.33	0
1.1960	-82.3653	1.32465	14.3815	24.1425	0
1.1967	-66.2101	2.23895	8.2826	13.462	0
1.1973	-41.5799	1.62942	3.39493	4.00311	0
1.1980	-26.7489	-2.03257	-1.17714	-0.272377	0
1.1987	-10.3288	-5.99933	-8.50437	-8.8151	0
1.1993	71.7717	-8.74702	-15.8316	-22.8549	0
1.2000	150.429	-10.2733	-18.5783	-32.0084	0
1.2007	122.621	-9.05179	-16.7443	-36.2839	0
1.2013	76.5388	-7.83032	-16.7443	-42.9943	0
1.2020	97.726	-11.1875	-21.0178	-47.5752	0
1.2027	123.151	-13.0185	-22.2376	-46.3536	0
1.2033	128.183	-9.05179	-18.5783	-44.5212	0
1.2040	143.808	-8.44226	-16.7443	-42.6889	0
1.2047	154.667	-11.1875	-16.7443	-39.6391	0
1.2053	158.639	-8.13749	-12.1637	-35.0623	0
1.2060	162.082	-4.78026	-4.53794	-28.6532	0
1.2067	156.256	-5.3898	-1.17714	-18.8889	0
1.2073	152.813	-3.25404	-2.09837	-7.89893	0
1.2080	148.84	-0.201577	-0.878586	0.338408	0
1.2087	137.187	-1.11827	4.31616	5.52595	0
1.2093	129.772	-0.811109	7.97552	12.2404	0
1.2100	109.644	1.62942	5.22887	21.7035	0
1.2107	95.6073	2.23895	-1.79129	28.7192	0
1.2113	147.251	3.46041	-8.50437	32.384	0
1.2120	192.274	5.90094	-12.4708	34.2122	0
1.2127	137.982	6.20571	-16.7443	34.5176	0
1.2133	73.3607	5.59617	-16.4372	31.4678	0
1.2140	76.5388	4.98664	-9.41708	27.1964	0
1.2147	87.9269	3.76518	-6.06481	25.9748	0
1.2153	84.7489	5.59617	-12.1637	24.4479	0
1.2160	95.8722	8.64863	-13.9977	17.428	0
1.2167	112.557	7.1224	-10.0312	6.74752	0
1.2173	126.064	3.76518	-11.8652	-1.49395	0
1.2180	137.187	3.76518	-17.657	-6.0707	0
1.2187	149.635	3.46041	-17.3585	-12.4798	0
1.2193	169.233	0.103188	-13.9977	-22.5495	0
1.2200	183.269	-2.6421	-15.5245	-31.703	0
1.2207	195.717	-1.72781	-17.3585	-37.5013	0
1.2213	210.548	-1.11827	-14.6118	-40.8607	0
1.2220	204.721	-1.42304	-9.41708	-42.6889	0
1.2227	217.964	-1.42304	-5.1521	-42.6889	0
1.2233	293.708	-3.5588	-7.59167	-40.2499	0
1.2240	324.959	-7.22079	-15.8316	-37.5013	0
1.2247	253.982	-9.05179	-21.9305	-35.9785	0
1.2253	203.927	-9.35655	-17.657	-32.9246	0
1.2260	213.726	-8.74702	-7.59167	-26.2101	0
1.2267	202.868	-5.99933	-1.17714	-16.4458	0
1.2273	182.475	-3.25404	0.955356	-7.59354	0
1.2280	180.621	-2.6421	5.22887	-0.577769	0
1.2287	167.644	-0.506343	10.7222	7.05291	0
1.2293	149.9	4.06994	12.8547	16.5118	0
1.2300	139.836	7.73193	14.3815	24.7533	0
1.2307	125.799	9.8701	21.7088	30.5516	0
1.2313	116.53	12.3106	35.442	35.1284	0
1.2320	108.584	13.2249	53.7473	38.1823	0
1.2327	99.0502	12.0059	67.4806	40.0105	0
1.2333	100.374	12.3106	60.1618	40.0105	0
1.2340	84.7489	13.5321	38.7943	37.8769	0
1.2347	71.5069	13.5321	25.6752	35.1284	0
1.2353	135.598	12.3106	19.5677	30.5516	0
1.2360	203.927	10.7844	10.4151	21.3981	0
1.2367	166.849	8.64863	4.92179	10.4081	0
1.2373	112.557	7.73193	3.702	3.08694	0
1.2380	127.653	7.42717	-1.17714	-2.406	0
1.2387	148.046	3.46041	-8.1973	-10.9529	0
1.2393	152.548	-0.811109	-13.085	-17.9727	0
1.2400	171.881	0.103188	-12.1637	-23.4657	0
1.2407	188.301	1.93418	-9.41708	-33.23	0
1.2413	197.571	-0.201577	-21.3249	-41.7768	0
1.2420	208.164	-0.811109	-45.1235	-42.3835	0
1.2427	213.461	0.407954	-53.3635	-39.9445	0
1.2433	220.877	0.103188	-44.5179	-39.6391	0
1.2440	224.849	-0.506343	-41.4642	-38.1121	0
1.2447	221.406	0.407954	-41.7712	-35.3677	0
1.2453	224.32	0.103188	-34.1369	-29.8748	0
1.2460	207.635	0.71272	-24.0716	-20.7171	0
1.2467	185.918	4.06994	-18.2712	-11.5636	0
1.2473	234.384	5.90094	-15.2175	-4.54374	0
1.2480	282.849	6.81764	-14.9104	1.86537	0
1.2487	219.288	8.0391	-14.9104	9.49605	0
1.2493	135.598	5.90094	-14.9104	19.2603	0
1.2500	125.799	3.15565	-17.9641	29.33	0
1.2507	123.416	5.90094	-16.1387	34.2122	0
1.2513	102.228	8.64863	-3.62524	36.0445	0
1.2520	96.137	5.90094	10.4151	36.9607	0
1.2527	91.6347	5.59617	16.8211	36.6553	0
1.2533	85.2785	9.56293	25.6752	37.2661	0
1.2540	84.2192	11.0892	41.5409	38.7931	0
1.2547	81.5708	6.20571	53.7473	34.823	0
1.2553	85.8082	2.54372	56.801	29.33	0
1.2560	91.3699	3.15565	49.7809	24.7533	0
1.2567	94.0183	3.15565	31.7741	14.0728	0
1.2573	109.379	0.407954	14.6886	1.25458	0
1.2580	110.438	-0.201577	8.88822	-4.23835	0
1.2587	115.205	1.62942	8.88822	-10.3421	0
1.2593	188.301	0.407954	6.75573	-21.0225	0
1.2600	251.863	-3.25404	-2.09837	-28.9586	0
1.2607	206.046	-5.08503	-14.9104	-33.5354	0
1.2613	150.694	-5.08503	-21.632	-39.9445	0
1.2620	162.612	-4.78026	-21.3249	-43.6051	0
1.2627	170.822	-5.08503	-19.798	-42.0822	0
1.2633	160.758	-3.25404	-9.11853	-40.8607	0
1.2640	162.612	-0.811109	8.58114	-39.0283	0
1.2647	158.11	-3.25404	9.80946	-35.3677	0
1.2653	147.516	-6.91603	-4.23086	-30.4856	0
1.2660	137.717	-5.08503	-12.7779	-22.8549	0
1.2667	117.324	-1.42304	-13.085	-13.3919	0
1.2673	96.137	-0.506343	-9.41708	-4.84913	0
1.2680	77.5982	0.71272	-3.01108	1.25458	0
1.2687	57.4703	1.62942	2.17514	8.57987	0
1.2693	35.7534	1.32465	7.36136	18.6496	0
1.2700	-2.6484	2.23895	18.655	27.8031	0
1.2707	-16.1553	4.06994	27.2021	32.0786	0
1.2713	35.4886	4.06994	26.5879	34.823	0
1.2720	50.5845	3.46041	23.8413	37.8769	0
1.2727	-30.9863	4.98664	23.5342	39.0985	0
1.2733	-93.2238	8.64863	20.7875	37.2661	0
1.2740	-90.8402	9.56293	14.9957	33.3001	0
1.2747	-96.4018	7.73193	8.58114	30.2462	0
1.2753	-105.671	8.0391	0.955356	27.8031	0
1.2760	-96.9315	8.0391	-4.53794	20.4819	0
1.2767	-92.6941	4.98664	-4.84502	7.66369	0
1.2773	-88.4566	3.76518	-4.23086	-1.18855	0
1.2780	-82.1005	4.98664	-5.45065	-5.45992	0
1.2787	-80.7763	2.23895	-1.48421	-14.308	0
1.2793	-68.8585	-2.33734	4.00908	-26.5155	0
1.2800	-58	-2.94927	5.22887	-34.4515	0
1.2807	-56.6758	-3.25404	11.6349	-38.4175	0
1.2813	-43.9635	-5.08503	22.9285	-41.7768	0
1.2820	-49.5251	-5.08503	22.0158	-42.3835	0
1.2827	-61.1781	-3.86357	7.66844	-40.8607	0
1.2833	-2.11872	-2.94927	-6.97751	-39.9445	0
1.2840	57.4703	-2.94927	-17.657	-40.8607	0
1.2847	2.38356	-3.86357	-22.5447	-38.1121	0
1.2853	-74.4201	-3.25404	-18.5783	-32.0084	0
1.2860	-81.8356	-3.25404	-12.1637	-25.5993	0
1.2867	-85.2785	-5.3898	-7.59167	-18.2781	0
1.2873	-108.32	-2.33734	-5.75773	-11.5636	0
1.2880	-115.735	4.68188	-4.84502	-4.84913	0
1.2887	-127.918	5.90094	-1.17714	4.60977	0
1.2893	-147.251	4.06994	0.955356	17.1226	0
1.2900	-159.434	5.90094	-2.704	26.5856	0
1.2907	-174	7.73193	-6.67043	29.33	0
1.2913	-185.123	6.81764	-6.06481	29.0246	0
1.2920	-193.333	6.51287	-4.23086	30.5516	0
1.2927	-201.014	7.1224	1.56951	32.9947	0
1.2933	-198.1	10.1749	12.5561	32.0786	0
1.2940	-208.694	14.1416	19.5677	29.6354	0
1.2947	-216.374	15.0559	17.7423	30.2462	0
1.2953	-152.283	13.2249	11.942	28.1085	0
1.2960	-84.2192	12.3106	7.06281	18.6496	0
1.2967	-118.384	10.4796	4.00908	7.3583	0
1.2973	-171.352	7.42717	3.39493	-2.406	0
1.2980	-156.521	4.37471	6.75573	-10.3421	0
1.2987	-131.096	3.76518	11.6349	-14.9188	0
1.2993	-119.178	4.06994	11.0292	-21.6333	0
1.3000	-96.4018	2.23895	5.22887	-31.703	0
1.3007	-77.5982	-1.42304	-1.17714	-39.9445	0
1.3013	-63.8265	-2.03257	-10.0312	-42.3835	0
1.3020	-48.7306	-1.42304	-21.9305	-42.9943	0
1.3027	-39.9909	-2.94927	-28.9507	-42.9943	0
1.3033	-28.6027	-2.94927	-26.5111	-44.2158	0
1.3040	-20.9224	-0.506343	-15.8316	-43.9104	0
1.3047	-20.3927	0.407954	-3.62524	-38.1121	0
1.3053	-14.8311	-1.72781	4.31616	-30.7868	0
1.3060	-25.9543	-3.25404	6.14157	-25.9047	0
1.3067	-34.9589	-1.42304	5.53595	-16.1404	0
1.3073	21.7169	3.15565	4.92179	-4.23835	0
1.3080	68.5936	5.90094	5.22887	2.47615	0
1.3087	8.21005	6.20571	7.06281	7.66369	0
1.3093	-65.1507	7.42717	8.58114	18.0388	0
1.3100	-70.7123	9.25816	14.3815	27.8031	0
1.3107	-70.7123	10.4796	26.5879	32.6893	0
1.3113	-82.6301	11.3939	36.3547	36.0445	0
1.3120	-81.5708	12.3106	39.4084	36.9607	0
1.3127	-80.7763	10.7844	40.0141	35.4338	0
1.3133	-79.1872	8.34387	36.3547	36.9607	0
1.3140	-73.0959	5.90094	25.3681	38.1823	0
1.3147	-72.3014	4.98664	13.1617	32.384	0
1.3153	-63.5617	6.81764	5.22887	26.2802	0
1.3160	-49.5251	7.42717	-6.06481	21.0927	0
1.3167	-39.1964	4.98664	-19.491	9.49605	0
1.3173	-19.0685	2.23895	-23.7645	-0.272377	0
1.3180	-11.1233	3.15565	-17.9641	-3.93296	0
1.3187	-0.26484	4.98664	-17.657	-12.7852	0
1.3193	77.3333	1.93418	-26.2041	-24.9885	0
1.3200	145.397	-3.86357	-29.5649	-30.7868	0
1.3207	104.082	-3.5588	-25.897	-35.6731	0
1.3213	48.9954	0.407954	-23.1503	-41.7768	0
1.3220	62.2374	0.71272	-19.1839	-40.5553	0
1.3227	78.6575	-1.42304	-12.1637	-36.2839	0
1.3233	73.8904	-2.33734	-10.6454	-36.5852	0
1.3240	76.5388	-3.5588	-17.9641	-37.5013	0
1.3247	76.274	-5.08503	-23.4574	-34.4515	0
1.3253	70.1827	-5.99933	-20.7108	-28.0424	0
1.3260	61.9726	-5.08503	-13.9977	-19.1902	0
1.3267	48.4658	-2.6421	-6.37188	-11.2582	0
1.3273	37.3425	0.407954	1.56951	-2.406	0
1.3280	22.5114	2.23895	7.06281	7.66369	0
1.3287	3.9726	3.46041	9.80946	15.9052	0
1.3293	-12.1826	5.59617	8.88822	23.5317	0
1.3300	-45.8174	8.0391	0.955356	32.0786	0
1.3307	-58	9.56293	-3.92378	40.6213	0
1.3313	-2.6484	10.4796	-0.264429	45.198	0
1.3320	16.1553	9.8701	0.341199	43.9806	0
1.3327	-66.7397	7.73193	-6.06481	42.4536	0
[truncated: 52,432 more rows]
