# Supplementary material for: Identification of Haptic Based Guiding Using Hard Reins
Source: PLoS One. 2015 Jul 22;10(7):e0132020. doi: 10.1371/journal.pone.0132020 (PMC4511788; doi:10.1371/journal.pone.0132020)
Supplement: S4 File — (ZIP) [file pone.0132020.s004.zip › EMGData2/Subject14/T12/t12.txt]

0.0000	-89.8777	-0.942926	0.914668	2.76767	0
0.0007	-175.979	0.277791	1.82934	3.37882	0
0.0013	-241.31	1.19333	13.1241	0.632688	0
0.0020	-236.779	0.88815	26.851	-0.28269	0
0.0027	-244.709	0.277791	32.9558	2.46344	0
0.0033	-260.192	-0.0273879	33.2606	1.24384	0
0.0040	-260.57	1.19333	30.8215	-0.893839	0
0.0047	-273.032	3.02441	25.9364	1.54807	0
0.0053	-283.795	1.80369	17.6974	3.07459	0
0.0060	-287.949	1.49851	5.18312	2.46344	0
0.0067	-303.621	4.5503	-6.4096	3.37882	0
0.0073	-306.83	3.02441	-11.5997	1.85229	0
0.0080	-304.753	-0.942926	-11.9045	0.328459	0
0.0087	-314.761	1.80369	-11.9045	3.37882	0
0.0093	-310.796	4.85548	-9.46543	4.90535	0
0.0100	-315.516	2.10887	-7.32427	2.76767	0
0.0107	-325.146	2.71923	-8.23894	3.37882	0
0.0113	-262.647	5.16066	-6.4096	4.2942	0
0.0120	-195.239	2.71923	-2.75093	2.46344	0
0.0127	-243.387	1.19333	-7.32427	1.54807	0
0.0133	-314.572	3.63476	-20.7533	2.46344	0
0.0140	-309.663	3.02441	-26.5531	3.37882	0
0.0147	-296.257	2.71923	-19.2288	4.90535	0
0.0153	-297.956	3.93994	-10.3801	5.20958	0
0.0160	-281.906	1.19333	-3.6656	3.68574	0
0.0167	-269.444	-1.24811	2.43911	5.82072	0
0.0173	-262.269	2.10887	3.65867	8.56686	0
0.0180	-247.164	4.5503	1.21956	6.12495	0
0.0187	-232.058	2.10887	-0.609779	4.2942	0
0.0193	-211.666	2.71923	-2.75093	7.04033	0
0.0200	-196.183	5.77102	-4.88516	7.04033	0
0.0207	-192.784	4.5503	0	3.37882	0
0.0213	-174.846	2.10887	10.9829	1.24384	0
0.0220	-166.16	5.77102	16.4779	0.936916	0
0.0227	-162.195	7.90728	16.7828	1.54807	0
0.0233	-85.3461	4.24512	17.3925	3.68574	0
0.0240	0.377637	2.10887	13.7339	3.37882	0
0.0247	-26.057	1.19333	4.87823	0.632688	0
0.0253	-74.5834	0.277791	-3.05582	0.0215383	0
0.0260	-47.2047	3.02441	-8.54383	1.24384	0
0.0267	-13.9726	6.68656	-9.46543	0.632688	0
0.0273	-2.07701	5.46584	-3.6656	-0.893839	0
0.0280	23.2247	3.02441	-2.75093	0.0215383	0
0.0287	44.9389	3.02441	-9.15361	2.46344	0
0.0293	61.1773	3.93994	-10.9899	3.37882	0
0.0300	85.3461	4.85548	-8.23894	2.76767	0
0.0307	107.815	4.5503	-9.77031	2.15921	0
0.0313	135.572	3.02441	-9.15361	0.936916	0
0.0320	162.384	4.5503	-4.58027	0.0215383	0
0.0327	182.021	6.68656	-4.58027	0.936916	0
0.0333	214.12	5.46584	-6.4096	1.24384	0
0.0340	232.625	4.5503	-3.6656	0.328459	0
0.0347	246.031	6.99174	0	1.24384	0
0.0353	329.489	7.6021	0.914668	2.46344	0
0.0360	414.268	3.93994	-3.36071	1.54807	0
0.0367	383.68	1.19333	-10.0752	-0.28269	0
0.0373	330.244	2.71923	-11.9045	-0.28269	0
0.0380	352.902	4.24512	-7.32427	0.632688	0
0.0387	385.001	3.02441	-1.21956	0.936916	0
0.0393	397.086	3.02441	4.87823	-0.28269	0
0.0400	423.332	4.5503	7.32427	-1.5023	0
0.0407	448.067	3.02441	7.62916	-1.5023	0
0.0413	466.949	0.277791	12.8192	-1.19807	0
0.0420	487.719	1.49851	18.917	-1.19807	0
0.0427	501.503	3.02441	22.8875	-1.19807	0
0.0433	518.874	1.19333	27.7726	-2.11345	0
0.0440	533.602	0.582971	21.9728	-2.72459	0
0.0447	538.7	3.02441	-0.609779	-1.19807	0
0.0453	557.959	3.02441	-16.4779	0.0215383	0
0.0460	564.379	0.582971	-15.8681	-0.586919	0
0.0467	566.456	1.19333	-14.3437	-0.893839	0
0.0473	647.648	4.24512	-11.9045	-0.28269	0
0.0480	728.84	6.68656	-5.79983	-0.893839	0
0.0487	672.384	8.21245	-3.6656	-2.11345	0
0.0493	593.646	8.82281	-3.6656	-1.5023	0
0.0500	621.78	8.51763	-1.21956	-1.5023	0
0.0507	655.956	8.51763	-1.52445	-3.02882	0
0.0513	635.564	9.12799	-3.05582	-3.63997	0
0.0520	625.745	9.12799	-0.914668	-2.42037	0
0.0527	636.13	7.6021	0	-1.80922	0
0.0533	644.061	4.85548	-3.6656	-3.02882	0
0.0540	648.215	2.10887	-6.4096	-4.85958	0
0.0547	643.117	1.80369	-7.01938	-3.9442	0
0.0553	636.319	3.02441	-6.4096	-2.42037	0
0.0560	634.62	2.41405	-3.05582	-3.02882	0
0.0567	640.662	0.88815	2.43911	-3.02882	0
0.0573	647.648	-0.332567	6.4096	-0.586919	0
0.0580	623.857	-0.0273879	9.15361	-1.19807	0
0.0587	609.885	0.88815	10.6781	-4.55535	0
0.0593	672.384	-0.332567	10.0683	-3.02882	0
0.0600	707.881	-3.38436	7.93405	0.0215383	0
0.0607	618.759	-3.99472	3.96356	-2.42037	0
0.0613	538.7	-2.774	-4.58027	-5.77496	0
0.0620	553.05	-3.99472	-15.5632	-4.85958	0
0.0627	558.337	-3.99472	-18.0093	-3.9442	0
0.0633	525.86	-2.16364	-11.5997	-5.77496	0
0.0640	514.72	-3.68954	-8.54383	-6.08188	0
0.0647	513.965	-6.74133	-10.3801	-4.55535	0
0.0653	502.447	-5.8258	-7.32427	-3.9442	0
0.0660	484.131	-3.68954	-1.82934	-4.55535	0
0.0667	464.494	-3.99472	-1.82934	-4.55535	0
0.0673	453.354	-3.99472	-3.36071	-3.9442	0
0.0680	436.738	-4.60508	-4.58027	-3.9442	0
0.0687	412.947	-7.96205	-8.23894	-4.85958	0
0.0693	404.072	-7.35169	-10.0752	-5.77496	0
0.0700	381.225	-3.68954	-7.62916	-4.85958	0
0.0707	352.525	-4.91026	-6.4096	-3.9442	0
0.0713	398.596	-6.13098	-5.49494	-3.63997	0
0.0720	450.333	-2.774	-2.75093	-3.02882	0
0.0727	385.001	-2.16364	0.914668	-3.02882	0
0.0733	292.858	-3.99472	6.4096	-2.42037	0
0.0740	278.696	-0.637747	14.6485	-2.11345	0
0.0747	272.654	0.88815	22.8875	-3.9442	0
0.0753	242.066	-3.68954	30.8215	-5.1665	0
0.0760	224.694	-3.38436	36.6214	-3.9442	0
0.0767	208.267	-0.0273879	38.1458	-2.11345	0
0.0773	186.931	-0.637747	35.7067	-3.02882	0
0.0780	169.748	-1.55328	23.8021	-4.55535	0
0.0787	150.866	-1.55328	7.01938	-3.9442	0
0.0793	138.593	-1.24811	0	-2.11345	0
0.0800	124.998	0.277791	-0.914668	-1.19807	0
0.0807	101.207	1.19333	-9.15361	-1.5023	0
0.0813	89.8777	1.19333	-18.0093	-1.19807	0
0.0820	69.1077	2.41405	-19.5337	-1.19807	0
0.0827	41.5401	1.49851	-18.619	-2.11345	0
0.0833	83.0802	-1.24811	-17.7044	-2.11345	0
0.0840	130.663	-2.46882	-15.5632	-1.19807	0
0.0847	63.0655	-2.774	-12.2094	-3.02882	0
0.0853	-29.2669	-1.85846	-8.54383	-5.77496	0
0.0860	-40.7848	1.19333	-5.49494	-5.47073	0
0.0867	-42.8619	1.49851	-3.6656	-2.11345	0
0.0873	-67.5971	-0.332567	-0.304889	0.0215383	0
0.0880	-75.5275	0.277791	1.82934	-1.80922	0
0.0887	-81.9473	1.19333	0.609779	-3.9442	0
0.0893	-96.1087	0.277791	-0.914668	-2.11345	0
0.0900	-105.738	-0.637747	-1.82934	-0.28269	0
0.0907	-118.389	-0.0273879	-5.79983	-2.11345	0
0.0913	-127.075	2.10887	-7.32427	-3.02882	0
0.0920	-135.005	2.10887	-2.75093	-0.28269	0
0.0927	-147.845	-1.55328	2.13422	-0.28269	0
0.0933	-150.677	-3.38436	4.57334	-1.19807	0
0.0940	-162.573	-2.46882	4.57334	0.632688	0
0.0947	-172.014	-1.85846	-0.914668	0.936916	0
0.0953	-113.102	-0.942926	-9.15361	-2.11345	0
0.0960	-58.7226	0.88815	-11.5997	-2.42037	0
0.0967	-114.424	0.582971	-12.2094	-0.893839	0
0.0973	-184.476	0.277791	-20.7533	-3.02882	0
0.0980	-181.455	1.19333	-28.6873	-5.1665	0
0.0987	-175.413	0.582971	-25.3335	-1.19807	0
0.0993	-187.308	1.49851	-17.0946	2.15921	0
0.1000	-182.399	4.5503	-12.8192	-0.586919	0
0.1007	-179.944	3.63476	-11.5997	-2.42037	0
0.1013	-180.322	-0.0273879	-10.9899	-0.893839	0
0.1020	-173.147	0.88815	-9.15361	-0.28269	0
0.1027	-169.937	3.02441	-7.32427	0.0215383	0
0.1033	-160.685	3.02441	-10.9899	0.328459	0
0.1040	-151.244	3.93994	-14.6485	-2.42037	0
0.1047	-149.733	3.93994	-10.3801	-2.42037	0
0.1053	-136.516	0.277791	-4.58027	0.632688	0
0.1060	-133.872	0.88815	-6.10471	-1.5023	0
0.1067	-133.495	4.85548	-5.49494	-4.55535	0
0.1073	-66.653	3.02441	2.43911	-2.42037	0
0.1080	-1.69937	0.88815	10.3732	-1.19807	0
0.1087	-47.5823	2.71923	16.4779	-2.11345	0
0.1093	-109.137	2.71923	21.9728	-2.42037	0
0.1100	-94.787	1.19333	23.4973	-2.11345	0
0.1107	-73.8281	3.02441	24.107	-0.586919	0
0.1113	-69.1077	4.85548	23.8021	1.54807	0
0.1120	-50.7922	3.63476	15.5632	0.936916	0
0.1127	-37.3861	3.02441	2.43911	-0.28269	0
0.1133	-28.3228	4.85548	-3.6656	-0.586919	0
0.1140	-13.4061	6.68656	-4.58027	-0.893839	0
0.1147	-5.09811	6.68656	-7.32427	-0.893839	0
0.1153	6.79747	5.16066	-7.93405	-0.28269	0
0.1160	18.5042	3.93994	-2.44604	-0.586919	0
0.1167	20.5812	3.93994	3.96356	-0.28269	0
0.1173	35.8756	4.85548	10.6781	0.632688	0
0.1180	43.8059	4.85548	17.6974	0.0215383	0
0.1187	51.9252	3.93994	20.1365	0.0215383	0
0.1193	128.019	4.85548	19.8317	3.37882	0
0.1200	199.959	4.85548	21.6679	3.98997	0
0.1207	155.775	2.10887	14.9534	-0.28269	0
0.1213	93.8429	0.277791	-1.21956	-2.42037	0
0.1220	108.193	2.10887	-8.84872	0.328459	0
0.1227	126.697	2.71923	-4.58027	1.85229	0
0.1233	124.054	1.19333	-3.05582	0.0215383	0
0.1240	135.005	1.19333	-2.14115	-0.28269	0
0.1247	143.88	1.49851	3.04889	1.24384	0
0.1253	148.978	-0.637747	7.01938	0.0215383	0
0.1260	160.874	-1.55328	7.93405	-1.80922	0
0.1267	170.126	-0.332567	10.3732	-0.28269	0
0.1273	182.588	1.19333	13.7339	2.15921	0
0.1280	192.973	0.88815	14.3437	1.54807	0
0.1287	195.427	0.277791	12.5074	0.0215383	0
0.1293	206.945	0.582971	9.76339	-0.28269	0
0.1300	204.491	2.10887	7.32427	1.24384	0
0.1307	203.358	2.71923	5.18312	3.37882	0
0.1313	269.256	0.88815	4.57334	3.37882	0
0.1320	326.279	-1.55328	8.54383	2.46344	0
0.1327	273.598	-0.637747	9.15361	3.37882	0
0.1333	208.267	2.10887	2.13422	3.07459	0
0.1340	217.33	1.80369	-3.6656	-1.19807	0
0.1347	234.702	0.277791	-6.4096	-2.72459	0
0.1353	233.946	2.10887	-11.9045	1.24384	0
0.1360	241.122	1.49851	-13.429	1.54807	0
0.1367	246.408	-0.0273879	-7.62916	-2.11345	0
0.1373	246.786	2.41405	-4.27538	-1.5023	0
0.1380	246.031	2.41405	-5.49494	0.936916	0
0.1387	242.443	-3.07918	-4.58027	0.936916	0
0.1393	243.576	-3.38436	-0.914668	-0.893839	0
0.1400	241.122	2.10887	3.04889	-1.5023	0
0.1407	239.422	2.10887	5.18312	-0.586919	0
0.1413	244.331	-1.55328	4.57334	0.632688	0
0.1420	230.548	0.582971	4.26845	0.328459	0
0.1427	238.667	2.71923	6.71449	-0.893839	0
0.1433	314.383	1.19333	7.93405	-0.28269	0
0.1440	344.028	2.10887	5.79983	0.632688	0
0.1447	263.402	2.41405	4.57334	0.328459	0
0.1453	204.868	-2.16364	4.57334	-1.5023	0
0.1460	210.911	-3.38436	2.744	-2.11345	0
0.1467	202.414	0.277791	-1.82934	-2.11345	0
0.1473	189.385	-0.637747	-2.44604	-1.80922	0
0.1480	193.917	-2.774	2.13422	-1.80922	0
0.1487	185.042	-0.0273879	4.57334	-0.586919	0
0.1493	177.112	0.277791	3.04889	1.54807	0
0.1500	178.056	-3.07918	2.744	0.936916	0
0.1507	169.748	-0.942926	3.65867	-1.80922	0
0.1513	167.105	2.10887	3.04889	-1.5023	0
0.1520	161.251	-0.942926	4.26845	0.632688	0
0.1527	144.446	-3.38436	5.79983	-1.19807	0
0.1533	144.069	-0.637747	0.609779	-3.33574	0
0.1540	128.586	1.19333	-6.4096	-1.80922	0
0.1547	103.85	-0.942926	-5.49494	0.936916	0
0.1553	156.72	-2.46882	-3.6656	2.46344	0
0.1560	218.274	-0.637747	-5.49494	1.85229	0
0.1567	158.23	0.582971	-3.97049	-1.80922	0
0.1573	73.6393	-3.38436	0	-3.63997	0
0.1580	69.2965	-5.52062	-0.609779	-2.11345	0
0.1587	73.6393	-0.0273879	-1.52445	-2.72459	0
0.1593	54.7574	3.02441	0.304889	-4.85958	0
0.1600	49.8481	-1.85846	-3.36071	-3.9442	0
0.1607	44.3724	-5.21544	-7.32427	-1.19807	0
0.1613	33.6097	-3.07918	-4.58027	-1.19807	0
0.1620	25.4905	-0.637747	-1.82934	-3.33574	0
0.1627	12.2732	-1.55328	-2.75093	-3.9442	0
0.1633	6.23102	-1.85846	-3.05582	-1.19807	0
0.1640	-2.07701	-0.332567	-3.36071	0.0215383	0
0.1647	-21.3365	-0.332567	-3.36071	-0.893839	0
0.1653	-24.3576	-1.85846	0.914668	-0.586919	0
0.1660	-36.442	-0.637747	4.57334	0.328459	0
0.1667	-56.0792	1.19333	1.52445	0.328459	0
0.1673	-4.72047	0.277791	-3.97049	0.328459	0
0.1680	52.6804	-0.0273879	-6.71449	-0.28269	0
0.1687	-6.0422	1.49851	-8.84872	-1.19807	0
0.1693	-88.9336	0.277791	-12.2094	-1.5023	0
0.1700	-93.2765	-2.16364	-12.5143	-3.02882	0
0.1707	-89.3113	-1.85846	-8.23894	-2.72459	0
0.1713	-106.683	-1.55328	-4.58027	1.85229	0
0.1720	-109.515	-1.55328	-1.82934	4.90535	0
0.1727	-112.158	-0.942926	2.744	1.85229	0
0.1733	-116.69	-2.16364	5.18312	-1.19807	0
0.1740	-116.69	-2.774	3.35378	0.328459	0
0.1747	-122.355	-0.637747	3.35378	0.936916	0
0.1753	-122.355	1.19333	2.744	-2.42037	0
0.1760	-120.655	0.277791	-2.75093	-5.1665	0
0.1767	-127.83	0.582971	-5.79983	-3.63997	0
0.1773	-125.942	2.10887	0	-1.19807	0
0.1780	-135.949	-0.332567	11.5927	0.632688	0
0.1787	-142.936	-3.38436	22.8875	2.76767	0
0.1793	-79.3039	-2.774	25.9364	1.85229	0
0.1800	-20.9589	-2.774	21.6679	-2.11345	0
0.1807	-77.4157	-4.91026	16.173	-3.63997	0
0.1813	-148.789	-3.38436	2.43911	-4.55535	0
0.1820	-144.258	-0.637747	-21.363	-6.38611	0
0.1827	-133.872	-1.55328	-34.4871	-4.25112	0
0.1833	-140.859	-3.38436	-27.4678	-2.42037	0
0.1840	-134.25	-3.38436	-16.7897	-5.1665	0
0.1847	-132.362	-3.38436	-11.9045	-5.77496	0
0.1853	-133.306	-3.38436	-9.77031	-3.02882	0
0.1860	-128.586	-1.85846	-9.77031	-4.25112	0
0.1867	-129.341	-0.637747	-11.5997	-6.69033	0
0.1873	-124.054	-0.637747	-13.429	-4.85958	0
0.1880	-117.634	-2.46882	-13.7339	-4.55535	0
0.1887	-120.655	-4.60508	-10.685	-5.77496	0
0.1893	-114.424	-4.60508	-7.01938	-5.77496	0
0.1900	-112.725	-2.46882	-6.71449	-6.38611	0
0.1907	-108.571	-0.637747	-7.32427	-7.60571	0
0.1913	-41.1625	-0.637747	-6.4096	-6.69033	0
0.1920	21.5253	-0.0273879	-6.4096	-6.69033	0
0.1927	-23.4135	-0.637747	-4.58027	-8.52378	0
0.1933	-84.7796	-3.38436	-1.82934	-8.52378	0
0.1940	-72.884	-3.38436	-2.75093	-8.21686	0
0.1947	-50.7922	-0.332567	-3.05582	-9.74339	0
0.1953	-46.2606	-1.55328	1.82934	-10.0476	0
0.1960	-30.0222	-4.91026	3.65867	-8.82801	0
0.1967	-16.4272	-5.21544	-1.21956	-9.74339	0
0.1973	-4.15401	-4.60508	-3.6656	-10.3545	0
0.1980	14.1614	-4.91026	-0.914668	-7.91263	0
0.1987	25.6793	-2.774	0.914668	-7.60571	0
0.1993	42.4842	-1.55328	0	-9.74339	0
0.2000	61.7437	-3.38436	0	-10.0476	0
0.2007	70.6182	-5.21544	1.21956	-9.74339	0
0.2013	84.5908	-5.8258	3.65867	-9.74339	0
0.2020	89.8777	-4.60508	6.4096	-7.91263	0
0.2027	100.263	-1.55328	5.18312	-5.77496	0
0.2033	178.623	-1.55328	-0.304889	-5.47073	0
0.2040	250.94	-3.99472	-1.21956	-7.30148	0
0.2047	210.155	-3.68954	2.744	-10.3545	0
0.2053	154.454	-3.38436	2.744	-10.6588	0
0.2060	177.49	-3.38436	-0.609779	-9.13224	0
0.2067	206.757	-1.24811	2.43911	-10.0476	0
0.2073	214.12	-0.332567	6.71449	-10.6588	0
0.2080	234.513	-2.46882	4.87823	-9.13224	0
0.2087	251.884	-2.774	0	-8.52378	0
0.2093	264.346	-3.07918	-2.75093	-9.74339	0
0.2100	283.228	-3.68954	-1.21956	-10.0476	0
0.2107	297.956	-0.637747	0.304889	-11.2699	0
0.2113	315.705	2.10887	-1.82934	-11.8784	0
0.2120	333.643	0.277791	-4.58027	-9.13224	0
0.2127	347.426	-0.637747	-0.914668	-8.21686	0
0.2133	369.329	0.277791	5.18312	-9.74339	0
0.2140	380.281	0.277791	7.93405	-9.74339	0
0.2147	394.065	-0.637747	9.15361	-9.74339	0
0.2153	471.669	-0.942926	10.9829	-10.6588	0
0.2160	537.189	-1.55328	13.1241	-10.3545	0
0.2167	492.062	-0.942926	15.5632	-10.6588	0
0.2173	431.64	0.277791	18.3072	-12.1853	0
0.2180	446.367	1.19333	15.8681	-11.8784	0
0.2187	471.858	0.88815	4.26845	-12.7937	0
0.2193	478.844	-0.637747	-8.54383	-14.9314	0
0.2200	495.083	-0.332567	-14.9534	-14.016	0
0.2207	513.965	0.582971	-18.3141	-13.1007	0
0.2213	529.637	0.277791	-21.0581	-14.9314	0
0.2220	542.476	0.277791	-19.2288	-14.9314	0
0.2227	553.994	-0.332567	-15.2583	-13.4049	0
0.2233	570.233	-2.46882	-13.7339	-14.016	0
0.2240	578.163	-0.942926	-14.6485	-14.016	0
0.2247	584.205	1.19333	-14.0388	-12.7937	0
0.2253	601.01	-1.55328	-11.2948	-14.6272	0
0.2260	599.122	-2.46882	-5.19005	-16.458	0
0.2267	618.004	1.19333	-1.52445	-14.3203	0
0.2273	713.546	0.88815	-3.97049	-11.2699	0
0.2280	766.793	-0.637747	-5.19005	-12.4895	0
0.2287	699.573	0.277791	-1.52445	-14.016	0
0.2293	653.124	-0.637747	0.304889	-12.4895	0
0.2300	690.51	-1.85846	1.82934	-11.2699	0
0.2307	713.924	-0.637747	6.4096	-12.1853	0
0.2313	707.504	-0.637747	7.93405	-13.1007	0
0.2320	710.903	-2.774	5.79983	-11.2699	0
0.2327	720.721	-2.46882	6.10471	-10.0476	0
0.2333	732.239	-0.942926	8.23894	-10.3545	0
0.2340	735.26	-0.637747	6.4096	-11.2699	0
0.2347	738.281	-0.637747	-0.914668	-13.1007	0
0.2353	762.072	-0.637747	-9.77031	-12.4895	0
0.2360	769.436	-0.637747	-13.7339	-9.43916	0
0.2367	758.862	-0.637747	-13.429	-8.82801	0
0.2373	777.744	-0.942926	-11.2948	-11.8784	0
0.2380	776.8	-1.24811	-6.4096	-11.2699	0
0.2387	754.52	-0.637747	0	-8.21686	0
0.2393	814.375	1.19333	3.35378	-7.60571	0
0.2400	877.252	3.93994	3.65867	-7.60571	0
0.2407	808.899	2.41405	4.26845	-5.77496	0
0.2413	730.729	-1.85846	3.35378	-5.77496	0
0.2420	741.68	-1.85846	1.21956	-6.69033	0
0.2427	744.512	1.19333	3.35378	-6.08188	0
0.2433	723.365	1.19333	6.4096	-5.1665	0
0.2440	729.218	-1.24811	5.18312	-4.85958	0
0.2447	725.253	-1.55328	4.57334	-4.25112	0
0.2453	705.049	-0.0273879	8.23894	-4.55535	0
0.2460	692.209	2.10887	9.4585	-4.55535	0
0.2467	675.216	2.10887	7.62916	-3.9442	0
0.2473	660.488	2.41405	9.76339	-4.25112	0
0.2480	641.04	3.02441	13.1241	-4.55535	0
0.2487	605.542	1.19333	10.6781	-1.80922	0
0.2493	588.737	-1.85846	5.49494	-0.28269	0
0.2500	571.743	-1.55328	2.744	-2.42037	0
0.2507	543.232	0.277791	3.35378	-1.80922	0
0.2513	581.751	0.88815	7.62916	2.15921	0
0.2520	630.655	1.19333	12.8192	3.07459	0
0.2527	557.959	1.19333	11.8976	2.46344	0
0.2533	455.431	1.19333	7.93405	3.68574	0
0.2540	436.171	2.10887	7.62916	3.37882	0
0.2547	422.388	1.19333	9.76339	1.24384	0
0.2553	382.169	-0.637747	10.9829	1.54807	0
0.2560	359.889	0.277791	11.2878	3.68574	0
0.2567	335.531	1.49851	10.0683	3.68574	0
0.2573	305.32	0.582971	10.0683	3.37882	0
0.2580	284.55	0.277791	11.2878	3.68574	0
0.2587	256.793	2.71923	11.8976	4.60112	0
0.2593	230.17	3.93994	12.8192	7.65148	0
0.2600	206.945	1.19333	14.0388	9.17801	0
0.2607	175.601	-0.637747	14.0388	7.65148	0
0.2613	153.321	0.277791	13.7339	7.04033	0
0.2620	122.166	1.19333	14.3437	9.78916	0
0.2627	85.3461	1.49851	13.7339	11.6199	0
0.2633	111.214	1.49851	11.5927	11.6199	0
0.2640	138.593	0.88815	10.0683	10.0934	0
0.2647	59.1003	1.19333	9.15361	7.65148	0
0.2653	-37.9526	1.49851	8.84872	6.43187	0
0.2660	-59.4779	-1.55328	9.15361	7.65148	0
0.2667	-72.884	-2.16364	9.4585	7.95571	0
0.2673	-103.095	2.10887	10.0683	7.34725	0
0.2680	-121.599	2.10887	11.5927	8.87378	0
0.2687	-146.335	-1.24811	11.8976	11.6199	0
0.2693	-175.601	-0.332567	10.6781	11.9241	0
0.2700	-197.693	1.49851	10.6781	12.2284	0
0.2707	-222.995	-0.942926	7.93405	13.4507	0
0.2713	-247.353	-2.46882	2.13422	12.5353	0
0.2720	-271.71	-1.55328	0.304889	11.313	0
0.2727	-297.201	-0.637747	0.304889	13.1437	0
0.2733	-317.215	-0.942926	-4.58027	15.2814	0
0.2740	-352.147	-2.774	-7.62916	15.8926	0
0.2747	-364.609	-3.38436	-4.88516	18.6387	0
0.2753	-308.719	-2.16364	-4.58027	21.996	0
0.2760	-292.48	-2.774	-7.01938	20.7737	0
0.2767	-384.057	-3.68954	-4.27538	16.8079	0
0.2773	-457.13	-0.942926	-1.82934	15.8926	0
0.2780	-461.284	0.277791	-3.6656	15.8926	0
0.2787	-476.578	-1.55328	-3.97049	13.1437	0
0.2793	-499.426	0.88815	-4.58027	12.5353	0
0.2800	-506.789	1.80369	-8.23894	17.1122	0
0.2807	-524.161	-3.38436	-9.46543	18.9429	0
0.2813	-536.434	-5.21544	-8.23894	16.8079	0
0.2820	-539.833	-1.85846	-8.23894	16.1968	0
0.2827	-551.351	-0.332567	-9.15361	15.5857	0
0.2833	-554.372	-0.332567	-10.3801	12.5353	0
0.2840	-558.337	0.277791	-11.9045	11.313	0
0.2847	-572.687	-0.332567	-11.9045	13.4507	0
0.2853	-570.799	-1.55328	-9.46543	15.2814	0
0.2860	-583.639	-2.16364	-7.62916	14.366	0
0.2867	-606.486	-1.55328	-5.19005	14.9772	0
0.2873	-551.917	0.277791	-1.52445	16.8079	0
0.2880	-487.53	1.49851	0.914668	15.5857	0
0.2887	-540.022	-1.55328	1.82934	12.8395	0
0.2893	-615.171	-4.91026	0.914668	13.1437	0
0.2900	-612.339	-4.91026	-1.52445	14.0591	0
0.2907	-599.877	-3.38436	-1.82934	13.1437	0
0.2913	-603.842	-0.942926	2.13422	13.7549	0
0.2920	-594.59	1.19333	5.79983	15.8926	0
0.2927	-591.003	-0.942926	6.71449	14.6703	0
0.2933	-591.003	-3.68954	6.71449	13.1437	0
0.2940	-585.149	-2.46882	3.65867	14.366	0
0.2947	-587.604	0.277791	-6.4096	16.1968	0
0.2953	-585.149	0.582971	-17.3995	15.2814	0
0.2960	-577.974	1.49851	-18.3141	14.366	0
0.2967	-577.219	2.41405	-11.9045	15.8926	0
0.2973	-565.323	1.19333	-6.71449	16.1968	0
0.2980	-563.624	0.582971	-3.36071	15.5857	0
0.2987	-566.645	0.277791	0.609779	19.2472	0
0.2993	-498.481	-0.942926	1.82934	20.7737	0
0.3000	-424.465	-1.85846	0	16.1968	0
0.3007	-465.627	-0.0273879	0	14.6703	0
0.3013	-533.413	1.49851	3.04889	16.501	0
0.3020	-523.028	1.19333	7.01938	13.4507	0
0.3027	-503.202	0.277791	7.93405	10.0934	0
0.3033	-502.258	-0.332567	5.49494	12.2284	0
0.3040	-485.075	1.19333	3.65867	12.8395	0
0.3047	-469.592	3.02441	2.43911	11.0088	0
0.3053	-458.263	2.10887	0.304889	10.7045	0
0.3060	-438.059	2.10887	0.304889	9.78916	0
0.3067	-422.199	3.02441	2.43911	9.48224	0
0.3073	-404.261	0.582971	2.744	10.3976	0
0.3080	-386.323	2.10887	4.26845	10.0934	0
0.3087	-374.616	7.6021	10.9829	8.87378	0
0.3093	-352.902	5.46584	13.1241	7.34725	0
0.3100	-345.727	-0.637747	3.65867	5.20958	0
0.3107	-341.762	2.41405	-9.15361	4.90535	0
0.3113	-264.724	6.68656	-15.5632	6.43187	0
0.3120	-184.476	3.63476	-19.5337	6.43187	0
0.3127	-219.596	2.71923	-22.2777	4.2942	0
0.3133	-274.92	5.77102	-21.0581	2.46344	0
0.3140	-249.807	6.38138	-19.2288	2.76767	0
0.3147	-216.197	5.77102	-20.1435	0.936916	0
0.3153	-203.169	7.90728	-14.6485	-3.02882	0
0.3160	-177.112	8.51763	-7.62916	-2.72459	0
0.3167	-156.153	7.6021	-14.3437	-1.19807	0
0.3173	-138.971	7.6021	-22.8875	-3.63997	0
0.3180	-115.935	8.51763	-17.3995	-4.85958	0
0.3187	-101.207	9.43317	-8.84872	-2.42037	0
0.3193	-81.0032	10.3487	-6.10471	-3.02882	0
0.3200	-53.8133	9.43317	-2.75093	-5.77496	0
0.3207	-34.7426	9.73835	-0.914668	-5.77496	0
0.3213	-7.74157	13.0953	-4.58027	-7.60571	0
0.3220	14.539	14.6212	-6.71449	-9.43916	0
0.3227	41.5401	12.1798	-3.6656	-6.99725	0
0.3233	132.551	12.1798	2.744	-5.47073	0
0.3240	214.876	13.4005	8.84872	-8.21686	0
0.3247	185.42	10.3487	10.9829	-10.6588	0
0.3253	140.104	7.6021	8.23894	-11.2699	0
0.3260	168.049	7.6021	3.04889	-11.8784	0
0.3267	199.959	7.29692	-2.44604	-10.963	0
0.3273	216.386	6.38138	-6.4096	-10.3545	0
0.3280	253.017	8.21245	-9.15361	-10.963	0
0.3287	287.571	8.82281	-7.62916	-12.1853	0
0.3293	316.649	6.68656	-2.14115	-14.6272	0
0.3300	354.979	6.99174	0	-16.151	0
0.3307	389.911	8.51763	-1.82934	-15.5426	0
0.3313	426.73	6.99174	-0.914668	-16.7622	0
0.3320	463.739	6.38138	3.96356	-20.1195	0
0.3327	489.229	7.29692	7.01938	-19.2041	0
0.3333	520.384	5.46584	8.84872	-16.151	0
0.3340	542.476	3.02441	14.3437	-17.6776	0
0.3347	563.246	3.63476	18.3072	-19.5083	0
0.3353	656.9	5.16066	15.2583	-17.9818	0
0.3360	753.198	5.16066	12.2025	-19.5083	0
0.3367	719.966	3.32959	14.0388	-22.2544	0
0.3373	663.32	2.10887	13.429	-20.7306	0
0.3380	715.057	3.63476	10.9829	-20.7306	0
0.3387	777.178	3.93994	12.8192	-23.781	0
0.3393	781.71	0.88815	11.8976	-23.1698	0
0.3400	804.179	0.88815	4.87823	-21.3391	0
0.3407	848.551	4.24512	1.82934	-24.3921	0
0.3413	867.433	4.85548	1.52445	-25.3075	0
0.3420	882.35	3.02441	-2.75093	-21.9502	0
0.3427	913.883	3.93994	-3.97049	-22.2544	0
0.3433	940.695	4.24512	1.52445	-25.0033	0
0.3440	958.444	3.63476	6.10471	-23.4767	0
0.3447	988.655	3.63476	6.4096	-22.2544	0
0.3453	1017.92	2.71923	3.04889	-24.3921	0
0.3460	1023.59	1.49851	-0.304889	-24.6964	0
0.3467	1062.48	2.71923	-0.914668	-22.5614	0
0.3473	1165.96	4.85548	1.82934	-22.2544	0
0.3480	1213.54	5.77102	2.43911	-22.5614	0
0.3487	1153.68	5.46584	-1.82934	-22.2544	0
0.3493	1113.46	4.24512	-3.6656	-21.3391	0
0.3500	1136.31	3.93994	0	-21.3391	0
0.3507	1147.64	4.5503	0	-21.3391	0
0.3513	1149.72	5.16066	-3.6656	-18.8999	0
0.3520	1165.01	5.16066	-1.82934	-17.9818	0
0.3527	1172	5.46584	2.43911	-20.1195	0
0.3533	1177.85	6.0762	0	-21.0348	0
0.3540	1185.03	6.68656	-3.05582	-20.1195	0
0.3547	1184.84	6.0762	-1.52445	-20.1195	0
0.3553	1190.69	5.77102	0.304889	-20.1195	0
0.3560	1185.03	6.0762	2.744	-18.5929	0
0.3567	1166.14	5.16066	4.57334	-16.458	0
0.3573	1163.5	3.32959	3.65867	-14.6272	0
0.3580	1141.79	3.02441	7.32427	-14.9314	0
0.3587	1108.74	3.93994	17.0877	-14.9314	0
0.3593	1152.17	4.24512	24.4119	-12.1853	0
0.3600	1199.38	4.85548	25.6315	-11.8784	0
0.3607	1128.38	4.24512	24.7168	-13.1007	0
0.3613	1036.43	2.41405	25.6315	-10.6588	0
0.3620	1018.49	3.93994	31.1264	-10.3545	0
0.3627	1002.25	5.77102	30.2118	-13.4049	0
0.3633	967.13	1.80369	14.0388	-12.7937	0
0.3640	944.66	-1.24811	-1.52445	-11.2699	0
0.3647	913.505	1.80369	-3.6656	-13.1007	0
0.3653	875.741	4.5503	-5.49494	-12.7937	0
0.3660	841.754	3.93994	-12.8192	-10.0476	0
0.3667	804.179	3.32959	-14.6485	-10.3545	0
0.3673	775.479	2.71923	-12.8192	-10.963	0
0.3680	743.191	3.63476	-13.429	-9.43916	0
0.3687	699.007	4.85548	-12.8192	-7.91263	0
0.3693	673.894	2.10887	-7.93405	-6.69033	0
0.3700	638.585	-0.637747	-4.58027	-7.30148	0
0.3707	589.114	2.10887	-3.97049	-6.69033	0
0.3713	612.528	4.5503	-1.52445	-4.25112	0
0.3720	645.949	3.02441	1.21956	-5.47073	0
0.3727	556.071	2.10887	0.914668	-7.60571	0
0.3733	434.283	2.71923	1.21956	-3.9442	0
0.3740	395.575	1.49851	7.01938	-0.586919	0
0.3747	371.218	0.88815	13.1241	-2.42037	0
0.3753	323.824	2.71923	13.429	-2.11345	0
0.3760	290.592	4.24512	9.15361	0.632688	0
0.3767	259.437	3.93994	1.21956	0.632688	0
0.3773	221.296	2.10887	-5.79983	0.632688	0
0.3780	187.497	-0.0273879	-5.79983	2.15921	0
0.3787	155.775	-0.942926	-1.82934	2.46344	0
0.3793	126.509	1.19333	-0.914668	3.68574	0
0.3800	91.3883	0.277791	-2.75093	5.20958	0
0.3807	52.6804	-1.85846	-4.58027	5.20958	0
0.3813	18.1266	1.19333	-6.4096	6.7361	0
0.3820	-34.7426	4.24512	-3.6656	7.04033	0
0.3827	-70.0518	1.19333	0	5.20958	0
0.3833	-36.2532	1.19333	-0.609779	7.95571	0
0.3840	-36.8197	4.24512	-0.914668	11.0088	0
0.3847	-143.691	1.19333	0	6.7361	0
0.3853	-231.492	-0.942926	-0.304889	3.68574	0
0.3860	-249.241	4.24512	0.304889	7.95571	0
0.3867	-277.941	6.0762	2.744	9.78916	0
0.3873	-314.572	0.88815	3.96356	7.95571	0
0.3880	-335.531	-1.55328	4.57334	7.34725	0
0.3887	-369.518	0.277791	1.82934	6.12495	0
0.3893	-403.694	0.582971	-3.97049	5.5165	0
0.3900	-429.94	0.277791	-5.79983	9.78916	0
0.3907	-465.627	0.277791	-4.27538	11.6199	0
0.3913	-492.817	-0.332567	-5.49494	9.48224	0
0.3920	-516.23	-1.55328	-8.23894	9.78916	0
0.3927	-547.952	-3.07918	-9.15361	11.6199	0
0.3933	-563.813	-2.46882	-8.23894	12.5353	0
0.3940	-590.059	-0.942926	-4.27538	13.7549	0
0.3947	-623.102	-1.55328	-1.52445	13.4507	0
0.3953	-583.072	-3.07918	-1.82934	10.7045	0
0.3960	-535.49	-2.46882	-0.609779	11.313	0
0.3967	-604.22	-2.16364	0	13.7549	0
0.3973	-697.308	-2.46882	-2.75093	13.4507	0
0.3980	-714.301	-0.637747	-3.6656	12.8395	0
0.3987	-723.742	1.49851	-3.97049	13.7549	0
0.3993	-750.555	1.49851	-9.46543	11.9241	0
0.4000	-760.94	3.02441	-12.8192	9.78916	0
0.4007	-772.269	3.02441	-8.84872	9.78916	0
0.4013	-785.108	-0.332567	-5.49494	10.3976	0
0.4020	-787.941	0.582971	-6.71449	9.17801	0
0.4027	-794.927	3.02441	-11.5997	9.17801	0
0.4033	-799.836	-0.332567	-17.7044	11.313	0
0.4040	-805.878	-1.55328	-19.8386	11.6199	0
0.4047	-817.208	2.41405	-15.5632	8.26263	0
0.4053	-812.487	2.71923	-10.9899	4.90535	0
0.4060	-822.117	1.19333	-7.93405	5.20958	0
0.4067	-838.733	2.71923	-3.6656	9.78916	0
0.4073	-779.633	3.02441	1.52445	13.7549	0
0.4080	-713.168	2.71923	3.65867	11.9241	0
0.4087	-763.394	3.93994	-1.82934	6.43187	0
0.4093	-835.145	3.32959	-7.32427	6.43187	0
0.4100	-825.327	2.71923	-0.914668	10.7045	0
0.4107	-805.312	3.02441	10.0683	9.48224	0
0.4113	-804.368	1.49851	11.5927	5.20958	0
0.4120	-788.696	0.582971	9.15361	5.82072	0
0.4127	-775.29	0.88815	9.76339	7.04033	0
0.4133	-763.205	-1.24811	3.96356	4.60112	0
0.4140	-747.533	-2.774	-7.93405	3.68574	0
0.4147	-740.925	-1.55328	-14.6485	6.12495	0
0.4153	-724.686	-0.942926	-16.4779	4.2942	0
0.4160	-706.371	-1.24811	-18.0093	1.54807	0
0.4167	-697.496	-0.637747	-16.173	3.68574	0
0.4173	-671.817	0.277791	-11.9045	6.12495	0
0.4180	-654.446	-0.637747	-7.62916	3.07459	0
0.4187	-645.571	-2.46882	-4.88516	0.632688	0
0.4193	-564.757	-0.637747	-3.36071	2.46344	0
0.4200	-475.634	1.19333	-1.82934	4.2942	0
0.4207	-502.824	-0.637747	0.914668	2.46344	0
0.4213	-555.316	-0.637747	0	-1.80922	0
0.4220	-529.637	3.93994	-5.49494	-4.25112	0
0.4227	-493.95	4.85548	-9.15361	-3.33574	0
0.4233	-478.655	2.71923	-10.0752	-1.5023	0
0.4240	-451.277	3.32959	-9.15361	-2.11345	0
0.4247	-425.597	3.02441	-4.58027	-3.02882	0
0.4253	-403.317	-1.24811	-1.82934	-1.5023	0
0.4260	-374.994	-2.46882	-4.58027	-0.586919	0
0.4267	-347.804	-0.637747	-5.79983	-3.02882	0
0.4273	-313.628	0.277791	-0.609779	-4.55535	0
0.4280	-282.473	-0.332567	2.43911	-3.02882	0
0.4287	-259.626	-0.942926	0.609779	-2.11345	0
0.4293	-222.051	-1.24811	2.13422	-2.42037	0
0.4300	-193.35	-2.774	6.4096	-1.19807	0
0.4307	-168.993	-5.52062	5.18312	-1.80922	0
0.4313	-78.5486	-5.21544	2.43911	-3.63997	0
0.4320	8.30802	-3.38436	5.49494	-3.02882	0
0.4327	-18.8819	-4.2999	10.3732	-2.11345	0
0.4333	-61.9325	-3.68954	10.9829	-3.9442	0
0.4340	-25.8682	-0.637747	11.8976	-5.1665	0
0.4347	16.616	-2.16364	14.0388	-5.77496	0
0.4353	38.519	-4.2999	13.7339	-6.99725	0
0.4360	74.5834	-3.07918	15.5632	-6.99725	0
0.4367	108.193	-2.16364	21.0581	-5.77496	0
0.4373	136.516	-3.99472	18.0023	-5.1665	0
0.4380	170.314	-4.60508	6.4096	-6.08188	0
0.4387	197.504	-4.91026	-0.914668	-7.30148	0
0.4393	225.261	-4.91026	-2.75093	-7.30148	0
0.4400	249.996	-4.2999	-1.52445	-5.77496	0
0.4407	267.745	-4.2999	3.65867	-6.69033	0
0.4413	295.879	-4.60508	7.01938	-6.99725	0
0.4420	311.929	-2.774	1.82934	-3.9442	0
0.4427	327.601	-2.16364	-2.75093	-2.72459	0
0.4433	411.436	-3.38436	1.82934	-6.08188	0
0.4440	490.173	-4.2999	10.0683	-6.99725	0
0.4447	453.92	-3.07918	13.429	-4.55535	0
0.4453	402.939	-1.85846	11.5927	-4.85958	0
0.4460	428.807	-1.55328	10.3732	-6.69033	0
0.4467	457.885	-1.55328	9.15361	-6.38611	0
0.4473	464.494	-1.55328	5.79983	-6.69033	0
0.4480	483.754	-1.24811	4.87823	-6.99725	0
0.4487	499.048	-1.55328	7.62916	-6.08188	0
0.4493	510.377	-2.774	15.2583	-5.77496	0
0.4500	523.406	-2.774	30.5166	-5.47073	0
0.4507	526.615	-1.24811	37.536	-4.25112	0
0.4513	537.567	-0.637747	23.4973	-4.55535	0
0.4520	551.917	-2.774	9.15361	-5.77496	0
0.4527	555.316	-3.38436	5.49494	-4.85958	0
0.4533	570.799	-1.55328	-2.75093	-2.11345	0
0.4540	576.841	-0.332567	-8.84872	-1.80922	0
0.4547	580.618	-0.942926	-3.6656	-3.9442	0
0.4553	657.467	-1.55328	-1.82934	-4.85958	0
0.4560	724.686	-1.24811	-7.32427	-3.02882	0
0.4567	656.523	0.582971	-7.62916	-0.586919	0
0.4573	576.841	1.80369	-6.4096	-0.586919	0
0.4580	597.611	0.88815	-10.3801	-1.80922	0
0.4587	615.36	1.49851	-12.5143	-1.19807	0
0.4593	588.548	4.5503	-12.8192	0.936916	0
0.4600	585.527	5.46584	-17.7044	1.85229	0
0.4607	604.031	4.85548	-21.9728	0.632688	0
0.4613	613.472	6.68656	-20.7533	0.328459	0
0.4620	605.919	7.6021	-15.5632	1.85229	0
0.4627	590.625	6.68656	-7.32427	1.85229	0
0.4633	587.604	5.77102	2.43911	0.936916	0
0.4640	588.548	4.24512	8.23894	3.07459	0
0.4647	586.66	3.93994	6.10471	5.5165	0
0.4653	580.618	6.38138	1.82934	5.20958	0
0.4660	545.497	6.68656	5.79983	3.68574	0
0.4667	540.966	3.93994	18.0023	4.2942	0
0.4673	620.27	3.02441	28.0775	5.5165	0
0.4680	641.228	3.32959	32.6509	6.12495	0
0.4687	537.756	2.41405	36.0116	5.5165	0
0.4693	472.802	1.80369	36.6214	5.82072	0
0.4700	482.054	1.19333	25.9364	6.43187	0
0.4707	463.361	1.19333	7.32427	6.43187	0
0.4713	439.57	2.41405	-6.4096	6.7361	0
0.4720	436.738	2.71923	-12.5143	7.95571	0
0.4727	413.702	3.63476	-12.8192	9.48224	0
0.4733	390.1	7.90728	-9.15361	10.7045	0
0.4740	376.127	10.3487	-3.6656	11.0088	0
0.4747	351.958	9.73835	-1.52445	11.9241	0
0.4753	339.685	12.1798	-4.27538	12.5353	0
0.4760	327.223	13.0953	-8.23894	11.0088	0
0.4767	304.376	10.3487	-10.9899	10.0934	0
0.4773	303.998	11.8746	-12.8192	12.5353	0
0.4780	290.592	15.5368	-12.2094	13.7549	0
0.4787	265.857	13.0953	-10.9899	12.8395	0
0.4793	322.314	11.2642	-12.8192	11.9241	0
0.4800	386.701	14.6212	-13.7339	9.78916	0
0.4807	327.223	14.9264	-10.9899	7.65148	0
0.4813	246.031	13.0953	-8.23894	7.04033	0
0.4820	245.087	14.316	-5.79983	3.68574	0
0.4827	249.43	13.7057	-0.609779	-0.28269	0
0.4833	234.513	10.0435	3.96356	0.632688	0
0.4840	233.569	9.43317	5.79983	0.328459	0
0.4847	228.471	8.51763	10.6781	-2.11345	0
0.4853	223.184	2.71923	17.0877	-1.19807	0
0.4860	224.694	-2.46882	15.2583	-1.80922	0
0.4867	219.219	-2.16364	7.32427	-6.08188	0
0.4873	222.806	-1.55328	4.57334	-8.52378	0
0.4880	229.226	-3.38436	8.23894	-9.13224	0
0.4887	224.694	-3.38436	11.8976	-10.963	0
0.4893	235.646	-2.774	13.429	-13.1007	0
0.4900	236.401	-3.38436	15.2583	-16.458	0
0.4907	224.505	-3.38436	14.6485	-18.8999	0
0.4913	283.228	-2.774	10.0683	-18.5929	0
0.4920	350.448	-2.16364	4.57334	-19.8152	0
0.4927	299.467	-3.07918	-0.304889	-22.5614	0
0.4933	223.75	-8.57241	-3.6656	-24.0852	0
0.4940	227.715	-17.4226	-3.05582	-27.1383	0
0.4947	240.366	-22.6107	-0.914668	-30.1913	0
0.4953	232.058	-22.0003	-1.21956	-26.834	0
0.4960	237.534	-18.033	-2.14115	-23.1698	0
0.4967	237.156	-13.7605	-3.97049	-25.9186	0
0.4973	231.114	-11.0138	-11.9045	-28.6648	0
0.4980	231.114	-8.87759	-24.4189	-27.1383	0
0.4987	223.561	-4.2999	-33.2676	-25.6117	0
0.4993	217.33	-1.24811	-32.9627	-25.0033	0
0.5000	212.232	-2.16364	-28.0775	-25.3075	0
0.5007	198.826	-2.46882	-25.6384	-25.9186	0
0.5013	194.294	-0.332567	-25.6384	-25.9186	0
0.5020	177.678	-0.637747	-23.8021	-25.3075	0
0.5027	163.139	-3.38436	-21.6679	-26.2229	0
0.5033	219.219	-5.21544	-19.8386	-26.2229	0
0.5040	271.333	-6.13098	-15.5632	-25.0033	0
0.5047	212.232	-6.13098	-8.23894	-26.834	0
0.5053	138.027	-5.52062	-0.609779	-28.3579	0
0.5060	137.838	-4.60508	4.57334	-25.9186	0
0.5067	142.369	-3.68954	-1.52445	-24.0852	0
0.5073	125.564	-1.85846	-19.2288	-25.9186	0
0.5080	118.578	-0.637747	-36.0116	-26.2229	0
0.5087	111.214	-2.774	-42.1163	-25.0033	0
0.5093	101.773	-5.21544	-40.287	-25.0033	0
0.5100	94.4094	-3.38436	-31.4313	-24.0852	0
0.5107	85.5349	-0.637747	-14.9534	-23.1698	0
0.5113	83.4579	-2.16364	1.52445	-21.3391	0
0.5120	77.9821	-2.46882	7.32427	-18.5929	0
0.5127	71.7511	-0.637747	3.04889	-19.5083	0
0.5133	74.961	-3.99472	0	-23.1698	0
0.5140	57.7785	-7.96205	0.304889	-22.2544	0
0.5147	56.268	-4.60508	-5.49494	-17.6776	0
0.5153	125.187	-2.774	-12.8192	-18.8999	0
0.5160	156.342	-6.43615	-13.429	-22.5614	0
0.5167	76.0939	-7.04651	-6.71449	-22.5614	0
0.5173	15.1055	-6.13098	5.49494	-21.3391	0
0.5180	26.057	-7.04651	15.8681	-21.3391	0
0.5187	27.1899	-4.91026	16.4779	-20.1195	0
0.5193	20.2036	-2.774	16.4779	-18.2887	0
0.5200	29.6445	-6.43615	21.6679	-17.6776	0
0.5207	29.0781	-7.96205	16.7828	-17.0664	0
0.5213	30.5886	-5.21544	2.744	-15.8468	0
0.5220	37.9526	-5.8258	-2.44604	-15.8468	0
0.5227	34.365	-5.52062	-1.82934	-14.9314	0
0.5233	39.8408	-3.38436	-4.58027	-14.9314	0
0.5240	45.3165	-6.74133	-4.58027	-16.7622	0
0.5247	40.7848	-11.0138	-0.304889	-17.3733	0
0.5253	53.4357	-10.7087	3.65867	-14.9314	0
0.5260	54.191	-10.7087	6.4096	-14.9314	0
0.5267	47.3935	-11.0138	3.96356	-16.7622	0
0.5273	115.746	-6.74133	-4.27538	-16.151	0
0.5280	188.63	-2.16364	-11.9045	-13.7118	0
0.5287	141.048	0.88815	-16.4779	-12.1853	0
0.5293	72.5064	3.63476	-20.7533	-13.1007	0
0.5300	81.5697	4.24512	-19.2288	-14.9314	0
0.5307	96.2976	2.41405	-12.5143	-14.9314	0
0.5313	93.4653	0.88815	-7.62916	-12.1853	0
0.5320	109.326	0.582971	-5.19005	-11.2699	0
0.5327	119.711	2.10887	-2.44604	-11.5741	0
0.5333	123.676	3.93994	-0.609779	-10.0476	0
0.5340	136.138	3.93994	1.21956	-9.13224	0
0.5347	144.446	3.02441	5.18312	-9.74339	0
0.5353	155.964	2.71923	8.23894	-10.3545	0
0.5360	167.671	3.32959	10.6781	-13.1007	0
0.5367	169.748	3.93994	13.429	-14.9314	0
0.5373	186.175	2.41405	12.2025	-13.1007	0
0.5380	193.539	1.49851	9.4585	-8.82801	0
0.5387	191.085	3.02441	11.5927	-6.99725	0
0.5393	256.982	2.71923	13.429	-6.99725	0
0.5400	335.72	0.277791	11.2878	-8.52378	0
0.5407	302.865	-0.332567	10.9829	-9.13224	0
0.5413	242.066	-0.637747	13.7339	-6.69033	0
0.5420	258.682	-4.2999	15.8681	-6.69033	0
0.5427	285.116	-6.74133	16.7828	-8.21686	0
0.5433	288.893	-7.04651	12.8192	-7.60571	0
0.5440	307.208	-7.96205	6.4096	-7.60571	0
0.5447	322.314	-8.87759	7.01938	-9.43916	0
0.5453	327.223	-7.65687	12.2025	-9.43916	0
0.5460	338.174	-6.74133	13.7339	-8.52378	0
0.5467	347.426	-7.35169	15.2583	-6.99725	0
0.5473	360.266	-7.35169	17.0877	-4.25112	0
0.5480	372.351	-6.13098	13.429	-3.33574	0
0.5487	377.637	-6.74133	7.93405	-4.55535	0
0.5493	390.477	-6.43615	8.54383	-5.77496	0
0.5500	392.932	-4.60508	10.6781	-6.99725	0
0.5507	397.841	-4.2999	9.76339	-7.30148	0
0.5513	467.326	-6.13098	11.8976	-5.1665	0
0.5520	529.259	-6.13098	14.0388	-4.85958	0
0.5527	481.11	-6.13098	11.5927	-6.08188	0
0.5533	414.268	-7.96205	11.8976	-4.25112	0
0.5540	421.632	-8.57241	19.5268	-2.72459	0
0.5547	438.626	-6.43615	25.3266	-3.33574	0
0.5553	434.283	-4.91026	25.9364	-2.11345	0
0.5560	437.115	-5.21544	26.5462	0.632688	0
0.5567	443.158	-5.21544	24.7168	0.632688	0
0.5573	445.99	-2.46882	14.9534	0.936916	0
0.5580	446.934	-0.0273879	2.744	1.54807	0
0.5587	445.046	-0.637747	-3.97049	0.0215383	0
0.5593	447.5	-0.332567	-4.27538	1.24384	0
0.5600	444.479	1.19333	-0.914668	3.68574	0
0.5607	441.458	1.19333	0	3.07459	0
0.5613	445.423	0.582971	-1.21956	0.936916	0
0.5620	428.619	1.49851	-0.914668	2.46344	0
0.5627	431.64	2.10887	3.65867	6.12495	0
0.5633	502.447	1.19333	7.62916	7.04033	0
0.5640	525.86	2.10887	9.15361	4.90535	0
0.5647	438.248	4.24512	9.15361	3.07459	0
0.5653	378.204	5.16066	11.5927	3.98997	0
0.5660	387.645	4.5503	12.8192	5.5165	0
0.5667	377.26	4.5503	8.23894	7.04033	0
0.5673	355.546	5.77102	1.21956	9.78916	0
0.5680	352.525	6.0762	-0.304889	11.313	0
0.5687	340.629	5.46584	0.914668	10.3976	0
0.5693	328.733	5.77102	0.914668	10.0934	0
0.5700	319.104	7.6021	3.65867	10.3976	0
0.5707	300.033	8.21245	7.62916	10.0934	0
0.5713	293.424	5.77102	7.32427	12.2284	0
0.5720	283.039	4.5503	5.49494	14.366	0
0.5727	262.269	6.99174	3.65867	12.5353	0
0.5733	264.724	8.21245	0.914668	11.6199	0
0.5740	249.43	4.5503	-1.21956	14.6703	0
0.5747	216.764	3.93994	-2.75093	15.8926	0
0.5753	264.913	7.6021	-2.75093	12.5353	0
0.5760	322.691	7.6021	-0.609779	11.0088	0
0.5767	254.905	4.24512	1.82934	14.0591	0
0.5773	164.272	4.24512	0	14.6703	0
0.5780	153.321	4.85548	-1.82934	11.9241	0
0.5787	144.824	2.41405	-1.21956	11.6199	0
0.5793	119.522	1.49851	-3.36071	13.4507	0
0.5800	112.158	2.10887	-7.32427	14.6703	0
0.5807	96.2976	1.49851	-8.84872	13.7549	0
0.5813	77.2269	0.88815	-6.4096	11.6199	0
0.5820	70.0518	1.80369	-2.75093	9.48224	0
0.5827	54.3798	1.80369	-5.49494	10.7045	0
0.5833	41.9178	0.88815	-13.7339	13.7549	0
0.5840	31.5327	1.49851	-16.7897	14.6703	0
0.5847	8.68566	2.41405	-13.1241	14.366	0
0.5853	-1.32173	2.41405	-10.0752	15.8926	0
0.5860	-19.4483	4.24512	-6.71449	17.1122	0
0.5867	-46.6382	4.5503	-4.58027	17.1122	0
0.5873	-6.0422	-0.0273879	-9.15361	16.8079	0
0.5880	43.4283	-3.07918	-14.3437	15.8926	0
0.5887	-20.5812	-0.637747	-12.8192	16.1968	0
0.5893	-110.27	-0.0273879	-10.0752	17.1122	0
0.5900	-124.62	-0.637747	-11.2948	17.1122	0
0.5907	-128.586	0.582971	-10.9899	16.8079	0
0.5913	-148.789	0.277791	-6.10471	18.6387	0
0.5920	-153.321	-2.16364	-1.82934	19.2472	0
0.5927	-159.741	-1.55328	-1.82934	16.501	0
0.5933	-171.636	-0.637747	-4.27538	16.1968	0
0.5940	-178.056	-1.55328	-9.77031	18.9429	0
0.5947	-188.252	-1.24811	-18.619	19.2472	0
0.5953	-192.784	0.277791	-25.0286	18.9429	0
0.5960	-200.714	-0.942926	-24.114	21.6891	0
0.5967	-215.631	-3.38436	-21.9728	22.6044	0
0.5973	-218.086	-2.46882	-21.363	20.7737	0
0.5980	-230.548	-0.332567	-18.3141	19.5541	0
0.5987	-240.366	-0.332567	-11.2948	21.0806	0
0.5993	-179.378	-0.0273879	-6.71449	22.3002	0
0.6000	-125.564	0.582971	-4.88516	21.3848	0
0.6007	-185.42	-0.942926	-2.75093	19.2472	0
0.6013	-259.626	-2.46882	0	18.9429	0
0.6020	-257.738	-0.637747	2.13422	20.1652	0
0.6027	-249.43	0.277791	1.82934	19.2472	0
0.6033	-257.738	-0.637747	-5.49494	17.1122	0
0.6040	-251.884	-0.637747	-15.5632	17.7233	0
0.6047	-246.408	-0.637747	-16.4779	17.7233	0
0.6053	-242.443	-1.85846	-9.15361	16.501	0
0.6060	-234.513	-0.942926	-4.58027	18.3318	0
0.6067	-231.303	-0.332567	-3.6656	19.8583	0
0.6073	-221.107	-2.46882	0.609779	17.4164	0
0.6080	-209.778	-4.60508	1.52445	16.1968	0
0.6087	-204.113	-3.38436	-3.05582	16.8079	0
0.6093	-186.931	-0.942926	1.21956	15.2814	0
0.6100	-181.832	-0.637747	12.8192	14.366	0
0.6107	-175.413	-0.637747	18.0023	15.2814	0
0.6113	-97.2417	-0.0273879	18.3072	14.9772	0
0.6120	-24.9241	-0.637747	19.2219	14.6703	0
0.6127	-70.0518	-1.85846	14.9534	15.5857	0
0.6133	-131.984	-1.55328	7.32427	14.0591	0
0.6140	-113.669	0.277791	2.43911	11.6199	0
0.6147	-86.8566	0.277791	-2.75093	11.9241	0
0.6153	-81.9473	-1.55328	-7.93405	12.5353	0
0.6160	-64.576	-1.24811	-6.71449	11.313	0
0.6167	-46.6382	0.277791	-3.97049	9.17801	0
0.6173	-32.288	-0.637747	-4.58027	8.87378	0
0.6180	-14.1614	-2.774	-3.05582	10.7045	0
0.6187	0.755275	-2.16364	1.82934	11.6199	0
0.6193	22.4694	1.80369	2.43911	10.7045	0
0.6200	38.519	3.32959	-1.82934	10.0934	0
0.6207	44.3724	1.80369	-3.6656	9.78916	0
0.6213	68.1636	0.277791	-1.82934	8.56686	0
0.6220	82.5138	0.582971	1.21956	7.95571	0
0.6227	90.8218	0.277791	1.21956	10.0934	0
0.6233	167.105	0.88815	-6.10471	11.6199	0
0.6240	239.611	1.49851	-16.173	11.0088	0
0.6247	192.406	0.277791	-21.9728	10.3976	0
0.6253	128.208	-1.55328	-22.2777	10.7045	0
0.6260	145.957	-0.637747	-20.1435	9.78916	0
0.6267	168.049	0.277791	-14.6485	8.56686	0
0.6273	168.049	-0.942926	-7.01938	9.48224	0
0.6280	183.532	-0.942926	-1.82934	11.0088	0
0.6287	195.994	1.19333	1.21956	11.6199	0
0.6293	202.225	1.19333	3.65867	12.2284	0
0.6300	213.176	-0.942926	1.21956	12.2284	0
0.6307	218.652	-0.637747	-3.6656	12.5353	0
0.6313	227.149	1.19333	-6.10471	13.4507	0
0.6320	233.191	3.32959	-6.10471	12.5353	0
0.6327	231.681	3.93994	-7.62916	11.9241	0
0.6333	242.443	1.49851	-7.62916	14.9772	0
0.6340	238.478	-0.332567	-7.62916	17.1122	0
0.6347	231.114	2.10887	-11.2948	17.1122	0
0.6353	295.124	4.24512	-14.9534	19.8583	0
0.6360	351.58	3.63476	-16.7897	20.7737	0
0.6367	287.004	2.41405	-19.2288	16.8079	0
0.6373	206.19	2.41405	-19.8386	16.1968	0
0.6380	201.847	3.02441	-17.3995	20.7737	0
0.6387	200.903	4.5503	-17.0946	22.3002	0
0.6393	179.944	4.85548	-18.3141	20.1652	0
0.6400	172.58	4.24512	-16.4779	21.3848	0
0.6407	160.685	5.77102	-13.7339	23.8267	0
0.6413	139.915	5.77102	-12.5143	23.2156	0
0.6420	122.166	1.80369	-7.32427	21.996	0
0.6427	106.305	2.71923	0.914668	22.6044	0
0.6433	92.8988	8.21245	7.32427	22.6044	0
0.6440	71.7511	6.68656	14.6485	22.6044	0
0.6447	50.2258	0.88815	24.7168	26.2686	0
0.6453	37.9526	1.49851	30.8215	28.0994	0
0.6460	4.72047	4.24512	30.2118	25.0463	0
0.6467	-13.4061	3.02441	30.2118	25.6575	0
0.6473	39.0855	2.41405	30.8215	29.9302	0
0.6480	51.7363	3.02441	28.9922	26.8771	0
0.6487	-47.5823	1.80369	30.2118	22.6044	0
0.6493	-125.942	1.49851	32.346	26.5729	0
0.6500	-131.795	1.19333	23.8021	29.319	0
0.6507	-149.733	0.277791	8.54383	26.2686	0
0.6513	-178.434	1.19333	1.82934	25.3533	0
0.6520	-192.784	3.93994	1.82934	25.0463	0
0.6527	-215.631	4.5503	-0.914668	21.996	0
0.6533	-236.968	3.32959	-6.10471	22.3002	0
0.6540	-255.849	2.71923	-9.15361	24.4352	0
0.6547	-281.529	3.32959	-10.0752	24.4352	0
0.6553	-293.424	4.5503	-7.93405	24.4352	0
0.6560	-309.096	3.32959	-3.36071	25.0463	0
0.6567	-334.587	2.10887	2.13422	23.2156	0
0.6573	-338.93	3.63476	9.15361	21.6891	0
0.6580	-361.588	3.93994	14.3437	21.6891	0
0.6587	-398.408	1.80369	14.6485	22.9114	0
0.6593	-353.846	1.80369	8.84872	23.5198	0
0.6600	-299.844	6.0762	-0.609779	18.9429	0
0.6607	-368.197	6.99174	-5.49494	14.366	0
0.6613	-457.885	2.71923	-5.49494	14.6703	0
0.6620	-467.138	0.88815	-7.93405	14.366	0
0.6627	-469.781	3.93994	-13.1241	10.3976	0
0.6633	-489.418	4.85548	-14.6485	8.87378	0
0.6640	-492.062	2.10887	-11.9045	7.95571	0
0.6647	-499.803	0.88815	-9.15361	5.5165	0
0.6653	-508.678	0.277791	-8.23894	6.12495	0
0.6660	-507.734	0.582971	-6.4096	7.04033	0
0.6667	-514.72	2.10887	0.304889	3.37882	0
0.6673	-515.098	1.19333	9.76339	-0.893839	0
0.6680	-508.866	0.88815	14.0388	-1.5023	0
0.6687	-511.888	3.93994	15.5632	-1.80922	0
0.6693	-504.901	3.63476	19.2219	-1.19807	0
0.6700	-507.734	1.19333	19.2219	-1.19807	0
0.6707	-514.153	4.85548	11.5927	-3.02882	0
0.6713	-448.256	6.68656	3.96356	-5.1665	0
0.6720	-376.505	2.10887	1.52445	-7.30148	0
0.6727	-422.199	1.49851	1.52445	-10.6588	0
0.6733	-490.929	3.32959	0	-12.7937	0
0.6740	-477.711	1.19333	-7.01938	-12.7937	0
0.6747	-457.697	0.582971	-11.9045	-13.7118	0
0.6753	-461.662	2.10887	-6.10471	-14.9314	0
0.6760	-449.2	1.19333	3.96356	-14.9314	0
0.6767	-434.85	3.32959	9.15361	-16.7622	0
0.6773	-425.975	6.68656	15.2583	-18.5929	0
0.6780	-410.303	3.32959	25.3266	-17.6776	0
0.6787	-397.463	0.277791	28.3824	-17.3733	0
0.6793	-378.582	2.71923	21.363	-20.1195	0
0.6800	-356.679	5.46584	15.5632	-23.4767	0
0.6807	-339.496	4.5503	13.429	-22.8656	0
0.6813	-310.04	3.02441	9.15361	-21.3391	0
0.6820	-288.326	3.32959	3.35378	-23.4767	0
0.6827	-268.689	5.16066	-2.14115	-25.9186	0
0.6833	-183.532	5.16066	-8.84872	-25.6117	0
0.6840	-99.3187	3.32959	-7.62916	-27.4425	0
0.6847	-124.62	3.93994	7.32427	-30.4955	0
0.6853	-167.482	5.16066	24.4119	-32.0221	0
0.6860	-134.439	3.93994	32.9558	-33.2417	0
0.6867	-93.8429	4.5503	34.7851	-34.4613	0
0.6873	-71.9399	5.77102	30.2118	-32.9374	0
0.6880	-33.4209	4.85548	17.6974	-32.6305	0
0.6887	3.39874	4.85548	6.71449	-35.0724	0
0.6893	34.5538	5.16066	4.57334	-36.599	0
0.6900	70.9958	3.93994	7.93405	-36.9032	0
0.6907	105.738	4.85548	12.8192	-37.8186	0
0.6913	145.013	7.6021	15.2583	-37.5143	0
0.6920	181.644	7.29692	11.5927	-35.9878	0
0.6927	210.344	6.38138	6.4096	-37.5143	0
0.6933	252.262	8.51763	1.52445	-38.7339	0
0.6940	284.927	12.1798	-6.4096	-38.1255	0
0.6947	318.726	14.9264	-11.9045	-37.2101	0
0.6953	419.366	14.316	-7.32427	-37.8186	0
0.6960	514.342	8.51763	-0.914668	-39.6493	0
0.6967	496.404	5.77102	0.609779	-42.0912	0
0.6973	464.872	8.82281	0.914668	-43.3135	0
0.6980	511.51	8.51763	4.57334	-44.8374	0
0.6987	561.547	5.77102	11.2878	-48.5016	0
0.6993	594.024	8.51763	16.7828	-49.7212	0
0.7000	644.25	13.0953	16.4779	-47.2793	0
0.7007	684.279	11.8746	16.4779	-47.8904	0
0.7013	710.903	11.5694	21.6679	-52.4673	0
0.7020	751.687	12.7901	23.4973	-52.7742	0
0.7027	793.605	10.6539	20.1365	-49.7212	0
0.7033	828.914	10.3487	16.173	-50.9408	0
0.7040	861.958	11.8746	11.8976	-53.0784	0
0.7047	894.812	10.9591	8.54383	-51.8588	0
0.7053	934.275	11.2642	5.49494	-52.1631	0
0.7060	957.5	13.0953	1.82934	-54.605	0
0.7067	988.844	13.0953	0.609779	-54.298	0
0.7073	1087.22	13.4005	-3.36071	-53.9938	0
0.7080	1171.62	16.1471	-17.3995	-57.0442	0
0.7087	1145.75	16.4523	-26.5531	-57.9623	0
0.7093	1107.04	14.6212	-14.6485	-55.2134	0
0.7100	1139.33	14.0109	2.43911	-55.2134	0
0.7107	1177.47	14.0109	11.5927	-57.0442	0
0.7113	1197.87	14.9264	19.8317	-54.9092	0
0.7120	1227.89	16.4523	24.7168	-53.3827	0
0.7127	1256.59	17.0627	16.7828	-56.1288	0
0.7133	1282.83	16.7575	2.744	-56.4357	0
0.7140	1308.33	17.0627	-5.49494	-54.298	0
0.7147	1329.1	17.9782	-9.77031	-55.2134	0
0.7153	1355.34	17.9782	-12.2094	-57.0442	0
0.7160	1378.38	14.316	-15.5632	-57.0442	0
0.7167	1396.5	10.9591	-20.7533	-56.74	0
0.7173	1417.65	11.2642	-21.9728	-56.1288	0
0.7180	1421.62	11.5694	-18.9239	-54.605	0
0.7187	1448.81	10.0435	-18.619	-53.9938	0
0.7193	1543.03	9.12799	-19.2288	-53.3827	0
0.7200	1588.91	8.82281	-15.2583	-51.8588	0
0.7207	1524.52	6.68656	-14.9534	-50.9408	0
0.7213	1481.66	4.5503	-23.1924	-50.0254	0
0.7220	1501.86	4.85548	-30.2118	-49.11	0
0.7227	1505.45	6.99174	-32.048	-48.1946	0
0.7233	1502.81	6.0762	-33.8774	-46.3639	0
0.7240	1513.76	3.63476	-34.792	-45.1443	0
0.7247	1510.36	5.16066	-33.8774	-45.4485	0
0.7253	1510.17	6.68656	-32.6578	-44.2289	0
0.7260	1515.08	3.02441	-29.2971	-43.3135	0
0.7267	1507.34	1.49851	-24.7237	-45.1443	0
0.7273	1508.28	4.85548	-19.2288	-46.0597	0
0.7280	1507.34	4.5503	-10.9899	-43.6177	0
0.7287	1489.97	2.41405	-1.82934	-42.3981	0
0.7293	1484.87	2.41405	1.82934	-41.1758	0
0.7300	1464.67	-0.0273879	0	-37.8186	0
0.7307	1436.34	-0.332567	-3.6656	-35.9878	0
0.7313	1482.6	3.02441	-10.685	-36.2947	0
0.7320	1530	1.19333	-22.5826	-35.0724	0
0.7327	1456.74	-3.99472	-35.7067	-34.1571	0
0.7333	1363.65	-2.46882	-40.287	-34.4613	0
0.7340	1346.84	-1.24811	-34.792	-31.4109	0
0.7347	1330.98	-3.68954	-26.5531	-27.7494	0
0.7353	1296.43	-3.99472	-18.619	-28.969	0
0.7360	1277.93	-3.07918	-11.2948	-28.6648	0
0.7367	1251.11	-3.99472	-8.23894	-22.2544	0
0.7373	1216.18	-5.8258	-10.3801	-20.4237	0
0.7380	1187.86	-7.04651	-14.6485	-23.781	0
0.7387	1151.23	-7.96205	-19.2288	-21.9502	0
0.7393	1115.54	-9.79313	-18.3141	-18.5929	0
0.7400	1077.02	-11.9294	-11.5997	-20.1195	0
0.7407	1029.82	-10.0983	-4.58027	-20.1195	0
0.7413	996.774	-7.35169	0	-16.7622	0
0.7420	948.625	-9.79313	3.35378	-14.016	0
0.7427	888.203	-12.2346	5.49494	-10.6588	0
0.7433	901.987	-13.1501	10.6781	-6.69033	0
0.7440	922.002	-15.5915	15.5632	-5.47073	0
0.7447	815.508	-16.5071	9.15361	-4.85958	0
0.7453	684.279	-15.5915	-3.6656	-2.11345	0
0.7460	640.096	-17.4226	-10.0752	0.0215383	0
0.7467	599.122	-17.1174	-10.9899	-0.893839	0
0.7473	529.825	-14.3708	-13.1241	-2.11345	0
0.7480	480.733	-16.2019	-18.3141	0.632688	0
0.7487	432.017	-17.7278	-17.7044	6.7361	0
0.7493	373.861	-13.4553	-6.4096	9.48224	0
0.7500	322.125	-11.319	8.23894	7.95571	0
0.7507	266.801	-14.9812	18.0023	8.26263	0
0.7513	215.253	-18.033	22.8875	12.2284	0
0.7520	164.083	-19.2537	23.1924	14.366	0
0.7527	102.717	-20.7796	16.7828	14.0591	0
0.7533	49.4705	-19.864	10.9829	15.2814	0
0.7540	-10.0074	-18.9485	10.0683	19.5541	0
0.7547	-66.653	-18.9485	9.15361	21.6891	0
0.7553	-58.7226	-19.864	7.01938	20.1652	0
0.7560	-60.0444	-20.7796	9.15361	21.6891	0
0.7567	-175.601	-22.9158	13.429	25.3533	0
0.7573	-306.83	-22.9158	14.9534	25.3533	0
0.7580	-360.077	-19.864	12.2025	25.6575	0
0.7587	-405.205	-20.4744	10.9829	30.8455	0
0.7593	-470.725	-25.6625	14.0388	32.0651	0
0.7600	-524.727	-27.4935	14.6485	29.319	0
0.7607	-577.596	-24.7469	11.8976	31.1498	0
0.7613	-633.676	-24.4417	13.7339	35.4224	0
0.7620	-686.923	-25.3573	15.8681	35.4224	0
0.7627	-740.925	-24.4417	11.8976	33.5917	0
0.7633	-791.528	-26.2728	6.4096	34.2028	0
0.7640	-846.097	-27.4935	7.01938	35.7267	0
0.7647	-897.455	-25.9676	9.76339	37.2532	0
0.7653	-937.674	-25.0521	9.15361	37.8643	0
0.7660	-1000.17	-23.5262	7.62916	38.1686	0
0.7667	-1046.24	-21.6951	10.0683	40.3062	0
0.7673	-1016.41	-24.7469	12.8192	41.2216	0
0.7680	-1022.45	-25.0521	12.2025	38.4755	0
0.7687	-1140.65	-18.9485	11.8976	36.6447	0
0.7693	-1236.39	-17.1174	12.8192	36.6447	0
0.7700	-1257.53	-19.2537	11.5927	36.3378	0
0.7707	-1290.39	-17.7278	11.2878	36.949	0
0.7713	-1331.93	-17.1174	17.3925	38.4755	0
0.7720	-1354.59	-18.6433	19.2219	39.6951	0
0.7727	-1384.8	-17.7278	12.8192	39.0839	0
0.7733	-1412.18	-17.7278	5.79983	38.1686	0
0.7740	-1433.32	-18.6433	0.609779	37.2532	0
0.7747	-1461.08	-16.2019	-1.82934	35.7267	0
0.7753	-1474.49	-15.8967	4.26845	35.7267	0
0.7760	-1484.87	-20.7796	12.2025	38.1686	0
0.7767	-1505.07	-22.6107	15.5632	38.1686	0
0.7773	-1505.07	-20.4744	14.6485	35.7267	0
0.7780	-1515.46	-18.3382	8.23894	36.949	0
0.7787	-1534.91	-17.1174	0.914668	39.9993	0
0.7793	-1475.81	-16.5071	-0.609779	38.4755	0
0.7800	-1405	-16.2019	-0.304889	35.7267	0
0.7807	-1451.64	-13.4553	0.304889	34.8113	0
0.7813	-1520.56	-11.6242	3.65867	32.6763	0
0.7820	-1510.17	-13.1501	0.609779	29.319	0
0.7827	-1489.4	-13.4553	-8.54383	29.0148	0
0.7833	-1484.3	-11.9294	-12.5143	29.319	0
0.7840	-1462.59	-9.79313	-13.7339	29.319	0
0.7847	-1445.22	-7.96205	-21.0581	30.8455	0
0.7853	-1426.34	-7.96205	-25.0286	31.7609	0
0.7860	-1396.13	-9.48795	-19.2288	29.0148	0
0.7867	-1371.58	-10.7087	-12.5143	27.4883	0
0.7873	-1340.8	-10.0983	-11.9045	29.319	0
0.7880	-1307.95	-8.26723	-11.9045	29.6232	0
0.7887	-1284.16	-7.65687	-7.32427	27.7925	0
0.7893	-1245.07	-9.18277	-2.75093	26.8771	0
0.7900	-1215.99	-8.57241	-4.58027	25.0463	0
0.7907	-1195.03	-3.68954	-6.71449	23.2156	0
0.7913	-1098.17	-1.24811	-1.82934	25.3533	0
0.7920	-990.165	-2.774	3.96356	28.0994	0
0.7927	-1000.17	-3.38436	3.96356	25.3533	0
0.7933	-1035.29	-3.68954	-0.609779	21.6891	0
0.7940	-990.165	-5.8258	-1.82934	21.3848	0
0.7947	-936.163	-6.13098	2.13422	21.6891	0
0.7953	-901.421	-4.91026	4.26845	21.0806	0
0.7960	-850.628	-5.21544	3.65867	20.7737	0
0.7967	-800.969	-4.60508	3.65867	20.7737	0
0.7973	-753.387	-3.38436	-1.21956	21.6891	0
0.7980	-699.385	-5.21544	-13.1241	21.996	0
0.7987	-652.746	-6.13098	-21.363	20.1652	0
0.7993	-598.933	-3.07918	-22.8875	18.6387	0
0.8000	-543.043	-1.24811	-21.9728	18.9429	0
0.8007	-496.782	-2.46882	-18.0093	18.0276	0
0.8013	-438.437	-1.24811	-12.2094	16.1968	0
0.8020	-392.932	0.582971	-10.0752	16.501	0
0.8027	-352.902	-0.0273879	-8.23894	17.1122	0
0.8033	-240.366	0.277791	-0.914668	14.6703	0
0.8040	-125.376	0.582971	10.9829	12.8395	0
0.8047	-130.474	-0.637747	25.9364	14.366	0
0.8053	-155.587	-0.332567	41.1947	15.2814	0
0.8060	-100.263	1.19333	46.9945	13.7549	0
0.8067	-42.673	1.19333	41.1947	11.313	0
0.8073	-4.15401	1.19333	33.8704	9.48224	0
0.8080	53.2469	1.19333	35.7067	7.95571	0
0.8087	103.284	1.19333	44.5554	9.78916	0
0.8093	145.957	3.02441	52.1846	13.7549	0
0.8100	200.903	4.5503	50.0503	14.0591	0
0.8107	249.807	4.5503	40.28	11.9241	0
0.8113	302.299	4.85548	29.602	13.1437	0
0.8120	356.49	5.77102	18.6121	13.7549	0
0.8127	395.953	3.93994	10.0683	11.6199	0
0.8133	445.612	2.10887	6.10471	12.5353	0
0.8140	488.474	3.63476	0.304889	14.366	0
0.8147	523.406	6.38138	-11.2948	12.2284	0
0.8153	634.242	6.0762	-15.8681	9.17801	0
0.8160	749.61	4.85548	-10.0752	8.87378	0
0.8167	722.798	4.5503	-7.62916	9.17801	0
0.8173	674.461	3.32959	-13.7339	8.26263	0
0.8180	744.512	3.02441	-18.3141	6.7361	0
0.8187	817.963	4.85548	-18.619	7.34725	0
0.8193	834.768	6.99174	-21.6679	8.56686	0
0.8200	874.797	7.29692	-25.9433	7.95571	0
0.8207	924.457	6.68656	-21.6679	9.48224	0
0.8213	951.646	4.85548	-11.5997	12.2284	0
0.8220	984.69	2.71923	-8.23894	9.78916	0
0.8227	1020.38	3.02441	-11.2948	7.34725	0
0.8233	1046.81	4.85548	-13.1241	9.78916	0
0.8240	1071.36	8.21245	-14.3437	12.5353	0
0.8247	1095.9	11.2642	-13.7339	13.1437	0
0.8253	1125.93	12.1798	-6.4096	11.6199	0
0.8260	1141.22	12.485	4.26845	7.95571	0
0.8267	1160.48	14.6212	6.10471	8.56686	0
0.8273	1243.75	15.8419	-1.82934	11.6199	0
0.8280	1315.69	14.9264	-9.15361	9.17801	0
0.8287	1269.43	14.6212	-10.0752	7.04033	0
0.8293	1201.83	15.8419	-10.3801	8.87378	0
0.8300	1211.65	16.1471	-10.0752	7.95571	0
0.8307	1229.02	14.6212	-3.6656	6.43187	0
0.8313	1221.09	14.6212	1.82934	7.04033	0
0.8320	1226.38	16.1471	-1.52445	6.43187	0
0.8327	1233.55	14.9264	-1.52445	6.12495	0
0.8333	1231.48	11.2642	5.79983	7.95571	0
0.8340	1229.97	8.82281	7.32427	7.04033	0
0.8347	1229.97	7.6021	4.26845	7.04033	0
0.8353	1229.4	6.68656	3.04889	8.56686	0
0.8360	1221.09	6.99174	-4.58027	8.26263	0
0.8367	1212.03	7.90728	-17.0946	8.56686	0
0.8373	1208.25	9.12799	-20.4484	8.87378	0
0.8380	1185.4	10.3487	-17.0946	6.12495	0
0.8387	1184.84	10.6539	-16.173	4.90535	0
0.8393	1251.11	12.1798	-14.6485	6.7361	0
0.8400	1268.48	13.0953	-11.2948	5.20958	0
0.8407	1172.38	12.1798	-9.15361	2.15921	0
0.8413	1097.23	11.5694	-7.32427	2.15921	0
0.8420	1091.18	13.4005	-1.82934	2.46344	0
0.8427	1072.11	14.316	2.744	2.46344	0
0.8433	1042.66	14.6212	4.57334	2.46344	0
0.8440	1027.36	15.2316	8.23894	1.54807	0
0.8447	1004.7	14.316	15.5632	1.85229	0
0.8453	987.333	13.4005	20.1365	1.24384	0
0.8460	976.004	14.9264	17.0877	-1.80922	0
0.8467	955.234	14.9264	8.84872	-1.19807	0
0.8473	941.828	11.2642	-0.609779	1.24384	0
0.8480	921.058	8.21245	-3.97049	-1.5023	0
0.8487	885.749	9.43317	0.914668	-4.25112	0
0.8493	865.923	11.5694	6.4096	-4.25112	0
0.8500	827.404	11.5694	6.10471	-6.69033	0
0.8507	781.332	12.1798	5.49494	-7.60571	0
0.8513	817.585	15.8419	2.744	-3.63997	0
0.8520	854.594	16.7575	-5.49494	-3.63997	0
0.8527	760.562	12.1798	-11.9045	-6.08188	0
0.8533	645.005	10.6539	-12.8192	-4.55535	0
0.8540	614.794	14.6212	-12.8192	-4.25112	0
0.8547	591.758	15.5368	-12.8192	-7.91263	0
0.8553	548.896	14.0109	-9.77031	-9.43916	0
0.8560	517.741	14.316	-7.01938	-8.82801	0
0.8567	481.11	13.7057	-6.10471	-8.82801	0
0.8573	445.423	12.1798	-6.4096	-8.82801	0
0.8580	416.156	14.0109	-7.32427	-7.91263	0
0.8587	375.56	15.8419	-3.97049	-7.60571	0
0.8593	339.496	13.7057	2.43911	-8.52378	0
0.8600	307.963	11.2642	4.87823	-8.82801	0
0.8607	268.123	10.3487	5.18312	-9.74339	0
0.8613	242.066	9.73835	9.15361	-11.2699	0
0.8620	206.379	9.73835	14.3437	-11.8784	0
0.8627	163.706	12.485	12.2025	-11.5741	0
0.8633	193.35	14.0109	5.79983	-13.1007	0
0.8640	229.981	11.5694	3.65867	-14.9314	0
0.8647	147.279	9.73835	4.57334	-14.9314	0
0.8653	38.8967	11.2642	0	-16.458	0
0.8660	9.62976	11.8746	-5.79983	-17.9818	0
0.8667	-8.68566	10.3487	-5.19005	-14.9314	0
0.8673	-45.3165	12.1798	0.914668	-14.3203	0
0.8680	-66.4642	15.5368	8.23894	-17.6776	0
0.8687	-91.7659	14.0109	15.5632	-17.6776	0
0.8693	-121.599	10.9591	14.9534	-15.8468	0
0.8700	-142.369	11.2642	5.79983	-18.5929	0
0.8707	-169.182	12.1798	0.304889	-19.8152	0
0.8713	-195.239	10.9591	-0.304889	-16.151	0
0.8720	-217.519	10.6539	-3.6656	-16.458	0
0.8727	-245.276	13.0953	-4.27538	-20.7306	0
0.8733	-267.745	15.2316	2.43911	-22.2544	0
0.8740	-300.411	14.316	8.23894	-22.5614	0
0.8747	-323.635	10.6539	11.2878	-23.1698	0
0.8753	-277.564	6.99174	13.7339	-21.9502	0
0.8760	-243.199	6.38138	7.32427	-21.646	0
0.8767	-323.069	6.0762	-10.685	-24.0852	0
0.8773	-414.835	6.0762	-22.8875	-25.0033	0
0.8780	-428.996	7.29692	-18.619	-22.2544	0
0.8787	-436.549	6.68656	-11.5997	-21.3391	0
0.8793	-465.249	4.85548	-11.2948	-22.8656	0
0.8800	-480.166	4.85548	-11.2948	-21.9502	0
0.8807	-492.817	4.5503	-8.23894	-20.7306	0
0.8813	-510.755	3.02441	-9.46543	-21.9502	0
0.8820	-527.937	3.93994	-12.5143	-23.4767	0
0.8827	-543.987	5.77102	-8.84872	-22.5614	0
0.8833	-556.26	4.5503	-1.21956	-22.2544	0
0.8840	-571.177	2.10887	7.01938	-24.6964	0
0.8847	-583.639	2.41405	14.6485	-26.2229	0
0.8853	-589.87	4.24512	17.3925	-23.1698	0
0.8860	-613.85	3.32959	18.3072	-21.0348	0
0.8867	-612.15	1.49851	26.5462	-23.781	0
0.8873	-538.889	4.85548	34.7851	-24.0852	0
0.8880	-508.866	7.90728	26.2413	-21.9502	0
0.8887	-588.548	5.46584	-0.914668	-24.0852	0
0.8893	-646.893	4.85548	-27.4678	-26.834	0
0.8900	-633.487	8.51763	-35.4018	-24.0852	0
0.8907	-630.466	7.90728	-25.9433	-21.0348	0
0.8913	-635.564	5.77102	-13.429	-22.2544	0
0.8920	-624.046	6.0762	-5.49494	-23.4767	0
0.8927	-619.325	5.16066	-1.52445	-22.2544	0
0.8933	-612.339	3.93994	1.82934	-19.2041	0
0.8940	-600.255	5.16066	5.18312	-18.5929	0
0.8947	-595.534	4.85548	2.13422	-23.1698	0
0.8953	-580.24	4.24512	-7.62916	-25.6117	0
0.8960	-565.701	6.0762	-12.8192	-23.4767	0
0.8967	-558.337	6.68656	-8.84872	-23.1698	0
0.8973	-535.112	6.0762	-2.75093	-22.5614	0
0.8980	-530.014	8.51763	1.52445	-18.5929	0
0.8987	-530.581	10.3487	10.0683	-17.0664	0
0.8993	-448.822	8.51763	21.9728	-18.5929	0
0.9000	-360.644	6.68656	28.3824	-18.5929	0
0.9007	-394.254	6.68656	30.8215	-19.2041	0
0.9013	-449.2	5.77102	34.4802	-22.5614	0
0.9020	-423.52	4.85548	36.9262	-22.8656	0
0.9027	-390.477	5.46584	35.7067	-19.2041	0
0.9033	-376.127	5.46584	31.7362	-15.8468	0
0.9040	-344.783	3.02441	24.7168	-15.5426	0
0.9047	-317.027	1.49851	20.1365	-17.6776	0
0.9053	-295.879	2.41405	21.9728	-19.5083	0
0.9060	-268.5	2.41405	17.3925	-17.9818	0
0.9067	-243.199	0.582971	0.609779	-16.458	0
0.9073	-213.743	-0.637747	-15.2583	-15.8468	0
0.9080	-186.931	0.582971	-24.7237	-13.1007	0
0.9087	-166.16	2.71923	-32.3529	-10.0476	0
0.9093	-131.418	2.10887	-35.7067	-10.3545	0
0.9100	-111.025	0.277791	-33.8774	-11.5741	0
0.9107	-92.8988	1.49851	-30.8215	-10.3545	0
0.9113	1.32173	2.10887	-23.8021	-9.13224	0
0.9120	94.787	0.277791	-14.3437	-10.6588	0
0.9127	70.2406	-0.637747	-9.15361	-13.1007	0
0.9133	29.4557	-0.0273879	-7.32427	-10.6588	0
0.9140	66.2754	-1.55328	-3.97049	-7.30148	0
0.9147	105.927	-3.68954	-1.21956	-6.99725	0
0.9153	130.096	-3.38436	-4.58027	-7.30148	0
0.9160	172.203	0.277791	-12.2094	-6.99725	0
0.9167	206.757	1.49851	-13.7339	-7.30148	0
0.9173	236.023	-0.942926	-5.49494	-5.1665	0
0.9180	274.542	-3.38436	4.57334	-3.02882	0
0.9187	306.264	-3.68954	8.54383	-5.1665	0
0.9193	341.007	-4.2999	12.2025	-7.30148	0
0.9200	375.183	-4.2999	11.8976	-5.77496	0
0.9207	399.918	-3.68954	0	-5.77496	0
0.9213	437.682	-4.2999	-11.9045	-4.85958	0
0.9220	463.928	-3.68954	-10.3801	-1.80922	0
0.9227	480.166	-1.24811	-3.6656	0.632688	0
0.9233	571.743	-1.24811	-0.304889	2.15921	0
0.9240	676.16	-2.46882	4.26845	3.07459	0
0.9247	650.103	-1.85846	8.54383	0.936916	0
0.9253	582.317	-2.46882	7.62916	-0.28269	0
0.9260	611.962	-4.2999	5.49494	3.37882	0
0.9267	671.251	-2.774	4.57334	5.20958	0
0.9273	684.846	-1.85846	5.49494	2.46344	0
0.9280	692.776	-2.46882	9.15361	3.37882	0
0.9287	723.742	-1.24811	9.4585	7.34725	0
0.9293	757.163	-0.942926	1.82934	6.7361	0
0.9300	771.891	-2.46882	-7.62916	3.37882	0
0.9307	783.22	-1.24811	-12.8192	4.90535	0
0.9313	813.431	-1.55328	-15.5632	7.04033	0
0.9320	831.935	-5.8258	-20.4484	6.12495	0
0.9327	838.733	-5.21544	-27.7726	5.5165	0
0.9333	864.412	-2.46882	-26.5531	6.7361	0
0.9340	870.077	-5.21544	-15.2583	7.04033	0
0.9347	874.42	-6.13098	-6.4096	8.26263	0
0.9353	958.066	-5.21544	-3.6656	10.7045	0
0.9360	1028.87	-7.96205	0.304889	11.0088	0
0.9367	976.948	-8.26723	4.87823	11.0088	0
0.9373	914.072	-5.21544	6.4096	12.2284	0
0.9380	924.834	-7.04651	7.62916	11.6199	0
0.9387	937.296	-10.0983	10.9829	11.313	0
0.9393	933.897	-11.0138	15.2583	13.1437	0
0.9400	937.863	-13.4553	20.4484	12.8395	0
0.9407	937.863	-13.1501	24.107	9.78916	0
0.9413	938.618	-10.7087	24.7168	9.78916	0
0.9420	938.24	-13.1501	21.9728	12.2284	0
0.9427	932.198	-14.3708	15.2583	11.6199	0
0.9433	930.499	-11.9294	2.744	8.87378	0
0.9440	919.925	-13.4553	-16.173	7.95571	0
0.9447	905.952	-16.2019	-34.1822	9.17801	0
0.9453	903.12	-15.2864	-39.0674	9.17801	0
0.9460	874.986	-13.4553	-31.1264	8.56686	0
0.9467	863.846	-11.6242	-20.1435	10.3976	0
0.9473	930.31	-10.4035	-10.685	13.1437	0
0.9480	948.059	-10.7087	-5.49494	13.4507	0
0.9487	847.041	-10.0983	-2.75093	10.7045	0
0.9493	774.346	-8.87759	3.96356	7.65148	0
0.9500	767.548	-8.87759	11.2878	8.26263	0
0.9507	735.638	-10.0983	16.4779	9.78916	0
0.9513	702.972	-11.0138	25.0217	9.78916	0
0.9520	692.021	-9.48795	30.5166	8.87378	0
0.9527	660.488	-5.21544	24.7168	8.56686	0
0.9533	627.633	-5.21544	20.4484	8.26263	0
0.9540	601.388	-8.87759	26.2413	7.95571	0
0.9547	563.246	-7.35169	26.851	7.04033	0
0.9553	537.756	-6.43615	17.3925	5.5165	0
0.9560	511.888	-9.48795	9.4585	4.2942	0
0.9567	467.704	-11.319	3.04889	3.68574	0
0.9573	438.248	-13.4553	-7.32427	4.2942	0
0.9580	395.575	-15.5915	-15.8681	7.34725	0
0.9587	343.084	-13.4553	-19.5337	10.0934	0
0.9593	371.218	-11.6242	-17.0946	8.56686	0
0.9600	404.072	-13.1501	-6.4096	4.2942	0
0.9607	308.907	-11.9294	5.49494	3.37882	0
0.9613	192.406	-9.18277	9.4585	7.04033	0
0.9620	157.852	-9.18277	4.87823	7.34725	0
0.9627	126.509	-10.7087	-2.75093	3.37882	0
0.9633	75.7163	-10.7087	-5.79983	2.15921	0
0.9640	42.8619	-11.319	-0.609779	3.68574	0
0.9647	2.83228	-12.5397	1.82934	3.37882	0
0.9653	-41.7289	-13.7605	0	0.0215383	0
0.9660	-73.8281	-11.9294	6.71449	-0.893839	0
0.9667	-111.214	-9.79313	9.15361	1.54807	0
0.9673	-149.356	-9.79313	-8.23894	3.37882	0
0.9680	-186.742	-9.79313	-19.5337	0.936916	0
0.9687	-229.415	-9.18277	-9.77031	-1.5023	0
0.9693	-257.549	-8.87759	-2.75093	-0.893839	0
0.9700	-295.313	-7.96205	-6.10471	-0.28269	0
0.9707	-340.818	-7.96205	-4.58027	-0.28269	0
0.9713	-313.628	-9.79313	0	1.24384	0
0.9720	-277.941	-10.7087	0.304889	3.07459	0
0.9727	-359.322	-8.87759	-5.49494	0.936916	0
0.9733	-467.326	-7.35169	-21.0581	-2.11345	0
0.9740	-495.46	-7.04651	-34.1822	-1.80922	0
0.9747	-510.755	-7.04651	-32.6578	-0.28269	0
0.9753	-546.064	-7.04651	-28.3824	-1.19807	0
0.9760	-566.834	-6.13098	-29.9069	-1.80922	0
0.9767	-587.037	-3.38436	-24.4189	-0.586919	0
0.9773	-610.262	-2.46882	-14.6485	-1.19807	0
0.9780	-628.578	-4.91026	-15.5632	-3.33574	0
0.9787	-649.536	-5.21544	-22.5826	-4.55535	0
0.9793	-662.376	-3.38436	-25.3335	-4.85958	0
0.9800	-675.593	-2.774	-25.3335	-3.02882	0
0.9807	-697.874	-1.85846	-24.7237	-1.19807	0
0.9813	-705.427	-0.637747	-21.9728	-3.33574	0
0.9820	-720.344	-1.55328	-19.2288	-2.72459	0
0.9827	-734.127	-0.0273879	-19.2288	0.328459	0
0.9833	-676.726	3.32959	-18.9239	-1.80922	0
0.9840	-621.214	2.10887	-15.8681	-3.9442	0
0.9847	-681.069	1.19333	-11.5997	-0.28269	0
0.9853	-758.862	4.24512	-5.49494	1.54807	0
0.9860	-757.73	4.24512	0.914668	-0.28269	0
0.9867	-747.533	1.19333	5.79983	0.632688	0
0.9873	-753.953	0.277791	9.15361	0.328459	0
0.9880	-744.135	-2.774	13.7339	-2.11345	0
0.9887	-736.582	-4.2999	19.5268	-1.80922	0
0.9893	-732.05	0.88815	25.6315	1.24384	0
0.9900	-719.211	3.63476	28.6873	1.54807	0
0.9907	-709.203	3.02441	29.602	-0.893839	0
0.9913	-696.364	5.77102	29.2971	-1.80922	0
0.9920	-684.468	7.90728	23.4973	-1.19807	0
0.9927	-676.16	6.0762	13.7339	0.328459	0
0.9933	-654.823	7.6021	10.9829	1.54807	0
0.9940	-645.571	9.73835	15.5632	0.632688	0
0.9947	-634.62	7.6021	19.5268	-0.586919	0
0.9953	-549.84	5.46584	22.5826	-0.28269	0
0.9960	-470.725	6.68656	24.7168	1.24384	0
0.9967	-509.811	5.46584	19.2219	0.632688	0
0.9973	-564.379	1.19333	7.01938	-0.28269	0
0.9980	-539.833	1.19333	-1.21956	-3.02882	0
0.9987	-507.356	3.63476	-5.49494	-4.85958	0
0.9993	-491.306	2.71923	-6.4096	-2.11345	0
1.0000	-460.34	1.80369	0.609779	0.0215383	0
1.0007	-434.85	3.02441	10.3732	-2.42037	0
1.0013	-411.814	2.71923	12.5074	-3.9442	0
1.0020	-381.603	2.71923	8.23894	-2.11345	0
1.0027	-357.245	6.68656	4.26845	-3.63997	0
1.0033	-328.545	8.82281	-0.609779	-5.77496	0
1.0040	-301.166	7.6021	-2.75093	-5.1665	0
1.0047	-281.34	8.51763	0.609779	-5.77496	0
1.0053	-244.898	9.43317	2.744	-7.30148	0
1.0060	-218.086	6.38138	0.914668	-5.77496	0
1.0067	-195.239	5.16066	-1.82934	-4.55535	0
1.0073	-103.095	6.68656	-4.27538	-6.69033	0
1.0080	-13.4061	6.38138	-2.75093	-7.60571	0
1.0087	-41.7289	5.16066	2.43911	-7.60571	0
1.0093	-86.8566	6.0762	2.43911	-7.30148	0
1.0100	-51.7363	7.6021	-3.05582	-4.85958	0
1.0107	-10.9515	6.99174	-5.49494	-4.55535	0
1.0113	9.81857	5.77102	-4.88516	-7.60571	0
1.0120	46.4494	6.0762	-6.4096	-9.43916	0
1.0127	80.0591	6.99174	-5.19005	-8.52378	0
1.0133	109.893	5.77102	-0.914668	-8.82801	0
1.0140	145.957	5.16066	-0.609779	-7.30148	0
1.0147	174.091	7.29692	-3.6656	-4.25112	0
1.0153	204.302	8.51763	-3.97049	-4.85958	0
1.0160	235.646	7.29692	-1.52445	-6.38611	0
1.0167	257.926	6.0762	3.04889	-5.77496	0
1.0173	287.949	7.29692	8.54383	-6.69033	0
1.0180	307.775	8.51763	10.6781	-8.52378	0
1.0187	329.489	8.51763	10.9829	-6.38611	0
1.0193	421.255	9.43317	15.8681	-4.55535	0
1.0200	507.922	10.0435	21.9728	-5.77496	0
1.0207	477.334	6.68656	23.4973	-7.60571	0
1.0213	430.696	4.85548	21.9728	-9.43916	0
1.0220	462.228	6.99174	17.0877	-10.3545	0
1.0227	498.481	6.99174	8.23894	-8.82801	0
1.0233	514.72	3.93994	1.82934	-8.52378	0
1.0240	544.931	4.24512	0	-11.2699	0
1.0247	569.477	4.5503	-0.304889	-13.1007	0
1.0253	588.737	0.277791	2.744	-11.5741	0
1.0260	615.738	-2.16364	3.65867	-10.0476	0
1.0267	637.641	-0.332567	-0.914668	-11.2699	0
1.0273	658.6	-0.332567	-5.19005	-11.8784	0
1.0280	672.384	-0.0273879	-10.685	-10.3545	0
1.0287	680.125	2.41405	-17.0946	-8.82801	0
1.0293	704.483	2.71923	-15.5632	-9.43916	0
1.0300	712.413	0.277791	-9.15361	-8.52378	0
1.0307	715.434	2.10887	-7.32427	-6.08188	0
1.0313	795.116	4.24512	-7.01938	-6.69033	0
1.0320	864.979	3.02441	-6.10471	-9.43916	0
1.0327	810.599	2.71923	-8.84872	-11.8784	0
1.0333	750.932	3.63476	-12.5143	-13.1007	0
1.0340	773.968	1.19333	-14.6485	-12.4895	0
1.0347	791.151	-0.637747	-15.2583	-10.6588	0
1.0353	789.073	1.19333	-14.3437	-10.3545	0
1.0360	805.69	2.71923	-14.0388	-10.3545	0
1.0367	811.543	1.80369	-13.1241	-8.82801	0
1.0373	810.599	-0.0273879	-9.77031	-8.52378	0
1.0380	818.907	-0.637747	-6.10471	-10.3545	0
1.0387	816.075	1.80369	-3.6656	-10.0476	0
1.0393	814.375	4.5503	-0.304889	-7.30148	0
1.0400	816.83	3.02441	0.609779	-4.85958	0
1.0407	811.354	1.19333	0	-4.55535	0
1.0413	805.501	3.63476	2.43911	-5.47073	0
1.0420	785.108	4.85548	6.4096	-5.47073	0
1.0427	782.842	3.32959	8.84872	-3.02882	0
1.0433	851.573	2.10887	11.5927	-3.02882	0
1.0440	879.895	3.93994	12.8192	-5.77496	0
1.0447	785.675	6.38138	12.5074	-5.77496	0
1.0453	711.091	5.77102	13.7339	-4.85958	0
1.0460	721.854	1.49851	13.429	-6.69033	0
1.0467	712.602	-0.332567	8.23894	-6.69033	0
1.0473	681.824	3.63476	1.82934	-3.02882	0
1.0480	673.705	6.99174	-2.44604	-0.893839	0
1.0487	658.977	6.68656	-2.14115	-1.19807	0
1.0493	640.096	6.68656	3.65867	-1.80922	0
1.0500	623.291	9.12799	8.84872	-1.80922	0
1.0507	594.59	11.5694	11.2878	-1.5023	0
1.0513	576.841	10.3487	20.1365	-1.5023	0
1.0520	563.435	6.68656	33.2606	-2.11345	0
1.0527	536.623	5.16066	40.8898	-2.72459	0
1.0533	523.217	4.5503	42.7261	-2.42037	0
1.0540	498.104	3.93994	44.8603	-2.72459	0
1.0547	461.473	4.85548	43.3358	-3.9442	0
1.0553	502.447	3.63476	34.7851	-2.72459	0
1.0560	553.617	0.277791	26.851	0.0215383	0
1.0567	478.278	-0.637747	17.3925	-0.586919	0
1.0573	374.805	-0.942926	-3.36071	-3.9442	0
1.0580	355.923	-5.21544	-26.858	-2.11345	0
1.0587	343.65	-7.96205	-40.287	2.46344	0
1.0593	308.907	-6.13098	-47.6112	2.46344	0
1.0600	291.536	-5.21544	-58.5942	1.24384	0
1.0607	269.633	-4.60508	-67.138	1.54807	0
1.0613	243.01	-4.2999	-63.1744	-0.28269	0
1.0620	226.016	-5.8258	-50.6601	-0.28269	0
1.0627	200.525	-7.35169	-42.1163	1.54807	0
1.0633	177.112	-6.13098	-41.2016	1.54807	0
1.0640	157.286	-4.91026	-41.5065	0.328459	0
1.0647	129.53	-3.38436	-38.4507	1.54807	0
1.0653	113.102	-0.637747	-29.602	2.15921	0
1.0660	86.1013	-0.332567	-20.1435	1.85229	0
1.0667	52.6804	-2.16364	-14.6485	2.46344	0
1.0673	91.5771	-0.637747	-11.2948	3.37882	0
1.0680	137.838	3.02441	-5.49494	3.37882	0
1.0687	65.3313	2.10887	1.82934	3.07459	0
1.0693	-32.4768	-0.332567	10.9829	2.76767	0
1.0700	-50.2258	-0.637747	24.107	3.68574	0
1.0707	-60.2332	0.277791	33.8704	3.98997	0
1.0713	-89.8777	2.10887	32.0411	2.76767	0
1.0720	-102.151	2.71923	19.5268	3.37882	0
1.0727	-116.69	0.277791	3.96356	4.60112	0
1.0733	-135.005	-2.774	-8.54383	3.98997	0
1.0740	-143.313	-5.8258	-13.1241	3.98997	0
1.0747	-157.286	-9.79313	-10.3801	5.20958	0
1.0753	-171.447	-11.6242	-7.32427	4.2942	0
1.0760	-182.965	-8.87759	-9.77031	4.90535	0
1.0767	-198.826	-7.04651	-10.685	6.7361	0
1.0773	-206.19	-7.35169	-2.75093	6.12495	0
1.0780	-225.45	-6.13098	7.32427	5.5165	0
1.0787	-242.443	-4.2999	10.9829	6.12495	0
1.0793	-188.441	-5.8258	10.9829	4.90535	0
1.0800	-138.782	-7.04651	12.5074	5.20958	0
1.0807	-204.113	-5.21544	15.5632	7.34725	0
1.0813	-285.305	-4.2999	20.1365	7.95571	0
1.0820	-288.326	-4.2999	22.5826	6.12495	0
1.0827	-285.494	-1.55328	23.1924	3.37882	0
1.0833	-300.222	0.582971	28.9922	3.37882	0
1.0840	-299.655	-0.0273879	37.536	5.20958	0
1.0847	-303.243	2.10887	40.28	4.90535	0
1.0853	-311.74	4.24512	39.3654	1.54807	0
1.0860	-312.306	0.582971	37.2311	1.85229	0
1.0867	-316.083	-1.24811	33.8704	5.5165	0
1.0873	-314.572	1.19333	30.2118	4.60112	0
1.0880	-313.628	0.277791	20.4484	0.632688	0
1.0887	-316.649	-1.55328	3.04889	2.46344	0
1.0893	-307.208	-0.0273879	-6.71449	7.04033	0
1.0900	-310.796	-0.637747	-1.82934	6.12495	0
1.0907	-313.628	-0.942926	1.82934	4.2942	0
1.0913	-243.387	1.19333	-4.58027	6.12495	0
1.0920	-180.511	-0.332567	-11.5997	6.12495	0
1.0927	-237.534	-2.46882	-13.7339	3.37882	0
1.0933	-310.229	-1.24811	-16.4779	3.37882	0
1.0940	-302.676	-3.68954	-21.363	3.07459	0
1.0947	-288.515	-5.8258	-23.8021	0.328459	0
1.0953	-292.291	-1.55328	-20.7533	0.632688	0
1.0960	-280.018	0.582971	-16.4779	4.2942	0
1.0967	-269.633	-1.24811	-13.7339	3.98997	0
1.0973	-263.213	-3.38436	-10.0752	1.24384	0
1.0980	-251.884	-4.60508	-8.23894	0.632688	0
1.0987	-244.898	-5.21544	-9.77031	2.15921	0
1.0993	-232.436	-4.91026	-7.62916	2.46344	0
1.1000	-221.107	-4.60508	-0.914668	2.15921	0
1.1007	-217.519	-1.55328	4.57334	3.98997	0
1.1013	-203.169	1.80369	7.62916	4.2942	0
1.1020	-201.847	-0.0273879	11.8976	1.54807	0
1.1027	-199.393	-0.637747	19.8317	1.54807	0
1.1033	-125.376	3.32959	28.9922	6.12495	0
1.1040	-58.1562	5.16066	31.1264	6.12495	0
1.1047	-108.76	3.63476	24.107	2.46344	0
1.1053	-175.979	3.93994	14.3437	2.15921	0
1.1060	-166.16	5.77102	5.49494	1.54807	0
1.1067	-149.167	5.77102	-0.914668	0.328459	0
1.1073	-148.223	5.46584	-0.304889	0.632688	0
1.1080	-135.949	3.32959	6.4096	0.632688	0
1.1087	-129.53	-0.332567	10.6781	0.632688	0
1.1093	-124.054	-0.637747	10.0683	2.15921	0
1.1100	-112.725	1.19333	8.23894	1.85229	0
1.1107	-111.592	-2.46882	4.87823	-0.586919	0
1.1113	-104.794	-6.43615	-3.6656	0.632688	0
1.1120	-94.4094	-5.21544	-13.7339	2.76767	0
1.1127	-92.8988	-6.74133	-21.0581	1.54807	0
1.1133	-79.4927	-10.7087	-22.5826	-0.28269	0
1.1140	-73.0729	-7.96205	-16.4779	-0.28269	0
1.1147	-66.4642	-2.774	-8.84872	2.15921	0
1.1153	10.1962	-2.46882	-8.23894	5.82072	0
1.1160	83.4579	-2.46882	-14.6485	5.5165	0
1.1167	38.3302	-1.55328	-16.4779	1.85229	0
1.1173	-23.6023	-2.16364	-11.9045	-0.28269	0
1.1180	-6.98629	-2.46882	-5.49494	-2.11345	0
1.1187	13.5949	-2.16364	-0.304889	-2.11345	0
1.1193	14.539	-1.85846	1.21956	-0.28269	0
1.1200	32.4768	-0.637747	-2.75093	-0.586919	0
1.1207	46.2606	-0.637747	-2.44604	-0.586919	0
1.1213	55.8903	-4.2999	3.65867	1.54807	0
1.1220	72.6952	-5.52062	4.87823	1.24384	0
1.1227	83.0802	-3.07918	-3.36071	0.0215383	0
1.1233	97.2417	-3.38436	-15.8681	1.54807	0
1.1240	112.158	-6.74133	-26.2482	1.24384	0
1.1247	121.222	-4.91026	-25.6384	-2.11345	0
1.1253	144.446	-0.637747	-14.0388	-2.11345	0
1.1260	157.852	0.88815	-3.36071	1.54807	0
1.1267	167.671	1.49851	2.744	4.2942	0
1.1273	246.786	3.02441	8.84872	3.37882	0
1.1280	323.635	4.5503	15.5632	0.632688	0
1.1287	282.473	5.46584	21.6679	-0.893839	0
1.1293	221.296	4.24512	25.9364	-2.42037	0
1.1300	238.478	2.10887	23.4973	-3.33574	0
1.1307	261.325	3.63476	16.4779	0.632688	0
1.1313	266.612	4.85548	14.0388	3.37882	0
1.1320	287.004	3.32959	12.8192	-1.5023	0
1.1327	299.844	3.02441	9.4585	-3.9442	0
1.1333	307.208	2.71923	10.6781	-1.5023	0
1.1340	323.635	1.80369	16.7828	-2.11345	0
1.1347	332.699	3.93994	20.1365	-3.9442	0
1.1353	341.951	3.93994	18.917	-3.02882	0
1.1360	352.902	0.277791	12.2025	-3.63997	0
1.1367	358.378	-0.332567	-0.304889	-4.85958	0
1.1373	372.162	2.10887	-11.5997	-5.47073	0
1.1380	373.861	1.49851	-22.2777	-7.60571	0
1.1387	376.316	1.80369	-36.3165	-9.74339	0
1.1393	448.067	3.02441	-41.5065	-8.52378	0
1.1400	512.265	-0.637747	-31.4313	-6.08188	0
1.1407	457.885	-3.38436	-17.7044	-5.77496	0
1.1413	388.022	-1.55328	-9.15361	-5.77496	0
1.1420	396.897	-0.332567	-5.79983	-5.77496	0
1.1427	410.492	-1.24811	-6.10471	-7.30148	0
1.1433	400.107	-1.55328	-2.44604	-7.91263	0
1.1440	405.016	-2.16364	1.21956	-6.08188	0
1.1447	412.38	-4.2999	-6.71449	-4.85958	0
1.1453	411.814	-4.60508	-18.9239	-6.99725	0
1.1460	414.835	-1.24811	-22.2777	-8.52378	0
1.1467	420.688	1.19333	-20.1435	-7.60571	0
1.1473	425.597	-1.24811	-17.3995	-8.52378	0
1.1480	422.388	-3.07918	-14.9534	-9.13224	0
1.1487	421.632	-0.637747	-15.2583	-7.60571	0
1.1493	428.807	1.19333	-17.3995	-7.60571	0
1.1500	416.156	1.80369	-16.7897	-10.3545	0
1.1507	427.108	3.32959	-14.0388	-8.21686	0
1.1513	509.433	4.85548	-10.3801	-3.9442	0
1.1520	543.232	4.85548	-5.19005	-4.85958	0
1.1527	463.361	4.24512	-2.14115	-7.91263	0
1.1533	406.904	2.41405	-3.97049	-7.60571	0
1.1540	421.255	0.582971	-4.27538	-7.60571	0
1.1547	421.255	1.19333	5.18312	-9.43916	0
1.1553	413.324	2.10887	20.1365	-8.82801	0
1.1560	420.311	2.10887	30.5166	-6.38611	0
1.1567	414.835	2.10887	34.7851	-6.99725	0
1.1573	411.247	3.93994	38.4507	-10.3545	0
1.1580	413.324	4.85548	41.1947	-11.2699	0
1.1587	405.96	3.93994	43.9456	-9.74339	0
1.1593	405.96	4.5503	47.2994	-8.82801	0
1.1600	405.016	5.16066	43.9456	-9.74339	0
1.1607	395.009	2.71923	24.7168	-10.3545	0
1.1613	400.485	0.582971	-3.05582	-10.3545	0
1.1620	388.589	1.80369	-22.5826	-11.8784	0
1.1627	367.819	2.10887	-23.8021	-11.2699	0
1.1633	425.786	0.277791	-11.5997	-8.82801	0
1.1640	488.474	-0.332567	0.304889	-9.43916	0
1.1647	428.052	-1.55328	2.744	-9.74339	0
1.1653	345.349	-3.68954	0.914668	-7.60571	0
1.1660	341.951	-2.46882	0.304889	-8.82801	0
1.1667	346.86	1.80369	-4.88516	-12.1853	0
1.1673	331.188	3.93994	-15.2583	-10.3545	0
1.1680	326.656	3.02441	-21.0581	-7.30148	0
1.1687	319.104	3.32959	-19.5337	-6.99725	0
1.1693	310.229	3.93994	-16.7897	-6.69033	0
1.1700	306.83	3.02441	-14.6485	-5.77496	0
1.1707	297.012	0.88815	-14.0388	-6.38611	0
1.1713	293.613	1.19333	-16.4779	-6.38611	0
1.1720	288.893	2.71923	-15.5632	-7.30148	0
1.1727	274.731	2.10887	-9.15361	-8.52378	0
1.1733	277.186	1.19333	-5.49494	-7.60571	0
1.1740	266.801	1.49851	-6.4096	-6.38611	0
1.1747	248.863	2.10887	-5.19005	-5.1665	0
1.1753	306.264	1.19333	0	-2.11345	0
1.1760	366.308	-0.637747	4.26845	-1.80922	0
1.1767	302.865	-2.16364	6.71449	-4.85958	0
1.1773	218.841	-1.85846	9.4585	-3.9442	0
1.1780	216.764	-3.07918	12.5074	-1.19807	0
1.1787	221.107	-3.99472	14.6485	-2.72459	0
1.1793	205.246	-1.24811	16.7828	-3.02882	0
1.1800	203.358	1.49851	20.1365	-1.80922	0
1.1807	194.294	1.80369	21.6679	-2.72459	0
1.1813	181.455	2.71923	20.1365	-4.85958	0
1.1820	180.133	4.24512	20.4484	-5.47073	0
1.1827	172.769	3.32959	20.7533	-6.08188	0
1.1833	165.594	1.80369	18.917	-4.85958	0
1.1840	158.419	2.71923	21.0581	-1.5023	0
1.1847	148.034	5.16066	24.7168	-1.19807	0
1.1853	149.733	6.38138	21.0581	-3.02882	0
1.1860	138.027	3.63476	16.173	-3.9442	0
1.1867	128.019	0.277791	18.917	-4.85958	0
1.1873	189.385	1.19333	19.2219	-5.77496	0
1.1880	243.01	2.41405	13.1241	-4.85958	0
1.1887	179	1.19333	10.0683	-2.72459	0
1.1893	99.5075	0.88815	10.6781	-1.19807	0
1.1900	96.4864	2.10887	7.01938	-0.28269	0
1.1907	101.962	2.41405	0	-0.28269	0
1.1913	90.0665	0.277791	-2.75093	-0.28269	0
1.1920	90.4442	-1.55328	0	0.328459	0
1.1927	87.4231	-0.637747	2.43911	-1.19807	0
1.1933	79.1151	2.10887	-3.05582	-1.19807	0
1.1940	74.2058	2.10887	-14.3437	0.0215383	0
1.1947	68.1636	0.582971	-23.4973	-1.5023	0
1.1953	68.73	0.88815	-23.8021	-3.02882	0
1.1960	67.2195	0.277791	-16.7897	-0.28269	0
1.1967	63.2543	-0.332567	-10.9899	0.632688	0
1.1973	64.7648	0.582971	-6.4096	-0.28269	0
1.1980	48.9041	1.49851	0.304889	3.37882	0
1.1987	52.6804	2.71923	4.87823	6.43187	0
1.1993	127.075	4.24512	2.744	5.20958	0
1.2000	159.741	3.32959	-1.21956	2.46344	0
1.2007	76.4716	2.10887	-5.49494	-0.28269	0
1.2013	14.539	3.02441	-11.9045	-2.11345	0
1.2020	29.0781	2.71923	-17.0946	-2.11345	0
1.2027	28.8893	3.93994	-20.1435	-2.11345	0
1.2033	16.0496	7.6021	-19.5337	-1.80922	0
1.2040	22.6582	6.99174	-13.429	-0.28269	0
1.2047	20.2036	4.24512	-8.23894	-0.28269	0
1.2053	16.2384	5.46584	-7.32427	-1.19807	0
1.2060	20.0148	5.77102	-7.32427	-0.28269	0
1.2067	15.2943	2.10887	-6.10471	1.24384	0
1.2073	18.6931	2.41405	-2.44604	0.936916	0
1.2080	20.0148	5.16066	5.49494	-0.586919	0
1.2087	9.81857	6.0762	10.9829	-1.19807	0
1.2093	19.2595	6.68656	10.6781	-0.28269	0
1.2100	16.616	6.68656	10.9829	0.0215383	0
1.2107	0.188819	6.68656	10.3732	0.936916	0
1.2113	60.2332	8.51763	3.04889	4.2942	0
1.2120	133.684	9.43317	-3.97049	5.20958	0
1.2127	86.1013	6.68656	-1.52445	1.85229	0
1.2133	7.74157	3.02441	2.744	1.85229	0
1.2140	10.5738	0.582971	0	2.46344	0
1.2147	26.057	0.277791	-1.82934	-1.19807	0
1.2153	19.6371	-0.332567	2.43911	-2.11345	0
1.2160	24.1688	-3.38436	1.52445	0.936916	0
1.2167	27.9452	-5.21544	-7.62916	1.85229	0
1.2173	30.5886	-3.38436	-9.46543	0.632688	0
1.2180	35.8756	-4.91026	-2.75093	0.936916	0
1.2187	32.4768	-7.35169	-3.05582	1.24384	0
1.2193	38.519	-4.91026	-9.46543	1.85229	0
1.2200	45.883	-1.24811	-10.0752	2.46344	0
1.2207	41.9178	-0.637747	-5.49494	-0.586919	0
1.2213	52.3028	0.277791	-3.6656	-2.72459	0
1.2220	51.7363	0.582971	-4.58027	-0.893839	0
1.2227	44.75	-1.55328	-5.49494	-0.586919	0
1.2233	111.781	-2.16364	-7.93405	-2.72459	0
1.2240	181.644	-0.332567	-12.2094	-1.19807	0
1.2247	128.019	-0.942926	-16.4779	0.328459	0
1.2253	54.3798	-1.24811	-18.0093	-3.33574	0
1.2260	63.0655	0.277791	-16.7897	-5.47073	0
1.2267	77.2269	-2.16364	-14.9534	-2.11345	0
1.2273	70.9958	-5.21544	-12.8192	-0.28269	0
1.2280	79.6815	-3.38436	-6.4096	-0.28269	0
1.2287	84.402	-2.16364	1.21956	0.0215383	0
1.2293	86.1013	-3.99472	6.4096	-0.28269	0
1.2300	95.3535	-2.16364	10.3732	-0.586919	0
1.2307	95.5423	-0.0273879	14.9534	0.0215383	0
1.2313	99.3187	-1.55328	11.8976	-1.80922	0
1.2320	105.361	-1.85846	-2.75093	-2.72459	0
1.2327	103.284	-0.637747	-16.173	-0.28269	0
1.2333	112.725	-0.942926	-17.3995	1.54807	0
1.2340	109.137	0.582971	-10.9899	0.632688	0
1.2347	100.263	2.10887	-8.84872	0.328459	0
1.2353	165.783	-0.637747	-13.429	-0.586919	0
1.2360	233.002	-2.16364	-14.0388	-0.893839	0
1.2367	179.189	-0.0273879	-7.32427	0.0215383	0
1.2373	103.85	-0.942926	-4.58027	-0.28269	0
1.2380	107.815	-1.55328	-8.54383	0.0215383	0
1.2387	119.145	1.19333	-8.84872	1.54807	0
1.2393	109.893	0.88815	-3.05582	0.632688	0
1.2400	114.613	-1.55328	1.82934	-1.5023	0
1.2407	116.69	-0.332567	4.57334	-0.893839	0
1.2413	111.214	1.49851	6.10471	-1.19807	0
1.2420	111.214	1.49851	6.71449	-1.80922	0
1.2427	110.837	2.41405	5.49494	1.24384	0
1.2433	110.648	2.71923	4.57334	2.46344	0
1.2440	106.683	2.10887	7.62916	-0.586919	0
1.2447	102.906	3.02441	10.6781	-2.11345	0
1.2453	106.305	3.32959	6.4096	0.0215383	0
1.2460	90.8218	2.71923	0	0.328459	0
1.2467	95.5423	3.32959	0	0.632688	0
1.2473	172.58	3.32959	3.04889	2.15921	0
1.2480	208.267	0.88815	7.01938	0.936916	0
1.2487	127.641	-1.85846	11.5927	-2.11345	0
1.2493	66.2754	-2.16364	4.26845	-2.11345	0
1.2500	77.9821	-0.942926	-12.5143	1.24384	0
1.2507	76.0939	-1.85846	-14.6485	3.37882	0
1.2513	65.3313	-4.2999	-1.52445	2.46344	0
1.2520	73.0729	-4.60508	9.76339	0.0215383	0
1.2527	69.2965	-5.52062	16.4779	-1.19807	0
1.2533	66.2754	-7.96205	25.0217	-1.5023	0
1.2540	69.1077	-6.43615	35.4018	-2.11345	0
1.2547	60.6108	-2.16364	41.1947	-2.11345	0
1.2553	60.7996	-2.46882	38.1458	-0.586919	0
1.2560	62.1214	-4.2999	27.1559	-0.893839	0
1.2567	49.4705	-1.55328	10.9829	-1.19807	0
1.2573	51.3587	1.80369	-7.93405	0.936916	0
1.2580	41.5401	2.71923	-18.0093	0.328459	0
1.2587	24.5464	2.10887	-16.4779	-1.5023	0
1.2593	87.4231	1.19333	-16.173	0.632688	0
1.2600	155.775	1.19333	-19.2288	2.76767	0
1.2607	97.4305	3.02441	-17.0946	-1.19807	0
1.2613	14.539	3.02441	-12.8192	-4.85958	0
1.2620	16.0496	0.277791	-11.2948	-2.72459	0
1.2627	25.4905	-0.942926	-8.84872	0.0215383	0
1.2633	13.2173	-0.0273879	-5.79983	0.936916	0
1.2640	15.2943	0.277791	-1.82934	0.632688	0
1.2647	15.1055	-0.637747	2.744	-1.19807	0
1.2653	11.7068	0.277791	3.96356	-0.586919	0
1.2660	17.1825	2.10887	3.04889	1.24384	0
1.2667	17.5601	1.19333	2.13422	-0.28269	0
1.2673	19.6371	-0.637747	-0.914668	-2.11345	0
1.2680	20.2036	-1.24811	-4.27538	0.0215383	0
1.2687	15.1055	-0.0273879	-2.75093	0.936916	0
1.2693	24.7353	3.93994	3.96356	0.632688	0
1.2700	18.6931	6.68656	16.173	2.15921	0
1.2707	4.34283	2.71923	20.1365	0.632688	0
1.2713	69.1077	-1.55328	8.84872	-1.19807	0
1.2720	140.481	0.277791	-1.21956	1.85229	0
1.2727	88.3672	1.49851	0	2.46344	0
1.2733	11.1403	-0.0273879	0.609779	-1.80922	0
1.2740	16.8049	2.10887	2.43911	-0.893839	0
1.2747	31.1551	5.46584	12.8192	1.54807	0
1.2753	21.7142	3.32959	17.0877	-2.11345	0
1.2760	27.0011	0.277791	5.49494	-2.72459	0
1.2767	31.1551	1.49851	-8.54383	-0.586919	0
1.2773	33.9874	1.19333	-16.173	-2.11345	0
1.2780	42.4842	-4.60508	-17.7044	-0.586919	0
1.2787	41.5401	-8.26723	-14.6485	2.76767	0
1.2793	43.9948	-4.60508	-10.0752	0.632688	0
1.2800	48.9041	-0.0273879	-6.71449	-0.586919	0
1.2807	46.4494	-0.942926	-3.36071	1.24384	0
1.2813	55.3239	-3.07918	0.609779	-2.11345	0
1.2820	54.3798	-1.55328	4.57334	-3.9442	0
1.2827	50.2258	0.88815	6.4096	0.632688	0
1.2833	114.802	1.19333	2.744	1.85229	0
1.2840	182.965	0.88815	-3.36071	-0.586919	0
1.2847	135.005	-1.24811	-8.84872	0.328459	0
1.2853	60.7996	-3.38436	-9.15361	0.632688	0
1.2860	66.0866	-2.46882	-2.44604	-1.5023	0
1.2867	85.3461	0.582971	3.65867	-1.80922	0
1.2873	81.5697	1.80369	4.57334	-0.28269	0
1.2880	87.6119	2.10887	6.4096	-1.19807	0
1.2887	96.2976	2.10887	7.01938	-1.5023	0
1.2893	99.8851	2.10887	5.18312	-1.80922	0
1.2900	106.683	2.10887	7.01938	-2.11345	0
1.2907	113.858	3.02441	11.2878	-0.28269	0
1.2913	123.11	5.46584	13.1241	1.24384	0
1.2920	126.509	6.99174	15.8681	0.328459	0
1.2927	131.984	5.46584	20.1365	-1.19807	0
1.2933	144.446	3.93994	23.4973	0.328459	0
1.2940	134.061	3.93994	25.0217	0.632688	0
1.2947	146.335	4.85548	22.2777	-0.586919	0
1.2953	235.646	6.68656	19.2219	-0.586919	0
1.2960	280.585	7.6021	22.8875	0.328459	0
1.2967	203.924	3.93994	21.9728	-0.28269	0
1.2973	148.412	1.19333	3.04889	-0.893839	0
1.2980	168.049	1.80369	-16.7897	-0.28269	0
1.2987	175.224	1.49851	-21.0581	-0.28269	0
1.2993	172.769	1.19333	-17.7044	-1.5023	0
1.3000	188.063	2.10887	-16.4779	-2.11345	0
1.3007	192.595	-0.0273879	-11.9045	-2.42037	0
1.3013	197.316	-0.0273879	-6.10471	-3.02882	0
1.3020	205.812	4.5503	-7.32427	-3.33574	0
1.3027	203.735	5.77102	-10.0752	-3.63997	0
1.3033	210.722	3.93994	-8.23894	-3.02882	0
1.3040	218.652	4.85548	-5.79983	-3.9442	0
1.3047	216.386	3.02441	-2.75093	-6.69033	0
1.3053	227.527	0.88815	1.21956	-6.69033	0
1.3060	222.24	4.5503	1.21956	-3.9442	0
1.3067	210.911	5.46584	0.914668	-3.33574	0
1.3073	280.962	2.10887	3.04889	-4.85958	0
1.3080	353.469	4.24512	0.609779	-4.85958	0
1.3087	298.9	6.68656	-2.75093	-4.25112	0
1.3093	221.673	3.02441	0.914668	-3.9442	0
1.3100	229.226	2.41405	6.71449	-2.42037	0
1.3107	244.898	6.68656	9.4585	-1.5023	0
1.3113	236.968	7.29692	7.93405	-1.19807	0
1.3120	242.066	6.0762	3.35378	-0.893839	0
1.3127	246.786	6.99174	3.35378	-3.02882	0
1.3133	248.485	5.46584	4.87823	-5.1665	0
1.3140	256.227	2.41405	-1.52445	-5.1665	0
1.3147	255.849	0.277791	-8.84872	-4.55535	0
1.3153	259.437	-2.774	-7.32427	-3.63997	0
1.3160	261.703	-3.99472	-1.82934	-2.72459	0
1.3167	256.793	-3.38436	3.04889	-3.9442	0
1.3173	265.857	-6.13098	7.32427	-5.1665	0
1.3180	260.381	-8.87759	7.32427	-3.02882	0
1.3187	247.541	-6.13098	4.57334	-0.893839	0
1.3193	311.929	-1.55328	0	-0.893839	0
1.3200	381.225	1.49851	-7.01938	-1.19807	0
1.3207	327.223	3.32959	-10.0752	-1.5023	0
1.3213	249.43	2.71923	-8.54383	-2.11345	0
1.3220	251.884	2.10887	-9.46543	-2.11345	0
1.3227	262.269	3.32959	-11.9045	-3.02882	0
1.3233	253.017	3.32959	-11.9045	-4.55535	0
1.3240	256.793	3.93994	-10.9899	-4.25112	0
1.3247	254.716	4.5503	-8.23894	-2.11345	0
1.3253	250.374	3.32959	2.43911	-2.11345	0
1.3260	254.716	3.02441	16.7828	-5.77496	0
1.3267	249.996	3.63476	24.4119	-7.30148	0
1.3273	249.43	0.88815	25.9364	-3.33574	0
1.3280	252.828	-1.24811	27.1559	-2.42037	0
1.3287	248.485	1.19333	20.4484	-6.08188	0
1.3293	252.262	1.80369	-3.97049	-6.69033	0
1.3300	243.01	0.582971	-34.792	-5.77496	0
1.3307	234.513	0.277791	-52.7943	-7.30148	0
1.3313	297.39	-0.637747	-51.8797	-6.38611	0
1.3320	355.546	-1.24811	-38.7556	-3.9442	0
1.3327	295.879	-0.637747	-25.9433	-3.33574	0
[truncated: 51,856 more rows]
