# Supplementary material for: Identification of Haptic Based Guiding Using Hard Reins
Source: PLoS One. 2015 Jul 22;10(7):e0132020. doi: 10.1371/journal.pone.0132020 (PMC4511788; doi:10.1371/journal.pone.0132020)
Supplement: S4 File — (ZIP) [file pone.0132020.s004.zip › EMGData2/Subject14/T13/t13.txt]

0.0000	-1460.39	12.9066	49.2984	-6.21394	0
0.0007	-1598.79	11.0777	52.6568	-7.74142	0
0.0013	-1752.62	14.4334	36.4781	-8.65575	0
0.0020	-1841.84	19.9256	16.3402	-8.04692	0
0.0027	-1918.49	14.741	5.96127	-7.43593	0
0.0033	-2007.45	6.19517	16.6438	-5.60511	0
0.0040	-2084.1	2.53189	34.0367	-6.21394	0
0.0047	-2157.36	3.14152	24.8849	-8.35025	0
0.0053	-2233.23	7.11236	4.7406	-8.04692	0
0.0060	-2302.3	11.3853	4.43705	-7.43593	0
0.0067	-2366.92	11.0777	-3.80411	-9.87774	0
0.0073	-2425.52	9.85845	-36.4587	-11.7086	0
0.0080	-2482.56	9.85845	-52.631	-11.0976	0
0.0087	-2536.71	6.8048	-45.0034	-12.6229	0
0.0093	-2579.1	2.53189	-36.4587	-13.8449	0
0.0100	-2633.52	1.92226	-12.0453	-10.7921	0
0.0107	-2678.25	1.92226	26.4091	-8.04692	0
0.0113	-2656.8	-2.04309	35.561	-10.7921	0
0.0120	-2642.15	-9.36964	20.0022	-14.4537	0
0.0127	-2720.11	-15.779	23.9678	-15.9812	0
0.0133	-2802.53	-16.3886	55.0982	-17.5065	0
0.0140	-2816.91	-13.6426	87.4428	-18.1175	0
0.0147	-2822.67	-9.67171	86.2221	-15.9812	0
0.0153	-2838.11	-4.78917	48.3813	-15.0647	0
0.0160	-2838.37	-2.04309	30.9883	-15.9812	0
0.0167	-2835.75	-2.96028	61.8086	-16.2867	0
0.0173	-2830	-4.78917	81.3394	-16.2867	0
0.0180	-2815.34	-4.17954	47.1606	-15.6757	0
0.0187	-2800.96	-0.823826	-3.80411	-15.3702	0
0.0193	-2775.84	3.75115	-28.2176	-16.2867	0
0.0200	-2744.18	6.19517	-21.5071	-15.3702	0
0.0207	-2713.83	4.97591	-3.19054	-13.8449	0
0.0213	-2671.19	4.36628	6.26483	-14.4537	0
0.0220	-2628.81	7.41443	8.70617	-13.5394	0
0.0227	-2579.1	10.4681	11.4575	-10.1832	0
0.0233	-2474.19	9.55089	7.4855	-9.87774	0
0.0240	-2370.58	5.88761	-4.10766	-13.5394	0
0.0247	-2348.87	1.31263	-14.7902	-16.8955	0
0.0253	-2336.57	-2.65272	-25.7762	-18.1175	0
0.0260	-2263.32	-3.56991	-34.0174	-16.8955	0
0.0267	-2181.69	-0.823826	-33.1002	-14.1504	0
0.0273	-2111.05	2.83945	-28.8311	-13.8449	0
0.0280	-2028.9	3.75115	-23.0313	-13.8449	0
0.0287	-1947.54	2.53189	-13.2659	-11.0976	0
0.0293	-1869.57	-2.04309	-12.9559	-8.96125	0
0.0300	-1787.16	-10.2868	-28.5211	-9.87774	0
0.0307	-1705.53	-15.779	-38.5965	-10.1832	0
0.0313	-1614.49	-13.9446	-27.6104	-11.7086	0
0.0320	-1520.04	-7.84282	-11.4317	-14.7592	0
0.0327	-1432.4	-1.74102	-5.02478	-15.0647	0
0.0333	-1338.47	6.19517	2.29926	-14.4537	0
0.0340	-1250.83	10.7756	18.4715	-17.201	0
0.0347	-1157.95	9.85845	30.6783	-16.2867	0
0.0353	-1009.87	14.4334	31.8989	-10.4866	0
0.0360	-868.594	21.4524	26.7127	-8.04692	0
0.0367	-815.746	17.1795	9.62329	-8.96125	0
0.0373	-771.532	8.63918	-15.7073	-6.51944	0
0.0380	-669.236	6.50273	-31.2725	-4.68862	0
0.0387	-563.802	6.19517	-27.3004	-5.29961	0
0.0393	-472.756	5.27798	-1.05921	-5.29961	0
0.0400	-370.461	5.27798	33.7332	-6.21394	0
0.0407	-267.904	2.22982	39.223	-8.04692	0
0.0413	-168.486	1.00507	9.92684	-6.21394	0
0.0420	-67.2376	5.58554	-9.2939	-4.07979	0
0.0427	35.3194	6.50273	-8.07323	-5.29961	0
0.0433	143.894	0.0933669	-22.1142	-7.13043	0
0.0440	244.096	-2.65272	-55.3759	-7.13043	0
0.0447	340.897	1.62019	-68.8033	-5.29961	0
0.0453	454.181	7.11236	-50.4932	-3.4688	0
0.0460	550.459	8.02406	-39.8172	-4.99412	0
0.0467	643.074	1.62019	-66.0584	-6.51944	0
0.0473	795.34	-7.53526	-96.8852	-4.07979	0
0.0480	937.14	-14.8618	-95.3545	-1.63798	0
0.0487	984.756	-18.2175	-74.2995	-2.85781	0
0.0493	1024.26	-17.3058	-58.7344	-6.21394	0
0.0500	1116.88	-13.335	-52.0239	-7.13043	0
0.0507	1208.45	-6.62356	-52.631	-4.68862	0
0.0513	1292.43	4.36628	-49.5825	-1.94348	0
0.0520	1382.95	11.9949	-19.9764	-2.55231	0
0.0527	1460.65	9.24882	34.0367	-2.85781	0
0.0533	1533.91	0.702998	76.1532	-1.63798	0
0.0540	1609.25	-2.04309	83.4772	-1.63798	0
0.0547	1674.66	4.36628	83.1736	-1.33249	0
0.0553	1741.38	9.85845	99.6495	-1.02699	0
0.0560	1804.69	8.94125	99.6495	-3.4688	0
0.0567	1858.58	9.24882	55.7053	-4.99412	0
0.0573	1917.19	15.9602	7.18195	-2.85781	0
0.0580	1964.02	19.6235	-4.72122	-2.55231	0
0.0587	2012.94	17.7946	4.13349	-3.4688	0
0.0593	2112.1	15.3506	12.6782	-4.07979	0
0.0600	2198.17	12.6045	29.4576	-4.38312	0
0.0607	2195.03	14.1314	51.1261	-1.02699	0
0.0613	2182.21	19.316	58.4502	3.24563	0
0.0620	2220.15	19.9256	54.7882	1.10932	0
0.0627	2260.44	17.1795	49.9055	-1.02699	0
0.0633	2288.43	17.4871	41.0572	1.10932	0
0.0640	2323.23	12.9066	30.0712	-2.24681	0
0.0647	2353.58	4.36628	19.6922	-7.74142	0
0.0653	2379.22	0.702998	-6.85256	-5.60511	0
0.0660	2403.81	-1.13139	-42.8656	-1.63798	0
0.0667	2426.31	-3.87747	-54.1552	-1.63798	0
0.0673	2450.64	-7.84282	-41.0378	-2.24681	0
0.0680	2468.17	-16.6907	-29.1347	-2.55231	0
0.0687	2480.99	-23.1001	-26.0798	-1.94348	0
0.0693	2496.42	-20.6615	-28.5211	2.02581	0
0.0700	2497.73	-22.798	-26.6933	6.60177	0
0.0707	2516.83	-27.373	-11.1281	5.99294	0
0.0713	2583.28	-25.8462	7.18195	2.94014	0
0.0720	2607.88	-33.1727	23.0507	2.94014	0
0.0727	2547.7	-47.5183	41.9743	2.32914	0
0.0733	2503.75	-45.3818	42.885	-0.415996	0
0.0740	2506.63	-33.1727	17.8644	1.10932	0
0.0747	2498.52	-31.0363	0.471477	4.46546	0
0.0753	2483.6	-32.5631	0.77503	1.10932	0
0.0760	2475.49	-26.7633	-1.05921	-4.38312	0
0.0767	2456.92	-18.8272	-10.8246	-4.68862	0
0.0773	2440.17	-15.1694	-24.252	-3.4688	0
0.0780	2425	-14.8618	-27.6104	-2.55231	0
0.0787	2401.45	-13.335	-11.4317	-0.721493	0
0.0793	2384.71	-12.7254	3.51993	0.192831	0
0.0800	2364.57	-12.7254	5.96127	2.02581	0
0.0807	2334.22	-6.92563	6.87839	4.46546	0
0.0813	2316.69	-3.87747	-5.32833	3.85663	0
0.0820	2290	-14.2522	-27.6104	2.02581	0
0.0827	2260.44	-24.9345	-34.3209	3.85663	0
0.0833	2285.55	-27.6805	-37.6794	6.60177	0
0.0840	2305.18	-32.5631	-50.4932	3.85663	0
0.0847	2233.23	-33.7823	-41.3414	-2.55231	0
0.0853	2147.42	-24.9345	-8.38324	-2.85781	0
0.0860	2118.11	-18.2175	16.3402	3.85663	0
0.0867	2090.64	-12.4178	28.2369	7.51826	0
0.0873	2048	-6.62356	31.8989	6.29627	0
0.0880	2015.03	-12.7254	25.1885	5.99294	0
0.0887	1977.62	-24.3248	20.0022	7.21276	0
0.0893	1934.19	-24.3248	20.0022	7.51826	0
0.0900	1893.64	-20.6615	25.7956	7.51826	0
0.0907	1848.9	-22.4904	44.7192	7.21276	0
0.0913	1803.9	-20.354	55.7053	4.46546	0
0.0920	1752.1	-10.8965	40.7537	2.94014	0
0.0927	1691.67	-0.823826	23.6643	6.60177	0
0.0933	1638.03	6.19517	11.1475	9.65457	0
0.0940	1572.89	7.72199	-16.0108	7.82376	0
0.0947	1507.48	8.63918	-45.6105	6.60177	0
0.0953	1494.66	11.0777	-49.2725	6.60177	0
0.0960	1472.95	12.297	-34.0174	4.77095	0
0.0967	1358.88	15.3506	-16.9279	4.15996	0
0.0973	1230.94	20.2332	-3.50055	7.51826	0
0.0980	1156.64	21.76	4.43705	8.73808	0
0.0987	1082.6	22.6772	4.7406	5.68744	0
0.0993	997.052	19.9256	-1.96987	1.10932	0
0.1000	926.675	9.85845	-5.02478	1.41482	0
0.1007	853.943	6.19517	1.69215	5.99294	0
0.1013	771.793	11.3853	5.96127	7.21276	0
0.1020	690.951	12.6045	3.82348	3.85663	0
0.1027	608.278	13.5217	14.506	3.55113	0
0.1033	530.575	16.8774	30.6783	4.15996	0
0.1040	451.826	8.94125	19.0851	0.498328	0
0.1047	368.629	-3.87747	-12.9559	0.192831	0
0.1053	294.851	-7.84282	-23.9484	5.68744	0
0.1060	210.346	-5.70637	-4.41121	7.51826	0
0.1067	132.121	-1.13139	12.3682	6.29627	0
0.1073	111.714	9.85845	7.79551	6.60177	0
0.1080	77.1793	24.1985	1.69215	6.60177	0
0.1087	-51.5401	39.4612	10.2369	6.29627	0
0.1093	-186.8	51.0552	26.1056	8.43258	0
0.1100	-261.886	55.6357	38.3123	8.43258	0
0.1107	-333.572	59.601	42.885	7.51826	0
0.1113	-418.861	63.2643	39.223	9.65457	0
0.1120	-495.256	58.3818	27.3263	10.8744	0
0.1127	-574.267	49.2263	5.04415	7.82376	0
0.1133	-657.725	39.7633	-16.0108	6.60177	0
0.1140	-738.305	22.062	-13.5695	8.73808	0
0.1147	-819.409	4.66834	3.82348	9.34907	0
0.1153	-898.158	1.00507	7.18195	8.43258	0
0.1160	-980.57	3.44908	3.51993	9.34907	0
0.1167	-1060.1	3.44908	13.5889	11.1799	0
0.1173	-1131.27	6.19517	19.0851	9.34907	0
0.1180	-1222.05	9.85845	12.0646	5.38195	0
0.1187	-1299.75	6.8048	13.5889	5.38195	0
0.1193	-1315.97	2.53189	25.1885	9.04358	0
0.1200	-1359.93	2.83945	25.492	8.12925	0
0.1207	-1494.66	0.702998	10.2369	3.24563	0
0.1213	-1611.87	-3.87747	-1.66631	2.94014	0
0.1220	-1664.2	-12.4178	-4.41121	4.15996	0
0.1227	-1722.8	-32.8652	-15.3973	2.02581	0
0.1233	-1791.08	-54.2297	-33.7138	1.41482	0
0.1240	-1843.41	-59.1122	-32.1831	3.24563	0
0.1247	-1897.04	-54.5373	-20.2864	0.803825	0
0.1253	-1951.2	-46.9031	-30.6589	-1.63798	0
0.1260	-2002.21	-31.9534	-49.2725	2.02581	0
0.1267	-2053.76	-16.0811	-52.9346	2.94014	0
0.1273	-2093.52	-2.96028	-60.2586	1.10932	0
0.1280	-2133.55	11.9949	-73.0789	2.32914	0
0.1287	-2179.33	19.0139	-70.024	4.15996	0
0.1293	-2212.56	11.9949	-60.5686	4.15996	0
0.1300	-2255.21	6.8048	-52.3274	5.99294	0
0.1307	-2293.67	8.94125	-34.6245	7.82376	0
0.1313	-2266.19	11.3853	-22.7278	8.12925	0
0.1320	-2241.86	12.9066	-29.4382	8.73808	0
0.1327	-2316.43	12.6045	-30.3553	6.60177	0
0.1333	-2404.59	8.33162	-21.1971	2.02581	0
0.1340	-2427.62	2.53189	-15.7073	2.02581	0
0.1347	-2443.31	-1.74102	-0.142089	3.85663	0
0.1353	-2470.78	-1.13139	27.6298	2.32914	0
0.1360	-2484.65	5.58554	32.8161	-0.721493	0
0.1367	-2499.83	9.85845	11.1475	-2.55231	0
0.1373	-2516.31	8.63918	-3.50055	-1.94348	0
0.1380	-2527.3	12.297	2.60281	-0.110499	0
0.1387	-2540.12	19.0139	14.506	2.02581	0
0.1393	-2542.73	20.8428	11.1475	4.77095	0
0.1400	-2546.13	21.4524	-11.4317	7.51826	0
0.1407	-2557.64	18.0967	-27.6104	7.51826	0
0.1413	-2553.46	4.97591	-21.1971	5.38195	0
0.1420	-2553.98	-8.15038	-9.90747	3.85663	0
0.1427	-2558.69	-13.0329	1.69215	0.803825	0
0.1433	-2500.09	-16.6907	20.9129	-2.85781	0
0.1440	-2434.68	-15.779	22.1336	-1.94348	0
0.1447	-2466.08	-6.316	-10.5146	2.02581	0
0.1453	-2512.12	0.702998	-30.3553	4.77095	0
0.1460	-2487.79	1.62019	-5.32833	4.77095	0
0.1467	-2456.13	6.19517	37.0916	4.15996	0
0.1473	-2439.91	13.5217	60.2844	3.85663	0
0.1480	-2409.04	20.8428	48.9948	5.38195	0
0.1487	-2378.95	32.4423	11.7611	7.51826	0
0.1493	-2350.18	43.7342	-14.7902	7.82376	0
0.1500	-2312.76	48.3091	-14.1766	4.77095	0
0.1507	-2278.23	47.3919	-10.8246	0.192831	0
0.1513	-2239.77	37.3248	-5.32833	-1.63798	0
0.1520	-2201.31	21.1504	22.7471	0.192831	0
0.1527	-2169.13	11.6873	57.5395	-0.110499	0
0.1533	-2127.79	4.36628	70.9669	-2.85781	0
0.1540	-2091.95	-13.0329	64.8636	-4.38312	0
0.1547	-2052.97	-34.0899	52.0433	-3.4688	0
0.1553	-1955.91	-42.9378	45.9399	-0.721493	0
0.1560	-1863.03	-38.9724	56.3189	2.02581	0
0.1567	-1862.51	-24.9345	57.5395	1.72032	0
0.1573	-1871.93	-9.36964	18.7816	-0.110499	0
0.1580	-1817.77	-4.78917	-32.1831	-0.110499	0
0.1587	-1756.55	-9.36964	-47.7483	0.192831	0
0.1593	-1709.72	-8.76001	-39.5072	-0.721493	0
0.1600	-1650.85	-3.87747	-41.0378	-1.63798	0
0.1607	-1590.68	1.00507	-45.9205	-1.33249	0
0.1613	-1532.08	5.88761	-35.8451	-1.63798	0
0.1620	-1468.76	5.27798	-22.7278	-5.29961	0
0.1627	-1405.71	-2.35065	-15.7073	-7.74142	0
0.1633	-1335.07	-8.45245	-9.2939	-4.99412	0
0.1640	-1266.79	-13.0329	-1.05921	-2.55231	0
0.1647	-1205.04	-22.1884	8.40262	-4.38312	0
0.1653	-1133.88	-30.7287	22.4436	-4.68862	0
0.1660	-1069.78	-35.3092	33.1196	-2.55231	0
0.1667	-999.407	-35.9188	31.5954	-3.1633	0
0.1673	-872.257	-31.6459	16.3402	-1.63798	0
0.1680	-752.171	-29.817	-6.549	1.72032	0
0.1687	-725.486	-35.0016	-20.2864	0.192831	0
0.1693	-711.62	-34.6995	-13.873	-0.721493	0
0.1700	-637.58	-27.0709	5.04415	3.85663	0
0.1707	-555.691	-25.8462	19.6922	5.68744	0
0.1713	-489.238	-24.0173	20.3058	5.07645	0
0.1720	-415.199	-13.6426	9.31974	7.51826	0
0.1727	-345.868	-6.01393	1.69215	6.90727	0
0.1733	-282.032	-4.17954	4.7406	2.63464	0
0.1740	-214.009	-3.87747	15.4231	2.02581	0
0.1747	-148.865	-11.1985	33.7332	2.02581	0
0.1753	-83.7199	-16.6907	50.519	-1.02699	0
0.1760	-20.6684	-10.2868	50.8226	-1.63798	0
0.1767	37.9356	-16.6907	43.4986	-1.63798	0
0.1773	102.295	-45.0742	45.9399	-3.4688	0
0.1780	154.097	-59.7219	50.8226	-1.63798	0
0.1787	208.777	-46.6011	43.195	2.63464	0
0.1793	326.769	-29.2074	14.8095	3.85663	0
0.1800	443.454	-12.4178	-24.8591	2.02581	0
0.1807	453.657	8.02406	-45.6105	1.10932	0
0.1813	441.361	24.8136	-30.3553	2.63464	0
0.1820	505.982	34.2711	3.21637	2.94014	0
0.1827	583.947	38.8516	32.209	0.192831	0
0.1833	628.423	37.6269	37.6988	-2.24681	0
0.1840	679.963	34.8808	7.4855	-3.4688	0
0.1847	744.323	33.354	-34.9345	-5.60511	0
0.1853	800.572	29.081	-58.1273	-5.29961	0
0.1860	851.327	22.3696	-66.3619	-2.55231	0
0.1867	906.007	15.6582	-69.1133	-2.55231	0
0.1873	964.611	11.9949	-52.631	-3.1633	0
0.1880	1015.63	6.50273	-15.3973	-2.55231	0
0.1887	1061.94	-6.62356	7.79551	-3.7743	0
0.1893	1113.74	-18.2175	-11.1281	-4.99412	0
0.1900	1149.58	-15.779	-47.7483	-3.7743	0
0.1907	1190.13	-5.70637	-61.4793	-3.4688	0
0.1913	1285.89	1.62019	-50.8032	-3.1633	0
0.1920	1365.42	11.0777	-33.7138	-1.02699	0
0.1927	1351.29	24.1985	-10.8246	-1.02699	0
0.1933	1328.01	33.6615	13.2853	-1.63798	0
0.1940	1360.45	36.7152	16.3402	0.803825	0
0.1947	1394.2	34.5787	-5.63189	3.55113	0
0.1953	1413.56	27.2522	-31.8796	2.02581	0
0.1960	1439.2	14.741	-44.6999	-2.24681	0
0.1967	1459.6	1.31263	-42.5621	-5.60511	0
0.1973	1475.56	-5.70637	-35.8451	-5.29961	0
0.1980	1493.62	-9.06208	-32.4931	-4.99412	0
0.1987	1507.48	-17.9155	-33.4038	-6.51944	0
0.1993	1519.52	-32.2555	-35.8451	-5.60511	0
0.2000	1527.63	-45.0742	-27.6104	-1.94348	0
0.2007	1536	-51.7857	-6.549	-2.55231	0
0.2013	1543.59	-46.6011	8.70617	-4.68862	0
0.2020	1534.69	-29.5094	9.01618	-1.33249	0
0.2027	1547.51	-9.36964	9.92684	2.63464	0
0.2033	1614.23	8.33162	10.2369	1.10932	0
0.2040	1640.39	21.76	1.69215	0.192831	0
0.2047	1577.07	29.3886	8.09906	1.10932	0
0.2053	1529.72	33.354	38.3123	-1.63798	0
0.2060	1535.74	30.6079	50.519	-4.68862	0
0.2067	1532.6	18.4043	17.2509	-4.38312	0
0.2073	1521.35	5.27798	-36.4587	-5.29961	0
0.2080	1517.69	-4.4871	-78.8787	-8.04692	0
0.2087	1504.87	-12.7254	-93.5267	-6.21394	0
0.2093	1493.88	-12.7254	-80.4029	-2.55231	0
0.2100	1485.77	-6.01393	-58.7344	-4.07979	0
0.2107	1465.62	-3.87747	-50.1897	-6.21394	0
0.2113	1450.45	-1.43346	-45.0034	-2.24681	0
0.2120	1436.06	5.58554	-31.2725	0.192831	0
0.2127	1413.56	8.02406	-24.8591	-2.55231	0
0.2133	1396.82	6.19517	-30.3553	-3.4688	0
0.2140	1367.25	8.02406	-24.8591	-0.415996	0
0.2147	1338.73	10.4681	-9.60391	1.41482	0
0.2153	1370.91	12.297	-8.38324	2.32914	0
0.2160	1395.25	14.4334	-17.8386	1.72032	0
0.2167	1320.68	8.63918	-16.3144	-1.63798	0
0.2173	1231.99	-2.35065	3.51993	-1.63798	0
0.2180	1202.69	-6.92563	38.6159	-0.721493	0
0.2187	1177.05	-9.36964	70.0498	-8.65575	0
0.2193	1141.21	-17.9155	71.8776	-16.2867	0
0.2200	1117.4	-22.798	49.9055	-13.5394	0
0.2207	1084.43	-14.5543	31.8989	-8.04692	0
0.2213	1048.07	0.395436	30.9883	-8.04692	0
0.2220	1019.03	8.33162	43.8021	-7.43593	0
0.2227	982.663	11.3853	56.6224	-5.60511	0
0.2233	948.128	18.7063	54.7882	-6.21394	0
0.2240	915.687	22.9792	43.195	-7.13043	0
0.2247	875.92	19.0139	35.871	-8.04692	0
0.2253	842.432	16.2678	28.8505	-6.51944	0
0.2260	799.787	15.6582	19.0851	-3.4688	0
0.2267	759.235	9.24882	21.2229	-1.94348	0
0.2273	778.857	2.53189	37.0916	-0.721493	0
0.2280	795.34	-2.04309	41.0572	-0.415996	0
0.2287	711.881	-11.1985	25.492	-4.38312	0
0.2293	613.249	-17.9155	11.1475	-6.82493	0
0.2300	579.499	-15.1694	21.5265	-2.85781	0
0.2307	548.104	-9.36964	63.6429	-1.33249	0
0.2313	499.442	-3.87747	108.808	-3.4688	0
0.2320	464.384	1.31263	135.359	-2.55231	0
0.2327	423.571	4.36628	166.483	-2.24681	0
0.2333	374.124	4.36628	183.882	-5.60511	0
0.2340	334.095	0.702998	119.18	-8.04692	0
0.2347	293.281	-2.04309	10.2369	-8.96125	0
0.2353	250.113	1.31263	-47.7483	-8.65575	0
0.2360	206.684	6.19517	-60.8722	-3.4688	0
0.2367	159.33	8.63918	-60.2586	0.192831	0
0.2373	115.115	9.55089	-37.0658	-4.07979	0
0.2380	60.697	6.19517	-25.4727	-7.13043	0
0.2387	15.1742	1.92226	-46.8312	-2.55231	0
0.2393	24.5927	1.62019	-52.9346	0.498328	0
0.2400	21.7149	-3.26784	-29.4382	-3.4688	0
0.2407	-71.6852	-13.0329	-10.211	-7.13043	0
0.2413	-169.533	-14.5543	2.60281	-6.82493	0
0.2420	-205.637	-14.8618	12.6782	-8.04692	0
0.2427	-239.387	-26.4613	7.79551	-9.57224	0
0.2433	-285.694	-35.9188	-12.3488	-7.43593	0
0.2440	-317.351	-31.3438	-34.3209	-5.29961	0
0.2447	-349.792	-20.9636	-49.5825	-5.91061	0
0.2453	-386.682	-13.0329	-53.2446	-2.55231	0
0.2460	-418.861	-5.09673	-47.7483	0.498328	0
0.2467	-451.303	3.14152	-38.9001	-2.85781	0
0.2473	-481.651	10.7756	-29.4382	-3.4688	0
0.2480	-512	18.0967	-16.6179	0.192831	0
0.2487	-541.302	21.4524	0.77503	-2.55231	0
0.2493	-564.848	19.316	23.0507	-8.96125	0
0.2500	-599.121	16.5699	48.3813	-9.26674	0
0.2507	-617.435	18.0967	52.6568	-10.7921	0
0.2513	-583.947	21.76	8.09906	-12.9284	0
0.2520	-583.423	22.6772	-51.7139	-8.96125	0
0.2527	-668.975	22.062	-75.8238	-5.29961	0
0.2533	-740.398	24.1985	-77.0444	-5.29961	0
0.2540	-755.834	24.1985	-83.7614	-4.99412	0
0.2547	-777.549	19.0139	-78.5687	-7.13043	0
0.2553	-805.02	14.4334	-55.6859	-8.96125	0
0.2560	-817.839	15.0431	-37.0658	-5.60511	0
0.2567	-835.107	19.0139	-25.7762	-2.55231	0
0.2573	-852.374	22.062	-9.90747	-3.4688	0
0.2580	-868.856	20.2332	20.3058	-2.55231	0
0.2587	-889.524	14.4334	52.6568	-0.721493	0
0.2593	-898.42	10.4681	48.6848	-1.94348	0
0.2600	-905.222	8.33162	5.96127	-3.1633	0
0.2607	-920.658	4.97591	-17.2315	-4.38312	0
0.2613	-925.105	2.53189	9.92684	-8.04692	0
0.2620	-936.879	3.44908	51.4362	-8.96125	0
0.2627	-947.867	3.44908	69.1327	-5.91061	0
0.2633	-896.327	-0.823826	60.588	-3.4688	0
0.2640	-842.694	-6.01393	39.533	-3.4688	0
0.2647	-883.769	-10.2868	13.5889	-4.38312	0
0.2653	-941.065	-17.6079	-12.6524	-5.60511	0
0.2660	-933.216	-32.2555	-32.4931	-6.51944	0
0.2667	-914.902	-47.2107	-43.7827	-6.21394	0
0.2673	-914.902	-52.7029	-48.969	-5.91061	0
0.2680	-906.792	-53.3125	-45.0034	-5.91061	0
0.2687	-898.681	-57.2833	-32.7967	-5.60511	0
0.2693	-893.972	-57.893	-23.9484	-4.99412	0
0.2700	-884.554	-51.4836	-18.4522	-3.7743	0
0.2707	-874.873	-40.8013	-8.07323	-2.55231	0
0.2713	-860.746	-25.8462	-3.80411	-2.55231	0
0.2720	-846.356	-7.23319	-12.9559	-3.1633	0
0.2727	-833.537	6.19517	-12.6524	-3.7743	0
0.2733	-811.56	13.5217	10.844	-6.21394	0
0.2740	-806.851	20.8428	47.7741	-5.91061	0
0.2747	-805.805	26.9446	90.8012	-1.02699	0
0.2753	-743.799	24.5061	127.725	2.02581	0
0.2760	-684.149	15.0431	128.035	-0.110499	0
0.2767	-722.085	4.66834	77.6774	-3.4688	0
0.2773	-773.886	-3.26784	8.09906	-4.38312	0
0.2780	-760.543	-7.53526	-35.8451	-1.63798	0
0.2787	-738.305	-7.84282	-49.2725	1.10932	0
0.2793	-727.579	-4.17954	-51.4103	2.02581	0
0.2800	-705.602	4.36628	-47.7483	2.02581	0
0.2807	-687.812	13.8238	-37.3758	2.32914	0
0.2813	-670.806	19.0139	-26.6933	2.32914	0
0.2820	-647.521	22.6772	-16.6179	2.32914	0
0.2827	-628.685	28.4714	-12.6524	2.32914	0
0.2833	-603.307	34.2711	-22.7278	0.192831	0
0.2840	-574.267	36.7152	-30.9625	-1.02699	0
0.2847	-554.121	33.9636	-23.6384	0.498328	0
0.2853	-526.389	23.5889	-17.5351	-0.110499	0
0.2860	-506.244	9.85845	-20.8935	-2.85781	0
0.2867	-485.837	0.702998	-20.59	-0.721493	0
0.2873	-406.303	-2.65272	-11.1281	4.77095	0
0.2880	-326.246	-4.78917	7.18195	7.51826	0
0.2887	-343.252	-5.70637	22.7471	7.51826	0
0.2893	-376.74	-6.62356	16.0302	7.21276	0
0.2900	-345.868	-7.53526	-5.32833	6.90727	0
0.2907	-309.764	-1.43346	-12.3488	7.21276	0
0.2913	-291.712	8.94125	2.29926	7.21276	0
0.2920	-263.195	13.8238	21.83	5.99294	0
0.2927	-233.893	13.5217	31.5954	5.68744	0
0.2933	-208.777	14.4334	32.5125	6.60177	0
0.2940	-183.399	13.8238	36.4781	7.82376	0
0.2947	-163.254	11.0777	43.195	7.51826	0
0.2953	-137.615	8.33162	47.4641	4.77095	0
0.2960	-112.237	3.75115	46.5535	2.94014	0
0.2967	-95.4931	-3.56991	24.5749	3.85663	0
0.2973	-72.7317	-11.8082	-12.9559	3.85663	0
0.2980	-59.9121	-17.3058	-24.252	3.85663	0
0.2987	-42.3832	-15.4714	-8.6868	5.68744	0
0.2993	33.2264	-10.5889	-2.88699	5.68744	0
0.3000	99.9407	-10.5889	-3.50055	4.77095	0
0.3007	71.4236	-13.0329	4.7406	4.77095	0
0.3013	32.4415	-12.4178	3.51993	2.94014	0
0.3020	55.2028	-9.97927	-9.90747	1.10932	0
0.3027	82.9351	-3.87747	-19.3693	5.68744	0
0.3033	98.8942	3.14152	-31.576	8.73808	0
0.3040	123.225	4.97591	-38.5965	5.99294	0
0.3047	141.539	3.75115	-22.4177	7.21276	0
0.3053	158.021	3.75115	-3.80411	8.73808	0
0.3060	178.428	1.62019	-9.60391	3.85663	0
0.3067	190.986	-3.87747	-28.8311	4.46546	0
0.3073	209.823	-13.9446	-44.0863	8.43258	0
0.3080	231.8	-26.7633	-51.4103	3.85663	0
0.3087	242.265	-32.2555	-44.0863	1.41482	0
0.3093	258.485	-26.1537	-20.8935	6.29627	0
0.3100	261.625	-17.6079	5.65772	5.38195	0
0.3107	256.654	-10.8965	30.0712	1.10932	0
0.3113	313.95	-5.70637	65.1671	3.55113	0
0.3120	383.28	-3.26784	109.111	3.85663	0
0.3127	346.653	-3.56991	115.215	-0.110499	0
0.3133	277.322	-3.87747	68.2156	0.498328	0
0.3140	286.479	-5.70637	35.561	2.32914	0
0.3147	315.258	-11.1985	49.2984	0.803825	0
0.3153	305.839	-19.1347	46.2435	-1.02699	0
0.3160	300.869	-21.5732	-0.142089	-3.1633	0
0.3167	311.595	-14.5543	-30.3553	-3.7743	0
0.3173	311.334	-6.62356	-28.5211	-0.721493	0
0.3180	302.7	-0.214195	-33.7138	1.72032	0
0.3187	305.578	9.55089	-51.4103	0.803825	0
0.3193	312.118	17.1795	-64.8377	0.498328	0
0.3200	302.7	15.6582	-73.996	1.41482	0
0.3207	296.421	12.6045	-75.2167	2.02581	0
0.3213	300.869	13.5217	-62.3964	1.72032	0
0.3220	282.293	13.5217	-39.5072	1.10932	0
0.3227	283.601	13.5217	-12.0453	1.72032	0
0.3233	352.147	11.3853	15.1195	2.63464	0
0.3240	375.955	2.53189	25.492	0.192831	0
0.3247	297.206	-6.62356	20.0022	-1.94348	0
0.3253	243.311	-7.53526	15.4231	0.498328	0
0.3260	251.945	-2.35065	10.2369	2.63464	0
0.3267	244.096	1.92226	-5.63189	2.32914	0
0.3273	229.183	-3.87747	-16.9279	2.02581	0
0.3280	231.8	-22.1884	-22.4177	2.02581	0
0.3287	223.951	-35.9188	-45.307	2.94014	0
0.3293	213.224	-30.7287	-73.3824	2.94014	0
0.3300	205.637	-17.6079	-72.4653	-0.110499	0
0.3307	189.678	-11.8082	-52.0239	-1.02699	0
0.3313	180.521	-9.97927	-32.1831	0.498328	0
0.3320	169.01	-2.35065	-3.80411	-0.415996	0
0.3327	146.248	10.4681	37.0916	0.498328	0
0.3333	132.382	20.5407	76.1532	6.29627	0
0.3340	106.22	23.5889	96.9046	8.43258	0
0.3347	80.3188	23.8964	85.9185	6.60177	0
0.3353	118.254	22.6772	44.1057	7.51826	0
0.3360	152.004	21.76	0.161465	7.21276	0
0.3367	84.7664	20.5407	-13.5695	2.32914	0
0.3373	2.35462	15.3506	3.51993	0.192831	0
0.3380	-18.0521	9.85845	27.6298	-0.721493	0
0.3387	-35.0577	9.55089	48.0777	-4.07979	0
0.3393	-63.5748	7.41443	63.9464	-6.21394	0
0.3400	-80.8421	1.62019	61.2015	-5.29961	0
0.3407	-102.034	1.92226	29.7676	-4.68862	0
0.3413	-124.272	3.44908	-10.211	-4.07979	0
0.3420	-142.324	0.395436	-32.7967	-0.415996	0
0.3427	-166.655	-0.516264	-27.6104	3.55113	0
0.3433	-185.492	1.00507	-8.6868	3.85663	0
0.3440	-204.067	-0.214195	-6.85256	2.94014	0
0.3447	-228.922	0.702998	-20.8935	3.85663	0
0.3453	-242.526	0.0933669	-18.7557	5.38195	0
0.3460	-266.857	-7.84282	-7.76968	5.68744	0
0.3467	-290.665	-10.2868	-15.3973	6.60177	0
0.3473	-252.206	-3.26784	-25.7762	6.90727	0
0.3480	-215.579	-2.04309	-18.4522	4.15996	0
0.3487	-280.2	-5.70637	-8.07323	1.10932	0
0.3493	-362.612	-4.78917	-3.50055	-0.415996	0
0.3500	-380.403	-6.92563	4.43705	-2.55231	0
0.3507	-389.559	-17.3058	9.92684	-4.68862	0
0.3513	-411.798	-20.6615	3.82348	-3.1633	0
0.3520	-425.14	-10.8965	-6.85256	1.10932	0
0.3527	-445.285	-2.65272	-10.5146	2.02581	0
0.3533	-467.262	-5.3988	-5.63189	-0.721493	0
0.3540	-480.082	-10.8965	2.91282	-1.94348	0
0.3547	-497.087	-11.1985	6.26483	-0.721493	0
0.3553	-513.831	-6.62356	5.04415	-0.415996	0
0.3560	-532.668	1.00507	7.18195	0.803825	0
0.3567	-555.168	7.41443	8.09906	3.85663	0
0.3573	-567.988	8.94125	-5.63189	4.15996	0
0.3580	-590.749	9.24882	-23.0313	2.94014	0
0.3587	-606.446	9.85845	-24.8591	4.15996	0
0.3593	-559.092	8.02406	-17.5351	4.46546	0
0.3600	-521.157	5.88761	-16.3144	2.63464	0
0.3607	-582.639	4.97591	-23.0313	2.63464	0
0.3613	-654.585	3.44908	-34.0174	3.24563	0
0.3620	-660.864	2.53189	-30.3553	1.72032	0
0.3627	-657.725	7.41443	-2.27988	2.94014	0
0.3633	-667.405	12.6045	20.6093	6.90727	0
0.3640	-667.143	12.297	9.92684	5.99294	0
0.3647	-667.143	8.63918	-14.7902	1.41482	0
0.3653	-666.62	3.75115	-24.8591	1.10932	0
0.3660	-661.388	-3.56991	-6.549	2.94014	0
0.3667	-658.248	-10.2868	35.2574	2.32914	0
0.3673	-648.045	-11.8082	67.6085	0.803825	0
0.3680	-640.196	-10.2868	70.9669	-0.110499	0
0.3687	-638.103	-9.97927	62.1122	-0.721493	0
0.3693	-626.068	-8.45245	50.8226	0.803825	0
0.3700	-627.376	-4.78917	37.6988	3.24563	0
0.3707	-625.022	-4.4871	35.561	3.85663	0
0.3713	-557.784	-10.2868	34.3403	2.02581	0
0.3720	-499.703	-18.5251	19.0851	-0.721493	0
0.3727	-541.825	-22.798	8.09906	-1.63798	0
0.3733	-593.627	-20.9636	6.57484	0.192831	0
0.3740	-580.284	-15.4714	-9.2939	2.94014	0
0.3747	-563.017	-9.36964	-36.4587	3.55113	0
0.3753	-559.616	-4.78917	-49.2725	-0.110499	0
0.3760	-541.302	-2.04309	-44.0863	-4.99412	0
0.3767	-524.035	3.44908	-37.0658	-3.7743	0
0.3773	-511.738	11.6873	-36.4587	1.10932	0
0.3780	-495.517	15.9602	-35.8451	1.72032	0
0.3787	-479.558	14.741	-28.8311	0.192831	0
0.3793	-457.582	14.4334	-23.3349	2.32914	0
0.3800	-436.913	15.6582	-24.8591	2.94014	0
0.3807	-421.216	15.9602	-26.3898	0.498328	0
0.3813	-395.054	14.4334	-23.3349	0.803825	0
0.3820	-376.74	10.7756	-25.7762	1.41482	0
0.3827	-351.885	6.19517	-38.5965	0.498328	0
0.3833	-265.811	3.14152	-47.7483	2.02581	0
0.3840	-189.155	1.31263	-40.4243	3.24563	0
0.3847	-211.916	-0.516264	-24.5555	0.803825	0
0.3853	-243.834	-1.43346	-10.8246	0.192831	0
0.3860	-210.87	-1.13139	0.161465	0.803825	0
0.3867	-174.242	-2.96028	12.0646	-2.55231	0
0.3873	-150.173	-6.92563	27.0163	-4.38312	0
0.3880	-113.284	-9.06208	38.0023	-1.63798	0
0.3887	-82.9351	-7.53526	31.8989	1.41482	0
0.3893	-57.8191	-5.3988	6.87839	3.55113	0
0.3900	-25.6392	-2.04309	-24.8591	3.85663	0
0.3907	-1.56975	1.62019	-45.0034	2.94014	0
0.3913	22.4997	-0.214195	-34.9345	4.15996	0
0.3920	50.7552	-4.78917	-8.38324	5.07645	0
0.3927	73.7782	-6.62356	4.13349	2.32914	0
0.3933	96.8012	-6.01393	2.60281	0.192831	0
0.3940	107.789	-7.53526	-6.549	1.10932	0
0.3947	126.626	-9.67171	-31.2725	2.02581	0
0.3953	201.974	-11.1985	-43.1692	2.94014	0
0.3960	260.84	-10.8965	-10.211	2.02581	0
0.3967	222.381	-6.62356	22.7471	0.192831	0
0.3973	176.335	-2.04309	15.4231	0.192831	0
0.3980	192.818	0.395436	10.844	2.02581	0
0.3987	210.608	1.31263	45.3328	-0.415996	0
0.3993	212.178	0.702998	81.0359	-4.68862	0
0.4000	221.858	-1.74102	77.3738	-5.29961	0
0.4007	227.614	-4.78917	38.6159	-2.55231	0
0.4013	234.416	-5.09673	-6.549	-0.415996	0
0.4020	244.619	-0.516264	-27.6104	0.192831	0
0.4027	246.189	5.27798	-20.8935	1.10932	0
0.4033	251.421	8.63918	-5.63189	2.63464	0
0.4040	256.392	6.50273	12.3682	1.10932	0
0.4047	254.823	1.31263	30.9883	-1.94348	0
0.4053	260.578	-2.35065	37.3952	-2.55231	0
0.4060	252.991	-1.74102	36.7816	-0.721493	0
0.4067	249.59	-0.516264	36.4781	1.10932	0
0.4073	313.427	-5.09673	18.168	2.32914	0
0.4080	363.135	-14.8618	-14.7902	0.803825	0
0.4087	304.008	-20.0519	-29.4382	-2.55231	0
0.4093	240.956	-15.1694	-24.5555	-2.24681	0
0.4100	249.59	-8.45245	-26.9969	-0.415996	0
0.4107	251.421	-4.4871	-36.1552	-0.415996	0
0.4113	234.939	2.53189	-34.9345	0.192831	0
0.4120	239.125	13.5217	-21.8106	2.02581	0
0.4127	238.863	20.2332	-8.6868	1.41482	0
0.4133	229.968	19.9256	-7.46612	0.192831	0
0.4140	228.922	18.0967	-22.1142	0.192831	0
0.4147	223.428	18.7063	-35.238	1.10932	0
0.4153	217.933	18.7063	-31.2725	-0.110499	0
0.4160	212.963	16.2678	-18.4522	-1.33249	0
0.4167	203.021	16.2678	-8.99035	1.41482	0
0.4173	198.05	18.4043	-2.88699	3.85663	0
0.4180	181.044	15.3506	0.161465	2.63464	0
0.4187	172.149	11.6873	9.01618	3.85663	0
0.4193	225.782	13.2142	35.871	6.90727	0
0.4200	266.596	10.7756	71.574	3.24563	0
0.4207	206.945	6.19517	91.1048	0.498328	0
0.4213	140.754	9.24882	85.305	5.68744	0
0.4220	141.539	7.72199	59.3673	4.77095	0
0.4227	146.248	-6.92563	23.9678	-4.38312	0
0.4233	134.737	-16.6907	-1.96987	-7.13043	0
0.4240	135.26	-19.7444	-9.2939	-4.38312	0
0.4247	133.429	-28.5922	-8.07323	-1.63798	0
0.4253	127.15	-31.3438	-9.2939	3.85663	0
0.4260	124.533	-19.1347	-9.2939	7.51826	0
0.4267	121.132	-10.2868	4.43705	3.85663	0
0.4273	122.702	-12.7254	26.4091	-1.02699	0
0.4280	120.609	-13.335	34.6503	-2.55231	0
0.4287	113.284	-6.01393	29.154	-3.1633	0
0.4293	111.452	-0.214195	24.5749	-2.85781	0
0.4300	98.8942	-0.214195	9.92684	-3.7743	0
0.4307	102.819	1.00507	-13.873	-4.68862	0
0.4313	160.376	7.11236	-15.7073	-2.55231	0
0.4320	181.568	15.3506	-0.142089	-1.63798	0
0.4327	108.836	22.6772	2.29926	-4.38312	0
0.4333	51.8017	21.76	3.51993	-5.91061	0
0.4340	55.2028	14.4334	13.8989	-4.38312	0
0.4347	48.4006	17.4871	12.9818	-1.94348	0
0.4353	30.8717	26.9446	2.29926	-0.110499	0
0.4360	25.3776	26.0329	-5.32833	-0.415996	0
0.4367	14.651	24.5061	-15.7073	-1.02699	0
0.4373	3.66275	30.6079	-27.6104	-2.24681	0
0.4380	-7.06387	29.081	-44.3898	-6.21394	0
0.4387	-25.116	20.5407	-70.334	-7.43593	0
0.4393	-31.6566	17.1795	-75.2167	-5.60511	0
0.4400	-38.4589	9.85845	-50.1897	-6.51944	0
0.4407	-57.0342	-4.78917	-32.7967	-7.74142	0
0.4413	-65.1446	-12.1157	-28.5211	-5.60511	0
0.4420	-80.5805	-9.06208	-18.4522	-4.99412	0
0.4427	-97.0628	-2.96028	-2.27988	-3.4688	0
0.4433	-51.5401	3.75115	34.3403	0.498328	0
0.4440	-6.54062	9.24882	84.0843	-1.33249	0
0.4447	-59.6505	14.4334	105.146	-6.21394	0
0.4453	-128.458	17.7946	95.9875	-7.13043	0
0.4460	-134.998	15.0431	79.2016	-4.99412	0
0.4467	-134.998	12.9066	53.5675	-3.4688	0
0.4473	-144.679	16.5699	40.1401	-1.63798	0
0.4480	-139.184	15.9602	51.1261	-1.63798	0
0.4487	-141.539	7.11236	52.6568	-3.7743	0
0.4493	-150.434	-0.214195	40.4437	-4.38312	0
0.4500	-149.649	-3.26784	33.7332	-3.4688	0
0.4507	-153.312	-4.4871	10.5404	-2.55231	0
0.4513	-157.237	-2.35065	-31.2725	-2.55231	0
0.4520	-158.806	0.395436	-51.4103	-2.55231	0
0.4527	-164.824	-0.516264	-49.5825	-2.85781	0
0.4533	-167.963	-5.3988	-54.4652	-4.07979	0
0.4540	-182.091	-9.97927	-63.6171	-3.4688	0
0.4547	-189.155	-9.36964	-68.4997	-2.24681	0
0.4553	-137.353	-7.53526	-71.5546	-3.1633	0
0.4560	-93.4001	-7.53526	-70.6375	-4.07979	0
0.4567	-143.894	-6.62356	-62.3964	-3.4688	0
0.4573	-207.73	-3.56991	-47.7483	-5.91061	0
0.4580	-211.393	-1.74102	-34.0174	-7.74142	0
0.4587	-208.515	1.00507	-26.6933	-4.99412	0
0.4593	-216.625	2.83945	-19.3693	-2.55231	0
0.4600	-212.178	-1.13139	-3.80411	-5.29961	0
0.4607	-210.085	-3.87747	24.5749	-7.13043	0
0.4613	-212.701	-0.214195	61.8086	-5.29961	0
0.4620	-210.346	2.83945	90.4977	-4.68862	0
0.4627	-206.422	2.53189	100.263	-8.04692	0
0.4633	-195.434	2.22982	100.567	-9.87774	0
0.4640	-188.108	-0.823826	84.0843	-7.13043	0
0.4647	-187.062	-4.78917	29.4576	-3.4688	0
0.4653	-176.074	-4.78917	-39.2036	-4.68862	0
0.4660	-176.074	-2.65272	-70.024	-7.43593	0
0.4667	-170.318	-4.17954	-60.8722	-7.74142	0
0.4673	-100.464	-11.1985	-45.0034	-8.04692	0
0.4680	-40.5518	-20.0519	-33.7138	-11.7086	0
0.4687	-82.9351	-22.1884	-27.6104	-13.8449	0
0.4693	-133.952	-14.8618	-27.3004	-11.7086	0
0.4700	-118.516	-9.67171	-23.0313	-8.04692	0
0.4707	-102.034	-10.2868	-11.1281	-6.21394	0
0.4713	-102.034	-9.97927	-7.46612	-6.21394	0
0.4720	-89.2141	-8.45245	-17.5351	-6.21394	0
0.4727	-79.0107	-9.36964	-26.6933	-4.99412	0
0.4733	-72.7317	-8.45245	-24.5555	-4.38312	0
0.4740	-60.1737	-6.62356	-19.0593	-4.07979	0
0.4747	-54.6796	-3.26784	-16.3144	-3.4688	0
0.4753	-47.8773	2.53189	-12.6524	-1.94348	0
0.4760	-38.7205	6.50273	-8.38324	-0.415996	0
0.4767	-36.6275	6.8048	-3.80411	0.192831	0
0.4773	-31.395	8.02406	8.70617	-1.63798	0
0.4780	-32.4415	8.94125	18.168	-2.85781	0
0.4787	-25.3776	6.8048	15.4231	-0.415996	0
0.4793	35.0577	5.27798	24.5749	1.72032	0
0.4800	84.5048	2.83945	53.5675	-1.33249	0
0.4807	40.8135	-4.78917	74.6289	-5.60511	0
0.4813	-13.8661	-14.2522	73.0983	-8.96125	0
0.4820	-4.186	-23.1001	47.1606	-12.3195	0
0.4827	13.0812	-29.2074	0.161465	-12.6229	0
0.4833	12.558	-27.9826	-39.2036	-8.96125	0
0.4840	21.9765	-20.354	-54.1552	-4.68862	0
0.4847	32.9647	-13.0329	-58.7344	-0.721493	0
0.4853	37.9356	-9.36964	-57.8172	1.41482	0
0.4860	45.5227	-9.06208	-48.0519	0.192831	0
0.4867	55.4645	-8.76001	-31.576	-1.94348	0
0.4873	63.8365	-8.45245	-4.72122	-1.63798	0
0.4880	65.9295	-11.5061	23.3542	-0.721493	0
0.4887	73.255	-16.3886	34.6503	-0.110499	0
0.4893	82.9351	-16.6907	28.2369	-0.721493	0
0.4900	72.4701	-12.1157	-1.05921	-2.55231	0
0.4907	86.3362	-8.15038	-42.2585	-2.24681	0
0.4913	158.021	-5.70637	-41.3414	0.192831	0
0.4920	184.707	-2.35065	16.0302	0.192831	0
0.4927	118.778	3.14152	61.2015	-1.94348	0
0.4933	72.2085	7.72199	56.926	-1.94348	0
0.4940	80.3188	8.33162	32.5125	-1.02699	0
0.4947	78.4874	7.11236	9.62329	-1.63798	0
0.4953	71.162	5.27798	-8.6868	-2.55231	0
0.4960	75.0863	3.75115	-20.59	-4.07979	0
0.4967	69.8538	6.50273	-30.9625	-4.38312	0
0.4973	62.79	12.6045	-38.5965	-3.4688	0
0.4980	58.3423	17.4871	-40.4243	-1.94348	0
0.4987	51.5401	20.2332	-41.0378	-1.94348	0
0.4993	51.8017	23.2868	-36.7623	-1.02699	0
0.5000	44.4762	26.335	-23.6384	1.10932	0
0.5007	31.1334	27.8618	-13.873	0.192831	0
0.5013	35.0577	23.5889	-12.3488	-2.55231	0
0.5020	26.1625	13.8238	-9.2939	-1.33249	0
0.5027	13.6045	8.02406	-0.142089	2.02581	0
0.5033	64.883	8.33162	14.506	3.24563	0
0.5040	114.068	6.19517	30.3747	3.24563	0
0.5047	64.6213	-4.4871	50.2155	1.72032	0
0.5053	0	-18.5251	78.5945	0.192831	0
0.5060	0	-28.5922	91.7183	1.41482	0
0.5067	8.89524	-33.7823	68.8291	2.32914	0
0.5073	3.66275	-35.9188	36.4781	1.10932	0
0.5080	5.49412	-32.2555	9.01618	1.41482	0
0.5087	3.92437	-23.1001	-26.0798	2.94014	0
0.5093	2.093	-9.67171	-48.6654	2.94014	0
0.5100	3.1395	5.27798	-36.7623	1.10932	0
0.5107	-2.87787	18.0967	-11.1281	-0.721493	0
0.5113	-2.35462	26.335	10.5404	-1.63798	0
0.5120	-2.35462	29.3886	19.6922	1.41482	0
0.5127	-10.9882	26.6425	3.21637	4.46546	0
0.5133	-11.2499	20.8428	-17.8386	2.94014	0
0.5140	-21.4532	17.7946	-16.6179	1.10932	0
0.5147	-29.0404	17.7946	-15.7073	4.77095	0
0.5153	21.9765	17.4871	-34.6245	7.21276	0
0.5160	66.4527	17.7946	-45.6105	5.38195	0
0.5167	15.4359	18.7063	-34.0174	3.85663	0
0.5173	-49.1855	19.316	-18.4522	4.15996	0
0.5180	-54.1563	21.4524	-6.549	3.85663	0
0.5187	-52.5866	22.6772	8.70617	4.46546	0
0.5193	-60.1737	19.0139	20.9129	5.68744	0
0.5200	-57.2958	14.741	23.0507	4.15996	0
0.5207	-61.7435	15.3506	17.8644	0.498328	0
0.5213	-66.4527	14.4334	10.2369	-1.02699	0
0.5220	-63.8365	8.94125	4.43705	-0.721493	0
0.5227	-65.4062	5.88761	3.51993	1.41482	0
0.5233	-63.5748	7.11236	4.7406	4.77095	0
0.5240	-60.697	9.24882	5.35417	5.38195	0
0.5247	-62.5283	11.0777	4.7406	4.46546	0
0.5253	-54.418	10.7756	-0.749196	5.07645	0
0.5260	-52.5866	6.19517	-5.32833	4.15996	0
0.5267	-47.0925	3.75115	-2.58343	2.32914	0
0.5273	14.3894	5.27798	-1.96987	3.24563	0
0.5280	66.4527	3.44908	-4.41121	4.77095	0
0.5287	22.4997	-0.516264	-0.142089	4.46546	0
0.5293	-35.8426	-1.13139	2.60281	2.02581	0
0.5300	-29.5636	-3.87747	4.43705	-0.721493	0
0.5307	-18.0521	-12.1157	11.7611	-0.721493	0
0.5313	-28.7787	-17.9155	10.5404	0.192831	0
0.5320	-29.5636	-20.6615	-2.88699	-1.33249	0
0.5327	-24.0695	-27.0709	-8.07323	-2.24681	0
0.5333	-25.116	-35.9188	-9.60391	-1.02699	0
0.5340	-27.7322	-39.8841	-10.211	-2.55231	0
0.5347	-28.5171	-38.0553	9.31974	-5.60511	0
0.5353	-26.9474	-35.6112	38.6159	-4.68862	0
0.5360	-30.3485	-39.2745	51.1261	-0.721493	0
0.5367	-32.1799	-44.7667	48.3813	1.72032	0
0.5373	-32.7031	-42.3282	41.3608	1.41482	0
0.5380	-49.7087	-32.2555	37.3952	1.72032	0
0.5387	-41.86	-19.7444	38.0023	5.68744	0
0.5393	21.7149	-7.53526	20.6093	8.43258	0
0.5400	40.8135	1.31263	-15.3973	5.68744	0
0.5407	-28.5171	8.94125	-34.9345	3.24563	0
0.5413	-72.4701	15.6582	-33.1002	5.07645	0
0.5420	-60.697	17.1795	-34.3209	6.60177	0
0.5427	-63.3132	16.8774	-47.1412	4.46546	0
0.5433	-70.9003	16.5699	-71.5546	0.498328	0
0.5440	-64.3597	13.5217	-97.4923	-0.721493	0
0.5447	-68.0225	12.6045	-99.3266	3.55113	0
0.5453	-72.4701	17.4871	-69.7204	6.29627	0
0.5460	-73.255	19.316	-24.8591	3.85663	0
0.5467	-79.7956	16.2678	21.83	4.15996	0
0.5473	-76.3945	13.8238	52.0433	6.60177	0
0.5480	-76.1328	11.0777	56.6224	4.15996	0
0.5487	-86.3362	8.02406	47.7741	2.02581	0
0.5493	-83.4583	6.8048	33.1196	4.15996	0
0.5500	-91.8303	5.58554	13.5889	3.85663	0
0.5507	-108.051	2.53189	5.04415	1.41482	0
0.5513	-59.9121	-3.56991	14.8095	-0.110499	0
0.5520	-8.63362	-9.36964	25.1885	-0.110499	0
0.5527	-61.7435	-9.36964	23.6643	-0.110499	0
0.5533	-133.69	-3.26784	12.3682	0.803825	0
0.5540	-137.876	1.62019	-2.27988	2.94014	0
0.5547	-138.661	3.44908	-9.2939	5.99294	0
0.5553	-157.237	1.00507	-10.211	5.68744	0
0.5560	-161.423	-2.35065	-18.1486	2.94014	0
0.5567	-170.579	-3.26784	-22.4177	-0.110499	0
0.5573	-188.893	-6.01393	-12.9559	-2.55231	0
0.5580	-202.236	-12.1157	-5.9419	-2.55231	0
0.5587	-215.579	-16.0811	-2.27988	0.498328	0
0.5593	-223.166	-16.6907	8.70617	1.72032	0
0.5600	-233.108	-14.8618	8.09906	-0.110499	0
0.5607	-250.637	-9.36964	-6.85256	-1.63798	0
0.5613	-259.009	-5.09673	3.21637	-0.415996	0
0.5620	-277.846	-4.78917	41.9743	2.94014	0
0.5627	-293.543	-3.26784	78.8981	4.46546	0
0.5633	-245.927	-0.214195	108.808	2.63464	0
0.5640	-201.974	0.702998	112.166	1.41482	0
0.5647	-260.317	0.395436	61.2015	1.10932	0
0.5653	-334.618	-0.214195	-3.80411	0.192831	0
0.5660	-340.112	-0.214195	-23.0313	0.192831	0
0.5667	-338.281	1.00507	-12.0453	-0.721493	0
0.5673	-353.717	2.53189	-8.07323	-1.02699	0
0.5680	-357.903	2.83945	-16.6179	0.192831	0
0.5687	-364.705	2.83945	-30.3553	0.498328	0
0.5693	-376.74	3.44908	-36.7623	-0.110499	0
0.5700	-383.28	3.44908	-34.6245	1.72032	0
0.5707	-390.606	5.27798	-42.2585	3.85663	0
0.5713	-394.269	8.02406	-56.293	3.55113	0
0.5720	-400.548	6.19517	-52.631	1.41482	0
0.5727	-413.629	0.0933669	-36.7623	-3.4688	0
0.5733	-420.693	-3.87747	-23.9484	-8.04692	0
0.5740	-434.036	-4.78917	-15.7073	-8.65575	0
0.5747	-437.96	-6.62356	-23.3349	-5.29961	0
0.5753	-385.897	-6.62356	-48.0519	-3.4688	0
0.5760	-346.915	-4.17954	-61.4793	-5.29961	0
0.5767	-403.164	-3.87747	-46.5276	-6.21394	0
0.5773	-468.047	-3.26784	-22.1142	-4.07979	0
0.5780	-469.878	-0.214195	-10.211	-2.55231	0
0.5787	-463.861	-0.823826	-10.211	-3.1633	0
0.5793	-469.878	-3.26784	-8.38324	-1.94348	0
0.5800	-467.262	-0.214195	1.38214	-1.63798	0
0.5807	-467.262	2.83945	13.5889	-2.55231	0
0.5813	-466.215	2.53189	18.7816	-1.94348	0
0.5820	-460.721	4.36628	9.01618	-0.721493	0
0.5827	-458.105	6.8048	-1.96987	-2.24681	0
0.5833	-449.471	4.97591	2.29926	-3.4688	0
0.5840	-443.454	6.19517	9.01618	-1.02699	0
0.5847	-441.623	11.9949	5.96127	3.24563	0
0.5853	-428.28	12.297	6.26483	3.55113	0
0.5860	-426.187	6.19517	2.29926	-0.110499	0
0.5867	-418.861	2.83945	-19.3693	0.192831	0
0.5873	-348.484	5.27798	-28.5211	2.94014	0
0.5880	-289.357	5.27798	-3.50055	-1.02699	0
0.5887	-331.74	2.53189	36.7816	-5.60511	0
0.5893	-384.065	3.44908	74.0154	-2.55231	0
0.5900	-369.414	5.88761	90.1877	-1.63798	0
0.5907	-349.531	1.92226	70.9669	-6.51944	0
0.5913	-346.915	-4.17954	49.9055	-6.21394	0
0.5920	-336.45	-4.78917	56.3189	-2.24681	0
0.5927	-327.293	-2.04309	49.2984	-3.1633	0
0.5933	-319.182	-1.43346	1.07858	-7.13043	0
0.5940	-308.456	-2.04309	-42.8656	-5.91061	0
0.5947	-303.746	-1.13139	-46.5276	-1.63798	0
0.5953	-294.328	-0.214195	-30.9625	-0.721493	0
0.5960	-282.555	0.702998	-21.1971	-3.4688	0
0.5967	-277.846	4.36628	-16.6179	-3.7743	0
0.5973	-269.212	7.41443	-11.7352	-1.63798	0
0.5980	-271.043	5.58554	-3.50055	-2.55231	0
0.5987	-265.549	0.395436	2.91282	-4.68862	0
0.5993	-199.881	-2.96028	4.43705	-4.38312	0
0.6000	-144.155	-4.17954	4.43705	-5.29961	0
0.6007	-184.969	-5.70637	2.60281	-7.13043	0
0.6013	-236.509	-6.92563	-0.445642	-5.29961	0
0.6020	-222.381	-6.62356	4.13349	-1.63798	0
0.6027	-200.143	-4.17954	10.844	2.02581	0
0.6033	-195.434	-2.35065	3.21637	3.24563	0
0.6040	-183.399	-1.74102	-14.7902	-0.721493	0
0.6047	-171.626	0.702998	-25.7762	-4.07979	0
0.6053	-160.376	3.44908	-18.7557	-3.1633	0
0.6060	-145.987	1.62019	0.77503	-2.55231	0
0.6067	-137.091	-3.26784	4.43705	-1.94348	0
0.6073	-124.795	-8.15038	-26.9969	-2.24681	0
0.6080	-113.022	-13.0329	-63.6171	-5.60511	0
0.6087	-106.22	-13.6426	-77.348	-5.91061	0
0.6093	-93.9233	-5.70637	-80.7065	-1.63798	0
0.6100	-93.9233	2.83945	-72.7753	0.192831	0
0.6107	-88.1676	6.8048	-41.0378	0.192831	0
0.6113	-23.2846	11.6873	-9.2939	1.10932	0
0.6120	30.6101	18.0967	0.77503	-0.721493	0
0.6127	-15.9591	22.062	3.51993	-1.33249	0
0.6133	-72.4701	24.5061	10.844	2.63464	0
0.6140	-62.5283	25.1157	21.2229	2.94014	0
0.6147	-49.7087	23.5889	39.223	1.41482	0
0.6153	-55.2028	21.76	64.5535	2.63464	0
0.6160	-47.8773	21.1504	85.305	1.10932	0
0.6167	-43.953	18.7063	78.5945	-2.55231	0
0.6173	-47.8773	12.6045	28.5469	-2.24681	0
0.6180	-44.9995	6.19517	-34.3209	-1.94348	0
0.6187	-40.0286	4.36628	-62.3964	-2.85781	0
0.6193	-35.0577	4.36628	-50.4932	-0.721493	0
0.6200	-32.9647	3.14152	-26.3898	1.10932	0
0.6207	-31.1334	1.00507	-9.60391	-0.110499	0
0.6213	-22.2381	-0.823826	-12.6524	-2.55231	0
0.6220	-25.9009	-4.4871	-30.6589	-4.07979	0
0.6227	-18.3137	-9.36964	-38.5965	-1.63798	0
0.6233	49.9703	-10.5889	-22.1142	-0.110499	0
0.6240	103.603	-7.84282	6.87839	-2.55231	0
0.6247	63.0516	-8.76001	28.2369	-2.85781	0
0.6253	17.2672	-12.7254	30.0712	-1.33249	0
0.6260	31.6566	-13.0329	24.5749	-1.94348	0
0.6267	49.1855	-13.6426	32.5125	-1.33249	0
0.6273	55.2028	-17.9155	48.0777	0.803825	0
0.6280	72.9933	-18.8272	53.2639	-1.63798	0
0.6287	86.3362	-15.4714	43.8021	-1.63798	0
0.6293	96.2779	-12.1157	33.7332	3.85663	0
0.6300	110.929	-9.36964	41.0572	3.85663	0
0.6307	120.871	-6.01393	55.7053	-0.721493	0
0.6313	130.812	-2.96028	51.4362	-0.110499	0
0.6320	142.586	0.395436	31.2918	2.02581	0
0.6327	153.051	0.395436	20.0022	0.192831	0
0.6333	162.731	-0.823826	23.6643	0.192831	0
0.6340	159.591	1.92226	35.561	2.63464	0
0.6347	178.428	5.58554	44.7192	1.72032	0
0.6353	250.637	6.50273	30.0712	-0.415996	0
0.6360	283.601	6.8048	-4.41121	1.10932	0
0.6367	227.352	5.27798	-32.7967	3.55113	0
0.6373	186.539	2.53189	-47.4448	1.10932	0
0.6380	201.713	1.62019	-48.6654	-0.721493	0
0.6387	209.038	-4.78917	-34.0174	2.63464	0
0.6393	209.038	-17.6079	-15.7073	2.94014	0
0.6400	218.98	-24.9345	-6.549	-1.63798	0
0.6407	220.811	-24.9345	-1.96987	-3.1633	0
0.6413	225.782	-24.0173	10.844	-2.24681	0
0.6420	235.462	-23.1001	26.1056	-2.55231	0
0.6427	236.77	-20.354	24.8849	-2.55231	0
0.6433	245.927	-16.9983	9.92684	-2.85781	0
0.6440	252.73	-13.6426	2.60281	-4.38312	0
0.6447	250.637	-11.8082	3.51993	-1.63798	0
0.6453	262.148	-12.1157	-0.749196	0.498328	0
0.6460	259.27	-8.45245	-11.7352	-1.63798	0
0.6467	249.59	3.44908	-31.8796	-0.721493	0
0.6473	312.118	13.8238	-53.5481	2.94014	0
0.6480	374.124	19.0139	-52.631	1.41482	0
0.6487	319.706	22.6772	-37.3758	0.192831	0
0.6493	251.421	26.335	-36.4587	3.24563	0
0.6500	262.41	23.8964	-39.5072	2.94014	0
0.6507	270.782	17.1795	-33.1002	-1.94348	0
0.6513	254.561	14.1314	-37.0658	-3.4688	0
0.6520	258.224	17.4871	-51.7139	-2.55231	0
0.6527	257.962	21.76	-48.6654	-2.24681	0
0.6533	245.666	22.3696	-27.6104	-1.63798	0
0.6540	242.526	22.6772	-12.9559	-0.415996	0
0.6547	237.032	22.9792	-11.7352	1.10932	0
0.6553	228.922	18.4043	-18.4522	1.10932	0
0.6560	220.811	11.6873	-28.5211	-1.94348	0
0.6567	209.3	9.85845	-30.6589	-3.4688	0
0.6573	202.498	9.55089	-19.3693	-0.110499	0
0.6580	184.184	7.41443	-5.63189	2.02581	0
0.6587	170.841	8.02406	-2.27988	2.02581	0
0.6593	216.102	7.72199	-15.7073	4.15996	0
0.6600	255.346	1.00507	-41.9485	4.77095	0
0.6607	202.498	-4.78917	-60.2586	1.41482	0
0.6613	135.522	-4.78917	-55.0723	1.10932	0
0.6620	127.411	-2.96028	-31.2725	3.24563	0
0.6627	128.719	-2.96028	-0.142089	2.32914	0
0.6633	117.208	-6.01393	30.9883	1.41482	0
0.6640	112.237	-7.53526	54.7882	2.63464	0
0.6647	104.912	-6.316	67.3049	0.498328	0
0.6653	96.2779	-10.2868	66.3878	-2.55231	0
0.6660	91.3071	-20.0519	54.1811	-2.85781	0
0.6667	85.813	-22.4904	45.9399	-2.24681	0
0.6673	82.4118	-17.6079	46.2435	-2.24681	0
0.6680	75.0863	-13.6426	44.7192	-0.415996	0
0.6687	66.4527	-8.45245	37.6988	1.10932	0
0.6693	60.1737	-2.96028	27.6298	1.10932	0
0.6700	39.767	-2.96028	19.0851	2.63464	0
0.6707	42.6448	-3.26784	14.2024	4.77095	0
0.6713	99.4174	-1.13139	-0.142089	3.24563	0
0.6720	112.499	-0.214195	-27.6104	1.72032	0
0.6727	37.4124	0.395436	-48.969	1.41482	0
0.6733	-15.6975	-0.214195	-56.9066	-0.415996	0
0.6740	-17.5289	-3.26784	-61.4793	-1.33249	0
0.6747	-32.1799	-3.87747	-61.7893	0.803825	0
0.6753	-47.3541	-2.96028	-50.1897	-0.721493	0
0.6760	-51.2785	-5.3988	-27.3004	-4.07979	0
0.6767	-69.069	-5.70637	-1.96987	-1.33249	0
0.6773	-84.5048	-2.04309	23.9678	2.94014	0
0.6780	-93.9233	-1.43346	51.7397	1.72032	0
0.6787	-111.191	-2.04309	76.7603	0.803825	0
0.6793	-121.132	-1.43346	107.587	0.192831	0
0.6800	-133.429	-4.17954	151.228	-3.1633	0
0.6807	-151.219	-5.70637	167.4	-3.1633	0
0.6813	-152.527	-1.13139	129.863	0.192831	0
0.6820	-169.01	5.27798	91.1048	2.02581	0
0.6827	-189.94	9.85845	74.3189	3.85663	0
0.6833	-142.586	11.9949	38.9194	4.77095	0
0.6840	-95.4931	10.4681	-3.80411	2.32914	0
0.6847	-150.696	8.02406	-16.9279	2.02581	0
0.6853	-217.672	7.72199	-17.2315	3.85663	0
0.6860	-217.672	4.36628	-13.5695	2.32914	0
0.6867	-216.887	-2.96028	-2.27988	0.192831	0
0.6873	-231.538	-9.67171	-1.96987	-1.63798	0
0.6880	-232.061	-10.2868	-6.549	-3.4688	0
0.6887	-236.509	-4.78917	2.91282	-2.55231	0
0.6893	-244.881	-1.74102	5.35417	-0.415996	0
0.6900	-248.544	-4.78917	-2.58343	-2.55231	0
0.6907	-257.7	-4.4871	1.9957	-4.99412	0
0.6913	-263.456	0.702998	0.77503	-3.4688	0
0.6920	-268.95	1.92226	-24.5555	-0.721493	0
0.6927	-279.939	0.702998	-41.9485	0.803825	0
0.6933	-281.77	2.22982	-25.1691	-0.415996	0
0.6940	-296.944	3.75115	12.3682	-1.63798	0
0.6947	-314.735	2.83945	51.7397	-0.415996	0
0.6953	-268.165	1.92226	77.9809	-0.721493	0
0.6960	-221.858	2.53189	75.5396	-3.4688	0
0.6967	-276.799	2.53189	45.9399	-2.85781	0
0.6973	-346.391	1.92226	15.7267	-1.02699	0
0.6980	-347.961	2.83945	-2.58343	-1.63798	0
0.6987	-344.56	4.66834	-28.2176	-2.24681	0
0.6993	-359.211	1.31263	-58.1273	-2.55231	0
0.7000	-360.257	-4.78917	-65.1413	-3.4688	0
0.7007	-361.304	-4.4871	-58.7344	-3.4688	0
0.7013	-365.228	1.62019	-54.4652	-1.33249	0
0.7020	-362.612	3.75115	-41.9485	-1.94348	0
0.7027	-361.304	2.83945	-38.5965	-3.1633	0
0.7033	-356.595	4.66834	-68.4997	-1.63798	0
0.7040	-352.147	7.72199	-100.547	-1.02699	0
0.7047	-353.717	10.4681	-108.175	-0.415996	0
0.7053	-344.56	14.1314	-101.768	2.94014	0
0.7060	-344.56	14.4334	-85.8992	2.94014	0
0.7067	-342.729	8.94125	-68.1962	-0.110499	0
0.7073	-280.723	2.83945	-67.2791	-0.721493	0
0.7080	-223.951	-0.214195	-67.2791	-0.415996	0
0.7087	-267.381	-2.65272	-51.7139	-1.63798	0
0.7093	-325.723	-3.87747	-38.5965	-1.02699	0
0.7100	-316.828	-2.96028	-33.1002	1.41482	0
0.7107	-299.822	-0.214195	-19.0593	2.32914	0
0.7113	-299.299	2.22982	5.04415	2.02581	0
0.7120	-290.927	3.44908	28.8505	0.803825	0
0.7127	-285.956	0.0933669	41.0572	-2.55231	0
0.7133	-283.34	-4.78917	37.6988	-2.55231	0
0.7140	-276.014	-3.87747	33.7332	1.41482	0
0.7147	-274.183	1.62019	39.223	3.55113	0
0.7153	-269.474	4.36628	44.4157	1.41482	0
0.7160	-263.979	0.395436	47.1606	-1.33249	0
0.7167	-266.334	-6.62356	55.4017	-3.1633	0
0.7173	-263.195	-10.5889	62.7258	-5.91061	0
0.7180	-264.241	-8.45245	63.9464	-7.13043	0
0.7187	-258.485	-3.87747	68.2156	-4.07979	0
0.7193	-199.097	-1.13139	70.0498	-1.33249	0
0.7200	-150.173	1.62019	56.6224	-1.94348	0
0.7207	-192.818	4.05871	39.533	-0.721493	0
0.7213	-248.02	3.44908	24.8849	2.02581	0
0.7220	-241.218	1.62019	-1.36276	1.10932	0
0.7227	-223.689	2.53189	-27.6104	0.498328	0
0.7233	-220.026	0.702998	-27.6104	2.32914	0
0.7240	-210.085	-5.70637	-16.6179	-0.415996	0
0.7247	-202.759	-7.84282	-19.6728	-3.4688	0
0.7253	-196.48	-3.56991	-21.8106	-0.721493	0
0.7260	-185.754	-1.13139	-6.24545	0.498328	0
0.7267	-177.643	-2.04309	16.9473	-1.33249	0
0.7273	-165.085	-0.823826	32.8161	0.192831	0
0.7280	-155.144	3.44908	42.885	2.32914	0
0.7287	-152.527	7.11236	55.4017	0.803825	0
0.7293	-142.586	7.11236	61.8086	-1.33249	0
0.7300	-140.754	3.14152	38.0023	-1.02699	0
0.7307	-133.952	-0.823826	-6.24545	1.10932	0
0.7313	-71.9468	-3.87747	-32.7967	2.02581	0
0.7320	-20.1451	-7.84282	-29.4382	-1.94348	0
0.7327	-65.4062	-9.36964	-12.9559	-3.4688	0
0.7333	-121.917	-7.23319	-0.142089	0.498328	0
0.7340	-111.975	-4.78917	-5.63189	1.10932	0
0.7347	-97.0628	-3.87747	-28.5211	0.192831	0
0.7353	-101.772	-1.74102	-45.0034	2.94014	0
0.7360	-95.7547	1.92226	-40.1207	2.94014	0
0.7367	-91.0454	0.702998	-25.7762	-0.110499	0
0.7373	-91.3071	-5.70637	-20.59	0.192831	0
0.7380	-86.3362	-7.53526	-27.3004	1.10932	0
0.7387	-83.7199	-1.13139	-34.9345	2.32914	0
0.7393	-81.1037	3.14152	-35.8451	5.07645	0
0.7400	-78.7491	-6.316	-36.7623	6.29627	0
0.7407	-77.1793	-25.5441	-40.1207	7.82376	0
0.7413	-70.9003	-37.7477	-39.2036	10.2656	0
0.7420	-76.1328	-35.6112	-32.4931	6.90727	0
0.7427	-70.9003	-27.6805	-26.0798	3.24563	0
0.7433	-9.41849	-17.9155	-16.3144	5.07645	0
0.7440	36.3659	-3.87747	-1.96987	4.77095	0
0.7447	-8.37199	11.6873	-1.96987	2.32914	0
0.7453	-60.4353	24.8136	-24.5555	3.24563	0
0.7460	-54.9412	35.4904	-32.1831	4.46546	0
0.7467	-40.8135	37.3248	-5.63189	2.94014	0
0.7473	-37.674	29.9982	19.0851	-1.33249	0
0.7480	-31.395	22.062	21.2229	-5.60511	0
0.7487	-31.395	15.3506	14.506	-3.7743	0
0.7493	-31.6566	9.55089	-10.211	0.192831	0
0.7500	-29.302	8.63918	-50.4932	-2.24681	0
0.7507	-29.5636	9.55089	-65.1413	-2.55231	0
0.7513	-28.7787	8.63918	-45.9205	1.72032	0
0.7520	-31.6566	8.63918	-23.9484	1.41482	0
0.7527	-34.0112	9.85845	-3.19054	0.498328	0
0.7533	-30.6101	8.33162	13.5889	2.94014	0
0.7540	-45.2611	5.27798	1.69215	2.02581	0
0.7547	-42.3832	5.27798	-27.3004	0.803825	0
0.7553	14.651	5.27798	-29.1347	2.02581	0
0.7560	31.6566	1.92226	-8.6868	-0.415996	0
0.7567	-39.767	1.00507	-11.7352	-2.85781	0
0.7573	-90.2606	4.36628	-30.3553	-0.415996	0
0.7580	-87.9059	3.14152	-10.211	1.10932	0
0.7587	-97.5861	-4.78917	52.0433	-0.721493	0
0.7593	-111.452	-13.0329	107.891	-1.94348	0
0.7600	-111.714	-25.2365	134.442	-3.4688	0
0.7607	-120.347	-38.6649	119.794	-5.29961	0
0.7613	-127.935	-38.3628	45.6364	-4.38312	0
0.7620	-131.336	-25.8462	-45.9205	-3.7743	0
0.7627	-139.708	-15.779	-90.4718	-4.99412	0
0.7633	-142.324	-3.87747	-94.1339	-3.7743	0
0.7640	-147.033	12.6045	-88.0305	-0.721493	0
0.7647	-155.405	20.5407	-68.8033	0.803825	0
0.7653	-151.742	18.0967	-36.7623	0.498328	0
0.7660	-164.3	17.7946	-3.19054	0.498328	0
0.7667	-175.289	19.6235	31.5954	1.72032	0
0.7673	-120.347	16.8774	53.5675	1.10932	0
0.7680	-72.7317	8.33162	45.6364	-1.94348	0
0.7687	-125.842	0.0933669	20.9129	-4.07979	0
0.7693	-191.771	-2.04309	-0.142089	-3.4688	0
0.7700	-194.911	-0.823826	-12.9559	-4.07979	0
0.7707	-194.126	-1.13139	-8.99035	-4.38312	0
0.7713	-208.253	-1.43346	17.5609	-1.63798	0
0.7720	-214.271	-2.65272	50.2155	0.192831	0
0.7727	-223.951	-2.65272	66.3878	-0.721493	0
0.7733	-232.846	2.53189	66.0842	-1.02699	0
0.7740	-238.602	3.44908	63.0293	-2.55231	0
0.7747	-254.038	-3.87747	59.3673	-4.07979	0
0.7753	-265.288	-2.96028	50.519	-1.63798	0
0.7760	-274.968	3.75115	40.1401	1.72032	0
0.7767	-293.281	-0.516264	28.2369	2.02581	0
0.7773	-304.008	-8.76001	17.8644	1.72032	0
0.7780	-321.014	-8.76001	12.0646	-0.415996	0
0.7787	-337.234	-9.06208	-0.445642	-2.55231	0
0.7793	-297.206	-6.92563	-22.7278	-0.721493	0
0.7800	-257.962	4.66834	-32.1831	1.10932	0
0.7807	-308.979	10.7756	-23.9484	-0.415996	0
0.7813	-374.908	6.19517	-14.7902	-2.24681	0
0.7820	-379.618	2.83945	-1.05921	-3.4688	0
0.7827	-375.955	-1.74102	26.1056	-7.43593	0
0.7833	-384.85	-11.8082	48.0777	-11.4031	0
0.7840	-385.112	-17.6079	45.0228	-11.7086	0
0.7847	-386.158	-16.9983	23.6643	-7.74142	0
0.7853	-386.682	-14.2522	3.21637	-2.24681	0
0.7860	-386.42	-9.06208	-5.63189	0.192831	0
0.7867	-390.868	-4.78917	-5.32833	-1.02699	0
0.7873	-388.251	-5.70637	-0.749196	-2.55231	0
0.7880	-385.112	-6.92563	4.13349	-2.24681	0
0.7887	-388.513	-6.316	-0.445642	-2.55231	0
0.7893	-381.187	-6.92563	-12.6524	-3.4688	0
0.7900	-384.065	-7.23319	-15.7073	-1.94348	0
0.7907	-384.065	-3.87747	-8.99035	0.192831	0
0.7913	-324.415	-1.13139	-4.10766	0.192831	0
0.7920	-272.351	0.0933669	-0.445642	1.10932	0
0.7927	-316.828	1.31263	6.26483	3.85663	0
0.7933	-373.077	2.53189	15.4231	1.41482	0
0.7940	-365.752	2.22982	20.9129	-2.85781	0
0.7947	-351.362	1.62019	10.844	-0.721493	0
0.7953	-350.054	1.00507	-15.3973	1.10932	0
0.7960	-339.066	-0.516264	-28.5211	-3.4688	0
0.7967	-331.479	-2.35065	-15.3973	-5.60511	0
0.7973	-326.769	-4.17954	-1.96987	-4.38312	0
0.7980	-317.351	-5.70637	0.471477	-3.7743	0
0.7987	-310.81	-6.62356	4.7406	-2.55231	0
0.7993	-300.607	-7.23319	4.43705	-0.721493	0
0.8000	-293.281	-3.56991	-2.58343	-1.63798	0
0.8007	-288.834	2.22982	8.09906	-2.24681	0
0.8013	-272.351	3.44908	26.7127	-0.415996	0
0.8020	-266.072	0.702998	11.1475	2.02581	0
0.8027	-256.131	-1.13139	-24.8591	3.85663	0
0.8033	-185.492	-3.87747	-39.2036	2.94014	0
0.8040	-125.842	-8.76001	-42.5621	-0.415996	0
0.8047	-164.039	-11.1985	-53.2446	-2.55231	0
0.8053	-210.085	-8.76001	-48.0519	-0.721493	0
0.8060	-190.463	-7.23319	-24.252	3.24563	0
0.8067	-166.132	-6.92563	-8.38324	3.85663	0
0.8073	-155.667	-3.87747	1.07858	-0.721493	0
0.8080	-136.568	0.395436	11.7611	-2.24681	0
0.8087	-122.964	1.62019	9.31974	2.02581	0
0.8093	-111.191	1.31263	-2.88699	2.02581	0
0.8100	-91.5687	0.0933669	-7.76968	-1.94348	0
0.8107	-77.1793	-2.96028	-10.211	-1.63798	0
0.8113	-60.697	-5.09673	-11.7352	0.192831	0
0.8120	-46.046	-3.26784	0.471477	-2.24681	0
0.8127	-38.7205	-1.13139	16.9473	-3.1633	0
0.8133	-23.2846	1.00507	20.0022	1.10932	0
0.8140	-15.1742	3.75115	14.506	3.55113	0
0.8147	-2.35462	4.97591	6.87839	1.72032	0
0.8153	69.3306	4.66834	-4.72122	0.803825	0
0.8160	134.214	5.27798	-17.5351	1.41482	0
0.8167	100.987	5.88761	-28.2176	1.10932	0
0.8173	52.8482	6.50273	-35.8451	0.192831	0
0.8180	70.6387	9.55089	-32.1831	1.10932	0
0.8187	95.7547	11.6873	-15.7073	0.192831	0
0.8193	103.08	9.24882	-0.142089	-2.55231	0
0.8200	122.44	3.44908	2.29926	-3.4688	0
0.8207	142.062	-0.823826	-4.72122	-2.55231	0
0.8213	157.237	-0.214195	-11.1281	-0.721493	0
0.8220	176.335	3.44908	-19.0593	2.02581	0
0.8227	195.172	5.58554	-31.2725	1.72032	0
0.8233	215.84	4.66834	-28.2176	-3.4688	0
0.8240	233.631	4.36628	1.07858	-6.82493	0
0.8247	246.451	4.66834	28.2369	-4.38312	0
0.8253	264.241	4.97591	26.4091	-1.33249	0
0.8260	272.613	8.33162	8.09906	-0.721493	0
0.8267	288.049	10.1605	-9.90747	-1.63798	0
0.8273	363.92	4.05871	-24.5555	-3.4688	0
0.8280	430.896	-2.96028	-30.3553	-4.68862	0
0.8287	394.269	-1.13139	-22.4177	-3.1633	0
0.8293	334.357	5.27798	-5.32833	-0.721493	0
0.8300	348.484	8.94125	13.8989	-0.721493	0
0.8307	383.542	11.3853	19.0851	0.192831	0
0.8313	390.606	12.6045	11.7611	2.94014	0
0.8320	390.344	11.6873	15.7267	4.77095	0
0.8327	392.699	7.11236	31.8989	1.72032	0
0.8333	400.024	-2.65272	35.561	-4.38312	0
0.8340	413.367	-15.4714	21.5265	-7.13043	0
0.8347	423.571	-22.1884	7.79551	-6.21394	0
0.8353	425.402	-19.7444	16.9473	-6.51944	0
0.8360	418.338	-15.1694	49.2984	-6.51944	0
0.8367	419.908	-13.335	73.0983	-3.1633	0
0.8373	431.158	-11.5061	63.6429	-1.02699	0
0.8380	423.309	-6.316	23.6643	-1.63798	0
0.8387	430.896	1.62019	-38.2865	-0.110499	0
0.8393	497.61	8.33162	-95.051	1.41482	0
0.8400	528.221	9.85845	-106.341	-0.721493	0
0.8407	462.291	8.63918	-68.8033	-3.7743	0
0.8413	412.582	10.1605	-22.7278	-3.4688	0
0.8420	430.896	11.9949	1.9957	-0.721493	0
0.8427	447.64	9.85845	10.844	1.72032	0
0.8433	447.378	8.33162	20.9129	1.72032	0
0.8440	445.547	9.85845	31.8989	2.02581	0
0.8447	439.007	7.41443	35.561	1.10932	0
0.8453	448.163	-0.214195	41.0572	-1.94348	0
0.8460	465.692	-5.09673	42.885	-3.4688	0
0.8467	463.599	-2.96028	27.9334	-1.63798	0
0.8473	463.599	0.0933669	18.4715	0.498328	0
0.8480	470.925	-0.214195	30.6783	0.803825	0
0.8487	471.971	-2.04309	35.2574	-1.94348	0
0.8493	474.849	-2.96028	25.1885	-5.29961	0
0.8500	462.553	-1.43346	22.4436	-4.68862	0
0.8507	455.227	4.05871	22.7471	-0.721493	0
0.8513	515.401	9.85845	22.7471	1.10932	0
0.8520	565.371	11.6873	31.2918	1.10932	0
0.8527	503.628	8.94125	23.9678	-1.02699	0
0.8533	432.727	3.44908	-4.72122	-3.7743	0
0.8540	441.623	0.702998	-14.7902	-3.4688	0
0.8547	450.78	3.44908	-2.88699	-0.721493	0
0.8553	429.065	1.62019	-3.50055	0.192831	0
0.8560	418.861	-8.76001	-11.7352	1.10932	0
0.8567	412.321	-14.8618	-6.85256	2.02581	0
0.8573	406.565	-10.8965	-1.96987	0.498328	0
0.8580	405.257	-2.04309	-12.9559	1.41482	0
0.8587	390.868	6.50273	-29.1347	5.07645	0
0.8593	375.432	10.7756	-33.7138	4.15996	0
0.8600	366.275	9.24882	-30.3553	-0.721493	0
0.8607	354.763	8.94125	-35.8451	-2.55231	0
0.8613	353.455	9.85845	-41.3414	-1.63798	0
0.8620	342.467	6.8048	-23.0313	-0.415996	0
0.8627	324.415	3.44908	2.91282	2.02581	0
0.8633	365.752	4.97591	4.7406	4.15996	0
0.8640	416.768	7.11236	-7.76968	2.63464	0
0.8647	362.874	5.27798	-12.0453	0.498328	0
0.8653	280.2	1.92226	-12.0453	1.10932	0
0.8660	274.706	2.53189	-12.9559	2.02581	0
0.8667	283.078	3.44908	-17.5351	0.803825	0
0.8673	261.625	0.702998	-30.3553	0.803825	0
0.8680	249.067	0.0933669	-37.6794	3.55113	0
0.8687	242.003	3.44908	-25.7762	4.46546	0
0.8693	227.875	2.83945	-20.2864	1.10932	0
0.8700	214.794	-2.04309	-38.2865	-1.63798	0
0.8707	196.742	-6.62356	-46.2241	-1.02699	0
0.8713	179.736	-9.97927	-25.4727	-0.721493	0
0.8720	162.731	-10.2868	-2.58343	-1.63798	0
0.8727	137.876	-9.36964	12.9818	-2.55231	0
0.8733	117.47	-9.36964	31.8989	-2.55231	0
0.8740	88.1676	-5.09673	42.5814	-0.721493	0
0.8747	61.7435	1.00507	35.871	3.85663	0
0.8753	91.5687	2.22982	27.6298	4.77095	0
0.8760	115.9	1.92226	28.8505	2.02581	0
0.8767	41.5984	4.66834	30.0712	0.192831	0
0.8773	-49.7087	4.36628	17.8644	1.41482	0
0.8780	-72.9933	1.62019	-2.58343	4.15996	0
0.8787	-88.9524	3.44908	-10.211	5.38195	0
0.8793	-125.057	8.94125	-6.85256	4.46546	0
0.8800	-149.911	12.6045	-11.1281	3.85663	0
0.8807	-173.457	12.297	-10.5146	3.85663	0
0.8813	-204.067	7.41443	6.26483	0.498328	0
0.8820	-230.23	0.0933669	10.844	-4.99412	0
0.8827	-252.468	-2.04309	-10.211	-6.82493	0
0.8833	-276.276	0.395436	-25.7762	-4.99412	0
0.8840	-305.839	-0.823826	-16.6179	-3.7743	0
0.8847	-331.74	-6.92563	4.43705	-5.29961	0
0.8853	-352.932	-11.1985	24.2714	-5.91061	0
0.8860	-389.559	-10.5889	41.6643	-4.07979	0
0.8867	-403.164	-9.06208	56.6224	-2.55231	0
0.8873	-360.257	-6.62356	62.4222	-2.85781	0
0.8880	-357.38	-3.87747	49.9055	-2.55231	0
0.8887	-445.547	-1.13139	16.3402	-3.4688	0
0.8893	-515.401	-0.516264	-18.7557	-5.29961	0
0.8900	-532.145	-0.214195	-23.3349	-2.55231	0
0.8907	-558.831	1.62019	-3.80411	0.192831	0
0.8913	-587.086	3.44908	4.7406	-1.63798	0
0.8920	-604.615	0.395436	-0.142089	-3.1633	0
0.8927	-636.01	-5.3988	4.13349	-1.94348	0
0.8933	-663.481	-6.62356	13.8989	-2.55231	0
0.8940	-681.533	-4.4871	25.492	-2.55231	0
0.8947	-708.218	-2.65272	41.6643	-1.33249	0
0.8953	-728.102	0.0933669	46.857	-0.721493	0
0.8960	-746.677	3.14152	36.4781	0.192831	0
0.8967	-773.886	3.44908	20.0022	0.192831	0
0.8973	-787.752	1.62019	-7.16257	-1.94348	0
0.8980	-808.421	-2.35065	-32.7967	-1.63798	0
0.8987	-828.304	-4.17954	-35.8451	0.803825	0
0.8993	-786.444	3.14152	-28.5211	1.41482	0
0.9000	-746.416	13.5217	-23.9484	2.32914	0
0.9007	-802.665	13.2142	-13.873	2.02581	0
0.9013	-869.379	7.41443	-5.63189	-2.24681	0
0.9020	-872.257	6.50273	-7.46612	-3.7743	0
0.9027	-874.089	4.36628	-9.2939	-1.33249	0
0.9033	-890.048	0.702998	-8.38324	-1.02699	0
0.9040	-887.431	4.36628	-12.3488	-1.94348	0
0.9047	-886.647	8.02406	-15.7073	-1.33249	0
0.9053	-890.833	2.22982	-17.8386	-2.85781	0
0.9060	-887.17	-5.70637	-23.0313	-5.29961	0
0.9067	-883.507	-7.23319	-28.5211	-4.99412	0
0.9073	-876.443	-6.01393	-33.7138	-4.38312	0
0.9080	-874.612	-4.4871	-34.0174	-3.4688	0
0.9087	-877.751	-2.96028	-26.3898	-1.02699	0
0.9093	-866.24	-2.35065	-20.2864	0.498328	0
0.9100	-866.501	-2.96028	-19.9764	0.803825	0
0.9107	-873.827	-4.17954	-21.1971	1.72032	0
0.9113	-818.886	-2.96028	-30.3553	4.46546	0
0.9120	-757.404	1.00507	-40.4243	7.51826	0
0.9127	-794.293	3.44908	-34.3209	7.21276	0
0.9133	-853.943	2.83945	-19.9764	4.15996	0
0.9140	-849.234	0.395436	-6.85256	2.02581	0
0.9147	-833.798	-4.17954	15.4231	-0.110499	0
0.9153	-832.49	-6.92563	39.223	-2.55231	0
0.9160	-824.38	-4.17954	45.0228	-0.721493	0
0.9167	-819.147	-0.823826	40.4437	2.94014	0
0.9173	-813.653	1.62019	28.8505	2.94014	0
0.9180	-801.619	3.44908	0.77503	1.10932	0
0.9187	-796.909	3.44908	-23.0313	1.10932	0
0.9193	-788.537	2.53189	-17.5351	2.02581	0
0.9200	-775.456	6.50273	4.43705	2.94014	0
0.9207	-765.514	8.94125	17.5609	2.94014	0
0.9213	-749.555	4.66834	12.3682	2.02581	0
0.9220	-743.538	1.62019	2.91282	-0.110499	0
0.9227	-729.41	-2.04309	5.65772	-1.63798	0
0.9233	-654.062	-7.23319	16.6438	-2.24681	0
0.9240	-587.871	-7.23319	30.6783	-1.94348	0
0.9247	-620.051	-7.23319	48.0777	-2.55231	0
0.9253	-663.219	-15.1694	45.6364	-2.85781	0
0.9260	-637.58	-19.4368	12.3682	-1.94348	0
0.9267	-606.446	-12.7254	-15.7073	-2.55231	0
0.9273	-594.935	-6.62356	-17.5351	-2.85781	0
0.9280	-573.482	-4.78917	-15.0937	0.803825	0
0.9287	-550.982	-3.56991	-19.3693	4.46546	0
0.9293	-532.668	-2.04309	-19.0593	2.63464	0
0.9300	-513.308	-0.214195	-11.1281	-1.33249	0
0.9307	-496.302	-1.13139	-4.72122	-1.63798	0
0.9313	-474.064	-3.26784	-6.85256	-0.415996	0
0.9320	-453.396	-1.13139	-16.3144	-0.721493	0
0.9327	-438.745	0.702998	-23.6384	-1.63798	0
0.9333	-417.553	-2.04309	-21.1971	-0.721493	0
0.9340	-408.658	-2.04309	-7.16257	2.63464	0
0.9347	-394.53	-0.214195	12.6782	3.24563	0
0.9353	-320.229	0.0933669	30.9883	0.192831	0
0.9360	-257.962	2.53189	49.9055	-0.721493	0
0.9367	-294.328	3.75115	64.8636	1.72032	0
0.9373	-335.926	2.22982	60.588	3.24563	0
0.9380	-313.427	4.36628	42.885	3.85663	0
0.9387	-291.973	9.55089	39.223	4.46546	0
0.9393	-284.648	10.7756	46.2435	3.24563	0
0.9400	-261.363	8.33162	30.9883	0.192831	0
0.9407	-242.265	6.19517	-8.6868	0.803825	0
0.9413	-227.352	6.8048	-30.3553	3.85663	0
0.9420	-204.591	8.94125	-23.0313	1.10932	0
0.9427	-184.969	7.41443	-18.4522	-4.38312	0
0.9433	-162.992	4.36628	-17.5351	-3.1633	0
0.9440	-138.661	2.83945	-0.142089	0.192831	0
0.9447	-120.347	0.395436	17.8644	0.498328	0
0.9453	-97.3244	-0.214195	12.6782	0.803825	0
0.9460	-81.8886	-1.13139	3.82348	-0.721493	0
0.9467	-57.0342	-11.1985	14.2024	-4.07979	0
0.9473	21.7149	-22.1884	34.9539	-3.4688	0
0.9480	87.6443	-22.1884	37.3952	0.192831	0
0.9487	61.2202	-20.354	7.79551	1.10932	0
0.9493	27.209	-25.2365	-21.1971	0.803825	0
0.9500	52.0633	-28.5922	-22.4177	0.803825	0
0.9507	79.0107	-26.4613	-15.0937	0.192831	0
0.9513	94.1849	-18.8272	-15.7073	-1.33249	0
0.9520	121.656	-11.1985	-16.6179	-4.68862	0
0.9527	142.586	-9.36964	-23.6384	-4.99412	0
0.9533	158.021	-11.1985	-36.4587	-2.85781	0
0.9540	179.475	-15.4714	-35.8451	-4.99412	0
0.9547	198.312	-24.9345	-28.5211	-6.21394	0
0.9553	218.718	-31.9534	-30.6589	-4.07979	0
0.9560	236.77	-26.1537	-26.0798	-5.60511	0
0.9567	248.805	-16.0811	-6.24545	-8.04692	0
0.9573	271.567	-14.5543	8.09906	-4.68862	0
0.9580	285.433	-15.779	13.5889	-3.1633	0
0.9587	299.037	-11.1985	29.4576	-3.1633	0
0.9593	372.815	-2.35065	47.4641	0.192831	0
0.9600	446.855	6.19517	38.6159	-0.721493	0
0.9607	418.861	13.2142	9.92684	-5.29961	0
0.9613	362.612	16.2678	5.04415	-5.29961	0
0.9620	381.187	18.0967	36.4781	-4.38312	0
0.9627	432.989	24.5061	57.2295	-3.7743	0
0.9633	455.489	31.2175	24.2714	1.10932	0
0.9640	459.152	35.4904	-32.7967	3.24563	0
0.9647	479.297	40.0709	-67.2791	-0.721493	0
0.9653	515.663	41.5977	-96.2717	-3.1633	0
0.9660	534.238	33.6615	-135.947	-4.38312	0
0.9667	543.133	26.9446	-140.829	-5.60511	0
0.9673	570.342	26.9446	-91.389	-1.63798	0
0.9680	590.487	26.335	-33.7138	2.94014	0
0.9687	598.598	24.5061	2.60281	1.72032	0
0.9693	618.481	22.9792	16.6438	1.72032	0
0.9700	626.853	19.316	6.57484	4.77095	0
0.9707	648.83	17.1795	-4.72122	4.46546	0
0.9713	725.486	18.7063	1.9957	1.10932	0
0.9720	760.543	15.6582	3.82348	-0.415996	0
0.9727	701.939	10.4681	-8.38324	-1.63798	0
0.9733	666.097	8.02406	-11.4317	-5.29961	0
0.9740	685.195	4.36628	-3.80411	-5.60511	0
0.9747	688.335	1.62019	1.38214	-1.63798	0
0.9753	687.812	3.44908	5.96127	1.41482	0
0.9760	698.8	8.02406	9.92684	0.803825	0
0.9767	696.969	11.6873	7.4855	0.192831	0
0.9773	696.707	11.9949	3.51993	1.10932	0
0.9780	701.939	6.19517	1.69215	1.72032	0
0.9787	698.277	0.702998	-3.80411	0.498328	0
0.9793	699.846	0.702998	-9.2939	-1.63798	0
0.9800	699.062	1.92226	-5.63189	-1.63798	0
0.9807	691.736	1.31263	5.35417	1.10932	0
0.9813	697.23	1.62019	14.2024	2.02581	0
0.9820	688.073	0.0933669	17.2509	2.02581	0
0.9827	677.085	-4.4871	18.168	3.55113	0
0.9833	730.195	-8.45245	20.0022	3.55113	0
0.9840	775.979	-8.45245	21.83	2.02581	0
0.9847	723.131	-6.316	17.2509	1.72032	0
0.9853	664.527	-6.62356	7.18195	0.192831	0
0.9860	668.975	-9.67171	2.60281	-2.55231	0
0.9867	669.76	-10.8965	6.57484	-1.63798	0
0.9873	654.062	-11.5061	13.8989	-0.415996	0
0.9880	650.399	-13.6426	25.492	-2.24681	0
0.9887	641.766	-14.2522	37.3952	-1.33249	0
0.9893	629.469	-12.7254	38.9194	2.32914	0
0.9900	622.144	-9.36964	32.8161	1.72032	0
0.9907	608.801	-3.26784	26.1056	-0.110499	0
0.9913	595.458	2.53189	19.0851	1.10932	0
0.9920	578.453	1.62019	28.8505	0.803825	0
0.9927	557.523	-6.01393	65.4707	-3.1633	0
0.9933	546.011	-11.1985	82.5601	-4.38312	0
0.9940	519.064	-9.36964	46.857	-2.24681	0
0.9947	490.023	-5.70637	2.29926	-0.110499	0
0.9953	523.25	-2.04309	-12.9559	1.72032	0
0.9960	552.29	3.44908	-20.2864	1.72032	0
0.9967	475.634	6.19517	-30.3553	-1.63798	0
0.9973	382.234	-3.26784	-37.3758	-4.68862	0
0.9980	365.228	-16.6907	-47.7483	-4.99412	0
0.9987	359.473	-18.5251	-53.2446	-3.1633	0
0.9993	323.63	-11.1985	-46.8312	-0.721493	0
1.0000	291.712	-9.36964	-46.5276	-0.110499	0
1.0007	267.119	-11.8082	-49.5825	-1.94348	0
1.0013	242.526	-12.4178	-32.7967	-3.7743	0
1.0020	218.457	-13.0329	-8.99035	-4.07979	0
1.0027	191.509	-14.5543	-0.749196	-0.415996	0
1.0033	168.225	-12.4178	4.43705	3.55113	0
1.0040	141.277	-9.06208	25.492	2.32914	0
1.0047	110.667	-6.62356	52.0433	0.498328	0
1.0053	88.4292	-4.17954	61.2015	1.72032	0
1.0060	53.6331	-2.96028	47.4641	2.32914	0
1.0067	26.1625	-3.87747	24.8849	2.63464	0
1.0073	55.2028	-2.04309	10.5404	5.07645	0
1.0080	71.162	-0.214195	5.96127	5.07645	0
1.0087	-3.40112	-2.04309	4.43705	2.32914	0
1.0093	-86.5978	-3.87747	9.92684	1.41482	0
1.0100	-115.377	-2.65272	25.7956	0.192831	0
1.0107	-141.539	-0.214195	30.6783	-1.33249	0
1.0113	-178.951	0.702998	12.6782	1.10932	0
1.0120	-205.376	-1.13139	0.77503	2.02581	0
1.0127	-235.201	-2.65272	7.18195	-1.94348	0
1.0133	-269.474	-0.823826	8.40262	-3.7743	0
1.0140	-300.345	2.53189	1.69215	-0.721493	0
1.0147	-331.479	3.44908	4.43705	2.02581	0
1.0153	-361.304	2.83945	19.0851	2.63464	0
1.0160	-395.838	2.53189	38.9194	0.498328	0
1.0167	-430.111	1.00507	59.0637	-2.55231	0
1.0173	-458.367	-1.13139	70.3534	-1.63798	0
1.0180	-498.657	-1.13139	63.9464	2.02581	0
1.0187	-519.849	2.83945	28.2369	1.41482	0
1.0193	-486.884	6.19517	-28.2176	-0.415996	0
1.0200	-488.192	2.83945	-55.9895	-1.94348	0
1.0207	-573.743	-3.56991	-33.1002	-4.99412	0
1.0213	-642.027	-6.01393	-16.9279	-5.29961	0
1.0220	-654.847	-4.78917	-48.0519	-0.415996	0
1.0227	-672.637	-0.823826	-83.4514	2.32914	0
1.0233	-695.137	2.83945	-76.4373	1.41482	0
1.0240	-707.957	2.22982	-42.8656	1.41482	0
1.0247	-727.84	0.395436	-15.0937	1.72032	0
1.0253	-741.968	1.92226	-3.19054	0.498328	0
1.0260	-750.078	2.22982	-4.72122	1.10932	0
1.0267	-765.514	-1.13139	-13.873	1.41482	0
1.0273	-773.886	-1.43346	-23.9484	-0.110499	0
1.0280	-784.875	1.00507	-31.576	1.10932	0
1.0287	-801.619	2.53189	-28.5211	3.85663	0
1.0293	-804.235	2.53189	-18.1486	2.02581	0
1.0300	-819.147	-0.516264	-18.7557	-1.63798	0
1.0307	-835.368	-6.62356	-24.5555	-2.55231	0
1.0313	-786.183	-8.45245	-7.76968	-3.4688	0
1.0320	-740.137	-8.45245	17.5609	-3.4688	0
1.0327	-792.985	-13.335	16.0302	-1.63798	0
1.0333	-857.083	-14.8618	-5.63189	-0.415996	0
1.0340	-857.606	-6.62356	-20.2864	0.498328	0
1.0347	-854.467	1.92226	-25.7762	2.94014	0
1.0353	-862.577	6.19517	-26.6933	3.85663	0
1.0360	-858.129	10.7756	-22.7278	2.94014	0
1.0367	-861.531	9.85845	-14.7902	0.498328	0
1.0373	-864.932	0.702998	-5.32833	-4.38312	0
1.0380	-857.606	-7.53526	-2.88699	-7.43593	0
1.0387	-855.513	-9.36964	-6.549	-5.91061	0
1.0393	-848.711	-7.84282	-2.27988	-4.07979	0
1.0400	-837.723	-4.78917	9.01618	-2.55231	0
1.0407	-834.583	-2.96028	10.2369	0.192831	0
1.0413	-825.165	-7.23319	-0.142089	0.192831	0
1.0420	-819.932	-12.1157	-5.9419	-0.721493	0
1.0427	-810.775	-11.8082	3.51993	2.02581	0
1.0433	-743.538	-8.76001	22.7471	2.02581	0
1.0440	-678.393	-7.53526	34.0367	-1.94348	0
1.0447	-707.434	-6.62356	33.7332	-1.94348	0
1.0453	-751.125	-3.87747	31.8989	1.72032	0
1.0460	-730.195	-0.823826	23.6643	1.10932	0
1.0467	-701.416	0.0933669	0.161465	-1.94348	0
1.0473	-687.812	2.22982	-21.8106	-1.94348	0
1.0480	-664.004	5.27798	-28.2176	-0.721493	0
1.0487	-641.242	4.05871	-26.6933	-1.63798	0
1.0493	-621.097	1.00507	-20.59	-3.4688	0
1.0500	-598.859	0.0933669	-11.7352	-3.7743	0
1.0507	-581.069	-2.65272	-9.2939	-0.721493	0
1.0513	-558.569	-2.96028	-9.2939	2.02581	0
1.0520	-536.854	3.75115	1.69215	1.41482	0
1.0527	-521.157	8.94125	14.506	1.72032	0
1.0533	-497.087	8.33162	20.6093	3.85663	0
1.0540	-482.698	9.24882	34.0367	3.85663	0
1.0547	-469.093	9.85845	53.8775	3.55113	0
1.0553	-397.408	8.33162	60.588	4.46546	0
1.0560	-328.339	6.50273	59.6709	0.803825	0
1.0567	-353.978	1.62019	57.2295	-4.07979	0
1.0573	-394.007	-6.316	38.0023	-3.7743	0
1.0580	-369.938	-11.1985	17.2509	-2.55231	0
1.0587	-340.636	-13.0329	21.83	-2.55231	0
1.0593	-326.769	-11.5061	23.9678	-1.02699	0
1.0600	-299.822	-7.84282	-5.32833	0.192831	0
1.0607	-273.66	-5.70637	-38.5965	1.10932	0
1.0613	-251.421	-2.04309	-49.8861	1.41482	0
1.0620	-222.904	5.58554	-44.6999	0.498328	0
1.0627	-198.05	8.02406	-33.4038	1.10932	0
1.0633	-171.626	7.41443	-26.6933	3.85663	0
1.0640	-142.847	12.6045	-24.252	4.46546	0
1.0647	-119.301	15.0431	-13.873	2.94014	0
1.0653	-91.5687	11.6873	0.77503	3.55113	0
1.0660	-69.069	11.0777	20.3058	3.24563	0
1.0667	-41.5984	11.6873	41.9743	1.72032	0
1.0673	38.9821	6.50273	34.0367	0.803825	0
1.0680	111.452	0.702998	-12.3488	-2.55231	0
1.0687	88.9524	-2.96028	-48.3619	-7.13043	0
1.0693	54.6796	-4.78917	-46.5276	-6.82493	0
1.0700	85.2897	-4.78917	-24.8591	-4.38312	0
1.0707	118.778	-6.01393	2.60281	-5.29961	0
1.0713	130.289	-5.70637	24.8849	-5.60511	0
1.0720	154.359	-0.823826	19.3887	-1.02699	0
1.0727	178.428	0.702998	-10.8246	1.10932	0
1.0733	194.387	-3.56991	-39.5072	-1.63798	0
1.0740	213.486	-2.35065	-43.1692	-2.55231	0
1.0747	231.538	3.44908	-21.5071	1.10932	0
1.0753	248.02	6.50273	-4.10766	2.94014	0
1.0760	260.578	7.72199	-12.0453	1.10932	0
1.0767	270.258	8.63918	-26.3898	1.10932	0
1.0773	288.049	6.19517	-30.9625	2.02581	0
1.0780	293.02	3.14152	-34.3209	1.10932	0
1.0787	300.869	2.53189	-38.2865	1.41482	0
1.0793	369.414	1.62019	-34.0174	2.02581	0
1.0800	431.158	-1.13139	-27.3004	-1.02699	0
1.0807	386.943	-4.78917	-23.9484	-3.4688	0
1.0813	323.63	-5.70637	-16.6179	-1.94348	0
1.0820	339.851	-5.3988	-2.88699	-0.110499	0
1.0827	373.6	-5.70637	8.09906	0.498328	0
1.0833	372.292	-2.96028	9.01618	2.02581	0
1.0840	366.798	0.395436	16.0302	3.24563	0
1.0847	371.246	-2.65272	41.6643	2.32914	0
1.0853	382.234	-5.70637	67.3049	0.192831	0
1.0860	397.67	-3.56991	66.3878	-1.63798	0
1.0867	407.612	-2.96028	41.9743	-1.63798	0
1.0873	406.042	-2.96028	11.1475	-1.94348	0
1.0880	395.054	0.0933669	-13.2659	-1.63798	0
1.0887	394.792	0.395436	-27.3004	0.192831	0
1.0893	405.257	-0.823826	-39.5072	2.02581	0
1.0900	395.054	2.83945	-54.4652	1.10932	0
1.0907	399.24	3.44908	-52.0239	-1.94348	0
1.0913	455.489	-1.43346	-26.0798	-1.63798	0
1.0920	471.71	-1.43346	3.82348	2.32914	0
1.0927	395.054	2.53189	31.5954	4.46546	0
1.0933	337.496	6.8048	55.7053	2.94014	0
1.0940	344.56	13.2142	60.8915	2.94014	0
1.0947	340.897	18.0967	46.5535	5.99294	0
1.0953	317.089	15.9602	32.209	3.85663	0
1.0960	302.438	10.7756	21.5265	-3.4688	0
1.0967	289.88	4.66834	5.04415	-6.82493	0
1.0973	278.892	-2.96028	-10.211	-6.21394	0
1.0980	268.165	-10.2868	-12.9559	-8.04692	0
1.0987	251.421	-11.1985	-5.9419	-8.96125	0
1.0993	238.602	-7.53526	0.77503	-5.91061	0
1.1000	224.997	-3.56991	3.21637	-4.38312	0
1.1007	209.3	-2.04309	2.29926	-3.4688	0
1.1013	203.283	-0.214195	-3.19054	-0.721493	0
1.1020	184.707	3.75115	-12.0453	1.72032	0
1.1027	168.225	8.63918	-12.0453	2.94014	0
1.1033	210.87	10.1605	2.60281	4.77095	0
1.1040	249.59	7.41443	23.6643	6.60177	0
1.1047	197.788	5.58554	46.2435	6.60177	0
1.1053	128.719	8.33162	59.6709	4.77095	0
1.1060	119.563	12.297	45.6364	2.94014	0
1.1067	121.394	13.5217	21.2229	2.32914	0
1.1073	106.481	11.3853	29.154	3.85663	0
1.1080	97.8477	8.33162	62.7258	2.02581	0
1.1087	92.6152	4.36628	74.0154	-1.63798	0
1.1093	84.5048	-1.74102	54.4846	-3.4688	0
1.1100	72.2085	-6.62356	36.4781	-4.38312	0
1.1107	58.8656	-6.92563	35.561	-7.74142	0
1.1113	52.8482	-7.53526	38.6159	-8.96125	0
1.1120	38.4589	-9.97927	26.4091	-4.38312	0
1.1127	17.0056	-6.62356	-11.1281	-0.415996	0
1.1133	10.7266	-0.214195	-62.0928	-1.63798	0
1.1140	-7.3255	2.22982	-87.1198	-3.4688	0
1.1147	-26.9474	5.27798	-67.8926	0.192831	0
1.1153	13.3429	11.6873	-44.0863	5.68744	0
1.1160	47.3541	17.1795	-44.0863	6.60177	0
1.1167	-16.744	19.6235	-45.0034	5.68744	0
1.1173	-88.1676	17.1795	-31.8796	3.85663	0
1.1180	-94.4466	8.94125	-17.5351	-0.721493	0
1.1187	-100.202	1.00507	-0.142089	-5.29961	0
1.1193	-120.871	-4.4871	18.7816	-7.74142	0
1.1200	-126.626	-9.06208	23.6643	-7.43593	0
1.1207	-135.26	-13.0329	5.96127	-6.21394	0
1.1213	-146.772	-15.4714	-39.8172	-6.51944	0
1.1220	-151.219	-12.4178	-91.0854	-6.82493	0
1.1227	-159.591	-2.35065	-91.389	-3.4688	0
1.1233	-166.917	5.58554	-34.9345	0.192831	0
1.1240	-173.196	6.19517	21.2229	0.803825	0
1.1247	-179.736	6.19517	55.7053	-0.110499	0
1.1253	-180.783	8.94125	77.6774	1.10932	0
1.1260	-193.602	11.6873	68.8291	3.85663	0
1.1267	-199.881	12.6045	18.7816	3.24563	0
1.1273	-148.603	8.02406	-32.1831	-0.110499	0
1.1280	-111.191	-0.214195	-51.7139	-3.1633	0
1.1287	-164.3	-8.45245	-48.3619	-5.29961	0
1.1293	-225.521	-14.8618	-31.8796	-7.74142	0
1.1300	-229.183	-16.3886	-8.6868	-6.21394	0
1.1307	-229.707	-11.1985	4.13349	-3.1633	0
1.1313	-242.003	-7.53526	5.96127	-3.4688	0
1.1320	-245.404	-7.53526	14.2024	-3.1633	0
1.1327	-251.683	-3.87747	16.3402	1.10932	0
1.1333	-261.625	1.31263	-10.5146	2.94014	0
1.1340	-267.642	1.92226	-47.4448	1.10932	0
1.1347	-272.613	0.395436	-64.2306	0.192831	0
1.1353	-277.322	-0.214195	-57.8172	0.192831	0
1.1360	-290.665	1.62019	-32.1831	0.192831	0
1.1367	-302.177	5.88761	1.07858	2.63464	0
1.1373	-304.27	9.24882	30.6783	2.94014	0
1.1380	-322.845	8.94125	62.7258	-0.721493	0
1.1387	-322.845	6.50273	89.277	-2.24681	0
1.1393	-261.363	2.53189	68.8291	-1.63798	0
1.1400	-237.032	-3.87747	1.9957	-3.4688	0
1.1407	-305.316	-6.92563	-52.0239	-6.82493	0
1.1413	-349.792	-6.62356	-61.4793	-6.21394	0
1.1420	-336.973	-5.3988	-46.5276	-4.68862	0
1.1427	-339.327	-1.43346	-25.7762	-4.99412	0
1.1433	-344.56	1.00507	-2.88699	-3.4688	0
1.1440	-332.264	-1.74102	15.1195	0.498328	0
1.1447	-331.74	-2.35065	21.83	1.41482	0
1.1453	-330.955	2.53189	29.7676	1.72032	0
1.1460	-320.229	3.44908	55.7053	3.24563	0
1.1467	-318.136	-0.214195	86.8357	-0.110499	0
1.1473	-314.473	-1.13139	102.394	-4.68862	0
1.1480	-310.81	-0.214195	102.394	-1.63798	0
1.1487	-312.903	0.702998	79.5116	1.10932	0
1.1493	-304.27	2.53189	20.3058	0.498328	0
1.1500	-307.148	7.11236	-46.2241	2.94014	0
1.1507	-310.81	9.85845	-76.7409	4.15996	0
1.1513	-255.346	7.11236	-74.6031	1.41482	0
1.1520	-204.067	2.83945	-66.0584	0.803825	0
1.1527	-249.328	1.31263	-49.2725	0.192831	0
1.1533	-309.241	-0.214195	-23.9484	-3.7743	0
1.1540	-307.148	-2.96028	-15.3973	-4.68862	0
1.1547	-297.467	-5.70637	-23.9484	-3.7743	0
1.1553	-301.653	-7.84282	-12.9559	-4.38312	0
1.1560	-297.991	-10.8965	17.2509	-1.33249	0
1.1567	-296.683	-12.4178	30.0712	2.94014	0
1.1573	-293.281	-9.97927	25.1885	2.63464	0
1.1580	-289.619	-5.70637	16.9473	2.94014	0
1.1587	-295.113	-4.78917	-7.76968	4.77095	0
1.1593	-290.927	-6.316	-33.7138	2.63464	0
1.1600	-284.386	-6.92563	-27.6104	-1.33249	0
1.1607	-287.787	-7.84282	-4.41121	-0.721493	0
1.1613	-280.723	-9.67171	6.26483	0.498328	0
1.1620	-282.032	-8.45245	5.04415	-0.415996	0
1.1627	-285.171	-7.53526	-1.96987	-2.55231	0
1.1633	-229.183	-10.2868	-7.46612	-4.38312	0
1.1640	-175.289	-10.2868	-8.6868	-3.4688	0
1.1647	-216.102	-5.70637	-10.211	-1.63798	0
1.1653	-270.52	-3.56991	-3.80411	-2.55231	0
1.1660	-261.363	-1.74102	12.9818	-3.4688	0
1.1667	-246.712	1.00507	10.844	-1.94348	0
1.1673	-245.666	1.92226	-17.5351	-1.02699	0
1.1680	-236.247	1.62019	-39.5072	-1.94348	0
1.1687	-231.015	2.53189	-35.8451	-2.55231	0
1.1693	-226.567	4.66834	-15.7073	-1.63798	0
1.1700	-218.457	7.72199	6.26483	-0.721493	0
1.1707	-217.41	9.55089	14.506	-1.02699	0
1.1713	-211.131	8.02406	-6.549	-2.24681	0
1.1720	-206.945	6.8048	-40.4243	-2.24681	0
1.1727	-210.608	7.72199	-55.0723	-1.02699	0
1.1733	-204.591	10.7756	-44.3898	-0.110499	0
1.1740	-210.346	16.2678	-24.5555	2.32914	0
1.1747	-216.625	21.4524	-9.2939	4.77095	0
1.1753	-160.638	21.76	1.07858	3.85663	0
1.1760	-107.789	18.0967	9.62329	2.94014	0
1.1767	-154.359	10.7756	10.844	2.02581	0
1.1773	-215.579	0.0933669	8.70617	-2.55231	0
1.1780	-209.038	-11.5061	21.2229	-6.51944	0
1.1787	-195.957	-20.354	45.6364	-6.21394	0
1.1793	-199.358	-23.1001	63.9464	-5.29961	0
1.1800	-192.818	-20.0519	82.5601	-5.29961	0
1.1807	-188.108	-15.1694	96.291	-4.68862	0
1.1813	-184.969	-12.1157	67.912	-6.21394	0
1.1820	-178.951	-9.06208	4.13349	-6.21394	0
1.1827	-176.335	-3.56991	-38.2865	-2.85781	0
1.1833	-168.486	2.53189	-40.1207	-0.721493	0
1.1840	-160.376	5.58554	-28.2176	-1.63798	0
1.1847	-157.498	4.97591	-27.914	-1.94348	0
1.1853	-147.818	4.97591	-40.7278	-1.63798	0
1.1860	-150.173	5.58554	-43.1692	-2.55231	0
1.1867	-148.341	5.27798	-20.8935	-3.1633	0
1.1873	-88.1676	2.83945	3.51993	-4.38312	0
1.1880	-39.767	-0.516264	12.6782	-5.91061	0
1.1887	-85.5513	-2.96028	16.9473	-5.29961	0
1.1893	-137.353	-2.65272	22.7471	-3.1633	0
1.1900	-130.289	-2.96028	23.0507	-2.55231	0
1.1907	-125.057	-2.65272	23.9678	-5.29961	0
1.1913	-133.429	1.62019	30.3747	-5.29961	0
1.1920	-129.766	3.44908	28.5469	-3.4688	0
1.1927	-130.028	0.0933669	12.6782	-5.29961	0
1.1933	-131.074	1.62019	4.7406	-6.51944	0
1.1940	-126.626	8.02406	17.8644	-1.94348	0
1.1947	-132.121	10.7756	28.2369	0.192831	0
1.1953	-137.091	9.55089	13.5889	-3.7743	0
1.1960	-138.4	8.63918	-12.0453	-4.07979	0
1.1967	-141.277	8.02406	-26.6933	-1.33249	0
1.1973	-138.661	8.33162	-22.4177	-1.02699	0
1.1980	-147.556	11.6873	7.18195	-0.110499	0
1.1987	-150.434	15.6582	51.1261	2.63464	0
1.1993	-95.2314	15.3506	76.7603	2.32914	0
1.2000	-49.4471	13.2142	71.2705	0.803825	0
1.2007	-96.5396	11.0777	50.2155	-0.721493	0
1.2013	-151.742	4.97591	20.9129	-4.38312	0
1.2020	-145.202	-5.09673	-12.3488	-8.96125	0
1.2027	-133.69	-8.45245	-37.9829	-7.13043	0
1.2033	-138.4	-2.04309	-60.8722	-1.02699	0
1.2040	-133.429	1.31263	-82.2307	1.41482	0
1.2047	-129.243	-2.96028	-80.0994	0.498328	0
1.2053	-127.673	-6.92563	-61.4793	2.02581	0
1.2060	-120.609	-6.316	-54.4652	2.94014	0
1.2067	-114.068	-2.04309	-41.9485	0.498328	0
1.2073	-110.929	2.53189	-5.63189	1.10932	0
1.2080	-109.882	4.36628	18.4715	3.24563	0
1.2087	-104.65	2.53189	13.2853	2.02581	0
1.2093	-100.726	-0.516264	9.31974	-0.721493	0
1.2100	-114.853	-5.70637	20.3058	-2.24681	0
1.2107	-103.865	-9.36964	35.2574	-1.02699	0
1.2113	-37.674	-4.78917	44.7192	2.02581	0
1.2120	-13.3429	1.31263	38.0023	1.41482	0
1.2127	-74.3015	1.00507	13.2853	-1.63798	0
1.2133	-115.638	1.62019	-14.1766	-0.110499	0
1.2140	-107.528	8.33162	-34.6245	2.02581	0
1.2147	-106.743	13.8238	-41.6449	-0.110499	0
1.2153	-111.191	12.6045	-32.1831	-0.415996	0
1.2160	-108.313	7.11236	-16.6179	1.41482	0
1.2167	-113.807	2.53189	-8.07323	1.72032	0
1.2173	-111.975	4.05871	-2.88699	3.24563	0
1.2180	-106.481	9.24882	13.8989	6.60177	0
1.2187	-111.714	11.9949	45.3328	5.99294	0
1.2193	-107.789	8.02406	62.7258	1.72032	0
1.2200	-102.819	-6.316	45.9399	-2.55231	0
1.2207	-106.481	-22.1884	25.1885	-3.7743	0
1.2213	-99.9407	-27.9826	25.492	-2.85781	0
1.2220	-103.865	-26.7633	36.4781	-2.85781	0
1.2227	-109.359	-24.9345	44.1057	-2.24681	0
1.2233	-51.5401	-17.6079	43.8021	0.803825	0
1.2240	5.2325	-10.8965	38.3123	2.63464	0
1.2247	-35.3194	-12.1157	46.857	2.94014	0
1.2253	-89.9989	-11.5061	63.0293	4.15996	0
1.2260	-78.2258	-4.78917	57.5395	4.15996	0
1.2267	-59.9121	-2.35065	36.4781	2.63464	0
1.2273	-60.1737	-2.04309	16.3402	2.02581	0
1.2280	-50.7552	4.36628	-15.7073	2.32914	0
1.2287	-40.8135	8.94125	-55.9895	1.10932	0
1.2293	-34.0112	6.19517	-82.5407	-0.721493	0
1.2300	-26.1625	3.44908	-96.5752	-1.02699	0
1.2307	-25.116	5.27798	-103.596	-0.110499	0
1.2313	-19.3602	6.50273	-100.851	-0.110499	0
1.2320	-12.2964	5.27798	-97.4923	-1.63798	0
1.2327	-13.3429	2.53189	-89.5612	-1.63798	0
1.2333	-7.84875	0.0933669	-66.672	1.10932	0
1.2340	-10.9882	2.53189	-53.2446	2.02581	0
1.2347	-12.2964	9.85845	-57.8172	0.803825	0
1.2353	41.86	13.5217	-38.5965	2.02581	0
1.2360	90.7838	8.94125	7.18195	3.85663	0
1.2367	47.3541	3.14152	43.4986	1.10932	0
1.2373	-8.63362	1.62019	80.4223	-0.721493	0
1.2380	-2.093	4.66834	126.201	2.02581	0
1.2387	10.7266	8.02406	133.525	4.46546	0
1.2393	8.11037	9.24882	90.8012	3.85663	0
1.2400	17.7905	11.6873	53.8775	4.15996	0
1.2407	24.3311	14.4334	50.519	5.38195	0
1.2413	29.5636	13.5217	58.4502	5.38195	0
1.2420	42.6448	11.9949	46.2435	7.51826	0
1.2427	52.0633	14.4334	9.01618	9.96007	0
1.2433	61.7435	11.3853	-17.5351	5.68744	0
1.2440	72.2085	-1.13139	-9.60391	-1.94348	0
1.2447	81.1037	-11.1985	6.87839	-3.4688	0
1.2453	97.3244	-13.335	9.31974	-2.55231	0
1.2460	104.127	-12.1157	-2.27988	-3.1633	0
1.2467	116.946	-9.67171	-30.0518	0.192831	0
1.2473	184.184	-7.53526	-55.9895	4.15996	0
1.2480	240.433	-6.316	-55.6859	3.85663	0
1.2487	203.806	-4.78917	-28.8311	4.46546	0
1.2493	158.021	-3.56991	19.0851	6.29627	0
1.2500	173.719	-3.26784	53.2639	3.85663	0
1.2507	190.986	-2.04309	18.168	2.32914	0
1.2513	192.818	-0.516264	-46.8312	4.15996	0
1.2520	206.684	-2.96028	-51.4103	2.94014	0
1.2527	217.672	-7.53526	-15.3973	0.192831	0
1.2533	223.689	-10.2868	-11.1281	0.498328	0
1.2540	233.631	-11.8082	-28.8311	2.32914	0
1.2547	239.648	-9.97927	-37.0658	4.15996	0
1.2553	248.805	-3.87747	-40.4243	3.85663	0
1.2560	257.962	-1.13139	-36.7623	0.803825	0
1.2567	259.27	-1.13139	-31.2725	1.10932	0
1.2573	265.811	3.44908	-43.4792	3.24563	0
1.2580	265.288	8.63918	-63.9206	3.24563	0
1.2587	272.09	9.85845	-70.6375	6.60177	0
1.2593	335.665	11.6873	-63.3135	9.04358	0
1.2600	389.559	13.5217	-48.6654	4.77095	0
1.2607	344.822	12.297	-28.8311	1.72032	0
1.2613	285.433	10.1605	-7.16257	2.94014	0
1.2620	297.206	3.44908	10.844	0.192831	0
1.2627	319.967	-9.36964	5.96127	-4.38312	0
1.2633	316.043	-20.0519	-28.2176	-6.21394	0
1.2640	315.781	-22.4904	-60.5686	-6.51944	0
1.2647	326.246	-16.6907	-63.6171	-3.7743	0
1.2653	338.804	-8.15038	-45.307	-0.110499	0
1.2660	348.484	-6.316	-22.7278	1.10932	0
1.2667	350.316	-9.36964	-7.46612	1.72032	0
1.2673	350.577	-9.97927	-5.32833	0.192831	0
1.2680	350.316	-11.5061	-13.873	-4.38312	0
1.2687	353.978	-13.6426	-22.1142	-3.4688	0
1.2693	361.042	-9.67171	-22.4177	1.10932	0
1.2700	349.269	-7.23319	-14.1766	0.192831	0
1.2707	355.287	-9.97927	0.77503	-0.721493	0
1.2713	420.693	-9.36964	25.492	2.94014	0
1.2720	449.21	-6.62356	55.0982	2.63464	0
1.2727	370.461	-8.15038	72.4911	-0.721493	0
1.2733	306.363	-6.92563	72.7947	0.192831	0
1.2740	319.182	-2.04309	66.0842	2.02581	0
1.2747	318.921	-0.516264	49.2984	1.41482	0
1.2753	290.927	-0.823826	14.2024	1.41482	0
1.2760	283.601	1.62019	-21.1971	2.02581	0
1.2767	279.939	6.19517	-34.9345	3.24563	0
1.2773	265.288	10.1605	-28.8311	6.60177	0
1.2780	252.468	11.0777	-19.9764	8.73808	0
1.2787	239.125	10.1605	-13.5695	6.60177	0
1.2793	226.044	8.94125	-4.41121	3.85663	0
1.2800	211.393	6.19517	7.18195	2.94014	0
1.2807	195.957	2.53189	17.2509	-1.02699	0
1.2813	187.062	1.31263	31.2918	-3.4688	0
1.2820	163.516	-0.214195	52.9604	-2.24681	0
1.2827	143.37	-6.316	68.5256	-3.7743	0
1.2833	183.922	-13.0329	67.6085	-4.68862	0
1.2840	221.335	-14.8618	55.7053	-1.33249	0
1.2847	162.207	-13.0329	46.857	-1.63798	0
1.2853	85.813	-13.0329	51.4362	-5.60511	0
1.2860	72.4701	-15.1694	59.6709	-5.29961	0
1.2867	66.4527	-14.8618	48.0777	-3.7743	0
1.2873	40.8135	-12.1157	18.168	-5.29961	0
1.2880	23.2846	-9.06208	-8.38324	-3.4688	0
1.2887	5.49412	-6.01393	-25.4727	-2.24681	0
1.2893	-16.744	-4.78917	-26.3898	-3.7743	0
1.2900	-37.9356	-5.09673	-5.9419	-2.55231	0
1.2907	-62.2667	-4.78917	16.0302	1.10932	0
1.2913	-84.2432	-2.04309	30.3747	1.10932	0
1.2920	-108.574	1.62019	42.5814	0.803825	0
1.2927	-136.83	3.44908	29.154	0.192831	0
1.2933	-157.76	2.53189	-12.3488	-2.24681	0
1.2940	-194.387	2.53189	-31.2725	-3.7743	0
1.2947	-227.352	5.27798	-15.0937	-2.55231	0
1.2953	-199.881	7.11236	-6.549	-0.110499	0
1.2960	-179.213	8.94125	-12.9559	1.72032	0
1.2967	-252.991	11.3853	-16.0108	2.63464	0
1.2973	-339.066	11.0777	-16.0108	-0.110499	0
1.2980	-365.752	7.11236	-6.85256	-3.1633	0
1.2987	-387.728	5.58554	16.3402	-1.33249	0
1.2993	-420.169	7.41443	30.9883	1.72032	0
1.3000	-438.745	8.94125	25.1885	-0.110499	0
1.3007	-460.721	7.41443	12.6782	-1.94348	0
1.3013	-487.407	1.31263	-1.96987	-1.63798	0
1.3020	-507.552	-9.36964	-5.9419	-2.85781	0
1.3027	-528.482	-18.2175	15.4231	-3.7743	0
1.3033	-547.842	-18.2175	29.7676	-2.85781	0
1.3040	-568.772	-11.8082	-5.63189	-3.7743	0
1.3047	-593.104	-8.45245	-59.6515	-4.99412	0
1.3053	-607.231	-9.97927	-67.8926	-3.4688	0
1.3060	-631.562	-9.36964	-27.6104	-3.7743	0
1.3067	-650.661	-7.84282	2.91282	-5.29961	0
1.3073	-610.109	-8.45245	-0.445642	-2.24681	0
1.3080	-577.668	-8.45245	2.60281	1.10932	0
1.3087	-642.027	-8.45245	26.7127	-1.02699	0
1.3093	-718.16	-13.0329	23.3542	-3.4688	0
1.3100	-728.887	-16.0811	-15.7073	-2.85781	0
1.3107	-735.427	-12.1157	-40.4243	-1.33249	0
1.3113	-760.282	-7.53526	-40.4243	-2.55231	0
1.3120	-772.84	-5.70637	-44.3898	-4.38312	0
1.3127	-783.043	-0.823826	-45.0034	-3.4688	0
1.3133	-796.648	5.27798	-19.6728	-1.63798	0
1.3140	-807.898	7.72199	19.6922	-3.4688	0
1.3147	-820.979	10.7756	37.3952	-4.99412	0
1.3153	-829.612	16.2678	20.0022	-1.63798	0
1.3160	-839.292	17.7946	-0.142089	0.192831	0
1.3167	-854.205	12.6045	2.29926	-2.85781	0
1.3173	-858.391	7.11236	9.31974	-4.99412	0
1.3180	-871.996	5.58554	4.7406	-2.55231	0
1.3187	-881.152	8.33162	-2.88699	-1.33249	0
1.3193	-826.473	12.6045	-10.5146	-1.33249	0
1.3200	-778.596	11.6873	-19.3693	1.10932	0
1.3207	-830.397	5.27798	-24.8591	2.02581	0
1.3213	-891.356	2.83945	-26.3898	-1.33249	0
1.3220	-881.937	8.63918	-29.4382	-1.63798	0
1.3227	-867.548	11.6873	-29.1347	0.498328	0
1.3233	-870.949	8.94125	-20.2864	0.192831	0
1.3240	-861.007	10.4681	-12.9559	2.02581	0
1.3247	-851.85	19.0139	-13.873	5.68744	0
1.3253	-846.356	21.76	-16.6179	2.94014	0
1.3260	-833.537	13.2142	-18.4522	0.192831	0
1.3267	-822.549	6.19517	-17.8386	2.94014	0
1.3273	-812.083	3.75115	-12.0453	1.10932	0
1.3280	-803.188	-1.74102	-12.9559	-5.29961	0
1.3287	-795.34	-6.316	-30.6589	-4.07979	0
1.3293	-777.287	-5.70637	-46.8312	1.72032	0
1.3300	-773.101	-8.76001	-46.2241	2.02581	0
1.3307	-767.346	-13.335	-38.5965	0.192831	0
1.3313	-701.416	-12.1157	-26.6933	1.41482	0
1.3320	-643.597	-8.15038	-1.66631	2.63464	0
1.3327	-683.102	-2.65272	42.5814	0.803825	0
[truncated: 55,510 more rows]
