# Supplementary material for: Identification of Haptic Based Guiding Using Hard Reins
Source: PLoS One. 2015 Jul 22;10(7):e0132020. doi: 10.1371/journal.pone.0132020 (PMC4511788; doi:10.1371/journal.pone.0132020)
Supplement: S4 File — (ZIP) [file pone.0132020.s004.zip › EMGData2/Subject14/T14/t14.txt]

0.0000	19.725	26.0775	5.42383	49.7727	0
0.0007	13.3264	22.4155	3.5917	47.0182	0
0.0013	6.8797	23.3319	5.11545	40.3013	0
0.0020	4.47421	25.7756	4.81312	34.5167	0
0.0027	4.76287	23.0264	2.06795	29.6221	0
0.0033	6.30239	19.6699	1.14886	19.5574	0
0.0040	12.701	21.1973	0.846528	9.49263	0
0.0047	20.9278	22.11	-0.9856	2.45791	0
0.0053	24.9209	20.2808	-2.50935	-7.90346	0
0.0060	29.1546	21.5027	-3.42844	-19.8116	0
0.0067	39.2576	25.7756	-5.87128	-27.7575	0
0.0073	50.2267	26.3829	-6.78432	-36.5932	0
0.0080	57.8761	21.8082	-6.17361	-47.5903	0
0.0087	64.9001	13.2624	-6.78432	-51.8492	0
0.0093	70.0479	4.10563	-6.17361	-51.8492	0
0.0100	73.1269	-7.79669	-2.81773	-53.6927	0
0.0107	76.1578	-22.75	-2.50935	-51.8492	0
0.0113	78.3228	-33.125	-4.03915	-44.5391	0
0.0120	77.6974	-37.7034	-3.12006	-37.8222	0
0.0127	74.6664	-42.2818	-1.90469	-32.6309	0
0.0133	67.017	-43.8055	-2.81773	-25.0029	0
0.0140	57.8761	-38.6198	-1.29398	-15.8493	0
0.0147	49.938	-31.5977	0.846528	-8.83577	0
0.0153	39.2576	-24.2737	0.53815	-0.593289	0
0.0160	25.4982	-14.8152	1.14886	11.0182	0
0.0167	13.3264	-7.79669	3.5917	22.6086	0
0.0173	2.02061	-2.30191	2.67866	29.3254	0
0.0180	-9.2852	7.7676	1.75957	34.1989	0
0.0187	-20.591	16.9243	3.5917	38.7757	0
0.0193	-32.4741	23.3319	0.235819	40.9158	0
0.0200	-41.9518	28.8267	-4.03915	40.0046	0
0.0207	-44.694	34.0123	-0.0725595	39.0935	0
0.0213	-46.8109	35.5397	4.50474	37.8646	0
0.0220	-49.5531	31.5722	2.98099	35.4278	0
0.0227	-46.8109	23.9428	3.5917	27.7998	0
0.0233	-38.5841	13.2624	6.03454	15.595	0
0.0240	-30.9346	1.05459	4.50474	4.59799	0
0.0247	-26.6528	-5.96389	0.846528	-4.25897	0
0.0253	-21.1683	-8.70946	-2.20702	-11.887	0
0.0260	-10.1993	-13.2878	-4.03915	-17.9894	0
0.0267	1.68384	-19.0881	-5.5629	-27.143	0
0.0273	10.8728	-22.75	-8.61645	-38.1188	0
0.0280	22.1305	-29.1576	-10.1402	-43.6279	0
0.0287	34.6872	-33.4305	-9.83786	-44.2212	0
0.0293	42.5772	-29.7685	-10.1402	-44.5391	0
0.0300	48.3985	-26.7175	-11.3616	-43.6279	0
0.0307	52.6803	-27.3284	-11.67	-42.1023	0
0.0313	51.7662	-22.4446	-11.0593	-40.8734	0
0.0320	51.1407	-14.5097	-9.22716	-37.8222	0
0.0327	52.9689	-9.62586	-8.30807	-30.4908	0
0.0333	49.0239	-2.91285	-11.0593	-18.286	0
0.0340	38.9208	4.41109	-9.83786	-4.25897	0
0.0347	30.9827	9.29493	-4.34148	4.59799	0
0.0353	24.5841	12.6514	-2.50935	10.4037	0
0.0360	16.3573	12.346	-0.9856	22.2907	0
0.0367	4.76287	9.29493	4.81312	35.11	0
0.0373	-9.2852	9.29493	7.25595	41.2124	0
0.0380	-22.7078	8.37853	7.25595	44.5814	0
0.0387	-33.0996	2.88739	10.9142	47.6326	0
0.0393	-40.4123	0.443655	12.7463	49.4549	0
0.0400	-44.0686	1.36006	11.8333	50.6838	0
0.0407	-48.639	-1.08005	12.7463	48.8404	0
0.0413	-55.0376	-5.04748	15.1891	43.6703	0
0.0420	-56.5772	-6.88029	15.4915	37.2501	0
0.0427	-52.0067	-7.79669	14.5784	28.0965	0
0.0433	-46.8109	-9.93132	13.6593	16.5062	0
0.0440	-39.4982	-12.3714	12.1356	6.73807	0
0.0447	-29.4432	-13.5933	10.6118	0.0211889	0
0.0453	-20.2542	-11.4587	8.47133	-9.42906	0
0.0460	-11.1134	-10.5423	6.64524	-20.7227	0
0.0467	2.64604	-15.1206	5.42383	-29.8763	0
0.0473	18.4742	-20.6118	4.81312	-35.3855	0
0.0480	30.6941	-21.5282	5.42383	-41.4879	0
0.0487	37.4294	-18.7826	2.98099	-47.2724	0
0.0493	41.0858	-17.5607	-1.29398	-49.4125	0
0.0500	46.2817	-19.3935	-1.90469	-48.798	0
0.0507	52.9689	-20.6118	-0.9856	-48.2047	0
0.0513	54.2198	-18.4771	-1.90469	-45.4502	0
0.0520	53.3057	-16.3389	-1.29398	-40.5767	0
0.0527	53.5943	-17.8662	1.75957	-32.0164	0
0.0533	48.3985	-16.0334	1.75957	-19.515	0
0.0540	38.0068	-9.62586	2.37028	-6.69569	0
0.0547	30.9827	-6.26935	6.03454	3.07239	0
0.0553	25.2095	-2.60738	8.16899	11.6115	0
0.0560	15.4433	5.93843	8.16899	21.3796	0
0.0567	4.47421	11.735	7.55829	32.0588	0
0.0573	-6.20617	14.1788	5.42383	42.738	0
0.0580	-17.512	22.11	5.72616	51.2983	0
0.0587	-27.9037	27.6048	9.69275	58.0152	0
0.0593	-35.8418	25.7756	10.0011	62.592	0
0.0600	-41.3263	32.1832	9.08204	61.6597	0
0.0607	-44.3573	47.1365	12.7463	58.0152	0
0.0613	-49.5531	55.3769	12.7463	55.2607	0
0.0620	-53.2095	58.1224	7.25595	51.2983	0
0.0627	-49.2645	58.7334	6.03454	43.967	0
0.0633	-42.5291	48.6639	5.42383	31.7622	0
0.0640	-37.9586	33.7069	1.14886	18.6462	0
0.0647	-30.3573	26.9939	0.846528	10.4037	0
0.0653	-19.0515	22.4155	2.67866	1.84343	0
0.0660	-8.37111	13.5678	0.846528	-13.4126	0
0.0667	1.10653	5.02203	-0.374891	-25.914	0
0.0673	11.7869	-2.30191	-0.374891	-32.0164	0
0.0680	23.0927	-8.70946	-2.81773	-37.8222	0
0.0687	31.6082	-10.8477	-4.64986	-44.5391	0
0.0693	38.3435	-9.93132	-4.95219	-47.2724	0
0.0700	45.9449	-9.62586	-8.00574	-47.8869	0
0.0707	52.9689	-6.57482	-10.7509	-49.1159	0
0.0713	56.6253	-1.08005	-9.22716	-48.2047	0
0.0720	58.4534	3.18922	-7.0927	-43.3101	0
0.0727	56.6253	5.93843	-5.26057	-36.2966	0
0.0733	48.3985	7.15666	-0.9856	-28.0541	0
0.0740	39.2576	7.46213	2.67866	-16.7604	0
0.0747	31.8968	8.07307	2.67866	-3.64449	0
0.0753	23.67	4.41109	4.50474	6.73807	0
0.0760	11.7869	-4.13472	10.9142	17.7139	0
0.0767	-0.144329	-9.32039	15.4915	29.0076	0
0.0773	-11.402	-12.6769	14.5784	37.2501	0
0.0780	-22.0824	-22.4446	13.6593	45.1959	0
0.0787	-32.1855	-32.2086	12.7463	54.0317	0
0.0793	-41.615	-33.736	11.8333	57.0829	0
0.0800	-49.8899	-32.5141	12.7463	54.3495	0
0.0807	-56.8658	-31.5977	13.6593	52.5061	0
0.0813	-62.9758	-30.6849	10.3035	50.6838	0
0.0820	-64.5153	-28.8521	5.42383	46.107	0
0.0827	-60.5703	-22.75	1.75957	40.6191	0
0.0833	-51.7181	-14.2042	-0.683269	31.7622	0
0.0840	-41.9518	-12.3714	-3.73077	19.5574	0
0.0847	-35.2164	-17.2553	-5.87128	7.35255	0
0.0853	-32.1855	-22.4446	-7.69736	-4.25897	0
0.0860	-26.0755	-27.9357	-9.83786	-17.6715	0
0.0867	-13.8556	-34.0414	-11.0593	-29.8763	0
0.0873	-3.46391	-35.2597	-13.4961	-38.1188	0
0.0880	4.47421	-33.736	-16.858	-45.1535	0
0.0887	16.3573	-29.7685	-16.5496	-51.8492	0
0.0893	29.1546	-20.6118	-13.8045	-52.7816	0
0.0900	36.804	-14.8152	-15.3282	-50.027	0
0.0907	41.9999	-16.6443	-17.4687	-50.027	0
0.0913	48.6871	-16.0334	-16.2473	-50.6415	0
0.0920	53.5943	-10.5423	-14.1068	-46.3613	0
0.0927	53.3057	-7.79669	-14.1068	-39.0511	0
0.0933	50.2267	-5.96389	-15.6366	-27.7575	0
0.0940	44.7421	-1.08005	-16.5496	-13.4126	0
0.0947	39.8349	4.10563	-12.8854	-2.73337	0
0.0953	34.9758	5.63296	-5.26057	3.68687	0
0.0960	26.4123	5.02203	-0.9856	12.5438	0
0.0967	13.3264	5.02203	0.846528	25.3419	0
0.0973	1.68384	5.93843	6.33687	36.6356	0
0.0980	-7.12025	7.7676	11.2225	43.0558	0
0.0987	-18.7628	12.346	10.6118	47.3148	0
0.0993	-30.0205	20.2808	7.86666	51.8916	0
0.1000	-33.0996	25.4702	8.77971	55.2607	0
0.1007	-32.7628	24.8592	11.8333	54.0317	0
0.1013	-35.505	19.6699	11.8333	47.9293	0
0.1020	-37.3332	12.0405	9.08204	42.1447	0
0.1027	-32.7628	6.54937	7.25595	37.5679	0
0.1033	-26.6528	5.02203	4.50474	27.1854	0
0.1040	-18.4261	2.27646	0.846528	12.8405	0
0.1047	-7.74568	-0.16728	0.235819	2.45791	0
0.1053	1.10653	0.749122	-1.59631	-6.37786	0
0.1060	9.62196	-0.472747	-7.39503	-20.1295	0
0.1067	22.1305	-6.26935	-8.00574	-32.9276	0
0.1073	36.804	-9.62586	-4.03915	-40.5767	0
0.1080	49.3126	-10.2368	-6.48199	-48.2047	0
0.1087	58.4534	-11.7641	-12.583	-55.8328	0
0.1093	63.9861	-11.4587	-11.9723	-58.5661	0
0.1100	66.3916	-8.70946	-11.0593	-60.4096	0
0.1107	67.9311	-7.79669	-11.9723	-63.1429	0
0.1113	69.4706	-8.70946	-8.30807	-61.0028	0
0.1120	70.0479	-7.79669	-4.64986	-54.9004	0
0.1127	66.7283	-3.52378	-5.5629	-48.5014	0
0.1133	59.9929	6.2439	-2.81773	-36.9111	0
0.1140	51.1407	20.2808	1.75957	-21.6551	0
0.1147	39.2576	30.0449	0.846528	-10.658	0
0.1153	25.835	31.8777	1.14886	0.635667	0
0.1160	15.1546	35.8451	4.81312	15.8917	0
0.1167	5.05153	46.5256	5.11545	28.3931	0
0.1173	-9.91062	53.5441	6.33687	36.9534	0
0.1180	-26.9896	51.7149	12.1356	46.107	0
0.1187	-39.4982	52.0204	12.7463	54.0317	0
0.1193	-45.8968	56.2933	8.16899	56.1718	0
0.1200	-50.4672	55.0714	8.16899	55.2607	0
0.1207	-60.5703	46.5256	8.16899	53.4172	0
0.1213	-69.7111	35.2342	5.72616	50.6838	0
0.1220	-70.6252	22.4155	8.16899	47.9293	0
0.1227	-67.883	9.29493	10.6118	41.2124	0
0.1233	-65.718	-2.30191	5.11545	27.7998	0
0.1240	-59.6562	-12.9824	0.846528	12.8405	0
0.1247	-52.2954	-24.8847	2.67866	1.84343	0
0.1253	-45.8968	-38.3143	2.06795	-10.0435	0
0.1260	-34.3023	-48.6893	-0.374891	-23.4773	0
0.1267	-21.1683	-56.0133	-0.0725595	-32.9276	0
0.1273	-11.1134	-67.6101	-2.81773	-42.1023	0
0.1280	-2.88659	-82.8689	-7.39503	-52.7816	0
0.1287	4.47421	-89.8874	-7.39503	-58.2695	0
0.1293	11.7869	-85.6145	-6.48199	-60.0917	0
0.1300	19.0996	-77.0687	-7.69736	-64.6685	0
0.1307	23.3814	-63.6427	-9.83786	-65.6008	0
0.1313	26.1236	-44.1109	-12.2807	-57.655	0
0.1320	30.9827	-26.7175	-13.8045	-48.798	0
0.1327	30.6941	-15.1206	-12.2807	-42.6956	0
0.1333	21.2164	-1.08005	-8.00574	-33.542	0
0.1340	11.1615	13.8733	-3.12006	-20.1295	0
0.1347	3.56013	19.6699	-0.0725595	-9.13242	0
0.1353	-4.71476	18.448	0.53815	-1.50441	0
0.1360	-14.7697	19.6699	2.67866	10.0859	0
0.1367	-27.2783	23.0264	6.33687	26.2742	0
0.1373	-40.1236	23.6374	5.72616	36.0423	0
0.1380	-49.5531	21.5027	3.5917	40.3013	0
0.1387	-57.7799	20.5863	5.72616	46.107	0
0.1393	-66.3434	21.5027	7.86666	50.6838	0
0.1400	-71.2506	19.6699	8.16899	52.5061	0
0.1407	-73.3675	16.0079	10.0011	51.595	0
0.1413	-75.8211	13.8733	10.3035	45.1959	0
0.1420	-77.0238	8.684	8.16899	37.8646	0
0.1427	-74.5702	0.749122	8.16899	32.9911	0
0.1433	-65.4294	-5.65842	7.25595	22.9052	0
0.1440	-52.6321	-12.3714	1.75957	10.0859	0
0.1447	-45.8968	-21.2227	-3.12006	1.84343	0
0.1453	-41.0377	-26.1065	-3.12006	-7.90346	0
0.1460	-28.481	-26.7175	-3.73077	-22.5662	0
0.1467	-14.7697	-26.7175	-7.69736	-33.8599	0
0.1473	-4.08933	-26.1065	-10.4486	-41.7845	0
0.1480	10.8728	-26.1065	-10.1402	-50.9381	0
0.1487	24.5841	-23.9683	-9.83786	-57.3584	0
0.1493	30.9827	-19.699	-11.9723	-57.3584	0
0.1500	37.7181	-17.8662	-13.8045	-57.0405	0
0.1507	46.5703	-15.1206	-12.8854	-57.655	0
0.1513	49.6012	-9.32039	-11.0593	-56.1294	0
0.1520	50.2267	-5.96389	-10.1402	-50.9381	0
0.1527	52.9689	-3.52378	-8.30807	-42.6956	0
0.1533	51.1407	3.80016	-5.5629	-28.9652	0
0.1540	41.3744	12.346	-4.03915	-13.4126	0
0.1547	34.6872	17.8407	-0.9856	-4.25897	0
0.1553	32.2336	21.8082	3.5917	3.68687	0
0.1560	24.2955	24.2483	5.42383	17.7139	0
0.1567	9.33331	27.2993	5.11545	29.3254	0
0.1573	-5.29208	30.6558	7.55829	33.5844	0
0.1580	-18.4261	30.0449	10.9142	40.6191	0
0.1587	-28.8178	30.6558	10.9142	50.366	0
0.1593	-34.0136	31.8777	9.69275	53.4172	0
0.1600	-40.7009	26.0775	10.3035	52.8239	0
0.1607	-48.3504	18.448	10.0011	52.5061	0
0.1613	-50.1785	16.3134	7.25595	50.0694	0
0.1620	-49.2645	12.6514	4.20241	46.107	0
0.1627	-49.5531	7.46213	2.37028	41.5302	0
0.1633	-42.2404	5.02203	-0.0725595	30.851	0
0.1640	-30.646	0.443655	-3.42844	15.8917	0
0.1647	-23.9106	-3.52378	-4.03915	5.21247	0
0.1653	-15.3951	-4.74202	-1.90469	-4.25897	0
0.1660	-0.144329	-11.1532	-2.50935	-17.3749	0
0.1667	13.6151	-19.3935	-5.26057	-32.0164	0
0.1673	25.2095	-21.8336	-7.39503	-45.1535	0
0.1680	40.4604	-26.7175	-8.61645	-54.6038	0
0.1687	56.0479	-32.5141	-9.22716	-57.3584	0
0.1693	66.1029	-27.0229	-8.30807	-56.426	0
0.1700	74.041	-20.6118	-9.83786	-59.7951	0
0.1707	81.3537	-21.5282	-11.0593	-63.4608	0
0.1713	84.7214	-16.0334	-8.00574	-61.0028	0
0.1720	83.1819	-5.04748	-4.34148	-53.3748	0
0.1727	80.7283	-1.69098	-4.03915	-43.6279	0
0.1733	77.0719	-0.472747	-2.50935	-30.8087	0
0.1740	68.8452	3.80016	1.14886	-15.8493	0
0.1747	58.4534	3.18922	2.98099	-4.25897	0
0.1753	48.3985	3.80016	4.20241	5.82695	0
0.1760	35.6013	14.1788	5.11545	20.4685	0
0.1767	22.4673	22.4155	4.81312	34.8134	0
0.1773	12.701	20.5863	6.94758	44.2636	0
0.1780	2.9347	17.2298	11.8333	51.8916	0
0.1787	-10.1993	9.29493	13.9677	58.6085	0
0.1793	-21.1683	-4.13472	12.7463	60.4519	0
0.1800	-27.2783	-12.3714	11.5249	58.9263	0
0.1807	-31.2714	-16.9498	8.47133	57.0829	0
0.1813	-36.1305	-26.1065	4.20241	54.0317	0
0.1820	-41.3263	-31.9032	2.06795	50.6838	0
0.1827	-42.2404	-27.6302	0.846528	46.4037	0
0.1833	-37.67	-22.1391	-0.9856	36.9534	0
0.1840	-30.9346	-21.5282	-0.374891	23.5197	0
0.1847	-26.6528	-24.2737	-0.683269	11.0182	0
0.1853	-19.6769	-27.9357	-4.03915	-0.593289	0
0.1860	-9.91062	-28.5466	-7.39503	-12.7981	0
0.1867	0.769757	-22.4446	-9.83786	-25.914	0
0.1873	14.8178	-15.1206	-11.67	-39.6444	0
0.1880	27.9518	-9.62586	-12.8854	-50.027	0
0.1887	35.6013	-5.96389	-13.1937	-55.8328	0
0.1893	44.7421	-1.99645	-12.8854	-58.2695	0
0.1900	53.883	4.10563	-11.67	-57.3584	0
0.1907	55.1339	9.6004	-10.4486	-54.9004	0
0.1913	56.0479	11.1241	-8.61645	-52.7816	0
0.1920	60.2816	12.0405	-7.39503	-50.3236	0
0.1927	55.1339	15.0915	-9.83786	-45.1535	0
0.1933	42.914	16.0079	-10.1402	-32.6309	0
0.1940	34.6872	15.7025	-4.34148	-14.9382	0
0.1947	25.4982	20.2808	-0.0725595	-1.50441	0
0.1953	10.2474	23.3319	1.75957	5.50911	0
0.1960	-2.54982	17.5353	6.03454	14.9806	0
0.1967	-12.6529	13.8733	7.25595	29.3254	0
0.1973	-26.6528	19.6699	4.50474	40.3013	0
0.1980	-42.2404	24.2483	5.42383	48.2471	0
0.1987	-53.2095	25.7756	8.77971	55.2607	0
0.1993	-59.6562	29.1321	9.39041	57.0829	0
0.2000	-67.883	27.9103	11.2225	55.5573	0
0.2007	-75.8211	19.9754	13.6593	56.4896	0
0.2013	-77.0238	15.0915	10.9142	56.1718	0
0.2020	-75.4843	10.5168	8.16899	51.595	0
0.2027	-75.1956	1.66552	8.16899	45.7892	0
0.2033	-68.797	-5.04748	7.25595	36.9534	0
0.2040	-56.8658	-9.62586	3.5917	22.6086	0
0.2047	-49.2645	-16.3389	1.75957	9.78927	0
0.2053	-41.9518	-19.0881	0.846528	-1.50441	0
0.2060	-28.481	-16.9498	-2.20702	-16.1459	0
0.2067	-14.1443	-17.5607	-7.0927	-29.8763	0
0.2073	-2.88659	-17.8662	-9.52949	-38.7333	0
0.2080	9.62196	-14.2042	-8.61645	-46.3613	0
0.2087	22.7559	-11.1532	-8.30807	-52.7816	0
0.2093	31.6082	-9.32039	-9.83786	-55.2183	0
0.2100	38.3435	-3.52378	-10.1402	-57.3584	0
0.2107	45.3676	2.27646	-9.52949	-56.426	0
0.2113	47.1957	2.27646	-9.52949	-51.5526	0
0.2120	43.828	0.749122	-8.61645	-46.3613	0
0.2127	43.5394	0.443655	-7.0927	-40.8734	0
0.2133	41.6631	-1.38551	-4.64986	-29.8763	0
0.2140	32.859	0.138188	-0.683269	-15.2348	0
0.2147	24.5841	9.29493	3.28332	-1.20777	0
0.2153	19.725	19.059	5.11545	11.0182	0
0.2160	8.13056	21.1973	6.64524	21.3796	0
0.2167	-9.2852	16.9243	9.08204	33.2878	0
0.2173	-24.2474	8.684	10.6118	47.0182	0
0.2180	-38.2473	1.05459	12.1356	55.8751	0
0.2187	-50.4672	0.443655	15.1891	59.5408	0
0.2193	-55.6631	2.27646	16.7129	62.592	0
0.2200	-60.2335	0.443655	16.1022	66.2365	0
0.2207	-68.1716	1.05459	16.7129	66.5543	0
0.2213	-71.828	5.93843	16.4105	61.9775	0
0.2220	-71.5393	9.29493	11.8333	58.0152	0
0.2227	-73.0788	8.684	8.16899	54.6462	0
0.2233	-70.3366	7.46213	9.69275	44.2636	0
0.2240	-59.9448	7.7676	9.69275	25.6598	0
0.2247	-50.1785	10.5168	5.42383	9.49263	0
0.2253	-43.1545	10.2113	2.67866	-0.593289	0
0.2260	-33.0996	4.41109	-0.374891	-12.7981	0
0.2267	-21.1683	-1.38551	-4.34148	-28.9652	0
0.2273	-8.03434	-3.82925	-6.78432	-42.6956	0
0.2280	6.59105	-4.13472	-10.4486	-49.1159	0
0.2287	17.8969	-4.13472	-15.3282	-54.6038	0
0.2293	23.3814	-6.88029	-13.8045	-62.2318	0
0.2300	27.0377	-11.4587	-10.7509	-66.512	0
0.2307	30.9827	-17.2553	-12.2807	-63.7574	0
0.2313	34.0618	-25.1901	-11.9723	-58.884	0
0.2320	36.5154	-33.125	-7.69736	-54.6038	0
0.2327	35.8899	-38.0089	-6.48199	-47.8869	0
0.2333	29.1546	-40.7544	-5.87128	-35.3855	0
0.2340	18.8109	-42.5872	-0.683269	-17.3749	0
0.2347	9.04465	-44.4164	1.75957	-2.73337	0
0.2353	-1.63573	-43.5	1.14886	6.12359	0
0.2360	-13.8556	-38.3143	4.81312	17.7139	0
0.2367	-26.9896	-31.5977	9.08204	32.6733	0
0.2373	-44.9827	-26.412	8.77971	43.967	0
0.2380	-62.0617	-20.6118	8.16899	51.595	0
0.2387	-71.2506	-12.9824	9.08204	58.0152	0
0.2393	-79.1407	-5.04748	10.3035	61.9775	0
0.2400	-91.3605	0.443655	10.0011	65.9399	0
0.2407	-100.838	4.41109	7.25595	67.4655	0
0.2413	-106.323	9.90587	4.81312	62.2742	0
0.2420	-110.893	13.8733	1.14886	54.9428	0
0.2427	-111.23	8.98947	-4.64986	47.9293	0
0.2433	-105.697	-0.16728	-7.69736	33.2878	0
0.2440	-96.8451	-5.04748	-9.22716	17.4173	0
0.2447	-85.876	-8.10216	-12.8854	8.56032	0
0.2453	-74.2816	-10.2368	-13.8045	-3.32666	0
0.2460	-62.3984	-8.40399	-14.7175	-21.6551	0
0.2467	-49.2645	-8.40399	-18.3818	-34.4532	0
0.2473	-36.1305	-11.4587	-19.9055	-44.8357	0
0.2480	-23.3333	-9.93132	-15.6366	-58.2695	0
0.2487	-8.65977	-4.13472	-12.583	-63.7574	0
0.2493	2.64604	-1.38551	-9.83786	-61.9352	0
0.2500	9.95873	0.443655	-6.17361	-64.6685	0
0.2507	18.4742	1.36006	-4.64986	-65.8975	0
0.2513	26.1236	-4.13472	-2.81773	-62.5496	0
0.2520	27.9518	-11.7641	1.14886	-61.3207	0
0.2527	28.2405	-14.2042	2.67866	-57.3584	0
0.2533	25.2095	-13.5933	2.06795	-44.2212	0
0.2540	14.5292	-12.6769	3.5917	-29.8763	0
0.2547	4.76287	-13.2878	6.64524	-18.9005	0
0.2553	-1.05842	-16.3389	9.08204	-6.08121	0
0.2560	-10.1993	-17.2553	12.444	10.4037	0
0.2567	-22.0824	-12.3714	15.7998	25.6598	0
0.2573	-31.8487	-5.96389	16.7129	38.1612	0
0.2580	-42.2404	0.138188	13.0547	48.8404	0
0.2587	-54.1236	4.41109	9.39041	56.7863	0
0.2593	-64.8039	5.63296	10.3035	61.0664	0
0.2600	-71.5393	8.684	10.9142	62.592	0
0.2607	-74.2816	16.9243	5.72616	60.4519	0
0.2613	-75.1956	25.1647	1.75957	55.8751	0
0.2620	-73.6561	33.0996	2.37028	53.1206	0
0.2627	-69.0857	44.3909	2.67866	50.6838	0
0.2633	-61.1476	50.1876	-0.0725595	39.0935	0
0.2640	-51.7181	43.4745	-4.03915	19.5574	0
0.2647	-42.8659	33.0996	-4.64986	3.98351	0
0.2653	-36.7559	26.6884	1.14886	-6.99234	0
0.2660	-32.4741	20.8918	4.50474	-20.1295	0
0.2667	-27.5669	14.7861	-0.683269	-36.2966	0
0.2673	-19.9656	6.2439	-4.95219	-50.027	0
0.2680	-10.4879	-3.21832	-5.87128	-60.7062	0
0.2687	1.10653	-5.04748	-9.52949	-67.4231	0
0.2693	12.9897	-3.21832	-12.8854	-70.1776	0
0.2700	24.5841	-9.01492	-12.2807	-71.7032	0
0.2707	34.0618	-16.9498	-12.2807	-71.3854	0
0.2713	39.2576	-16.6443	-11.9723	-64.3719	0
0.2720	38.9208	-15.7316	-8.00574	-56.7439	0
0.2727	36.804	-19.699	-5.5629	-53.6927	0
0.2733	30.0686	-19.0881	-5.87128	-43.0135	0
0.2740	16.646	-12.3714	-2.81773	-23.4773	0
0.2747	3.56013	-7.18576	2.37028	-6.99234	0
0.2753	-4.71476	-5.96389	5.11545	5.50911	0
0.2760	-18.1374	-5.35295	7.25595	19.854	0
0.2767	-38.2473	3.18922	10.0011	34.5167	0
0.2773	-58.694	19.6699	12.1356	47.6326	0
0.2780	-77.9379	34.9287	11.8333	58.0152	0
0.2787	-97.7592	44.0855	10.6118	63.1853	0
0.2793	-111.23	50.493	11.2225	66.2365	0
0.2800	-120.034	52.3258	11.8333	68.0799	0
0.2807	-131.34	49.2712	9.69275	66.2365	0
0.2813	-143.56	45.3037	6.64524	62.592	0
0.2820	-149.333	39.2016	4.50474	59.8375	0
0.2827	-149.958	30.6558	-0.0725595	52.5061	0
0.2833	-146.927	22.721	-5.26057	37.8646	0
0.2840	-138.989	13.2624	-6.78432	22.6086	0
0.2847	-127.972	1.05459	-4.95219	10.4037	0
0.2853	-117.292	-7.79669	-5.26057	-3.64449	0
0.2860	-105.409	-8.70946	-8.91878	-18.6039	0
0.2867	-91.6973	-9.01492	-10.1402	-31.7198	0
0.2873	-76.1097	-12.9824	-8.00574	-45.4502	0
0.2880	-61.773	-16.9498	-8.00574	-58.2695	0
0.2887	-52.2954	-19.0881	-7.39503	-63.7574	0
0.2893	-47.0995	-23.6628	-3.73077	-65.6008	0
0.2900	-44.3573	-31.2922	-4.64986	-69.2453	0
0.2907	-45.2713	-37.0925	-8.30807	-69.2453	0
0.2913	-50.4672	-42.8891	-4.34148	-63.7574	0
0.2920	-55.3744	-49.3002	0.846528	-59.7951	0
0.2927	-59.6562	-49.9112	-0.9856	-54.3072	0
0.2933	-67.883	-46.2492	-0.374891	-39.6444	0
0.2940	-78.852	-43.5	5.11545	-21.3372	0
0.2947	-86.5015	-37.7034	6.94758	-8.51794	0
0.2953	-92.2746	-30.9904	7.55829	2.77575	0
0.2960	-99.2987	-29.4631	13.0547	17.4173	0
0.2967	-106.034	-28.8521	18.2427	31.1477	0
0.2973	-113.635	-25.4956	17.632	40.9158	0
0.2980	-126.144	-21.2227	17.0213	51.2983	0
0.2987	-138.075	-18.1717	19.1557	61.3631	0
0.2993	-142.646	-18.1717	18.545	65.9399	0
0.3000	-145.388	-20.6118	11.8333	65.9399	0
0.3007	-150.584	-17.8662	8.16899	63.7998	0
0.3013	-152.701	-13.5933	9.08204	58.9263	0
0.3020	-149.67	-14.2042	7.25595	53.1206	0
0.3027	-142.357	-16.3389	6.64524	46.7215	0
0.3033	-129.8	-16.0334	7.55829	35.11	0
0.3040	-114.549	-15.7316	2.06795	18.9429	0
0.3047	-99.01	-13.2878	-6.48199	4.59799	0
0.3053	-81.5943	-10.8477	-9.22716	-7.90346	0
0.3060	-60.5703	-13.5933	-10.1402	-21.3372	0
0.3067	-39.4982	-15.4261	-11.9723	-34.4532	0
0.3073	-18.7628	-14.8152	-12.2807	-49.1159	0
0.3080	0.192439	-17.2553	-15.6366	-63.4608	0
0.3087	14.5292	-18.7826	-19.6032	-70.7709	0
0.3093	26.7491	-15.7316	-18.6841	-72.2965	0
0.3100	38.3435	-15.1206	-16.858	-74.4366	0
0.3107	47.7731	-15.1206	-17.1603	-73.5255	0
0.3113	56.6253	-11.4587	-17.1603	-65.8975	0
0.3120	63.9861	-6.88029	-17.4687	-59.7951	0
0.3127	65.4775	0.443655	-15.0259	-54.6038	0
0.3133	63.3606	12.6514	-7.39503	-41.7845	0
0.3140	59.3675	19.9754	-2.81773	-23.1807	0
0.3147	50.2267	17.8407	-5.5629	-6.99234	0
0.3153	39.2576	13.8733	-4.95219	6.12359	0
0.3160	29.4913	12.0405	1.75957	18.6462	0
0.3167	17.2714	9.6004	7.55829	32.3766	0
0.3173	5.05153	8.98947	8.47133	46.7215	0
0.3180	-5.62885	14.1788	9.08204	58.0152	0
0.3187	-18.1374	21.5027	11.2225	66.2365	0
0.3193	-27.9037	25.7756	11.8333	70.5167	0
0.3200	-31.2714	26.6884	9.08204	68.9911	0
0.3207	-35.505	29.4376	9.39041	65.3254	0
0.3213	-38.5841	33.405	12.7463	64.4143	0
0.3220	-34.9277	37.067	11.8333	60.7486	0
0.3227	-30.3573	42.5581	6.94758	51.595	0
0.3233	-24.8247	49.2712	1.45724	40.9158	0
0.3240	-11.402	55.6823	-3.42844	25.6598	0
0.3247	0.769757	59.9552	-4.34148	7.64919	0
0.3253	5.3883	59.3443	-3.12006	-4.85226	0
0.3260	14.2405	56.5951	-6.48199	-17.6715	0
0.3267	30.0686	54.4605	-11.67	-38.4367	0
0.3273	45.0308	48.9657	-13.4961	-54.3072	0
0.3280	59.3675	40.729	-18.3818	-60.0917	0
0.3287	74.041	34.0123	-25.0935	-67.1264	0
0.3293	82.5565	27.9103	-25.7042	-73.5255	0
0.3300	90.8313	20.2808	-21.4353	-72.6144	0
0.3307	100.886	15.7025	-19.2948	-69.5632	0
0.3313	106.082	12.346	-18.0734	-64.9864	0
0.3320	106.082	6.54937	-15.0259	-56.426	0
0.3327	106.371	-0.472747	-11.0593	-49.1159	0
0.3333	102.714	-5.04748	-6.48199	-39.0511	0
0.3340	94.199	-8.70946	-2.81773	-19.515	0
0.3347	86.2609	-16.9498	2.67866	-1.50441	0
0.3353	80.4396	-28.2412	10.0011	8.26367	0
0.3360	70.962	-35.2597	11.8333	20.4685	0
0.3367	56.6253	-35.8706	7.55829	37.8646	0
0.3373	41.6631	-35.8706	11.2225	51.595	0
0.3380	27.6631	-34.9578	20.3771	60.4519	0
0.3387	15.4433	-27.3284	22.5116	66.5543	0
0.3393	7.21647	-19.0881	18.2427	71.1311	0
0.3400	0.192439	-14.8152	16.4105	76.3224	0
0.3407	-5.00342	-8.40399	15.4915	80.8992	0
0.3413	-5.62885	0.443655	13.357	77.5302	0
0.3420	-5.29208	5.63296	11.8333	69.9022	0
0.3427	-3.80068	8.37853	11.5249	64.1176	0
0.3433	6.8797	9.6004	9.69275	54.3495	0
0.3440	23.3814	5.93843	4.20241	35.11	0
0.3447	36.5154	1.66552	-0.683269	16.8028	0
0.3453	52.0548	4.41109	-2.50935	4.89464	0
0.3460	73.4156	12.346	-5.87128	-9.74689	0
0.3467	95.4018	17.8407	-9.22716	-28.9652	0
0.3473	117.388	16.0079	-8.30807	-43.9246	0
0.3480	138.749	4.41109	-8.91878	-54.6038	0
0.3487	154.577	-6.26935	-12.2807	-63.4608	0
0.3493	168.048	-8.10216	-10.7509	-66.8086	0
0.3500	180.556	-10.5423	-7.39503	-67.4231	0
0.3507	190.9	-21.8336	-8.61645	-68.652	0
0.3513	197.924	-32.5141	-11.0593	-64.3719	0
0.3520	201.291	-35.2597	-11.0593	-54.3072	0
0.3527	200.666	-34.0414	-9.83786	-46.3613	0
0.3533	195.807	-31.5977	-5.5629	-35.3855	0
0.3540	186.666	-27.9357	0.235819	-16.4638	0
0.3547	176.9	-25.1901	3.5917	0.317833	0
0.3553	167.422	-24.2737	7.55829	13.1371	0
0.3560	154	-19.699	13.6593	30.2366	0
0.3567	136.921	-8.40399	17.3236	48.2471	0
0.3573	117.388	1.05459	19.4581	60.7486	0
0.3580	96.6045	2.58193	21.9009	70.8133	0
0.3587	82.2678	5.63296	23.1223	79.0558	0
0.3593	74.9551	14.7861	24.3437	81.8103	0
0.3600	65.8142	18.1462	25.5651	81.8103	0
0.3607	57.8761	13.8733	24.0353	79.9881	0
0.3613	59.3675	15.0915	21.9009	74.479	0
0.3620	64.5634	21.8082	22.2093	67.1688	0
0.3627	69.4706	21.5027	19.1557	59.8375	0
0.3633	78.3228	14.1788	10.0011	46.7215	0
0.3640	88.3777	6.85483	3.89403	28.0965	0
0.3647	97.8554	1.36006	2.67866	12.8405	0
0.3653	106.996	-2.30191	-0.0725595	-0.889934	0
0.3660	113.684	-5.35295	-4.95219	-18.9005	0
0.3667	120.708	-9.32039	-8.30807	-35.9788	0
0.3673	130.811	-15.7316	-9.83786	-51.5526	0
0.3680	141.154	-22.4446	-9.83786	-68.0376	0
0.3687	152.171	-25.1901	-8.30807	-78.3989	0
0.3693	162.852	-22.4446	-7.39503	-79.3312	0
0.3700	168.336	-19.3935	-9.22716	-79.6279	0
0.3707	171.079	-18.7826	-9.83786	-81.1535	0
0.3713	175.986	-17.8662	-7.0927	-76.8733	0
0.3720	175.024	-11.4587	-5.5629	-68.9487	0
0.3727	164.68	-2.60738	-6.17361	-60.0917	0
0.3733	151.835	2.27646	-3.73077	-44.5391	0
0.3740	139.037	5.93843	1.75957	-23.4773	0
0.3747	122.536	13.2624	5.42383	-8.22129	0
0.3753	104.254	20.5863	8.16899	0.317833	0
0.3760	85.3468	24.5538	10.0011	15.2772	0
0.3767	64.5634	31.5722	8.16899	36.6356	0
0.3773	44.1167	42.2527	7.86666	52.8239	0
0.3780	27.6631	48.0529	11.8333	64.4143	0
0.3787	12.701	44.3909	15.1891	76.3224	0
0.3793	-2.88659	37.067	14.5784	83.3359	0
0.3800	-16.5979	31.5722	12.1356	82.7215	0
0.3807	-25.7388	26.9939	9.39041	80.5814	0
0.3813	-33.0996	20.2808	9.39041	76.0046	0
0.3820	-39.4982	12.9569	11.5249	69.6055	0
0.3827	-38.8727	9.6004	10.0011	63.5031	0
0.3833	-30.0205	8.684	7.25595	48.8404	0
0.3840	-18.4261	3.18922	6.03454	25.6598	0
0.3847	-10.4879	-5.04748	4.50474	8.56032	0
0.3853	-4.08933	-9.62586	2.67866	-3.94114	0
0.3860	7.21647	-10.5423	0.235819	-20.7227	0
0.3867	21.8419	-11.4587	-5.26057	-38.1188	0
0.3873	33.7731	-10.8477	-8.61645	-52.4637	0
0.3880	43.5394	-8.70946	-9.22716	-68.0376	0
0.3887	56.6253	-7.79669	-13.8045	-78.1023	0
0.3893	68.5565	-6.88029	-18.3818	-79.9245	0
0.3900	73.7524	-5.35295	-14.7175	-83.5902	0
0.3907	76.7833	-5.35295	-11.9723	-87.2559	0
0.3913	81.065	-5.96389	-12.8854	-82.9757	0
0.3920	81.3537	-5.04748	-11.9723	-73.8221	0
0.3927	78.6115	-3.21832	-12.2807	-64.0752	0
0.3933	71.5874	-1.99645	-14.4152	-49.4125	0
0.3940	58.7902	5.93843	-11.0593	-30.4908	0
0.3947	45.9449	23.3319	-4.95219	-12.1836	0
0.3953	34.0618	41.6417	-3.42844	3.68687	0
0.3960	16.646	53.8495	-0.374891	19.5574	0
0.3967	-5.91751	60.2571	6.03454	39.0935	0
0.3973	-26.6528	59.9552	8.16899	56.1718	0
0.3980	-43.1545	55.0714	3.5917	65.0287	0
0.3987	-58.1167	52.9331	-0.374891	69.9022	0
0.3993	-72.1647	50.7985	-0.683269	76.9157	0
0.4000	-82.8451	40.4235	-0.374891	82.7215	0
0.4007	-87.9929	23.6374	-0.9856	84.5649	0
0.4013	-91.6973	12.9569	-1.59631	81.1959	0
0.4020	-92.9001	9.29493	-0.374891	74.1823	0
0.4027	-85.876	6.54937	-0.374891	63.7998	0
0.4033	-75.4843	3.18922	-4.34148	47.9293	0
0.4040	-68.1716	2.88739	-8.30807	27.482	0
0.4047	-55.0376	2.27646	-7.69736	9.78927	0
0.4053	-33.3882	-0.774578	-7.39503	-5.17009	0
0.4060	-14.1443	-5.35295	-12.8854	-24.3884	0
0.4067	3.22336	-12.3714	-17.1603	-44.8357	0
0.4073	25.4982	-24.8847	-17.1603	-61.9352	0
0.4080	46.5703	-41.3654	-16.858	-74.7544	0
0.4087	59.7043	-57.2351	-14.7175	-84.8192	0
0.4093	70.962	-73.7122	-8.61645	-92.1505	0
0.4100	84.4327	-85.309	-6.17361	-94.8839	0
0.4107	93.8623	-84.6981	-9.22716	-91.536	0
0.4113	94.7764	-77.9851	-12.2807	-85.7303	0
0.4120	95.4018	-73.1012	-12.8854	-76.8733	0
0.4127	98.144	-65.7773	-9.83786	-62.8463	0
0.4133	90.2059	-53.2677	-3.73077	-45.4502	0
0.4140	67.9311	-41.6708	0.235819	-24.7063	0
0.4147	48.3985	-30.074	0.846528	-6.08121	0
0.4153	36.5154	-16.9498	4.50474	7.64919	0
0.4160	24.9209	-2.91285	10.6118	23.223	0
0.4167	14.8178	10.2113	14.5784	44.2636	0
0.4173	6.30239	19.3644	18.8473	62.2742	0
0.4180	-7.12025	22.721	23.4307	73.2712	0
0.4187	-21.5051	20.8918	22.82	80.8992	0
0.4193	-30.3573	13.8733	20.0688	87.2983	0
0.4200	-39.7868	3.18922	17.3236	89.735	0
0.4207	-54.4603	-5.04748	11.8333	85.476	0
0.4213	-63.3125	-7.79669	6.94758	76.3224	0
0.4220	-63.3125	-10.2368	5.11545	68.9911	0
0.4227	-62.3984	-12.6769	1.75957	60.1341	0
0.4233	-58.694	-11.1532	-3.12006	43.3525	0
0.4240	-46.8109	-10.5423	-5.5629	23.5197	0
0.4247	-33.0996	-10.5423	-7.39503	6.73807	0
0.4253	-22.0824	-5.96389	-8.61645	-10.3614	0
0.4260	-8.37111	1.97099	-8.30807	-31.1053	0
0.4267	9.33331	6.54937	-11.3616	-52.4637	0
0.4273	27.9518	9.29493	-15.0259	-69.5632	0
0.4280	45.6562	9.6004	-14.7175	-82.0646	0
0.4287	60.2816	10.5168	-13.4961	-91.536	0
0.4293	69.1338	16.0079	-12.8854	-95.795	0
0.4300	79.5255	16.0079	-8.30807	-95.2017	0
0.4307	91.4087	4.41109	-4.03915	-94.5872	0
0.4313	96.0272	-0.472747	-3.42844	-91.2182	0
0.4320	96.9413	2.27646	-0.0725595	-81.768	0
0.4327	96.0272	-1.38551	5.42383	-71.7032	0
0.4333	85.3468	-1.99645	7.55829	-58.2695	0
0.4340	67.6424	7.15666	9.69275	-35.0676	0
0.4347	53.883	12.6514	13.9677	-14.0059	0
0.4353	41.0858	15.0915	14.5784	-2.41553	0
0.4360	24.5841	24.5538	10.6118	13.1371	0
0.4367	6.8797	33.0996	8.16899	36.339	0
0.4373	-10.4879	36.1506	8.16899	54.9428	0
0.4380	-26.6528	40.729	4.81312	67.1688	0
0.4387	-41.3263	39.8126	-1.59631	75.3901	0
0.4393	-56.2885	27.9103	-2.81773	78.7591	0
0.4400	-70.9139	16.6189	2.67866	80.8992	0
0.4407	-81.0169	9.90587	6.03454	83.3359	0
0.4413	-86.7901	1.66552	5.11545	81.5137	0
0.4420	-91.986	-7.18576	1.75957	73.8645	0
0.4427	-93.8142	-11.1532	-3.73077	62.8887	0
0.4433	-86.1647	-14.8152	-9.52949	45.7892	0
0.4440	-72.4534	-23.361	-11.9723	24.1342	0
0.4447	-61.4844	-28.8521	-13.8045	4.89464	0
0.4453	-52.9208	-23.6628	-15.6366	-10.3614	0
0.4460	-42.2404	-17.5607	-15.3282	-26.2319	0
0.4467	-30.9346	-18.7826	-15.6366	-44.8357	0
0.4473	-19.0515	-20.3063	-18.6841	-61.6173	0
0.4480	-4.71476	-20.9172	-19.2948	-74.14	0
0.4487	6.8797	-26.1065	-19.2948	-82.9757	0
0.4493	11.7869	-32.5141	-20.2139	-90.0104	0
0.4500	12.4123	-37.0925	-18.0734	-94.8839	0
0.4507	13.3264	-43.8055	-14.7175	-94.8839	0
0.4513	15.7319	-49.6057	-15.3282	-89.396	0
0.4520	16.3573	-46.2492	-14.7175	-79.9245	0
0.4527	13.6151	-40.449	-11.0593	-68.0376	0
0.4533	6.8797	-38.9216	-8.91878	-52.1671	0
0.4540	-5.62885	-34.0414	-4.64986	-29.2831	0
0.4547	-19.3401	-22.4446	1.45724	-4.55561	0
0.4553	-28.1924	-12.3714	3.5917	14.0694	0
0.4560	-39.2095	-9.62586	5.72616	27.1854	0
0.4567	-58.4053	-10.2368	10.6118	43.6703	0
0.4573	-79.4774	-11.4587	12.1356	64.4143	0
0.4580	-98.0959	-16.0334	11.8333	82.4248	0
0.4587	-113.347	-21.2227	15.4915	91.8751	0
0.4593	-123.738	-24.8847	17.0213	94.9263	0
0.4600	-133.793	-27.9357	14.27	97.363	0
0.4607	-142.357	-27.6302	12.444	98.8886	0
0.4613	-145.388	-20.3063	11.8333	95.5407	0
0.4620	-147.505	-13.8988	10.6118	89.735	0
0.4627	-147.216	-14.2042	7.55829	78.1447	0
0.4633	-138.989	-16.6443	1.75957	58.9263	0
0.4640	-127.058	-20.3063	-3.42844	37.8646	0
0.4647	-113.635	-25.4956	-5.26057	21.3796	0
0.4653	-94.4396	-27.0229	-4.95219	6.42024	0
0.4660	-75.8211	-20.6118	-4.64986	-9.42906	0
0.4667	-57.4912	-8.70946	-5.5629	-27.7575	0
0.4673	-32.1855	0.443655	-9.83786	-49.4125	0
0.4680	-9.2852	1.97099	-13.8045	-66.512	0
0.4687	5.3883	0.138188	-14.4152	-74.14	0
0.4693	18.8109	2.27646	-14.7175	-77.4878	0
0.4700	31.6082	5.3275	-17.1603	-79.9245	0
0.4707	41.0858	4.41109	-17.4687	-79.6279	0
0.4713	51.7662	2.88739	-14.7175	-75.9622	0
0.4720	60.2816	2.27646	-12.8854	-69.2453	0
0.4727	62.7352	0.749122	-10.1402	-58.2695	0
0.4733	62.4465	-3.21832	-5.5629	-39.9623	0
0.4740	57.5393	-7.18576	0.846528	-17.0783	0
0.4747	48.3985	-9.01492	5.72616	2.77575	0
0.4753	38.9208	-9.32039	8.47133	20.4685	0
0.4760	24.2955	-11.1532	11.5249	41.5302	0
0.4767	3.84879	-11.4587	15.4915	63.7998	0
0.4773	-14.7697	-5.04748	19.4581	83.0393	0
0.4780	-30.9346	1.36006	22.82	99.5031	0
0.4787	-45.8968	-0.472747	23.4307	108.975	0
0.4793	-52.9208	-4.13472	19.1557	110.182	0
0.4800	-55.0376	-5.96389	16.4105	112.026	0
0.4807	-56.8658	-9.01492	19.1557	111.411	0
0.4813	-55.9517	-9.62586	19.4581	101.643	0
0.4820	-54.749	-7.18576	13.6593	91.2606	0
0.4827	-54.1236	-10.2368	9.08204	82.4248	0
0.4833	-45.8968	-16.0334	6.94758	64.4143	0
0.4840	-26.6528	-17.5607	6.33687	40.9158	0
0.4847	-4.08933	-17.2553	3.89403	21.9941	0
0.4853	15.7319	-13.8988	-4.64986	3.98351	0
0.4860	35.8899	-2.91285	-14.7175	-15.2348	0
0.4867	57.5393	5.93843	-18.3818	-33.8599	0
0.4873	78.6115	5.02203	-19.9055	-53.3748	0
0.4880	99.0581	-3.21832	-26.0126	-71.0888	0
0.4887	119.793	-14.2042	-29.9792	-80.2424	0
0.4893	136.921	-24.5792	-28.4494	-84.8192	0
0.4900	151.835	-30.9904	-25.7042	-89.6926	0
0.4907	168.336	-37.7034	-21.1269	-89.0993	0
0.4913	181.759	-45.6383	-14.7175	-80.539	0
0.4920	186.666	-50.8239	-11.9723	-71.9999	0
0.4927	186.666	-53.2677	-10.4486	-63.4608	0
0.4933	181.133	-50.5185	-4.03915	-47.8869	0
0.4940	167.134	-39.838	5.42383	-26.2319	0
0.4947	153.663	-33.125	10.9142	-6.99234	0
0.4953	144.522	-37.0925	11.5249	8.56032	0
0.4960	131.388	-42.2818	10.3035	27.7998	0
0.4967	114.309	-48.0784	10.6118	52.5061	0
0.4973	102.089	-54.1805	13.6593	72.3389	0
0.4980	91.12	-52.6567	19.1557	84.8615	0
0.4987	76.7833	-46.2492	20.6795	95.8374	0
0.4993	64.9001	-44.1109	19.1557	101.643	0
0.5000	55.4225	-40.1435	17.632	99.8209	0
0.5007	47.4844	-28.2412	15.4915	98.8886	0
0.5013	46.2817	-17.8662	11.8333	97.363	0
0.5020	49.3126	-12.3714	8.16899	88.2094	0
0.5027	54.2198	-7.18576	4.50474	77.2335	0
0.5033	67.6424	-3.82925	-0.683269	66.2365	0
0.5040	86.5496	-4.44019	-3.73077	44.8781	0
0.5047	97.8554	-8.70946	-5.5629	19.854	0
0.5053	104.254	-17.8662	-9.22716	1.84343	0
0.5060	115.848	-29.4631	-11.9723	-17.9894	0
0.5067	132.013	-38.9216	-11.0593	-44.2212	0
0.5073	148.178	-44.4164	-11.0593	-67.1264	0
0.5080	161.601	-48.0784	-12.2807	-83.908	0
0.5087	173.821	-48.6893	-11.67	-94.8839	0
0.5093	187.869	-46.8565	-9.52949	-99.4607	0
0.5100	200.089	-45.6383	-9.52949	-103.126	0
0.5107	205.862	-45.0273	-10.4486	-105.881	0
0.5113	208.604	-40.7544	-11.3616	-101.897	0
0.5120	210.144	-34.9578	-11.9723	-94.5872	0
0.5127	207.401	-33.4305	-12.583	-84.8192	0
0.5133	198.549	-34.3469	-12.2807	-63.7574	0
0.5140	183.298	-28.8521	-6.48199	-36.2966	0
0.5147	164.68	-16.9498	2.37028	-15.8493	0
0.5153	148.515	-6.57482	6.33687	0.317833	0
0.5160	129.897	0.749122	7.25595	20.7651	0
0.5167	104.543	4.71656	8.16899	44.2636	0
0.5173	79.8142	3.80016	8.16899	65.3254	0
0.5180	56.962	5.93843	9.69275	81.1959	0
0.5187	35.6013	21.8082	12.7463	92.4895	0
0.5193	20.6391	43.4745	13.6593	98.2953	0
0.5200	11.7869	57.5115	16.1022	97.6808	0
0.5207	1.10653	64.53	19.1557	96.4519	0
0.5213	-9.91062	67.5846	17.0213	94.6296	0
0.5220	-13.567	67.2792	13.6593	84.8615	0
0.5227	-10.1993	69.4138	14.5784	71.4278	0
0.5233	-4.08933	69.1083	12.7463	55.2607	0
0.5240	4.47421	59.6498	7.55829	32.3766	0
0.5247	15.1546	49.8821	2.06795	10.4037	0
0.5253	25.835	43.78	-1.90469	-5.17009	0
0.5260	38.9208	30.6558	-4.64986	-25.0029	0
0.5267	57.8761	15.7025	-7.39503	-51.8492	0
0.5273	77.986	5.3275	-8.61645	-73.8221	0
0.5280	93.8623	-9.62586	-8.00574	-89.6926	0
0.5287	106.371	-25.4956	-10.4486	-100.986	0
0.5293	116.474	-27.6302	-14.1068	-106.178	0
0.5300	122.247	-23.0555	-15.6366	-108.318	0
0.5307	124.412	-16.3389	-18.3818	-108.318	0
0.5313	124.412	-5.65842	-20.5162	-103.741	0
0.5320	123.45	-3.21832	-17.4687	-96.4095	0
0.5327	118.879	-8.40399	-14.4152	-89.0993	0
0.5333	104.543	-2.60738	-11.67	-75.3477	0
0.5340	84.096	5.93843	-4.64986	-50.9381	0
0.5347	64.2747	2.27646	0.53815	-26.2319	0
0.5353	44.1167	-5.35295	3.89403	-8.83577	0
0.5360	22.7559	-12.3714	12.7463	9.49263	0
0.5367	2.02061	-20.0008	19.4581	33.2878	0
0.5373	-20.8797	-20.3063	20.6795	54.6462	0
0.5380	-44.9827	-16.0334	23.1223	69.9022	0
0.5387	-63.3125	-18.1717	26.1759	83.9504	0
0.5393	-75.1956	-19.699	24.6461	92.1929	0
0.5400	-87.0788	-15.1206	21.9009	93.7185	0
0.5407	-98.3846	-12.0696	18.2427	91.2606	0
0.5413	-108.151	-12.0696	17.3236	82.7215	0
0.5420	-113.635	-9.62586	20.0688	71.4278	0
0.5427	-113.972	-4.13472	20.9878	60.1341	0
0.5433	-108.776	1.66552	16.4105	39.3902	0
0.5440	-99.01	9.29493	12.1356	11.9294	0
0.5447	-87.0788	21.5027	9.69275	-6.08121	0
0.5453	-76.1097	34.3178	7.25595	-21.9517	0
0.5460	-62.3984	38.8962	4.50474	-45.7468	0
0.5467	-44.9827	36.1506	-1.29398	-68.3342	0
0.5473	-27.2783	31.8777	-8.30807	-88.4848	0
0.5480	-9.57385	24.5538	-11.0593	-108.932	0
0.5487	6.30239	17.8407	-10.7509	-119.294	0
0.5493	18.8109	20.5863	-12.2807	-121.434	0
0.5500	28.2405	26.0775	-11.9723	-126.01	0
0.5507	36.1786	24.5538	-9.52949	-127.854	0
0.5513	39.2576	19.6699	-11.0593	-123.277	0
0.5520	38.6322	18.7535	-13.8045	-116.857	0
0.5527	34.0618	17.8407	-11.9723	-105.563	0
0.5533	21.2164	16.9243	-7.39503	-84.2047	0
0.5540	2.30927	18.7535	-6.17361	-59.4772	0
0.5547	-18.4261	22.11	-4.64986	-37.8222	0
0.5553	-38.8727	27.9103	-0.0725595	-16.4638	0
0.5560	-62.3984	37.067	6.33687	9.78927	0
0.5567	-96.8451	43.4745	13.357	37.5679	0
0.5573	-145.099	46.2201	21.5986	57.6974	0
0.5580	-192.391	51.7149	28.008	72.9534	0
0.5587	-223.518	56.2933	30.4448	86.6838	0
0.5593	-242.425	58.7334	31.6662	93.104	0
0.5600	-258.302	63.0063	33.196	94.3118	0
0.5607	-273.889	67.8865	32.2769	97.6808	0
0.5613	-286.061	71.2466	26.4782	95.5407	0
0.5620	-294.625	76.1268	17.632	83.6326	0
0.5627	-297.078	81.6216	10.0011	72.6567	0
0.5633	-288.515	86.2	5.42383	58.0152	0
0.5640	-274.467	91.9966	0.53815	32.9911	0
0.5647	-264.7	97.4914	-3.42844	9.49263	0
0.5653	-257.388	98.4041	-4.64986	-7.60681	0
0.5660	-244.254	95.6586	-6.17361	-30.8087	0
0.5667	-229.003	92.302	-9.83786	-58.2695	0
0.5673	-213.463	89.251	-12.2807	-78.3989	0
0.5680	-196.962	86.2	-12.8854	-94.2694	0
0.5687	-185.367	81.9271	-13.8045	-108.021	0
0.5693	-177.14	77.3487	-13.8045	-113.191	0
0.5700	-168.577	75.2141	-12.2807	-113.806	0
0.5707	-164.006	76.4323	-11.0593	-115.035	0
0.5713	-166.46	78.2651	-12.2807	-110.458	0
0.5720	-174.061	77.3487	-12.2807	-100.986	0
0.5727	-186.57	72.4649	-9.52949	-89.396	0
0.5733	-203.072	72.4649	-5.87128	-69.2453	0
0.5740	-227.175	79.1815	-2.50935	-41.17	0
0.5747	-261.669	82.538	0.846528	-19.8116	0
0.5753	-295.25	82.2325	3.28332	-3.64449	0
0.5760	-320.556	86.8073	6.64524	21.083	0
0.5767	-347.738	94.7421	9.69275	50.0694	0
0.5773	-378.865	98.1023	10.9142	71.7456	0
0.5780	-406.624	102.372	12.7463	89.1417	0
0.5787	-430.727	110.612	14.27	104.694	0
0.5793	-450.885	115.801	12.7463	114.166	0
0.5800	-465.799	115.496	12.7463	116.603	0
0.5807	-478.933	113.968	16.4105	116.899	0
0.5813	-489.036	111.834	17.0213	113.848	0
0.5820	-492.693	107.561	15.4915	105.012	0
0.5827	-492.693	105.121	13.6593	92.4895	0
0.5833	-487.16	101.153	7.86666	75.3901	0
0.5840	-472.823	90.7747	2.67866	50.366	0
0.5847	-457.909	78.2651	2.67866	23.8163	0
0.5853	-445.064	73.6867	-0.0725595	3.98351	0
0.5860	-426.782	73.9922	-4.95219	-17.6715	0
0.5867	-404.796	71.5521	-3.73077	-46.6791	0
0.5873	-383.724	66.3628	-0.374891	-72.2965	0
0.5880	-362.075	60.868	-4.34148	-90.9216	0
0.5887	-342.831	53.5441	-8.61645	-105.563	0
0.5893	-333.064	48.6639	-8.30807	-111.369	0
0.5900	-325.126	47.1365	-6.48199	-111.369	0
0.5907	-312.329	42.5581	-4.34148	-113.191	0
0.5913	-302.851	36.4561	-1.29398	-111.666	0
0.5920	-300.734	31.2668	0.846528	-102.215	0
0.5927	-297.078	22.721	2.67866	-87.5737	0
0.5933	-296.741	16.0079	4.81312	-64.0752	0
0.5940	-309.587	19.6699	6.64524	-32.9276	0
0.5947	-324.838	22.721	10.0011	-7.60681	0
0.5953	-333.69	17.8407	14.8808	12.226	0
0.5960	-345.573	16.0079	16.4105	38.479	0
0.5967	-363.566	20.8918	16.1022	68.9911	0
0.5973	-378.865	22.4155	18.2427	92.4895	0
0.5980	-391.037	18.7535	19.7664	111.115	0
0.5987	-402.054	18.1462	17.3236	126.667	0
0.5993	-406.913	20.5863	14.5784	133.999	0
0.6000	-409.655	20.2808	12.7463	135.821	0
0.6007	-416.102	20.5863	7.86666	136.732	0
0.6013	-418.219	23.9428	2.06795	131.244	0
0.6020	-409.655	21.8082	1.14886	120.268	0
0.6027	-398.397	11.4296	1.45724	109.886	0
0.6033	-386.466	2.88739	-6.78432	90.3495	0
0.6040	-366.02	-2.30191	-19.6032	58.0152	0
0.6047	-338.886	-7.79669	-23.8721	31.7622	0
0.6053	-315.071	-15.1206	-19.9055	15.8917	0
0.6060	-289.429	-21.5282	-19.9055	-7.31017	0
0.6067	-257.099	-23.361	-23.8721	-37.5044	0
0.6073	-224.432	-20.3063	-26.0126	-62.8463	0
0.6080	-194.845	-20.3063	-29.3685	-82.0646	0
0.6087	-167.374	-23.9683	-33.9458	-95.2017	0
0.6093	-144.474	-24.5792	-33.0327	-101.601	0
0.6100	-124.653	-25.4956	-28.4494	-107.703	0
0.6107	-104.206	-32.5141	-26.9256	-111.666	0
0.6113	-87.9929	-42.2818	-26.6233	-104.949	0
0.6120	-77.9379	-54.1805	-23.2614	-91.8327	0
0.6127	-70.6252	-67.6101	-20.2139	-78.7168	0
0.6133	-68.797	-76.4614	-17.1603	-58.5661	0
0.6140	-74.5702	-79.207	-12.8854	-26.5285	0
0.6147	-81.5943	-82.8689	-9.22716	4.89464	0
0.6153	-88.6183	-87.1418	-7.39503	26.5709	0
0.6160	-99.9241	-87.7528	-5.26057	48.5438	0
0.6167	-114.549	-85.309	-0.0725595	78.1447	0
0.6173	-127.683	-81.0361	5.11545	104.694	0
0.6180	-138.653	-70.6611	8.77971	122.705	0
0.6187	-148.13	-57.2351	12.1356	137.664	0
0.6193	-152.412	-52.0458	13.6593	144.974	0
0.6200	-153.037	-52.3513	12.444	143.152	0
0.6207	-153.615	-48.0784	11.5249	143.152	0
0.6213	-151.209	-46.8565	13.0547	141.309	0
0.6220	-143.848	-48.9948	14.27	126.667	0
0.6227	-131.965	-45.0273	11.8333	108.36	0
0.6233	-113.635	-46.551	8.77971	90.0528	0
0.6240	-87.9929	-63.9481	6.94758	60.7486	0
0.6247	-61.4844	-74.934	3.5917	27.482	0
0.6253	-36.4191	-72.4939	-0.374891	3.07239	0
0.6260	-5.91751	-73.1012	-0.374891	-21.9517	0
0.6267	27.9518	-77.3742	-1.90469	-52.1671	0
0.6273	59.3675	-79.207	-8.00574	-76.8733	0
0.6280	90.4946	-86.2254	-11.67	-97.3206	0
0.6287	122.872	-95.6876	-11.0593	-113.806	0
0.6293	151.257	-101.179	-10.7509	-121.137	0
0.6300	175.36	-108.197	-10.1402	-124.188	0
0.6307	195.807	-116.743	-9.52949	-125.396	0
0.6313	212.886	-118.576	-9.52949	-118.7	0
0.6320	227.848	-113.692	-4.34148	-109.843	0
0.6327	239.154	-107.586	1.75957	-101.304	0
0.6333	240.982	-103.012	-0.0725595	-81.1535	0
0.6340	233.333	-101.484	0.235819	-50.027	0
0.6347	224.769	-103.012	6.94758	-21.9517	0
0.6353	219.621	-103.012	10.0011	0.317833	0
0.6360	211.058	-101.179	11.2225	25.9564	0
0.6367	195.807	-93.5494	16.1022	55.5573	0
0.6373	179.305	-79.5124	18.545	81.8103	0
0.6380	162.852	-67.6101	19.1557	103.169	0
0.6387	147.89	-63.0317	20.6795	118.743	0
0.6393	141.491	-57.2351	18.2427	126.371	0
0.6400	141.154	-48.0784	17.9343	129.422	0
0.6407	138.412	-45.6383	23.1223	131.244	0
0.6413	139.037	-48.3838	23.733	127.282	0
0.6420	146.35	-46.551	20.3771	118.128	0
0.6427	155.539	-41.6708	19.1557	104.694	0
0.6433	169.25	-41.0599	13.0547	81.8103	0
0.6440	192.728	-43.5	4.20241	49.7727	0
0.6447	218.707	-44.4164	-0.0725595	22.2907	0
0.6453	241.896	-43.5	-3.73077	1.25015	0
0.6460	268.741	-43.1945	-9.22716	-22.8628	0
0.6467	301.985	-40.7544	-11.67	-55.2183	0
0.6473	336.769	-31.5977	-14.7175	-86.9592	0
0.6480	367.896	-24.5792	-18.9925	-107.703	0
0.6487	394.789	-23.361	-19.2948	-119.611	0
0.6493	417.978	-21.5282	-18.9925	-128.765	0
0.6500	434.143	-20.6118	-19.9055	-133.638	0
0.6507	446.652	-24.5792	-19.6032	-134.253	0
0.6513	460.988	-25.1901	-19.2948	-133.956	0
0.6520	469.841	-22.75	-19.2948	-125.714	0
0.6527	470.129	-27.9357	-17.4687	-106.178	0
0.6533	463.153	-37.0925	-14.4152	-81.1535	0
0.6540	445.737	-39.2271	-10.7509	-51.2559	0
0.6547	429.236	-39.2271	-5.5629	-22.2483	0
0.6553	424.665	-42.5872	-0.374891	-0.593289	0
0.6560	412.494	-45.0273	2.98099	21.083	0
0.6567	381.655	-43.1945	5.42383	49.4549	0
0.6573	354.185	-38.0089	9.39041	76.6191	0
0.6580	335.855	-29.7685	13.0547	98.2953	0
0.6587	312.377	-21.2227	12.7463	114.759	0
0.6593	291.93	-12.6769	11.8333	122.387	0
0.6600	280.961	0.138188	12.7463	123.616	0
0.6607	267.202	18.1462	12.1356	122.387	0
0.6613	254.405	33.405	10.9142	118.743	0
0.6620	250.123	41.0344	12.7463	112.64	0
0.6627	248.583	45.9146	12.1356	100.118	0
0.6633	249.498	46.2201	7.25595	74.479	0
0.6640	259.264	38.2852	2.98099	40.9158	0
0.6647	274.515	27.9103	-1.29398	14.0694	0
0.6653	289.188	19.3644	-6.78432	-7.60681	0
0.6660	302.899	8.98947	-10.7509	-33.2454	0
0.6667	317.573	-1.38551	-14.4152	-62.8463	0
0.6673	334.652	-7.79669	-18.3818	-89.6926	0
0.6680	352.356	-11.4587	-21.1269	-112.28	0
0.6687	368.233	-13.8988	-23.8721	-129.676	0
0.6693	379.827	-10.8477	-25.7042	-138.533	0
0.6700	382.858	-7.18576	-21.7376	-141.584	0
0.6707	386.514	-10.2368	-18.3818	-142.495	0
0.6713	413.696	-16.9498	-18.6841	-137.304	0
0.6720	448.48	-20.9172	-16.858	-126.01	0
0.6727	442.37	-23.361	-13.4961	-111.369	0
0.6733	395.367	-24.8847	-11.67	-90.0104	0
0.6740	354.81	-19.3935	-7.69736	-61.0028	0
0.6747	335.566	-11.4587	-0.683269	-34.4532	0
0.6753	313.003	-9.32039	5.11545	-13.0947	0
0.6760	278.219	-7.79669	6.94758	14.0694	0
0.6767	240.982	1.36006	8.47133	45.4926	0
0.6773	207.69	9.6004	12.444	72.9534	0
0.6780	179.305	8.37853	16.4105	95.2441	0
0.6787	151.546	2.88739	15.4915	113.233	0
0.6793	123.161	1.36006	13.0547	122.387	0
0.6800	99.9722	3.80016	12.7463	123.913	0
0.6807	85.6355	6.54937	14.8808	125.459	0
0.6813	74.6664	5.63296	15.7998	121.476	0
0.6820	63.3606	1.05459	13.9677	107.449	0
0.6827	59.3675	-1.38551	10.9142	93.4007	0
0.6833	67.6424	1.66552	8.16899	77.5302	0
0.6840	80.151	3.18922	4.20241	47.0182	0
0.6847	89.5805	0.443655	0.235819	13.455	0
0.6853	98.144	1.36006	-1.59631	-7.60681	0
0.6860	108.824	5.3275	-6.17361	-32.3343	0
0.6867	124.075	7.46213	-13.1937	-67.4231	0
0.6873	142.405	10.5168	-18.6841	-95.2017	0
0.6880	159.773	16.0079	-22.6567	-115.331	0
0.6887	175.649	14.4806	-22.959	-133.638	0
0.6893	187.869	8.37853	-19.2948	-142.199	0
0.6900	191.237	5.63296	-19.6032	-142.495	0
0.6907	190.9	5.02203	-22.959	-143.11	0
0.6913	190.611	4.10563	-22.046	-138.83	0
0.6920	183.298	6.85483	-21.1269	-128.447	0
0.6927	169.539	14.7861	-21.1269	-115.649	0
0.6933	154	22.721	-15.9389	-92.1505	0
0.6940	130.811	24.5538	-11.9723	-56.7439	0
0.6947	103.003	17.8407	-11.0593	-25.914	0
0.6953	82.2678	9.90587	-6.48199	-5.17009	0
0.6960	59.3675	7.15666	-0.9856	21.083	0
0.6967	26.4123	7.15666	1.45724	56.1718	0
0.6973	-7.12025	6.85483	5.42383	85.476	0
0.6980	-36.7559	4.10563	9.08204	105.309	0
0.6987	-67.5462	-1.38551	8.16899	123.002	0
0.6993	-90.7832	-2.91285	7.86666	135.206	0
0.7000	-103.58	4.41109	8.77971	137.664	0
0.7007	-114.549	14.7861	9.08204	136.435	0
0.7013	-127.683	22.721	8.16899	131.244	0
0.7020	-141.732	29.4376	6.33687	120.565	0
0.7027	-151.209	34.0123	4.81312	110.182	0
0.7033	-148.419	32.7941	2.67866	91.2606	0
0.7040	-135.622	26.3829	-6.48199	56.7863	0
0.7047	-122.824	17.5353	-14.7175	24.1342	0
0.7053	-110.893	8.98947	-13.4961	2.77575	0
0.7060	-95.3537	3.49469	-12.583	-25.0029	0
0.7067	-73.3675	-0.472747	-17.771	-62.2318	0
0.7073	-49.5531	-6.88029	-20.2139	-93.9728	0
0.7080	-31.2714	-11.1532	-19.9055	-116.857	0
0.7087	-17.512	-6.88029	-23.8721	-132.727	0
0.7093	-3.80068	0.443655	-27.234	-139.148	0
0.7100	6.59105	2.88739	-26.3149	-139.148	0
0.7107	11.1615	4.71656	-25.7042	-139.148	0
0.7113	13.9037	5.02203	-25.7042	-135.778	0
0.7120	13.9037	-0.472747	-24.1805	-124.188	0
0.7127	8.70788	-4.74202	-22.046	-106.178	0
0.7133	-0.432988	-6.26935	-17.1603	-82.0646	0
0.7140	-15.0584	-14.2042	-9.22716	-51.8492	0
0.7147	-35.2164	-22.4446	-2.50935	-22.8628	0
0.7153	-54.749	-18.7826	2.67866	0.317833	0
0.7160	-73.3675	-9.32039	6.94758	26.8675	0
0.7167	-97.1818	-3.52378	9.08204	59.8375	0
0.7173	-122.199	-1.38551	12.1356	90.9639	0
0.7180	-144.474	0.443655	16.1022	115.691	0
0.7187	-162.178	8.684	16.4105	133.681	0
0.7193	-173.484	24.8592	17.0213	142.538	0
0.7200	-183.25	39.8126	19.1557	144.974	0
0.7207	-196.673	49.8821	18.2427	143.152	0
0.7213	-206.102	57.206	14.27	133.384	0
0.7220	-205.814	58.1224	11.8333	119.654	0
0.7227	-201.532	47.1365	10.9142	106.22	0
0.7233	-192.68	31.5722	10.0011	83.0393	0
0.7240	-174.975	19.9754	6.64524	48.2471	0
0.7247	-153.037	11.735	1.75957	17.4173	0
0.7253	-132.591	8.37853	-0.9856	-6.37786	0
0.7260	-110.604	10.5168	-2.20702	-34.4532	0
0.7267	-84.9619	10.5168	-4.03915	-67.1264	0
0.7273	-57.7799	4.41109	-5.5629	-94.8839	0
0.7280	-30.9346	0.749122	-6.48199	-117.768	0
0.7287	-5.62885	-2.91285	-5.5629	-134.571	0
0.7293	14.2405	-9.62586	-3.73077	-140.673	0
0.7300	29.4913	-13.2878	-4.64986	-143.11	0
0.7307	44.4535	-13.2878	-6.17361	-145.25	0
0.7313	54.7971	-15.1206	-5.5629	-140.673	0
0.7320	56.3366	-15.4261	-7.0927	-128.765	0
0.7327	53.883	-16.9498	-7.69736	-114.42	0
0.7333	45.6562	-23.9683	-2.20702	-92.1505	0
0.7340	27.3264	-26.1065	2.37028	-56.426	0
0.7347	6.8797	-23.0555	2.98099	-21.9517	0
0.7353	-8.37111	-20.6118	6.33687	3.07239	0
0.7360	-26.3642	-12.3714	10.3035	29.9187	0
0.7367	-50.804	-1.08005	13.9677	63.5031	0
0.7373	-75.4843	2.58193	20.0688	94.6296	0
0.7380	-98.0959	2.58193	23.4307	119.336	0
0.7387	-119.12	4.10563	20.6795	136.435	0
0.7393	-138.075	0.749122	20.0688	144.063	0
0.7400	-151.786	-0.472747	21.9009	148.64	0
0.7407	-163.092	6.54937	21.2902	152.306	0
0.7413	-174.061	9.6004	20.0688	146.818	0
0.7420	-181.374	4.41109	21.5986	133.999	0
0.7427	-181.085	2.27646	19.4581	122.09	0
0.7433	-173.147	3.18922	11.5249	100.732	0
0.7440	-160.639	0.443655	4.50474	63.5031	0
0.7447	-146.591	-5.04748	1.45724	27.7998	0
0.7453	-132.591	-7.79669	-0.9856	4.30135	0
0.7460	-114.261	-10.2368	-5.5629	-21.6551	0
0.7467	-90.7832	-15.4261	-9.52949	-57.3584	0
0.7473	-68.797	-19.699	-11.0593	-90.3071	0
0.7480	-49.5531	-19.699	-11.9723	-114.123	0
0.7487	-28.8178	-19.699	-12.8854	-131.202	0
0.7493	-12.9415	-20.9172	-14.4152	-142.495	0
0.7500	-6.20617	-22.75	-12.8854	-148.301	0
0.7507	-1.05842	-24.5792	-9.22716	-147.072	0
0.7513	5.96562	-21.2227	-6.48199	-139.148	0
0.7520	8.70788	-14.2042	-4.95219	-129.676	0
0.7527	6.59105	-13.2878	-3.73077	-117.768	0
0.7533	-0.144329	-13.8988	-1.59631	-92.4472	0
0.7540	-17.8006	-5.96389	1.45724	-55.5149	0
0.7547	-39.4982	3.18922	4.81312	-22.5662	0
0.7553	-54.4603	7.15666	8.16899	3.68687	0
0.7560	-69.7111	13.2624	11.8333	35.11	0
0.7567	-94.1028	21.5027	16.4105	68.6944	0
0.7573	-119.745	26.9939	17.9343	96.4519	0
0.7580	-139.903	33.405	17.632	120.268	0
0.7587	-156.694	38.8962	20.3771	139.19	0
0.7593	-169.491	36.4561	21.9009	149.551	0
0.7600	-179.257	32.4886	19.4581	152.92	0
0.7607	-188.735	35.8451	19.7664	152.306	0
0.7613	-193.931	42.8636	21.5986	147.411	0
0.7620	-191.14	45.3037	19.1557	138.258	0
0.7627	-182.625	39.8126	17.632	123.913	0
0.7633	-169.202	28.8267	17.9343	96.7697	0
0.7640	-150.247	13.8733	11.8333	58.0152	0
0.7647	-127.058	-2.30191	4.50474	24.1342	0
0.7653	-101.464	-15.4261	4.50474	2.77575	0
0.7660	-76.7352	-28.8521	2.67866	-22.2483	0
0.7667	-50.1785	-42.8891	-4.95219	-60.4096	0
0.7673	-18.1374	-51.1294	-6.48199	-96.4095	0
0.7680	13.6151	-52.6567	-4.95219	-119.611	0
0.7687	37.4294	-53.5732	-8.91878	-135.482	0
0.7693	55.4225	-53.8786	-11.9723	-146.161	0
0.7700	69.4706	-53.5732	-9.52949	-151.649	0
0.7707	80.151	-51.7403	-8.61645	-151.352	0
0.7713	89.9173	-45.6383	-9.22716	-144.021	0
0.7720	96.9413	-37.0925	-6.17361	-132.727	0
0.7727	97.2299	-30.3795	-2.81773	-116.857	0
0.7733	92.3227	-20.6118	-1.29398	-88.167	0
0.7740	80.4396	-8.40399	1.75957	-51.5526	0
0.7747	63.9861	1.05459	4.50474	-21.6551	0
0.7753	52.0548	7.7676	6.33687	3.98351	0
0.7760	41.3744	12.0405	10.0011	35.7245	0
0.7767	20.9278	11.4296	15.4915	67.7621	0
0.7773	-2.88659	10.8186	17.632	96.1552	0
0.7780	-21.1683	14.7861	17.3236	124.845	0
0.7787	-36.7559	22.11	18.2427	146.5	0
0.7793	-48.639	30.9613	19.7664	151.395	0
0.7800	-55.3744	39.2016	20.9878	151.077	0
0.7807	-63.3125	43.4745	19.7664	154.128	0
0.7813	-69.0857	42.2527	16.4105	150.484	0
0.7820	-66.6321	34.6233	13.6593	136.435	0
0.7827	-59.6562	22.4155	12.7463	118.743	0
0.7833	-50.804	10.8186	10.6118	92.7862	0
0.7840	-34.9277	0.443655	6.64524	57.0829	0
0.7847	-13.2302	-10.2368	3.89403	25.0453	0
0.7853	8.41922	-16.3389	2.37028	-1.20777	0
0.7860	30.4054	-19.3935	-1.29398	-32.3343	0
0.7867	56.6253	-26.7175	-5.87128	-68.3342	0
0.7873	85.9241	-34.9578	-7.39503	-100.075	0
0.7880	111.855	-41.6708	-8.00574	-126.01	0
0.7887	132.302	-53.5732	-9.52949	-144.318	0
0.7893	149.092	-64.8645	-9.22716	-152.878	0
0.7900	162.515	-67.3046	-8.30807	-158.069	0
0.7907	174.446	-66.3882	-9.22716	-160.188	0
0.7913	185.752	-63.6427	-7.39503	-152.878	0
0.7920	190.9	-54.4859	-3.73077	-140.673	0
0.7927	184.79	-43.8055	-2.81773	-127.854	0
0.7933	172.907	-35.5651	-2.81773	-101.304	0
0.7940	158.281	-27.0229	2.37028	-61.3207	0
0.7947	139.663	-20.0008	8.77971	-28.0541	0
0.7953	120.13	-12.3714	10.0011	-4.25897	0
0.7960	99.6835	1.36006	10.0011	27.7998	0
0.7967	73.7524	14.7861	12.7463	65.6432	0
0.7973	45.6562	23.6374	14.8808	95.5407	0
0.7980	20.0137	30.6558	15.1891	120.268	0
0.7987	-4.37799	35.2342	15.1891	139.783	0
0.7993	-25.7388	38.5907	15.4915	148.343	0
0.8000	-42.2404	43.4745	16.4105	152.306	0
0.8007	-55.6631	45.3037	16.7129	155.06	0
0.8013	-65.718	40.729	15.7998	149.255	0
0.8020	-71.2506	37.067	14.8808	136.139	0
0.8027	-73.3675	35.5397	15.1891	121.179	0
0.8033	-69.7111	34.3178	12.1356	95.5407	0
0.8040	-55.0376	30.3504	3.5917	58.6085	0
0.8047	-37.67	23.6374	-4.03915	25.0453	0
0.8053	-25.7388	21.5027	-4.95219	-0.593289	0
0.8060	-13.8556	22.11	-5.5629	-31.1053	0
0.8067	4.47421	16.9243	-11.3616	-68.3342	0
0.8073	25.4982	11.735	-15.6366	-101.304	0
0.8080	46.5703	11.4296	-15.0259	-125.099	0
0.8087	65.8142	6.85483	-14.7175	-140.97	0
0.8093	79.5255	1.05459	-15.6366	-149.509	0
0.8100	87.7523	1.97099	-15.9389	-155.929	0
0.8107	96.6045	-0.16728	-15.9389	-159.595	0
0.8113	101.8	-7.49122	-15.0259	-153.175	0
0.8120	99.6835	-10.8477	-13.1937	-140.355	0
0.8127	94.199	-12.9824	-12.8854	-126.328	0
0.8133	85.0101	-17.5607	-9.52949	-100.372	0
0.8140	67.6424	-18.4771	-2.50935	-61.9352	0
0.8147	46.5703	-17.8662	-1.29398	-27.7575	0
0.8153	26.4123	-19.699	-2.50935	-0.593289	0
0.8160	4.13744	-18.1717	2.67866	32.3766	0
0.8167	-22.9965	-12.3714	7.86666	67.1688	0
0.8173	-50.4672	-8.70946	10.0011	94.9263	0
0.8180	-78.852	-5.65842	14.27	118.425	0
0.8187	-106.323	-0.472747	15.4915	137.05	0
0.8193	-125.855	3.18922	13.6593	145.886	0
0.8200	-137.45	5.63296	16.4105	150.484	0
0.8207	-148.13	12.346	20.0688	152.009	0
0.8213	-159.725	19.6699	16.4105	144.974	0
0.8220	-164.632	21.8082	11.8333	131.244	0
0.8227	-160.927	20.5863	9.39041	116.603	0
0.8233	-153.951	18.7535	4.20241	92.1929	0
0.8240	-142.934	14.4806	-1.29398	55.5573	0
0.8247	-126.144	8.684	-0.9856	22.2907	0
0.8253	-108.151	4.41109	-0.9856	-1.80106	0
0.8260	-88.907	0.749122	-8.30807	-29.8763	0
0.8267	-65.1407	-0.472747	-15.0259	-64.3719	0
0.8273	-38.5841	-1.08005	-15.0259	-95.2017	0
0.8280	-15.6838	-7.79669	-15.6366	-120.226	0
0.8287	2.64604	-15.1206	-19.6032	-138.533	0
0.8293	15.4433	-12.6769	-20.2139	-147.983	0
0.8300	22.7559	-7.79669	-19.9055	-153.471	0
0.8307	29.4913	-6.26935	-22.3483	-153.789	0
0.8313	36.1786	-2.60738	-20.2139	-145.25	0
0.8320	36.804	2.27646	-15.6366	-132.113	0
0.8327	32.2336	2.88739	-15.6366	-117.768	0
0.8333	24.5841	2.88739	-13.8045	-91.2182	0
0.8340	9.62196	4.71656	-7.39503	-53.3748	0
0.8347	-11.1134	5.02203	-5.5629	-21.6551	0
0.8353	-30.3573	5.63296	-8.00574	2.16127	0
0.8360	-48.9277	9.29493	-2.81773	32.3766	0
0.8367	-73.3675	15.0915	5.42383	69.2877	0
0.8373	-100.838	19.6699	7.86666	100.732	0
0.8380	-124.653	21.8082	6.64524	124.231	0
0.8387	-142.02	23.9428	7.86666	143.767	0
0.8393	-156.694	28.8267	10.6118	153.831	0
0.8400	-171.03	35.2342	10.9142	155.357	0
0.8407	-181.374	38.8962	9.08204	155.971	0
0.8413	-187.195	35.8451	8.16899	152.009	0
0.8420	-190.563	31.5722	9.39041	138.575	0
0.8427	-190.563	26.0775	8.16899	120.268	0
0.8433	-184.164	14.7861	2.98099	96.7697	0
0.8440	-169.78	5.3275	-1.90469	64.4143	0
0.8447	-149.958	6.85483	-4.64986	30.5332	0
0.8453	-131.965	8.37853	-8.61645	1.25015	0
0.8460	-114.549	7.46213	-13.1937	-28.9652	0
0.8467	-90.4465	13.2624	-15.6366	-61.0028	0
0.8473	-61.773	18.7535	-16.2473	-92.1505	0
0.8480	-37.0446	17.5353	-17.4687	-118.7	0
0.8487	-13.8556	16.0079	-18.9925	-137.622	0
0.8493	7.79379	11.735	-17.771	-148.894	0
0.8500	20.6391	3.18922	-16.858	-154.404	0
0.8507	30.6941	1.97099	-18.0734	-153.471	0
0.8513	44.1167	5.93843	-16.858	-147.072	0
0.8520	51.1407	3.18922	-15.3282	-137.919	0
0.8527	47.7731	1.36006	-16.5496	-122.959	0
0.8533	40.749	3.49469	-14.7175	-98.2529	0
0.8540	29.4913	2.27646	-7.69736	-64.3719	0
0.8547	13.3264	-0.774578	-2.81773	-29.8763	0
0.8553	-1.9725	-2.30191	-1.59631	-2.41553	0
0.8560	-17.512	-3.21832	2.37028	25.0453	0
0.8567	-37.9586	0.749122	7.25595	58.9263	0
0.8573	-60.5703	7.46213	10.0011	92.1929	0
0.8580	-82.8451	4.71656	13.357	118.743	0
0.8587	-103.292	-4.13472	18.8473	137.664	0
0.8593	-116.378	-6.88029	19.4581	146.5	0
0.8600	-124.316	-4.13472	15.7998	149.551	0
0.8607	-133.793	-5.65842	15.4915	151.395	0
0.8613	-142.357	-10.5423	18.545	145.886	0
0.8620	-144.185	-12.6769	18.2427	134.91	0
0.8627	-138.364	-12.3714	16.1022	123.002	0
0.8633	-126.769	-12.3714	13.6593	95.8374	0
0.8640	-110.893	-13.8988	7.86666	54.3495	0
0.8647	-91.3605	-17.8662	1.75957	21.083	0
0.8653	-69.9998	-22.75	-0.9856	-3.32666	0
0.8660	-47.7249	-25.1901	-5.87128	-35.3855	0
0.8667	-23.9106	-26.7175	-12.8854	-71.7032	0
0.8673	1.39518	-28.5466	-13.4961	-101.304	0
0.8680	27.6631	-29.4631	-13.4961	-126.01	0
0.8687	53.883	-30.3795	-17.4687	-146.161	0
0.8693	74.041	-33.4305	-18.3818	-155.018	0
0.8700	88.6664	-37.0925	-17.4687	-157.137	0
0.8707	103.003	-38.9216	-19.6032	-158.98	0
0.8713	114.02	-40.1435	-18.9925	-155.611	0
0.8720	118.302	-41.0599	-13.4961	-142.495	0
0.8727	121.333	-37.3979	-11.9723	-124.188	0
0.8733	120.419	-29.1576	-10.1402	-97.9351	0
0.8740	108.199	-23.0555	-2.81773	-59.7951	0
0.8747	91.12	-21.2227	3.5917	-25.914	0
0.8753	79.5255	-18.7826	6.03454	-3.32666	0
0.8760	67.3056	-16.0334	8.77971	27.482	0
0.8767	43.828	-18.7826	12.1356	66.2365	0
0.8773	16.9828	-19.0881	11.8333	96.4519	0
0.8780	-3.80068	-8.10216	10.9142	121.179	0
0.8787	-22.9965	1.66552	13.6593	144.36	0
0.8793	-41.3263	1.66552	17.632	154.128	0
0.8800	-51.0926	1.36006	18.2427	155.654	0
0.8807	-55.3744	4.10563	18.2427	158.112	0
0.8813	-61.4844	4.71656	18.2427	155.06	0
0.8820	-64.2266	7.46213	15.7998	143.767	0
0.8827	-60.5703	12.0405	13.9677	128.193	0
0.8833	-52.2954	11.4296	14.27	102.554	0
0.8840	-36.7559	9.6004	10.0011	65.3254	0
0.8847	-17.512	12.0405	1.75957	28.0965	0
0.8853	0.769757	13.5678	-3.42844	-2.73337	0
0.8860	22.1305	8.684	-7.0927	-32.0164	0
0.8867	47.4844	2.58193	-11.0593	-64.3719	0
0.8873	72.7902	2.58193	-11.9723	-97.9351	0
0.8880	100.598	5.63296	-12.8854	-127.239	0
0.8887	124.701	3.18922	-16.5496	-147.983	0
0.8893	136.295	-3.82925	-17.4687	-158.069	0
0.8900	144.859	-9.32039	-15.6366	-160.506	0
0.8907	157.656	-14.5097	-17.1603	-159.891	0
0.8913	163.14	-19.699	-18.9925	-154.404	0
0.8920	160.687	-17.8662	-16.5496	-139.741	0
0.8927	159.195	-13.5933	-13.4961	-119.908	0
0.8933	152.749	-12.3714	-11.67	-95.2017	0
0.8940	135.67	-5.96389	-8.30807	-61.9352	0
0.8947	116.137	8.684	-3.42844	-26.2319	0
0.8953	97.2299	18.7535	2.06795	3.07239	0
0.8960	74.9551	19.9754	7.25595	32.3766	0
0.8967	50.5153	20.5863	10.6118	66.2365	0
0.8973	27.0377	23.3319	11.8333	100.118	0
0.8980	2.30927	21.1973	12.7463	127.578	0
0.8987	-21.5051	16.9243	15.4915	148.64	0
0.8993	-38.5841	21.5027	17.3236	161.459	0
0.9000	-51.3813	33.405	16.1022	166.036	0
0.9007	-62.9758	36.1506	11.8333	164.807	0
0.9013	-72.1647	30.0449	8.77971	159.637	0
0.9020	-77.3125	29.1321	10.9142	150.78	0
0.9027	-78.852	28.8267	11.8333	136.139	0
0.9033	-73.0788	22.11	5.72616	108.36	0
0.9040	-59.3194	15.0915	-0.0725595	68.3766	0
0.9047	-43.1545	12.0405	-0.374891	33.2878	0
0.9053	-28.481	8.98947	0.53815	6.73807	0
0.9060	-12.0275	5.63296	-0.374891	-24.3884	0
0.9067	8.13056	-0.472747	-2.81773	-61.9352	0
0.9073	30.0686	-11.4587	-6.78432	-95.2017	0
0.9080	52.0548	-20.6118	-10.1402	-123.87	0
0.9087	73.1269	-23.361	-11.9723	-147.072	0
0.9093	91.4087	-21.2227	-12.583	-157.751	0
0.9100	104.254	-19.699	-11.67	-160.188	0
0.9107	114.309	-24.2737	-12.8854	-162.646	0
0.9113	123.161	-31.5977	-15.3282	-158.662	0
0.9120	125.326	-32.8196	-12.8854	-144.635	0
0.9127	120.419	-30.9904	-9.52949	-128.447	0
0.9133	112.481	-27.9357	-11.3616	-105.881	0
0.9140	97.8554	-18.7826	-10.1402	-67.4231	0
0.9147	77.4087	-5.04748	-2.50935	-28.0541	0
0.9153	59.3675	5.63296	3.5917	-2.11889	0
0.9160	42.5772	11.4296	4.20241	26.2742	0
0.9167	20.9278	17.5353	4.50474	65.3254	0
0.9173	-3.46391	26.9939	8.16899	99.5031	0
0.9180	-26.9896	34.0123	12.7463	124.845	0
0.9187	-48.9277	32.1832	13.9677	146.5	0
0.9193	-66.6321	26.0775	13.0547	156.586	0
0.9200	-81.3056	19.9754	13.357	155.654	0
0.9207	-94.1028	13.8733	13.0547	156.883	0
0.9213	-102.041	12.6514	12.1356	157.794	0
0.9220	-106.034	18.7535	12.7463	146.5	0
0.9227	-107.237	21.5027	10.9142	127.282	0
0.9233	-100.838	16.6189	6.33687	98.8886	0
0.9240	-86.5015	9.6004	2.67866	59.5408	0
0.9247	-69.7111	2.27646	-0.683269	24.7486	0
0.9253	-54.1236	-5.96389	-4.34148	-2.41553	0
0.9260	-38.2473	-12.3714	-7.39503	-37.2077	0
0.9267	-19.6769	-17.8662	-11.0593	-76.5767	0
0.9273	4.13744	-25.4956	-13.8045	-104.949	0
0.9280	30.0686	-27.9357	-13.1937	-128.765	0
0.9287	51.4294	-23.361	-12.583	-149.827	0
0.9293	66.7283	-24.8847	-13.8045	-157.137	0
0.9300	79.8142	-33.4305	-14.7175	-157.137	0
0.9307	92.3227	-38.0089	-14.1068	-160.188	0
0.9313	102.426	-41.9763	-15.3282	-155.315	0
0.9320	106.708	-47.7729	-14.4152	-140.355	0
0.9327	106.371	-44.4164	-9.52949	-123.574	0
0.9333	100.261	-34.0414	-6.48199	-96.7273	0
0.9340	85.6355	-26.7175	-6.48199	-57.655	0
0.9347	67.3056	-17.5607	-1.90469	-24.3884	0
0.9353	51.4294	-6.88029	3.89403	1.25015	0
0.9360	34.0618	-8.40399	5.72616	32.9911	0
0.9367	10.5361	-15.1206	6.64524	68.0799	0
0.9373	-15.6838	-14.2042	10.9142	99.2064	0
0.9380	-40.4123	-12.9824	15.1891	126.053	0
0.9387	-65.1407	-13.2878	17.0213	146.5	0
0.9393	-85.2506	-6.88029	15.4915	155.06	0
0.9400	-98.3846	2.27646	11.8333	156.883	0
0.9407	-106.948	9.90587	10.6118	158.112	0
0.9413	-111.807	18.7535	12.7463	155.971	0
0.9420	-115.175	22.4155	11.5249	145.292	0
0.9427	-115.464	19.6699	6.64524	128.511	0
0.9433	-107.862	21.5027	4.81312	103.783	0
0.9440	-91.986	29.7394	4.81312	66.2365	0
0.9447	-75.1956	32.7941	1.45724	26.8675	0
0.9453	-59.3194	29.7394	-1.90469	-2.11889	0
0.9460	-39.7868	27.9103	-4.03915	-30.8087	0
0.9467	-17.512	23.3319	-9.22716	-66.1941	0
0.9473	7.21647	11.4296	-14.7175	-96.7273	0
0.9480	33.4363	-1.08005	-15.6366	-120.522	0
0.9487	55.1339	-10.5423	-13.8045	-144.318	0
0.9493	68.8452	-16.9498	-11.3616	-158.98	0
0.9500	79.5255	-20.3063	-8.91878	-160.803	0
0.9507	90.8313	-21.5282	-8.00574	-161.714	0
0.9513	99.9722	-22.4446	-6.48199	-158.662	0
0.9520	103.34	-19.3935	-3.73077	-144.635	0
0.9527	102.426	-16.0334	-3.73077	-127.854	0
0.9533	96.0272	-19.699	-3.73077	-104.652	0
0.9540	80.4396	-24.2737	1.75957	-66.8086	0
0.9547	59.0789	-23.9683	6.64524	-30.1942	0
0.9553	41.6631	-24.2737	8.47133	-3.64449	0
0.9560	25.4982	-23.6628	12.7463	27.7998	0
0.9567	3.56013	-16.9498	18.2427	64.4143	0
0.9573	-21.1683	-9.01492	20.0688	96.4519	0
0.9580	-42.2404	-1.38551	19.4581	125.756	0
0.9587	-60.8589	6.2439	19.4581	147.411	0
0.9593	-76.7352	8.684	20.3771	155.971	0
0.9600	-89.8691	10.2113	19.7664	161.163	0
0.9607	-102.378	16.0079	18.2427	164.214	0
0.9613	-110.893	20.2808	17.3236	156.883	0
0.9620	-115.8	18.7535	16.1022	145.292	0
0.9627	-119.457	17.8407	11.8333	133.384	0
0.9633	-116.378	19.3644	8.16899	109.271	0
0.9640	-101.752	16.9243	4.81312	69.6055	0
0.9647	-84.3365	12.346	-0.683269	29.9187	0
0.9653	-69.7111	14.7861	-5.26057	2.16127	0
0.9660	-52.2954	21.8082	-9.22716	-22.8628	0
0.9667	-30.646	21.5027	-13.4961	-58.884	0
0.9673	-5.62885	13.2624	-15.6366	-96.7273	0
0.9680	21.2164	6.54937	-15.6366	-124.803	0
0.9687	43.828	1.97099	-17.1603	-147.072	0
0.9693	59.3675	-3.52378	-17.1603	-160.188	0
0.9700	70.3847	-9.32039	-14.7175	-161.12	0
0.9707	81.6424	-12.6769	-14.7175	-161.12	0
0.9713	92.0341	-10.5423	-14.7175	-159.891	0
0.9720	95.4018	-2.30191	-12.8854	-148.598	0
0.9727	89.5805	5.63296	-8.61645	-131.816	0
0.9733	79.5255	12.346	-3.42844	-108.932	0
0.9740	66.3916	17.8407	1.45724	-71.9999	0
0.9747	46.2817	15.397	4.20241	-33.8599	0
0.9753	24.9209	6.85483	8.16899	-6.99234	0
0.9760	6.30239	-0.16728	14.8808	22.6086	0
0.9767	-18.4261	-6.26935	20.0688	58.3119	0
0.9773	-47.7249	-14.2042	22.2093	90.9639	0
0.9780	-72.7421	-18.1717	22.82	119.336	0
0.9787	-95.3537	-17.2553	23.1223	141.923	0
0.9793	-114.886	-15.7316	24.6461	153.831	0
0.9800	-126.144	-12.9824	26.1759	159.319	0
0.9807	-135.622	-9.93132	22.5116	161.459	0
0.9813	-148.13	-9.93132	16.4105	156.586	0
0.9820	-152.123	-10.5423	15.4915	143.152	0
0.9827	-145.677	-9.32039	15.7998	128.511	0
0.9833	-141.106	-8.40399	9.69275	109.271	0
0.9840	-132.879	-8.40399	0.53815	75.7079	0
0.9847	-115.175	-8.10216	-3.73077	36.339	0
0.9853	-97.1818	-8.70946	-8.00574	6.73807	0
0.9860	-80.6802	-7.79669	-14.1068	-21.3372	0
0.9867	-58.4053	-6.88029	-16.2473	-59.1806	0
0.9873	-34.0136	-9.93132	-15.9389	-93.0616	0
0.9880	-12.9415	-16.3389	-21.1269	-118.086	0
0.9887	7.21647	-23.0555	-26.3149	-141.881	0
0.9893	24.5841	-25.4956	-24.4828	-155.018	0
0.9900	38.3435	-21.2227	-21.1269	-154.404	0
0.9907	51.7662	-16.0334	-21.1269	-155.929	0
0.9913	62.1098	-12.9824	-19.6032	-157.455	0
0.9920	65.8142	-8.40399	-18.3818	-145.547	0
0.9927	63.9861	-3.82925	-18.6841	-126.922	0
0.9933	56.6253	0.138188	-15.6366	-102.83	0
0.9940	42.5772	8.684	-9.22716	-65.6008	0
0.9947	24.2955	16.9243	-5.26057	-26.2319	0
0.9953	6.59105	18.7535	-1.90469	3.07239	0
0.9960	-11.402	21.5027	2.37028	33.2878	0
0.9967	-35.505	25.1647	5.42383	69.6055	0
0.9973	-64.2266	26.9939	7.25595	102.554	0
0.9980	-88.907	32.7941	9.39041	129.104	0
0.9987	-108.151	39.8126	13.9677	149.869	0
0.9993	-125.567	40.729	15.7998	161.163	0
1.0000	-137.45	41.9472	13.6593	164.807	0
1.0007	-146.927	44.3909	14.5784	165.74	0
1.0013	-157.271	41.6417	18.2427	160.23	0
1.0020	-160.927	39.5071	16.7129	149.255	0
1.0027	-156.694	37.9798	13.6593	135.821	0
1.0033	-149.333	28.2157	12.444	110.182	0
1.0040	-136.536	17.8407	6.33687	70.22	0
1.0047	-119.12	14.7861	-0.9856	35.11	0
1.0053	-103.292	7.7676	-2.50935	9.17479	0
1.0060	-84.3365	-2.91285	-4.64986	-24.0918	0
1.0067	-59.0308	-6.88029	-10.1402	-65.8975	0
1.0073	-33.6769	-10.5423	-10.7509	-103.126	0
1.0080	-10.1993	-20.6118	-12.8854	-132.431	0
1.0087	13.3264	-27.0229	-18.9925	-153.471	0
1.0093	31.3195	-29.4631	-17.4687	-164.468	0
1.0100	42.914	-37.0925	-12.583	-168.134	0
1.0107	54.2198	-42.5872	-13.4961	-168.748	0
1.0113	65.4775	-40.449	-16.5496	-162.646	0
1.0120	70.0479	-39.2271	-17.1603	-151.649	0
1.0127	68.5565	-39.5326	-14.7175	-135.778	0
1.0133	63.9861	-33.125	-8.00574	-108.614	0
1.0140	52.9689	-23.361	-2.50935	-68.3342	0
1.0147	34.0618	-15.4261	-2.81773	-29.5797	0
1.0153	16.9828	-8.40399	0.235819	-1.50441	0
1.0160	2.30927	1.05459	7.25595	29.0076	0
1.0167	-19.0515	12.346	9.08204	70.22	0
1.0173	-43.7799	23.0264	8.47133	108.36	0
1.0180	-63.6012	33.7069	10.9142	135.206	0
1.0187	-81.3056	49.8821	10.9142	157.497	0
1.0193	-97.1818	73.3813	8.77971	171.524	0
1.0200	-106.948	94.7421	8.16899	174.575	0
1.0207	-114.886	97.4914	9.39041	173.368	0
1.0213	-124.316	80.0943	9.08204	166.947	0
1.0220	-127.683	61.1735	9.08204	152.602	0
1.0227	-124.941	46.2201	7.86666	135.524	0
1.0233	-119.12	26.0775	1.75957	110.182	0
1.0240	-105.697	4.10563	-5.26057	71.4278	0
1.0247	-84.0479	-6.88029	-6.78432	33.9022	0
1.0253	-62.3984	-15.1206	-8.91878	1.84343	0
1.0260	-40.4123	-24.5792	-13.8045	-35.6821	0
1.0267	-14.1443	-23.0555	-14.7175	-73.8221	0
1.0273	12.701	-13.5933	-13.1937	-105.881	0
1.0280	38.6322	-14.2042	-14.7175	-137.622	0
1.0287	64.9001	-22.1391	-16.858	-160.506	0
1.0293	85.3468	-27.0229	-16.2473	-167.223	0
1.0300	99.9722	-30.6849	-14.4152	-172.096	0
1.0307	113.106	-37.0925	-11.67	-176.376	0
1.0313	125.326	-47.162	-9.52949	-167.223	0
1.0320	131.099	-62.4208	-9.22716	-152.878	0
1.0327	128.646	-73.7122	-7.39503	-139.741	0
1.0333	118.879	-71.2721	-4.95219	-113.191	0
1.0340	105.793	-60.8971	-0.374891	-72.911	0
1.0347	90.4946	-55.4023	6.94758	-35.0676	0
1.0353	73.1269	-55.4023	10.9142	-3.64449	0
1.0360	53.3057	-52.9622	10.6118	29.6221	0
1.0367	30.4054	-47.162	12.7463	67.7621	0
1.0373	5.96562	-40.7544	15.7998	104.694	0
1.0380	-18.1374	-33.125	16.7129	132.155	0
1.0387	-40.7009	-23.6628	18.8473	149.551	0
1.0393	-58.1167	-14.8152	19.4581	161.459	0
1.0400	-69.0857	-3.52378	14.8808	170.316	0
1.0407	-80.6802	9.29493	10.9142	173.368	0
1.0413	-89.2437	17.8407	9.69275	166.947	0
1.0420	-89.2437	22.4155	6.33687	151.395	0
1.0427	-86.5015	24.8592	5.11545	133.999	0
1.0433	-83.4224	19.6699	6.03454	109.886	0
1.0440	-69.7111	12.0405	0.53815	71.7456	0
1.0447	-50.4672	12.346	-7.0927	33.2878	0
1.0453	-33.3882	14.1788	-8.61645	2.77575	0
1.0460	-14.7697	10.5168	-9.22716	-30.8087	0
1.0467	6.59105	8.684	-12.2807	-68.3342	0
1.0473	30.0686	8.684	-11.9723	-100.372	0
1.0480	55.7112	4.71656	-13.1937	-128.765	0
1.0487	77.986	1.36006	-20.8246	-153.175	0
1.0493	92.9482	3.80016	-24.1805	-163.557	0
1.0500	105.168	5.3275	-20.2139	-163.557	0
1.0507	117.677	5.02203	-18.6841	-164.468	0
1.0513	126.529	5.93843	-19.6032	-162.032	0
1.0520	130.811	9.90587	-18.0734	-150.738	0
1.0527	129.56	16.9243	-17.4687	-134.253	0
1.0533	123.161	21.1973	-15.6366	-107.703	0
1.0540	110.653	18.7535	-8.30807	-65.8975	0
1.0547	90.8313	16.3134	-1.90469	-26.5285	0
1.0553	72.2128	13.5678	-0.374891	-1.80106	0
1.0560	59.3675	4.10563	2.06795	27.1854	0
1.0567	38.9208	-3.21832	6.33687	67.7621	0
1.0573	10.2474	-1.38551	6.64524	102.554	0
1.0580	-13.2302	-0.774578	7.55829	128.193	0
1.0587	-32.1855	-0.472747	11.8333	151.395	0
1.0593	-51.3813	5.02203	13.6593	164.511	0
1.0600	-65.4294	8.684	12.1356	167.562	0
1.0607	-75.1956	12.0405	11.8333	169.087	0
1.0613	-81.3056	17.5353	11.2225	163.282	0
1.0620	-81.0169	17.8407	8.77971	148.958	0
1.0627	-78.5633	16.0079	6.33687	133.999	0
1.0633	-73.3675	16.9243	2.98099	110.182	0
1.0640	-57.2026	13.2624	-1.29398	70.22	0
1.0647	-33.6769	4.10563	-2.50935	31.1477	0
1.0653	-14.1443	-1.69098	-3.12006	1.25015	0
1.0660	5.67696	-5.04748	-8.30807	-31.7198	0
1.0667	32.5222	-5.35295	-12.8854	-71.3854	0
1.0673	62.1098	-5.35295	-15.3282	-106.178	0
1.0680	89.5805	-12.0696	-18.0734	-135.164	0
1.0687	112.769	-21.8336	-18.6841	-158.366	0
1.0693	129.56	-25.1901	-14.4152	-168.748	0
1.0700	142.694	-23.9683	-12.583	-168.134	0
1.0707	156.453	-24.2737	-13.8045	-167.223	0
1.0713	166.508	-28.8521	-14.1068	-161.417	0
1.0720	171.079	-36.4815	-13.8045	-146.161	0
1.0727	171.993	-39.838	-13.4961	-127.536	0
1.0733	167.422	-36.4815	-9.22716	-100.986	0
1.0740	155.539	-30.9904	-1.90469	-61.0028	0
1.0747	139.951	-26.7175	2.67866	-23.4773	0
1.0753	122.247	-21.2227	6.64524	3.98351	0
1.0760	102.426	-13.2878	10.9142	37.5679	0
1.0767	81.9791	-3.52378	13.357	76.3224	0
1.0773	59.3675	5.02203	14.27	111.115	0
1.0780	34.6872	13.2624	17.632	142.241	0
1.0787	15.7319	21.8082	20.9878	166.333	0
1.0793	4.13744	26.0775	20.9878	177.033	0
1.0800	-7.45702	29.1321	19.4581	177.944	0
1.0807	-19.3401	42.2527	20.3771	176.101	0
1.0813	-29.4432	60.5625	20.3771	171.524	0
1.0820	-36.7559	69.1083	16.7129	161.163	0
1.0827	-37.9586	67.2792	11.2225	143.152	0
1.0833	-29.7319	59.3443	6.03454	115.374	0
1.0840	-15.9725	44.0855	1.14886	76.0046	0
1.0847	0.769757	25.4702	-1.90469	34.1989	0
1.0853	19.725	12.9569	-4.64986	1.25015	0
1.0860	38.3435	3.18922	-8.30807	-30.4908	0
1.0867	59.3675	-11.4587	-12.2807	-70.1776	0
1.0873	85.3468	-24.8847	-15.0259	-106.792	0
1.0880	109.739	-27.9357	-16.5496	-133.342	0
1.0887	129.897	-28.8521	-15.3282	-154.404	0
1.0893	148.178	-36.1761	-11.67	-169.045	0
1.0900	164.969	-40.1435	-8.00574	-174.533	0
1.0907	179.305	-37.3979	-7.0927	-175.147	0
1.0913	189.072	-36.1761	-7.0927	-169.66	0
1.0920	189.986	-37.3979	-3.73077	-157.751	0
1.0927	186.041	-39.5326	-0.9856	-140.673	0
1.0933	179.305	-48.3838	-2.50935	-112.894	0
1.0940	162.515	-58.1479	-2.20702	-72.911	0
1.0947	139.663	-55.7078	4.81312	-35.6821	0
1.0953	122.536	-46.2492	7.55829	-8.83577	0
1.0960	106.371	-41.6708	6.33687	24.1342	0
1.0967	81.3537	-35.5651	10.9142	67.7621	0
1.0973	53.883	-24.2737	16.7129	104.694	0
1.0980	29.1546	-15.4261	16.4105	130.333	0
1.0987	5.67696	-12.9824	18.2427	153.217	0
1.0993	-14.7697	-13.2878	20.9878	169.087	0
1.1000	-28.481	-12.3714	18.2427	172.456	0
1.1007	-40.7009	-5.35295	16.1022	171.842	0
1.1013	-52.0067	6.54937	15.7998	167.858	0
1.1020	-56.2885	12.0405	12.7463	155.06	0
1.1027	-53.2095	10.5168	10.9142	139.19	0
1.1033	-44.9827	9.6004	9.69275	116.603	0
1.1040	-33.3882	6.2439	6.33687	78.1447	0
1.1047	-20.2542	-1.69098	3.89403	35.7245	0
1.1053	-6.20617	-6.88029	2.67866	3.98351	0
1.1060	10.5361	-8.70946	-1.29398	-28.0541	0
1.1067	32.5222	-11.4587	-6.48199	-67.4231	0
1.1073	53.883	-11.7641	-10.1402	-102.512	0
1.1080	70.962	-6.88029	-12.8854	-131.202	0
1.1087	88.6664	-3.21832	-12.8854	-155.315	0
1.1093	105.793	-4.74202	-11.67	-169.342	0
1.1100	113.395	-9.01492	-12.8854	-173.622	0
1.1107	117.388	-14.2042	-14.4152	-173.622	0
1.1113	124.412	-18.1717	-14.4152	-169.045	0
1.1120	126.817	-18.4771	-13.4961	-159.891	0
1.1127	120.708	-15.1206	-12.8854	-147.369	0
1.1133	109.45	-10.5423	-12.583	-123.574	0
1.1140	90.2059	-3.21832	-8.91878	-83.908	0
1.1147	67.3056	2.58193	-2.81773	-41.7845	0
1.1153	50.5153	4.10563	-0.0725595	-9.74689	0
1.1160	31.8968	10.2113	2.06795	21.3796	0
1.1167	1.10653	21.5027	8.77971	59.223	0
1.1173	-33.0996	23.6374	14.5784	96.4519	0
1.1180	-61.4844	20.5863	16.4105	128.807	0
1.1187	-86.1647	26.6884	18.8473	155.654	0
1.1193	-108.44	31.5722	20.6795	168.473	0
1.1200	-124.316	21.8082	19.1557	167.562	0
1.1207	-135.622	8.684	17.3236	167.858	0
1.1213	-148.419	-0.472747	15.4915	168.176	0
1.1220	-159.436	-10.5423	14.27	155.654	0
1.1227	-162.178	-19.3935	13.0547	135.206	0
1.1233	-156.982	-20.6118	10.0011	108.975	0
1.1240	-145.388	-15.4261	5.42383	68.0799	0
1.1247	-128.309	-11.4587	0.846528	25.0453	0
1.1253	-109.979	-12.3714	-4.34148	-6.37786	0
1.1260	-92.2746	-11.7641	-7.69736	-37.2077	0
1.1267	-70.3366	-3.21832	-9.22716	-75.9622	0
1.1273	-43.7799	4.10563	-12.583	-110.458	0
1.1280	-20.8797	2.27646	-18.0734	-137.919	0
1.1287	-2.88659	-0.16728	-21.7376	-160.803	0
1.1293	11.7869	-0.472747	-22.3483	-172.711	0
1.1300	23.0927	-2.30191	-21.4353	-175.444	0
1.1307	31.8968	0.443655	-21.1269	-178.199	0
1.1313	38.3435	5.63296	-21.4353	-175.444	0
1.1320	39.5463	2.27646	-20.2139	-161.12	0
1.1327	39.2576	-4.13472	-16.2473	-140.97	0
1.1333	35.6013	-5.04748	-12.8854	-113.509	0
1.1340	21.2164	-4.13472	-9.22716	-74.7544	0
1.1347	0.769757	-2.30191	-4.64986	-35.3855	0
1.1353	-16.8865	3.18922	1.75957	-6.08121	0
1.1360	-36.4191	5.93843	8.16899	23.223	0
1.1367	-59.6562	5.3275	11.5249	61.3631	0
1.1373	-81.0169	7.7676	12.1356	99.8209	0
1.1380	-102.666	11.4296	13.6593	129.718	0
1.1387	-124.653	10.5168	16.4105	152.306	0
1.1393	-140.192	7.7676	18.2427	164.807	0
1.1400	-151.786	8.37853	18.2427	168.791	0
1.1407	-165.209	7.46213	17.632	169.702	0
1.1413	-175.312	1.66552	16.1022	164.214	0
1.1420	-179.257	-0.16728	14.8808	149.255	0
1.1427	-179.546	2.27646	15.1891	130.333	0
1.1433	-173.484	-1.99645	12.444	104.694	0
1.1440	-160.927	-6.88029	6.33687	65.3254	0
1.1447	-145.388	-5.96389	1.75957	25.0453	0
1.1453	-126.769	-7.79669	-1.29398	-6.08121	0
1.1460	-105.12	-13.2878	-7.69736	-37.8222	0
1.1467	-82.2197	-15.7316	-13.8045	-75.6656	0
1.1473	-56.8658	-20.9172	-15.0259	-112.28	0
1.1480	-30.0205	-29.7685	-15.6366	-144.635	0
1.1487	-4.37799	-33.736	-18.9925	-169.956	0
1.1493	16.3573	-36.4815	-20.5162	-181.568	0
1.1500	32.859	-41.6708	-18.3818	-185.212	0
1.1507	49.3126	-41.9763	-17.4687	-185.827	0
1.1513	62.1098	-36.787	-16.5496	-178.199	0
1.1520	65.8142	-30.6849	-14.7175	-164.765	0
1.1527	63.9861	-24.8847	-12.8854	-150.738	0
1.1533	61.5325	-18.4771	-10.1402	-125.099	0
1.1540	51.7662	-11.1532	-7.69736	-82.0646	0
1.1547	31.8968	-4.13472	-8.30807	-39.9623	0
1.1553	12.701	0.749122	-6.48199	-7.31017	0
1.1560	-4.08933	6.85483	0.235819	27.482	0
1.1567	-25.4501	15.0915	5.72616	66.851	0
1.1573	-49.5531	17.8407	9.08204	102.258	0
1.1580	-71.828	20.5863	13.6593	133.087	0
1.1587	-91.3605	30.9613	15.4915	156.883	0
1.1593	-108.151	40.118	14.27	168.791	0
1.1600	-120.034	42.5581	15.4915	173.664	0
1.1607	-128.309	46.8311	16.4105	177.033	0
1.1613	-135.622	55.9878	13.357	172.456	0
1.1620	-140.192	59.9552	10.0011	159.934	0
1.1627	-138.364	57.206	8.16899	143.767	0
1.1633	-131.051	55.3769	6.33687	119.039	0
1.1640	-120.371	52.6277	5.11545	79.0558	0
1.1647	-105.697	43.4745	1.45724	36.0423	0
1.1653	-87.4156	32.4886	-4.64986	1.25015	0
1.1660	-67.2575	23.9428	-7.69736	-31.4019	0
1.1667	-42.8659	13.2624	-7.39503	-72.2965	0
1.1673	-15.9725	3.49469	-8.30807	-112.28	0
1.1680	9.04465	-2.30191	-10.1402	-141.881	0
1.1687	32.5222	-11.4587	-10.7509	-164.468	0
1.1693	51.7662	-22.4446	-12.583	-180.953	0
1.1700	62.7352	-20.6118	-15.3282	-188.878	0
1.1707	70.962	-10.5423	-15.6366	-189.196	0
1.1713	77.986	-5.96389	-12.8854	-181.864	0
1.1720	76.1578	-3.52378	-10.1402	-168.134	0
1.1727	67.6424	0.443655	-7.69736	-152.263	0
1.1733	59.3675	1.05459	-5.5629	-126.01	0
1.1740	45.6562	1.36006	-1.59631	-81.4501	0
1.1747	25.4982	2.88739	4.81312	-35.9788	0
1.1753	10.5361	1.36006	10.3035	-4.25897	0
1.1760	-1.63573	2.58193	13.357	29.6221	0
1.1767	-21.7937	14.7861	16.7129	72.3389	0
1.1773	-45.8968	30.3504	20.6795	109.271	0
1.1780	-68.797	42.5581	20.9878	140.398	0
1.1787	-91.6973	51.4094	19.1557	168.791	0
1.1793	-112.433	55.9878	18.8473	184.047	0
1.1800	-127.395	57.206	17.0213	186.484	0
1.1807	-137.161	57.206	14.27	188.92	0
1.1813	-142.02	54.155	12.444	187.098	0
1.1820	-143.848	46.2201	11.8333	173.664	0
1.1827	-143.848	37.9798	10.3035	155.06	0
1.1833	-138.075	33.0996	6.33687	129.718	0
1.1840	-122.824	28.2157	1.14886	91.2606	0
1.1847	-104.206	23.3319	-2.81773	49.7727	0
1.1853	-85.5874	27.6048	-5.26057	15.8917	0
1.1860	-66.0548	37.6743	-7.0927	-20.1295	0
1.1867	-43.1545	38.2852	-8.30807	-64.6685	0
1.1873	-18.4261	31.2668	-11.0593	-105.563	0
1.1880	5.96562	29.1321	-14.7175	-136.69	0
1.1887	26.7491	24.5538	-17.1603	-160.188	0
1.1893	43.828	13.2624	-17.4687	-174.533	0
1.1900	59.3675	7.7676	-16.5496	-181.568	0
1.1907	71.5874	5.93843	-12.8854	-185.212	0
1.1913	78.3228	0.138188	-9.83786	-177.288	0
1.1920	81.6424	-6.88029	-9.22716	-159.891	0
1.1927	83.5187	-15.1206	-7.69736	-144.635	0
1.1933	78.3228	-27.3284	-2.81773	-120.522	0
1.1940	65.1888	-33.736	1.14886	-75.9622	0
1.1947	49.3126	-33.4305	2.06795	-32.6309	0
1.1953	31.8968	-31.5977	4.20241	-4.85226	0
1.1960	12.4123	-24.2737	9.39041	28.711	0
1.1967	-10.1993	-14.2042	12.1356	73.5679	0
1.1973	-36.7559	-9.62586	10.6118	110.182	0
1.1980	-63.3125	-8.70946	10.9142	136.139	0
1.1987	-82.2197	-5.96389	11.8333	161.459	0
1.1993	-96.2678	-5.04748	8.47133	178.241	0
1.2000	-110.893	-8.70946	6.94758	182.521	0
1.2007	-120.659	-11.4587	10.9142	182.521	0
1.2013	-126.144	-5.65842	10.9142	177.944	0
1.2020	-131.051	2.27646	6.64524	165.125	0
1.2027	-131.965	2.58193	5.11545	148.343	0
1.2033	-126.144	-0.472747	3.89403	123.616	0
1.2040	-110.893	-3.52378	-0.9856	83.9504	0
1.2047	-87.7042	-9.62586	-4.95219	41.8269	0
1.2053	-66.3434	-15.1206	-4.95219	8.56032	0
1.2060	-49.5531	-16.6443	-4.64986	-25.914	0
1.2067	-27.2783	-19.699	-7.39503	-68.9487	0
1.2073	-0.144329	-23.6628	-8.30807	-109.229	0
1.2080	23.67	-23.9683	-7.69736	-141.584	0
1.2087	47.4844	-23.361	-10.4486	-167.223	0
1.2093	69.7592	-25.4956	-14.1068	-182.161	0
1.2100	84.7214	-27.0229	-15.3282	-188.263	0
1.2107	98.7695	-25.8011	-14.1068	-188.263	0
1.2113	113.106	-21.8336	-11.0593	-182.775	0
1.2120	116.137	-16.9498	-8.00574	-171.482	0
1.2127	110.941	-9.01492	-8.91878	-156.226	0
1.2133	106.996	3.18922	-7.69736	-128.765	0
1.2140	97.2299	14.1788	-1.59631	-85.1158	0
1.2147	78.6115	19.059	2.67866	-42.6956	0
1.2153	60.6184	19.6699	3.5917	-11.5691	0
1.2160	45.6562	21.8082	4.20241	23.223	0
1.2167	25.4982	28.2157	3.89403	68.6944	0
1.2173	0.481098	32.1832	5.42383	110.182	0
1.2180	-22.9965	28.8267	11.5249	142.538	0
1.2187	-41.3263	24.8592	14.5784	168.176	0
1.2193	-56.8658	23.9428	11.5249	182.203	0
1.2200	-71.5393	25.1647	10.3035	188.306	0
1.2207	-82.5083	27.6048	12.1356	194.408	0
1.2213	-87.0788	27.9103	10.3035	190.764	0
1.2220	-88.3296	23.0264	8.47133	175.19	0
1.2227	-88.6183	18.7535	8.16899	162.074	0
1.2233	-81.931	16.3134	3.89403	140.715	0
1.2240	-65.1407	11.735	-0.9856	95.2441	0
1.2247	-46.8109	6.85483	-3.73077	46.107	0
1.2253	-31.2714	0.749122	-10.1402	13.1371	0
1.2260	-12.0275	-6.88029	-15.6366	-19.8116	0
1.2267	13.3264	-11.7641	-13.1937	-63.7574	0
1.2273	37.4294	-14.5097	-11.0593	-104.949	0
1.2280	60.2816	-19.699	-15.6366	-137.622	0
1.2287	85.0101	-19.699	-18.6841	-162.646	0
1.2293	106.996	-9.62586	-19.2948	-177.584	0
1.2300	121.958	-2.30191	-19.6032	-184.619	0
1.2307	135.381	-8.10216	-16.5496	-187.67	0
1.2313	146.061	-17.2553	-12.583	-185.212	0
1.2320	147.89	-16.9498	-12.583	-174.236	0
1.2327	147.89	-11.4587	-12.2807	-155.611	0
1.2333	148.804	-11.7641	-5.5629	-127.854	0
1.2340	139.037	-17.8662	3.5917	-87.5737	0
1.2347	119.793	-22.1391	8.47133	-42.399	0
1.2353	104.254	-19.3935	9.08204	-4.85226	0
1.2360	89.5805	-11.1532	10.9142	29.0076	0
1.2367	66.7283	-4.44019	17.0213	70.5167	0
1.2373	41.0858	0.138188	21.5986	113.848	0
1.2380	17.8969	6.54937	22.82	147.115	0
1.2387	-3.46391	10.2113	24.6461	169.702	0
1.2393	-21.1683	10.5168	25.5651	184.343	0
1.2400	-35.8418	16.0079	20.6795	190.764	0
1.2407	-47.7249	24.2483	16.4105	193.2	0
1.2413	-53.5462	23.3319	17.9343	189.831	0
1.2420	-55.6631	15.0915	20.3771	174.575	0
1.2427	-55.9517	8.07307	17.3236	155.06	0
1.2433	-50.1785	2.88739	9.39041	132.155	0
1.2440	-36.1305	-2.30191	4.20241	93.7185	0
1.2447	-18.4261	-7.79669	4.50474	47.6326	0
1.2453	-1.63573	-12.9824	4.81312	13.7516	0
1.2460	15.4433	-14.8152	-0.0725595	-17.9894	0
1.2467	37.0927	-13.5933	-6.48199	-63.4608	0
1.2473	63.9861	-15.1206	-9.22716	-107.703	0
1.2480	88.0891	-19.0881	-10.7509	-138.83	0
1.2487	106.996	-21.5282	-12.8854	-163.239	0
1.2493	124.701	-24.5792	-12.8854	-180.635	0
1.2500	138.123	-31.2922	-10.1402	-186.738	0
1.2507	146.976	-34.0414	-11.3616	-187.056	0
1.2513	156.116	-27.9357	-12.8854	-180.953	0
1.2520	164.054	-21.2227	-9.22716	-165.697	0
1.2527	163.766	-19.699	-7.39503	-144.635	0
1.2533	155.202	-21.5282	-7.39503	-115.035	0
1.2540	140.577	-25.8011	-2.50935	-72.911	0
1.2547	122.872	-30.3795	2.06795	-29.8763	0
1.2553	104.879	-28.5466	-0.0725595	7.64919	0
1.2560	87.7523	-22.1391	-0.0725595	46.4037	0
1.2567	67.017	-17.2553	3.89403	90.0528	0
1.2573	42.914	-11.1532	6.03454	130.036	0
1.2580	20.0137	0.443655	5.72616	162.074	0
1.2587	-0.144329	11.735	7.25595	186.78	0
1.2593	-18.1374	18.7535	10.0011	202.057	0
1.2600	-30.3573	24.2483	10.6118	207.227	0
1.2607	-37.67	26.3829	9.69275	208.456	0
1.2613	-49.2645	21.5027	8.16899	203.88	0
1.2620	-60.2335	11.4296	6.03454	188.009	0
1.2627	-58.694	1.05459	3.28332	164.214	0
1.2633	-49.8899	-9.32039	1.75957	136.732	0
1.2640	-39.7868	-19.699	2.06795	97.9775	0
1.2647	-22.7078	-27.9357	2.37028	50.6838	0
1.2653	-0.432988	-32.8196	-0.9856	9.78927	0
1.2660	18.4742	-37.0925	-5.26057	-26.2319	0
1.2667	41.0858	-41.3654	-8.00574	-68.0376	0
1.2673	69.4706	-43.8055	-9.83786	-111.369	0
1.2680	92.6595	-47.162	-10.7509	-143.406	0
1.2687	112.481	-51.7403	-8.61645	-163.557	0
1.2693	136.295	-51.7403	-5.87128	-176.673	0
1.2700	154.577	-46.2492	-6.17361	-184.619	0
1.2707	163.766	-41.6708	-8.30807	-187.67	0
1.2713	171.993	-38.0089	-8.30807	-184.619	0
1.2720	179.017	-30.6849	-5.5629	-173.918	0
1.2727	178.391	-27.0229	-1.90469	-158.069	0
1.2733	173.821	-32.2086	1.75957	-132.431	0
1.2740	162.852	-37.0925	5.11545	-90.3071	0
1.2747	140.866	-32.5141	4.81312	-43.0135	0
1.2753	121.333	-22.1391	4.81312	-7.60681	0
1.2760	108.536	-12.6769	9.69275	25.6598	0
1.2767	87.7523	-5.96389	13.6593	69.2877	0
1.2773	59.7043	1.36006	13.357	112.937	0
1.2780	36.5154	13.2624	13.6593	146.818	0
1.2787	16.0687	24.2483	14.27	174.279	0
1.2793	-2.88659	30.0449	11.5249	189.238	0
1.2800	-14.4811	31.8777	10.6118	192.289	0
1.2807	-23.9106	34.3178	12.7463	195.34	0
1.2813	-33.0996	36.1506	12.1356	193.497	0
1.2820	-35.8418	33.405	9.39041	177.944	0
1.2827	-33.3882	27.9103	8.16899	162.074	0
1.2833	-25.7388	25.1647	7.25595	141.309	0
1.2840	-10.1993	23.9428	2.67866	98.2953	0
1.2847	5.67696	19.6699	-3.42844	49.7727	0
1.2853	18.1855	15.0915	-6.17361	14.6627	0
1.2860	37.0927	12.346	-6.48199	-19.8116	0
1.2867	61.1957	7.7676	-8.61645	-62.5496	0
1.2873	82.2678	2.58193	-12.8854	-101.897	0
1.2880	102.426	0.443655	-15.6366	-137.304	0
1.2887	122.536	-0.16728	-15.9389	-169.045	0
1.2893	138.123	-1.69098	-15.0259	-186.441	0
1.2900	150.006	-5.04748	-12.583	-192.544	0
1.2907	160.687	-11.7641	-10.1402	-196.209	0
1.2913	165.594	-18.7826	-8.61645	-193.158	0
1.2920	164.68	-21.5282	-7.69736	-179.724	0
1.2927	163.14	-20.9172	-6.48199	-163.557	0
1.2933	156.742	-20.0008	-3.73077	-139.148	0
1.2940	139.326	-15.1206	0.846528	-95.795	0
1.2947	119.216	-5.04748	5.42383	-46.3613	0
1.2953	101.512	2.88739	7.25595	-10.658	0
1.2960	79.8142	3.18922	8.47133	20.7651	0
1.2967	50.2267	1.05459	11.2225	63.1853	0
1.2973	19.0996	2.58193	13.357	106.22	0
1.2980	-7.45702	5.02203	13.6593	138.872	0
1.2987	-31.8487	5.93843	14.27	165.125	0
1.2993	-55.9517	7.46213	13.9677	183.729	0
1.3000	-76.3984	8.684	10.9142	191.06	0
1.3007	-92.9001	7.7676	10.3035	192.883	0
1.3013	-107.237	7.7676	11.8333	189.831	0
1.3020	-117.292	11.735	9.08204	175.19	0
1.3027	-119.12	16.0079	4.81312	153.217	0
1.3033	-116.089	13.8733	2.67866	127.578	0
1.3040	-109.979	6.54937	-2.20702	89.4383	0
1.3047	-99.2987	0.443655	-6.78432	45.1959	0
1.3053	-86.1647	-2.60738	-7.39503	10.4037	0
1.3060	-71.5393	-4.74202	-10.4486	-24.3884	0
1.3067	-53.2095	-6.88029	-15.6366	-73.8221	0
1.3073	-31.8487	-9.62586	-15.9389	-120.226	0
1.3080	-12.3161	-13.5933	-16.5496	-151.946	0
1.3087	4.47421	-16.6443	-22.6567	-178.199	0
1.3093	17.8969	-15.7316	-24.1805	-197.417	0
1.3100	27.6631	-10.8477	-19.9055	-203.837	0
1.3107	34.3504	-5.96389	-18.6841	-204.452	0
1.3113	36.5154	-4.44019	-19.2948	-200.786	0
1.3120	35.2645	-7.18576	-15.6366	-185.212	0
1.3127	33.1477	-9.62586	-11.0593	-163.557	0
1.3133	27.3264	-7.49122	-9.22716	-135.482	0
1.3140	12.0756	-6.26935	-6.48199	-91.2182	0
1.3147	-10.1993	-9.93132	-1.90469	-43.3101	0
1.3153	-30.3573	-11.4587	1.75957	-7.90346	0
1.3160	-49.2645	-6.88029	4.81312	27.482	0
1.3167	-75.1956	-0.472747	8.77971	74.7968	0
1.3173	-105.697	5.02203	9.39041	119.039	0
1.3180	-128.309	10.8186	7.55829	150.166	0
1.3187	-146.302	16.0079	8.47133	173.368	0
1.3193	-166.749	22.4155	10.3035	188.92	0
1.3200	-183.25	32.7941	9.08204	195.023	0
1.3207	-195.759	41.6417	9.08204	194.726	0
1.3213	-209.759	40.729	10.6118	189.238	0
1.3220	-217.12	33.405	9.39041	177.033	0
1.3227	-216.206	23.9428	6.03454	157.497	0
1.3233	-212.549	14.1788	0.846528	127.578	0
1.3240	-201.532	6.2439	-3.73077	86.6838	0
1.3247	-180.797	0.138188	-5.5629	43.3525	0
1.3253	-165.209	-6.57482	-7.69736	4.89464	0
1.3260	-152.123	-12.9824	-12.2807	-32.9276	0
1.3267	-127.058	-16.0334	-14.7175	-75.3477	0
1.3273	-98.3846	-16.9498	-15.6366	-117.768	0
1.3280	-75.8211	-18.1717	-16.5496	-154.404	0
1.3287	-52.2954	-21.8336	-17.771	-180.953	0
1.3293	-30.3573	-27.3284	-17.771	-197.417	0
1.3300	-16.5979	-31.2922	-16.2473	-205.977	0
1.3307	-6.20617	-31.5977	-13.1937	-207.503	0
1.3313	6.8797	-37.0925	-11.67	-200.786	0
1.3320	16.3573	-51.7403	-11.0593	-188.263	0
1.3327	15.7319	-64.5591	-9.22716	-172.711	0
[truncated: 80,944 more rows]
