# Supplementary material for: Identification of Haptic Based Guiding Using Hard Reins
Source: PLoS One. 2015 Jul 22;10(7):e0132020. doi: 10.1371/journal.pone.0132020 (PMC4511788; doi:10.1371/journal.pone.0132020)
Supplement: S4 File — (ZIP) [file pone.0132020.s004.zip › EMGData2/Subject14/T15/t15.txt]

0.0000	-16.3532	-5.96445	-10.7176	1.76834	0
0.0007	-28.8768	-6.57377	-8.58325	-0.677236	0
0.0013	-38.9371	-6.88048	-0.341491	-0.97823	0
0.0020	-40.7794	-9.32187	18.5784	3.27331	0
0.0027	-43.5118	-10.5426	32.619	4.21391	0
0.0033	-46.8653	-10.2359	25.29	0.526739	0
0.0040	-48.3971	-12.3726	7.28952	2.06933	0
0.0047	-49.9289	-12.6773	-0.643579	6.01988	0
0.0053	-51.1502	-9.01517	2.10148	2.97231	0
0.0060	-52.061	-9.62654	5.45729	0.225745	0
0.0067	-52.3715	-14.5093	6.37012	2.37033	0
0.0073	-50.5292	-16.6461	5.14863	3.27331	0
0.0080	-51.4607	-16.0347	3.32297	1.46734	0
0.0087	-51.7505	-15.4254	4.2358	-1.61784	0
0.0093	-45.0437	-14.5093	5.14863	-4.02579	0
0.0100	-41.3797	-13.898	6.37012	-3.7248	0
0.0107	-40.7794	-15.1187	8.20235	-2.21983	0
0.0113	-31.3194	-14.2047	5.45729	-5.56839	0
0.0120	-23.9915	-12.6773	6.06803	-8.31495	0
0.0127	-33.141	-14.2047	17.6656	-8.61595	0
0.0133	-40.7794	-15.1187	20.7127	-11.9645	0
0.0140	-39.8479	-13.898	4.2358	-13.5071	0
0.0147	-38.6266	-15.4254	-11.9391	-10.4595	0
0.0153	-37.1155	-15.4254	-17.1271	-9.21794	0
0.0160	-37.4053	-11.4566	-18.9593	-10.4595	0
0.0167	-41.0692	-10.2359	-19.5701	-8.61595	0
0.0173	-40.7794	-13.5933	-18.6507	-6.77236	0
0.0180	-42.601	-11.1519	-16.2077	-7.41197	0
0.0187	-52.061	-6.26911	-11.3283	-5.86938	0
0.0193	-56.0355	-6.26911	-7.9725	-1.91884	0
0.0200	-54.5036	-7.18514	-7.36176	-0.97823	0
0.0207	-58.1676	-4.74375	-0.952235	-1.27922	0
0.0213	-63.3633	-3.21839	9.42384	-0.376242	0
0.0220	-68.2279	-4.74375	15.2226	-0.97823	0
0.0227	-72.8233	-5.35307	18.8871	-0.376242	0
0.0233	-70.0702	-1.99769	22.545	5.1169	0
0.0240	-69.7597	0.443704	22.2429	6.96048	0
0.0247	-80.7515	0.750412	15.8334	3.8753	0
0.0253	-87.4584	1.05507	5.14863	3.27331	0
0.0260	-85.3263	0.750412	-4.30804	3.8753	0
0.0267	-85.3263	0.139041	-7.0531	2.37033	0
0.0273	-85.0157	1.6644	-7.66385	2.06933	0
0.0280	-80.7515	3.49647	-11.3283	0.827733	0
0.0287	-78.6194	1.97111	-11.9391	-1.91884	0
0.0293	-76.4873	1.05507	-9.19399	-2.52082	0
0.0300	-72.5128	2.27577	-11.0197	-4.02579	0
0.0307	-68.8489	1.97111	-14.9928	-7.71297	0
0.0313	-64.8745	2.58044	-15.9056	-7.41197	0
0.0320	-62.4318	5.32649	-17.4292	-7.41197	0
0.0327	-59.6994	4.71717	-19.5701	-9.85755	0
0.0333	-54.1931	1.97111	-17.1271	-8.61595	0
0.0340	-50.8397	3.19181	-14.0734	-6.77236	0
0.0347	-47.7968	6.24253	-13.1605	-8.31495	0
0.0353	-35.8942	6.54719	-10.4155	-7.11098	0
0.0360	-28.5663	6.54719	-7.36176	-5.86938	0
0.0367	-37.4053	6.8539	-7.66385	-8.91694	0
0.0373	-45.9545	4.71717	-9.19399	-8.61595	0
0.0380	-45.9545	3.80113	-8.88533	-4.02579	0
0.0387	-47.7968	6.54719	-8.27459	-3.7248	0
0.0393	-49.6184	7.15856	-6.75102	-3.7248	0
0.0400	-49.0181	4.71717	-3.6973	-0.376242	0
0.0407	-53.2823	5.6332	0.269253	1.76834	0
0.0413	-57.8571	7.46322	2.40357	2.37033	0
0.0420	-58.1676	5.93786	3.62506	3.5743	0
0.0427	-60.6102	4.71717	4.54446	3.5743	0
0.0433	-62.4318	7.46322	2.40357	3.27331	0
0.0440	-62.4318	9.59996	3.32297	3.27331	0
0.0447	-63.0528	8.0746	15.5247	4.8159	0
0.0453	-61.2105	5.6332	31.6996	7.56247	0
0.0460	-58.7679	6.54719	35.6661	8.76645	0
0.0467	-57.8571	10.2093	33.5318	6.32087	0
0.0473	-48.0866	10.8207	36.2769	4.21391	0
0.0480	-35.8942	8.98858	33.8405	3.8753	0
0.0487	-38.9371	6.54719	18.5784	2.37033	0
0.0493	-46.265	2.8851	2.40357	0.526739	0
0.0500	-40.4689	3.19181	-4.00595	1.12873	0
0.0507	-30.3879	8.37926	-5.52953	0.526739	0
0.0513	-23.9915	9.29529	-2.17372	-0.376242	0
0.0520	-16.9742	5.02183	5.14863	-0.0752485	0
0.0527	-10.2466	1.97111	9.72593	-2.21983	0
0.0533	-7.20367	0.443704	9.72593	-5.86938	0
0.0540	-3.85024	0.139041	8.51101	-4.36441	0
0.0547	0.724507	1.97111	3.93371	0.526739	0
0.0553	3.78814	2.8851	-4.00595	-1.61784	0
0.0560	4.09864	1.05507	-6.75102	-5.56839	0
0.0567	6.83107	0.139041	-4.00595	-2.21983	0
0.0573	11.4058	0.139041	-0.952235	1.12873	0
0.0580	8.36288	-0.776993	1.18208	-1.27922	0
0.0587	4.69895	-2.30235	4.2358	-1.61784	0
0.0593	12.3373	-1.69098	9.12175	3.27331	0
0.0600	17.8229	1.6644	15.2226	4.21391	0
0.0607	7.45207	1.35974	17.6656	1.76834	0
0.0613	-5.36135	-1.99769	16.1355	2.37033	0
0.0620	-9.33579	-1.69098	15.5247	5.41789	0
0.0627	-8.42498	-0.165622	15.8334	6.32087	0
0.0633	-9.02529	-1.69098	14.6119	7.26148	0
0.0640	-11.1781	0.750412	16.1355	8.16446	0
0.0647	-12.6892	3.49647	18.8871	7.56247	0
0.0653	-12.0889	0.139041	16.1355	7.26148	0
0.0660	-11.4679	-2.60702	7.90026	7.56247	0
0.0667	-11.1781	-0.470285	3.01432	6.01988	0
0.0673	-10.2466	1.05507	3.62506	5.1169	0
0.0680	-7.20367	1.97111	5.75938	5.71888	0
0.0687	0.724507	1.6644	6.37012	3.8753	0
0.0693	5.31995	-2.60702	8.20235	0.526739	0
0.0700	3.78814	-3.52305	11.8668	-0.376242	0
0.0707	10.1845	-0.776993	10.0346	-0.376242	0
0.0713	28.5042	-1.08166	2.71223	-1.91884	0
0.0720	38.875	-2.30235	0.571341	-4.36441	0
0.0727	35.2111	-1.08166	4.84655	-7.11098	0
0.0733	31.5471	-1.99769	7.59161	-8.61595	0
0.0740	33.3894	-3.21839	10.6453	-8.31495	0
0.0747	39.7858	-2.91168	17.9677	-10.4595	0
0.0753	47.1137	-4.74375	21.9342	-12.2655	0
0.0760	49.5563	-5.35307	19.7999	-8.91694	0
0.0767	51.0881	-2.60702	18.2763	-5.86938	0
0.0773	55.6629	-2.30235	11.5582	-6.77236	0
0.0780	54.752	-4.43909	-3.39521	-6.47137	0
0.0787	51.0881	-4.13238	-13.1605	-4.02579	0
0.0793	52.3094	-1.99769	-8.58325	-2.21983	0
0.0800	49.5563	-1.38632	-1.25432	-0.376242	0
0.0807	42.8494	-1.69098	1.79283	1.46734	0
0.0813	40.7173	-2.60702	3.93371	1.46734	0
0.0820	38.5645	-1.69098	5.45729	2.06933	0
0.0827	37.9642	1.05507	4.2358	5.1169	0
0.0833	44.671	1.97111	4.2358	6.01988	0
0.0840	45.6026	1.05507	6.98087	3.5743	0
0.0847	34.6107	1.97111	8.20235	2.97231	0
0.0853	28.5042	1.97111	6.98087	5.1169	0
0.0860	29.415	-0.470285	7.90026	4.21391	0
0.0867	30.036	-1.08166	10.6453	2.97231	0
0.0873	33.6999	-0.165622	9.72593	4.21391	0
0.0880	38.5645	0.139041	7.90026	5.1169	0
0.0887	41.9386	0.443704	7.59161	2.97231	0
0.0893	48.6455	1.97111	6.98087	0.827733	0
0.0900	54.4415	2.8851	6.67878	-0.97823	0
0.0907	55.6629	2.8851	6.98087	-2.21983	0
0.0913	59.3268	3.19181	4.2358	-2.52082	0
0.0920	62.9907	1.35974	1.18208	-3.12281	0
0.0927	64.8123	-1.38632	2.10148	-4.9664	0
0.0933	69.6976	-0.776993	3.62506	-5.86938	0
0.0940	72.4507	1.6644	0.879996	-6.77236	0
0.0947	73.051	1.97111	-0.952235	-5.86938	0
0.0953	82.2212	2.58044	0.571341	-3.12281	0
0.0960	91.0602	2.8851	1.49074	-2.52082	0
0.0967	82.8215	0.443704	0.879996	-3.12281	0
0.0973	71.8297	0.443704	2.71223	-0.97823	0
0.0980	71.8297	1.97111	4.84655	0.526739	0
0.0987	72.1402	2.27577	6.06803	-0.0752485	0
0.0993	68.1865	2.8851	5.14863	-0.0752485	0
0.1000	66.9652	3.19181	3.32297	0.827733	0
0.1007	66.6547	3.19181	4.2358	1.46734	0
0.1013	63.9015	5.02183	6.67878	2.67132	0
0.1020	61.1484	5.6332	6.06803	5.1169	0
0.1027	59.3268	3.49647	5.75938	6.62186	0
0.1033	57.5052	5.02183	7.28952	6.96048	0
0.1040	55.9734	8.37926	5.75938	6.62186	0
0.1047	54.752	7.15856	3.62506	7.26148	0
0.1053	52.9097	6.24253	4.54446	9.70705	0
0.1060	50.4671	8.98858	2.40357	9.70705	0
0.1067	49.8668	8.68392	-1.25432	7.26148	0
0.1073	55.0625	5.93786	-0.0394028	6.96048	0
0.1080	62.0799	5.02183	0.571341	6.32087	0
0.1087	60.5481	3.80113	-1.25432	4.8159	0
0.1093	56.2839	1.97111	-0.952235	5.1169	0
0.1100	57.5052	1.97111	0.879996	5.1169	0
0.1107	60.2376	1.05507	2.10148	4.51491	0
0.1113	60.2376	1.05507	4.2358	4.21391	0
0.1120	62.0799	4.71717	4.2358	0.526739	0
0.1127	65.7439	6.54719	1.18208	-3.12281	0
0.1133	66.9652	4.4125	0.571341	-1.27922	0
0.1140	63.9015	5.02183	-0.952235	-0.677236	0
0.1147	61.1484	6.54719	-8.58325	-3.4238	0
0.1153	64.5225	3.80113	-14.9928	-1.91884	0
0.1160	68.4763	1.97111	-17.7378	0.827733	0
0.1167	68.4763	3.80113	-18.6507	-0.0752485	0
0.1173	65.4334	5.93786	-16.8184	0.526739	0
0.1180	59.3268	9.29529	-12.8519	2.67132	0
0.1187	54.4415	12.0413	-12.2411	2.67132	0
0.1193	55.9734	9.29529	-10.4155	3.8753	0
0.1200	54.4415	6.54719	-3.08655	7.86346	0
0.1207	42.8494	9.29529	0.571341	9.70705	0
0.1213	30.3258	9.59996	-0.952235	9.70705	0
0.1220	20.8658	5.6332	1.49074	9.70705	0
0.1227	12.0268	5.6332	6.37012	11.212	0
0.1233	5.31995	7.46322	9.12175	12.115	0
0.1240	-2.00792	6.54719	12.1689	12.115	0
0.1247	-9.33579	6.54719	13.699	13.0556	0
0.1253	-14.5315	7.76789	9.12175	14.2596	0
0.1260	-20.6381	7.76789	4.54446	13.6576	0
0.1267	-26.4342	7.46322	4.84655	13.3566	0
0.1273	-28.2558	6.8539	4.54446	12.7546	0
0.1280	-32.2302	6.54719	1.79283	11.513	0
0.1287	-35.8942	7.15856	-3.08655	10.911	0
0.1293	-34.0518	7.46322	-9.19399	9.36843	0
0.1300	-36.184	6.24253	-13.1605	7.86346	0
0.1307	-37.7158	5.6332	-13.1605	8.46545	0
0.1313	-27.9453	6.8539	-12.2411	6.01988	0
0.1320	-26.4342	6.8539	-13.1605	2.67132	0
0.1327	-39.5581	4.71717	-14.382	3.8753	0
0.1333	-44.1328	3.80113	-15.2949	4.51491	0
0.1340	-39.2476	4.4125	-15.9056	1.46734	0
0.1347	-41.3797	5.6332	-13.7713	1.76834	0
0.1353	-45.644	6.8539	-9.49608	3.8753	0
0.1360	-47.4863	6.54719	-3.39521	2.67132	0
0.1367	-52.682	5.6332	5.14863	0.526739	0
0.1373	-57.5466	5.02183	8.8131	1.12873	0
0.1380	-61.521	3.80113	3.32297	3.27331	0
0.1387	-68.2279	2.8851	-1.25432	6.96048	0
0.1393	-73.7341	6.54719	-0.643579	8.76645	0
0.1400	-77.6879	8.68392	-2.78447	8.76645	0
0.1407	-81.3518	5.93786	-5.83162	9.70705	0
0.1413	-84.7259	3.80113	-3.08655	11.513	0
0.1420	-90.8118	3.80113	-0.0394028	12.4536	0
0.1427	-94.7862	2.58044	0.269253	13.6576	0
0.1433	-88.9902	2.8851	1.79283	15.2002	0
0.1440	-84.4154	4.71717	4.84655	12.4536	0
0.1447	-94.1859	4.1058	4.2358	9.06744	0
0.1453	-104.557	2.58044	-0.0394028	10.61	0
0.1460	-104.557	2.8851	-6.75102	11.513	0
0.1467	-104.557	3.80113	-11.0197	8.76645	0
0.1473	-108.221	4.71717	-9.19399	7.56247	0
0.1480	-108.821	6.8539	-6.75102	8.76645	0
0.1487	-104.557	5.6332	-7.0531	6.62186	0
0.1493	-99.982	2.27577	-7.0531	3.27331	0
0.1500	-94.4757	2.27577	-7.0531	4.21391	0
0.1507	-86.2371	3.80113	-11.3283	3.27331	0
0.1513	-77.0876	2.8851	-16.8184	-0.0752485	0
0.1520	-70.3807	2.8851	-17.4292	-0.376242	0
0.1527	-63.9636	3.19181	-13.4626	0.225745	0
0.1533	-56.9463	1.97111	-13.1605	-0.376242	0
0.1540	-52.3715	1.97111	-15.2949	0.827733	0
0.1547	-47.1758	5.02183	-13.1605	2.37033	0
0.1553	-37.4053	3.80113	-8.88533	0.827733	0
0.1560	-31.3194	-0.776993	-11.3283	0.526739	0
0.1567	-35.5837	1.35974	-14.6841	1.76834	0
0.1573	-40.7794	5.02183	-12.5498	1.46734	0
0.1580	-40.4689	3.49647	-8.58325	0.827733	0
0.1587	-40.7794	1.05507	-6.14027	3.27331	0
0.1593	-44.4433	1.97111	-3.39521	5.1169	0
0.1600	-45.9545	2.8851	-0.341491	3.5743	0
0.1607	-48.3971	1.35974	2.40357	3.27331	0
0.1613	-52.682	0.443704	5.45729	6.01988	0
0.1620	-53.9033	1.6644	6.06803	7.26148	0
0.1627	-54.8141	1.05507	5.14863	6.96048	0
0.1633	-56.0355	-0.776993	6.06803	9.36843	0
0.1640	-51.1502	1.35974	6.06803	10.911	0
0.1647	-45.0437	3.80113	3.32297	7.56247	0
0.1653	-50.8397	1.05507	3.93371	4.8159	0
0.1660	-62.4318	1.05507	6.98087	6.96048	0
0.1667	-63.3633	5.6332	6.06803	9.06744	0
0.1673	-55.4145	5.6332	4.84655	6.96048	0
0.1680	-52.061	2.58044	6.06803	2.67132	0
0.1687	-56.3253	3.49647	5.45729	2.06933	0
0.1693	-59.0784	3.80113	3.32297	2.97231	0
0.1700	-56.0355	2.58044	5.14863	0.526739	0
0.1707	-50.8397	2.27577	6.98087	-2.21983	0
0.1713	-44.1328	-0.470285	3.93371	-0.677236	0
0.1720	-38.6266	-2.91168	-0.643579	-1.27922	0
0.1727	-35.5837	-1.38632	-2.47581	-5.86938	0
0.1733	-30.3879	-1.38632	-2.17372	-4.9664	0
0.1740	-22.4597	-4.13238	-0.0394028	-1.91884	0
0.1747	-17.885	-3.52305	3.93371	-4.02579	0
0.1753	-16.3532	-2.60702	7.28952	-5.86938	0
0.1760	-14.8213	-4.13238	6.06803	-5.26739	0
0.1767	-12.0889	-2.60702	-2.78447	-4.6654	0
0.1773	-7.51417	-0.165622	-11.6304	-4.6654	0
0.1780	-4.14004	-2.91168	-12.2411	-4.6654	0
0.1787	-2.93943	-4.13238	-7.9725	-4.02579	0
0.1793	4.38844	-0.470285	-4.00595	-1.61784	0
0.1800	11.116	0.139041	0.879996	2.37033	0
0.1807	3.47763	-1.99769	4.2358	5.1169	0
0.1813	-9.6463	-1.38632	3.32297	3.5743	0
0.1820	-12.0889	-0.165622	3.01432	0.225745	0
0.1827	-7.80398	0.750412	6.67878	0.526739	0
0.1833	-5.07155	1.35974	9.72593	3.5743	0
0.1840	-3.22923	-1.38632	7.28952	4.21391	0
0.1847	-1.71812	-3.52305	1.79283	2.97231	0
0.1853	0.124201	-0.776993	-0.952235	2.06933	0
0.1860	3.16713	0.139041	-0.643579	1.46734	0
0.1867	5.31995	-1.69098	-1.25432	2.97231	0
0.1873	7.45207	0.443704	-1.25432	4.51491	0
0.1880	9.8947	3.49647	-2.17372	2.06933	0
0.1887	12.9376	1.97111	-6.75102	0.526739	0
0.1893	15.0698	0.139041	-9.19399	1.12873	0
0.1900	15.3803	-0.165622	-7.0531	-0.97823	0
0.1907	19.0442	-1.08166	-7.66385	-2.21983	0
0.1913	26.6826	-0.165622	-10.7176	-0.376242	0
0.1920	25.4613	0.750412	-11.0197	-2.21983	0
0.1927	17.5124	-0.165622	-11.3283	-5.26739	0
0.1933	19.3547	-1.38632	-11.6304	-3.12281	0
0.1940	26.6826	-1.99769	-9.49608	-1.27922	0
0.1947	26.6826	-2.60702	-9.49608	-3.4238	0
0.1953	23.9294	-3.82771	-6.44236	-3.12281	0
0.1960	21.7973	-4.43909	5.45729	-1.91884	0
0.1967	16.6016	-2.91168	13.699	-1.91884	0
0.1973	11.7163	-1.69098	12.4776	-0.376242	0
0.1980	7.14157	-2.30235	9.72593	-0.0752485	0
0.1987	2.56683	-1.99769	4.54446	-0.376242	0
0.1993	1.03501	-2.30235	-3.39521	2.37033	0
0.2000	-1.71812	-2.60702	-5.22744	5.41789	0
0.2007	-8.42498	-1.38632	-2.17372	3.8753	0
0.2013	-12.0889	-1.38632	-1.25432	2.97231	0
0.2020	-12.9997	-2.60702	-1.56298	5.1169	0
0.2027	-15.1319	0.139041	-1.25432	7.56247	0
0.2033	-13.9105	1.05507	1.79283	9.36843	0
0.2040	-13.3102	-3.82771	6.37012	10.309	0
0.2047	-23.0807	-3.52305	7.90026	8.76645	0
0.2053	-35.8942	2.8851	10.3367	7.56247	0
0.2060	-40.4689	1.97111	17.0549	7.86346	0
0.2067	-41.3797	-3.52305	17.9677	9.06744	0
0.2073	-44.1328	-2.60702	10.3367	8.46545	0
0.2080	-47.7968	1.05507	2.10148	6.96048	0
0.2087	-50.5292	1.6644	-4.91878	6.01988	0
0.2093	-52.9718	0.750412	-8.58325	5.71888	0
0.2100	-55.1247	0.443704	-4.91878	2.67132	0
0.2107	-53.9033	0.750412	1.49074	0.526739	0
0.2113	-50.2394	1.6644	3.32297	-0.0752485	0
0.2120	-47.7968	1.35974	6.37012	-0.97823	0
0.2127	-44.1328	0.139041	17.9677	-1.91884	0
0.2133	-38.9371	-0.165622	31.3975	-2.82182	0
0.2140	-38.6266	-0.470285	32.619	-3.7248	0
0.2147	-38.6266	-0.776993	22.2429	-1.61784	0
0.2153	-28.8768	1.05507	13.0883	1.12873	0
0.2160	-22.4597	3.19181	4.84655	-0.677236	0
0.2167	-31.9197	0.139041	-4.91878	-4.02579	0
0.2173	-41.3797	-1.69098	-7.66385	-5.56839	0
0.2180	-43.222	2.27577	-2.47581	-5.56839	0
0.2187	-44.4433	4.71717	-1.25432	-3.7248	0
0.2193	-47.7968	1.6644	-4.00595	-0.376242	0
0.2200	-51.1502	0.443704	-2.78447	1.76834	0
0.2207	-54.8141	2.8851	0.571341	2.97231	0
0.2213	-55.1247	1.6644	1.79283	2.97231	0
0.2220	-53.5928	0.139041	4.84655	2.67132	0
0.2227	-54.5036	3.80113	10.0346	2.97231	0
0.2233	-55.1247	4.71717	13.699	2.37033	0
0.2240	-54.8141	2.8851	12.4776	1.46734	0
0.2247	-55.1247	4.1058	7.90026	2.06933	0
0.2253	-53.2823	5.32649	4.2358	3.8753	0
0.2260	-51.4607	2.8851	3.32297	3.5743	0
0.2267	-50.8397	2.58044	2.40357	2.37033	0
0.2273	-45.644	4.71717	0.269253	1.46734	0
0.2280	-38.6266	4.71717	-2.47581	-0.677236	0
0.2287	-39.2476	4.71717	-4.00595	-3.4238	0
0.2293	-41.0692	5.6332	-4.6167	-4.6654	0
0.2300	-36.805	4.4125	-2.47581	-5.56839	0
0.2307	-32.2302	3.49647	0.269253	-8.31495	0
0.2313	-29.4771	2.8851	0.879996	-9.51893	0
0.2320	-23.9915	0.750412	0.269253	-8.31495	0
0.2327	-13.9105	0.750412	-0.341491	-8.61595	0
0.2333	-5.07155	2.27577	-0.643579	-11.3625	0
0.2340	-2.00792	1.97111	1.49074	-12.2655	0
0.2347	0.434704	1.05507	8.20235	-9.85755	0
0.2353	6.52057	1.05507	14.6119	-9.85755	0
0.2360	11.7163	2.27577	15.8334	-11.3625	0
0.2367	14.4694	3.80113	12.4776	-10.1585	0
0.2373	16.2911	2.8851	5.75938	-8.01396	0
0.2380	14.4694	3.80113	-1.25432	-8.61595	0
0.2387	15.6908	7.15856	-4.00595	-7.41197	0
0.2393	25.7511	6.54719	-4.00595	-4.36441	0
0.2400	27.2829	3.80113	-7.66385	-4.02579	0
0.2407	13.5586	6.24253	-12.2411	-3.12281	0
0.2413	3.47763	7.76789	-11.3283	-0.97823	0
0.2420	2.25632	4.71717	-10.4155	-0.97823	0
0.2427	0.434704	3.49647	-16.8184	-0.97823	0
0.2433	-0.186302	5.02183	-24.1474	0.526739	0
0.2440	0.724507	4.71717	-24.1474	-0.97823	0
0.2447	-1.40761	3.80113	-22.3151	-3.12281	0
0.2453	0.124201	4.4125	-23.5366	-1.61784	0
0.2460	5.92026	4.71717	-22.9259	-0.376242	0
0.2467	7.74188	5.32649	-18.9593	-2.21983	0
0.2473	7.14157	5.6332	-17.1271	-4.36441	0
0.2480	11.116	4.71717	-16.5163	-5.86938	0
0.2487	18.1334	4.4125	-13.1605	-7.71297	0
0.2493	23.9294	3.80113	-12.5498	-8.61595	0
0.2500	26.0616	2.8851	-18.9593	-9.21794	0
0.2507	28.5042	2.27577	-23.5366	-8.61595	0
0.2513	37.6537	2.58044	-17.4292	-8.61595	0
0.2520	45.8924	2.8851	-12.8519	-10.4595	0
0.2527	43.7602	1.97111	-16.8184	-13.2061	0
0.2533	38.2747	1.05507	-18.6507	-16.2537	0
0.2540	38.5645	1.35974	-12.8519	-17.7586	0
0.2547	41.9386	1.97111	-7.36176	-16.5547	0
0.2553	44.0707	1.97111	-5.83162	-14.7111	0
0.2560	45.6026	2.58044	-5.52953	-15.0121	0
0.2567	44.9815	3.49647	-6.75102	-15.9527	0
0.2573	43.7602	3.19181	-9.49608	-16.8557	0
0.2580	43.4497	1.35974	-11.6304	-16.5547	0
0.2587	42.5389	-0.470285	-11.6304	-13.2061	0
0.2593	40.7173	2.58044	-12.2411	-11.9645	0
0.2600	37.0534	6.54719	-13.1605	-14.1091	0
0.2607	33.9897	4.1058	-11.0197	-14.4101	0
0.2613	33.0789	0.443704	-7.0531	-11.9645	0
0.2620	30.3258	2.27577	-5.83162	-9.51893	0
0.2627	27.5934	4.4125	-6.14027	-7.71297	0
0.2633	32.7684	4.71717	-4.91878	-6.77236	0
0.2640	38.2747	4.1058	-2.78447	-7.71297	0
0.2647	32.4786	1.35974	-1.25432	-7.71297	0
0.2653	23.9294	-1.38632	-0.341491	-6.17037	0
0.2660	21.7973	-0.470285	-0.952235	-7.11098	0
0.2667	20.8658	1.35974	-3.08655	-9.51893	0
0.2673	20.8658	3.19181	-5.83162	-11.9645	0
0.2680	22.3976	5.6332	-6.75102	-13.2061	0
0.2687	23.6189	3.80113	-7.0531	-13.2061	0
0.2693	26.0616	1.05507	-8.88533	-13.2061	0
0.2700	28.1937	0.443704	-11.0197	-15.0121	0
0.2707	27.8832	0.750412	-10.4155	-16.2537	0
0.2713	29.1045	-0.776993	-10.1068	-18.3982	0
0.2720	28.1937	-2.60702	-9.19399	-21.7468	0
0.2727	23.0186	-3.52305	-4.00595	-22.0478	0
0.2733	24.2399	-1.69098	1.49074	-20.5052	0
0.2740	28.5042	1.6644	3.62506	-22.3488	0
0.2747	28.1937	1.6644	5.75938	-23.2518	0
0.2753	33.9897	-0.776993	8.8131	-21.4458	0
0.2760	41.9386	-1.99769	6.37012	-21.4458	0
0.2767	33.6999	-2.60702	-0.341491	-22.0478	0
0.2773	22.0871	-3.82771	-1.25432	-21.7468	0
0.2780	22.0871	-4.13238	5.75938	-20.8438	0
0.2787	20.576	-2.91168	14.914	-19.0002	0
0.2793	13.5586	-2.30235	24.0751	-17.1566	0
0.2800	10.8055	-1.99769	32.0082	-15.0121	0
0.2807	7.74188	-2.60702	38.1091	-12.2655	0
0.2813	1.34551	-2.91168	45.7401	-11.9645	0
0.2820	-2.31842	-2.91168	46.3508	-13.8081	0
0.2827	-2.62893	-2.91168	23.4644	-12.6041	0
0.2833	-5.07155	-2.60702	-7.66385	-9.51893	0
0.2840	-11.1781	-2.60702	-16.5163	-9.21794	0
0.2847	-14.5315	-4.74375	-9.19399	-9.21794	0
0.2853	-12.0889	-5.96445	-4.91878	-8.31495	0
0.2860	-12.3994	-3.52305	-2.17372	-8.61595	0
0.2867	-13.3102	-1.69098	1.49074	-8.91694	0
0.2873	-3.53974	-2.60702	3.32297	-9.51893	0
0.2880	4.69895	-4.43909	6.06803	-11.6635	0
0.2887	-2.00792	-5.96445	8.51101	-12.2655	0
0.2893	-7.51417	-6.26911	9.42384	-10.7605	0
0.2900	-1.09711	-4.74375	14.6119	-12.2655	0
0.2907	3.47763	-5.35307	19.1892	-15.9527	0
0.2913	3.47763	-6.26911	15.2226	-15.9527	0
0.2920	8.05238	-5.35307	9.12175	-15.0121	0
0.2927	13.5586	-6.26911	5.14863	-15.9527	0
0.2933	13.5586	-7.79447	-0.952235	-14.7111	0
0.2940	13.2481	-4.74375	-8.58325	-13.2061	0
0.2947	12.6271	-3.82771	-13.1605	-15.9527	0
0.2953	10.8055	-7.18514	-14.6841	-17.7586	0
0.2960	8.36288	-7.79447	-14.6841	-14.7111	0
0.2967	7.14157	-5.65978	-17.1271	-12.9051	0
0.2973	5.60976	-7.18514	-20.4829	-13.5071	0
0.2980	0.724507	-8.10118	-19.8722	-13.2061	0
0.2987	-3.53974	-5.96445	-17.7378	-11.3625	0
0.2993	-0.186302	-4.74375	-16.8184	-11.0615	0
0.3000	3.47763	-6.26911	-14.382	-9.85755	0
0.3007	-6.29286	-6.57377	-8.88533	-7.41197	0
0.3013	-22.4597	-6.26911	-2.47581	-5.56839	0
0.3020	-30.0981	-5.35307	2.40357	-4.9664	0
0.3027	-31.6092	-4.13238	4.2358	-3.4238	0
0.3033	-36.805	-3.52305	1.49074	-0.677236	0
0.3040	-44.1328	-5.35307	-0.643579	-0.0752485	0
0.3047	-47.4863	-5.04841	0.571341	-1.27922	0
0.3053	-50.2394	-2.91168	2.10148	-0.677236	0
0.3060	-55.4145	-3.82771	-0.643579	1.76834	0
0.3067	-60.9207	-6.26911	-4.6167	2.37033	0
0.3073	-63.6531	-5.35307	-4.00595	1.46734	0
0.3080	-65.185	-4.43909	-0.341491	1.12873	0
0.3087	-65.806	-5.35307	7.59161	1.12873	0
0.3093	-64.8745	-5.35307	17.0549	1.46734	0
0.3100	-64.8745	-5.35307	17.9677	2.97231	0
0.3107	-62.4318	-3.82771	11.5582	3.27331	0
0.3113	-52.3715	-1.69098	7.59161	1.76834	0
0.3120	-45.0437	-2.30235	3.32297	-0.376242	0
0.3127	-49.9289	-3.52305	-6.44236	-1.91884	0
0.3133	-56.0355	-3.21839	-13.1605	-1.61784	0
0.3140	-53.5928	-4.43909	-13.7713	-0.0752485	0
0.3147	-49.6184	-5.35307	-13.7713	0.225745	0
0.3153	-48.3971	-4.43909	-13.7713	-0.376242	0
0.3160	-47.4863	-4.43909	-12.2411	2.06933	0
0.3167	-44.1328	-5.35307	-9.19399	4.8159	0
0.3173	-41.0692	-4.74375	-4.30804	2.97231	0
0.3180	-41.3797	-4.43909	-2.47581	-0.0752485	0
0.3187	-43.8223	-4.43909	-6.44236	2.67132	0
0.3193	-45.644	-5.04841	-8.58325	6.01988	0
0.3200	-46.8653	-5.96445	-6.75102	6.62186	0
0.3207	-45.644	-4.43909	-7.66385	7.86346	0
0.3213	-42.2905	-2.60702	-8.58325	11.513	0
0.3220	-44.4433	-2.60702	-6.44236	13.3566	0
0.3227	-45.9545	1.97111	-7.36176	13.3566	0
0.3233	-36.805	6.24253	-10.7176	14.2596	0
0.3240	-30.3879	1.6644	-11.6304	15.8022	0
0.3247	-37.7158	-3.21839	-9.49608	17.0062	0
0.3253	-43.222	-0.776993	-3.08655	16.7052	0
0.3260	-36.805	1.05507	6.98087	15.8022	0
0.3267	-29.4771	-0.776993	11.8668	13.3566	0
0.3273	-25.2129	-1.69098	8.51101	10.008	0
0.3280	-18.1955	-1.99769	5.75938	11.212	0
0.3287	-7.51417	-3.52305	9.12175	13.9586	0
0.3293	2.56683	-2.91168	14.3098	11.212	0
0.3300	8.96319	-0.776993	18.8871	6.96048	0
0.3307	14.7799	-1.99769	23.7665	7.26148	0
0.3313	20.576	-3.52305	24.988	7.86346	0
0.3320	23.9294	-1.69098	16.1355	7.26148	0
0.3327	30.036	-0.776993	-0.341491	6.62186	0
0.3333	39.496	-1.08166	-14.0734	4.21391	0
0.3340	41.6281	-0.776993	-20.4829	3.8753	0
0.3347	41.3176	-0.165622	-21.3957	7.86346	0
0.3353	49.2458	-0.776993	-18.6507	10.61	0
0.3360	54.131	-0.470285	-15.2949	11.212	0
0.3367	45.8924	0.139041	-14.6841	10.61	0
0.3373	36.4324	0.750412	-13.7713	9.70705	0
0.3380	31.2573	1.6644	-10.4155	11.513	0
0.3387	25.7511	0.750412	-9.49608	15.5012	0
0.3393	20.576	-1.69098	-11.3283	17.3071	0
0.3400	15.0698	-2.60702	-9.49608	19.4517	0
0.3407	8.67339	-0.776993	-5.83162	22.4993	0
0.3413	4.38844	2.8851	-3.08655	21.8973	0
0.3420	-0.786608	5.02183	-2.47581	21.5963	0
0.3427	-5.98236	5.02183	-1.56298	24.6439	0
0.3433	-6.29286	3.80113	0.879996	26.1865	0
0.3440	-5.36135	2.58044	4.84655	25.5469	0
0.3447	-4.76105	2.58044	6.06803	25.2459	0
0.3453	-2.93943	4.1058	5.45729	24.6439	0
0.3460	-4.76105	4.1058	8.20235	23.1013	0
0.3467	-0.786608	1.97111	11.5582	23.1013	0
0.3473	15.3803	0.443704	7.90026	23.4399	0
0.3480	25.7511	-0.165622	1.79283	21.5963	0
0.3487	25.1508	0.139041	0.879996	17.3071	0
0.3493	33.6999	1.6644	0.879996	14.5606	0
0.3500	48.956	1.97111	-2.17372	13.9586	0
0.3507	59.6373	1.05507	-3.6973	11.513	0
0.3513	73.9825	1.05507	-4.6167	7.26148	0
0.3520	91.3707	-0.165622	-9.49608	4.21391	0
0.3527	105.095	-2.91168	-13.1605	1.76834	0
0.3533	121.572	-3.52305	-13.1605	0.526739	0
0.3540	138.981	-4.43909	-14.0734	-0.376242	0
0.3547	150.884	-6.57377	-14.0734	-2.52082	0
0.3553	164.008	-5.65978	-12.2411	-5.26739	0
0.3560	177.132	-4.43909	-11.9391	-6.47137	0
0.3567	186.281	-6.26911	-13.4626	-8.01396	0
0.3573	199.095	-9.01517	-15.6035	-10.4595	0
0.3580	211.308	-9.01517	-15.2949	-10.4595	0
0.3587	218.636	-8.10118	-12.2411	-8.01396	0
0.3593	229.607	-6.57377	-9.49608	-6.47137	0
0.3600	239.377	-7.48981	-8.88533	-6.17037	0
0.3607	235.113	-8.7105	-4.91878	-8.01396	0
0.3613	229.006	-6.88048	-0.341491	-10.1585	0
0.3620	229.317	-6.26911	2.40357	-7.71297	0
0.3627	226.874	-8.10118	4.84655	-4.9664	0
0.3633	222.3	-9.01517	1.49074	-6.47137	0
0.3640	221.368	-8.10118	-8.58325	-8.61595	0
0.3647	219.546	-9.01517	-11.9391	-8.61595	0
0.3653	212.219	-8.7105	-7.9725	-9.51893	0
0.3660	203.359	-7.48981	-7.9725	-10.4595	0
0.3667	198.184	-7.18514	-10.1068	-10.1585	0
0.3673	193.899	-5.96445	-7.66385	-11.3625	0
0.3680	184.749	-5.04841	-4.91878	-10.4595	0
0.3687	177.732	-6.57377	-5.22744	-8.31495	0
0.3693	175.289	-7.48981	-4.91878	-10.4595	0
0.3700	167.361	-5.65978	-0.341491	-10.4595	0
0.3707	157.28	-3.82771	6.37012	-7.71297	0
0.3713	153.927	-3.21839	10.9474	-10.4595	0
0.3720	145.378	-3.52305	12.4776	-13.8081	0
0.3727	126.168	-5.96445	12.4776	-9.51893	0
0.3733	111.202	-6.88048	6.98087	-7.11098	0
0.3740	102.963	-5.04841	-1.25432	-10.1585	0
0.3747	89.8389	-2.91168	-3.08655	-8.61595	0
0.3753	76.1147	-1.99769	0.571341	-4.6654	0
0.3760	66.6547	-1.69098	1.49074	-4.36441	0
0.3767	54.4415	-2.60702	0.571341	-3.7248	0
0.3773	39.1855	-2.91168	1.49074	-2.82182	0
0.3780	25.7511	-2.60702	1.49074	-2.52082	0
0.3787	12.6271	-2.60702	0.571341	1.76834	0
0.3793	-2.00792	-2.60702	3.32297	6.01988	0
0.3800	-15.4424	-1.69098	6.67878	6.96048	0
0.3807	-25.8132	-0.470285	6.98087	9.36843	0
0.3813	-35.8942	-0.165622	8.51101	12.7546	0
0.3820	-49.6184	-1.08166	11.8668	12.4536	0
0.3827	-61.2105	-1.08166	10.6453	13.3566	0
0.3833	-59.6994	0.750412	6.98087	16.1032	0
0.3840	-59.0784	-0.165622	7.90026	15.2002	0
0.3847	-76.4873	-2.60702	8.8131	14.2596	0
0.3853	-93.5649	-0.776993	6.37012	16.4042	0
0.3860	-96.3181	1.05507	6.06803	18.2478	0
0.3867	-99.361	-0.776993	7.28952	18.2478	0
0.3873	-106.378	-1.99769	6.37012	17.9468	0
0.3880	-107.6	0.139041	5.75938	16.4042	0
0.3887	-105.468	0.139041	5.45729	15.2002	0
0.3893	-102.425	-1.38632	6.37012	14.5606	0
0.3900	-97.2289	-0.776993	9.72593	13.0556	0
0.3907	-97.2289	-0.776993	11.5582	11.814	0
0.3913	-99.361	-2.60702	11.5582	12.4536	0
0.3920	-94.1859	-2.60702	14.3098	10.309	0
0.3927	-86.8581	-1.38632	16.4441	6.62186	0
0.3933	-85.3263	-2.60702	15.2226	6.32087	0
0.3940	-85.3263	-3.21839	14.3098	6.96048	0
0.3947	-78.9092	-2.30235	10.0346	6.96048	0
0.3953	-67.9381	-4.43909	2.71223	7.86346	0
0.3960	-62.142	-6.88048	0.571341	8.46545	0
0.3967	-67.6276	-4.43909	2.71223	6.01988	0
0.3973	-74.9555	-3.52305	3.32297	5.1169	0
0.3980	-76.1768	-5.65978	4.84655	6.01988	0
0.3987	-77.6879	-6.26911	5.45729	4.8159	0
0.3993	-82.8836	-6.57377	6.06803	6.32087	0
0.4000	-86.8581	-9.01517	8.8131	10.309	0
0.4007	-88.3692	-9.01517	8.8131	9.70705	0
0.4013	-91.4328	-7.18514	3.62506	7.86346	0
0.4020	-98.7607	-6.57377	0.571341	10.008	0
0.4027	-105.778	-4.74375	-0.341491	10.008	0
0.4033	-110.042	-2.60702	-1.86507	6.62186	0
0.4040	-114.617	-3.21839	-0.341491	6.62186	0
0.4047	-119.192	-5.65978	1.49074	8.76645	0
0.4053	-120.123	-6.57377	-0.341491	8.16446	0
0.4060	-123.477	-6.57377	-1.25432	6.32087	0
0.4067	-128.051	-5.65978	-1.56298	6.32087	0
0.4073	-125.609	-5.04841	-2.78447	6.96048	0
0.4080	-124.077	-6.26911	-4.6167	5.71888	0
0.4087	-132.316	-7.18514	-7.66385	1.76834	0
0.4093	-138.422	-6.26911	-8.88533	-1.27922	0
0.4100	-137.511	-8.10118	-8.27459	-2.21983	0
0.4107	-138.733	-9.62654	-11.3283	-3.12281	0
0.4113	-141.175	-7.48981	-15.9056	-5.86938	0
0.4120	-139.333	-7.79447	-15.6035	-8.31495	0
0.4127	-138.132	-9.01517	-13.4626	-8.91694	0
0.4133	-138.422	-8.10118	-10.1068	-11.3625	0
0.4140	-139.333	-7.79447	-2.17372	-13.5071	0
0.4147	-141.486	-8.40584	2.40357	-12.2655	0
0.4153	-142.397	-7.79447	0.269253	-11.3625	0
0.4160	-143.929	-9.01517	-0.643579	-13.8081	0
0.4167	-147.592	-9.9312	0.571341	-13.5071	0
0.4173	-149.414	-9.01517	3.32297	-9.51893	0
0.4180	-152.768	-9.9312	12.1689	-9.51893	0
0.4187	-157.342	-10.8472	25.5987	-10.4595	0
0.4193	-156.431	-8.40584	37.807	-7.41197	0
0.4200	-156.742	-9.01517	47.2637	-5.86938	0
0.4207	-169.866	-11.7633	46.3508	-8.61595	0
0.4213	-184.211	-9.01517	26.5115	-9.21794	0
0.4220	-189.697	-8.40584	1.18208	-4.9664	0
0.4227	-194.892	-12.6773	-9.49608	-3.12281	0
0.4233	-200.999	-12.0679	-7.9725	-3.4238	0
0.4240	-202.2	-9.32187	-5.83162	-2.82182	0
0.4247	-202.51	-10.8472	-5.22744	-3.12281	0
0.4253	-206.485	-10.5426	-3.39521	-4.36441	0
0.4260	-208.927	-6.88048	1.18208	-3.12281	0
0.4267	-207.395	-7.18514	6.98087	-1.27922	0
0.4273	-206.795	-9.62654	9.12175	-2.82182	0
0.4280	-208.617	-8.40584	7.90026	-3.12281	0
0.4287	-207.706	-7.79447	5.45729	-0.376242	0
0.4293	-204.352	-8.40584	-0.0394028	-1.91884	0
0.4300	-203.421	-8.10118	-4.6167	-4.02579	0
0.4307	-198.846	-8.10118	-3.39521	-1.61784	0
0.4313	-183.901	-8.7105	-3.39521	-0.376242	0
0.4320	-174.751	-8.40584	-7.9725	-4.6654	0
0.4327	-180.237	-8.10118	-8.27459	-6.77236	0
0.4333	-183.59	-8.10118	-5.83162	-4.6654	0
0.4340	-177.484	-7.18514	-7.36176	-3.12281	0
0.4347	-171.998	-7.79447	-5.83162	-4.02579	0
0.4353	-167.113	-8.10118	-0.952235	-3.12281	0
0.4360	-159.495	-7.18514	0.571341	-2.21983	0
0.4367	-153.989	-5.35307	3.93371	-3.12281	0
0.4373	-150.325	-6.26911	10.9474	-2.82182	0
0.4380	-144.839	-8.7105	10.3367	-0.677236	0
0.4387	-142.997	-7.48981	-0.0394028	1.12873	0
0.4393	-143.929	-4.74375	-6.75102	4.51491	0
0.4400	-139.333	-4.13238	-4.00595	7.56247	0
0.4407	-132.316	-5.35307	6.06803	7.86346	0
0.4413	-131.094	-6.57377	15.5247	10.008	0
0.4420	-132.626	-7.18514	16.1355	13.3566	0
0.4427	-128.652	-5.04841	10.0346	13.9586	0
0.4433	-117.991	-2.60702	2.40357	16.1032	0
0.4440	-110.353	-4.43909	-4.00595	17.6081	0
0.4447	-113.706	-6.57377	-6.75102	13.3566	0
0.4453	-119.192	-5.04841	-6.75102	11.513	0
0.4460	-116.149	-4.13238	-6.75102	16.1032	0
0.4467	-110.042	-4.74375	-4.91878	16.7052	0
0.4473	-105.778	-4.13238	-2.78447	14.8616	0
0.4480	-100.582	-5.35307	-6.14027	16.1032	0
0.4487	-93.5649	-8.10118	-10.4155	15.2002	0
0.4493	-86.2371	-6.88048	-8.58325	12.7546	0
0.4500	-78.6194	-4.13238	-4.00595	14.5606	0
0.4507	-69.7597	-5.35307	-0.341491	15.8022	0
0.4513	-59.9892	-6.57377	2.40357	13.3566	0
0.4520	-49.6184	-4.74375	6.98087	13.3566	0
0.4527	-39.5581	-4.13238	13.0883	14.8616	0
0.4533	-30.3879	-6.26911	16.1355	13.3566	0
0.4540	-23.0807	-5.96445	11.2561	11.814	0
0.4547	-13.6207	-3.52305	3.93371	11.513	0
0.4553	2.56683	-3.52305	0.571341	12.115	0
0.4560	15.3803	-4.43909	-1.25432	13.9586	0
0.4567	13.5586	-4.43909	-4.00595	14.2596	0
0.4573	9.8947	-4.13238	-4.6167	12.115	0
0.4580	15.6908	-3.52305	-3.08655	13.0556	0
0.4587	23.9294	-2.60702	-1.25432	17.3071	0
0.4593	28.5042	-4.43909	-0.643579	17.9468	0
0.4600	29.7255	-5.96445	-1.56298	15.8022	0
0.4607	29.1045	-5.04841	-7.66385	14.2596	0
0.4613	32.1681	-5.65978	-18.0399	13.3566	0
0.4620	37.3432	-6.88048	-23.5366	16.1032	0
0.4627	37.9642	-3.52305	-20.4829	22.1983	0
0.4633	38.875	-1.38632	-18.9593	23.4399	0
0.4640	42.5389	-4.43909	-16.2077	19.7527	0
0.4647	45.2921	-6.57377	-5.83162	18.8497	0
0.4653	49.2458	-4.43909	2.40357	18.8497	0
0.4660	54.131	-3.21839	2.10148	18.8497	0
0.4667	59.3268	-4.13238	1.49074	20.6933	0
0.4673	70.3186	-3.52305	0.269253	20.9943	0
0.4680	79.7786	-3.82771	-7.66385	18.8497	0
0.4687	79.7786	-6.26911	-13.4626	16.7052	0
0.4693	80.3789	-7.18514	-12.2411	15.2002	0
0.4700	88.6176	-5.35307	-9.49608	13.3566	0
0.4707	96.5665	-4.43909	-4.6167	10.61	0
0.4713	102.652	-3.21839	7.90026	7.56247	0
0.4720	110.891	-2.91168	18.2763	7.26148	0
0.4727	119.44	-4.43909	18.8871	8.76645	0
0.4733	127.679	-5.65978	14.0011	6.01988	0
0.4740	134.096	-5.35307	4.2358	1.46734	0
0.4747	138.671	-5.35307	-9.80473	2.37033	0
0.4753	143.556	-5.35307	-15.9056	3.5743	0
0.4760	147.22	-4.74375	-12.2411	2.37033	0
0.4767	151.795	-4.74375	-10.4155	2.67132	0
0.4773	157.28	-5.04841	-10.1068	2.37033	0
0.4780	157.28	-5.04841	-6.44236	0.225745	0
0.4787	159.723	-4.43909	-6.44236	1.46734	0
0.4793	171.336	-2.60702	-10.4155	3.5743	0
0.4800	173.157	-1.69098	-8.58325	2.37033	0
0.4807	160.033	-3.52305	-3.08655	1.46734	0
0.4813	154.237	-5.35307	-1.56298	2.06933	0
0.4820	157.28	-5.35307	1.79283	1.76834	0
0.4827	153.927	-3.52305	4.84655	2.97231	0
0.4833	149.662	-1.99769	-0.952235	4.21391	0
0.4840	149.041	-1.99769	-5.83162	2.67132	0
0.4847	148.131	-1.08166	-1.56298	2.06933	0
0.4853	146.599	1.6644	0.571341	3.5743	0
0.4860	146.309	2.58044	-3.08655	1.12873	0
0.4867	147.82	1.35974	-4.00595	-3.12281	0
0.4873	153.016	1.05507	-3.39521	-3.4238	0
0.4880	154.548	0.443704	-6.44236	-4.02579	0
0.4887	153.016	0.750412	-10.1068	-8.01396	0
0.4893	156.369	3.80113	-13.1605	-10.4595	0
0.4900	159.723	4.71717	-10.4155	-10.4595	0
0.4907	161.855	3.49647	-0.952235	-11.0615	0
0.4913	172.847	5.6332	3.32297	-12.2655	0
0.4920	183.839	7.46322	-0.341491	-14.4101	0
0.4927	182.017	4.71717	-3.08655	-19.0002	0
0.4933	177.421	3.19181	-16.8184	-22.0478	0
0.4940	180.796	4.4125	-47.3359	-21.4458	0
0.4947	185.66	2.8851	-64.4302	-21.4458	0
0.4953	189.324	1.97111	-56.1884	-23.2518	0
0.4960	189.945	5.32649	-45.2016	-25.6973	0
0.4967	188.413	8.37926	-38.1813	-26.337	0
0.4973	189.324	7.76789	-26.5838	-25.0954	0
0.4980	190.256	8.0746	-17.7378	-25.0954	0
0.4987	187.502	10.516	-16.8184	-25.9983	0
0.4993	186.592	12.6507	-14.9928	-23.8914	0
0.5000	182.307	12.9574	-6.14027	-22.3488	0
0.5007	173.758	13.8714	9.12175	-24.4934	0
0.5013	171.025	16.3128	25.5987	-23.8914	0
0.5020	167.361	16.6195	31.6996	-20.5052	0
0.5027	156.68	14.7874	24.3772	-20.5052	0
0.5033	156.369	15.7034	15.5247	-20.8438	0
0.5040	160.344	19.9749	11.5582	-19.0002	0
0.5047	147.22	21.1956	11.8668	-21.4458	0
0.5053	129.521	19.6702	17.6656	-25.9983	0
0.5060	124.946	21.5023	24.6859	-25.9983	0
0.5067	121.572	24.2483	28.3438	-26.337	0
0.5073	113.334	25.7737	29.5652	-28.7449	0
0.5080	108.469	26.9944	28.0417	-27.8419	0
0.5087	105.405	27.6058	26.2094	-26.9389	0
0.5093	101.431	27.299	26.2094	-29.3845	0
0.5100	99.0091	28.5197	24.6859	-31.1905	0
0.5107	97.7878	30.3518	21.6321	-29.9865	0
0.5113	95.9455	30.9611	22.2429	-30.5885	0
0.5120	93.5028	32.7932	21.6321	-33.0341	0
0.5127	91.0602	34.0139	15.8334	-34.238	0
0.5133	90.4599	33.0979	11.8668	-36.0816	0
0.5140	89.2386	35.5393	11.5582	-38.5272	0
0.5147	85.2642	38.592	12.4776	-36.9846	0
0.5153	86.175	37.9807	11.8668	-32.7331	0
0.5160	87.3963	37.676	6.98087	-32.4321	0
0.5167	74.5828	38.8967	2.10148	-36.0816	0
0.5173	58.1055	38.592	2.40357	-38.2262	0
0.5180	53.2202	40.4221	3.32297	-35.4796	0
0.5187	51.0881	45.0002	4.84655	-31.4915	0
0.5193	41.0071	46.8322	9.42384	-31.8301	0
0.5200	30.036	45.9162	12.1689	-34.238	0
0.5207	23.3084	47.4416	11.8668	-33.3351	0
0.5213	15.6908	49.2736	11.5582	-30.5885	0
0.5220	6.23076	51.1037	8.8131	-30.5885	0
0.5227	-0.186302	52.0197	3.62506	-29.0835	0
0.5233	-4.76105	50.799	1.79283	-26.638	0
0.5240	-14.221	51.4083	1.18208	-25.3964	0
0.5247	-22.1492	53.8497	2.10148	-24.1924	0
0.5253	-24.9023	55.0704	5.14863	-22.6498	0
0.5260	-33.762	55.9865	10.6453	-24.4934	0
0.5267	-43.222	56.9025	17.0549	-25.3964	0
0.5273	-41.3797	55.9865	19.7999	-22.3488	0
0.5280	-42.601	56.2911	18.5784	-21.1448	0
0.5287	-54.8141	59.6485	18.8871	-22.9508	0
0.5293	-62.4318	60.5646	15.2226	-23.2518	0
0.5300	-63.9636	59.3439	0.269253	-22.0478	0
0.5307	-64.2741	59.6485	-12.8519	-22.3488	0
0.5313	-62.7423	58.7325	-14.382	-23.5904	0
0.5320	-64.8745	55.9865	-13.7713	-26.337	0
0.5327	-71.602	55.0704	-14.6841	-28.1429	0
0.5333	-73.7341	55.9865	-14.6841	-26.9389	0
0.5340	-73.7341	55.0704	-14.382	-26.9389	0
0.5347	-75.5558	55.0704	-11.3283	-29.6855	0
0.5353	-75.266	56.9025	-4.91878	-29.0835	0
0.5360	-78.6194	56.5978	-1.86507	-25.3964	0
0.5367	-86.5476	55.3771	-2.47581	-23.5904	0
0.5373	-89.901	56.2911	-0.952235	-23.2518	0
0.5380	-93.5649	56.9025	1.18208	-22.3488	0
0.5387	-100.893	54.1564	-1.25432	-19.6022	0
0.5393	-98.7607	53.5451	-4.91878	-17.4576	0
0.5400	-98.4502	54.1564	-5.83162	-16.8557	0
0.5407	-115.549	52.629	-3.6973	-16.5547	0
0.5413	-132.026	52.3244	-0.341491	-15.0121	0
0.5420	-135.98	54.1564	3.32297	-13.2061	0
0.5427	-141.776	53.2404	4.2358	-11.3625	0
0.5433	-150.325	49.5783	2.40357	-8.61595	0
0.5440	-154.61	50.4943	3.93371	-6.77236	0
0.5447	-157.052	52.3244	6.67878	-6.77236	0
0.5453	-160.095	48.6623	5.75938	-6.77236	0
0.5460	-164.36	44.3909	4.2358	-6.47137	0
0.5467	-170.156	43.7795	5.14863	-4.6654	0
0.5473	-173.219	42.8634	3.93371	-2.21983	0
0.5480	-176.262	40.7288	1.49074	-3.12281	0
0.5487	-179.926	40.4221	1.18208	-4.6654	0
0.5493	-176.883	38.592	2.40357	-4.02579	0
0.5500	-174.441	36.1506	4.54446	-4.02579	0
0.5507	-175.351	36.4553	8.8131	-4.6654	0
0.5513	-165.581	36.4553	12.4776	-4.9664	0
0.5520	-152.457	33.7092	10.6453	-5.56839	0
0.5527	-155.521	31.2678	6.06803	-4.9664	0
0.5533	-160.406	29.4358	5.45729	-4.9664	0
0.5540	-153.078	27.299	5.14863	-9.51893	0
0.5547	-146.061	25.7737	-0.0394028	-10.4595	0
0.5553	-146.371	23.9437	-4.30804	-4.6654	0
0.5560	-145.15	21.1956	-2.17372	-3.12281	0
0.5567	-140.554	19.9749	0.879996	-6.17037	0
0.5573	-134.758	18.4495	0.571341	-5.56839	0
0.5580	-132.316	16.0081	3.32297	-4.02579	0
0.5587	-133.848	14.7874	8.51101	-3.7248	0
0.5593	-132.626	14.1781	10.3367	-1.27922	0
0.5600	-130.494	13.5667	12.4776	1.46734	0
0.5607	-131.405	12.9574	13.3904	1.12873	0
0.5613	-131.715	10.516	5.45729	1.12873	0
0.5620	-131.715	6.24253	-5.22744	2.06933	0
0.5627	-131.405	4.71717	-6.75102	3.5743	0
0.5633	-124.698	5.6332	-5.52953	6.96048	0
0.5640	-118.902	3.80113	-6.75102	6.96048	0
0.5647	-124.388	1.97111	-4.91878	5.1169	0
0.5653	-131.715	1.6644	-2.17372	6.96048	0
0.5660	-131.405	-1.08166	0.571341	9.70705	0
0.5667	-128.652	-3.82771	7.59161	7.86346	0
0.5673	-126.52	-4.13238	12.4776	6.62186	0
0.5680	-123.166	-5.04841	11.5582	7.26148	0
0.5687	-118.902	-6.26911	8.51101	6.01988	0
0.5693	-112.795	-7.18514	3.32297	4.8159	0
0.5700	-107.31	-9.01517	0.571341	5.71888	0
0.5707	-101.493	-10.8472	6.98087	6.01988	0
0.5713	-92.9646	-10.8472	12.7796	5.1169	0
0.5720	-86.2371	-11.7633	6.98087	3.5743	0
0.5727	-81.6623	-15.4254	-0.341491	2.37033	0
0.5733	-74.3344	-18.1714	-1.86507	1.46734	0
0.5740	-67.0066	-18.1714	-5.22744	2.67132	0
0.5747	-61.521	-19.0875	-11.6304	6.32087	0
0.5753	-50.8397	-21.2221	-14.0734	10.61	0
0.5760	-41.0692	-23.3589	-14.9928	8.76645	0
0.5767	-43.222	-25.1909	-17.4292	4.21391	0
0.5773	-48.7076	-27.3256	-16.2077	6.01988	0
0.5780	-46.5755	-27.021	-10.7176	10.61	0
0.5787	-43.5118	-26.4116	-5.52953	11.513	0
0.5793	-44.4433	-28.2417	-1.25432	14.2596	0
0.5800	-44.7331	-28.853	5.75938	17.3071	0
0.5807	-42.2905	-27.021	12.4776	18.5487	0
0.5813	-41.3797	-28.853	13.3904	22.4993	0
0.5820	-43.222	-32.5151	6.37012	25.5469	0
0.5827	-44.1328	-31.9037	-4.00595	25.2459	0
0.5833	-44.1328	-30.6831	-8.27459	27.9924	0
0.5840	-45.9545	-32.8198	-4.00595	31.341	0
0.5847	-45.9545	-35.2612	1.18208	29.836	0
0.5853	-44.1328	-35.2612	4.2358	31.9806	0
0.5860	-45.0437	-33.7358	9.42384	36.8341	0
0.5867	-42.2905	-33.7358	8.8131	35.6301	0
0.5873	-31.9197	-35.2612	-3.08655	34.0876	0
0.5880	-25.8132	-35.5658	-13.1605	36.8341	0
0.5887	-30.3879	-36.1772	-11.9391	36.2321	0
0.5893	-32.2302	-38.6186	-8.88533	32.8836	0
0.5900	-27.6555	-38.6186	-11.0197	34.4262	0
0.5907	-22.7702	-37.3979	-12.5498	34.7272	0
0.5913	-17.885	-38.3119	-12.8519	33.1846	0
0.5920	-12.3994	-37.7026	-13.7713	35.0282	0
0.5927	-6.89317	-36.4819	-14.0734	35.9311	0
0.5933	-1.40761	-38.9233	-13.1605	32.5826	0
0.5940	2.25632	-39.5326	-14.382	31.341	0
0.5947	6.23076	-38.0072	-13.7713	32.2816	0
0.5953	11.7163	-40.7533	-9.49608	31.04	0
0.5960	14.7799	-42.2807	-8.58325	31.04	0
0.5967	14.4694	-38.9233	-10.4155	32.5826	0
0.5973	15.0698	-38.6186	-9.49608	31.6796	0
0.5980	13.2481	-40.4486	-8.27459	31.6796	0
0.5987	12.9376	-38.9233	-8.88533	35.9311	0
0.5993	22.0871	-37.7026	-9.19399	37.4737	0
0.6000	25.4613	-37.7026	-6.75102	35.6301	0
0.6007	12.9376	-35.8705	-4.30804	36.2321	0
0.6013	2.56683	-38.0072	-4.00595	36.5331	0
0.6020	1.34551	-41.6693	-5.52953	34.7272	0
0.6027	-3.53974	-38.9233	-7.9725	35.3292	0
0.6033	-9.6463	-35.2612	-9.80473	36.8341	0
0.6040	-9.6463	-36.1772	-10.4155	36.8341	0
0.6047	-9.6463	-36.7865	-10.4155	35.9311	0
0.6053	-10.8676	-36.7865	-11.3283	34.4262	0
0.6060	-12.3994	-37.3979	-11.6304	34.0876	0
0.6067	-16.3532	-35.8705	-11.0197	36.2321	0
0.6073	-18.4853	-35.5658	-11.9391	35.0282	0
0.6080	-16.6637	-36.1772	-14.0734	30.739	0
0.6087	-13.6207	-34.0405	-14.0734	30.137	0
0.6093	-10.5571	-32.8198	-11.6304	30.739	0
0.6100	-9.33579	-33.7358	-7.66385	29.836	0
0.6107	-9.33579	-34.0405	-2.78447	28.2934	0
0.6113	-2.93943	-34.6498	2.71223	26.1865	0
0.6120	5.92026	-35.2612	8.8131	23.1013	0
0.6127	2.56683	-33.7358	15.8334	22.1983	0
0.6133	-4.76105	-33.7358	20.7127	21.5963	0
0.6140	-2.62893	-34.0405	24.988	20.0537	0
0.6147	2.87733	-31.9037	30.7867	19.7527	0
0.6153	2.56683	-30.3784	26.8202	17.6081	0
0.6160	1.94582	-31.9037	2.10148	14.2596	0
0.6167	4.09864	-31.9037	-21.7044	13.3566	0
0.6173	5.31995	-30.9877	-24.1474	13.3566	0
0.6180	5.92026	-30.9877	-16.2077	13.0556	0
0.6187	8.96319	-29.4624	-12.5498	14.8616	0
0.6193	8.96319	-27.3256	-8.58325	15.8022	0
0.6200	4.09864	-26.7163	-4.30804	16.1032	0
0.6207	1.94582	-26.4116	-6.44236	17.9468	0
0.6213	1.65602	-26.4116	-11.3283	18.2478	0
0.6220	-4.76105	-26.7163	-11.6304	17.9468	0
0.6227	-6.58267	-25.8003	-7.36176	20.6933	0
0.6233	2.25632	-24.5796	-2.17372	22.1983	0
0.6240	3.16713	-22.1382	3.01432	19.4517	0
0.6247	-8.73549	-21.8335	7.90026	17.9468	0
0.6253	-14.8213	-23.0542	10.0346	18.5487	0
0.6260	-13.9105	-21.8335	10.6453	18.8497	0
0.6267	-14.221	-19.0875	9.42384	18.5487	0
0.6273	-12.0889	-20.0014	2.40357	17.9468	0
0.6280	-7.20367	-20.6128	-6.75102	17.0062	0
0.6287	-5.36135	-18.4761	-10.7176	14.8616	0
0.6293	-2.00792	-19.6968	-9.80473	12.4536	0
0.6300	4.38844	-20.6128	-7.36176	10.61	0
0.6307	6.83107	-16.3393	-3.08655	8.46545	0
0.6313	10.495	-14.2047	-0.0394028	6.01988	0
0.6320	17.8229	-16.3393	-0.341491	5.41789	0
0.6327	25.1508	-16.3393	-0.0394028	6.01988	0
0.6333	33.0789	-15.4254	3.32297	4.8159	0
0.6340	40.4068	-15.4254	7.90026	2.67132	0
0.6347	45.6026	-13.5933	11.5582	2.37033	0
0.6353	55.6629	-14.814	16.1355	2.67132	0
0.6360	65.7439	-18.1714	21.6321	2.37033	0
0.6367	64.5225	-16.9507	22.2429	0.827733	0
0.6373	60.2376	-16.0347	17.0549	-1.27922	0
0.6380	62.0799	-19.3921	10.0346	-2.21983	0
0.6387	63.9015	-19.0875	-1.86507	-3.4238	0
0.6393	65.7439	-14.5093	-15.9056	-3.7248	0
0.6400	68.7868	-14.2047	-21.3957	-2.21983	0
0.6407	70.0081	-16.0347	-17.4292	-0.97823	0
0.6413	69.3871	-16.3393	-14.9928	-0.97823	0
0.6420	67.5655	-14.5093	-14.6841	0.827733	0
0.6427	65.7439	-11.1519	-13.1605	2.37033	0
0.6433	67.5655	-10.2359	-13.1605	0.526739	0
0.6440	70.0081	-10.8472	-13.4626	-0.376242	0
0.6447	69.0973	-9.01517	-15.2949	0.827733	0
0.6453	70.3186	-7.18514	-19.5701	-0.376242	0
0.6460	68.7868	-9.01517	-21.0936	-2.82182	0
0.6467	63.9015	-9.9312	-17.7378	-0.97823	0
0.6473	72.7612	-8.10118	-14.9928	2.37033	0
0.6480	84.0428	-8.10118	-13.4626	0.526739	0
0.6487	75.2038	-9.62654	-10.7176	-4.6654	0
0.6493	64.5225	-9.9312	-8.58325	-5.26739	0
0.6500	71.2294	-9.01517	-9.19399	-4.36441	0
0.6507	77.336	-9.01517	-6.75102	-8.31495	0
0.6513	77.0255	-9.01517	4.2358	-12.6041	0
0.6520	80.3789	-7.48981	15.2226	-12.2655	0
0.6527	83.4425	-7.18514	15.2226	-12.2655	0
0.6533	85.2642	-8.40584	6.67878	-14.1091	0
0.6540	89.2386	-9.01517	-3.08655	-15.3507	0
0.6547	91.0602	-9.9312	-6.75102	-15.0121	0
0.6553	91.0602	-10.8472	-0.643579	-15.0121	0
0.6560	93.5028	-10.5426	6.67878	-14.7111	0
0.6567	96.8563	-9.9312	4.54446	-14.1091	0
0.6573	97.7878	-9.32187	0.571341	-15.3507	0
0.6580	94.4136	-8.10118	2.71223	-16.2537	0
0.6587	92.2815	-8.7105	5.14863	-15.0121	0
0.6593	98.6986	-10.8472	6.98087	-13.2061	0
0.6600	101.141	-10.5426	14.3098	-12.2655	0
0.6607	88.6176	-7.79447	21.9342	-11.3625	0
0.6613	75.8042	-6.57377	19.7999	-10.4595	0
0.6620	72.1402	-6.26911	12.7796	-9.85755	0
0.6627	66.6547	-7.18514	10.9474	-9.85755	0
0.6633	59.6373	-6.57377	10.6453	-9.51893	0
0.6640	59.0163	-5.35307	5.14863	-8.61595	0
0.6647	57.5052	-5.35307	-1.25432	-7.71297	0
0.6653	51.3986	-5.96445	-4.91878	-7.41197	0
0.6660	47.1137	-5.04841	-11.0197	-5.56839	0
0.6667	46.5134	-6.26911	-14.382	-4.02579	0
0.6673	45.2921	-8.40584	-11.6304	-5.26739	0
0.6680	39.496	-7.79447	-7.9725	-6.17037	0
0.6687	33.3894	-5.04841	-5.83162	-6.77236	0
0.6693	32.7684	-4.43909	-1.25432	-9.85755	0
0.6700	34.6107	-4.43909	2.40357	-11.9645	0
0.6707	35.8321	-3.82771	3.01432	-9.51893	0
0.6713	42.2284	-3.21839	2.10148	-6.77236	0
0.6720	45.6026	-3.52305	-3.08655	-8.01396	0
0.6727	36.4324	-5.35307	-11.6304	-11.6635	0
0.6733	29.1045	-6.26911	-15.9056	-12.9051	0
0.6740	33.3894	-6.26911	-16.2077	-12.2655	0
0.6747	34.3002	-4.13238	-16.8184	-12.2655	0
0.6753	28.8147	-1.99769	-15.2949	-13.2061	0
0.6760	27.2829	-3.52305	-12.8519	-12.2655	0
0.6767	27.8832	-4.43909	-13.1605	-10.4595	0
0.6773	25.4613	-1.69098	-12.8519	-10.7605	0
0.6780	23.0186	-0.776993	-8.58325	-10.7605	0
0.6787	19.955	-3.52305	-4.91878	-9.51893	0
0.6793	13.5586	-3.82771	-1.86507	-7.71297	0
0.6800	6.83107	-1.99769	4.2358	-3.12281	0
0.6807	1.94582	-1.99769	10.0346	-0.0752485	0
0.6813	-2.62893	-0.776993	11.8668	-1.61784	0
0.6820	-9.02529	1.97111	10.9474	-1.91884	0
0.6827	-14.5315	1.97111	8.8131	2.37033	0
0.6833	-13.6207	1.05507	6.98087	5.1169	0
0.6840	-13.6207	0.139041	6.98087	4.21391	0
0.6847	-24.5918	0.139041	5.45729	2.37033	0
0.6853	-36.805	2.8851	2.10148	3.27331	0
0.6860	-40.7794	5.6332	1.49074	3.27331	0
0.6867	-43.8223	4.1058	2.40357	2.37033	0
0.6873	-47.7968	4.4125	-0.643579	3.27331	0
0.6880	-48.7076	5.02183	-2.78447	4.51491	0
0.6887	-49.6184	2.58044	0.571341	3.27331	0
0.6893	-51.1502	2.8851	6.37012	1.46734	0
0.6900	-49.9289	6.8539	16.1355	2.67132	0
0.6907	-47.4863	5.93786	29.8739	1.46734	0
0.6913	-45.0437	2.58044	37.4983	-2.52082	0
0.6920	-44.7331	4.4125	35.0619	-2.21983	0
0.6927	-45.644	5.02183	27.733	0.526739	0
0.6933	-42.601	2.58044	17.0549	-0.97823	0
0.6940	-39.5581	2.58044	3.93371	-4.02579	0
0.6947	-39.8479	2.8851	-7.9725	-4.02579	0
0.6953	-34.0518	1.05507	-14.9928	-3.7248	0
0.6960	-26.724	2.27577	-16.5163	-4.9664	0
0.6967	-33.141	4.1058	-14.0734	-4.9664	0
0.6973	-42.9115	2.8851	-12.8519	-4.02579	0
0.6980	-43.222	2.8851	-11.3283	-3.12281	0
0.6987	-43.8223	5.6332	-6.75102	-0.677236	0
0.6993	-47.7968	5.32649	-2.47581	1.46734	0
0.7000	-50.5292	4.1058	-0.341491	1.46734	0
0.7007	-54.5036	6.8539	0.571341	4.21391	0
0.7013	-57.2568	9.29529	-0.341491	6.01988	0
0.7020	-58.4781	7.76789	0.571341	3.5743	0
0.7027	-63.6531	7.15856	3.01432	6.01988	0
0.7033	-69.7597	8.37926	1.49074	12.4536	0
0.7040	-74.0446	8.98858	-1.56298	12.4536	0
0.7047	-77.0876	9.90462	1.49074	8.46545	0
0.7053	-76.1768	11.43	4.2358	8.16446	0
0.7060	-75.8663	10.2093	3.32297	8.46545	0
0.7067	-78.6194	8.37926	3.62506	9.06744	0
0.7073	-73.4236	9.90462	5.14863	11.513	0
0.7080	-66.7168	10.2093	3.32297	10.309	0
0.7087	-73.4236	8.0746	1.49074	8.46545	0
0.7093	-80.7515	8.0746	0.269253	7.86346	0
0.7100	-75.266	10.2093	-0.643579	4.51491	0
0.7107	-69.4492	9.90462	3.32297	2.97231	0
0.7113	-69.7597	7.46322	6.06803	6.62186	0
0.7120	-68.2279	7.76789	4.54446	6.32087	0
0.7127	-63.3633	9.29529	6.98087	1.46734	0
0.7133	-59.6994	8.37926	10.0346	-0.677236	0
0.7140	-57.2568	8.98858	7.90026	-0.376242	0
0.7147	-53.2823	10.8207	9.72593	0.526739	0
0.7153	-46.8653	8.37926	11.2561	2.37033	0
0.7160	-43.8223	4.71717	-3.6973	0.827733	0
0.7167	-42.2905	8.68392	-19.5701	-2.21983	0
0.7173	-41.3797	10.516	-18.6507	-2.21983	0
0.7180	-43.222	3.80113	-14.0734	-0.376242	0
0.7187	-39.8479	-0.165622	-13.1605	0.225745	0
0.7193	-29.4771	3.80113	-8.58325	0.225745	0
0.7200	-29.4771	7.46322	-4.6167	0.526739	0
0.7207	-41.3797	8.37926	-4.91878	1.46734	0
0.7213	-46.5755	8.37926	-4.6167	3.5743	0
0.7220	-47.1758	6.8539	-3.39521	4.8159	0
0.7227	-50.5292	5.32649	-1.25432	5.41789	0
0.7233	-49.6184	4.4125	2.40357	7.56247	0
0.7240	-48.7076	4.4125	6.06803	8.76645	0
0.7247	-53.2823	6.54719	11.2561	6.62186	0
0.7253	-53.2823	8.68392	17.6656	4.51491	0
0.7260	-51.7505	8.37926	20.7127	6.01988	0
0.7267	-53.9033	8.98858	23.4644	7.56247	0
0.7273	-52.061	10.8207	27.1223	5.71888	0
0.7280	-49.6184	9.29529	19.1892	3.27331	0
0.7287	-48.7076	6.54719	2.10148	3.27331	0
0.7293	-42.2905	7.15856	-8.27459	3.27331	0
0.7300	-38.6266	9.59996	-9.49608	0.827733	0
0.7307	-37.7158	9.59996	-9.19399	-2.52082	0
0.7313	-24.302	8.0746	-9.19399	-4.02579	0
0.7320	-11.7784	5.93786	-10.1068	-4.6654	0
0.7327	-16.6637	2.27577	-12.2411	-5.86938	0
0.7333	-19.7066	0.139041	-12.5498	-8.61595	0
0.7340	-11.1781	3.19181	-10.4155	-11.3625	0
0.7347	-6.58267	7.15856	-9.49608	-12.9051	0
0.7353	-2.93943	5.6332	-10.1068	-12.9051	0
0.7360	3.16713	3.49647	-9.19399	-13.2061	0
0.7367	5.31995	5.02183	-7.36176	-12.9051	0
0.7373	8.05238	6.54719	-5.22744	-11.0615	0
0.7380	12.6271	5.02183	-2.78447	-11.0615	0
0.7387	12.6271	5.02183	0.571341	-13.2061	0
0.7393	11.4058	5.32649	3.32297	-13.2061	0
0.7400	10.8055	2.8851	6.98087	-11.0615	0
0.7407	8.05238	4.1058	13.0883	-8.61595	0
0.7413	8.05238	8.37926	20.102	-6.47137	0
0.7420	8.96319	8.0746	22.8536	-7.41197	0
0.7427	8.05238	5.6332	21.6321	-7.11098	0
0.7433	12.6271	7.46322	19.4978	-4.02579	0
0.7440	16.6016	8.37926	18.8871	-5.26739	0
0.7447	9.5842	6.24253	17.9677	-8.01396	0
0.7453	1.03501	7.15856	15.2226	-5.56839	0
0.7460	-0.186302	9.59996	14.914	-4.02579	0
0.7467	-0.786608	8.68392	17.9677	-7.41197	0
0.7473	1.65602	9.29529	17.0549	-8.01396	0
0.7480	5.92026	12.6507	11.8668	-5.86938	0
0.7487	4.09864	12.0413	9.72593	-7.71297	0
0.7493	2.56683	8.37926	6.98087	-9.85755	0
0.7500	6.23076	10.2093	3.01432	-9.51893	0
0.7507	8.05238	14.7874	4.2358	-11.3625	0
0.7513	9.5842	12.6507	6.98087	-13.2061	0
0.7520	15.0698	7.76789	6.67878	-12.6041	0
0.7527	20.2655	8.37926	5.14863	-11.6635	0
0.7533	26.3721	9.59996	1.79283	-13.8081	0
0.7540	32.1681	8.37926	-1.86507	-16.2537	0
0.7547	36.4324	10.2093	-0.0394028	-16.5547	0
0.7553	45.2921	12.6507	1.79283	-15.3507	0
0.7560	55.3524	10.2093	-2.47581	-15.0121	0
0.7567	53.8412	9.29529	-6.75102	-15.0121	0
0.7573	47.4242	12.0413	-6.75102	-14.7111	0
0.7580	46.5134	12.0413	-4.6167	-16.5547	0
0.7587	46.8239	11.43	-3.39521	-17.7586	0
0.7593	47.1137	13.8714	-5.22744	-15.0121	0
0.7600	49.2458	14.7874	-8.27459	-12.2655	0
0.7607	47.7347	12.0413	-8.88533	-12.2655	0
0.7613	42.8494	11.43	-8.58325	-11.3625	0
0.7620	38.875	14.4827	-10.4155	-8.31495	0
0.7627	36.7429	17.5335	-11.9391	-7.71297	0
0.7633	36.1426	17.5335	-12.2411	-8.91694	0
0.7640	32.7684	15.0921	-12.2411	-7.11098	0
0.7647	29.1045	15.0921	-10.7176	-4.02579	0
0.7653	28.5042	17.5335	-7.66385	-3.4238	0
0.7660	25.1508	17.2288	-5.83162	-4.6654	0
0.7667	19.955	15.0921	-2.47581	-4.6654	0
0.7673	23.0186	15.7034	5.45729	-3.12281	0
0.7680	23.6189	16.9241	10.6453	-4.36441	0
0.7687	14.7799	15.7034	5.45729	-8.91694	0
0.7693	11.4058	16.3128	2.40357	-9.85755	0
0.7700	12.9376	18.4495	11.8668	-8.31495	0
0.7707	9.8947	16.3128	22.545	-10.4595	0
0.7713	9.5842	13.8714	24.3772	-13.2061	0
0.7720	13.8484	15.7034	17.0549	-13.2061	0
0.7727	14.4694	16.9241	0.269253	-13.5071	0
0.7733	14.1589	15.3988	-18.3486	-16.2537	0
0.7740	16.6016	14.7874	-26.5838	-16.8557	0
0.7747	18.7337	15.7034	-25.6709	-14.7111	0
0.7753	20.2655	15.3988	-25.6709	-12.9051	0
0.7760	22.7081	14.1781	-25.3688	-13.2061	0
0.7767	26.0616	13.5667	-23.228	-13.2061	0
0.7773	28.5042	13.8714	-24.4494	-12.9051	0
0.7780	25.4613	14.7874	-23.228	-13.8081	0
0.7787	24.5297	15.7034	-13.1605	-14.4101	0
0.7793	31.5471	15.7034	-4.00595	-11.3625	0
0.7800	33.0789	15.7034	-2.17372	-9.85755	0
0.7807	23.6189	15.7034	-1.25432	-11.9645	0
0.7813	14.7799	16.0081	4.54446	-11.3625	0
0.7820	9.5842	15.0921	10.9474	-9.21794	0
0.7827	5.00945	15.0921	17.9677	-8.31495	0
0.7833	3.47763	16.9241	23.1557	-6.47137	0
0.7840	1.03501	17.2288	22.2429	-4.9664	0
0.7847	-5.67186	13.8714	17.6656	-4.9664	0
0.7853	-12.0889	12.9574	13.699	-4.36441	0
0.7860	-17.885	15.7034	14.0011	-3.7248	0
0.7867	-24.302	15.7034	24.3772	-5.26739	0
0.7873	-27.345	13.8714	41.1628	-4.6654	0
0.7880	-29.4771	13.8714	48.7938	-2.82182	0
0.7887	-32.2302	13.262	41.4649	-4.9664	0
0.7893	-34.0518	12.9574	23.4644	-8.01396	0
0.7900	-37.7158	15.7034	1.49074	-8.01396	0
0.7907	-40.7794	16.6195	-13.4626	-7.41197	0
0.7913	-34.9833	12.9574	-14.0734	-6.77236	0
0.7920	-30.0981	12.0413	-9.49608	-6.77236	0
0.7927	-37.4053	11.7367	-9.19399	-10.4595	0
0.7933	-46.8653	8.98858	-9.49608	-13.5071	0
0.7940	-48.7076	11.1253	-8.58325	-12.6041	0
0.7947	-49.6184	15.3988	-8.58325	-12.2655	0
0.7953	-51.7505	13.5667	-7.36176	-15.9527	0
0.7960	-52.3715	11.1253	-4.91878	-16.8557	0
0.7967	-52.061	12.0413	-5.22744	-14.1091	0
0.7973	-52.061	11.43	-7.66385	-13.8081	0
0.7980	-53.2823	10.8207	-7.36176	-13.5071	0
0.7987	-55.1247	11.7367	-4.6167	-11.9645	0
0.7993	-56.0355	11.43	-3.39521	-11.3625	0
0.8000	-59.6994	10.2093	-4.00595	-10.4595	0
0.8007	-65.185	10.2093	-3.39521	-7.71297	0
0.8013	-66.0958	11.1253	-2.78447	-6.47137	0
0.8020	-68.8489	12.0413	-4.30804	-6.17037	0
0.8027	-73.4236	10.8207	-5.83162	-4.02579	0
0.8033	-69.7597	10.2093	-6.14027	-2.21983	0
0.8040	-66.0958	12.9574	-6.75102	-2.21983	0
0.8047	-77.0876	14.1781	-6.44236	-3.12281	0
0.8053	-89.901	12.6507	-8.27459	-4.6654	0
0.8060	-93.2544	10.2093	-10.4155	-3.7248	0
0.8067	-95.0967	9.29529	-9.49608	-1.27922	0
0.8073	-95.4073	9.29529	-8.88533	-1.91884	0
0.8080	-93.8754	10.8207	-8.58325	-3.12281	0
0.8087	-95.0967	11.1253	-7.36176	-2.52082	0
0.8093	-93.5649	9.59996	-11.0197	-2.52082	0
0.8100	-87.1479	8.98858	-16.2077	-3.7248	0
0.8107	-85.0157	8.0746	-14.0734	-4.36441	0
0.8113	-86.2371	6.54719	-12.5498	-5.26739	0
0.8120	-83.7944	6.8539	-16.5163	-6.77236	0
0.8127	-80.441	8.37926	-16.8184	-7.71297	0
0.8133	-77.9984	7.46322	-11.0197	-8.01396	0
0.8140	-75.5558	5.93786	-2.78447	-8.61595	0
0.8147	-72.8233	6.24253	9.72593	-6.77236	0
0.8153	-65.4955	6.54719	19.7999	-5.86938	0
0.8160	-59.0784	5.6332	17.9677	-8.91694	0
0.8167	-63.9636	3.19181	10.0346	-11.3625	0
0.8173	-72.5128	2.27577	1.18208	-9.21794	0
0.8180	-74.3344	3.80113	-9.49608	-7.71297	0
0.8187	-73.1131	3.19181	-16.2077	-8.01396	0
0.8193	-74.0446	0.443704	-16.5163	-5.86938	0
0.8200	-76.4873	-0.165622	-13.4626	-2.82182	0
0.8207	-79.8407	-0.165622	-10.1068	-2.52082	0
0.8213	-82.5731	-0.776993	-7.66385	-1.61784	0
0.8220	-85.9473	0.750412	-7.66385	2.06933	0
0.8227	-90.8118	2.27577	-6.14027	3.8753	0
0.8233	-94.1859	1.97111	-2.78447	2.37033	0
0.8240	-97.8292	2.27577	-0.0394028	1.12873	0
0.8247	-102.714	2.27577	1.18208	3.27331	0
0.8253	-106.378	0.750412	1.18208	6.32087	0
0.8260	-111.885	1.05507	1.49074	7.86346	0
0.8267	-116.77	0.443704	3.32297	8.76645	0
0.8273	-110.042	-2.60702	3.01432	10.008	0
0.8280	-103.646	-3.82771	0.571341	10.008	0
0.8287	-112.485	-2.30235	-1.25432	7.86346	0
0.8293	-119.192	-1.69098	-2.17372	6.96048	0
0.8300	-112.174	-1.69098	-0.952235	7.86346	0
0.8307	-107.6	-1.69098	2.71223	7.56247	0
0.8313	-108.221	-2.60702	4.54446	4.21391	0
0.8320	-104.557	-4.43909	6.98087	2.06933	0
0.8327	-98.1397	-6.26911	8.8131	3.8753	0
0.8333	-93.5649	-5.65978	0.571341	6.32087	0
0.8340	-89.5905	-3.52305	-15.2949	5.1169	0
0.8347	-84.4154	-4.74375	-23.8387	2.67132	0
0.8353	-79.2197	-7.79447	-22.0065	2.06933	0
0.8360	-75.8663	-7.18514	-18.3486	2.37033	0
0.8367	-72.5128	-5.35307	-15.6035	3.27331	0
0.8373	-66.7168	-4.74375	-13.4626	4.21391	0
0.8380	-62.4318	-7.18514	-14.0734	6.01988	0
0.8387	-58.7679	-10.2359	-14.6841	8.46545	0
0.8393	-47.7968	-9.32187	-12.2411	9.36843	0
0.8400	-38.3368	-7.79447	-10.4155	7.86346	0
0.8407	-42.601	-12.0679	-13.1605	6.96048	0
0.8413	-50.5292	-15.1187	-11.6304	8.46545	0
0.8420	-49.6184	-11.7633	-1.56298	11.513	0
0.8427	-45.9545	-10.2359	6.98087	13.0556	0
0.8433	-45.9545	-12.0679	9.42384	13.6576	0
0.8440	-46.8653	-11.7633	10.6453	15.2002	0
0.8447	-44.7331	-11.4566	10.6453	16.4042	0
0.8453	-41.3797	-11.7633	11.8668	17.6081	0
0.8460	-42.601	-9.62654	19.4978	18.8497	0
0.8467	-44.1328	-8.7105	17.9677	16.4042	0
0.8473	-42.0007	-10.2359	-0.0394028	11.814	0
0.8480	-39.2476	-10.5426	-13.1605	10.911	0
0.8487	-35.8942	-10.5426	-11.6304	14.2596	0
0.8493	-30.3879	-11.4566	-9.49608	14.8616	0
0.8500	-27.0345	-10.2359	-10.4155	11.513	0
0.8507	-22.1492	-9.9312	-8.27459	9.36843	0
0.8513	-8.42498	-12.0679	-3.6973	10.61	0
0.8520	1.94582	-11.7633	3.32297	11.212	0
0.8527	-0.786608	-10.8472	10.9474	7.86346	0
0.8533	-3.53974	-13.2886	14.0011	3.8753	0
0.8540	-0.496805	-13.5933	10.9474	3.5743	0
0.8547	2.56683	-12.984	6.06803	5.41789	0
0.8553	5.00945	-15.4254	0.571341	6.32087	0
0.8560	8.96319	-16.6461	-4.00595	5.1169	0
0.8567	14.4694	-12.6773	-5.22744	4.51491	0
0.8573	20.2655	-12.6773	-0.0394028	5.71888	0
0.8580	21.4868	-16.6461	7.90026	6.32087	0
0.8587	20.8658	-16.3393	10.9474	5.71888	0
0.8593	22.3976	-12.0679	12.4776	6.32087	0
0.8600	21.7973	-12.0679	14.6119	8.76645	0
0.8607	19.955	-14.2047	10.0346	10.61	0
0.8613	21.7973	-15.4254	-1.25432	10.61	0
0.8620	19.6445	-15.1187	-7.66385	10.911	0
0.8627	15.3803	-11.1519	-4.00595	11.814	0
0.8633	21.7973	-8.10118	1.18208	14.2596	0
0.8640	27.2829	-12.3726	1.49074	16.7052	0
0.8647	17.5124	-16.3393	0.269253	14.5606	0
0.8653	6.52057	-14.2047	1.79283	11.513	0
0.8660	5.31995	-13.5933	3.32297	13.9586	0
0.8667	4.38844	-14.814	2.40357	16.4042	0
0.8673	2.56683	-12.984	5.14863	13.3566	0
0.8680	3.47763	-14.2047	10.9474	11.212	0
0.8687	3.16713	-17.2554	7.90026	13.3566	0
0.8693	1.65602	-14.5093	-1.56298	12.115	0
0.8700	2.56683	-12.3726	-5.83162	8.76645	0
0.8707	5.31995	-15.73	-6.44236	10.61	0
0.8713	8.05238	-13.5933	-8.27459	11.212	0
0.8720	10.8055	-9.9312	-8.27459	7.26148	0
0.8727	16.9121	-13.898	-10.4155	4.51491	0
0.8733	23.0186	-16.6461	-14.382	3.5743	0
0.8740	24.2399	-13.2886	-12.2411	2.97231	0
0.8747	26.9724	-13.5933	-8.58325	6.01988	0
0.8753	37.6537	-17.2554	-13.1605	9.36843	0
0.8760	43.1599	-15.73	-17.1271	5.41789	0
0.8767	36.7429	-13.2886	-16.2077	-0.376242	0
0.8773	32.1681	-14.5093	-16.8184	-0.0752485	0
0.8780	33.6999	-17.2554	-15.9056	2.67132	0
0.8787	33.0789	-16.9507	-9.19399	2.97231	0
0.8793	32.1681	-14.814	-3.6973	3.27331	0
0.8800	31.5471	-14.5093	-0.0394028	3.8753	0
0.8807	26.6826	-14.5093	8.20235	3.8753	0
0.8813	22.7081	-13.5933	16.1355	4.21391	0
0.8820	19.955	-12.984	14.914	5.41789	0
0.8827	14.7799	-13.5933	9.72593	6.96048	0
0.8833	11.7163	-12.6773	9.72593	7.86346	0
0.8840	10.1845	-12.3726	14.3098	6.96048	0
0.8847	5.60976	-14.5093	12.4776	6.62186	0
0.8853	3.47763	-13.898	1.49074	8.76645	0
0.8860	2.56683	-9.9312	-4.91878	9.70705	0
0.8867	-0.186302	-9.01517	-2.17372	7.86346	0
0.8873	4.09864	-10.2359	-0.341491	5.71888	0
0.8880	8.96319	-9.9312	-1.25432	5.1169	0
0.8887	1.03501	-10.2359	0.571341	4.51491	0
0.8893	-5.07155	-12.0679	2.71223	3.8753	0
0.8900	0.434704	-10.5426	3.01432	3.27331	0
0.8907	3.78814	-6.26911	3.01432	3.27331	0
0.8913	3.47763	-7.48981	-0.952235	1.46734	0
0.8920	6.23076	-11.1519	-7.36176	-0.677236	0
0.8927	9.8947	-10.8472	-7.0531	-1.61784	0
0.8933	12.0268	-10.2359	-4.00595	-3.4238	0
0.8940	14.7799	-12.0679	-6.75102	-5.26739	0
0.8947	17.2019	-10.8472	-7.36176	-4.9664	0
0.8953	21.1763	-9.9312	-3.39521	-7.11098	0
0.8960	23.6189	-12.0679	-3.08655	-10.4595	0
0.8967	23.6189	-11.7633	-4.6167	-7.41197	0
0.8973	27.2829	-9.01517	-7.36176	-4.02579	0
0.8980	30.3258	-8.40584	-13.1605	-6.77236	0
0.8987	29.7255	-7.79447	-14.0734	-5.86938	0
0.8993	35.2111	-5.96445	-8.27459	-1.27922	0
0.9000	40.0963	-5.65978	-4.00595	-0.97823	0
0.9007	29.415	-5.65978	2.71223	-2.82182	0
0.9013	17.8229	-5.65978	13.3904	-2.21983	0
0.9020	18.1334	-6.57377	18.2763	-2.21983	0
0.9027	18.1334	-4.74375	20.7127	-2.52082	0
0.9033	13.8484	-2.60702	28.6524	-1.61784	0
0.9040	12.9376	-2.60702	37.1963	-1.27922	0
0.9047	12.6271	-0.776993	44.5186	-2.21983	0
0.9053	10.1845	1.05507	42.6864	-2.21983	0
0.9060	8.96319	-1.99769	20.7127	-0.0752485	0
0.9067	9.27369	-4.13238	-4.00595	-0.376242	0
0.9073	8.05238	-1.08166	-13.1605	-4.02579	0
0.9080	6.23076	1.05507	-14.0734	-4.9664	0
0.9087	7.45207	0.750412	-10.7176	-2.82182	0
0.9093	12.0268	1.97111	-1.56298	-5.26739	0
0.9100	15.6908	2.58044	4.54446	-8.61595	0
0.9107	18.1334	1.05507	7.90026	-6.77236	0
0.9113	26.0616	1.35974	12.1689	-6.47137	0
0.9120	33.9897	1.97111	11.5582	-9.21794	0
0.9127	32.7684	0.750412	6.98087	-10.4595	0
0.9133	30.036	0.750412	6.06803	-11.9645	0
0.9140	34.9212	3.19181	6.37012	-13.2061	0
0.9147	40.0963	5.02183	7.59161	-12.2655	0
0.9153	41.0071	3.80113	9.72593	-12.9051	0
0.9160	42.8494	1.6644	10.6453	-14.1091	0
0.9167	47.1137	1.6644	11.5582	-13.5071	0
0.9173	50.1773	2.8851	12.4776	-13.2061	0
0.9180	51.0881	3.49647	11.8668	-13.8081	0
0.9187	49.2458	2.8851	11.5582	-11.6635	0
0.9193	47.1137	1.97111	10.6453	-10.4595	0
0.9200	44.671	3.80113	4.2358	-12.2655	0
0.9207	42.8494	7.46322	-1.25432	-11.0615	0
0.9213	40.7173	7.46322	-0.952235	-7.71297	0
0.9220	36.4324	5.02183	0.269253	-5.86938	0
0.9227	34.9212	6.24253	0.571341	-4.9664	0
0.9233	41.9386	7.76789	3.62506	-3.12281	0
0.9240	43.4497	7.46322	4.54446	-2.21983	0
0.9247	30.9468	8.37926	1.49074	-4.02579	0
0.9253	20.8658	9.29529	-0.341491	-5.86938	0
0.9260	19.6445	7.76789	-0.341491	-5.56839	0
0.9267	16.2911	7.15856	-1.25432	-3.12281	0
0.9273	13.5586	7.46322	-3.08655	-2.21983	0
0.9280	15.3803	5.6332	-4.00595	-4.02579	0
0.9287	14.7799	5.6332	-3.6973	-4.9664	0
0.9293	14.7799	8.37926	-2.47581	-4.6654	0
0.9300	19.0442	8.0746	-0.341491	-5.86938	0
0.9307	22.7081	6.54719	2.40357	-8.61595	0
0.9313	23.9294	7.76789	1.79283	-7.71297	0
0.9320	26.3721	8.98858	-1.56298	-5.56839	0
0.9327	30.3258	7.15856	-4.00595	-6.77236	0
0.9333	35.8321	6.24253	-7.0531	-10.4595	0
0.9340	37.3432	7.46322	-10.4155	-12.2655	0
0.9347	37.9642	8.37926	-8.58325	-11.9645	0
0.9353	48.0245	9.29529	-4.91878	-11.3625	0
0.9360	54.4415	8.37926	-6.75102	-12.2655	0
0.9367	45.6026	6.24253	-9.19399	-12.2655	0
0.9373	39.1855	5.93786	-10.4155	-10.7605	0
0.9380	42.2284	6.54719	-13.7713	-9.51893	0
0.9387	42.8494	4.71717	-14.9928	-11.3625	0
0.9393	40.0963	5.32649	-13.1605	-12.2655	0
0.9400	37.0534	7.76789	-14.382	-11.0615	0
0.9407	31.8576	7.76789	-14.9928	-9.51893	0
0.9413	28.1937	6.54719	-11.9391	-9.85755	0
0.9420	26.0616	7.46322	-8.88533	-10.1585	0
0.9427	21.7973	6.54719	-8.88533	-9.51893	0
0.9433	18.1334	4.4125	-9.19399	-6.77236	0
0.9440	14.1589	5.32649	-8.58325	-2.82182	0
0.9447	10.8055	5.6332	-7.66385	-1.91884	0
0.9453	11.7163	2.8851	-7.66385	-3.12281	0
0.9460	9.8947	3.19181	-8.58325	-1.27922	0
0.9467	5.60976	7.15856	-7.9725	2.37033	0
0.9473	8.96319	5.93786	-5.83162	0.526739	0
0.9480	12.3373	2.27577	-2.78447	-2.52082	0
0.9487	4.38844	2.8851	-1.56298	-2.21983	0
0.9493	-4.45054	5.6332	-4.00595	-4.02579	0
0.9500	-5.67186	6.24253	-4.00595	-8.01396	0
0.9507	-4.76105	6.54719	-0.643579	-9.85755	0
0.9513	-4.45054	6.54719	-1.56298	-9.85755	0
0.9520	-2.93943	6.8539	-4.00595	-10.7605	0
0.9527	0.124201	7.46322	-2.47581	-12.6041	0
0.9533	4.38844	5.6332	-0.341491	-13.5071	0
0.9540	5.92026	4.1058	4.2358	-13.2061	0
0.9547	7.14157	5.6332	10.0346	-12.2655	0
0.9553	8.96319	5.6332	0.879996	-13.2061	0
0.9560	8.05238	1.97111	-16.8184	-13.2061	0
0.9567	8.67339	1.97111	-19.8722	-12.2655	0
0.9573	12.3373	3.49647	-12.2411	-13.8081	0
0.9580	9.8947	1.6644	-4.6167	-15.9527	0
0.9587	9.27369	1.05507	4.84655	-13.2061	0
0.9593	19.6445	3.80113	11.8668	-8.01396	0
0.9600	19.955	4.71717	10.6453	-7.11098	0
0.9607	3.47763	3.19181	7.59161	-9.21794	0
0.9613	-5.67186	1.97111	6.37012	-10.4595	0
0.9620	-7.20367	1.35974	8.8131	-9.21794	0
0.9627	-14.5315	1.05507	14.3098	-6.17037	0
0.9633	-19.4168	2.8851	9.42384	-3.12281	0
0.9640	-18.4853	5.6332	-6.75102	-1.61784	0
0.9647	-22.1492	4.71717	-13.1605	-2.82182	0
0.9653	-26.1237	3.80113	-9.80473	-3.4238	0
0.9660	-26.724	5.6332	-7.66385	-1.91884	0
0.9667	-29.4771	6.54719	-2.78447	-1.27922	0
0.9673	-31.9197	3.19181	5.14863	-3.12281	0
0.9680	-31.3194	1.6644	7.90026	-2.21983	0
0.9687	-31.9197	4.4125	8.8131	-1.27922	0
0.9693	-32.2302	5.6332	8.8131	-4.02579	0
0.9700	-30.0981	3.19181	7.59161	-5.86938	0
0.9707	-25.8132	3.80113	10.9474	-5.56839	0
0.9713	-16.9742	6.8539	15.5247	-7.71297	0
0.9720	-10.5571	5.02183	11.2561	-9.51893	0
0.9727	-15.4424	1.6644	3.32297	-10.1585	0
0.9733	-21.2384	3.80113	0.571341	-12.2655	0
0.9740	-18.7958	5.32649	1.18208	-14.4101	0
0.9747	-13.6207	1.97111	4.54446	-14.7111	0
0.9753	-10.2466	0.750412	8.8131	-15.0121	0
0.9760	-9.9568	2.8851	5.14863	-15.9527	0
0.9767	-9.33579	1.6644	-7.36176	-15.0121	0
0.9773	-4.76105	-1.38632	-13.4626	-14.1091	0
0.9780	-1.09711	-0.776993	-10.7176	-14.7111	0
0.9787	-2.93943	0.443704	-7.66385	-13.5071	0
0.9793	-1.71812	0.139041	-8.88533	-11.9645	0
0.9800	-0.186302	-0.776993	-8.88533	-11.9645	0
0.9807	-4.14004	-1.69098	-6.75102	-11.0615	0
0.9813	-3.85024	-2.60702	-4.00595	-8.31495	0
0.9820	-2.00792	-1.69098	0.571341	-6.47137	0
0.9827	-5.67186	1.05507	4.84655	-5.56839	0
0.9833	-3.53974	1.35974	4.84655	-3.12281	0
0.9840	1.65602	0.139041	3.93371	-1.27922	0
0.9847	-8.11448	0.750412	9.12175	-3.12281	0
0.9853	-20.9279	1.97111	18.8871	-4.6654	0
0.9860	-20.9279	1.6644	28.0417	-4.02579	0
0.9867	-20.9279	-0.776993	37.4983	-4.36441	0
0.9873	-25.2129	-0.776993	45.438	-4.9664	0
0.9880	-24.9023	2.27577	44.8273	-4.02579	0
0.9887	-23.681	2.27577	39.6392	-1.91884	0
0.9893	-23.3705	-0.776993	38.7198	-1.61784	0
0.9900	-20.9279	-0.776993	36.2769	-3.12281	0
0.9907	-17.885	1.35974	25.29	-3.7248	0
0.9913	-15.4424	0.443704	14.3098	-4.02579	0
0.9920	-12.9997	-0.776993	6.37012	-7.11098	0
0.9927	-9.33579	-0.776993	-5.83162	-8.91694	0
0.9933	-2.93943	-1.99769	-18.9593	-8.01396	0
0.9940	0.124201	-2.60702	-25.3688	-8.61595	0
0.9947	2.25632	-1.38632	-23.8387	-8.61595	0
0.9953	14.4694	-0.776993	-18.6507	-7.11098	0
0.9960	24.5297	-0.776993	-15.6035	-8.61595	0
0.9967	18.7337	-2.60702	-17.7378	-10.1585	0
0.9973	12.9376	-4.43909	-18.6507	-6.17037	0
0.9980	15.6908	-1.38632	-13.7713	-4.02579	0
0.9987	16.6016	0.750412	-10.4155	-5.56839	0
0.9993	17.5124	-1.69098	-11.6304	-2.82182	0
1.0000	19.0442	-2.30235	-12.8519	1.46734	0
1.0007	16.0013	0.139041	-9.49608	1.76834	0
1.0013	12.3373	0.139041	-6.44236	2.67132	0
1.0020	10.495	0.443704	-7.36176	4.51491	0
1.0027	7.45207	0.443704	-8.58325	6.01988	0
1.0033	7.74188	0.139041	-6.14027	8.76645	0
1.0040	8.05238	3.19181	-2.47581	11.814	0
1.0047	4.09864	4.71717	-1.25432	12.7546	0
1.0053	3.16713	-0.165622	-0.0394028	13.0556	0
1.0060	0.724507	-0.470285	1.49074	14.2596	0
1.0067	-5.67186	4.4125	2.10148	17.0062	0
1.0073	-2.93943	3.49647	3.32297	20.3547	0
1.0080	4.09864	-0.165622	5.45729	19.1507	0
1.0087	-2.31842	0.139041	3.32297	15.8022	0
1.0093	-11.1781	1.05507	-1.25432	17.0062	0
1.0100	-10.2466	1.05507	-1.25432	18.8497	0
1.0107	-9.02529	1.97111	0.571341	17.9468	0
1.0113	-9.02529	3.19181	-3.08655	17.0062	0
1.0120	-6.89317	2.27577	-6.75102	16.7052	0
1.0127	-4.45054	0.443704	-7.66385	16.4042	0
1.0133	-1.09711	0.139041	-9.80473	17.0062	0
1.0140	-0.496805	0.750412	-13.7713	17.6081	0
1.0147	-2.62893	-1.08166	-16.2077	16.7052	0
1.0153	-1.09711	-3.52305	-17.7378	16.4042	0
1.0160	2.56683	-4.43909	-17.7378	17.3071	0
1.0167	3.47763	-4.43909	-17.4292	18.8497	0
1.0173	4.09864	-3.52305	-17.1271	20.9943	0
1.0180	3.78814	-1.69098	-15.9056	21.8973	0
1.0187	5.31995	-2.60702	-14.0734	23.4399	0
1.0193	11.7163	-3.52305	-13.1605	27.0894	0
1.0200	9.8947	-2.60702	-13.1605	28.933	0
1.0207	-4.45054	-3.21839	-14.382	28.933	0
1.0213	-15.7529	-4.43909	-16.8184	31.04	0
1.0220	-19.7066	-2.91168	-16.5163	34.4262	0
1.0227	-23.3705	-2.91168	-14.6841	36.2321	0
1.0233	-29.4771	-4.43909	-14.0734	37.1727	0
1.0240	-37.7158	-3.21839	-13.4626	36.5331	0
1.0247	-44.1328	-2.30235	-11.0197	36.2321	0
1.0253	-45.0437	-3.52305	-9.19399	38.3767	0
1.0260	-49.0181	-1.99769	-9.80473	40.8223	0
1.0267	-57.2568	0.750412	-9.49608	41.7253	0
1.0273	-61.521	-1.69098	-6.75102	42.6659	0
1.0280	-65.4955	-3.52305	-4.91878	41.7253	0
1.0287	-70.981	-0.776993	-6.14027	40.8223	0
1.0293	-69.7597	-0.165622	-7.66385	40.8223	0
1.0300	-67.9381	-4.43909	-6.44236	40.5213	0
1.0307	-68.5384	-6.26911	-5.52953	38.9787	0
1.0313	-60.2997	-4.74375	-8.58325	38.0757	0
1.0320	-50.5292	-4.74375	-13.1605	36.8341	0
1.0327	-55.1247	-7.79447	-14.9928	34.7272	0
1.0333	-59.3889	-9.01517	-12.2411	32.2816	0
1.0340	-52.3715	-6.88048	-9.49608	30.739	0
1.0347	-47.7968	-6.26911	-9.49608	31.341	0
1.0353	-50.2394	-8.40584	-9.19399	30.739	0
1.0360	-51.4607	-8.10118	-9.49608	29.836	0
1.0367	-50.2394	-7.79447	-9.49608	31.6796	0
1.0373	-50.2394	-8.40584	-7.36176	32.5826	0
1.0380	-54.5036	-8.10118	-4.91878	29.234	0
1.0387	-60.6102	-6.57377	-2.17372	28.5944	0
1.0393	-62.4318	-7.18514	3.93371	31.04	0
1.0400	-65.4955	-7.18514	8.20235	30.739	0
1.0407	-71.602	-4.43909	8.51101	30.137	0
1.0413	-70.6705	-1.38632	8.20235	32.8836	0
1.0420	-69.1594	-1.69098	5.75938	34.0876	0
1.0427	-73.4236	-5.96445	-0.341491	34.7272	0
1.0433	-70.3807	-6.26911	-3.39521	36.2321	0
1.0440	-60.6102	-5.35307	-4.00595	35.3292	0
1.0447	-61.2105	-8.10118	-4.91878	32.5826	0
1.0453	-66.0958	-8.40584	-3.08655	31.04	0
1.0460	-63.3633	-4.13238	0.571341	30.438	0
1.0467	-56.9463	-4.13238	0.571341	29.234	0
1.0473	-49.6184	-6.57377	-7.36176	27.3904	0
1.0480	-42.2905	-6.26911	-17.7378	25.2459	0
1.0487	-39.8479	-6.26911	-22.6172	24.3429	0
1.0493	-36.184	-6.26911	-20.7916	23.4399	0
1.0500	-28.5663	-4.74375	-18.0399	18.8497	0
1.0507	-23.0807	-8.10118	-15.6035	15.2002	0
1.0513	-19.1063	-11.7633	-14.6841	14.2596	0
1.0520	-11.4679	-9.9312	-15.9056	12.4536	0
1.0527	-3.22923	-8.10118	-12.2411	10.309	0
1.0533	6.52057	-9.01517	-4.30804	6.96048	0
1.0540	17.5124	-9.32187	-3.08655	1.46734	0
1.0547	26.3721	-9.32187	-5.83162	-0.376242	0
1.0553	37.9642	-9.01517	-7.9725	2.37033	0
1.0560	49.2458	-9.9312	-12.2411	0.526739	0
1.0567	47.7347	-11.4566	-16.8184	-4.9664	0
1.0573	42.8494	-10.5426	-18.0399	-6.77236	0
1.0580	47.4242	-10.5426	-16.8184	-6.17037	0
1.0587	51.9989	-14.814	-13.1605	-8.01396	0
1.0593	51.9989	-14.5093	-9.80473	-9.21794	0
1.0600	53.2202	-9.62654	-8.58325	-7.71297	0
1.0607	54.131	-10.8472	-7.36176	-6.77236	0
1.0613	51.9989	-14.2047	-5.22744	-8.61595	0
1.0620	51.6884	-10.5426	-7.0531	-10.1585	0
1.0627	53.8412	-9.01517	-12.2411	-9.51893	0
1.0633	54.131	-12.984	-13.1605	-7.41197	0
1.0640	52.9097	-12.3726	-6.75102	-7.71297	0
1.0647	52.3094	-9.01517	-3.08655	-11.0615	0
1.0653	52.9097	-9.9312	-11.6304	-12.9051	0
1.0660	51.3986	-9.9312	-22.3151	-12.2655	0
1.0667	51.3986	-9.9312	-22.0065	-12.2655	0
1.0673	57.795	-11.1519	-14.6841	-12.9051	0
1.0680	62.9907	-9.01517	-11.3283	-13.2061	0
1.0687	58.1055	-7.18514	-14.0734	-15.0121	0
1.0693	50.1773	-9.62654	-17.7378	-15.9527	0
1.0700	48.335	-9.01517	-17.7378	-15.9527	0
1.0707	51.3986	-5.65978	-18.0399	-19.6022	0
1.0713	55.0625	-8.10118	-21.3957	-23.2518	0
1.0720	58.1055	-10.5426	-22.0065	-24.4934	0
1.0727	62.3697	-8.10118	-17.4292	-26.9389	0
1.0733	66.9652	-6.57377	-13.1605	-28.1429	0
1.0740	68.1865	-6.26911	-10.4155	-26.9389	0
1.0747	70.9189	-4.43909	-5.83162	-28.7449	0
1.0753	75.8042	-5.35307	-3.39521	-30.5885	0
1.0760	75.8042	-7.79447	-4.30804	-29.6855	0
1.0767	75.8042	-6.26911	-5.83162	-32.4321	0
1.0773	78.8471	-5.35307	-7.36176	-35.1787	0
1.0780	78.2468	-5.65978	-6.14027	-33.0341	0
1.0787	80.3789	-4.74375	-2.78447	-31.4915	0
1.0793	91.0602	-3.52305	-0.341491	-31.4915	0
1.0800	91.6812	-4.43909	1.18208	-28.7449	0
1.0807	78.8471	-5.35307	6.98087	-29.6855	0
1.0813	71.5399	-5.35307	16.7462	-32.4321	0
1.0820	69.6976	-6.26911	26.5115	-31.1905	0
1.0827	63.9015	-7.18514	32.619	-31.1905	0
1.0833	59.6373	-5.96445	30.4781	-31.4915	0
1.0840	57.795	-4.74375	22.545	-27.2399	0
1.0847	53.8412	-4.13238	20.7127	-25.0954	0
1.0853	48.6455	-3.52305	27.4309	-26.337	0
1.0860	43.7602	-3.82771	31.0888	-24.7944	0
1.0867	38.875	-4.43909	30.4781	-25.0954	0
1.0873	35.5216	-1.69098	34.4512	-29.9865	0
1.0880	32.1681	1.05507	38.1091	-29.9865	0
1.0887	30.3258	1.6644	36.2769	-25.6973	0
1.0893	30.036	3.19181	37.4983	-25.9983	0
1.0900	27.2829	5.32649	44.2165	-28.7449	0
1.0907	26.3721	4.71717	48.4852	-28.1429	0
1.0913	33.9897	3.80113	48.1831	-28.4439	0
1.0920	38.875	3.80113	39.9413	-30.5885	0
1.0927	34.3002	2.58044	25.5987	-32.4321	0
1.0933	30.036	3.80113	14.914	-33.3351	0
1.0940	30.3258	8.37926	10.0346	-33.9371	0
1.0947	29.7255	7.46322	6.06803	-34.8777	0
1.0953	29.1045	2.58044	6.06803	-35.4796	0
1.0960	28.8147	2.8851	10.3367	-36.6836	0
1.0967	27.8832	5.32649	12.1689	-36.9846	0
1.0973	27.8832	3.49647	12.7796	-34.8777	0
1.0980	26.3721	1.97111	14.6119	-33.3351	0
1.0987	23.6189	4.71717	15.2226	-33.6361	0
1.0993	23.0186	6.54719	18.2763	-33.0341	0
1.1000	19.6445	3.19181	27.733	-30.5885	0
1.1007	14.1589	-1.69098	32.619	-29.3845	0
1.1013	12.9376	-2.91168	27.733	-27.2399	0
1.1020	9.5842	-0.776993	25.29	-24.1924	0
1.1027	3.47763	1.05507	31.0888	-21.7468	0
1.1033	6.23076	0.750412	32.3103	-18.6992	0
1.1040	9.27369	0.139041	26.2094	-17.1566	0
1.1047	0.124201	-0.776993	19.7999	-19.6022	0
1.1053	-9.02529	-0.776993	9.42384	-21.1448	0
1.1060	-8.73549	0.750412	-3.08655	-19.3012	0
1.1067	-8.42498	1.05507	-10.4155	-17.4576	0
1.1073	-9.9568	1.05507	-17.7378	-16.5547	0
1.1080	-10.2466	1.97111	-27.1945	-15.9527	0
1.1087	-8.73549	1.97111	-23.228	-16.5547	0
1.1093	-3.85024	-0.470285	-8.27459	-16.5547	0
1.1100	0.724507	-3.21839	2.40357	-14.1091	0
1.1107	5.00945	-3.52305	1.49074	-11.9645	0
1.1113	11.7163	-1.69098	-7.66385	-9.51893	0
1.1120	16.0013	-0.776993	-17.7378	-9.51893	0
1.1127	17.2019	0.139041	-25.9796	-11.6635	0
1.1133	24.5297	3.19181	-36.047	-14.1091	0
1.1140	33.3894	5.6332	-43.678	-15.9527	0
1.1147	40.4068	2.8851	-36.047	-16.2537	0
1.1153	51.9989	1.97111	-16.2077	-14.7111	0
1.1160	58.7058	4.1058	-0.0394028	-13.8081	0
1.1167	54.131	1.35974	6.06803	-15.6517	0
1.1173	52.3094	-3.82771	5.45729	-18.0973	0
1.1180	57.795	-4.43909	6.37012	-18.3982	0
1.1187	59.9271	-4.74375	12.7796	-16.5547	0
1.1193	59.3268	-5.96445	17.9677	-13.2061	0
1.1200	59.9271	-3.52305	23.1557	-9.85755	0
1.1207	62.3697	-1.08166	34.1425	-8.61595	0
1.1213	63.3012	-1.99769	39.9413	-6.77236	0
1.1220	59.3268	-1.99769	25.29	-2.21983	0
1.1227	55.0625	-0.470285	-0.341491	-1.27922	0
1.1233	53.8412	0.443704	-13.1605	-3.12281	0
1.1240	49.2458	0.139041	-5.83162	-0.376242	0
1.1247	44.3812	-1.99769	6.37012	4.21391	0
1.1253	45.6026	-5.35307	7.90026	5.71888	0
1.1260	44.0707	-5.65978	3.32297	7.56247	0
1.1267	36.4324	-5.04841	5.75938	12.115	0
1.1273	36.4324	-5.35307	12.1689	14.5606	0
1.1280	37.3432	-3.21839	7.28952	14.2596	0
1.1287	23.6189	-3.52305	-5.83162	13.0556	0
1.1293	9.5842	-6.88048	-7.66385	11.814	0
1.1300	10.495	-4.74375	2.10148	9.70705	0
1.1307	13.5586	0.139041	6.37012	7.26148	0
1.1313	7.74188	-0.165622	4.54446	6.62186	0
1.1320	1.65602	1.35974	5.75938	6.32087	0
1.1327	0.724507	6.54719	6.06803	5.1169	0
1.1333	-0.186302	7.15856	3.93371	2.97231	0
1.1340	-4.14004	6.8539	7.90026	0.526739	0
1.1347	-7.80398	7.46322	15.5247	-0.97823	0
1.1353	-11.1781	4.71717	13.0883	0.225745	0
1.1360	-17.264	2.58044	-0.952235	2.97231	0
1.1367	-22.4597	5.32649	-14.6841	2.67132	0
1.1373	-25.2129	8.37926	-20.7916	-1.27922	0
1.1380	-33.762	9.29529	-19.5701	-2.52082	0
1.1387	-42.9115	8.68392	-18.3486	0.526739	0
1.1393	-43.222	7.76789	-23.228	3.8753	0
1.1400	-49.9289	9.90462	-29.9461	3.8753	0
1.1407	-73.4236	12.346	-29.3354	2.67132	0
1.1413	-92.6541	10.8207	-24.4494	3.8753	0
1.1420	-100.582	9.29529	-21.7044	6.96048	0
1.1427	-109.131	8.98858	-19.5701	10.008	0
1.1433	-120.724	7.46322	-18.0399	11.212	0
1.1440	-132.316	7.46322	-20.1808	10.61	0
1.1447	-146.661	10.2093	-21.7044	11.814	0
1.1453	-157.342	10.8207	-18.3486	13.6576	0
1.1460	-163.138	8.37926	-11.6304	12.4536	0
1.1467	-172.309	6.24253	-2.78447	10.911	0
1.1473	-183.28	6.8539	7.59161	14.2596	0
1.1480	-192.45	6.8539	15.5247	16.1032	0
1.1487	-200.999	2.8851	14.3098	13.3566	0
1.1493	-205.864	1.05507	3.62506	13.0556	0
1.1500	-210.459	5.02183	-4.91878	14.2596	0
1.1507	-216.545	9.29529	-7.0531	11.513	0
1.1513	-214.413	10.2093	-9.49608	8.16446	0
1.1520	-209.838	10.2093	-11.0197	9.36843	0
1.1527	-218.077	11.1253	-6.75102	9.06744	0
1.1533	-231.201	11.1253	-4.91878	5.1169	0
1.1540	-235.775	10.2093	-7.36176	2.37033	0
1.1547	-238.839	11.43	-6.75102	3.8753	0
1.1553	-244.325	14.4827	-4.30804	4.51491	0
1.1560	-248.299	14.4827	-4.00595	3.27331	0
1.1567	-251.963	12.0413	-3.08655	2.97231	0
1.1573	-257.448	12.9574	-3.08655	4.51491	0
1.1580	-265.066	15.7034	-4.00595	5.41789	0
1.1587	-275.147	15.3988	-2.47581	6.01988	0
1.1593	-284.007	13.8714	-0.0394028	5.1169	0
1.1600	-293.156	15.7034	3.93371	5.1169	0
1.1607	-303.217	17.8402	12.1689	8.16446	0
1.1613	-308.102	16.6195	17.9677	9.70705	0
1.1620	-311.455	14.1781	17.9677	8.46545	0
1.1627	-317.251	14.1781	17.0549	10.61	0
1.1633	-321.226	15.3988	12.4776	14.8616	0
1.1640	-327.332	15.3988	7.28952	14.2596	0
1.1647	-342.278	15.7034	5.14863	13.0556	0
1.1653	-354.491	15.7034	4.2358	16.1032	0
1.1660	-359.066	15.7034	3.01432	18.2478	0
1.1667	-365.483	16.3128	2.10148	17.6081	0
1.1673	-371.589	17.8402	-0.0394028	15.8022	0
1.1680	-371.879	18.7542	0.879996	16.7052	0
1.1687	-371.879	20.8909	4.54446	20.6933	0
1.1693	-372.5	22.1116	3.62506	20.6933	0
1.1700	-370.968	19.3655	0.269253	17.6081	0
1.1707	-367.015	17.8402	-1.25432	17.0062	0
1.1713	-361.508	20.2816	-1.86507	16.1032	0
1.1720	-356.023	20.2816	-3.6973	14.2596	0
1.1727	-348.695	18.4495	-4.91878	16.4042	0
1.1733	-335.882	19.6702	-4.00595	16.1032	0
1.1740	-324.579	19.0609	0.571341	11.212	0
1.1747	-316.341	18.4495	5.14863	12.115	0
1.1753	-299.553	22.1116	9.72593	16.1032	0
1.1760	-282.165	19.9749	17.0549	15.2002	0
1.1767	-279.411	12.6507	21.0214	13.9586	0
1.1773	-275.147	13.8714	16.4441	14.8616	0
1.1780	-258.98	19.0609	14.3098	13.6576	0
1.1787	-244.925	17.8402	15.8334	14.2596	0
1.1793	-232.732	15.7034	12.4776	17.3071	0
1.1800	-213.191	16.3128	10.0346	17.9468	0
1.1807	-197.625	16.0081	11.5582	18.8497	0
1.1813	-188.786	16.9241	5.14863	21.5963	0
1.1820	-174.441	17.5335	-11.6304	23.1013	0
1.1827	-157.653	14.7874	-26.2817	23.4399	0
1.1833	-144.839	14.1781	-30.5569	26.4875	0
1.1840	-130.494	15.7034	-27.5032	27.9924	0
1.1847	-112.795	15.3988	-22.3151	24.9449	0
1.1853	-96.6286	15.3988	-17.1271	23.7409	0
1.1860	-82.8836	17.5335	-14.0734	27.6914	0
1.1867	-66.4063	17.5335	-13.1605	29.234	0
1.1873	-45.0437	14.7874	-10.7176	27.3904	0
1.1880	-26.1237	14.7874	-10.7176	27.9924	0
1.1887	-17.885	15.3988	-13.1605	29.836	0
1.1893	-13.3102	14.7874	-7.66385	27.3904	0
1.1900	-0.496805	12.9574	3.32297	24.3429	0
1.1907	17.8229	11.1253	8.51101	21.8973	0
1.1913	34.6107	11.1253	13.3904	19.7527	0
1.1920	48.956	11.1253	26.2094	18.8497	0
1.1927	62.3697	9.29529	34.4512	17.0062	0
1.1933	76.1147	7.76789	31.3975	13.3566	0
1.1940	89.5284	8.68392	29.8739	11.814	0
1.1947	102.363	8.37926	29.8739	12.7546	0
1.1953	114.265	6.54719	19.7999	11.814	0
1.1960	121.572	7.15856	4.2358	10.309	0
1.1967	128.61	8.0746	-2.47581	10.008	0
1.1973	138.981	7.46322	-3.08655	10.61	0
1.1980	144.156	7.46322	-4.30804	8.76645	0
1.1987	146.309	5.93786	-5.52953	8.16446	0
1.1993	157.901	3.19181	-4.00595	10.61	0
1.2000	166.45	5.02183	-4.00595	12.115	0
1.2007	159.122	7.46322	-6.75102	9.70705	0
1.2013	152.705	5.32649	-10.1068	8.46545	0
1.2020	153.616	4.71717	-10.7176	8.76645	0
1.2027	150.573	6.24253	-10.1068	9.06744	0
1.2033	146.909	4.4125	-11.9391	10.911	0
1.2040	148.131	1.97111	-13.7713	11.814	0
1.2047	145.688	4.4125	-12.8519	10.309	0
1.2053	140.513	5.93786	-11.9391	11.513	0
1.2060	140.803	4.4125	-11.9391	13.3566	0
1.2067	141.714	4.4125	-8.58325	9.36843	0
1.2073	135.918	6.24253	-3.08655	7.56247	0
1.2080	128.9	5.93786	-1.25432	9.70705	0
1.2087	128.3	5.6332	-2.17372	6.96048	0
1.2093	130.432	7.46322	-0.952235	3.5743	0
1.2100	128.3	8.37926	3.01432	4.8159	0
1.2107	129.832	6.24253	8.20235	5.1169	0
1.2113	140.803	4.4125	17.9677	3.27331	0
1.2120	146.309	4.4125	34.1425	0.526739	0
1.2127	140.202	4.1058	49.0959	-5.56839	0
1.2133	135.317	4.1058	52.1496	-9.21794	0
1.2140	137.449	3.19181	40.5521	-7.71297	0
1.2147	141.714	0.139041	11.8668	-8.31495	0
1.2153	146.309	-0.165622	-21.0936	-11.9645	0
1.2160	149.041	2.27577	-39.4028	-12.2655	0
1.2167	151.194	1.6644	-41.8458	-11.9645	0
1.2173	155.769	-1.08166	-38.7921	-13.2061	0
1.2180	160.654	0.139041	-27.8053	-14.1091	0
1.2187	164.008	1.35974	-10.7176	-13.8081	0
1.2193	165.829	-0.776993	-1.56298	-14.1091	0
1.2200	165.519	-1.69098	0.269253	-12.2655	0
1.2207	167.361	-0.776993	3.62506	-9.85755	0
1.2213	171.625	-0.776993	3.62506	-11.3625	0
1.2220	170.114	-1.69098	-1.25432	-12.9051	0
1.2227	170.715	-2.60702	-1.86507	-10.4595	0
1.2233	181.085	-3.52305	4.54446	-7.41197	0
1.2240	183.839	-3.21839	10.6453	-7.11098	0
1.2247	174.379	-3.21839	11.2561	-8.01396	0
1.2253	169.493	-4.74375	7.90026	-9.85755	0
1.2260	171.625	-4.13238	3.93371	-10.1585	0
1.2267	171.025	-2.60702	4.54446	-7.11098	0
1.2273	173.157	-5.04841	9.42384	-7.71297	0
1.2280	177.132	-9.62654	12.7796	-12.2655	0
1.2287	174.979	-10.5426	12.7796	-12.2655	0
1.2293	174.689	-8.40584	9.12175	-11.0615	0
1.2300	179.864	-9.01517	1.79283	-13.8081	0
1.2307	183.839	-11.4566	-4.00595	-15.6517	0
1.2313	186.592	-12.0679	-4.91878	-15.3507	0
1.2320	190.856	-9.9312	-2.47581	-17.1566	0
1.2327	192.988	-9.01517	1.49074	-19.3012	0
1.2333	196.962	-10.5426	2.40357	-19.9032	0
1.2340	202.158	-11.7633	-3.39521	-21.4458	0
1.2347	205.512	-10.2359	-1.25432	-20.5052	0
1.2353	214.972	-10.8472	16.1355	-18.0973	0
1.2360	224.432	-14.2047	26.8202	-19.3012	0
1.2367	218.636	-15.1187	20.4107	-23.5904	0
1.2373	208.865	-14.2047	12.4776	-25.9983	0
1.2380	211.308	-14.814	4.84655	-25.0954	0
1.2387	213.44	-12.984	-8.58325	-24.1924	0
1.2393	208.555	-10.2359	-17.1271	-23.2518	0
1.2400	205.801	-13.5933	-15.9056	-22.0478	0
1.2407	202.448	-16.3393	-14.9928	-19.3012	0
1.2413	194.83	-12.6773	-15.9056	-17.7586	0
1.2420	189.324	-12.6773	-14.9928	-17.7586	0
1.2427	186.881	-16.3393	-12.5498	-16.8557	0
1.2433	181.085	-12.6773	-11.3283	-15.9527	0
1.2440	172.847	-9.01517	-11.0197	-15.9527	0
1.2447	167.672	-13.5933	-10.4155	-12.9051	0
1.2453	165.829	-14.5093	-9.19399	-9.51893	0
1.2460	161.255	-10.8472	-9.49608	-11.3625	0
1.2467	155.148	-11.7633	-5.83162	-11.6635	0
1.2473	156.369	-11.7633	5.14863	-6.77236	0
1.2480	157.901	-9.9312	14.3098	-6.77236	0
1.2487	147.22	-11.7633	17.3569	-12.9051	0
1.2493	133.185	-12.6773	22.8536	-14.1091	0
1.2500	128.9	-11.1519	28.6524	-13.2061	0
1.2507	128.3	-12.984	22.545	-13.8081	0
1.2513	124.946	-13.5933	6.98087	-13.2061	0
1.2520	122.504	-11.7633	-2.47581	-11.3625	0
1.2527	123.415	-14.2047	-3.08655	-13.2061	0
1.2533	123.415	-14.814	-2.17372	-15.6517	0
1.2540	119.751	-11.7633	-2.47581	-15.9527	0
1.2547	116.998	-13.5933	-3.08655	-16.8557	0
1.2553	116.397	-17.8668	-4.30804	-15.9527	0
1.2560	115.176	-18.1714	-2.78447	-13.8081	0
1.2567	114.265	-17.56	3.01432	-13.8081	0
1.2573	111.202	-18.4761	10.6453	-13.8081	0
1.2580	102.363	-18.7807	20.102	-13.2061	0
1.2587	97.4773	-18.1714	32.0082	-13.8081	0
1.2593	102.052	-18.1714	39.6392	-12.2655	0
1.2600	99.9199	-19.3921	34.1425	-10.1585	0
1.2607	83.7323	-18.7807	24.3772	-11.3625	0
1.2613	69.0973	-14.814	22.8536	-11.0615	0
1.2620	65.1228	-15.1187	24.988	-7.11098	0
1.2627	60.8586	-20.0014	25.29	-6.47137	0
1.2633	49.5563	-20.3081	24.3772	-7.71297	0
1.2640	41.9386	-17.8668	15.8334	-4.02579	0
1.2647	44.3812	-17.56	1.49074	1.12873	0
1.2653	44.9815	-16.9507	-4.91878	1.76834	0
1.2660	36.7429	-16.6461	-3.39521	0.827733	0
1.2667	29.415	-17.8668	-10.1068	0.526739	0
1.2673	24.5297	-16.0347	-21.0936	1.76834	0
1.2680	16.0013	-14.5093	-24.1474	3.27331	0
1.2687	8.36288	-16.0347	-23.228	2.97231	0
1.2693	4.38844	-15.73	-25.9796	1.46734	0
1.2700	-2.62893	-13.898	-26.8924	3.27331	0
1.2707	-4.76105	-12.0679	-22.3151	5.1169	0
1.2713	1.65602	-10.5426	-17.7378	3.5743	0
1.2720	0.724507	-12.0679	-17.1271	2.67132	0
1.2727	-10.5571	-12.984	-18.6507	2.67132	0
1.2733	-17.264	-11.4566	-16.8184	-1.27922	0
1.2740	-16.0427	-12.6773	-12.5498	-5.26739	0
1.2747	-15.4424	-14.5093	-11.6304	-3.4238	0
1.2753	-15.7529	-11.7633	-13.4626	-0.0752485	0
1.2760	-17.264	-12.6773	-13.1605	-0.376242	0
1.2767	-19.7066	-16.0347	-12.5498	-2.21983	0
1.2773	-19.4168	-14.2047	-13.7713	-1.91884	0
1.2780	-19.4168	-13.5933	-11.9391	-0.376242	0
1.2787	-23.9915	-16.0347	-5.83162	0.225745	0
1.2793	-29.1666	-12.6773	-4.91878	-0.376242	0
1.2800	-31.3194	-10.5426	-7.9725	1.12873	0
1.2807	-34.0518	-12.6773	-8.58325	3.27331	0
1.2813	-37.7158	-12.3726	-7.9725	3.5743	0
1.2820	-43.222	-11.7633	-8.58325	4.21391	0
1.2827	-46.8653	-13.2886	-7.0531	6.62186	0
1.2833	-45.644	-11.1519	-5.22744	6.96048	0
1.2840	-47.7968	-9.01517	-5.22744	7.56247	0
1.2847	-57.8571	-10.5426	-5.22744	10.61	0
1.2853	-67.0066	-10.8472	-6.75102	10.61	0
1.2860	-71.602	-7.79447	-8.88533	7.86346	0
1.2867	-76.1768	-5.35307	-7.66385	9.70705	0
1.2873	-77.9984	-3.52305	-5.83162	12.4536	0
1.2880	-78.9092	-3.52305	-6.75102	12.7546	0
1.2887	-81.3518	-5.65978	-6.75102	11.212	0
1.2893	-82.5731	-5.04841	-4.91878	8.76645	0
1.2900	-80.7515	-2.60702	-3.6973	7.86346	0
1.2907	-77.9984	-3.21839	-2.47581	9.36843	0
1.2913	-76.4873	-5.35307	-0.0394028	9.36843	0
1.2920	-78.9092	-4.74375	6.98087	7.86346	0
1.2927	-77.9984	-4.13238	18.8871	8.16446	0
1.2933	-71.602	-4.43909	28.0417	6.62186	0
1.2940	-69.1594	-5.04841	32.0082	2.37033	0
1.2947	-67.6276	-4.74375	31.0888	1.12873	0
1.2953	-56.6358	-4.43909	15.5247	4.21391	0
1.2960	-48.7076	-3.82771	-11.9391	5.1169	0
1.2967	-52.9718	-3.52305	-25.3688	1.76834	0
1.2973	-56.9463	-4.13238	-14.6841	-0.376242	0
1.2980	-56.6358	-4.74375	-0.643579	2.67132	0
1.2987	-56.3253	-5.04841	1.18208	5.41789	0
1.2993	-54.8141	-4.13238	-6.44236	4.21391	0
1.3000	-55.725	-1.69098	-17.7378	2.97231	0
1.3007	-62.7423	-1.08166	-22.3151	6.01988	0
1.3013	-66.0958	-1.69098	-12.2411	9.06744	0
1.3020	-65.185	0.750412	-2.17372	10.309	0
1.3027	-67.0066	3.49647	0.879996	10.911	0
1.3033	-71.602	1.6644	11.2561	11.212	0
1.3040	-75.266	0.750412	26.5115	10.309	0
1.3047	-80.7515	3.80113	33.8405	11.212	0
1.3053	-83.1941	4.1058	35.364	13.3566	0
1.3060	-83.7944	2.8851	28.6524	12.4536	0
1.3067	-85.0157	6.54719	12.1689	11.513	0
1.3073	-81.6623	8.68392	3.32297	15.2002	0
1.3080	-78.6194	6.24253	4.2358	17.9468	0
1.3087	-86.2371	6.8539	-2.17372	15.2002	0
1.3093	-96.0076	8.37926	-6.75102	13.3566	0
1.3100	-95.4073	6.24253	3.01432	12.4536	0
1.3107	-90.2115	6.24253	7.59161	8.46545	0
1.3113	-87.7689	8.0746	0.879996	6.01988	0
1.3120	-87.1479	5.6332	-1.25432	6.96048	0
1.3127	-86.2371	2.8851	-0.643579	4.8159	0
1.3133	-81.6623	3.80113	-3.39521	2.06933	0
1.3140	-77.6879	3.19181	-4.30804	2.37033	0
1.3147	-77.0876	2.8851	-4.30804	1.12873	0
1.3153	-75.8663	3.80113	-5.52953	-0.376242	0
1.3160	-74.3344	2.58044	-5.83162	1.76834	0
1.3167	-75.5558	1.6644	-9.80473	1.76834	0
1.3173	-74.3344	2.27577	-18.3486	-0.677236	0
1.3180	-71.602	1.97111	-22.6172	-1.27922	0
1.3187	-70.6705	1.97111	-19.5701	0.526739	0
1.3193	-62.7423	2.27577	-14.9928	2.67132	0
1.3200	-55.1247	1.35974	-12.5498	5.1169	0
1.3207	-63.0528	1.97111	-9.19399	3.8753	0
1.3213	-74.6449	3.19181	-3.6973	-0.376242	0
1.3220	-74.0446	2.8851	-1.25432	1.12873	0
1.3227	-72.2023	3.80113	-1.86507	6.01988	0
1.3233	-75.266	7.15856	4.54446	6.62186	0
1.3240	-75.8663	8.37926	21.6321	4.8159	0
1.3247	-76.7771	8.37926	37.1963	6.32087	0
1.3253	-78.9092	10.2093	43.6058	9.06744	0
1.3260	-78.3089	11.7367	48.1831	9.70705	0
1.3267	-79.2197	12.0413	55.2033	8.76645	0
1.3273	-80.441	12.0413	53.6732	9.36843	0
1.3280	-76.4873	10.516	33.5318	7.86346	0
1.3287	-71.2915	9.90462	9.72593	5.1169	0
1.3293	-68.8489	11.1253	-2.17372	4.21391	0
1.3300	-67.0066	12.0413	-11.0197	5.1169	0
1.3307	-60.6102	13.8714	-23.228	5.1169	0
1.3313	-46.265	14.4827	-29.6375	4.51491	0
1.3320	-35.2732	13.262	-34.5234	2.97231	0
1.3327	-38.0263	12.9574	-41.5371	-0.97823	0
[truncated: 48,778 more rows]
