# Supplementary material for: Identification of Haptic Based Guiding Using Hard Reins
Source: PLoS One. 2015 Jul 22;10(7):e0132020. doi: 10.1371/journal.pone.0132020 (PMC4511788; doi:10.1371/journal.pone.0132020)
Supplement: S4 File — (ZIP) [file pone.0132020.s004.zip › EMGData2/Subject14/T16/t16.txt]

0.0000	-31.238	0.937267	-13.6837	4.2077	0
0.0007	-39.4645	2.76887	-11.2434	2.37755	0
0.0013	-45.2598	5.81917	-6.65918	-1.89625	0
0.0020	-41.3021	4.5981	-6.05255	0.24168	0
0.0027	-39.7755	0.632	-12.7669	2.68326	0
0.0033	-37.6553	1.5478	-18.8677	0.851043	0
0.0040	-31.238	4.29283	-27.719	0.545328	0
0.0047	-26.6583	1.5478	-44.2015	1.46247	0
0.0053	-22.9833	-0.283804	-54.273	-0.0640348	0
0.0060	-18.4036	-0.283804	-45.1115	-0.675463	0
0.0067	-15.0678	-2.42068	-20.3981	1.15676	0
0.0073	-10.4881	-3.33648	-1.47522	1.46247	0
0.0080	-8.0286	-2.42068	-1.17191	-0.0640348	0
0.0087	-6.50203	-5.47097	-4.83239	-1.28483	0
0.0093	-1.63964	-9.43945	7.98275	-2.50562	0
0.0100	-0.424046	-8.52365	31.7862	-2.50562	0
0.0107	-0.113079	-4.55755	52.846	-0.979112	0
0.0113	12.4104	-3.03121	69.9352	1.76612	0
0.0120	21.8808	-4.55755	79.7034	2.68326	0
0.0127	13.937	-6.08151	77.8697	-0.675463	0
0.0133	5.99318	-3.94702	64.7512	-3.72641	0
0.0140	7.20878	-2.11541	40.6376	-1.89625	0
0.0147	6.92608	-3.33648	16.5308	-0.979112	0
0.0153	4.46661	-3.33648	8.89959	-3.4207	0
0.0160	3.56198	0.326732	9.81643	-3.11705	0
0.0167	2.62908	1.85307	4.93579	-0.0640348	0
0.0173	3.56198	-0.894339	4.01895	1.15676	0
0.0180	4.15565	-4.25228	11.6501	0.24168	0
0.0187	2.03542	-5.77624	10.1197	0.24168	0
0.0193	2.34639	-6.38677	-4.83239	0.545328	0
0.0200	2.03542	-6.99731	-17.0409	-1.89625	0
0.0207	0.819822	-10.3553	-25.582	-5.55656	0
0.0213	3.56198	-13.7108	-32.9099	-4.03212	0
0.0220	5.39952	-14.6266	-31.993	0.24168	0
0.0227	5.39952	-14.0161	-27.4157	-0.979112	0
0.0233	12.7214	-12.1869	-30.7729	-3.11705	0
0.0240	18.2057	-9.13418	-32.2963	-0.0640348	0
0.0247	9.97921	-9.74472	-23.1417	1.76612	0
0.0253	0.819822	-12.1869	-14.6006	-0.369749	0
0.0260	0.197888	-7.60784	-12.1533	-0.979112	0
0.0267	2.03542	-0.589071	-10.3266	-0.0640348	0
0.0273	2.62908	0.0214641	-8.49287	-0.0640348	0
0.0280	2.62908	-0.589071	-5.74923	2.68326	0
0.0287	0.819822	0.0214641	-0.255062	2.68326	0
0.0293	-1.63964	-1.50487	0.358465	-3.11705	0
0.0300	-4.38181	-2.72595	-5.74923	-6.16799	0
0.0307	-5.28644	-1.50487	-5.1357	-3.11705	0
0.0313	-4.07084	-2.11541	10.7333	-1.28483	0
0.0320	-6.50203	-2.72595	28.7393	-1.28483	0
0.0327	-9.27247	-0.283804	33.6199	-0.0640348	0
0.0333	-6.813	0.632	35.7569	-0.369749	0
0.0340	-7.43493	-3.03121	36.0602	-1.89625	0
0.0347	-8.33957	-3.64175	10.1197	-1.59054	0
0.0353	3.56198	-1.50487	-32.2963	0.851043	0
0.0360	12.0994	-2.11541	-48.7788	-0.675463	0
0.0367	2.34639	-5.1657	-37.177	-3.4207	0
0.0373	-8.33957	-8.82892	-26.8022	-1.89625	0
0.0380	-7.43493	-11.5763	-21.308	0.851043	0
0.0387	-4.69277	-9.74472	-13.0702	-0.0640348	0
0.0393	-3.16621	-6.08151	-5.74923	-1.89625	0
0.0400	-2.54427	-5.47097	-3.61223	-0.979112	0
0.0407	-2.54427	-4.25228	-5.1357	-0.979112	0
0.0413	1.72445	-2.11541	-2.9987	-1.89625	0
0.0420	6.92608	-6.69204	4.93579	-0.369749	0
0.0427	7.20878	-16.4582	9.51312	-0.675463	0
0.0433	9.66824	-22.2559	8.29296	-1.89625	0
0.0440	16.3682	-21.6454	11.3399	0.545328	0
0.0447	20.0432	-16.7635	17.1443	1.76612	0
0.0453	21.5698	-10.3553	13.4769	-0.0640348	0
0.0460	24.6229	-3.64175	5.23911	-0.979112	0
0.0467	31.0119	4.5981	5.23911	-0.0640348	0
0.0473	42.3198	11.6169	7.98275	1.76612	0
0.0480	49.0197	13.4485	0.661782	3.59834	0
0.0487	42.0088	14.3643	-10.0163	1.76612	0
0.0493	35.9025	17.1117	-9.1064	-1.28483	0
0.0500	39.8603	18.9409	-1.47522	-0.675463	0
0.0507	42.9134	18.9409	3.71563	0.24168	0
0.0513	43.2244	15.5854	10.1197	-0.979112	0
0.0520	46.8995	10.7035	14.3938	-1.28483	0
0.0527	51.1682	10.3982	15.3106	-0.979112	0
0.0533	52.0728	12.2274	23.5484	-0.979112	0
0.0540	54.5323	8.87184	33.6199	-0.0640348	0
0.0547	58.1791	7.34551	25.6854	-0.369749	0
0.0553	59.7056	10.0929	9.51312	-1.28483	0
0.0560	59.3947	9.48238	-3.91554	-0.0640348	0
0.0567	62.4478	7.65077	-28.6359	0.24168	0
0.0573	68.2431	9.48238	-57.6302	-0.675463	0
0.0580	66.4338	10.0929	-59.1537	0.851043	0
0.0587	63.9744	8.26131	-43.2847	2.07183	0
0.0593	76.1869	7.34551	-37.7905	0.24168	0
0.0600	87.4665	5.5139	-34.7367	-0.979112	0
0.0607	79.8619	3.07176	-23.1417	-0.0640348	0
0.0613	70.7026	2.76887	-14.9039	-0.0640348	0
0.0620	71.2962	2.46361	-10.0163	-0.979112	0
0.0627	73.1338	-1.19961	0.358465	-2.81133	0
0.0633	76.4978	-5.47097	11.6501	-4.9472	0
0.0640	81.3885	-5.77624	18.3645	-3.72641	0
0.0647	82.2931	-4.55755	21.1081	-1.28483	0
0.0653	83.5087	-4.55755	21.1081	-2.50562	0
0.0660	88.9931	-6.69204	25.6854	-4.03212	0
0.0667	92.6681	-7.60784	31.7862	-1.59054	0
0.0673	94.1947	-6.38677	22.9418	-0.979112	0
0.0680	96.3432	-6.08151	4.01895	-3.72641	0
0.0687	97.8698	-6.99731	-6.35586	-4.9472	0
0.0693	97.8698	-6.08151	-6.35586	-4.64149	0
0.0700	96.0322	-3.94702	-5.1357	-3.72641	0
0.0707	96.3432	-2.11541	-8.18955	-1.89625	0
0.0713	106.718	-0.894339	-16.7307	-0.979112	0
0.0720	112.513	-0.589071	-23.1417	-1.28483	0
0.0727	99.99	-1.50487	-18.8677	-1.28483	0
0.0733	87.7775	-1.81014	-17.3442	-2.50562	0
0.0740	88.7104	-0.894339	-32.5997	-3.4207	0
0.0747	87.1838	-1.19961	-51.2192	-2.81133	0
0.0753	80.7666	-3.33648	-53.046	-1.59054	0
0.0760	78.929	-3.94702	-39.314	-1.28483	0
0.0767	78.929	-2.11541	-22.8384	-2.50562	0
0.0773	74.9713	-1.81014	-13.0702	-4.33577	0
0.0780	70.3916	-3.94702	-10.6299	-3.11705	0
0.0787	67.0275	-3.94702	-5.1357	-1.59054	0
0.0793	63.3807	-1.19961	14.0904	-3.11705	0
0.0800	58.1791	-1.50487	41.2511	-3.72641	0
0.0807	53.2884	-2.42068	65.0545	-1.59054	0
0.0813	51.1682	-1.81014	82.447	-1.89625	0
0.0820	45.9666	-1.81014	86.4177	-1.89625	0
0.0827	40.1713	-0.894339	71.7689	-0.369749	0
0.0833	44.751	0.632	48.2687	-0.979112	0
0.0840	48.737	-2.42068	23.5484	-2.1999	0
0.0847	34.6869	-6.38677	-1.17191	-0.675463	0
0.0853	18.2057	-5.1657	-17.6475	-0.979112	0
0.0860	16.3682	-6.38677	-24.0585	-2.50562	0
0.0867	15.1526	-10.9658	-31.0762	-1.89625	0
0.0873	7.51974	-11.2711	-33.2132	-1.89625	0
0.0880	4.15565	-8.21838	-21.0047	-3.4207	0
0.0887	2.34639	-7.91311	-8.49287	-2.81133	0
0.0893	-3.4489	-7.60784	-6.35586	-0.979112	0
0.0900	-6.50203	-4.55755	-6.05255	-0.369749	0
0.0907	-7.43493	-1.19961	-4.21886	-0.0640348	0
0.0913	-12.9193	0.0214641	-4.83239	-0.979112	0
0.0920	-19.3365	0.937267	-1.17191	-1.59054	0
0.0927	-21.174	3.37702	8.89959	-0.675463	0
0.0933	-24.8208	5.5139	18.6678	-1.89625	0
0.0940	-31.8317	4.5981	22.0249	-3.11705	0
0.0947	-32.1427	3.37702	18.0542	-2.81133	0
0.0953	-25.7537	4.5981	9.81643	-3.4207	0
0.0960	-28.4959	5.20863	5.85263	-3.4207	0
0.0967	-44.0442	2.76887	5.85263	-0.675463	0
0.0973	-55.3521	2.46361	4.01895	-0.979112	0
0.0980	-55.9458	4.5981	2.18526	-4.03212	0
0.0987	-57.1614	6.4297	4.62558	-2.50562	0
0.0993	-61.4584	7.04024	7.37611	-0.0640348	0
0.1000	-64.2005	5.20863	10.1197	-1.89625	0
0.1007	-66.3207	0.632	17.1443	-2.81133	0
0.1013	-68.7802	-3.94702	24.4653	-1.89625	0
0.1020	-69.0629	-7.60784	29.3459	-2.81133	0
0.1027	-69.0629	-15.2372	33.0133	-2.1999	0
0.1033	-69.6848	-24.0875	25.0788	-1.59054	0
0.1040	-70.9004	-24.0875	1.57863	-2.50562	0
0.1047	-71.8333	-20.4267	-20.0878	-1.89625	0
0.1053	-70.5895	-21.0349	-28.6359	-0.979112	0
0.1060	-70.9004	-18.9004	-28.6359	-1.89625	0
0.1067	-72.738	-10.9658	-23.1417	-1.59054	0
0.1073	-67.5363	-4.25228	-10.3266	-0.369749	0
0.1080	-61.4584	0.326732	6.76258	-0.369749	0
0.1087	-69.0629	3.37702	19.5846	-0.369749	0
0.1093	-79.7489	4.90336	22.0249	-1.89625	0
0.1100	-79.4379	7.04024	11.6501	-4.03212	0
0.1107	-74.8865	7.95604	-9.40971	-1.89625	0
0.1113	-76.1021	5.5139	-29.2425	-0.979112	0
0.1120	-78.8442	3.98756	-37.4872	-3.72641	0
0.1127	-78.8442	4.29283	-36.5703	-3.4207	0
0.1133	-76.6957	3.68229	-33.5165	-0.369749	0
0.1140	-76.6957	7.34551	-26.1955	-0.979112	0
0.1147	-77.9113	13.4485	-18.5644	-0.0640348	0
0.1153	-77.0067	12.8379	-17.9508	4.51342	0
0.1160	-78.2223	10.3982	-15.5105	3.29263	0
0.1167	-80.6818	10.0929	-11.5467	-1.89625	0
0.1173	-76.1021	8.26131	-20.3981	-1.89625	0
0.1180	-74.5755	5.5139	-33.8198	0.851043	0
0.1187	-78.8442	5.81917	-33.2132	-0.0640348	0
0.1193	-70.9004	6.4297	-21.6182	1.15676	0
0.1200	-60.5255	7.04024	-9.71303	4.81913	0
0.1207	-69.0629	7.04024	3.40542	3.29263	0
0.1213	-79.7489	3.37702	19.8879	-0.0640348	0
0.1220	-75.1692	3.37702	35.4536	1.46247	0
0.1227	-71.2114	8.87184	45.2149	1.76612	0
0.1233	-72.116	7.95604	50.1024	-1.28483	0
0.1240	-69.3739	-0.283804	54.6797	-0.369749	0
0.1247	-68.1583	-3.03121	52.846	3.29263	0
0.1253	-69.9958	0.632	43.6914	2.37755	0
0.1260	-66.0098	0.632	34.5367	0.545328	0
0.1267	-60.5255	-2.42068	22.9418	2.07183	0
0.1273	-59.6208	-4.25228	2.79879	1.76612	0
0.1280	-60.5255	-6.69204	-13.0702	-0.369749	0
0.1287	-58.4052	-10.3553	-17.9508	1.15676	0
0.1293	-55.3521	-11.2711	-21.9215	4.2077	0
0.1300	-55.0411	-8.82892	-22.2248	3.29263	0
0.1307	-54.1082	-7.60784	-13.0702	2.37755	0
0.1313	-46.7864	-4.55755	-9.1064	4.51342	0
0.1320	-40.6801	0.937267	-25.8853	5.12278	0
0.1327	-46.7864	3.37702	-50.9159	2.68326	0
0.1333	-57.7833	3.68229	-59.7603	2.68326	0
0.1340	-59.9318	7.04024	-51.2192	4.2077	0
0.1347	-57.4723	8.56658	-45.725	2.98691	0
0.1353	-59.9318	7.65077	-49.3855	-0.0640348	0
0.1360	-62.9849	11.0063	-48.1653	-0.675463	0
0.1367	-61.1474	12.8379	-36.5703	1.46247	0
0.1373	-59.6208	8.56658	-17.6475	2.68326	0
0.1380	-62.363	7.34551	6.45927	3.59834	0
0.1387	-65.1051	10.0929	25.9887	4.81913	0
0.1393	-65.7271	7.65077	32.7031	2.68326	0
0.1400	-65.4161	3.68229	41.5544	-1.59054	0
0.1407	-64.2005	3.98756	54.0662	-1.89625	0
0.1413	-62.363	3.98756	47.3519	0.24168	0
0.1420	-62.9849	2.46361	31.1796	0.851043	0
0.1427	-59.9318	0.326732	31.7862	-0.979112	0
0.1433	-48.6239	-3.03121	30.5661	-2.81133	0
0.1440	-39.7755	-6.38677	13.4769	-4.03212	0
0.1447	-46.1927	-7.30258	11.3399	-2.50562	0
0.1453	-57.1614	-7.91311	29.3459	-0.0640348	0
0.1460	-56.5677	-7.60784	32.7031	0.851043	0
0.1467	-47.7193	-4.86282	15.3106	1.15676	0
0.1473	-44.9771	-3.64175	-3.30891	1.76612	0
0.1480	-46.7864	-4.86282	-16.124	2.37755	0
0.1487	-43.4506	-5.47097	-21.6182	2.68326	0
0.1493	-38.8709	-4.25228	-21.0047	3.59834	0
0.1500	-38.5599	-3.33648	-18.5644	4.51342	0
0.1507	-37.0333	-1.50487	-11.2434	4.51342	0
0.1513	-33.9802	1.5478	1.27531	3.59834	0
0.1520	-36.7224	2.15834	9.51312	3.29263	0
0.1527	-38.5599	-1.19961	11.9534	2.07183	0
0.1533	-33.6692	-4.86282	9.2098	0.545328	0
0.1540	-32.7646	-8.52365	-0.255062	0.545328	0
0.1547	-33.0756	-10.05	-10.0163	1.76612	0
0.1553	-22.9833	-6.69204	-13.3735	2.98691	0
0.1560	-16.5943	-4.25228	-13.6837	2.98691	0
0.1567	-27.563	-8.21838	-11.2434	1.15676	0
0.1573	-37.3443	-10.05	-6.35586	-1.89625	0
0.1580	-35.8177	-4.86282	-1.17191	-1.59054	0
0.1587	-34.8848	-1.19961	4.93579	1.15676	0
0.1593	-36.1287	-0.894339	8.89959	1.46247	0
0.1600	-33.0756	0.326732	5.23911	1.46247	0
0.1607	-30.0224	2.15834	-1.77854	2.98691	0
0.1613	-28.4959	2.15834	-4.52907	2.98691	0
0.1620	-26.9693	1.24254	-2.39207	1.76612	0
0.1627	-25.7537	0.937267	1.57863	1.46247	0
0.1633	-23.9162	3.37702	2.18526	0.851043	0
0.1640	-20.2411	6.12443	0.358465	1.76612	0
0.1647	-19.3365	4.29283	-0.861695	4.51342	0
0.1653	-19.6475	-0.283804	-1.17191	3.29263	0
0.1660	-17.499	-2.11541	1.27531	-0.0640348	0
0.1667	-11.3927	-0.283804	5.23911	1.15676	0
0.1673	-0.706743	1.24254	4.32226	4.81913	0
0.1680	7.20878	1.5478	0.661782	3.90199	0
0.1687	0.819822	0.632	3.40542	0.545328	0
0.1693	-9.86613	0.0214641	7.07279	0.851043	0
0.1700	-10.1771	1.5478	1.57863	1.76612	0
0.1707	-5.28644	2.46361	-9.71303	-0.979112	0
0.1713	-4.38181	-3.94702	-16.7307	-4.64149	0
0.1720	-4.69277	-11.2711	-17.9508	-5.55656	0
0.1727	-2.23331	-11.2711	-19.4812	-6.47371	0
0.1733	-1.01771	-7.91311	-25.8853	-8.30386	0
0.1740	-3.75987	-7.91311	-31.3795	-5.25292	0
0.1747	-4.97547	-10.3553	-30.1593	-2.50562	0
0.1753	-2.85524	-15.8477	-25.8853	-4.64149	0
0.1760	-4.69277	-21.9507	-21.308	-4.64149	0
0.1767	-7.12397	-23.1717	-16.124	-0.979112	0
0.1773	-2.54427	-22.2559	-6.05255	-0.979112	0
0.1780	-0.113079	-21.6454	10.7333	-2.81133	0
0.1787	2.03542	-16.7635	22.9418	-2.50562	0
0.1793	11.7885	-9.74472	21.4114	-2.81133	0
0.1800	13.937	-6.69204	19.2744	-4.03212	0
0.1807	2.03542	-4.86282	23.5484	-4.64149	0
0.1813	-1.92234	-2.11541	15.6139	-5.25292	0
0.1820	3.56198	-0.589071	-5.74923	-3.4207	0
0.1827	3.87295	1.24254	-13.6837	-1.59054	0
0.1833	5.08855	3.07176	-3.30891	-5.55656	0
0.1840	9.04631	0.632	3.71563	-7.99815	0
0.1847	9.35728	-1.81014	1.57863	-4.64149	0
0.1853	11.7885	1.5478	6.45927	-2.81133	0
0.1860	18.2057	3.98756	22.6316	-2.81133	0
0.1867	19.7323	0.632	33.3166	-2.50562	0
0.1873	19.7323	-0.894339	26.2989	-4.64149	0
0.1880	20.9479	0.632	8.59627	-6.47371	0
0.1887	21.8808	-0.283804	-0.255062	-4.64149	0
0.1893	24.001	-0.283804	5.85263	-3.72641	0
0.1900	25.8385	1.24254	12.5601	-4.33577	0
0.1907	26.7431	-0.894339	11.3399	-1.89625	0
0.1913	35.5916	-3.03121	9.81643	0.24168	0
0.1920	43.8463	-0.894339	9.51312	-0.369749	0
0.1927	37.4291	-0.894339	5.85263	-3.11705	0
0.1933	28.2697	-3.64175	-0.255062	-5.25292	0
0.1940	27.3651	-4.55755	-4.83239	-4.64149	0
0.1947	27.3651	-4.86282	-7.57603	-3.72641	0
0.1953	24.6229	-6.08151	-7.57603	-4.64149	0
0.1960	24.001	-6.08151	-2.9987	-4.64149	0
0.1967	23.69	-7.60784	7.67943	-3.72641	0
0.1973	22.7854	-9.43945	17.7509	-4.03212	0
0.1980	19.4213	-7.30258	20.1912	-5.25292	0
0.1987	16.3682	-4.25228	17.1443	-6.47371	0
0.1993	16.0572	-5.47097	12.5601	-6.47371	0
0.2000	13.626	-4.86282	9.51312	-4.33577	0
0.2007	11.1948	-1.19961	12.8703	-3.4207	0
0.2013	14.5306	0.0214641	21.1081	-4.03212	0
0.2020	13.626	-0.283804	22.3282	-2.81133	0
0.2027	9.97921	0.0214641	15.6139	0.851043	0
0.2033	17.3011	0.326732	11.3399	3.59834	0
0.2040	23.69	-1.19961	8.29296	1.76612	0
0.2047	13.937	-2.11541	-2.08186	-2.81133	0
0.2053	4.15565	-2.11541	-14.9039	-1.89625	0
0.2060	5.39952	-0.283804	-20.7014	2.37755	0
0.2067	6.61511	1.5478	-19.4812	1.15676	0
0.2073	4.77758	1.85307	-17.3442	-0.979112	0
0.2080	4.46661	1.85307	-11.2434	-0.0640348	0
0.2087	6.30415	0.632	-0.255062	-1.28483	0
0.2093	7.20878	0.632	4.32226	-2.50562	0
0.2100	4.77758	3.37702	-2.9987	-0.0640348	0
0.2107	3.56198	4.90336	-12.7669	2.68326	0
0.2113	6.30415	0.632	-16.7307	2.98691	0
0.2120	4.15565	-1.50487	-17.0409	2.37755	0
0.2127	-0.113079	2.15834	-14.9039	-0.0640348	0
0.2133	1.41349	4.29283	-9.71303	-0.979112	0
0.2140	1.41349	0.632	3.40542	0.545328	0
0.2147	-0.113079	-2.42068	23.5484	-0.979112	0
0.2153	7.51974	-3.94702	35.4536	-4.33577	0
0.2160	11.1948	-5.1657	29.6561	-3.4207	0
0.2167	0.197888	-5.1657	18.3645	-1.89625	0
0.2173	-9.27247	-3.03121	13.4769	-2.81133	0
0.2180	-9.27247	-2.72595	7.37611	-1.89625	0
0.2187	-9.27247	-3.94702	-8.18955	-1.28483	0
0.2193	-11.0817	-2.11541	-29.5527	-4.33577	0
0.2200	-12.9193	2.15834	-48.1653	-3.72641	0
0.2207	-15.3505	2.46361	-51.5225	-0.0640348	0
0.2213	-14.7568	1.24254	-40.5341	-2.81133	0
0.2220	-13.8522	2.46361	-30.4695	-5.25292	0
0.2227	-14.1349	1.5478	-31.3795	-0.979112	0
0.2233	-13.5412	-1.50487	-35.3502	0.545328	0
0.2240	-12.6083	-0.283804	-36.5703	-0.675463	0
0.2247	-11.0817	3.37702	-30.1593	2.37755	0
0.2253	-10.1771	3.98756	-19.7845	3.59834	0
0.2260	-12.3256	4.5981	-16.7307	1.76612	0
0.2267	-9.55516	6.12443	-12.1533	2.37755	0
0.2273	0.508855	4.90336	10.7333	2.98691	0
0.2280	0.508855	1.5478	31.1796	0.851043	0
0.2287	-12.9193	-0.283804	25.3821	-1.28483	0
0.2293	-20.2411	-2.72595	22.9418	-2.81133	0
0.2300	-19.0255	-4.86282	43.6914	-0.979112	0
0.2307	-21.174	-4.55755	51.6259	2.37755	0
0.2313	-24.5098	-3.33648	27.2089	-0.0640348	0
0.2320	-26.0364	-3.03121	3.71563	-3.11705	0
0.2327	-30.0224	-4.25228	1.57863	-0.369749	0
0.2333	-33.0756	-4.86282	7.07279	0.851043	0
0.2340	-34.6021	-3.03121	7.98275	-0.369749	0
0.2347	-37.3443	-0.894339	2.49547	0.545328	0
0.2353	-37.6553	-0.283804	-7.57603	0.24168	0
0.2360	-38.5599	-0.283804	-8.79619	-1.89625	0
0.2367	-41.613	-1.19961	-1.47522	-1.59054	0
0.2373	-40.6801	-3.33648	0.661782	-1.59054	0
0.2380	-40.6801	-3.94702	0.965099	-1.28483	0
0.2387	-43.7332	-3.94702	7.98275	2.07183	0
0.2393	-33.9802	-4.55755	11.6501	2.98691	0
0.2400	-22.9833	-3.03121	8.59627	-0.0640348	0
0.2407	-32.1427	2.15834	11.0366	-0.369749	0
0.2413	-43.1396	4.29283	16.5308	1.76612	0
0.2420	-37.6553	4.29283	14.3938	1.46247	0
0.2427	-32.1427	5.20863	9.81643	-0.675463	0
0.2433	-32.7646	5.81917	10.7333	-0.675463	0
0.2440	-29.4005	3.98756	11.6501	1.76612	0
0.2447	-26.3474	3.37702	8.59627	4.2077	0
0.2453	-25.4427	4.5981	-0.558379	3.59834	0
0.2460	-20.5521	2.76887	-20.3981	1.76612	0
0.2467	-13.8522	1.5478	-42.0645	1.76612	0
0.2473	-9.86613	3.37702	-47.862	1.76612	0
0.2480	-8.33957	2.46361	-37.7905	0.851043	0
0.2487	-3.16621	0.632	-22.5351	2.68326	0
0.2493	5.39952	3.37702	-4.21886	3.59834	0
0.2500	7.20878	6.4297	10.7333	0.545328	0
0.2507	6.61511	4.5981	16.8341	0.851043	0
0.2513	20.9479	3.37702	19.5846	6.03992	0
0.2520	34.6869	4.29283	18.6678	3.29263	0
0.2527	28.2697	1.24254	9.81643	-4.64149	0
0.2533	19.7323	-4.86282	4.32226	-3.72641	0
0.2540	23.0964	-6.99731	0.0482549	0.851043	0
0.2547	27.6761	-7.60784	-13.987	-1.59054	0
0.2553	30.4182	-8.82892	-25.2787	-4.64149	0
0.2560	33.7823	-7.91311	-18.8677	-3.4207	0
0.2567	35.3089	-6.69204	-13.6837	-2.50562	0
0.2573	39.2666	-6.99731	-21.308	-1.89625	0
0.2580	43.2244	-5.77624	-25.582	-0.979112	0
0.2587	43.2244	-3.03121	-20.7014	-1.59054	0
0.2593	45.6839	-1.50487	-16.124	-1.28483	0
0.2600	49.0197	1.5478	-14.9039	0.851043	0
0.2607	48.737	4.29283	-17.3442	0.851043	0
0.2613	52.6947	2.76887	-23.1417	-2.1999	0
0.2620	58.49	0.632	-23.445	-3.72641	0
0.2627	61.5432	-0.894339	-17.6475	-2.1999	0
0.2633	71.2962	-3.94702	-14.2904	-0.0640348	0
0.2640	79.8619	-5.47097	-13.987	-0.0640348	0
0.2647	73.1338	-3.03121	-11.5467	-0.0640348	0
0.2653	63.0697	-3.03121	-6.35586	1.15676	0
0.2660	64.9073	-9.13418	2.79879	0.545328	0
0.2667	68.5541	-15.5424	11.6501	-3.4207	0
0.2673	68.5541	-17.6793	9.81643	-4.64149	0
0.2680	69.487	-14.9319	-0.255062	-1.89625	0
0.2687	71.6072	-10.6605	-2.9987	-1.59054	0
0.2693	70.3916	-6.99731	0.661782	-2.81133	0
0.2700	67.3385	-3.94702	1.88194	-0.0640348	0
0.2707	68.865	-0.589071	4.01895	1.76612	0
0.2713	71.2962	0.937267	11.3399	-0.979112	0
0.2720	64.9073	2.46361	17.1443	-3.72641	0
0.2727	61.2322	4.29283	15.6139	-2.50562	0
0.2733	63.9744	3.68229	9.51312	-3.11705	0
0.2740	57.2744	0.937267	6.45927	-5.55656	0
0.2747	51.7618	3.07176	7.07279	-4.03212	0
0.2753	63.0697	7.04024	2.79879	-0.675463	0
0.2760	65.5009	5.20863	-6.05255	-1.89625	0
0.2767	47.4931	2.15834	-10.9332	-4.9472	0
0.2773	35.9025	0.937267	-11.85	-5.86228	0
0.2780	35.5916	-2.11541	-13.0702	-4.9472	0
0.2787	31.9448	-3.64175	-13.987	-2.81133	0
0.2793	28.2697	-0.589071	-12.4636	-1.89625	0
0.2800	23.69	-0.283804	-8.49287	-4.03212	0
0.2807	18.5167	-3.33648	-6.05255	-5.25292	0
0.2813	19.7323	-3.64175	-9.40971	-3.72641	0
0.2820	20.3542	-3.94702	-14.2904	-2.81133	0
0.2827	15.4635	-4.86282	-12.7669	-3.4207	0
0.2833	15.1526	-2.42068	-7.27271	-1.89625	0
0.2840	16.0572	-0.894339	-2.69538	-0.979112	0
0.2847	11.7885	-2.11541	7.07279	-1.59054	0
0.2853	10.8838	-0.589071	18.0542	-1.28483	0
0.2860	10.2619	2.46361	16.8341	0.545328	0
0.2867	7.83071	1.85307	8.89959	2.37755	0
0.2873	16.3682	-0.283804	8.29296	1.46247	0
0.2880	24.6229	-2.11541	6.76258	-1.89625	0
0.2887	12.7214	-3.94702	-3.61223	-2.81133	0
0.2893	-2.23331	-3.03121	-8.49287	-1.28483	0
0.2900	-3.75987	-2.11541	-2.9987	-0.369749	0
0.2907	-4.97547	-2.11541	5.23911	0.545328	0
0.2913	-10.4881	-2.11541	19.5846	0.851043	0
0.2920	-12.0146	-1.19961	46.1317	-0.675463	0
0.2927	-11.7037	-2.11541	70.2385	-0.675463	0
0.2933	-14.1349	-1.19961	72.989	0.851043	0
0.2940	-17.499	0.632	52.2394	0.851043	0
0.2947	-20.5521	-0.283804	20.1912	0.545328	0
0.2953	-21.4567	-1.19961	-10.0163	-0.0640348	0
0.2960	-24.2271	0.937267	-25.8853	-0.675463	0
0.2967	-30.0224	3.37702	-26.4989	2.07183	0
0.2973	-31.238	4.29283	-21.9215	5.42849	0
0.2980	-32.1427	4.90336	-17.6475	1.76612	0
0.2987	-33.6692	4.90336	-9.40971	-2.81133	0
0.2993	-26.0364	3.07176	0.0482549	-0.369749	0
0.3000	-19.6475	2.46361	4.32226	2.07183	0
0.3007	-32.1427	5.20863	8.29296	-0.0640348	0
0.3013	-47.4083	7.65077	17.1443	-0.979112	0
0.3020	-48.0302	5.20863	22.3282	2.07183	0
0.3027	-45.8817	1.5478	22.9418	3.90199	0
0.3033	-48.9349	1.5478	32.7031	2.68326	0
0.3040	-50.4614	2.46361	48.572	1.15676	0
0.3047	-50.1505	0.326732	56.5065	0.851043	0
0.3053	-50.1505	-0.589071	59.2571	-0.979112	0
0.3060	-51.3661	-1.50487	60.7805	-5.25292	0
0.3067	-53.2036	-8.52365	46.7452	-9.21894	0
0.3073	-52.5817	-15.8477	18.0542	-8.60958	0
0.3080	-54.1082	-16.153	-8.49287	-6.16799	0
0.3087	-57.1614	-14.9319	-30.4695	-6.16799	0
0.3093	-54.7302	-13.7108	-51.5225	-6.47371	0
0.3100	-52.5817	-10.05	-64.0343	-3.72641	0
0.3107	-54.1082	-8.52365	-74.4091	-0.979112	0
0.3113	-48.9349	-9.43945	-83.2604	-0.0640348	0
0.3120	-44.0442	-9.43945	-72.2721	2.37755	0
0.3127	-51.0834	-9.43945	-48.7788	2.98691	0
0.3133	-59.9318	-7.60784	-34.13	-0.0640348	0
0.3140	-61.4584	-1.19961	-20.3981	-0.0640348	0
0.3147	-61.4584	1.5478	-8.18955	2.68326	0
0.3153	-61.4584	0.632	-12.1533	1.76612	0
0.3160	-62.363	3.98756	-24.0585	0.545328	0
0.3167	-64.4832	8.26131	-26.8022	1.76612	0
0.3173	-62.363	7.04024	-24.0585	0.545328	0
0.3180	-61.1474	6.12443	-14.9039	-1.28483	0
0.3187	-63.2676	7.95604	0.661782	-0.0640348	0
0.3193	-61.4584	7.95604	6.15595	0.24168	0
0.3200	-58.6879	5.5139	-6.35586	-2.1999	0
0.3207	-59.6208	2.15834	-24.6652	-4.64149	0
0.3213	-56.2567	-1.81014	-34.13	-5.86228	0
0.3220	-52.299	-4.55755	-27.4157	-4.64149	0
0.3227	-48.6239	-4.86282	-12.1533	-1.28483	0
0.3233	-36.1287	-3.03121	-1.77854	0.24168	0
0.3240	-29.7115	-0.283804	2.49547	0.851043	0
0.3247	-40.3974	0.632	2.49547	0.851043	0
0.3253	-44.9771	-2.42068	-1.47522	-1.28483	0
0.3260	-36.7224	-3.64175	-4.52907	-3.11705	0
0.3267	-33.9802	-2.11541	-2.39207	-2.81133	0
0.3273	-33.9802	-2.11541	2.18526	-0.979112	0
0.3280	-27.8739	-1.50487	13.1736	-0.0640348	0
0.3287	-24.2271	0.632	29.3459	-0.0640348	0
0.3293	-22.9833	0.937267	38.5005	-0.369749	0
0.3300	-21.174	-1.50487	39.7207	1.76612	0
0.3307	-19.3365	-3.33648	38.5005	3.59834	0
0.3313	-16.5943	-3.03121	28.1257	1.76612	0
0.3320	-15.6614	-1.81014	9.81643	1.76612	0
0.3327	-15.6614	-1.19961	-6.96939	3.59834	0
0.3333	-11.0817	-0.283804	-19.7845	1.76612	0
0.3340	-8.9615	1.5478	-24.0585	0.851043	0
0.3347	-10.799	1.5478	-13.987	2.37755	0
0.3353	-1.63964	-0.283804	-5.43902	-0.369749	0
0.3360	7.20878	-1.19961	-7.57603	-3.72641	0
0.3367	-1.92234	-0.894339	-8.49287	-0.979112	0
0.3373	-11.7037	1.5478	-4.52907	-0.0640348	0
0.3380	-10.1771	5.20863	4.93579	-4.03212	0
0.3387	-9.86613	7.04024	20.5015	-4.03212	0
0.3393	-10.1771	4.90336	31.7862	-1.89625	0
0.3400	-6.813	0.632	33.3166	-3.72641	0
0.3407	-6.50203	-3.94702	28.4359	-4.64149	0
0.3413	-8.0286	-4.86282	8.59627	-1.89625	0
0.3420	-6.21934	-0.283804	-23.1417	-0.979112	0
0.3427	-1.63964	1.24254	-40.5341	-2.81133	0
0.3433	3.25102	-1.81014	-36.5703	-3.4207	0
0.3440	4.46661	-3.33648	-29.2425	-2.50562	0
0.3447	4.15565	-3.94702	-24.3618	-0.0640348	0
0.3453	9.04631	-6.38677	-22.8384	1.76612	0
0.3460	11.7885	-4.55755	-25.8853	0.851043	0
0.3467	13.626	1.24254	-24.6652	-0.0640348	0
0.3473	25.5276	3.68229	-10.3266	0.545328	0
0.3480	33.7823	3.37702	8.59627	-0.0640348	0
0.3487	24.6229	5.20863	27.2089	-0.979112	0
0.3493	16.0572	7.65077	48.572	0.24168	0
0.3500	17.8947	7.04024	55.5966	0.24168	0
0.3507	19.1103	6.12443	34.2334	-1.89625	0
0.3513	18.5167	4.90336	7.07279	-3.11705	0
0.3520	19.1103	3.07176	-2.08186	-2.1999	0
0.3527	18.2057	1.5478	-2.39207	-1.89625	0
0.3533	18.2057	-0.589071	-2.08186	-2.81133	0
0.3540	19.1103	-5.1657	8.29296	-4.33577	0
0.3547	18.2057	-7.30258	23.5484	-5.25292	0
0.3553	18.5167	-5.1657	32.0964	-4.33577	0
0.3560	18.8276	-4.25228	33.9232	-1.89625	0
0.3567	17.3011	-3.94702	22.6316	-2.1999	0
0.3573	18.8276	-2.11541	-0.558379	-4.64149	0
0.3580	20.0432	-2.11541	-13.3735	-3.4207	0
0.3587	19.7323	-0.894339	-7.88624	0.545328	0
0.3593	30.1072	4.29283	2.18526	-0.979112	0
0.3600	40.1713	6.4297	7.98275	-3.72641	0
0.3607	30.7292	3.98756	11.6501	-1.89625	0
0.3613	19.7323	5.20863	15.3106	-0.369749	0
0.3620	22.4744	8.87184	19.2744	-2.1999	0
0.3627	25.5276	9.78765	19.5846	-1.89625	0
0.3633	26.1495	10.3982	13.4769	0.851043	0
0.3640	31.9448	10.3982	7.07279	2.37755	0
0.3647	34.065	7.95604	5.54242	0.545328	0
0.3653	31.3228	6.12443	9.81643	-1.59054	0
0.3660	33.4713	4.29283	14.3938	-0.979112	0
0.3667	37.1181	2.15834	12.2568	1.15676	0
0.3673	37.4291	3.37702	6.15595	0.545328	0
0.3680	38.051	6.4297	7.07279	-1.89625	0
0.3687	39.8603	4.29283	10.43	-2.81133	0
0.3693	39.5776	0.326732	7.67943	-3.72641	0
0.3700	37.4291	-1.19961	7.98275	-5.55656	0
0.3707	40.1713	-1.81014	23.5484	-5.55656	0
0.3713	47.8041	-2.42068	46.435	-2.1999	0
0.3720	47.2104	-3.03121	51.6259	-0.369749	0
0.3727	34.6869	-5.47097	29.0426	-2.50562	0
0.3733	27.3651	-6.69204	7.07279	-3.72641	0
0.3740	27.3651	-3.94702	7.67943	-1.89625	0
0.3747	24.001	-1.19961	11.6501	-0.979112	0
0.3753	22.7854	-2.11541	4.01895	-2.50562	0
0.3760	24.312	-2.11541	3.40542	-2.50562	0
0.3767	20.9479	-0.283804	13.7871	-1.89625	0
0.3773	16.6791	-1.19961	16.5308	-2.81133	0
0.3780	17.3011	-3.03121	14.3938	-2.81133	0
0.3787	16.0572	-4.55755	13.1736	-0.979112	0
0.3793	13.626	-5.77624	2.49547	-0.369749	0
0.3800	13.315	-3.03121	-17.6475	-0.369749	0
0.3807	12.7214	2.15834	-34.13	0.851043	0
0.3813	12.7214	0.937267	-45.1115	1.76612	0
0.3820	10.8838	-2.42068	-46.9452	1.46247	0
0.3827	10.5729	-3.94702	-38.0938	1.76612	0
0.3833	19.1103	-11.5763	-31.3795	1.46247	0
0.3840	26.1495	-24.0875	-30.4695	-0.979112	0
0.3847	17.3011	-25.9191	-25.8853	-0.675463	0
0.3853	6.61511	-19.5109	-24.6652	1.76612	0
0.3860	6.30415	-14.0161	-39.9275	0.851043	0
0.3867	5.99318	-7.30258	-55.183	-0.0640348	0
0.3873	4.77758	1.5478	-50.6056	2.37755	0
0.3880	5.39952	8.26131	-34.4333	3.59834	0
0.3887	1.10252	13.4485	-25.582	1.76612	0
0.3893	-2.23331	16.1959	-21.6182	0.24168	0
0.3900	-0.706743	14.9748	-13.6837	1.46247	0
0.3907	-2.85524	14.3643	-10.0163	2.37755	0
0.3913	-6.50203	14.3643	-13.0702	2.07183	0
0.3920	-6.21934	11.6169	-10.6299	0.851043	0
0.3927	-6.50203	9.78765	-5.43902	-0.0640348	0
0.3933	-8.33957	10.7035	-9.40971	-0.979112	0
0.3940	-11.0817	12.5327	-13.0702	-2.81133	0
0.3947	-13.5412	11.6169	-10.6299	-1.89625	0
0.3953	-5.90837	9.17711	-8.49287	2.37755	0
0.3960	0.508855	9.78765	-4.21886	3.29263	0
0.3967	-13.2302	9.78765	3.1021	0.851043	0
0.3973	-29.4005	6.73497	6.45927	0.545328	0
0.3980	-28.7786	7.04024	17.1443	1.76612	0
0.3987	-26.3474	10.7035	36.6738	-0.0640348	0
0.3993	-31.238	9.17711	47.3519	-3.11705	0
0.4000	-34.6021	6.4297	56.5065	-2.50562	0
0.4007	-35.8177	8.26131	70.5487	-1.28483	0
0.4013	-36.4114	5.20863	65.0545	-3.4207	0
0.4020	-36.7224	-3.33648	35.4536	-5.25292	0
0.4027	-37.938	-6.99731	6.76258	-3.4207	0
0.4033	-37.6553	-8.21838	-12.4636	-1.89625	0
0.4040	-38.2489	-8.82892	-19.4812	-3.11705	0
0.4047	-41.3021	-6.08151	-11.5467	-3.72641	0
0.4053	-40.9911	-5.47097	-2.9987	-3.4207	0
0.4060	-39.4645	-6.99731	-5.74923	-3.72641	0
0.4067	-40.3974	-5.1657	-10.3266	-2.50562	0
0.4073	-33.0756	-3.03121	-13.987	0.545328	0
0.4080	-23.9162	-3.94702	-18.5644	2.68326	0
0.4087	-32.1427	-4.86282	-18.261	1.15676	0
0.4093	-43.4506	-6.69204	-16.4274	-0.979112	0
0.4100	-41.3021	-6.69204	-17.0409	-0.675463	0
0.4107	-38.2489	-3.94702	-16.4274	1.46247	0
0.4113	-40.6801	-3.94702	-13.0702	1.15676	0
0.4120	-39.7755	-5.1657	-9.40971	0.545328	0
0.4127	-37.6553	-1.19961	-5.1357	0.545328	0
0.4133	-39.1536	1.5478	1.57863	-0.369749	0
0.4140	-40.0865	-0.283804	4.32226	-0.979112	0
0.4147	-39.1536	0.632	4.32226	-0.0640348	0
0.4153	-38.8709	0.0214641	11.9534	-1.89625	0
0.4160	-39.4645	-2.72595	20.8048	-3.72641	0
0.4167	-38.5599	0.0214641	18.6678	-1.28483	0
0.4173	-36.4114	2.76887	18.3645	-0.0640348	0
0.4180	-38.5599	-0.283804	32.7031	-2.1999	0
0.4187	-40.0865	-1.50487	45.5251	-1.59054	0
0.4193	-31.549	0.632	44.6082	-0.0640348	0
0.4200	-26.9693	-0.589071	35.4536	-0.369749	0
0.4207	-38.8709	-2.11541	18.3645	-0.0640348	0
0.4213	-46.5037	0.0214641	-5.74923	-0.675463	0
0.4220	-41.3021	1.24254	-25.8853	-2.1999	0
0.4227	-42.2067	-0.894339	-39.0107	-1.89625	0
0.4233	-44.9771	-3.03121	-45.1115	-2.81133	0
0.4240	-41.924	-3.33648	-47.862	-4.64149	0
0.4247	-40.3974	-3.94702	-49.6957	-0.979112	0
0.4253	-40.3974	-3.64175	-45.4217	2.68326	0
0.4260	-37.6553	-1.50487	-28.0223	0.545328	0
0.4267	-37.938	-2.11541	-6.05255	0.24168	0
0.4273	-39.7755	-5.77624	9.81643	2.07183	0
0.4280	-37.6553	-6.69204	12.2568	-0.0640348	0
0.4287	-35.8177	-7.60784	6.15595	-1.89625	0
0.4293	-34.2912	-10.6605	6.15595	-0.0640348	0
0.4300	-34.6021	-7.30258	11.0366	1.15676	0
0.4307	-33.9802	-1.19961	6.45927	0.851043	0
0.4313	-24.5098	-1.81014	-1.47522	1.76612	0
0.4320	-17.499	-2.72595	0.358465	0.545328	0
0.4327	-29.4005	-1.19961	2.49547	-1.59054	0
0.4333	-41.924	-3.33648	-4.83239	-0.675463	0
0.4340	-39.7755	-4.25228	-14.2904	0.851043	0
0.4347	-38.5599	-1.19961	-21.0047	0.545328	0
0.4353	-42.5177	-0.283804	-23.7552	-0.0640348	0
0.4360	-43.1396	-0.283804	-21.308	-1.59054	0
0.4367	-44.0442	1.85307	-16.7307	-2.81133	0
0.4373	-45.2598	0.632	-16.124	-2.81133	0
0.4380	-46.5037	-2.11541	-17.3442	-2.50562	0
0.4387	-48.6239	-2.11541	-18.8677	-3.11705	0
0.4393	-49.8395	0.326732	-21.6182	-2.1999	0
0.4400	-51.3661	1.24254	-20.0878	-1.59054	0
0.4407	-53.2036	0.632	-12.4636	-2.81133	0
0.4413	-48.9349	-0.894339	-7.88624	-2.50562	0
0.4420	-44.6661	-1.19961	-7.27271	0.545328	0
0.4427	-46.5037	-1.19961	2.49547	1.46247	0
0.4433	-40.3974	-1.50487	20.8048	0.545328	0
0.4440	-31.8317	-3.03121	35.7569	0.851043	0
0.4447	-37.3443	-6.38677	48.2687	0.545328	0
0.4453	-46.5037	-5.47097	60.4772	-1.28483	0
0.4460	-44.3552	0.0214641	58.3402	-0.979112	0
0.4467	-39.4645	1.5478	40.6376	0.851043	0
0.4473	-35.5068	-1.19961	29.0426	1.15676	0
0.4480	-31.238	-0.589071	27.2089	1.46247	0
0.4487	-30.0224	0.632	23.5484	0.851043	0
0.4493	-28.4959	0.632	21.7216	-0.369749	0
0.4500	-23.6052	0.632	18.9711	-0.369749	0
0.4507	-20.2411	-3.94702	2.49547	-0.979112	0
0.4513	-18.1209	-9.43945	-15.2072	-3.72641	0
0.4520	-16.2834	-4.86282	-14.6006	-1.89625	0
0.4527	-14.7568	1.24254	-8.49287	2.68326	0
0.4533	-11.3927	0.0214641	-9.40971	0.24168	0
0.4540	-9.86613	-0.894339	-10.3266	-2.50562	0
0.4547	-6.813	0.632	-10.0163	1.46247	0
0.4553	5.39952	-1.19961	-8.79619	2.68326	0
0.4560	12.4104	-3.03121	-7.27271	-0.0640348	0
0.4567	1.72445	-1.19961	-9.71303	-0.979112	0
0.4573	-7.43493	-0.283804	-15.8207	-0.0640348	0
0.4580	-3.75987	-2.11541	-18.5644	0.24168	0
0.4587	-1.32868	-3.03121	-15.2072	2.07183	0
0.4593	-1.32868	-1.19961	-8.49287	1.46247	0
0.4600	2.03542	1.24254	-4.21886	-1.89625	0
0.4607	4.15565	0.326732	-0.255062	-0.675463	0
0.4613	5.08855	-2.11541	13.4769	1.46247	0
0.4620	8.14168	-2.72595	27.8224	0.851043	0
0.4627	12.0994	-3.94702	22.3282	2.07183	0
0.4633	16.3682	-5.77624	7.67943	2.68326	0
0.4640	17.3011	-6.69204	3.40542	-1.89625	0
0.4647	17.3011	-5.1657	4.93579	-4.64149	0
0.4653	23.0964	-3.94702	6.76258	-1.28483	0
0.4660	27.3651	-2.42068	6.15595	-0.675463	0
0.4667	26.4322	-0.894339	-7.88624	-0.979112	0
0.4673	36.2135	-1.19961	-27.719	2.68326	0
0.4680	45.6839	-3.33648	-28.9392	3.90199	0
0.4687	35.5916	-4.55755	-16.7307	-1.28483	0
0.4693	23.0964	-4.86282	-10.9332	-2.50562	0
0.4700	24.6229	-6.69204	-8.49287	1.76612	0
0.4707	27.6761	-8.21838	-6.05255	3.29263	0
0.4713	25.8385	-6.08151	-11.2434	1.15676	0
0.4720	26.1495	-3.94702	-14.9039	-0.0640348	0
0.4727	27.3651	-4.86282	-2.9987	-0.369749	0
0.4733	27.3651	-4.86282	18.3645	-0.0640348	0
0.4740	26.4322	-0.894339	36.9771	-0.369749	0
0.4747	25.5276	2.76887	51.6259	-0.675463	0
0.4753	27.3651	2.15834	52.2394	0.545328	0
0.4760	26.1495	-3.94702	28.1257	1.76612	0
0.4767	21.8808	-11.8816	3.71563	2.07183	0
0.4773	20.9479	-15.5424	14.3938	2.37755	0
0.4780	20.6369	-10.3553	43.3881	0.24168	0
0.4787	20.0432	-2.72595	43.6914	-0.675463	0
0.4793	27.3651	1.24254	12.5601	0.851043	0
0.4800	32.2557	3.98756	-14.6006	0.545328	0
0.4807	21.5698	6.12443	-25.582	-1.28483	0
0.4813	11.4775	5.20863	-30.4695	-0.0640348	0
0.4820	14.2479	5.20863	-25.582	0.851043	0
0.4827	18.2057	6.73497	-4.21886	-1.59054	0
0.4833	16.3682	4.5981	15.3106	-1.89625	0
0.4840	12.7214	1.5478	7.98275	-0.979112	0
0.4847	14.8416	2.76887	-20.7014	-2.1999	0
0.4853	21.5698	4.5981	-36.267	-0.979112	0
0.4860	23.0964	5.81917	-27.4157	1.76612	0
0.4867	22.7854	8.87184	-17.6475	3.29263	0
0.4873	27.3651	9.17711	-20.7014	4.2077	0
0.4880	27.6761	5.20863	-26.4989	2.37755	0
0.4887	21.8808	4.29283	-31.3795	-2.50562	0
0.4893	25.2166	5.81917	-34.7367	-3.11705	0
0.4900	31.0119	4.5981	-30.7729	-0.675463	0
0.4907	30.1072	5.20863	-25.2787	-1.28483	0
0.4913	35.5916	9.17711	-29.2425	-0.979112	0
0.4920	42.9134	10.0929	-35.3502	2.37755	0
0.4927	34.065	5.81917	-31.6897	2.68326	0
0.4933	21.2588	0.937267	-19.7845	-1.28483	0
0.4940	21.5698	-1.19961	-10.3266	-2.81133	0
0.4947	25.5276	-1.19961	-5.74923	-1.59054	0
0.4953	23.4073	-0.283804	3.1021	-2.81133	0
0.4960	18.5167	0.0214641	15.9172	-4.64149	0
0.4967	14.5306	-1.81014	18.6678	-3.11705	0
0.4973	14.5306	-5.1657	16.2274	-1.28483	0
0.4980	15.4635	-8.21838	27.8224	-3.72641	0
0.4987	13.937	-9.43945	44.9116	-6.47371	0
0.4993	11.7885	-8.21838	47.9654	-5.55656	0
0.5000	11.4775	-6.08151	38.8108	-4.9472	0
0.5007	11.4775	-3.64175	31.7862	-6.47371	0
0.5013	9.66824	-1.81014	29.3459	-4.9472	0
0.5020	5.39952	0.326732	25.9887	-2.1999	0
0.5027	6.30415	3.68229	23.5484	-1.89625	0
0.5033	15.7745	6.4297	20.8048	-2.50562	0
0.5040	18.5167	5.5139	6.45927	-2.50562	0
0.5047	7.20878	4.29283	-18.5644	-1.89625	0
0.5053	-0.706743	7.04024	-28.6359	-1.28483	0
0.5060	2.34639	8.87184	-17.6475	-1.59054	0
0.5067	3.56198	6.12443	-10.9332	-3.72641	0
0.5073	1.72445	3.68229	-11.2434	-3.72641	0
0.5080	1.41349	3.37702	-6.65918	-2.1999	0
0.5087	2.03542	2.15834	-7.27271	-2.81133	0
0.5093	2.34639	1.24254	-19.4812	-3.4207	0
0.5100	1.72445	1.24254	-31.0762	-1.89625	0
0.5107	-0.113079	-2.42068	-35.0469	-0.979112	0
0.5113	-0.706743	-5.77624	-35.6535	-2.81133	0
0.5120	-1.92234	-3.33648	-33.2132	-2.81133	0
0.5127	-4.38181	0.326732	-30.4695	-3.11705	0
0.5133	-3.75987	-0.894339	-26.8022	-4.64149	0
0.5140	-6.50203	-2.11541	-19.1779	-2.81133	0
0.5147	-13.8522	-1.50487	-11.2434	0.851043	0
0.5153	-9.86613	-2.11541	-5.74923	1.15676	0
0.5160	-2.23331	-3.94702	1.57863	-1.89625	0
0.5167	-12.6083	-5.77624	6.45927	-2.50562	0
0.5173	-29.0895	-8.82892	4.32226	-2.50562	0
0.5180	-31.238	-12.4921	1.88194	-2.81133	0
0.5187	-31.238	-14.0161	6.76258	-2.81133	0
0.5193	-37.6553	-11.5763	15.3106	-2.81133	0
0.5200	-40.9911	-9.13418	24.4653	-3.11705	0
0.5207	-40.3974	-9.43945	30.2627	-1.89625	0
0.5213	-42.2067	-11.2711	30.8763	-0.979112	0
0.5220	-45.5708	-11.8816	25.0788	-1.28483	0
0.5227	-46.1927	-8.82892	16.2274	-1.28483	0
0.5233	-44.0442	-4.86282	15.6139	-2.1999	0
0.5240	-43.4506	-5.1657	25.3821	-3.4207	0
0.5247	-44.9771	-7.30258	29.3459	-2.81133	0
0.5253	-43.1396	-4.55755	19.8879	-0.979112	0
0.5260	-42.8286	-1.19961	11.9534	0.851043	0
0.5267	-43.1396	-2.42068	9.81643	4.81913	0
0.5273	-33.9802	-2.11541	1.88194	6.34357	0
0.5280	-25.1318	1.5478	-11.2434	3.29263	0
0.5287	-32.4536	2.15834	-20.3981	0.545328	0
0.5293	-42.2067	-0.589071	-23.445	-0.675463	0
0.5300	-40.6801	-2.11541	-22.2248	-0.979112	0
0.5307	-39.1536	-1.19961	-24.0585	-0.0640348	0
0.5313	-41.3021	0.937267	-34.13	-0.0640348	0
0.5320	-42.2067	1.5478	-40.2308	-1.28483	0
0.5327	-43.1396	0.326732	-30.7729	-0.369749	0
0.5333	-43.7332	-1.19961	-16.7307	0.851043	0
0.5340	-43.7332	-3.64175	-8.49287	0.851043	0
0.5347	-44.3552	-7.60784	4.93579	1.46247	0
0.5353	-44.6661	-10.05	25.0788	1.76612	0
0.5360	-45.8817	-11.2711	34.8401	-0.675463	0
0.5367	-48.3129	-11.5763	33.3166	-0.675463	0
0.5373	-48.3129	-9.43945	34.5367	-0.0640348	0
0.5380	-48.0302	-4.86282	35.4536	-1.28483	0
0.5387	-46.7864	-4.55755	25.3821	-0.369749	0
0.5393	-37.938	-6.69204	12.5601	2.37755	0
0.5400	-32.1427	-5.47097	8.89959	3.29263	0
0.5407	-39.4645	-1.50487	14.0904	2.68326	0
0.5413	-45.5708	-0.283804	22.9418	1.15676	0
0.5420	-40.3974	0.0214641	27.8224	0.851043	0
0.5427	-37.938	2.46361	25.3821	3.59834	0
0.5433	-40.3974	4.29283	25.0788	5.12278	0
0.5440	-39.4645	1.5478	32.0964	2.98691	0
0.5447	-34.8848	0.0214641	39.1141	3.59834	0
0.5453	-32.1427	2.46361	40.6376	3.59834	0
0.5460	-30.9271	3.37702	36.9771	1.15676	0
0.5467	-27.8739	-0.283804	20.8048	2.98691	0
0.5473	-22.9833	-2.72595	-8.49287	5.42849	0
0.5480	-20.5521	-1.19961	-28.6359	2.68326	0
0.5487	-18.7146	0.0214641	-29.5527	0.851043	0
0.5493	-13.8522	0.326732	-28.6359	3.59834	0
0.5500	-12.0146	2.46361	-38.404	4.51342	0
0.5507	-9.55516	4.29283	-47.862	4.51342	0
0.5513	3.56198	3.98756	-49.6957	6.03992	0
0.5520	11.4775	6.4297	-43.2847	6.34357	0
0.5527	2.03542	7.04024	-29.856	4.2077	0
0.5533	-3.75987	1.5478	-17.6475	0.851043	0
0.5540	2.62908	-1.19961	-13.0702	0.24168	0
0.5547	4.15565	3.07176	-11.2434	2.07183	0
0.5553	-0.424046	5.81917	-0.255062	0.24168	0
0.5560	-1.01771	4.29283	24.7686	-1.89625	0
0.5567	1.41349	3.37702	49.1856	1.46247	0
0.5573	3.87295	2.46361	47.3519	0.851043	0
0.5580	4.15565	0.0214641	22.0249	-3.72641	0
0.5587	2.62908	-1.19961	4.01895	-1.59054	0
0.5593	5.39952	-0.589071	2.49547	1.46247	0
0.5600	7.51974	0.326732	-1.17191	-1.59054	0
0.5607	4.46661	-0.283804	-14.2904	-1.89625	0
0.5613	4.46661	-3.03121	-29.2425	0.851043	0
0.5620	7.20878	-5.77624	-30.7729	-0.0640348	0
0.5627	9.04631	-5.77624	-10.9332	-0.675463	0
0.5633	15.4635	-9.74472	9.51312	2.68326	0
0.5640	21.2588	-18.2898	4.32226	2.98691	0
0.5647	13.0041	-20.4267	-8.18955	0.851043	0
0.5653	1.72445	-15.8477	-7.57603	1.15676	0
0.5660	1.10252	-14.0161	-6.65918	2.68326	0
0.5667	6.61511	-13.1003	-12.4636	1.15676	0
0.5673	12.0994	-7.60784	-13.987	-0.675463	0
0.5680	13.626	-3.94702	-13.987	-0.0640348	0
0.5687	10.8838	-3.03121	-17.0409	2.68326	0
0.5693	9.97921	-0.283804	-13.3735	2.68326	0
0.5700	10.8838	2.76887	-1.17191	-0.0640348	0
0.5707	11.1948	4.29283	5.23911	0.545328	0
0.5713	12.0994	5.20863	2.49547	2.07183	0
0.5720	10.5729	6.12443	2.49547	-0.0640348	0
0.5727	8.45264	5.5139	7.98275	-1.28483	0
0.5733	9.35728	3.07176	4.93579	-0.979112	0
0.5740	5.99318	0.937267	-8.49287	-3.72641	0
0.5747	3.87295	2.46361	-17.3442	-5.55656	0
0.5753	13.315	2.76887	-14.9039	-1.59054	0
0.5760	17.8947	1.24254	-9.71303	-0.0640348	0
0.5767	4.46661	3.98756	-6.65918	-4.64149	0
0.5773	-6.50203	7.04024	-6.65918	-5.55656	0
0.5780	-8.0286	4.90336	-5.1357	-3.11705	0
0.5787	-9.55516	3.07176	-1.17191	-3.11705	0
0.5793	-9.55516	4.29283	0.358465	-3.72641	0
0.5800	-7.43493	2.46361	2.49547	-2.50562	0
0.5807	-11.3927	0.632	18.6678	-0.979112	0
0.5813	-15.0678	0.937267	42.4712	-0.675463	0
0.5820	-15.0678	1.85307	52.5427	-0.979112	0
0.5827	-16.5943	4.90336	39.1141	-1.59054	0
0.5833	-17.499	8.87184	7.67943	-1.28483	0
0.5840	-17.499	9.17711	-20.0878	-0.979112	0
0.5847	-19.3365	8.56658	-24.6652	-1.59054	0
0.5853	-19.3365	9.78765	-14.6006	-1.89625	0
0.5860	-18.7146	9.48238	-9.71303	-0.0640348	0
0.5867	-19.3365	9.78765	-8.18955	1.76612	0
0.5873	-11.0817	10.7035	-6.96939	0.851043	0
0.5880	-0.113079	5.81917	-11.2434	-0.979112	0
0.5887	-6.50203	-0.283804	-13.0702	-0.979112	0
0.5893	-20.5521	-2.11541	-8.49287	-1.89625	0
0.5900	-19.6475	-4.86282	-6.35586	-4.33577	0
0.5907	-13.8522	-8.82892	-1.77854	-4.64149	0
0.5913	-15.0678	-8.52365	13.4769	-3.11705	0
0.5920	-17.188	-6.69204	27.2089	-1.89625	0
0.5927	-15.6614	-7.60784	26.2989	-0.979112	0
0.5933	-15.6614	-5.77624	15.0073	0.851043	0
0.5940	-17.499	-0.283804	1.27531	-0.0640348	0
0.5947	-19.3365	1.5478	-8.79619	-3.11705	0
0.5953	-19.3365	-1.19961	-13.3735	-4.03212	0
0.5960	-18.7146	-1.81014	-15.8207	-2.81133	0
0.5967	-19.0255	0.632	-15.2072	-4.64149	0
0.5973	-19.3365	-1.81014	-11.2434	-5.25292	0
0.5980	-21.7677	-8.82892	-7.57603	-2.1999	0
0.5987	-23.6052	-10.9658	-3.91554	0.24168	0
0.5993	-17.188	-10.3553	1.27531	0.24168	0
0.6000	-10.4881	-12.1869	-0.255062	-0.0640348	0
0.6007	-16.5943	-10.6605	-12.4636	-0.369749	0
0.6013	-25.7537	-6.38677	-24.3618	-0.979112	0
0.6020	-25.7537	-5.1657	-24.9754	-0.979112	0
0.6027	-22.7006	-3.64175	-11.5467	-0.0640348	0
0.6033	-20.2411	0.632	7.07279	0.851043	0
0.6040	-17.499	0.632	18.3645	0.24168	0
0.6047	-14.7568	-1.81014	19.8879	-0.369749	0
0.6053	-12.3256	-3.33648	17.1443	0.24168	0
0.6060	-10.1771	-5.1657	9.81643	-0.0640348	0
0.6067	-9.27247	-5.1657	2.49547	-1.89625	0
0.6073	-4.38181	-0.589071	4.01895	-0.0640348	0
0.6080	2.94005	4.29283	7.98275	2.68326	0
0.6087	4.15565	6.12443	3.1021	1.46247	0
0.6093	4.15565	5.81917	-2.69538	-0.979112	0
0.6100	7.83071	4.5981	1.57863	-1.28483	0
0.6107	12.4104	6.12443	10.7333	-0.369749	0
0.6113	20.9479	8.87184	18.0542	1.15676	0
0.6120	26.4322	8.87184	14.6971	0.545328	0
0.6127	15.4635	5.20863	-0.255062	-1.89625	0
0.6133	3.87295	1.5478	-10.3266	-2.50562	0
0.6140	5.99318	-0.283804	-7.57603	-2.81133	0
0.6147	6.92608	-2.11541	-7.27271	-3.11705	0
0.6153	2.94005	-5.47097	-8.18955	-1.89625	0
0.6160	3.56198	-8.21838	0.965099	-0.979112	0
0.6167	3.56198	-7.60784	7.07279	-2.1999	0
0.6173	-0.706743	-5.1657	8.29296	-1.59054	0
0.6180	-0.113079	-3.33648	22.9418	-1.28483	0
0.6187	1.72445	-3.94702	34.5367	-3.11705	0
0.6193	0.197888	-4.25228	13.4769	-1.89625	0
0.6200	-1.01771	-3.03121	-21.308	0.545328	0
0.6207	-0.706743	-3.33648	-35.0469	0.545328	0
0.6213	-1.01771	-5.47097	-30.1593	-0.675463	0
0.6220	-3.4489	-2.11541	-25.582	-0.979112	0
0.6227	-1.63964	0.326732	-22.5351	-0.979112	0
0.6233	8.14168	-3.03121	-23.7552	1.76612	0
0.6240	9.04631	-4.25228	-33.2132	4.51342	0
0.6247	-3.4489	-2.42068	-43.2847	2.68326	0
0.6253	-9.86613	-5.77624	-44.8082	1.15676	0
0.6260	-5.90837	-7.60784	-40.5341	2.37755	0
0.6267	-5.28644	-5.1657	-34.13	2.68326	0
0.6273	-7.43493	-6.69204	-21.0047	0.24168	0
0.6280	-9.27247	-10.05	0.661782	-2.1999	0
0.6287	-11.7037	-8.52365	22.3282	-2.81133	0
0.6293	-10.799	-6.69204	23.5484	-1.59054	0
0.6300	-9.27247	-4.86282	-2.9987	-0.369749	0
0.6307	-10.4881	-1.19961	-35.0469	0.851043	0
0.6313	-11.0817	-2.42068	-46.0283	0.851043	0
0.6320	-13.5412	-9.43945	-41.7612	-2.50562	0
0.6327	-17.499	-14.0161	-38.0938	-3.72641	0
0.6333	-14.7568	-11.8816	-31.6897	-1.89625	0
0.6340	-15.9724	-8.52365	-20.0878	-1.89625	0
0.6347	-21.174	-6.99731	-16.7307	-1.89625	0
0.6353	-13.5412	-4.86282	-17.9508	-0.0640348	0
0.6360	-5.5974	-3.33648	-3.30891	-0.979112	0
0.6367	-16.877	-8.21838	17.7509	-2.50562	0
0.6373	-28.1849	-15.8477	16.8341	-0.675463	0
0.6380	-27.563	-17.6793	-1.17191	-0.0640348	0
0.6387	-30.3051	-15.8477	-16.7307	-0.675463	0
0.6393	-35.5068	-14.0161	-32.9099	0.851043	0
0.6400	-34.8848	-8.52365	-45.725	1.15676	0
0.6407	-34.8848	-0.589071	-42.3678	0.851043	0
0.6413	-34.6021	4.29283	-24.3618	2.07183	0
0.6420	-32.4536	7.95604	-3.91554	1.15676	0
0.6427	-33.0756	11.0063	13.4769	-2.1999	0
0.6433	-34.6021	11.3116	29.9594	-2.50562	0
0.6440	-35.8177	10.7035	40.6376	0.545328	0
0.6447	-36.4114	10.0929	35.1434	2.07183	0
0.6453	-33.9802	7.95604	20.8048	1.46247	0
0.6460	-33.6692	7.04024	20.8048	1.15676	0
0.6467	-33.9802	9.78765	38.1972	1.46247	0
0.6473	-24.2271	9.78765	58.3402	0.24168	0
0.6480	-16.5943	6.12443	72.989	-0.675463	0
0.6487	-26.6583	3.37702	75.126	0.545328	0
0.6493	-34.8848	1.5478	61.3941	-0.0640348	0
0.6500	-32.1427	-1.19961	40.9478	-3.4207	0
0.6507	-30.6161	-2.11541	24.4653	-4.64149	0
0.6513	-30.0224	-2.11541	12.5601	-3.72641	0
0.6520	-27.252	0.632	6.76258	-0.979112	0
0.6527	-27.563	6.73497	7.98275	1.46247	0
0.6533	-27.563	8.56658	12.8703	1.76612	0
0.6540	-25.1318	5.20863	17.1443	0.545328	0
0.6547	-26.6583	6.12443	18.3645	0.851043	0
0.6553	-27.563	9.78765	17.1443	0.851043	0
0.6560	-24.8208	7.95604	11.9534	-1.28483	0
0.6567	-24.5098	4.29283	-0.861695	-1.89625	0
0.6573	-25.7537	1.5478	-16.124	-0.979112	0
0.6580	-27.252	-0.589071	-24.9754	-1.89625	0
0.6587	-27.252	-0.283804	-22.5351	-1.59054	0
0.6593	-20.2411	1.5478	-13.987	2.37755	0
0.6600	-14.7568	0.937267	-2.08186	3.29263	0
0.6607	-22.3896	0.632	15.0073	0.24168	0
0.6613	-32.4536	1.5478	30.2627	-1.89625	0
0.6620	-32.7646	1.24254	24.1619	-1.89625	0
0.6627	-29.4005	0.632	2.79879	-3.4207	0
0.6633	-29.4005	1.5478	-1.17191	-2.81133	0
0.6640	-28.4959	2.46361	15.3106	-0.369749	0
0.6647	-24.5098	2.46361	26.2989	-1.28483	0
0.6653	-21.7677	3.07176	28.1257	-2.81133	0
0.6660	-21.174	4.29283	35.1434	0.24168	0
0.6667	-18.1209	5.81917	40.0309	2.68326	0
0.6673	-13.5412	7.34551	30.8763	-0.0640348	0
0.6680	-14.4458	8.87184	13.4769	-2.81133	0
0.6687	-14.7568	10.7035	-2.08186	-1.89625	0
0.6693	-9.27247	11.6169	-12.7669	0.545328	0
0.6700	-9.86613	10.7035	-23.1417	3.29263	0
0.6707	-13.8522	10.0929	-31.6897	3.59834	0
0.6713	-4.69277	11.3116	-29.856	2.68326	0
0.6720	2.62908	13.4485	-21.308	2.37755	0
0.6727	-9.86613	13.4485	-18.261	2.68326	0
0.6733	-22.0786	11.0063	-21.6182	1.76612	0
0.6740	-19.9301	8.56658	-24.6652	-0.369749	0
0.6747	-19.0255	5.20863	-25.2787	-2.1999	0
0.6753	-23.6052	-2.11541	-26.4989	-2.81133	0
0.6760	-25.7537	-8.82892	-28.0223	-2.50562	0
0.6767	-25.7537	-7.91311	-26.8022	-1.89625	0
0.6773	-26.3474	-3.64175	-20.0878	-1.89625	0
0.6780	-27.563	-0.589071	-10.6299	-2.81133	0
0.6787	-27.563	4.29283	1.27531	-3.72641	0
0.6793	-26.3474	9.78765	17.1443	-1.89625	0
0.6800	-27.563	11.0063	38.1972	-0.675463	0
0.6807	-27.8739	8.56658	60.4772	-1.89625	0
0.6813	-23.6052	7.34551	64.1377	-3.11705	0
0.6820	-22.7006	9.17711	42.7746	-1.89625	0
0.6827	-21.4567	9.78765	26.2989	-0.979112	0
0.6833	-10.799	7.95604	25.9887	-1.89625	0
0.6840	-7.43493	7.04024	11.9534	-3.11705	0
0.6847	-19.0255	6.73497	-13.0702	-2.81133	0
0.6853	-23.6052	4.29283	-19.4812	-2.50562	0
0.6860	-18.1209	1.5478	-15.8207	-3.4207	0
0.6867	-14.7568	0.326732	-16.124	-3.11705	0
0.6873	-11.7037	-1.19961	-15.8207	-0.979112	0
0.6880	-7.7459	-1.81014	-18.8677	0.24168	0
0.6887	-6.50203	0.0214641	-26.4989	1.46247	0
0.6893	-4.38181	0.937267	-28.3325	1.76612	0
0.6900	-1.63964	0.326732	-29.2425	-1.89625	0
0.6907	0.508855	-0.589071	-34.7367	-2.81133	0
0.6913	5.08855	-3.64175	-39.6242	1.76612	0
0.6920	6.92608	-8.21838	-48.1653	1.76612	0
0.6927	7.51974	-12.4921	-56.0998	-4.64149	0
0.6933	12.7214	-17.0688	-47.862	-4.64149	0
0.6940	12.4104	-17.6793	-35.0469	-1.89625	0
0.6947	10.8838	-13.7108	-29.2425	-3.72641	0
0.6953	23.4073	-13.1003	-19.1779	-4.33577	0
0.6960	31.6338	-15.8477	-8.49287	-3.11705	0
0.6967	19.4213	-15.8477	-4.83239	-3.72641	0
0.6973	11.7885	-15.5424	0.965099	-3.11705	0
0.6980	18.5167	-15.5424	8.59627	-0.675463	0
0.6987	19.1103	-14.0161	15.3106	-2.1999	0
0.6993	15.7745	-13.7108	28.4359	-3.72641	0
0.7000	20.0432	-14.0161	37.8939	-0.369749	0
0.7007	23.4073	-13.7108	40.9478	1.76612	0
0.7013	23.69	-17.6793	55.5966	-0.0640348	0
0.7020	26.7431	-23.1717	64.1377	-1.89625	0
0.7027	30.1072	-23.7823	33.9232	-1.89625	0
0.7033	31.9448	-20.4267	-8.49287	-2.81133	0
0.7040	35.3089	-15.8477	-24.0585	-2.81133	0
0.7047	39.2666	-10.3553	-26.1955	-0.369749	0
0.7053	44.44	-6.69204	-25.2787	0.851043	0
0.7060	46.5885	-5.1657	-9.71303	-0.0640348	0
0.7067	49.3307	-1.81014	13.1736	-0.0640348	0
0.7073	59.3947	3.07176	19.8879	-0.979112	0
0.7080	67.3385	3.98756	12.8703	-1.28483	0
0.7087	58.1791	0.632	6.15595	-0.369749	0
0.7093	47.4931	-0.894339	3.71563	-0.369749	0
0.7100	50.5462	0.0214641	4.32226	-1.59054	0
0.7107	55.4369	-1.19961	4.32226	0.851043	0
0.7113	52.0728	-2.72595	1.27531	4.2077	0
0.7120	51.1682	-2.11541	-1.17191	1.15676	0
0.7127	55.4369	-4.25228	0.0482549	-3.72641	0
0.7133	55.7479	-7.60784	0.0482549	-1.89625	0
0.7140	52.6947	-5.47097	-0.861695	0.851043	0
0.7147	52.6947	-1.50487	1.57863	-0.0640348	0
0.7153	53.5994	-3.94702	5.85263	-1.59054	0
0.7160	49.6416	-8.52365	9.81643	-0.369749	0
0.7167	46.5885	-6.69204	13.7871	-1.28483	0
0.7173	47.4931	-2.72595	18.3645	-3.11705	0
0.7180	44.751	-2.72595	18.9711	-1.89625	0
0.7187	42.6307	-1.19961	11.6501	-0.0640348	0
0.7193	50.2353	2.76887	1.88194	-0.0640348	0
0.7200	53.9103	2.15834	-2.39207	-0.0640348	0
0.7207	41.6978	-3.03121	-1.77854	-0.979112	0
0.7213	30.1072	-3.33648	-0.255062	-3.4207	0
0.7220	29.4853	-1.19961	2.18526	-2.81133	0
0.7227	30.4182	-1.19961	4.93579	-0.0640348	0
0.7233	29.2026	-0.283804	7.07279	0.851043	0
0.7240	27.3651	3.98756	7.07279	-0.0640348	0
0.7247	25.5276	5.5139	-1.17191	-0.0640348	0
0.7253	25.2166	4.90336	-17.0409	0.851043	0
0.7260	24.312	5.5139	-26.8022	1.15676	0
0.7267	22.7854	7.04024	-26.4989	0.851043	0
0.7273	26.4322	7.04024	-22.2248	1.46247	0
0.7280	28.8916	5.20863	-18.5644	2.37755	0
0.7287	24.9056	3.07176	-16.4274	1.15676	0
0.7293	22.1635	2.46361	-14.2904	-0.979112	0
0.7300	20.0432	2.15834	-8.18955	-0.675463	0
0.7307	18.8276	2.46361	0.661782	1.76612	0
0.7313	24.312	2.15834	5.23911	2.07183	0
0.7320	24.6229	0.0214641	4.32226	-0.675463	0
0.7327	9.97921	-1.19961	6.15595	-2.1999	0
0.7333	-2.85524	0.632	21.1081	-0.675463	0
0.7340	-5.5974	1.24254	52.5427	-1.59054	0
0.7347	-9.86613	-0.589071	83.9774	-4.03212	0
0.7353	-16.877	0.326732	92.2152	-3.11705	0
0.7360	-22.0786	3.07176	72.0722	-1.59054	0
0.7367	-25.7537	2.46361	41.8577	-2.1999	0
0.7373	-28.7786	0.632	19.2744	-1.59054	0
0.7380	-31.8317	1.24254	4.01895	-1.28483	0
0.7387	-33.9802	2.76887	-7.88624	-1.89625	0
0.7393	-34.8848	3.07176	-12.7669	-1.28483	0
0.7400	-40.6801	4.29283	-9.40971	-0.979112	0
0.7407	-46.5037	6.73497	-3.91554	-0.0640348	0
0.7413	-44.6661	7.34551	-1.47522	0.24168	0
0.7420	-44.9771	6.12443	-6.65918	-1.89625	0
0.7427	-48.6239	5.20863	-15.5105	-1.89625	0
0.7433	-40.3974	4.29283	-18.5644	2.68326	0
0.7440	-32.1427	4.29283	-16.124	2.68326	0
0.7447	-40.6801	5.20863	-16.7307	-0.675463	0
0.7453	-50.4614	5.20863	-20.3981	-0.979112	0
0.7460	-48.9349	5.5139	-21.9215	-1.89625	0
0.7467	-48.6239	8.26131	-21.9215	-1.89625	0
0.7473	-47.4083	8.87184	-24.9754	0.851043	0
0.7480	-43.7332	6.73497	-33.2132	2.68326	0
0.7487	-45.2598	4.29283	-36.5703	1.76612	0
0.7493	-46.5037	2.15834	-29.856	-0.675463	0
0.7500	-42.2067	-0.589071	-27.4157	-2.50562	0
0.7507	-41.613	-0.283804	-34.4333	-0.0640348	0
0.7513	-43.4506	2.46361	-39.0107	2.98691	0
0.7520	-41.613	2.76887	-35.3502	-0.0640348	0
0.7527	-41.924	1.5478	-24.9754	-3.4207	0
0.7533	-43.1396	-0.283804	-12.1533	-2.81133	0
0.7540	-42.8286	-3.03121	-9.40971	-2.50562	0
0.7547	-41.3021	-6.69204	-16.7307	-1.28483	0
0.7553	-34.2912	-8.21838	-19.4812	0.24168	0
0.7560	-30.9271	-3.94702	-16.4274	-0.0640348	0
0.7567	-41.3021	-1.19961	-8.49287	-0.675463	0
0.7573	-50.4614	-4.86282	7.98275	-0.675463	0
0.7580	-49.2458	-6.69204	11.9534	-2.50562	0
0.7587	-51.0834	-3.94702	-8.18955	-3.4207	0
0.7593	-55.0411	-6.99731	-15.8207	-5.55656	0
0.7600	-53.8255	-10.3553	4.32226	-9.21894	0
0.7607	-54.1082	-6.38677	17.1443	-7.99815	0
0.7613	-54.4192	-3.94702	7.98275	-4.64149	0
0.7620	-52.5817	-4.55755	0.661782	-5.55656	0
0.7627	-53.2036	-2.72595	5.54242	-7.38878	0
0.7633	-53.2036	-1.50487	19.8879	-6.47371	0
0.7640	-50.4614	-2.11541	43.6914	-5.86228	0
0.7647	-50.1505	0.632	57.4234	-3.72641	0
0.7653	-47.7193	2.15834	45.5251	-0.979112	0
0.7660	-45.2598	1.5478	30.2627	-1.28483	0
0.7667	-43.7332	4.29283	33.6199	-2.1999	0
0.7673	-32.4536	8.26131	39.4174	-0.675463	0
0.7680	-21.4567	6.4297	36.0602	-0.675463	0
0.7687	-30.0224	2.76887	37.5906	-2.1999	0
0.7693	-39.7755	3.68229	43.6914	-2.81133	0
0.7700	-34.6021	7.34551	29.9594	-2.50562	0
0.7707	-30.3051	8.87184	1.27531	-1.28483	0
0.7713	-31.238	8.87184	-13.3735	-0.979112	0
0.7720	-28.1849	9.48238	-10.0163	-2.50562	0
0.7727	-25.7537	9.48238	-6.65918	-2.1999	0
0.7733	-27.8739	9.48238	-7.57603	-0.369749	0
0.7740	-28.4959	9.78765	-9.1064	-0.979112	0
0.7747	-26.6583	5.81917	-10.0163	-2.50562	0
0.7753	-25.7537	1.24254	-5.74923	-3.72641	0
0.7760	-26.3474	1.24254	2.18526	-5.25292	0
0.7767	-24.5098	0.937267	2.49547	-5.25292	0
0.7773	-22.3896	-2.11541	0.358465	-3.72641	0
0.7780	-24.5098	-0.894339	3.71563	-4.64149	0
0.7787	-23.6052	0.632	0.358465	-3.72641	0
0.7793	-12.9193	-2.11541	-12.7669	-0.0640348	0
0.7800	-7.7459	-2.11541	-17.6475	0.24168	0
0.7807	-17.188	2.15834	-16.7307	-1.59054	0
0.7813	-24.2271	1.24254	-20.0878	-0.979112	0
0.7820	-23.2942	-2.11541	-21.308	-2.1999	0
0.7827	-22.7006	-0.283804	-18.261	-4.64149	0
0.7833	-20.5521	2.46361	-14.9039	-4.03212	0
0.7840	-17.8099	-1.19961	-10.3266	-1.89625	0
0.7847	-17.499	-4.25228	-9.40971	-1.89625	0
0.7853	-14.7568	-2.11541	-17.6475	-2.81133	0
0.7860	-10.799	-0.589071	-21.308	-1.89625	0
0.7867	-10.1771	-2.11541	-13.0702	-0.979112	0
0.7873	-7.7459	-1.19961	-5.1357	-1.89625	0
0.7880	-3.4489	0.632	-5.74923	-3.72641	0
0.7887	-1.01771	-0.283804	-13.0702	-1.89625	0
0.7893	2.03542	-1.19961	-24.9754	-0.369749	0
0.7900	3.25102	-1.19961	-31.0762	-1.89625	0
0.7907	4.77758	-1.19961	-26.1955	-1.28483	0
0.7913	16.3682	-1.19961	-17.3442	1.76612	0
0.7920	22.7854	-0.283804	-6.05255	2.98691	0
0.7927	11.4775	1.5478	9.51312	1.76612	0
0.7933	1.72445	2.15834	20.5015	0.24168	0
0.7940	5.39952	-0.283804	23.5484	-1.89625	0
0.7947	8.14168	-3.64175	24.4653	-2.81133	0
0.7953	7.51974	-4.25228	26.2989	-2.81133	0
0.7960	7.20878	-3.64175	27.2089	-1.28483	0
0.7967	6.30415	-2.72595	26.6023	-1.89625	0
0.7973	7.51974	-0.894339	26.2989	-2.50562	0
0.7980	7.51974	0.326732	24.4653	0.24168	0
0.7987	4.15565	-0.589071	16.2274	3.29263	0
0.7993	5.08855	-3.03121	3.1021	0.545328	0
0.8000	7.20878	-5.1657	-1.77854	-2.50562	0
0.8007	6.30415	-6.69204	7.37611	-0.0640348	0
0.8013	7.20878	-6.69204	18.9711	0.851043	0
0.8020	8.45264	-6.08151	18.9711	-0.0640348	0
0.8027	11.1948	-4.86282	6.15595	1.76612	0
0.8033	20.9479	-3.03121	-9.1064	1.46247	0
0.8040	24.001	-2.11541	-13.0702	-1.59054	0
0.8047	12.7214	-3.03121	-6.65918	-0.979112	0
0.8053	6.30415	-3.03121	-4.83239	0.851043	0
0.8060	8.73534	-1.19961	-10.6299	0.545328	0
0.8067	8.73534	0.632	-11.85	1.76612	0
0.8073	10.8838	0.937267	-9.40971	2.37755	0
0.8080	14.5306	-0.283804	-10.9332	0.545328	0
0.8087	12.4104	-1.19961	-12.1533	0.851043	0
0.8093	11.7885	-1.19961	-10.3266	2.68326	0
0.8100	14.8416	-1.81014	-9.1064	2.37755	0
0.8107	14.8416	-3.03121	-7.27271	1.15676	0
0.8113	15.7745	-0.894339	-11.2434	-0.0640348	0
0.8120	17.3011	2.15834	-21.308	-1.28483	0
0.8127	16.0572	1.5478	-24.3618	-0.0640348	0
0.8133	15.4635	-1.50487	-21.0047	2.37755	0
0.8140	13.626	-3.64175	-21.308	2.68326	0
0.8147	12.7214	-5.47097	-20.7014	3.29263	0
0.8153	20.3542	-5.1657	-16.7307	5.73421	0
0.8160	25.2166	-1.81014	-17.0409	7.26071	0
0.8167	13.315	1.5478	-19.4812	5.42849	0
0.8173	0.819822	4.90336	-18.5644	1.76612	0
0.8180	-0.424046	7.95604	-17.9508	-0.0640348	0
0.8187	-1.01771	10.3982	-15.5105	0.545328	0
0.8193	-3.16621	14.3643	-4.52907	-0.675463	0
0.8200	-4.07084	16.1959	9.81643	-5.55656	0
0.8207	-5.28644	10.7035	21.1081	-6.77736	0
0.8213	-6.21934	4.90336	30.8763	-4.64149	0
0.8220	-7.43493	4.29283	33.9232	-5.55656	0
0.8227	-7.7459	2.15834	22.6316	-7.38878	0
0.8233	-6.21934	-2.72595	4.32226	-4.64149	0
0.8240	-6.813	-4.86282	-8.18955	-2.50562	0
0.8247	-8.33957	-3.94702	-14.6006	-1.89625	0
0.8253	-4.38181	-2.11541	-20.7014	0.545328	0
0.8260	-4.07084	-1.19961	-24.6652	1.76612	0
0.8267	-5.5974	-2.11541	-26.4989	0.545328	0
0.8273	5.39952	-4.25228	-31.6897	1.46247	0
0.8280	14.5306	-7.60784	-35.9568	2.68326	0
0.8287	4.46661	-9.43945	-31.6897	-0.369749	0
0.8293	-3.75987	-8.21838	-24.9754	-1.89625	0
0.8300	0.197888	-5.77624	-21.6182	0.545328	0
0.8307	-0.113079	-6.69204	-16.124	0.545328	0
0.8313	-4.97547	-8.82892	-1.17191	-1.28483	0
0.8320	-3.75987	-8.52365	16.8341	-0.979112	0
0.8327	-1.63964	-6.38677	27.8224	-0.0640348	0
0.8333	-3.4489	-5.1657	33.6199	0.24168	0
0.8340	-7.43493	-5.77624	45.2149	-0.0640348	0
0.8347	-10.1771	-6.08151	57.1201	-0.979112	0
0.8353	-8.65053	-6.69204	47.3519	-1.89625	0
0.8360	-8.0286	-7.30258	17.7509	-0.979112	0
0.8367	-12.9193	-7.91311	-1.77854	0.545328	0
0.8373	-15.0678	-7.60784	1.27531	-0.0640348	0
0.8380	-13.8522	-5.1657	13.7871	-1.89625	0
0.8387	-13.8522	-2.72595	25.9887	-0.979112	0
0.8393	-9.55516	-3.33648	29.9594	2.68326	0
0.8400	-5.28644	-5.77624	19.8879	2.98691	0
0.8407	-12.6083	-6.69204	7.98275	-0.369749	0
0.8413	-25.1318	-6.69204	7.37611	-2.1999	0
0.8420	-30.6161	-6.08151	14.6971	-1.89625	0
0.8427	-29.4005	-6.99731	20.8048	-1.89625	0
0.8433	-27.563	-10.3553	20.8048	-0.0640348	0
0.8440	-29.4005	-12.7974	18.9711	1.76612	0
0.8447	-32.1427	-11.5763	21.4114	0.545328	0
0.8453	-29.7115	-11.2711	19.8879	-0.369749	0
0.8460	-28.1849	-11.2711	4.93579	0.851043	0
0.8467	-29.7115	-7.60784	-8.49287	0.851043	0
0.8473	-29.0895	-4.86282	-5.74923	-0.0640348	0
0.8480	-30.0224	-4.25228	1.57863	0.851043	0
0.8487	-32.1427	-2.11541	-0.255062	1.15676	0
0.8493	-28.4959	-0.894339	-7.88624	-0.369749	0
0.8500	-26.9693	-1.19961	-8.49287	-3.11705	0
0.8507	-27.563	1.5478	1.88194	-3.11705	0
0.8513	-17.499	4.29283	7.98275	0.24168	0
0.8520	-11.7037	1.5478	-3.91554	2.68326	0
0.8527	-24.2271	-0.589071	-21.9215	1.15676	0
0.8533	-33.9802	0.937267	-28.9392	-0.979112	0
0.8540	-32.1427	0.632	-26.1955	-2.50562	0
0.8547	-33.0756	0.632	-18.8677	-1.89625	0
0.8553	-35.8177	3.37702	-12.4636	1.76612	0
0.8560	-34.8848	6.4297	-17.6475	2.98691	0
0.8567	-34.6021	7.34551	-31.3795	-0.0640348	0
0.8573	-36.7224	6.12443	-35.0469	-1.59054	0
0.8580	-37.3443	5.81917	-30.4695	-0.369749	0
0.8587	-36.1287	9.48238	-29.5527	-1.89625	0
0.8593	-36.4114	12.2274	-23.445	-3.11705	0
0.8600	-38.5599	9.78765	-10.0163	-2.1999	0
0.8607	-39.1536	8.87184	-4.83239	-1.89625	0
0.8613	-37.3443	12.5327	-6.65918	0.851043	0
0.8620	-37.3443	13.1432	0.661782	3.90199	0
0.8627	-33.3583	11.6169	10.7333	1.76612	0
0.8633	-21.4567	10.3982	15.3106	-0.979112	0
0.8640	-16.2834	7.65077	25.3821	-0.979112	0
0.8647	-23.9162	4.5981	40.9478	-1.89625	0
0.8653	-30.3051	4.29283	43.0779	-3.72641	0
0.8660	-28.4959	3.68229	29.0426	-0.675463	0
0.8667	-23.2942	1.24254	13.7871	1.46247	0
0.8673	-18.1209	-0.589071	6.15595	-0.0640348	0
0.8680	-15.0678	-0.283804	2.18526	0.851043	0
0.8687	-14.1349	0.326732	-3.91554	2.98691	0
0.8693	-11.3927	-0.283804	-7.57603	1.46247	0
0.8700	-7.12397	-0.589071	-1.17191	-0.0640348	0
0.8707	-3.4489	0.632	9.81643	1.76612	0
0.8713	-1.92234	0.0214641	19.5846	1.15676	0
0.8720	-3.16621	-1.50487	27.2089	-2.1999	0
0.8727	-3.75987	1.24254	29.9594	-0.979112	0
0.8733	-1.01771	4.5981	29.0426	2.68326	0
0.8740	-0.424046	2.76887	25.0788	1.46247	0
0.8747	-0.424046	0.0214641	8.59627	-0.675463	0
0.8753	7.51974	-0.894339	-15.8207	0.851043	0
0.8760	16.6791	-1.81014	-21.9215	1.76612	0
0.8767	11.7885	0.326732	-14.6006	0.545328	0
0.8773	-1.01771	3.37702	-21.308	-1.59054	0
0.8780	-4.97547	2.46361	-31.3795	-3.11705	0
0.8787	-2.85524	-0.894339	-21.0047	-3.11705	0
0.8793	-4.07084	-3.94702	-4.83239	-1.89625	0
0.8800	-6.50203	-6.99731	-0.861695	-1.59054	0
0.8807	-4.69277	-9.43945	-4.52907	-2.81133	0
0.8813	-3.16621	-10.9658	-9.40971	-2.81133	0
0.8820	-4.69277	-10.3553	-15.8207	-0.979112	0
0.8827	-4.69277	-6.38677	-20.3981	1.15676	0
0.8833	-2.23331	-3.03121	-22.2248	0.851043	0
0.8840	-1.92234	-3.94702	-19.1779	-0.979112	0
0.8847	-0.706743	-3.64175	-9.40971	-1.89625	0
0.8853	2.62908	-0.589071	-1.77854	-1.59054	0
0.8860	0.508855	0.937267	-3.91554	-0.369749	0
0.8867	-1.01771	1.5478	-5.1357	0.24168	0
0.8873	10.2619	1.5478	1.57863	-0.0640348	0
0.8880	20.3542	0.632	6.15595	0.545328	0
0.8887	12.7214	-0.589071	2.79879	1.76612	0
0.8893	2.62908	0.632	-0.255062	0.851043	0
0.8900	3.56198	1.5478	-1.77854	-0.369749	0
0.8907	3.87295	-0.589071	-5.74923	0.24168	0
0.8913	0.819822	-2.72595	-7.88624	1.15676	0
0.8920	2.94005	-3.33648	-7.57603	-0.0640348	0
0.8927	4.77758	-3.94702	-11.2434	-2.1999	0
0.8933	1.41349	-2.72595	-17.3442	-3.11705	0
0.8940	0.197888	-0.894339	-18.261	-0.675463	0
0.8947	2.34639	-1.19961	-13.6837	0.851043	0
0.8953	2.34639	0.632	-9.71303	-1.28483	0
0.8960	0.197888	4.29283	-8.49287	-0.0640348	0
0.8967	-0.113079	2.15834	-6.05255	3.59834	0
0.8973	0.508855	-0.894339	0.965099	0.851043	0
0.8980	-1.01771	2.15834	7.67943	-2.1999	0
0.8987	-0.424046	2.76887	12.8703	0.851043	0
0.8993	7.20878	1.24254	21.4114	3.29263	0
0.9000	10.8838	4.29283	24.4653	0.545328	0
0.9007	-1.01771	4.90336	16.5308	-2.1999	0
0.9013	-11.0817	-0.283804	15.0073	-2.50562	0
0.9020	-7.43493	-2.11541	29.6561	-0.979112	0
0.9027	-4.69277	-1.19961	42.1679	0.24168	0
0.9033	-8.33957	-1.50487	41.2511	0.545328	0
0.9040	-6.813	-0.894339	29.9594	-0.979112	0
0.9047	-2.23331	-2.11541	9.51312	-3.72641	0
0.9053	-1.92234	-6.38677	-13.987	-5.25292	0
0.9060	-1.92234	-8.52365	-30.4695	-2.81133	0
0.9067	1.10252	-7.60784	-35.0469	-0.369749	0
0.9073	3.56198	-5.1657	-29.5527	0.24168	0
0.9080	2.94005	-1.81014	-21.0047	1.76612	0
0.9087	2.94005	-1.19961	-14.9039	2.68326	0
0.9093	5.39952	-3.94702	-2.08186	0.851043	0
0.9100	5.39952	-3.33648	25.3821	-0.979112	0
0.9107	5.99318	-1.50487	54.9831	-1.28483	0
0.9113	16.0572	-1.19961	72.3755	0.24168	0
0.9120	23.0964	-1.19961	65.0545	1.76612	0
0.9127	14.5306	-1.19961	26.2989	2.37755	0
0.9133	4.46661	-2.11541	-22.2248	0.545328	0
0.9140	4.46661	-2.11541	-44.5048	-0.979112	0
0.9147	5.39952	-2.72595	-40.2308	0.24168	0
0.9153	2.03542	-3.94702	-35.3502	0.851043	0
0.9160	-1.63964	-4.55755	-36.8737	-0.979112	0
0.9167	-2.23331	-3.94702	-34.7367	-1.28483	0
0.9173	0.508855	-2.42068	-22.5351	-2.50562	0
0.9180	1.72445	-2.42068	-2.69538	-5.55656	0
0.9187	-1.01771	-3.03121	13.7871	-4.9472	0
0.9193	-4.69277	-1.50487	21.4114	-2.1999	0
0.9200	-7.43493	-1.50487	29.0426	-3.11705	0
0.9207	-8.0286	-1.81014	36.0602	-3.72641	0
0.9213	-6.50203	-0.283804	27.5191	-0.979112	0
0.9220	-6.21934	-2.11541	6.76258	-1.59054	0
0.9227	-1.92234	-5.77624	-6.35586	-3.4207	0
0.9233	7.51974	-4.25228	-9.1064	-2.81133	0
0.9240	6.92608	-3.03121	-13.0702	-3.4207	0
0.9247	-5.28644	-4.25228	-19.4812	-4.64149	0
0.9253	-9.27247	-0.283804	-13.0702	-4.64149	0
0.9260	-4.69277	2.76887	9.81643	-4.33577	0
0.9267	-3.75987	-1.19961	23.8517	-2.81133	0
0.9273	-2.85524	-3.03121	14.3938	-0.0640348	0
0.9280	-0.424046	-1.50487	-1.17191	0.851043	0
0.9287	-0.113079	-2.11541	-6.05255	0.851043	0
0.9293	2.62908	-0.283804	-7.27271	0.24168	0
0.9300	4.77758	2.46361	-11.5467	-1.28483	0
0.9307	1.72445	0.0214641	-15.2072	-0.0640348	0
0.9313	1.10252	-1.81014	-18.8677	3.29263	0
0.9320	4.77758	0.326732	-24.3618	2.68326	0
0.9327	4.46661	1.24254	-27.1124	0.545328	0
0.9333	3.56198	0.326732	-23.7552	-0.369749	0
0.9340	4.46661	-1.50487	-17.6475	-1.59054	0
0.9347	7.20878	-3.94702	-7.88624	-1.89625	0
0.9353	17.5838	-3.94702	5.85263	0.851043	0
0.9360	26.4322	-2.11541	10.43	2.07183	0
0.9367	16.6791	-0.589071	4.32226	-0.675463	0
0.9373	1.72445	0.632	2.49547	-3.4207	0
0.9380	0.819822	1.5478	5.23911	-3.72641	0
0.9387	3.56198	1.24254	3.40542	-2.1999	0
0.9393	0.197888	1.5478	5.54242	-0.0640348	0
0.9400	-0.113079	1.5478	18.0542	-0.979112	0
0.9407	3.87295	-1.19961	31.1796	-2.81133	0
0.9413	3.87295	-3.33648	42.1679	-0.979112	0
0.9420	2.94005	-1.50487	51.6259	1.46247	0
0.9427	6.92608	0.326732	54.0662	-0.979112	0
0.9433	10.2619	1.24254	49.7922	-0.979112	0
0.9440	9.35728	3.98756	40.9478	3.59834	0
0.9447	11.7885	5.81917	26.9056	2.98691	0
0.9453	16.6791	4.90336	7.98275	-0.369749	0
0.9460	16.0572	5.20863	-16.7307	1.76612	0
0.9467	16.9901	7.04024	-43.588	4.51342	0
0.9473	29.2026	6.4297	-57.32	4.51342	0
0.9480	37.7401	6.12443	-51.5225	3.90199	0
0.9487	30.1072	6.12443	-40.5341	3.59834	0
0.9493	20.9479	3.37702	-40.2308	2.68326	0
0.9500	22.4744	-0.894339	-45.4217	1.15676	0
0.9507	27.0541	-2.11541	-44.2015	-0.0640348	0
0.9513	29.2026	-4.25228	-38.404	2.37755	0
0.9520	28.8916	-7.60784	-35.0469	3.90199	0
0.9527	24.6229	-10.05	-30.4695	0.851043	0
0.9533	21.5698	-10.3553	-24.9754	-0.0640348	0
0.9540	22.4744	-8.52365	-16.7307	2.68326	0
0.9547	25.2166	-7.60784	1.27531	-0.979112	0
0.9553	27.0541	-9.74472	21.1081	-5.55656	0
0.9560	26.4322	-11.2711	27.2089	-3.72641	0
0.9567	26.4322	-10.05	20.8048	-1.89625	0
0.9573	26.7431	-8.82892	12.8703	-3.72641	0
0.9580	23.0964	-7.60784	13.1736	-3.72641	0
0.9587	22.7854	-4.55755	19.2744	-0.979112	0
0.9593	33.1604	-3.03121	20.8048	-0.0640348	0
0.9600	37.1181	-4.86282	18.0542	-1.89625	0
0.9607	24.001	-4.86282	23.5484	-3.4207	0
0.9613	12.7214	-2.42068	34.5367	-2.1999	0
0.9620	12.7214	-1.19961	37.5906	-1.28483	0
0.9627	14.2479	-1.81014	25.9887	-1.28483	0
0.9633	15.4635	-0.894339	5.23911	-1.59054	0
0.9640	16.9901	0.632	-9.40971	-1.89625	0
0.9647	15.1526	0.632	-15.8207	-1.89625	0
0.9653	13.626	0.326732	-20.7014	-2.1999	0
0.9660	13.626	0.632	-18.8677	-3.72641	0
0.9667	13.0041	-0.894339	-11.5467	-1.59054	0
0.9673	13.626	-3.64175	-13.0702	1.76612	0
0.9680	14.5306	-3.03121	-20.3981	1.15676	0
0.9687	12.7214	2.15834	-18.8677	0.545328	0
0.9693	13.626	6.12443	-13.987	2.37755	0
0.9700	14.8416	4.90336	-13.0702	1.76612	0
0.9707	15.1526	1.5478	-13.6837	0.545328	0
0.9713	20.3542	1.5478	-17.6475	0.851043	0
0.9720	22.7854	2.46361	-19.7845	0.545328	0
0.9727	12.7214	2.15834	-17.6475	0.24168	0
0.9733	3.56198	0.632	-13.6837	-0.0640348	0
0.9740	2.62908	-0.283804	-8.49287	-1.28483	0
0.9747	-0.113079	-1.50487	-2.9987	-0.979112	0
0.9753	-4.07084	-2.11541	2.49547	-0.369749	0
0.9760	-4.69277	-1.19961	15.0073	-1.89625	0
0.9767	-7.43493	0.326732	33.9232	-1.59054	0
0.9773	-12.9193	1.24254	40.0309	-0.0640348	0
0.9780	-15.3505	1.5478	22.6316	-1.89625	0
0.9787	-16.5943	2.46361	-6.05255	-2.81133	0
0.9793	-19.6475	2.46361	-27.4157	-2.50562	0
0.9800	-23.2942	0.632	-29.5527	-3.11705	0
0.9807	-25.4427	-2.11541	-17.6475	-3.72641	0
0.9813	-24.5098	-3.94702	-10.3266	-3.72641	0
0.9820	-24.8208	-2.42068	-13.0702	-3.11705	0
0.9827	-25.7537	-0.894339	-17.0409	-1.28483	0
0.9833	-19.3365	-2.11541	-13.3735	-1.28483	0
0.9840	-12.9193	-3.94702	-2.9987	-2.81133	0
0.9847	-22.7006	-3.33648	8.29296	-1.59054	0
0.9853	-33.3583	-1.50487	14.3938	-0.675463	0
0.9860	-30.3051	-0.894339	17.4476	-3.4207	0
0.9867	-27.252	-1.81014	31.4829	-4.9472	0
0.9873	-28.4959	-2.11541	61.0839	-3.72641	0
0.9880	-26.3474	-1.81014	83.3638	-1.59054	0
0.9887	-24.8208	-3.03121	82.7572	-0.0640348	0
0.9893	-26.6583	-4.86282	72.989	-1.28483	0
0.9900	-25.7537	-4.55755	57.7267	-3.4207	0
0.9907	-23.6052	-3.94702	29.6561	-2.50562	0
0.9913	-22.9833	-4.86282	7.98275	-1.89625	0
0.9920	-22.9833	-5.47097	4.01895	-3.4207	0
0.9927	-21.7677	-5.47097	-4.83239	-2.81133	0
0.9933	-20.2411	-5.1657	-24.0585	-2.1999	0
0.9940	-22.0786	-1.50487	-34.7367	-3.72641	0
0.9947	-22.3896	0.326732	-31.6897	-0.675463	0
0.9953	-12.9193	-2.72595	-27.719	4.2077	0
0.9960	-4.97547	-2.42068	-28.0223	1.76612	0
0.9967	-13.8522	2.76887	-29.2425	-3.72641	0
0.9973	-24.5098	3.37702	-28.9392	-2.81133	0
0.9980	-23.9162	-0.283804	-29.856	-0.979112	0
0.9987	-24.8208	0.326732	-31.6897	-2.81133	0
0.9993	-27.563	3.37702	-28.6359	-3.11705	0
1.0000	-26.6583	3.68229	-22.8384	1.15676	0
1.0007	-26.6583	2.46361	-20.3981	1.76612	0
1.0013	-28.1849	2.15834	-16.7307	-0.979112	0
1.0020	-27.8739	3.68229	-7.27271	-0.0640348	0
1.0027	-28.1849	3.68229	9.51312	2.07183	0
1.0033	-26.6583	0.632	30.2627	0.851043	0
1.0040	-25.1318	-1.50487	36.3704	-0.675463	0
1.0047	-27.563	-1.19961	14.3938	-0.0640348	0
1.0053	-26.6583	-0.283804	-10.0163	-0.675463	0
1.0060	-22.0786	1.5478	-7.27271	-2.50562	0
1.0067	-20.5521	4.29283	9.2098	-1.89625	0
1.0073	-14.1349	0.937267	11.9534	-0.369749	0
1.0080	-8.0286	-5.1657	-2.08186	-1.59054	0
1.0087	-15.0678	-6.69204	-19.4812	-3.72641	0
1.0093	-22.9833	-4.86282	-28.6359	-4.64149	0
1.0100	-18.7146	-3.94702	-29.2425	-3.4207	0
1.0107	-15.3505	-4.86282	-22.8384	-2.50562	0
1.0113	-16.5943	-6.99731	-10.9332	-3.11705	0
1.0120	-15.6614	-6.99731	5.85263	-3.4207	0
1.0127	-14.7568	-3.33648	23.5484	-1.28483	0
1.0133	-13.8522	-1.50487	35.1434	0.851043	0
1.0140	-11.3927	-2.42068	36.6738	0.851043	0
1.0147	-11.7037	-0.894339	34.5367	-1.89625	0
1.0153	-12.9193	1.85307	30.5661	-4.33577	0
1.0160	-11.0817	2.46361	18.0542	-3.72641	0
1.0167	-9.27247	1.85307	3.40542	-0.675463	0
1.0173	-9.27247	1.5478	-2.9987	0.851043	0
1.0180	-12.0146	1.85307	-2.39207	-0.369749	0
1.0187	-11.3927	3.07176	-1.77854	-0.0640348	0
1.0193	-1.01771	2.76887	-2.69538	1.46247	0
1.0200	8.14168	1.24254	-7.27271	1.15676	0
1.0207	-0.113079	0.632	-13.987	-0.675463	0
1.0213	-12.9193	0.937267	-18.5644	-2.1999	0
1.0220	-15.3505	0.632	-22.8384	-2.81133	0
1.0227	-12.3256	-1.19961	-31.0762	-1.89625	0
1.0233	-9.27247	-3.03121	-36.8737	-2.50562	0
1.0240	-8.65053	-1.81014	-35.9568	-2.81133	0
1.0247	-10.1771	-0.283804	-35.9568	-0.675463	0
1.0253	-8.33957	-1.81014	-39.9275	1.76612	0
1.0260	-3.75987	-3.94702	-39.0107	1.15676	0
1.0267	-2.85524	-3.94702	-33.2132	-0.0640348	0
1.0273	-2.54427	-3.33648	-33.2132	-0.979112	0
1.0280	-0.113079	-2.42068	-37.7905	-1.59054	0
1.0287	2.62908	-0.589071	-28.3325	-0.369749	0
1.0293	7.20878	-1.19961	-1.77854	0.851043	0
1.0300	10.5729	-3.33648	23.2451	1.46247	0
1.0307	14.2479	-3.64175	43.6914	0.851043	0
1.0313	23.69	-1.19961	73.9059	-0.0640348	0
1.0320	29.4853	0.937267	97.0958	0.851043	0
1.0327	20.3542	0.632	85.5009	2.68326	0
1.0333	10.2619	0.0214641	47.0486	0.545328	0
1.0340	10.5729	0.632	8.89959	-0.369749	0
1.0347	13.0041	0.0214641	-17.6475	1.76612	0
1.0353	14.2479	-1.19961	-26.8022	0.851043	0
1.0360	15.1526	-0.589071	-18.5644	-1.89625	0
1.0367	14.8416	-0.589071	-7.27271	0.851043	0
1.0373	13.0041	-2.42068	-0.255062	2.37755	0
1.0380	11.7885	-1.50487	3.1021	-0.979112	0
1.0387	14.8416	0.632	0.661782	-2.81133	0
1.0393	18.2057	-0.283804	-10.3266	-1.59054	0
1.0400	14.8416	-0.894339	-24.6652	-0.979112	0
1.0407	13.626	2.15834	-34.13	-0.675463	0
1.0413	18.2057	0.632	-31.6897	0.24168	0
1.0420	18.2057	-3.94702	-19.4812	0.851043	0
1.0427	18.8276	-4.55755	-0.255062	1.46247	0
1.0433	31.0119	-3.03121	16.2274	0.851043	0
1.0440	35.5916	-3.94702	13.4769	0.545328	0
1.0447	20.9479	-4.86282	-2.08186	0.545328	0
1.0453	12.0994	-2.72595	-0.861695	-1.59054	0
1.0460	14.8416	-2.42068	29.3459	-1.28483	0
1.0467	13.315	-4.86282	67.4949	1.15676	0
1.0473	10.8838	-4.55755	82.1437	0.851043	0
1.0480	14.2479	-2.42068	62.6142	-0.369749	0
1.0487	16.3682	-3.64175	31.7862	1.76612	0
1.0493	15.4635	-4.86282	18.3645	3.29263	0
1.0500	15.1526	-2.72595	22.0249	0.851043	0
1.0507	14.2479	-2.72595	25.3821	-1.59054	0
1.0513	14.5306	-5.77624	18.3645	-1.28483	0
1.0520	15.4635	-4.25228	4.32226	1.46247	0
1.0527	14.2479	-2.11541	-4.83239	4.2077	0
1.0533	12.4104	-4.55755	-6.65918	1.76612	0
1.0540	9.97921	-3.94702	-9.40971	-1.59054	0
1.0547	8.73534	0.632	-13.0702	-0.0640348	0
1.0553	15.7745	2.15834	-11.5467	2.98691	0
1.0560	21.8808	0.632	-7.57603	2.07183	0
1.0567	12.7214	1.5478	-11.2434	-0.0640348	0
1.0573	-0.706743	3.68229	-22.5351	0.851043	0
1.0580	-4.97547	4.90336	-28.9392	1.15676	0
1.0587	-6.813	3.68229	-21.308	-1.28483	0
1.0593	-9.86613	2.76887	-7.57603	-1.89625	0
1.0600	-11.3927	3.68229	2.79879	-0.0640348	0
1.0607	-12.9193	3.37702	10.1197	1.76612	0
1.0613	-13.5412	1.85307	17.1443	1.76612	0
1.0620	-15.6614	2.76887	25.6854	-0.675463	0
1.0627	-19.0255	3.37702	28.7393	-2.1999	0
1.0633	-18.1209	0.326732	15.3106	1.76612	0
1.0640	-17.499	-1.50487	-10.3266	3.59834	0
1.0647	-22.9833	-0.283804	-32.9099	-0.0640348	0
1.0653	-24.5098	0.632	-45.4217	-1.89625	0
1.0660	-23.2942	0.326732	-42.3678	-0.979112	0
1.0667	-24.8208	-1.19961	-23.7552	-0.979112	0
1.0673	-16.877	-3.33648	-3.91554	0.545328	0
1.0680	-7.12397	-6.69204	6.15595	-0.0640348	0
1.0687	-17.188	-8.52365	10.43	-3.72641	0
1.0693	-30.3051	-4.86282	9.81643	-2.81133	0
1.0700	-26.0364	-1.19961	2.79879	-0.0640348	0
1.0707	-22.9833	-1.50487	-2.69538	-2.81133	0
1.0713	-29.4005	-1.50487	1.57863	-2.50562	0
1.0720	-31.549	0.326732	7.07279	0.851043	0
1.0727	-31.238	-0.894339	-2.08186	-0.369749	0
1.0733	-33.6692	-1.81014	-22.8384	-3.11705	0
1.0740	-35.8177	0.632	-33.8198	-2.50562	0
1.0747	-36.7224	0.937267	-28.9392	-2.1999	0
1.0753	-36.7224	0.0214641	-26.1955	-0.979112	0
1.0760	-36.7224	0.632	-31.6897	0.545328	0
1.0767	-37.938	0.0214641	-30.4695	-0.369749	0
1.0773	-37.6553	-1.81014	-17.6475	-0.979112	0
1.0780	-39.4645	0.632	-9.1064	-0.0640348	0
1.0787	-40.3974	5.20863	-11.85	-1.59054	0
1.0793	-32.1427	6.12443	-16.7307	-0.979112	0
1.0800	-26.0364	3.68229	-16.4274	3.29263	0
1.0807	-35.8177	3.37702	-8.79619	3.29263	0
1.0813	-47.0973	4.5981	6.15595	-1.59054	0
1.0820	-47.0973	0.632	19.2744	-2.50562	0
1.0827	-44.6661	-5.1657	22.3282	0.24168	0
1.0833	-44.3552	-3.03121	27.2089	-0.0640348	0
1.0840	-43.7332	2.15834	39.4174	-2.81133	0
1.0847	-41.3021	-0.283804	33.9232	-2.50562	0
1.0853	-37.938	-2.11541	-1.47522	-0.0640348	0
1.0860	-36.1287	2.46361	-33.8198	0.851043	0
1.0867	-35.1958	2.15834	-41.1477	0.851043	0
1.0873	-32.1427	-4.86282	-38.404	0.24168	0
1.0880	-29.4005	-5.1657	-33.8198	-0.979112	0
1.0887	-28.4959	0.632	-22.2248	-0.0640348	0
1.0893	-24.2271	2.15834	-10.3266	1.15676	0
1.0900	-21.7677	-0.283804	-2.9987	1.15676	0
1.0907	-19.0255	-1.19961	1.88194	2.68326	0
1.0913	-8.9615	0.632	4.32226	4.51342	0
1.0920	-3.75987	2.46361	6.15595	2.07183	0
1.0927	-13.8522	1.5478	13.1736	-0.675463	0
1.0933	-22.9833	-1.19961	22.6316	-0.675463	0
1.0940	-22.3896	-2.11541	31.7862	-0.0640348	0
1.0947	-21.174	-1.19961	40.3342	1.46247	0
1.0953	-21.7677	0.937267	44.3049	1.46247	0
1.0960	-20.863	3.37702	34.5367	-1.28483	0
1.0967	-21.174	3.37702	9.51312	0.851043	0
1.0973	-22.9833	0.326732	-15.8207	5.12278	0
1.0980	-23.9162	-2.11541	-23.1417	1.15676	0
1.0987	-24.2271	-3.03121	-21.308	-3.4207	0
1.0993	-23.6052	-2.11541	-28.6359	-1.89625	0
1.1000	-23.9162	1.24254	-34.13	-4.33577	0
1.1007	-24.8208	2.76887	-26.8022	-4.64149	0
1.1013	-22.9833	0.632	-21.308	0.851043	0
1.1020	-22.7006	-1.19961	-22.2248	-0.979112	0
1.1027	-20.863	-1.19961	-15.2072	-5.55656	0
1.1033	-11.0817	-1.19961	-3.30891	-0.0640348	0
1.1040	-5.5974	-0.589071	2.49547	1.76612	0
1.1047	-13.8522	-1.19961	7.07279	-4.03212	0
1.1053	-21.4567	-2.72595	16.2274	-2.81133	0
1.1060	-19.6475	-1.50487	23.2451	-0.369749	0
1.1067	-17.499	-0.894339	21.1081	-2.50562	0
1.1073	-16.877	-4.55755	8.89959	-0.979112	0
1.1080	-15.6614	-6.08151	-9.40971	0.851043	0
1.1087	-14.4458	-5.47097	-26.8022	-1.89625	0
1.1093	-12.0146	-8.52365	-40.2308	-2.50562	0
1.1100	-10.799	-8.52365	-46.0283	-2.81133	0
1.1107	-10.1771	-3.94702	-40.5341	-4.33577	0
1.1113	-6.813	-3.64175	-27.719	-0.979112	0
1.1120	-5.5974	-3.94702	-21.6182	0.851043	0
1.1127	-6.813	0.937267	-25.8853	-2.50562	0
1.1133	-4.38181	3.07176	-28.0223	-2.81133	0
1.1140	-4.07084	-0.283804	-24.9754	-0.979112	0
1.1147	-6.21934	-0.589071	-21.0047	-2.1999	0
1.1153	2.03542	-0.589071	-12.1533	-1.59054	0
1.1160	8.45264	-4.86282	6.45927	-0.0640348	0
1.1167	-3.16621	-4.86282	32.7031	-0.675463	0
1.1173	-14.7568	-1.19961	61.0839	-0.0640348	0
1.1180	-14.7568	-1.81014	73.2924	-0.0640348	0
1.1187	-14.7568	-4.55755	52.5427	-2.1999	0
1.1193	-16.5943	-1.81014	19.8879	-0.979112	0
1.1200	-16.2834	1.85307	10.43	0.851043	0
1.1207	-18.4036	2.46361	24.4653	-1.89625	0
1.1213	-21.174	3.37702	39.1141	-2.50562	0
1.1220	-20.2411	4.29283	43.9947	0.545328	0
1.1227	-19.0255	3.98756	42.1679	-0.369749	0
1.1233	-19.9301	4.5981	38.5005	-2.81133	0
1.1240	-22.9833	5.20863	29.9594	-2.50562	0
1.1247	-23.9162	2.46361	17.1443	-1.89625	0
1.1253	-19.6475	-2.11541	7.07279	-1.89625	0
1.1260	-18.7146	-1.81014	0.0482549	-1.89625	0
1.1267	-19.0255	3.07176	-4.52907	0.24168	0
1.1273	-7.43493	4.29283	-0.558379	3.29263	0
1.1280	1.41349	-0.283804	6.15595	2.68326	0
1.1287	-9.86613	-2.11541	6.45927	0.545328	0
1.1293	-19.9301	-0.283804	8.29296	0.851043	0
1.1300	-16.2834	-0.283804	16.2274	0.545328	0
1.1307	-15.6614	-0.589071	18.0542	-0.675463	0
1.1313	-19.3365	-0.894339	11.6501	-0.0640348	0
1.1320	-18.4036	-3.33648	3.71563	-1.89625	0
1.1327	-18.7146	-3.64175	-5.1357	-4.03212	0
1.1333	-20.863	-0.283804	-11.2434	-0.979112	0
1.1340	-18.4036	-0.283804	-9.40971	1.15676	0
1.1347	-14.1349	-2.42068	-7.57603	-0.979112	0
1.1353	-14.1349	-1.19961	-10.0163	-1.89625	0
1.1360	-19.0255	-1.19961	-14.9039	-0.979112	0
1.1367	-22.0786	-2.72595	-26.1955	-2.1999	0
1.1373	-20.863	-2.11541	-41.451	-4.03212	0
1.1380	-21.174	-1.19961	-45.1115	-4.33577	0
1.1387	-20.863	-1.19961	-34.7367	-2.1999	0
1.1393	-12.9193	0.0214641	-25.2787	0.851043	0
1.1400	-12.0146	1.5478	-22.8384	1.15676	0
1.1407	-24.5098	0.632	-21.9215	-1.59054	0
1.1413	-30.3051	-1.19961	-25.8853	-3.11705	0
1.1420	-26.9693	-1.50487	-33.2132	-2.50562	0
1.1427	-29.0895	-1.19961	-24.0585	-1.89625	0
1.1433	-30.3051	-1.81014	2.18526	-0.979112	0
1.1440	-26.9693	-1.19961	21.4114	0.24168	0
1.1447	-27.563	-0.589071	37.2804	-1.59054	0
1.1453	-28.4959	-5.1657	72.0722	-4.9472	0
1.1460	-26.6583	-10.3553	105.947	-6.16799	0
1.1467	-24.8208	-10.05	117.852	-3.72641	0
1.1473	-22.9833	-8.52365	119.376	-2.50562	0
1.1480	-20.5521	-7.91311	90.3815	-3.72641	0
1.1487	-19.0255	-4.86282	19.8879	-4.64149	0
1.1493	-16.2834	-2.42068	-31.3795	-3.72641	0
1.1500	-14.4458	-2.42068	-30.4695	-2.1999	0
1.1507	-12.6083	0.326732	-19.1779	-0.0640348	0
1.1513	-3.4489	0.632	-11.85	0.545328	0
1.1520	5.08855	-4.86282	5.23911	-2.1999	0
1.1527	-0.424046	-6.69204	15.3106	-5.25292	0
1.1533	-11.0817	-5.77624	12.2568	-5.86228	0
1.1540	-13.8522	-5.77624	6.45927	-4.9472	0
1.1547	-12.3256	-3.94702	-10.6299	-2.81133	0
1.1553	-11.3927	-2.11541	-27.4157	-2.81133	0
1.1560	-12.9193	-4.86282	-22.2248	-5.55656	0
1.1567	-12.9193	-5.1657	-10.9332	-5.55656	0
1.1573	-10.4881	-2.11541	-8.18955	-2.1999	0
1.1580	-14.4458	-1.50487	-5.74923	-1.89625	0
1.1587	-20.2411	-3.94702	-7.88624	-2.81133	0
1.1593	-18.4036	-3.03121	-12.7669	-1.89625	0
1.1600	-17.499	0.326732	-3.30891	-3.72641	0
1.1607	-21.174	0.632	3.71563	-4.64149	0
1.1613	-19.3365	-0.283804	-12.1533	-0.979112	0
1.1620	-18.4036	3.07176	-34.7367	-0.0640348	0
1.1627	-21.7677	5.20863	-52.4393	-2.81133	0
1.1633	-12.6083	5.20863	-70.7486	1.15676	0
1.1640	-1.32868	7.34551	-78.0765	6.03992	0
1.1647	-9.27247	7.65077	-66.4746	2.37755	0
1.1653	-22.0786	2.76887	-53.6595	-0.675463	0
1.1660	-21.7677	2.76887	-50.6056	2.07183	0
1.1667	-18.7146	7.95604	-55.183	3.59834	0
1.1673	-19.9301	11.0063	-63.1175	2.68326	0
1.1680	-19.3365	11.6169	-60.0705	2.98691	0
1.1687	-17.188	8.56658	-35.6535	1.76612	0
1.1693	-16.2834	1.5478	-5.74923	-1.28483	0
1.1700	-15.6614	-2.11541	5.85263	-3.11705	0
1.1707	-13.5412	-2.11541	1.57863	-3.11705	0
1.1713	-10.1771	-2.11541	2.49547	-2.50562	0
1.1720	-9.27247	-0.589071	12.8703	-1.89625	0
1.1727	-9.55516	-0.589071	12.8703	-1.59054	0
1.1733	-7.43493	-3.33648	-5.43902	-0.0640348	0
1.1740	-5.5974	-2.72595	-22.2248	0.545328	0
1.1747	-2.85524	-1.50487	-22.2248	-1.89625	0
1.1753	5.99318	-3.94702	-16.124	-1.59054	0
1.1760	9.04631	-6.08151	-16.4274	1.76612	0
1.1767	-1.01771	-9.43945	-16.7307	1.76612	0
1.1773	-9.86613	-14.6266	-7.57603	-0.675463	0
1.1780	-9.27247	-16.153	9.51312	-0.675463	0
1.1787	-7.7459	-14.9319	32.3997	-0.369749	0
1.1793	-9.27247	-14.3214	58.0369	-0.0640348	0
1.1800	-12.0146	-11.2711	69.3286	1.76612	0
1.1807	-13.8522	-6.69204	63.5311	0.545328	0
1.1813	-12.9193	-3.94702	55.5966	-0.979112	0
1.1820	-11.7037	-0.894339	50.1024	1.76612	0
1.1827	-11.3927	1.5478	39.7207	2.68326	0
1.1833	-9.27247	2.15834	24.4653	-0.675463	0
1.1840	-9.27247	4.29283	1.57863	-0.979112	0
1.1847	-10.1771	6.73497	-23.1417	-0.369749	0
1.1853	-6.50203	7.04024	-36.8737	-2.81133	0
1.1860	-4.07084	7.04024	-43.2847	-2.81133	0
1.1867	-1.63964	8.87184	-47.5587	0.851043	0
1.1873	9.04631	10.7035	-42.6712	2.07183	0
1.1880	13.626	11.6169	-30.4695	1.76612	0
1.1887	2.62908	11.6169	-14.6006	1.76612	0
1.1893	-3.4489	8.56658	7.07279	1.76612	0
1.1900	-0.113079	5.20863	23.2451	-0.0640348	0
1.1907	1.72445	3.07176	27.2089	-3.11705	0
1.1913	3.87295	0.326732	34.5367	-4.03212	0
1.1920	5.99318	-3.03121	47.6621	-1.59054	0
1.1927	2.34639	-3.94702	52.846	-2.1999	0
1.1933	2.03542	-4.55755	47.9654	-5.55656	0
1.1940	4.46661	-7.91311	36.6738	-5.25292	0
1.1947	2.03542	-11.2711	29.3459	-5.25292	0
1.1953	2.34639	-12.7974	34.5367	-7.6945	0
1.1960	4.46661	-13.1003	41.8577	-5.25292	0
1.1967	0.819822	-11.2711	43.0779	-1.89625	0
1.1973	0.508855	-10.3553	47.0486	-3.72641	0
1.1980	2.34639	-11.2711	47.3519	-3.72641	0
1.1987	-1.32868	-10.6605	36.6738	-0.675463	0
1.1993	3.56198	-7.60784	26.9056	-0.369749	0
1.2000	11.7885	-5.77624	21.7216	-1.28483	0
1.2007	2.03542	-5.77624	13.4769	-0.979112	0
1.2013	-10.4881	-5.1657	6.15595	-1.59054	0
1.2020	-9.27247	-3.94702	7.07279	-0.675463	0
1.2027	-7.43493	-3.33648	13.1736	0.545328	0
1.2033	-8.33957	-3.64175	14.3938	-1.28483	0
1.2040	-6.50203	-3.03121	2.49547	-2.50562	0
1.2047	-7.7459	-2.11541	-15.8207	-1.28483	0
1.2053	-8.9615	-1.19961	-26.8022	-0.979112	0
1.2060	-6.50203	-0.894339	-28.9392	-0.369749	0
1.2067	-5.90837	-1.19961	-31.3795	-0.979112	0
1.2073	-5.90837	-1.81014	-43.2847	-0.979112	0
1.2080	-4.07084	-1.81014	-59.457	1.15676	0
1.2087	-2.85524	-1.81014	-60.0705	3.90199	0
1.2093	2.03542	-3.03121	-42.9814	3.90199	0
1.2100	5.39952	-2.72595	-24.0585	1.76612	0
1.2107	5.39952	1.24254	-10.3266	1.76612	0
1.2113	13.937	3.07176	-0.255062	2.68326	0
1.2120	23.0964	-0.283804	5.23911	1.76612	0
1.2127	14.5306	-2.42068	5.54242	0.24168	0
1.2133	2.62908	-1.19961	3.40542	1.15676	0
1.2140	3.56198	-3.33648	4.01895	2.37755	0
1.2147	5.39952	-6.69204	21.4114	0.851043	0
1.2153	3.87295	-5.77624	54.6797	-0.369749	0
1.2160	4.77758	-3.33648	72.989	-0.979112	0
1.2167	3.25102	-2.11541	50.709	-2.81133	0
1.2173	0.197888	0.632	12.5601	-3.72641	0
1.2180	-0.113079	3.37702	0.0482549	-1.28483	0
1.2187	-2.23331	4.90336	12.2568	0.851043	0
1.2193	-5.5974	5.5139	15.3106	-0.0640348	0
1.2200	-5.5974	4.5981	-9.40971	-0.979112	0
1.2207	-5.90837	3.98756	-56.7133	-0.0640348	0
1.2213	-6.50203	4.90336	-100.046	-0.675463	0
1.2220	-8.0286	4.29283	-107.367	-0.979112	0
1.2227	-7.43493	0.937267	-81.737	0.851043	0
1.2233	1.72445	-2.42068	-53.3562	-0.0640348	0
1.2240	9.04631	-6.08151	-31.993	-4.9472	0
1.2247	-1.01771	-10.05	-14.9039	-4.9472	0
1.2253	-12.3256	-11.2711	-8.49287	-1.89625	0
1.2260	-9.86613	-10.3553	-10.3266	-4.33577	0
1.2267	-6.50203	-8.82892	-11.2434	-5.86228	0
1.2273	-7.43493	-4.86282	-16.124	-0.369749	0
1.2280	-5.5974	-2.42068	-24.6652	2.98691	0
1.2287	-3.16621	-3.94702	-21.0047	-0.0640348	0
1.2293	-2.23331	-2.11541	6.45927	-0.0640348	0
1.2300	-0.113079	2.15834	44.6082	3.90199	0
1.2307	1.10252	1.5478	59.8637	4.51342	0
1.2313	1.72445	-2.11541	45.5251	1.46247	0
1.2320	3.56198	-1.19961	30.8763	-0.0640348	0
1.2327	3.56198	-0.894339	29.9594	-0.0640348	0
1.2333	3.56198	-3.33648	25.0788	0.851043	0
1.2340	5.39952	-2.72595	15.3106	2.07183	0
1.2347	9.66824	-1.19961	12.5601	1.76612	0
1.2353	18.2057	-2.11541	14.3938	-0.979112	0
1.2360	22.1635	-1.19961	14.0904	-1.89625	0
1.2367	14.2479	0.937267	14.3938	-0.0640348	0
1.2373	5.68221	0.632	15.9172	1.15676	0
1.2380	5.39952	0.326732	15.6139	-0.0640348	0
1.2387	7.51974	2.46361	12.5601	-1.59054	0
1.2393	8.45264	3.07176	9.2098	-1.89625	0
1.2400	9.04631	2.15834	9.81643	-0.369749	0
1.2407	11.1948	3.37702	11.9534	1.76612	0
1.2413	14.5306	5.81917	7.67943	2.07183	0
1.2420	14.5306	4.29283	-0.255062	0.24168	0
1.2427	14.8416	2.46361	-5.74923	-0.0640348	0
1.2433	21.8808	4.29283	-10.3266	0.24168	0
1.2440	24.6229	4.90336	-10.6299	1.15676	0
1.2447	20.9479	2.15834	-2.9987	1.76612	0
1.2453	24.001	2.46361	1.57863	-0.0640348	0
1.2460	29.2026	4.29283	-6.05255	-1.89625	0
1.2467	28.2697	2.76887	-16.7307	0.851043	0
1.2473	36.5245	1.85307	-23.1417	1.76612	0
1.2480	49.0197	3.37702	-33.5165	-2.50562	0
1.2487	42.9134	3.98756	-47.862	-1.89625	0
1.2493	30.1072	3.68229	-47.862	1.76612	0
1.2500	31.9448	3.07176	-31.0762	0.24168	0
1.2507	38.3337	2.46361	-10.6299	-1.89625	0
1.2513	38.3337	2.46361	15.3106	0.851043	0
1.2520	38.3337	0.632	46.435	1.15676	0
1.2527	40.4822	-1.19961	63.8344	-0.979112	0
1.2533	41.3869	-0.894339	62.0007	-1.89625	0
1.2540	38.6447	-2.11541	48.572	-1.89625	0
1.2547	34.376	-4.86282	20.5015	-0.675463	0
1.2553	31.6338	-4.55755	-12.1533	0.545328	0
1.2560	27.6761	-1.50487	-23.1417	-1.59054	0
1.2567	22.4744	0.0214641	-18.5644	-1.28483	0
1.2573	20.9479	0.326732	-15.8207	0.545328	0
1.2580	17.3011	0.326732	-11.5467	-2.81133	0
1.2587	12.7214	-1.19961	-0.558379	-5.55656	0
1.2593	18.2057	-3.03121	9.81643	-1.89625	0
1.2600	21.8808	-1.81014	10.7333	-0.979112	0
1.2607	7.83071	1.5478	-2.08186	-1.89625	0
1.2613	-6.50203	1.85307	-17.0409	0.851043	0
1.2620	-7.12397	-2.42068	-21.9215	1.76612	0
1.2627	-6.813	-3.64175	-22.2248	0.545328	0
1.2633	-9.55516	0.0214641	-21.6182	1.76612	0
1.2640	-9.27247	0.326732	-13.0702	-0.675463	0
1.2647	-9.27247	-3.64175	-0.255062	-4.64149	0
1.2653	-11.7037	-4.55755	8.89959	-1.28483	0
1.2660	-13.5412	-3.33648	16.5308	2.07183	0
1.2667	-13.8522	-3.94702	20.8048	-0.979112	0
1.2673	-13.2302	-3.33648	14.0904	-1.28483	0
1.2680	-13.5412	-0.283804	-2.9987	1.15676	0
1.2687	-13.5412	1.24254	-25.8853	0.851043	0
1.2693	-11.0817	1.24254	-47.2485	2.37755	0
1.2700	-12.6083	1.5478	-49.0822	5.42849	0
1.2707	-14.7568	1.5478	-33.2132	3.90199	0
1.2713	-5.90837	1.5478	-16.7307	2.68326	0
1.2720	0.819822	3.37702	-1.17191	4.51342	0
1.2727	-10.1771	5.20863	12.2568	3.29263	0
1.2733	-21.7677	5.5139	14.0904	-0.0640348	0
1.2740	-21.4567	4.5981	9.81643	0.851043	0
1.2747	-22.3896	2.15834	16.2274	-0.0640348	0
1.2753	-27.563	-1.19961	27.8224	-3.72641	0
1.2760	-30.3051	-3.03121	36.6738	-4.64149	0
1.2767	-33.0756	-3.94702	53.4596	-4.33577	0
1.2773	-35.8177	-8.82892	66.578	-6.16799	0
1.2780	-37.6553	-12.7974	45.5251	-5.55656	0
1.2787	-38.5599	-9.13418	-0.558379	-3.72641	0
1.2793	-39.4645	-4.25228	-35.9568	-4.64149	0
1.2800	-38.8709	-3.03121	-48.7788	-4.03212	0
1.2807	-39.4645	-2.42068	-49.3855	-0.979112	0
1.2813	-40.3974	-2.11541	-49.999	-2.50562	0
1.2820	-41.924	-2.11541	-58.2368	-4.64149	0
1.2827	-38.8709	1.24254	-64.9511	-0.675463	0
1.2833	-27.563	4.29283	-57.32	1.76612	0
1.2840	-23.9162	3.07176	-38.0938	0.545328	0
1.2847	-36.7224	0.632	-11.2434	0.851043	0
1.2853	-43.1396	0.632	18.3645	-0.369749	0
1.2860	-35.5068	-1.19961	27.5191	-4.03212	0
1.2867	-33.0756	-5.47097	10.1197	-4.9472	0
1.2873	-34.2912	-10.3553	-2.9987	-3.72641	0
1.2880	-29.0895	-10.9658	13.1736	-3.4207	0
1.2887	-22.0786	-6.38677	49.4889	-2.81133	0
1.2893	-20.2411	-2.11541	77.5664	-2.1999	0
1.2900	-21.174	0.0214641	72.6857	-0.979112	0
1.2907	-18.4036	4.29283	33.9232	2.68326	0
1.2913	-12.9193	5.20863	-10.0163	2.07183	0
1.2920	-10.1771	1.24254	-29.2425	-1.59054	0
1.2927	-11.7037	-0.283804	-26.8022	-2.81133	0
1.2933	-10.4881	0.632	-23.1417	-1.28483	0
1.2940	-9.86613	-2.42068	-27.4157	0.545328	0
1.2947	-8.33957	-4.25228	-30.4695	1.76612	0
1.2953	2.94005	-0.894339	-26.1955	0.851043	0
1.2960	10.8838	2.15834	-21.6182	0.545328	0
1.2967	0.508855	3.37702	-22.8384	-0.675463	0
1.2973	-9.55516	2.76887	-23.7552	-2.81133	0
1.2980	-8.65053	-0.283804	-18.261	-1.89625	0
1.2987	-9.27247	-1.50487	-6.96939	-0.0640348	0
1.2993	-12.6083	1.5478	9.81643	-2.1999	0
1.3000	-13.2302	3.37702	26.6023	-1.89625	0
1.3007	-13.5412	3.07176	30.8763	-0.0640348	0
1.3013	-13.2302	3.37702	28.1257	-1.28483	0
1.3020	-13.8522	2.15834	30.2627	-1.59054	0
1.3027	-14.7568	0.632	32.7031	-0.0640348	0
1.3033	-12.6083	0.632	34.5367	-1.89625	0
1.3040	-10.799	1.24254	40.3342	-1.28483	0
1.3047	-11.0817	1.5478	39.7207	1.76612	0
1.3053	-7.43493	0.632	25.0788	-1.28483	0
1.3060	-6.50203	-2.42068	7.67943	-2.81133	0
1.3067	-8.9615	-3.03121	-5.43902	2.07183	0
1.3073	-1.32868	-0.283804	-15.8207	3.90199	0
1.3080	8.73534	0.0214641	-25.8853	1.76612	0
1.3087	3.25102	0.0214641	-38.0938	0.851043	0
1.3093	-8.33957	2.15834	-48.1653	-0.0640348	0
1.3100	-9.86613	1.5478	-51.2192	0.545328	0
1.3107	-5.5974	-1.19961	-52.136	1.15676	0
1.3113	-4.97547	0.0214641	-51.5225	-2.1999	0
1.3120	-8.33957	2.46361	-43.8913	-4.33577	0
1.3127	-12.3256	1.85307	-35.0469	-0.675463	0
1.3133	-12.6083	0.632	-28.6359	-0.0640348	0
1.3140	-13.8522	0.632	-20.7014	-4.03212	0
1.3147	-17.499	0.632	-13.987	-4.33577	0
1.3153	-18.4036	-0.283804	-2.9987	-1.59054	0
1.3160	-19.3365	-0.283804	19.5846	-0.0640348	0
1.3167	-22.0786	0.632	43.9947	0.545328	0
1.3173	-21.174	2.15834	60.7805	0.851043	0
1.3180	-22.9833	2.15834	71.7689	0.24168	0
1.3187	-29.0895	1.5478	71.1553	-0.369749	0
1.3193	-22.9833	2.15834	51.3226	-0.979112	0
1.3200	-14.1349	1.85307	22.3282	-1.59054	0
1.3207	-26.6583	0.0214641	3.40542	-0.979112	0
1.3213	-41.3021	0.0214641	3.71563	0.851043	0
1.3220	-37.938	0.632	15.0073	-0.369749	0
1.3227	-33.9802	-2.72595	23.2451	-4.64149	0
1.3233	-37.6553	-6.08151	29.6561	-4.64149	0
1.3240	-38.5599	-3.64175	35.1434	0.545328	0
1.3247	-37.938	0.937267	29.9594	2.98691	0
1.3253	-39.4645	1.5478	19.8879	1.15676	0
1.3260	-37.0333	-0.283804	17.1443	0.851043	0
1.3267	-32.1427	0.937267	16.2274	2.07183	0
1.3273	-30.9271	3.98756	11.3399	1.76612	0
1.3280	-30.9271	2.46361	7.67943	1.76612	0
1.3287	-25.4427	-1.19961	9.81643	3.59834	0
1.3293	-18.4036	-1.19961	15.3106	2.68326	0
1.3300	-18.4036	-0.589071	18.0542	1.46247	0
1.3307	-15.3505	-3.64175	13.1736	1.46247	0
1.3313	0.197888	-4.25228	7.98275	-0.0640348	0
1.3320	8.73534	-3.03121	10.1197	-3.11705	0
1.3327	-1.01771	-7.30258	11.6501	-3.72641	0
[truncated: 53,692 more rows]
