# Supplementary material for: Identification of Haptic Based Guiding Using Hard Reins
Source: PLoS One. 2015 Jul 22;10(7):e0132020. doi: 10.1371/journal.pone.0132020 (PMC4511788; doi:10.1371/journal.pone.0132020)
Supplement: S4 File — (ZIP) [file pone.0132020.s004.zip › EMGData2/Subject14/T17/t17.txt]

0.0000	-180.516	14.2281	23.736	72.8237	0
0.0007	-167.402	0.493397	20.3826	51.4613	0
0.0013	-137.801	-13.2386	10.0034	27.658	0
0.0020	-94.1574	-18.1199	0.850752	8.12435	0
0.0027	-58.7575	-22.3941	-4.64369	-12.3202	0
0.0033	-21.5188	-26.9705	-13.7964	-34.5971	0
0.0040	29.4393	-27.5803	-23.8707	-55.6571	0
0.0047	77.0434	-29.4126	-29.3651	-74.5752	0
0.0053	118.242	-32.1595	-33.6331	-90.1416	0
0.0060	154.572	-33.3791	-35.7741	-98.382	0
0.0067	175.626	-35.8212	-33.0234	-99.6025	0
0.0073	185.688	-37.9583	-33.0234	-98.9905	0
0.0080	197.892	-39.1779	-36.9935	-97.1581	0
0.0087	207.672	-40.4003	-33.6331	-91.668	0
0.0093	207.045	-39.1779	-21.1199	-82.2072	0
0.0100	195.144	-37.9583	-13.7964	-71.22	0
0.0107	170.13	-40.0927	-15.9374	-55.3511	0
0.0113	135.639	-38.873	-15.6326	-31.8503	0
0.0120	98.0975	-33.0742	-9.52842	-8.35296	0
0.0127	55.6862	-28.1929	-6.4728	11.7891	0
0.0133	7.47602	-22.3941	-7.69221	31.6252	0
0.0140	-40.4513	-12.0189	-6.77766	53.2936	0
0.0147	-86.5198	-0.11642	0.850752	74.0442	0
0.0153	-128.951	12.091	12.7542	90.525	0
0.0160	-161.906	22.1613	20.0777	97.8475	0
0.0167	-182.96	26.1306	17.327	97.8475	0
0.0173	-197.003	27.9601	17.327	98.1534	0
0.0180	-210.117	32.5393	24.0408	98.7619	0
0.0187	-215.309	34.3687	28.3159	92.6598	0
0.0193	-208.601	31.3168	37.4685	81.6726	0
0.0200	-198.216	26.1306	57.6101	69.771	0
0.0207	-178.697	21.8564	67.6844	51.4613	0
0.0213	-137.175	19.1094	57.9149	24.9112	0
0.0220	-89.2677	13.3106	47.5429	0.801884	0
0.0227	-51.4229	-1.33605	45.4018	-15.373	0
0.0233	-8.10239	-19.3423	35.9443	-30.6299	0
0.0240	42.876	-29.7175	18.5464	-50.7719	0
0.0247	79.7913	-29.4126	4.81384	-71.8284	0
0.0253	108.786	-24.2236	-6.77766	-87.7008	0
0.0260	143.58	-21.1717	-20.2054	-95.9377	0
0.0267	171.342	-19.6472	-26.6144	-99.6025	0
0.0273	186.294	-18.1199	-25.0901	-99.9049	0
0.0280	200.64	-20.257	-27.5289	-98.382	0
0.0287	211.329	-23.3088	-33.9379	-93.1909	0
0.0293	206.136	-19.3423	-35.7741	-84.954	0
0.0300	191.184	-12.6287	-35.4693	-73.3548	0
0.0307	169.524	-10.4916	-35.4693	-54.1307	0
0.0313	134.73	-8.65939	-30.2797	-29.7154	0
0.0320	91.6924	-2.86337	-21.1199	-9.87935	0
0.0327	56.5955	6.2922	-13.4915	5.98951	0
0.0333	22.125	16.0576	-5.25339	25.8256	0
0.0340	-25.4791	22.7711	6.34519	48.7145	0
0.0347	-74.9218	28.8748	15.8027	67.3301	0
0.0353	-111.857	35.5911	21.9069	82.5906	0
0.0360	-143.6	39.8626	28.6207	93.5743	0
0.0367	-173.504	38.9479	35.6394	97.5415	0
0.0373	-193.023	38.9479	38.9999	97.239	0
0.0380	-204.318	40.7773	38.3831	94.7947	0
0.0387	-207.672	42.3046	35.6394	88.0806	0
0.0393	-201.267	39.5577	28.9256	79.8438	0
0.0400	-189.062	35.2834	18.2415	69.771	0
0.0407	-165.867	34.0638	7.25975	51.1553	0
0.0413	-124.971	33.7589	-1.90001	25.8256	0
0.0420	-83.1656	29.7923	-10.1381	5.68353	0
0.0427	-47.7657	25.518	-20.8151	-9.57337	0
0.0433	-7.17294	22.7711	-30.5845	-27.2746	0
0.0440	37.9863	17.28	-34.5476	-48.0251	0
0.0447	81.0239	9.95387	-35.7741	-66.3383	0
0.0453	123.738	2.93543	-37.2984	-81.2893	0
0.0460	156.693	-6.22013	-37.2984	-91.9705	0
0.0467	177.141	-15.9855	-37.9081	-96.2437	0
0.0473	199.428	-24.2236	-42.7928	-97.4641	0
0.0480	218.967	-31.5497	-45.5365	-98.382	0
0.0487	218.967	-34.9064	-40.0421	-95.9377	0
0.0493	206.439	-33.3791	-30.2797	-88.3092	0
0.0500	192.417	-33.684	-22.6513	-77.934	0
0.0507	171.969	-32.4644	-17.7665	-60.8447	0
0.0513	137.781	-24.5285	-15.0229	-34.5971	0
0.0520	93.8341	-20.5619	-12.8818	-9.87935	0
0.0527	52.029	-26.9705	-10.1381	7.51591	0
0.0533	12.0425	-27.888	-0.978365	25.8256	0
0.0540	-37.4003	-14.1533	17.327	47.8	0
0.0547	-91.1064	-0.421328	42.963	67.6361	0
0.0553	-135.356	7.5146	71.3426	84.4194	0
0.0560	-172.575	17.8898	87.826	97.5415	0
0.0567	-199.125	29.1825	71.6475	101.815	0
0.0573	-210.723	36.2009	34.7249	99.9823	0
0.0580	-223.25	42.3046	13.6687	99.9823	0
0.0587	-235.757	47.7958	12.1374	97.8475	0
0.0593	-225.069	46.5761	9.08887	87.4722	0
0.0600	-204.924	39.2528	5.11869	72.2118	0
0.0607	-191.204	31.6218	4.81384	53.2936	0
0.0613	-159.765	23.0788	0.850752	33.454	0
0.0620	-110.322	12.3959	-3.42428	14.8384	0
0.0627	-71.2646	2.32562	-4.94854	-5.91214	0
0.0633	-33.7229	-7.13485	-13.4915	-30.3274	0
0.0640	17.5383	-17.815	-26.6144	-52.9103	0
0.0647	66.0718	-31.5497	-33.3282	-71.22	0
0.0653	105.735	-44.3669	-36.3838	-86.7829	0
0.0660	143.58	-51.6903	-36.9935	-97.1581	0
0.0667	171.342	-53.8274	-34.5476	-100.823	0
0.0673	186.618	-58.0989	-32.1088	-100.211	0
0.0680	197.589	-64.5075	-27.5289	-98.6845	0
0.0687	203.994	-64.5075	-20.8151	-94.1088	0
0.0693	201.267	-57.1842	-22.3464	-83.4276	0
0.0700	187.83	-49.858	-28.7554	-69.6936	0
0.0707	164.937	-41.0102	-21.4319	-51.9923	0
0.0713	137.478	-30.0224	-2.81457	-26.6626	0
0.0720	102.987	-23.3088	9.39372	-1.63894	0
0.0727	57.5249	-17.51	12.1374	13.0095	0
0.0733	10.224	-4.083	16.1076	27.658	0
0.0740	-33.4198	8.42933	26.1819	50.8493	0
0.0747	-80.4177	7.81951	36.2491	72.5178	0
0.0753	-124.061	1.41089	38.3831	84.1134	0
0.0760	-154.875	2.32562	37.7734	91.7454	0
0.0767	-176.555	10.2615	43.8775	97.8475	0
0.0773	-191.81	16.0576	52.4276	99.9823	0
0.0780	-203.105	18.8045	54.8664	98.4594	0
0.0787	-211.349	20.3318	49.6768	92.6598	0
0.0793	-208.904	18.4996	40.5241	82.5906	0
0.0800	-194.861	14.2281	31.0595	70.6854	0
0.0807	-171.969	13.0057	22.8214	55.1225	0
0.0813	-134.75	11.4812	11.5277	32.2336	0
0.0820	-91.4095	2.02071	-2.50972	10.8712	0
0.0827	-53.2616	-10.4916	-10.1381	-4.38574	0
0.0833	-10.224	-17.815	-11.6624	-21.781	0
0.0840	40.128	-19.6472	-17.4617	-43.7554	0
0.0847	79.7913	-17.2051	-29.3651	-62.3711	0
0.0853	112.443	-11.4063	-40.9566	-79.4604	0
0.0860	147.54	-4.083	-47.0608	-94.4113	0
0.0867	175.02	-0.421328	-45.8413	-97.1581	0
0.0873	191.487	0.493397	-39.7372	-94.1088	0
0.0880	204.318	1.10599	-33.6331	-97.4641	0
0.0887	208.581	2.32562	-28.1457	-96.5497	0
0.0893	202.479	3.54525	-24.1755	-85.8684	0
0.0900	192.72	4.15784	-25.6998	-74.5752	0
0.0907	174.09	0.493397	-24.1755	-58.4039	0
0.0913	137.781	-8.65939	-12.8818	-31.2418	0
0.0920	92.3187	-15.068	-0.0638064	-8.96492	0
0.0927	54.4739	-9.57689	7.86945	5.68353	0
0.0933	20.5894	5.37747	14.8882	24.9112	0
0.0940	-25.8024	19.722	21.9069	48.4085	0
0.0947	-75.8513	27.9601	27.4013	68.8565	0
0.0953	-111.251	35.896	33.8103	85.3338	0
0.0960	-139.923	44.439	39.6096	96.3211	0
0.0967	-169.221	48.1007	44.7921	100.9	0
0.0973	-188.456	47.7958	51.2011	102.729	0
0.0980	-198.519	46.881	55.781	101.815	0
0.0987	-204.924	40.4724	51.2011	94.4922	0
0.0993	-200.963	29.7923	38.3831	86.2518	0
0.1000	-189.366	24.6033	22.8214	77.7054	0
0.1007	-170.453	22.4662	10.918	59.0897	0
0.1013	-133.518	16.9751	-1.59516	31.6252	0
0.1020	-89.8739	12.3959	-16.5471	10.5687	0
0.1027	-53.8677	11.1763	-26.3095	-3.47131	0
0.1033	-14.8106	6.2922	-30.2797	-21.781	0
0.1040	30.3486	-1.03114	-36.6887	-45.5843	0
0.1047	74.6187	-4.69281	-41.8783	-67.2528	0
0.1053	118.545	-7.43976	-40.9566	-84.0361	0
0.1060	153.945	-11.1014	-38.8226	-95.3293	0
0.1067	175.929	-12.0189	-34.8596	-100.211	0
0.1073	199.731	-12.6287	-28.4506	-100.823	0
0.1080	221.088	-15.6806	-26.6144	-99.9049	0
0.1087	218.967	-14.7631	-28.4506	-95.9377	0
0.1093	204.924	-11.4063	-26.3095	-87.7008	0
0.1100	193.932	-12.0189	-21.1199	-76.7136	0
0.1107	172.272	-11.4063	-15.0229	-60.2328	0
0.1113	134.124	-4.69281	-9.52842	-36.4295	0
0.1120	92.6218	-0.421328	-6.4728	-12.6262	0
0.1127	52.3321	1.41089	-0.368659	4.7691	0
0.1133	11.7394	8.73423	7.86945	23.9967	0
0.1140	-32.2075	14.533	8.17431	46.5796	0
0.1147	-78.9023	16.0576	1.46046	65.4978	0
0.1153	-122.526	20.9417	-1.59516	81.0642	0
0.1160	-160.371	24.6033	0.850752	95.7126	0
0.1167	-188.456	19.722	4.81384	101.815	0
0.1173	-201.57	13.3106	12.7542	99.9823	0
0.1180	-210.117	9.95387	23.4311	97.5415	0
0.1187	-216.825	8.12442	31.0595	92.0479	0
0.1193	-205.247	5.98729	32.8957	81.6726	0
0.1200	-184.476	0.493397	34.42	71.2973	0
0.1207	-171.362	-8.65939	35.9443	52.3757	0
0.1213	-145.722	-18.7325	31.9741	23.9967	0
0.1220	-99.6533	-27.2754	25.2602	3.85467	0
0.1227	-60.576	-32.4644	17.9367	-8.96492	0
0.1233	-27.3178	-33.684	3.59443	-29.107	0
0.1240	18.4476	-32.4644	-14.4061	-51.9923	0
0.1247	67.8903	-29.1076	-25.6998	-69.0851	0
0.1253	111.534	-26.6656	-26.9192	-85.5624	0
0.1260	149.379	-26.6656	-19.2908	-99.2965	0
0.1267	175.929	-26.9705	-9.22357	-102.349	0
0.1273	193.023	-29.1076	-7.38736	-100.517	0
0.1280	205.227	-31.5497	-12.2721	-97.7701	0
0.1287	211.026	-29.7175	-12.8818	-92.8884	0
0.1293	210.42	-25.446	-13.7964	-86.4769	0
0.1300	202.176	-22.0892	-17.4617	-74.8812	0
0.1307	182.94	-15.068	-10.1381	-52.9103	0
0.1313	156.087	-7.43976	6.04034	-28.189	0
0.1320	120.081	-4.083	13.9736	-10.7938	0
0.1327	72.7801	-2.25078	14.5833	4.15714	0
0.1333	25.7822	-1.94587	15.8027	23.6908	0
0.1340	-17.2555	-4.083	14.5833	45.9677	0
0.1347	-64.5564	-1.33605	12.7542	67.0242	0
0.1353	-109.413	7.5146	15.4979	84.4194	0
0.1360	-143.903	11.4812	17.9367	92.6598	0
0.1367	-169.524	7.81951	17.6318	94.4922	0
0.1373	-185.708	5.37747	20.0777	95.7126	0
0.1380	-195.771	8.42933	23.736	95.7126	0
0.1387	-201.267	14.8379	25.5722	92.9658	0
0.1393	-196.7	22.4662	26.4867	85.6398	0
0.1400	-187.224	28.5699	24.6505	71.9093	0
0.1407	-170.756	29.7923	17.0221	53.9021	0
0.1413	-134.427	27.0454	5.42354	30.4048	0
0.1420	-92.6218	25.518	0.241046	4.7691	0
0.1427	-60.576	26.4355	3.28957	-11.7117	0
0.1433	-20.0034	26.1306	0.241046	-23.0014	0
0.1440	30.3486	23.3837	-12.5769	-42.5315	0
0.1447	70.0321	22.1613	-23.261	-63.894	0
0.1453	106.341	22.1613	-28.7554	-78.5424	0
0.1460	147.54	21.2466	-32.1088	-91.0561	0
0.1467	176.838	19.722	-34.2428	-98.382	0
0.1473	190.881	16.9751	-41.2615	-97.1581	0
0.1480	201.267	10.5665	-54.3843	-95.6352	0
0.1487	207.045	2.02071	-60.4885	-93.1909	0
0.1493	205.227	-5.30263	-54.3843	-83.4276	0
0.1500	195.771	-11.7112	-47.6705	-71.8284	0
0.1507	175.626	-15.3757	-40.9566	-59.3183	0
0.1513	141.135	-15.9855	-21.7367	-37.3439	0
0.1520	97.1882	-17.815	5.42354	-13.2346	0
0.1527	58.4342	-19.9521	21.2972	3.85467	0
0.1533	26.0852	-16.5953	28.6207	20.9439	0
0.1540	-18.1647	-8.96707	38.6879	43.8328	0
0.1547	-72.1739	-2.25078	42.963	64.5833	0
0.1553	-112.464	3.85016	37.7734	79.8438	0
0.1560	-142.974	7.81951	35.3346	91.4394	0
0.1567	-177.768	5.37747	33.8103	96.627	0
0.1573	-205.247	2.63053	32.8957	96.0151	0
0.1580	-216.522	4.15784	41.4387	96.0151	0
0.1587	-219.27	5.98729	46.9331	95.4066	0
0.1593	-213.168	6.2922	35.6394	88.0806	0
0.1600	-198.519	5.98729	22.2117	75.5705	0
0.1607	-176.252	3.85016	13.059	58.7837	0
0.1613	-139.923	-1.33605	1.76531	36.2009	0
0.1620	-95.9759	-5.61031	-5.8631	12.0916	0
0.1627	-55.7064	-6.82994	-11.9672	-7.74451	0
0.1633	-17.2555	-8.04958	-25.6998	-27.2746	0
0.1640	24.5698	-10.4916	-41.5734	-49.2455	0
0.1647	68.8198	-11.7112	-53.4698	-67.5587	0
0.1653	114.888	-11.1014	-64.4586	-82.2072	0
0.1660	151.824	-9.57689	-69.6482	-95.3293	0
0.1667	175.929	-7.43976	-65.9829	-99.6025	0
0.1673	200.64	-4.083	-64.1538	-96.8557	0
0.1680	221.088	-4.69281	-64.7635	-98.382	0
0.1687	219.876	-10.4916	-59.269	-97.7701	0
0.1693	207.672	-16.9002	-48.5921	-86.7829	0
0.1700	196.983	-20.5619	-36.9935	-75.4932	0
0.1707	174.393	-21.4794	-23.5658	-62.9796	0
0.1713	136.569	-17.815	-6.4728	-38.5643	0
0.1720	97.1882	-9.57689	12.1374	-13.5406	0
0.1727	61.1821	-1.33605	23.4311	2.32828	0
0.1733	23.3373	7.20969	29.5353	20.9439	0
0.1740	-18.1647	18.4996	43.8775	45.0532	0
0.1747	-64.8595	27.9601	64.0191	65.1953	0
0.1753	-110.625	32.8442	78.6662	82.2846	0
0.1760	-145.722	38.9479	92.3987	97.239	0
0.1767	-167.402	43.5243	103.083	103.341	0
0.1773	-183.263	40.4724	92.0939	102.729	0
0.1780	-202.499	31.6218	62.19	101.206	0
0.1787	-214.097	23.6886	38.0782	95.7126	0
0.1793	-201.267	17.8898	29.2304	86.5578	0
0.1800	-181.122	11.4812	22.2117	75.5705	0
0.1807	-171.059	4.46275	9.08887	56.9549	0
0.1813	-148.167	-1.33605	-4.33883	31.3192	0
0.1820	-103.614	-3.16827	-11.6624	9.65075	0
0.1827	-63.0208	-1.03114	-13.7964	-7.43853	0
0.1833	-29.1565	-2.25078	-18.0714	-27.8831	0
0.1840	14.4873	-9.57689	-29.3651	-50.7719	0
0.1847	62.6975	-14.1533	-40.3469	-69.9996	0
0.1853	105.432	-15.6806	-39.4324	-85.5624	0
0.1860	142.974	-20.8668	-32.1088	-96.8557	0
0.1867	169.524	-27.888	-30.5845	-102.349	0
0.1873	185.082	-30.6322	-31.1942	-104.178	0
0.1880	197.589	-29.7175	-29.67	-104.178	0
0.1887	206.136	-30.3273	-33.0234	-100.211	0
0.1893	203.994	-32.1595	-38.8226	-91.362	0
0.1900	193.629	-32.7693	-30.2797	-77.934	0
0.1907	179.586	-27.5803	-10.1381	-57.486	0
0.1913	156.693	-18.7325	3.89928	-31.5478	0
0.1920	118.869	-13.5435	8.47916	-10.7938	0
0.1927	72.477	-9.57689	10.918	4.7691	0
0.1933	28.5301	-5.30263	12.7542	24.9112	0
0.1940	-17.2555	-4.99772	17.327	50.2409	0
0.1947	-66.678	-5.91522	24.6505	70.6854	0
0.1953	-106.665	-3.16827	25.5722	84.7254	0
0.1960	-139.317	-2.86337	20.6875	95.7126	0
0.1967	-169.524	-1.94587	24.6505	102.729	0
0.1973	-188.759	9.34405	31.6692	105.476	0
0.1980	-200.357	20.9417	28.3159	103.035	0
0.1987	-213.471	27.0454	18.2415	96.3211	0
0.1993	-216.825	35.2834	6.34519	88.9986	0
0.2000	-205.853	38.9479	-8.30901	78.6233	0
0.2007	-186.921	32.5393	-18.6811	59.7017	0
0.2013	-150.915	27.6552	-25.6998	34.678	0
0.2020	-103.31	23.6886	-36.6887	13.3155	0
0.2027	-63.627	13.3106	-46.4511	-0.724509	0
0.2033	-21.5188	6.90201	-53.4698	-16.8994	0
0.2040	28.8332	7.81951	-60.4885	-40.0907	0
0.2047	67.5872	5.68238	-61.0982	-62.3711	0
0.2053	98.4208	2.32562	-54.0795	-79.4604	0
0.2060	137.478	2.32562	-45.8413	-94.7173	0
0.2067	168.918	0.493397	-33.0234	-102.349	0
0.2073	182.94	-1.03114	-15.6326	-99.9049	0
0.2080	194.841	2.32562	-6.16795	-99.2965	0
0.2087	206.136	4.76766	-5.55825	-99.6025	0
0.2093	204.621	4.15784	1.1556	-91.362	0
0.2100	193.932	3.24034	16.7173	-77.628	0
0.2107	178.374	0.493397	33.8103	-62.9796	0
0.2113	148.773	-3.16827	45.0969	-41.6171	0
0.2120	104.523	-2.25078	44.4872	-17.5078	0
0.2127	64.5362	2.63053	35.9443	0.801884	0
0.2133	30.975	7.20969	31.0595	19.4176	0
0.2140	-14.5075	11.7861	28.3159	42.3064	0
0.2147	-64.8595	17.8898	24.6505	62.4485	0
0.2153	-100.563	20.6367	28.011	78.6233	0
0.2160	-131.699	17.8898	38.3831	92.9658	0
0.2167	-167.402	13.6183	43.2678	99.9823	0
0.2173	-193.023	9.64896	44.7921	99.0679	0
0.2180	-206.762	3.24034	48.4574	97.8475	0
0.2187	-215.612	-4.38791	46.9331	95.4066	0
0.2193	-212.864	-7.74467	38.6879	87.1662	0
0.2200	-201.267	-6.22013	37.1637	78.0114	0
0.2207	-182.96	-5.61031	41.4387	64.2773	0
0.2213	-147.864	-7.74467	34.7249	38.6452	0
0.2220	-102.401	-6.22013	17.327	12.3976	0
0.2227	-65.1626	-1.33605	5.42354	-5.30017	0
0.2233	-30.3688	2.02071	-1.29031	-22.393	0
0.2240	12.3455	5.98729	-15.6326	-42.229	0
0.2247	60.576	8.12442	-33.9379	-59.3183	0
0.2253	105.432	2.32562	-41.5734	-75.7956	0
0.2260	139.923	-4.99772	-41.8783	-91.668	0
0.2267	166.776	-7.13485	-46.1462	-98.382	0
0.2273	193.326	-15.9855	-50.1164	-98.6845	0
0.2280	211.632	-33.3791	-44.6219	-99.9049	0
0.2287	210.42	-45.2816	-36.9935	-97.7701	0
0.2293	198.195	-48.9433	-37.9081	-88.6152	0
0.2300	186.294	-48.9433	-40.3469	-78.8484	0
0.2307	167.685	-43.4494	-33.9379	-66.3383	0
0.2313	133.821	-32.1595	-20.5102	-44.0579	0
0.2320	93.8341	-20.5619	-7.08251	-18.4258	0
0.2327	58.1311	-15.068	4.50899	2.93672	0
0.2333	21.1955	-14.4582	12.4493	20.332	0
0.2340	-25.8024	-12.3238	20.9923	39.2536	0
0.2347	-73.4064	-7.74467	32.8957	60.9221	0
0.2353	-113.676	-7.74467	42.0484	81.3666	0
0.2360	-150.005	-11.4063	44.4872	93.5743	0
0.2367	-176.252	-7.74467	45.7137	98.1534	0
0.2373	-186.618	4.15784	49.6768	100.9	0
0.2380	-196.397	17.5849	54.8664	100.9	0
0.2387	-203.711	26.7405	56.0858	96.933	0
0.2393	-191.507	30.0972	45.7137	88.0806	0
0.2400	-175.02	31.6218	27.0964	74.3501	0
0.2407	-168.008	32.5393	12.1374	56.6489	0
0.2413	-145.116	29.7923	0.850752	34.372	0
0.2420	-101.775	23.3837	-12.8818	9.95673	0
0.2427	-64.8595	16.9751	-22.6513	-9.87935	0
0.2433	-32.8137	10.5665	-24.1755	-26.3602	0
0.2440	9.29451	5.37747	-29.67	-46.8047	0
0.2447	54.1708	2.32562	-44.9268	-69.3876	0
0.2453	96.5821	-0.421328	-60.4885	-85.5624	0
0.2460	137.478	-1.03114	-66.8975	-96.2437	0
0.2467	168.594	-0.421328	-65.0683	-103.57	0
0.2473	188.436	-5.61031	-59.5739	-105.093	0
0.2480	200.64	-14.1533	-51.6406	-102.349	0
0.2487	205.227	-18.7325	-43.4025	-96.8557	0
0.2493	203.388	-21.1717	-36.6887	-87.7008	0
0.2500	196.074	-23.3088	-24.7852	-76.7136	0
0.2507	180.495	-20.8668	-1.90001	-60.8447	0
0.2513	155.784	-17.815	21.9069	-37.3439	0
0.2520	120.081	-16.2904	31.9741	-15.373	0
0.2527	75.2249	-14.1533	24.0408	0.18992	0
0.2533	30.3486	-12.3238	10.918	18.1971	0
0.2540	-14.2044	-9.8818	9.08887	42.3064	0
0.2547	-60.2729	-4.69281	18.2415	65.1953	0
0.2553	-103.614	2.32562	25.2602	81.6726	0
0.2560	-141.761	11.4812	29.8401	92.6598	0
0.2567	-169.524	21.2466	33.8103	99.3738	0
0.2573	-186.618	25.2131	31.9741	101.815	0
0.2580	-203.105	26.4355	27.7062	102.427	0
0.2587	-215.915	28.8748	27.4013	99.3738	0
0.2593	-211.349	29.7923	27.4013	89.3011	0
0.2600	-199.448	29.7923	24.9554	76.179	0
0.2607	-182.657	33.1491	20.0777	61.2281	0
0.2613	-146.651	34.3687	10.0034	39.5596	0
0.2620	-102.704	32.2316	0.241046	13.9239	0
0.2627	-66.0718	28.5699	-5.55825	-2.85935	0
0.2633	-22.4281	18.1947	-13.1867	-15.067	0
0.2640	27.9239	3.54525	-19.9005	-35.515	0
0.2647	66.678	-4.083	-18.9859	-57.486	0
0.2653	101.775	-6.52504	-21.4319	-73.0524	0
0.2660	142.044	-6.52504	-26.9192	-85.8684	0
0.2667	173.484	-4.083	-23.5658	-94.4113	0
0.2673	191.79	-5.91522	-22.6513	-97.7701	0
0.2680	205.53	-14.4582	-35.4693	-98.9905	0
0.2687	211.632	-17.815	-41.8783	-95.3293	0
0.2693	208.884	-16.9002	-33.0234	-85.8684	0
0.2700	201.267	-17.815	-22.9561	-75.7956	0
0.2707	183.243	-15.6806	-15.0229	-61.7592	0
0.2713	150.591	-11.4063	-5.55825	-40.0907	0
0.2720	110.019	-15.068	0.850752	-17.2018	0
0.2727	73.9924	-24.2236	5.42354	1.41385	0
0.2733	41.6434	-32.1595	15.4979	17.8912	0
0.2740	-1.37397	-36.431	26.4867	36.8128	0
0.2747	-52.9585	-32.1595	34.42	60.0042	0
0.2753	-95.3697	-19.6472	42.0484	79.2318	0
0.2760	-132.608	-8.35449	45.7137	88.6926	0
0.2767	-171.059	-0.11642	42.963	94.1862	0
0.2773	-196.397	6.59711	41.1339	97.239	0
0.2780	-206.762	10.5665	45.0969	94.4922	0
0.2787	-213.168	14.533	44.7921	91.7454	0
0.2793	-209.51	19.1094	32.5909	88.9986	0
0.2800	-194.861	21.2466	17.9367	78.0114	0
0.2807	-177.768	20.6367	11.8325	61.2281	0
0.2813	-147.257	18.8045	5.42354	40.1681	0
0.2820	-102.401	16.0576	-7.38736	14.8384	0
0.2827	-66.0718	9.03914	-12.8818	-4.38574	0
0.2833	-33.7229	-0.421328	-11.9672	-17.2018	0
0.2840	10.224	-7.74467	-16.5471	-37.9559	0
0.2847	60.2729	-10.7965	-20.8151	-60.8447	0
0.2853	107.271	-12.3238	-22.0416	-75.4932	0
0.2860	146.631	-13.8484	-34.8596	-86.7829	0
0.2867	174.09	-13.2386	-48.2873	-95.3293	0
0.2873	198.822	-8.04958	-42.1831	-96.8557	0
0.2880	222.624	-1.94587	-29.3651	-95.6352	0
0.2887	226.281	-0.726236	-24.4804	-94.7173	0
0.2893	212.238	-2.55846	-19.2908	-90.1416	0
0.2900	201.267	-1.94587	-12.8818	-80.3748	0
0.2907	185.082	-1.03114	-6.16795	-65.1179	0
0.2913	147.54	-1.64096	5.73549	-44.0579	0
0.2920	102.684	-0.421328	19.468	-21.1726	0
0.2927	67.5872	2.32562	25.2602	-2.55689	0
0.2933	33.4198	2.63053	22.8214	15.7563	0
0.2940	-13.5781	4.76766	16.4124	38.6452	0
0.2947	-65.1626	13.0057	7.5646	60.9221	0
0.2953	-109.413	20.9417	5.11869	76.179	0
0.2960	-147.257	20.9417	10.0034	86.2518	0
0.2967	-174.717	13.6183	10.918	94.4922	0
0.2973	-189.366	3.54525	4.50899	97.5415	0
0.2980	-203.408	-3.16827	3.28957	98.4594	0
0.2987	-211.955	-2.25078	7.25975	97.5415	0
0.2993	-200.357	-0.11642	4.20413	88.0806	0
0.3000	-186.314	-2.55846	-4.94854	74.6526	0
0.3007	-182.051	-3.77809	-11.9672	60.9221	0
0.3013	-159.158	-0.421328	-20.2054	39.5596	0
0.3020	-113.999	1.7158	-29.3651	14.8384	0
0.3027	-76.1544	-0.11642	-29.3651	-2.2509	0
0.3033	-43.5023	-4.38791	-23.8707	-18.1198	0
0.3040	1.37397	-7.74467	-27.2241	-41.3111	0
0.3047	49.2811	-5.30263	-35.1644	-62.9796	0
0.3053	90.7831	-2.25078	-41.2615	-78.5424	0
0.3060	129.234	-2.86337	-48.5921	-92.8884	0
0.3067	160.977	-3.16827	-52.2503	-101.125	0
0.3073	181.122	-3.16827	-43.0977	-103.264	0
0.3080	194.235	-3.16827	-30.2797	-103.264	0
0.3087	202.479	-5.30263	-21.1199	-98.6845	0
0.3093	203.388	-8.65939	-5.55825	-88.0033	0
0.3100	196.377	-8.04958	13.6687	-76.1016	0
0.3107	181.425	-7.13485	25.5722	-61.4532	0
0.3113	157.623	-10.7965	34.7249	-39.7882	0
0.3120	117.939	-10.7965	45.4018	-18.1198	0
0.3127	68.8198	-6.82994	48.1526	-2.55689	0
0.3133	26.3883	-9.57689	47.5429	15.1444	0
0.3140	-12.6688	-12.3238	49.372	38.6452	0
0.3147	-57.5249	-8.65939	43.2678	60.6161	0
0.3153	-101.169	-5.61031	34.1152	78.9258	0
0.3160	-137.175	-1.33605	36.554	92.6598	0
0.3167	-166.473	5.98729	42.3533	97.5415	0
0.3173	-186.618	8.73423	42.963	97.8475	0
0.3180	-198.216	12.091	43.8775	99.9823	0
0.3187	-204.924	17.8898	43.2678	99.0679	0
0.3193	-204.014	16.0576	34.42	88.3866	0
0.3200	-196.7	13.0057	23.736	75.2646	0
0.3207	-180.212	13.6183	19.7729	61.2281	0
0.3213	-145.722	3.24034	19.1632	38.3392	0
0.3220	-102.401	-14.1533	15.193	13.9239	0
0.3227	-63.9503	-17.2051	5.42354	0.18992	0
0.3233	-21.8219	-6.22013	-8.61386	-13.2346	0
0.3240	25.176	6.2922	-25.0901	-35.209	0
0.3247	62.6975	17.28	-39.4324	-57.486	0
0.3253	96.8852	24.9082	-44.9268	-73.9668	0
0.3260	135.639	27.9601	-43.4025	-86.7829	0
0.3267	164.634	29.1825	-44.6219	-93.1909	0
0.3273	178.374	27.0454	-46.7559	-93.8029	0
0.3280	190.578	18.1947	-44.3171	-94.7173	0
0.3287	200.337	8.42933	-41.5734	-91.668	0
0.3293	200.64	2.32562	-39.4324	-81.2893	0
0.3300	195.468	-5.30263	-33.6331	-72.4404	0
0.3307	182.637	-16.5953	-25.0901	-63.894	0
0.3313	150.288	-23.0039	-16.5471	-43.7554	0
0.3320	102.684	-19.0374	-7.08251	-18.1198	0
0.3327	61.7883	-11.4063	2.07016	2.32828	0
0.3333	29.4393	-4.69281	10.0034	20.638	0
0.3340	-13.5781	2.63053	17.327	38.9477	0
0.3347	-63.0208	10.2615	21.2972	56.0369	0
0.3353	-100.259	16.0576	23.736	74.0442	0
0.3360	-133.215	19.4143	27.0964	89.3011	0
0.3367	-170.453	20.6367	26.7916	96.3211	0
0.3373	-195.164	19.722	23.1263	96.3211	0
0.3380	-204.014	16.6702	25.5722	95.4066	0
0.3387	-213.471	12.7008	30.145	94.4922	0
0.3393	-215.612	12.7008	27.0964	90.219	0
0.3400	-201.267	17.5849	20.0777	78.9258	0
0.3407	-181.122	19.1094	12.1374	62.751	0
0.3413	-150.915	14.8379	-1.90001	43.8328	0
0.3420	-106.058	13.3106	-15.0229	20.332	0
0.3427	-65.7688	14.2281	-21.4319	-0.724509	0
0.3433	-33.7229	10.2615	-26.6144	-14.4585	0
0.3440	8.38526	-1.33605	-33.3282	-31.8503	0
0.3447	58.1311	-21.1717	-38.8226	-56.5715	0
0.3453	104.523	-45.5866	-41.8783	-76.7136	0
0.3460	144.489	-57.1842	-37.2984	-86.7829	0
0.3467	175.929	-49.858	-21.7367	-92.5825	0
0.3473	199.731	-37.0408	-6.16795	-96.5497	0
0.3480	216.522	-23.6138	-0.368659	-98.6845	0
0.3487	218.34	-7.74467	-0.978365	-97.7701	0
0.3493	208.884	1.41089	3.59443	-90.1416	0
0.3500	197.892	0.188489	12.7542	-78.5424	0
0.3507	179.586	-3.16827	14.5833	-66.0323	0
0.3513	146.631	-7.43976	10.918	-45.8903	0
0.3520	104.22	-15.068	13.9736	-20.8666	0
0.3527	61.7883	-20.8668	17.327	-1.94492	0
0.3533	22.125	-18.1199	12.7542	15.1444	0
0.3540	-18.1647	-7.43976	11.8325	37.7272	0
0.3547	-60.576	4.46275	20.9923	58.7837	0
0.3553	-104.22	14.8379	31.3644	74.3501	0
0.3560	-142.974	24.2984	38.0782	90.219	0
0.3567	-169.524	29.7923	38.9999	99.9823	0
0.3573	-183.87	28.265	35.6394	99.6798	0
0.3580	-197.609	24.9082	37.7734	97.239	0
0.3587	-206.762	23.9935	39.9144	96.0151	0
0.3593	-197.609	22.4662	32.8957	89.913	0
0.3600	-183.263	18.8045	26.4867	78.9258	0
0.3607	-177.161	13.0057	26.1819	62.4485	0
0.3613	-157.32	4.76766	20.3826	35.8984	0
0.3620	-113.373	-5.91522	8.47916	7.82189	0
0.3627	-70.9616	-16.5953	-0.978365	-10.7938	0
0.3633	-38.3095	-23.3088	-9.83327	-26.6626	0
0.3640	1.07089	-25.7509	-20.2054	-46.8047	0
0.3647	48.6749	-26.0558	-28.4506	-65.7264	0
0.3653	93.5311	-25.446	-32.4136	-80.3748	0
0.3660	134.124	-25.7509	-35.7741	-92.8884	0
0.3667	167.685	-26.0558	-40.3469	-100.823	0
0.3673	185.991	-22.0892	-43.0977	-102.349	0
0.3680	193.932	-16.5953	-47.6705	-101.125	0
0.3687	204.318	-16.9002	-53.1649	-98.9905	0
0.3693	209.793	-19.6472	-48.5921	-91.9705	0
0.3700	202.782	-19.3423	-34.2428	-78.5424	0
0.3707	192.417	-19.6472	-27.2241	-60.8447	0
0.3713	175.02	-19.0374	-25.6998	-41.0086	0
0.3720	134.73	-12.9337	-18.6811	-19.3402	0
0.3727	83.4687	-6.82994	-8.30901	1.10787	0
0.3733	42.5729	-4.69281	2.98472	18.8056	0
0.3740	1.98013	-1.94587	13.3639	37.7272	0
0.3747	-45.927	2.32562	20.9923	59.0897	0
0.3753	-92.6218	5.98729	30.4498	78.3174	0
0.3760	-134.427	11.1763	38.9999	92.6598	0
0.3767	-167.402	12.7008	34.1152	99.9823	0
0.3773	-185.708	6.90201	23.736	99.9823	0
0.3780	-201.267	-1.94587	18.8512	98.7619	0
0.3787	-216.825	-7.13485	15.4979	96.627	0
0.3793	-218.057	-4.99772	13.3639	88.9986	0
0.3800	-208.601	1.7158	15.8027	78.3174	0
0.3807	-193.952	7.20969	14.5833	67.0242	0
0.3813	-161.906	10.8714	9.08887	46.2736	0
0.3820	-117.353	14.2281	2.07016	19.1116	0
0.3827	-77.0636	14.8379	-9.22357	-0.724509	0
0.3833	-34.6524	13.9232	-16.852	-16.5934	0
0.3840	13.8811	11.4812	-17.1568	-38.2618	0
0.3847	53.5445	9.64896	-22.9561	-59.0123	0
0.3853	87.7321	13.3106	-33.9379	-74.5752	0
0.3860	128.325	14.2281	-35.7741	-90.1416	0
0.3867	162.795	6.59711	-30.2797	-100.517	0
0.3873	181.122	2.32562	-23.261	-99.9049	0
0.3880	193.932	0.493397	-15.0229	-95.9377	0
0.3887	207.045	-13.2386	-10.7478	-94.7173	0
0.3893	210.117	-30.9399	-11.9672	-91.362	0
0.3900	200.337	-35.2114	-12.5769	-81.5952	0
0.3907	186.294	-27.888	-10.1381	-66.6408	0
0.3913	161.28	-16.9002	-5.55825	-47.1107	0
0.3920	116.727	-6.22013	2.98472	-23.9158	0
0.3927	73.6893	2.63053	10.6131	-2.2509	0
0.3933	44.0883	12.7008	9.69857	16.6707	0
0.3940	4.42499	21.8564	4.50899	36.5068	0
0.3947	-49.3013	23.6886	3.59443	57.8693	0
0.3953	-92.9249	19.1094	8.78401	74.9586	0
0.3960	-131.073	12.3959	17.6318	88.0806	0
0.3967	-171.969	8.12442	24.3457	98.1534	0
0.3973	-197.306	9.95387	24.6505	101.815	0
0.3980	-207.066	13.9232	21.9069	99.0679	0
0.3987	-217.754	17.28	20.0777	95.7126	0
0.3993	-220.502	23.0788	22.8214	90.8275	0
0.4000	-212.258	27.9601	30.145	81.6726	0
0.4007	-199.751	28.8748	34.1152	69.1625	0
0.4013	-172.898	27.9601	25.5722	49.3264	0
0.4020	-128.951	23.3837	10.0034	23.9967	0
0.4027	-85.9136	13.3106	-3.11942	3.85467	0
0.4033	-45.6239	2.32562	-11.9672	-12.9321	0
0.4040	0.44452	-8.04958	-18.9859	-34.5971	0
0.4047	48.3719	-19.0374	-27.2241	-58.4039	0
0.4053	93.228	-25.446	-35.7741	-76.7136	0
0.4060	132.588	-24.8362	-40.3469	-90.7501	0
0.4067	164.937	-18.7325	-36.6887	-98.9905	0
0.4073	194.538	-9.8818	-27.2241	-99.6025	0
0.4080	216.219	-3.47318	-21.1199	-100.517	0
0.4087	220.179	-2.86337	-24.7852	-100.517	0
0.4093	212.238	-7.13485	-29.67	-91.668	0
0.4100	203.691	-13.8484	-26.0047	-80.3748	0
0.4107	187.83	-17.2051	-18.9859	-70.3055	0
0.4113	154.875	-13.5435	-12.8818	-49.5515	0
0.4120	111.837	-2.55846	-7.38736	-22.6954	0
0.4127	70.9414	9.95387	-9.52842	-3.16533	0
0.4133	36.1476	17.28	-15.6326	13.9239	0
0.4140	-4.42499	20.6367	-8.30901	34.9804	0
0.4147	-52.6554	25.2131	9.69857	54.5141	0
0.4153	-97.8146	29.7923	25.5722	72.5178	0
0.4160	-135.356	30.707	40.2193	88.6926	0
0.4167	-165.563	30.4021	48.7623	95.7126	0
0.4173	-182.96	27.0454	41.1339	96.0151	0
0.4180	-197.306	19.722	32.8957	98.4594	0
0.4187	-209.813	15.1429	31.6692	98.1534	0
0.4193	-205.55	14.533	23.736	90.8275	0
0.4200	-190.901	8.42933	17.0221	82.5906	0
0.4207	-182.96	-3.16827	24.0408	68.8565	0
0.4213	-163.725	-10.4916	29.2304	45.9677	0
0.4220	-119.475	-13.5435	22.8214	21.8584	0
0.4227	-75.528	-18.1199	17.9367	1.10787	0
0.4233	-40.128	-20.5619	10.3083	-19.0342	0
0.4240	1.98013	-17.2051	-10.1381	-38.8703	0
0.4247	48.6749	-12.3238	-30.5845	-57.486	0
0.4253	91.9954	-11.4063	-40.3469	-74.8812	0
0.4260	133.821	-14.4582	-42.1831	-86.7829	0
0.4267	166.473	-19.6472	-40.6518	-93.8029	0
0.4273	185.688	-24.2236	-39.4324	-99.6025	0
0.4280	199.731	-27.2754	-36.079	-102.043	0
0.4287	212.238	-31.2448	-24.4804	-98.6845	0
0.4293	215.289	-37.3485	-11.0527	-93.1909	0
0.4300	207.975	-39.1779	-3.72913	-83.7336	0
0.4307	194.538	-36.431	2.67987	-66.9468	0
0.4313	174.696	-36.1261	12.7542	-45.5843	0
0.4320	139.62	-35.2114	18.2415	-24.8338	0
0.4327	90.48	-31.5497	18.8512	-7.13255	0
0.4333	44.0883	-31.5497	19.468	10.8712	0
0.4340	5.63732	-29.4126	28.3159	31.6252	0
0.4347	-37.077	-13.8484	48.7623	53.9021	0
0.4353	-85.0043	0.801077	70.1232	72.8237	0
0.4360	-124.061	-0.11642	80.8073	86.5578	0
0.4367	-153.662	-2.55846	80.8073	94.1862	0
0.4373	-177.768	1.7158	69.5135	96.627	0
0.4380	-192.72	2.32562	49.372	97.239	0
0.4387	-201.267	3.24034	32.8957	93.5743	0
0.4393	-207.975	15.1429	19.7729	84.4194	0
0.4400	-205.55	28.5699	2.07016	74.9586	0
0.4407	-190.275	38.6402	-15.6326	66.4157	0
0.4413	-164.351	49.3231	-29.3651	49.3264	0
0.4420	-124.668	55.7317	-42.1831	23.9967	0
0.4427	-73.7095	56.6464	-47.6705	3.85467	0
0.4433	-23.6606	55.1219	-42.488	-12.0142	0
0.4440	18.7709	46.2712	-39.4324	-33.3767	0
0.4447	57.828	32.5393	-41.2615	-56.5715	0
0.4453	98.4208	23.3837	-40.9566	-74.2728	0
0.4460	139.296	15.1429	-39.1275	-88.0033	0
0.4467	171.342	5.37747	-39.7372	-95.0233	0
0.4473	188.739	-0.11642	-41.8783	-94.1088	0
0.4480	200.034	-4.69281	-44.0122	-93.4969	0
0.4487	208.884	-11.1014	-44.0122	-94.1088	0
0.4493	208.581	-14.1533	-40.9566	-88.3092	0
0.4500	200.943	-16.9002	-35.7741	-76.1016	0
0.4507	189.669	-20.5619	-26.3095	-62.0651	0
0.4513	160.977	-17.815	-11.0527	-44.0579	0
0.4520	114.282	-16.9002	5.42354	-23.0014	0
0.4527	74.6187	-24.5285	18.2415	-5.30017	0
0.4533	43.4821	-29.1076	28.3159	9.34828	0
0.4540	0.141438	-26.0558	35.6394	28.5724	0
0.4547	-46.5534	-26.3607	45.7137	52.0697	0
0.4553	-77.6698	-26.9705	59.4463	73.4322	0
0.4560	-110.948	-23.3088	71.3426	87.4722	0
0.4567	-155.501	-21.7843	75.008	94.7947	0
0.4573	-186.618	-23.6138	68.2941	98.1534	0
0.4580	-201.267	-21.4794	51.8108	99.3738	0
0.4587	-212.561	-16.2904	33.8103	98.4594	0
0.4593	-214.703	-11.1014	23.736	93.5743	0
0.4600	-206.156	-4.69281	19.1632	84.4194	0
0.4607	-193.952	2.02071	12.1374	70.6854	0
0.4613	-164.351	4.46275	1.76531	50.5468	0
0.4620	-117.05	3.54525	-9.22357	26.1316	0
0.4627	-74.9218	3.85016	-15.6326	5.07508	0
0.4633	-42.2698	5.07256	-18.3762	-11.0998	0
0.4640	-5.05136	6.2922	-20.2054	-29.4095	0
0.4647	40.4311	11.1763	-26.3095	-50.7719	0
0.4653	88.9444	14.2281	-37.6032	-70.3055	0
0.4660	130.143	6.90201	-47.6705	-86.4769	0
0.4667	160.371	-2.25078	-53.7746	-95.3293	0
0.4673	189.345	-4.38791	-57.7448	-96.2437	0
0.4680	209.793	-3.77809	-59.269	-96.8557	0
0.4687	209.793	-4.083	-54.6892	-99.6025	0
0.4693	201.57	-1.94587	-46.4511	-94.1088	0
0.4700	195.144	5.37747	-37.9081	-79.7629	0
0.4707	180.495	16.0576	-29.0603	-66.9468	0
0.4713	153.642	23.9935	-19.2908	-51.3839	0
0.4720	117.939	27.0454	-11.0527	-26.9686	0
0.4727	77.0434	30.707	-3.72913	-3.7773	0
0.4733	38.5924	32.2316	1.76531	13.3155	0
0.4740	0.141438	28.8748	8.17431	32.5396	0
0.4747	-44.4116	28.8748	17.6318	54.2081	0
0.4753	-89.2677	31.0119	30.145	72.8237	0
0.4760	-130.467	28.265	43.8775	89.3011	0
0.4767	-164.654	25.823	59.4463	98.7619	0
0.4773	-183.87	25.2131	72.5691	98.1534	0
0.4780	-196.397	21.5515	77.7516	96.933	0
0.4787	-207.975	16.9751	73.1788	96.933	0
0.4793	-203.711	9.95387	61.5803	89.913	0
0.4800	-191.204	-3.16827	47.5429	78.6233	0
0.4807	-189.062	-14.1533	32.5909	66.1097	0
0.4813	-175.949	-17.815	13.3639	44.1353	0
0.4820	-132.305	-21.4794	-10.443	16.0623	0
0.4827	-88.0554	-19.6472	-27.2241	-2.55689	0
0.4833	-56.3126	-8.65939	-31.1942	-15.067	0
0.4840	-15.7198	-2.25078	-32.4136	-34.5971	0
0.4847	33.0965	-5.30263	-36.6887	-57.18	0
0.4853	75.2249	-8.04958	-41.2615	-75.1872	0
0.4860	115.191	-10.1867	-46.7559	-92.5825	0
0.4867	150.894	-16.5953	-51.9455	-104.79	0
0.4873	171.342	-23.9187	-52.2503	-105.093	0
0.4880	184.173	-26.3607	-49.5067	-101.431	0
0.4887	199.125	-22.699	-47.9753	-100.211	0
0.4893	205.227	-15.6806	-47.6705	-94.1088	0
0.4900	195.468	-9.57689	-49.5067	-81.9012	0
0.4907	180.495	-3.16827	-48.897	-66.6408	0
0.4913	159.441	6.90201	-39.4324	-44.9759	0
0.4920	120.081	10.5665	-24.7852	-21.781	0
0.4927	72.477	2.63053	-14.1012	-6.21812	0
0.4933	33.0965	-3.16827	-7.69221	8.73632	0
0.4940	-5.05136	-0.11642	0.850752	30.7108	0
0.4947	-52.0493	2.32562	13.6687	52.6817	0
0.4953	-96.6023	-0.11642	28.011	70.9914	0
0.4960	-132.608	-2.86337	36.554	85.6398	0
0.4967	-162.209	-3.16827	36.554	94.7947	0
0.4973	-182.96	1.41089	37.4685	97.5415	0
0.4980	-196.7	9.64896	46.6283	96.933	0
0.4987	-206.156	16.0576	53.647	93.5743	0
0.4993	-207.369	23.0788	55.781	88.0806	0
0.5000	-202.176	31.6218	62.7997	79.5378	0
0.5007	-190.598	36.5058	69.2087	66.1097	0
0.5013	-161.906	38.9479	58.2198	46.5796	0
0.5020	-119.475	39.2528	30.145	23.3848	0
0.5027	-78.2759	29.1825	-0.673512	3.85467	0
0.5033	-35.8647	12.7008	-27.8338	-11.4057	0
0.5040	9.29451	2.32562	-47.0608	-30.3274	0
0.5047	48.6749	-3.16827	-55.6108	-54.7391	0
0.5053	85.8934	-5.30263	-61.403	-75.1872	0
0.5060	127.395	-3.16827	-70.2579	-88.0033	0
0.5067	159.441	-0.11642	-66.5926	-96.8557	0
0.5073	179.283	3.24034	-48.2873	-100.517	0
0.5080	198.195	9.03914	-34.2428	-100.517	0
0.5087	213.471	10.2615	-30.2797	-99.6025	0
0.5093	217.734	6.2922	-26.0047	-94.4113	0
0.5100	211.935	3.85016	-21.4319	-84.648	0
0.5107	194.538	-2.25078	-19.2908	-72.1344	0
0.5113	162.795	-11.4063	-12.8818	-51.9923	0
0.5120	121.92	-13.8484	1.76531	-27.2746	0
0.5127	83.1454	-15.6806	17.327	-7.13255	0
0.5133	50.7965	-19.0374	28.9256	11.4831	0
0.5140	13.8811	-14.7631	36.2491	33.76	0
0.5147	-29.4596	-8.96707	44.4872	55.1225	0
0.5153	-65.7688	-9.8818	55.781	72.8237	0
0.5160	-102.401	-10.4916	64.0191	87.4722	0
0.5167	-148.167	-10.7965	67.6844	96.3211	0
0.5173	-181.122	-16.2904	67.0747	99.3738	0
0.5180	-193.649	-20.8668	56.6955	99.9823	0
0.5187	-202.802	-23.6138	38.6879	96.933	0
0.5193	-207.975	-25.7509	25.5722	90.219	0
0.5200	-204.014	-19.6472	19.7729	81.6726	0
0.5207	-194.861	-10.1867	13.9736	68.8565	0
0.5213	-170.15	-8.96707	8.47916	50.2409	0
0.5220	-126.203	-9.57689	6.04034	27.964	0
0.5227	-84.378	-2.86337	4.81384	5.98951	0
0.5233	-49.9075	3.85016	3.89928	-13.5406	0
0.5240	-9.6178	5.37747	4.81384	-32.1563	0
0.5247	39.5219	5.98729	5.42354	-52.9103	0
0.5253	89.8739	5.68238	1.1556	-72.7464	0
0.5260	130.143	1.41089	-4.33883	-86.7829	0
0.5267	160.674	-1.33605	-8.00416	-95.9377	0
0.5273	192.417	0.188489	-11.9672	-100.823	0
0.5280	215.592	1.10599	-15.6326	-99.6025	0
0.5287	216.825	-0.421328	-15.6326	-95.0233	0
0.5293	211.632	-1.33605	-19.5957	-88.3092	0
0.5300	211.026	-3.47318	-30.2797	-79.4604	0
0.5307	200.64	-5.91522	-34.8596	-65.7264	0
0.5313	172.878	-6.52504	-26.9192	-45.5843	0
0.5320	131.679	-4.99772	-14.718	-21.1726	0
0.5327	88.0352	-0.421328	-5.55825	1.41385	0
0.5333	51.4229	5.98729	2.07016	20.332	0
0.5340	11.7394	10.2615	10.0034	38.6452	0
0.5347	-34.6524	9.95387	17.327	56.9549	0
0.5353	-75.2249	7.20969	22.8214	74.3501	0
0.5360	-114.302	2.32562	26.7916	90.8275	0
0.5367	-155.804	0.801077	29.8401	101.509	0
0.5373	-181.425	6.2922	30.145	102.427	0
0.5380	-192.72	13.0057	28.6207	100.9	0
0.5387	-202.176	16.6702	27.0964	100.288	0
0.5393	-201.267	21.2466	24.6505	95.4066	0
0.5400	-193.023	24.9082	20.0777	84.4194	0
0.5407	-187.85	20.3318	12.4493	70.0769	0
0.5413	-168.918	10.5665	3.28957	49.9349	0
0.5420	-127.416	3.85016	-3.72913	26.4376	0
0.5427	-85.0043	-0.421328	-8.30901	7.20992	0
0.5433	-49.3013	-5.91522	-12.2721	-10.7938	0
0.5440	-11.1534	-12.0189	-14.718	-33.3767	0
0.5447	33.7229	-18.7325	-12.8818	-55.6571	0
0.5453	81.0239	-25.7509	-5.55825	-73.3548	0
0.5460	123.738	-26.9705	-1.90001	-86.7829	0
0.5467	155.481	-23.6138	-8.30901	-95.0233	0
0.5473	178.374	-29.1076	-20.2054	-98.0761	0
0.5480	194.841	-43.4494	-28.7554	-100.517	0
0.5487	206.136	-49.5531	-35.4693	-100.211	0
0.5493	210.42	-42.5347	-40.3469	-92.5825	0
0.5500	203.388	-34.9064	-39.4324	-81.2893	0
0.5507	191.184	-27.888	-39.1275	-67.5587	0
0.5513	173.484	-15.9855	-42.488	-48.6371	0
0.5520	135.033	-3.16827	-38.5178	-25.4422	0
0.5527	81.9331	4.15784	-29.0603	-4.07976	0
0.5533	37.6832	11.4812	-27.5289	14.8384	0
0.5540	-2.30342	21.8564	-31.1942	33.1516	0
0.5547	-50.2106	24.6033	-26.3095	51.4613	0
0.5553	-96.9054	17.8898	-13.7964	70.3829	0
0.5560	-135.963	16.6702	-1.90001	87.1662	0
0.5567	-168.008	24.2984	6.9549	96.933	0
0.5573	-188.456	29.7923	10.0034	99.9823	0
0.5580	-202.499	34.0638	11.2228	100.594	0
0.5587	-217.148	39.8626	20.3826	98.1534	0
0.5593	-222.018	33.7589	37.4685	91.4394	0
0.5600	-215.915	13.0057	51.5059	82.5906	0
0.5607	-204.924	-2.55846	57.0004	70.9914	0
0.5613	-177.768	-3.77809	54.8664	51.7673	0
0.5620	-135.659	0.801077	46.3234	26.1316	0
0.5627	-95.3697	5.37747	35.3346	5.38106	0
0.5633	-53.2616	9.95387	27.0964	-8.65894	0
0.5640	-5.96061	12.091	17.0221	-28.189	0
0.5647	34.026	10.2615	-1.29031	-54.7391	0
0.5653	70.0321	7.5146	-19.5957	-73.9668	0
0.5660	112.443	4.15784	-29.0603	-86.7829	0
0.5667	150.894	-0.421328	-30.5845	-99.6025	0
0.5673	174.09	-5.30263	-26.3095	-104.178	0
0.5680	188.436	-9.57689	-18.3762	-98.382	0
0.5687	199.731	-14.4582	-13.7964	-95.0233	0
0.5693	204.318	-20.5619	-15.6326	-94.4113	0
0.5700	197.589	-23.6138	-19.9005	-86.1744	0
0.5707	182.334	-21.7843	-19.5957	-72.7464	0
0.5713	156.39	-18.1199	-13.7964	-56.5715	0
0.5720	114.585	-16.5953	-6.4728	-34.9031	0
0.5727	70.0321	-13.2386	-2.50972	-13.5406	0
0.5733	36.4708	-7.13485	-4.03398	3.85467	0
0.5740	-1.37397	-5.61031	-7.08251	24.9112	0
0.5747	-46.5534	-8.04958	-3.72913	50.5468	0
0.5753	-81.0239	-6.52504	8.17431	71.9093	0
0.5760	-113.676	-3.16827	20.0777	85.3338	0
0.5767	-159.461	-3.16827	25.5722	95.4066	0
0.5773	-194.861	-1.03114	25.5722	102.121	0
0.5780	-207.672	3.85016	21.602	100.594	0
0.5787	-216.522	5.07256	17.327	93.5743	0
0.5793	-222.018	4.46275	17.327	88.9986	0
0.5800	-214.097	7.81951	18.8512	83.505	0
0.5807	-198.519	13.3106	15.4979	72.2118	0
0.5813	-173.807	17.8898	11.5277	55.4285	0
0.5820	-136.266	20.6367	13.3639	33.1516	0
0.5827	-94.4605	23.3837	17.0221	8.73632	0
0.5833	-56.6157	24.2984	12.7542	-10.1853	0
0.5840	-18.4678	18.1947	-1.90001	-26.6626	0
0.5847	26.3883	11.4812	-18.9859	-47.7227	0
0.5853	73.3862	13.0057	-29.67	-67.5587	0
0.5860	113.676	16.9751	-35.4693	-82.2072	0
0.5867	149.682	17.28	-37.6032	-91.9705	0
0.5873	185.991	17.8898	-35.1644	-94.7173	0
0.5880	206.136	17.5849	-33.0234	-95.0233	0
0.5887	204.924	12.3959	-32.7185	-98.0761	0
0.5893	202.176	5.07256	-27.5289	-95.0233	0
0.5900	203.994	-0.421328	-18.9859	-83.4276	0
0.5907	193.023	-1.64096	-12.8818	-71.8284	0
0.5913	165.24	-0.421328	-8.30901	-55.0451	0
0.5920	127.092	-1.03114	0.545899	-30.0214	0
0.5927	84.378	-1.33605	11.5277	-9.26739	0
0.5933	47.1393	2.32562	21.602	5.68353	0
0.5940	10.224	4.15784	27.4013	24.2992	0
0.5947	-36.4708	4.15784	29.2304	43.5268	0
0.5953	-83.1656	7.81951	30.145	60.3101	0
0.5960	-122.526	8.73423	28.3159	77.0969	0
0.5967	-157.32	5.68238	26.1819	88.6926	0
0.5973	-182.051	4.46275	29.2304	91.7454	0
0.5980	-197.609	2.02071	34.7249	93.5743	0
0.5987	-211.349	-5.61031	35.6394	94.4922	0
0.5993	-210.42	-10.4916	35.3346	87.4722	0
0.6000	-197.003	-9.57689	33.5054	78.0114	0
0.6007	-194.861	-5.30263	27.7062	69.1625	0
0.6013	-187.547	-4.083	22.5166	51.4613	0
0.6020	-147.257	-11.7112	15.4979	25.2171	0
0.6027	-99.0269	-21.1717	0.850752	2.93672	0
0.6033	-67.6075	-23.0039	-15.0229	-14.761	0
0.6040	-30.975	-26.0558	-27.8338	-33.3767	0
0.6047	20.2863	-30.6322	-40.0421	-51.9923	0
0.6053	69.4259	-28.4978	-46.4511	-70.3055	0
0.6060	112.443	-29.1076	-47.3656	-87.3948	0
0.6067	150.894	-39.4828	-48.897	-97.7701	0
0.6073	176.535	-44.3669	-44.0122	-100.211	0
0.6080	189.669	-41.62	-30.2797	-99.2965	0
0.6087	201.57	-38.873	-26.0047	-96.5497	0
0.6093	209.793	-32.1595	-27.8338	-91.362	0
0.6100	204.318	-20.257	-20.5102	-82.5097	0
0.6107	191.487	-11.4063	-12.8818	-68.1672	0
0.6113	175.02	-5.61031	-10.7478	-48.6371	0
0.6120	138.993	2.63053	-4.03398	-27.2746	0
0.6127	88.9444	8.73423	0.241046	-7.74451	0
0.6133	48.6749	9.64896	-3.42428	9.65075	0
0.6140	12.3455	9.95387	-0.0638064	28.5724	0
0.6147	-32.8137	13.3106	10.3083	50.8493	0
0.6153	-76.4574	19.1094	16.4124	69.465	0
0.6160	-114.302	22.1613	24.6505	81.3666	0
0.6167	-150.611	19.722	38.0782	91.4394	0
0.6173	-175.323	16.3625	46.9331	96.933	0
0.6180	-187.547	14.8379	46.9331	95.7126	0
0.6187	-199.448	12.3959	39.3047	94.4922	0
0.6193	-204.014	9.95387	29.2304	92.6598	0
0.6200	-197.609	9.34405	26.7916	85.3338	0
0.6207	-185.405	6.90201	29.5353	73.1297	0
0.6213	-159.158	4.15784	28.6207	54.2081	0
0.6220	-115.515	6.2922	23.1263	29.1844	0
0.6227	-74.6187	12.3959	13.9736	9.65075	0
0.6233	-38.6126	17.8898	1.1556	-4.38574	0
0.6240	2.5863	19.4143	-12.2721	-24.5278	0
0.6247	44.3914	14.533	-26.6144	-49.2455	0
0.6253	84.378	3.85016	-43.7074	-68.4732	0
0.6260	126.789	-5.91522	-56.2205	-85.8684	0
0.6267	164.028	-10.4916	-55.9157	-97.7701	0
0.6273	185.991	-13.8484	-45.8413	-100.823	0
0.6280	198.195	-18.4275	-38.5178	-101.431	0
0.6287	207.975	-18.7325	-40.6518	-100.823	0
0.6293	212.844	-15.068	-40.3469	-95.6352	0
0.6300	207.369	-11.4063	-30.5845	-87.3948	0
0.6307	194.841	-6.82994	-18.3762	-75.7956	0
0.6313	173.181	-1.33605	-6.4728	-55.6571	0
0.6320	134.73	-0.11642	8.78401	-30.6299	0
0.6327	88.6413	1.7158	20.6875	-9.57337	0
0.6333	49.5842	6.90201	29.2304	8.43034	0
0.6340	10.8301	8.42933	44.4872	29.1844	0
0.6347	-33.1167	7.5146	60.9706	52.0697	0
0.6353	-69.4259	9.03914	63.1045	71.9093	0
0.6360	-103.007	9.34405	52.4276	87.4722	0
0.6367	-143.6	7.20969	37.7734	98.1534	0
0.6373	-176.858	6.2922	28.011	102.121	0
0.6380	-193.023	7.20969	28.3159	102.729	0
0.6387	-204.014	10.5665	30.4498	103.341	0
0.6393	-209.51	11.1763	24.9554	98.7619	0
0.6400	-202.499	4.15784	17.327	88.0806	0
0.6407	-189.366	-2.25078	12.4493	74.9586	0
0.6413	-169.524	-1.03114	6.04034	56.3429	0
0.6420	-136.266	-0.726236	-2.81457	31.3192	0
0.6427	-95.0667	-4.99772	-10.7478	8.73632	0
0.6433	-59.6667	-8.65939	-16.2423	-7.43853	0
0.6440	-26.1054	-12.9337	-20.5102	-23.6134	0
0.6447	18.7709	-18.1199	-24.7852	-44.0579	0
0.6453	71.5475	-20.5619	-25.6998	-66.3383	0
0.6460	117.03	-18.4275	-18.6811	-85.8684	0
0.6467	153.339	-15.068	-12.5769	-95.9377	0
0.6473	185.688	-13.2386	-13.7964	-96.8557	0
0.6480	205.53	-12.3238	-15.3277	-97.1581	0
0.6487	207.369	-8.04958	-16.5471	-97.7701	0
0.6493	202.176	-4.38791	-23.8707	-91.9705	0
0.6500	197.286	-3.16827	-31.1942	-80.9868	0
0.6507	187.224	1.10599	-31.1942	-68.4732	0
0.6513	165.24	4.15784	-28.4506	-50.1635	0
0.6520	129.537	-2.55846	-24.7852	-25.7482	0
0.6527	88.3382	-12.9337	-20.8151	-5.91214	0
0.6533	52.6352	-14.4582	-17.7665	9.95673	0
0.6540	16.9322	-8.96707	-15.6326	30.4048	0
0.6547	-27.3178	-1.64096	-13.7964	53.2936	0
0.6553	-75.528	8.73423	-13.7964	73.1297	0
0.6560	-120.404	23.3837	-10.7478	91.4394	0
0.6567	-155.804	39.2528	-1.29031	100.9	0
0.6573	-176.858	52.3749	9.39372	98.1534	0
0.6580	-192.113	59.0884	16.4124	96.0151	0
0.6587	-205.247	62.1403	18.5464	97.5415	0
0.6593	-203.105	62.1403	17.6318	92.6598	0
0.6600	-193.649	53.2896	15.8027	83.505	0
0.6607	-193.952	37.4206	10.0034	74.0442	0
0.6613	-182.657	27.6552	0.241046	56.0369	0
0.6620	-143.6	23.3837	-6.4728	30.0988	0
0.6627	-99.3502	15.7527	-8.30901	8.73632	0
0.6633	-64.2533	7.5146	-4.03398	-7.13255	0
0.6640	-27.6209	-0.421328	5.11869	-27.8831	0
0.6647	17.2353	-9.57689	13.9736	-51.9923	0
0.6653	66.9811	-14.7631	22.2117	-69.9996	0
0.6660	112.443	-14.1533	21.2972	-82.5097	0
0.6667	148.146	-15.9855	-1.59516	-95.9377	0
0.6673	173.181	-19.6472	-31.1942	-103.57	0
0.6680	190.578	-23.9187	-43.4025	-102.652	0
0.6687	204.924	-31.5497	-42.1831	-101.125	0
0.6693	211.935	-37.6534	-37.9081	-97.7701	0
0.6700	206.742	-37.0408	-31.1942	-87.0888	0
0.6707	197.589	-37.0408	-30.2797	-73.9668	0
0.6713	184.779	-37.9583	-30.5845	-56.5715	0
0.6720	148.47	-32.7693	-18.6811	-30.9358	0
0.6727	95.9759	-21.7843	-4.33883	-8.35296	0
0.6733	55.9893	-11.4063	1.1556	5.98951	0
0.6740	20.2863	-5.91522	4.20413	22.1644	0
0.6747	-29.4596	-4.38791	8.17431	43.2209	0
0.6753	-80.7208	0.188489	14.5833	64.2773	0
0.6760	-122.526	10.2615	28.011	83.505	0
0.6767	-157.32	16.9751	38.9999	94.1862	0
0.6773	-181.122	10.8714	35.3346	96.3211	0
0.6780	-194.558	-4.083	23.736	97.239	0
0.6787	-206.762	-15.9855	18.2415	97.239	0
0.6793	-213.471	-19.6472	21.9069	91.7454	0
0.6800	-209.51	-16.9002	26.4867	84.7254	0
0.6807	-196.7	-7.13485	30.4498	76.179	0
0.6813	-170.453	11.4812	35.6394	60.6161	0
0.6820	-129.86	27.9601	33.8103	37.4213	0
0.6827	-85.6105	34.0638	24.3457	13.618	0
0.6833	-41.0575	35.2834	16.7173	-3.47131	0
0.6840	1.07089	34.3687	7.25975	-19.3402	0
0.6847	36.7739	28.8748	-9.52842	-42.229	0
0.6853	72.477	20.9417	-22.6513	-65.1179	0
0.6860	112.746	13.0057	-29.9748	-80.9868	0
0.6867	149.682	4.15784	-40.3469	-92.8884	0
0.6873	174.09	-5.91522	-45.2316	-99.6025	0
0.6880	187.527	-15.6806	-38.5178	-101.125	0
0.6887	197.589	-22.0892	-33.3282	-101.737	0
0.6893	203.994	-23.0039	-34.8596	-97.4641	0
0.6900	199.731	-21.4794	-34.8596	-84.954	0
0.6907	185.688	-19.9521	-34.2428	-72.1344	0
0.6913	164.634	-15.9855	-26.6144	-57.486	0
0.6920	129.234	-11.1014	-9.22357	-34.5971	0
0.6927	85.8934	-5.61031	4.50899	-11.0998	0
0.6933	52.029	-0.421328	8.47916	5.38106	0
0.6940	17.2353	1.41089	17.327	22.1644	0
0.6947	-27.9239	-1.33605	33.2006	44.1353	0
0.6953	-66.678	-0.421328	42.0484	64.2773	0
0.6960	-99.6533	6.59711	42.963	78.9258	0
0.6967	-142.974	12.3959	41.1339	92.3538	0
0.6973	-178.374	13.0057	35.9443	100.9	0
0.6980	-194.255	11.4812	31.9741	101.206	0
0.6987	-208.601	10.5665	31.6692	98.1534	0
0.6993	-218.36	8.12442	31.3644	95.4066	0
0.7000	-215.006	3.24034	29.5353	87.7782	0
0.7007	-208.601	0.801077	24.6505	75.2646	0
0.7013	-193.023	3.24034	15.4979	60.6161	0
0.7020	-153.662	6.2922	8.47916	39.5596	0
0.7027	-106.058	5.98729	7.5646	16.6707	0
0.7033	-65.7688	2.32562	6.9549	-2.2509	0
0.7040	-25.4791	-4.69281	4.81384	-20.8666	0
0.7047	21.4986	-7.74467	1.1556	-41.9231	0
0.7053	69.1229	-5.61031	-7.38736	-61.1472	0
0.7060	110.928	-6.22013	-19.5957	-78.5424	0
0.7067	147.54	-11.1014	-28.4506	-91.362	0
0.7073	179.283	-11.4063	-33.9379	-95.0233	0
0.7080	198.822	-7.74467	-40.0421	-96.5497	0
0.7087	202.782	-4.99772	-41.2615	-99.9049	0
0.7093	200.64	0.493397	-33.9379	-95.9377	0
0.7100	196.983	4.46275	-21.4319	-84.954	0
0.7107	186.921	2.93543	-12.8818	-76.7136	0
0.7113	167.382	3.24034	-11.3575	-63.5915	0
0.7120	132.891	5.98729	-4.33883	-38.8703	0
0.7127	90.1769	4.46275	11.2228	-15.373	0
0.7133	54.1708	2.63053	21.2972	-0.418527	0
0.7140	21.8219	3.24034	25.5722	16.6707	0
0.7147	-21.8219	1.41089	38.6879	40.1681	0
0.7153	-71.5677	0.801077	48.4574	61.5305	0
0.7160	-118.869	2.93543	37.7734	78.0114	0
0.7167	-157.623	2.93543	24.0408	89.913	0
0.7173	-182.051	3.54525	21.2972	96.0151	0
0.7180	-197.609	10.8714	18.2415	97.239	0
0.7187	-209.51	17.28	13.3639	99.0679	0
0.7193	-207.066	16.9751	14.2785	96.933	0
0.7200	-196.074	13.3106	16.1076	86.2518	0
0.7207	-194.861	10.5665	17.0221	71.9093	0
0.7213	-185.708	7.5146	18.2415	55.4285	0
0.7220	-148.167	-2.25078	13.3639	31.6252	0
0.7227	-102.401	-17.51	3.89928	5.98951	0
0.7233	-67.3044	-28.8027	-1.90001	-11.7117	0
0.7240	-30.3688	-33.989	-8.30901	-26.6626	0
0.7247	13.275	-33.684	-16.5471	-48.3311	0
0.7253	57.5249	-28.8027	-16.5471	-71.22	0
0.7260	99.9362	-25.7509	-11.3575	-86.1744	0
0.7267	140.226	-26.0558	-12.8818	-93.1909	0
0.7273	170.433	-26.3607	-17.7665	-96.8557	0
0.7280	187.224	-29.7175	-18.6811	-101.431	0
0.7287	198.195	-33.0742	-17.7665	-103.264	0
0.7293	206.439	-25.446	-18.3762	-98.0761	0
0.7300	205.227	-13.2386	-15.3277	-89.2237	0
0.7307	197.892	-8.04958	-2.81457	-79.4604	0
0.7313	187.527	-4.99772	10.0034	-61.7592	0
0.7320	157.32	-1.64096	12.1374	-35.209	0
0.7327	106.341	3.24034	11.5277	-12.0142	0
0.7333	62.6975	10.5665	17.0221	2.93672	0
0.7340	30.0455	3.54525	23.1263	19.4176	0
0.7347	-11.7596	-25.7509	27.7062	42.3064	0
0.7353	-60.2729	-49.858	31.9741	64.2773	0
0.7360	-102.078	-47.7237	30.4498	81.3666	0
0.7367	-136.266	-27.888	27.4013	93.5743	0
0.7373	-162.209	1.7158	29.2304	100.594	0
0.7380	-178.697	34.0638	28.3159	104.561	0
0.7387	-189.366	59.6983	20.0777	105.173	0
0.7393	-197.306	77.3996	13.059	99.6798	0
0.7400	-199.448	88.6895	10.0034	89.913	0
0.7407	-190.901	90.8266	6.34519	78.6233	0
0.7413	-169.221	83.1984	-0.978365	60.6161	0
0.7420	-139.014	69.7685	-11.6624	35.2864	0
0.7427	-98.4208	57.8688	-19.2908	12.0916	0
0.7433	-52.6554	49.0182	-22.0416	-5.60616	0
0.7440	-16.326	36.5058	-26.6144	-23.6134	0
0.7447	14.4873	21.2466	-33.6331	-44.0579	0
0.7453	51.1198	9.34405	-35.7741	-63.894	0
0.7460	90.48	-0.11642	-37.2984	-80.0688	0
0.7467	129.537	-8.65939	-42.1831	-91.362	0
0.7473	164.331	-13.2386	-45.8413	-95.6352	0
0.7480	183.87	-13.8484	-49.2018	-97.4641	0
0.7487	196.074	-15.068	-58.3545	-100.823	0
0.7493	211.329	-16.9002	-69.0385	-97.7701	0
0.7500	212.541	-18.7325	-72.087	-85.8684	0
0.7507	198.195	-18.7325	-65.9829	-75.1872	0
0.7513	181.728	-20.5619	-55.0011	-62.0651	0
0.7520	152.127	-24.8362	-42.1831	-35.515	0
0.7527	109.089	-26.0558	-28.7554	-8.96492	0
0.7533	75.2249	-26.3607	-18.9859	3.54869	0
0.7540	41.9465	-29.7175	-8.30901	18.8056	0
0.7547	-5.35445	-26.9705	12.1374	45.9677	0
0.7553	-46.5534	-16.5953	33.8103	68.8565	0
0.7560	-84.0749	-10.1867	45.7137	82.893	0
0.7567	-130.77	-9.57689	59.4463	93.8802	0
0.7573	-166.473	-5.91522	79.8927	99.6798	0
0.7580	-182.354	-0.421328	89.0454	101.206	0
0.7587	-198.822	1.41089	78.6662	103.035	0
0.7593	-211.652	3.24034	53.9518	100.594	0
0.7600	-208.904	5.07256	20.6875	91.7454	0
0.7607	-197.912	5.07256	-3.42428	79.8438	0
0.7613	-176.252	3.54525	-5.55825	61.5305	0
0.7620	-138.104	1.41089	-1.29031	37.7272	0
0.7627	-97.8146	-0.11642	-7.69221	15.7563	0
0.7633	-65.1626	-1.64096	-22.3464	-2.85935	0
0.7640	-29.7626	-4.69281	-33.9379	-20.8666	0
0.7647	17.2353	-7.13485	-40.0421	-38.5643	0
0.7653	67.8903	-8.65939	-46.7559	-59.3183	0
0.7660	107.574	-12.6287	-53.4698	-79.4604	0
0.7667	140.226	-18.7325	-52.2503	-92.2765	0
0.7673	175.626	-24.2236	-44.9268	-100.211	0
0.7680	199.731	-28.8027	-39.4324	-104.178	0
0.7687	203.388	-32.4644	-32.7185	-103.872	0
0.7693	202.782	-33.989	-22.9561	-100.823	0
0.7700	203.085	-33.684	-13.7964	-93.4969	0
0.7707	195.144	-29.7175	-4.64369	-81.2893	0
0.7713	177.141	-23.9187	2.67987	-65.7264	0
0.7720	143.883	-19.3423	10.0034	-41.0086	0
0.7727	99.9362	-12.9337	17.327	-13.5406	0
0.7733	63.9301	-3.77809	16.4124	4.15714	0
0.7740	29.1363	1.7158	9.08887	21.2499	0
0.7747	-17.2555	5.07256	11.5277	45.3592	0
0.7753	-63.627	11.4812	18.5464	65.1953	0
0.7760	-105.755	12.3959	16.4124	79.8438	0
0.7767	-145.419	8.73423	14.2785	92.6598	0
0.7773	-170.453	11.1763	17.327	96.933	0
0.7780	-182.96	16.9751	19.1632	95.4066	0
0.7787	-194.861	17.28	24.6505	96.627	0
0.7793	-194.861	16.6702	38.6879	93.5743	0
0.7800	-184.799	21.8564	46.9331	85.0314	0
0.7807	-183.87	27.6552	43.8775	75.8765	0
0.7813	-176.252	26.7405	33.2006	59.0897	0
0.7820	-140.226	20.3318	14.5833	34.678	0
0.7827	-95.0667	16.0576	-3.72913	15.1444	0
0.7833	-59.9698	14.533	-12.5769	0.18992	0
0.7840	-21.8219	9.64896	-21.1199	-18.7282	0
0.7847	25.4791	3.54525	-31.4991	-40.3967	0
0.7853	72.477	1.41089	-34.8596	-61.1472	0
0.7860	114.888	-3.77809	-35.4693	-79.4604	0
0.7867	151.218	-10.4916	-39.4324	-92.2765	0
0.7873	176.535	-12.0189	-37.2984	-98.382	0
0.7880	192.417	-10.4916	-25.6998	-101.125	0
0.7887	208.278	-7.13485	-15.6326	-103.264	0
0.7893	222.018	2.02071	-8.91872	-99.6025	0
0.7900	221.694	9.03914	-2.81457	-89.5297	0
0.7907	210.723	12.7008	-1.59516	-77.0196	0
0.7913	199.125	18.8045	-3.42428	-61.1472	0
0.7920	172.272	20.3318	1.76531	-37.3439	0
0.7927	122.829	16.6702	15.4979	-13.5406	0
0.7933	77.9728	16.9751	27.4013	2.0223	0
0.7940	44.9975	17.8898	32.8957	18.8056	0
0.7947	1.67705	14.2281	38.9999	43.2209	0
0.7953	-49.3013	10.5665	42.0484	65.4978	0
0.7960	-95.9759	2.63053	36.8588	80.4522	0
0.7967	-139.317	-9.57689	36.8588	91.1334	0
0.7973	-171.059	-14.7631	44.7921	98.7619	0
0.7980	-187.547	-10.4916	42.963	100.9	0
0.7987	-204.014	-3.77809	34.42	99.9823	0
0.7993	-217.754	4.15784	35.9443	96.3211	0
0.8000	-218.967	9.95387	38.6879	87.7782	0
0.8007	-215.006	13.0057	30.145	75.5705	0
0.8013	-197.912	10.5665	22.5166	60.6161	0
0.8020	-160.068	-5.91522	18.8512	40.474	0
0.8027	-115.515	-25.1411	10.918	17.5852	0
0.8033	-69.4259	-28.8027	0.850752	-3.47131	0
0.8040	-23.3575	-19.9521	-10.1381	-23.9158	0
0.8047	12.0425	-10.4916	-28.4506	-43.7554	0
0.8053	45.927	1.10599	-47.6705	-62.0651	0
0.8060	93.5311	12.3959	-54.6892	-78.8484	0
0.8067	136.569	18.4996	-53.7746	-92.2765	0
0.8073	162.189	19.4143	-51.9455	-99.6025	0
0.8080	180.192	16.3625	-46.1462	-102.652	0
0.8087	196.377	10.5665	-36.6887	-102.958	0
0.8093	205.227	4.46275	-28.4506	-98.6845	0
0.8100	203.994	-2.86337	-22.9561	-91.362	0
0.8107	196.983	-8.65939	-16.5471	-82.8156	0
0.8113	181.728	-11.4063	-5.8631	-68.4732	0
0.8120	148.47	-15.068	7.86945	-46.4987	0
0.8127	103.29	-17.51	20.0777	-21.781	0
0.8133	65.7688	-11.4063	28.011	-0.112545	0
0.8140	29.7424	-0.421328	35.3346	20.332	0
0.8147	-14.5075	8.42933	44.1824	42.6124	0
0.8153	-56.0095	16.0576	48.7623	64.2773	0
0.8160	-94.1574	24.2984	45.4018	80.4522	0
0.8167	-136.872	26.1306	35.9443	91.4394	0
0.8173	-171.969	20.6367	26.1819	98.1534	0
0.8180	-190.275	13.9232	22.8214	102.121	0
0.8187	-201.267	6.90201	22.8214	104.255	0
0.8193	-206.459	-1.64096	16.7173	100.9	0
0.8200	-204.621	-4.99772	8.17431	91.7454	0
0.8207	-196.074	-1.33605	4.50899	82.5906	0
0.8213	-174.413	2.63053	-2.50972	68.8565	0
0.8220	-136.266	3.85016	-13.4915	45.0532	0
0.8227	-93.228	5.68238	-21.1199	19.4176	0
0.8233	-52.9585	7.20969	-28.1457	1.41385	0
0.8240	-15.1137	4.46275	-36.6887	-16.2874	0
0.8247	26.6914	-3.16827	-38.2129	-40.0907	0
0.8253	72.477	-10.4916	-37.2984	-63.2855	0
0.8260	114.282	-12.3238	-45.5365	-80.3748	0
0.8267	152.733	-13.8484	-53.7746	-91.0561	0
0.8273	188.739	-23.9187	-48.5921	-97.4641	0
0.8280	208.884	-34.2966	-37.2984	-100.823	0
0.8287	211.026	-35.2114	-31.1942	-103.872	0
0.8293	209.793	-33.684	-26.9192	-103.264	0
0.8300	207.369	-34.2966	-15.6326	-95.0233	0
0.8307	200.64	-29.7175	-3.42428	-82.2072	0
0.8313	185.082	-23.3088	3.89928	-66.9468	0
0.8320	150.288	-18.7325	9.08887	-44.9759	0
0.8327	102.987	-9.57689	14.5833	-19.9486	0
0.8333	63.627	2.32562	21.602	-0.724509	0
0.8340	26.9945	10.2615	36.554	18.5031	0
0.8347	-18.7709	13.0057	49.6768	43.2209	0
0.8353	-62.4146	15.1429	49.372	64.5833	0
0.8360	-102.704	17.5849	45.4018	78.0114	0
0.8367	-144.206	17.8898	44.7921	90.219	0
0.8373	-174.11	14.2281	37.4685	99.9823	0
0.8380	-190.275	11.4812	30.145	101.815	0
0.8387	-202.176	12.3959	32.8957	99.9823	0
0.8393	-203.711	13.0057	33.8103	97.239	0
0.8400	-197.003	12.3959	28.3159	88.6926	0
0.8407	-198.216	15.4478	23.736	74.3501	0
0.8413	-192.417	18.8045	14.5833	58.4813	0
0.8420	-158.855	19.4143	2.67987	37.7272	0
0.8427	-113.676	18.8045	-4.03398	13.9239	0
0.8433	-77.3667	16.9751	-12.8818	-4.07976	0
0.8440	-41.6636	13.9232	-26.6144	-19.3402	0
0.8447	2.88938	11.4812	-30.2797	-41.0086	0
0.8453	51.4229	5.37747	-22.9561	-62.9796	0
0.8460	95.3697	-5.30263	-22.0416	-79.4604	0
0.8467	131.982	-13.5435	-29.3651	-90.7501	0
0.8473	160.674	-17.815	-36.079	-96.8557	0
0.8480	182.334	-23.3088	-41.2615	-97.1581	0
0.8487	199.125	-26.9705	-48.2873	-95.0233	0
0.8493	209.793	-26.3607	-53.1649	-91.0561	0
0.8500	207.369	-26.3607	-48.5921	-82.5097	0
0.8507	199.731	-28.1929	-34.8596	-73.0524	0
0.8513	192.417	-28.4978	-22.0416	-59.9268	0
0.8520	167.079	-27.888	-13.4915	-37.3439	0
0.8527	117.333	-26.9705	-1.90001	-14.4585	0
0.8533	69.729	-22.0892	12.1374	-0.724509	0
0.8540	33.0965	-13.5435	23.736	13.9239	0
0.8547	-9.01163	-1.33605	34.1152	37.4213	0
0.8553	-57.2218	7.81951	42.963	60.0042	0
0.8560	-101.472	5.07256	44.7921	75.5705	0
0.8567	-140.549	-2.86337	41.1339	88.0806	0
0.8573	-170.15	-1.03114	35.0297	96.3211	0
0.8580	-190.901	8.12442	29.2304	99.9823	0
0.8587	-207.369	13.6183	31.0595	101.815	0
0.8593	-216.825	15.7527	39.9144	97.8475	0
0.8600	-216.825	17.28	42.963	86.5578	0
0.8607	-207.975	20.3318	37.7734	75.2646	0
0.8613	-188.456	20.6367	30.145	61.2281	0
0.8620	-156.107	13.3106	20.3826	37.7272	0
0.8627	-112.767	3.85016	11.5277	13.9239	0
0.8633	-66.0718	-0.726236	7.86945	0.18992	0
0.8640	-26.4085	-4.99772	3.59443	-14.1526	0
0.8647	8.68835	-8.65939	-6.77766	-38.5643	0
0.8653	49.5842	-4.69281	-22.0416	-62.9796	0
0.8660	92.9249	-4.083	-38.2129	-79.4604	0
0.8667	131.982	-15.068	-42.488	-91.0561	0
0.8673	161.28	-24.8362	-35.7741	-95.9377	0
0.8680	178.677	-26.3607	-36.9935	-96.8557	0
0.8687	192.093	-26.0558	-48.2873	-98.382	0
0.8693	203.691	-22.699	-48.2873	-95.3293	0
0.8700	202.479	-15.3757	-37.9081	-86.4769	0
0.8707	191.487	-9.57689	-31.8039	-77.0196	0
0.8713	175.929	-2.55846	-26.6144	-64.2	0
0.8720	141.438	5.07256	-19.2908	-42.8375	0
0.8727	94.4403	6.90201	-14.1012	-19.6462	0
0.8733	58.7373	5.68238	-11.3575	-1.63894	0
0.8740	23.0342	10.2615	-7.08251	15.1444	0
0.8747	-25.4791	14.2281	0.850752	35.8984	0
0.8753	-67.0013	13.9232	11.2228	57.8693	0
0.8760	-105.755	15.7527	20.3826	74.6526	0
0.8767	-156.107	17.8898	28.011	86.2518	0
0.8773	-193.649	16.9751	33.2006	92.6598	0
0.8780	-207.672	17.8898	32.286	92.0479	0
0.8787	-220.805	20.6367	28.011	88.9986	0
0.8793	-229.655	22.7711	24.9554	86.2518	0
0.8800	-222.947	25.518	19.468	78.9258	0
0.8807	-212.864	24.9082	9.08887	70.3829	0
0.8813	-196.7	19.1094	-1.29031	62.4485	0
0.8820	-163.119	14.533	-9.83327	44.1353	0
0.8827	-122.849	12.7008	-13.7964	17.5852	0
0.8833	-86.5198	9.34405	-13.4915	-1.03049	0
0.8840	-49.3013	2.63053	-19.2908	-16.8994	0
0.8847	-6.26369	-7.43976	-34.8596	-38.2618	0
0.8853	43.4821	-15.6806	-48.2873	-56.5715	0
0.8860	89.2475	-16.2904	-54.0795	-73.0524	0
0.8867	124.668	-14.1533	-56.2205	-90.1416	0
0.8873	156.39	-15.3757	-52.8601	-99.2965	0
0.8880	180.192	-16.9002	-43.7074	-99.2965	0
0.8887	186.921	-16.9002	-37.6032	-98.9905	0
0.8893	189.345	-17.815	-32.1088	-97.4641	0
0.8900	193.932	-17.51	-15.9374	-90.1416	0
0.8907	186.921	-15.3757	2.07016	-79.1544	0
0.8913	166.17	-14.7631	8.17431	-63.894	0
0.8920	134.73	-13.5435	7.5646	-41.9231	0
0.8927	93.228	-8.65939	2.67987	-17.8138	0
0.8933	55.0801	-3.47318	-7.38736	1.71631	0
0.8940	22.125	0.493397	-6.4728	19.1116	0
0.8947	-19.7003	6.2922	11.5277	38.9477	0
0.8953	-68.5167	12.3959	24.9554	59.7017	0
0.8960	-113.676	16.9751	29.5353	77.0969	0
0.8967	-151.824	21.5515	35.3346	90.8275	0
0.8973	-179	22.7711	39.3047	98.7619	0
0.8980	-196.074	17.5849	41.4387	99.9823	0
0.8987	-207.369	11.7861	46.6283	97.8475	0
0.8993	-205.853	3.85016	46.6283	95.1006	0
0.9000	-197.306	-8.96707	39.9144	91.4394	0
0.9007	-197.609	-18.7325	33.8103	83.505	0
0.9013	-193.023	-23.9187	24.6505	68.8565	0
0.9020	-161.906	-27.2754	12.7542	47.1881	0
0.9027	-117.05	-21.4794	6.04034	24.2992	0
0.9033	-76.7605	-3.77809	2.67987	3.85467	0
0.9040	-38.6126	14.8379	-0.673512	-15.373	0
0.9047	3.49554	28.5699	-2.81457	-35.515	0
0.9053	50.4934	34.6736	-6.77766	-56.8775	0
0.9060	95.6728	33.1491	-12.8818	-77.322	0
0.9067	133.821	28.265	-18.6811	-92.2765	0
0.9073	166.776	21.5515	-23.5658	-100.211	0
0.9080	196.983	11.7861	-24.7852	-104.484	0
0.9087	218.643	2.93543	-23.261	-106.316	0
0.9093	224.139	-3.16827	-21.7367	-103.264	0
0.9100	214.077	-9.8818	-13.7964	-95.3293	0
0.9107	201.57	-16.5953	0.545899	-83.1216	0
0.9113	191.487	-17.815	10.918	-63.5915	0
0.9120	164.028	-11.7112	20.6875	-40.0907	0
0.9127	113.676	-2.25078	31.9741	-19.0342	0
0.9133	71.8708	6.2922	33.8103	-0.724509	0
0.9140	44.3914	12.3959	30.145	20.638	0
0.9147	5.63732	19.722	37.1637	44.4413	0
0.9153	-41.6636	25.518	46.3234	67.0242	0
0.9160	-82.8626	24.2984	42.6581	84.7254	0
0.9167	-123.152	16.6702	33.2006	97.239	0
0.9173	-158.249	8.73423	29.5353	104.867	0
0.9180	-176.252	3.85016	28.6207	105.782	0
0.9187	-188.456	1.10599	26.7916	101.815	0
0.9193	-200.357	0.493397	24.6505	97.8475	0
0.9200	-200.963	0.801077	19.1632	92.0479	0
0.9207	-190.901	2.32562	7.86945	81.6726	0
0.9213	-176.555	6.90201	-1.90001	66.1097	0
0.9220	-148.167	11.4812	-8.00416	46.5796	0
0.9227	-101.472	9.03914	-12.8818	23.6908	0
0.9233	-52.0493	2.93543	-15.0229	3.54869	0
0.9240	-13.275	0.493397	-16.852	-12.9321	0
0.9247	19.377	-1.64096	-26.6144	-32.7682	0
0.9253	57.5249	-11.7112	-39.4324	-56.2655	0
0.9260	102.684	-24.2236	-45.2316	-73.6608	0
0.9267	146.631	-30.0224	-46.1462	-85.8684	0
0.9273	179.889	-30.9399	-45.5365	-97.1581	0
0.9280	198.822	-26.6656	-43.0977	-102.043	0
0.9287	211.632	-17.815	-43.4025	-99.6025	0
0.9293	222.624	-13.2386	-43.7074	-96.8557	0
0.9300	223.533	-13.5435	-39.4324	-92.5825	0
0.9307	215.289	-10.7965	-33.9379	-83.4276	0
0.9313	201.873	-6.52504	-29.3651	-71.22	0
0.9320	171.039	-4.083	-21.1199	-51.3839	0
0.9327	124.971	-2.25078	-11.0527	-24.8338	0
0.9333	86.1965	-3.16827	-5.8631	-6.5241	0
0.9340	52.6352	-9.8818	-5.55825	8.43034	0
0.9347	12.6486	-17.2051	-4.33883	33.1516	0
0.9353	-25.8024	-16.5953	2.98472	60.9221	0
0.9360	-67.3044	-9.57689	13.059	79.2318	0
0.9367	-119.475	-4.99772	19.468	90.525	0
0.9373	-162.209	-7.74467	21.2972	95.7126	0
0.9380	-182.657	-8.65939	22.8214	96.0151	0
0.9387	-194.861	-2.25078	30.145	97.239	0
0.9393	-204.014	5.37747	42.963	95.7126	0
0.9400	-205.853	11.7861	50.5914	87.1662	0
0.9407	-203.105	21.2466	45.7137	74.9586	0
0.9413	-192.72	25.823	32.286	59.7017	0
0.9420	-163.725	19.4143	14.2785	38.9477	0
0.9427	-120.101	12.7008	-3.11942	18.5031	0
0.9433	-78.5992	10.5665	-7.38736	-1.03049	0
0.9440	-43.8054	5.07256	1.1556	-21.1726	0
0.9447	-3.21267	-1.33605	2.67987	-40.3967	0
0.9453	44.9975	-2.86337	-6.16795	-60.2328	0
0.9460	87.429	-5.30263	-8.61386	-80.3748	0
0.9467	128.022	-10.1867	-6.4728	-92.5825	0
0.9473	169.221	-10.4916	-11.6624	-96.8557	0
0.9480	191.79	-8.35449	-17.1568	-101.431	0
0.9487	193.326	-9.57689	-20.5102	-105.705	0
0.9493	194.235	-12.6287	-26.6144	-102.652	0
0.9500	195.468	-11.7112	-28.7554	-92.8884	0
0.9507	188.739	-7.43976	-22.9561	-80.9868	0
0.9513	175.02	-4.083	-15.9374	-67.5587	0
0.9520	150.288	-2.25078	-6.77766	-48.3311	0
0.9527	112.746	3.24034	6.65004	-25.1398	0
0.9533	75.2249	10.5665	13.9736	-4.38574	0
0.9540	39.5219	14.2281	14.8882	14.5359	0
0.9547	-3.81883	15.1429	15.8027	36.2009	0
0.9553	-52.0493	15.1429	16.1076	58.7837	0
0.9560	-98.1177	16.3625	18.2415	77.0969	0
0.9567	-134.75	17.28	24.6505	91.1334	0
0.9573	-158.855	17.28	25.877	99.3738	0
0.9580	-176.858	18.8045	20.9923	99.6798	0
0.9587	-190.275	21.2466	18.5464	98.1534	0
0.9593	-191.81	20.3318	19.1632	99.0679	0
0.9600	-189.972	16.6702	19.7729	93.5743	0
0.9607	-193.326	14.8379	18.5464	80.1462	0
0.9613	-186.921	12.3959	11.2228	65.1953	0
0.9620	-160.371	7.20969	5.42354	46.8821	0
0.9627	-122.526	3.24034	5.73549	22.7728	0
0.9633	-84.378	-1.33605	1.46046	1.71631	0
0.9640	-48.0688	-8.65939	-8.91872	-15.373	0
0.9647	-7.17294	-15.068	-13.7964	-35.821	0
0.9653	41.3404	-18.1199	-19.5957	-56.8775	0
0.9660	87.429	-19.6472	-33.0234	-73.3548	0
0.9667	126.486	-19.9521	-40.6518	-88.0033	0
0.9673	159.138	-19.6472	-36.6887	-97.7701	0
0.9680	178.374	-20.5619	-32.7185	-98.6845	0
0.9687	188.739	-22.3941	-32.4136	-98.6845	0
0.9693	196.983	-21.1717	-31.4991	-99.9049	0
0.9700	196.68	-21.1717	-32.4136	-93.8029	0
0.9707	188.739	-24.8362	-34.2428	-82.2072	0
0.9713	181.122	-25.1411	-29.3651	-69.3876	0
0.9720	154.269	-19.3423	-19.2908	-49.2455	0
0.9727	102.381	-12.6287	-13.1867	-23.0014	0
0.9733	57.828	-4.99772	-8.91872	-1.63894	0
0.9740	27.6209	3.24034	1.76531	15.7563	0
0.9747	-12.9719	2.32562	12.7542	37.1188	0
0.9753	-62.7177	-7.74467	17.0221	57.8693	0
0.9760	-107.271	-15.068	19.1632	75.2646	0
0.9767	-146.348	-13.5435	23.736	90.8275	0
0.9773	-175.626	-5.91522	23.1263	101.206	0
0.9780	-192.113	4.46275	19.1632	103.647	0
0.9787	-204.014	14.2281	20.3826	103.95	0
0.9793	-211.349	24.6033	22.8214	104.867	0
0.9800	-209.51	34.9785	18.2415	99.6798	0
0.9807	-199.448	38.9479	10.0034	86.5578	0
0.9813	-180.819	36.8107	6.04034	70.6854	0
0.9820	-150.915	34.0638	5.42354	50.5468	0
0.9827	-108.806	30.707	2.07016	23.9967	0
0.9833	-60.8992	27.0454	-0.673512	1.71631	0
0.9840	-19.0739	23.3837	0.850752	-15.373	0
0.9847	16.0229	14.533	-1.29031	-37.6499	0
0.9853	54.1708	4.15784	-7.38736	-62.3711	0
0.9860	96.8852	-1.33605	-4.64369	-79.4604	0
0.9867	134.427	-5.30263	1.46046	-92.2765	0
0.9873	164.634	-10.1867	-5.25339	-100.517	0
0.9880	186.294	-11.4063	-15.0229	-99.9049	0
0.9887	201.873	-14.1533	-15.6326	-97.7701	0
0.9893	215.289	-23.0039	-15.3277	-98.6845	0
0.9900	217.431	-25.7509	-14.1012	-92.8884	0
0.9907	204.621	-19.3423	-7.38736	-79.1544	0
0.9913	189.345	-12.3238	-6.16795	-65.4204	0
0.9920	164.028	-4.38791	-9.22357	-47.4167	0
0.9927	119.172	7.20969	-3.42428	-20.5606	0
0.9933	77.0434	18.1947	7.5646	1.41385	0
0.9940	43.7852	20.9417	16.1076	17.5852	0
0.9947	3.19246	16.3625	28.3159	38.6452	0
0.9953	-35.8647	13.6183	40.5241	62.1425	0
0.9960	-71.8708	17.8898	42.0484	78.9258	0
0.9967	-121.617	21.2466	36.554	90.8275	0
0.9973	-166.473	20.3318	29.5353	97.239	0
0.9980	-182.051	23.9935	22.5166	98.4594	0
0.9987	-189.972	31.6218	20.9923	101.509	0
0.9993	-203.105	34.3687	22.8214	100.9	0
1.0000	-205.55	34.0638	19.1632	89.913	0
1.0007	-197.609	31.6218	16.1076	78.3174	0
1.0013	-184.476	24.2984	18.2415	67.0242	0
1.0020	-155.804	15.4478	16.4124	45.3592	0
1.0027	-111.554	5.68238	10.0034	19.7235	0
1.0033	-69.1229	-6.52504	9.39372	1.10787	0
1.0040	-34.026	-16.9002	10.918	-15.373	0
1.0047	5.63732	-22.3941	1.76531	-36.1235	0
1.0053	55.3832	-28.4978	-9.22357	-57.7919	0
1.0060	100.845	-33.3791	-9.22357	-75.1872	0
1.0067	138.69	-37.3485	-7.38736	-86.7829	0
1.0073	177.768	-46.809	-17.4617	-94.1088	0
1.0080	206.136	-57.1842	-30.8894	-99.9049	0
1.0087	212.541	-61.1507	-33.0234	-101.737	0
1.0093	214.38	-64.5075	-27.2241	-99.9049	0
1.0100	216.825	-65.1173	-22.9561	-94.4113	0
1.0107	208.278	-56.2694	-22.0416	-85.5624	0
1.0113	192.72	-49.858	-19.5957	-73.0524	0
1.0120	168.594	-51.9952	-11.0527	-53.8247	0
1.0127	124.668	-49.5531	-1.90001	-27.5806	0
1.0133	77.0434	-39.7878	-5.25339	-5.30017	0
1.0140	39.825	-32.7693	-13.1867	11.1771	0
1.0147	-2.00034	-27.888	-6.77766	32.5396	0
1.0153	-54.777	-17.815	10.0034	58.7837	0
1.0160	-104.523	-5.61031	15.193	76.791	0
1.0167	-147.864	4.15784	10.0034	88.0806	0
1.0173	-187.547	9.64896	11.5277	97.5415	0
1.0180	-214.703	14.2281	16.7173	100.9	0
1.0187	-225.372	20.6367	17.6318	99.0679	0
1.0193	-226.301	24.2984	19.468	97.8475	0
1.0200	-224.159	22.1613	24.3457	92.0479	0
1.0207	-221.411	18.8045	23.1263	79.8438	0
1.0213	-212.258	19.1094	16.4124	64.2773	0
1.0220	-185.102	23.6886	8.17431	46.5796	0
1.0227	-141.155	30.707	-3.11942	26.4376	0
1.0233	-96.6023	35.5911	-13.7964	6.60148	0
1.0240	-58.4544	33.454	-16.852	-12.3202	0
1.0247	-16.326	27.9601	-18.9859	-30.6299	0
1.0253	33.4198	24.2984	-28.1457	-49.5515	0
1.0260	79.1852	24.6033	-39.1275	-71.8284	0
1.0267	118.242	23.6886	-48.5921	-90.7501	0
1.0273	153.945	22.1613	-55.0011	-98.9905	0
1.0280	179.586	22.1613	-55.9157	-100.823	0
1.0287	193.629	22.1613	-54.0795	-101.431	0
1.0293	204.621	20.3318	-51.3358	-99.6025	0
1.0300	207.045	18.4996	-39.7372	-94.1088	0
1.0307	201.873	16.0576	-26.3095	-83.7336	0
1.0313	194.235	13.3106	-22.9561	-67.5587	0
1.0320	167.685	13.3106	-20.2054	-48.3311	0
1.0327	117.03	14.533	-8.91872	-25.7482	0
1.0333	72.1739	15.1429	2.67987	-4.69173	0
1.0340	40.4311	15.7527	9.39372	10.5687	0
1.0347	-2.00034	15.7527	16.1076	27.658	0
1.0353	-51.4229	16.9751	21.9069	51.1553	0
1.0360	-92.6218	20.0269	25.877	70.6854	0
1.0367	-130.467	20.6367	28.9256	84.4194	0
1.0373	-163.725	16.6702	28.3159	95.7126	0
1.0380	-182.96	9.95387	28.6207	100.9	0
1.0387	-193.952	5.68238	34.42	100.9	0
1.0393	-204.621	9.64896	40.2193	100.9	0
1.0400	-207.975	14.2281	43.8775	95.7126	0
1.0407	-199.448	6.59711	47.5429	84.1134	0
1.0413	-182.051	-6.82994	40.829	70.6854	0
1.0420	-154.875	-11.4063	20.9923	50.8493	0
1.0427	-114.302	-7.74467	1.76531	23.9967	0
1.0433	-65.1626	-1.64096	-9.22357	2.93672	0
1.0440	-23.9637	4.46275	-12.8818	-11.4057	0
1.0447	9.29451	6.90201	-10.443	-31.8503	0
1.0453	46.8362	3.85016	-6.4728	-55.6571	0
1.0460	90.1769	-4.99772	-11.0527	-73.9668	0
1.0467	132.588	-17.2051	-22.9561	-88.3092	0
1.0473	167.685	-22.699	-30.5845	-99.2965	0
1.0480	188.739	-19.0374	-32.7185	-102.652	0
1.0487	199.731	-13.8484	-33.9379	-102.349	0
1.0493	209.187	-10.1867	-32.7185	-101.431	0
1.0500	210.42	-5.61031	-29.67	-95.0233	0
1.0507	200.034	-1.33605	-27.2241	-82.2072	0
1.0513	186.921	-0.421328	-19.2908	-67.5587	0
1.0520	162.795	-1.64096	-3.11942	-49.8575	0
1.0527	120.99	-2.25078	12.7542	-25.7482	0
1.0533	81.63	-1.33605	18.8512	-2.85935	0
1.0540	50.1903	-1.94587	20.0777	13.618	0
1.0547	11.4363	-3.16827	25.877	31.3192	0
1.0553	-30.3688	-2.55846	34.7249	54.5141	0
1.0560	-71.8708	0.188489	39.9144	74.9586	0
1.0567	-121.314	1.7158	40.829	87.1662	0
1.0573	-163.725	1.10599	39.3047	96.627	0
1.0580	-182.96	1.10599	34.1152	101.815	0
1.0587	-195.771	1.10599	27.4013	100.9	0
1.0593	-209.51	-3.77809	22.5166	97.8475	0
1.0600	-212.258	-11.4063	19.468	92.6598	0
1.0607	-205.247	-16.9002	16.4124	84.1134	0
1.0613	-193.952	-20.5619	10.0034	72.5178	0
1.0620	-170.453	-20.257	-2.81457	52.9877	0
1.0627	-131.376	-15.6806	-14.718	27.046	0
1.0633	-90.1769	-13.2386	-20.2054	6.29549	0
1.0640	-55.4034	-10.4916	-19.9005	-11.7117	0
1.0647	-17.2555	-1.64096	-17.4617	-31.8503	0
1.0653	31.278	4.76766	-20.5102	-49.8575	0
1.0660	76.7403	3.85016	-28.1457	-65.1179	0
1.0667	114.282	4.15784	-29.3651	-82.5097	0
1.0673	154.269	4.46275	-27.8338	-93.8029	0
1.0680	185.082	-0.11642	-32.1088	-96.5497	0
1.0687	192.417	-4.99772	-37.6032	-98.9905	0
1.0693	193.326	-5.91522	-40.3469	-100.517	0
1.0700	196.074	-7.74467	-41.8783	-97.4641	0
1.0707	188.739	-11.7112	-40.3469	-90.1416	0
1.0713	173.181	-14.7631	-38.5178	-77.628	0
1.0720	150.894	-12.9337	-34.8596	-59.0123	0
1.0727	112.443	-9.27198	-23.5658	-37.6499	0
1.0733	70.6383	-6.22013	-11.3575	-17.2018	0
1.0740	38.8955	-1.64096	-6.4728	2.93672	0
1.0747	4.12191	3.85016	1.76531	23.9967	0
1.0753	-40.128	2.32562	18.5464	47.1881	0
1.0760	-85.0043	-6.22013	34.7249	67.9421	0
1.0767	-126.203	-9.57689	47.5429	82.5906	0
1.0773	-160.674	-4.083	55.4761	91.7454	0
1.0780	-182.96	0.493397	55.4761	96.3211	0
1.0787	-193.649	2.63053	50.5914	97.239	0
1.0793	-196.074	6.90201	46.6283	97.239	0
1.0800	-199.448	10.2615	44.1824	93.5743	0
1.0807	-204.924	10.5665	43.5727	85.0314	0
1.0813	-200.054	9.64896	46.6283	71.9093	0
1.0820	-175.626	6.90201	46.9331	52.6817	0
1.0827	-135.356	1.41089	38.3831	27.658	0
1.0833	-91.4095	-2.25078	22.8214	4.7691	0
1.0840	-54.777	-4.99772	6.9549	-12.3202	0
1.0847	-18.4678	-11.1014	-10.7478	-29.107	0
1.0853	28.8332	-15.9855	-27.5289	-49.5515	0
1.0860	76.7403	-16.5953	-36.6887	-69.9996	0
1.0867	117.636	-19.6472	-37.9081	-84.954	0
1.0873	153.945	-26.6656	-40.3469	-92.2765	0
1.0880	176.838	-29.1076	-46.7559	-96.8557	0
1.0887	189.345	-25.1411	-49.2018	-98.6845	0
1.0893	205.227	-22.699	-38.5178	-95.0233	0
1.0900	211.632	-26.3607	-17.7665	-88.9212	0
1.0907	204.318	-30.6322	-2.20487	-84.0361	0
1.0913	197.892	-31.8546	-3.42428	-73.0524	0
1.0920	174.09	-31.2448	-12.8818	-53.2128	0
1.0927	120.99	-27.888	-14.718	-30.0214	0
1.0933	74.2955	-19.6472	-7.69221	-8.96492	0
1.0940	44.0883	-6.82994	-0.978365	10.2627	0
1.0947	3.79863	6.2922	3.59443	31.0132	0
1.0953	-45.6239	18.4996	10.918	53.2936	0
1.0960	-88.9646	28.8748	19.468	71.6033	0
1.0967	-128.022	35.5911	29.5353	87.7782	0
1.0973	-158.249	35.2834	42.6581	101.206	0
1.0980	-176.555	25.518	53.9518	106.394	0
1.0987	-192.72	13.9232	59.7511	107.614	0
1.0993	-207.066	8.73423	61.2754	107.614	0
1.1000	-213.774	5.37747	52.1156	98.4594	0
1.1007	-210.42	-0.726236	32.8957	85.0314	0
1.1013	-195.771	-4.99772	14.5833	75.5705	0
1.1020	-170.15	-3.16827	2.67987	56.9549	0
1.1027	-127.719	0.801077	-3.72913	27.658	0
1.1033	-73.1033	5.07256	-5.55825	5.98951	0
1.1040	-30.975	8.73423	-5.55825	-10.4913	0
1.1047	-3.21267	10.5665	-8.30901	-33.9886	0
1.1053	36.7739	9.03914	-11.3575	-55.6571	0
1.1060	86.1965	6.90201	-13.7964	-69.9996	0
1.1067	127.092	4.46275	-15.6326	-86.7829	0
1.1073	159.744	2.32562	-20.8151	-99.9049	0
1.1080	184.173	-0.11642	-29.3651	-102.349	0
1.1087	196.983	-3.16827	-32.1088	-103.264	0
1.1093	207.369	-3.16827	-28.4506	-102.652	0
1.1100	212.541	0.801077	-26.6144	-94.7173	0
1.1107	204.318	5.07256	-25.6998	-81.9012	0
1.1113	188.739	11.4812	-23.261	-68.1672	0
1.1120	162.189	23.3837	-22.0416	-47.4167	0
1.1127	121.293	34.6736	-15.0229	-21.781	0
1.1133	80.7208	39.8626	-2.50972	-2.2509	0
1.1140	44.6945	44.439	6.04034	14.2299	0
1.1147	5.63732	50.2378	15.4979	35.2864	0
1.1153	-30.975	54.2044	31.0595	55.4285	0
1.1160	-70.6585	52.3749	36.8588	70.6854	0
1.1167	-121.01	46.2712	28.3159	86.2518	0
1.1173	-164.048	40.7773	18.2415	99.3738	0
1.1180	-185.102	38.6402	13.9736	101.509	0
1.1187	-195.771	36.5058	17.9367	99.0679	0
1.1193	-204.621	33.1491	28.9256	99.6798	0
1.1200	-208.904	32.5393	33.8103	95.4066	0
1.1207	-204.621	35.2834	31.3644	83.505	0
1.1213	-189.669	34.0638	31.9741	69.465	0
1.1220	-164.654	27.0454	27.7062	52.3757	0
1.1227	-126.203	18.4996	12.4493	29.1844	0
1.1233	-81.0239	11.4812	-1.59516	5.68353	0
1.1240	-46.8564	9.34405	-9.52842	-14.1526	0
1.1247	-14.2044	9.95387	-18.3762	-33.6827	0
1.1253	35.8445	6.90201	-28.4506	-54.1307	0
1.1260	87.1259	0.188489	-33.0234	-71.526	0
1.1267	128.325	-5.30263	-33.0234	-84.954	0
1.1273	169.827	-12.9337	-34.5476	-95.0233	0
1.1280	200.034	-22.699	-37.2984	-100.517	0
1.1287	205.53	-25.7509	-36.079	-103.872	0
1.1293	207.369	-21.7843	-32.1088	-105.705	0
1.1300	214.38	-19.0374	-28.7554	-99.9049	0
1.1307	212.541	-20.5619	-22.9561	-87.7008	0
1.1313	200.034	-26.0558	-18.3762	-73.9668	0
1.1320	176.232	-32.4644	-16.5471	-54.7391	0
1.1327	136.245	-34.2966	-7.69221	-28.189	0
1.1333	93.8341	-32.4644	5.42354	-8.04698	0
1.1340	59.6465	-32.7693	9.08887	6.60148	0
1.1347	22.125	-33.3791	7.25975	26.4376	0
1.1353	-26.1054	-30.3273	10.0034	48.4085	0
1.1360	-74.9218	-26.0558	16.1076	67.0242	0
1.1367	-115.212	-23.6138	25.5722	84.4194	0
1.1373	-147.257	-21.1717	39.9144	94.4922	0
1.1380	-173.201	-17.2051	49.6768	95.4066	0
1.1387	-189.366	-13.8484	49.372	95.4066	0
1.1393	-192.72	-11.4063	43.8775	96.3211	0
1.1400	-194.861	-7.43976	34.7249	88.9986	0
1.1407	-199.751	-4.69281	21.9069	77.3994	0
1.1413	-193.023	-8.96707	13.3639	67.9421	0
1.1420	-167.402	-18.4275	10.6131	53.2936	0
1.1427	-127.719	-24.5285	2.67987	28.5724	0
1.1433	-82.2564	-24.8362	-8.30901	5.98951	0
1.1440	-42.2698	-23.3088	-11.0527	-8.96492	0
1.1447	-5.65753	-24.2236	-12.5769	-26.3602	0
1.1453	39.825	-26.0558	-23.261	-49.5515	0
1.1460	87.1259	-24.5285	-38.2129	-69.6936	0
1.1467	126.486	-22.699	-45.5365	-84.0361	0
1.1473	162.189	-23.3088	-43.0977	-93.1909	0
1.1480	190.578	-21.4794	-38.5178	-96.2437	0
1.1487	205.53	-16.2904	-39.4324	-97.7701	0
1.1493	216.825	-13.2386	-40.0421	-99.2965	0
1.1500	221.694	-9.8818	-36.3838	-95.0233	0
1.1507	215.289	-4.083	-34.8596	-86.1744	0
1.1513	206.439	-2.25078	-34.8596	-74.8812	0
1.1520	184.779	-4.99772	-31.1942	-55.9596	0
1.1527	135.942	-10.1867	-24.7852	-32.7682	0
1.1533	84.9841	-15.9855	-12.2721	-13.5406	0
1.1540	50.1903	-15.068	9.08887	3.24271	0
1.1547	11.1332	-1.03114	27.7062	22.1644	0
1.1553	-40.128	16.6702	37.7734	43.8328	0
1.1560	-88.0554	28.265	42.0484	66.1097	0
1.1567	-128.022	39.2528	41.1339	84.7254	0
1.1573	-160.674	49.3231	41.1339	94.1862	0
1.1580	-179.909	52.6798	46.9331	97.239	0
1.1587	-189.972	50.5427	50.2865	99.9823	0
1.1593	-199.448	44.439	44.4872	99.3738	0
1.1600	-205.853	35.896	37.4685	94.7947	0
1.1607	-201.57	29.7923	35.3346	86.5578	0
1.1613	-184.799	23.3837	27.7062	74.0442	0
1.1620	-158.552	13.3106	10.918	55.1225	0
1.1627	-122.223	5.98729	-3.72913	31.3192	0
1.1633	-75.8513	4.15784	-10.1381	7.20992	0
1.1640	-35.2585	-0.11642	-18.0714	-11.0998	0
1.1647	-6.56677	-7.74467	-30.2797	-27.5806	0
1.1653	29.1363	-15.068	-36.9935	-48.9431	0
1.1660	77.9728	-20.8668	-35.7741	-69.9996	0
1.1667	122.829	-23.3088	-33.9379	-84.648	0
1.1673	157.623	-23.9187	-32.1088	-93.8029	0
1.1680	182.637	-23.0039	-29.9748	-98.0761	0
1.1687	197.589	-23.6138	-33.3282	-97.7701	0
1.1693	210.723	-28.4978	-41.2615	-96.2437	0
1.1700	221.694	-33.3791	-40.3469	-94.1088	0
1.1707	218.34	-36.7359	-30.2797	-85.5624	0
1.1713	202.782	-37.0408	-20.2054	-72.1344	0
1.1720	179.586	-30.3273	-9.52842	-55.6571	0
1.1727	142.044	-19.6472	3.59443	-32.1563	0
1.1733	97.1882	-15.3757	9.69857	-7.13255	0
1.1740	58.7373	-12.3238	7.25975	11.1771	0
1.1747	21.1955	-7.74467	3.59443	30.0988	0
1.1753	-19.377	-7.43976	3.89928	55.1225	0
1.1760	-60.576	-4.99772	8.47916	78.0114	0
1.1767	-106.665	7.5146	15.193	91.7454	0
1.1773	-151.218	19.722	19.468	99.6798	0
1.1780	-178.697	27.9601	23.736	103.647	0
1.1787	-190.275	37.7255	30.4498	103.95	0
1.1793	-198.519	44.1341	35.0297	100.9	0
1.1800	-205.853	44.1341	32.8957	95.4066	0
1.1807	-206.156	44.1341	29.2304	88.9986	0
1.1813	-194.861	43.5243	30.145	78.9258	0
1.1820	-171.059	39.8626	31.0595	60.0042	0
1.1827	-132.911	34.6736	25.877	34.678	0
1.1833	-87.4492	27.3503	14.5833	10.2627	0
1.1840	-50.5136	19.722	1.1556	-8.96492	0
1.1847	-17.2555	15.1429	-11.0527	-24.8338	0
1.1853	29.1363	8.73423	-21.1199	-46.1963	0
1.1860	75.528	0.801077	-29.3651	-68.4732	0
1.1867	112.14	-2.25078	-36.6887	-80.6808	0
1.1873	151.824	-6.82994	-42.488	-88.6152	0
1.1880	182.94	-17.51	-44.9268	-99.9049	0
1.1887	189.345	-24.5285	-49.5067	-104.79	0
1.1893	192.417	-25.1411	-57.7448	-99.6025	0
1.1900	198.822	-24.5285	-58.6593	-91.9705	0
1.1907	191.79	-22.3941	-48.5921	-84.0361	0
1.1913	177.141	-21.7843	-35.4693	-73.3548	0
1.1920	157.623	-27.2754	-19.2908	-56.5715	0
1.1927	118.242	-29.7175	0.545899	-32.4622	0
1.1933	75.2249	-27.5803	12.1374	-11.0998	0
1.1940	44.0883	-30.6322	11.5277	4.46312	0
1.1947	6.54657	-33.989	14.2785	24.2992	0
1.1953	-40.7544	-27.2754	22.2117	47.4941	0
1.1960	-84.0749	-12.3238	24.6505	66.1097	0
1.1967	-122.526	5.98729	26.7916	83.199	0
1.1973	-158.855	23.3837	31.9741	96.3211	0
1.1980	-186.314	36.8107	29.2304	98.1534	0
1.1987	-200.66	49.0182	18.5464	96.3211	0
1.1993	-204.014	55.4268	11.8325	98.1534	0
1.2000	-207.066	52.07	9.69857	94.7947	0
1.2007	-215.915	48.1007	5.73549	84.7254	0
1.2013	-214.097	45.0516	2.07016	74.3501	0
1.2020	-188.456	36.8107	4.81384	58.7837	0
1.2027	-149.702	27.9601	9.69857	34.066	0
1.2033	-109.109	21.8564	6.65004	11.1771	0
1.2040	-68.2136	10.5665	-3.42428	-5.30017	0
1.2047	-23.0544	-4.99772	-15.3277	-24.8338	0
1.2053	26.6914	-14.1533	-32.1088	-49.2455	0
1.2060	72.7801	-21.1717	-49.5067	-69.0851	0
1.2067	113.676	-35.2114	-59.5739	-82.8156	0
1.2073	151.218	-48.9433	-62.3247	-92.2765	0
1.2080	175.02	-53.5225	-58.0496	-96.8557	0
1.2087	185.991	-48.6384	-46.1462	-96.8557	0
1.2093	195.771	-43.4494	-32.1088	-96.8557	0
1.2100	198.195	-40.4003	-16.5471	-94.4113	0
1.2107	190.881	-34.6015	-2.81457	-85.8684	0
1.2113	188.133	-25.1411	0.241046	-72.4404	0
1.2120	174.393	-17.815	-0.368659	-57.486	0
1.2127	128.931	-9.27198	7.86945	-37.3439	0
1.2133	77.3465	5.37747	14.5833	-15.067	0
1.2140	43.4821	17.8898	17.327	1.41385	0
1.2147	8.99143	21.2466	34.42	17.8912	0
1.2153	-37.077	22.7711	64.9336	42.0004	0
1.2160	-84.378	26.7405	90.5696	64.2773	0
1.2167	-129.254	25.823	105.522	78.9258	0
1.2173	-167.705	20.6367	112.54	91.7454	0
1.2180	-193.023	15.1429	108.882	99.0679	0
1.2187	-207.672	9.34405	92.7107	99.0679	0
1.2193	-217.754	5.37747	71.3426	98.7619	0
1.2200	-222.321	1.10599	52.7324	96.3211	0
1.2207	-215.915	-8.35449	37.7734	85.9458	0
1.2213	-200.66	-20.257	24.3457	73.1297	0
1.2220	-180.212	-30.6322	16.4124	56.6489	0
1.2227	-145.419	-37.3485	10.918	31.9312	0
1.2233	-94.1574	-33.989	0.241046	8.12435	0
1.2240	-49.3013	-20.5619	-8.91872	-8.65894	0
1.2247	-21.8219	-10.4916	-11.6624	-27.8831	0
1.2253	12.9719	-6.82994	-17.1568	-51.9923	0
1.2260	60.879	-4.083	-28.4506	-72.4404	0
1.2267	105.432	0.188489	-37.6032	-86.7829	0
1.2273	142.044	0.493397	-42.1831	-93.8029	0
1.2280	168.594	-4.083	-43.0977	-96.2437	0
1.2287	185.991	-10.4916	-41.2615	-99.9049	0
1.2293	200.034	-14.1533	-36.6887	-102.349	0
1.2300	208.884	-13.5435	-30.2797	-97.1581	0
1.2307	205.227	-9.57689	-24.7852	-89.8356	0
1.2313	194.235	-0.11642	-22.6513	-81.2893	0
1.2320	172.575	11.4812	-19.5957	-62.9796	0
1.2327	134.73	18.1947	-13.7964	-36.1235	0
1.2333	92.9249	23.9935	-11.3575	-13.5406	0
1.2340	58.4342	33.454	-11.0527	3.24271	0
1.2347	24.5698	38.0304	-3.72913	23.0788	0
1.2353	-11.7596	34.3687	8.17431	47.4941	0
1.2360	-52.0493	32.2316	13.9736	68.8565	0
1.2367	-101.169	32.2316	15.4979	83.505	0
1.2373	-147.257	27.9601	20.9923	92.6598	0
1.2380	-173.807	23.0788	23.4311	96.0151	0
1.2387	-188.153	20.3318	18.5464	95.7126	0
1.2393	-204.014	16.9751	17.6318	94.7947	0
1.2400	-214.097	14.2281	22.5166	89.913	0
1.2407	-208.601	9.64896	21.2972	78.9258	0
1.2413	-194.861	-1.64096	15.4979	68.2446	0
1.2420	-176.555	-14.1533	12.4493	55.4285	0
1.2427	-141.761	-17.51	10.6131	32.2336	0
1.2433	-95.9759	-12.0189	11.8325	7.82189	0
1.2440	-58.4544	-3.47318	13.059	-8.35296	0
1.2447	-21.5188	-0.421328	6.04034	-25.4422	0
1.2453	26.9945	-4.99772	-3.72913	-49.2455	0
1.2460	73.0831	-10.1867	-9.83327	-69.9996	0
1.2467	111.837	-11.4063	-19.2908	-84.342	0
1.2473	153.945	-13.8484	-26.6144	-95.9377	0
1.2480	184.779	-15.9855	-24.4804	-101.431	0
1.2487	192.72	-17.2051	-22.6513	-102.958	0
1.2493	196.377	-19.3423	-27.5289	-103.872	0
1.2500	202.782	-19.6472	-31.1942	-97.1581	0
1.2507	202.479	-16.9002	-33.0234	-84.954	0
1.2513	196.074	-14.1533	-35.4693	-75.7956	0
1.2520	179.889	-10.7965	-36.3838	-62.3711	0
1.2527	143.883	-5.30263	-30.8894	-38.2618	0
1.2533	101.775	-2.86337	-16.5471	-14.4585	0
1.2540	67.5872	-3.16827	-1.90001	3.54869	0
1.2547	30.975	-2.25078	3.59443	23.3848	0
1.2553	-15.4168	0.188489	8.17431	43.2209	0
1.2560	-62.1116	1.41089	18.8512	58.7837	0
1.2567	-103.917	0.801077	26.4867	74.9586	0
1.2573	-140.226	-2.25078	25.5722	89.913	0
1.2580	-169.221	-2.25078	21.602	96.627	0
1.2587	-184.799	1.7158	19.468	99.9823	0
1.2593	-189.062	6.59711	18.8512	102.121	0
1.2600	-193.326	13.9232	17.0221	98.4594	0
1.2607	-198.216	23.3837	13.6687	89.3011	0
1.2613	-192.113	30.4021	10.0034	78.0114	0
1.2620	-168.311	34.9785	0.850752	60.6161	0
1.2627	-129.254	36.8107	-16.5471	36.2009	0
1.2633	-87.7523	31.0119	-33.9379	12.7035	0
1.2640	-52.0493	20.3318	-43.4025	-5.30017	0
1.2647	-12.0627	11.1763	-46.7559	-23.3074	0
1.2653	37.6832	4.15784	-46.7559	-44.0579	0
1.2660	85.2872	-2.55846	-45.5365	-62.9796	0
1.2667	127.719	-10.4916	-46.7559	-77.628	0
1.2673	167.382	-20.257	-46.4511	-89.2237	0
1.2680	191.79	-26.0558	-37.9081	-95.3293	0
1.2687	201.873	-28.4978	-27.8338	-97.7701	0
1.2693	212.541	-29.1076	-22.9561	-100.517	0
1.2700	215.592	-26.3607	-17.7665	-98.6845	0
1.2707	205.53	-22.0892	-8.00416	-87.0888	0
1.2713	199.428	-22.3941	-0.978365	-74.2728	0
1.2720	188.436	-23.0039	3.28957	-61.1472	0
1.2727	145.722	-17.51	17.327	-39.4822	0
1.2733	88.6413	-10.1867	33.8103	-15.9814	0
1.2740	48.978	-8.65939	32.8957	1.71631	0
1.2747	15.7198	-8.65939	21.2972	20.332	0
1.2753	-30.3688	-5.30263	18.5464	43.2209	0
1.2760	-79.8115	-3.47318	23.736	62.1425	0
1.2767	-121.617	-4.38791	27.4013	77.0969	0
1.2773	-155.198	-0.421328	28.6207	91.7454	0
1.2780	-182.051	7.5146	31.0595	101.509	0
1.2787	-200.357	12.3959	35.3346	104.255	0
1.2793	-211.349	13.6183	38.3831	104.561	0
1.2800	-215.309	16.3625	37.4685	101.815	0
1.2807	-211.652	19.4143	37.4685	93.2718	0
1.2813	-199.448	18.8045	40.2193	82.5906	0
1.2820	-178.374	17.8898	35.0297	65.8037	0
1.2827	-140.852	21.5515	17.327	38.6452	0
1.2833	-90.5002	23.3837	-3.11942	12.0916	0
1.2840	-50.2106	13.9232	-17.4617	-3.7773	0
1.2847	-23.6606	1.41089	-27.5289	-21.781	0
1.2853	12.9719	-1.33605	-33.9379	-46.4987	0
1.2860	60.2729	5.37747	-36.3838	-66.6408	0
1.2867	103.593	14.2281	-34.8596	-81.2893	0
1.2873	142.044	21.2466	-28.4506	-94.1088	0
1.2880	169.221	25.518	-19.2908	-96.8557	0
1.2887	180.495	24.2984	-11.0527	-94.1088	0
1.2893	191.487	16.9751	-11.6624	-95.3293	0
1.2900	202.176	9.64896	-18.6811	-94.1088	0
1.2907	197.892	5.98729	-21.1199	-83.4276	0
1.2913	186.921	4.76766	-19.2908	-69.0851	0
1.2920	170.736	2.32562	-16.852	-51.6899	0
1.2927	135.639	-1.03114	-7.38736	-28.801	0
1.2933	91.0862	-2.55846	7.25975	-6.82657	0
1.2940	55.0801	-3.16827	13.6687	9.34828	0
1.2947	22.7311	-7.74467	15.4979	27.352	0
1.2953	-14.8106	-13.5435	21.2972	50.5468	0
1.2960	-59.3636	-15.6806	25.5722	69.771	0
1.2967	-110.625	-13.8484	24.9554	81.3666	0
1.2973	-158.552	-6.82994	22.8214	92.0479	0
1.2980	-191.507	3.85016	20.6875	99.0679	0
1.2987	-208.904	11.4812	24.6505	97.239	0
1.2993	-221.108	14.8379	34.7249	95.4066	0
1.3000	-229.655	20.6367	40.2193	94.4922	0
1.3007	-228.423	24.6033	43.2678	85.3338	0
1.3013	-215.309	21.8564	49.372	72.8237	0
1.3020	-192.113	16.9751	44.7921	59.0897	0
1.3027	-153.662	11.7861	23.736	36.5068	0
1.3033	-106.968	2.93543	-0.673512	10.8712	0
1.3040	-68.8198	-4.99772	-18.0714	-5.60616	0
1.3047	-31.9044	-5.91522	-30.2797	-20.2546	0
1.3053	13.5781	-3.16827	-37.6032	-41.9231	0
1.3060	58.1311	-4.083	-42.7928	-64.506	0
1.3067	98.7239	-6.82994	-51.9455	-80.9868	0
1.3073	143.883	-8.35449	-59.5739	-91.9705	0
1.3080	178.98	-12.0189	-55.9157	-97.4641	0
1.3087	190.881	-18.4275	-44.9268	-99.6025	0
1.3093	196.68	-21.4794	-40.6518	-98.9905	0
1.3100	206.136	-20.8668	-47.0608	-94.7173	0
1.3107	206.136	-21.1717	-52.2503	-87.0888	0
1.3113	195.144	-20.5619	-46.4511	-77.0196	0
1.3120	175.929	-21.1717	-32.1088	-62.0651	0
1.3127	140.529	-26.6656	-16.5471	-41.0086	0
1.3133	95.9759	-32.7693	-0.978365	-19.0342	0
1.3140	60.2729	-35.2114	15.4979	-0.724509	0
1.3147	27.2976	-32.4644	31.0595	18.8056	0
1.3153	-19.0739	-20.8668	43.8775	40.474	0
1.3160	-68.8198	-2.55846	50.2865	60.6161	0
1.3167	-108.806	12.3959	53.0373	78.6233	0
1.3173	-143.277	21.8564	60.9706	91.7454	0
1.3180	-173.201	29.1825	66.465	96.933	0
1.3187	-187.547	33.7589	58.5246	100.288	0
1.3193	-188.456	35.896	51.2011	104.561	0
1.3200	-192.113	34.3687	53.0373	100.594	0
1.3207	-199.448	27.3503	43.8775	88.6926	0
1.3213	-196.397	20.6367	24.3457	76.179	0
1.3220	-178.374	16.9751	11.8325	60.0042	0
1.3227	-146.348	9.34405	5.42354	36.8128	0
1.3233	-103.31	-2.86337	-2.20487	14.5359	0
1.3240	-63.627	-10.4916	-5.55825	-3.47131	0
1.3247	-29.1565	-15.3757	-11.0527	-24.8338	0
1.3253	14.4873	-23.3088	-20.2054	-48.3311	0
1.3260	61.4852	-34.9064	-25.0901	-67.5587	0
1.3267	102.381	-48.9433	-26.6144	-84.0361	0
1.3273	141.438	-59.9311	-29.3651	-98.6845	0
1.3280	171.645	-61.4556	-26.9192	-105.705	0
1.3287	187.83	-55.3519	-28.1457	-106.01	0
1.3293	201.873	-48.3335	-41.2615	-106.925	0
1.3300	210.723	-34.2966	-51.6406	-106.01	0
1.3307	208.884	-15.9855	-47.0608	-95.9377	0
1.3313	207.045	-8.96707	-36.9935	-80.6808	0
1.3320	192.417	-10.1867	-31.1942	-64.8119	0
1.3327	147.237	-5.91522	-28.4506	-44.6699	0
[truncated: 55,024 more rows]
