# Supplementary material for: Identification of Haptic Based Guiding Using Hard Reins
Source: PLoS One. 2015 Jul 22;10(7):e0132020. doi: 10.1371/journal.pone.0132020 (PMC4511788; doi:10.1371/journal.pone.0132020)
Supplement: S4 File — (ZIP) [file pone.0132020.s004.zip › EMGData2/Subject14/T18/t18.txt]

0.0000	13.4543	-0.545376	0.157742	-5.82179	0
0.0007	15.2701	-3.59675	1.68469	-5.51768	0
0.0013	16.1889	0.0654451	9.01023	-5.51768	0
0.0020	18.6391	1.28436	13.8939	-5.21167	0
0.0027	17.1077	0.981676	7.18042	-3.38131	0
0.0033	17.1077	6.47361	-0.757162	-3.68542	0
0.0040	15.2701	12.271	0.157742	-6.1278	0
0.0047	6.73809	14.4088	3.82367	-4.29554	0
0.0053	-1.50951	13.1872	6.56838	-2.46519	0
0.0060	-8.53199	6.47361	10.84	-6.1278	0
0.0067	-21.0456	0.981676	16.3358	-7.65405	0
0.0073	-29.8838	4.03305	19.0805	-3.0753	0
0.0080	-31.7215	5.86279	16.6386	-0.634828	0
0.0087	-33.5592	3.11682	13.2819	-1.54906	0
0.0093	-37.8252	4.03305	19.0805	-2.46519	0
0.0100	-44.5414	3.11682	28.8479	-2.46519	0
0.0107	-47.8885	-5.42921	30.0657	-0.634828	0
0.0113	-43.9288	-11.532	25.182	1.19743	0
0.0120	-47.5823	-5.73462	21.2195	-0.938937	0
0.0127	-61.6272	1.58977	13.8939	-4.60155	0
0.0133	-59.7896	1.28436	9.92514	-2.77119	0
0.0140	-44.2351	-3.29134	15.1117	2.11166	0
0.0147	-39.9691	-9.09141	20.2983	2.72368	0
0.0153	-42.3974	-17.9401	20.9103	0.281301	0
0.0160	-39.3565	-24.6537	21.2195	-2.46519	0
0.0167	-42.0912	-22.5186	21.2195	-2.77119	0
0.0173	-49.7262	-14.2779	18.7776	-1.54906	0
0.0180	-50.9513	-1.46161	18.7776	-2.46519	0
0.0187	-48.8074	10.7466	18.4685	-4.29554	0
0.0193	-48.5011	11.6629	14.8088	-1.85507	0
0.0200	-50.645	3.72764	11.1429	0.89142	0
0.0207	-52.4827	4.03305	6.87125	-0.0247089	0
0.0213	-50.645	12.271	-1.3692	-0.0247089	0
0.0220	-48.5011	17.4602	-8.08271	1.19743	0
0.0227	-47.5823	20.5116	-12.6572	0.281301	0
0.0233	-40.2754	21.1224	-22.7275	0.89142	0
0.0240	-35.0687	16.8494	-40.1233	3.02779	0
0.0247	-41.4786	15.0196	-53.8595	2.11166	0
0.0253	-46.6853	16.8494	-56.6042	1.19743	0
0.0260	-40.5817	18.3764	-54.4652	1.80755	0
0.0267	-33.2529	22.9521	-51.7205	1.50154	0
0.0273	-29.5776	29.0576	-45.3099	1.50154	0
0.0280	-25.9241	28.7522	-34.9367	2.41767	0
0.0287	-23.1676	27.836	-23.3395	3.94392	0
0.0293	-18.5954	30.5819	-11.7423	5.77427	0
0.0300	-10.9603	29.9711	3.51449	5.77427	0
0.0307	-3.65344	24.7846	21.2195	3.3338	0
0.0313	1.83766	20.2062	30.3748	2.11166	0
0.0320	4.90043	11.9655	26.7089	2.41767	0
0.0327	6.43181	-2.07243	23.0493	3.02779	0
0.0333	10.6978	-14.2779	23.0493	3.94392	0
0.0340	14.3512	-20.6861	21.8252	3.02779	0
0.0347	17.7203	-23.4348	30.9806	0.587311	0
0.0353	25.3553	-22.824	50.2062	1.80755	0
0.0360	32.6622	-19.7726	57.8409	2.11166	0
0.0367	32.3559	-16.7185	57.5317	-0.938937	0
0.0373	32.9685	-13.9725	63.3303	-2.77119	0
0.0380	38.7659	-10.3103	58.7558	-1.54906	0
0.0387	44.2788	-7.56436	31.2897	0.281301	0
0.0393	50.3606	-10.0049	5.35061	0.89142	0
0.0400	57.6894	-16.1104	-1.67207	-0.634828	0
0.0407	61.671	-19.1618	1.38182	-3.38131	0
0.0413	64.7119	-16.1104	1.38182	-3.68542	0
0.0420	71.1218	-11.8374	-7.16149	-5.82179	0
0.0427	76.0004	-11.8374	-14.7962	-8.87429	0
0.0433	79.0631	-13.6671	-14.487	-7.04203	0
0.0440	80.5945	-13.9725	-16.3168	-5.21167	0
0.0447	82.7166	-13.9725	-28.5261	-8.26417	0
0.0453	85.7793	-15.4996	-36.4637	-9.78852	0
0.0460	83.3291	-17.0239	-32.7977	-8.87429	0
0.0467	77.2255	-17.0239	-23.6424	-9.48441	0
0.0473	79.3694	-16.7185	-17.2381	-7.65405	0
0.0480	82.104	-16.1104	-16.3168	-5.21167	0
0.0487	72.3469	-13.3617	-14.487	-8.26417	0
0.0493	65.0182	-10.3103	-3.80474	-8.87429	0
0.0500	72.6532	-10.0049	9.3131	-4.60155	0
0.0507	81.7977	-12.7536	11.7549	-5.21167	0
0.0513	80.5945	-16.1104	6.26552	-7.04203	0
0.0520	73.8783	-18.8564	2.59959	-4.29554	0
0.0527	69.5904	-17.9401	1.99386	-4.29554	0
0.0533	69.5904	-15.1942	-0.145123	-6.1278	0
0.0540	68.3872	-17.3293	-5.33168	-3.68542	0
0.0547	66.5495	-25.2645	-11.4395	-5.21167	0
0.0553	67.7746	-31.6727	-19.3707	-9.1784	0
0.0560	65.937	-32.8943	-29.7502	-6.1278	0
0.0567	57.9957	-30.7592	-37.3786	-2.15918	0
0.0573	52.5046	-26.1808	-40.7353	-3.38131	0
0.0580	47.3197	-19.1618	-38.5963	-2.46519	0
0.0587	38.4596	-10.6157	-30.6651	0.281301	0
0.0593	35.725	-3.29134	-22.7275	-1.24495	0
0.0600	36.0313	-0.545376	-20.8977	-3.0753	0
0.0607	27.4774	0.676266	-20.8977	-1.85507	0
0.0613	20.7612	2.81141	-16.9289	-0.634828	0
0.0620	22.9051	0.370855	-12.0452	-1.24495	0
0.0627	24.4365	-8.786	-10.8274	-2.15918	0
0.0633	22.5988	-17.0239	-14.1842	-0.634828	0
0.0640	19.2517	-21.6023	-18.153	2.41767	0
0.0647	11.0041	-24.3483	-21.5097	1.19743	0
0.0653	1.83766	-24.3483	-28.829	-2.77119	0
0.0660	-2.12206	-19.7726	-38.5963	-3.99143	0
0.0667	-4.5504	-14.5833	-42.868	-4.90756	0
0.0673	-4.24412	-9.6995	-35.5488	-7.04203	0
0.0680	-3.04089	-2.37784	-18.4558	-7.04203	0
0.0687	-4.5504	1.58977	1.07265	-6.1278	0
0.0693	-5.7755	-0.545376	16.0266	-5.21167	0
0.0700	-3.95972	-2.37784	23.0493	-1.54906	0
0.0707	-3.04089	3.11682	20.2983	0.281301	0
0.0713	-1.20323	8.60875	9.3131	-0.634828	0
0.0720	0.940707	7.08443	3.51449	-1.24495	0
0.0727	-2.42834	3.72764	9.3131	-1.54906	0
0.0733	-9.45082	5.25197	16.6386	-3.38131	0
0.0740	-10.3478	8.60875	17.8627	-4.29554	0
0.0747	-4.85667	7.08443	15.4209	-5.21167	0
0.0753	-1.20323	3.42223	9.3131	-7.04203	0
0.0760	-1.81578	4.03305	0.466917	-6.73792	0
0.0767	-0.896953	7.69525	-3.50188	-3.99143	0
0.0773	2.45021	11.6629	-1.67207	-2.77119	0
0.0780	3.06277	15.9331	-3.19901	-3.0753	0
0.0787	3.36904	16.8494	-1.67207	-1.54906	0
0.0793	6.73809	13.4926	16.6386	0.587311	0
0.0800	6.12553	11.9655	31.2897	1.19743	0
0.0807	4.59415	13.4926	16.6386	-0.328818	0
0.0813	8.86014	13.798	-4.41678	-2.15918	0
0.0820	11.9229	11.3574	1.07265	-1.24495	0
0.0827	13.7606	7.69525	22.1344	2.41767	0
0.0833	20.7612	6.77902	32.8104	4.85814	0
0.0840	25.0491	6.77902	29.4536	3.94392	0
0.0847	19.8642	4.03305	17.5535	3.63791	0
0.0853	12.8417	1.28436	3.82367	4.85814	0
0.0860	8.86014	4.94656	-3.50188	3.02779	0
0.0867	9.4727	10.4412	-3.19901	-0.328818	0
0.0873	18.0266	9.83039	1.07265	-1.24495	0
0.0880	27.1711	6.77902	4.4294	-0.634828	0
0.0887	29.0088	4.64387	6.56838	0.281301	0
0.0893	27.1711	1.58977	10.228	0.281301	0
0.0900	21.9863	0.370855	11.1429	-0.634828	0
0.0907	15.5764	3.11682	5.65348	-0.0247089	0
0.0913	12.8417	5.86279	3.82367	2.11166	0
0.0920	6.73809	7.69525	5.65348	3.02779	0
0.0927	-2.12206	10.7466	3.82367	2.11166	0
0.0933	1.83766	9.52498	2.59959	1.19743	0
0.0940	15.2701	1.28436	5.65348	1.80755	0
0.0947	23.5177	-6.95354	5.95634	3.02779	0
0.0953	27.1711	-11.532	2.59959	4.85814	0
0.0960	28.0899	-10.6157	0.157742	5.47016	0
0.0967	23.2114	-2.68052	-5.33168	6.08028	0
0.0973	20.1486	10.4412	-13.5721	5.16415	0
0.0980	22.5988	21.4278	-16.9289	3.02779	0
0.0987	22.2926	27.836	-16.9289	2.11166	0
0.0993	18.9454	31.4982	-17.5409	2.41767	0
0.1000	16.4952	29.9711	-18.7587	2.11166	0
0.1007	13.7606	23.8684	-19.6736	2.41767	0
0.1013	10.0853	18.3764	-22.1154	4.85814	0
0.1020	7.94132	16.544	-26.0842	6.38439	0
0.1027	6.12553	14.1034	-29.1381	6.08028	0
0.1033	2.45021	8.60875	-33.7127	5.47016	0
0.1040	-3.04089	1.28436	-41.3411	5.16415	0
0.1047	-5.7755	-4.81839	-43.1772	4.85814	0
0.1053	-6.69433	-8.17518	-30.053	5.47016	0
0.1060	-11.2666	-7.86977	-12.3544	6.99451	0
0.1067	-14.9419	-6.95354	2.90877	7.60653	0
0.1073	-13.1043	-7.86977	24.2671	8.21665	0
0.1080	-17.3703	-7.86977	44.7167	10.353	0
0.1087	-32.0278	-2.98593	45.9345	9.13088	0
0.1093	-41.4786	2.506	41.36	6.6904	0
0.1100	-39.6628	3.42223	45.0196	8.52076	0
0.1107	-35.9875	2.81141	37.6941	10.047	0
0.1113	-35.9875	2.20059	17.5535	6.08028	0
0.1120	-39.9691	-0.239965	12.979	5.16415	0
0.1127	-45.1539	-2.37784	26.0969	6.08028	0
0.1133	-49.1136	-3.29134	39.5302	5.47016	0
0.1140	-53.9922	-4.20757	44.1047	7.91064	0
0.1147	-57.055	-2.68052	31.8955	10.353	0
0.1153	-56.4424	0.370855	2.90877	6.6904	0
0.1160	-58.2801	0.0654451	-19.3707	4.24803	0
0.1167	-65.2807	-1.46161	-25.7814	7.30052	0
0.1173	-69.5686	0.676266	-30.053	7.60653	0
0.1180	-71.3843	2.20059	-33.7127	5.77427	0
0.1187	-73.222	1.28436	-26.0842	6.6904	0
0.1193	-71.3843	0.370855	-12.0452	7.60653	0
0.1200	-71.0781	-2.07243	-3.50188	6.08028	0
0.1207	-80.857	-5.1238	-3.80474	4.85814	0
0.1213	-89.389	-4.51298	-5.33168	4.55404	0
0.1220	-86.3481	-3.29134	-3.80474	5.16415	0
0.1227	-80.2445	-5.1238	-0.757162	5.77427	0
0.1233	-78.7131	-6.64813	7.48329	7.30052	0
0.1240	-78.1005	-6.95354	19.3834	8.52076	0
0.1247	-77.1817	-9.39682	20.6074	8.82677	0
0.1253	-75.6722	-11.532	12.367	9.13088	0
0.1260	-73.5283	-9.6995	9.3131	8.82677	0
0.1267	-70.7937	-9.09141	11.1429	7.60653	0
0.1273	-65.8932	-9.39682	7.78615	7.60653	0
0.1280	-61.9335	-7.56436	4.73857	7.60653	0
0.1287	-59.7896	-6.64813	6.26552	6.99451	0
0.1293	-54.2985	-6.03731	1.68469	8.21665	0
0.1300	-49.4199	-2.07243	-10.8274	8.21665	0
0.1307	-46.9697	-0.239965	-19.6736	6.08028	0
0.1313	-36.9063	-3.59675	-23.0367	6.08028	0
0.1320	-24.3927	-6.95354	-26.0842	6.6904	0
0.1327	-23.4739	-10.3103	-29.1381	4.24803	0
0.1333	-26.2304	-14.5833	-34.0218	4.24803	0
0.1340	-18.9016	-16.1104	-41.9531	5.47016	0
0.1347	-9.45082	-18.5509	-45.619	3.02779	0
0.1353	-3.04089	-26.7916	-42.2623	2.11166	0
0.1360	2.45021	-33.5051	-37.3786	4.85814	0
0.1367	7.65692	-31.3673	-29.1381	5.47016	0
0.1373	12.5355	-23.1294	-19.0679	2.41767	0
0.1380	18.0266	-12.4482	-12.6572	1.19743	0
0.1387	25.6616	-0.239965	0.157742	2.41767	0
0.1393	36.3375	11.052	14.8088	3.94392	0
0.1400	43.6663	19.5953	8.70737	4.85814	0
0.1407	42.7475	28.1414	-9.91252	5.16415	0
0.1413	43.6663	35.7712	-14.487	4.85814	0
0.1420	47.0135	36.0766	-17.2381	3.94392	0
0.1427	47.9323	27.2251	-34.6276	4.85814	0
0.1433	55.5673	18.6818	-52.9383	6.38439	0
0.1440	68.9779	12.5764	-61.7908	5.47016	0
0.1447	74.4909	4.94656	-59.3489	3.94392	0
0.1453	78.4506	1.58977	-46.8368	3.94392	0
0.1460	86.0856	7.69525	-30.9679	4.55404	0
0.1467	88.5139	15.9331	-14.7962	3.63791	0
0.1473	88.2077	18.071	0.157742	2.72368	0
0.1480	88.2077	15.9331	9.92514	2.72368	0
0.1487	80.8789	11.6629	22.4372	3.3338	0
0.1493	66.5495	2.506	45.9345	3.3338	0
0.1500	51.5857	-8.48059	62.4154	2.72368	0
0.1507	35.4187	-11.8374	61.5005	2.11166	0
0.1513	20.1486	-8.48059	58.1438	0.281301	0
0.1520	11.9229	-6.34272	58.4466	-1.54906	0
0.1527	13.148	-3.29134	48.6855	0.281301	0
0.1533	22.5988	2.506	27.6238	1.50154	0
0.1540	35.725	4.64387	11.1429	-0.0247089	0
0.1547	48.2386	5.86279	14.1968	1.50154	0
0.1553	56.1799	8.60875	34.0344	3.02779	0
0.1560	52.5046	5.25197	54.175	-0.634828	0
0.1567	38.4596	0.370855	62.4154	-2.77119	0
0.1573	28.0899	1.58977	60.2764	-0.938937	0
0.1580	23.2114	1.28436	57.2289	-2.46519	0
0.1587	18.3328	-2.37784	55.0899	-4.90756	0
0.1593	13.7606	-0.545376	40.748	-3.99143	0
0.1600	9.4727	3.42223	19.9954	-1.85507	0
0.1607	5.51298	1.28436	11.7549	-0.938937	0
0.1613	4.28787	-1.76702	11.1429	-0.938937	0
0.1620	2.45021	-1.46161	6.56838	-1.54906	0
0.1627	-1.50951	-2.07243	6.56838	-1.24495	0
0.1633	-6.38806	-3.90216	16.0266	-0.328818	0
0.1640	-12.798	-5.73462	27.933	-0.328818	0
0.1647	-18.9016	-9.39682	38.9181	0.281301	0
0.1653	-23.1676	-14.8888	39.5302	2.11166	0
0.1660	-28.6587	-18.2455	27.933	2.11166	0
0.1667	-28.965	-17.3293	21.8252	-0.634828	0
0.1673	-17.6765	-13.9725	17.2507	-2.46519	0
0.1680	-12.1854	-8.786	-1.06003	-2.46519	0
0.1687	-22.5551	-3.59675	-17.5409	-2.46519	0
0.1693	-29.8838	-0.850786	-19.6736	-0.634828	0
0.1700	-27.1492	-0.239965	-23.0367	1.19743	0
0.1707	-26.2304	0.676266	-29.7502	-0.328818	0
0.1713	-25.9241	-0.545376	-27.914	-1.54906	0
0.1720	-22.2707	-3.29134	-24.5573	1.80755	0
0.1727	-20.1267	-1.76702	-27.3083	3.94392	0
0.1733	-19.5142	1.28436	-31.8828	-0.634828	0
0.1740	-16.7577	0.676266	-34.0218	-2.15918	0
0.1747	-15.8608	1.28436	-30.6651	0.89142	0
0.1753	-18.2891	2.20059	-17.8438	1.50154	0
0.1760	-21.3519	0.0654451	0.466917	0.281301	0
0.1767	-21.0456	0.370855	15.7237	0.281301	0
0.1773	-15.8608	5.25197	19.3834	-0.634828	0
0.1780	-12.4917	5.86279	11.1429	-0.938937	0
0.1787	-15.8608	2.20059	-1.3692	1.19743	0
0.1793	-14.9419	0.676266	-5.64086	-0.634828	0
0.1800	-10.0634	-2.07243	3.82367	-5.21167	0
0.1807	-14.9419	-6.95354	17.5535	-4.60155	0
0.1813	-22.2707	-7.86977	23.6613	-2.46519	0
0.1820	-19.5142	-5.42921	19.3834	-3.38131	0
0.1827	-17.6765	-5.1238	9.62227	-3.99143	0
0.1833	-21.3519	-6.34272	4.73857	-2.46519	0
0.1840	-20.7393	-8.786	7.18042	-1.85507	0
0.1847	-15.8608	-13.059	7.18042	-1.85507	0
0.1853	-14.3294	-17.3293	4.73857	-1.85507	0
0.1860	-13.1043	-18.8564	6.56838	-2.77119	0
0.1867	-11.2666	-18.8564	1.07265	-2.46519	0
0.1873	-10.3478	-18.2455	-12.6572	-1.24495	0
0.1880	-12.4917	-18.5509	-10.8274	-1.85507	0
0.1887	-14.9419	-15.4996	0.157742	-1.54906	0
0.1893	-14.0231	-7.86977	1.99386	-0.634828	0
0.1900	-12.1854	0.0654451	8.70737	-2.46519	0
0.1907	-10.3478	6.47361	23.9642	-1.24495	0
0.1913	-1.20323	11.9655	29.4536	1.19743	0
0.1920	7.94132	13.1872	27.0181	-2.77119	0
0.1927	1.55326	8.60875	19.3834	-7.95816	0
0.1933	-8.22571	3.42223	-5.33168	-5.21167	0
0.1940	-4.85667	-1.1562	-27.914	-0.634828	0
0.1947	0.0218769	-7.86977	-29.441	-1.54906	0
0.1953	3.36904	-13.059	-25.4722	-3.38131	0
0.1960	14.6575	-13.059	-27.914	-3.38131	0
0.1967	25.9679	-13.6671	-29.1381	-3.38131	0
0.1973	25.3553	-16.1104	-29.1381	-3.38131	0
0.1980	22.5988	-14.8888	-26.3934	-0.938937	0
0.1987	23.5177	-10.3103	-20.5948	1.19743	0
0.1993	19.8642	-6.95354	-23.6424	1.19743	0
0.2000	15.2701	-1.1562	-35.5488	1.19743	0
0.2007	16.1889	8.00066	-41.6502	3.02779	0
0.2013	14.045	11.6629	-38.2935	2.11166	0
0.2020	4.90043	9.21957	-29.7502	0.281301	0
0.2027	-2.73461	10.4412	-17.8438	2.11166	0
0.2033	-3.95972	17.1548	-10.5246	4.55404	0
0.2040	-5.7755	23.8684	-10.2154	3.3338	0
0.2047	-16.7577	24.7846	-13.5721	0.281301	0
0.2053	-30.4964	21.7332	-21.2005	-3.38131	0
0.2060	-38.4377	20.2062	-31.8828	-5.51768	0
0.2067	-37.8252	16.8494	-37.0694	-4.60155	0
0.2073	-35.375	9.83039	-34.6276	-2.46519	0
0.2080	-35.0687	6.77902	-32.4949	-3.68542	0
0.2087	-34.478	9.52498	-32.4949	-5.82179	0
0.2093	-33.5592	9.21957	-28.829	-6.43191	0
0.2100	-35.6812	4.94656	-21.8126	-6.1278	0
0.2107	-37.2126	0.676266	-16.3168	-4.90756	0
0.2113	-34.1717	-4.20757	-13.5721	-4.29554	0
0.2120	-33.2529	-6.03731	-10.8274	-3.68542	0
0.2127	-36.6001	-0.545376	-1.67207	-3.0753	0
0.2133	-37.8252	6.77902	13.2819	-2.77119	0
0.2140	-39.6628	11.052	18.4685	-4.29554	0
0.2147	-40.5817	15.9331	4.4294	-7.04203	0
0.2153	-33.8654	18.6818	-13.5721	-9.1784	0
0.2160	-33.2529	15.3223	-20.2856	-10.7046	0
0.2167	-45.7665	12.271	-20.2856	-8.87429	0
0.2173	-51.5639	12.271	-19.9828	-4.60155	0
0.2180	-47.276	9.52498	-15.7111	-3.38131	0
0.2187	-48.1948	0.981676	-5.02882	-5.21167	0
0.2193	-51.2576	-6.34272	0.769782	-5.51768	0
0.2200	-52.4827	-11.2266	-9.60334	-5.21167	0
0.2207	-57.055	-17.6347	-22.7275	-6.73792	0
0.2213	-59.4833	-20.6861	-23.3395	-7.95816	0
0.2220	-56.7487	-17.9401	-14.7962	-7.34804	0
0.2227	-54.2985	-15.1942	-7.77353	-6.73792	0
0.2233	-48.1948	-16.1104	-8.68844	-7.65405	0
0.2240	-38.744	-15.1942	-15.0991	-7.04203	0
0.2247	-35.9875	-10.0049	-12.6572	-5.51768	0
0.2253	-38.744	-4.20757	0.769782	-6.43191	0
0.2260	-42.0912	-0.545376	9.92514	-9.1784	0
0.2267	-44.5414	1.28436	15.7237	-11.0107	0
0.2273	-38.744	4.03305	29.1507	-9.78852	0
0.2280	-29.2713	7.69525	44.1047	-7.65405	0
0.2287	-25.6179	7.08443	48.3764	-7.04203	0
0.2293	-19.8205	4.03305	38.0032	-7.65405	0
0.2300	-11.5729	4.33846	18.7776	-7.04203	0
0.2307	-9.45082	6.47361	0.157742	-6.73792	0
0.2313	-6.69433	4.94656	-12.9601	-7.04203	0
0.2320	0.0218769	1.28436	-18.7587	-7.95816	0
0.2327	0.63443	-1.46161	-16.3168	-7.65405	0
0.2333	-2.12206	-2.68052	-9.91252	-6.43191	0
0.2340	-3.34717	-2.07243	-0.757162	-6.73792	0
0.2347	-5.46923	-1.1562	9.62227	-8.26417	0
0.2353	-6.38806	-2.37784	12.979	-7.65405	0
0.2360	-5.16295	-3.29134	10.84	-6.73792	0
0.2367	-4.85667	-2.68052	11.1429	-7.04203	0
0.2373	-4.24412	-2.98593	12.979	-7.04203	0
0.2380	-4.85667	-4.20757	10.84	-6.73792	0
0.2387	-5.46923	-4.20757	3.21163	-7.65405	0
0.2393	1.55326	-6.34272	-6.24659	-6.1278	0
0.2400	8.55387	-13.3617	-8.99761	-3.68542	0
0.2407	2.75649	-17.9401	-6.55576	-6.1278	0
0.2413	-3.95972	-14.8888	-8.99761	-9.78852	0
0.2420	-3.04089	-8.17518	-5.94372	-8.87429	0
0.2427	-3.04089	-3.90216	4.73857	-7.04203	0
0.2433	-3.34717	-2.37784	3.51449	-7.04203	0
0.2440	0.0218769	-2.68052	-7.16149	-5.82179	0
0.2447	0.63443	-2.68052	-11.1303	-4.60155	0
0.2453	-4.24412	-2.07243	-11.7423	-4.29554	0
0.2460	-8.22571	-2.37784	-10.2154	-2.46519	0
0.2467	-10.6541	-1.76702	-1.97493	-0.328818	0
0.2473	-14.9419	0.370855	8.39819	-2.15918	0
0.2480	-18.5954	1.28436	14.8088	-5.21167	0
0.2487	-19.5142	4.64387	17.2507	-3.99143	0
0.2493	-21.3519	9.52498	21.5223	-2.77119	0
0.2500	-26.2304	10.4412	32.8104	-4.90756	0
0.2507	-25.9241	8.30334	31.5926	-5.21167	0
0.2513	-16.167	8.00066	5.65348	-3.38131	0
0.2520	-13.1043	2.81141	-18.7587	-3.99143	0
0.2527	-23.1676	-10.6157	-28.2232	-4.29554	0
0.2533	-32.0278	-18.8564	-38.2935	-3.38131	0
0.2540	-29.5776	-16.1104	-45.619	-3.99143	0
0.2547	-23.7802	-14.8888	-40.1233	-3.0753	0
0.2553	-23.7802	-22.2131	-30.053	-0.328818	0
0.2560	-27.1492	-26.4862	-17.8438	-1.54906	0
0.2567	-26.5367	-20.9915	-4.41678	-3.99143	0
0.2573	-22.2707	-13.6671	3.51449	-1.54906	0
0.2580	-24.699	-7.86977	14.506	1.19743	0
0.2587	-29.8838	-0.545376	36.7792	0.281301	0
0.2593	-32.9466	6.1682	57.2289	-0.0247089	0
0.2600	-36.9063	10.4412	62.7183	1.19743	0
0.2607	-36.6001	14.7142	56.9197	0.281301	0
0.2613	-25.6179	15.0196	48.6855	-1.24495	0
0.2620	-15.5545	10.7466	38.0032	-1.85507	0
0.2627	-11.8792	8.60875	21.2195	-2.46519	0
0.2633	-6.69433	8.00066	5.65348	-0.634828	0
0.2640	-7.00061	8.00066	2.29673	2.72368	0
0.2647	-16.4514	9.52498	3.82367	3.02779	0
0.2653	-21.6581	8.91416	2.90877	2.11166	0
0.2660	-21.0456	6.47361	1.07265	3.94392	0
0.2667	-21.3519	4.64387	-2.28411	3.63791	0
0.2673	-20.433	1.58977	-7.16149	0.281301	0
0.2680	-17.3703	-1.46161	-6.85863	0.281301	0
0.2687	-15.5545	-1.46161	-5.33168	1.80755	0
0.2693	-15.8608	-0.850786	-10.8274	1.19743	0
0.2700	-17.6765	-1.46161	-13.5721	1.19743	0
0.2707	-18.5954	-2.37784	-4.72595	3.94392	0
0.2713	-16.167	-6.95354	5.65348	4.24803	0
0.2720	-14.9419	-13.3617	8.09533	0.587311	0
0.2727	-13.1043	-17.0239	11.1429	0.281301	0
0.2733	-6.69433	-18.8564	20.9103	4.85814	0
0.2740	-3.95972	-14.5833	25.4911	8.52076	0
0.2747	-3.34717	-4.51298	15.7237	9.13088	0
0.2753	2.75649	0.981676	-4.72595	10.047	0
0.2760	7.04436	-1.1562	-26.9991	8.82677	0
0.2767	0.328154	-2.37784	-36.4637	5.16415	0
0.2773	-4.85667	0.370855	-27.914	2.72368	0
0.2780	-2.12206	3.11682	-15.4019	3.3338	0
0.2787	0.0218769	1.58977	-2.58697	7.60653	0
0.2793	-0.2844	-4.51298	17.2507	12.7935	0
0.2800	1.55326	-5.1238	34.3373	12.1834	0
0.2807	4.59415	0.370855	36.1734	6.38439	0
0.2813	7.35064	-0.545376	33.7316	3.02779	0
0.2820	8.86014	-5.1238	41.36	3.63791	0
0.2827	10.3915	-4.81839	53.5629	5.16415	0
0.2833	11.6166	-5.1238	56.3139	6.08028	0
0.2840	9.77897	-6.64813	46.2437	3.3338	0
0.2847	10.6978	-4.20757	34.0344	-1.85507	0
0.2853	19.8642	-2.68052	28.5387	-3.38131	0
0.2860	23.5177	-6.03731	21.2195	-1.85507	0
0.2867	20.7612	-8.786	4.73857	-1.24495	0
0.2873	26.8648	-8.48059	-7.16149	0.281301	0
0.2880	33.581	-8.786	-6.85863	3.63791	0
0.2887	27.4774	-8.17518	-3.50188	6.38439	0
0.2893	21.68	-6.03731	-4.41678	7.60653	0
0.2900	22.5988	-4.20757	-8.08271	8.52076	0
0.2907	21.9863	-4.81839	-12.0452	7.30052	0
0.2913	23.5177	-5.73462	-18.153	4.24803	0
0.2920	26.2523	-6.34272	-24.2544	2.11166	0
0.2927	25.3553	-6.95354	-22.1154	0.587311	0
0.2933	25.0491	-6.95354	-9.91252	0.281301	0
0.2940	25.3553	-6.34272	1.68469	1.19743	0
0.2947	23.2114	-5.1238	3.21163	0.89142	0
0.2953	24.4365	-0.850786	-6.24659	1.80755	0
0.2960	26.5586	4.64387	-16.9289	5.47016	0
0.2967	23.5177	6.47361	-15.4019	6.08028	0
0.2973	23.5177	4.94656	-7.47067	4.24803	0
0.2980	25.0491	4.03305	-7.47067	4.24803	0
0.2987	21.9863	3.42223	-4.41678	4.85814	0
0.2993	23.5177	2.20059	9.3131	5.77427	0
0.3000	26.5586	-1.46161	12.979	7.91064	0
0.3007	18.9454	-8.786	6.87125	7.30052	0
0.3013	10.6978	-17.0239	5.65348	3.02779	0
0.3020	10.0853	-24.0429	0.466917	3.02779	0
0.3027	7.65692	-25.2645	-6.24659	4.85814	0
0.3033	4.28787	-20.9915	1.07265	4.24803	0
0.3040	5.81926	-15.1942	6.56838	4.55404	0
0.3047	7.35064	-10.3103	-0.757162	4.85814	0
0.3053	7.04436	-2.98593	1.99386	3.02779	0
0.3060	6.73809	4.03305	8.39819	3.94392	0
0.3067	6.12553	6.77902	-2.88984	6.08028	0
0.3073	7.04436	9.21957	-15.4019	4.55404	0
0.3080	9.16642	13.4926	-21.8126	2.41767	0
0.3087	11.0041	14.7142	-37.3786	3.94392	0
0.3093	11.6166	13.1872	-48.3637	6.38439	0
0.3100	11.0041	12.271	-36.1545	6.6904	0
0.3107	11.6166	11.9655	-23.0367	6.6904	0
0.3113	16.1889	8.91416	-19.0679	5.77427	0
0.3120	16.8015	3.42223	-6.24659	3.94392	0
0.3127	12.5355	-1.1562	7.18042	-0.328818	0
0.3133	10.3915	-2.37784	3.51449	-2.46519	0
0.3140	10.6978	-5.1238	-4.41678	-0.634828	0
0.3147	10.6978	-9.6995	-5.02882	0.281301	0
0.3153	11.6166	-8.786	-5.64086	-1.85507	0
0.3160	11.6166	-2.37784	-6.24659	-0.328818	0
0.3167	10.6978	0.370855	-1.06003	4.55404	0
0.3173	11.6166	0.0654451	0.157742	6.6904	0
0.3180	9.77897	3.11682	-12.0452	9.13088	0
0.3187	7.04436	5.86279	-28.2232	13.4036	0
0.3193	7.94132	2.81141	-33.7127	12.1834	0
0.3200	7.35064	-0.239965	-27.6112	6.99451	0
0.3207	3.36904	1.58977	-14.7962	7.91064	0
0.3213	5.2067	3.11682	3.82367	10.353	0
0.3220	7.94132	2.20059	22.1344	8.21665	0
0.3227	8.86014	3.11682	27.933	5.77427	0
0.3233	15.5764	4.33846	21.8252	1.80755	0
0.3240	21.3737	1.89518	11.1429	-6.1278	0
0.3247	15.8826	1.28436	4.12653	-10.7046	0
0.3253	10.6978	4.64387	4.73857	-9.1784	0
0.3260	13.148	4.64387	7.48329	-7.95816	0
0.3267	18.0266	3.11682	9.3131	-6.1278	0
0.3273	22.2926	5.86279	19.3834	-3.0753	0
0.3280	22.2926	10.1358	32.8104	-4.29554	0
0.3287	18.9454	11.3574	30.0657	-5.21167	0
0.3293	21.0675	8.00066	13.8939	-1.24495	0
0.3300	25.9679	1.28436	-1.06003	2.11166	0
0.3307	26.8648	-2.98593	-17.2381	2.11166	0
0.3313	29.6213	-3.29134	-37.6814	2.11166	0
0.3320	32.9685	-5.73462	-47.1397	-0.328818	0
0.3327	33.2748	-6.95354	-41.3411	-2.77119	0
0.3333	39.0721	-3.59675	-34.6276	-3.99143	0
0.3340	47.3197	-2.68052	-27.3083	-7.34804	0
0.3347	51.892	-3.29134	-12.9601	-8.87429	0
0.3353	61.3647	0.370855	-0.757162	-2.77119	0
0.3360	71.4281	0.981676	-5.02882	1.19743	0
0.3367	68.0809	-2.37784	-17.8438	-1.54906	0
0.3373	61.0584	-3.29134	-25.1693	-1.54906	0
0.3380	60.7522	-1.76702	-26.6963	1.80755	0
0.3387	60.7522	-1.46161	-31.2708	0.281301	0
0.3393	59.5271	-1.46161	-36.4637	-3.0753	0
0.3400	61.671	-2.98593	-34.6276	-3.99143	0
0.3407	63.793	-6.03731	-27.914	-3.99143	0
0.3413	64.7119	-6.64813	-21.5097	-3.38131	0
0.3420	64.4056	-7.86977	-14.487	-4.29554	0
0.3427	63.793	-10.3103	-11.1303	-6.73792	0
0.3433	62.8742	-7.56436	-10.2154	-4.60155	0
0.3440	57.9957	-2.37784	-0.757162	-0.328818	0
0.3447	52.8108	0.981676	11.4521	-2.46519	0
0.3453	51.892	2.20059	8.39819	-4.29554	0
0.3460	51.5857	0.676266	-1.06003	0.587311	0
0.3467	53.4234	-1.76702	0.157742	5.16415	0
0.3473	62.2835	-2.37784	9.3131	7.91064	0
0.3480	67.7746	-1.46161	21.2195	11.2672	0
0.3487	65.937	-0.850786	31.8955	11.8774	0
0.3493	66.2433	1.28436	34.3373	9.43689	0
0.3500	63.793	3.11682	35.8643	3.94392	0
0.3507	53.1171	1.89518	45.0196	-6.1278	0
0.3513	44.5632	0.981676	47.1586	-14.3673	0
0.3520	43.0537	4.03305	32.5075	-14.6714	0
0.3527	42.1349	6.77902	16.6386	-11.0107	0
0.3533	40.9098	7.38984	12.979	-7.65405	0
0.3540	39.6847	7.08443	18.1656	-6.1278	0
0.3547	39.0721	6.77902	23.0493	-6.1278	0
0.3553	41.8286	6.1682	23.6613	-6.1278	0
0.3560	44.8695	7.08443	23.6613	-6.73792	0
0.3567	45.4821	8.00066	23.3521	-7.65405	0
0.3573	46.0946	5.55738	18.7776	-5.82179	0
0.3580	45.7884	1.28436	13.8939	-3.99143	0
0.3587	45.4821	0.0654451	9.3131	-6.43191	0
0.3593	48.8511	-2.37784	-3.19901	-9.78852	0
0.3600	50.3606	-5.42921	-14.1842	-9.1784	0
0.3607	44.8695	-3.59675	-9.91252	-5.82179	0
0.3613	39.6847	1.58977	-6.55576	-4.60155	0
0.3620	39.991	2.506	-15.4019	-5.21167	0
0.3627	40.9098	0.0654451	-15.4019	-4.60155	0
0.3633	40.9098	-2.07243	-1.3692	-5.51768	0
0.3640	39.991	-2.37784	10.228	-7.65405	0
0.3647	38.7659	-1.46161	15.4209	-6.1278	0
0.3653	39.6847	-0.850786	9.92514	-4.90756	0
0.3660	43.0537	-0.239965	-5.64086	-7.04203	0
0.3667	45.4821	1.58977	-7.77353	-6.1278	0
0.3673	47.3197	2.20059	5.35061	-3.68542	0
0.3680	50.0762	0.981676	1.99386	-4.29554	0
0.3687	54.0359	0.981676	-18.4558	-3.38131	0
0.3693	58.9145	0.0654451	-25.4722	-1.85507	0
0.3700	59.2208	-3.59675	-13.5721	-5.51768	0
0.3707	58.6082	-4.51298	2.90877	-7.04203	0
0.3713	66.5495	-3.29134	17.2507	-4.29554	0
0.3720	76.9192	-4.81839	23.0493	-6.1278	0
0.3727	75.6941	-3.90216	22.4372	-10.4005	0
0.3733	68.9779	0.981676	32.2046	-10.4005	0
0.3740	68.3872	3.11682	37.6941	-11.0107	0
0.3747	71.1218	3.72764	-1.3692	-10.0945	0
0.3753	71.4281	5.55738	-70.6432	-5.82179	0
0.3760	70.203	3.11682	-112.142	-5.21167	0
0.3767	70.8155	-3.29134	-118.862	-7.04203	0
0.3773	72.9595	-7.25895	-123.739	-6.1278	0
0.3780	72.6532	-8.17518	-131.065	-7.65405	0
0.3787	72.9595	-10.0049	-135.336	-12.841	0
0.3793	77.5317	-13.9725	-141.135	-14.3673	0
0.3800	79.9819	-16.4158	-137.475	-12.5369	0
0.3807	81.1852	-17.0239	-114.584	-9.78852	0
0.3813	86.6982	-19.1618	-85.5972	-4.29554	0
0.3820	89.4328	-20.6861	-63.0148	1.80755	0
0.3827	90.3516	-18.5509	-45.007	3.94392	0
0.3833	98.2929	-17.3293	-30.053	3.3338	0
0.3840	102.865	-18.8564	-18.7587	3.02779	0
0.3847	95.8427	-19.7726	-7.16149	3.02779	0
0.3853	88.5139	-17.9401	8.39819	3.02779	0
0.3860	85.1668	-14.2779	20.2983	3.3338	0
0.3867	82.104	-10.6157	25.794	1.19743	0
0.3873	80.5945	-10.9211	36.7792	-3.68542	0
0.3880	79.3694	-14.2779	52.0423	-6.1278	0
0.3887	77.2255	-15.4996	52.0423	-6.1278	0
0.3893	76.0004	-16.4158	38.3061	-7.04203	0
0.3900	72.9595	-19.4672	28.8479	-6.73792	0
0.3907	67.4684	-19.7726	21.8252	-6.1278	0
0.3913	65.3244	-15.1942	6.56838	-7.34804	0
0.3920	61.9773	-11.2266	-9.60334	-7.04203	0
0.3927	56.1799	-12.4482	-14.7962	-4.90756	0
0.3933	53.7297	-13.9725	-14.7962	-6.73792	0
0.3940	51.5857	-12.7536	-16.3168	-6.73792	0
0.3947	49.1574	-9.6995	-14.487	-1.24495	0
0.3953	50.9732	-5.73462	-4.72595	2.11166	0
0.3960	47.626	-1.1562	4.73857	2.72368	0
0.3967	33.2748	-0.545376	5.65348	4.55404	0
0.3973	21.68	-5.42921	3.82367	4.85814	0
0.3980	19.8642	-9.6995	9.3131	5.16415	0
0.3987	16.8015	-9.6995	24.2671	7.91064	0
0.3993	8.24759	-6.64813	41.36	7.30052	0
0.4000	0.328154	-2.37784	48.9884	3.3338	0
0.4007	-5.7755	-2.98593	42.5778	2.11166	0
0.4013	-10.6541	-6.95354	27.6238	0.89142	0
0.4020	-15.5545	-2.37784	12.0641	-1.54906	0
0.4027	-21.3519	9.52498	4.73857	-1.24495	0
0.4033	-26.5367	16.8494	12.0641	0.587311	0
0.4040	-30.8027	21.4278	25.4911	2.41767	0
0.4047	-36.6001	30.5819	31.2897	4.85814	0
0.4053	-41.1723	35.4658	32.2046	7.60653	0
0.4060	-43.6225	33.9387	33.1195	9.43689	0
0.4067	-46.6853	35.1604	28.5387	12.7935	0
0.4073	-45.1539	36.9901	26.0969	13.4036	0
0.4080	-43.3163	32.4144	39.221	10.353	0
0.4087	-53.3796	28.4468	54.4841	9.43689	0
0.4093	-65.2807	29.0576	54.787	10.353	0
0.4100	-66.5058	28.7522	54.787	9.43689	0
0.4107	-66.8121	25.7008	62.4154	7.60653	0
0.4113	-72.3032	20.2062	59.0587	6.6904	0
0.4120	-75.6722	10.4412	43.8018	3.02779	0
0.4127	-78.1005	3.72764	34.0344	-1.54906	0
0.4133	-81.7759	5.86279	28.5387	-1.54906	0
0.4140	-83.5916	6.77902	24.5762	1.80755	0
0.4147	-85.7356	-0.545376	27.6238	2.72368	0
0.4153	-90.9204	-9.6995	29.4536	0.587311	0
0.4160	-95.4927	-14.2779	17.5535	0.281301	0
0.4167	-97.9429	-14.2779	-1.67207	3.94392	0
0.4173	-101.006	-10.6157	-13.5721	7.91064	0
0.4180	-106.19	-5.73462	-9.91252	9.43689	0
0.4187	-107.394	-3.29134	9.01023	10.353	0
0.4193	-100.699	-1.76702	23.9642	9.43689	0
0.4200	-98.5554	0.370855	20.6074	6.08028	0
0.4207	-108.006	3.72764	4.4294	3.63791	0
0.4213	-114.722	7.38984	-10.2154	3.94392	0
0.4220	-114.416	11.052	-10.8274	5.77427	0
0.4227	-115.948	14.1034	-1.06003	8.52076	0
0.4233	-118.398	15.3223	-1.3692	11.2672	0
0.4240	-117.479	16.8494	-13.2693	9.43689	0
0.4247	-117.479	15.0196	-18.7587	6.6904	0
0.4253	-117.479	7.08443	-17.5409	4.24803	0
0.4260	-115.641	0.981676	-21.2005	2.11166	0
0.4267	-113.804	1.58977	-33.1069	2.72368	0
0.4273	-112.907	3.72764	-51.4176	6.6904	0
0.4280	-111.682	2.81141	-62.0936	7.30052	0
0.4287	-108.313	1.28436	-50.1936	3.94392	0
0.4293	-104.047	0.370855	-35.2396	2.11166	0
0.4300	-103.128	-1.46161	-37.3786	1.50154	0
0.4307	-102.821	-3.29134	-33.4098	2.11166	0
0.4313	-95.799	-6.03731	-11.1303	3.63791	0
0.4320	-93.3706	-7.86977	0.769782	4.24803	0
0.4327	-100.087	-6.03731	0.769782	4.24803	0
0.4333	-101.006	-2.98593	12.0641	4.55404	0
0.4340	-93.0643	-1.46161	20.2983	3.3338	0
0.4347	-90.9204	-1.46161	9.62227	2.41767	0
0.4353	-92.1455	-0.545376	2.90877	2.41767	0
0.4360	-90.9204	3.11682	7.78615	1.19743	0
0.4367	-91.533	7.69525	13.2819	0.89142	0
0.4373	-93.6769	10.4412	22.1344	3.02779	0
0.4380	-91.8392	8.60875	30.3748	3.02779	0
0.4387	-90.9204	4.94656	28.5387	2.41767	0
0.4393	-93.6769	2.506	31.8955	3.63791	0
0.4400	-95.799	1.28436	43.1898	3.02779	0
0.4407	-93.6769	-1.76702	39.5302	-0.328818	0
0.4413	-90.9204	-2.37784	26.7089	-2.46519	0
0.4420	-90.3078	7.08443	31.5926	-2.46519	0
0.4427	-89.1046	20.817	47.4615	-1.24495	0
0.4433	-84.5105	29.9711	53.2601	-0.634828	0
0.4440	-82.6947	37.9063	50.2062	0.281301	0
0.4447	-88.7983	46.4524	43.8018	1.19743	0
0.4453	-94.5957	48.8929	29.4536	-0.634828	0
0.4460	-93.3706	44.3145	6.56838	-2.15918	0
0.4467	-88.7983	40.9577	-8.99761	0.281301	0
0.4473	-85.123	39.7388	0.769782	2.11166	0
0.4480	-82.6947	36.382	22.7401	3.02779	0
0.4487	-79.0194	33.0252	27.6238	5.77427	0
0.4493	-74.1408	29.9711	18.4685	6.6904	0
0.4500	-71.6906	24.7846	14.8088	3.02779	0
0.4507	-69.5686	17.1548	15.4209	1.19743	0
0.4513	-64.3837	13.1872	13.5848	3.02779	0
0.4520	-62.5461	13.798	12.0641	6.99451	0
0.4527	-63.4649	11.3574	8.39819	8.82677	0
0.4533	-60.0958	3.42223	9.92514	6.38439	0
0.4540	-57.9738	-2.68052	29.4536	3.02779	0
0.4547	-57.9738	-5.1238	53.5629	2.11166	0
0.4553	-50.3387	-8.48059	59.9736	-1.24495	0
0.4560	-46.9697	-12.4482	44.7167	-4.29554	0
0.4567	-58.2801	-12.4482	16.6386	-1.85507	0
0.4573	-67.4246	-9.6995	-10.5246	0.281301	0
0.4580	-67.7309	-8.48059	-30.053	-1.85507	0
0.4587	-68.6497	-9.09141	-48.0609	-3.0753	0
0.4593	-67.1183	-7.56436	-59.3489	-3.68542	0
0.4600	-61.6272	-5.1238	-56.6042	-6.43191	0
0.4607	-59.7896	-6.03731	-49.8907	-7.95816	0
0.4613	-59.177	-8.17518	-40.4262	-9.1784	0
0.4620	-56.4424	-6.64813	-18.4558	-11.6208	0
0.4627	-54.911	-6.95354	8.39819	-11.0107	0
0.4633	-51.5639	-10.9211	23.6613	-7.95816	0
0.4640	-46.0728	-9.6995	17.8627	-7.34804	0
0.4647	-41.1723	-4.51298	-11.7423	-8.26417	0
0.4653	-35.0687	-4.20757	-44.395	-5.21167	0
0.4660	-28.6587	-5.42921	-54.7744	-0.328818	0
0.4667	-24.0865	-3.29134	-49.8907	4.85814	0
0.4673	-15.5545	0.370855	-41.6502	8.52076	0
0.4680	-6.69433	2.20059	-25.4722	7.60653	0
0.4687	-7.91944	0.981676	-8.08271	2.41767	0
0.4693	-12.798	-3.59675	0.157742	-2.15918	0
0.4700	-11.8792	-5.1238	6.56838	-1.54906	0
0.4707	-8.53199	-1.76702	10.228	0.281301	0
0.4713	-4.5504	0.676266	-2.28411	-1.54906	0
0.4720	-2.42834	1.58977	-23.3395	-3.0753	0
0.4727	-4.24412	1.89518	-31.8828	-0.634828	0
0.4733	-4.85667	-0.545376	-28.2232	-0.328818	0
0.4740	-1.20323	-3.29134	-28.2232	-2.46519	0
0.4747	-0.896953	-3.29134	-29.441	-1.85507	0
0.4753	-4.5504	-4.20757	-23.6424	2.41767	0
0.4760	-5.16295	-4.51298	-21.8126	5.47016	0
0.4767	-3.95972	-3.59675	-29.1381	4.24803	0
0.4773	-5.16295	-6.03731	-26.3934	2.72368	0
0.4780	-8.22571	-8.17518	-6.24659	2.11166	0
0.4787	-7.00061	-4.20757	18.4685	0.89142	0
0.4793	-1.20323	1.28436	38.609	1.19743	0
0.4800	0.940707	4.33846	48.0735	2.41767	0
0.4807	-7.61316	8.60875	42.2749	0.587311	0
0.4813	-17.3703	13.1872	26.0969	-0.0247089	0
0.4820	-17.3703	13.4926	9.92514	6.38439	0
0.4827	-12.1854	13.4926	1.99386	10.6571	0
0.4833	-10.9603	14.4088	7.78615	9.43689	0
0.4840	-12.798	12.8818	23.3521	8.82677	0
0.4847	-12.1854	9.83039	36.7792	7.60653	0
0.4853	-12.1854	8.30334	41.6629	3.3338	0
0.4860	-15.2482	7.69525	34.0344	1.50154	0
0.4867	-17.3703	8.60875	17.5535	2.11166	0
0.4873	-15.2482	11.052	3.51449	0.89142	0
0.4880	-15.8608	12.8818	3.51449	-0.328818	0
0.4887	-19.2079	13.1872	15.7237	-0.938937	0
0.4893	-18.5954	12.271	29.4536	-2.46519	0
0.4900	-15.5545	9.83039	34.9493	-2.46519	0
0.4907	-14.0231	9.52498	28.5387	-1.54906	0
0.4913	-10.6541	12.8818	9.3131	-1.85507	0
0.4920	-7.61316	14.1034	-11.7423	-2.46519	0
0.4927	-11.8792	10.1358	-19.3707	-3.0753	0
0.4933	-17.6765	3.72764	-19.6736	-3.0753	0
0.4940	-18.5954	-1.46161	-19.9828	-4.29554	0
0.4947	-16.167	-2.37784	-13.5721	-5.82179	0
0.4953	-13.4105	1.89518	-3.80474	-5.21167	0
0.4960	-7.91944	5.86279	-1.67207	-2.77119	0
0.4967	0.63443	9.21957	-1.06003	-2.15918	0
0.4973	6.73809	13.798	2.90877	-2.46519	0
0.4980	8.55387	16.2386	9.62227	-1.54906	0
0.4987	13.4543	15.9331	25.794	0.587311	0
0.4993	20.4549	17.7656	38.0032	0.89142	0
0.5000	21.9863	19.5953	30.3748	-1.24495	0
0.5007	23.8239	19.5953	19.3834	-0.0247089	0
0.5013	29.9276	18.3764	15.7237	3.02779	0
0.5020	31.7653	12.5764	3.51449	-0.938937	0
0.5027	34.8061	3.11682	-15.0991	-7.34804	0
0.5033	46.0946	-0.545376	-26.3934	-5.82179	0
0.5040	50.6669	2.20059	-28.2232	-3.99143	0
0.5047	44.5632	0.676266	-19.9828	-6.1278	0
0.5053	45.4821	-2.98593	-19.9828	-3.38131	0
0.5060	51.892	-2.37784	-44.395	-2.15918	0
0.5067	52.8108	-0.239965	-62.0936	-5.21167	0
0.5073	54.9548	-1.1562	-51.7205	-2.46519	0
0.5080	62.5679	-0.239965	-36.4637	1.50154	0
0.5087	67.4684	4.03305	-23.9516	-1.85507	0
0.5093	69.5904	4.64387	-8.99761	-1.54906	0
0.5100	70.5093	-0.545376	-3.50188	3.3338	0
0.5107	70.8155	-6.03731	-3.50188	1.19743	0
0.5113	74.7752	-12.1428	1.38182	-2.46519	0
0.5120	78.4506	-18.8564	5.65348	-1.54906	0
0.5127	78.7568	-24.3483	9.3131	-1.24495	0
0.5133	80.2882	-26.1808	10.84	-2.46519	0
0.5140	80.2882	-23.4348	5.04144	-2.77119	0
0.5147	77.838	-19.7726	12.6698	-3.68542	0
0.5153	83.9417	-17.0239	33.1195	-3.0753	0
0.5160	90.0453	-8.786	34.0344	-0.0247089	0
0.5167	81.1852	4.94656	20.6074	-0.938937	0
0.5173	71.7344	14.7142	12.979	-4.90756	0
0.5180	72.9595	16.8494	0.157742	-6.73792	0
0.5187	74.7752	20.5116	-8.08271	-6.73792	0
0.5193	74.1846	26.0035	2.29673	-5.21167	0
0.5200	76.0004	29.0576	8.70737	-1.85507	0
0.5207	74.1846	25.09	1.68469	-1.54906	0
0.5213	69.5904	9.21957	-6.85863	-3.99143	0
0.5220	68.0809	-13.3617	-23.6424	-3.99143	0
0.5227	66.5495	-28.9267	-48.9758	0.587311	0
0.5233	62.8742	-32.5889	-65.1475	3.94392	0
0.5240	60.7522	-26.7916	-66.0624	2.41767	0
0.5247	61.671	-14.2779	-45.3099	1.50154	0
0.5253	65.6307	1.28436	-8.08271	3.02779	0
0.5260	67.4684	15.3223	15.4209	3.63791	0
0.5267	66.8558	25.3954	9.3131	3.63791	0
0.5273	70.5093	32.109	-9.30048	5.77427	0
0.5280	72.9595	36.0766	-25.1693	6.38439	0
0.5287	62.5679	34.855	-32.192	4.55404	0
0.5293	51.2795	28.1414	-27.3083	3.02779	0
0.5300	49.4637	21.1224	-17.2381	1.80755	0
0.5307	47.0135	16.8494	-13.5721	1.19743	0
0.5313	40.2973	14.7142	-19.6736	3.63791	0
0.5320	38.1752	14.1034	-31.8828	6.6904	0
0.5327	39.3784	14.1034	-38.2935	6.6904	0
0.5333	37.5626	14.1034	-35.2396	5.77427	0
0.5340	35.4187	15.3223	-30.053	6.08028	0
0.5347	35.4187	15.0196	-25.4722	6.6904	0
0.5353	31.7653	9.83039	-23.6424	6.6904	0
0.5360	24.4365	5.55738	-28.2232	7.60653	0
0.5367	19.8642	4.94656	-34.6276	10.353	0
0.5373	17.1077	3.42223	-34.3247	11.8774	0
0.5380	13.7606	-1.76702	-25.4722	8.52076	0
0.5387	14.3512	-11.2266	-8.38557	6.38439	0
0.5393	17.1077	-20.6861	9.01023	9.13088	0
0.5400	12.2292	-25.8753	12.367	9.43689	0
0.5407	1.24698	-27.7051	9.3131	6.08028	0
0.5413	-5.7755	-28.3159	18.1656	5.47016	0
0.5420	-6.69433	-27.7051	40.4451	7.60653	0
0.5427	-4.85667	-27.3997	73.4006	9.43689	0
0.5433	-4.85667	-26.4862	105.75	10.353	0
0.5440	-9.7571	-24.3483	104.223	9.13088	0
0.5447	-13.4105	-26.1808	66.075	6.99451	0
0.5453	-12.4917	-29.843	36.4763	8.52076	0
0.5460	-13.1043	-30.7592	25.182	10.6571	0
0.5467	-15.5545	-34.4187	6.56838	10.047	0
0.5473	-13.7168	-40.8295	-13.5721	9.741	0
0.5480	-11.2666	-38.3863	-19.0679	11.2672	0
0.5487	-11.8792	-30.7592	-15.4019	12.1834	0
0.5493	-11.2666	-28.9267	-6.24659	12.1834	0
0.5500	-11.8792	-27.097	7.18042	12.1834	0
0.5507	-12.4917	-22.824	17.8627	12.1834	0
0.5513	-9.14454	-20.9915	29.1507	10.9631	0
0.5520	-7.91944	-20.6861	38.609	7.30052	0
0.5527	-13.1043	-20.6861	37.6941	3.94392	0
0.5533	-16.4514	-20.9915	30.6777	2.41767	0
0.5540	-18.5954	-17.9401	22.1344	1.50154	0
0.5547	-20.433	-14.2779	17.2507	1.19743	0
0.5553	-14.6356	-17.6347	32.2046	2.41767	0
0.5560	-8.22571	-23.1294	57.8409	3.02779	0
0.5567	-10.0634	-21.6023	56.3139	3.3338	0
0.5573	-8.83827	-16.1104	19.6925	3.3338	0
0.5580	-2.73461	-15.1942	-24.5573	1.19743	0
0.5587	-2.12206	-17.9401	-48.6666	-0.328818	0
0.5593	-2.73461	-17.0239	-44.395	1.19743	0
0.5600	0.328154	-13.059	-32.7977	1.50154	0
0.5607	4.59415	-11.8374	-35.5488	-2.15918	0
0.5613	9.4727	-13.6671	-37.0694	-2.77119	0
0.5620	10.6978	-11.8374	-28.5261	-0.0247089	0
0.5627	9.77897	-8.48059	-34.0218	1.19743	0
0.5633	17.1077	-8.786	-52.0234	0.281301	0
0.5640	25.6616	-9.39682	-51.7205	0.281301	0
0.5647	19.2517	-7.86977	-34.0218	0.89142	0
0.5653	8.24759	-8.786	-19.9828	1.80755	0
0.5660	7.94132	-12.4482	-9.30048	3.02779	0
0.5667	12.5355	-13.9725	-0.757162	1.80755	0
0.5673	13.148	-13.3617	2.59959	-0.328818	0
0.5680	11.6166	-12.1428	8.70737	-0.634828	0
0.5687	11.6166	-11.2266	13.8939	-0.634828	0
0.5693	13.4543	-11.2266	-0.447988	-2.15918	0
0.5700	12.5355	-10.6157	-28.2232	-1.54906	0
0.5707	10.3915	-8.786	-49.8907	-1.54906	0
0.5713	12.2292	-6.95354	-61.1787	-3.0753	0
0.5720	13.148	-6.03731	-64.2326	-1.54906	0
0.5727	11.6166	-3.29134	-59.046	-0.0247089	0
0.5733	15.2701	-0.545376	-49.5815	-2.15918	0
0.5740	17.1077	1.28436	-37.3786	-2.46519	0
0.5747	12.5355	4.03305	-20.8977	0.587311	0
0.5753	13.7606	5.86279	-4.41678	3.3338	0
0.5760	17.1077	5.86279	6.26552	3.3338	0
0.5767	8.86014	7.69525	10.84	-0.634828	0
0.5773	-2.42834	9.52498	19.3834	-3.68542	0
0.5780	-3.34717	8.60875	45.0196	-1.24495	0
0.5787	-2.12206	6.77902	77.0665	-0.0247089	0
0.5793	-7.91944	3.42223	87.1368	-5.82179	0
0.5800	-14.6356	-2.37784	65.4693	-8.87429	0
0.5807	-16.7577	-3.29134	34.6465	-4.29554	0
0.5813	-19.5142	0.981676	19.3834	-0.0247089	0
0.5820	-25.0053	1.28436	22.7401	-2.15918	0
0.5827	-27.1492	-3.29134	30.9806	-7.65405	0
0.5833	-28.3743	-6.95354	36.1734	-12.2309	0
0.5840	-33.2529	-9.39682	37.3912	-13.147	0
0.5847	-35.0687	-12.7536	35.8643	-12.5369	0
0.5853	-31.7215	-13.059	41.0508	-10.4005	0
0.5860	-32.0278	-7.86977	47.7643	-6.1278	0
0.5867	-32.0278	-2.37784	30.6777	-2.46519	0
0.5873	-23.1676	-1.1562	-5.94372	-1.54906	0
0.5880	-17.064	-3.29134	-30.6651	-1.24495	0
0.5887	-24.699	-4.81839	-52.9383	-3.0753	0
0.5893	-34.1717	-3.29134	-89.8689	-8.26417	0
0.5900	-35.375	-2.68052	-106.653	-10.4005	0
0.5907	-33.2529	-2.37784	-84.0703	-8.56828	0
0.5913	-32.6403	-0.545376	-59.6518	-7.34804	0
0.5920	-32.0278	0.676266	-55.6893	-7.04203	0
0.5927	-30.4964	-0.545376	-63.0148	-6.73792	0
0.5933	-32.3341	-4.20757	-76.1327	-7.65405	0
0.5940	-35.9875	-6.34272	-81.0164	-7.65405	0
0.5947	-35.6812	-4.51298	-63.0148	-6.73792	0
0.5953	-34.478	-1.46161	-37.3786	-6.1278	0
0.5960	-35.9875	-1.46161	-9.30048	-4.60155	0
0.5967	-35.9875	-1.46161	27.933	-3.0753	0
0.5973	-35.9875	1.58977	45.9345	-1.54906	0
0.5980	-38.744	3.42223	23.3521	0.281301	0
0.5987	-37.8252	3.11682	1.99386	1.19743	0
0.5993	-30.4964	1.28436	14.8088	0.281301	0
0.6000	-26.843	-3.29134	33.7316	-0.938937	0
0.6007	-30.8027	-6.95354	38.0032	-2.46519	0
0.6013	-35.0687	-6.95354	47.1586	-3.0753	0
0.6020	-38.4377	-10.9211	68.826	-3.0753	0
0.6027	-40.2754	-20.3807	87.1368	-5.82179	0
0.6033	-39.6628	-27.097	93.5411	-9.1784	0
0.6040	-38.744	-31.0619	86.8276	-9.48441	0
0.6047	-39.9691	-35.0295	61.5005	-7.34804	0
0.6053	-42.3974	-34.7241	21.2195	-5.21167	0
0.6060	-45.4602	-27.097	-15.0991	-3.0753	0
0.6067	-44.2351	-15.4996	-30.3559	-3.68542	0
0.6073	-40.5817	-2.98593	-31.2708	-6.1278	0
0.6080	-42.7037	10.4412	-29.441	-5.21167	0
0.6087	-45.4602	23.2575	-23.6424	-2.46519	0
0.6093	-42.3974	31.4982	-17.8438	-3.0753	0
0.6100	-44.2351	35.1604	-21.8126	-4.60155	0
0.6107	-49.7262	37.9063	-27.3083	-2.77119	0
0.6113	-46.0728	39.7388	-31.2708	-1.54906	0
0.6120	-43.3163	38.8226	-42.868	-2.46519	0
0.6127	-50.645	36.9901	-52.6354	-3.38131	0
0.6133	-56.1361	36.0766	-45.9219	-3.38131	0
0.6140	-57.055	34.2441	-27.3083	-3.99143	0
0.6147	-57.9738	32.109	-8.68844	-2.46519	0
0.6153	-56.4424	32.4144	-3.50188	-0.634828	0
0.6160	-54.911	37.9063	-14.487	-1.54906	0
0.6167	-57.6675	44.0091	-20.8977	-0.328818	0
0.6173	-59.177	44.9253	-10.8274	3.3338	0
0.6180	-61.6272	45.5361	3.82367	3.02779	0
0.6187	-68.956	50.1146	22.1344	1.80755	0
0.6193	-74.7534	53.7768	49.2913	3.94392	0
0.6200	-76.8973	52.2497	76.7573	4.85814	0
0.6207	-75.3659	42.7902	97.207	4.24803	0
0.6213	-70.4874	26.6143	104.835	4.85814	0
0.6220	-67.1183	13.1872	96.2921	3.94392	0
0.6227	-61.6272	10.1358	70.353	3.02779	0
0.6233	-50.0325	14.7142	19.0805	6.6904	0
0.6240	-43.01	20.5116	-37.3786	8.21665	0
0.6247	-46.0728	26.0035	-49.2786	4.55404	0
0.6253	-46.9697	32.109	-20.8977	3.94392	0
0.6260	-42.3974	37.2955	-3.80474	5.77427	0
0.6267	-39.0503	38.2117	0.466917	4.85814	0
0.6273	-35.6812	36.9901	18.4685	4.24803	0
0.6280	-31.109	37.9063	42.2749	5.47016	0
0.6287	-26.843	35.4658	53.2601	3.94392	0
0.6293	-22.8614	24.7846	49.6004	-2.46519	0
0.6300	-20.1267	14.1034	29.4536	-11.6208	0
0.6307	-17.9828	5.86279	-0.447988	-14.9774	0
0.6313	-14.9419	-2.37784	-20.8977	-12.5369	0
0.6320	-14.0231	-7.86977	-23.0367	-10.0945	0
0.6327	-11.8792	-10.6157	-14.487	-10.4005	0
0.6333	-5.46923	-14.8888	-4.41678	-10.7046	0
0.6340	-1.50951	-15.1942	0.157742	-10.7046	0
0.6347	1.55326	-9.6995	-4.41678	-8.87429	0
0.6353	10.3915	-6.03731	-15.7111	-5.21167	0
0.6360	17.7203	-8.48059	-24.2544	-3.99143	0
0.6367	15.2701	-13.3617	-19.9828	-5.82179	0
0.6373	9.77897	-17.6347	-6.24659	-6.43191	0
0.6380	8.86014	-18.2455	7.48329	-5.51768	0
0.6387	10.6978	-15.1942	13.8939	-3.68542	0
0.6393	8.24759	-13.3617	11.4521	-4.29554	0
0.6400	2.45021	-14.2779	0.466917	-6.73792	0
0.6407	0.940707	-14.2779	-12.9601	-6.1278	0
0.6413	3.9816	-12.4482	-19.0679	-4.29554	0
0.6420	4.28787	-8.48059	-15.4019	-4.29554	0
0.6427	4.28787	-5.1238	-9.91252	-3.68542	0
0.6433	8.86014	-4.81839	-8.99761	-0.0247089	0
0.6440	12.5355	-4.51298	-10.5246	1.19743	0
0.6447	12.8417	-2.07243	-6.24659	-1.54906	0
0.6453	15.2701	-1.76702	6.26552	-3.99143	0
0.6460	18.9454	-6.95354	20.2983	-3.38131	0
0.6467	22.5988	-10.6157	26.7089	-1.54906	0
0.6473	31.7653	-8.48059	24.8791	-0.634828	0
0.6480	38.1752	-6.95354	24.8791	-0.634828	0
0.6487	31.1527	-8.17518	28.5387	0.281301	0
0.6493	23.5177	-8.786	25.794	-0.634828	0
0.6500	27.1711	-11.2266	16.6386	-3.38131	0
0.6507	31.7653	-14.2779	10.228	-3.38131	0
0.6513	32.6622	-13.3617	5.04144	-0.328818	0
0.6520	35.4187	-10.6157	-1.06003	-0.634828	0
0.6527	39.3784	-9.39682	-0.145123	-2.46519	0
0.6533	38.7659	-9.6995	-0.757162	-1.85507	0
0.6540	36.9501	-12.1428	-16.9289	-0.938937	0
0.6547	37.8689	-14.8888	-27.914	-2.46519	0
0.6553	37.8689	-15.1942	-10.8274	-5.21167	0
0.6560	33.2748	-15.4996	9.62227	-5.82179	0
0.6567	29.315	-12.7536	1.99386	-4.29554	0
0.6573	29.9276	-7.56436	-23.3395	-3.38131	0
0.6580	28.7025	-7.56436	-46.5339	-5.21167	0
0.6587	27.1711	-10.0049	-59.046	-4.90756	0
0.6593	30.2339	-8.17518	-55.3801	-2.77119	0
0.6600	27.7837	-6.95354	-41.3411	-3.38131	0
0.6607	16.1889	-7.86977	-24.2544	-5.21167	0
0.6613	9.77897	-6.03731	-2.28411	-5.21167	0
0.6620	7.94132	-4.81839	13.8939	-5.21167	0
0.6627	2.14394	-6.03731	16.0266	-5.51768	0
0.6633	-2.12206	-3.29134	28.5387	-1.54906	0
0.6640	-3.34717	0.370855	53.2601	2.11166	0
0.6647	-4.85667	1.58977	51.4302	-0.0247089	0
0.6653	-3.65344	1.28436	19.0805	-4.29554	0
0.6660	-6.69433	-3.59675	-7.47067	-4.90756	0
0.6667	-15.5545	-10.0049	-14.487	-1.54906	0
0.6673	-19.2079	-11.2266	-9.91252	-0.0247089	0
0.6680	-22.5551	-10.6157	3.21163	-3.68542	0
0.6687	-31.4152	-15.1942	23.0493	-6.43191	0
0.6693	-38.1314	-20.3807	45.9345	-4.29554	0
0.6700	-45.4602	-20.6861	53.8721	0.281301	0
0.6707	-56.7487	-17.0239	34.9493	6.6904	0
0.6713	-57.6675	-8.786	15.4209	12.1834	0
0.6720	-55.2173	-0.545376	15.1117	10.047	0
0.6727	-67.7309	4.03305	7.48329	4.55404	0
0.6733	-82.3884	9.21957	-23.6424	5.16415	0
0.6740	-84.8167	16.2386	-56.9071	8.21665	0
0.6747	-85.7356	18.9845	-77.3568	7.60653	0
0.6753	-89.389	13.798	-89.5597	5.77427	0
0.6760	-91.8392	0.676266	-95.9703	4.55404	0
0.6767	-94.902	-16.1104	-88.6448	2.41767	0
0.6773	-96.7178	-26.1808	-65.7595	-0.0247089	0
0.6780	-94.2894	-26.4862	-40.1233	-0.634828	0
0.6787	-89.6953	-24.9591	-29.1381	0.281301	0
0.6793	-86.6544	-22.2131	-38.2935	1.19743	0
0.6800	-83.8979	-13.6671	-55.9922	-0.328818	0
0.6807	-76.2848	-6.95354	-65.7595	-3.38131	0
0.6813	-63.1586	-9.39682	-55.6893	-6.1278	0
0.6820	-54.6047	-11.532	-30.053	-7.04203	0
0.6827	-47.8885	-11.532	-2.28411	-5.82179	0
0.6833	-30.4964	-13.9725	17.5535	-3.68542	0
0.6840	-12.798	-15.4996	23.9642	-3.38131	0
0.6847	-10.3478	-15.4996	23.3521	-4.29554	0
0.6853	-10.0634	-16.1104	29.4536	-5.51768	0
0.6860	0.940707	-12.4482	38.3061	-7.34804	0
0.6867	11.0041	-4.81839	36.7792	-8.26417	0
0.6873	16.1889	0.981676	25.794	-7.04203	0
0.6880	23.5177	6.47361	10.228	-5.21167	0
0.6887	31.7653	11.052	-7.47067	-6.43191	0
0.6893	37.2564	9.83039	-14.487	-9.78852	0
0.6900	42.7475	10.7466	-17.2381	-10.0945	0
0.6907	49.1574	16.544	-38.5963	-8.56828	0
0.6913	55.5673	16.544	-62.7057	-7.04203	0
0.6920	60.4459	12.8818	-54.7744	-6.1278	0
0.6927	66.2433	14.4088	-30.9679	-6.43191	0
0.6933	73.8783	13.798	-22.7275	-6.1278	0
0.6940	80.2882	9.52498	-27.3083	-4.60155	0
0.6947	85.1668	12.5764	-30.9679	-6.1278	0
0.6953	94.005	16.8494	-31.8828	-9.78852	0
0.6960	97.0678	14.1034	-24.8665	-9.1784	0
0.6967	86.0856	14.7142	-7.16149	-7.34804	0
0.6973	77.838	20.2062	13.5848	-8.87429	0
0.6980	82.104	15.3223	25.794	-9.48441	0
0.6987	88.2077	4.94656	27.6238	-9.78852	0
0.6993	91.2704	2.20059	21.5223	-12.841	0
0.7000	92.1893	0.0654451	13.2819	-12.841	0
0.7007	89.1265	-9.6995	19.3834	-7.65405	0
0.7013	86.9826	-18.8564	48.0735	-4.29554	0
0.7020	89.1265	-22.5186	77.0665	-4.90756	0
0.7027	87.5951	-20.6861	79.8112	-7.04203	0
0.7033	83.0228	-17.0239	66.075	-9.78852	0
0.7040	80.2882	-17.0239	51.4302	-10.7046	0
0.7047	78.7568	-17.6347	29.1507	-8.26417	0
0.7053	79.9819	-9.6995	-2.88984	-6.1278	0
0.7060	81.1852	1.28436	-27.6112	-6.43191	0
0.7067	78.7568	5.86279	-38.2935	-5.82179	0
0.7073	79.3694	8.30334	-42.2623	-3.38131	0
0.7080	80.8789	11.3574	-43.1772	-3.38131	0
0.7087	73.572	10.7466	-34.0218	-3.99143	0
0.7093	65.3244	7.38984	-14.487	-2.46519	0
0.7100	64.4056	4.03305	2.29673	-2.77119	0
0.7107	61.9773	0.981676	6.56838	-5.21167	0
0.7113	58.3019	0.370855	1.07265	-4.29554	0
0.7120	58.3019	1.28436	-7.77353	-3.38131	0
0.7127	55.2611	0.370855	-14.7962	-4.90756	0
0.7133	50.9732	-1.46161	-18.7587	-3.38131	0
0.7140	49.77	-2.98593	-20.2856	-0.634828	0
0.7147	47.3197	-3.59675	-15.4019	-1.24495	0
0.7153	43.36	-3.59675	-7.16149	0.281301	0
0.7160	41.8286	-4.81839	-2.88984	3.02779	0
0.7167	41.8286	-5.1238	4.12653	2.11166	0
0.7173	41.2161	-2.37784	24.5762	0.89142	0
0.7180	38.1752	0.0654451	42.2749	1.19743	0
0.7187	34.4999	0.370855	46.8494	1.50154	0
0.7193	36.0313	1.58977	50.8182	2.11166	0
0.7200	35.4187	4.03305	54.175	2.11166	0
0.7207	24.4365	4.03305	49.2913	0.587311	0
0.7213	13.7606	1.28436	43.1898	0.281301	0
0.7220	11.9229	-0.850786	37.6941	-0.634828	0
0.7227	12.8417	-0.545376	26.7089	-1.54906	0
0.7233	11.9229	-1.46161	11.1429	-0.328818	0
0.7240	10.3915	-5.73462	-13.5721	1.19743	0
0.7247	7.04436	-6.64813	-46.2248	0.89142	0
0.7253	4.59415	-5.42921	-66.9773	-0.634828	0
0.7260	5.51298	-7.86977	-65.1475	-0.328818	0
0.7267	5.81926	-7.86977	-58.434	0.281301	0
0.7273	2.14394	-4.51298	-58.434	-0.938937	0
0.7280	-3.04089	-4.20757	-59.3489	-2.46519	0
0.7287	-5.16295	-5.73462	-55.3801	0.587311	0
0.7293	-2.73461	-4.81839	-47.4488	2.11166	0
0.7300	0.0218769	-8.17518	-38.2935	-0.634828	0
0.7307	1.24698	-16.4158	-25.1693	-0.634828	0
0.7313	5.2067	-21.2969	-6.85863	-0.938937	0
0.7320	9.4727	-23.4348	6.87125	-5.21167	0
0.7327	6.12553	-26.4862	6.87125	-5.21167	0
0.7333	-1.20323	-28.6213	6.56838	-2.46519	0
0.7340	-3.95972	-27.097	20.6074	-4.29554	0
0.7347	-4.5504	-22.5186	36.7792	-5.21167	0
0.7353	-9.14454	-17.9401	35.2522	-2.46519	0
0.7360	-16.167	-13.6671	22.7401	-3.99143	0
0.7367	-20.433	-5.73462	12.0641	-4.60155	0
0.7373	-24.0865	6.1682	5.04144	-0.0247089	0
0.7380	-30.4964	15.0196	1.68469	2.11166	0
0.7387	-34.1717	19.2899	-1.06003	2.11166	0
0.7393	-34.1717	18.071	-9.30048	3.94392	0
0.7400	-38.744	11.3574	-19.0679	4.85814	0
0.7407	-43.9288	3.72764	-23.6424	5.47016	0
0.7413	-40.8661	-1.76702	-22.7275	5.47016	0
0.7420	-39.3565	-7.86977	-20.8977	3.3338	0
0.7427	-37.2126	-9.09141	-21.2005	3.3338	0
0.7433	-24.0865	-3.90216	-23.0367	7.91064	0
0.7440	-15.5545	-2.07243	-20.8977	9.741	0
0.7447	-25.9241	-4.81839	-15.4019	6.08028	0
0.7453	-35.0687	-6.03731	-15.0991	3.02779	0
0.7460	-33.8654	-11.8374	-18.7587	3.94392	0
0.7467	-32.3341	-23.1294	-17.8438	6.38439	0
0.7473	-30.4964	-27.7051	-6.85863	4.85814	0
0.7480	-28.965	-25.2645	12.0641	1.19743	0
0.7487	-34.1717	-22.824	30.0657	2.11166	0
0.7493	-37.5189	-17.9401	43.1898	3.3338	0
0.7500	-37.8252	-7.86977	52.0423	0.587311	0
0.7507	-44.2351	1.28436	55.0899	-1.24495	0
0.7513	-51.2576	4.64387	50.5153	0.281301	0
0.7520	-52.4827	4.94656	41.36	0.281301	0
0.7527	-54.911	5.55738	34.9493	-1.85507	0
0.7533	-60.0958	5.86279	37.0883	-3.0753	0
0.7540	-63.4649	4.03305	38.3061	-2.15918	0
0.7547	-61.6272	0.981676	26.0969	-1.85507	0
0.7553	-52.7671	-1.46161	12.0641	-3.38131	0
0.7560	-46.9697	-4.20757	4.73857	-3.38131	0
0.7567	-53.3796	-7.56436	-6.55576	-1.54906	0
0.7573	-59.177	-12.1428	-16.014	-1.85507	0
0.7580	-56.4424	-18.5509	-7.47067	-3.0753	0
0.7587	-55.8299	-21.9077	6.87125	-2.15918	0
0.7593	-59.177	-19.7726	11.1429	-0.938937	0
0.7600	-59.7896	-15.1942	12.979	-1.54906	0
0.7607	-59.4833	-8.48059	14.8088	-1.54906	0
0.7613	-60.7084	3.72764	14.1968	0.281301	0
0.7620	-62.8523	14.1034	12.6698	2.72368	0
0.7627	-64.3837	18.071	9.92514	1.50154	0
0.7633	-62.8523	21.1224	7.18042	-2.77119	0
0.7640	-60.0958	25.7008	12.979	-3.38131	0
0.7647	-61.6272	26.0035	23.0493	-0.328818	0
0.7653	-64.3837	24.4792	22.1344	0.587311	0
0.7660	-66.8121	26.6143	13.2819	0.281301	0
0.7667	-69.8748	28.4468	10.228	1.19743	0
0.7673	-68.0372	25.09	9.92514	-0.634828	0
0.7680	-65.587	17.4602	5.35061	-3.68542	0
0.7687	-72.9157	8.30334	2.90877	-3.0753	0
0.7693	-79.9382	1.89518	1.07265	-1.54906	0
0.7700	-75.6722	1.28436	-5.94372	-0.938937	0
0.7707	-69.8748	3.11682	-12.0452	1.19743	0
0.7713	-66.8121	5.55738	-13.2693	1.19743	0
0.7720	-62.5461	9.83039	-16.626	0.281301	0
0.7727	-57.055	12.5764	-21.8126	1.80755	0
0.7733	-52.7671	11.3574	-24.5573	1.50154	0
0.7740	-48.8074	10.4412	-27.3083	-3.0753	0
0.7747	-43.01	9.83039	-26.6963	-4.90756	0
0.7753	-32.3341	6.77902	-20.5948	-3.38131	0
0.7760	-22.5551	5.55738	-16.3168	-4.29554	0
0.7767	-15.8608	6.47361	-13.5721	-7.65405	0
0.7773	-4.85667	4.94656	-5.94372	-7.95816	0
0.7780	7.35064	3.42223	5.95634	-7.04203	0
0.7787	20.1486	5.55738	20.6074	-5.82179	0
0.7793	41.5224	7.69525	30.6777	-4.29554	0
0.7800	59.2208	8.00066	25.794	-4.60155	0
0.7807	58.3019	8.91416	16.6386	-6.1278	0
0.7813	55.8736	7.69525	19.3834	-6.1278	0
0.7820	64.7119	5.25197	30.9806	-4.29554	0
0.7827	70.203	5.86279	42.5778	-3.68542	0
0.7833	71.1218	7.38984	52.648	-2.46519	0
0.7840	77.5317	4.94656	54.175	-0.938937	0
0.7847	83.0228	1.28436	42.2749	-4.60155	0
0.7853	86.6982	-2.37784	22.1344	-10.4005	0
0.7860	94.005	-6.64813	3.51449	-9.78852	0
0.7867	104.09	-12.1428	-7.77353	-7.34804	0
0.7873	115.073	-16.4158	-18.153	-10.0945	0
0.7880	124.523	-17.9401	-30.9679	-11.6208	0
0.7887	130.014	-16.7185	-32.7977	-8.87429	0
0.7893	134.915	-16.4158	-26.0842	-8.87429	0
0.7900	141.609	-17.9401	-26.6963	-9.1784	0
0.7907	151.694	-15.4996	-32.192	-5.21167	0
0.7913	168.168	-10.6157	-33.1069	-3.99143	0
0.7920	178.537	-13.3617	-33.4098	-6.1278	0
0.7927	172.74	-22.824	-32.192	-7.95816	0
0.7933	166.636	-28.9267	-26.3934	-8.87429	0
0.7940	168.78	-29.843	-22.4246	-7.95816	0
0.7947	166.636	-26.4862	-21.2005	-5.51768	0
0.7953	163.595	-18.5509	-19.9828	-5.21167	0
0.7960	163.595	-8.48059	-17.8438	-5.82179	0
0.7967	156.267	1.28436	-13.8813	-5.82179	0
0.7973	144.672	10.7466	-12.3544	-7.34804	0
0.7980	139.487	15.9331	-18.4558	-7.34804	0
0.7987	136.731	15.9331	-26.9991	-3.99143	0
0.7993	134.302	13.798	-31.8828	-1.54906	0
0.8000	134.915	11.9655	-30.3559	-1.24495	0
0.8007	135.506	9.83039	-15.4019	0.281301	0
0.8013	133.383	6.77902	2.29673	1.19743	0
0.8020	129.117	3.72764	-0.447988	1.19743	0
0.8027	124.217	3.72764	-13.5721	0.281301	0
0.8033	122.401	3.72764	-17.8438	0.281301	0
0.8040	119.338	-0.850786	-18.4558	3.02779	0
0.8047	108.356	-9.09141	-19.0679	2.41767	0
0.8053	96.7615	-15.1942	-11.4395	-2.77119	0
0.8060	89.4328	-17.0239	-4.41678	-5.82179	0
0.8067	82.104	-17.0239	-4.41678	-5.21167	0
0.8073	73.572	-19.7726	-2.58697	-5.21167	0
0.8080	65.6307	-23.7375	0.157742	-3.68542	0
0.8087	57.9957	-22.824	-2.28411	-2.46519	0
0.8093	54.0359	-18.5509	-3.80474	-2.46519	0
0.8100	52.8108	-14.2779	2.90877	-1.24495	0
0.8107	47.0135	-8.786	17.2507	-0.0247089	0
0.8113	38.1752	-2.98593	31.8955	-1.85507	0
0.8120	29.315	0.370855	38.0032	-3.38131	0
0.8127	22.5988	3.42223	34.6465	-2.46519	0
0.8133	18.9454	7.08443	22.1344	-1.54906	0
0.8140	13.7606	8.00066	3.82367	-0.634828	0
0.8147	8.24759	10.4412	-5.33168	2.11166	0
0.8153	13.7606	15.6277	-4.11391	5.77427	0
0.8160	19.8642	16.2386	-9.91252	6.6904	0
0.8167	9.77897	12.271	-24.5573	2.72368	0
0.8173	-4.24412	8.91416	-30.3559	-3.0753	0
0.8180	-9.45082	8.30334	-27.6112	-4.60155	0
0.8187	-12.798	8.91416	-24.5573	-3.38131	0
0.8193	-17.064	7.69525	-19.9828	-3.99143	0
0.8200	-17.6765	4.64387	-17.2381	-5.51768	0
0.8207	-16.167	3.42223	-19.9828	-3.38131	0
0.8213	-12.1854	5.25197	-25.4722	1.50154	0
0.8220	-8.53199	5.86279	-31.58	3.02779	0
0.8227	-9.14454	4.94656	-34.0218	1.19743	0
0.8233	-8.53199	5.55738	-27.3083	2.41767	0
0.8240	-4.85667	5.86279	-17.2381	5.77427	0
0.8247	0.328154	3.42223	-10.8274	5.77427	0
0.8253	6.12553	1.89518	-3.80474	5.47016	0
0.8260	7.94132	2.20059	8.70737	5.77427	0
0.8267	7.35064	0.676266	26.7089	5.47016	0
0.8273	16.8015	-3.59675	45.0196	6.08028	0
0.8280	22.9051	-7.86977	54.175	6.38439	0
0.8287	11.9229	-10.9211	59.6707	3.94392	0
0.8293	3.06277	-11.8374	66.9962	3.94392	0
0.8300	7.04436	-10.6157	60.2764	5.77427	0
0.8307	10.6978	-9.6995	34.6465	4.55404	0
0.8313	13.4543	-11.2266	9.3131	4.55404	0
0.8320	18.0266	-11.2266	-5.64086	5.47016	0
0.8327	20.4549	-7.86977	-8.99761	3.94392	0
0.8333	25.3553	-6.64813	-0.447988	3.63791	0
0.8340	33.2748	-6.03731	12.0641	3.63791	0
0.8347	34.8061	-1.1562	19.9954	2.11166	0
0.8353	33.8873	6.77902	23.6613	3.02779	0
0.8360	37.2564	14.4088	23.0493	4.55404	0
0.8367	41.8286	20.2062	16.6386	3.94392	0
0.8373	46.4009	23.8684	6.56838	6.38439	0
0.8380	50.0762	24.7846	1.07265	10.047	0
0.8387	53.7297	20.2062	3.21163	8.82677	0
0.8393	61.0584	9.21957	-1.97493	8.52076	0
0.8400	63.793	-1.1562	-25.4722	8.82677	0
0.8407	56.4643	-3.90216	-42.2623	5.77427	0
0.8413	52.8108	-2.68052	-32.7977	4.85814	0
0.8420	56.4643	-1.1562	-18.7587	6.6904	0
0.8427	56.7706	3.72764	-16.3168	6.08028	0
0.8433	55.8736	11.6629	-13.5721	4.24803	0
0.8440	56.4643	18.3764	-8.38557	4.85814	0
0.8447	54.6485	22.344	-6.24659	5.77427	0
0.8453	54.6485	24.7846	-3.50188	5.77427	0
0.8460	57.0768	21.7332	2.59959	5.47016	0
0.8467	56.1799	17.7656	12.0641	5.16415	0
0.8473	53.7297	22.344	25.182	4.55404	0
0.8480	52.8108	27.2251	42.2749	3.02779	0
0.8487	50.6669	17.1548	60.5856	3.63791	0
0.8493	46.7072	1.28436	70.353	5.47016	0
0.8500	39.991	-4.20757	58.7558	3.3338	0
0.8507	35.4187	-3.29134	34.0344	1.80755	0
0.8513	39.991	-3.29134	17.8627	4.85814	0
0.8520	39.991	-4.20757	16.6386	4.85814	0
0.8527	27.7837	-8.786	19.3834	0.89142	0
0.8533	18.9454	-12.4482	16.6386	-0.938937	0
0.8540	18.0266	-10.3103	8.70737	0.281301	0
0.8547	11.6166	-5.73462	2.90877	1.50154	0
0.8553	4.90043	-2.37784	-0.757162	2.41767	0
0.8560	4.90043	0.981676	-10.8274	2.11166	0
0.8567	2.45021	2.81141	-22.7275	1.80755	0
0.8573	-3.65344	1.28436	-26.6963	3.02779	0
0.8580	-8.53199	1.28436	-26.6963	3.3338	0
0.8587	-12.798	3.42223	-18.153	3.3338	0
0.8593	-16.167	3.72764	1.07265	3.02779	0
0.8600	-19.5142	2.506	3.82367	2.72368	0
0.8607	-24.0865	4.03305	-17.8438	5.16415	0
0.8613	-26.5367	5.55738	-34.3247	6.6904	0
0.8620	-28.3743	4.94656	-39.5113	4.24803	0
0.8627	-27.7618	4.94656	-48.0609	2.11166	0
0.8633	-17.9828	3.42223	-49.2786	2.11166	0
0.8640	-11.2666	-2.37784	-41.3411	2.11166	0
0.8647	-21.3519	-5.73462	-41.9531	2.72368	0
0.8653	-32.3341	-4.51298	-39.5113	3.63791	0
0.8660	-32.3341	-2.37784	-21.8126	3.94392	0
0.8667	-31.4152	-0.545376	-8.08271	2.11166	0
0.8673	-33.2529	0.370855	-1.67207	1.19743	0
0.8680	-33.2529	-2.98593	18.1656	0.89142	0
0.8687	-34.1717	-3.90216	47.1586	0.281301	0
0.8693	-33.5592	-0.545376	63.6332	-0.634828	0
0.8700	-32.9466	-0.545376	59.9736	-0.328818	0
0.8707	-35.0687	-2.07243	32.2046	0.281301	0
0.8713	-34.478	2.20059	-14.487	0.281301	0
0.8720	-32.6403	4.64387	-51.1085	-1.54906	0
0.8727	-34.7624	-1.76702	-54.1623	-3.0753	0
0.8733	-35.6812	-11.532	-36.1545	-3.99143	0
0.8740	-34.478	-16.1104	-20.8977	-3.99143	0
0.8747	-34.1717	-16.1104	-15.7111	-4.29554	0
0.8753	-30.1901	-12.7536	-13.8813	-3.38131	0
0.8760	-26.843	-6.03731	-8.99761	-2.15918	0
0.8767	-35.0687	-1.1562	0.466917	-3.38131	0
0.8773	-47.8885	-0.545376	8.70737	-5.21167	0
0.8780	-53.0734	3.11682	9.62227	-4.29554	0
0.8787	-51.5639	9.83039	2.59959	-2.46519	0
0.8793	-48.8074	11.6629	-5.94372	-3.99143	0
0.8800	-49.1136	7.69525	-8.99761	-3.99143	0
0.8807	-52.1764	4.33846	-10.5246	-0.938937	0
0.8813	-52.1764	2.20059	-14.487	0.281301	0
0.8820	-51.8701	0.0654451	-17.2381	-1.85507	0
0.8827	-53.3796	-1.76702	-13.5721	-4.60155	0
0.8833	-53.3796	-3.29134	-7.16149	-6.73792	0
0.8840	-56.1361	-6.64813	2.90877	-6.1278	0
0.8847	-61.0147	-9.6995	14.506	-3.99143	0
0.8853	-60.4021	-10.0049	17.5535	-4.90756	0
0.8860	-59.4833	-9.6995	16.6386	-6.1278	0
0.8867	-61.6272	-14.2779	16.6386	-3.38131	0
0.8873	-56.1361	-18.2455	9.3131	-0.938937	0
0.8880	-50.0325	-17.0239	-2.58697	-2.77119	0
0.8887	-58.8707	-16.4158	-3.50188	-4.60155	0
0.8893	-72.6094	-18.2455	1.38182	-6.1278	0
0.8900	-76.2848	-18.8564	1.99386	-7.04203	0
0.8907	-75.6722	-17.9401	3.51449	-6.1278	0
0.8913	-76.591	-16.7185	5.65348	-5.51768	0
0.8920	-76.591	-14.2779	2.29673	-7.95816	0
0.8927	-76.2848	-15.4996	-1.97493	-9.78852	0
0.8933	-76.591	-19.7726	-1.06003	-12.5369	0
0.8940	-74.4471	-19.7726	1.38182	-15.5875	0
0.8947	-68.956	-18.8564	-0.447988	-14.0612	0
0.8953	-64.9744	-19.7726	-5.64086	-11.0107	0
0.8960	-63.7712	-17.3293	-9.91252	-10.7046	0
0.8967	-61.321	-13.3617	-11.1303	-10.0945	0
0.8973	-58.5863	-13.6671	-10.2154	-9.78852	0
0.8980	-58.8707	-13.6671	-7.77353	-12.5369	0
0.8987	-55.5236	-10.3103	-2.88984	-12.5369	0
0.8993	-45.7665	-7.25895	5.95634	-9.78852	0
0.9000	-41.4786	-6.03731	15.7237	-8.56828	0
0.9007	-46.379	-5.42921	18.4685	-7.95816	0
0.9013	-49.4199	-6.34272	15.7237	-7.95816	0
0.9020	-48.5011	-7.86977	11.1429	-11.0107	0
0.9027	-47.5823	-8.48059	2.90877	-12.2309	0
0.9033	-45.1539	-10.6157	-6.24659	-9.1784	0
0.9040	-43.6225	-15.4996	-12.6572	-7.65405	0
0.9047	-44.2351	-17.9401	-12.3544	-7.95816	0
0.9053	-41.4786	-15.805	-1.3692	-9.78852	0
0.9060	-37.8252	-13.9725	13.8939	-14.3673	0
0.9067	-37.8252	-13.9725	17.8627	-17.1137	0
0.9073	-38.1314	-13.6671	10.84	-14.6714	0
0.9080	-36.9063	-13.3617	2.29673	-13.7571	0
0.9087	-36.6001	-12.7536	-10.2154	-16.1976	0
0.9093	-35.9875	-14.2779	-20.2856	-15.5875	0
0.9100	-37.2126	-18.5509	-13.5721	-12.5369	0
0.9107	-37.5189	-20.6861	2.29673	-9.78852	0
0.9113	-26.843	-18.2455	11.4521	-8.26417	0
0.9120	-14.9419	-15.805	13.8939	-11.6208	0
0.9127	-16.7577	-14.5833	9.62227	-16.1976	0
0.9133	-22.8614	-13.059	2.29673	-15.2834	0
0.9140	-20.7393	-10.9211	1.07265	-11.6208	0
0.9147	-17.9828	-6.95354	4.4294	-11.6208	0
0.9153	-17.3703	-0.239965	7.48329	-12.2309	0
0.9160	-15.2482	3.42223	10.84	-10.0945	0
0.9167	-17.3703	4.33846	13.5848	-9.1784	0
0.9173	-21.3519	5.55738	12.0641	-9.78852	0
0.9180	-21.0456	4.94656	8.39819	-10.0945	0
0.9187	-23.7802	4.33846	5.04144	-10.0945	0
0.9193	-35.0687	6.47361	2.29673	-9.48441	0
0.9200	-46.6853	4.94656	0.157742	-8.26417	0
0.9207	-50.3387	1.28436	-1.3692	-7.95816	0
0.9213	-51.5639	4.64387	0.466917	-6.1278	0
0.9220	-55.8299	10.1358	6.56838	-3.0753	0
0.9227	-56.1361	9.83039	6.26552	-2.15918	0
0.9233	-47.8885	9.52498	-3.19901	-3.99143	0
0.9240	-43.3163	11.3574	-8.08271	-4.29554	0
0.9247	-53.3796	11.6629	-5.94372	-2.46519	0
0.9253	-66.1995	14.1034	-11.1303	-1.85507	0
0.9260	-69.2623	18.6818	-25.1693	-3.38131	0
0.9267	-71.0781	21.1224	-37.6814	-1.85507	0
0.9273	-76.8973	22.344	-44.7041	0.89142	0
0.9280	-81.4696	22.344	-41.0382	1.19743	0
0.9287	-82.6947	22.6467	-26.9991	2.41767	0
0.9293	-82.6947	25.09	-17.2381	3.94392	0
0.9300	-82.6947	25.09	-18.7587	1.80755	0
0.9307	-83.5916	22.344	-19.6736	-0.634828	0
0.9313	-84.8167	23.2575	-12.6572	-0.0247089	0
0.9320	-86.9607	24.4792	-2.58697	-0.634828	0
0.9327	-88.1858	21.7332	10.84	-0.0247089	0
0.9333	-85.4293	21.7332	33.1195	2.41767	0
0.9340	-81.7759	24.4792	58.4466	3.3338	0
0.9347	-79.3256	23.2575	68.5169	4.85814	0
0.9353	-71.9969	20.5116	55.7019	7.60653	0
0.9360	-66.8121	17.7656	36.4763	5.77427	0
0.9367	-71.6906	10.7466	25.794	1.50154	0
0.9373	-75.6722	6.1682	14.1968	1.80755	0
0.9380	-71.6906	5.86279	-1.97493	3.63791	0
0.9387	-64.69	4.33846	-9.30048	4.55404	0
0.9393	-57.055	3.72764	-7.16149	5.47016	0
0.9400	-50.9513	6.47361	-5.33168	5.77427	0
0.9407	-47.276	7.69525	-4.41678	6.08028	0
0.9413	-40.8661	7.38984	-2.58697	8.52076	0
0.9420	-32.6403	6.47361	1.38182	10.353	0
0.9427	-25.9241	-0.545376	11.4521	8.82677	0
0.9433	-18.5954	-8.17518	17.5535	5.77427	0
0.9440	-14.0231	-9.39682	3.82367	3.94392	0
0.9447	-12.798	-7.25895	-17.2381	4.85814	0
0.9453	-7.00061	-6.03731	-22.4246	7.91064	0
0.9460	-2.12206	-2.68052	-14.1842	11.5733	0
0.9467	1.24698	6.77902	-9.30048	15.2359	0
0.9473	12.8417	15.0196	-7.16149	15.54	0
0.9480	23.2114	15.6277	1.07265	12.4875	0
0.9487	20.7612	12.8818	13.5848	11.2672	0
0.9493	18.0266	13.798	17.8627	12.1834	0
0.9500	21.3737	15.0196	5.65348	14.3197	0
0.9507	22.5988	15.3223	-13.8813	15.54	0
0.9513	25.9679	17.1548	-24.2544	12.7935	0
0.9520	32.6622	18.071	-22.4246	9.741	0
0.9527	37.2564	18.3764	-19.0679	11.8774	0
0.9533	42.7475	21.4278	-19.0679	15.2359	0
0.9540	49.1574	23.2575	-18.153	14.9299	0
0.9547	50.9732	22.344	-13.8813	13.4036	0
0.9553	50.3606	23.2575	-16.3168	13.4036	0
0.9560	50.0762	23.8684	-29.7502	13.7096	0
0.9567	50.0762	20.5116	-37.6814	13.4036	0
0.9573	51.892	17.1548	-31.8828	12.1834	0
0.9580	51.2795	13.4926	-20.8977	10.047	0
0.9587	51.892	8.00066	-2.28411	9.43689	0
0.9593	59.2208	4.03305	27.0181	11.2672	0
0.9600	61.0584	4.64387	49.2913	11.5733	0
0.9607	50.0762	7.69525	56.3139	9.13088	0
0.9613	42.4412	8.60875	54.175	7.30052	0
0.9620	43.6663	9.21957	40.4451	7.60653	0
0.9627	45.4821	12.271	17.5535	7.91064	0
0.9633	46.0946	11.052	-2.58697	8.21665	0
0.9640	44.2788	3.11682	-17.2381	9.741	0
0.9647	42.7475	-2.37784	-25.4722	10.353	0
0.9653	45.1758	-3.29134	-21.8126	11.2672	0
0.9660	45.4821	-2.68052	-15.4019	13.7096	0
0.9667	42.7475	1.89518	-13.8813	16.7602	0
0.9673	43.36	7.69525	-13.5721	17.3703	0
0.9680	43.0537	9.83039	-19.0679	15.2359	0
0.9687	43.36	12.271	-32.7977	14.0137	0
0.9693	44.8695	15.0196	-39.2084	15.846	0
0.9700	40.2973	11.3574	-32.7977	17.9824	0
0.9707	39.0721	5.55738	-29.1381	17.0662	0
0.9713	50.0762	3.11682	-34.6276	14.3197	0
0.9720	52.5046	1.28436	-41.9531	12.7935	0
0.9727	39.6847	-2.37784	-44.7041	13.0995	0
0.9733	31.459	-5.1238	-38.2935	14.0137	0
0.9740	27.4774	-4.81839	-29.1381	14.0137	0
0.9747	21.0675	-3.59675	-23.6424	14.9299	0
0.9753	18.0266	-3.90216	-20.2856	15.2359	0
0.9760	15.8826	-3.29134	-13.5721	12.1834	0
0.9767	11.9229	-0.545376	-3.19901	10.353	0
0.9773	13.4543	-0.239965	12.979	13.0995	0
0.9780	14.3512	-0.545376	33.4224	14.0137	0
0.9787	9.4727	0.981676	52.648	10.9631	0
0.9793	5.51298	1.28436	64.8573	9.13088	0
0.9800	0.63443	-1.46161	57.8409	10.6571	0
0.9807	-5.46923	-2.37784	29.1507	11.2672	0
0.9813	-5.46923	-0.545376	8.39819	10.047	0
0.9820	-7.00061	-0.545376	11.1429	9.741	0
0.9827	-12.1854	-2.68052	15.1117	11.8774	0
0.9833	-7.30689	-6.03731	13.8939	11.8774	0
0.9840	0.328154	-11.532	19.3834	10.047	0
0.9847	-5.7755	-18.2455	27.6238	10.9631	0
0.9853	-17.6765	-24.3483	38.609	11.2672	0
0.9860	-20.433	-26.1808	53.2601	7.91064	0
0.9867	-19.8205	-23.7375	59.3615	5.77427	0
0.9873	-21.3519	-20.3807	55.399	6.08028	0
0.9880	-23.1676	-18.5509	51.4302	4.55404	0
0.9887	-21.3519	-15.4996	44.4076	4.24803	0
0.9893	-17.9828	-10.0049	42.8869	6.6904	0
0.9900	-17.6765	-5.73462	49.6004	6.38439	0
0.9907	-17.6765	-6.64813	41.6629	5.47016	0
0.9913	-15.8608	-8.786	21.2195	8.21665	0
0.9920	-17.3703	-7.25895	12.367	9.13088	0
0.9927	-18.9016	-5.73462	9.3131	7.60653	0
0.9933	-17.064	-8.48059	0.157742	6.08028	0
0.9940	-21.3519	-8.48059	-6.24659	2.72368	0
0.9947	-27.1492	-3.59675	-7.16149	0.89142	0
0.9953	-24.0865	-2.98593	-3.50188	3.3338	0
0.9960	-22.2707	-6.34272	3.51449	2.11166	0
0.9967	-33.5592	-7.56436	1.99386	-1.54906	0
0.9973	-44.8476	-7.86977	-3.50188	-1.54906	0
0.9980	-47.276	-6.95354	-0.145123	-0.0247089	0
0.9987	-45.7665	-3.29134	-0.145123	1.19743	0
0.9993	-42.3974	-2.68052	-8.08271	6.08028	0
1.0000	-40.2754	-2.98593	-6.24659	11.5733	0
1.0007	-40.5817	0.370855	2.90877	13.0995	0
1.0013	-38.744	2.506	5.04144	13.0995	0
1.0020	-38.744	-0.239965	6.56838	12.7935	0
1.0027	-39.6628	-2.98593	11.4521	8.82677	0
1.0033	-36.2938	-2.37784	7.78615	3.94392	0
1.0040	-33.2529	0.0654451	-5.02882	1.80755	0
1.0047	-32.6403	0.981676	-15.4019	3.02779	0
1.0053	-29.2713	-0.545376	-14.1842	3.94392	0
1.0060	-27.1492	-2.37784	-8.38557	0.587311	0
1.0067	-26.843	-5.1238	-16.3168	-3.38131	0
1.0073	-19.2079	-10.3103	-36.1545	-1.85507	0
1.0080	-11.5729	-12.4482	-43.48	0.587311	0
1.0087	-16.4514	-9.39682	-37.9843	0.281301	0
1.0093	-21.3519	-6.34272	-36.4637	1.19743	0
1.0100	-18.5954	-4.51298	-37.3786	2.11166	0
1.0107	-18.2891	-2.07243	-33.4098	0.281301	0
1.0113	-19.2079	-3.29134	-31.2708	0.281301	0
1.0120	-16.167	-5.1238	-31.8828	2.41767	0
1.0127	-13.1043	-4.20757	-29.1381	1.19743	0
1.0133	-10.3478	-5.73462	-22.1154	-2.15918	0
1.0140	-4.24412	-8.786	-14.7962	-3.0753	0
1.0147	5.2067	-9.6995	-12.0452	-2.46519	0
1.0153	11.6166	-10.0049	-10.5246	-1.54906	0
1.0160	10.6978	-10.6157	-5.33168	-0.938937	0
1.0167	9.4727	-11.532	0.466917	-3.38131	0
1.0173	10.6978	-12.4482	-2.58697	-4.29554	0
1.0180	6.73809	-8.786	-15.7111	-2.77119	0
1.0187	1.55326	-3.90216	-29.7502	-1.85507	0
1.0193	8.24759	-6.34272	-29.441	-1.85507	0
1.0200	13.4543	-8.786	-12.9601	-1.54906	0
1.0207	2.45021	-4.81839	1.68469	-2.46519	0
1.0213	-7.61316	-2.37784	3.51449	-3.68542	0
1.0220	-7.00061	-2.98593	5.04144	-1.85507	0
1.0227	-5.7755	-1.46161	14.1968	-1.85507	0
1.0233	-6.38806	-0.545376	24.2671	-3.38131	0
1.0240	-5.46923	-1.1562	34.9493	-2.15918	0
1.0247	-5.46923	1.89518	45.3288	-1.54906	0
1.0253	-6.08178	4.94656	40.748	-3.68542	0
1.0260	-5.46923	4.33846	17.5535	-3.38131	0
1.0267	-3.04089	3.42223	-6.55576	-3.38131	0
1.0273	0.0218769	4.33846	-17.5409	-4.60155	0
1.0280	0.0218769	5.86279	-22.1154	-2.46519	0
1.0287	1.24698	6.1682	-27.914	-0.634828	0
1.0293	5.51298	4.64387	-35.8516	-1.85507	0
1.0300	6.12553	1.89518	-42.868	-1.24495	0
1.0307	7.04436	-4.20757	-42.868	0.281301	0
1.0313	17.7203	-14.8888	-41.0382	-0.0247089	0
1.0320	23.5177	-23.4348	-42.868	1.80755	0
1.0327	14.3512	-24.3483	-41.0382	4.24803	0
1.0333	8.86014	-20.078	-29.1381	2.11166	0
1.0340	12.8417	-14.8888	-17.5409	-0.634828	0
1.0347	14.6575	-8.786	-13.2693	-1.54906	0
1.0353	14.3512	-2.68052	-8.99761	-3.38131	0
1.0360	16.4952	2.20059	-4.41678	-4.29554	0
1.0367	19.2517	7.69525	-4.72595	-3.38131	0
1.0373	20.7612	14.1034	0.157742	-2.77119	0
1.0380	19.8642	18.9845	12.6698	-3.99143	0
1.0387	19.8642	21.4278	6.56838	-6.1278	0
1.0393	22.2926	21.7332	-20.2856	-7.04203	0
1.0400	23.2114	19.9008	-30.6651	-6.73792	0
1.0407	25.0491	18.6818	-15.0991	-6.43191	0
1.0413	32.3559	19.2899	-1.3692	-5.21167	0
1.0420	36.6438	16.544	5.04144	-3.38131	0
1.0427	36.0313	13.1872	13.2819	-4.29554	0
1.0433	39.6847	15.6277	19.6925	-6.1278	0
1.0440	39.3784	16.544	21.2195	-4.29554	0
1.0447	27.1711	8.91416	21.2195	-3.99143	0
1.0453	16.8015	-1.1562	21.2195	-7.04203	0
1.0460	16.1889	-7.25895	20.2983	-7.04203	0
1.0467	19.2517	-6.64813	18.7776	-4.29554	0
1.0473	21.68	-0.545376	21.8252	-3.99143	0
1.0480	19.8642	2.81141	37.6941	-3.38131	0
1.0487	18.0266	-1.46161	58.1438	-3.68542	0
1.0493	22.9051	-5.1238	62.1125	-6.1278	0
1.0500	25.9679	-3.90216	45.9345	-7.95816	0
1.0507	23.5177	-2.37784	23.9642	-6.43191	0
1.0513	23.2114	-0.545376	3.21163	-6.43191	0
1.0520	21.3737	6.77902	-9.30048	-8.56828	0
1.0527	17.414	15.6277	-6.85863	-8.26417	0
1.0533	19.8642	19.5953	1.99386	-7.65405	0
1.0540	20.4549	18.6818	7.48329	-10.7046	0
1.0547	18.0266	18.6818	14.8088	-11.6208	0
1.0553	24.7428	17.7656	11.7549	-7.95816	0
1.0560	29.6213	13.798	-13.5721	-6.1278	0
1.0567	18.6391	10.4412	-29.441	-9.1784	0
1.0573	11.3104	9.52498	-19.0679	-11.0107	0
1.0580	15.5764	8.30334	-12.9601	-9.78852	0
1.0587	15.8826	9.21957	-18.7587	-6.73792	0
1.0593	12.5355	10.4412	-15.4019	-4.29554	0
1.0600	14.3512	5.86279	-10.2154	-5.51768	0
1.0607	17.414	0.370855	-9.60334	-7.34804	0
1.0613	19.2517	0.676266	5.04144	-5.21167	0
1.0620	18.9454	-1.1562	30.6777	-4.60155	0
1.0627	18.0266	-5.73462	49.6004	-5.51768	0
1.0633	19.5579	-6.34272	55.0899	-4.29554	0
1.0640	18.6391	-5.1238	43.1898	-3.38131	0
1.0647	15.2701	-6.03731	16.0266	-5.21167	0
1.0653	18.9454	-8.786	-10.2154	-3.38131	0
1.0660	22.2926	-11.532	-25.4722	-1.54906	0
1.0667	20.7612	-10.6157	-26.9991	-4.29554	0
1.0673	29.315	-6.03731	-19.0679	-6.1278	0
1.0680	38.7659	-8.17518	-14.487	-5.21167	0
1.0687	29.0088	-13.059	-10.8274	-6.1278	0
1.0693	18.0266	-10.6157	2.29673	-7.65405	0
1.0700	19.2517	-5.42921	12.6698	-8.26417	0
1.0707	15.5764	-5.1238	7.18042	-9.78852	0
1.0713	5.51298	-6.34272	-2.58697	-11.0107	0
1.0720	3.36904	-6.03731	-3.80474	-9.48441	0
1.0727	3.9816	-5.73462	-4.11391	-7.95816	0
1.0733	1.55326	-7.86977	-12.9601	-10.0945	0
1.0740	0.940707	-12.4482	-23.9516	-13.7571	0
1.0747	1.55326	-12.4482	-26.3934	-14.3673	0
1.0753	3.06277	-8.48059	-24.2544	-12.5369	0
1.0760	3.9816	-6.03731	-26.3934	-11.0107	0
1.0767	2.14394	-5.1238	-29.7502	-9.78852	0
1.0773	-0.896953	-2.98593	-34.9367	-8.56828	0
1.0780	-4.5504	-0.545376	-42.868	-6.43191	0
1.0787	-8.22571	0.370855	-39.8204	-4.29554	0
1.0793	-5.16295	-1.46161	-28.829	-3.38131	0
1.0800	-3.04089	-7.25895	-32.7977	-4.60155	0
1.0807	-13.1043	-14.2779	-48.6666	-4.90756	0
1.0813	-23.1676	-16.1104	-53.5503	-2.77119	0
1.0820	-22.2707	-11.532	-46.5339	-1.54906	0
1.0827	-20.1267	-6.34272	-35.5488	-2.46519	0
1.0833	-20.433	-4.51298	-23.3395	-1.54906	0
1.0840	-18.2891	0.0654451	-15.4019	1.80755	0
1.0847	-21.0456	7.38984	-12.6572	1.19743	0
1.0853	-28.6587	8.60875	-6.24659	-2.77119	0
1.0860	-30.4964	6.1682	8.09533	-3.38131	0
1.0867	-27.1492	6.1682	30.3748	-3.38131	0
1.0873	-28.3743	4.03305	57.2289	-6.1278	0
1.0880	-32.3341	-1.46161	86.2219	-6.73792	0
1.0887	-33.5592	-2.98593	108.192	-4.29554	0
1.0893	-34.1717	-3.29134	100.564	-5.82179	0
1.0900	-35.9875	-6.95354	67.9111	-8.26417	0
1.0907	-30.4964	-8.48059	44.7167	-7.04203	0
1.0913	-16.7577	-4.20757	25.182	-7.04203	0
1.0920	-10.3478	2.20059	-12.3544	-8.56828	0
1.0927	-19.8205	6.47361	-40.4262	-7.04203	0
1.0933	-26.843	7.38984	-37.6814	-6.1278	0
1.0940	-22.2707	10.1358	-27.914	-7.95816	0
1.0947	-17.064	15.9331	-19.9828	-8.26417	0
1.0953	-14.9419	19.5953	-9.60334	-8.26417	0
1.0960	-11.2666	16.8494	-5.33168	-9.1784	0
1.0967	-6.08178	9.52498	-3.50188	-7.95816	0
1.0973	0.940707	5.55738	6.56838	-3.99143	0
1.0980	6.73809	7.38984	16.6386	-2.46519	0
1.0987	6.12553	9.21957	23.3521	-4.29554	0
1.0993	6.73809	5.55738	22.4372	-4.90756	0
1.1000	10.6978	1.89518	0.157742	-3.68542	0
1.1007	12.5355	0.370855	-25.7814	-3.68542	0
1.1013	13.4543	-0.545376	-26.0842	-2.46519	0
1.1020	14.6575	1.89518	-14.487	0.281301	0
1.1027	15.5764	3.11682	-11.7423	-0.328818	0
1.1033	23.2114	-6.03731	-10.2154	-3.38131	0
1.1040	30.2339	-18.2455	-10.8274	-2.15918	0
1.1047	24.7428	-21.6023	-23.9516	0.89142	0
1.1053	18.0266	-18.8564	-40.1233	-1.54906	0
1.1060	21.0675	-14.2779	-41.6502	-2.46519	0
1.1067	24.4365	-9.6995	-31.2708	-0.634828	0
1.1073	24.7428	-5.42921	-20.8977	-1.85507	0
1.1080	26.2523	0.981676	-7.77353	-3.38131	0
1.1087	27.4774	6.1682	17.5535	-2.15918	0
1.1093	28.0899	5.25197	42.8869	-1.85507	0
1.1100	25.0491	5.25197	47.7643	-1.54906	0
1.1107	20.7612	10.4412	34.6465	-0.328818	0
1.1113	22.5988	12.271	19.9954	-3.68542	0
1.1120	23.2114	11.3574	5.04144	-6.1278	0
1.1127	19.8642	13.1872	-13.5721	-1.24495	0
1.1133	21.9863	17.1548	-20.8977	0.587311	0
1.1140	22.5988	18.3764	-10.2154	-4.29554	0
1.1147	19.5579	11.9655	-2.58697	-4.29554	0
1.1153	27.4774	0.981676	-12.0452	-0.328818	0
1.1160	36.9501	-5.42921	-21.8126	1.19743	0
1.1167	28.0899	-8.17518	-19.6736	0.587311	0
1.1173	16.8015	-11.532	-9.30048	0.89142	0
1.1180	17.7203	-9.39682	9.3131	1.50154	0
1.1187	19.2517	-1.46161	27.0181	2.11166	0
1.1193	17.1077	1.58977	33.4224	-0.0247089	0
1.1200	15.8826	4.03305	37.0883	-3.0753	0
1.1207	16.1889	10.4412	41.0508	-2.46519	0
1.1213	16.1889	11.9655	34.3373	-0.938937	0
1.1220	14.6575	7.38984	26.406	-3.0753	0
1.1227	13.7606	4.94656	29.7628	-5.21167	0
1.1233	14.9638	-1.1562	35.2522	-3.68542	0
1.1240	11.6166	-8.786	34.3373	-2.15918	0
1.1247	7.65692	-6.95354	25.794	-3.0753	0
1.1253	9.77897	-0.545376	7.48329	-2.46519	0
1.1260	9.4727	0.370855	-9.30048	1.19743	0
1.1267	7.04436	1.58977	-14.487	3.02779	0
1.1273	15.8826	3.72764	-17.2381	1.19743	0
1.1280	24.7428	-4.20757	-18.4558	-1.54906	0
1.1287	17.7203	-15.1942	-5.94372	-4.90756	0
1.1293	6.73809	-19.1618	16.3358	-7.65405	0
1.1300	1.55326	-18.8564	30.0657	-7.34804	0
1.1307	-4.24412	-17.0239	27.6238	-6.1278	0
1.1313	-10.0634	-12.7536	13.8939	-7.04203	0
1.1320	-13.1043	-12.1428	-2.58697	-8.26417	0
1.1327	-16.167	-13.6671	-19.0679	-6.43191	0
1.1333	-17.3703	-11.8374	-40.7353	-2.77119	0
1.1340	-16.4514	-8.786	-60.8758	-1.54906	0
1.1347	-16.167	-6.03731	-63.0148	-2.46519	0
1.1353	-14.0231	-2.68052	-53.8595	-3.0753	0
1.1360	-11.8792	0.0654451	-51.1085	-2.46519	0
1.1367	-10.0634	5.55738	-49.2786	-0.634828	0
1.1373	-7.30689	11.9655	-37.6814	0.587311	0
1.1380	-6.08178	11.3574	-27.914	0.281301	0
1.1387	-2.42834	9.52498	-21.8126	-0.328818	0
1.1393	9.77897	12.5764	-7.77353	0.89142	0
1.1400	15.8826	12.8818	4.73857	1.80755	0
1.1407	5.2067	7.69525	0.466917	-0.938937	0
1.1413	-4.85667	4.33846	-7.47067	-4.29554	0
1.1420	-4.85667	-0.239965	-7.16149	-2.15918	0
1.1427	-3.95972	-6.03731	-8.99761	1.19743	0
1.1433	-4.24412	-5.73462	-11.4395	-0.634828	0
1.1440	-4.85667	-3.59675	4.4294	-2.46519	0
1.1447	-6.38806	-4.20757	35.2522	-0.328818	0
1.1453	-5.7755	-2.37784	63.3303	-0.0247089	0
1.1460	-6.69433	2.20059	85.3006	-1.24495	0
1.1467	-9.45082	6.77902	90.7964	1.50154	0
1.1473	-6.69433	12.271	59.3615	3.02779	0
1.1480	-2.42834	11.6629	7.48329	1.19743	0
1.1487	-3.34717	8.00066	-26.6963	1.19743	0
1.1493	-4.85667	9.83039	-32.7977	-0.0247089	0
1.1500	-7.00061	8.30334	-19.3707	-2.46519	0
1.1507	-8.22571	0.370855	4.12653	-0.634828	0
1.1513	-1.20323	-1.1562	21.8252	1.19743	0
1.1520	2.75649	0.981676	25.182	-1.85507	0
1.1527	-5.46923	-2.37784	26.7089	-4.29554	0
1.1533	-13.1043	-3.59675	23.0493	-2.46519	0
1.1540	-11.2666	-0.239965	1.99386	0.281301	0
1.1547	-9.14454	2.20059	-21.5097	1.19743	0
1.1553	-9.14454	0.981676	-31.8828	0.281301	0
1.1560	-9.45082	-2.98593	-36.4637	-1.54906	0
1.1567	-9.7571	-6.03731	-34.9367	-0.938937	0
1.1573	-7.61316	-4.20757	-20.8977	0.587311	0
1.1580	-5.7755	-4.51298	-5.64086	-0.328818	0
1.1587	-7.61316	-8.786	1.99386	-0.0247089	0
1.1593	-9.14454	-12.1428	0.466917	1.50154	0
1.1600	-10.0634	-15.4996	-8.08271	-1.54906	0
1.1607	-10.9603	-18.2455	-7.47067	-3.38131	0
1.1613	-8.53199	-17.6347	5.35061	1.50154	0
1.1620	-9.45082	-17.0239	2.29673	3.02779	0
1.1627	-10.6541	-16.4158	-19.0679	-2.15918	0
1.1633	-2.12206	-11.532	-29.441	-2.15918	0
1.1640	4.59415	-7.86977	-23.6424	2.11166	0
1.1647	-2.42834	-8.786	-16.626	0.587311	0
1.1653	-8.22571	-6.64813	-11.1303	-2.46519	0
1.1660	-4.5504	-4.20757	-13.8813	-1.54906	0
1.1667	-3.04089	-6.95354	-26.9991	0.281301	0
1.1673	-1.50951	-7.56436	-37.3786	0.281301	0
1.1680	2.75649	-5.1238	-41.6502	1.19743	0
1.1687	2.75649	-5.1238	-37.0694	2.11166	0
1.1693	1.55326	-4.81839	-11.1303	3.02779	0
1.1700	3.36904	-1.46161	23.0493	3.3338	0
1.1707	1.55326	1.28436	44.1047	4.24803	0
1.1713	-1.81578	-0.545376	58.7558	3.63791	0
1.1720	-1.81578	-7.86977	64.2452	-0.938937	0
1.1727	-0.2844	-16.1104	44.4076	-3.68542	0
1.1733	2.14394	-18.8564	20.2983	-0.634828	0
1.1740	2.45021	-17.9401	13.5848	0.587311	0
1.1747	2.45021	-17.0239	9.3131	-0.938937	0
1.1753	10.0853	-16.1104	1.99386	2.72368	0
1.1760	16.4952	-18.2455	3.21163	5.77427	0
1.1767	9.16642	-19.1618	9.3131	0.89142	0
1.1773	1.24698	-14.5833	15.4209	-1.24495	0
1.1780	4.90043	-8.786	21.2195	5.77427	0
1.1787	8.86014	-5.1238	24.8791	7.91064	0
1.1793	8.55387	-1.76702	23.9642	2.11166	0
1.1800	10.0853	-1.76702	6.26552	2.11166	0
1.1807	11.3104	-3.29134	-28.829	5.16415	0
1.1813	7.35064	0.981676	-44.7041	2.11166	0
1.1820	2.14394	7.38984	-25.7814	0.281301	0
1.1827	0.0218769	7.08443	-9.91252	3.63791	0
1.1833	-0.2844	4.33846	-15.4019	1.80755	0
1.1840	-2.42834	4.03305	-19.6736	-1.85507	0
1.1847	-6.38806	1.28436	-17.5409	-0.634828	0
1.1853	-8.22571	-3.29134	-19.0679	0.281301	0
1.1860	-8.53199	-2.37784	-18.153	-0.634828	0
1.1867	-5.16295	0.981676	-11.7423	1.80755	0
1.1873	1.55326	2.20059	-8.99761	4.85814	0
1.1880	2.75649	3.42223	-9.91252	6.6904	0
1.1887	-3.95972	8.00066	-6.55576	8.82677	0
1.1893	-9.14454	13.1872	0.157742	8.82677	0
1.1900	-14.0231	14.7142	2.90877	8.52076	0
1.1907	-21.6581	11.9655	1.07265	10.353	0
1.1913	-24.699	8.60875	0.769782	9.741	0
1.1920	-24.0865	6.47361	0.769782	4.55404	0
1.1927	-25.0053	4.03305	-3.50188	2.11166	0
1.1933	-23.4739	3.11682	-7.77353	2.72368	0
1.1940	-17.6765	2.506	-8.38557	-0.938937	0
1.1947	-11.5729	-0.545376	-11.7423	-3.38131	0
1.1953	-7.00061	-5.1238	-18.7587	1.19743	0
1.1960	-6.69433	-6.64813	-23.9516	1.80755	0
1.1967	-11.2666	-8.786	-23.6424	-3.99143	0
1.1973	-13.7168	-13.9725	-20.8977	-3.0753	0
1.1980	-14.9419	-16.4158	-18.7587	1.80755	0
1.1987	-13.7168	-17.9401	-18.4558	0.281301	0
1.1993	-8.53199	-19.7726	-15.0991	0.281301	0
1.2000	-9.45082	-16.4158	0.466917	3.94392	0
1.2007	-21.3519	-8.17518	28.5387	1.80755	0
1.2013	-31.4152	1.89518	51.7331	-1.54906	0
1.2020	-35.9875	13.4926	54.175	1.50154	0
1.2027	-39.6628	24.1738	38.609	4.24803	0
1.2033	-39.6628	30.8873	22.4372	4.85814	0
1.2040	-39.6628	35.1604	15.7237	6.08028	0
1.2047	-39.9691	35.4658	15.1117	6.08028	0
1.2053	-38.744	30.2765	14.8088	3.63791	0
1.2060	-39.0503	26.0035	12.979	2.11166	0
1.2067	-39.6628	22.9521	11.1429	0.89142	0
1.2073	-35.9875	15.6277	8.39819	-1.24495	0
1.2080	-34.478	5.86279	8.39819	-0.938937	0
1.2087	-37.5189	3.11682	12.979	2.72368	0
1.2093	-35.9875	5.55738	13.5848	3.02779	0
1.2100	-35.0687	6.47361	5.65348	-0.0247089	0
1.2107	-35.0687	4.94656	-4.41678	-0.0247089	0
1.2113	-27.1492	3.11682	-16.014	0.89142	0
1.2120	-20.433	-1.1562	-31.8828	-1.24495	0
1.2127	-27.1492	-8.786	-41.9531	-0.634828	0
1.2133	-35.9875	-14.8888	-40.1233	1.50154	0
1.2140	-38.4377	-18.5509	-37.6814	-1.24495	0
1.2147	-40.2754	-20.3807	-37.3786	-4.60155	0
1.2153	-41.1723	-17.3293	-31.58	-4.60155	0
1.2160	-40.8661	-10.6157	-23.0367	-4.60155	0
1.2167	-41.7849	-6.95354	-17.2381	-3.38131	0
1.2173	-39.9691	-6.03731	-13.5721	-1.54906	0
1.2180	-37.8252	-3.29134	-11.7423	-3.68542	0
1.2187	-40.5817	-0.545376	-9.91252	-3.68542	0
1.2193	-42.3974	1.58977	-1.06003	-2.15918	0
1.2200	-42.3974	4.33846	11.1429	-4.29554	0
1.2207	-43.6225	5.55738	18.7776	-4.60155	0
1.2213	-43.3163	7.69525	25.794	-2.46519	0
1.2220	-42.3974	12.5764	26.0969	-3.38131	0
1.2227	-39.0503	15.0196	10.5372	-1.85507	0
1.2233	-28.6587	13.4926	-5.33168	1.19743	0
1.2240	-22.2707	11.3574	-8.99761	-0.938937	0
1.2247	-28.6587	7.69525	-12.9601	-2.46519	0
1.2253	-33.2529	6.47361	-16.3168	0.281301	0
1.2260	-29.5776	10.4412	-4.41678	0.587311	0
1.2267	-26.843	12.8818	16.0266	0.281301	0
1.2273	-23.1676	11.3574	25.794	0.89142	0
1.2280	-16.7577	12.8818	26.406	-0.634828	0
1.2287	-15.2482	15.9331	28.8479	0.281301	0
1.2293	-16.4514	15.6277	34.0344	4.24803	0
1.2300	-14.3294	15.9331	31.2897	4.55404	0
1.2307	-12.1854	16.2386	15.7237	2.72368	0
1.2313	-11.8792	12.271	-0.757162	1.50154	0
1.2320	-9.14454	5.55738	-8.08271	0.89142	0
1.2327	-3.95972	2.20059	-8.99761	2.11166	0
1.2333	2.45021	4.33846	-8.99761	3.94392	0
1.2340	7.94132	6.1682	-7.16149	3.02779	0
1.2347	10.6978	4.33846	-1.3692	3.3338	0
1.2353	15.2701	4.03305	3.21163	6.08028	0
1.2360	19.5579	7.69525	-0.757162	5.47016	0
1.2367	15.8826	8.60875	-3.50188	2.11166	0
1.2373	10.0853	3.72764	3.51449	2.11166	0
1.2380	10.3915	-0.239965	6.56838	2.11166	0
1.2387	12.5355	-3.29134	1.07265	-0.634828	0
1.2393	12.2292	-7.86977	-0.145123	-1.24495	0
1.2400	10.0853	-8.48059	-0.447988	2.11166	0
1.2407	7.94132	-4.51298	-8.08271	2.41767	0
1.2413	7.94132	-3.29134	-13.5721	-0.634828	0
1.2420	10.6978	-5.1238	-12.0452	-0.328818	0
1.2427	14.6575	-5.1238	-8.99761	3.02779	0
1.2433	18.0266	-2.98593	-4.41678	5.16415	0
1.2440	18.9454	-1.46161	-1.67207	6.99451	0
1.2447	19.5579	-1.1562	1.07265	7.60653	0
1.2453	21.68	-1.46161	15.7237	4.24803	0
1.2460	20.7612	0.0654451	35.5614	0.89142	0
1.2467	18.6391	1.89518	37.3912	2.11166	0
1.2473	23.8239	1.28436	25.794	3.63791	0
1.2480	27.1711	2.20059	20.9103	2.72368	0
1.2487	18.6391	3.11682	23.0493	2.11166	0
1.2493	11.9229	-0.850786	24.5762	3.02779	0
1.2500	15.5764	-6.03731	23.3521	3.94392	0
1.2507	19.8642	-4.81839	16.9415	5.47016	0
1.2513	24.4365	-4.20757	5.65348	4.24803	0
1.2520	31.7653	-5.73462	-2.58697	1.50154	0
1.2527	34.1936	-3.29134	-6.24659	3.94392	0
1.2533	33.8873	-0.239965	-8.08271	7.91064	0
1.2540	35.1124	-1.46161	-4.72595	5.16415	0
1.2547	33.2748	-1.46161	2.90877	1.19743	0
1.2553	28.3962	0.676266	1.68469	2.11166	0
1.2560	24.7428	0.0654451	-3.19901	3.94392	0
1.2567	23.5177	-1.46161	3.51449	5.77427	0
1.2573	22.9051	-2.37784	9.3131	5.77427	0
1.2580	20.1486	-4.20757	-5.64086	4.85814	0
1.2587	18.0266	-6.03731	-28.2232	7.60653	0
1.2593	20.1486	-9.09141	-38.5963	10.047	0
1.2600	17.1077	-13.3617	-40.1233	6.38439	0
1.2607	4.28787	-13.6671	-40.1233	5.47016	0
1.2613	-2.42834	-12.4482	-37.3786	8.82677	0
1.2620	2.45021	-14.8888	-28.2232	7.30052	0
1.2627	11.6166	-18.2455	-12.6572	3.3338	0
1.2633	21.0675	-17.9401	2.59959	4.24803	0
1.2640	23.5177	-16.1104	9.3131	4.85814	0
1.2647	18.0266	-15.1942	9.3131	3.63791	0
1.2653	15.5764	-12.1428	11.4521	5.77427	0
1.2660	17.414	-7.86977	19.6925	8.52076	0
1.2667	17.1077	-7.56436	27.3209	9.43689	0
1.2673	17.414	-13.3617	24.2671	8.82677	0
1.2680	16.1889	-21.2969	15.4209	7.60653	0
1.2687	13.148	-25.8753	11.4521	7.60653	0
1.2693	15.2701	-24.9591	9.3131	9.43689	0
1.2700	18.0266	-20.078	1.99386	10.6571	0
1.2707	18.9454	-16.4158	-2.88984	11.2672	0
1.2713	27.7837	-13.9725	1.68469	10.353	0
1.2720	34.4999	-9.6995	6.56838	6.6904	0
1.2727	27.1711	-4.51298	4.4294	6.38439	0
1.2733	18.0266	-2.68052	-0.757162	7.91064	0
1.2740	16.1889	-5.1238	-2.58697	5.77427	0
1.2747	16.1889	-6.95354	-4.11391	4.85814	0
1.2753	16.8015	-3.90216	-10.8274	10.6571	0
1.2760	17.1077	3.42223	-17.8438	13.4036	0
1.2767	17.414	10.4412	-15.7111	10.353	0
1.2773	21.0675	12.5764	-4.72595	9.43689	0
1.2780	22.2926	11.9655	6.56838	12.7935	0
1.2787	19.8642	10.1358	8.39819	14.0137	0
1.2793	23.8239	4.03305	-1.97493	11.2672	0
1.2800	27.1711	-6.03731	-9.91252	8.52076	0
1.2807	25.9679	-11.8374	-3.19901	10.6571	0
1.2813	29.9276	-11.8374	0.466917	13.0995	0
1.2820	30.8464	-11.532	-12.9601	10.353	0
1.2827	26.2523	-9.6995	-26.9991	8.52076	0
1.2833	33.581	-5.42921	-30.053	10.6571	0
1.2840	42.1349	-2.68052	-28.2232	10.353	0
1.2847	32.3559	0.0654451	-27.914	8.52076	0
1.2853	22.5988	4.03305	-30.9679	10.9631	0
1.2860	26.2523	5.86279	-36.4637	12.7935	0
1.2867	28.7025	5.55738	-37.0694	9.741	0
1.2873	28.3962	2.20059	-31.8828	7.60653	0
1.2880	30.8464	-1.1562	-27.914	8.82677	0
1.2887	30.2339	0.981676	-22.4246	10.9631	0
1.2893	28.0899	2.20059	-16.9289	11.2672	0
1.2900	27.1711	-3.29134	-17.5409	10.047	0
1.2907	23.2114	-6.64813	-20.5948	10.047	0
1.2913	21.0675	-6.64813	-17.8438	11.2672	0
1.2920	23.2114	-11.532	-15.4019	8.82677	0
1.2927	22.5988	-15.4996	-19.3707	8.21665	0
1.2933	20.4549	-13.9725	-21.8126	10.6571	0
1.2940	18.6391	-16.1104	-15.7111	10.353	0
1.2947	17.1077	-20.3807	-8.68844	8.52076	0
1.2953	20.1486	-20.3807	-6.24659	11.8774	0
1.2960	21.3737	-18.8564	-1.06003	13.0995	0
1.2967	10.6978	-16.1104	14.506	10.6571	0
1.2973	-0.2844	-11.8374	34.9493	10.047	0
1.2980	-1.50951	-11.2266	52.9572	9.741	0
1.2987	-3.34717	-11.532	62.1125	8.52076	0
1.2993	-9.7571	-7.56436	55.0899	8.52076	0
1.3000	-13.1043	-2.37784	29.7628	6.6904	0
1.3007	-13.1043	0.676266	1.07265	3.63791	0
1.3013	-17.064	4.03305	-10.8274	1.80755	0
1.3020	-22.2707	6.77902	-5.94372	-0.634828	0
1.3027	-22.2707	9.52498	2.90877	-0.938937	0
1.3033	-20.1267	10.4412	12.367	3.3338	0
1.3040	-24.699	9.21957	20.2983	6.08028	0
1.3047	-31.109	8.60875	9.92514	4.55404	0
1.3053	-32.6403	4.94656	-12.9601	1.50154	0
1.3060	-33.2529	-7.86977	-21.5097	-0.328818	0
1.3067	-32.3341	-17.9401	-15.4019	1.19743	0
1.3073	-24.699	-19.1618	-14.487	1.80755	0
1.3080	-18.9016	-17.9401	-18.4558	-2.15918	0
1.3087	-24.0865	-13.6671	-19.6736	-3.0753	0
1.3093	-31.4152	-3.59675	-19.6736	-0.0247089	0
1.3100	-33.2529	6.77902	-15.7111	-1.54906	0
1.3107	-31.4152	15.6277	-9.91252	-4.29554	0
1.3113	-31.109	22.9521	-8.08271	-2.46519	0
1.3120	-32.0278	23.563	-3.50188	-2.77119	0
1.3127	-30.8027	21.7332	6.56838	-3.68542	0
1.3133	-29.8838	23.8684	11.7549	-1.54906	0
1.3140	-32.3341	23.8684	12.0641	-2.77119	0
1.3147	-33.2529	17.7656	13.8939	-4.29554	0
1.3153	-32.0278	11.9655	14.506	-2.46519	0
1.3160	-34.7624	6.77902	16.3358	-3.38131	0
1.3167	-34.7624	0.981676	25.182	-7.95816	0
1.3173	-30.1901	-1.46161	28.2358	-8.56828	0
1.3180	-31.7215	1.28436	14.8088	-7.04203	0
1.3187	-32.3341	4.33846	-3.80474	-7.04203	0
1.3193	-20.1267	4.94656	-15.7111	-8.56828	0
1.3200	-14.9419	5.86279	-22.1154	-10.0945	0
1.3207	-27.1492	8.30334	-26.3934	-9.78852	0
1.3213	-35.6812	9.83039	-28.829	-7.95816	0
1.3220	-33.5592	12.271	-27.914	-7.04203	0
1.3227	-35.375	15.0196	-24.5573	-7.04203	0
1.3233	-38.744	15.9331	-23.0367	-9.1784	0
1.3240	-41.1723	15.3223	-24.5573	-11.9249	0
1.3247	-45.1539	15.9331	-26.0842	-10.7046	0
1.3253	-43.6225	15.9331	-25.7814	-7.34804	0
1.3260	-37.2126	14.1034	-21.8126	-7.04203	0
1.3267	-34.478	13.1872	-13.5721	-7.65405	0
1.3273	-30.8027	12.5764	-6.24659	-7.95816	0
1.3280	-26.5367	12.271	-0.757162	-7.95816	0
1.3287	-26.843	12.271	13.8939	-7.04203	0
1.3293	-26.5367	10.1358	38.609	-8.26417	0
1.3300	-25.9241	9.52498	55.0899	-11.0107	0
1.3307	-30.8027	11.3574	56.0048	-9.1784	0
1.3313	-29.5776	10.1358	45.6316	-5.82179	0
1.3320	-24.3927	7.08443	26.406	-7.34804	0
1.3327	-31.4152	5.86279	12.367	-9.78852	0
[truncated: 49,372 more rows]
