# Supplementary material for: Identification of Haptic Based Guiding Using Hard Reins
Source: PLoS One. 2015 Jul 22;10(7):e0132020. doi: 10.1371/journal.pone.0132020 (PMC4511788; doi:10.1371/journal.pone.0132020)
Supplement: S4 File — (ZIP) [file pone.0132020.s004.zip › EMGData2/Subject14/T19/t19.txt]

0.0000	-32.9912	0.78372	-20.604	-4.50713	0
0.0007	-38.1858	-1.0493	-9.61518	-5.7303	0
0.0013	-43.0802	-3.79623	-3.51641	-8.78159	0
0.0020	-41.2332	-5.32201	-7.78372	-7.86421	0
0.0027	-39.1092	-4.4055	-9.30993	-6.64104	0
0.0033	-37.2623	-3.48899	-6.86798	-6.64104	0
0.0040	-35.4384	-6.23591	-0.769214	-6.94683	0
0.0047	-35.4384	-8.06633	11.4405	-9.38653	0
0.0053	-36.3619	-7.45706	15.1035	-7.86421	0
0.0060	-38.8091	-7.7617	3.19895	-2.67902	0
0.0067	-40.9331	-8.98284	-4.73738	-2.06743	0
0.0073	-39.1092	-7.7617	2.89371	-1.15005	0
0.0080	-39.7095	-5.62664	16.9349	5.25832	0
0.0087	-43.9806	-4.71013	34.0225	7.69802	0
0.0093	-44.6039	-3.18435	41.3483	7.69802	0
0.0100	-46.7279	-0.13279	19.6821	12.5841	0
0.0107	-51.3222	1.39299	-12.9729	14.4122	0
0.0113	-46.1277	0.476481	-23.3511	10.4435	0
0.0120	-43.3803	0.78372	-16.0253	9.22699	0
0.0127	-58.3406	3.22341	-7.47847	8.6154	0
0.0133	-69.6301	4.74919	2.28322	8.6154	0
0.0140	-67.1829	4.44455	8.3881	11.6667	0
0.0147	-67.483	6.57961	3.80944	11.6667	0
0.0153	-70.5305	10.5477	-2.29543	8.30961	0
0.0160	-69.0068	12.99	1.06225	9.22699	0
0.0167	-68.4065	13.5992	6.25139	10.7493	0
0.0173	-69.3069	15.4297	3.80944	7.39223	0
0.0180	-70.8537	19.0931	-4.1269	4.64673	0
0.0187	-72.6776	22.1447	-9.61518	3.12441	0
0.0193	-69.3069	22.7539	-11.4466	1.28965	0
0.0200	-62.6117	22.4493	-10.8362	1.28965	0
0.0207	-60.1645	22.1447	-6.56274	1.59544	0
0.0213	-55.8934	22.1447	-3.21116	-0.538463	0
0.0220	-48.5749	20.9235	-4.1269	-1.15005	0
0.0227	-41.2332	18.4838	-2.29543	0.378918	0
0.0233	-29.9437	16.6508	3.80944	1.28965	0
0.0240	-20.8013	13.9039	6.25139	3.43021	0
0.0247	-26.5961	9.63377	5.94615	4.34094	0
0.0253	-35.7385	6.57961	7.77761	1.28965	0
0.0260	-33.6145	6.57961	7.47237	0.678064	0
0.0267	-27.1964	4.74919	5.94615	4.95253	0
0.0273	-25.6726	-0.744664	7.77761	6.78729	0
0.0280	-26.296	-5.62664	7.77761	6.78729	0
0.0287	-25.0724	-8.98284	3.80944	8.30961	0
0.0293	-18.9544	-8.06633	2.58847	9.53278	0
0.0300	-8.88846	-0.744664	3.5042	8.6154	0
0.0307	1.77769	9.32653	-2.29543	7.69802	0
0.0313	16.738	19.3977	-10.5309	7.69802	0
0.0320	31.9985	24.8916	-15.1096	7.09308	0
0.0327	45.1349	24.8916	-17.8568	2.20703	0
0.0333	61.9191	22.4493	-20.2987	-2.97816	0
0.0340	79.0034	17.2627	-19.6882	-2.67902	0
0.0347	95.4875	11.1596	-17.8568	-1.45584	0
0.0353	120.514	9.63377	-17.2463	-4.50713	0
0.0360	143.393	8.41263	-17.2463	-8.78159	0
0.0367	148.587	0.476481	-15.1096	-12.1387	0
0.0373	151.935	-8.37357	-13.2781	-16.1007	0
0.0380	167.195	-14.4767	-8.69945	-17.9355	0
0.0387	182.456	-19.3587	1.67274	-18.8528	0
0.0393	193.145	-22.4102	11.4405	-23.4264	0
0.0400	203.211	-23.936	11.4405	-26.7835	0
0.0407	211.753	-25.769	2.58847	-24.3438	0
0.0413	219.072	-23.3267	-8.69945	-21.5983	0
0.0420	225.167	-19.054	-19.6882	-19.152	0
0.0427	230.661	-19.9705	-22.7407	-16.1007	0
0.0433	236.779	-20.8845	-15.7201	-16.7123	0
0.0440	238.603	-19.6633	-6.86798	-18.2412	0
0.0447	236.156	-20.5798	-4.43214	-17.3239	0
0.0453	236.156	-22.7149	-9.30993	-15.8015	0
0.0460	232.808	-22.7149	-17.5515	-14.2726	0
0.0467	226.713	-24.5479	-23.3511	-12.1387	0
0.0473	231.585	-28.2087	-24.5721	-11.5271	0
0.0480	234.032	-30.651	-24.8774	-12.4445	0
0.0487	217.848	-31.5649	-23.3511	-11.8329	0
0.0493	201.687	-31.2603	-20.9092	-11.2213	0
0.0500	196.193	-29.4299	-20.604	-10.3039	0
0.0507	189.474	-26.6829	-16.3305	-8.78159	0
0.0513	181.532	-22.7149	-0.463971	-7.55842	0
0.0520	177.561	-19.6633	19.6821	-7.25262	0
0.0527	170.543	-20.5798	30.97	-7.25262	0
0.0533	163.848	-20.8845	37.6854	-6.94683	0
0.0540	161.701	-17.2236	37.6854	-5.7303	0
0.0547	159.254	-14.4767	20.5978	-3.58975	0
0.0553	154.982	-14.4767	-6.2575	-4.20134	0
0.0560	151.635	-15.3906	-23.0459	-8.17001	0
0.0567	149.788	-15.3906	-27.6246	-11.5271	0
0.0573	149.188	-13.2555	-27.6246	-9.69233	0
0.0580	146.74	-11.4251	-24.5721	-9.08739	0
0.0587	146.14	-12.0344	-14.4991	-13.3552	0
0.0593	153.759	-12.339	-1.3797	-16.4065	0
0.0600	154.982	-11.4251	5.94615	-17.0181	0
0.0607	141.246	-12.339	5.03042	-19.7636	0
0.0613	132.103	-12.6463	1.67274	-21.2925	0
0.0620	131.18	-10.5086	-3.21116	-17.3239	0
0.0627	122.938	-9.28748	-7.17323	-15.8015	0
0.0633	114.096	-10.8133	-5.64701	-17.9355	0
0.0640	112.272	-11.1205	-5.04263	-16.4065	0
0.0647	102.806	-8.67821	-11.7519	-12.4445	0
0.0653	87.2454	-5.93128	-15.4148	-10.6097	0
0.0660	79.3035	-6.54055	-11.7519	-9.99812	0
0.0667	73.2086	-9.89935	-10.5309	-9.38653	0
0.0673	61.5959	-12.0344	-16.0253	-6.33524	0
0.0680	48.1824	-10.8133	-19.9935	-0.538463	0
0.0687	37.193	-7.7617	-19.9935	3.43021	0
0.0693	28.6509	-5.62664	-17.2463	4.34094	0
0.0700	17.0381	-5.32201	-10.8362	4.95253	0
0.0707	6.07186	-3.79623	-2.90592	5.86991	0
0.0713	5.14838	0.476481	-0.158727	7.39223	0
0.0720	4.84825	2.00226	-3.21116	7.69802	0
0.0727	-10.4122	0.78372	-8.69945	5.86991	0
0.0733	-28.1199	1.08836	-13.8886	4.03515	0
0.0740	-35.1383	1.69763	-14.1938	4.03515	0
0.0747	-37.8856	1.39299	-7.78372	3.12441	0
0.0753	-40.0096	3.52804	4.72517	2.20703	0
0.0760	-40.633	5.05382	18.7664	-0.232669	0
0.0767	-42.4568	2.61414	26.0861	-4.81292	0
0.0773	-43.3803	1.08836	19.9874	-6.94683	0
0.0780	-42.757	2.91877	5.6409	-4.81292	0
0.0787	-41.8566	3.83528	-13.2781	-4.20134	0
0.0793	-39.4094	5.05382	-29.1508	-8.17001	0
0.0800	-36.9621	8.41263	-27.9298	-12.7436	0
0.0807	-35.4384	9.32653	-8.69945	-13.3552	0
0.0813	-32.6911	8.41263	10.2196	-10.9155	0
0.0820	-31.7907	9.63377	16.3244	-10.3039	0
0.0827	-33.6145	10.5477	11.1353	-10.6097	0
0.0833	-27.1964	10.5477	-2.90592	-7.86421	0
0.0840	-20.4781	10.8523	-16.0253	-5.42451	0
0.0847	-27.8197	8.71726	-16.941	-8.17001	0
0.0853	-39.7095	5.6657	-9.61518	-8.17001	0
0.0860	-44.6039	6.88684	-3.21116	-3.28396	0
0.0867	-46.4278	7.49612	1.06225	-1.76164	0
0.0873	-47.9515	4.13992	4.72517	-0.538463	0
0.0880	-50.0986	1.08836	7.77761	4.95253	0
0.0887	-55.5933	0.171846	13.272	6.48149	0
0.0893	-59.241	-1.96321	19.3769	4.95253	0
0.0900	-61.3881	-3.79623	17.5454	8.6154	0
0.0907	-65.0358	-1.65857	5.94615	10.4435	0
0.0913	-66.5596	0.171846	-2.90592	7.69802	0
0.0920	-66.5596	-1.65857	-0.158727	9.53278	0
0.0927	-69.6301	-1.35394	6.55664	13.5014	0
0.0933	-71.7541	2.61414	10.5248	11.3609	0
0.0940	-70.5305	2.91877	14.1877	8.6154	0
0.0947	-66.8828	2.00226	16.3244	10.4435	0
0.0953	-57.4172	4.44455	13.5772	9.53278	0
0.0960	-48.5749	4.13992	9.91432	4.64673	0
0.0967	-52.2226	1.08836	12.3563	2.20703	0
0.0973	-58.9409	2.91877	17.8507	2.81862	0
0.0980	-56.4937	4.44455	18.7664	1.28965	0
0.0987	-50.999	1.39299	12.3563	-2.06743	0
0.0993	-47.3513	-0.13279	2.28322	-3.58975	0
0.1000	-43.0802	1.08836	-5.04263	-2.67902	0
0.1007	-38.1858	-0.744664	-7.78372	-2.67902	0
0.1013	-33.6145	-2.57508	-4.1269	-3.28396	0
0.1020	-31.7907	-3.48899	5.03042	-2.97816	0
0.1027	-30.2439	-3.48899	13.5772	-2.97816	0
0.1033	-27.1964	-4.4055	17.8507	-2.37322	0
0.1040	-27.4965	-6.84779	16.9349	0.378918	0
0.1047	-29.0433	-7.7617	10.2196	2.81862	0
0.1053	-27.8197	-6.84779	4.11469	4.03515	0
0.1060	-29.9437	-5.01477	6.86188	6.48149	0
0.1067	-33.9147	-1.35394	7.77761	7.69802	0
0.1073	-28.42	2.91877	1.67274	8.6154	0
0.1080	-25.3725	2.61414	0.757005	11.3609	0
0.1087	-38.1858	-0.437425	5.03042	14.1064	0
0.1093	-51.9225	-1.35394	7.77761	14.1064	0
0.1100	-54.6698	-1.35394	14.1877	15.0238	0
0.1107	-56.4937	-1.0493	17.8507	17.1577	0
0.1113	-60.4646	0.476481	8.99859	15.9411	0
0.1120	-62.9118	1.39299	2.58847	15.0238	0
0.1127	-65.359	1.39299	9.30383	16.5527	0
0.1133	-65.6592	1.39299	11.1353	16.5527	0
0.1140	-63.212	0.171846	3.19895	15.0238	0
0.1147	-60.4646	-1.65857	0.757005	14.4122	0
0.1153	-58.0174	-1.35394	4.11469	14.4122	0
0.1160	-56.4937	-1.96321	3.80944	12.2783	0
0.1167	-54.9699	-3.79623	1.36749	10.4435	0
0.1173	-48.875	-3.48899	-0.463971	10.4435	0
0.1180	-43.0802	-0.744664	-4.43214	8.00381	0
0.1187	-40.633	-0.13279	-8.08896	2.81862	0
0.1193	-31.4675	-0.744664	-6.86798	0.678064	0
0.1200	-21.4016	-1.0493	-1.07446	3.12441	0
0.1207	-25.3725	-1.65857	9.30383	3.12441	0
0.1213	-36.3619	-1.65857	14.7982	0.378918	0
0.1220	-38.4859	-0.744664	5.33566	0.0731245	0
0.1227	-35.4384	-0.437425	-8.3942	2.20703	0
0.1233	-33.9147	-2.57508	-11.7519	2.81862	0
0.1240	-34.8382	-4.4055	-10.2257	1.59544	0
0.1247	-37.8856	-3.18435	-7.78372	2.20703	0
0.1253	-40.9331	-0.437425	-1.3797	6.48149	0
0.1260	-43.6804	0.78372	4.11469	9.22699	0
0.1267	-48.875	1.08836	5.03042	7.69802	0
0.1273	-55.2701	3.52804	8.3881	8.92119	0
0.1280	-62.2885	5.05382	12.3563	13.5014	0
0.1287	-67.483	2.91877	14.493	15.9411	0
0.1293	-69.3069	2.91877	18.1559	18.6866	0
0.1300	-73.578	6.88684	14.1877	20.8206	0
0.1307	-79.0727	8.71726	4.11469	19.604	0
0.1313	-73.9012	9.63377	5.03042	19.9098	0
0.1320	-71.454	11.1596	6.86188	21.1263	0
0.1327	-83.9671	8.41263	-8.69945	16.5527	0
0.1333	-93.4327	3.52804	-27.9298	14.4122	0
0.1340	-91.5858	3.83528	-33.4181	18.9924	0
0.1347	-93.4327	4.13992	-29.7613	18.3808	0
0.1353	-96.1801	1.08836	-21.8249	12.8899	0
0.1360	-93.7329	-0.13279	-16.941	11.3609	0
0.1367	-93.7329	-1.65857	-24.8774	10.1444	0
0.1373	-93.4327	-4.4055	-36.4705	6.48149	0
0.1380	-86.7144	-3.79623	-38.9125	5.86991	0
0.1387	-80.6195	-1.65857	-32.8137	4.95253	0
0.1393	-76.6486	-3.48899	-18.4672	0.983857	0
0.1400	-72.9777	-4.71013	-1.3797	-1.45584	0
0.1407	-68.4065	-4.10086	7.16712	-1.15005	0
0.1413	-61.9884	-4.4055	14.1877	0.983857	0
0.1420	-57.117	-2.57508	31.8858	2.20703	0
0.1427	-55.5933	1.08836	48.9794	1.28965	0
0.1433	-49.7754	0.476481	51.11	-0.538463	0
0.1440	-43.9806	-1.0493	38.6011	-1.45584	0
0.1447	-50.0986	0.78372	19.9874	0.378918	0
0.1453	-61.9884	-0.744664	9.60907	4.03515	0
0.1460	-67.7832	-3.79623	12.6615	5.56411	0
0.1467	-69.6301	-1.65857	14.1877	4.64673	0
0.1473	-72.3775	0.171846	6.25139	5.56411	0
0.1480	-75.4249	-2.57508	-1.68495	6.78729	0
0.1487	-76.6486	-4.10086	-8.69945	6.1757	0
0.1493	-77.5489	-5.32201	-21.2144	7.39223	0
0.1500	-82.1432	-7.45706	-32.8137	10.4435	0
0.1507	-87.6379	-8.06633	-33.1128	11.3609	0
0.1513	-89.4618	-9.89935	-27.9298	9.83857	0
0.1520	-90.3853	-10.5086	-21.8249	8.00381	0
0.1527	-90.6854	-6.23591	-9.61518	7.69802	0
0.1533	-86.7144	-5.32201	5.03042	9.83857	0
0.1540	-82.4434	-8.37357	10.83	11.9725	0
0.1547	-77.5489	-5.93128	12.051	10.7493	0
0.1553	-65.0358	-1.35394	14.493	8.00381	0
0.1560	-54.3697	-2.57508	11.4405	6.78729	0
0.1567	-58.3406	-4.4055	5.6409	5.86991	0
0.1573	-64.7357	-3.79623	12.3563	4.03515	0
0.1580	-59.8644	-2.27045	31.5805	2.51283	0
0.1587	-50.0986	-1.0493	49.889	0.0731245	0
0.1593	-40.633	-1.0493	66.9827	-2.97816	0
0.1600	-31.1673	-0.13279	83.1545	-3.28396	0
0.1607	-25.3725	4.13992	86.8174	-1.45584	0
0.1613	-21.7017	5.97033	76.7444	-2.67902	0
0.1620	-16.8304	1.69763	68.5089	-6.02945	0
0.1627	-10.7123	-1.65857	65.1512	-8.78159	0
0.1633	-5.24073	-0.744664	53.8572	-11.5271	0
0.1640	-3.09365	1.08836	33.412	-12.7436	0
0.1647	-1.56991	0.78372	12.3563	-10.6097	0
0.1653	3.32452	0.171846	-1.68495	-7.55842	0
0.1660	3.92478	1.39299	-7.78372	-3.28396	0
0.1667	2.10091	3.52804	-14.4991	0.378918	0
0.1673	9.71959	3.52804	-33.4181	-0.538463	0
0.1680	16.1378	0.476481	-48.0698	-2.67902	0
0.1687	5.14838	-1.0493	-41.3544	-1.45584	0
0.1693	-7.0646	0.171846	-24.2669	2.81862	0
0.1700	-7.0646	0.171846	-10.2257	4.64673	0
0.1707	-5.54086	-1.0493	-2.29543	4.03515	0
0.1713	-6.76447	-1.96321	-16.941	5.25832	0
0.1720	-7.66486	-2.57508	-49.2908	6.78729	0
0.1727	-7.96498	-3.79623	-59.9743	4.03515	0
0.1733	-5.84099	-5.32201	-39.8282	-0.538463	0
0.1740	-2.17017	-5.32201	-23.0459	-0.538463	0
0.1747	-1.56991	-3.48899	-24.5721	2.20703	0
0.1753	-0.346304	-3.18435	-34.6391	0.983857	0
0.1760	2.70117	-4.71013	-46.2383	-3.28396	0
0.1767	6.37199	-5.01477	-53.8694	-6.02945	0
0.1773	12.1668	-3.48899	-55.3956	-6.64104	0
0.1780	17.9616	-4.10086	-51.7327	-5.7303	0
0.1787	24.98	-4.4055	-37.9967	-6.02945	0
0.1793	41.4641	-0.744664	-25.7931	-7.86421	0
0.1800	56.4244	1.39299	-31.898	-6.94683	0
0.1807	54.2773	-1.35394	-46.8488	-6.94683	0
0.1813	49.406	-3.48899	-55.3956	-10.6097	0
0.1820	54.9007	-3.79623	-58.1428	-13.0494	0
0.1827	59.4719	-5.93128	-55.0904	-11.5271	0
0.1833	60.6955	-6.54055	-45.3226	-11.5271	0
0.1840	62.8195	-4.71013	-35.2495	-11.2213	0
0.1847	60.9956	-4.10086	-25.1826	-7.86421	0
0.1853	57.0247	-4.4055	-13.2781	-7.25262	0
0.1860	56.1012	-3.18435	-2.29543	-8.78159	0
0.1867	53.9772	-1.35394	1.97798	-6.94683	0
0.1873	48.1824	0.476481	-10.5309	-4.81292	0
0.1880	44.5116	2.00226	-30.677	-3.28396	0
0.1887	44.2114	2.61414	-40.1334	-0.538463	0
0.1893	42.6877	2.00226	-42.2702	1.59544	0
0.1900	40.5406	2.00226	-45.3226	1.90124	0
0.1907	43.9113	3.83528	-40.7439	2.20703	0
0.1913	51.53	3.83528	-25.4879	3.12441	0
0.1920	48.7826	-0.13279	-8.69945	3.12441	0
0.1927	34.1455	-2.57508	2.89371	3.12441	0
0.1933	25.9035	-1.96321	4.11469	2.81862	0
0.1940	27.1271	-3.79623	4.41993	2.81862	0
0.1947	27.4273	-3.48899	8.99859	2.20703	0
0.1953	26.8039	1.08836	1.67274	-0.232669	0
0.1960	28.6509	1.08836	-16.3305	-3.58975	0
0.1967	31.3982	-0.13279	-22.4354	-5.42451	0
0.1973	35.6693	2.3095	-19.6882	-6.33524	0
0.1980	39.0169	0.171846	-20.9092	-8.78159	0
0.1987	41.7642	-4.4055	-19.0777	-12.4445	0
0.1993	46.9588	-2.57508	-12.0571	-14.2726	0
0.2000	48.7826	-0.437425	-7.78372	-14.2726	0
0.2007	49.0828	-0.437425	-2.90592	-14.2726	0
0.2013	56.4244	2.00226	4.11469	-15.8015	0
0.2020	60.6955	2.91877	9.30383	-16.1007	0
0.2027	59.4719	2.00226	12.3563	-15.19	0
0.2033	67.7139	2.91877	14.1877	-14.2726	0
0.2040	74.4322	0.476481	16.0192	-13.3552	0
0.2047	60.6955	-3.79623	18.4611	-12.4445	0
0.2053	43.288	-2.57508	18.1559	-10.9155	0
0.2060	39.317	1.39299	16.9349	-7.86421	0
0.2067	38.1165	2.3095	19.9874	-6.94683	0
0.2073	33.8223	2.91877	23.6442	-7.86421	0
0.2080	30.4747	2.91877	25.1704	-5.11872	0
0.2087	27.1271	2.61414	27.3071	-1.15005	0
0.2093	24.0566	3.83528	29.4438	0.0731245	0
0.2100	20.4088	4.74919	29.1386	1.59544	0
0.2107	14.614	5.97033	29.4438	3.43021	0
0.2113	11.2433	8.10799	30.97	2.51283	0
0.2120	8.49598	7.49612	37.0749	1.59544	0
0.2127	3.92478	4.74919	40.7378	3.736	0
0.2133	1.77769	5.6657	29.1386	3.12441	0
0.2140	-1.56991	6.57961	16.9349	-0.232669	0
0.2147	-4.61738	4.74919	23.0337	0.378918	0
0.2153	4.84825	5.05382	25.7809	2.20703	0
0.2160	16.4379	7.19148	9.60907	0.0731245	0
0.2167	11.5435	4.74919	-2.29543	-3.58975	0
0.2173	4.84825	1.39299	3.19895	-6.02945	0
0.2180	9.41946	1.69763	10.83	-8.78159	0
0.2187	14.2908	2.00226	11.7458	-10.9155	0
0.2193	17.3614	-1.65857	8.99859	-10.9155	0
0.2200	22.856	-3.48899	6.86188	-11.8329	0
0.2207	23.4563	0.476481	6.25139	-13.3552	0
0.2213	20.709	3.83528	-2.29543	-12.4445	0
0.2220	21.9326	3.83528	-13.8886	-11.5271	0
0.2227	22.856	3.22341	-6.86798	-11.5271	0
0.2233	21.3092	1.08836	7.77761	-10.6097	0
0.2240	19.1852	-1.65857	0.451761	-8.78159	0
0.2247	15.8376	-0.13279	-15.7201	-7.25262	0
0.2253	13.0903	2.3095	-13.5833	-5.11872	0
0.2260	9.71959	0.476481	-5.34787	-2.37322	0
0.2267	10.3429	0.171846	-4.73738	0.378918	0
0.2273	20.1087	2.91877	-0.158727	2.51283	0
0.2280	23.7564	2.61414	10.5248	3.736	0
0.2287	9.11933	1.08836	15.4087	5.25832	0
0.2293	-6.14112	2.91877	17.5454	7.09308	0
0.2300	-11.6358	4.74919	20.5978	8.92119	0
0.2307	-15.3066	5.97033	24.2547	10.7493	0
0.2313	-18.6542	5.97033	30.3595	11.3609	0
0.2320	-19.8778	5.6657	36.1592	10.7493	0
0.2327	-21.7017	8.10799	33.7172	10.7493	0
0.2333	-22.6252	10.243	29.7491	11.0551	0
0.2340	-22.325	7.49612	40.7378	9.83857	0
0.2347	-21.4016	4.44455	66.3722	7.69802	0
0.2353	-18.9544	4.44455	81.6283	5.25832	0
0.2360	-18.6542	2.91877	58.1306	1.90124	0
0.2367	-18.6542	0.171846	16.9349	-1.45584	0
0.2373	-15.3066	-2.57508	3.19895	-3.58975	0
0.2380	-14.3831	-5.93128	9.60907	-3.58975	0
0.2387	-14.083	-6.23591	7.16712	-2.37322	0
0.2393	-3.09365	-3.79623	3.5042	-1.45584	0
0.2400	4.52503	-4.4055	1.97798	-3.89554	0
0.2407	-5.84099	-6.23591	-12.0571	-6.33524	0
0.2413	-15.0065	-4.10086	-23.3511	-6.64104	0
0.2420	-9.81194	-1.65857	-20.604	-4.50713	0
0.2427	-4.61738	-0.744664	-25.4879	-3.28396	0
0.2433	-6.14112	1.39299	-38.6072	-3.28396	0
0.2440	-7.96498	1.08836	-40.1334	-3.58975	0
0.2447	-8.88846	-1.0493	-30.9822	-3.58975	0
0.2453	-11.6358	0.476481	-17.2463	-3.28396	0
0.2460	-15.3066	2.91877	-1.3797	-0.538463	0
0.2467	-18.9544	1.08836	2.28322	4.03515	0
0.2473	-24.1489	-0.13279	-8.08896	4.03515	0
0.2480	-31.7907	-0.437425	-16.0253	1.90124	0
0.2487	-36.9621	-2.27045	-10.2257	4.03515	0
0.2493	-38.1858	-6.84779	7.16712	8.00381	0
0.2500	-45.8275	-12.339	27.9176	9.83857	0
0.2507	-52.2226	-12.6463	46.8427	10.4435	0
0.2513	-44.904	-6.54055	65.4565	9.53278	0
0.2520	-44.6039	-3.79623	69.1194	8.6154	0
0.2527	-61.9884	-6.23591	37.3802	6.78729	0
0.2533	-70.8537	-5.93128	-16.3305	4.64673	0
0.2540	-67.483	-4.4055	-61.7997	4.03515	0
0.2547	-72.0543	-4.71013	-87.1349	4.64673	0
0.2553	-76.0252	-4.10086	-85.3034	2.20703	0
0.2560	-69.3069	-4.71013	-56.9219	-0.844256	0
0.2567	-64.1354	-5.93128	-25.1826	-2.37322	0
0.2573	-62.6117	-2.87972	-8.69945	-4.20134	0
0.2580	-59.241	-1.35394	-6.2575	-7.86421	0
0.2587	-56.4937	-5.32201	-14.1938	-9.38653	0
0.2593	-52.8459	-5.93128	-24.5721	-7.86421	0
0.2600	-48.875	-3.79623	-32.5085	-7.86421	0
0.2607	-43.9806	-8.98284	-43.1859	-9.38653	0
0.2613	-35.7385	-13.8648	-52.038	-10.6097	0
0.2620	-32.6911	-10.5086	-51.7327	-11.2213	0
0.2627	-35.4384	-7.45706	-49.9013	-9.99812	0
0.2633	-27.8197	-7.7617	-49.9013	-7.25262	0
0.2640	-18.054	-5.93128	-43.4911	-6.64104	0
0.2647	-28.1199	-6.23591	-33.1128	-8.78159	0
0.2653	-42.757	-8.98284	-21.8249	-8.78159	0
0.2660	-44.904	-7.15242	-2.60068	-6.64104	0
0.2667	-44.904	-5.62664	18.7664	-5.7303	0
0.2673	-46.4278	-7.45706	29.7491	-4.50713	0
0.2680	-44.6039	-8.06633	37.3802	-2.37322	0
0.2687	-43.6804	-8.06633	45.0112	-1.45584	0
0.2693	-45.2042	-6.84779	41.9588	-1.76164	0
0.2700	-46.4278	-3.48899	27.9176	-1.15005	0
0.2707	-49.1751	-4.4055	16.3244	0.983857	0
0.2713	-50.0986	-8.06633	16.3244	2.20703	0
0.2720	-50.999	-8.98284	24.8652	1.28965	0
0.2727	-52.5227	-8.98284	23.3389	0.983857	0
0.2733	-51.3222	-8.37357	4.41993	3.12441	0
0.2740	-48.5749	-2.87972	-8.69945	2.81862	0
0.2747	-43.3803	1.08836	-3.21116	-0.844256	0
0.2753	-31.1673	0.171846	-0.463971	-2.67902	0
0.2760	-24.449	1.08836	-13.2781	-2.97816	0
0.2767	-30.8672	2.91877	-25.7931	-3.58975	0
0.2773	-37.2623	4.13992	-27.0141	-5.11872	0
0.2780	-34.2148	5.97033	-20.2987	-6.33524	0
0.2787	-25.9728	5.6657	-10.8362	-9.38653	0
0.2793	-15.3066	4.44455	-4.1269	-13.0494	0
0.2800	-8.88846	7.49612	-0.158727	-15.19	0
0.2807	-8.58833	7.19148	7.47237	-15.19	0
0.2813	-5.24073	0.476481	16.0192	-17.0181	0
0.2820	-1.26978	-3.48899	20.5978	-21.2925	0
0.2827	-0.346304	-1.96321	21.5136	-21.5983	0
0.2833	5.14838	-2.27045	19.6821	-17.6297	0
0.2840	12.1668	-3.79623	14.493	-13.9668	0
0.2847	14.2908	-1.65857	7.77761	-13.3552	0
0.2853	17.6615	0.78372	0.451761	-13.661	0
0.2860	18.8851	-2.87972	-5.34787	-11.8329	0
0.2867	18.2617	-7.7617	-7.17323	-8.78159	0
0.2873	28.951	-5.93128	-8.69945	-6.94683	0
0.2880	39.0169	-2.27045	-10.5309	-5.11872	0
0.2887	30.4747	-1.0493	-9.30993	-1.15005	0
0.2893	21.3092	2.61414	-2.90592	0.378918	0
0.2900	25.9035	8.10799	12.051	0.0731245	0
0.2907	26.2036	9.32653	32.4963	0.678064	0
0.2913	19.4854	10.243	39.8221	1.28965	0
0.2920	16.4379	13.9039	31.5805	0.378918	0
0.2927	15.2143	12.99	29.7491	2.20703	0
0.2933	14.9141	8.71726	36.1592	3.736	0
0.2940	18.8851	9.63377	31.2753	2.81862	0
0.2947	22.5328	11.7688	23.6442	2.20703	0
0.2953	24.98	11.1596	33.412	0.678064	0
0.2960	28.6509	12.0735	50.1943	-3.28396	0
0.2967	35.9694	12.6853	58.4359	-5.7303	0
0.2973	46.3354	11.1596	57.2149	-6.94683	0
0.2980	52.7536	11.7688	49.5838	-8.78159	0
0.2987	58.8485	13.2946	38.9064	-8.78159	0
0.2993	73.5087	11.1596	19.9874	-8.78159	0
0.3000	85.0984	7.80075	-10.2257	-12.1387	0
0.3007	79.9038	4.74919	-31.898	-14.2726	0
0.3013	73.5087	0.171846	-30.9822	-12.7436	0
0.3020	77.1565	-0.437425	-25.1826	-12.4445	0
0.3027	81.7508	1.08836	-21.8249	-12.7436	0
0.3033	82.9744	-1.96321	-8.69945	-11.5271	0
0.3040	85.0984	-2.87972	4.11469	-10.6097	0
0.3047	86.9222	1.39299	-0.158727	-9.38653	0
0.3053	86.322	1.39299	-8.3942	-6.64104	0
0.3060	83.5746	0.171846	-9.61518	-2.67902	0
0.3067	81.1274	3.22341	-10.5309	1.59544	0
0.3073	80.8273	4.44455	-9.61518	2.51283	0
0.3080	77.7798	2.91877	-4.1269	0.983857	0
0.3087	74.109	3.83528	-1.3797	3.43021	0
0.3093	72.5853	4.44455	4.11469	5.86991	0
0.3100	67.0906	2.91877	19.9874	2.51283	0
0.3107	62.8195	1.08836	31.5805	3.12441	0
0.3113	68.6143	0.171846	22.118	9.83857	0
0.3120	68.9375	1.08836	10.5248	11.3609	0
0.3127	55.2008	3.83528	14.7982	10.7493	0
0.3133	45.1349	5.36106	19.9874	13.1957	0
0.3140	45.1349	8.41263	19.0716	12.2783	0
0.3147	45.435	12.0735	24.2547	8.6154	0
0.3153	45.1349	9.63377	30.6648	6.78729	0
0.3160	45.7352	5.36106	24.5599	3.12441	0
0.3167	46.0353	3.83528	11.1353	0.0731245	0
0.3173	48.4825	2.61414	-3.82165	0.378918	0
0.3180	50.6065	0.171846	-22.1302	-0.538463	0
0.3187	53.6771	-2.87972	-28.8455	-5.11872	0
0.3193	58.5484	-8.67821	-8.08896	-7.86421	0
0.3200	58.2483	-11.4251	16.0192	-6.02945	0
0.3207	55.2008	-8.37357	11.7458	-5.11872	0
0.3213	58.8485	-6.23591	-12.0571	-6.94683	0
0.3220	60.6955	-6.84779	-32.5085	-6.64104	0
0.3227	58.8485	-3.18435	-40.4387	-3.28396	0
0.3233	67.0906	2.00226	-35.86	-1.76164	0
0.3240	72.2851	2.00226	-31.5927	-4.20134	0
0.3247	59.772	-0.437425	-38.302	-6.02945	0
0.3253	49.0828	1.69763	-39.8282	-4.81292	0
0.3260	48.7826	4.74919	-26.0983	0.678064	0
0.3267	42.9878	5.97033	-12.3624	5.86991	0
0.3273	35.3692	7.49612	-3.21116	7.09308	0
0.3280	32.2986	9.93841	11.1353	7.39223	0
0.3287	24.98	10.243	26.0861	8.6154	0
0.3293	18.2617	11.1596	36.1592	10.4435	0
0.3300	14.2908	13.9039	39.8221	11.6667	0
0.3307	4.22491	12.0735	34.633	10.7493	0
0.3313	-3.69391	7.49612	22.4232	9.22699	0
0.3320	-4.91751	4.74919	5.03042	10.7493	0
0.3327	-10.4122	2.61414	-13.8886	11.3609	0
0.3333	-17.1305	-0.437425	-24.8774	8.30961	0
0.3340	-18.3541	0.476481	-27.6246	8.6154	0
0.3347	-20.4781	2.00226	-31.2875	11.0551	0
0.3353	-17.4306	1.39299	-32.5085	9.53278	0
0.3360	-10.1121	3.83528	-28.8455	7.39223	0
0.3367	-17.1305	7.49612	-27.9298	4.95253	0
0.3373	-30.8672	6.57961	-26.0983	-0.538463	0
0.3380	-31.7907	3.83528	-14.1938	-4.20134	0
0.3387	-27.1964	3.52804	-1.3797	-2.67902	0
0.3393	-27.4965	2.00226	3.19895	-5.11872	0
0.3400	-27.1964	-2.57508	1.36749	-9.99812	0
0.3407	-23.8488	-3.48899	-8.69945	-7.86421	0
0.3413	-20.8013	0.78372	-18.7725	-4.20134	0
0.3420	-19.5777	2.00226	-9.30993	-5.42451	0
0.3427	-19.8778	-2.57508	8.69334	-6.02945	0
0.3433	-18.9544	-4.10086	4.11469	-4.20134	0
0.3440	-17.7307	1.08836	-10.8362	-5.42451	0
0.3447	-18.6542	5.05382	-12.6676	-4.20134	0
0.3453	-18.3541	4.74919	-16.941	2.20703	0
0.3460	-20.178	5.97033	-27.9298	4.34094	0
0.3467	-23.5487	9.32653	-29.7613	4.03515	0
0.3473	-18.3541	9.32653	-31.5927	7.69802	0
0.3480	-14.6833	5.6657	-35.2495	9.22699	0
0.3487	-26.296	0.78372	-20.9092	8.92119	0
0.3493	-40.3328	-1.0493	-3.51641	13.1957	0
0.3500	-45.2042	1.69763	1.67274	15.9411	0
0.3507	-47.028	3.83528	12.9668	14.1064	0
0.3513	-47.3513	1.69763	22.4232	13.1957	0
0.3520	-48.2516	0.476481	10.83	12.5841	0
0.3527	-52.8459	0.171846	2.89371	11.3609	0
0.3533	-54.0695	-4.10086	15.7139	10.4435	0
0.3540	-49.7754	-9.28748	30.0543	7.39223	0
0.3547	-47.028	-9.89935	38.9064	6.48149	0
0.3553	-44.6039	-7.15242	41.0431	8.6154	0
0.3560	-40.9331	-6.23591	35.2434	6.1757	0
0.3567	-37.5855	-7.15242	34.633	2.20703	0
0.3573	-32.3909	-6.23591	35.2434	2.51283	0
0.3580	-28.1199	-3.48899	15.7139	1.59544	0
0.3587	-20.8013	-2.57508	-12.3624	-0.232669	0
0.3593	-2.49339	-1.0493	-26.4036	2.20703	0
0.3600	9.41946	2.3095	-28.5403	3.12441	0
0.3607	3.0013	4.44455	-17.2463	-1.15005	0
0.3613	-0.946563	3.52804	-1.99019	-2.06743	0
0.3620	3.92478	2.91877	-5.04263	0.378918	0
0.3627	7.27238	2.00226	-16.6358	1.28965	0
0.3633	13.3904	-1.35394	-14.1938	0.378918	0
0.3640	21.3092	-1.65857	-11.1414	-0.232669	0
0.3647	20.4088	1.08836	-10.5309	0.678064	0
0.3653	17.9616	1.69763	-1.07446	3.12441	0
0.3660	17.9616	2.91877	6.25139	5.56411	0
0.3667	16.1378	5.6657	9.30383	6.78729	0
0.3673	15.5144	3.52804	23.3389	7.09308	0
0.3680	14.2908	-1.0493	32.8015	8.6154	0
0.3687	6.97225	-2.27045	23.9494	11.0551	0
0.3693	0.877303	-1.65857	21.5136	13.8006	0
0.3700	-2.49339	-0.744664	32.191	15.3296	0
0.3707	-3.39378	2.3095	28.5281	15.9411	0
0.3713	2.10091	1.69763	12.9668	17.1577	0
0.3720	0.877303	-0.13279	7.77761	18.6866	0
0.3727	-16.207	3.52804	12.3563	18.9924	0
0.3733	-27.1964	4.74919	21.8188	17.7693	0
0.3740	-23.2254	1.69763	38.2959	15.0238	0
0.3747	-22.6252	4.74919	45.0112	12.8899	0
0.3753	-24.7723	9.93841	27.6124	12.8899	0
0.3760	-20.4781	5.97033	5.33566	11.9725	0
0.3767	-17.7307	1.69763	0.757005	7.39223	0
0.3773	-19.5777	2.91877	13.272	4.03515	0
0.3780	-17.1305	2.00226	28.8333	3.736	0
0.3787	-11.6358	-1.0493	29.4438	3.12441	0
0.3793	-7.96498	-1.65857	7.77761	2.81862	0
0.3800	-5.84099	-3.79623	-17.8568	1.90124	0
0.3807	-3.39378	-8.06633	-32.5085	-2.06743	0
0.3813	1.17743	-10.5086	-37.3863	-2.97816	0
0.3820	3.0013	-10.8133	-36.1653	1.28965	0
0.3827	5.14838	-7.45706	-38.6072	1.90124	0
0.3833	16.1378	-3.79623	-53.5642	-0.538463	0
0.3840	24.98	-3.79623	-69.1255	1.28965	0
0.3847	16.1378	-3.79623	-68.2098	3.43021	0
0.3853	3.0013	-2.57508	-52.6484	2.20703	0
0.3860	-0.646434	-4.4055	-28.8455	4.95253	0
0.3867	-1.56991	-6.23591	-12.3624	9.53278	0
0.3873	-3.09365	-3.79623	-17.8568	8.6154	0
0.3880	-5.84099	-1.96321	-28.8455	7.09308	0
0.3887	-9.51181	-2.87972	-22.4354	9.53278	0
0.3893	-11.0355	-1.65857	-12.3624	11.6667	0
0.3900	-13.7829	-0.744664	-12.3624	13.5014	0
0.3907	-20.8013	-2.87972	-10.8362	16.8585	0
0.3913	-22.6252	-2.27045	-5.04263	15.9411	0
0.3920	-20.178	-1.0493	-2.90592	13.1957	0
0.3927	-23.2254	-5.62664	-3.21116	13.1957	0
0.3933	-25.3725	-10.204	0.757005	13.5014	0
0.3940	-25.3725	-8.06633	7.16712	11.6667	0
0.3947	-26.8963	-3.18435	3.80944	12.8899	0
0.3953	-18.054	-2.57508	-7.78372	15.0238	0
0.3960	-5.24073	-1.96321	-6.56274	13.1957	0
0.3967	-9.51181	0.171846	6.86188	9.53278	0
0.3973	-17.7307	-1.0493	9.60907	7.69802	0
0.3980	-11.6358	-5.01477	3.80944	4.95253	0
0.3987	-2.17017	-4.10086	1.97798	3.736	0
0.3993	2.10091	-0.744664	-6.86798	3.43021	0
0.4000	6.37199	-1.65857	-19.383	0.983857	0
0.4007	10.6431	-4.4055	-9.92042	-3.28396	0
0.4013	14.614	-4.4055	9.91432	-4.20134	0
0.4020	18.585	-3.48899	10.5248	-1.15005	0
0.4027	19.4854	-1.65857	-0.463971	-0.232669	0
0.4033	21.0091	-1.65857	-10.5309	-3.89554	0
0.4040	24.0566	-5.32201	-30.677	-7.86421	0
0.4047	26.2036	-8.37357	-52.038	-6.02945	0
0.4053	27.7274	-9.89935	-49.2908	-0.538463	0
0.4060	28.3507	-11.7298	-26.7088	2.20703	0
0.4067	29.8745	-11.1205	-6.2575	2.51283	0
0.4073	35.0459	-10.8133	8.3881	1.59544	0
0.4080	35.9694	-14.7813	17.5454	0.378918	0
0.4087	24.0566	-16.6117	15.7139	3.12441	0
0.4093	10.3429	-14.7813	10.2196	11.6667	0
0.4100	4.84825	-13.5602	12.6615	16.8585	0
0.4107	3.32452	-10.204	19.6821	15.9411	0
0.4113	1.77769	-8.06633	28.2228	15.3296	0
0.4120	-0.646434	-11.7298	37.0749	15.3296	0
0.4127	-3.39378	-12.9509	40.1273	12.8899	0
0.4133	-5.54086	-8.98284	39.8221	12.2783	0
0.4140	-6.44125	-6.84779	39.5169	14.4122	0
0.4147	-5.24073	-4.4055	30.97	13.1957	0
0.4153	-4.31725	0.171846	13.8825	10.7493	0
0.4160	-6.76447	1.39299	-1.07446	8.6154	0
0.4167	-7.0646	1.69763	-9.92042	4.95253	0
0.4173	-1.56991	2.00226	-10.5309	4.64673	0
0.4180	0.577173	-0.744664	-5.95225	8.30961	0
0.4187	4.22491	-2.57508	-3.51641	7.09308	0
0.4193	17.9616	0.476481	6.86188	2.20703	0
0.4200	23.1562	-0.13279	30.3595	0.678064	0
0.4207	11.5435	-8.06633	39.8221	-1.76164	0
0.4213	6.07186	-14.4767	35.2434	-5.42451	0
0.4220	10.9432	-15.3906	37.0749	-4.20134	0
0.4227	12.1668	-14.7813	23.3389	-7.55842	0
0.4233	11.8667	-13.8648	-11.4466	-21.9041	0
0.4240	12.1668	-9.89935	-17.2463	-33.4977	0
0.4247	7.89572	-5.93128	5.6409	-36.2432	0
0.4253	4.22491	-6.54055	-1.3797	-38.0779	0
0.4260	-0.346304	-9.89935	-48.9855	-37.7721	0
0.4267	-8.88846	-10.204	-93.2337	-32.2745	0
0.4273	-14.3831	-8.98284	-104.528	-28.9241	0
0.4280	-17.7307	-8.06633	-89.2655	-25.567	0
0.4287	-24.7723	-5.93128	-70.0412	-18.2412	0
0.4293	-28.42	-2.57508	-57.2271	-13.3552	0
0.4300	-30.8672	1.69763	-45.0173	-11.5271	0
0.4307	-36.3619	8.10799	-28.8455	-2.97816	0
0.4313	-34.538	14.5157	-15.7201	11.6667	0
0.4320	-31.1673	16.958	-8.08896	22.9611	0
0.4327	-42.4568	14.8204	-1.3797	28.1463	0
0.4333	-56.1935	10.5477	5.6409	27.2289	0
0.4340	-58.9409	7.49612	6.25139	20.5148	0
0.4347	-59.8644	6.57961	1.67274	18.6866	0
0.4353	-62.9118	8.41263	-1.68495	26.0124	0
0.4360	-62.2885	11.7688	-4.43214	27.5347	0
0.4367	-58.9409	11.4642	-2.29543	18.3808	0
0.4373	-56.7938	5.6657	9.60907	11.3609	0
0.4380	-57.4172	-1.65857	19.0716	11.0551	0
0.4387	-54.9699	-6.23591	19.0716	6.78729	0
0.4393	-48.5749	-8.06633	22.4232	-6.33524	0
0.4400	-46.4278	-7.7617	21.8188	-22.8149	0
0.4407	-44.904	-3.48899	5.03042	-36.8548	0
0.4413	-36.3619	1.08836	-9.00469	-38.6895	0
0.4420	-32.6911	0.78372	-8.08896	-25.567	0
0.4427	-32.9912	-2.57508	-5.04263	-11.8329	0
0.4433	-19.8778	-3.48899	-7.78372	-9.99812	0
0.4440	-8.88846	-4.4055	-12.3624	-15.4958	0
0.4447	-18.6542	-7.7617	-13.2781	-19.7636	0
0.4453	-27.8197	-8.06633	-8.08896	-23.1207	0
0.4460	-25.6726	-4.4055	-5.34787	-24.9554	0
0.4467	-27.1964	-2.87972	-6.2575	-23.1207	0
0.4473	-31.7907	-3.18435	0.451761	-20.0694	0
0.4480	-31.1673	-0.744664	11.1353	-19.7636	0
0.4487	-32.6911	2.00226	15.1035	-20.3752	0
0.4493	-36.0618	2.91877	22.4232	-21.5983	0
0.4500	-38.1858	6.27497	35.8539	-21.5983	0
0.4507	-40.633	8.71726	39.8221	-14.8842	0
0.4513	-42.1567	7.19148	29.4438	-2.37322	0
0.4520	-42.757	5.97033	15.1035	4.03515	0
0.4527	-43.6804	7.49612	1.67274	2.20703	0
0.4533	-40.9331	9.0219	-13.5833	4.03515	0
0.4540	-38.4859	9.63377	-24.2669	9.53278	0
0.4547	-37.2623	9.63377	-21.5197	8.30961	0
0.4553	-28.1199	8.41263	-12.6676	3.12441	0
0.4560	-19.8778	7.49612	-4.43214	0.378918	0
0.4567	-24.449	7.80075	5.03042	-4.81292	0
0.4573	-31.7907	6.57961	9.60907	-12.1387	0
0.4580	-29.0433	5.6657	10.5248	-14.2726	0
0.4587	-24.1489	5.6657	22.4232	-13.3552	0
0.4593	-22.6252	3.22341	36.1592	-13.0494	0
0.4600	-19.2776	1.08836	36.1592	-6.02945	0
0.4607	-14.083	2.91877	33.412	1.90124	0
0.4613	-10.4122	2.3095	29.4438	1.90124	0
0.4620	-7.36473	-1.0493	19.6821	-1.45584	0
0.4627	-2.17017	1.08836	14.7982	-3.89554	0
0.4633	0.253956	6.57961	9.91432	-12.4445	0
0.4640	-5.84099	6.88684	-0.769214	-24.6496	0
0.4647	-9.51181	3.83528	0.146517	-30.4464	0
0.4653	-5.24073	0.476481	6.86188	-27.0893	0
0.4660	-5.54086	-1.35394	9.60907	-15.19	0
0.4667	-7.0646	1.08836	27.3071	2.20703	0
0.4673	0.877303	5.36106	42.5693	10.4435	0
0.4680	0.877303	5.36106	24.2547	7.69802	0
0.4687	-15.3066	2.61414	4.41993	7.09308	0
0.4693	-27.8197	1.69763	9.60907	8.30961	0
0.4700	-31.7907	0.78372	19.3769	1.28965	0
0.4707	-36.9621	-3.48899	27.9176	-6.02945	0
0.4713	-39.7095	-6.54055	33.412	-6.33524	0
0.4720	-42.1567	-2.57508	24.8652	-6.94683	0
0.4727	-48.2516	2.00226	25.4756	-7.25262	0
0.4733	-49.4753	1.69763	36.7697	-3.89554	0
0.4740	-48.2516	-1.0493	16.0192	-2.06743	0
0.4747	-48.5749	-1.0493	-36.4705	-1.15005	0
0.4753	-46.1277	-0.437425	-69.1255	1.90124	0
0.4760	-42.757	0.171846	-62.4101	-0.232669	0
0.4767	-41.8566	0.476481	-36.1653	-6.64104	0
0.4773	-35.7385	1.08836	-10.2257	-7.55842	0
0.4780	-31.1673	2.00226	6.25139	-5.42451	0
0.4787	-27.1964	2.61414	16.0192	-4.50713	0
0.4793	-8.88846	2.00226	26.6966	-3.28396	0
0.4800	6.67212	2.00226	39.8221	-4.50713	0
0.4807	-0.646434	2.3095	48.9794	-7.86421	0
0.4813	-10.4122	1.08836	48.0637	-8.17001	0
0.4820	-8.2882	-0.744664	33.412	-7.25262	0
0.4827	-5.54086	2.00226	4.11469	-8.4758	0
0.4833	-3.39378	4.74919	-24.2669	-10.3039	0
0.4840	-0.646434	1.08836	-33.1128	-12.4445	0
0.4847	-1.56991	-5.62664	-29.7613	-13.0494	0
0.4853	-1.26978	-8.06633	-29.456	-9.99812	0
0.4860	-0.646434	-8.37357	-27.9298	-8.78159	0
0.4867	-2.49339	-7.45706	-23.6564	-10.6097	0
0.4873	-1.56991	-4.10086	-27.6246	-9.38653	0
0.4880	-1.87004	-0.744664	-40.1334	-5.7303	0
0.4887	-7.36473	-1.35394	-51.7327	-5.11872	0
0.4893	-9.81194	-2.27045	-57.2271	-2.67902	0
0.4900	-13.7829	0.476481	-51.7327	1.90124	0
0.4907	-19.2776	4.74919	-36.1653	3.736	0
0.4913	-11.3357	5.6657	-25.1826	5.25832	0
0.4920	-2.79352	5.6657	-24.8774	8.30961	0
0.4927	-12.5593	7.19148	-20.2987	8.30961	0
0.4933	-23.5487	7.80075	-4.1269	6.78729	0
0.4940	-22.6252	8.10799	9.60907	7.09308	0
0.4947	-24.449	10.243	9.30383	7.39223	0
0.4953	-25.0724	11.7688	6.86188	6.78729	0
0.4960	-19.5777	8.41263	13.272	4.64673	0
0.4967	-16.207	4.74919	20.2926	-1.76164	0
0.4973	-14.083	1.69763	17.8507	-6.94683	0
0.4980	-8.88846	-3.18435	9.91432	-7.25262	0
0.4987	-3.39378	-5.32201	5.94615	-6.64104	0
0.4993	2.10091	-3.48899	3.19895	-7.86421	0
0.5000	6.67212	-0.744664	-6.86798	-9.69233	0
0.5007	8.8192	2.00226	-15.7201	-10.6097	0
0.5013	13.6905	4.44455	-12.3624	-11.5271	0
0.5020	15.8376	3.52804	-2.29543	-11.5271	0
0.5027	15.8376	2.61414	7.16712	-11.2213	0
0.5033	26.5038	4.44455	11.4405	-9.99812	0
0.5040	34.1455	4.74919	3.5042	-9.99812	0
0.5047	23.1562	2.61414	-7.78372	-12.1387	0
0.5053	13.0903	1.39299	-5.64701	-13.3552	0
0.5060	14.614	2.3095	1.06225	-10.3039	0
0.5067	14.614	3.52804	-4.43214	-6.02945	0
0.5073	10.0197	3.22341	-15.4148	-2.97816	0
0.5080	4.84825	3.52804	-17.8568	-2.67902	0
0.5087	-2.79352	5.6657	-8.3942	-2.37322	0
0.5093	-9.51181	6.27497	8.08286	-0.232669	0
0.5100	-13.1595	3.52804	18.7664	3.12441	0
0.5107	-16.5302	3.52804	16.0192	2.81862	0
0.5113	-17.7307	5.6657	6.86188	0.983857	0
0.5120	-18.9544	4.44455	0.757005	2.20703	0
0.5127	-22.0249	2.00226	0.146517	2.81862	0
0.5133	-22.0249	1.69763	-1.07446	0.0731245	0
0.5140	-19.2776	0.171846	-2.90592	-2.06743	0
0.5147	-14.3831	-3.79623	1.36749	-1.45584	0
0.5153	-3.39378	-8.06633	9.91432	-2.06743	0
0.5160	1.77769	-7.7617	15.1035	-4.81292	0
0.5167	-7.96498	-4.71013	20.9031	-7.55842	0
0.5173	-15.3066	-3.79623	25.7809	-9.69233	0
0.5180	-11.0355	-3.48899	19.6821	-12.4445	0
0.5187	-8.88846	-1.96321	11.1353	-16.7123	0
0.5193	-7.36473	-4.71013	11.4405	-18.2412	0
0.5200	-0.646434	-7.15242	11.1353	-16.1007	0
0.5207	4.84825	-5.32201	9.91432	-17.9355	0
0.5213	7.59559	-5.93128	16.3244	-21.2925	0
0.5220	11.2433	-7.15242	19.6821	-18.547	0
0.5227	14.614	-2.87972	13.5772	-16.1007	0
0.5233	16.738	-2.57508	12.6615	-19.152	0
0.5240	19.4854	-6.54055	20.5978	-17.9355	0
0.5247	19.4854	-4.4055	25.1704	-13.3552	0
0.5253	18.8851	1.08836	22.4232	-13.9668	0
0.5260	18.8851	4.13992	18.1559	-14.8842	0
0.5267	19.4854	7.80075	17.5454	-9.69233	0
0.5273	25.9035	9.32653	15.7139	-7.86421	0
0.5280	33.2221	7.19148	5.33566	-11.5271	0
0.5287	25.2802	6.57961	-5.95225	-10.6097	0
0.5293	9.41946	5.6657	-6.56274	-7.25262	0
0.5300	4.22491	0.476481	-2.29543	-9.08739	0
0.5307	5.44851	-2.57508	-4.43214	-10.9155	0
0.5313	3.0013	-4.10086	-11.4466	-8.78159	0
0.5320	0.253956	-5.62664	-16.941	-7.55842	0
0.5327	-0.946563	-5.32201	-15.4148	-8.78159	0
0.5333	-1.56991	-3.48899	-7.78372	-9.08739	0
0.5340	0.253956	-4.4055	-3.21116	-8.4758	0
0.5347	3.0013	-6.23591	-2.60068	-6.64104	0
0.5353	7.89572	-6.23591	-1.07446	-6.02945	0
0.5360	13.9907	-4.4055	-1.3797	-6.02945	0
0.5367	18.8851	-2.57508	-5.64701	-4.20134	0
0.5373	24.98	0.476481	-4.73738	-0.232669	0
0.5380	31.6983	2.61414	2.89371	0.0731245	0
0.5387	39.317	2.00226	11.1353	-4.50713	0
0.5393	52.7536	2.61414	19.3769	-9.08739	0
0.5400	64.3432	3.83528	23.3389	-12.7436	0
0.5407	62.5194	2.00226	19.6821	-16.7123	0
0.5413	59.772	1.08836	19.0716	-20.681	0
0.5420	66.7904	2.91877	25.1704	-21.5983	0
0.5427	71.0615	2.00226	27.9176	-20.3752	0
0.5433	69.8379	1.08836	23.9494	-19.152	0
0.5440	71.985	2.91877	15.7139	-17.9355	0
0.5447	75.0325	-1.0493	-0.463971	-17.0181	0
0.5453	75.9559	-5.62664	-18.7725	-16.1007	0
0.5460	76.2561	-2.57508	-27.0141	-13.0494	0
0.5467	74.7323	-0.744664	-20.2987	-11.5271	0
0.5473	69.8379	-2.57508	-9.30993	-11.5271	0
0.5480	63.4428	1.08836	-8.3942	-6.33524	0
0.5487	59.772	3.83528	-16.941	-0.232669	0
0.5493	59.772	2.61414	-16.941	0.378918	0
0.5500	54.9007	6.27497	-2.29543	2.20703	0
0.5507	47.8592	10.243	10.5248	8.30961	0
0.5513	53.3539	9.0219	16.9349	11.6667	0
0.5520	59.772	9.63377	23.3389	10.7493	0
0.5527	47.8592	11.1596	33.412	8.92119	0
0.5533	33.2221	8.41263	40.1273	7.69802	0
0.5540	33.2221	10.243	37.0749	8.92119	0
0.5547	35.9694	13.2946	27.0019	9.53278	0
0.5553	36.8929	8.71726	17.2402	4.95253	0
0.5560	40.5406	3.83528	10.5248	1.28965	0
0.5567	45.1349	2.00226	7.47237	2.20703	0
0.5573	48.4825	-1.0493	-0.769214	2.51283	0
0.5580	53.6771	-0.437425	-30.677	-0.538463	0
0.5587	59.1718	3.83528	-67.294	-2.97816	0
0.5593	63.743	0.171846	-76.7566	-4.81292	0
0.5600	68.6143	-7.15242	-67.9045	-6.64104	0
0.5607	74.109	-6.84779	-67.9045	-5.11872	0
0.5613	79.9038	-3.79623	-67.5993	-1.45584	0
0.5620	82.351	-3.79623	-53.2589	-1.45584	0
0.5627	87.2454	-4.71013	-31.5927	-4.81292	0
0.5633	100.059	-5.32201	-7.78372	-8.17001	0
0.5640	105.553	-6.23591	7.16712	-10.9155	0
0.5647	94.564	-5.93128	-1.99019	-10.6097	0
0.5653	82.9744	-4.4055	-18.4672	-6.94683	0
0.5660	80.5272	-4.10086	-15.1096	-2.37322	0
0.5667	78.3801	-6.23591	3.19895	2.20703	0
0.5673	76.5562	-9.59472	16.0192	5.86991	0
0.5680	74.4322	-8.06633	17.5454	7.39223	0
0.5687	68.014	-2.57508	4.72517	9.53278	0
0.5693	63.4428	-1.65857	-15.4148	14.1064	0
0.5700	58.8485	-3.18435	-27.0141	15.0238	0
0.5707	51.53	0.171846	-24.5721	13.1957	0
0.5713	49.0828	2.91877	-18.7725	14.1064	0
0.5720	48.4825	1.39299	-11.7519	16.5527	0
0.5727	40.2405	0.476481	2.89371	17.4635	0
0.5733	35.6693	-1.0493	21.5136	16.8585	0
0.5740	37.7933	-4.10086	34.633	15.6354	0
0.5747	37.193	-2.87972	40.7378	15.9411	0
0.5753	42.0644	0.78372	43.1798	18.0751	0
0.5760	49.7061	0.476481	37.6854	18.0751	0
0.5767	44.2114	-2.57508	25.1704	14.4122	0
0.5773	35.0459	-4.10086	18.7664	8.6154	0
0.5780	35.0459	-5.32201	18.4611	4.64673	0
0.5787	36.8929	-5.32201	5.94615	5.56411	0
0.5793	38.7168	-6.23591	-19.6882	6.78729	0
0.5800	43.288	-9.89935	-43.4911	4.03515	0
0.5807	45.7352	-10.8133	-61.7997	3.12441	0
0.5813	47.8592	-6.84779	-70.6517	5.25832	0
0.5820	50.6065	-4.10086	-55.3956	4.95253	0
0.5827	51.2299	-2.57508	-23.6564	3.43021	0
0.5833	52.7536	2.61414	-6.86798	4.95253	0
0.5840	54.2773	4.13992	-12.3624	5.56411	0
0.5847	51.53	-1.96321	-26.7088	4.95253	0
0.5853	49.0828	-5.32201	-48.0698	6.1757	0
0.5860	46.0353	-1.35394	-78.5881	8.00381	0
0.5867	42.0644	3.22341	-103.917	10.1444	0
0.5873	45.435	2.91877	-106.054	11.3609	0
0.5880	48.1824	-0.744664	-87.1349	8.6154	0
0.5887	36.2695	-7.15242	-59.6691	7.69802	0
0.5893	21.6324	-8.98284	-37.9967	13.1957	0
0.5900	16.738	-3.48899	-27.9298	18.0751	0
0.5907	14.614	0.78372	-21.5197	19.2982	0
0.5913	10.9432	-1.35394	-12.6676	20.8206	0
0.5920	6.97225	-1.35394	-8.08896	22.9611	0
0.5927	2.10091	2.91877	-9.61518	25.095	0
0.5933	-1.26978	3.52804	-6.56274	27.8405	0
0.5940	-1.56991	2.3095	-0.463971	26.9231	0
0.5947	-1.87004	2.61414	2.89371	22.6553	0
0.5953	-0.346304	-2.57508	10.2196	18.6866	0
0.5960	1.77769	-10.8133	19.6821	15.3296	0
0.5967	4.52503	-12.339	18.1559	13.1957	0
0.5973	9.11933	-9.59472	7.47237	13.5014	0
0.5980	10.9432	-9.89935	-3.21116	13.1957	0
0.5987	13.9907	-8.98284	-6.86798	12.2783	0
0.5993	28.0275	-6.23591	2.58847	12.5841	0
0.6000	38.7168	-3.79623	14.7982	11.3609	0
0.6007	31.3982	-2.27045	12.051	7.69802	0
0.6013	22.2327	-3.48899	3.5042	4.03515	0
0.6020	24.3798	-8.06633	3.80944	3.12441	0
0.6027	28.3507	-10.5086	3.80944	4.95253	0
0.6033	28.3507	-9.89935	0.451761	5.86991	0
0.6040	27.7274	-8.98284	3.19895	4.64673	0
0.6047	28.951	-5.32201	10.2196	6.78729	0
0.6053	29.5512	-1.35394	12.3563	9.22699	0
0.6060	26.8039	-1.96321	12.3563	8.00381	0
0.6067	24.6799	-1.65857	13.272	8.6154	0
0.6073	24.98	0.171846	16.0192	11.3609	0
0.6080	21.6324	-1.0493	24.5599	12.2783	0
0.6087	17.0381	0.171846	35.8539	15.3296	0
0.6093	15.8376	3.83528	42.5693	19.9098	0
0.6100	10.3429	3.83528	48.0637	19.2982	0
0.6107	4.52503	2.61414	53.8572	17.4635	0
0.6113	12.1668	3.83528	44.706	19.604	0
0.6120	15.2143	3.83528	21.8188	19.604	0
0.6127	-0.646434	0.78372	7.77761	15.9411	0
0.6133	-11.9359	-1.65857	10.2196	13.8006	0
0.6140	-9.81194	-3.18435	14.7982	13.8006	0
0.6147	-9.51181	-8.06633	13.272	11.0551	0
0.6153	-9.18859	-14.4767	8.69334	8.00381	0
0.6160	-3.39378	-15.3906	6.86188	9.83857	0
0.6167	-1.87004	-12.0344	9.60907	12.8899	0
0.6173	-2.49339	-12.0344	11.4405	10.4435	0
0.6180	2.40104	-11.7298	11.1353	6.1757	0
0.6187	6.97225	-5.93128	18.7664	4.95253	0
0.6193	9.11933	-3.48899	34.3277	2.81862	0
0.6200	12.4669	-6.54055	44.706	-1.45584	0
0.6207	17.3614	-5.32201	45.3165	-2.37322	0
0.6213	22.5328	-3.18435	40.1273	-1.15005	0
0.6220	24.0566	-5.32201	32.191	-1.45584	0
0.6227	27.7274	-5.32201	22.118	-2.37322	0
0.6233	41.4641	-4.4055	8.69334	-1.45584	0
0.6240	47.2589	-7.7617	-5.04263	-2.06743	0
0.6247	34.4457	-9.89935	-7.17323	-5.11872	0
0.6253	24.6799	-9.89935	1.36749	-5.11872	0
0.6260	25.9035	-14.4767	7.77761	0.378918	0
0.6267	22.2327	-16.3071	5.03042	3.12441	0
0.6273	17.3614	-8.98284	-1.68495	3.43021	0
0.6280	17.6615	-4.4055	-7.47847	7.09308	0
0.6287	14.9141	-7.15242	-4.43214	10.7493	0
0.6293	10.3429	-8.06633	5.33566	10.4435	0
0.6300	6.07186	-6.84779	13.272	11.0551	0
0.6307	1.17743	-6.54055	17.8507	12.8899	0
0.6313	0.253956	-3.79623	17.8507	11.0551	0
0.6320	-1.26978	-1.35394	16.6297	9.22699	0
0.6327	-7.36473	-4.4055	19.9874	10.4435	0
0.6333	-7.96498	-6.23591	19.6821	10.4435	0
0.6340	-5.24073	-5.32201	10.2196	9.83857	0
0.6347	-7.0646	-8.06633	3.19895	13.1957	0
0.6353	-0.646434	-7.15242	-5.04263	13.8006	0
0.6360	8.49598	-1.35394	-26.7088	7.09308	0
0.6367	4.22491	-0.13279	-45.0173	1.59544	0
0.6373	-2.17017	-2.57508	-43.1859	1.90124	0
0.6380	0.253956	-2.87972	-33.1128	2.51283	0
0.6387	1.17743	-5.32201	-25.1826	0.678064	0
0.6393	2.10091	-6.23591	-16.0253	-1.45584	0
0.6400	8.49598	-1.96321	-1.99019	-2.06743	0
0.6407	12.7671	-0.13279	15.1035	-1.45584	0
0.6413	15.8376	-2.27045	26.0861	-3.28396	0
0.6420	18.585	-2.87972	22.118	-6.33524	0
0.6427	18.585	-5.32201	8.3881	-6.94683	0
0.6433	19.4854	-9.59472	-2.90592	-5.11872	0
0.6440	20.4088	-9.89935	-5.64701	-4.81292	0
0.6447	18.8851	-8.98284	-3.21116	-3.28396	0
0.6453	16.738	-7.15242	-1.07446	-2.06743	0
0.6460	11.2433	-4.4055	2.28322	-5.11872	0
0.6467	6.37199	-6.23591	6.86188	-6.94683	0
0.6473	13.0903	-11.1205	3.5042	-2.37322	0
0.6480	17.3614	-10.204	-4.43214	1.28965	0
0.6487	1.77769	-7.15242	-3.82165	1.59544	0
0.6493	-16.207	-7.15242	2.89371	2.51283	0
0.6500	-22.0249	-5.93128	5.94615	4.03515	0
0.6507	-25.6726	-5.32201	8.08286	3.43021	0
0.6513	-30.8672	-8.98284	10.2196	3.12441	0
0.6520	-33.6145	-10.204	7.47237	4.03515	0
0.6527	-35.7385	-7.45706	6.55664	6.1757	0
0.6533	-36.9621	-4.71013	5.94615	7.09308	0
0.6540	-38.4859	-2.87972	-4.73738	5.56411	0
0.6547	-41.8566	-2.27045	-15.1096	4.03515	0
0.6553	-42.4568	-3.79623	-14.8043	3.43021	0
0.6560	-40.9331	-6.23591	-15.1096	1.28965	0
0.6567	-38.8091	-5.93128	-16.3305	-2.06743	0
0.6573	-35.4384	-2.87972	-18.7725	-3.58975	0
0.6580	-34.538	-2.57508	-38.9125	-5.42451	0
0.6587	-30.2439	-6.23591	-60.2795	-6.33524	0
0.6593	-16.207	-6.84779	-52.3432	-4.20134	0
0.6600	-10.7123	-4.4055	-35.2495	-6.94683	0
0.6607	-21.7017	-4.71013	-32.5085	-14.2726	0
0.6613	-26.8963	-3.79623	-28.235	-13.9668	0
0.6620	-23.2254	-1.65857	-15.7201	-9.38653	0
0.6627	-23.2254	-3.48899	-3.51641	-10.6097	0
0.6633	-21.1014	-4.71013	9.60907	-12.4445	0
0.6640	-17.1305	-0.437425	15.7139	-9.99812	0
0.6647	-19.8778	2.3095	8.99859	-8.78159	0
0.6653	-23.8488	1.08836	1.06225	-7.25262	0
0.6660	-25.9728	1.08836	-3.21116	-2.97816	0
0.6667	-29.9437	0.476481	-4.1269	-2.37322	0
0.6673	-31.7907	-3.48899	-1.99019	-6.33524	0
0.6680	-33.9147	-7.15242	1.36749	-7.55842	0
0.6687	-40.3328	-6.54055	12.3563	-6.33524	0
0.6693	-44.3038	-7.15242	38.9064	-3.28396	0
0.6700	-47.6514	-7.45706	64.2355	2.81862	0
0.6707	-53.7463	-1.96321	66.3722	8.00381	0
0.6713	-49.4753	3.83528	52.9415	7.69802	0
0.6720	-44.3038	1.69763	48.3689	5.56411	0
0.6727	-55.8934	-1.0493	54.1625	3.12441	0
0.6733	-69.0068	0.171846	47.148	-0.232669	0
0.6740	-69.3069	-3.18435	28.8333	-2.37322	0
0.6747	-68.4065	-6.84779	17.8507	-1.45584	0
0.6753	-68.4065	-5.32201	1.36749	-1.45584	0
0.6760	-65.6592	-6.84779	-31.2875	-3.28396	0
0.6767	-64.7357	-10.204	-52.9537	-4.20134	0
0.6773	-62.9118	-7.7617	-53.8694	-6.64104	0
0.6780	-58.0174	-8.06633	-49.9013	-10.3039	0
0.6787	-54.9699	-11.7298	-41.6597	-9.99812	0
0.6793	-51.9225	-8.98284	-29.456	-8.78159	0
0.6800	-47.9515	-5.01477	-21.2144	-10.3039	0
0.6807	-44.904	-3.79623	-11.7519	-11.2213	0
0.6813	-40.3328	-0.13279	1.36749	-10.3039	0
0.6820	-36.3619	2.00226	10.83	-10.6097	0
0.6827	-33.3144	0.476481	19.6821	-9.08739	0
0.6833	-21.4016	2.61414	27.9176	-4.81292	0
0.6840	-13.4597	3.83528	29.4438	-4.81292	0
0.6847	-24.7723	1.08836	29.7491	-8.4758	0
0.6853	-36.3619	2.00226	36.1592	-9.38653	0
0.6860	-37.2623	6.57961	38.2959	-6.33524	0
0.6867	-39.1092	6.57961	26.3914	-2.97816	0
0.6873	-42.757	5.6657	8.3881	-1.45584	0
0.6880	-44.904	5.6657	-6.2575	-1.45584	0
0.6887	-51.6223	3.22341	-11.7519	-0.538463	0
0.6893	-58.3406	2.00226	-7.17323	1.28965	0
0.6900	-60.7648	0.171846	-3.21116	2.20703	0
0.6907	-63.8122	-3.79623	-7.78372	2.20703	0
0.6913	-66.5596	-5.32201	-12.6676	0.983857	0
0.6920	-70.2304	-4.10086	-9.61518	0.378918	0
0.6927	-75.4249	-2.57508	-7.78372	3.12441	0
0.6933	-74.5015	1.08836	-12.3624	4.95253	0
0.6940	-72.6776	4.44455	-13.8886	5.25832	0
0.6947	-73.578	4.74919	-9.30993	7.09308	0
0.6953	-64.4356	5.97033	-6.56274	5.86991	0
0.6960	-54.0695	7.19148	-6.86798	1.59544	0
0.6967	-60.7648	3.83528	-3.82165	1.28965	0
0.6973	-68.4065	0.78372	-0.463971	0.983857	0
0.6980	-63.8122	2.00226	-1.99019	-1.45584	0
0.6987	-59.241	4.13992	-1.07446	-0.844256	0
0.6993	-55.5933	7.19148	5.33566	-2.06743	0
0.7000	-48.875	8.71726	6.86188	-6.02945	0
0.7007	-44.6039	5.6657	0.451761	-6.64104	0
0.7013	-41.2332	3.22341	-11.4466	-6.64104	0
0.7020	-36.3619	5.05382	-25.4879	-9.08739	0
0.7027	-33.3144	4.74919	-33.1128	-7.86421	0
0.7033	-30.8672	0.476481	-29.1508	-6.64104	0
0.7040	-27.8197	-0.437425	-23.3511	-11.5271	0
0.7047	-27.1964	-0.13279	-18.7725	-11.8329	0
0.7053	-28.1199	-3.18435	-5.95225	-3.58975	0
0.7060	-30.8672	-4.4055	17.2402	0.983857	0
0.7067	-31.7907	-0.437425	39.8221	1.59544	0
0.7073	-24.1489	2.91877	46.5375	4.64673	0
0.7080	-18.9544	4.13992	32.8015	4.95253	0
0.7087	-30.5671	4.74919	12.051	1.59544	0
0.7093	-44.3038	2.61414	5.33566	1.28965	0
0.7100	-46.7279	-2.27045	7.47237	3.12441	0
0.7107	-48.2516	-4.4055	-3.21116	2.51283	0
0.7113	-53.4462	-2.27045	-15.1096	3.43021	0
0.7120	-56.7938	0.476481	-9.61518	6.78729	0
0.7127	-58.3406	1.39299	-8.69945	8.30961	0
0.7133	-57.7173	2.91877	-27.3193	8.30961	0
0.7140	-56.1935	4.13992	-28.8455	8.6154	0
0.7147	-57.7173	1.39299	-4.1269	7.69802	0
0.7153	-58.6408	-2.27045	12.3563	6.1757	0
0.7160	-54.6698	-0.744664	15.1035	6.48149	0
0.7167	-49.1751	0.171846	19.0716	4.95253	0
0.7173	-44.6039	-2.57508	16.9349	1.28965	0
0.7180	-42.4568	0.171846	11.4405	0.378918	0
0.7187	-37.2623	6.57961	16.9349	0.378918	0
0.7193	-24.7723	5.6657	25.4756	-2.06743	0
0.7200	-17.4306	2.91877	31.5805	-5.7303	0
0.7207	-23.8488	5.97033	40.4326	-6.02945	0
0.7213	-28.42	5.36106	45.3165	-5.42451	0
0.7220	-24.449	-1.65857	41.6536	-6.02945	0
0.7227	-19.5777	-4.4055	33.1067	-8.17001	0
0.7233	-17.1305	-3.18435	17.8507	-9.99812	0
0.7240	-14.3831	-3.48899	-1.99019	-8.78159	0
0.7247	-14.3831	-0.744664	-14.8043	-6.33524	0
0.7253	-15.6068	4.13992	-20.9092	-6.94683	0
0.7260	-17.4306	3.83528	-29.7613	-6.64104	0
0.7267	-19.5777	0.171846	-39.8282	-1.45584	0
0.7273	-20.8013	0.171846	-40.1334	2.51283	0
0.7280	-25.3725	1.08836	-30.677	3.43021	0
0.7287	-29.6436	0.171846	-24.2669	4.95253	0
0.7293	-27.4965	0.171846	-25.7931	5.86991	0
0.7300	-28.1199	1.08836	-23.3511	5.86991	0
0.7307	-34.2148	1.39299	-14.1938	8.6154	0
0.7313	-28.1199	1.08836	-10.8362	11.3609	0
0.7320	-18.054	-0.744664	-13.2781	8.30961	0
0.7327	-26.5961	-1.65857	-10.2257	4.95253	0
0.7333	-39.4094	0.171846	2.28322	6.1757	0
0.7340	-35.7385	0.476481	13.5772	5.25832	0
0.7347	-28.1199	-0.744664	11.4405	1.90124	0
0.7353	-27.1964	0.78372	2.28322	1.59544	0
0.7360	-24.449	1.08836	-5.04263	1.28965	0
0.7367	-18.054	-3.18435	-14.4991	-3.58975	0
0.7373	-13.4597	-6.54055	-23.0459	-5.7303	0
0.7380	-8.2882	-6.23591	-20.9092	-3.28396	0
0.7387	-1.26978	-4.71013	-17.8568	-3.28396	0
0.7393	7.89572	-0.744664	-19.6882	-4.20134	0
0.7400	17.0381	5.05382	-16.941	-2.37322	0
0.7407	23.1562	7.19148	-5.34787	-3.58975	0
0.7413	27.1271	5.97033	14.7982	-7.25262	0
0.7420	29.5512	5.6657	30.6648	-5.7303	0
0.7427	33.2221	5.36106	15.7139	-2.97816	0
0.7433	44.8117	5.6657	-16.6358	-4.81292	0
0.7440	54.2773	4.74919	-16.6358	-7.86421	0
0.7447	48.1824	-0.13279	15.4087	-8.4758	0
0.7453	38.7168	-4.4055	38.2959	-7.25262	0
0.7460	39.9404	-4.4055	38.6011	-4.81292	0
0.7467	42.3876	-5.01477	21.5136	-4.20134	0
0.7473	38.7168	-6.84779	-7.78372	-6.94683	0
0.7480	37.4931	-6.54055	-30.3718	-6.02945	0
0.7487	38.7168	-4.71013	-33.4181	0.983857	0
0.7493	37.193	-1.65857	-24.2669	3.43021	0
0.7500	34.4457	-0.437425	-10.5309	-0.538463	0
0.7507	30.7749	-2.87972	3.80944	-2.97816	0
0.7513	27.1271	-2.57508	12.3563	0.378918	0
0.7520	27.1271	0.171846	15.4087	4.64673	0
0.7527	28.3507	-0.744664	15.4087	5.86991	0
0.7533	27.7274	-1.65857	14.1877	2.51283	0
0.7540	26.8039	1.69763	15.7139	0.678064	0
0.7547	28.3507	3.52804	17.8507	5.56411	0
0.7553	35.9694	3.22341	16.6297	6.78729	0
0.7560	42.3876	4.13992	12.3563	1.28965	0
0.7567	35.0459	4.13992	6.86188	-0.538463	0
0.7573	25.2802	2.91877	1.36749	-0.538463	0
0.7580	27.1271	2.61414	-6.86798	-3.58975	0
0.7587	31.9985	0.78372	-13.2781	-6.02945	0
0.7593	32.6218	-2.27045	-8.3942	-6.33524	0
0.7600	35.6693	-4.4055	-1.68495	-8.4758	0
0.7607	39.0169	-7.45706	-11.7519	-9.08739	0
0.7613	39.6402	-9.28748	-22.7407	-10.6097	0
0.7620	39.6402	-6.84779	-15.7201	-14.2726	0
0.7627	40.5406	-4.4055	-2.29543	-13.0494	0
0.7633	41.164	-5.01477	8.69334	-10.3039	0
0.7640	38.7168	-5.62664	19.6821	-14.2726	0
0.7647	36.2695	-4.4055	25.1704	-14.5784	0
0.7653	36.2695	-3.48899	31.5805	-8.4758	0
0.7660	31.3982	-4.4055	35.2434	-7.55842	0
0.7667	22.856	-5.01477	16.6297	-9.69233	0
0.7673	25.9035	-2.27045	-10.5309	-4.50713	0
0.7680	28.0275	2.00226	-15.1096	0.983857	0
0.7687	9.41946	4.13992	-11.4466	0.678064	0
0.7693	-9.81194	3.83528	-18.4672	0.983857	0
0.7700	-13.4597	5.36106	-27.9298	3.12441	0
0.7707	-17.4306	8.41263	-39.523	4.03515	0
0.7713	-26.5961	10.5477	-54.4799	4.03515	0
0.7720	-32.3909	11.1596	-56.9219	3.12441	0
0.7727	-38.4859	10.5477	-46.8488	2.20703	0
0.7733	-47.028	10.243	-40.1334	2.20703	0
0.7740	-52.5227	6.88684	-32.2032	0.0731245	0
0.7747	-53.1461	0.171846	-17.8568	-2.67902	0
0.7753	-52.2226	-2.87972	-7.17323	-2.37322	0
0.7760	-52.8459	1.08836	-0.769214	-2.97816	0
0.7767	-51.3222	5.6657	3.5042	-3.28396	0
0.7773	-45.8275	5.36106	-2.90592	0.378918	0
0.7780	-44.6039	4.44455	-18.7725	0.983857	0
0.7787	-43.6804	5.36106	-27.9298	-3.58975	0
0.7793	-31.7907	6.27497	-19.9935	-6.94683	0
0.7800	-23.8488	4.74919	-6.86798	-9.69233	0
0.7807	-28.42	2.91877	-4.1269	-14.2726	0
0.7813	-32.6911	2.91877	-10.5309	-15.8015	0
0.7820	-32.0908	4.74919	-14.1938	-13.3552	0
0.7827	-30.5671	5.97033	-15.4148	-13.0494	0
0.7833	-26.5961	5.6657	-15.1096	-13.3552	0
0.7840	-24.7723	3.52804	-14.1938	-11.5271	0
0.7847	-27.1964	4.13992	-14.8043	-8.17001	0
0.7853	-27.1964	6.27497	-10.8362	-7.25262	0
0.7860	-29.9437	2.3095	3.19895	-7.86421	0
0.7867	-35.1383	-4.71013	18.4611	-8.17001	0
0.7873	-34.538	-6.23591	27.0019	-6.94683	0
0.7880	-35.4384	-3.79623	34.3277	-3.58975	0
0.7887	-42.4568	-2.27045	44.0955	-1.45584	0
0.7893	-45.8275	-0.744664	48.0637	-1.15005	0
0.7900	-47.9515	-0.744664	39.8221	1.28965	0
0.7907	-50.6989	-1.35394	25.7809	4.64673	0
0.7913	-42.757	-1.0493	18.4611	4.03515	0
0.7920	-34.538	-3.18435	12.3563	4.03515	0
0.7927	-43.0802	-4.4055	-1.68495	5.86991	0
0.7933	-53.7463	-0.437425	-11.4466	4.95253	0
0.7940	-51.3222	3.83528	-6.56274	4.03515	0
0.7947	-45.5043	4.74919	-0.158727	4.03515	0
0.7953	-42.757	6.57961	2.89371	1.59544	0
0.7960	-39.7095	9.32653	10.2196	-0.538463	0
0.7967	-35.1383	7.49612	14.1877	-0.538463	0
0.7973	-27.8197	3.22341	3.5042	-2.67902	0
0.7980	-21.1014	1.39299	-5.95225	-4.20134	0
0.7987	-15.3066	1.39299	1.67274	-4.20134	0
0.7993	-7.66486	-1.0493	12.3563	-7.25262	0
0.8000	-1.56991	-5.62664	8.69334	-11.5271	0
0.8007	0.253956	-6.84779	-4.73738	-11.5271	0
0.8013	5.74864	-5.32201	-17.8568	-10.6097	0
0.8020	11.2433	-5.93128	-26.7088	-10.9155	0
0.8027	14.9141	-7.15242	-28.8455	-12.1387	0
0.8033	26.2036	-6.23591	-27.9298	-11.5271	0
0.8040	37.7933	-6.54055	-21.2144	-9.38653	0
0.8047	31.9985	-7.7617	-6.2575	-7.86421	0
0.8053	19.1852	-6.84779	10.2196	-8.4758	0
0.8060	16.1378	-5.93128	25.1704	-9.69233	0
0.8067	19.1852	-6.54055	40.7378	-9.99812	0
0.8073	19.1852	-5.93128	52.9415	-6.94683	0
0.8080	13.3904	-2.57508	66.3722	-2.37322	0
0.8087	7.59559	-1.65857	78.5759	-0.538463	0
0.8093	5.74864	-2.57508	61.1831	0.0731245	0
0.8100	3.32452	-2.57508	22.4232	2.20703	0
0.8107	-2.17017	-1.65857	4.72517	4.95253	0
0.8113	-3.39378	-0.744664	1.36749	7.69802	0
0.8120	-4.31725	0.476481	-13.2781	8.6154	0
0.8127	-8.88846	1.39299	-22.4354	5.86991	0
0.8133	-9.51181	0.171846	-18.162	2.81862	0
0.8140	-8.88846	-0.744664	-16.0253	4.64673	0
0.8147	-9.51181	-0.744664	-14.8043	8.00381	0
0.8153	0.253956	-0.744664	-9.00469	6.48149	0
0.8160	11.8667	0.171846	-6.86798	1.90124	0
0.8167	6.67212	2.3095	-5.95225	0.0731245	0
0.8173	-0.646434	5.05382	-1.68495	0.378918	0
0.8180	5.44851	8.10799	-4.1269	-1.76164	0
0.8187	12.1668	9.63377	-12.3624	-3.28396	0
0.8193	14.614	10.243	-11.4466	-2.37322	0
0.8200	19.4854	13.2946	0.451761	-1.45584	0
0.8207	21.9326	16.6508	12.3563	-1.15005	0
0.8213	23.1562	17.5673	16.3244	0.0731245	0
0.8220	29.5512	17.5673	9.60907	-1.45584	0
0.8227	37.4931	13.9039	-9.61518	-6.94683	0
0.8233	39.6402	2.00226	-28.8455	-11.2213	0
0.8240	40.5406	-9.59472	-28.5403	-12.4445	0
0.8247	43.288	-13.8648	-14.1938	-11.8329	0
0.8253	45.1349	-14.4767	-0.158727	-8.78159	0
0.8260	41.4641	-12.339	14.1877	-5.11872	0
0.8267	42.3876	-7.45706	22.118	-2.37322	0
0.8273	54.2773	-6.23591	14.493	1.59544	0
0.8280	57.9482	-7.15242	4.72517	4.95253	0
0.8287	45.1349	-5.01477	0.146517	3.12441	0
0.8293	35.0459	-4.4055	-5.95225	0.378918	0
0.8300	35.6693	-5.62664	-6.2575	4.03515	0
0.8307	35.3692	-2.27045	1.67274	9.53278	0
0.8313	32.9219	2.00226	-3.82165	8.6154	0
0.8320	33.2221	1.69763	-24.2669	6.78729	0
0.8327	34.1455	1.08836	-32.2032	9.53278	0
0.8333	36.2695	2.91877	-20.604	13.1957	0
0.8340	38.7168	1.69763	-8.3942	10.4435	0
0.8347	38.4166	-0.13279	-3.82165	6.1757	0
0.8353	38.4166	2.00226	-3.82165	6.78729	0
0.8360	42.9878	4.74919	-7.78372	6.48149	0
0.8367	48.7826	2.91877	-12.9729	3.736	0
0.8373	52.7536	-1.65857	-13.5833	3.12441	0
0.8380	54.2773	-3.48899	-11.1414	3.43021	0
0.8387	59.4719	-2.87972	-11.4466	1.28965	0
0.8393	73.5087	-4.4055	-14.4991	0.378918	0
0.8400	83.5746	-5.62664	-16.941	-0.538463	0
0.8407	75.3326	-4.10086	-16.3305	-5.11872	0
0.8413	64.3432	-1.0493	-9.30993	-7.55842	0
0.8420	66.7904	1.08836	3.19895	-4.50713	0
0.8427	71.3616	0.171846	10.83	-3.58975	0
0.8433	69.5378	-3.48899	5.03042	-6.64104	0
0.8440	69.2377	-1.0493	-10.8362	-6.94683	0
0.8447	70.7614	3.83528	-23.3511	-5.11872	0
0.8453	66.1902	1.08836	-23.3511	-3.58975	0
0.8460	57.0247	-3.48899	-16.0253	-1.15005	0
0.8467	51.2299	2.00226	-12.3624	2.51283	0
0.8473	48.1824	7.49612	-11.7519	3.12441	0
0.8480	41.164	5.05382	-10.5309	3.43021	0
0.8487	33.5222	2.61414	-12.0571	5.86991	0
0.8493	30.1746	3.83528	-16.941	7.69802	0
0.8500	21.9326	4.74919	-18.162	8.30961	0
0.8507	12.1668	5.36106	-10.8362	9.53278	0
0.8513	17.3614	6.27497	2.28322	9.53278	0
0.8520	22.5328	7.80075	13.5772	8.6154	0
0.8527	9.11933	8.10799	21.5136	8.92119	0
0.8533	-7.96498	4.74919	26.6966	9.53278	0
0.8540	-15.3066	3.22341	25.1704	9.53278	0
0.8547	-18.9544	7.19148	22.118	10.4435	0
0.8553	-20.8013	8.41263	26.3914	10.4435	0
0.8560	-22.0249	5.05382	27.6124	7.69802	0
0.8567	-23.2254	5.97033	17.8507	4.95253	0
0.8573	-21.4016	8.41263	16.3244	2.51283	0
0.8580	-20.4781	8.41263	29.1386	0.678064	0
0.8587	-20.8013	8.71726	40.7378	-0.538463	0
0.8593	-16.8304	8.41263	47.148	-2.37322	0
0.8600	-16.5302	6.88684	48.3689	-4.81292	0
0.8607	-20.8013	5.6657	34.3277	-5.11872	0
0.8613	-19.5777	3.22341	15.7139	-5.7303	0
0.8620	-18.054	1.69763	7.16712	-7.86421	0
0.8627	-18.054	4.13992	3.19895	-6.94683	0
0.8633	-7.96498	6.57961	0.451761	-4.20134	0
0.8640	-1.56991	4.74919	5.94615	-3.58975	0
0.8647	-14.3831	3.22341	16.9349	-4.20134	0
0.8653	-27.4965	4.13992	28.5281	-1.76164	0
0.8660	-30.8672	6.57961	37.9906	0.378918	0
0.8667	-33.6145	9.32653	41.6536	0.983857	0
0.8673	-36.3619	10.8523	36.1592	3.43021	0
0.8680	-37.2623	12.0735	19.0716	7.69802	0
0.8687	-40.0096	12.0735	-10.5309	8.6154	0
0.8693	-40.0096	9.32653	-36.4705	6.48149	0
0.8700	-36.9621	7.19148	-39.523	5.25832	0
0.8707	-36.9621	8.71726	-24.2669	7.09308	0
0.8713	-35.4384	8.10799	-9.30993	6.78729	0
0.8720	-29.9437	5.6657	-5.04263	4.03515	0
0.8727	-24.449	4.13992	-13.2781	4.95253	0
0.8733	-19.5777	2.91877	-29.456	8.6154	0
0.8740	-13.4597	3.83528	-43.4911	7.69802	0
0.8747	-2.79352	6.27497	-46.2383	6.78729	0
0.8753	13.0903	4.74919	-35.2495	7.69802	0
0.8760	23.1562	1.08836	-20.9092	4.95253	0
0.8767	22.2327	-1.35394	-16.6358	-1.45584	0
0.8773	23.1562	-3.48899	-15.7201	-5.42451	0
0.8780	32.9219	-1.96321	-7.47847	-4.20134	0
0.8787	43.288	2.91877	0.451761	-2.37322	0
0.8793	48.1824	2.3095	3.19895	-5.42451	0
0.8800	53.0537	-2.57508	6.86188	-9.99812	0
0.8807	63.4428	-2.57508	6.55664	-9.38653	0
0.8813	75.0325	2.91877	-3.21116	-6.64104	0
0.8820	77.7798	5.6657	-5.95225	-6.64104	0
0.8827	81.1274	4.74919	-0.769214	-6.02945	0
0.8833	92.7401	4.74919	-4.73738	-4.50713	0
0.8840	97.3113	6.88684	-16.0253	-4.20134	0
0.8847	94.564	5.97033	-22.7407	-3.89554	0
0.8853	97.0112	1.08836	-27.0141	-4.50713	0
0.8860	97.0112	-0.13279	-27.9298	-4.50713	0
0.8867	92.7401	2.3095	-18.7725	0.378918	0
0.8873	98.2348	0.171846	-7.47847	3.43021	0
0.8880	100.659	-6.54055	-2.90592	-0.232669	0
0.8887	82.9744	-11.4251	7.47237	-5.11872	0
0.8893	66.1902	-14.4767	25.7809	-5.11872	0
0.8900	60.6955	-16.3071	24.2547	-2.06743	0
0.8907	53.9772	-14.7813	-4.1269	3.43021	0
0.8913	45.1349	-12.6463	-21.8249	7.09308	0
0.8920	38.7168	-12.6463	-13.8886	6.48149	0
0.8927	30.1746	-11.7298	-8.69945	5.86991	0
0.8933	20.709	-8.06633	-21.5197	7.39223	0
0.8940	12.4669	-3.79623	-39.523	7.69802	0
0.8947	6.97225	-2.57508	-44.4069	6.78729	0
0.8953	4.84825	-3.48899	-27.3193	5.86991	0
0.8960	-0.646434	-2.57508	0.146517	4.34094	0
0.8967	-9.18859	-0.13279	16.0192	2.81862	0
0.8973	-11.6358	-0.437425	20.2926	3.12441	0
0.8980	-15.3066	-3.79623	26.0861	4.95253	0
0.8987	-21.7017	-3.48899	26.3914	4.95253	0
0.8993	-17.4306	1.08836	10.5248	2.51283	0
0.9000	-14.083	3.83528	-14.1938	-1.45584	0
0.9007	-26.8963	3.52804	-29.7613	-3.58975	0
0.9013	-41.8566	3.22341	-23.3511	-2.37322	0
0.9020	-48.2516	3.83528	-7.47847	0.0731245	0
0.9027	-53.1461	2.3095	-0.158727	1.28965	0
0.9033	-59.241	2.61414	-1.3797	2.20703	0
0.9040	-65.359	5.6657	-3.21116	3.43021	0
0.9047	-71.7541	6.57961	-7.47847	4.03515	0
0.9053	-75.7251	5.6657	-7.47847	4.34094	0
0.9060	-82.7435	5.6657	1.36749	6.78729	0
0.9067	-93.1095	6.57961	6.86188	9.53278	0
0.9073	-100.151	5.97033	8.08286	11.3609	0
0.9080	-106.846	4.13992	18.7664	11.3609	0
0.9087	-115.388	1.39299	26.3914	11.6667	0
0.9093	-121.807	0.476481	14.1877	11.9725	0
0.9100	-130.649	2.00226	-3.21116	11.9725	0
0.9107	-139.814	2.61414	-4.73738	15.0238	0
0.9113	-137.067	3.22341	8.99859	18.3808	0
0.9120	-135.843	6.57961	25.7809	18.3808	0
0.9127	-151.404	8.41263	30.6648	17.7693	0
0.9133	-167.288	6.57961	26.0861	17.7693	0
0.9140	-170.936	3.83528	22.7285	15.9411	0
0.9147	-170.936	3.83528	10.5248	15.0238	0
0.9153	-173.683	6.57961	-15.1096	15.0238	0
0.9160	-177.054	9.63377	-27.9298	13.1957	0
0.9167	-177.954	11.1596	-18.4672	13.1957	0
0.9173	-175.507	12.0735	-11.4466	14.4122	0
0.9180	-174.606	12.99	-10.8362	10.7493	0
0.9187	-174.606	12.6853	-2.29543	5.56411	0
0.9193	-169.112	11.1596	9.30383	4.03515	0
0.9200	-165.141	12.3781	11.4405	2.81862	0
0.9207	-165.141	15.125	5.94615	0.678064	0
0.9213	-162.393	14.5157	1.97798	0.983857	0
0.9220	-159.946	9.93841	2.89371	1.90124	0
0.9227	-157.522	7.19148	6.55664	3.43021	0
0.9233	-145.309	8.10799	9.60907	4.95253	0
0.9240	-136.467	4.44455	11.1353	1.59544	0
0.9247	-144.686	-6.84779	9.91432	-2.67902	0
0.9253	-155.675	-11.4251	8.3881	-2.37322	0
0.9260	-156.599	-4.10086	17.8507	0.378918	0
0.9267	-154.451	0.476481	40.7378	2.51283	0
0.9273	-153.551	0.171846	49.5838	4.95253	0
0.9280	-155.375	2.61414	23.9494	5.25832	0
0.9287	-157.522	2.91877	-13.5833	4.34094	0
0.9293	-157.822	-0.744664	-30.677	4.95253	0
0.9300	-158.122	-0.744664	-28.235	7.39223	0
0.9307	-160.569	1.08836	-24.5721	11.3609	0
0.9313	-161.47	2.3095	-24.2669	13.8006	0
0.9320	-161.17	4.74919	-21.8249	12.2783	0
0.9327	-160.569	3.83528	-17.5515	12.2783	0
0.9333	-157.199	2.00226	-9.61518	14.1064	0
0.9340	-154.451	6.27497	8.3881	14.1064	0
0.9347	-149.88	8.71726	32.8015	12.2783	0
0.9353	-137.067	2.3095	49.889	8.6154	0
0.9360	-127.301	-1.65857	52.331	3.12441	0
0.9367	-132.796	1.39299	43.1798	1.59544	0
0.9373	-137.99	5.97033	27.0019	4.03515	0
0.9380	-131.272	10.243	11.7458	3.43021	0
0.9387	-124.554	11.1596	4.72517	1.90124	0
0.9393	-120.583	8.41263	2.89371	0.378918	0
0.9400	-113.264	7.49612	-1.3797	-3.89554	0
0.9407	-105.623	7.80075	-9.92042	-5.11872	0
0.9413	-99.8278	5.97033	-16.941	-1.76164	0
0.9420	-92.5093	5.05382	-18.162	-3.58975	0
0.9427	-86.4143	6.57961	-11.4466	-7.25262	0
0.9433	-81.5199	6.88684	0.451761	-4.20134	0
0.9440	-76.6486	4.44455	13.8825	-3.28396	0
0.9447	-73.2779	0.171846	23.0337	-7.55842	0
0.9453	-70.2304	-1.65857	22.7285	-5.42451	0
0.9460	-67.1829	2.00226	16.3244	-0.538463	0
0.9467	-64.4356	6.27497	10.5248	-0.232669	0
0.9473	-56.1935	6.57961	5.33566	1.90124	0
0.9480	-47.6514	6.57961	3.19895	6.48149	0
0.9487	-53.7463	7.19148	6.86188	6.78729	0
0.9493	-65.9593	7.19148	12.3563	6.1757	0
0.9500	-67.1829	9.0219	16.0192	9.22699	0
0.9507	-63.5121	10.8523	14.7982	11.3609	0
0.9513	-61.9884	11.4642	-0.769214	11.3609	0
0.9520	-59.241	12.99	-21.8249	11.6667	0
0.9527	-54.6698	13.2946	-27.9298	10.1444	0
0.9533	-51.9225	9.0219	-16.941	7.09308	0
0.9540	-48.2516	4.74919	-1.68495	4.95253	0
0.9547	-43.9806	2.91877	6.25139	2.20703	0
0.9553	-40.0096	3.22341	0.451761	1.90124	0
0.9560	-33.6145	6.27497	-7.78372	3.736	0
0.9567	-27.1964	7.49612	-2.29543	1.28965	0
0.9573	-20.8013	3.22341	12.3563	-4.20134	0
0.9580	-14.3831	0.476481	23.3389	-5.42451	0
0.9587	-4.61738	2.91877	27.0019	-2.97816	0
0.9593	11.2433	3.83528	30.6648	-2.06743	0
0.9600	23.7564	1.39299	37.9906	-3.89554	0
0.9607	21.6324	-1.65857	36.7697	-6.64104	0
0.9613	18.585	-2.87972	22.7285	-6.64104	0
0.9620	25.9035	-0.744664	15.1035	-5.42451	0
0.9627	33.2221	0.171846	15.4087	-7.86421	0
0.9633	34.1455	-4.10086	11.7458	-11.2213	0
0.9640	37.4931	-8.37357	8.99859	-10.6097	0
0.9647	44.2114	-6.84779	0.757005	-9.99812	0
0.9653	47.8592	-2.27045	-24.2669	-10.3039	0
0.9660	46.9588	1.08836	-44.4069	-6.02945	0
0.9667	44.8117	2.00226	-43.4911	-1.76164	0
0.9673	45.435	-0.744664	-44.1016	-3.58975	0
0.9680	46.6586	-5.32201	-52.6484	-5.11872	0
0.9687	45.7352	-8.06633	-51.4275	-1.15005	0
0.9693	46.0353	-7.45706	-43.4911	3.12441	0
0.9700	43.5881	-7.15242	-40.1334	4.34094	0
0.9707	39.9404	-6.23591	-37.6915	5.86991	0
0.9713	46.9588	-5.32201	-31.898	4.64673	0
0.9720	54.9007	-7.15242	-31.2875	0.0731245	0
0.9727	45.1349	-10.204	-35.2495	0.0731245	0
0.9733	30.1746	-7.15242	-28.8455	3.736	0
0.9740	27.7274	-3.18435	-12.0571	4.03515	0
0.9747	29.8745	-6.23591	-5.34787	4.03515	0
0.9753	29.2511	-10.204	-10.5309	2.81862	0
0.9760	28.6509	-8.37357	-13.5833	-1.76164	0
0.9767	31.075	-7.45706	-15.1096	-2.67902	0
0.9773	34.1455	-9.28748	-15.4148	0.378918	0
0.9780	34.1455	-8.98284	-10.8362	-2.06743	0
0.9787	33.8223	-9.59472	-10.2257	-6.02945	0
0.9793	39.9404	-12.9509	-10.2257	-5.7303	0
0.9800	45.435	-10.8133	1.36749	-6.02945	0
0.9807	45.7352	-4.10086	14.493	-6.64104	0
0.9813	49.7061	-3.48899	18.4611	-6.02945	0
0.9820	52.4535	-6.84779	21.8188	-7.86421	0
0.9827	50.3064	-5.62664	21.2083	-6.02945	0
0.9833	57.3248	-2.57508	15.1035	0.378918	0
0.9840	64.3432	-1.65857	18.4611	0.378918	0
0.9847	52.4535	-1.96321	29.7491	-4.50713	0
0.9853	39.0169	-2.87972	36.4644	-4.20134	0
0.9860	37.7933	-1.65857	43.485	-2.37322	0
0.9867	32.6218	0.171846	46.2322	-2.97816	0
0.9873	22.856	-1.65857	38.6011	0.378918	0
0.9880	18.585	-3.48899	38.9064	4.34094	0
0.9887	13.9907	-1.35394	43.485	4.34094	0
0.9893	4.52503	-0.744664	35.2434	4.64673	0
0.9900	-3.39378	-2.87972	32.191	6.78729	0
0.9907	-8.58833	-2.87972	41.0431	7.69802	0
0.9913	-15.9069	-2.57508	28.8333	7.69802	0
0.9920	-24.1489	-4.10086	-4.43214	9.53278	0
0.9927	-28.42	-3.18435	-24.8774	11.3609	0
0.9933	-33.9147	0.476481	-26.0983	10.1444	0
0.9940	-44.904	3.52804	-22.7407	8.6154	0
0.9947	-48.2516	4.74919	-18.7725	9.53278	0
0.9953	-40.0096	5.05382	-15.1096	11.0551	0
0.9960	-41.8566	6.27497	-13.5833	9.53278	0
0.9967	-58.3406	8.10799	-16.0253	7.09308	0
0.9973	-68.1064	8.10799	-24.8774	5.86991	0
0.9980	-71.1539	5.97033	-32.5085	2.51283	0
0.9987	-76.3253	4.13992	-28.235	-1.15005	0
0.9993	-79.3959	4.13992	-19.9935	-1.45584	0
1.0000	-79.696	4.74919	-18.4672	-1.45584	0
1.0007	-81.82	2.91877	-20.604	-2.67902	0
1.0013	-85.1907	-1.0493	-25.1826	-3.58975	0
1.0020	-91.909	-2.27045	-33.7233	-3.58975	0
1.0027	-98.3041	-2.57508	-41.0492	-2.37322	0
1.0033	-98.9274	-2.87972	-37.3863	-1.76164	0
1.0040	-101.051	-0.744664	-25.1826	-3.89554	0
1.0047	-103.199	3.52804	-15.1096	-3.28396	0
1.0053	-96.1801	5.97033	-10.8362	0.983857	0
1.0060	-88.5383	8.71726	-6.86798	-0.538463	0
1.0067	-84.5674	11.1596	-1.3797	-4.20134	0
1.0073	-69.6301	9.32653	-3.21116	-0.538463	0
1.0080	-54.6698	6.57961	-12.3624	3.12441	0
1.0087	-58.3406	6.57961	-14.4991	0.678064	0
1.0093	-65.359	7.49612	-4.1269	0.378918	0
1.0100	-59.8644	6.57961	6.25139	3.12441	0
1.0107	-54.0695	4.44455	14.1877	3.12441	0
1.0113	-52.8459	3.52804	34.633	4.34094	0
1.0120	-49.1751	2.61414	72.4771	4.95253	0
1.0127	-45.5043	-0.13279	104.515	3.736	0
1.0133	-43.6804	-1.96321	105.126	3.736	0
1.0140	-40.3328	-1.35394	84.986	4.03515	0
1.0147	-31.4675	-0.437425	70.0351	1.90124	0
1.0153	-18.9544	0.78372	62.7093	-0.232669	0
1.0160	-8.88846	3.22341	59.3516	-2.67902	0
1.0167	2.10091	4.74919	63.625	-6.64104	0
1.0173	19.1852	3.22341	64.2355	-9.69233	0
1.0180	35.6693	1.69763	51.11	-13.3552	0
1.0187	53.3539	2.3095	30.6648	-18.2412	0
1.0193	83.2745	4.13992	-1.3797	-19.152	0
1.0200	111.048	5.6657	-42.2702	-19.4578	0
1.0207	122.938	6.27497	-71.8727	-22.2099	0
1.0213	134.851	4.74919	-87.7393	-23.7322	0
1.0220	156.829	1.69763	-95.6756	-24.9554	0
1.0227	180.632	-3.18435	-93.8441	-29.8348	0
1.0233	205.958	-8.67821	-95.6756	-33.1919	0
1.0240	232.208	-11.4251	-93.5389	-30.1406	0
1.0247	252.94	-10.8133	-64.2416	-28.9241	0
1.0253	271.571	-11.1205	-38.9125	-32.5803	0
1.0260	289.256	-16.3071	-56.6166	-34.1093	0
1.0267	304.84	-24.2407	-85.6087	-30.7522	0
1.0273	321.624	-29.1252	-93.5389	-28.0067	0
1.0280	335.661	-29.1252	-89.876	-27.3951	0
1.0287	346.627	-27.9041	-74.0094	-25.8661	0
1.0293	360.064	-26.6829	-43.4911	-24.038	0
1.0300	368.306	-23.936	-16.941	-21.9041	0
1.0307	371.053	-21.801	-4.1269	-19.4578	0
1.0313	384.79	-22.1056	2.89371	-17.9355	0
1.0320	398.526	-22.4102	3.80944	-17.9355	0
1.0327	393.932	-21.1891	-6.2575	-18.2412	0
1.0333	385.69	-22.7149	-19.0777	-17.9355	0
1.0340	387.537	-25.4618	-17.5515	-17.6297	0
1.0347	389.361	-26.3783	-1.3797	-20.0694	0
1.0353	388.137	-27.2948	8.69334	-23.1207	0
1.0360	389.361	-26.3783	4.11469	-21.2925	0
1.0367	390.885	-20.2752	-0.463971	-18.8528	0
1.0373	391.508	-16.0025	-2.29543	-20.9867	0
1.0380	389.361	-18.1375	-7.78372	-22.8149	0
1.0387	385.69	-19.9705	-17.8568	-21.5983	0
1.0393	382.042	-18.7494	-27.9298	-20.681	0
1.0400	378.371	-17.5283	-35.2495	-20.681	0
1.0407	376.247	-17.8329	-38.6072	-20.3752	0
1.0413	372.577	-17.8329	-37.6915	-20.681	0
1.0420	361.887	-16.0025	-30.9822	-20.9867	0
1.0427	357.316	-13.5602	-16.941	-19.152	0
1.0433	366.158	-13.2555	-1.99019	-17.9355	0
1.0440	364.958	-14.4767	4.11469	-17.6297	0
1.0447	347.25	-13.5602	-3.82165	-15.19	0
1.0453	336.561	-11.4251	-16.3305	-14.2726	0
1.0460	332.59	-11.1205	-18.4672	-17.0181	0
1.0467	322.524	-12.0344	-3.82165	-15.4958	0
1.0473	314.282	-12.6463	17.8507	-9.99812	0
1.0480	310.311	-12.6463	29.1386	-9.69233	0
1.0487	301.769	-11.4251	23.6442	-9.69233	0
1.0493	293.85	-10.204	19.3769	-4.50713	0
1.0500	290.179	-10.5086	27.3071	-1.45584	0
1.0507	284.385	-10.8133	31.5805	-3.28396	0
1.0513	277.066	-8.98284	19.0716	-1.45584	0
1.0520	271.248	-7.15242	5.03042	0.0731245	0
1.0527	267.901	-7.15242	1.06225	-1.76164	0
1.0533	266.977	-8.06633	0.451761	-1.76164	0
1.0540	261.806	-8.06633	-4.73738	-0.538463	0
1.0547	256.011	-7.7617	-10.2257	-1.76164	0
1.0553	262.106	-7.15242	-8.69945	-4.81292	0
1.0560	269.424	-4.71013	-3.21116	-7.55842	0
1.0567	261.482	-4.4055	-2.90592	-9.08739	0
1.0573	249.292	-7.15242	-0.463971	-9.38653	0
1.0580	245.622	-7.7617	13.272	-11.2213	0
1.0587	245.922	-5.32201	28.8333	-13.661	0
1.0593	246.545	-3.79623	33.412	-13.9668	0
1.0600	245.622	-3.48899	30.6648	-12.4445	0
1.0607	241.651	-2.27045	26.0861	-11.8329	0
1.0613	238.303	-2.27045	18.4611	-13.3552	0
1.0620	236.779	-3.48899	12.6615	-15.19	0
1.0627	231.885	-3.79623	10.5248	-15.8015	0
1.0633	225.49	-4.10086	8.69334	-13.3552	0
1.0640	219.995	-3.18435	9.91432	-10.6097	0
1.0647	211.753	0.476481	15.1035	-8.17001	0
1.0653	201.687	4.13992	19.0716	-7.86421	0
1.0660	190.698	3.22341	25.4756	-6.02945	0
1.0667	179.709	0.78372	33.412	-1.45584	0
1.0673	176.961	0.171846	30.6648	1.59544	0
1.0680	171.467	-0.437425	24.2547	2.20703	0
1.0687	145.217	-3.48899	27.0019	1.28965	0
1.0693	115.319	-5.32201	29.7491	0.378918	0
1.0700	100.982	-1.65857	27.9176	4.34094	0
1.0707	88.1458	3.83528	31.2753	9.83857	0
1.0713	68.9375	4.74919	32.4963	11.6667	0
1.0720	53.0537	5.97033	23.9494	11.9725	0
1.0727	35.9694	11.1596	17.5454	14.1064	0
1.0733	13.6905	14.5157	19.6821	14.718	0
1.0740	-4.91751	12.99	28.5281	13.1957	0
1.0747	-18.6542	11.1596	38.9064	13.5014	0
1.0753	-36.0618	7.19148	35.8539	12.2783	0
1.0760	-55.8934	1.69763	19.6821	7.69802	0
1.0767	-69.9303	-1.65857	12.3563	4.34094	0
1.0773	-80.2963	-2.87972	13.272	3.43021	0
1.0780	-96.1801	-2.57508	9.30383	3.736	0
1.0787	-111.117	-0.437425	8.3881	6.48149	0
1.0793	-116.935	-1.0493	12.3563	7.09308	0
1.0800	-127.301	-7.15242	11.4405	0.983857	0
1.0807	-150.804	-11.1205	8.69334	-3.28396	0
1.0813	-171.559	-8.98284	10.5248	1.28965	0
1.0820	-183.749	-4.10086	16.0192	4.03515	0
1.0827	-196.585	-1.0493	20.5978	0.378918	0
1.0833	-206.651	-1.0493	14.493	1.59544	0
1.0840	-215.493	-1.65857	-3.51641	8.00381	0
1.0847	-229.53	1.08836	-14.8043	8.6154	0
1.0853	-241.443	6.57961	-14.1938	6.78729	0
1.0860	-249.685	10.8523	-11.4466	10.1444	0
1.0867	-260.974	9.93841	-10.2257	13.1957	0
1.0873	-271.641	9.32653	-14.1938	12.2783	0
1.0880	-278.982	11.1596	-24.8774	14.1064	0
1.0887	-286.301	12.3781	-27.9298	18.0751	0
1.0893	-294.243	12.6853	-21.5197	18.3808	0
1.0900	-304.309	12.0735	-18.162	15.9411	0
1.0907	-309.48	7.19148	-15.4148	16.2469	0
1.0913	-304.609	5.36106	-11.4466	20.2156	0
1.0920	-307.356	9.32653	-14.4991	22.3495	0
1.0927	-328.111	10.8523	-19.6882	19.2982	0
1.0933	-342.448	11.4642	-16.941	16.8585	0
1.0940	-340.924	14.2111	-15.4148	20.5148	0
1.0947	-336.653	12.3781	-19.6882	23.566	0
1.0953	-330.235	10.243	-20.604	21.1263	0
1.0960	-316.822	13.5992	-18.7725	16.2469	0
1.0967	-301.861	14.8204	-18.162	13.1957	0
1.0973	-288.748	11.7688	-18.162	12.5841	0
1.0980	-278.059	10.243	-17.8568	11.3609	0
1.0987	-265.846	9.32653	-15.4148	7.69802	0
1.0993	-249.685	8.41263	-11.7519	4.95253	0
1.1000	-236.248	9.0219	-8.69945	5.86991	0
1.1007	-224.959	7.49612	-0.769214	5.56411	0
1.1013	-209.398	6.27497	9.60907	1.90124	0
1.1020	-198.409	8.41263	16.0192	-0.538463	0
1.1027	-191.09	9.63377	25.1704	0.678064	0
1.1033	-173.083	9.32653	32.4963	3.12441	0
1.1040	-157.199	10.243	30.0543	3.43021	0
1.1047	-161.793	9.32653	37.0749	2.20703	0
1.1053	-166.965	5.97033	53.552	2.51283	0
1.1060	-160.569	3.22341	42.5693	3.736	0
1.1067	-156.599	2.00226	11.7458	5.86991	0
1.1073	-153.251	1.69763	-0.463971	8.92119	0
1.1080	-145.609	1.08836	-5.34787	9.53278	0
1.1087	-144.085	-0.437425	-18.162	7.69802	0
1.1093	-143.785	0.476481	-15.4148	8.6154	0
1.1100	-137.99	2.3095	-0.463971	9.83857	0
1.1107	-134.32	-0.437425	7.16712	7.69802	0
1.1113	-132.796	-3.79623	12.3563	8.30961	0
1.1120	-130.649	-1.96321	13.272	12.5841	0
1.1127	-128.825	-1.35394	2.28322	12.8899	0
1.1133	-125.778	-2.57508	-6.86798	9.53278	0
1.1140	-122.407	-1.0493	-9.30993	8.6154	0
1.1147	-118.759	-0.744664	-15.1096	10.1444	0
1.1153	-105.022	-1.35394	-21.5197	9.83857	0
1.1160	-90.3853	-0.744664	-27.3193	7.39223	0
1.1167	-94.033	-2.87972	-37.6915	3.736	0
1.1173	-99.5277	-7.15242	-41.6597	1.28965	0
1.1180	-89.1617	-8.98284	-34.3338	0.378918	0
1.1187	-79.0727	-12.0344	-28.8455	-2.37322	0
1.1193	-75.7251	-16.6117	-25.1826	-5.7303	0
1.1200	-69.3069	-16.919	-14.1938	-6.94683	0
1.1207	-63.5121	-15.3906	-3.51641	-6.94683	0
1.1213	-60.7648	-12.9509	-2.90592	-9.38653	0
1.1220	-53.7463	-9.89935	-11.4466	-11.5271	0
1.1227	-46.7279	-12.339	-22.7407	-9.38653	0
1.1233	-45.5043	-16.6117	-32.5085	-7.86421	0
1.1240	-44.6039	-14.7813	-37.9967	-8.78159	0
1.1247	-40.633	-14.4767	-37.6915	-9.38653	0
1.1253	-36.3619	-19.6633	-29.7613	-8.78159	0
1.1260	-35.1383	-19.3587	-15.4148	-7.25262	0
1.1267	-32.9912	-14.4767	-3.51641	-4.20134	0
1.1273	-25.0724	-11.4251	-5.04263	-1.45584	0
1.1280	-19.2776	-11.7298	-15.7201	-1.45584	0
1.1287	-27.4965	-15.6978	-19.6882	0.0731245	0
1.1293	-37.5855	-17.2236	-12.9729	3.12441	0
1.1300	-36.9621	-12.0344	-5.95225	4.03515	0
1.1307	-34.538	-9.89935	-1.07446	2.81862	0
1.1313	-36.662	-12.6463	5.03042	3.43021	0
1.1320	-38.4859	-11.7298	7.77761	3.12441	0
1.1327	-37.2623	-8.67821	2.89371	1.59544	0
1.1333	-35.4384	-7.45706	-0.463971	2.51283	0
1.1340	-35.7385	-5.93128	5.03042	5.56411	0
1.1347	-38.1858	-7.15242	8.69334	4.95253	0
1.1353	-37.5855	-10.8133	5.03042	1.28965	0
1.1360	-32.6911	-11.7298	6.25139	-1.76164	0
1.1367	-27.1964	-12.0344	11.4405	-3.58975	0
1.1373	-21.7017	-13.8648	-1.07446	-4.20134	0
1.1380	-20.178	-12.9509	-23.0459	-3.89554	0
1.1387	-17.1305	-10.204	-28.235	-4.20134	0
1.1393	-4.01712	-11.1205	-18.7725	-6.02945	0
1.1400	6.37199	-15.3906	-11.7519	-6.94683	0
1.1407	1.17743	-19.9705	-7.17323	-9.38653	0
1.1413	-3.69391	-23.0221	-1.07446	-13.3552	0
1.1420	0.577173	-23.0221	9.60907	-13.0494	0
1.1427	1.17743	-20.2752	21.5136	-9.69233	0
1.1433	0.253956	-17.5283	20.5978	-9.99812	0
1.1440	5.74864	-15.6978	6.55664	-12.4445	0
1.1447	6.67212	-15.3906	-5.64701	-12.1387	0
1.1453	1.77769	-14.4767	-10.8362	-9.08739	0
1.1460	0.877303	-12.0344	-9.00469	-5.11872	0
1.1467	1.17743	-11.1205	2.28322	-3.58975	0
1.1473	-4.01712	-12.6463	21.5136	-4.20134	0
1.1480	-11.3357	-10.5086	49.5838	-2.67902	0
1.1487	-13.4597	-6.23591	85.9017	0.678064	0
1.1493	-11.6358	-6.23591	115.199	1.90124	0
1.1500	-17.1305	-5.62664	127.409	3.12441	0
1.1507	-24.7723	-0.13279	121.304	7.39223	0
1.1513	-20.4781	2.3095	102.995	9.53278	0
1.1520	-19.5777	2.00226	85.2912	8.00381	0
1.1527	-34.8382	5.05382	70.0351	8.00381	0
1.1533	-46.4278	3.83528	47.4532	8.6154	0
1.1540	-46.4278	-1.65857	16.6297	7.69802	0
1.1547	-49.1751	-1.0493	-17.2463	6.78729	0
1.1553	-53.1461	2.61414	-47.1541	5.56411	0
1.1560	-51.9225	2.00226	-63.3259	3.12441	0
1.1567	-50.6989	2.3095	-68.2098	2.20703	0
1.1573	-49.4753	2.3095	-66.3783	2.51283	0
1.1580	-47.028	-1.0493	-54.1747	0.378918	0
1.1587	-44.6039	-2.57508	-37.081	-4.20134	0
1.1593	-42.1567	-2.57508	-29.7613	-7.55842	0
1.1600	-40.3328	-5.62664	-30.9822	-7.86421	0
1.1607	-37.5855	-4.71013	-37.6915	-6.02945	0
1.1613	-31.7907	-0.13279	-48.9855	-6.94683	0
1.1620	-27.1964	-1.35394	-53.2589	-9.38653	0
1.1627	-22.325	-3.18435	-47.1541	-6.64104	0
1.1633	-10.1121	0.171846	-40.4387	-2.97816	0
1.1640	-7.36473	1.39299	-37.081	-5.11872	0
1.1647	-21.1014	1.08836	-33.4181	-7.25262	0
1.1653	-29.9437	4.74919	-26.7088	-5.11872	0
1.1660	-30.2439	8.41263	-16.6358	-2.37322	0
1.1667	-34.8382	9.32653	-10.5309	-2.97816	0
1.1673	-39.1092	11.1596	-13.8886	-1.45584	0
1.1680	-39.1092	13.2946	-17.2463	2.20703	0
1.1687	-40.9331	12.0735	-10.5309	5.56411	0
1.1693	-43.6804	9.32653	-0.463971	5.86991	0
1.1700	-43.0802	7.49612	3.5042	5.56411	0
1.1707	-43.6804	6.27497	6.86188	6.78729	0
1.1713	-44.904	3.83528	16.0192	7.39223	0
1.1720	-46.4278	2.91877	28.2228	7.09308	0
1.1727	-50.6989	3.52804	36.7697	8.92119	0
1.1733	-55.2701	2.00226	36.1592	10.1444	0
1.1740	-59.8644	0.476481	33.7172	6.78729	0
1.1747	-62.9118	4.74919	38.9064	5.25832	0
1.1753	-55.5933	9.32653	42.5693	8.6154	0
1.1760	-46.4278	8.71726	39.2116	8.00381	0
1.1767	-52.5227	8.10799	35.2434	4.03515	0
1.1773	-61.6882	7.49612	26.0861	2.81862	0
1.1780	-56.4937	6.27497	8.99859	1.28965	0
1.1787	-46.1277	7.19148	-4.1269	-2.37322	0
1.1793	-40.0096	8.41263	-10.5309	-3.28396	0
1.1800	-34.538	4.74919	-12.6676	-6.02945	0
1.1807	-29.0433	0.78372	-5.95225	-10.3039	0
1.1813	-23.5487	1.39299	-0.769214	-9.69233	0
1.1820	-16.5302	5.36106	-6.86798	-8.78159	0
1.1827	-9.51181	8.10799	-8.69945	-11.5271	0
1.1833	-4.01712	7.80075	2.58847	-11.2213	0
1.1840	-1.56991	6.88684	11.4405	-8.17001	0
1.1847	0.253956	7.49612	7.77761	-6.94683	0
1.1853	3.92478	6.57961	1.67274	-6.02945	0
1.1860	3.92478	4.13992	5.94615	-5.7303	0
1.1867	2.10091	4.74919	11.4405	-5.7303	0
1.1873	11.5435	6.57961	1.97798	-2.06743	0
1.1880	20.4088	7.80075	-9.30993	1.28965	0
1.1887	10.9432	9.32653	1.06225	1.28965	0
1.1893	0.577173	10.5477	20.5978	2.81862	0
1.1900	3.62465	8.10799	30.3595	5.56411	0
1.1907	3.32452	3.83528	29.7491	6.1757	0
1.1913	-1.26978	2.91877	12.9668	7.09308	0
1.1920	-0.346304	5.36106	-16.3305	7.69802	0
1.1927	0.253956	7.49612	-31.5927	5.25832	0
1.1933	-1.26978	6.88684	-26.0983	4.95253	0
1.1940	0.877303	5.97033	-14.1938	6.78729	0
1.1947	1.47756	5.6657	0.757005	6.78729	0
1.1953	3.0013	4.74919	21.2083	5.25832	0
1.1960	8.49598	5.05382	38.9064	3.12441	0
1.1967	13.0903	6.57961	44.706	1.28965	0
1.1973	16.1378	7.19148	32.4963	1.90124	0
1.1980	19.4854	7.49612	16.3244	1.59544	0
1.1987	24.98	10.243	12.3563	-0.844256	0
1.1993	39.6402	11.1596	-1.3797	-1.76164	0
1.2000	51.53	8.71726	-35.5548	-2.97816	0
1.2007	45.7352	6.88684	-57.5323	-7.25262	0
1.2013	39.0169	7.49612	-54.7852	-8.78159	0
1.2020	44.2114	7.49612	-52.6484	-8.78159	0
1.2027	50.3064	6.57961	-57.2271	-9.69233	0
1.2033	54.2773	9.32653	-56.6166	-6.33524	0
1.2040	57.6249	11.1596	-52.3432	-2.37322	0
1.2047	55.2008	9.63377	-47.1541	-4.20134	0
1.2053	54.5775	7.80075	-38.302	-5.11872	0
1.2060	60.3723	7.80075	-24.8774	-1.15005	0
1.2067	63.4428	10.243	-13.8886	0.0731245	0
1.2073	62.5194	13.9039	-14.1938	-0.538463	0
1.2080	59.772	13.9039	-18.7725	1.28965	0
1.2087	56.1012	11.1596	-12.3624	1.90124	0
1.2093	53.0537	8.41263	2.58847	3.12441	0
1.2100	50.9297	9.0219	12.3563	5.86991	0
1.2107	49.7061	10.8523	18.1559	6.78729	0
1.2113	54.2773	9.32653	27.0019	5.56411	0
1.2120	55.2008	5.6657	32.4963	4.03515	0
1.2127	42.9878	5.05382	26.0861	3.12441	0
1.2133	32.6218	6.88684	10.83	4.34094	0
1.2140	34.1455	5.6657	2.58847	5.56411	0
1.2147	36.5697	5.05382	8.08286	4.34094	0
1.2153	35.6693	8.41263	16.9349	2.51283	0
1.2160	37.7933	9.32653	19.9874	2.81862	0
1.2167	44.2114	7.49612	19.3769	3.12441	0
1.2173	51.2299	7.19148	17.8507	0.983857	0
1.2180	55.2008	6.88684	17.8507	-2.97816	0
1.2187	58.8485	7.80075	18.7664	-5.11872	0
1.2193	66.1902	9.32653	15.4087	-5.7303	0
1.2200	70.138	6.57961	5.6409	-7.55842	0
1.2207	71.6849	3.22341	-1.3797	-7.55842	0
1.2213	79.0034	8.10799	-2.29543	-5.42451	0
1.2220	84.7982	12.6853	-1.99019	-6.64104	0
1.2227	86.322	8.10799	-1.3797	-9.69233	0
1.2233	97.0112	2.91877	0.757005	-9.69233	0
1.2240	107.377	4.74919	1.67274	-8.78159	0
1.2247	97.3113	6.27497	3.19895	-10.6097	0
1.2253	81.7508	5.05382	7.77761	-12.4445	0
1.2260	81.4506	5.6657	13.5772	-10.3039	0
1.2267	83.2745	6.27497	17.2402	-4.20134	0
1.2273	74.7323	4.13992	15.4087	-1.15005	0
1.2280	67.0906	3.22341	9.91432	-2.37322	0
1.2287	65.867	3.83528	11.4405	-2.06743	0
1.2293	61.9191	2.61414	23.3389	0.0731245	0
1.2300	53.3539	2.91877	30.6648	1.28965	0
1.2307	48.7826	5.05382	26.0861	3.736	0
1.2313	47.8592	4.44455	17.8507	5.86991	0
1.2320	42.0644	4.74919	19.3769	6.78729	0
1.2327	35.0459	8.71726	38.9064	8.6154	0
1.2333	33.2221	7.19148	66.9827	7.69802	0
1.2340	30.1746	1.69763	76.14	3.12441	0
1.2347	27.7274	3.22341	48.0637	4.03515	0
1.2353	34.4457	9.0219	-4.43214	7.09308	0
1.2360	39.317	8.71726	-47.1541	3.12441	0
1.2367	32.2986	5.97033	-59.9743	-1.45584	0
1.2373	25.6034	7.19148	-57.8376	-0.538463	0
1.2380	25.9035	9.32653	-60.8839	-1.45584	0
1.2387	28.6509	9.32653	-63.6311	-5.11872	0
1.2393	31.6983	8.41263	-55.3956	-6.02945	0
1.2400	33.8223	7.49612	-42.2702	-5.11872	0
1.2407	34.7458	9.32653	-32.8137	-6.64104	0
1.2413	35.3692	12.0735	-25.1826	-8.4758	0
1.2420	35.3692	14.2111	-16.0253	-5.42451	0
1.2427	37.7933	12.3781	-5.34787	-0.844256	0
1.2433	41.4641	8.10799	1.36749	-1.76164	0
1.2440	37.7933	4.74919	2.28322	-6.94683	0
1.2447	32.6218	3.22341	5.6409	-8.78159	0
1.2453	36.8929	2.91877	18.7664	-6.33524	0
1.2460	35.3692	1.08836	41.6536	-2.67902	0
1.2467	27.4273	-2.87972	63.3198	0.983857	0
1.2473	31.6983	-8.06633	69.1194	2.51283	0
1.2480	34.7458	-8.98284	57.5201	2.20703	0
1.2487	17.9616	-5.32201	36.7697	2.20703	0
1.2493	1.17743	-2.27045	15.1035	3.12441	0
1.2500	-3.39378	-1.65857	12.051	5.86991	0
1.2507	-9.81194	-0.744664	27.0019	9.53278	0
1.2513	-19.8778	-1.65857	23.3389	9.53278	0
1.2520	-26.5961	-4.10086	-8.69945	6.78729	0
1.2527	-30.8672	-4.4055	-34.6391	7.69802	0
1.2533	-34.2148	-4.4055	-49.2908	10.1444	0
1.2540	-36.3619	-6.23591	-66.0731	8.92119	0
1.2547	-37.8856	-5.32201	-72.7884	6.48149	0
1.2553	-38.1858	-1.65857	-63.6311	7.69802	0
1.2560	-38.8091	-0.744664	-52.6484	10.1444	0
1.2567	-39.4094	-2.87972	-42.5754	8.6154	0
1.2573	-36.9621	-5.62664	-31.5927	4.95253	0
1.2580	-35.1383	-5.32201	-23.3511	4.95253	0
1.2587	-29.9437	-2.57508	-19.383	5.86991	0
1.2593	-16.8304	-0.744664	-25.1826	3.12441	0
1.2600	-11.0355	-1.35394	-36.4705	1.28965	0
1.2607	-20.8013	-2.27045	-38.6072	2.20703	0
1.2613	-26.296	-5.62664	-35.5548	-0.232669	0
1.2620	-21.1014	-11.1205	-37.6915	-3.28396	0
1.2627	-19.5777	-12.0344	-32.8137	-2.67902	0
1.2633	-20.4781	-6.84779	-13.8886	-1.45584	0
1.2640	-19.2776	-1.65857	5.03042	-0.844256	0
1.2647	-21.1014	-2.27045	14.7982	0.678064	0
1.2653	-24.1489	-4.71013	19.6821	1.28965	0
1.2660	-26.296	-5.32201	22.4232	0.378918	0
1.2667	-29.0433	-5.32201	24.5599	2.81862	0
1.2673	-30.5671	-7.7617	22.7285	5.56411	0
1.2680	-32.6911	-8.06633	8.08286	5.25832	0
1.2687	-36.3619	-6.23591	-15.4148	6.1757	0
1.2693	-39.1092	-7.15242	-26.0983	9.22699	0
1.2700	-45.8275	-6.54055	-14.1938	10.7493	0
1.2707	-52.8459	-3.18435	4.72517	12.8899	0
1.2713	-47.9515	-1.65857	18.4611	15.6354	0
1.2720	-45.2042	-2.57508	27.0019	16.2469	0
1.2727	-61.3881	-2.27045	28.8333	16.8585	0
1.2733	-76.3253	-2.57508	23.6442	16.5527	0
1.2740	-76.3253	-4.71013	17.5454	13.5014	0
1.2747	-77.2488	-5.01477	14.7982	11.3609	0
1.2753	-81.2198	-3.79623	8.69334	12.8899	0
1.2760	-79.9962	-1.96321	-11.1414	13.5014	0
1.2767	-78.1723	0.171846	-29.7613	10.1444	0
1.2773	-76.0252	0.78372	-22.4354	5.86991	0
1.2780	-71.1539	-1.35394	-7.17323	3.12441	0
1.2787	-68.4065	-0.437425	-11.1414	4.64673	0
1.2793	-66.5596	2.61414	-13.5833	5.86991	0
1.2800	-62.2885	2.00226	0.451761	0.983857	0
1.2807	-56.4937	-2.87972	12.6615	-4.50713	0
1.2813	-50.3987	-7.15242	25.1704	-4.50713	0
1.2820	-46.4278	-10.8133	46.2322	-3.58975	0
1.2827	-43.0802	-12.339	50.8048	-4.50713	0
1.2833	-32.3909	-11.1205	35.8539	-3.89554	0
1.2840	-22.6252	-11.7298	25.4756	-2.37322	0
1.2847	-29.0433	-14.7813	17.5454	-3.28396	0
1.2853	-40.9331	-13.5602	3.19895	-4.81292	0
1.2860	-42.4568	-10.8133	-9.00469	-5.7303	0
1.2867	-40.0096	-13.5602	-16.941	-3.58975	0
1.2873	-40.9331	-15.3906	-20.9092	0.983857	0
1.2880	-43.6804	-9.89935	-21.8249	4.34094	0
1.2887	-46.7279	-6.23591	-29.7613	6.48149	0
1.2893	-47.3513	-9.59472	-36.4705	6.48149	0
1.2900	-47.028	-13.2555	-24.2669	4.03515	0
1.2907	-49.1751	-12.9509	-1.68495	4.64673	0
1.2913	-50.6989	-9.89935	19.6821	8.00381	0
1.2920	-52.8459	-5.93128	37.6854	6.78729	0
1.2927	-56.1935	-4.71013	45.0112	5.86991	0
1.2933	-54.3697	-7.7617	42.5693	9.53278	0
1.2940	-52.8459	-8.06633	37.6854	10.4435	0
1.2947	-52.8459	-4.4055	24.8652	7.39223	0
1.2953	-41.8566	-3.48899	6.86188	7.39223	0
1.2960	-31.1673	-5.01477	-0.769214	5.25832	0
1.2967	-37.2623	-4.71013	-1.07446	0.378918	0
1.2973	-42.1567	-2.57508	-3.82165	-1.45584	0
1.2980	-35.4384	-2.87972	-5.95225	-2.37322	0
1.2987	-30.5671	-3.48899	-6.56274	-4.50713	0
1.2993	-27.1964	-2.87972	-8.08896	-4.20134	0
1.3000	-18.054	-4.71013	-12.0571	-4.81292	0
1.3007	-11.6358	-8.67821	-16.3305	-8.4758	0
1.3013	-7.96498	-9.89935	-17.8568	-11.5271	0
1.3020	-3.39378	-8.67821	-17.2463	-11.2213	0
1.3027	1.47756	-8.98284	-18.4672	-9.38653	0
1.3033	6.97225	-8.06633	-17.5515	-8.4758	0
1.3040	9.71959	-7.15242	-13.2781	-8.78159	0
1.3047	8.8192	-8.67821	-12.3624	-8.78159	0
1.3053	10.9432	-7.15242	-11.4466	-8.17001	0
1.3060	12.1668	-4.10086	-5.04263	-6.33524	0
1.3067	10.9432	-6.54055	4.41993	-3.28396	0
1.3073	17.6615	-9.28748	16.3244	-2.37322	0
1.3080	23.1562	-6.84779	27.9176	-1.45584	0
1.3087	11.2433	-5.62664	33.7172	2.51283	0
1.3093	-2.49339	-5.93128	36.4644	3.12441	0
1.3100	-6.44125	-2.87972	40.7378	0.378918	0
1.3107	-10.7123	-1.0493	43.7903	2.51283	0
1.3113	-15.0065	-2.27045	35.2434	4.34094	0
1.3120	-14.083	-0.437425	7.16712	1.59544	0
1.3127	-14.083	2.3095	-21.5197	2.20703	0
1.3133	-15.9069	0.476481	-28.8455	5.25832	0
1.3140	-14.6833	-1.96321	-22.7407	4.34094	0
1.3147	-12.5593	-2.57508	-21.5197	3.43021	0
1.3153	-10.7123	-3.18435	-25.1826	3.736	0
1.3160	-9.51181	-4.71013	-26.7088	0.678064	0
1.3167	-7.0646	-7.15242	-23.0459	-1.45584	0
1.3173	-1.56991	-8.37357	-13.5833	-1.45584	0
1.3180	3.0013	-5.62664	-2.90592	-4.20134	0
1.3187	9.11933	-1.65857	10.83	-6.94683	0
1.3193	24.0566	-1.35394	23.3389	-6.94683	0
1.3200	35.0459	-3.18435	23.0337	-7.86421	0
1.3207	30.1746	-3.48899	11.4405	-11.2213	0
1.3213	26.5038	-6.23591	4.11469	-12.4445	0
1.3220	32.2986	-9.28748	-0.769214	-12.7436	0
1.3227	36.5697	-8.06633	-5.95225	-13.3552	0
1.3233	40.2405	-5.32201	-4.1269	-12.1387	0
1.3240	43.9113	-4.71013	5.33566	-9.99812	0
1.3247	44.2114	-2.57508	17.8507	-10.3039	0
1.3253	46.3354	1.08836	35.2434	-11.2213	0
1.3260	49.406	1.08836	52.0257	-8.4758	0
1.3267	45.435	0.171846	57.8254	-5.42451	0
1.3273	42.9878	0.171846	50.1943	-5.11872	0
1.3280	45.1349	-1.35394	35.2434	-3.58975	0
1.3287	44.2114	-0.744664	22.4232	-0.844256	0
1.3293	41.164	2.61414	13.8825	0.378918	0
1.3300	39.0169	2.91877	-1.99019	1.28965	0
1.3307	40.5406	0.171846	-26.0983	3.43021	0
1.3313	47.8592	-0.744664	-41.3544	4.64673	0
1.3320	49.7061	-1.65857	-37.9967	4.03515	0
1.3327	38.4166	-2.27045	-26.4036	3.43021	0
[truncated: 50,272 more rows]
