# Supplementary material for: Identification of Haptic Based Guiding Using Hard Reins
Source: PLoS One. 2015 Jul 22;10(7):e0132020. doi: 10.1371/journal.pone.0132020 (PMC4511788; doi:10.1371/journal.pone.0132020)
Supplement: S4 File — (ZIP) [file pone.0132020.s004.zip › EMGData2/Subject14/T1/t1.txt]

0.0000	33.7548	-24.9387	23.0578	54.4587	0
0.0007	18.1801	-19.4449	24.5914	48.0564	0
0.0013	-1.96855	-17.0073	33.7393	48.6097	0
0.0020	2.95282	-14.2604	40.4656	50.7438	0
0.0027	9.95852	-11.2104	38.932	45.9223	0
0.0033	4.45818	-9.68223	37.4118	42.8398	0
0.0040	0.810577	-8.46344	36.793	39.5201	0
0.0047	0.810577	-6.01969	28.2506	25.7671	0
0.0053	-0.752679	-1.44151	13.3047	10.8285	0
0.0060	1.10007	5.57424	0.484295	4.11009	0
0.0067	10.248	9.54612	-4.39902	-2.60833	0
0.0073	18.4696	8.63049	-4.10306	-15.4128	0
0.0080	17.2537	8.018	-5.01784	-26.1623	0
0.0087	16.6747	8.63049	-5.01784	-33.434	0
0.0093	20.0328	4.96794	-1.34527	-43.8673	0
0.0100	14.243	-4.18842	1.08966	-52.9569	0
0.0107	12.6797	-11.8167	-1.96409	-52.4036	0
0.0113	30.1072	-12.4291	-8.05814	-47.5032	0
0.0120	34.0443	-6.93532	-15.0804	-47.187	0
0.0127	12.6797	0.389764	-16.614	-49.6372	0
0.0133	2.02644	8.018	-11.4213	-46.8708	0
0.0140	4.74767	13.815	-9.28233	-38.3345	0
0.0147	2.95282	14.7306	-12.3361	-26.3994	0
0.0153	4.45818	14.1243	-12.0267	-13.5949	0
0.0160	6.31092	14.4275	-7.76218	-2.60833	0
0.0167	2.02644	11.9837	-2.26005	5.61185	0
0.0173	2.60543	5.88358	1.39908	17.5469	0
0.0180	2.95282	2.52419	-1.34527	30.6676	0
0.0187	1.73695	3.13667	-5.93262	39.2039	0
0.0193	11.1744	3.13667	-4.10306	44.0254	0
0.0200	15.1115	0.692914	-3.17483	47.7403	0
0.0207	5.38455	-0.222722	-8.67696	48.0564	0
0.0213	3.82129	-2.96963	-7.76218	48.0564	0
0.0220	4.45818	-9.37908	-0.430485	48.9259	0
0.0227	2.02644	-12.4291	3.22864	48.0564	0
0.0233	16.9642	-9.06974	6.88776	47.1079	0
0.0240	27.6754	-7.85096	14.8248	41.338	0
0.0247	6.88991	-12.126	20.6229	24.8186	0
0.0253	-12.6218	-14.2604	16.9638	8.69442	0
0.0260	-13.5482	-13.3448	3.53805	0.395201	0
0.0267	-17.8327	-13.9573	-12.3361	-9.95906	0
0.0273	-20.5539	-15.7823	-15.9952	-24.8977	0
0.0280	-14.4746	-16.0917	-9.90115	-36.5166	0
0.0287	-12.9113	-16.0917	-10.5065	-43.8673	0
0.0293	-13.5482	-15.7823	-14.4751	-49.9534	0
0.0300	-11.406	-11.5135	-12.0267	-53.9054	0
0.0307	-10.4796	-6.01969	-9.28233	-56.988	0
0.0313	-8.97425	-3.27278	-11.4213	-56.6718	0
0.0320	-10.1901	-1.74466	-9.59174	-53.9054	0
0.0327	-13.2587	-2.35714	-9.28233	-52.9569	0
0.0333	-7.1215	-4.18842	-13.5603	-49.9534	0
0.0340	-4.40028	-1.13836	-15.9952	-42.2865	0
0.0347	-7.1215	3.74297	-19.049	-30.4305	0
0.0353	7.81628	4.65861	-26.6766	-13.5949	0
0.0360	20.9592	8.018	-28.8156	1.02752	0
0.0367	2.95282	14.4275	-22.4121	6.56034	0
0.0373	-14.7641	13.2087	-15.6992	13.832	0
0.0380	-10.4796	8.63049	-12.3361	26.6365	0
0.0387	-8.04788	9.54612	-10.1971	35.2519	0
0.0393	-12.0429	9.84927	-6.53799	42.2075	0
0.0400	-11.1165	7.71485	3.53805	50.5067	0
0.0407	-8.97425	8.63049	12.0805	51.06	0
0.0413	-6.83201	10.4618	9.6321	46.7918	0
0.0420	-6.25303	8.018	6.88776	44.9739	0
0.0427	-8.33737	4.35546	9.94151	42.5236	0
0.0433	-6.83201	-0.222722	11.1657	37.9393	0
0.0440	-2.89492	-3.27278	9.33614	33.355	0
0.0447	-1.62115	-2.35714	8.11195	24.2653	0
0.0453	1.10007	-0.222722	2.62327	11.0656	0
0.0460	-0.405289	2.22104	-2.26005	1.976	0
0.0467	-2.25804	8.018	2.91923	-6.00705	0
0.0473	10.8849	10.7649	7.50658	-17.5469	0
0.0480	17.6011	6.18673	2.31386	-28.8497	0
0.0487	-2.89492	4.65861	-1.65468	-36.8327	0
0.0493	-22.1172	7.40551	2.31386	-45.0529	0
0.0500	-20.9013	6.18673	11.7711	-52.6408	0
0.0507	-18.1222	4.65861	21.8471	-56.3557	0
0.0513	-17.5432	6.79921	23.9861	-56.6718	0
0.0520	-11.6955	8.63049	19.7081	-54.2216	0
0.0527	-6.25303	8.63049	22.4525	-50.2696	0
0.0533	-6.54252	8.63049	27.0264	-44.1044	0
0.0540	-10.827	8.93364	18.188	-34.6986	0
0.0547	-15.0536	9.54612	5.36761	-23.7121	0
0.0553	-13.5482	8.32115	2.31386	-12.7255	0
0.0560	-9.90062	6.18673	1.39908	-2.60833	0
0.0567	-5.90564	8.018	-0.430485	8.37826	0
0.0573	-3.4739	11.3774	2.31386	22.0522	0
0.0580	-7.75838	11.9837	2.91923	33.6711	0
0.0587	-5.90564	11.3774	-0.739896	42.5236	0
0.0593	12.6797	11.3774	0.780254	52.3246	0
0.0600	18.817	9.84927	6.28239	57.1461	0
0.0607	-0.405289	8.93364	6.88776	54.7748	0
0.0613	-12.3324	10.4618	4.45283	55.6443	0
0.0620	-6.54252	7.71485	7.19717	57.7784	0
0.0627	-3.18441	2.52419	15.1342	51.3761	0
0.0633	-1.62115	0.389764	23.3673	44.0254	0
0.0640	2.60543	-2.35714	24.9009	38.5716	0
0.0647	4.45818	-6.93532	17.2598	26.6365	0
0.0653	6.88991	-6.63217	0.484295	14.1482	0
0.0660	9.66903	-3.27278	-15.9952	5.61185	0
0.0667	10.5375	-3.57593	-21.7933	-6.56034	0
0.0673	13.0271	-5.10405	-19.9637	-19.1277	0
0.0680	12.1008	-5.10405	-18.4436	-26.3994	0
0.0687	9.32164	-4.18842	-14.4751	-34.3825	0
0.0693	13.8956	-0.829022	-11.1119	-41.9703	0
0.0700	14.243	1.3054	-11.7307	-45.3691	0
0.0707	12.1008	1.3054	-8.97292	-48.1355	0
0.0713	27.9649	2.52419	-2.87887	-50.2696	0
0.0720	43.8291	2.52419	-6.8474	-49.0049	0
0.0727	30.3967	-1.44151	-12.9415	-47.5032	0
0.0733	12.3903	-0.525872	-6.8474	-44.4206	0
0.0740	13.8956	3.13667	0.174884	-34.6986	0
0.0747	17.8906	-0.525872	-2.26005	-21.2618	0
0.0753	18.1801	-7.54781	-5.01784	-9.32674	0
0.0760	20.6118	-12.4291	-8.67696	-0.15808	0
0.0767	21.5382	-17.0073	-15.0804	6.56034	0
0.0773	20.3223	-20.0574	-17.5288	16.2823	0
0.0780	18.817	-22.1918	-14.1656	28.5335	0
0.0787	18.1801	-24.3324	-12.0267	37.6231	0
0.0793	21.8277	-22.1918	-11.4213	44.9739	0
0.0800	24.3173	-16.0917	-9.90115	51.3761	0
0.0807	24.8963	-10.901	-11.1119	53.5102	0
0.0813	29.4703	-2.96963	-13.8562	53.5102	0
0.0820	27.9649	5.27109	-13.5603	52.3246	0
0.0827	21.2487	5.27109	-9.59174	48.9259	0
0.0833	31.323	2.22104	-3.79365	44.3415	0
0.0840	40.7605	6.48988	3.22864	35.8052	0
0.0847	24.8963	15.9556	11.4617	21.1828	0
0.0853	10.248	25.4151	17.5692	5.92801	0
0.0860	14.822	30.2964	14.5154	-3.87297	0
0.0867	16.3852	32.4308	1.39908	-12.0931	0
0.0873	12.1008	32.4308	-9.28233	-21.8941	0
0.0880	13.0271	26.937	-5.3138	-31.9322	0
0.0887	13.0271	17.7868	2.91923	-39.5201	0
0.0893	13.8956	13.2087	-5.01784	-43.8673	0
0.0900	17.8906	9.54612	-17.5288	-46.5547	0
0.0907	19.1065	4.35546	-12.9415	-50.2696	0
0.0913	19.396	1.60855	-0.739896	-51.7713	0
0.0920	17.2537	-0.829022	0.484295	-49.3211	0
0.0927	9.32164	-5.10405	-3.79365	-45.6852	0
0.0933	6.31092	-6.01969	-6.22858	-41.9703	0
0.0940	6.31092	-4.49157	-9.59174	-33.7502	0
0.0947	5.96353	-4.18842	-7.45277	-19.9972	0
0.0953	19.396	-0.829022	2.91923	-7.82498	0
0.0960	28.5439	2.82734	8.42136	0.395201	0
0.0967	8.39527	2.52419	5.0582	8.69442	0
0.0973	-11.6955	0.692914	2.91923	19.3648	0
0.0980	-10.827	-1.44151	7.19717	31.2209	0
0.0987	-10.827	-3.27278	18.4839	41.8913	0
0.0993	-15.0536	-2.35714	29.7842	47.4241	0
0.1000	-12.3324	-6.93532	27.0264	48.6097	0
0.1007	-10.1901	-20.3605	14.5154	51.3761	0
0.1013	-11.1165	-30.4325	16.9638	53.5102	0
0.1020	-10.4796	-29.8262	36.1876	51.6923	0
0.1027	-11.1165	-24.3324	49.008	47.7403	0
0.1033	-12.0429	-15.176	46.869	43.1559	0
0.1040	-11.6955	-6.63217	35.2729	32.1694	0
0.1047	-8.97425	-1.44151	16.9638	18.4164	0
0.1053	-7.1215	2.52419	-2.56946	7.74594	0
0.1060	-10.827	1.60855	-17.2194	-1.73888	0
0.1067	-5.90564	-6.63217	-27.5914	-11.4608	0
0.1073	15.7484	-16.698	-32.4747	-19.4439	0
0.1080	21.5382	-24.0231	-30.6451	-28.5335	0
0.1087	2.02644	-27.0793	-23.3269	-40.1524	0
0.1093	-6.25303	-23.4168	-15.6992	-47.5032	0
0.1100	1.38956	-19.7542	-11.1119	-49.9534	0
0.1107	0.173695	-20.6699	-12.6455	-52.9569	0
0.1113	-2.25804	-18.2261	-17.5288	-55.7233	0
0.1120	2.02644	-11.8167	-18.4436	-54.8539	0
0.1127	0.463187	-8.76659	-11.7307	-50.2696	0
0.1133	-2.89492	-9.37908	-3.48424	-43.235	0
0.1140	-3.18441	-9.68223	-4.10306	-33.7502	0
0.1147	-6.25303	-8.76659	-9.28233	-21.8941	0
0.1153	-8.97425	-6.63217	-8.67696	-12.7255	0
0.1160	-7.75838	-6.93532	-5.3138	-4.74241	0
0.1167	-5.32665	-9.37908	-1.34527	6.79746	0
0.1173	-3.18441	-6.01969	6.57835	20.5504	0
0.1180	-6.54252	-1.13836	11.7711	29.0868	0
0.1187	-9.55323	-1.44151	12.3764	34.9358	0
0.1193	2.95282	-1.44151	14.2195	44.0254	0
0.1200	12.3903	0.389764	12.3764	50.1905	0
0.1207	-4.68977	0.0866142	3.83401	49.5582	0
0.1213	-23.912	0.692914	1.70849	48.6097	0
0.1220	-22.4067	3.43982	2.62327	47.4241	0
0.1227	-18.1222	4.35546	-2.56946	42.8398	0
0.1233	-20.5539	4.96794	-4.39902	37.6231	0
0.1240	-20.9013	5.88358	-0.739896	32.1694	0
0.1247	-20.5539	7.40551	-2.26005	23.0007	0
0.1253	-21.1908	9.54612	-6.8474	12.3303	0
0.1260	-20.2644	8.63049	-8.67696	2.84545	0
0.1267	-17.8327	4.96794	-6.8474	-6.56034	0
0.1273	-13.8377	4.65861	-1.65468	-18.1792	0
0.1280	-14.1851	4.96794	6.57835	-29.7981	0
0.1287	-17.5432	4.65861	11.7711	-40.1524	0
0.1293	-14.4746	7.71485	10.8563	-48.3726	0
0.1300	-11.6955	10.7649	6.28239	-52.0875	0
0.1307	-10.827	8.63049	4.45283	-52.0875	0
0.1313	7.52679	7.40551	4.14342	-49.9534	0
0.1320	24.8963	8.018	0.484295	-47.5032	0
0.1327	11.1744	6.18673	-1.65468	-45.3691	0
0.1333	-5.90564	5.88358	-2.87887	-42.6027	0
0.1340	-1.62115	9.54612	-7.14336	-36.2004	0
0.1347	0.173695	12.293	-9.28233	-23.3959	0
0.1353	-5.32665	14.1243	-9.28233	-10.9075	0
0.1360	-4.68977	16.5619	-14.4751	-2.60833	0
0.1367	-4.97926	19.6181	-18.4436	7.42978	0
0.1373	-10.1901	22.3588	-17.8248	21.1828	0
0.1380	-17.1958	19.3088	-22.7081	30.3514	0
0.1387	-26.3438	12.293	-27.2954	37.9393	0
0.1393	-27.2701	9.54612	-19.6543	45.6062	0
0.1400	-19.9749	8.63049	-10.1971	46.7918	0
0.1407	-15.401	4.05231	-3.17483	46.1595	0
0.1413	-14.4746	-0.222722	9.6321	50.1905	0
0.1420	-18.1222	-2.35714	22.1431	49.5582	0
0.1427	-20.5539	-5.10405	25.5062	42.5236	0
0.1433	-7.1215	-5.10405	28.2506	39.5201	0
0.1440	5.09506	-6.32284	29.4748	33.6711	0
0.1447	-8.68476	-13.0416	18.7934	17.784	0
0.1453	-23.912	-17.0073	3.22864	3.47777	0
0.1460	-22.4067	-14.8667	-3.79365	-2.92449	0
0.1467	-21.7698	-16.698	-1.34527	-11.777	0
0.1473	-25.1279	-22.1918	5.36761	-24.2653	0
0.1480	-21.7698	-22.1918	11.4617	-33.7502	0
0.1487	-15.401	-17.923	15.1342	-38.9668	0
0.1493	-9.90062	-11.8167	20.0175	-44.7367	0
0.1500	-7.75838	-4.18842	26.1116	-50.5067	0
0.1507	-7.75838	-0.525872	26.421	-53.5892	0
0.1513	-7.46889	-2.35714	15.1342	-53.2731	0
0.1520	-10.4796	-2.05399	-7.76218	-49.3211	0
0.1527	-14.1851	3.43982	-29.4209	-42.6027	0
0.1533	-13.5482	6.79921	-33.3895	-35.8842	0
0.1540	-18.7591	5.88358	-26.0712	-30.1143	0
0.1547	-18.4117	3.13667	-21.4973	-19.1277	0
0.1553	0.463187	2.22104	-16.3046	-4.18913	0
0.1560	7.81628	2.22104	-7.45277	5.29569	0
0.1567	-11.406	-0.525872	-4.70843	10.1962	0
0.1573	-22.6962	-0.525872	-7.76218	18.4164	0
0.1580	-17.1958	5.57424	-6.8474	29.4029	0
0.1587	-15.401	11.0681	-4.10306	38.8878	0
0.1593	-14.7641	13.2087	-4.10306	46.1595	0
0.1600	-13.5482	16.5619	-1.65468	49.8744	0
0.1607	-15.401	18.7025	2.31386	51.06	0
0.1613	-16.2694	17.7868	5.0582	52.3246	0
0.1620	-17.1958	17.7868	8.42136	50.5067	0
0.1627	-17.5432	19.0056	9.94151	45.9223	0
0.1633	-12.9113	18.09	6.28239	40.3895	0
0.1640	-11.406	16.8712	4.74879	32.4855	0
0.1647	-12.0429	14.1243	9.02673	20.5504	0
0.1653	-6.25303	10.1524	10.2509	10.5123	0
0.1660	-6.25303	9.84927	5.0582	1.34368	0
0.1667	-10.4796	9.84927	2.31386	-10.9075	0
0.1673	5.96353	2.52419	2.62327	-21.8941	0
0.1680	21.2487	-3.57593	-4.10306	-30.4305	0
0.1687	6.60042	0.0866142	-18.7395	-39.8363	0
0.1693	-8.04788	2.52419	-30.3357	-48.3726	0
0.1700	-1.04217	0.0866142	-28.8156	-52.0875	0
0.1707	4.74767	1.3054	-18.7395	-52.9569	0
0.1713	5.38455	3.13667	-9.28233	-52.0875	0
0.1720	9.32164	-1.44151	-4.39902	-49.3211	0
0.1727	11.1744	-4.49157	-2.26005	-46.5547	0
0.1733	12.1008	-6.01969	-0.134527	-43.8673	0
0.1740	13.3166	-13.0416	2.62327	-35.8842	0
0.1747	10.5375	-15.7823	4.45283	-22.7636	0
0.1753	8.39527	-8.76659	5.0582	-11.777	0
0.1760	6.31092	-5.4072	4.14342	-4.74241	0
0.1767	2.31594	-8.15411	2.00445	5.61185	0
0.1773	2.02644	-5.4072	-1.04931	18.4164	0
0.1780	-1.04217	-0.525872	-4.39902	27.2689	0
0.1787	-3.76339	0.0866142	-3.48424	37.6231	0
0.1793	10.248	0.389764	2.91923	52.8779	0
0.1800	23.6804	0.692914	6.28239	57.4622	0
0.1807	10.5375	-3.57593	5.97298	49.5582	0
0.1813	-6.83201	-9.06974	7.19717	46.7918	0
0.1820	-7.75838	-11.5135	8.11195	48.3726	0
0.1827	-4.40028	-9.98538	5.97298	43.4721	0
0.1833	-2.89492	-9.68223	-1.04931	37.0698	0
0.1840	0.173695	-15.176	-13.5603	29.7191	0
0.1847	2.95282	-20.0574	-21.4973	17.5469	0
0.1853	7.81628	-16.698	-13.2509	6.56034	0
0.1860	11.4639	-9.68223	-3.17483	0.0790402	0
0.1867	9.95852	-4.18842	-5.93262	-10.9075	0
0.1873	9.03215	0.692914	-10.1971	-24.2653	0
0.1880	9.03215	2.82734	-7.14336	-34.0663	0
0.1887	8.74266	3.74297	-3.17483	-41.1009	0
0.1893	10.248	8.32115	-4.10306	-45.0529	0
0.1900	10.248	12.293	-6.53799	-46.0014	0
0.1907	16.3852	11.9837	-7.14336	-46.2385	0
0.1913	36.8234	12.8993	-7.14336	-46.2385	0
0.1920	43.1922	15.3431	-1.34527	-45.0529	0
0.1927	23.9699	14.7306	17.2598	-44.1044	0
0.1933	10.248	11.3774	37.1024	-39.5201	0
0.1940	8.74266	9.54612	38.0172	-27.6641	0
0.1947	3.82129	8.93364	24.9009	-12.7255	0
0.1953	0.463187	5.57424	14.2195	-3.87297	0
0.1960	1.73695	-1.13836	11.7711	1.34368	0
0.1967	1.73695	-5.4072	15.7396	12.0141	0
0.1973	4.45818	-3.88527	12.3764	24.8186	0
0.1980	6.88991	-1.13836	-4.10306	31.8532	0
0.1987	6.60042	-1.44151	-12.6455	37.9393	0
0.1993	8.39527	-1.74466	-5.3138	46.7918	0
0.2000	7.1794	-2.35714	1.39908	51.3761	0
0.2007	3.82129	-7.23847	12.3764	50.7438	0
0.2013	6.31092	-10.901	32.5285	48.9259	0
0.2020	3.82129	-7.85096	38.3266	47.7403	0
0.2027	-1.04217	-4.49157	25.1968	45.9223	0
0.2033	15.1115	-6.01969	12.3764	41.338	0
0.2040	30.3967	-6.93532	4.14342	29.4029	0
0.2047	16.0379	-5.10405	-1.34527	14.7805	0
0.2053	1.38956	-4.18842	-1.34527	4.66337	0
0.2060	8.10577	-1.44151	2.62327	-5.37473	0
0.2067	13.3166	3.43982	9.94151	-17.3098	0
0.2073	12.1008	6.48988	13.91	-27.3479	0
0.2080	14.822	5.27109	4.45283	-37.386	0
0.2087	17.6011	3.13667	-8.36755	-48.3726	0
0.2093	19.1065	3.74297	-11.7307	-55.7233	0
0.2100	21.8277	6.18673	-13.2509	-57.5413	0
0.2107	21.5382	5.57424	-16.91	-56.988	0
0.2113	20.6118	3.43982	-15.0804	-55.091	0
0.2120	19.396	2.82734	-9.90115	-51.139	0
0.2127	16.6747	0.389764	-7.14336	-46.2385	0
0.2133	17.6011	-1.13836	-4.10306	-40.7847	0
0.2140	20.3223	3.13667	0.780254	-31.2999	0
0.2147	25.1858	4.96794	7.50658	-16.9936	0
0.2153	40.7605	1.00225	10.8563	-3.87297	0
0.2160	48.403	-2.35714	5.97298	4.66337	0
0.2167	28.5439	-4.18842	-4.10306	14.7805	0
0.2173	9.32164	-5.4072	-9.59174	28.2173	0
0.2180	9.32164	-6.01969	-6.53799	37.6231	0
0.2187	7.81628	-8.76659	-0.430485	43.4721	0
0.2193	1.10007	-11.5135	4.14342	48.9259	0
0.2200	2.02644	-10.5979	9.33614	50.5067	0
0.2207	3.82129	-8.76659	18.4839	50.1905	0
0.2213	2.31594	-7.85096	25.5062	51.06	0
0.2220	1.38956	-3.88527	28.8559	49.8744	0
0.2227	2.02644	-0.525872	29.4748	46.7918	0
0.2233	6.60042	-0.222722	26.7304	41.8913	0
0.2240	11.1744	-2.05399	22.7619	30.6676	0
0.2247	9.95852	-6.93532	21.5377	17.5469	0
0.2253	8.10577	-12.4291	19.7081	9.2477	0
0.2260	6.60042	-14.2604	15.1342	-1.10656	0
0.2267	6.88991	-13.6479	9.6321	-13.5949	0
0.2273	19.396	-12.7323	1.08966	-19.9972	0
0.2280	30.3967	-6.93532	-9.59174	-26.3994	0
0.2287	16.9642	0.692914	-16.614	-40.7847	0
0.2293	0.173695	3.43982	-17.8248	-52.4036	0
0.2300	1.38956	3.13667	-17.2194	-54.2216	0
0.2307	5.67404	4.65861	-18.7395	-54.8539	0
0.2313	2.95282	7.10236	-22.4121	-56.6718	0
0.2320	1.38956	8.018	-24.2417	-53.9054	0
0.2327	3.82129	7.10236	-23.3269	-49.3211	0
0.2333	5.67404	7.10236	-21.7933	-45.6852	0
0.2340	3.82129	8.93364	-22.4121	-35.8842	0
0.2347	3.24231	10.4618	-24.5376	-20.6295	0
0.2353	4.74767	9.23679	-22.1027	-11.4608	0
0.2360	0.173695	7.10236	-15.9952	-6.00705	0
0.2367	-6.25303	6.18673	-13.2509	7.11362	0
0.2373	-7.1215	8.018	-10.5065	23.0007	0
0.2380	-11.6955	11.9837	3.22864	33.0388	0
0.2387	-12.3324	15.0399	19.3987	42.8398	0
0.2393	3.5318	15.9556	20.6229	52.3246	0
0.2400	6.88991	14.7306	5.36761	55.9604	0
0.2407	-16.9063	13.2087	-15.9952	56.9089	0
0.2413	-31.2651	14.1243	-31.8693	55.9604	0
0.2420	-26.3438	15.9556	-36.1338	50.1905	0
0.2427	-24.5489	15.9556	-35.5285	44.9739	0
0.2433	-24.5489	15.9556	-38.8916	43.1559	0
0.2440	-19.0486	17.7868	-38.8916	33.9873	0
0.2447	-16.9063	16.8712	-30.6451	19.3648	0
0.2453	-16.2694	13.5118	-21.7933	8.37826	0
0.2460	-14.4746	12.293	-15.3898	-1.42272	0
0.2467	-15.0536	12.5962	-11.1119	-13.5949	0
0.2473	-14.7641	10.4618	-11.4213	-23.7121	0
0.2480	-15.6905	6.79921	-12.3361	-31.6161	0
0.2487	-18.4117	4.05231	-8.67696	-37.7022	0
0.2493	-17.1958	3.74297	-8.67696	-42.9188	0
0.2500	-17.8327	2.22104	-11.4213	-49.3211	0
0.2507	-19.3381	-2.05399	-7.76218	-54.5377	0
0.2513	-3.4739	-4.49157	-0.739896	-51.7713	0
0.2520	11.1744	-4.8009	3.22864	-46.2385	0
0.2527	-1.33166	-8.15411	6.88776	-43.235	0
0.2533	-16.2694	-11.8167	9.94151	-39.5201	0
0.2540	-14.1851	-10.5979	11.7711	-30.9838	0
0.2547	-13.5482	-8.76659	12.6859	-19.1277	0
0.2553	-13.8377	-10.2947	5.97298	-9.01058	0
0.2560	-9.90062	-11.5135	-4.10306	-2.05504	0
0.2567	-14.1851	-11.5135	-4.10306	7.42978	0
0.2573	-19.0486	-11.2104	-0.430485	22.0522	0
0.2580	-15.6905	-6.01969	-3.48424	33.9873	0
0.2587	-15.0536	-1.44151	-1.96409	41.338	0
0.2593	-16.6168	-1.44151	8.11195	48.6097	0
0.2600	-15.6905	-1.44151	13.3047	52.0084	0
0.2607	-17.1958	0.389764	14.2195	51.06	0
0.2613	-18.7591	-0.829022	13.6006	52.0084	0
0.2620	-20.9013	0.389764	5.97298	50.1905	0
0.2627	-23.333	6.79921	0.174884	44.3415	0
0.2633	-9.90062	8.63049	5.36761	41.338	0
0.2640	6.60042	6.18673	9.6321	33.0388	0
0.2647	-2.25804	8.63049	7.80254	15.65	0
0.2653	-15.401	11.3774	9.94151	3.79393	0
0.2660	-8.68476	8.32115	14.2195	-2.29217	0
0.2667	-1.96855	4.65861	15.4302	-15.1757	0
0.2673	-2.89492	2.22104	16.6544	-27.9802	0
0.2680	-0.752679	1.60855	17.5692	-33.7502	0
0.2687	2.02644	4.35546	16.049	-41.4171	0
0.2693	2.95282	4.96794	15.7396	-47.5032	0
0.2700	4.16868	1.91789	18.4839	-48.1355	0
0.2707	2.95282	1.91789	16.9638	-50.2696	0
0.2713	1.73695	2.22104	6.28239	-51.139	0
0.2720	-2.54753	-2.66029	-5.3138	-46.2385	0
0.2727	-7.1215	-6.01969	-7.14336	-43.235	0
0.2733	-5.32665	-4.49157	-2.56946	-40.7847	0
0.2740	-7.75838	-7.85096	1.08966	-30.9838	0
0.2747	-11.406	-13.6479	4.14342	-17.8631	0
0.2753	5.67404	-15.4792	4.14342	-8.14114	0
0.2760	19.396	-17.0073	-4.70843	1.65984	0
0.2767	1.73695	-18.8386	-13.2509	13.2788	0
0.2773	-18.4117	-18.8386	-10.8159	24.8186	0
0.2780	-20.5539	-19.4449	-2.26005	33.9873	0
0.2787	-22.9857	-20.0574	6.28239	41.338	0
0.2793	-26.6912	-17.6136	12.3764	46.7918	0
0.2800	-26.3438	-16.0917	16.9638	49.5582	0
0.2807	-28.8334	-16.0917	23.9861	52.3246	0
0.2813	-31.5546	-13.0416	34.3581	55.9604	0
0.2820	-31.2651	-10.901	35.8782	53.194	0
0.2827	-30.0493	-12.7323	20.6229	45.9223	0
0.2833	-23.333	-12.4291	0.174884	41.338	0
0.2840	-17.1958	-8.76659	-12.9415	32.8017	0
0.2847	-16.9063	-8.76659	-18.7395	17.5469	0
0.2853	-15.401	-13.0416	-22.7081	6.56034	0
0.2860	-17.1958	-16.0917	-26.6766	-1.10656	0
0.2867	-15.98	-14.2604	-29.125	-14.2272	0
0.2873	3.5318	-11.5135	-26.6766	-26.3994	0
0.2880	16.3852	-9.68223	-19.3584	-34.3825	0
0.2887	0.463187	-8.46344	-13.8562	-44.7367	0
0.2893	-11.406	-8.76659	-12.3361	-53.9054	0
0.2900	-2.89492	-14.2604	-9.59174	-53.9054	0
0.2907	3.82129	-21.2762	-6.8474	-52.0875	0
0.2913	3.82129	-22.5011	-9.59174	-53.9054	0
0.2920	2.60543	-16.3948	-13.5603	-52.4036	0
0.2927	-1.62115	-7.23847	-12.9415	-47.8193	0
0.2933	-2.25804	0.0866142	-9.59174	-42.9188	0
0.2940	0.463187	5.27109	-10.5065	-31.2999	0
0.2947	2.31594	8.018	-10.1971	-13.9111	0
0.2953	6.60042	8.63049	-5.62321	-2.92449	0
0.2960	6.60042	9.23679	-3.17483	1.976	0
0.2967	1.38956	8.63049	-3.79365	11.0656	0
0.2973	3.5318	5.57424	0.484295	23.9492	0
0.2980	3.82129	4.65861	9.33614	33.0388	0
0.2987	2.02644	9.54612	21.5377	40.3895	0
0.2993	18.4696	15.6462	37.7078	49.8744	0
0.3000	33.7548	17.4775	51.147	55.012	0
0.3007	17.2537	16.8712	50.8376	52.3246	0
0.3013	-1.62115	17.4775	36.497	48.0564	0
0.3020	-1.04217	17.4775	17.8786	46.7918	0
0.3027	-2.54753	16.8712	1.39908	42.8398	0
0.3033	-6.25303	18.3931	-11.4213	34.9358	0
0.3040	-1.33166	19.6181	-20.5826	25.4509	0
0.3047	1.10007	15.6462	-22.7081	12.6464	0
0.3053	1.10007	12.293	-20.8785	1.65984	0
0.3060	5.09506	12.293	-22.1027	-4.42625	0
0.3067	6.88991	9.54612	-21.4973	-14.5434	0
0.3073	6.31092	7.10236	-20.2731	-29.7981	0
0.3080	4.74767	7.71485	-23.3269	-41.1009	0
0.3087	5.96353	2.82734	-22.4121	-48.1355	0
0.3093	12.3903	-7.85096	-12.3361	-52.9569	0
0.3100	11.1744	-12.4291	-5.93262	-53.9054	0
0.3107	7.52679	-9.98538	-3.17483	-53.5892	0
0.3113	23.9699	-6.93532	-0.739896	-53.2731	0
0.3120	37.6918	-4.8009	-6.8474	-50.2696	0
0.3127	20.3223	-3.88527	-13.5603	-48.1355	0
0.3133	3.5318	-6.01969	-7.76218	-44.7367	0
0.3140	4.74767	-5.71654	3.22864	-33.7502	0
0.3147	2.02644	-2.35714	8.11195	-20.9456	0
0.3153	-0.752679	-0.222722	13.3047	-13.0416	0
0.3160	3.82129	3.13667	23.9861	-1.10656	0
0.3167	2.60543	4.96794	36.793	13.832	0
0.3173	-3.18441	3.13667	42.5911	25.7671	0
0.3180	-5.90564	4.35546	30.6989	35.2519	0
0.3187	-6.25303	10.4618	8.71732	44.0254	0
0.3193	-2.25804	12.293	-6.8474	48.0564	0
0.3200	-0.752679	10.1524	-13.2509	48.3726	0
0.3207	-5.32665	13.5118	-16.3046	49.5582	0
0.3213	-3.18441	15.0399	-16.3046	51.3761	0
0.3220	0.173695	11.0681	-14.1656	48.9259	0
0.3227	-0.115797	11.3774	-14.1656	44.0254	0
0.3233	12.6797	14.7306	-16.3046	39.5201	0
0.3240	24.3173	14.4275	-16.3046	31.2209	0
0.3247	11.4639	12.5962	-10.8159	16.5984	0
0.3253	-1.04217	10.4618	-3.17483	3.16161	0
0.3260	3.24231	8.018	-0.430485	-5.69089	0
0.3267	6.88991	9.54612	-3.17483	-16.9936	0
0.3273	9.03215	8.32115	-5.62321	-31.2999	0
0.3280	12.1008	0.389764	0.484295	-41.9703	0
0.3287	9.95852	-4.49157	10.8563	-46.0014	0
0.3293	8.39527	-2.35714	15.1342	-46.8708	0
0.3300	9.03215	-0.525872	15.1342	-48.1355	0
0.3307	7.52679	-2.35714	19.7081	-50.2696	0
0.3313	9.03215	-3.88527	19.7081	-50.5067	0
0.3320	12.6797	-3.27278	10.2509	-46.5547	0
0.3327	14.822	-1.13836	3.53805	-41.9703	0
0.3333	19.396	1.60855	4.14342	-37.386	0
0.3340	17.6011	5.57424	2.91923	-27.6641	0
0.3347	14.243	8.018	-3.17483	-14.8596	0
0.3353	25.8227	7.71485	-11.1119	-3.87297	0
0.3360	30.1072	8.018	-15.9952	5.29569	0
0.3367	9.32164	8.32115	-15.3898	15.0967	0
0.3373	-5.32665	5.57424	-14.1656	25.7671	0
0.3380	-4.68977	3.43982	-13.2509	35.8052	0
0.3387	-10.827	2.52419	-7.76218	45.9223	0
0.3393	-15.98	-1.44151	0.780254	52.3246	0
0.3400	-13.5482	-4.18842	9.6321	54.1425	0
0.3407	-14.4746	-2.66029	14.2195	53.194	0
0.3413	-16.6168	-0.525872	5.66357	52.3246	0
0.3420	-13.5482	1.3054	-5.93262	49.242	0
0.3427	-11.406	2.22104	-7.76218	44.6577	0
0.3433	-10.827	-1.44151	-8.97292	39.5201	0
0.3440	-10.4796	-6.01969	-13.5603	28.7706	0
0.3447	-8.97425	-4.18842	-11.1119	14.4644	0
0.3453	-2.54753	0.389764	-4.39902	4.66337	0
0.3460	-1.62115	0.0866142	-4.10306	-2.60833	0
0.3467	-4.40028	-6.63217	-4.70843	-14.5434	0
0.3473	9.66903	-11.8167	-4.10306	-26.7156	0
0.3480	25.1858	-12.7323	-5.01784	-36.5166	0
0.3487	14.5325	-13.0416	-3.79365	-46.5547	0
0.3493	-1.96855	-14.2604	-3.17483	-51.4552	0
0.3500	1.10007	-12.4291	-3.48424	-51.4552	0
0.3507	8.74266	-8.46344	-0.430485	-51.7713	0
0.3513	9.95852	-9.06974	4.14342	-50.5067	0
0.3520	11.1744	-14.5636	4.45283	-48.3726	0
0.3527	13.0271	-18.8386	1.70849	-46.8708	0
0.3533	13.8956	-20.6699	-1.04931	-40.4686	0
0.3540	13.3166	-24.3324	-2.26005	-27.6641	0
0.3547	12.1008	-25.248	-1.04931	-17.3098	0
0.3553	11.7534	-22.1918	2.00445	-9.95906	0
0.3560	7.52679	-19.1417	3.22864	0.711362	0
0.3567	1.10007	-16.698	4.14342	12.6464	0
0.3573	-0.115797	-14.2604	6.88776	23.3169	0
0.3580	-3.4739	-13.3448	13.6006	33.0388	0
0.3587	-8.97425	-8.76659	20.9323	42.2075	0
0.3593	0.173695	-0.525872	25.1968	48.6097	0
0.3600	10.248	3.13667	25.1968	51.3761	0
0.3607	-1.62115	4.05231	21.5377	50.7438	0
0.3613	-16.2694	9.84927	15.7396	50.1905	0
0.3620	-13.5482	17.4775	12.3764	49.5582	0
0.3627	-8.04788	19.6181	16.049	47.7403	0
0.3633	-8.97425	19.0056	19.7081	44.0254	0
0.3640	-7.46889	17.7868	14.2195	33.0388	0
0.3647	-3.76339	15.0399	2.31386	16.9146	0
0.3653	-4.40028	10.7649	-6.8474	7.11362	0
0.3660	-7.1215	6.79921	-14.1656	1.02752	0
0.3667	-4.11079	3.13667	-21.1879	-12.4093	0
0.3673	0.173695	2.22104	-24.2417	-26.3994	0
0.3680	-0.405289	1.91789	-19.6543	-33.7502	0
0.3687	1.38956	-0.525872	-12.3361	-39.283	0
0.3693	7.52679	-2.35714	-9.28233	-44.7367	0
0.3700	4.45818	-1.74466	-9.59174	-47.5032	0
0.3707	4.45818	-3.27278	-8.67696	-48.1355	0
0.3713	23.0436	-6.93532	-6.8474	-48.1355	0
0.3720	30.6861	-8.46344	-5.62321	-46.8708	0
0.3727	11.1744	-6.93532	-0.134527	-46.0014	0
0.3733	-2.54753	-5.10405	6.28239	-41.4171	0
0.3740	1.10007	-4.18842	6.28239	-30.1143	0
0.3747	2.60543	-4.18842	0.780254	-18.4954	0
0.3753	0.463187	-3.27278	-1.34527	-8.69442	0
0.3760	1.38956	-1.44151	1.08966	4.11009	0
0.3767	1.73695	0.389764	4.14342	16.2823	0
0.3773	-0.405289	2.22104	5.97298	25.1348	0
0.3780	-2.25804	3.43982	5.0582	33.0388	0
0.3787	-2.25804	3.74297	2.91923	40.3895	0
0.3793	-1.62115	6.79921	3.22864	44.9739	0
0.3800	-2.54753	7.71485	5.66357	48.6097	0
0.3807	-0.752679	3.13667	4.14342	51.3761	0
0.3813	2.95282	4.35546	0.484295	51.6923	0
0.3820	-2.89492	9.84927	2.31386	48.6097	0
0.3827	-3.18441	8.63049	3.53805	45.9223	0
0.3833	15.4589	6.48988	-2.26005	43.1559	0
0.3840	21.2487	7.71485	-9.28233	32.4855	0
0.3847	3.5318	5.88358	-11.7307	15.4128	0
0.3853	-7.1215	4.96794	-13.2509	3.16161	0
0.3860	-5.32665	7.10236	-13.8562	-3.55681	0
0.3867	-7.1215	3.74297	-12.6455	-14.5434	0
0.3873	-7.1215	-0.829022	-11.4213	-29.1658	0
0.3880	-5.90564	-0.222722	-11.7307	-39.283	0
0.3887	-8.04788	-3.57593	-8.36755	-43.5511	0
0.3893	-7.1215	-9.98538	-0.739896	-47.187	0
0.3900	-5.32665	-11.5135	0.484295	-52.6408	0
0.3907	-4.68977	-11.2104	-8.67696	-54.8539	0
0.3913	-0.752679	-10.901	-18.7395	-52.0875	0
0.3920	-2.89492	-6.93532	-19.9637	-50.2696	0
0.3927	-8.04788	-3.88527	-14.1656	-47.5032	0
0.3933	-3.4739	-4.8009	-6.8474	-39.283	0
0.3940	-4.97926	-5.4072	-0.430485	-27.0317	0
0.3947	-12.0429	-4.18842	4.14342	-13.5949	0
0.3953	3.82129	-2.35714	8.71732	0.395201	0
0.3960	19.396	-0.829022	14.2195	12.9626	0
0.3967	3.24231	1.00225	20.0175	22.0522	0
0.3973	-13.8377	1.00225	25.8156	31.8532	0
0.3980	-10.827	-1.74466	32.8245	42.5236	0
0.3987	-9.26374	-2.66029	38.3266	49.5582	0
0.3993	-11.6955	-1.44151	35.8782	52.6408	0
0.4000	-10.827	-2.96963	27.0264	54.1425	0
0.4007	-9.90062	-5.4072	15.1342	54.1425	0
0.4013	-8.33737	-1.44151	3.53805	52.3246	0
0.4020	-11.1165	4.05231	-4.10306	48.6097	0
0.4027	-17.8327	4.96794	-5.3138	41.8913	0
0.4033	-14.4746	6.79921	-3.17483	34.3034	0
0.4040	-11.6955	10.7649	-3.17483	27.585	0
0.4047	-18.1222	13.2087	-11.4213	19.681	0
0.4053	-16.6168	13.2087	-20.8785	7.74594	0
0.4060	-12.0429	10.4618	-24.2417	-7.19266	0
0.4067	-12.3324	5.57424	-20.8785	-19.681	0
0.4073	-0.115797	2.22104	-14.1656	-28.2964	0
0.4080	10.248	2.22104	-5.01784	-36.5166	0
0.4087	-6.25303	1.91789	0.484295	-47.5032	0
0.4093	-21.7698	1.91789	2.31386	-53.9054	0
0.4100	-18.1222	2.52419	2.31386	-54.2216	0
0.4107	-14.7641	0.692914	-2.56946	-54.5377	0
0.4113	-14.4746	-1.44151	-8.67696	-54.8539	0
0.4120	-11.406	-0.222722	-6.8474	-51.139	0
0.4127	-12.3324	1.3054	-1.96409	-45.6852	0
0.4133	-11.6955	-0.525872	2.62327	-38.6507	0
0.4140	-8.04788	-2.66029	5.0582	-27.0317	0
0.4147	-9.90062	-1.74466	-6.8474	-15.1757	0
0.4153	-13.5482	-0.525872	-26.986	-7.50882	0
0.4160	-13.8377	-2.35714	-30.6451	1.976	0
0.4167	-12.6218	-4.49157	-16.3046	17.784	0
0.4173	-11.1165	-2.96963	-5.01784	30.3514	0
0.4180	-14.7641	-0.829022	0.484295	33.9873	0
0.4187	-15.6905	-0.525872	9.02673	39.5201	0
0.4193	1.10007	0.389764	20.0175	49.8744	0
0.4200	12.3903	1.60855	23.9861	52.3246	0
0.4207	-2.89492	1.91789	17.5692	47.7403	0
0.4213	-16.9063	4.05231	8.71732	45.9223	0
0.4220	-10.827	4.05231	0.174884	43.7883	0
0.4227	-2.54753	-0.525872	-10.5065	36.1214	0
0.4233	-0.115797	-3.57593	-17.5288	30.9047	0
0.4240	0.810577	-5.10405	-14.771	23.0007	0
0.4247	2.31594	-7.23847	-8.97292	8.37826	0
0.4253	5.09506	-6.01969	-2.26005	-2.05504	0
0.4260	3.82129	-3.88527	6.57835	-9.95906	0
0.4267	1.38956	-5.4072	13.3047	-22.7636	0
0.4273	2.95282	-7.85096	16.049	-32.8807	0
0.4280	0.463187	-6.93532	15.7396	-38.3345	0
0.4287	-3.76339	-2.96963	11.4617	-45.3691	0
0.4293	-4.11079	-0.525872	10.5469	-51.139	0
0.4300	-9.26374	-4.18842	11.4617	-52.6408	0
0.4307	-8.97425	-7.85096	3.22864	-52.9569	0
0.4313	11.4639	-5.10405	-11.4213	-49.3211	0
0.4320	19.396	-1.44151	-18.7395	-44.7367	0
0.4327	-1.62115	-0.525872	-19.6543	-44.7367	0
0.4333	-15.6905	3.13667	-20.2731	-39.283	0
0.4340	-11.1165	7.71485	-22.1027	-23.7121	0
0.4347	-8.68476	7.71485	-26.0712	-10.9075	0
0.4353	-10.827	4.05231	-30.0398	-3.87297	0
0.4360	-9.90062	4.05231	-24.2417	6.56034	0
0.4367	-7.1215	10.4618	-10.5065	19.3648	0
0.4373	-5.32665	16.8712	-1.34527	29.4029	0
0.4380	-8.04788	21.4432	-0.430485	39.7572	0
0.4387	-6.25303	26.0214	1.39908	49.8744	0
0.4393	1.10007	27.8527	6.88776	53.194	0
0.4400	-1.04217	22.0557	11.4617	51.3761	0
0.4407	-6.83201	14.1243	18.7934	53.5102	0
0.4413	-0.752679	7.40551	30.9949	55.9604	0
0.4420	-1.96855	-0.525872	35.8782	50.7438	0
0.4427	-7.1215	-6.93532	34.3581	43.4721	0
0.4433	11.4639	-9.37908	34.6675	36.4375	0
0.4440	29.4703	-13.3448	28.56	23.0007	0
0.4447	13.8956	-17.923	16.345	8.37826	0
0.4453	-3.76339	-18.8386	12.0805	1.976	0
0.4460	-1.96855	-18.8386	8.71732	-5.37473	0
0.4467	1.10007	-20.6699	0.484295	-19.681	0
0.4473	1.10007	-22.5011	-1.96409	-34.6986	0
0.4480	2.95282	-22.1918	-4.70843	-45.3691	0
0.4487	4.16868	-19.7542	-19.6543	-52.6408	0
0.4493	10.5375	-20.6699	-31.5599	-55.7233	0
0.4500	17.2537	-28.2981	-26.986	-57.2251	0
0.4507	14.5325	-36.2295	-19.6543	-58.1736	0
0.4513	10.248	-34.0951	-18.4436	-53.9054	0
0.4520	8.39527	-22.8043	-16.91	-47.8193	0
0.4527	7.81628	-9.68223	-12.3361	-42.9188	0
0.4533	10.248	1.60855	-8.36755	-33.7502	0
0.4540	8.39527	11.6805	-8.67696	-18.8116	0
0.4547	5.38455	19.9213	-10.5065	-5.69089	0
0.4553	18.4696	25.1057	-8.67696	6.24417	0
0.4560	29.4703	27.8527	-3.79365	16.2823	0
0.4567	13.3166	27.5495	2.00445	22.6845	0
0.4573	-9.26374	24.1901	9.02673	31.2209	0
0.4580	-16.2694	20.8369	11.4617	44.0254	0
0.4587	-15.0536	18.7025	4.74879	53.194	0
0.4593	-12.6218	15.9556	-2.26005	53.8264	0
0.4600	-9.90062	13.2087	-1.96409	52.3246	0
0.4607	-8.04788	9.54612	1.39908	53.194	0
0.4613	-3.76339	3.13667	-2.56946	52.3246	0
0.4620	-1.96855	-2.96963	-11.1119	48.9259	0
0.4627	-1.33166	-4.49157	-13.2509	44.9739	0
0.4633	2.95282	-4.18842	-8.36755	38.8878	0
0.4640	2.95282	-7.23847	-4.10306	25.1348	0
0.4647	2.60543	-9.68223	-0.134527	11.0656	0
0.4653	9.03215	-8.76659	5.0582	2.84545	0
0.4660	7.52679	-8.76659	7.50658	-6.00705	0
0.4667	4.16868	-11.5135	11.1657	-18.8116	0
0.4673	20.9592	-9.98538	19.7081	-27.6641	0
0.4680	32.2494	-6.01969	19.3987	-31.9322	0
0.4687	13.8956	-8.46344	8.11195	-41.4171	0
0.4693	-1.04217	-13.0416	4.14342	-53.9054	0
0.4700	5.09506	-12.4291	10.8563	-58.4897	0
0.4707	10.248	-11.5135	15.1342	-55.7233	0
0.4713	10.248	-13.6479	14.8248	-54.8539	0
0.4720	10.248	-15.4792	11.4617	-55.4072	0
0.4727	9.32164	-17.0073	2.31386	-51.139	0
0.4733	11.1744	-17.6136	-5.93262	-41.1009	0
0.4740	14.5325	-15.7823	-6.8474	-28.2964	0
0.4747	14.822	-12.4291	-7.76218	-14.5434	0
0.4753	15.7484	-10.5979	-10.1971	-2.05504	0
0.4760	15.7484	-9.37908	-7.14336	6.79746	0
0.4767	15.7484	-5.4072	0.484295	18.4164	0
0.4773	16.3852	1.3054	9.94151	32.8017	0
0.4780	8.39527	4.65861	22.1431	41.338	0
0.4787	5.38455	4.96794	31.3043	44.3415	0
0.4793	22.1751	6.79921	27.0264	51.06	0
0.4800	28.8913	6.79921	13.6006	57.7784	0
0.4807	8.10577	3.43982	1.39908	54.1425	0
0.4813	-4.11079	1.91789	-11.4213	44.9739	0
0.4820	2.60543	1.3054	-26.986	41.338	0
0.4827	5.38455	1.00225	-32.7841	40.3895	0
0.4833	5.38455	3.13667	-27.5914	32.8017	0
0.4840	7.81628	5.57424	-21.4973	18.4164	0
0.4847	5.67404	7.40551	-13.8562	7.42978	0
0.4853	1.10007	13.815	-0.430485	1.02752	0
0.4860	0.173695	19.3088	6.88776	-9.6429	0
0.4867	1.38956	18.7025	1.70849	-24.2653	0
0.4873	4.74767	19.6181	-4.39902	-35.2519	0
0.4880	5.67404	21.7525	-8.05814	-39.5201	0
0.4887	3.24231	19.6181	-15.0804	-43.8673	0
0.4893	3.5318	16.8712	-24.847	-49.0049	0
0.4900	-0.405289	16.8712	-26.986	-51.4552	0
0.4907	-2.89492	14.1243	-19.6543	-51.139	0
0.4913	11.1744	10.4618	-12.3361	-48.1355	0
0.4920	23.0436	7.10236	-6.53799	-42.9188	0
0.4927	10.248	2.22104	2.31386	-39.8363	0
0.4933	-7.1215	-0.525872	9.6321	-36.5166	0
0.4940	-8.04788	-0.829022	9.33614	-26.1623	0
0.4947	-4.40028	-2.35714	9.94151	-13.5949	0
0.4953	-5.90564	-2.35714	12.3764	-5.05857	0
0.4960	-10.1901	-1.44151	5.66357	5.61185	0
0.4967	-12.6218	-3.57593	-4.39902	19.3648	0
0.4973	-13.5482	-5.10405	-4.39902	29.0868	0
0.4980	-17.1958	-2.35714	1.39908	36.7537	0
0.4987	-20.5539	1.60855	8.42136	43.1559	0
0.4993	-19.9749	4.65861	13.3047	45.9223	0
0.5000	-22.9857	4.35546	5.97298	47.4241	0
0.5007	-27.5596	1.00225	-7.45277	49.242	0
0.5013	-27.2701	-0.525872	-7.45277	45.9223	0
0.5020	-30.0493	0.692914	4.14342	42.2075	0
0.5027	-31.8441	2.52419	13.91	42.2075	0
0.5033	-15.98	4.05231	19.7081	35.8052	0
0.5040	-2.89492	3.13667	20.6229	20.5504	0
0.5047	-16.2694	-0.525872	19.7081	6.56034	0
0.5053	-29.7019	-2.96963	20.9323	-2.92449	0
0.5060	-24.8384	-2.96963	17.5692	-10.9075	0
0.5067	-20.9013	-2.96963	8.42136	-20.6295	0
0.5073	-23.6225	-3.88527	3.83401	-33.434	0
0.5080	-22.4067	-6.01969	1.70849	-44.4206	0
0.5087	-18.4117	-8.76659	-7.45277	-49.0049	0
0.5093	-14.4746	-10.5979	-15.6992	-52.4036	0
0.5100	-12.6218	-11.5135	-16.614	-55.7233	0
0.5107	-13.8377	-12.4291	-15.3898	-54.2216	0
0.5113	-13.5482	-10.5979	-14.1656	-51.139	0
0.5120	-14.4746	-7.54781	-12.6455	-49.6372	0
0.5127	-13.2587	-5.10405	-13.5603	-44.1044	0
0.5133	-4.68977	-0.829022	-13.2509	-32.8807	0
0.5140	-4.40028	3.13667	-9.59174	-20.6295	0
0.5147	-10.4796	5.88358	-9.59174	-9.32674	0
0.5153	2.31594	7.71485	-11.4213	1.34368	0
0.5160	14.5325	4.65861	-11.4213	12.0141	0
0.5167	-3.4739	-2.35714	-13.2509	21.4989	0
0.5173	-23.6225	-6.32284	-14.1656	29.7191	0
0.5180	-23.6225	-7.85096	-8.67696	37.9393	0
0.5187	-24.8384	-6.93532	-2.87887	44.9739	0
0.5193	-29.7019	-1.74466	-1.96409	47.7403	0
0.5200	-29.1229	1.3054	1.08966	49.242	0
0.5207	-29.7019	0.389764	6.88776	51.6923	0
0.5213	-29.4124	1.91789	9.6321	52.3246	0
0.5220	-24.5489	4.05231	5.36761	49.242	0
0.5227	-21.1908	2.52419	-2.26005	44.0254	0
0.5233	-17.8327	3.43982	-1.96409	34.6196	0
0.5240	-12.6218	8.018	9.02673	21.1828	0
0.5247	-8.68476	9.54612	17.8786	8.69442	0
0.5253	-5.32665	10.1524	21.2283	-1.73888	0
0.5260	-7.46889	13.2087	27.0264	-13.5949	0
0.5267	-8.04788	12.8993	27.9412	-24.2653	0
0.5273	9.32164	7.71485	14.8248	-30.9838	0
0.5280	21.2487	5.57424	-0.430485	-36.8327	0
0.5287	5.96353	8.32115	-7.76218	-46.2385	0
0.5293	-7.75838	7.71485	-12.6455	-53.5892	0
0.5300	-4.68977	4.96794	-18.7395	-55.7233	0
0.5307	-3.18441	5.88358	-23.0175	-57.2251	0
0.5313	-3.4739	6.79921	-21.7933	-55.7233	0
0.5320	1.38956	2.22104	-15.9952	-49.6372	0
0.5327	2.95282	1.3054	-10.5065	-44.1044	0
0.5333	1.38956	4.65861	-10.1971	-35.5681	0
0.5340	2.95282	1.3054	-12.0267	-21.578	0
0.5347	5.09506	-5.71654	-12.3361	-10.2752	0
0.5353	5.67404	-6.01969	-13.5603	-1.73888	0
0.5360	4.16868	-3.27278	-13.2509	10.1962	0
0.5367	5.67404	-1.44151	-8.36755	22.0522	0
0.5373	7.52679	3.13667	-4.70843	30.3514	0
0.5380	1.10007	7.71485	0.484295	40.0734	0
0.5387	1.38956	6.18673	13.6006	48.6097	0
0.5393	20.9592	1.91789	26.1116	53.194	0
0.5400	26.7491	-0.829022	32.5285	54.4587	0
0.5407	5.96353	-3.27278	39.2414	52.3246	0
0.5413	-2.54753	-7.85096	41.3804	48.0564	0
0.5420	5.67404	-13.3448	31.6137	43.4721	0
0.5427	7.1794	-16.698	18.188	38.5716	0
0.5433	7.52679	-17.6136	7.19717	31.8532	0
0.5440	13.8956	-17.0073	-1.34527	20.8666	0
0.5447	14.243	-16.0917	-5.01784	8.0621	0
0.5453	13.6061	-15.176	-8.67696	-1.73888	0
0.5460	17.2537	-14.2604	-14.771	-12.7255	0
0.5467	20.3223	-10.901	-13.2509	-25.8461	0
0.5473	23.0436	-7.85096	0.484295	-34.3825	0
0.5480	24.6068	-6.63217	10.2509	-41.1009	0
0.5487	22.7541	-4.8009	8.42136	-49.6372	0
0.5493	22.1751	-3.27278	5.0582	-51.4552	0
0.5500	19.396	-3.88527	2.00445	-51.139	0
0.5507	17.6011	-2.35714	-5.01784	-56.6718	0
0.5513	29.7598	0.692914	-9.59174	-54.2216	0
0.5520	39.2551	-0.222722	-3.48424	-44.4206	0
0.5527	26.4017	-4.8009	6.88776	-42.9188	0
0.5533	13.0271	-8.76659	14.2195	-39.283	0
0.5540	14.822	-10.5979	13.3047	-23.7121	0
0.5547	16.3852	-8.46344	5.0582	-12.7255	0
0.5553	14.822	-2.35714	-3.48424	-7.19266	0
0.5560	15.4589	1.3054	-10.1971	4.66337	0
0.5567	13.8956	2.22104	-17.5288	18.4164	0
0.5573	12.1008	4.05231	-19.6543	30.0353	0
0.5580	11.4639	5.27109	-13.2509	41.6542	0
0.5587	9.32164	6.79921	-8.67696	48.6097	0
0.5593	9.95852	10.4618	-10.5065	49.8744	0
0.5600	11.1744	14.7306	-9.59174	52.0084	0
0.5607	10.248	17.7868	-6.22858	53.194	0
0.5613	9.95852	16.8712	-9.28233	50.7438	0
0.5620	5.38455	12.8993	-13.2509	46.7918	0
0.5627	2.95282	9.23679	-12.6455	40.7057	0
0.5633	19.7433	5.57424	-10.8159	33.0388	0
0.5640	33.4653	-5.10405	-9.59174	21.4989	0
0.5647	18.4696	-16.0917	-5.62321	6.56034	0
0.5653	2.95282	-18.8386	-5.3138	-6.8765	0
0.5660	7.1794	-18.2261	-10.1971	-17.3098	0
0.5667	8.10577	-18.5293	-6.8474	-29.1658	0
0.5673	3.24231	-14.8667	2.31386	-39.283	0
0.5680	6.60042	-8.76659	5.66357	-44.1044	0
0.5687	9.66903	-4.8009	11.4617	-48.6888	0
0.5693	8.39527	0.389764	26.1116	-51.4552	0
0.5700	6.31092	6.79921	32.8245	-51.139	0
0.5707	3.24231	11.3774	26.7304	-50.8228	0
0.5713	2.95282	11.9837	15.7396	-48.3726	0
0.5720	4.16868	11.0681	6.88776	-44.1044	0
0.5727	0.810577	11.3774	7.50658	-38.6507	0
0.5733	-1.62115	11.3774	12.3764	-28.2964	0
0.5740	-4.11079	7.40551	7.50658	-14.5434	0
0.5747	-5.32665	3.13667	-2.56946	-5.69089	0
0.5753	6.88991	0.692914	-7.14336	1.976	0
0.5760	17.8906	-2.35714	-9.59174	15.65	0
0.5767	1.73695	-2.35714	-9.59174	27.9012	0
0.5773	-19.9749	2.22104	-6.8474	35.489	0
0.5780	-20.2644	4.05231	-9.59174	46.1595	0
0.5787	-14.4746	4.05231	-9.28233	56.9089	0
0.5793	-15.6905	5.27109	1.08966	57.7784	0
0.5800	-15.98	3.13667	9.94151	54.7748	0
0.5807	-10.827	-0.525872	10.5469	55.012	0
0.5813	-2.54753	-0.829022	6.88776	52.8779	0
0.5820	3.5318	-2.66029	-2.26005	46.7918	0
0.5827	4.45818	-6.01969	-14.771	41.0219	0
0.5833	4.74767	-6.32284	-22.4121	33.9873	0
0.5840	5.67404	-6.32284	-21.1879	22.0522	0
0.5847	4.45818	-6.32284	-14.1656	11.0656	0
0.5853	2.95282	-3.57593	-9.90115	2.84545	0
0.5860	-0.115797	-1.44151	-8.97292	-8.69442	0
0.5867	2.31594	0.389764	-7.76218	-20.6295	0
0.5873	15.7484	4.65861	-3.79365	-28.2964	0
0.5880	17.8906	4.96794	0.484295	-35.0148	0
0.5887	-1.62115	1.3054	4.45283	-44.1044	0
0.5893	-16.6168	0.389764	7.80254	-48.3726	0
0.5900	-14.7641	-0.525872	13.3047	-47.187	0
0.5907	-10.827	-4.18842	18.7934	-49.0049	0
0.5913	-12.0429	-5.10405	14.2195	-51.7713	0
0.5920	-15.401	-5.10405	-0.430485	-49.0049	0
0.5927	-16.9063	-7.23847	-6.8474	-43.235	0
0.5933	-15.0536	-9.06974	-0.739896	-34.3825	0
0.5940	-16.6168	-9.37908	2.91923	-20.9456	0
0.5947	-20.9013	-7.85096	-3.48424	-10.2752	0
0.5953	-21.4803	-3.57593	-11.4213	-2.92449	0
0.5960	-23.6225	-0.829022	-13.2509	9.56386	0
0.5967	-29.7019	-0.525872	-8.67696	24.2653	0
0.5973	-31.8441	0.389764	2.31386	32.8017	0
0.5980	-35.2022	1.3054	15.4302	39.2039	0
0.5987	-34.9127	0.0866142	22.7619	47.4241	0
0.5993	-18.4117	-0.222722	22.7619	53.8264	0
0.6000	-7.1215	3.13667	23.3673	55.3281	0
0.6007	-22.6962	4.96794	24.282	52.8779	0
0.6013	-38.2708	2.82734	17.8786	48.6097	0
0.6020	-35.5496	1.91789	3.83401	45.9223	0
0.6027	-30.9177	3.74297	-12.3361	41.0219	0
0.6033	-30.0493	3.13667	-26.0712	30.3514	0
0.6040	-28.1965	0.692914	-27.9008	17.5469	0
0.6047	-27.5596	3.13667	-18.7395	6.56034	0
0.6053	-23.912	10.1524	-15.0804	-3.24065	0
0.6060	-17.8327	10.7649	-17.5288	-13.5949	0
0.6067	-14.7641	4.96794	-16.91	-26.7156	0
0.6073	-11.6955	2.52419	-12.3361	-38.3345	0
0.6080	-7.1215	5.88358	-4.10306	-45.6852	0
0.6087	-6.83201	7.10236	4.45283	-50.2696	0
0.6093	-6.25303	7.40551	5.0582	-51.4552	0
0.6100	-8.33737	11.3774	0.484295	-52.4036	0
0.6107	-9.90062	14.1243	1.08966	-52.9569	0
0.6113	3.82129	11.3774	1.39908	-49.3211	0
0.6120	14.243	8.32115	-1.96409	-43.5511	0
0.6127	-0.752679	5.57424	-0.430485	-40.7847	0
0.6133	-14.7641	-0.829022	4.14342	-33.1178	0
0.6140	-10.827	-8.76659	7.50658	-18.1792	0
0.6147	-6.25303	-14.2604	9.94151	-7.19266	0
0.6153	-4.40028	-15.7823	8.11195	-1.42272	0
0.6160	-0.752679	-14.5636	1.70849	8.93154	0
0.6167	-2.54753	-12.7323	0.174884	22.3684	0
0.6173	-4.11079	-10.5979	3.53805	33.9873	0
0.6180	-1.04217	-6.93532	6.28239	41.8913	0
0.6187	0.173695	-5.4072	9.33614	44.9739	0
0.6193	3.5318	-7.23847	10.2509	49.242	0
0.6200	6.31092	-7.85096	5.97298	55.9604	0
0.6207	4.16868	-6.01969	3.22864	55.9604	0
0.6213	7.52679	-4.18842	5.0582	47.4241	0
0.6220	9.32164	-1.44151	8.11195	42.2075	0
0.6227	5.67404	2.22104	15.7396	40.3895	0
0.6233	17.8906	2.52419	24.282	32.8017	0
0.6240	32.2494	-2.05399	23.6767	17.5469	0
0.6247	16.6747	-7.54781	21.5377	3.79393	0
0.6253	-3.76339	-11.2104	22.4525	-5.69089	0
0.6260	-3.18441	-16.0917	11.7711	-17.3098	0
0.6267	-1.62115	-20.6699	-7.76218	-30.1143	0
0.6273	-6.25303	-17.6136	-14.1656	-38.0183	0
0.6280	-3.76339	-10.5979	-8.05814	-44.1044	0
0.6287	-2.54753	-9.37908	-3.48424	-51.4552	0
0.6293	-6.83201	-8.76659	-5.01784	-52.9569	0
0.6300	-6.83201	-3.88527	-6.8474	-51.7713	0
0.6307	-1.33166	-2.66029	-6.8474	-55.4072	0
0.6313	0.463187	-6.93532	-6.22858	-57.2251	0
0.6320	-2.54753	-7.85096	-6.8474	-52.0875	0
0.6327	1.73695	-5.10405	-5.93262	-44.1044	0
0.6333	8.74266	-4.18842	-1.04931	-32.5646	0
0.6340	3.5318	-2.35714	2.31386	-19.1277	0
0.6347	2.60543	0.389764	-0.430485	-9.95906	0
0.6353	22.1751	1.00225	-3.17483	-0.474241	0
0.6360	28.5439	-0.525872	-1.34527	13.832	0
0.6367	8.39527	-4.18842	-1.96409	27.2689	0
0.6373	-1.62115	-6.93532	-3.79365	35.8052	0
0.6380	3.24231	-4.18842	-1.34527	44.3415	0
0.6387	3.24231	-0.525872	-0.134527	51.3761	0
0.6393	5.09506	-0.829022	-3.48424	54.1425	0
0.6400	8.39527	1.91789	-4.10306	55.3281	0
0.6407	5.38455	8.018	-1.65468	56.2766	0
0.6413	7.52679	8.93364	-2.56946	52.8779	0
0.6420	14.5325	6.18673	-5.01784	46.1595	0
0.6427	13.8956	7.10236	-5.01784	39.5201	0
0.6433	11.4639	8.32115	-6.22858	31.537	0
0.6440	11.7534	6.79921	-10.8159	20.2343	0
0.6447	12.6797	5.88358	-15.0804	7.42978	0
0.6453	18.4696	4.05231	-15.3898	-4.18913	0
0.6460	22.7541	2.22104	-13.2509	-17.5469	0
0.6467	24.6068	2.22104	-10.5065	-30.4305	0
0.6473	39.5446	4.05231	-8.67696	-35.5681	0
0.6480	52.977	6.79921	-4.10306	-38.3345	0
0.6487	41.3973	7.71485	1.39908	-45.6852	0
0.6493	25.1858	5.88358	7.80254	-51.139	0
0.6500	23.9699	6.79921	16.9638	-49.3211	0
0.6507	24.8963	4.35546	23.3673	-47.8193	0
0.6513	22.7541	-7.85096	20.0175	-48.6888	0
0.6520	21.8277	-19.7542	13.91	-46.5547	0
0.6527	19.396	-21.8886	14.5154	-39.283	0
0.6533	16.9642	-18.8386	17.8786	-27.9802	0
0.6540	14.243	-12.126	16.049	-16.6775	0
0.6547	12.1008	-6.93532	9.33614	-8.69442	0
0.6553	14.822	-7.85096	-0.134527	1.976	0
0.6560	13.0271	-7.85096	-5.3138	16.9146	0
0.6567	5.67404	-4.18842	-3.17483	30.0353	0
0.6573	5.96353	-0.525872	-1.34527	39.2039	0
0.6580	7.1794	2.82734	-3.79365	47.7403	0
0.6587	3.82129	7.10236	-4.39902	53.194	0
0.6593	16.6747	11.3774	-2.87887	54.7748	0
0.6600	31.323	14.4275	-3.17483	55.012	0
0.6607	17.2537	14.4275	-3.17483	53.194	0
0.6613	-0.115797	12.293	-3.17483	48.0564	0
0.6620	2.95282	13.2087	-4.10306	44.0254	0
0.6627	5.38455	13.2087	-2.26005	38.5716	0
0.6633	3.5318	5.88358	1.08966	28.5335	0
0.6640	10.248	-1.44151	0.484295	17.2308	0
0.6647	13.6061	-2.66029	-1.04931	8.0621	0
0.6653	9.95852	-2.96963	-5.01784	-2.29217	0
0.6660	9.32164	-5.10405	-14.771	-15.1757	0
0.6667	10.8849	-8.76659	-23.9323	-26.3994	0
0.6673	14.243	-13.0416	-27.2954	-36.2004	0
0.6680	18.1801	-10.5979	-26.986	-46.2385	0
0.6687	18.1801	-4.18842	-22.4121	-51.139	0
0.6693	19.396	-2.05399	-16.91	-50.2696	0
0.6700	18.817	0.0866142	-14.4751	-50.2696	0
0.6707	18.4696	8.93364	-11.1119	-50.2696	0
0.6713	32.2494	15.9556	-9.59174	-46.5547	0
0.6720	42.6132	15.9556	-18.4436	-41.4171	0
0.6727	23.3909	19.3088	-28.8156	-36.2004	0
0.6733	2.95282	22.6682	-26.986	-27.0317	0
0.6740	3.82129	17.7868	-16.91	-15.4128	0
0.6747	2.95282	12.293	-5.01784	-5.69089	0
0.6753	-4.68977	11.9837	5.97298	3.79393	0
0.6760	-4.97926	11.0681	10.5469	14.7805	0
0.6767	-7.1215	8.63049	9.33614	26.6365	0
0.6773	-14.4746	6.48988	9.02673	34.3034	0
0.6780	-15.6905	4.05231	13.6006	40.0734	0
0.6787	-13.8377	4.05231	18.7934	47.1079	0
0.6793	-15.401	6.18673	19.7081	52.0084	0
0.6800	-15.401	6.79921	16.9638	51.06	0
0.6807	-11.1165	6.79921	15.1342	48.6097	0
0.6813	-8.33737	5.88358	14.2195	45.29	0
0.6820	-10.1901	3.13667	10.5469	38.8878	0
0.6827	-3.76339	2.22104	9.33614	33.6711	0
0.6833	15.1115	1.00225	10.8563	28.5335	0
0.6840	19.7433	-4.49157	9.6321	15.65	0
0.6847	-1.62115	-8.15411	5.97298	1.34368	0
0.6853	-15.401	-6.01969	5.0582	-9.6429	0
0.6860	-10.1901	-3.57593	5.36761	-21.2618	0
0.6867	-8.97425	-2.96963	5.36761	-32.8807	0
0.6873	-13.5482	-3.88527	6.88776	-41.6542	0
0.6880	-15.0536	-5.4072	7.50658	-49.6372	0
0.6887	-16.6168	-5.10405	3.83401	-55.091	0
0.6893	-19.3381	-4.18842	1.39908	-55.7233	0
0.6900	-19.6276	-6.93532	5.36761	-57.2251	0
0.6907	-17.5432	-9.06974	9.6321	-57.8574	0
0.6913	-13.5482	-8.76659	10.2509	-52.6408	0
0.6920	-12.9113	-8.46344	12.9953	-46.5547	0
0.6927	-14.4746	-7.85096	17.2598	-41.6542	0
0.6933	-14.4746	-8.15411	15.7396	-30.1143	0
0.6940	-20.9013	-6.63217	7.80254	-15.4128	0
0.6947	-25.4753	0.692914	-2.56946	-6.32321	0
0.6953	-8.04788	4.96794	-11.4213	4.66337	0
0.6960	5.67404	-1.44151	-13.2509	21.4989	0
0.6967	-14.1851	-9.68223	-10.8159	32.8017	0
0.6973	-35.5496	-13.3448	-10.8159	35.8052	0
0.6980	-35.5496	-16.3948	-12.0267	41.6542	0
0.6987	-35.2022	-17.0073	-10.5065	49.5582	0
0.6993	-37.9813	-14.5636	-7.45277	51.3761	0
0.7000	-36.4181	-13.3448	-1.04931	52.3246	0
0.7007	-38.2708	-12.4291	6.57835	56.5928	0
0.7013	-39.1972	-9.68223	10.2509	54.4587	0
0.7020	-35.2022	-7.23847	11.7711	45.9223	0
0.7027	-31.8441	-6.01969	12.3764	38.5716	0
0.7033	-29.1229	-6.93532	7.80254	28.7706	0
0.7040	-28.486	-6.93532	-1.34527	15.65	0
0.7047	-31.8441	-6.32284	-12.0267	6.56034	0
0.7053	-30.0493	-10.5979	-20.8785	-2.60833	0
0.7060	-28.486	-15.176	-25.7618	-20.3133	0
0.7067	-29.7019	-11.8167	-24.5376	-34.6986	0
0.7073	-14.4746	-8.15411	-17.8248	-38.3345	0
0.7080	0.173695	-11.5135	-9.28233	-43.8673	0
0.7087	-13.8377	-13.0416	-4.10306	-53.2731	0
0.7093	-30.0493	-8.76659	-4.39902	-56.988	0
0.7100	-26.6912	-5.71654	-5.93262	-57.5413	0
0.7107	-22.9857	-7.23847	-7.76218	-59.6753	0
0.7113	-22.9857	-10.2947	-8.36755	-56.0395	0
0.7120	-18.7591	-9.68223	-4.10306	-47.187	0
0.7127	-17.8327	-4.8009	-0.134527	-40.4686	0
0.7133	-17.8327	-2.35714	0.780254	-32.8807	0
0.7140	-14.7641	-2.96963	9.02673	-20.3133	0
0.7147	-15.401	0.389764	21.8471	-7.19266	0
0.7153	-16.2694	6.48988	18.4839	5.29569	0
0.7160	-15.98	11.3774	1.70849	17.5469	0
0.7167	-16.9063	15.9556	-3.17483	30.6676	0
0.7173	-15.401	17.7868	4.14342	42.2075	0
0.7180	-16.6168	16.8712	5.97298	49.242	0
0.7187	-16.9063	17.1744	4.14342	52.3246	0
0.7193	-1.62115	15.9556	6.57835	56.2766	0
0.7200	9.95852	10.1524	7.80254	57.7784	0
0.7207	-4.40028	7.10236	1.39908	53.8264	0
0.7213	-19.9749	8.93364	-10.5065	49.5582	0
0.7220	-19.0486	9.54612	-18.7395	47.7403	0
0.7227	-15.6905	9.84927	-15.3898	40.0734	0
0.7233	-13.2587	11.9837	-5.62321	26.9527	0
0.7240	-9.90062	12.8993	-0.430485	16.9146	0
0.7247	-11.406	11.9837	1.39908	9.88002	0
0.7253	-12.6218	9.54612	3.22864	-1.73888	0
0.7260	-9.55323	6.79921	3.22864	-16.9936	0
0.7267	-8.04788	8.63049	2.62327	-27.9802	0
0.7273	-7.46889	11.3774	4.45283	-35.5681	0
0.7280	-4.68977	8.018	4.74879	-46.0014	0
0.7287	-0.752679	3.13667	5.97298	-52.0875	0
0.7293	3.82129	4.96794	10.2509	-51.139	0
0.7300	4.74767	8.32115	12.3764	-52.0875	0
0.7307	10.5375	6.48988	13.3047	-53.2731	0
0.7313	30.1072	2.82734	16.9638	-47.5032	0
0.7320	34.0443	2.22104	14.2195	-39.5201	0
0.7327	11.7534	2.22104	-0.134527	-34.6986	0
0.7333	-2.25804	2.22104	-10.8159	-27.0317	0
0.7340	0.173695	2.82734	-10.5065	-13.5949	0
0.7347	-3.4739	4.05231	-6.8474	-3.55681	0
0.7353	-6.25303	6.18673	-3.17483	3.79393	0
0.7360	-0.752679	7.10236	0.780254	15.0967	0
0.7367	1.73695	4.96794	2.62327	28.7706	0
0.7373	3.24231	3.13667	3.53805	37.386	0
0.7380	6.60042	2.52419	7.19717	43.1559	0
0.7387	7.81628	0.0866142	8.71732	49.242	0
0.7393	11.1744	-1.74466	5.97298	51.06	0
0.7400	12.3903	-1.44151	4.74879	49.8744	0
0.7407	9.32164	0.389764	4.74879	49.8744	0
0.7413	10.8849	6.48988	5.36761	47.7403	0
0.7420	11.1744	14.1243	9.94151	42.8398	0
0.7427	8.39527	12.8993	13.3047	37.6231	0
0.7433	24.8963	6.79921	12.0805	29.7191	0
0.7440	43.5396	5.57424	12.6859	19.9181	0
0.7447	32.8284	5.88358	11.7711	9.56386	0
0.7453	18.1801	4.05231	3.22864	-3.55681	0
0.7460	23.0436	2.22104	-2.26005	-17.3098	0
0.7467	25.8227	-0.525872	0.174884	-28.5335	0
0.7473	23.0436	-3.27278	-2.26005	-39.5201	0
0.7480	24.3173	-5.4072	-10.5065	-48.3726	0
0.7487	23.0436	-7.85096	-14.1656	-50.2696	0
0.7493	21.2487	-7.23847	-13.8562	-51.4552	0
0.7500	24.3173	-4.49157	-14.1656	-56.6718	0
0.7507	23.6804	-6.01969	-14.4751	-56.0395	0
0.7513	23.0436	-8.15411	-12.3361	-47.8193	0
0.7520	27.0385	-6.93532	-7.45277	-44.1044	0
0.7527	29.4703	-6.93532	-5.93262	-41.1009	0
0.7533	27.6754	-6.01969	-11.1119	-27.0317	0
0.7540	20.9592	0.0866142	-15.3898	-12.7255	0
0.7547	18.4696	1.91789	-15.3898	-5.69089	0
0.7553	33.4653	-1.13836	-15.0804	4.66337	0
0.7560	44.4081	-1.13836	-13.2509	20.8666	0
0.7567	28.5439	0.0866142	-7.76218	31.537	0
0.7573	12.3903	-1.44151	-5.62321	38.2555	0
0.7580	14.822	-3.27278	-3.79365	44.9739	0
0.7587	15.1115	-4.8009	1.08966	47.4241	0
0.7593	13.0271	-6.01969	2.91923	48.6097	0
0.7600	17.8906	-6.93532	2.31386	52.6408	0
0.7607	19.396	-7.85096	4.14342	52.8779	0
0.7613	13.6061	-6.32284	6.88776	47.7403	0
0.7620	9.32164	-3.88527	9.6321	42.5236	0
0.7627	8.74266	-6.01969	14.2195	36.1214	0
0.7633	10.5375	-9.68223	15.1342	24.8186	0
0.7640	12.1008	-11.5135	12.6859	11.6979	0
0.7647	10.248	-12.4291	12.3764	1.976	0
0.7653	9.95852	-12.7323	10.5469	-6.32321	0
0.7660	9.32164	-13.3448	2.31386	-19.4439	0
0.7667	9.32164	-14.2604	-4.10306	-32.8807	0
0.7673	23.9699	-12.4291	-5.93262	-36.8327	0
0.7680	37.1129	-10.5979	-8.67696	-38.9668	0
0.7687	23.3909	-14.5636	-14.771	-48.3726	0
0.7693	5.09506	-18.8386	-20.5826	-56.0395	0
0.7700	5.96353	-18.2261	-23.3269	-56.988	0
0.7707	9.95852	-17.0073	-22.7081	-56.988	0
0.7713	8.10577	-16.698	-21.4973	-54.5377	0
0.7720	8.10577	-13.9573	-19.6543	-48.1355	0
0.7727	6.60042	-8.76659	-13.2509	-41.1009	0
0.7733	2.95282	-3.57593	-4.39902	-29.482	0
0.7740	2.95282	1.91789	-1.96409	-14.5434	0
0.7747	3.82129	5.88358	-5.01784	-5.69089	0
0.7753	1.38956	7.71485	-5.01784	0.711362	0
0.7760	-1.62115	7.71485	-3.79365	14.7805	0
0.7767	-2.54753	7.10236	-8.97292	30.3514	0
0.7773	-4.97926	8.32115	-13.8562	39.7572	0
0.7780	-11.406	11.9837	-10.8159	45.9223	0
0.7787	-9.90062	14.7306	-5.62321	49.5582	0
0.7793	7.52679	13.5118	-2.26005	53.194	0
0.7800	13.0271	11.3774	2.91923	58.0945	0
0.7807	-3.76339	10.1524	7.80254	56.5928	0
0.7813	-13.8377	6.48988	10.8563	48.9259	0
0.7820	-8.04788	2.22104	16.049	45.6062	0
0.7827	-6.54252	4.35546	21.8471	40.7057	0
0.7833	-8.04788	9.84927	21.2283	27.585	0
0.7840	-8.04788	11.3774	16.6544	14.7805	0
0.7847	-9.55323	9.23679	12.9953	6.24417	0
0.7853	-7.46889	7.10236	4.14342	-5.37473	0
0.7860	-4.68977	6.79921	-8.05814	-17.5469	0
0.7867	-7.46889	8.93364	-10.8159	-26.3994	0
0.7873	-6.25303	11.0681	-5.62321	-37.386	0
0.7880	-1.62115	13.5118	-8.05814	-46.5547	0
0.7887	-2.54753	15.0399	-14.4751	-48.3726	0
0.7893	-1.04217	11.6805	-13.5603	-49.3211	0
0.7900	-0.752679	7.40551	-10.1971	-52.9569	0
0.7907	-4.40028	5.88358	-11.1119	-51.139	0
0.7913	8.10577	0.389764	-12.0267	-45.6852	0
0.7920	22.1751	-8.76659	-10.5065	-42.9188	0
0.7927	6.31092	-15.7823	-7.45277	-39.5201	0
0.7933	-14.4746	-20.6699	-1.96409	-30.1143	0
0.7940	-14.1851	-23.4168	2.31386	-17.3098	0
0.7947	-14.4746	-24.3324	4.45283	-8.14114	0
0.7953	-19.9749	-27.3825	5.97298	1.02752	0
0.7960	-18.1222	-31.6575	8.11195	14.4644	0
0.7967	-19.9749	-32.8763	9.94151	29.4029	0
0.7973	-23.6225	-34.3982	12.0805	39.5201	0
0.7980	-21.7698	-33.4826	14.8248	44.3415	0
0.7987	-24.5489	-24.3324	16.049	48.6097	0
0.7993	-30.0493	-14.8667	12.0805	52.0084	0
0.8000	-27.2701	-7.85096	7.80254	52.3246	0
0.8007	-24.2015	1.3054	9.33614	50.7438	0
0.8013	-26.3438	6.79921	10.5469	46.1595	0
0.8020	-32.7705	9.23679	7.80254	41.338	0
0.8027	-32.7705	15.3431	6.88776	37.6231	0
0.8033	-15.401	20.5276	6.57835	30.3514	0
0.8040	-0.405289	17.1744	3.83401	18.4164	0
0.8047	-11.6955	13.2087	4.14342	6.24417	0
0.8053	-24.8384	13.5118	5.66357	-7.82498	0
0.8060	-20.9013	13.2087	4.74879	-23.0797	0
0.8067	-17.1958	10.4618	4.45283	-34.3825	0
0.8073	-17.5432	9.84927	5.36761	-41.1009	0
0.8080	-14.4746	11.6805	5.36761	-47.187	0
0.8087	-13.5482	14.7306	5.36761	-53.9054	0
0.8093	-14.7641	17.4775	4.45283	-59.1221	0
0.8100	-13.5482	17.4775	2.62327	-58.4897	0
0.8107	-11.1165	16.2587	4.14342	-53.5892	0
0.8113	-6.25303	16.2587	6.88776	-50.2696	0
0.8120	-3.76339	15.3431	4.74879	-46.8708	0
0.8127	-5.90564	11.9837	-0.430485	-36.2004	0
0.8133	-6.25303	10.4618	-3.17483	-19.681	0
0.8140	-8.97425	14.4275	-4.10306	-7.82498	0
0.8147	-8.68476	20.5276	-6.53799	0.395201	0
0.8153	7.52679	22.0557	-8.67696	12.3303	0
0.8160	17.6011	20.8369	-5.62321	26.3994	0
0.8167	0.173695	24.8026	-0.430485	33.6711	0
0.8173	-17.1958	30.2964	1.70849	37.386	0
0.8180	-16.2694	29.6839	1.70849	44.0254	0
0.8187	-12.6218	25.7182	0.484295	49.8744	0
0.8193	-12.6218	24.8026	-2.26005	50.5067	0
0.8200	-11.6955	23.2745	-4.70843	50.5067	0
0.8207	-11.6955	16.8712	-5.01784	49.242	0
0.8213	-12.6218	8.63049	-5.01784	45.6062	0
0.8220	-10.827	2.22104	-4.10306	44.3415	0
0.8227	-7.75838	-4.18842	-4.70843	39.5201	0
0.8233	-6.25303	-11.5135	-7.14336	23.9492	0
0.8240	-6.25303	-16.0917	-5.93262	10.1962	0
0.8247	-2.89492	-18.5293	-1.34527	3.79393	0
0.8253	-0.115797	-21.2762	-1.04931	-6.8765	0
0.8260	-4.40028	-21.5855	-5.01784	-21.8941	0
0.8267	2.95282	-17.923	-5.62321	-30.6676	0
0.8273	27.6754	-16.0917	-2.26005	-35.8842	0
0.8280	32.2494	-16.698	-2.56946	-42.9188	0
0.8287	10.8849	-16.698	-5.93262	-49.3211	0
0.8293	1.10007	-18.8386	-5.93262	-53.9054	0
0.8300	5.96353	-24.3324	-3.79365	-54.5377	0
0.8307	7.1794	-24.9387	-4.10306	-51.7713	0
0.8313	8.39527	-20.6699	-4.39902	-47.5032	0
0.8320	11.1744	-19.7542	-2.26005	-41.1009	0
0.8327	11.4639	-18.5293	-1.96409	-32.2484	0
0.8333	12.6797	-13.3448	-3.79365	-21.2618	0
0.8340	12.1008	-10.5979	-3.48424	-10.2752	0
0.8347	9.03215	-12.4291	-1.34527	-0.790402	0
0.8353	10.248	-10.2947	1.39908	9.2477	0
0.8360	9.32164	-7.85096	5.66357	21.1828	0
0.8367	5.67404	-10.5979	9.02673	32.1694	0
0.8373	7.1794	-10.5979	8.71732	39.5201	0
0.8380	5.09506	-8.76659	7.19717	44.6577	0
0.8387	1.73695	-12.126	6.88776	49.5582	0
0.8393	14.822	-14.8667	6.28239	54.1425	0
0.8400	26.1122	-13.0416	5.36761	55.3281	0
0.8407	12.3903	-14.2604	5.97298	49.8744	0
0.8413	-3.18441	-18.8386	6.28239	43.1559	0
0.8420	-1.62115	-19.7542	3.83401	39.5201	0
0.8427	3.24231	-17.6136	0.780254	30.9047	0
0.8433	5.67404	-17.923	-2.26005	15.9661	0
0.8440	8.10577	-22.1918	-6.8474	4.42625	0
0.8447	9.32164	-24.0231	-11.7307	-3.87297	0
0.8453	14.5325	-19.7542	-15.3898	-13.5949	0
0.8460	20.3223	-16.3948	-15.9952	-25.2138	0
0.8467	21.2487	-17.3105	-13.2509	-37.386	0
0.8473	22.1751	-15.176	-11.7307	-47.8193	0
0.8480	20.3223	-12.126	-12.3361	-53.9054	0
0.8487	16.0379	-9.98538	-12.6455	-58.4897	0
0.8493	16.3852	-5.4072	-12.3361	-61.2561	0
0.8500	14.5325	0.692914	-10.5065	-59.9915	0
0.8507	11.1744	4.96794	-8.05814	-57.5413	0
0.8513	23.6804	8.93364	-7.14336	-51.7713	0
0.8520	34.6811	13.2087	-9.59174	-41.1009	0
0.8527	16.6747	14.1243	-11.4213	-32.8807	0
0.8533	-4.40028	15.0399	-8.67696	-23.7121	0
0.8540	-3.76339	14.1243	-0.430485	-9.6429	0
0.8547	2.95282	12.293	8.11195	2.84545	0
0.8553	2.95282	13.2087	11.4617	11.6979	0
0.8560	0.173695	15.6462	9.6321	23.633	0
0.8567	-3.4739	15.3431	7.80254	34.9358	0
0.8573	-7.46889	15.6462	6.88776	42.2075	0
0.8580	-12.0429	18.09	5.36761	50.5067	0
0.8587	-14.4746	20.2244	4.14342	57.4622	0
0.8593	-9.90062	22.3588	2.91923	57.7784	0
0.8600	-7.46889	24.4994	2.00445	56.9089	0
0.8607	-8.97425	24.4994	2.31386	55.9604	0
0.8613	-4.97926	23.2745	4.45283	51.6923	0
0.8620	-4.40028	21.1401	5.66357	44.6577	0
0.8627	-4.97926	17.4775	5.36761	35.8052	0
0.8633	12.6797	14.4275	2.91923	26.6365	0
0.8640	25.8227	12.8993	-0.430485	17.784	0
0.8647	8.39527	10.1524	1.39908	6.24417	0
0.8653	-8.33737	8.93364	6.88776	-6.8765	0
0.8660	-3.76339	12.293	7.50658	-16.6775	0
0.8667	2.31594	13.2087	2.91923	-25.8461	0
0.8673	3.5318	9.54612	3.53805	-36.8327	0
0.8680	3.24231	6.18673	2.91923	-45.3691	0
0.8687	-0.752679	3.13667	-8.67696	-49.0049	0
0.8693	-1.62115	1.3054	-15.9952	-51.4552	0
0.8700	0.173695	4.65861	-12.9415	-53.2731	0
0.8707	-1.33166	5.57424	-11.4213	-50.2696	0
0.8713	-2.89492	-1.13836	-14.1656	-44.7367	0
0.8720	-4.11079	-6.93532	-13.2509	-41.9703	0
0.8727	-6.25303	-7.23847	-10.1971	-35.5681	0
0.8733	-7.75838	-7.85096	-6.8474	-20.9456	0
0.8740	-14.4746	-10.901	-1.34527	-8.14114	0
0.8747	-14.4746	-12.7323	1.70849	0.0790402	0
0.8753	4.74767	-12.4291	2.62327	13.5159	0
0.8760	12.1008	-13.0416	5.97298	27.585	0
0.8767	-9.55323	-13.6479	6.88776	36.1214	0
0.8773	-24.2015	-11.5135	3.83401	44.0254	0
0.8780	-21.7698	-8.76659	5.0582	49.242	0
0.8787	-24.5489	-9.37908	7.19717	48.9259	0
0.8793	-27.2701	-9.06974	5.97298	51.3761	0
0.8800	-26.3438	-6.93532	3.83401	52.3246	0
0.8807	-29.7019	-6.32284	2.62327	46.4756	0
0.8813	-31.8441	-4.18842	2.31386	43.1559	0
0.8820	-30.6282	-0.222722	4.14342	42.2075	0
0.8827	-32.1915	1.91789	4.45283	33.9873	0
0.8833	-29.4124	4.35546	2.00445	22.0522	0
0.8840	-25.7648	9.23679	0.484295	13.2788	0
0.8847	-24.8384	11.9837	-0.739896	4.42625	0
0.8853	-16.6168	14.7306	-3.48424	-5.37473	0
0.8860	-10.827	20.2244	-3.79365	-15.4128	0
0.8867	-13.5482	22.9713	-1.04931	-28.2964	0
0.8873	-2.54753	17.7868	-0.430485	-38.6507	0
0.8880	9.03215	8.018	-2.56946	-43.8673	0
0.8887	-8.68476	-1.74466	-4.10306	-46.8708	0
0.8893	-28.486	-6.93532	-3.17483	-51.139	0
0.8900	-26.3438	-7.85096	-0.430485	-54.8539	0
0.8907	-23.6225	-6.63217	3.22864	-52.9569	0
0.8913	-26.3438	-4.18842	5.97298	-47.5032	0
0.8920	-24.5489	-2.96963	6.88776	-41.1009	0
0.8927	-22.9857	-5.10405	8.71732	-32.5646	0
0.8933	-21.4803	-5.71654	11.7711	-19.9972	0
0.8940	-20.2644	-2.66029	12.9953	-10.2752	0
0.8947	-26.0543	-0.829022	11.7711	-3.55681	0
0.8953	-29.1229	-0.829022	7.50658	6.56034	0
0.8960	-29.4124	0.0866142	2.62327	18.4164	0
0.8967	-35.5496	0.389764	1.70849	29.0868	0
0.8973	-38.2708	1.00225	2.00445	39.7572	0
0.8980	-39.1972	4.05231	0.780254	46.1595	0
0.8987	-40.1236	7.40551	2.31386	47.7403	0
0.8993	-25.4753	6.79921	5.97298	52.3246	0
0.9000	-12.0429	5.27109	8.71732	55.6443	0
0.9007	-26.0543	6.79921	13.3047	50.7438	0
0.9013	-40.4131	8.32115	16.049	47.1079	0
0.9020	-37.055	8.32115	13.3047	46.1595	0
0.9027	-36.4181	9.54612	9.6321	36.4375	0
0.9033	-36.1286	8.93364	6.88776	21.8151	0
0.9040	-29.4124	3.74297	2.31386	12.9626	0
0.9047	-29.1229	-0.829022	-2.56946	4.66337	0
0.9053	-29.7019	-0.525872	-7.14336	-7.19266	0
0.9060	-23.6225	-0.525872	-6.8474	-19.9972	0
0.9067	-22.6962	-6.01969	2.31386	-32.8807	0
0.9073	-25.4753	-9.06974	8.71732	-40.4686	0
0.9080	-24.2015	-6.63217	7.50658	-43.8673	0
0.9087	-23.333	-5.10405	3.53805	-48.3726	0
0.9093	-21.7698	-5.71654	-6.8474	-52.9569	0
0.9100	-21.4803	-4.18842	-19.6543	-52.9569	0
0.9107	-19.9749	-1.44151	-20.2731	-50.2696	0
0.9113	-4.40028	1.00225	-12.3361	-43.8673	0
0.9120	9.32164	2.52419	-7.76218	-34.6986	0
0.9127	-0.752679	1.3054	-0.430485	-28.2964	0
0.9133	-14.4746	-1.13836	10.5469	-21.8941	0
0.9140	-10.827	-3.27278	9.94151	-11.1447	0
0.9147	-5.61614	-6.63217	-5.01784	-1.10656	0
0.9153	-7.75838	-10.5979	-16.614	9.56386	0
0.9160	-8.97425	-9.68223	-13.2509	23.9492	0
0.9167	-9.55323	-2.66029	-5.3138	34.3034	0
0.9173	-8.97425	5.88358	-3.79365	40.0734	0
0.9180	-6.83201	8.63049	-3.48424	48.0564	0
0.9187	-5.32665	7.71485	0.174884	53.5102	0
0.9193	-6.54252	11.0681	1.39908	54.1425	0
0.9200	-9.55323	14.7306	2.91923	55.9604	0
0.9207	-8.97425	11.0681	12.6859	55.9604	0
0.9213	-3.4739	5.27109	23.9861	48.6097	0
0.9220	-1.96855	4.65861	33.7393	40.0734	0
0.9227	4.45818	4.96794	46.869	33.355	0
0.9233	24.8963	4.35546	50.2187	25.4509	0
0.9240	31.0335	5.27109	28.2506	15.0967	0
0.9247	10.8849	5.57424	-5.62321	4.42625	0
0.9253	0.463187	3.43982	-26.986	-7.50882	0
0.9260	8.39527	1.91789	-33.3895	-19.9972	0
0.9267	13.0271	1.00225	-31.5599	-31.2999	0
0.9273	14.5325	-3.27278	-27.2954	-40.4686	0
0.9280	18.4696	-6.63217	-24.5376	-45.6852	0
0.9287	21.8277	-5.4072	-19.6543	-47.187	0
0.9293	27.6754	-4.8009	-10.5065	-49.0049	0
0.9300	31.0335	-7.54781	-8.67696	-49.3211	0
0.9307	28.2544	-7.85096	-22.7081	-44.7367	0
0.9313	29.4703	-4.49157	-39.497	-39.5201	0
0.9320	34.0443	-3.27278	-43.4655	-34.6986	0
0.9327	36.1865	-4.8009	-37.6674	-26.3994	0
0.9333	39.5446	-5.4072	-27.9008	-15.729	0
0.9340	39.5446	-6.01969	-18.1342	-9.01058	0
0.9347	38.6182	-6.32284	-13.2509	0.0790402	0
0.9353	55.6982	-4.8009	-8.67696	15.0967	0
0.9360	73.1257	-3.27278	-3.48424	29.4029	0
0.9367	61.8355	-2.35714	-4.39902	36.7537	0
0.9373	45.0449	-1.13836	-7.76218	42.2075	0
0.9380	46.8977	-0.829022	-5.01784	48.6097	0
0.9387	49.9084	-0.222722	-1.04931	53.194	0
0.9393	48.1136	1.3054	3.53805	55.012	0
0.9400	52.0506	0.692914	12.3764	53.194	0
0.9407	56.3351	-1.44151	16.9638	51.06	0
0.9413	57.2615	-3.27278	15.7396	49.8744	0
0.9420	59.9827	-6.93532	15.7396	43.1559	0
0.9427	62.4145	-10.5979	10.8563	30.3514	0
0.9433	62.4145	-9.68223	-1.65468	18.7325	0
0.9440	59.6932	-7.23847	-8.97292	8.37826	0
0.9447	56.3351	-5.10405	-10.8159	-2.29217	0
0.9453	55.6982	-3.27278	-15.9952	-13.2788	0
0.9460	54.4824	-2.35714	-18.1342	-25.53	0
0.9467	55.6982	-2.66029	-11.4213	-37.386	0
0.9473	70.6939	-1.44151	-1.96409	-41.6542	0
0.9480	83.779	1.3054	3.83401	-43.5511	0
0.9487	73.4152	1.91789	2.91923	-50.2696	0
0.9493	57.551	1.3054	-1.04931	-56.0395	0
0.9500	58.4774	2.52419	2.62327	-56.6718	0
0.9507	63.3408	3.43982	8.71732	-53.9054	0
0.9513	63.6882	4.96794	2.31386	-49.0049	0
0.9520	65.1936	8.63049	-5.62321	-41.4171	0
0.9527	63.9777	10.7649	0.484295	-32.8807	0
0.9533	59.9827	10.1524	5.66357	-22.1313	0
0.9540	56.0456	11.0681	0.484295	-11.777	0
0.9547	50.5453	10.1524	-2.26005	-0.474241	0
0.9553	47.7662	5.27109	-2.26005	14.1482	0
0.9560	49.3294	3.43982	-1.34527	27.585	0
0.9567	50.5453	3.43982	3.22864	36.1214	0
0.9573	51.4717	-2.35714	9.02673	44.0254	0
0.9580	47.7662	-6.93532	12.6859	50.1905	0
0.9587	42.6132	-3.57593	16.9638	49.5582	0
0.9593	54.1929	2.22104	17.2598	51.6923	0
0.9600	66.9884	3.13667	17.8786	57.1461	0
0.9607	51.7612	3.13667	23.6767	52.8779	0
0.9613	32.2494	6.18673	23.0578	42.5236	0
0.9620	34.3916	10.1524	14.5154	38.5716	0
0.9627	38.6182	10.4618	12.6859	31.2209	0
0.9633	35.897	8.63049	12.3764	15.0967	0
0.9640	39.5446	9.23679	7.19717	4.66337	0
0.9647	42.6132	8.93364	4.14342	-2.29217	0
0.9653	39.2551	7.10236	-1.34527	-16.6775	0
0.9660	39.8341	8.32115	-14.1656	-30.9838	0
0.9667	43.1922	8.018	-19.6543	-38.6507	0
0.9673	42.3237	4.96794	-13.2509	-45.6852	0
0.9680	42.3237	7.40551	-7.45277	-52.0875	0
0.9687	47.7662	11.3774	-5.01784	-53.5892	0
0.9693	48.6925	10.1524	-2.56946	-53.9054	0
0.9700	38.9656	11.3774	-0.739896	-54.8539	0
0.9707	37.6918	15.3431	1.08966	-52.6408	0
0.9713	54.1929	11.3774	-0.134527	-47.8193	0
0.9720	57.8405	2.22104	-5.62321	-41.4171	0
0.9727	32.5389	-2.35714	-6.8474	-33.1178	0
0.9733	12.3903	-3.27278	-0.739896	-22.1313	0
0.9740	9.66903	-4.18842	3.83401	-9.95906	0
0.9747	3.82129	-1.44151	2.91923	1.02752	0
0.9753	-5.32665	2.22104	1.70849	11.0656	0
0.9760	-8.97425	2.82734	3.22864	22.0522	0
0.9767	-11.1165	0.692914	4.74879	32.1694	0
0.9773	-10.827	0.389764	1.39908	39.2039	0
0.9780	-9.55323	1.60855	-3.79365	44.6577	0
0.9787	-13.5482	-1.44151	-0.430485	48.0564	0
0.9793	-17.8327	-6.63217	14.5154	48.0564	0
0.9800	-19.3381	-7.54781	30.3895	48.6097	0
0.9807	-20.5539	-6.32284	33.4433	50.1905	0
0.9813	-19.3381	-6.93532	22.4525	48.6097	0
0.9820	-22.1172	-6.32284	11.4617	42.2075	0
0.9827	-25.7648	-6.32284	6.88776	31.8532	0
0.9833	-14.4746	-9.98538	-4.10306	21.4989	0
0.9840	-5.90564	-11.5135	-23.3269	15.65	0
0.9847	-22.6962	-10.901	-33.0935	8.37826	0
0.9853	-39.4867	-11.8167	-29.4209	-7.82498	0
0.9860	-37.6339	-11.5135	-25.1565	-24.5815	0
0.9867	-34.6232	-8.76659	-18.4436	-32.8807	0
0.9873	-32.481	-9.06974	-8.67696	-38.3345	0
0.9880	-27.5596	-10.2947	-2.26005	-45.6852	0
0.9887	-28.1965	-7.85096	7.19717	-48.6888	0
0.9893	-30.0493	-6.01969	22.4525	-48.3726	0
0.9900	-29.4124	-6.63217	23.0578	-52.0875	0
0.9907	-34.9127	-7.54781	12.3764	-52.4036	0
0.9913	-41.9184	-7.54781	8.71732	-46.0014	0
0.9920	-47.4188	-6.01969	2.62327	-39.5201	0
0.9927	-53.2086	-4.49157	-13.2509	-31.2999	0
0.9933	-52.6296	-4.8009	-19.6543	-17.3098	0
0.9940	-54.7719	-2.96963	-13.8562	-6.32321	0
0.9947	-61.1407	1.3054	-11.1119	0.711362	0
0.9953	-51.9927	1.91789	-8.36755	14.4644	0
0.9960	-41.9184	-1.44151	-1.34527	31.2209	0
0.9967	-59.3458	-3.27278	3.53805	39.5201	0
0.9973	-78.5681	-5.10405	5.0582	44.0254	0
0.9980	-76.7154	-8.15411	9.33614	51.06	0
0.9987	-76.7154	-8.76659	15.1342	56.2766	0
0.9993	-86.5002	-6.93532	16.9638	56.9089	0
1.0000	-88.6424	-7.54781	16.9638	54.1425	0
1.0007	-87.4266	-12.4291	19.1028	50.5067	0
1.0013	-87.716	-16.3948	22.1431	48.6097	0
1.0020	-85.8633	-16.698	23.3673	41.6542	0
1.0027	-83.1421	-15.7823	23.9861	28.2173	0
1.0033	-83.4316	-16.3948	23.0578	17.5469	0
1.0040	-87.716	-14.2604	18.7934	10.1962	0
1.0047	-91.0742	-10.2947	10.8563	0.0790402	0
1.0053	-88.0055	-8.76659	1.39908	-10.2752	0
1.0060	-86.7897	-9.98538	-6.53799	-20.6295	0
1.0067	-84.6474	-11.8167	-11.7307	-30.9838	0
1.0073	-64.2093	-13.6479	-17.2194	-38.3345	0
1.0080	-47.4188	-11.8167	-23.9323	-43.8673	0
1.0087	-62.0671	-9.37908	-25.1565	-48.3726	0
1.0093	-79.4945	-11.8167	-18.7395	-50.5067	0
1.0100	-75.789	-14.8667	-12.3361	-51.139	0
1.0107	-72.7783	-13.6479	-8.36755	-50.5067	0
1.0113	-76.7154	-13.3448	-3.79365	-46.5547	0
1.0120	-73.0678	-15.176	0.484295	-41.6542	0
1.0127	-68.7833	-15.7823	5.36761	-33.7502	0
1.0133	-70.636	-16.698	9.6321	-19.681	0
1.0140	-71.215	-16.0917	7.80254	-9.01058	0
1.0147	-69.4202	-14.2604	8.11195	-2.60833	0
1.0153	-69.4202	-12.4291	16.6544	10.1962	0
1.0160	-70.636	-9.06974	16.049	23.3169	0
1.0167	-70.9255	-7.85096	3.83401	30.6676	0
1.0173	-68.4938	-13.9573	2.31386	40.3895	0
1.0180	-68.4938	-17.923	9.6321	48.3726	0
1.0187	-66.3515	-10.5979	9.02673	46.7918	0
1.0193	-48.9241	-2.05399	4.14342	47.7403	0
1.0200	-37.9813	2.22104	0.174884	50.7438	0
1.0207	-56.8562	7.71485	-7.76218	45.6062	0
1.0213	-74.8626	12.8993	-14.4751	37.6231	0
1.0220	-65.7147	12.293	-15.0804	31.8532	0
1.0227	-52.9191	11.0681	-15.3898	19.9181	0
1.0233	-51.0664	11.6805	-18.7395	5.92801	0
1.0240	-46.4924	9.54612	-19.3584	-1.42272	0
1.0247	-37.6339	6.48988	-12.6455	-9.6429	0
1.0253	-30.9177	5.57424	-3.17483	-21.2618	0
1.0260	-26.3438	4.35546	0.484295	-31.9322	0
1.0267	-24.8384	3.74297	-0.430485	-43.8673	0
1.0273	-22.6962	4.65861	1.08966	-56.0395	0
1.0280	-17.5432	4.35546	2.62327	-61.4933	0
1.0287	-11.1165	6.18673	-0.134527	-61.8094	0
1.0293	-6.25303	11.3774	-5.01784	-62.1256	0
1.0300	-6.83201	13.2087	-8.36755	-62.7579	0
1.0307	-5.32665	10.4618	-8.97292	-61.2561	0
1.0313	11.1744	8.93364	-7.76218	-53.2731	0
1.0320	21.5382	8.63049	-3.17483	-42.2865	0
1.0327	7.52679	6.79921	5.97298	-35.5681	0
1.0333	-5.90564	3.43982	16.9638	-28.2964	0
1.0340	-3.4739	-0.525872	23.0578	-16.3613	0
1.0347	-3.76339	-1.13836	20.9323	-5.37473	0
1.0353	-4.40028	1.60855	17.8786	4.66337	0
1.0360	2.95282	2.82734	17.2598	16.5984	0
1.0367	5.09506	1.00225	13.3047	26.0833	0
1.0373	3.82129	0.389764	9.02673	33.355	0
1.0380	7.52679	1.3054	10.5469	40.3895	0
1.0387	9.95852	1.60855	12.0805	43.7883	0
1.0393	13.0271	0.692914	7.80254	44.3415	0
1.0400	20.3223	-0.525872	5.36761	44.0254	0
1.0407	25.8227	0.389764	0.780254	40.0734	0
1.0413	26.4017	2.22104	-11.7307	33.355	0
1.0420	22.1751	0.692914	-19.6543	26.6365	0
1.0427	20.6118	-0.525872	-19.6543	17.784	0
1.0433	35.6075	4.65861	-23.6229	8.0621	0
1.0440	47.1872	9.23679	-28.8156	-0.474241	0
1.0447	31.902	9.23679	-25.4524	-10.9075	0
1.0453	15.7484	11.9837	-21.1879	-24.2653	0
1.0460	22.1751	15.9556	-20.5826	-37.1489	0
1.0467	32.8284	12.5962	-20.5826	-46.0014	0
1.0473	34.9706	8.32115	-18.7395	-51.4552	0
1.0480	38.3287	8.63049	-15.0804	-56.6718	0
1.0487	43.1922	7.10236	-13.2509	-62.1256	0
1.0493	46.8977	6.79921	-18.7395	-63.3902	0
1.0500	49.3294	9.84927	-24.2417	-59.9915	0
1.0507	52.3401	7.10236	-23.3269	-58.1736	0
1.0513	56.6246	2.82734	-19.049	-55.091	0
1.0520	57.8405	3.74297	-14.1656	-46.2385	0
1.0527	59.0564	-2.35714	-6.8474	-35.2519	0
1.0533	61.1986	-16.0917	2.31386	-25.53	0
1.0540	56.0456	-17.923	14.2195	-16.0452	0
1.0547	55.6982	-9.06974	26.7304	-3.55681	0
1.0553	72.1993	-4.18842	33.7393	12.0141	0
1.0560	77.4101	-2.35714	27.9412	24.5025	0
1.0567	59.9827	1.00225	11.1657	29.4029	0
1.0573	52.6875	2.52419	-0.134527	33.6711	0
1.0580	59.9827	2.22104	3.22864	40.0734	0
1.0587	59.0564	0.0866142	8.42136	42.5236	0
1.0593	56.972	-0.525872	7.80254	42.5236	0
1.0600	61.1986	0.0866142	9.02673	41.338	0
1.0607	61.1986	-2.66029	10.8563	35.489	0
1.0613	60.6196	-5.10405	8.71732	29.7191	0
1.0620	62.4145	0.389764	9.94151	25.7671	0
1.0627	59.6932	4.96794	13.3047	15.65	0
1.0633	57.8405	5.27109	12.6859	3.47777	0
1.0640	56.972	8.63049	12.3764	-3.24065	0
1.0647	53.2665	13.2087	12.9953	-9.95906	0
1.0653	50.8348	15.6462	7.80254	-22.7636	0
1.0660	49.0399	18.3931	-0.739896	-37.386	0
1.0667	49.0399	21.4432	-9.28233	-47.8193	0
1.0673	64.9041	20.8369	-15.0804	-51.139	0
1.0680	78.9155	19.0056	-15.0804	-52.4036	0
1.0687	64.9041	16.8712	-13.8562	-58.4897	0
1.0693	46.5503	13.2087	-19.6543	-61.8094	0
1.0700	48.1136	9.54612	-24.2417	-56.6718	0
1.0707	52.0506	6.18673	-16.91	-51.139	0
1.0713	50.8348	4.05231	-7.45277	-49.9534	0
1.0720	52.3401	3.13667	-5.93262	-42.9188	0
1.0727	50.5453	2.22104	-6.8474	-29.1658	0
1.0733	46.2608	1.91789	-3.48424	-16.3613	0
1.0740	45.3344	2.22104	-4.10306	-4.18913	0
1.0747	40.7605	0.389764	-16.3046	7.42978	0
1.0753	33.4653	-3.27278	-27.9008	13.2788	0
1.0760	30.1072	-6.01969	-25.1565	19.3648	0
1.0767	28.2544	-6.32284	-16.91	31.2209	0
1.0773	26.7491	-6.32284	-10.5065	41.338	0
1.0780	22.7541	-7.54781	-4.70843	43.1559	0
1.0787	19.7433	-11.5135	-1.04931	44.9739	0
1.0793	32.2494	-14.2604	2.00445	48.6097	0
1.0800	45.6818	-14.5636	5.97298	48.9259	0
1.0807	31.902	-16.3948	5.66357	43.1559	0
1.0813	13.3166	-20.3605	2.91923	34.9358	0
1.0820	16.9642	-21.5855	5.0582	27.585	0
1.0827	23.0436	-20.6699	7.80254	17.2308	0
1.0833	18.4696	-18.5293	9.02673	2.84545	0
1.0840	17.8906	-12.7323	11.7711	-6.56034	0
1.0847	17.8906	-3.27278	8.71732	-12.7255	0
1.0853	14.822	1.00225	-1.96409	-24.2653	0
1.0860	16.6747	-1.44151	-8.67696	-37.7022	0
1.0867	21.2487	-4.8009	-9.28233	-45.3691	0
1.0873	21.2487	-5.10405	-9.90115	-50.5067	0
1.0880	16.6747	-7.54781	-10.8159	-54.8539	0
1.0887	11.7534	-13.9573	-10.1971	-56.0395	0
1.0893	9.66903	-18.8386	-8.67696	-57.5413	0
1.0900	7.52679	-16.0917	-5.3138	-58.4897	0
1.0907	8.39527	-10.5979	0.174884	-55.091	0
1.0913	21.2487	-10.5979	4.74879	-49.0049	0
1.0920	29.4703	-12.7323	5.97298	-40.7847	0
1.0927	13.8956	-11.5135	5.66357	-30.6676	0
1.0933	-4.68977	-10.901	7.19717	-21.2618	0
1.0940	-9.90062	-9.37908	8.42136	-12.0931	0
1.0947	-11.6955	-1.13836	5.0582	-0.474241	0
1.0953	-16.6168	4.65861	0.174884	10.1962	0
1.0960	-21.7698	3.13667	-3.79365	20.2343	0
1.0967	-27.2701	5.88358	-4.10306	31.2209	0
1.0973	-29.1229	10.4618	-0.430485	38.5716	0
1.0980	-30.9177	7.10236	-0.430485	40.7057	0
1.0987	-34.9127	5.57424	-5.93262	44.9739	0
1.0993	-34.6232	6.79921	-6.53799	49.5582	0
1.1000	-35.2022	0.389764	0.484295	47.7403	0
1.1007	-41.9184	-7.85096	5.66357	44.0254	0
1.1013	-47.1293	-7.85096	7.80254	41.8913	0
1.1020	-50.7769	-5.10405	7.19717	33.0388	0
1.1027	-47.1293	-5.10405	-0.430485	20.5504	0
1.1033	-26.6912	-5.71654	-12.0267	14.7805	0
1.1040	-19.0486	-4.49157	-16.614	8.93154	0
1.1047	-39.1972	-0.829022	-14.771	-3.55681	0
1.1053	-50.7769	1.3054	-13.2509	-15.4128	0
1.1060	-42.8448	-0.222722	-13.2509	-25.53	0
1.1067	-41.9184	-0.829022	-14.4751	-36.5166	0
1.1073	-45.2765	-0.525872	-17.5288	-43.8673	0
1.1080	-46.4924	-0.829022	-19.049	-47.5032	0
1.1087	-51.9927	-0.525872	-16.3046	-50.8228	0
1.1093	-52.9191	0.389764	-10.1971	-50.5067	0
1.1100	-49.2715	1.91789	-4.10306	-48.1355	0
1.1107	-48.0557	4.05231	0.174884	-47.187	0
1.1113	-45.566	6.48988	2.62327	-44.4206	0
1.1120	-45.566	7.40551	-1.34527	-36.8327	0
1.1127	-48.0557	7.71485	-12.0267	-25.53	0
1.1133	-42.5553	6.48988	-16.3046	-12.7255	0
1.1140	-40.9921	4.96794	-9.90115	-2.60833	0
1.1147	-46.2029	6.48988	-1.65468	5.61185	0
1.1153	-35.5496	8.32115	4.14342	18.4164	0
1.1160	-26.3438	4.96794	7.80254	31.537	0
1.1167	-47.4188	-0.525872	8.42136	37.6231	0
1.1173	-66.9305	0.0866142	12.9953	40.3895	0
1.1180	-62.0671	3.74297	22.4525	45.9223	0
1.1187	-57.4931	2.22104	24.282	49.8744	0
1.1193	-58.9985	-1.13836	23.3673	48.6097	0
1.1200	-54.7719	-1.74466	30.9949	44.9739	0
1.1207	-51.4138	-3.57593	34.6675	42.5236	0
1.1213	-50.4874	-6.93532	25.8156	38.8878	0
1.1220	-50.1979	-6.93532	15.1342	32.8017	0
1.1227	-50.1979	-6.32284	6.28239	23.9492	0
1.1233	-47.1293	-9.06974	-1.34527	12.3303	0
1.1240	-46.4924	-10.5979	-0.739896	1.34368	0
1.1247	-50.1979	-10.2947	3.83401	-8.14114	0
1.1253	-44.0607	-11.5135	3.22864	-19.1277	0
1.1260	-37.3445	-13.0416	1.39908	-30.9838	0
1.1267	-37.6339	-12.126	3.22864	-38.6507	0
1.1273	-22.6962	-11.5135	4.45283	-43.5511	0
1.1280	-4.97926	-10.2947	2.31386	-47.5032	0
1.1287	-17.1958	-3.88527	2.31386	-48.3726	0
1.1293	-35.2022	3.43982	9.02673	-47.187	0
1.1300	-33.4074	5.88358	14.8248	-45.6852	0
1.1307	-29.7019	4.05231	11.4617	-42.9188	0
1.1313	-30.0493	2.52419	4.14342	-38.3345	0
1.1320	-29.1229	4.05231	1.39908	-29.1658	0
1.1327	-31.5546	6.79921	2.00445	-16.0452	0
1.1333	-30.9177	7.40551	2.62327	-7.19266	0
1.1340	-26.6912	5.88358	1.08966	-2.29217	0
1.1347	-26.3438	6.79921	-1.96409	8.69442	0
1.1353	-24.5489	10.4618	-1.65468	26.3994	0
1.1360	-23.6225	13.2087	-0.430485	39.2039	0
1.1367	-26.6912	15.9556	-0.430485	47.4241	0
1.1373	-23.6225	16.8712	2.91923	54.4587	0
1.1380	-18.7591	14.1243	7.50658	57.1461	0
1.1387	-12.9113	13.5118	5.97298	58.7269	0
1.1393	5.38455	16.5619	1.39908	62.3627	0
1.1400	16.3852	14.4275	-0.739896	61.7304	0
1.1407	1.38956	6.79921	0.484295	55.9604	0
1.1413	-10.827	3.13667	1.70849	51.6923	0
1.1420	-6.83201	3.74297	0.174884	44.9739	0
1.1427	-4.40028	3.13667	-3.17483	32.1694	0
1.1433	-1.33166	2.22104	-5.3138	18.1002	0
1.1440	3.5318	1.3054	-6.8474	6.56034	0
1.1447	2.31594	-1.44151	-7.14336	-4.42625	0
1.1453	2.31594	-2.96963	-5.93262	-15.1757	0
1.1460	7.52679	-2.05399	-5.93262	-24.0282	0
1.1467	10.248	-2.35714	-4.10306	-31.2999	0
1.1473	11.1744	-4.49157	0.484295	-39.283	0
1.1480	9.66903	-4.8009	3.22864	-46.5547	0
1.1487	12.1008	-4.18842	9.02673	-47.8193	0
1.1493	17.6011	-5.71654	20.9323	-46.5547	0
1.1500	13.6061	-10.5979	24.282	-46.8708	0
1.1507	13.8956	-16.698	16.9638	-44.7367	0
1.1513	34.0443	-18.8386	12.6859	-36.8327	0
1.1520	39.2551	-16.0917	10.8563	-28.5335	0
1.1527	17.6011	-14.2604	7.50658	-18.1792	0
1.1533	8.74266	-11.8167	4.74879	-4.74241	0
1.1540	14.243	-2.96963	-1.34527	5.61185	0
1.1547	10.248	6.18673	-9.90115	12.9626	0
1.1553	7.52679	5.88358	-10.5065	23.0007	0
1.1560	12.6797	2.22104	-5.01784	34.3034	0
1.1567	11.7534	2.82734	-3.48424	44.9739	0
1.1573	11.1744	6.79921	-2.26005	53.194	0
1.1580	14.822	10.4618	1.39908	54.4587	0
1.1587	17.2537	11.9837	5.97298	54.4587	0
1.1593	21.2487	10.7649	9.33614	59.5963	0
1.1600	23.3909	13.2087	9.02673	61.7304	0
1.1607	22.7541	18.7025	4.14342	56.5928	0
1.1613	28.2544	17.7868	1.39908	50.1905	0
1.1620	30.6861	12.293	3.22864	41.8913	0
1.1627	30.1072	10.4618	5.66357	30.0353	0
1.1633	46.8977	10.7649	5.66357	20.2343	0
1.1640	62.125	10.7649	2.31386	12.9626	0
1.1647	48.6925	13.2087	-0.430485	2.29217	0
1.1653	35.897	15.6462	3.83401	-11.777	0
1.1660	41.9763	15.9556	9.33614	-26.1623	0
1.1667	43.5396	15.6462	11.4617	-37.1489	0
1.1673	41.6868	15.0399	13.91	-41.6542	0
1.1680	46.8977	12.8993	14.5154	-42.9188	0
1.1687	47.7662	13.2087	9.6321	-45.6852	0
1.1693	45.3344	15.6462	2.00445	-45.6852	0
1.1700	46.5503	11.6805	-1.96409	-41.6542	0
1.1707	48.6925	3.13667	-1.04931	-38.0183	0
1.1713	50.8348	-1.74466	1.08966	-34.0663	0
1.1720	46.8977	-2.35714	0.484295	-26.3994	0
1.1727	37.1129	-2.05399	0.780254	-16.0452	0
1.1733	35.2601	-0.525872	1.70849	-5.69089	0
1.1740	33.4653	-0.222722	-3.48424	4.11009	0
1.1747	26.1122	-2.66029	-8.67696	15.65	0
1.1753	34.6811	-6.01969	-4.10306	29.0868	0
1.1760	45.0449	-9.37908	2.31386	39.5201	0
1.1767	26.7491	-13.3448	4.14342	44.9739	0
1.1773	3.82129	-15.176	7.80254	50.5067	0
1.1780	1.10007	-12.4291	12.9953	55.3281	0
1.1787	2.02644	-8.46344	18.188	55.012	0
1.1793	3.82129	-6.93532	21.8471	52.8779	0
1.1800	8.39527	-6.93532	22.4525	51.3761	0
1.1807	6.88991	-8.15411	20.0175	47.7403	0
1.1813	5.09506	-8.76659	13.3047	42.5236	0
1.1820	8.10577	-5.4072	2.62327	35.8052	0
1.1827	9.32164	-2.35714	-5.01784	25.4509	0
1.1833	11.1744	-1.44151	-8.05814	16.2823	0
1.1840	12.1008	1.60855	-11.1119	7.42978	0
1.1847	11.1744	6.79921	-14.1656	-4.74241	0
1.1853	14.822	4.96794	-17.5288	-16.9936	0
1.1860	14.822	1.00225	-21.4973	-26.3994	0
1.1867	11.1744	2.82734	-23.3269	-34.3825	0
1.1873	24.3173	4.96794	-24.2417	-38.3345	0
1.1880	35.897	3.13667	-25.7618	-40.1524	0
1.1887	19.396	-1.13836	-25.4524	-46.2385	0
1.1893	3.24231	-8.76659	-25.1565	-51.4552	0
1.1900	7.1794	-13.3448	-25.4524	-49.3211	0
1.1907	9.03215	-9.37908	-20.5826	-44.1044	0
1.1913	5.67404	-4.8009	-12.3361	-39.5201	0
1.1920	6.60042	-3.88527	-5.01784	-31.9322	0
1.1927	3.5318	-1.13836	0.484295	-20.9456	0
1.1933	-4.68977	0.389764	1.70849	-9.95906	0
1.1940	-9.26374	-2.66029	-3.48424	0.711362	0
1.1947	-11.1165	-2.35714	-11.1119	12.0141	0
1.1953	-12.9113	2.52419	-15.3898	24.8186	0
1.1960	-15.0536	4.96794	-15.3898	35.8052	0
1.1967	-15.0536	5.57424	-12.3361	42.8398	0
1.1973	-15.6905	8.018	-11.4213	48.6097	0
1.1980	-21.4803	10.7649	-12.3361	52.6408	0
1.1987	-17.5432	12.293	-13.2509	54.7748	0
1.1993	2.95282	11.9837	-13.5603	58.7269	0
1.2000	5.38455	10.7649	-13.2509	60.8609	0
1.2007	-18.1222	10.1524	-8.36755	54.1425	0
1.2013	-27.2701	8.63049	-0.430485	44.0254	0
1.2020	-17.1958	4.96794	2.00445	36.7537	0
1.2027	-17.1958	2.22104	-3.48424	25.7671	0
1.2033	-23.333	-0.525872	-8.67696	12.3303	0
1.2040	-21.4803	-4.18842	-10.5065	2.84545	0
1.2047	-19.9749	-6.32284	-15.6992	-7.82498	0
1.2053	-20.9013	-6.93532	-23.9323	-22.7636	0
1.2060	-20.9013	-7.85096	-26.0712	-33.7502	0
1.2067	-20.9013	-7.23847	-24.2417	-39.283	0
1.2073	-16.6168	-4.8009	-24.2417	-46.5547	0
1.2080	-12.6218	-3.57593	-21.7933	-52.6408	0
1.2087	-11.1165	-4.18842	-15.9952	-54.2216	0
1.2093	-8.97425	-5.10405	-11.4213	-53.2731	0
1.2100	-10.827	-6.93532	-7.76218	-50.2696	0
1.2107	-10.827	-7.23847	-2.87887	-46.0014	0
1.2113	6.60042	-6.93532	1.08966	-40.7847	0
1.2120	19.396	-9.68223	4.45283	-30.9838	0
1.2127	1.10007	-12.7323	7.80254	-19.9972	0
1.2133	-18.7591	-13.3448	5.97298	-13.2788	0
1.2140	-17.1958	-13.3448	2.31386	-5.37473	0
1.2147	-12.9113	-14.5636	6.28239	7.74594	0
1.2153	-14.7641	-17.6136	17.5692	20.2343	0
1.2160	-14.7641	-18.2261	22.4525	29.7191	0
1.2167	-15.401	-14.5636	19.7081	38.5716	0
1.2173	-16.9063	-11.8167	19.7081	42.2075	0
1.2180	-15.0536	-11.5135	19.1028	42.2075	0
1.2187	-10.827	-10.5979	13.6006	44.9739	0
1.2193	-7.75838	-9.68223	10.2509	48.3726	0
1.2200	-8.33737	-9.68223	11.7711	46.7918	0
1.2207	-10.4796	-7.85096	9.6321	43.4721	0
1.2213	-11.6955	-9.98538	4.14342	38.5716	0
1.2220	-17.1958	-16.698	3.53805	29.4029	0
1.2227	-17.8327	-20.3605	10.5469	18.4164	0
1.2233	-0.405289	-18.2261	18.4839	8.93154	0
1.2240	12.1008	-15.176	17.2598	-1.10656	0
1.2247	1.10007	-9.98538	6.88776	-13.5949	0
1.2253	-10.1901	-3.27278	-1.65468	-26.7156	0
1.2260	-7.75838	4.96794	-4.39902	-36.5166	0
1.2267	-3.4739	13.2087	-6.22858	-41.6542	0
1.2273	-0.752679	13.2087	-7.76218	-45.6852	0
1.2280	0.810577	2.52419	-5.62321	-49.0049	0
1.2287	-1.04217	-5.71654	-0.739896	-50.2696	0
1.2293	-0.752679	-2.96963	2.62327	-51.139	0
1.2300	1.10007	2.22104	2.31386	-51.139	0
1.2307	-2.54753	7.10236	2.31386	-45.3691	0
1.2313	-6.54252	13.2087	3.22864	-36.5166	0
1.2320	-6.83201	16.8712	1.39908	-29.1658	0
1.2327	-4.68977	15.3431	1.08966	-18.8116	0
1.2333	-4.40028	11.3774	4.14342	-6.32321	0
1.2340	-10.1901	6.48988	5.66357	2.29217	0
1.2347	-9.55323	4.05231	10.2509	12.0141	0
1.2353	8.39527	4.96794	20.0175	27.585	0
1.2360	17.6011	3.74297	20.6229	39.2039	0
1.2367	1.38956	0.692914	10.2509	44.0254	0
1.2373	-11.6955	-1.44151	2.31386	49.5582	0
1.2380	-7.46889	-6.93532	-1.65468	54.4587	0
1.2387	-1.62115	-13.3448	-0.430485	53.194	0
1.2393	1.38956	-13.3448	7.80254	49.5582	0
1.2400	2.02644	-8.46344	13.3047	48.6097	0
1.2407	-2.89492	-6.01969	11.4617	48.3726	0
1.2413	-5.61614	-6.93532	8.71732	41.6542	0
1.2420	-3.76339	-8.76659	5.0582	28.7706	0
1.2427	-2.54753	-9.37908	-2.26005	16.5984	0
1.2433	-2.54753	-4.8009	-11.4213	7.42978	0
1.2440	-2.54753	2.22104	-19.3584	-1.73888	0
1.2447	-1.62115	5.88358	-17.2194	-10.5914	0
1.2453	-1.04217	8.63049	-12.0267	-17.5469	0
1.2460	-5.32665	15.3431	-18.1342	-26.3994	0
1.2467	1.38956	21.4432	-24.847	-37.1489	0
1.2473	26.4017	22.0557	-13.2509	-42.6027	0
1.2480	32.8284	20.5276	-0.430485	-42.2865	0
1.2487	8.39527	19.6181	-2.87887	-44.4206	0
1.2493	-4.40028	18.09	-8.05814	-49.9534	0
1.2500	3.82129	17.7868	-8.05814	-49.0049	0
1.2507	4.74767	18.09	-9.90115	-41.9703	0
1.2513	1.38956	15.9556	-16.91	-37.386	0
1.2520	3.82129	13.2087	-23.6229	-30.9838	0
1.2527	4.74767	13.2087	-20.5826	-16.3613	0
1.2533	4.16868	13.815	-11.4213	-5.05857	0
1.2540	2.95282	11.9837	-8.67696	0.0790402	0
1.2547	-1.96855	10.7649	-9.59174	10.1962	0
1.2553	-2.54753	12.5962	-4.70843	23.9492	0
1.2560	0.463187	14.1243	-0.134527	33.6711	0
1.2567	0.173695	12.8993	-1.34527	41.8913	0
1.2573	2.60543	10.7649	1.39908	46.7918	0
1.2580	4.16868	8.63049	5.97298	47.7403	0
1.2587	3.82129	5.57424	4.74879	51.3761	0
1.2593	17.2537	3.13667	3.83401	55.3281	0
1.2600	29.7598	2.22104	7.19717	53.194	0
1.2607	16.6747	1.3054	6.28239	48.6097	0
1.2613	-0.752679	0.692914	5.66357	43.4721	0
1.2620	1.10007	1.3054	14.2195	32.1694	0
1.2627	7.52679	1.91789	19.7081	17.2308	0
1.2633	7.81628	2.22104	14.8248	6.56034	0
1.2640	7.52679	1.60855	12.3764	0.0790402	0
1.2647	6.60042	2.82734	13.3047	-9.6429	0
1.2653	7.1794	4.05231	7.80254	-22.4474	0
1.2660	5.96353	-0.525872	5.66357	-32.5646	0
1.2667	0.810577	-7.23847	13.3047	-40.1524	0
1.2673	-0.405289	-8.15411	16.345	-48.1355	0
1.2680	1.38956	-6.01969	8.71732	-52.6408	0
1.2687	2.95282	-3.27278	-0.430485	-53.9054	0
1.2693	9.32164	3.13667	-8.67696	-53.5892	0
1.2700	10.5375	9.84927	-12.3361	-48.3726	0
1.2707	7.52679	8.32115	-5.93262	-41.9703	0
1.2713	20.9592	1.00225	2.00445	-38.3345	0
1.2720	32.5389	-2.35714	-1.34527	-29.482	0
1.2727	13.6061	-2.96963	-8.67696	-17.3098	0
1.2733	-8.68476	-7.23847	-11.1119	-10.9075	0
1.2740	-9.90062	-11.2104	-9.90115	-3.87297	0
1.2747	-11.1165	-8.15411	-6.53799	10.1962	0
1.2753	-18.4117	-6.01969	-3.48424	23.3169	0
1.2760	-19.3381	-7.85096	-3.17483	30.3514	0
1.2767	-19.9749	-7.85096	0.484295	34.9358	0
1.2773	-22.6962	-8.15411	7.19717	38.8878	0
1.2780	-21.4803	-10.5979	6.88776	43.1559	0
1.2787	-17.5432	-9.98538	2.91923	46.1595	0
1.2793	-17.5432	-7.54781	2.91923	46.7918	0
1.2800	-21.7698	-6.63217	2.91923	45.9223	0
1.2807	-19.9749	-4.49157	0.484295	44.3415	0
1.2813	-11.6955	-1.44151	-0.739896	40.0734	0
1.2820	-12.6218	0.389764	-0.134527	29.4029	0
1.2827	-13.5482	2.22104	3.83401	17.784	0
1.2833	5.67404	1.60855	7.80254	12.6464	0
1.2840	19.396	-0.829022	4.45283	5.61185	0
1.2847	3.5318	-2.35714	-3.17483	-10.2752	0
1.2853	-11.406	-6.01969	-5.62321	-25.2138	0
1.2860	-8.33737	-10.5979	-5.93262	-35.2519	0
1.2867	-6.25303	-11.2104	-5.3138	-45.6852	0
1.2873	-6.25303	-11.8167	1.39908	-52.0875	0
1.2880	-3.18441	-13.3448	7.50658	-50.2696	0
1.2887	-1.33166	-11.8167	6.88776	-51.139	0
1.2893	-0.752679	-11.5135	6.28239	-55.091	0
1.2900	-1.62115	-12.4291	9.6321	-52.0875	0
1.2907	-4.11079	-10.5979	11.1657	-46.2385	0
1.2913	-5.32665	-7.85096	6.57835	-43.235	0
1.2920	-7.75838	-6.93532	0.174884	-35.5681	0
1.2927	-8.33737	-6.01969	-3.17483	-21.2618	0
1.2933	-4.40028	-4.18842	-0.134527	-9.01058	0
1.2940	-5.90564	0.0866142	7.50658	-0.15808	0
1.2947	-3.4739	4.35546	13.6006	11.0656	0
1.2953	15.4589	6.18673	16.345	24.5025	0
1.2960	19.7433	5.57424	18.7934	33.9873	0
1.2967	-4.40028	3.13667	20.0175	37.6231	0
1.2973	-18.4117	1.3054	15.1342	40.7057	0
1.2980	-13.2587	4.05231	6.88776	45.6062	0
1.2987	-11.6955	5.27109	-1.34527	48.3726	0
1.2993	-11.6955	3.13667	-10.8159	46.1595	0
1.3000	-8.68476	4.05231	-19.6543	42.5236	0
1.3007	-11.6955	6.48988	-22.4121	41.338	0
1.3013	-14.7641	4.05231	-18.4436	38.5716	0
1.3020	-13.2587	5.57424	-13.2509	28.5335	0
1.3027	-11.406	13.2087	-7.14336	14.7805	0
1.3033	-7.75838	17.1744	0.174884	4.66337	0
1.3040	-3.4739	18.7025	5.97298	-3.24065	0
1.3047	-3.4739	21.4432	4.45283	-12.4093	0
1.3053	-4.40028	20.2244	0.484295	-23.0797	0
1.3060	-6.83201	16.2587	1.70849	-34.0663	0
1.3067	-5.32665	14.7306	3.83401	-41.9703	0
1.3073	13.0271	13.2087	4.14342	-46.2385	0
1.3080	28.2544	10.4618	6.28239	-49.3211	0
1.3087	15.1115	6.18673	6.88776	-51.139	0
1.3093	-1.62115	-1.44151	1.70849	-52.0875	0
1.3100	0.173695	-6.63217	-5.93262	-51.4552	0
1.3107	5.67404	-5.10405	-15.6992	-49.3211	0
1.3113	5.38455	-3.88527	-23.0175	-40.4686	0
1.3120	7.52679	-6.01969	-18.4436	-27.9802	0
1.3127	9.32164	-6.01969	-12.0267	-17.5469	0
1.3133	8.10577	-1.13836	-13.5603	-9.6429	0
1.3140	8.39527	1.3054	-13.2509	2.52929	0
1.3147	8.39527	-4.8009	-8.67696	16.5984	0
1.3153	7.52679	-14.8667	-7.45277	26.0833	0
1.3160	6.31092	-19.4449	-8.97292	33.6711	0
1.3167	4.74767	-19.4449	-7.76218	42.2075	0
1.3173	3.82129	-20.3605	-3.17483	48.0564	0
1.3180	-1.96855	-20.0574	2.62327	49.5582	0
1.3187	-7.1215	-16.0917	3.22864	52.3246	0
1.3193	2.95282	-10.5979	-3.79365	56.2766	0
1.3200	13.0271	-6.63217	-6.8474	54.1425	0
1.3207	0.463187	-5.4072	1.08966	46.7918	0
1.3213	-13.5482	-6.93532	10.5469	38.5716	0
1.3220	-7.46889	-9.06974	12.3764	26.6365	0
1.3227	1.10007	-11.5135	7.80254	11.3818	0
1.3233	0.810577	-12.4291	-0.134527	1.65984	0
1.3240	-1.04217	-12.126	-8.05814	-5.37473	0
1.3247	-0.752679	-14.2604	-10.8159	-18.1792	0
1.3253	3.24231	-16.0917	-8.97292	-32.2484	0
1.3260	8.10577	-12.4291	-9.28233	-41.1009	0
1.3267	6.60042	-8.46344	-9.28233	-51.4552	0
1.3273	3.5318	-9.37908	-4.10306	-59.3592	0
1.3280	2.31594	-8.46344	0.780254	-57.5413	0
1.3287	-1.62115	-4.18842	1.70849	-54.2216	0
1.3293	-4.68977	-1.74466	3.53805	-53.9054	0
1.3300	-6.25303	-0.525872	6.28239	-50.2696	0
1.3307	-2.54753	4.35546	6.88776	-44.7367	0
1.3313	14.822	13.2087	6.88776	-37.1489	0
1.3320	26.4017	20.5276	2.91923	-23.7121	0
1.3327	10.248	23.2745	-2.87887	-11.777	0
[truncated: 85,984 more rows]
