# Supplementary material for: Identification of Haptic Based Guiding Using Hard Reins
Source: PLoS One. 2015 Jul 22;10(7):e0132020. doi: 10.1371/journal.pone.0132020 (PMC4511788; doi:10.1371/journal.pone.0132020)
Supplement: S4 File — (ZIP) [file pone.0132020.s004.zip › EMGData2/Subject14/T20/t20.txt]

0.0000	10.9576	-0.825013	-13.8523	-0.463435	0
0.0007	3.95257	1.00835	-19.348	-3.51438	0
0.0013	-11.0359	1.00835	-12.0204	-5.03985	0
0.0020	-14.9884	-3.57139	11.4745	-3.51438	0
0.0027	-12.5621	-6.01343	27.3469	-3.20894	0
0.0033	-17.1408	-2.04603	20.0256	-5.3453	0
0.0040	-22.6196	1.92136	6.29249	-4.73616	0
0.0047	-21.7196	0.700344	4.46058	-2.90525	0
0.0053	-20.7803	-0.825013	9.3415	-4.43072	0
0.0060	-22.6196	0.0916681	9.64891	-5.95619	0
0.0067	-23.8328	0.700344	-1.03516	-2.90525	0
0.0073	-24.459	1.00835	-19.348	-0.157989	0
0.0080	-28.0984	2.53371	-24.5301	-0.157989	0
0.0087	-31.464	2.83804	-12.0204	-1.37802	0
0.0093	-30.8379	2.53371	-8.35653	-2.90525	0
0.0100	-30.8379	2.22937	-24.8375	-3.20894	0
0.0107	-30.5639	2.83804	-45.2834	0.758348	0
0.0113	-22.3066	4.3634	-60.5409	3.1984	0
0.0120	-14.3623	5.58442	-65.1207	-1.37802	0
0.0127	-19.2541	4.66774	-49.5557	-4.73616	0
0.0133	-27.1984	2.83804	-19.348	-1.68346	0
0.0140	-26.2983	3.45039	12.3905	-0.463435	0
0.0147	-24.772	4.3634	42.3034	-1.98891	0
0.0153	-26.5722	2.22937	58.778	-1.07257	0
0.0160	-29.3116	0.396006	50.2333	-0.768881	0
0.0167	-32.0901	2.53371	31.9267	-3.81983	0
0.0173	-33.6164	4.05906	20.0256	-5.65075	0
0.0180	-33.6164	2.83804	9.64891	-5.3453	0
0.0187	-33.3033	2.53371	-2.86707	-6.56708	0
0.0193	-30.8379	0.396006	-1.95111	-5.03985	0
0.0200	-30.8379	-3.87573	15.7532	-1.98891	0
0.0207	-33.6164	-2.65471	23.9905	-4.12527	0
0.0213	-36.0427	0.0916681	6.90104	-7.48167	0
0.0220	-38.1951	-2.95905	-13.8523	-4.43072	0
0.0227	-37.569	-2.65471	-17.2087	-2.29435	0
0.0233	-30.2508	4.3634	-14.4608	-4.73616	0
0.0240	-26.5722	6.19676	-20.2577	-5.3453	0
0.0247	-33.6164	2.22937	-28.8024	-3.81983	0
0.0253	-41.5215	1.31269	-33.0811	-2.29435	0
0.0260	-42.7738	2.53371	-33.9908	-1.07257	0
0.0267	-43.0478	3.14238	-33.3822	-1.07257	0
0.0273	-41.2476	2.83804	-33.0811	-2.5998	0
0.0280	-37.569	2.83804	-31.8577	-2.29435	0
0.0287	-38.1951	4.3634	-28.5013	0.147457	0
0.0293	-38.469	5.28008	-24.8375	1.97838	0
0.0300	-34.8296	4.3634	-17.5161	1.67293	0
0.0307	-33.6164	3.45039	2.02012	0.147457	0
0.0313	-32.0901	3.45039	33.7524	0.147457	0
0.0320	-28.0984	3.45039	74.0356	2.28382	0
0.0327	-26.2983	2.83804	112.493	2.28382	0
0.0333	-28.0984	0.700344	117.682	-1.07257	0
0.0340	-26.8853	-2.04603	78.6154	-1.98891	0
0.0347	-22.9327	-3.26338	33.7524	-0.157989	0
0.0353	-17.1408	-5.40108	9.64891	0.758348	0
0.0360	-13.4622	-9.06414	-5.91607	0.452902	0
0.0367	-16.8278	-11.1982	-15.3768	-0.463435	0
0.0373	-22.6196	-13.0315	-11.4118	-1.68346	0
0.0380	-25.046	-14.8612	-7.44058	-2.29435	0
0.0387	-27.1984	-13.3359	-11.1044	-2.5998	0
0.0393	-29.9378	-12.1149	-9.27249	-1.98891	0
0.0400	-31.1509	-12.4192	-0.1192	-0.463435	0
0.0407	-31.7771	-9.98082	10.2575	-0.157989	0
0.0413	-34.2034	-5.09674	24.9065	-1.07257	0
0.0420	-35.4166	-2.95905	37.7236	-0.463435	0
0.0427	-35.4166	-1.73803	34.9757	0.147457	0
0.0433	-34.5165	-0.21267	19.7182	-1.37802	0
0.0440	-36.3558	-0.517008	4.76172	-1.07257	0
0.0447	-38.7821	-0.517008	-5.61494	0.758348	0
0.0453	-38.469	1.61702	-10.8033	0.758348	0
0.0460	-39.0952	2.22937	-10.1884	1.67293	0
0.0467	-37.569	0.396006	-7.44058	3.50385	0
0.0473	-25.6721	-1.12935	-4.69898	1.36748	0
0.0480	-17.4148	-3.26338	0.489347	-2.5998	0
0.0487	-28.0984	-5.70542	4.15317	-2.90525	0
0.0493	-36.9428	-6.6221	2.62867	-1.68346	0
0.0500	-31.7771	-6.01343	-0.42661	-1.68346	0
0.0507	-27.8245	-6.01343	-6.52462	-0.157989	0
0.0513	-27.8245	-5.70542	-13.8523	0.452902	0
0.0520	-21.7196	-4.18006	-16.6001	-2.5998	0
0.0527	-17.1408	-3.57139	-17.8172	-4.73616	0
0.0533	-18.0409	-2.04603	-20.8725	-2.29435	0
0.0540	-15.8885	-0.517008	-16.2927	-0.157989	0
0.0547	-9.78358	-1.43369	-5.61494	-0.157989	0
0.0553	-8.25734	-2.65471	3.54463	1.67293	0
0.0560	-9.78358	-0.517008	13.3065	3.50385	0
0.0567	-6.7311	2.53371	22.466	3.1984	0
0.0573	-0.626149	3.14238	23.6831	1.67293	0
0.0580	1.17403	1.61702	19.1096	0.758348	0
0.0587	1.17403	1.31269	13.6139	0.758348	0
0.0593	7.59206	4.3634	13.9213	1.97838	0
0.0600	9.43137	8.94314	21.8512	2.89471	0
0.0607	-0.939224	8.94314	25.515	2.89471	0
0.0613	-8.88349	5.28008	20.9352	3.1984	0
0.0620	-6.7311	3.45039	21.2427	1.97838	0
0.0627	-3.40469	1.92136	25.2076	0.452902	0
0.0633	-4.93093	-1.43369	20.3267	0.758348	0
0.0640	-7.04418	-2.65471	9.03409	1.67293	0
0.0647	-5.51794	-0.21267	-0.727746	-0.157989	0
0.0653	-3.67863	-1.12935	-4.69898	-2.29435	0
0.0660	-6.14409	-7.53878	-3.16821	-4.12527	0
0.0667	-6.14409	-10.5895	-0.727746	-3.81983	0
0.0673	0.90009	-10.8938	-1.03516	-2.90525	0
0.0680	3.32642	-13.9445	-3.78303	-2.29435	0
0.0687	3.95257	-15.7779	-6.52462	-2.29435	0
0.0693	12.4839	-13.0315	-2.86707	-3.81983	0
0.0700	18.5888	-9.36848	9.03409	-5.03985	0
0.0707	19.4889	-8.14746	17.2777	-2.90525	0
0.0713	30.1726	-7.84312	18.1937	-1.07257	0
0.0720	40.5432	-6.31776	17.5788	-2.29435	0
0.0727	35.0644	-3.87573	8.42554	-1.68346	0
0.0733	27.7462	-2.35037	-8.66394	0.147457	0
0.0740	27.7462	-1.73803	-18.7332	-2.29435	0
0.0747	27.4332	-0.21267	-21.4811	-3.81983	0
0.0753	27.1201	1.31269	-22.7044	-2.90525	0
0.0760	26.807	0.0916681	-19.9566	-5.03985	0
0.0767	24.0676	0.0916681	-21.7885	-5.65075	0
0.0773	23.1675	3.45039	-35.8227	-4.43072	0
0.0780	23.1675	4.3634	-43.1503	-6.56708	0
0.0787	23.4806	2.83804	-33.0811	-6.87253	0
0.0793	25.5938	4.3634	-20.5651	-5.03985	0
0.0800	24.3807	8.63513	-15.6842	-6.56708	0
0.0807	19.4889	10.7728	-13.2437	-5.95619	0
0.0813	20.115	10.4685	-12.0204	-2.90525	0
0.0820	21.0151	11.0772	-13.2437	-5.3453	0
0.0827	21.6413	10.7728	-19.348	-6.56708	0
0.0833	31.6988	9.24747	-26.6694	-1.07257	0
0.0840	38.4299	9.24747	-25.7534	-0.157989	0
0.0847	26.807	10.4685	-15.0756	-5.03985	0
0.0853	15.8494	8.02646	-9.88731	-4.73616	0
0.0860	17.9627	4.66774	-11.1044	-2.29435	0
0.0867	21.3282	6.80544	-4.69898	-3.81983	0
0.0873	21.3282	8.94314	6.90104	-3.81983	0
0.0880	21.3282	5.28008	7.20218	-2.90525	0
0.0887	20.4281	0.396006	4.46058	-6.56708	0
0.0893	22.2283	-1.43369	3.84576	-8.70345	0
0.0900	25.2808	-2.95905	-8.35653	-5.03985	0
0.0907	25.0068	-2.65471	-24.2289	-1.37802	0
0.0913	25.9069	2.53371	-24.5301	-2.29435	0
0.0920	28.0593	4.97574	-18.4321	-3.20894	0
0.0927	26.807	2.53371	-19.0406	-2.90525	0
0.0933	25.9069	3.14238	-19.348	-3.81983	0
0.0940	25.9069	5.88876	-16.9013	-3.81983	0
0.0947	27.7462	6.5011	-19.348	-1.37802	0
0.0953	35.3774	8.33079	-21.1736	0.147457	0
0.0960	38.7038	10.7728	-16.2927	0.452902	0
0.0967	27.4332	7.10978	-9.88731	1.97838	0
0.0973	16.7495	2.22937	-6.83203	0.147457	0
0.0980	16.1233	1.00835	-7.13944	-4.73616	0
0.0987	14.0101	-2.04603	-2.86707	-5.95619	0
0.0993	10.0184	-7.53878	10.866	-4.43072	0
0.1000	10.3315	-7.84312	27.3469	-4.73616	0
0.1007	8.80522	-4.79241	34.6683	-4.73616	0
0.1013	3.63949	-2.95905	26.7384	-4.12527	0
0.1020	-0.0391343	-2.95905	7.817	-5.3453	0
0.1027	-3.09161	-2.04603	-9.5799	-5.3453	0
0.1033	-7.04418	-1.43369	-12.3278	-5.3453	0
0.1040	-9.78358	-2.95905	-0.1192	-6.26164	0
0.1047	-10.0967	-4.4844	16.0543	-3.81983	0
0.1053	-11.0359	-2.35037	29.1789	-1.07257	0
0.1060	-16.2016	-2.04603	35.8917	-3.81983	0
0.1067	-16.2016	-6.01343	25.2076	-5.95619	0
0.1073	-3.40469	-7.23078	0.796757	-4.12527	0
0.1080	1.80018	-2.95905	-12.9363	-4.12527	0
0.1087	-11.3098	-0.21267	-12.3278	-4.12527	0
0.1093	-19.2541	-2.04603	-13.5449	-1.07257	0
0.1100	-14.9884	-2.35037	-20.2577	-0.157989	0
0.1107	-13.4622	1.00835	-21.1736	-3.51438	0
0.1113	-14.6754	1.92136	-12.3278	-3.81983	0
0.1120	-12.8361	-0.517008	1.4053	-1.68346	0
0.1127	-13.4622	-1.73803	3.54463	-2.29435	0
0.1133	-12.249	-2.35037	-10.1884	-1.98891	0
0.1140	-7.67033	-4.18006	-20.2577	2.28382	0
0.1147	-7.04418	-2.04603	-14.4608	2.89471	0
0.1153	-7.9834	1.61702	-3.78303	-1.68346	0
0.1160	-7.04418	1.00835	7.817	-2.90525	0
0.1167	-8.25734	0.396006	16.9703	-1.07257	0
0.1173	-8.57042	4.05906	16.3617	-1.07257	0
0.1180	-5.83101	4.97574	11.1734	-1.07257	0
0.1187	-3.67863	2.53371	13.3065	0.758348	0
0.1193	2.11325	2.83804	27.3469	2.58927	0
0.1200	8.21821	6.19676	50.5407	2.89471	0
0.1207	-0.0391343	8.02646	71.294	0.147457	0
0.1213	-14.6754	6.5011	73.4271	-4.43072	0
0.1220	-18.354	6.5011	52.9812	-4.12527	0
0.1227	-15.3015	10.1642	19.4107	-0.768881	0
0.1233	-15.8885	10.7728	-11.1044	-0.768881	0
0.1240	-20.4673	7.10978	-27.5853	-1.07257	0
0.1247	-22.9327	5.88876	-35.5215	-0.463435	0
0.1253	-20.4673	7.72212	-39.4865	-1.98891	0
0.1260	-18.354	7.41778	-40.095	-2.29435	0
0.1267	-20.4673	5.88876	-41.927	1.67293	0
0.1273	-20.7803	6.19676	-48.3387	1.97838	0
0.1280	-18.941	7.10978	-51.0802	-0.157989	0
0.1287	-17.7278	3.45039	-44.0663	1.67293	0
0.1293	-16.5147	-6.6221	-32.4663	1.97838	0
0.1300	-15.6146	-13.6402	-24.8375	-1.68346	0
0.1307	-13.7753	-11.5062	-24.8375	-1.07257	0
0.1313	-5.83101	-7.53878	-25.7534	1.67293	0
0.1320	0.27394	-4.79241	-15.6842	1.67293	0
0.1327	-4.61785	-0.21267	4.46058	2.58927	0
0.1333	-11.936	5.28008	24.2979	4.11474	0
0.1340	-12.249	9.55181	41.996	1.67293	0
0.1347	-9.78358	11.3815	51.1493	-1.37802	0
0.1353	-7.9834	10.1642	34.3672	-0.157989	0
0.1360	-7.67033	8.94314	3.54463	2.58927	0
0.1367	-8.88349	8.94314	-5.61494	1.06204	0
0.1373	-10.4097	5.88876	5.37654	-0.463435	0
0.1380	-11.6229	5.58442	8.11813	0.758348	0
0.1387	-12.5621	10.7728	5.06913	2.58927	0
0.1393	-12.249	11.6895	11.1734	2.28382	0
0.1400	-12.8361	7.41778	15.4458	3.1984	0
0.1407	-13.4622	7.10978	6.29249	4.42019	0
0.1413	-14.9884	7.41778	-1.6437	3.1984	0
0.1420	-20.7803	5.28008	-0.727746	1.97838	0
0.1427	-21.7196	4.97574	-0.1192	3.50385	0
0.1433	-11.936	5.28008	-4.39157	3.50385	0
0.1440	-10.4097	5.28008	-9.27249	2.58927	0
0.1447	-21.0934	5.58442	-13.5449	1.06204	0
0.1453	-25.359	4.66774	-14.7682	0.758348	0
0.1460	-22.9327	5.28008	-9.27249	3.1984	0
0.1467	-25.046	8.94314	-3.47562	4.42019	0
0.1473	-25.6721	7.10978	-4.39157	1.67293	0
0.1480	-23.2458	1.00835	-4.69898	0.758348	0
0.1487	-22.6196	-3.57139	4.15317	1.97838	0
0.1493	-22.9327	-8.4518	19.7182	0.758348	0
0.1500	-23.5197	-9.67281	36.5002	1.97838	0
0.1507	-23.5197	-6.01343	45.6598	4.72563	0
0.1513	-18.941	-7.53878	36.1991	1.06204	0
0.1520	-16.2016	-10.2852	17.5788	-1.98891	0
0.1527	-15.6146	-5.70542	11.4745	1.67293	0
0.1533	-11.6229	-2.95905	17.5788	3.50385	0
0.1540	-8.88349	-6.6221	20.9352	1.67293	0
0.1547	-7.04418	-7.53878	19.1096	1.36748	0
0.1553	3.01334	-6.01343	16.3617	2.28382	0
0.1560	11.2707	-5.70542	11.782	3.1984	0
0.1567	6.06582	-3.57139	9.3415	5.33477	0
0.1573	-0.0391343	-0.21267	14.8372	6.2511	0
0.1580	-0.626149	0.0916681	17.5788	4.42019	0
0.1587	-1.56537	-0.21267	10.866	1.67293	0
0.1593	-1.56537	-0.21267	9.3415	0.147457	0
0.1600	-0.626149	-1.12935	18.1937	0.452902	0
0.1607	-1.56537	-1.73803	20.9352	1.36748	0
0.1613	-2.46546	-1.12935	13.6139	1.67293	0
0.1620	-4.93093	0.396006	7.817	1.97838	0
0.1627	-7.9834	-0.21267	-0.727746	1.97838	0
0.1633	-7.04418	-4.18006	-13.8523	2.28382	0
0.1640	-6.45716	-4.79241	-19.348	2.58927	0
0.1647	-7.35725	-1.43369	-13.8523	1.36748	0
0.1653	-5.20487	-2.04603	-12.3278	1.36748	0
0.1660	-5.20487	-4.79241	-11.7129	4.11474	0
0.1667	-3.40469	-1.12935	-3.16821	3.80929	0
0.1673	8.80522	4.3634	-3.16821	1.67293	0
0.1680	14.9102	2.53371	-23.313	2.89471	0
0.1687	3.95257	-0.21267	-40.4025	4.42019	0
0.1693	-3.09161	1.61702	-37.6546	3.50385	0
0.1700	2.70027	3.45039	-27.8928	3.1984	0
0.1707	6.69197	2.53371	-21.1736	3.50385	0
0.1713	7.59206	2.53371	-13.8523	3.80929	0
0.1720	9.43137	5.88876	-9.27249	5.02932	0
0.1727	10.9576	7.10978	-9.5799	6.2511	0
0.1733	13.0709	2.53371	-13.2437	6.2511	0
0.1740	14.0101	-1.43369	-16.6001	4.72563	0
0.1747	15.2233	-1.43369	-15.0756	1.67293	0
0.1753	18.5888	-2.95905	-14.1597	-0.768881	0
0.1760	17.9627	-5.70542	-20.2577	-0.463435	0
0.1767	15.8494	-4.4844	-20.2577	2.28382	0
0.1773	19.4889	-1.12935	-9.27249	4.11474	0
0.1780	21.0151	-0.517008	-0.1192	1.67293	0
0.1787	17.3756	-0.517008	14.2224	-0.157989	0
0.1793	21.6413	0.700344	44.7438	3.50385	0
0.1800	27.1201	1.92136	63.6652	5.02932	0
0.1807	18.5888	1.31269	50.5407	2.28382	0
0.1813	6.96591	0.0916681	33.1438	1.97838	0
0.1820	5.43967	0.700344	25.8224	2.89471	0
0.1827	6.06582	0.396006	8.42554	0.758348	0
0.1833	5.16573	-1.43369	-15.6842	0.758348	0
0.1840	6.3789	-2.04603	-25.1449	2.58927	0
0.1847	7.59206	-1.12935	-20.2577	1.67293	0
0.1853	4.85266	-2.65471	-13.8523	0.758348	0
0.1860	2.42633	-3.87573	-8.97135	1.67293	0
0.1867	3.95257	-4.18006	-8.35653	0.758348	0
0.1873	6.69197	-3.87573	-9.27249	0.452902	0
0.1880	5.16573	-2.95905	-5.61494	1.97838	0
0.1887	5.75275	-3.57139	-7.13944	1.06204	0
0.1893	13.697	-2.95905	-16.2927	0.147457	0
0.1900	17.3756	1.31269	-19.6491	4.11474	0
0.1907	14.5971	1.61702	-17.8172	7.77658	0
0.1913	19.4889	-1.12935	-21.4811	6.2511	0
0.1920	27.7462	0.396006	-23.0056	3.50385	0
0.1927	24.0676	1.31269	-16.9013	2.58927	0
0.1933	15.8494	-2.04603	-11.7129	2.89471	0
0.1940	17.0626	-1.43369	-5.61494	3.50385	0
0.1947	21.3282	2.83804	0.18821	2.58927	0
0.1953	20.4281	1.92136	1.71271	1.67293	0
0.1960	17.6496	-0.21267	7.20218	2.58927	0
0.1967	17.6496	1.61702	20.0256	2.58927	0
0.1973	19.802	4.97574	24.9065	1.67293	0
0.1980	18.5888	7.10978	22.466	3.50385	0
0.1987	17.9627	7.10978	23.9905	5.33477	0
0.1993	21.3282	5.28008	27.3469	2.58927	0
0.2000	21.9544	4.66774	23.6831	-0.463435	0
0.2007	17.6496	5.88876	9.95005	0.452902	0
0.2013	14.9102	6.19676	-12.6289	2.58927	0
0.2020	12.4839	3.75472	-33.9908	3.1984	0
0.2027	12.7969	2.53371	-44.9822	1.67293	0
0.2033	21.0151	3.45039	-45.8982	-0.463435	0
0.2040	24.0676	1.61702	-39.1791	-0.157989	0
0.2047	15.2233	-2.35037	-28.5013	2.28382	0
0.2053	11.2707	-3.26338	-23.0056	3.50385	0
0.2060	15.5363	-1.73803	-19.9566	3.50385	0
0.2067	17.3756	-1.12935	-9.5799	4.42019	0
0.2073	17.9627	-2.04603	9.64891	2.89471	0
0.2080	20.4281	-0.825013	34.9757	1.67293	0
0.2087	21.0151	2.53371	56.9461	3.50385	0
0.2093	21.3282	3.45039	58.778	3.50385	0
0.2100	22.5414	-1.12935	41.996	1.97838	0
0.2107	22.8544	-3.87573	23.0746	3.50385	0
0.2113	22.5414	-1.73803	2.92981	5.02932	0
0.2120	21.3282	-2.04603	-19.348	2.58927	0
0.2127	20.4281	-4.4844	-34.9067	1.67293	0
0.2133	23.1675	-4.4844	-46.1993	3.80929	0
0.2140	26.5331	-6.6221	-55.66	3.50385	0
0.2147	30.4856	-9.98082	-55.3589	4.11474	0
0.2153	37.8038	-8.14746	-50.4717	6.55655	0
0.2160	39.9562	-6.01343	-53.8281	3.50385	0
0.2167	31.1118	-6.31776	-57.4919	0.147457	0
0.2173	24.0676	-2.35037	-55.0515	2.89471	0
0.2180	25.0068	1.61702	-50.4717	3.50385	0
0.2187	28.6463	-0.21267	-39.4865	1.36748	0
0.2193	29.5856	-1.73803	-21.1736	1.36748	0
0.2200	28.0593	-1.43369	-6.52462	-0.463435	0
0.2207	24.0676	-3.26338	-1.95111	-2.90525	0
0.2213	21.3282	0.0916681	-5.91607	0.147457	0
0.2220	17.6496	6.80544	-18.1246	2.58927	0
0.2227	13.0709	6.19676	-32.7737	1.06204	0
0.2233	9.1183	4.97574	-35.2141	1.67293	0
0.2240	4.22651	8.94314	-19.348	2.28382	0
0.2247	-0.626149	8.94314	-0.1192	-1.07257	0
0.2253	-0.626149	6.80544	2.32126	-1.98891	0
0.2260	-1.56537	8.02646	-8.35653	-0.463435	0
0.2267	-4.30478	4.97574	-17.5161	-0.463435	0
0.2273	0.587015	-0.21267	-18.4321	-0.157989	0
0.2280	4.85266	1.31269	-6.22348	0.758348	0
0.2287	-3.40469	2.53371	8.73295	1.67293	0
0.2293	-13.7753	-0.21267	16.0543	1.06204	0
0.2300	-14.9884	-0.21267	33.1438	-2.90525	0
0.2307	-14.3623	-2.65471	69.4621	-5.3453	0
0.2313	-14.6754	-12.1149	99.6761	-1.98891	0
0.2320	-11.6229	-18.5243	103.334	0.452902	0
0.2327	-7.9834	-20.662	88.6846	-0.157989	0
0.2333	-6.45716	-23.1004	80.7547	-0.157989	0
0.2340	-5.20487	-22.796	94.1804	-1.98891	0
0.2347	-2.77854	-17.9119	100.285	-3.81983	0
0.2353	1.17403	-13.0315	75.8675	-1.37802	0
0.2360	3.01334	-6.6221	45.6598	-0.463435	0
0.2367	3.01334	-0.825013	26.431	-3.81983	0
0.2373	6.69197	2.53371	9.03409	-5.65075	0
0.2380	7.90513	6.80544	-1.03516	-5.65075	0
0.2387	5.75275	11.6895	-3.78303	-5.95619	0
0.2393	10.9576	12.6025	-5.30753	-3.51438	0
0.2400	15.2233	14.4359	-2.86707	-0.768881	0
0.2407	5.75275	17.7909	1.4053	-1.07257	0
0.2413	-5.51794	14.4359	0.796757	-2.90525	0
0.2420	-6.45716	8.94314	0.796757	-3.81983	0
0.2427	-4.30478	10.7728	-2.25225	-2.5998	0
0.2433	-3.67863	12.6025	-11.4118	-1.98891	0
0.2440	-3.40469	9.55181	-15.6842	-4.73616	0
0.2447	-5.20487	8.02646	-16.6001	-7.78711	0
0.2453	-5.83101	8.94314	-17.5161	-5.95619	0
0.2460	-5.83101	8.02646	-10.8033	-3.81983	0
0.2467	-7.04418	6.19676	-3.16821	-5.3453	0
0.2473	-5.83101	5.88876	-5.61494	-6.26164	0
0.2480	-4.93093	5.88876	-6.22348	-6.26164	0
0.2487	-6.7311	3.14238	2.32126	-5.65075	0
0.2493	-5.20487	-0.21267	14.2224	-3.81983	0
0.2500	-3.40469	-0.21267	31.9267	-2.90525	0
0.2507	-2.46546	0.0916681	54.8131	-3.81983	0
0.2513	8.49215	-3.87573	66.7142	-3.20894	0
0.2520	19.4889	-6.6221	61.2185	-2.29435	0
0.2527	11.2707	-4.79241	48.4014	-2.90525	0
0.2533	-1.87845	-5.70542	33.4512	-3.20894	0
0.2540	-2.15239	-10.2852	6.29249	-4.43072	0
0.2547	-0.0391343	-11.5062	-24.8375	-5.3453	0
0.2553	-1.56537	-12.1149	-39.4865	-2.90525	0
0.2560	-1.56537	-13.6402	-33.3822	-1.37802	0
0.2567	-1.2523	-12.4192	-22.0896	-4.12527	0
0.2573	-3.67863	-11.1982	-12.3278	-3.51438	0
0.2580	-6.7311	-17.3033	-3.16821	0.758348	0
0.2587	-7.67033	-23.1004	-1.6437	-0.157989	0
0.2593	-7.35725	-22.1873	-7.44058	-4.43072	0
0.2600	-10.0967	-18.5243	-8.66394	-3.20894	0
0.2607	-14.3623	-15.7779	-4.69898	-2.90525	0
0.2613	-15.3015	-11.8105	-8.97135	-6.56708	0
0.2620	-18.941	-8.14746	-23.313	-4.73616	0
0.2627	-22.6196	-4.79241	-38.5705	-0.768881	0
0.2633	-15.8885	-0.517008	-51.3877	-1.07257	0
0.2640	-10.0967	4.05906	-57.7994	-1.68346	0
0.2647	-22.6196	5.58442	-50.1706	-0.463435	0
0.2653	-37.2559	5.28008	-31.5503	-1.07257	0
0.2660	-36.3558	5.58442	-11.1044	-1.07257	0
0.2667	-30.5639	5.28008	4.46058	-0.157989	0
0.2673	-30.8379	3.14238	-1.03516	-1.07257	0
0.2680	-33.3033	-0.21267	-24.2289	-0.768881	0
0.2687	-33.3033	-2.04603	-30.9418	0.758348	0
0.2693	-33.3033	-2.35037	-6.22348	-0.157989	0
0.2700	-37.2559	-0.21267	23.0746	-0.157989	0
0.2707	-40.9345	4.3634	36.1991	0.758348	0
0.2713	-38.469	6.5011	36.1991	-1.07257	0
0.2720	-33.8903	4.3634	28.2629	-1.07257	0
0.2727	-30.5639	3.14238	20.9352	1.36748	0
0.2733	-25.359	3.45039	18.1937	0.147457	0
0.2740	-20.7803	2.53371	13.6139	-2.29435	0
0.2747	-15.6146	1.92136	5.37654	-1.07257	0
0.2753	-3.40469	1.61702	0.796757	0.147457	0
0.2760	2.11325	-0.517008	-1.03516	-1.07257	0
0.2767	-7.04418	-4.4844	-3.78303	-1.68346	0
0.2773	-11.0359	-5.70542	-6.52462	-2.90525	0
0.2780	-4.61785	-5.70542	-13.5449	-4.73616	0
0.2787	-3.9917	-5.40108	-24.8375	-4.73616	0
0.2793	-7.04418	-3.87573	-28.5013	-3.81983	0
0.2800	-7.04418	-2.35037	-24.2289	-4.73616	0
0.2807	-9.50964	-2.95905	-25.1449	-4.43072	0
0.2813	-12.5621	-3.87573	-30.0258	-3.51438	0
0.2820	-11.936	-1.73803	-28.5013	-5.3453	0
0.2827	-12.5621	2.83804	-26.9768	-5.3453	0
0.2833	-13.7753	6.19676	-33.9908	-1.37802	0
0.2840	-14.0884	8.02646	-41.011	-0.157989	0
0.2847	-14.9884	9.24747	-37.046	-2.29435	0
0.2853	-15.3015	9.85615	-26.0608	-2.5998	0
0.2860	-16.2016	8.33079	-10.1884	-1.98891	0
0.2867	-16.8278	5.58442	13.9213	-2.29435	0
0.2873	-7.04418	5.58442	38.9407	-0.157989	0
0.2880	2.42633	9.24747	55.4216	2.58927	0
0.2887	-4.30478	10.7728	66.1057	2.58927	0
0.2893	-12.249	8.94314	69.4621	0.452902	0
0.2900	-9.50964	6.80544	54.5057	-3.51438	0
0.2907	-8.25734	4.3634	26.431	-4.73616	0
0.2913	-7.9834	2.83804	6.29249	-1.07257	0
0.2920	-0.0391343	2.83804	2.62867	2.58927	0
0.2927	5.75275	0.700344	7.817	3.50385	0
0.2933	5.75275	-2.95905	9.03409	3.1984	0
0.2940	6.96591	-3.87573	5.98508	0.147457	0
0.2947	7.90513	-4.79241	15.4458	-1.07257	0
0.2953	8.49215	-6.92644	36.8076	1.36748	0
0.2960	9.1183	-6.01343	42.9119	0.147457	0
0.2967	6.96591	-4.79241	28.2629	-3.20894	0
0.2973	4.85266	-4.18006	14.5298	-1.98891	0
0.2980	3.01334	0.700344	0.796757	0.758348	0
0.2987	0.27394	5.28008	-18.1246	0.758348	0
0.2993	6.3789	3.14238	-25.446	0.758348	0
0.3000	14.9102	1.00835	-18.7332	-0.157989	0
0.3007	6.3789	1.61702	-14.7682	-1.37802	0
0.3013	-7.67033	2.53371	-10.8033	-0.768881	0
0.3020	-7.9834	5.58442	1.71271	-1.07257	0
0.3027	-5.20487	8.33079	9.3415	-3.51438	0
0.3033	-7.04418	5.28008	6.59363	-2.5998	0
0.3040	-7.67033	3.75472	9.95005	-0.463435	0
0.3047	-7.9834	6.19676	21.5501	-1.37802	0
0.3053	-7.9834	5.28008	25.515	-2.90525	0
0.3060	-7.04418	3.45039	17.8862	-2.29435	0
0.3067	-8.57042	4.97574	7.20218	-2.29435	0
0.3073	-9.78358	5.58442	-1.03516	-2.29435	0
0.3080	-8.88349	6.19676	-5.61494	-0.157989	0
0.3087	-9.19657	7.10978	-6.52462	2.58927	0
0.3093	-8.25734	4.97574	-6.52462	4.42019	0
0.3100	-6.14409	4.3634	-8.97135	5.64021	0
0.3107	-2.46546	6.5011	-12.3278	5.94566	0
0.3113	7.90513	5.88876	-13.8523	5.33477	0
0.3120	15.5363	4.3634	-12.0204	5.33477	0
0.3127	7.27899	5.58442	-4.69898	4.11474	0
0.3133	-2.15239	2.83804	0.796757	2.28382	0
0.3140	-0.0391343	-0.825013	-0.42661	2.89471	0
0.3147	1.17403	-0.21267	-3.16821	4.42019	0
0.3153	-1.2523	-0.21267	-3.78303	2.58927	0
0.3160	-0.352209	-0.21267	-5.30753	1.97838	0
0.3167	1.4871	1.61702	-9.27249	2.89471	0
0.3173	0.27394	-4.18006	-18.1246	1.97838	0
0.3180	-1.2523	-15.7779	-35.5215	1.67293	0
0.3187	-2.15239	-20.354	-52.3036	2.89471	0
0.3193	-3.40469	-19.441	-59.9324	2.28382	0
0.3200	-7.67033	-19.441	-63.9036	-0.768881	0
0.3207	-13.4622	-15.7779	-65.1207	-1.07257	0
0.3213	-18.0409	-9.67281	-62.0717	0.147457	0
0.3220	-22.9327	-5.70542	-57.4919	1.67293	0
0.3227	-25.9852	1.31269	-48.3387	2.89471	0
0.3233	-21.9935	10.1642	-26.362	3.80929	0
0.3240	-23.5197	12.9105	2.62867	1.97838	0
0.3247	-35.7296	11.0772	28.2629	-0.768881	0
0.3253	-44.3001	11.9938	36.8076	0.147457	0
0.3260	-42.4607	14.1315	19.4107	2.58927	0
0.3267	-39.9953	13.5192	-4.39157	1.67293	0
0.3273	-39.4083	13.8235	1.10417	1.97838	0
0.3280	-40.6214	17.1823	37.7236	4.42019	0
0.3287	-43.6739	19.012	79.5314	5.64021	0
0.3293	-44.8871	17.4866	102.418	4.42019	0
0.3300	-44.574	14.4359	93.2644	3.50385	0
0.3307	-43.6739	11.6895	67.3228	4.11474	0
0.3313	-38.7821	10.1642	46.2683	6.2511	0
0.3320	-35.1426	9.24747	27.0395	7.16569	0
0.3327	-34.8296	7.10978	19.1096	5.33477	0
0.3333	-30.5639	5.88876	38.031	4.72563	0
0.3340	-28.4115	4.3634	49.3173	5.33477	0
0.3347	-31.464	-1.12935	24.5991	3.50385	0
0.3353	-24.459	-7.53878	0.489347	0.452902	0
0.3360	-15.3015	-13.0315	-3.16821	-0.157989	0
0.3367	-24.772	-18.5243	-13.8523	0.147457	0
0.3373	-35.7296	-22.1873	-40.4025	-1.98891	0
0.3380	-31.1509	-21.8793	-69.7005	-4.12527	0
0.3387	-25.9852	-19.441	-87.3985	-4.43072	0
0.3393	-26.2983	-17.3033	-81.9091	-2.90525	0
0.3400	-25.359	-15.1656	-64.5122	-1.07257	0
0.3407	-21.7196	-13.0315	-50.4717	-0.157989	0
0.3413	-18.354	-11.1982	-27.5853	-0.157989	0
0.3420	-17.1408	-8.4518	1.71271	1.67293	0
0.3427	-17.1408	-5.40108	14.5298	4.72563	0
0.3433	-13.7753	-7.84312	15.7532	3.80929	0
0.3440	-11.0359	-16.0822	21.2427	0.147457	0
0.3447	-11.3098	-20.662	26.431	1.06204	0
0.3453	-5.83101	-18.8286	27.0395	3.50385	0
0.3460	1.4871	-15.7779	27.3469	1.67293	0
0.3467	6.69197	-11.5062	23.6831	1.06204	0
0.3473	20.4281	-5.09674	14.5298	2.28382	0
0.3480	32.638	-0.517008	1.71271	-0.768881	0
0.3487	25.9069	2.53371	-12.9363	-3.51438	0
0.3493	17.6496	4.97574	-23.0056	-0.157989	0
0.3500	20.4281	7.10978	-26.6694	1.67293	0
0.3507	21.0151	8.94314	-30.9418	-1.07257	0
0.3513	18.9019	9.85615	-34.9067	-1.68346	0
0.3520	21.9544	10.7728	-30.9418	1.67293	0
0.3527	24.3807	11.6895	-23.9215	3.50385	0
0.3533	26.807	10.1642	-20.2577	2.28382	0
0.3540	31.3857	7.10978	-18.4321	0.758348	0
0.3547	33.5381	4.05906	-20.2577	1.67293	0
0.3553	32.325	-4.79241	-27.8928	4.42019	0
0.3560	33.225	-18.8286	-33.3822	3.1984	0
0.3567	34.4382	-28.5931	-28.1939	-1.07257	0
0.3573	33.5381	-32.5605	-5.00012	-0.157989	0
0.3580	30.1726	-29.5098	37.1151	4.42019	0
0.3587	29.5856	-17.9119	76.4824	4.72563	0
0.3593	34.1643	-4.79241	96.6208	1.36748	0
0.3600	33.225	4.97574	106.997	-1.37802	0
0.3607	20.4281	13.5192	107.606	-4.12527	0
0.3613	6.06582	21.1497	83.1952	-5.65075	0
0.3620	0.27394	27.8634	43.8279	-4.73616	0
0.3627	0.27394	32.1352	10.866	-3.81983	0
0.3633	3.63949	29.0844	-9.88731	-4.12527	0
0.3640	4.22651	22.675	-21.1736	-3.81983	0
0.3647	2.42633	20.5373	-22.0896	-3.51438	0
0.3653	2.11325	18.4033	-12.0204	-3.20894	0
0.3660	1.17403	11.0772	-5.61494	-3.51438	0
0.3667	-1.2523	6.5011	-17.2087	-4.73616	0
0.3673	-3.40469	4.3634	-33.0811	-5.65075	0
0.3680	-7.67033	-0.825013	-30.3332	-4.73616	0
0.3687	-11.936	-4.79241	-22.0896	-3.20894	0
0.3693	-12.8361	-3.87573	-23.6204	-2.5998	0
0.3700	-15.8885	-4.18006	-23.0056	-2.29435	0
0.3707	-15.6146	-3.87573	-12.9363	-1.37802	0
0.3713	-4.61785	0.700344	3.54463	1.67293	0
0.3720	-0.626149	4.3634	24.5991	2.89471	0
0.3727	-11.6229	5.28008	46.5758	1.06204	0
0.3733	-18.0409	5.28008	62.7493	-0.463435	0
0.3740	-17.1408	1.61702	66.4068	-0.157989	0
0.3747	-18.6671	-3.87573	51.7578	0.758348	0
0.3753	-19.8802	-6.01343	23.382	1.67293	0
0.3760	-20.1933	-6.6221	-1.03516	-0.157989	0
0.3767	-21.9935	-7.84312	-7.13944	-1.37802	0
0.3773	-20.4673	-9.36848	2.92981	1.36748	0
0.3780	-17.7278	-7.23078	13.0053	2.58927	0
0.3787	-17.4148	-2.04603	18.8022	-1.98891	0
0.3793	-17.1408	-1.73803	24.5991	-3.51438	0
0.3800	-17.1408	-5.40108	18.4948	-1.68346	0
0.3807	-16.8278	-5.70542	-5.91607	-2.29435	0
0.3813	-15.3015	-5.70542	-24.2289	-1.98891	0
0.3820	-19.5672	-10.2852	-25.7534	0.758348	0
0.3827	-23.2458	-12.1149	-26.6694	1.67293	0
0.3833	-13.4622	-8.4518	-31.5503	0.758348	0
0.3840	-7.9834	-6.6221	-33.0811	0.452902	0
0.3847	-18.941	-7.53878	-29.4173	-0.157989	0
0.3853	-25.9852	-5.70542	-21.1736	0.758348	0
0.3860	-18.941	-3.26338	-16.9013	0.147457	0
0.3867	-13.1491	-4.18006	-20.2577	-2.29435	0
0.3873	-11.6229	-2.95905	-22.397	-1.98891	0
0.3880	-11.3098	2.53371	-21.1736	0.758348	0
0.3887	-11.6229	4.05906	-17.5161	1.67293	0
0.3893	-7.9834	2.22937	-7.44058	1.36748	0
0.3900	-3.67863	5.28008	6.29249	3.1984	0
0.3907	-2.46546	7.72212	20.3267	3.80929	0
0.3913	1.17403	3.45039	39.8566	2.28382	0
0.3920	6.69197	0.700344	49.9322	0.758348	0
0.3927	6.69197	2.53371	31.9267	0.147457	0
0.3933	7.27899	2.53371	1.10417	0.452902	0
0.3940	11.2707	1.61702	-16.6001	-0.157989	0
0.3947	16.1233	3.14238	-19.6491	-2.5998	0
0.3953	25.2808	3.45039	-15.6842	-1.37802	0
0.3960	32.638	4.3634	-12.6289	4.42019	0
0.3967	26.807	7.10978	-13.2437	5.33477	0
0.3973	18.9019	5.58442	-12.9363	0.758348	0
0.3980	20.4281	2.53371	-8.0554	-1.07257	0
0.3987	22.2283	4.66774	-2.25225	0.452902	0
0.3993	19.802	7.41778	0.796757	-1.37802	0
0.4000	18.5888	5.88876	-1.03516	-1.68346	0
0.4007	18.2757	4.97574	-3.47562	0.758348	0
0.4013	17.3756	6.19676	0.489347	-0.157989	0
0.4020	12.4839	5.88876	7.20218	-2.29435	0
0.4027	6.96591	6.5011	6.29249	0.758348	0
0.4033	6.3789	7.10978	-1.95111	2.89471	0
0.4040	3.63949	3.45039	-8.35653	0.758348	0
0.4047	-3.40469	2.22937	-9.88731	1.36748	0
0.4053	-4.93093	6.19676	-9.27249	4.42019	0
0.4060	-6.14409	7.10978	-5.30753	2.58927	0
0.4067	-9.50964	5.28008	1.71271	1.67293	0
0.4073	-2.15239	6.5011	3.54463	4.42019	0
0.4080	5.16573	7.41778	-2.86707	4.42019	0
0.4087	-7.67033	5.28008	-9.27249	1.36748	0
0.4093	-21.4065	3.75472	-10.8033	1.06204	0
0.4100	-18.354	1.61702	-17.2087	2.89471	0
0.4107	-15.8885	-0.517008	-32.1651	3.80929	0
0.4113	-18.941	1.31269	-44.0663	5.94566	0
0.4120	-15.3015	2.22937	-45.2834	6.55655	0
0.4127	-11.0359	-1.12935	-41.927	3.1984	0
0.4133	-13.1491	0.700344	-40.4025	1.67293	0
0.4140	-14.9884	4.66774	-40.095	3.50385	0
0.4147	-14.3623	1.00835	-33.0811	3.50385	0
0.4153	-13.7753	-3.87573	-15.6842	0.758348	0
0.4160	-13.4622	-1.73803	0.18821	-0.768881	0
0.4167	-11.936	-0.825013	1.4053	0.147457	0
0.4173	-11.3098	-4.4844	-10.1884	2.58927	0
0.4180	-11.3098	-4.79241	-23.0056	1.67293	0
0.4187	-7.9834	-2.95905	-27.2779	-1.68346	0
0.4193	1.80018	-3.26338	-16.6001	-1.37802	0
0.4200	6.3789	-4.4844	1.71271	1.36748	0
0.4207	-2.46546	-5.40108	16.3617	0.147457	0
0.4213	-12.8361	-3.57139	24.9065	-1.98891	0
0.4220	-14.9884	-0.825013	27.3469	-1.07257	0
0.4227	-14.3623	-2.04603	21.8512	-1.07257	0
0.4233	-15.6146	-3.87573	16.0543	-2.90525	0
0.4240	-14.0884	-0.21267	15.4458	-1.98891	0
0.4247	-11.936	0.0916681	12.0894	-1.37802	0
0.4253	-12.8361	-4.18006	12.6979	-2.5998	0
0.4260	-10.7228	-4.18006	29.48	-3.20894	0
0.4267	-3.40469	-0.517008	48.1003	-1.98891	0
0.4273	-0.352209	0.0916681	54.8131	-1.98891	0
0.4280	-2.15239	-0.21267	56.645	-2.90525	0
0.4287	0.90009	-2.95905	48.4014	-2.29435	0
0.4293	8.49215	-9.36848	28.2629	-2.5998	0
0.4300	12.4839	-12.1149	20.3267	-4.43072	0
0.4307	16.7495	-11.8105	28.5703	-3.51438	0
0.4313	30.1726	-11.5062	22.1586	0.452902	0
0.4320	39.9562	-7.53878	5.37654	1.97838	0
0.4327	33.225	-1.12935	1.71271	1.67293	0
0.4333	25.9069	0.700344	-1.95111	1.67293	0
0.4340	30.7987	1.31269	-18.4321	0.147457	0
0.4347	35.0644	4.3634	-28.1939	-1.37802	0
0.4353	34.7513	4.3634	-24.5301	-1.07257	0
0.4360	35.9644	1.61702	-21.4811	-1.07257	0
0.4367	35.9644	0.700344	-17.2087	-1.98891	0
0.4373	33.5381	0.700344	-9.27249	-2.29435	0
0.4380	32.912	1.92136	-3.78303	-2.29435	0
0.4387	34.1643	4.05906	8.73295	-1.68346	0
0.4393	35.6905	3.75472	36.8076	-0.157989	0
0.4400	33.225	1.61702	63.6652	1.06204	0
0.4407	28.9594	1.00835	64.8823	0.758348	0
0.4413	30.1726	0.700344	37.1151	0.758348	0
0.4420	29.8595	-1.12935	2.02012	-1.98891	0
0.4427	25.0068	-2.65471	-16.2927	-4.73616	0
0.4433	30.4856	-2.95905	-19.348	-2.90525	0
0.4440	39.0169	-2.65471	-23.9215	0.452902	0
0.4447	28.6463	-2.35037	-29.4173	-1.07257	0
0.4453	15.5363	-4.79241	-30.9418	-4.73616	0
0.4460	17.6496	-5.70542	-38.5705	-4.73616	0
0.4467	21.9544	-0.825013	-48.6398	-3.81983	0
0.4473	21.3282	3.45039	-48.3387	-4.12527	0
0.4480	21.9544	2.53371	-46.8079	-3.20894	0
0.4487	21.3282	2.83804	-51.6951	-1.37802	0
0.4493	20.7021	4.97574	-50.4717	0.147457	0
0.4500	23.4806	4.97574	-33.0811	1.97838	0
0.4507	23.4806	6.19676	-5.30753	4.11474	0
0.4513	20.7021	6.80544	21.8512	3.50385	0
0.4520	19.4889	3.45039	38.3321	1.97838	0
0.4527	18.5888	1.92136	44.7438	1.67293	0
0.4533	17.9627	5.28008	47.1843	2.58927	0
0.4540	16.1233	7.10978	48.7088	2.89471	0
0.4547	15.8494	2.83804	62.4419	2.58927	0
0.4553	21.3282	-6.31776	81.9718	2.89471	0
0.4560	23.1675	-16.3866	70.6792	0.758348	0
0.4567	13.3839	-19.7453	29.1789	-1.98891	0
0.4573	3.32642	-16.6946	-3.47562	-1.37802	0
0.4580	0.27394	-13.9445	-20.8725	0.758348	0
0.4587	-2.46546	-11.8105	-34.2982	-1.68346	0
0.4593	-5.20487	-9.36848	-35.8227	-3.20894	0
0.4600	-6.7311	-5.70542	-27.5853	0.147457	0
0.4607	-7.67033	1.61702	-23.9215	1.67293	0
0.4613	-8.25734	6.19676	-23.6204	-0.768881	0
0.4620	-10.0967	5.58442	-22.7044	-0.768881	0
0.4627	-13.4622	4.97574	-19.6491	-0.463435	0
0.4633	-15.6146	1.61702	-13.2437	-4.43072	0
0.4640	-17.1408	-4.4844	-12.9363	-5.65075	0
0.4647	-18.0409	-3.26338	-19.6491	-1.98891	0
0.4653	-18.0409	1.00835	-23.313	-0.157989	0
0.4660	-19.8802	1.00835	-27.5853	-1.07257	0
0.4667	-16.8278	2.83804	-37.962	-0.157989	0
0.4673	-7.04418	8.02646	-38.878	0.452902	0
0.4680	-9.50964	8.33079	-23.9215	0.758348	0
0.4687	-24.772	4.3634	-7.44058	3.50385	0
0.4693	-31.1509	0.396006	3.54463	4.42019	0
0.4700	-31.464	-2.95905	8.42554	0.758348	0
0.4707	-36.0427	-4.79241	6.29249	0.147457	0
0.4713	-35.7296	-4.79241	-2.86707	4.11474	0
0.4720	-32.3641	-4.18006	-13.8523	4.42019	0
0.4727	-32.6772	-1.12935	-18.4321	1.67293	0
0.4733	-27.1984	-0.21267	-18.7332	1.67293	0
0.4740	-19.2541	-2.95905	-20.8725	1.67293	0
0.4747	-21.0934	-6.31776	-20.8725	1.36748	0
0.4753	-24.772	-6.6221	-14.7682	1.67293	0
0.4760	-24.1459	-3.57139	-8.66394	-0.157989	0
0.4767	-25.359	-1.43369	-1.6437	-0.157989	0
0.4773	-26.8853	-6.31776	8.11813	2.89471	0
0.4780	-27.5114	-12.1149	15.7532	1.97838	0
0.4787	-27.5114	-11.8105	23.382	-1.07257	0
0.4793	-18.941	-12.1149	37.1151	1.67293	0
0.4800	-11.0359	-13.9445	47.7928	3.80929	0
0.4807	-19.5672	-10.2852	43.8279	1.67293	0
0.4813	-30.2508	-4.79241	31.0108	2.58927	0
0.4820	-30.5639	-2.35037	29.7874	3.50385	0
0.4827	-31.1509	-0.21267	40.1641	0.147457	0
0.4833	-34.5165	2.53371	34.9757	-1.98891	0
0.4840	-33.8903	3.45039	10.5649	-1.07257	0
0.4847	-32.6772	4.3634	-3.47562	-1.98891	0
0.4853	-32.6772	8.02646	-6.52462	-1.07257	0
0.4860	-34.5165	12.6025	-18.4321	1.67293	0
0.4867	-34.2034	14.4359	-31.2492	1.67293	0
0.4873	-30.8379	13.2149	-34.2982	0.147457	0
0.4880	-30.5639	14.4359	-35.8227	-0.768881	0
0.4887	-32.9902	15.3489	-37.3535	-1.68346	0
0.4893	-29.0377	14.1315	-38.2631	0.452902	0
0.4900	-26.2983	14.4359	-41.927	2.58927	0
0.4907	-27.1984	16.2656	-38.5705	0.758348	0
0.4913	-18.6671	15.0446	-24.8375	0.758348	0
0.4920	-8.57042	12.9105	-15.3768	2.58927	0
0.4927	-15.3015	10.7728	-8.0554	0.758348	0
0.4933	-26.2983	7.41778	4.46058	0.147457	0
0.4940	-26.2983	6.19676	9.95005	1.97838	0
0.4947	-22.3066	5.28008	2.62867	0.758348	0
0.4953	-21.7196	3.45039	-4.69898	0.452902	0
0.4960	-23.5197	4.3634	-4.08416	3.50385	0
0.4967	-25.359	7.41778	-0.1192	2.58927	0
0.4973	-26.2983	7.10978	7.20218	-1.07257	0
0.4980	-29.9378	2.83804	17.5788	1.36748	0
0.4987	-32.6772	-2.65471	25.515	4.42019	0
0.4993	-33.6164	-6.92644	29.48	3.50385	0
0.5000	-38.1951	-7.53878	33.4512	1.67293	0
0.5007	-39.7213	-6.01343	36.5002	-0.768881	0
0.5013	-35.1426	-6.6221	33.4512	-1.98891	0
0.5020	-37.2559	-6.92644	25.515	0.452902	0
0.5027	-41.8346	-4.4844	16.3617	4.11474	0
0.5033	-32.9902	-0.517008	7.20218	4.72563	0
0.5040	-27.5114	1.61702	0.18821	1.97838	0
0.5047	-37.2559	2.53371	-5.61494	-1.07257	0
0.5053	-47.9396	3.14238	-13.5449	-0.768881	0
0.5060	-50.992	4.05906	-20.2577	1.97838	0
0.5067	-50.992	3.75472	-25.1449	2.28382	0
0.5073	-48.5657	2.22937	-30.3332	1.67293	0
0.5080	-44.8871	1.61702	-36.7386	2.58927	0
0.5087	-40.9345	2.53371	-43.1503	1.67293	0
0.5093	-37.2559	1.61702	-47.7238	0.147457	0
0.5100	-36.9428	0.700344	-43.7589	1.06204	0
0.5107	-38.7821	1.61702	-31.8577	2.28382	0
0.5113	-36.9428	2.22937	-19.9566	1.06204	0
0.5120	-34.8296	2.53371	-6.52462	0.758348	0
0.5127	-32.0901	3.14238	3.54463	3.1984	0
0.5133	-28.0984	2.22937	-1.03516	4.42019	0
0.5140	-28.0984	2.22937	-5.61494	1.67293	0
0.5147	-26.5722	5.58442	5.06913	-0.463435	0
0.5153	-14.3623	6.5011	10.5649	1.36748	0
0.5160	-7.67033	4.05906	0.796757	2.58927	0
0.5167	-15.6146	3.14238	1.10417	0.452902	0
0.5173	-20.1933	1.61702	21.2427	-0.463435	0
0.5180	-15.6146	-1.12935	48.7088	0.758348	0
0.5187	-13.4622	1.00835	71.5952	1.36748	0
0.5193	-13.1491	3.14238	70.9866	-0.157989	0
0.5200	-11.3098	0.700344	46.8769	-2.5998	0
0.5207	-11.6229	1.61702	30.0948	-4.73616	0
0.5213	-9.78358	4.3634	29.7874	-4.12527	0
0.5220	-5.20487	3.45039	33.1438	-1.98891	0
0.5227	-3.67863	0.700344	42.3034	-1.07257	0
0.5233	-2.15239	-0.825013	50.5407	-1.68346	0
0.5240	0.587015	-1.12935	44.129	-2.29435	0
0.5247	1.17403	1.61702	39.5555	-1.37802	0
0.5253	4.53958	1.61702	44.129	-1.07257	0
0.5260	7.27899	-2.04603	33.7524	-2.29435	0
0.5267	6.3789	-0.517008	12.6979	-0.768881	0
0.5273	14.3232	3.75472	0.796757	2.28382	0
0.5280	25.5938	2.22937	-11.7129	-0.463435	0
0.5287	22.2283	-1.12935	-31.8577	-5.03985	0
0.5293	17.0626	-1.12935	-41.3184	-3.20894	0
0.5300	23.4806	-0.517008	-39.4865	-0.768881	0
0.5307	25.9069	-0.21267	-40.095	-1.98891	0
0.5313	23.7545	-0.21267	-44.6748	-1.98891	0
0.5320	29.5856	-0.21267	-45.2834	0.452902	0
0.5327	34.4382	0.396006	-37.6546	0.758348	0
0.5333	32.638	0.700344	-25.1449	-0.768881	0
0.5340	34.1643	0.0916681	-13.2437	-1.07257	0
0.5347	38.7038	0.700344	0.796757	-0.157989	0
0.5353	38.7038	-0.21267	23.6831	-1.07257	0
0.5360	37.2167	-2.04603	52.6738	-3.20894	0
0.5367	38.7038	-0.825013	74.6504	-2.90525	0
0.5373	41.4824	0.0916681	71.9026	-1.98891	0
0.5380	39.33	-3.26338	41.3874	-3.20894	0
0.5387	37.8038	-5.40108	11.4745	-4.12527	0
0.5393	46.0611	-4.18006	2.02012	-3.81983	0
0.5400	55.4925	-3.26338	1.4053	-2.90525	0
0.5407	50.6398	-2.95905	1.71271	-1.98891	0
0.5413	39.6431	-2.04603	9.03409	-2.90525	0
0.5420	35.9644	-1.43369	9.95005	-5.3453	0
0.5427	36.9037	-0.21267	0.796757	-3.81983	0
0.5433	35.9644	2.53371	0.796757	-1.07257	0
0.5440	34.4382	3.75472	12.0894	-3.20894	0
0.5447	35.9644	2.22937	14.8372	-6.26164	0
0.5453	36.5906	-0.825013	8.42554	-3.51438	0
0.5460	34.1643	-1.43369	4.76172	-0.157989	0
0.5467	32.325	0.0916681	7.20218	-1.37802	0
0.5473	31.6988	-0.825013	16.6629	-4.12527	0
0.5480	28.9594	-4.79241	24.5991	-6.56708	0
0.5487	27.4332	-6.92644	20.0256	-6.56708	0
0.5493	31.3857	-6.6221	10.866	-4.73616	0
0.5500	32.638	-6.01343	3.54463	-4.43072	0
0.5507	32.0119	-7.23078	-10.4959	-4.73616	0
0.5513	39.0169	-7.84312	-24.5301	-3.81983	0
0.5520	43.9087	-7.53878	-27.5853	-3.51438	0
0.5527	36.5906	-6.31776	-26.362	-5.03985	0
0.5533	29.2725	-5.70542	-25.7534	-4.12527	0
0.5540	30.4856	-3.87573	-18.7332	-1.98891	0
0.5547	32.912	0.396006	-6.83203	-0.157989	0
0.5553	33.8512	1.61702	-2.86707	0.758348	0
0.5560	33.225	-1.73803	-11.1044	-1.07257	0
0.5567	31.6988	-4.4844	-19.0406	-3.20894	0
0.5573	33.8512	-4.79241	-16.6001	-0.768881	0
0.5580	37.8038	-4.4844	-8.35653	1.67293	0
0.5587	37.8038	-2.95905	-2.86707	-0.768881	0
0.5593	35.9644	-2.04603	1.71271	-2.29435	0
0.5600	35.0644	-4.79241	8.11813	-1.37802	0
0.5607	35.9644	-8.4518	13.0053	-1.68346	0
0.5613	39.6431	-7.53878	9.95005	-1.68346	0
0.5620	39.6431	-1.43369	3.84576	0.758348	0
0.5627	40.5432	4.97574	2.32126	2.28382	0
0.5633	50.0137	7.41778	-0.727746	1.67293	0
0.5640	53.0661	9.55181	-12.9363	0.758348	0
0.5647	40.2301	15.0446	-24.5301	0.758348	0
0.5653	32.325	20.5373	-29.4173	0.758348	0
0.5660	35.0644	19.9286	-34.6056	-0.157989	0
0.5667	31.6988	16.8779	-36.4375	-0.157989	0
0.5673	26.807	16.2656	-26.6694	1.67293	0
0.5680	25.5938	16.2656	-15.9853	1.36748	0
0.5687	19.802	12.6025	-16.6001	-1.07257	0
0.5693	14.5971	7.41778	-23.0056	-1.07257	0
0.5700	15.5363	4.97574	-28.5013	0.452902	0
0.5707	14.9102	3.75472	-28.5013	1.06204	0
0.5713	12.1708	3.45039	-17.8172	1.67293	0
0.5720	8.21821	4.66774	-9.27249	1.67293	0
0.5727	1.80018	3.75472	-13.8523	1.06204	0
0.5733	-2.15239	0.396006	-26.9768	2.89471	0
0.5740	-1.87845	-0.825013	-39.4865	5.33477	0
0.5747	1.80018	-0.21267	-44.6748	3.1984	0
0.5753	14.9102	-0.21267	-35.5215	0.758348	0
0.5760	26.807	2.22937	-20.5651	3.1984	0
0.5767	22.5414	2.53371	-12.6289	6.55655	0
0.5773	14.9102	-2.95905	-1.6437	5.33477	0
0.5780	17.6496	-7.23078	20.9352	2.28382	0
0.5787	21.9544	-7.53878	41.08	1.97838	0
0.5793	19.4889	-8.7598	50.5407	3.50385	0
0.5800	14.9102	-9.67281	54.2045	2.89471	0
0.5807	10.9576	-7.84312	54.2045	1.97838	0
0.5813	7.90513	-6.92644	49.3173	2.58927	0
0.5820	3.95257	-6.01343	37.7236	1.97838	0
0.5827	-0.0391343	-4.18006	15.7532	-0.768881	0
0.5833	-0.0391343	-3.87573	-6.83203	-0.768881	0
0.5840	0.90009	-3.57139	-12.9363	1.67293	0
0.5847	0.27394	-1.73803	-4.69898	1.67293	0
0.5853	0.27394	-3.26338	4.46058	1.67293	0
0.5860	-2.15239	-8.14746	9.03409	3.50385	0
0.5867	-5.83101	-9.98082	11.782	3.50385	0
0.5873	-3.40469	-7.53878	16.3617	1.67293	0
0.5880	-1.87845	-6.6221	19.4107	0.147457	0
0.5887	-12.249	-9.98082	13.3065	-1.07257	0
0.5893	-25.046	-14.2526	2.92981	-3.51438	0
0.5900	-30.2508	-16.6946	-0.1192	-4.12527	0
0.5907	-31.7771	-16.6946	2.62867	-2.29435	0
0.5913	-30.8379	-13.9445	9.03409	0.452902	0
0.5920	-25.6721	-9.36848	17.8862	1.67293	0
0.5927	-19.8802	-4.4844	17.2777	1.06204	0
0.5933	-19.2541	0.700344	0.489347	-0.157989	0
0.5940	-21.0934	5.28008	-15.0756	-0.157989	0
0.5947	-18.0409	7.72212	-17.5161	3.50385	0
0.5953	-11.936	9.85615	-17.8172	5.94566	0
0.5960	-10.7228	12.6025	-24.8375	4.11474	0
0.5967	-10.7228	12.6025	-29.4173	2.28382	0
0.5973	-7.9834	12.6025	-27.5853	2.28382	0
0.5980	-6.7311	11.6895	-24.8375	1.06204	0
0.5987	-3.40469	6.19676	-23.0056	0.452902	0
0.5993	4.85266	-1.43369	-22.7044	-1.37802	0
0.6000	6.69197	-6.31776	-24.8375	-5.65075	0
0.6007	-3.40469	-8.4518	-21.7885	-6.56708	0
0.6013	-13.1491	-8.4518	-12.9363	-2.90525	0
0.6020	-18.941	-4.79241	-7.13944	-2.29435	0
0.6027	-21.0934	-1.43369	-1.95111	-1.98891	0
0.6033	-20.4673	-0.21267	9.03409	0.758348	0
0.6040	-23.5197	1.92136	18.4948	0.452902	0
0.6047	-29.9378	4.3634	22.7672	-0.157989	0
0.6053	-32.6772	4.3634	26.7384	3.50385	0
0.6060	-36.0427	4.3634	32.8427	4.42019	0
0.6067	-40.9345	4.66774	43.5205	0.452902	0
0.6073	-38.7821	3.75472	52.9812	0.758348	0
0.6080	-36.9428	4.3634	42.9119	2.58927	0
0.6087	-39.9953	7.10978	16.6629	1.67293	0
0.6093	-39.0952	6.19676	0.796757	1.06204	0
0.6100	-36.3558	2.22937	0.796757	0.452902	0
0.6107	-35.4166	1.61702	-1.03516	0.147457	0
0.6113	-26.5722	1.31269	-13.8523	2.89471	0
0.6120	-20.7803	-1.12935	-24.8375	2.89471	0
0.6127	-29.6247	-2.35037	-24.5301	-1.68346	0
0.6133	-36.9428	-3.57139	-22.0896	-1.98891	0
0.6140	-33.3033	-4.79241	-27.2779	0.147457	0
0.6147	-32.3641	-3.26338	-28.1939	-0.463435	0
0.6153	-35.4166	-0.825013	-18.7332	0.758348	0
0.6160	-36.6689	0.700344	-12.9363	3.1984	0
0.6167	-38.1951	0.396006	-16.6001	1.36748	0
0.6173	-38.469	-1.43369	-20.2577	-0.768881	0
0.6180	-40.9345	-1.73803	-19.0406	-0.157989	0
0.6187	-45.2001	-0.21267	-18.1246	-0.157989	0
0.6193	-44.574	-1.12935	-20.2577	0.452902	0
0.6200	-42.1477	-2.35037	-22.397	0.452902	0
0.6207	-43.6739	-1.73803	-22.7044	-1.07257	0
0.6213	-45.5132	-2.04603	-19.0406	-2.5998	0
0.6220	-48.2526	-2.95905	-12.0204	-3.20894	0
0.6227	-49.1527	-2.04603	-11.1044	-0.768881	0
0.6233	-38.7821	-2.65471	-18.1246	3.50385	0
0.6240	-29.9378	-2.04603	-18.7332	2.28382	0
0.6247	-39.7213	1.31269	-7.44058	-0.768881	0
0.6253	-49.1527	1.61702	3.84576	-0.157989	0
0.6260	-46.1002	-2.95905	10.866	-1.07257	0
0.6267	-45.2001	-6.6221	16.3617	-2.29435	0
0.6273	-45.5132	-4.4844	20.0256	0.758348	0
0.6280	-39.7213	-1.73803	22.1586	1.06204	0
0.6287	-35.4166	-1.12935	24.5991	0.147457	0
0.6293	-34.5165	0.700344	27.0395	3.80929	0
0.6300	-30.8379	1.31269	28.8714	3.50385	0
0.6307	-28.4115	-0.825013	23.0746	-1.37802	0
0.6313	-26.2983	0.396006	14.5298	0.758348	0
0.6320	-21.9935	2.53371	20.6341	3.1984	0
0.6327	-18.0409	0.0916681	29.7874	0.452902	0
0.6333	-14.3623	-0.21267	15.4458	-0.768881	0
0.6340	-13.4622	2.53371	-10.1884	0.147457	0
0.6347	-11.6229	3.45039	-21.1736	-0.157989	0
0.6353	0.27394	3.45039	-22.0896	0.452902	0
0.6360	9.43137	3.14238	-20.8725	0.758348	0
0.6367	1.17403	-0.21267	-19.348	-0.768881	0
0.6373	-8.88349	-0.21267	-21.7885	-1.07257	0
0.6380	-7.9834	4.97574	-26.6694	-1.68346	0
0.6387	-6.14409	6.19676	-28.1939	-1.98891	0
0.6393	-5.83101	4.3634	-26.6694	-0.157989	0
0.6400	-4.30478	4.05906	-24.8375	-0.157989	0
0.6407	-3.9917	3.45039	-23.0056	-2.5998	0
0.6413	-3.40469	1.92136	-21.4811	-3.81983	0
0.6420	-3.40469	3.45039	-19.9566	-2.90525	0
0.6427	-4.30478	3.75472	-22.0896	-1.37802	0
0.6433	-2.15239	1.61702	-28.5013	-1.07257	0
0.6440	-2.46546	2.53371	-28.5013	-1.07257	0
0.6447	-4.61785	4.66774	-22.0896	-0.157989	0
0.6453	0.587015	3.14238	-19.348	0.147457	0
0.6460	4.85266	0.396006	-9.88731	-0.768881	0
0.6467	4.53958	0.0916681	15.4458	0.758348	0
0.6473	13.3839	-0.825013	30.3959	2.58927	0
0.6480	19.4889	-2.65471	26.1236	0.758348	0
0.6487	7.59206	-1.43369	24.5991	-1.07257	0
0.6493	-2.15239	-0.517008	25.8224	0.147457	0
0.6500	2.70027	-0.21267	22.7672	0.452902	0
0.6507	5.43967	0.700344	32.8427	-1.07257	0
0.6513	6.3789	-0.21267	47.4854	-0.463435	0
0.6520	12.1708	-0.825013	32.8427	0.452902	0
0.6527	14.5971	3.14238	9.03409	-0.157989	0
0.6533	14.0101	5.28008	7.50959	0.147457	0
0.6540	16.7495	4.3634	12.6979	1.06204	0
0.6547	20.4281	3.45039	18.1937	0.758348	0
0.6553	22.2283	2.53371	31.3119	-1.07257	0
0.6560	22.8544	3.14238	31.6193	-2.90525	0
0.6567	25.5938	6.5011	13.0053	-2.29435	0
0.6573	29.8595	5.28008	2.62867	-1.68346	0
0.6580	28.6463	4.05906	-0.42661	-1.07257	0
0.6587	26.807	7.10978	-9.27249	0.452902	0
0.6593	35.0644	5.58442	-13.8523	-0.157989	0
0.6600	38.7038	1.61702	-18.4321	-3.20894	0
0.6607	28.9594	4.05906	-36.1301	-2.90525	0
0.6613	22.8544	3.14238	-46.8079	-0.157989	0
0.6620	23.7545	-1.12935	-26.9768	-1.68346	0
0.6627	21.6413	2.53371	4.15317	-2.90525	0
0.6633	20.4281	5.58442	16.9703	0.147457	0
0.6640	21.0151	1.92136	12.3905	0.758348	0
0.6647	19.4889	1.00835	9.95005	-1.07257	0
0.6653	20.115	1.61702	19.1096	-1.37802	0
0.6660	21.3282	-2.95905	31.0108	-2.29435	0
0.6667	20.115	-5.09674	27.6544	-4.43072	0
0.6673	21.9544	-3.57139	10.866	-4.12527	0
0.6680	24.3807	-6.31776	-0.727746	-4.43072	0
0.6687	25.5938	-9.67281	-0.1192	-6.26164	0
0.6693	29.8595	-9.06414	1.10417	-5.65075	0
0.6700	32.0119	-9.36848	0.796757	-2.5998	0
0.6707	32.325	-10.8938	7.50959	-1.37802	0
0.6713	41.4824	-8.4518	17.5788	-0.768881	0
0.6720	46.0611	-4.18006	17.8862	-0.157989	0
0.6727	35.9644	-2.04603	7.20218	-1.37802	0
0.6733	32.0119	-2.65471	-1.95111	-1.98891	0
0.6740	37.8038	-4.18006	-1.03516	-1.07257	0
0.6747	38.7038	-4.18006	3.23722	-0.157989	0
0.6753	38.7038	-0.21267	2.92981	-0.157989	0
0.6760	40.2301	1.61702	-1.03516	-1.07257	0
0.6767	38.1168	-1.12935	-6.22348	-2.90525	0
0.6773	40.2301	-1.73803	-10.4959	-2.90525	0
0.6780	46.335	0.700344	-13.8523	0.758348	0
0.6787	45.435	1.61702	-19.348	0.758348	0
0.6793	41.7563	1.61702	-24.8375	-3.81983	0
0.6800	43.0086	0.700344	-23.0056	-4.73616	0
0.6807	45.1219	-5.09674	-13.8523	-1.98891	0
0.6813	45.435	-8.7598	-4.39157	-3.51438	0
0.6820	40.8562	-4.4844	-0.727746	-4.12527	0
0.6827	36.5906	0.700344	-6.83203	0.758348	0
0.6833	45.748	0.700344	-13.8523	3.80929	0
0.6840	56.4317	-0.21267	-10.4959	2.89471	0
0.6847	46.9612	1.00835	-2.55966	3.1984	0
0.6853	31.3857	1.31269	-1.03516	1.67293	0
0.6860	29.5856	0.396006	-2.86707	-1.37802	0
0.6867	30.7987	0.700344	-5.00012	-0.463435	0
0.6873	30.1726	1.61702	-12.0204	1.06204	0
0.6880	30.4856	2.53371	-20.8725	0.452902	0
0.6887	27.4332	3.45039	-21.4811	1.06204	0
0.6893	23.7545	1.61702	-15.3768	1.97838	0
0.6900	24.6938	-2.04603	-7.13944	1.36748	0
0.6907	24.6938	-2.35037	7.20218	1.97838	0
0.6913	22.2283	-0.21267	19.4107	2.28382	0
0.6920	21.9544	0.396006	14.2224	0.758348	0
0.6927	21.3282	1.31269	3.54463	1.36748	0
0.6933	20.115	2.53371	5.98508	2.89471	0
0.6940	17.0626	2.53371	6.29249	2.28382	0
0.6947	14.0101	2.53371	-12.9363	3.50385	0
0.6953	17.3756	3.75472	-34.2982	4.11474	0
0.6960	20.115	5.28008	-36.7386	0.758348	0
0.6967	9.1183	5.28008	-32.1651	-0.157989	0
0.6973	-5.20487	4.97574	-36.4375	1.67293	0
0.6980	-8.88349	5.28008	-37.6546	1.67293	0
0.6987	-8.25734	7.10978	-24.8375	1.67293	0
0.6993	-9.78358	7.10978	-11.1044	2.28382	0
0.7000	-9.78358	5.28008	0.796757	1.06204	0
0.7007	-10.0967	3.14238	20.3267	1.67293	0
0.7013	-11.6229	2.22937	41.08	3.80929	0
0.7020	-13.4622	3.14238	49.0162	2.58927	0
0.7027	-15.6146	0.700344	45.6598	1.67293	0
0.7033	-17.4148	-11.8105	42.3034	4.11474	0
0.7040	-19.8802	-26.7634	44.4364	3.50385	0
0.7047	-22.6196	-29.5098	49.3173	0.452902	0
0.7053	-19.8802	-23.4084	49.0162	1.67293	0
0.7060	-17.4148	-17.6076	36.8076	4.72563	0
0.7067	-18.6671	-11.5062	19.1096	5.02932	0
0.7073	-16.2016	-3.87573	7.20218	3.50385	0
0.7080	-15.3015	-0.21267	4.46058	1.67293	0
0.7087	-24.772	-0.21267	-0.1192	-0.463435	0
0.7093	-29.6247	0.700344	-6.52462	-1.98891	0
0.7100	-25.046	1.31269	-1.95111	-3.51438	0
0.7107	-24.459	1.31269	9.64891	-5.65075	0
0.7113	-25.359	2.83804	14.2224	-3.81983	0
0.7120	-19.8802	4.66774	13.9213	0.758348	0
0.7127	-16.8278	4.97574	14.8372	1.67293	0
0.7133	-16.2016	8.02646	17.5788	0.758348	0
0.7140	-13.7753	13.5192	20.9352	2.28382	0
0.7147	-11.0359	15.0446	17.8862	1.36748	0
0.7153	-10.7228	13.2149	6.90104	-2.5998	0
0.7160	-12.5621	11.6895	-3.78303	-1.98891	0
0.7167	-13.4622	9.85615	-9.88731	1.67293	0
0.7173	-11.6229	8.94314	-14.1597	2.58927	0
0.7180	-10.0967	11.6895	-14.4608	1.06204	0
0.7187	-7.04418	10.1642	-11.4118	1.36748	0
0.7193	3.95257	3.14238	-10.1884	2.28382	0
0.7200	7.59206	-0.21267	-10.1884	3.50385	0
0.7207	-5.20487	3.14238	-9.27249	2.28382	0
0.7213	-15.3015	4.05906	-8.97135	-1.37802	0
0.7220	-13.4622	0.0916681	-10.4959	-1.98891	0
0.7227	-13.1491	-2.04603	-12.9363	0.758348	0
0.7233	-16.2016	-1.73803	-15.6842	0.452902	0
0.7240	-16.2016	-2.95905	-18.4321	0.452902	0
0.7247	-15.6146	-4.4844	-14.4608	3.1984	0
0.7253	-16.8278	-2.65471	1.71271	1.06204	0
0.7260	-19.8802	-2.04603	27.3469	-3.81983	0
0.7267	-21.0934	-5.09674	54.5057	-3.81983	0
0.7273	-16.2016	-6.31776	73.4271	-2.29435	0
0.7280	-12.249	-2.95905	78.6154	-4.12527	0
0.7287	-11.6229	-3.26338	69.1547	-2.90525	0
0.7293	-7.04418	-7.53878	50.5407	-0.768881	0
0.7300	-3.40469	-6.92644	30.3959	-1.07257	0
0.7307	-3.67863	-3.26338	14.5298	-0.768881	0
0.7313	5.75275	-3.87573	2.92981	-0.157989	0
0.7320	16.7495	-3.87573	-3.78303	-0.157989	0
0.7327	11.2707	-0.825013	-4.69898	0.758348	0
0.7333	3.01334	-1.73803	-3.47562	2.28382	0
0.7340	6.69197	-3.57139	-5.91607	1.06204	0
0.7347	7.59206	-0.21267	-9.27249	0.147457	0
0.7353	4.53958	1.61702	-11.7129	-0.157989	0
0.7360	6.69197	-1.73803	-14.7682	-1.68346	0
0.7367	9.74445	-4.79241	-17.8172	-2.29435	0
0.7373	9.43137	-5.09674	-20.2577	-1.07257	0
0.7380	7.90513	-3.87573	-17.8172	-0.157989	0
0.7387	5.16573	-2.65471	-7.13944	-0.157989	0
0.7393	4.85266	-3.26338	3.84576	0.452902	0
0.7400	3.95257	-6.01343	2.62867	0.452902	0
0.7407	-0.939224	-7.53878	-8.0554	-0.768881	0
0.7413	-2.15239	-7.53878	-20.2577	-0.463435	0
0.7420	-0.939224	-8.7598	-33.0811	0.758348	0
0.7427	-3.67863	-9.36848	-43.1503	-0.768881	0
0.7433	-0.352209	-8.14746	-42.2344	-3.20894	0
0.7440	6.3789	-8.4518	-28.5013	-2.90525	0
0.7447	-1.56537	-12.1149	-10.1884	-2.90525	0
0.7453	-13.7753	-13.3359	3.54463	-3.81983	0
0.7460	-13.4622	-10.2852	10.5649	-2.90525	0
0.7467	-11.6229	-5.70542	12.0894	-2.90525	0
0.7473	-15.6146	-2.65471	9.3415	-4.12527	0
0.7480	-18.0409	-2.95905	8.73295	-1.37802	0
0.7487	-18.0409	-4.79241	9.95005	0.758348	0
0.7493	-19.2541	-3.87573	3.54463	-1.07257	0
0.7500	-22.3066	-1.12935	-9.27249	-3.20894	0
0.7507	-22.6196	-1.12935	-16.9013	-3.51438	0
0.7513	-18.6671	-1.43369	-18.4321	-1.98891	0
0.7520	-18.941	-1.12935	-20.5651	0.147457	0
0.7527	-20.7803	-2.35037	-24.8375	-0.157989	0
0.7533	-16.2016	-4.4844	-27.5853	-0.157989	0
0.7540	-15.3015	-3.87573	-29.7184	1.36748	0
0.7547	-20.7803	-2.95905	-31.8577	1.06204	0
0.7553	-14.0884	-4.18006	-33.0811	-0.157989	0
0.7560	-6.14409	-4.18006	-32.1651	1.36748	0
0.7567	-15.8885	-3.57139	-26.362	1.97838	0
0.7573	-27.5114	-2.35037	-15.0756	0.758348	0
0.7580	-29.0377	1.00835	-6.52462	1.36748	0
0.7587	-29.6247	2.53371	-8.0554	1.06204	0
0.7593	-29.6247	-0.825013	-19.348	-0.157989	0
0.7600	-29.6247	-1.12935	-32.1651	1.36748	0
0.7607	-30.8379	1.92136	-33.3822	2.28382	0
0.7613	-29.0377	0.396006	-24.8375	-0.157989	0
0.7620	-28.4115	-2.65471	-22.0896	-2.29435	0
0.7627	-31.7771	-2.04603	-26.6694	-1.68346	0
0.7633	-31.464	-0.825013	-24.5301	0.452902	0
0.7640	-29.6247	-0.21267	-11.4118	1.67293	0
0.7647	-31.464	2.53371	13.3065	0.758348	0
0.7653	-32.3641	2.53371	46.8769	0.758348	0
0.7660	-32.6772	0.700344	62.4419	2.58927	0
0.7667	-29.9378	2.83804	47.1843	4.42019	0
0.7673	-18.941	4.05906	25.8224	2.58927	0
0.7680	-13.4622	1.61702	6.29249	-0.157989	0
0.7687	-22.6196	0.396006	-23.9215	-0.768881	0
0.7693	-28.0984	-0.21267	-48.6398	0.452902	0
0.7700	-26.5722	0.700344	-46.8079	0.758348	0
0.7707	-28.0984	4.66774	-35.8227	0.147457	0
0.7713	-29.6247	6.19676	-31.2492	-0.157989	0
0.7720	-28.0984	4.05906	-28.5013	0.758348	0
0.7727	-29.3116	4.05906	-26.362	1.97838	0
0.7733	-32.3641	3.45039	-29.7184	1.36748	0
0.7740	-31.7771	-0.21267	-33.9908	-0.157989	0
0.7747	-27.1984	-0.825013	-27.5853	0.452902	0
0.7753	-20.7803	0.396006	-7.74799	1.36748	0
0.7760	-16.5147	-1.73803	6.29249	0.758348	0
0.7767	-11.936	-2.95905	-2.55966	0.147457	0
0.7773	-6.45716	-2.35037	-15.3768	-0.157989	0
0.7780	-7.04418	-3.26338	-12.6289	0.758348	0
0.7787	-7.04418	-4.79241	-3.78303	2.58927	0
0.7793	3.63949	-6.6221	-1.03516	1.67293	0
0.7800	6.69197	-8.7598	2.02012	1.06204	0
0.7807	-6.7311	-9.36848	14.8372	2.58927	0
0.7813	-13.7753	-9.06414	36.8076	2.58927	0
0.7820	-11.0359	-8.14746	62.1345	-0.157989	0
0.7827	-13.4622	-2.95905	82.2792	-0.768881	0
0.7833	-15.3015	1.61702	85.3282	-0.463435	0
0.7840	-11.6229	-1.12935	63.6652	-1.07257	0
0.7847	-13.4622	-2.95905	30.3959	-2.29435	0
0.7853	-16.2016	2.22937	10.866	-4.73616	0
0.7860	-11.936	6.5011	5.67767	-6.56708	0
0.7867	-7.67033	7.10978	0.796757	-5.3453	0
0.7873	-8.25734	7.10978	2.32126	-4.12527	0
0.7880	-10.7228	5.28008	13.6139	-4.12527	0
0.7887	-9.19657	2.83804	22.466	-4.12527	0
0.7893	-5.20487	5.88876	37.4162	-3.20894	0
0.7900	-5.83101	12.6025	62.7493	-0.463435	0
0.7907	-8.25734	14.1315	65.1897	2.28382	0
0.7913	-1.87845	11.6895	34.3672	1.67293	0
0.7920	5.43967	11.3815	3.54463	0.452902	0
0.7927	1.17403	11.0772	-15.6842	0.147457	0
0.7933	-4.30478	8.02646	-32.4663	-1.37802	0
0.7940	-3.40469	5.28008	-35.8227	-2.90525	0
0.7947	-2.15239	3.45039	-22.397	-1.07257	0
0.7953	-1.56537	-2.65471	-7.74799	1.36748	0
0.7960	-0.626149	-8.4518	5.06913	1.06204	0
0.7967	-1.56537	-7.53878	23.6831	-0.157989	0
0.7973	-2.15239	-5.09674	46.5758	-0.157989	0
0.7980	-2.77854	-3.87573	55.1205	1.36748	0
0.7987	-4.93093	0.700344	31.6193	1.67293	0
0.7993	-3.67863	6.80544	-10.1884	1.36748	0
0.8000	0.27394	8.02646	-38.878	1.67293	0
0.8007	3.95257	6.19676	-49.5557	-0.157989	0
0.8013	6.69197	7.41778	-55.3589	-2.29435	0
0.8020	3.95257	9.85615	-53.8281	-1.07257	0
0.8027	1.80018	9.85615	-38.878	0.452902	0
0.8033	11.2707	9.24747	-18.1246	-1.07257	0
0.8040	16.7495	6.80544	-3.47562	-2.5998	0
0.8047	4.53958	-0.21267	2.32126	-1.98891	0
0.8053	-6.14409	-5.09674	2.02012	-2.5998	0
0.8060	-4.30478	-3.87573	0.796757	-3.81983	0
0.8067	-2.46546	-0.21267	4.46058	-2.5998	0
0.8073	-2.77854	1.61702	16.0543	-0.157989	0
0.8080	-0.939224	4.66774	29.1789	-0.157989	0
0.8087	-1.56537	8.02646	31.6193	-0.157989	0
0.8093	-3.40469	11.6895	20.0256	1.67293	0
0.8100	-2.46546	13.5192	7.817	2.28382	0
0.8107	-0.0391343	10.7728	2.62867	1.67293	0
0.8113	0.587015	10.4685	1.4053	2.28382	0
0.8120	-0.939224	15.3489	5.37654	1.97838	0
0.8127	-1.56537	18.0989	11.1734	1.67293	0
0.8133	-0.352209	14.4359	7.20218	1.67293	0
0.8140	-0.626149	10.7728	0.796757	1.67293	0
0.8147	5.75275	8.63513	5.06913	0.758348	0
0.8153	19.4889	5.28008	12.3905	0.758348	0
0.8160	21.6413	2.22937	10.866	1.06204	0
0.8167	10.3315	-0.21267	5.37654	0.758348	0
0.8173	6.3789	-2.04603	2.62867	0.147457	0
0.8180	9.43137	-1.12935	0.796757	-0.768881	0
0.8187	9.43137	-0.21267	2.02012	-0.768881	0
0.8193	11.2707	-2.65471	9.95005	-0.768881	0
0.8200	14.5971	-4.79241	16.0543	-0.768881	0
0.8207	13.0709	-6.31776	9.95005	0.147457	0
0.8213	12.4839	-9.36848	-0.1192	-1.07257	0
0.8220	11.2707	-11.8105	-4.08416	-3.81983	0
0.8227	7.90513	-12.1149	-8.35653	-2.5998	0
0.8233	8.21821	-13.0315	-12.0204	-0.157989	0
0.8240	7.59206	-16.3866	-5.00012	-0.157989	0
0.8247	4.85266	-17.6076	8.42554	0.758348	0
0.8253	7.59206	-16.6946	24.2979	0.452902	0
0.8260	8.80522	-16.6946	41.6886	-1.98891	0
0.8267	5.75275	-14.5569	41.08	-1.68346	0
0.8273	13.0709	-7.23078	11.4745	0.758348	0
0.8280	21.9544	-1.43369	-23.9215	-1.07257	0
0.8287	12.1708	-1.73803	-43.1503	-1.07257	0
0.8293	0.587015	-2.35037	-47.7238	1.97838	0
0.8300	2.11325	1.31269	-44.6748	0.452902	0
0.8307	4.85266	4.3634	-38.5705	-5.65075	0
0.8313	6.06582	3.45039	-25.7534	-6.87253	0
0.8320	9.74445	2.53371	-9.5799	-2.5998	0
0.8327	11.2707	1.61702	-3.78303	0.452902	0
0.8333	10.6445	0.700344	-6.83203	0.147457	0
0.8340	12.4839	1.00835	-4.69898	0.452902	0
0.8347	15.2233	1.31269	1.10417	1.67293	0
0.8353	15.8494	-2.04603	5.67767	1.06204	0
0.8360	13.3839	-4.4844	12.0894	-0.463435	0
0.8367	13.697	-3.26338	14.5298	-1.07257	0
0.8373	18.2757	-2.95905	7.817	-1.07257	0
0.8380	17.0626	-4.4844	-1.6437	-1.07257	0
0.8387	14.9102	-3.26338	-10.1884	2.58927	0
0.8393	24.6938	-1.12935	-19.0406	6.862	0
0.8400	32.325	0.396006	-30.3332	6.2511	0
0.8407	23.7545	0.700344	-37.962	1.97838	0
0.8413	15.2233	-1.43369	-33.0811	1.06204	0
0.8420	13.697	-4.4844	-28.5013	2.58927	0
0.8427	12.1708	-2.65471	-38.5705	1.67293	0
0.8433	13.3839	0.700344	-44.3674	-0.157989	0
0.8440	14.9102	1.92136	-33.9908	-1.07257	0
0.8447	11.2707	1.00835	-24.8375	0.758348	0
0.8453	9.1183	-4.79241	-17.8172	4.11474	0
0.8460	7.90513	-13.9445	-1.6437	5.64021	0
0.8467	3.95257	-17.3033	20.6341	2.58927	0
0.8473	3.32642	-18.5243	44.7438	-0.768881	0
0.8480	3.95257	-26.4591	57.561	0.758348	0
0.8487	2.70027	-31.3431	43.8279	2.89471	0
0.8493	5.16573	-26.7634	30.0948	3.50385	0
0.8500	7.59206	-21.2707	38.9407	3.50385	0
0.8507	7.27899	-16.3866	38.3321	2.58927	0
0.8513	13.0709	-8.14746	12.0894	2.58927	0
0.8520	17.9627	-0.21267	-7.44058	4.42019	0
0.8527	10.9576	4.3634	-6.52462	5.33477	0
0.8533	3.01334	6.19676	-2.86707	3.50385	0
0.8540	1.17403	5.28008	-4.08416	1.67293	0
0.8547	0.90009	4.3634	-6.52462	-1.07257	0
0.8553	2.42633	7.72212	-5.61494	-2.29435	0
0.8560	2.11325	11.0772	-3.16821	0.758348	0
0.8567	-0.939224	9.85615	-5.91607	3.50385	0
0.8573	1.4871	7.10978	-7.74799	3.50385	0
0.8580	3.01334	5.28008	-1.03516	3.50385	0
0.8587	-0.626149	2.83804	3.54463	2.28382	0
0.8593	-0.626149	2.53371	3.23722	0.758348	0
0.8600	1.17403	5.88876	13.6139	1.36748	0
0.8607	0.90009	7.10978	26.431	1.06204	0
0.8613	2.11325	4.3634	23.6831	-1.07257	0
0.8620	-1.87845	3.14238	19.1096	-1.07257	0
0.8627	-5.51794	3.45039	20.9352	0.147457	0
0.8633	3.01334	2.22937	6.90104	-0.463435	0
0.8640	7.59206	2.53371	-23.0056	-1.68346	0
0.8647	-3.09161	4.05906	-38.5705	-1.68346	0
0.8653	-8.88349	3.14238	-31.8577	-1.07257	0
0.8660	-6.14409	2.83804	-19.348	-0.157989	0
0.8667	-5.83101	5.28008	-9.5799	0.452902	0
0.8673	-2.77854	5.88876	2.62867	0.147457	0
0.8680	2.11325	4.66774	19.7182	0.147457	0
0.8687	2.11325	7.72212	31.0108	-0.157989	0
0.8693	1.4871	11.0772	21.5501	-1.68346	0
0.8700	3.01334	9.55181	-0.727746	-1.98891	0
0.8707	4.85266	5.28008	-13.2437	-0.463435	0
0.8713	8.49215	1.31269	-14.7682	1.06204	0
0.8720	7.59206	-1.73803	-12.9363	0.452902	0
0.8727	3.95257	-2.04603	-11.7129	-2.29435	0
0.8733	6.06582	0.0916681	-9.5799	-3.20894	0
0.8740	8.49215	2.22937	-1.03516	-0.768881	0
0.8747	8.49215	3.14238	16.3617	1.67293	0
0.8753	17.6496	1.92136	33.7524	1.36748	0
0.8760	28.6463	-2.04603	39.8566	-1.07257	0
0.8767	25.5938	-4.79241	26.431	-1.98891	0
0.8773	17.9627	-4.4844	-1.6437	-1.07257	0
0.8780	17.0626	-4.79241	-26.6694	-0.463435	0
0.8787	16.4364	-4.18006	-42.2344	-1.68346	0
0.8793	12.1708	1.31269	-51.0802	-2.29435	0
0.8800	8.49215	6.5011	-48.6398	-1.98891	0
0.8807	6.96591	9.85615	-40.4025	-2.90525	0
0.8813	7.59206	14.4359	-34.9067	-4.12527	0
0.8820	8.21821	15.0446	-17.5161	-1.68346	0
0.8827	6.69197	11.6895	16.3617	1.06204	0
0.8833	5.75275	12.6025	44.7438	-1.07257	0
0.8840	5.43967	9.85615	61.2185	-3.81983	0
0.8847	3.63949	0.0916681	65.7983	-2.90525	0
0.8853	2.11325	-2.65471	47.7928	-4.12527	0
0.8860	-0.0391343	0.0916681	20.3267	-5.03985	0
0.8867	-0.626149	-4.18006	11.1734	-1.98891	0
0.8873	6.06582	-10.5895	20.9352	0.147457	0
0.8880	13.0709	-11.5062	39.5555	-1.98891	0
0.8887	6.69197	-10.2852	56.645	-1.98891	0
0.8893	-5.83101	-6.31776	52.9812	-0.157989	0
0.8900	-8.88349	1.92136	34.6683	0.147457	0
0.8907	-6.14409	6.19676	25.2076	-1.37802	0
0.8913	-7.67033	7.10978	21.8512	-1.37802	0
0.8920	-11.6229	11.3815	13.0053	-0.768881	0
0.8927	-11.936	14.4359	1.71271	-0.157989	0
0.8933	-10.7228	11.9938	-15.3768	0.758348	0
0.8940	-12.5621	9.85615	-36.7386	0.758348	0
0.8947	-12.5621	8.02646	-43.4515	-1.07257	0
0.8953	-9.19657	3.45039	-30.0258	-1.07257	0
0.8960	-8.57042	-2.95905	-18.1246	-1.07257	0
0.8967	-7.9834	-7.23078	-19.6491	-3.20894	0
0.8973	-5.51794	-10.2852	-25.446	-4.43072	0
0.8980	-7.04418	-9.67281	-28.5013	-0.157989	0
0.8987	-6.7311	-4.18006	-27.5853	2.89471	0
0.8993	1.4871	2.53371	-22.397	1.06204	0
0.9000	3.01334	7.41778	-17.8172	-1.07257	0
0.9007	-9.19657	9.85615	-14.7682	1.06204	0
0.9013	-18.0409	10.4685	-7.44058	3.1984	0
0.9020	-17.4148	13.2149	-1.95111	0.758348	0
0.9027	-15.3015	17.1823	-6.22348	-1.98891	0
0.9033	-13.4622	17.1823	-12.6289	-0.157989	0
0.9040	-12.5621	16.5699	-17.8172	1.67293	0
0.9047	-12.249	15.9612	-25.1449	-1.98891	0
0.9053	-11.3098	9.85615	-27.2779	-2.90525	0
0.9060	-11.0359	0.700344	-25.446	-1.07257	0
0.9067	-9.78358	-2.35037	-24.8375	-2.5998	0
0.9073	-7.9834	-1.12935	-21.1736	-4.73616	0
0.9080	-9.50964	-1.12935	-23.9215	-3.81983	0
0.9087	-10.7228	1.61702	-37.046	-2.29435	0
0.9093	-7.04418	8.94314	-32.1651	-1.98891	0
0.9100	-4.30478	15.6569	-2.86707	0.452902	0
0.9107	-3.09161	19.9286	21.8512	3.50385	0
0.9113	3.95257	23.5917	34.3672	4.11474	0
0.9120	7.27899	23.5917	42.3034	3.1984	0
0.9127	-1.2523	15.0446	45.9609	2.89471	0
0.9133	-8.57042	2.53371	55.729	3.50385	0
0.9140	-6.45716	-5.40108	71.294	2.89471	0
0.9147	-2.15239	-11.5062	67.6302	0.758348	0
0.9153	-0.626149	-17.6076	42.9119	-1.98891	0
0.9160	0.27394	-17.9119	20.3267	-1.68346	0
0.9167	1.80018	-13.3359	12.3905	2.28382	0
0.9173	1.80018	-11.8105	17.5788	3.50385	0
0.9180	1.17403	-11.8105	22.7672	0.147457	0
0.9187	4.85266	-8.14746	16.0543	-2.29435	0
0.9193	10.0184	-3.87573	6.59363	-2.90525	0
0.9200	7.59206	-4.18006	1.71271	-1.98891	0
0.9207	2.70027	-6.6221	-2.86707	-0.157989	0
0.9213	3.01334	-6.31776	-5.30753	-0.463435	0
0.9220	2.11325	-3.26338	-5.30753	-1.98891	0
0.9227	1.17403	-2.04603	-4.39157	-1.07257	0
0.9233	10.9576	-4.18006	4.76172	0.452902	0
0.9240	16.1233	-8.14746	17.2777	-0.157989	0
0.9247	4.85266	-13.6402	19.1096	0.147457	0
0.9253	-3.67863	-20.9663	9.95005	0.758348	0
0.9260	-0.352209	-27.6801	-1.95111	-1.98891	0
0.9267	0.27394	-31.0351	-10.4959	-2.90525	0
0.9273	-2.77854	-29.5098	-13.2437	-0.463435	0
0.9280	-1.56537	-24.6257	-18.4321	0.452902	0
0.9287	0.27394	-19.441	-25.7534	0.452902	0
0.9293	-2.46546	-15.4736	-24.8375	0.758348	0
0.9300	-5.51794	-9.98082	-20.2577	-0.768881	0
0.9307	-6.45716	-6.31776	-17.5161	-0.768881	0
0.9313	-7.9834	-5.70542	-8.35653	2.58927	0
0.9320	-10.0967	-4.4844	-0.1192	3.80929	0
0.9327	-5.83101	-2.95905	2.02012	3.80929	0
0.9333	3.95257	-1.73803	5.37654	5.64021	0
0.9340	6.3789	1.31269	-0.727746	5.94566	0
0.9347	6.3789	2.53371	-22.397	4.72563	0
0.9353	15.2233	1.61702	-34.9067	5.94566	0
0.9360	19.4889	5.28008	-30.3332	5.33477	0
0.9367	10.0184	8.94314	-26.0608	2.58927	0
0.9373	3.01334	8.02646	-23.0056	3.1984	0
0.9380	2.11325	8.02646	-16.6001	2.89471	0
0.9387	-1.56537	11.0772	-12.3278	0.758348	0
0.9393	-3.09161	11.0772	-9.5799	2.28382	0
0.9400	-1.56537	10.7728	-11.1044	4.72563	0
0.9407	-3.9917	11.6895	-19.9566	3.50385	0
0.9413	-5.83101	10.7728	-25.1449	1.06204	0
0.9420	-6.14409	3.75472	-23.6204	1.36748	0
0.9427	-8.88349	-9.36848	-28.5013	2.89471	0
0.9433	-10.4097	-25.8467	-34.6056	2.89471	0
0.9440	-9.78358	-35.6149	-24.5301	0.147457	0
0.9447	-13.4622	-35.0025	-7.13944	-1.98891	0
0.9453	-18.0409	-28.9011	-2.55966	-0.463435	0
0.9460	-19.8802	-19.7453	-5.00012	0.452902	0
0.9467	-20.7803	-8.14746	4.15317	-0.463435	0
0.9473	-18.0409	2.83804	15.4458	-1.37802	0
0.9480	-15.8885	8.63513	8.11813	-0.768881	0
0.9487	-24.1459	10.1642	1.10417	1.06204	0
0.9493	-35.4166	11.6895	21.8512	3.50385	0
0.9500	-39.0952	13.5192	43.2131	3.50385	0
0.9507	-38.469	12.9105	29.1789	1.36748	0
0.9513	-39.0952	9.24747	-2.55966	0.452902	0
0.9520	-40.3084	6.80544	-16.9013	0.147457	0
0.9527	-38.1951	6.80544	-6.52462	-0.768881	0
0.9533	-35.1426	4.3634	24.5991	-0.768881	0
0.9540	-36.3558	-1.12935	52.9812	1.36748	0
0.9547	-37.569	-3.57139	46.5758	2.58927	0
0.9553	-35.4166	-2.65471	13.3065	1.67293	0
0.9560	-33.6164	-2.95905	-8.35653	0.452902	0
0.9567	-31.7771	-5.09674	-6.83203	-0.768881	0
0.9573	-28.4115	-6.01343	2.02012	-1.98891	0
0.9580	-28.0984	-4.79241	9.64891	-1.07257	0
0.9587	-23.5197	-1.73803	16.0543	0.758348	0
0.9593	-9.50964	1.31269	24.9065	0.147457	0
0.9600	-7.04418	3.14238	34.0598	-0.768881	0
0.9607	-18.6671	3.45039	31.0108	-1.07257	0
0.9613	-21.7196	2.83804	13.6139	-2.5998	0
0.9620	-16.2016	3.45039	-0.727746	-1.98891	0
0.9627	-14.3623	4.3634	-5.00012	-0.157989	0
0.9633	-12.5621	3.45039	-8.35653	0.147457	0
0.9640	-10.7228	4.05906	-9.5799	-1.37802	0
0.9647	-10.0967	7.10978	-2.86707	-3.81983	0
0.9653	-5.51794	7.10978	3.54463	-5.65075	0
0.9660	-3.09161	5.28008	-0.1192	-4.73616	0
0.9667	-4.30478	3.75472	-11.1044	-2.29435	0
0.9673	1.17403	0.0916681	-21.1736	-2.29435	0
0.9680	8.21821	-2.95905	-24.5301	-2.5998	0
0.9687	9.43137	-1.43369	-18.1246	-1.07257	0
0.9693	12.7969	0.700344	-11.1044	-0.463435	0
0.9700	17.6496	2.53371	-11.1044	-1.98891	0
0.9707	23.7545	4.97574	-12.6289	-1.68346	0
0.9713	36.5906	6.5011	-9.88731	-1.07257	0
0.9720	43.5956	6.80544	-6.83203	-0.157989	0
0.9727	34.7513	6.19676	-1.34257	1.97838	0
0.9733	28.3333	3.45039	9.95005	2.89471	0
0.9740	30.4856	2.53371	20.0256	0.147457	0
0.9747	28.6463	3.75472	24.5991	-1.07257	0
0.9753	25.5938	3.75472	24.9065	2.28382	0
0.9760	26.807	3.45039	13.6139	2.89471	0
0.9767	28.3333	6.5011	-6.52462	0.147457	0
0.9773	31.3857	8.02646	-20.2577	0.147457	0
0.9780	33.225	6.80544	-24.8375	1.67293	0
0.9787	29.8595	7.10978	-26.9768	0.452902	0
0.9793	27.7462	6.19676	-24.5301	-0.768881	0
0.9800	25.5938	2.53371	-20.2577	-1.98891	0
0.9807	18.9019	1.31269	-19.348	-1.68346	0
0.9813	16.7495	0.700344	-12.6289	2.58927	0
0.9820	15.8494	-1.43369	2.02012	5.94566	0
0.9827	11.5446	-1.12935	11.1734	3.50385	0
0.9833	16.7495	-0.21267	15.4458	2.28382	0
0.9840	21.6413	-1.12935	19.7182	1.97838	0
0.9847	5.75275	-0.517008	14.8372	-1.07257	0
0.9853	-11.0359	1.31269	6.29249	-3.20894	0
0.9860	-10.4097	1.00835	11.1734	-2.90525	0
0.9867	-7.9834	3.75472	26.1236	-2.29435	0
0.9873	-7.35725	8.94314	35.8917	-1.37802	0
0.9880	-0.352209	8.94314	35.8917	-0.157989	0
0.9887	3.95257	5.88876	24.5991	-1.98891	0
0.9893	1.80018	3.45039	8.11813	-5.3453	0
0.9900	0.27394	1.00835	5.98508	-5.65075	0
0.9907	-2.15239	-0.825013	23.6831	-1.98891	0
0.9913	-4.61785	-1.43369	48.4014	-0.768881	0
0.9920	-4.30478	-2.95905	65.4909	-3.20894	0
0.9927	-2.15239	-2.65471	67.0217	-2.90525	0
0.9933	-2.46546	1.31269	47.4854	0.758348	0
0.9940	-6.7311	3.75472	10.866	1.36748	0
0.9947	-7.35725	2.53371	-24.2289	1.06204	0
0.9953	0.90009	-0.21267	-38.5705	2.58927	0
0.9960	3.63949	-2.04603	-33.0811	1.97838	0
0.9967	-6.14409	-2.04603	-26.0608	0.758348	0
0.9973	-12.249	-3.26338	-23.313	1.36748	0
0.9980	-11.0359	-8.14746	-15.6842	0.452902	0
0.9987	-10.4097	-13.0315	-3.16821	-1.37802	0
0.9993	-7.9834	-13.9445	4.15317	-2.29435	0
1.0000	-6.14409	-13.0315	1.71271	-3.20894	0
1.0007	-8.88349	-11.1982	-6.22348	-3.51438	0
1.0013	-9.19657	-9.06414	-17.5161	-3.51438	0
1.0020	-5.83101	-7.53878	-28.1939	-3.81983	0
1.0027	-6.14409	-5.09674	-32.1651	-0.463435	0
1.0033	-7.04418	-2.04603	-29.1098	3.50385	0
1.0040	-5.20487	-0.825013	-22.397	1.67293	0
1.0047	-2.77854	0.700344	-17.8172	-0.463435	0
1.0053	-3.40469	4.3634	-19.348	1.36748	0
1.0060	-7.04418	7.10978	-22.397	2.28382	0
1.0067	-5.51794	6.19676	-21.4811	0.758348	0
1.0073	5.16573	1.92136	-19.0406	-0.157989	0
1.0080	6.69197	-1.73803	-15.6842	-0.768881	0
1.0087	-5.20487	0.0916681	-9.88731	-1.07257	0
1.0093	-10.0967	3.45039	-4.69898	0.452902	0
1.0100	-7.04418	2.53371	-1.95111	1.67293	0
1.0107	-7.35725	0.700344	0.796757	1.67293	0
1.0113	-6.45716	0.396006	2.32126	1.36748	0
1.0120	-4.30478	1.61702	3.84576	1.67293	0
1.0127	-6.45716	4.3634	9.64891	2.58927	0
1.0133	-7.04418	5.58442	13.6139	3.80929	0
1.0140	-4.93093	2.83804	10.866	3.50385	0
1.0147	-3.67863	0.396006	2.62867	3.50385	0
1.0153	-0.0391343	-0.825013	-9.88731	3.50385	0
1.0160	2.70027	-2.65471	-18.4321	1.67293	0
1.0167	-1.2523	-2.04603	-19.348	-0.157989	0
1.0173	-3.9917	1.31269	-17.8172	0.758348	0
1.0180	-4.61785	-0.21267	-19.348	2.28382	0
1.0187	-3.40469	-7.84312	-24.2289	1.67293	0
1.0193	7.27899	-16.3866	-30.9418	0.452902	0
1.0200	15.2233	-21.575	-35.8227	-1.07257	0
1.0207	6.06582	-24.017	-38.5705	-2.90525	0
1.0213	-3.9917	-24.6257	-38.5705	-1.98891	0
1.0220	-2.46546	-24.017	-26.9768	-1.37802	0
1.0227	-0.626149	-20.662	-8.97135	-2.90525	0
1.0233	-0.626149	-13.0315	6.29249	-2.90525	0
1.0240	-1.2523	-5.70542	29.1789	-2.29435	0
1.0247	-4.61785	-2.95905	57.8621	-1.98891	0
1.0253	-7.9834	-2.04603	63.6652	-1.37802	0
1.0260	-9.78358	1.61702	42.9119	-1.98891	0
1.0267	-10.4097	4.3634	19.1096	-2.5998	0
1.0273	-6.45716	3.45039	4.15317	-0.157989	0
1.0280	-5.20487	3.14238	1.71271	1.97838	0
1.0287	-9.19657	-0.21267	10.2575	0.147457	0
1.0293	-8.88349	-10.2852	13.6139	-0.157989	0
1.0300	-5.20487	-15.7779	8.11813	1.36748	0
1.0307	-4.61785	-10.8938	10.2575	0.758348	0
1.0313	1.17403	-3.87573	18.8022	1.36748	0
1.0320	6.3789	1.00835	11.782	4.11474	0
1.0327	0.90009	6.5011	-10.1884	3.50385	0
1.0333	-2.46546	11.9938	-28.5013	2.58927	0
1.0340	4.85266	17.7909	-34.2982	3.50385	0
1.0347	9.43137	21.1497	-34.9067	2.58927	0
1.0353	7.90513	19.9286	-36.1301	1.67293	0
1.0360	6.3789	19.3163	-35.5215	2.58927	0
1.0367	4.85266	22.3707	-31.2492	-0.157989	0
1.0373	3.95257	22.3707	-26.6694	-3.81983	0
1.0380	1.80018	18.4033	-23.9215	-1.07257	0
1.0387	-0.939224	16.2656	-20.8725	1.67293	0
1.0393	0.90009	15.9612	-14.7682	0.758348	0
1.0400	2.11325	15.3489	-6.52462	0.758348	0
1.0407	-0.0391343	12.9105	-0.1192	1.67293	0
1.0413	0.90009	8.94314	1.10417	-0.768881	0
1.0420	0.587015	5.58442	-1.6437	-2.90525	0
1.0427	-4.93093	6.19676	-2.25225	-1.98891	0
1.0433	-1.56537	6.19676	2.62867	-0.157989	0
1.0440	6.69197	3.45039	9.64891	-0.157989	0
1.0447	-2.46546	1.00835	9.95005	-0.768881	0
1.0453	-16.2016	1.00835	1.71271	-2.90525	0
1.0460	-14.3623	2.83804	-8.35653	-3.81983	0
1.0467	-10.4097	4.66774	-13.5449	-1.98891	0
1.0473	-12.5621	4.3634	-12.9363	-0.768881	0
1.0480	-10.4097	2.53371	-7.74799	-1.68346	0
1.0487	-7.04418	2.83804	-1.6437	-0.768881	0
1.0493	-10.7228	2.83804	2.02012	1.97838	0
1.0500	-11.6229	0.700344	3.54463	1.97838	0
1.0507	-8.25734	-1.12935	6.29249	1.36748	0
1.0513	-9.19657	-1.12935	10.2575	1.36748	0
1.0520	-11.936	-1.12935	11.782	-0.157989	0
1.0527	-8.25734	-1.73803	11.782	-1.07257	0
1.0533	-4.93093	-3.57139	15.4458	0.147457	0
1.0540	-7.9834	-5.09674	16.6629	0.758348	0
1.0547	-4.93093	-3.87573	8.11813	0.452902	0
1.0553	8.49215	-2.35037	-7.44058	1.06204	0
1.0560	12.1708	-3.26338	-18.7332	1.36748	0
1.0567	1.80018	-3.87573	-24.2289	-0.463435	0
1.0573	-4.61785	-5.70542	-22.0896	-2.5998	0
1.0580	-2.15239	-8.4518	-10.8033	-1.98891	0
1.0587	0.90009	-10.2852	3.23722	1.67293	0
1.0593	1.4871	-13.6402	9.95005	2.58927	0
1.0600	-2.15239	-18.2199	12.3905	0.758348	0
1.0607	-6.7311	-19.7453	21.5501	0.147457	0
1.0613	-7.9834	-20.354	37.4162	0.758348	0
1.0620	-11.6229	-23.4084	45.6598	0.758348	0
1.0627	-16.5147	-25.2381	37.7236	1.36748	0
1.0633	-14.3623	-21.575	25.515	0.758348	0
1.0640	-14.3623	-14.8612	31.0108	-0.768881	0
1.0647	-20.4673	-9.98082	43.5205	-0.157989	0
1.0653	-19.8802	-6.01343	31.0108	-0.768881	0
1.0660	-18.941	1.61702	-5.61494	-4.12527	0
1.0667	-21.7196	10.1642	-30.6343	-2.5998	0
1.0673	-12.8361	15.3489	-32.7737	0.758348	0
1.0680	-1.56537	20.5373	-26.0608	-0.768881	0
1.0687	-7.35725	24.8127	-19.9566	-1.37802	0
1.0693	-16.2016	27.8634	-19.9566	0.758348	0
1.0700	-15.3015	31.8308	-27.2779	-1.07257	0
1.0707	-12.5621	31.5265	-29.4173	-2.5998	0
1.0713	-9.78358	24.5047	-19.0406	-1.07257	0
1.0720	-5.51794	19.012	-8.0554	-2.90525	0
1.0727	-2.15239	15.3489	-6.52462	-5.3453	0
1.0733	1.4871	9.55181	-10.4959	-1.37802	0
1.0740	4.22651	8.33079	-5.61494	-0.157989	0
1.0747	4.85266	9.55181	18.4948	-4.43072	0
1.0753	6.69197	4.97574	51.1493	-2.90525	0
1.0760	6.06582	1.92136	63.9664	0.758348	0
1.0767	3.01334	4.66774	52.0652	-1.98891	0
1.0773	1.17403	4.3634	38.6396	-4.12527	0
1.0780	-2.46546	2.83804	29.1789	-0.157989	0
1.0787	-5.51794	4.97574	8.11813	0.758348	0
1.0793	4.85266	4.97574	-20.2577	-0.157989	0
1.0800	15.8494	0.396006	-33.3822	0.147457	0
1.0807	11.8577	-4.79241	-26.6694	-1.68346	0
1.0813	6.69197	-8.14746	-17.2087	-4.12527	0
1.0820	9.74445	-8.4518	-10.1884	-2.90525	0
1.0827	9.43137	-7.84312	-2.86707	-3.20894	0
1.0833	4.85266	-6.6221	-10.1884	-5.03985	0
1.0840	4.53958	-4.4844	-34.9067	-3.20894	0
1.0847	5.43967	-3.87573	-56.8834	-2.90525	0
1.0853	5.43967	-6.01343	-59.0164	-4.73616	0
1.0860	5.16573	-5.09674	-42.2344	-3.20894	0
1.0867	3.01334	-2.95905	-14.4608	-3.51438	0
1.0873	2.42633	-3.57139	18.1937	-7.17622	0
1.0880	3.95257	-1.12935	63.0504	-4.73616	0
1.0887	1.4871	2.53371	117.067	-0.157989	0
1.0893	-1.56537	0.700344	145.148	-0.768881	0
1.0900	-1.56537	-2.04603	125.31	1.06204	0
1.0907	-1.56537	-2.04603	79.5314	3.1984	0
1.0913	0.27394	-4.79241	31.3119	-1.07257	0
1.0920	2.42633	-8.4518	-8.35653	-2.29435	0
1.0927	-2.46546	-7.23078	-29.1098	-0.157989	0
1.0933	-8.57042	-4.4844	-33.9908	-2.90525	0
1.0940	-7.04418	-2.95905	-34.2982	-2.90525	0
1.0947	-5.20487	-0.825013	-31.2492	1.97838	0
1.0953	-7.35725	0.396006	-29.4173	1.06204	0
1.0960	-7.9834	1.00835	-30.3332	-1.07257	0
1.0967	-8.25734	2.53371	-26.6694	2.89471	0
1.0973	-8.88349	1.92136	-22.0896	4.72563	0
1.0980	-7.67033	0.396006	-23.6204	1.67293	0
1.0987	-7.9834	2.53371	-24.8375	0.758348	0
1.0993	-10.7228	7.41778	-28.1939	1.06204	0
1.1000	-12.5621	9.85615	-40.095	0.452902	0
1.1007	-12.5621	7.41778	-48.6398	0.758348	0
1.1013	-12.249	3.45039	-44.3674	1.06204	0
1.1020	-14.0884	1.00835	-35.5215	-0.157989	0
1.1027	-13.4622	1.00835	-23.313	-1.68346	0
1.1033	-4.61785	-0.21267	-5.30753	-1.07257	0
1.1040	-0.352209	-3.87573	19.1096	0.147457	0
1.1047	-10.7228	-2.95905	49.3173	1.36748	0
1.1053	-19.5672	2.83804	63.6652	1.06204	0
1.1060	-17.4148	5.28008	41.08	1.36748	0
1.1067	-18.941	3.45039	14.2224	2.58927	0
1.1073	-21.9935	5.28008	12.6979	1.97838	0
1.1080	-18.0409	7.10978	9.64891	1.06204	0
1.1087	-13.4622	5.28008	-6.52462	2.58927	0
1.1093	-12.5621	3.45039	-8.35653	3.50385	0
1.1100	-11.3098	2.22937	3.54463	1.36748	0
1.1107	-8.25734	-1.12935	7.50959	1.06204	0
1.1113	-5.20487	-0.21267	0.796757	2.28382	0
1.1120	-3.09161	2.22937	-10.1884	1.36748	0
1.1127	0.27394	2.22937	-14.1597	1.36748	0
1.1133	7.27899	5.58442	0.489347	2.58927	0
1.1140	11.2707	10.7728	20.9352	2.89471	0
1.1147	12.1708	9.85615	26.7384	5.64021	0
1.1153	20.7021	8.63513	17.5788	8.69291	0
1.1160	28.6463	9.85615	8.11813	5.64021	0
1.1167	23.4806	4.3634	9.95005	1.06204	0
1.1173	20.7021	-5.70542	18.8022	0.758348	0
1.1180	25.5938	-7.53878	20.0256	1.67293	0
1.1187	24.3807	-2.04603	20.0256	0.758348	0
1.1193	24.3807	-1.12935	26.1236	-1.07257	0
1.1200	33.225	-5.70542	26.7384	-1.37802	0
1.1207	37.8038	-7.53878	23.6831	-1.98891	0
1.1213	37.2167	-5.70542	22.7672	-2.29435	0
1.1220	41.4824	-5.70542	14.8372	0.758348	0
1.1227	44.8088	-6.6221	0.489347	4.11474	0
1.1233	44.2218	-3.26338	-5.91607	3.50385	0
1.1240	43.2826	1.92136	-8.66394	3.1984	0
1.1247	40.5432	4.05906	-13.5449	5.33477	0
1.1253	38.1168	3.45039	-12.9363	4.11474	0
1.1260	37.8038	3.45039	-6.83203	2.28382	0
1.1267	36.9037	1.92136	1.71271	4.42019	0
1.1273	40.8562	-1.12935	9.95005	5.64021	0
1.1280	46.0611	-3.87573	9.03409	3.80929	0
1.1287	37.4907	-5.70542	-3.78303	2.58927	0
1.1293	23.1675	-5.70542	-14.7682	0.758348	0
1.1300	17.3756	-3.87573	-16.6001	-0.768881	0
1.1307	15.8494	-2.04603	-10.1884	-0.157989	0
1.1313	11.5446	-3.57139	-3.16821	0.758348	0
1.1320	6.69197	-4.79241	-2.86707	2.28382	0
1.1327	4.53958	-3.87573	-5.61494	3.50385	0
1.1333	8.49215	-4.79241	-3.78303	1.67293	0
1.1340	11.2707	-8.4518	2.62867	-0.157989	0
1.1347	6.69197	-9.67281	7.50959	-0.157989	0
1.1353	3.95257	-10.2852	6.90104	-1.07257	0
1.1360	5.75275	-10.2852	2.92981	-0.463435	0
1.1367	7.90513	-9.36848	-0.727746	3.80929	0
1.1373	11.2707	-9.67281	-4.69898	5.02932	0
1.1380	10.3315	-9.98082	-9.27249	3.50385	0
1.1387	6.69197	-5.70542	-12.0204	5.33477	0
1.1393	11.8577	-2.95905	-11.1044	6.2511	0
1.1400	15.5363	-7.84312	-7.74799	2.89471	0
1.1407	3.63949	-12.1149	-7.44058	0.758348	0
1.1413	-6.45716	-10.2852	-14.7682	1.36748	0
1.1420	-5.83101	-6.31776	-23.6204	1.67293	0
1.1427	-9.78358	-2.65471	-26.9768	2.89471	0
1.1433	-14.9884	1.61702	-26.9768	3.50385	0
1.1440	-11.936	6.19676	-22.397	1.06204	0
1.1447	-8.88349	11.0772	-13.5449	-0.768881	0
1.1453	-10.7228	14.4359	-12.3278	0.147457	0
1.1460	-12.8361	13.5192	-20.5651	-0.157989	0
1.1467	-14.6754	11.6895	-22.7044	-1.07257	0
1.1473	-17.1408	13.2149	-16.9013	-1.07257	0
1.1480	-16.8278	13.8235	-14.4608	-1.07257	0
1.1487	-14.3623	10.4685	-12.3278	-0.463435	0
1.1493	-13.1491	7.72212	-1.03516	2.58927	0
1.1500	-16.2016	6.5011	15.4458	2.58927	0
1.1507	-14.9884	4.3634	23.6831	-0.157989	0
1.1513	-3.9917	2.22937	13.9213	0.758348	0
1.1520	0.27394	2.53371	-4.69898	2.89471	0
1.1527	-8.25734	1.61702	-16.6001	0.758348	0
1.1533	-12.8361	-0.21267	-21.7885	-1.07257	0
1.1540	-9.78358	-0.825013	-21.1736	-0.463435	0
1.1547	-10.0967	-2.04603	-15.0756	-0.463435	0
1.1553	-11.0359	-4.79241	-14.7682	-0.157989	0
1.1560	-7.9834	-3.87573	-15.6842	-0.157989	0
1.1567	-5.20487	-2.65471	-4.69898	-0.768881	0
1.1573	-4.30478	-2.95905	5.67767	0.452902	0
1.1580	-3.40469	-0.825013	1.10417	1.67293	0
1.1587	-3.9917	0.0916681	-1.6437	0.147457	0
1.1593	-2.46546	-2.95905	0.796757	-1.37802	0
1.1600	-0.939224	-4.79241	-5.61494	-1.98891	0
1.1607	-1.56537	-3.87573	-13.8523	-1.07257	0
1.1613	-0.352209	-3.57139	-15.0756	2.58927	0
1.1620	0.587015	-2.95905	-19.348	1.67293	0
1.1627	-0.939224	-1.43369	-29.7184	-2.90525	0
1.1633	2.70027	-2.04603	-36.4375	-0.463435	0
1.1640	8.49215	-3.87573	-32.1651	1.67293	0
1.1647	4.85266	-5.09674	-23.0056	-2.29435	0
1.1653	-3.40469	-3.87573	-20.5651	-2.90525	0
1.1660	-4.93093	-2.95905	-26.362	-0.768881	0
1.1667	-2.15239	-3.87573	-30.6343	-2.90525	0
1.1673	-0.626149	-2.95905	-26.9768	-1.68346	0
1.1680	-0.939224	0.396006	-14.7682	2.58927	0
1.1687	-1.87845	-1.43369	2.02012	1.67293	0
1.1693	-0.626149	-3.26338	17.2777	-1.07257	0
1.1700	-0.352209	0.700344	26.431	-0.768881	0
1.1707	-1.87845	0.700344	32.2279	-1.37802	0
1.1713	-0.626149	-5.70542	43.5205	-1.68346	0
1.1720	-0.352209	-4.79241	52.3726	-0.157989	0
1.1727	-1.87845	0.0916681	45.6598	-1.07257	0
1.1733	0.27394	-2.35037	40.1641	-1.07257	0
1.1740	0.27394	-6.6221	52.0652	0.758348	0
1.1747	-1.2523	-4.18006	57.561	-0.463435	0
1.1753	5.43967	-3.26338	49.0162	-1.68346	0
1.1760	9.43137	-9.36848	44.7438	-1.98891	0
1.1767	-0.626149	-13.9445	36.5002	-5.03985	0
1.1773	-6.7311	-12.1149	13.9213	-6.56708	0
1.1780	-2.77854	-9.36848	-0.1192	-4.12527	0
1.1787	-2.15239	-9.36848	3.54463	-1.98891	0
1.1793	-3.40469	-8.14746	8.11813	-1.98891	0
1.1800	-2.46546	-3.87573	9.3415	-2.90525	0
1.1807	-4.30478	-2.04603	13.9213	-2.90525	0
1.1813	-5.83101	-5.40108	24.2979	-3.81983	0
1.1820	-5.51794	-8.7598	34.6683	-5.03985	0
1.1827	-7.9834	-7.84312	29.7874	-3.81983	0
1.1833	-9.78358	-5.70542	10.866	-1.68346	0
1.1840	-9.78358	-2.35037	-1.6437	-3.51438	0
1.1847	-10.0967	3.45039	-6.52462	-6.56708	0
1.1853	-10.0967	6.5011	-13.8523	-4.12527	0
1.1860	-9.78358	8.63513	-22.7044	-0.768881	0
1.1867	-7.04418	14.4359	-34.9067	-1.98891	0
1.1873	2.11325	19.012	-44.9822	-3.20894	0
1.1880	7.59206	17.4866	-39.4865	-1.07257	0
1.1887	0.587015	18.0989	-25.7534	-0.157989	0
1.1893	-7.04418	19.3163	-18.4321	-1.07257	0
1.1900	-7.35725	15.3489	-9.88731	-1.68346	0
1.1907	-7.35725	11.6895	4.46058	-3.20894	0
1.1913	-7.9834	9.85615	11.782	-4.73616	0
1.1920	-7.9834	4.97574	16.0543	-4.43072	0
1.1927	-7.35725	3.14238	22.1586	-2.29435	0
1.1933	-4.30478	6.80544	18.8022	-1.07257	0
1.1940	-2.15239	5.88876	6.29249	-1.07257	0
1.1947	-1.87845	0.700344	-6.83203	-1.98891	0
1.1953	0.27394	0.396006	-20.2577	-3.20894	0
1.1960	2.11325	2.22937	-25.1449	-2.5998	0
1.1967	1.17403	1.92136	-17.5161	-1.98891	0
1.1973	1.4871	1.31269	-12.0204	-4.43072	0
1.1980	1.17403	1.31269	-11.1044	-5.03985	0
1.1987	1.17403	2.22937	-4.39157	-1.37802	0
1.1993	6.3789	3.14238	1.71271	0.758348	0
1.2000	6.96591	-0.21267	-0.42661	-1.37802	0
1.2007	-4.30478	-4.79241	-0.727746	-3.81983	0
1.2013	-14.3623	-5.09674	2.02012	-3.20894	0
1.2020	-18.0409	-3.26338	-0.42661	-2.90525	0
1.2027	-21.9935	-3.87573	-2.86707	-2.5998	0
1.2033	-26.8853	-5.70542	2.62867	-1.68346	0
1.2040	-30.5639	-5.70542	16.3617	-1.68346	0
1.2047	-34.5165	-2.04603	33.7524	-2.90525	0
1.2053	-33.3033	-1.12935	42.9119	-3.20894	0
1.2060	-26.2983	-2.04603	41.08	-1.07257	0
1.2067	-20.7803	0.396006	40.1641	1.06204	0
1.2073	-18.941	4.05906	40.7726	1.97838	0
1.2080	-18.354	3.45039	27.0395	-0.157989	0
1.2087	-17.1408	2.53371	2.62867	-2.90525	0
1.2093	-14.6754	1.61702	-10.4959	-2.90525	0
1.2100	-15.3015	-1.73803	-6.22348	-0.768881	0
1.2107	-16.2016	-2.65471	1.71271	1.06204	0
1.2113	-7.9834	-0.21267	5.67767	2.28382	0
1.2120	-0.626149	-0.825013	8.11813	1.36748	0
1.2127	-7.35725	-1.73803	11.1734	-0.157989	0
1.2133	-13.7753	-0.21267	16.0543	0.758348	0
1.2140	-10.4097	0.396006	20.9352	1.97838	0
1.2147	-7.35725	0.700344	19.1096	0.452902	0
1.2153	-6.45716	2.83804	7.817	0.452902	0
1.2160	-6.14409	3.45039	-2.86707	1.97838	0
1.2167	-12.249	3.45039	-5.61494	0.147457	0
1.2173	-18.0409	2.22937	-5.30753	-2.5998	0
1.2180	-18.0409	-3.57139	-8.35653	-1.98891	0
1.2187	-18.941	-8.7598	-10.1884	-1.68346	0
1.2193	-20.1933	-8.4518	-8.35653	-2.90525	0
1.2200	-18.6671	-8.7598	-7.74799	-2.5998	0
1.2207	-18.0409	-9.67281	-14.7682	-1.07257	0
1.2213	-17.4148	-6.6221	-24.2289	-1.37802	0
1.2220	-17.4148	-2.04603	-28.8024	-1.98891	0
1.2227	-18.0409	0.0916681	-29.4173	-1.98891	0
1.2233	-9.78358	0.396006	-26.6694	-1.68346	0
1.2240	-1.56537	0.700344	-25.7534	-0.157989	0
1.2247	-7.9834	2.53371	-36.1301	-1.07257	0
1.2253	-17.1408	4.97574	-57.1845	-3.20894	0
1.2260	-14.3623	6.19676	-73.0569	-1.07257	0
1.2267	-11.6229	6.80544	-70.0016	2.58927	0
1.2273	-14.3623	7.41778	-54.1355	1.36748	0
1.2280	-14.3623	5.58442	-39.4865	-1.07257	0
1.2287	-11.6229	3.75472	-26.362	-0.463435	0
1.2293	-9.78358	6.19676	-5.61494	1.06204	0
1.2300	-8.25734	8.02646	20.3267	1.06204	0
1.2307	-5.51794	6.80544	48.4014	-0.157989	0
1.2313	-3.40469	7.10978	74.9516	1.06204	0
1.2320	-2.77854	9.55181	81.3633	4.11474	0
1.2327	-1.56537	8.02646	57.561	3.50385	0
1.2333	2.42633	4.3634	29.48	0.758348	0
1.2340	3.01334	3.75472	18.1937	-0.463435	0
1.2347	3.63949	5.28008	13.6139	-1.68346	0
1.2353	10.6445	5.58442	4.46058	-1.98891	0
1.2360	14.5971	4.05906	-9.88731	2.58927	0
1.2367	7.90513	2.83804	-19.348	3.80929	0
1.2373	1.17403	1.31269	-13.2437	-1.07257	0
1.2380	1.17403	-1.12935	1.71271	-1.07257	0
1.2387	2.70027	-1.12935	12.6979	3.1984	0
1.2393	2.42633	-0.21267	17.2777	2.89471	0
1.2400	2.70027	-1.43369	15.4458	-0.157989	0
1.2407	4.85266	-0.825013	6.59363	1.06204	0
1.2413	6.3789	0.700344	-5.61494	3.50385	0
1.2420	3.01334	-1.43369	-13.8523	2.58927	0
1.2427	-0.352209	-1.12935	-14.1597	-0.157989	0
1.2433	0.27394	1.31269	-11.4118	-0.157989	0
1.2440	0.90009	-1.43369	-10.4959	1.67293	0
1.2447	1.17403	-3.57139	-9.88731	1.97838	0
1.2453	3.32642	0.396006	-8.35653	1.06204	0
1.2460	3.95257	2.22937	-10.1884	1.36748	0
1.2467	6.96591	1.61702	-12.0204	2.28382	0
1.2473	15.8494	4.05906	-9.5799	1.97838	0
1.2480	19.1758	4.66774	-4.08416	2.28382	0
1.2487	11.5446	1.61702	5.37654	4.11474	0
1.2493	6.3789	0.396006	17.2777	4.72563	0
1.2500	8.49215	0.0916681	25.2076	2.89471	0
1.2507	12.1708	0.0916681	25.515	1.67293	0
1.2513	13.697	-0.21267	13.9213	1.06204	0
1.2520	12.4839	-2.35037	-5.91607	1.06204	0
1.2527	12.1708	-2.65471	-14.7682	1.97838	0
1.2533	14.3232	-0.517008	-9.5799	2.58927	0
1.2540	16.7495	-1.43369	-7.44058	1.67293	0
1.2547	19.1758	-2.95905	-8.66394	0.758348	0
1.2553	21.6413	-1.12935	-5.61494	0.147457	0
1.2560	20.7021	-2.04603	-6.52462	-1.37802	0
1.2567	20.4281	-4.18006	-11.4118	-1.68346	0
1.2573	23.1675	-2.95905	-6.83203	-0.157989	0
1.2580	19.4889	-2.95905	1.71271	0.758348	0
1.2587	15.5363	-4.18006	5.06913	3.1984	0
1.2593	25.0068	-2.04603	6.90104	3.80929	0
1.2600	34.7513	-1.43369	4.15317	-0.157989	0
1.2607	28.0593	-5.70542	-1.03516	-2.5998	0
1.2613	17.6496	-8.14746	5.37654	-1.07257	0
1.2620	13.0709	-8.14746	17.2777	-1.37802	0
1.2627	11.8577	-7.53878	14.5298	-1.07257	0
1.2633	11.8577	-4.18006	2.62867	2.58927	0
1.2640	13.0709	-1.73803	-4.69898	3.80929	0
1.2647	13.0709	-2.65471	-8.97135	1.67293	0
1.2653	14.0101	-2.04603	-15.6842	1.67293	0
1.2660	13.3839	-1.12935	-18.4321	4.11474	0
1.2667	12.1708	-2.65471	-12.0204	4.42019	0
1.2673	12.4839	-3.57139	-1.03516	2.89471	0
1.2680	10.0184	-2.35037	4.46058	0.758348	0
1.2687	6.3789	-3.26338	-1.95111	-0.463435	0
1.2693	8.21821	-4.79241	-12.3278	-0.157989	0
1.2700	9.43137	-3.57139	-14.1597	0.147457	0
1.2707	9.1183	-2.04603	-8.66394	0.452902	0
1.2713	17.0626	-2.04603	1.71271	2.58927	0
1.2720	22.5414	-2.95905	20.0256	2.58927	0
1.2727	13.3839	-2.65471	35.5843	1.67293	0
1.2733	5.16573	-2.04603	33.1438	2.58927	0
1.2740	6.3789	-0.21267	20.0256	2.58927	0
1.2747	4.85266	1.61702	5.37654	-0.157989	0
1.2753	-1.56537	0.700344	-8.97135	-1.68346	0
1.2760	-6.14409	-2.65471	-13.5449	0.758348	0
1.2767	-9.78358	-4.4844	-5.30753	1.67293	0
1.2773	-12.5621	-2.95905	6.29249	0.147457	0
1.2780	-16.8278	-2.04603	14.2224	-0.157989	0
1.2787	-22.6196	-3.57139	17.2777	1.67293	0
1.2793	-23.8328	-4.79241	23.0746	1.67293	0
1.2800	-22.9327	-3.26338	37.1151	-0.463435	0
1.2807	-26.2983	-1.73803	39.2481	-0.768881	0
1.2813	-28.0984	-2.35037	16.9703	0.452902	0
1.2820	-27.8245	-3.26338	-2.25225	-0.157989	0
1.2827	-29.9378	-1.73803	-5.91607	-0.157989	0
1.2833	-27.1984	0.700344	-10.4959	1.06204	0
1.2840	-21.4065	0.700344	-17.5161	0.452902	0
1.2847	-27.8245	-1.12935	-18.7332	-0.768881	0
1.2853	-38.1951	-0.517008	-14.7682	-0.463435	0
1.2860	-38.1951	2.22937	-3.78303	-0.768881	0
1.2867	-36.3558	3.45039	7.50959	-0.157989	0
1.2873	-39.0952	2.22937	10.866	0.758348	0
1.2880	-39.7213	3.14238	10.866	-0.463435	0
1.2887	-38.1951	4.97574	5.37654	-1.07257	0
1.2893	-39.9953	2.53371	-9.88731	1.06204	0
1.2900	-40.9345	-0.517008	-22.0896	1.36748	0
1.2907	-37.2559	2.22937	-27.5853	0.452902	0
1.2913	-34.5165	5.88876	-37.6546	1.67293	0
1.2920	-32.9902	6.80544	-47.4227	2.58927	0
1.2927	-28.7246	8.94314	-48.3387	2.58927	0
1.2933	-24.1459	10.4685	-48.6398	2.89471	0
1.2940	-21.9935	10.1642	-51.0802	2.28382	0
1.2947	-16.2016	13.5192	-45.5908	1.97838	0
1.2953	-3.40469	17.1823	-35.2141	3.50385	0
1.2960	0.90009	14.7402	-30.3332	1.67293	0
1.2967	-6.14409	11.9938	-29.7184	-0.157989	0
1.2973	-9.19657	13.5192	-28.5013	1.97838	0
1.2980	-4.61785	15.0446	-23.0056	2.58927	0
1.2987	-1.56537	14.7402	-11.7129	0.147457	0
1.2993	-0.0391343	11.6895	2.92981	-0.157989	0
1.3000	1.17403	4.05906	21.2427	0.758348	0
1.3007	3.01334	-2.65471	48.4014	-0.463435	0
1.3013	3.95257	-3.87573	77.6994	-1.07257	0
1.3020	1.4871	-5.70542	94.4878	-1.98891	0
1.3027	-0.939224	-7.23078	99.9773	-4.43072	0
1.3033	1.17403	-8.14746	100.285	-5.03985	0
1.3040	1.80018	-13.0315	80.7547	-6.26164	0
1.3047	1.17403	-17.9119	38.3321	-8.398	0
1.3053	5.75275	-14.8612	5.67767	-6.87253	0
1.3060	7.59206	-9.98082	2.32126	-2.5998	0
1.3067	6.3789	-9.98082	6.59363	-1.07257	0
1.3073	12.4839	-10.2852	2.92981	-0.463435	0
1.3080	15.2233	-8.4518	0.489347	-0.157989	0
1.3087	4.22651	-6.92644	0.796757	-1.07257	0
1.3093	-3.9917	-6.6221	-4.08416	-1.98891	0
1.3100	-1.87845	-7.23078	-12.3278	-1.07257	0
1.3107	1.17403	-7.53878	-15.6842	-0.768881	0
1.3113	6.96591	-7.23078	-12.6289	-0.157989	0
1.3120	14.9102	-6.01343	-6.52462	1.06204	0
1.3127	17.6496	-5.40108	-0.1192	0.452902	0
1.3133	18.9019	-5.70542	5.06913	-2.5998	0
1.3140	20.4281	-6.6221	8.11813	-4.43072	0
1.3147	21.0151	-6.6221	4.46058	-3.20894	0
1.3153	24.0676	-4.4844	-4.39157	-1.98891	0
1.3160	25.9069	-3.26338	-12.0204	-0.768881	0
1.3167	25.9069	-4.18006	-18.4321	0.452902	0
1.3173	31.3857	-3.26338	-23.9215	-0.157989	0
1.3180	35.0644	0.700344	-19.0406	-1.07257	0
1.3187	33.225	2.22937	-8.35653	-0.463435	0
1.3193	39.6431	3.14238	-2.86707	1.06204	0
1.3200	44.8088	5.58442	1.71271	0.452902	0
1.3207	35.0644	5.28008	5.67767	-1.07257	0
1.3213	25.9069	3.14238	1.10417	-2.29435	0
1.3220	25.2808	4.3634	-4.39157	-3.20894	0
1.3227	22.2283	5.58442	-9.27249	-3.20894	0
1.3233	19.1758	4.3634	-22.7044	-1.07257	0
1.3240	17.6496	5.28008	-32.7737	1.67293	0
1.3247	13.697	6.5011	-25.1449	1.36748	0
1.3253	11.8577	5.28008	-18.1246	-1.07257	0
1.3260	12.7969	3.14238	-24.2289	-1.98891	0
1.3267	10.3315	3.45039	-34.6056	-0.768881	0
1.3273	8.49215	3.75472	-41.3184	-0.157989	0
1.3280	9.1183	0.700344	-38.878	-1.07257	0
1.3287	8.80522	-1.73803	-25.1449	-1.68346	0
1.3293	11.2707	2.83804	-10.8033	0.758348	0
1.3300	13.3839	5.88876	-0.1192	2.58927	0
1.3307	13.697	2.22937	6.29249	1.67293	0
1.3313	19.1758	0.700344	3.54463	1.97838	0
1.3320	19.4889	0.0916681	-8.0554	1.36748	0
1.3327	5.16573	-1.43369	-19.0406	-2.90525	0
[truncated: 51,424 more rows]
