# Supplementary material for: Identification of Haptic Based Guiding Using Hard Reins
Source: PLoS One. 2015 Jul 22;10(7):e0132020. doi: 10.1371/journal.pone.0132020 (PMC4511788; doi:10.1371/journal.pone.0132020)
Supplement: S4 File — (ZIP) [file pone.0132020.s004.zip › EMGData2/Subject14/T2/t2.txt]

0.0000	-156.645	8.03223	-26.8378	-19.6947	0
0.0007	-199.377	9.5611	-23.1708	-21.2251	0
0.0013	-221.621	10.1711	-15.5474	-21.2251	0
0.0020	-210.382	6.50712	-9.43951	-19.0857	0
0.0027	-210.031	2.23682	2.15165	-14.812	0
0.0033	-215.534	1.62678	34.1951	-12.0686	0
0.0040	-215.885	-0.512134	75.4004	-9.62728	0
0.0047	-220.099	-5.08745	94.0133	-5.04652	0
0.0053	-221.036	-6.00252	86.39	-0.470872	0
0.0060	-219.514	-5.08745	66.5508	1.66341	0
0.0067	-221.621	-4.47741	35.1205	5.32802	0
0.0073	-218.578	-5.08745	5.20561	11.4289	0
0.0080	-215.299	-9.97156	1.55012	16.0096	0
0.0087	-213.426	-18.5159	14.0552	18.1439	0
0.0093	-204.88	-23.095	17.4214	19.0601	0
0.0100	-206.987	-24.0101	11.6143	21.5014	0
0.0107	-207.338	-23.4	4.29174	24.5519	0
0.0113	-169.172	-18.5159	-7.91253	24.5519	0
0.0120	-135.572	-13.3268	-21.6438	21.8085	0
0.0127	-156.06	-12.7168	-28.3648	19.0601	0
0.0133	-177.719	-8.75147	-29.8918	15.7025	0
0.0140	-162.499	-0.817156	-32.9342	8.98751	0
0.0147	-149.621	-1.12218	-37.5151	3.49571	0
0.0153	-144.821	-6.61256	-37.2143	-0.163781	0
0.0160	-130.772	-5.08745	-34.1604	-3.82839	0
0.0167	-118.479	-1.4272	-34.1604	-7.79497	0
0.0173	-109.933	-1.73222	-34.1604	-12.0686	0
0.0180	-101.737	0.402929	-29.8918	-16.3423	0
0.0187	-96.5862	3.15189	-20.7299	-17.5604	0
0.0193	-88.2739	0.097908	-4.25703	-16.6443	0
0.0200	-80.0788	0.402929	20.4638	-19.0857	0
0.0207	-76.6836	8.03223	42.4431	-21.8341	0
0.0213	-68.1372	13.2214	48.2387	-19.6947	0
0.0220	-63.5713	13.2214	37.5614	-16.3423	0
0.0227	-59.5908	16.2753	35.4213	-14.2029	0
0.0233	-24.2344	18.7155	59.8414	-9.32019	0
0.0240	5.03419	16.8854	74.1742	-4.13036	0
0.0247	-21.4246	14.1364	47.0125	-3.5213	0
0.0253	-48.937	12.3063	12.2274	-1.689	0
0.0260	-36.4101	8.03223	0.636241	4.41186	0
0.0267	-26.6929	-1.12218	-6.08478	8.98751	0
0.0273	-27.8637	-8.75147	-13.4073	11.736	0
0.0280	-21.4246	-9.66654	-11.8804	17.2278	0
0.0287	-19.6685	-4.78243	-14.3212	21.1943	0
0.0293	-20.8392	-0.512134	-20.7299	21.5014	0
0.0300	-15.9221	2.23682	-19.816	21.5014	0
0.0307	-15.9221	5.89708	-22.2569	21.5014	0
0.0313	-11.3562	9.86612	-32.9342	19.6691	0
0.0320	3.27808	10.7812	-38.7413	18.451	0
0.0327	14.8684	7.7272	-37.2143	16.9258	0
0.0333	24.9368	4.06695	-30.1925	12.6521	0
0.0340	32.8978	3.15189	-15.5474	7.46229	0
0.0347	40.5077	3.45691	-10.9665	4.10477	0
0.0353	73.9909	3.15189	-24.0846	-0.163781	0
0.0360	111.22	1.62678	-31.7195	-6.87882	0
0.0367	102.089	-2.34226	-20.1168	-12.0686	0
0.0373	77.386	-6.92135	-0.289201	-13.901	0
0.0380	84.7617	-11.4967	13.1413	-17.5604	0
0.0387	99.0448	-14.2456	5.51795	-22.4432	0
0.0393	102.089	-14.5506	-11.8804	-23.9684	0
0.0400	108.879	-14.2456	-8.2133	-23.9684	0
0.0407	119.182	-16.9908	13.7544	-24.2755	0
0.0413	126.206	-20.9561	28.0987	-20.3089	0
0.0420	131.708	-22.1799	33.2812	-14.812	0
0.0427	135.104	-20.346	29.0126	-13.2868	0
0.0433	138.733	-16.9908	8.56034	-11.7616	0
0.0440	139.67	-12.4117	-8.8264	-5.6607	0
0.0447	137.796	-9.97156	-5.77244	-0.163781	0
0.0453	141.543	-10.2766	-0.289201	3.49571	0
0.0460	137.562	-9.97156	-2.41772	8.07647	0
0.0467	132.294	-6.92135	-2.41772	11.736	0
0.0473	154.304	-1.4272	-4.85857	14.4844	0
0.0480	170.811	3.15189	-14.622	17.2278	0
0.0487	138.733	2.54184	-23.4831	19.0601	0
0.0493	108.528	0.402929	-24.0846	19.6691	0
0.0500	116.489	2.84686	-20.7299	20.5853	0
0.0507	123.162	4.98201	-16.149	21.5014	0
0.0513	120.469	2.23682	-9.43951	20.5853	0
0.0520	130.538	-2.9523	-4.25703	17.5349	0
0.0527	143.299	-5.08745	-6.99865	14.7864	0
0.0533	146.928	-4.17239	-13.7081	12.345	0
0.0540	151.26	-1.73222	-14.3212	7.76938	0
0.0547	157.114	-2.9523	-13.4073	1.9705	0
0.0553	160.158	-5.08745	-20.7299	-1.38702	0
0.0560	158.87	-3.25733	-28.0525	-3.21933	0
0.0567	159.806	-1.12218	-24.9985	-6.57685	0
0.0573	161.914	-2.34226	-19.5153	-11.4596	0
0.0580	156.177	-3.56235	-19.5153	-15.4262	0
0.0587	163.436	-2.34226	-19.816	-16.6443	0
0.0593	197.621	-1.73222	-12.4935	-17.5604	0
0.0600	205.231	-4.17239	-0.589969	-19.3928	0
0.0607	165.894	-6.61256	4.29174	-20.0018	0
0.0613	140.255	-3.86737	2.15165	-19.3928	0
0.0620	144.821	1.01674	7.64646	-18.4766	0
0.0627	142.713	-0.512134	22.3032	-17.2534	0
0.0633	137.211	-5.08745	30.8404	-15.1191	0
0.0640	136.86	-4.78243	27.7864	-10.2363	0
0.0647	129.016	-2.64728	22.3032	-2.91224	0
0.0653	119.533	-3.56235	23.217	1.9705	0
0.0660	114.616	-3.25733	26.271	5.63511	0
0.0667	108.528	-0.512134	18.9369	10.8198	0
0.0673	104.898	0.402929	5.81872	15.4006	0
0.0680	96.3521	1.32176	1.55012	16.9258	0
0.0687	83.8251	4.67699	1.85088	18.753	0
0.0693	81.0153	7.11716	-2.73005	21.5014	0
0.0700	72.8201	7.7272	-6.69789	22.1105	0
0.0707	66.7323	11.0862	-7.91253	21.1943	0
0.0713	96.0008	15.0515	-10.0526	19.6691	0
0.0720	119.767	15.6653	-11.5796	18.451	0
0.0727	91.0837	13.2214	-13.4073	16.9258	0
0.0733	64.625	8.95106	-16.4613	13.2612	0
0.0740	75.2787	5.89708	-14.622	7.76938	0
0.0747	80.1958	6.2021	-14.3212	1.9705	0
0.0753	73.9909	6.50712	-23.7839	-2.30318	0
0.0760	78.3226	3.76193	-32.9342	-4.74454	0
0.0767	77.9714	2.23682	-34.7735	-8.71113	0
0.0773	72.8201	1.9318	-33.848	-14.2029	0
0.0780	73.4055	-0.512134	-28.3648	-16.9514	0
0.0787	73.1714	-3.25733	-16.4613	-18.1695	0
0.0793	69.1908	-7.22637	-6.69789	-20.918	0
0.0800	60.0591	-13.3268	-0.589969	-21.527	0
0.0807	50.8102	-14.5506	3.07709	-19.6947	0
0.0813	50.8102	-9.05649	3.37786	-20.0018	0
0.0820	44.4882	-4.78243	5.81872	-20.3089	0
0.0827	33.4832	-1.73222	14.6683	-15.4262	0
0.0833	49.9907	2.84686	22.3032	-7.48788	0
0.0840	62.7518	3.45691	30.2388	-2.91224	0
0.0847	24.9368	1.32176	47.0125	-1.99609	0
0.0853	-19.0831	0.402929	59.8414	-1.07993	0
0.0860	-31.2588	-1.73222	54.9481	3.19374	0
0.0867	-39.8052	-5.08745	44.5716	8.98751	0
0.0873	-51.3956	-4.17239	46.4109	13.5683	0
0.0880	-55.0249	-1.73222	65.0239	15.4006	0
0.0887	-58.6542	-2.64728	84.5507	16.3116	0
0.0893	-59.942	-2.9523	73.5726	19.3672	0
0.0900	-60.1761	-1.4272	33.8943	22.1105	0
0.0907	-66.3811	0.402929	1.55012	21.5014	0
0.0913	-66.9664	3.15189	-10.6657	17.2278	0
0.0920	-64.5079	4.67699	-16.7621	11.736	0
0.0927	-70.947	2.23682	-19.816	7.46229	0
0.0933	-76.4494	-3.86737	-18.9022	5.63511	0
0.0940	-88.0398	-12.4117	-19.816	3.49571	0
0.0947	-100.216	-18.8209	-19.5153	-1.689	0
0.0953	-78.5568	-19.736	-14.622	-7.48788	0
0.0960	-50.8102	-16.9908	-12.1811	-9.32019	0
0.0967	-69.425	-14.2456	-12.7942	-10.2363	0
0.0973	-91.0837	-12.4117	-13.7081	-14.812	0
0.0980	-70.2445	-12.7168	-15.5474	-20.0018	0
0.0987	-48.0004	-13.3268	-16.149	-19.3928	0
0.0993	-48.937	-9.97156	-14.622	-17.5604	0
0.1000	-54.4395	-2.9523	-14.3212	-17.5604	0
0.1007	-59.942	1.9318	-8.2133	-16.9514	0
0.1013	-69.0738	4.98201	7.64646	-17.5604	0
0.1020	-77.269	8.95106	20.4638	-17.8675	0
0.1027	-81.0153	10.7812	19.2492	-12.9848	0
0.1033	-83.708	10.4762	15.8945	-6.87882	0
0.1040	-89.7959	11.6962	14.3675	-4.74454	0
0.1047	-93.7764	14.1364	1.55012	-0.777962	0
0.1053	-96.8204	12.6113	-14.3212	5.93708	0
0.1060	-109.699	9.25608	-17.3752	8.98751	0
0.1067	-108.762	8.64603	-11.2673	11.736	0
0.1073	-79.1422	9.25608	-5.17091	14.4844	0
0.1080	-75.5129	6.50712	-1.20307	15.7025	0
0.1087	-115.201	4.98201	-5.17091	18.1439	0
0.1093	-136.274	8.95106	-16.149	20.2833	0
0.1100	-126.206	9.5611	-25.3108	19.0601	0
0.1107	-123.747	2.84686	-30.8057	19.3672	0
0.1113	-123.045	-0.512134	-32.6334	21.5014	0
0.1120	-116.372	-0.512134	-28.3648	19.3672	0
0.1127	-116.723	-3.25733	-19.2029	15.0935	0
0.1133	-113.679	-5.08745	-12.4935	10.8198	0
0.1140	-105.718	-2.34226	-12.4935	4.41186	0
0.1147	-101.386	1.01674	-13.1066	0.445281	0
0.1153	-95.0642	4.67699	-10.6657	-0.163781	0
0.1160	-92.6057	4.37197	-12.4935	-2.91224	0
0.1167	-95.6496	-4.78243	-18.5898	-7.79497	0
0.1173	-89.2105	-14.8557	-15.5474	-11.1525	0
0.1180	-88.6252	-18.2109	-4.25703	-14.2029	0
0.1187	-91.0837	-16.9908	6.43182	-15.7281	0
0.1193	-60.8786	-11.4967	14.969	-15.7281	0
0.1200	-36.9954	-3.86737	14.969	-17.8675	0
0.1207	-69.0738	1.62678	6.73259	-18.7837	0
0.1213	-103.845	5.89708	1.85088	-15.7281	0
0.1220	-100.216	10.4762	-1.20307	-15.7281	0
0.1227	-97.757	10.7812	-6.69789	-16.6443	0
0.1233	-104.43	8.03223	-6.99865	-9.62728	0
0.1240	-101.152	8.64603	-5.17091	-0.777962	0
0.1247	-97.4057	12.6113	-7.91253	1.36143	0
0.1253	-94.713	15.6653	-6.69789	2.88665	0
0.1260	-88.6252	17.1904	-3.33159	8.98751	0
0.1267	-86.5178	18.7155	-7.29942	13.8702	0
0.1273	-86.1666	17.4954	-7.91253	16.3116	0
0.1280	-86.752	15.3565	1.23778	17.8419	0
0.1287	-87.3373	15.3565	9.17344	18.451	0
0.1293	-78.7909	14.1364	10.3997	19.0601	0
0.1300	-79.1422	8.95106	8.56034	18.753	0
0.1307	-86.1666	4.98201	6.43182	19.0601	0
0.1313	-60.1761	4.98201	6.43182	20.2833	0
0.1320	-31.8442	4.06695	8.87267	17.2278	0
0.1327	-53.8541	1.32176	9.48578	11.4289	0
0.1333	-81.6007	0.097908	7.64646	8.98751	0
0.1340	-71.8836	-1.4272	9.17344	4.41186	0
0.1347	-61.6981	-6.61256	11.6143	-4.13036	0
0.1353	-64.8591	-12.1067	5.81872	-7.48788	0
0.1360	-64.1567	-16.0757	-2.41772	-6.57685	0
0.1367	-64.1567	-19.736	1.23778	-11.7616	0
0.1373	-61.6981	-21.8749	8.25957	-16.6443	0
0.1380	-53.8541	-20.6511	7.64646	-17.2534	0
0.1387	-51.6297	-19.736	11.3135	-17.5604	0
0.1393	-51.6297	-18.8209	10.3997	-19.6947	0
0.1400	-51.3956	-16.3808	-17.0744	-20.918	0
0.1407	-53.5029	-14.2456	-49.1178	-20.6109	0
0.1413	-53.2688	-13.3268	-53.0741	-16.6443	0
0.1420	-61.6981	-12.1067	-40.8698	-13.5939	0
0.1427	-69.425	-8.75147	-31.7195	-13.901	0
0.1433	-45.5419	-6.00252	-25.3108	-10.2363	0
0.1440	-26.6929	-5.08745	-24.6977	-2.91224	0
0.1447	-57.8347	-5.08745	-29.2787	-0.163781	0
0.1453	-90.7325	-5.08745	-29.8918	2.27759	0
0.1460	-91.6691	-4.47741	-25.3108	8.98751	0
0.1467	-94.713	-2.9523	-11.5796	12.6521	0
0.1473	-102.089	-0.512134	12.5282	14.4844	0
0.1480	-103.845	1.32176	25.0448	18.753	0
0.1487	-112.977	2.23682	18.023	19.9762	0
0.1493	-120.703	1.01674	18.6361	18.451	0
0.1500	-120.352	-0.817156	39.3891	19.9762	0
0.1507	-125.504	-0.512134	60.7553	18.451	0
0.1513	-128.547	0.711716	61.9699	13.5683	0
0.1520	-127.377	1.32176	39.3891	13.8702	0
0.1527	-130.069	1.32176	9.17344	18.1439	0
0.1533	-128.313	1.62678	-2.73005	15.7025	0
0.1540	-124.918	2.23682	5.81872	8.07647	0
0.1547	-116.957	4.37197	14.0552	2.88665	0
0.1553	-82.1861	4.37197	12.2274	1.05434	0
0.1560	-54.0883	1.01674	10.0873	-1.99609	0
0.1567	-77.269	-1.12218	11.6143	-8.10207	0
0.1573	-107.474	-1.4272	10.3997	-14.812	0
0.1580	-102.908	-4.47741	9.48578	-17.5604	0
0.1587	-94.713	-9.05649	16.496	-16.9514	0
0.1593	-94.1276	-13.3268	20.7762	-18.1695	0
0.1600	-84.6446	-16.6858	9.17344	-21.2251	0
0.1607	-79.1422	-17.9059	-1.50384	-21.2251	0
0.1613	-83.4739	-18.5159	10.0873	-19.6947	0
0.1620	-85.5812	-17.2958	30.8404	-18.4766	0
0.1627	-87.1032	-14.2456	37.8621	-15.7281	0
0.1633	-91.3179	-12.4117	30.5396	-10.2363	0
0.1640	-96.5862	-12.7168	22.3032	-5.35361	0
0.1647	-96.235	-9.66654	21.69	-0.777962	0
0.1653	-90.1471	-3.25733	24.1309	3.49571	0
0.1660	-91.0837	1.9318	21.9908	7.16032	0
0.1667	-88.2739	5.59206	14.3675	13.8702	0
0.1673	-59.942	11.3912	4.29174	21.1943	0
0.1680	-43.4345	16.2753	-5.17091	21.5014	0
0.1687	-73.6397	16.2753	-9.74028	19.0601	0
0.1693	-105.718	15.6653	-12.7942	21.1943	0
0.1700	-105.367	17.8004	-23.4831	22.7247	0
0.1707	-99.8643	18.7155	-38.7413	20.2833	0
0.1713	-97.4057	18.4105	-48.1924	19.9762	0
0.1720	-89.2105	21.1557	-48.1924	18.451	0
0.1727	-80.0788	20.5456	-40.2567	12.6521	0
0.1733	-71.8836	14.1364	-30.8057	7.16032	0
0.1740	-67.2006	11.3912	-25.9239	2.88665	0
0.1747	-71.5323	14.7465	-23.4831	-1.99609	0
0.1753	-70.0104	12.9163	-19.2029	-4.74454	0
0.1760	-63.5713	6.50712	-16.7621	-8.40404	0
0.1767	-59.0054	3.45691	-16.7621	-14.812	0
0.1773	-47.0638	4.98201	-17.0744	-19.6947	0
0.1780	-37.932	4.06695	-18.9022	-22.1361	0
0.1787	-27.8637	-0.817156	-21.6438	-23.3593	0
0.1793	11.4733	-5.6975	-12.4935	-20.0018	0
0.1800	43.2004	-6.92135	8.87267	-16.9514	0
0.1807	20.6051	-6.92135	24.4317	-20.6109	0
0.1813	-5.03419	-9.05649	28.0987	-23.0522	0
0.1820	4.80004	-9.66654	28.3995	-18.4766	0
0.1827	12.9952	-6.30754	28.0987	-14.2029	0
0.1833	11.4733	-2.9523	27.7864	-10.8454	0
0.1840	14.2831	-3.25733	30.5396	-4.13036	0
0.1847	15.1026	-2.9523	32.3673	1.36143	0
0.1853	17.9124	-1.12218	29.0126	3.19374	0
0.1860	23.0636	-3.86737	19.55	6.54614	0
0.1867	20.6051	-11.4967	3.07709	13.2612	0
0.1873	20.9563	-17.2958	-10.3534	18.1439	0
0.1880	22.8295	-16.9908	-8.52563	19.3672	0
0.1887	20.9563	-13.0218	4.90484	19.9762	0
0.1893	26.1075	-10.2766	17.7222	22.1105	0
0.1900	29.1515	-10.2766	22.9047	22.1105	0
0.1907	32.8978	-10.5816	15.5821	18.451	0
0.1913	65.7957	-9.05649	-0.589969	15.4006	0
0.1920	92.6057	-9.36152	-9.74028	15.0935	0
0.1927	69.1908	-10.5816	-6.69789	13.2612	0
0.1933	44.137	-9.36152	-6.08478	7.46229	0
0.1940	53.0346	-6.92135	-10.6657	0.752371	0
0.1947	64.2737	-6.30754	-15.2351	-1.99609	0
0.1953	70.1274	-7.53139	-27.4394	-4.74454	0
0.1960	81.0153	-5.08745	-45.4508	-9.92925	0
0.1967	89.3276	-2.34226	-50.6332	-13.5939	0
0.1973	96.0008	-4.78243	-46.0639	-15.1191	0
0.1980	102.089	-10.2766	-44.2246	-17.5604	0
0.1987	103.025	-11.1916	-35.6874	-20.6109	0
0.1993	107.357	-9.97156	-21.9561	-20.6109	0
0.2000	112.157	-11.1916	-18.9022	-20.3089	0
0.2007	115.903	-9.66654	-14.0204	-22.1361	0
0.2013	120.469	-1.73222	1.85088	-22.7503	0
0.2020	115.903	6.2021	6.11948	-19.0857	0
0.2027	120.118	10.4762	-1.20307	-12.3706	0
0.2033	150.674	12.6113	0.93701	-4.74454	0
0.2040	156.411	11.3912	3.99097	-0.163781	0
0.2047	117.66	6.50712	-1.50384	-0.163781	0
0.2053	96.9374	4.98201	1.85088	-1.38702	0
0.2060	101.152	9.86612	21.3777	2.57956	0
0.2067	92.0203	13.2214	35.4213	8.98751	0
0.2073	81.9519	12.9163	32.3673	10.8198	0
0.2080	83.8251	13.2214	22.3032	13.8702	0
0.2087	81.7178	14.1364	15.2814	19.9762	0
0.2093	82.8885	17.8004	8.25957	21.1943	0
0.2100	84.7617	26.9548	0.93701	19.0601	0
0.2107	74.6933	33.6691	-0.890738	19.9762	0
0.2113	65.4445	31.5339	-1.50384	19.9762	0
0.2120	59.3566	30.9239	-10.0526	16.6187	0
0.2127	50.576	33.9741	-18.9022	13.8702	0
0.2133	50.576	32.449	-18.5898	9.2946	0
0.2140	53.2688	28.785	-14.0204	3.19374	0
0.2147	63.3371	27.8699	-9.74028	1.66341	0
0.2153	105.835	25.1247	-5.47168	1.66341	0
0.2160	141.777	18.7155	-6.08478	-4.43745	0
0.2167	122.928	12.9163	-10.6657	-11.1525	0
0.2173	96.3521	7.7272	-5.77244	-14.812	0
0.2180	103.377	3.45691	7.64646	-19.3928	0
0.2187	107.942	0.711716	13.7544	-21.8341	0
0.2193	99.6301	-0.817156	11.0128	-20.3089	0
0.2200	99.9814	-1.4272	10.3997	-20.3089	0
0.2207	103.377	-3.25733	15.5821	-22.4432	0
0.2213	102.089	-6.00252	24.4317	-21.2251	0
0.2220	98.4594	-6.61256	34.1951	-17.2534	0
0.2227	93.8935	-5.08745	38.1629	-13.901	0
0.2233	93.5423	-4.47741	33.2812	-9.92925	0
0.2240	91.7862	-4.47741	23.217	-4.74454	0
0.2247	85.6983	-5.08745	17.7222	-0.777962	0
0.2253	83.8251	-6.00252	20.7762	4.41186	0
0.2260	75.6299	-6.61256	24.1309	10.8198	0
0.2267	67.3177	-8.75147	18.6361	15.0935	0
0.2273	88.391	-13.6318	15.8945	17.2278	0
0.2280	103.025	-15.7707	22.6039	18.753	0
0.2287	70.947	-14.5506	23.217	19.0601	0
0.2293	38.9857	-16.9908	7.9588	18.451	0
0.2300	40.5077	-21.8749	-8.52563	16.9258	0
0.2307	43.7857	-24.3151	-14.622	15.4006	0
0.2313	41.6784	-25.2302	-14.0204	15.4006	0
0.2320	43.5516	-23.4	-13.4073	14.4844	0
0.2327	42.615	-17.6009	-18.289	11.4289	0
0.2333	44.4882	-12.4117	-26.8378	7.16032	0
0.2340	49.9907	-10.5816	-32.6334	2.88665	0
0.2347	50.576	-7.53139	-34.4611	0.138191	0
0.2353	53.2688	-5.08745	-31.7195	-1.689	0
0.2360	54.5566	-6.00252	-25.3108	-6.26976	0
0.2367	49.9907	-5.6975	-21.0307	-12.3706	0
0.2373	49.9907	-2.34226	-19.816	-16.6443	0
0.2380	48.1175	-4.47741	-14.622	-19.3928	0
0.2387	50.2248	-7.83641	-5.17091	-20.0018	0
0.2393	80.1958	-5.39247	8.25957	-22.1361	0
0.2400	98.8106	-4.78243	26.8725	-27.3259	0
0.2407	62.4005	-6.92135	38.776	-26.7169	0
0.2413	21.8929	-5.39247	33.2812	-20.918	0
0.2420	15.1026	-5.08745	23.8301	-19.6947	0
0.2427	6.90738	-6.92135	22.3032	-20.3089	0
0.2433	-11.7074	-2.34226	28.3995	-13.901	0
0.2440	-21.4246	4.06695	41.5292	-7.18591	0
0.2447	-30.3222	4.98201	50.9803	-4.43745	0
0.2453	-43.4345	6.2021	42.4431	0.138191	0
0.2460	-55.9615	10.4762	14.969	7.76938	0
0.2467	-68.1372	12.0013	-23.4831	13.5683	0
0.2473	-80.0788	12.3063	-55.5265	18.1439	0
0.2480	-89.7959	12.6113	-60.4082	20.8924	0
0.2487	-90.1471	8.95106	-46.9777	20.2833	0
0.2493	-88.8593	2.23682	-40.8698	19.9762	0
0.2500	-103.611	-0.512134	-38.7413	22.4176	0
0.2507	-105.952	2.23682	-30.8057	23.0267	0
0.2513	-74.225	4.98201	-28.0525	20.2833	0
0.2520	-66.3811	5.59206	-26.8378	16.9258	0
0.2527	-106.889	5.89708	-14.3212	14.7864	0
0.2533	-130.421	6.50712	1.23778	10.5178	0
0.2540	-122.46	5.89708	18.023	3.19374	0
0.2547	-124.333	4.98201	40.6038	-2.60515	0
0.2553	-129.484	4.06695	47.6256	-4.74454	0
0.2560	-128.547	3.15189	28.0987	-7.48788	0
0.2567	-130.772	4.37197	6.11948	-11.1525	0
0.2573	-127.962	7.7272	-4.25703	-14.2029	0
0.2580	-123.982	11.3912	-7.61176	-16.9514	0
0.2587	-127.962	12.3063	-6.08478	-18.1695	0
0.2593	-127.377	10.4762	-10.9665	-19.3928	0
0.2600	-127.962	5.59206	-29.5794	-20.918	0
0.2607	-136.509	1.01674	-41.7837	-18.4766	0
0.2613	-138.616	-0.817156	-36.3005	-14.812	0
0.2620	-146.928	-1.12218	-26.2247	-15.1191	0
0.2627	-158.167	-0.207113	-15.8482	-12.6777	0
0.2633	-135.338	1.32176	-5.77244	-3.5213	0
0.2640	-117.66	1.01674	-4.85857	0.752371	0
0.2647	-157.231	1.62678	-8.8264	-0.470872	0
0.2653	-199.143	4.98201	-1.50384	2.57956	0
0.2660	-200.665	6.2021	14.6683	7.76938	0
0.2667	-199.729	4.06695	26.271	11.4289	0
0.2673	-205.465	4.06695	27.4856	16.0096	0
0.2680	-205.465	3.45691	21.9908	19.3672	0
0.2687	-209.212	-0.817156	13.1413	19.9762	0
0.2693	-211.319	-3.86737	1.23778	20.8924	0
0.2700	-206.987	-2.9523	-13.7081	19.9762	0
0.2707	-207.338	-1.73222	-25.3108	19.9762	0
0.2713	-205.231	-1.73222	-27.4394	21.8085	0
0.2720	-201.251	-0.207113	-26.5255	19.3672	0
0.2727	-202.187	3.76193	-27.7517	13.5683	0
0.2733	-198.207	6.81214	-24.6977	10.8198	0
0.2740	-198.207	7.11716	-15.8482	6.54614	0
0.2747	-198.792	8.03223	-12.4935	-1.689	0
0.2753	-164.958	8.64603	-18.5898	-6.26976	0
0.2760	-128.899	4.98201	-26.5255	-8.40404	0
0.2767	-145.992	0.402929	-36.3005	-14.51	0
0.2773	-172.802	-1.12218	-45.4508	-20.6109	0
0.2780	-166.128	-1.73222	-44.5369	-20.918	0
0.2787	-158.753	-4.17239	-33.5473	-17.5604	0
0.2793	-160.04	-7.53139	-15.2351	-16.3423	0
0.2800	-152.665	-9.36152	0.323905	-19.0857	0
0.2807	-145.992	-10.2766	-7.61176	-19.3928	0
0.2813	-140.84	-9.97156	-28.0525	-15.7281	0
0.2820	-133.816	-7.22637	-19.816	-12.9848	0
0.2827	-134.05	-3.25733	7.04493	-10.5434	0
0.2833	-135.923	-1.73222	11.3135	-3.82839	0
0.2840	-137.796	-0.512134	0.323905	1.66341	0
0.2847	-139.552	2.23682	-6.99865	4.41186	0
0.2853	-135.923	-2.03724	-7.29942	8.37845	0
0.2860	-138.616	-10.5816	12.8405	12.0431	0
0.2867	-143.533	-11.4967	46.4109	14.4844	0
0.2873	-120.001	-9.36152	59.5291	19.0601	0
0.2880	-99.8643	-16.0757	57.7013	22.1105	0
0.2887	-129.484	-25.2302	57.389	19.6691	0
0.2893	-160.977	-27.3653	44.8839	18.451	0
0.2900	-150.557	-26.1452	25.3455	19.0601	0
0.2907	-135.572	-23.705	19.55	15.4006	0
0.2913	-131.591	-17.6009	19.55	12.6521	0
0.2920	-122.225	-10.5816	18.023	14.4844	0
0.2927	-109.347	-6.00252	17.1091	12.0431	0
0.2933	-95.6496	-0.512134	11.3135	4.41186	0
0.2940	-80.43	6.81214	5.20561	-0.163781	0
0.2947	-68.1372	10.4762	5.81872	-0.470872	0
0.2953	-55.0249	7.42218	0.93701	-1.38702	0
0.2960	-43.0833	4.37197	-11.5796	-4.74454	0
0.2967	-32.4296	5.89708	-20.4291	-11.1525	0
0.2973	-17.5611	8.34101	-27.4394	-17.2534	0
0.2980	-12.644	8.95106	-33.848	-17.5604	0
0.2987	-7.49275	8.03223	-29.2787	-16.9514	0
0.2993	27.9807	3.45691	-10.0526	-20.3089	0
0.3000	54.2053	-1.73222	15.8945	-21.8341	0
0.3007	28.2149	-2.34226	36.0344	-19.3928	0
0.3013	1.75611	1.01674	38.776	-17.8675	0
0.3020	10.5367	4.98201	26.271	-15.7281	0
0.3027	21.5417	9.86612	10.3997	-11.4596	0
0.3033	22.4782	15.0515	-0.289201	-7.79497	0
0.3040	21.5417	18.4105	-6.08478	-3.82839	0
0.3047	15.1026	21.1557	-9.13874	1.66341	0
0.3053	11.4733	22.9858	-13.1066	6.24417	0
0.3060	11.2391	23.2946	-18.5898	8.98751	0
0.3067	4.44882	22.3758	-21.6438	15.4006	0
0.3073	-5.03419	22.3758	-17.0744	21.5014	0
0.3080	-15.3367	21.4607	-8.8264	21.5014	0
0.3087	-20.6051	20.2406	-0.589969	21.5014	0
0.3093	-9.60008	19.6306	9.48578	25.468	0
0.3100	-0.468297	19.6306	19.55	25.7751	0
0.3107	11.8245	17.8004	24.1309	21.8085	0
0.3113	57.2493	15.0515	26.5718	20.8924	0
0.3120	94.4789	13.2214	32.9804	18.451	0
0.3127	73.9909	9.86612	34.5074	12.345	0
0.3133	44.7223	3.15189	25.0448	7.46229	0
0.3140	49.9907	-2.9523	14.0552	3.49571	0
0.3147	62.1664	-4.78243	6.43182	-1.99609	0
0.3153	67.903	-3.86737	0.636241	-5.6607	0
0.3160	77.7373	-4.47741	-2.11695	-9.62728	0
0.3167	88.7422	-6.61256	-3.33159	-14.812	0
0.3173	98.8106	-6.30754	-8.52563	-17.8675	0
0.3180	107.591	-3.86737	-14.3212	-19.6947	0
0.3187	115.201	-5.6975	-15.8482	-22.4432	0
0.3193	121.406	-12.4117	-14.622	-23.0522	0
0.3200	119.182	-17.9059	-11.8804	-20.0018	0
0.3207	115.552	-20.9561	-7.91253	-16.9514	0
0.3213	113.094	-24.3151	-9.13874	-17.2534	0
0.3220	101.152	-26.1452	-14.9343	-16.0352	0
0.3227	104.547	-23.705	-16.4613	-10.2363	0
0.3233	140.606	-19.126	-8.8264	-3.82839	0
0.3240	151.26	-15.1607	1.85088	-2.60515	0
0.3247	113.679	-13.0218	6.73259	-1.99609	0
0.3253	87.8056	-9.97156	7.9588	4.10477	0
0.3260	88.391	-4.78243	9.48578	9.90366	0
0.3267	83.2398	-1.4272	10.3997	12.345	0
0.3273	76.4494	-0.817156	13.1413	14.4844	0
0.3280	73.7567	2.23682	17.7222	16.3116	0
0.3287	68.6055	4.98201	19.55	15.7025	0
0.3293	70.1274	5.89708	24.4317	17.5349	0
0.3300	70.947	9.5611	40.6038	21.1943	0
0.3307	64.625	13.2214	58.916	21.8085	0
0.3313	65.4445	9.86612	60.1422	19.9762	0
0.3320	63.6884	6.50712	35.7221	17.8419	0
0.3327	55.7273	7.42218	-4.25703	12.6521	0
0.3333	60.2932	5.89708	-28.0525	6.54614	0
0.3340	61.8152	6.2021	-21.9561	2.57956	0
0.3347	57.2493	9.86612	-8.52563	-1.689	0
0.3353	82.8885	6.81214	-4.85857	-6.57685	0
0.3360	111.22	-1.12218	-6.38555	-11.4596	0
0.3367	92.0203	-3.86737	-8.52563	-15.7281	0
0.3373	68.2543	-4.17239	-12.7942	-18.4766	0
0.3380	78.3226	-5.39247	-14.9343	-18.4766	0
0.3387	83.8251	-4.78243	-12.4935	-19.0857	0
0.3393	74.6933	-3.25733	-10.6657	-20.0018	0
0.3400	70.3616	-3.25733	-13.4073	-20.3089	0
0.3407	65.7957	-1.73222	-19.816	-19.0857	0
0.3413	61.2298	1.32176	-27.1386	-16.6443	0
0.3420	60.0591	3.15189	-32.9342	-14.51	0
0.3427	53.62	3.15189	-31.1064	-12.3706	0
0.3433	47.1809	2.23682	-23.4831	-7.48788	0
0.3440	42.2638	1.32176	-19.5153	-0.777962	0
0.3447	36.1759	0.711716	-16.7621	3.19374	0
0.3453	31.9613	0.711716	-12.4935	5.93708	0
0.3460	18.8489	0.402929	-11.5796	10.8198	0
0.3467	5.38541	-1.4272	-11.2673	15.4006	0
0.3473	24.5856	-3.25733	-7.91253	16.3116	0
0.3480	43.2004	-2.34226	-12.7942	17.2278	0
0.3487	12.9952	-5.08745	-21.6438	17.8419	0
0.3493	-21.7758	-12.4117	-18.9022	17.8419	0
0.3500	-24.2344	-13.3268	-12.7942	19.3672	0
0.3507	-26.9271	-8.75147	-9.74028	20.5853	0
0.3513	-35.8247	-8.75147	-6.08478	18.1439	0
0.3520	-39.8052	-10.8866	-8.8264	15.0935	0
0.3527	-49.2882	-12.4117	-17.9883	11.736	0
0.3533	-55.9615	-19.126	-18.9022	7.16032	0
0.3540	-52.3322	-27.6703	-17.3752	2.88665	0
0.3547	-52.5663	-29.8092	-23.4831	-1.07993	0
0.3553	-53.5029	-29.8092	-24.9985	-6.57685	0
0.3560	-51.0443	-29.5042	-17.0744	-12.9848	0
0.3567	-52.3322	-21.5661	-9.13874	-19.0857	0
0.3573	-51.9809	-8.75147	-0.890738	-22.1361	0
0.3580	-56.8981	0.711716	7.9588	-21.8341	0
0.3587	-60.1761	5.89708	20.4638	-21.2251	0
0.3593	-33.7174	9.25608	32.0666	-20.6109	0
0.3600	-13.5806	9.5611	23.8301	-19.3928	0
0.3607	-47.415	6.81214	-3.33159	-18.7837	0
0.3613	-82.5373	4.98201	-21.0307	-17.8675	0
0.3620	-76.6836	5.89708	-23.4831	-14.51	0
0.3627	-72.1177	7.7272	-19.2029	-9.01822	0
0.3633	-84.6446	6.81214	-6.69789	-2.91224	0
0.3640	-88.8593	5.89708	3.99097	0.752371	0
0.3647	-89.2105	9.25608	2.76476	3.19374	0
0.3653	-95.0642	12.9163	3.67863	7.76938	0
0.3660	-103.611	12.0013	9.48578	12.6521	0
0.3667	-113.328	9.25608	6.43182	14.7864	0
0.3673	-123.747	8.03223	2.15165	16.6187	0
0.3680	-130.772	6.81214	7.64646	20.5853	0
0.3687	-127.728	6.81214	13.4536	23.6357	0
0.3693	-123.045	4.06695	15.8945	24.2499	0
0.3700	-134.401	-5.08745	17.7222	21.5014	0
0.3707	-132.528	-14.8557	17.7222	19.0601	0
0.3713	-96.5862	-17.2958	18.6361	19.0601	0
0.3720	-84.2934	-16.6858	17.1091	16.3116	0
0.3727	-116.021	-13.3268	5.81872	9.90366	0
0.3733	-128.547	-6.61256	-4.25703	7.16032	0
0.3740	-113.679	-2.34226	-3.33159	4.41186	0
0.3747	-108.411	-1.4272	0.323905	-3.21933	0
0.3753	-102.908	1.62678	2.15165	-8.40404	0
0.3760	-91.0837	4.06695	2.46399	-10.2363	0
0.3767	-87.3373	2.23682	-2.11695	-15.1191	0
0.3773	-81.9519	-1.4272	-8.8264	-20.3089	0
0.3780	-76.6836	-2.34226	-14.3212	-21.2251	0
0.3787	-79.7275	0.711716	-17.9883	-22.4432	0
0.3793	-77.9714	3.76193	-10.3534	-23.3593	0
0.3800	-74.9275	2.84686	1.23778	-22.1361	0
0.3807	-77.269	3.15189	-5.17091	-20.3089	0
0.3813	-74.225	7.42218	-16.149	-16.9514	0
0.3820	-78.5568	8.95106	-8.52563	-12.9848	0
0.3827	-83.708	7.11716	0.323905	-10.8454	0
0.3833	-55.9615	9.5611	-7.29942	-5.6607	0
0.3840	-32.4296	16.2753	-11.5796	0.752371	0
0.3847	-59.942	19.6306	-0.589969	2.27759	0
0.3853	-92.0203	19.6306	10.3997	2.88665	0
0.3860	-90.1471	20.5456	14.0552	9.2946	0
0.3867	-87.1032	21.4607	23.5178	13.5683	0
0.3873	-89.2105	19.3255	36.9483	13.5683	0
0.3880	-83.4739	17.1904	35.1205	15.0935	0
0.3887	-79.7275	16.2753	23.8301	16.3116	0
0.3893	-78.2056	13.5264	25.9586	15.4006	0
0.3900	-72.7031	11.0862	27.7864	16.6187	0
0.3907	-66.3811	12.3063	8.56034	18.1439	0
0.3913	-60.1761	13.5264	-7.91253	16.9258	0
0.3920	-54.7907	14.1364	-2.41772	16.3116	0
0.3927	-44.3711	15.6653	2.46399	12.9592	0
0.3933	-24.2344	13.2214	-2.41772	5.32802	0
0.3940	-16.6245	7.42218	-4.85857	1.05434	0
0.3947	-15.1026	4.06695	-7.91253	0.752371	0
0.3953	20.0197	2.23682	-14.0204	-3.21933	0
0.3960	53.0346	-1.12218	-18.9022	-10.2363	0
0.3967	30.6734	-4.78243	-24.9985	-15.7281	0
0.3973	1.40489	-8.44645	-33.5473	-20.6109	0
0.3980	7.84397	-10.5816	-40.8698	-21.2251	0
0.3987	14.2831	-9.66654	-45.15	-19.3928	0
0.3993	12.0586	-7.83641	-43.9238	-21.2251	0
0.4000	15.805	-8.14143	-37.2143	-22.7503	0
0.4007	13.3465	-7.22637	-30.4933	-19.3928	0
0.4013	8.07812	-6.30754	-23.7839	-16.6443	0
0.4020	11.4733	-7.53139	-15.2351	-16.6443	0
0.4027	14.8684	-7.83641	-8.8264	-13.5939	0
0.4033	15.1026	-6.00252	-1.50384	-7.48788	0
0.4040	14.2831	-2.9523	14.3675	-1.07993	0
0.4047	13.9318	0.402929	27.7864	3.19374	0
0.4053	18.1465	0.402929	24.1309	6.85323	0
0.4060	16.0392	-1.12218	17.1091	12.6521	0
0.4067	14.2831	1.01674	25.0448	20.2833	0
0.4073	38.9857	3.15189	35.4213	23.3337	0
0.4080	57.0151	1.9318	35.7221	21.8085	0
0.4087	27.0441	1.32176	34.1951	20.8924	0
0.4093	-5.03419	2.23682	30.5396	21.8085	0
0.4100	-1.28782	1.01674	19.55	21.1943	0
0.4107	8.07812	-1.4272	10.3997	20.2833	0
0.4113	8.07812	-3.25733	2.46399	19.0601	0
0.4120	8.07812	-6.00252	-10.6657	16.0096	0
0.4127	9.60008	-9.97156	-17.0744	11.4289	0
0.4133	15.4538	-15.7707	-7.91253	6.24417	0
0.4140	22.127	-16.3808	10.3997	1.05434	0
0.4147	24.9368	-9.05649	30.5396	-1.07993	0
0.4153	28.9173	-3.86737	48.2387	-2.60515	0
0.4160	32.5466	-6.00252	56.1743	-8.71113	0
0.4167	38.6345	-10.2766	50.6795	-14.812	0
0.4173	47.1809	-10.8866	36.3352	-14.812	0
0.4180	42.9662	-7.83641	21.3777	-15.1191	0
0.4187	45.3077	-6.00252	11.9266	-18.4766	0
0.4193	77.386	-6.92135	6.11948	-17.5604	0
0.4200	84.7617	-6.00252	2.46399	-14.812	0
0.4207	41.4443	-4.17239	2.76476	-16.3423	0
0.4213	13.3465	-3.56235	2.46399	-16.3423	0
0.4220	19.0831	-1.12218	-2.73005	-13.5939	0
0.4227	16.3904	1.32176	-8.2133	-12.0686	0
0.4233	7.84397	-2.34226	-12.1811	-8.40404	0
0.4240	7.84397	-6.61256	-18.9022	-2.91224	0
0.4247	5.38541	-6.61256	-28.9663	0.138191	0
0.4253	3.27808	-6.61256	-36.3005	4.10477	0
0.4260	0.819519	-3.86737	-32.6334	9.90366	0
0.4267	-6.20493	2.54184	-17.0744	13.5683	0
0.4273	-9.60008	5.59206	-2.11695	15.0935	0
0.4280	-12.2928	4.98201	0.93701	16.3116	0
0.4287	-13.2294	4.67699	-7.91253	17.8419	0
0.4293	-4.0976	2.23682	-20.1168	19.3672	0
0.4300	-5.61956	-2.64728	-28.0525	18.1439	0
0.4307	-7.7269	-5.6975	-28.6656	15.7025	0
0.4313	23.649	-6.00252	-25.3108	17.2278	0
0.4320	46.2443	-7.22637	-23.4831	16.3116	0
0.4327	16.6245	-11.1916	-26.2247	9.2946	0
0.4333	-11.122	-15.4657	-34.4611	3.8028	0
0.4340	-7.7269	-20.346	-41.4829	2.57956	0
0.4347	-8.66349	-24.6201	-43.623	-1.99609	0
0.4353	-11.7074	-24.3151	-42.7091	-9.01822	0
0.4360	-5.85371	-20.6511	-39.0421	-13.901	0
0.4367	-8.07812	-17.9059	-35.375	-18.1695	0
0.4373	-12.2928	-14.2456	-32.6334	-21.2251	0
0.4380	-8.66349	-9.05649	-26.2247	-21.2251	0
0.4387	-3.161	-5.08745	-13.4073	-19.3928	0
0.4393	4.21467	-3.25733	8.56034	-18.4766	0
0.4400	2.34148	-4.78243	35.1205	-18.4766	0
0.4407	-7.14153	-5.08745	53.4211	-18.7837	0
0.4413	-5.85371	-2.34226	63.4969	-16.9514	0
0.4420	-11.3562	-8.75147	79.3682	-13.5939	0
0.4427	-26.1075	-27.0603	84.2499	-9.32019	0
0.4433	-6.7903	-39.5737	55.2605	-2.91224	0
0.4440	13.3465	-40.4887	20.4638	2.57956	0
0.4447	-20.6051	-37.1335	12.8405	4.10477	0
0.4453	-58.0688	-27.9753	22.3032	7.16032	0
0.4460	-56.5468	-13.9368	34.8082	15.0935	0
0.4467	-55.6102	-4.47741	36.0344	20.5853	0
0.4473	-65.4445	2.23682	14.0552	20.8924	0
0.4480	-65.0933	10.1711	-4.85857	19.9762	0
0.4487	-64.5079	15.6653	-0.589969	19.0601	0
0.4493	-67.903	18.4105	0.323905	19.0601	0
0.4500	-67.2006	19.6306	-8.8264	22.1105	0
0.4507	-67.903	20.5456	-5.17091	22.7247	0
0.4513	-67.2006	22.6808	0.323905	17.8419	0
0.4520	-66.3811	24.8197	-4.25703	15.0935	0
0.4527	-66.9664	25.7348	-7.91253	13.5683	0
0.4533	-61.464	27.8699	-15.2351	7.76938	0
0.4540	-60.8786	27.5649	-28.9663	2.27759	0
0.4547	-59.0054	22.9858	-29.5794	1.66341	0
0.4553	-27.8637	20.5456	-20.7299	-0.470872	0
0.4560	-1.28782	19.6306	-18.289	-8.40404	0
0.4567	-25.171	14.1364	-16.149	-15.7281	0
0.4573	-53.5029	10.7812	-16.149	-19.6947	0
0.4580	-47.415	14.1364	-27.1386	-20.918	0
0.4587	-41.3272	14.7465	-34.4611	-20.3089	0
0.4593	-46.8297	7.42218	-31.4072	-19.6947	0
0.4600	-47.415	1.62678	-26.5255	-20.3089	0
0.4607	-48.5858	-4.17239	-20.1168	-20.6109	0
0.4613	-51.3956	-15.4657	-11.5796	-19.3928	0
0.4620	-49.5224	-23.4	-8.8264	-16.9514	0
0.4627	-47.7663	-22.485	-11.5796	-12.0686	0
0.4633	-48.937	-19.431	-8.52563	-4.74454	0
0.4640	-53.8541	-13.0218	1.23778	-0.163781	0
0.4647	-60.1761	-4.17239	8.87267	2.57956	0
0.4653	-69.0738	0.711716	7.64646	5.93708	0
0.4660	-85.5812	5.28703	3.99097	8.98751	0
0.4667	-86.5178	10.4762	6.43182	12.345	0
0.4673	-58.6542	8.03223	13.4536	17.8419	0
0.4680	-52.3322	2.54184	22.9047	20.2833	0
0.4687	-86.752	1.9318	34.8082	18.753	0
0.4693	-107.24	5.28703	36.0344	19.9762	0
0.4700	-100.216	11.3912	18.023	23.3337	0
0.4707	-97.4057	18.1055	4.60407	22.7247	0
0.4713	-93.7764	21.4607	8.56034	16.3116	0
0.4720	-84.6446	22.3758	7.9588	11.1269	0
0.4727	-81.9519	23.5996	-5.17091	9.90366	0
0.4733	-77.9714	22.0707	-10.6657	8.98751	0
0.4740	-74.225	19.6306	-11.5796	3.8028	0
0.4747	-74.5763	22.3758	-20.4291	-1.99609	0
0.4753	-64.8591	24.8197	-29.8918	-5.04652	0
0.4760	-51.6297	20.5456	-32.9342	-9.32019	0
0.4767	-44.9565	15.9703	-36.3005	-13.2868	0
0.4773	-34.8881	14.4414	-41.7837	-13.901	0
0.4780	-36.9954	11.0862	-47.2785	-15.1191	0
0.4787	-43.7857	6.81214	-45.4508	-17.2534	0
0.4793	-13.8148	4.37197	-31.7195	-16.6443	0
0.4800	14.2831	0.711716	-22.5576	-16.6443	0
0.4807	-16.6245	-2.34226	-22.87	-18.1695	0
0.4813	-52.5663	0.097908	-12.4935	-16.0352	0
0.4820	-53.5029	-0.207113	12.5282	-12.3706	0
0.4827	-57.1322	-4.78243	31.1527	-9.32019	0
0.4833	-65.0933	-5.08745	34.8082	-3.21933	0
0.4840	-59.0054	-4.17239	36.0344	3.19374	0
0.4847	-55.3761	-6.61256	45.7978	4.41186	0
0.4853	-58.42	-7.53139	54.6474	5.32802	0
0.4860	-55.6102	-6.00252	48.5394	10.5178	0
0.4867	-48.5858	-5.08745	38.776	14.4844	0
0.4873	-38.5174	-5.08745	41.83	15.7025	0
0.4880	-36.9954	-6.00252	40.6038	17.8419	0
0.4887	-45.3077	-7.22637	20.4638	20.2833	0
0.4893	-46.2443	-4.47741	0.636241	20.2833	0
0.4900	-47.415	-0.512134	-7.29942	19.6691	0
0.4907	-47.415	-1.12218	-11.8804	19.9762	0
0.4913	-16.6245	-2.34226	-9.74028	19.3672	0
0.4920	11.2391	-2.64728	1.23778	15.4006	0
0.4927	-11.7074	-6.00252	3.99097	10.8198	0
0.4933	-38.8686	-9.66654	-9.13874	5.63511	0
0.4940	-29.7368	-10.5816	-22.87	1.05434	0
0.4947	-18.7319	-11.8017	-28.3648	-1.99609	0
0.4953	-18.1465	-13.3268	-28.9663	-5.6607	0
0.4960	-15.9221	-10.5816	-28.6656	-10.2363	0
0.4967	-18.7319	-6.00252	-28.6656	-14.51	0
0.4973	-22.3612	-4.17239	-27.1386	-18.7837	0
0.4980	-20.2538	-1.12218	-21.6438	-21.2251	0
0.4987	-16.6245	3.15189	-16.149	-18.4766	0
0.4993	-9.24886	4.06695	-13.4073	-18.4766	0
0.5000	-3.161	2.84686	-10.6657	-22.1361	0
0.5007	-2.22441	0.711716	-1.80461	-21.8341	0
0.5013	1.40489	-4.17239	10.3997	-19.0857	0
0.5020	-2.80978	-7.22637	17.1091	-15.7281	0
0.5027	-8.31227	-5.6975	16.8083	-7.79497	0
0.5033	16.0392	-5.6975	18.9369	-0.777962	0
0.5040	37.1125	-10.2766	25.9586	1.66341	0
0.5047	9.60008	-12.4117	36.6475	5.32802	0
0.5053	-23.2978	-10.5816	51.5934	11.4289	0
0.5060	-24.2344	-7.83641	54.9481	15.0935	0
0.5067	-22.7124	-4.47741	34.1951	18.1439	0
0.5073	-27.8637	-3.86737	5.81872	20.8924	0
0.5080	-24.2344	-4.47741	-12.1811	20.8924	0
0.5087	-21.4246	-2.34226	-19.2029	20.5853	0
0.5093	-25.4051	-1.4272	-13.4073	21.8085	0
0.5100	-26.9271	-6.00252	5.20561	21.5014	0
0.5107	-23.2978	-9.97156	24.1309	17.8419	0
0.5113	-21.4246	-9.97156	40.9161	14.1773	0
0.5120	-25.4051	-8.14143	54.3466	13.5683	0
0.5127	-22.9465	-6.61256	52.8196	11.736	0
0.5133	-15.9221	-6.00252	37.249	5.32802	0
0.5140	-21.1904	-6.00252	18.6361	-1.99609	0
0.5147	-11.3562	-5.08745	-0.589969	-8.40404	0
0.5153	29.8539	-2.34226	-16.7621	-12.0686	0
0.5160	44.7223	-1.73222	-21.6438	-13.901	0
0.5167	13.5806	-2.34226	-16.149	-19.0857	0
0.5173	-1.28782	-1.4272	-8.2133	-23.3593	0
0.5180	10.5367	-1.4272	-5.17091	-22.4432	0
0.5187	14.5172	-1.4272	-6.99865	-22.1361	0
0.5193	16.3904	-2.34226	-13.1066	-23.0522	0
0.5200	20.0197	-13.6318	-19.5153	-19.3928	0
0.5207	14.8684	-31.9444	-21.9561	-17.2534	0
0.5213	13.5806	-41.7088	-18.9022	-17.5604	0
0.5220	16.9758	-39.5737	-15.2351	-12.9848	0
0.5227	13.5806	-30.7243	-10.9665	-6.87882	0
0.5233	13.3465	-18.5159	-1.50384	-3.5213	0
0.5240	9.60008	-8.44645	3.37786	1.05434	0
0.5247	-3.161	-3.86737	-6.08478	5.32802	0
0.5253	-11.122	1.01674	-20.4291	7.76938	0
0.5260	-21.4246	3.15189	-26.5255	12.6521	0
0.5267	-27.8637	-1.4272	-23.4831	17.8419	0
0.5273	1.99026	-2.64728	-15.8482	20.8924	0
0.5280	26.4588	0.402929	-12.4935	22.7247	0
0.5287	-6.20493	1.01674	-17.0744	21.5014	0
0.5293	-43.0833	4.67699	-18.289	20.2833	0
0.5300	-39.8052	14.4414	-13.7081	21.5014	0
0.5307	-32.1954	19.3255	-13.1066	18.451	0
0.5313	-29.7368	15.9703	-10.0526	11.736	0
0.5320	-18.7319	13.2214	3.07709	9.90366	0
0.5327	-11.122	12.3063	10.7004	8.07647	0
0.5333	-3.161	10.7812	5.81872	2.27759	0
0.5340	7.84397	9.25608	1.23778	-2.91224	0
0.5347	11.4733	9.25608	-5.17091	-6.26976	0
0.5353	15.4538	8.34101	-21.0307	-9.01822	0
0.5360	23.0636	3.76193	-32.6334	-11.1525	0
0.5367	26.6929	-1.4272	-29.8918	-14.2029	0
0.5373	31.61	-4.17239	-20.7299	-18.4766	0
0.5380	30.4393	-6.30754	-10.6657	-19.0857	0
0.5387	27.6295	-5.6975	4.29174	-18.4766	0
0.5393	54.5566	-2.34226	21.3777	-20.6109	0
0.5400	77.9714	-1.12218	33.8943	-21.8341	0
0.5407	46.5955	-1.73222	41.5292	-19.3928	0
0.5413	9.01471	0.097908	40.9161	-17.5604	0
0.5420	12.7611	2.54184	25.0448	-15.7281	0
0.5427	20.0197	3.15189	-3.64393	-9.62728	0
0.5433	14.2831	4.06695	-25.9239	-1.99609	0
0.5440	14.2831	6.2021	-26.2247	0.445281	0
0.5447	15.1026	8.34101	-11.5796	0.445281	0
0.5453	12.4099	8.95106	1.85088	5.93708	0
0.5460	8.07812	9.5611	11.3135	12.9592	0
0.5467	0.819519	10.7812	20.4638	14.7864	0
0.5473	1.40489	11.6962	28.7118	13.8702	0
0.5480	9.60008	11.6962	32.6797	16.3116	0
0.5487	15.805	14.7465	33.5935	20.8924	0
0.5493	20.3709	17.1904	33.2812	21.8085	0
0.5500	17.9124	14.1364	25.9586	18.451	0
0.5507	18.8489	10.7812	4.90484	17.2278	0
0.5513	47.5321	9.5611	-17.9883	18.451	0
0.5520	68.2543	4.06695	-26.5255	16.0096	0
0.5527	40.5077	-2.34226	-24.0846	8.07647	0
0.5533	11.8245	-2.03724	-18.5898	2.57956	0
0.5540	19.6685	0.402929	-11.5796	1.66341	0
0.5547	31.3759	0.402929	-11.5796	-1.38702	0
0.5553	34.654	0.402929	-20.7299	-8.71113	0
0.5560	44.4882	-0.512134	-23.4831	-14.2029	0
0.5567	54.5566	-1.4272	-14.9343	-15.7281	0
0.5573	60.8786	1.32176	-9.13874	-17.2534	0
0.5580	64.625	3.45691	-10.6657	-18.4766	0
0.5587	64.8591	2.23682	-16.149	-17.8675	0
0.5593	67.0835	2.23682	-20.1168	-17.2534	0
0.5600	63.9225	0.711716	-13.1066	-17.5604	0
0.5607	57.0151	-6.00252	2.46399	-17.8675	0
0.5613	55.1419	-10.2766	13.4536	-17.5604	0
0.5620	46.2443	-8.14143	20.4638	-13.901	0
0.5627	42.0296	-6.92135	26.271	-6.57685	0
0.5633	64.8591	-6.92135	23.217	-0.777962	0
0.5640	70.947	-4.78243	13.1413	1.66341	0
0.5647	30.0881	-1.73222	3.99097	4.41186	0
0.5653	0.819519	0.711716	1.23778	8.07647	0
0.5660	3.27808	1.9318	6.11948	10.8198	0
0.5667	-2.22441	1.9318	11.9266	13.5683	0
0.5673	-12.0586	3.15189	11.3135	17.5349	0
0.5680	-12.644	4.98201	12.2274	20.2833	0
0.5687	-19.6685	4.06695	15.8945	19.3672	0
0.5693	-28.8003	2.84686	10.0873	17.2278	0
0.5700	-36.4101	4.06695	-2.11695	18.451	0
0.5707	-48.5858	3.76193	-10.6657	17.5349	0
0.5713	-52.9175	-0.512134	-17.3752	11.1269	0
0.5720	-50.8102	-4.78243	-18.9022	6.24417	0
0.5727	-51.9809	-6.00252	-11.5796	5.32802	0
0.5733	-50.1078	-6.00252	-10.6657	3.19374	0
0.5740	-52.5663	-6.30754	-20.7299	-1.07993	0
0.5747	-56.5468	-5.08745	-29.2787	-6.26976	0
0.5753	-33.9515	-4.17239	-39.3429	-12.9848	0
0.5760	-13.2294	-6.92135	-50.9456	-17.5604	0
0.5767	-38.8686	-10.5816	-47.2785	-18.4766	0
0.5773	-68.1372	-10.5816	-29.8918	-18.4766	0
0.5780	-66.0298	-8.75147	-13.1066	-19.6947	0
0.5787	-65.4445	-8.75147	7.64646	-21.2251	0
0.5793	-74.9275	-8.75147	33.2812	-21.527	0
0.5800	-80.6641	-6.30754	43.6577	-20.6109	0
0.5807	-88.2739	-2.64728	31.4535	-19.6947	0
0.5813	-94.713	-2.03724	14.0552	-18.1695	0
0.5820	-97.4057	-3.56235	7.64646	-13.5939	0
0.5827	-105.718	-3.25733	16.8083	-8.71113	0
0.5833	-112.977	-2.03724	26.5718	-5.6607	0
0.5840	-119.182	-2.03724	19.55	-2.60515	0
0.5847	-128.547	-0.207113	-2.73005	3.19374	0
0.5853	-133.113	4.98201	-20.1168	8.98751	0
0.5860	-144.821	7.42218	-19.816	13.2612	0
0.5867	-155.709	4.67699	-5.17091	17.8419	0
0.5873	-132.879	1.01674	9.17344	21.8085	0
0.5880	-112.157	-2.64728	8.56034	22.4176	0
0.5887	-143.533	-5.39247	-0.589969	19.9762	0
0.5893	-178.07	-4.17239	-3.03082	18.753	0
0.5900	-175.611	0.097908	0.323905	19.0601	0
0.5907	-171.631	2.54184	1.85088	18.1439	0
0.5913	-173.504	1.62678	3.99097	17.2278	0
0.5920	-166.48	-3.86737	5.51795	13.8702	0
0.5927	-161.562	-14.2456	5.20561	8.07647	0
0.5933	-157.582	-22.485	7.64646	3.8028	0
0.5940	-152.431	-24.9251	15.2814	1.36143	0
0.5947	-149.621	-24.9251	25.0448	-2.60515	0
0.5953	-140.489	-21.2611	29.0126	-7.18591	0
0.5960	-133.465	-11.8017	19.2492	-11.4596	0
0.5967	-134.987	-2.64728	-2.11695	-15.7281	0
0.5973	-128.899	2.23682	-22.5576	-17.5604	0
0.5980	-123.045	5.89708	-33.2465	-17.2534	0
0.5987	-119.767	7.11716	-32.0203	-20.0018	0
0.5993	-90.7325	2.84686	-23.1708	-23.0522	0
0.6000	-68.1372	-1.73222	-14.622	-20.3089	0
0.6007	-98.3423	-0.817156	-11.8804	-16.6443	0
0.6013	-131.357	4.06695	-14.9343	-16.6443	0
0.6020	-128.547	8.64603	-23.4831	-15.4262	0
0.6027	-126.206	10.1711	-32.3326	-9.62728	0
0.6033	-133.113	12.0013	-39.0421	-4.74454	0
0.6040	-130.421	15.9703	-50.9456	-1.689	0
0.6047	-126.206	18.7155	-64.6768	2.88665	0
0.6053	-124.918	17.8004	-63.763	8.07647	0
0.6060	-121.523	16.8854	-44.5369	11.736	0
0.6067	-118.83	15.0515	-17.3752	16.3116	0
0.6073	-114.264	11.3912	10.0873	19.6691	0
0.6080	-112.157	7.7272	26.271	18.1439	0
0.6087	-114.499	7.42218	18.023	17.2278	0
0.6093	-113.679	6.81214	-3.03082	20.2833	0
0.6100	-116.723	7.42218	-13.1066	21.5014	0
0.6107	-112.977	10.4762	-9.43951	19.0601	0
0.6113	-77.0348	12.3063	-4.5578	17.2278	0
0.6120	-47.0638	11.0862	-4.5578	18.1439	0
0.6127	-63.5713	10.4762	-4.5578	14.4844	0
0.6133	-81.0153	10.4762	1.55012	5.32802	0
0.6140	-68.4884	9.5611	10.3997	-0.470872	0
0.6147	-53.8541	8.03223	14.3675	-1.38702	0
0.6153	-43.7857	5.89708	15.8945	-5.6607	0
0.6160	-32.1954	4.98201	20.4638	-13.901	0
0.6167	-25.4051	5.89708	26.8725	-18.1695	0
0.6173	-15.3367	4.98201	29.6257	-18.7837	0
0.6180	-3.161	3.15189	22.9047	-20.3089	0
0.6187	2.69271	4.06695	4.60407	-19.0857	0
0.6193	12.9952	2.23682	-12.4935	-18.1695	0
0.6200	26.1075	-4.78243	-14.622	-20.3089	0
0.6207	31.61	-11.4967	-5.77244	-19.3928	0
0.6213	38.2833	-16.0757	7.64646	-14.2029	0
0.6220	40.7418	-20.041	23.217	-11.7616	0
0.6227	42.2638	-20.346	36.9483	-7.48788	0
0.6233	70.3616	-14.5506	34.8082	-0.777962	0
0.6240	96.0008	-5.08745	14.3675	1.05434	0
0.6247	73.9909	-0.512134	-5.47168	2.88665	0
0.6253	47.1809	-2.64728	-6.08478	9.2946	0
0.6260	54.7907	-1.4272	3.37786	12.345	0
0.6267	62.7518	4.06695	-0.289201	12.0431	0
0.6273	60.8786	4.67699	-21.9561	16.6187	0
0.6280	68.2543	4.98201	-42.3968	19.9762	0
0.6287	77.386	9.5611	-42.3968	17.2278	0
0.6293	81.9519	10.4762	-26.8378	16.0096	0
0.6300	88.391	8.34101	-5.47168	16.3116	0
0.6307	91.0837	8.34101	22.3032	13.5683	0
0.6313	90.8496	6.81214	48.5394	13.2612	0
0.6320	92.9569	4.06695	55.8736	14.1773	0
0.6327	97.874	3.76193	41.5292	10.2108	0
0.6333	103.377	2.23682	22.9047	3.49571	0
0.6340	102.089	1.01674	18.3353	0.752371	0
0.6347	110.05	4.98201	26.8725	-1.38702	0
0.6353	146.928	7.11716	30.5396	-6.57685	0
0.6360	171.748	3.76193	25.9586	-12.0686	0
0.6367	149.738	-0.207113	27.4856	-15.7281	0
0.6373	126.791	-3.56235	32.3673	-19.0857	0
0.6380	133.23	-8.14143	27.1849	-19.3928	0
0.6387	137.796	-9.66654	15.8945	-16.6443	0
0.6393	134.518	-6.30754	6.43182	-18.7837	0
0.6400	135.338	-2.34226	1.55012	-22.1361	0
0.6407	134.167	-2.03724	3.99097	-19.3928	0
0.6413	131.474	-2.9523	5.51795	-14.51	0
0.6420	130.538	-0.817156	-0.890738	-12.6777	0
0.6427	132.06	2.23682	-5.47168	-9.32019	0
0.6433	131.123	2.84686	-4.5578	-4.13036	0
0.6440	120.469	2.54184	-9.13874	-1.689	0
0.6447	110.401	2.23682	-16.149	0.138191	0
0.6453	109.464	-1.73222	-13.4073	4.41186	0
0.6460	101.152	-7.83641	-7.91253	10.2108	0
0.6467	99.6301	-10.2766	-8.52563	14.4844	0
0.6473	125.972	-7.53139	-8.2133	17.5349	0
0.6480	129.016	-1.4272	-6.99865	20.5853	0
0.6487	88.391	3.15189	-12.4935	19.6691	0
0.6493	65.7957	5.28703	-18.289	16.9258	0
0.6500	72.8201	7.7272	-15.8482	18.451	0
0.6507	69.1908	12.9163	-11.5796	19.9762	0
0.6513	64.625	16.8854	-14.0204	15.7025	0
0.6520	70.1274	15.6653	-23.1708	11.4289	0
0.6527	70.947	13.8314	-28.0525	8.07647	0
0.6533	70.947	11.3912	-21.6438	4.71895	0
0.6540	70.3616	4.98201	-14.3212	3.49571	0
0.6547	63.9225	0.097908	-14.3212	-0.470872	0
0.6553	63.6884	0.711716	-16.149	-9.32019	0
0.6560	64.2737	-3.25733	-13.1066	-14.812	0
0.6567	59.3566	-12.7168	-7.91253	-16.9514	0
0.6573	57.2493	-17.9059	-3.9447	-20.918	0
0.6580	46.5955	-21.5661	2.46399	-23.0522	0
0.6587	36.7613	-27.3653	17.4214	-21.8341	0
0.6593	60.8786	-27.0603	37.8621	-19.6947	0
0.6600	79.8446	-22.485	49.1525	-17.5604	0
0.6607	43.5516	-22.485	41.5292	-17.5604	0
0.6613	0.468297	-23.4	24.1309	-18.7837	0
0.6620	-8.31227	-22.485	11.3135	-15.4262	0
0.6627	-14.4001	-22.485	3.67863	-9.32019	0
0.6633	-25.4051	-21.8749	-10.3534	-5.6607	0
0.6640	-28.8003	-19.736	-25.9239	-2.60515	0
0.6647	-36.9954	-17.6009	-23.4831	2.57956	0
0.6653	-48.937	-15.4657	-4.5578	7.16032	0
0.6660	-56.5468	-12.7168	6.73259	10.2108	0
0.6667	-66.0298	-9.36152	2.76476	14.1773	0
0.6673	-76.4494	-4.47741	-1.80461	16.3116	0
0.6680	-85.8154	-1.12218	-1.50384	15.7025	0
0.6687	-96.235	0.402929	-2.41772	16.3116	0
0.6693	-102.908	3.76193	-4.25703	19.0601	0
0.6700	-114.85	4.98201	1.23778	19.9762	0
0.6707	-122.225	2.84686	10.3997	18.753	0
0.6713	-98.1082	3.15189	7.3457	17.8419	0
0.6720	-78.7909	4.06695	-8.8264	13.5683	0
0.6727	-105.718	3.45691	-14.0204	6.24417	0
0.6733	-131.006	6.2021	-2.41772	3.19374	0
0.6740	-120.938	6.81214	5.81872	1.36143	0
0.6747	-112.977	-0.512134	2.76476	-3.5213	0
0.6753	-112.157	-6.92135	-1.80461	-7.48788	0
0.6760	-102.323	-6.92135	-6.69789	-9.32019	0
0.6767	-99.6301	-6.61256	-14.0204	-12.9848	0
0.6773	-102.908	-5.6975	-19.816	-16.6443	0
0.6780	-99.6301	-1.73222	-25.3108	-18.4766	0
0.6787	-98.1082	1.01674	-28.3648	-21.8341	0
0.6793	-98.6935	-0.512134	-25.3108	-22.7503	0
0.6800	-99.2789	-7.53139	-19.5153	-19.3928	0
0.6807	-102.089	-15.1607	-13.7081	-15.7281	0
0.6813	-103.845	-15.7707	-3.33159	-13.901	0
0.6820	-112.391	-10.8866	6.73259	-10.5434	0
0.6827	-120.352	-6.92135	7.9588	-3.82839	0
0.6833	-97.757	-3.25733	7.64646	2.88665	0
0.6840	-80.43	0.402929	14.0552	6.24417	0
0.6847	-115.786	3.15189	25.0448	8.07647	0
0.6853	-156.06	5.89708	39.0884	10.2108	0
0.6860	-156.411	8.34101	49.7656	11.1269	0
0.6867	-150.557	7.7272	52.8196	13.8702	0
0.6873	-153.367	6.2021	53.7335	18.753	0
0.6880	-152.431	6.50712	43.9701	19.3672	0
0.6887	-153.367	9.25608	14.6683	19.0601	0
0.6893	-156.996	13.2214	-4.25703	21.8085	0
0.6900	-159.455	15.3565	3.07709	21.1943	0
0.6907	-163.084	15.0515	3.07709	16.0096	0
0.6913	-161.562	15.3565	-14.3212	13.5683	0
0.6920	-157.933	18.1055	-18.9022	11.4289	0
0.6927	-155.475	20.2406	-7.61176	7.76938	0
0.6933	-149.387	18.1055	3.67863	4.10477	0
0.6940	-152.079	15.3565	11.0128	-1.689	0
0.6947	-152.665	14.1364	6.11948	-5.6607	0
0.6953	-121.289	10.1711	-10.3534	-5.6607	0
0.6960	-94.1276	3.15189	-17.0744	-10.2363	0
0.6967	-112.391	-0.512134	-12.4935	-19.6947	0
0.6973	-130.772	-0.512134	-10.0526	-22.1361	0
0.6980	-119.767	-2.9523	-10.6657	-19.6947	0
0.6987	-111.22	-6.92135	-9.74028	-20.918	0
0.6993	-111.806	-7.53139	-6.08478	-22.1361	0
0.7000	-108.762	-6.61256	2.15165	-19.3928	0
0.7007	-107.474	-8.14143	3.07709	-16.6443	0
0.7013	-106.303	-10.2766	-6.08478	-13.901	0
0.7020	-104.43	-7.83641	-8.8264	-10.2363	0
0.7027	-105.133	-3.56235	-5.47168	-5.6607	0
0.7033	-101.386	-2.03724	-6.38555	-1.07993	0
0.7040	-98.3423	-4.17239	-0.890738	3.19374	0
0.7047	-99.8643	-6.61256	14.3675	6.54614	0
0.7053	-100.801	-6.61256	23.217	8.37845	0
0.7060	-109.347	-5.39247	25.6579	11.4289	0
0.7067	-111.22	-5.08745	25.6579	17.8419	0
0.7073	-80.0788	-6.00252	8.25957	23.3337	0
0.7080	-56.3127	-4.17239	-18.9022	24.2499	0
0.7087	-81.0153	2.23682	-30.8057	22.7247	0
0.7093	-105.133	7.7272	-30.8057	22.1105	0
0.7100	-95.0642	10.4762	-30.8057	20.8924	0
0.7107	-84.0593	13.2214	-24.6977	19.6691	0
0.7113	-81.9519	16.2753	-19.816	17.8419	0
0.7120	-74.5763	14.1364	-29.8918	14.1773	0
0.7127	-66.6152	11.0862	-42.7091	9.90366	0
0.7133	-56.3127	11.3912	-46.0639	7.16032	0
0.7140	-43.4345	8.03223	-45.4508	3.49571	0
0.7147	-33.3661	-0.207113	-39.3429	-1.99609	0
0.7153	-24.4685	-3.56235	-26.2247	-7.48788	0
0.7160	-18.7319	-0.207113	-17.3752	-11.1525	0
0.7167	-14.166	3.76193	-15.5474	-12.9848	0
0.7173	-5.85371	5.28703	-8.8264	-15.7281	0
0.7180	-4.0976	6.2021	-0.589969	-18.4766	0
0.7187	1.75611	7.7272	-4.25703	-17.8675	0
0.7193	36.1759	9.5611	-10.6657	-17.2534	0
0.7200	62.7518	10.1711	-6.99865	-18.4766	0
0.7207	41.6784	9.5611	0.323905	-19.0857	0
0.7213	15.1026	6.81214	3.37786	-16.6443	0
0.7220	17.9124	0.402929	9.78655	-12.9848	0
0.7227	22.8295	-4.17239	18.3353	-8.71113	0
0.7233	20.0197	-2.9523	15.8945	-6.26976	0
0.7240	20.9563	-2.64728	1.85088	-3.21933	0
0.7247	24.9368	-5.39247	-13.4073	2.57956	0
0.7253	29.1515	-2.64728	-21.343	8.07647	0
0.7260	32.5466	2.84686	-22.5576	11.736	0
0.7267	35.2393	4.06695	-23.1708	16.3116	0
0.7273	41.6784	4.98201	-23.7839	20.5853	0
0.7280	46.2443	8.34101	-22.87	19.9762	0
0.7287	50.2248	8.64603	-17.9883	19.9762	0
0.7293	57.0151	8.03223	-7.29942	22.1105	0
0.7300	53.0346	9.5611	3.99097	21.5014	0
0.7307	56.3127	10.7812	9.78655	18.451	0
0.7313	92.3715	9.5611	14.969	17.5349	0
0.7320	115.201	4.98201	17.4214	14.4844	0
0.7327	90.8496	-2.03724	7.64646	5.93708	0
0.7333	71.2982	-5.39247	-5.17091	1.36143	0
0.7340	81.3666	-2.9523	-10.6657	1.05434	0
0.7347	86.5178	0.097908	-17.9883	-3.82839	0
0.7353	83.2398	-1.12218	-25.3108	-11.1525	0
0.7360	84.4105	-4.17239	-25.3108	-13.901	0
0.7367	83.8251	-4.78243	-28.0525	-17.5604	0
0.7373	87.4544	-6.00252	-35.0742	-23.3593	0
0.7380	97.5228	-9.66654	-33.5473	-23.9684	0
0.7387	105.835	-10.8866	-31.1064	-20.918	0
0.7393	112.86	-7.53139	-28.9663	-20.3089	0
0.7400	114.03	-6.00252	-10.9665	-20.0018	0
0.7407	109.113	-5.08745	16.1952	-16.0352	0
0.7413	105.835	-4.17239	36.3352	-12.3706	0
0.7420	91.0837	-7.53139	55.8736	-9.62728	0
0.7427	81.0153	-11.8017	65.3246	-5.96267	0
0.7433	107.006	-10.5816	50.6795	-1.38702	0
0.7440	124.45	-7.53139	36.0344	2.57956	0
0.7447	88.0398	-7.53139	36.0344	5.63511	0
0.7453	52.6834	-7.83641	30.5396	8.98751	0
0.7460	54.2053	-5.6975	16.8083	11.736	0
0.7467	53.62	-1.73222	6.43182	14.4844	0
0.7473	38.2833	1.32176	-5.77244	19.9762	0
0.7480	31.61	4.37197	-12.4935	25.166	0
0.7487	31.9613	5.89708	-5.47168	24.5519	0
0.7493	32.8978	3.15189	0.323905	20.8924	0
0.7500	33.4832	0.097908	7.64646	19.9762	0
0.7507	35.2393	2.23682	29.6257	18.753	0
0.7513	37.1125	5.89708	55.2605	15.7025	0
0.7520	32.5466	3.76193	82.1098	12.9592	0
0.7527	28.9173	0.402929	106.831	8.98751	0
0.7533	27.9807	0.711716	90.0455	3.49571	0
0.7540	17.9124	-0.512134	29.0126	-1.07993	0
0.7547	22.4782	-2.64728	-15.8482	-5.04652	0
0.7553	60.0591	-3.56235	-22.5576	-10.5434	0
0.7560	72.4689	-6.61256	-18.9022	-16.0352	0
0.7567	37.4637	-9.66654	-11.8804	-18.7837	0
0.7573	19.4343	-8.44645	1.23778	-16.9514	0
0.7580	31.61	-10.5816	7.04493	-16.3423	0
0.7587	33.4832	-23.705	3.99097	-19.0857	0
0.7593	26.6929	-35.2996	-1.20307	-19.3928	0
0.7600	22.127	-35.2996	-11.5796	-18.1695	0
0.7607	10.3025	-29.8092	-25.3108	-18.4766	0
0.7613	-1.05367	-24.0101	-32.6334	-16.0352	0
0.7620	-8.31227	-17.6009	-32.6334	-9.32019	0
0.7627	-17.7953	-10.8866	-27.1386	-3.82839	0
0.7633	-22.9465	-3.25733	-13.4073	0.138191	0
0.7640	-29.971	3.76193	5.81872	4.10477	0
0.7647	-42.4979	6.81214	24.1309	6.85323	0
0.7653	-49.5224	7.11716	40.0022	11.736	0
0.7660	-65.4445	7.7272	40.303	18.1439	0
0.7667	-81.9519	7.7272	14.0552	19.9762	0
0.7673	-61.6981	5.59206	-18.9022	19.3672	0
0.7680	-39.8052	5.89708	-31.1064	20.8924	0
0.7687	-70.5957	7.7272	-22.5576	22.1105	0
0.7693	-107.24	5.89708	-9.13874	21.8085	0
0.7700	-105.367	3.76193	-0.890738	20.8924	0
0.7707	-100.567	5.59206	-1.20307	18.451	0
0.7713	-106.889	7.11716	-3.9447	15.7025	0
0.7720	-109.699	3.76193	0.636241	15.0935	0
0.7727	-112.977	-4.47741	9.48578	11.736	0
0.7733	-114.85	-12.7168	12.8405	4.41186	0
0.7740	-109.699	-13.0218	6.73259	-1.99609	0
0.7747	-105.718	-7.83641	-3.03082	-6.57685	0
0.7753	-103.259	-4.17239	-9.13874	-10.2363	0
0.7760	-102.908	1.32176	-10.6657	-13.901	0
0.7767	-106.303	11.0862	-11.8804	-17.8675	0
0.7773	-105.718	14.7465	-14.9343	-20.3089	0
0.7780	-113.679	13.2214	-19.816	-20.0018	0
0.7787	-122.811	15.6653	-25.6116	-19.3928	0
0.7793	-99.8643	17.1904	-25.3108	-19.0857	0
0.7800	-77.6202	13.2214	-18.9022	-17.2534	0
0.7807	-105.952	8.64603	-20.4291	-16.6443	0
0.7813	-138.616	4.67699	-25.9239	-16.6443	0
0.7820	-136.509	1.32176	-20.4291	-12.3706	0
0.7827	-134.635	2.23682	-10.6657	-6.57685	0
0.7833	-141.074	5.28703	-3.33159	-2.60515	0
0.7840	-140.84	4.98201	10.7004	1.9705	0
0.7847	-146.928	2.84686	24.1309	5.63511	0
0.7853	-159.689	0.711716	18.023	6.85323	0
0.7860	-168.587	-2.34226	2.15165	11.1269	0
0.7867	-175.611	-3.56235	-0.589969	17.5349	0
0.7873	-177.133	-3.25733	9.78655	19.0601	0
0.7880	-176.197	-4.17239	20.7762	17.8419	0
0.7887	-177.367	-4.47741	29.3134	19.3672	0
0.7893	-172.567	-2.9523	38.776	21.5014	0
0.7900	-173.504	-1.73222	43.357	20.5853	0
0.7907	-173.738	-1.12218	33.2812	17.8419	0
0.7913	-142.362	0.097908	17.1091	15.4006	0
0.7920	-116.957	-0.512134	9.78655	11.4289	0
0.7927	-141.426	-4.17239	6.73259	5.32802	0
0.7933	-163.436	-9.05649	-3.9447	-0.163781	0
0.7940	-149.621	-13.3268	-19.2029	-4.74454	0
0.7947	-137.796	-15.1607	-29.8918	-9.62728	0
0.7953	-126.791	-11.4967	-33.5473	-14.51	0
0.7960	-109.347	-8.14143	-34.4611	-17.5604	0
0.7967	-108.411	-12.1067	-39.0421	-18.1695	0
0.7973	-112.157	-16.0757	-47.2785	-16.9514	0
0.7980	-102.908	-14.5506	-52.4726	-17.5604	0
0.7987	-97.4057	-13.3268	-51.5587	-20.0018	0
0.7993	-93.7764	-11.8017	-50.9456	-19.3928	0
0.8000	-84.6446	-7.53139	-51.8595	-17.8675	0
0.8007	-78.2056	-3.86737	-47.2785	-17.8675	0
0.8013	-69.6591	0.402929	-35.375	-16.3423	0
0.8020	-63.5713	5.89708	-23.7839	-12.6777	0
0.8027	-60.8786	9.5611	-18.9022	-8.40404	0
0.8033	-35.2393	12.6113	-15.2351	-1.99609	0
0.8040	-13.5806	15.3565	-8.52563	1.66341	0
0.8047	-40.976	15.9703	-0.890738	2.88665	0
0.8053	-73.0543	17.1904	15.2814	6.54614	0
0.8060	-66.6152	19.6306	53.7335	10.8198	0
0.8067	-55.6102	19.3255	94.0133	12.6521	0
0.8073	-52.3322	18.1055	99.2074	15.4006	0
0.8080	-41.3272	17.4954	77.8412	17.2278	0
0.8087	-35.8247	15.9703	61.9699	16.0096	0
0.8093	-36.9954	15.9703	51.5934	16.0096	0
0.8100	-31.8442	16.2753	32.6797	16.6187	0
0.8107	-27.6295	15.0515	12.2274	15.7025	0
0.8113	-20.2538	17.1904	0.93701	16.0096	0
0.8120	-1.05367	19.0205	-1.50384	13.5683	0
0.8127	22.8295	14.4414	-0.589969	7.16032	0
0.8133	43.5516	7.7272	-2.41772	3.49571	0
0.8140	58.1859	3.15189	-5.17091	0.445281	0
0.8147	81.3666	-1.4272	-5.17091	-6.57685	0
0.8153	125.621	-6.00252	-8.52563	-12.0686	0
0.8160	149.387	-10.5816	-19.2029	-16.0352	0
0.8167	121.64	-13.9368	-33.5473	-20.6109	0
0.8173	95.0642	-12.1067	-46.3646	-22.1361	0
0.8180	104.898	-9.66654	-53.3864	-23.0522	0
0.8187	118.596	-11.4967	-49.4186	-23.9684	0
0.8193	121.406	-10.8866	-38.1282	-20.3089	0
0.8200	126.791	-6.00252	-23.7839	-16.6443	0
0.8207	132.294	-6.61256	-10.0526	-19.6947	0
0.8213	134.167	-8.75147	-1.20307	-19.0857	0
0.8220	133.23	-6.00252	10.3997	-12.0686	0
0.8227	131.474	-4.17239	32.6797	-6.57685	0
0.8233	131.474	-6.00252	51.2926	-2.91224	0
0.8240	126.206	-3.25733	48.8518	2.57956	0
0.8247	121.406	4.06695	31.1527	6.85323	0
0.8253	121.055	8.64603	14.3675	10.5178	0
0.8260	111.572	8.95106	6.11948	15.0935	0
0.8267	114.616	8.03223	4.90484	19.0601	0
0.8273	149.387	7.7272	9.17344	20.2833	0
0.8280	159.221	7.7272	25.0448	19.0601	0
0.8287	118.011	7.7272	44.8839	16.9258	0
0.8293	92.0203	7.11716	48.8518	15.7025	0
0.8300	98.8106	6.81214	39.3891	15.0935	0
0.8307	96.5862	5.59206	31.4535	15.0935	0
0.8313	93.3081	4.06695	21.3777	12.6521	0
0.8320	103.025	2.84686	5.20561	7.76938	0
0.8327	112.157	1.32176	-11.5796	4.10477	0
0.8333	122.225	-2.64728	-27.4394	1.66341	0
0.8340	131.474	-6.30754	-37.5151	-3.21933	0
0.8347	132.645	-6.00252	-35.375	-7.48788	0
0.8353	137.562	-5.39247	-29.8918	-9.92925	0
0.8360	140.84	-6.92135	-28.3648	-14.2029	0
0.8367	136.04	-8.75147	-29.2787	-19.0857	0
0.8373	138.382	-13.9368	-32.0203	-20.6109	0
0.8380	139.318	-23.705	-34.7735	-21.527	0
0.8387	139.67	-28.8904	-34.1604	-22.1361	0
0.8393	171.748	-25.8402	-32.0203	-19.6947	0
0.8400	200.665	-22.1799	-29.5794	-16.6443	0
0.8407	173.504	-17.9059	-25.3108	-13.901	0
0.8413	137.562	-11.1916	-20.1168	-12.3706	0
0.8420	135.104	-5.08745	-13.7081	-11.1525	0
0.8427	130.772	-1.4272	-6.38555	-7.79497	0
0.8433	114.381	2.23682	3.37786	-2.30318	0
0.8440	107.006	5.89708	20.4638	1.66341	0
0.8447	100.333	10.4762	35.1205	5.02093	0
0.8453	90.2642	14.1364	28.7118	8.98751	0
0.8460	84.7617	12.3063	12.8405	12.6521	0
0.8467	78.908	9.5611	15.8945	17.8419	0
0.8473	74.6933	10.1711	29.3134	22.7247	0
0.8480	69.7762	8.64603	25.6579	21.8085	0
0.8487	61.8152	2.23682	9.17344	19.3672	0
0.8493	57.6005	-2.03724	-0.589969	20.8924	0
0.8500	49.0541	-1.73222	-1.80461	20.8924	0
0.8507	42.0296	-1.4272	-5.47168	18.753	0
0.8513	63.9225	-1.4272	-14.622	18.1439	0
0.8520	84.1763	-0.512134	-18.289	14.4844	0
0.8527	60.2932	1.32176	-7.91253	6.54614	0
0.8533	35.2393	2.23682	4.90484	1.66341	0
0.8540	42.2638	2.23682	7.3457	-1.99609	0
0.8547	46.2443	0.402929	3.07709	-8.40404	0
0.8553	37.1125	-2.03724	0.93701	-13.2868	0
0.8560	31.61	-3.25733	1.55012	-15.7281	0
0.8567	24.0002	-4.17239	6.43182	-18.4766	0
0.8573	15.4538	-5.39247	13.1413	-21.8341	0
0.8580	13.3465	-8.44645	13.4536	-21.8341	0
0.8587	13.5806	-11.4967	3.37786	-20.3089	0
0.8593	15.4538	-11.4967	-8.52563	-19.3928	0
0.8600	14.8684	-8.44645	-13.7081	-16.6443	0
0.8607	6.32201	-6.92135	-11.5796	-12.9848	0
0.8613	-5.61956	-9.05649	-5.17091	-12.0686	0
0.8620	-25.7563	-9.36152	0.023136	-9.32019	0
0.8627	-41.5613	-5.39247	-0.589969	-2.30318	0
0.8633	-27.2783	-3.25733	-1.50384	2.27759	0
0.8640	-19.3172	-0.817156	3.67863	3.49571	0
0.8647	-57.1322	4.98201	10.7004	8.37845	0
0.8653	-93.7764	9.25608	10.3997	14.4844	0
0.8660	-95.0642	9.5611	3.07709	16.6187	0
0.8667	-95.2984	9.5611	-3.33159	19.0601	0
0.8673	-108.177	3.76193	0.023136	22.7247	0
0.8680	-120.352	-7.83641	9.78655	22.7247	0
0.8687	-138.382	-16.6858	14.969	21.8085	0
0.8693	-158.167	-18.2109	15.8945	19.9762	0
0.8700	-164.958	-16.0757	17.1091	18.451	0
0.8707	-161.211	-14.5506	14.6683	18.753	0
0.8713	-156.996	-16.0757	6.73259	17.2278	0
0.8720	-153.016	-16.9908	1.85088	10.2108	0
0.8727	-144.821	-15.1607	5.81872	3.49571	0
0.8733	-141.66	-14.2456	14.6683	1.05434	0
0.8740	-152.431	-11.4967	17.7222	-1.689	0
0.8747	-148.684	-6.30754	8.56034	-7.48788	0
0.8753	-119.416	-4.47741	-6.99865	-13.2868	0
0.8760	-119.182	-2.9523	-19.2029	-18.1695	0
0.8767	-160.626	2.23682	-25.9239	-19.3928	0
0.8773	-185.914	4.06695	-28.6656	-18.4766	0
0.8780	-184.392	2.23682	-25.3108	-18.4766	0
0.8787	-184.743	2.54184	-14.3212	-18.7837	0
0.8793	-182.05	3.15189	-4.25703	-17.8675	0
0.8800	-174.089	2.54184	-4.85857	-16.0352	0
0.8807	-171.28	5.28703	-7.29942	-13.901	0
0.8813	-169.758	10.1711	-2.41772	-12.9848	0
0.8820	-178.07	10.7812	-0.890738	-9.32019	0
0.8827	-196.685	7.11716	-6.08478	-2.60515	0
0.8833	-205.465	2.84686	-3.33159	0.752371	0
0.8840	-211.904	-1.73222	5.20561	2.27759	0
0.8847	-220.802	-6.00252	6.73259	7.46229	0
0.8853	-217.758	-4.78243	5.20561	12.0431	0
0.8860	-219.865	1.32176	2.15165	14.1773	0
0.8867	-226.539	4.98201	-11.8804	20.5853	0
0.8873	-203.358	5.89708	-24.6977	26.3842	0
0.8880	-181.699	8.95106	-20.7299	25.468	0
0.8887	-210.734	10.4762	-8.52563	22.7247	0
0.8893	-244.217	8.95106	-1.50384	23.0267	0
0.8900	-239.651	8.95106	0.636241	21.5014	0
0.8907	-229.582	11.3912	1.85088	17.2278	0
0.8913	-229.348	14.1364	5.51795	12.6521	0
0.8920	-222.324	15.9703	12.2274	8.07647	0
0.8927	-210.968	15.0515	18.6361	5.32802	0
0.8933	-199.143	14.1364	20.4638	1.66341	0
0.8940	-188.138	15.0515	19.55	-3.5213	0
0.8947	-182.05	12.3063	18.6361	-5.6607	0
0.8953	-175.845	7.7272	13.1413	-8.40404	0
0.8960	-169.758	7.7272	-8.2133	-14.51	0
0.8967	-164.021	9.5611	-35.6874	-17.8675	0
0.8973	-153.601	6.81214	-46.3646	-17.5604	0
0.8980	-151.494	3.15189	-41.4829	-19.3928	0
0.8987	-150.206	1.32176	-35.9881	-20.3089	0
0.8993	-120.352	1.32176	-28.3648	-16.9514	0
0.9000	-94.1276	4.06695	-18.289	-15.4262	0
0.9007	-116.372	5.89708	-14.622	-15.7281	0
0.9013	-147.162	3.15189	-14.3212	-12.9848	0
0.9020	-145.055	1.32176	-6.99865	-9.01822	0
0.9027	-138.616	1.01674	10.0873	-5.6607	0
0.9033	-144.47	-1.4272	30.5396	0.138191	0
0.9040	-148.45	-1.12218	44.2708	5.63511	0
0.9047	-148.684	2.23682	51.5934	8.68554	0
0.9053	-148.684	2.23682	59.5291	12.345	0
0.9060	-148.684	0.711716	65.637	16.6187	0
0.9067	-146.577	2.23682	55.2605	19.0601	0
0.9073	-137.796	3.76193	19.55	20.8924	0
0.9080	-133.816	4.06695	-23.1708	21.8085	0
0.9087	-138.382	4.98201	-43.623	21.8085	0
0.9093	-133.113	4.06695	-39.3429	22.1105	0
0.9100	-125.269	2.23682	-30.8057	21.5014	0
0.9107	-118.479	1.32176	-24.0846	19.6691	0
0.9113	-83.708	-1.73222	-18.289	18.451	0
0.9120	-47.0638	-5.08745	-17.0744	15.4006	0
0.9127	-53.5029	-4.17239	-15.2351	6.85323	0
0.9133	-67.2006	-4.17239	-8.2133	-1.38702	0
0.9140	-48.937	-6.00252	-3.9447	-5.35361	0
0.9147	-33.0149	-5.08745	-0.589969	-9.32019	0
0.9153	-33.0149	-5.39247	7.64646	-13.901	0
0.9160	-24.8197	-9.05649	11.6143	-16.6443	0
0.9167	-10.5367	-11.1916	7.64646	-19.3928	0
0.9173	-1.99026	-9.66654	4.29174	-21.527	0
0.9180	3.86345	-9.36152	0.93701	-22.1361	0
0.9187	11.2391	-10.5816	-7.61176	-22.1361	0
0.9193	21.5417	-11.4967	-17.0744	-21.2251	0
0.9200	27.9807	-8.14143	-22.5576	-19.6947	0
0.9207	33.7174	-3.25733	-20.7299	-17.5604	0
0.9213	45.0736	-2.34226	-16.7621	-14.2029	0
0.9220	45.6589	-4.17239	-17.0744	-9.32019	0
0.9227	43.7857	-3.56235	-20.7299	-4.74454	0
0.9233	70.1274	0.097908	-19.816	-1.689	0
0.9240	91.0837	2.54184	-19.816	1.36143	0
0.9247	67.0835	1.32176	-21.9561	4.10477	0
0.9253	45.0736	4.06695	-18.9022	9.2946	0
0.9260	57.2493	11.0862	-16.149	16.9258	0
0.9267	68.2543	10.4762	-17.3752	20.8924	0
0.9273	68.2543	2.23682	-4.85857	20.8924	0
0.9280	72.4689	-0.512134	24.744	20.8924	0
0.9287	75.8641	-1.12218	48.8518	21.1943	0
0.9293	74.9275	-9.36152	58.916	19.9762	0
0.9300	74.6933	-14.5506	51.9057	17.2278	0
0.9307	78.3226	-9.66654	21.3777	15.4006	0
0.9313	89.3276	-5.08745	-4.25703	13.8702	0
0.9320	99.396	-1.73222	0.636241	9.60169	0
0.9327	106.655	4.98201	8.25957	2.88665	0
0.9333	120.469	10.1711	-4.85857	-1.99609	0
0.9340	127.143	9.86612	-17.3752	-4.74454	0
0.9347	133.23	11.6962	-20.7299	-8.40404	0
0.9353	167.182	14.7465	-21.6438	-12.6777	0
0.9360	191.885	13.2214	-14.622	-17.5604	0
0.9367	167.416	10.4762	-2.11695	-22.4432	0
0.9373	144.235	10.4762	5.20561	-24.2755	0
0.9380	156.177	10.4762	8.56034	-23.3593	0
0.9387	167.182	9.86612	9.48578	-23.0522	0
0.9393	167.182	10.1711	3.67863	-22.1361	0
0.9400	172.567	9.86612	-2.41772	-19.3928	0
0.9407	176.314	7.7272	-1.20307	-17.8675	0
0.9413	175.963	6.81214	4.29174	-15.7281	0
0.9420	173.855	5.59206	9.17344	-10.2363	0
0.9427	168.001	3.15189	9.78655	-5.6607	0
0.9433	160.743	0.402929	5.81872	-1.07993	0
0.9440	152.431	1.01674	-0.589969	5.32802	0
0.9447	147.865	2.54184	-8.2133	10.8198	0
0.9453	146.343	2.23682	-12.4935	16.3116	0
0.9460	134.752	1.32176	-6.99865	21.1943	0
0.9467	132.996	3.45691	1.85088	22.4176	0
0.9473	161.328	4.98201	5.20561	22.1105	0
0.9480	168.001	3.15189	7.64646	23.6357	0
0.9487	125.972	2.54184	13.7544	22.7247	0
0.9493	95.7667	4.37197	21.0769	21.8085	0
0.9500	97.2887	3.76193	32.3673	23.9428	0
0.9507	93.8935	0.402929	46.4109	20.8924	0
0.9513	89.913	-1.4272	47.3248	12.6521	0
0.9520	95.7667	-1.4272	29.9265	9.2946	0
0.9527	97.2887	-1.73222	11.3135	7.46229	0
0.9533	96.3521	-3.86737	-0.289201	0.752371	0
0.9540	97.5228	-5.6975	-12.4935	-4.13036	0
0.9547	97.5228	-6.61256	-25.3108	-6.26976	0
0.9553	99.6301	-12.4117	-33.5473	-12.9848	0
0.9560	96.9374	-21.2611	-40.2567	-21.2251	0
0.9567	92.9569	-22.485	-47.2785	-21.2251	0
0.9573	98.1082	-20.346	-44.8377	-18.1695	0
0.9580	91.4349	-25.2302	-33.2465	-20.0018	0
0.9587	83.2398	-31.0293	-21.6438	-22.1361	0
0.9593	113.094	-33.1645	-14.3212	-19.6947	0
0.9600	136.274	-32.2494	-11.5796	-17.2534	0
0.9607	99.0448	-24.9251	-12.4935	-15.1191	0
0.9613	57.0151	-13.0218	-8.8264	-10.8454	0
0.9620	46.8297	-3.56235	2.15165	-5.6607	0
0.9627	31.9613	6.50712	14.3675	-1.99609	0
0.9633	9.60008	15.9703	24.1309	1.36143	0
0.9640	-5.26834	13.8314	28.7118	5.32802	0
0.9647	-20.6051	1.62678	25.9586	9.2946	0
0.9653	-28.8003	-7.53139	21.3777	14.7864	0
0.9660	-32.4296	-11.1916	23.217	18.753	0
0.9667	-46.2443	-9.66654	33.2812	19.3672	0
0.9673	-57.4834	-3.86737	42.1307	19.3672	0
0.9680	-66.6152	0.402929	30.2388	19.6691	0
0.9687	-81.6007	1.32176	-1.80461	19.3672	0
0.9693	-90.4984	3.15189	-27.1386	19.9762	0
0.9700	-102.089	5.59206	-36.3005	19.6691	0
0.9707	-112.157	7.42218	-39.956	18.753	0
0.9713	-84.6446	4.98201	-37.2143	17.2278	0
0.9720	-54.7907	-1.12218	-31.1064	13.5683	0
0.9727	-77.269	-5.08745	-30.1925	7.76938	0
0.9733	-104.781	-6.30754	-28.0525	2.57956	0
0.9740	-98.3423	-7.53139	-19.816	-1.99609	0
0.9747	-93.5423	-4.47741	-14.0204	-7.79497	0
0.9753	-99.2789	0.097908	-10.0526	-12.0686	0
0.9760	-102.089	1.9318	-2.73005	-15.1191	0
0.9767	-108.411	4.98201	9.48578	-18.4766	0
0.9773	-113.679	6.2021	23.8301	-20.3089	0
0.9780	-116.723	0.711716	23.217	-21.8341	0
0.9787	-125.504	-2.34226	1.55012	-22.7503	0
0.9793	-133.113	0.711716	-12.4935	-20.3089	0
0.9800	-138.967	1.62678	-6.99865	-17.8675	0
0.9807	-144.821	2.23682	-3.9447	-18.1695	0
0.9813	-142.362	4.67699	-2.41772	-16.0352	0
0.9820	-147.513	3.15189	8.87267	-10.5434	0
0.9827	-155.709	3.15189	15.8945	-4.13036	0
0.9833	-133.113	8.64603	10.7004	2.27759	0
0.9840	-116.021	8.95106	6.73259	6.24417	0
0.9847	-153.367	3.15189	2.15165	6.85323	0
0.9853	-192.353	1.62678	-2.41772	8.68554	0
0.9860	-190.831	4.67699	4.90484	13.5683	0
0.9867	-185.328	4.67699	16.8083	18.1439	0
0.9873	-188.958	2.23682	23.217	21.5014	0
0.9880	-185.914	1.32176	29.9265	22.7247	0
0.9887	-182.636	1.9318	28.0987	20.8924	0
0.9893	-181.699	4.37197	7.04493	17.8419	0
0.9900	-181.699	7.42218	-15.5474	16.9258	0
0.9907	-182.87	7.11716	-25.6116	17.2278	0
0.9913	-178.655	4.37197	-30.4933	15.0935	0
0.9920	-174.089	1.62678	-30.1925	11.1269	0
0.9927	-174.089	-1.4272	-21.9561	7.46229	0
0.9933	-170.343	-1.73222	-10.6657	2.57956	0
0.9940	-172.216	0.402929	4.60407	-6.26976	0
0.9947	-171.631	-0.207113	17.7222	-12.0686	0
0.9953	-138.616	-2.34226	20.1631	-13.5939	0
0.9960	-108.177	-2.03724	25.0448	-16.9514	0
0.9967	-127.377	-3.25733	43.0562	-20.3089	0
0.9973	-153.016	-3.25733	58.0021	-20.0018	0
0.9980	-145.055	2.84686	59.5291	-20.6109	0
0.9987	-134.05	5.89708	50.6795	-22.1361	0
0.9993	-132.879	2.23682	27.4856	-19.6947	0
1.0000	-128.313	2.84686	-12.4935	-16.9514	0
1.0007	-123.396	4.06695	-47.2785	-17.5604	0
1.0013	-119.416	2.54184	-57.3543	-13.5939	0
1.0020	-116.723	4.98201	-47.5909	-4.74454	0
1.0027	-116.723	7.11716	-36.3005	-1.689	0
1.0033	-115.786	5.89708	-29.5794	-2.91224	0
1.0040	-118.479	7.7272	-22.87	1.66341	0
1.0047	-123.396	8.95106	-16.149	9.90366	0
1.0053	-120.703	7.7272	-8.8264	13.5683	0
1.0060	-122.46	7.7272	3.99097	15.4006	0
1.0067	-120.703	6.81214	15.5821	18.451	0
1.0073	-85.8154	3.76193	16.8083	19.3672	0
1.0080	-58.0688	3.15189	10.3997	17.5349	0
1.0087	-81.9519	-0.512134	0.023136	16.3116	0
1.0093	-108.177	-8.14143	-13.4073	17.2278	0
1.0100	-100.216	-9.05649	-24.0846	17.8419	0
1.0107	-93.1911	-5.08745	-26.8378	14.4844	0
1.0113	-91.0837	-3.25733	-26.8378	9.90366	0
1.0120	-76.0982	-1.4272	-31.4072	6.85323	0
1.0127	-60.8786	-0.817156	-35.9881	3.19374	0
1.0133	-48.5858	-3.86737	-33.848	-1.689	0
1.0140	-32.7808	-5.6975	-28.3648	-4.74454	0
1.0147	-21.7758	-4.78243	-27.4394	-8.40404	0
1.0153	-16.8587	-4.17239	-33.2465	-13.5939	0
1.0160	-14.4001	-4.17239	-40.5691	-16.3423	0
1.0167	-9.60008	-5.6975	-41.4829	-17.8675	0
1.0173	2.69271	-6.92135	-36.3005	-21.527	0
1.0180	4.21467	-3.25733	-32.3326	-23.0522	0
1.0187	5.03419	2.23682	-29.8918	-21.2251	0
1.0193	39.2199	1.9318	-18.9022	-21.2251	0
1.0200	68.2543	-1.73222	7.3457	-23.6664	0
1.0207	43.5516	-6.61256	36.9483	-23.9684	0
1.0213	15.4538	-9.97156	54.3466	-21.2251	0
1.0220	21.5417	-7.83641	58.3144	-13.901	0
1.0227	27.0441	-2.64728	54.3466	-5.35361	0
1.0233	26.1075	-0.512134	41.2169	-1.689	0
1.0240	29.5027	-0.207113	27.7864	-0.163781	0
1.0247	27.0441	1.01674	30.5396	4.41186	0
1.0253	26.4588	1.62678	40.0022	9.2946	0
1.0260	34.0686	2.84686	40.0022	12.345	0
1.0267	38.0491	4.67699	35.7221	15.4006	0
1.0273	40.7418	4.06695	34.8082	17.2278	0
1.0280	42.615	3.45691	28.7118	18.753	0
1.0287	41.6784	6.50712	17.7222	21.8085	0
1.0293	46.0102	9.5611	13.1413	22.4176	0
1.0300	45.6589	11.3912	14.969	19.3672	0
1.0307	46.2443	12.9163	17.7222	17.8419	0
1.0313	77.386	10.7812	18.3353	16.3116	0
1.0320	106.655	8.64603	15.5821	11.4289	0
1.0327	89.913	11.3912	9.17344	7.16032	0
1.0333	71.6494	13.2214	2.15165	4.41186	0
1.0340	85.3471	10.4762	0.323905	-1.38702	0
1.0347	96.3521	6.2021	4.90484	-8.40404	0
1.0353	100.567	3.15189	8.25957	-12.6777	0
1.0360	114.967	2.54184	8.25957	-15.1191	0
1.0367	124.45	2.23682	7.64646	-19.3928	0
1.0373	124.45	-1.73222	4.90484	-21.8341	0
1.0380	121.991	-5.39247	-1.80461	-21.2251	0
1.0387	118.245	-6.30754	-6.99865	-22.1361	0
1.0393	121.406	-11.1916	-6.99865	-24.8845	0
1.0400	128.665	-16.9908	-8.2133	-23.3593	0
1.0407	130.187	-18.5159	-15.8482	-19.0857	0
1.0413	128.313	-20.6511	-28.0525	-14.812	0
1.0420	119.533	-21.5661	-35.9881	-9.32019	0
1.0427	114.03	-15.1607	-30.4933	-1.689	0
1.0433	134.752	-8.44645	-16.149	1.36143	0
1.0440	148.801	-6.00252	-5.77244	1.9705	0
1.0447	114.967	-1.4272	-5.17091	6.54614	0
1.0453	78.6739	3.15189	-9.43951	11.736	0
1.0460	79.4934	1.9318	-9.74028	13.5683	0
1.0467	84.9959	1.32176	-5.17091	16.3116	0
1.0473	78.3226	2.84686	1.85088	20.2833	0
1.0480	77.9714	1.62678	5.51795	21.8085	0
1.0487	81.9519	0.097908	11.3135	20.5853	0
1.0493	80.7812	-0.512134	25.0448	19.3672	0
1.0500	75.6299	-1.4272	35.4213	19.0601	0
1.0507	71.8836	0.402929	27.4856	16.6187	0
1.0513	74.3421	4.98201	12.8405	10.8198	0
1.0520	78.3226	6.2021	7.3457	5.32802	0
1.0527	80.1958	4.98201	3.99097	2.57956	0
1.0533	80.1958	5.89708	0.023136	-0.163781	0
1.0540	76.4494	7.7272	1.85088	-3.82839	0
1.0547	87.4544	4.37197	5.51795	-5.04652	0
1.0553	119.767	-0.512134	6.73259	-9.01822	0
1.0560	123.747	-1.4272	10.3997	-15.1191	0
1.0567	84.1763	-2.34226	12.8405	-16.3423	0
1.0573	57.6005	-6.00252	16.496	-13.901	0
1.0580	57.2493	-5.39247	24.1309	-16.6443	0
1.0587	49.0541	-2.64728	19.2492	-20.6109	0
1.0593	40.1564	-9.05649	-2.73005	-21.8341	0
1.0600	39.9223	-20.346	-15.2351	-20.3089	0
1.0607	34.654	-24.3151	-12.4935	-15.1191	0
1.0613	27.3954	-21.8749	-11.5796	-9.32019	0
1.0620	19.6685	-17.9059	-9.74028	-8.10207	0
1.0627	7.2586	-9.36152	-3.64393	-5.35361	0
1.0633	-3.161	0.402929	-7.61176	2.57956	0
1.0640	-14.166	7.7272	-17.9883	6.24417	0
1.0647	-29.971	13.8314	-22.2569	7.76938	0
1.0653	-38.8686	16.8854	-29.5794	14.4844	0
1.0660	-48.937	15.6653	-42.7091	19.3672	0
1.0667	-55.0249	17.4954	-44.8377	19.0601	0
1.0673	-27.8637	22.0707	-37.5151	19.9762	0
1.0680	-3.74637	22.3758	-35.6874	20.5853	0
1.0687	-32.4296	18.4105	-36.3005	18.1439	0
1.0693	-69.0738	13.5264	-33.848	19.6691	0
1.0700	-70.947	11.3912	-27.1386	22.4176	0
1.0707	-67.5518	13.5264	-14.0204	18.1439	0
1.0713	-72.7031	13.8314	-1.20307	11.736	0
1.0720	-73.0543	9.5611	12.2274	10.8198	0
1.0727	-74.5763	8.03223	32.6797	8.07647	0
1.0733	-78.7909	7.7272	40.9161	0.752371	0
1.0740	-81.9519	1.62678	21.0769	-5.04652	0
1.0747	-87.3373	-2.64728	0.323905	-7.48788	0
1.0753	-89.2105	0.402929	-5.17091	-11.1525	0
1.0760	-89.2105	4.67699	-10.6657	-15.4262	0
1.0767	-91.3179	6.81214	-12.1811	-16.3423	0
1.0773	-87.3373	8.64603	-1.50384	-17.5604	0
1.0780	-89.5618	7.7272	7.64646	-21.2251	0
1.0787	-93.7764	4.98201	11.9266	-21.2251	0
1.0793	-67.903	3.15189	14.969	-17.5604	0
1.0800	-45.5419	1.9318	8.25957	-16.6443	0
1.0807	-77.0348	-0.207113	-5.17091	-16.3423	0
1.0813	-115.786	-2.9523	-12.4935	-11.7616	0
1.0820	-120.001	-4.78243	-17.9883	-5.35361	0
1.0827	-124.567	-6.00252	-23.7839	-0.163781	0
1.0833	-135.338	-10.8866	-21.6438	4.41186	0
1.0840	-134.635	-19.736	-16.4613	8.07647	0
1.0847	-136.509	-24.0101	-15.8482	13.2612	0
1.0853	-142.362	-22.79	-12.4935	19.0601	0
1.0860	-145.055	-21.8749	-0.890738	21.1943	0
1.0867	-150.557	-20.346	5.81872	20.2833	0
1.0873	-152.665	-14.2456	-2.73005	20.8924	0
1.0880	-153.367	-6.00252	-21.0307	23.6357	0
1.0887	-157.582	-0.512134	-35.375	25.166	0
1.0893	-156.996	4.06695	-36.3005	21.5014	0
1.0900	-157.231	9.25608	-26.8378	17.2278	0
1.0907	-155.123	12.6113	-13.4073	16.6187	0
1.0913	-122.46	11.3912	1.23778	13.5683	0
1.0920	-93.5423	7.42218	11.0128	5.02093	0
1.0927	-115.435	3.15189	7.04493	-1.99609	0
1.0933	-142.011	-2.34226	0.323905	-3.82839	0
1.0940	-132.528	-7.22637	12.8405	-5.35361	0
1.0947	-122.225	-8.75147	39.6899	-7.79497	0
1.0953	-122.225	-11.1916	58.0021	-12.0686	0
1.0960	-120.703	-15.1607	54.3466	-17.5604	0
1.0967	-123.045	-16.3808	31.4535	-20.3089	0
1.0973	-124.918	-15.4657	6.73259	-20.0018	0
1.0980	-119.767	-13.3268	-7.61176	-20.3089	0
1.0987	-115.786	-7.83641	-11.8804	-20.3089	0
1.0993	-111.455	-3.25733	-5.17091	-18.4766	0
1.1000	-109.699	-1.73222	9.17344	-15.7281	0
1.1007	-110.284	1.62678	14.969	-13.5939	0
1.1013	-105.718	5.59206	10.0873	-10.5434	0
1.1020	-109.933	6.81214	3.37786	-5.6607	0
1.1027	-114.499	8.64603	-4.5578	-0.470872	0
1.1033	-86.5178	8.03223	-6.99865	3.19374	0
1.1040	-66.0298	4.06695	1.23778	5.93708	0
1.1047	-99.0448	3.15189	6.73259	9.2946	0
1.1053	-129.484	4.67699	3.99097	13.8702	0
1.1060	-120.352	3.45691	6.11948	17.2278	0
1.1067	-113.913	1.9318	13.7544	19.0601	0
1.1073	-120.938	2.54184	20.4638	20.5853	0
1.1080	-119.182	4.67699	28.0987	21.8085	0
1.1087	-112.157	6.2021	29.6257	20.5853	0
1.1093	-103.845	4.37197	20.7762	18.1439	0
1.1100	-93.1911	1.32176	12.2274	17.8419	0
1.1107	-85.5812	0.711716	9.78655	16.0096	0
1.1113	-77.6202	-2.34226	10.3997	11.736	0
1.1120	-70.947	-7.83641	12.8405	8.68554	0
1.1127	-65.6786	-7.83641	13.1413	5.02093	0
1.1133	-55.0249	-6.92135	10.3997	-0.470872	0
1.1140	-48.937	-9.05649	8.56034	-5.6607	0
1.1147	-39.8052	-9.97156	9.17344	-10.2363	0
1.1153	-0.702445	-10.5816	5.81872	-14.812	0
1.1160	28.5661	-15.4657	-1.80461	-19.3928	0
1.1167	6.90738	-20.6511	-8.8264	-21.527	0
1.1173	-16.2733	-20.346	-12.1811	-20.918	0
1.1180	-6.55615	-16.0757	-11.2673	-20.6109	0
1.1187	4.44882	-12.4117	-10.0526	-23.0522	0
1.1193	7.84397	-9.36152	-16.4613	-23.9684	0
1.1200	16.0392	-5.39247	-28.9663	-20.3089	0
1.1207	21.5417	-3.25733	-35.375	-15.7281	0
1.1213	24.0002	-4.17239	-35.375	-12.0686	0
1.1220	24.0002	-2.64728	-35.0742	-7.48788	0
1.1227	22.4782	1.32176	-31.7195	-3.21933	0
1.1233	27.3954	1.32176	-26.8378	-0.163781	0
1.1240	28.9173	-1.12218	-23.1708	3.8028	0
1.1247	23.0636	0.402929	-17.9883	9.90366	0
1.1253	21.5417	2.54184	-16.149	15.7025	0
1.1260	18.1465	4.06695	-18.5898	19.3672	0
1.1267	19.6685	5.59206	-11.2673	20.5853	0
1.1273	49.9907	5.28703	6.11948	23.3337	0
1.1280	70.947	5.59206	14.3675	25.468	0
1.1287	46.0102	9.25608	15.8945	22.7247	0
1.1293	20.3709	9.5611	21.3777	18.451	0
1.1300	26.6929	5.89708	31.7542	16.9258	0
1.1307	37.6979	6.81214	47.0125	14.4844	0
1.1313	44.4882	8.34101	59.8414	9.90366	0
1.1320	53.8541	2.23682	52.2065	6.85323	0
1.1327	60.8786	-5.08745	23.8301	3.49571	0
1.1333	67.903	-7.83641	-7.29942	-1.99609	0
1.1340	74.6933	-9.36152	-25.9239	-7.48788	0
1.1347	79.8446	-8.44645	-27.1386	-11.4596	0
1.1353	88.7422	-6.61256	-18.9022	-13.2868	0
1.1360	95.7667	-7.83641	-17.6759	-15.1191	0
1.1367	100.918	-6.61256	-20.7299	-17.2534	0
1.1373	104.547	-0.512134	-17.0744	-18.4766	0
1.1380	96.3521	2.23682	-10.3534	-19.3928	0
1.1387	99.9814	1.32176	-10.6657	-17.8675	0
1.1393	132.294	2.84686	-16.4613	-15.7281	0
1.1400	136.86	4.98201	-15.2351	-15.1191	0
1.1407	93.8935	6.81214	-5.17091	-12.9848	0
1.1413	66.3811	7.7272	0.323905	-6.87882	0
1.1420	69.425	2.23682	-0.589969	-1.99609	0
1.1427	69.1908	-8.75147	1.55012	-0.163781	0
1.1433	67.3177	-11.8017	5.51795	3.8028	0
1.1440	72.8201	-6.00252	15.2814	8.37845	0
1.1447	76.4494	1.01674	30.8404	11.736	0
1.1453	76.8007	8.34101	34.8082	17.5349	0
1.1460	70.3616	18.4105	27.7864	21.8085	0
1.1467	64.2737	25.7348	27.7864	21.1943	0
1.1473	68.2543	27.8699	31.4535	20.8924	0
1.1480	63.6884	27.8699	29.3134	21.8085	0
1.1487	53.0346	25.1247	27.1849	20.2833	0
1.1493	57.0151	20.5456	27.4856	16.3116	0
1.1500	54.7907	18.7155	24.4317	12.9592	0
1.1507	49.9907	13.5264	16.496	11.736	0
1.1513	83.8251	4.06695	2.15165	10.8198	0
1.1520	114.967	0.402929	-10.6657	3.49571	0
1.1527	89.5618	-0.512134	-11.5796	-4.43745	0
1.1533	60.8786	-6.92135	-6.99865	-5.6607	0
1.1540	64.625	-13.6318	-6.08478	-6.57685	0
1.1547	60.8786	-16.0757	-10.6657	-10.8454	0
1.1553	49.9907	-16.3808	-19.816	-14.812	0
1.1560	50.8102	-14.2456	-28.9663	-19.3928	0
1.1567	49.0541	-11.4967	-30.8057	-22.7503	0
1.1573	46.0102	-8.14143	-27.1386	-20.3089	0
1.1580	52.098	-2.34226	-27.1386	-16.6443	0
1.1587	55.1419	1.62678	-31.7195	-18.4766	0
1.1593	49.9907	2.84686	-34.1604	-20.3089	0
1.1600	39.9223	4.37197	-35.375	-18.1695	0
1.1607	28.5661	2.23682	-37.8159	-15.7281	0
1.1613	19.6685	-3.25733	-38.1282	-13.2868	0
1.1620	5.97078	-3.25733	-36.3005	-6.57685	0
1.1627	-1.63904	-1.73222	-34.4611	1.66341	0
1.1633	21.8929	-4.17239	-33.2465	3.8028	0
1.1640	40.7418	-3.86737	-35.9881	4.41186	0
1.1647	16.0392	-0.817156	-44.5369	11.1269	0
1.1653	-11.3562	0.402929	-49.4186	19.0601	0
1.1660	-13.2294	0.402929	-46.3646	19.9762	0
1.1667	-21.1904	-2.03724	-45.15	20.2833	0
1.1673	-37.6979	-7.53139	-42.7091	23.6357	0
1.1680	-45.3077	-9.05649	-29.8918	21.8085	0
1.1687	-50.8102	-6.00252	-16.149	17.5349	0
1.1693	-54.4395	-3.25733	-12.4935	16.6187	0
1.1700	-56.5468	-2.64728	-6.99865	14.4844	0
1.1707	-61.464	-3.56235	10.0873	10.2108	0
1.1713	-62.6347	-5.39247	33.2812	8.07647	0
1.1720	-62.6347	-8.75147	48.8518	5.02093	0
1.1727	-65.0933	-13.3268	50.0664	-0.163781	0
1.1733	-65.4445	-16.6858	47.0125	-3.5213	0
1.1740	-73.0543	-15.1607	49.7656	-6.57685	0
1.1747	-78.2056	-10.8866	47.3248	-11.1525	0
1.1753	-56.8981	-7.83641	34.5074	-14.812	0
1.1760	-44.0199	-6.00252	27.1849	-16.6443	0
1.1767	-70.5957	-3.56235	20.4638	-18.4766	0
1.1773	-94.1276	1.9318	1.23778	-17.5604	0
1.1780	-91.6691	4.98201	-19.816	-17.8675	0
1.1787	-90.4984	1.62678	-33.5473	-20.3089	0
1.1793	-92.0203	0.402929	-43.9238	-21.527	0
1.1800	-91.0837	5.28703	-41.1822	-20.6109	0
1.1807	-98.1082	6.50712	-21.6438	-16.3423	0
1.1813	-108.411	3.45691	0.323905	-9.01822	0
1.1820	-117.66	4.06695	22.9047	-5.6607	0
1.1827	-127.025	4.98201	39.6899	-7.79497	0
1.1833	-131.357	4.98201	36.3352	-5.6607	0
1.1840	-135.338	8.03223	23.8301	4.10477	0
1.1847	-138.382	8.03223	16.8083	11.4289	0
1.1853	-135.572	2.84686	11.0128	13.2612	0
1.1860	-140.84	2.54184	7.64646	15.4006	0
1.1867	-138.967	7.7272	12.8405	18.753	0
1.1873	-109.347	8.64603	17.7222	21.5014	0
1.1880	-104.781	10.4762	14.0552	23.6357	0
1.1887	-147.865	13.5264	5.20561	23.9428	0
1.1893	-171.631	12.3063	0.023136	20.8924	0
1.1900	-158.753	8.64603	3.99097	17.2278	0
1.1907	-153.367	6.2021	9.17344	15.4006	0
1.1913	-150.206	2.54184	13.7544	11.1269	0
1.1920	-134.987	-1.12218	22.3032	4.41186	0
1.1927	-124.918	-4.47741	21.3777	1.05434	0
1.1933	-119.416	-11.4967	4.90484	-1.07993	0
1.1940	-112.742	-16.9908	-4.25703	-7.79497	0
1.1947	-107.825	-14.8557	0.636241	-14.2029	0
1.1953	-100.216	-12.4117	3.67863	-14.812	0
1.1960	-96.5862	-13.6318	6.43182	-16.0352	0
1.1967	-99.6301	-14.2456	10.0873	-19.0857	0
1.1973	-95.8838	-12.1067	3.07709	-18.7837	0
1.1980	-97.4057	-9.66654	-6.69789	-19.6947	0
1.1987	-97.757	-7.53139	-6.38555	-21.8341	0
1.1993	-61.6981	-5.6975	0.323905	-17.2534	0
1.2000	-29.971	-5.08745	10.3997	-12.3706	0
1.2007	-57.8347	-5.39247	23.217	-12.6777	0
1.2013	-94.713	-4.17239	32.6797	-8.10207	0
1.2020	-94.713	-1.4272	34.1951	-0.163781	0
1.2027	-92.8398	-0.512134	27.1849	1.66341	0
1.2033	-102.089	-0.512134	14.969	4.41186	0
1.2040	-103.259	-0.512134	5.51795	10.5178	0
1.2047	-103.845	-0.512134	-3.9447	12.0431	0
1.2053	-105.718	2.23682	-16.149	14.4844	0
1.2060	-104.43	5.89708	-21.9561	21.1943	0
1.2067	-104.196	4.98201	-22.2569	22.7247	0
1.2073	-100.216	3.76193	-25.3108	20.8924	0
1.2080	-95.8838	7.7272	-27.7517	21.8085	0
1.2087	-95.8838	8.95106	-27.7517	22.4176	0
1.2093	-88.6252	2.23682	-29.5794	20.8924	0
1.2100	-81.9519	-5.08745	-29.2787	19.0601	0
1.2107	-75.1616	-7.22637	-22.5576	17.5349	0
1.2113	-42.4979	-6.92135	-15.2351	14.1773	0
1.2120	-12.2928	-4.47741	-9.74028	8.07647	0
1.2127	-31.493	-0.817156	-3.64393	1.66341	0
1.2133	-56.3127	1.01674	6.11948	-2.60515	0
1.2140	-46.2443	2.84686	25.9586	-6.57685	0
1.2147	-32.7808	7.7272	55.8736	-12.0686	0
1.2153	-30.3222	12.0013	77.5405	-17.5604	0
1.2160	-23.2978	11.3912	70.8195	-22.4432	0
1.2167	-15.9221	8.64603	35.1205	-24.5775	0
1.2173	-9.01471	7.11716	-4.25703	-22.1361	0
1.2180	-2.22441	7.7272	-18.289	-19.3928	0
1.2187	-1.28782	8.34101	-10.9665	-18.7837	0
1.2193	1.40489	6.50712	-5.17091	-16.6443	0
1.2200	7.49275	4.98201	-2.41772	-12.9848	0
1.2207	10.5367	4.06695	3.07709	-11.4596	0
1.2213	16.9758	0.097908	2.15165	-9.32019	0
1.2220	16.6245	-4.17239	-1.50384	-5.6607	0
1.2227	14.2831	-0.512134	0.023136	0.445281	0
1.2233	41.093	5.89708	-0.589969	9.90366	0
1.2240	63.6884	7.7272	-3.33159	15.4006	0
1.2247	35.5906	6.50712	3.37786	14.4844	0
1.2253	3.27808	5.89708	10.7004	15.7025	0
1.2260	6.55615	6.50712	10.0873	19.0601	0
1.2267	10.5367	7.7272	10.0873	17.8419	0
1.2273	7.84397	7.7272	13.1413	17.2278	0
1.2280	13.9318	5.28703	13.1413	20.5853	0
1.2287	14.8684	4.06695	12.5282	19.0601	0
1.2293	10.5367	2.54184	13.1413	14.4844	0
1.2300	12.7611	0.097908	12.5282	13.5683	0
1.2307	17.327	1.9318	4.90484	10.8198	0
1.2313	24.0002	4.06695	-6.99865	5.63511	0
1.2320	30.6734	0.097908	-22.2569	2.57956	0
1.2327	32.5466	-2.9523	-51.2463	-0.163781	0
1.2333	35.2393	-1.73222	-89.3977	-5.35361	0
1.2340	35.0052	-3.56235	-104.043	-9.32019	0
1.2347	40.1564	-6.92135	-88.4838	-11.7616	0
1.2353	73.4055	-5.6975	-66.2038	-13.901	0
1.2360	99.396	-4.17239	-49.1178	-17.5604	0
1.2367	77.9714	-7.53139	-34.7735	-21.8341	0
1.2373	53.62	-11.4967	-20.1168	-23.0522	0
1.2380	61.8152	-12.4117	-1.50384	-20.6109	0
1.2387	69.1908	-10.5816	18.3353	-20.0018	0
1.2393	64.8591	-8.44645	28.3995	-19.3928	0
1.2400	65.2103	-6.00252	25.0448	-16.6443	0
1.2407	63.6884	-6.30754	15.8945	-12.9848	0
1.2413	56.6639	-10.2766	23.5178	-9.01822	0
1.2420	50.8102	-9.97156	49.1525	-3.82839	0
1.2427	45.0736	-6.00252	57.389	-1.38702	0
1.2433	39.5711	-10.8866	31.4535	0.138191	0
1.2440	34.654	-25.2302	-1.80461	5.32802	0
1.2447	32.8978	-34.0795	-18.5898	11.736	0
1.2453	30.4393	-31.9444	-11.8804	15.0935	0
1.2460	21.5417	-24.6201	11.9266	16.3116	0
1.2467	27.0441	-13.6318	25.0448	19.0601	0
1.2473	56.3127	-2.34226	17.1091	21.5014	0
1.2480	59.7078	4.98201	8.87267	19.9762	0
1.2487	21.8929	12.0013	5.81872	16.0096	0
1.2493	3.27808	19.0205	2.46399	13.8702	0
1.2500	14.8684	22.3758	2.15165	13.2612	0
1.2507	17.9124	23.5996	0.93701	11.1269	0
1.2513	20.9563	24.2096	-4.5578	7.46229	0
1.2520	32.5466	23.9046	-5.17091	3.8028	0
1.2527	32.5466	22.3758	0.023136	-0.163781	0
1.2533	28.9173	19.0205	-1.50384	-5.6607	0
1.2540	31.0247	14.7465	-10.0526	-12.9848	0
1.2547	29.1515	10.4762	-17.3752	-18.7837	0
1.2553	26.6929	3.76193	-25.3108	-20.3089	0
1.2560	22.4782	-3.56235	-35.9881	-19.3928	0
1.2567	13.9318	-4.47741	-43.3107	-20.0018	0
1.2573	10.3025	-1.12218	-43.9238	-19.3928	0
1.2580	0.468297	0.097908	-47.5909	-17.5604	0
1.2587	-9.60008	1.32176	-55.5265	-17.5604	0
1.2593	16.9758	3.45691	-52.7733	-15.7281	0
1.2600	45.3077	2.84686	-38.1282	-12.3706	0
1.2607	19.0831	4.06695	-23.4831	-10.8454	0
1.2613	-15.9221	4.98201	-9.43951	-9.92925	0
1.2620	-13.2294	0.402929	3.99097	-5.04652	0
1.2627	-7.7269	-3.25733	7.9588	0.752371	0
1.2633	-17.7953	-2.03724	14.969	4.10477	0
1.2640	-26.9271	-2.9523	34.1951	7.16032	0
1.2647	-36.4101	-2.34226	44.2708	11.736	0
1.2653	-47.415	6.50712	35.7221	16.9258	0
1.2660	-54.7907	14.7465	30.2388	20.2833	0
1.2667	-58.0688	15.9703	30.5396	20.5853	0
1.2673	-53.8541	18.1055	22.3032	20.5853	0
1.2680	-52.3322	20.5456	17.1091	22.7247	0
1.2687	-57.8347	18.4105	26.8725	22.1105	0
1.2693	-56.8981	13.8314	41.2169	18.451	0
1.2700	-62.0493	11.0862	46.4109	16.0096	0
1.2707	-67.5518	8.03223	36.0344	14.4844	0
1.2713	-37.932	2.84686	10.0873	10.8198	0
1.2720	-12.644	-3.86737	-14.3212	4.71895	0
1.2727	-41.5613	-8.44645	-21.9561	-1.07993	0
1.2733	-69.0738	-9.36152	-19.5153	-4.74454	0
1.2740	-57.1322	-11.4967	-13.4073	-8.40404	0
1.2747	-45.3077	-18.5159	-4.25703	-12.3706	0
1.2753	-40.0394	-23.705	2.76476	-16.0352	0
1.2760	-30.6734	-23.095	4.90484	-19.3928	0
1.2767	-29.7368	-22.1799	7.9588	-22.1361	0
1.2773	-33.7174	-24.6201	8.56034	-21.2251	0
1.2780	-34.3027	-26.4502	2.15165	-18.1695	0
1.2787	-38.8686	-25.8402	-3.9447	-16.6443	0
1.2793	-40.7418	-24.6201	-8.8264	-16.0352	0
1.2800	-42.8492	-23.4	-14.3212	-13.2868	0
1.2807	-48.937	-19.431	-12.4935	-11.1525	0
1.2813	-47.7663	-13.3268	-3.64393	-9.01822	0
1.2820	-49.2882	-9.05649	2.15165	-3.82839	0
1.2827	-52.5663	-6.92135	8.87267	0.752371	0
1.2833	-28.8003	-3.25733	17.4214	4.41186	0
1.2840	-10.5367	0.402929	15.8945	8.98751	0
1.2847	-43.0833	3.15189	11.0128	13.2612	0
1.2853	-79.7275	5.89708	14.969	14.4844	0
1.2860	-80.0788	6.81214	19.55	16.3116	0
1.2867	-75.5129	6.2021	20.1631	18.451	0
1.2873	-81.0153	8.95106	18.9369	19.0601	0
1.2880	-85.5812	11.6962	11.3135	19.0601	0
1.2887	-88.8593	9.25608	-3.33159	20.2833	0
1.2893	-88.6252	4.06695	-15.8482	18.1439	0
1.2900	-86.5178	-0.512134	-22.5576	13.5683	0
1.2907	-83.4739	-4.17239	-21.9561	11.4289	0
1.2913	-77.0348	-6.00252	-17.6759	9.60169	0
1.2920	-73.6397	-4.78243	-13.4073	3.49571	0
1.2927	-71.8836	-3.56235	-6.69789	-2.91224	0
1.2933	-68.1372	-4.17239	6.11948	-5.6607	0
1.2940	-74.5763	-4.78243	14.969	-9.01822	0
1.2947	-67.5518	-2.9523	14.0552	-14.812	0
1.2953	-27.2783	-1.12218	7.3457	-18.4766	0
1.2960	-10.5367	-0.817156	0.323905	-18.7837	0
1.2967	-41.9126	0.402929	1.23778	-20.3089	0
1.2973	-57.1322	5.28703	10.3997	-21.8341	0
1.2980	-45.3077	8.64603	12.8405	-21.2251	0
1.2987	-45.3077	4.98201	1.85088	-22.4432	0
1.2993	-46.4785	-0.512134	-7.61176	-23.3593	0
1.3000	-36.9954	-0.207113	-6.08478	-18.7837	0
1.3007	-36.1759	3.15189	0.636241	-12.9848	0
1.3013	-39.8052	2.84686	4.29174	-9.62728	0
1.3020	-42.2638	1.01674	0.323905	-6.57685	0
1.3027	-47.7663	2.23682	-10.9665	-2.60515	0
1.3033	-48.937	8.64603	-21.343	3.49571	0
1.3040	-53.8541	14.7465	-26.2247	8.98751	0
1.3047	-62.9859	14.1364	-24.9985	10.2108	0
1.3053	-61.464	10.1711	-21.6438	10.8198	0
1.3060	-62.6347	8.34101	-20.7299	16.0096	0
1.3067	-66.3811	6.2021	-21.6438	19.9762	0
1.3073	-38.8686	2.23682	-24.6977	19.6691	0
1.3080	-13.2294	-0.207113	-33.848	19.0601	0
1.3087	-36.7613	-0.512134	-41.4829	18.753	0
1.3093	-62.9859	1.32176	-36.6012	16.6187	0
1.3100	-57.1322	3.45691	-24.9985	16.3116	0
1.3107	-50.8102	1.32176	-11.5796	15.7025	0
1.3113	-50.8102	-1.4272	0.323905	10.8198	0
1.3120	-44.9565	3.15189	-2.41772	6.54614	0
1.3127	-40.0394	8.34101	-14.0204	4.71895	0
1.3133	-33.3661	6.81214	-13.4073	0.752371	0
1.3140	-23.2978	7.42218	-3.03082	-5.6607	0
1.3147	-17.5611	11.3912	2.46399	-10.8454	0
1.3153	-5.03419	12.9163	-1.80461	-13.901	0
1.3160	8.78056	14.1364	-10.9665	-15.4262	0
1.3167	12.4099	16.8854	-2.41772	-14.51	0
1.3173	14.5172	13.2214	30.8404	-16.3423	0
1.3180	10.3025	5.89708	51.5934	-19.3928	0
1.3187	5.73664	2.54184	40.0022	-17.2534	0
1.3193	30.6734	-0.207113	24.744	-12.9848	0
1.3200	52.6834	-3.56235	13.1413	-12.3706	0
1.3207	24.3514	-4.17239	-4.25703	-12.0686	0
1.3213	-11.122	-1.4272	-11.5796	-7.18591	0
1.3220	-11.122	0.097908	-0.890738	-0.777962	0
1.3227	-9.01471	0.711716	9.48578	3.49571	0
1.3233	-19.3172	1.62678	15.8945	5.32802	0
1.3240	-26.9271	1.32176	23.5178	6.24417	0
1.3247	-35.8247	-0.512134	27.4856	11.736	0
1.3253	-42.4979	-2.03724	30.8404	18.1439	0
1.3260	-41.3272	-0.512134	36.0344	19.3672	0
1.3267	-38.5174	2.54184	30.5396	18.451	0
1.3273	-35.8247	3.15189	14.969	19.9762	0
1.3280	-34.8881	-0.207113	8.25957	20.2833	0
1.3287	-34.3027	-3.25733	9.48578	19.0601	0
1.3293	-29.1515	-2.03724	1.23778	18.1439	0
1.3300	-33.7174	-1.12218	-13.4073	15.7025	0
1.3307	-34.8881	-3.25733	-16.149	13.2612	0
1.3313	0.468297	-5.6975	-10.9665	9.90366	0
1.3320	31.9613	-8.14143	-8.8264	2.57956	0
1.3327	7.84397	-12.4117	-10.9665	-4.13036	0
[truncated: 59,200 more rows]
