# Supplementary material for: Identification of Haptic Based Guiding Using Hard Reins
Source: PLoS One. 2015 Jul 22;10(7):e0132020. doi: 10.1371/journal.pone.0132020 (PMC4511788; doi:10.1371/journal.pone.0132020)
Supplement: S4 File — (ZIP) [file pone.0132020.s004.zip › EMGData2/Subject14/T3/t3.txt]

0.0000	114.155	5.46645	-22.2386	3.6721	0
0.0007	85.5519	6.68287	-25.903	3.6721	0
0.0013	48.2766	9.12565	-22.8493	2.45093	0
0.0020	47.6295	6.38001	-19.4951	0.621301	0
0.0027	56.56	2.71585	-17.9731	1.23189	0
0.0033	60.184	4.85576	-12.4765	2.75729	0
0.0040	68.9851	6.38001	-8.51154	1.84034	0
0.0047	71.4442	3.63437	-7.90081	-0.599877	0
0.0053	63.808	1.80229	-1.1827	-0.906243	0
0.0060	52.8066	-0.332654	10.4116	0.0107121	0
0.0067	44.2644	-3.68899	13.7658	-1.51469	0
0.0073	43.7467	-3.99682	8.5794	-4.56763	0
0.0080	45.5587	-4.60751	10.1111	-5.48245	0
0.0087	43.3584	-6.13176	21.7054	-2.73587	0
0.0093	46.4646	-2.47256	30.246	-2.43164	0
0.0100	46.7235	1.1916	35.4324	-5.48245	0
0.0107	49.1826	-2.16474	43.6726	-5.17822	0
0.0113	77.0097	-3.08326	50.3907	0.314935	0
0.0120	95.0001	1.1916	51.0014	1.23189	0
0.0127	65.62	2.71585	43.372	-2.43164	0
0.0133	34.5573	-1.55404	32.9992	-3.65282	0
0.0140	33.6513	-7.05028	33.6099	-3.04223	0
0.0147	33.6513	-8.8774	47.0365	-2.43164	0
0.0153	28.733	-7.35315	51.9127	-3.04223	0
0.0160	30.0273	-4.60751	33.2997	-5.17822	0
0.0167	26.2739	-3.68899	1.26025	-6.09304	0
0.0173	21.7439	-4.29968	-24.6815	-2.73587	0
0.0180	23.5559	-4.91037	-42.3832	-2.43164	0
0.0187	25.109	-3.68899	-63.7493	-5.17822	0
0.0193	25.3679	-2.77543	-76.2549	-4.26127	0
0.0200	25.3679	-4.60751	-56.12	-1.82106	0
0.0207	23.5559	-4.60751	-24.9918	-2.12528	0
0.0213	20.8379	-2.47256	-13.9985	-1.82106	0
0.0220	12.5545	-2.47256	-10.9448	-2.12528	0
0.0227	13.4605	-1.55404	-5.75838	-3.34646	0
0.0233	42.8407	1.1916	-8.81206	-2.12528	0
0.0240	62.902	-0.0297899	-9.73302	-1.51469	0
0.0247	42.8407	-0.640484	-2.10365	-4.26127	0
0.0253	19.9319	4.85576	-0.271439	-4.26127	0
0.0260	18.1199	6.38001	-6.97985	-2.73587	0
0.0267	17.2139	1.1916	-13.9985	-3.65282	0
0.0273	11.6485	1.1916	-18.5742	-1.21047	0
0.0280	6.4714	5.76932	-18.5742	3.36788	0
0.0287	1.55314	6.07218	-19.4951	2.45093	0
0.0293	0.64714	3.63437	-26.8143	-0.295654	0
0.0300	-2.97684	6.38001	-30.4787	-0.599877	0
0.0307	-11.7779	8.51496	-20.4064	0.0107121	0
0.0313	-14.2371	3.63437	-4.84712	1.84034	0
0.0320	-13.3311	-2.16474	4.31394	3.06151	0
0.0327	-14.6254	-4.91037	6.13645	1.84034	0
0.0333	-20.4496	-6.43959	8.88962	0.925524	0
0.0340	-33.263	-5.2182	15.598	0.621301	0
0.0347	-29.5096	-3.08326	24.7591	0.621301	0
0.0353	-0.258856	-4.29968	33.6099	2.1467	0
0.0360	1.29428	-6.13176	33.9104	2.75729	0
0.0367	-38.699	-7.05028	18.6517	0.314935	0
0.0373	-59.1486	-9.48809	-4.5369	-1.51469	0
0.0380	-48.7943	-10.4066	-17.0522	-0.295654	0
0.0387	-42.7112	-9.18523	-11.255	0.314935	0
0.0393	-42.7112	-8.8774	-0.271439	0.0107121	0
0.0400	-44.5232	-6.13176	0.339298	0.314935	0
0.0407	-50.6063	-3.38612	-0.271439	2.1467	0
0.0413	-51.2535	-3.38612	7.05741	2.1467	0
0.0420	-49.7003	-1.55404	9.19014	0.314935	0
0.0427	-51.5123	2.10516	3.39298	0.314935	0
0.0433	-49.4415	1.49446	0.339298	2.45093	0
0.0440	-50.3475	3.02368	-2.10365	3.97847	0
0.0447	-53.3243	7.29357	-6.97985	5.50387	0
0.0453	-50.3475	8.82278	-3.01491	5.80809	0
0.0460	-57.5955	9.43348	3.7032	3.6721	0
0.0467	-64.3257	10.6499	2.48173	2.1467	0
0.0473	-37.5341	9.73634	9.80088	3.06151	0
0.0480	-17.0845	9.12565	26.8918	3.97847	0
0.0487	-44.5232	7.6014	26.2811	3.97847	0
0.0493	-74.4211	3.02368	8.27888	1.53611	0
0.0500	-76.2331	1.1916	0.649514	-2.73587	0
0.0507	-78.9511	0.278039	2.48173	-3.65282	0
0.0513	-83.2222	-4.29968	0.038777	-1.51469	0
0.0520	-81.6691	-4.60751	4.31394	-1.51469	0
0.0527	-82.9633	-0.332654	13.4653	-3.04223	0
0.0533	-82.9633	-0.943348	4.31394	-4.26127	0
0.0540	-79.8571	-3.08326	-15.22	-5.17822	0
0.0547	-78.4334	0.278039	-19.4951	-2.73587	0
0.0553	-73.5151	3.02368	-16.4414	1.23189	0
0.0560	-70.15	2.10516	-22.8493	1.53611	0
0.0567	-69.7617	3.63437	-28.6465	1.23189	0
0.0573	-61.8666	5.46645	-31.3996	2.1467	0
0.0580	-61.8666	3.32654	-35.0544	2.1467	0
0.0587	-65.4906	1.49446	-25.6025	2.1467	0
0.0593	-37.793	3.32654	-0.882176	4.28269	0
0.0600	-13.3311	5.76932	19.8732	3.97847	0
0.0607	-40.511	6.9907	29.6353	0.621301	0
0.0613	-73.5151	4.85576	39.0969	-1.21047	0
0.0620	-75.3271	-3.08326	47.6472	-2.12528	0
0.0627	-81.6691	-12.5416	47.0365	-4.26127	0
0.0633	-98.7536	-15.2872	37.8754	-5.17822	0
0.0640	-102.766	-11.9309	32.3885	-4.26127	0
0.0647	-104.06	-7.65601	37.5749	-3.34646	0
0.0653	-109.237	-7.05028	44.894	-2.43164	0
0.0660	-110.402	-7.96384	42.1506	-2.73587	0
0.0667	-106.778	-7.96384	26.8918	-2.43164	0
0.0673	-98.7536	-7.96384	11.6331	-0.906243	0
0.0680	-90.8584	-9.48809	8.5794	0.314935	0
0.0687	-82.0573	-9.48809	-0.57196	-1.51469	0
0.0693	-69.7617	-7.05028	-35.6651	-4.87186	0
0.0700	-69.244	-5.52107	-70.4577	-3.95705	0
0.0707	-69.244	-3.38612	-65.5718	-0.295654	0
0.0713	-37.1458	0.888733	-34.1431	0.314935	0
0.0720	-10.872	1.1916	-14.6092	-0.599877	0
0.0727	-33.7807	-2.16474	-12.777	-0.599877	0
0.0733	-59.1486	-2.47256	-15.5302	-1.51469	0
0.0740	-50.6063	0.278039	-30.7889	-1.21047	0
0.0747	-41.8052	3.93724	-59.4742	2.1467	0
0.0753	-43.6172	8.21209	-75.3436	2.75729	0
0.0760	-38.699	10.347	-63.4391	1.53611	0
0.0767	-31.3216	9.43348	-40.8612	3.97847	0
0.0773	-27.0504	10.6499	-25.903	4.89328	0
0.0780	-24.7207	13.0927	-21.3273	2.75729	0
0.0787	-25.8856	14.3141	-20.1059	2.75729	0
0.0793	-28.9919	13.4005	-13.3877	2.1467	0
0.0800	-33.7807	11.2606	-0.57196	0.0107121	0
0.0807	-37.793	8.51496	7.66814	0.621301	0
0.0813	-36.2398	6.38001	3.39298	0.314935	0
0.0820	-39.605	3.32654	-4.84712	-3.34646	0
0.0827	-37.1458	2.10516	-4.5369	-1.21047	0
0.0833	-5.69483	4.54793	-1.49291	5.80809	0
0.0840	19.0259	5.46645	-7.29007	6.11446	0
0.0847	0	2.71585	-10.3438	0.314935	0
0.0853	-21.3556	-2.47256	4.61446	-2.12528	0
0.0860	-14.8842	-9.18523	22.9269	-0.906243	0
0.0867	-5.17712	-11.9309	24.7591	-0.906243	0
0.0873	-2.71799	-7.35315	17.1297	-1.51469	0
0.0880	-2.07085	-2.47256	22.9269	0.925524	0
0.0887	-5.43598	-0.943348	43.6726	3.06151	0
0.0893	-8.15396	0.580904	53.7449	1.53611	0
0.0900	-8.8011	1.49446	38.1856	-0.599877	0
0.0907	-7.89511	1.80229	11.6331	-0.906243	0
0.0913	-2.3297	3.02368	-3.92617	-1.51469	0
0.0920	0.388284	3.63437	-6.67933	-2.12528	0
0.0927	1.55314	2.10516	-2.71439	0.314935	0
0.0933	8.93053	-0.332654	0.649514	1.53611	0
0.0940	11.3897	-0.332654	-1.49291	-0.599877	0
0.0947	18.1199	3.93724	-6.06859	0.0107121	0
0.0953	50.7358	8.51496	-4.23638	3.97847	0
0.0960	68.4674	8.51496	10.4116	5.80809	0
0.0967	39.9932	6.07218	29.6353	3.97847	0
0.0973	17.2139	3.02368	33.6099	1.53611	0
0.0980	28.733	0.278039	16.2088	2.1467	0
0.0987	41.5464	-0.640484	-9.4228	3.97847	0
0.0993	46.4646	0.888733	-23.4601	3.6721	0
0.1000	52.5478	3.02368	-18.2736	2.1467	0
0.1007	49.8298	5.76932	-4.5369	1.23189	0
0.1013	43.0995	5.76932	1.26025	0.314935	0
0.1020	40.8992	5.15862	-1.1827	0.0107121	0
0.1027	36.3693	6.9907	-7.59059	1.23189	0
0.1033	31.1921	5.76932	-15.8307	0.925524	0
0.1040	33.6513	0.278039	-17.3624	0.0107121	0
0.1047	46.4646	-0.332654	-7.29007	0.314935	0
0.1053	57.466	2.10516	7.96867	-0.906243	0
0.1060	50.0886	0.278039	19.8732	-3.04223	0
0.1067	46.4646	-0.0297899	25.3698	-1.82106	0
0.1073	75.7154	1.1916	30.8568	-0.295654	0
0.1080	92.2822	-1.86187	44.5935	-2.43164	0
0.1087	59.278	-3.68899	58.3302	-3.34646	0
0.1093	24.7207	-1.25118	54.9663	-1.51469	0
0.1100	22.6499	-0.0297899	34.5212	-2.73587	0
0.1107	30.9333	0.278039	5.83593	-4.87186	0
0.1113	39.0872	1.80229	-20.4064	-1.82106	0
0.1120	47.3706	1.49446	-33.2319	1.23189	0
0.1127	50.0886	3.32654	-26.5137	0.925524	0
0.1133	55.654	6.68287	-8.51154	0.0107121	0
0.1140	61.09	3.63437	5.2252	0.0107121	0
0.1147	60.184	-1.25118	10.1111	-1.21047	0
0.1153	62.2549	1.49446	14.6868	-2.73587	0
0.1160	65.62	4.85576	13.7658	-3.34646	0
0.1167	67.8203	3.93724	-1.1827	-2.12528	0
0.1173	69.8911	3.02368	-20.4064	-1.51469	0
0.1180	66.2671	1.1916	-38.1081	-4.26127	0
0.1187	73.9034	-3.68899	-56.4205	-5.17822	0
0.1193	107.425	-5.2182	-61.9171	-1.51469	0
0.1200	119.98	-3.08326	-48.7911	-1.82106	0
0.1207	88.5287	-3.38612	-35.9753	-5.17822	0
0.1213	65.62	-5.2182	-26.8143	-3.34646	0
0.1220	66.2671	-7.05028	-9.4228	-1.51469	0
0.1227	58.372	-8.8774	11.0224	-5.17822	0
0.1233	46.4646	-5.8289	18.9619	-5.17822	0
0.1240	44.0055	1.1916	14.9873	0.0107121	0
0.1247	41.8052	3.93724	11.0224	0.314935	0
0.1253	45.1704	2.41298	14.3766	-2.43164	0
0.1260	54.748	3.63437	22.3161	-2.43164	0
0.1267	64.714	6.07218	31.4675	-3.34646	0
0.1273	79.0805	4.85576	35.1319	-3.65282	0
0.1280	86.4579	-0.332654	22.6167	-2.12528	0
0.1287	80.3748	-2.47256	-2.71439	-3.04223	0
0.1293	72.3502	-0.943348	-18.8844	-5.17822	0
0.1300	59.278	0.888733	-14.9194	-3.04223	0
0.1307	51.3829	1.80229	3.39298	1.23189	0
0.1313	76.1037	1.49446	24.4489	0.925524	0
0.1320	91.8939	-3.68899	34.8314	-3.34646	0
0.1327	54.748	-12.2337	36.3534	-5.48245	0
0.1333	18.1199	-15.2872	45.5048	-4.26127	0
0.1340	21.485	-11.628	58.02	-2.43164	0
0.1347	27.1799	-6.43959	55.5771	-0.906243	0
0.1353	24.203	-3.38612	43.0618	1.23189	0
0.1360	27.827	-3.99682	16.8195	1.23189	0
0.1367	30.9333	-4.29968	-35.9753	-0.599877	0
0.1373	31.8393	-3.38612	-85.4159	-1.21047	0
0.1380	31.1921	-3.38612	-94.2668	0.314935	0
0.1387	24.4619	-4.29968	-78.0871	0.621301	0
0.1393	19.0259	-2.47256	-64.6606	1.53611	0
0.1400	16.5668	-1.25118	-52.7561	2.75729	0
0.1407	12.2957	-2.47256	-43.2945	2.1467	0
0.1413	10.0954	-3.68899	-39.029	2.1467	0
0.1420	3.10627	-5.52107	-31.7002	3.36788	0
0.1427	0.64714	-5.2182	-24.381	3.97847	0
0.1433	27.5682	-1.86187	-18.8844	3.06151	0
0.1440	47.6295	-0.943348	-4.23638	1.53611	0
0.1447	19.0259	-3.38612	16.2088	-1.21047	0
0.1453	-14.8842	-5.2182	30.8568	-0.599877	0
0.1460	-18.5082	-6.43959	44.894	2.1467	0
0.1467	-20.0613	-7.05028	53.1341	2.1467	0
0.1473	-25.8856	-3.38612	42.1506	0.621301	0
0.1480	-26.1445	-1.25118	27.5026	1.23189	0
0.1487	-26.7916	-3.38612	27.202	1.23189	0
0.1493	-24.9796	-2.47256	29.9455	0.0107121	0
0.1500	-15.7902	0.580904	18.6517	1.23189	0
0.1507	-7.24797	0.278039	-5.75838	2.75729	0
0.1513	-2.71799	0.278039	-31.3996	2.45093	0
0.1520	-6.08312	3.32654	-40.551	2.1467	0
0.1527	-13.7194	4.24507	-35.0544	3.06151	0
0.1533	-16.0491	3.02368	-28.0357	3.36788	0
0.1540	-23.1676	3.93724	-14.6092	3.06151	0
0.1547	-23.4265	4.24507	6.74719	3.6721	0
0.1553	5.30655	2.10516	15.9082	4.58692	0
0.1560	21.7439	1.80229	11.6331	2.45093	0
0.1567	-7.50682	2.10516	9.80088	0.314935	0
0.1573	-30.4156	1.1916	12.2438	-0.599877	0
0.1580	-22.5205	1.80229	15.9082	-1.51469	0
0.1587	-20.4496	2.10516	23.5376	1.23189	0
0.1593	-24.9796	1.1916	31.7777	3.97847	0
0.1600	-20.7085	2.71585	37.2647	1.53611	0
0.1607	-18.2493	4.24507	38.1856	2.75729	0
0.1613	-17.9905	4.54793	26.8918	8.55467	0
0.1620	-14.8842	7.29357	10.1111	4.89328	0
0.1627	-13.9782	7.90426	5.52572	-3.04223	0
0.1633	-13.7194	3.02368	12.2438	-1.82106	0
0.1640	-12.4251	0.278039	13.4653	1.84034	0
0.1647	-11.7779	1.1916	4.31394	1.53611	0
0.1653	-13.9782	0.888733	-3.01491	2.45093	0
0.1660	-21.6145	1.1916	1.56077	0.621301	0
0.1667	-13.0722	-0.640484	12.5443	-3.34646	0
0.1673	22.6499	-6.13176	18.041	-1.51469	0
0.1680	35.2044	-5.2182	14.6868	0.925524	0
0.1687	4.27112	-0.640484	9.19014	-0.599877	0
0.1693	-11.7779	-0.332654	12.2438	0.0107121	0
0.1700	2.45913	1.1916	23.8381	2.75729	0
0.1707	11.0014	6.07218	32.3885	2.1467	0
0.1713	13.2017	7.90426	39.4071	0.314935	0
0.1720	19.9319	8.51496	51.9127	0.621301	0
0.1727	20.8379	8.51496	50.0901	3.36788	0
0.1733	16.1785	5.76932	22.3161	5.50387	0
0.1740	9.57767	2.71585	-5.75838	3.06151	0
0.1747	2.20028	2.41298	-17.6629	0.0107121	0
0.1753	0	3.63437	-29.5674	0.925524	0
0.1760	-6.08312	3.93724	-45.7374	2.1467	0
0.1767	-14.8842	3.63437	-51.8448	1.23189	0
0.1773	-13.0722	2.41298	-40.551	1.84034	0
0.1780	-13.7194	0.278039	-20.4064	1.23189	0
0.1787	-13.0722	-4.60751	-10.6443	-0.599877	0
0.1793	17.2139	-10.7095	-13.698	-0.599877	0
0.1800	43.0995	-14.3736	-12.1663	-0.599877	0
0.1807	22.391	-13.1523	-0.882176	-1.51469	0
0.1813	-0.905996	-10.7095	5.2252	-0.295654	0
0.1820	8.93053	-9.48809	2.17151	-0.599877	0
0.1827	19.0259	-7.05028	-6.06859	-2.43164	0
0.1833	16.8256	-5.2182	-14.9194	0.0107121	0
0.1840	15.9196	-4.91037	-19.4951	3.97847	0
0.1847	10.0954	-2.47256	-24.6815	3.97847	0
0.1853	1.03542	-0.332654	-34.4436	0.621301	0
0.1860	-2.07085	-2.77543	-36.2758	-2.43164	0
0.1867	0.64714	-1.55404	-30.1782	-1.51469	0
0.1873	7.3774	6.68287	-31.3996	1.23189	0
0.1880	10.7425	9.43348	-36.8866	0.925524	0
0.1887	9.83653	3.32654	-32.0104	-2.43164	0
0.1893	14.3665	-0.943348	-14.9194	-4.26127	0
0.1900	11.6485	-0.943348	-2.40417	-4.26127	0
0.1907	6.4714	1.80229	-15.8307	-0.906243	0
0.1913	30.9333	3.63437	-45.4369	3.6721	0
0.1920	54.748	-3.38612	-55.8097	0.0107121	0
0.1927	29.3802	-14.6765	-41.4623	-6.3994	0
0.1933	-4.27112	-17.1193	-19.7956	-4.56763	0
0.1940	-3.88284	-14.0658	10.4116	-1.21047	0
0.1947	1.55314	-13.1523	40.9291	-3.34646	0
0.1953	0	-10.4066	50.6912	-3.04223	0
0.1960	6.21254	-5.2182	57.4093	-1.21047	0
0.1967	14.1077	-5.52107	77.5539	-1.51469	0
0.1973	21.485	-9.79592	81.8194	0.0107121	0
0.1980	28.0859	-10.4066	56.7986	0.925524	0
0.1987	30.0273	-8.8774	29.6353	-1.21047	0
0.1993	33.263	-6.13176	18.041	-0.599877	0
0.2000	38.5695	-3.08326	19.8732	1.23189	0
0.2007	38.8284	-3.38612	29.0246	-0.295654	0
0.2013	35.4633	-4.29968	36.0432	-1.51469	0
0.2020	25.7562	0.888733	27.8031	-0.906243	0
0.2027	20.4496	4.24507	6.13645	0.0107121	0
0.2033	40.3815	0.888733	-9.73302	3.06151	0
0.2040	55.654	-3.08326	-9.4228	3.97847	0
0.2047	34.5573	-5.2182	-12.1663	-0.295654	0
0.2053	15.9196	-9.48809	-26.8143	-1.51469	0
0.2060	27.827	-10.4066	-38.7188	-0.599877	0
0.2067	35.2044	-5.2182	-40.8612	-2.43164	0
0.2073	25.109	-0.640484	-33.8329	-2.73587	0
0.2080	16.1785	1.1916	-16.1409	-0.906243	0
0.2087	12.5545	2.71585	-6.97985	-0.906243	0
0.2093	6.73026	3.63437	-16.1409	-0.599877	0
0.2100	-0.258856	3.32654	-20.4064	0.621301	0
0.2107	-2.97684	3.63437	-15.8307	-1.51469	0
0.2113	-4.27112	6.07218	-17.9731	-4.87186	0
0.2120	-11.2602	8.82278	-15.5302	-4.26127	0
0.2127	-16.6962	8.51496	-2.71439	-2.73587	0
0.2133	-15.7902	4.24507	-2.10365	-1.82106	0
0.2140	-18.5082	-0.943348	-13.3877	0.314935	0
0.2147	-6.60083	-2.47256	-15.22	4.28269	0
0.2153	30.0273	-2.16474	-3.92617	9.77585	0
0.2160	39.9932	-3.68899	14.076	14.9648	0
0.2167	8.02454	-5.2182	30.8568	15.269	0
0.2173	-12.1662	-4.29968	35.7427	13.133	0
0.2180	-9.44824	-4.60751	34.5212	12.5224	0
0.2187	-10.3542	-5.8289	35.7427	11.3013	0
0.2193	-5.43598	-3.08326	30.246	5.50387	0
0.2200	8.93053	1.1916	18.9619	-3.04223	0
0.2207	15.6608	2.10516	13.1551	-8.53539	0
0.2213	16.5668	-0.0297899	7.35793	-6.70363	0
0.2220	14.3665	-1.86187	-8.20133	0.0107121	0
0.2227	10.7425	-0.640484	-30.7889	5.50387	0
0.2233	15.2725	0.278039	-57.0312	8.55467	0
0.2240	17.7316	-2.47256	-75.3436	10.3864	0
0.2247	13.4605	-5.2182	-68.0148	8.55467	0
0.2253	16.8256	-3.38612	-44.2154	4.28269	0
0.2260	14.1077	-1.55404	-21.6278	3.6721	0
0.2267	6.21254	-1.55404	-0.271439	4.28269	0
0.2273	26.921	-0.640484	17.7405	3.06151	0
0.2280	46.4646	1.80229	21.3952	3.97847	0
0.2287	19.0259	2.10516	12.5443	8.55467	0
0.2293	-11.2602	0.278039	-4.84712	14.9648	0
0.2300	-5.69483	-2.16474	-25.903	17.7114	0
0.2307	-2.71799	-3.38612	-34.1431	14.0478	0
0.2313	-11.7779	-4.60751	-20.1059	10.0801	0
0.2320	-11.5191	-5.8289	-0.271439	12.2182	0
0.2327	-9.96595	-7.05028	11.6331	11.6076	0
0.2333	-11.2602	-9.48809	11.6331	2.1467	0
0.2340	-9.96595	-11.3202	2.78225	-3.34646	0
0.2347	-9.7071	-9.79592	-4.84712	-6.09304	0
0.2353	-7.24797	-7.35315	-5.75838	-15.8582	0
0.2360	-2.07085	-6.13176	-6.36912	-22.5725	0
0.2367	-1.16485	-5.2182	-8.51154	-19.2153	0
0.2373	-2.07085	-4.91037	-8.51154	-18.9111	0
0.2380	-6.98911	-3.68899	-5.75838	-20.4365	0
0.2387	-6.98911	-2.16474	0.038777	-14.0286	0
0.2393	18.3788	-1.86187	6.13645	-7.9248	0
0.2400	37.2753	-2.16474	7.05741	-7.9248	0
0.2407	11.6485	-2.16474	3.09246	-7.61844	0
0.2413	-17.6022	-3.38612	-4.84712	-7.00785	0
0.2420	-16.4374	-3.68899	-12.1663	-7.31421	0
0.2427	-12.8134	-2.47256	-10.9448	-5.48245	0
0.2433	-15.1431	-1.55404	-6.67933	-3.34646	0
0.2440	-14.2371	1.1916	-7.59059	-5.17822	0
0.2447	-17.6022	3.93724	-5.75838	-7.31421	0
0.2453	-18.8965	3.32654	-0.271439	-5.78881	0
0.2460	-13.7194	3.02368	-0.57196	-3.95705	0
0.2467	-14.8842	1.49446	-1.1827	-3.34646	0
0.2473	-19.1553	-0.943348	3.39298	-3.34646	0
0.2480	-18.8965	1.1916	4.31394	-3.34646	0
0.2487	-17.6022	5.76932	7.66814	-3.34646	0
0.2493	-17.9905	5.46645	26.2811	-2.12528	0
0.2500	-25.2385	6.9907	51.9127	-0.906243	0
0.2507	-26.7916	11.2606	68.3929	-1.21047	0
0.2513	-3.88284	9.43348	65.6494	-0.599877	0
0.2520	7.11854	3.93724	42.4608	0.0107121	0
0.2527	-26.7916	1.1916	22.9269	-3.65282	0
0.2533	-56.0423	-1.55404	21.7054	-6.70363	0
0.2540	-49.7003	-2.47256	13.7658	-4.56763	0
0.2547	-43.2289	-1.86187	-9.73302	-2.73587	0
0.2553	-45.6881	-6.13176	-19.7956	-3.65282	0
0.2560	-42.0641	-12.5416	-9.4228	-3.04223	0
0.2567	-38.9578	-14.6765	-1.1827	0.0107121	0
0.2573	-39.8638	-13.1523	1.87099	2.75729	0
0.2580	-40.7698	-10.7095	7.05741	5.19751	0
0.2587	-42.0641	-6.74245	0.649514	7.3335	0
0.2593	-37.793	-3.08326	-28.346	9.47163	0
0.2600	-33.7807	-2.47256	-58.5532	12.2182	0
0.2607	-35.075	-3.38612	-63.7493	12.8267	0
0.2613	-33.7807	-1.25118	-48.1804	9.47163	0
0.2620	-38.4401	0.580904	-30.1782	6.72505	0
0.2627	-39.605	-0.640484	-20.7166	6.72505	0
0.2633	-14.6254	0.888733	-26.8143	6.11446	0
0.2640	1.03542	3.32654	-42.073	2.45093	0
0.2647	-27.6976	-0.332654	-42.073	0.314935	0
0.2653	-52.4183	-3.38612	-23.1595	2.1467	0
0.2660	-45.4292	3.02368	-8.51154	3.97847	0
0.2667	-43.2289	7.6014	-6.06859	2.1467	0
0.2673	-49.4415	5.15862	-2.71439	0.925524	0
0.2680	-46.0764	4.54793	5.2252	1.53611	0
0.2687	-42.323	4.54793	9.19014	0.314935	0
0.2693	-44.5232	2.71585	6.13645	-1.51469	0
0.2700	-47.2412	4.54793	2.17151	0.314935	0
0.2707	-48.7943	9.12565	6.44667	-0.599877	0
0.2713	-46.5941	7.6014	23.5376	-4.26127	0
0.2720	-47.8884	1.1916	43.372	-6.09304	0
0.2727	-49.0532	-2.47256	47.6472	-8.22903	0
0.2733	-45.6881	-2.77543	32.9992	-12.501	0
0.2740	-51.5123	-3.38612	19.2625	-13.418	0
0.2747	-48.7943	-2.47256	21.0947	-15.2476	0
0.2753	-18.5082	0.278039	25.6703	-19.8259	0
0.2760	-10.3542	1.80229	20.7845	-18.3005	0
0.2767	-46.0764	0.580904	13.7658	-12.1968	0
0.2773	-63.6786	0.278039	4.61446	-9.75443	0
0.2780	-52.4183	0.888733	-11.8657	-7.00785	0
0.2787	-52.1595	2.10516	-26.8143	-3.65282	0
0.2793	-55.1363	3.63437	-36.5861	-6.09304	0
0.2800	-49.4415	4.85576	-43.2945	-8.22903	0
0.2807	-48.7943	5.76932	-39.6397	-3.65282	0
0.2813	-46.9824	5.46645	-24.6815	-0.906243	0
0.2820	-42.323	2.10516	-13.3877	-3.65282	0
0.2827	-45.0409	0.278039	-8.20133	-6.09304	0
0.2833	-44.1349	2.71585	-1.49291	-6.3994	0
0.2840	-33.5218	4.24507	3.09246	-6.09304	0
0.2847	-22.5205	1.80229	6.13645	-4.56763	0
0.2853	-14.8842	1.1916	10.7218	-3.04223	0
0.2860	-18.8965	2.71585	17.4302	-3.34646	0
0.2867	-19.8025	-0.332654	30.5562	-5.17822	0
0.2873	8.02454	-4.29968	43.6726	-2.43164	0
0.2880	26.2739	-0.640484	40.6286	2.1467	0
0.2887	-3.2357	4.85576	25.9806	1.23189	0
0.2893	-33.7807	4.24507	19.5727	-3.04223	0
0.2900	-31.3216	4.24507	25.9806	-0.599877	0
0.2907	-26.7916	8.82278	30.8568	5.19751	0
0.2913	-30.4156	10.9577	29.0246	5.80809	0
0.2920	-30.1567	9.73634	37.8754	5.80809	0
0.2927	-30.8039	9.43348	57.4093	8.25045	0
0.2933	-29.8979	7.29357	50.6912	6.41868	0
0.2940	-23.1676	2.71585	6.44667	1.23189	0
0.2947	-14.2371	0.888733	-41.4623	-0.906243	0
0.2953	-3.88284	2.10516	-73.2012	-0.295654	0
0.2960	3.75341	2.71585	-85.4159	0.621301	0
0.2967	5.30655	1.49446	-72.9007	0.0107121	0
0.2973	9.18939	0.888733	-49.4018	-3.34646	0
0.2980	8.02454	1.1916	-32.3109	-5.17822	0
0.2987	5.5654	1.1916	-15.5302	-0.599877	0
0.2993	27.1799	1.1916	-2.10365	3.97847	0
0.3000	46.2058	1.80229	-3.01491	3.97847	0
0.3007	23.297	0.278039	-4.23638	2.75729	0
0.3013	-1.42371	-2.16474	5.52572	2.1467	0
0.3020	5.82426	0.278039	17.1297	1.23189	0
0.3027	14.7548	1.80229	27.5026	1.23189	0
0.3033	15.0136	-2.77543	33.2997	0.0107121	0
0.3040	23.297	-4.60751	21.3952	-2.43164	0
0.3047	31.8393	-0.0297899	0.339298	-2.43164	0
0.3053	32.7453	1.80229	-8.81206	-1.21047	0
0.3060	33.6513	2.10516	-9.4228	-2.43164	0
0.3067	38.8284	4.85576	-18.2736	-3.04223	0
0.3073	45.8175	4.54793	-35.0544	-2.12528	0
0.3080	48.0178	1.80229	-39.6397	-2.12528	0
0.3087	48.0178	3.93724	-24.0708	-1.51469	0
0.3093	48.9238	5.46645	-6.06859	0.314935	0
0.3100	39.7344	1.80229	3.39298	-0.599877	0
0.3107	36.6281	-2.47256	10.4116	-2.73587	0
0.3113	61.996	-5.8289	7.35793	-3.65282	0
0.3120	73.9034	-7.05028	-9.4228	-3.34646	0
0.3127	43.3584	-4.91037	-14.9194	-2.43164	0
0.3133	19.0259	-3.38612	3.39298	-2.73587	0
0.3140	22.6499	-5.2182	28.1133	-3.04223	0
0.3147	24.203	-3.99682	51.9127	-3.34646	0
0.3153	22.0028	0.580904	72.9782	-3.34646	0
0.3160	28.0859	3.63437	72.3675	-1.51469	0
0.3167	32.7453	4.85576	42.7613	2.1467	0
0.3173	33.6513	5.46645	0.649514	3.97847	0
0.3180	28.733	5.76932	-32.0104	2.75729	0
0.3187	24.7207	5.76932	-39.6397	1.53611	0
0.3193	38.1813	5.46645	-28.346	1.23189	0
0.3200	59.278	4.24507	-20.7166	1.23189	0
0.3207	70.7971	3.93724	-21.3273	2.75729	0
0.3213	74.5505	5.15862	-21.0171	2.75729	0
0.3220	67.5614	6.68287	-18.5742	0.314935	0
0.3227	62.902	3.93724	-14.3087	-1.51469	0
0.3233	83.0928	-1.55404	-10.3438	0.0107121	0
0.3240	92.2822	-4.29968	-6.67933	0.925524	0
0.3247	58.372	-1.55404	5.83593	0.314935	0
0.3253	28.0859	-0.332654	22.0059	-0.599877	0
0.3260	28.9919	-3.38612	24.7591	-1.21047	0
0.3267	29.3802	-5.8289	21.7054	-1.51469	0
0.3273	22.0028	-4.29968	23.8381	-1.21047	0
0.3280	21.485	-3.38612	18.6517	-2.43164	0
0.3287	20.8379	-2.47256	2.48173	-3.65282	0
0.3293	20.8379	0.278039	-8.51154	-1.82106	0
0.3300	25.3679	-1.55404	-9.4228	-1.82106	0
0.3307	31.8393	-5.8289	-3.01491	-3.34646	0
0.3313	35.4633	-6.13176	3.39298	-2.12528	0
0.3320	33.263	-4.60751	0.649514	-1.82106	0
0.3327	32.0981	-5.2182	-3.31543	-2.43164	0
0.3333	36.1104	-3.38612	2.17151	1.23189	0
0.3340	31.8393	-0.943348	18.041	3.97847	0
0.3347	34.5573	-1.25118	40.0178	2.75729	0
0.3353	69.3734	-0.332654	53.1341	3.97847	0
0.3360	91.8939	2.10516	43.9828	6.72505	0
0.3367	66.526	2.10516	29.6353	4.89328	0
0.3373	42.4524	3.02368	29.3348	2.1467	0
0.3380	45.1704	5.15862	35.4324	3.6721	0
0.3387	44.0055	3.93724	40.0178	5.50387	0
0.3393	37.2753	1.1916	40.9291	3.97847	0
0.3400	37.9224	4.54793	28.1133	2.1467	0
0.3407	37.5341	9.12565	0.339298	4.58692	0
0.3413	34.5573	7.29357	-35.3646	5.80809	0
0.3420	31.451	3.02368	-68.9357	1.53611	0
0.3427	28.0859	1.1916	-76.2549	-0.906243	0
0.3433	28.0859	-1.55404	-55.199	0.0107121	0
0.3440	28.0859	-5.8289	-36.2758	-2.12528	0
0.3447	27.5682	-6.13176	-27.1245	-3.34646	0
0.3453	29.639	-2.77543	-13.0872	0.0107121	0
0.3460	22.9088	-0.332654	-1.49291	0.621301	0
0.3467	22.6499	-0.0297899	2.48173	-0.295654	0
0.3473	49.1826	-1.55404	8.27888	2.1467	0
0.3480	61.996	-2.47256	15.2975	1.84034	0
0.3487	32.0981	-3.08326	19.5727	-1.51469	0
0.3493	4.65941	-5.8289	24.4489	-2.12528	0
0.3500	-0.258856	-7.65601	25.3698	-2.12528	0
0.3507	-1.81199	-5.2182	22.3161	-2.43164	0
0.3513	2.20028	-3.38612	19.2625	1.23189	0
0.3520	12.5545	-3.38612	8.88962	2.1467	0
0.3527	17.4728	-2.47256	-1.79343	-2.73587	0
0.3533	14.7548	-3.38612	11.3326	-3.04223	0
0.3540	1.94142	-6.13176	35.1319	1.53611	0
0.3547	-13.0722	-6.13176	29.9455	2.1467	0
0.3553	-18.5082	-5.2182	-3.92617	-0.599877	0
0.3560	-21.8733	-4.60751	-35.3646	-1.51469	0
0.3567	-22.7793	-3.38612	-52.4555	-1.51469	0
0.3573	-19.4142	-2.47256	-59.7747	-2.43164	0
0.3580	-22.2616	-3.68899	-58.8634	-2.43164	0
0.3587	-8.8011	-5.2182	-44.5159	0.621301	0
0.3593	31.451	-5.2182	-24.0708	3.06151	0
0.3600	39.9932	-2.77543	-12.4765	3.06151	0
0.3607	4.01227	1.49446	-13.0872	1.53611	0
0.3613	-12.4251	3.93724	-11.8657	-0.599877	0
0.3620	-5.43598	1.1916	-0.882176	-2.73587	0
0.3627	-12.1662	-2.47256	7.96867	-3.04223	0
0.3633	-24.0736	-5.2182	5.2252	-2.43164	0
0.3640	-27.0504	-7.05028	2.48173	-3.04223	0
0.3647	-28.3447	-7.05028	9.50036	-2.43164	0
0.3653	-25.2385	-5.8289	6.13645	-1.51469	0
0.3660	-24.0736	-5.52107	-14.9194	-2.12528	0
0.3667	-26.1445	-7.05028	-31.0894	-3.04223	0
0.3673	-22.5205	-8.8774	-35.9753	-2.43164	0
0.3680	-20.7085	-9.79592	-41.4623	-2.43164	0
0.3687	-22.2616	-7.96384	-41.7725	-3.65282	0
0.3693	-17.6022	-3.38612	-27.425	-1.21047	0
0.3700	-21.3556	-1.55404	-10.6443	3.6721	0
0.3707	-27.6976	-2.77543	0.649514	5.19751	0
0.3713	-6.60083	-2.16474	11.0224	4.28269	0
0.3720	7.11854	2.10516	24.4489	4.58692	0
0.3727	-28.3447	3.32654	37.5749	4.28269	0
0.3733	-62.7726	0.278039	47.337	1.53611	0
0.3740	-53.3243	-1.55404	58.02	0.314935	0
0.3747	-31.3216	-0.640484	65.3489	1.53611	0
0.3753	-19.1553	-1.55404	49.1692	1.23189	0
0.3760	-9.44824	-6.13176	14.9873	-1.21047	0
0.3767	-7.50682	-8.8774	-5.45786	-1.51469	0
0.3773	-12.1662	-8.57454	-11.8657	1.23189	0
0.3780	-19.4142	-7.96384	-21.3273	3.97847	0
0.3787	-29.5096	-7.96384	-25.903	3.97847	0
0.3793	-34.169	-6.13176	-17.3624	1.53611	0
0.3800	-36.4987	-4.29968	-15.22	2.1467	0
0.3807	-39.8638	-4.91037	-27.425	3.97847	0
0.3813	-36.887	-4.29968	-35.6651	3.36788	0
0.3820	-34.169	-0.640484	-27.425	1.53611	0
0.3827	-29.5096	0.278039	-16.4414	0.621301	0
0.3833	-4.27112	-1.25118	-12.777	0.314935	0
0.3840	14.3665	-1.55404	-1.1827	-0.906243	0
0.3847	-11.2602	-1.55404	21.7054	-2.43164	0
0.3853	-42.323	-3.08326	35.4324	-3.04223	0
0.3860	-39.8638	-3.68899	35.7427	-2.43164	0
0.3867	-31.0627	-2.77543	30.8568	-1.51469	0
0.3873	-31.9687	-2.77543	16.2088	-1.82106	0
0.3880	-28.9919	-3.38612	-3.31543	-0.906243	0
0.3887	-21.8733	-2.47256	-3.92617	-0.599877	0
0.3893	-13.3311	-2.77543	9.19014	-2.43164	0
0.3900	-4.27112	-3.38612	9.50036	-2.43164	0
0.3907	2.20028	-0.943348	1.56077	-0.599877	0
0.3913	6.21254	1.1916	6.13645	-0.599877	0
0.3920	7.11854	2.10516	14.3766	-1.21047	0
0.3927	5.30655	5.15862	11.3326	1.84034	0
0.3933	5.82426	8.82278	12.5443	3.6721	0
0.3940	0.64714	9.43348	16.8195	1.23189	0
0.3947	-1.81199	9.43348	-1.1827	3.06151	0
0.3953	19.0259	8.51496	-24.0708	7.63986	0
0.3960	31.1921	4.24507	-20.4064	4.89328	0
0.3967	1.29428	0.888733	-12.4765	0.314935	0
0.3973	-30.1567	0.278039	-24.9918	1.84034	0
0.3980	-32.6159	-0.943348	-38.1081	2.1467	0
0.3987	-32.2276	-1.25118	-40.551	-0.906243	0
0.3993	-35.075	-0.640484	-40.551	-1.51469	0
0.4000	-27.9564	-2.47256	-30.1782	-2.43164	0
0.4007	-23.1676	-4.60751	-6.67933	-4.26127	0
0.4013	-26.7916	-5.52107	8.88962	-1.21047	0
0.4020	-28.6036	-4.91037	11.6331	-0.906243	0
0.4027	-24.9796	-0.332654	11.9433	-6.09304	0
0.4033	-20.7085	5.76932	7.35793	-6.70363	0
0.4040	-20.4496	7.29357	4.61446	-2.73587	0
0.4047	-20.9673	5.15862	20.4839	-1.82106	0
0.4053	-20.0613	3.93724	39.0969	-3.34646	0
0.4060	-23.4265	3.32654	43.9828	-4.26127	0
0.4067	-15.1431	4.24507	55.5771	-2.73587	0
0.4073	12.2957	6.68287	72.0573	0.314935	0
0.4080	18.1199	6.68287	58.3302	0.314935	0
0.4087	-8.54225	6.38001	32.3885	-2.43164	0
0.4093	-20.7085	6.38001	22.0059	-0.906243	0
0.4100	-8.15396	3.93724	1.87099	0.314935	0
0.4107	-2.07085	3.63437	-33.5324	-2.12528	0
0.4113	-3.88284	8.21209	-46.0476	-1.82106	0
0.4120	-6.34197	10.347	-35.9753	-0.295654	0
0.4127	-10.3542	8.82278	-22.5488	-1.82106	0
0.4133	-12.1662	10.347	-6.97985	-2.43164	0
0.4140	-13.0722	13.0927	-4.5369	-0.599877	0
0.4147	-15.1431	10.347	-22.2386	0.925524	0
0.4153	-13.0722	8.21209	-34.1431	2.75729	0
0.4160	-14.8842	9.12565	-28.346	2.45093	0
0.4167	-18.5082	7.6014	-11.255	-1.51469	0
0.4173	-15.5314	5.46645	14.9873	-4.87186	0
0.4180	-17.0845	5.76932	24.4489	-3.34646	0
0.4187	-16.6962	4.85576	-2.71439	-0.906243	0
0.4193	10.7425	4.24507	-36.8866	-0.599877	0
0.4200	30.2861	7.29357	-43.9052	-2.12528	0
0.4207	6.21254	8.21209	-23.1595	-1.51469	0
0.4213	-20.4496	4.85576	5.2252	-0.599877	0
0.4220	-19.1553	4.85576	18.6517	-3.34646	0
0.4227	-16.0491	7.6014	14.6868	-5.17822	0
0.4233	-19.4142	7.90426	4.31394	-1.82106	0
0.4240	-19.4142	8.82278	-11.5555	0.314935	0
0.4247	-18.5082	11.8713	-23.1595	-1.82106	0
0.4253	-16.4374	11.8713	-11.5555	-1.51469	0
0.4260	-14.6254	9.73634	12.5443	0.314935	0
0.4267	-15.7902	11.5684	28.1133	-1.51469	0
0.4273	-14.8842	14.0112	40.0178	-2.12528	0
0.4280	-17.6022	13.0927	51.0014	0.621301	0
0.4287	-26.1445	13.4005	55.5771	2.1467	0
0.4293	-31.0627	15.2276	53.4443	0.0107121	0
0.4300	-39.8638	12.7898	30.8568	-2.43164	0
0.4307	-46.3352	6.68287	-17.9731	-3.65282	0
0.4313	-27.4387	0.278039	-47.2691	-5.17822	0
0.4320	-17.9905	-6.43959	-33.5324	-6.09304	0
0.4327	-51.7712	-11.0173	-25.903	-4.87186	0
0.4333	-80.2454	-8.26671	-48.1804	-3.95705	0
0.4340	-68.8557	-1.55404	-57.9425	-5.48245	0
0.4347	-50.6063	2.41298	-32.3109	-3.34646	0
0.4353	-42.7112	3.02368	-1.79343	1.53611	0
0.4360	-40.511	3.63437	11.6331	2.1467	0
0.4367	-42.323	5.15862	11.0224	0.621301	0
0.4373	-40.2521	6.07218	-0.271439	1.23189	0
0.4380	-35.3338	4.24507	-22.8493	0.0107121	0
0.4387	-34.169	3.32654	-38.7188	-1.21047	0
0.4393	-31.3216	3.93724	-30.4787	-0.599877	0
0.4400	-31.3216	3.93724	-16.4414	-1.51469	0
0.4407	-32.6159	3.93724	-18.5742	-2.43164	0
0.4413	-25.8856	5.15862	-24.381	-0.906243	0
0.4420	-25.8856	6.38001	-22.2386	0.925524	0
0.4427	-21.3556	8.21209	-27.425	1.23189	0
0.4433	12.2957	11.2606	-36.8866	-0.295654	0
0.4440	32.357	10.9577	-30.4787	-2.12528	0
0.4447	4.27112	8.21209	-15.22	-0.906243	0
0.4453	-22.7793	6.9907	-3.31543	0.0107121	0
0.4460	-24.7207	7.6014	10.7218	-2.73587	0
0.4467	-28.9919	6.9907	21.7054	-3.34646	0
0.4473	-34.169	4.54793	25.0596	-1.51469	0
0.4480	-31.0627	-0.0297899	32.3885	-1.82106	0
0.4487	-25.8856	-6.13176	43.372	-5.17822	0
0.4493	-15.1431	-10.7095	47.9477	-7.00785	0
0.4500	-7.50682	-11.0173	56.7986	-6.09304	0
0.4507	-12.1662	-9.79592	71.7568	-4.26127	0
0.4513	-13.7194	-9.79592	75.7217	-2.43164	0
0.4520	-10.3542	-10.0988	69.6143	-1.21047	0
0.4527	-7.50682	-8.57454	59.2415	0.314935	0
0.4533	-0.517712	-6.74245	40.6286	0.314935	0
0.4540	-1.16485	-6.13176	22.6167	-1.51469	0
0.4547	-1.81199	-5.8289	16.2088	-0.599877	0
0.4553	24.4619	-6.43959	14.076	2.1467	0
0.4560	42.4524	-7.96384	12.2438	0.0107121	0
0.4567	16.1785	-7.96384	9.80088	-2.12528	0
0.4573	-8.15396	-7.05028	1.56077	0.621301	0
0.4580	-0.258856	-7.65601	-8.51154	1.53611	0
0.4587	8.28339	-6.74245	-17.9731	-0.599877	0
0.4593	6.4714	-2.47256	-24.6815	0.925524	0
0.4600	7.11854	-0.0297899	-15.22	2.75729	0
0.4607	8.93053	-1.55404	4.91498	1.23189	0
0.4613	8.02454	-3.99682	18.041	1.23189	0
0.4620	3.75341	-6.74245	22.9269	1.84034	0
0.4627	0.388284	-8.26671	20.4839	-2.12528	0
0.4633	1.55314	-6.43959	6.13645	-2.43164	0
0.4640	4.27112	-5.2182	-4.5369	2.45093	0
0.4647	11.9074	-5.2182	-2.71439	3.06151	0
0.4653	22.9088	-3.99682	-2.40417	-0.599877	0
0.4660	25.3679	-2.77543	-5.14764	-0.599877	0
0.4667	36.3693	-4.29968	-4.84712	1.23189	0
0.4673	68.0791	-6.43959	-3.01491	1.23189	0
0.4680	75.4565	-7.05028	2.17151	0.925524	0
0.4687	45.1704	-4.29968	10.7218	0.314935	0
0.4693	29.639	0.278039	14.076	1.23189	0
0.4700	38.8284	2.41298	11.3326	5.50387	0
0.4707	41.5464	3.63437	4.31394	7.02927	0
0.4713	42.4524	4.85576	-6.06859	3.06151	0
0.4720	49.1826	4.85576	-11.255	1.23189	0
0.4727	50.7358	3.93724	-9.4228	3.97847	0
0.4733	48.0178	2.10516	-6.67933	4.28269	0
0.4740	46.2058	1.1916	-5.14764	2.1467	0
0.4747	44.6527	-0.640484	-7.90081	2.1467	0
0.4753	47.3706	-3.99682	-14.9194	2.1467	0
0.4760	47.3706	-7.96384	-18.8844	1.84034	0
0.4767	45.5587	-9.79592	-18.8844	2.1467	0
0.4773	48.9238	-9.79592	-19.7956	3.06151	0
0.4780	45.5587	-11.628	-22.2386	3.06151	0
0.4787	46.7235	-14.6765	-21.9381	2.1467	0
0.4793	79.4688	-15.595	-13.0872	1.23189	0
0.4800	105.096	-13.7629	2.48173	2.1467	0
0.4807	81.5396	-11.3202	10.1111	3.97847	0
0.4813	51.9006	-9.48809	8.5794	3.06151	0
0.4820	48.9238	-6.43959	8.88962	1.23189	0
0.4827	46.7235	-1.55404	7.05741	1.23189	0
0.4833	38.1813	2.71585	-3.62565	0.925524	0
0.4840	34.5573	2.71585	-12.777	-0.906243	0
0.4847	28.0859	-1.25118	-18.2736	-0.906243	0
0.4853	20.8379	-2.47256	-20.4064	-0.906243	0
0.4860	19.9319	1.49446	-3.01491	-2.43164	0
0.4867	20.8379	3.63437	32.0782	-0.906243	0
0.4873	21.7439	1.1916	52.8336	0.925524	0
0.4880	23.5559	-0.943348	40.3183	-1.51469	0
0.4887	24.7207	-2.16474	0.339298	-3.95705	0
0.4893	26.2739	-2.77543	-44.2154	-2.73587	0
0.4900	25.7562	-2.77543	-60.6956	-1.51469	0
0.4907	34.5573	-4.29968	-47.8799	-1.51469	0
0.4913	64.1963	-7.05028	-35.3646	-1.21047	0
0.4920	78.4334	-5.52107	-32.0104	-0.599877	0
0.4927	51.9006	-1.55404	-33.2319	1.23189	0
0.4933	27.827	0.888733	-43.6047	2.45093	0
0.4940	33.263	3.02368	-51.5346	1.53611	0
0.4947	40.8992	4.85576	-45.4369	1.53611	0
0.4953	40.3815	7.6014	-33.8329	3.97847	0
0.4960	43.7467	9.73634	-10.0335	3.06151	0
0.4967	47.1118	6.68287	37.8754	-1.21047	0
0.4973	45.8175	2.10516	82.1296	-3.34646	0
0.4980	40.8992	0.278039	96.7776	-3.34646	0
0.4987	36.1104	-3.08326	87.9268	-4.87186	0
0.4993	36.1104	-7.35315	56.498	-5.17822	0
0.5000	35.2044	-5.52107	6.13645	-2.12528	0
0.5007	31.8393	0.580904	-30.4787	0.314935	0
0.5013	30.545	2.41298	-35.0544	1.23189	0
0.5020	24.4619	-0.332654	-22.2386	0.925524	0
0.5027	24.4619	-1.86187	-12.4765	-0.906243	0
0.5033	50.0886	-1.55404	-9.4228	-1.82106	0
0.5040	62.902	-3.08326	-10.3438	-0.599877	0
0.5047	28.4742	-5.52107	-11.255	-1.51469	0
0.5053	-4.27112	-5.2182	-11.8657	-2.73587	0
0.5060	-0.258856	-2.47256	-10.6443	0.314935	0
0.5067	6.4714	-0.640484	-8.81206	0.314935	0
0.5073	-0.258856	-0.640484	-15.5302	-2.43164	0
0.5080	-2.71799	-3.68899	-31.0894	-2.12528	0
0.5087	0.388284	-5.8289	-32.9216	-2.12528	0
0.5093	3.10627	-3.68899	-14.9194	-5.17822	0
0.5100	5.30655	-3.68899	-3.92617	-5.48245	0
0.5107	4.91826	-6.13176	-12.1663	-2.43164	0
0.5113	1.55314	-3.38612	-29.5674	0.314935	0
0.5120	-1.42371	1.49446	-48.4906	1.23189	0
0.5127	1.55314	3.93724	-55.199	1.23189	0
0.5133	2.45913	5.15862	-38.7188	2.1467	0
0.5140	-5.43598	3.32654	-15.22	3.06151	0
0.5147	2.45913	-0.640484	-6.67933	3.06151	0
0.5153	34.8161	-1.86187	-3.62565	3.97847	0
0.5160	42.1935	-5.2182	2.17151	3.36788	0
0.5167	11.6485	-11.3202	-0.271439	-0.599877	0
0.5173	-6.34197	-10.0988	-7.29007	-1.51469	0
0.5180	-2.07085	-5.2182	-3.01491	1.53611	0
0.5187	-3.62398	-6.13176	10.7218	3.06151	0
0.5193	-6.60083	-7.96384	21.0947	4.58692	0
0.5200	-9.96595	-5.52107	24.1484	4.89328	0
0.5207	-18.5082	-4.91037	18.041	1.84034	0
0.5213	-18.5082	-5.52107	5.52572	0.0107121	0
0.5220	-14.6254	-5.2182	-6.67933	0.314935	0
0.5227	-20.4496	-4.60751	-15.8307	-0.906243	0
0.5233	-24.0736	-2.47256	-19.4951	-1.21047	0
0.5240	-22.7793	-0.332654	-13.0872	0.314935	0
0.5247	-21.8733	-0.640484	-8.51154	0.925524	0
0.5253	-17.3433	1.1916	-21.3273	2.1467	0
0.5260	-21.3556	3.93724	-41.7725	1.84034	0
0.5267	-29.5096	3.32654	-52.7561	0.0107121	0
0.5273	-10.872	3.02368	-46.0476	3.36788	0
0.5280	8.02454	6.68287	-22.8493	6.72505	0
0.5287	-16.0491	6.9907	5.2252	4.28269	0
0.5293	-43.2289	3.02368	27.202	3.36788	0
0.5300	-42.323	1.80229	47.6472	3.06151	0
0.5307	-42.9701	3.93724	65.6494	0.925524	0
0.5313	-50.3475	4.54793	67.4816	2.75729	0
0.5320	-51.5123	3.93724	56.7986	6.41868	0
0.5327	-56.9483	4.85576	49.4794	4.28269	0
0.5333	-63.6786	0.888733	49.1692	1.53611	0
0.5340	-63.1609	-6.43959	50.6912	1.23189	0
0.5347	-57.5955	-8.8774	51.0014	-0.599877	0
0.5353	-48.4061	-4.29968	48.5584	-1.51469	0
0.5360	-45.4292	1.1916	40.0178	1.53611	0
0.5367	-50.3475	1.49446	28.1133	3.06151	0
0.5373	-47.8884	-0.943348	17.7405	1.23189	0
0.5380	-48.7943	-2.77543	1.26025	0.314935	0
0.5387	-53.0655	-1.55404	-25.2923	2.1467	0
0.5393	-30.1567	-0.332654	-46.0476	3.06151	0
0.5400	-6.60083	0.278039	-46.0476	2.75729	0
0.5407	-29.5096	-0.640484	-37.8075	1.23189	0
0.5413	-61.8666	-0.943348	-34.4436	-1.21047	0
0.5420	-62.2549	-0.332654	-26.2035	-2.43164	0
0.5427	-57.9837	-0.640484	-13.3877	-1.21047	0
0.5433	-60.9606	-3.68899	-13.0872	-1.82106	0
0.5440	-56.4306	-4.91037	-18.5742	-3.04223	0
0.5447	-50.8652	-1.25118	-10.3438	-1.51469	0
0.5453	-47.8884	1.49446	2.48173	-0.599877	0
0.5460	-39.8638	1.1916	6.44667	0.0107121	0
0.5467	-33.7807	3.02368	14.9873	3.97847	0
0.5473	-32.2276	4.85576	25.3698	5.50387	0
0.5480	-30.8039	4.24507	17.4302	3.06151	0
0.5487	-27.6976	3.32654	1.26025	3.6721	0
0.5493	-25.6267	4.54793	-8.51154	4.58692	0
0.5500	-33.263	5.76932	-20.4064	1.53611	0
0.5507	-38.699	5.15862	-30.4787	1.53611	0
0.5513	-19.4142	4.54793	-31.0894	4.28269	0
0.5520	-3.2357	2.10516	-29.2572	0.925524	0
0.5527	-24.7207	-4.60751	-18.5742	-2.73587	0
0.5533	-46.9824	-10.7095	8.5794	-2.43164	0
0.5540	-38.0518	-11.628	39.7076	-3.65282	0
0.5547	-26.1445	-10.4066	62.9059	-3.34646	0
0.5553	-27.4387	-8.26671	58.3302	1.84034	0
0.5560	-27.9564	-4.29968	25.3698	4.89328	0
0.5567	-25.8856	-0.640484	22.0059	3.06151	0
0.5573	-25.8856	1.1916	52.8336	0.925524	0
0.5580	-27.6976	1.1916	36.3534	0.621301	0
0.5587	-26.5327	-0.640484	-23.7703	1.23189	0
0.5593	-21.6145	-0.0297899	-44.2154	1.23189	0
0.5600	-21.8733	3.02368	-18.5742	-0.295654	0
0.5607	-21.8733	1.1916	14.6868	-1.82106	0
0.5613	-13.7194	-4.29968	44.2833	-1.82106	0
0.5620	-15.5314	-6.13176	54.0551	-1.21047	0
0.5627	-17.3433	-4.29968	43.9828	0.0107121	0
0.5633	10.7425	-3.38612	29.9455	0.0107121	0
0.5640	29.639	-1.86187	6.74719	-2.43164	0
0.5647	2.84742	-1.55404	-15.8307	-3.34646	0
0.5653	-19.4142	-1.86187	-19.4951	-2.73587	0
0.5660	-8.54225	-0.332654	-19.1849	-3.34646	0
0.5667	-0.258856	2.10516	-20.7166	-3.34646	0
0.5673	-1.16485	2.10516	-8.51154	-0.599877	0
0.5680	4.27112	2.10516	7.05741	1.23189	0
0.5687	8.93053	3.93724	10.4116	-1.51469	0
0.5693	9.83653	6.9907	1.56077	-3.04223	0
0.5700	12.2957	11.2606	-13.3877	-0.599877	0
0.5707	17.2139	12.7898	-17.6629	0.925524	0
0.5713	24.4619	10.0442	-8.20133	-0.599877	0
0.5720	29.3802	8.21209	-3.01491	-3.34646	0
0.5727	36.1104	8.51496	-2.10365	-4.26127	0
0.5733	45.1704	5.76932	5.83593	-3.34646	0
0.5740	39.9932	4.24507	11.6331	-2.43164	0
0.5747	39.4755	6.07218	8.27888	-1.82106	0
0.5753	71.1854	2.71585	1.26025	0.0107121	0
0.5760	88.2699	-5.2182	-3.31543	0.925524	0
0.5767	59.0192	-7.65601	-3.01491	-1.51469	0
0.5773	37.2753	-6.43959	-10.0335	-2.43164	0
0.5780	46.4646	-5.52107	-30.4787	-0.906243	0
0.5787	50.9946	-3.68899	-46.0476	0.0107121	0
0.5793	50.0886	-4.29968	-40.551	-1.51469	0
0.5800	57.466	-6.43959	-25.903	-4.87186	0
0.5807	60.4429	-7.35315	-6.67933	-9.14598	0
0.5813	57.7249	-9.48809	19.8732	-9.14598	0
0.5820	57.0777	-9.79592	42.1506	-4.56763	0
0.5827	55.654	-4.60751	44.2833	-2.43164	0
0.5833	51.3829	-4.29968	37.2647	-2.43164	0
0.5840	46.4646	-8.8774	45.815	-1.51469	0
0.5847	45.5587	-6.74245	59.8522	-3.04223	0
0.5853	43.0995	-0.943348	52.5234	-4.56763	0
0.5860	34.8161	-1.25118	33.6099	-1.82106	0
0.5867	41.2875	-1.55404	21.3952	1.53611	0
0.5873	68.4674	2.10516	5.2252	2.1467	0
0.5880	71.1854	4.85576	-17.6629	0.925524	0
0.5887	39.0872	5.46645	-33.2319	-0.295654	0
0.5893	22.9088	4.24507	-33.5324	0.314935	0
0.5900	35.2044	-1.55404	-18.5742	0.314935	0
0.5907	43.0995	-6.13176	1.26025	-2.73587	0
0.5913	40.8992	-2.47256	3.39298	-3.34646	0
0.5920	40.3815	1.1916	-6.67933	0.0107121	0
0.5927	44.6527	-3.38612	-4.23638	0.314935	0
0.5933	53.4538	-4.60751	1.56077	-1.51469	0
0.5940	56.8189	-0.640484	-7.29007	-0.599877	0
0.5947	53.1949	-1.25118	-13.9985	0.0107121	0
0.5953	55.0069	-1.25118	-9.4228	0.925524	0
0.5960	58.372	6.68287	-4.5369	4.89328	0
0.5967	59.9252	9.12565	-2.40417	6.11446	0
0.5973	63.808	3.93724	1.26025	2.45093	0
0.5980	57.466	4.24507	0.038777	2.45093	0
0.5987	45.5587	5.15862	-14.9194	5.80809	0
0.5993	60.184	1.80229	-40.551	4.58692	0
0.6000	73.2562	3.02368	-53.0663	-0.295654	0
0.6007	40.8992	5.46645	-37.4973	-1.82106	0
0.6013	1.29428	0.888733	-17.0522	-1.51469	0
0.6020	-3.62398	-1.25118	-9.73302	-2.43164	0
0.6027	2.45913	1.1916	-3.92617	-2.73587	0
0.6033	2.20028	1.49446	2.78225	-0.906243	0
0.6040	0.64714	3.02368	8.88962	-0.295654	0
0.6047	-5.17712	4.85576	22.9269	-1.51469	0
0.6053	-11.2602	2.71585	25.0596	-1.51469	0
0.6060	-15.1431	0.888733	-2.10365	-0.295654	0
0.6067	-25.8856	-0.332654	-18.5742	-1.51469	0
0.6073	-30.8039	-4.29968	-3.62565	-1.51469	0
0.6080	-24.7207	-5.2182	1.26025	0.314935	0
0.6087	-14.8842	-0.640484	-8.81206	1.23189	0
0.6093	-4.78884	3.32654	-1.49291	1.53611	0
0.6100	-5.17712	4.54793	5.52572	3.06151	0
0.6107	-13.9782	4.85576	-10.0335	2.75729	0
0.6113	-1.81199	3.02368	-20.7166	2.45093	0
0.6120	12.5545	2.10516	-20.4064	3.06151	0
0.6127	-14.6254	1.80229	-35.0544	1.53611	0
0.6133	-51.7712	-2.16474	-60.0849	-1.21047	0
0.6140	-56.9483	-5.8289	-76.2549	0.621301	0
0.6147	-52.4183	-6.13176	-86.3272	3.06151	0
0.6153	-55.1363	-6.13176	-87.2482	0.925524	0
0.6160	-52.4183	-5.2182	-72.2899	-0.295654	0
0.6167	-44.7821	-2.47256	-53.3668	3.06151	0
0.6173	-38.699	-1.55404	-39.3295	3.06151	0
0.6180	-33.263	-0.640484	-25.903	0.0107121	0
0.6187	-28.9919	1.80229	-16.1409	1.23189	0
0.6193	-27.0504	2.41298	-16.7516	1.84034	0
0.6200	-30.4156	3.93724	-18.5742	-1.51469	0
0.6207	-31.9687	7.6014	-16.7516	-1.21047	0
0.6213	-25.8856	6.9907	-18.5742	2.1467	0
0.6220	-27.6976	3.32654	-21.3273	-0.906243	0
0.6227	-26.7916	2.71585	-11.255	-4.56763	0
0.6233	4.27112	-0.640484	15.598	-1.21047	0
0.6240	23.8147	-7.05028	51.0014	0.925524	0
0.6247	-9.44824	-8.26671	76.633	-2.73587	0
0.6253	-45.0409	-6.74245	74.8008	-3.95705	0
0.6260	-48.1472	-7.65601	52.5234	-2.73587	0
0.6267	-49.0532	-6.74245	32.689	-4.56763	0
0.6273	-56.0423	-4.29968	12.5443	-5.17822	0
0.6280	-53.0655	-4.60751	-14.9194	-1.82106	0
0.6287	-46.0764	-4.60751	-31.3996	0.0107121	0
0.6293	-40.2521	-3.38612	-26.5137	0.314935	0
0.6300	-31.3216	-3.99682	-17.3624	2.1467	0
0.6307	-23.1676	-2.16474	-13.0872	2.1467	0
0.6313	-21.3556	3.93724	-11.255	-0.295654	0
0.6320	-28.6036	6.68287	-12.1663	-0.599877	0
0.6327	-37.1458	2.71585	-8.51154	0.314935	0
0.6333	-44.7821	0.278039	1.56077	0.314935	0
0.6340	-59.4074	4.24507	7.96867	-0.599877	0
0.6347	-57.5955	7.29357	6.13645	0.925524	0
0.6353	-26.7916	6.68287	5.2252	3.6721	0
0.6360	-16.6962	6.9907	15.598	3.36788	0
0.6367	-40.2521	5.76932	42.1506	0.925524	0
0.6373	-46.3352	1.49446	72.3675	-0.295654	0
0.6380	-32.2276	-1.86187	81.5189	-2.43164	0
0.6387	-32.2276	-5.8289	70.2251	-5.78881	0
0.6393	-36.2398	-8.8774	65.3489	-4.26127	0
0.6400	-32.2276	-6.74245	78.4652	-1.51469	0
0.6407	-31.3216	-5.52107	89.4488	-3.34646	0
0.6413	-30.8039	-8.8774	74.5002	-4.26127	0
0.6420	-29.5096	-8.26671	42.7613	-1.51469	0
0.6427	-29.5096	-5.2182	15.598	0.314935	0
0.6433	-25.8856	-7.05028	-4.84712	-0.599877	0
0.6440	-24.3325	-6.74245	-21.0171	-3.34646	0
0.6447	-23.4265	-2.77543	-23.7703	-4.87186	0
0.6453	-14.8842	-3.08326	-14.9194	-2.73587	0
0.6460	-13.9782	-1.86187	-6.36912	-0.599877	0
0.6467	-14.8842	3.63437	1.56077	-0.295654	0
0.6473	10.7425	6.07218	7.66814	0.925524	0
0.6480	31.451	5.76932	7.35793	2.1467	0
0.6487	8.93053	5.76932	2.78225	0.314935	0
0.6493	-16.6962	3.93724	-3.92617	-1.21047	0
0.6500	-12.8134	1.80229	-13.0872	0.0107121	0
0.6507	-4.78884	4.54793	-16.7516	1.53611	0
0.6513	-2.97684	7.6014	-10.9448	2.45093	0
0.6520	2.20028	5.46645	-3.01491	0.621301	0
0.6527	4.65941	3.32654	3.39298	-2.43164	0
0.6533	8.28339	5.76932	9.50036	-2.12528	0
0.6540	15.9196	7.29357	17.1297	0.0107121	0
0.6547	21.485	3.32654	27.202	-0.599877	0
0.6553	27.5682	-0.332654	33.2997	-1.51469	0
0.6560	31.8393	-0.332654	22.6167	0.0107121	0
0.6567	31.8393	0.888733	-0.271439	1.53611	0
0.6573	34.5573	-0.640484	-13.698	0.621301	0
0.6580	32.357	-4.60751	-11.255	-1.82106	0
0.6587	31.8393	-7.05028	-11.255	-1.82106	0
0.6593	55.2658	-3.68899	-18.8844	0.314935	0
0.6600	72.0914	0.278039	-19.4951	1.53611	0
0.6607	50.7358	0.278039	-9.73302	2.1467	0
0.6613	32.7453	1.1916	1.26025	3.36788	0
0.6620	39.4755	4.85576	13.1551	2.1467	0
0.6627	39.9932	3.93724	21.3952	-1.51469	0
0.6633	35.4633	1.49446	14.6868	-1.51469	0
0.6640	38.5695	3.02368	-1.79343	0.314935	0
0.6647	41.2875	3.63437	-15.8307	-2.43164	0
0.6653	42.4524	-0.0297899	-22.8493	-7.31421	0
0.6660	41.2875	-4.29968	-10.9448	-6.09304	0
0.6667	42.8407	-7.96384	22.9269	-2.12528	0
0.6673	59.0192	-6.43959	52.5234	-0.295654	0
0.6680	71.4442	-0.0297899	55.5771	-0.599877	0
0.6687	65.62	2.71585	36.3534	-1.51469	0
0.6693	64.1963	1.1916	4.31394	-0.599877	0
0.6700	65.1023	2.71585	-25.903	2.1467	0
0.6707	65.62	6.68287	-34.7538	1.84034	0
0.6713	88.2699	7.29357	-17.0522	0.621301	0
0.6720	105.096	5.15862	8.88962	1.84034	0
0.6727	79.9865	4.24507	19.5727	1.84034	0
0.6733	52.5478	4.24507	0.339298	0.314935	0
0.6740	50.9946	1.49446	-35.0544	-0.599877	0
0.6747	53.1949	-3.38612	-53.3668	-2.12528	0
0.6753	55.0069	-5.2182	-47.8799	-3.34646	0
0.6760	59.0192	-3.08326	-41.7725	-3.34646	0
0.6767	58.6309	-1.55404	-43.9052	-1.51469	0
0.6773	61.996	0.278039	-43.2945	0.314935	0
0.6780	64.4551	3.93724	-35.6651	1.53611	0
0.6787	59.5369	5.76932	-24.0708	1.23189	0
0.6793	59.278	4.24507	-15.5302	-0.599877	0
0.6800	59.5369	3.02368	-17.0522	-2.43164	0
0.6807	60.184	1.1916	-21.3273	-3.65282	0
0.6813	68.4674	-2.77543	-18.5742	-2.73587	0
0.6820	68.4674	-3.99682	-13.0872	-1.51469	0
0.6827	71.8325	-0.332654	-12.1663	-1.51469	0
0.6833	100.177	1.1916	-16.7516	-0.906243	0
0.6840	106.519	-1.86187	-19.7956	0.314935	0
0.6847	65.62	-2.47256	-10.3438	-0.599877	0
0.6853	37.5341	-1.86187	10.7218	-1.21047	0
0.6860	36.1104	-3.08326	34.2207	-0.599877	0
0.6867	23.5559	-0.943348	49.1692	1.23189	0
0.6873	11.0014	5.15862	38.1856	1.84034	0
0.6880	4.65941	7.90426	4.31394	0.0107121	0
0.6887	-12.1662	6.68287	-18.2736	0.621301	0
0.6893	-23.1676	3.93724	-15.8307	3.06151	0
0.6900	-22.7793	0.888733	-11.255	0.314935	0
0.6907	-29.8979	-1.25118	-11.255	-3.34646	0
0.6913	-35.075	-3.68899	-3.92617	-1.51469	0
0.6920	-30.4156	-8.26671	7.96867	-1.51469	0
0.6927	-25.8856	-10.7095	8.27888	-4.87186	0
0.6933	-21.3556	-9.79592	-0.57196	-4.87186	0
0.6940	-20.4496	-9.18523	0.038777	-2.12528	0
0.6947	-18.2493	-8.57454	10.7218	-0.599877	0
0.6953	6.21254	-7.05028	16.8195	1.84034	0
0.6960	23.297	-6.43959	16.8195	2.45093	0
0.6967	1.55314	-6.13176	17.4302	-1.21047	0
0.6973	-16.6962	-4.60751	17.7405	-1.51469	0
0.6980	-1.42371	-3.38612	20.7845	2.1467	0
0.6987	15.2725	-4.91037	25.3698	2.1467	0
0.6993	15.6608	-4.91037	18.041	0.0107121	0
0.7000	7.63625	0.580904	4.00372	1.53611	0
0.7007	-1.81199	5.46645	2.78225	3.06151	0
0.7013	-3.88284	3.63437	9.19014	0.925524	0
0.7020	-4.27112	1.1916	7.66814	0.314935	0
0.7027	-8.15396	2.71585	-0.271439	0.621301	0
0.7033	-7.89511	3.02368	-9.73302	-0.295654	0
0.7040	-10.3542	2.10516	-20.7166	0.0107121	0
0.7047	-18.5082	3.93724	-30.7889	0.314935	0
0.7053	-21.8733	4.85576	-38.1081	-0.906243	0
0.7060	-29.5096	1.49446	-39.6397	-1.51469	0
0.7067	-33.5218	-0.640484	-30.4787	0.314935	0
0.7073	-6.34197	0.278039	-16.1409	0.314935	0
0.7080	13.8488	-0.640484	-2.40417	-1.82106	0
0.7087	-13.0722	-1.55404	13.1551	-2.43164	0
0.7093	-40.7698	0.888733	22.6167	-1.51469	0
0.7100	-39.605	2.41298	11.6331	-3.34646	0
0.7107	-36.887	1.80229	-10.0335	-5.17822	0
0.7113	-36.887	0.278039	-13.0872	-3.34646	0
0.7120	-34.169	-1.86187	15.598	-1.82106	0
0.7127	-36.4987	-4.29968	66.8709	-3.04223	0
0.7133	-36.887	-4.60751	119.365	-2.43164	0
0.7140	-32.8747	-3.38612	139.81	-0.599877	0
0.7147	-34.4278	-1.55404	110.815	-1.82106	0
0.7153	-35.981	-0.943348	59.2415	-3.65282	0
0.7160	-36.4987	-1.86187	21.7054	-1.82106	0
0.7167	-39.605	-2.77543	-4.84712	-2.12528	0
0.7173	-40.511	-0.943348	-35.0544	-3.65282	0
0.7180	-49.4415	0.888733	-57.0312	-1.51469	0
0.7187	-56.6895	0.888733	-57.3317	0.314935	0
0.7193	-35.075	0.278039	-49.0916	-0.599877	0
0.7200	-16.4374	0.580904	-48.7911	-0.295654	0
0.7207	-35.5927	1.49446	-58.5532	-0.295654	0
0.7213	-53.3243	0.278039	-69.5465	-2.43164	0
0.7220	-43.8761	-0.640484	-70.768	-2.43164	0
0.7227	-38.0518	1.1916	-61.3064	-0.599877	0
0.7233	-42.323	1.49446	-51.5346	-1.82106	0
0.7240	-43.8761	-1.55404	-44.2154	-2.43164	0
0.7247	-49.4415	-0.0297899	-31.3996	0.314935	0
0.7253	-53.3243	3.02368	-18.5742	1.23189	0
0.7260	-48.7943	-0.0297899	-18.2736	-1.82106	0
0.7267	-45.0409	-4.29968	-21.0171	-3.65282	0
0.7273	-45.0409	-2.77543	-10.6443	-2.43164	0
0.7280	-45.0409	-1.25118	5.83593	-0.599877	0
0.7287	-43.8761	-2.47256	16.519	0.0107121	0
0.7293	-40.511	-2.47256	19.5727	-1.51469	0
0.7300	-41.8052	0.278039	9.80088	-1.51469	0
0.7307	-35.5927	2.41298	-2.71439	0.314935	0
0.7313	-6.34197	4.54793	5.2252	0.314935	0
0.7320	9.57767	6.9907	26.2811	-0.599877	0
0.7327	-17.6022	7.6014	35.7427	-0.599877	0
0.7333	-41.1581	4.85576	31.167	-1.51469	0
0.7340	-34.4278	2.71585	14.3766	-3.04223	0
0.7347	-29.5096	1.80229	-13.0872	-1.51469	0
0.7353	-29.5096	-0.332654	-34.1431	1.23189	0
0.7360	-22.2616	-1.55404	-33.8329	1.53611	0
0.7367	-17.9905	0.278039	-14.9194	1.84034	0
0.7373	-20.7085	-0.640484	9.80088	0.621301	0
0.7380	-22.7793	-4.60751	24.4489	-3.65282	0
0.7387	-24.3325	-3.08326	27.8031	-5.48245	0
0.7393	-26.1445	2.10516	30.8568	-1.82106	0
0.7400	-28.6036	-0.640484	27.202	-1.21047	0
0.7407	-27.6976	-6.13176	15.2975	-4.26127	0
0.7413	-24.0736	-3.38612	12.5443	-3.95705	0
0.7420	-27.6976	2.10516	18.9619	-1.21047	0
0.7427	-24.7207	2.10516	23.2274	-0.906243	0
0.7433	6.73026	-1.55404	20.7845	-1.21047	0
0.7440	24.4619	-3.08326	14.9873	0.314935	0
0.7447	-3.88284	-2.77543	16.519	1.23189	0
0.7453	-32.8747	-3.38612	29.9455	0.925524	0
0.7460	-35.981	-3.99682	32.689	-0.295654	0
0.7467	-42.323	-2.47256	17.1297	-1.51469	0
0.7473	-55.7835	-1.55404	3.39298	-3.34646	0
0.7480	-59.4074	-4.60751	-2.71439	-4.56763	0
0.7487	-53.9715	-7.35315	-10.6443	-3.34646	0
0.7493	-44.7821	-6.13176	-19.4951	-0.599877	0
0.7500	-38.699	-6.13176	-24.0708	-0.599877	0
0.7507	-36.887	-7.96384	-22.8493	-3.04223	0
0.7513	-32.2276	-6.43959	-18.8844	-1.51469	0
0.7520	-27.6976	-1.55404	-19.4951	4.28269	0
0.7527	-26.7916	3.93724	-20.4064	7.02927	0
0.7533	-26.5327	7.29357	-16.1409	5.50387	0
0.7540	-27.0504	9.12565	-13.698	4.28269	0
0.7547	-15.5314	10.0442	-13.9985	3.97847	0
0.7553	9.57767	9.43348	-6.06859	3.06151	0
0.7560	6.73026	6.38001	6.74719	3.06151	0
0.7567	-28.6036	3.93724	8.88962	2.1467	0
0.7573	-44.5232	3.32654	3.39298	-1.82106	0
0.7580	-35.981	-0.943348	10.7218	-4.56763	0
0.7587	-34.4278	-8.8774	35.4324	-3.95705	0
0.7593	-35.981	-16.2057	53.7449	-2.43164	0
0.7600	-35.5927	-19.2542	47.337	-2.43164	0
0.7607	-39.3461	-17.1193	25.6703	-3.34646	0
0.7613	-37.793	-11.628	9.80088	-2.43164	0
0.7620	-30.1567	-7.96384	5.52572	-1.51469	0
0.7627	-25.6267	-6.43959	-0.271439	-2.43164	0
0.7633	-22.2616	-4.29968	-10.3438	-2.12528	0
0.7640	-23.1676	-2.16474	-13.0872	0.314935	0
0.7647	-23.1676	-1.55404	-8.20133	-0.599877	0
0.7653	-15.5314	-1.86187	-5.75838	-1.21047	0
0.7660	-17.6022	-1.55404	-2.40417	2.75729	0
0.7667	-20.7085	1.80229	3.09246	3.06151	0
0.7673	5.82426	6.38001	1.26025	0.621301	0
0.7680	26.2739	7.90426	-5.75838	2.75729	0
0.7687	2.45913	6.68287	-2.10365	2.75729	0
0.7693	-18.2493	6.07218	15.2975	-1.51469	0
0.7700	-9.05996	4.85576	32.689	-1.82106	0
0.7707	-5.69483	4.24507	35.4324	0.621301	0
0.7713	-12.1662	7.6014	22.6167	2.1467	0
0.7720	-11.2602	10.6499	5.52572	1.84034	0
0.7727	-6.34197	9.73634	-9.12228	0.314935	0
0.7733	4.01227	6.9907	-17.9731	1.23189	0
0.7740	16.1785	5.15862	-18.2736	5.50387	0
0.7747	19.2848	6.38001	-14.3087	5.80809	0
0.7753	20.1908	8.82278	-11.5555	3.97847	0
0.7760	20.8379	6.68287	-9.4228	3.97847	0
0.7767	16.1785	0.888733	-10.3438	2.75729	0
0.7773	10.0954	-1.55404	-14.9194	0.314935	0
0.7780	0.388284	-2.16474	-11.8657	1.23189	0
0.7787	-2.07085	-4.91037	11.0224	1.23189	0
0.7793	25.3679	-6.74245	42.4608	-0.599877	0
0.7800	46.2058	-7.96384	51.6121	0.0107121	0
0.7807	20.1908	-9.48809	27.202	0.621301	0
0.7813	-6.98911	-7.96384	-2.40417	-0.906243	0
0.7820	-2.07085	-6.13176	-11.255	-3.04223	0
0.7827	4.91826	-8.8774	-11.8657	-3.04223	0
0.7833	6.21254	-10.4066	-15.8307	-0.295654	0
0.7840	17.2139	-7.05028	-17.6629	2.1467	0
0.7847	31.8393	-2.47256	-21.6278	0.621301	0
0.7853	45.1704	-0.943348	-35.6651	-1.21047	0
0.7860	53.7126	-0.943348	-51.5346	-0.599877	0
0.7867	49.1826	0.580904	-60.9962	-0.295654	0
0.7873	39.7344	3.02368	-56.7307	0.314935	0
0.7880	36.3693	4.24507	-38.4183	2.1467	0
0.7887	39.7344	3.32654	-26.2035	1.53611	0
0.7893	44.9115	2.71585	-33.5324	1.23189	0
0.7900	40.6404	4.24507	-39.6397	3.97847	0
0.7907	40.3815	8.51496	-27.7352	5.80809	0
0.7913	65.1023	10.6499	-14.6092	2.75729	0
0.7920	78.4334	9.43348	-10.0335	0.621301	0
0.7927	51.9006	7.6014	0.339298	0.621301	0
0.7933	31.1921	6.9907	16.8195	1.53611	0
0.7940	39.0872	6.68287	26.2811	3.06151	0
0.7947	42.1935	3.32654	32.689	2.1467	0
0.7953	36.1104	-1.55404	44.894	-0.599877	0
0.7960	35.7221	-3.99682	50.3907	0.0107121	0
0.7967	35.4633	-2.47256	37.2647	1.23189	0
0.7973	31.8393	-1.25118	16.2088	-0.599877	0
0.7980	28.0859	0.278039	-0.271439	-1.51469	0
0.7987	26.2739	1.1916	-5.45786	0.314935	0
0.7993	25.3679	1.1916	7.35793	1.53611	0
0.8000	22.6499	1.49446	32.689	0.621301	0
0.8007	22.0028	2.10516	45.5048	-1.21047	0
0.8013	24.203	0.888733	32.9992	-1.51469	0
0.8020	16.5668	1.1916	3.39298	-0.295654	0
0.8027	18.1199	5.76932	-30.1782	0.621301	0
0.8033	44.6527	6.68287	-60.3854	1.23189	0
0.8040	52.8066	5.76932	-72.5905	1.84034	0
0.8047	26.2739	7.6014	-55.199	-1.21047	0
0.8053	15.0136	6.38001	-23.1595	-4.56763	0
0.8060	26.2739	-0.332654	-2.10365	-3.04223	0
0.8067	26.2739	-4.29968	0.339298	-1.82106	0
0.8073	20.4496	-4.91037	-7.59059	-6.3994	0
0.8080	20.8379	-5.52107	-15.5302	-9.14598	0
0.8087	18.6376	-6.43959	-12.1663	-5.48245	0
0.8093	15.2725	-7.96384	-1.79343	-2.73587	0
0.8100	8.28339	-8.8774	-0.271439	-4.26127	0
0.8107	-1.16485	-7.96384	-1.49291	-3.65282	0
0.8113	-2.97684	-7.65601	6.44667	-2.12528	0
0.8120	-3.88284	-7.96384	11.3326	-3.95705	0
0.8127	-6.08312	-6.13176	1.26025	-3.34646	0
0.8133	0.388284	-3.68899	-10.9448	0.314935	0
0.8140	3.36513	-3.68899	-13.0872	1.23189	0
0.8147	8.02454	-4.60751	-8.51154	1.23189	0
0.8153	38.1813	-3.68899	-3.62565	4.28269	0
0.8160	58.372	-1.86187	-0.271439	2.1467	0
0.8167	33.263	-0.640484	5.83593	-3.95705	0
0.8173	8.54225	-0.943348	19.2625	-3.34646	0
0.8180	12.2957	-0.640484	34.8314	0.314935	0
0.8187	16.8256	0.278039	40.0178	-0.295654	0
0.8193	19.5436	0.888733	28.724	-0.906243	0
0.8200	27.1799	1.1916	9.80088	0.621301	0
0.8207	28.9919	2.41298	-3.01491	3.06151	0
0.8213	27.827	4.85576	-9.12228	2.1467	0
0.8220	26.2739	5.76932	-13.698	-0.599877	0
0.8227	22.6499	4.54793	-16.4414	0.0107121	0
0.8233	23.8147	4.54793	-16.7516	3.97847	0
0.8240	24.7207	6.9907	-17.9731	3.6721	0
0.8247	20.8379	8.51496	-16.1409	1.53611	0
0.8253	17.4728	7.6014	-10.6443	2.75729	0
0.8260	3.10627	6.68287	-4.84712	1.53611	0
0.8267	-9.96595	6.38001	-3.31543	-1.82106	0
0.8273	9.57767	5.46645	-14.6092	-1.21047	0
0.8280	26.921	5.46645	-35.9753	0.621301	0
0.8287	3.75341	7.6014	-46.0476	0.314935	0
0.8293	-19.4142	9.43348	-37.4973	1.53611	0
0.8300	-16.6962	7.6014	-22.2386	2.45093	0
0.8307	-12.1662	1.1916	-5.45786	0.0107121	0
0.8313	-11.2602	-5.52107	8.88962	-1.21047	0
0.8320	-9.7071	-9.18523	17.1297	-0.295654	0
0.8327	-10.872	-8.57454	29.9455	0.314935	0
0.8333	-9.44824	-4.60751	47.337	2.1467	0
0.8340	-11.2602	-0.0297899	56.7986	3.97847	0
0.8347	-21.3556	2.41298	63.8172	2.45093	0
0.8353	-23.4265	3.02368	72.3675	1.23189	0
0.8360	-17.3433	2.71585	69.3138	2.1467	0
0.8367	-7.50682	1.49446	56.1878	1.84034	0
0.8373	7.11854	-0.332654	51.0014	0.0107121	0
0.8380	11.0014	-1.25118	55.2766	-0.599877	0
0.8387	11.9074	-3.38612	51.9127	-0.599877	0
0.8393	37.0164	-7.35315	32.689	-0.599877	0
0.8400	50.0886	-8.57454	12.8546	0.314935	0
0.8407	16.8256	-8.8774	11.6331	-1.21047	0
0.8413	-13.0722	-9.79592	16.2088	-6.09304	0
0.8420	-8.15396	-9.48809	8.5794	-6.09304	0
0.8427	-2.71799	-7.05028	-3.31543	-0.906243	0
0.8433	-6.60083	-6.13176	-7.59059	0.925524	0
0.8440	-5.69483	-4.29968	-2.40417	-1.51469	0
0.8447	-2.3297	-0.640484	6.74719	-3.34646	0
0.8453	1.29428	2.41298	8.5794	-3.34646	0
0.8460	5.82426	4.24507	0.950036	-3.34646	0
0.8467	6.73026	4.85576	-8.51154	-2.73587	0
0.8473	7.11854	2.71585	-15.8307	-2.73587	0
0.8480	8.28339	-1.25118	-17.0522	-4.26127	0
0.8487	8.02454	-2.16474	-9.4228	-3.65282	0
0.8493	3.75341	-1.25118	0.038777	0.314935	0
0.8500	-5.69483	-1.55404	2.17151	2.1467	0
0.8507	-1.81199	-2.47256	-6.67933	1.84034	0
0.8513	23.297	-1.55404	-23.1595	1.53611	0
0.8520	25.3679	-0.943348	-27.7352	2.1467	0
0.8527	-7.89511	-1.55404	-10.0335	2.75729	0
0.8533	-24.9796	-1.55404	7.66814	2.1467	0
0.8540	-16.6962	-1.55404	12.5443	0.0107121	0
0.8547	-17.0845	-2.47256	15.2975	0.0107121	0
0.8553	-18.5082	-5.2182	14.3766	1.53611	0
0.8560	-9.7071	-7.05028	6.74719	0.314935	0
0.8567	-6.34197	-5.52107	-7.59059	-1.21047	0
0.8573	-8.15396	-3.38612	-29.5674	0.0107121	0
0.8580	-8.8011	-3.38612	-44.5159	-0.295654	0
0.8587	-9.96595	-2.77543	-32.3109	-2.43164	0
0.8593	-9.05996	-1.55404	-6.97985	-2.12528	0
0.8600	-10.6131	-2.77543	3.39298	-1.51469	0
0.8607	-17.6022	-1.55404	-2.10365	-0.906243	0
0.8613	-20.9673	2.10516	-9.12228	0.925524	0
0.8620	-26.1445	2.10516	-12.777	0.621301	0
0.8627	-27.6976	1.80229	-19.4951	-0.295654	0
0.8633	-0.258856	4.85576	-35.0544	2.1467	0
0.8640	25.109	5.76932	-50.6233	3.36788	0
0.8647	5.30655	6.07218	-54.8985	1.23189	0
0.8653	-23.1676	8.21209	-49.0916	0.0107121	0
0.8660	-21.3556	7.6014	-41.1617	-0.906243	0
0.8667	-15.7902	6.68287	-37.8075	-2.12528	0
0.8673	-18.8965	8.51496	-41.1617	0.621301	0
0.8680	-17.6022	10.347	-42.6837	3.6721	0
0.8687	-14.8842	10.0442	-36.5861	2.1467	0
0.8693	-9.7071	9.73634	-32.3109	0.0107121	0
0.8700	-0.258856	8.51496	-34.4436	-1.51469	0
0.8707	7.11854	6.07218	-26.2035	-3.04223	0
0.8713	10.7425	3.93724	-8.20133	-2.73587	0
0.8720	11.3897	1.80229	-3.01491	-3.04223	0
0.8727	8.28339	1.1916	-6.06859	-2.73587	0
0.8733	8.02454	2.10516	12.5443	0.314935	0
0.8740	1.29428	3.93724	52.8336	2.1467	0
0.8747	-7.24797	6.68287	88.5375	2.75729	0
0.8753	6.73026	6.38001	105.018	4.89328	0
0.8760	16.5668	-0.640484	86.0945	3.36788	0
0.8767	-12.1662	-7.65601	39.7076	-1.21047	0
0.8773	-41.1581	-8.57454	8.88962	-2.43164	0
0.8780	-37.1458	-7.05028	0.339298	-3.65282	0
0.8787	-23.6853	-6.43959	-20.4064	-6.70363	0
0.8793	-11.5191	-6.74245	-44.5159	-3.95705	0
0.8800	1.55314	-6.13176	-42.994	0.0107121	0
0.8807	6.21254	-2.16474	-35.0544	-2.12528	0
0.8813	6.21254	1.49446	-41.1617	-4.26127	0
0.8820	6.4714	3.02368	-42.6837	-3.04223	0
0.8827	7.11854	6.38001	-32.3109	-1.51469	0
0.8833	11.3897	8.21209	-29.5674	-0.906243	0
0.8840	11.6485	4.85576	-40.551	-0.599877	0
0.8847	6.73026	2.10516	-46.0476	-1.51469	0
0.8853	8.93053	2.71585	-39.6397	-2.43164	0
0.8860	8.93053	0.278039	-32.6211	-3.95705	0
0.8867	11.9074	-2.47256	-24.9918	-4.26127	0
0.8873	38.8284	-0.0297899	-5.75838	-2.12528	0
0.8880	55.0069	1.1916	20.1737	-0.599877	0
0.8887	28.4742	-0.640484	40.0178	-0.906243	0
0.8893	3.36513	0.278039	48.5584	-2.12528	0
0.8900	5.5654	2.71585	46.7262	-2.73587	0
0.8907	9.18939	2.10516	40.6286	-3.34646	0
0.8913	8.93053	1.49446	26.8918	-3.34646	0
0.8920	9.83653	4.24507	-0.271439	-1.82106	0
0.8927	14.3665	6.68287	-24.381	0.314935	0
0.8933	20.4496	7.6014	-32.3109	1.84034	0
0.8940	-3.88284	8.51496	-27.7352	3.06151	0
0.8947	-60.9606	8.21209	-11.255	4.89328	0
0.8953	-97.8476	4.85576	10.4116	4.58692	0
0.8960	-108.59	2.71585	21.3952	1.53611	0
0.8967	-129.946	3.02368	25.3698	0.314935	0
0.8973	-155.831	1.80229	32.0782	0.314935	0
0.8980	-166.833	0.278039	40.3183	-1.51469	0
0.8987	-159.585	1.49446	56.498	-1.21047	0
0.8993	-141.594	1.1916	68.3929	2.1467	0
0.9000	-143.924	-4.29968	52.8336	1.53611	0
0.9007	-165.668	-7.96384	29.9455	-3.34646	0
0.9013	-160.491	-5.8289	24.4489	-4.26127	0
0.9020	-133.958	-0.332654	19.2625	-0.906243	0
0.9027	-127.487	4.24507	9.80088	0.314935	0
0.9033	-132.017	4.54793	11.3326	1.53611	0
0.9040	-128.393	3.02368	16.2088	3.06151	0
0.9047	-121.403	3.02368	18.6517	0.925524	0
0.9053	-111.955	3.32654	21.0947	-2.12528	0
0.9060	-106.39	4.85576	15.598	0.314935	0
0.9067	-105.872	6.68287	4.31394	3.06151	0
0.9073	-97.8476	5.76932	-2.40417	1.23189	0
0.9080	-94.2236	2.71585	-10.3438	0.314935	0
0.9087	-98.2358	-0.332654	-21.3273	0.0107121	0
0.9093	-87.2345	-6.13176	-28.0357	-2.12528	0
0.9100	-71.7031	-12.5416	-27.7352	-4.26127	0
0.9107	-59.4074	-13.4551	-18.5742	-3.95705	0
0.9113	-24.0736	-13.4551	-5.75838	-1.82106	0
0.9120	9.18939	-12.5416	-1.1827	1.23189	0
0.9127	-3.2357	-8.26671	-7.59059	2.75729	0
0.9133	-24.9796	-5.52107	-17.9731	0.621301	0
0.9140	-16.6962	-6.13176	-27.7352	0.314935	0
0.9147	-5.17712	-5.52107	-26.5137	1.53611	0
0.9153	-0.258856	-3.38612	-11.8657	0.925524	0
0.9160	10.7425	-0.943348	1.87099	0.314935	0
0.9167	20.8379	2.10516	7.35793	3.06151	0
0.9173	26.2739	3.93724	9.80088	3.97847	0
0.9180	32.0981	4.24507	4.91498	3.97847	0
0.9187	36.6281	4.85576	-13.0872	5.50387	0
0.9193	40.6404	3.93724	-28.6465	6.41868	0
0.9200	39.9932	0.278039	-21.3273	3.6721	0
0.9207	38.5695	-3.08326	0.339298	0.925524	0
0.9213	43.3584	-2.47256	11.6331	1.23189	0
0.9220	42.4524	0.278039	5.52572	3.06151	0
0.9227	44.6527	1.49446	-1.1827	3.06151	0
0.9233	74.8094	3.93724	3.7032	2.1467	0
0.9240	95.5179	8.21209	5.83593	3.97847	0
0.9247	69.3734	10.0442	-6.67933	5.80809	0
0.9253	44.6527	5.76932	-6.36912	3.06151	0
0.9260	51.3829	1.1916	25.6703	0.0107121	0
0.9267	58.372	-1.55404	57.7195	0.314935	0
0.9273	59.278	-7.96384	57.4093	0.0107121	0
0.9280	65.62	-17.1193	36.9641	-3.34646	0
0.9287	63.808	-19.8649	17.1297	-4.26127	0
0.9293	55.9129	-14.9843	8.5794	-2.12528	0
0.9300	52.8066	-11.628	11.9433	-2.43164	0
0.9307	50.7358	-14.0658	16.8195	-4.26127	0
0.9313	50.7358	-15.8979	14.3766	-3.04223	0
0.9320	54.748	-11.9309	8.88962	0.314935	0
0.9327	60.8312	-5.2182	1.56077	2.75729	0
0.9333	67.1731	-0.640484	-7.59059	3.97847	0
0.9340	66.526	-0.640484	-7.59059	3.36788	0
0.9347	71.1854	-3.38612	-0.271439	1.53611	0
0.9353	97.7181	-4.29968	2.17151	0.0107121	0
0.9360	110.532	-5.8289	0.339298	-0.599877	0
0.9367	82.1868	-7.96384	0.649514	-0.906243	0
0.9373	53.7126	-7.35315	4.00372	-0.599877	0
0.9380	49.1826	-2.47256	6.44667	0.0107121	0
0.9387	42.8407	-0.640484	2.17151	-1.51469	0
0.9393	34.5573	-1.55404	-14.3087	-3.65282	0
0.9400	39.0872	-1.55404	-32.3109	-1.51469	0
0.9407	50.4769	-1.55404	-34.7538	1.23189	0
0.9413	59.278	-2.47256	-25.6025	-0.599877	0
0.9420	62.6431	-6.13176	-18.5742	-2.12528	0
0.9427	59.5369	-10.7095	-15.22	-0.599877	0
0.9433	52.8066	-11.0173	-10.6443	0.621301	0
0.9440	44.6527	-8.26671	-5.75838	1.53611	0
0.9447	41.5464	-9.48809	-2.40417	0.314935	0
0.9453	39.0872	-11.9309	-2.10365	-2.73587	0
0.9460	26.921	-8.8774	1.56077	-1.82106	0
0.9467	30.545	-4.60751	12.5443	0.925524	0
0.9473	60.184	-3.68899	12.5443	0.0107121	0
0.9480	64.714	-2.16474	-11.5555	-0.599877	0
0.9487	32.0981	1.1916	-30.4787	-0.599877	0
0.9493	17.2139	2.10516	-24.9918	-3.95705	0
0.9500	25.109	0.580904	-19.4951	-3.34646	0
0.9507	24.7207	0.278039	-21.3273	1.53611	0
0.9513	20.8379	0.278039	-9.73302	0.314935	0
0.9520	19.5436	0.278039	7.05741	-2.73587	0
0.9527	12.5545	2.10516	10.1111	0.314935	0
0.9533	2.45913	3.93724	5.2252	1.84034	0
0.9540	-7.50682	3.93724	-3.01491	0.0107121	0
0.9547	-9.7071	4.85576	-16.1409	3.97847	0
0.9553	4.91826	8.51496	-29.2572	7.63986	0
0.9560	21.0968	9.43348	-36.2758	5.19751	0
0.9567	30.0273	7.90426	-35.0544	4.89328	0
0.9573	38.1813	9.43348	-25.903	7.63986	0
0.9580	35.4633	12.1791	-15.8307	5.50387	0
0.9587	30.2861	10.347	-8.51154	2.45093	0
0.9593	48.5355	5.76932	-1.79343	3.06151	0
0.9600	57.466	4.24507	4.61446	1.84034	0
0.9607	21.7439	5.46645	14.9873	-2.43164	0
0.9613	-17.6022	4.85576	28.4138	-6.09304	0
0.9620	-31.3216	1.80229	36.9641	-8.22903	0
0.9627	-41.417	-0.640484	37.2647	-10.6714	0
0.9633	-47.8884	-2.47256	32.0782	-11.282	0
0.9640	-43.6172	-6.13176	26.8918	-10.0608	0
0.9647	-42.7112	-11.628	30.8568	-9.75443	0
0.9653	-46.3352	-17.1193	38.1856	-10.6714	0
0.9660	-46.9824	-21.697	38.4861	-10.365	0
0.9667	-44.5232	-20.7834	37.5749	-7.31421	0
0.9673	-37.5341	-14.0658	41.85	-3.34646	0
0.9680	-32.2276	-8.26671	41.5398	-2.43164	0
0.9687	-28.6036	-6.13176	34.5212	-1.51469	0
0.9693	-18.8965	-4.29968	25.3698	2.45093	0
0.9700	-15.7902	-1.55404	14.076	2.75729	0
0.9707	-15.7902	-0.943348	5.83593	-1.21047	0
0.9713	9.57767	0.278039	4.61446	-1.51469	0
0.9720	29.3802	4.54793	2.17151	0.621301	0
0.9727	4.27112	6.68287	-0.271439	-0.599877	0
0.9733	-24.9796	6.9907	3.39298	-0.906243	0
0.9740	-26.7916	8.51496	1.56077	2.75729	0
0.9747	-29.2507	8.51496	-11.255	2.1467	0
0.9753	-38.4401	6.68287	-16.4414	-1.51469	0
0.9760	-40.7698	7.29357	-6.36912	-0.599877	0
0.9767	-42.7112	6.9907	0.649514	0.621301	0
0.9773	-43.2289	2.10516	-8.51154	-2.73587	0
0.9780	-41.417	-0.332654	-26.5137	-4.87186	0
0.9787	-41.1581	0.580904	-36.2758	-5.78881	0
0.9793	-34.169	0.580904	-28.6465	-7.9248	0
0.9800	-25.8856	-1.25118	-15.8307	-6.09304	0
0.9807	-27.0504	-1.55404	-12.4765	-1.82106	0
0.9813	-27.0504	0.580904	-13.698	-2.43164	0
0.9820	-26.5327	3.63437	-7.59059	-2.43164	0
0.9827	-20.0613	3.02368	1.56077	1.23189	0
0.9833	8.93053	2.71585	2.48173	1.53611	0
0.9840	30.0273	6.07218	0.038777	-0.295654	0
0.9847	13.4605	8.21209	2.48173	0.314935	0
0.9853	-1.81199	7.29357	5.83593	0.314935	0
0.9860	7.11854	9.12565	1.26025	-0.906243	0
0.9867	13.4605	9.43348	-13.0872	-1.82106	0
0.9873	15.2725	3.93724	-29.5674	-3.34646	0
0.9880	23.297	0.580904	-38.1081	-3.65282	0
0.9887	30.0273	0.888733	-35.0544	-2.43164	0
0.9893	34.2984	-4.60751	-26.8143	-3.65282	0
0.9900	38.8284	-11.628	-11.255	-2.43164	0
0.9907	42.4524	-11.628	16.2088	2.75729	0
0.9913	44.9115	-8.8774	37.2647	3.36788	0
0.9920	47.3706	-7.65601	37.2647	0.0107121	0
0.9927	53.1949	-3.38612	24.4489	1.23189	0
0.9933	57.466	1.1916	1.26025	2.45093	0
0.9940	51.9006	1.1916	-25.903	0.314935	0
0.9947	61.09	1.80229	-35.3646	3.06151	0
0.9953	96.8121	1.80229	-24.9918	5.19751	0
0.9960	109.626	-0.640484	-19.1849	-1.51469	0
0.9967	82.4456	0.278039	-24.0708	-5.48245	0
0.9973	62.902	2.71585	-25.903	-1.21047	0
0.9980	61.09	1.49446	-24.6815	1.23189	0
0.9987	53.7126	-0.0297899	-24.381	0.621301	0
0.9993	52.2889	-2.16474	-17.3624	2.45093	0
1.0000	64.4551	-7.05028	2.48173	2.1467	0
1.0007	75.1977	-7.65601	24.7591	0.925524	0
1.0013	84.9048	-2.77543	35.7427	2.75729	0
1.0020	91.8939	-1.55404	37.5749	3.97847	0
1.0027	90.3407	-2.47256	30.8568	3.06151	0
1.0033	91.2467	-1.25118	8.88962	2.75729	0
1.0040	94.0941	-3.38612	-17.6629	1.84034	0
1.0047	94.6119	-5.52107	-25.2923	1.53611	0
1.0053	99.789	-3.38612	-16.4414	4.89328	0
1.0060	98.6241	-1.55404	-10.3438	4.58692	0
1.0067	96.8121	0.580904	-11.5555	1.23189	0
1.0073	121.792	4.85576	-10.9448	2.1467	0
1.0080	142.63	4.85576	-4.84712	3.6721	0
1.0087	121.792	-0.640484	0.649514	1.84034	0
1.0093	101.342	-2.47256	-2.71439	2.75729	0
1.0100	108.461	-1.55404	-10.3438	4.58692	0
1.0107	112.991	-0.332654	-13.0872	3.97847	0
1.0113	113.249	2.10516	-11.5555	5.80809	0
1.0120	118.168	3.93724	-9.12228	7.94408	0
1.0127	113.638	2.10516	-2.71439	4.89328	0
1.0133	106.908	-2.77543	5.83593	2.1467	0
1.0140	106.26	-7.35315	11.6331	2.45093	0
1.0147	101.083	-8.57454	16.8195	2.45093	0
1.0153	92.2822	-7.96384	19.2625	2.45093	0
1.0160	85.5519	-7.35315	15.9082	3.97847	0
1.0167	80.8925	-6.13176	11.9433	3.97847	0
1.0173	82.1868	-3.99682	11.6331	3.97847	0
1.0180	79.4688	-2.77543	10.7218	3.97847	0
1.0187	80.8925	-0.640484	11.3326	4.58692	0
1.0193	109.367	1.49446	18.3512	6.41868	0
1.0200	125.804	1.1916	20.1737	6.72505	0
1.0207	94.353	-1.25118	11.6331	3.06151	0
1.0213	66.2671	-2.47256	8.88962	1.53611	0
1.0220	69.6323	-2.77543	14.9873	3.6721	0
1.0227	70.2794	-2.16474	12.5443	3.36788	0
1.0233	66.0083	-0.640484	4.61446	0.314935	0
1.0240	71.8325	0.888733	4.91498	0.314935	0
1.0247	74.5505	1.80229	6.44667	3.97847	0
1.0253	70.5383	2.41298	3.7032	5.80809	0
1.0260	64.714	3.63437	3.09246	4.89328	0
1.0267	56.56	5.15862	1.56077	3.06151	0
1.0273	49.1826	6.38001	-0.57196	1.53611	0
1.0280	40.6404	6.68287	4.61446	1.23189	0
1.0287	28.9919	6.07218	13.7658	2.1467	0
1.0293	21.7439	2.10516	21.0947	1.23189	0
1.0300	12.5545	-6.13176	27.202	-2.43164	0
1.0307	12.9428	-11.628	23.5376	-2.73587	0
1.0313	39.9932	-10.4066	6.13645	1.53611	0
1.0320	53.4538	-5.8289	-15.5302	3.36788	0
1.0327	19.0259	-3.08326	-31.0894	1.23189	0
1.0333	-12.8134	-3.08326	-35.9753	-1.51469	0
1.0340	-10.3542	-3.38612	-33.2319	-3.95705	0
1.0347	-5.43598	-2.47256	-27.425	-4.56763	0
1.0353	-10.3542	-0.943348	-14.3087	-2.43164	0
1.0360	-16.6962	0.278039	-0.57196	0.621301	0
1.0367	-27.0504	2.10516	-5.75838	0.621301	0
1.0373	-40.511	1.49446	-21.3273	-2.43164	0
1.0380	-51.7712	-5.2182	-21.0171	-4.26127	0
1.0387	-59.7957	-11.0173	-6.06859	-2.73587	0
1.0393	-64.3257	-10.0988	10.1111	-3.65282	0
1.0400	-68.338	-8.8774	27.202	-6.3994	0
1.0407	-69.244	-7.96384	39.7076	-5.17822	0
1.0413	-67.9497	-3.08326	39.4071	-2.43164	0
1.0420	-77.1391	-2.47256	39.0969	-1.21047	0
1.0427	-79.8571	-7.35315	52.2229	-1.51469	0
1.0433	-62.7726	-9.18523	71.4465	-2.43164	0
1.0440	-70.4088	-10.7095	69.9246	-4.26127	0
1.0447	-114.932	-12.8444	32.689	-4.26127	0
1.0453	-134.864	-9.18523	-15.22	-4.87186	0
1.0460	-115.579	-5.8289	-43.2945	-7.61844	0
1.0467	-103.672	-7.35315	-59.4742	-7.00785	0
1.0473	-105.484	-7.05028	-83.8843	-4.26127	0
1.0480	-104.966	-5.52107	-105.25	-5.17822	0
1.0487	-103.672	-5.8289	-107.383	-8.53539	0
1.0493	-100.954	-3.99682	-90.6024	-7.9248	0
1.0500	-99.1418	-3.08326	-62.8284	-5.48245	0
1.0507	-101.86	-5.2182	-36.8866	-4.26127	0
1.0513	-100.048	-6.74245	-21.9381	-5.48245	0
1.0520	-97.8476	-6.13176	-14.9194	-7.9248	0
1.0527	-101.86	-6.13176	-13.0872	-7.31421	0
1.0533	-104.319	-5.52107	-16.7516	-4.26127	0
1.0540	-108.849	-3.08326	-18.5742	-2.43164	0
1.0547	-111.955	0.580904	-13.3877	-1.82106	0
1.0553	-93.5764	3.02368	-5.75838	-0.599877	0
1.0560	-80.2454	2.71585	-5.75838	-0.295654	0
1.0567	-108.849	3.63437	-9.4228	-3.04223	0
1.0573	-140.3	7.6014	-0.882176	-6.09304	0
1.0580	-140.041	8.51496	15.9082	-6.70363	0
1.0587	-137.323	4.85576	19.2625	-5.17822	0
1.0593	-143.924	3.02368	9.80088	-4.87186	0
1.0600	-143.018	3.93724	4.00372	-6.09304	0
1.0607	-139.653	1.80229	1.87099	-7.61844	0
1.0613	-142.5	-3.08326	2.17151	-8.53539	0
1.0620	-146.383	-3.99682	9.19014	-9.4502	0
1.0627	-149.748	-4.91037	18.6517	-9.4502	0
1.0633	-151.948	-9.79592	22.6167	-8.53539	0
1.0640	-151.948	-10.7095	24.7591	-7.00785	0
1.0647	-144.959	-4.91037	30.8568	-6.09304	0
1.0653	-130.593	-1.55404	38.1856	-5.17822	0
1.0660	-124.121	-0.0297899	39.0969	-4.87186	0
1.0667	-118.944	3.63437	31.4675	-5.17822	0
1.0673	-91.5056	2.10516	26.2811	-4.87186	0
1.0680	-73.5151	-1.55404	28.1133	-4.26127	0
1.0687	-97.5887	-0.0297899	27.8031	-4.26127	0
1.0693	-123.215	1.80229	22.3161	-6.09304	0
1.0700	-118.038	1.1916	18.6517	-7.00785	0
1.0707	-106.39	1.1916	18.9619	-6.3994	0
1.0713	-96.9416	-0.640484	21.7054	-6.3994	0
1.0720	-86.3285	-4.91037	23.5376	-7.31421	0
1.0727	-82.9633	-5.2182	19.2625	-5.78881	0
1.0733	-82.0573	-2.77543	10.7218	-3.34646	0
1.0740	-79.5982	-2.47256	1.56077	-3.34646	0
1.0747	-82.3162	-1.55404	-6.36912	-3.34646	0
1.0753	-82.9633	1.80229	-7.90081	-0.906243	0
1.0760	-81.6691	3.02368	-10.3438	0.0107121	0
1.0767	-82.9633	2.10516	-21.3273	-2.43164	0
1.0773	-79.8571	3.93724	-27.425	-3.65282	0
1.0780	-75.5859	8.51496	-22.2386	-3.04223	0
1.0787	-68.338	9.43348	-21.0171	-1.82106	0
1.0793	-38.4401	7.6014	-22.8493	-0.599877	0
1.0800	-13.7194	8.51496	-17.6629	-0.599877	0
1.0807	-29.5096	10.347	-12.1663	-2.12528	0
1.0813	-48.1472	9.73634	-9.4228	-3.34646	0
1.0820	-40.2521	7.6014	-5.75838	-4.26127	0
1.0827	-33.5218	3.02368	-6.06859	-5.17822	0
1.0833	-31.7099	-0.640484	-6.67933	-5.17822	0
1.0840	-19.8025	0.278039	0.649514	-5.17822	0
1.0847	-11.2602	2.41298	4.31394	-5.17822	0
1.0853	-9.96595	3.93724	1.26025	-5.17822	0
1.0860	-7.89511	3.02368	6.13645	-4.56763	0
1.0867	-9.05996	3.02368	16.519	-5.17822	0
1.0873	-12.8134	7.6014	25.3698	-5.78881	0
1.0880	-15.1431	11.2606	32.3885	-4.87186	0
1.0887	-14.8842	9.12565	35.7427	-4.26127	0
1.0893	-8.8011	8.51496	43.0618	-5.17822	0
1.0900	-2.97684	10.347	59.2415	-3.04223	0
1.0907	10.7425	6.38001	59.8522	1.23189	0
1.0913	51.9006	1.49446	36.0432	0.925524	0
1.0920	81.7985	1.1916	11.0224	-3.34646	0
1.0927	63.808	-1.55404	-9.4228	-4.87186	0
1.0933	43.7467	-3.68899	-31.3996	-5.17822	0
1.0940	53.4538	-1.55404	-38.7188	-5.17822	0
1.0947	61.09	-0.332654	-32.0104	-3.65282	0
1.0953	60.184	-0.640484	-31.3996	-2.73587	0
1.0960	65.3611	0.888733	-35.9753	-2.43164	0
1.0967	69.6323	2.10516	-32.3109	0.314935	0
1.0973	73.2562	3.02368	-21.9381	3.6721	0
1.0980	81.2808	5.76932	-10.9448	1.23189	0
1.0987	86.7168	8.21209	1.87099	-2.43164	0
1.0993	92.2822	7.6014	18.041	-1.51469	0
1.1000	98.6241	4.24507	31.7777	-0.599877	0
1.1007	99.2713	1.80229	27.8031	-0.599877	0
1.1013	99.5301	3.32654	9.19014	1.23189	0
1.1020	96.165	7.29357	-3.62565	2.75729	0
1.1027	95.9061	6.68287	-6.97985	0.314935	0
1.1033	117.003	3.02368	-8.81206	-0.599877	0
1.1040	137.711	1.1916	-4.84712	1.23189	0
1.1047	133.699	-0.0297899	4.31394	-0.599877	0
1.1053	132.534	-2.47256	5.83593	-3.34646	0
1.1060	141.724	-1.55404	2.48173	-1.21047	0
1.1067	137.064	3.02368	3.09246	1.23189	0
1.1073	130.334	4.85576	-1.1827	0.621301	0
1.1080	134.346	3.32654	-13.0872	0.925524	0
1.1087	136.158	2.41298	-14.6092	2.1467	0
1.1093	140.429	2.71585	-2.71439	0.621301	0
1.1100	147.807	2.41298	7.05741	-0.599877	0
1.1107	146.901	1.80229	12.8546	1.23189	0
1.1113	144.442	3.32654	22.9269	1.23189	0
1.1120	147.16	6.68287	32.0782	-2.43164	0
1.1127	149.878	6.68287	31.4675	-2.73587	0
1.1133	153.502	2.41298	24.4489	0.314935	0
1.1140	152.337	-0.0297899	18.6517	0.925524	0
1.1147	154.149	1.80229	25.3698	1.84034	0
1.1153	173.692	3.32654	39.0969	3.97847	0
1.1160	181.976	1.80229	36.0432	2.45093	0
1.1167	155.702	-1.86187	15.2975	-0.295654	0
1.1173	132.793	-4.91037	-0.271439	0.314935	0
1.1180	131.628	-7.05028	-8.51154	0.621301	0
1.1187	126.969	-7.05028	-14.6092	-0.906243	0
1.1193	123.345	-3.38612	-15.5302	0.621301	0
1.1200	130.722	1.1916	-22.2386	3.06151	0
1.1207	136.417	3.32654	-39.6397	1.84034	0
1.1213	135.511	1.1916	-49.4018	1.23189	0
1.1220	132.146	-1.55404	-48.7911	1.23189	0
1.1227	128.781	-3.08326	-52.4555	-0.295654	0
1.1233	127.357	-4.91037	-53.677	-1.82106	0
1.1240	120.627	-7.96384	-42.3832	-1.21047	0
1.1247	112.343	-8.8774	-27.1245	-0.295654	0
1.1253	112.085	-7.96384	-15.8307	0.314935	0
1.1260	106.519	-7.96384	-6.67933	0.621301	0
1.1267	101.342	-4.91037	-0.271439	2.1467	0
1.1273	122.698	-1.25118	1.26025	4.89328	0
1.1280	136.417	-1.55404	1.26025	5.50387	0
1.1287	106.908	-1.55404	4.91498	3.6721	0
1.1293	82.4456	0.278039	8.88962	2.75729	0
1.1300	94.0941	0.888733	7.96867	3.06151	0
1.1307	100.177	2.41298	5.83593	3.36788	0
1.1313	91.2467	3.32654	8.27888	4.28269	0
1.1320	87.6227	-1.55404	11.9433	4.58692	0
1.1327	85.5519	-5.2182	9.80088	6.41868	0
1.1333	83.0928	-0.943348	-3.31543	8.55467	0
1.1340	83.7399	2.10516	-23.1595	7.3335	0
1.1347	80.3748	2.10516	-30.4787	7.3335	0
1.1353	74.8094	2.41298	-22.2386	9.16526	0
1.1360	66.0083	2.10516	-18.2736	5.19751	0
1.1367	54.748	1.80229	-20.7166	0.0107121	0
1.1373	46.4646	2.41298	-13.0872	2.45093	0
1.1380	32.0981	0.278039	1.56077	5.19751	0
1.1387	20.8379	-2.47256	10.7218	3.06151	0
1.1393	37.2753	-1.86187	19.2625	3.97847	0
1.1400	44.6527	-3.38612	27.202	6.41868	0
1.1407	8.54225	-5.52107	24.7591	3.06151	0
1.1413	-21.8733	-4.29968	12.5443	2.45093	0
1.1420	-19.1553	-2.47256	-2.71439	6.41868	0
1.1427	-19.8025	-2.16474	-12.1663	6.72505	0
1.1433	-26.7916	-2.47256	-13.9985	3.36788	0
1.1440	-26.7916	-3.99682	-21.9381	2.1467	0
1.1447	-34.4278	-3.99682	-28.346	3.36788	0
1.1453	-45.6881	-0.640484	-6.67933	4.89328	0
1.1460	-48.4061	1.1916	24.4489	3.97847	0
1.1467	-52.1595	2.41298	16.8195	1.53611	0
1.1473	-59.1486	4.54793	-20.1059	3.06151	0
1.1480	-62.7726	3.02368	-37.4973	5.80809	0
1.1487	-60.0546	-2.16474	-21.3273	6.11446	0
1.1493	-56.6895	-5.2182	3.39298	5.50387	0
1.1500	-65.8788	-7.05028	14.076	4.89328	0
1.1507	-74.6799	-7.65601	13.4653	3.06151	0
1.1513	-59.4074	-4.29968	13.4653	2.1467	0
1.1520	-53.9715	-1.55404	9.50036	3.06151	0
1.1527	-89.3053	-6.13176	3.7032	3.6721	0
1.1533	-123.215	-10.0988	10.7218	2.45093	0
1.1540	-125.675	-9.79592	15.2975	2.75729	0
1.1547	-120.239	-10.7095	-6.67933	5.80809	0
1.1553	-115.32	-13.4551	-33.2319	5.80809	0
1.1560	-107.037	-12.2337	-30.4787	2.45093	0
1.1567	-107.037	-8.26671	-3.01491	3.6721	0
1.1573	-116.485	-6.13176	20.7845	4.89328	0
1.1580	-126.839	-7.05028	20.7845	-1.21047	0
1.1587	-136.676	-8.8774	5.2252	-2.43164	0
1.1593	-143.924	-9.18523	-0.271439	3.06151	0
1.1600	-151.042	-7.65601	5.2252	2.1467	0
1.1607	-154.408	-5.2182	1.87099	-0.295654	0
1.1613	-153.502	-2.16474	-7.59059	4.28269	0
1.1620	-154.925	1.1916	-10.6443	4.89328	0
1.1627	-145.477	2.10516	-13.698	-0.599877	0
1.1633	-119.85	2.10516	-15.8307	0.314935	0
1.1640	-122.051	5.46645	-7.59059	3.36788	0
1.1647	-162.562	6.9907	3.39298	1.84034	0
1.1653	-187.671	2.71585	7.96867	0.621301	0
1.1660	-183.011	-0.640484	10.1111	1.53611	0
1.1667	-180.552	1.80229	10.7218	0.314935	0
1.1673	-180.552	5.76932	7.96867	-1.21047	0
1.1680	-176.022	6.68287	10.1111	-0.599877	0
1.1687	-172.398	4.54793	24.1484	0.621301	0
1.1693	-165.021	1.1916	38.7963	0.621301	0
1.1700	-156.737	-1.55404	43.6726	0.925524	0
1.1707	-155.831	-4.29968	38.4861	1.53611	0
1.1713	-158.032	-8.57454	28.1133	1.23189	0
1.1720	-162.303	-9.18523	25.6703	0.621301	0
1.1727	-166.315	-6.43959	40.3183	0.925524	0
1.1733	-165.409	-5.2182	52.8336	0.621301	0
1.1740	-172.916	-5.2182	41.85	-0.599877	0
1.1747	-176.669	-1.86187	15.2975	0.621301	0
1.1753	-146.771	2.71585	-3.62565	3.97847	0
1.1760	-122.957	3.02368	-5.14764	4.28269	0
1.1767	-145.477	-0.0297899	-0.57196	1.23189	0
1.1773	-165.927	-0.640484	-6.06859	0.0107121	0
1.1780	-148.583	0.580904	-14.6092	2.45093	0
1.1787	-129.299	2.10516	-11.8657	3.06151	0
1.1793	-126.581	3.63437	-9.4228	0.0107121	0
1.1800	-132.017	4.85576	-21.3273	-1.51469	0
1.1807	-147.289	6.07218	-31.3996	-0.295654	0
1.1813	-161.656	8.51496	-27.7352	0.621301	0
1.1820	-167.221	9.43348	-19.7956	1.23189	0
1.1827	-172.657	6.68287	-15.8307	-0.906243	0
1.1833	-178.222	3.93724	-12.1663	-5.17822	0
1.1840	-177.575	1.80229	-6.67933	-5.17822	0
1.1847	-170.198	0.278039	-3.01491	-1.21047	0
1.1853	-161.008	-1.55404	-1.49291	-1.51469	0
1.1860	-161.656	-3.68899	-3.01491	-3.34646	0
1.1867	-155.831	-4.29968	-3.62565	-2.12528	0
1.1873	-121.403	-3.38612	6.13645	-0.906243	0
1.1880	-97.3298	-2.47256	23.2274	0.925524	0
1.1887	-116.485	-1.25118	33.6099	2.75729	0
1.1893	-131.758	3.02368	45.2042	0.925524	0
1.1900	-115.32	6.68287	65.6494	0.0107121	0
1.1907	-98.2358	8.82278	69.3138	1.84034	0
1.1913	-90.5996	11.2606	42.7613	1.84034	0
1.1920	-85.4225	11.8713	16.2088	1.53611	0
1.1927	-84.5165	8.82278	10.1111	0.621301	0
1.1933	-78.6922	6.68287	6.44667	-3.34646	0
1.1940	-71.7031	5.46645	-4.84712	-4.26127	0
1.1947	-68.5968	1.49446	-16.7516	-1.82106	0
1.1953	-56.0423	-1.55404	-26.2035	-1.51469	0
1.1960	-43.2289	-1.55404	-35.0544	-1.82106	0
1.1967	-44.7821	-0.332654	-44.2154	-1.51469	0
1.1973	-47.2412	0.278039	-51.5346	-2.43164	0
1.1980	-49.7003	-1.25118	-46.0476	-3.65282	0
1.1987	-52.4183	-2.47256	-26.8143	-3.34646	0
1.1993	-31.0627	-2.77543	-11.255	-1.51469	0
1.2000	-8.8011	-1.86187	-3.92617	0.621301	0
1.2007	-25.8856	-0.943348	1.56077	0.0107121	0
1.2013	-49.9592	-0.332654	-5.45786	-4.26127	0
1.2020	-44.5232	-0.0297899	-27.7352	-6.70363	0
1.2027	-32.8747	0.888733	-36.2758	-4.87186	0
1.2033	-27.9564	3.02368	-24.9918	-1.82106	0
1.2040	-21.3556	4.24507	-25.6025	-0.599877	0
1.2047	-14.6254	4.85576	-39.6397	-1.51469	0
1.2053	-6.60083	4.24507	-41.1617	-2.43164	0
1.2060	5.30655	4.85576	-33.5324	-2.73587	0
1.2067	18.1199	6.68287	-35.0544	-2.73587	0
1.2073	30.9333	6.38001	-42.6837	-3.95705	0
1.2080	37.5341	4.85576	-48.7911	-6.09304	0
1.2087	43.7467	7.6014	-45.4369	-7.00785	0
1.2093	53.4538	8.51496	-28.9567	-5.48245	0
1.2100	49.8298	1.49446	-10.3438	-4.87186	0
1.2107	46.4646	-5.52107	5.2252	-4.26127	0
1.2113	75.4565	-4.29968	20.4839	-3.34646	0
1.2120	98.883	-0.640484	26.5913	-2.43164	0
1.2127	79.0805	-0.0297899	18.9619	-2.43164	0
1.2133	59.5369	-0.640484	9.50036	-1.82106	0
1.2140	68.7263	-0.332654	1.56077	-2.43164	0
1.2147	78.1745	-2.47256	-6.67933	-2.12528	0
1.2153	81.2808	-6.74245	-6.36912	-1.21047	0
1.2160	89.4347	-7.05028	0.950036	-2.43164	0
1.2167	100.436	-4.60751	2.78225	-3.34646	0
1.2173	110.79	-5.2182	2.17151	-1.51469	0
1.2180	112.991	-6.43959	8.27888	-1.21047	0
1.2187	103.801	-5.8289	19.8732	-2.73587	0
1.2193	98.6241	-3.99682	29.9455	-4.87186	0
1.2200	96.5533	-1.25118	33.9104	-6.70363	0
1.2207	95.0001	-1.55404	29.3348	-5.17822	0
1.2213	106.002	-6.13176	19.5727	-3.65282	0
1.2220	123.345	-5.2182	7.96867	-6.3994	0
1.2227	145.995	0.278039	3.7032	-6.3994	0
1.2233	184.694	-0.0297899	14.9873	-0.599877	0
1.2240	202.684	-3.99682	25.3698	-0.295654	0
1.2247	167.35	-4.29968	11.9433	-4.56763	0
1.2253	126.063	-2.47256	-13.698	-6.3994	0
1.2260	117.003	0.278039	-22.8493	-7.31421	0
1.2267	116.615	3.32654	-12.4765	-7.00785	0
1.2273	113.897	4.54793	1.26025	-3.34646	0
1.2280	116.356	7.6014	8.27888	-1.21047	0
1.2287	123.345	11.2606	12.5443	-2.43164	0
1.2293	140.429	8.82278	21.0947	-2.43164	0
1.2300	160.62	5.76932	34.8314	-1.51469	0
1.2307	164.503	6.38001	47.0365	-1.82106	0
1.2313	152.596	3.63437	51.0014	-1.51469	0
1.2320	137.711	-2.16474	41.85	-2.43164	0
1.2327	130.075	-3.99682	21.3952	-6.09304	0
1.2333	135.252	-4.91037	-0.57196	-9.4502	0
1.2340	136.158	-6.74245	-13.9985	-8.22903	0
1.2347	136.158	-4.29968	-16.7516	-4.26127	0
1.2353	160.232	-0.640484	-13.0872	-1.51469	0
1.2360	179.258	-1.55404	-10.0335	-2.43164	0
1.2367	157.255	-2.47256	-11.255	-3.34646	0
1.2373	134.346	-1.86187	-10.6443	-3.34646	0
1.2380	138.359	-1.55404	-4.5369	-3.65282	0
1.2387	143.536	-0.640484	5.83593	-3.34646	0
1.2393	144.442	0.278039	12.8546	-1.82106	0
1.2400	151.69	-0.0297899	7.66814	-3.34646	0
1.2407	155.443	1.49446	-5.14764	-6.09304	0
1.2413	155.443	6.07218	-4.84712	-3.65282	0
1.2420	155.702	8.51496	10.7218	-1.51469	0
1.2427	153.502	7.6014	18.9619	-2.43164	0
1.2433	151.69	6.38001	11.3326	-2.73587	0
1.2440	146.254	5.76932	1.87099	-1.51469	0
1.2447	134.993	6.68287	-5.75838	-3.34646	0
1.2453	130.722	7.6014	-15.22	-5.17822	0
1.2460	129.428	8.51496	-19.7956	-3.65282	0
1.2467	129.169	8.51496	-12.777	0.314935	0
1.2473	145.606	9.12565	-4.5369	3.06151	0
1.2480	154.796	8.21209	-1.1827	3.06151	0
1.2487	129.816	4.85576	7.05741	1.84034	0
1.2493	109.626	1.1916	23.8381	1.23189	0
1.2500	121.274	-1.55404	40.9291	2.1467	0
1.2507	133.181	-2.77543	48.2579	2.1467	0
1.2513	137.064	-3.68899	38.7963	1.23189	0
1.2520	145.348	-3.99682	14.3766	2.75729	0
1.2527	150.784	-1.55404	-11.5555	6.41868	0
1.2533	153.502	3.32654	-22.5488	7.63986	0
1.2540	156.867	7.6014	-21.6278	5.50387	0
1.2547	147.418	10.6499	-24.0708	5.19751	0
1.2553	130.334	12.1791	-33.5324	8.25045	0
1.2560	118.168	12.1791	-38.4183	9.16526	0
1.2567	100.436	12.482	-32.0104	7.3335	0
1.2573	68.4674	12.1791	-24.0708	4.89328	0
1.2580	37.9224	9.43348	-21.6278	3.06151	0
1.2587	34.5573	5.76932	-13.9985	2.1467	0
1.2593	55.2658	3.32654	6.13645	3.06151	0
1.2600	56.56	2.71585	28.1133	3.97847	0
1.2607	25.109	3.93724	51.9127	2.45093	0
1.2613	3.36513	1.80229	90.3697	0.621301	0
1.2620	6.21254	-4.91037	124.552	0.925524	0
1.2627	4.65941	-10.7095	126.995	0.0107121	0
1.2633	-3.2357	-12.2337	109.904	-3.04223	0
1.2640	-5.69483	-13.4551	88.5375	-2.43164	0
1.2647	-9.05996	-14.3736	50.3907	1.23189	0
1.2653	-17.0845	-12.2337	-0.271439	1.84034	0
1.2660	-31.9687	-11.628	-36.5861	0.0107121	0
1.2667	-51.5123	-13.7629	-48.1804	0.925524	0
1.2673	-63.4197	-11.628	-42.6837	3.36788	0
1.2680	-70.7971	-6.43959	-35.0544	2.75729	0
1.2687	-84.7753	-4.60751	-35.6651	2.1467	0
1.2693	-99.789	-3.38612	-38.1081	6.11446	0
1.2700	-111.955	-1.55404	-36.8866	9.47163	0
1.2707	-108.331	-2.77543	-38.4183	9.47163	0
1.2713	-72.6091	-2.47256	-42.073	8.86104	0
1.2720	-44.1349	1.1916	-43.2945	8.86104	0
1.2727	-60.9606	1.49446	-45.1267	8.25045	0
1.2733	-77.3979	-0.640484	-45.4369	8.25045	0
1.2740	-60.7017	1.1916	-42.3832	7.94408	0
1.2747	-48.1472	2.71585	-41.1617	6.72505	0
1.2753	-51.5123	2.10516	-42.3832	7.3335	0
1.2760	-47.8884	5.46645	-42.6837	9.77585	0
1.2767	-44.1349	9.73634	-39.6397	9.47163	0
1.2773	-47.2412	7.6014	-28.9567	7.02927	0
1.2780	-53.0655	1.1916	-9.12228	7.63986	0
1.2787	-65.4906	-0.640484	11.0224	8.55467	0
1.2793	-83.8693	0.278039	19.8732	6.41868	0
1.2800	-101.601	-1.25118	20.4839	4.28269	0
1.2807	-115.32	-4.29968	20.7845	4.89328	0
1.2813	-125.027	-4.91037	23.2274	5.50387	0
1.2820	-136.676	-3.08326	29.9455	5.19751	0
1.2827	-140.041	-3.38612	46.4257	5.80809	0
1.2833	-118.038	-3.99682	61.985	6.41868	0
1.2840	-104.966	-4.29968	47.9477	6.41868	0
1.2847	-132.664	-4.91037	6.13645	7.02927	0
1.2853	-158.032	-3.38612	-22.5488	6.11446	0
1.2860	-149.748	-1.25118	-20.4064	3.36788	0
1.2867	-139.394	-1.25118	-12.1663	4.28269	0
1.2873	-140.3	-0.640484	-11.255	6.72505	0
1.2880	-138.488	1.49446	-10.6443	4.89328	0
1.2887	-137.582	2.41298	-10.3438	3.06151	0
1.2893	-139.394	2.71585	-12.777	5.80809	0
1.2900	-139.135	3.02368	-15.5302	3.97847	0
1.2907	-147.03	1.1916	-15.8307	-0.295654	0
1.2913	-169.033	0.888733	-11.8657	2.1467	0
1.2920	-191.942	1.80229	-6.67933	5.80809	0
1.2927	-198.672	-0.0297899	-7.29007	3.97847	0
1.2933	-192.459	-2.16474	-5.75838	3.06151	0
1.2940	-194.919	0.278039	-0.57196	5.19751	0
1.2947	-195.825	4.24507	-6.67933	5.19751	0
1.2953	-168.386	4.54793	-17.0522	5.80809	0
1.2960	-147.289	3.02368	-9.73302	8.25045	0
1.2967	-169.68	3.93724	0.038777	7.94408	0
1.2973	-187.929	7.29357	-7.59059	5.80809	0
1.2980	-173.304	7.6014	-15.8307	5.50387	0
1.2987	-164.115	5.76932	-16.7516	4.89328	0
1.2993	-167.739	4.85576	-24.0708	4.58692	0
1.3000	-159.585	3.93724	-31.0894	5.19751	0
1.3007	-149.489	3.63437	-28.9567	3.6721	0
1.3013	-146.124	2.71585	-27.425	0.314935	0
1.3020	-139.394	-0.640484	-28.6465	0.314935	0
1.3027	-127.487	-2.47256	-27.7352	1.23189	0
1.3033	-114.026	-3.68899	-28.346	-0.599877	0
1.3040	-101.213	-7.96384	-25.903	-2.12528	0
1.3047	-87.8816	-10.7095	-13.3877	-0.906243	0
1.3053	-74.4211	-8.8774	3.7032	0.314935	0
1.3060	-72.2208	-6.43959	22.6167	0.621301	0
1.3067	-70.7971	-3.08326	42.1506	1.23189	0
1.3073	-49.0532	0.888733	54.0551	2.1467	0
1.3080	-36.4987	0.278039	46.7262	2.1467	0
1.3087	-58.5014	0.278039	19.8732	0.314935	0
1.3093	-72.6091	4.85576	-7.59059	-1.51469	0
1.3100	-51.5123	2.10516	-15.5302	-1.51469	0
1.3107	-21.8733	-2.77543	-13.0872	-1.51469	0
1.3113	2.45913	0.888733	-17.9731	-1.51469	0
1.3120	17.2139	3.93724	-21.3273	-1.51469	0
1.3127	15.6608	1.1916	-12.1663	-1.21047	0
1.3133	9.18939	1.1916	-3.92617	-0.599877	0
1.3140	3.75341	1.1916	-2.40417	0.925524	0
1.3147	-0.258856	-3.38612	-4.84712	0.314935	0
1.3153	10.4837	-3.08326	-8.51154	-1.51469	0
1.3160	29.639	2.10516	-7.59059	-0.906243	0
1.3167	38.8284	3.32654	-6.67933	1.23189	0
1.3173	40.6404	0.278039	-12.4765	1.23189	0
1.3180	35.4633	-2.16474	-9.4228	-2.12528	0
1.3187	35.4633	-2.77543	5.2252	-3.65282	0
1.3193	61.996	-4.29968	8.88962	-1.82106	0
1.3200	82.1868	-5.52107	1.26025	0.314935	0
1.3207	60.184	-4.29968	-3.01491	0.314935	0
1.3213	38.8284	-0.943348	-8.20133	-0.599877	0
1.3220	49.8298	-0.943348	-11.5555	-2.12528	0
1.3227	60.8312	-3.38612	-5.45786	-3.95705	0
1.3233	62.902	-3.68899	1.56077	-3.04223	0
1.3240	72.9974	-2.16474	6.13645	-1.51469	0
1.3247	84.9048	-3.99682	18.041	-3.04223	0
1.3253	91.8939	-5.2182	34.5212	-3.34646	0
1.3260	96.8121	-1.55404	40.0178	-3.65282	0
1.3267	102.248	2.71585	24.4489	-7.00785	0
1.3273	109.626	3.63437	-3.62565	-5.48245	0
1.3280	110.79	5.76932	-20.4064	1.53611	0
1.3287	107.166	9.43348	-17.9731	3.06151	0
1.3293	106.002	10.6499	-15.22	0.314935	0
1.3300	99.5301	10.347	-21.9381	2.1467	0
1.3307	99.5301	7.6014	-26.8143	2.45093	0
1.3313	126.71	2.41298	-26.2035	0.314935	0
1.3320	139.523	-1.55404	-25.903	0.621301	0
1.3327	106.002	-2.16474	-22.5488	0.925524	0
[truncated: 46,438 more rows]
