# Supplementary material for: Identification of Haptic Based Guiding Using Hard Reins
Source: PLoS One. 2015 Jul 22;10(7):e0132020. doi: 10.1371/journal.pone.0132020 (PMC4511788; doi:10.1371/journal.pone.0132020)
Supplement: S4 File — (ZIP) [file pone.0132020.s004.zip › EMGData2/Subject14/T4/t4.txt]

0.0000	487.256	3.8369	14.7595	8.83264	0
0.0007	460.201	2.61459	1.02387	5.17185	0
0.0013	416.17	0.785188	-13.6254	4.25498	0
0.0020	418.027	-0.437115	-32.244	3.9501	0
0.0027	435.268	-5.01468	-44.751	0.594184	0
0.0033	436.063	-12.9475	-38.6472	1.50883	0
0.0040	432.35	-13.2551	-24.9194	4.55986	0
0.0047	432.085	-8.98109	-20.3356	3.03546	0
0.0053	435.798	-10.2034	-21.2571	-0.932446	0
0.0060	440.573	-12.644	-18.8156	-0.322684	0
0.0067	438.451	-12.3404	-12.7117	2.42347	0
0.0073	434.472	-13.8663	-5.07997	2.73057	0
0.0080	434.737	-14.781	1.33103	1.20395	0
0.0087	436.594	-12.3404	5.90694	1.50883	0
0.0093	436.594	-14.4734	14.4523	2.73057	0
0.0100	425.719	-18.7474	31.8502	2.11859	0
0.0107	422.005	-17.5251	54.1234	4.25498	0
0.0113	459.405	-16.6104	66.331	9.13752	0
0.0120	487.786	-19.0509	53.5169	7.918	0
0.0127	443.49	-17.5251	16.8939	6.08649	0
0.0133	392.563	-12.9475	-20.0364	10.0544	0
0.0140	400.255	-10.5069	-31.6297	13.4103	0
0.0147	413.518	-7.45524	-20.6428	12.1908	0
0.0153	398.929	-4.09998	-10.8767	11.5788	0
0.0160	392.033	-4.71113	-7.82867	10.0544	0
0.0167	394.685	-6.54053	-1.72483	6.69625	0
0.0173	390.706	-8.36994	3.15825	3.34034	0
0.0180	384.341	-12.0328	1.33103	0.899065	0
0.0187	379.831	-13.5587	-0.504059	0.899065	0
0.0193	375.057	-10.8145	-1.41767	3.64522	0
0.0200	368.956	-8.36994	-2.63844	4.86474	0
0.0207	362.856	-7.45524	0.716709	3.64522	0
0.0213	353.572	-8.36994	7.73416	2.11859	0
0.0220	335.801	-11.7292	18.7211	0.594184	0
0.0227	335.005	-13.2551	31.2359	1.20395	0
0.0233	366.304	-10.8145	30.6295	4.55986	0
0.0240	369.487	-9.28869	26.0457	3.64522	0
0.0247	318.56	-11.1181	40.6949	-1.84709	0
0.0253	283.813	-10.2034	55.3441	-2.45908	0
0.0260	283.813	-3.79238	37.0326	0.594184	0
0.0267	274.529	2.00344	4.68618	-0.322684	0
0.0273	262.328	3.5293	-7.82867	-2.45908	0
0.0280	256.227	3.5293	-4.77281	-1.23733	0
0.0287	241.904	8.10686	-1.72483	-1.23733	0
0.0293	230.498	15.4326	-1.11051	-1.23733	0
0.0300	221.48	19.399	-1.41767	3.34034	0
0.0307	203.974	22.7583	-1.41767	8.52776	0
0.0313	194.955	29.1653	4.07185	8.83264	0
0.0320	190.977	33.7428	12.0108	8.83264	0
0.0327	177.184	30.6911	7.12771	10.3593	0
0.0333	166.574	26.7247	-5.38713	8.83264	0
0.0340	150.925	28.2506	-8.43512	4.25498	0
0.0347	136.071	28.2506	-2.9456	3.03546	0
0.0353	157.291	24.5877	-1.11051	4.55986	0
0.0360	175.592	22.7583	-1.41767	5.17185	0
0.0367	132.092	21.2325	-2.9456	2.73057	0
0.0373	82.2261	17.8731	-6.90719	-1.23733	0
0.0380	73.7382	15.129	-6.90719	-2.15419	0
0.0387	64.4546	11.7697	-4.16636	0.594184	0
0.0393	42.9697	5.36275	-8.43512	0.594184	0
0.0400	31.8294	0.174036	-13.3182	-2.15419	0
0.0407	20.1586	-1.96297	-12.4046	-3.06884	0
0.0413	3.18294	-6.84409	-10.8767	-2.15419	0
0.0420	-12.2013	-12.3404	-14.2318	-1.84709	0
0.0427	-27.3203	-12.9475	-18.8156	-4.59547	0
0.0433	-36.3386	-11.7292	-21.2571	-8.25626	0
0.0440	-48.2747	-12.9475	-20.95	-9.47801	0
0.0447	-67.3723	-14.781	-23.3915	-10.3927	0
0.0453	-79.8389	-14.4734	-29.4953	-12.8339	0
0.0460	-96.8146	-13.8663	-30.1018	-11.6144	0
0.0467	-112.729	-11.4216	-20.95	-7.6465	0
0.0473	-92.3054	-10.5069	-14.539	-6.73186	0
0.0480	-76.1254	-13.2551	-16.0669	-8.86825	0
0.0487	-122.809	-13.8663	-18.8156	-8.56114	0
0.0493	-176.919	-9.59224	-23.9979	-6.73186	0
0.0500	-186.467	-8.67754	-27.9674	-6.73186	0
0.0507	-194.16	-12.9475	-16.9805	-8.25626	0
0.0513	-215.379	-14.1698	1.33103	-11.3095	0
0.0520	-228.642	-11.4216	7.73416	-13.4459	0
0.0527	-242.434	-10.5069	10.4829	-13.4459	0
0.0533	-258.879	-13.2551	19.6426	-14.0557	0
0.0540	-273.733	-16.3068	19.3354	-14.9703	0
0.0547	-289.383	-14.1698	3.46541	-14.0557	0
0.0553	-299.993	-9.59224	-8.12796	-13.4459	0
0.0560	-310.868	-8.36994	-8.74228	-14.6654	0
0.0567	-325.191	-8.98109	-1.41767	-13.7508	0
0.0573	-335.005	-6.54053	12.6172	-11.6144	0
0.0580	-353.572	-1.04827	19.0282	-10.6975	0
0.0587	-368.161	5.6663	10.79	-8.56114	0
0.0593	-343.493	10.2439	3.15825	-5.20523	0
0.0600	-328.374	10.855	1.02387	-4.90035	0
0.0607	-378.24	9.94032	-6.90719	-6.73186	0
0.0613	-428.902	10.855	-16.3741	-7.03674	0
0.0620	-435.798	10.5515	-15.1533	-7.03674	0
0.0627	-443.225	9.94032	-5.99358	-7.03674	0
0.0633	-459.935	12.992	6.82055	-6.42475	0
0.0640	-467.893	19.0954	23.3049	-6.42475	0
0.0647	-480.094	20.9249	38.5605	-7.03674	0
0.0653	-493.622	16.6549	42.53	-6.11987	0
0.0660	-500.783	12.992	35.8118	-4.29059	0
0.0667	-511.924	10.5515	25.7464	-6.11987	0
0.0673	-523.594	5.36275	15.0588	-9.47801	0
0.0680	-534.735	0.477588	2.24464	-10.3927	0
0.0687	-546.671	0.477588	-10.2702	-10.3927	0
0.0693	-553.302	3.22575	-17.8941	-12.2242	0
0.0700	-567.625	3.8369	-23.3915	-10.6975	0
0.0707	-575.582	3.22575	-34.3784	-7.03674	0
0.0713	-541.896	3.22575	-46.5861	-5.81499	0
0.0720	-518.024	3.5293	-50.8549	-5.20523	0
0.0727	-559.933	3.5293	-45.3653	-4.29059	0
0.0733	-602.638	2.31104	-37.7336	-3.37372	0
0.0740	-601.046	1.08874	-28.5817	-2.76396	0
0.0747	-599.189	0.785188	-18.2013	-2.45908	0
0.0753	-604.759	-0.437115	-9.04944	-1.84709	0
0.0760	-601.842	-1.65942	-2.02411	-0.627565	0
0.0767	-605.29	-1.96297	0.110263	-0.932446	0
0.0773	-609.799	-4.40353	-3.24488	-1.84709	0
0.0780	-607.147	-10.5069	-6.90719	-2.45908	0
0.0787	-607.942	-14.4734	-7.21435	-5.20523	0
0.0793	-607.412	-13.5587	-5.38713	-6.42475	0
0.0800	-605.29	-13.2551	-0.504059	-3.98348	0
0.0807	-606.086	-15.0845	7.73416	-3.06884	0
0.0813	-602.903	-14.781	14.1452	-2.15419	0
0.0820	-605.29	-14.781	12.0108	0.594184	0
0.0827	-602.638	-15.9992	4.68618	-1.23733	0
0.0833	-562.851	-14.1698	0.110263	-4.59547	0
0.0840	-532.613	-11.7292	-0.81122	-2.15419	0
0.0847	-564.707	-14.781	-3.24488	-2.15419	0
0.0853	-599.189	-17.5251	-5.99358	-7.03674	0
0.0860	-590.701	-13.8663	-6.30074	-6.11987	0
0.0867	-580.622	-7.76284	-5.38713	-2.15419	0
0.0873	-582.479	-3.79238	-0.196898	-1.54221	0
0.0880	-575.848	-1.04827	5.90694	-2.76396	0
0.0887	-567.625	1.08874	1.93748	-5.81499	0
0.0893	-558.872	1.69989	-7.52151	-8.56114	0
0.0900	-551.18	3.8369	-9.04944	-4.90035	0
0.0907	-546.405	8.10686	-3.24488	-0.627565	0
0.0913	-535.796	9.63272	3.15825	-1.23733	0
0.0920	-525.716	8.10686	5.90694	0.594184	0
0.0927	-521.472	7.19216	2.24464	3.34034	0
0.0933	-511.924	5.36275	-0.81122	2.42347	0
0.0940	-507.945	1.69989	-5.68642	2.42347	0
0.0947	-497.07	2.61459	-18.8156	4.25498	0
0.0953	-445.877	5.05515	-29.8025	4.25498	0
0.0960	-408.478	2.91815	-28.2746	3.34034	0
0.0967	-438.451	0.785188	-26.1402	2.42347	0
0.0973	-466.832	2.61459	-25.2187	0.899065	0
0.0980	-447.999	2.61459	-16.9805	2.42347	0
0.0987	-432.88	2.00344	-10.2702	7.61312	0
0.0993	-429.432	4.14045	-9.34872	11.8837	0
0.1000	-415.374	3.5293	-5.07997	12.4957	0
0.1007	-403.173	1.08874	1.02387	10.969	0
0.1013	-395.746	0.785188	3.15825	8.83264	0
0.1020	-383.014	-1.96297	4.37901	5.78161	0
0.1027	-371.609	-6.84409	4.99334	2.42347	0
0.1033	-359.673	-6.54053	1.63032	2.73057	0
0.1040	-349.859	-4.71113	1.33103	4.86474	0
0.1047	-344.289	-8.36994	4.07185	3.9501	0
0.1053	-334.209	-12.644	2.24464	1.50883	0
0.1060	-329.17	-12.0328	0.110263	0.594184	0
0.1067	-318.825	-11.1181	2.24464	1.20395	0
0.1073	-271.611	-9.59224	-0.196898	2.73057	0
0.1080	-235.007	-4.71113	-13.3182	2.42347	0
0.1087	-260.736	0.477588	-24.3051	0.899065	0
0.1093	-288.587	1.69989	-20.6428	3.34034	0
0.1100	-272.938	1.08874	-13.6254	6.08649	0
0.1107	-256.227	0.477588	-11.7903	5.17185	0
0.1113	-251.453	0.785188	-3.8592	3.9501	0
0.1120	-238.456	3.8369	8.04132	5.17185	0
0.1127	-225.724	6.88861	9.56925	5.17185	0
0.1133	-215.91	5.36275	7.73416	5.47673	0
0.1140	-201.586	2.91815	16.8939	5.47673	0
0.1147	-188.324	4.7516	27.5736	4.86474	0
0.1153	-177.714	8.10686	34.5911	5.17185	0
0.1160	-168.166	9.32916	45.8851	7.00113	0
0.1167	-156.76	8.10686	46.4916	6.69625	0
0.1173	-140.845	7.49976	16.8939	4.25498	0
0.1180	-132.888	6.58101	-18.8156	2.42347	0
0.1187	-118.299	3.5293	-31.6297	1.20395	0
0.1193	-66.5766	0.785188	-30.7161	0.594184	0
0.1200	-25.7288	-1.04827	-33.4648	0.594184	0
0.1207	-43.5002	-2.87767	-33.4648	0.287078	0
0.1213	-64.4546	-2.87767	-27.9674	0.287078	0
0.1220	-46.1527	-2.26652	-22.1707	-0.322684	0
0.1227	-22.8111	-5.62583	-14.539	0.899065	0
0.1233	-9.28359	-9.59224	-5.68642	3.03546	0
0.1240	7.16163	-8.98109	-4.16636	3.03546	0
0.1247	25.7288	-7.45524	-9.04944	3.03546	0
0.1253	44.8265	-7.76284	-9.65588	3.34034	0
0.1260	63.9241	-7.45524	-6.90719	0.899065	0
0.1267	83.287	-8.67754	-7.21435	-0.322684	0
0.1273	104.241	-9.28869	-5.38713	1.50883	0
0.1280	120.687	-4.71113	4.37901	1.20395	0
0.1287	137.397	-1.35182	20.5562	1.50883	0
0.1293	160.739	-2.57412	38.5605	5.78161	0
0.1300	172.94	-1.04827	47.4131	5.47673	0
0.1307	190.446	1.69989	36.7254	1.50883	0
0.1313	245.617	-0.133563	19.6426	2.42347	0
0.1320	288.322	-1.65942	19.3354	5.17185	0
0.1327	271.081	0.785188	26.9672	3.34034	0
0.1333	253.575	0.785188	17.5003	0.594184	0
0.1340	273.998	-0.740667	-2.02411	0.287078	0
0.1347	297.871	1.39229	-8.74228	1.20395	0
0.1353	313.255	4.444	-2.02411	0.594184	0
0.1360	331.822	6.88861	5.90694	-0.322684	0
0.1367	348.798	7.19216	13.5387	0.287078	0
0.1373	366.039	5.05515	23.3049	0.594184	0
0.1380	385.402	5.6663	33.071	-0.322684	0
0.1387	400.521	9.32916	37.9462	0.594184	0
0.1393	417.761	7.49976	31.2359	2.42347	0
0.1400	435.002	2.31104	13.2316	3.34034	0
0.1407	451.182	-1.04827	-1.72483	4.86474	0
0.1413	470.545	-6.54053	-3.24488	2.42347	0
0.1420	481.42	-12.0328	1.02387	-2.76396	0
0.1427	499.192	-12.9475	3.77257	-0.0178033	0
0.1433	550.915	-13.2551	3.15825	5.47673	0
0.1440	585.131	-15.3921	-2.33127	3.34034	0
0.1447	558.076	-15.0845	-4.77281	-0.627565	0
0.1453	532.613	-14.781	4.07185	-0.322684	0
0.1460	555.689	-15.6957	13.838	-0.322684	0
0.1467	584.601	-14.4734	22.3834	0.287078	0
0.1473	590.436	-12.0328	34.2918	1.20395	0
0.1480	596.006	-9.59224	34.5911	-3.06884	0
0.1487	616.165	-7.45524	21.7769	-7.03674	0
0.1493	634.732	-6.54053	20.5562	-5.20523	0
0.1500	640.037	-5.62583	24.2185	-3.98348	0
0.1507	651.708	-4.71113	9.56925	-4.59547	0
0.1513	674.254	-2.57412	-6.30074	-1.23733	0
0.1520	682.211	2.31104	-2.33127	1.50883	0
0.1527	686.455	9.94032	8.95493	1.20395	0
0.1533	700.778	13.2956	15.3659	0.899065	0
0.1540	703.696	11.4662	19.6426	0.594184	0
0.1547	718.55	9.94032	23.3049	0.899065	0
0.1553	769.742	11.7697	29.4087	4.55986	0
0.1560	786.453	13.2956	37.9462	7.00113	0
0.1567	746.135	13.6032	46.1923	3.34034	0
0.1573	726.772	11.7697	49.5475	0.287078	0
0.1580	741.891	10.855	39.167	0.594184	0
0.1587	746.666	13.6032	19.9418	0.899065	0
0.1593	745.87	16.3473	13.838	0.594184	0
0.1600	746.931	17.262	15.9803	-0.932446	0
0.1607	744.279	20.0101	-4.16636	-2.45908	0
0.1613	747.461	23.3654	-43.5302	-1.23733	0
0.1620	750.91	25.81	-62.7554	0.594184	0
0.1627	748.522	30.08	-51.162	2.42347	0
0.1633	751.44	31.9134	-43.2231	5.47673	0
0.1640	750.644	27.3359	-60.0146	4.25498	0
0.1647	742.952	20.0101	-77.4046	-0.322684	0
0.1653	741.361	14.5179	-70.3871	0.594184	0
0.1660	731.812	9.94032	-57.573	4.25498	0
0.1667	722.794	6.58101	-60.0146	3.34034	0
0.1673	753.032	2.91815	-62.7554	2.42347	0
0.1680	777.169	-1.96297	-49.9412	3.03546	0
0.1687	739.239	-5.62583	-34.6856	1.20395	0
0.1693	695.208	-6.54053	-30.7161	-1.54221	0
0.1700	690.434	-6.84409	-31.9369	-0.627565	0
0.1707	687.516	-7.76284	-32.244	0.594184	0
0.1713	675.58	-6.23698	-31.6297	-0.627565	0
0.1720	671.336	-3.79238	-26.1402	-2.15419	0
0.1727	663.909	-5.62583	-16.9805	-2.15419	0
0.1733	651.708	-10.8145	-14.8461	-1.23733	0
0.1740	639.772	-12.0328	-18.8156	-0.322684	0
0.1747	625.183	-8.98109	-18.8156	1.81371	0
0.1753	615.635	-7.15168	-15.4526	1.50883	0
0.1760	606.881	-4.71113	-14.539	-2.15419	0
0.1767	589.11	-0.133563	-13.3182	-2.15419	0
0.1773	573.991	4.444	-3.24488	1.20395	0
0.1780	554.363	4.444	12.3179	1.20395	0
0.1787	536.326	2.00344	19.6426	-0.322684	0
0.1793	557.546	3.5293	10.4829	1.50883	0
0.1800	574.787	8.41446	-2.33127	2.73057	0
0.1807	516.433	8.10686	-5.38713	2.11859	0
0.1813	444.551	5.36275	-4.77281	0.899065	0
0.1820	433.941	5.36275	-7.52151	-2.15419	0
0.1827	432.615	3.8369	-6.30074	-4.59547	0
0.1833	400.521	1.39229	2.5518	-3.98348	0
0.1840	372.405	3.5293	12.0108	-3.98348	0
0.1847	357.816	5.6663	18.4218	-3.98348	0
0.1853	339.514	5.05515	20.5562	-0.932446	0
0.1860	315.112	8.41446	17.8075	0.594184	0
0.1867	289.383	12.6844	13.2316	-0.322684	0
0.1873	266.837	11.1586	11.3965	0.287078	0
0.1880	243.23	9.94032	6.82055	2.11859	0
0.1887	218.827	11.7697	2.24464	3.34034	0
0.1893	198.669	12.0773	4.07185	4.25498	0
0.1900	168.431	12.3809	11.3965	5.17185	0
0.1907	143.498	12.6844	19.3354	7.61312	0
0.1913	158.882	8.10686	25.1321	9.74951	0
0.1920	161.269	1.39229	21.1626	10.3593	0
0.1927	99.9975	-2.87767	7.43487	7.918	0
0.1933	38.7258	-8.36994	-1.41767	5.47673	0
0.1940	18.8324	-11.4216	-2.33127	5.47673	0
0.1947	-1.85672	-4.71113	-2.02411	7.00113	0
0.1953	-29.9727	3.5293	-0.81122	5.17185	0
0.1960	-49.6009	5.36275	0.110263	1.81371	0
0.1967	-72.6772	7.19216	-2.9456	0.899065	0
0.1973	-98.6713	9.02561	-2.9456	1.50883	0
0.1980	-120.952	7.19216	0.716709	1.81371	0
0.1987	-144.559	7.19216	-1.11051	1.50883	0
0.1993	-164.983	7.80331	-2.9456	-0.0178033	0
0.2000	-185.141	1.08874	1.33103	0.594184	0
0.2007	-204.769	-5.62583	3.15825	2.42347	0
0.2013	-224.398	-7.15168	3.15825	2.42347	0
0.2020	-253.044	-8.36994	7.73416	1.20395	0
0.2027	-264.45	-6.54053	10.1757	3.34034	0
0.2033	-240.843	-1.04827	6.82055	5.17185	0
0.2040	-250.126	-1.96297	4.37901	2.11859	0
0.2047	-314.846	-6.54053	4.99334	-0.322684	0
0.2053	-360.468	-8.98109	9.56925	-0.322684	0
0.2060	-371.609	-11.7292	18.1146	-0.932446	0
0.2067	-388.85	-13.8663	20.8633	-0.322684	0
0.2073	-406.091	-11.1181	16.5867	3.9501	0
0.2080	-419.088	-7.45524	17.201	4.25498	0
0.2087	-440.573	-2.26652	19.6426	-0.0178033	0
0.2093	-455.161	4.7516	15.6731	-1.23733	0
0.2100	-465.24	6.58101	12.9244	0.594184	0
0.2107	-481.951	2.91815	13.2316	1.50883	0
0.2113	-493.091	-0.740667	9.87641	1.81371	0
0.2120	-504.497	-5.62583	4.07185	3.34034	0
0.2127	-522.799	-12.0328	-1.72483	2.42347	0
0.2133	-531.552	-18.1362	-6.90719	1.50883	0
0.2140	-546.14	-27.2913	-6.30074	3.34034	0
0.2147	-562.32	-34.3095	-2.9456	5.47673	0
0.2153	-536.591	-34.9206	-5.07997	6.69625	0
0.2160	-513.78	-35.8353	-10.8767	6.08649	0
0.2167	-555.159	-37.9723	-14.539	3.64522	0
0.2173	-600.781	-37.0576	-15.7597	3.64522	0
0.2180	-604.759	-33.0912	-13.3182	6.08649	0
0.2187	-609.003	-26.9878	-7.52151	7.00113	0
0.2193	-620.939	-22.4102	-0.196898	4.25498	0
0.2200	-622	-22.4102	8.95493	1.20395	0
0.2207	-625.449	-23.3249	16.8939	0.287078	0
0.2213	-629.958	-23.0214	18.7211	2.11859	0
0.2220	-631.019	-24.8508	17.5003	4.55986	0
0.2227	-637.385	-26.6802	21.1626	4.55986	0
0.2233	-640.037	-26.9878	26.0457	3.34034	0
0.2240	-638.18	-27.9025	23.9113	0.594184	0
0.2247	-639.241	-26.6802	23.3049	-1.23733	0
0.2253	-634.467	-23.0214	38.2534	1.50883	0
0.2260	-636.589	-23.0214	65.7246	4.55986	0
0.2267	-639.507	-24.2396	86.4698	5.47673	0
0.2273	-603.168	-23.6285	87.6906	5.47673	0
0.2280	-568.156	-22.7138	79.4523	4.55986	0
0.2287	-596.006	-21.4955	79.4523	0.594184	0
0.2293	-629.958	-19.3585	83.1146	-4.29059	0
0.2300	-619.613	-15.6957	72.1277	-6.42475	0
0.2307	-609.003	-10.2034	51.6818	-5.81499	0
0.2313	-609.534	-7.15168	33.6775	-6.42475	0
0.2320	-598.659	-5.92938	8.04132	-9.47801	0
0.2327	-589.906	2.61459	-37.7336	-10.0878	0
0.2333	-585.927	13.6032	-81.3741	-6.42475	0
0.2340	-573.726	16.6549	-94.8025	-4.59547	0
0.2347	-562.32	20.6213	-97.2441	-3.6786	0
0.2353	-554.628	29.7764	-125.928	-0.322684	0
0.2360	-544.814	32.8281	-163.772	-0.322684	0
0.2367	-535.265	30.3876	-168.962	-3.6786	0
0.2373	-524.921	28.5541	-144.24	-3.37372	0
0.2380	-519.616	25.81	-114.335	0.899065	0
0.2387	-504.762	25.1989	-86.5643	3.64522	0
0.2393	-456.753	27.3359	-71.0015	3.34034	0
0.2400	-418.557	23.0619	-71.6079	1.50883	0
0.2407	-437.124	16.0437	-68.2528	1.50883	0
0.2413	-461.262	16.3473	-55.1315	2.11859	0
0.2420	-445.877	20.0101	-45.3653	-0.932446	0
0.2427	-426.78	19.7066	-36.2056	-3.37372	0
0.2433	-418.557	17.5696	-26.1402	-0.932446	0
0.2440	-404.499	16.3473	-22.1707	1.50883	0
0.2447	-388.319	16.0437	-16.0669	0.899065	0
0.2453	-373.465	13.9067	4.99334	1.81371	0
0.2460	-358.877	12.6844	31.5431	3.34034	0
0.2467	-346.145	16.0437	42.53	2.11859	0
0.2473	-331.291	16.9584	39.7813	0.287078	0
0.2480	-317.499	12.6844	37.6469	-1.84709	0
0.2487	-306.624	11.7697	42.53	-3.37372	0
0.2493	-290.709	13.6032	48.9331	-2.45908	0
0.2500	-279.303	9.94032	44.3572	-1.23733	0
0.2507	-260.206	5.36275	26.9672	-1.23733	0
0.2513	-206.891	3.5293	10.4829	-0.322684	0
0.2520	-167.37	-0.740667	2.5518	0.594184	0
0.2527	-185.672	-2.57412	-1.11051	-0.932446	0
0.2533	-204.239	-0.133563	1.63032	-2.45908	0
0.2540	-184.346	-1.04827	11.7036	-2.45908	0
0.2547	-164.983	-4.40353	18.1146	-3.37372	0
0.2553	-153.047	-1.96297	19.3354	-5.51011	0
0.2560	-133.418	2.31104	19.6426	-5.81499	0
0.2567	-116.177	4.7516	14.4523	-5.20523	0
0.2573	-100.263	6.27745	8.65564	-6.73186	0
0.2580	-80.6346	4.444	9.87641	-7.6465	0
0.2587	-62.3327	-0.133563	-2.33127	-6.73186	0
0.2593	-44.0307	0.174036	-32.5433	-6.11987	0
0.2600	-28.3813	3.5293	-46.2789	-4.90035	0
0.2607	-14.3233	3.5293	-31.0233	-3.06884	0
0.2613	5.03966	0.785188	-13.3182	-3.37372	0
0.2620	16.7105	2.00344	-0.196898	-5.20523	0
0.2627	33.1557	6.27745	16.8939	-3.37372	0
0.2633	88.3267	9.94032	32.7639	0.287078	0
0.2640	132.888	12.0773	45.578	0.594184	0
0.2647	116.443	12.992	62.6687	-0.627565	0
0.2653	97.8755	10.5515	79.4523	-0.0178033	0
0.2660	118.034	7.19216	86.1705	0.287078	0
0.2667	140.58	6.88861	85.8633	-1.23733	0
0.2673	156.495	6.58101	85.8633	-3.06884	0
0.2680	175.062	4.444	85.5562	-4.90035	0
0.2687	189.12	2.91815	82.8075	-7.6465	0
0.2693	206.891	2.61459	80.0667	-9.47801	0
0.2700	227.846	0.785188	78.2316	-9.78289	0
0.2707	241.639	-2.57412	59.92	-10.6975	0
0.2713	255.962	-6.54053	12.3179	-11.6144	0
0.2720	270.55	-8.67754	-42.9238	-10.6975	0
0.2727	281.691	-7.15168	-77.4046	-7.6465	0
0.2733	298.136	-4.71113	-86.5643	-5.51011	0
0.2740	307.685	-5.92938	-79.2397	-6.11987	0
0.2747	321.743	-8.06639	-61.2353	-7.6465	0
0.2753	372.405	-7.76284	-46.2789	-5.51011	0
0.2760	411.926	-5.62583	-42.3095	-2.76396	0
0.2767	392.563	-2.87767	-42.0023	-3.37372	0
0.2773	371.609	-2.87767	-41.0887	-4.90035	0
0.2780	388.054	-6.84409	-42.6166	-6.73186	0
0.2787	405.825	-10.2034	-42.9238	-9.17313	0
0.2793	415.639	-9.28869	-40.4823	-8.25626	0
0.2800	428.371	-7.45524	-40.4823	-4.90035	0
0.2807	440.838	-7.45524	-47.4997	-6.11987	0
0.2813	453.039	-6.23698	-61.8418	-7.34162	0
0.2820	464.445	-1.96297	-76.1838	-3.06884	0
0.2827	472.932	3.5293	-74.6559	-1.84709	0
0.2833	483.808	5.9739	-53.2964	-5.81499	0
0.2840	489.908	4.14045	-30.7161	-7.6465	0
0.2847	494.152	3.5293	-20.6428	-4.90035	0
0.2853	501.314	6.58101	-17.8941	-1.84709	0
0.2860	498.927	8.10686	-13.6254	-0.0178033	0
0.2867	514.311	7.19216	-11.7903	-0.322684	0
0.2873	566.564	3.8369	-12.4046	-0.0178033	0
0.2880	581.948	-1.35182	-3.24488	2.42347	0
0.2887	535.265	-5.92938	18.7211	2.11859	0
0.2893	509.802	-3.79238	36.119	0.594184	0
0.2900	525.451	3.22575	38.2534	4.55986	0
0.2907	532.082	7.19216	34.2918	5.78161	0
0.2913	531.286	9.02561	30.6295	1.20395	0
0.2920	529.695	12.6844	28.7944	1.81371	0
0.2927	520.942	14.8214	32.7639	7.00113	0
0.2933	522.533	12.6844	35.2054	7.61312	0
0.2940	532.347	9.94032	25.1321	7.30824	0
0.2947	531.021	5.36275	10.79	8.83264	0
0.2953	529.165	-0.740667	0.409548	5.78161	0
0.2960	527.308	-1.04827	-5.38713	2.42347	0
0.2967	523.86	4.444	-0.81122	3.34034	0
0.2973	531.817	6.27745	13.2316	3.34034	0
0.2980	530.491	2.91815	24.2185	4.25498	0
0.2987	521.738	0.785188	24.2185	5.47673	0
0.2993	552.771	-3.48882	15.9803	1.20395	0
0.3000	586.988	-10.5069	7.73416	-3.98348	0
0.3007	556.485	-13.8663	6.82055	-3.06884	0
0.3013	510.863	-12.3404	11.7036	-2.15419	0
0.3020	510.863	-14.781	12.6172	-5.51011	0
0.3027	521.738	-20.2732	10.4829	-7.6465	0
0.3033	522.533	-19.3585	9.26209	-7.34162	0
0.3040	523.594	-15.9992	7.12771	-6.73186	0
0.3047	517.229	-16.6104	7.12771	-5.81499	0
0.3053	509.271	-16.3068	12.9244	-3.6786	0
0.3060	511.658	-13.2551	19.9418	-1.23733	0
0.3067	515.902	-11.7292	22.6905	0.594184	0
0.3073	517.494	-13.8663	22.0841	1.20395	0
0.3080	511.658	-16.918	18.7211	-0.322684	0
0.3087	502.64	-15.6957	14.7595	-0.322684	0
0.3093	503.436	-11.1181	14.4523	1.20395	0
0.3100	498.661	-8.98109	16.2795	1.50883	0
0.3107	494.683	-10.5069	13.838	0.899065	0
0.3113	527.838	-12.3404	12.3179	-0.0178033	0
0.3120	551.71	-16.3068	16.5867	-0.932446	0
0.3127	507.149	-21.1879	16.8939	-0.932446	0
0.3133	458.875	-21.4955	10.1757	-1.23733	0
0.3140	462.853	-20.8844	7.12771	-1.84709	0
0.3147	470.545	-23.0214	8.95493	-1.23733	0
0.3153	459.405	-23.3249	10.79	0.594184	0
0.3160	446.673	-20.2732	13.2316	-0.932446	0
0.3167	435.798	-17.5251	12.3179	-3.06884	0
0.3173	437.39	-14.781	4.07185	-1.23733	0
0.3180	443.225	-9.28869	-1.72483	1.20395	0
0.3187	427.045	-4.40353	-1.11051	0.594184	0
0.3193	410.865	-5.01468	1.33103	-0.0178033	0
0.3200	411.926	-5.62583	8.04132	1.50883	0
0.3207	408.478	-1.04827	20.249	0.899065	0
0.3213	397.338	2.00344	25.7464	0.899065	0
0.3220	384.341	2.00344	22.3834	3.03546	0
0.3227	380.362	6.27745	18.7211	2.73057	0
0.3233	406.356	8.71801	15.9803	-0.322684	0
0.3240	425.719	4.444	11.7036	-0.627565	0
0.3247	386.197	5.6663	8.65564	1.50883	0
0.3253	335.535	10.2439	8.65564	-0.322684	0
0.3260	325.191	5.6663	13.2316	-4.59547	0
0.3267	322.804	2.00344	22.3834	-5.81499	0
0.3273	308.48	5.36275	30.9288	-3.37372	0
0.3280	299.462	5.36275	33.3703	-2.15419	0
0.3287	293.892	3.5293	28.1879	-4.90035	0
0.3293	282.752	7.19216	13.2316	-7.6465	0
0.3300	270.55	9.94032	-2.33127	-7.34162	0
0.3307	260.471	11.7697	-6.6079	-6.11987	0
0.3313	252.248	16.3473	-7.82867	-4.29059	0
0.3320	240.047	16.3473	-13.3182	0.287078	0
0.3327	227.05	14.5179	-12.4046	2.73057	0
0.3333	214.849	16.3473	-17.2877	0.594184	0
0.3340	195.751	17.262	-46.2789	-0.932446	0
0.3347	193.099	16.0437	-72.8287	3.03546	0
0.3353	223.337	17.5696	-64.2833	5.78161	0
0.3360	225.193	18.1807	-33.1576	3.64522	0
0.3367	169.757	14.5179	0.409548	0.594184	0
0.3373	128.909	11.7697	26.9672	-1.54221	0
0.3380	125.196	11.1586	36.7254	-3.06884	0
0.3387	112.729	9.63272	46.1923	-2.76396	0
0.3393	93.8969	6.58101	72.7421	-1.23733	0
0.3400	83.8175	6.27745	80.9803	-0.322684	0
0.3407	69.4943	7.19216	49.8546	-2.15419	0
0.3413	53.3143	5.36275	22.3834	-4.90035	0
0.3420	40.5825	2.31104	22.9977	-6.73186	0
0.3427	24.6678	4.444	25.1321	-6.73186	0
0.3433	10.6098	9.94032	8.95493	-5.20523	0
0.3440	-2.9177	12.3809	-32.244	-4.29059	0
0.3447	-18.0367	11.4662	-87.7851	-2.45908	0
0.3453	-29.7075	11.4662	-116.162	-2.15419	0
0.3460	-50.6619	10.855	-103.348	-2.15419	0
0.3467	-67.3723	7.49976	-85.0364	0.899065	0
0.3473	-43.5002	7.19216	-77.0974	3.34034	0
0.3480	-27.5855	10.2439	-68.5599	0.899065	0
0.3487	-76.3907	12.6844	-60.3138	-0.932446	0
0.3493	-131.031	13.6032	-49.9412	0.594184	0
0.3500	-141.641	15.4326	-31.6297	0.594184	0
0.3507	-147.476	16.3473	-19.7292	-1.54221	0
0.3513	-164.983	13.2956	-16.3741	-2.76396	0
0.3520	-177.449	9.02561	-5.07997	-2.45908	0
0.3527	-190.977	5.36275	6.82055	-1.23733	0
0.3533	-202.647	4.14045	1.33103	0.594184	0
0.3540	-211.401	5.36275	-10.5695	0.594184	0
0.3547	-223.602	6.88861	-5.99358	0.899065	0
0.3553	-231.824	5.36275	12.6172	2.73057	0
0.3560	-238.721	4.7516	26.9672	3.34034	0
0.3567	-251.187	9.63272	34.2918	0.594184	0
0.3573	-256.492	13.6032	43.7508	-1.23733	0
0.3580	-266.041	11.4662	48.9331	1.50883	0
0.3587	-276.651	11.4662	41.3092	3.64522	0
0.3593	-249.065	15.7361	30.6295	3.34034	0
0.3600	-221.745	15.4326	20.5562	3.03546	0
0.3607	-257.288	11.7697	4.99334	1.81371	0
0.3613	-303.175	12.6844	-10.5695	0.287078	0
0.3620	-305.828	14.5179	-16.9805	1.20395	0
0.3627	-305.032	12.6844	-23.0843	0.287078	0
0.3633	-313.255	11.1586	-27.9674	-3.6786	0
0.3640	-311.133	9.94032	-25.5259	-3.06884	0
0.3647	-310.868	8.41446	-26.1402	1.50883	0
0.3653	-314.846	9.02561	-35.292	2.11859	0
0.3660	-313.785	8.10686	-42.9238	-0.0178033	0
0.3667	-316.703	5.36275	-43.8374	0.287078	0
0.3673	-320.151	5.05515	-38.0407	1.20395	0
0.3680	-320.416	4.444	-22.7772	2.11859	0
0.3687	-322.008	-0.133563	-5.68642	3.34034	0
0.3693	-323.865	-4.40353	4.68618	2.11859	0
0.3700	-333.413	-1.96297	14.1452	0.287078	0
0.3707	-334.209	2.61459	30.6295	1.50883	0
0.3713	-297.871	2.00344	48.9331	4.25498	0
0.3720	-271.081	-0.133563	61.7551	4.55986	0
0.3727	-303.971	1.69989	71.2141	3.64522	0
0.3733	-344.554	2.00344	80.0667	3.9501	0
0.3740	-347.737	-0.133563	88.3049	4.25498	0
0.3747	-343.758	1.69989	85.5562	4.86474	0
0.3753	-344.554	4.444	62.9759	5.78161	0
0.3760	-341.636	1.39229	33.9846	5.17185	0
0.3767	-343.228	-0.740667	17.201	4.25498	0
0.3773	-346.145	0.785188	14.7595	4.25498	0
0.3780	-345.88	0.477588	21.4698	1.20395	0
0.3787	-348.267	2.91815	26.66	-0.932446	0
0.3793	-350.654	9.02561	15.0588	1.81371	0
0.3800	-353.572	11.7697	-2.02411	3.34034	0
0.3807	-357.286	12.0773	1.63032	2.42347	0
0.3813	-358.877	13.6032	14.1452	5.47673	0
0.3820	-370.813	12.6844	8.04132	7.918	0
0.3827	-373.996	9.02561	-8.43512	6.08649	0
0.3833	-335.535	8.41446	-13.6254	6.69625	0
0.3840	-310.602	8.41446	-10.5695	7.30824	0
0.3847	-352.511	3.8369	-11.1838	3.34034	0
0.3853	-399.99	-3.18527	-20.95	-0.322684	0
0.3860	-405.56	-6.84409	-38.0407	0.594184	0
0.3867	-409.274	-8.98109	-45.3653	1.50883	0
0.3873	-422.271	-12.0328	-34.3784	4.25498	0
0.3880	-427.045	-13.2551	-19.422	7.918	0
0.3887	-433.146	-12.0328	-16.3741	9.13752	0
0.3893	-442.695	-12.3404	-18.2013	10.3593	0
0.3900	-449.856	-12.0328	-15.1533	11.2739	0
0.3907	-457.814	-10.2034	-10.8767	9.13752	0
0.3913	-463.914	-11.1181	-10.5695	8.52776	0
0.3920	-472.932	-12.644	-13.3182	10.0544	0
0.3927	-482.216	-8.67754	-14.2318	8.52776	0
0.3933	-486.195	-0.133563	-12.0974	8.52776	0
0.3940	-501.844	9.02561	-10.8767	11.8837	0
0.3947	-511.393	14.5179	-10.5695	12.4957	0
0.3953	-476.911	13.6032	-3.24488	11.5788	0
0.3960	-452.509	11.7697	9.87641	12.8005	0
0.3967	-496.274	10.5515	18.4218	12.1908	0
0.3973	-544.284	7.80331	22.0841	9.74951	0
0.3980	-546.671	4.14045	21.1626	10.0544	0
0.3987	-550.119	-2.26652	10.79	10.6642	0
0.3993	-564.707	-10.5069	-2.33127	9.74951	0
0.4000	-566.564	-13.8663	-3.8592	9.4424	0
0.4007	-566.829	-15.0845	0.409548	8.83264	0
0.4013	-573.195	-20.5768	-9.65588	8.22288	0
0.4020	-579.561	-24.2396	-30.7161	8.83264	0
0.4027	-583.54	-23.0214	-42.6166	10.0544	0
0.4033	-585.397	-22.7138	-40.4823	11.8837	0
0.4040	-592.028	-23.9361	-33.4648	15.2418	0
0.4047	-601.311	-24.8508	-26.1402	16.1565	0
0.4053	-602.107	-27.9025	-19.7292	13.1054	0
0.4060	-609.003	-28.8172	-13.9325	11.2739	0
0.4067	-611.656	-25.7655	-6.90719	11.5788	0
0.4073	-577.704	-25.7655	1.33103	11.2739	0
0.4080	-553.037	-30.3431	4.37901	10.6642	0
0.4087	-593.884	-32.1765	1.63032	10.6642	0
0.4093	-641.894	-29.1248	-4.16636	9.74951	0
0.4100	-642.69	-27.2913	-11.491	7.61312	0
0.4107	-634.467	-27.2913	-16.3741	7.30824	0
0.4113	-640.037	-25.4619	-14.8461	10.0544	0
0.4120	-642.424	-22.4102	-2.02411	11.2739	0
0.4127	-642.69	-19.3585	15.9803	9.74951	0
0.4133	-644.546	-15.6957	28.7944	10.969	0
0.4140	-647.464	-13.5587	32.4567	13.4103	0
0.4147	-649.851	-12.0328	30.6295	10.3593	0
0.4153	-647.464	-10.2034	33.071	5.17185	0
0.4160	-649.321	-9.28869	34.2918	5.47673	0
0.4167	-654.095	-7.45524	13.838	6.69625	0
0.4173	-651.973	-3.79238	-19.7292	6.08649	0
0.4180	-660.196	-2.57412	-35.9063	7.61312	0
0.4187	-666.562	-2.57412	-34.9849	8.83264	0
0.4193	-628.366	0.477588	-37.4264	6.39137	0
0.4200	-597.333	0.174036	-43.5302	4.55986	0
0.4207	-636.589	-3.79238	-49.9412	3.03546	0
0.4213	-680.62	-3.18527	-60.0146	-0.322684	0
0.4220	-677.702	2.31104	-70.08	2.11859	0
0.4227	-674.784	4.444	-74.9631	7.00113	0
0.4233	-684.864	2.00344	-74.6559	4.86474	0
0.4240	-684.068	-1.04827	-64.5905	2.42347	0
0.4247	-682.476	-1.96297	-45.3653	7.00113	0
0.4253	-683.007	-0.437115	-29.1882	7.918	0
0.4260	-677.702	-1.96297	-21.5564	3.34034	0
0.4267	-675.845	-6.54053	-17.2877	2.11859	0
0.4273	-674.519	-9.28869	-7.82867	0.594184	0
0.4280	-672.662	-11.1181	9.26209	-3.37372	0
0.4287	-672.928	-12.0328	20.5562	-0.932446	0
0.4293	-668.684	-8.06639	25.7464	1.81371	0
0.4300	-670.275	-4.71113	35.2054	-1.84709	0
0.4307	-667.357	-5.62583	38.5605	-2.15419	0
0.4313	-624.388	-5.62583	30.6295	2.73057	0
0.4320	-591.497	-5.01468	30.0152	3.34034	0
0.4327	-624.122	-7.45524	38.8677	1.50883	0
0.4333	-658.339	-10.5069	42.8293	1.20395	0
0.4340	-648.26	-11.1181	48.0195	-0.322684	0
0.4347	-638.446	-8.98109	45.2708	0.594184	0
0.4353	-637.915	-4.40353	18.1146	3.34034	0
0.4360	-624.918	-2.26652	-9.34872	0.899065	0
0.4367	-612.982	-3.48882	-15.4526	-1.54221	0
0.4373	-603.433	-3.18527	-18.8156	-0.627565	0
0.4380	-588.845	-2.26652	-26.1402	-3.37372	0
0.4387	-575.848	-4.40353	-31.3226	-7.6465	0
0.4393	-562.32	-7.15168	-38.6472	-7.95138	0
0.4400	-546.671	-9.28869	-38.6472	-8.25626	0
0.4407	-532.613	-10.8145	-29.8025	-10.3927	0
0.4413	-515.637	-11.1181	-38.34	-11.6144	0
0.4420	-505.558	-11.4216	-60.621	-12.2242	0
0.4427	-488.317	-12.0328	-65.5041	-11.0024	0
0.4433	-430.493	-10.5069	-52.6899	-9.17313	0
0.4440	-381.953	-8.36994	-34.9849	-10.0878	0
0.4447	-398.399	-6.23698	-20.95	-11.0024	0
0.4453	-417.496	-4.40353	-20.0364	-9.47801	0
0.4460	-389.115	-1.96297	-25.2187	-10.0878	0
0.4467	-358.081	2.61459	-21.2571	-11.6144	0
0.4473	-337.392	8.10686	-12.0974	-9.78289	0
0.4480	-307.95	10.5515	-6.30074	-6.11987	0
0.4487	-277.447	11.4662	-2.9456	-5.81499	0
0.4493	-248.27	14.2103	2.85109	-7.34162	0
0.4500	-216.44	16.9584	14.1452	-7.03674	0
0.4507	-188.589	18.1807	22.3834	-5.51011	0
0.4513	-159.412	16.9584	17.8075	-6.73186	0
0.4520	-131.031	13.9067	8.65564	-7.95138	0
0.4527	-106.629	14.2103	6.21411	-5.51011	0
0.4533	-77.9821	16.3473	3.77257	-3.98348	0
0.4540	-52.5186	13.6032	1.33103	-5.81499	0
0.4547	-19.8934	10.5515	1.33103	-5.81499	0
0.4553	48.5399	13.9067	3.15825	-4.59547	0
0.4560	102.915	15.7361	11.0972	-4.90035	0
0.4567	92.8359	11.7697	23.9113	-4.59547	0
0.4573	77.9821	9.94032	31.5431	-4.29059	0
0.4580	103.446	14.2103	35.8118	-4.90035	0
0.4587	131.827	16.3473	39.167	-5.20523	0
0.4593	154.638	15.129	33.6775	-6.73186	0
0.4600	184.876	16.3473	24.2185	-8.25626	0
0.4607	212.727	20.6213	20.5562	-7.6465	0
0.4613	242.434	22.7583	19.6426	-9.47801	0
0.4620	272.938	22.7583	20.8633	-12.2242	0
0.4627	295.483	21.8396	26.9672	-11.6144	0
0.4633	324.395	18.1807	34.5911	-12.2242	0
0.4640	355.959	15.4326	37.0326	-14.9703	0
0.4647	376.648	18.4843	20.5562	-13.1388	0
0.4653	398.133	22.4507	-12.4046	-9.47801	0
0.4660	418.027	20.3137	-28.5817	-9.47801	0
0.4667	442.429	16.0437	-13.6254	-10.3927	0
0.4673	502.64	12.6844	8.65564	-9.17313	0
0.4680	558.341	7.49976	21.4698	-9.47801	0
0.4687	547.732	1.69989	29.708	-11.9193	0
0.4693	520.411	-0.740667	37.0326	-14.0557	0
0.4700	543.223	1.69989	38.8677	-14.0557	0
0.4707	586.723	5.36275	37.3398	-14.0557	0
0.4713	609.534	7.80331	40.6949	-14.0557	0
0.4720	622.531	8.10686	44.6644	-12.529	0
0.4727	645.607	7.49976	34.2918	-10.6975	0
0.4733	674.519	8.10686	12.9244	-11.9193	0
0.4740	693.882	8.71801	-0.81122	-11.3095	0
0.4747	713.51	7.49976	-4.77281	-8.56114	0
0.4753	740.83	5.05515	-10.2702	-9.17313	0
0.4760	758.867	5.36275	-15.7597	-11.0024	0
0.4767	773.456	9.02561	-12.4046	-8.86825	0
0.4773	796.001	11.7697	-1.72483	-7.34162	0
0.4780	809.264	13.2956	6.21411	-9.17313	0
0.4787	834.462	16.6549	12.3179	-8.56114	0
0.4793	893.877	20.3137	21.4698	-5.81499	0
0.4800	923.85	21.8396	27.8808	-6.73186	0
0.4807	898.917	25.5024	26.9672	-8.56114	0
0.4813	889.898	30.9947	21.4698	-5.81499	0
0.4820	913.505	30.3876	11.0972	-3.06884	0
0.4827	927.828	30.08	-3.55204	-4.29059	0
0.4833	937.642	37.4057	-13.3182	-4.90035	0
0.4840	953.557	38.624	-16.6733	-5.51011	0
0.4847	963.636	27.943	-16.0669	-8.25626	0
0.4853	974.246	20.3137	-6.90719	-10.0878	0
0.4860	988.835	20.0101	6.51339	-10.0878	0
0.4867	1002.36	16.3473	7.43487	-12.2242	0
0.4873	1020.4	10.2439	-0.504059	-12.8339	0
0.4880	1033.4	7.19216	0.409548	-9.47801	0
0.4887	1041.09	4.14045	9.26209	-8.25626	0
0.4893	1057.53	0.785188	10.4829	-9.47801	0
0.4900	1066.82	-0.133563	-1.11051	-8.25626	0
0.4907	1073.45	0.477588	-16.0669	-5.51011	0
0.4913	1113.77	0.174036	-25.2187	-5.81499	0
0.4920	1149.84	-1.04827	-26.1402	-8.25626	0
0.4927	1129.68	-2.87767	-30.4089	-8.56114	0
0.4933	1101.83	-2.87767	-40.7815	-5.81499	0
0.4940	1109.52	-1.96297	-45.3653	-3.06884	0
0.4947	1119.6	-4.40353	-40.7815	-4.59547	0
0.4953	1120.93	-8.06639	-36.2056	-6.11987	0
0.4960	1128.62	-12.3404	-25.2187	-4.29059	0
0.4967	1132.33	-17.5251	-6.30074	-3.98348	0
0.4973	1132.07	-20.5768	1.33103	-6.11987	0
0.4980	1131.54	-19.6621	6.82055	-6.42475	0
0.4987	1125.17	-16.6104	31.5431	-4.29059	0
0.4993	1119.34	-13.2551	46.1923	-3.37372	0
0.5000	1115.89	-9.28869	33.3703	-2.45908	0
0.5007	1112.44	-6.23698	32.1495	-0.322684	0
0.5013	1111.38	-6.54053	46.4916	-0.932446	0
0.5020	1103.42	-10.8145	35.2054	-2.76396	0
0.5027	1099.44	-13.5587	4.99334	-2.15419	0
0.5033	1123.31	-11.4216	-10.8767	-1.23733	0
0.5040	1139.49	-10.8145	-13.011	-1.23733	0
0.5047	1108.46	-14.781	-5.07997	-0.627565	0
0.5053	1073.71	-16.6104	10.4829	0.594184	0
0.5060	1068.41	-15.3921	17.8075	0.594184	0
0.5067	1067.61	-16.6104	14.1452	-1.23733	0
0.5073	1063.37	-19.9697	13.2316	-5.81499	0
0.5080	1060.19	-22.4102	18.7211	-8.56114	0
0.5087	1053.02	-23.9361	23.3049	-4.90035	0
0.5093	1048.25	-24.2396	21.7769	-2.15419	0
0.5100	1045.33	-25.1543	15.0588	-5.81499	0
0.5107	1040.03	-26.6802	9.26209	-7.6465	0
0.5113	1037.11	-21.4955	6.82055	-5.20523	0
0.5120	1030.74	-15.0845	5.90694	-1.54221	0
0.5127	1021.73	-16.3068	7.73416	1.81371	0
0.5133	1018.81	-17.5251	11.0972	1.50883	0
0.5140	1006.87	-13.8663	13.2316	-3.37372	0
0.5147	997.853	-10.8145	12.3179	-3.37372	0
0.5153	1023.32	-8.06639	9.56925	1.81371	0
0.5160	1038.97	-3.79238	7.12771	2.11859	0
0.5167	1001.57	-5.01468	7.12771	-1.54221	0
0.5173	964.432	-9.28869	13.838	-1.23733	0
0.5180	959.393	-6.23698	31.2359	0.594184	0
0.5187	952.761	-0.437115	51.6818	0.594184	0
0.5193	942.947	1.69989	60.5344	-0.0178033	0
0.5200	940.03	4.444	55.037	0.899065	0
0.5207	932.603	7.19216	44.9715	1.50883	0
0.5213	921.728	5.9739	36.119	2.11859	0
0.5220	912.709	2.00344	29.1015	1.50883	0
0.5227	902.1	-0.133563	28.4872	-0.322684	0
0.5233	892.551	-1.65942	35.5126	-0.322684	0
0.5240	880.615	-2.57412	38.5605	-0.0178033	0
0.5247	869.74	-2.87767	33.3703	-1.54221	0
0.5253	860.987	-1.96297	25.4392	-1.23733	0
0.5260	842.419	-1.96297	8.04132	2.11859	0
0.5267	835.523	-3.18527	-21.2571	5.47673	0
0.5273	858.334	-2.57412	-41.703	8.52776	0
0.5280	855.947	2.31104	-43.5302	8.22288	0
0.5287	806.346	5.9739	-39.8679	5.17185	0
0.5293	773.721	3.8369	-32.5433	5.78161	0
0.5300	767.62	1.69989	-23.0843	8.22288	0
0.5307	753.297	4.444	-23.9979	6.08649	0
0.5313	738.708	7.49976	-33.4648	5.17185	0
0.5320	727.038	5.6663	-37.1271	8.52776	0
0.5327	707.675	1.39229	-38.34	8.83264	0
0.5333	694.147	-1.35182	-52.9892	5.17185	0
0.5340	684.598	-2.26652	-78.6254	3.34034	0
0.5347	668.153	-5.31823	-95.409	3.34034	0
0.5353	654.095	-8.67754	-88.3915	2.42347	0
0.5360	637.385	-7.45524	-59.4002	3.34034	0
0.5367	617.756	-3.79238	-20.95	5.47673	0
0.5373	606.086	-4.71113	8.04132	7.61312	0
0.5380	583.009	-8.36994	14.7595	6.39137	0
0.5387	558.872	-9.59224	10.79	4.25498	0
0.5393	575.848	-8.36994	11.3965	4.25498	0
0.5400	588.314	-7.15168	8.65564	5.17185	0
0.5407	532.613	-6.54053	3.15825	4.25498	0
0.5413	466.832	-6.23698	7.43487	3.64522	0
0.5420	454.896	-4.71113	12.9244	4.25498	0
0.5427	453.039	-2.87767	6.51339	4.25498	0
0.5433	424.658	-2.87767	-6.90719	3.03546	0
0.5440	392.563	-2.87767	-24.3051	0.594184	0
0.5447	370.548	-4.71113	-45.3653	0.594184	0
0.5453	350.92	-8.36994	-53.9107	3.9501	0
0.5460	329.435	-9.28869	-43.5302	4.25498	0
0.5467	306.093	-4.71113	-28.881	3.03546	0
0.5473	281.956	0.785188	-20.6428	5.17185	0
0.5480	256.758	2.91815	-15.1533	7.61312	0
0.5487	233.681	3.22575	-6.90719	5.17185	0
0.5493	212.196	2.00344	4.99334	2.42347	0
0.5500	180.367	-0.133563	15.0588	3.34034	0
0.5507	158.351	-1.04827	22.0841	4.25498	0
0.5513	172.41	-1.35182	30.9288	0.594184	0
0.5520	174.797	-2.26652	39.4741	-3.6786	0
0.5527	118.83	-3.48882	41.6085	-4.90035	0
0.5533	58.354	-3.79238	35.8118	-3.98348	0
0.5540	37.9301	-2.87767	18.7211	-2.76396	0
0.5547	23.0763	-3.48882	-9.04944	-3.06884	0
0.5553	-4.77442	-6.23698	-40.1751	-3.98348	0
0.5560	-28.3813	-6.54053	-68.2528	-2.15419	0
0.5567	-50.1314	-2.26652	-84.7292	2.42347	0
0.5573	-75.8602	0.785188	-82.902	4.25498	0
0.5580	-102.65	0.785188	-67.3392	4.25498	0
0.5587	-124.931	2.31104	-45.9718	3.9501	0
0.5593	-145.089	2.00344	-26.1402	0.594184	0
0.5600	-170.288	-1.04827	-22.1707	-3.6786	0
0.5607	-193.629	-1.04827	-33.4648	-4.29059	0
0.5613	-212.992	0.477588	-32.244	-2.76396	0
0.5620	-245.087	0.477588	-10.5695	-1.54221	0
0.5627	-267.367	2.61459	5.90694	0.287078	0
0.5633	-250.657	5.36275	3.77257	0.594184	0
0.5640	-250.126	2.91815	-4.77281	-0.0178033	0
0.5647	-309.807	-2.26652	-6.30074	2.11859	0
0.5653	-367.895	-3.79238	-2.9456	3.34034	0
0.5660	-387.258	-2.57412	-9.65588	0.899065	0
0.5667	-404.764	-1.04827	-27.0538	-0.0178033	0
0.5673	-430.228	-0.437115	-37.1271	0.899065	0
0.5680	-450.917	-0.133563	-34.0713	-0.0178033	0
0.5687	-471.341	0.785188	-25.2187	-1.23733	0
0.5693	-489.378	-0.133563	-8.74228	-1.23733	0
0.5700	-508.21	-4.40353	10.4829	-0.932446	0
0.5707	-531.021	-6.23698	19.0282	1.81371	0
0.5713	-549.323	-4.71113	18.4218	2.73057	0
0.5720	-568.156	-5.62583	15.0588	0.287078	0
0.5727	-589.375	-7.45524	5.59978	0.899065	0
0.5733	-607.942	-3.48882	-2.9456	4.55986	0
0.5740	-633.671	0.785188	-0.196898	3.34034	0
0.5747	-646.403	0.785188	8.65564	0.287078	0
0.5753	-622.796	0.785188	17.8075	0.287078	0
0.5760	-625.979	2.61459	32.4567	1.20395	0
0.5767	-688.577	3.22575	45.2708	2.42347	0
0.5773	-733.403	4.444	38.5605	3.34034	0
0.5780	-737.647	9.32916	19.6426	2.42347	0
0.5787	-754.623	16.0437	15.0588	1.81371	0
0.5793	-777.434	21.536	24.8249	3.34034	0
0.5800	-786.983	20.0101	24.2185	3.9501	0
0.5807	-802.102	14.2103	12.6172	2.73057	0
0.5813	-820.669	14.5179	7.73416	2.73057	0
0.5820	-836.053	17.262	8.04132	3.9501	0
0.5827	-853.029	13.6032	5.90694	3.34034	0
0.5833	-865.23	9.02561	2.24464	0.899065	0
0.5840	-878.758	9.02561	0.110263	0.287078	0
0.5847	-899.182	7.19216	-1.41767	2.73057	0
0.5853	-911.648	4.444	-2.63844	3.34034	0
0.5860	-927.828	3.8369	1.93748	1.20395	0
0.5867	-942.417	2.61459	16.2795	3.64522	0
0.5873	-915.097	-3.18527	33.6775	6.69625	0
0.5880	-892.551	-8.67754	41.9157	1.50883	0
0.5887	-937.642	-8.06639	40.6949	-3.06884	0
0.5893	-988.039	-4.40353	32.4567	1.20395	0
0.5900	-994.14	-3.79238	15.9803	4.25498	0
0.5907	-1000.77	-2.87767	0.110263	1.20395	0
0.5913	-1015.36	0.477588	-7.52151	0.899065	0
0.5920	-1017.22	-2.57412	-10.5695	4.86474	0
0.5927	-1024.38	-7.45524	-10.5695	4.25498	0
0.5933	-1037.37	-6.54053	-5.99358	2.42347	0
0.5940	-1045.6	-5.31823	-5.38713	3.03546	0
0.5947	-1054.62	-5.92938	-10.5695	2.73057	0
0.5953	-1058.33	-2.87767	-12.4046	2.73057	0
0.5960	-1062.04	-1.65942	-9.96305	5.17185	0
0.5967	-1070.27	-4.09998	-6.90719	5.17185	0
0.5973	-1073.18	-2.87767	-0.504059	2.73057	0
0.5980	-1081.67	0.174036	5.90694	2.42347	0
0.5987	-1089.89	0.785188	10.4829	1.50883	0
0.5993	-1055.68	2.61459	19.6426	0.287078	0
0.6000	-1023.85	6.58101	30.3223	2.42347	0
0.6007	-1060.72	7.19216	30.6295	4.55986	0
0.6013	-1103.69	6.27745	26.9672	2.73057	0
0.6020	-1099.71	6.27745	29.1015	0.594184	0
0.6027	-1093.34	7.80331	31.5431	1.20395	0
0.6033	-1095.99	8.41446	28.7944	1.50883	0
0.6040	-1087.24	5.6663	22.3834	-0.322684	0
0.6047	-1083.53	1.69989	9.26209	-0.322684	0
0.6053	-1084.59	-2.26652	-3.24488	-0.322684	0
0.6060	-1079.28	-7.76284	-6.30074	-3.98348	0
0.6067	-1074.51	-13.5587	-7.82867	-6.73186	0
0.6073	-1068.14	-16.6104	-16.0669	-3.6786	0
0.6080	-1062.04	-19.3585	-20.0364	-2.45908	0
0.6087	-1061.51	-21.1879	-9.34872	-4.90035	0
0.6093	-1055.15	-21.1879	2.24464	-6.11987	0
0.6100	-1051.17	-19.3585	1.33103	-6.42475	0
0.6107	-1042.94	-16.6104	1.33103	-6.42475	0
0.6113	-997.057	-15.0845	15.6731	-3.98348	0
0.6120	-958.332	-12.9475	33.3703	-4.29059	0
0.6127	-984.326	-8.98109	36.4262	-7.6465	0
0.6133	-1014.56	-8.36994	23.6041	-5.81499	0
0.6140	-1000.24	-9.28869	8.65564	-3.98348	0
0.6147	-984.856	-5.62583	6.51339	-7.6465	0
0.6153	-980.082	-2.87767	6.21411	-6.42475	0
0.6160	-967.085	-5.31823	-9.04944	-2.15419	0
0.6167	-955.679	-5.62583	-20.95	-1.54221	0
0.6173	-944.008	-2.87767	-4.46565	-0.932446	0
0.6180	-929.685	-2.57412	22.3834	-0.0178033	0
0.6187	-920.136	-3.79238	31.5431	-3.06884	0
0.6193	-909.526	-4.09998	27.2665	-5.51011	0
0.6200	-899.182	-2.87767	21.4698	-5.81499	0
0.6207	-886.715	-1.04827	13.2316	-6.11987	0
0.6213	-867.087	-1.04827	3.46541	-6.73186	0
0.6220	-858.069	-3.79238	-7.52151	-7.6465	0
0.6227	-845.072	-5.01468	-21.8636	-7.6465	0
0.6233	-789.901	-6.84409	-32.5433	-4.59547	0
0.6240	-746.931	-9.28869	-25.5259	-0.932446	0
0.6247	-769.212	-10.8145	-8.12796	-2.15419	0
0.6253	-788.309	-11.1181	1.63032	-5.20523	0
0.6260	-764.968	-10.5069	1.63032	-4.90035	0
0.6267	-743.748	-9.59224	-2.9456	-2.15419	0
0.6273	-730.486	-10.8145	-15.1533	0.287078	0
0.6280	-708.205	-11.1181	-23.3915	2.11859	0
0.6287	-688.047	-6.23698	-12.7117	4.25498	0
0.6293	-667.623	-1.04827	-2.33127	3.03546	0
0.6300	-646.138	-3.48882	-4.16636	-0.0178033	0
0.6307	-628.366	-6.54053	6.51339	-0.0178033	0
0.6313	-605.025	-5.62583	20.5562	0.594184	0
0.6320	-584.336	-8.67754	1.63032	-0.0178033	0
0.6327	-569.747	-15.3921	-28.2746	1.50883	0
0.6333	-545.079	-17.2215	-30.7161	2.73057	0
0.6340	-525.982	-14.1698	-25.2187	0.594184	0
0.6347	-506.619	-12.0328	-33.7641	-1.23733	0
0.6353	-445.612	-9.28869	-40.1751	-1.84709	0
0.6360	-390.176	-6.23698	-37.4264	-1.23733	0
0.6367	-403.173	-4.71113	-31.9369	0.594184	0
0.6373	-420.679	-3.18527	-13.9325	-0.0178033	0
0.6380	-392.828	-0.133563	14.4523	-2.76396	0
0.6387	-365.773	3.22575	28.7944	-2.45908	0
0.6393	-348.002	6.58101	21.1626	0.287078	0
0.6400	-319.621	11.7697	4.07185	1.20395	0
0.6407	-293.627	16.0437	-15.1533	-0.322684	0
0.6413	-270.285	13.9067	-30.4089	-1.23733	0
0.6420	-241.108	9.94032	-28.2746	-1.54221	0
0.6427	-217.501	12.6844	-16.3741	-2.15419	0
0.6433	-194.16	18.1807	-17.8941	-4.59547	0
0.6440	-167.9	17.5696	-35.9063	-4.90035	0
0.6447	-143.498	11.7697	-50.8549	-3.6786	0
0.6453	-116.443	7.19216	-50.8549	-4.29059	0
0.6460	-97.0798	5.05515	-39.2615	-5.20523	0
0.6467	-72.9425	4.444	-23.0843	-4.90035	0
0.6473	-11.1403	5.6663	-7.82867	-3.06884	0
0.6480	40.0521	6.27745	8.65564	0.594184	0
0.6487	24.6678	5.36275	30.0152	0.899065	0
0.6493	4.24393	1.08874	45.2708	-2.76396	0
0.6500	29.4422	-4.40353	34.2918	-4.59547	0
0.6507	55.7015	-6.54053	8.95493	-5.20523	0
0.6513	68.4333	-7.45524	-0.81122	-7.03674	0
0.6520	92.3054	-12.644	1.63032	-7.6465	0
0.6527	118.299	-17.8327	-2.63844	-5.81499	0
0.6533	140.05	-18.1362	-14.8461	-4.90035	0
0.6540	162.861	-16.918	-28.881	-5.20523	0
0.6547	184.611	-16.6104	-36.5128	-4.59547	0
0.6553	207.687	-12.9475	-34.3784	-1.84709	0
0.6560	230.233	-7.76284	-31.9369	-0.932446	0
0.6567	250.657	-5.62583	-31.9369	-3.37372	0
0.6573	275.059	-4.40353	-26.1402	-4.59547	0
0.6580	289.117	-1.04827	-17.2877	-4.29059	0
0.6587	307.419	1.69989	-12.4046	-6.42475	0
0.6593	364.978	2.61459	-9.65588	-5.81499	0
0.6600	410.335	4.444	-9.34872	-1.84709	0
0.6607	391.237	5.6663	-8.43512	-3.37372	0
0.6613	372.139	4.7516	-5.38713	-5.81499	0
0.6620	396.277	4.7516	-2.63844	-1.23733	0
0.6627	419.088	8.10686	6.21411	4.55986	0
0.6633	432.35	11.7697	27.2665	5.47673	0
0.6640	456.222	13.6032	48.0195	4.55986	0
0.6647	476.646	16.0437	51.3747	3.34034	0
0.6653	493.091	19.7066	30.3223	2.11859	0
0.6660	512.189	20.6213	2.24464	0.899065	0
0.6667	526.247	19.0954	-9.04944	0.594184	0
0.6673	536.326	18.7878	-10.5695	1.81371	0
0.6680	546.405	18.4843	-14.2318	1.50883	0
0.6687	561.79	17.262	0.716709	-3.06884	0
0.6693	581.948	14.5179	34.2918	-4.90035	0
0.6700	585.927	10.855	52.5954	-2.45908	0
0.6707	596.802	8.41446	52.5954	-1.23733	0
0.6713	654.891	8.10686	48.0195	-1.84709	0
0.6720	692.821	3.5293	32.7639	-1.23733	0
0.6727	659.665	-2.57412	13.2316	-2.15419	0
0.6733	634.467	-4.71113	10.79	-2.76396	0
0.6740	653.565	-3.48882	18.7211	-0.932446	0
0.6747	662.052	-2.87767	19.6426	-1.23733	0
0.6753	664.44	-2.87767	18.1146	-3.06884	0
0.6760	681.946	-6.23698	20.8633	-1.54221	0
0.6767	693.617	-9.28869	21.4698	-1.84709	0
0.6773	699.983	-8.67754	14.4523	-4.59547	0
0.6780	710.858	-7.76284	9.56925	-4.29059	0
0.6787	719.08	-6.54053	14.7595	-2.76396	0
0.6793	727.038	-1.35182	19.6426	-2.76396	0
0.6800	733.138	2.31104	16.8939	-2.15419	0
0.6807	736.852	1.69989	9.56925	-2.15419	0
0.6813	742.687	0.785188	-0.504059	-3.6786	0
0.6820	738.974	-0.133563	-11.491	-5.81499	0
0.6827	750.644	-1.96297	-12.4046	-4.59547	0
0.6833	798.123	-1.35182	-2.9456	-0.932446	0
0.6840	813.242	3.8369	8.65564	0.287078	0
0.6847	768.946	8.41446	22.0841	-1.54221	0
0.6853	744.013	7.80331	33.6775	-0.322684	0
0.6860	751.44	8.10686	33.071	3.34034	0
0.6867	749.583	15.4326	20.8633	3.64522	0
0.6873	748.788	23.673	4.99334	3.64522	0
0.6880	754.358	24.8913	-9.96305	4.25498	0
0.6887	752.766	22.1472	-14.539	3.34034	0
0.6893	754.888	19.0954	-5.68642	3.34034	0
0.6900	757.01	18.4843	-1.41767	7.30824	0
0.6907	754.358	20.3137	-17.2877	8.83264	0
0.6913	758.337	19.0954	-36.2056	6.08649	0
0.6920	758.337	13.6032	-38.0407	3.34034	0
0.6927	752.501	10.2439	-34.3784	2.11859	0
0.6933	755.154	9.02561	-41.703	1.81371	0
0.6940	745.87	6.27745	-52.0756	4.25498	0
0.6947	737.913	4.444	-55.4308	7.61312	0
0.6953	775.047	6.27745	-52.6899	7.61312	0
0.6960	802.102	8.41446	-47.1925	6.08649	0
0.6967	763.376	7.80331	-37.7336	7.918	0
0.6973	724.12	5.36275	-20.3356	10.0544	0
0.6980	722.794	2.00344	12.6172	9.74951	0
0.6987	720.406	-1.04827	51.6818	9.13752	0
0.6993	714.306	-2.26652	63.5823	10.969	0
0.7000	712.714	-1.65942	39.4741	10.6642	0
0.7007	704.227	0.174036	12.0108	9.4424	0
0.7013	699.452	4.7516	5.59978	13.4103	0
0.7020	698.391	9.02561	12.3179	17.988	0
0.7027	692.821	9.02561	22.3834	17.988	0
0.7033	694.678	10.855	29.1015	16.1565	0
0.7040	694.147	15.129	23.9113	14.6321	0
0.7047	685.129	15.129	10.4829	11.5788	0
0.7053	684.333	11.7697	4.99334	9.13752	0
0.7060	675.049	10.855	7.73416	10.3593	0
0.7067	663.644	9.94032	9.56925	12.4957	0
0.7073	696.534	7.19216	7.43487	12.1908	0
0.7080	726.507	3.5293	8.04132	9.74951	0
0.7087	684.598	-1.35182	18.4218	7.61312	0
0.7093	637.915	-5.31823	27.5736	6.69625	0
0.7100	641.363	-5.01468	15.6731	7.00113	0
0.7107	643.22	-3.79238	-8.74228	7.00113	0
0.7113	629.958	-3.18527	-21.2571	6.08649	0
0.7120	627.836	-2.57412	-23.0843	3.9501	0
0.7127	624.388	-2.87767	-20.6428	3.03546	0
0.7133	612.452	-3.79238	-11.491	3.34034	0
0.7140	601.311	-4.09998	-5.68642	2.42347	0
0.7147	593.884	-4.71113	-12.7117	0.287078	0
0.7153	590.171	-3.79238	-18.2013	-0.322684	0
0.7160	581.683	-3.79238	-14.8461	1.20395	0
0.7167	568.951	-6.84409	-11.1838	3.9501	0
0.7173	562.32	-9.28869	-4.16636	7.30824	0
0.7180	546.14	-6.54053	2.5518	8.22288	0
0.7187	534.735	-1.04827	-11.1838	7.918	0
0.7193	567.625	3.5293	-39.8679	10.0544	0
0.7200	588.314	7.49976	-48.4133	10.6642	0
0.7207	536.061	9.02561	-34.9849	7.918	0
0.7213	480.359	9.02561	-23.3915	6.69625	0
0.7220	479.564	9.02561	-14.2318	6.69625	0
0.7227	487.786	7.49976	1.02387	7.00113	0
0.7233	480.359	7.19216	11.3965	8.83264	0
0.7240	473.198	9.63272	12.0108	9.74951	0
0.7247	459.405	9.02561	9.56925	7.00113	0
0.7253	442.164	5.05515	2.24464	4.55986	0
0.7260	435.798	2.61459	-6.90719	5.17185	0
0.7267	433.941	1.69989	-2.02411	5.17185	0
0.7273	420.944	-0.437115	16.2795	3.34034	0
0.7280	402.642	-1.04827	29.708	3.34034	0
0.7287	396.807	0.785188	36.119	4.25498	0
0.7293	390.441	-1.04827	41.9157	4.25498	0
0.7300	363.386	-3.79238	37.9462	5.17185	0
0.7307	357.02	-1.04827	21.4698	8.22288	0
0.7313	393.889	2.00344	6.82055	9.4424	0
0.7320	396.011	1.08874	0.110263	9.4424	0
0.7327	337.657	0.785188	-7.82867	10.3593	0
0.7333	301.053	3.5293	-13.3182	11.5788	0
0.7340	299.993	4.444	-8.74228	11.8837	0
0.7347	288.322	3.8369	-3.24488	11.5788	0
0.7353	275.59	5.36275	-0.196898	10.3593	0
0.7360	269.755	2.91815	13.2316	8.83264	0
0.7367	255.431	-6.54053	31.5431	7.00113	0
0.7373	241.904	-14.781	38.8677	5.17185	0
0.7380	228.642	-15.0845	48.6338	3.9501	0
0.7387	210.34	-10.2034	68.1661	2.42347	0
0.7393	201.056	-6.84409	59.92	1.20395	0
0.7400	189.916	-6.84409	5.29262	1.81371	0
0.7407	173.736	-6.84409	-53.9107	3.34034	0
0.7413	170.288	-4.71113	-80.1533	1.50883	0
0.7420	155.434	-2.87767	-73.7423	0.287078	0
0.7427	135.275	-0.133563	-51.4692	1.50883	0
0.7433	161.534	3.8369	-33.1576	0.594184	0
0.7440	186.467	5.6663	-24.6123	-3.06884	0
0.7447	138.193	6.27745	-14.2318	-4.29059	0
0.7453	81.4303	8.10686	-0.504059	-1.54221	0
0.7460	72.9425	9.94032	3.77257	1.50883	0
0.7467	63.9241	9.94032	-5.68642	0.899065	0
0.7473	41.9088	5.36275	-20.6428	-3.06884	0
0.7480	32.3599	-2.26652	-30.7161	-3.98348	0
0.7487	20.9544	-6.84409	-27.0538	-1.23733	0
0.7493	4.24393	-6.54053	-9.96305	-1.23733	0
0.7500	-9.28359	-5.31823	13.2316	-3.6786	0
0.7507	-24.4026	-1.04827	30.0152	-3.98348	0
0.7513	-41.3783	6.27745	37.9462	-3.37372	0
0.7520	-60.4759	10.855	44.0501	-2.45908	0
0.7527	-78.7779	12.6844	43.4436	-0.322684	0
0.7533	-91.7749	17.8731	31.5431	0.594184	0
0.7540	-116.973	19.7066	24.5256	-0.932446	0
0.7547	-137.397	15.4326	25.1321	-0.0178033	0
0.7553	-111.403	13.9067	17.5003	1.50883	0
0.7560	-94.9578	18.7878	6.21411	2.42347	0
0.7567	-152.516	20.6213	4.07185	3.64522	0
0.7573	-214.053	16.3473	-0.196898	4.25498	0
0.7580	-225.989	14.5179	-9.04944	1.20395	0
0.7587	-237.129	15.4326	-11.491	-1.84709	0
0.7593	-263.123	12.3809	-7.82867	-3.06884	0
0.7600	-277.712	5.6663	-1.11051	-3.37372	0
0.7607	-290.444	3.5293	6.21411	-4.29059	0
0.7613	-311.133	4.14045	3.46541	-3.6786	0
0.7620	-331.291	2.91815	-4.77281	-2.15419	0
0.7627	-350.124	2.91815	-5.99358	-1.23733	0
0.7633	-369.487	6.88861	-5.99358	-0.0178033	0
0.7640	-390.441	10.2439	-8.74228	3.03546	0
0.7647	-407.152	11.1586	-7.82867	4.86474	0
0.7653	-423.332	12.0773	-5.07997	5.47673	0
0.7660	-453.57	11.7697	-2.33127	5.78161	0
0.7667	-464.179	11.1586	0.409548	4.55986	0
0.7673	-430.493	12.6844	-1.11051	4.25498	0
0.7680	-429.432	14.2103	-3.24488	4.25498	0
0.7687	-496.539	11.1586	-1.11051	3.34034	0
0.7693	-548.527	9.02561	-6.6079	2.73057	0
0.7700	-555.424	9.94032	-17.8941	1.81371	0
0.7707	-567.625	6.27745	-13.3182	-3.98348	0
0.7713	-586.988	-1.04827	4.07185	-8.56114	0
0.7720	-599.985	-4.09998	14.4523	-8.56114	0
0.7727	-617.226	-3.79238	17.8075	-8.56114	0
0.7733	-629.693	-4.71113	14.7595	-7.6465	0
0.7740	-640.302	-3.79238	-2.33127	-5.20523	0
0.7747	-657.809	-0.133563	-25.5259	-4.59547	0
0.7753	-669.479	2.00344	-35.9063	-4.90035	0
0.7760	-679.824	2.91815	-32.8505	-3.37372	0
0.7767	-694.147	5.36275	-25.5259	-3.37372	0
0.7773	-700.778	7.19216	-13.9325	-3.98348	0
0.7780	-719.611	7.80331	0.409548	-1.54221	0
0.7787	-738.974	9.63272	7.43487	0.594184	0
0.7793	-706.879	10.855	7.12771	1.81371	0
0.7800	-678.763	7.49976	8.04132	4.25498	0
0.7807	-726.507	3.5293	6.82055	4.25498	0
0.7813	-780.882	-0.133563	-6.30074	-0.322684	0
0.7820	-784.596	-5.31823	-22.7772	-3.06884	0
0.7827	-789.901	-8.06639	-26.4395	-1.23733	0
0.7833	-804.754	-6.23698	-14.539	0.287078	0
0.7840	-804.754	-5.92938	0.409548	-1.23733	0
0.7847	-809.794	-7.15168	10.4829	-1.54221	0
0.7853	-819.608	-5.62583	11.3965	-0.0178033	0
0.7860	-820.139	-4.71113	4.07185	-1.23733	0
0.7867	-823.852	-5.31823	-3.55204	-2.15419	0
0.7873	-831.279	-1.96297	-5.07997	0.594184	0
0.7880	-834.992	2.91815	-5.68642	2.42347	0
0.7887	-838.175	2.00344	-6.90719	-0.322684	0
0.7893	-839.236	-0.437115	-7.52151	-2.45908	0
0.7900	-851.968	-0.133563	-7.82867	-2.15419	0
0.7907	-860.191	-1.04827	-6.90719	-2.45908	0
0.7913	-820.404	-1.65942	-4.16636	-2.45908	0
0.7920	-782.474	1.69989	-7.52151	-0.322684	0
0.7927	-820.669	2.61459	-14.2318	-2.45908	0
0.7933	-872.923	0.785188	-16.6733	-8.25626	0
0.7940	-872.923	1.08874	-16.3741	-8.56114	0
0.7947	-864.7	2.31104	-16.9805	-3.98348	0
0.7953	-868.944	2.61459	-21.8636	-1.23733	0
0.7960	-864.169	5.6663	-34.3784	2.11859	0
0.7967	-858.334	6.88861	-41.703	5.78161	0
0.7973	-854.886	3.22575	-29.4953	3.34034	0
0.7980	-847.459	0.785188	-8.12796	1.20395	0
0.7987	-842.685	0.785188	7.73416	3.64522	0
0.7993	-837.645	1.69989	12.3179	4.25498	0
0.8000	-833.136	6.58101	4.99334	2.42347	0
0.8007	-830.483	11.7697	-3.24488	3.34034	0
0.8013	-818.017	13.2956	-5.07997	1.81371	0
0.8020	-814.834	14.2103	-7.82867	-1.54221	0
0.8027	-812.977	11.7697	-15.1533	-0.627565	0
0.8033	-764.172	5.36275	-16.3741	1.50883	0
0.8040	-717.754	4.7516	-11.7903	-0.322684	0
0.8047	-747.992	7.80331	-7.82867	-1.23733	0
0.8053	-787.248	3.22575	-2.33127	-0.322684	0
0.8060	-774.516	-3.18527	8.65564	-1.23733	0
0.8067	-761.254	-2.26652	21.1626	-4.29059	0
0.8073	-759.398	-0.133563	25.7464	-4.59547	0
0.8080	-745.34	0.174036	16.2795	-3.6786	0
0.8087	-734.464	1.08874	-1.11051	-4.29059	0
0.8093	-727.303	2.61459	-16.0669	-3.98348	0
0.8100	-713.51	3.22575	-27.9674	-2.45908	0
0.8107	-701.309	2.61459	-36.5128	-3.98348	0
0.8113	-688.577	2.31104	-38.0407	-5.20523	0
0.8120	-677.967	4.444	-33.7641	-3.06884	0
0.8127	-670.01	5.05515	-27.6603	-3.98348	0
0.8133	-651.973	-0.133563	-21.2571	-6.42475	0
0.8140	-642.159	-1.96297	-17.2877	-3.37372	0
0.8147	-629.958	1.69989	-13.9325	-0.932446	0
0.8153	-570.278	0.785188	-4.16636	-1.84709	0
0.8160	-518.289	-2.26652	9.56925	-0.627565	0
0.8167	-543.753	1.39229	23.3049	-0.0178033	0
0.8173	-574.787	4.14045	39.4741	-3.98348	0
0.8180	-555.954	0.785188	53.2098	-5.51011	0
0.8187	-534.735	-1.04827	57.1792	-1.23733	0
0.8193	-522.268	-0.133563	51.0754	-0.322684	0
0.8200	-498.396	0.174036	31.5431	-5.20523	0
0.8207	-478.237	-0.133563	2.85109	-8.56114	0
0.8213	-460.996	-2.57412	-14.2318	-7.6465	0
0.8220	-440.573	-6.23698	-15.4526	-6.11987	0
0.8227	-424.127	-7.45524	-12.4046	-4.29059	0
0.8233	-402.642	-8.36994	-6.30074	-4.29059	0
0.8240	-380.362	-9.28869	4.68618	-5.20523	0
0.8247	-364.978	-6.54053	15.9803	-3.6786	0
0.8253	-345.349	-8.67754	25.4392	-2.15419	0
0.8260	-332.352	-16.6104	26.66	-3.06884	0
0.8267	-313.785	-16.3068	12.6172	-1.84709	0
0.8273	-249.065	-8.67754	-11.491	-0.627565	0
0.8280	-195.221	-9.28869	-33.1576	-3.98348	0
0.8287	-218.297	-12.3404	-41.703	-4.90035	0
0.8293	-246.413	-6.23698	-30.7161	-1.23733	0
0.8300	-222.806	2.61459	-8.43512	-1.23733	0
0.8307	-197.077	4.444	7.43487	-1.84709	0
0.8313	-182.489	3.5293	12.9244	0.899065	0
0.8320	-159.943	2.61459	19.3354	-0.0178033	0
0.8327	-139.254	-0.437115	29.1015	-3.37372	0
0.8333	-120.952	-4.71113	26.0457	-3.06884	0
0.8340	-100.793	-9.28869	6.21411	-1.23733	0
0.8347	-84.348	-11.1181	-9.34872	-2.15419	0
0.8353	-63.6589	-4.09998	-11.491	-1.54221	0
0.8360	-42.174	1.69989	-8.12796	0.899065	0
0.8367	-25.1983	-1.96297	-2.63844	3.9501	0
0.8373	-4.77442	-4.71113	4.07185	5.17185	0
0.8380	5.57015	0.174036	6.21411	3.9501	0
0.8387	24.6678	2.91815	1.02387	3.34034	0
0.8393	91.5097	2.91815	-10.5695	3.03546	0
0.8400	144.824	3.22575	-19.1149	1.20395	0
0.8407	122.013	0.174036	-22.1707	-1.84709	0
0.8413	95.7536	-2.26652	-28.881	-3.98348	0
0.8420	117.504	1.69989	-32.244	-4.90035	0
0.8427	140.58	5.36275	-20.6428	-3.37372	0
0.8433	154.638	5.05515	-15.4526	-1.23733	0
0.8440	175.592	4.7516	-20.3356	-2.45908	0
0.8447	193.099	2.91815	-6.30074	-5.81499	0
0.8453	210.34	-1.96297	19.0282	-6.73186	0
0.8460	231.559	-5.62583	30.3223	-3.37372	0
0.8467	245.617	-5.01468	43.1364	-1.54221	0
0.8473	259.41	-3.79238	62.9759	-3.98348	0
0.8480	274.794	-5.31823	62.3616	-6.11987	0
0.8487	288.056	-7.76284	38.2534	-6.11987	0
0.8493	302.91	-5.92938	12.9244	-5.81499	0
0.8500	310.072	-3.79238	-0.504059	-4.90035	0
0.8507	326.782	-5.62583	-0.504059	-2.15419	0
0.8513	386.728	-5.01468	1.02387	-0.322684	0
0.8520	431.819	-1.35182	-5.07997	-1.23733	0
0.8527	405.56	-0.133563	-10.5695	-1.84709	0
0.8533	375.322	-0.133563	-13.3182	-0.627565	0
0.8540	389.645	1.69989	-14.8461	0.594184	0
0.8547	408.743	2.00344	-8.12796	0.287078	0
0.8553	418.292	-0.740667	7.12771	0.287078	0
0.8560	432.88	-2.87767	21.7769	0.899065	0
0.8567	448.53	-2.57412	36.4262	1.20395	0
0.8573	463.649	0.785188	52.5954	0.899065	0
0.8580	478.768	3.5293	62.9759	-0.0178033	0
0.8587	491.234	2.61459	63.2831	-2.45908	0
0.8593	502.64	0.174036	53.8162	-4.90035	0
0.8600	507.414	-0.133563	35.8118	-3.6786	0
0.8607	517.229	0.785188	11.7036	-1.54221	0
0.8613	533.408	1.69989	-5.99358	-3.37372	0
0.8620	532.613	2.31104	2.85109	-7.6465	0
0.8627	546.14	1.69989	21.7769	-8.86825	0
0.8633	606.351	-1.65942	6.82055	-5.51011	0
0.8640	631.549	-4.71113	-33.4648	-2.76396	0
0.8647	580.887	-6.84409	-52.0756	-3.98348	0
0.8653	551.976	-11.7292	-53.6035	-5.81499	0
0.8660	576.643	-16.918	-60.0146	-5.51011	0
0.8667	588.579	-18.4438	-58.4866	-3.98348	0
0.8673	583.275	-20.5768	-44.1446	-3.6786	0
0.8680	588.845	-23.9361	-26.7466	-3.06884	0
0.8687	598.659	-22.1026	-7.52151	-2.15419	0
0.8693	604.494	-16.6104	-1.41767	-1.54221	0
0.8700	603.168	-16.3068	-17.8941	-1.23733	0
0.8707	603.168	-17.5251	-26.1402	-0.627565	0
0.8713	616.43	-16.6104	-13.3182	-0.322684	0
0.8720	619.613	-15.9992	-2.33127	0.594184	0
0.8727	615.104	-17.5251	5.29262	-0.0178033	0
0.8733	627.04	-21.4955	18.7211	-0.932446	0
0.8740	622.266	-23.3249	26.0457	-1.23733	0
0.8747	609.534	-17.5251	15.0588	-2.15419	0
0.8753	657.013	-10.8145	-10.2702	-2.45908	0
0.8760	702.9	-10.2034	-23.9979	-1.54221	0
0.8767	660.991	-8.36994	-13.3182	-3.06884	0
0.8773	615.104	-0.133563	-4.77281	-5.81499	0
0.8780	629.162	5.05515	-15.7597	-3.06884	0
0.8787	632.61	4.7516	-21.5564	-0.322684	0
0.8793	618.817	5.36275	-12.4046	-3.06884	0
0.8800	630.488	6.27745	-7.82867	-4.90035	0
0.8807	637.119	2.00344	-5.38713	-3.37372	0
0.8813	625.979	-1.04827	6.82055	-3.37372	0
0.8820	627.04	3.5293	13.2316	-2.76396	0
0.8827	635.528	9.63272	0.716709	0.594184	0
0.8833	635.263	7.49976	-14.2318	1.50883	0
0.8840	629.427	4.7516	-19.7292	1.20395	0
0.8847	630.488	9.02561	-22.4779	1.81371	0
0.8853	636.589	12.3809	-18.8156	0.594184	0
0.8860	626.51	10.855	-8.74228	-1.23733	0
0.8867	624.388	13.6032	-6.30074	-0.0178033	0
0.8873	672.928	19.0954	-10.5695	2.42347	0
0.8880	706.614	19.7066	-9.65588	3.34034	0
0.8887	659.665	18.7878	-6.6079	1.81371	0
0.8893	614.308	19.0954	3.15825	1.50883	0
0.8900	625.449	18.4843	21.4698	1.50883	0
0.8907	633.141	16.3473	25.4392	1.50883	0
0.8913	622.531	12.992	12.0108	2.73057	0
0.8920	625.183	7.49976	9.26209	4.25498	0
0.8927	627.836	2.61459	14.1452	3.34034	0
0.8933	625.183	-1.96297	6.82055	2.11859	0
0.8940	624.388	-9.89579	-4.16636	1.50883	0
0.8947	621.47	-12.3404	-9.96305	-3.06884	0
0.8953	619.613	-7.76284	-15.7597	-5.81499	0
0.8960	616.165	-10.5069	-14.539	-3.06884	0
0.8967	610.595	-19.0509	-0.504059	-1.54221	0
0.8973	611.391	-16.3068	20.5562	-3.6786	0
0.8980	601.311	-10.2034	40.3877	-2.76396	0
0.8987	597.067	-14.1698	46.1923	-1.54221	0
0.8993	641.629	-16.918	29.708	-3.6786	0
0.9000	671.071	-12.644	3.15825	-5.51011	0
0.9007	617.756	-11.4216	-12.7117	-7.6465	0
0.9013	565.768	-11.1181	-13.011	-8.56114	0
0.9020	572.93	-5.92938	-12.7117	-5.81499	0
0.9027	576.378	-2.87767	-26.4395	-4.59547	0
0.9033	557.546	-2.87767	-46.2789	-5.81499	0
0.9040	552.241	-0.740667	-51.7685	-4.90035	0
0.9047	554.893	-0.437115	-35.5992	-3.06884	0
0.9053	550.119	-2.26652	-10.5695	-0.0178033	0
0.9060	540.57	0.785188	4.37901	4.25498	0
0.9067	529.43	6.88861	-2.63844	4.25498	0
0.9073	522.268	9.63272	-18.5084	2.42347	0
0.9080	516.167	11.4662	-22.4779	5.17185	0
0.9087	510.332	15.129	-17.8941	5.78161	0
0.9093	503.17	17.8731	-20.0364	3.03546	0
0.9100	481.686	17.8731	-27.0538	3.9501	0
0.9107	477.707	16.9584	-24.3051	6.08649	0
0.9113	521.738	14.8214	-16.9805	4.25498	0
0.9120	538.183	10.855	-17.5948	3.03546	0
0.9127	475.85	8.10686	-17.8941	2.42347	0
0.9133	423.597	7.80331	-7.82867	-0.627565	0
0.9140	430.228	4.14045	5.29262	-3.06884	0
0.9147	436.859	-0.133563	8.04132	-2.76396	0
0.9153	418.292	0.477588	1.93748	-0.322684	0
0.9160	403.703	1.69989	-3.24488	1.20395	0
0.9167	399.99	-0.133563	-2.02411	-0.322684	0
0.9173	396.277	-1.04827	1.33103	-2.45908	0
0.9180	383.014	-0.133563	0.716709	-2.15419	0
0.9187	370.283	-1.04827	-2.63844	-1.23733	0
0.9193	369.222	-3.79238	-1.41767	-0.627565	0
0.9200	359.938	-5.01468	6.82055	0.899065	0
0.9207	343.493	-2.57412	16.5867	4.25498	0
0.9213	337.923	2.91815	26.0457	6.08649	0
0.9220	322.273	6.58101	36.7254	6.08649	0
0.9227	308.48	6.27745	41.6085	5.47673	0
0.9233	343.493	7.19216	38.5605	5.17185	0
0.9240	369.752	9.02561	45.2708	3.64522	0
0.9247	321.212	7.19216	62.6687	3.34034	0
0.9253	268.163	5.36275	63.8895	4.55986	0
0.9260	262.328	5.9739	38.8677	3.64522	0
0.9267	256.758	3.5293	13.838	1.81371	0
0.9273	241.108	-0.740667	16.5867	1.81371	0
0.9280	234.212	-0.133563	33.071	0.594184	0
0.9287	225.193	0.174036	28.7944	-3.06884	0
0.9293	215.114	-1.65942	-1.41767	-3.06884	0
0.9300	207.157	1.39229	-30.7161	0.594184	0
0.9307	193.099	4.7516	-40.4823	3.03546	0
0.9313	182.489	2.31104	-33.7641	3.34034	0
0.9320	171.879	1.08874	-21.8636	4.25498	0
0.9327	157.291	4.7516	-11.1838	4.86474	0
0.9333	148.272	8.71801	-1.72483	3.64522	0
0.9340	130.501	14.2103	3.15825	3.34034	0
0.9347	115.116	20.0101	-1.72483	7.00113	0
0.9353	147.211	20.0101	-7.82867	10.3593	0
0.9360	171.349	19.0954	-0.81122	9.74951	0
0.9367	119.626	18.1807	15.3659	6.39137	0
0.9373	61.2717	11.7697	26.0457	4.25498	0
0.9380	51.1924	4.444	30.6295	3.64522	0
0.9387	41.9088	1.39229	37.0326	2.73057	0
0.9393	23.8721	-1.35182	43.1364	2.42347	0
0.9400	14.8537	-3.18527	34.5911	4.25498	0
0.9407	-1.06098	-1.65942	13.2316	5.47673	0
0.9413	-17.7714	-0.437115	4.07185	4.55986	0
0.9420	-29.9727	-0.437115	16.8939	5.17185	0
0.9427	-46.6832	1.69989	26.3528	7.30824	0
0.9433	-58.354	3.8369	19.6426	4.25498	0
0.9440	-66.3113	1.69989	19.3354	-1.23733	0
0.9447	-80.3693	-2.57412	34.2918	-0.627565	0
0.9453	-89.9182	-5.62583	35.5126	0.287078	0
0.9460	-106.098	-7.45524	12.3179	-4.90035	0
0.9467	-116.973	-7.45524	-13.3182	-8.25626	0
0.9473	-83.0218	-7.45524	-27.9674	-7.6465	0
0.9480	-59.6802	-10.2034	-34.6856	-9.47801	0
0.9487	-110.607	-14.781	-35.9063	-11.3095	0
0.9493	-167.37	-15.6957	-38.0407	-9.47801	0
0.9500	-176.919	-11.1181	-47.8069	-9.47801	0
0.9507	-183.285	-7.45524	-56.6515	-11.6144	0
0.9513	-200.526	-8.36994	-55.1315	-9.47801	0
0.9520	-213.523	-7.76284	-45.3653	-4.90035	0
0.9527	-229.702	-7.45524	-39.8679	-5.20523	0
0.9533	-245.882	-10.5069	-46.2789	-8.56114	0
0.9540	-260.471	-12.9475	-54.5172	-11.9193	0
0.9547	-278.508	-11.1181	-45.3653	-13.1388	0
0.9553	-294.422	-8.67754	-8.43512	-12.8339	0
0.9560	-313.255	-6.23698	39.7813	-10.3927	0
0.9567	-332.087	-5.62583	69.6862	-8.56114	0
0.9573	-346.41	-7.15168	67.859	-6.73186	0
0.9580	-373.731	-5.62583	47.1059	-3.06884	0
0.9587	-386.197	-1.65942	27.5736	0.594184	0
0.9593	-352.511	-0.740667	12.9244	0.594184	0
0.9600	-351.981	-0.133563	-5.99358	0.594184	0
0.9607	-421.21	2.31104	-29.4953	3.34034	0
0.9613	-468.954	4.444	-44.4439	4.25498	0
0.9620	-470.015	8.71801	-43.8374	0.899065	0
0.9627	-485.134	12.3809	-35.9063	-1.23733	0
0.9633	-503.701	7.19216	-24.3051	-1.23733	0
0.9640	-509.536	3.22575	-12.4046	-3.37372	0
0.9647	-524.125	9.63272	-6.90719	-4.90035	0
0.9653	-537.918	12.6844	-6.30074	-2.45908	0
0.9660	-545.079	8.10686	-5.99358	-1.23733	0
0.9667	-558.341	8.41446	-8.74228	-3.98348	0
0.9673	-568.686	11.1586	-8.12796	-4.90035	0
0.9680	-581.153	9.63272	10.1757	-2.15419	0
0.9687	-597.863	7.19216	34.8982	-1.23733	0
0.9693	-605.82	4.444	37.3398	-1.23733	0
0.9700	-624.388	1.69989	17.8075	1.50883	0
0.9707	-642.159	4.14045	1.33103	4.25498	0
0.9713	-607.942	6.27745	-3.24488	2.11859	0
0.9720	-579.296	2.91815	-2.33127	-1.84709	0
0.9727	-628.366	0.785188	7.73416	-1.84709	0
0.9733	-682.211	1.39229	22.9977	-0.322684	0
0.9740	-684.598	0.477588	31.8502	-1.84709	0
0.9747	-688.047	0.785188	40.0885	-2.45908	0
0.9753	-702.37	0.785188	53.5169	0.899065	0
0.9760	-704.757	-4.09998	55.037	1.50883	0
0.9767	-709.531	-8.06639	33.3703	-1.84709	0
0.9773	-715.632	-8.36994	2.24464	-2.15419	0
0.9780	-715.102	-9.28869	-24.3051	-0.932446	0
0.9787	-717.224	-10.2034	-32.244	-2.76396	0
0.9793	-716.958	-11.1181	-17.5948	-4.90035	0
0.9800	-714.041	-12.3404	-2.63844	-3.06884	0
0.9807	-713.245	-9.89579	-2.33127	0.594184	0
0.9813	-707.94	-5.62583	-5.99358	1.20395	0
0.9820	-712.714	-4.09998	-5.99358	-0.322684	0
0.9827	-715.102	0.785188	-0.81122	1.50883	0
0.9833	-667.623	7.49976	13.838	4.25498	0
0.9840	-622.796	5.9739	26.66	2.73057	0
0.9847	-654.095	1.69989	31.5431	-0.0178033	0
0.9853	-693.086	3.5293	41.6085	-0.627565	0
0.9860	-680.885	3.5293	41.6085	-2.76396	0
0.9867	-667.623	-2.26652	6.82055	-4.90035	0
0.9873	-664.97	-7.76284	-27.0538	-6.11987	0
0.9880	-649.586	-12.0328	-20.0364	-10.3927	0
0.9887	-635.263	-14.1698	-1.41767	-14.0557	0
0.9893	-622.796	-15.6957	3.46541	-13.7508	0
0.9900	-604.229	-18.7474	11.0972	-12.2242	0
0.9907	-589.641	-16.6104	21.1626	-10.6975	0
0.9913	-574.256	-6.23698	21.4698	-9.47801	0
0.9920	-557.546	-1.96297	26.0457	-10.6975	0
0.9927	-545.344	-4.71113	34.2918	-12.529	0
0.9933	-525.716	-3.48882	22.6905	-10.3927	0
0.9940	-513.515	-1.04827	-5.07997	-6.73186	0
0.9947	-503.436	-3.48882	-25.2187	-7.03674	0
0.9953	-449.06	-3.18527	-36.5128	-7.34162	0
0.9960	-394.42	1.69989	-45.3653	-7.03674	0
0.9967	-412.457	4.7516	-42.6166	-11.0024	0
0.9973	-441.634	5.36275	-28.881	-13.1388	0
0.9980	-420.679	5.05515	-20.6428	-6.73186	0
0.9987	-395.746	3.22575	-18.5084	-2.15419	0
0.9993	-382.749	1.69989	-12.4046	-7.03674	0
1.0000	-360.203	0.477588	-3.55204	-9.47801	0
1.0007	-340.575	-4.71113	0.716709	-8.56114	0
1.0013	-323.069	-13.8663	-1.11051	-11.3095	0
1.0020	-301.053	-20.5768	-5.99358	-15.8872	0
1.0027	-283.547	-22.4102	-6.90719	-18.3285	0
1.0033	-262.062	-22.1026	-3.55204	-19.548	0
1.0040	-238.19	-20.2732	-6.90719	-18.9382	0
1.0047	-221.745	-13.8663	-13.3182	-16.1921	0
1.0053	-199.73	-8.06639	-9.34872	-14.6654	0
1.0060	-179.571	-3.18527	-8.12796	-10.6975	0
1.0067	-157.821	2.61459	-27.0538	-4.90035	0
1.0073	-95.2231	5.6663	-51.7685	-4.90035	0
1.0080	-35.0124	4.444	-60.0146	-6.11987	0
1.0087	-46.6832	6.27745	-53.2964	-2.15419	0
1.0093	-68.9638	9.63272	-39.8679	1.20395	0
1.0100	-38.4606	6.88861	-25.2187	-0.0178033	0
1.0107	-3.44819	4.444	-13.6254	-1.84709	0
1.0113	16.4452	8.41446	-5.38713	-0.932446	0
1.0120	46.1527	10.855	4.99334	0.594184	0
1.0127	77.9821	10.2439	19.0282	1.50883	0
1.0133	105.833	11.4662	29.1015	1.81371	0
1.0140	136.601	9.94032	26.9672	1.20395	0
1.0147	167.635	9.02561	11.0972	-0.0178033	0
1.0153	201.056	12.6844	-10.5695	0.899065	0
1.0160	233.946	11.7697	-22.4779	3.03546	0
1.0167	266.306	5.6663	-18.2013	3.34034	0
1.0173	303.175	6.88861	-3.24488	2.11859	0
1.0180	328.639	8.10686	11.0972	3.03546	0
1.0187	359.408	0.785188	17.201	4.25498	0
1.0193	436.594	-3.79238	17.5003	3.34034	0
1.0200	507.149	-2.87767	16.8939	1.20395	0
1.0207	503.436	-2.87767	15.3659	-0.627565	0
1.0213	486.991	-1.04827	15.9803	-2.45908	0
1.0220	518.024	2.31104	21.1626	-2.15419	0
1.0227	562.585	-0.437115	20.8633	3.03546	0
1.0233	594.15	-2.87767	6.21411	6.08649	0
1.0240	624.388	-2.26652	-6.90719	4.25498	0
1.0247	657.013	-4.09998	-3.24488	4.55986	0
1.0253	692.821	-5.92938	8.95493	7.918	0
1.0260	724.12	-5.62583	15.9803	6.08649	0
1.0267	749.583	-8.06639	14.4523	2.42347	0
1.0273	780.882	-9.89579	4.37901	4.25498	0
1.0280	809.264	-8.36994	-7.82867	5.78161	0
1.0287	835.788	-8.98109	-11.491	6.69625	0
1.0293	869.209	-10.2034	-8.74228	9.74951	0
1.0300	888.042	-8.36994	-7.21435	10.3593	0
1.0307	911.383	-6.54053	-3.24488	8.83264	0
1.0313	982.734	-6.84409	7.73416	9.4424	0
1.0320	1038.97	-7.15168	14.7595	8.22288	0
1.0327	1021.73	-4.71113	12.3179	4.25498	0
1.0333	1002.89	-1.04827	9.56925	4.86474	0
1.0340	1028.09	-1.35182	10.4829	8.83264	0
1.0347	1050.9	-1.65942	9.56925	11.5788	0
1.0353	1064.69	2.00344	9.87641	13.7152	0
1.0360	1085.65	4.444	14.1452	16.1565	0
1.0367	1102.09	2.61459	15.3659	16.1565	0
1.0373	1113.77	3.5293	12.3179	14.3272	0
1.0380	1125.17	5.6663	10.4829	11.5788	0
1.0387	1134.19	6.58101	9.26209	11.5788	0
1.0393	1144.27	9.02561	7.43487	12.8005	0
1.0400	1149.57	12.0773	8.95493	13.1054	0
1.0407	1151.96	12.992	8.65564	12.1908	0
1.0413	1153.82	12.6844	-2.02411	10.969	0
1.0420	1140.29	10.5515	-16.9805	9.13752	0
1.0427	1143.21	6.88861	-23.9979	8.83264	0
1.0433	1188.3	5.9739	-21.5564	8.83264	0
1.0440	1195.46	4.7516	-15.7597	7.30824	0
1.0447	1130.48	1.08874	-8.74228	7.00113	0
1.0453	1085.91	0.477588	-2.33127	7.918	0
1.0460	1083.53	3.5293	0.409548	7.918	0
1.0467	1063.63	2.61459	-3.8592	7.00113	0
1.0473	1036.31	-1.04827	-9.96305	6.39137	0
1.0480	1021.19	-3.48882	-6.90719	5.17185	0
1.0487	995.996	-4.09998	1.63032	5.17185	0
1.0493	967.88	-6.54053	-4.16636	3.64522	0
1.0500	942.152	-8.67754	-19.1149	-0.322684	0
1.0507	908.2	-8.06639	-13.9325	0.594184	0
1.0513	876.901	-6.84409	11.7036	4.86474	0
1.0520	846.398	-8.06639	27.2665	3.03546	0
1.0527	808.733	-8.98109	27.5736	1.20395	0
1.0533	772.66	-9.59224	30.6295	3.64522	0
1.0540	725.977	-11.1181	33.3703	2.42347	0
1.0547	681.946	-9.59224	20.8633	0.287078	0
1.0553	686.455	-5.62583	2.24464	3.03546	0
1.0560	685.129	-4.71113	-4.77281	3.64522	0
1.0567	600.516	-7.45524	-0.504059	0.899065	0
1.0573	502.905	-8.06639	1.63032	1.81371	0
1.0580	461.527	-6.23698	-3.24488	2.73057	0
1.0587	428.637	-6.54053	-8.74228	-1.23733	0
1.0593	376.648	-8.36994	-10.8767	-2.15419	0
1.0600	328.639	-7.45524	-14.8461	-0.627565	0
1.0607	283.017	-3.48882	-23.3915	-1.23733	0
1.0613	237.129	-2.87767	-27.0538	-2.15419	0
1.0620	190.446	-6.84409	-17.2877	-1.84709	0
1.0627	140.315	-8.98109	-1.41767	-1.84709	0
1.0633	96.2841	-8.36994	7.73416	-0.932446	0
1.0640	51.1924	-8.36994	12.0108	-0.322684	0
1.0647	-1.85672	-8.98109	14.7595	-1.84709	0
1.0653	-47.7442	-7.15168	14.1452	-2.45908	0
1.0660	-97.3451	-3.18527	14.1452	-1.84709	0
1.0667	-144.028	-0.740667	20.249	-1.23733	0
1.0673	-145.354	-0.740667	19.3354	-0.322684	0
1.0680	-150.129	-2.26652	2.85109	-1.23733	0
1.0687	-230.498	-4.71113	-11.491	-4.59547	0
1.0693	-320.947	-7.45524	-11.491	-6.11987	0
1.0700	-358.346	-7.76284	-6.6079	-5.81499	0
1.0707	-390.972	-9.28869	-5.99358	-5.81499	0
1.0713	-436.594	-11.1181	-7.21435	-5.81499	0
1.0720	-469.75	-9.28869	-5.07997	-7.6465	0
1.0727	-503.17	-6.54053	7.43487	-7.34162	0
1.0733	-540.04	-5.01468	25.1321	-1.54221	0
1.0740	-571.339	-3.79238	31.2359	1.81371	0
1.0747	-603.433	-3.79238	24.5256	-0.0178033	0
1.0753	-634.467	-6.54053	22.9977	0.594184	0
1.0760	-662.052	-4.40353	22.3834	2.42347	0
1.0767	-692.29	1.08874	4.68618	-0.0178033	0
1.0773	-721.467	2.31104	-14.2318	-1.84709	0
1.0780	-752.766	0.785188	-12.4046	0.594184	0
1.0787	-769.742	1.08874	-8.12796	1.50883	0
1.0793	-744.809	-0.740667	-18.2013	1.50883	0
1.0800	-735.26	-2.26652	-22.1707	3.34034	0
1.0807	-798.389	-0.133563	-15.7597	2.42347	0
1.0813	-864.435	-0.133563	-20.6428	-0.322684	0
1.0820	-876.636	-5.01468	-28.881	-1.23733	0
1.0827	-881.676	-6.23698	-27.9674	-0.627565	0
1.0833	-901.039	-5.31823	-38.0407	-2.15419	0
1.0840	-913.77	-7.15168	-61.2353	-3.98348	0
1.0847	-922.789	-7.76284	-74.9631	-3.37372	0
1.0853	-928.359	-5.62583	-78.0189	-0.932446	0
1.0860	-933.398	-5.31823	-77.4046	0.594184	0
1.0867	-942.152	-6.54053	-68.8592	0.287078	0
1.0873	-946.13	-7.45524	-55.1315	-0.322684	0
1.0880	-948.517	-7.45524	-46.2789	-0.0178033	0
1.0887	-953.822	-8.06639	-40.1751	0.594184	0
1.0893	-953.292	-10.5069	-32.5433	1.50883	0
1.0900	-958.066	-12.9475	-19.7292	0.594184	0
1.0907	-954.353	-9.28869	-9.34872	-1.54221	0
1.0913	-908.731	-5.01468	-9.65588	-0.0178033	0
1.0920	-875.575	-7.15168	-5.68642	4.25498	0
1.0927	-911.914	-11.1181	18.7211	1.20395	0
1.0933	-951.17	-12.644	41.0021	-3.98348	0
1.0940	-943.478	-14.4734	40.6949	-1.84709	0
1.0947	-930.481	-17.2215	31.5431	-0.322684	0
1.0953	-925.441	-19.9697	31.2359	-6.73186	0
1.0960	-912.975	-21.1879	34.2918	-9.47801	0
1.0967	-901.039	-18.4438	34.2918	-7.03674	0
1.0973	-887.246	-14.781	35.2054	-9.17313	0
1.0980	-871.596	-12.0328	41.6085	-9.17313	0
1.0987	-860.191	-7.45524	49.2403	-2.76396	0
1.0993	-844.541	-3.18527	55.3441	-2.15419	0
1.1000	-828.627	-2.87767	61.7551	-7.03674	0
1.1007	-814.038	-1.65942	55.9585	-7.03674	0
1.1013	-791.492	5.05515	30.0152	-4.90035	0
1.1020	-779.026	11.1586	9.26209	-4.90035	0
1.1027	-759.928	14.8214	12.6172	-3.06884	0
1.1033	-694.678	20.0101	16.8939	1.50883	0
1.1040	-640.302	22.1472	1.63032	4.25498	0
1.1047	-660.196	21.8396	-16.6733	3.34034	0
1.1053	-683.803	23.673	-20.95	-0.627565	0
1.1060	-656.748	23.0619	-17.2877	-2.76396	0
1.1067	-625.449	17.8731	-17.2877	-2.15419	0
1.1073	-605.82	15.4326	-24.3051	-3.6786	0
1.1080	-578.765	16.3473	-29.1882	-6.73186	0
1.1087	-552.506	14.2103	-19.422	-4.59547	0
1.1093	-528.369	13.6032	-2.9456	-2.15419	0
1.1100	-499.192	13.9067	-0.504059	-5.20523	0
1.1107	-469.75	11.1586	-12.0974	-6.73186	0
1.1113	-440.573	10.855	-16.6733	-4.29059	0
1.1120	-412.191	13.9067	-12.4046	-5.20523	0
1.1127	-381.953	12.992	-8.74228	-5.81499	0
1.1133	-347.737	10.2439	-4.46565	-3.06884	0
1.1140	-326.252	11.1586	-0.504059	-3.06884	0
1.1147	-294.422	12.6844	-1.41767	-4.59547	0
1.1153	-214.849	11.7697	0.110263	-3.37372	0
1.1160	-151.19	11.4662	11.3965	-2.45908	0
1.1167	-158.617	11.7697	18.4218	-2.45908	0
1.1173	-165.248	12.6844	10.1757	-2.15419	0
1.1180	-127.053	13.6032	-5.68642	-3.37372	0
1.1187	-90.4487	13.9067	-19.7292	-4.59547	0
1.1193	-61.5369	14.5179	-28.881	-2.76396	0
1.1200	-22.2806	13.2956	-29.4953	-3.06884	0
1.1207	11.1403	10.2439	-21.8636	-4.59547	0
1.1213	43.235	10.5515	-9.65588	-2.76396	0
1.1220	81.9608	13.6032	5.59978	-1.54221	0
1.1227	116.177	14.5179	21.7769	-3.98348	0
1.1233	147.211	12.3809	34.2918	-4.90035	0
1.1240	177.98	11.1586	32.1495	-2.45908	0
1.1247	209.013	12.0773	17.8075	-1.23733	0
1.1253	245.882	12.992	16.5867	-3.06884	0
1.1260	272.672	11.7697	39.4741	-4.90035	0
1.1267	302.645	11.4662	63.2831	-4.29059	0
1.1273	373.731	16.0437	70.6077	-2.76396	0
1.1280	433.941	19.0954	66.9454	-3.6786	0
1.1287	423.862	16.0437	49.5475	-3.98348	0
1.1293	410.069	17.5696	13.2316	-1.23733	0
1.1300	441.368	25.81	-24.6123	0.899065	0
1.1307	473.198	30.9947	-39.8679	0.594184	0
1.1313	495.213	30.9947	-27.9674	0.287078	0
1.1320	525.982	29.4688	-12.0974	-0.322684	0
1.1327	550.119	24.8913	-10.8767	-2.15419	0
1.1333	571.073	17.5696	-13.011	-2.15419	0
1.1340	598.128	10.2439	-5.38713	-0.322684	0
1.1347	620.409	2.61459	-5.07997	-0.627565	0
1.1353	640.037	-2.57412	-17.2877	-3.06884	0
1.1360	659.4	-4.09998	-23.3915	-3.98348	0
1.1367	675.58	-3.79238	-25.833	-3.37372	0
1.1373	693.351	-5.01468	-30.1018	-1.23733	0
1.1380	702.37	-7.15168	-24.3051	-0.322684	0
1.1387	720.406	-7.15168	-16.0669	-2.76396	0
1.1393	777.169	-5.01468	-19.7292	-5.51011	0
1.1400	816.425	-5.31823	-21.5564	-4.59547	0
1.1407	786.453	-6.54053	-9.65588	-3.98348	0
1.1413	755.684	-3.79238	3.46541	-3.37372	0
1.1420	770.273	-1.04827	10.1757	0.899065	0
1.1427	784.596	-0.437115	12.9244	3.9501	0
1.1433	785.657	3.22575	13.2316	1.20395	0
1.1440	794.145	6.27745	10.4829	-0.932446	0
1.1447	801.837	5.36275	2.24464	0.594184	0
1.1453	802.633	8.41446	-0.196898	1.81371	0
1.1460	803.163	14.8214	12.3179	3.9501	0
1.1467	807.407	13.6032	22.0841	6.08649	0
1.1473	809.794	8.10686	18.4218	3.9501	0
1.1480	803.693	8.10686	16.2795	3.34034	0
1.1487	799.98	10.855	21.4698	7.00113	0
1.1493	799.184	12.0773	27.2665	8.52776	0
1.1500	781.678	13.2956	26.3528	8.22288	0
1.1507	781.678	12.6844	2.5518	8.83264	0
1.1513	823.322	9.63272	-35.5992	7.00113	0
1.1520	828.361	7.80331	-54.5172	6.69625	0
1.1527	766.559	7.80331	-52.6899	8.83264	0
1.1533	724.12	4.7516	-49.3269	6.39137	0
1.1540	723.855	1.69989	-40.7815	0.594184	0
1.1547	711.123	0.785188	-28.881	2.42347	0
1.1553	690.168	-1.04827	-27.9674	8.83264	0
1.1560	677.437	-5.01468	-27.0538	10.6642	0
1.1567	660.196	-7.45524	-10.8767	7.00113	0
1.1573	644.016	-10.2034	13.5387	3.34034	0
1.1580	628.366	-12.9475	30.9288	2.73057	0
1.1587	606.616	-13.8663	28.7944	4.55986	0
1.1593	589.906	-12.0328	10.4829	4.25498	0
1.1600	568.421	-10.2034	-1.41767	4.25498	0
1.1607	540.04	-8.98109	-1.41767	8.22288	0
1.1613	522.533	-8.06639	-6.30074	10.0544	0
1.1620	493.887	-8.36994	-10.5695	7.918	0
1.1627	460.466	-8.98109	3.77257	8.83264	0
1.1633	479.564	-8.67754	25.4392	10.969	0
1.1640	498.927	-9.28869	35.2054	7.00113	0
1.1647	434.472	-12.3404	38.2534	2.42347	0
1.1653	360.734	-13.8663	42.53	3.03546	0
1.1660	342.962	-11.4216	37.9462	0.899065	0
1.1667	323.069	-8.36994	13.5387	-1.84709	0
1.1673	284.608	-7.76284	-18.8156	0.594184	0
1.1680	261.797	-8.98109	-31.3226	2.42347	0
1.1687	238.721	-10.8145	-21.5564	0.287078	0
1.1693	207.687	-12.3404	-20.0364	-0.627565	0
1.1700	179.836	-14.781	-33.1576	1.50883	0
1.1707	150.659	-17.8327	-37.4264	2.42347	0
1.1713	122.809	-20.2732	-32.5433	1.20395	0
1.1720	94.4274	-21.7991	-28.881	0.594184	0
1.1727	62.0674	-25.4619	-19.422	1.50883	0
1.1733	35.8081	-29.1248	-13.3182	-0.322684	0
1.1740	2.65245	-26.6802	-26.7466	-4.29059	0
1.1747	-28.9117	-21.1879	-40.1751	-3.37372	0
1.1753	-16.7105	-18.1362	-34.0713	3.34034	0
1.1760	-8.22261	-13.2551	-26.1402	5.78161	0
1.1767	-70.5553	-4.71113	-20.6428	3.34034	0
1.1773	-144.824	0.174036	-6.30074	4.25498	0
1.1780	-172.94	2.61459	6.82055	6.39137	0
1.1787	-195.221	5.6663	11.0972	6.08649	0
1.1793	-227.05	5.05515	16.5867	7.00113	0
1.1800	-251.453	3.5293	27.8808	9.74951	0
1.1807	-277.181	8.10686	41.6085	9.74951	0
1.1813	-303.441	11.4662	56.2577	8.22288	0
1.1820	-328.904	8.71801	64.5038	7.918	0
1.1827	-358.081	7.80331	66.0239	7.61312	0
1.1833	-383.014	6.58101	58.0928	5.47673	0
1.1840	-406.621	0.174036	26.0457	3.64522	0
1.1847	-433.146	-4.09998	-19.7292	1.81371	0
1.1853	-453.57	-4.71113	-47.1925	-0.322684	0
1.1860	-483.012	-5.31823	-50.8549	-0.322684	0
1.1867	-506.619	-2.87767	-47.8069	2.42347	0
1.1873	-483.542	-0.133563	-42.6166	5.17185	0
1.1880	-470.015	-1.96297	-34.9849	5.47673	0
1.1887	-531.021	-0.437115	-24.9194	4.86474	0
1.1893	-595.476	3.22575	-9.65588	5.17185	0
1.1900	-609.003	-0.133563	8.65564	6.69625	0
1.1907	-619.083	-3.48882	19.0282	7.918	0
1.1913	-639.507	-1.96297	16.5867	6.69625	0
1.1920	-651.177	-3.79238	17.8075	4.25498	0
1.1927	-666.827	-7.76284	33.3703	2.73057	0
1.1933	-682.742	-5.62583	47.1059	2.42347	0
1.1940	-691.229	-4.09998	44.3572	0.594184	0
1.1947	-705.022	-9.28869	31.8502	-1.84709	0
1.1953	-718.55	-12.9475	12.0108	-3.06884	0
1.1960	-728.364	-14.781	-8.43512	-2.15419	0
1.1967	-738.974	-16.6104	-10.8767	-0.627565	0
1.1973	-745.34	-16.3068	-0.504059	0.594184	0
1.1980	-759.398	-13.8663	7.12771	0.594184	0
1.1987	-766.029	-14.1698	15.3659	1.20395	0
1.1993	-727.038	-14.781	19.0282	1.50883	0
1.2000	-697.861	-13.8663	11.3965	-0.322684	0
1.2007	-740.565	-12.9475	10.4829	-3.06884	0
1.2013	-786.983	-12.3404	12.9244	-1.54221	0
1.2020	-784.331	-10.8145	-4.16636	-0.627565	0
1.2027	-779.821	-9.59224	-20.6428	-2.45908	0
1.2033	-783.8	-10.5069	-10.8767	-1.23733	0
1.2040	-776.108	-10.5069	-3.24488	1.50883	0
1.2047	-771.334	-6.23698	-13.3182	0.594184	0
1.2053	-770.007	-0.437115	-12.0974	0.594184	0
1.2060	-764.172	1.69989	1.93748	2.73057	0
1.2067	-760.193	1.69989	4.07185	1.50883	0
1.2073	-751.44	2.91815	2.85109	-0.322684	0
1.2080	-741.626	0.785188	6.82055	-1.23733	0
1.2087	-737.647	-2.57412	5.90694	-1.23733	0
1.2093	-728.364	-1.96297	5.29262	-1.23733	0
1.2100	-723.324	-0.133563	4.37901	-3.06884	0
1.2107	-714.041	-1.65942	-16.9805	-8.56114	0
1.2113	-659.665	-4.71113	-44.4439	-10.3927	0
1.2120	-612.186	-6.84409	-44.751	-6.73186	0
1.2127	-637.65	-8.98109	-30.4089	-4.59547	0
1.2133	-668.418	-12.0328	-19.422	-3.98348	0
1.2140	-648.525	-14.1698	-3.24488	-2.15419	0
1.2147	-627.04	-16.3068	13.838	-0.627565	0
1.2153	-616.165	-16.918	9.56925	0.594184	0
1.2160	-593.354	-14.4734	-10.5695	0.594184	0
1.2167	-571.073	-9.89579	-20.95	-0.322684	0
1.2173	-553.037	-6.54053	-13.011	-0.322684	0
1.2180	-531.021	-4.71113	0.110263	-0.932446	0
1.2187	-509.802	-5.62583	8.04132	-2.15419	0
1.2193	-487.786	-7.45524	16.8939	0.594184	0
1.2200	-467.097	-4.71113	31.5431	3.64522	0
1.2207	-447.204	-0.740667	48.9331	3.03546	0
1.2213	-420.414	-1.35182	61.7551	2.42347	0
1.2220	-401.316	-0.133563	55.037	1.81371	0
1.2227	-376.914	4.14045	24.8249	0.287078	0
1.2233	-309.011	2.31104	0.409548	0.594184	0
1.2240	-250.922	-0.133563	1.93748	0.899065	0
1.2247	-263.123	5.36275	9.26209	-0.932446	0
1.2253	-283.547	9.94032	4.07185	-1.23733	0
1.2260	-257.553	9.32916	-2.33127	-1.23733	0
1.2267	-224.398	11.1586	2.24464	-3.06884	0
1.2273	-201.586	14.5179	9.26209	-1.54221	0
1.2280	-175.062	16.3473	7.12771	2.11859	0
1.2287	-148.007	19.7066	1.33103	3.64522	0
1.2293	-120.156	19.399	-3.24488	3.03546	0
1.2300	-92.0401	15.7361	-11.491	1.50883	0
1.2307	-68.6986	15.4326	-17.8941	0.899065	0
1.2313	-42.7045	14.5179	-14.2318	3.34034	0
1.2320	-16.7105	10.5515	-15.1533	4.55986	0
1.2327	6.63113	10.855	-20.6428	3.34034	0
1.2333	31.8294	13.2956	-14.539	2.42347	0
1.2340	49.0704	11.7697	-9.96305	-0.0178033	0
1.2347	75.3297	12.3809	-20.6428	-3.6786	0
1.2353	142.702	15.129	-23.6987	-4.59547	0
1.2360	195.751	11.7697	-17.2877	-4.29059	0
1.2367	181.693	6.27745	-24.6123	-4.90035	0
1.2373	166.574	4.7516	-30.7161	-4.90035	0
1.2380	193.099	3.22575	-17.2877	-3.37372	0
1.2387	221.215	2.31104	-0.81122	-1.23733	0
1.2393	242.434	6.27745	6.82055	-0.322684	0
1.2400	268.428	9.94032	9.26209	-0.0178033	0
1.2407	289.117	7.49976	12.6172	1.20395	0
1.2413	310.602	4.7516	22.9977	2.11859	0
1.2420	333.413	3.8369	31.2359	0.594184	0
1.2427	350.654	0.785188	24.8249	-0.932446	0
1.2433	372.405	-0.133563	13.838	-2.45908	0
1.2440	393.624	2.61459	8.65564	-4.29059	0
1.2447	407.682	2.61459	6.21411	-2.15419	0
1.2453	428.902	0.477588	0.409548	2.11859	0
1.2460	442.695	2.61459	-15.7597	2.42347	0
1.2467	458.609	5.6663	-33.4648	2.42347	0
1.2473	520.411	5.36275	-31.6297	5.17185	0
1.2480	572.93	5.05515	-25.2187	3.9501	0
1.2487	544.284	4.7516	-30.7161	0.899065	0
1.2493	505.823	3.5293	-24.3051	2.42347	0
1.2500	528.104	2.61459	-6.90719	1.81371	0
1.2507	564.707	1.69989	-5.07997	-0.627565	0
1.2513	577.704	0.785188	-6.90719	0.899065	0
1.2520	574.256	0.477588	-0.81122	0.594184	0
1.2527	574.787	-1.65942	-6.90719	-2.45908	0
1.2533	600.25	-3.48882	-14.2318	-1.84709	0
1.2540	620.674	0.785188	-3.24488	-1.84709	0
1.2547	613.247	5.6663	6.21411	-3.37372	0
1.2553	620.409	4.444	3.15825	-0.322684	0
1.2560	644.546	2.61459	4.99334	2.73057	0
1.2567	648.26	4.444	17.8075	0.594184	0
1.2573	642.69	3.8369	40.0885	1.50883	0
1.2580	643.485	2.91815	62.3616	5.17185	0
1.2587	661.787	4.14045	58.0928	4.25498	0
1.2593	709.531	4.14045	24.5256	2.42347	0
1.2600	728.629	3.8369	-13.3182	1.50883	0
1.2607	683.272	3.22575	-46.5861	-2.15419	0
1.2613	651.973	-2.26652	-69.7807	-6.42475	0
1.2620	664.97	-8.98109	-63.9761	-7.34162	0
1.2627	666.031	-10.5069	-32.244	-9.47801	0
1.2633	660.991	-9.89579	-11.7903	-11.0024	0
1.2640	667.623	-7.76284	-23.3915	-6.73186	0
1.2647	662.052	-5.01468	-40.7815	-3.06884	0
1.2653	654.36	-6.23698	-36.2056	-3.98348	0
1.2660	657.278	-8.98109	-28.5817	-2.76396	0
1.2667	652.769	-8.36994	-39.8679	1.20395	0
1.2673	647.729	-8.36994	-53.2964	0.594184	0
1.2680	645.872	-11.1181	-52.6899	-0.627565	0
1.2687	636.589	-12.0328	-54.5172	0.594184	0
1.2693	628.897	-13.5587	-61.5346	0.594184	0
1.2700	618.817	-13.5587	-53.9107	-0.932446	0
1.2707	612.982	-6.54053	-36.2056	-0.322684	0
1.2713	647.199	-2.57412	-29.8025	1.81371	0
1.2720	673.723	-8.36994	-32.5433	3.03546	0
1.2727	625.183	-10.2034	-29.1882	-0.322684	0
1.2733	568.156	-5.31823	-14.2318	-3.98348	0
1.2740	567.095	-6.54053	6.21411	-3.06884	0
1.2747	570.278	-10.2034	17.8075	-1.54221	0
1.2753	552.241	-8.06639	10.79	-3.98348	0
1.2760	540.57	-9.28869	-3.24488	-5.20523	0
1.2767	532.082	-14.781	-7.21435	-3.37372	0
1.2773	520.146	-14.4734	4.99334	-2.15419	0
1.2780	509.271	-10.2034	30.9288	-3.37372	0
1.2787	495.744	-8.36994	62.6687	-5.81499	0
1.2793	481.42	-5.92938	88.9113	-4.90035	0
1.2800	463.118	-2.87767	100.513	-1.23733	0
1.2807	446.938	-1.96297	88.612	0.594184	0
1.2813	442.96	1.39229	54.1234	-0.322684	0
1.2820	425.188	6.27745	24.5256	-0.322684	0
1.2827	403.969	4.7516	22.3834	-0.322684	0
1.2833	432.615	1.08874	27.5736	-0.932446	0
1.2840	456.753	1.08874	16.5867	0.594184	0
1.2847	400.786	-0.133563	3.77257	0.594184	0
1.2853	338.718	-3.79238	4.37901	-0.627565	0
1.2860	331.291	-3.79238	10.79	0.594184	0
1.2867	324.926	-1.65942	19.6426	2.42347	0
1.2873	304.502	-2.57412	28.1879	1.50883	0
1.2880	293.892	-4.40353	24.2185	-0.932446	0
1.2887	280.099	-5.31823	5.90694	-2.15419	0
1.2893	262.593	-5.01468	-10.5695	-2.15419	0
1.2900	249.596	-2.57412	-13.3182	-2.15419	0
1.2907	234.212	-1.65942	-4.16636	-2.45908	0
1.2913	222.01	-3.48882	0.409548	-2.76396	0
1.2920	207.687	-2.87767	-8.74228	-0.932446	0
1.2927	187.794	1.69989	-12.7117	0.899065	0
1.2933	172.94	6.88861	-1.72483	0.899065	0
1.2940	153.047	9.94032	6.82055	0.899065	0
1.2947	140.315	11.7697	11.3965	2.11859	0
1.2953	168.431	14.2103	23.3049	2.42347	0
1.2960	184.876	16.6549	36.4262	0.899065	0
1.2967	132.888	18.4843	43.7508	-1.54221	0
1.2973	78.5126	19.0954	49.2403	-2.76396	0
1.2980	71.351	17.8731	56.2577	-2.15419	0
1.2987	68.1681	15.7361	64.8031	-2.15419	0
1.2993	51.1924	16.0437	60.2272	-0.0178033	0
1.3000	38.9911	16.3473	27.8808	4.25498	0
1.3007	28.3813	11.1586	-9.65588	5.17185	0
1.3013	15.119	6.27745	-26.1402	3.03546	0
1.3020	1.59147	6.27745	-22.4779	3.34034	0
1.3027	-9.01834	4.7516	-5.99358	3.64522	0
1.3033	-15.6495	-1.04827	15.3659	2.11859	0
1.3040	-28.3813	-3.79238	22.0841	-0.0178033	0
1.3047	-40.5825	-5.31823	12.0108	-0.627565	0
1.3053	-49.0704	-7.76284	-3.55204	-0.322684	0
1.3060	-68.6986	-9.28869	-16.9805	-0.322684	0
1.3067	-74.0035	-10.2034	-15.7597	-2.45908	0
1.3073	-38.4606	-11.1181	9.26209	-4.29059	0
1.3080	-33.9514	-9.59224	44.3572	-3.6786	0
1.3087	-91.2444	-7.45524	65.7246	-3.06884	0
1.3093	-130.235	-9.28869	58.6993	-4.59547	0
1.3100	-129.705	-12.3404	24.2185	-4.90035	0
1.3107	-139.254	-13.8663	-20.6428	-4.59547	0
1.3113	-151.19	-13.8663	-58.1795	-3.37372	0
1.3120	-153.577	-12.3404	-75.5774	-2.76396	0
1.3127	-163.126	-9.28869	-67.6385	-3.06884	0
1.3133	-169.227	-5.31823	-45.0582	-1.54221	0
1.3140	-170.288	-2.57412	-30.4089	1.50883	0
1.3147	-179.571	-1.96297	-29.8025	2.42347	0
1.3153	-185.141	-0.437115	-32.5433	1.20395	0
1.3160	-189.385	2.91815	-29.1882	-0.322684	0
1.3167	-197.608	2.91815	-18.8156	-2.45908	0
1.3173	-198.404	0.477588	-3.8592	-2.76396	0
1.3180	-209.279	2.00344	8.65564	0.594184	0
1.3187	-219.358	7.19216	12.6172	3.9501	0
1.3193	-182.224	9.94032	13.5387	3.64522	0
1.3200	-151.986	9.63272	17.201	0.594184	0
1.3207	-195.751	7.19216	19.6426	0.594184	0
1.3213	-241.904	2.91815	22.3834	1.81371	0
1.3220	-237.925	0.174036	28.1879	-0.322684	0
1.3227	-237.129	0.785188	27.2665	-3.06884	0
1.3233	-248.27	1.08874	14.7595	-2.15419	0
1.3240	-244.821	0.785188	-3.8592	-1.54221	0
1.3247	-244.556	2.61459	-25.2187	-3.06884	0
1.3253	-250.126	4.444	-38.0407	-3.37372	0
1.3260	-250.657	2.61459	-26.4395	-3.6786	0
1.3267	-251.453	0.174036	-4.16636	-5.51011	0
1.3273	-250.922	0.174036	7.43487	-5.81499	0
1.3280	-251.983	0.477588	3.15825	-5.20523	0
1.3287	-254.636	-1.04827	-15.1533	-4.29059	0
1.3293	-249.065	-1.96297	-41.3959	-1.84709	0
1.3300	-254.636	-1.96297	-49.0276	-2.45908	0
1.3307	-262.062	-0.437115	-30.1018	-6.42475	0
1.3313	-222.541	3.5293	-7.82867	-5.81499	0
1.3320	-185.937	6.58101	1.63032	-3.06884	0
1.3327	-220.684	6.27745	-3.24488	-4.90035	0
[truncated: 42,784 more rows]
