# Supplementary material for: Identification of Haptic Based Guiding Using Hard Reins
Source: PLoS One. 2015 Jul 22;10(7):e0132020. doi: 10.1371/journal.pone.0132020 (PMC4511788; doi:10.1371/journal.pone.0132020)
Supplement: S4 File — (ZIP) [file pone.0132020.s004.zip › EMGData2/Subject14/T5/t5.txt]

0.0000	287.312	-4.39111	-22.9961	-75.1707	0
0.0007	222.869	-9.88297	-39.4732	-76.0874	0
0.0013	134.403	-11.7175	-41.9147	-72.7321	0
0.0020	110.542	-12.3251	-30.6242	-66.0155	0
0.0027	90.7385	-14.4635	-20.5546	-56.2492	0
0.0033	41.23	-10.7983	-9.56775	-42.822	0
0.0040	-5.19433	-5.30642	3.55692	-25.4284	0
0.0047	-48.6969	-7.13704	7.21919	-10.1678	0
0.0053	-93.3357	-10.7983	7.82647	1.426	0
0.0060	-138.137	-7.44477	16.0681	16.0755	0
0.0067	-191.216	-1.64519	20.9511	34.997	0
0.0073	-240.076	2.93135	17.8962	50.8627	0
0.0080	-286.5	7.20411	17.8962	60.629	0
0.0087	-332.275	8.42715	18.206	68.2624	0
0.0093	-364.902	9.03473	15.4546	74.6674	0
0.0100	-405.807	12.3922	15.4546	76.5008	0
0.0107	-436.649	13.919	17.8962	73.4511	0
0.0113	-399.152	11.4769	14.5437	68.2624	0
0.0120	-369.772	11.1731	9.6607	60.0179	0
0.0127	-436.649	11.1731	11.4887	46.2851	0
0.0133	-501.253	4.1544	17.8962	27.9748	0
0.0140	-490.053	-2.25671	21.5584	12.109	0
0.0147	-477.23	-1.64519	14.2339	1.426	0
0.0153	-484.859	-1.64519	-3.16033	-8.64589	0
0.0160	-474.47	-4.39111	-16.8923	-23.9005	0
0.0167	-458.075	-5.00264	-19.6374	-40.689	0
0.0173	-449.797	-7.44477	-22.6924	-53.505	0
0.0180	-441.194	-13.8519	-27.8791	-63.5769	0
0.0187	-433.565	-16.2941	-23.2997	-69.9819	0
0.0193	-431.13	-11.106	-15.0581	-72.7321	0
0.0200	-437.623	-6.83325	-15.9752	-75.4762	0
0.0207	-442.817	-7.13704	-20.8582	-76.393	0
0.0213	-448.174	-8.05235	-21.1618	-71.5098	0
0.0220	-476.256	-7.13704	-22.6924	-63.8825	0
0.0227	-485.183	-7.13704	-29.7071	-53.505	0
0.0233	-442.979	-5.91794	-35.8109	-35.1947	0
0.0240	-450.933	-2.86428	-35.2036	-18.7118	0
0.0247	-544.594	-0.72988	-31.5414	-8.64589	0
0.0253	-612.445	-1.3414	-28.1827	4.17615	0
0.0260	-630.138	-2.25671	-25.1277	21.8753	0
0.0267	-662.765	-0.118359	-20.8582	38.3523	0
0.0273	-694.742	5.68123	-15.0581	52.3906	0
0.0280	-710.65	10.5616	-3.46397	63.0736	0
0.0287	-733.537	11.1731	12.7095	70.7009	0
0.0293	-746.686	10.2578	25.5305	75.2785	0
0.0300	-749.77	11.1731	37.1246	75.2785	0
0.0307	-758.211	10.8653	57.264	72.5344	0
0.0313	-753.341	8.42715	78.3267	69.1731	0
0.0320	-741.491	7.20411	81.0718	63.0736	0
0.0327	-731.427	6.90032	61.8434	52.085	0
0.0333	-699.937	4.76197	32.5452	36.2192	0
0.0340	-675.588	-0.72988	8.74359	17.6033	0
0.0347	-654.486	-5.30642	3.86056	3.25943	0
0.0353	-566.994	-5.30642	9.35706	-9.25703	0
0.0360	-474.47	-7.13704	4.1642	-26.9562	0
0.0367	-481.45	-15.3788	-11.7056	-44.3499	0
0.0373	-505.311	-21.4821	-23.2997	-54.4217	0
0.0380	-462.296	-21.4821	-28.4864	-64.7932	0
0.0387	-416.845	-19.3438	-30.6242	-74.254	0
0.0393	-395.743	-17.5132	-25.7412	-76.393	0
0.0400	-367.986	-16.9056	-19.9411	-74.8651	0
0.0407	-342.339	-15.9863	-21.4717	-74.8651	0
0.0413	-321.237	-14.1557	-24.2168	-73.9544	0
0.0420	-302.083	-13.8519	-23.2997	-68.7656	0
0.0427	-292.831	-13.5481	-21.4717	-55.9436	0
0.0433	-288.286	-9.88297	-17.1959	-37.6333	0
0.0440	-292.831	-5.30642	-7.73352	-21.4619	0
0.0447	-303.219	-2.5605	-4.98837	-8.34031	0
0.0453	-298.999	0.79695	-14.7544	6.00359	0
0.0460	-309.388	4.1544	-24.2168	23.0916	0
0.0467	-325.295	6.90032	-24.5205	40.4913	0
0.0473	-275.787	9.34246	-19.6374	56.357	0
0.0480	-224.493	11.1731	-11.3958	68.8735	0
0.0487	-271.891	14.2228	-5.90548	74.9729	0
0.0493	-329.84	19.7186	-6.8226	76.8064	0
0.0500	-318.478	18.4955	-4.98837	76.8064	0
0.0507	-298.35	11.4769	5.08132	75.5841	0
0.0513	-287.474	7.51184	15.151	73.7567	0
0.0520	-259.067	5.37349	30.7172	68.5679	0
0.0527	-230.986	1.71226	56.3531	56.9682	0
0.0533	-199.82	-2.5605	81.3755	40.4913	0
0.0540	-155.343	-4.6949	92.9696	23.3972	0
0.0547	-114.6	-5.00264	81.989	8.14259	0
0.0553	-74.0193	-7.44477	51.7737	-6.50688	0
0.0560	-29.8674	-11.7175	28.883	-21.7675	0
0.0567	14.1221	-12.9366	27.972	-38.8556	0
0.0573	65.7408	-12.3251	27.972	-54.4217	0
0.0580	100.478	-15.9863	11.4887	-66.3211	0
0.0587	132.293	-19.04	-8.347	-73.6488	0
0.0593	218	-16.5979	-16.2788	-74.8651	0
0.0600	293.967	-15.9863	-15.9752	-75.4762	0
0.0607	271.079	-17.2094	-12.9264	-78.2264	0
0.0613	228.875	-15.6826	-5.60185	-76.0874	0
0.0620	242.997	-12.6328	-0.105344	-67.2378	0
0.0627	259.717	-11.106	-2.54686	-56.2492	0
0.0633	255.172	-7.13704	-3.76761	-39.7723	0
0.0640	250.951	-0.72988	0.501935	-21.7675	0
0.0647	242.673	4.76197	2.33617	-9.86218	0
0.0653	236.342	9.03473	5.99844	3.25943	0
0.0660	229.2	14.2228	18.8133	23.7028	0
0.0667	211.182	20.6339	26.1378	42.6243	0
0.0673	198.359	25.822	18.8133	56.0515	0
0.0680	189.918	27.3448	9.6607	68.2624	0
0.0687	179.205	26.1258	4.47404	76.5008	0
0.0693	178.555	23.9913	1.41905	78.0287	0
0.0700	170.926	21.5492	2.33617	77.4175	0
0.0707	173.686	19.7186	5.99844	77.7231	0
0.0713	239.913	18.4955	11.4887	76.1952	0
0.0720	295.752	15.7496	19.7304	68.5679	0
0.0727	258.905	9.34246	27.3586	54.224	0
0.0733	224.33	2.01605	27.6622	36.2192	0
0.0740	260.366	-1.03367	15.4546	19.1252	0
0.0747	297.376	-2.5605	-1.3261	4.48172	0
0.0753	315.394	-8.66387	-7.42988	-8.64589	0
0.0760	346.397	-15.9863	-4.68473	-21.7675	0
0.0767	380.972	-19.04	-9.56775	-37.0281	0
0.0773	412.625	-20.8706	-19.0302	-51.6716	0
0.0780	442.817	-23.6165	-16.8923	-62.9658	0
0.0787	465.542	-25.1434	-5.60185	-70.2875	0
0.0793	486.157	-26.0587	3.55692	-73.0377	0
0.0800	497.52	-26.6702	2.94345	-72.1209	0
0.0807	502.39	-24.5319	-14.1471	-70.5931	0
0.0813	508.558	-22.7012	-33.673	-67.5434	0
0.0820	494.436	-24.2281	-34.2865	-62.0491	0
0.0827	495.41	-21.7859	-21.7753	-52.5883	0
0.0833	549.95	-15.3788	-17.8094	-36.7225	0
0.0840	551.249	-11.4098	-21.4717	-18.4122	0
0.0847	452.069	-8.66387	-23.2997	-5.2846	0
0.0853	386.166	-2.86428	-19.6374	6.9203	0
0.0860	381.784	-0.118359	-14.1471	23.0916	0
0.0867	348.507	1.10074	-11.3958	38.0467	0
0.0873	307.927	7.81563	-6.20912	50.8627	0
0.0880	293.642	16.6649	5.6948	63.6848	0
0.0887	271.079	20.3262	16.0681	73.1455	0
0.0893	250.302	21.2415	16.0681	76.8064	0
0.0900	239.589	23.076	13.9303	77.7231	0
0.0907	223.519	22.7683	19.7304	74.9729	0
0.0913	219.785	22.1607	27.3586	68.8735	0
0.0920	220.435	22.7683	20.6475	63.6848	0
0.0927	213.455	21.5492	1.72269	55.4403	0
0.0933	226.278	16.6649	-7.12624	38.3523	0
0.0940	237.803	9.95004	-1.3261	19.1252	0
0.0947	242.673	5.68123	-1.3261	2.34272	0
0.0953	306.79	4.45818	-13.23	-14.1342	0
0.0960	375.453	1.40847	-19.9411	-29.3948	0
0.0967	348.02	-5.91794	-15.0581	-42.5164	0
0.0973	302.245	-10.7983	-7.73352	-55.9436	0
0.0980	317.504	-11.7175	0.198295	-65.4044	0
0.0987	333.087	-14.4635	5.99844	-69.0712	0
0.0993	326.918	-18.1247	1.41905	-72.7321	0
0.1000	329.353	-18.1247	-9.26411	-75.7818	0
0.1007	325.133	-16.2941	-13.23	-73.0377	0
0.1013	312.634	-15.071	-15.3679	-67.2378	0
0.1020	300.297	-12.6328	-23.9132	-61.7435	0
0.1027	276.923	-8.66387	-29.7071	-52.2827	0
0.1033	248.192	-5.30642	-26.0449	-35.1947	0
0.1040	213.942	-1.64519	-22.3826	-15.0509	0
0.1047	175.796	0.79695	-24.2168	0.509286	0
0.1053	148.363	2.93135	-25.1277	13.6369	0
0.1060	105.348	6.59654	-19.6374	31.3361	0
0.1067	58.4363	10.5616	-12.0093	49.6464	0
0.1073	74.1816	13.6152	-7.42988	60.629	0
0.1080	91.5502	13.919	-4.98837	66.7345	0
0.1087	14.7714	11.1731	-1.93958	72.8399	0
0.1093	-73.2077	8.73094	-0.408984	74.9729	0
0.1100	-96.0952	9.95004	-0.105344	71.0065	0
0.1107	-111.678	11.1731	3.25328	66.7345	0
0.1113	-134.241	9.34246	7.21919	64.5955	0
0.1120	-137.812	8.42715	5.08132	58.496	0
0.1127	-141.221	9.34246	-2.8505	45.9856	0
0.1133	-140.896	6.59654	-11.3958	29.8082	0
0.1140	-126.937	2.01605	-16.8923	15.1588	0
0.1147	-117.684	1.10074	-18.7203	3.565	0
0.1153	-106.809	1.10074	-20.8582	-9.86218	0
0.1160	-90.5762	-1.94898	-27.8791	-27.2618	0
0.1167	-78.0773	-6.52947	-32.4523	-43.1276	0
0.1173	-62.1697	-10.1907	-30.3206	-55.0329	0
0.1180	-56.6507	-12.9366	-27.8791	-66.3211	0
0.1187	-48.2099	-14.4635	-22.079	-74.5595	0
0.1193	12.0119	-15.3788	-10.7885	-76.0874	0
0.1200	59.5725	-17.2094	-7.12624	-76.0874	0
0.1207	10.064	-18.4285	-11.3958	-73.9544	0
0.1213	-56.0014	-19.3438	-6.20912	-67.2378	0
0.1220	-64.9292	-19.6515	7.21919	-60.5212	0
0.1227	-71.2598	-16.9056	14.2339	-51.6716	0
0.1233	-103.4	-12.0213	10.8815	-32.4445	0
0.1240	-130.832	-8.96766	1.41905	-13.2235	0
0.1247	-154.694	-9.27539	-5.29201	-1.62372	0
0.1253	-182.126	-8.96766	-3.46397	11.4979	0
0.1260	-214.104	-4.6949	2.94345	29.8082	0
0.1267	-246.244	0.185429	6.30208	45.9856	0
0.1273	-273.027	2.62757	5.38496	57.2738	0
0.1280	-301.109	3.54288	2.33617	66.4289	0
0.1287	-321.237	5.06971	1.41905	72.8399	0
0.1293	-332.6	7.20411	5.08132	76.5008	0
0.1300	-357.922	7.20411	10.5778	77.7231	0
0.1307	-357.273	5.06971	13.6266	76.5008	0
0.1313	-292.344	3.23909	11.7924	71.0065	0
0.1320	-261.827	2.32378	4.1642	62.4625	0
0.1327	-315.556	0.493162	-5.60185	51.1683	0
0.1333	-342.339	-2.86428	-14.1471	35.9137	0
0.1340	-308.089	-7.13704	-19.3338	18.2145	0
0.1347	-283.741	-8.96766	-16.8923	3.25943	0
0.1353	-267.184	-9.88297	-11.3958	-9.86218	0
0.1360	-235.206	-12.6328	-12.9264	-25.1228	0
0.1367	-205.663	-17.2094	-18.113	-41.3001	0
0.1373	-176.932	-18.1247	-14.7544	-55.638	0
0.1380	-150.149	-18.1247	2.33617	-67.2378	0
0.1387	-133.592	-20.8706	27.972	-72.7321	0
0.1393	-114.6	-21.4821	45.9735	-74.5595	0
0.1400	-102.75	-19.3438	42.3113	-76.393	0
0.1407	-100.64	-19.3438	25.2207	-72.7321	0
0.1413	-88.1414	-18.4285	15.151	-65.4044	0
0.1420	-93.3357	-14.4635	8.74359	-59.916	0
0.1427	-107.945	-9.88297	-7.12624	-52.2827	0
0.1433	-65.5785	-3.47581	-14.7544	-34.278	0
0.1440	-26.134	6.59654	0.501935	-13.8346	0
0.1447	-87.1674	13.919	19.7304	-1.31815	0
0.1453	-166.868	19.4109	35.6002	8.44816	0
0.1460	-183.587	25.5142	56.3531	24.0084	0
0.1467	-193.976	29.787	63.6776	43.2354	0
0.1473	-217.837	32.2291	49.0285	58.496	0
0.1480	-226.928	33.4522	40.7869	67.6512	0
0.1487	-235.206	30.3985	50.2493	71.9232	0
0.1493	-239.751	27.9564	58.1811	75.2785	0
0.1500	-234.232	29.1794	58.1811	78.3342	0
0.1507	-230.986	29.787	57.264	77.112	0
0.1513	-221.409	31.01	52.0773	71.0065	0
0.1520	-206.799	32.5329	42.6211	62.7681	0
0.1527	-190.892	29.1794	30.1037	52.085	0
0.1533	-157.94	23.3798	14.2339	37.13	0
0.1540	-132.943	20.3262	-4.68473	19.7363	0
0.1547	-112.165	18.1918	-25.1277	4.48172	0
0.1553	-26.4586	13.919	-40.6939	-8.64589	0
0.1560	66.0654	9.34246	-44.3562	-25.1228	0
0.1567	58.9232	4.76197	-44.9697	-45.2666	0
0.1573	30.0297	0.185429	-49.8527	-59.916	0
0.1580	65.0915	-2.86428	-52.5979	-66.9322	0
0.1587	102.588	-4.39111	-49.2392	-71.2042	0
0.1593	118.82	-4.39111	-48.6319	-73.0377	0
0.1600	143.818	-4.6949	-54.1222	-73.3432	0
0.1607	163.297	-7.44477	-58.0882	-72.4265	0
0.1613	173.036	-10.7983	-54.1222	-67.8489	0
0.1620	182.289	-12.0213	-47.1014	-61.1323	0
0.1627	181.964	-10.7983	-40.6939	-50.7609	0
0.1633	175.796	-7.74856	-22.6924	-31.8394	0
0.1640	163.946	-7.44477	10.5778	-12.6123	0
0.1647	148.039	-5.91794	41.704	0.509286	0
0.1653	141.383	1.40847	57.264	14.8532	0
0.1660	119.632	3.84666	59.0982	32.2468	0
0.1667	95.6082	0.185429	44.1455	46.2851	0
0.1673	132.78	1.10074	23.6963	57.8849	0
0.1680	170.114	2.01605	16.3718	64.5955	0
0.1687	115.736	-2.25671	17.5925	65.2066	0
0.1693	52.268	-0.72988	13.0131	68.5679	0
0.1700	51.2941	4.45818	10.5778	72.8399	0
0.1707	56.4884	2.32378	16.9852	69.1731	0
0.1713	55.6768	0.185429	23.3927	61.8513	0
0.1720	70.6105	0.79695	18.8133	56.0515	0
0.1727	85.2196	-2.5605	8.43995	44.7633	0
0.1733	108.107	-4.08733	-0.718821	27.3696	0
0.1740	142.033	-5.30642	-8.65064	10.5812	0
0.1747	166.381	-12.3251	-16.2788	-4.0683	0
0.1753	191.703	-17.5132	-20.5546	-16.8843	0
0.1760	222.22	-18.1247	-21.7753	-29.7004	0
0.1767	249.653	-20.8706	-22.3826	-44.961	0
0.1773	282.28	-23.009	-21.4717	-59.916	0
0.1780	299.161	-22.0897	-22.3826	-71.2042	0
0.1787	317.179	-23.009	-24.5205	-77.0041	0
0.1793	393.796	-24.2281	-19.6374	-80.665	0
0.1800	453.855	-21.7859	-11.7056	-81.8873	0
0.1807	408.405	-18.7362	-8.65064	-75.7818	0
0.1813	348.832	-18.1247	-6.51276	-66.6266	0
0.1820	349.806	-19.04	-8.65064	-60.5212	0
0.1827	348.02	-17.2094	-21.4717	-48.9274	0
0.1833	324.159	-11.7175	-30.9279	-28.1725	0
0.1840	305.167	-7.44477	-25.7412	-12.0012	0
0.1847	284.877	-6.52947	-16.2788	-0.101857	0
0.1853	261.989	-4.39111	-9.56775	16.381	0
0.1860	236.505	-0.72988	-4.07125	33.7747	0
0.1867	205.501	1.10074	-1.3261	48.4241	0
0.1873	178.231	2.93135	2.03253	62.7681	0
0.1880	151.123	6.59654	13.9303	72.8399	0
0.1887	129.209	8.73094	29.4964	75.2785	0
0.1893	116.386	6.59654	33.766	74.6674	0
0.1900	89.1153	6.59654	20.6475	75.5841	0
0.1907	85.8689	13.0037	5.08132	74.6674	0
0.1913	147.714	14.8343	-0.408984	65.5122	0
0.1920	173.036	9.34246	-2.24322	52.6962	0
0.1927	109.406	7.81563	-4.68473	39.8801	0
0.1933	75.4802	11.4769	-4.98837	24.0084	0
0.1940	103.562	8.42715	-4.68473	6.30916	0
0.1947	116.386	4.76197	-1.3261	-4.97902	0
0.1953	123.365	9.95004	6.91555	-16.8843	0
0.1960	147.552	12.0884	11.4887	-36.1114	0
0.1967	161.187	6.59654	17.8962	-50.4553	0
0.1973	173.686	5.37349	30.7172	-57.4715	0
0.1980	188.295	8.42715	37.7381	-66.0155	0
0.1987	186.834	8.42715	31.938	-71.5098	0
0.1993	186.184	6.2888	20.9511	-71.5098	0
0.2000	188.619	5.37349	9.96434	-72.7321	0
0.2007	179.529	3.84666	6.91555	-71.5098	0
0.2013	170.439	1.40847	13.0131	-65.0988	0
0.2020	146.578	-0.426092	11.4887	-59.3049	0
0.2027	117.522	0.493162	-4.98837	-48.0107	0
0.2033	139.922	4.45818	-19.6374	-25.7339	0
0.2040	156.317	6.90032	-19.9411	-7.4236	0
0.2047	79.3759	5.68123	-7.73352	2.64829	0
0.2053	-13.9598	5.06971	7.82647	15.1588	0
0.2060	-49.3462	6.59654	17.8962	31.0305	0
0.2067	-81.1615	8.42715	19.4268	46.2851	0
0.2073	-127.424	9.34246	14.5437	59.1072	0
0.2080	-158.914	10.2578	5.99844	67.3456	0
0.2087	-185.211	10.2578	-3.16033	71.3121	0
0.2093	-208.098	11.1731	-7.73352	72.5344	0
0.2100	-225.142	11.1731	-9.56775	72.2288	0
0.2107	-244.134	9.34246	-12.9264	70.7009	0
0.2113	-252.575	9.34246	-17.1959	69.1731	0
0.2120	-257.444	10.2578	-20.5546	65.2066	0
0.2127	-264.586	6.59654	-24.2168	53.0017	0
0.2133	-252.25	-0.72988	-27.8791	34.0802	0
0.2140	-245.27	-7.13704	-29.0998	16.9922	0
0.2147	-242.835	-9.57918	-29.4035	2.03715	0
0.2153	-176.607	-11.7175	-30.0108	-14.4398	0
0.2160	-105.185	-17.5132	-24.2168	-29.7004	0
0.2167	-132.943	-22.7012	-5.90548	-44.0443	0
0.2173	-179.042	-22.7012	19.7304	-59.3049	0
0.2180	-161.024	-24.2281	37.4283	-69.0712	0
0.2187	-144.63	-30.3314	33.4623	-71.8154	0
0.2193	-149.824	-32.7736	10.5778	-74.5595	0
0.2200	-142.195	-28.8046	-14.1471	-75.4762	0
0.2207	-139.922	-26.6702	-30.6242	-69.9819	0
0.2213	-147.389	-26.974	-37.0317	-62.6602	0
0.2220	-152.746	-25.7549	-32.7621	-56.2492	0
0.2227	-170.277	-24.5319	-25.1277	-45.2666	0
0.2233	-192.515	-23.9243	-22.3826	-29.7004	0
0.2240	-216.052	-21.7859	-19.6374	-14.1342	0
0.2247	-242.511	-17.5132	-15.0581	-3.76273	0
0.2253	-265.073	-12.3251	-13.23	7.83702	0
0.2260	-301.434	-2.5605	-8.347	26.7585	0
0.2267	-331.95	10.2578	0.198295	45.0689	0
0.2273	-301.109	17.888	1.41905	56.6626	0
0.2280	-276.761	19.4109	-2.54686	65.2066	0
0.2287	-342.339	21.853	2.03253	70.7009	0
0.2293	-411.976	27.9564	14.2339	72.2288	0
0.2300	-415.547	32.2291	23.3927	74.0562	0
0.2307	-412.787	30.3985	28.883	74.6674	0
0.2313	-419.605	26.4295	32.8551	70.0898	0
0.2320	-411.976	25.5142	34.3795	60.9346	0
0.2327	-398.503	25.5142	30.1037	47.2019	0
0.2333	-376.265	22.4645	21.2548	31.6417	0
0.2340	-346.073	19.7186	13.9303	17.9089	0
0.2347	-322.86	20.6339	9.96434	3.25943	0
0.2353	-293.805	21.2415	5.08132	-15.3565	0
0.2360	-259.879	15.7496	1.41905	-32.7501	0
0.2367	-231.635	6.59654	-3.16033	-45.2666	0
0.2373	-197.709	0.185429	-11.0921	-57.1659	0
0.2380	-176.607	-2.86428	-16.2788	-68.4601	0
0.2387	-153.72	-5.00264	-13.23	-74.8651	0
0.2393	-76.4541	-5.61021	-8.347	-76.393	0
0.2400	-13.3105	-4.6949	-9.87139	-75.4762	0
0.2407	-49.6708	-5.91794	-12.9264	-71.5098	0
0.2413	-100.64	-8.96766	-12.9264	-66.3211	0
0.2420	-90.5762	-8.96766	-14.1471	-62.3546	0
0.2427	-80.8368	-6.52947	-16.5886	-51.6716	0
0.2433	-94.1473	-6.22173	-13.5337	-32.145	0
0.2440	-100.965	-5.61021	-5.60185	-15.3565	0
0.2447	-108.919	-2.25671	2.63981	-4.0683	0
0.2453	-119.307	-1.3414	12.4059	12.4146	0
0.2460	-127.748	-2.5605	21.5584	31.9472	0
0.2467	-142.682	0.493162	20.6475	46.2851	0
0.2473	-154.694	5.98501	13.0131	57.2738	0
0.2480	-160.213	7.81563	13.0131	68.5679	0
0.2487	-164.758	8.11942	17.2889	74.6674	0
0.2493	-160.375	10.8653	16.9852	73.4511	0
0.2500	-162.323	13.3075	16.9852	69.4786	0
0.2507	-151.61	13.0037	16.3718	67.6512	0
0.2513	-80.5122	10.5616	8.43995	64.5955	0
0.2520	-16.07	8.11942	-0.105344	56.357	0
0.2527	-37.4966	7.51184	-4.38109	43.2354	0
0.2533	-63.6306	8.42715	-13.5337	27.9748	0
0.2540	-28.0819	7.51184	-24.2168	11.4979	0
0.2547	16.2323	5.37349	-23.2997	-3.15158	0
0.2553	50.1578	4.76197	-18.7203	-14.7453	0
0.2560	93.498	1.71226	-19.6374	-30.3115	0
0.2567	135.864	-5.91794	-19.3338	-50.1497	0
0.2573	177.744	-11.106	-22.9961	-64.4936	0
0.2580	217.675	-13.2404	-34.5902	-69.3708	0
0.2587	247.218	-16.2941	-43.1354	-72.1209	0
0.2593	279.358	-18.1247	-44.0526	-74.5595	0
0.2600	306.79	-16.2941	-40.6939	-75.4762	0
0.2607	323.185	-15.3788	-30.6242	-73.6488	0
0.2613	340.878	-19.04	-16.8923	-68.1545	0
0.2620	341.528	-19.9553	-4.38109	-58.6938	0
0.2627	344.936	-14.4635	13.0131	-45.5721	0
0.2633	401.425	-9.57918	40.1796	-30.006	0
0.2640	437.947	-7.74856	64.5885	-14.1342	0
0.2647	376.589	-4.6949	68.2508	-0.401438	0
0.2653	311.011	-2.86428	50.2493	14.242	0
0.2660	304.031	-2.5605	31.0208	31.0305	0
0.2667	293.967	2.01605	21.5584	47.2019	0
0.2673	272.865	5.68123	19.1169	58.8016	0
0.2680	270.105	3.23909	19.1169	66.7345	0
0.2687	267.021	3.84666	16.0681	71.0065	0
0.2693	262.801	9.03473	10.268	71.6177	0
0.2700	265.56	9.64625	10.5778	71.9232	0
0.2707	267.995	9.03473	12.7095	71.0065	0
0.2713	277.735	11.1731	6.91555	65.2066	0
0.2720	289.422	11.4769	-0.408984	58.1905	0
0.2727	302.57	8.42715	-4.98837	48.7297	0
0.2733	331.788	4.76197	-13.23	29.8082	0
0.2740	353.215	2.62757	-19.3338	10.8867	0
0.2747	377.239	2.01605	-17.1959	-0.401438	0
0.2753	462.458	-1.03367	-16.8923	-14.1342	0
0.2760	543.944	-6.22173	-26.3485	-32.4445	0
0.2767	523.979	-7.13704	-38.5561	-45.5721	0
0.2773	476.743	-8.05235	-45.2733	-56.2492	0
0.2780	496.221	-12.9366	-41.611	-66.6266	0
0.2787	538.75	-15.3788	-26.962	-70.2875	0
0.2793	552.71	-14.4635	-9.87139	-69.3708	0
0.2800	546.704	-16.9056	6.30208	-70.8987	0
0.2807	540.211	-17.8209	27.0549	-69.9819	0
0.2813	543.944	-15.3788	46.2834	-62.6602	0
0.2820	545.73	-16.2941	49.0285	-53.1995	0
0.2827	529.497	-17.2094	38.649	-41.6057	0
0.2833	494.111	-13.5481	24.3098	-24.8172	0
0.2840	455.965	-10.4945	7.82647	-6.81245	0
0.2847	438.921	-8.96766	1.41905	6.9203	0
0.2853	419.767	-5.30642	10.268	20.6531	0
0.2860	361.656	-1.94898	15.151	38.6578	0
0.2867	328.704	2.01605	14.2339	55.4403	0
0.2873	364.415	7.51184	20.9511	67.3456	0
0.2880	355.325	9.34246	24.3098	72.8399	0
0.2887	261.34	7.51184	15.7645	73.7567	0
0.2893	197.872	8.42715	14.2339	73.7567	0
0.2900	187.158	9.03473	21.2548	75.5841	0
0.2907	167.842	6.59654	22.1719	71.9232	0
0.2913	152.421	6.59654	20.9511	63.6848	0
0.2920	149.986	10.2578	21.8683	55.4403	0
0.2927	143.493	9.95004	14.2339	44.7633	0
0.2933	148.688	4.45818	-3.76761	26.4529	0
0.2940	158.427	-1.94898	-21.7753	7.83702	0
0.2947	157.778	-3.77959	-33.0658	-4.67944	0
0.2953	167.68	-2.5605	-38.2524	-18.4122	0
0.2960	178.555	-5.30642	-43.1354	-37.3277	0
0.2967	182.938	-10.1907	-48.0185	-53.1995	0
0.2973	198.196	-10.4945	-48.9356	-61.1323	0
0.2980	194.138	-8.96766	-45.8806	-64.7932	0
0.2987	182.613	-10.4945	-42.2183	-67.8489	0
0.2993	233.258	-10.7983	-38.8659	-70.5931	0
0.3000	277.735	-10.7983	-37.9488	-72.7321	0
0.3007	215.89	-12.6328	-38.5561	-70.8987	0
0.3013	134.89	-13.8519	-37.0317	-64.4936	0
0.3020	117.197	-13.5481	-33.3694	-56.5548	0
0.3027	97.7184	-12.6328	-22.6924	-44.6554	0
0.3033	49.8332	-10.1907	1.11541	-26.6507	0
0.3040	10.7133	-7.74856	27.972	-10.4733	0
0.3047	-22.5629	-5.91794	52.0773	0.509286	0
0.3053	-59.7349	-1.64519	75.5753	14.242	0
0.3060	-102.426	5.06971	81.3755	33.7747	0
0.3067	-149.175	10.2578	60.9263	51.7794	0
0.3073	-186.671	12.0884	41.704	63.0736	0
0.3080	-220.922	14.5305	32.8551	71.0065	0
0.3087	-256.633	16.6649	16.0681	74.9729	0
0.3093	-278.871	15.4458	-2.8505	75.5841	0
0.3100	-311.498	13.919	-8.04336	75.8897	0
0.3107	-337.794	16.6649	-3.46397	74.9729	0
0.3113	-293.805	16.3611	0.811772	69.1731	0
0.3120	-249.328	10.5616	-0.105344	59.1072	0
0.3127	-298.025	6.90032	-1.3261	45.68	0
0.3133	-354.189	5.68123	5.99844	26.1474	0
0.3140	-343.313	1.40847	12.7095	5.39244	0
0.3147	-324.971	-0.72988	6.60572	-8.34031	0
0.3153	-319.452	2.01605	-0.105344	-18.1066	0
0.3160	-299.973	1.71226	-1.02246	-31.5338	0
0.3167	-280.007	-1.94898	-6.8226	-45.2666	0
0.3173	-265.073	-1.64519	-16.2788	-56.5548	0
0.3180	-251.763	0.185429	-19.9411	-67.5434	0
0.3187	-247.705	-1.64519	-17.8094	-74.254	0
0.3193	-241.699	-5.30642	-13.8373	-74.5595	0
0.3200	-237.965	-6.22173	-14.4508	-74.5595	0
0.3207	-242.511	-4.08733	-16.8923	-74.5595	0
0.3213	-245.919	-1.3414	-7.42988	-67.2378	0
0.3220	-264.586	0.493162	11.7924	-57.1659	0
0.3227	-281.306	3.54288	26.7513	-44.961	0
0.3233	-245.595	8.11942	35.2966	-25.4284	0
0.3240	-226.116	10.2578	38.0417	-7.72917	0
0.3247	-301.109	10.5616	27.3586	1.426	0
0.3253	-383.894	14.5305	8.13631	14.242	0
0.3260	-403.697	17.5802	-5.90548	34.6914	0
0.3267	-420.092	15.7496	-9.26411	53.0017	0
0.3273	-450.446	16.6649	-2.8505	64.5955	0
0.3280	-466.841	22.1607	5.6948	71.6177	0
0.3287	-478.203	23.076	9.04723	75.5841	0
0.3293	-485.508	18.1918	9.6607	76.5008	0
0.3300	-486.32	14.8343	11.4887	73.7567	0
0.3307	-489.728	12.6999	9.04723	69.1731	0
0.3313	-485.833	9.03473	4.1642	64.9011	0
0.3320	-474.145	6.59654	5.08132	57.2738	0
0.3327	-456.777	6.59654	8.13631	43.541	0
0.3333	-423.176	4.45818	5.08132	26.4529	0
0.3340	-399.152	-0.118359	-1.93958	10.8867	0
0.3347	-373.83	-1.94898	-8.65064	-3.15158	0
0.3353	-287.149	-1.03367	-15.0581	-18.7118	0
0.3360	-202.254	-3.47581	-21.1618	-36.1114	0
0.3367	-214.429	-10.1907	-25.4376	-51.6716	0
0.3373	-242.511	-14.4635	-31.5414	-61.7435	0
0.3380	-208.747	-14.4635	-39.4732	-68.4601	0
0.3387	-172.062	-14.4635	-42.5282	-71.8154	0
0.3393	-155.505	-16.2941	-37.9488	-72.4265	0
0.3400	-132.131	-17.2094	-30.9279	-72.7321	0
0.3407	-115.574	-18.4285	-26.3485	-69.6764	0
0.3413	-106.971	-21.7859	-26.962	-62.9658	0
0.3420	-96.0952	-23.009	-33.0658	-55.3385	0
0.3427	-94.472	-19.6515	-34.2865	-40.689	0
0.3433	-101.614	-13.2404	-23.6033	-21.4619	0
0.3440	-112.49	-5.91794	-7.73352	-8.34031	0
0.3447	-124.502	-0.426092	3.55692	5.08687	0
0.3453	-129.047	2.01605	6.91555	24.9251	0
0.3460	-148.526	3.84666	5.08132	41.7076	0
0.3467	-161.998	6.59654	7.82647	50.8627	0
0.3473	-114.6	8.42715	16.9852	60.629	0
0.3480	-76.7788	9.34246	17.2889	68.5679	0
0.3487	-128.073	11.1731	9.96434	71.3121	0
0.3493	-183.912	12.6999	16.3718	72.5344	0
0.3500	-176.283	12.0884	27.3586	73.4511	0
0.3507	-159.563	10.8653	19.7304	71.0065	0
0.3513	-150.149	10.2578	9.6607	63.6848	0
0.3520	-127.261	9.34246	11.7924	52.6962	0
0.3527	-103.075	7.51184	5.08132	40.1857	0
0.3533	-71.2598	4.76197	-12.3129	26.4529	0
0.3540	-30.1921	1.40847	-15.0581	9.35889	0
0.3547	3.73343	-2.5605	-8.65064	-6.20131	0
0.3553	40.0938	-8.66387	-8.65064	-18.7118	0
0.3560	79.7006	-13.5481	-9.56775	-32.7501	0
0.3567	114.438	-13.5481	-9.87139	-46.7884	0
0.3573	152.908	-13.5481	-12.3129	-57.777	0
0.3580	178.555	-15.9863	-8.347	-67.2378	0
0.3587	205.988	-17.8209	4.47404	-71.8154	0
0.3593	286.013	-18.1247	17.8962	-72.4265	0
0.3600	349.806	-17.8209	25.8342	-75.1707	0
0.3607	313.121	-16.2941	23.3927	-73.6488	0
0.3613	261.665	-15.3788	9.6607	-64.4936	0
0.3620	268.32	-15.3788	-3.46397	-57.1659	0
0.3627	273.514	-10.7983	-7.42988	-46.1833	0
0.3633	255.172	-5.30642	-6.8226	-23.9005	0
0.3640	241.699	-2.5605	-6.8226	-6.50688	0
0.3647	228.064	-0.72988	-6.8226	2.95386	0
0.3653	211.182	2.32378	-3.16033	17.9089	0
0.3660	193.002	5.37349	0.501935	35.9137	0
0.3667	171.575	8.42715	-2.24322	49.0353	0
0.3673	154.207	11.7846	-8.347	61.8513	0
0.3680	133.754	12.0884	-9.87139	71.0065	0
0.3687	117.197	10.5616	-8.65064	73.7567	0
0.3693	115.412	9.34246	-9.26411	75.8897	0
0.3700	98.3677	9.03473	-8.65064	75.5841	0
0.3707	90.7385	10.8653	-5.29201	71.0065	0
0.3713	155.992	12.0884	-5.90548	66.4289	0
0.3720	211.507	10.8653	-12.9264	58.1905	0
0.3727	168.167	9.34246	-16.8923	43.2354	0
0.3733	126.125	8.42715	-10.175	26.7585	0
0.3740	154.207	5.68123	5.08132	11.4979	0
0.3747	181.315	3.84666	18.206	-4.0683	0
0.3753	192.028	1.10074	16.6754	-19.3229	0
0.3760	218.324	-6.22173	4.1642	-35.1947	0
0.3767	244.783	-12.0213	2.94345	-51.366	0
0.3773	264.424	-11.4098	14.2339	-63.8825	0
0.3780	282.929	-12.9366	15.151	-72.1209	0
0.3787	294.941	-17.2094	1.41905	-76.393	0
0.3793	302.245	-16.2941	-10.175	-77.3097	0
0.3800	303.382	-14.4635	-16.2788	-77.0041	0
0.3807	301.596	-16.2941	-15.9752	-73.6488	0
0.3813	298.512	-15.6826	-3.46397	-66.0155	0
0.3820	275.3	-12.9366	11.1851	-54.4217	0
0.3827	263.775	-13.2404	13.323	-39.1611	0
0.3833	299.486	-12.3251	7.21919	-21.4619	0
0.3840	294.292	-9.88297	2.03253	-7.4236	0
0.3847	203.391	-9.88297	-0.408984	3.87058	0
0.3853	130.995	-8.05235	3.55692	19.1252	0
0.3860	109.406	-3.47581	13.6266	38.6578	0
0.3867	76.1295	0.493162	24.3098	53.0017	0
0.3873	37.3343	2.93135	31.3245	60.0179	0
0.3880	13.7975	2.93135	32.5452	66.1234	0
0.3887	-12.4989	1.71226	27.972	71.6177	0
0.3893	-30.1921	3.54288	25.2207	73.7567	0
0.3900	-39.2822	5.06971	23.3927	72.5344	0
0.3907	-53.8912	5.06971	15.7645	67.3456	0
0.3913	-60.0595	6.90032	9.04723	59.1072	0
0.3920	-61.1958	7.51184	9.96434	50.5632	0
0.3927	-58.5986	3.84666	8.43995	38.6578	0
0.3933	-35.8734	0.79695	-1.62974	20.0419	0
0.3940	-30.1921	-0.72988	-10.175	2.64829	0
0.3947	-29.8674	-1.64519	-12.3129	-8.95146	0
0.3953	42.204	-1.03367	-13.23	-22.6842	0
0.3960	117.846	-2.5605	-18.7203	-41.9053	0
0.3967	89.7646	-6.22173	-26.3485	-56.8603	0
0.3973	42.8533	-5.30642	-31.2315	-65.4044	0
0.3980	59.2479	-1.64519	-28.79	-73.3432	0
0.3987	76.6164	-3.47581	-25.1277	-77.6152	0
0.3993	74.1816	-6.83325	-24.2168	-75.1707	0
0.4000	79.7006	-5.91794	-26.0449	-72.1209	0
0.4007	78.7266	-3.77959	-28.1827	-69.6764	0
0.4013	70.6105	-3.47581	-28.4864	-62.0491	0
0.4020	61.0334	-5.91794	-26.0449	-50.7609	0
0.4027	40.4184	-6.83325	-21.4717	-37.0281	0
0.4033	18.9918	-2.5605	-14.4508	-18.7118	0
0.4040	-6.3306	2.62757	-6.8226	-0.401438	0
0.4047	-36.8473	1.10074	-2.8505	11.8035	0
0.4053	-59.0856	-0.72988	1.41905	25.2306	0
0.4060	-96.9068	3.23909	10.268	43.541	0
0.4067	-136.351	7.81563	16.9852	58.496	0
0.4073	-107.945	10.8653	19.4268	69.4786	0
0.4080	-75.9671	13.0037	26.1378	77.4175	0
0.4087	-137.812	10.5616	40.1796	77.7231	0
0.4093	-212.318	7.51184	53.9116	74.3618	0
0.4100	-221.733	10.8653	59.0982	73.7567	0
0.4107	-220.922	13.6152	45.3663	70.0898	0
0.4113	-228.551	11.4769	11.7924	61.8513	0
0.4120	-219.948	10.5616	-25.1277	54.224	0
0.4127	-205.988	11.1731	-47.7148	40.4913	0
0.4133	-186.022	9.03473	-51.0735	19.1252	0
0.4140	-161.998	6.90032	-41.611	2.03715	0
0.4147	-144.63	6.90032	-30.6242	-9.55661	0
0.4153	-119.794	6.90032	-26.0449	-26.0395	0
0.4160	-90.2516	5.06971	-23.2997	-45.2666	0
0.4167	-65.9031	0.79695	-14.1471	-58.9993	0
0.4173	-37.4966	-4.08733	-3.76761	-69.0712	0
0.4180	-21.9136	-5.30642	4.47404	-74.8651	0
0.4187	-6.3306	-3.47581	17.2889	-75.7818	0
0.4193	62.6567	-4.08733	30.7172	-76.393	0
0.4200	120.931	-8.05235	31.0208	-75.7818	0
0.4207	80.3499	-10.1907	20.6475	-71.2042	0
0.4213	20.2904	-9.57918	12.7095	-64.7932	0
0.4220	19.9657	-10.7983	9.6607	-57.1659	0
0.4227	22.8875	-11.7175	7.82647	-41.6057	0
0.4233	0	-7.44477	5.6948	-22.3786	0
0.4240	-18.1802	-3.17202	-0.105344	-9.86218	0
0.4247	-31.9776	-1.64519	-6.8226	0.509286	0
0.4253	-45.7751	2.32378	-4.98837	17.9089	0
0.4260	-64.6045	8.42715	3.25328	38.3523	0
0.4267	-91.5502	12.3922	10.5778	52.3906	0
0.4273	-108.594	15.7496	16.9852	62.7681	0
0.4280	-117.36	19.7186	21.5584	70.7009	0
0.4287	-128.073	20.9377	17.8962	72.8399	0
0.4293	-131.482	19.1071	11.7924	72.2288	0
0.4300	-141.546	19.1071	14.5437	72.2288	0
0.4307	-139.111	20.0224	17.8962	68.2624	0
0.4313	-74.3439	17.888	14.5437	62.7681	0
0.4320	-14.9337	14.2228	9.35706	57.2738	0
0.4327	-43.0156	12.3922	1.41905	42.6243	0
0.4333	-76.2918	10.2578	-8.65064	19.7363	0
0.4340	-45.7751	5.68123	-13.23	3.565	0
0.4347	-9.09009	1.10074	-17.4996	-5.2846	0
0.4353	13.4728	-1.64519	-27.8791	-19.3229	0
0.4360	47.723	-6.22173	-34.2865	-37.6333	0
0.4367	82.4601	-10.4945	-29.7071	-52.5883	0
0.4373	111.841	-11.106	-21.4717	-63.5769	0
0.4380	138.948	-11.106	-13.23	-68.7656	0
0.4387	159.077	-12.6328	-3.76761	-69.6764	0
0.4393	177.094	-14.4635	3.55692	-71.5098	0
0.4400	189.593	-14.7672	1.41905	-71.8154	0
0.4407	195.924	-15.071	-10.4849	-68.4601	0
0.4413	200.631	-15.071	-22.9961	-65.0988	0
0.4420	186.184	-14.4635	-26.0449	-57.4715	0
0.4427	184.724	-12.6328	-19.3338	-40.3834	0
0.4433	231.635	-8.96766	-10.7885	-20.5452	0
0.4440	239.913	-5.30642	-5.60185	-6.20131	0
0.4447	158.427	-3.47581	-5.90548	4.17615	0
0.4453	91.8748	-2.25671	-8.347	16.9922	0
0.4460	77.915	-0.72988	-5.90548	33.4691	0
0.4467	54.3782	2.01605	-0.718821	49.0353	0
0.4473	27.5949	5.68123	1.41905	59.4128	0
0.4480	15.583	7.20411	1.41905	64.5955	0
0.4487	0	5.68123	5.08132	67.9568	0
0.4493	-9.09009	5.37349	11.7924	73.1455	0
0.4500	-13.9598	8.11942	16.6754	76.5008	0
0.4507	-24.3484	9.34246	19.4268	72.8399	0
0.4513	-18.1802	8.42715	22.1719	65.5122	0
0.4520	-8.44079	8.73094	19.7304	57.2738	0
0.4527	-3.89575	9.03473	11.4887	44.1521	0
0.4533	21.102	7.51184	7.52283	27.9748	0
0.4540	35.7111	5.06971	6.60572	14.242	0
0.4547	40.5807	1.10074	0.198295	-1.31815	0
0.4553	112.977	-4.39111	-3.16033	-20.5452	0
0.4560	193.327	-6.83325	3.55692	-38.55	0
0.4567	167.842	-8.36008	5.99844	-52.5883	0
0.4573	120.931	-12.9366	0.501935	-64.4936	0
0.4580	140.085	-15.6826	2.03253	-69.9819	0
0.4587	160.05	-14.7672	10.8815	-71.8154	0
0.4593	155.668	-15.6826	14.2339	-74.5595	0
0.4600	160.537	-16.2941	3.86056	-76.6985	0
0.4607	158.427	-11.7175	-13.23	-71.2042	0
0.4613	147.227	-8.96766	-20.2509	-59.916	0
0.4620	138.299	-8.36008	-13.8373	-48.6219	0
0.4627	115.412	-6.22173	-8.347	-34.5835	0
0.4633	84.2456	-6.52947	-1.62974	-16.8843	0
0.4640	58.4363	-9.88297	10.8815	-1.31815	0
0.4647	30.8414	-10.1907	15.7645	10.5812	0
0.4653	1.29858	-8.05235	11.1851	25.8418	0
0.4660	-42.6909	-5.91794	9.96434	42.0131	0
0.4667	-80.1875	-2.5605	6.60572	54.5296	0
0.4673	-55.5145	-0.426092	-0.105344	63.6848	0
0.4680	-29.2181	-0.72988	3.86056	68.2624	0
0.4687	-91.5502	-0.118359	9.6607	70.0898	0
0.4693	-169.628	2.93135	0.811772	74.0562	0
0.4700	-183.587	5.68123	-7.42988	75.5841	0
0.4707	-183.1	5.68123	-2.24322	69.1731	0
0.4713	-191.541	3.54288	1.41905	62.1569	0
0.4720	-186.022	4.45818	-2.8505	55.1407	0
0.4727	-176.283	4.76197	-6.8226	39.269	0
0.4733	-163.784	0.185429	-13.5337	20.6531	0
0.4740	-145.766	-4.39111	-27.8791	7.83702	0
0.4747	-130.832	-5.61021	-34.8938	-4.37387	0
0.4753	-110.704	-8.05235	-30.0108	-22.3786	0
0.4760	-88.1414	-11.7175	-26.3485	-39.4667	0
0.4767	-71.2598	-14.7672	-25.1277	-52.8939	0
0.4773	-47.8853	-16.2941	-16.8923	-65.4044	0
0.4780	-37.4966	-13.5481	-8.65064	-72.4265	0
0.4787	-32.9516	-11.4098	-8.04336	-73.3432	0
0.4793	25.647	-13.2404	-5.60185	-74.254	0
0.4800	80.0252	-13.5481	2.03253	-75.4762	0
0.4807	32.9516	-12.6328	8.74359	-71.5098	0
0.4813	-35.3864	-14.1557	12.1022	-65.4044	0
0.4820	-43.0156	-14.4635	14.2339	-57.4715	0
0.4827	-51.4564	-11.106	16.0681	-42.5164	0
0.4833	-85.0572	-8.05235	18.8133	-25.1228	0
0.4840	-106.971	-4.39111	17.5925	-11.6956	0
0.4847	-127.261	2.01605	13.0131	1.426	0
0.4853	-155.505	6.59654	13.0131	17.2978	0
0.4860	-183.1	10.2578	17.8962	33.4691	0
0.4867	-210.533	15.7496	24.3098	49.0353	0
0.4873	-233.745	18.4955	33.4623	60.3235	0
0.4880	-256.957	17.5802	45.3663	64.9011	0
0.4887	-277.41	16.9727	56.9604	70.0898	0
0.4893	-282.767	19.7186	71.0021	77.4175	0
0.4900	-298.35	23.6836	78.6303	77.7231	0
0.4907	-304.843	23.9913	60.9263	71.9232	0
0.4913	-243.484	22.1607	28.5793	67.3456	0
0.4920	-188.782	19.4109	9.6607	59.7183	0
0.4927	-226.116	13.6152	5.99844	43.541	0
0.4933	-264.586	6.90032	2.03253	21.5698	0
0.4940	-239.264	5.68123	-3.16033	3.25943	0
0.4947	-210.533	4.76197	-11.0921	-7.72917	0
0.4953	-190.405	-2.25671	-22.9961	-20.5452	0
0.4960	-156.155	-6.52947	-29.4035	-39.7723	0
0.4967	-126.287	-4.6949	-26.0449	-54.4217	0
0.4973	-100.965	-6.22173	-25.4376	-62.0491	0
0.4980	-72.5584	-9.27539	-34.8938	-68.4601	0
0.4987	-51.781	-8.36008	-43.4391	-71.8154	0
0.4993	-37.172	-9.27539	-39.4732	-71.2042	0
0.5000	-27.4326	-12.3251	-25.1277	-70.2875	0
0.5007	-17.3686	-8.96766	-15.0581	-67.5434	0
0.5013	-7.62918	-5.30642	-19.0302	-61.4379	0
0.5020	-20.128	-8.36008	-26.0449	-51.366	0
0.5027	-19.1541	-8.96766	-19.6374	-33.3613	0
0.5033	32.1399	-2.5605	-5.90548	-13.2235	0
0.5040	44.3142	1.10074	-1.3261	-1.62372	0
0.5047	-31.3283	-0.72988	-4.98837	7.53145	0
0.5053	-92.0371	1.71226	-9.56775	23.7028	0
0.5060	-99.6663	8.42715	-12.3129	39.8801	0
0.5067	-112.814	12.0884	-10.7885	51.1683	0
0.5073	-128.073	13.0037	-8.65064	63.3792	0
0.5080	-130.832	16.3611	-10.7885	72.8399	0
0.5087	-137.325	19.7186	-10.4849	73.7567	0
0.5093	-135.702	18.8033	-3.76761	73.1455	0
0.5100	-127.261	18.1918	2.33617	74.6674	0
0.5107	-121.418	18.4955	5.6948	71.0065	0
0.5113	-103.4	15.7496	11.4887	62.7681	0
0.5120	-82.2977	13.919	17.5925	52.3906	0
0.5127	-61.1958	15.1381	14.5437	37.7411	0
0.5133	-20.9397	11.1731	-3.46397	20.0419	0
0.5140	5.19433	5.37349	-27.2656	6.00359	0
0.5147	28.4065	8.42715	-40.9976	-7.11803	0
0.5153	117.846	8.73094	-45.2733	-23.2894	0
0.5160	208.747	-0.426092	-52.2942	-40.3834	0
0.5167	200.307	-5.30642	-59.9224	-55.3385	0
0.5173	174.01	-7.13704	-62.0541	-66.0155	0
0.5180	204.852	-12.9366	-62.6675	-69.3708	0
0.5187	235.693	-13.5481	-60.8333	-70.8987	0
0.5193	250.951	-9.88297	-53.515	-73.0377	0
0.5200	273.839	-12.6328	-47.4112	-71.8154	0
0.5207	285.364	-15.071	-44.3562	-66.9322	0
0.5213	288.448	-13.8519	-34.5902	-61.1323	0
0.5220	293.642	-14.4635	-15.9752	-51.6716	0
0.5227	286.013	-12.9366	4.47404	-35.5003	0
0.5233	273.839	-7.74856	26.4415	-15.9676	0
0.5240	261.015	-5.91794	46.2834	-1.31815	0
0.5247	244.458	-5.00264	49.6358	8.75373	0
0.5253	232.609	-1.64519	38.9589	22.4865	0
0.5260	204.852	1.10074	37.4283	40.4913	0
0.5267	178.88	2.93135	47.1943	56.357	0
0.5273	218	5.98501	50.5529	67.9568	0
0.5280	256.146	7.51184	47.1943	74.6674	0
0.5287	199.982	7.51184	47.1943	74.6674	0
0.5293	133.754	6.59654	43.2284	72.5344	0
0.5300	134.728	5.68123	28.883	71.9232	0
0.5307	144.467	8.73094	17.5925	68.8735	0
0.5313	142.844	12.6999	17.5925	61.8513	0
0.5320	159.401	10.8653	17.8962	51.1683	0
0.5327	182.289	7.51184	12.1022	34.6914	0
0.5333	206.962	7.51184	2.33617	17.2978	0
0.5340	231.96	4.76197	-10.4849	3.565	0
0.5347	252.088	-0.72988	-20.8582	-9.25703	0
0.5353	281.468	-1.94898	-25.1277	-23.2894	0
0.5360	309.875	-1.64519	-28.4864	-40.689	0
0.5367	329.353	-6.52947	-32.4523	-58.3882	0
0.5373	357.111	-13.5481	-30.0108	-69.9819	0
0.5380	369.934	-16.2941	-25.1277	-75.4762	0
0.5387	379.998	-17.5132	-23.2997	-78.2264	0
0.5393	450.446	-18.4285	-19.9411	-78.8315	0
0.5400	508.233	-19.3438	-17.8094	-77.9208	0
0.5407	451.42	-19.04	-20.5546	-75.4762	0
0.5413	376.914	-16.5979	-18.4167	-67.2378	0
0.5420	373.992	-13.5481	-9.87139	-53.1995	0
0.5427	367.824	-13.2404	-2.54686	-37.0281	0
0.5433	329.353	-11.7175	5.08132	-18.4122	0
0.5440	304.031	-8.96766	13.323	-2.23487	0
0.5447	283.254	-10.1907	13.9303	9.35889	0
0.5453	251.276	-12.6328	10.268	24.9251	0
0.5460	218.649	-8.05235	11.7924	42.6243	0
0.5467	186.184	-3.47581	17.2889	54.5296	0
0.5473	155.181	-3.77959	26.4415	65.5122	0
0.5480	127.099	-2.25671	38.649	74.0562	0
0.5487	107.458	2.01605	44.4492	73.7567	0
0.5493	90.7385	2.01605	46.2834	71.9232	0
0.5500	58.4363	3.54288	48.4151	72.2288	0
0.5507	56.813	7.51184	41.0905	66.7345	0
0.5513	119.145	9.03473	27.0549	57.5793	0
0.5520	145.279	8.42715	20.034	49.6464	0
0.5527	89.1153	6.59654	14.5437	35.3025	0
0.5533	59.2479	4.1544	4.1642	15.7699	0
0.5540	82.7847	4.76197	-2.24322	-0.401438	0
0.5547	94.3096	5.68123	-4.98837	-12.6123	0
0.5553	106.646	4.1544	-14.4508	-24.8172	0
0.5560	135.215	5.06971	-26.6583	-39.1611	0
0.5567	150.149	6.59654	-33.3694	-54.4217	0
0.5573	163.297	2.01605	-33.9829	-64.7932	0
0.5580	179.854	-0.118359	-31.2315	-69.9819	0
0.5587	184.074	5.06971	-26.0449	-73.9544	0
0.5593	189.593	7.20411	-17.4996	-73.6488	0
0.5600	191.703	2.93135	-6.8226	-68.4601	0
0.5607	181.639	1.10074	-2.24322	-65.0988	0
0.5613	175.796	2.62757	-5.29201	-59.916	0
0.5620	152.097	2.93135	-8.65064	-47.094	0
0.5627	120.931	2.32378	-4.38109	-29.7004	0
0.5633	151.447	4.76197	6.91555	-13.529	0
0.5640	179.205	6.90032	17.8962	-0.707009	0
0.5647	103.562	7.51184	22.7792	11.4979	0
0.5653	10.3887	8.42715	21.5584	27.0641	0
0.5660	-16.3946	12.0884	13.9303	44.4577	0
0.5667	-39.2822	13.0037	9.35706	58.1905	0
0.5673	-76.7788	10.8653	16.0681	68.5679	0
0.5680	-95.4459	9.34246	19.1169	74.6674	0
0.5687	-112.49	10.5616	9.04723	74.3618	0
0.5693	-132.131	13.0037	4.1642	74.6674	0
0.5700	-139.922	11.1731	8.43995	74.6674	0
0.5707	-145.766	5.68123	9.6607	66.4289	0
0.5713	-146.415	2.32378	11.7924	56.0515	0
0.5720	-142.52	2.01605	20.3377	49.0353	0
0.5727	-135.377	-1.94898	23.3927	36.2192	0
0.5733	-115.249	-6.22173	12.7095	16.9922	0
0.5740	-106.809	-8.66387	-4.98837	2.34272	0
0.5747	-97.8808	-12.0213	-15.6715	-9.55661	0
0.5753	-25.4847	-14.4635	-12.9264	-25.7339	0
0.5760	47.723	-13.8519	-8.65064	-42.822	0
0.5767	24.5108	-17.2094	-14.7544	-57.1659	0
0.5773	-17.3686	-20.2591	-24.2168	-67.2378	0
0.5780	-0.811615	-17.2094	-30.6242	-71.5098	0
0.5787	15.2584	-16.2941	-32.4523	-72.1209	0
0.5793	12.6612	-20.8706	-27.8791	-74.254	0
0.5800	20.2904	-22.0897	-23.6033	-75.1707	0
0.5807	19.3164	-20.8706	-19.6374	-70.8987	0
0.5813	7.46686	-21.1744	-9.87139	-61.4379	0
0.5820	-2.1102	-16.9056	-2.54686	-46.7884	0
0.5827	-21.9136	-10.4945	-9.26411	-27.867	0
0.5833	-48.2099	-8.96766	-13.5337	-10.7789	0
0.5840	-72.5584	-6.83325	-5.60185	1.426	0
0.5847	-96.9068	1.10074	1.41905	13.0257	0
0.5853	-122.229	7.81563	3.25328	29.8082	0
0.5860	-163.135	12.6999	11.4887	47.5074	0
0.5867	-191.866	17.5802	21.2548	60.629	0
0.5873	-157.129	19.4109	22.7792	68.8735	0
0.5880	-132.618	18.8033	24.3098	74.0562	0
0.5887	-200.469	19.4109	28.883	77.4175	0
0.5893	-272.378	19.1071	27.6622	78.3342	0
0.5900	-277.41	16.9727	22.1719	74.3618	0
0.5907	-273.677	15.7496	23.9999	67.6512	0
0.5913	-280.981	13.3075	31.6343	60.3235	0
0.5920	-273.677	10.5616	33.1587	47.5074	0
0.5927	-258.418	10.5616	27.0549	29.1971	0
0.5933	-238.29	9.34246	22.1719	11.4979	0
0.5940	-216.863	5.37349	19.7304	-3.15158	0
0.5947	-202.904	1.71226	15.151	-15.9676	0
0.5953	-179.042	-1.03367	8.43995	-29.7004	0
0.5960	-150.96	-5.00264	1.72269	-45.8777	0
0.5967	-129.371	-8.96766	-5.29201	-59.916	0
0.5973	-102.75	-11.7175	-9.56775	-68.1545	0
0.5980	-90.5762	-12.6328	-9.56775	-74.5595	0
0.5987	-79.8629	-11.7175	-10.7885	-78.2264	0
0.5993	-14.6091	-11.4098	-13.23	-77.0041	0
0.6000	40.0938	-13.2404	-12.9264	-73.3432	0
0.6007	-7.30453	-15.071	-9.56775	-68.4601	0
0.6013	-69.7989	-13.5481	-8.65064	-60.5212	0
0.6020	-72.2337	-9.57918	-9.56775	-47.7052	0
0.6027	-77.1034	-5.91794	-6.8226	-28.7837	0
0.6033	-106.484	-3.47581	0.501935	-9.86218	0
0.6040	-127.261	-1.03367	10.268	2.34272	0
0.6047	-143.007	1.10074	21.2548	13.6369	0
0.6053	-160.375	3.54288	27.972	29.1971	0
0.6060	-180.828	6.2888	24.3098	43.2354	0
0.6067	-207.773	9.03473	13.0131	54.5296	0
0.6073	-223.356	11.4769	0.811772	65.8178	0
0.6080	-233.42	13.919	-4.98837	71.9232	0
0.6087	-245.919	13.6152	-0.408984	72.8399	0
0.6093	-247.38	9.34246	3.25328	72.2288	0
0.6100	-256.957	5.68123	-1.3261	69.1731	0
0.6107	-256.633	7.20411	-5.90548	65.5122	0
0.6113	-189.431	11.7846	-6.51276	61.2402	0
0.6120	-126.287	12.6999	-9.56775	50.5632	0
0.6127	-153.071	10.2578	-12.3129	33.1635	0
0.6133	-182.126	8.11942	-15.9752	17.9089	0
0.6140	-150.149	4.1544	-22.3826	5.39244	0
0.6147	-117.684	-4.08733	-19.6374	-9.25703	0
0.6153	-91.2255	-10.4945	-7.12624	-26.0395	0
0.6160	-46.5867	-11.7175	-2.8505	-42.2109	0
0.6167	-10.2263	-11.7175	-10.4849	-54.7273	0
0.6173	17.5309	-12.9366	-21.4717	-61.7435	0
0.6180	46.4244	-13.8519	-29.0998	-65.7099	0
0.6187	65.7408	-15.9863	-30.6242	-70.8987	0
0.6193	85.2196	-18.4285	-32.4523	-74.254	0
0.6200	102.913	-18.1247	-39.7768	-73.0377	0
0.6207	109.406	-17.5132	-42.5282	-68.4601	0
0.6213	117.522	-18.1247	-38.8659	-62.0491	0
0.6220	111.516	-16.2941	-35.5073	-52.2827	0
0.6227	101.777	-10.4945	-32.7621	-35.5003	0
0.6233	143.169	-5.00264	-27.2656	-15.0509	0
0.6240	176.77	-2.5605	-21.1618	-0.401438	0
0.6247	115.412	-2.5605	-17.1959	10.2756	0
0.6253	38.4705	-1.64519	-11.0921	25.2306	0
0.6260	20.2904	2.93135	6.60572	43.2354	0
0.6267	7.95383	7.51184	28.5793	56.357	0
0.6273	-14.6091	8.42715	37.1246	64.9011	0
0.6280	-20.128	10.2578	30.7172	70.7009	0
0.6287	-23.6992	14.5305	23.6963	71.6177	0
0.6293	-29.2181	14.2228	22.7792	71.3121	0
0.6300	-29.2181	11.1731	28.883	71.0065	0
0.6307	-28.8935	11.4769	38.9589	66.4289	0
0.6313	-20.128	13.6152	47.8078	60.3235	0
0.6320	-4.86969	13.919	50.8566	52.3906	0
0.6327	14.7714	12.0884	43.532	35.6081	0
0.6333	43.6649	8.73094	31.6343	15.1588	0
0.6340	58.1116	4.76197	25.2207	1.426	0
0.6347	80.3499	2.32378	18.5096	-11.39	0
0.6353	167.68	0.185429	2.33617	-27.867	0
0.6360	243.647	-4.6949	-12.0093	-43.4331	0
0.6367	219.136	-9.27539	-18.7203	-56.2492	0
0.6373	184.074	-11.106	-25.4376	-67.2378	0
0.6380	208.747	-14.7672	-29.4035	-71.5098	0
0.6387	229.849	-22.0897	-26.962	-71.5098	0
0.6393	231.96	-25.7549	-25.7412	-75.4762	0
0.6400	242.024	-22.7012	-25.4376	-77.3097	0
0.6407	245.432	-19.04	-22.3826	-70.8987	0
0.6413	240.563	-18.4285	-21.4717	-62.0491	0
0.6420	233.258	-16.5979	-23.2997	-50.7609	0
0.6427	212.481	-11.7175	-23.9132	-32.4445	0
0.6433	190.729	-6.52947	-22.3826	-13.2235	0
0.6440	170.601	-4.39111	-22.6924	0.509286	0
0.6447	144.792	-2.86428	-22.3826	13.3313	0
0.6453	119.957	0.185429	-17.1959	27.9748	0
0.6460	83.921	4.76197	-8.347	41.408	0
0.6467	55.3521	10.8653	4.1642	53.0017	0
0.6473	87.0051	15.7496	15.151	62.7681	0
0.6480	111.516	16.6649	14.2339	69.1731	0
0.6487	45.6128	15.7496	2.03253	72.2288	0
0.6493	-28.8935	16.9727	-3.76761	71.9232	0
0.6500	-36.8473	18.8033	5.08132	67.6512	0
0.6507	-31.9776	18.8033	17.8962	60.9346	0
0.6513	-40.7431	17.5802	26.1378	54.5296	0
0.6520	-37.172	14.8343	30.1037	45.9856	0
0.6527	-22.2382	12.0884	28.2757	29.8082	0
0.6533	-4.54504	11.1731	16.3718	10.2756	0
0.6540	10.3887	8.11942	1.72269	-3.76273	0
0.6547	24.8354	3.23909	-5.60185	-15.6621	0
0.6553	47.0737	-0.72988	-5.60185	-31.8394	0
0.6560	67.2017	-5.91794	-1.93958	-47.094	0
0.6567	86.6805	-9.27539	3.55692	-59.3049	0
0.6573	106.809	-10.1907	3.86056	-70.5931	0
0.6580	103.887	-11.4098	-1.62974	-73.6488	0
0.6587	118.171	-10.7983	0.501935	-69.3708	0
0.6593	189.918	-8.36008	8.13631	-69.0712	0
0.6600	214.916	-10.4945	5.38496	-70.5931	0
0.6607	142.033	-14.4635	-1.93958	-66.3211	0
0.6613	87.3298	-12.0213	-1.3261	-60.5212	0
0.6620	83.434	-9.27539	-0.718821	-50.1497	0
0.6627	56.1637	-10.7983	-8.65064	-29.3948	0
0.6633	20.4527	-9.88297	-16.2788	-11.39	0
0.6640	0.973938	-7.13704	-17.4996	-2.23487	0
0.6647	-29.2181	-6.83325	-14.1471	11.4979	0
0.6653	-63.9552	-5.00264	-14.1471	31.6417	0
0.6660	-93.3357	-1.64519	-19.0302	46.5907	0
0.6667	-129.371	-0.72988	-20.2509	56.357	0
0.6673	-157.778	1.40847	-15.0581	66.1234	0
0.6680	-179.042	5.68123	-9.56775	73.4511	0
0.6687	-200.469	6.59654	-4.98837	76.1952	0
0.6693	-212.318	4.45818	-3.46397	77.112	0
0.6700	-235.206	3.84666	-9.56775	73.1455	0
0.6707	-250.789	6.2888	-18.7203	65.5122	0
0.6713	-195.599	6.59654	-22.3826	59.7183	0
0.6720	-139.111	3.54288	-19.9411	51.7794	0
0.6727	-174.497	1.40847	-15.9752	33.4691	0
0.6733	-217.513	-0.118359	-5.90548	11.8035	0
0.6740	-195.599	-4.39111	12.4059	-2.84601	0
0.6747	-173.036	-8.66387	29.8001	-14.7453	0
0.6753	-162.648	-9.88297	38.9589	-31.8394	0
0.6760	-134.241	-12.6328	50.5529	-49.5386	0
0.6767	-112.003	-16.2941	63.0641	-61.4379	0
0.6773	-98.8547	-15.9863	55.7396	-68.1545	0
0.6780	-81.4861	-13.5481	31.6343	-73.0377	0
0.6787	-74.0193	-13.5481	14.8474	-77.3097	0
0.6793	-68.8249	-14.4635	4.77768	-78.532	0
0.6800	-63.1436	-12.6328	-6.8226	-73.6488	0
0.6807	-67.6887	-9.27539	-15.0581	-66.3211	0
0.6813	-74.0193	-7.13704	-21.4717	-58.9993	0
0.6820	-92.0371	-5.30642	-26.3485	-46.1833	0
0.6827	-112.814	-1.64519	-24.2168	-26.9562	0
0.6833	-83.2717	3.54288	-19.6374	-9.86218	0
0.6840	-55.8391	7.20411	-21.1618	0.814858	0
0.6847	-121.742	8.11942	-19.6374	10.8867	0
0.6853	-207.773	8.11942	-9.56775	26.1474	0
0.6860	-232.122	9.03473	5.99844	42.6243	0
0.6867	-247.056	11.4769	20.6475	53.6129	0
0.6873	-276.761	15.7496	27.972	61.2402	0
0.6880	-289.909	20.0224	29.8001	69.1731	0
0.6887	-297.213	21.5492	36.821	74.9729	0
0.6893	-303.869	23.076	46.2834	75.5841	0
0.6900	-304.518	27.6526	45.3663	72.8399	0
0.6907	-304.843	29.4832	36.2075	68.5679	0
0.6913	-297.213	23.9913	30.1037	61.2402	0
0.6920	-283.091	19.7186	26.4415	49.3409	0
0.6927	-265.723	18.4955	20.6475	32.858	0
0.6933	-236.18	14.5305	12.4059	15.1588	0
0.6940	-218.811	11.7846	-1.3261	0.203715	0
0.6947	-198.521	11.7846	-18.4167	-13.2235	0
0.6953	-110.704	6.90032	-27.8791	-29.3948	0
0.6960	-27.1079	-0.118359	-26.962	-44.6554	0
0.6967	-45.9374	-3.47581	-24.2168	-56.2492	0
0.6973	-78.402	-6.22173	-26.6583	-65.0988	0
0.6980	-46.5867	-8.66387	-33.0658	-70.2875	0
0.6987	-19.4788	-9.88297	-37.0317	-73.3432	0
0.6993	-13.9598	-12.6328	-34.2865	-74.8651	0
0.7000	3.08414	-14.4635	-29.7071	-70.8987	0
0.7007	14.7714	-12.6328	-25.4376	-62.6602	0
0.7013	18.9918	-12.6328	-19.0302	-57.1659	0
0.7020	22.8875	-13.8519	-14.1471	-50.4553	0
0.7027	12.0119	-11.106	-13.23	-33.3613	0
0.7033	-1.78555	-6.52947	-7.73352	-13.2235	0
0.7040	-12.1742	-6.22173	1.72269	1.426	0
0.7047	-25.8094	-6.22173	7.82647	14.5476	0
0.7053	-35.0618	-4.39111	15.151	30.7249	0
0.7060	-55.5145	-1.94898	22.7792	47.2019	0
0.7067	-70.1235	1.40847	18.8133	61.8513	0
0.7073	-23.0499	4.45818	5.38496	70.0898	0
0.7080	18.0178	5.06971	-3.16033	71.9232	0
0.7087	-32.6269	4.76197	-0.408984	74.3618	0
0.7093	-89.6023	4.45818	6.91555	76.1952	0
0.7100	-80.5122	2.93135	8.13631	70.7009	0
0.7107	-65.9031	2.01605	4.1642	65.2066	0
0.7113	-62.1697	1.40847	5.99844	62.1569	0
0.7120	-42.0416	1.10074	10.268	49.952	0
0.7127	-20.4527	1.71226	12.4059	30.7249	0
0.7133	2.43484	0.493162	16.3718	15.7699	0
0.7140	30.3544	-3.47581	14.2339	2.64829	0
0.7147	51.6187	-4.39111	-1.02246	-13.2235	0
0.7153	78.5643	-1.64519	-14.4508	-29.3948	0
0.7160	109.081	-2.5605	-20.8582	-47.094	0
0.7167	133.105	-6.52947	-26.962	-63.2713	0
0.7173	159.401	-8.05235	-27.2656	-71.8154	0
0.7180	171.575	-8.66387	-22.079	-75.4762	0
0.7187	186.184	-8.96766	-18.4167	-76.393	0
0.7193	256.146	-8.96766	-12.3129	-72.1209	0
0.7200	311.66	-8.96766	-3.76761	-67.5434	0
0.7207	265.885	-7.13704	1.41905	-65.7099	0
0.7213	204.527	-3.77959	11.1851	-60.2156	0
0.7220	203.553	-4.39111	22.7792	-46.1833	0
0.7227	200.631	-6.22173	16.0681	-26.3451	0
0.7233	175.309	-3.47581	-8.95428	-9.55661	0
0.7240	160.213	1.71226	-29.7071	4.17615	0
0.7247	147.227	3.54288	-34.2865	19.7363	0
0.7253	129.209	5.37349	-28.4864	36.8244	0
0.7260	110.867	8.73094	-21.1618	51.4739	0
0.7267	88.953	10.2578	-14.4508	64.5955	0
0.7273	73.6946	10.8653	-7.12624	74.6674	0
0.7280	63.7929	12.3922	-2.24322	77.4175	0
0.7287	54.0535	12.6999	1.41905	75.8897	0
0.7293	51.2941	12.3922	5.6948	73.7567	0
0.7300	40.4184	13.919	7.82647	71.0065	0
0.7307	43.1779	13.3075	12.4059	68.2624	0
0.7313	108.756	9.03473	22.7792	62.7681	0
0.7320	167.68	5.06971	28.5793	49.952	0
0.7327	142.033	2.93135	27.0549	29.5027	0
0.7333	111.841	-1.3414	35.6002	10.5812	0
0.7340	139.273	-3.77959	56.3531	-2.84601	0
0.7347	171.9	-2.5605	63.9813	-17.4955	0
0.7353	194.138	-6.83325	35.6002	-35.5003	0
0.7360	225.629	-16.5979	-14.1471	-50.7609	0
0.7367	254.522	-19.04	-43.4391	-61.1323	0
0.7373	278.384	-15.6826	-40.3903	-69.0712	0
0.7380	297.538	-16.2941	-29.7071	-73.6488	0
0.7387	311.011	-18.4285	-22.079	-73.6488	0
0.7393	327.568	-19.04	-17.1959	-72.4265	0
0.7400	335.522	-21.4821	-21.4717	-69.9819	0
0.7407	334.872	-23.009	-24.2168	-65.4044	0
0.7413	336.333	-20.8706	-13.23	-57.777	0
0.7420	316.854	-17.5132	-7.73352	-45.5721	0
0.7427	304.031	-12.6328	-19.6374	-29.0892	0
0.7433	345.261	-5.61021	-25.1277	-12.6123	0
0.7440	355.325	-0.426092	-15.9752	2.34272	0
0.7447	270.105	2.93135	-8.65064	15.4643	0
0.7453	195.924	5.68123	-7.73352	28.8915	0
0.7460	179.854	9.64625	-8.04336	45.3744	0
0.7467	156.966	14.8343	-5.29201	61.2402	0
0.7473	128.884	16.3611	3.25328	67.6512	0
0.7480	114.275	12.6999	10.5778	68.5679	0
0.7487	95.2836	10.5616	11.4887	71.9232	0
0.7493	86.1935	12.3922	13.323	74.3618	0
0.7500	86.1935	13.919	18.206	72.5344	0
0.7507	78.7266	13.3075	16.0681	67.0401	0
0.7513	82.4601	11.4769	4.77768	57.2738	0
0.7520	94.3096	7.81563	-6.20912	43.8466	0
0.7527	106.322	3.54288	-10.7885	28.5859	0
0.7533	131.319	0.493162	-10.4849	13.3313	0
0.7540	140.085	-1.03367	-8.95428	1.12043	0
0.7547	145.279	-3.47581	-8.65064	-12.0012	0
0.7553	220.435	-7.74856	-10.7885	-30.6171	0
0.7560	296.726	-10.7983	-9.87139	-47.7052	0
0.7567	269.618	-12.0213	-1.93958	-58.0826	0
0.7573	225.629	-13.2404	5.99844	-67.8489	0
0.7580	240.887	-15.071	9.35706	-73.6488	0
0.7587	251.276	-17.2094	14.2339	-72.4265	0
0.7593	244.134	-18.4285	23.9999	-73.0377	0
0.7600	248.516	-18.1247	30.7172	-73.6488	0
0.7607	241.699	-15.3788	32.2416	-66.9322	0
0.7613	227.09	-11.7175	30.1037	-58.9993	0
0.7620	214.266	-8.96766	20.9511	-49.233	0
0.7627	185.048	-6.83325	10.268	-30.9227	0
0.7633	153.882	-2.5605	7.52283	-13.2235	0
0.7640	130.995	0.185429	9.6607	-3.45716	0
0.7647	101.127	1.10074	7.82647	8.75373	0
0.7653	67.851	7.20411	3.25328	27.6692	0
0.7660	24.8354	14.8343	0.501935	45.68	0
0.7667	-9.09009	15.7496	-1.02246	60.9346	0
0.7673	18.6671	16.3611	-1.3261	71.6177	0
0.7680	44.3142	18.4955	0.198295	74.6674	0
0.7687	-21.9136	17.888	3.86056	73.1455	0
0.7693	-98.8547	17.888	5.6948	71.6177	0
0.7700	-110.055	19.4109	0.501935	68.8735	0
0.7707	-110.055	17.888	-3.76761	63.6848	0
0.7713	-118.009	17.2765	0.198295	56.6626	0
0.7720	-107.945	16.9727	3.25328	45.0689	0
0.7727	-94.1473	9.64625	-0.408984	26.7585	0
0.7733	-81.1615	3.54288	-2.24322	9.35889	0
0.7740	-65.5785	4.76197	0.198295	-2.23487	0
0.7747	-53.0796	3.84666	-1.3261	-15.0509	0
0.7753	-32.9516	-0.72988	-3.46397	-32.7501	0
0.7760	-12.8235	-2.86428	1.72269	-46.7884	0
0.7767	0.973938	-3.47581	6.60572	-58.3882	0
0.7773	20.7773	-5.30642	2.94345	-69.3708	0
0.7780	23.5368	-7.74856	-4.38109	-72.7321	0
0.7787	24.8354	-9.88297	-11.3958	-70.5931	0
0.7793	83.7587	-10.1907	-20.5546	-72.4265	0
0.7800	130.021	-10.4945	-29.0998	-72.4265	0
0.7807	73.37	-12.6328	-32.1486	-65.4044	0
0.7813	2.27252	-13.8519	-32.1486	-58.0826	0
0.7820	-9.09009	-13.5481	-30.9279	-47.094	0
0.7827	-23.6992	-12.6328	-25.1277	-27.867	0
0.7833	-58.7609	-11.7175	-15.9752	-10.4733	0
0.7840	-80.1875	-9.88297	-9.26411	-0.401438	0
0.7847	-101.29	-6.22173	-2.54686	12.4146	0
0.7853	-132.943	-3.47581	0.501935	32.5524	0
0.7860	-163.784	-4.08733	-8.04336	51.1683	0
0.7867	-190.405	-2.5605	-19.6374	63.0736	0
0.7873	-213.292	2.93135	-14.7544	71.9232	0
0.7880	-233.42	3.54288	0.811772	78.3342	0
0.7887	-243.16	2.93135	11.4887	78.3342	0
0.7893	-249.815	6.2888	17.8962	74.6674	0
0.7900	-270.917	6.59654	24.3098	72.8399	0
0.7907	-259.879	2.01605	27.3586	70.3954	0
0.7913	-185.86	1.71226	31.6343	60.9346	0
0.7920	-150.311	2.01605	37.1246	43.8466	0
0.7927	-195.275	-2.5605	30.7172	24.3139	0
0.7933	-214.753	-4.39111	8.74359	7.22588	0
0.7940	-183.912	-5.00264	-10.175	-4.97902	0
0.7947	-163.459	-8.96766	-7.42988	-18.4122	0
0.7953	-139.922	-12.0213	9.35706	-36.1114	0
0.7960	-102.101	-8.66387	13.6266	-52.2827	0
0.7967	-79.5383	-5.30642	-5.60185	-62.6602	0
0.7973	-61.0334	-7.74856	-31.2315	-70.8987	0
0.7980	-40.2561	-11.4098	-43.1354	-77.3097	0
0.7987	-31.3283	-10.4945	-40.6939	-80.0538	0
0.7993	-20.128	-8.96766	-33.0658	-80.9705	0
0.8000	-12.9858	-9.88297	-22.079	-77.9208	0
0.8007	-18.1802	-7.44477	-4.98837	-68.1545	0
0.8013	-20.4527	-1.03367	13.0131	-56.2492	0
0.8020	-39.9314	4.76197	24.9171	-42.2109	0
0.8027	-65.5785	9.64625	28.5793	-21.7675	0
0.8033	-31.3283	12.0884	24.3098	-3.15158	0
0.8040	0.649292	9.95004	19.7304	9.35889	0
0.8047	-66.2278	8.42715	30.1037	22.4865	0
0.8053	-150.96	11.1731	49.6358	38.0467	0
0.8060	-172.062	13.919	55.1323	51.1683	0
0.8067	-187.97	14.2228	46.2834	60.9346	0
0.8073	-215.727	15.4458	36.821	68.8735	0
0.8080	-224.006	14.2228	27.0549	71.9232	0
0.8087	-232.446	11.7846	16.3718	71.9232	0
0.8093	-242.835	12.0884	11.4887	72.8399	0
0.8100	-239.751	13.6152	11.4887	71.9232	0
0.8107	-235.206	12.6999	11.4887	66.4289	0
0.8113	-226.928	9.95004	11.4887	56.9682	0
0.8120	-210.533	6.2888	10.268	43.8466	0
0.8127	-189.756	2.01605	4.1642	27.3696	0
0.8133	-160.213	-0.72988	-3.16033	10.2756	0
0.8140	-142.52	-3.17202	-14.1471	-2.54044	0
0.8147	-123.528	-7.44477	-30.6242	-13.2235	0
0.8153	-42.6909	-11.7175	-44.3562	-28.1725	0
0.8160	40.0938	-16.2941	-48.0185	-44.6554	0
0.8167	27.5949	-21.4821	-50.46	-56.8603	0
0.8173	-8.44079	-21.1744	-52.2942	-65.0988	0
0.8180	10.3887	-18.1247	-46.1904	-69.0712	0
0.8187	33.9255	-21.1744	-37.0317	-70.8987	0
0.8193	40.5807	-24.5319	-34.2865	-73.0377	0
0.8200	52.9173	-22.7012	-34.8938	-70.2875	0
0.8207	57.4623	-21.7859	-31.845	-63.2713	0
0.8213	56.4884	-23.009	-27.8791	-58.6938	0
0.8220	51.9434	-18.7362	-22.3826	-48.9274	0
0.8227	31.8153	-13.5481	-9.56775	-28.4781	0
0.8233	14.4467	-11.7175	10.5778	-13.2235	0
0.8240	2.27252	-7.13704	27.972	-4.97902	0
0.8247	-18.8295	0.185429	35.9039	10.2756	0
0.8253	-37.172	5.68123	31.6343	30.4194	0
0.8260	-63.6306	10.2578	17.5925	44.7633	0
0.8267	-86.8428	15.4458	5.99844	56.9682	0
0.8273	-50.9694	20.6339	4.77768	67.6512	0
0.8280	-12.8235	23.6836	5.6948	72.5344	0
0.8287	-62.4943	23.9913	2.03253	72.8399	0
0.8293	-127.424	24.2951	2.63981	72.8399	0
0.8300	-128.722	23.076	9.96434	72.2288	0
0.8307	-114.925	18.4955	14.2339	67.0401	0
0.8313	-108.919	13.919	11.4887	56.357	0
0.8320	-88.1414	10.8653	8.74359	43.541	0
0.8327	-62.1697	6.59654	11.4887	27.3696	0
0.8333	-35.3864	3.84666	16.3718	8.75373	0
0.8340	-8.11615	2.62757	16.0681	-4.97902	0
0.8347	15.2584	1.71226	11.1851	-15.3565	0
0.8353	45.7751	0.185429	11.1851	-30.6171	0
0.8360	77.2657	-2.5605	11.7924	-45.5721	0
0.8367	101.939	-7.13704	-1.62974	-56.2492	0
0.8373	130.021	-9.27539	-23.2997	-65.0988	0
0.8380	141.059	-9.57918	-34.2865	-70.5931	0
0.8387	154.856	-10.1907	-32.1486	-70.8987	0
0.8393	223.519	-12.3251	-30.3206	-69.9819	0
0.8400	275.3	-14.4635	-31.845	-67.8489	0
0.8407	226.278	-14.7672	-30.0108	-63.5769	0
0.8413	165.407	-11.7175	-25.1277	-57.1659	0
0.8420	161.187	-7.44477	-21.4717	-43.1276	0
0.8427	150.473	-4.6949	-13.8373	-24.2061	0
0.8433	122.067	-2.86428	-0.408984	-10.1678	0
0.8440	108.432	0.185429	12.1022	1.426	0
0.8447	90.7385	5.68123	16.9852	17.9089	0
0.8453	61.3581	9.64625	16.0681	34.997	0
0.8460	38.7952	11.1731	11.1851	48.1186	0
0.8467	19.9657	11.4769	7.52283	59.4128	0
0.8473	1.94788	9.64625	5.99844	68.5679	0
0.8480	-15.4207	7.51184	5.38496	73.1455	0
0.8487	-27.4326	8.11942	10.8815	75.8897	0
0.8493	-29.2181	7.51184	22.1719	75.5841	0
0.8500	-41.0677	2.93135	28.883	68.8735	0
0.8507	-40.5807	2.93135	30.7172	60.9346	0
0.8513	18.9918	6.2888	30.4136	57.2738	0
0.8520	72.396	3.54288	18.5096	45.68	0
0.8527	46.0997	0.185429	-5.90548	23.3972	0
0.8533	12.0119	1.10074	-22.3826	6.61473	0
0.8540	29.7051	-1.94898	-22.9961	-1.9293	0
0.8547	57.787	-9.27539	-16.2788	-15.9676	0
0.8553	78.7266	-11.4098	-9.26411	-34.8891	0
0.8560	104.698	-11.106	-2.54686	-50.1497	0
0.8567	127.261	-15.6826	1.41905	-62.3546	0
0.8573	146.578	-19.9553	2.33617	-70.5931	0
0.8580	160.213	-19.04	-0.408984	-72.1209	0
0.8587	166.381	-17.2094	-6.20912	-73.0377	0
0.8593	174.984	-18.4285	-11.7056	-75.1707	0
0.8600	178.88	-21.7859	-16.2788	-72.7321	0
0.8607	178.555	-20.8706	-19.9411	-64.4936	0
0.8613	174.01	-16.2941	-15.9752	-54.7273	0
0.8620	144.792	-12.6328	-6.8226	-42.5164	0
0.8627	130.995	-11.4098	-2.24322	-23.2894	0
0.8633	174.01	-9.27539	-0.105344	-4.97902	0
0.8640	179.529	-6.22173	6.91555	6.00359	0
0.8647	92.8487	-4.39111	12.4059	16.6866	0
0.8653	21.4266	-2.86428	8.43995	34.3858	0
0.8660	5.84363	1.71226	3.25328	50.2576	0
0.8667	-16.07	7.51184	7.21919	58.8016	0
0.8673	-42.0416	11.1731	15.151	65.5122	0
0.8680	-51.781	13.919	18.206	71.6177	0
0.8687	-62.1697	17.5802	17.5925	73.1455	0
0.8693	-67.6887	20.0224	13.323	72.8399	0
0.8700	-66.3901	20.6339	5.38496	69.4786	0
0.8707	-67.0394	21.2415	0.811772	63.6848	0
0.8713	-58.5986	20.6339	1.41905	55.4403	0
0.8720	-44.1518	18.8033	-1.3261	40.7968	0
0.8727	-25.4847	17.5802	-4.98837	22.4865	0
0.8733	2.27252	16.9727	-4.07125	6.30916	0
0.8740	11.6873	14.2228	-0.718821	-8.95146	0
0.8747	27.2703	10.2578	2.33617	-26.0395	0
0.8753	110.867	7.51184	6.91555	-40.689	0
0.8760	186.834	4.1544	6.91555	-52.5883	0
0.8767	165.407	-1.3414	-2.8505	-64.1881	0
0.8773	127.91	-4.6949	-13.5337	-70.8987	0
0.8780	143.493	-4.6949	-17.4996	-72.7321	0
0.8787	161.836	-6.52947	-16.8923	-74.254	0
0.8793	165.732	-10.7983	-17.8094	-74.254	0
0.8800	171.9	-12.3251	-21.4717	-71.8154	0
0.8807	167.842	-12.6328	-26.0449	-66.9322	0
0.8813	160.213	-13.5481	-28.1827	-56.5548	0
0.8820	151.123	-12.6328	-21.4717	-40.0778	0
0.8827	128.235	-8.66387	-8.65064	-21.4619	0
0.8833	105.348	-6.83325	-1.02246	-4.97902	0
0.8840	85.5442	-5.91794	0.501935	8.44816	0
0.8847	59.2479	-1.3414	3.25328	21.8753	0
0.8853	34.8994	4.45818	6.30208	40.4913	0
0.8860	0.324646	6.59654	6.60572	57.2738	0
0.8867	-26.134	8.42715	7.82647	64.5955	0
0.8873	6.81756	12.0884	10.5778	69.1731	0
0.8880	38.7952	12.3922	9.6607	74.3618	0
0.8887	-14.6091	11.1731	12.7095	75.5841	0
0.8893	-80.5122	14.8343	26.1378	74.6674	0
0.8900	-85.0572	18.4955	38.0417	71.6177	0
0.8907	-75.9671	17.2765	34.6831	63.0736	0
0.8913	-74.9932	16.3611	26.4415	52.3906	0
0.8920	-60.7088	14.8343	26.1378	38.9634	0
0.8927	-38.3082	9.64625	25.8342	19.7363	0
0.8933	-14.6091	4.76197	19.7304	3.87058	0
0.8940	7.14221	2.32378	13.6266	-7.4236	0
0.8947	26.2963	-1.94898	6.91555	-22.3786	0
0.8953	56.813	-8.96766	-4.07125	-40.0778	0
0.8960	87.3298	-14.4635	-11.3958	-54.4217	0
0.8967	109.081	-16.2941	-13.8373	-65.7099	0
0.8973	133.754	-16.2941	-17.8094	-71.5098	0
0.8980	142.033	-17.2094	-19.0302	-72.1209	0
0.8987	151.123	-19.9553	-16.8923	-73.6488	0
0.8993	216.377	-21.1744	-18.7203	-74.5595	0
0.9000	266.534	-19.04	-20.5546	-69.0712	0
0.9007	216.377	-17.8209	-17.4996	-63.2713	0
0.9013	154.856	-18.1247	-15.3679	-56.2492	0
0.9020	147.714	-15.6826	-14.4508	-40.9946	0
0.9027	133.754	-10.7983	-10.4849	-20.2396	0
0.9033	105.023	-8.05235	-8.04336	-5.59017	0
0.9040	91.0632	-5.91794	-8.65064	5.08687	0
0.9047	70.9351	-3.17202	-1.3261	19.1252	0
0.9053	43.9895	-1.03367	10.8815	34.3858	0
0.9060	22.0759	1.10074	13.323	49.952	0
0.9067	-3.24646	4.76197	10.5778	64.5955	0
0.9073	-23.6992	6.90032	12.4059	72.8399	0
0.9080	-35.8734	9.64625	12.4059	75.2785	0
0.9087	-48.2099	16.0534	5.99844	76.1952	0
0.9093	-55.5145	21.2415	1.41905	73.4511	0
0.9100	-66.7147	20.3262	1.72269	68.8735	0
0.9107	-60.0595	16.9727	5.99844	67.3456	0
0.9113	3.40878	15.1381	16.3718	60.9346	0
0.9120	53.4043	13.6152	28.883	41.7076	0
0.9127	22.8875	11.4769	38.0417	20.0419	0
0.9133	-6.97989	9.03473	46.2834	6.9203	0
0.9140	17.5309	5.68123	44.7528	-3.15158	0
0.9147	43.6649	1.40847	24.3098	-18.7118	0
0.9153	62.332	-1.3414	-0.408984	-37.6333	0
0.9160	92.5241	-0.118359	-10.7885	-51.9772	0
0.9167	115.412	0.79695	-11.0921	-62.6602	0
0.9173	131.319	-3.47581	-12.6165	-70.8987	0
0.9180	144.792	-6.83325	-15.6715	-71.8154	0
0.9187	151.123	-6.83325	-19.6374	-70.8987	0
0.9193	159.077	-9.88297	-24.8241	-73.6488	0
0.9200	161.187	-12.9366	-28.4864	-71.8154	0
0.9207	153.558	-10.4945	-29.4035	-62.6602	0
0.9213	147.227	-8.96766	-27.5693	-55.0329	0
0.9220	121.905	-9.27539	-22.079	-44.3499	0
0.9227	95.6082	-5.91794	-13.23	-24.5117	0
0.9233	127.261	-1.94898	-8.347	-7.4236	0
0.9240	150.798	-1.3414	-13.23	4.17615	0
0.9247	76.1295	0.185429	-24.5205	18.8196	0
0.9253	-14.6091	2.32378	-31.845	34.997	0
0.9260	-42.3663	2.32378	-34.2865	49.3409	0
0.9267	-60.7088	3.54288	-34.2865	62.7681	0
0.9273	-91.2255	5.98501	-28.1827	70.0898	0
0.9280	-107.295	7.51184	-15.0581	70.7009	0
0.9287	-120.768	7.51184	-4.07125	72.8399	0
0.9293	-136.027	6.59654	3.25328	73.7567	0
0.9300	-142.682	5.68123	12.4059	68.5679	0
0.9307	-145.117	5.68123	20.034	62.4625	0
0.9313	-141.87	2.93135	20.6475	56.0515	0
0.9320	-132.618	-0.72988	24.6134	42.0131	0
0.9327	-116.873	-2.25671	38.0417	21.5698	0
0.9333	-97.5561	-2.86428	46.2834	5.08687	0
0.9340	-93.0111	-4.08733	38.649	-7.11803	0
0.9347	-71.0975	-6.22173	27.972	-22.3786	0
0.9353	9.57705	-8.96766	28.883	-40.0778	0
0.9360	68.6626	-11.4098	35.9039	-53.1995	0
0.9367	35.7111	-13.2404	33.4623	-63.8825	0
0.9373	-3.57111	-16.2941	17.5925	-72.7321	0
0.9380	8.60312	-17.5132	-1.02246	-76.393	0
0.9387	22.0759	-15.9863	-7.73352	-76.393	0
0.9393	20.4527	-15.3788	-6.20912	-75.4762	0
0.9400	21.7513	-17.5132	-5.90548	-69.9819	0
0.9407	16.5569	-19.3438	-4.07125	-61.4379	0
0.9413	3.73343	-17.8209	0.811772	-53.505	0
0.9420	-14.6091	-13.8519	0.811772	-38.8556	0
0.9427	-42.0416	-11.7175	-6.20912	-18.7118	0
0.9433	-67.6887	-11.106	-8.95428	-4.97902	0
0.9440	-93.6604	-7.74856	-2.8505	6.00359	0
0.9447	-119.794	-3.47581	0.501935	24.0084	0
0.9453	-148.201	-1.64519	-5.90548	41.7076	0
0.9460	-194.95	1.71226	-9.56775	53.6129	0
0.9467	-216.052	5.06971	-2.24322	63.6848	0
0.9473	-175.633	5.37349	4.47404	70.0898	0
0.9480	-169.303	4.76197	10.5778	71.0065	0
0.9487	-246.569	6.59654	18.5096	71.0065	0
0.9493	-302.083	8.73094	8.74359	68.2624	0
0.9500	-296.564	10.5616	-18.4167	64.2959	0
0.9507	-297.213	11.1731	-25.4376	60.9346	0
0.9513	-301.434	10.5616	-1.3261	53.0017	0
0.9520	-282.767	10.8653	28.883	36.8244	0
0.9527	-261.178	10.2578	47.1943	18.8196	0
0.9533	-244.296	6.59654	45.9735	3.25943	0
0.9540	-228.875	4.76197	21.2548	-10.4733	0
0.9547	-208.91	5.37349	-4.98837	-22.3786	0
0.9553	-176.607	2.93135	-15.3679	-37.0281	0
0.9560	-152.746	-0.72988	-20.2509	-53.505	0
0.9567	-139.435	-1.64519	-27.2656	-64.4936	0
0.9573	-116.223	-3.47581	-30.3206	-69.9819	0
0.9580	-112.49	-7.44477	-28.79	-72.7321	0
0.9587	-112.814	-7.13704	-28.1827	-71.5098	0
0.9593	-50.3201	-4.39111	-30.6242	-67.2378	0
0.9600	4.70737	-6.22173	-34.2865	-65.4044	0
0.9607	-44.1518	-8.96766	-35.2036	-62.6602	0
0.9613	-112.165	-8.36008	-32.4523	-53.1995	0
0.9620	-124.502	-7.13704	-27.8791	-36.1114	0
0.9627	-137.325	-6.22173	-22.079	-18.7118	0
0.9633	-164.433	-3.47581	-15.6715	-5.89574	0
0.9640	-180.341	0.185429	-9.26411	7.83702	0
0.9647	-201.118	2.32378	-3.46397	22.7921	0
0.9653	-225.791	3.84666	0.501935	37.13	0
0.9660	-245.27	6.59654	3.86056	51.7794	0
0.9667	-268.158	9.03473	8.74359	63.0736	0
0.9673	-282.442	9.34246	11.4887	68.5679	0
0.9680	-288.61	9.64625	9.04723	73.4511	0
0.9687	-295.915	12.6999	9.04723	76.5008	0
0.9693	-293.48	14.2228	15.151	73.7567	0
0.9700	-296.564	13.3075	17.8962	69.7842	0
0.9707	-294.454	11.7846	15.4546	67.0401	0
0.9713	-229.362	9.03473	10.8815	55.7459	0
0.9720	-156.155	4.76197	6.30208	36.2192	0
0.9727	-167.517	3.23909	3.86056	18.5141	0
0.9733	-195.924	3.84666	4.1642	5.39244	0
0.9740	-163.784	0.79695	3.25328	-7.11803	0
0.9747	-122.554	-5.61021	0.501935	-22.6842	0
0.9753	-94.1473	-10.1907	-1.62974	-38.8556	0
0.9760	-54.8652	-9.88297	-6.20912	-51.366	0
0.9767	-18.8295	-8.66387	-15.3679	-60.8268	0
0.9773	7.62918	-9.88297	-26.0449	-69.0712	0
0.9780	35.5487	-12.6328	-30.3206	-74.5595	0
0.9787	57.787	-13.5481	-22.3826	-76.0874	0
0.9793	77.915	-12.9366	-12.0093	-73.0377	0
0.9800	93.498	-12.0213	-10.175	-67.2378	0
0.9807	101.452	-13.2404	-10.4849	-61.1323	0
0.9813	110.867	-13.8519	-5.29201	-53.8106	0
0.9820	101.777	-6.83325	-1.62974	-37.6333	0
0.9827	87.3298	2.93135	0.811772	-14.4398	0
0.9833	130.021	3.84666	5.99844	1.426	0
0.9840	170.926	1.10074	7.21919	10.5812	0
0.9847	115.412	3.84666	7.52283	24.3139	0
0.9853	41.23	7.51184	14.2339	40.7968	0
0.9860	31.166	10.2578	21.5584	53.0017	0
0.9867	31.166	13.0037	26.1378	63.0736	0
0.9873	15.9077	13.0037	29.8001	71.3121	0
0.9880	15.2584	12.0884	23.6963	74.0562	0
0.9887	21.4266	14.5305	9.6607	74.0562	0
0.9893	27.5949	13.6152	2.33617	74.6674	0
0.9900	37.0096	8.42715	2.03253	72.5344	0
0.9907	48.0476	7.81563	2.33617	66.4289	0
0.9913	68.6626	10.2578	2.63981	55.1407	0
0.9920	98.0431	7.51184	0.811772	38.0467	0
0.9927	130.67	3.84666	-0.105344	20.6531	0
0.9933	168.167	2.32378	2.94345	6.00359	0
0.9940	188.619	-0.72988	-0.408984	-9.25703	0
0.9947	220.11	-2.86428	-10.175	-26.6507	0
0.9953	315.556	-3.47581	-15.3679	-42.5164	0
0.9960	394.283	-6.22173	-19.3338	-55.0329	0
0.9967	375.453	-9.57918	-26.962	-66.9322	0
0.9973	348.832	-10.4945	-33.0658	-76.0874	0
0.9980	376.427	-10.7983	-35.2036	-78.2264	0
0.9987	401.749	-12.0213	-34.2865	-76.6985	0
0.9993	412.138	-12.9366	-25.4376	-75.4762	0
1.0000	425.124	-12.3251	-15.3679	-70.5931	0
1.0007	427.559	-11.106	-13.23	-62.6602	0
1.0013	426.098	-11.4098	-13.23	-53.8106	0
1.0020	421.228	-10.7983	-9.56775	-37.6333	0
1.0027	401.912	-7.13704	-12.0093	-16.8843	0
1.0033	383.732	-3.77959	-15.9752	-2.84601	0
1.0040	365.389	0.493162	-7.42988	9.66446	0
1.0047	343.475	5.68123	9.6607	27.9748	0
1.0053	321.724	8.11942	15.7645	42.9298	0
1.0060	286.662	9.95004	14.2339	54.224	0
1.0067	272.053	13.6152	17.8962	67.9568	0
1.0073	315.069	15.1381	25.2207	75.5841	0
1.0080	325.62	14.2228	31.3245	74.3618	0
1.0087	252.088	14.5305	36.5173	74.6674	0
1.0093	201.443	13.919	33.1587	73.7567	0
1.0100	211.182	12.3922	18.8133	66.7345	0
1.0107	213.942	13.6152	10.8815	60.3235	0
1.0113	213.617	14.8343	14.2339	51.7794	0
1.0120	232.609	10.5616	9.96434	33.7747	0
1.0127	249.653	6.59654	-8.65064	15.7699	0
1.0133	266.534	7.81563	-23.6033	5.69802	0
1.0140	283.903	8.42715	-26.6583	-6.81245	0
1.0147	298.187	3.84666	-25.7412	-25.1228	0
1.0153	324.808	-0.72988	-21.4717	-42.5164	0
1.0160	346.073	-4.08733	-13.23	-55.0329	0
1.0167	354.351	-9.88297	-11.0921	-63.8825	0
1.0173	371.233	-14.4635	-19.3338	-71.5098	0
1.0180	369.934	-15.3788	-23.9132	-77.3097	0
1.0187	361.656	-15.6826	-20.5546	-77.3097	0
1.0193	415.709	-15.3788	-19.9411	-72.1209	0
1.0200	461.809	-13.2404	-22.3826	-67.5434	0
1.0207	398.665	-12.9366	-22.079	-62.3546	0
1.0213	315.556	-15.071	-18.7203	-51.6716	0
1.0220	293.967	-13.2404	-10.4849	-36.1114	0
1.0227	270.105	-7.13704	0.198295	-19.6285	0
1.0233	227.09	-3.77959	1.41905	-5.89574	0
1.0240	199.008	-5.30642	-3.76761	7.83702	0
1.0247	168.491	-3.77959	-0.718821	23.3972	0
1.0253	127.261	2.01605	11.7924	38.3523	0
1.0260	88.953	5.68123	25.2207	52.085	0
1.0267	52.268	5.68123	35.9039	65.5122	0
1.0273	22.8875	6.59654	38.0417	71.9232	0
1.0280	-4.54504	7.81563	27.972	71.0065	0
1.0287	-32.3023	7.51184	16.9852	71.6177	0
1.0293	-48.3722	9.03473	15.7645	71.9232	0
1.0300	-71.2598	11.4769	18.8133	67.0401	0
1.0307	-86.0312	12.0884	21.5584	61.2402	0
1.0313	-37.172	11.1731	24.3098	53.6129	0
1.0320	13.7975	10.5616	19.7304	37.4355	0
1.0327	-20.128	7.81563	12.1022	18.8196	0
1.0333	-68.6626	3.84666	15.4546	5.08687	0
1.0340	-60.7088	2.01605	18.8133	-8.64589	0
1.0347	-43.8272	0.185429	2.94345	-25.7339	0
1.0353	-37.4966	-4.39111	-14.4508	-42.5164	0
1.0360	-20.9397	-8.05235	-8.95428	-55.638	0
1.0367	-7.62918	-8.96766	12.4059	-66.0155	0
1.0373	-1.78555	-10.7983	31.938	-72.7321	0
1.0380	0	-13.2404	42.3113	-73.6488	0
1.0387	-4.54504	-12.6328	37.1246	-72.4265	0
1.0393	-6.00595	-10.7983	22.7792	-73.3432	0
1.0400	-12.4989	-11.7175	7.52283	-70.8987	0
1.0407	-29.8674	-12.6328	-8.347	-62.6602	0
1.0413	-48.2099	-10.4945	-17.8094	-52.5883	0
1.0420	-83.5963	-6.22173	-17.1959	-35.5003	0
1.0427	-114.438	-3.77959	-13.23	-13.8346	0
1.0433	-89.6023	-1.64519	-6.8226	-0.707009	0
1.0440	-78.0773	2.32378	1.41905	8.14259	0
1.0447	-160.7	5.98501	0.198295	24.6195	0
1.0453	-252.25	8.73094	-7.73352	42.0131	0
1.0460	-283.091	10.8653	-7.12624	55.1407	0
1.0467	-306.303	11.7846	-3.46397	66.4289	0
1.0473	-339.58	13.6152	-6.51276	71.0065	0
1.0480	-359.383	17.5802	-8.95428	69.1731	0
1.0487	-376.589	18.4955	-5.90548	70.7009	0
1.0493	-391.848	16.6649	-1.3261	72.5344	0
1.0500	-400.938	15.7496	3.86056	69.1731	0
1.0507	-407.918	13.919	14.2339	63.3792	0
1.0513	-401.587	12.0884	27.0549	53.3073	0
1.0520	-388.114	10.8653	35.6002	36.8244	0
1.0527	-374.641	7.51184	30.4136	20.0419	0
1.0533	-353.864	2.62757	7.21919	6.9203	0
1.0540	-346.073	0.79695	-17.8094	-8.03474	0
1.0547	-327.73	-0.426092	-28.79	-26.6507	0
1.0553	-244.296	-3.47581	-29.0998	-44.3499	0
1.0560	-175.471	-6.22173	-30.6242	-56.2492	0
1.0567	-205.988	-8.05235	-33.9829	-65.4044	0
1.0573	-245.27	-9.57918	-34.2865	-73.0377	0
1.0580	-227.252	-10.7983	-27.8791	-75.4762	0
1.0587	-211.994	-11.4098	-20.8582	-73.0377	0
1.0593	-211.344	-12.6328	-19.6374	-69.9819	0
1.0600	-205.663	-12.0213	-17.4996	-67.2378	0
1.0607	-208.91	-8.66387	-10.4849	-59.916	0
1.0613	-214.429	-6.22173	-5.60185	-44.961	0
1.0620	-223.356	-4.39111	-2.24322	-26.0395	0
1.0627	-250.464	-0.118359	2.33617	-11.39	0
1.0633	-270.268	3.23909	6.91555	-1.62372	0
1.0640	-282.442	3.23909	19.4268	11.4979	0
1.0647	-305.979	5.68123	36.2075	29.5027	0
1.0653	-327.73	10.8653	32.5452	46.2851	0
1.0660	-355.487	11.4769	11.1851	58.8016	0
1.0667	-376.589	11.1731	3.25328	68.2624	0
1.0673	-335.846	13.0037	6.91555	73.7567	0
1.0680	-296.239	10.2578	5.08132	74.0562	0
1.0687	-347.858	6.59654	4.1642	74.9729	0
1.0693	-408.567	10.2578	5.6948	75.8897	0
1.0700	-401.262	13.0037	5.08132	71.3121	0
1.0707	-382.92	8.42715	6.91555	63.0736	0
1.0713	-373.83	2.01605	8.13631	52.3906	0
1.0720	-347.209	-2.5605	-0.105344	34.3858	0
1.0727	-316.043	-5.30642	-9.87139	14.242	0
1.0733	-286.175	-5.00264	-17.8094	0.814858	0
1.0740	-253.873	-5.91794	-29.4035	-9.55661	0
1.0747	-223.032	-9.27539	-39.1695	-25.4284	0
1.0753	-184.886	-10.7983	-39.4732	-41.9053	0
1.0760	-147.714	-12.6328	-33.3694	-55.0329	0
1.0767	-117.36	-14.7672	-27.5693	-66.6266	0
1.0773	-84.4079	-14.1557	-27.8791	-73.0377	0
1.0780	-70.7728	-14.1557	-35.2036	-73.0377	0
1.0787	-53.4043	-15.3788	-43.1354	-73.6488	0
1.0793	21.102	-11.7175	-45.8806	-72.7321	0
1.0800	76.6164	-10.4945	-38.8659	-66.9322	0
1.0807	32.1399	-12.6328	-21.1618	-61.7435	0
1.0813	-20.9397	-9.27539	-4.07125	-53.8106	0
1.0820	-23.3745	-4.08733	5.08132	-34.5835	0
1.0827	-32.3023	-2.25671	12.4059	-14.1342	0
1.0833	-51.1317	2.93135	20.6475	-3.45716	0
1.0840	-55.8391	8.11942	25.5305	7.53145	0
1.0847	-70.4482	6.59654	29.4964	25.5362	0
1.0853	-92.6864	5.68123	40.1796	43.2354	0
1.0860	-106.159	7.51184	55.7396	55.4403	0
1.0867	-121.093	8.11942	68.5606	64.5955	0
1.0873	-130.832	9.34246	70.3887	71.0065	0
1.0880	-135.053	8.73094	58.7946	75.2785	0
1.0887	-140.896	6.59654	42.6211	76.8064	0
1.0893	-139.111	8.42715	31.3245	72.2288	0
1.0900	-141.87	10.2578	21.5584	64.5955	0
1.0907	-132.618	7.51184	12.1022	60.0179	0
1.0913	-63.1436	6.59654	10.268	53.0017	0
1.0920	5.51898	6.2888	15.151	35.3025	0
1.0927	-10.8756	1.10074	18.8133	14.5476	0
1.0933	-42.3663	-4.39111	19.1169	0.814858	0
1.0940	-14.9337	-5.61021	15.151	-11.0845	0
1.0947	26.9456	-6.22173	5.08132	-27.867	0
1.0953	55.0275	-8.96766	-7.42988	-45.2666	0
1.0960	87.0051	-13.5481	-18.113	-58.0826	0
1.0967	118.171	-15.3788	-28.1827	-67.2378	0
1.0973	141.383	-12.9366	-32.4523	-72.1209	0
1.0980	158.427	-13.8519	-30.6242	-73.0377	0
1.0987	172.225	-18.1247	-32.1486	-73.6488	0
1.0993	185.86	-16.2941	-36.1146	-74.8651	0
1.1000	187.808	-12.6328	-36.4244	-71.8154	0
1.1007	183.1	-14.7672	-34.5902	-63.8825	0
1.1013	179.205	-15.3788	-31.5414	-52.5883	0
1.1020	152.584	-11.4098	-22.3826	-34.8891	0
1.1027	136.838	-8.96766	-12.3129	-14.7453	0
1.1033	177.419	-8.05235	-8.65064	-2.54044	0
1.1040	186.184	-5.00264	-10.4849	6.9203	0
1.1047	104.211	-2.25671	-9.87139	25.2306	0
1.1053	32.1399	-0.118359	-3.16033	44.4577	0
1.1060	17.2062	3.84666	7.82647	55.4403	0
1.1067	-0.811615	6.59654	15.7645	63.0736	0
1.1073	-22.5629	4.45818	16.3718	69.7842	0
1.1080	-30.5167	4.76197	17.8962	71.3121	0
1.1087	-42.0416	9.03473	30.7172	71.9232	0
1.1093	-47.5606	10.8653	47.1943	71.9232	0
1.1100	-42.6909	7.81563	49.6358	66.4289	0
1.1107	-36.8473	5.37349	37.1246	60.0179	0
1.1113	-19.4788	3.54288	20.6475	50.8627	0
1.1120	0.649292	0.185429	2.63981	33.4691	0
1.1127	17.2062	-4.08733	-13.8373	14.8532	0
1.1133	44.9635	-7.74856	-24.2168	2.03715	0
1.1140	59.5725	-8.96766	-33.3694	-11.6956	0
1.1147	77.915	-9.57918	-44.6598	-27.867	0
1.1153	161.187	-12.6328	-50.46	-41.6057	0
1.1160	239.913	-16.2941	-50.1563	-53.505	0
1.1167	218	-18.4285	-50.7636	-64.7932	0
1.1173	180.178	-18.7362	-46.1904	-69.6764	0
1.1180	198.196	-19.9553	-31.2315	-71.5098	0
1.1187	214.591	-21.1744	-14.1471	-73.9544	0
1.1193	217.026	-19.9553	-4.07125	-70.8987	0
1.1200	226.441	-19.04	-4.98837	-64.1881	0
1.1207	224.006	-19.9553	-7.73352	-59.916	0
1.1213	214.266	-17.2094	3.25328	-49.8442	0
1.1220	204.202	-10.7983	21.5584	-28.7837	0
1.1227	180.503	-7.13704	26.1378	-11.39	0
1.1233	162.972	-5.30642	19.7304	-1.01258	0
1.1240	149.986	-2.5605	20.034	13.3313	0
1.1247	123.041	0.185429	28.883	31.6417	0
1.1253	99.017	5.37349	37.1246	45.68	0
1.1260	70.9351	10.2578	39.5661	55.4403	0
1.1267	48.5346	9.34246	27.3586	61.8513	0
1.1273	86.3558	9.34246	6.91555	66.4289	0
1.1280	128.235	15.7496	-6.20912	71.3121	0
1.1287	79.0513	19.4109	-11.7056	71.3121	0
1.1293	15.583	18.4955	-15.9752	67.0401	0
1.1300	18.9918	19.1071	-14.7544	64.9011	0
1.1307	35.2241	20.0224	-9.56775	62.1569	0
1.1313	42.204	17.888	-10.7885	50.8627	0
1.1320	68.9873	14.2228	-16.5886	33.4691	0
1.1327	98.6924	11.1731	-12.0093	16.0755	0
1.1333	120.931	8.11942	5.08132	2.34272	0
1.1340	147.227	3.84666	16.9852	-11.0845	0
1.1347	176.445	-0.72988	12.7095	-28.1725	0
1.1353	211.507	-1.94898	-0.105344	-46.7884	0
1.1360	242.673	-2.5605	-11.0921	-58.0826	0
1.1367	265.236	-5.91794	-21.7753	-63.5769	0
1.1373	288.773	-7.74856	-28.79	-69.3708	0
1.1380	297.051	-7.74856	-23.2997	-72.7321	0
1.1387	307.927	-9.88297	-11.3958	-69.9819	0
1.1393	371.72	-11.7175	-0.105344	-66.6266	0
1.1400	417.819	-11.106	13.323	-65.4044	0
1.1407	368.96	-10.7983	18.8133	-58.0826	0
1.1413	307.764	-10.7983	4.1642	-43.4331	0
1.1420	295.103	-8.96766	-11.7056	-26.9562	0
1.1427	277.41	-5.30642	-9.26411	-10.1678	0
1.1433	250.302	-1.64519	1.11541	5.39244	0
1.1440	238.452	0.79695	10.5778	17.6033	0
1.1447	217.675	3.54288	24.3098	31.3361	0
1.1453	185.86	8.11942	36.2075	48.1186	0
1.1460	161.511	10.8653	38.0417	60.9346	0
1.1467	142.033	10.2578	37.1246	66.4289	0
1.1473	126.125	13.0037	39.2625	71.0065	0
1.1480	112.327	19.1071	40.7869	73.7567	0
1.1487	104.374	21.2415	39.5661	74.3618	0
1.1493	100.803	20.3262	38.649	72.2288	0
1.1500	87.6544	21.2415	38.9589	67.0401	0
1.1507	104.374	22.1607	37.1246	60.0179	0
1.1513	182.289	20.9377	26.1378	50.8627	0
1.1520	224.98	20.0224	5.99844	34.3858	0
1.1527	184.074	15.7496	-12.9264	13.9365	0
1.1533	163.622	9.64625	-21.7753	0.509286	0
1.1540	199.333	7.51184	-22.3826	-12.3068	0
1.1547	226.278	5.68123	-21.1618	-29.0892	0
1.1553	245.432	1.71226	-19.9411	-43.7387	0
1.1560	278.059	-0.426092	-18.7203	-54.4217	0
1.1567	304.031	-5.00264	-17.1959	-65.4044	0
1.1573	322.698	-11.7175	-17.1959	-73.0377	0
1.1580	336.982	-12.0213	-20.5546	-73.6488	0
1.1587	344.287	-10.7983	-25.7412	-72.7321	0
1.1593	351.267	-14.4635	-30.3206	-71.8154	0
1.1600	348.02	-13.5481	-34.5902	-69.0712	0
1.1607	341.528	-10.1907	-34.2865	-61.4379	0
1.1613	340.878	-11.7175	-21.7753	-47.094	0
1.1620	309.55	-12.3251	-4.38109	-29.7004	0
1.1627	276.598	-8.66387	2.33617	-15.0509	0
1.1633	313.77	-5.91794	-2.8505	-2.23487	0
1.1640	342.177	-4.39111	-7.12624	11.8035	0
1.1647	268.32	0.79695	-6.51276	27.6692	0
1.1653	183.1	6.90032	-0.408984	42.3187	0
1.1660	158.752	9.34246	11.1851	54.8352	0
1.1667	141.708	9.03473	17.8962	64.5955	0
1.1673	117.035	13.3075	9.6607	69.1731	0
1.1680	105.348	20.0224	-2.54686	69.7842	0
1.1687	93.8227	20.6339	-3.46397	68.5679	0
1.1693	88.6283	20.9377	0.811772	67.6512	0
1.1700	90.0892	24.9067	0.501935	65.8178	0
1.1707	87.3298	22.7683	0.501935	59.1072	0
1.1713	96.2575	17.2765	6.60572	47.2019	0
1.1720	114.438	19.7186	10.5778	31.3361	0
1.1727	131.969	20.3262	6.30208	14.8532	0
1.1733	155.343	12.6999	-0.718821	-0.401438	0
1.1740	165.245	9.03473	-4.07125	-13.2235	0
1.1747	179.529	9.03473	-6.8226	-27.867	0
1.1753	258.256	2.32378	-15.6715	-48.0107	0
1.1760	330.652	-5.30642	-30.6242	-65.0988	0
1.1767	304.031	-8.36008	-44.3562	-72.7321	0
1.1773	259.717	-11.7175	-51.6807	-75.4762	0
1.1780	268.969	-13.2404	-49.8527	-76.0874	0
1.1787	278.384	-12.3251	-38.8659	-75.1707	0
1.1793	272.865	-13.8519	-24.5205	-73.3432	0
1.1800	272.053	-18.1247	-12.3129	-68.1545	0
1.1807	262.801	-20.8706	-1.02246	-57.1659	0
1.1813	247.218	-19.9553	12.1022	-42.5164	0
1.1820	224.33	-15.9863	21.2548	-27.867	0
1.1827	187.483	-14.1557	16.9852	-14.1342	0
1.1833	160.05	-15.9863	5.08132	-1.01258	0
1.1840	134.079	-14.4635	4.1642	15.4643	0
1.1847	92.1994	-9.27539	19.1169	32.5524	0
1.1853	55.8391	-5.30642	42.3113	47.2019	0
1.1860	16.5569	-2.25671	67.3399	61.5458	0
1.1867	-14.6091	2.01605	78.6303	72.2288	0
1.1873	13.7975	3.84666	69.1679	74.6674	0
1.1880	40.0938	1.40847	56.3531	74.9729	0
1.1887	-23.6992	1.10074	43.532	75.2785	0
1.1893	-96.4198	3.84666	19.1169	70.0898	0
1.1900	-102.75	4.1544	-1.3261	62.4625	0
1.1907	-98.53	2.01605	-0.408984	54.8352	0
1.1913	-103.075	1.71226	2.33617	42.6243	0
1.1920	-90.5762	1.71226	-5.29201	26.1474	0
1.1927	-74.0193	-1.64519	-10.7885	12.109	0
1.1933	-64.6045	-3.17202	-13.23	0.203715	0
1.1940	-53.8912	-2.25671	-22.6924	-15.0509	0
1.1947	-38.3082	-4.39111	-30.6242	-33.6668	0
1.1953	-18.5048	-8.96766	-30.3206	-48.0107	0
1.1960	-6.97989	-10.7983	-29.7071	-58.3882	0
1.1967	2.75949	-12.6328	-35.2036	-67.2378	0
1.1973	14.7714	-14.7672	-40.9976	-71.5098	0
1.1980	4.70737	-14.7672	-44.0526	-72.1209	0
1.1987	12.6612	-15.3788	-46.4941	-73.6488	0
1.1993	74.5062	-18.1247	-48.9356	-70.5931	0
1.2000	87.979	-19.9553	-50.7636	-64.1881	0
1.2007	6.49292	-19.3438	-54.4259	-58.9993	0
1.2013	-56.0014	-19.04	-54.4259	-46.4829	0
1.2020	-74.0193	-15.3788	-48.9356	-26.3451	0
1.2027	-110.055	-10.4945	-46.1904	-12.9179	0
1.2033	-144.305	-10.4945	-45.2733	-1.9293	0
1.2040	-167.193	-10.7983	-37.0317	16.6866	0
1.2047	-208.747	-8.05235	-25.1277	34.997	0
1.2053	-246.244	-4.39111	-14.1471	48.1186	0
1.2060	-274.65	0.185429	-1.3261	61.5458	0
1.2067	-311.173	2.01605	15.151	71.6177	0
1.2073	-334.061	1.40847	38.0417	74.6674	0
1.2080	-352.403	3.84666	60.9263	74.6674	0
1.2087	-379.186	4.76197	72.8302	74.0562	0
1.2093	-388.764	1.71226	78.6303	71.3121	0
1.2100	-402.399	2.01605	81.3755	66.4289	0
1.2107	-417.332	6.2888	70.3887	59.1072	0
1.2113	-361.493	5.06971	49.9395	47.2019	0
1.2120	-293.805	0.185429	32.5452	29.5027	0
1.2127	-325.295	-1.64519	15.7645	11.4979	0
1.2133	-376.589	-1.64519	1.41905	-1.31815	0
1.2140	-359.708	-2.86428	-1.93958	-13.529	0
1.2147	-331.301	-5.91794	-2.54686	-30.3115	0
1.2153	-316.692	-9.57918	-3.76761	-48.6219	0
1.2160	-292.831	-11.7175	-0.105344	-63.8825	0
1.2167	-275.787	-12.6328	1.11541	-72.7321	0
1.2173	-268.158	-14.4635	0.811772	-74.5595	0
1.2180	-260.853	-15.3788	14.2339	-75.4762	0
1.2187	-259.879	-15.3788	30.4136	-77.6152	0
1.2193	-259.067	-15.9863	32.5452	-74.8651	0
1.2200	-265.073	-15.071	28.883	-67.2378	0
1.2207	-278.871	-11.7175	17.8962	-58.9993	0
1.2213	-286.5	-10.1907	-5.90548	-47.3996	0
1.2220	-316.692	-9.57918	-21.4717	-29.7004	0
1.2227	-353.052	-7.13704	-17.8094	-10.7789	0
1.2233	-323.185	-3.77959	-11.0921	4.17615	0
1.2240	-294.779	-0.72988	-4.98837	16.381	0
1.2247	-372.207	3.84666	4.1642	28.8915	0
1.2253	-466.516	8.42715	10.8815	44.1521	0
1.2260	-492.488	10.2578	17.8962	60.0179	0
1.2267	-508.071	9.95004	21.8683	70.0898	0
1.2273	-533.069	11.1731	11.4887	73.1455	0
1.2280	-544.431	13.6152	-3.16033	73.4511	0
1.2287	-556.281	14.8343	-8.04336	74.3618	0
1.2293	-563.261	14.2228	-12.3129	72.8399	0
1.2300	-559.365	13.919	-19.9411	66.4289	0
1.2307	-559.365	13.0037	-26.3485	58.1905	0
1.2313	-547.028	10.5616	-34.5902	46.2851	0
1.2320	-522.68	9.03473	-44.0526	28.5859	0
1.2327	-504.013	7.51184	-45.2733	9.97003	0
1.2333	-480.638	4.76197	-41.611	-2.23487	0
1.2340	-462.296	2.01605	-40.0867	-13.2235	0
1.2347	-436.649	0.185429	-37.6451	-29.0892	0
1.2353	-351.754	-1.64519	-39.1695	-45.8777	0
1.2360	-272.703	-3.17202	-52.2942	-58.6938	0
1.2367	-291.37	-5.91794	-59.0053	-68.7656	0
1.2373	-329.84	-9.88297	-44.0526	-75.4762	0
1.2380	-310.362	-11.7175	-17.4996	-76.393	0
1.2387	-285.851	-10.7983	8.74359	-73.0377	0
1.2393	-280.656	-12.6328	34.0758	-70.2875	0
1.2400	-270.917	-14.1557	44.7528	-67.2378	0
1.2407	-267.184	-11.4098	34.3795	-59.3049	0
1.2413	-272.703	-8.05235	20.9511	-44.961	0
1.2420	-280.007	-7.13704	20.6475	-27.867	0
1.2427	-292.668	-5.91794	28.883	-14.7453	0
1.2433	-302.895	-2.5605	33.766	-3.15158	0
1.2440	-317.341	-1.64519	30.7172	12.7202	0
1.2447	-337.145	0.185429	24.9171	30.1138	0
1.2453	-348.994	5.68123	19.7304	43.8466	0
1.2460	-370.421	11.1731	12.4059	54.8352	0
1.2467	-380.81	15.1381	9.35706	64.5955	0
1.2473	-327.73	19.7186	15.4546	70.0898	0
1.2480	-281.955	22.7683	18.8133	71.0065	0
1.2487	-327.081	23.3798	15.151	71.6177	0
1.2493	-377.076	22.1607	16.9852	71.9232	0
1.2500	-360.032	20.6339	25.2207	67.9568	0
1.2507	-330.49	20.6339	28.883	58.496	0
1.2513	-308.414	21.2415	25.8342	45.0689	0
1.2520	-269.781	18.4955	16.9852	27.9748	0
1.2527	-227.901	14.2228	3.55692	10.2756	0
1.2533	-190.405	10.5616	-8.65064	-3.15158	0
1.2540	-150.149	5.37349	-19.3338	-15.0509	0
1.2547	-106.809	2.32378	-27.2656	-30.6171	0
1.2553	-56.6507	1.40847	-26.962	-46.1833	0
1.2560	-12.8235	-1.64519	-26.3485	-57.777	0
1.2567	22.8875	-4.08733	-40.0867	-66.6266	0
1.2573	62.0074	-5.00264	-58.398	-73.3432	0
1.2580	83.434	-5.91794	-67.2469	-74.5595	0
1.2587	108.107	-5.30642	-70.9092	-72.4265	0
1.2593	189.593	-5.30642	-71.8201	-68.7656	0
1.2600	252.412	-8.36008	-62.9712	-63.8825	0
1.2607	213.13	-6.83325	-47.1014	-58.6938	0
1.2613	160.213	-2.5605	-27.2656	-48.0107	0
1.2620	163.297	-2.5605	0.501935	-27.867	0
1.2627	164.92	-1.94898	30.7172	-7.4236	0
1.2633	153.233	2.01605	51.1602	3.87058	0
1.2640	152.421	3.84666	63.9813	13.3313	0
1.2647	143.818	5.37349	74.9681	29.8082	0
1.2653	130.995	6.90032	76.4924	47.2019	0
1.2660	124.015	6.2888	65.5056	58.8016	0
1.2667	115.736	7.20411	56.6567	66.1234	0
1.2673	115.736	10.2578	56.0432	69.7842	0
1.2680	118.82	12.6999	52.0773	73.1455	0
1.2687	117.197	14.8343	46.2834	77.112	0
1.2693	128.56	14.2228	47.4979	74.9729	0
1.2700	136.514	10.5616	44.1455	68.2624	0
1.2707	152.097	9.03473	25.5305	61.8513	0
1.2713	231.148	8.73094	6.91555	51.1683	0
1.2720	309.875	3.84666	-0.408984	31.9472	0
1.2727	294.941	-2.5605	-4.07125	11.8035	0
1.2733	267.995	-6.52947	-8.04336	-3.45716	0
1.2740	305.005	-9.57918	-13.5337	-16.5788	0
1.2747	349.481	-13.2404	-21.7753	-30.9227	0
1.2753	378.537	-16.5979	-25.4376	-45.2666	0
1.2760	415.384	-17.8209	-21.1618	-58.3882	0
1.2767	448.011	-18.7362	-16.5886	-67.2378	0
1.2773	473.171	-21.4821	-15.9752	-72.1209	0
1.2780	496.221	-21.1744	-16.5886	-74.8651	0
1.2787	511.804	-19.9553	-15.3679	-76.6985	0
1.2793	521.057	-23.3128	-10.4849	-75.4762	0
1.2800	522.842	-24.5319	-3.76761	-68.4601	0
1.2807	523.816	-19.9553	-4.07125	-58.0826	0
1.2813	523.492	-18.1247	-10.4849	-46.1833	0
1.2820	491.676	-14.7672	-13.8373	-29.7004	0
1.2827	472.522	-6.22173	-12.6165	-12.0012	0
1.2833	522.842	-1.64519	-7.73352	0.509286	0
1.2840	536.315	-0.72988	-1.02246	12.4146	0
1.2847	440.058	4.45818	2.94345	29.8082	0
1.2853	360.844	9.64625	8.13631	48.1186	0
1.2860	353.215	12.0884	23.3927	61.8513	0
1.2867	336.009	16.9727	40.4832	70.7009	0
1.2873	311.335	20.9377	46.2834	74.0562	0
1.2880	307.115	22.1607	39.8698	74.6674	0
1.2887	295.103	23.076	28.5793	76.5008	0
1.2893	285.688	23.076	19.7304	76.8064	0
1.2900	290.233	20.9377	14.5437	71.6177	0
1.2907	289.422	17.888	6.30208	61.2402	0
1.2913	299.161	14.8343	-4.68473	46.8963	0
1.2920	319.614	11.7846	-9.56775	28.5859	0
1.2927	331.788	7.51184	-12.3129	11.1923	0
1.2933	347.696	2.32378	-18.113	-1.62372	0
1.2940	355.325	0.185429	-22.3826	-14.4398	0
1.2947	366.525	-0.72988	-20.5546	-32.7501	0
1.2953	443.791	-4.39111	-19.0302	-49.8442	0
1.2960	522.518	-8.36008	-21.4717	-59.6105	0
1.2967	486.807	-10.7983	-26.0449	-67.8489	0
1.2973	416.683	-12.6328	-24.5205	-73.9544	0
1.2980	423.663	-11.7175	-15.6715	-73.6488	0
1.2987	447.524	-11.4098	-7.73352	-73.3432	0
1.2993	429.831	-14.4635	-2.8505	-73.6488	0
1.3000	408.08	-13.2404	7.82647	-65.4044	0
1.3007	399.477	-8.96766	25.8342	-52.5883	0
1.3013	383.082	-8.96766	34.3795	-40.689	0
1.3020	346.397	-9.27539	22.4755	-23.2894	0
1.3027	307.115	-6.22173	4.47404	-4.97902	0
1.3033	282.929	-1.64519	-0.105344	6.00359	0
1.3040	250.951	1.10074	2.03253	18.5141	0
1.3047	204.202	2.93135	-2.8505	36.8244	0
1.3053	170.114	4.76197	-6.8226	52.6962	0
1.3060	127.099	7.20411	-2.54686	62.7681	0
1.3067	86.3558	9.64625	2.33617	70.0898	0
1.3073	114.438	11.4769	4.77768	74.6674	0
1.3080	144.792	13.3075	8.74359	76.8064	0
1.3087	76.6164	14.5305	9.6607	76.1952	0
1.3093	-3.57111	12.6999	5.6948	71.9232	0
1.3100	-12.8235	9.64625	-3.16033	64.2959	0
1.3107	-11.2003	9.64625	-16.5886	53.9184	0
1.3113	-15.4207	8.42715	-28.4864	41.408	0
1.3120	0.324646	3.84666	-29.0998	26.1474	0
1.3127	13.4728	1.71226	-24.2168	10.8867	0
1.3133	21.102	2.93135	-23.9132	-1.9293	0
1.3140	37.6589	0.493162	-31.5414	-15.9676	0
1.3147	52.5926	-5.61021	-43.1354	-33.9724	0
1.3153	68.6626	-8.66387	-52.9015	-49.5386	0
1.3160	84.2456	-9.88297	-56.2601	-60.2156	0
1.3167	92.5241	-11.7175	-54.4259	-68.1545	0
1.3173	101.777	-11.4098	-47.7148	-72.7321	0
1.3180	95.9329	-11.4098	-33.673	-73.6488	0
1.3187	93.1734	-12.3251	-16.5886	-72.4265	0
1.3193	144.792	-11.7175	-3.16033	-68.1545	0
1.3200	181.315	-11.7175	1.41905	-62.9658	0
1.3207	118.496	-13.5481	-1.93958	-57.1659	0
1.3213	39.4445	-12.6328	-3.76761	-45.2666	0
1.3220	13.1482	-10.7983	1.41905	-25.1228	0
1.3227	-11.5249	-8.66387	11.4887	-6.20131	0
1.3233	-46.5867	-3.77959	25.2207	5.08687	0
1.3240	-72.2337	0.79695	36.5173	17.2978	0
1.3247	-106.159	1.71226	29.8001	34.997	0
1.3253	-142.682	3.84666	10.5778	51.4739	0
1.3260	-171.088	6.59654	3.55692	62.4625	0
1.3267	-198.521	6.2888	7.82647	69.1731	0
1.3273	-221.246	7.81563	5.6948	71.9232	0
1.3280	-239.264	11.7846	2.33617	72.5344	0
1.3287	-253.873	11.4769	5.08132	73.4511	0
1.3293	-264.749	9.95004	3.25328	72.5344	0
1.3300	-284.714	12.0884	-3.16033	66.4289	0
1.3307	-272.378	11.4769	-5.90548	56.357	0
1.3313	-195.924	6.59654	-4.07125	42.6243	0
1.3320	-156.155	2.93135	2.94345	26.1474	0
1.3327	-205.014	0.79695	13.323	10.5812	0
[truncated: 48,688 more rows]
