# Supplementary material for: Identification of Haptic Based Guiding Using Hard Reins
Source: PLoS One. 2015 Jul 22;10(7):e0132020. doi: 10.1371/journal.pone.0132020 (PMC4511788; doi:10.1371/journal.pone.0132020)
Supplement: S4 File — (ZIP) [file pone.0132020.s004.zip › EMGData2/Subject14/T6/t6.txt]

0.0000	-218.424	-4.12826	34.4589	1.03174	0
0.0007	-274.837	-1.68589	33.8437	0.727053	0
0.0013	-346.909	1.97613	34.7601	-0.493807	0
0.0020	-354.136	0.145122	32.9272	-1.40998	0
0.0027	-356.345	-4.73962	26.2175	0.422363	0
0.0033	-378.227	-5.35099	21.0265	-1.40998	0
0.0040	-387.462	-5.0453	18.8925	-4.76577	0
0.0047	-395.693	-7.79027	17.0596	-3.54491	0
0.0053	-407.538	-9.013	12.4839	-1.10529	0
0.0060	-417.576	-6.57063	0.58318	1.33643	0
0.0067	-430.826	-0.771925	-10.7087	3.77815	0
0.0073	-437.25	4.7211	-10.7087	2.55729	0
0.0080	-443.875	4.10973	-5.82539	-0.189118	0
0.0087	-459.735	-0.466243	-8.57467	0.115572	0
0.0093	-465.557	-1.68589	-13.7592	0.422363	0
0.0100	-476.197	-1.68589	-10.4075	0.115572	0
0.0107	-491.254	-3.51998	4.55009	1.64112	0
0.0113	-453.311	-5.0453	18.5849	-0.189118	0
0.0120	-411.151	-6.57063	21.9429	-4.76577	0
0.0127	-456.121	-9.62128	24.077	-5.07256	0
0.0133	-517.352	-11.4523	27.4351	-2.93553	0
0.0140	-518.356	-12.0637	15.842	-2.93553	0
0.0147	-512.534	-10.844	-10.4075	-2.01936	0
0.0153	-521.97	-8.70732	-33.9013	-0.493807	0
0.0160	-520.564	-9.3156	-54.9599	-1.71467	0
0.0167	-521.167	-8.70732	-72.0516	-3.54491	0
0.0173	-523.174	-4.43394	-69.9111	-2.93553	0
0.0180	-518.958	-2.29725	-52.5182	-1.40998	0
0.0187	-520.765	-5.0453	-37.567	-0.798497	0
0.0193	-521.97	-5.95926	-24.4423	-0.493807	0
0.0200	-521.167	-5.0453	-6.74182	0.115572	0
0.0207	-523.576	-4.43394	10.3498	0.727053	0
0.0213	-517.954	-3.2143	14.6179	1.03174	0
0.0220	-521.167	-3.2143	8.8246	2.2526	0
0.0227	-525.583	-4.43394	5.76771	2.86198	0
0.0233	-477.803	-1.38329	6.99175	3.77815	0
0.0240	-428.617	1.36476	7.60056	5.3037	0
0.0247	-466.159	-0.466243	11.5675	3.47346	0
0.0253	-520.564	-1.07761	17.976	0.727053	0
0.0260	-515.545	0.447717	23.4682	1.64112	0
0.0267	-504.504	-1.99157	31.1008	2.55729	0
0.0273	-508.519	-4.12826	33.2348	1.03174	0
0.0280	-500.89	-1.68589	21.3341	1.33643	0
0.0287	-494.265	-0.466243	11.8751	4.08284	0
0.0293	-491.254	-1.99157	12.1763	4.69432	0
0.0300	-481.617	-2.90862	2.71723	3.16877	0
0.0307	-476.197	-2.90862	-10.4075	0.115572	0
0.0313	-471.379	-4.43394	-2.1661	-1.40998	0
0.0320	-465.557	-7.18199	14.9256	1.94791	0
0.0327	-461.542	-10.5383	18.8925	4.99901	0
0.0333	-449.697	-10.844	11.8751	2.55729	0
0.0340	-445.682	-6.87631	-1.24967	1.03174	0
0.0347	-437.852	-5.0453	-13.1504	3.16877	0
0.0353	-380.436	-8.09595	-11.3175	2.2526	0
0.0360	-329.644	-11.758	-2.77491	0.727053	0
0.0367	-361.765	-13.8947	-3.69134	2.55729	0
0.0373	-403.924	-15.42	-6.74182	3.47346	0
0.0380	-388.265	-14.2003	-7.65824	1.64112	0
0.0387	-366.985	-9.62128	-14.3744	-0.493807	0
0.0393	-358.151	-5.65358	-24.1347	-2.32615	0
0.0400	-340.686	-1.38329	-22.3082	-0.189118	0
0.0407	-326.432	3.50145	-7.04943	2.2526	0
0.0413	-314.186	4.10973	14.9256	-0.798497	0
0.0420	-295.917	0.447717	32.0172	-5.37725	0
0.0427	-281.462	-2.60293	40.8675	-7.51218	0
0.0433	-265.602	-3.2143	50.9353	-7.81897	0
0.0440	-248.337	-0.466243	55.2098	-4.76577	0
0.0447	-233.079	2.58441	39.0346	-0.189118	0
0.0453	-210.394	2.27872	9.1258	0.115572	0
0.0460	-198.148	1.05908	-20.1678	-0.189118	0
0.0467	-182.89	4.10973	-46.7185	4.38963	0
0.0473	-111.822	7.77175	-62.5925	7.74542	0
0.0480	-45.3712	7.46915	-61.6761	7.13604	0
0.0487	-65.2462	2.89009	-53.4347	5.3037	0
0.0493	-96.5644	-2.29725	-44.892	3.16877	0
0.0500	-73.0757	-3.51998	-33.2925	1.33643	0
0.0507	-44.9697	-2.90862	-20.4754	1.64112	0
0.0513	-27.9053	-5.65358	-12.5416	1.94791	0
0.0520	0.401515	-7.79027	-14.0668	2.55729	0
0.0527	23.6894	-3.82257	-26.884	2.55729	0
0.0533	43.5644	-2.29725	-39.3935	0.115572	0
0.0540	68.8598	-8.70732	-40.9251	-0.798497	0
0.0547	91.7462	-11.4523	-31.7673	0.422363	0
0.0553	117.042	-8.09595	-13.458	-0.493807	0
0.0560	142.337	-7.48459	4.55009	-1.71467	0
0.0567	163.216	-9.013	7.60056	-0.189118	0
0.0573	189.314	-6.26495	-1.24967	-0.189118	0
0.0580	206.78	0.447717	-7.96585	-2.01936	0
0.0587	229.064	3.19577	-16.8161	-1.71467	0
0.0593	300.735	1.97613	-27.8004	0.727053	0
0.0600	358.754	4.10973	-24.1347	1.94791	0
0.0607	333.057	9.90843	-11.0163	1.03174	0
0.0613	304.951	10.2141	-3.38373	2.55729	0
0.0620	332.856	6.5521	7.90818	7.13604	0
0.0627	357.75	6.85779	25.301	8.3569	0
0.0633	368.792	9.30016	32.626	5.60839	0
0.0640	393.886	9.60275	35.3689	4.38963	0
0.0647	416.371	9.90843	45.4432	5.60839	0
0.0653	432.632	9.90843	50.6277	4.99901	0
0.0660	452.106	8.07743	42.6939	3.47346	0
0.0667	472.784	8.07743	34.4589	2.86198	0
0.0673	497.678	11.1312	28.9603	2.55729	0
0.0680	514.14	12.9622	24.9934	2.2526	0
0.0687	522.572	11.4338	24.077	0.727053	0
0.0693	543.049	9.60275	21.9429	-0.798497	0
0.0700	549.875	9.30016	14.9256	-1.71467	0
0.0707	557.704	10.5198	9.1258	-2.32615	0
0.0713	628.572	10.5198	6.07532	-3.54491	0
0.0720	685.185	8.68879	0.58318	-2.32615	0
0.0727	639.814	6.85779	-7.04943	0.422363	0
0.0733	597.655	6.5521	-7.96585	-0.493807	0
0.0740	627.367	6.85779	-0.0256343	-3.54491	0
0.0747	642.826	7.46915	2.40962	-2.93553	0
0.0753	637.004	8.68879	-12.234	-2.01936	0
0.0760	655.674	9.60275	-32.0749	-4.15639	0
0.0767	669.928	9.60275	-37.567	-5.68194	0
0.0773	670.932	11.1312	-30.5432	-4.15639	0
0.0780	684.382	12.3508	-23.2247	-3.24022	0
0.0787	695.625	8.68879	-20.4754	-4.76577	0
0.0793	696.629	4.41541	-23.2247	-4.76577	0
0.0800	698.435	4.41541	-32.3761	-3.54491	0
0.0807	704.257	4.10973	-36.9518	-2.32615	0
0.0813	707.47	1.67045	-29.6332	-1.71467	0
0.0820	696.227	2.89009	-17.1173	-1.10529	0
0.0827	705.663	5.02678	-3.08252	-0.798497	0
0.0833	765.89	2.89009	8.20938	-1.10529	0
0.0840	786.97	-3.2143	13.0927	-2.01936	0
0.0847	722.125	-7.79027	20.1101	-2.93553	0
0.0853	677.958	-6.87631	28.0503	-2.93553	0
0.0860	687.193	-1.07761	14.0091	-3.54491	0
0.0867	679.163	5.63814	-11.0163	-5.37725	0
0.0873	666.314	11.4338	-14.3744	-6.9028	0
0.0880	671.534	17.8438	-14.0668	-4.76577	0
0.0887	660.894	23.3368	-36.9518	-1.10529	0
0.0893	649.049	26.9989	-59.8432	-0.189118	0
0.0900	651.458	26.9989	-56.1839	-0.189118	0
0.0907	644.03	23.3368	-29.3256	-1.10529	0
0.0913	635.197	18.4552	7.29295	-2.63084	0
0.0920	630.579	14.7932	36.2853	-2.93553	0
0.0927	619.939	10.5198	48.4937	-1.10529	0
0.0933	612.31	5.94074	46.3596	-1.10529	0
0.0940	593.038	1.36476	29.8768	-2.93553	0
0.0947	577.579	-1.68589	13.4003	-2.32615	0
0.0953	621.545	-3.2143	18.8925	-1.40998	0
0.0960	657.28	-5.35099	37.5094	-3.8517	0
0.0967	593.038	-11.4523	44.8344	-5.07256	0
0.0973	520.163	-18.7763	41.4763	-4.76577	0
0.0980	519.56	-21.2187	36.2853	-5.68194	0
0.0987	522.572	-18.7763	31.402	-5.68194	0
0.0993	504.303	-17.5567	26.2175	-4.15639	0
0.1000	494.867	-17.8624	17.0596	-2.93553	0
0.1007	478.004	-15.1143	6.68414	-1.71467	0
0.1013	460.337	-13.8947	5.1589	-2.01936	0
0.1020	459.534	-19.6934	10.9587	-5.07256	0
0.1027	453.712	-25.4921	17.0596	-6.59811	0
0.1033	436.648	-22.744	20.7253	-5.07256	0
0.1040	419.784	-19.082	17.976	-6.29342	0
0.1047	408.542	-20.6073	9.73462	-8.12366	0
0.1053	403.924	-21.2187	3.32605	-6.59811	0
0.1060	384.049	-16.9453	3.32605	-7.20749	0
0.1067	366.383	-12.675	8.8246	-12.0909	0
0.1073	406.132	-12.3693	13.0927	-16.0582	0
0.1080	441.064	-13.589	12.4839	-17.5837	0
0.1087	384.451	-11.1466	10.3498	-16.6676	0
0.1093	314.587	-5.35099	8.8246	-12.0909	0
0.1100	305.954	-1.07761	7.60056	-4.76577	0
0.1107	303.746	5.02678	6.38294	1.94791	0
0.1113	284.674	12.9622	5.76771	6.82925	0
0.1120	273.633	13.2648	7.90818	7.44073	0
0.1127	260.784	6.85779	14.6179	4.38963	0
0.1133	243.92	5.94074	18.8925	3.47346	0
0.1140	230.47	11.7394	20.1101	6.21987	0
0.1147	217.822	14.1818	25.301	6.82925	0
0.1153	210.193	12.6565	24.9934	5.3037	0
0.1160	196.943	9.60275	12.4839	5.60839	0
0.1167	179.076	6.85779	5.76771	4.99901	0
0.1173	172.852	8.99448	10.651	2.55729	0
0.1180	153.58	14.1818	10.9587	3.47346	0
0.1187	135.913	15.7071	6.07532	4.99901	0
0.1193	176.867	17.5381	10.0422	4.38963	0
0.1200	207.583	23.0312	21.6417	3.47346	0
0.1207	143.542	25.4735	31.402	3.77815	0
0.1213	71.2689	25.7792	34.7601	4.99901	0
0.1220	58.4204	30.6609	23.4682	6.52456	0
0.1227	49.3864	31.8805	2.40962	5.3037	0
0.1233	26.7008	23.9482	-8.57467	2.86198	0
0.1240	11.8447	17.8438	-10.7087	3.47346	0
0.1247	-7.22727	16.9268	-20.4754	2.55729	0
0.1253	-27.303	14.1818	-34.5166	-2.01936	0
0.1260	-42.3598	9.60275	-37.2594	-1.10529	0
0.1267	-59.625	2.27872	-31.4597	1.94791	0
0.1273	-76.4886	-5.0453	-28.7168	-1.40998	0
0.1280	-98.1704	-5.95926	-30.5432	-3.54491	0
0.1287	-119.25	-4.43394	-31.7673	0.115572	0
0.1293	-132.901	-8.40164	-32.0749	1.03174	0
0.1300	-162.212	-10.5383	-32.3761	-1.40998	0
0.1307	-175.864	-8.70732	-28.7168	-0.189118	0
0.1313	-133.905	-11.1466	-16.8161	3.47346	0
0.1320	-125.674	-16.6396	-3.99895	4.38963	0
0.1327	-202.765	-19.999	2.71723	2.55729	0
0.1333	-262.39	-23.9667	4.24247	-0.798497	0
0.1340	-268.011	-22.1357	4.24247	-3.54491	0
0.1347	-285.276	-11.1466	1.19199	-2.01936	0
0.1353	-308.966	-5.35099	-4.30015	0.727053	0
0.1360	-320.61	-7.79027	-7.04943	-0.798497	0
0.1367	-339.481	-7.18199	-4.90897	-4.76577	0
0.1373	-356.345	-4.12826	0.58318	-5.68194	0
0.1380	-369.996	-0.466243	6.99175	-3.8517	0
0.1387	-392.079	5.94074	5.1589	-2.93553	0
0.1393	-405.731	10.5198	-7.04943	-0.189118	0
0.1400	-418.78	9.90843	-20.4754	4.08284	0
0.1407	-441.466	12.3508	-31.4597	7.13604	0
0.1413	-451.504	16.0128	-42.4504	8.05011	0
0.1420	-470.776	11.7394	-42.7516	6.82925	0
0.1427	-496.273	3.50145	-22.3082	4.08284	0
0.1433	-462.545	-3.2143	3.02485	1.64112	0
0.1440	-425.004	-7.79027	13.0927	0.115572	0
0.1447	-483.625	-9.62128	11.2599	-0.189118	0
0.1453	-557.704	-8.40164	6.07532	0.422363	0
0.1460	-563.125	-5.95926	5.1589	1.33643	0
0.1467	-564.731	-5.65358	11.8751	1.64112	0
0.1473	-587.617	-6.87631	11.8751	3.16877	0
0.1480	-595.246	-6.26495	-2.1661	2.55729	0
0.1487	-601.068	-2.90862	-11.3175	-0.189118	0
0.1493	-613.515	-1.99157	-7.04943	0.115572	0
0.1500	-618.132	-2.29725	-3.08252	2.2526	0
0.1507	-624.155	1.67045	-0.640857	1.64112	0
0.1513	-629.977	5.02678	0.58318	0.727053	0
0.1520	-634.595	4.41541	-7.65824	1.64112	0
0.1527	-640.015	3.50145	-19.2578	0.727053	0
0.1533	-637.405	0.447717	-20.1678	-0.493807	0
0.1540	-644.632	-5.0453	-17.1173	0.727053	0
0.1547	-651.659	-5.95926	-22.6094	0.115572	0
0.1553	-602.273	-2.29725	-31.4597	-2.01936	0
0.1560	-551.28	-3.51998	-32.3761	-1.71467	0
0.1567	-590.026	-3.82257	-25.3587	-0.798497	0
0.1573	-644.03	0.447717	-20.4754	-1.71467	0
0.1580	-633.792	-0.466243	-19.2578	-3.8517	0
0.1587	-614.519	-2.60293	-14.6756	-3.8517	0
0.1593	-612.712	3.50145	-6.4342	-0.189118	0
0.1600	-599.864	6.5521	3.32605	2.2526	0
0.1607	-586.011	-2.90862	15.842	0.115572	0
0.1613	-572.56	-11.4523	33.5425	0.115572	0
0.1620	-552.485	-12.3693	48.4937	1.64112	0
0.1627	-537.829	-12.9776	47.5772	-0.493807	0
0.1633	-522.572	-10.5383	28.9603	-2.93553	0
0.1640	-504.303	-1.99157	5.1589	-1.10529	0
0.1647	-490.049	5.02678	-7.96585	1.33643	0
0.1653	-469.773	7.77175	-0.333246	2.55729	0
0.1660	-456.723	9.60275	16.4508	1.94791	0
0.1667	-440.462	11.1312	12.7915	0.727053	0
0.1673	-370.398	12.9622	-11.3175	3.16877	0
0.1680	-302.341	16.0128	-23.8335	5.60839	0
0.1687	-322.617	16.0128	-19.8666	3.16877	0
0.1693	-358.151	13.2648	-22.6094	-0.493807	0
0.1700	-334.261	11.1312	-34.8178	-1.71467	0
0.1707	-306.758	9.30016	-41.8351	-2.01936	0
0.1713	-296.72	7.77175	-46.1097	-3.8517	0
0.1720	-275.64	6.85779	-52.8258	-4.46108	0
0.1727	-252.754	5.02678	-52.2106	-2.93553	0
0.1733	-231.875	3.50145	-36.343	-0.798497	0
0.1740	-207.985	4.7211	-17.1173	-2.63084	0
0.1747	-189.716	5.02678	-7.65824	-5.68194	0
0.1753	-167.633	1.36476	0.58318	-4.76577	0
0.1760	-143.943	-1.38329	17.6684	-2.93553	0
0.1767	-128.083	0.447717	41.4763	-3.24022	0
0.1773	-107.004	0.753399	64.6689	-2.93553	0
0.1780	-93.1515	-4.12826	79.3189	-2.01936	0
0.1787	-76.0871	-7.48459	70.7698	-1.10529	0
0.1793	-6.82576	-7.48459	39.6434	0.115572	0
0.1800	51.9962	-6.26495	11.5675	0.422363	0
0.1807	17.2651	-3.2143	9.1258	-0.189118	0
0.1813	-27.9053	0.447717	24.3846	1.94791	0
0.1820	-9.23485	-0.16056	36.5929	4.69432	0
0.1827	14.4545	-0.466243	37.8106	3.16877	0
0.1833	21.2803	1.36476	28.9603	0.422363	0
0.1840	37.3409	1.67045	12.7915	1.64112	0
0.1847	51.9962	0.447717	-5.52419	2.55729	0
0.1853	65.2462	1.36476	-13.1504	0.422363	0
0.1860	82.9129	0.447717	-6.74182	-0.189118	0
0.1867	94.1553	-2.29725	2.10842	1.03174	0
0.1873	104.595	-1.99157	1.49961	1.03174	0
0.1880	113.629	-1.38329	-3.99895	1.03174	0
0.1887	119.852	-4.12826	-4.90897	1.03174	0
0.1893	131.697	-7.79027	-1.85849	-1.10529	0
0.1900	130.693	-10.5383	-0.333246	-2.93553	0
0.1907	133.504	-9.92696	1.19199	-2.01936	0
0.1913	193.932	-6.26495	5.1589	-0.189118	0
0.1920	244.322	-7.48459	6.07532	-0.189118	0
0.1927	200.958	-13.8947	-1.85849	-1.10529	0
0.1933	148.561	-14.8086	-5.82539	1.03174	0
0.1940	158.598	-8.09595	3.94127	4.69432	0
0.1947	173.856	-3.2143	10.651	4.69432	0
0.1953	172.651	-5.0453	4.24247	3.47346	0
0.1960	179.076	-9.013	-0.94206	3.47346	0
0.1967	182.087	-10.844	-5.82539	2.55729	0
0.1973	184.496	-11.758	-23.2247	1.94791	0
0.1980	192.125	-13.8947	-39.7011	2.86198	0
0.1987	194.936	-13.2833	-37.2594	1.64112	0
0.1993	199.352	-11.4523	-25.6663	1.33643	0
0.2000	203.167	-13.2833	-13.1504	3.47346	0
0.2007	203.167	-16.9453	-0.640857	1.33643	0
0.2013	212	-16.9453	4.24247	-2.01936	0
0.2020	211.398	-13.2833	8.8246	1.64112	0
0.2027	215.011	-10.844	24.9934	7.74542	0
0.2033	272.629	-10.844	40.2522	8.05011	0
0.2040	320.208	-12.9776	41.7775	6.52456	0
0.2047	277.045	-15.7257	34.7601	4.99901	0
0.2053	226.254	-18.4706	19.8089	-0.189118	0
0.2060	236.693	-19.3877	2.40962	-4.15639	0
0.2067	248.538	-17.8624	-3.99895	-2.01936	0
0.2073	244.924	-14.8086	-2.4673	0.115572	0
0.2080	253.758	-11.4523	-5.82539	-2.93553	0
0.2087	261.788	-9.013	-11.0163	-3.24022	0
0.2093	264.197	-10.844	-12.234	-2.01936	0
0.2100	271.826	-9.62128	-13.1504	-7.81897	0
0.2107	280.057	-1.38329	-14.9832	-12.7003	0
0.2113	284.875	2.27872	-14.3744	-6.59811	0
0.2120	285.276	-0.466243	-13.1504	-1.10529	0
0.2127	288.288	2.89009	-14.9832	-0.493807	0
0.2133	294.712	9.30016	-21.3918	3.47346	0
0.2140	285.879	8.38311	-25.0511	4.69432	0
0.2147	297.723	6.85779	-17.7261	0.422363	0
0.2153	363.371	10.8255	-5.82539	0.727053	0
0.2160	387.663	15.0958	4.85129	6.21987	0
0.2167	325.829	16.9268	16.1432	8.96628	0
0.2173	288.288	17.5381	26.5187	8.05011	0
0.2180	303.545	16.0128	26.5187	4.38963	0
0.2187	302.542	15.0958	15.5344	2.2526	0
0.2193	295.515	14.7932	4.24247	4.38963	0
0.2200	301.337	12.0451	-3.08252	6.21987	0
0.2207	296.519	11.1312	-11.6251	4.69432	0
0.2213	294.11	12.3508	-20.1678	3.77815	0
0.2220	299.329	8.99448	-21.3918	4.08284	0
0.2227	295.314	4.10973	-18.3413	5.3037	0
0.2233	298.526	4.7211	-18.9501	6.82925	0
0.2240	301.939	7.77175	-21.3918	5.91518	0
0.2247	293.106	12.3508	-20.4754	4.38963	0
0.2253	292.905	18.4552	-15.2844	7.13604	0
0.2260	284.875	20.5919	-11.3175	7.13604	0
0.2267	274.436	17.8438	-13.7592	1.64112	0
0.2273	320.008	15.4015	-21.3918	-1.10529	0
0.2280	364.174	15.4015	-23.2247	1.64112	0
0.2287	316.394	14.1818	-17.1173	3.16877	0
0.2293	254.36	11.4338	-10.0999	1.64112	0
0.2300	254.36	7.77175	-7.65824	2.55729	0
0.2307	258.977	5.63814	-11.3175	3.16877	0
0.2313	245.125	4.41541	-12.234	2.55729	0
0.2320	240.909	3.50145	-4.30015	3.47346	0
0.2327	235.087	2.89009	5.1589	2.86198	0
0.2333	227.258	2.58441	16.1432	0.727053	0
0.2340	223.242	0.447717	31.1008	-1.10529	0
0.2347	214.61	-5.0453	34.1513	-2.63084	0
0.2353	209.591	-7.18199	23.4682	-2.93553	0
0.2360	203.167	-4.73962	17.976	-1.40998	0
0.2367	189.314	-3.82257	19.8089	-2.93553	0
0.2373	185.5	-5.95926	20.7253	-3.8517	0
0.2380	175.061	-3.51998	24.9934	-0.493807	0
0.2387	161.61	1.05908	26.8263	0.422363	0
0.2393	199.352	0.447717	20.7253	-2.93553	0
0.2400	237.496	-2.29725	15.5344	-2.32615	0
0.2407	186.303	-1.38329	10.651	-2.01936	0
0.2413	118.648	-1.99157	1.49961	-4.46108	0
0.2420	111.621	-4.12826	-2.1661	-4.46108	0
0.2427	112.424	-5.95926	-1.85849	-4.76577	0
0.2433	97.5682	-9.62128	-6.74182	-8.12366	0
0.2440	91.3447	-14.2003	-12.234	-7.20749	0
0.2447	83.1136	-20.6073	-14.0668	-3.8517	0
0.2453	71.4697	-25.1864	-17.7261	-4.46108	0
0.2460	63.8409	-19.6934	-25.0511	-5.68194	0
0.2467	54.8068	-9.3156	-34.5166	-6.59811	0
0.2473	51.1932	-5.95926	-47.3337	-11.1748	0
0.2480	44.7689	-6.26495	-64.7266	-13.0071	0
0.2487	30.9167	-3.2143	-82.1194	-8.42835	0
0.2493	27.303	1.36476	-80.9018	-4.76577	0
0.2500	13.8523	7.16347	-57.4016	-2.93553	0
0.2507	3.61364	13.2648	-36.343	-0.189118	0
0.2513	49.3864	15.0958	-25.9675	1.03174	0
0.2520	86.5265	16.3185	-13.1504	-1.40998	0
0.2527	31.9204	19.0635	-3.38373	-3.24022	0
0.2533	-30.7159	18.4552	-0.333246	-2.32615	0
0.2540	-34.3295	15.7071	13.0927	-0.493807	0
0.2547	-34.9318	14.1818	32.626	2.2526	0
0.2553	-46.5757	10.8255	34.4589	3.47346	0
0.2560	-46.1742	5.33246	22.8594	1.33643	0
0.2567	-48.9848	3.19577	18.2837	0.115572	0
0.2573	-56.0114	5.02678	21.6417	1.03174	0
0.2580	-58.822	6.5521	22.5518	1.03174	0
0.2587	-60.6288	6.85779	10.651	-0.189118	0
0.2593	-60.2273	7.77175	-13.458	-1.10529	0
0.2600	-64.2424	7.77175	-34.209	-2.32615	0
0.2607	-68.4583	5.33246	-33.2925	-3.8517	0
0.2613	-65.2462	1.97613	-15.8997	-4.76577	0
0.2620	-75.8863	-0.16056	-3.08252	-4.76577	0
0.2627	-68.8598	-2.60293	-3.38373	-2.93553	0
0.2633	-7.22727	-3.82257	-7.96585	-1.71467	0
0.2640	19.072	0.145122	-8.26706	-2.32615	0
0.2647	-39.5492	3.19577	0.58318	-2.63084	0
0.2653	-79.7007	0.447717	17.6684	-2.01936	0
0.2660	-67.053	-1.99157	28.9603	-0.189118	0
0.2667	-64.2424	-0.466243	21.6417	2.2526	0
0.2673	-63.2386	-0.466243	6.99175	1.64112	0
0.2680	-51.1932	-0.466243	-3.08252	-0.798497	0
0.2687	-51.1932	0.753399	-10.0999	1.64112	0
0.2693	-48.5833	1.67045	-8.57467	5.3037	0
0.2700	-39.5492	-0.466243	3.94127	2.86198	0
0.2707	-37.9432	-4.12826	16.1432	3.47346	0
0.2713	-29.7121	-3.51998	26.2175	8.96628	0
0.2720	-21.2803	1.36476	39.6434	7.74542	0
0.2727	-19.2727	4.7211	53.9858	2.55729	0
0.2733	-4.41667	5.94074	62.836	4.38963	0
0.2740	-0.200758	4.41541	54.9022	6.82925	0
0.2747	-1.00379	0.447717	24.3846	3.47346	0
0.2753	55.6098	-0.771925	-7.35063	1.64112	0
0.2760	112.424	0.447717	-18.6425	1.94791	0
0.2767	75.2841	-4.43394	-17.7261	-1.10529	0
0.2773	24.4924	-12.0637	-11.3175	-2.93553	0
0.2780	36.1364	-14.506	-0.0256343	-0.189118	0
0.2787	51.7954	-16.0313	5.1589	-0.189118	0
0.2793	52.5985	-17.8624	4.24247	-2.01936	0
0.2800	64.6439	-14.2003	5.76771	-2.01936	0
0.2807	72.4735	-8.70732	2.40962	-2.01936	0
0.2813	77.0909	-6.26495	-3.99895	-0.189118	0
0.2820	86.5265	-4.43394	-0.333246	2.55729	0
0.2827	92.3485	-1.68589	9.1258	2.86198	0
0.2833	103.39	1.67045	20.7253	3.47346	0
0.2840	113.629	5.02678	36.2853	8.05011	0
0.2847	114.231	6.85779	35.0677	10.4918	0
0.2853	123.466	9.30016	13.4003	8.66159	0
0.2860	124.67	10.5198	8.20938	8.3569	0
0.2867	123.466	8.38311	28.3515	8.3569	0
0.2873	176.867	5.94074	38.4258	6.21987	0
0.2880	229.667	5.02678	28.6591	5.60839	0
0.2887	189.314	3.80714	17.0596	7.44073	0
0.2893	133.504	7.77175	11.5675	8.66159	0
0.2900	139.928	14.7932	10.9587	9.57566	0
0.2907	150.97	12.3508	7.29295	9.88245	0
0.2913	144.144	4.10973	-3.38373	7.44073	0
0.2920	150.367	0.145122	-10.7087	3.47346	0
0.2927	155.186	-2.60293	-11.6251	-1.10529	0
0.2933	153.981	-6.87631	-9.7923	-3.8517	0
0.2940	155.186	-8.40164	0.58318	-2.93553	0
0.2947	152.776	-9.013	7.29295	-2.01936	0
0.2953	154.583	-9.92696	-7.35063	-4.76577	0
0.2960	154.583	-9.3156	-23.2247	-5.68194	0
0.2967	145.951	-9.3156	-21.3918	-3.8517	0
0.2973	145.75	-9.92696	-18.0337	-2.01936	0
0.2980	138.121	-6.87631	-20.4754	-2.32615	0
0.2987	131.697	-4.43394	-17.7261	-2.93553	0
0.2993	179.276	-7.48459	-11.0163	-1.71467	0
0.3000	220.432	-9.62128	-3.99895	0.115572	0
0.3007	169.239	-8.70732	-7.65824	-0.189118	0
0.3013	103.39	-8.40164	-33.2925	-1.10529	0
0.3020	98.9735	-7.79027	-62.2849	-2.01936	0
0.3027	104.193	-6.57063	-66.2518	-2.63084	0
0.3033	92.5492	-7.18199	-52.2106	-2.63084	0
0.3040	86.5265	-7.79027	-31.1585	-1.40998	0
0.3047	81.7083	-5.35099	-5.52419	-0.798497	0
0.3053	75.8863	-3.2143	10.0422	0.727053	0
0.3060	70.6666	-2.29725	7.90818	2.55729	0
0.3067	65.447	-0.771925	2.40962	2.55729	0
0.3073	62.0341	-0.466243	-2.1661	1.33643	0
0.3080	51.1932	-2.90862	-8.87587	0.422363	0
0.3087	42.9621	-5.0453	-9.7923	0.727053	0
0.3093	43.7651	-5.35099	-8.57467	2.86198	0
0.3100	24.2917	-6.87631	-13.1504	3.47346	0
0.3107	19.6742	-10.5383	-16.5085	0.115572	0
0.3113	75.8863	-15.1143	-18.3413	-1.10529	0
0.3120	95.9621	-18.168	-29.018	0.727053	0
0.3127	24.4924	-19.6934	-37.567	0.727053	0
0.3133	-27.1023	-20.3016	-28.108	-0.189118	0
0.3140	-23.8901	-18.4706	-8.57467	0.727053	0
0.3147	-31.3182	-16.0313	7.60056	0.727053	0
0.3153	-42.9621	-14.2003	16.4508	-0.798497	0
0.3160	-45.3712	-12.0637	25.301	-2.63084	0
0.3167	-57.8182	-7.79027	39.0346	-3.8517	0
0.3173	-63.2386	-2.29725	48.8013	-2.01936	0
0.3180	-64.8447	3.50145	46.3596	-0.189118	0
0.3187	-77.2916	5.33246	43.3091	-1.71467	0
0.3193	-80.7045	1.36476	43.6103	-3.54491	0
0.3200	-84.3182	-3.82257	34.4589	-2.01936	0
0.3207	-98.7727	-3.82257	23.7758	-2.01936	0
0.3213	-99.5757	-2.60293	23.4682	-4.15639	0
0.3220	-109.614	-3.2143	27.4351	-3.8517	0
0.3227	-124.068	-1.68589	28.6591	-2.93553	0
0.3233	-77.6932	2.27872	25.301	-5.07256	0
0.3240	-29.5114	2.89009	7.29295	-6.9028	0
0.3247	-77.0909	2.27872	-19.2578	-4.76577	0
0.3253	-137.519	5.33246	-32.3761	-3.24022	0
0.3260	-134.106	9.30016	-25.9675	-3.8517	0
0.3267	-129.288	12.9622	-14.0668	-2.01936	0
0.3273	-140.129	17.5381	-6.133	1.94791	0
0.3280	-135.712	20.5919	0.275569	4.69432	0
0.3287	-132.901	21.5058	6.38294	6.21987	0
0.3293	-138.121	21.5058	8.8246	8.05011	0
0.3300	-138.723	17.8438	6.99175	8.3569	0
0.3307	-139.326	10.5198	7.90818	8.05011	0
0.3313	-134.106	1.97613	13.0927	8.3569	0
0.3320	-130.091	-5.95926	17.3672	6.21987	0
0.3327	-131.697	-13.2833	14.0091	2.55729	0
0.3333	-124.67	-16.6396	1.19199	2.2526	0
0.3340	-131.898	-13.589	-13.1504	2.86198	0
0.3347	-138.121	-7.18199	-20.1678	0.422363	0
0.3353	-81.9091	0.753399	-23.5259	-2.01936	0
0.3360	-29.5114	9.60275	-29.6332	-2.32615	0
0.3367	-73.0757	16.0128	-29.018	-1.10529	0
0.3373	-129.288	16.9268	-14.3744	0.727053	0
0.3380	-123.064	13.8761	2.40962	-1.10529	0
0.3387	-112.223	11.4338	16.7584	-3.54491	0
0.3393	-114.03	13.2648	35.3689	-1.40998	0
0.3400	-105.799	16.9268	53.9858	-0.189118	0
0.3407	-102.587	17.8438	66.5017	-2.01936	0
0.3413	-102.587	14.7932	70.7698	-0.798497	0
0.3420	-98.3712	12.3508	49.7177	-0.189118	0
0.3427	-96.3636	12.3508	-2.1661	-1.71467	0
0.3433	-87.1288	12.9622	-41.5339	0.422363	0
0.3440	-84.3182	12.3508	-35.1254	1.64112	0
0.3447	-91.7462	11.7394	-11.0163	-1.10529	0
0.3453	-84.1174	14.1818	-2.1661	-0.798497	0
0.3460	-84.1174	17.2325	-3.99895	1.94791	0
0.3467	-87.731	17.2325	1.80081	1.64112	0
0.3473	-32.5227	15.0958	13.4003	1.03174	0
0.3480	19.072	14.7932	16.1432	1.64112	0
0.3487	-25.0947	14.1818	8.8246	0.115572	0
0.3493	-80.7045	12.6565	6.99175	-2.01936	0
0.3500	-71.4697	10.8255	13.0927	-2.01936	0
0.3507	-61.4318	11.1312	12.4839	-0.189118	0
0.3513	-67.2538	13.2648	3.63366	0.422363	0
0.3520	-58.822	14.7932	-3.99895	-1.10529	0
0.3527	-51.9962	15.7071	-8.57467	-2.01936	0
0.3533	-51.9962	15.4015	-11.6251	-1.71467	0
0.3540	-49.5871	12.3508	-12.5416	-1.71467	0
0.3547	-47.3788	7.46915	-11.3175	-1.10529	0
0.3553	-39.5492	4.41541	-10.4075	-0.189118	0
0.3560	-37.3409	1.97613	-14.9832	-2.01936	0
0.3567	-40.9545	-5.35099	-28.7168	-3.8517	0
0.3573	-31.9204	-13.2833	-45.8021	-1.71467	0
0.3580	-33.7273	-17.251	-56.7928	-0.798497	0
0.3587	-36.7386	-19.082	-53.7423	-2.63084	0
0.3593	17.8674	-21.8301	-37.8682	-2.63084	0
0.3600	66.4507	-25.7977	-24.4423	-2.32615	0
0.3607	20.2765	-27.3231	-21.0842	-4.76577	0
0.3613	-36.7386	-26.1003	-18.9501	-4.15639	0
0.3620	-31.3182	-25.7977	-10.4075	-1.40998	0
0.3627	-20.8788	-29.7624	2.71723	-2.32615	0
0.3633	-25.0947	-35.5611	16.1432	-3.24022	0
0.3640	-20.2765	-43.1908	22.5518	-2.32615	0
0.3647	-17.4659	-51.1262	13.7015	-3.24022	0
0.3653	-17.4659	-51.7375	-3.08252	-3.8517	0
0.3660	-15.0568	-47.1585	-14.9832	-2.93553	0
0.3667	-16.0606	-45.3275	-19.2578	-4.46108	0
0.3673	-12.0455	-40.7484	-15.2844	-3.8517	0
0.3680	-11.6439	-31.5934	-4.30015	-0.798497	0
0.3687	-17.4659	-26.406	1.19199	-2.93553	0
0.3693	-13.0492	-23.6611	-8.57467	-5.68194	0
0.3700	-16.0606	-16.0313	-21.693	-2.63084	0
0.3707	-17.4659	-9.3156	-25.6663	0.727053	0
0.3713	35.5341	-5.95926	-18.3413	0.422363	0
0.3720	79.0985	0.753399	-2.1661	0.115572	0
0.3727	29.5114	7.77175	13.4003	-0.493807	0
0.3733	-29.1098	7.77175	19.8089	-2.32615	0
0.3740	-24.8939	9.60275	20.1101	-2.93553	0
0.3747	-15.4583	16.9268	18.5849	-1.71467	0
0.3753	-23.0871	19.9805	18.5849	1.64112	0
0.3760	-21.8826	19.6748	19.2001	6.52456	0
0.3767	-21.2803	21.5058	6.99175	9.27097	0
0.3773	-24.8939	20.5919	-17.7261	9.57566	0
0.3780	-23.8901	12.6565	-25.0511	8.05011	0
0.3787	-21.4811	4.10973	-10.4075	4.08284	0
0.3793	-19.2727	-0.771925	0.58318	0.115572	0
0.3800	-22.4848	-3.2143	3.02485	-0.798497	0
0.3807	-24.8939	-3.82257	6.38294	-0.798497	0
0.3813	-22.0833	-4.12826	6.07532	-1.40998	0
0.3820	-33.125	-3.82257	-3.99895	0.115572	0
0.3827	-23.6894	-2.90862	-14.0668	3.16877	0
0.3833	39.5492	-2.29725	-14.0668	2.86198	0
0.3840	64.6439	-0.466243	-7.65824	0.115572	0
0.3847	3.61364	1.97613	-4.30015	1.64112	0
0.3853	-37.7424	1.67045	-1.85849	4.99901	0
0.3860	-23.8901	2.58441	7.90818	3.16877	0
0.3867	-22.0833	5.94074	16.4508	1.03174	0
0.3873	-26.7008	3.19577	17.6684	2.55729	0
0.3880	-19.072	-2.29725	18.2837	2.2526	0
0.3887	-19.6742	-1.07761	17.0596	0.727053	0
0.3893	-20.0758	5.02678	10.9587	3.16877	0
0.3900	-16.2614	8.99448	11.8751	3.47346	0
0.3907	-17.2651	11.1312	18.5849	1.03174	0
0.3913	-9.63636	10.8255	18.8925	1.03174	0
0.3920	-6.625	8.68879	24.3846	1.03174	0
0.3927	-12.6477	9.30016	43.9179	-2.01936	0
0.3933	-3.21212	11.7394	62.2272	-2.63084	0
0.3940	-6.22348	12.9622	73.2115	0.422363	0
0.3947	-15.0568	13.2648	74.7367	4.38963	0
0.3953	39.5492	14.1818	55.511	8.05011	0
0.3960	95.1591	13.2648	25.301	8.3569	0
0.3967	49.9886	11.1312	9.73462	4.08284	0
0.3973	-9.83712	9.90843	9.73462	2.2526	0
0.3980	-3.41288	11.4338	12.1763	5.3037	0
0.3987	8.0303	14.1818	17.3672	5.3037	0
0.3993	2.20833	16.0128	28.9603	1.33643	0
0.4000	6.625	15.4015	30.7932	0.422363	0
0.4007	7.82954	13.5704	1.80081	-0.493807	0
0.4013	4.81818	9.60275	-46.4173	-3.8517	0
0.4020	7.82954	4.7211	-77.2361	-4.76577	0
0.4027	10.2386	2.58441	-80.9018	-4.76577	0
0.4033	16.0606	5.33246	-76.9349	-5.68194	0
0.4040	16.6629	9.60275	-71.7439	-2.01936	0
0.4047	11.8447	13.2648	-63.5025	1.64112	0
0.4053	20.8788	16.9268	-57.4016	0.115572	0
0.4060	16.6629	18.7609	-51.6018	0.422363	0
0.4067	4.41667	17.5381	-44.2768	4.99901	0
0.4073	51.9962	18.7609	-41.5339	6.52456	0
0.4080	102.788	20.8945	-40.9251	4.69432	0
0.4087	57.0151	17.5381	-36.0418	3.77815	0
0.4093	-4.81818	11.4338	-21.3918	2.2526	0
0.4100	-1.4053	8.68879	5.46651	1.03174	0
0.4107	5.62121	5.94074	35.9841	1.03174	0
0.4113	-5.62121	1.05908	65.5853	-1.10529	0
0.4120	-3.41288	-1.38329	104.953	-2.93553	0
0.4127	-0.401515	-0.771925	136.688	-1.10529	0
0.4133	-3.81439	-0.466243	116.854	-0.189118	0
0.4140	-3.81439	-2.60293	57.6515	-2.01936	0
0.4147	-4.41667	-7.79027	12.1763	-1.40998	0
0.4153	-2.81061	-15.7257	-9.18348	-0.798497	0
0.4160	-4.81818	-23.0497	-24.1347	-3.54491	0
0.4167	-8.43182	-27.9314	-32.3761	-3.54491	0
0.4173	1.00379	-27.0174	-25.3587	-0.189118	0
0.4180	-2.00758	-16.337	-9.49109	1.33643	0
0.4187	-6.22348	-1.68589	1.49961	1.94791	0
0.4193	47.178	4.7211	-3.08252	3.47346	0
0.4200	94.7576	2.89009	-14.0668	0.727053	0
0.4207	50.1894	1.97613	-15.2844	-2.93553	0
0.4213	-3.81439	5.33246	-9.49109	-2.93553	0
0.4220	3.81439	8.99448	-3.99895	-1.10529	0
0.4227	16.2614	9.60275	3.32605	1.64112	0
0.4233	13.25	5.94074	8.8246	3.16877	0
0.4240	21.8826	0.145122	9.73462	-0.493807	0
0.4247	30.7159	-2.90862	10.9587	-4.15639	0
0.4253	34.3295	-3.82257	10.0422	-3.8517	0
0.4260	41.7576	-6.87631	5.46651	-4.15639	0
0.4267	49.3864	-8.70732	5.1589	-4.76577	0
0.4273	57.8182	-3.2143	2.40962	-2.01936	0
0.4280	66.6515	3.50145	-9.18348	-2.01936	0
0.4287	77.6932	4.10973	-20.1678	-4.15639	0
0.4293	88.9356	4.41541	-28.7168	-1.10529	0
0.4300	84.9204	4.10973	-38.4835	1.64112	0
0.4307	104.193	-2.60293	-37.2594	-2.32615	0
0.4313	179.076	-10.5383	-26.5763	-4.15639	0
0.4320	216.617	-13.8947	-21.3918	-0.798497	0
0.4327	167.432	-18.7763	-20.1678	-0.189118	0
0.4333	137.117	-27.0174	-18.9501	-1.10529	0
0.4340	162.814	-34.6471	-20.4754	-2.01936	0
0.4347	176.867	-39.5288	-15.8997	-6.9028	0
0.4353	181.083	-37.6978	-1.55728	-9.9539	0
0.4360	197.345	-30.068	11.2599	-7.51218	0
0.4367	206.78	-23.6611	16.7584	-4.46108	0
0.4373	217.42	-17.8624	10.651	-2.93553	0
0.4380	232.477	-12.0637	-3.08252	-2.32615	0
0.4387	240.307	-9.3156	-6.133	-3.54491	0
0.4393	252.754	-6.87631	5.46651	-1.71467	0
0.4400	264.398	-3.2143	17.0596	2.2526	0
0.4407	268.614	-2.29725	22.8594	2.55729	0
0.4413	282.466	-2.29725	24.6922	2.55729	0
0.4420	285.276	-2.29725	24.6922	3.77815	0
0.4427	286.481	-1.38329	23.4682	4.38963	0
0.4433	344.299	1.97613	14.3167	5.91518	0
0.4440	397.901	4.7211	-1.55728	7.13604	0
0.4447	358.754	4.41541	-7.65824	6.52456	0
0.4453	309.97	5.33246	-3.69134	7.13604	0
0.4460	323.019	6.24642	-2.77491	8.3569	0
0.4467	338.678	3.50145	-0.640857	4.99901	0
0.4473	336.67	-0.466243	11.2599	1.03174	0
0.4480	343.095	-2.29725	27.1339	-0.189118	0
0.4487	345.905	-4.12826	32.626	-2.01936	0
0.4493	347.11	-6.26495	21.0265	-3.8517	0
0.4500	350.121	-7.18199	-0.333246	-4.15639	0
0.4507	346.508	-7.79027	-22.6094	-5.98663	0
0.4513	349.519	-11.4523	-42.1428	-7.20749	0
0.4520	351.326	-17.251	-50.3842	-5.68194	0
0.4527	344.098	-19.3877	-47.0261	-4.76577	0
0.4533	348.716	-18.7763	-47.0261	-3.24022	0
0.4540	342.292	-17.5567	-50.6854	1.64112	0
0.4547	329.443	-15.1143	-46.1097	4.38963	0
0.4553	376.22	-11.4523	-33.2925	1.64112	0
0.4560	423.398	-9.3156	-19.2578	-2.01936	0
0.4567	372.807	-5.0453	-7.65824	-2.01936	0
0.4573	307.561	-0.771925	-8.87587	0.115572	0
0.4580	305.553	1.05908	-16.8161	1.03174	0
0.4587	304.951	2.27872	-8.87587	0.727053	0
0.4593	287.886	5.94074	6.07532	1.64112	0
0.4600	287.284	9.90843	2.40962	2.55729	0
0.4607	283.068	13.8761	-6.74182	1.64112	0
0.4613	270.019	15.0958	-0.640857	0.422363	0
0.4620	260.985	14.1818	11.5675	1.64112	0
0.4627	249.742	13.8761	21.9429	4.38963	0
0.4633	241.311	13.8761	33.5425	6.52456	0
0.4640	233.28	13.5704	44.8344	6.21987	0
0.4647	218.424	14.4875	51.5441	3.47346	0
0.4653	206.981	13.5704	50.0189	1.94791	0
0.4660	186.102	10.5198	43.6103	2.2526	0
0.4667	171.045	10.5198	40.8675	2.55729	0
0.4673	212.201	10.5198	34.4589	3.47346	0
0.4680	241.511	8.38311	16.1432	4.38963	0
0.4687	178.072	8.38311	4.24247	1.64112	0
0.4693	106.602	8.07743	10.651	0.115572	0
0.4700	96.9659	4.41541	17.0596	1.03174	0
0.4707	89.5379	3.50145	14.9256	-0.189118	0
0.4713	66.6515	3.80714	13.7015	-3.8517	0
0.4720	55.4091	0.447717	11.5675	-4.76577	0
0.4727	43.1629	-1.38329	1.49961	-4.46108	0
0.4733	27.1023	-0.16056	-8.26706	-3.54491	0
0.4740	14.2538	-1.07761	-9.49109	0.727053	0
0.4747	2.00758	-1.07761	-12.234	4.69432	0
0.4753	-10.2386	3.19577	-22.3082	3.16877	0
0.4760	-27.303	6.85779	-24.7499	1.94791	0
0.4767	-42.3598	8.38311	-17.1173	3.77815	0
0.4773	-50.5909	6.85779	-14.9832	1.64112	0
0.4780	-74.8826	3.50145	-15.8997	-1.10529	0
0.4787	-81.9091	1.36476	-13.1504	1.64112	0
0.4793	-33.125	1.05908	-17.7261	1.94791	0
0.4800	-20.0758	1.05908	-27.8004	-1.40998	0
0.4807	-96.3636	1.36476	-31.1585	-0.189118	0
0.4813	-153.981	1.05908	-27.8004	1.94791	0
0.4820	-151.17	1.05908	-15.8997	-0.798497	0
0.4827	-155.386	2.58441	4.24247	-1.40998	0
0.4833	-170.443	3.19577	16.7584	0.115572	0
0.4840	-177.67	2.58441	16.1432	-2.63084	0
0.4847	-190.519	2.58441	12.7915	-5.37725	0
0.4853	-198.148	2.89009	3.63366	-3.24022	0
0.4860	-202.564	3.50145	-10.7087	-0.798497	0
0.4867	-213.405	5.94074	-22.3082	1.33643	0
0.4873	-215.814	5.02678	-29.6332	2.55729	0
0.4880	-222.038	2.27872	-26.884	-0.493807	0
0.4887	-235.489	1.36476	-11.9328	-4.46108	0
0.4893	-231.072	0.145122	-0.333246	-0.189118	0
0.4900	-239.504	-4.43394	-2.1661	4.38963	0
0.4907	-253.356	-9.62128	-11.9328	1.33643	0
0.4913	-202.163	-12.3693	-19.559	-2.32615	0
0.4920	-149.966	-9.3156	-16.5085	-2.01936	0
0.4927	-197.947	-2.60293	-3.69134	-2.63084	0
0.4933	-259.78	-1.38329	7.90818	-2.93553	0
0.4940	-256.167	-3.2143	19.2001	-1.71467	0
0.4947	-248.939	-1.07761	31.402	-3.24022	0
0.4953	-255.564	-1.68589	32.9272	-3.8517	0
0.4960	-246.129	-7.48459	24.3846	-1.10529	0
0.4967	-241.913	-9.92696	10.9587	-2.32615	0
0.4973	-244.322	-8.70732	-8.57467	-4.15639	0
0.4980	-238.701	-6.87631	-23.5259	-2.01936	0
0.4987	-234.886	-2.60293	-26.2751	-2.01936	0
0.4993	-228.061	0.145122	-30.242	-4.15639	0
0.5000	-221.034	-4.43394	-43.9756	-3.54491	0
0.5007	-218.424	-11.758	-52.2106	-4.76577	0
0.5013	-206.178	-16.337	-47.6349	-7.81897	0
0.5020	-204.572	-18.7763	-42.1428	-7.20749	0
0.5027	-205.576	-17.8624	-42.7516	-5.37725	0
0.5033	-146.955	-12.3693	-39.3935	-5.68194	0
0.5040	-87.3295	-3.2143	-27.4928	-5.68194	0
0.5047	-125.674	4.7211	-17.7261	-3.8517	0
0.5053	-179.678	6.5521	-9.49109	-1.10529	0
0.5060	-165.826	5.94074	1.80081	0.727053	0
0.5067	-145.348	6.85779	6.07532	1.64112	0
0.5073	-146.553	5.94074	6.07532	2.55729	0
0.5080	-135.311	5.02678	15.2332	2.2526	0
0.5087	-121.86	6.24642	16.4508	-0.189118	0
0.5093	-113.629	5.94074	1.49961	0.115572	0
0.5100	-102.587	2.58441	-2.1661	0.727053	0
0.5107	-93.553	2.27872	14.0091	-0.493807	0
0.5113	-81.7083	4.7211	27.7427	1.64112	0
0.5120	-73.4773	5.94074	34.1513	4.38963	0
0.5127	-69.6629	7.77175	34.1513	3.47346	0
0.5133	-56.0114	10.2141	19.5013	3.16877	0
0.5140	-56.0114	10.8255	-0.333246	3.47346	0
0.5147	-58.2197	7.77175	-6.74182	1.03174	0
0.5153	-1.00379	-0.466243	-1.55728	-1.71467	0
0.5160	54.2045	-11.1466	2.40962	-2.32615	0
0.5167	15.0568	-16.9453	2.71723	-2.01936	0
0.5173	-38.5454	-16.6396	-0.0256343	0.115572	0
0.5180	-30.9167	-13.2833	-6.74182	1.03174	0
0.5187	-18.4697	-6.87631	-13.1504	-0.189118	0
0.5193	-20.2765	-2.29725	-13.1504	-0.493807	0
0.5200	-10.8409	-1.38329	-9.49109	-0.189118	0
0.5207	-5.62121	1.36476	-5.21658	-1.40998	0
0.5213	-3.21212	5.02678	7.90818	-0.189118	0
0.5220	6.02273	3.80714	24.9934	2.2526	0
0.5227	10.4394	1.36476	30.7932	0.727053	0
0.5233	17.2651	1.36476	29.5756	-2.93553	0
0.5240	23.6894	-2.29725	35.3689	-3.24022	0
0.5247	22.4848	-8.70732	52.1594	-2.63084	0
0.5253	28.5076	-9.62128	74.1279	-1.40998	0
0.5260	25.697	-6.87631	82.3694	1.64112	0
0.5267	21.8826	-4.12826	65.5853	2.86198	0
0.5273	71.8712	1.67045	44.8344	0.115572	0
0.5280	118.848	8.99448	33.5425	-0.798497	0
0.5287	71.2689	9.90843	16.1432	2.55729	0
0.5293	9.23485	10.2141	-4.30015	2.86198	0
0.5300	13.25	14.7932	-9.49109	0.422363	0
0.5307	22.6856	17.2325	-3.08252	1.33643	0
0.5313	13.25	16.3185	6.68414	3.77815	0
0.5320	17.2651	17.5381	11.5675	2.55729	0
0.5327	20.8788	19.0635	-4.30015	0.727053	0
0.5333	17.2651	18.7609	-26.884	0.115572	0
0.5340	18.4697	19.6748	-28.7168	0.115572	0
0.5347	20.2765	19.6748	-18.9501	-0.493807	0
0.5353	23.8901	16.9268	-13.1504	-1.71467	0
0.5360	23.8901	16.6242	-4.90897	-0.798497	0
0.5367	19.072	17.8438	0.884383	1.94791	0
0.5373	23.8901	12.9622	-1.24967	2.86198	0
0.5380	21.2803	6.24642	2.40962	2.2526	0
0.5387	21.8826	5.02678	11.8751	3.77815	0
0.5393	74.8826	5.02678	15.5344	6.21987	0
0.5400	118.848	4.10973	17.0596	5.3037	0
0.5407	72.875	7.16347	18.5849	2.55729	0
0.5413	15.4583	8.07743	11.8751	0.422363	0
0.5420	16.2614	5.02678	-0.94206	-1.10529	0
0.5427	24.4924	5.02678	-12.234	-2.32615	0
0.5433	20.2765	5.94074	-18.6425	-2.01936	0
0.5440	25.4962	2.27872	-21.3918	2.2526	0
0.5447	30.1136	-0.466243	-18.3413	3.77815	0
0.5453	31.9204	-1.99157	-5.52419	0.422363	0
0.5460	36.5379	-3.51998	11.2599	-0.189118	0
0.5467	38.5454	-1.38329	17.0596	3.16877	0
0.5473	43.1629	1.36476	16.1432	1.64112	0
0.5480	47.178	-0.466243	22.5518	-2.93553	0
0.5487	51.1932	-3.82257	22.5518	-2.63084	0
0.5493	55.6098	-5.65358	-0.640857	-1.10529	0
0.5500	46.5757	-6.87631	-27.8004	-3.54491	0
0.5507	61.231	-5.95926	-36.343	-4.46108	0
0.5513	129.288	-3.82257	-27.4928	-2.01936	0
0.5520	154.784	-1.68589	-15.8997	-2.01936	0
0.5527	95.1591	1.36476	-7.65824	-4.46108	0
0.5533	57.6174	1.67045	2.40962	-3.8517	0
0.5540	71.8712	0.447717	12.4839	-3.24022	0
0.5547	74.2803	2.27872	11.5675	-4.76577	0
0.5553	74.6818	2.58441	5.76771	-3.8517	0
0.5560	84.3182	0.447717	6.99175	-1.40998	0
0.5567	83.1136	0.447717	9.73462	-2.32615	0
0.5573	86.125	-0.16056	12.4839	-6.59811	0
0.5580	94.7576	-4.12826	23.4682	-8.42835	0
0.5587	93.1515	-3.82257	32.626	-6.59811	0
0.5593	102.386	-1.68589	32.0172	-4.46108	0
0.5600	110.617	-3.82257	32.0172	-5.07256	0
0.5607	103.992	-5.65358	31.7096	-4.46108	0
0.5613	109.413	-5.95926	24.077	-0.798497	0
0.5620	111.019	-8.09595	17.3672	1.03174	0
0.5627	106.602	-9.92696	9.73462	1.03174	0
0.5633	156.992	-7.79027	-6.4342	3.47346	0
0.5640	211.398	-5.0453	-16.8161	3.47346	0
0.5647	172.852	-5.0453	-15.8997	-1.10529	0
0.5653	116.439	-6.87631	-15.2844	-2.01936	0
0.5660	121.659	-6.87631	-14.0668	-0.798497	0
0.5667	130.693	-5.65358	-7.35063	0.422363	0
0.5673	124.269	-6.87631	-4.60776	3.47346	0
0.5680	131.095	-8.40164	-13.1504	5.60839	0
0.5687	133.905	-9.013	-25.9675	3.47346	0
0.5693	129.89	-13.589	-34.8178	2.55729	0
0.5700	131.697	-21.5244	-36.0418	1.64112	0
0.5707	131.697	-24.8807	-35.1254	-0.493807	0
0.5713	133.504	-19.6934	-36.9518	1.03174	0
0.5720	134.106	-10.844	-42.1428	4.69432	0
0.5727	128.886	-3.82257	-48.8589	4.69432	0
0.5733	134.708	-1.07761	-52.5182	2.86198	0
0.5740	130.693	1.05908	-49.7754	2.2526	0
0.5747	121.057	5.02678	-44.892	1.64112	0
0.5753	166.83	6.5521	-37.567	2.55729	0
0.5760	216.818	1.97613	-25.0511	3.47346	0
0.5767	174.659	-2.90862	-15.8997	1.03174	0
0.5773	111.822	-1.07761	-18.0337	-0.798497	0
0.5780	111.019	4.41541	-26.5763	1.03174	0
0.5787	118.648	6.5521	-30.5432	1.64112	0
0.5793	109.814	6.5521	-24.4423	-0.189118	0
0.5800	111.22	7.16347	-13.7592	2.55729	0
0.5807	113.428	5.94074	-10.0999	5.3037	0
0.5813	112.223	3.50145	-6.74182	0.727053	0
0.5820	113.026	2.89009	7.60056	-4.76577	0
0.5827	109.011	4.10973	17.6684	-3.24022	0
0.5833	107.004	6.5521	6.68414	1.03174	0
0.5840	104.193	7.77175	-9.49109	2.55729	0
0.5847	97.7689	4.7211	-13.1504	2.2526	0
0.5853	98.7727	2.27872	-12.8492	1.33643	0
0.5860	87.5303	2.58441	-12.8492	1.64112	0
0.5867	80.1023	-0.466243	-7.04943	1.94791	0
0.5873	128.886	-5.0453	-1.24967	-1.10529	0
0.5880	169.841	-5.95926	-2.77491	-3.8517	0
0.5887	120.655	-7.79027	-2.1661	-2.01936	0
0.5893	60.0265	-12.9776	3.94127	-0.189118	0
0.5900	57.0151	-15.1143	4.55009	-0.493807	0
0.5907	60.8295	-15.42	5.1589	-2.93553	0
0.5913	50.5909	-16.9453	20.7253	-3.8517	0
0.5920	47.3788	-14.8086	38.1182	-1.40998	0
0.5927	46.5757	-9.3156	33.8437	0.422363	0
0.5933	42.5606	-7.48459	20.7253	0.115572	0
0.5940	37.1401	-6.57063	24.077	1.03174	0
0.5947	32.7235	-3.82257	40.2522	1.03174	0
0.5953	33.7273	-4.12826	52.7682	0.727053	0
0.5960	29.7121	-5.95926	51.5441	3.77815	0
0.5967	27.1023	-7.48459	33.5425	4.38963	0
0.5973	29.7121	-9.62128	8.8246	1.64112	0
0.5980	14.4545	-7.79027	-4.90897	4.38963	0
0.5987	18.0682	-4.12826	-6.74182	7.13604	0
0.5993	78.4962	-7.18199	-6.74182	2.55729	0
0.6000	98.7727	-10.844	-10.7087	1.94791	0
0.6007	31.3182	-8.09595	-15.8997	1.94791	0
0.6013	-13.8523	-7.48459	-16.8161	-3.24022	0
0.6020	-6.02273	-7.79027	-15.5921	-2.93553	0
0.6027	-8.43182	-1.38329	-16.2009	1.64112	0
0.6033	-16.2614	4.10973	-16.8161	-2.01936	0
0.6040	-16.6629	2.89009	-14.3744	-3.54491	0
0.6047	-25.4962	3.50145	-11.3175	1.33643	0
0.6053	-27.303	6.5521	-10.7087	1.64112	0
0.6060	-25.0947	7.16347	-13.7592	1.33643	0
0.6067	-35.5341	9.90843	-11.6251	5.3037	0
0.6073	-38.5454	12.9622	3.02485	2.86198	0
0.6080	-40.9545	8.99448	15.842	-2.93553	0
0.6087	-49.5871	4.10973	17.0596	-2.01936	0
0.6093	-44.9697	5.02678	17.0596	-2.93553	0
0.6100	-54.2045	6.24642	17.3672	-7.20749	0
0.6107	-68.8598	5.02678	10.0422	-5.68194	0
0.6113	-20.678	6.85779	3.32605	-1.71467	0
0.6120	29.5114	8.38311	3.02485	-1.10529	0
0.6127	-15.6591	7.77175	3.32605	-0.189118	0
0.6133	-76.6894	6.85779	5.46651	1.03174	0
0.6140	-74.6818	5.94074	9.73462	-0.189118	0
0.6147	-66.4507	4.41541	6.38294	0.422363	0
0.6153	-74.0795	1.36476	-1.85849	2.55729	0
0.6160	-71.4697	-0.16056	-5.82539	1.64112	0
0.6167	-69.4621	1.36476	-5.21658	-1.10529	0
0.6173	-67.2538	1.36476	-5.82539	-1.40998	0
0.6180	-63.0379	-3.51998	-6.4342	-1.71467	0
0.6187	-64.8447	-4.12826	-5.21658	-1.71467	0
0.6193	-60.2273	2.27872	-0.640857	-0.798497	0
0.6200	-54.2045	4.10973	10.651	-0.189118	0
0.6207	-56.2121	0.753399	23.167	-1.71467	0
0.6213	-50.1894	1.97613	24.3846	-3.54491	0
0.6220	-53.2007	4.10973	22.8594	-4.76577	0
0.6227	-56.8144	-0.16056	35.0677	-3.8517	0
0.6233	-2.81061	-5.35099	46.3596	-1.40998	0
0.6240	50.7917	-5.65358	41.7775	-0.493807	0
0.6247	10.8409	-4.43394	34.7601	-2.93553	0
0.6253	-44.9697	-4.43394	27.4351	-4.15639	0
0.6260	-39.5492	-3.51998	8.20938	-2.93553	0
0.6267	-26.7008	-4.43394	-4.60776	-2.32615	0
0.6273	-28.9091	-6.87631	1.49961	-3.8517	0
0.6280	-23.8901	-5.35099	6.07532	-3.8517	0
0.6287	-22.0833	-2.29725	2.10842	-2.63084	0
0.6293	-18.6705	-3.2143	2.10842	-2.01936	0
0.6300	-9.83712	-5.0453	2.40962	-2.93553	0
0.6307	-8.43182	-5.65358	2.40962	-4.15639	0
0.6313	-5.42045	-5.35099	4.85129	-3.8517	0
0.6320	-4.81818	-1.68589	-2.1661	0.115572	0
0.6327	-10.8409	3.19577	-20.4754	2.86198	0
0.6333	-5.42045	4.10973	-33.9013	1.64112	0
0.6340	-7.42803	2.27872	-39.7011	1.03174	0
0.6347	-9.23485	1.36476	-43.3668	2.55729	0
0.6353	43.7651	-0.771925	-40.6175	1.64112	0
0.6360	93.553	-2.29725	-31.4597	-0.798497	0
0.6367	49.3864	-2.29725	-21.0842	-1.40998	0
0.6373	-12.0455	-3.2143	-10.4075	-2.63084	0
0.6380	-13.8523	-3.51998	2.10842	-3.8517	0
0.6387	-7.22727	-4.12826	11.5675	-2.01936	0
0.6393	-11.4432	-5.0453	16.1432	-1.40998	0
0.6400	-7.82954	-2.29725	15.2332	-3.8517	0
0.6407	-9.23485	0.447717	7.90818	-3.24022	0
0.6413	-10.8409	-1.38329	2.10842	3.47346	0
0.6420	-6.625	-0.466243	-2.1661	8.96628	0
0.6427	-5.01894	3.80714	-8.57467	8.66159	0
0.6433	0.401515	3.19577	-13.1504	6.21987	0
0.6440	0.80303	-1.38329	-10.4075	5.91518	0
0.6447	-6.82576	-2.90862	-4.30015	6.82925	0
0.6453	-0.401515	-4.12826	-2.1661	6.82925	0
0.6460	-2.00758	-8.70732	-0.94206	4.38963	0
0.6467	-7.22727	-16.0313	-1.24967	2.86198	0
0.6473	45.9735	-19.3877	-8.87587	1.64112	0
0.6480	94.7576	-16.9453	-19.559	-2.01936	0
0.6487	44.7689	-14.2003	-14.0668	-4.15639	0
0.6493	-16.8636	-15.1143	12.4839	-2.01936	0
0.6500	-13.0492	-15.1143	39.6434	-0.798497	0
0.6507	-8.43182	-9.62128	51.2429	-1.10529	0
0.6513	-21.2803	-0.771925	49.1025	0.727053	0
0.6520	-19.2727	5.94074	35.3689	0.727053	0
0.6527	-20.0758	9.60275	17.976	-0.493807	0
0.6533	-24.4924	14.7932	6.99175	0.727053	0
0.6540	-21.2803	18.4552	2.10842	-0.189118	0
0.6547	-21.8826	16.3185	7.60056	-3.24022	0
0.6553	-22.4848	17.8438	25.301	-2.01936	0
0.6560	-22.0833	23.9482	37.2018	1.03174	0
0.6567	-26.0985	23.3368	43.3091	0.727053	0
0.6573	-24.2917	19.9805	54.2934	1.33643	0
0.6580	-33.125	20.5919	52.4606	4.08284	0
0.6587	-35.9356	19.0635	30.7932	4.38963	0
0.6593	17.2651	16.6242	13.7015	3.77815	0
0.6600	57.6174	15.0958	-4.90897	2.55729	0
0.6607	3.61364	11.7394	-36.0418	-0.189118	0
0.6613	-57.8182	8.68879	-50.6854	1.33643	0
0.6620	-55.0076	7.77175	-38.7847	4.38963	0
0.6627	-47.7803	7.77175	-29.9344	2.86198	0
0.6633	-54.8068	9.30016	-31.4597	1.94791	0
0.6640	-49.9886	8.68879	-33.6001	4.99901	0
0.6647	-47.7803	4.7211	-36.0418	3.47346	0
0.6653	-50.7917	2.89009	-36.9518	-2.01936	0
0.6660	-50.1894	0.447717	-33.6001	-4.46108	0
0.6667	-48.5833	-5.0453	-28.7168	-4.15639	0
0.6673	-44.9697	-7.79027	-24.1347	-4.76577	0
0.6680	-45.572	-5.65358	-23.8335	-4.76577	0
0.6687	-45.9735	-3.2143	-24.1347	-4.76577	0
0.6693	-41.5568	1.05908	-18.9501	-4.46108	0
0.6700	-50.7917	5.33246	-13.458	-2.01936	0
0.6707	-39.5492	5.94074	-10.0999	1.94791	0
0.6713	28.3068	4.7211	-1.85849	3.77815	0
0.6720	57.0151	3.80714	4.55009	3.47346	0
0.6727	-2.00758	1.36476	5.1589	2.86198	0
0.6733	-40.3523	-1.68589	8.20938	3.47346	0
0.6740	-25.697	-2.29725	9.43342	3.47346	0
0.6747	-22.0833	-0.16056	3.32605	2.55729	0
0.6753	-22.0833	3.19577	-0.0256343	2.2526	0
0.6760	-11.6439	4.10973	1.19199	1.03174	0
0.6767	-11.0417	1.97613	6.38294	-1.40998	0
0.6773	-6.02273	-2.29725	18.5849	-2.93553	0
0.6780	3.61364	-5.65358	22.5518	-2.63084	0
0.6787	2.81061	-6.26495	10.9587	-2.93553	0
0.6793	9.63636	-6.87631	6.07532	-3.54491	0
0.6800	16.0606	-9.62128	6.68414	-2.93553	0
0.6807	14.2538	-11.4523	-12.8492	-1.71467	0
0.6813	25.4962	-9.62128	-34.209	-2.01936	0
0.6820	22.4848	-6.57063	-28.7168	-1.71467	0
0.6827	13.8523	-4.73962	-12.8492	-0.798497	0
0.6833	70.2651	-4.12826	-5.82539	-2.01936	0
0.6840	125.875	-4.73962	-1.85849	-3.54491	0
0.6847	80.5038	-4.73962	-1.24967	-1.71467	0
0.6853	22.6856	-4.73962	-14.3744	1.64112	0
0.6860	32.5227	-5.95926	-27.4928	1.64112	0
0.6867	44.7689	-6.87631	-20.4754	0.727053	0
0.6873	40.9545	-6.26495	-3.99895	1.64112	0
0.6880	48.3826	-6.57063	1.49961	1.64112	0
0.6887	51.9962	-6.57063	0.58318	0.727053	0
0.6893	54.8068	-4.12826	3.32605	1.03174	0
0.6900	60.8295	-1.07761	2.71723	1.94791	0
0.6907	59.4242	2.58441	-4.90897	1.64112	0
0.6913	66.4507	5.02678	-5.82539	3.16877	0
0.6920	74.2803	2.27872	0.884383	4.08284	0
0.6927	72.2727	-3.82257	5.46651	-0.493807	0
0.6933	82.9129	-6.26495	10.3498	-5.68194	0
0.6940	83.5151	-3.82257	14.9256	-5.68194	0
0.6947	77.2916	-2.29725	14.3167	-3.8517	0
0.6953	134.106	-2.29725	14.6179	-2.01936	0
0.6960	193.129	-0.16056	13.7015	0.727053	0
0.6967	151.572	3.80714	6.07532	1.94791	0
0.6973	96.9659	5.33246	0.275569	-2.01936	0
0.6980	110.015	3.80714	-1.24967	-5.98663	0
0.6987	123.667	0.753399	-4.90897	-6.29342	0
0.6993	122.864	-1.99157	-9.7923	-4.15639	0
0.7000	138.924	-1.07761	-19.559	-2.32615	0
0.7007	147.557	1.97613	-35.7342	-2.01936	0
0.7013	149.966	4.7211	-45.1932	-2.01936	0
0.7020	162.413	8.68879	-47.9425	-2.01936	0
0.7027	171.045	12.3508	-49.7754	-1.10529	0
0.7033	178.674	11.1312	-39.0923	1.03174	0
0.7040	189.917	8.68879	-22.0006	3.47346	0
0.7047	196.943	10.5198	-17.1173	5.3037	0
0.7053	205.776	14.7932	-14.0668	6.52456	0
0.7060	203.167	17.2325	-2.77491	8.05011	0
0.7067	209.189	18.4552	8.51699	7.74542	0
0.7073	269.417	17.5381	26.8263	4.38963	0
0.7080	313.182	16.3185	54.2934	2.55729	0
0.7087	268.011	16.0128	66.8029	1.94791	0
0.7093	219.629	16.0128	59.1767	2.55729	0
0.7100	228.663	16.3185	40.8675	4.38963	0
0.7107	238.5	14.7932	7.60056	4.38963	0
0.7113	236.693	9.30016	-27.4928	1.64112	0
0.7120	245.526	2.89009	-35.1254	-0.798497	0
0.7127	250.947	-2.29725	-21.0842	-1.10529	0
0.7133	251.951	-5.95926	-10.4075	-1.71467	0
0.7140	253.356	-7.48459	-6.74182	-1.40998	0
0.7147	250.947	-8.09595	-8.87587	-1.10529	0
0.7153	250.345	-9.3156	-13.1504	-1.10529	0
0.7160	245.727	-9.92696	-8.57467	1.03174	0
0.7167	240.307	-10.2326	1.19199	1.64112	0
0.7173	240.708	-11.4523	2.10842	-2.93553	0
0.7180	225.049	-11.758	-0.333246	-5.37725	0
0.7187	226.053	-9.013	3.94127	-2.01936	0
0.7193	283.269	-6.87631	10.651	-0.189118	0
0.7200	305.553	-8.09595	17.3672	-3.24022	0
0.7207	237.295	-11.1466	26.2175	-5.68194	0
0.7213	182.689	-11.758	28.0503	-5.68194	0
0.7220	181.485	-10.844	22.2506	-5.37725	0
0.7227	171.447	-11.758	24.3846	-2.93553	0
0.7233	155.186	-13.8947	34.1513	1.33643	0
0.7240	149.966	-13.589	35.0677	4.38963	0
0.7247	136.314	-15.42	24.6922	5.60839	0
0.7253	122.864	-23.9667	13.7015	5.3037	0
0.7260	113.026	-30.6794	8.8246	4.38963	0
0.7267	95.9621	-27.0174	6.07532	4.38963	0
0.7273	82.9129	-19.082	-0.333246	5.3037	0
0.7280	66.6515	-15.1143	-6.74182	6.21987	0
0.7287	46.5757	-9.62128	-7.04943	5.91518	0
0.7293	40.7538	-2.29725	-5.21658	3.77815	0
0.7300	20.0758	-0.466243	-7.96585	-1.10529	0
0.7307	-4.81818	-0.466243	-14.6756	-3.54491	0
0.7313	33.7273	3.19577	-20.4754	-1.10529	0
0.7320	74.0795	2.89009	-18.0337	-0.798497	0
0.7327	16.8636	-0.466243	-6.4342	-5.07256	0
0.7333	-58.822	-1.07761	12.4839	-6.29342	0
0.7340	-72.4735	-2.29725	33.8437	-4.76577	0
0.7347	-76.4886	-5.35099	47.276	-6.59811	0
0.7353	-94.9583	-4.43394	43.0015	-8.42835	0
0.7360	-103.591	-3.51998	27.4351	-4.76577	0
0.7367	-112.826	-6.26495	10.9587	0.422363	0
0.7373	-125.273	-3.2143	-2.1661	1.33643	0
0.7380	-135.712	6.24642	-11.9328	-0.798497	0
0.7387	-148.159	10.2141	-20.4754	-0.798497	0
0.7393	-154.182	4.7211	-26.2751	2.55729	0
0.7400	-163.015	-0.466243	-23.2247	3.47346	0
0.7407	-179.678	1.36476	-17.7261	2.2526	0
0.7413	-183.894	6.85779	-20.783	3.77815	0
0.7420	-196.943	11.4338	-23.2247	6.52456	0
0.7427	-212.201	13.2648	-15.8997	6.21987	0
0.7433	-169.239	11.7394	-6.74182	5.3037	0
0.7440	-124.068	5.63814	-1.24967	4.69432	0
0.7447	-174.458	1.05908	2.71723	1.94791	0
0.7453	-243.72	1.05908	5.46651	-0.798497	0
0.7460	-247.333	0.447717	3.32605	0.422363	0
0.7467	-243.72	-2.60293	-0.333246	4.08284	0
0.7473	-258.977	-3.51998	-3.08252	4.08284	0
0.7480	-260.182	-1.68589	-6.133	-0.189118	0
0.7487	-259.78	-1.38329	-4.90897	-2.32615	0
0.7493	-265.602	-3.2143	2.40962	-2.32615	0
0.7500	-266.807	-2.60293	8.8246	-2.01936	0
0.7507	-267.811	-1.38329	16.4508	0.115572	0
0.7513	-267.811	-1.68589	33.8437	3.16877	0
0.7520	-271.826	0.753399	48.8013	1.64112	0
0.7527	-278.451	4.41541	42.0851	-0.798497	0
0.7533	-275.64	5.02678	19.2001	-0.189118	0
0.7540	-283.269	6.85779	3.02485	0.727053	0
0.7547	-287.083	11.4338	3.32605	1.03174	0
0.7553	-233.079	11.1312	8.51699	-0.493807	0
0.7560	-186.705	7.46915	6.38294	-5.68194	0
0.7567	-233.682	6.24642	-0.333246	-6.9028	0
0.7573	-290.295	5.94074	-7.65824	-3.24022	0
0.7580	-283.068	5.02678	-12.8492	-2.01936	0
0.7587	-270.822	1.97613	-10.4075	-3.24022	0
0.7593	-276.042	-4.12826	-2.77491	-2.93553	0
0.7600	-271.826	-5.95926	-1.85849	-2.32615	0
0.7607	-266.807	-2.29725	-8.26706	-0.798497	0
0.7613	-263.795	-1.38329	-13.1504	3.77815	0
0.7620	-257.371	-4.12826	-15.5921	4.38963	0
0.7627	-255.364	-4.12826	-13.1504	1.03174	0
0.7633	-248.337	-4.73962	-1.24967	1.64112	0
0.7640	-242.515	-7.79027	11.2599	3.47346	0
0.7647	-242.114	-8.40164	15.5344	1.64112	0
0.7653	-233.079	-7.48459	17.3672	1.03174	0
0.7660	-233.28	-7.79027	21.3341	3.47346	0
0.7667	-230.269	-7.79027	19.8089	3.77815	0
0.7673	-169.439	-7.79027	9.1258	1.64112	0
0.7680	-116.038	-9.3156	-3.08252	0.115572	0
0.7687	-157.595	-9.013	-14.9832	-0.189118	0
0.7693	-211.398	-7.18199	-31.4597	-0.189118	0
0.7700	-203.167	-5.0453	-43.3668	-0.493807	0
0.7707	-186.905	-0.771925	-37.2594	-0.798497	0
0.7713	-181.686	6.85779	-22.3082	1.94791	0
0.7720	-166.83	11.4338	-15.5921	6.21987	0
0.7727	-156.792	8.07743	-14.0668	6.52456	0
0.7733	-149.765	2.58441	-8.57467	3.47346	0
0.7740	-137.117	1.36476	-3.99895	1.33643	0
0.7747	-128.284	2.27872	-4.30015	2.55729	0
0.7753	-115.837	1.67045	-4.90897	5.91518	0
0.7760	-105.398	1.36476	-5.82539	6.21987	0
0.7767	-101.383	2.89009	-9.49109	1.94791	0
0.7773	-86.5265	3.19577	-10.4075	-0.798497	0
0.7780	-80.7045	1.36476	-4.90897	1.33643	0
0.7787	-74.0795	-0.466243	-3.08252	2.86198	0
0.7793	-12.0455	1.05908	-11.3175	3.16877	0
0.7800	41.7576	2.27872	-22.917	3.77815	0
0.7807	3.61364	2.27872	-29.9344	4.38963	0
0.7813	-42.3598	3.80714	-30.8509	3.77815	0
0.7820	-23.8901	7.46915	-27.4928	2.55729	0
0.7827	-1.00379	9.60275	-21.3918	-0.189118	0
0.7833	7.82954	10.8255	-18.3413	-3.24022	0
0.7840	26.7008	10.8255	-25.0511	-4.76577	0
0.7847	39.5492	9.30016	-35.1254	-3.8517	0
0.7853	48.9848	9.30016	-39.7011	-1.40998	0
0.7860	65.2462	8.68879	-39.7011	-1.10529	0
0.7867	77.6932	6.5521	-38.7847	-4.46108	0
0.7873	91.1439	8.68879	-34.8178	-5.07256	0
0.7880	101.383	14.1818	-26.5763	-2.01936	0
0.7887	107.205	14.7932	-9.49109	-2.32615	0
0.7893	124.67	11.4338	19.5013	-4.46108	0
0.7900	135.913	9.90843	47.276	-4.76577	0
0.7907	147.958	8.07743	67.7194	-4.46108	0
0.7913	210.996	5.94074	85.7274	-4.76577	0
0.7920	263.193	5.02678	91.8284	-5.37725	0
0.7927	223.644	0.447717	75.0444	-5.07256	0
0.7933	177.068	-5.95926	44.5267	-3.8517	0
0.7940	193.129	-5.65358	15.2332	-4.76577	0
0.7947	212.201	-5.0453	0.275569	-5.98663	0
0.7953	218.424	-10.5383	4.85129	-3.8517	0
0.7960	236.894	-12.3693	10.651	-1.40998	0
0.7967	250.947	-7.48459	6.38294	-3.8517	0
0.7973	261.788	-5.65358	4.55009	-5.07256	0
0.7980	277.648	-6.57063	7.29295	-2.32615	0
0.7987	287.083	-4.12826	9.73462	-2.32615	0
0.7993	295.917	-3.51998	14.6179	-5.07256	0
0.8000	304.75	-7.79027	15.5344	-6.9028	0
0.8007	311.174	-11.758	5.46651	-7.51218	0
0.8013	323.42	-12.3693	-7.04943	-6.59811	0
0.8020	324.625	-11.4523	-16.5085	-3.8517	0
0.8027	330.447	-9.92696	-20.783	-2.93553	0
0.8033	393.284	-13.8947	-17.7261	-5.68194	0
0.8040	444.879	-24.2693	-18.3413	-5.68194	0
0.8047	401.515	-27.9314	-19.2578	-2.01936	0
0.8053	349.519	-20.3016	0.58318	-0.189118	0
0.8060	358.754	-12.0637	24.3846	-2.01936	0
0.8067	370.398	-5.95926	20.4177	-3.8517	0
0.8073	368.189	4.10973	11.2599	-4.46108	0
0.8080	378.829	13.2648	25.301	-3.8517	0
0.8087	384.651	16.0128	47.276	-1.40998	0
0.8093	385.655	17.8438	61.9196	2.55729	0
0.8100	392.28	18.1495	59.1767	6.52456	0
0.8107	396.898	15.0958	22.8594	5.3037	0
0.8113	402.72	14.1818	-19.559	-0.189118	0
0.8120	406.936	14.4875	-22.3082	-1.10529	0
0.8127	406.333	12.6565	-3.08252	1.64112	0
0.8133	408.742	10.8255	0.58318	1.33643	0
0.8140	400.311	9.60275	-6.74182	-2.01936	0
0.8147	409.144	10.2141	-22.0006	-2.63084	0
0.8153	474.992	13.2648	-50.3842	-0.798497	0
0.8160	505.909	13.2648	-65.0342	-0.798497	0
0.8167	436.648	10.2141	-46.4173	-1.40998	0
0.8173	384.049	11.1312	-19.8666	1.64112	0
0.8180	402.92	12.3508	-7.96585	5.91518	0
0.8187	405.53	11.4338	-7.04943	5.3037	0
0.8193	386.258	12.9622	-8.57467	3.47346	0
0.8200	386.258	12.6565	-7.04943	3.16877	0
0.8207	380.636	6.24642	-2.77491	1.94791	0
0.8213	369.394	1.67045	0.58318	1.03174	0
0.8220	367.989	2.27872	4.55009	2.2526	0
0.8227	361.564	3.19577	3.94127	2.55729	0
0.8233	357.549	5.33246	-7.96585	3.16877	0
0.8240	356.545	10.5198	-17.4249	4.69432	0
0.8247	347.712	12.3508	-11.9328	4.99901	0
0.8253	342.492	10.2141	-0.640857	2.86198	0
0.8260	326.03	7.16347	9.1258	1.64112	0
0.8267	308.966	3.80714	23.167	2.2526	0
0.8273	349.318	-1.68589	32.626	2.2526	0
0.8280	387.462	-6.26495	28.9603	0.727053	0
0.8287	329.443	-9.3156	20.1101	-1.40998	0
0.8293	257.17	-12.3693	9.73462	-0.798497	0
0.8300	250.144	-15.1143	0.58318	1.33643	0
0.8307	246.129	-13.8947	-0.94206	1.64112	0
0.8313	223.242	-11.4523	1.19199	3.16877	0
0.8320	216.015	-9.62128	2.71723	4.69432	0
0.8327	206.379	-8.40164	6.68414	0.727053	0
0.8333	189.917	-9.3156	2.71723	-4.76577	0
0.8340	179.076	-11.4523	-11.6251	-3.8517	0
0.8347	165.826	-10.844	-16.2009	0.422363	0
0.8353	153.58	-10.5383	-12.5416	1.64112	0
0.8360	138.121	-12.9776	-15.2844	1.64112	0
0.8367	117.443	-12.3693	-13.1504	1.94791	0
0.8373	108.208	-9.92696	-1.85849	0.727053	0
0.8380	88.7348	-12.3693	-2.1661	-1.40998	0
0.8387	66.4507	-14.8086	-13.1504	-2.01936	0
0.8393	101.383	-11.4523	-17.7261	-3.54491	0
0.8400	134.508	-8.70732	-20.4754	-5.07256	0
0.8407	73.0757	-9.62128	-22.917	-4.46108	0
0.8413	-0.401515	-8.70732	-16.2009	-2.01936	0
0.8420	-10.4394	-4.43394	-9.18348	-2.32615	0
0.8427	-17.2651	-1.38329	-10.7087	-4.46108	0
0.8433	-40.1515	-1.68589	-13.1504	-4.46108	0
0.8440	-52.3977	-3.2143	-11.0163	-3.8517	0
0.8447	-69.0606	-4.12826	-13.1504	-3.54491	0
0.8453	-87.731	-3.82257	-23.2247	-0.493807	0
0.8460	-99.9772	-0.771925	-25.9675	2.2526	0
0.8467	-118.848	2.27872	-11.6251	1.33643	0
0.8473	-134.106	1.97613	5.46651	-0.798497	0
0.8480	-149.364	1.67045	12.1763	-2.32615	0
0.8487	-170.644	5.02678	12.7915	-2.93553	0
0.8493	-182.288	5.02678	7.29295	-0.493807	0
0.8500	-202.564	3.50145	-7.35063	2.2526	0
0.8507	-222.038	5.33246	-19.559	2.55729	0
0.8513	-183.292	7.16347	-16.8161	2.86198	0
0.8520	-150.367	6.24642	-5.82539	3.47346	0
0.8527	-211.598	6.85779	-0.333246	0.727053	0
0.8533	-283.269	7.46915	-1.24967	-0.189118	0
0.8540	-291.901	6.24642	0.275569	0.422363	0
0.8547	-295.515	6.24642	2.71723	-1.10529	0
0.8553	-313.182	6.5521	4.24247	-2.63084	0
0.8560	-321.413	4.7211	10.651	-0.798497	0
0.8567	-333.458	2.27872	13.4003	1.64112	0
0.8573	-344.299	1.36476	4.24247	3.47346	0
0.8580	-348.917	1.97613	4.24247	4.38963	0
0.8587	-357.148	2.58441	18.5849	3.77815	0
0.8593	-362.97	2.89009	22.5518	1.33643	0
0.8600	-370.398	2.27872	13.4003	0.115572	0
0.8607	-379.833	2.89009	8.51699	2.55729	0
0.8613	-381.239	2.27872	0.884383	4.38963	0
0.8620	-391.477	-1.38329	-12.234	1.94791	0
0.8627	-385.053	-5.95926	-13.7592	0.727053	0
0.8633	-324.625	-9.013	-4.30015	0.727053	0
0.8640	-297.924	-12.3693	0.884383	-1.10529	0
0.8647	-358.754	-13.8947	1.49961	-0.189118	0
0.8653	-399.708	-12.675	6.07532	1.33643	0
0.8660	-384.049	-11.1466	13.4003	-0.189118	0
0.8667	-381.841	-8.70732	14.0091	-0.189118	0
0.8673	-384.651	-7.79027	4.55009	2.55729	0
0.8680	-371	-9.92696	-8.26706	2.55729	0
0.8687	-366.583	-11.758	-13.7592	2.2526	0
0.8693	-360.561	-11.1466	-9.49109	2.55729	0
0.8700	-347.11	-15.1143	-3.99895	-0.189118	0
0.8707	-343.095	-18.7763	-2.77491	-2.93553	0
0.8713	-332.856	-14.2003	-0.0256343	-2.93553	0
0.8720	-322.417	-10.5383	-0.640857	-3.24022	0
0.8727	-320.61	-13.8947	-11.6251	-2.63084	0
0.8733	-305.352	-13.2833	-19.8666	-2.01936	0
0.8740	-299.731	-7.79027	-16.5085	-3.8517	0
0.8747	-301.136	-6.87631	-10.4075	-3.8517	0
0.8753	-239.102	-7.48459	-0.333246	-1.10529	0
0.8760	-174.057	-4.12826	17.3672	-0.189118	0
0.8767	-210.795	-1.07761	28.9603	-1.10529	0
0.8773	-260.985	0.753399	28.9603	-0.189118	0
0.8780	-240.909	2.89009	22.5518	1.64112	0
0.8787	-218.023	2.27872	6.68414	1.94791	0
0.8793	-215.614	1.36476	-10.4075	-1.10529	0
0.8800	-199.754	3.80714	-8.87587	-3.8517	0
0.8807	-184.095	6.5521	9.43342	-2.01936	0
0.8813	-173.254	5.02678	24.6922	-0.189118	0
0.8820	-160.405	2.58441	35.6765	-0.798497	0
0.8827	-154.182	3.80714	48.4937	1.33643	0
0.8833	-141.133	5.63814	54.5946	3.47346	0
0.8840	-125.674	6.5521	47.276	2.2526	0
0.8847	-118.648	9.60275	32.626	2.86198	0
0.8853	-99.375	13.2648	15.5344	4.99901	0
0.8860	-88.3333	14.4875	-5.82539	4.38963	0
0.8867	-85.5227	14.1818	-20.4754	3.47346	0
0.8873	-25.697	14.1818	-17.4249	3.77815	0
0.8880	38.947	14.7932	-6.4342	4.38963	0
0.8887	8.63257	15.4015	-3.99895	3.47346	0
0.8893	-38.5454	15.0958	-12.5416	1.64112	0
0.8900	-21.4811	12.6565	-23.5259	0.727053	0
0.8907	-0.80303	8.38311	-25.9675	1.64112	0
0.8913	3.21212	4.10973	-18.6425	0.422363	0
0.8920	20.2765	2.27872	-14.0668	-1.71467	0
0.8927	36.1364	4.10973	-18.6425	-0.798497	0
0.8933	49.3864	4.10973	-22.3082	0.727053	0
0.8940	67.053	3.19577	-20.1678	0.115572	0
0.8947	77.0909	5.63814	-22.3082	-0.189118	0
0.8953	89.9394	8.68879	-32.3761	-0.189118	0
0.8960	105.197	8.68879	-39.7011	-2.93553	0
0.8967	114.633	7.77175	-41.8351	-3.8517	0
0.8973	132.299	8.99448	-43.668	-2.93553	0
0.8980	139.928	8.68879	-38.4835	-3.24022	0
0.8987	147.155	1.36476	-23.8335	-1.10529	0
0.8993	211.398	-6.57063	-13.1504	3.77815	0
0.9000	270.019	-9.92696	-8.87587	1.64112	0
0.9007	232.076	-13.8947	-1.85849	-4.76577	0
0.9013	181.686	-17.8624	6.38294	-4.46108	0
0.9020	195.538	-14.2003	13.0927	-1.71467	0
0.9027	215.212	-5.65358	23.4682	-2.01936	0
0.9033	221.436	-0.16056	33.5425	-2.63084	0
0.9040	236.894	3.19577	35.3689	-2.63084	0
0.9047	247.735	5.02678	26.2175	-3.24022	0
0.9053	256.568	3.50145	13.4003	-2.93553	0
0.9060	271.424	3.80714	9.1258	-1.10529	0
0.9067	280.258	6.85779	20.1101	1.64112	0
0.9073	289.091	7.16347	40.2522	1.94791	0
0.9080	294.913	4.41541	52.7682	-0.189118	0
0.9087	296.117	2.89009	40.2522	0.727053	0
0.9093	306.155	4.10973	10.3498	4.38963	0
0.9100	304.348	5.02678	-7.65824	4.38963	0
0.9107	306.557	1.05908	-9.49109	3.47346	0
0.9113	366.383	-7.79027	-11.3175	6.21987	0
0.9120	414.564	-13.2833	-12.234	5.91518	0
0.9127	367.989	-8.70732	-5.82539	2.86198	0
0.9133	314.587	1.97613	-2.4673	3.47346	0
0.9140	322.417	10.2141	-5.82539	3.47346	0
0.9147	332.856	15.0958	-14.0668	-1.10529	0
0.9153	326.432	19.0635	-26.2751	-2.93553	0
0.9160	328.439	21.5058	-29.6332	-0.189118	0
0.9167	329.845	21.8115	-16.8161	1.33643	0
0.9173	328.239	23.3368	-2.4673	-1.40998	0
0.9180	328.439	23.0312	2.40962	-2.63084	0
0.9187	327.837	17.8438	-6.74182	-0.493807	0
0.9193	328.239	12.3508	-25.3587	2.2526	0
0.9200	324.625	8.07743	-38.4835	3.47346	0
0.9207	321.413	4.10973	-35.7342	3.16877	0
0.9213	322.818	1.36476	-25.0511	0.727053	0
0.9220	307.761	0.753399	-17.7261	-1.10529	0
0.9227	313.784	-3.2143	-19.8666	0.727053	0
0.9233	374.212	-7.48459	-27.8004	2.86198	0
0.9240	393.485	-7.79027	-25.9675	-0.189118	0
0.9247	325.428	-11.4523	-12.8492	-5.68194	0
0.9253	279.655	-17.8624	-1.24967	-5.37725	0
0.9260	290.697	-18.4706	8.51699	-1.40998	0
0.9267	289.693	-14.2003	23.4682	-0.189118	0
0.9273	280.86	-12.3693	36.9005	-1.10529	0
0.9280	284.674	-10.5383	49.1025	-1.10529	0
0.9287	281.462	-9.92696	61.9196	0.115572	0
0.9293	277.045	-10.844	66.1941	0.115572	0
0.9300	273.833	-10.844	59.4779	-0.189118	0
0.9307	265.401	-12.9776	52.7682	0.727053	0
0.9313	263.795	-15.1143	47.276	1.03174	0
0.9320	261.788	-9.92696	40.2522	-1.10529	0
0.9327	254.159	-5.35099	35.9841	-2.93553	0
0.9333	255.564	-8.09595	30.7932	-3.8517	0
0.9340	243.117	-8.70732	17.6684	-4.76577	0
0.9347	228.663	-4.43394	2.71723	-4.15639	0
0.9353	275.64	-2.29725	-1.55728	-2.93553	0
0.9360	320.208	-1.38329	1.19199	-0.798497	0
0.9367	266.807	0.753399	-0.94206	0.422363	0
0.9373	197.345	0.447717	1.49961	-1.40998	0
0.9380	190.318	0.145122	17.0596	-0.798497	0
0.9387	188.712	1.97613	21.6417	5.91518	0
0.9393	171.447	3.19577	-2.1661	8.05011	0
0.9400	164.621	2.89009	-23.2247	2.55729	0
0.9407	154.182	1.36476	-22.917	-0.189118	0
0.9413	138.121	0.447717	-20.783	1.64112	0
0.9420	127.08	0.145122	-24.1347	-0.493807	0
0.9427	114.03	-1.07761	-24.7499	-1.10529	0
0.9433	102.989	-1.38329	-27.1916	3.16877	0
0.9440	88.9356	2.27872	-28.108	4.38963	0
0.9447	68.4583	4.41541	-18.3413	0.727053	0
0.9453	60.0265	1.36476	-13.1504	-1.71467	0
0.9460	40.7538	-0.771925	-28.108	-1.10529	0
0.9467	16.2614	-0.16056	-44.2768	-0.798497	0
0.9473	49.9886	-0.466243	-39.7011	-0.189118	0
0.9480	87.731	-1.38329	-19.8666	-0.189118	0
0.9487	33.7273	-4.12826	-6.74182	-1.40998	0
0.9493	-40.1515	-9.92696	-5.82539	-2.01936	0
0.9500	-53.6023	-11.4523	-7.96585	-1.71467	0
0.9507	-58.822	-8.40164	-4.90897	-2.01936	0
0.9513	-80.7045	-8.09595	2.71723	-3.8517	0
0.9520	-93.553	-9.62128	9.73462	-5.37725	0
0.9527	-103.39	-7.48459	13.4003	-3.8517	0
0.9533	-117.242	-5.35099	15.842	-1.10529	0
0.9540	-130.693	-5.95926	20.7253	-0.798497	0
0.9547	-142.739	-6.57063	26.2175	-2.32615	0
0.9553	-149.364	-8.09595	27.4351	-2.93553	0
0.9560	-160.004	-7.79027	15.842	-1.71467	0
0.9567	-170.644	-3.2143	-12.5416	-1.10529	0
0.9573	-177.67	-1.07761	-35.1254	-0.189118	0
0.9580	-202.564	-2.90862	-32.6837	0.115572	0
0.9587	-205.174	-2.90862	-22.3082	0.115572	0
0.9593	-146.955	-1.38329	-21.3918	1.94791	0
0.9600	-127.08	-1.07761	-23.5259	4.38963	0
0.9607	-197.947	0.753399	-23.2247	4.08284	0
0.9613	-247.936	1.36476	-21.3918	3.47346	0
0.9620	-240.909	-0.771925	-15.8997	5.60839	0
0.9627	-244.523	-2.90862	-10.4075	4.38963	0
0.9633	-253.356	-5.0453	-9.18348	1.64112	0
0.9640	-249.14	-8.09595	-7.96585	3.16877	0
0.9647	-254.36	-7.79027	-0.94206	5.60839	0
0.9653	-257.371	-4.43394	8.8246	4.99901	0
0.9660	-254.36	-3.2143	14.6179	5.3037	0
0.9667	-257.973	-1.68589	19.5013	7.13604	0
0.9673	-255.364	1.36476	28.6591	5.3037	0
0.9680	-255.564	3.50145	40.2522	1.94791	0
0.9687	-263.193	2.89009	53.6846	-0.493807	0
0.9693	-256.568	1.36476	64.3613	-2.63084	0
0.9700	-262.992	0.145122	54.9022	-3.54491	0
0.9707	-271.424	0.447717	32.3184	-1.40998	0
0.9713	-213.807	2.27872	33.8437	0.422363	0
0.9720	-158.598	5.02678	53.0694	-0.493807	0
0.9727	-205.576	9.30016	52.7682	-0.493807	0
0.9733	-264.197	14.1818	45.7508	2.55729	0
0.9740	-257.371	17.2325	53.0694	2.55729	0
0.9747	-246.329	16.9268	45.4432	0.422363	0
0.9753	-247.735	16.0128	16.1432	0.115572	0
0.9760	-236.693	17.8438	-3.99895	0.422363	0
0.9767	-232.678	19.9805	-18.6425	0.115572	0
0.9773	-228.061	17.8438	-42.1428	2.55729	0
0.9780	-215.814	13.2648	-58.9268	4.38963	0
0.9787	-213.405	10.2141	-62.2849	2.55729	0
0.9793	-206.981	6.85779	-59.5356	1.64112	0
0.9800	-196.742	1.36476	-50.3842	4.08284	0
0.9807	-195.538	-1.38329	-38.7847	3.47346	0
0.9813	-183.492	-2.60293	-31.7673	0.727053	0
0.9820	-175.864	-6.57063	-26.884	-0.493807	0
0.9827	-175.061	-8.70732	-22.917	-0.189118	0
0.9833	-121.659	-6.87631	-22.6094	1.64112	0
0.9840	-62.4356	-7.48459	-21.3918	1.64112	0
0.9847	-94.7576	-9.62128	-15.8997	-1.40998	0
0.9853	-146.955	-8.09595	-11.0163	-2.01936	0
0.9860	-136.314	-5.0453	-7.04943	1.33643	0
0.9867	-118.246	-3.2143	-4.60776	1.64112	0
0.9873	-117.242	-1.38329	-6.74182	0.115572	0
0.9880	-106.401	-0.771925	-8.57467	0.727053	0
0.9887	-97.7689	-3.51998	-5.52419	-0.189118	0
0.9893	-91.7462	-4.73962	1.49961	-3.8517	0
0.9900	-78.2954	-4.73962	10.651	-4.46108	0
0.9907	-71.4697	-6.26495	19.8089	-3.24022	0
0.9913	-64.4432	-4.43394	22.8594	-4.76577	0
0.9920	-56.2121	0.753399	17.0596	-5.68194	0
0.9927	-52.5985	1.36476	6.99175	-3.54491	0
0.9933	-41.3561	-1.68589	2.40962	-1.71467	0
0.9940	-38.5454	-1.68589	11.8751	-0.189118	0
0.9947	-35.9356	-2.90862	28.9603	2.2526	0
0.9953	20.2765	-5.65358	33.5425	3.47346	0
0.9960	72.4735	-5.0453	19.8089	1.64112	0
0.9967	32.7235	-3.2143	3.02485	-1.10529	0
0.9973	-20.0758	-0.771925	-6.4342	-2.01936	0
0.9980	-8.63257	3.19577	-6.74182	-0.189118	0
0.9987	7.22727	2.89009	-0.640857	0.422363	0
0.9993	6.22348	-5.0453	2.40962	-0.493807	0
1.0000	15.4583	-11.4523	-8.57467	1.03174	0
1.0007	22.0833	-11.1466	-25.0511	1.03174	0
1.0013	25.4962	-8.09595	-32.3761	-2.63084	0
1.0020	35.3333	-5.35099	-29.9344	-4.46108	0
1.0027	41.3561	-2.90862	-24.1347	-4.76577	0
1.0033	48.3826	-1.38329	-17.1173	-6.59811	0
1.0040	54.2045	1.67045	-6.4342	-5.68194	0
1.0047	56.6136	5.63814	7.90818	-2.01936	0
1.0053	64.8447	6.85779	20.7253	-1.71467	0
1.0060	60.0265	8.38311	30.7932	-3.8517	0
1.0067	60.2273	12.3508	39.3358	-1.10529	0
1.0073	119.451	14.7932	36.9005	3.77815	0
1.0080	166.227	12.6565	18.8925	6.21987	0
1.0087	118.045	11.4338	0.58318	3.47346	0
1.0093	64.8447	10.5198	-11.6251	0.422363	0
1.0100	75.2841	8.68879	-21.3918	0.422363	0
1.0107	89.5379	9.60275	-21.0842	-0.189118	0
1.0113	90.5416	10.5198	-9.49109	-1.71467	0
1.0120	98.7727	6.85779	-0.640857	-0.189118	0
1.0127	102.386	1.67045	-0.640857	1.03174	0
1.0133	101.784	1.36476	-3.08252	-0.493807	0
1.0140	104.193	2.27872	-4.90897	-2.93553	0
1.0147	103.39	1.67045	-4.60776	-5.37725	0
1.0153	103.39	-0.466243	-2.4673	-7.51218	0
1.0160	102.386	-1.38329	-0.333246	-6.9028	0
1.0167	104.193	1.05908	1.80081	-4.15639	0
1.0173	108.811	3.19577	1.19199	-2.01936	0
1.0180	95.9621	1.36476	-5.52419	-1.40998	0
1.0187	104.193	0.753399	-12.234	-0.798497	0
1.0193	170.443	1.36476	-16.8161	1.03174	0
1.0200	194.936	0.145122	-19.2578	2.2526	0
1.0207	128.886	-1.38329	-14.9832	3.16877	0
1.0213	86.125	-0.771925	-10.4075	6.21987	0
1.0220	99.5757	0.447717	-13.7592	6.52456	0
1.0227	98.3712	-0.466243	-21.3918	1.64112	0
1.0233	89.3371	-4.73962	-28.108	-1.10529	0
1.0240	91.3447	-8.40164	-31.7673	1.64112	0
1.0247	88.9356	-8.40164	-25.3587	2.86198	0
1.0253	94.1553	-8.70732	-12.8492	2.55729	0
1.0260	100.58	-9.3156	-3.08252	2.55729	0
1.0267	94.5568	-8.70732	6.68414	1.64112	0
1.0273	96.3636	-11.4523	17.3672	0.115572	0
1.0280	97.1666	-15.42	20.7253	-1.10529	0
1.0287	91.1439	-15.1143	17.976	-2.01936	0
1.0293	99.5757	-13.2833	13.0927	-1.40998	0
1.0300	92.3485	-11.4523	7.29295	0.727053	0
1.0307	78.8977	-7.18199	4.55009	2.55729	0
1.0313	131.898	-5.0453	0.275569	0.422363	0
1.0320	185.701	-6.26495	-11.0163	-2.93553	0
1.0327	138.322	-6.87631	-15.5921	-2.01936	0
1.0333	78.4962	-5.35099	-6.74182	0.727053	0
1.0340	84.3182	-2.60293	1.19199	-0.189118	0
1.0347	90.5416	-0.771925	0.275569	-1.40998	0
1.0353	81.106	-0.466243	-3.99895	1.03174	0
1.0360	86.5265	2.27872	-5.21658	1.94791	0
1.0367	89.3371	5.02678	-2.1661	-1.10529	0
1.0373	84.7197	2.27872	1.19199	-3.8517	0
1.0380	83.5151	-1.68589	3.32605	-5.37725	0
1.0387	80.1023	-2.60293	7.60056	-4.15639	0
1.0393	81.9091	-4.73962	10.3498	-0.798497	0
1.0400	83.1136	-8.70732	11.5675	-0.493807	0
1.0407	79.5	-9.92696	17.976	-1.71467	0
1.0413	84.9204	-8.70732	30.492	-0.189118	0
1.0420	76.6894	-6.87631	46.052	-1.10529	0
1.0427	66.6515	-5.95926	54.5946	-2.63084	0
1.0433	119.451	-5.95926	40.2522	1.03174	0
1.0440	169.439	-4.43394	14.6179	3.47346	0
1.0447	121.659	-2.29725	3.32605	0.422363	0
1.0453	60.6288	-2.29725	-6.133	-1.10529	0
1.0460	65.2462	-5.65358	-29.3256	-0.189118	0
1.0467	73.4773	-8.40164	-40.6175	-1.71467	0
1.0473	64.2424	-7.79027	-23.5259	-2.01936	0
1.0480	67.6553	-5.0453	-3.08252	-2.63084	0
1.0487	70.2651	-3.82257	3.63366	-5.07256	0
1.0493	68.4583	-3.2143	1.49961	-3.54491	0
1.0500	69.0606	-2.29725	-2.1661	-0.493807	0
1.0507	65.8485	-1.68589	-2.77491	-2.01936	0
1.0513	68.4583	2.27872	-1.24967	-2.93553	0
1.0520	70.2651	7.46915	-1.24967	0.727053	0
1.0527	64.2424	5.94074	-3.99895	3.47346	0
1.0533	67.856	1.05908	-4.90897	3.47346	0
1.0540	63.8409	-0.771925	-3.38373	2.86198	0
1.0547	62.0341	-1.38329	-4.90897	3.47346	0
1.0553	114.833	0.753399	-10.4075	6.21987	0
1.0560	159.401	6.85779	-8.57467	7.44073	0
1.0567	112.424	11.4338	3.63366	4.99901	0
1.0573	56.2121	13.2648	14.6179	2.55729	0
1.0580	60.8295	15.0958	20.1101	1.94791	0
1.0587	69.4621	15.0958	18.8925	2.2526	0
1.0593	62.0341	11.7394	1.80081	1.64112	0
1.0600	66.4507	8.68879	-24.7499	-0.189118	0
1.0607	72.4735	5.63814	-38.7847	-0.798497	0
1.0613	74.0795	1.97613	-40.3099	0.115572	0
1.0620	75.8863	-0.16056	-43.3668	-0.798497	0
1.0627	79.5	-1.68589	-43.3668	-2.93553	0
1.0633	86.5265	-1.38329	-34.8178	-1.71467	0
1.0640	88.3333	2.58441	-24.7499	0.115572	0
1.0647	91.3447	5.94074	-19.559	-0.189118	0
1.0653	99.9772	5.63814	-18.6425	1.03174	0
1.0660	89.9394	7.46915	-18.0337	3.47346	0
1.0667	98.1704	14.4875	-12.234	3.77815	0
1.0673	163.818	21.5058	-2.77491	3.47346	0
1.0680	190.519	22.1172	-0.333246	4.69432	0
1.0687	129.89	15.4015	-11.3175	3.47346	0
1.0693	93.1515	8.68879	-26.884	-0.493807	0
1.0700	111.822	3.80714	-30.5432	-4.76577	0
1.0707	116.038	-4.43394	-13.1504	-6.59811	0
1.0713	113.428	-12.0637	13.7015	-6.29342	0
1.0720	120.455	-11.4523	29.2679	-4.76577	0
1.0727	117.644	-9.013	25.6086	-3.8517	0
1.0733	117.042	-10.5383	12.4839	-2.93553	0
1.0740	121.659	-11.1466	4.85129	-2.63084	0
1.0747	121.659	-11.758	4.24247	-4.46108	0
1.0753	128.886	-14.8086	7.29295	-5.07256	0
1.0760	130.693	-13.589	21.9429	-1.40998	0
1.0767	122.261	-10.5383	47.276	1.03174	0
1.0773	130.693	-11.4523	66.8029	1.33643	0
1.0780	128.886	-11.4523	79.6201	3.47346	0
1.0787	117.644	-8.70732	86.9451	5.91518	0
1.0793	166.428	-7.18199	80.2353	4.38963	0
1.0800	219.026	-8.70732	61.6184	0.727053	0
1.0807	174.458	-11.4523	38.1182	-3.24022	0
1.0813	113.428	-13.589	10.651	-3.54491	0
1.0820	116.439	-11.4523	-9.7923	0.115572	0
1.0827	123.466	-5.0453	-12.234	1.03174	0
1.0833	114.231	-0.771925	-3.99895	-1.10529	0
1.0840	117.644	1.05908	6.38294	-1.71467	0
1.0847	117.644	5.02678	14.6179	-2.01936	0
1.0853	114.231	11.4338	19.8089	-3.54491	0
1.0860	118.045	17.8438	21.6417	-2.63084	0
1.0867	116.439	22.1172	12.4839	2.2526	0
1.0873	117.644	23.6425	-0.333246	7.13604	0
1.0880	118.648	22.4229	-5.52419	7.74542	0
1.0887	112.424	19.9805	-20.1678	4.69432	0
1.0893	115.235	20.2862	-49.1601	3.16877	0
1.0900	107.807	20.5919	-61.9773	2.55729	0
1.0907	100.178	18.7609	-53.4347	1.03174	0
1.0913	151.773	17.5381	-43.0592	2.2526	0
1.0920	202.163	16.3185	-29.6332	4.08284	0
1.0927	153.58	12.3508	-13.7592	2.2526	0
1.0933	87.731	7.46915	-4.90897	1.03174	0
1.0940	88.9356	4.7211	-3.08252	1.94791	0
1.0947	96.5644	3.50145	-7.96585	-1.10529	0
1.0953	86.928	2.58441	-14.9832	-2.93553	0
1.0960	88.3333	1.36476	-8.87587	0.115572	0
1.0967	86.928	0.447717	2.10842	1.33643	0
1.0973	81.3068	2.27872	1.80081	-1.10529	0
1.0980	83.5151	4.10973	-1.24967	-0.189118	0
1.0987	82.3106	3.19577	-6.74182	1.94791	0
1.0993	80.1023	3.19577	-20.1678	0.115572	0
1.1000	77.6932	2.58441	-28.4092	-2.32615	0
1.1007	73.0757	-1.38329	-24.1347	-2.01936	0
1.1013	74.2803	-5.0453	-20.1678	-1.10529	0
1.1020	64.2424	-5.95926	-16.8161	-0.189118	0
1.1027	59.625	-5.35099	-3.69134	1.64112	0
1.1033	108.811	-5.0453	16.7584	2.86198	0
1.1040	145.348	-5.65358	27.4351	1.94791	0
1.1047	94.1553	-6.57063	22.5518	0.727053	0
1.1053	35.5341	-5.0453	12.4839	0.115572	0
1.1060	33.7273	-4.12826	5.1589	-2.01936	0
1.1067	36.7386	-3.51998	-0.333246	-3.24022	0
1.1073	29.7121	-2.60293	-2.77491	-2.01936	0
1.1080	30.7159	-2.60293	-0.94206	-0.493807	0
1.1087	26.7008	-4.12826	-3.38373	-0.189118	0
1.1093	20.2765	-4.73962	-13.1504	-0.493807	0
1.1100	17.2651	-5.95926	-17.7261	-1.10529	0
1.1107	13.25	-7.79027	-13.458	1.64112	0
1.1113	12.0455	-6.87631	-8.26706	3.47346	0
1.1120	6.22348	-4.73962	-2.77491	0.727053	0
1.1127	0.200758	-4.73962	2.40962	-1.71467	0
1.1133	-1.00379	-6.87631	3.32605	-2.01936	0
1.1140	-18.6705	-9.3156	1.80081	-3.24022	0
1.1147	-17.4659	-11.4523	8.8246	-4.46108	0
1.1153	40.9545	-14.506	24.6922	-4.76577	0
1.1160	61.231	-16.9453	36.5929	-6.29342	0
1.1167	-7.42803	-14.2003	38.1182	-6.29342	0
1.1173	-56.0114	-10.844	37.5094	-3.24022	0
1.1180	-51.3939	-10.2326	40.8675	-2.32615	0
1.1187	-57.2159	-9.92696	47.276	-3.54491	0
1.1193	-65.447	-8.70732	56.4275	-2.32615	0
1.1200	-63.2386	-8.40164	63.4448	-0.189118	0
1.1207	-71.2689	-9.013	52.1594	-0.493807	0
1.1213	-73.0757	-12.3693	17.6684	-2.93553	0
1.1220	-71.8712	-16.0313	-17.7261	-3.24022	0
1.1227	-82.3106	-16.0313	-32.3761	-2.01936	0
1.1233	-81.9091	-13.2833	-31.4597	-2.63084	0
1.1240	-81.7083	-9.92696	-27.1916	-3.8517	0
1.1247	-93.553	-7.79027	-23.2247	-2.93553	0
1.1253	-93.1515	-9.92696	-20.4754	-0.189118	0
1.1260	-103.39	-13.2833	-15.2844	0.422363	0
1.1267	-117.242	-11.4523	-6.4342	-0.493807	0
1.1273	-68.4583	-6.26495	-4.90897	-0.189118	0
1.1280	-19.2727	-0.771925	-15.5921	1.33643	0
1.1287	-70.8674	6.24642	-25.0511	-0.189118	0
1.1293	-137.519	13.8761	-29.018	-2.93553	0
1.1300	-140.53	17.2325	-35.7342	-0.189118	0
1.1307	-139.326	17.2325	-41.5339	4.99901	0
1.1313	-149.966	18.7609	-40.3099	7.44073	0
1.1320	-148.561	20.2862	-36.0418	8.05011	0
1.1327	-153.379	18.4552	-28.7168	5.91518	0
1.1333	-159.803	14.7932	-22.0006	1.64112	0
1.1340	-157.595	13.2648	-25.9675	1.03174	0
1.1347	-161.811	13.8761	-33.6001	3.16877	0
1.1353	-163.818	13.5704	-34.8178	2.2526	0
1.1360	-165.223	13.5704	-33.9013	1.03174	0
1.1367	-175.864	15.4015	-30.8509	1.64112	0
1.1373	-176.867	16.3185	-20.783	1.33643	0
1.1380	-185.901	15.4015	-9.18348	1.64112	0
1.1387	-199.151	14.1818	5.1589	5.60839	0
1.1393	-151.773	11.1312	21.9429	6.82925	0
1.1400	-100.78	7.77175	32.0172	2.55729	0
1.1407	-149.966	8.07743	37.5094	0.115572	0
1.1413	-217.42	7.77175	45.4432	1.64112	0
1.1420	-216.818	3.19577	41.7775	2.2526	0
1.1427	-210.394	2.58441	21.3341	1.33643	0
1.1433	-221.636	3.80714	6.38294	1.64112	0
1.1440	-218.424	-0.466243	10.9587	1.03174	0
1.1447	-217.22	-5.0453	22.2506	-1.71467	0
1.1453	-222.038	-5.95926	28.3515	-2.01936	0
1.1460	-219.829	-9.3156	30.7932	1.03174	0
1.1467	-221.636	-12.3693	32.0172	2.2526	0
1.1473	-221.436	-9.92696	29.8768	0.422363	0
1.1480	-219.026	-7.48459	21.6417	0.727053	0
1.1487	-221.636	-7.48459	8.8246	1.03174	0
1.1493	-216.216	-7.79027	-3.99895	-0.189118	0
1.1500	-218.023	-8.09595	-14.0668	0.115572	0
1.1507	-220.231	-7.18199	-17.7261	2.86198	0
1.1513	-167.633	-5.0453	-13.1504	4.08284	0
1.1520	-116.439	-4.43394	-2.4673	4.38963	0
1.1527	-158.598	-2.60293	8.8246	4.38963	0
1.1533	-215.212	-0.771925	13.0927	1.33643	0
1.1540	-207.583	-1.07761	4.24247	-0.493807	0
1.1547	-196.14	1.67045	-8.87587	2.86198	0
1.1553	-201.561	5.94074	-9.18348	5.91518	0
1.1560	-194.333	5.94074	-0.333246	3.77815	0
1.1567	-189.917	4.41541	2.10842	0.727053	0
1.1573	-190.318	5.33246	0.58318	-0.798497	0
1.1580	-180.883	2.27872	2.40962	-1.71467	0
1.1587	-173.856	-4.43394	-1.85849	-2.32615	0
1.1593	-166.83	-7.79027	-12.8492	-3.24022	0
1.1600	-161.008	-9.92696	-16.2009	-3.24022	0
1.1607	-157.996	-15.7257	-8.57467	-1.71467	0
1.1613	-145.75	-21.5244	3.94127	-2.01936	0
1.1620	-142.939	-20.6073	13.4003	-2.93553	0
1.1627	-138.723	-12.3693	25.301	-0.189118	0
1.1633	-78.2954	-5.95926	47.276	2.55729	0
1.1640	-25.4962	-6.87631	61.9196	0.115572	0
1.1647	-68.4583	-8.70732	47.5772	-4.76577	0
1.1653	-119.852	-8.70732	22.8594	-5.37725	0
1.1660	-104.595	-8.09595	7.60056	-4.46108	0
1.1667	-88.3333	-4.12826	-10.4075	-4.46108	0
1.1673	-90.5416	0.447717	-31.7673	-2.93553	0
1.1680	-77.6932	0.145122	-42.4504	-1.10529	0
1.1687	-66.6515	0.447717	-48.5513	1.03174	0
1.1693	-60.2273	2.27872	-53.127	3.77815	0
1.1700	-45.572	-0.466243	-45.1932	5.3037	0
1.1707	-34.7311	-3.2143	-29.9344	3.47346	0
1.1713	-25.0947	0.753399	-18.6425	1.33643	0
1.1720	-14.8561	6.5521	-13.458	2.55729	0
1.1727	-5.62121	10.5198	-14.3744	3.47346	0
1.1733	9.83712	14.1818	-15.5921	1.33643	0
1.1740	13.25	15.4015	-13.1504	-1.71467	0
1.1747	21.2803	17.2325	-14.0668	-1.10529	0
1.1753	86.928	19.6748	-20.1678	3.16877	0
1.1760	138.924	17.2325	-26.884	4.99901	0
1.1767	94.1553	9.60275	-31.4597	1.94791	0
1.1773	44.7689	4.7211	-27.8004	0.727053	0
1.1780	63.0379	4.10973	-15.8997	2.55729	0
1.1787	81.7083	4.10973	-1.55728	1.64112	0
1.1793	81.9091	2.27872	15.2332	-0.189118	0
1.1800	94.7576	1.36476	20.7253	-0.189118	0
1.1807	105.197	2.27872	0.275569	0.115572	0
1.1813	111.621	3.19577	-25.3587	-1.10529	0
1.1820	120.655	4.10973	-25.9675	-2.93553	0
1.1827	126.276	5.94074	-7.65824	-4.15639	0
1.1833	137.72	6.85779	8.20938	-2.93553	0
1.1840	149.765	7.77175	15.5344	-2.32615	0
1.1847	153.58	10.5198	18.8925	-2.93553	0
1.1853	163.818	14.1818	24.3846	-0.493807	0
1.1860	163.216	15.4015	35.3689	1.64112	0
1.1867	166.428	16.0128	49.1025	0.115572	0
1.1873	227.258	13.2648	60.0932	-0.189118	0
1.1880	280.057	7.46915	60.0932	-1.10529	0
1.1887	238.901	4.10973	46.9684	-5.37725	0
1.1893	184.697	3.50145	35.9841	-5.37725	0
1.1900	193.129	-1.38329	33.5425	-2.01936	0
1.1907	208.989	-5.95926	24.077	-2.93553	0
1.1913	206.981	-3.2143	5.1589	-3.54491	0
1.1920	213.405	-1.99157	0.884383	-0.189118	0
1.1927	222.64	-6.87631	15.5344	-0.189118	0
1.1933	228.462	-9.3156	23.7758	-0.798497	0
1.1940	233.883	-7.79027	19.5013	1.64112	0
1.1947	240.307	-7.79027	10.9587	0.727053	0
1.1953	247.133	-9.62128	-8.26706	-2.01936	0
1.1960	247.936	-11.1466	-36.6506	-2.93553	0
1.1967	253.356	-14.506	-50.3842	-2.63084	0
1.1973	263.795	-19.999	-44.892	-1.10529	0
1.1980	256.167	-25.1864	-36.9518	1.64112	0
1.1987	270.019	-29.1541	-26.2751	1.33643	0
1.1993	337.473	-30.3737	-12.234	0.727053	0
1.2000	360.962	-28.8484	-7.04943	3.47346	0
1.2007	299.329	-27.9314	-6.74182	2.2526	0
1.2013	261.989	-27.0174	1.49961	-1.40998	0
1.2020	278.25	-21.8301	14.3167	0.115572	0
1.2027	282.466	-16.0313	22.5518	2.55729	0
1.2033	280.659	-14.8086	25.301	0.422363	0
1.2040	287.886	-16.0313	24.3846	0.727053	0
1.2047	284.674	-15.7257	28.9603	3.16877	0
1.2053	283.269	-14.506	35.9841	0.422363	0
1.2060	285.879	-13.2833	28.0503	-2.93553	0
1.2067	282.667	-12.0637	5.1589	-2.01936	0
1.2073	286.682	-9.92696	-8.87587	-2.01936	0
1.2080	287.284	-7.79027	-1.24967	-2.93553	0
1.2087	281.864	-4.73962	13.7015	1.94791	0
1.2093	291.299	0.447717	18.8925	5.3037	0
1.2100	284.674	3.50145	14.0091	0.727053	0
1.2107	269.417	1.36476	3.63366	0.727053	0
1.2113	319.405	-0.466243	-7.65824	5.3037	0
1.2120	371.602	3.50145	-12.234	4.38963	0
1.2127	323.019	8.68879	-11.9328	3.47346	0
1.2133	259.579	12.3508	-17.4249	6.82925	0
1.2140	261.788	16.9268	-26.2751	8.05011	0
1.2147	268.614	19.6748	-32.0749	7.13604	0
1.2153	257.973	19.9805	-39.0923	7.13604	0
1.2160	255.564	20.2862	-40.9251	5.91518	0
1.2167	251.951	21.5058	-30.242	3.77815	0
1.2173	249.14	21.8115	-23.8335	3.77815	0
1.2180	247.936	19.0635	-32.0749	2.55729	0
1.2187	238.5	13.2648	-38.7847	-0.189118	0
1.2193	236.091	9.90843	-38.1759	-1.71467	0
1.2200	231.875	11.4338	-38.1759	-1.10529	0
1.2207	217.42	11.4338	-36.9518	-1.10529	0
1.2213	215.011	6.85779	-29.018	-2.93553	0
1.2220	204.973	2.27872	-20.4754	-3.24022	0
1.2227	192.125	0.447717	-18.6425	-2.01936	0
1.2233	239.704	0.753399	-17.7261	-1.10529	0
1.2240	286.682	4.7211	-12.234	-1.10529	0
1.2247	236.091	9.30016	-6.74182	-2.01936	0
1.2253	172.25	11.4338	-3.38373	-3.24022	0
1.2260	172.852	12.6565	-1.24967	-1.71467	0
1.2267	173.856	14.1818	-5.21658	0.422363	0
1.2273	158.197	14.4875	-10.0999	-1.71467	0
1.2280	156.39	11.7394	-5.82539	-2.01936	0
1.2287	152.174	10.2141	0.58318	2.55729	0
1.2293	144.545	10.8255	6.68414	3.47346	0
1.2300	139.526	11.4338	21.9429	-0.493807	0
1.2307	128.083	9.60275	48.186	-1.71467	0
1.2313	123.466	6.24642	74.7367	-2.01936	0
1.2320	118.045	4.10973	88.4703	-5.37725	0
1.2327	102.186	3.19577	75.352	-6.29342	0
1.2333	95.3598	-0.16056	45.7508	-4.76577	0
1.2340	82.3106	-1.38329	26.5187	-4.46108	0
1.2347	70.2651	2.27872	20.7253	-2.01936	0
1.2353	117.042	3.80714	17.3672	0.727053	0
1.2360	155.788	-0.466243	13.4003	-1.10529	0
1.2367	96.9659	-3.2143	9.1258	-3.24022	0
1.2373	27.7045	-3.2143	7.60056	-2.01936	0
1.2380	23.2879	-3.2143	14.3167	-2.32615	0
1.2387	22.6856	-3.51998	19.8089	-3.8517	0
1.2393	5.42045	-6.87631	16.7584	-2.93553	0
1.2400	-2.00758	-11.758	12.1763	-0.798497	0
1.2407	-9.63636	-11.758	11.8751	-0.189118	0
1.2413	-20.2765	-9.92696	12.1763	0.727053	0
1.2420	-30.7159	-12.3693	6.68414	-0.189118	0
1.2427	-43.7651	-15.7257	-7.35063	-3.8517	0
1.2433	-53.2007	-16.6396	-20.4754	-5.68194	0
1.2440	-66.4507	-17.5567	-24.1347	-3.8517	0
1.2447	-78.8977	-18.4706	-24.4423	-4.46108	0
1.2453	-84.9204	-19.6934	-30.5432	-6.59811	0
1.2460	-107.606	-21.8301	-35.7342	-5.37725	0
1.2467	-111.22	-22.4383	-31.4597	-2.63084	0
1.2473	-56.0114	-19.082	-24.1347	-4.46108	0
1.2480	-38.5454	-15.1143	-21.0842	-6.29342	0
1.2487	-111.019	-11.4523	-18.3413	-4.46108	0
1.2493	-162.212	-5.0453	-15.8997	-3.24022	0
1.2500	-159.201	1.97613	-19.559	-4.46108	0
1.2507	-168.636	6.5521	-25.3587	-3.54491	0
1.2513	-180.28	11.1312	-25.0511	-0.798497	0
1.2520	-179.678	15.7071	-18.0337	-0.189118	0
1.2527	-190.318	15.0958	-8.57467	-0.798497	0
1.2533	-196.341	11.7394	-1.24967	-0.189118	0
1.2540	-197.345	12.3508	-2.1661	0.727053	0
1.2547	-207.583	14.1818	-8.87587	1.64112	0
1.2553	-207.985	13.2648	-14.0668	2.55729	0
1.2560	-209.792	9.90843	-14.9832	2.2526	0
1.2567	-223.443	5.02678	-11.6251	-0.189118	0
1.2573	-220.432	1.67045	-3.08252	-1.40998	0
1.2580	-228.061	2.89009	12.4839	-1.10529	0
1.2587	-245.125	6.85779	31.7096	-0.493807	0
1.2593	-196.341	10.2141	42.6939	-1.40998	0
1.2600	-141.735	12.3508	35.9841	-2.63084	0
1.2607	-189.716	13.8761	18.2837	-3.8517	0
1.2613	-253.356	15.0958	-0.94206	-4.46108	0
1.2620	-247.333	13.8761	-17.4249	-2.93553	0
1.2627	-237.496	5.94074	-21.3918	-1.71467	0
1.2633	-246.129	-5.35099	-5.82539	-1.10529	0
1.2640	-240.307	-12.0637	12.4839	0.727053	0
1.2647	-238.098	-11.1466	13.7015	0.727053	0
1.2653	-239.102	-5.95926	3.32605	-2.93553	0
1.2660	-232.678	-2.29725	-8.87587	-2.32615	0
1.2667	-232.678	-0.466243	-22.6094	3.47346	0
1.2673	-229.867	2.27872	-33.2925	4.38963	0
1.2680	-223.443	4.7211	-32.3761	2.55729	0
1.2687	-223.242	5.02678	-24.7499	5.3037	0
1.2693	-214.409	4.10973	-19.559	4.99901	0
1.2700	-215.614	4.7211	-14.3744	1.94791	0
1.2707	-220.432	7.46915	-7.65824	4.69432	0
1.2713	-165.023	6.85779	-7.04943	6.82925	0
1.2720	-106.401	0.447717	-17.7261	4.08284	0
1.2727	-145.148	-5.95926	-27.8004	5.3037	0
1.2733	-200.958	-6.57063	-21.3918	8.96628	0
1.2740	-192.326	-5.95926	1.19199	5.91518	0
1.2747	-179.678	-6.26495	25.301	2.2526	0
1.2753	-179.678	-5.0453	39.3358	3.77815	0
1.2760	-165.826	-4.43394	44.5267	3.77815	0
1.2767	-158.598	-4.43394	50.0189	1.94791	0
1.2773	-153.981	-3.51998	49.1025	2.55729	0
1.2780	-140.129	-3.2143	31.1008	2.55729	0
1.2787	-132.299	-4.73962	20.1101	2.86198	0
1.2793	-124.068	-3.82257	40.8675	4.08284	0
1.2800	-114.833	-1.38329	63.7525	2.55729	0
1.2807	-111.822	1.36476	60.702	0.422363	0
1.2813	-99.5757	5.63814	52.4606	-1.10529	0
1.2820	-94.356	5.63814	46.9684	-3.24022	0
1.2827	-91.947	0.447717	21.6417	-2.32615	0
1.2833	-34.7311	0.753399	-10.4075	3.16877	0
1.2840	22.6856	4.7211	-14.9832	4.08284	0
1.2847	-12.6477	4.7211	-1.24967	1.64112	0
1.2853	-63.8409	3.50145	-0.333246	2.55729	0
1.2860	-54.2045	3.50145	-15.2844	2.55729	0
1.2867	-37.3409	0.145122	-27.8004	-0.189118	0
1.2873	-33.3258	-2.90862	-28.7168	-1.71467	0
1.2880	-20.2765	-2.29725	-20.4754	-2.93553	0
1.2887	-12.447	-4.12826	-11.3175	-3.54491	0
1.2893	-5.62121	-5.95926	-8.87587	-0.798497	0
1.2900	5.62121	-2.60293	-13.1504	1.94791	0
1.2907	11.8447	-2.29725	-15.2844	2.86198	0
1.2913	22.6856	-4.73962	-11.0163	5.3037	0
1.2920	31.5189	-1.38329	-3.38373	6.21987	0
1.2927	33.7273	1.97613	0.884383	2.55729	0
1.2933	47.7803	-0.771925	-3.38373	-1.10529	0
1.2940	51.9962	-3.2143	-10.7087	0.115572	0
1.2947	54.2045	-5.35099	-14.0668	3.47346	0
1.2953	116.038	-12.0637	-19.8666	3.77815	0
1.2960	171.045	-14.8086	-28.7168	0.115572	0
1.2967	125.273	-11.4523	-29.6332	-2.01936	0
1.2973	69.4621	-10.844	-27.1916	-1.71467	0
1.2980	81.7083	-12.9776	-33.6001	-2.32615	0
1.2987	97.1666	-12.0637	-36.0418	-2.32615	0
1.2993	96.9659	-10.2326	-23.2247	-0.189118	0
1.3000	107.807	-6.87631	-7.35063	-0.189118	0
1.3007	115.436	-1.38329	2.10842	-2.01936	0
1.3013	120.655	2.27872	1.49961	-2.32615	0
1.3020	130.693	2.27872	-12.8492	-1.40998	0
1.3027	133.303	0.447717	-31.7673	-1.10529	0
1.3033	138.924	-1.38329	-37.567	-2.32615	0
1.3040	145.951	-1.68589	-23.2247	-2.63084	0
1.3047	146.352	-3.2143	0.58318	-0.189118	0
1.3053	154.182	-5.65358	16.1432	0.422363	0
1.3060	152.174	-3.82257	17.976	-2.01936	0
1.3067	152.375	0.447717	13.4003	-0.798497	0
1.3073	209.792	-0.466243	5.46651	0.727053	0
1.3080	260.784	-1.68589	0.58318	-1.71467	0
1.3087	216.818	0.447717	4.24247	-2.01936	0
1.3093	160.004	0.753399	3.32605	0.115572	0
1.3100	164.019	-0.466243	-6.74182	-1.10529	0
1.3107	173.856	-0.771925	-4.90897	-2.32615	0
1.3113	168.235	-2.29725	8.51699	1.94791	0
1.3120	171.045	-3.2143	11.2599	5.3037	0
1.3127	173.254	-1.38329	8.8246	2.55729	0
1.3133	172.852	-2.60293	13.4003	-0.189118	0
1.3140	174.057	-7.18199	9.73462	-0.189118	0
1.3147	174.659	-8.70732	-5.82539	-1.10529	0
1.3153	178.674	-9.92696	-14.9832	-4.76577	0
1.3160	175.663	-13.8947	-19.2578	-5.37725	0
1.3167	172.049	-13.8947	-28.7168	-4.46108	0
1.3173	177.47	-8.70732	-30.5432	-6.9028	0
1.3180	167.432	-5.35099	-14.9832	-8.42835	0
1.3187	174.659	-3.2143	2.40962	-5.68194	0
1.3193	238.901	-0.466243	12.4839	-2.63084	0
1.3200	262.39	2.27872	22.2506	-3.8517	0
1.3207	193.329	5.02678	35.6765	-5.07256	0
1.3213	148.761	7.16347	45.7508	-2.93553	0
1.3220	160.405	6.85779	46.3596	0.727053	0
1.3227	158.598	9.60275	39.0346	2.2526	0
1.3233	153.379	15.7071	33.8437	3.16877	0
1.3240	160.405	17.5381	37.5094	7.44073	0
1.3247	155.587	16.3185	36.2853	10.4918	0
1.3253	155.186	17.5381	13.7015	8.05011	0
1.3260	158.799	17.2325	-13.1504	6.21987	0
1.3267	150.367	12.9622	-22.0006	7.74542	0
1.3273	148.561	8.07743	-23.2247	5.91518	0
1.3280	146.955	5.02678	-31.7673	1.64112	0
1.3287	137.117	4.10973	-40.9251	1.64112	0
1.3293	142.739	4.10973	-43.0592	3.47346	0
1.3300	137.519	1.36476	-38.4835	0.727053	0
1.3307	126.879	-4.43394	-28.4092	-2.93553	0
1.3313	176.466	-10.5383	-15.8997	-3.24022	0
1.3320	225.451	-13.8947	-6.74182	-4.46108	0
1.3327	176.466	-14.2003	-0.94206	-6.59811	0
[truncated: 48,418 more rows]
