# Supplementary material for: Identification of Haptic Based Guiding Using Hard Reins
Source: PLoS One. 2015 Jul 22;10(7):e0132020. doi: 10.1371/journal.pone.0132020 (PMC4511788; doi:10.1371/journal.pone.0132020)
Supplement: S4 File — (ZIP) [file pone.0132020.s004.zip › EMGData2/Subject14/T7/t7.txt]

0.0000	45.7995	0.636272	64.5872	-0.473919	0
0.0007	11.3837	3.38329	60.0145	-2.91705	0
0.0013	-32.2979	3.38329	28.8801	-4.44231	0
0.0020	-10.5895	0.0266701	8.13457	-1.69685	0
0.0027	15.6195	0.0266701	2.94417	-0.168868	0
0.0033	27.2679	2.46889	-16.59	-2.30695	0
0.0040	50.0353	3.68809	-34.8968	-3.52716	0
0.0047	70.1553	3.68809	-34.592	-1.3918	0
0.0053	83.9217	3.38329	-36.1162	-1.08675	0
0.0060	98.4822	2.16028	-36.7339	-2.91705	0
0.0067	109.072	-0.278131	-27.5725	-2.91705	0
0.0073	127.074	-1.19634	-27.5725	-2.91705	0
0.0080	146.135	-0.278131	-34.8968	-3.22211	0
0.0087	154.342	-0.278131	-34.2871	-0.473919	0
0.0093	164.402	-1.50115	-26.0483	2.27154	0
0.0100	164.402	-2.72035	-12.9239	0.136184	0
0.0107	171.02	-4.24817	-6.20923	-1.69685	0
0.0113	236.145	-5.16257	-18.4191	-1.08675	0
0.0120	293.064	-3.93955	-33.0678	-1.08675	0
0.0127	256.001	-2.11075	-32.7629	-0.778971	0
0.0133	210.466	-1.19634	-22.0853	-0.168868	0
0.0140	229.527	-0.278131	-10.4851	-1.69685	0
0.0147	254.942	0.331471	-7.74148	-2.0019	0
0.0153	260.766	0.0266701	-14.761	0.441235	0
0.0160	267.914	-0.278131	-15.6755	-0.168868	0
0.0167	274.268	-1.50115	-7.74148	-0.473919	0
0.0173	282.739	-2.11075	0.192534	2.27154	0
0.0180	292.799	-1.80595	8.43942	1.35639	0
0.0187	299.153	-2.11075	10.2685	-2.91705	0
0.0193	308.948	-3.02515	-1.3317	-2.0019	0
0.0200	315.037	-1.50115	-15.6755	0.746287	0
0.0207	318.214	0.636272	-18.724	-1.3918	0
0.0213	324.303	0.0266701	-7.43664	-3.83221	0
0.0220	311.596	-1.19634	14.5363	-2.91705	0
0.0227	317.949	0.636272	33.7657	-0.778971	0
0.0233	384.134	3.38329	39.5658	1.35639	0
0.0240	411.931	1.55068	33.7657	1.35639	0
0.0247	346.806	1.24587	21.8607	-1.3918	0
0.0253	303.124	4.9073	13.6218	-2.0019	0
0.0260	318.743	4.9073	12.0976	-0.168868	0
0.0267	323.509	1.24587	13.6218	-0.778971	0
0.0273	321.126	1.55068	24.6123	-1.3918	0
0.0280	329.068	2.46889	43.8336	0.746287	0
0.0287	329.333	0.636272	52.0725	1.66144	0
0.0293	331.451	1.55068	50.2434	0.746287	0
0.0300	334.892	4.2977	54.2144	2.5766	0
0.0307	330.921	4.2977	56.0435	5.01701	0
0.0313	334.892	3.68809	42.6142	4.4069	0
0.0320	333.304	1.24587	28.8801	3.49175	0
0.0327	319.538	-4.55297	29.4898	0.746287	0
0.0333	316.89	-8.51919	32.5463	-2.91705	0
0.0340	300.741	-10.9614	23.3929	-3.22211	0
0.0347	282.739	-14.0132	10.2685	-0.778971	0
0.0353	329.333	-13.4036	1.72479	1.05134	0
0.0360	371.956	-9.12879	-10.1802	1.35639	0
0.0367	315.831	-7.29999	-23.6095	1.35639	0
0.0373	247.794	-6.07697	-26.658	1.96649	0
0.0380	243.029	-3.93955	-23.3047	1.96649	0
0.0387	241.175	-5.46737	-29.1048	-1.08675	0
0.0393	223.173	-8.21439	-40.3921	-2.91705	0
0.0400	215.761	-4.55297	-44.0583	0.746287	0
0.0407	204.907	2.46889	-34.2871	6.54499	0
0.0413	189.552	3.68809	-17.5046	6.23994	0
0.0420	181.874	-1.80595	-4.38015	1.35639	0
0.0427	175.521	-5.77217	-3.16077	-1.3918	0
0.0433	172.079	-6.68657	-18.724	-0.473919	0
0.0440	164.137	-9.43359	-39.1727	-0.473919	0
0.0447	153.283	-11.571	-48.6309	-1.08675	0
0.0453	155.136	-6.68657	-54.1262	1.66144	0
0.0460	145.341	-0.278131	-61.4505	4.71196	0
0.0467	135.281	-0.582932	-57.4795	4.4069	0
0.0473	184.257	-2.41555	-41.9163	2.5766	0
0.0480	230.321	-1.19634	-25.1337	1.66144	0
0.0487	182.139	-0.582932	-7.43664	0.441235	0
0.0493	117.808	-2.41555	6.29747	0.746287	0
0.0500	115.425	-3.93955	12.4024	2.5766	0
0.0507	120.455	-3.02515	22.4704	3.1867	0
0.0513	111.984	-1.19634	33.7657	3.7968	0
0.0520	117.279	1.24587	33.156	6.54499	0
0.0527	121.514	3.38329	24.6123	7.15509	0
0.0533	119.396	3.99289	15.146	5.32206	0
0.0540	121.25	1.85548	8.13457	4.4069	0
0.0547	123.367	-0.278131	6.29747	3.49175	0
0.0553	127.339	-0.582932	-2.24623	0.441235	0
0.0560	127.074	-1.19634	-20.2482	-1.08675	0
0.0567	123.897	-1.80595	-31.2387	0.746287	0
0.0573	129.721	1.55068	-33.9823	2.88165	0
0.0580	126.544	5.52071	-36.7339	2.27154	0
0.0587	129.986	5.2121	-30.0193	-1.08675	0
0.0593	188.228	2.77369	-18.724	-0.778971	0
0.0600	238.793	4.2977	-15.9803	2.27154	0
0.0607	198.288	6.13031	-11.3996	0.746287	0
0.0613	147.459	4.2977	-6.81892	-2.91705	0
0.0620	159.107	2.77369	-15.0658	-0.168868	0
0.0627	179.492	4.2977	-16.8949	2.5766	0
0.0633	185.581	5.52071	-1.94139	0.441235	0
0.0640	203.583	6.13031	3.24902	-0.168868	0
0.0647	224.497	5.2121	-3.46562	0.441235	0
0.0653	242.764	0.636272	-0.112312	-2.91705	0
0.0660	260.766	-2.41555	7.51686	-3.83221	0
0.0667	273.738	0.636272	10.5733	-0.168868	0
0.0673	289.887	4.9073	15.4589	1.35639	0
0.0680	304.712	7.04472	20.6413	1.35639	0
0.0687	313.978	6.43511	22.7752	0.746287	0
0.0693	330.127	2.46889	29.185	-2.91705	0
0.0700	335.687	0.331471	29.185	-3.22211	0
0.0707	348.659	2.46889	11.4879	2.27154	0
0.0713	420.932	3.38329	-5.90438	4.4069	0
0.0720	482.086	2.77369	-6.51408	-0.168868	0
0.0727	439.993	4.9073	2.63932	-2.91705	0
0.0733	383.339	7.95912	7.8217	-1.69685	0
0.0740	401.606	7.95912	4.16355	0.746287	0
0.0747	430.727	4.6025	-5.59954	0.136184	0
0.0753	430.727	0.636272	-12.0093	-2.0019	0
0.0760	434.698	0.0266701	-12.3142	-2.612	0
0.0767	444.758	2.46889	-16.59	-1.08675	0
0.0773	452.965	3.38329	-22.0853	-0.473919	0
0.0780	460.907	1.55068	-16.8949	0.136184	0
0.0787	465.673	-0.582932	-5.59954	1.35639	0
0.0793	466.996	-2.41555	1.72479	0.746287	0
0.0800	460.113	-2.11075	2.63932	-1.08675	0
0.0807	457.201	0.636272	1.72479	-0.473919	0
0.0813	462.76	1.55068	0.192534	0.136184	0
0.0820	451.112	1.85548	-0.112312	-1.69685	0
0.0827	462.231	4.2977	0.810248	-3.22211	0
0.0833	537.681	4.9073	3.55386	-2.30695	0
0.0840	562.037	2.16028	5.99263	-2.0019	0
0.0847	477.586	0.636272	7.51686	-3.83221	0
0.0853	425.433	1.55068	5.38294	-4.13726	0
0.0860	450.847	0.636272	0.192534	-4.44231	0
0.0867	451.906	-1.50115	3.85871	-5.35747	0
0.0873	427.021	-5.77217	14.5363	-3.83221	0
0.0880	423.579	-11.571	14.2315	-2.30695	0
0.0887	427.815	-12.4854	3.55386	-4.44231	0
0.0893	425.433	-7.60479	0.49738	-4.13726	0
0.0900	411.137	-3.93955	2.63932	-0.778971	0
0.0907	393.399	-2.72035	-2.85592	-0.473919	0
0.0913	395.517	-2.11075	-12.3142	-2.612	0
0.0920	391.281	-3.02515	-13.5336	-1.3918	0
0.0927	367.985	-4.55297	-6.81892	-0.168868	0
0.0933	359.778	-4.85777	-1.94139	0.441235	0
0.0940	342.04	-3.02515	-2.55108	2.5766	0
0.0947	318.743	1.55068	-3.77046	4.10185	0
0.0953	359.778	5.2121	-7.13179	2.5766	0
0.0960	397.9	3.68809	-11.7045	1.66144	0
0.0967	330.921	2.77369	-9.57056	1.05134	0
0.0973	249.647	3.38329	-1.02685	0.746287	0
0.0980	235.087	2.46889	5.38294	1.66144	0
0.0987	219.732	2.77369	11.183	2.88165	0
0.0993	185.845	4.9073	21.5558	0.441235	0
0.1000	165.461	5.52071	28.2704	-1.69685	0
0.1007	143.488	7.04472	20.6413	0.746287	0
0.1013	118.602	6.73991	0.810248	1.35639	0
0.1020	99.8059	3.68809	-17.5046	-1.08675	0
0.1027	76.509	4.2977	-26.658	-0.168868	0
0.1033	56.389	6.73991	-26.658	1.96649	0
0.1040	35.4748	3.68809	-21.1627	-0.168868	0
0.1047	9.2658	0.941073	-17.8094	-0.473919	0
0.1053	-7.94211	3.68809	-18.1143	4.4069	0
0.1060	-33.3569	5.52071	-13.5336	5.93489	0
0.1067	-55.8595	3.07849	-2.85592	4.10185	0
0.1073	-16.9432	-1.50115	5.07809	4.4069	0
0.1080	19.0611	-3.63475	9.6588	4.4069	0
0.1087	-39.9753	-1.80595	11.7927	1.66144	0
0.1093	-113.572	0.636272	5.07809	0.746287	0
0.1100	-126.544	1.85548	-0.722003	3.1867	0
0.1107	-137.663	4.9073	5.68778	6.23994	0
0.1113	-162.284	7.04472	17.288	5.62711	0
0.1120	-173.668	4.2977	32.5463	1.66144	0
0.1127	-188.493	-0.278131	51.7676	0.746287	0
0.1133	-208.083	-1.50115	57.5677	4.4069	0
0.1140	-219.997	0.331471	45.3659	5.32206	0
0.1147	-232.704	1.55068	31.9366	3.7968	0
0.1153	-243.558	1.24587	14.5363	5.32206	0
0.1160	-254.677	3.38329	-8.35117	5.01701	0
0.1167	-270.297	7.04472	-15.6755	2.5766	0
0.1173	-278.503	6.43511	-6.51408	2.5766	0
0.1180	-298.094	4.2977	1.41994	3.1867	0
0.1187	-311.86	4.6025	4.4684	3.49175	0
0.1193	-265.796	6.13031	5.38294	8.07025	0
0.1200	-229.792	7.04472	1.41994	9.90055	0
0.1207	-286.181	6.13031	3.55386	5.01701	0
0.1213	-351.836	3.07849	14.5363	3.7968	0
0.1220	-358.189	3.07849	19.117	5.32206	0
0.1227	-357.395	5.2121	16.0686	2.88165	0
0.1233	-366.396	2.46889	12.4024	0.746287	0
0.1240	-366.396	-3.32995	4.77324	-0.473919	0
0.1247	-369.044	-4.85777	1.72479	-2.30695	0
0.1253	-372.22	-4.55297	7.21201	-1.08675	0
0.1260	-373.809	-6.38177	8.13457	0.746287	0
0.1267	-377.515	-8.21439	3.24902	-0.168868	0
0.1273	-376.456	-8.51919	2.94417	0.746287	0
0.1280	-379.104	-8.21439	3.55386	1.96649	0
0.1287	-381.486	-5.77217	0.192534	0.746287	0
0.1293	-380.162	-3.02515	0.192534	2.88165	0
0.1300	-395.782	-3.02515	-3.77046	4.4069	0
0.1307	-390.222	-3.32995	-22.0853	1.05134	0
0.1313	-325.097	-0.582932	-43.1357	1.66144	0
0.1320	-302.33	2.77369	-51.9923	5.32206	0
0.1327	-371.956	4.9073	-51.9923	5.01701	0
0.1333	-415.637	6.13031	-48.9358	4.4069	0
0.1340	-401.871	6.13031	-44.3631	5.32206	0
0.1347	-406.107	6.73991	-43.1357	3.7968	0
0.1353	-416.961	9.18213	-43.7454	2.5766	0
0.1360	-408.489	8.87733	-32.4581	3.1867	0
0.1367	-411.137	6.73991	-13.2287	2.27154	0
0.1373	-418.285	7.95912	0.810248	0.746287	0
0.1380	-418.285	8.26392	12.7073	-1.08675	0
0.1387	-421.461	3.99289	20.9461	-3.83221	0
0.1393	-421.197	-2.11075	17.8977	-4.74736	0
0.1400	-422.52	-7.29999	12.0976	-3.22211	0
0.1407	-427.021	-8.21439	15.146	-2.612	0
0.1413	-421.991	-5.77217	14.5363	-3.22211	0
0.1420	-434.169	-7.60479	3.85871	-4.74736	0
0.1427	-442.905	-10.0432	-8.65602	-5.05241	0
0.1433	-384.928	-6.07697	-16.59	-3.22211	0
0.1440	-331.716	-3.93955	-20.553	-2.91705	0
0.1447	-375.662	-5.77217	-25.7434	-5.96757	0
0.1453	-432.051	-4.85777	-34.2871	-7.49283	0
0.1460	-425.962	-3.32995	-37.0388	-4.74736	0
0.1467	-415.372	-3.32995	-33.9823	-4.74736	0
0.1473	-417.755	-1.80595	-37.0388	-4.74736	0
0.1480	-407.43	-1.19634	-39.1727	-1.08675	0
0.1487	-398.959	-1.50115	-26.658	-0.168868	0
0.1493	-393.135	0.636272	-3.46562	-4.13726	0
0.1500	-382.545	0.941073	21.8607	-3.83221	0
0.1507	-377.78	-1.50115	44.7482	-1.08675	0
0.1513	-372.485	-2.72035	65.8066	-2.30695	0
0.1520	-366.396	-3.63475	90.8361	-3.52716	0
0.1527	-362.16	-3.32995	105.18	-2.91705	0
0.1533	-351.041	-0.891543	78.931	-4.44231	0
0.1540	-352.1	-1.80595	20.6413	-6.27262	0
0.1547	-349.982	-5.16257	-25.1337	-5.66252	0
0.1553	-290.417	-4.85777	-41.6115	-5.35747	0
0.1560	-235.087	-3.63475	-44.3631	-5.66252	0
0.1567	-271.885	-4.24817	-46.8019	-4.74736	0
0.1573	-323.509	-4.24817	-49.2406	-4.74736	0
0.1580	-316.096	-3.32995	-47.7164	-5.66252	0
0.1587	-300.212	-0.278131	-42.8308	-3.83221	0
0.1593	-297.829	3.38329	-40.3921	-0.168868	0
0.1600	-285.916	2.16028	-40.6969	-0.168868	0
0.1607	-275.327	0.0266701	-36.7339	-1.69685	0
0.1613	-267.12	2.77369	-26.0483	-0.168868	0
0.1620	-256.53	3.99289	-14.1432	1.66144	0
0.1627	-249.647	1.24587	-7.74148	2.5766	0
0.1633	-239.322	2.46889	-6.20923	1.96649	0
0.1640	-231.115	4.6025	0.192534	-2.30695	0
0.1647	-226.085	2.46889	18.2025	-5.66252	0
0.1653	-209.937	2.16028	42.6142	-3.83221	0
0.1660	-205.436	3.99289	66.7211	-3.83221	0
0.1667	-200.406	2.16028	79.8456	-4.44231	0
0.1673	-136.604	-0.278131	69.7776	-2.0019	0
0.1680	-77.3032	0.331471	44.4433	-0.168868	0
0.1687	-108.277	0.0266701	22.7752	-0.168868	0
0.1693	-153.283	-0.891543	9.04911	0.746287	0
0.1700	-139.252	0.0266701	0.49738	0.746287	0
0.1707	-116.749	2.46889	-0.722003	-0.778971	0
0.1713	-108.542	5.52071	2.02963	0.136184	0
0.1720	-97.1585	6.13031	3.55386	2.27154	0
0.1727	-89.2164	2.77369	5.38294	2.88165	0
0.1733	-78.0974	0.636272	10.5733	0.746287	0
0.1740	-63.2722	0.636272	16.6783	-1.3918	0
0.1747	-56.389	0.0266701	21.8607	1.05134	0
0.1753	-46.8585	0.0266701	26.4414	2.88165	0
0.1760	-34.9453	0.331471	29.185	-0.168868	0
0.1767	-28.3269	-0.278131	21.8607	0.746287	0
0.1773	-19.5905	2.16028	8.74426	2.27154	0
0.1780	-22.2379	5.2121	1.72479	-0.168868	0
0.1787	-14.8253	4.2977	3.55386	2.27154	0
0.1793	47.3879	3.38329	8.43942	5.32206	0
0.1800	96.3643	4.9073	13.6218	0.441235	0
0.1807	56.6537	6.73991	13.0121	-1.08675	0
0.1813	7.94211	7.95912	3.55386	1.66144	0
0.1820	13.7663	7.04472	-7.43664	-1.08675	0
0.1827	24.0911	5.2121	-12.3142	-0.778971	0
0.1833	23.5616	5.52071	-10.7899	2.88165	0
0.1840	30.4448	7.04472	-6.51408	-1.3918	0
0.1847	34.1511	5.52071	-3.77046	-3.52716	0
0.1853	36.0042	4.2977	-1.63654	2.88165	0
0.1860	41.0343	3.07849	3.24902	2.88165	0
0.1867	41.0343	-1.19634	1.41994	-2.0019	0
0.1873	43.9464	-4.55297	-9.57056	1.05134	0
0.1880	46.329	-5.77217	-18.724	4.10185	0
0.1887	45.27	-5.77217	-23.9144	1.66144	0
0.1893	50.0353	-5.16257	-22.9998	0.441235	0
0.1900	42.6227	-7.60479	-7.43664	-0.778971	0
0.1907	42.0932	-10.6566	14.5363	-1.3918	0
0.1913	99.0117	-9.7384	33.156	1.35639	0
0.1920	143.488	-7.60479	49.024	3.1867	0
0.1927	95.8348	-7.29999	53.9096	1.96649	0
0.1933	37.5927	-8.21439	39.2609	2.27154	0
0.1940	38.3869	-10.9614	17.8977	3.1867	0
0.1947	45.5348	-11.2662	-1.63654	3.49175	0
0.1953	39.9753	-8.21439	-17.5046	2.88165	0
0.1960	43.6816	-9.43359	-20.8579	0.746287	0
0.1967	44.4758	-11.8758	-15.6755	0.136184	0
0.1973	39.7106	-8.21439	-15.3707	1.96649	0
0.1980	35.7395	-6.07697	-15.6755	0.746287	0
0.1987	33.8863	-5.77217	-14.1432	-1.08675	0
0.1993	34.6806	-1.50115	-18.1143	0.746287	0
0.2000	31.239	-0.891543	-19.3336	1.05134	0
0.2007	29.1211	-4.85777	-10.1802	-1.08675	0
0.2013	29.9153	-3.93955	-4.07531	0.746287	0
0.2020	11.9132	0.331471	-5.59954	2.5766	0
0.2027	15.3548	2.16028	-1.63654	1.05134	0
0.2033	79.4211	1.24587	7.51686	2.88165	0
0.2040	105.365	-0.278131	11.4879	5.62711	0
0.2047	42.6227	0.941073	6.60232	3.49175	0
0.2053	0.529474	3.99289	1.72479	1.66144	0
0.2060	13.2369	3.68809	2.63932	1.96649	0
0.2067	14.2958	3.38329	1.11509	1.05134	0
0.2073	11.119	3.99289	-4.07531	2.27154	0
0.2080	19.8553	3.07849	-1.3317	5.93489	0
0.2087	17.2079	3.07849	10.2685	6.54499	0
0.2093	15.3548	4.9073	19.4219	6.23994	0
0.2100	19.8553	3.38329	20.9461	6.54499	0
0.2107	18.0021	2.16028	13.6218	3.7968	0
0.2113	21.7084	3.68809	2.63932	-0.168868	0
0.2120	23.5616	2.46889	-1.3317	-1.08675	0
0.2127	19.0611	-0.278131	-1.94139	-2.0019	0
0.2133	23.8263	0.331471	-4.98985	-0.473919	0
0.2140	16.6784	1.24587	-7.43664	3.7968	0
0.2147	10.3247	0.636272	-12.9239	4.4069	0
0.2153	65.9195	0.941073	-14.1432	1.96649	0
0.2160	117.808	0.636272	2.63932	0.441235	0
0.2167	73.8616	-3.32995	21.8607	-2.0019	0
0.2173	19.3258	-5.77217	17.288	-2.30695	0
0.2180	27.2679	-3.63475	-1.3317	1.66144	0
0.2187	37.3279	-1.19634	-20.2482	0.746287	0
0.2193	31.7685	-2.11075	-36.4211	-1.08675	0
0.2200	39.1811	-3.93955	-40.3921	4.4069	0
0.2207	43.4169	-3.32995	-31.5435	9.29045	0
0.2213	45.5348	-1.19634	-27.5725	5.32206	0
0.2220	54.5358	-0.582932	-28.7919	2.27154	0
0.2227	59.5658	-2.41555	-25.1337	3.7968	0
0.2233	66.449	-2.41555	-17.5046	2.27154	0
0.2240	74.6559	0.636272	-13.2287	0.136184	0
0.2247	78.0974	3.07849	-10.1802	0.441235	0
0.2253	88.4222	3.38329	-2.85592	-2.91705	0
0.2260	89.7459	2.16028	-0.112312	-5.35747	0
0.2267	89.7459	-0.278131	-15.6755	-0.778971	0
0.2273	144.282	-1.80595	-38.2582	2.5766	0
0.2280	200.406	-1.50115	-44.0583	0.136184	0
0.2287	168.108	-2.72035	-37.0388	-0.473919	0
0.2293	117.808	-2.41555	-33.9823	1.66144	0
0.2300	127.074	1.24587	-32.1532	1.66144	0
0.2307	144.017	4.2977	-27.5725	1.66144	0
0.2313	142.958	5.52071	-28.487	1.66144	0
0.2320	148.518	6.73991	-39.7824	1.66144	0
0.2327	156.46	5.82551	-53.2117	1.05134	0
0.2333	163.608	4.9073	-56.8698	-0.168868	0
0.2340	171.02	7.04472	-41.9163	-0.168868	0
0.2347	174.197	7.65432	-13.5336	0.746287	0
0.2353	181.08	5.2121	10.2685	0.136184	0
0.2360	184.522	6.13031	18.2025	1.96649	0
0.2367	184.257	9.79174	11.4879	4.71196	0
0.2373	192.199	8.26392	1.11509	1.66144	0
0.2380	190.081	4.6025	0.810248	-2.0019	0
0.2387	191.934	4.9073	12.7073	0.441235	0
0.2393	247.264	6.13031	23.3929	1.66144	0
0.2400	292.27	5.52071	31.0221	-1.08675	0
0.2407	250.441	4.2977	44.7482	-1.69685	0
0.2413	197.494	2.77369	55.7387	-1.69685	0
0.2420	200.141	2.77369	52.6902	-3.22211	0
0.2427	210.995	4.2977	37.4238	-1.69685	0
0.2433	209.142	3.99289	19.7267	1.96649	0
0.2440	214.967	2.77369	8.13457	1.05134	0
0.2447	220.261	2.46889	4.16355	-2.0019	0
0.2453	223.173	-1.50115	-0.112312	-3.83221	0
0.2460	226.35	-5.77217	-5.29469	-4.74736	0
0.2467	229.527	-4.55297	-3.77046	-3.22211	0
0.2473	234.028	-3.63475	-2.24623	-1.3918	0
0.2480	235.087	-5.16257	-3.16077	-1.08675	0
0.2487	237.734	-2.11075	1.72479	-1.69685	0
0.2493	244.088	2.46889	10.8782	-2.0019	0
0.2500	233.233	2.46889	23.3929	-1.3918	0
0.2507	243.029	3.38329	38.3464	1.66144	0
0.2513	309.478	4.2977	36.8142	4.4069	0
0.2520	337.54	3.07849	18.2025	2.88165	0
0.2527	276.386	3.68809	9.04911	0.136184	0
0.2533	234.822	6.13031	9.96365	-0.778971	0
0.2540	245.941	3.99289	2.02963	0.136184	0
0.2547	245.411	0.636272	-5.59954	1.96649	0
0.2553	240.381	2.16028	5.99263	2.88165	0
0.2560	247.529	5.82551	29.7947	1.66144	0
0.2567	243.293	7.65432	42.6142	0.136184	0
0.2573	239.322	6.43511	28.5753	0.746287	0
0.2580	240.381	4.2977	7.21201	1.96649	0
0.2587	232.439	1.85548	8.13457	1.35639	0
0.2593	230.851	-1.50115	27.0511	-0.778971	0
0.2600	228.998	-4.85777	41.09	-1.3918	0
0.2607	217.879	-5.77217	49.024	-0.473919	0
0.2613	217.349	-4.85777	52.6902	-0.168868	0
0.2620	205.965	-4.55297	48.4143	-0.168868	0
0.2627	191.14	-2.11075	40.4803	2.27154	0
0.2633	234.028	1.85548	35.5948	3.49175	0
0.2640	275.856	1.55068	33.7657	-0.168868	0
0.2647	224.232	-2.41555	34.6802	-3.52716	0
0.2653	159.107	-4.24817	28.2704	-2.30695	0
0.2660	153.812	-4.85777	10.8782	-0.168868	0
0.2667	153.283	-5.16257	-1.3317	0.746287	0
0.2673	139.252	-5.16257	-0.112312	1.66144	0
0.2680	134.486	-4.85777	0.810248	2.5766	0
0.2687	124.162	-4.85777	-7.74148	3.49175	0
0.2693	113.307	-5.77217	-18.724	1.66144	0
0.2700	108.542	-7.60479	-22.9998	-2.0019	0
0.2707	94.2464	-8.21439	-19.6385	-1.69685	0
0.2713	82.598	-5.16257	-11.0948	0.746287	0
0.2720	75.9795	-4.24817	-3.77046	1.66144	0
0.2727	63.0074	-5.77217	-4.685	4.4069	0
0.2733	54.0064	-5.16257	-12.619	7.76519	0
0.2740	35.21	-3.93955	-20.2482	5.01701	0
0.2747	16.6784	-3.32995	-22.0853	1.96649	0
0.2753	56.389	0.0266701	-19.0288	3.1867	0
0.2760	95.3054	0.941073	-14.1432	3.49175	0
0.2767	38.1221	-3.63475	-9.8754	2.5766	0
0.2773	-34.1511	-4.85777	-8.35117	3.49175	0
0.2780	-41.8285	-2.11075	-11.3996	2.88165	0
0.2787	-46.0643	-3.02515	-11.3996	2.27154	0
0.2793	-67.508	-5.16257	-8.35117	3.7968	0
0.2800	-72.538	-3.32995	-12.3142	3.7968	0
0.2807	-80.4801	-0.582932	-25.7434	2.5766	0
0.2813	-97.4233	0.636272	-36.4211	2.5766	0
0.2820	-107.483	-0.278131	-34.8968	1.35639	0
0.2827	-116.484	-6.38177	-23.3047	-0.473919	0
0.2833	-124.162	-12.1806	-12.0093	-1.08675	0
0.2840	-130.251	-12.4854	-7.74148	-2.0019	0
0.2847	-141.37	-11.2662	-8.96086	-0.473919	0
0.2853	-150.371	-9.43359	-10.4851	3.1867	0
0.2860	-164.402	-7.29999	-9.8754	3.49175	0
0.2867	-166.255	-3.63475	-3.46562	2.5766	0
0.2873	-118.602	-1.19634	3.24902	5.32206	0
0.2880	-84.7159	-1.50115	1.72479	6.23994	0
0.2887	-134.222	-3.32995	-3.46562	3.49175	0
0.2893	-191.934	-1.80595	-6.51408	4.10185	0
0.2900	-195.376	2.46889	-3.46562	6.23994	0
0.2907	-192.199	4.6025	5.99263	5.32206	0
0.2913	-200.406	3.99289	6.60232	5.01701	0
0.2920	-201.73	1.55068	-9.26571	3.7968	0
0.2927	-203.583	-1.19634	-18.1143	0.441235	0
0.2933	-206.495	-2.72035	-8.96086	-0.168868	0
0.2940	-206.76	-5.77217	-1.02685	0.746287	0
0.2947	-207.554	-8.51919	-0.112312	0.136184	0
0.2953	-205.436	-7.60479	4.4684	-0.168868	0
0.2960	-206.76	-5.77217	6.29747	1.66144	0
0.2967	-208.613	-6.68657	-0.722003	1.66144	0
0.2973	-207.554	-5.46737	-5.29469	0.746287	0
0.2980	-219.997	-3.02515	5.38294	-0.168868	0
0.2987	-212.054	-2.41555	28.5753	-1.69685	0
0.2993	-148.518	-3.02515	41.3949	-0.168868	0
0.3000	-119.396	-4.55297	31.3269	0.746287	0
0.3007	-176.315	-8.51919	22.7752	-2.0019	0
0.3013	-218.143	-8.21439	28.8801	-1.3918	0
0.3020	-204.377	-2.41555	28.2704	2.27154	0
0.3027	-198.023	-1.50115	15.7637	0.746287	0
0.3033	-198.553	-5.46737	3.85871	-2.30695	0
0.3040	-188.758	-5.46737	-5.59954	-2.0019	0
0.3047	-186.11	-3.02515	-10.4851	-3.52716	0
0.3053	-182.669	-1.80595	-10.7899	-5.66252	0
0.3060	-173.403	-0.278131	-16.8949	-1.69685	0
0.3067	-169.696	0.636272	-26.658	0.746287	0
0.3073	-161.49	0.0266701	-26.3531	-1.3918	0
0.3080	-153.283	1.55068	-22.0853	0.136184	0
0.3087	-150.635	3.38329	-18.4191	3.1867	0
0.3093	-140.046	1.55068	-9.57056	0.441235	0
0.3100	-139.516	-0.891543	-6.51408	-0.168868	0
0.3107	-136.075	-2.11075	-12.9239	4.4069	0
0.3113	-74.6559	-3.93955	-13.8384	5.32206	0
0.3120	-19.5905	-3.93955	-8.65602	2.5766	0
0.3127	-57.9774	-3.02515	-5.59954	3.49175	0
0.3133	-110.395	-3.02515	-1.02685	4.10185	0
0.3140	-100.865	-0.891543	6.29747	2.88165	0
0.3147	-85.5101	2.77369	13.6218	4.4069	0
0.3153	-84.4511	1.24587	25.8317	6.23994	0
0.3160	-74.3911	-1.80595	37.119	3.7968	0
0.3167	-69.8906	0.636272	40.7852	1.96649	0
0.3173	-68.8316	3.38329	40.7852	1.66144	0
0.3180	-58.7716	3.99289	24.6123	0.441235	0
0.3187	-53.7416	5.2121	-17.5046	0.746287	0
0.3193	-49.7706	6.43511	-54.1262	3.49175	0
0.3200	-42.8874	7.04472	-56.8698	3.49175	0
0.3207	-39.7106	8.87733	-50.46	1.35639	0
0.3213	-32.0332	8.87733	-58.394	1.05134	0
0.3220	-35.4748	7.04472	-67.8603	0.746287	0
0.3227	-34.6806	7.04472	-71.5184	-1.3918	0
0.3233	23.5616	5.82551	-68.47	-0.168868	0
0.3240	76.509	-0.278131	-48.6309	2.5766	0
0.3247	37.0632	-2.72035	-25.7434	0.441235	0
0.3253	-16.149	-1.19634	-23.9144	-1.3918	0
0.3260	-8.47159	-2.11075	-30.3241	1.66144	0
0.3267	1.85316	-1.80595	-23.9144	2.27154	0
0.3273	-3.97106	1.85548	-8.35117	-0.168868	0
0.3280	3.70632	2.46889	6.29747	-1.69685	0
0.3287	10.5895	0.636272	22.1655	-3.52716	0
0.3293	12.1779	0.636272	52.6902	-3.83221	0
0.3300	15.3548	2.16028	94.799	-1.69685	0
0.3307	14.5605	2.46889	109.143	-1.08675	0
0.3313	18.2669	0.941073	78.931	-1.3918	0
0.3320	21.9732	-1.50115	47.8046	0.441235	0
0.3327	18.5316	-3.02515	43.8336	0.746287	0
0.3333	22.2379	-4.55297	45.3659	-1.08675	0
0.3340	15.6195	-6.07697	40.1755	0.136184	0
0.3347	10.5895	-5.16257	31.3269	2.5766	0
0.3353	63.2722	-1.50115	18.2025	2.27154	0
0.3360	111.454	0.331471	8.13457	-0.778971	0
0.3367	64.0664	0.636272	5.38294	-4.74736	0
0.3373	4.23579	2.46889	1.72479	-5.35747	0
0.3380	7.94211	3.38329	-1.02685	-1.3918	0
0.3387	14.2958	3.07849	5.07809	0.441235	0
0.3393	1.58842	3.99289	15.4589	-1.3918	0
0.3400	2.38263	5.52071	19.7267	-2.0019	0
0.3407	3.97106	5.82551	11.4879	-0.473919	0
0.3413	-1.32369	6.43511	-4.07531	1.35639	0
0.3420	-2.38263	7.95912	-12.619	0.746287	0
0.3427	-3.97106	7.65432	-14.761	-2.0019	0
0.3433	-5.55948	4.6025	-23.9144	-2.0019	0
0.3440	-9.53054	3.68809	-36.7339	-0.473919	0
0.3447	-14.2958	5.2121	-40.3921	-2.0019	0
0.3453	-14.0311	3.68809	-37.0388	-2.612	0
0.3460	-27.7974	2.46889	-32.4581	0.746287	0
0.3467	-31.239	7.65432	-23.6095	1.66144	0
0.3473	25.9442	13.758	-16.2852	0.441235	0
0.3480	68.5669	12.5388	-19.9433	1.66144	0
0.3487	16.149	8.87733	-21.4676	1.66144	0
0.3493	-44.2111	7.04472	-14.1432	-1.08675	0
0.3500	-44.2111	1.85548	-14.761	-1.69685	0
0.3507	-38.1221	-6.68657	-22.0853	-2.612	0
0.3513	-47.9174	-10.9614	-19.6385	-5.66252	0
0.3520	-49.2411	-11.2662	-12.9239	-5.66252	0
0.3527	-50.3	-11.2662	-7.74148	-3.22211	0
0.3533	-54.5358	-9.12879	0.810248	-3.52716	0
0.3540	-58.7716	-5.77217	9.96365	-3.52716	0
0.3547	-63.5369	-2.72035	25.5268	-0.778971	0
0.3553	-64.8606	-0.278131	51.4628	-0.168868	0
0.3560	-68.8316	-1.50115	64.8921	-2.0019	0
0.3567	-72.538	-6.38177	47.4998	-2.91705	0
0.3573	-72.8027	-7.90959	13.0121	-3.83221	0
0.3580	-88.1575	-6.38177	-16.59	-5.35747	0
0.3587	-83.6569	-6.68657	-29.7145	-3.83221	0
0.3593	-26.7384	-5.77217	-31.2387	-1.08675	0
0.3600	-7.94211	-3.93955	-32.1532	-1.08675	0
0.3607	-71.2143	-3.93955	-26.9628	-4.44231	0
0.3613	-114.366	-4.55297	-13.8384	-5.66252	0
0.3620	-106.16	-4.85777	-8.35117	-4.13726	0
0.3627	-109.336	-4.24817	-13.5336	-2.91705	0
0.3633	-117.808	-1.80595	-18.4191	-3.22211	0
0.3640	-112.778	-1.80595	-20.8579	-2.30695	0
0.3647	-117.808	-6.68657	-18.1143	-0.778971	0
0.3653	-123.367	-7.90959	-6.51408	-0.168868	0
0.3660	-123.897	-3.32995	5.07809	-0.473919	0
0.3667	-128.133	-2.72035	11.7927	-1.3918	0
0.3673	-124.691	-3.93955	17.8977	-1.08675	0
0.3680	-123.897	-2.11075	22.4704	0.136184	0
0.3687	-132.104	-0.278131	27.3559	0.136184	0
0.3693	-130.78	0.636272	32.2415	0.136184	0
0.3700	-140.311	1.85548	21.5558	2.5766	0
0.3707	-148.518	2.46889	-4.98985	3.49175	0
0.3713	-97.1585	3.07849	-21.1627	1.96649	0
0.3720	-51.359	5.52071	-15.9803	2.88165	0
0.3727	-98.2175	6.13031	-7.43664	3.1867	0
0.3733	-157.783	6.13031	-6.81892	0.136184	0
0.3740	-158.578	8.26392	-9.8754	-0.168868	0
0.3747	-156.195	7.95912	-13.8384	1.05134	0
0.3753	-165.196	5.2121	-18.724	-0.778971	0
0.3760	-160.695	4.9073	-17.8094	-2.0019	0
0.3767	-160.431	4.6025	-10.1802	-3.22211	0
0.3773	-163.872	-1.19634	-7.43664	-5.96757	0
0.3780	-162.549	-5.16257	-15.3707	-5.66252	0
0.3787	-165.99	-3.63475	-26.9628	-4.44231	0
0.3793	-165.196	-2.72035	-29.4096	-5.35747	0
0.3800	-162.284	-4.85777	-17.8094	-5.05241	0
0.3807	-164.666	-4.85777	-2.24623	-3.52716	0
0.3813	-161.225	-3.32995	4.16355	-4.44231	0
0.3820	-167.843	-3.63475	2.02963	-5.35747	0
0.3827	-169.961	-3.02515	3.24902	-3.83221	0
0.3833	-112.778	-1.19634	8.13457	-2.91705	0
0.3840	-61.419	-1.19634	11.4879	-2.30695	0
0.3847	-102.718	0.941073	16.3734	-2.0019	0
0.3853	-157.783	3.68809	22.7752	-2.0019	0
0.3860	-154.077	2.46889	28.2704	-2.0019	0
0.3867	-143.223	1.55068	27.3559	-0.473919	0
0.3873	-143.223	4.6025	13.317	0.136184	0
0.3880	-133.163	5.52071	-3.77046	-1.3918	0
0.3887	-126.544	3.38329	-3.77046	-3.83221	0
0.3893	-122.838	2.46889	4.77324	-4.74736	0
0.3900	-114.631	1.85548	-1.02685	-3.52716	0
0.3907	-110.131	-0.278131	-15.6755	-3.52716	0
0.3913	-102.718	-3.02515	-25.7434	-4.44231	0
0.3920	-95.5701	-4.85777	-30.629	-3.83221	0
0.3927	-95.3054	-3.63475	-30.629	-2.0019	0
0.3933	-88.1575	-2.72035	-23.3047	-0.778971	0
0.3940	-91.8638	-3.32995	-12.3142	-1.08675	0
0.3947	-91.599	-1.50115	-2.24623	-0.473919	0
0.3953	-34.9453	0.636272	8.43942	1.05134	0
0.3960	14.5605	-1.19634	18.2025	1.96649	0
0.3967	-25.4148	-0.278131	19.117	0.136184	0
0.3973	-77.8327	3.38329	10.5733	-2.91705	0
0.3980	-73.5969	-0.278131	6.29747	-4.44231	0
0.3987	-65.9195	-3.02515	6.60232	-4.44231	0
0.3993	-70.1553	3.68809	-5.90438	-4.13726	0
0.4000	-61.6837	6.13031	-29.1048	-3.22211	0
0.4007	-57.9774	3.38329	-35.5065	-1.69685	0
0.4013	-59.5658	3.38329	-22.3901	-2.0019	0
0.4020	-51.8885	0.0266701	-13.8384	-5.05241	0
0.4027	-46.0643	-6.38177	-11.0948	-5.05241	0
0.4033	-43.4169	-4.55297	0.810248	-2.612	0
0.4040	-41.5637	0.331471	11.4879	-2.30695	0
0.4047	-39.4458	1.55068	9.6588	-3.52716	0
0.4053	-33.3569	2.46889	8.74426	-3.52716	0
0.4060	-40.5048	0.941073	10.2685	-2.91705	0
0.4067	-39.4458	-1.19634	8.13457	-2.0019	0
0.4073	18.2669	1.24587	15.7637	-0.168868	0
0.4080	63.0074	1.55068	27.3559	-0.168868	0
0.4087	17.7374	-1.50115	13.6218	-1.08675	0
0.4093	-34.4158	-0.278131	-12.9239	-0.168868	0
0.4100	-29.9153	0.636272	-16.8949	-0.473919	0
0.4107	-21.4437	-2.72035	-3.46562	-1.69685	0
0.4113	-24.0911	-0.891543	8.74426	-1.3918	0
0.4120	-17.7374	3.68809	18.8122	-2.0019	0
0.4127	-15.8842	3.07849	20.6413	-2.30695	0
0.4133	-15.8842	1.55068	14.5363	-0.168868	0
0.4140	-10.8542	2.46889	24.0026	1.05134	0
0.4147	-9.53054	3.38329	51.158	-1.3918	0
0.4153	-3.70632	3.99289	70.0825	-2.91705	0
0.4160	2.38263	3.99289	68.5582	-0.778971	0
0.4167	4.50053	3.99289	52.0725	-0.473919	0
0.4173	12.1779	6.43511	32.8512	-1.69685	0
0.4180	9.79527	7.95912	22.1655	-1.3918	0
0.4187	15.3548	6.13031	17.288	-0.473919	0
0.4193	76.509	4.6025	4.77324	-0.778971	0
0.4200	125.221	4.2977	-7.43664	-2.30695	0
0.4207	83.9217	1.85548	-6.20923	-4.74736	0
0.4213	34.4158	0.331471	0.192534	-5.96757	0
0.4220	42.6227	0.636272	-1.3317	-5.05241	0
0.4227	56.6537	-0.278131	-10.1802	-3.83221	0
0.4233	58.5069	-3.02515	-17.8094	-3.52716	0
0.4240	69.8906	-5.46737	-19.9433	-3.22211	0
0.4247	82.0685	-6.38177	-14.761	-2.30695	0
0.4253	91.3343	-5.77217	-9.26571	-2.612	0
0.4260	100.335	-5.77217	-10.4851	-3.52716	0
0.4267	107.483	-5.77217	-13.2287	-2.30695	0
0.4273	117.014	-3.02515	-9.26571	0.136184	0
0.4280	127.339	-0.891543	0.49738	-0.168868	0
0.4287	141.37	-2.72035	5.99263	-2.30695	0
0.4293	154.342	-3.63475	7.21201	-0.473919	0
0.4300	149.576	-3.02515	13.6218	2.5766	0
0.4307	169.167	-3.32995	32.2415	1.66144	0
0.4313	244.882	-2.11075	56.6532	1.05134	0
0.4320	279.298	1.85548	74.3503	3.49175	0
0.4327	225.821	2.77369	75.8826	3.49175	0
0.4333	190.081	0.636272	58.4823	-1.08675	0
0.4340	207.819	0.941073	30.0995	-3.22211	0
0.4347	218.938	3.38329	7.21201	-1.08675	0
0.4353	224.232	2.46889	-3.16077	0.136184	0
0.4360	237.469	0.636272	-10.1802	0.136184	0
0.4367	243.293	0.941073	-18.4191	2.27154	0
0.4373	251.765	1.55068	-20.553	2.5766	0
0.4380	260.766	0.636272	-18.1143	0.746287	0
0.4387	262.09	2.16028	-19.0288	1.05134	0
0.4393	273.209	5.2121	-20.2482	2.5766	0
0.4400	282.739	6.13031	-17.5046	1.96649	0
0.4407	284.857	6.73991	-9.8754	2.27154	0
0.4413	296.241	5.2121	5.38294	2.88165	0
0.4420	294.388	-0.278131	19.117	-0.168868	0
0.4427	294.917	-2.72035	20.0316	-1.08675	0
0.4433	359.513	0.636272	16.3734	3.49175	0
0.4440	416.167	2.46889	25.5268	4.10185	0
0.4447	375.927	1.24587	44.4433	-1.08675	0
0.4453	327.48	0.636272	53.9096	-2.30695	0
0.4460	339.393	0.0266701	36.2045	0.746287	0
0.4467	349.188	-0.278131	1.11509	1.66144	0
0.4473	347.335	-0.278131	-21.4676	1.66144	0
0.4480	360.837	-2.11075	-32.7629	2.27154	0
0.4487	366.131	-3.02515	-55.3456	1.96649	0
0.4493	367.72	-1.19634	-78.8428	1.66144	0
0.4500	378.045	-0.278131	-79.1476	2.5766	0
0.4507	380.692	-1.19634	-71.5184	2.5766	0
0.4513	383.869	-0.891543	-74.5749	3.1867	0
0.4520	389.164	0.0266701	-79.4525	5.32206	0
0.4527	384.134	1.24587	-76.0992	5.32206	0
0.4533	387.046	3.07849	-62.6699	3.49175	0
0.4540	383.075	1.85548	-41.0018	4.4069	0
0.4547	375.132	0.636272	-24.8289	5.93489	0
0.4553	427.815	2.46889	-19.0288	5.32206	0
0.4560	483.675	1.55068	-4.685	5.62711	0
0.4567	431.786	-1.80595	15.4589	5.93489	0
0.4573	359.513	0.941073	15.146	5.93489	0
0.4580	367.19	6.43511	0.49738	6.54499	0
0.4587	379.633	4.6025	-7.43664	5.32206	0
0.4593	361.896	1.55068	-17.1997	2.5766	0
0.4600	359.513	3.38329	-30.9338	3.49175	0
0.4607	359.248	4.2977	-28.1822	5.32206	0
0.4613	348.659	2.46889	-12.0093	2.5766	0
0.4620	345.482	3.07849	-1.94139	0.441235	0
0.4627	342.835	2.46889	5.68778	2.27154	0
0.4633	336.216	-0.891543	16.0686	2.27154	0
0.4640	330.127	-0.278131	11.7927	0.136184	0
0.4647	322.979	0.636272	-7.43664	0.136184	0
0.4653	316.096	-2.72035	-16.59	0.136184	0
0.4660	298.359	-3.02515	-8.96086	0.136184	0
0.4667	291.476	1.55068	5.99263	2.5766	0
0.4673	338.334	0.636272	27.9656	3.7968	0
0.4680	370.897	-4.24817	48.4143	1.96649	0
0.4687	312.39	-4.55297	39.8706	0.136184	0
0.4693	242.234	-2.11075	10.8782	-0.778971	0
0.4700	230.057	-1.19634	3.24902	-1.69685	0
0.4707	227.144	-1.19634	22.4704	-0.168868	0
0.4713	211.79	-2.11075	35.8996	1.66144	0
0.4720	199.612	-3.02515	27.3559	1.96649	0
0.4727	184.257	-1.50115	5.07809	1.66144	0
0.4733	168.373	1.55068	-13.8384	3.49175	0
0.4740	155.401	1.55068	-14.761	4.10185	0
0.4747	141.634	-0.582932	-4.98985	3.1867	0
0.4753	131.31	-1.19634	-0.722003	2.5766	0
0.4760	115.955	-0.582932	-5.59954	1.66144	0
0.4767	99.5412	-0.891543	-17.8094	1.96649	0
0.4773	86.569	-0.582932	-35.2017	4.4069	0
0.4780	57.448	2.77369	-45.5825	4.10185	0
0.4787	49.5058	5.82551	-44.6679	0.746287	0
0.4793	98.4822	5.2121	-39.1727	1.35639	0
0.4800	107.219	3.07849	-27.8774	2.5766	0
0.4807	26.4737	2.46889	-12.0093	-1.08675	0
0.4813	-30.4448	2.16028	-5.90438	-2.0019	0
0.4820	-32.8274	1.24587	-7.43664	1.05134	0
0.4827	-50.0353	0.941073	3.24902	-0.168868	0
0.4833	-71.7438	2.46889	22.7752	-2.91705	0
0.4840	-78.8917	3.38329	30.4124	-0.778971	0
0.4847	-98.2175	3.38329	30.7172	1.96649	0
0.4853	-117.543	2.16028	37.119	2.5766	0
0.4860	-129.456	0.636272	43.5288	1.66144	0
0.4867	-148.782	-0.278131	40.4803	-1.08675	0
0.4873	-162.813	-0.582932	25.5268	-1.08675	0
0.4880	-174.462	0.636272	3.24902	2.27154	0
0.4887	-191.405	2.77369	-12.9239	2.27154	0
0.4893	-200.671	2.46889	-15.3707	-0.168868	0
0.4900	-224.497	-0.582932	-12.3142	-1.69685	0
0.4907	-246.47	-2.11075	-4.07531	-1.08675	0
0.4913	-206.23	-0.582932	9.04911	1.66144	0
0.4920	-169.167	1.55068	20.0316	2.88165	0
0.4927	-227.409	1.24587	34.3754	0.746287	0
0.4933	-298.094	0.0266701	54.8241	-1.69685	0
0.4940	-308.948	2.46889	54.8241	-2.91705	0
0.4947	-316.096	5.2121	20.6413	-4.44231	0
0.4953	-334.628	2.46889	-23.9144	-4.13726	0
0.4960	-339.922	0.636272	-55.0407	-2.30695	0
0.4967	-348.129	3.68809	-66.9458	-1.3918	0
0.4973	-361.631	3.38329	-65.1087	-2.30695	0
0.4980	-371.161	-0.278131	-58.394	-4.74736	0
0.4987	-383.869	-0.278131	-49.5455	-5.66252	0
0.4993	-390.222	0.331471	-37.6485	-4.13726	0
0.5000	-395.253	-2.11075	-25.7434	-3.52716	0
0.5007	-407.695	-3.63475	-15.6755	-3.83221	0
0.5013	-410.872	-2.72035	-2.55108	-2.91705	0
0.5020	-421.461	-0.278131	17.288	-3.83221	0
0.5027	-431.257	2.16028	47.195	-4.74736	0
0.5033	-381.751	2.16028	77.7116	-2.30695	0
0.5040	-331.716	1.24587	87.7796	-2.0019	0
0.5047	-377.25	1.24587	81.3698	-3.83221	0
0.5053	-441.317	-0.278131	80.7601	-1.08675	0
0.5060	-441.581	-1.19634	78.6262	0.136184	0
0.5067	-430.992	0.636272	51.7676	-2.0019	0
0.5073	-434.963	-0.278131	12.7073	-2.612	0
0.5080	-428.874	-2.11075	-9.57056	-1.69685	0
0.5087	-424.109	1.55068	-15.9803	-1.08675	0
0.5093	-424.109	4.9073	-19.3336	0.746287	0
0.5100	-420.403	2.46889	-22.3901	0.746287	0
0.5107	-418.02	0.636272	-24.524	-2.0019	0
0.5113	-410.872	3.38329	-25.7434	-1.3918	0
0.5120	-405.842	4.2977	-22.9998	0.136184	0
0.5127	-405.577	2.16028	-17.5046	0.746287	0
0.5133	-396.311	0.941073	-16.59	2.5766	0
0.5140	-398.959	2.16028	-16.8949	1.05134	0
0.5147	-396.841	2.46889	-9.8754	-3.22211	0
0.5153	-333.569	1.85548	2.63932	-0.473919	0
0.5160	-279.298	0.331471	6.29747	2.88165	0
0.5167	-322.979	-2.72035	-2.85592	-2.0019	0
0.5173	-377.78	-4.24817	-5.59954	-3.22211	0
0.5180	-368.514	-1.50115	11.183	1.66144	0
0.5187	-355.012	1.55068	31.0221	1.35639	0
0.5193	-357.66	2.46889	34.6802	-2.30695	0
0.5200	-348.129	2.46889	25.222	-0.778971	0
0.5207	-338.334	1.55068	15.4589	1.05134	0
0.5213	-331.716	-1.19634	16.0686	-2.0019	0
0.5220	-322.185	-0.891543	26.1365	-4.44231	0
0.5227	-316.361	3.99289	24.9171	-1.69685	0
0.5233	-307.889	6.13031	5.38294	1.35639	0
0.5240	-297.3	3.38329	-12.0093	-0.168868	0
0.5247	-291.476	2.46889	-16.8949	-1.08675	0
0.5253	-281.416	1.55068	-18.724	-0.168868	0
0.5260	-281.151	-2.72035	-17.5046	-1.3918	0
0.5267	-273.209	-4.55297	-12.0093	-2.612	0
0.5273	-209.142	-3.02515	-3.16077	-1.08675	0
0.5280	-155.665	-4.55297	9.96365	0.136184	0
0.5287	-196.17	-6.07697	17.8977	-0.168868	0
0.5293	-248.323	-4.85777	15.146	0.746287	0
0.5300	-237.204	-3.93955	20.6413	2.27154	0
0.5307	-219.202	-3.02515	37.7367	1.35639	0
0.5313	-218.408	-1.80595	36.5093	-0.168868	0
0.5320	-206.23	-1.19634	12.7073	-0.168868	0
0.5327	-193.523	-1.19634	-5.90438	0.441235	0
0.5333	-187.169	-0.278131	-18.724	-0.168868	0
0.5340	-179.227	2.46889	-34.8968	-0.778971	0
0.5347	-171.285	4.2977	-37.9533	0.136184	0
0.5353	-157.783	2.46889	-26.0483	1.35639	0
0.5360	-146.664	1.55068	-23.3047	2.27154	0
0.5367	-141.899	3.38329	-31.5435	1.66144	0
0.5373	-129.986	2.16028	-34.2871	-1.08675	0
0.5380	-128.133	0.636272	-31.8484	-1.08675	0
0.5387	-119.661	4.2977	-30.3241	2.27154	0
0.5393	-53.2122	6.13031	-29.7145	0.746287	0
0.5400	1.58842	1.55068	-26.3531	-3.83221	0
0.5407	-39.7106	0.636272	-12.619	-1.69685	0
0.5413	-88.4222	2.16028	12.0976	0.441235	0
0.5420	-72.2732	0.636272	29.4898	-2.612	0
0.5427	-52.1532	-0.278131	24.6123	-2.91705	0
0.5433	-46.8585	-0.278131	7.8217	-0.168868	0
0.5440	-28.8563	0.636272	-0.112312	-1.08675	0
0.5447	-14.2958	2.77369	4.77324	-2.30695	0
0.5453	-3.97106	3.99289	7.8217	-0.473919	0
0.5460	12.4426	2.16028	2.33448	1.05134	0
0.5467	26.209	-0.278131	-2.24623	-0.168868	0
0.5473	41.8285	-1.80595	-8.96086	-1.3918	0
0.5480	57.1832	-2.11075	-27.5725	-0.473919	0
0.5487	67.2432	-2.41555	-48.6309	0.746287	0
0.5493	81.2743	-4.24817	-58.6989	0.746287	0
0.5500	84.1864	-3.63475	-55.6504	-0.168868	0
0.5507	96.3643	-0.891543	-41.3066	1.66144	0
0.5513	167.049	-0.891543	-25.7434	5.01701	0
0.5520	225.027	-1.19634	-15.6755	4.4069	0
0.5527	189.022	0.941073	-4.07531	1.05134	0
0.5533	142.958	1.55068	12.0976	0.136184	0
0.5540	156.195	-0.582932	25.222	0.441235	0
0.5547	173.668	-1.19634	34.3754	-1.08675	0
0.5553	178.433	-0.278131	39.8706	-2.30695	0
0.5560	193.788	0.0266701	45.6707	-2.0019	0
0.5567	203.848	0.636272	58.7871	-2.91705	0
0.5573	209.672	3.07849	66.7211	-3.83221	0
0.5580	219.732	5.52071	57.5677	-1.69685	0
0.5587	226.085	5.2121	46.8901	0.746287	0
0.5593	234.292	3.07849	40.4803	0.746287	0
0.5600	242.234	2.46889	24.9171	-0.168868	0
0.5607	247.264	3.07849	9.96365	-2.0019	0
0.5613	255.207	1.24587	10.8782	-2.30695	0
0.5620	250.441	-1.19634	14.5363	-0.778971	0
0.5627	259.178	-2.11075	5.38294	-0.778971	0
0.5633	325.097	-2.41555	-8.04633	-2.612	0
0.5640	373.544	-1.19634	-15.0658	-2.0019	0
0.5647	330.921	1.24587	-23.9144	0.746287	0
0.5653	280.886	0.636272	-41.3066	1.66144	0
0.5660	285.387	-1.19634	-55.9553	-0.778971	0
0.5667	295.976	0.331471	-57.4795	-2.0019	0
0.5673	298.888	2.46889	-48.6309	0.746287	0
0.5680	307.889	2.16028	-37.6485	2.27154	0
0.5687	312.125	1.24587	-28.1822	-0.168868	0
0.5693	315.567	1.55068	-22.0853	-1.08675	0
0.5700	322.715	2.77369	-19.9433	-0.168868	0
0.5707	327.48	3.38329	-22.9998	-1.08675	0
0.5713	331.186	2.46889	-28.7919	-1.69685	0
0.5720	327.745	-0.278131	-23.9144	0.441235	0
0.5727	328.274	-2.11075	-1.63654	0.746287	0
0.5733	334.892	-0.582932	27.3559	0.746287	0
0.5740	319.273	2.46889	50.2434	1.66144	0
0.5747	327.48	2.46889	66.4163	2.27154	0
0.5753	398.959	0.636272	78.6262	1.35639	0
0.5760	422.256	1.55068	85.6456	0.136184	0
0.5767	345.482	1.85548	76.4922	-2.91705	0
0.5773	294.917	-0.891543	49.3289	-5.96757	0
0.5780	304.183	-3.02515	25.8317	-4.44231	0
0.5787	297.3	-2.11075	20.0316	-1.08675	0
0.5793	282.739	-0.278131	19.117	-0.473919	0
0.5800	280.886	0.636272	9.96365	-1.08675	0
0.5807	267.914	0.636272	-1.63654	-2.91705	0
0.5813	257.854	1.24587	-9.26571	-4.13726	0
0.5820	252.294	2.16028	-13.8384	-2.0019	0
0.5827	237.204	1.55068	-16.8949	0.746287	0
0.5833	227.939	-0.278131	-15.9803	0.136184	0
0.5840	216.82	-2.11075	-12.3142	-0.168868	0
0.5847	196.17	-3.02515	-11.0948	1.66144	0
0.5853	187.963	-3.02515	-12.9239	1.35639	0
0.5860	166.52	-2.41555	-14.761	0.746287	0
0.5867	143.752	0.331471	-16.8949	2.5766	0
0.5873	186.904	1.85548	-18.4191	4.4069	0
0.5880	227.674	-0.278131	-19.0288	3.49175	0
0.5887	166.255	-0.278131	-24.8289	2.27154	0
0.5893	91.3343	4.2977	-32.7629	0.746287	0
0.5900	79.6859	5.2121	-28.7919	1.05134	0
0.5907	71.7438	1.55068	-21.4676	2.88165	0
0.5913	50.0353	1.55068	-19.0288	2.5766	0
0.5920	40.24	0.941073	-11.0948	1.66144	0
0.5927	28.0621	-4.24817	-8.04633	1.35639	0
0.5933	15.8842	-7.60479	-26.658	-1.3918	0
0.5940	5.55948	-6.07697	-37.9533	-3.52716	0
0.5947	-12.7074	-6.38177	-20.553	-0.168868	0
0.5953	-22.5027	-8.51919	1.11509	0.746287	0
0.5960	-32.2979	-7.60479	15.4589	-2.91705	0
0.5967	-55.3301	-4.55297	22.1655	-2.0019	0
0.5973	-67.2432	-5.16257	9.96365	2.5766	0
0.5980	-84.7159	-7.60479	-5.90438	2.88165	0
0.5987	-105.63	-5.77217	4.16355	0.746287	0
0.5993	-64.3311	-4.24817	19.4219	0.746287	0
0.6000	-22.2379	-7.29999	7.51686	0.746287	0
0.6007	-82.598	-6.68657	-17.1997	-0.778971	0
0.6013	-161.49	-1.19634	-31.8484	-2.0019	0
0.6020	-169.961	-0.891543	-36.1162	-1.08675	0
0.6027	-172.609	-3.32995	-34.8968	0.441235	0
0.6033	-195.641	-0.278131	-33.9823	0.136184	0
0.6040	-204.377	2.46889	-33.3726	0.746287	0
0.6047	-212.584	0.941073	-21.1627	3.49175	0
0.6053	-225.556	1.85548	4.4684	2.88165	0
0.6060	-234.028	3.68809	29.185	-0.168868	0
0.6067	-247.529	1.85548	38.3464	0.441235	0
0.6073	-257.589	0.0266701	28.8801	2.27154	0
0.6080	-266.326	-0.278131	9.6588	1.35639	0
0.6087	-280.357	-2.41555	-5.29469	0.136184	0
0.6093	-289.622	-4.24817	-15.6755	-0.778971	0
0.6100	-308.948	-3.63475	-22.3901	-1.3918	0
0.6107	-322.45	-3.32995	-9.26571	-0.168868	0
0.6113	-275.856	-3.93955	21.8607	1.66144	0
0.6120	-238.263	-4.85777	45.6707	1.05134	0
0.6127	-298.623	-6.07697	55.7387	-0.168868	0
0.6133	-369.308	-5.77217	55.129	-1.3918	0
0.6140	-376.191	-3.02515	45.053	-0.778971	0
0.6147	-380.162	-0.278131	30.4124	2.27154	0
0.6153	-399.224	-0.278131	7.21201	2.27154	0
0.6160	-403.724	-2.11075	-23.6095	-1.08675	0
0.6167	-410.342	-2.72035	-40.3921	-2.30695	0
0.6173	-422.52	-2.11075	-36.7339	0.136184	0
0.6180	-430.463	-1.80595	-29.7145	2.27154	0
0.6187	-441.052	-0.278131	-24.8289	2.5766	0
0.6193	-447.141	2.77369	-20.2482	0.441235	0
0.6200	-451.641	4.6025	-19.6385	-1.69685	0
0.6207	-461.172	4.9073	-20.2482	-0.473919	0
0.6213	-466.202	6.13031	-18.724	2.27154	0
0.6220	-481.292	7.04472	-20.2482	2.88165	0
0.6227	-486.322	5.2121	-19.6385	2.88165	0
0.6233	-427.815	1.55068	-11.0948	1.96649	0
0.6240	-379.633	-0.278131	1.41994	1.05134	0
0.6247	-431.521	2.46889	10.5733	1.66144	0
0.6253	-493.735	5.82551	10.8782	1.66144	0
0.6260	-490.028	6.13031	2.02963	0.441235	0
0.6267	-477.586	5.82551	-4.98985	1.35639	0
0.6273	-477.85	6.43511	-1.94139	2.27154	0
0.6280	-469.908	5.52071	2.33448	1.05134	0
0.6287	-465.408	4.2977	-2.24623	1.66144	0
0.6293	-460.113	3.99289	-10.7899	1.66144	0
0.6300	-449.788	2.77369	-12.619	-0.168868	0
0.6307	-448.2	0.636272	-7.74148	1.35639	0
0.6313	-443.435	-1.19634	1.72479	4.10185	0
0.6320	-433.375	-3.93955	13.9266	2.27154	0
0.6327	-427.55	-5.77217	19.7267	-0.168868	0
0.6333	-416.961	-4.85777	20.9461	0.441235	0
0.6340	-416.167	-2.11075	28.2704	-0.778971	0
0.6347	-407.695	-1.80595	34.3754	0.441235	0
0.6353	-340.187	-3.02515	31.6318	5.32206	0
0.6360	-281.416	-2.41555	29.4898	6.23994	0
0.6367	-319.273	-0.278131	30.4124	1.66144	0
0.6373	-370.367	1.85548	26.7462	-0.778971	0
0.6380	-355.277	3.07849	20.9461	0.746287	0
0.6387	-330.392	3.68809	21.8607	1.96649	0
0.6393	-325.097	4.6025	35.5948	0.441235	0
0.6400	-311.596	5.2121	46.5853	-2.0019	0
0.6407	-294.388	3.38329	23.0881	-0.778971	0
0.6413	-279.562	0.636272	-22.695	3.49175	0
0.6420	-265.002	-0.891543	-43.1357	3.7968	0
0.6427	-251.236	-1.19634	-36.1162	1.66144	0
0.6433	-231.115	-1.19634	-32.7629	2.27154	0
0.6440	-214.437	-0.582932	-28.7919	2.5766	0
0.6447	-204.112	1.55068	-8.65602	1.35639	0
0.6453	-185.581	4.2977	17.8977	2.5766	0
0.6460	-177.639	3.38329	33.4608	2.88165	0
0.6467	-161.754	-3.32995	28.5753	-0.168868	0
0.6473	-84.4511	-6.07697	7.51686	-0.473919	0
0.6480	-20.6495	-0.278131	-15.6755	1.35639	0
0.6487	-55.3301	3.38329	-33.0678	0.746287	0
0.6493	-98.2175	1.24587	-42.2212	1.66144	0
0.6500	-77.568	0.636272	-38.563	4.4069	0
0.6507	-56.1243	2.77369	-21.7804	4.4069	0
0.6513	-48.1822	3.07849	-3.77046	2.5766	0
0.6520	-26.4737	2.46889	8.13457	2.5766	0
0.6527	-9.2658	3.07849	17.288	2.5766	0
0.6533	5.29474	3.99289	27.0511	3.1867	0
0.6540	25.4148	3.38329	29.185	3.1867	0
0.6547	38.6516	1.24587	16.9831	1.66144	0
0.6553	52.6827	0.636272	0.810248	2.27154	0
0.6560	69.8906	0.941073	-2.85592	4.10185	0
0.6567	83.9217	0.0266701	1.41994	2.5766	0
0.6573	103.777	1.55068	-6.51408	-0.168868	0
0.6580	112.249	6.13031	-22.9998	-0.168868	0
0.6587	126.28	7.34952	-28.1822	-0.168868	0
0.6593	201.2	4.9073	-19.3336	-1.08675	0
0.6600	266.326	2.46889	-8.35117	0.746287	0
0.6607	232.174	1.55068	-7.43664	3.49175	0
0.6613	186.375	3.38329	-22.9998	2.5766	0
0.6620	205.701	4.2977	-40.3921	-0.168868	0
0.6627	229.262	1.55068	-36.4211	0.136184	0
0.6633	239.322	0.0266701	-23.3047	2.5766	0
0.6640	262.354	-0.582932	-24.524	2.27154	0
0.6647	279.562	-3.02515	-25.1337	0.441235	0
0.6653	293.064	-3.02515	-13.8384	1.05134	0
0.6660	315.302	1.55068	-4.38015	1.66144	0
0.6667	331.451	4.9073	7.21201	1.35639	0
0.6673	348.659	7.04472	39.8706	2.5766	0
0.6680	366.926	8.87733	83.5117	4.4069	0
0.6687	379.898	7.04472	120.438	4.10185	0
0.6693	401.341	5.2121	143.631	2.88165	0
0.6700	411.137	6.13031	130.811	1.66144	0
0.6707	421.461	4.6025	64.8921	1.05134	0
0.6713	500.618	3.07849	-10.4851	1.35639	0
0.6720	576.597	4.2977	-41.3066	1.66144	0
0.6727	531.063	4.6025	-31.5435	2.5766	0
0.6733	463.025	3.38329	-18.4191	2.88165	0
0.6740	488.705	3.99289	-15.3707	1.96649	0
0.6747	528.945	2.77369	-17.5046	2.5766	0
0.6753	525.503	0.331471	-19.3336	4.4069	0
0.6760	527.092	0.941073	-18.4191	2.5766	0
0.6767	549.065	1.55068	-14.761	1.05134	0
0.6773	569.979	-0.278131	-13.8384	2.5766	0
0.6780	576.597	0.941073	-18.724	2.5766	0
0.6787	578.451	0.331471	-27.5725	0.746287	0
0.6793	594.864	-10.9614	-33.6774	-0.778971	0
0.6800	609.69	-22.2505	-32.4581	-2.0019	0
0.6807	610.748	-23.1687	-24.8289	-1.08675	0
0.6813	613.396	-20.4217	-18.4191	0.136184	0
0.6820	609.16	-19.5073	-21.7804	-1.08675	0
0.6827	625.574	-16.7603	-25.7434	0.136184	0
0.6833	700.494	-13.7084	-21.7804	4.71196	0
0.6840	733.851	-10.9614	-17.5046	4.4069	0
0.6847	665.284	-3.32995	-12.0093	1.05134	0
0.6853	619.75	3.38329	5.68778	0.746287	0
0.6860	639.605	3.99289	17.288	1.05134	0
0.6867	635.898	2.46889	4.4684	0.746287	0
0.6873	621.867	-0.278131	-14.4561	1.96649	0
0.6880	633.781	-5.16257	-26.9628	1.05134	0
0.6887	630.604	-7.29999	-33.0678	-1.08675	0
0.6893	619.485	-6.68657	-21.1627	0.746287	0
0.6900	621.603	-7.60479	-0.722003	3.1867	0
0.6907	613.925	-8.51919	3.55386	2.27154	0
0.6913	601.747	-13.095	10.5733	1.35639	0
0.6920	595.129	-17.3699	34.6802	1.35639	0
0.6927	587.716	-14.0132	46.5853	0.746287	0
0.6933	583.481	-10.3518	35.8996	0.441235	0
0.6940	559.919	-11.2662	28.2704	-0.473919	0
0.6947	537.681	-5.77217	26.4414	0.441235	0
0.6953	585.598	2.77369	17.288	3.1867	0
0.6960	629.545	5.2121	1.11509	3.7968	0
0.6967	559.125	6.43511	-9.26571	1.35639	0
0.6973	470.173	10.0965	-9.26571	0.441235	0
0.6980	463.555	12.5388	-9.57056	0.746287	0
0.6987	469.379	15.2858	-14.1432	-1.08675	0
0.6993	445.288	17.1146	-12.3142	-2.0019	0
0.7000	420.932	12.234	-5.59954	-0.778971	0
0.7007	400.812	7.04472	-4.38015	-2.0019	0
0.7013	388.634	6.43511	-1.94139	-4.74736	0
0.7020	376.191	3.38329	0.49738	-3.83221	0
0.7027	350.777	-3.32995	-10.1802	-2.0019	0
0.7033	334.098	-5.77217	-20.2482	-4.44231	0
0.7040	323.244	-4.24817	-8.65602	-6.27262	0
0.7047	301.006	-5.77217	15.4589	-4.13726	0
0.7053	285.122	-11.2662	34.6802	-5.05241	0
0.7060	259.972	-14.0132	41.6997	-7.49283	0
0.7067	231.645	-9.7384	32.8512	-5.35747	0
0.7073	267.12	-6.68657	16.6783	-3.83221	0
0.7080	305.507	-9.12879	9.96365	-3.83221	0
0.7087	239.322	-12.1806	9.96365	-1.3918	0
0.7093	152.489	-11.571	4.4684	0.441235	0
0.7100	136.075	-9.12879	-1.94139	-1.69685	0
0.7107	126.015	-6.68657	3.85871	-2.91705	0
0.7113	98.4822	-5.77217	15.4589	-4.13726	0
0.7120	82.598	-5.77217	16.3734	-6.27262	0
0.7127	61.9485	-3.63475	9.35396	-5.96757	0
0.7133	35.4748	-0.278131	7.21201	-4.44231	0
0.7140	17.7374	5.2121	2.63932	-5.35747	0
0.7147	-2.91211	10.0965	-13.8384	-5.96757	0
0.7153	-22.5027	7.65432	-25.7434	-5.05241	0
0.7160	-44.2111	2.46889	-22.695	-6.27262	0
0.7167	-72.538	2.46889	-16.59	-6.57767	0
0.7173	-90.2754	0.0266701	-11.3996	-3.83221	0
0.7180	-118.337	-7.60479	-7.13179	-2.612	0
0.7187	-144.017	-12.1806	-10.1802	-2.0019	0
0.7193	-106.424	-15.842	-10.1802	-0.168868	0
0.7200	-73.5969	-20.4217	1.72479	-1.08675	0
0.7207	-144.017	-20.7265	0.810248	-5.96757	0
0.7213	-228.733	-21.3361	-18.4191	-8.10565	0
0.7220	-245.411	-23.4735	-20.2482	-7.8006	0
0.7227	-255.736	-17.9795	-0.112312	-7.18778	0
0.7233	-283.533	-9.43359	6.29747	-4.74736	0
0.7240	-298.623	-3.93955	-7.74148	-3.83221	0
0.7247	-313.449	4.9073	-16.8949	-4.44231	0
0.7253	-333.833	12.8436	-16.8949	-2.91705	0
0.7260	-350.247	12.5388	-19.6385	-2.91705	0
0.7267	-364.278	11.6244	-27.5725	-4.13726	0
0.7273	-378.309	13.4532	-37.6485	-2.91705	0
0.7280	-397.635	11.3157	-46.1922	-2.30695	0
0.7287	-412.99	9.48693	-41.3066	-4.74736	0
0.7293	-424.109	10.0965	-21.1627	-4.74736	0
0.7300	-454.289	6.13031	-1.63654	-2.30695	0
0.7307	-459.319	2.77369	13.9266	-1.69685	0
0.7313	-401.341	6.73991	29.4898	-0.168868	0
0.7320	-388.105	6.43511	38.0416	0.746287	0
0.7327	-470.173	0.636272	33.7657	-1.69685	0
0.7333	-527.886	0.0266701	27.9656	-2.0019	0
0.7340	-528.151	1.55068	26.4414	-0.473919	0
0.7347	-539.534	-0.278131	20.9461	-1.08675	0
0.7353	-553.301	-1.19634	10.8782	-1.3918	0
0.7360	-555.948	0.331471	10.2685	-1.08675	0
0.7367	-567.332	2.46889	21.5558	-2.30695	0
0.7373	-569.979	4.6025	24.0026	-3.83221	0
0.7380	-570.773	2.46889	6.60232	-3.52716	0
0.7387	-584.275	-2.11075	-15.6755	-3.52716	0
0.7393	-586.128	-1.80595	-30.3241	-4.74736	0
0.7400	-585.334	1.24587	-36.4211	-4.74736	0
0.7407	-594.335	-0.278131	-36.1162	-2.91705	0
0.7413	-589.834	-2.11075	-32.7629	-1.69685	0
0.7420	-597.776	0.636272	-33.9823	-2.91705	0
0.7427	-608.101	2.77369	-42.2212	-2.0019	0
0.7433	-545.623	1.85548	-48.9358	1.96649	0
0.7440	-482.88	0.941073	-49.8503	3.1867	0
0.7447	-528.415	2.46889	-49.2406	-0.168868	0
0.7453	-585.334	3.38329	-42.8308	-1.08675	0
0.7460	-570.773	2.16028	-20.553	1.96649	0
0.7467	-554.095	3.38329	6.60232	4.10185	0
0.7473	-553.565	5.2121	16.3734	2.5766	0
0.7480	-537.152	1.55068	11.7927	-0.473919	0
0.7487	-524.709	-3.02515	9.6588	-2.0019	0
0.7493	-515.443	-3.02515	9.04911	-0.168868	0
0.7500	-500.088	-1.19634	-1.63654	1.66144	0
0.7507	-489.234	0.941073	-16.59	0.746287	0
0.7513	-471.762	3.68809	-12.0093	-1.08675	0
0.7520	-455.348	5.52071	19.117	-0.168868	0
0.7527	-446.082	4.2977	48.7192	-0.473919	0
0.7533	-424.109	2.77369	57.5677	-1.69685	0
0.7540	-415.372	3.68809	58.1774	-0.168868	0
0.7547	-409.813	4.2977	57.5677	0.441235	0
0.7553	-336.216	3.99289	49.024	-1.3918	0
0.7560	-262.09	5.2121	35.5948	1.35639	0
0.7567	-292.27	5.2121	24.3074	2.88165	0
0.7573	-337.54	2.16028	16.9831	-1.69685	0
0.7580	-315.302	4.6025	16.6783	-3.52716	0
0.7587	-289.093	11.0109	16.3734	-1.08675	0
0.7593	-278.239	10.7061	8.74426	-1.08675	0
0.7600	-254.412	7.95912	2.33448	-1.3918	0
0.7607	-234.557	7.95912	5.07809	-1.08675	0
0.7613	-216.025	7.04472	13.0121	-2.30695	0
0.7620	-189.816	5.52071	17.5928	-1.69685	0
0.7627	-171.55	7.65432	10.2685	0.746287	0
0.7633	-150.106	7.95912	-8.04633	-0.168868	0
0.7640	-125.221	6.73991	-22.9998	-1.3918	0
0.7647	-107.483	7.95912	-26.0483	2.27154	0
0.7653	-82.598	8.87733	-19.6385	3.1867	0
0.7660	-68.0374	5.52071	-8.65602	-0.473919	0
0.7667	-55.3301	3.38329	4.4684	-0.168868	0
0.7673	19.5905	5.82551	11.7927	3.49175	0
0.7680	98.4822	7.04472	5.07809	2.27154	0
0.7687	74.6559	4.6025	-12.3142	-0.168868	0
0.7693	25.9442	1.24587	-25.4386	0.441235	0
0.7700	43.6816	-2.11075	-31.8484	0.746287	0
0.7707	73.0674	-5.77217	-35.5065	1.35639	0
0.7713	85.2453	-5.77217	-32.7629	1.66144	0
0.7720	105.101	-1.19634	-23.9144	-1.08675	0
0.7727	121.514	2.16028	-15.0658	-2.30695	0
0.7733	135.016	5.2121	-4.685	2.5766	0
0.7740	152.489	9.79174	9.04911	7.15509	0
0.7747	163.608	9.79174	21.251	5.62711	0
0.7753	174.991	5.52071	31.0221	3.1867	0
0.7760	184.522	1.85548	34.0705	2.88165	0
0.7767	191.14	-2.11075	18.2025	2.5766	0
0.7773	206.23	-4.24817	-8.04633	0.746287	0
0.7780	207.819	-2.72035	-17.8094	-0.168868	0
0.7787	214.437	-2.11075	-15.9803	0.746287	0
0.7793	283.269	-3.93955	-19.3336	2.27154	0
0.7800	339.393	-2.41555	-17.5046	1.35639	0
0.7807	295.182	0.331471	-11.0948	-1.69685	0
0.7813	242.234	2.16028	-17.8094	-3.22211	0
0.7820	251.5	1.85548	-22.695	-2.0019	0
0.7827	263.149	1.24587	-1.63654	-0.778971	0
0.7833	262.09	3.38329	14.5363	-2.30695	0
0.7840	273.738	4.6025	-3.77046	-4.44231	0
0.7847	283.269	1.55068	-24.2192	-2.0019	0
0.7853	287.24	-2.11075	-26.658	1.96649	0
0.7860	290.152	-9.12879	-28.487	1.35639	0
0.7867	290.946	-26.5253	-28.487	0.441235	0
0.7873	296.241	-46.9699	-13.5336	2.88165	0
0.7880	300.212	-62.229	-5.59954	2.27154	0
0.7887	302.859	-70.7748	-17.5046	-0.778971	0
0.7893	306.301	-68.9422	-20.2482	1.96649	0
0.7900	292.799	-57.0435	-0.112312	5.93489	0
0.7907	304.977	-42.0892	20.6413	4.4069	0
0.7913	378.839	-26.8301	32.8512	4.4069	0
0.7920	404.783	-7.90959	48.4143	5.93489	0
0.7927	334.363	10.7061	55.4338	3.49175	0
0.7933	290.417	24.1364	35.5948	2.5766	0
0.7940	303.124	32.0689	8.43942	6.23994	0
0.7947	297.829	36.0351	1.11509	6.54499	0
0.7953	288.034	36.6485	5.99263	3.7968	0
0.7960	293.858	35.7303	7.8217	3.1867	0
0.7967	288.034	34.5111	9.04911	2.5766	0
0.7973	284.328	30.5449	5.38294	0.746287	0
0.7980	287.24	23.523	-12.0093	1.96649	0
0.7987	280.092	20.4712	-29.4096	3.7968	0
0.7993	278.239	17.1146	-29.4096	2.5766	0
0.8000	275.591	0.331471	-18.4191	1.35639	0
0.8007	263.943	-22.5553	-6.51408	2.5766	0
0.8013	265.002	-34.153	5.99263	2.88165	0
0.8020	255.207	-33.8482	10.8782	2.27154	0
0.8027	242.764	-27.4397	3.24902	2.27154	0
0.8033	297.3	-14.6228	-4.685	1.35639	0
0.8040	351.306	-0.278131	-5.90438	0.136184	0
0.8047	298.359	11.6244	-11.7045	0.746287	0
0.8053	227.674	21.6942	-23.3047	1.66144	0
0.8060	226.35	28.1027	-30.3241	0.746287	0
0.8067	232.174	30.8497	-21.1627	1.05134	0
0.8073	221.32	29.9315	9.04911	2.88165	0
0.8080	221.585	22.6086	51.158	2.5766	0
0.8087	217.879	12.5388	81.6746	-0.168868	0
0.8093	212.054	8.87733	87.1699	-0.168868	0
0.8100	210.995	8.87733	75.8826	1.66144	0
0.8107	202.524	5.2121	62.4533	2.27154	0
0.8113	200.141	0.636272	52.995	1.66144	0
0.8120	199.612	0.941073	35.5948	0.746287	0
0.8127	189.022	3.99289	3.55386	-0.168868	0
0.8133	186.11	4.2977	-23.9144	0.136184	0
0.8140	173.668	3.38329	-28.487	2.27154	0
0.8147	158.842	5.2121	-19.3336	4.4069	0
0.8153	207.554	6.13031	-12.9239	2.5766	0
0.8160	259.178	4.9073	-10.7899	-1.08675	0
0.8167	207.819	5.52071	-9.26571	-1.69685	0
0.8173	133.957	5.82551	-6.81892	-1.08675	0
0.8180	127.074	1.24587	-5.59954	-4.13726	0
0.8187	129.456	-2.11075	-6.20923	-7.18778	0
0.8193	113.572	-0.582932	-4.38015	-6.57767	0
0.8200	105.365	-1.80595	2.33448	-6.57767	0
0.8207	95.3054	-6.38177	12.0976	-7.49283	0
0.8213	85.2453	-9.7384	22.7752	-6.57767	0
0.8220	79.9506	-10.0432	27.9656	-6.88272	0
0.8227	68.3022	-9.12879	21.8607	-7.18778	0
0.8233	59.5658	-8.82399	10.8782	-4.74736	0
0.8240	50.0353	-10.0432	-0.112312	-4.44231	0
0.8247	33.6216	-10.3518	-14.761	-8.10565	0
0.8253	23.5616	-10.6566	-31.5435	-8.71576	0
0.8260	3.17685	-12.7902	-41.3066	-5.66252	0
0.8267	-9.53054	-10.3518	-35.2017	-3.22211	0
0.8273	41.0343	-3.32995	-15.6755	-1.69685	0
0.8280	80.2153	0.636272	2.33448	-2.0019	0
0.8287	18.5316	-1.19634	10.8782	-3.52716	0
0.8293	-55.3301	-2.41555	12.0976	-1.3918	0
0.8300	-64.5959	-1.19634	2.02963	-0.473919	0
0.8307	-68.5669	-1.80595	-16.59	-3.83221	0
0.8313	-87.8927	-3.93955	-24.8289	-5.66252	0
0.8320	-97.4233	-4.55297	-11.7045	-4.74736	0
0.8327	-106.689	-3.93955	10.8782	-5.66252	0
0.8333	-118.602	-5.16257	25.5268	-5.35747	0
0.8340	-128.397	-7.60479	28.2704	-3.52716	0
0.8347	-138.458	-8.51919	24.3074	-4.74736	0
0.8353	-145.87	-10.3518	13.9266	-5.66252	0
0.8360	-157.254	-13.4036	2.94417	-4.74736	0
0.8367	-168.638	-13.7084	2.63932	-6.27262	0
0.8373	-177.109	-13.095	10.2685	-7.49283	0
0.8380	-200.141	-14.6228	10.8782	-7.18778	0
0.8387	-198.553	-14.0132	6.29747	-6.57767	0
0.8393	-134.751	-10.3518	6.29747	-4.13726	0
0.8400	-112.513	-9.43359	8.74426	-3.83221	0
0.8407	-186.11	-8.51919	11.7927	-8.4107	0
0.8413	-239.322	-2.72035	9.6588	-9.02081	0
0.8420	-231.645	0.331471	-4.685	-3.83221	0
0.8427	-232.704	-0.582932	-21.4676	-2.0019	0
0.8433	-241.175	2.46889	-31.5435	-2.30695	0
0.8440	-237.204	6.13031	-42.2212	-1.3918	0
0.8447	-240.117	5.82551	-53.2117	-1.69685	0
0.8453	-240.117	8.87733	-57.4795	-1.08675	0
0.8460	-236.41	12.5388	-59.6214	-1.08675	0
0.8467	-240.381	10.0965	-59.6214	-3.83221	0
0.8473	-232.704	8.26392	-51.3826	-3.52716	0
0.8480	-224.497	10.4013	-43.4405	0.746287	0
0.8487	-227.144	7.04472	-35.8114	0.441235	0
0.8493	-217.879	-0.891543	-18.4191	-1.08675	0
0.8500	-219.202	-4.55297	0.810248	0.746287	0
0.8507	-221.055	-3.32995	13.0121	1.05134	0
0.8513	-156.46	-3.02515	28.2704	0.441235	0
0.8520	-93.1875	-6.07697	45.3659	0.136184	0
0.8527	-132.104	-8.21439	47.195	-2.0019	0
0.8533	-187.963	-5.77217	38.3464	-2.0019	0
0.8540	-177.903	-1.19634	41.09	1.66144	0
0.8547	-161.225	2.46889	56.0435	2.27154	0
0.8553	-157.783	4.9073	61.8436	1.05134	0
0.8560	-142.164	3.68809	49.9386	0.136184	0
0.8567	-130.78	1.24587	35.8996	-2.91705	0
0.8573	-122.573	1.55068	24.9171	-3.83221	0
0.8580	-108.542	3.99289	7.51686	-1.08675	0
0.8587	-97.4233	5.2121	-9.8754	0.136184	0
0.8593	-80.7448	4.6025	-17.1997	-1.69685	0
0.8600	-67.7727	3.68809	-15.9803	-2.30695	0
0.8607	-61.6837	5.2121	-8.04633	-1.69685	0
0.8613	-40.5048	8.26392	-1.63654	-0.473919	0
0.8620	-30.4448	11.3157	-7.43664	-0.168868	0
0.8627	-26.4737	14.6762	-14.1432	-0.168868	0
0.8633	45.0053	19.252	-15.3707	1.66144	0
0.8640	119.926	23.523	-23.9144	3.1867	0
0.8647	87.0985	25.6604	-36.1162	1.96649	0
0.8653	35.21	27.1883	-33.6774	1.05134	0
0.8660	58.2422	27.1883	-26.0483	2.27154	0
0.8667	86.3043	24.746	-35.5065	2.5766	0
0.8673	92.1285	24.4412	-52.602	2.5766	0
0.8680	113.572	29.0171	-51.9923	2.88165	0
0.8687	134.222	28.1027	-28.7919	3.1867	0
0.8693	147.723	16.505	0.810248	3.49175	0
0.8700	166.255	7.95912	30.4124	3.49175	0
0.8707	181.08	7.34952	58.4823	2.5766	0
0.8713	197.229	4.9073	70.997	1.35639	0
0.8720	213.908	1.55068	62.4533	1.35639	0
0.8727	227.144	3.38329	47.4998	2.88165	0
0.8733	246.206	7.34952	30.4124	4.10185	0
0.8740	251.5	12.234	6.29747	4.4069	0
0.8747	259.442	17.4194	-11.0948	5.32206	0
0.8753	331.98	17.4194	-10.7899	4.10185	0
0.8760	398.165	14.3676	-4.98985	-0.168868	0
0.8767	361.101	12.5388	-0.112312	-1.69685	0
0.8773	309.213	8.57253	7.51686	0.746287	0
0.8780	323.773	3.07849	8.13457	2.5766	0
0.8787	343.893	0.331471	-4.685	1.05134	0
0.8793	347.6	-2.72035	-17.1997	-0.473919	0
0.8800	360.837	-5.16257	-17.5046	0.136184	0
0.8807	371.691	-2.41555	-15.0658	2.5766	0
0.8813	381.221	-3.02515	-19.3336	3.49175	0
0.8820	391.811	-11.2662	-24.2192	3.49175	0
0.8827	396.841	-14.9276	-25.7434	2.5766	0
0.8833	408.754	-13.4036	-30.9338	2.27154	0
0.8840	418.814	-14.6228	-32.1532	4.4069	0
0.8847	419.608	-12.1806	-13.8384	6.54499	0
0.8853	425.962	-6.38177	10.8782	3.49175	0
0.8860	421.726	-6.07697	25.222	1.05134	0
0.8867	435.493	-4.55297	37.4238	4.4069	0
0.8873	516.767	2.46889	57.5677	8.3753	0
0.8880	558.86	3.38329	70.3873	7.46014	0
0.8887	480.763	0.636272	60.9291	5.01701	0
0.8893	421.197	3.07849	35.5948	5.01701	0
0.8900	451.112	1.24587	19.117	5.93489	0
0.8907	464.084	-8.51919	18.2025	5.32206	0
0.8913	441.052	-16.4555	17.8977	1.96649	0
0.8920	436.551	-19.8121	13.6218	0.441235	0
0.8927	444.229	-20.4217	0.192534	0.746287	0
0.8933	451.906	-19.5073	-37.9533	1.66144	0
0.8940	448.2	-19.5073	-79.7573	1.66144	0
0.8947	428.08	-18.5891	-82.2041	2.27154	0
0.8953	421.991	-14.9276	-56.8698	2.5766	0
0.8960	427.286	-13.7084	-42.8308	3.1867	0
0.8967	419.079	-14.6228	-44.0583	1.96649	0
0.8973	407.695	-13.4036	-48.3261	-0.778971	0
0.8980	384.134	-8.82399	-52.2971	0.441235	0
0.8987	368.249	-0.278131	-53.8213	3.49175	0
0.8993	421.197	7.95912	-47.7164	4.10185	0
0.9000	466.732	10.7061	-26.9628	4.10185	0
0.9007	398.959	15.2858	4.4684	3.1867	0
0.9013	315.302	22.6086	27.9656	-1.08675	0
0.9020	304.712	25.9652	42.3094	-3.22211	0
0.9027	299.153	27.4931	56.6532	0.746287	0
0.9033	274.797	29.9315	54.8241	2.5766	0
0.9040	260.766	25.0508	27.9656	0.746287	0
0.9047	240.117	16.2002	7.8217	1.66144	0
0.9053	216.82	14.6762	7.21201	3.49175	0
0.9060	201.2	13.4532	3.55386	1.05134	0
0.9067	178.962	4.6025	-10.7899	-1.08675	0
0.9073	157.519	-2.11075	-13.2287	-1.08675	0
0.9080	136.075	-0.582932	4.77324	-1.08675	0
0.9087	106.954	1.55068	26.7462	-1.08675	0
0.9093	86.3043	2.77369	32.5463	-2.0019	0
0.9100	53.4769	4.9073	23.6978	-1.3918	0
0.9107	20.6495	6.43511	11.7927	1.66144	0
0.9113	56.389	6.13031	-2.24623	3.49175	0
0.9120	89.4811	1.55068	-16.2852	1.96649	0
0.9127	10.3247	-7.29999	-22.9998	1.66144	0
0.9133	-86.8338	-14.6228	-21.1627	3.49175	0
0.9140	-112.778	-16.1468	-18.1143	5.01701	0
0.9147	-135.81	-15.5372	-21.7804	5.01701	0
0.9153	-177.639	-14.9276	-28.1822	1.66144	0
0.9160	-204.112	-12.1806	-26.3531	-0.168868	0
0.9167	-231.645	-7.90959	-12.0093	2.88165	0
0.9173	-265.796	-2.72035	15.4589	2.5766	0
0.9180	-297.035	2.46889	38.6512	-0.778971	0
0.9187	-329.862	7.04472	29.7947	-0.168868	0
0.9193	-358.189	10.4013	-2.55108	1.05134	0
0.9200	-388.899	9.18213	-13.5336	0.441235	0
0.9207	-425.962	4.6025	4.16355	1.05134	0
0.9213	-454.289	1.55068	34.6802	0.441235	0
0.9220	-495.853	-0.278131	76.7971	-1.69685	0
0.9227	-530.798	-3.93955	108.838	0.441235	0
0.9233	-498.235	-6.68657	93.8845	1.35639	0
0.9240	-475.468	-7.60479	37.4238	-2.91705	0
0.9247	-558.066	-9.43359	-20.2482	-3.22211	0
0.9253	-652.577	-10.0432	-51.3826	0.136184	0
0.9260	-677.992	-8.21439	-51.0697	0.136184	0
0.9267	-697.318	-7.90959	-35.5065	-2.0019	0
0.9273	-731.469	-8.82399	-15.0658	-3.22211	0
0.9280	-753.707	-7.29999	4.4684	-3.22211	0
0.9287	-778.592	-4.85777	5.38294	-1.3918	0
0.9293	-807.448	-2.11075	-11.7045	1.66144	0
0.9300	-831.274	-0.278131	-15.0658	3.1867	0
0.9307	-852.453	0.331471	3.85871	3.1867	0
0.9313	-871.779	0.0266701	25.5268	2.5766	0
0.9320	-897.459	-0.582932	29.185	1.05134	0
0.9327	-921.55	-4.85777	11.183	1.05134	0
0.9333	-939.023	-9.43359	-6.51408	1.35639	0
0.9340	-975.027	-9.43359	-1.02685	-1.08675	0
0.9347	-988.264	-6.07697	9.6588	-2.91705	0
0.9353	-933.992	-4.24817	3.55386	-1.08675	0
0.9360	-920.491	-2.72035	-5.59954	0.441235	0
0.9367	-1007.32	0.0266701	3.24902	-1.08675	0
0.9373	-1071.39	2.16028	24.6123	-1.08675	0
0.9380	-1071.39	2.46889	37.4238	-0.778971	0
0.9387	-1084.63	4.2977	36.5093	-2.0019	0
0.9393	-1103.42	6.73991	42.0046	-0.168868	0
0.9400	-1106.34	7.04472	50.8531	3.1867	0
0.9407	-1117.19	7.04472	33.156	2.5766	0
0.9413	-1124.07	9.79174	-4.685	1.05134	0
0.9420	-1121.69	11.9292	-27.5725	1.66144	0
0.9427	-1127.25	10.4013	-28.1822	0.746287	0
0.9433	-1125.4	7.95912	-24.8289	0.136184	0
0.9440	-1121.69	7.95912	-27.5725	1.05134	0
0.9447	-1125.4	10.0965	-33.3726	0.746287	0
0.9453	-1117.19	11.9292	-33.0678	1.05134	0
0.9460	-1121.43	12.5388	-26.3531	3.49175	0
0.9467	-1126.46	10.0965	-20.553	4.4069	0
0.9473	-1058.95	3.99289	-11.7045	3.7968	0
0.9480	-988.264	-4.24817	1.11509	3.49175	0
0.9487	-1027.71	-7.90959	0.810248	2.5766	0
0.9493	-1086.22	-5.77217	-15.0658	2.5766	0
0.9500	-1069.54	-3.93955	-33.0678	3.49175	0
0.9507	-1046.24	-1.80595	-46.8019	2.5766	0
0.9513	-1039.36	4.9073	-56.8698	3.1867	0
0.9520	-1015.53	11.3157	-57.7843	5.32206	0
0.9527	-995.676	13.1484	-48.6309	2.88165	0
0.9533	-982.969	13.4532	-37.9533	0.441235	0
0.9540	-960.466	13.4532	-33.9823	3.1867	0
0.9547	-937.169	11.9292	-39.7824	4.71196	0
0.9553	-912.284	9.79174	-50.1552	2.88165	0
0.9560	-890.311	8.87733	-53.5165	3.49175	0
0.9567	-872.044	8.87733	-45.8873	3.7968	0
0.9573	-839.746	7.95912	-31.2387	2.5766	0
0.9580	-819.361	3.68809	-15.3707	3.1867	0
0.9587	-803.212	-3.02515	-2.24623	3.49175	0
0.9593	-716.114	-6.68657	6.29747	0.136184	0
0.9600	-621.338	-5.77217	15.4589	-0.168868	0
0.9607	-634.31	-4.55297	29.7947	1.66144	0
0.9613	-670.05	-3.93955	43.5288	1.05134	0
0.9620	-633.251	-1.80595	49.6337	1.35639	0
0.9627	-587.981	3.99289	49.9386	4.4069	0
0.9633	-558.331	10.7061	53.6047	5.32206	0
0.9640	-513.325	14.0628	76.4922	4.4069	0
0.9647	-473.615	11.6244	112.504	4.10185	0
0.9653	-439.728	6.13031	111.886	2.88165	0
0.9660	-397.635	6.43511	55.7387	2.5766	0
0.9667	-361.631	11.6244	0.49738	4.4069	0
0.9673	-323.773	11.9292	-23.3047	3.49175	0
0.9680	-279.562	7.65432	-43.1357	2.27154	0
0.9687	-240.117	6.13031	-58.394	4.4069	0
0.9693	-199.347	7.95912	-54.7359	5.93489	0
0.9700	-170.491	9.18213	-54.431	5.32206	0
0.9707	-138.193	9.18213	-56.2601	6.85004	0
0.9713	-43.4169	7.65432	-43.1357	8.07025	0
0.9720	44.4758	2.46889	-38.563	5.32206	0
0.9727	29.9153	-1.19634	-45.5825	2.88165	0
0.9733	2.38263	1.55068	-35.8114	3.49175	0
0.9740	42.6227	2.46889	-20.2482	2.88165	0
0.9747	87.8927	-2.11075	-7.13179	2.5766	0
0.9753	118.602	-5.46737	21.8607	3.7968	0
0.9760	161.754	-3.63475	44.7482	2.5766	0
0.9767	198.818	-2.11075	43.2239	-0.168868	0
0.9773	231.38	-3.93955	45.053	0.136184	0
0.9780	270.826	-5.46737	57.2629	1.66144	0
0.9787	305.771	-3.32995	71.6067	1.66144	0
0.9793	344.688	-0.582932	95.1039	0.441235	0
0.9800	383.869	-2.72035	96.0184	0.746287	0
0.9807	416.167	-6.38177	52.995	2.5766	0
0.9813	455.613	-7.60479	11.7927	3.1867	0
0.9820	483.939	-10.3518	-2.85592	0.441235	0
0.9827	514.119	-12.7902	-17.5046	-0.778971	0
0.9833	603.071	-9.12879	-33.9823	0.746287	0
0.9840	679.845	-4.55297	-38.8678	0.746287	0
0.9847	656.019	-5.16257	-44.9728	-1.08675	0
0.9853	623.985	-6.07697	-55.0407	-0.473919	0
0.9860	657.872	-5.46737	-59.9263	1.05134	0
0.9867	693.611	-7.90959	-58.6989	-0.168868	0
0.9873	716.908	-10.3518	-52.2971	-1.08675	0
0.9880	753.177	-9.12879	-40.3921	0.746287	0
0.9887	779.651	-10.9614	-27.2677	1.05134	0
0.9893	802.418	-20.4217	-18.4191	0.441235	0
0.9900	833.657	-32.3242	-10.1802	1.66144	0
0.9907	859.072	-41.171	3.24902	3.49175	0
0.9913	883.692	-46.0555	15.146	3.1867	0
0.9920	908.048	-44.8362	20.0316	2.27154	0
0.9927	926.315	-36.9	30.0995	1.66144	0
0.9933	950.141	-24.6927	39.2609	2.27154	0
0.9940	961.525	-10.0432	27.9656	2.88165	0
0.9947	978.733	4.6025	4.77324	4.71196	0
0.9953	1058.15	14.0628	-0.417158	7.15509	0
0.9960	1123.54	17.7242	13.0121	8.07025	0
0.9967	1084.63	17.4194	23.3929	5.93489	0
0.9973	1035.92	16.505	14.5363	2.88165	0
0.9980	1054.71	17.4194	-8.65602	0.746287	0
0.9987	1075.36	18.0328	-22.3901	0.441235	0
0.9993	1078.27	15.2858	-19.3336	1.96649	0
1.0000	1090.72	12.234	-16.8949	2.88165	0
1.0007	1100.25	11.6244	-17.1997	1.35639	0
1.0013	1104.75	9.18213	-4.685	0.746287	0
1.0020	1114.01	4.2977	15.4589	1.96649	0
1.0027	1121.16	-0.278131	24.6123	1.66144	0
1.0033	1128.31	-4.24817	30.0995	0.746287	0
1.0040	1132.28	-7.29999	41.6997	1.05134	0
1.0047	1135.99	-8.51919	45.9756	1.96649	0
1.0053	1139.43	-8.21439	34.0705	2.27154	0
1.0060	1126.72	-6.68657	22.7752	1.05134	0
1.0067	1139.16	-9.43359	19.117	0.136184	0
1.0073	1210.91	-16.4555	8.13457	1.96649	0
1.0080	1235	-21.9457	-12.3142	3.7968	0
1.0087	1163.25	-24.6927	-25.7434	4.10185	0
1.0093	1114.81	-24.9975	-31.2387	4.4069	0
1.0100	1122.75	-21.6409	-35.8114	5.01701	0
1.0107	1118.25	-16.1468	-34.8968	4.10185	0
1.0113	1107.92	-11.8758	-24.8289	5.01701	0
1.0120	1106.34	-7.90959	-6.81892	6.54499	0
1.0127	1092.31	-3.32995	20.3364	4.10185	0
1.0133	1082.51	-0.278131	51.7676	2.5766	0
1.0140	1076.42	-0.582932	69.7776	5.93489	0
1.0147	1060.01	-1.19634	55.7387	6.85004	0
1.0153	1051.54	-0.278131	14.5363	3.7968	0
1.0160	1041.21	-0.278131	-18.724	4.10185	0
1.0167	1019.5	-4.85777	-24.2192	3.49175	0
1.0173	1009.44	-10.0432	-22.695	-0.168868	0
1.0180	983.234	-10.0432	-30.0193	-1.08675	0
1.0187	955.171	-7.29999	-35.2017	0.136184	0
1.0193	999.383	-8.51919	-35.5065	-1.08675	0
1.0200	1039.62	-13.7084	-36.1162	-0.778971	0
1.0207	969.997	-16.1468	-35.2017	1.35639	0
1.0213	886.075	-13.095	-30.9338	1.66144	0
1.0220	871.515	-8.51919	-19.6385	2.5766	0
1.0227	860.396	-6.68657	-4.07531	2.5766	0
1.0233	832.598	-4.85777	-0.722003	1.66144	0
1.0240	817.773	-2.11075	-2.85592	1.05134	0
1.0247	799.506	0.0266701	24.3074	0.746287	0
1.0253	777.003	0.0266701	75.5777	-0.168868	0
1.0260	760.59	-0.582932	105.79	-0.473919	0
1.0267	739.411	-0.582932	96.0184	-1.08675	0
1.0273	721.144	-1.19634	60.6242	-1.3918	0
1.0280	699.7	-3.93955	21.251	-0.168868	0
1.0287	670.844	-7.60479	3.55386	-1.08675	0
1.0293	652.577	-6.99138	17.288	-4.44231	0
1.0300	623.985	-1.80595	41.3949	-3.52716	0
1.0307	595.394	2.46889	48.7192	-0.473919	0
1.0313	630.604	1.85548	41.6997	0.746287	0
1.0320	662.902	-0.278131	37.4238	0.746287	0
1.0327	589.57	-1.80595	36.8142	-2.0019	0
1.0333	498.5	-2.11075	31.3269	-5.66252	0
1.0340	479.174	-2.41555	24.9171	-4.74736	0
1.0347	470.173	-0.891543	25.8317	-3.22211	0
1.0353	442.111	1.24587	31.9366	-4.74736	0
1.0360	422.785	1.55068	31.9366	-3.83221	0
1.0367	399.753	2.16028	13.6218	-1.08675	0
1.0373	374.074	4.2977	-17.5046	-0.168868	0
1.0380	352.1	6.13031	-34.8968	1.35639	0
1.0387	326.686	7.04472	-29.4096	2.88165	0
1.0393	308.154	8.26392	-24.524	1.66144	0
1.0400	289.358	6.13031	-30.3241	-1.3918	0
1.0407	261.56	2.46889	-35.2017	-2.30695	0
1.0413	239.587	1.85548	-33.3726	-1.69685	0
1.0420	209.407	3.38329	-28.487	-1.69685	0
1.0427	186.11	4.2977	-21.7804	-3.83221	0
1.0433	225.027	3.38329	-18.724	-5.96757	0
1.0440	252.03	-1.50115	-25.7434	-5.35747	0
1.0447	177.374	-5.77217	-33.0678	-3.52716	0
1.0453	92.1285	-6.07697	-28.487	-4.74736	0
1.0460	74.1264	-6.68657	-12.9239	-5.66252	0
1.0467	62.478	-8.51919	6.60232	-2.91705	0
1.0473	35.21	-8.21439	18.2025	-0.168868	0
1.0480	18.0021	-6.38177	8.13457	-1.08675	0
1.0487	1.05895	-3.02515	-15.6755	-1.3918	0
1.0493	-21.4437	0.636272	-32.1532	0.746287	0
1.0500	-41.5637	2.46889	-40.0872	-0.473919	0
1.0507	-61.9485	3.99289	-48.3261	-3.83221	0
1.0513	-81.8038	5.52071	-50.46	-2.91705	0
1.0520	-105.63	4.2977	-44.9728	-0.168868	0
1.0527	-127.603	3.68809	-44.9728	-0.168868	0
1.0533	-146.135	4.6025	-48.0212	-0.473919	0
1.0540	-182.404	4.2977	-43.4405	0.746287	0
1.0547	-195.111	2.16028	-34.8968	0.136184	0
1.0553	-149.841	0.636272	-28.487	-1.08675	0
1.0560	-148.518	0.636272	-26.658	-1.08675	0
1.0567	-236.41	1.55068	-30.9338	-2.0019	0
1.0573	-300.477	-2.41555	-34.8968	-1.08675	0
1.0580	-311.86	-8.51919	-26.3531	1.35639	0
1.0587	-337.275	-8.51919	-11.0948	0.136184	0
1.0593	-364.014	-5.77217	1.41994	-2.0019	0
1.0600	-374.868	-5.77217	9.6588	-0.778971	0
1.0607	-395.782	-3.63475	10.2685	-1.08675	0
1.0613	-416.961	-2.11075	2.94417	-3.83221	0
1.0620	-433.375	-1.50115	4.77324	-2.91705	0
1.0627	-456.142	4.2977	23.3929	-0.168868	0
1.0633	-471.762	11.9292	42.3094	-0.168868	0
1.0640	-487.91	12.8436	46.8901	-0.168868	0
1.0647	-510.148	10.7061	30.0995	-0.168868	0
1.0653	-521.532	9.79174	-2.24623	-3.22211	0
1.0660	-546.682	8.57253	-24.524	-3.83221	0
1.0667	-571.567	6.43511	-17.8094	1.35639	0
1.0673	-527.621	3.99289	1.41994	3.49175	0
1.0680	-485.528	2.77369	6.29747	-2.0019	0
1.0687	-551.712	7.04472	-3.16077	-4.74736	0
1.0693	-636.163	12.234	-3.16077	-0.473919	0
1.0700	-649.4	10.0965	4.77324	1.66144	0
1.0707	-653.371	3.07849	-2.85592	-0.778971	0
1.0713	-675.344	0.941073	-17.5046	-1.08675	0
1.0720	-686.993	5.52071	-17.5046	0.746287	0
1.0727	-698.906	7.04472	-11.0948	-0.168868	0
1.0733	-715.32	1.85548	-3.77046	-2.91705	0
1.0740	-730.939	-0.278131	11.4879	-3.52716	0
1.0747	-748.147	2.16028	22.1655	-0.168868	0
1.0753	-755.295	1.24587	29.7947	2.5766	0
1.0760	-765.884	-0.891543	42.9191	0.746287	0
1.0767	-787.858	2.77369	40.4803	-1.3918	0
1.0773	-796.859	6.73991	21.251	0.441235	0
1.0780	-813.537	6.73991	19.117	2.88165	0
1.0787	-832.598	8.57253	21.5558	3.49175	0
1.0793	-785.74	8.87733	3.55386	4.4069	0
1.0800	-741.264	5.2121	-9.8754	3.49175	0
1.0807	-803.212	4.2977	-2.85592	0.441235	0
1.0813	-879.192	7.04472	2.33448	-1.08675	0
1.0820	-883.957	6.43511	4.4684	-0.168868	0
1.0827	-886.34	5.2121	12.7073	-1.08675	0
1.0833	-904.871	7.95912	11.4879	-3.52716	0
1.0840	-906.46	8.87733	-0.112312	-3.22211	0
1.0847	-910.431	5.2121	-1.63654	-0.168868	0
1.0853	-918.638	-0.582932	5.99263	0.441235	0
1.0860	-922.344	-2.72035	7.21201	-1.3918	0
1.0867	-930.551	-1.50115	2.02963	-2.30695	0
1.0873	-933.728	-3.02515	-9.26571	-0.473919	0
1.0880	-935.051	-3.63475	-28.487	1.05134	0
1.0887	-941.935	1.55068	-41.3066	0.746287	0
1.0893	-940.611	5.52071	-35.5065	-1.08675	0
1.0900	-950.671	3.68809	-24.8289	-0.473919	0
1.0907	-957.819	4.6025	-21.4676	1.96649	0
1.0913	-900.636	7.95912	-16.59	1.05134	0
1.0920	-844.511	6.73991	-4.07531	-2.91705	0
1.0927	-888.722	2.77369	9.35396	-3.83221	0
1.0933	-950.406	0.0266701	18.5074	-2.91705	0
1.0940	-946.965	-2.72035	29.4898	-3.52716	0
1.0947	-934.522	-0.582932	52.995	-2.612	0
1.0953	-934.787	5.2121	78.931	0.136184	0
1.0960	-924.991	5.82551	79.8456	-2.0019	0
1.0967	-919.961	1.55068	57.8726	-6.27262	0
1.0973	-916.52	-0.278131	38.6512	-6.27262	0
1.0980	-906.989	0.331471	23.6978	-6.27262	0
1.0987	-903.548	1.24587	3.85871	-7.8006	0
1.0993	-894.811	3.68809	-12.0093	-5.35747	0
1.1000	-881.045	5.52071	-20.2482	-3.83221	0
1.1007	-870.985	3.99289	-25.4386	-5.35747	0
1.1013	-854.836	1.85548	-19.0288	-3.52716	0
1.1020	-849.012	0.636272	-6.20923	-2.0019	0
1.1027	-833.657	-0.891543	-8.96086	-5.05241	0
1.1033	-755.295	0.0266701	-24.8289	-4.74736	0
1.1040	-689.64	4.2977	-37.6485	-1.08675	0
1.1047	-725.644	6.13031	-42.526	-2.0019	0
1.1053	-769.591	4.2977	-30.3241	-3.52716	0
1.1060	-745.235	2.46889	-5.29469	-3.52716	0
1.1067	-716.114	1.85548	-6.51408	-4.44231	0
1.1073	-702.612	0.636272	-35.8114	-2.91705	0
1.1080	-677.198	0.331471	-44.9728	-0.168868	0
1.1087	-653.371	3.38329	-26.3531	-1.08675	0
1.1093	-630.074	9.48693	-9.26571	-1.08675	0
1.1100	-604.66	12.5388	-0.417158	1.66144	0
1.1107	-587.187	7.95912	-1.02685	0.441235	0
1.1113	-563.625	2.46889	-13.5336	-3.22211	0
1.1120	-539.269	2.77369	-21.1627	-3.83221	0
1.1127	-523.915	3.68809	-12.619	-2.91705	0
1.1133	-501.677	3.99289	4.4684	-2.612	0
1.1140	-487.646	7.04472	24.9171	-2.612	0
1.1147	-471.232	8.87733	45.053	-3.83221	0
1.1153	-394.988	8.26392	59.3968	-5.35747	0
1.1160	-326.156	9.48693	66.7211	-6.57767	0
1.1167	-357.395	7.95912	63.3678	-6.27262	0
1.1173	-399.224	4.6025	50.2434	-5.05241	0
1.1180	-374.074	5.2121	35.5948	-5.35747	0
1.1187	-347.335	3.38329	21.5558	-7.18778	0
1.1193	-334.098	-1.80595	9.04911	-8.10565	0
1.1200	-305.771	-1.19634	-1.3317	-5.96757	0
1.1207	-284.063	1.24587	-14.761	-2.30695	0
1.1213	-265.531	-1.19634	-27.8774	-2.0019	0
1.1220	-234.557	-3.32995	-35.2017	-5.66252	0
1.1227	-209.937	-1.50115	-43.1357	-6.27262	0
1.1233	-191.405	1.85548	-49.2406	-3.83221	0
1.1240	-169.432	3.68809	-41.9163	-4.44231	0
1.1247	-147.194	2.16028	-32.1532	-3.83221	0
1.1253	-122.838	0.636272	-32.4581	-0.473919	0
1.1260	-109.336	2.46889	-27.5725	-0.778971	0
1.1267	-84.1864	4.2977	-10.4851	-3.22211	0
1.1273	0.529474	4.9073	2.33448	-1.69685	0
1.1280	72.538	6.13031	2.63932	1.35639	0
1.1287	47.3879	5.82551	3.55386	1.66144	0
1.1293	11.3837	4.6025	13.6218	0.746287	0
1.1300	39.4458	3.38329	31.6318	-0.778971	0
1.1307	71.479	0.0266701	48.1095	-2.30695	0
1.1313	88.4222	-2.11075	47.195	-2.91705	0
1.1320	115.69	0.0266701	18.8122	-1.69685	0
1.1327	137.928	0.636272	-16.59	-0.168868	0
1.1333	155.401	-1.19634	-28.7919	-0.473919	0
1.1340	180.021	0.0266701	-14.1432	-2.91705	0
1.1347	202.524	0.636272	6.60232	-3.83221	0
1.1353	228.468	-2.72035	17.5928	-5.05241	0
1.1360	251.236	-3.32995	20.0316	-5.66252	0
1.1367	264.737	1.85548	21.5558	-2.91705	0
1.1373	286.181	5.2121	17.8977	-1.69685	0
1.1380	299.418	2.16028	2.02963	-5.66252	0
1.1387	316.096	0.0266701	-12.0093	-6.57767	0
1.1393	391.811	1.24587	-14.761	-4.13726	0
1.1400	459.319	0.636272	-14.761	-5.66252	0
1.1407	422.256	-1.80595	-11.3996	-7.18778	0
1.1413	371.426	-2.41555	-4.38015	-5.66252	0
1.1420	395.517	-2.11075	-8.65602	-5.66252	0
1.1427	429.404	-0.582932	-28.487	-4.74736	0
1.1433	434.698	2.46889	-46.8019	-2.0019	0
1.1440	443.964	3.99289	-53.2117	-1.69685	0
1.1447	461.966	2.46889	-49.8503	-3.52716	0
1.1453	480.233	0.331471	-36.7339	-2.91705	0
1.1460	499.559	-1.80595	-16.2852	-2.0019	0
1.1467	514.119	-3.93955	2.02963	-4.44231	0
1.1473	523.385	-5.77217	19.117	-6.57767	0
1.1480	529.209	-6.07697	38.0416	-5.66252	0
1.1487	545.623	-2.11075	44.4433	-4.44231	0
1.1493	564.949	1.55068	23.6978	-3.22211	0
1.1500	554.889	2.16028	-0.417158	-1.69685	0
1.1507	571.567	5.2121	8.74426	-0.778971	0
1.1513	661.578	7.95912	37.4238	0.746287	0
1.1520	697.847	4.9073	46.5853	3.7968	0
1.1527	625.044	5.2121	34.6802	5.01701	0
1.1533	590.099	10.7061	20.0316	3.7968	0
1.1540	623.456	11.3157	1.41994	3.49175	0
1.1547	623.191	7.34952	-12.9239	2.27154	0
1.1553	613.131	5.52071	-5.90438	-1.69685	0
1.1560	634.045	0.331471	15.4589	-4.44231	0
1.1567	638.811	-6.68657	29.7947	-4.44231	0
1.1573	632.457	-6.68657	31.0221	-3.83221	0
1.1580	640.929	-3.93955	20.3364	-2.91705	0
1.1587	642.517	-3.93955	0.49738	-0.473919	0
1.1593	641.458	-5.16257	-16.2852	0.136184	0
1.1600	647.017	-5.77217	-26.0483	-0.473919	0
1.1607	648.341	-6.07697	-35.2017	-0.778971	0
1.1613	650.724	-4.85777	-40.3921	0.746287	0
1.1620	640.929	-4.24817	-38.563	1.66144	0
1.1627	635.898	-3.93955	-36.1162	1.35639	0
1.1633	694.67	-2.11075	-31.8484	0.136184	0
1.1640	746.823	-0.891543	-20.553	-0.778971	0
1.1647	697.053	-1.19634	-13.8384	-0.473919	0
1.1653	638.546	-2.41555	-19.3336	0.136184	0
1.1660	650.724	-4.85777	-23.3047	0.136184	0
1.1667	659.725	-8.21439	-22.9998	-0.168868	0
1.1673	649.135	-10.3518	-27.5725	0.136184	0
1.1680	657.342	-11.8758	-29.4096	0.441235	0
1.1687	658.931	-13.095	-20.8579	0.746287	0
1.1693	650.724	-10.3518	-21.1627	1.05134	0
1.1700	656.019	-3.93955	-31.5435	1.66144	0
1.1707	659.725	0.636272	-20.553	3.49175	0
1.1713	658.931	-0.582932	11.7927	4.4069	0
1.1720	658.401	-4.55297	31.9366	2.5766	0
1.1727	651.783	-8.21439	36.2045	4.4069	0
1.1733	651.783	-8.82399	41.09	8.9854	0
1.1740	644.9	-6.68657	34.9851	7.76519	0
1.1747	641.987	-3.93955	9.96365	5.32206	0
1.1753	697.582	-3.02515	-6.51408	7.15509	0
1.1760	744.441	-3.93955	0.192534	5.62711	0
1.1767	689.905	-8.82399	4.16355	-0.473919	0
1.1773	629.015	-14.6228	-8.35117	-2.91705	0
1.1780	635.898	-14.0132	-17.5046	-1.08675	0
1.1787	638.546	-9.7384	-17.5046	0.746287	0
1.1793	626.897	-7.90959	-26.0483	4.10185	0
1.1800	636.957	-7.90959	-44.0583	5.32206	0
1.1807	635.369	-8.21439	-55.0407	2.27154	0
1.1813	625.839	-7.60479	-58.0892	1.35639	0
1.1820	633.516	-3.63475	-64.499	4.71196	0
1.1827	634.045	-0.278131	-70.2991	5.62711	0
1.1833	627.692	0.0266701	-62.0602	3.1867	0
1.1840	629.28	3.07849	-42.2212	3.49175	0
1.1847	629.015	4.6025	-25.1337	4.4069	0
1.1853	625.839	-0.278131	-15.9803	3.49175	0
1.1860	615.779	-2.11075	-4.38015	4.4069	0
1.1867	617.367	1.55068	13.6218	8.07025	0
1.1873	671.109	0.636272	27.3559	7.76519	0
1.1880	711.084	-2.11075	30.4124	7.46014	0
1.1887	657.077	-0.278131	28.2704	12.0359	0
1.1893	595.658	0.636272	27.6608	12.9538	0
1.1900	599.1	-0.278131	31.6318	7.76519	0
1.1907	603.601	0.636272	36.5093	6.23994	0
1.1913	589.305	0.941073	36.2045	7.46014	0
1.1920	589.834	-2.11075	32.5463	5.62711	0
1.1927	589.04	-3.02515	27.6608	5.32206	0
1.1933	576.597	-2.11075	17.288	7.46014	0
1.1940	567.861	-1.50115	5.99263	6.85004	0
1.1947	561.772	-1.19634	0.810248	4.71196	0
1.1953	555.154	0.941073	-5.29469	4.4069	0
1.1960	540.858	2.77369	-11.3996	5.32206	0
1.1967	524.179	3.68809	-6.51408	6.23994	0
1.1973	515.443	5.2121	1.72479	6.85004	0
1.1980	491.352	5.82551	0.49738	5.01701	0
1.1987	482.616	3.99289	-6.51408	5.32206	0
1.1993	534.769	4.6025	-16.8949	7.46014	0
1.2000	549.065	10.0965	-30.3241	5.93489	0
1.2007	457.466	10.4013	-36.1162	2.27154	0
1.2013	387.84	4.2977	-26.658	3.49175	0
1.2020	394.194	2.77369	-7.13179	7.15509	0
1.2027	380.692	4.9073	9.96365	8.3753	0
1.2033	343.364	6.13031	11.7927	8.3753	0
1.2040	329.598	8.26392	0.49738	8.9854	0
1.2047	313.184	8.87733	-6.81892	9.90055	0
1.2053	288.828	5.2121	-4.38015	9.90055	0
1.2060	267.649	2.77369	4.4684	7.76519	0
1.2067	239.852	2.77369	17.288	6.23994	0
1.2073	215.231	0.331471	27.3559	6.23994	0
1.2080	190.081	-3.02515	32.8512	3.7968	0
1.2087	157.254	-3.32995	46.5853	0.746287	0
1.2093	131.31	-3.63475	65.5018	1.66144	0
1.2100	95.0406	-5.77217	63.9775	4.10185	0
1.2107	59.3011	-7.60479	41.09	1.96649	0
1.2113	83.9217	-5.77217	28.2704	-0.168868	0
1.2120	103.512	-0.582932	32.2415	0.746287	0
1.2127	21.7084	3.07849	23.3929	1.35639	0
1.2133	-73.8616	1.85548	-1.94139	1.05134	0
1.2140	-104.571	0.636272	-16.59	0.746287	0
1.2147	-134.222	4.2977	-21.1627	1.05134	0
1.2153	-180.286	8.26392	-32.7629	3.1867	0
1.2160	-212.054	6.43511	-44.0583	3.49175	0
1.2167	-249.118	3.07849	-42.2212	-0.778971	0
1.2173	-292.27	3.99289	-32.1532	-2.612	0
1.2180	-328.539	5.2121	-20.2482	-0.168868	0
1.2187	-370.102	4.9073	-9.26571	-0.778971	0
1.2193	-411.401	5.52071	5.38294	-1.69685	0
1.2200	-449.259	5.2121	22.7752	2.27154	0
1.2207	-487.91	4.2977	20.0316	3.1867	0
1.2213	-521.267	6.43511	-0.417158	-0.168868	0
1.2220	-566.273	8.26392	4.16355	0.136184	0
1.2227	-604.66	7.04472	34.9851	3.7968	0
1.2233	-581.098	9.18213	49.3289	5.62711	0
1.2240	-562.831	13.758	43.5288	5.32206	0
1.2247	-638.016	12.234	41.09	2.5766	0
1.2253	-726.174	11.0109	45.3659	2.27154	0
1.2260	-752.912	15.8954	51.158	5.01701	0
1.2267	-771.973	18.0328	49.3289	3.7968	0
1.2273	-804.801	13.758	35.5948	-1.3918	0
1.2280	-827.303	9.48693	25.222	-3.83221	0
1.2287	-851.924	4.9073	17.288	-5.05241	0
1.2293	-879.192	-1.80595	-0.112312	-7.49283	0
1.2300	-901.165	-6.68657	-12.9239	-7.49283	0
1.2307	-925.786	-8.82399	-20.2482	-5.66252	0
1.2313	-948.818	-9.43359	-48.3261	-6.27262	0
1.2320	-972.909	-6.99138	-87.9962	-4.74736	0
1.2327	-997.265	-3.63475	-103.567	-1.08675	0
1.2333	-1013.68	-1.80595	-78.2331	-1.08675	0
1.2340	-1041.48	-1.80595	-19.6385	-2.30695	0
1.2347	-1061.07	0.0266701	22.4704	-0.473919	0
1.2353	-1022.94	5.2121	9.35396	-0.473919	0
1.2360	-997.265	10.0965	-7.43664	-2.30695	0
1.2367	-1060.8	11.6244	22.7752	-0.778971	0
1.2373	-1130.96	10.0965	53.9096	-0.473919	0
1.2380	-1142.08	5.2121	51.158	-4.74736	0
1.2387	-1145.25	2.46889	48.1095	-4.74736	0
1.2393	-1157.7	3.99289	55.7387	-2.0019	0
1.2400	-1162.99	2.77369	56.3484	-5.66252	0
1.2407	-1167.49	-0.278131	58.1774	-8.71576	0
1.2413	-1168.55	1.55068	68.5582	-6.57767	0
1.2420	-1166.7	3.38329	78.6262	-4.74736	0
1.2427	-1169.34	0.636272	89.6086	-3.83221	0
1.2433	-1164.05	-2.41555	95.7136	-4.44231	0
1.2440	-1156.64	-6.38177	75.2729	-8.4107	0
1.2447	-1152.14	-10.3518	30.0995	-10.241	0
1.2453	-1138.37	-10.6566	-10.1802	-8.4107	0
1.2460	-1134.66	-9.43359	-26.9628	-8.4107	0
1.2467	-1126.19	-7.60479	-32.1532	-8.71576	0
1.2473	-1059.74	-3.32995	-50.46	-5.66252	0
1.2480	-1003.09	-1.50115	-84.338	-4.44231	0
1.2487	-1037.77	-3.02515	-107.835	-6.27262	0
1.2493	-1079.07	-2.11075	-104.482	-7.49283	0
1.2500	-1057.62	-0.582932	-89.2236	-7.18778	0
1.2507	-1032.21	-2.11075	-76.0992	-4.74736	0
1.2513	-1018.71	-1.19634	-57.7843	-2.0019	0
1.2520	-990.911	1.55068	-33.9823	-2.612	0
1.2527	-965.496	0.636272	-14.761	-2.91705	0
1.2533	-943.523	0.331471	-4.07531	-0.168868	0
1.2540	-913.078	3.07849	0.810248	-0.778971	0
1.2547	-884.751	4.6025	4.4684	-5.35747	0
1.2553	-858.013	3.68809	12.7073	-6.27262	0
1.2560	-831.01	2.77369	15.7637	-3.83221	0
1.2567	-804.007	3.99289	1.72479	-6.88272	0
1.2573	-771.973	6.13031	-11.0948	-12.0713	0
1.2580	-749.206	4.2977	-7.74148	-10.241	0
1.2587	-716.908	-3.32995	-3.77046	-8.4107	0
1.2593	-629.015	-10.9614	-1.3317	-10.8511	0
1.2600	-551.447	-12.7902	16.3734	-9.93596	0
1.2607	-562.302	-7.60479	38.6512	-7.18778	0
1.2613	-579.774	-1.50115	47.195	-8.71576	0
1.2620	-535.298	-0.278131	47.4998	-10.8511	0
1.2627	-485.528	-2.72035	42.9191	-11.1562	0
1.2633	-451.641	-3.63475	27.0511	-11.4612	0
1.2640	-405.313	-2.11075	7.51686	-12.3764	0
1.2647	-359.248	-1.19634	-4.38015	-12.6814	0
1.2653	-317.949	-1.50115	-13.8384	-10.8511	0
1.2660	-275.062	-0.278131	-24.8289	-6.88272	0
1.2667	-235.087	0.941073	-31.5435	-6.27262	0
1.2673	-191.405	-1.19634	-27.2677	-8.4107	0
1.2680	-148.518	-3.32995	-15.0658	-8.10565	0
1.2687	-110.131	-0.891543	-4.685	-6.57767	0
1.2693	-63.8016	1.85548	1.72479	-7.49283	0
1.2700	-29.3858	0.636272	8.74426	-8.4107	0
1.2707	8.20685	-0.278131	17.5928	-7.49283	0
1.2713	101.659	-1.80595	25.5268	-6.57767	0
1.2720	185.581	-4.85777	32.8512	-8.10565	0
1.2727	178.168	-5.16257	38.0416	-9.63091	0
1.2733	162.019	-4.55297	31.9366	-8.71576	0
1.2740	205.701	-6.99138	22.7752	-6.88272	0
1.2747	254.148	-7.29999	28.8801	-6.57767	0
1.2753	287.504	-2.41555	37.4238	-3.83221	0
1.2760	327.745	1.55068	30.0995	1.96649	0
1.2767	366.661	3.38329	21.8607	2.27154	0
1.2773	403.459	5.52071	28.8801	-0.168868	0
1.2780	440.787	3.99289	43.2239	0.136184	0
1.2787	478.909	-2.41555	64.2824	-2.0019	0
1.2793	525.768	-8.82399	88.0844	-6.57767	0
1.2800	560.978	-9.43359	99.9894	-3.22211	0
1.2807	587.981	-3.63475	96.933	2.5766	0
1.2813	634.045	2.46889	81.9795	-0.473919	0
1.2820	669.785	2.46889	62.1484	-4.44231	0
1.2827	702.612	-0.582932	53.2999	-2.612	0
1.2833	792.623	-3.93955	37.119	-2.91705	0
1.2840	873.103	-5.77217	-11.0948	-7.18778	0
1.2847	860.396	-4.85777	-55.0407	-5.35747	0
1.2853	842.129	-2.11075	-64.1941	1.35639	0
1.2860	881.31	-2.72035	-66.3361	1.66144	0
1.2867	921.285	-8.51919	-71.8233	-1.08675	0
1.2873	949.083	-17.6747	-62.9747	-0.168868	0
1.2880	987.205	-24.9975	-55.0407	0.441235	0
1.2887	1021.62	-26.2205	-64.499	-2.91705	0
1.2893	1052.59	-24.0831	-74.8798	-2.91705	0
1.2900	1084.63	-21.3361	-75.1846	-0.473919	0
1.2907	1112.16	-18.2843	-68.1651	0.441235	0
1.2913	1139.43	-14.9276	-55.0407	2.27154	0
1.2920	1165.11	-12.1806	-41.0018	6.54499	0
1.2927	1189.99	-8.51919	-28.487	8.68035	0
1.2933	1212.76	-3.93955	-16.59	8.9854	0
1.2940	1219.11	-1.80595	-13.2287	11.7309	0
1.2947	1250.35	-0.278131	-17.8094	13.5639	0
1.2953	1331.63	1.55068	-18.1143	13.2588	0
1.2960	1367.63	4.2977	-8.35117	14.479	0
1.2967	1318.13	7.95912	6.90717	15.3942	0
1.2973	1287.95	10.4013	17.8977	12.6487	0
1.2980	1308.07	11.0109	25.222	12.341	0
1.2987	1316.8	9.79174	37.4238	14.479	0
1.2993	1318.13	3.68809	46.5853	9.5955	0
1.3000	1328.19	-4.55297	35.5948	3.49175	0
1.3007	1330.57	-10.0432	15.7637	3.7968	0
1.3013	1330.83	-12.7902	6.29747	4.4069	0
1.3020	1332.16	-12.7902	0.49738	5.62711	0
1.3027	1326.33	-8.82399	-5.29469	12.9538	0
1.3033	1325.8	-6.38177	-3.77046	17.2245	0
1.3040	1321.83	-8.82399	-7.74148	14.479	0
1.3047	1309.13	-10.3518	-33.9823	12.0359	0
1.3053	1303.04	-8.51919	-59.6214	11.7309	0
1.3060	1284.24	-6.99138	-57.4795	11.4258	0
1.3067	1266.5	-4.55297	-40.3921	13.5639	0
1.3073	1306.48	-2.11075	-32.7629	15.3942	0
1.3080	1340.36	-1.50115	-32.1532	14.479	0
1.3087	1279.21	-0.278131	-33.9823	15.0892	0
1.3093	1200.05	2.46889	-38.563	17.2245	0
1.3100	1177.29	3.38329	-41.0018	18.1397	0
1.3107	1160.34	3.38329	-38.8678	17.2245	0
1.3113	1127.52	7.65432	-44.3631	17.2245	0
1.3120	1102.63	13.4532	-56.565	19.0575	0
1.3127	1074.57	12.5388	-63.5844	19.0575	0
1.3133	1042.01	5.52071	-68.1651	11.7309	0
1.3140	1010.5	-1.19634	-77.0137	4.4069	0
1.3147	972.909	-6.99138	-84.338	2.88165	0
1.3153	935.051	-13.095	-82.5089	3.1867	0
1.3160	893.223	-15.5372	-68.7748	3.49175	0
1.3167	845.306	-12.7902	-44.6679	6.54499	0
1.3173	804.801	-8.21439	-21.1627	8.9854	0
1.3180	752.912	-4.85777	-13.5336	8.3753	0
1.3187	703.671	-3.93955	-16.59	8.3753	0
1.3193	712.937	-3.93955	-8.96086	9.90055	0
1.3200	713.731	-2.72035	17.5928	10.8157	0
1.3207	616.837	-1.50115	61.2339	8.07025	0
1.3213	506.177	-0.891543	112.504	3.49175	0
1.3220	459.848	-0.278131	136.611	4.10185	0
1.3227	421.461	-2.11075	112.199	6.54499	0
1.3233	364.808	-6.07697	66.7211	6.54499	0
1.3240	312.919	-4.24817	29.7947	8.9854	0
1.3247	257.589	1.55068	2.33448	12.341	0
1.3253	203.583	2.46889	-13.2287	8.9854	0
1.3260	156.195	0.941073	-13.5336	5.93489	0
1.3267	103.247	0.941073	-4.98985	7.15509	0
1.3273	51.8885	3.07849	2.63932	5.32206	0
1.3280	0.529474	4.9073	-1.3317	3.49175	0
1.3287	-56.1243	3.38329	-14.761	4.71196	0
1.3293	-110.131	1.24587	-21.4676	2.27154	0
1.3300	-173.932	4.2977	-16.59	-1.69685	0
1.3307	-228.203	8.87733	-7.13179	1.35639	0
1.3313	-227.674	10.7061	4.77324	4.71196	0
1.3320	-242.499	9.79174	6.29747	2.27154	0
1.3327	-348.394	6.43511	-5.59954	-0.168868	0
[truncated: 48,130 more rows]
