# Supplementary material for: Identification of Haptic Based Guiding Using Hard Reins
Source: PLoS One. 2015 Jul 22;10(7):e0132020. doi: 10.1371/journal.pone.0132020 (PMC4511788; doi:10.1371/journal.pone.0132020)
Supplement: S4 File — (ZIP) [file pone.0132020.s004.zip › EMGData2/Subject14/T8/t8.txt]

0.0000	185.189	7.8913	-4.05607	4.3094	0
0.0007	144.914	8.80541	-4.05607	1.87539	0
0.0013	100.206	9.11011	-4.35551	0.0399018	0
0.0020	98.2794	6.05868	-6.49697	-2.09485	0
0.0027	98.6648	2.70256	-5.87994	-5.4466	0
0.0033	88.4515	-1.26296	-2.22312	-9.11757	0
0.0040	82.0922	-6.75641	-0.998138	-8.79836	0
0.0047	71.108	-10.4216	-2.22312	-7.28209	0
0.0053	61.0874	-10.7263	-1.30665	-9.41684	0
0.0060	55.3063	-11.3357	0.825732	-11.8508	0
0.0067	44.5148	-13.4731	0.217775	-11.8508	0
0.0073	35.6504	-16.8292	-1.30665	-12.4693	0
0.0080	27.1714	-17.7433	-0.0816658	-12.7686	0
0.0087	14.4529	-14.9966	-0.998138	-13.3871	0
0.0093	5.78114	-9.80783	-4.66403	-14.3048	0
0.0100	-9.05712	-2.48618	-4.66403	-13.3871	0
0.0107	-20.4267	5.75398	-2.53164	-9.11757	0
0.0113	7.90089	10.638	-4.66403	-5.4466	0
0.0120	29.6765	12.4662	-6.49697	-2.09485	0
0.0127	-13.2966	14.2989	-4.97254	-0.877841	0
0.0133	-62.4363	17.9597	-4.97254	-1.79558	0
0.0140	-70.7226	21.3202	-6.18845	-2.39411	0
0.0147	-75.733	24.0669	-5.87994	-1.79558	0
0.0153	-89.9931	24.6763	-5.87994	-0.558626	0
0.0160	-97.3159	24.3716	-5.87994	1.57612	0
0.0167	-106.18	23.4531	-2.22312	3.71087	0
0.0173	-116.201	21.9296	2.05072	5.84562	0
0.0180	-123.909	20.7064	5.40809	9.81585	0
0.0187	-131.232	20.7064	7.54048	10.7336	0
0.0193	-134.315	20.7064	5.09958	7.36189	0
0.0200	-140.289	23.1484	-0.0816658	7.06263	0
0.0207	-150.502	26.5045	-1.91461	7.36189	0
0.0213	-152.237	25.2857	-2.83108	4.62861	0
0.0220	-156.862	20.7064	-4.97254	0.957644	0
0.0227	-154.935	19.1829	-6.79641	-0.558626	0
0.0233	-116.586	17.9597	-5.87994	-0.259362	0
0.0240	-89.9931	14.6036	-3.74755	-0.259362	0
0.0247	-122.368	13.3847	-1.91461	-3.31185	0
0.0253	-157.825	12.1615	-1.91461	-8.19983	0
0.0260	-155.32	10.3333	-3.1396	-7.88061	0
0.0267	-147.997	11.8568	-1.61517	-4.2296	0
0.0273	-145.877	12.7753	-1.30665	-3.61112	0
0.0280	-142.216	10.638	-4.66403	-5.74587	0
0.0287	-141.253	11.2474	-6.18845	-6.06508	0
0.0293	-137.977	10.638	-3.1396	-6.06508	0
0.0300	-133.93	5.14458	1.13425	-7.28209	0
0.0307	-133.352	3.00726	-0.0816658	-8.19983	0
0.0313	-130.268	5.44928	-3.43904	-9.11757	0
0.0320	-129.883	3.61666	-2.83108	-7.28209	0
0.0327	-127.763	-0.34886	1.7422	-4.52886	0
0.0333	-120.248	-0.653561	5.71661	-3.93033	0
0.0340	-126.029	-0.653561	8.76546	-3.01259	0
0.0347	-121.211	-0.653561	13.3387	0.359117	0
0.0353	-79.0089	1.78846	13.3387	4.01014	0
0.0360	-63.3999	2.70256	8.15751	6.44415	0
0.0367	-104.253	-1.57208	5.09958	5.54636	0
0.0373	-128.534	-6.75641	2.96719	1.57612	0
0.0380	-119.284	-7.67492	-3.43904	-0.259362	0
0.0387	-118.899	-7.67492	-8.62935	1.87539	0
0.0393	-117.164	-9.80783	-8.0214	2.79313	0
0.0400	-106.566	-13.4731	-8.62935	2.79313	0
0.0407	-104.639	-13.7778	-12.2952	4.3094	0
0.0413	-100.014	-11.031	-12.2952	4.62861	0
0.0420	-92.691	-10.4216	-12.9032	2.79313	0
0.0427	-91.5347	-11.031	-16.2606	2.79313	0
0.0433	-81.7068	-8.28432	-16.8685	2.17465	0
0.0440	-71.6862	-3.09558	-16.5691	-2.39411	0
0.0447	-70.7226	1.48376	-20.2259	-4.52886	0
0.0453	-63.3999	6.36339	-22.9753	-3.31185	0
0.0460	-60.702	12.7753	-22.6668	-2.09485	0
0.0467	-58.7749	18.2644	-24.4997	-0.259362	0
0.0473	-17.7288	17.655	-26.0242	2.17465	0
0.0480	18.6924	9.71951	-22.3674	1.57612	0
0.0487	-10.5988	1.48376	-16.2606	-2.09485	0
0.0493	-46.6345	-1.87678	-9.85434	-4.2296	0
0.0500	-41.2388	-4.9282	-4.66403	-2.69337	0
0.0507	-34.6869	-8.28432	-2.22312	-1.1771	0
0.0513	-37.5774	-9.50313	-1.30665	-3.31185	0
0.0520	-35.0723	-13.1684	-3.74755	-4.82812	0
0.0527	-36.8066	-17.4386	-13.2117	-1.79558	0
0.0533	-37.192	-14.9966	-20.8339	0.957644	0
0.0540	-32.3744	-8.58903	-16.8685	0.957644	0
0.0547	-35.0723	-5.8423	-6.79641	3.71087	0
0.0553	-37.192	-5.5376	4.49162	7.06263	0
0.0560	-36.6139	-5.5376	19.7541	7.36189	0
0.0567	-39.3118	-6.75641	32.5665	8.59885	0
0.0573	-38.7337	-6.4517	35.3159	9.19738	0
0.0580	-46.0564	-4.00968	35.6154	6.76336	0
0.0587	-51.8376	-4.9282	35.0074	6.76336	0
0.0593	-18.3069	-7.67492	22.195	8.89811	0
0.0600	10.7915	-9.80783	6.01605	7.06263	0
0.0607	-24.0881	-13.1684	4.1831	4.92788	0
0.0613	-63.3999	-15.606	8.45695	4.3094	0
0.0620	-58.7749	-14.3872	4.49162	2.79313	0
0.0627	-54.3427	-13.7778	-2.53164	2.49387	0
0.0633	-61.0874	-14.0825	-6.79641	1.87539	0
0.0640	-59.7385	-15.9151	-8.0214	-4.82812	0
0.0647	-58.7749	-21.0994	-5.27198	-10.9331	0
0.0653	-57.6187	-24.1508	-0.390181	-10.9331	0
0.0660	-56.0771	-21.0994	4.1831	-10.9331	0
0.0667	-62.4363	-18.9665	12.4223	-11.5516	0
0.0673	-63.2071	-19.5759	21.5779	-7.28209	0
0.0680	-61.0874	-16.5245	27.0768	-4.2296	0
0.0687	-68.0248	-12.2498	28.2927	-6.66361	0
0.0693	-69.7591	-9.50313	25.2438	-6.66361	0
0.0700	-76.5038	-7.37022	19.137	-4.52886	0
0.0707	-85.3682	-7.37022	17.6126	-5.74587	0
0.0713	-54.3427	-7.37022	17.9211	-5.4466	0
0.0720	-25.0516	-4.00968	14.2552	-1.79558	0
0.0727	-64.3634	-1.26296	11.8143	-1.47637	0
0.0733	-112.54	0.565242	13.3387	-3.01259	0
0.0740	-113.118	4.23048	10.8978	-0.877841	0
0.0747	-111.961	8.80541	4.1831	2.79313	0
0.0753	-124.487	13.3847	1.44276	4.01014	0
0.0760	-126.607	17.0456	1.7422	6.14488	0
0.0767	-127.571	16.1315	1.13425	7.98037	0
0.0773	-132.966	13.3847	-0.698696	7.68111	0
0.0780	-135.857	14.9083	-1.30665	7.98037	0
0.0787	-139.133	16.7409	1.44276	8.89811	0
0.0793	-139.518	14.2989	2.96719	8.89811	0
0.0800	-140.674	12.4662	-0.998138	9.49664	0
0.0807	-143.18	13.3847	-1.91461	8.59885	0
0.0813	-137.206	11.8568	3.57515	3.71087	0
0.0820	-139.711	7.2819	3.88366	0.0399018	0
0.0827	-140.289	6.05868	-0.698696	1.87539	0
0.0833	-100.592	3.61666	-0.390181	2.17465	0
0.0840	-68.6029	-4.00968	2.65868	-2.39411	0
0.0847	-101.363	-7.37022	2.05072	-6.66361	0
0.0853	-135.857	-3.09558	1.44276	-6.66361	0
0.0860	-124.873	-1.26296	2.35923	-5.4466	0
0.0867	-115.237	-0.958261	-0.0816658	-7.58135	0
0.0873	-119.284	3.31196	-4.66403	-10.6338	0
0.0880	-114.659	5.14458	-5.87994	-8.19983	0
0.0887	-110.227	3.61666	-3.74755	-5.14734	0
0.0893	-108.878	4.23048	-2.83108	-8.49909	0
0.0900	-107.337	3.61666	-4.97254	-12.1701	0
0.0907	-109.264	0.869942	-7.71288	-10.0353	0
0.0913	-109.264	2.39786	-8.62935	-4.82812	0
0.0920	-110.227	6.97279	-8.62935	-0.558626	0
0.0927	-114.659	6.97279	-7.10493	1.25691	0
0.0933	-112.54	5.44928	-4.35551	1.25691	0
0.0940	-117.55	6.66809	-3.43904	2.79313	0
0.0947	-119.862	8.80541	-4.05607	4.62861	0
0.0953	-84.7901	8.50071	-3.1396	4.01014	0
0.0960	-58.5822	4.83988	-1.30665	5.84562	0
0.0967	-93.6545	1.48376	-0.0816658	7.06263	0
0.0973	-129.305	-0.653561	-0.0816658	4.01014	0
0.0980	-122.946	-4.00968	-0.698696	2.79313	0
0.0987	-118.321	-6.75641	-0.390181	5.54636	0
0.0993	-123.909	-5.8423	1.13425	6.44415	0
0.1000	-118.321	-5.2329	0.217775	5.22714	0
0.1007	-112.925	-7.67492	-0.698696	3.71087	0
0.1013	-107.722	-9.50313	0.217775	0.65838	0
0.1020	-97.7013	-8.58903	-0.0816658	-2.09485	0
0.1027	-90.3785	-7.67492	-1.30665	-2.09485	0
0.1033	-82.0922	-8.28432	-1.61517	-1.1771	0
0.1040	-73.2278	-6.75641	-2.22312	-1.47637	0
0.1047	-67.0612	-5.8423	-2.53164	-2.69337	0
0.1053	-54.3427	-9.50313	0.526291	-5.14734	0
0.1060	-44.9002	-13.1684	1.44276	-7.28209	0
0.1067	-34.6869	-10.4216	-1.61517	-6.98282	0
0.1073	5.78114	-5.8423	-1.30665	-5.14734	0
0.1080	39.3118	-5.2329	2.65868	-6.06508	0
0.1087	16.1872	-6.75641	2.35923	-7.58135	0
0.1093	-11.5623	-4.9282	-1.30665	-7.28209	0
0.1100	-0.578114	-1.26296	-4.05607	-7.88061	0
0.1107	12.5258	-0.653561	-5.87994	-8.79836	0
0.1113	16.5726	0.565242	-3.74755	-5.14734	0
0.1120	26.0151	3.31196	1.44276	-2.69337	0
0.1127	32.7598	1.17464	4.1831	-4.52886	0
0.1133	38.1555	-3.09558	2.35923	-2.39411	0
0.1140	42.9732	-1.57208	0.526291	2.79313	0
0.1147	44.3221	0.869942	1.13425	1.57612	0
0.1153	51.0667	-0.653561	0.217775	0.0399018	0
0.1160	57.426	-1.26296	-1.91461	5.54636	0
0.1167	57.0406	-2.18148	-0.998138	8.59885	0
0.1173	62.629	-6.4517	1.7422	6.44415	0
0.1180	63.7853	-6.4517	-1.30665	5.54636	0
0.1187	67.8321	-4.3188	-7.10493	7.98037	0
0.1193	107.529	-5.8423	-6.49697	9.81585	0
0.1200	137.398	-5.5376	-3.74755	7.06263	0
0.1207	106.758	-3.09558	-7.71288	0.0399018	0
0.1213	75.3475	-5.8423	-11.3788	-3.61112	0
0.1220	86.7171	-6.4517	-8.62935	-3.01259	0
0.1227	98.8575	-0.0441595	-8.0214	-4.52886	0
0.1233	99.4356	2.70256	-9.54583	-6.66361	0
0.1240	105.024	-0.653561	-6.79641	-6.36434	0
0.1247	111.769	-0.0441595	-4.05607	-6.98282	0
0.1253	118.513	3.31196	-5.87994	-8.49909	0
0.1260	126.029	2.39786	-7.71288	-4.82812	0
0.1267	130.654	1.78846	-4.97254	-1.1771	0
0.1273	134.893	2.39786	-2.53164	-3.61112	0
0.1280	135.279	2.09316	-2.83108	-5.74587	0
0.1287	133.352	3.00726	-6.18845	-4.52886	0
0.1293	133.737	3.61666	-8.62935	-6.66361	0
0.1300	124.295	-0.653561	-5.87994	-10.0353	0
0.1307	127.571	-5.8423	-1.30665	-6.36434	0
0.1313	163.992	-6.75641	2.05072	-0.877841	0
0.1320	171.314	-4.3188	6.01605	-1.79558	0
0.1327	123.716	-1.26296	10.8978	-3.61112	0
0.1333	95.1961	3.92136	13.6473	-1.79558	0
0.1340	102.326	9.71951	13.9558	1.87539	0
0.1347	97.7013	13.9941	12.4223	5.22714	0
0.1353	91.342	13.08	9.06491	5.84562	0
0.1360	94.0399	8.80541	6.01605	1.87539	0
0.1367	88.4515	5.14458	3.57515	-0.259362	0
0.1373	83.4411	1.78846	1.7422	0.957644	0
0.1380	83.4411	-2.48618	1.44276	0.65838	0
0.1387	77.4673	-2.79088	5.09958	0.0399018	0
0.1393	75.1548	-1.26296	11.2064	0.957644	0
0.1400	75.1548	-4.00968	16.3967	-0.259362	0
0.1407	72.6497	-5.8423	18.5291	-2.69337	0
0.1413	75.733	-0.34886	14.2552	-3.93033	0
0.1420	70.5299	3.92136	4.1831	-4.52886	0
0.1427	67.2539	3.61666	-3.1396	-2.69337	0
0.1433	101.941	6.66809	-6.79641	1.57612	0
0.1440	131.039	12.4662	-10.7708	1.87539	0
0.1447	99.2429	15.8268	-15.0356	-1.1771	0
0.1453	64.3634	17.9597	-16.8685	-2.69337	0
0.1460	69.9518	19.1829	-14.1282	-0.877841	0
0.1467	74.7694	17.3503	-10.4623	0.957644	0
0.1473	71.108	14.2989	-9.85434	-0.558626	0
0.1480	76.1184	11.5521	-12.2952	-3.61112	0
0.1487	77.4673	7.8913	-15.0356	-5.74587	0
0.1493	79.3943	3.00726	-17.177	-6.36434	0
0.1500	86.7171	-0.34886	-18.393	-4.52886	0
0.1507	87.1025	-3.09558	-15.9521	-3.01259	0
0.1513	86.139	-6.75641	-12.2952	-3.93033	0
0.1520	87.6806	-10.1169	-10.4623	-4.52886	0
0.1527	85.5609	-11.6404	-9.54583	-4.2296	0
0.1533	86.3317	-13.4731	-6.18845	-6.36434	0
0.1540	81.1287	-14.9966	-3.1396	-6.36434	0
0.1547	75.3475	-13.7778	-1.61517	-1.79558	0
0.1553	105.024	-11.3357	2.35923	0.0399018	0
0.1560	133.737	-10.7263	9.37342	-1.1771	0
0.1567	105.409	-11.3357	12.4223	-0.877841	0
0.1573	67.4467	-11.3357	9.98138	0.359117	0
0.1580	66.8685	-10.7263	9.68194	2.79313	0
0.1587	67.4467	-9.50313	12.1228	3.71087	0
0.1593	57.6187	-9.50313	15.1717	1.87539	0
0.1600	55.8844	-10.1169	19.4455	0.957644	0
0.1607	54.7281	-8.89373	19.7541	3.09239	0
0.1613	51.0667	-10.1169	14.2552	2.17465	0
0.1620	49.5251	-14.0825	7.54048	-1.79558	0
0.1627	47.9835	-12.8637	-0.390181	-3.31185	0
0.1633	50.1032	-8.58903	-8.62935	-2.69337	0
0.1640	50.1032	-10.1169	-10.4623	-4.82812	0
0.1647	47.5981	-14.0825	-9.54583	-10.0353	0
0.1653	53.3792	-14.0825	-11.3788	-12.7686	0
0.1660	51.8376	-12.8637	-10.4623	-10.0353	0
0.1667	51.0667	-11.9451	-7.41344	-6.98282	0
0.1673	85.7536	-9.80783	-6.18845	-6.98282	0
0.1680	112.347	-10.4216	-5.87994	-7.88061	0
0.1687	77.4673	-13.1684	-8.32991	-8.49909	0
0.1693	39.1191	-14.9966	-10.4623	-10.3346	0
0.1700	42.7804	-16.2198	-5.5805	-10.6338	0
0.1707	48.1762	-15.9151	0.526291	-6.66361	0
0.1713	41.6242	-11.3357	-0.390181	-3.01259	0
0.1720	40.0826	-7.67492	3.26663	-1.1771	0
0.1727	40.0826	-8.89373	12.4223	0.957644	0
0.1733	38.7337	-8.28432	14.8723	1.25691	0
0.1740	36.6139	-3.09558	12.4223	0.0399018	0
0.1747	33.3379	0.565242	11.8143	3.41161	0
0.1753	32.7598	-0.0441595	8.45695	7.98037	0
0.1760	30.6401	-1.26296	1.7422	9.19738	0
0.1767	27.1714	1.17464	0.217775	9.19738	0
0.1773	27.5568	6.66809	4.1831	8.59885	0
0.1780	19.8486	11.5521	6.93252	7.06263	0
0.1787	23.8954	10.9427	6.624	8.27963	0
0.1793	64.3634	8.80541	4.80014	10.1151	0
0.1800	82.0922	10.638	4.1831	5.84562	0
0.1807	43.3586	11.5521	4.1831	1.25691	0
0.1813	18.8851	9.71951	3.26663	2.79313	0
0.1820	33.916	10.3333	3.26663	3.41161	0
0.1827	40.8534	11.2474	4.1831	0.65838	0
0.1833	41.6242	7.8913	2.96719	0.0399018	0
0.1840	51.6449	6.97279	1.44276	-1.1771	0
0.1847	58.3895	9.71951	1.44276	-5.4466	0
0.1853	63.7853	8.80541	0.526291	-7.88061	0
0.1860	71.6862	7.8913	1.44276	-8.19983	0
0.1867	76.3111	8.50071	5.09958	-9.7161	0
0.1873	83.0557	6.05868	7.24104	-9.41684	0
0.1880	88.2588	4.23048	7.24104	-9.11757	0
0.1887	89.415	6.66809	7.24104	-9.11757	0
0.1893	96.1597	9.71951	6.32456	-4.2296	0
0.1900	94.618	12.7753	6.93252	-0.259362	0
0.1907	93.6545	16.1315	9.68194	-2.69337	0
0.1913	128.727	12.4662	7.24104	-3.31185	0
0.1920	156.284	6.05868	3.57515	0.0399018	0
0.1927	125.065	4.23048	3.26663	-1.1771	0
0.1933	88.2588	4.53518	-0.998138	-2.39411	0
0.1940	87.6806	3.00726	-5.27198	0.957644	0
0.1947	89.8004	0.565242	-0.998138	0.957644	0
0.1953	85.7536	-4.00968	1.7422	-1.47637	0
0.1960	86.139	-9.19843	-0.390181	1.87539	0
0.1967	83.0557	-13.4731	3.26663	3.09239	0
0.1973	83.6339	-16.2198	7.84899	0.0399018	0
0.1980	85.5609	-15.3013	4.1831	0.0399018	0
0.1987	79.3943	-11.9451	2.05072	1.87539	0
0.1993	79.9725	-11.031	3.57515	0.957644	0
0.2000	86.7171	-10.1169	2.35923	3.09239	0
0.2007	85.7536	-6.75641	2.35923	5.84562	0
0.2013	87.2952	-6.4517	4.1831	2.79313	0
0.2020	86.139	-6.147	2.35923	-0.259362	0
0.2027	86.3317	0.565242	1.7422	1.87539	0
0.2033	120.055	10.638	2.96719	3.41161	0
0.2040	152.237	16.4362	-0.698696	2.49387	0
0.2047	126.992	17.3503	-4.97254	4.62861	0
0.2053	91.5347	13.3847	-3.1396	4.3094	0
0.2060	95.1961	6.97279	-2.22312	-2.39411	0
0.2067	103.482	4.23048	-3.74755	-6.36434	0
0.2073	98.6648	3.00726	-1.30665	-5.4466	0
0.2080	100.977	0.869942	2.05072	-5.74587	0
0.2087	106.758	0.565242	1.44276	-6.06508	0
0.2093	107.529	-0.34886	-1.91461	-5.74587	0
0.2100	106.18	-3.09558	-5.87994	-6.36434	0
0.2107	106.758	-4.00968	-6.79641	-5.14734	0
0.2113	106.758	-2.48618	-3.43904	-2.09485	0
0.2120	97.1232	-4.3188	-0.390181	-0.558626	0
0.2127	87.8734	-7.37022	0.217775	1.87539	0
0.2133	88.4515	-6.75641	2.35923	3.71087	0
0.2140	77.4673	-3.70498	5.09958	2.49387	0
0.2147	69.5664	-0.34886	3.57515	3.71087	0
0.2153	101.363	0.565242	0.825732	9.19738	0
0.2160	122.368	-2.18148	0.526291	10.1151	0
0.2167	84.212	-4.6235	-0.390181	6.44415	0
0.2173	42.7804	-6.4517	-0.998138	5.84562	0
0.2180	38.7337	-9.19843	1.7422	7.06263	0
0.2187	39.1191	-11.3357	2.96719	5.54636	0
0.2193	33.916	-12.8637	1.44276	3.41161	0
0.2200	33.5306	-15.9151	1.44276	2.17465	0
0.2207	31.2182	-17.4386	1.7422	0.957644	0
0.2213	27.7495	-14.3872	0.526291	-2.69337	0
0.2220	28.713	-9.50313	2.35923	-7.28209	0
0.2227	29.0984	-5.8423	4.1831	-7.58135	0
0.2233	27.1714	-4.00968	0.526291	-4.52886	0
0.2240	25.437	-2.18148	-3.1396	-6.06508	0
0.2247	29.2911	-1.26296	-4.05607	-8.79836	0
0.2253	32.7598	-1.26296	-6.79641	-6.06508	0
0.2260	22.5465	-0.34886	-9.54583	-6.36434	0
0.2267	29.8692	3.00726	-9.85434	-10.6338	0
0.2273	71.108	5.14458	-12.2952	-8.79836	0
0.2280	81.1287	4.83988	-14.4276	-4.52886	0
0.2287	36.4212	5.75398	-12.2952	-6.36434	0
0.2293	6.16655	9.71951	-10.1538	-5.4466	0
0.2300	8.86442	12.4662	-11.3788	0.0399018	0
0.2307	4.2395	12.1615	-11.6782	0.957644	0
0.2313	-2.11975	10.638	-10.7708	0.0399018	0
0.2320	-3.85409	8.80541	-11.3788	3.09239	0
0.2327	-13.1039	4.53518	-11.9867	4.62861	0
0.2333	-20.4267	-0.653561	-10.4623	2.79313	0
0.2340	-24.0881	-1.87678	-6.79641	2.79313	0
0.2347	-36.8066	-1.26296	-1.61517	4.3094	0
0.2353	-46.0564	-0.958261	0.825732	4.3094	0
0.2360	-51.2595	-0.34886	-0.390181	4.62861	0
0.2367	-59.7385	1.48376	1.13425	7.06263	0
0.2373	-64.7488	2.09316	8.45695	8.59885	0
0.2380	-75.9257	2.70256	16.3967	7.36189	0
0.2387	-85.3682	3.92136	20.6705	6.14488	0
0.2393	-59.1604	5.14458	19.137	7.36189	0
0.2400	-39.6972	5.44928	16.0882	8.59885	0
0.2407	-78.6235	5.14458	17.9211	7.06263	0
0.2413	-121.211	5.75398	25.2438	4.92788	0
0.2420	-121.789	8.19601	25.5523	4.01014	0
0.2427	-120.44	9.11011	16.6961	0.957644	0
0.2433	-129.69	5.75398	7.54048	-3.31185	0
0.2440	-130.268	4.23048	2.05072	-3.61112	0
0.2447	-132.388	7.2819	-1.30665	-2.69337	0
0.2453	-137.591	8.80541	-2.22312	-5.4466	0
0.2460	-138.747	6.97279	-0.390181	-7.58135	0
0.2467	-143.18	4.83988	1.44276	-7.28209	0
0.2473	-148.575	0.260541	0.217775	-7.28209	0
0.2480	-155.32	-4.00968	-1.30665	-9.11757	0
0.2487	-161.101	-2.48618	0.217775	-10.3346	0
0.2493	-160.138	-1.57208	1.44276	-10.3346	0
0.2500	-169.966	-4.9282	0.825732	-10.6338	0
0.2507	-180.564	-4.00968	0.825732	-11.8508	0
0.2513	-153.778	-0.0441595	-0.998138	-10.6338	0
0.2520	-131.81	-0.0441595	-6.49697	-7.58135	0
0.2527	-169.58	-1.87678	-8.62935	-6.66361	0
0.2533	-212.746	-1.87678	-6.79641	-8.19983	0
0.2540	-217.178	-1.26296	-8.93787	-7.28209	0
0.2547	-221.61	0.260541	-12.2952	-1.47637	0
0.2553	-231.631	1.48376	-13.2117	6.44415	0
0.2560	-233.751	1.48376	-13.5112	10.1151	0
0.2567	-244.35	3.00726	-13.2117	7.68111	0
0.2573	-255.719	4.23048	-12.2952	7.36189	0
0.2580	-257.454	2.09316	-13.2117	12.5491	0
0.2587	-263.235	0.565242	-13.2117	14.6839	0
0.2593	-269.979	0.869942	-11.9867	11.9506	0
0.2600	-274.026	-0.653561	-13.8197	8.89811	0
0.2607	-280.385	-2.18148	-15.6526	5.22714	0
0.2613	-280.771	-2.48618	-13.2117	0.65838	0
0.2620	-281.349	-4.3188	-11.3788	0.0399018	0
0.2627	-276.146	-3.70498	-10.7708	3.09239	0
0.2633	-239.532	3.61666	-8.62935	2.79313	0
0.2640	-213.324	9.71951	-4.97254	-0.877841	0
0.2647	-247.433	10.0286	-3.74755	-3.61112	0
0.2653	-285.396	7.5866	-4.35551	-5.4466	0
0.2660	-283.083	3.92136	-4.05607	-6.36434	0
0.2667	-280.193	-0.34886	-2.22312	-7.28209	0
0.2673	-286.745	-0.653561	1.7422	-9.41684	0
0.2680	-285.974	-0.653561	11.8143	-11.8508	0
0.2687	-287.515	-5.8423	22.4944	-11.5516	0
0.2693	-289.828	-9.50313	24.3273	-10.3346	0
0.2700	-289.635	-7.37022	17.0046	-10.0353	0
0.2707	-293.297	-8.28432	8.76546	-8.79836	0
0.2713	-295.031	-13.4731	4.1831	-5.74587	0
0.2720	-295.416	-14.3872	5.71661	-1.79558	0
0.2727	-300.041	-11.3357	8.45695	1.25691	0
0.2733	-300.812	-11.3357	7.24104	0.65838	0
0.2740	-306.401	-11.3357	6.01605	-2.39411	0
0.2747	-307.942	-8.89373	12.1228	0.65838	0
0.2753	-275.76	-6.75641	18.8376	7.98037	0
0.2760	-251.094	-3.70498	13.3387	11.0329	0
0.2767	-285.974	-0.34886	-2.22312	9.19738	0
0.2773	-323.359	1.17464	-10.1538	7.36189	0
0.2780	-318.926	2.09316	-5.5805	6.44415	0
0.2787	-312.76	1.78846	-2.22312	4.3094	0
0.2793	-316.999	-1.57208	-2.53164	2.49387	0
0.2800	-309.676	-4.00968	0.825732	1.87539	0
0.2807	-300.041	-3.40028	3.26663	0.957644	0
0.2813	-295.994	-4.6235	-2.22312	-1.79558	0
0.2820	-289.635	-6.75641	-8.0214	-1.79558	0
0.2827	-281.927	-6.147	-7.71288	1.87539	0
0.2833	-273.448	-6.75641	-5.87994	-0.877841	0
0.2840	-265.74	-11.3357	-6.18845	-10.0353	0
0.2847	-258.224	-11.3357	-6.49697	-13.0679	0
0.2853	-244.735	-6.147	-4.35551	-9.7161	0
0.2860	-238.376	-4.00968	-2.22312	-10.0353	0
0.2867	-228.162	-4.00968	-1.61517	-10.0353	0
0.2873	-185.767	-1.57208	-0.0816658	-5.74587	0
0.2880	-151.851	1.48376	0.526291	-3.01259	0
0.2887	-177.288	4.23048	-2.83108	-1.79558	0
0.2893	-208.314	6.36339	-4.97254	0.359117	0
0.2900	-197.137	6.97279	-3.43904	-0.259362	0
0.2907	-179.794	6.97279	-3.43904	-1.79558	0
0.2913	-175.169	6.97279	-4.66403	-0.877841	0
0.2920	-168.809	6.36339	-3.1396	-0.558626	0
0.2927	-161.487	5.44928	-2.83108	1.25691	0
0.2933	-154.164	4.23048	-5.5805	6.44415	0
0.2940	-147.034	3.00726	-4.97254	7.36189	0
0.2947	-143.758	3.92136	0.217775	4.3094	0
0.2953	-135.471	4.83988	2.65868	6.76336	0
0.2960	-125.065	1.48376	0.217775	8.89811	0
0.2967	-119.67	-2.18148	0.217775	4.62861	0
0.2973	-111.961	-0.34886	2.35923	5.54636	0
0.2980	-108.685	6.36339	1.44276	9.19738	0
0.2987	-101.363	12.1615	1.13425	7.36189	0
0.2993	-60.3166	13.3847	4.1831	5.54636	0
0.3000	-24.4735	10.638	4.1831	6.76336	0
0.3007	-41.4315	5.14458	1.44276	3.41161	0
0.3013	-61.0874	0.565242	2.96719	-0.877841	0
0.3020	-41.8169	-0.958261	4.1831	-0.877841	0
0.3027	-20.0413	0.260541	0.217775	-0.877841	0
0.3033	-4.81762	1.48376	-2.22312	-1.79558	0
0.3040	16.7653	0.565242	-1.30665	-4.52886	0
0.3047	34.8796	-1.57208	-2.22312	-10.0353	0
0.3053	49.5251	-4.00968	-4.97254	-11.8508	0
0.3060	67.4467	-4.9282	-6.49697	-10.0353	0
0.3067	85.5609	-2.48618	-7.10493	-11.8508	0
0.3073	106.18	-1.87678	-5.87994	-13.6863	0
0.3080	122.368	-3.40028	-2.22312	-10.6338	0
0.3087	133.93	-4.00968	-1.30665	-10.6338	0
0.3093	155.705	-2.18148	-4.35551	-12.4693	0
0.3100	172.471	0.565242	-6.79641	-9.11757	0
0.3107	186.153	5.75398	-8.32991	-5.4466	0
0.3113	229.319	10.638	-10.1538	-5.4466	0
0.3120	263.427	10.0286	-8.32991	-5.4466	0
0.3127	243.579	6.97279	-3.1396	-4.52886	0
0.3133	222.574	5.14458	-2.22312	-2.09485	0
0.3140	236.256	0.869942	-4.05607	-1.79558	0
0.3147	247.818	-4.6235	-3.1396	-5.14734	0
0.3153	252.058	-6.147	-0.0816658	-4.52886	0
0.3160	262.849	-7.06111	2.05072	1.87539	0
0.3167	271.714	-9.80783	2.05072	2.79313	0
0.3173	278.073	-11.3357	-0.998138	0.0399018	0
0.3180	286.552	-10.1169	-3.43904	0.359117	0
0.3187	293.682	-6.75641	-3.1396	1.25691	0
0.3193	301.005	-2.18148	-3.1396	2.79313	0
0.3200	306.979	-1.26296	-3.74755	4.3094	0
0.3207	315.65	-3.09558	-2.83108	2.17465	0
0.3213	324.707	-2.18148	-2.83108	-0.558626	0
0.3220	323.744	-0.0441595	-4.35551	-0.877841	0
0.3227	338.389	-0.34886	-3.1396	-3.01259	0
0.3233	385.795	0.869942	-0.698696	-5.14734	0
0.3240	404.102	3.92136	-4.05607	-4.82812	0
0.3247	372.306	7.5866	-6.79641	-6.66361	0
0.3253	356.696	13.08	-4.35551	-7.58135	0
0.3260	371.727	17.9597	-5.27198	-3.61112	0
0.3267	378.087	20.7064	-10.4623	-1.79558	0
0.3273	379.628	21.0111	-10.4623	-4.82812	0
0.3280	385.217	20.7064	-5.27198	-5.14734	0
0.3287	388.493	21.6249	-2.22312	-4.2296	0
0.3293	393.503	24.3716	-3.1396	-6.98282	0
0.3300	394.659	22.539	-5.27198	-9.11757	0
0.3307	391.961	15.5177	-8.0214	-7.88061	0
0.3313	393.118	10.638	-8.93787	-6.66361	0
0.3320	387.915	8.80541	-7.41344	-6.66361	0
0.3327	380.592	5.44928	-4.05607	-5.14734	0
0.3333	382.326	1.48376	-1.91461	-4.2296	0
0.3340	369.993	-1.26296	-4.05607	-4.52886	0
0.3347	358.623	-3.40028	-9.54583	-0.877841	0
0.3353	390.612	-4.00968	-12.2952	3.09239	0
0.3360	413.544	-4.00968	-12.2952	0.65838	0
0.3367	371.342	-7.67492	-12.2952	-1.79558	0
0.3373	328.754	-13.4731	-9.54583	1.57612	0
0.3380	328.947	-14.9966	-3.74755	0.957644	0
0.3387	329.332	-12.2498	-1.30665	-2.69337	0
0.3393	317.963	-11.6404	-1.30665	0.359117	0
0.3400	312.182	-14.9966	-1.91461	4.01014	0
0.3407	305.822	-18.3527	-7.10493	0.0399018	0
0.3413	302.161	-18.6618	-11.3788	-3.61112	0
0.3420	301.005	-17.7433	-6.79641	-2.69337	0
0.3427	292.718	-15.3013	-1.91461	-3.61112	0
0.3433	288.094	-9.50313	-0.390181	-6.98282	0
0.3440	285.588	-4.3188	5.09958	-9.41684	0
0.3447	279.036	-3.70498	12.1228	-8.79836	0
0.3453	275.568	-4.00968	11.8143	-6.36434	0
0.3460	267.089	-2.18148	9.37342	-6.66361	0
0.3467	258.61	-1.26296	6.01605	-9.11757	0
0.3473	282.698	-1.26296	0.526291	-7.58135	0
0.3480	303.703	0.565242	-1.30665	-7.28209	0
0.3487	266.511	1.48376	-0.390181	-10.3346	0
0.3493	221.225	0.260541	-1.30665	-9.11757	0
0.3500	215.444	1.17464	2.05072	-5.14734	0
0.3507	211.782	3.31196	12.1228	-5.4466	0
0.3513	197.522	2.39786	19.4455	-6.36434	0
0.3520	189.236	1.17464	20.6705	-1.47637	0
0.3527	177.288	1.48376	17.6126	2.17465	0
0.3533	163.992	0.565242	9.37342	-0.877841	0
0.3540	157.44	-2.48618	1.44276	-1.79558	0
0.3547	147.226	-4.00968	-0.0816658	4.01014	0
0.3553	133.352	-1.57208	1.7422	7.36189	0
0.3560	122.368	5.75398	3.88366	5.22714	0
0.3567	112.925	15.8268	6.01605	5.22714	0
0.3573	106.758	24.3716	6.32456	6.44415	0
0.3580	95.0034	27.7278	5.40809	5.22714	0
0.3587	89.8004	27.1184	4.49162	7.68111	0
0.3593	117.55	23.7578	3.26663	13.1676	0
0.3600	134.315	17.9597	2.35923	11.9506	0
0.3607	96.1597	12.1615	3.26663	7.06263	0
0.3613	60.5093	9.71951	2.96719	5.54636	0
0.3620	62.2436	8.80541	1.7422	5.22714	0
0.3627	56.8479	5.75398	1.44276	1.57612	0
0.3633	39.1191	2.70256	1.13425	-0.259362	0
0.3640	29.0984	0.869942	0.217775	1.87539	0
0.3647	9.82794	-2.48618	1.13425	2.79313	0
0.3653	-17.7288	-4.9282	1.44276	1.87539	0
0.3660	-32.9525	-2.18148	-1.30665	0.957644	0
0.3667	-41.8169	0.565242	-1.30665	-0.877841	0
0.3673	-53.7646	-2.18148	-1.30665	-3.61112	0
0.3680	-62.8217	-7.67492	-3.74755	-3.93033	0
0.3687	-63.7853	-6.75641	-2.22312	-3.01259	0
0.3693	-64.9415	-1.87678	0.526291	-4.2296	0
0.3700	-76.3111	-3.70498	-2.83108	-4.2296	0
0.3707	-72.6497	-8.28432	-2.22312	-0.877841	0
0.3713	-37.7701	-6.75641	3.26663	1.87539	0
0.3720	-28.3276	-5.2329	0.526291	3.71087	0
0.3727	-69.181	-7.67492	-1.30665	5.84562	0
0.3733	-96.3524	-7.67492	9.06491	5.54636	0
0.3740	-89.6077	-8.58903	16.0882	4.62861	0
0.3747	-86.9098	-14.0825	16.0882	4.62861	0
0.3753	-88.8369	-17.1339	20.6705	4.3094	0
0.3760	-85.1755	-13.4731	22.4944	4.92788	0
0.3767	-83.8266	-10.7263	17.9211	9.19738	0
0.3773	-82.2849	-9.80783	15.1717	11.9506	0
0.3780	-82.0922	-4.6235	13.0393	11.0329	0
0.3787	-84.4047	4.53518	9.68194	11.9506	0
0.3793	-77.0819	11.5521	9.06491	13.7861	0
0.3800	-69.7591	15.213	8.76546	12.8683	0
0.3807	-67.4467	18.2644	7.24104	11.9506	0
0.3813	-58.5822	19.1829	6.624	10.4144	0
0.3820	-58.1968	16.1315	3.26663	7.06263	0
0.3827	-54.5354	12.4662	-0.998138	4.01014	0
0.3833	-11.1769	11.5521	-0.390181	2.79313	0
0.3840	24.4735	12.4662	-0.998138	0.957644	0
0.3847	-0.578114	10.638	-3.1396	-0.259362	0
0.3853	-25.8224	4.23048	-1.30665	0.65838	0
0.3860	-11.1769	-0.653561	0.217775	0.0399018	0
0.3867	3.46868	-0.34886	-2.83108	-3.01259	0
0.3873	7.90089	-1.26296	-3.1396	-3.01259	0
0.3880	19.8486	-4.00968	0.825732	-0.558626	0
0.3887	29.0984	-4.6235	2.35923	0.0399018	0
0.3893	35.0723	-4.3188	0.825732	-0.877841	0
0.3900	43.9367	-5.8423	2.35923	-1.47637	0
0.3907	51.8376	-7.37022	5.09958	-0.877841	0
0.3913	60.1239	-7.37022	5.09958	0.0399018	0
0.3920	64.7488	-5.5376	4.80014	0.0399018	0
0.3927	66.8685	-4.9282	4.80014	0.0399018	0
0.3933	75.733	-6.75641	2.05072	2.79313	0
0.3940	77.4673	-4.00968	0.526291	5.84562	0
0.3947	80.3579	3.61666	2.05072	7.06263	0
0.3953	115.43	8.19601	2.05072	9.81585	0
0.3960	143.758	9.11011	1.7422	13.1676	0
0.3967	119.67	9.71951	4.1831	12.8683	0
0.3973	92.8837	8.50071	6.32456	11.0329	0
0.3980	101.748	7.8913	6.01605	12.2499	0
0.3987	113.503	8.50071	4.49162	13.1676	0
0.3993	116.008	8.50071	3.26663	12.2499	0
0.4000	122.175	7.8913	4.49162	9.81585	0
0.4007	126.992	7.8913	3.26663	4.92788	0
0.4013	131.617	6.97279	-0.698696	2.49387	0
0.4020	138.94	7.5866	-1.61517	5.22714	0
0.4027	143.18	8.80541	-0.390181	5.22714	0
0.4033	148.383	7.8913	-2.22312	0.65838	0
0.4040	152.622	6.05868	-0.998138	-2.09485	0
0.4047	156.669	3.31196	0.526291	-2.39411	0
0.4053	164.763	-0.653561	-3.1396	-2.39411	0
0.4060	162.643	-1.57208	-4.97254	-1.79558	0
0.4067	164.184	2.39786	-3.1396	-2.69337	0
0.4073	200.798	3.92136	-5.5805	-4.52886	0
0.4080	227.777	-1.26296	-8.32991	-4.2296	0
0.4087	199.257	-6.4517	-6.79641	-3.61112	0
0.4093	168.231	-3.09558	-6.18845	-4.82812	0
0.4100	170.929	1.48376	-5.87994	-4.82812	0
0.4107	173.627	0.260541	-2.22312	-3.61112	0
0.4113	169.195	-1.57208	-0.998138	-2.39411	0
0.4120	170.929	0.565242	-1.91461	-0.877841	0
0.4127	169.195	-0.653561	-3.43904	-0.877841	0
0.4133	164.57	-4.3188	-5.5805	-1.1771	0
0.4140	163.606	-4.00968	-4.66403	0.957644	0
0.4147	161.101	-0.958261	-0.390181	1.87539	0
0.4153	157.825	0.869942	0.825732	1.57612	0
0.4160	153.2	2.39786	0.526291	1.87539	0
0.4167	147.805	2.09316	0.217775	1.87539	0
0.4173	142.216	-0.34886	-4.05607	2.79313	0
0.4180	130.654	-0.653561	-8.93787	5.22714	0
0.4187	134.893	1.48376	-9.23731	6.44415	0
0.4193	168.424	2.09316	-9.23731	6.44415	0
0.4200	176.71	-0.0441595	-11.9867	5.84562	0
0.4207	137.013	-2.79088	-13.2117	2.17465	0
0.4213	111.961	-5.2329	-13.2117	-3.31185	0
0.4220	116.586	-7.37022	-12.2952	-5.14734	0
0.4227	111.383	-8.58903	-9.54583	-4.2296	0
0.4233	104.446	-9.50313	-8.62935	-3.31185	0
0.4240	105.024	-11.3357	-12.2952	-3.01259	0
0.4247	97.7013	-12.2498	-13.2117	-5.4466	0
0.4253	92.4983	-12.2498	-10.7708	-10.0353	0
0.4260	95.0034	-9.50313	-11.0703	-12.1701	0
0.4267	89.8004	-2.18148	-12.2952	-10.9331	0
0.4273	81.5141	4.83988	-10.4623	-9.11757	0
0.4280	74.5767	6.36339	-10.4623	-10.0353	0
0.4287	66.8685	6.05868	-9.54583	-11.8508	0
0.4293	61.4728	6.36339	-4.35551	-12.4693	0
0.4300	45.4783	5.75398	-2.53164	-11.5516	0
0.4307	34.3014	5.14458	-6.18845	-9.41684	0
0.4313	58.9676	5.75398	-9.23731	-6.66361	0
0.4320	72.457	5.75398	-11.6782	-4.52886	0
0.4327	27.1714	4.23048	-13.2117	-3.61112	0
0.4333	-16.958	2.39786	-11.3788	-2.39411	0
0.4340	-22.9319	-1.26296	-7.41344	0.0399018	0
0.4347	-31.0255	-4.00968	-3.43904	2.17465	0
0.4353	-48.7543	-3.70498	1.7422	3.71087	0
0.4360	-59.5458	-2.18148	5.09958	6.14488	0
0.4367	-74.1913	-1.26296	4.80014	9.81585	0
0.4373	-91.1493	-2.48618	6.01605	11.9506	0
0.4380	-103.097	-6.75641	6.93252	10.4144	0
0.4387	-115.045	-9.50313	5.09958	8.27963	0
0.4393	-124.873	-9.50313	6.01605	8.59885	0
0.4400	-137.013	-9.19843	11.5149	8.27963	0
0.4407	-150.695	-4.9282	15.7796	5.54636	0
0.4413	-156.476	-0.34886	16.3967	3.71087	0
0.4420	-169.002	-1.57208	13.3387	2.79313	0
0.4427	-180.95	-3.09558	8.76546	2.79313	0
0.4433	-158.018	0.565242	5.09958	4.62861	0
0.4440	-139.518	1.78846	0.526291	5.84562	0
0.4447	-173.242	-3.09558	-2.53164	1.25691	0
0.4453	-210.819	-7.67492	-0.698696	-6.66361	0
0.4460	-216.6	-11.031	1.7422	-10.9331	0
0.4467	-220.262	-13.1684	0.526291	-12.1701	0
0.4473	-227.392	-11.3357	-0.390181	-10.9331	0
0.4480	-230.089	-8.28432	-0.0816658	-7.58135	0
0.4487	-239.147	-8.58903	-4.35551	-5.4466	0
0.4493	-245.699	-6.75641	-8.0214	-5.4466	0
0.4500	-246.277	-0.34886	-4.05607	-3.61112	0
0.4507	-253.214	3.00726	-0.698696	-2.39411	0
0.4513	-262.657	2.70256	-4.66403	-1.79558	0
0.4520	-271.521	4.53518	-7.71288	-0.877841	0
0.4527	-282.312	5.44928	-7.41344	-0.259362	0
0.4533	-290.791	3.31196	-7.71288	1.87539	0
0.4540	-305.052	3.31196	-4.05607	7.68111	0
0.4547	-311.796	3.31196	1.44276	10.1151	0
0.4553	-287.708	-0.34886	1.13425	7.36189	0
0.4560	-275.76	-2.18148	2.35923	6.44415	0
0.4567	-313.916	1.48376	7.54048	6.14488	0
0.4573	-350.337	3.31196	7.84899	4.01014	0
0.4580	-353.613	-0.34886	11.8143	5.54636	0
0.4587	-355.733	-4.6235	20.6705	7.68111	0
0.4593	-360.358	-5.5376	14.2552	4.62861	0
0.4600	-357.853	-4.00968	-2.22312	0.957644	0
0.4607	-360.165	-3.40028	-4.97254	2.17465	0
0.4613	-360.165	-8.89373	0.217775	0.65838	0
0.4620	-353.999	-13.4731	-0.0816658	-3.61112	0
0.4627	-353.613	-9.19843	2.35923	-4.2296	0
0.4633	-351.493	-6.75641	5.09958	-6.36434	0
0.4640	-345.712	-12.8637	1.44276	-11.8508	0
0.4647	-343.978	-14.6919	3.26663	-13.0679	0
0.4653	-339.353	-10.4216	11.2064	-9.41684	0
0.4660	-335.692	-10.4216	13.3387	-9.11757	0
0.4667	-326.442	-12.2498	13.9558	-10.0353	0
0.4673	-289.25	-12.5545	17.3132	-7.58135	0
0.4680	-259.959	-13.4731	15.4802	-5.4466	0
0.4687	-281.349	-11.3357	9.98138	-8.19983	0
0.4693	-305.052	-7.97962	7.24104	-11.8508	0
0.4700	-294.067	-8.28432	5.09958	-10.3346	0
0.4707	-282.312	-6.75641	3.26663	-7.28209	0
0.4713	-280.385	-1.87678	4.1831	-5.4466	0
0.4720	-272.87	-1.57208	5.71661	-3.31185	0
0.4727	-263.62	-3.70498	5.71661	-0.877841	0
0.4733	-254.756	-0.34886	5.09958	-0.558626	0
0.4740	-247.433	2.39786	4.1831	-0.877841	0
0.4747	-241.652	0.565242	4.1831	0.957644	0
0.4753	-230.089	-0.0441595	2.96719	2.49387	0
0.4760	-220.84	4.23048	0.217775	3.41161	0
0.4767	-216.6	6.97279	-0.0816658	6.76336	0
0.4773	-205.038	5.14458	0.526291	8.27963	0
0.4780	-198.293	4.53518	-1.91461	4.62861	0
0.4787	-189.429	7.5866	-1.61517	3.71087	0
0.4793	-146.841	9.71951	-1.30665	6.14488	0
0.4800	-110.998	12.4662	-4.97254	5.54636	0
0.4807	-128.534	19.1829	-7.41344	2.49387	0
0.4813	-147.612	22.539	-6.18845	0.65838	0
0.4820	-132.966	21.0111	-7.10493	0.0399018	0
0.4827	-115.623	21.6249	-7.71288	0.359117	0
0.4833	-102.712	23.4531	-6.79641	2.49387	0
0.4840	-86.3317	21.6249	-5.87994	2.17465	0
0.4847	-74.384	17.9597	-1.30665	0.0399018	0
0.4853	-62.4363	15.213	1.13425	-2.69337	0
0.4860	-48.7543	11.5521	-3.43904	-6.36434	0
0.4867	-39.3118	9.11011	-4.35551	-8.19983	0
0.4873	-25.0516	10.0286	0.825732	-6.36434	0
0.4880	-12.7185	12.4662	1.13425	-5.4466	0
0.4887	-5.20303	11.2474	-3.74755	-7.58135	0
0.4893	7.13007	5.75398	-4.05607	-8.19983	0
0.4900	13.1039	2.39786	-1.30665	-4.82812	0
0.4907	21.9683	3.92136	-0.390181	-1.79558	0
0.4913	64.7488	5.14458	-0.998138	-1.47637	0
0.4920	96.5451	3.92136	-0.390181	-2.09485	0
0.4927	70.1445	2.39786	0.526291	0.0399018	0
0.4933	42.395	-0.34886	-0.998138	3.71087	0
0.4940	53.3792	-0.34886	-2.83108	4.3094	0
0.4947	64.3634	3.00726	-0.390181	2.49387	0
0.4953	65.3269	0.565242	1.13425	1.87539	0
0.4960	73.2278	-4.6235	-0.0816658	1.25691	0
0.4967	79.3943	-4.00968	0.825732	0.957644	0
0.4973	81.1287	-3.70498	2.35923	2.49387	0
0.4980	85.1755	-5.8423	1.7422	4.62861	0
0.4987	88.2588	-2.18148	0.526291	6.44415	0
0.4993	93.6545	3.00726	-1.61517	7.36189	0
0.5000	99.821	3.31196	-5.5805	6.44415	0
0.5007	102.519	3.31196	-7.71288	5.22714	0
0.5013	107.529	3.61666	-8.62935	3.71087	0
0.5020	108.3	1.17464	-9.54583	1.25691	0
0.5027	114.081	0.565242	-9.54583	0.65838	0
0.5033	147.805	-0.0441595	-7.71288	2.49387	0
0.5040	172.856	-5.2329	-6.79641	1.57612	0
0.5047	149.346	-9.19843	-5.87994	-3.31185	0
0.5053	122.368	-9.80783	-4.05607	-7.58135	0
0.5060	129.112	-10.4216	-3.1396	-10.9331	0
0.5067	137.013	-10.4216	-4.35551	-12.1701	0
0.5073	132.388	-12.2498	-6.79641	-10.6338	0
0.5080	132.388	-15.9151	-4.05607	-9.7161	0
0.5087	136.82	-15.606	-0.0816658	-10.9331	0
0.5093	137.977	-15.3013	-0.390181	-10.3346	0
0.5100	135.857	-20.1853	-2.22312	-9.11757	0
0.5107	133.159	-20.49	-1.30665	-9.11757	0
0.5113	129.69	-16.2198	-1.30665	-6.98282	0
0.5120	124.487	-15.9151	-2.53164	-3.61112	0
0.5127	123.909	-18.048	-0.998138	-3.61112	0
0.5133	122.368	-16.8292	0.825732	-3.93033	0
0.5140	107.529	-12.5545	-0.390181	-3.31185	0
0.5147	108.685	-6.75641	-2.22312	-3.01259	0
0.5153	139.711	-4.00968	-3.1396	0.0399018	0
0.5160	140.674	-3.09558	-5.5805	4.62861	0
0.5167	96.5451	3.00726	-6.49697	4.62861	0
0.5173	70.5299	7.8913	-4.97254	4.62861	0
0.5180	70.1445	5.14458	-4.05607	9.19738	0
0.5187	62.0509	3.31196	-3.1396	9.19738	0
0.5193	54.7281	7.8913	-1.91461	4.62861	0
0.5200	53.1865	10.9427	-2.22312	5.22714	0
0.5207	45.4783	10.9427	-3.1396	6.44415	0
0.5213	40.2753	11.5521	-4.35551	2.79313	0
0.5220	38.5409	12.4662	-4.97254	0.0399018	0
0.5227	32.7598	12.1615	-3.1396	1.25691	0
0.5233	29.6765	10.638	-1.30665	-0.259362	0
0.5240	25.437	9.11011	-2.22312	-3.31185	0
0.5247	21.7756	6.05868	-4.05607	-3.61112	0
0.5253	23.51	2.39786	-3.1396	-3.93033	0
0.5260	14.0674	3.00726	-1.30665	-5.4466	0
0.5267	6.16655	6.36339	-0.698696	-5.4466	0
0.5273	34.4941	6.05868	-0.390181	-4.2296	0
0.5280	55.3063	4.23048	-0.0816658	-3.61112	0
0.5287	20.234	6.05868	-0.390181	-4.82812	0
0.5293	-18.4997	10.0286	-2.53164	-6.98282	0
0.5300	-21.3902	12.1615	-3.43904	-6.36434	0
0.5307	-21.9683	10.638	0.526291	-4.2296	0
0.5313	-29.4838	9.11011	3.88366	-3.93033	0
0.5320	-33.916	9.71951	0.526291	-3.61112	0
0.5327	-40.8534	10.3333	-4.05607	-1.47637	0
0.5333	-48.5616	7.8913	-3.1396	0.359117	0
0.5340	-53.3792	5.14458	-0.698696	2.79313	0
0.5347	-61.2801	3.92136	-0.390181	5.54636	0
0.5353	-64.9415	4.83988	-0.390181	6.44415	0
0.5360	-68.4102	4.23048	-0.698696	5.54636	0
0.5367	-80.1652	2.39786	-0.698696	4.62861	0
0.5373	-89.0296	3.00726	0.825732	2.49387	0
0.5380	-96.3524	5.14458	1.44276	1.25691	0
0.5387	-99.821	5.44928	1.44276	3.41161	0
0.5393	-74.384	3.61666	2.05072	2.79313	0
0.5400	-54.3427	1.48376	1.13425	-0.877841	0
0.5407	-85.3682	-0.34886	-1.30665	-0.877841	0
0.5413	-122.946	-0.34886	-2.22312	-1.1771	0
0.5420	-122.946	-0.958261	-4.66403	-5.74587	0
0.5427	-117.55	-2.79088	-6.49697	-7.88061	0
0.5433	-122.56	-4.6235	-3.1396	-6.36434	0
0.5440	-122.368	-9.50313	-0.390181	-6.98282	0
0.5447	-121.982	-15.9151	-0.998138	-8.49909	0
0.5453	-124.487	-18.6618	-2.53164	-8.79836	0
0.5460	-126.029	-20.1853	-6.18845	-10.6338	0
0.5467	-127.185	-25.6788	-10.7708	-12.7686	0
0.5473	-126.029	-29.0349	-10.7708	-12.7686	0
0.5480	-127.185	-27.8161	-6.79641	-12.4693	0
0.5487	-130.847	-25.9835	-4.66403	-11.8508	0
0.5493	-128.534	-24.7647	-3.74755	-10.9331	0
0.5500	-132.195	-22.3226	-2.22312	-8.49909	0
0.5507	-135.471	-16.8292	0.217775	-3.61112	0
0.5513	-107.337	-9.50313	3.26663	0.957644	0
0.5520	-86.3317	-7.97962	4.80014	1.25691	0
0.5527	-118.321	-12.2498	6.01605	0.0399018	0
0.5533	-154.164	-13.4731	7.54048	2.17465	0
0.5540	-154.164	-13.1684	8.45695	2.17465	0
0.5547	-153.393	-15.3013	6.93252	-1.47637	0
0.5553	-160.716	-15.9151	3.26663	-0.877841	0
0.5560	-160.716	-13.7778	-0.698696	4.92788	0
0.5567	-162.835	-11.3357	-1.30665	6.44415	0
0.5573	-166.304	-9.19843	0.217775	3.09239	0
0.5580	-165.148	-6.4517	0.825732	3.71087	0
0.5587	-165.148	-6.75641	2.05072	3.71087	0
0.5593	-164.763	-7.67492	2.35923	1.25691	0
0.5600	-165.341	-4.3188	-0.390181	3.41161	0
0.5607	-165.726	-1.26296	-0.390181	6.14488	0
0.5613	-158.596	-4.00968	1.44276	1.25691	0
0.5620	-159.174	-6.4517	-0.390181	-1.79558	0
0.5627	-157.825	-3.09558	-0.390181	0.359117	0
0.5633	-121.404	-0.34886	3.57515	-1.79558	0
0.5640	-91.7274	-1.26296	4.80014	-5.4466	0
0.5647	-120.44	1.17464	3.57515	-4.2296	0
0.5653	-153.2	3.31196	2.96719	-3.61112	0
0.5660	-144.914	-0.958261	2.35923	-6.06508	0
0.5667	-134.315	-4.3188	3.57515	-6.98282	0
0.5673	-133.544	-0.958261	3.26663	-4.82812	0
0.5680	-124.102	2.70256	-1.91461	-3.61112	0
0.5687	-113.888	0.565242	-4.05607	-5.4466	0
0.5693	-107.144	-4.9282	-0.390181	-7.28209	0
0.5700	-98.2794	-6.75641	0.825732	-6.06508	0
0.5707	-88.0661	-3.70498	0.217775	-3.01259	0
0.5713	-77.0819	-2.18148	0.526291	-1.79558	0
0.5720	-71.6862	-1.87678	-0.390181	-1.1771	0
0.5727	-70.5299	1.48376	-1.30665	-0.259362	0
0.5733	-63.2071	3.00726	-0.0816658	0.957644	0
0.5740	-61.2801	3.31196	-0.998138	4.01014	0
0.5747	-57.426	6.66809	-4.05607	6.14488	0
0.5753	-22.161	9.41481	-4.66403	6.44415	0
0.5760	6.16655	10.0286	-5.87994	6.44415	0
0.5767	-20.4267	12.7753	-8.0214	5.22714	0
0.5773	-52.223	15.5177	-5.5805	4.62861	0
0.5780	-47.02	16.4362	0.217775	7.06263	0
0.5787	-36.8066	19.7923	3.57515	7.98037	0
0.5793	-34.1087	22.8437	2.96719	6.76336	0
0.5800	-26.786	23.4531	-0.998138	7.98037	0
0.5807	-20.6194	23.1484	-3.1396	7.98037	0
0.5813	-14.0674	23.1484	-2.22312	4.01014	0
0.5820	-2.69787	22.539	-4.05607	3.09239	0
0.5827	4.62491	21.0111	-9.54583	6.44415	0
0.5833	8.86442	17.9597	-11.3788	6.76336	0
0.5840	14.4529	15.213	-9.23731	4.3094	0
0.5847	22.9319	13.9941	-7.71288	3.41161	0
0.5853	33.916	10.638	-6.79641	2.79313	0
0.5860	37.192	6.05868	-6.18845	0.0399018	0
0.5867	48.1762	3.31196	-5.87994	-2.39411	0
0.5873	89.8004	1.48376	-5.27198	-2.69337	0
0.5880	117.55	-1.26296	-4.66403	-2.69337	0
0.5887	94.0399	-3.70498	-2.83108	-3.01259	0
0.5893	73.0351	-4.3188	-0.698696	-2.69337	0
0.5900	85.7536	-5.2329	-0.998138	-1.79558	0
0.5907	96.5451	-5.2329	-0.698696	-3.61112	0
0.5913	100.206	-4.00968	1.7422	-5.4466	0
0.5920	110.805	-2.18148	2.35923	-3.31185	0
0.5927	118.128	-1.26296	2.35923	-1.47637	0
0.5933	123.331	0.565242	4.1831	-3.61112	0
0.5940	135.279	2.39786	3.57515	-2.09485	0
0.5947	145.685	2.39786	1.7422	2.49387	0
0.5953	149.924	-0.653561	3.26663	2.49387	0
0.5960	154.549	-2.48618	6.32456	0.957644	0
0.5967	165.726	-0.958261	7.24104	1.87539	0
0.5973	175.554	-0.0441595	6.01605	1.87539	0
0.5980	175.169	-1.26296	5.09958	1.87539	0
0.5987	194.824	-0.958261	7.24104	4.3094	0
0.5993	244.735	-0.958261	8.45695	3.41161	0
0.6000	266.125	-3.09558	6.01605	0.0399018	0
0.6007	240.303	-3.70498	3.26663	-0.877841	0
0.6013	226.235	-4.00968	1.44276	-2.39411	0
0.6020	241.074	-4.6235	-0.0816658	-3.93033	0
0.6027	253.407	1.17464	1.7422	-3.61112	0
0.6033	262.464	10.638	3.26663	-4.52886	0
0.6040	274.026	12.7753	2.05072	-5.74587	0
0.6047	284.239	12.7753	2.35923	-5.4466	0
0.6053	296.38	16.1315	2.65868	-6.36434	0
0.6060	304.666	16.1315	1.44276	-7.88061	0
0.6067	307.749	10.9427	2.96719	-5.4466	0
0.6073	319.504	8.80541	5.09958	-2.69337	0
0.6080	330.296	9.71951	2.35923	-3.93033	0
0.6087	331.838	9.71951	-0.698696	-3.93033	0
0.6093	338.389	6.36339	0.526291	-2.09485	0
0.6100	339.931	0.565242	2.35923	-3.93033	0
0.6107	342.436	-2.48618	2.65868	-5.14734	0
0.6113	376.93	-3.40028	0.526291	-1.1771	0
0.6120	403.524	-6.147	-2.22312	0.359117	0
0.6127	375.774	-9.50313	-2.22312	-2.39411	0
0.6133	344.363	-11.6404	-0.390181	-1.1771	0
0.6140	347.639	-14.9966	1.44276	3.09239	0
0.6147	349.759	-14.9966	3.88366	3.71087	0
0.6153	343.593	-11.3357	6.32456	3.09239	0
0.6160	345.134	-9.19843	5.40809	4.3094	0
0.6167	343.4	-7.67492	3.26663	5.84562	0
0.6173	338.389	-5.8423	3.26663	7.36189	0
0.6180	336.655	-6.75641	3.88366	7.36189	0
0.6187	331.067	-7.37022	3.26663	4.62861	0
0.6193	327.213	-5.8423	3.26663	3.09239	0
0.6200	324.707	-7.37022	5.71661	3.71087	0
0.6207	317.77	-7.97962	6.01605	2.17465	0
0.6213	312.182	-4.00968	1.44276	-0.558626	0
0.6220	303.317	-2.48618	-3.1396	-1.1771	0
0.6227	300.041	-4.6235	-2.83108	0.0399018	0
0.6233	326.056	-2.18148	-1.61517	0.957644	0
0.6240	343.4	1.48376	-1.61517	-1.1771	0
0.6247	309.098	2.39786	-1.61517	-5.4466	0
0.6253	271.328	4.23048	-4.97254	-7.58135	0
0.6260	267.089	6.36339	-10.1538	-6.36434	0
0.6267	261.886	5.75398	-9.85434	-6.36434	0
0.6273	247.818	3.31196	-8.93787	-7.58135	0
0.6280	240.495	0.869942	-10.4623	-6.36434	0
0.6287	232.209	0.260541	-10.1538	-5.4466	0
0.6293	221.032	2.09316	-9.54583	-7.28209	0
0.6300	212.168	4.23048	-10.1538	-6.98282	0
0.6307	201.184	3.92136	-7.71288	-2.69337	0
0.6313	190.2	3.00726	-3.43904	-0.877841	0
0.6320	177.674	4.83988	-3.74755	-2.69337	0
0.6327	163.606	8.80541	-5.87994	-1.79558	0
0.6333	152.237	9.71951	-5.5805	0.65838	0
0.6340	133.352	8.80541	-2.53164	3.09239	0
0.6347	122.175	8.19601	1.44276	6.44415	0
0.6353	142.216	5.14458	2.35923	7.36189	0
0.6360	149.924	1.78846	-1.30665	5.22714	0
0.6367	105.409	3.00726	-1.61517	3.41161	0
0.6373	60.702	3.61666	3.57515	4.62861	0
0.6380	51.8376	2.70256	7.54048	6.44415	0
0.6387	46.4418	3.61666	6.01605	7.68111	0
0.6393	31.989	2.09316	3.57515	5.84562	0
0.6400	19.8486	-1.26296	1.7422	2.49387	0
0.6407	9.82794	-1.26296	-0.0816658	1.87539	0
0.6413	0.578114	-1.26296	2.65868	2.17465	0
0.6420	-8.47901	-1.57208	9.06491	0.359117	0
0.6427	-16.958	-1.26296	13.6473	-0.259362	0
0.6433	-24.0881	-2.48618	13.3387	-0.558626	0
0.6440	-33.1452	-5.5376	9.06491	-4.2296	0
0.6447	-41.4315	-6.75641	5.09958	-7.28209	0
0.6453	-47.2127	-7.37022	2.65868	-4.82812	0
0.6460	-62.8217	-4.9282	-2.22312	-3.61112	0
0.6467	-64.9415	-1.26296	-7.41344	-4.2296	0
0.6473	-38.1555	0.260541	-6.79641	-3.61112	0
0.6480	-37.7701	1.17464	-7.41344	-3.61112	0
0.6487	-83.6339	1.78846	-11.6782	-6.36434	0
0.6493	-114.659	-1.57208	-11.0703	-5.74587	0
0.6500	-117.55	-4.6235	-5.87994	-3.93033	0
0.6507	-128.534	-3.40028	-5.27198	-5.4466	0
0.6513	-141.638	-3.70498	-5.87994	-7.28209	0
0.6520	-148.19	-4.9282	-4.97254	-4.52886	0
0.6527	-161.487	-4.3188	-4.66403	0.359117	0
0.6533	-173.627	-3.70498	-4.66403	3.71087	0
0.6540	-181.528	-4.9282	-3.74755	3.71087	0
0.6547	-190.778	-6.147	-1.61517	2.79313	0
0.6553	-198.1	-5.8423	0.217775	2.79313	0
0.6560	-207.736	-3.70498	0.825732	1.87539	0
0.6567	-220.069	-2.48618	2.65868	1.87539	0
0.6573	-225.85	-3.09558	6.624	3.71087	0
0.6580	-239.147	-1.87678	4.80014	3.71087	0
0.6587	-248.589	-0.0441595	-0.698696	2.79313	0
0.6593	-222.959	-0.34886	-0.998138	4.01014	0
0.6600	-203.496	0.565242	0.526291	4.92788	0
0.6607	-237.605	1.78846	-1.61517	3.71087	0
0.6613	-275.568	1.48376	-3.1396	3.71087	0
0.6620	-276.724	1.48376	-3.43904	2.79313	0
0.6627	-275.182	1.78846	-5.27198	-0.259362	0
0.6633	-280.385	1.48376	-6.49697	-0.877841	0
0.6640	-279.229	0.565242	-5.87994	-0.558626	0
0.6647	-279.422	-0.958261	-4.66403	-5.4466	0
0.6653	-281.734	-0.958261	-3.1396	-10.9331	0
0.6660	-282.891	-0.34886	-2.22312	-10.0353	0
0.6667	-285.974	-0.958261	-1.91461	-6.66361	0
0.6673	-285.396	2.09316	-1.30665	-7.88061	0
0.6680	-285.974	6.05868	-1.91461	-8.19983	0
0.6687	-288.286	5.14458	-1.91461	-6.98282	0
0.6693	-284.047	4.53518	-0.390181	-8.79836	0
0.6700	-286.167	10.638	-0.390181	-10.6338	0
0.6707	-287.708	16.1315	-0.390181	-6.36434	0
0.6713	-255.912	18.8782	0.526291	-1.79558	0
0.6720	-231.053	21.6249	0.526291	-0.877841	0
0.6727	-261.886	21.0111	1.13425	2.49387	0
0.6733	-295.031	18.8782	2.35923	5.54636	0
0.6740	-291.177	19.7923	2.05072	4.92788	0
0.6747	-285.396	19.4876	4.49162	5.84562	0
0.6753	-285.974	16.1315	9.98138	8.27963	0
0.6760	-280.963	13.9941	9.37342	9.19738	0
0.6767	-280.771	12.7753	5.71661	10.4144	0
0.6773	-277.109	10.638	7.84899	12.2499	0
0.6780	-265.74	8.80541	9.68194	11.3321	0
0.6787	-262.657	6.36339	6.624	9.49664	0
0.6793	-260.344	3.31196	4.80014	9.49664	0
0.6800	-253.599	-1.26296	7.54048	8.27963	0
0.6807	-248.589	-7.06111	9.06491	5.54636	0
0.6813	-240.495	-10.4216	7.54048	2.49387	0
0.6820	-234.907	-12.2498	5.71661	0.957644	0
0.6827	-225.85	-12.8637	6.01605	0.957644	0
0.6833	-187.887	-14.0825	6.93252	0.359117	0
0.6840	-155.898	-15.9151	6.93252	-4.2296	0
0.6847	-175.361	-15.9151	5.09958	-7.28209	0
0.6853	-198.871	-13.1684	2.35923	-7.88061	0
0.6860	-187.694	-11.6404	0.526291	-8.49909	0
0.6867	-173.627	-11.3357	0.526291	-8.19983	0
0.6873	-166.304	-10.1169	2.05072	-7.58135	0
0.6880	-153.2	-9.80783	1.7422	-10.3346	0
0.6887	-143.95	-9.19843	1.13425	-12.7686	0
0.6893	-137.977	-7.67492	1.44276	-9.11757	0
0.6900	-128.149	-9.50313	1.13425	-6.98282	0
0.6907	-119.67	-11.031	1.44276	-8.49909	0
0.6913	-110.227	-7.67492	2.65868	-8.49909	0
0.6920	-100.977	-4.00968	2.65868	-8.19983	0
0.6927	-95.3888	-1.87678	1.44276	-8.49909	0
0.6933	-91.5347	-0.0441595	2.05072	-5.74587	0
0.6940	-92.4983	-0.34886	2.35923	-3.01259	0
0.6947	-82.6703	-2.48618	3.26663	-3.61112	0
0.6953	-42.395	-2.18148	6.93252	-0.558626	0
0.6960	-17.3434	-0.34886	8.45695	4.3094	0
0.6967	-45.0929	0.565242	4.1831	4.92788	0
0.6973	-70.1445	2.39786	1.44276	6.44415	0
0.6980	-58.7749	4.23048	4.49162	10.4144	0
0.6987	-48.7543	6.05868	6.93252	11.9506	0
0.6993	-49.1397	10.3333	6.624	12.8683	0
0.7000	-42.0096	16.1315	6.32456	13.7861	0
0.7007	-35.0723	20.4017	5.09958	12.2499	0
0.7013	-28.713	21.6249	1.7422	11.0329	0
0.7020	-19.2705	20.7064	1.7422	9.19738	0
0.7027	-11.5623	20.7064	3.57515	5.84562	0
0.7033	-4.62491	19.7923	1.7422	4.62861	0
0.7040	2.11975	17.9597	-0.390181	3.71087	0
0.7047	9.24983	15.5177	2.65868	0.0399018	0
0.7053	17.7288	12.7753	4.49162	-0.877841	0
0.7060	17.1507	12.4662	3.26663	-2.69337	0
0.7067	24.0881	15.213	4.1831	-6.66361	0
0.7073	63.7853	14.6036	3.88366	-5.74587	0
0.7080	90.3785	10.3333	-0.390181	-2.69337	0
0.7087	63.7853	9.41481	-0.998138	-2.69337	0
0.7093	36.9993	9.71951	1.13425	-2.69337	0
0.7100	44.3221	6.66809	-1.30665	-2.69337	0
0.7107	51.8376	4.53518	-3.43904	-4.52886	0
0.7113	50.2959	3.61666	-0.698696	-4.52886	0
0.7120	51.0667	-0.653561	1.44276	-2.69337	0
0.7127	51.8376	-3.09558	1.7422	-2.09485	0
0.7133	54.3427	0.869942	2.35923	-0.877841	0
0.7140	54.9208	3.61666	0.526291	-0.259362	0
0.7147	51.8376	2.39786	-2.53164	-0.877841	0
0.7153	55.3063	-0.958261	-3.1396	0.0399018	0
0.7160	56.4625	-5.2329	-2.83108	1.57612	0
0.7167	49.7178	-4.3188	0.217775	3.09239	0
0.7173	49.1397	1.48376	4.1831	5.84562	0
0.7180	44.9002	2.39786	3.26663	5.54636	0
0.7187	45.4783	0.565242	1.44276	5.54636	0
0.7193	77.2746	2.39786	3.88366	8.89811	0
0.7200	98.2794	5.14458	3.26663	8.59885	0
0.7207	67.4467	4.53518	-3.1396	4.01014	0
0.7213	39.3118	3.92136	-7.10493	0.957644	0
0.7220	45.4783	3.31196	-6.49697	-3.01259	0
0.7227	49.1397	2.39786	-5.27198	-5.4466	0
0.7233	45.8637	3.31196	-4.05607	-1.79558	0
0.7240	51.6449	5.14458	-4.66403	-3.01259	0
0.7247	56.2698	4.23048	-5.87994	-10.0353	0
0.7253	56.4625	2.70256	-3.74755	-10.3346	0
0.7260	57.426	3.00726	-0.0816658	-9.11757	0
0.7267	59.1604	2.09316	2.65868	-12.4693	0
0.7273	61.0874	-1.87678	5.09958	-12.1701	0
0.7280	58.3895	-4.00968	4.1831	-8.49909	0
0.7287	57.0406	-3.09558	-0.698696	-9.7161	0
0.7293	60.1239	-3.09558	0.825732	-13.0679	0
0.7300	52.8011	-5.5376	7.24104	-13.6863	0
0.7307	56.2698	-7.67492	8.76546	-10.6338	0
0.7313	90.3785	-8.58903	7.24104	-6.98282	0
0.7320	99.4356	-8.28432	6.624	-5.74587	0
0.7327	57.426	-10.4216	4.1831	-6.36434	0
0.7333	28.1349	-12.2498	1.44276	-4.52886	0
0.7340	31.2182	-9.50313	-0.390181	-0.877841	0
0.7347	27.7495	-8.28432	-4.97254	0.359117	0
0.7353	21.0048	-12.8637	-8.32991	0.0399018	0
0.7360	23.3173	-14.0825	-5.27198	0.0399018	0
0.7367	21.7756	-11.031	-1.91461	2.49387	0
0.7373	19.2705	-10.7263	-4.05607	5.54636	0
0.7380	16.5726	-11.031	-7.71288	4.62861	0
0.7387	10.7915	-11.9451	-6.79641	2.79313	0
0.7393	8.86442	-16.2198	-6.79641	4.92788	0
0.7400	7.13007	-15.9151	-9.54583	5.54636	0
0.7407	5.20303	-8.89373	-12.2952	3.71087	0
0.7413	10.7915	-6.147	-13.8197	3.09239	0
0.7420	5.01032	-6.75641	-14.4276	1.87539	0
0.7427	-1.15623	-3.09558	-13.2117	1.87539	0
0.7433	30.2546	-0.34886	-10.4623	3.09239	0
0.7440	56.4625	-0.958261	-7.71288	-0.877841	0
0.7447	28.1349	-2.18148	-4.97254	-7.58135	0
0.7453	-2.31246	-2.18148	-8.62935	-6.66361	0
0.7460	2.50516	-1.87678	-16.2606	-4.2296	0
0.7467	7.32278	-2.48618	-19.01	-8.49909	0
0.7473	5.78114	-5.2329	-18.0935	-11.5516	0
0.7480	10.4061	-5.5376	-22.3674	-8.49909	0
0.7487	11.5623	-4.00968	-26.0242	-6.98282	0
0.7493	10.7915	-8.58903	-23.5833	-7.28209	0
0.7500	11.5623	-13.1684	-20.5344	-6.36434	0
0.7507	9.44253	-10.4216	-19.3094	-3.61112	0
0.7513	9.82794	-5.8423	-16.8685	-0.558626	0
0.7520	6.74467	-7.67492	-15.3441	-0.259362	0
0.7527	-0.192705	-10.4216	-15.0356	-2.39411	0
0.7533	1.54164	-8.58903	-14.7361	-0.877841	0
0.7540	-2.69787	-7.06111	-13.8197	4.62861	0
0.7547	-5.78114	-7.06111	-12.2952	8.27963	0
0.7553	25.437	-5.8423	-11.9867	9.19738	0
0.7560	49.5251	-4.9282	-13.2117	9.49664	0
0.7567	18.3069	-5.5376	-13.5112	8.59885	0
0.7573	-14.8383	-3.09558	-11.3788	5.22714	0
0.7580	-11.9477	-1.26296	-10.4623	3.41161	0
0.7587	-6.74467	-3.70498	-11.9867	6.14488	0
0.7593	-6.93737	-4.9282	-11.3788	7.68111	0
0.7600	-0.963524	-0.958261	-7.71288	4.3094	0
0.7607	3.46868	3.31196	-4.97254	2.79313	0
0.7613	6.35926	1.48376	-6.49697	3.09239	0
0.7620	9.82794	-4.00968	-9.23731	-1.47637	0
0.7627	10.7915	-6.75641	-10.4623	-5.4466	0
0.7633	16.1872	-4.3188	-8.32991	-3.61112	0
0.7640	22.3537	-2.48618	-2.83108	-3.01259	0
0.7647	23.8954	-2.79088	4.1831	-6.36434	0
0.7653	30.8328	-1.57208	11.5149	-8.49909	0
0.7660	34.4941	-0.0441595	18.8376	-10.6338	0
0.7667	41.8169	1.48376	21.5779	-11.8508	0
0.7673	77.4673	4.53518	17.9211	-9.41684	0
0.7680	104.061	5.75398	12.4223	-8.19983	0
0.7687	79.3943	6.05868	10.5984	-8.79836	0
0.7693	50.6813	11.8568	10.5984	-6.06508	0
0.7700	56.4625	18.5735	8.76546	-0.877841	0
0.7707	67.4467	19.1829	0.825732	0.957644	0
0.7713	68.0248	20.097	-9.54583	0.957644	0
0.7720	69.9518	21.6249	-9.54583	0.359117	0
0.7727	73.2278	17.655	1.13425	1.57612	0
0.7733	76.3111	13.3847	8.45695	4.3094	0
0.7740	78.8162	14.2989	8.76546	6.44415	0
0.7747	81.8995	16.1315	7.84899	6.76336	0
0.7753	84.0193	13.3847	6.32456	7.36189	0
0.7760	81.1287	8.80541	6.93252	8.27963	0
0.7767	84.0193	10.0286	10.5984	7.06263	0
0.7773	92.4983	16.4362	7.84899	4.3094	0
0.7780	87.6806	17.3503	1.44276	3.71087	0
0.7787	92.1129	14.9083	4.49162	4.92788	0
0.7793	128.727	15.213	9.68194	6.14488	0
0.7800	141.06	11.5521	6.32456	5.84562	0
0.7807	105.024	4.53518	4.1831	4.92788	0
0.7813	84.0193	4.53518	6.93252	3.71087	0
0.7820	95.0034	5.14458	7.84899	3.71087	0
0.7827	99.4356	-0.958261	5.71661	2.79313	0
0.7833	97.7013	-3.09558	3.26663	-0.877841	0
0.7840	101.363	-3.09558	-0.390181	-3.61112	0
0.7847	103.482	-8.58903	-0.390181	-4.52886	0
0.7853	106.566	-12.2498	5.09958	-7.88061	0
0.7860	110.227	-13.7778	9.68194	-10.0353	0
0.7867	110.42	-19.8806	9.68194	-5.4466	0
0.7873	111.383	-25.9835	9.68194	-4.52886	0
0.7880	110.42	-28.1208	11.5149	-10.9331	0
0.7887	110.805	-29.9534	10.5984	-11.5516	0
0.7893	116.008	-30.2581	6.93252	-5.4466	0
0.7900	107.722	-29.3396	3.57515	-4.2296	0
0.7907	101.363	-30.5628	2.35923	-5.4466	0
0.7913	133.159	-29.6443	3.26663	-1.79558	0
0.7920	158.211	-25.0694	6.32456	1.25691	0
0.7927	126.992	-22.0179	7.54048	0.65838	0
0.7933	90.9566	-18.3527	5.40809	2.79313	0
0.7940	91.342	-12.8637	6.01605	5.84562	0
0.7947	93.4618	-12.2498	9.68194	5.84562	0
0.7953	84.7901	-14.6919	10.5984	6.44415	0
0.7960	84.0193	-11.9451	8.76546	8.27963	0
0.7967	84.7901	-8.58903	8.76546	8.89811	0
0.7973	83.0557	-6.4517	9.68194	9.49664	0
0.7980	81.1287	-0.958261	8.15751	9.49664	0
0.7987	80.3579	5.14458	8.15751	7.68111	0
0.7993	81.1287	5.14458	8.76546	8.27963	0
0.8000	80.5506	3.31196	7.24104	8.27963	0
0.8007	77.2746	4.83988	5.71661	4.62861	0
0.8013	78.2381	5.44928	3.57515	1.87539	0
0.8020	73.8059	3.31196	1.13425	3.09239	0
0.8027	75.1548	4.23048	2.05072	3.41161	0
0.8033	108.107	8.19601	2.65868	2.79313	0
0.8040	131.617	7.8913	-1.30665	2.79313	0
0.8047	102.904	4.23048	-3.43904	0.957644	0
0.8053	74.5767	6.66809	-1.30665	-1.79558	0
0.8060	82.0922	11.8568	-0.998138	-4.2296	0
0.8067	87.6806	11.8568	-2.22312	-4.2296	0
0.8073	80.3579	10.3333	-2.53164	-1.1771	0
0.8080	79.9725	12.1615	-1.30665	-0.877841	0
0.8087	80.3579	13.9941	0.217775	-4.52886	0
0.8093	77.4673	14.2989	-0.998138	-3.93033	0
0.8100	74.5767	13.9941	-1.91461	0.65838	0
0.8107	69.5664	12.1615	2.35923	1.25691	0
0.8113	65.7123	10.638	4.80014	-1.79558	0
0.8120	60.702	10.3333	0.526291	-2.39411	0
0.8127	56.2698	11.8568	0.217775	0.0399018	0
0.8133	54.9208	15.5177	5.71661	4.3094	0
0.8140	44.9002	18.2644	5.71661	5.54636	0
0.8147	40.0826	18.8782	2.65868	4.3094	0
0.8153	65.3269	18.5735	2.96719	6.14488	0
0.8160	79.9725	15.8268	2.35923	8.27963	0
0.8167	46.4418	10.638	0.526291	6.44415	0
0.8173	13.1039	7.5866	-0.0816658	7.68111	0
0.8180	9.82794	6.05868	-0.390181	12.2499	0
0.8187	5.20303	1.48376	1.44276	9.81585	0
0.8193	-3.08328	-0.653561	4.49162	3.71087	0
0.8200	-2.11975	5.14458	4.49162	3.09239	0
0.8207	-5.20303	11.2474	1.7422	2.49387	0
0.8213	-11.9477	12.4662	0.526291	-3.31185	0
0.8220	-14.8383	10.3333	1.13425	-6.06508	0
0.8227	-17.3434	6.05868	2.35923	-5.14734	0
0.8233	-19.2705	2.70256	2.05072	-7.88061	0
0.8240	-23.51	2.39786	-1.91461	-11.2523	0
0.8247	-28.713	-0.653561	-5.87994	-11.2523	0
0.8253	-31.4109	-7.97962	-7.71288	-12.7686	0
0.8260	-40.2753	-12.8637	-8.62935	-15.2226	0
0.8267	-40.8534	-13.4731	-7.71288	-13.6863	0
0.8273	-12.7185	-14.9966	-7.10493	-11.8508	0
0.8280	3.46868	-14.6919	-9.85434	-12.7686	0
0.8287	-28.713	-12.8637	-10.7708	-12.1701	0
0.8293	-64.7488	-15.9151	-9.54583	-12.4693	0
0.8300	-68.9883	-20.1853	-10.1538	-14.9033	0
0.8307	-68.6029	-18.9665	-9.54583	-14.6041	0
0.8313	-76.3111	-17.4386	-7.10493	-10.9331	0
0.8320	-82.0922	-17.7433	-7.41344	-8.19983	0
0.8327	-86.9098	-14.9966	-8.0214	-5.74587	0
0.8333	-92.691	-11.9451	-6.18845	-3.93033	0
0.8340	-99.0502	-10.7263	-5.87994	-3.31185	0
0.8347	-103.482	-6.4517	-7.71288	-0.877841	0
0.8353	-106.566	-0.653561	-6.79641	1.25691	0
0.8360	-113.118	-0.653561	-4.97254	1.87539	0
0.8367	-118.321	-2.18148	-4.05607	4.01014	0
0.8373	-120.44	-1.87678	-0.698696	4.92788	0
0.8380	-131.81	-3.09558	5.09958	1.57612	0
0.8387	-129.305	-5.8423	6.01605	1.87539	0
0.8393	-95.3888	-5.8423	1.44276	4.3094	0
0.8400	-85.3682	-4.9282	-1.30665	0.359117	0
0.8407	-121.982	-5.2329	0.526291	-2.69337	0
0.8413	-145.877	-3.09558	-0.698696	-2.69337	0
0.8420	-139.518	-0.653561	-2.83108	-4.52886	0
0.8427	-139.133	-4.3188	0.217775	-5.14734	0
0.8433	-143.18	-7.67492	2.05072	-3.93033	0
0.8440	-139.518	-2.48618	-0.390181	-8.19983	0
0.8447	-138.555	2.39786	-0.698696	-10.3346	0
0.8453	-136.05	0.869942	-0.390181	-8.19983	0
0.8460	-133.93	0.565242	-3.74755	-11.5516	0
0.8467	-135.857	1.78846	-5.5805	-13.0679	0
0.8473	-132.388	-1.87678	-3.74755	-7.88061	0
0.8480	-129.305	-5.2329	-4.35551	-8.49909	0
0.8487	-129.69	-4.00968	-6.79641	-12.7686	0
0.8493	-124.873	-1.57208	-6.18845	-9.11757	0
0.8500	-128.727	-1.26296	-4.97254	-4.2296	0
0.8507	-131.425	-2.18148	-4.35551	-3.01259	0
0.8513	-99.821	-2.48618	-3.1396	-2.69337	0
0.8520	-74.384	-2.18148	-1.91461	-5.4466	0
0.8527	-103.482	-4.9282	-1.30665	-5.14734	0
0.8533	-135.086	-8.58903	0.526291	1.25691	0
0.8540	-130.268	-10.4216	2.35923	2.17465	0
0.8547	-123.331	-12.8637	1.13425	-1.79558	0
0.8553	-122.946	-14.9966	-0.998138	0.65838	0
0.8560	-117.55	-13.1684	-0.390181	3.09239	0
0.8567	-114.467	-11.3357	2.35923	0.359117	0
0.8573	-110.998	-12.8637	4.80014	1.25691	0
0.8580	-103.675	-13.1684	7.84899	5.22714	0
0.8587	-97.894	-13.1684	10.5984	5.54636	0
0.8593	-89.0296	-12.5545	11.2064	4.62861	0
0.8600	-80.7433	-7.67492	11.5149	3.41161	0
0.8607	-74.7694	-3.09558	12.4223	0.359117	0
0.8613	-61.6655	-3.09558	8.15751	-2.39411	0
0.8620	-56.0771	-2.18148	1.44276	-4.52886	0
0.8627	-51.2595	1.48376	-0.698696	-6.36434	0
0.8633	-10.4061	1.48376	0.825732	-4.82812	0
0.8640	27.1714	0.260541	1.13425	-3.61112	0
0.8647	10.7915	3.31196	-0.998138	-4.2296	0
0.8653	-11.1769	6.66809	-3.74755	-3.31185	0
0.8660	2.50516	5.44928	-5.27198	-3.31185	0
0.8667	18.8851	4.83988	-10.7708	-6.36434	0
0.8673	29.8692	6.66809	-21.4509	-7.88061	0
0.8680	45.4783	6.66809	-24.4997	-6.06508	0
0.8687	56.4625	5.75398	-17.4765	-4.82812	0
0.8693	66.4831	6.05868	-14.1282	-4.52886	0
0.8700	79.9725	4.23048	-13.2117	-4.2296	0
0.8707	90.9566	4.23048	-6.18845	-3.61112	0
0.8713	103.097	7.2819	-0.698696	-1.1771	0
0.8720	111.383	6.36339	-2.22312	1.87539	0
0.8727	117.743	1.48376	-4.05607	4.01014	0
0.8733	130.654	1.48376	-5.5805	4.92788	0
0.8740	135.471	3.00726	-5.5805	5.54636	0
0.8747	142.794	2.09316	-0.698696	6.76336	0
0.8753	185.96	3.31196	6.93252	8.59885	0
0.8760	220.069	4.83988	12.1228	9.19738	0
0.8767	196.559	2.70256	12.4223	7.98037	0
0.8773	172.856	2.09316	8.15751	7.36189	0
0.8780	187.502	1.48376	1.7422	8.27963	0
0.8787	202.147	0.260541	-2.83108	11.0329	0
0.8793	207.543	4.23048	-1.61517	11.9506	0
0.8800	220.454	11.2474	2.65868	9.19738	0
0.8807	230.089	11.2474	4.1831	7.06263	0
0.8813	235.871	6.97279	2.35923	6.76336	0
0.8820	246.084	3.92136	1.44276	5.54636	0
0.8827	256.105	0.260541	1.13425	1.25691	0
0.8833	264.005	-4.00968	-1.61517	-3.31185	0
0.8840	270.943	-7.06111	-4.66403	-5.74587	0
0.8847	280.193	-9.19843	-4.35551	-6.06508	0
0.8853	287.13	-9.50313	-4.05607	-7.88061	0
0.8860	284.432	-9.50313	-5.87994	-10.9331	0
0.8867	296.958	-10.7263	-6.79641	-9.7161	0
0.8873	339.16	-8.58903	-6.79641	-9.11757	0
0.8880	353.999	-0.0441595	-6.79641	-12.7686	0
0.8887	315.843	9.11011	-3.74755	-12.7686	0
0.8893	288.672	15.213	-0.390181	-9.41684	0
0.8900	295.224	20.7064	-1.91461	-8.79836	0
0.8907	296.38	24.0669	-2.22312	-6.66361	0
0.8913	287.13	18.8782	0.526291	-2.09485	0
0.8920	282.698	7.8913	0.526291	-2.39411	0
0.8927	278.073	0.565242	-1.91461	-3.61112	0
0.8933	271.714	0.565242	-0.390181	-1.47637	0
0.8940	263.042	1.48376	1.44276	0.0399018	0
0.8947	253.985	0.260541	0.526291	1.87539	0
0.8953	248.396	-1.26296	-0.0816658	5.22714	0
0.8960	237.99	-1.57208	1.7422	6.44415	0
0.8967	224.308	-0.34886	3.26663	6.14488	0
0.8973	218.913	0.260541	3.57515	6.44415	0
0.8980	203.882	-1.57208	3.57515	7.06263	0
0.8987	188.658	-3.40028	3.26663	7.98037	0
0.8993	210.241	-1.87678	2.65868	8.27963	0
0.9000	227.777	-0.34886	1.7422	6.44415	0
0.9007	187.502	-2.79088	1.44276	4.01014	0
0.9013	140.482	-4.9282	1.44276	1.57612	0
0.9020	132.388	-6.147	1.7422	0.359117	0
0.9027	126.992	-8.28432	0.825732	0.0399018	0
0.9033	110.805	-11.3357	-0.698696	-1.47637	0
0.9040	102.904	-13.1684	0.526291	-3.61112	0
0.9047	92.1129	-13.4731	2.35923	-7.28209	0
0.9053	76.6965	-13.7778	0.526291	-11.5516	0
0.9060	64.7488	-16.8292	-2.22312	-11.8508	0
0.9067	50.6813	-19.5759	-3.1396	-8.79836	0
0.9073	35.4577	-18.048	-4.05607	-9.7161	0
0.9080	21.3902	-17.1339	-2.53164	-10.9331	0
0.9087	5.58844	-18.6618	1.44276	-8.19983	0
0.9093	-10.4061	-15.3013	2.35923	-6.66361	0
0.9100	-32.5671	-9.80783	1.44276	-6.36434	0
0.9107	-50.1032	-7.06111	3.88366	-4.52886	0
0.9113	-35.0723	-5.8423	5.09958	-3.61112	0
0.9120	-26.2078	-6.75641	6.01605	-1.79558	0
0.9127	-71.108	-7.37022	8.76546	1.57612	0
0.9133	-123.909	-2.48618	9.37342	4.01014	0
0.9140	-142.216	0.565242	8.15751	6.14488	0
0.9147	-156.476	-2.18148	9.68194	7.06263	0
0.9153	-178.83	-1.87678	10.5984	5.84562	0
0.9160	-194.439	0.565242	8.45695	9.19738	0
0.9167	-211.397	0.565242	7.84899	15.0031	0
0.9173	-231.246	4.83988	7.84899	14.6839	0
0.9180	-247.24	13.6894	5.71661	11.0329	0
0.9187	-261.886	19.1829	5.09958	9.49664	0
0.9193	-274.99	21.0111	6.01605	9.81585	0
0.9200	-290.213	21.6249	3.88366	9.81585	0
0.9207	-305.052	20.7064	2.05072	9.49664	0
0.9213	-313.145	20.4017	3.26663	7.36189	0
0.9220	-327.983	19.4876	1.44276	4.92788	0
0.9227	-340.317	18.5735	-1.61517	4.62861	0
0.9233	-316.999	17.3503	0.825732	4.62861	0
0.9240	-299.27	11.5521	1.7422	4.01014	0
0.9247	-338.389	2.39786	-6.18845	-0.558626	0
0.9253	-382.904	-2.79088	-11.9867	-5.4466	0
0.9260	-389.071	-5.5376	-8.0214	-6.36434	0
0.9267	-392.154	-9.50313	-4.97254	-5.74587	0
0.9273	-402.175	-12.5545	-6.79641	-7.88061	0
0.9280	-404.294	-13.4731	-5.87994	-8.19983	0
0.9287	-407.956	-14.0825	-2.22312	-6.36434	0
0.9293	-414.701	-15.606	-2.22312	-5.4466	0
0.9300	-420.482	-19.5759	-4.97254	-3.61112	0
0.9307	-429.732	-22.932	-6.18845	-2.69337	0
0.9313	-434.164	-24.46	-6.18845	-5.14734	0
0.9320	-436.283	-27.8161	-4.97254	-5.4466	0
0.9327	-442.835	-31.4769	-4.05607	-1.47637	0
0.9333	-448.038	-28.7302	-3.1396	0.359117	0
0.9340	-457.674	-25.0694	-0.998138	1.25691	0
0.9347	-459.215	-26.5929	0.526291	4.3094	0
0.9353	-427.226	-27.8161	-0.390181	4.62861	0
0.9360	-406.222	-29.3396	1.7422	4.62861	0
0.9367	-439.752	-33.9189	4.1831	8.27963	0
0.9373	-472.319	-35.1377	1.13425	9.19738	0
0.9380	-469.043	-31.1722	-0.698696	6.76336	0
0.9387	-464.418	-29.3396	1.44276	7.36189	0
0.9393	-463.455	-30.2581	-0.0816658	7.06263	0
0.9400	-455.361	-27.8161	-2.22312	2.49387	0
0.9407	-453.434	-25.0694	-2.22312	0.0399018	0
0.9413	-452.471	-25.3741	-5.5805	0.359117	0
0.9420	-442.45	-23.2367	-8.93787	-0.877841	0
0.9427	-434.164	-16.8292	-6.79641	-1.79558	0
0.9433	-427.419	-14.0825	-6.79641	-1.1771	0
0.9440	-420.096	-12.8637	-10.4623	-2.69337	0
0.9447	-412.581	-4.9282	-10.4623	-6.36434	0
0.9453	-402.175	5.14458	-8.32991	-9.41684	0
0.9460	-399.091	10.3333	-5.87994	-9.11757	0
0.9467	-387.915	12.4662	-3.1396	-5.4466	0
0.9473	-340.895	12.7753	-4.05607	-3.61112	0
0.9480	-305.437	13.3847	-6.79641	-7.28209	0
0.9487	-329.525	18.8782	-3.43904	-10.0353	0
0.9493	-355.155	22.539	0.217775	-6.36434	0
0.9500	-339.931	19.7923	-2.22312	-5.14734	0
0.9507	-323.166	20.097	-2.53164	-7.28209	0
0.9513	-319.119	23.1484	1.44276	-6.36434	0
0.9520	-308.135	20.4017	2.05072	-3.01259	0
0.9527	-295.609	18.5735	-0.0816658	-1.79558	0
0.9533	-286.745	21.9296	-1.61517	-0.877841	0
0.9540	-277.109	22.539	-0.698696	0.0399018	0
0.9547	-265.162	21.9296	2.96719	1.25691	0
0.9553	-252.058	23.4531	4.80014	5.54636	0
0.9560	-241.652	23.4531	1.7422	7.36189	0
0.9567	-230.668	21.6249	-1.61517	4.62861	0
0.9573	-215.444	20.097	-4.05607	3.71087	0
0.9580	-209.277	17.9597	-5.87994	6.14488	0
0.9587	-195.21	17.0456	-4.97254	5.84562	0
0.9593	-144.529	17.0456	-2.83108	5.22714	0
0.9600	-106.758	17.0456	-2.83108	6.44415	0
0.9607	-125.451	17.9597	-5.87994	3.71087	0
0.9613	-143.18	18.8782	-12.2952	-2.09485	0
0.9620	-120.826	18.5735	-15.9521	-4.52886	0
0.9627	-96.9305	18.8782	-12.9032	-3.93033	0
0.9633	-81.7068	20.097	-8.62935	-5.14734	0
0.9640	-61.0874	18.5735	-6.79641	-6.66361	0
0.9647	-41.4315	14.6036	0.526291	-6.36434	0
0.9653	-24.0881	11.8568	8.45695	-6.98282	0
0.9660	-5.20303	11.2474	9.98138	-7.88061	0
0.9667	11.9477	10.638	12.4223	-6.66361	0
0.9673	31.989	7.5866	14.2552	-4.82812	0
0.9680	51.8376	5.14458	6.93252	-3.61112	0
0.9687	68.7956	7.2819	-2.22312	-2.09485	0
0.9693	86.3317	13.6894	-4.05607	-2.69337	0
0.9700	95.5815	19.7923	-4.66403	-4.2296	0
0.9707	111.769	21.3202	-6.18845	-2.09485	0
0.9713	161.872	16.7409	-5.87994	0.0399018	0
0.9720	198.679	10.9427	-6.49697	-2.39411	0
0.9727	180.757	6.97279	-6.79641	-4.52886	0
0.9733	163.606	3.31196	-4.97254	-2.39411	0
0.9740	181.913	2.39786	-4.97254	0.65838	0
0.9747	199.642	3.00726	-6.79641	2.79313	0
0.9753	207.158	0.869942	-7.10493	2.79313	0
0.9760	221.61	-1.57208	-9.54583	1.57612	0
0.9767	237.22	-2.79088	-11.3788	2.49387	0
0.9773	250.902	-4.00968	-7.71288	4.92788	0
0.9780	261.308	-3.70498	-4.66403	3.71087	0
0.9787	269.594	-0.34886	-4.35551	0.957644	0
0.9793	283.469	5.75398	-2.53164	1.87539	0
0.9800	295.994	13.08	-0.0816658	2.49387	0
0.9807	305.437	20.097	-0.390181	-0.558626	0
0.9813	319.89	23.7578	-2.83108	-4.52886	0
0.9820	325.671	20.4017	-3.1396	-5.4466	0
0.9827	339.16	10.9427	-0.0816658	-1.79558	0
0.9833	388.3	4.53518	4.1831	0.0399018	0
0.9840	421.445	3.92136	6.01605	-3.93033	0
0.9847	396.394	-0.34886	6.93252	-7.58135	0
0.9853	375.003	-11.031	8.15751	-7.58135	0
0.9860	388.878	-17.1339	6.32456	-8.19983	0
0.9867	399.862	-17.7433	2.65868	-8.79836	0
0.9873	406.222	-18.9665	2.05072	-6.98282	0
0.9880	419.133	-20.1853	5.09958	-3.93033	0
0.9887	424.143	-17.4386	9.68194	-1.1771	0
0.9893	428.19	-16.5245	12.7308	-0.259362	0
0.9900	437.44	-19.5759	14.2552	-3.01259	0
0.9907	441.679	-19.8806	14.5637	-5.14734	0
0.9913	443.221	-16.8292	10.5984	-3.01259	0
0.9920	445.533	-16.8292	4.1831	-0.259362	0
0.9927	446.882	-17.7433	1.13425	2.79313	0
0.9933	446.882	-16.5245	0.217775	4.62861	0
0.9940	439.559	-15.606	0.526291	3.09239	0
0.9947	447.46	-17.7433	3.26663	2.49387	0
0.9953	489.277	-20.49	4.1831	4.62861	0
0.9960	506.043	-20.49	1.44276	4.62861	0
0.9967	460.757	-16.2198	2.65868	3.71087	0
0.9973	419.711	-13.7778	6.01605	3.41161	0
0.9980	423.565	-15.3013	2.65868	1.87539	0
0.9987	434.935	-13.1684	-2.83108	2.79313	0
0.9993	430.888	-7.37022	-2.53164	8.27963	0
1.0000	420.482	-5.8423	-3.74755	10.7336	0
1.0007	413.544	-5.5376	-9.54583	11.0329	0
1.0013	419.904	-2.48618	-13.2117	11.9506	0
1.0020	424.914	-3.70498	-11.3788	8.27963	0
1.0027	413.544	-8.28432	-6.79641	2.79313	0
1.0033	404.487	-8.58903	-3.74755	1.87539	0
1.0040	406.222	-8.28432	-3.1396	2.49387	0
1.0047	407.378	-8.28432	-5.87994	0.0399018	0
1.0053	403.138	-4.9282	-10.1538	-0.877841	0
1.0060	389.842	-4.00968	-10.4623	-0.877841	0
1.0067	385.217	-7.06111	-5.87994	-3.93033	0
1.0073	411.425	-7.37022	-3.74755	-7.28209	0
1.0080	428.19	-4.9282	-8.62935	-9.11757	0
1.0087	393.503	-6.75641	-11.6782	-9.41684	0
1.0093	352.264	-7.97962	-6.49697	-8.19983	0
1.0100	343.4	-4.00968	-2.53164	-5.14734	0
1.0107	338.775	0.260541	-6.18845	-1.1771	0
1.0113	325.671	1.78846	-9.85434	1.57612	0
1.0120	315.65	4.23048	-7.10493	2.79313	0
1.0127	306.401	9.71951	-1.30665	5.84562	0
1.0133	295.224	16.1315	0.526291	11.3321	0
1.0140	281.156	21.3202	-0.998138	13.7861	0
1.0147	266.511	23.4531	0.526291	13.7861	0
1.0153	257.646	23.7578	1.13425	13.7861	0
1.0160	246.277	23.4531	-3.1396	12.2499	0
1.0167	231.438	21.6249	-3.1396	10.7336	0
1.0173	223.73	17.9597	4.1831	11.6513	0
1.0180	206.579	16.7409	5.40809	10.1151	0
1.0187	188.273	18.8782	0.526291	8.89811	0
1.0193	209.663	17.0456	0.526291	11.0329	0
1.0200	229.511	12.4662	2.35923	8.89811	0
1.0207	188.273	12.4662	1.44276	3.71087	0
1.0213	141.06	13.08	1.44276	3.09239	0
1.0220	135.857	9.71951	1.7422	2.17465	0
1.0227	129.69	6.05868	0.526291	-1.79558	0
1.0233	113.31	6.36339	2.35923	-1.47637	0
1.0240	107.529	8.80541	3.88366	0.957644	0
1.0247	99.4356	8.19601	0.526291	-1.47637	0
1.0253	86.139	3.61666	-2.22312	-4.82812	0
1.0260	77.4673	0.260541	-2.22312	-4.2296	0
1.0267	68.0248	1.17464	-2.53164	-2.09485	0
1.0273	57.6187	0.869942	-0.998138	-2.39411	0
1.0280	47.02	-1.26296	1.7422	-4.52886	0
1.0287	34.4941	-2.18148	1.7422	-4.82812	0
1.0293	24.4735	-4.3188	0.825732	-4.52886	0
1.0300	7.70819	-6.75641	1.13425	-5.4466	0
1.0307	-4.62491	-4.6235	2.96719	-5.14734	0
1.0313	16.1872	-2.48618	4.1831	-3.31185	0
1.0320	26.9787	-4.00968	2.96719	-2.69337	0
1.0327	-18.4997	-5.2329	2.05072	-1.1771	0
1.0333	-65.5196	-4.00968	3.57515	0.957644	0
1.0340	-73.8059	-1.26296	2.35923	2.17465	0
1.0347	-80.1652	1.48376	1.7422	4.01014	0
1.0353	-96.3524	1.48376	6.624	4.92788	0
1.0360	-106.566	-0.958261	10.5984	4.3094	0
1.0367	-115.623	-1.57208	9.68194	5.54636	0
1.0373	-126.607	0.565242	9.06491	5.54636	0
1.0380	-135.471	2.09316	9.68194	0.359117	0
1.0387	-143.18	1.48376	12.1228	-2.39411	0
1.0393	-148.961	0.260541	14.5637	-0.558626	0
1.0400	-157.44	-0.958261	14.2552	-1.47637	0
1.0407	-165.148	-2.48618	13.6473	-4.52886	0
1.0413	-169.58	-4.00968	14.8723	-4.52886	0
1.0420	-180.564	-2.48618	12.1228	-4.52886	0
1.0427	-178.83	0.260541	6.01605	-4.82812	0
1.0433	-147.034	0.260541	4.1831	-4.52886	0
1.0440	-140.289	-3.70498	6.32456	-6.36434	0
1.0447	-181.142	-6.4517	6.93252	-8.49909	0
1.0453	-206.194	-6.147	4.1831	-7.58135	0
1.0460	-201.376	-7.67492	3.88366	-7.58135	0
1.0467	-206.579	-11.031	7.24104	-9.7161	0
1.0473	-214.48	-10.4216	8.76546	-9.11757	0
1.0480	-211.782	-7.06111	7.84899	-7.58135	0
1.0487	-213.902	-5.8423	6.01605	-7.88061	0
1.0493	-219.105	-3.70498	1.44276	-7.88061	0
1.0500	-221.803	1.48376	-0.390181	-5.14734	0
1.0507	-227.584	2.39786	5.09958	-1.79558	0
1.0513	-231.824	2.09316	6.01605	-0.558626	0
1.0520	-238.376	4.83988	-0.698696	0.0399018	0
1.0527	-245.699	4.23048	-1.91461	3.71087	0
1.0533	-247.433	1.17464	-0.698696	7.36189	0
1.0540	-256.683	4.23048	-3.43904	7.36189	0
1.0547	-262.078	6.05868	-1.91461	6.44415	0
1.0553	-232.209	1.78846	2.35923	7.36189	0
1.0560	-211.397	-0.0441595	1.13425	7.06263	0
1.0567	-245.891	2.39786	0.526291	4.3094	0
1.0573	-281.349	2.39786	5.09958	4.01014	0
1.0580	-279.807	-0.0441595	5.71661	4.62861	0
1.0587	-278.651	-1.26296	0.825732	0.957644	0
1.0593	-284.432	-2.18148	-4.35551	-1.1771	0
1.0600	-283.083	-2.18148	-9.23731	0.359117	0
1.0607	-282.312	-3.09558	-11.9867	-1.47637	0
1.0613	-281.734	-6.75641	-11.9867	-6.36434	0
1.0620	-280.193	-6.4517	-10.4623	-5.14734	0
1.0627	-281.349	-0.958261	-8.0214	-0.877841	0
1.0633	-278.073	4.83988	-5.27198	-2.69337	0
1.0640	-273.641	7.8913	-4.05607	-6.36434	0
1.0647	-273.063	8.50071	-2.83108	-5.4466	0
1.0653	-268.245	7.2819	-0.390181	-4.52886	0
1.0660	-269.401	4.83988	0.217775	-7.28209	0
1.0667	-269.208	-2.48618	-0.698696	-8.79836	0
1.0673	-234.714	-11.9451	-0.390181	-9.11757	0
1.0680	-206.001	-15.3013	1.7422	-9.11757	0
1.0687	-235.485	-14.3872	4.1831	-9.11757	0
1.0693	-270.75	-15.9151	6.01605	-9.11757	0
1.0700	-266.125	-16.2198	4.1831	-8.49909	0
1.0707	-257.261	-15.3013	1.44276	-6.36434	0
1.0713	-259.381	-17.4386	1.44276	-4.2296	0
1.0720	-257.261	-16.2198	2.35923	-2.69337	0
1.0727	-256.297	-7.97962	1.7422	0.0399018	0
1.0733	-257.261	-3.09558	-0.390181	4.62861	0
1.0740	-255.719	-3.70498	-3.1396	8.27963	0
1.0747	-255.334	-0.653561	-5.27198	10.1151	0
1.0753	-253.792	5.75398	-4.05607	11.0329	0
1.0760	-252.636	9.71951	-1.30665	11.9506	0
1.0767	-253.021	13.08	-0.698696	10.1151	0
1.0773	-247.433	18.2644	-2.53164	6.44415	0
1.0780	-248.396	24.3716	-6.79641	4.62861	0
1.0787	-244.157	27.1184	-11.0703	7.36189	0
1.0793	-205.423	23.4531	-10.1538	8.27963	0
1.0800	-175.361	18.8782	-6.79641	4.01014	0
1.0807	-199.642	18.8782	-6.18845	-0.259362	0
1.0813	-225.465	17.655	-4.05607	-0.558626	0
1.0820	-213.517	13.9941	0.217775	-1.79558	0
1.0827	-199.642	13.3847	0.526291	-3.93033	0
1.0833	-194.439	13.08	-0.698696	-2.69337	0
1.0840	-184.226	10.0286	-0.390181	-2.69337	0
1.0847	-175.169	9.71951	-1.61517	-5.74587	0
1.0853	-167.46	9.11011	-2.22312	-6.98282	0
1.0860	-156.862	5.75398	2.35923	-5.4466	0
1.0867	-145.877	3.92136	3.57515	-5.4466	0
1.0873	-133.93	0.565242	-1.30665	-5.74587	0
1.0880	-125.643	-6.147	-4.05607	-6.36434	0
1.0887	-119.284	-8.89373	-3.43904	-7.28209	0
1.0893	-107.915	-10.1169	-4.35551	-7.88061	0
1.0900	-104.639	-13.7778	-4.05607	-5.4466	0
1.0907	-96.7378	-14.3872	0.825732	-1.47637	0
1.0913	-53.3792	-14.0825	5.09958	0.957644	0
1.0920	-23.1246	-17.1339	4.1831	0.0399018	0
1.0927	-50.874	-16.2198	0.526291	0.0399018	0
1.0933	-78.0454	-12.2498	-1.30665	1.87539	0
1.0940	-67.0612	-12.2498	-0.698696	2.79313	0
1.0947	-54.9208	-11.031	2.05072	4.01014	0
1.0953	-49.7178	-6.75641	7.54048	5.84562	0
1.0960	-40.8534	-4.9282	11.5149	6.44415	0
1.0967	-37.7701	-1.57208	10.8978	7.06263	0
1.0973	-34.1087	-0.0441595	9.06491	8.27963	0
1.0980	-24.4735	-3.70498	9.06491	7.06263	0
1.0987	-18.4997	-5.8423	9.68194	4.92788	0
1.0993	-11.1769	-5.5376	13.0393	4.62861	0
1.1000	-1.54164	-4.9282	18.8376	3.09239	0
1.1007	6.16655	-0.958261	17.0046	1.57612	0
1.1013	17.7288	2.39786	6.01605	1.87539	0
1.1020	23.8954	-0.653561	-3.1396	0.65838	0
1.1027	34.4941	-1.57208	-5.87994	-1.79558	0
1.1033	78.4308	-0.34886	-8.32991	-2.69337	0
1.1040	113.888	-4.00968	-9.85434	-5.14734	0
1.1047	92.8837	-7.06111	-8.32991	-9.7161	0
1.1053	69.3737	-7.97962	-5.87994	-11.8508	0
1.1060	84.7901	-8.89373	-4.97254	-11.2523	0
1.1067	98.6648	-7.67492	-1.30665	-11.2523	0
1.1073	101.748	-5.8423	5.09958	-9.7161	0
1.1080	114.467	-4.6235	7.24104	-8.49909	0
1.1087	126.414	1.48376	2.05072	-9.11757	0
1.1093	133.159	5.44928	-1.91461	-9.41684	0
1.1100	141.06	4.23048	0.526291	-7.88061	0
1.1107	146.841	3.92136	-0.0816658	-7.28209	0
1.1113	155.127	3.31196	-6.49697	-7.58135	0
1.1120	162.643	0.565242	-5.87994	-6.06508	0
1.1127	163.992	-0.0441595	0.526291	-1.1771	0
1.1133	166.304	-0.0441595	0.526291	3.71087	0
1.1140	164.57	-1.26296	-2.22312	5.54636	0
1.1147	169.966	2.39786	-1.30665	7.36189	0
1.1153	207.928	6.05868	0.217775	9.19738	0
1.1160	235.1	3.92136	1.7422	9.19738	0
1.1167	205.423	1.78846	3.26663	9.81585	0
1.1173	174.205	-0.34886	2.05072	11.6513	0
1.1180	182.877	-4.00968	1.44276	11.0329	0
1.1187	193.283	-3.09558	3.26663	8.89811	0
1.1193	191.163	-0.34886	2.96719	6.44415	0
1.1200	194.824	-0.34886	-0.390181	3.71087	0
1.1207	199.835	1.48376	-1.30665	2.17465	0
1.1213	203.882	5.14458	-0.998138	3.09239	0
1.1220	209.47	6.66809	-1.61517	1.87539	0
1.1227	213.324	7.2819	-2.83108	-2.09485	0
1.1233	216.986	7.8913	-2.53164	-5.4466	0
1.1240	219.491	6.36339	-1.91461	-5.74587	0
1.1247	222.767	4.83988	-3.1396	-5.4466	0
1.1253	225.85	2.39786	-4.66403	-6.98282	0
1.1260	220.647	-2.18148	-2.22312	-7.58135	0
1.1267	232.016	-4.9282	1.44276	-3.01259	0
1.1273	271.906	-3.40028	1.13425	-0.877841	0
1.1280	281.734	-1.87678	-0.390181	-5.4466	0
1.1287	242.423	-3.09558	-0.998138	-8.49909	0
1.1293	219.491	-3.70498	-2.83108	-6.36434	0
1.1300	224.694	-0.34886	-4.05607	-4.2296	0
1.1307	221.032	5.75398	-3.1396	-1.79558	0
1.1313	216.407	13.9941	-3.1396	0.0399018	0
1.1320	215.251	20.097	-4.05607	0.65838	0
1.1327	206.965	21.3202	-2.83108	0.957644	0
1.1333	204.267	19.7923	0.217775	0.0399018	0
1.1340	203.303	16.4362	3.26663	-0.558626	0
1.1347	193.861	10.3333	5.40809	3.71087	0
1.1353	191.163	3.31196	5.40809	6.76336	0
1.1360	190.2	0.565242	2.35923	4.01014	0
1.1367	181.528	-0.0441595	-0.0816658	4.62861	0
1.1373	177.866	-1.26296	1.7422	7.68111	0
1.1380	169.966	-2.18148	2.65868	5.54636	0
1.1387	164.57	-0.34886	-0.698696	3.41161	0
1.1393	193.861	0.565242	-4.05607	6.44415	0
1.1400	218.527	-2.18148	-4.97254	9.19738	0
1.1407	189.621	-4.9282	-5.87994	7.98037	0
1.1413	156.669	-3.70498	-5.5805	5.54636	0
1.1420	155.705	-2.79088	-4.05607	3.09239	0
1.1427	156.669	-2.48618	-5.5805	0.0399018	0
1.1433	154.549	-0.0441595	-7.71288	-2.09485	0
1.1440	158.211	1.78846	-6.79641	-3.31185	0
1.1447	156.669	0.565242	-7.41344	-5.4466	0
1.1453	155.32	-1.26296	-10.1538	-7.28209	0
1.1460	155.705	-1.87678	-9.54583	-7.28209	0
1.1467	153.778	-3.09558	-8.32991	-6.98282	0
1.1473	156.284	-4.3188	-7.71288	-8.79836	0
1.1480	155.32	-3.40028	-2.83108	-10.0353	0
1.1487	147.226	-2.48618	1.7422	-9.7161	0
1.1493	146.263	-2.48618	-0.698696	-10.3346	0
1.1500	139.518	-1.87678	-1.61517	-10.0353	0
1.1507	133.159	-1.57208	2.05072	-7.58135	0
1.1513	160.523	-1.87678	-0.698696	-4.52886	0
1.1520	180.757	0.565242	-6.49697	-1.79558	0
1.1527	143.565	1.78846	-4.05607	-3.31185	0
1.1533	103.097	0.260541	0.217775	-6.36434	0
1.1540	100.399	-1.26296	-2.53164	-3.61112	0
1.1547	99.821	-2.18148	-4.97254	1.87539	0
1.1553	90.3785	-3.09558	-2.22312	2.17465	0
1.1560	85.7536	-2.18148	-0.0816658	0.957644	0
1.1567	78.2381	-1.26296	-1.91461	0.957644	0
1.1573	68.4102	-4.00968	-2.83108	-0.877841	0
1.1580	61.4728	-3.70498	-0.698696	-1.47637	0
1.1587	54.9208	-0.653561	-0.390181	-0.558626	0
1.1593	50.1032	-0.0441595	-0.698696	-1.79558	0
1.1600	42.9732	0.869942	2.96719	-2.39411	0
1.1607	37.9628	4.23048	6.01605	-2.39411	0
1.1613	36.4212	4.23048	4.49162	-6.06508	0
1.1620	23.51	0.565242	4.1831	-8.49909	0
1.1627	18.3069	-0.653561	3.57515	-6.36434	0
1.1633	51.0667	1.17464	-0.390181	-6.36434	0
1.1640	70.1445	4.23048	-3.1396	-8.19983	0
1.1647	33.3379	6.66809	-4.05607	-8.49909	0
1.1653	-3.08328	6.36339	-5.27198	-9.11757	0
1.1660	-5.39573	4.53518	-1.30665	-10.0353	0
1.1667	-7.32278	3.92136	2.05072	-9.7161	0
1.1673	-14.0674	3.61666	-2.22312	-10.9331	0
1.1680	-15.2237	2.70256	-4.05607	-12.7686	0
1.1687	-21.0048	2.70256	0.526291	-12.7686	0
1.1693	-27.7495	3.00726	3.57515	-12.7686	0
1.1700	-31.0255	1.48376	3.26663	-14.3048	0
1.1707	-38.3482	-0.34886	-0.0816658	-13.6863	0
1.1713	-48.7543	-0.958261	-7.71288	-9.11757	0
1.1720	-56.4625	2.09316	-10.7708	-5.4466	0
1.1727	-59.5458	8.80541	-8.93787	-3.61112	0
1.1733	-65.5196	14.2989	-11.3788	0.359117	0
1.1740	-81.7068	15.213	-14.7361	3.71087	0
1.1747	-81.7068	14.6036	-12.9032	3.41161	0
1.1753	-53.3792	15.5177	-10.4623	2.79313	0
1.1760	-49.7178	16.4362	-9.54583	3.71087	0
1.1767	-91.1493	16.1315	-8.62935	2.79313	0
1.1773	-119.862	15.5177	-6.79641	2.17465	0
1.1780	-119.284	12.7753	-4.66403	3.09239	0
1.1787	-123.331	8.80541	-3.1396	1.25691	0
1.1793	-130.268	4.53518	-3.1396	-1.79558	0
1.1800	-130.268	-0.0441595	-1.91461	-0.877841	0
1.1807	-132.195	-5.8423	-0.390181	-0.877841	0
1.1813	-133.93	-12.2498	-2.22312	-4.82812	0
1.1820	-136.628	-16.8292	-6.49697	-5.4466	0
1.1827	-139.711	-20.49	-8.93787	-3.61112	0
1.1833	-136.435	-23.2367	-10.1538	-6.98282	0
1.1840	-136.05	-25.9835	-11.3788	-10.3346	0
1.1847	-139.518	-27.8161	-8.32991	-9.7161	0
1.1853	-134.893	-27.8161	-1.30665	-10.3346	0
1.1860	-137.013	-25.3741	1.7422	-10.0353	0
1.1867	-139.518	-23.2367	0.825732	-4.2296	0
1.1873	-107.144	-24.1508	0.825732	-0.877841	0
1.1880	-79.0089	-26.2882	-0.390181	-2.39411	0
1.1887	-107.337	-26.5929	-1.61517	-1.47637	0
1.1893	-142.409	-23.2367	1.13425	0.0399018	0
1.1900	-139.133	-19.2712	4.1831	-2.69337	0
1.1907	-132.195	-17.4386	6.93252	-4.52886	0
1.1913	-133.93	-17.7433	13.9558	-3.61112	0
1.1920	-132.195	-16.8292	16.3967	-2.39411	0
1.1927	-132.966	-11.3357	11.2064	-1.79558	0
1.1933	-132.966	-5.8423	10.8978	-0.877841	0
1.1940	-129.112	-4.6235	17.0046	0.65838	0
1.1947	-129.883	-4.9282	15.4802	4.92788	0
1.1953	-127.763	-0.0441595	7.24104	8.89811	0
1.1960	-122.946	6.97279	4.1831	9.19738	0
1.1967	-123.909	6.97279	5.09958	8.27963	0
1.1973	-121.211	3.61666	1.7422	9.19738	0
1.1980	-118.706	5.75398	-1.30665	9.81585	0
1.1987	-112.925	11.5521	1.7422	8.27963	0
1.1993	-75.9257	12.4662	3.26663	7.36189	0
1.2000	-43.9367	11.5521	-2.22312	5.84562	0
1.2007	-65.905	10.3333	-6.18845	2.79313	0
1.2013	-91.7274	6.66809	-1.61517	1.25691	0
1.2020	-79.0089	1.17464	6.01605	0.65838	0
1.2027	-66.0977	-2.18148	12.4223	-1.79558	0
1.2033	-65.3269	-2.79088	15.4802	-2.69337	0
1.2040	-57.0406	-1.57208	15.1717	-2.69337	0
1.2047	-47.02	1.17464	13.9558	-4.82812	0
1.2053	-34.4941	3.00726	10.5984	-3.61112	0
1.2060	-18.4997	4.83988	2.05072	-0.877841	0
1.2067	-5.78114	6.36339	-4.97254	-6.06508	0
1.2073	9.24983	2.70256	-7.41344	-10.3346	0
1.2080	19.8486	-3.09558	-6.79641	-4.52886	0
1.2087	22.5465	-4.6235	-4.05607	-0.877841	0
1.2093	31.7963	-2.48618	-2.53164	-3.61112	0
1.2100	38.1555	0.869942	-6.49697	-0.877841	0
1.2107	42.7804	6.97279	-8.0214	5.84562	0
1.2113	78.8162	12.1615	-3.1396	4.62861	0
1.2120	111.191	13.9941	1.44276	1.57612	0
1.2127	89.9931	15.213	4.80014	3.41161	0
1.2133	64.7488	16.1315	7.84899	5.54636	0
1.2140	73.8059	13.3847	7.84899	7.06263	0
1.2147	81.8995	9.71951	6.93252	9.49664	0
1.2153	83.0557	7.2819	7.84899	11.6513	0
1.2160	92.4983	5.75398	8.15751	11.0329	0
1.2167	97.7013	2.39786	6.32456	9.19738	0
1.2173	100.399	-4.00968	6.93252	7.68111	0
1.2180	105.409	-7.67492	8.45695	6.44415	0
1.2187	106.758	-7.06111	8.15751	6.44415	0
1.2193	111.961	-8.28432	6.01605	8.27963	0
1.2200	119.67	-11.3357	1.44276	8.59885	0
1.2207	122.946	-10.4216	-0.998138	7.06263	0
1.2213	128.149	-8.58903	0.825732	5.22714	0
1.2220	126.992	-7.97962	4.1831	3.71087	0
1.2227	130.076	-7.97962	6.01605	2.17465	0
1.2233	165.533	-7.67492	6.624	0.957644	0
1.2240	190.2	-7.97962	4.1831	-0.877841	0
1.2247	160.33	-6.75641	1.7422	-3.31185	0
1.2253	129.69	-5.5376	1.7422	-3.61112	0
1.2260	133.352	-5.8423	2.65868	-3.61112	0
1.2267	136.05	-6.4517	2.96719	-4.52886	0
1.2273	133.159	-5.5376	2.65868	-3.61112	0
1.2280	135.471	-2.48618	-0.390181	-3.93033	0
1.2287	131.039	-0.34886	-4.05607	-6.06508	0
1.2293	121.404	-1.87678	-4.97254	-4.52886	0
1.2300	117.743	-5.8423	-3.1396	-2.69337	0
1.2307	115.43	-10.4216	-1.30665	-4.52886	0
1.2313	108.107	-15.3013	-2.53164	-3.93033	0
1.2320	95.1961	-19.8806	-2.53164	0.0399018	0
1.2327	85.7536	-21.7132	0.825732	-0.558626	0
1.2333	79.0089	-22.0179	3.57515	0.0399018	0
1.2340	62.629	-22.0179	2.65868	7.06263	0
1.2347	56.8479	-18.6618	2.35923	11.6513	0
1.2353	79.0089	-11.6404	2.35923	10.7336	0
1.2360	77.2746	-7.97962	1.7422	9.19738	0
1.2367	28.1349	-8.89373	3.26663	8.59885	0
1.2373	-8.47901	-7.97962	2.96719	8.27963	0
1.2380	-14.6456	-6.4517	-2.22312	6.44415	0
1.2387	-25.8224	-9.80783	-3.43904	3.71087	0
1.2393	-42.0096	-11.3357	0.526291	2.49387	0
1.2400	-52.9938	-8.58903	1.44276	1.57612	0
1.2407	-64.9415	-8.89373	1.44276	-0.877841	0
1.2413	-74.7694	-14.0825	3.26663	-2.69337	0
1.2420	-85.3682	-15.9151	0.825732	-3.61112	0
1.2427	-101.363	-13.7778	-4.05607	-4.2296	0
1.2433	-112.925	-12.8637	-3.43904	-3.61112	0
1.2440	-122.946	-12.5545	-4.05607	-3.01259	0
1.2447	-135.857	-12.2498	-6.79641	-3.31185	0
1.2453	-145.877	-13.1684	-5.27198	-3.01259	0
1.2460	-165.341	-14.0825	-4.66403	-4.52886	0
1.2467	-179.794	-12.2498	-8.32991	-6.36434	0
1.2473	-158.981	-10.4216	-7.71288	-5.74587	0
1.2480	-148.575	-11.6404	-4.66403	-5.14734	0
1.2487	-192.897	-12.5545	-5.5805	-5.4466	0
1.2493	-237.605	-11.3357	-6.79641	-6.06508	0
1.2500	-250.131	-10.7263	-5.27198	-6.36434	0
1.2507	-264.584	-11.9451	-3.1396	-5.4466	0
1.2513	-284.047	-10.4216	0.526291	-3.61112	0
1.2520	-295.031	-4.00968	3.26663	-2.69337	0
1.2527	-309.676	-0.34886	1.44276	0.359117	0
1.2533	-325.286	-2.48618	-0.390181	3.41161	0
1.2540	-336.848	-1.26296	-3.74755	4.62861	0
1.2547	-352.072	4.53518	-5.27198	7.68111	0
1.2553	-366.524	6.97279	0.217775	11.0329	0
1.2560	-376.93	6.36339	5.40809	10.1151	0
1.2567	-387.915	4.53518	3.26663	10.1151	0
1.2573	-395.815	0.869942	2.35923	11.6513	0
1.2580	-411.617	3.61666	6.01605	10.7336	0
1.2587	-422.023	11.2474	5.09958	9.19738	0
1.2593	-395.815	11.2474	2.35923	8.27963	0
1.2600	-375.967	8.80541	3.26663	5.54636	0
1.2607	-411.039	11.5521	2.05072	2.79313	0
1.2613	-447.268	11.8568	-1.30665	2.79313	0
1.2620	-448.617	8.80541	-3.1396	2.79313	0
1.2627	-449.773	9.11011	-4.66403	-0.877841	0
1.2633	-456.132	8.19601	-7.71288	-5.4466	0
1.2640	-455.361	4.23048	-9.54583	-4.2296	0
1.2647	-460.179	3.00726	-8.32991	-1.1771	0
1.2653	-462.684	3.31196	-5.87994	-5.4466	0
1.2660	-458.059	0.869942	-6.79641	-10.9331	0
1.2667	-459.023	-2.18148	-9.54583	-9.11757	0
1.2673	-458.637	-4.6235	-10.4623	-8.49909	0
1.2680	-453.434	-7.06111	-10.4623	-10.9331	0
1.2687	-451.893	-9.19843	-11.3788	-9.41684	0
1.2693	-448.617	-9.19843	-10.7708	-7.28209	0
1.2700	-450.158	-7.97962	-10.1538	-8.49909	0
1.2707	-449.773	-6.147	-8.62935	-6.98282	0
1.2713	-416.242	-3.09558	-7.10493	-2.69337	0
1.2720	-386.373	-0.34886	-9.54583	-1.79558	0
1.2727	-409.883	0.565242	-13.2117	-1.79558	0
1.2733	-438.789	2.09316	-12.5947	0.957644	0
1.2740	-432.044	2.70256	-8.0214	3.41161	0
1.2747	-423.565	2.39786	-5.5805	4.62861	0
1.2753	-422.409	5.44928	-3.1396	6.14488	0
1.2760	-412.581	10.0286	-0.390181	5.22714	0
1.2767	-403.138	10.3333	1.44276	2.79313	0
1.2773	-396.972	7.8913	4.1831	3.71087	0
1.2780	-388.493	6.05868	5.40809	4.92788	0
1.2787	-378.472	4.83988	5.09958	4.01014	0
1.2793	-368.066	5.75398	9.68194	3.71087	0
1.2800	-357.853	6.05868	12.1228	3.71087	0
1.2807	-345.327	6.05868	1.44276	0.0399018	0
1.2813	-331.645	9.11011	-10.1538	-3.61112	0
1.2820	-324.707	10.3333	-10.4623	-3.31185	0
1.2827	-299.656	7.5866	-8.62935	-3.31185	0
1.2833	-243.771	8.80541	-7.71288	-5.4466	0
1.2840	-218.142	11.5521	-4.66403	-6.98282	0
1.2847	-241.266	7.8913	-4.35551	-8.79836	0
1.2853	-246.855	4.53518	-2.22312	-9.7161	0
1.2860	-222.767	6.05868	8.15751	-9.11757	0
1.2867	-206.965	4.23048	14.2552	-8.19983	0
1.2873	-189.814	1.48376	8.76546	-4.82812	0
1.2880	-166.882	3.31196	1.7422	-0.877841	0
1.2887	-153.778	6.97279	-4.05607	-1.47637	0
1.2893	-139.133	7.5866	-9.23731	-3.61112	0
1.2900	-120.248	8.50071	-8.62935	0.0399018	0
1.2907	-108.3	13.08	-4.97254	4.92788	0
1.2913	-92.1129	18.2644	-5.5805	3.41161	0
1.2920	-72.8424	18.8782	-6.49697	0.0399018	0
1.2927	-59.7385	16.1315	-4.97254	1.87539	0
1.2933	-43.5513	14.2989	-4.97254	5.84562	0
1.2940	-30.2546	13.9941	-4.05607	7.06263	0
1.2947	-14.0674	15.213	-3.1396	6.76336	0
1.2953	29.8692	17.9597	-1.91461	8.59885	0
1.2960	64.7488	19.1829	-0.390181	10.1151	0
1.2967	49.5251	19.7923	1.44276	8.27963	0
1.2973	33.5306	21.6249	2.05072	5.54636	0
1.2980	51.8376	25.2857	3.26663	5.22714	0
1.2987	71.6862	28.3372	5.40809	5.22714	0
1.2993	85.1755	27.7278	6.01605	4.92788	0
1.3000	105.602	24.6763	6.01605	3.71087	0
1.3007	123.716	23.1484	5.71661	0.0399018	0
1.3013	140.096	21.3202	6.32456	-1.47637	0
1.3020	158.981	16.1315	7.54048	0.0399018	0
1.3027	177.674	11.8568	5.40809	-0.259362	0
1.3033	200.22	11.2474	0.526291	-2.09485	0
1.3040	221.803	7.8913	-1.61517	-2.39411	0
1.3047	239.532	0.260541	-0.998138	-4.52886	0
1.3053	261.308	-6.147	-1.30665	-6.36434	0
1.3060	274.412	-7.06111	-2.22312	-5.14734	0
1.3067	289.057	-8.28432	-2.83108	-6.06508	0
1.3073	338.197	-13.1684	-4.97254	-8.19983	0
1.3080	380.014	-15.3013	-5.87994	-6.66361	0
1.3087	365.946	-15.9151	-2.53164	-5.74587	0
1.3093	349.374	-18.048	0.217775	-7.28209	0
1.3100	368.451	-14.9966	-1.91461	-5.4466	0
1.3107	385.409	-9.50313	-4.05607	-1.79558	0
1.3113	394.659	-12.5545	-3.74755	-0.877841	0
1.3120	409.883	-14.9966	-1.30665	-0.877841	0
1.3127	419.904	-7.67492	4.1831	0.0399018	0
1.3133	430.117	-3.70498	10.8978	0.0399018	0
1.3140	444.763	-5.5376	13.0393	2.17465	0
1.3147	455.361	-4.6235	12.1228	4.62861	0
1.3153	468.465	-6.147	12.4223	4.62861	0
1.3160	481.569	-10.7263	11.5149	3.71087	0
1.3167	485.23	-10.1169	8.76546	4.3094	0
1.3173	493.131	-7.67492	7.84899	5.22714	0
1.3180	502.381	-6.75641	7.84899	5.54636	0
1.3187	514.329	-4.6235	7.24104	6.76336	0
1.3193	556.146	-4.3188	8.15751	6.76336	0
1.3200	591.218	-6.147	7.24104	4.62861	0
1.3207	565.781	-4.00968	2.96719	2.49387	0
1.3213	538.032	0.565242	0.217775	0.65838	0
1.3220	561.542	6.05868	0.217775	0.359117	0
1.3227	581.968	13.9941	-0.998138	0.957644	0
1.3233	574.646	19.4876	-2.53164	-0.259362	0
1.3240	583.895	21.0111	-3.1396	-2.39411	0
1.3247	607.02	24.6763	-4.05607	-3.31185	0
1.3253	613.186	29.556	-4.97254	-3.61112	0
1.3260	612.223	30.1698	-6.79641	-2.69337	0
1.3267	623.207	28.6419	-7.71288	-2.09485	0
1.3273	633.228	26.8092	-8.32991	-6.06508	0
1.3280	633.806	23.4531	-10.1538	-8.19983	0
1.3287	639.78	20.7064	-8.62935	-4.52886	0
1.3293	647.102	20.4017	-3.43904	-1.79558	0
1.3300	638.238	19.1829	-1.61517	-0.877841	0
1.3307	645.561	19.7923	-0.390181	3.71087	0
1.3313	686.029	22.2343	3.88366	6.44415	0
1.3320	691.81	23.4531	3.88366	5.54636	0
1.3327	647.295	24.981	1.7422	6.44415	0
[truncated: 50,488 more rows]
