# Supplementary material for: Identification of Haptic Based Guiding Using Hard Reins
Source: PLoS One. 2015 Jul 22;10(7):e0132020. doi: 10.1371/journal.pone.0132020 (PMC4511788; doi:10.1371/journal.pone.0132020)
Supplement: S4 File — (ZIP) [file pone.0132020.s004.zip › EMGData2/Subject14/T9/t9.txt]

0.0000	-19.6277	-9.73239	-1.69167	6.10256	-1999.82
0.0007	-88.6533	-10.0376	-0.483334	6.71268	-1999.82
0.0013	-181.063	-10.0376	0.431549	3.35563	-1999.82
0.0020	-188.388	-11.5621	1.96786	-0.00141558	-1999.82
0.0027	-188.388	-13.6987	5.00596	-0.61153	-1999.82
0.0033	-208.579	-16.1405	5.00596	-0.916587	-1999.82
0.0040	-209.518	-17.6666	3.1762	-1.22164	-1999.82
0.0047	-212.805	-17.0561	2.88274	0.609407	-1999.82
0.0053	-221.351	-18.5823	2.57203	-0.61153	-1999.82
0.0060	-222.572	-20.1084	2.57203	-4.57869	-1999.82
0.0067	-226.235	-19.498	3.48691	-4.88375	-1999.82
0.0073	-223.793	-19.8032	4.4018	-2.44258	-1999.82
0.0080	-228.113	-19.8032	3.79763	-2.44258	-1999.82
0.0087	-242.482	-16.7509	3.48691	-3.96858	-1999.82
0.0093	-227.456	-17.0561	4.4018	-5.18951	-1999.82
0.0100	-218.91	-21.3293	5.00596	-6.10468	-1999.82
0.0107	-234.499	-21.6345	1.65715	-4.57869	-1999.82
0.0113	-192.426	-22.2433	-3.5387	-2.13752	-1999.82
0.0120	-144.155	-26.8217	-3.5387	-0.00141558	-1999.82
0.0127	-208.861	-28.0426	-0.776788	-0.61153	-1999.82
0.0133	-294.603	-26.2113	-2.00239	-2.44258	-1999.82
0.0140	-301.646	-27.7374	-3.83215	-3.35846	-1999.82
0.0147	-299.862	-28.9583	-2.3131	-2.44258	-1999.82
0.0153	-319.02	-26.8217	-1.69167	-1.22164	-1999.82
0.0160	-329.445	-28.9583	-2.00239	-0.61153	-1999.82
0.0167	-342.217	-31.7053	-0.776788	-1.83247	-1999.82
0.0173	-353.862	-27.1269	-0.172619	-2.44258	-1999.82
0.0180	-360.248	-23.4642	-1.0875	-0.306473	-1999.82
0.0187	-371.799	-26.5165	-1.0875	0.303642	-1999.82
0.0193	-374.241	-28.6531	-0.483334	-0.61153	-1999.82
0.0200	-381.002	-26.8217	-1.0875	1.52458	-1999.82
0.0207	-395.371	-25.6008	-1.69167	1.52458	-1999.82
0.0213	-379.782	-25.2956	0.138096	-3.66352	-1999.82
0.0220	-369.076	-27.1269	2.57203	-6.10468	-1999.82
0.0227	-378.561	-30.7896	4.4018	-2.74764	-1999.82
0.0233	-327.285	-30.7896	5.31668	-0.61153	-1999.82
0.0240	-269.341	-29.5687	4.09108	-0.61153	-1999.82
0.0247	-322.119	-33.535	1.96786	-2.44258	-1999.82
0.0253	-394.714	-38.1134	1.96786	-5.18951	-1999.82
0.0260	-390.769	-37.8082	4.09108	-6.7148	-1999.82
0.0267	-379.782	-35.0611	4.4018	-7.32562	-1999.82
0.0273	-386.449	-33.535	1.34643	-7.32562	-1999.82
0.0280	-378.561	-35.3664	-2.00239	-5.18951	-1999.82
0.0287	-374.898	-38.7239	-5.05775	-5.18951	-1999.82
0.0293	-377.903	-39.0291	-5.97263	-7.02056	-1999.82
0.0300	-378.279	-36.8925	-4.14287	-6.10468	-1999.82
0.0307	-382.505	-35.6716	-2.60655	-5.18951	-1999.82
0.0313	-380.721	-37.1977	-2.91727	-6.10468	-1999.82
0.0320	-384.665	-38.1134	-2.00239	-4.27363	-1999.82
0.0327	-393.493	-35.3664	0.138096	-3.35846	-1999.82
0.0333	-375.18	-31.0949	-0.172619	-4.57869	-1999.82
0.0340	-371.517	-29.874	-4.14287	-2.74764	-1999.82
0.0347	-390.488	-31.0949	-5.66192	-0.306473	-1999.82
0.0353	-342.874	-32.9246	-5.66192	2.13469	-1999.82
0.0360	-289.156	-33.535	-9.94288	4.57657	-1999.82
0.0367	-348.603	-31.0949	-12.9982	2.74552	-1999.82
0.0373	-422.23	-29.874	-10.547	0.609407	-1999.82
0.0380	-412.087	-30.7896	-10.8578	3.96574	-1999.82
0.0387	-394.432	-29.5687	-15.4322	3.96574	-1999.82
0.0393	-390.769	-27.1269	-15.4322	-0.61153	-1999.82
0.0400	-370.578	-26.8217	-12.0834	0.914464	-1999.82
0.0407	-356.867	-25.2956	-10.2363	3.96574	-1999.82
0.0413	-344.095	-24.0747	-9.028	1.52458	-1999.82
0.0420	-322.401	-25.6008	-8.40657	0.914464	-1999.82
0.0427	-306.812	-24.3799	-9.028	2.13469	-1999.82
0.0433	-280.61	-19.8032	-5.66192	-0.61153	-1999.82
0.0440	-255.911	-20.4136	-2.91727	-5.18951	-1999.82
0.0447	-245.487	-23.159	-3.22798	-4.88375	-1999.82
0.0453	-208.579	-22.5485	1.65715	-2.13752	-1999.82
0.0460	-171.954	-20.7189	10.2018	-2.74764	-1999.82
0.0467	-160.027	-19.498	13.2572	-5.18951	-1999.82
0.0473	-89.8741	-17.9718	9.89109	-3.96858	-1999.82
0.0480	-8.07646	-19.498	5.93811	-2.44258	-1999.82
0.0487	-40.1006	-21.6345	7.14645	-4.88375	-1999.82
0.0493	-96.9175	-18.5823	11.1167	-5.79963	-1999.82
0.0500	-73.7212	-13.3934	8.97621	-3.35846	-1999.82
0.0507	-46.4866	-12.4778	2.88274	-2.74764	-1999.82
0.0513	-42.5423	-14.3091	2.26131	-2.74764	-1999.82
0.0520	-21.7877	-14.0039	4.71251	-1.83247	-1999.82
0.0527	-1.31477	-13.3934	4.4018	-3.0527	-1999.82
0.0533	14.8382	-12.4778	3.48691	-4.27363	-1999.82
0.0540	36.1563	-12.4778	1.65715	-1.83247	-1999.82
0.0547	52.3092	-11.5621	2.26131	0.914464	-1999.82
0.0553	79.5438	-9.42716	3.79763	0.914464	-1999.82
0.0560	109.126	-7.59581	2.26131	0.303642	-1999.82
0.0567	129.881	-7.59581	1.96786	0.914464	-1999.82
0.0573	174.395	-6.3749	5.31668	1.82964	-1999.82
0.0580	212.242	-4.54355	4.09108	1.82964	-1999.82
0.0587	229.991	-5.154	1.65715	3.05057	-1999.82
0.0593	308.126	-6.06968	4.71251	4.88162	-1999.82
0.0600	391.708	-4.54355	4.4018	3.66069	-1999.82
0.0607	358.745	-3.62787	-0.483334	1.21952	-1999.82
0.0613	306.248	-5.154	-0.776788	2.44046	-1999.82
0.0620	336.206	-6.06968	-0.776788	3.96574	-1999.82
0.0627	371.893	-4.54355	-4.74704	1.21952	-1999.82
0.0633	390.769	-1.79652	-7.8024	-0.916587	-1999.82
0.0640	425.893	-1.79652	-7.49168	0.303642	-1999.82
0.0647	452.751	-2.40697	-3.83215	0.914464	-1999.82
0.0653	478.953	-0.577275	1.65715	-0.61153	-1999.82
0.0660	515.015	1.55931	3.79763	-2.13752	-1999.82
0.0667	537.554	1.86453	3.79763	-1.83247	-1999.82
0.0673	563.192	2.16976	4.4018	-0.61153	-1999.82
0.0680	591.554	3.39066	1.96786	-0.306473	-1999.82
0.0687	608.364	4.00111	-0.172619	-0.306473	-1999.82
0.0693	644.708	4.00111	0.431549	0.303642	-1999.82
0.0700	673.07	4.61156	0.742264	1.21952	-1999.82
0.0707	677.672	6.44292	-1.0875	0.609407	-1999.82
0.0713	740.217	7.66382	-3.5387	0.609407	-1999.82
0.0720	804.641	7.05337	-4.45358	2.13469	-1999.82
0.0727	749.702	7.05337	-1.69167	2.13469	-1999.82
0.0733	677.014	8.5795	0.431549	2.13469	-1999.82
0.0740	684.715	9.79874	-2.00239	3.35563	-1999.82
0.0747	690.444	11.3249	-4.14287	3.96574	-1999.82
0.0753	675.793	14.3771	-4.74704	4.27151	-1999.82
0.0760	678.611	17.4294	-5.66192	5.49174	-1999.82
0.0767	675.512	18.6503	-6.28335	5.49174	-1999.82
0.0773	669.689	18.0398	-7.49168	5.18668	-1999.82
0.0780	669.407	18.3451	-11.1685	7.62785	-1999.82
0.0787	660.58	20.1748	-12.9982	7.62785	-1999.82
0.0793	660.298	20.7852	-11.1685	3.35563	-1999.82
0.0800	657.48	17.4294	-10.547	1.52458	-1999.82
0.0807	644.708	15.598	-11.1685	2.13469	-1999.82
0.0813	652.034	18.0398	-9.94288	1.52458	-1999.82
0.0820	645.647	18.0398	-5.05775	2.13469	-1999.82
0.0827	633.439	14.6824	-1.0875	3.05057	-1999.82
0.0833	687.438	15.9033	-1.0875	1.21952	-1999.82
0.0840	712.137	17.7346	-0.776788	-1.22164	-1999.82
0.0847	614.75	15.9033	0.742264	-2.74764	-1999.82
0.0853	540.372	15.2928	1.34643	-4.27363	-1999.82
0.0860	555.867	16.2085	1.34643	-3.96858	-1999.82
0.0867	548.918	14.3771	1.65715	-2.44258	-1999.82
0.0873	516.518	14.6824	0.742264	-2.13752	-1999.82
0.0880	504.591	16.8189	-1.0875	-1.52741	-1999.82
0.0887	487.875	14.0719	-1.39822	-0.306473	-1999.82
0.0893	475.009	12.2405	-2.60655	-0.61153	-1999.82
0.0900	467.965	14.3771	-5.36846	-1.83247	-1999.82
0.0907	444.205	14.6824	-9.63216	-1.83247	-1999.82
0.0913	426.832	12.851	-12.0834	-1.52741	-1999.82
0.0920	411.806	12.5458	-11.1685	-3.35846	-1999.82
0.0927	385.886	14.0719	-9.028	-4.27363	-1999.82
0.0933	382.223	14.6824	-5.36846	-3.35846	-1999.82
0.0940	361.844	14.3771	1.65715	-1.22164	-1999.82
0.0947	315.076	13.7667	5.93811	-0.306473	-1999.82
0.0953	343.813	15.2928	6.23156	0.914464	-1999.82
0.0960	389.267	16.5137	7.76788	2.74552	-1999.82
0.0967	308.972	15.2928	7.76788	2.13469	-1999.82
0.0973	202.475	16.2085	5.93811	-0.61153	-1999.82
0.0980	184.82	18.0398	7.14645	0.303642	-1999.82
0.0987	174.771	15.598	4.4018	3.96574	-1999.82
0.0993	141.432	13.1562	-4.74704	4.88162	-1999.82
0.1000	125.561	14.3771	-5.97263	3.05057	-1999.82
0.1007	106.403	14.6824	-2.00239	3.35563	-1999.82
0.1013	83.2063	13.1562	-5.66192	3.35563	-1999.82
0.1020	67.6169	13.7667	-10.2363	2.13469	-1999.82
0.1027	45.9231	14.6824	-7.8024	0.303642	-1999.82
0.1033	31.5546	14.9876	-5.66192	-0.916587	-1999.82
0.1040	16.3407	17.1242	-4.74704	-1.22164	-1999.82
0.1047	-9.8608	19.5643	-2.00239	-1.52741	-1999.82
0.1053	-10.7999	17.7346	-1.0875	-3.96858	-1999.82
0.1060	-17.186	14.9876	-0.776788	-3.96858	-1999.82
0.1067	-47.4257	16.5137	1.34643	-0.61153	-1999.82
0.1073	-15.1199	18.6503	0.138096	-1.52741	-1999.82
0.1080	33.9963	17.7346	-0.776788	-4.27363	-1999.82
0.1087	-30.052	18.0398	2.57203	-3.0527	-1999.82
0.1093	-118.517	18.0398	2.57203	-1.22164	-1999.82
0.1100	-126.218	17.4294	-2.91727	-2.44258	-1999.82
0.1107	-123.401	19.2591	-4.74704	-4.27363	-1999.82
0.1113	-136.83	21.0904	-3.22798	-4.88375	-1999.82
0.1120	-130.726	19.8695	-2.3131	-5.18951	-1999.82
0.1127	-128.003	20.7852	-0.483334	-3.35846	-1999.82
0.1133	-126.218	23.227	-0.172619	-0.61153	-1999.82
0.1140	-116.451	22.3113	-0.483334	-0.61153	-1999.82
0.1147	-114.291	21.3957	2.57203	-0.61153	-1999.82
0.1153	-103.304	22.3113	6.23156	1.21952	-1999.82
0.1160	-89.5924	21.3957	8.37204	2.74552	-1999.82
0.1167	-86.4933	20.48	10.806	2.13469	-1999.82
0.1173	-60.8552	21.3957	10.806	0.914464	-1999.82
0.1180	-40.3823	23.227	6.23156	0.303642	-1999.82
0.1187	-41.0397	24.1427	4.09108	1.21952	-1999.82
0.1193	19.3459	24.7531	5.93811	2.74552	-1999.82
0.1200	89.8741	24.7531	5.93811	3.05057	-1999.82
0.1207	48.6466	25.0584	2.57203	1.21952	-1999.82
0.1213	-12.6782	25.6688	0.742264	-0.00141558	-1999.82
0.1220	8.45211	24.7531	1.34643	1.21952	-1999.82
0.1227	37.6589	23.227	2.26131	1.21952	-1999.82
0.1233	48.0831	23.8375	4.4018	-1.22164	-1999.82
0.1240	72.5003	24.1427	7.45716	-1.83247	-1999.82
0.1247	89.5924	24.7531	8.37204	-0.00141558	-1999.82
0.1253	102.364	25.0584	8.06133	-0.61153	-1999.82
0.1260	123.776	24.1427	8.06133	-3.35846	-1999.82
0.1267	138.427	21.3957	7.76788	-6.10468	-1999.82
0.1273	159.463	18.9539	7.45716	-7.32562	-1999.82
0.1280	182.378	19.2591	7.76788	-4.57869	-1999.82
0.1287	196.089	20.1748	7.76788	-2.13752	-1999.82
0.1293	228.113	19.8695	7.76788	-4.88375	-1999.82
0.1300	247.365	19.8695	8.06133	-6.40974	-1999.82
0.1307	246.426	19.8695	6.54228	-2.74764	-1999.82
0.1313	308.69	17.7346	4.4018	-0.916587	-1999.82
0.1320	373.677	17.4294	3.48691	-3.35846	-1999.82
0.1327	322.777	20.7852	5.31668	-4.57869	-1999.82
0.1333	253.188	19.8695	6.85299	-4.27363	-1999.82
0.1340	262.015	14.9876	5.31668	-2.74764	-1999.82
0.1347	276.666	15.598	2.26131	-0.61153	-1999.82
0.1353	274.788	18.3451	2.88274	-0.61153	-1999.82
0.1360	286.714	16.8189	5.62739	-0.916587	-1999.82
0.1367	292.255	16.5137	5.93811	1.21952	-1999.82
0.1373	295.918	17.7346	4.4018	1.82964	-1999.82
0.1380	308.126	16.5137	3.79763	-0.306473	-1999.82
0.1387	314.231	15.9033	4.09108	1.82964	-1999.82
0.1393	324.843	17.7346	5.62739	4.88162	-1999.82
0.1400	331.605	15.598	8.68276	3.66069	-1999.82
0.1407	334.985	12.5458	10.2018	1.52458	-1999.82
0.1413	360.905	12.851	10.806	1.82964	-1999.82
0.1420	369.169	12.5458	11.1167	1.52458	-1999.82
0.1427	373.396	11.3249	10.2018	3.66069	-1999.82
0.1433	452.751	10.7144	8.37204	7.62785	-1999.82
0.1440	501.868	7.96905	8.06133	7.62785	-1999.82
0.1447	413.684	2.47498	7.14645	3.66069	-1999.82
0.1453	345.034	0.338402	6.23156	1.82964	-1999.82
0.1460	371.893	2.78021	8.06133	2.44046	-1999.82
0.1467	372.456	4.00111	6.85299	1.52458	-1999.82
0.1473	348.039	1.86453	3.48691	-1.52741	-1999.82
0.1480	352.641	-0.577275	5.00596	-3.0527	-1999.82
0.1487	343.156	-1.49129	5.31668	-0.916587	-1999.82
0.1493	321.556	-2.40697	-2.3131	0.609407	-1999.82
0.1500	308.69	-2.40697	-7.49168	-0.00141558	-1999.82
0.1507	286.151	-2.40697	-6.28335	-0.916587	-1999.82
0.1513	269.341	-2.40697	-8.40657	-1.52741	-1999.82
0.1520	248.868	-2.40697	-9.94288	-0.61153	-1999.82
0.1527	210.739	-0.577275	-7.49168	1.21952	-1999.82
0.1533	198.812	0.338402	-8.40657	0.609407	-1999.82
0.1540	181.157	1.55931	-9.63216	-0.61153	-1999.82
0.1547	132.886	4.00111	-6.5768	2.74552	-1999.82
0.1553	149.978	2.78021	-7.49168	5.7968	-1999.82
0.1560	183.317	-0.8825	-10.2363	4.88162	-1999.82
0.1567	95.415	-0.577275	-6.28335	3.05057	-1999.82
0.1573	-20.2851	1.25408	-0.776788	1.52458	-1999.82
0.1580	-52.0274	0.0331767	0.742264	1.21952	-1999.82
0.1587	-76.1629	-0.8825	1.65715	3.05057	-1999.82
0.1593	-117.297	-1.49129	0.138096	4.57657	-1999.82
0.1600	-141.714	-4.54355	-2.00239	3.96574	-1999.82
0.1607	-175.616	-5.45923	-2.91727	4.88162	-1999.82
0.1613	-214.684	-4.54355	-4.74704	5.18668	-1999.82
0.1620	-242.482	-6.3749	-2.91727	3.05057	-1999.82
0.1627	-279.671	-8.20626	3.48691	2.13469	-1999.82
0.1633	-312.916	-6.68013	5.31668	2.13469	-1999.82
0.1640	-347.476	-6.06968	0.742264	0.914464	-1999.82
0.1647	-393.493	-8.81671	-1.69167	-1.52741	-1999.82
0.1653	-415.187	-10.6481	-2.91727	-3.35846	-1999.82
0.1660	-441.388	-11.8673	-4.14287	-2.74764	-1999.82
0.1667	-488.438	-13.6987	-3.83215	-0.61153	-1999.82
0.1673	-471.346	-13.6987	-4.74704	-0.916587	-1999.82
0.1680	-441.106	-10.6481	-8.71728	-2.13752	-1999.82
0.1687	-527.224	-10.9533	-10.8578	-0.306473	-1999.82
0.1693	-635.505	-14.6143	-12.9982	0.303642	-1999.82
0.1700	-661.425	-14.9196	-15.1215	-1.83247	-1999.82
0.1707	-680.958	-14.3091	-13.2917	-2.44258	-1999.82
0.1713	-721.529	-17.0561	-10.2363	-1.83247	-1999.82
0.1720	-741.062	-16.1405	-10.2363	-1.52741	-1999.82
0.1727	-763.977	-12.1725	-11.1685	-0.306473	-1999.82
0.1733	-797.598	-14.9196	-10.547	0.303642	-1999.82
0.1740	-823.236	-18.5823	-9.32145	0.609407	-1999.82
0.1747	-847.935	-15.2248	-5.97263	3.96574	-1999.82
0.1753	-865.59	-13.3934	-2.60655	4.57657	-1999.82
0.1760	-885.5	-15.53	-0.776788	0.914464	-1999.82
0.1767	-910.762	-13.3934	1.65715	0.609407	-1999.82
0.1773	-910.762	-10.6481	3.48691	3.05057	-1999.82
0.1780	-918.087	-11.8673	2.88274	2.13469	-1999.82
0.1787	-940.72	-11.2585	2.57203	1.82964	-1999.82
0.1793	-896.393	-7.90103	2.88274	5.49174	-1999.82
0.1800	-842.394	-8.81671	2.57203	6.71268	-1999.82
0.1807	-898.553	-11.5621	2.88274	3.96574	-1999.82
0.1813	-971.242	-11.8673	2.57203	1.82964	-1999.82
0.1820	-962.32	-12.4778	-0.172619	-0.61153	-1999.82
0.1827	-942.786	-14.3091	1.34643	-1.52741	-1999.82
0.1833	-937.621	-13.3934	3.48691	0.303642	-1999.82
0.1840	-915.645	-11.5621	-1.39822	0.609407	-1999.82
0.1847	-897.99	-11.2585	-6.5768	-0.916587	-1999.82
0.1853	-880.241	-10.3428	-5.36846	-0.61153	-1999.82
0.1860	-849.437	-9.73239	-2.60655	-0.61153	-1999.82
0.1867	-822.297	-10.9533	-1.39822	-2.74764	-1999.82
0.1873	-788.394	-10.9533	1.34643	-3.35846	-1999.82
0.1880	-753.647	-9.73239	1.96786	-0.61153	-1999.82
0.1887	-725.567	-9.73239	-1.39822	-0.00141558	-1999.82
0.1893	-674.854	-9.73239	-1.69167	-3.35846	-1999.82
0.1900	-630.903	-8.81671	1.96786	-4.57869	-1999.82
0.1907	-601.321	-6.06968	1.65715	-2.44258	-1999.82
0.1913	-506.469	-3.62787	-1.69167	-1.22164	-1999.82
0.1920	-406.641	-3.32265	-1.69167	-2.74764	-1999.82
0.1927	-423.733	-1.79652	-0.483334	-3.35846	-1999.82
0.1933	-462.143	1.86453	-3.5387	-1.52741	-1999.82
0.1940	-418.567	4.00111	-4.14287	0.609407	-1999.82
0.1947	-366.07	4.00111	0.138096	1.52458	-1999.82
0.1953	-334.891	4.00111	0.431549	1.21952	-1999.82
0.1960	-293.1	4.00111	-3.83215	0.303642	-1999.82
0.1967	-256.193	4.00111	-2.00239	0.609407	-1999.82
0.1973	-222.009	6.13769	3.48691	1.52458	-1999.82
0.1980	-182.284	9.18829	2.88274	1.21952	-1999.82
0.1987	-149.415	7.66382	1.65715	2.13469	-1999.82
0.1993	-108.751	4.91679	5.62739	3.05057	-1999.82
0.2000	-71.2795	6.74814	4.71251	1.21952	-1999.82
0.2007	-45.2658	9.49352	-2.00239	-0.00141558	-1999.82
0.2013	5.353	8.27427	-2.00239	0.914464	-1999.82
0.2020	48.6466	7.35859	4.09108	0.609407	-1999.82
0.2027	72.5003	9.79874	5.62739	0.914464	-1999.82
0.2033	157.679	12.851	2.88274	3.35563	-1999.82
0.2040	243.045	11.9353	1.05298	3.05057	-1999.82
0.2047	211.96	8.88306	0.431549	-1.52741	-1999.82
0.2053	165.004	7.35859	-0.172619	-4.57869	-1999.82
0.2060	198.812	7.66382	-2.3131	-4.27363	-1999.82
0.2067	235.157	7.35859	-6.5768	-2.74764	-1999.82
0.2073	247.929	7.05337	-6.88752	-3.35846	-1999.82
0.2080	268.402	7.66382	-2.00239	-4.88375	-1999.82
0.2087	280.328	9.18829	0.138096	-5.18951	-1999.82
0.2093	290.377	10.4092	-3.83215	-5.18951	-1999.82
0.2100	300.801	9.79874	-5.05775	-5.49457	-1999.82
0.2107	296.763	6.74814	-2.00239	-6.10468	-1999.82
0.2113	302.022	3.69589	-0.483334	-7.02056	-1999.82
0.2120	303.243	4.00111	-2.91727	-6.10468	-1999.82
0.2127	285.494	6.74814	-5.66192	-2.74764	-1999.82
0.2133	288.593	7.96905	-7.49168	-2.74764	-1999.82
0.2140	283.991	8.88306	-6.28335	-4.88375	-1999.82
0.2147	258.635	8.5795	-3.5387	-3.35846	-1999.82
0.2153	294.321	5.52724	-2.3131	-1.22164	-1999.82
0.2160	330.947	3.08543	-2.00239	-1.52741	-1999.82
0.2167	247.083	4.00111	-0.172619	-1.22164	-1999.82
0.2173	144.813	4.91679	1.05298	0.609407	-1999.82
0.2180	127.439	3.08543	1.65715	0.303642	-1999.82
0.2187	117.672	4.00111	3.48691	0.303642	-1999.82
0.2193	84.9907	6.13769	3.48691	1.21952	-1999.82
0.2200	64.5178	4.00111	-0.172619	0.303642	-1999.82
0.2207	42.5423	-0.577275	-1.69167	1.21952	-1999.82
0.2213	18.1251	-2.10174	1.65715	5.18668	-1999.82
0.2220	-2.2539	-0.577275	2.26131	5.7968	-1999.82
0.2227	-23.0085	0.338402	-0.172619	1.52458	-1999.82
0.2233	-37.3771	-1.18773	-0.776788	-1.22164	-1999.82
0.2240	-59.3526	-3.62787	0.431549	-2.44258	-1999.82
0.2247	-81.6098	-4.23832	1.34643	-4.27363	-1999.82
0.2253	-81.3281	-5.154	1.65715	-4.27363	-1999.82
0.2260	-99.641	-7.90103	0.742264	-4.57869	-1999.82
0.2267	-117.954	-8.20626	-0.483334	-5.49457	-1999.82
0.2273	-66.396	-6.98536	-0.776788	-4.27363	-1999.82
0.2280	-44.7023	-8.51149	1.96786	-3.66352	-1999.82
0.2287	-139.929	-8.51149	3.1762	-6.40974	-1999.82
0.2293	-217.407	-6.06968	0.138096	-9.15667	-1999.82
0.2300	-213.181	-6.98536	-0.776788	-8.85162	-1999.82
0.2307	-220.506	-10.6481	0.742264	-4.88375	-1999.82
0.2313	-240.603	-11.5621	-2.91727	-3.0527	-1999.82
0.2320	-242.106	-11.5621	-5.05775	-6.7148	-1999.82
0.2327	-254.033	-10.6481	-1.0875	-7.63068	-1999.82
0.2333	-264.739	-8.81671	0.138096	-1.83247	-1999.82
0.2340	-267.462	-10.0376	-1.69167	1.21952	-1999.82
0.2347	-276.008	-11.5621	0.742264	-0.00141558	-1999.82
0.2353	-271.782	-9.42716	-0.776788	1.21952	-1999.82
0.2360	-273.003	-9.42716	-4.14287	2.13469	-1999.82
0.2367	-286.057	-11.5621	0.138096	0.303642	-1999.82
0.2373	-268.12	-9.73239	2.57203	-0.306473	-1999.82
0.2380	-263.518	-7.59581	-2.00239	-0.61153	-1999.82
0.2387	-286.433	-8.81671	-2.60655	0.609407	-1999.82
0.2393	-232.339	-8.51149	-1.0875	3.05057	-1999.82
0.2400	-159.181	-6.06968	-4.74704	3.05057	-1999.82
0.2407	-207.358	-6.06968	-8.40657	1.21952	-1999.82
0.2413	-278.732	-7.90103	-9.32145	1.21952	-1999.82
0.2420	-265.96	-8.81671	-9.63216	-0.306473	-1999.82
0.2427	-245.205	-8.51149	-9.63216	-1.52741	-1999.82
0.2433	-239.101	-9.42716	-11.7726	-0.306473	-1999.82
0.2440	-216.468	-9.73239	-12.9982	-0.61153	-1999.82
0.2447	-203.039	-8.51149	-10.2363	-2.44258	-1999.82
0.2453	-191.206	-8.20626	-8.40657	-2.44258	-1999.82
0.2460	-168.009	-7.90103	-10.547	-3.35846	-1999.82
0.2467	-153.359	-7.90103	-10.2363	-5.79963	-1999.82
0.2473	-131.947	-9.73239	-8.40657	-5.49457	-1999.82
0.2480	-111.568	-10.0376	-8.40657	-5.18951	-1999.82
0.2487	-105.088	-7.29058	-8.71728	-7.93574	-1999.82
0.2493	-76.4447	-7.59581	-8.11311	-8.85162	-1999.82
0.2500	-59.6343	-8.51149	-8.40657	-7.93574	-1999.82
0.2507	-73.0638	-6.3749	-9.32145	-7.32562	-1999.82
0.2513	-23.6659	-5.45923	-9.94288	-6.10468	-1999.82
0.2520	41.3214	-6.3749	-9.32145	-4.27363	-1999.82
0.2527	-16.3407	-6.68013	-8.40657	-4.88375	-1999.82
0.2533	-104.806	-8.51149	-10.547	-5.79963	-1999.82
0.2540	-107.905	-7.59581	-12.9982	-5.18951	-1999.82
0.2547	-98.9836	-3.01742	-9.32145	-3.35846	-1999.82
0.2553	-113.07	-1.49129	-2.00239	-2.44258	-1999.82
0.2560	-112.131	-1.49129	1.34643	-2.13752	-1999.82
0.2567	-116.076	2.16976	-0.483334	-2.13752	-1999.82
0.2573	-126.782	2.16976	-1.39822	-0.916587	-1999.82
0.2580	-133.543	-0.577275	0.138096	-0.00141558	-1999.82
0.2587	-148.757	-0.577275	0.742264	-1.52741	-1999.82
0.2593	-158.242	-2.40697	0.742264	-2.44258	-1999.82
0.2600	-167.352	-5.154	2.57203	-0.306473	-1999.82
0.2607	-183.223	-1.18773	2.26131	0.303642	-1999.82
0.2613	-174.114	2.16976	0.431549	-2.44258	-1999.82
0.2620	-170.733	-0.8825	2.26131	-2.13752	-1999.82
0.2627	-183.88	-2.40697	5.93811	0.303642	-1999.82
0.2633	-123.776	-0.577275	4.09108	0.303642	-1999.82
0.2640	-41.9788	-1.18773	-0.172619	0.914464	-1999.82
0.2647	-71.2795	-2.10174	-1.0875	-0.306473	-1999.82
0.2653	-124.997	0.338402	-2.91727	-5.18951	-1999.82
0.2660	-96.2602	1.25408	-7.49168	-8.54585	-1999.82
0.2667	-54.7509	0.338402	-9.63216	-6.40974	-1999.82
0.2673	-29.1128	1.25408	-6.88752	-5.49457	-1999.82
0.2680	11.4573	3.69589	-2.60655	-7.32562	-1999.82
0.2687	46.2049	4.00111	-0.776788	-7.63068	-1999.82
0.2693	78.3229	2.47498	-2.60655	-6.7148	-1999.82
0.2700	118.236	4.00111	-5.05775	-6.10468	-1999.82
0.2707	149.415	4.91679	-4.74704	-5.79963	-1999.82
0.2713	186.98	2.47498	-3.83215	-6.10468	-1999.82
0.2720	227.55	2.78021	-2.91727	-7.63068	-1999.82
0.2727	255.254	5.83247	-1.69167	-7.93574	-1999.82
0.2733	300.426	5.83247	-1.0875	-5.49457	-1999.82
0.2740	342.592	5.83247	-0.483334	-3.35846	-1999.82
0.2747	366.728	8.88306	1.05298	-1.83247	-1999.82
0.2753	456.132	9.18829	2.26131	-0.61153	-1999.82
0.2760	558.685	7.05337	4.09108	-0.306473	-1999.82
0.2767	529.384	8.88306	7.76788	-0.00141558	-1999.82
0.2773	461.861	9.49352	9.89109	0.609407	-1999.82
0.2780	504.591	7.05337	9.89109	0.609407	-1999.82
0.2787	572.396	8.88306	10.806	0.609407	-1999.82
0.2793	583.384	11.6301	8.97621	3.96574	-1999.82
0.2800	598.879	9.79874	5.31668	7.32279	-1999.82
0.2807	642.267	9.79874	5.31668	5.7968	-1999.82
0.2813	676.169	11.9353	7.45716	1.21952	-1999.82
0.2820	693.824	9.79874	6.23156	-1.52741	-1999.82
0.2827	715.237	8.5795	7.14645	-1.52741	-1999.82
0.2833	744.819	12.5458	11.7209	-1.22164	-1999.82
0.2840	758.248	14.6824	10.806	-1.52741	-1999.82
0.2847	766.137	13.1562	8.06133	-0.916587	-1999.82
0.2853	796.659	13.1562	12.9465	-0.00141558	-1999.82
0.2860	808.304	13.1562	17.5209	-0.61153	-1999.82
0.2867	807.928	13.1562	15.6911	-1.22164	-1999.82
0.2873	872.634	15.598	15.3977	0.609407	-1999.82
0.2880	928.23	15.2928	16.0018	0.303642	-1999.82
0.2887	865.684	12.2405	12.6357	-1.52741	-1999.82
0.2893	786.892	13.1562	11.1167	-1.52741	-1999.82
0.2900	782.008	14.9876	10.806	-1.22164	-1999.82
0.2907	781.069	15.2928	7.76788	-1.52741	-1999.82
0.2913	760.972	17.1242	8.06133	1.21952	-1999.82
0.2920	746.321	20.1748	10.2018	2.44046	-1999.82
0.2927	726.224	19.2591	9.59764	-0.306473	-1999.82
0.2933	706.315	18.3451	10.806	-0.00141558	-1999.82
0.2940	684.997	21.3957	12.0316	3.35563	-1999.82
0.2947	653.254	24.1427	8.37204	2.74552	-1999.82
0.2953	631.279	23.227	5.93811	0.303642	-1999.82
0.2960	605.359	21.0904	6.85299	3.05057	-1999.82
0.2967	571.175	21.7009	5.31668	6.71268	-1999.82
0.2973	558.685	24.1427	5.00596	7.01773	-1999.82
0.2980	531.168	25.0584	8.06133	6.10256	-1999.82
0.2987	500.083	24.1427	7.14645	7.62785	-1999.82
0.2993	542.438	25.0584	0.431549	10.0697	-1999.82
0.3000	557.745	25.0584	-2.00239	9.76466	-1999.82
0.3007	448.15	23.227	-1.69167	7.62785	-1999.82
0.3013	363.065	22.3113	-5.97263	8.84878	-1999.82
0.3020	367.291	22.3113	-10.547	11.5957	-1999.82
0.3027	349.26	21.3957	-8.40657	10.6798	-1999.82
0.3033	317.893	20.48	-5.05775	8.84878	-1999.82
0.3040	315.452	18.6503	-5.05775	10.9849	-1999.82
0.3047	297.702	17.4294	-3.83215	10.3748	-1999.82
0.3053	277.887	18.6503	-2.60655	4.88162	-1999.82
0.3060	272.064	18.3451	-4.74704	1.82964	-1999.82
0.3067	252.812	14.9876	-6.5768	-0.00141558	-1999.82
0.3073	240.603	13.4614	-7.49168	-5.18951	-1999.82
0.3080	230.555	13.4614	-8.40657	-7.02056	-1999.82
0.3087	206.419	12.851	-4.74704	-2.13752	-1999.82
0.3093	207.077	12.851	2.26131	-0.306473	-1999.82
0.3100	199.47	13.1562	4.09108	-1.52741	-1999.82
0.3107	163.783	10.7144	1.05298	2.13469	-1999.82
0.3113	197.028	7.66382	-2.91727	7.32279	-1999.82
0.3120	247.365	5.22201	-7.8024	7.93361	-1999.82
0.3127	174.114	5.52724	-12.9982	6.40762	-1999.82
0.3133	74.0029	7.05337	-14.828	6.40762	-1999.82
0.3140	61.5126	7.66382	-12.9982	7.93361	-1999.82
0.3147	58.1317	7.66382	-11.1685	8.84878	-1999.82
0.3153	31.9302	9.49352	-11.4619	8.84878	-1999.82
0.3160	21.2242	9.79874	-12.3768	8.54373	-1999.82
0.3167	8.45211	6.13769	-9.32145	7.32279	-1999.82
0.3173	-6.19822	3.08543	-7.49168	5.18668	-1999.82
0.3180	-13.2416	5.52724	-9.63216	7.62785	-1999.82
0.3187	-23.6659	7.05337	-9.028	9.15384	-1999.82
0.3193	-23.6659	3.08543	-3.5387	5.18668	-1999.82
0.3200	-27.3285	0.338402	0.431549	3.35563	-1999.82
0.3207	-42.824	1.86453	1.65715	7.32279	-1999.82
0.3213	-30.052	1.86453	3.48691	8.54373	-1999.82
0.3220	-25.4502	0.338402	3.1762	6.71268	-1999.82
0.3227	-43.4814	0.338402	3.48691	5.49174	-1999.82
0.3233	10.2364	-1.49129	7.14645	3.05057	-1999.82
0.3240	79.8255	-4.84878	8.97621	2.13469	-1999.82
0.3247	26.3894	-5.76445	8.06133	4.88162	-1999.82
0.3253	-52.3092	-7.90103	6.23156	7.62785	-1999.82
0.3260	-44.4205	-11.5621	0.138096	9.15384	-1999.82
0.3267	-29.1128	-10.6481	-4.74704	7.62785	-1999.82
0.3273	-37.3771	-8.51149	-1.0875	3.35563	-1999.82
0.3280	-29.1128	-10.6481	2.57203	-0.306473	-1999.82
0.3287	-23.6659	-13.6987	0.138096	-2.44258	-1999.82
0.3293	-21.7877	-14.0039	0.138096	-4.27363	-1999.82
0.3300	-17.186	-14.9196	4.4018	-5.18951	-1999.82
0.3307	-22.7268	-16.7509	5.31668	-4.27363	-1999.82
0.3313	-20.0033	-15.8352	5.00596	-5.18951	-1999.82
0.3320	-17.186	-14.3091	8.97621	-6.40974	-1999.82
0.3327	-26.9528	-15.2248	11.4274	-2.44258	-1999.82
0.3333	-18.4068	-16.1405	7.76788	2.44046	-1999.82
0.3340	-17.5616	-14.3091	4.71251	-0.306473	-1999.82
0.3347	-31.8363	-10.9533	5.93811	-2.13752	-1999.82
0.3353	15.7773	-10.0376	6.54228	3.35563	-1999.82
0.3360	64.8934	-13.0882	6.54228	4.27151	-1999.82
0.3367	-2.53563	-15.53	8.37204	-0.00141558	-1999.82
0.3373	-88.6533	-14.3091	8.97621	2.13469	-1999.82
0.3380	-95.321	-14.3091	8.06133	4.57657	-1999.82
0.3387	-93.255	-16.7509	10.806	-0.306473	-1999.82
0.3393	-110.629	-17.0561	13.2572	-0.61153	-1999.82
0.3400	-117.015	-16.1405	10.5125	3.35563	-1999.82
0.3407	-126.5	-15.53	10.806	1.52458	-1999.82
0.3413	-138.427	-14.3091	16.3125	1.21952	-1999.82
0.3420	-148.757	-14.6143	17.8316	7.93361	-1999.82
0.3427	-163.689	-16.1405	16.0018	10.0697	-1999.82
0.3433	-170.451	-15.53	16.3125	5.7968	-1999.82
0.3440	-182.002	-17.0561	15.0869	3.05057	-1999.82
0.3447	-199.376	-20.1084	13.2572	-0.916587	-1999.82
0.3453	-197.873	-16.7509	14.1721	-5.79963	-1999.82
0.3460	-211.585	-12.4778	12.6357	-7.02056	-1999.82
0.3467	-225.953	-16.1405	8.97621	-6.7148	-1999.82
0.3473	-174.395	-18.8875	8.68276	-7.63068	-1999.82
0.3480	-151.481	-18.277	9.28693	-6.40974	-1999.82
0.3487	-243.984	-20.7189	8.97621	-3.35846	-1999.82
0.3493	-318.739	-21.6345	11.7209	-0.306473	-1999.82
0.3500	-315.358	-20.4136	16.0018	2.13469	-1999.82
0.3507	-326.064	-23.159	16.9167	2.44046	-1999.82
0.3513	-344.658	-23.7695	16.606	1.21952	-1999.82
0.3520	-340.996	-19.1927	17.2274	0.609407	-1999.82
0.3527	-355.083	-19.498	17.8316	-0.00141558	-1999.82
0.3533	-371.236	-22.2433	17.2274	-2.44258	-1999.82
0.3540	-371.799	-19.1927	16.3125	-2.44258	-1999.82
0.3547	-379.782	-17.6666	18.4358	2.13469	-1999.82
0.3553	-379.5	-19.1927	21.1804	6.10256	-1999.82
0.3560	-377.903	-17.0561	19.6614	6.71268	-1999.82
0.3567	-385.228	-14.9196	17.2274	5.49174	-1999.82
0.3573	-366.916	-17.0561	17.5209	3.05057	-1999.82
0.3580	-355.083	-15.53	18.7465	1.21952	-1999.82
0.3587	-361.75	-12.4778	23.0274	0.303642	-1999.82
0.3593	-294.04	-13.3934	27.6019	2.74552	-1999.82
0.3600	-207.077	-14.0039	24.8572	5.7968	-1999.82
0.3607	-236.659	-11.5621	21.1804	3.66069	-1999.82
0.3613	-288.874	-10.3428	25.4614	-3.66352	-1999.82
0.3620	-251.591	-10.6481	27.2911	-2.13752	-1999.82
0.3627	-199.376	-11.5621	23.6316	10.0697	-1999.82
0.3633	-164.628	-12.4778	28.8102	16.173	-1999.82
0.3640	-118.236	-12.4778	37.0614	13.7318	-1999.82
0.3647	-83.1124	-13.6987	31.5721	10.9849	-1999.82
0.3653	-57.85	-16.4457	19.6614	7.62785	-1999.82
0.3660	-33.7145	-16.4457	11.7209	1.52458	-1999.82
0.3667	-26.3894	-15.53	5.62739	-1.83247	-1999.82
0.3673	-18.7825	-17.3614	3.48691	-2.13752	-1999.82
0.3680	-19.0642	-18.5823	7.14645	-1.52741	-1999.82
0.3687	-35.4989	-17.6666	12.0316	-2.74764	-1999.82
0.3693	-21.7877	-17.0561	20.887	-7.02056	-1999.82
0.3700	-7.79473	-17.0561	20.2655	-9.76679	-1999.82
0.3707	-12.9599	-17.6666	-5.66192	-7.93574	-1999.82
0.3713	56.9109	-17.0561	-20.3173	-6.10468	-1999.82
0.3720	147.255	-14.3091	3.48691	-7.02056	-1999.82
0.3727	112.507	-12.4778	24.2358	-5.18951	-1999.82
0.3733	51.464	-12.783	16.3125	-2.74764	-1999.82
0.3740	84.7089	-9.73239	9.89109	-3.96858	-1999.82
0.3747	125.279	-7.29058	12.0316	-7.02056	-1999.82
0.3753	133.543	-10.0376	17.2274	-7.32562	-1999.82
0.3760	152.42	-10.6481	37.3548	-5.79963	-1999.82
0.3767	169.512	-8.81671	56.5847	-6.40974	-1999.82
0.3773	186.04	-10.6481	45.8995	-6.7148	-1999.82
0.3780	211.021	-12.4778	16.3125	-4.88375	-1999.82
0.3787	232.715	-8.81671	-13.2917	-3.96858	-1999.82
0.3793	271.125	-8.20626	-43.5001	-3.35846	-1999.82
0.3800	315.733	-11.2585	-71.896	-0.916587	-1999.82
0.3807	350.199	-10.0376	-98.1342	-0.00141558	-1999.82
0.3813	411.242	-8.51149	-121.938	-0.61153	-1999.82
0.3820	467.402	-8.51149	-131.087	0.914464	-1999.82
0.3827	493.979	-4.23832	-123.164	0.303642	-1999.82
0.3833	576.904	-1.49129	-98.1342	-3.66352	-1999.82
0.3840	663.303	-4.23832	-32.2108	-4.27363	-1999.82
0.3847	618.789	-4.54355	74.5889	-3.96858	-1999.82
0.3853	546.758	-1.49129	160.968	-6.10468	-1999.82
0.3860	564.132	-0.577275	180.18	-4.88375	-1999.82
0.3867	583.384	-0.8825	167.665	-2.13752	-1999.82
0.3873	579.064	-0.577275	161.883	-5.49457	-1999.82
0.3880	604.42	-1.49129	143.861	-7.63068	-1999.82
0.3887	630.058	-3.01742	99.308	-2.44258	-1999.82
0.3893	649.31	-2.7122	48.6614	-0.00141558	-1999.82
0.3900	688.659	-1.79652	3.79763	-2.13752	-1999.82
0.3907	723.125	-0.8825	-27.6364	-1.52741	-1999.82
0.3913	736.555	0.0331767	-32.8322	-1.22164	-1999.82
0.3920	717.021	0.0331767	-25.8066	-3.66352	-1999.82
0.3927	668.468	0.0331767	-33.7471	-3.0527	-1999.82
0.3933	635.223	2.16976	-57.5513	-0.61153	-1999.82
0.3940	599.536	3.69589	-83.4788	-1.52741	-1999.82
0.3947	551.923	4.00111	-109.423	-2.44258	-1999.82
0.3953	575.401	5.83247	-135.368	-1.22164	-1999.82
0.3960	610.806	7.66382	-153.372	0.303642	-1999.82
0.3967	522.622	5.83247	-161.002	0.914464	-1999.82
0.3973	417.628	4.30634	-170.151	0.609407	-1999.82
0.3980	421.009	5.22201	-188.155	0.303642	-1999.82
0.3987	436.88	6.13769	-198.84	0.609407	-1999.82
0.3993	410.021	6.74814	-194.577	2.44046	-1999.82
0.4000	398.752	7.66382	-192.125	4.88162	-1999.82
0.4007	396.592	7.96905	-194.266	4.88162	-1999.82
0.4013	377.34	8.27427	-184.202	1.21952	-1999.82
0.4020	347.476	8.5795	-161.606	0.914464	-1999.82
0.4027	315.076	6.74814	-138.424	3.96574	-1999.82
0.4033	283.334	6.13769	-116.449	3.66069	-1999.82
0.4040	229.052	9.49352	-93.5597	2.74552	-1999.82
0.4047	157.961	12.2405	-70.3597	4.57657	-1999.82
0.4053	100.862	10.4092	-49.6108	0.303642	-1999.82
0.4060	15.4016	11.3249	-33.1257	-7.02056	-1999.82
0.4067	-88.6533	14.0719	-17.2619	-5.18951	-1999.82
0.4073	-115.794	14.0719	0.742264	-0.61153	-1999.82
0.4080	-141.714	11.9353	17.2274	-4.27363	-1999.82
0.4087	-289.72	12.2405	30.0358	-8.54585	-1999.82
0.4093	-445.708	14.0719	39.2019	-6.40974	-1999.82
0.4100	-514.64	14.9876	44.6912	-2.44258	-1999.82
0.4107	-576.622	14.9876	47.4358	-0.61153	-1999.82
0.4113	-652.597	14.3771	48.3507	-2.74764	-1999.82
0.4120	-710.917	14.0719	47.4358	-6.10468	-1999.82
0.4127	-771.96	14.6824	44.6912	-4.27363	-1999.82
0.4133	-834.223	14.9876	39.806	0.303642	-1999.82
0.4140	-884.279	13.7667	32.1763	1.21952	-1999.82
0.4147	-925.694	14.0719	21.8018	1.21952	-1999.82
0.4153	-954.995	16.2085	9.89109	3.35563	-1999.82
0.4160	-991.996	15.9033	-1.39822	3.66069	-1999.82
0.4167	-1027.4	13.7667	-12.0834	1.21952	-1999.82
0.4173	-1030.69	11.9353	-22.7512	-0.61153	-1999.82
0.4180	-1043.84	8.88306	-31.9173	-0.61153	-1999.82
0.4187	-1053.04	7.35859	-40.1513	0.914464	-1999.82
0.4193	-986.737	7.66382	-54.1852	2.13469	-1999.82
0.4200	-945.885	4.61156	-74.6406	0.303642	-1999.82
0.4207	-1018.86	1.25408	-91.1085	-2.44258	-1999.82
0.4213	-1070.98	0.338402	-102.709	-4.88375	-1999.82
0.4220	-1047.22	-2.7122	-120.109	-6.10468	-1999.82
0.4227	-1038.95	-6.98536	-142.687	-7.93574	-1999.82
0.4233	-1036.51	-7.29058	-161.606	-8.85162	-1999.82
0.4240	-1010.87	-8.81671	-175.036	-9.46173	-1999.82
0.4247	-998.946	-13.6987	-186.947	-9.76679	-1999.82
0.4253	-988.334	-15.8352	-200.67	-10.6827	-1999.82
0.4260	-973.026	-14.6143	-213.496	-10.3769	-1999.82
0.4267	-971.523	-16.1405	-220.504	-10.9877	-1999.82
0.4273	-962.977	-18.277	-223.87	-13.1238	-1999.82
0.4280	-965.701	-20.1084	-230.274	-14.039	-1999.82
0.4287	-994.72	-23.159	-237.593	-12.208	-1999.82
0.4293	-998.946	-27.1269	-241.27	-8.85162	-1999.82
0.4300	-1012.09	-28.9583	-242.479	-8.54585	-1999.82
0.4307	-1060.36	-28.0426	-241.564	-10.0718	-1999.82
0.4313	-1048.72	-28.6531	-240.355	-10.6827	-1999.82
0.4320	-1022.8	-32.3141	-241.874	-9.76679	-1999.82
0.4327	-1121.69	-35.3664	-240.045	-9.15667	-1999.82
0.4333	-1259.27	-35.3664	-234.849	-8.24079	-1999.82
0.4340	-1318.81	-34.7559	-234.555	-7.32562	-1999.82
0.4347	-1369.15	-35.9768	-235.47	-7.63068	-1999.82
0.4353	-1447.85	-36.282	-229.964	-7.02056	-1999.82
0.4360	-1523.54	-36.5873	-225.389	-6.10468	-1999.82
0.4367	-1605.34	-39.3343	-224.474	-4.88375	-1999.82
0.4373	-1688.36	-40.8604	-219.296	-1.22164	-1999.82
0.4380	-1770.44	-38.7239	-211.045	2.13469	-1999.82
0.4387	-1862.66	-37.503	-204.33	1.82964	-1999.82
0.4393	-1941.64	-39.0291	-195.181	1.21952	-1999.82
0.4400	-2019.77	-39.9448	-186.032	3.05057	-1999.82
0.4407	-2111.06	-39.0291	-178.402	3.05057	-1999.82
0.4413	-2174.17	-37.8082	-169.547	3.05057	-1999.82
0.4420	-2240.09	-35.9768	-162.832	7.62785	-1999.82
0.4427	-2327.99	-36.282	-157.636	12.2058	-1999.82
0.4433	-2349.12	-37.8082	-147.262	8.84878	-1999.82
0.4440	-2356.35	-36.5873	-135.972	0.914464	-1999.82
0.4447	-2485.48	-35.9768	-129.568	-3.35846	-1999.82
0.4453	-2638.37	-39.3343	-121.938	-2.74764	-1999.82
0.4460	-2703.36	-40.5552	-111.564	-2.74764	-1999.82
0.4467	-2758.02	-37.503	-103.623	-7.02056	-1999.82
0.4473	-2830.61	-36.5873	-95.9937	-10.0718	-1999.82
0.4480	-2883.11	-38.4186	-86.2407	-7.32562	-1999.82
0.4487	-2932.88	-38.7239	-77.0746	-1.52741	-1999.82
0.4493	-2973.17	-36.8925	-68.2365	0.609407	-1999.82
0.4500	-2996.37	-34.4507	-58.1555	0.609407	-1999.82
0.4507	-3027.17	-32.6193	-47.4703	1.82964	-1999.82
0.4513	-3051.87	-31.0949	-38.9257	2.44046	-1999.82
0.4520	-3067.18	-30.7896	-33.1257	1.21952	-1999.82
0.4527	-3077.23	-30.7896	-25.4959	1.52458	-1999.82
0.4533	-3046.99	-29.5687	-12.9982	2.44046	-1999.82
0.4540	-3017.4	-27.4322	1.05298	2.44046	-1999.82
0.4547	-3009.8	-26.2113	10.806	3.96574	-1999.82
0.4553	-2923.68	-23.7695	16.9167	7.32279	-1999.82
0.4560	-2798.87	-20.4136	23.6316	7.62785	-1999.82
0.4567	-2776.89	-20.1084	32.7804	5.7968	-1999.82
0.4573	-2775.67	-22.5485	40.7209	4.27151	-1999.82
0.4580	-2678.66	-21.9381	48.9549	3.05057	-1999.82
0.4587	-2554.42	-18.277	60.5549	2.13469	-1999.82
0.4593	-2436.93	-14.6143	70.6186	1.82964	-1999.82
0.4600	-2293.53	-12.783	76.1252	0.914464	-1999.82
0.4607	-2145.8	-12.4778	83.4442	0.303642	-1999.82
0.4613	-1999.02	-12.783	94.1294	-1.22164	-1999.82
0.4620	-1849.23	-11.5621	100.534	-5.49457	-1999.82
0.4627	-1709.11	-7.29058	105.108	-8.54585	-1999.82
0.4633	-1561.76	-5.154	115.189	-4.27363	-1999.82
0.4640	-1416.48	-7.59581	124.338	1.82964	-1999.82
0.4647	-1282.47	-7.29058	127.082	3.96574	-1999.82
0.4653	-1126.2	-3.01742	129.827	3.05057	-1999.82
0.4660	-977.628	-0.577275	136.853	2.44046	-1999.82
0.4667	-847.653	0.338402	144.172	3.05057	-1999.82
0.4673	-651.658	2.16976	150.282	0.914464	-1999.82
0.4680	-443.548	2.16976	158.206	-4.27363	-1999.82
0.4687	-346.537	-1.18773	166.457	-7.32562	-1999.82
0.4693	-273.567	-0.577275	169.806	-5.79963	-1999.82
0.4700	-122.18	4.30634	169.202	-1.22164	-1999.82
0.4707	41.3214	7.05337	173.172	4.88162	-1999.82
0.4713	180.218	7.35859	179.576	10.3748	-1999.82
0.4720	322.119	10.4092	182.01	15.8679	-1999.82
0.4727	462.518	14.0719	186.602	18.004	-1999.82
0.4733	598.034	12.851	193.299	12.8159	-1999.82
0.4740	720.683	9.49352	193.61	3.35563	-1999.82
0.4747	830.279	11.3249	192.091	-0.61153	-1999.82
0.4753	948.609	14.6824	196.665	0.303642	-1999.82
0.4760	1054.26	15.2928	198.495	-0.306473	-1999.82
0.4767	1138.5	16.8189	196.665	0.609407	-1999.82
0.4773	1239.83	21.3957	199.721	5.18668	-1999.82
0.4780	1325.57	24.4479	202.155	7.93361	-1999.82
0.4787	1390.84	24.7531	202.155	6.71268	-1999.82
0.4793	1516.31	25.6688	206.125	5.49174	-1999.82
0.4800	1633.14	26.5845	210.699	3.96574	-1999.82
0.4807	1624.31	25.0584	212.236	1.82964	-1999.82
0.4813	1594.73	25.6688	213.444	1.21952	-1999.82
0.4820	1643.56	30.5508	212.84	3.35563	-1999.82
0.4827	1700.94	32.9926	209.784	4.88162	-1999.82
0.4833	1738.79	31.7717	210.406	5.18668	-1999.82
0.4840	1779.36	34.8239	211.01	4.88162	-1999.82
0.4847	1805.93	40.6216	206.125	3.05057	-1999.82
0.4853	1828.19	40.3163	202.776	0.303642	-1999.82
0.4860	1850.45	37.571	203.984	-0.916587	-1999.82
0.4867	1855.9	39.7059	205.521	0.303642	-1999.82
0.4873	1862.94	44.5895	202.776	0.914464	-1999.82
0.4880	1865.38	47.0313	198.184	-0.916587	-1999.82
0.4887	1855.05	46.1156	195.75	-3.0527	-1999.82
0.4893	1860.5	45.1999	193.006	-4.27363	-1999.82
0.4900	1851.39	46.4209	184.461	-3.66352	-1999.82
0.4907	1823.03	48.5574	174.691	-2.13752	-1999.82
0.4913	1859	49.7767	172.257	-1.52741	-1999.82
0.4920	1893.46	51.608	175.295	-2.44258	-1999.82
0.4927	1806.22	51.608	177.436	-2.44258	-1999.82
0.4933	1700.28	49.7767	179.265	-1.83247	-1999.82
0.4940	1671.92	48.8627	179.265	0.609407	-1999.82
0.4947	1644.78	49.1679	174.691	6.71268	-1999.82
0.4953	1597.45	50.9976	166.457	10.9849	-1999.82
0.4960	1563.27	54.3551	156.376	9.76466	-1999.82
0.4967	1521.47	54.3551	148.453	9.15384	-1999.82
0.4973	1475.36	50.6924	146.002	9.76466	-1999.82
0.4980	1439.39	48.2522	145.087	4.88162	-1999.82
0.4987	1399.67	46.1156	143.861	-4.27363	-1999.82
0.4993	1360.6	44.8947	142.342	-6.40974	-1999.82
0.5000	1313.93	45.5052	138.372	-0.61153	-1999.82
0.5007	1263.59	44.5895	135.023	3.05057	-1999.82
0.5013	1234.57	41.232	134.712	1.52458	-1999.82
0.5020	1191.84	40.3163	133.797	-0.61153	-1999.82
0.5027	1148.55	41.5372	133.193	-1.52741	-1999.82
0.5033	1173.53	43.6738	135.023	-3.66352	-1999.82
0.5040	1178.79	43.6738	135.938	-7.63068	-1999.82
0.5047	1082.62	40.6216	135.627	-9.76679	-1999.82
0.5053	1009.37	39.0971	138.078	-9.15667	-1999.82
0.5060	1014.54	38.7919	137.163	-8.85162	-1999.82
0.5067	1009.37	33.9083	130.742	-8.54585	-1999.82
0.5073	996.222	29.9403	127.082	-7.63068	-1999.82
0.5080	999.885	31.4664	127.082	-6.40974	-1999.82
0.5087	988.615	31.1612	123.734	-4.27363	-1999.82
0.5093	978.285	27.8054	119.763	-2.74764	-1999.82
0.5100	976.688	28.7211	120.368	-3.35846	-1999.82
0.5107	962.414	28.7211	123.423	-5.18951	-1999.82
0.5113	955.37	24.1427	123.423	-6.7148	-1999.82
0.5120	948.327	23.227	121.593	-6.10468	-1999.82
0.5127	935.837	24.1427	120.678	-3.35846	-1999.82
0.5133	950.487	21.3957	119.763	-0.61153	-1999.82
0.5140	950.487	19.5643	117.019	0.303642	-1999.82
0.5147	929.075	21.0904	113.359	2.13469	-1999.82
0.5153	987.676	20.1748	109.682	3.96574	-1999.82
0.5160	1064.31	19.5643	106.644	3.05057	-1999.82
0.5167	1019.14	21.3957	102.363	-0.00141558	-1999.82
0.5173	949.83	20.48	96.5633	0.303642	-1999.82
0.5180	966.64	16.8189	92.2996	3.05057	-1999.82
0.5187	993.781	15.598	90.4698	3.66069	-1999.82
0.5193	999.885	16.8189	87.7252	1.21952	-1999.82
0.5200	1018.86	17.7346	81.9252	-0.306473	-1999.82
0.5207	1035.95	16.8189	76.4186	-0.00141558	-1999.82
0.5213	1055.48	12.851	74.8996	-0.916587	-1999.82
0.5220	1082.06	8.27427	76.7293	-2.44258	-1999.82
0.5227	1099.71	7.66382	79.474	-0.916587	-1999.82
0.5233	1123.85	8.27427	77.0401	-0.916587	-1999.82
0.5240	1147.33	7.35859	67.5805	-3.35846	-1999.82
0.5247	1161.98	8.88306	59.3293	-1.83247	-1999.82
0.5253	1199.17	9.49352	58.121	2.44046	-1999.82
0.5260	1222.36	6.74814	56.8954	3.66069	-1999.82
0.5267	1221.8	5.22201	50.7846	3.96574	-1999.82
0.5273	1291.01	5.22201	46.2102	5.49174	-1999.82
0.5280	1372.53	4.30634	47.4358	3.35563	-1999.82
0.5287	1334.12	4.00111	48.3507	-1.22164	-1999.82
0.5293	1270.92	3.39066	45.8995	-3.96858	-1999.82
0.5300	1289.23	1.25408	44.6912	-6.10468	-1999.82
0.5307	1312.99	0.948854	42.8614	-9.76679	-1999.82
0.5313	1313.65	0.948854	39.2019	-10.9877	-1999.82
0.5320	1328.3	-0.272049	39.806	-8.54585	-1999.82
0.5327	1336.84	2.16976	41.9465	-5.18951	-1999.82
0.5333	1338.63	6.44292	38.5804	-3.0527	-1999.82
0.5340	1345.39	5.22201	34.6102	-1.83247	-1999.82
0.5347	1345.11	2.16976	34.3167	-1.52741	-1999.82
0.5353	1345.95	3.08543	32.487	-0.916587	-1999.82
0.5360	1341.07	4.00111	27.2911	1.21952	-1999.82
0.5367	1326.42	5.83247	24.5465	4.88162	-1999.82
0.5373	1331.02	8.5795	24.2358	6.71268	-1999.82
0.5380	1323.41	6.74814	22.7167	5.18668	-1999.82
0.5387	1302	4.30634	22.406	2.74552	-1999.82
0.5393	1343.51	6.74814	21.8018	0.914464	-1999.82
0.5400	1380.14	5.83247	17.2274	-1.52741	-1999.82
0.5407	1298.34	0.338402	14.1721	-4.27363	-1999.82
0.5413	1197.66	0.338402	17.5209	-4.88375	-1999.82
0.5420	1169.87	3.39066	18.1423	-5.18951	-1999.82
0.5427	1143.95	2.78021	11.1167	-7.02056	-1999.82
0.5433	1099.71	2.78021	6.54228	-6.7148	-1999.82
0.5440	1064.03	2.47498	7.45716	-4.88375	-1999.82
0.5447	1021.02	-1.49129	7.14645	-5.18951	-1999.82
0.5453	973.965	-3.62787	4.09108	-7.02056	-1999.82
0.5460	929.451	-1.49129	-1.0875	-6.40974	-1999.82
0.5467	879.114	-1.18773	-8.71728	-5.49457	-1999.82
0.5473	833.942	-4.23832	-14.828	-6.7148	-1999.82
0.5480	780.224	-5.154	-18.4875	-7.93574	-1999.82
0.5487	719.181	-3.32265	-22.7512	-7.32562	-1999.82
0.5493	675.23	-2.7122	-24.581	-6.40974	-1999.82
0.5500	610.242	-3.32265	-21.5429	-7.02056	-1999.82
0.5507	544.316	-4.84878	-20.3173	-5.49457	-1999.82
0.5513	550.984	-6.06968	-22.7512	-3.35846	-1999.82
0.5520	526.942	-4.54355	-25.2024	-3.66352	-1999.82
0.5527	379.782	-3.32265	-26.4108	-3.96858	-1999.82
0.5533	251.028	-4.23832	-24.8917	-2.44258	-1999.82
0.5540	204.635	-4.84878	-24.8917	-2.44258	-1999.82
0.5547	143.874	-3.01742	-28.5513	-3.0527	-1999.82
0.5553	70.9977	-3.01742	-31.2959	-0.61153	-1999.82
0.5560	15.7773	-3.62787	-28.2578	2.13469	-1999.82
0.5567	-52.9666	-3.9331	-21.5429	3.96574	-1999.82
0.5573	-117.954	-6.98536	-19.0917	3.96574	-1999.82
0.5580	-172.893	-9.42716	-22.1471	3.96574	-1999.82
0.5587	-238.819	-7.59581	-25.4959	7.32279	-1999.82
0.5593	-293.758	-6.68013	-26.7215	7.01773	-1999.82
0.5600	-350.481	-7.59581	-29.4661	1.21952	-1999.82
0.5607	-416.971	-7.90103	-34.9554	0.303642	-1999.82
0.5613	-453.972	-8.81671	-38.6322	3.96574	-1999.82
0.5620	-501.586	-11.5621	-42.2918	1.21952	-1999.82
0.5627	-571.081	-12.4778	-49.0067	-0.61153	-1999.82
0.5633	-561.69	-12.783	-54.1852	4.27151	-1999.82
0.5640	-537.273	-13.3934	-56.9299	5.7968	-1999.82
0.5647	-636.444	-13.0882	-59.9853	2.13469	-1999.82
0.5653	-758.53	-14.3091	-65.7853	0.914464	-1999.82
0.5660	-792.339	-15.53	-71.2746	-1.22164	-1999.82
0.5667	-815.911	-15.2248	-73.4151	-5.49457	-1999.82
0.5673	-857.702	-15.2248	-75.2448	-6.10468	-1999.82
0.5680	-881.461	-15.2248	-80.7341	-3.96858	-1999.82
0.5687	-908.039	-11.5621	-86.8448	-4.27363	-1999.82
0.5693	-936.118	-8.51149	-90.8151	-3.96858	-1999.82
0.5700	-955.934	-10.0376	-94.4746	-2.74764	-1999.82
0.5707	-979.13	-11.5621	-97.8234	-3.35846	-1999.82
0.5713	-993.217	-9.73239	-98.4449	-2.44258	-1999.82
0.5720	-1010.31	-8.51149	-97.8234	0.303642	-1999.82
0.5727	-1035.29	-10.0376	-95.3895	0.303642	-1999.82
0.5733	-1031.35	-9.73239	-92.3341	-1.83247	-1999.82
0.5740	-1033.79	-7.29058	-89.2788	-1.22164	-1999.82
0.5747	-1056.33	-6.98536	-86.5341	1.52458	-1999.82
0.5753	-1009.09	-7.29058	-86.8448	2.13469	-1999.82
0.5760	-948.327	-6.68013	-89.5895	0.609407	-1999.82
0.5767	-1005.99	-8.51149	-88.0704	1.21952	-1999.82
0.5773	-1086.28	-12.1725	-84.1002	3.05057	-1999.82
0.5780	-1079.52	-12.1725	-84.7044	4.57657	-1999.82
0.5787	-1061.87	-10.9533	-86.2407	6.10256	-1999.82
0.5793	-1064.31	-14.0039	-82.5639	8.23867	-1999.82
0.5800	-1049.94	-17.6666	-80.1299	8.54373	-1999.82
0.5807	-1038.01	-17.6666	-82.2704	6.71268	-1999.82
0.5813	-1026.74	-16.1405	-85.0151	5.49174	-1999.82
0.5820	-1006.93	-15.2248	-86.2407	5.7968	-1999.82
0.5827	-994.062	-14.0039	-84.1002	4.57657	-1999.82
0.5833	-973.965	-14.0039	-76.1597	1.52458	-1999.82
0.5840	-951.99	-16.4457	-68.2365	-0.61153	-1999.82
0.5847	-940.063	-17.9718	-67.0109	-0.61153	-1999.82
0.5853	-904.376	-16.1405	-70.3597	-1.22164	-1999.82
0.5860	-873.573	-14.6143	-70.6704	-1.22164	-1999.82
0.5867	-863.806	-15.2248	-68.8406	-0.00141558	-1999.82
0.5873	-794.499	-14.6143	-70.9811	0.303642	-1999.82
0.5880	-713.922	-12.1725	-76.1597	-0.00141558	-1999.82
0.5887	-744.161	-12.4778	-77.3853	-0.00141558	-1999.82
0.5893	-799.664	-16.4457	-74.3299	-1.52741	-1999.82
0.5900	-774.965	-18.8875	-70.6704	-3.35846	-1999.82
0.5907	-737.775	-17.3614	-68.2365	-4.88375	-1999.82
0.5913	-720.308	-16.1405	-69.4448	-4.57869	-1999.82
0.5920	-691.383	-16.1405	-74.0192	-2.74764	-1999.82
0.5927	-664.524	-15.2248	-75.849	-1.22164	-1999.82
0.5933	-639.167	-14.3091	-72.5002	-1.83247	-1999.82
0.5940	-610.149	-15.8352	-70.6704	-2.13752	-1999.82
0.5947	-588.173	-16.4457	-72.1895	0.303642	-1999.82
0.5953	-556.431	-14.3091	-73.4151	1.52458	-1999.82
0.5960	-525.064	-13.3934	-72.1895	2.74552	-1999.82
0.5967	-503.37	-14.9196	-68.8406	3.96574	-1999.82
0.5973	-458.48	-15.2248	-64.5597	1.21952	-1999.82
0.5980	-420.07	-14.3091	-61.5216	0.303642	-1999.82
0.5987	-395.653	-13.6987	-62.1257	5.7968	-1999.82
0.5993	-303.806	-14.3091	-63.9555	8.84878	-1999.82
0.6000	-207.64	-14.6143	-62.7299	4.57657	-1999.82
0.6007	-228.677	-16.1405	-61.5216	2.74552	-1999.82
0.6013	-265.302	-15.8352	-65.7853	3.96574	-1999.82
0.6020	-217.689	-12.4778	-68.8406	1.52458	-1999.82
0.6027	-166.788	-13.3934	-64.2662	-0.306473	-1999.82
0.6033	-133.543	-16.1405	-60.6067	2.13469	-1999.82
0.6040	-80.6707	-14.0039	-62.1257	2.44046	-1999.82
0.6047	-35.4989	-11.5621	-60.6067	-1.52741	-1999.82
0.6053	4.41388	-14.3091	-56.3257	-3.96858	-1999.82
0.6060	54.1874	-14.6143	-56.3257	-3.35846	-1999.82
0.6067	94.4758	-12.4778	-56.015	-1.83247	-1999.82
0.6073	135.046	-13.6987	-50.5257	-3.35846	-1999.82
0.6080	176.837	-14.6143	-45.0364	-5.18951	-1999.82
0.6087	209.518	-11.5621	-42.2918	-4.57869	-1999.82
0.6093	260.137	-11.2585	-41.981	-2.44258	-1999.82
0.6100	299.58	-12.4778	-39.2364	-1.52741	-1999.82
0.6107	317.893	-8.81671	-33.1257	1.21952	-1999.82
0.6113	400.254	-5.76445	-29.4661	4.88162	-1999.82
0.6120	491.819	-7.90103	-26.7215	4.88162	-1999.82
0.6127	457.917	-7.90103	-20.628	2.44046	-1999.82
0.6133	394.15	-4.54355	-20.628	2.74552	-1999.82
0.6140	423.169	-4.54355	-23.9768	3.66069	-1999.82
0.6147	468.341	-5.45923	-20.3173	2.74552	-1999.82
0.6153	479.892	-3.32265	-20.9215	2.74552	-1999.82
0.6160	493.603	-4.23832	-32.2108	4.27151	-1999.82
0.6167	508.911	-6.68013	-38.3215	3.66069	-1999.82
0.6173	531.168	-4.54355	-37.7174	0.609407	-1999.82
0.6180	561.408	-2.40697	-38.6322	-0.61153	-1999.82
0.6187	575.683	-2.40697	-36.8025	-0.00141558	-1999.82
0.6193	591.272	-0.8825	-34.9554	-1.52741	-1999.82
0.6200	613.248	0.338402	-40.1513	-3.35846	-1999.82
0.6207	627.898	-0.577275	-43.8108	-4.88375	-1999.82
0.6213	653.818	0.643628	-38.9257	-6.40974	-1999.82
0.6220	670.346	3.08543	-32.2108	-6.7148	-1999.82
0.6227	677.672	3.39066	-27.6364	-4.88375	-1999.82
0.6233	749.045	4.30634	-24.8917	-1.52741	-1999.82
0.6240	815.911	4.91679	-22.4578	5.49174	-1999.82
0.6247	763.695	5.83247	-18.4875	14.0369	-1999.82
0.6253	695.984	6.13769	-15.4322	16.173	-1999.82
0.6260	708.757	3.39066	-16.0363	8.54373	-1999.82
0.6267	722.562	-0.8825	-17.8661	-2.44258	-1999.82
0.6273	711.574	0.338402	-17.2619	-9.15667	-1999.82
0.6280	714.579	3.08543	-14.2066	-11.2928	-1999.82
0.6287	714.861	0.643628	-12.0834	-12.5137	-1999.82
0.6293	706.972	-0.577275	-10.2363	-13.4289	-1999.82
0.6300	697.205	3.08543	-7.8024	-12.208	-1999.82
0.6307	682.555	4.91679	-6.5768	-8.85162	-1999.82
0.6313	673.07	4.00111	-6.5768	-6.10468	-1999.82
0.6320	650.813	5.22201	-4.14287	-5.79963	-1999.82
0.6327	620.573	7.66382	-2.3131	-6.10468	-1999.82
0.6333	612.966	8.27427	-3.5387	-4.88375	-1999.82
0.6340	585.825	11.0196	-1.0875	-1.52741	-1999.82
0.6347	552.205	15.598	3.48691	1.21952	-1999.82
0.6353	589.77	15.9033	3.48691	1.52458	-1999.82
0.6360	594.653	14.6824	1.34643	1.21952	-1999.82
0.6367	475.666	14.9876	-0.172619	1.21952	-1999.82
0.6373	382.223	14.6824	-1.69167	2.13469	-1999.82
0.6380	372.832	13.1562	-0.172619	3.05057	-1999.82
0.6387	338.93	13.7667	3.1762	3.96574	-1999.82
0.6393	293.1	14.9876	2.57203	3.96574	-1999.82
0.6400	273.942	16.2085	0.742264	0.914464	-1999.82
0.6407	239.101	18.3451	1.65715	-3.35846	-1999.82
0.6413	203.132	16.8189	2.57203	-3.66352	-1999.82
0.6420	181.439	14.0719	3.1762	-1.52741	-1999.82
0.6427	150.354	16.5137	3.48691	-1.22164	-1999.82
0.6433	128.378	18.9539	4.71251	-3.66352	-1999.82
0.6440	105.745	16.8189	6.23156	-5.79963	-1999.82
0.6447	70.6221	14.9876	5.62739	-3.66352	-1999.82
0.6453	63.2969	15.2928	1.65715	-0.00141558	-1999.82
0.6460	49.8675	15.9033	-3.83215	0.609407	-1999.82
0.6467	13.899	16.8189	-9.028	-0.00141558	-1999.82
0.6473	48.6466	15.9033	-8.71728	-0.306473	-1999.82
0.6480	100.862	14.0719	-4.74704	-2.44258	-1999.82
0.6487	34.9354	14.3771	-3.5387	-3.35846	-1999.82
0.6493	-57.85	14.0719	-3.83215	-1.83247	-1999.82
0.6500	-69.1195	11.6301	-3.83215	-3.35846	-1999.82
0.6507	-71.2795	12.2405	-3.83215	-6.7148	-1999.82
0.6513	-93.255	14.0719	-1.39822	-4.27363	-1999.82
0.6520	-101.425	13.1562	4.4018	-1.83247	-1999.82
0.6527	-115.512	11.9353	6.85299	-4.57869	-1999.82
0.6533	-131.947	13.1562	6.23156	-4.27363	-1999.82
0.6540	-140.493	13.1562	8.06133	-1.52741	-1999.82
0.6547	-154.298	10.7144	7.45716	-3.35846	-1999.82
0.6553	-159.745	9.79874	0.431549	-3.0527	-1999.82
0.6560	-169.23	11.3249	-6.5768	0.914464	-1999.82
0.6567	-189.327	12.2405	-8.11311	-1.22164	-1999.82
0.6573	-181.063	11.3249	-6.5768	-4.88375	-1999.82
0.6580	-182.66	8.5795	-3.5387	-2.44258	-1999.82
0.6587	-209.518	6.13769	-2.60655	2.13469	-1999.82
0.6593	-166.413	5.22201	-4.74704	5.7968	-1999.82
0.6600	-105.088	3.39066	-6.5768	8.23867	-1999.82
0.6607	-164.628	0.643628	-5.66192	6.40762	-1999.82
0.6613	-251.591	1.86453	-4.45358	3.35563	-1999.82
0.6620	-251.309	4.91679	-3.5387	2.13469	-1999.82
0.6627	-240.885	3.08543	-1.69167	-0.00141558	-1999.82
0.6633	-256.193	-1.49129	1.05298	-1.52741	-1999.82
0.6640	-254.972	-0.8825	2.88274	-0.916587	-1999.82
0.6647	-252.249	0.0331767	3.48691	-1.22164	-1999.82
0.6653	-253.469	-3.32265	5.31668	-1.52741	-1999.82
0.6660	-251.591	-4.23832	8.06133	-1.52741	-1999.82
0.6667	-257.132	-2.10174	6.23156	-1.22164	-1999.82
0.6673	-253.751	-4.23832	-0.172619	0.303642	-1999.82
0.6680	-250.652	-8.81671	-3.83215	0.303642	-1999.82
0.6687	-257.414	-9.73239	-5.66192	-3.96858	-1999.82
0.6693	-243.327	-8.81671	-10.8578	-6.7148	-1999.82
0.6700	-237.88	-8.81671	-12.3768	-5.18951	-1999.82
0.6707	-247.929	-10.3428	-10.8578	-2.13752	-1999.82
0.6713	-191.206	-12.783	-11.1685	-1.22164	-1999.82
0.6720	-129.505	-13.0882	-4.14287	-2.74764	-1999.82
0.6727	-184.444	-10.6481	10.2018	-2.44258	-1999.82
0.6733	-257.977	-10.6481	13.8613	-0.916587	-1999.82
0.6740	-249.149	-13.3934	7.45716	-3.66352	-1999.82
0.6747	-236.002	-13.0882	4.4018	-5.18951	-1999.82
0.6753	-244.548	-10.9533	1.65715	-2.13752	-1999.82
0.6760	-235.72	-10.6481	-0.172619	-1.52741	-1999.82
0.6767	-229.616	-10.3428	3.48691	0.303642	-1999.82
0.6773	-228.677	-9.73239	1.34643	9.4589	-1999.82
0.6780	-221.351	-10.9533	-6.5768	15.2578	-1999.82
0.6787	-218.628	-12.4778	-7.19823	10.0697	-1999.82
0.6793	-208.579	-12.4778	-5.66192	1.21952	-1999.82
0.6800	-199.376	-13.3934	-10.2363	-3.0527	-1999.82
0.6807	-198.531	-14.3091	-13.6024	-2.13752	-1999.82
0.6813	-175.616	-13.3934	-13.9131	0.609407	-1999.82
0.6820	-160.966	-12.4778	-15.4322	2.74552	-1999.82
0.6827	-162.844	-13.0882	-16.0363	3.66069	-1999.82
0.6833	-103.022	-11.5621	-16.9512	0.609407	-1999.82
0.6840	-38.3162	-10.6481	-21.2322	-4.88375	-1999.82
0.6847	-87.7141	-11.2585	-23.6661	-4.88375	-1999.82
0.6853	-156.364	-9.42716	-24.8917	-2.44258	-1999.82
0.6860	-142.089	-6.06968	-28.5513	-5.49457	-1999.82
0.6867	-117.954	-6.06968	-33.1257	-7.32562	-1999.82
0.6873	-115.23	-10.0376	-39.5471	-2.44258	-1999.82
0.6880	-100.58	-12.1725	-46.5555	3.05057	-1999.82
0.6887	-92.3158	-11.5621	-51.1299	5.7968	-1999.82
0.6893	-91.3767	-10.6481	-52.062	4.27151	-1999.82
0.6900	-85.9298	-11.2585	-51.4406	-2.74764	-1999.82
0.6907	-85.5542	-12.4778	-50.5257	-9.46173	-1999.82
0.6913	-81.3281	-11.5621	-53.2704	-12.8188	-1999.82
0.6920	-82.2672	-8.51149	-66.096	-15.2599	-1999.82
0.6927	-92.8793	-7.90103	-81.0448	-14.3448	-1999.82
0.6933	-87.7141	-10.3428	-86.8448	-9.15667	-1999.82
0.6940	-95.0393	-10.9533	-82.2704	-3.96858	-1999.82
0.6947	-117.015	-7.29058	-72.5002	3.05057	-1999.82
0.6953	-74.2847	-3.9331	-59.3811	10.9849	-1999.82
0.6960	-27.6102	-5.154	-45.9513	10.9849	-1999.82
0.6967	-92.3158	-8.81671	-37.7174	5.7968	-1999.82
0.6973	-173.738	-9.73239	-30.381	5.7968	-1999.82
0.6980	-173.174	-10.3428	-26.7215	8.54373	-1999.82
0.6987	-158.806	-12.4778	-34.3513	7.93361	-1999.82
0.6993	-157.303	-11.8673	-47.4703	7.01773	-1999.82
0.7000	-137.206	-7.90103	-50.8364	8.54373	-1999.82
0.7007	-117.015	-8.51149	-39.2364	12.2058	-1999.82
0.7013	-98.9836	-12.4778	-16.9512	14.9521	-1999.82
0.7020	-74.2847	-11.5621	6.54228	10.9849	-1999.82
0.7027	-51.3701	-11.2585	23.0274	1.21952	-1999.82
0.7033	-21.7877	-16.4457	33.6953	-8.24079	-1999.82
0.7040	3.85041	-17.0561	44.9846	-11.2928	-1999.82
0.7047	22.1633	-12.783	56.5847	-6.40974	-1999.82
0.7053	60.2917	-13.6987	67.874	-0.61153	-1999.82
0.7060	85.9298	-15.53	79.474	1.82964	-1999.82
0.7067	96.9175	-13.3934	79.1805	4.27151	-1999.82
0.7073	173.55	-14.0039	49.5763	7.01773	-1999.82
0.7080	251.309	-14.9196	-5.66192	2.74552	-1999.82
0.7087	211.678	-12.1725	-52.9769	-5.18951	-1999.82
0.7093	151.199	-11.5621	-59.0704	-7.02056	-1999.82
0.7100	166.788	-12.4778	-32.2108	-3.35846	-1999.82
0.7107	187.825	-11.2585	-4.14287	-0.306473	-1999.82
0.7113	187.825	-11.5621	31.2614	-0.306473	-1999.82
0.7120	195.15	-11.5621	95.3377	-0.916587	-1999.82
0.7127	194.586	-7.90103	160.657	-1.52741	-1999.82
0.7133	193.929	-6.3749	185.687	-2.44258	-1999.82
0.7140	195.807	-7.59581	170.116	-3.0527	-1999.82
0.7147	184.162	-6.98536	120.074	-3.0527	-1999.82
0.7153	177.494	-7.59581	48.9549	-4.27363	-1999.82
0.7160	168.948	-8.81671	4.4018	-4.57869	-1999.82
0.7167	149.133	-7.90103	10.806	-3.66352	-1999.82
0.7173	145.47	-6.98536	30.9507	-5.18951	-1999.82
0.7180	131.102	-8.20626	41.3251	-8.85162	-1999.82
0.7187	102.74	-7.90103	46.5209	-7.02056	-1999.82
0.7193	138.145	-5.76445	37.9763	-1.22164	-1999.82
0.7200	174.114	-6.06968	24.8572	-0.61153	-1999.82
0.7207	96.2602	-9.73239	34.9209	-4.88375	-1999.82
0.7213	-1.69042	-11.8673	56.5847	-6.7148	-1999.82
0.7220	-24.5111	-10.6481	64.8359	-4.57869	-1999.82
0.7227	-37.3771	-12.1725	66.6656	-3.35846	-1999.82
0.7233	-66.6778	-13.6987	67.874	-3.66352	-1999.82
0.7240	-84.9907	-11.2585	63.6103	-0.306473	-1999.82
0.7247	-108.751	-9.73239	60.5549	8.23867	-1999.82
0.7253	-135.985	-12.1725	59.3293	15.8679	-1999.82
0.7260	-160.027	-12.4778	49.2656	17.699	-1999.82
0.7267	-188.106	-10.0376	35.5251	14.3419	-1999.82
0.7273	-214.026	-11.2585	26.687	7.93361	-1999.82
0.7280	-248.586	-14.3091	17.5209	0.609407	-1999.82
0.7287	-285.494	-12.783	9.89109	-3.96858	-1999.82
0.7293	-305.591	-10.0376	17.5209	-5.79963	-1999.82
0.7300	-344.095	-11.2585	33.6953	-6.10468	-1999.82
0.7307	-378.561	-13.0882	26.3763	-3.96858	-1999.82
0.7313	-347.757	-10.6481	-8.11311	-2.13752	-1999.82
0.7320	-351.702	-8.51149	-24.581	-4.27363	-1999.82
0.7327	-469.468	-9.73239	-6.5768	-4.57869	-1999.82
0.7333	-565.916	-9.73239	13.2572	0.914464	-1999.82
0.7340	-584.51	-9.73239	19.9721	6.40762	-1999.82
0.7347	-616.91	-12.4778	26.9804	9.76466	-1999.82
0.7353	-663.585	-13.3934	20.887	14.647	-1999.82
0.7360	-691.383	-10.3428	-10.2363	18.004	-1999.82
0.7367	-725.849	-9.42716	-40.1513	16.7831	-1999.82
0.7373	-757.309	-9.42716	-41.981	15.8679	-1999.82
0.7380	-782.572	-7.29058	-26.4108	15.2578	-1999.82
0.7387	-813.469	-6.06968	-13.6024	10.6798	-1999.82
0.7393	-828.119	-6.98536	-6.28335	6.71268	-1999.82
0.7400	-841.549	-8.20626	-4.14287	8.23867	-1999.82
0.7407	-865.027	-9.73239	-18.4875	9.4589	-1999.82
0.7413	-862.585	-10.0376	-49.9215	9.4589	-1999.82
0.7420	-870.474	-7.90103	-78.9044	9.4589	-1999.82
0.7427	-893.952	-6.06968	-89.9002	7.93361	-1999.82
0.7433	-842.112	-5.154	-88.0704	4.88162	-1999.82
0.7440	-780.787	-3.32265	-82.5639	3.05057	-1999.82
0.7447	-840.328	-4.23832	-77.696	3.05057	-1999.82
0.7453	-919.59	-6.98536	-74.0192	3.05057	-1999.82
0.7460	-913.861	-6.06968	-71.896	2.13469	-1999.82
0.7467	-900.432	-4.23832	-72.5002	1.82964	-1999.82
0.7473	-906.536	-5.76445	-74.0192	3.96574	-1999.82
0.7480	-897.333	-8.51149	-75.2448	4.27151	-1999.82
0.7487	-891.886	-9.12194	-77.9895	1.21952	-1999.82
0.7493	-889.726	-8.81671	-80.4407	1.21952	-1999.82
0.7500	-881.18	-9.42716	-78.9044	3.66069	-1999.82
0.7507	-874.794	-10.3428	-77.696	0.609407	-1999.82
0.7513	-860.143	-11.5621	-77.9895	-2.44258	-1999.82
0.7520	-854.321	-10.6481	-75.849	-0.306473	-1999.82
0.7527	-863.148	-7.59581	-70.9811	2.13469	-1999.82
0.7533	-848.498	-5.154	-68.8406	0.914464	-1999.82
0.7540	-848.498	-6.06968	-68.5299	-0.306473	-1999.82
0.7547	-875.733	-6.98536	-67.9258	1.21952	-1999.82
0.7553	-833.284	-5.154	-67.9258	3.96574	-1999.82
0.7560	-773.744	-4.23832	-69.7555	4.88162	-1999.82
0.7567	-831.406	-5.154	-70.9811	3.05057	-1999.82
0.7573	-910.48	-5.154	-71.896	1.82964	-1999.82
0.7580	-901.277	-5.76445	-72.5002	3.35563	-1999.82
0.7587	-883.621	-6.3749	-68.2365	6.71268	-1999.82
0.7593	-890.665	-6.06968	-63.6448	9.4589	-1999.82
0.7600	-879.677	-6.06968	-64.2662	7.62785	-1999.82
0.7607	-863.806	-7.90103	-65.1811	6.71268	-1999.82
0.7613	-844.554	-8.81671	-62.7299	9.76466	-1999.82
0.7620	-817.131	-7.90103	-62.4365	10.6798	-1999.82
0.7627	-797.598	-9.12194	-63.3513	7.32279	-1999.82
0.7633	-773.744	-10.6481	-60.9001	4.88162	-1999.82
0.7640	-752.426	-10.6481	-57.8448	3.05057	-1999.82
0.7647	-745.382	-10.6481	-57.2406	-0.916587	-1999.82
0.7653	-725.567	-9.73239	-57.8448	-2.74764	-1999.82
0.7660	-713.64	-8.81671	-56.9299	-3.35846	-1999.82
0.7667	-706.315	-8.51149	-54.496	-6.40974	-1999.82
0.7673	-623.578	-8.20626	-51.4406	-8.85162	-1999.82
0.7680	-534.455	-9.12194	-51.4406	-8.24079	-1999.82
0.7687	-569.297	-10.6481	-54.1852	-6.10468	-1999.82
0.7693	-629.401	-10.6481	-53.8918	-3.35846	-1999.82
0.7700	-602.542	-9.73239	-50.8364	-2.74764	-1999.82
0.7707	-561.69	-10.0376	-50.5257	-3.66352	-1999.82
0.7713	-541.217	-9.42716	-52.6662	-5.18951	-1999.82
0.7720	-507.315	-6.98536	-53.8918	-7.02056	-1999.82
0.7727	-481.395	-6.68013	-52.9769	-7.02056	-1999.82
0.7733	-466.181	-6.06968	-52.9769	-2.74764	-1999.82
0.7740	-436.505	-5.154	-53.2704	-1.22164	-1999.82
0.7747	-401.475	-4.23832	-54.496	-2.44258	-1999.82
0.7753	-365.131	-1.49129	-56.015	-1.22164	-1999.82
0.7760	-334.046	1.25408	-54.1852	-0.00141558	-1999.82
0.7767	-307.751	-0.272049	-51.4406	-0.61153	-1999.82
0.7773	-269.904	-1.49129	-53.2704	2.74552	-1999.82
0.7780	-245.205	-0.272049	-54.8067	7.01773	-1999.82
0.7787	-222.291	0.948854	-52.3555	7.62785	-1999.82
0.7793	-134.107	2.47498	-52.3555	6.10256	-1999.82
0.7800	-50.5248	4.00111	-55.1001	3.35563	-1999.82
0.7807	-76.7264	3.39066	-54.8067	0.914464	-1999.82
0.7813	-117.297	4.30634	-53.2704	-0.61153	-1999.82
0.7820	-81.6098	5.83247	-53.8918	-3.35846	-1999.82
0.7827	-37.6589	5.22201	-52.9769	-5.18951	-1999.82
0.7833	-12.9599	6.13769	-50.5257	-3.35846	-1999.82
0.7840	22.1633	7.96905	-49.6108	-4.27363	-1999.82
0.7847	55.1266	7.05337	-48.0918	-7.02056	-1999.82
0.7853	86.2115	7.35859	-45.9513	-6.10468	-1999.82
0.7860	119.175	9.18829	-46.8662	-5.18951	-1999.82
0.7867	145.752	8.27427	-48.6959	-7.63068	-1999.82
0.7873	178.715	7.66382	-48.6959	-8.85162	-1999.82
0.7880	206.419	9.79874	-47.7811	-7.02056	-1999.82
0.7887	222.009	11.0196	-47.4703	-7.32562	-1999.82
0.7893	254.69	12.2405	-45.9513	-10.6827	-1999.82
0.7900	278.826	14.6824	-42.8959	-12.5137	-1999.82
0.7907	300.426	15.2928	-40.7555	-10.6827	-1999.82
0.7913	395.934	16.5137	-41.0662	-7.93574	-1999.82
0.7920	493.322	19.2591	-41.3769	-8.54585	-1999.82
0.7927	468.904	20.7852	-40.1513	-11.5978	-1999.82
0.7933	416.689	21.7009	-38.3215	-10.3769	-1999.82
0.7940	446.365	22.0061	-35.8876	-5.49457	-1999.82
0.7947	507.033	21.7009	-30.6917	-2.13752	-1999.82
0.7953	551.359	24.1427	-23.9768	-3.35846	-1999.82
0.7960	578.782	25.6688	-18.1768	-4.27363	-1999.82
0.7967	599.818	24.7531	-14.828	-1.52741	-1999.82
0.7973	638.322	24.4479	-12.9982	0.609407	-1999.82
0.7980	663.96	23.8375	-11.7726	-1.52741	-1999.82
0.7987	659.359	22.0061	-12.0834	-1.83247	-1999.82
0.7993	676.732	23.227	-14.5173	0.914464	-1999.82
0.8000	703.873	25.0584	-16.6578	0.609407	-1999.82
0.8007	711.198	25.3636	-19.0917	-3.0527	-1999.82
0.8013	728.948	25.6688	-22.1471	-3.96858	-1999.82
0.8020	733.549	24.1427	-20.9215	-2.44258	-1999.82
0.8027	730.732	22.9218	-15.7429	-0.61153	-1999.82
0.8033	798.537	25.3636	-15.7429	2.13469	-1999.82
0.8040	858.359	25.974	-18.4875	3.35563	-1999.82
0.8047	808.585	22.6166	-17.2619	-0.61153	-1999.82
0.8053	758.248	22.0061	-17.5727	-7.02056	-1999.82
0.8060	771.96	24.4479	-21.2322	-9.46173	-1999.82
0.8067	777.125	25.0584	-22.1471	-8.85162	-1999.82
0.8073	784.168	23.227	-19.7131	-7.63068	-1999.82
0.8080	827.837	20.7852	-17.5727	-6.40974	-1999.82
0.8087	879.959	20.1748	-15.4322	-7.93574	-1999.82
0.8093	941.284	23.5322	-12.3768	-10.0718	-1999.82
0.8100	1001.76	24.1427	-10.8578	-8.85162	-1999.82
0.8107	1033.79	19.5643	-12.3768	-8.54585	-1999.82
0.8113	1057.64	17.7346	-12.9982	-11.5978	-1999.82
0.8120	1081.68	21.0904	-7.8024	-11.5978	-1999.82
0.8127	1103.09	20.48	2.57203	-8.54585	-1999.82
0.8133	1126.85	15.598	11.7209	-8.54585	-1999.82
0.8140	1128.08	14.9876	15.6911	-10.0718	-1999.82
0.8147	1142.73	17.4294	14.1721	-8.85162	-1999.82
0.8153	1226.4	17.1242	18.1423	-5.79963	-1999.82
0.8160	1272.42	14.9876	23.6316	-4.27363	-1999.82
0.8167	1203.77	12.851	6.23156	-5.18951	-1999.82
0.8173	1147.05	10.4092	-25.4959	-6.10468	-1999.82
0.8180	1160.1	8.27427	-33.7471	-4.88375	-1999.82
0.8187	1165.36	7.05337	-20.9215	-4.27363	-1999.82
0.8193	1160.1	4.30634	-21.2322	-6.10468	-1999.82
0.8200	1162.92	1.25408	-31.0025	-7.02056	-1999.82
0.8207	1148.83	0.0331767	-29.7769	-6.40974	-1999.82
0.8213	1130.8	0.643628	-17.5727	-7.93574	-1999.82
0.8220	1114.36	1.25408	-4.74704	-7.93574	-1999.82
0.8227	1083.28	0.643628	1.65715	-6.10468	-1999.82
0.8233	1053.32	-2.10174	5.00596	-6.10468	-1999.82
0.8240	1015.76	-5.76445	13.8613	-8.54585	-1999.82
0.8247	968.8	-6.68013	20.5762	-8.85162	-1999.82
0.8253	937.621	-6.68013	18.4358	-7.93574	-1999.82
0.8260	887.284	-7.59581	20.5762	-8.24079	-1999.82
0.8267	833.284	-8.20626	31.5721	-7.93574	-1999.82
0.8273	864.463	-7.90103	40.4102	-7.63068	-1999.82
0.8280	894.985	-8.81671	44.6912	-7.93574	-1999.82
0.8287	794.874	-10.6481	42.8614	-6.40974	-1999.82
0.8293	682.273	-11.8673	32.7804	-4.27363	-1999.82
0.8300	664.524	-10.6481	22.1126	-7.02056	-1999.82
0.8307	650.813	-8.81671	15.3977	-11.9029	-1999.82
0.8313	604.702	-7.90103	10.2018	-10.6827	-1999.82
0.8320	563.192	-4.54355	5.00596	-5.79963	-1999.82
0.8327	507.408	-0.577275	-2.00239	-3.96858	-1999.82
0.8333	445.708	-0.577275	-5.97263	-3.35846	-1999.82
0.8340	399.597	-0.577275	-1.39822	-2.74764	-1999.82
0.8347	355.364	4.61156	5.00596	-2.74764	-1999.82
0.8353	318.739	7.35859	3.1762	-1.22164	-1999.82
0.8360	287.654	4.61156	-2.60655	0.914464	-1999.82
0.8367	251.028	4.30634	-6.28335	1.21952	-1999.82
0.8373	229.616	8.5795	-9.94288	0.914464	-1999.82
0.8380	197.592	10.4092	-16.6578	1.52458	-1999.82
0.8387	155.801	10.4092	-25.8066	2.44046	-1999.82
0.8393	188.764	12.2405	-31.6066	3.05057	-1999.82
0.8400	246.426	12.851	-29.1727	2.13469	-1999.82
0.8407	203.696	12.851	-22.1471	1.21952	-1999.82
0.8413	135.046	13.7667	-14.828	0.303642	-1999.82
0.8420	138.145	15.598	-5.97263	-1.52741	-1999.82
0.8427	154.861	18.3451	0.742264	-2.13752	-1999.82
0.8433	165.567	20.1748	2.88274	-0.916587	-1999.82
0.8440	198.531	19.5643	5.31668	-1.83247	-1999.82
0.8447	224.732	20.48	7.14645	-4.57869	-1999.82
0.8453	244.642	21.0904	3.48691	-5.79963	-1999.82
0.8460	280.61	18.6503	0.742264	-6.40974	-1999.82
0.8467	314.231	18.6503	6.23156	-7.02056	-1999.82
0.8473	344.752	24.1427	16.0018	-7.02056	-1999.82
0.8480	375.556	26.2793	21.1804	-6.10468	-1999.82
0.8487	402.978	24.1427	19.0572	-5.49457	-1999.82
0.8493	442.045	23.8375	16.606	-5.18951	-1999.82
0.8500	476.23	25.0584	21.8018	-5.79963	-1999.82
0.8507	514.734	27.1949	27.8953	-4.57869	-1999.82
0.8513	610.524	29.6351	26.687	-3.0527	-1999.82
0.8520	698.708	29.0246	23.0274	-3.35846	-1999.82
0.8527	691.664	26.8897	22.406	-4.27363	-1999.82
0.8533	677.39	29.3299	20.2655	-3.96858	-1999.82
0.8540	728.948	32.9926	17.5209	-2.44258	-1999.82
0.8547	781.726	32.6874	19.0572	-1.22164	-1999.82
0.8553	818.352	32.0769	25.1507	-0.916587	-1999.82
0.8560	869.91	32.0769	33.4019	-1.22164	-1999.82
0.8567	915.739	31.1612	38.5804	-1.83247	-1999.82
0.8573	953.492	30.5508	41.0316	-1.83247	-1999.82
0.8580	1002.04	31.7717	45.6061	0.303642	-1999.82
0.8587	1053.98	32.3821	51.0954	3.35563	-1999.82
0.8593	1104.03	30.5508	51.0954	2.74552	-1999.82
0.8600	1148.83	29.6351	47.1251	1.21952	-1999.82
0.8607	1194.94	31.1612	44.0697	2.74552	-1999.82
0.8613	1247.72	29.9403	43.7763	4.88162	-1999.82
0.8620	1291.01	26.2793	45.8995	6.10256	-1999.82
0.8627	1362.2	26.5845	48.9549	7.01773	-1999.82
0.8633	1493.39	27.1949	50.4912	4.88162	-1999.82
0.8640	1576.69	22.6166	54.7549	2.44046	-1999.82
0.8647	1560.26	18.3451	62.3847	3.96574	-1999.82
0.8653	1565.43	18.3451	68.1847	6.71268	-1999.82
0.8660	1628.91	17.1242	75.8145	2.44046	-1999.82
0.8667	1673.14	14.6824	89.555	-7.32562	-1999.82
0.8673	1707.61	14.0719	103.278	-14.6498	-1999.82
0.8680	1753.06	13.4614	111.512	-15.8701	-1999.82
0.8687	1781.8	11.9353	116.708	-12.8188	-1999.82
0.8693	1810.82	10.7144	121.593	-9.76679	-1999.82
0.8700	1847.73	8.27427	126.478	-7.32562	-1999.82
0.8707	1869.7	5.83247	127.997	-4.27363	-1999.82
0.8713	1890.74	5.83247	122.508	-2.44258	-1999.82
0.8720	1911.49	6.74814	120.368	-1.83247	-1999.82
0.8727	1922.76	6.74814	129.827	0.914464	-1999.82
0.8733	1937.69	4.91679	134.108	4.88162	-1999.82
0.8740	1932.81	0.0331767	118.227	5.7968	-1999.82
0.8747	1923.98	-1.49129	103.589	3.05057	-1999.82
0.8753	1983.24	0.643628	109.682	1.52458	-1999.82
0.8760	2041.75	-2.40697	125.253	0.303642	-1999.82
0.8767	1994.23	-8.51149	140.202	-2.44258	-1999.82
0.8773	1928.3	-7.90103	158.206	-2.44258	-1999.82
0.8780	1927.65	-7.90103	178.972	0.303642	-1999.82
0.8787	1926.71	-13.3934	194.525	2.13469	-1999.82
0.8793	1905.95	-14.6143	199.721	6.40762	-1999.82
0.8800	1897.12	-13.3934	191.176	11.9008	-1999.82
0.8807	1886.14	-15.53	170.427	13.4268	-1999.82
0.8813	1870.92	-16.1405	151.197	12.2058	-1999.82
0.8820	1856.55	-16.7509	143.568	8.84878	-1999.82
0.8827	1833.08	-21.3293	142.653	0.303642	-1999.82
0.8833	1812.6	-22.5485	142.946	-7.02056	-1999.82
0.8840	1789.12	-19.8032	144.793	-5.18951	-1999.82
0.8847	1754.28	-22.5485	148.453	-2.44258	-1999.82
0.8853	1725.92	-26.5165	152.716	-5.18951	-1999.82
0.8860	1682.91	-27.7374	158.206	-8.54585	-1999.82
0.8867	1635.58	-29.5687	159.121	-8.85162	-1999.82
0.8873	1648.44	-30.1792	152.716	-9.15667	-1999.82
0.8880	1654.55	-27.4322	145.397	-9.76679	-1999.82
0.8887	1557.44	-28.0426	142.653	-9.15667	-1999.82
0.8893	1445.5	-32.6193	142.946	-7.93574	-1999.82
0.8900	1393.57	-32.9246	146.002	-6.10468	-1999.82
0.8907	1336.18	-29.5687	147.831	-3.35846	-1999.82
0.8913	1261.81	-27.7374	145.708	0.303642	-1999.82
0.8920	1199.54	-28.0426	142.653	0.914464	-1999.82
0.8927	1126.29	-29.5687	140.823	-0.61153	-1999.82
0.8933	1046	-29.874	138.078	-0.00141558	-1999.82
0.8940	974.247	-27.4322	136.231	-0.00141558	-1999.82
0.8947	895.548	-24.6851	135.023	-2.44258	-1999.82
0.8953	815.629	-24.9904	134.712	-2.74764	-1999.82
0.8960	736.273	-27.7374	137.768	-0.916587	-1999.82
0.8967	652.034	-28.9583	141.738	-0.00141558	-1999.82
0.8973	572.02	-27.4322	142.342	1.21952	-1999.82
0.8980	479.329	-25.2956	144.482	2.44046	-1999.82
0.8987	393.211	-24.3799	150.887	3.05057	-1999.82
0.8993	366.352	-24.0747	155.168	3.96574	-1999.82
0.9000	326.439	-23.4642	157.291	2.13469	-1999.82
0.9007	192.145	-20.7189	157.912	-1.22164	-1999.82
0.9013	49.304	-17.9718	153.942	-2.13752	-1999.82
0.9020	-36.438	-21.0241	146.312	-2.13752	-1999.82
0.9027	-119.738	-23.159	137.163	-2.44258	-1999.82
0.9033	-209.143	-18.8875	128.912	-0.916587	-1999.82
0.9040	-287.278	-15.8352	124.649	-1.83247	-1999.82
0.9047	-369.076	-17.3614	122.819	-6.10468	-1999.82
0.9053	-449.652	-17.6666	117.312	-4.88375	-1999.82
0.9060	-525.064	-17.0561	110.597	-0.306473	-1999.82
0.9067	-602.26	-17.0561	106.938	-1.52741	-1999.82
0.9073	-674.009	-14.6143	101.138	-5.18951	-1999.82
0.9080	-748.763	-10.9533	94.4228	-7.02056	-1999.82
0.9087	-825.02	-10.6481	93.8187	-8.85162	-1999.82
0.9093	-892.825	-9.73239	95.9592	-9.76679	-1999.82
0.9100	-979.412	-7.90103	92.9038	-10.6827	-1999.82
0.9107	-1058.2	-6.3749	85.274	-12.5137	-1999.82
0.9113	-1079.8	-4.23832	79.1805	-11.5978	-1999.82
0.9120	-1129.58	-1.18773	73.9847	-8.24079	-1999.82
0.9127	-1258.71	-0.272049	68.1847	-7.02056	-1999.82
0.9133	-1365.2	-0.272049	63.0061	-5.18951	-1999.82
0.9140	-1432.07	3.08543	60.5549	-1.52741	-1999.82
0.9147	-1527.2	7.35859	60.2442	0.609407	-1999.82
0.9153	-1616.7	8.27427	57.4995	2.13469	-1999.82
0.9160	-1671.55	6.74814	52.9251	7.01773	-1999.82
0.9167	-1728.36	6.13769	48.6614	12.2058	-1999.82
0.9173	-1778.7	5.83247	44.3805	11.5957	-1999.82
0.9180	-1819.93	5.22201	40.1168	9.76466	-1999.82
0.9187	-1869.33	5.83247	37.6656	12.2058	-1999.82
0.9193	-1907.83	6.13769	34.6102	14.3419	-1999.82
0.9200	-1940.79	5.83247	29.7251	14.0369	-1999.82
0.9207	-1977.98	7.66382	28.206	13.121	-1999.82
0.9213	-1996.29	7.35859	28.5167	10.9849	-1999.82
0.9220	-2018.27	4.91679	25.4614	5.7968	-1999.82
0.9227	-2043.91	6.44292	20.5762	2.44046	-1999.82
0.9233	-2008.5	9.49352	18.1423	1.52458	-1999.82
0.9240	-1967.28	8.27427	16.9167	-0.306473	-1999.82
0.9247	-2016.77	7.05337	16.3125	-1.52741	-1999.82
0.9253	-2076.21	7.96905	15.0869	-2.13752	-1999.82
0.9260	-2070.11	7.35859	11.7209	-5.18951	-1999.82
0.9267	-2059.5	7.05337	8.06133	-8.54585	-1999.82
0.9273	-2063.72	6.74814	5.62739	-7.93574	-1999.82
0.9280	-2051.52	4.00111	3.1762	-4.88375	-1999.82
0.9287	-2035.08	4.00111	-0.483334	-4.57869	-1999.82
0.9293	-2018.55	4.91679	-2.91727	-5.49457	-1999.82
0.9300	-1995.36	2.16976	-1.0875	-3.35846	-1999.82
0.9307	-1973.38	1.55931	0.138096	-0.306473	-1999.82
0.9313	-1948.12	4.91679	-4.45358	-0.61153	-1999.82
0.9320	-1923.98	3.69589	-12.0834	-1.83247	-1999.82
0.9327	-1904.17	0.338402	-17.5727	0.914464	-1999.82
0.9333	-1872.71	3.08543	-22.1471	4.88162	-1999.82
0.9340	-1850.07	5.52724	-27.9471	5.49174	-1999.82
0.9347	-1828.1	3.69589	-34.0406	5.18668	-1999.82
0.9353	-1744.52	2.78021	-37.7174	6.40762	-1999.82
0.9360	-1654.45	3.69589	-39.5471	6.40762	-1999.82
0.9367	-1651.73	4.00111	-39.5471	5.18668	-1999.82
0.9373	-1663.66	2.78021	-38.9257	6.71268	-1999.82
0.9380	-1616.33	2.16976	-41.0662	7.93361	-1999.82
0.9387	-1562.98	3.08543	-45.0364	6.71268	-1999.82
0.9393	-1521.47	4.00111	-46.8662	6.10256	-1999.82
0.9400	-1468.32	2.47498	-48.3852	5.7968	-1999.82
0.9407	-1416.2	0.643628	-50.8364	3.96574	-1999.82
0.9413	-1358.82	0.643628	-50.8364	3.96574	-1999.82
0.9420	-1295.61	0.338402	-51.7513	6.10256	-1999.82
0.9427	-1244.34	-0.577275	-55.4108	6.10256	-1999.82
0.9433	-1190.06	-1.49129	-55.4108	3.96574	-1999.82
0.9440	-1130.8	-3.32265	-54.1852	3.05057	-1999.82
0.9447	-1078.58	-5.76445	-57.8448	2.13469	-1999.82
0.9453	-1021.58	-6.06968	-59.6745	-0.00141558	-1999.82
0.9460	-975.468	-6.06968	-58.7597	-0.00141558	-1999.82
0.9467	-930.296	-7.59581	-62.4365	2.13469	-1999.82
0.9473	-828.401	-9.73239	-64.8704	2.44046	-1999.82
0.9480	-729.511	-10.9533	-63.6448	-0.00141558	-1999.82
0.9487	-726.788	-12.4778	-62.4365	-1.52741	-1999.82
0.9493	-739.56	-14.0039	-56.9299	-0.61153	-1999.82
0.9500	-690.162	-14.3091	-45.9513	-0.916587	-1999.82
0.9507	-638.886	-12.4778	-38.6322	-2.44258	-1999.82
0.9513	-606.204	-10.6481	-38.0108	-2.44258	-1999.82
0.9520	-563.756	-10.6481	-40.7555	-0.61153	-1999.82
0.9527	-528.069	-11.5621	-45.0364	0.303642	-1999.82
0.9533	-497.548	-9.42716	-47.4703	0.609407	-1999.82
0.9540	-458.856	-7.59581	-47.4703	2.13469	-1999.82
0.9547	-426.456	-10.6481	-49.6108	4.88162	-1999.82
0.9553	-398.376	-12.4778	-53.2704	4.88162	-1999.82
0.9560	-372.175	-7.90103	-53.8918	3.05057	-1999.82
0.9567	-351.984	-5.45923	-53.2704	1.82964	-1999.82
0.9573	-325.5	-9.12194	-55.7216	4.88162	-1999.82
0.9580	-309.253	-10.9533	-56.9299	9.15384	-1999.82
0.9587	-296.481	-9.73239	-55.4108	8.84878	-1999.82
0.9593	-231.776	-8.81671	-56.9299	7.32279	-1999.82
0.9600	-169.23	-7.90103	-60.9001	7.32279	-1999.82
0.9607	-196.089	-7.59581	-63.3513	6.40762	-1999.82
0.9613	-236.941	-8.81671	-63.0406	3.35563	-1999.82
0.9620	-215.247	-9.73239	-60.6067	1.82964	-1999.82
0.9627	-189.609	-11.5621	-59.6745	1.82964	-1999.82
0.9633	-185.383	-13.3934	-61.5216	3.35563	-1999.82
0.9640	-171.954	-10.6481	-61.5216	6.10256	-1999.82
0.9647	-158.806	-7.90103	-58.1555	6.40762	-1999.82
0.9653	-150.635	-9.73239	-57.5513	5.7968	-1999.82
0.9660	-141.432	-11.2585	-58.7597	9.4589	-1999.82
0.9667	-138.99	-9.73239	-58.1555	12.5109	-1999.82
0.9673	-134.389	-10.6481	-57.8448	7.01773	-1999.82
0.9680	-131.383	-13.0882	-58.7597	-3.35846	-1999.82
0.9687	-134.389	-12.4778	-58.4662	-10.0718	-1999.82
0.9693	-131.383	-12.1725	-57.5513	-10.9877	-1999.82
0.9700	-139.272	-12.783	-56.6364	-8.24079	-1999.82
0.9707	-149.978	-10.3428	-56.015	-3.0527	-1999.82
0.9713	-107.905	-5.76445	-54.8067	4.57657	-1999.82
0.9720	-71.2795	-4.23832	-54.496	10.3748	-1999.82
0.9727	-126.218	-5.154	-55.7216	10.9849	-1999.82
0.9733	-190.266	-6.06968	-55.1001	6.71268	-1999.82
0.9740	-193.272	-6.98536	-52.9769	3.05057	-1999.82
0.9747	-196.652	-9.12194	-53.2704	1.82964	-1999.82
0.9753	-215.905	-10.3428	-54.1852	0.303642	-1999.82
0.9760	-219.567	-6.06968	-52.6662	-0.916587	-1999.82
0.9767	-224.451	-1.49129	-51.4406	-0.916587	-1999.82
0.9773	-233.278	-1.18773	-49.3001	-1.52741	-1999.82
0.9780	-238.162	-1.79652	-45.9513	-2.13752	-1999.82
0.9787	-247.929	-0.272049	-45.3471	2.13469	-1999.82
0.9793	-254.69	-0.272049	-46.262	9.4589	-1999.82
0.9800	-259.855	-0.577275	-44.7257	14.0369	-1999.82
0.9807	-271.125	2.78021	-41.0662	13.7318	-1999.82
0.9813	-275.069	6.13769	-39.8406	11.9008	-1999.82
0.9820	-284.273	6.13769	-39.8406	9.4589	-1999.82
0.9827	-289.156	4.00111	-36.181	5.18668	-1999.82
0.9833	-240.885	3.39066	-31.2959	-1.22164	-1999.82
0.9840	-201.818	4.91679	-33.1257	-4.57869	-1999.82
0.9847	-251.591	4.91679	-40.7555	-2.74764	-1999.82
0.9853	-307.469	4.30634	-45.6406	-2.44258	-1999.82
0.9860	-301.928	6.74814	-45.0364	-6.10468	-1999.82
0.9867	-293.758	8.27427	-41.3769	-7.02056	-1999.82
0.9873	-302.867	4.91679	-36.4918	-5.18951	-1999.82
0.9880	-303.149	4.30634	-35.5769	-5.79963	-1999.82
0.9887	-303.806	6.44292	-36.4918	-6.40974	-1999.82
0.9893	-305.591	4.91679	-36.4918	-6.10468	-1999.82
0.9900	-306.53	4.61156	-37.7174	-6.7148	-1999.82
0.9907	-311.132	7.96905	-39.8406	-7.02056	-1999.82
0.9913	-306.53	8.27427	-37.4066	-3.66352	-1999.82
0.9920	-302.586	8.27427	-33.4364	-0.00141558	-1999.82
0.9927	-309.253	12.851	-33.4364	0.609407	-1999.82
0.9933	-306.812	14.6824	-32.5215	0.914464	-1999.82
0.9940	-311.413	12.5458	-28.862	2.13469	-1999.82
0.9947	-315.358	12.5458	-28.5513	4.88162	-1999.82
0.9953	-267.462	13.7667	-30.381	6.71268	-1999.82
0.9960	-225.014	13.7667	-28.2578	6.10256	-1999.82
0.9967	-268.965	12.851	-24.8917	3.96574	-1999.82
0.9973	-319.396	10.7144	-26.4108	4.88162	-1999.82
0.9980	-309.253	11.3249	-28.5513	7.32279	-1999.82
0.9987	-296.481	13.1562	-26.1173	7.01773	-1999.82
0.9993	-299.205	10.4092	-24.8917	6.40762	-1999.82
1.0000	-290.095	8.27427	-26.7215	7.01773	-1999.82
1.0007	-280.328	11.9353	-26.1173	6.40762	-1999.82
1.0013	-273.285	13.1562	-26.1173	4.88162	-1999.82
1.0020	-260.795	10.4092	-27.9471	3.66069	-1999.82
1.0027	-249.431	10.4092	-27.0322	0.303642	-1999.82
1.0033	-235.157	10.4092	-25.8066	-1.52741	-1999.82
1.0040	-225.671	8.5795	-27.3429	1.21952	-1999.82
1.0047	-218.91	8.27427	-26.7215	3.05057	-1999.82
1.0053	-199.094	9.49352	-25.4959	0.609407	-1999.82
1.0060	-187.543	9.18829	-27.3429	-1.52741	-1999.82
1.0067	-178.058	8.88306	-28.2578	-1.52741	-1999.82
1.0073	-120.114	8.5795	-28.5513	-2.44258	-1999.82
1.0080	-70.0586	7.05337	-31.6066	-4.27363	-1999.82
1.0087	-105.088	6.13769	-31.0025	-5.18951	-1999.82
1.0093	-148.757	5.83247	-23.6661	-4.88375	-1999.82
1.0100	-135.328	4.91679	-17.5727	-5.18951	-1999.82
1.0107	-117.954	4.91679	-12.6875	-5.18951	-1999.82
1.0113	-116.076	4.91679	-3.22798	-4.27363	-1999.82
1.0120	-105.745	3.69589	4.71251	-3.96858	-1999.82
1.0127	-96.9175	3.08543	5.62739	-3.96858	-1999.82
1.0133	-91.3767	3.69589	4.71251	-0.61153	-1999.82
1.0140	-84.7089	3.39066	6.85299	1.21952	-1999.82
1.0147	-78.229	3.69589	11.7209	-2.44258	-1999.82
1.0153	-65.7386	4.61156	17.8316	-4.27363	-1999.82
1.0160	-58.4135	2.16976	20.5762	-0.61153	-1999.82
1.0167	-58.4135	-0.577275	13.5506	3.05057	-1999.82
1.0173	-46.4866	1.25408	-2.60655	3.35563	-1999.82
1.0180	-44.7023	4.00111	-12.9982	2.13469	-1999.82
1.0187	-42.2606	2.78021	-12.0834	1.82964	-1999.82
1.0193	14.8382	0.643628	-8.40657	3.05057	-1999.82
1.0200	65.1752	1.86453	-10.2363	4.57657	-1999.82
1.0207	26.6711	2.16976	-11.4619	3.66069	-1999.82
1.0213	-18.7825	-0.8825	-11.7726	1.21952	-1999.82
1.0220	-2.53563	-2.7122	-10.547	-0.306473	-1999.82
1.0227	15.7773	-1.49129	-4.45358	1.21952	-1999.82
1.0233	18.7825	0.338402	-1.0875	3.66069	-1999.82
1.0240	33.1511	0.948854	-6.28335	2.13469	-1999.82
1.0247	46.8623	0.0331767	-8.11311	-0.00141558	-1999.82
1.0253	57.5683	-1.18773	-8.40657	1.21952	-1999.82
1.0260	71.8429	-1.49129	-15.7429	-0.306473	-1999.82
1.0267	81.6098	-2.40697	-15.7429	-4.57869	-1999.82
1.0273	92.3158	-3.9331	1.05298	-5.49457	-1999.82
1.0280	99.9227	-5.45923	19.0572	-5.18951	-1999.82
1.0287	105.182	-5.45923	30.3465	-7.32562	-1999.82
1.0293	119.175	-3.9331	38.5804	-7.63068	-1999.82
1.0300	120.677	-2.10174	35.2316	-5.49457	-1999.82
1.0307	123.776	-0.577275	20.887	-4.27363	-1999.82
1.0313	179.936	0.338402	10.5125	-3.35846	-1999.82
1.0320	225.953	-1.18773	5.31668	-1.22164	-1999.82
1.0327	183.317	-3.01742	-0.483334	2.44046	-1999.82
1.0333	132.041	-1.79652	-3.83215	7.01773	-1999.82
1.0340	139.929	0.338402	-3.83215	10.3748	-1999.82
1.0347	151.575	0.0331767	-5.05775	9.4589	-1999.82
1.0353	143.874	-2.10174	-5.97263	7.32279	-1999.82
1.0360	143.029	-3.32265	-7.49168	6.71268	-1999.82
1.0367	145.47	-3.32265	-12.3768	8.54373	-1999.82
1.0373	144.813	-3.01742	-14.2066	10.3748	-1999.82
1.0380	142.089	-4.23832	-11.1685	8.84878	-1999.82
1.0387	140.869	-5.45923	-12.6875	5.49174	-1999.82
1.0393	142.653	-5.154	-18.781	3.96574	-1999.82
1.0400	138.427	-5.154	-23.062	3.96574	-1999.82
1.0407	134.764	-6.06968	-25.2024	0.914464	-1999.82
1.0413	137.488	-5.154	-27.6364	-1.52741	-1999.82
1.0420	122.837	-3.62787	-31.9173	0.303642	-1999.82
1.0427	127.439	-5.154	-36.4918	1.21952	-1999.82
1.0433	188.482	-6.98536	-36.8025	-1.52741	-1999.82
1.0440	210.739	-4.23832	-32.8322	-1.52741	-1999.82
1.0447	148.475	-2.7122	-32.2108	-0.00141558	-1999.82
1.0453	108.469	-7.90103	-36.8025	-3.0527	-1999.82
1.0460	121.617	-10.9533	-37.7174	-4.27363	-1999.82
1.0467	119.175	-9.12194	-34.662	-3.96858	-1999.82
1.0473	107.905	-10.3428	-33.1257	-7.02056	-1999.82
1.0480	107.248	-11.5621	-34.3513	-6.7148	-1999.82
1.0487	98.1384	-8.20626	-36.181	-3.66352	-1999.82
1.0493	89.5924	-8.20626	-35.8876	-7.02056	-1999.82
1.0500	81.9855	-10.3428	-30.381	-8.85162	-1999.82
1.0507	66.396	-7.90103	-27.6364	-4.57869	-1999.82
1.0513	56.9109	-8.81671	-31.2959	-4.57869	-1999.82
1.0520	43.4814	-14.3091	-30.0876	-4.88375	-1999.82
1.0527	23.0085	-12.1725	-18.4875	1.52458	-1999.82
1.0533	18.1251	-6.06968	-8.40657	4.27151	-1999.82
1.0540	-0.0939124	-6.06968	-6.5768	0.609407	-1999.82
1.0547	-26.6711	-7.29058	-8.40657	1.21952	-1999.82
1.0553	7.23125	-6.68013	-10.547	3.66069	-1999.82
1.0560	45.3597	-8.20626	-10.2363	1.82964	-1999.82
1.0567	-9.57906	-9.42716	-4.45358	-0.00141558	-1999.82
1.0573	-79.4499	-8.51149	-3.5387	1.21952	-1999.82
1.0580	-86.775	-8.81671	-9.32145	2.13469	-1999.82
1.0587	-89.2167	-10.6481	-11.1685	3.05057	-1999.82
1.0593	-105.745	-9.73239	-9.32145	2.74552	-1999.82
1.0600	-108.751	-6.06968	-9.63216	0.914464	-1999.82
1.0607	-114.291	-3.62787	-8.40657	0.914464	-1999.82
1.0613	-125.279	-6.06968	-7.49168	3.96574	-1999.82
1.0620	-132.323	-9.42716	-9.63216	3.96574	-1999.82
1.0627	-139.272	-7.90103	-9.32145	0.303642	-1999.82
1.0633	-140.211	-5.154	-6.88752	-1.52741	-1999.82
1.0640	-142.653	-6.06968	-8.40657	-2.44258	-1999.82
1.0647	-152.701	-8.81671	-9.028	-4.27363	-1999.82
1.0653	-151.199	-7.90103	-7.19823	-4.57869	-1999.82
1.0660	-158.524	-5.154	-8.40657	-3.35846	-1999.82
1.0667	-170.075	-2.7122	-9.63216	-3.0527	-1999.82
1.0673	-128.942	-1.49129	-9.94288	-2.74764	-1999.82
1.0680	-87.7141	-2.40697	-12.6875	-2.13752	-1999.82
1.0687	-131.383	-5.154	-14.5173	-2.74764	-1999.82
1.0693	-188.388	-6.98536	-13.9131	-3.66352	-1999.82
1.0700	-189.609	-6.3749	-15.4322	-4.57869	-1999.82
1.0707	-186.886	-4.23832	-16.6578	-3.96858	-1999.82
1.0713	-198.155	-0.8825	-15.1215	-0.916587	-1999.82
1.0720	-199.752	0.338402	-13.9131	-0.61153	-1999.82
1.0727	-205.856	-1.49129	-14.5173	-3.35846	-1999.82
1.0733	-215.623	-1.49129	-13.9131	-2.44258	-1999.82
1.0740	-220.506	0.338402	-12.9982	2.13469	-1999.82
1.0747	-227.456	2.16976	-13.9131	3.05057	-1999.82
1.0753	-232.339	3.69589	-15.7429	3.05057	-1999.82
1.0760	-240.603	4.00111	-14.2066	3.96574	-1999.82
1.0767	-253.751	3.08543	-12.0834	3.96574	-1999.82
1.0773	-255.254	4.00111	-12.9982	2.44046	-1999.82
1.0780	-266.242	5.83247	-14.828	2.13469	-1999.82
1.0787	-277.511	5.83247	-11.1685	3.66069	-1999.82
1.0793	-235.157	6.13769	-5.36846	3.66069	-1999.82
1.0800	-197.873	7.66382	-2.91727	0.914464	-1999.82
1.0807	-248.868	7.05337	-2.00239	-1.83247	-1999.82
1.0813	-310.193	5.52724	-0.172619	-1.52741	-1999.82
1.0820	-313.855	5.52724	0.138096	-0.00141558	-1999.82
1.0827	-313.855	6.74814	-3.22798	0.914464	-1999.82
1.0833	-326.064	7.35859	-8.71728	1.21952	-1999.82
1.0840	-329.445	5.52724	-14.828	0.609407	-1999.82
1.0847	-335.831	4.30634	-23.062	-1.83247	-1999.82
1.0853	-341.371	6.44292	-29.7769	-5.18951	-1999.82
1.0860	-339.211	7.96905	-32.8322	-6.10468	-1999.82
1.0867	-344.095	6.74814	-33.1257	-7.02056	-1999.82
1.0873	-348.603	5.52724	-32.8322	-7.32562	-1999.82
1.0880	-353.204	4.91679	-31.9173	-5.49457	-1999.82
1.0887	-360.53	6.44292	-32.8322	-3.35846	-1999.82
1.0893	-359.59	7.96905	-38.9257	-3.0527	-1999.82
1.0900	-369.076	6.13769	-43.8108	-0.306473	-1999.82
1.0907	-376.119	4.91679	-38.6322	3.05057	-1999.82
1.0913	-328.505	8.27427	-29.7769	1.52458	-1999.82
1.0920	-290.377	10.7144	-23.9768	-1.52741	-1999.82
1.0927	-339.775	9.79874	-14.2066	-1.52741	-1999.82
1.0933	-394.432	9.49352	2.57203	-1.52741	-1999.82
1.0940	-388.328	9.49352	21.8018	-1.22164	-1999.82
1.0947	-376.119	9.49352	39.2019	3.05057	-1999.82
1.0953	-370.954	10.104	46.5209	5.18668	-1999.82
1.0960	-355.364	9.49352	35.5251	4.88162	-1999.82
1.0967	-347.757	9.79874	21.1804	5.7968	-1999.82
1.0973	-342.592	11.9353	18.7465	6.71268	-1999.82
1.0980	-330.384	11.3249	19.3506	4.57657	-1999.82
1.0987	-321.18	9.49352	17.2274	3.96574	-1999.82
1.0993	-307.751	10.104	21.8018	4.88162	-1999.82
1.1000	-293.1	10.4092	29.7251	3.35563	-1999.82
1.1007	-282.77	10.4092	33.0911	1.82964	-1999.82
1.1013	-261.64	11.0196	36.1465	1.82964	-1999.82
1.1020	-248.21	8.88306	37.9763	1.52458	-1999.82
1.1027	-233.56	7.35859	28.5167	-0.00141558	-1999.82
1.1033	-163.689	11.3249	13.5506	-0.916587	-1999.82
1.1040	-97.7628	13.4614	7.14645	-1.22164	-1999.82
1.1047	-121.335	9.49352	7.76788	-2.74764	-1999.82
1.1053	-155.143	6.74814	6.23156	-3.96858	-1999.82
1.1060	-128.003	7.35859	-0.776788	-3.96858	-1999.82
1.1067	-89.8741	6.13769	-11.1685	-5.18951	-1999.82
1.1073	-60.5735	3.39066	-17.2619	-7.02056	-1999.82
1.1080	-35.2171	3.08543	-12.9982	-7.93574	-1999.82
1.1087	-37.3771	3.08543	-3.83215	-8.85162	-1999.82
1.1093	-41.9788	2.16976	3.1762	-7.93574	-1999.82
1.1100	-18.1251	2.16976	6.23156	-5.79963	-1999.82
1.1107	12.1147	2.16976	7.76788	-4.27363	-1999.82
1.1113	35.8745	0.338402	11.7209	-1.52741	-1999.82
1.1120	49.5857	-0.8825	18.1423	3.96574	-1999.82
1.1127	52.3092	1.86453	23.6316	3.96574	-1999.82
1.1133	64.2361	3.08543	26.0655	-0.61153	-1999.82
1.1140	73.4395	0.0331767	26.9804	-0.61153	-1999.82
1.1147	84.4272	0.948854	27.8953	3.66069	-1999.82
1.1153	143.874	5.22201	30.0358	5.18668	-1999.82
1.1160	193.366	3.08543	31.8655	3.96574	-1999.82
1.1167	154.298	-0.577275	30.0358	3.96574	-1999.82
1.1173	108.187	0.643628	29.1209	5.7968	-1999.82
1.1180	124.34	1.55931	32.487	6.71268	-1999.82
1.1187	140.869	-0.8825	32.7804	5.7968	-1999.82
1.1193	138.427	-2.40697	29.4316	5.18668	-1999.82
1.1200	149.415	-2.10174	30.9507	3.05057	-1999.82
1.1207	163.126	-1.49129	36.44	-0.61153	-1999.82
1.1213	173.174	0.338402	37.9763	-0.00141558	-1999.82
1.1220	185.383	0.338402	35.5251	3.96574	-1999.82
1.1227	194.586	-1.49129	36.44	4.27151	-1999.82
1.1233	207.64	-0.8825	38.5804	1.82964	-1999.82
1.1240	215.341	-0.272049	36.7507	0.609407	-1999.82
1.1247	216.186	-3.32265	34.006	-0.916587	-1999.82
1.1253	228.77	-5.76445	34.9209	-3.0527	-1999.82
1.1260	231.776	-3.9331	34.6102	-3.0527	-1999.82
1.1267	235.157	-2.7122	32.7804	-3.0527	-1999.82
1.1273	294.04	-4.84878	34.6102	-6.10468	-1999.82
1.1280	344.752	-6.3749	39.4953	-9.15667	-1999.82
1.1287	302.304	-6.98536	44.3805	-7.63068	-1999.82
1.1293	251.028	-7.90103	48.9549	-2.74764	-1999.82
1.1300	261.734	-6.06968	52.9251	-0.61153	-1999.82
1.1307	274.788	-4.23832	55.9805	-0.61153	-1999.82
1.1313	269.904	-6.06968	55.6698	2.13469	-1999.82
1.1320	274.788	-6.98536	52.0102	6.10256	-1999.82
1.1327	280.892	-3.01742	49.2656	4.88162	-1999.82
1.1333	278.168	-1.79652	50.4912	1.21952	-1999.82
1.1340	272.721	-3.01742	52.0102	1.21952	-1999.82
1.1347	271.782	-0.8825	52.0102	3.05057	-1999.82
1.1353	276.666	-1.18773	52.9251	3.05057	-1999.82
1.1360	272.064	-5.45923	59.3293	2.13469	-1999.82
1.1367	264.739	-6.06968	68.7888	1.52458	-1999.82
1.1373	267.462	-4.54355	72.7591	1.82964	-1999.82
1.1380	259.292	-5.154	69.4103	1.21952	-1999.82
1.1387	267.838	-4.23832	63.0061	1.52458	-1999.82
1.1393	327.66	-4.84878	52.0102	3.66069	-1999.82
1.1400	348.039	-7.90103	39.2019	3.96574	-1999.82
1.1407	287.372	-8.81671	32.487	2.44046	-1999.82
1.1413	251.967	-7.90103	28.5167	2.13469	-1999.82
1.1420	265.96	-8.81671	26.0655	1.82964	-1999.82
1.1427	264.739	-6.3749	27.6019	1.21952	-1999.82
1.1433	259.574	-4.54355	27.2911	2.13469	-1999.82
1.1440	267.838	-6.98536	20.2655	0.609407	-1999.82
1.1447	265.678	-8.81671	13.8613	-2.74764	-1999.82
1.1453	263.8	-7.59581	12.0316	-1.52741	-1999.82
1.1460	265.678	-8.51149	10.2018	1.21952	-1999.82
1.1467	261.734	-12.1725	5.31668	-2.74764	-1999.82
1.1473	266.617	-14.0039	0.742264	-6.10468	-1999.82
1.1480	265.96	-10.6481	-1.39822	-3.35846	-1999.82
1.1487	254.69	-8.20626	-3.83215	-4.88375	-1999.82
1.1493	258.071	-11.5621	-7.49168	-9.15667	-1999.82
1.1500	248.304	-12.4778	-6.5768	-6.7148	-1999.82
1.1507	229.052	-8.51149	-4.45358	-3.35846	-1999.82
1.1513	271.125	-8.81671	-6.28335	-5.49457	-1999.82
1.1520	314.231	-11.5621	-6.88752	-3.66352	-1999.82
1.1527	259.574	-9.73239	-7.49168	0.303642	-1999.82
1.1533	189.703	-9.12194	-11.1685	0.914464	-1999.82
1.1540	181.72	-10.0376	-12.9982	1.82964	-1999.82
1.1547	178.715	-7.59581	-12.9982	4.88162	-1999.82
1.1553	160.966	-6.98536	-16.3471	4.57657	-1999.82
1.1560	151.856	-8.51149	-16.6578	2.74552	-1999.82
1.1567	138.145	-8.20626	-16.6578	2.13469	-1999.82
1.1573	126.782	-9.73239	-18.4875	-0.61153	-1999.82
1.1580	123.119	-10.6481	-13.6024	-3.35846	-1999.82
1.1587	111.286	-6.98536	-8.40657	-3.0527	-1999.82
1.1593	101.801	-6.98536	-9.63216	-1.52741	-1999.82
1.1600	93.5367	-10.6481	-6.28335	-0.61153	-1999.82
1.1607	77.9473	-10.3428	-5.36846	1.52458	-1999.82
1.1613	74.6603	-9.73239	-24.8917	1.21952	-1999.82
1.1620	67.8986	-10.6481	-43.2066	-0.916587	-1999.82
1.1627	58.7891	-8.20626	-38.0108	-0.00141558	-1999.82
1.1633	100.862	-8.20626	-27.3429	3.96574	-1999.82
1.1640	142.089	-10.3428	-22.7512	3.96574	-1999.82
1.1647	93.5367	-6.68013	-20.0066	-0.00141558	-1999.82
1.1653	33.1511	-4.23832	-19.4024	-4.88375	-1999.82
1.1660	36.8136	-7.29058	-19.4024	-7.93574	-1999.82
1.1667	46.2049	-7.90103	-17.8661	-7.93574	-1999.82
1.1673	37.0954	-5.76445	-18.4875	-7.93574	-1999.82
1.1680	38.3162	-5.154	-16.6578	-9.76679	-1999.82
1.1687	39.8188	-6.68013	-11.4619	-6.40974	-1999.82
1.1693	35.8745	-9.73239	-11.1685	-0.916587	-1999.82
1.1700	33.9963	-10.0376	-14.828	-4.27363	-1999.82
1.1707	33.1511	-6.68013	-15.4322	-11.2928	-1999.82
1.1713	36.8136	-7.29058	-13.9131	-11.5978	-1999.82
1.1720	35.8745	-8.81671	-11.7726	-12.5137	-1999.82
1.1727	30.052	-4.84878	-6.88752	-15.2599	-1999.82
1.1733	34.3719	-3.01742	-5.66192	-13.1238	-1999.82
1.1740	27.6102	-6.68013	-6.5768	-9.76679	-1999.82
1.1747	26.1076	-5.76445	-5.36846	-9.15667	-1999.82
1.1753	81.6098	-1.49129	-6.5768	-6.10468	-1999.82
1.1760	126.5	-0.272049	-15.4322	-1.52741	-1999.82
1.1767	82.549	1.25408	-21.8364	1.21952	-1999.82
1.1773	37.0954	4.00111	-21.2322	4.57657	-1999.82
1.1780	51.0883	2.78021	-22.1471	6.71268	-1999.82
1.1787	62.4517	0.338402	-25.8066	5.7968	-1999.82
1.1793	58.4135	-0.577275	-25.4959	6.71268	-1999.82
1.1800	66.9595	0.643628	-23.062	9.76466	-1999.82
1.1807	74.9421	2.16976	-19.4024	9.76466	-1999.82
1.1813	78.8864	1.25408	-14.828	4.88162	-1999.82
1.1820	88.6533	1.86453	-11.7726	-0.00141558	-1999.82
1.1827	96.2602	4.91679	-8.40657	-0.61153	-1999.82
1.1833	102.74	4.61156	-3.83215	0.914464	-1999.82
1.1840	109.408	1.55931	-2.3131	-2.44258	-1999.82
1.1847	120.114	1.55931	-4.14287	-5.49457	-1999.82
1.1853	132.041	0.338402	-4.74704	-4.88375	-1999.82
1.1860	129.223	-2.40697	-4.45358	-6.7148	-1999.82
1.1867	148.757	0.338402	-4.74704	-9.76679	-1999.82
1.1873	218.064	1.86453	-3.22798	-7.32562	-1999.82
1.1880	246.426	-0.577275	-0.172619	-5.18951	-1999.82
1.1887	193.366	2.16976	3.1762	-6.7148	-1999.82
1.1893	160.121	7.35859	4.4018	-6.10468	-1999.82
1.1900	175.992	4.91679	3.48691	-5.18951	-1999.82
1.1907	182.096	1.86453	2.57203	-9.46173	-1999.82
1.1913	183.317	4.00111	1.65715	-14.3448	-1999.82
1.1920	193.366	5.83247	1.05298	-16.1758	-1999.82
1.1927	193.366	4.91679	0.431549	-13.4289	-1999.82
1.1933	197.592	5.52724	-1.39822	-5.18951	-1999.82
1.1940	209.8	5.22201	-2.3131	0.914464	-1999.82
1.1947	216.186	3.08543	0.742264	0.609407	-1999.82
1.1953	225.108	1.86453	1.65715	-0.61153	-1999.82
1.1960	231.212	3.08543	-2.00239	1.52458	-1999.82
1.1967	234.499	3.69589	-2.91727	3.05057	-1999.82
1.1973	251.028	3.08543	1.05298	2.13469	-1999.82
1.1980	252.812	4.00111	3.1762	1.52458	-1999.82
1.1987	248.868	6.13769	1.96786	3.05057	-1999.82
1.1993	305.309	6.44292	-0.172619	6.40762	-1999.82
1.2000	364.286	5.52724	-2.91727	7.01773	-1999.82
1.2007	332.168	6.13769	-6.5768	5.18668	-1999.82
1.2013	283.991	6.44292	-10.2363	5.18668	-1999.82
1.2020	295.542	5.22201	-13.2917	4.57657	-1999.82
1.2027	314.231	4.00111	-18.4875	0.303642	-1999.82
1.2033	316.954	2.16976	-23.062	-2.13752	-1999.82
1.2040	325.5	0.338402	-20.9215	-1.83247	-1999.82
1.2047	330.665	0.338402	-19.4024	-4.27363	-1999.82
1.2053	337.709	-0.272049	-24.8917	-6.7148	-1999.82
1.2060	348.697	-2.10174	-27.6364	-6.10468	-1999.82
1.2067	352.641	-3.32265	-23.6661	-6.7148	-1999.82
1.2073	361.844	-3.9331	-25.2024	-8.85162	-1999.82
1.2080	370.672	-5.45923	-31.2959	-8.24079	-1999.82
1.2087	370.015	-5.154	-32.8322	-7.93574	-1999.82
1.2093	380.157	-4.23832	-31.0025	-8.24079	-1999.82
1.2100	379.218	-5.154	-28.5513	-6.10468	-1999.82
1.2107	368.794	-5.154	-23.9768	-2.74764	-1999.82
1.2113	416.126	-2.7122	-21.2322	-2.74764	-1999.82
1.2120	468.904	-2.40697	-20.3173	-5.18951	-1999.82
1.2127	420.727	-4.23832	-19.7131	-6.10468	-1999.82
1.2133	352.923	-6.06968	-19.0917	-6.10468	-1999.82
1.2140	357.806	-6.68013	-17.8661	-4.57869	-1999.82
1.2147	365.789	-4.84878	-18.1768	-2.44258	-1999.82
1.2153	348.978	-2.7122	-21.8364	0.609407	-1999.82
1.2160	351.138	-3.01742	-25.8066	4.88162	-1999.82
1.2167	357.243	-2.40697	-29.4661	7.62785	-1999.82
1.2173	350.857	-1.49129	-32.8322	4.88162	-1999.82
1.2180	344.752	-3.9331	-34.662	0.303642	-1999.82
1.2187	337.051	-5.45923	-39.5471	-1.52741	-1999.82
1.2193	331.886	-2.10174	-47.4703	-1.22164	-1999.82
1.2200	325.782	-1.49129	-50.5257	-0.916587	-1999.82
1.2207	313.292	-4.84878	-51.4406	-0.61153	-1999.82
1.2213	310.85	-4.54355	-55.7216	1.82964	-1999.82
1.2220	304.746	-3.01742	-56.9299	3.35563	-1999.82
1.2227	300.426	-3.32265	-56.9299	2.44046	-1999.82
1.2233	346.255	-4.23832	-62.4365	0.303642	-1999.82
1.2240	385.886	-5.154	-66.096	-1.52741	-1999.82
1.2247	339.493	-6.3749	-67.0109	-2.44258	-1999.82
1.2253	285.775	-7.90103	-67.9258	-2.74764	-1999.82
1.2260	292.255	-9.73239	-66.096	-4.27363	-1999.82
1.2267	300.426	-10.0376	-68.5299	-4.27363	-1999.82
1.2273	290.377	-6.98536	-78.9044	-2.44258	-1999.82
1.2280	289.156	-4.23832	-83.7895	-3.0527	-1999.82
1.2287	286.714	-5.45923	-77.9895	-4.27363	-1999.82
1.2293	282.113	-7.90103	-71.5853	-1.83247	-1999.82
1.2300	280.047	-8.20626	-68.2365	-0.916587	-1999.82
1.2307	271.125	-7.90103	-63.9555	-2.13752	-1999.82
1.2313	262.015	-7.29058	-59.6745	-3.0527	-1999.82
1.2320	252.53	-5.154	-54.1852	-6.7148	-1999.82
1.2327	243.703	-2.40697	-47.1769	-9.76679	-1999.82
1.2333	239.101	-5.154	-40.462	-5.79963	-1999.82
1.2340	220.224	-9.12194	-37.7174	-1.52741	-1999.82
1.2347	214.965	-7.29058	-39.2364	-0.306473	-1999.82
1.2353	258.916	-3.32265	-38.6322	3.05057	-1999.82
1.2360	273.285	-3.32265	-34.9554	4.88162	-1999.82
1.2367	207.358	-5.154	-34.3513	2.13469	-1999.82
1.2373	156.458	-6.68013	-33.4364	2.44046	-1999.82
1.2380	157.679	-5.45923	-24.581	4.57657	-1999.82
1.2387	151.575	-3.32265	-12.3768	5.18668	-1999.82
1.2393	140.211	-4.23832	-5.05775	5.49174	-1999.82
1.2400	140.869	-5.45923	0.138096	3.66069	-1999.82
1.2407	132.886	-4.54355	7.45716	1.52458	-1999.82
1.2413	127.157	-6.06968	12.9465	3.05057	-1999.82
1.2420	128.66	-8.51149	13.5506	3.05057	-1999.82
1.2427	123.119	-6.68013	11.4274	1.21952	-1999.82
1.2433	118.611	-5.45923	10.5125	0.609407	-1999.82
1.2440	109.408	-6.98536	9.28693	-0.61153	-1999.82
1.2447	97.8567	-9.12194	7.45716	-3.0527	-1999.82
1.2453	100.862	-13.0882	6.23156	-2.44258	-1999.82
1.2460	89.5924	-12.783	4.09108	-2.44258	-1999.82
1.2467	70.3404	-6.3749	1.65715	-3.0527	-1999.82
1.2473	108.187	-5.45923	1.65715	-2.44258	-1999.82
1.2480	145.752	-10.6481	2.57203	-3.96858	-1999.82
1.2487	91.7524	-10.6481	2.57203	-6.10468	-1999.82
1.2493	22.1633	-7.90103	5.00596	-4.27363	-1999.82
1.2500	12.1147	-6.68013	8.06133	-3.35846	-1999.82
1.2507	8.45211	-5.154	6.85299	-3.96858	-1999.82
1.2513	-9.8608	-4.84878	4.4018	-4.27363	-1999.82
1.2520	-19.6277	-3.62787	6.23156	-4.27363	-1999.82
1.2527	-29.7702	-0.577275	10.2018	-1.22164	-1999.82
1.2533	-44.4205	-0.577275	11.7209	2.44046	-1999.82
1.2540	-57.85	-2.40697	11.1167	1.21952	-1999.82
1.2547	-73.0638	0.0331767	11.7209	0.303642	-1999.82
1.2553	-83.7698	2.16976	13.5506	4.57657	-1999.82
1.2560	-96.9175	1.25408	15.3977	7.01773	-1999.82
1.2567	-112.413	2.16976	14.4828	5.49174	-1999.82
1.2573	-117.015	3.08543	10.806	3.96574	-1999.82
1.2580	-133.168	1.86453	9.89109	4.27151	-1999.82
1.2587	-147.536	3.08543	16.0018	7.32279	-1999.82
1.2593	-104.524	4.30634	19.0572	10.3748	-1999.82
1.2600	-68.8378	4.00111	14.7762	8.84878	-1999.82
1.2607	-121.898	5.83247	15.0869	3.05057	-1999.82
1.2613	-181.72	5.83247	18.4358	-1.52741	-1999.82
1.2620	-183.505	2.16976	15.6911	-1.52741	-1999.82
1.2627	-184.726	2.16976	12.6357	0.303642	-1999.82
1.2633	-198.155	4.91679	13.8613	0.303642	-1999.82
1.2640	-200.972	2.78021	12.3423	-0.916587	-1999.82
1.2647	-209.518	0.643628	9.59764	-0.61153	-1999.82
1.2653	-219.567	2.16976	10.5125	-0.306473	-1999.82
1.2660	-221.351	1.55931	9.89109	1.21952	-1999.82
1.2667	-229.616	0.948854	7.14645	5.49174	-1999.82
1.2673	-237.598	1.55931	2.57203	5.7968	-1999.82
1.2680	-243.327	1.86453	-6.5768	2.13469	-1999.82
1.2687	-254.315	3.08543	-13.2917	0.303642	-1999.82
1.2693	-258.635	5.83247	-12.0834	0.303642	-1999.82
1.2700	-268.965	4.91679	-11.1685	-0.306473	-1999.82
1.2707	-277.229	3.08543	-12.9982	2.44046	-1999.82
1.2713	-234.499	4.91679	-7.8024	5.49174	-1999.82
1.2720	-195.15	7.05337	2.88274	3.05057	-1999.82
1.2727	-242.482	6.74814	7.45716	1.21952	-1999.82
1.2733	-304.37	7.35859	6.23156	2.44046	-1999.82
1.2740	-303.149	8.27427	3.48691	1.21952	-1999.82
1.2747	-291.88	7.96905	-1.69167	0.914464	-1999.82
1.2753	-301.365	8.5795	-7.49168	5.18668	-1999.82
1.2760	-303.149	9.79874	-10.547	7.62785	-1999.82
1.2767	-300.144	10.104	-12.0834	4.57657	-1999.82
1.2773	-298.923	9.49352	-13.9131	3.66069	-1999.82
1.2780	-294.04	7.66382	-16.6578	6.10256	-1999.82
1.2787	-289.72	5.52724	-17.8661	6.40762	-1999.82
1.2793	-286.433	5.83247	-18.1768	3.35563	-1999.82
1.2800	-286.057	6.13769	-18.781	3.05057	-1999.82
1.2807	-283.615	4.30634	-18.4875	4.27151	-1999.82
1.2813	-272.628	2.47498	-15.4322	3.05057	-1999.82
1.2820	-272.628	1.55931	-12.6875	0.303642	-1999.82
1.2827	-266.899	3.08543	-12.3768	-0.61153	-1999.82
1.2833	-213.463	5.83247	-13.6024	-0.61153	-1999.82
1.2840	-174.677	5.52724	-12.9982	-1.22164	-1999.82
1.2847	-213.181	2.16976	-7.8024	-0.916587	-1999.82
1.2853	-253.751	0.338402	-1.69167	-1.83247	-1999.82
1.2860	-241.824	0.338402	-1.0875	-4.57869	-1999.82
1.2867	-226.892	0.0331767	-4.74704	-6.7148	-1999.82
1.2873	-223.23	-0.577275	-9.028	-7.32562	-1999.82
1.2880	-208.861	-0.8825	-12.9982	-7.32562	-1999.82
1.2887	-195.713	-0.8825	-14.828	-6.10468	-1999.82
1.2893	-192.051	0.948854	-13.9131	-5.49457	-1999.82
1.2900	-187.825	2.16976	-13.2917	-4.88375	-1999.82
1.2907	-176.555	2.16976	-14.2066	-3.35846	-1999.82
1.2913	-160.966	4.30634	-13.9131	-3.0527	-1999.82
1.2920	-152.701	5.52724	-12.9982	-2.44258	-1999.82
1.2927	-143.874	2.47498	-13.9131	-0.916587	-1999.82
1.2933	-128.66	1.55931	-18.1768	-0.916587	-1999.82
1.2940	-127.063	4.30634	-18.781	-1.83247	-1999.82
1.2947	-107.248	6.74814	-16.3471	-1.83247	-1999.82
1.2953	-37.3771	7.66382	-14.5173	-1.22164	-1999.82
1.2960	-4.41388	7.66382	-13.9131	0.914464	-1999.82
1.2967	-48.0831	6.44292	-16.3471	3.05057	-1999.82
1.2973	-69.4012	7.96905	-18.4875	4.27151	-1999.82
1.2980	-40.1006	10.4092	-15.7429	5.49174	-1999.82
1.2987	-22.7268	7.66382	-11.1685	4.57657	-1999.82
1.2993	-11.0817	3.69589	-9.32145	0.303642	-1999.82
1.3000	15.1199	4.00111	-6.5768	-0.61153	-1999.82
1.3007	36.438	7.05337	-5.05775	-0.00141558	-1999.82
1.3013	56.9109	7.35859	-7.8024	-2.44258	-1999.82
1.3020	76.1629	6.74814	-7.49168	-3.66352	-1999.82
1.3027	89.3107	7.96905	-5.66192	-2.13752	-1999.82
1.3033	111.85	7.66382	-9.63216	-2.44258	-1999.82
1.3040	132.604	4.00111	-11.1685	-3.35846	-1999.82
1.3047	145.752	1.86453	-6.5768	-4.57869	-1999.82
1.3053	169.512	3.08543	-4.45358	-8.85162	-1999.82
1.3060	177.494	4.00111	-3.5387	-9.76679	-1999.82
1.3067	178.433	3.08543	-3.83215	-7.02056	-1999.82
1.3073	238.162	1.55931	-5.97263	-6.40974	-1999.82
1.3080	294.321	-0.272049	-0.776788	-7.02056	-1999.82
1.3087	250.089	-0.8825	9.89109	-9.46173	-1999.82
1.3093	191.863	-0.577275	10.806	-14.039	-1999.82
1.3100	203.132	-1.18773	3.48691	-15.2599	-1999.82
1.3107	218.064	-2.40697	-0.172619	-12.208	-1999.82
1.3113	208.579	-2.40697	-2.00239	-11.9029	-1999.82
1.3120	205.199	0.338402	-7.19823	-11.5978	-1999.82
1.3127	200.315	2.16976	-11.1685	-8.85162	-1999.82
1.3133	192.708	2.16976	-11.7726	-8.85162	-1999.82
1.3140	189.703	1.25408	-12.9982	-8.85162	-1999.82
1.3147	180.5	0.948854	-16.3471	-6.7148	-1999.82
1.3153	173.832	2.16976	-19.0917	-6.7148	-1999.82
1.3160	171.108	4.91679	-18.4875	-4.88375	-1999.82
1.3167	165.567	5.83247	-17.2619	-0.306473	-1999.82
1.3173	164.628	3.69589	-17.5727	-2.13752	-1999.82
1.3180	151.199	3.08543	-17.2619	-5.18951	-1999.82
1.3187	140.211	4.91679	-15.1215	-0.00141558	-1999.82
1.3193	185.101	5.22201	-12.3768	5.49174	-1999.82
1.3200	224.451	4.91679	-11.4619	3.05057	-1999.82
1.3207	174.395	6.44292	-12.0834	-2.44258	-1999.82
1.3213	114.573	5.22201	-10.2363	-9.46173	-1999.82
1.3220	113.728	3.08543	-4.45358	-14.039	-1999.82
1.3227	116.451	2.47498	-1.0875	-12.5137	-1999.82
1.3233	106.403	1.25408	-3.83215	-8.54585	-1999.82
1.3240	104.243	-0.272049	-10.2363	-6.10468	-1999.82
1.3247	97.1993	-0.272049	-14.828	-6.10468	-1999.82
1.3253	94.4758	-1.18773	-16.6578	-7.63068	-1999.82
1.3260	99.3593	-2.40697	-17.2619	-8.85162	-1999.82
1.3267	95.415	-0.8825	-15.7429	-7.93574	-1999.82
1.3273	95.415	-0.577275	-16.9512	-7.93574	-1999.82
1.3280	92.3158	-3.32265	-19.7131	-8.85162	-1999.82
1.3287	74.6603	-3.9331	-15.7429	-6.7148	-1999.82
1.3293	71.2795	-3.32265	-9.63216	-5.18951	-1999.82
1.3300	65.4569	-3.9331	-11.1685	-4.57869	-1999.82
1.3307	48.3649	-2.7122	-12.0834	-3.35846	-1999.82
1.3313	80.7646	-0.8825	-6.5768	-3.35846	-1999.82
1.3320	120.677	-2.10174	-3.83215	-5.49457	-1999.82
1.3327	71.5612	-3.9331	-3.83215	-6.10468	-1999.82
[truncated: 2,122 more rows]
