# Supplementary material for: Identification of Haptic Based Guiding Using Hard Reins
Source: PLoS One. 2015 Jul 22;10(7):e0132020. doi: 10.1371/journal.pone.0132020 (PMC4511788; doi:10.1371/journal.pone.0132020)
Supplement: S4 File — (ZIP) [file pone.0132020.s004.zip › EMGData2/Subject15/T10/t10.txt]

0.0000	-5.50948	-16.9914	26.8304	1.25031	0
0.0007	-5.20593	-16.9914	5.4671	1.86238	0
0.0013	-2.45878	-14.2449	-15.282	0.640848	0
0.0020	-1.22939	-11.4984	1.8062	-1.19015	0
0.0027	-4.2801	-10.8938	14.9305	-2.7151	0
0.0033	-9.7744	-13.0254	17.3711	-4.5461	0
0.0040	-11.3073	-15.1672	26.8304	-4.5461	0
0.0047	-10.078	-15.1672	32.6288	-3.6306	0
0.0053	-9.7744	-14.5524	34.7664	-3.6306	0
0.0060	-10.078	-13.6403	38.7344	-3.93664	0
0.0067	-12.5216	-11.2012	37.5141	-6.37709	0
0.0073	-16.1794	-9.3668	35.6796	-8.2107	0
0.0080	-13.4474	-9.97144	33.239	-6.68313	0
0.0087	-7.95309	-9.05936	24.9999	-6.37709	0
0.0093	-10.3815	-5.40077	22.8624	-6.37709	0
0.0100	-11.9145	-3.25891	17.064	-3.02114	0
0.0107	-8.25664	-5.40077	6.69144	-0.884108	0
0.0113	-11.6109	-6.6203	21.032	-0.274649	0
0.0120	-17.7123	-3.56635	31.1055	1.86238	0
0.0127	-13.7509	-2.65427	-5.21253	3.69338	0
0.0133	-7.3308	-6.00541	-43.664	2.77788	0
0.0140	-5.50948	-6.6203	-45.4945	2.77788	0
0.0147	-3.67299	-3.56635	-43.664	2.77788	0
0.0153	-2.15523	-2.65427	-50.0726	2.47184	0
0.0160	-2.15523	-3.25891	-49.1594	2.77788	0
0.0167	-0.0151776	-2.65427	-44.8843	1.86238	0
0.0173	3.03553	-3.56635	-42.7508	1.55634	0
0.0180	4.87202	-3.25891	-43.9711	2.77788	0
0.0187	7.61918	-2.34682	-40.6133	-0.884108	0
0.0193	10.3663	-4.18124	-23.8281	-4.5461	0
0.0200	11.277	-6.31285	-13.1485	-2.41168	0
0.0207	9.75922	-4.18124	-11.011	-1.79961	0
0.0213	5.78268	-2.34682	7.30159	-5.76763	0
0.0220	3.96136	-3.56635	23.4726	-6.98917	0
0.0227	4.56847	-5.09333	28.9679	-8.51412	0
0.0233	2.12487	-6.00541	58.8733	-11.8727	0
0.0240	-0.622283	-4.47844	85.4249	-10.3451	0
0.0247	0.591928	-2.03938	61.9281	-7.90466	0
0.0253	3.96136	-6.00541	34.7664	-9.73566	0
0.0260	5.47913	-12.1133	39.3445	-9.1262	0
0.0267	2.73198	-8.75191	43.9226	-5.46159	0
0.0273	-0.925836	-3.8738	40.2577	-4.5461	0
0.0280	0.288375	-6.31285	37.207	-3.02114	0
0.0287	3.96136	-5.40077	27.4405	-1.49618	0
0.0293	3.03553	-2.65427	20.4218	-2.10564	0
0.0300	1.51776	-5.09333	14.6234	-1.49618	0
0.0307	3.03553	-1.73194	-0.0242443	-0.884108	0
0.0313	3.64263	-0.819851	-11.011	-1.79961	0
0.0320	2.12487	-26.4607	-21.6906	1.25031	0
0.0327	-0.318731	-62.4624	-35.7281	3.9968	0
0.0333	-2.15523	-78.9414	-34.5078	1.25031	0
0.0340	-2.15523	-80.4684	-35.1179	1.86238	0
0.0347	-3.06588	-73.7559	-43.664	6.43987	0
0.0353	-7.95309	-54.2229	-22.9109	5.82779	0
0.0360	-9.1673	-32.5583	-0.941488	3.69338	0
0.0367	-3.36944	-12.4207	-28.7093	4.9123	0
0.0373	0.910659	12.6052	-58.6188	2.1658	0
0.0380	3.03553	35.7968	-49.7696	-1.79961	0
0.0387	7.61918	49.2321	-36.9524	0.33481	0
0.0393	9.75922	55.0223	-29.6266	0.946885	0
0.0400	7.31562	54.1102	-19.25	-2.7151	0
0.0407	8.52984	50.1441	-12.8414	-0.884108	0
0.0413	11.277	46.7828	-2.77194	1.86238	0
0.0420	8.52984	42.2121	10.9625	-1.19015	0
0.0427	3.03553	36.7191	19.5086	-2.7151	0
0.0433	-0.0151776	33.3577	30.1882	0.33481	0
0.0440	-1.53294	29.6991	37.207	-0.884108	0
0.0447	-0.622283	28.1721	39.6476	-3.6306	0
0.0453	0.288375	27.5572	54.6023	-4.85213	0
0.0460	-1.53294	21.767	59.4835	-7.2952	0
0.0467	-5.20593	16.5712	50.9414	-7.90466	0
0.0473	-9.47085	15.6592	71.6905	-3.6306	0
0.0480	-12.5216	12.6052	87.8655	-1.79961	0
0.0487	-9.1673	10.1662	45.446	-2.41168	0
0.0493	-4.90238	12.6052	1.50315	-1.79961	0
0.0500	-6.7237	11.6931	-1.85469	-3.6306	0
0.0507	-7.02725	6.50757	-4.60238	-3.02114	0
0.0513	-3.06588	5.58524	-14.6719	1.86238	0
0.0520	-2.45878	7.41965	-18.9469	3.9968	0
0.0527	-3.36944	7.41965	-29.0164	2.77788	0
0.0533	1.51776	6.20012	-38.1727	4.30284	0
0.0540	8.52984	2.83873	-40.3062	6.13383	0
0.0547	13.417	0.707122	-43.9711	6.43987	0
0.0553	17.9855	2.83873	-41.8336	7.35536	0
0.0560	20.4291	2.53129	-41.8336	8.57428	0
0.0567	16.7713	-1.43474	-45.8016	7.96482	0
0.0573	9.44049	-1.43474	-33.2875	6.43987	0
0.0580	5.47913	0.0922333	-21.0804	5.82779	0
0.0587	5.78268	-2.65427	-20.4703	6.13383	0
0.0593	3.03553	-4.47844	6.99449	2.77788	0
0.0600	-0.622283	-1.73194	35.6796	-1.19015	0
0.0607	1.51776	-1.73194	14.6234	0.33481	0
0.0613	5.78268	-2.96171	-7.96022	1.25031	0
0.0620	7.31562	-0.512407	9.74218	-4.24267	0
0.0627	10.3663	-3.56635	25.6101	-8.2107	0
0.0633	14.9348	-13.3328	29.5781	-7.90466	0
0.0640	17.682	-14.5524	40.8679	-8.82016	0
0.0647	18.9113	-11.8059	48.4967	-9.1262	0
0.0653	19.5184	-23.4067	51.2444	-8.51412	0
0.0660	16.7713	-41.4127	52.1617	-8.2107	0
0.0667	11.5805	-47.5104	45.1429	-8.2107	0
0.0673	6.70852	-42.0174	40.8679	-7.59862	0
0.0680	6.38979	-33.7779	35.3765	-6.68313	0
0.0687	7.61918	-21.5723	25.307	-5.46159	0
0.0693	4.87202	-6.92774	23.7796	-6.37709	0
0.0700	1.21421	5.58524	17.6741	-5.46159	0
0.0707	0.591928	16.2638	5.77419	-1.19015	0
0.0713	-2.15523	24.8107	22.2523	-1.79961	0
0.0720	-7.02725	28.4796	35.3765	-3.32718	0
0.0727	-7.63436	30.3037	-1.24454	0.0313885	0
0.0733	-5.50948	30.6112	-36.9524	0.946885	0
0.0740	-2.45878	28.1721	-36.3423	-0.884108	0
0.0747	0.910659	27.5572	-36.9524	0.0313885	0
0.0753	-0.0151776	29.3917	-44.2742	-0.274649	0
0.0760	-3.06588	22.0642	-43.9711	-1.49618	0
0.0767	-1.22939	7.11221	-47.0219	1.86238	0
0.0773	2.12487	-0.215211	-50.6828	3.9968	0
0.0780	1.21421	0.399677	-50.3797	2.77788	0
0.0787	-0.925836	1.61921	-47.3249	3.69338	0
0.0793	-3.06588	1.31176	-32.3743	4.9123	0
0.0800	-6.11659	-0.215211	-18.3368	4.60887	0
0.0807	-7.95309	-0.512407	-12.2313	5.21833	0
0.0813	-9.1673	2.23409	7.30159	5.82779	0
0.0820	-11.6109	5.27779	27.7476	5.52437	0
0.0827	-13.4474	8.63918	36.5968	8.27086	0
0.0833	-14.3581	13.8247	65.589	11.9328	0
0.0840	-16.8017	13.2201	93.3609	12.5423	0
0.0847	-16.1794	6.20012	73.5209	10.1019	0
0.0853	-10.7002	1.31176	50.6343	7.96482	0
0.0860	-5.81304	-2.03938	62.8413	8.27086	0
0.0867	-2.15523	-5.70821	70.1671	10.4053	0
0.0873	-1.22939	-4.78588	62.8413	11.0174	0
0.0880	-0.622283	-0.512407	62.8413	8.57428	0
0.0887	4.87202	2.23409	59.1804	5.21833	0
0.0893	11.277	4.67315	46.6663	3.69338	0
0.0900	12.8099	6.80476	35.6796	3.0813	0
0.0907	14.0241	4.9806	23.1695	2.1658	0
0.0913	15.8606	1.31176	10.3523	1.86238	0
0.0920	15.8606	-1.1273	1.50315	2.47184	0
0.0927	16.4677	-2.96171	-0.0242443	3.69338	0
0.0933	15.8606	-2.96171	4.85695	5.52437	0
0.0940	11.277	-1.73194	-3.07499	7.04933	0
0.0947	6.08624	-2.96171	-14.3688	7.96482	0
0.0953	1.21421	-4.78588	5.16404	8.57428	0
0.0960	-2.15523	-3.8738	20.1188	11.0174	0
0.0967	0.288375	-5.09333	-13.1485	15.8983	0
0.0973	2.73198	-8.45471	-44.8843	16.5103	0
0.0980	-0.0151776	-8.75191	-37.2555	9.48978	0
0.0987	-0.318731	-8.14727	-23.8281	4.60887	0
0.0993	4.56847	-9.97144	-17.1125	1.86238	0
0.1000	7.61918	-9.97144	-7.04298	-6.07367	0
0.1007	7.01207	-8.14727	-0.634393	-11.2606	0
0.1013	4.87202	-7.53238	4.85695	-10.3451	0
0.1020	3.96136	-6.00541	9.43509	-10.6512	0
0.1027	3.96136	-4.47844	10.0452	-10.9572	0
0.1033	1.21421	-6.92774	17.9812	-10.0417	0
0.1040	-1.83649	-8.45471	25.6101	-14.0071	0
0.1047	-4.58365	-5.40077	29.8811	-21.6371	0
0.1053	-7.02725	-3.56635	43.9226	-27.1301	0
0.1060	-6.11659	-5.70821	48.8038	-31.0981	0
0.1067	-4.2801	-7.53238	41.7851	-31.7076	0
0.1073	-7.63436	-4.78588	63.1484	-29.8766	0
0.1080	-11.9145	-2.96171	80.5437	-27.7396	0
0.1087	-10.078	-5.70821	39.6476	-21.9432	0
0.1093	-7.02725	-8.14727	-3.68514	-15.2286	0
0.1100	-7.95309	-7.83983	-6.43283	-13.3976	0
0.1107	-10.7002	-5.70821	-9.18052	-12.1761	0
0.1113	-9.1673	-2.65427	-21.0804	-9.42962	0
0.1120	-4.90238	-1.43474	-27.489	-8.2107	0
0.1127	-3.97654	-3.25891	-40.3062	-7.90466	0
0.1133	-7.95309	-3.8738	-52.8203	-5.76763	0
0.1140	-10.078	-4.47844	-55.568	-3.6306	0
0.1147	-9.7744	-6.31285	-59.2289	-1.19015	0
0.1153	-9.47085	-6.31285	-62.5867	-0.884108	0
0.1160	-7.02725	-6.31285	-65.9405	-0.274649	0
0.1167	-4.58365	-7.83983	-68.0781	2.77788	0
0.1173	-6.11659	-6.92774	-56.1782	3.0813	0
0.1180	-5.81304	-9.97144	-49.7696	0.0313885	0
0.1187	-1.22939	-18.8258	-51.9031	0.0313885	0
0.1193	-2.15523	-18.2109	-23.521	0.946885	0
0.1200	-7.63436	-7.22494	5.4671	-3.02114	0
0.1207	-8.56019	0.707122	-17.1125	-3.6306	0
0.1213	-8.86374	2.53129	-40.0032	1.25031	0
0.1220	-11.6109	3.76107	-21.0804	2.47184	0
0.1227	-9.7744	4.9806	-4.60238	-0.884108	0
0.1233	-7.95309	5.89268	-2.77194	-2.10564	0
0.1240	-10.078	3.76107	6.07725	-1.19015	0
0.1247	-10.7002	-1.73194	14.6234	-1.19015	0
0.1253	-9.1673	-6.31285	18.2843	-1.79961	0
0.1260	-10.3815	-9.97144	21.9492	-2.7151	0
0.1267	-10.7002	-10.8938	23.7796	-3.6306	0
0.1273	-8.86374	-8.14727	27.1375	-3.32718	0
0.1280	-6.11659	-7.83983	24.6929	-1.19015	0
0.1287	-1.53294	-11.4984	18.2843	0.946885	0
0.1293	2.12487	-8.45471	22.5594	2.1658	0
0.1300	3.64263	1.61921	17.064	3.38734	0
0.1307	7.61918	10.1662	-0.0242443	5.82779	0
0.1313	12.1876	12.6052	11.8757	10.7113	0
0.1320	12.1876	11.3857	22.2523	16.2043	0
0.1327	12.1876	11.3857	-16.8094	18.3413	0
0.1333	13.1135	13.8247	-54.6508	18.3413	0
0.1340	9.75922	15.6592	-54.9579	21.0878	0
0.1347	4.56847	16.5712	-57.7015	22.6128	0
0.1353	2.12487	16.5712	-64.4172	19.5629	0
0.1360	2.73198	15.0443	-60.1421	16.5103	0
0.1367	3.03553	15.0443	-61.9766	14.6793	0
0.1373	4.56847	13.8247	-65.3304	11.6268	0
0.1380	8.52984	9.25407	-60.7563	9.79582	0
0.1387	11.277	7.41965	-55.8711	8.88032	0
0.1393	9.44049	8.94663	-45.8016	6.43987	0
0.1400	9.13694	6.50757	-35.425	4.60887	0
0.1407	11.277	4.05826	-28.4063	3.69338	0
0.1413	10.6699	6.50757	-8.87343	2.1658	0
0.1420	10.3663	7.11221	10.6554	2.77788	0
0.1427	11.5805	3.76107	19.5086	3.38734	0
0.1433	6.70852	1.92665	50.0241	0.0313885	0
0.1440	3.03553	1.31176	78.4062	-2.10564	0
0.1447	8.22628	2.53129	57.9601	0.946885	0
0.1453	11.5805	4.36571	33.5461	2.1658	0
0.1460	8.83339	1.92665	41.175	0.640848	0
0.1467	10.3663	0.0922333	45.1429	-0.580687	0
0.1473	13.7206	2.83873	38.7344	-0.580687	0
0.1480	10.3663	2.83873	40.5648	0.0313885	0
0.1487	8.52984	-0.819851	37.207	0.0313885	0
0.1493	11.277	1.01457	26.2202	-0.884108	0
0.1500	11.8841	3.45362	15.2335	-0.884108	0
0.1507	10.0628	0.707122	4.2468	-0.580687	0
0.1513	10.6699	0.0922333	-2.77194	-0.884108	0
0.1520	10.9734	1.92665	-14.3688	-0.884108	0
0.1527	7.61918	-2.65427	-29.3195	0.946885	0
0.1533	5.78268	-15.1672	-29.3195	2.47184	0
0.1540	6.70852	-34.7002	-32.3743	1.86238	0
0.1547	4.26492	-58.4964	-45.1914	0.946885	0
0.1553	-2.15523	-73.7559	-28.0992	3.0813	0
0.1560	-3.67299	-72.8438	-7.96022	6.43987	0
0.1567	-0.318731	-61.2429	-37.2555	5.21833	0
0.1573	0.288375	-43.8518	-68.6882	2.47184	0
0.1580	-3.06588	-24.6263	-60.4492	1.86238	0
0.1587	-4.90238	-1.73194	-48.8523	-1.49618	0
0.1593	-5.20593	22.9866	-41.5265	-4.5461	0
0.1600	-4.90238	37.6312	-25.6586	-1.49618	0
0.1607	-3.67299	36.7191	-14.3688	-0.274649	0
0.1613	-1.83649	31.5233	-4.90544	-3.32718	0
0.1620	-0.0151776	20.2401	9.43509	-2.41168	0
0.1627	-0.318731	-2.34682	19.2015	0.640848	0
0.1633	-1.53294	-21.5723	27.7476	-0.580687	0
0.1640	-0.318731	-24.9337	33.8491	-1.19015	0
0.1647	-0.622283	-18.2109	35.9867	0.0313885	0
0.1653	-7.95309	-8.45471	47.2765	-1.79961	0
0.1660	-16.4981	-0.819851	51.2444	-3.02114	0
0.1667	-21.3701	2.53129	44.5328	-2.7151	0
0.1673	-25.0431	6.80476	64.3687	-2.7151	0
0.1680	-25.0431	14.1322	81.764	-2.10564	0
0.1687	-19.5488	21.1522	45.7531	0.0313885	0
0.1693	-16.1794	27.5572	4.55389	0.946885	0
0.1700	-18.0159	31.2261	0.27881	0.33481	0
0.1707	-17.7123	31.2261	-2.46484	0.0313885	0
0.1713	-14.3581	31.5233	-12.8414	-0.580687	0
0.1720	-12.8251	29.3917	-16.1993	-0.884108	0
0.1727	-8.86374	24.8107	-22.9109	-1.49618	0
0.1733	-0.318731	22.3717	-30.2367	-1.49618	0
0.1740	7.92273	19.9326	-32.0672	-0.580687	0
0.1747	13.1135	14.7471	-35.1179	0.946885	0
0.1753	18.6078	12.0006	-34.8149	2.1658	0
0.1760	21.3549	8.02429	-36.0352	2.77788	0
0.1767	20.1256	0.0922333	-40.3062	1.86238	0
0.1773	17.9855	-2.34682	-29.6266	0.946885	0
0.1780	14.9348	2.83873	-21.9977	0.946885	0
0.1787	7.61918	4.67315	-25.3555	0.946885	0
0.1793	-1.22939	3.45362	-0.941488	1.55634	0
0.1800	-7.02725	7.11221	27.4405	2.77788	0
0.1807	-8.86374	10.4736	9.13203	4.60887	0
0.1813	-7.95309	8.33174	-11.314	3.9968	0
0.1820	-8.86374	7.11221	8.21479	0.33481	0
0.1827	-11.6109	8.02429	27.4405	-2.7151	0
0.1833	-12.5216	8.63918	33.5461	-2.41168	0
0.1840	-12.5216	11.0782	43.0054	-3.6306	0
0.1847	-13.4474	12.6052	46.3632	-6.07367	0
0.1853	-14.3581	10.4736	46.3632	-4.24267	0
0.1860	-14.3581	12.9127	50.9414	0.0313885	0
0.1867	-12.5216	19.9326	51.2444	1.86238	0
0.1873	-9.1673	20.8447	47.5835	3.38734	0
0.1880	-8.25664	17.1861	39.9547	2.77788	0
0.1887	-11.6109	14.4396	31.1055	-0.884108	0
0.1893	-14.3581	11.0782	31.7156	-0.884108	0
0.1900	-15.2687	2.23409	25.6101	0.33481	0
0.1907	-18.0159	-15.4644	10.6554	-1.49618	0
0.1913	-19.5488	-32.8658	22.5594	-0.580687	0
0.1920	-15.8758	-34.9974	33.8491	3.69338	0
0.1927	-10.7002	-34.7002	-0.941488	2.77788	0
0.1933	-7.02725	-49.3448	-38.4758	0.0313885	0
0.1940	-7.02725	-66.7359	-41.2234	0.946885	0
0.1947	-9.1673	-69.1852	-40.0032	0.946885	0
0.1953	-9.1673	-57.5843	-42.1367	-1.19015	0
0.1960	-5.50948	-39.5783	-40.3062	-1.79961	0
0.1967	-1.53294	-21.2649	-42.1367	0.33481	0
0.1973	0.910659	-5.40077	-40.3062	2.77788	0
0.1980	4.26492	8.33174	-39.6961	1.25031	0
0.1987	7.31562	14.7471	-48.5493	-3.32718	0
0.1993	7.61918	12.2978	-42.1367	-3.6306	0
0.2000	6.08624	11.6931	-22.6078	-0.884108	0
0.2007	3.64263	13.5173	-12.8414	-2.7151	0
0.2013	3.33908	13.5173	2.41635	-5.76763	0
0.2020	8.83339	14.4396	22.2523	-7.2952	0
0.2027	16.7713	14.7471	35.0694	-8.2107	0
0.2033	21.0514	15.6592	63.7586	-8.2107	0
0.2040	21.3549	24.2061	86.3422	-6.37709	0
0.2047	20.4291	37.6312	61.9281	-5.46159	0
0.2053	19.2149	47.0902	35.3765	-4.85213	0
0.2060	16.4677	51.9786	45.446	-3.6306	0
0.2067	9.75922	50.7488	53.9921	-4.24267	0
0.2073	0.910659	44.0363	50.0241	-4.5461	0
0.2080	-7.95309	36.4116	51.2444	-2.7151	0
0.2087	-15.2687	30.3037	48.1937	-1.79961	0
0.2093	-20.763	26.3377	38.4273	-6.37709	0
0.2100	-24.1173	24.8107	30.1882	-8.2107	0
0.2107	-27.4715	22.6791	21.6421	-3.6306	0
0.2113	-29.0045	17.4936	18.2843	-1.79961	0
0.2120	-25.6502	11.6931	14.9305	-5.46159	0
0.2127	-21.6737	7.11221	8.21479	-5.76763	0
0.2133	-18.623	4.67315	7.91173	-2.10564	0
0.2140	-13.4474	1.92665	1.8062	-1.79961	0
0.2147	-13.1287	-1.73194	-7.35007	-2.7151	0
0.2153	-17.1052	-4.18124	10.0452	-0.884108	0
0.2160	-12.8251	-7.83983	22.8624	0.946885	0
0.2167	-2.45878	-12.1133	-6.73992	4.30284	0
0.2173	-0.622283	-10.2789	-33.8976	6.74329	0
0.2180	-5.50948	-13.9477	-29.0164	5.21833	0
0.2187	-10.7002	-34.3928	-22.6078	3.38734	0
0.2193	-18.9265	-52.0913	-17.4196	4.60887	0
0.2200	-27.4715	-51.7838	-6.43283	3.69338	0
0.2207	-31.4481	-42.9397	0.893	0.946885	0
0.2213	-35.713	-36.5244	10.0452	0.640848	0
0.2220	-42.4367	-30.1193	17.3711	-0.884108	0
0.2227	-45.4874	-21.8798	16.7609	-4.5461	0
0.2233	-47.0052	-17.2989	24.6929	-4.5461	0
0.2240	-51.5888	-13.9477	36.5968	-4.85213	0
0.2247	-56.7796	-7.22494	41.175	-8.51412	0
0.2253	-56.476	-11.8059	50.0241	-7.2952	0
0.2260	-52.1959	-43.2369	51.2444	-3.93664	0
0.2267	-50.0559	-77.4247	43.9226	-5.76763	0
0.2273	-48.8417	-81.3907	61.3139	-6.68313	0
0.2280	-41.8144	-65.8238	78.7092	-4.85213	0
0.2287	-28.3974	-51.1792	48.1937	-7.59862	0
0.2293	-10.7002	-31.0314	10.3523	-10.6512	0
0.2300	9.75922	-2.34682	4.2468	-7.2952	0
0.2307	25.6199	19.6252	-0.0242443	-3.6306	0
0.2313	26.5305	32.4456	-11.9282	-3.6306	0
0.2320	21.3549	42.8167	-18.3368	-3.6306	0
0.2327	22.2656	44.9586	-25.9657	-1.79961	0
0.2333	23.7985	29.3917	-34.8149	0.946885	0
0.2340	24.1021	6.50757	-42.4437	3.69338	0
0.2347	28.9741	-8.14727	-48.5493	3.38734	0
0.2353	33.2542	-10.2789	-49.4625	1.25031	0
0.2360	32.6471	-6.31285	-54.3477	2.47184	0
0.2367	34.1649	-2.65427	-58.3117	4.60887	0
0.2373	36.0014	0.0922333	-47.632	2.77788	0
0.2380	35.0755	10.1662	-43.9711	1.55634	0
0.2387	35.0755	26.9526	-45.4945	2.77788	0
0.2393	35.3943	34.8847	-13.1485	2.47184	0
0.2400	35.0755	33.0503	18.2843	0.946885	0
0.2407	39.0521	33.0503	-0.331339	1.55634	0
0.2413	41.4957	33.6651	-19.8601	2.77788	0
0.2420	39.6592	30.6112	-2.77194	1.86238	0
0.2427	43.317	26.6452	13.1	-0.580687	0
0.2433	50.6478	19.3177	18.2843	-2.7151	0
0.2440	50.3442	13.2201	26.5273	-3.93664	0
0.2447	44.8499	12.2978	30.7984	-2.7151	0
0.2453	39.9627	10.1662	32.9359	-2.41168	0
0.2460	31.4177	8.33174	34.7664	-5.76763	0
0.2467	21.6585	9.25407	33.239	-6.07367	0
0.2473	17.682	5.58524	34.4593	-1.49618	0
0.2480	14.6312	-0.215211	32.0187	0.33481	0
0.2487	7.01207	2.53129	22.8624	-0.580687	0
0.2493	0.288375	8.33174	21.9492	-0.274649	0
0.2500	-2.15523	11.0782	14.0132	0.946885	0
0.2507	-7.02725	12.6052	-3.07499	2.1658	0
0.2513	-17.1052	9.25407	6.38434	4.60887	0
0.2520	-21.6737	2.53129	14.3203	6.43987	0
0.2527	-17.4088	1.31176	-24.7454	8.27086	0
0.2533	-16.1794	1.92665	-67.4679	8.88032	0
0.2540	-18.9265	-1.43474	-76.9273	5.52437	0
0.2547	-18.0159	-2.96171	-80.2851	3.69338	0
0.2553	-14.0545	-4.47844	-84.2531	5.52437	0
0.2560	-13.7509	-8.14727	-79.675	6.43987	0
0.2567	-15.5723	-8.14727	-74.1836	7.35536	0
0.2573	-13.7509	-6.00541	-66.8578	7.96482	0
0.2580	-8.25664	-5.40077	-60.1421	5.52437	0
0.2587	-4.90238	-4.47844	-53.4305	3.69338	0
0.2593	-4.2801	-4.47844	-33.8976	4.60887	0
0.2600	-0.318731	-6.31285	-18.9469	3.0813	0
0.2607	4.26492	-6.92774	-15.8922	0.33481	0
0.2613	1.51776	-6.31285	0.893	0.946885	0
0.2620	-3.06588	-7.22494	18.2843	1.25031	0
0.2627	-2.15523	-6.31285	22.8624	0.0313885	0
0.2633	-2.45878	-4.18124	50.6343	-0.580687	0
0.2640	-7.95309	-5.09333	78.4062	-3.6306	0
0.2647	-8.86374	-7.22494	57.35	-8.51412	0
0.2653	-4.2801	-6.92774	32.0187	-10.0417	0
0.2660	-3.36944	-4.47844	37.207	-8.2107	0
0.2667	-3.06588	-5.09333	37.5141	-7.59862	0
0.2673	-0.318731	-8.14727	26.5273	-6.07367	0
0.2680	-1.53294	-8.14727	24.0827	-2.7151	0
0.2687	-5.81304	-4.47844	22.2523	-1.19015	0
0.2693	-7.3308	-3.56635	17.6741	-1.19015	0
0.2700	-7.95309	-5.40077	12.7929	-1.19015	0
0.2707	-8.86374	-4.47844	4.2468	-1.19015	0
0.2713	-7.95309	-2.96171	-1.24454	-0.884108	0
0.2720	-7.02725	-4.78588	-9.79067	-0.274649	0
0.2727	-5.81304	-6.00541	-20.7774	0.0313885	0
0.2733	-3.06588	-3.56635	-19.25	1.25031	0
0.2740	-0.0151776	-1.73194	-25.0484	3.38734	0
0.2747	-1.53294	-1.1273	-40.3062	3.69338	0
0.2753	-7.95309	-1.73194	-23.8281	2.1658	0
0.2760	-12.218	-3.25891	-4.60238	0.946885	0
0.2767	-11.3073	-2.03938	-37.2555	2.77788	0
0.2773	-12.218	-5.70821	-72.9633	4.9123	0
0.2780	-16.4981	-23.7142	-67.1649	5.52437	0
0.2787	-15.2687	-39.8858	-56.7883	3.69338	0
0.2793	-11.0038	-34.3928	-53.1234	0.0313885	0
0.2800	-10.7002	-21.8798	-39.6961	-1.79961	0
0.2807	-10.078	-16.0793	-29.0164	-2.10564	0
0.2813	-5.50948	-9.05936	-19.5571	-6.68313	0
0.2820	-1.53294	-0.819851	-2.77194	-13.0916	0
0.2827	0.288375	-0.512407	11.8757	-12.7882	0
0.2833	0.591928	-5.70821	23.1695	-9.1262	0
0.2840	2.12487	-12.7179	32.9359	-9.1262	0
0.2847	6.70852	-18.2109	39.3445	-8.2107	0
0.2853	7.61918	-18.8258	50.6343	-3.6306	0
0.2860	3.64263	-19.1333	52.4647	0.0313885	0
0.2867	0.910659	-23.0993	43.9226	0.33481	0
0.2873	-0.622283	-23.7142	57.653	-0.884108	0
0.2880	-2.76233	-18.8258	71.0803	-3.32718	0
0.2887	-1.53294	-12.7179	36.5968	-3.6306	0
0.2893	1.21421	-3.8738	-0.0242443	-0.884108	0
0.2900	1.21421	2.83873	-0.0242443	0.946885	0
0.2907	0.288375	3.14618	-4.29529	0.33481	0
0.2913	3.96136	4.67315	-18.3368	-0.274649	0
0.2920	11.277	10.4736	-18.9469	-0.580687	0
0.2927	16.4677	14.7471	-25.9657	-0.580687	0
0.2933	14.6312	19.9326	-40.3062	-0.580687	0
0.2940	11.5805	29.0842	-43.0539	0.0313885	0
0.2947	13.1135	38.5433	-49.4625	2.77788	0
0.2953	14.9348	44.0363	-51.6	6.43987	0
0.2960	14.9348	42.2121	-28.4063	9.18636	0
0.2967	15.2535	35.7968	-10.0937	10.1019	0
0.2973	16.1642	29.0842	-24.7454	11.3208	0
0.2980	16.1642	20.8447	-49.1594	13.1518	0
0.2987	16.7713	11.6931	-48.2422	12.8483	0
0.2993	17.682	8.33174	-14.979	11.0174	0
0.3000	15.2535	8.63918	10.0452	11.3208	0
0.3007	13.1135	8.33174	-7.96022	10.1019	0
0.3013	13.1135	8.33174	-27.7961	7.35536	0
0.3020	11.277	8.33174	-12.8414	7.04933	0
0.3027	7.92273	6.80476	3.94374	7.35536	0
0.3033	6.70852	5.58524	8.21479	4.60887	0
0.3040	7.01207	5.58524	18.5914	0.0313885	0
0.3047	9.44049	4.67315	27.1375	-3.32718	0
0.3053	14.6312	4.67315	28.3578	-3.93664	0
0.3060	16.4677	4.67315	30.1882	-3.02114	0
0.3067	15.2535	3.76107	30.4913	-3.02114	0
0.3073	17.682	3.45362	29.8811	-3.02114	0
0.3080	20.4291	3.14618	27.4405	0.33481	0
0.3087	17.0749	1.92665	26.2202	3.0813	0
0.3093	10.9734	1.61921	30.7984	1.86238	0
0.3100	6.38979	1.01457	23.7796	0.946885	0
0.3107	2.42842	0.0922333	10.3523	1.86238	0
0.3113	-1.53294	0.0922333	24.3898	2.77788	0
0.3120	-5.50948	-0.512407	32.6288	3.38734	0
0.3127	-7.02725	-1.73194	-7.35007	3.0813	0
0.3133	-4.90238	-0.215211	-43.0539	3.69338	0
0.3140	-4.2801	0.0922333	-41.5265	7.35536	0
0.3147	-8.56019	-3.25891	-43.0539	9.18636	0
0.3153	-13.7509	-2.96171	-54.0406	6.43987	0
0.3160	-14.6616	1.31176	-57.0914	3.9968	0
0.3167	-11.0038	0.399677	-55.8711	2.47184	0
0.3173	-9.1673	-1.73194	-50.6828	1.25031	0
0.3180	-10.3815	1.92665	-46.7148	3.38734	0
0.3187	-10.078	4.36571	-44.8843	2.77788	0
0.3193	-7.3308	-0.512407	-29.0164	-1.79961	0
0.3200	-5.81304	-4.18124	-11.9282	-4.5461	0
0.3207	-3.97654	-1.73194	-7.96022	-5.76763	0
0.3213	-1.83649	-6.00541	5.4671	-8.82016	0
0.3220	-2.45878	-24.3188	21.6421	-10.9572	0
0.3227	-3.36944	-42.0174	28.0507	-12.7882	0
0.3233	-1.53294	-42.0174	54.9053	-14.0071	0
0.3240	-3.36944	-31.0314	80.8468	-11.5667	0
0.3247	-7.63436	-21.8798	58.8733	-10.3451	0
0.3253	-5.50948	-15.1672	30.1882	-13.0916	0
0.3260	-1.53294	-6.92774	35.6796	-13.7037	0
0.3267	-3.06588	0.0922333	43.9226	-11.2606	0
0.3273	-4.2801	2.83873	39.6476	-8.82016	0
0.3280	-2.45878	3.14618	38.4273	-6.37709	0
0.3287	-3.36944	3.76107	35.6796	-6.37709	0
0.3293	-4.2801	3.76107	28.0507	-6.37709	0
0.3300	-0.622283	0.399677	16.4538	-2.10564	0
0.3307	-0.622283	-4.78588	7.91173	0.33481	0
0.3313	-7.02725	-6.31285	7.30159	-2.41168	0
0.3320	-9.47085	-4.47844	0.585905	-4.5461	0
0.3327	-7.63436	-5.09333	-11.9282	-3.32718	0
0.3333	-7.95309	-4.47844	-11.011	-0.580687	0
0.3340	-7.95309	1.31176	-16.5023	2.1658	0
0.3347	-5.20593	6.50757	-31.154	3.38734	0
0.3353	-7.63436	6.50757	-15.5891	5.21833	0
0.3360	-13.1287	5.58524	1.50315	7.35536	0
0.3367	-10.7002	5.89268	-29.6266	7.35536	0
0.3373	-7.02725	6.50757	-61.3664	7.04933	0
0.3380	-10.3815	6.50757	-54.0406	8.88032	0
0.3387	-11.0038	6.20012	-41.8336	7.35536	0
0.3393	-4.2801	5.58524	-35.425	4.60887	0
0.3400	-1.22939	7.11221	-20.7774	3.69338	0
0.3407	-1.22939	8.63918	-5.82268	2.77788	0
0.3413	3.96136	8.02429	4.85695	2.1658	0
0.3420	10.6699	5.58524	12.7929	3.38734	0
0.3427	14.9348	6.20012	21.9492	4.60887	0
0.3433	17.0749	9.25407	38.1242	3.9968	0
0.3440	12.1876	6.50757	47.2765	2.47184	0
0.3447	0.910659	0.0922333	50.3312	1.86238	0
0.3453	-9.7744	-0.215211	65.8921	2.77788	0
0.3460	-20.4595	1.31176	71.3874	2.1658	0
0.3467	-33.8917	0.0922333	63.4515	0.640848	0
0.3473	-44.8803	2.83873	84.2046	0.946885	0
0.3480	-49.4488	5.27779	100.073	0.946885	0
0.3487	-52.803	1.61921	61.3139	0.33481	0
0.3493	-60.1338	0.0922333	21.6421	2.77788	0
0.3500	-71.1224	-9.05936	19.2015	4.30284	0
0.3507	-83.3253	-40.1932	12.4858	2.77788	0
0.3513	-93.7068	-69.4824	-5.21253	0.946885	0
0.3520	-92.7809	-72.8438	-13.7587	-0.884108	0
0.3527	-72.6402	-60.9354	-21.0804	-3.32718	0
0.3533	-39.0824	-46.5983	-25.6586	-0.884108	0
0.3540	-6.11659	-27.9774	-26.5758	1.86238	0
0.3547	19.5184	-7.22494	-29.6266	0.640848	0
0.3553	36.0014	12.0006	-26.5758	-0.884108	0
0.3560	44.2428	27.8647	-22.9109	-0.884108	0
0.3567	49.4336	37.6312	-24.7454	-0.884108	0
0.3573	57.0528	33.9726	-15.5891	-0.884108	0
0.3580	65.9013	11.0782	-9.18052	-1.79961	0
0.3587	70.1814	-13.9477	-11.9282	-4.85213	0
0.3593	68.6485	-22.1872	11.2655	-5.46159	0
0.3600	66.2049	-27.3728	35.6796	-2.7151	0
0.3607	64.9907	-51.1792	12.1828	-1.79961	0
0.3613	61.0293	-82.6103	-14.0617	-3.6306	0
0.3620	53.0914	-95.1232	-1.85469	-6.98917	0
0.3627	40.2663	-84.1372	14.6234	-10.9572	0
0.3633	22.2656	-68.2629	21.9492	-13.0916	0
0.3640	3.64263	-64.2968	32.9359	-14.9226	0
0.3647	-14.3581	-69.4824	39.3445	-17.0596	0
0.3653	-32.0552	-67.9554	44.5328	-14.6192	0
0.3660	-45.1838	-53.9257	50.0241	-10.0417	0
0.3667	-48.5381	-31.3388	50.9414	-10.6512	0
0.3673	-45.1838	-5.40077	52.1617	-10.9572	0
0.3680	-39.0824	12.9127	48.8038	-9.42962	0
0.3687	-32.6623	25.7331	40.2577	-10.3451	0
0.3693	-26.2573	43.1242	40.2577	-9.42962	0
0.3700	-21.3701	58.6911	32.0187	-3.93664	0
0.3707	-20.763	58.9985	15.5406	-1.79961	0
0.3713	-23.5102	55.3297	28.3578	-2.10564	0
0.3720	-20.4595	63.2618	35.9867	2.77788	0
0.3727	-15.8758	74.5552	-3.68514	7.96482	0
0.3733	-13.4474	81.5752	-40.6133	9.18636	0
0.3740	-6.7237	87.3756	-43.0539	10.1019	0
0.3747	2.12487	88.2877	-44.2742	11.9328	0
0.3753	3.96136	80.6631	-48.5493	13.7638	0
0.3760	6.70852	71.2041	-49.7696	15.5948	0
0.3767	12.8099	63.2618	-55.8711	15.2888	0
0.3773	14.9348	51.0562	-54.9579	12.8483	0
0.3780	16.1642	34.5772	-48.5493	9.79582	0
0.3787	17.682	20.5373	-46.7148	8.57428	0
0.3793	15.8606	13.8247	-35.7281	8.57428	0
0.3800	16.1642	12.9127	-25.6586	8.27086	0
0.3807	21.0514	14.1322	-23.8281	7.65879	0
0.3813	20.1256	11.6931	-8.26328	5.82779	0
0.3820	14.9348	6.80476	8.21479	2.1658	0
0.3827	14.9348	5.58524	11.8757	1.25031	0
0.3833	17.3784	7.41965	36.2897	2.1658	0
0.3840	17.3784	8.33174	61.9281	-0.884108	0
0.3847	20.4291	8.33174	40.2577	-3.6306	0
0.3853	24.1021	8.02429	14.6234	-2.7151	0
0.3860	24.1021	5.89268	22.8624	-4.5461	0
0.3867	25.9234	3.76107	30.7984	-8.82016	0
0.3873	28.6706	3.14618	24.9999	-7.2952	0
0.3880	28.0635	3.76107	21.032	-3.93664	0
0.3887	29.2777	3.76107	16.1508	-2.7151	0
0.3893	34.1649	-2.96171	10.3523	-1.49618	0
0.3900	36.0014	-17.2989	2.72345	-0.580687	0
0.3907	33.8613	-30.1193	-6.43283	0.946885	0
0.3913	32.6471	-32.2509	-10.0937	1.25031	0
0.3920	34.1649	-26.1533	-21.3875	-0.884108	0
0.3927	36.0014	-19.1333	-35.7281	0.0313885	0
0.3933	36.0014	-13.6403	-31.154	3.69338	0
0.3940	34.1649	-4.47844	-32.3743	1.86238	0
0.3947	33.5578	5.27779	-48.5493	-1.19015	0
0.3953	33.2542	6.80476	-32.9844	2.77788	0
0.3960	30.5071	3.14618	-13.1485	6.13383	0
0.3967	31.4177	4.36571	-42.1367	3.69338	0
0.3973	34.1649	6.50757	-70.8258	2.77788	0
0.3980	32.0248	5.58524	-61.9766	3.69338	0
0.3987	30.2035	4.36571	-55.2609	2.47184	0
0.3993	30.8106	3.76107	-53.1234	3.0813	0
0.4000	28.0635	2.83873	-36.6453	5.52437	0
0.4007	23.1763	3.76107	-26.2687	6.13383	0
0.4013	18.6078	5.27779	-20.7774	4.60887	0
0.4020	14.9348	5.58524	-6.43283	2.47184	0
0.4027	14.6312	4.67315	5.77419	0.0313885	0
0.4033	15.8606	1.92665	12.4858	-1.49618	0
0.4040	16.7713	-0.512407	14.9305	-0.580687	0
0.4047	21.9621	-1.1273	18.2843	-0.580687	0
0.4053	27.7599	-2.34682	30.7984	-2.7151	0
0.4060	31.4177	-4.47844	32.9359	-5.15817	0
0.4067	36.3049	-4.18124	26.2202	-5.46159	0
0.4073	40.2663	-4.18124	47.8866	-2.7151	0
0.4080	38.1414	-8.14727	68.6397	-0.580687	0
0.4087	37.8227	-11.8059	40.8679	-1.79961	0
0.4093	41.4957	-13.0254	8.21479	-2.10564	0
0.4100	41.1921	-13.6403	3.0265	-0.274649	0
0.4107	36.6085	-14.5524	-2.77194	0.946885	0
0.4113	32.6471	-12.4207	-12.2313	2.77788	0
0.4120	29.5964	-8.45471	-18.3368	5.21833	0
0.4127	29.2777	-6.92774	-31.154	2.77788	0
0.4133	30.2035	-7.22494	-39.6961	1.55634	0
0.4140	28.6706	-7.22494	-43.0539	5.52437	0
0.4147	26.5305	-7.22494	-51.2929	6.74329	0
0.4153	28.367	-8.14727	-54.9579	2.77788	0
0.4160	33.2542	-7.53238	-56.7883	0.946885	0
0.4167	37.5191	-5.40077	-60.4492	-0.274649	0
0.4173	36.3049	-4.47844	-52.2102	-1.79961	0
0.4180	31.4177	-4.18124	-47.3249	-1.49618	0
0.4187	23.4798	-2.03938	-45.8016	-1.19015	0
0.4193	8.52984	-0.512407	-11.9282	-2.7151	0
0.4200	-8.86374	-0.819851	19.2015	-1.79961	0
0.4207	-19.8524	-1.73194	-1.85469	0.946885	0
0.4213	-29.9151	-2.65427	-22.6078	0.33481	0
0.4220	-46.0945	-2.34682	-5.51559	-1.79961	0
0.4227	-54.9431	-1.73194	6.38434	-4.5461	0
0.4233	-45.791	-0.215211	9.13203	-6.37709	0
0.4240	-27.168	0.707122	21.9492	-5.76763	0
0.4247	-9.47085	-6.31285	29.271	-6.37709	0
0.4253	-0.622283	-17.2989	32.6288	-7.59862	0
0.4260	-0.0151776	-15.4644	42.0882	-8.2107	0
0.4267	-2.76233	-19.1333	46.0562	-9.42962	0
0.4273	-7.63436	-52.3987	44.2257	-10.9572	0
0.4280	-10.078	-90.8498	42.3953	-11.8727	0
0.4287	-7.63436	-101.836	36.5968	-13.3976	0
0.4293	-2.45878	-94.2009	31.1055	-12.7882	0
0.4300	6.70852	-72.2289	19.5086	-10.3451	0
0.4307	22.5692	-34.7002	8.52188	-11.5667	0
0.4313	28.9741	1.31176	21.9492	-11.8727	0
0.4320	19.5184	28.1721	29.8811	-6.07367	0
0.4327	11.277	53.8027	-5.82268	-2.7151	0
0.4333	8.52984	70.2817	-42.4437	-6.68313	0
0.4340	-1.53294	73.0282	-45.8016	-7.90466	0
0.4347	-10.7002	67.8427	-47.9351	-4.5461	0
0.4353	-8.86374	55.3297	-56.7883	-2.7151	0
0.4360	-4.90238	42.5093	-55.2609	-2.10564	0
0.4367	-5.50948	37.6312	-53.1234	-0.274649	0
0.4373	-9.1673	30.6112	-53.4305	0.946885	0
0.4380	-14.9652	20.8447	-49.1594	1.55634	0
0.4387	-18.623	19.9326	-43.9711	-0.274649	0
0.4393	-18.623	20.2401	-36.3423	-3.6306	0
0.4400	-20.1559	11.6931	-27.489	-3.6306	0
0.4407	-22.5995	7.41965	-20.1672	0.0313885	0
0.4413	-21.9924	12.9127	-4.60238	2.47184	0
0.4420	-20.763	20.2401	8.21479	4.60887	0
0.4427	-21.6737	25.7331	16.4538	7.65879	0
0.4433	-24.4208	25.1182	44.2257	8.27086	0
0.4440	-28.0938	17.4936	67.4194	7.65879	0
0.4447	-30.5374	12.0006	45.1429	9.48978	0
0.4453	-31.4481	8.33174	16.4538	10.1019	0
0.4460	-39.0824	1.01457	20.1188	6.74329	0
0.4467	-48.5381	-2.65427	31.1055	3.9968	0
0.4473	-45.791	-7.22494	33.8491	3.9968	0
0.4480	-35.1059	-16.3868	34.7664	4.60887	0
0.4487	-29.9151	-16.3868	31.7156	4.30284	0
0.4493	-28.3974	-12.7179	24.6929	4.9123	0
0.4500	-19.8524	-15.4644	13.1	6.13383	0
0.4507	-8.25664	-15.4644	-0.941488	5.52437	0
0.4513	-5.50948	-36.5244	-5.82268	4.9123	0
0.4520	-7.95309	-106.714	-11.314	6.13383	0
0.4527	-7.95309	-176.903	-20.1672	4.9123	0
0.4533	-8.86374	-189.416	-17.4196	1.55634	0
0.4540	-18.9265	-162.566	-19.25	0.946885	0
0.4547	-36.3353	-124.412	-28.4063	3.9968	0
0.4553	-51.8924	-79.2489	-10.0937	4.9123	0
0.4560	-55.5502	-39.2709	7.91173	3.69338	0
0.4567	-47.0052	-8.45471	-16.5023	3.69338	0
0.4573	-31.4481	22.6791	-41.8336	4.60887	0
0.4580	-15.5723	51.3637	-34.8149	1.86238	0
0.4587	-5.20593	69.3697	-24.4383	-1.49618	0
0.4593	0.288375	75.1701	-16.5023	-0.884108	0
0.4600	7.61918	73.3357	-4.60238	0.946885	0
0.4607	14.9348	68.4576	1.19605	0.640848	0
0.4613	15.5571	65.7111	7.91173	-0.884108	0
0.4620	11.277	67.8427	18.2843	-1.49618	0
0.4627	10.6699	72.1162	25.9172	-0.884108	0
0.4633	12.8099	72.4236	37.5141	-1.79961	0
0.4640	11.5805	72.1162	44.8359	-3.6306	0
0.4647	3.03553	74.2478	43.0054	-4.24267	0
0.4653	-7.3308	68.1501	51.8546	-2.7151	0
0.4660	-12.218	52.5832	61.3139	-1.49618	0
0.4667	-13.4474	42.2121	57.9601	-2.10564	0
0.4673	-17.1052	40.3777	72.9108	-0.884108	0
0.4680	-19.8524	36.7191	91.2233	0.946885	0
0.4687	-15.2687	31.2261	65.2819	-2.10564	0
0.4693	-4.90238	28.7768	27.7476	-4.5461	0
0.4700	5.17558	24.8107	21.6421	-2.41168	0
0.4707	10.3663	15.3517	22.2523	-0.580687	0
0.4713	12.8099	6.20012	12.7929	0.0313885	0
0.4720	12.5064	4.36571	3.0265	3.0813	0
0.4727	8.22628	5.27779	-9.79067	3.38734	0
0.4733	3.96136	4.36571	-21.0804	1.86238	0
0.4740	5.47913	2.53129	-27.186	5.82779	0
0.4747	10.9734	1.31176	-32.9844	8.27086	0
0.4753	14.6312	1.92665	-32.9844	5.21833	0
0.4760	12.5064	2.53129	-30.8469	5.21833	0
0.4767	0.910659	0.399677	-32.0672	4.9123	0
0.4773	-18.9265	-1.43474	-24.7454	0.640848	0
0.4780	-40.9038	-0.819851	-20.4703	0.0313885	0
0.4787	-63.7916	-3.25891	-21.9977	0.946885	0
0.4793	-86.6795	-5.40077	5.77419	-2.41168	0
0.4800	-105.91	-3.8738	35.6796	-2.7151	0
0.4807	-112.618	-4.47844	14.9305	-0.884108	0
0.4813	-103.77	-9.3668	-8.87343	-3.02114	0
0.4820	-82.1111	-13.6403	10.6554	-3.6306	0
0.4827	-51.8924	-14.5524	26.2202	0.946885	0
0.4833	-22.9031	-12.1133	25.6101	2.47184	0
0.4840	-11.6109	-9.3668	38.1242	-0.884108	0
0.4847	-17.1052	-11.2012	46.3632	-4.24267	0
0.4853	-19.8524	-12.4207	45.1429	-5.15817	0
0.4860	-16.1794	-9.97144	49.414	-3.32718	0
0.4867	-14.0545	-10.8938	45.446	-3.32718	0
0.4873	-11.6109	-14.2449	42.0882	-4.5461	0
0.4880	-4.2801	-14.5524	64.9789	-3.6306	0
0.4887	0.910659	-15.1672	80.5437	-3.6306	0
0.4893	-3.36944	-15.1672	53.9921	-5.76763	0
0.4900	-12.218	-11.4984	14.3203	-5.46159	0
0.4907	-16.4981	-9.05936	4.55389	-5.15817	0
0.4913	-18.0159	-11.4984	28.9679	-5.46159	0
0.4920	-18.3194	-14.8598	39.0374	-3.32718	0
0.4927	-14.3581	-17.2989	3.63665	-2.41168	0
0.4933	-9.47085	-18.2109	-30.8469	-3.6306	0
0.4940	-7.95309	-16.3868	-29.9296	-2.7151	0
0.4947	-3.36944	-13.6403	-25.9657	-0.274649	0
0.4953	1.51776	-14.8598	-29.9296	-0.580687	0
0.4960	-5.50948	-17.2989	-24.1352	-2.41168	0
0.4967	-16.1794	-15.4644	-20.7774	-3.93664	0
0.4973	-18.9265	-13.3328	-22.3007	-4.5461	0
0.4980	-21.6737	-14.2449	-18.3368	-3.6306	0
0.4987	-24.4208	-12.7179	-17.7226	-2.41168	0
0.4993	-18.9265	-12.4207	-8.87343	-0.884108	0
0.5000	-12.8251	-16.3868	24.0827	0.640848	0
0.5007	-16.1794	-16.6942	49.1069	-0.580687	0
0.5013	-20.1559	-12.4207	40.2577	-3.6306	0
0.5020	-16.1794	-11.4984	21.3391	-6.07367	0
0.5027	-7.63436	-11.2012	28.9679	-7.2952	0
0.5033	-3.67299	-10.2789	66.8093	-7.2952	0
0.5040	-4.58365	-12.7179	87.2554	-5.15817	0
0.5047	-3.97654	-15.4644	61.621	-5.15817	0
0.5053	-2.76233	-13.6403	37.207	-6.98917	0
0.5060	-4.90238	-11.8059	44.8359	-6.37709	0
0.5067	-6.7237	-12.1133	53.685	-5.76763	0
0.5073	-8.86374	-12.1133	53.0749	-6.68313	0
0.5080	-14.3581	-11.4984	53.9921	-4.85213	0
0.5087	-18.9265	-10.5863	50.3312	-1.49618	0
0.5093	-18.623	-8.75191	43.0054	-2.7151	0
0.5100	-13.4474	-6.6203	33.8491	-4.5461	0
0.5107	-5.50948	-5.09333	22.8624	-1.49618	0
0.5113	1.21421	-4.47844	17.3711	1.86238	0
0.5120	6.70852	-2.65427	9.13203	-1.79961	0
0.5127	13.1135	0.399677	-4.29529	-4.5461	0
0.5133	13.1135	-0.215211	-6.12978	0.0313885	0
0.5140	5.47913	-2.96171	-10.0937	3.69338	0
0.5147	0.591928	-2.03938	-19.8601	1.86238	0
0.5153	-0.925836	-1.73194	-1.24454	0.946885	0
0.5160	-6.11659	-4.47844	14.6234	2.47184	0
0.5167	-7.02725	-4.47844	-16.8094	2.77788	0
0.5173	-0.0151776	-2.34682	-45.1914	3.38734	0
0.5180	6.70852	-3.56635	-38.4758	3.69338	0
0.5187	10.3663	-3.56635	-32.9844	3.69338	0
0.5193	16.4677	-1.43474	-29.0164	3.69338	0
0.5200	28.6706	-3.25891	-14.6719	2.47184	0
0.5207	41.4957	-7.83983	-8.26328	1.25031	0
0.5213	42.1028	-8.45471	-2.77194	0.946885	0
0.5220	31.7213	-2.96171	9.13203	-0.884108	0
0.5227	26.227	5.58524	15.5406	-2.41168	0
0.5233	28.367	7.41965	22.5594	-2.41168	0
0.5240	28.6706	6.80476	29.5781	-3.6306	0
0.5247	26.8493	14.1322	33.8491	-5.46159	0
0.5253	22.5692	5.58524	45.7531	-5.15817	0
0.5260	13.417	-36.2169	48.4967	-5.15817	0
0.5267	1.21421	-70.0973	41.175	-5.46159	0
0.5273	-11.6109	-67.6582	62.2312	-3.02114	0
0.5280	-18.9265	-50.2569	79.6265	-1.79961	0
0.5287	-20.1559	-30.1193	43.0054	-2.10564	0
0.5293	-25.6502	-3.56635	5.16404	-1.79961	0
0.5300	-34.1952	16.5712	3.63665	-0.274649	0
0.5307	-35.1059	28.1721	-0.941488	2.77788	0
0.5313	-37.2459	42.2121	-12.8414	5.52437	0
0.5320	-50.3594	52.2758	-16.5023	4.60887	0
0.5327	-61.348	51.0562	-25.0484	4.30284	0
0.5333	-64.7023	46.7828	-35.7281	7.65879	0
0.5340	-65.6281	43.1242	-42.4437	7.35536	0
0.5347	-58.6009	37.3237	-50.6828	4.30284	0
0.5353	-44.5616	33.9726	-52.2102	5.21833	0
0.5360	-32.6623	33.9726	-52.8203	5.52437	0
0.5367	-21.6737	32.1382	-57.3985	2.77788	0
0.5373	-4.58365	28.7768	-47.9351	2.77788	0
0.5380	13.1135	26.0303	-40.0032	5.21833	0
0.5387	27.7599	22.0642	-42.1367	5.82779	0
0.5393	42.1028	17.1861	-17.4196	5.21833	0
0.5400	54.9127	15.3517	10.0452	3.0813	0
0.5407	62.5471	18.7131	-10.4008	1.25031	0
0.5413	63.1542	22.0642	-34.8149	0.946885	0
0.5420	61.0293	19.0205	-21.9977	0.640848	0
0.5427	64.6871	14.1322	-6.12978	-0.884108	0
0.5433	72.0027	14.7471	1.8062	-3.02114	0
0.5440	69.8779	15.6592	12.1828	-7.2952	0
0.5447	57.3563	11.0782	16.4538	-8.2107	0
0.5453	46.0641	7.41965	19.8117	-5.76763	0
0.5460	39.6592	8.94663	24.6929	-5.15817	0
0.5467	37.8227	8.63918	22.5594	-4.5461	0
0.5473	38.7485	5.27779	20.1188	-2.7151	0
0.5480	38.1414	5.58524	16.4538	-5.46159	0
0.5487	36.0014	7.41965	10.0452	-6.68313	0
0.5493	35.0755	5.58524	11.8757	-1.79961	0
0.5500	32.3436	4.67315	4.85695	-1.49618	0
0.5507	26.5305	5.58524	-10.4008	-5.46159	0
0.5513	21.6585	4.67315	2.72345	-3.32718	0
0.5520	20.4291	3.45362	14.6234	1.25031	0
0.5527	20.1256	4.67315	-23.521	0.0313885	0
0.5533	19.2149	4.67315	-63.807	-2.7151	0
0.5540	21.3549	2.23409	-67.1649	-1.79961	0
0.5547	24.4057	1.92665	-67.1649	2.77788	0
0.5553	22.5692	3.76107	-72.6562	6.74329	0
0.5560	15.5571	3.76107	-70.5187	7.04933	0
0.5567	8.52984	2.23409	-66.8578	6.43987	0
0.5573	3.96136	2.23409	-61.6695	7.96482	0
0.5580	-0.925836	2.83873	-56.7883	5.52437	0
0.5587	-6.11659	-1.43474	-54.3477	1.25031	0
0.5593	-9.1673	-5.70821	-44.2742	0.640848	0
0.5600	-9.7744	-6.31285	-33.8976	0.0313885	0
0.5607	-7.95309	-7.83983	-29.0164	-2.7151	0
0.5613	-5.20593	-11.8059	-12.8414	-6.07367	0
0.5620	-0.622283	-10.5863	1.19605	-6.37709	0
0.5627	4.87202	-6.6203	7.60464	-5.46159	0
0.5633	5.78268	-7.22494	33.8491	-4.5461	0
0.5640	4.87202	-8.14727	52.7718	-2.7151	0
0.5647	6.70852	-6.92774	24.6929	-0.884108	0
0.5653	5.78268	-7.22494	-0.941488	-2.7151	0
0.5660	3.96136	-8.75191	7.30159	-6.98917	0
0.5667	8.52984	-9.67424	13.7102	-5.76763	0
0.5673	13.7206	-9.97144	13.1	-1.19015	0
0.5680	13.1135	-9.3668	18.2843	-2.41168	0
0.5687	9.75922	-8.14727	12.7929	-5.46159	0
0.5693	5.78268	-6.31285	4.85695	-2.7151	0
0.5700	1.21421	-4.18124	2.1133	0.0313885	0
0.5707	-1.83649	-4.47844	-11.6211	-0.884108	0
0.5713	-3.06588	-5.09333	-18.0297	-1.79961	0
0.5720	-4.2801	-2.34682	1.8062	-0.580687	0
0.5727	-3.67299	1.61921	10.3523	2.77788	0
0.5733	-1.83649	2.53129	-15.5891	5.52437	0
0.5740	2.12487	0.707122	-47.3249	6.43987	0
0.5747	3.96136	-2.96171	-53.7335	8.57428	0
0.5753	-2.45878	-6.31285	-31.154	11.3208	0
0.5760	-10.3815	-8.14727	-20.1672	11.0174	0
0.5767	-9.7744	-11.8059	-49.4625	8.27086	0
0.5773	-7.02725	-16.6942	-81.2024	7.04933	0
0.5780	-4.58365	-16.0793	-80.5922	6.13383	0
0.5787	-0.0151776	-11.4984	-72.3491	3.69338	0
0.5793	5.17558	-20.0454	-65.9405	3.0813	0
0.5800	9.13694	-44.7639	-52.2102	5.52437	0
0.5807	11.5805	-59.7159	-41.2234	7.35536	0
0.5813	9.44049	-49.9494	-31.457	5.52437	0
0.5820	5.47913	-31.9537	-13.1485	3.69338	0
0.5827	5.17558	-18.5184	3.63665	3.69338	0
0.5833	1.51776	-4.18124	14.6234	1.55634	0
0.5840	-7.02725	12.9127	20.4218	-3.02114	0
0.5847	-11.0038	26.6452	24.6929	-3.02114	0
0.5853	-11.6109	37.3237	35.9867	-0.884108	0
0.5860	-11.9145	42.8167	40.8679	-1.79961	0
0.5867	-10.078	40.0702	35.0694	-3.32718	0
0.5873	-9.47085	36.1042	50.9414	-1.79961	0
0.5880	-11.9145	33.6651	68.9468	0.0313885	0
0.5887	-6.7237	25.7331	40.2577	0.33481	0
0.5893	8.52984	17.4936	1.8062	-0.274649	0
0.5900	17.9855	17.4936	-2.77194	-1.19015	0
0.5907	17.682	19.0205	-3.68514	-0.580687	0
0.5913	16.7713	17.7908	-18.3368	1.25031	0
0.5920	18.9113	15.9666	-28.4063	3.69338	0
0.5927	21.0514	11.0782	-36.9524	4.60887	0
0.5933	22.8727	5.58524	-46.4117	2.47184	0
0.5940	21.6585	6.20012	-51.2929	0.33481	0
0.5947	16.7713	8.33174	-52.2102	3.38734	0
0.5953	12.1876	7.11221	-50.9899	5.82779	0
0.5960	5.47913	6.50757	-54.0406	4.60887	0
0.5967	-5.81304	7.11221	-57.7015	3.9968	0
0.5973	-12.218	5.27779	-47.632	4.60887	0
0.5980	-12.5216	2.23409	-40.3062	4.9123	0
0.5987	-18.3194	-0.215211	-40.0032	6.43987	0
0.5993	-27.168	-1.73194	-11.6211	6.13383	0
0.6000	-27.168	-0.819851	17.3711	4.60887	0
0.6007	-24.1173	0.0922333	1.19605	5.52437	0
0.6013	-25.6502	-2.34682	-16.8094	4.30284	0
0.6020	-27.168	-2.96171	-0.0242443	-1.19015	0
0.6027	-27.168	-0.512407	15.8437	-4.24267	0
0.6033	-26.5609	-0.215211	22.8624	-3.02114	0
0.6040	-23.5102	-2.03938	37.207	-1.79961	0
0.6047	-22.5995	-2.03938	48.4967	-1.79961	0
0.6053	-27.168	-2.65427	51.5515	-3.6306	0
0.6060	-22.296	-6.00541	53.0749	-6.37709	0
0.6067	-7.63436	-5.09333	55.8226	-8.2107	0
0.6073	-0.622283	-1.73194	61.9281	-9.73566	0
0.6080	-3.36944	-2.96171	57.0429	-10.9572	0
0.6087	-4.2801	-5.09333	44.8359	-9.1262	0
0.6093	-1.22939	-2.65427	47.8866	-7.90466	0
0.6100	0.288375	-2.34682	46.6663	-8.82016	0
0.6107	-2.15523	-6.92774	33.239	-5.46159	0
0.6113	-10.7002	-9.97144	46.6663	-1.49618	0
0.6120	-18.9265	-9.05936	60.4007	-1.79961	0
0.6127	-18.9265	-6.92774	23.7796	-2.41168	0
0.6133	-18.3194	-5.70821	-16.5023	-0.884108	0
0.6140	-25.3467	-5.70821	-17.1125	-1.19015	0
0.6147	-33.2694	-4.47844	-18.0297	-2.10564	0
0.6153	-36.3353	-3.56635	-28.4063	-1.79961	0
0.6160	-37.853	-5.09333	-26.5758	-1.19015	0
0.6167	-40.2966	-5.40077	-23.8281	-0.884108	0
0.6173	-40.9038	-3.56635	-26.8789	-0.274649	0
0.6180	-35.4094	-3.56635	-27.489	-0.274649	0
0.6187	-26.5609	-4.47844	-25.6586	0.0313885	0
0.6193	-21.6737	-3.56635	-16.5023	0.946885	0
0.6200	-18.623	-2.96171	-6.73992	-0.580687	0
0.6207	-11.6109	-2.96171	-0.941488	-2.7151	0
0.6213	-3.36944	-2.65427	13.4031	-3.02114	0
0.6220	1.21421	-2.03938	24.9999	-3.6306	0
0.6227	1.51776	1.01457	29.8811	-5.15817	0
0.6233	-1.53294	3.76107	59.1804	-5.76763	0
0.6240	-1.22939	2.53129	87.8655	-6.07367	0
0.6247	4.26492	0.707122	66.8093	-7.2952	0
0.6253	9.13694	1.01457	36.8999	-7.90466	0
0.6260	11.5805	1.31176	41.478	-5.46159	0
0.6267	15.8606	0.0922333	50.0241	-2.41168	0
0.6273	18.9113	-1.43474	47.5835	-1.19015	0
0.6280	19.5184	0.0922333	46.3632	-3.02114	0
0.6287	21.6585	1.61921	41.7851	-4.24267	0
0.6293	22.2656	-1.43474	35.6796	-0.580687	0
0.6300	19.5184	-0.819851	28.3578	1.55634	0
0.6307	17.9855	4.67315	17.9812	-1.79961	0
0.6313	16.4677	3.76107	13.1	-2.41168	0
0.6320	14.6312	3.14618	3.0265	-0.580687	0
0.6327	17.682	7.41965	-14.6719	-1.79961	0
0.6333	22.2656	-11.8059	-16.5023	-0.884108	0
0.6340	22.2656	-54.8378	-18.6399	3.0813	0
0.6347	19.2149	-78.0293	-30.2367	1.86238	0
0.6353	16.7713	-73.1512	-13.1485	-0.274649	0
0.6360	16.4677	-64.9117	8.21479	2.1658	0
0.6367	20.4291	-49.3448	-18.3368	3.38734	0
0.6373	24.7092	-21.2649	-48.8523	2.1658	0
0.6380	24.4057	1.92665	-43.0539	3.38734	0
0.6387	20.4291	16.5712	-35.7281	5.52437	0
0.6393	14.6312	29.3917	-34.8149	5.82779	0
0.6400	10.0628	37.3237	-24.7454	4.30284	0
0.6407	8.52984	37.6312	-17.7226	1.86238	0
0.6413	9.13694	34.2698	-12.5384	-0.274649	0
0.6420	11.277	30.3037	-0.941488	-1.79961	0
0.6427	14.6312	25.7331	10.6554	-3.32718	0
0.6433	13.7206	24.2061	21.032	-5.46159	0
0.6440	6.70852	29.3917	25.6101	-7.90466	0
0.6447	1.21421	37.3237	28.0507	-8.2107	0
0.6453	2.73198	37.9386	41.478	-6.98917	0
0.6460	8.52984	29.0842	47.5835	-7.90466	0
0.6467	10.3663	17.7908	42.0882	-8.82016	0
0.6473	3.96136	7.7271	59.7906	-6.98917	0
0.6480	-0.622283	-3.25891	74.7453	-4.85213	0
0.6487	3.03553	-11.2012	41.7851	-3.32718	0
0.6493	6.70852	-13.6403	4.55389	-0.580687	0
0.6500	6.70852	-15.7719	-3.68514	0.640848	0
0.6507	7.31562	-16.9914	-12.2313	0.640848	0
0.6513	4.87202	-6.92774	-23.218	2.47184	0
0.6520	0.910659	8.94663	-27.186	4.60887	0
0.6527	1.51776	12.2978	-39.393	4.60887	0
0.6533	3.64263	3.45362	-50.9899	4.60887	0
0.6540	1.82132	-4.18124	-53.1234	6.13383	0
0.6547	0.910659	-7.53238	-60.1421	9.18636	0
0.6553	2.73198	-9.05936	-67.4679	11.9328	0
0.6560	3.03553	-6.92774	-69.6055	12.8483	0
0.6567	2.12487	-3.8738	-68.9953	12.2363	0
0.6573	-0.318731	-0.819851	-59.8391	11.9328	0
0.6580	-5.50948	4.67315	-53.4305	12.2363	0
0.6587	-11.6109	7.41965	-47.3249	11.9328	0
0.6593	-16.8017	5.27779	-11.6211	7.35536	0
0.6600	-22.296	4.9806	21.6421	3.69338	0
0.6607	-27.168	7.7271	4.55389	4.60887	0
0.6613	-28.0938	7.11221	-21.0804	5.21833	0
0.6620	-25.6502	5.58524	-14.6719	1.25031	0
0.6627	-23.8137	7.7271	-2.77194	-1.79961	0
0.6633	-20.763	10.1662	2.1133	-2.10564	0
0.6640	-14.0545	9.85871	7.30159	-2.7151	0
0.6647	-7.02725	6.20012	10.9625	-3.6306	0
0.6653	-4.2801	-0.819851	15.5406	-3.6306	0
0.6660	-4.2801	-3.25891	17.6741	-2.7151	0
0.6667	-5.20593	0.707122	17.9812	-3.6306	0
0.6673	-5.20593	2.53129	26.8304	-5.46159	0
0.6680	-3.36944	-0.819851	30.1882	-5.46159	0
0.6687	-1.53294	-3.8738	25.6101	-3.6306	0
0.6693	4.26492	-5.70821	33.8491	-2.7151	0
0.6700	15.5571	-5.70821	32.3258	0.0313885	0
0.6707	22.2656	-2.65427	18.5914	1.86238	0
0.6713	22.2656	-0.819851	35.3765	0.0313885	0
0.6720	26.8493	-1.43474	48.1937	0.0313885	0
0.6727	36.0014	0.0922333	5.4671	2.77788	0
0.6733	38.445	1.92665	-33.8976	3.38734	0
0.6740	33.8613	1.01457	-31.457	3.38734	0
0.6747	25.0128	2.83873	-30.5438	4.30284	0
0.6753	14.6312	4.36571	-34.2047	3.9968	0
0.6760	9.44049	1.31176	-25.6586	3.9968	0
0.6767	10.0628	0.0922333	-21.9977	3.38734	0
0.6773	8.52984	1.01457	-20.1672	0.946885	0
0.6780	4.87202	-2.96171	-11.011	0.946885	0
0.6787	6.38979	-7.83983	-4.90544	2.1658	0
0.6793	8.52984	-6.6203	0.27881	0.946885	0
0.6800	8.22628	-5.40077	6.38434	-0.274649	0
0.6807	10.6699	-5.70821	11.2655	0.946885	0
0.6813	17.9855	-5.70821	26.2202	0.0313885	0
0.6820	20.4291	-8.45471	38.4273	-2.10564	0
0.6827	14.9348	-12.4207	43.9226	-2.7151	0
0.6833	9.75922	-9.97144	70.1671	-3.6306	0
0.6840	8.52984	-5.09333	93.6639	-5.76763	0
0.6847	7.61918	-6.00541	72.3006	-7.90466	0
0.6853	6.08624	-7.83983	47.5835	-7.59862	0
0.6860	3.03553	-6.92774	54.2952	-6.07367	0
0.6867	-3.36944	-6.31285	62.2312	-5.76763	0
0.6873	-7.63436	-5.70821	61.3139	-6.98917	0
0.6880	-5.20593	-2.65427	62.2312	-8.2107	0
0.6887	-2.15523	-2.65427	60.0936	-8.2107	0
0.6893	-3.36944	-6.92774	54.9053	-6.68313	0
0.6900	-6.42014	-9.97144	44.5328	-5.46159	0
0.6907	-9.7744	-9.05936	28.6608	-3.93664	0
0.6913	-13.1287	-7.83983	18.5914	-2.7151	0
0.6920	-15.5723	-8.14727	4.55389	-1.79961	0
0.6927	-17.4088	-7.22494	-11.9282	-0.884108	0
0.6933	-15.2687	-5.09333	-10.4008	1.55634	0
0.6940	-8.86374	-5.40077	-13.4516	4.60887	0
0.6947	-8.86374	-6.92774	-27.489	4.30284	0
0.6953	-15.8758	-6.31285	-10.0937	4.60887	0
0.6960	-14.3581	-6.00541	6.38434	6.74329	0
0.6967	-3.67299	-5.40077	-29.6266	5.21833	0
0.6973	2.42842	-3.56635	-61.9766	0.640848	0
0.6980	1.82132	-4.47844	-53.1234	0.640848	0
0.6987	0.910659	-9.3668	-47.3249	3.69338	0
0.6993	-1.22939	-10.2789	-47.3249	2.1658	0
0.7000	-5.20593	-6.92774	-32.9844	-0.580687	0
0.7007	-11.0038	-3.56635	-22.6078	-1.19015	0
0.7013	-16.1794	-1.1273	-18.6399	-1.79961	0
0.7020	-18.0159	-0.215211	-9.18052	-3.02114	0
0.7027	-18.9265	-1.1273	0.893	-3.32718	0
0.7033	-25.3467	0.707122	11.8757	-2.10564	0
0.7040	-33.5881	3.14618	16.4538	-2.41168	0
0.7047	-36.6388	1.92665	17.9812	-4.5461	0
0.7053	-36.3353	1.92665	29.8811	-5.46159	0
0.7060	-35.4094	5.27779	32.9359	-4.5461	0
0.7067	-34.4988	4.05826	26.5273	-3.6306	0
0.7073	-36.9424	0.0922333	47.2765	-3.02114	0
0.7080	-40.6002	1.01457	64.0616	-1.79961	0
0.7087	-35.1059	3.14618	29.5781	-0.884108	0
0.7093	-23.8137	1.61921	-7.04298	-0.884108	0
0.7100	-18.9265	1.01457	-9.48357	0.946885	0
0.7107	-21.0666	1.01457	-13.7587	2.47184	0
0.7113	-22.296	-0.819851	-27.186	2.47184	0
0.7120	-18.9265	2.53129	-34.2047	0.0313885	0
0.7127	-15.2687	6.20012	-42.7508	-1.79961	0
0.7133	-17.1052	1.01457	-50.3797	1.86238	0
0.7140	-21.6737	-2.96171	-57.3985	4.9123	0
0.7147	-20.1559	1.31176	-67.1649	2.77788	0
0.7153	-17.1052	1.31176	-69.6055	3.0813	0
0.7160	-21.0666	-3.56635	-70.5187	6.13383	0
0.7167	-25.0431	-1.1273	-73.8765	5.52437	0
0.7173	-21.0666	4.05826	-65.9405	6.74329	0
0.7180	-15.2687	3.76107	-63.1969	11.0174	0
0.7187	-12.8251	3.76107	-66.8578	10.7113	0
0.7193	-11.6109	4.67315	-38.4758	7.35536	0
0.7200	-7.63436	1.92665	-9.18052	4.9123	0
0.7207	0.288375	-2.03938	-26.8789	2.1658	0
0.7213	5.47913	-2.96171	-47.3249	1.86238	0
0.7220	5.78268	-3.25891	-35.425	2.47184	0
0.7227	8.22628	-4.47844	-21.9977	0.0313885	0
0.7233	12.8099	-5.40077	-11.9282	-0.580687	0
0.7240	10.6699	-3.56635	-0.941488	0.0313885	0
0.7247	5.78268	-0.215211	2.72345	-3.6306	0
0.7253	7.61918	1.31176	9.13203	-5.46159	0
0.7260	16.4677	2.23409	18.2843	-2.41168	0
0.7267	23.7985	3.45362	18.2843	-2.41168	0
0.7273	27.4564	3.76107	17.6741	-3.6306	0
0.7280	29.5964	4.67315	14.6234	-3.02114	0
0.7287	28.6706	4.67315	9.74218	-4.24267	0
0.7293	24.1021	4.05826	14.3203	-4.5461	0
0.7300	21.0514	5.58524	6.07725	-0.884108	0
0.7307	20.7327	6.50757	-10.4008	0.0313885	0
0.7313	18.3042	5.58524	8.21479	-1.19015	0
0.7320	17.0749	5.89268	21.9492	0.946885	0
0.7327	20.7327	7.41965	-18.9469	2.1658	0
0.7333	25.6199	5.58524	-55.2609	-1.49618	0
0.7340	28.0635	4.36571	-54.0406	-2.10564	0
0.7347	29.5964	3.14618	-53.7335	1.55634	0
0.7353	27.4564	-0.819851	-55.568	1.55634	0
0.7360	22.8727	-2.65427	-50.6828	0.640848	0
0.7367	19.2149	-0.512407	-54.9579	4.30284	0
0.7373	17.3784	-2.03938	-57.7015	6.13383	0
0.7380	15.5571	-6.00541	-56.7883	3.0813	0
0.7387	13.1135	-6.31285	-58.3117	2.77788	0
0.7393	10.9734	-3.8738	-47.0219	4.9123	0
0.7400	8.52984	-0.215211	-33.8976	5.82779	0
0.7407	5.17558	2.23409	-31.154	4.60887	0
0.7413	7.01207	2.83873	-14.6719	2.47184	0
0.7420	14.0241	2.83873	2.1133	1.55634	0
0.7427	13.417	1.61921	6.07725	3.69338	0
0.7433	8.52984	-1.73194	33.8491	4.9123	0
0.7440	11.8841	-2.65427	64.0616	1.86238	0
0.7447	14.0241	-0.819851	44.8359	-0.884108	0
0.7453	5.78268	0.0922333	19.8117	-2.7151	0
0.7460	3.03553	0.0922333	27.1375	-1.79961	0
0.7467	7.01207	1.61921	33.8491	0.33481	0
0.7473	3.03553	2.23409	32.0187	-1.79961	0
0.7480	-6.11659	1.61921	34.7664	-6.37709	0
0.7487	-15.2687	1.92665	33.8491	-4.85213	0
0.7493	-27.168	2.23409	31.1055	-1.49618	0
0.7500	-38.1566	1.61921	23.7796	-3.02114	0
0.7507	-47.3087	1.92665	8.82494	-2.7151	0
0.7513	-56.7796	3.76107	2.72345	0.33481	0
0.7520	-57.0831	4.67315	-2.77194	-0.274649	0
0.7527	-42.7402	5.58524	-16.1993	-1.19015	0
0.7533	-22.5995	7.41965	-16.1993	-0.884108	0
0.7540	-0.622283	4.9806	-17.4196	-1.79961	0
0.7547	16.7713	-14.5524	-30.5438	-2.41168	0
0.7553	20.7327	-53.3108	-16.5023	-0.884108	0
0.7560	19.5184	-92.3767	3.0265	0.0313885	0
0.7567	25.3163	-104.582	-22.3007	0.946885	0
0.7573	30.5071	-88.7079	-49.7696	0.33481	0
0.7580	26.8493	-58.8038	-40.6133	-0.884108	0
0.7587	22.5692	-21.8798	-31.457	0.0313885	0
0.7593	18.9113	13.8247	-30.5438	0.0313885	0
0.7600	13.1135	37.9386	-21.6906	-3.32718	0
0.7607	7.92273	51.3637	-13.7587	-2.7151	0
0.7613	4.56847	58.6911	-7.04298	0.946885	0
0.7620	-0.318731	59.6032	4.55389	-0.884108	0
0.7627	-1.53294	53.1981	14.9305	-7.59862	0
0.7633	-1.83649	43.7391	24.6929	-9.73566	0
0.7640	-7.95309	36.4116	29.271	-7.2952	0
0.7647	-14.3581	33.9726	33.8491	-5.46159	0
0.7653	-14.3581	29.0842	51.8546	-3.6306	0
0.7660	-11.6109	21.767	59.7906	-2.41168	0
0.7667	-12.218	17.4936	56.4327	-6.68313	0
0.7673	-15.8758	12.0006	80.8468	-10.0417	0
0.7680	-18.0159	2.23409	101.6	-5.46159	0
0.7687	-14.3581	-4.18124	68.9468	-0.884108	0
0.7693	-10.078	-6.00541	32.0187	-2.10564	0
0.7700	-9.7744	-7.22494	28.3578	-2.41168	0
0.7707	-9.7744	-9.3668	25.6101	-0.274649	0
0.7713	-7.63436	-12.7179	16.1508	-0.580687	0
0.7720	-5.81304	-6.31285	10.6554	0.33481	0
0.7727	-5.20593	8.33174	-1.55164	3.0813	0
0.7733	-3.36944	8.33174	-12.8414	3.0813	0
0.7740	0.288375	-8.14727	-16.1993	1.25031	0
0.7747	0.288375	-17.6063	-19.25	0.0313885	0
0.7753	-3.36944	-20.3528	-19.25	-0.580687	0
0.7760	-4.90238	-24.6263	-21.6906	0.33481	0
0.7767	-6.11659	-20.9574	-27.186	3.69338	0
0.7773	-13.1287	-10.8938	-19.25	5.82779	0
0.7780	-15.8758	-1.73194	-14.0617	4.60887	0
0.7787	-12.8251	7.7271	-14.979	3.38734	0
0.7793	-19.8524	13.8247	12.7929	1.86238	0
0.7800	-33.2694	14.7471	38.7344	-0.884108	0
0.7807	-36.6388	18.4057	16.4538	-2.10564	0
0.7813	-35.4094	19.6252	-7.35007	-0.274649	0
0.7820	-38.7637	13.5173	6.07725	-0.884108	0
0.7827	-38.4601	9.55127	21.3391	-3.32718	0
0.7833	-31.1445	10.1662	27.4405	-0.274649	0
0.7840	-24.1173	8.33174	34.7664	5.82779	0
0.7847	-19.2453	6.80476	37.8171	4.30284	0
0.7853	-14.6616	6.80476	43.0054	-2.10564	0
0.7860	-5.50948	4.05826	49.1069	-2.41168	0
0.7867	1.82132	0.707122	48.4967	-0.884108	0
0.7873	-0.622283	0.0922333	50.3312	-2.7151	0
0.7880	-3.36944	1.92665	52.1617	-3.6306	0
0.7887	-0.622283	4.05826	49.1069	-2.7151	0
0.7893	1.51776	3.76107	51.2444	-2.10564	0
0.7900	6.38979	1.01457	42.6983	0.0313885	0
0.7907	16.7713	0.707122	24.6929	1.55634	0
0.7913	19.5184	1.01457	37.5141	0.946885	0
0.7920	15.2535	0.399677	51.2444	0.946885	0
0.7927	17.682	1.01457	12.4858	1.86238	0
0.7933	22.2656	1.31176	-29.9296	2.77788	0
0.7940	20.4291	0.0922333	-31.7641	3.38734	0
0.7947	21.3549	-0.819851	-32.9844	3.0813	0
0.7953	26.227	-2.03938	-44.8843	1.86238	0
0.7960	26.8493	-3.8738	-46.1046	2.77788	0
0.7967	25.0128	-4.18124	-44.5813	3.38734	0
0.7973	25.6199	-3.56635	-43.9711	0.640848	0
0.7980	26.227	-5.09333	-42.1367	0.0313885	0
0.7987	26.227	-4.18124	-40.6133	3.0813	0
0.7993	25.9234	0.0922333	-31.154	2.77788	0
0.8000	23.4798	1.92665	-22.9109	-0.884108	0
0.8007	20.1256	0.707122	-21.0804	0.0313885	0
0.8013	18.3042	0.0922333	-5.82268	1.86238	0
0.8020	16.1642	-0.512407	10.0452	-0.884108	0
0.8027	14.0241	-0.819851	15.2335	-4.85213	0
0.8033	13.7206	-0.819851	41.7851	-6.37709	0
0.8040	11.8841	-2.34682	69.2499	-5.76763	0
0.8047	11.5805	-4.18124	48.1937	-5.15817	0
0.8053	21.0514	-2.03938	20.7289	-5.46159	0
0.8060	28.9741	-0.512407	29.5781	-4.85213	0
0.8067	25.9234	-2.65427	39.3445	-3.02114	0
0.8073	21.6585	-2.96171	36.2897	-5.15817	0
0.8080	23.1763	-1.43474	36.5968	-6.98917	0
0.8087	23.1763	-3.25891	32.9359	-3.6306	0
0.8093	22.8727	-6.31285	21.9492	0.640848	0
0.8100	19.5184	-4.47844	10.0452	0.640848	0
0.8107	8.52984	-2.34682	-0.941488	-0.580687	0
0.8113	-0.318731	-4.47844	-5.51559	-0.274649	0
0.8120	0.591928	-5.40077	-16.5023	2.47184	0
0.8127	3.03553	-4.18124	-32.6773	6.43987	0
0.8133	5.17558	-5.40077	-29.9296	7.04933	0
0.8140	11.277	-4.47844	-26.2687	6.43987	0
0.8147	13.7206	-0.819851	-33.5946	7.35536	0
0.8153	6.70852	-2.65427	-12.5384	5.82779	0
0.8160	-3.36944	-6.31285	11.2655	2.77788	0
0.8167	-7.3308	-4.78588	-17.1125	0.946885	0
0.8173	-4.58365	-2.65427	-48.5493	-1.79961	0
0.8180	-4.90238	-2.65427	-39.393	-3.6306	0
0.8187	-14.3581	-1.73194	-30.2367	-1.79961	0
0.8193	-22.9031	-2.03938	-29.9296	-1.79961	0
0.8200	-24.7244	-3.56635	-17.4196	-4.5461	0
0.8207	-26.5609	-1.73194	-7.04298	-4.85213	0
0.8213	-27.168	1.92665	-2.46484	-2.7151	0
0.8220	-18.623	-0.215211	5.4671	-4.5461	0
0.8227	-9.7744	-4.78588	14.6234	-8.2107	0
0.8233	-9.1673	-4.78588	24.9999	-9.1262	0
0.8240	-11.3073	-2.65427	27.4405	-6.37709	0
0.8247	-11.3073	-3.56635	25.6101	-3.93664	0
0.8253	-12.5216	-4.18124	40.5648	-3.02114	0
0.8260	-13.4474	-2.03938	50.0241	-4.24267	0
0.8267	-12.5216	-1.73194	45.1429	-7.2952	0
0.8273	-12.8251	-2.96171	66.5022	-7.90466	0
0.8280	-12.5216	-2.65427	86.6452	-3.93664	0
0.8287	-8.86374	-2.96171	54.2952	-2.7151	0
0.8293	-4.90238	-3.8738	16.4538	-3.6306	0
0.8300	-1.83649	-2.65427	12.7929	-0.274649	0
0.8307	0.591928	-3.56635	8.82494	0.640848	0
0.8313	0.288375	-5.40077	-0.634393	-2.10564	0
0.8320	-3.36944	-4.78588	-3.68514	-0.580687	0
0.8327	-7.02725	-4.47844	-14.979	1.86238	0
0.8333	-11.0038	-4.18124	-28.4063	0.946885	0
0.8340	-16.1794	-2.65427	-32.9844	1.86238	0
0.8347	-19.2453	-3.56635	-37.8656	4.60887	0
0.8353	-17.1052	-5.40077	-43.0539	3.9968	0
0.8360	-10.7002	-3.56635	-46.4117	4.60887	0
0.8367	-2.76233	-1.73194	-46.7148	6.43987	0
0.8373	4.87202	-3.25891	-36.6453	4.30284	0
0.8380	13.7206	-2.65427	-34.5078	1.86238	0
0.8387	20.1256	-0.512407	-37.5626	3.9968	0
0.8393	19.5184	-0.215211	-10.4008	3.69338	0
0.8400	18.6078	-0.512407	19.2015	-0.274649	0
0.8407	22.2656	-0.819851	2.72345	-2.41168	0
0.8413	20.7327	-1.73194	-17.1125	-3.6306	0
0.8420	12.5064	-0.819851	-1.85469	-6.37709	0
0.8427	9.44049	2.53129	15.5406	-7.59862	0
0.8433	13.417	2.83873	21.9492	-8.51412	0
0.8440	14.9348	-0.819851	30.1882	-10.0417	0
0.8447	12.5064	-3.25891	36.5968	-9.42962	0
0.8453	11.5805	-3.56635	39.6476	-6.68313	0
0.8460	12.1876	-4.47844	38.4273	-4.24267	0
0.8467	10.9734	-3.25891	35.3765	-4.5461	0
0.8473	8.22628	0.707122	37.5141	-7.2952	0
0.8480	8.22628	1.01457	34.4593	-9.73566	0
0.8487	8.22628	-1.73194	28.9679	-7.2952	0
0.8493	4.56847	-1.73194	35.0694	-5.76763	0
0.8500	2.12487	-0.215211	28.6608	-6.98917	0
0.8507	3.33908	0.707122	10.9625	-4.85213	0
0.8513	2.12487	0.707122	27.7476	-0.884108	0
0.8520	-1.83649	-1.73194	40.2577	-0.884108	0
0.8527	-3.06588	-5.09333	-2.16179	-1.19015	0
0.8533	-1.53294	-5.40077	-40.6133	0.640848	0
0.8540	-2.15523	-4.78588	-39.0859	2.77788	0
0.8547	-3.97654	-5.70821	-43.361	6.13383	0
0.8553	-3.36944	-6.6203	-52.8203	9.48978	0
0.8560	-0.925836	-7.53238	-48.2422	8.27086	0
0.8567	0.591928	-8.75191	-50.9899	7.35536	0
0.8573	-0.622283	-7.83983	-54.9579	8.57428	0
0.8580	-4.2801	-6.92774	-46.7148	6.74329	0
0.8587	-7.3308	-6.92774	-41.2234	2.77788	0
0.8593	-11.6109	-3.8738	-35.7281	1.86238	0
0.8600	-18.0159	0.0922333	-24.7454	1.86238	0
0.8607	-20.763	1.01457	-16.5023	1.55634	0
0.8613	-15.5723	0.707122	-2.16179	2.47184	0
0.8620	-9.47085	2.23409	12.1828	2.47184	0
0.8627	-7.63436	1.92665	18.5914	0.946885	0
0.8633	-10.078	1.01457	43.3125	-0.884108	0
0.8640	-13.4474	2.83873	69.557	-0.884108	0
0.8647	-12.5216	3.45362	49.414	0.0313885	0
0.8653	-11.0038	2.83873	17.3711	-0.274649	0
0.8660	-14.3581	5.58524	17.3711	-2.7151	0
0.8667	-16.4981	8.33174	25.6101	-3.6306	0
0.8673	-14.0545	7.41965	24.3898	-3.6306	0
0.8680	-13.7509	4.67315	23.4726	-4.24267	0
0.8687	-13.1287	2.53129	22.8624	-2.7151	0
0.8693	-9.47085	3.76107	21.032	0.0313885	0
0.8700	-10.078	6.80476	16.1508	0.0313885	0
0.8707	-12.5216	4.9806	8.52188	-1.19015	0
0.8713	-8.56019	-1.1273	4.55389	-1.79961	0
0.8720	-5.81304	-2.65427	-4.90544	-0.884108	0
0.8727	-7.02725	-0.819851	-16.8094	2.77788	0
0.8733	-2.15523	-2.03938	-12.8414	4.60887	0
0.8740	2.12487	-6.31285	-15.282	3.38734	0
0.8747	-1.22939	-7.22494	-29.3195	5.52437	0
0.8753	3.96136	-5.70821	-13.7587	9.48978	0
0.8760	25.0128	-5.40077	2.72345	8.27086	0
0.8767	41.7992	-7.22494	-31.457	5.82779	0
0.8773	42.4063	-8.14727	-67.4679	7.35536	0
0.8780	33.2542	-5.70821	-64.1101	9.18636	0
0.8787	20.1256	-3.8738	-57.7015	8.27086	0
0.8793	3.96136	-7.53238	-55.2609	6.43987	0
0.8800	-12.5216	-8.14727	-42.1367	5.21833	0
0.8807	-28.0938	-3.8738	-29.6266	5.82779	0
0.8813	-39.6895	-5.40077	-18.3368	4.9123	0
0.8820	-43.3474	-9.05936	-3.68514	1.25031	0
0.8827	-37.2459	-3.56635	9.13203	0.0313885	0
0.8833	-24.1173	1.31176	22.8624	-0.884108	0
0.8840	-7.95309	-1.43474	31.7156	-4.5461	0
0.8847	3.03553	-2.03938	35.9867	-5.15817	0
0.8853	4.87202	-1.43474	49.1069	-5.46159	0
0.8860	1.21421	-2.65427	51.2444	-8.82016	0
0.8867	-5.20593	0.0922333	44.2257	-9.1262	0
0.8873	-14.3581	2.83873	64.9789	-5.46159	0
0.8880	-18.3194	1.01457	82.3742	-4.5461	0
0.8887	-11.3073	-0.215211	51.2444	-4.5461	0
0.8893	1.21421	0.399677	17.9812	-2.41168	0
0.8900	8.22628	-1.73194	13.7102	-0.884108	0
0.8907	5.17558	-3.56635	6.99449	-1.79961	0
0.8913	-4.58365	-1.43474	-3.07499	-3.6306	0
0.8920	-10.7002	0.0922333	-9.18052	-4.24267	0
0.8927	-9.1673	0.399677	-23.8281	-0.884108	0
0.8933	-7.3308	0.0922333	-33.8976	1.86238	0
0.8940	-7.63436	-1.1273	-36.3423	1.25031	0
0.8947	-3.36944	1.01457	-43.0539	1.55634	0
0.8953	4.56847	4.9806	-45.8016	2.1658	0
0.8960	12.1876	4.36571	-48.8523	1.86238	0
0.8967	18.6078	1.61921	-56.4812	2.77788	0
0.8973	22.8727	1.01457	-47.0219	5.52437	0
0.8980	24.4057	2.53129	-38.4758	7.04933	0
0.8987	24.4057	3.76107	-43.0539	4.60887	0
0.8993	20.7327	2.53129	-21.0804	1.86238	0
0.9000	12.1876	-1.43474	5.4671	1.25031	0
0.9007	5.17558	-1.73194	-15.5891	0.640848	0
0.9013	1.82132	1.92665	-37.2555	-2.10564	0
0.9020	-2.15523	2.53129	-17.7226	-2.7151	0
0.9027	-7.02725	0.0922333	3.63665	-1.19015	0
0.9033	-11.0038	1.01457	14.6234	-2.10564	0
0.9040	-13.4474	2.23409	31.4085	-3.02114	0
0.9047	-16.1794	1.31176	41.478	-2.10564	0
0.9053	-20.4595	1.61921	44.8359	-3.02114	0
0.9060	-26.2573	2.23409	49.414	-3.02114	0
0.9067	-28.0938	2.23409	50.0241	-0.884108	0
0.9073	-23.8137	1.92665	50.3312	-0.580687	0
0.9080	-14.0545	1.01457	47.2765	-2.7151	0
0.9087	-3.36944	0.399677	43.0054	-2.7151	0
0.9093	3.96136	1.92665	45.7531	-1.49618	0
0.9100	7.01207	3.45362	36.5968	-1.79961	0
0.9107	7.61918	4.67315	18.5914	-1.49618	0
0.9113	5.47913	5.27779	29.271	1.86238	0
0.9120	1.51776	2.83873	35.6796	3.38734	0
0.9127	1.21421	1.31176	-5.51559	0.946885	0
0.9133	0.288375	2.83873	-44.5813	1.55634	0
0.9140	-7.02725	2.83873	-44.8843	3.9968	0
0.9147	-12.8251	1.61921	-44.2742	3.0813	0
0.9153	-7.63436	2.53129	-50.6828	2.47184	0
0.9160	1.51776	2.83873	-49.4625	4.9123	0
0.9167	5.47913	1.92665	-48.2422	7.35536	0
0.9173	7.01207	0.399677	-45.8016	7.35536	0
0.9180	12.1876	-1.1273	-43.0539	6.43987	0
0.9187	18.6078	0.0922333	-43.361	5.52437	0
0.9193	22.2656	1.31176	-34.8149	4.30284	0
0.9200	24.1021	-0.819851	-24.4383	2.47184	0
0.9207	23.1763	-1.73194	-19.25	0.33481	0
0.9213	19.822	0.399677	-2.77194	-0.884108	0
0.9220	18.3042	-0.819851	11.8757	-1.79961	0
0.9227	17.682	-3.56635	17.3711	-1.79961	0
0.9233	13.1135	-2.96171	46.6663	-0.884108	0
0.9240	7.61918	-2.03938	75.3554	-2.10564	0
0.9247	7.92273	-1.73194	54.2952	-4.5461	0
0.9253	9.44049	-1.43474	27.4405	-4.24267	0
0.9260	10.0628	-0.819851	34.7664	-2.7151	0
0.9267	13.1135	-0.512407	41.175	-3.32718	0
0.9273	14.6312	-1.73194	36.5968	-3.6306	0
0.9280	11.277	-3.56635	37.207	-1.79961	0
0.9287	6.38979	-2.03938	34.1562	-1.49618	0
0.9293	0.910659	-1.1273	28.0507	-2.7151	0
0.9300	-3.67299	-3.25891	21.9492	-1.79961	0
0.9307	-3.97654	-1.73194	10.3523	0.33481	0
0.9313	-2.45878	1.31176	2.41635	1.25031	0
0.9320	-5.81304	0.0922333	-5.21253	2.77788	0
0.9327	-13.1287	-0.819851	-19.5571	4.9123	0
0.9333	-14.0545	0.707122	-24.4383	4.9123	0
0.9340	-7.95309	0.0922333	-25.9657	4.60887	0
0.9347	-6.11659	-0.819851	-32.9844	6.43987	0
0.9353	-9.47085	-0.512407	-17.1125	7.04933	0
0.9360	-8.86374	-0.819851	0.585905	4.60887	0
0.9367	0.288375	-1.1273	-26.8789	3.9968	0
0.9373	12.5064	-0.819851	-56.4812	3.69338	0
0.9380	22.2656	-1.1273	-45.8016	0.946885	0
0.9387	25.9234	-2.34682	-35.7281	-1.49618	0
0.9393	25.0128	-2.65427	-36.6453	-0.884108	0
0.9400	22.2656	-2.34682	-24.4383	0.33481	0
0.9407	18.3042	-1.43474	-14.3688	0.0313885	0
0.9413	13.417	1.31176	-11.6211	-2.41168	0
0.9420	11.277	3.76107	-0.634393	-5.76763	0
0.9427	11.277	4.67315	7.30159	-8.51412	0
0.9433	11.277	5.58524	18.2843	-10.3451	0
0.9440	11.277	8.33174	49.7211	-10.0417	0
0.9447	10.3663	8.02429	73.2179	-9.1262	0
0.9453	7.01207	4.9806	60.4007	-10.9572	0
0.9460	4.87202	5.27779	36.5968	-12.7882	0
0.9467	2.42842	8.33174	38.1242	-10.9572	0
0.9473	-4.58365	9.25407	64.0616	-8.2107	0
0.9480	-8.25664	8.94663	72.3006	-10.0417	0
0.9487	-4.90238	8.63918	40.2577	-12.1761	0
0.9493	-4.2801	5.27779	10.6554	-10.9572	0
0.9500	-9.7744	0.0922333	7.91173	-7.59862	0
0.9507	-12.218	-3.25891	2.72345	-4.5461	0
0.9513	-10.7002	-6.00541	-8.26328	-1.49618	0
0.9520	-9.47085	-9.05936	-10.0937	0.946885	0
0.9527	-6.42014	-10.8938	-17.1125	3.38734	0
0.9533	-1.53294	-11.4984	-26.5758	6.43987	0
0.9540	1.21421	-9.67424	-26.8789	9.18636	0
0.9547	1.82132	-6.31285	-34.8149	9.79582	0
0.9553	4.26492	-5.40077	-40.9164	11.0174	0
0.9560	4.56847	-5.09333	-21.3875	14.0673	0
0.9567	-2.45878	-1.73194	-7.35007	15.2888	0
0.9573	-13.4474	1.01457	-26.2687	12.2363	0
0.9580	-21.6737	0.707122	-51.6	8.88032	0
0.9587	-27.168	1.92665	-48.2422	7.35536	0
0.9593	-31.7516	5.58524	-13.7587	6.13383	0
0.9600	-34.8023	5.58524	9.74218	5.21833	0
0.9607	-33.5881	2.83873	-7.96022	4.30284	0
0.9613	-29.308	3.76107	-26.5758	2.77788	0
0.9620	-22.5995	5.58524	-12.8414	1.86238	0
0.9627	-18.0159	4.36571	7.30159	0.33481	0
0.9633	-17.4088	2.83873	18.2843	-0.580687	0
0.9640	-17.7123	2.83873	28.3578	0.946885	0
0.9647	-13.4474	1.92665	35.6796	1.86238	0
0.9653	-7.02725	0.0922333	41.175	-0.580687	0
0.9660	-2.76233	1.31176	43.3125	-2.7151	0
0.9667	-3.36944	2.83873	42.3953	-3.6306	0
0.9673	-5.20593	1.92665	45.446	-4.85213	0
0.9680	-1.53294	0.707122	43.6156	-4.5461	0
0.9687	9.75922	1.31176	37.207	-2.7151	0
0.9693	19.2149	2.83873	42.6983	-2.41168	0
0.9700	17.682	3.14618	40.5648	-2.41168	0
0.9707	8.52984	1.01457	26.5273	-1.49618	0
0.9713	3.03553	-1.1273	37.5141	-1.19015	0
0.9720	4.56847	0.0922333	47.2765	-1.49618	0
0.9727	7.61918	1.61921	7.30159	-1.79961	0
0.9733	6.70852	0.0922333	-32.0672	-1.79961	0
0.9740	3.64263	1.01457	-32.3743	-0.884108	0
0.9747	3.33908	1.92665	-36.3423	0.0313885	0
0.9753	3.96136	1.01457	-49.1594	0.0313885	0
0.9760	0.910659	2.53129	-47.632	-0.884108	0
0.9767	-2.15523	5.58524	-46.1046	-3.32718	0
0.9773	-3.06588	3.76107	-49.4625	-6.37709	0
0.9780	-4.90238	1.92665	-46.7148	-7.2952	0
0.9787	-7.95309	2.83873	-42.7508	-5.46159	0
0.9793	-11.0038	1.92665	-36.0352	-4.24267	0
0.9800	-14.3581	-1.43474	-27.7961	-5.15817	0
0.9807	-13.7509	-1.43474	-18.3368	-5.46159	0
0.9813	-7.02725	0.0922333	1.19605	-5.46159	0
0.9820	0.591928	1.92665	15.2335	-6.68313	0
0.9827	2.42842	3.14618	19.2015	-7.2952	0
0.9833	-3.06588	2.23409	46.3632	-5.46159	0
0.9840	-13.4474	0.0922333	72.3006	-3.6306	0
0.9847	-26.2573	-0.819851	49.1069	-3.6306	0
0.9853	-39.6895	-0.819851	23.1695	-3.32718	0
0.9860	-56.7796	-0.819851	33.239	-3.02114	0
0.9867	-72.0331	-2.03938	38.4273	-3.93664	0
0.9873	-72.3366	-3.56635	34.1562	-3.93664	0
0.9880	-56.476	-1.73194	38.1242	-1.49618	0
0.9887	-32.3587	0.0922333	30.7984	0.0313885	0
0.9893	-4.58365	-3.56635	19.2015	-0.580687	0
0.9900	17.9855	-6.31285	18.2843	-0.884108	0
0.9907	21.6585	-2.96171	4.55389	-1.19015	0
0.9913	11.8841	-0.819851	-6.43283	-3.6306	0
0.9920	3.03553	-0.512407	12.7929	-3.6306	0
0.9927	-5.50948	1.31176	25.307	1.55634	0
0.9933	-11.0038	0.707122	0.893	3.69338	0
0.9940	-1.83649	-0.819851	-34.8149	0.640848	0
0.9947	11.5805	-0.215211	-46.7148	0.946885	0
0.9953	15.8606	-2.34682	-24.7454	3.69338	0
0.9960	19.2149	-5.09333	-7.96022	1.86238	0
0.9967	26.8493	-3.25891	-33.5946	0.640848	0
0.9973	32.0248	-1.73194	-62.8898	5.52437	0
0.9980	36.0014	-4.18124	-59.532	9.18636	0
0.9987	38.445	-4.78588	-52.2102	7.96482	0
0.9993	37.1245	-1.33226	-50.0928	8.28656	0
1.0000	35.288	2.02913	-36.3584	8.58998	0
1.0007	38.3387	2.33658	-25.0686	6.45556	0
1.0013	42.6188	1.41424	-18.9631	3.70645	0
1.0020	41.9965	0.194715	-7.98043	2.1815	0
1.0027	35.5916	-0.409926	4.2266	1.87546	0
1.0033	28.8831	1.11705	13.69	2.1815	0
1.0040	21.8558	2.33658	19.7915	0.656542	0
1.0047	8.74232	1.72169	28.0305	-0.564992	0
1.0053	-3.77923	0.502159	42.9852	-0.564992	0
1.0060	-3.77923	0.809603	46.343	-2.70202	0
1.0067	2.01863	1.72169	44.8157	-5.75194	0
1.0073	2.33736	1.72169	69.2297	-5.14248	0
1.0080	3.55157	0.502159	85.7118	-3.61752	0
1.0087	12.7037	0.194715	51.8344	-4.83644	0
1.0093	20.9451	2.33658	15.2133	-5.14248	0
1.0100	18.5015	2.94122	7.89153	-2.39599	0
1.0107	16.0579	0.502159	-1.26475	-2.08995	0
1.0113	21.8558	0.809603	-12.5545	-2.70202	0
1.0120	24.9065	4.46819	-16.2195	-0.258955	0
1.0127	17.8944	4.77563	-25.0686	3.097	0
1.0133	13.6295	2.64402	-34.2249	4.01249	0
1.0140	16.9838	2.94122	-37.8858	4.01249	0
1.0147	18.5015	5.99516	-45.2116	5.53745	0
1.0153	16.3615	8.43422	-49.1756	6.45556	0
1.0160	14.5402	5.99516	-49.7857	6.14952	0
1.0167	13.0072	3.86355	-49.4827	4.01249	0
1.0173	12.4001	5.99516	-39.1061	2.1815	0
1.0180	13.0072	6.90725	-33.0046	3.097	0
1.0187	12.4001	4.46819	-32.3945	4.62195	0
1.0193	8.43877	5.68772	-7.36624	2.1815	0
1.0200	4.46223	7.21469	17.961	-0.564992	0
1.0207	1.10797	3.86355	2.09309	-0.258955	0
1.0213	-2.8534	1.41424	-18.9631	0.656542	0
1.0220	-5.60055	1.41424	-11.0312	-1.78653	0
1.0227	-5.60055	0.502159	3.31339	-5.14248	0
1.0233	-5.60055	-1.02481	14.3001	-4.53302	0
1.0240	-2.8534	-3.77132	25.2868	-4.22698	0
1.0247	2.33736	-7.73735	32.9157	-8.49843	0
1.0253	3.55157	-7.73735	40.2375	-9.41392	0
1.0260	2.64091	-4.99084	40.2375	-5.14248	0
1.0267	5.69162	-4.99084	35.3563	-3.61752	0
1.0273	7.51293	-5.29829	42.072	-5.75194	0
1.0280	7.20938	-4.07876	45.1227	-6.05797	0
1.0287	8.74232	-2.24434	33.5259	-7.27951	0
1.0293	6.90583	0.502159	31.3883	-6.97347	0
1.0300	2.94446	1.41424	25.2868	0.350505	0
1.0307	0.804415	-1.02481	10.6392	6.75898	0
1.0313	-4.38634	-2.55179	24.9797	6.75898	0
1.0320	-9.88065	-2.84898	37.1868	7.37106	0
1.0327	-8.95481	-2.55179	-2.18199	9.20205	0
1.0333	-7.43705	-0.71737	-43.6842	6.14952	0
1.0340	-8.3477	0.502159	-46.1248	2.79096	0
1.0347	-6.52639	0.502159	-47.0421	4.92799	0
1.0353	-6.82994	2.33658	-54.671	7.67448	0
1.0360	-11.0949	2.94122	-54.3639	5.84349	0
1.0367	-11.702	-2.55179	-55.2811	4.01249	0
1.0373	-10.4878	-6.21037	-56.1943	4.92799	0
1.0380	-12.3242	-4.07876	-53.7537	5.53745	0
1.0387	-13.842	-1.9369	-51.6202	5.53745	0
1.0393	-12.9314	-1.02481	-43.3772	4.01249	0
1.0400	-13.2349	-0.409926	-36.0554	0.656542	0
1.0407	-14.1456	-1.02481	-29.6468	0.959964	0
1.0413	-13.5385	-1.33226	-11.0312	3.097	0
1.0420	-14.7527	0.502159	1.786	0.044467	0
1.0427	-22.387	1.72169	6.97429	-5.75194	0
1.0433	-31.2356	1.41424	38.104	-6.66743	0
1.0440	-33.9827	1.41424	64.0414	-3.31148	0
1.0447	-32.7685	1.72169	41.4619	-2.39599	0
1.0453	-31.2356	0.502159	18.8783	-5.14248	0
1.0460	-28.792	-0.71737	27.4203	-5.44851	0
1.0467	-25.7413	0.502159	32.6086	-1.17445	0
1.0473	-23.92	2.64402	32.6086	0.959964	0
1.0480	-19.3363	1.41424	38.104	-1.48049	0
1.0487	-12.6278	-1.33226	34.7462	-1.17445	0
1.0493	-10.1842	-0.409926	26.5071	0.959964	0
1.0500	-10.7913	1.41424	19.7915	1.266	0
1.0507	-6.20766	-0.71737	10.025	3.097	0
1.0513	-2.8534	-2.24434	2.39615	4.92799	0
1.0520	-4.68989	0.502159	-10.421	2.1815	0
1.0527	-3.15695	2.94122	-25.6788	-1.78653	0
1.0533	4.15867	3.86355	-24.7615	-4.22698	0
1.0540	7.81649	3.86355	-26.8991	-5.75194	0
1.0547	9.04588	2.64402	-39.7163	-3.92094	0
1.0553	13.6295	0.502159	-25.3717	0.656542	0
1.0560	15.1473	-1.33226	-8.59058	2.1815	0
1.0567	10.8824	-3.15643	-36.3584	1.266	0
1.0573	9.34943	-4.99084	-66.2678	2.1815	0
1.0580	10.2601	-6.82526	-61.6897	4.92799	0
1.0587	5.38806	-7.12246	-51.9233	9.50547	0
1.0593	-5.297	-5.29829	-44.6015	10.421	0
1.0600	-12.3242	-4.07876	-30.56	5.84349	0
1.0607	-16.2856	-4.99084	-21.4077	3.097	0
1.0613	-23.2977	-3.46387	-12.2515	1.57204	0
1.0620	-32.7685	0.502159	-0.654597	-2.08995	0
1.0627	-37.6406	1.72169	7.28138	-3.61752	0
1.0633	-35.5157	3.24866	17.961	-2.70202	0
1.0640	-29.0955	5.68772	27.7274	-4.22698	0
1.0647	-21.1728	5.08308	33.5259	-6.05797	0
1.0653	-13.2349	5.68772	48.1735	-4.83644	0
1.0660	-5.60055	7.82958	54.8892	-5.75194	0
1.0667	2.33736	6.61005	49.7009	-6.97347	0
1.0673	9.95653	3.5561	66.486	-6.05797	0
1.0680	18.5015	3.86355	84.4915	-4.22698	0
1.0687	28.8831	2.64402	57.3298	-4.22698	0
1.0693	33.4515	-0.409926	21.0118	-4.83644	0
1.0700	28.5795	-1.02481	13.69	-4.53302	0
1.0707	22.4781	-0.409926	10.025	-3.92094	0
1.0713	21.5523	-2.24434	-1.26475	-5.14248	0
1.0720	21.5523	-3.77132	-9.50378	-5.44851	0
1.0727	20.9451	-3.46387	-18.6601	-3.31148	0
1.0733	19.1087	-3.46387	-28.1194	-3.31148	0
1.0740	13.9331	-5.59548	-36.9686	-5.44851	0
1.0747	7.81649	-6.51782	-43.9873	-4.53302	0
1.0753	6.90583	-4.99084	-44.2944	-3.92094	0
1.0760	9.95653	-4.99084	-49.7857	-4.22698	0
1.0767	11.793	-7.73735	-57.1116	-0.258955	0
1.0773	12.7037	-10.1764	-45.2116	4.01249	0
1.0780	13.9331	-10.1764	-36.0554	4.31853	0
1.0787	13.0072	-8.95687	-37.5787	4.62195	0
1.0793	8.74232	-5.29829	-11.3342	4.92799	0
1.0800	3.55157	-1.33226	16.4336	4.92799	0
1.0807	0.804415	-3.15643	-2.79214	5.53745	0
1.0813	0.804415	-4.37596	-26.8991	5.23403	0
1.0820	-1.03208	-0.409926	-15.6093	3.70645	0
1.0827	-6.52639	2.33658	0.262647	1.266	0
1.0833	-11.0949	0.194715	8.80473	-2.39599	0
1.0840	-13.5385	-1.02481	18.5712	-4.53302	0
1.0847	-15.9821	-1.62945	25.2868	-4.22698	0
1.0853	-17.1963	-3.77132	30.7782	-6.66743	0
1.0860	-13.842	-3.15643	34.4391	-9.1105	0
1.0867	-8.3477	-0.409926	35.0533	-6.36401	0
1.0873	-3.4605	0.194715	38.7142	-3.92094	0
1.0880	0.804415	-1.9369	35.3563	-4.22698	0
1.0887	3.24802	-3.15643	29.865	-2.08995	0
1.0893	4.76578	-1.9369	37.7969	0.959964	0
1.0900	9.04588	-0.409926	34.4391	1.266	0
1.0907	11.1859	-2.24434	18.5712	3.097	0
1.0913	6.29872	-5.59548	32.6086	7.37106	0
1.0920	3.55157	-6.82526	44.5126	9.81151	0
1.0927	7.81649	-6.82526	4.53369	8.89602	0
1.0933	9.04588	-5.90293	-32.3945	8.58998	0
1.0940	4.76578	-3.15643	-32.0874	7.98052	0
1.0947	5.38806	-1.33226	-36.9686	3.097	0
1.0953	13.9331	-1.33226	-48.8725	-0.258955	0
1.0960	22.4781	-2.24434	-49.4827	6.75898	0
1.0967	25.2252	-2.24434	-49.4827	12.864	0
1.0973	20.6416	-1.02481	-48.8725	8.89602	0
1.0980	10.5636	-0.102481	-47.0421	6.75898	0
1.0987	-2.8534	-2.24434	-46.4319	10.1175	0
1.0993	-21.7799	-2.84898	-36.0554	5.84349	0
1.1000	-42.5278	-1.62945	-26.2889	-1.48049	0
1.1007	-55.96	-0.409926	-23.8483	-0.258955	0
1.1013	-60.2249	2.02913	-5.84288	3.097	0
1.1020	-58.7071	2.33658	10.6392	1.266	0
1.1027	-48.0221	0.809603	14.6032	-0.564992	0
1.1033	-28.4884	5.39052	44.2055	-1.48049	0
1.1040	-11.0949	3.24866	71.9774	-3.61752	0
1.1047	-2.24629	-20.2503	48.4806	-4.22698	0
1.1053	0.804415	-44.6614	24.3696	-4.22698	0
1.1060	2.33736	-48.0228	35.6634	-5.44851	0
1.1067	3.55157	-37.6414	42.3751	-5.14248	0
1.1073	5.69162	-22.9968	37.4939	-3.00545	0
1.1080	9.34943	-5.90293	38.104	-1.48049	0
1.1087	13.0072	9.65375	34.7462	-2.08995	0
1.1093	13.0072	23.0891	29.2548	-3.31148	0
1.1100	5.38806	31.3286	20.7087	-3.92094	0
1.1107	-5.60055	30.7137	6.67123	-4.22698	0
1.1113	-6.82994	27.9672	3.61645	-4.53302	0
1.1120	4.15867	27.3625	1.48295	-2.08995	0
1.1127	14.5402	23.6937	-10.421	0.656542	0
1.1133	22.4781	19.7277	-13.4718	-0.564992	0
1.1140	35.5916	19.7277	-20.4905	-0.258955	0
1.1147	42.9224	17.5961	-35.1381	4.62195	0
1.1153	36.5174	14.2347	-16.8296	5.84349	0
1.1160	34.0738	13.3226	4.53369	2.1815	0
1.1167	43.833	10.2686	-24.4585	2.1815	0
1.1173	48.4167	4.46819	-54.3639	5.84349	0
1.1180	42.9224	5.39052	-44.2944	5.84349	0
1.1187	37.1245	8.13702	-36.0554	4.62195	0
1.1193	34.6809	3.5561	-39.1061	5.23403	0
1.1200	35.5916	-2.55179	-31.1701	5.84349	0
1.1207	34.6809	-3.77132	-21.4077	5.23403	0
1.1213	30.0973	-2.84898	-14.0819	3.097	0
1.1220	26.4395	-0.71737	-5.84288	1.266	0
1.1227	23.9959	2.33658	3.31339	2.48754	0
1.1233	20.0345	2.33658	17.3509	2.79096	0
1.1240	17.2873	-0.409926	26.2	-2.08995	0
1.1247	13.9331	-2.24434	28.3376	-4.22698	0
1.1253	6.90583	-3.15643	41.1548	-1.48049	0
1.1260	2.94446	-3.15643	49.3938	0.044467	0
1.1267	2.33736	-0.409926	45.4258	-0.564992	0
1.1273	-2.54984	1.11705	64.0414	-3.92094	0
1.1280	-6.52639	0.194715	80.5235	-10.3294	0
1.1287	-5.9041	1.41424	48.4806	-13.3819	0
1.1293	-4.68989	2.33658	11.2494	-11.551	0
1.1300	-3.77923	0.502159	6.97429	-8.19501	0
1.1307	-4.38634	1.11705	5.45093	-4.53302	0
1.1313	-8.3477	2.02913	-2.79214	-3.31148	0
1.1320	-11.3984	-0.409926	-8.59058	-3.31148	0
1.1327	-11.3984	-1.33226	-17.1327	-0.87103	0
1.1333	-13.842	0.502159	-25.3717	0.044467	0
1.1340	-15.6785	-1.33226	-32.0874	-2.39599	0
1.1347	-13.2349	-3.77132	-40.3264	0.350505	0
1.1353	-11.0949	-2.24434	-41.5467	3.70645	0
1.1360	-12.0055	-1.9369	-43.9873	0.959964	0
1.1367	-13.842	-4.07876	-49.4827	0.656542	0
1.1373	-14.7527	-3.15643	-40.6335	5.23403	0
1.1380	-15.375	-2.84898	-35.1381	6.45556	0
1.1387	-15.0714	-6.21037	-38.1929	6.45556	0
1.1393	-15.6785	-7.73735	-13.1647	7.67448	0
1.1400	-16.5892	-6.21037	13.69	5.23403	0
1.1407	-15.6785	-5.90293	-4.92564	3.40303	0
1.1413	-15.0714	-5.29829	-25.9859	3.40303	0
1.1420	-16.8927	-2.55179	-12.2515	-0.87103	0
1.1427	-18.4257	0.502159	6.36414	-3.31148	0
1.1433	-18.4257	2.02913	17.0478	0.044467	0
1.1440	-18.4257	1.72169	25.897	-1.78653	0
1.1447	-17.4998	2.02913	28.0305	-6.97347	0
1.1453	-14.7527	3.24866	32.6086	-5.75194	0
1.1460	-12.3242	1.41424	37.1868	-3.31148	0
1.1467	-11.3984	-1.33226	34.4391	-5.75194	0
1.1473	-11.0949	0.809603	36.5766	-4.22698	0
1.1480	-9.57709	3.86355	36.8837	-0.87103	0
1.1487	-11.0949	2.94122	31.6954	-1.78653	0
1.1493	-12.6278	1.41424	36.2736	-1.78653	0
1.1500	-7.43705	1.72169	33.5259	1.266	0
1.1507	-1.94274	1.41424	20.7087	1.57204	0
1.1513	-6.82994	2.02913	34.4391	2.48754	0
1.1520	-11.0949	2.94122	43.2923	6.45556	0
1.1527	-4.68989	2.33658	2.09309	5.84349	0
1.1533	-1.94274	2.64402	-36.0554	1.266	0
1.1540	-8.3477	3.5561	-36.0554	1.266	0
1.1547	-12.9314	0.809603	-36.9686	3.70645	0
1.1553	-17.1963	-4.37596	-44.2944	3.097	0
1.1560	-23.2977	-6.82526	-43.9873	3.097	0
1.1567	-27.8813	-6.82526	-44.9045	4.92799	0
1.1573	-29.0955	-7.12246	-41.5467	6.14952	0
1.1580	-23.92	-6.21037	-36.6655	6.75898	0
1.1587	-12.3242	-4.6834	-39.1061	7.98052	0
1.1593	0.804415	-5.59548	-33.9178	7.67448	0
1.1600	14.2366	-5.90293	-23.8483	5.53745	0
1.1607	22.7816	-4.6834	-17.4398	5.84349	0
1.1613	21.8558	-6.21037	0.565701	7.67448	0
1.1620	21.8558	-8.04479	13.3829	6.75898	0
1.1627	22.7816	-5.59548	14.9103	4.01249	0
1.1633	14.5402	-3.77132	44.5126	2.79096	0
1.1640	8.43877	-5.29829	74.7251	1.266	0
1.1647	11.793	-4.99084	49.7009	0.044467	0
1.1653	12.7037	-3.77132	20.4016	1.87546	0
1.1660	7.81649	-4.99084	28.6406	1.266	0
1.1667	4.46223	-5.90293	34.7462	-3.61752	0
1.1673	-1.03208	-4.99084	31.0853	-4.83644	0
1.1680	-6.52639	-2.24434	33.5259	-0.564992	0
1.1687	-5.297	-0.71737	30.168	-0.87103	0
1.1693	0.197309	-1.9369	23.4564	-6.66743	0
1.1700	3.24802	-1.9369	18.2681	-8.19501	0
1.1707	4.46223	-0.409926	7.89153	-4.22698	0
1.1713	5.08451	-0.409926	0.565701	-0.87103	0
1.1720	6.29872	-0.409926	-7.06318	-0.564992	0
1.1727	5.38806	0.502159	-21.7108	-0.564992	0
1.1733	3.55157	0.194715	-24.4585	-0.87103	0
1.1740	5.99517	1.72169	-27.2062	-1.48049	0
1.1747	9.95653	4.77563	-39.1061	-0.87103	0
1.1753	9.65298	4.16074	-26.2889	-2.08995	0
1.1760	8.13522	2.64402	-9.50378	-6.05797	0
1.1767	10.2601	2.94122	-37.8858	-6.05797	0
1.1773	12.7037	2.33658	-68.0983	-0.564992	0
1.1780	13.3108	2.94122	-62.607	4.01249	0
1.1787	13.3108	2.94122	-55.2811	2.48754	0
1.1793	12.4001	-0.71737	-51.9233	-1.48049	0
1.1800	9.04588	-1.33226	-37.8858	-3.61752	0
1.1807	1.71507	5.39052	-29.3397	-3.31148	0
1.1813	-5.60055	9.04911	-24.7615	-3.00545	0
1.1820	-5.60055	6.90725	-12.5545	-2.70202	0
1.1827	-4.08279	4.16074	4.2266	-3.00545	0
1.1833	-9.25836	2.33658	21.0118	-3.31148	0
1.1840	-15.6785	0.502159	25.897	-1.48049	0
1.1847	-16.5892	-2.24434	26.8102	2.48754	0
1.1853	-12.6278	-4.37596	41.7649	4.92799	0
1.1860	-5.297	-4.37596	47.5633	4.92799	0
1.1867	1.10797	-4.37596	42.072	4.01249	0
1.1873	3.24802	-5.90293	65.5688	2.79096	0
1.1880	4.76578	-4.07876	84.4915	1.87546	0
1.1887	6.60227	-1.33226	51.8344	0.350505	0
1.1893	6.60227	-3.15643	18.2681	-1.78653	0
1.1900	9.04588	-4.6834	15.2133	-1.48049	0
1.1907	13.6295	-0.71737	8.50168	0.350505	0
1.1913	15.4508	0.809603	-1.26475	0.350505	0
1.1920	13.6295	-0.409926	-6.14594	-0.258955	0
1.1927	12.7037	1.41424	-19.5733	3.097	0
1.1933	11.793	1.72169	-29.6468	5.23403	0
1.1940	11.1859	-0.71737	-31.7803	3.70645	0
1.1947	9.95653	-1.33226	-40.6335	4.92799	0
1.1953	8.13522	-2.84898	-47.0421	6.45556	0
1.1960	9.04588	-4.07876	-50.3999	2.79096	0
1.1967	7.51293	-0.71737	-54.0608	0.044467	0
1.1973	2.33736	1.11705	-46.735	2.1815	0
1.1980	4.15867	-0.71737	-44.2944	1.87546	0
1.1987	12.7037	0.194715	-50.0928	-0.564992	0
1.1993	13.6295	0.502159	-25.0686	1.87546	0
1.2000	5.38806	-1.9369	5.14384	3.70645	0
1.2007	-4.68989	-1.02481	-10.421	-0.564992	0
1.2013	-20.5505	0.194715	-29.3397	-3.00545	0
1.2020	-45.882	-3.15643	-15.6093	-1.48049	0
1.2027	-73.3536	-4.37596	-1.26475	-3.31148	0
1.2033	-92.5836	-2.24434	8.19458	-6.66743	0
1.2040	-90.7471	-2.55179	23.4564	-6.05797	0
1.2047	-66.9486	-4.07876	31.9985	-5.75194	0
1.2053	-32.7685	-2.55179	36.5766	-6.97347	0
1.2060	2.01863	-0.71737	41.7649	-7.58293	0
1.2067	29.1866	-2.24434	40.8477	-7.58293	0
1.2073	39.8717	-10.4838	42.6821	-7.88897	0
1.2080	39.8717	-22.3819	44.5126	-7.88897	0
1.2087	35.5916	-27.5777	39.9345	-7.58293	0
1.2093	24.2994	-22.3819	43.5954	-5.14248	0
1.2100	13.6295	-15.6694	41.7649	-2.39599	0
1.2107	13.9331	-11.3959	27.1173	-0.87103	0
1.2113	21.8558	-4.07876	38.7142	-0.87103	0
1.2120	27.3501	5.08308	52.7516	0.350505	0
1.2127	30.4008	8.13702	13.0798	1.87546	0
1.2133	34.6809	5.99516	-33.9178	1.266	0
1.2140	42.6188	6.90725	-39.4132	-0.564992	0
1.2147	48.1131	9.65375	-40.6335	-0.564992	0
1.2153	46.2766	8.74166	-49.4827	2.1815	0
1.2160	44.7437	6.90725	-47.9553	3.097	0
1.2167	48.1131	8.74166	-47.6522	0.350505	0
1.2173	41.0859	11.4882	-46.4319	-1.78653	0
1.2180	24.2994	10.5761	-38.8031	-1.17445	0
1.2187	18.5015	5.99516	-37.2757	-1.48049	0
1.2193	25.2252	3.24866	-33.3077	-2.39599	0
1.2200	26.1359	5.08308	-24.1514	-1.48049	0
1.2207	21.8558	6.90725	-15.9124	0.656542	0
1.2213	21.8558	6.61005	0.872796	1.57204	0
1.2220	20.0345	8.13702	15.2133	0.350505	0
1.2227	12.0966	9.04911	19.1813	-1.48049	0
1.2233	6.60227	7.82958	47.2603	-2.08995	0
1.2240	5.38806	8.74166	78.6931	-3.61752	0
1.2247	4.76578	9.65375	58.8531	-7.88897	0
1.2253	2.33736	8.13702	28.0305	-11.551	0
1.2260	-2.8534	6.61005	33.8289	-10.9415	0
1.2267	-8.3477	3.86355	43.2923	-6.05797	0
1.2273	-11.3984	1.11705	38.104	-2.39599	0
1.2280	-13.842	2.33658	35.9665	-2.70202	0
1.2287	-17.4998	4.16074	33.5259	-2.39599	0
1.2293	-19.9434	2.33658	28.0305	0.959964	0
1.2300	-18.7292	1.41424	20.0986	2.1815	0
1.2307	-17.4998	1.41424	9.72198	0.656542	0
1.2313	-19.3363	1.41424	3.0063	1.87546	0
1.2320	-19.3363	2.02913	-9.50378	2.79096	0
1.2327	-16.8927	2.64402	-25.6788	0.350505	0
1.2333	-14.4491	2.64402	-25.0686	-1.17445	0
1.2340	-12.6278	3.5561	-25.9859	3.40303	0
1.2347	-12.3242	3.86355	-38.1929	7.67448	0
1.2353	-14.7527	2.64402	-23.2382	6.14952	0
1.2360	-13.842	2.33658	-4.31549	3.40303	0
1.2367	-9.25836	2.64402	-29.9498	4.31853	0
1.2373	-7.13349	1.72169	-57.7217	5.84349	0
1.2380	-8.04415	1.72169	-51.6202	5.53745	0
1.2387	-8.3477	0.809603	-45.2116	6.75898	0
1.2393	-10.1842	-1.02481	-42.464	8.89602	0
1.2400	-12.0055	-0.409926	-29.6468	8.28656	0
1.2407	-12.3242	1.41424	-18.9631	4.92799	0
1.2413	-16.8927	1.41424	-11.6413	3.097	0
1.2420	-25.7413	1.41424	-2.18199	4.31853	0
1.2427	-31.5391	3.86355	5.75399	5.23403	0
1.2433	-36.7299	3.24866	15.8235	4.01249	0
1.2440	-44.0607	0.502159	21.929	3.40303	0
1.2447	-50.4657	-0.102481	25.2868	3.097	0
1.2453	-48.3256	0.194715	39.9345	-0.87103	0
1.2460	-40.0842	-1.02481	46.6461	-4.53302	0
1.2467	-32.465	0.194715	43.9024	-2.39599	0
1.2473	-26.9707	2.94122	67.0962	-0.564992	0
1.2480	-19.3363	1.41424	84.1844	-2.39599	0
1.2487	-9.88065	-1.33226	50.9212	-1.48049	0
1.2493	-0.106244	-1.62945	17.0478	-1.48049	0
1.2500	11.793	-0.102481	13.3829	-4.22698	0
1.2507	22.7816	3.24866	5.75399	-5.44851	0
1.2513	29.4902	4.16074	-4.92564	-3.92094	0
1.2520	30.0973	-0.409926	-7.67333	-3.92094	0
1.2527	24.9065	-3.15643	-17.4398	-3.00545	0
1.2533	20.9451	-1.62945	-28.4265	-0.258955	0
1.2540	20.9451	-1.33226	-34.528	0.959964	0
1.2547	15.7544	-2.84898	-43.6842	1.57204	0
1.2553	9.65298	-2.84898	-48.8725	3.40303	0
1.2560	12.7037	-3.15643	-54.0608	3.40303	0
1.2567	12.0966	-2.55179	-58.942	2.48754	0
1.2573	3.55157	0.194715	-46.735	3.097	0
1.2580	1.41152	1.72169	-39.7163	3.097	0
1.2587	2.64091	1.41424	-43.6842	1.266	0
1.2593	-3.77923	0.809603	-15.6093	0.656542	0
1.2600	-6.20766	-1.9369	14.3001	0.044467	0
1.2607	-3.77923	-4.37596	-7.98043	-1.48049	0
1.2613	-6.82994	-3.77132	-29.6468	-2.08995	0
1.2620	-7.13349	-2.55179	-12.2515	-2.39599	0
1.2627	-1.94274	-3.77132	2.39615	-2.70202	0
1.2633	-4.08279	-5.29829	6.06108	-2.08995	0
1.2640	-5.297	-4.37596	16.1306	-2.39599	0
1.2647	2.33736	-2.84898	22.2321	-3.61752	0
1.2653	6.29872	-1.9369	27.4203	-3.31148	0
1.2660	5.38806	-0.102481	31.6954	-3.92094	0
1.2667	7.20938	2.02913	26.8102	-6.05797	0
1.2673	7.20938	2.94122	27.1173	-5.44851	0
1.2680	6.60227	2.94122	32.3056	-3.92094	0
1.2687	12.7037	0.809603	31.0853	-3.92094	0
1.2693	16.9838	-1.33226	35.3563	-1.48049	0
1.2700	13.6295	-0.409926	33.5259	2.1815	0
1.2707	6.60227	1.72169	21.6219	1.266	0
1.2713	-3.15695	-0.409926	36.2736	0.044467	0
1.2720	-12.6278	-1.9369	49.0907	0.656542	0
1.2727	-13.842	0.194715	7.89153	0.656542	0
1.2733	-9.25836	1.41424	-36.3584	1.87546	0
1.2740	-8.04415	1.72169	-40.6335	3.70645	0
1.2747	-9.25836	2.64402	-44.9045	4.01249	0
1.2753	-8.65126	2.33658	-53.4507	4.01249	0
1.2760	-4.68989	1.41424	-48.8725	2.1815	0
1.2767	-2.54984	2.33658	-47.6522	0.656542	0
1.2773	-3.4605	2.33658	-49.7857	2.48754	0
1.2780	-0.409796	1.72169	-45.8218	3.40303	0
1.2787	3.85512	0.502159	-43.3772	1.266	0
1.2793	0.500862	-1.02481	-40.6335	1.57204	0
1.2800	-5.60055	-0.71737	-35.1381	2.1815	0
1.2807	-7.43705	1.11705	-26.2889	-0.87103	0
1.2813	-9.57709	0.194715	-7.67333	-0.87103	0
1.2820	-9.88065	-1.9369	3.61645	0.959964	0
1.2827	-6.20766	-2.24434	7.89153	-0.564992	0
1.2833	-8.3477	-1.62945	36.8837	0.959964	0
1.2840	-11.0949	0.502159	60.9907	4.01249	0
1.2847	-2.8534	1.72169	39.9345	2.1815	0
1.2853	2.33736	1.41424	21.6219	-0.258955	0
1.2860	-2.54984	1.72169	31.6954	0.350505	0
1.2867	-2.8534	2.33658	35.0533	0.044467	0
1.2873	-1.03208	2.33658	32.6086	1.266	0
1.2880	-5.60055	2.94122	35.9665	2.79096	0
1.2887	-5.60055	3.24866	31.3883	0.350505	0
1.2893	3.85512	2.02913	25.5899	-2.70202	0
1.2900	11.1859	2.33658	22.2321	-4.22698	0
1.2907	14.5402	3.24866	10.3321	-5.14248	0
1.2913	20.6416	2.33658	-0.0444479	-2.39599	0
1.2920	27.3501	1.72169	-9.50378	1.57204	0
1.2927	27.6537	2.33658	-22.3209	3.097	0
1.2933	21.5523	2.33658	-25.3717	3.40303	0
1.2940	17.5909	1.72169	-33.3077	6.14952	0
1.2947	18.5015	-0.409926	-47.6522	8.58998	0
1.2953	15.7544	-2.24434	-32.6975	7.06502	0
1.2960	9.04588	-1.62945	-16.8296	4.92799	0
1.2967	6.29872	-1.33226	-47.3451	6.45556	0
1.2973	7.20938	-2.24434	-78.1678	9.50547	0
1.2980	5.08451	-2.24434	-73.5896	7.67448	0
1.2987	2.33736	-1.62945	-68.7084	3.70645	0
1.2993	0.804415	-0.102481	-65.0475	4.92799	0
1.3000	-0.106244	0.502159	-48.2624	7.98052	0
1.3007	0.804415	-1.33226	-36.0554	6.75898	0
1.3013	0.500862	0.194715	-28.1194	2.48754	0
1.3020	-1.94274	2.33658	-15.6093	-0.87103	0
1.3027	-2.8534	-2.55179	-4.31549	-0.258955	0
1.3033	-2.24629	-8.64943	8.19458	2.79096	0
1.3040	-3.77923	-6.21037	17.961	3.097	0
1.3047	-4.99344	-2.55179	24.0665	0.350505	0
1.3053	-5.60055	-2.55179	38.104	0.044467	0
1.3060	-6.82994	-1.02481	42.3751	0.350505	0
1.3067	-7.43705	1.11705	37.4939	-4.22698	0
1.3073	-10.1842	-2.24434	60.0775	-6.36401	0
1.3080	-14.7527	-6.82526	79.3032	-2.39599	0
1.3087	-14.1456	-6.21037	47.2603	-1.48049	0
1.3093	-10.4878	-2.24434	13.69	-5.14248	0
1.3100	-12.0055	-2.55179	11.2494	-0.87103	0
1.3107	-13.2349	-5.90293	3.31339	5.84349	0
1.3113	-10.7913	-7.4299	-10.421	5.23403	0
1.3120	-10.1842	-5.29829	-16.8296	4.62195	0
1.3127	-8.04415	-4.07876	-29.6468	7.98052	0
1.3133	-1.94274	-4.99084	-40.6335	7.98052	0
1.3140	-0.728527	-5.29829	-45.2116	6.75898	0
1.3147	-7.43705	-4.07876	-53.4507	6.75898	0
1.3153	-12.0055	-3.15643	-56.8085	4.01249	0
1.3160	-9.88065	-4.99084	-55.2811	1.57204	0
1.3167	-3.4605	-4.99084	-57.1116	2.48754	0
1.3173	3.55157	-1.62945	-49.7857	0.959964	0
1.3180	4.46223	-0.71737	-42.464	-1.48049	0
1.3187	-6.20766	-1.9369	-39.4132	-0.564992	0
1.3193	-25.1342	-1.02481	-9.50378	-0.564992	0
1.3200	-42.2242	0.502159	18.2681	-1.78653	0
1.3207	-49.555	-0.409926	-4.62259	-0.258955	0
1.3213	-49.2515	-0.102481	-31.1701	2.48754	0
1.3220	-44.0607	1.41424	-19.8804	1.266	0
1.3227	-26.6671	2.33658	-6.14594	-2.70202	0
1.3233	4.46223	2.33658	-0.0444479	-5.14248	0
1.3240	36.821	3.5561	12.1626	-4.83644	0
1.3247	60.316	3.24866	24.0665	-3.92094	0
1.3253	73.7482	1.41424	34.4391	-4.53302	0
1.3260	82.2932	1.41424	40.8477	-5.14248	0
1.3267	88.091	3.24866	41.4619	-6.97347	0
1.3273	87.7875	2.33658	48.7836	-11.551	0
1.3280	83.2038	-1.62945	52.1415	-11.2449	0
1.3287	80.4567	-2.84898	45.7329	-6.97347	0
1.3293	74.6588	-0.102481	49.0907	-6.97347	0
1.3300	60.316	1.11705	47.2603	-8.49843	0
1.3307	42.3153	-0.409926	34.7462	-6.05797	0
1.3313	28.276	-0.409926	49.3938	-5.44851	0
1.3320	19.1087	1.72169	61.9079	-7.58293	0
1.3327	14.8437	1.41424	23.4564	-6.66743	0
[truncated: 60,856 more rows]
