# Supplementary material for: Identification of Haptic Based Guiding Using Hard Reins
Source: PLoS One. 2015 Jul 22;10(7):e0132020. doi: 10.1371/journal.pone.0132020 (PMC4511788; doi:10.1371/journal.pone.0132020)
Supplement: S4 File — (ZIP) [file pone.0132020.s004.zip › EMGData2/Subject15/T11/t11.txt]

0.0000	-0.690048	5.3406	-25.7856	22.0472	0
0.0007	2.05289	4.1169	-45.6245	19.6069	0
0.0013	2.65669	3.19912	-59.3668	13.8074	0
0.0020	-0.086256	5.64653	-36.4796	6.17844	0
0.0027	0.517536	6.25838	-17.5402	1.90588	0
0.0033	2.05289	2.90193	-1.94891	-1.75592	0
0.0040	0.828058	2.59601	21.8378	-8.16612	0
0.0047	-0.690048	5.64653	37.0793	-13.6575	0
0.0053	-2.51868	5.64653	49.9221	-16.7112	0
0.0060	-4.36456	2.90193	65.7632	-21.5918	0
0.0067	-4.96835	2.29008	74.3085	-26.4751	0
0.0073	-6.48645	0.45452	80.1052	-28.6128	0
0.0080	-8.02181	-3.51379	78.3062	-29.5289	0
0.0087	-8.02181	-4.42282	72.5095	-27.6967	0
0.0093	-7.1075	-2.59601	77.6566	-23.7295	0
0.0100	-5.57214	-3.81971	72.2096	-20.373	0
0.0107	-6.48645	-7.48209	54.1697	-15.7951	0
0.0113	-10.4542	-8.0852	60.6161	-9.69029	0
0.0120	-8.93613	-5.64653	60.2663	-3.58819	0
0.0127	-3.74351	-5.3406	13.5924	1.29513	0
0.0133	-3.13972	-7.48209	-32.7817	5.87307	0
0.0140	-2.51868	-7.48209	-49.8721	9.84025	0
0.0147	0.517536	-6.25838	-64.5139	15.0289	0
0.0153	0.517536	-5.64653	-77.3568	21.131	0
0.0160	0.828058	-3.51379	-85.6021	24.1821	0
0.0167	3.571	-1.98415	-96.2462	25.0982	0
0.0173	2.96721	-2.29008	-98.395	26.3197	0
0.0180	2.05289	-1.3723	-98.395	26.6251	0
0.0187	4.79584	-0.45452	-99.9441	25.4036	0
0.0193	2.96721	-0.45452	-88.3506	23.8794	0
0.0200	1.13858	1.3723	-78.8559	21.131	0
0.0207	7.24551	2.59601	-73.359	18.3854	0
0.0213	11.2133	1.98415	-44.9749	14.7236	0
0.0220	6.93499	3.19912	-20.2887	7.7026	0
0.0227	3.88152	4.42282	-14.7917	1.60051	0
0.0233	1.4491	2.59601	22.4375	-0.537137	0
0.0240	-1.31109	1.06637	65.7632	-3.58819	0
0.0247	0.517536	1.06637	52.9704	-9.99566	0
0.0253	2.05289	0.148593	32.8316	-15.1844	0
0.0260	-2.22541	-1.67823	51.4212	-17.3193	0
0.0267	-4.36456	-2.59601	64.8637	-19.4569	0
0.0273	-4.36456	-1.67823	63.0148	-22.8133	0
0.0280	-6.79698	-0.760446	68.5117	-24.3402	0
0.0287	-5.88266	-1.3723	69.4612	-20.373	0
0.0293	-3.45024	-1.3723	64.8637	-17.0166	0
0.0300	-4.96835	-1.3723	60.2663	-18.2354	0
0.0307	-7.1075	-1.98415	46.574	-17.0166	0
0.0313	-6.79698	-0.760446	28.2342	-9.38491	0
0.0320	-7.1075	1.3723	6.89614	-3.58819	0
0.0327	-8.93613	1.3723	-12.0433	-1.45054	0
0.0333	-8.62561	2.29008	-16.9405	1.29513	0
0.0340	-3.45024	5.95246	-32.182	6.48382	0
0.0347	0.224266	7.47335	-59.017	13.5021	0
0.0353	-4.05403	5.95246	-51.1214	19.3015	0
0.0360	-6.19318	4.1169	-38.5784	19.6069	0
0.0367	0.517536	0.148593	-75.208	19.3015	0
0.0373	2.65669	-3.51379	-109.989	22.9633	0
0.0380	-1.60436	-2.59601	-103.892	23.8794	0
0.0387	0.224266	-0.760446	-98.0952	22.6579	0
0.0393	5.10636	-2.59601	-95.3467	23.8794	0
0.0400	4.19204	-4.72875	-80.405	23.8794	0
0.0407	3.27773	-6.56431	-69.1114	18.9961	0
0.0413	3.571	-8.0852	-53.5201	15.3343	0
0.0420	1.74237	-6.56431	-30.0332	13.5021	0
0.0427	1.4491	-3.81971	-14.1921	8.92412	0
0.0433	2.36342	-2.59601	3.84785	1.90588	0
0.0440	-1.60436	-1.3723	24.8861	-4.19894	0
0.0447	-5.27887	-2.29008	40.4274	-9.69029	0
0.0453	-1.60436	-5.3406	64.8637	-13.6575	0
0.0460	3.27773	-4.42282	82.5538	-18.5408	0
0.0467	2.96721	-0.760446	85.0025	-23.7295	0
0.0473	-1.00057	-2.29008	111.538	-25.559	0
0.0480	-4.65783	-3.20786	135.374	-24.6456	0
0.0487	-6.19318	1.06637	103.292	-23.7295	0
0.0493	-4.05403	1.67823	65.7632	-21.8972	0
0.0500	-2.51868	-1.3723	66.4129	-19.7623	0
0.0507	-4.05403	-1.06637	59.3668	-19.4569	0
0.0513	-5.27887	-0.157334	34.6306	-15.1844	0
0.0520	-4.36456	0.148593	17.5402	-6.94461	0
0.0527	-4.65783	2.59601	4.14768	-4.19894	0
0.0533	-6.19318	3.19912	-10.1943	-2.36668	0
0.0540	-7.1075	2.59601	-27.9344	6.48382	0
0.0547	-5.57214	4.1169	-50.4718	13.1967	0
0.0553	-3.74351	5.3406	-63.3146	12.8913	0
0.0560	-3.45024	4.42282	-73.359	15.6397	0
0.0567	-2.51868	4.72875	-84.053	21.7418	0
0.0573	1.13858	5.3406	-75.5078	22.6579	0
0.0580	4.19204	2.29008	-70.0109	21.131	0
0.0587	4.79584	-0.760446	-75.208	20.8257	0
0.0593	2.36342	0.148593	-47.7233	20.2149	0
0.0600	0.828058	1.3723	-15.9911	19.3015	0
0.0607	2.96721	-0.760446	-33.7311	19.3015	0
0.0613	4.79584	-3.51379	-48.373	15.6397	0
0.0620	2.36342	-2.59601	-22.7373	6.7892	0
0.0627	-0.086256	-0.157334	-1.04941	-2.36668	0
0.0633	0.517536	-0.760446	12.6929	-6.33386	0
0.0640	0.224266	-3.81971	34.6306	-8.77688	0
0.0647	-1.60436	-5.03468	51.1214	-15.7951	0
0.0653	-3.13972	-2.90193	63.6644	-21.8972	0
0.0660	-5.57214	-1.67823	78.606	-24.3402	0
0.0667	-8.93613	-2.59601	85.902	-28.3074	0
0.0673	-9.85044	-2.29008	90.7992	-31.6638	0
0.0680	-10.161	0.760446	92.948	-30.137	0
0.0687	-12.5934	0.148593	88.6504	-29.8316	0
0.0693	-12.5934	-3.20786	92.3484	-28.9182	0
0.0700	-10.161	-3.51379	87.4511	-23.7295	0
0.0707	-11.0753	-1.3723	68.8115	-20.373	0
0.0713	-15.3363	-0.45452	72.5095	-19.1515	0
0.0720	-16.2506	-0.45452	74.0086	-13.6575	0
0.0727	-13.2144	-0.45452	29.1337	-6.94461	0
0.0733	-10.161	1.98415	-18.4397	-2.67205	0
0.0740	-6.48645	3.81097	-33.0815	2.82202	0
0.0747	-2.51868	1.98415	-46.2242	9.22949	0
0.0753	-1.60436	1.06637	-61.7655	13.1967	0
0.0760	-2.51868	4.1169	-68.8115	16.8585	0
0.0767	-2.51868	3.19912	-79.5055	19.3015	0
0.0773	-1.00057	0.45452	-86.8015	21.131	0
0.0780	2.96721	2.90193	-86.2018	22.6579	0
0.0787	7.53878	4.72875	-84.053	22.0472	0
0.0793	7.24551	3.19912	-75.208	20.8257	0
0.0800	3.571	3.81097	-67.912	20.2149	0
0.0807	4.79584	3.81097	-60.5661	15.9423	0
0.0813	9.07414	-0.760446	-32.182	11.6698	0
0.0820	10.5922	-2.59601	-5.94668	9.84025	0
0.0827	11.2133	-1.3723	2.59855	4.34618	0
0.0833	9.36741	-1.67823	36.1798	-2.67205	0
0.0840	6.62446	-1.3723	75.8576	-4.50432	0
0.0847	5.71015	-1.06637	67.0125	-7.86075	0
0.0853	4.19204	-4.42282	48.373	-16.4059	0
0.0860	1.13858	-5.64653	63.3146	-20.0677	0
0.0867	1.13858	-1.67823	78.3062	-20.0677	0
0.0873	1.13858	0.148593	79.2057	-22.8133	0
0.0880	-0.690048	-2.29008	80.1052	-25.559	0
0.0887	-0.690048	-3.81971	77.6566	-23.7295	0
0.0893	-0.396778	-0.760446	74.0086	-21.8972	0
0.0900	-1.91488	2.29008	67.6122	-21.5918	0
0.0907	-3.13972	0.148593	54.7694	-19.1515	0
0.0913	-3.74351	-1.98415	39.2281	-12.7441	0
0.0920	-4.96835	0.148593	14.4919	-3.58819	0
0.0927	-4.05403	0.148593	-8.09547	2.21126	0
0.0933	-0.690048	-3.51379	-9.89447	5.56769	0
0.0940	2.36342	-2.29008	-24.2365	11.6698	0
0.0947	2.96721	1.3723	-52.3207	17.7746	0
0.0953	-0.690048	1.06637	-44.3752	20.8257	0
0.0960	-3.13972	-0.760446	-34.6306	22.6579	0
0.0967	1.13858	-1.98415	-73.0592	25.4036	0
0.0973	4.79584	-2.59601	-104.492	28.4546	0
0.0980	3.88152	-1.67823	-99.3445	28.76	0
0.0987	3.571	-1.67823	-97.7953	26.3197	0
0.0993	3.88152	-1.67823	-95.3467	24.7928	0
0.1000	1.4491	1.98415	-80.1052	23.8794	0
0.1007	0.828058	3.50504	-68.8115	19.6069	0
0.1013	2.96721	2.29008	-50.8216	13.8074	0
0.1020	2.96721	2.59601	-27.2847	8.00798	0
0.1027	0.517536	1.67823	-14.1921	1.29513	0
0.1033	-3.74351	-0.157334	1.69905	-4.50432	0
0.1040	-8.93613	2.29008	21.8378	-9.38491	0
0.1047	-9.85044	4.72875	38.3286	-14.5736	0
0.1053	-8.62561	4.72875	62.4151	-18.8462	0
0.1060	-8.93613	6.56431	77.6566	-22.508	0
0.1067	-9.85044	6.56431	79.5055	-26.1698	0
0.1073	-11.6791	1.98415	105.441	-28.3074	0
0.1080	-16.5612	1.98415	128.028	-30.7477	0
0.1087	-17.1822	4.72875	97.1957	-32.8854	0
0.1093	-14.422	2.90193	58.4673	-31.6638	0
0.1100	-15.9574	-1.98415	53.2702	-31.0531	0
0.1107	-17.786	-5.03468	47.1736	-29.2235	0
0.1113	-14.7325	-5.95246	30.0832	-20.6784	0
0.1120	-13.5077	-5.95246	15.4414	-10.9118	0
0.1127	-14.1287	-6.25838	-1.34925	-6.02848	0
0.1133	-11.6791	-5.64653	-18.1399	0.378995	0
0.1140	-7.40077	-6.25838	-36.1298	7.09458	0
0.1147	-4.05403	-9.00298	-57.218	9.84025	0
0.1153	-2.51868	-9.00298	-68.8115	14.4182	0
0.1160	-6.19318	-5.3406	-77.9564	20.2149	0
0.1167	-7.71129	-3.51379	-88.0508	23.8794	0
0.1173	-3.13972	-3.81971	-81.3045	27.5412	0
0.1180	1.13858	-3.51379	-77.9564	27.5412	0
0.1187	0.224266	-3.81971	-83.7532	22.3526	0
0.1193	-2.8292	-5.03468	-58.4173	21.131	0
0.1200	-3.74351	-3.81971	-28.534	22.6579	0
0.1207	-0.086256	-1.67823	-44.675	17.7746	0
0.1213	2.05289	-0.760446	-58.7172	11.9752	0
0.1220	0.517536	-1.06637	-34.9305	8.31336	0
0.1227	2.05289	-0.760446	-14.1921	2.82202	0
0.1233	5.10636	1.06637	-1.34925	-2.67205	0
0.1240	4.79584	0.760446	22.1376	-6.33386	0
0.1247	6.33119	-0.760446	41.6767	-12.7441	0
0.1253	6.62446	-0.760446	55.7188	-18.8462	0
0.1260	1.4491	-0.760446	67.912	-21.5918	0
0.1267	0.828058	-2.59601	73.409	-25.8644	0
0.1273	3.88152	-1.67823	79.5055	-29.5289	0
0.1280	-0.086256	-0.760446	81.0547	-26.7805	0
0.1287	-4.36456	-1.3723	75.2579	-24.3402	0
0.1293	-1.00057	-0.760446	79.5055	-24.0349	0
0.1300	3.88152	-0.157334	75.8576	-20.6784	0
0.1307	6.02067	-2.59601	58.7671	-15.4897	0
0.1313	6.62446	-2.29008	64.2641	-10.9118	0
0.1320	6.33119	0.148593	65.1636	-5.41773	0
0.1327	7.8493	-1.06637	16.6407	-0.537137	0
0.1333	9.36741	-3.81971	-31.2825	3.12739	0
0.1340	6.62446	-2.90193	-44.9749	9.53487	0
0.1347	6.33119	-2.59601	-60.5661	15.3343	0
0.1353	8.45309	-4.1169	-77.9564	17.1639	0
0.1360	6.62446	-2.29008	-85.6021	21.131	0
0.1367	6.62446	0.148593	-94.4472	27.5412	0
0.1373	10.9028	-1.67823	-95.3467	29.9815	0
0.1380	11.5066	-2.29008	-91.6987	29.6762	0
0.1387	10.5922	1.3723	-94.4472	29.9815	0
0.1393	11.8171	2.90193	-88.0508	27.5412	0
0.1400	9.36741	0.148593	-78.2562	23.8794	0
0.1407	5.71015	-0.760446	-71.56	21.4364	0
0.1413	7.53878	0.148593	-43.7755	18.3854	0
0.1420	11.8171	1.06637	-15.9911	11.0618	0
0.1427	11.8171	0.760446	-7.74567	3.73542	0
0.1433	9.07414	0.148593	25.1859	0.0736178	0
0.1440	6.93499	-0.157334	65.7632	-4.50432	0
0.1447	6.93499	0.148593	57.5178	-13.6575	0
0.1453	8.15982	1.98415	39.2281	-19.1515	0
0.1460	7.53878	3.81097	54.4695	-19.4569	0
0.1467	5.41688	4.42282	67.912	-22.2026	0
0.1473	4.79584	4.72875	69.4612	-26.7805	0
0.1480	5.71015	4.1169	73.1091	-26.4751	0
0.1487	2.05289	1.06637	71.2602	-24.6456	0
0.1493	-2.22541	-1.06637	67.6122	-23.7295	0
0.1500	-0.086256	-1.3723	63.3146	-23.7295	0
0.1507	2.36342	-1.67823	50.2219	-22.508	0
0.1513	-1.91488	-1.67823	32.8316	-17.6247	0
0.1520	-5.57214	1.3723	9.94444	-9.38491	0
0.1527	-3.45024	2.59601	-10.8439	-3.89356	0
0.1533	-1.31109	0.760446	-12.0433	1.29513	0
0.1540	-0.396778	1.98415	-24.5363	8.61874	0
0.1547	-0.396778	4.1169	-54.4695	11.9752	0
0.1553	-3.45024	1.67823	-49.5723	13.1967	0
0.1560	-4.36456	-1.06637	-38.2786	18.9961	0
0.1567	0.224266	0.148593	-77.9564	25.4036	0
0.1573	2.36342	-0.157334	-114.586	26.6251	0
0.1580	2.96721	-2.29008	-104.192	26.6251	0
0.1587	6.02067	-1.67823	-94.4472	27.5412	0
0.1593	5.71015	0.148593	-95.6465	25.0982	0
0.1600	2.05289	-0.45452	-85.902	21.131	0
0.1607	2.36342	-1.06637	-74.6083	18.3854	0
0.1613	3.88152	-0.760446	-60.2663	14.4182	0
0.1620	3.571	0.45452	-36.1298	8.31336	0
0.1627	6.02067	1.98415	-16.6407	1.90588	0
0.1633	5.71015	1.67823	1.69905	-4.50432	0
0.1640	-0.690048	1.06637	20.9383	-9.99566	0
0.1647	-5.27887	1.98415	37.6789	-13.6575	0
0.1653	-4.65783	1.67823	60.2663	-19.1515	0
0.1660	-5.27887	3.19912	75.8576	-25.559	0
0.1667	-5.88266	6.56431	80.405	-27.3913	0
0.1673	-6.79698	6.25838	104.841	-27.3913	0
0.1680	-8.33233	4.72875	125.28	-31.0531	0
0.1687	-7.71129	5.95246	95.9963	-34.1041	0
0.1693	-6.79698	5.3406	59.3668	-32.58	0
0.1700	-7.71129	1.98415	56.3185	-29.5289	0
0.1707	-6.79698	1.06637	52.0709	-26.1698	0
0.1713	-6.19318	1.98415	32.232	-21.2892	0
0.1720	-5.57214	-0.45452	12.6929	-15.4897	0
0.1727	-0.396778	-1.98415	-3.49804	-9.07953	0
0.1733	3.88152	-2.29008	-15.9911	-0.839788	0
0.1740	2.65669	-4.42282	-32.7817	7.09458	0
0.1747	3.27773	-6.56431	-55.0692	13.1967	0
0.1753	3.88152	-6.25838	-64.8138	20.2149	0
0.1760	0.224266	-6.56431	-72.1597	27.8466	0
0.1767	0.828058	-5.95246	-86.2018	31.203	0
0.1773	6.02067	-2.90193	-83.4533	29.6762	0
0.1780	7.24551	-1.06637	-77.0569	30.2869	0
0.1787	6.93499	-1.98415	-82.5538	31.5084	0
0.1793	5.41688	-1.06637	-61.7655	29.0654	0
0.1800	2.36342	0.148593	-31.2825	25.709	0
0.1807	4.79584	-0.760446	-44.9749	23.2687	0
0.1813	6.93499	-0.760446	-59.9665	16.5531	0
0.1820	2.96721	-0.157334	-35.2303	9.22949	0
0.1827	1.74237	1.3723	-12.0433	6.17844	0
0.1833	4.19204	4.72875	-0.449749	0.989751	0
0.1840	2.65669	4.42282	21.8378	-8.4715	0
0.1847	0.828058	0.148593	42.876	-16.1005	0
0.1853	1.13858	0.148593	56.3185	-22.508	0
0.1860	0.828058	1.98415	69.4612	-26.7805	0
0.1867	1.13858	0.45452	80.1052	-27.6967	0
0.1873	-0.690048	-0.45452	87.7509	-30.137	0
0.1880	-6.19318	1.06637	86.2018	-31.9692	0
0.1887	-8.93613	2.29008	80.405	-28.6128	0
0.1893	-6.19318	3.50504	87.7509	-27.3913	0
0.1900	-4.05403	1.98415	84.4028	-28.002	0
0.1907	-4.96835	-2.90193	64.8637	-21.5918	0
0.1913	-7.1075	-5.3406	69.761	-12.7441	0
0.1920	-7.1075	-5.64653	69.4612	-9.07953	0
0.1927	-4.36456	-5.03468	20.5885	-4.50432	0
0.1933	-3.74351	-1.67823	-24.8361	1.90588	0
0.1940	-4.96835	0.760446	-37.3791	7.39995	0
0.1947	-2.51868	-0.157334	-54.1697	13.1967	0
0.1953	0.224266	0.760446	-71.2602	18.08	0
0.1960	-1.00057	3.81097	-76.7571	20.2149	0
0.1967	-0.690048	3.50504	-88.3506	22.9633	0
0.1973	2.05289	1.3723	-94.4472	26.0144	0
0.1980	2.05289	1.06637	-89.8498	26.6251	0
0.1987	2.96721	2.29008	-88.9503	27.2359	0
0.1993	5.41688	1.3723	-81.9042	26.9305	0
0.2000	3.27773	0.148593	-71.56	24.1821	0
0.2007	-0.690048	1.3723	-63.3146	20.8257	0
0.2013	-1.00057	2.90193	-38.2786	16.8585	0
0.2020	1.4491	1.67823	-13.2426	11.0618	0
0.2027	2.05289	2.59601	-0.449749	4.34618	0
0.2033	-0.690048	3.50504	35.5801	-1.45054	0
0.2040	-2.8292	0.148593	74.6083	-8.16612	0
0.2047	-1.60436	-2.29008	65.7632	-14.5736	0
0.2053	1.4491	-3.81971	51.1214	-19.4569	0
0.2060	1.74237	-7.17616	67.6122	-22.508	0
0.2067	0.224266	-7.48209	80.7549	-24.3402	0
0.2073	-1.60436	-7.17616	83.5033	-25.559	0
0.2080	-3.45024	-9.92076	86.8514	-25.8644	0
0.2087	-3.13972	-7.77928	83.5033	-24.0349	0
0.2093	-2.51868	-2.59601	81.0547	-21.8972	0
0.2100	-4.05403	-4.72875	77.6566	-20.9838	0
0.2107	-2.51868	-7.17616	63.3146	-18.5408	0
0.2113	0.828058	-3.51379	48.373	-13.3521	0
0.2120	-2.51868	-1.67823	29.4835	-7.86075	0
0.2127	-6.79698	-2.59601	7.19598	-4.50432	0
0.2133	-2.22541	-0.760446	0.799553	0.0736178	0
0.2140	3.88152	0.148593	-12.0433	7.39995	0
0.2147	3.27773	-1.67823	-40.1276	15.6397	0
0.2153	0.828058	-1.3723	-37.0793	21.131	0
0.2160	5.41688	0.45452	-26.0854	23.2687	0
0.2167	5.41688	0.148593	-62.0653	25.709	0
0.2173	5.41688	-1.67823	-98.0952	27.5412	0
0.2180	5.41688	-1.06637	-94.4472	28.4546	0
0.2187	5.41688	0.148593	-88.9503	28.4546	0
0.2193	5.41688	-0.45452	-88.9503	28.1493	0
0.2200	5.41688	-1.98415	-76.7571	26.6251	0
0.2207	5.41688	-1.98415	-64.8138	24.7928	0
0.2213	5.41688	-1.67823	-50.1719	20.2149	0
0.2220	5.41688	-1.67823	-27.9344	11.9752	0
0.2227	5.41688	-1.98415	-9.2948	6.17844	0
0.2233	5.41688	-3.20786	7.19598	2.21126	0
0.2240	5.41688	-3.51379	21.2381	-4.19894	0
0.2247	5.41688	-1.98415	35.5801	-10.9118	0
0.2253	5.41688	-1.67823	63.0148	-16.1005	0
0.2260	5.41688	-3.20786	81.3545	-21.2892	0
0.2267	5.41688	-1.06637	84.103	-25.559	0
0.2273	5.41688	0.45452	110.038	-29.5289	0
0.2280	5.41688	-1.67823	133.226	-33.7988	0
0.2287	5.41688	-3.51379	102.393	-32.8854	0
0.2293	5.41688	-1.67823	65.7632	-30.137	0
0.2300	5.41688	0.45452	63.0148	-29.2235	0
0.2307	5.41688	1.67823	55.7188	-24.3402	0
0.2313	5.41688	-0.157334	35.5801	-16.4059	0
0.2320	5.41688	-1.06637	20.5885	-12.4387	0
0.2327	5.41688	2.59601	1.39922	-8.4715	0
0.2333	5.41688	3.81097	-17.5402	-0.839788	0
0.2340	5.41688	1.06637	-32.4818	4.65156	0
0.2347	5.41688	3.19912	-53.2202	9.53487	0
0.2353	5.41688	5.3406	-67.5622	17.1639	0
0.2360	5.41688	1.98415	-76.1075	21.7418	0
0.2367	5.41688	1.3723	-86.8015	23.2687	0
0.2373	5.41688	4.1169	-84.3528	26.6251	0
0.2380	5.41688	3.50504	-77.9564	29.3708	0
0.2387	5.41688	3.81097	-79.5055	29.0654	0
0.2393	5.41688	5.95246	-56.9182	27.2359	0
0.2400	0.224266	5.3406	-29.7334	23.8794	0
0.2407	2.36342	3.81097	-45.6245	20.2149	0
0.2413	6.93499	3.50504	-62.4151	17.7746	0
0.2420	6.62446	1.06637	-39.1781	13.5021	0
0.2427	4.19204	-0.157334	-13.5424	6.7892	0
0.2433	4.79584	1.3723	0.449749	1.60051	0
0.2440	3.88152	2.59601	21.538	-4.50432	0
0.2447	2.05289	3.50504	43.8255	-11.5226	0
0.2453	2.05289	3.81097	59.9665	-15.4897	0
0.2460	2.05289	2.59601	69.1114	-21.2892	0
0.2467	2.05289	1.98415	72.8093	-28.6128	0
0.2473	2.96721	1.06637	81.3545	-31.0531	0
0.2480	1.13858	-1.98415	84.4028	-32.58	0
0.2487	-0.086256	-1.98415	77.6566	-36.8525	0
0.2493	2.36342	1.98415	80.405	-35.0203	0
0.2500	4.48531	4.1169	76.7571	-28.002	0
0.2507	5.10636	2.90193	60.6161	-24.951	0
0.2513	4.79584	0.148593	66.4129	-22.508	0
0.2520	4.79584	-1.67823	66.4129	-14.879	0
0.2527	4.79584	-1.67823	18.1898	-5.7231	0
0.2533	4.79584	-1.67823	-28.2342	1.29513	0
0.2540	4.79584	-2.59601	-41.0271	6.48382	0
0.2547	4.79584	-2.59601	-58.7172	11.6698	0
0.2553	4.79584	-1.06637	-78.8559	19.3015	0
0.2560	4.79584	-2.29008	-84.3528	25.709	0
0.2567	4.79584	-2.90193	-90.7992	29.3708	0
0.2573	4.79584	0.148593	-95.3467	33.0326	0
0.2580	4.79584	1.98415	-95.9464	33.338	0
0.2587	4.79584	-0.157334	-98.9947	30.2869	0
0.2593	4.79584	-1.3723	-90.7992	28.76	0
0.2600	4.79584	-1.06637	-78.8559	26.3197	0
0.2607	4.79584	-1.3723	-73.0592	20.8257	0
0.2613	4.79584	0.148593	-48.9726	17.7746	0
0.2620	4.79584	1.98415	-20.2887	14.7236	0
0.2627	4.79584	1.3723	-6.84617	6.7892	0
0.2633	4.79584	2.29008	27.3347	1.90588	0
0.2640	4.79584	2.59601	66.0631	-2.67205	0
0.2647	4.79584	-1.67823	57.8676	-12.1333	0
0.2653	4.79584	-3.51379	41.3769	-19.4569	0
0.2660	4.79584	-1.3723	58.1675	-21.2892	0
0.2667	4.79584	-2.59601	73.7088	-25.559	0
0.2673	4.79584	-4.1169	77.0569	-31.0531	0
0.2680	4.79584	-1.06637	81.9542	-32.2746	0
0.2687	4.79584	-1.06637	80.405	-31.6638	0
0.2693	4.79584	-5.3406	74.0086	-30.4423	0
0.2700	4.79584	-3.81971	67.0125	-27.6967	0
0.2707	4.79584	0.45452	56.3185	-24.6456	0
0.2713	4.79584	0.148593	43.5257	-19.1515	0
0.2720	4.79584	-1.3723	20.2887	-11.2172	0
0.2727	4.79584	1.06637	-0.449749	-7.55537	0
0.2733	4.79584	2.90193	-0.749581	-5.11235	0
0.2740	4.79584	1.3723	-15.3914	2.21126	0
0.2747	4.79584	0.45452	-45.3247	11.9752	0
0.2753	4.79584	1.98415	-38.5784	19.9095	0
0.2760	-6.19318	3.50504	-27.9344	25.0982	0
0.2767	-6.19318	3.81097	-68.2119	26.6251	0
0.2773	-0.690048	3.81097	-103.892	27.5412	0
0.2780	-0.690048	4.72875	-98.395	29.0654	0
0.2787	-2.22541	5.64653	-92.5982	28.4546	0
0.2793	0.828058	5.03468	-90.4494	27.2359	0
0.2800	1.13858	5.3406	-79.5055	26.9305	0
0.2807	-1.31109	7.77928	-68.8115	23.2687	0
0.2813	-0.690048	7.16742	-50.1719	14.1128	0
0.2820	1.74237	1.98415	-27.5846	6.7892	0
0.2827	3.27773	-1.67823	-13.8922	3.43004	0
0.2833	4.48531	-4.1169	2.59855	0.0736178	0
0.2840	2.05289	-8.0852	20.2887	-4.8097	0
0.2847	-0.086256	-9.00298	34.9804	-11.8279	0
0.2853	2.96721	-6.87024	61.8154	-17.6247	0
0.2860	4.79584	-4.42282	76.4573	-20.0677	0
0.2867	1.4491	-0.760446	74.0086	-21.8972	0
0.2873	-2.51868	1.67823	100.594	-26.4751	0
0.2880	-2.22541	1.06637	126.829	-29.5289	0
0.2887	0.224266	0.148593	94.1474	-28.9182	0
0.2893	-0.086256	0.148593	54.7694	-28.9182	0
0.2900	-3.74351	-0.760446	52.9704	-31.0531	0
0.2907	-4.36456	-1.98415	46.574	-29.5289	0
0.2913	-2.22541	-1.98415	25.4858	-21.2892	0
0.2920	-3.45024	-1.3723	9.94444	-10.9118	0
0.2927	-4.96835	-1.06637	-5.64684	-4.19894	0
0.2933	-2.22541	-1.67823	-21.7878	0.0736178	0
0.2940	1.4491	-1.67823	-38.5784	4.65156	0
0.2947	3.27773	0.148593	-59.9665	10.451	0
0.2953	3.571	0.45452	-73.0592	17.1639	0
0.2960	1.4491	-0.157334	-85.3023	23.5741	0
0.2967	-0.690048	0.45452	-98.0952	26.6251	0
0.2973	-0.690048	1.98415	-90.1496	27.5412	0
0.2980	2.36342	2.59601	-84.3528	30.2869	0
0.2987	4.79584	1.67823	-91.6987	32.7272	0
0.2993	3.27773	-0.760446	-66.6627	31.203	0
0.3000	-2.51868	-1.67823	-35.83	27.8466	0
0.3007	-2.51868	-0.760446	-55.0692	23.8794	0
0.3013	-2.51868	-0.45452	-71.8598	18.3854	0
0.3020	-2.51868	-0.45452	-43.4757	11.9752	0
0.3027	-2.51868	0.45452	-17.5402	4.65156	0
0.3033	-2.51868	0.148593	-5.94668	-2.36668	0
0.3040	-2.51868	-0.760446	13.8922	-7.55537	0
0.3047	-2.51868	-1.06637	32.8316	-11.8279	0
0.3053	-2.51868	-0.760446	50.2219	-19.1515	0
0.3060	-2.51868	-0.157334	66.7127	-25.8644	0
0.3067	-2.51868	-0.45452	73.1091	-28.9182	0
0.3073	-2.51868	-2.29008	77.3568	-30.137	0
0.3080	-2.51868	-2.90193	79.5055	-32.8854	0
0.3087	-2.51868	-1.67823	76.7571	-33.4961	0
0.3093	-2.51868	-1.67823	82.254	-30.4423	0
0.3100	-2.51868	-1.67823	80.405	-28.3074	0
0.3107	-2.51868	1.06637	63.0148	-26.4751	0
0.3113	-2.51868	1.98415	64.2641	-19.7623	0
0.3120	-2.51868	-0.760446	63.9642	-9.69029	0
0.3127	-2.51868	-3.51379	21.2381	-2.97743	0
0.3133	-2.51868	-6.25838	-23.6368	0.378995	0
0.3140	-2.51868	-8.69706	-37.6789	7.39995	0
0.3147	-2.51868	-7.77928	-51.4212	16.5531	0
0.3153	-2.51868	-5.64653	-70.9603	22.0472	0
0.3160	-2.51868	-5.3406	-82.5538	24.1821	0
0.3167	-2.51868	-4.72875	-89.5499	26.6251	0
0.3173	-2.51868	-2.59601	-88.6504	27.5412	0
0.3180	-2.51868	-1.3723	-85.6021	27.8466	0
0.3187	-2.51868	0.760446	-87.1013	29.3708	0
0.3193	-2.51868	3.81097	-79.5055	30.2869	0
0.3200	-2.51868	5.3406	-69.711	26.9305	0
0.3207	-2.51868	3.50504	-62.4151	21.131	0
0.3213	-2.51868	1.3723	-35.83	15.9423	0
0.3220	-2.51868	-0.45452	-8.39531	10.1456	0
0.3227	-2.51868	0.760446	4.44751	3.12739	0
0.3233	-2.51868	4.42282	39.2281	-2.67205	0
0.3240	-2.51868	5.03468	78.3062	-6.33386	0
0.3247	-2.51868	2.90193	69.761	-10.9118	0
0.3253	-2.51868	2.90193	54.7694	-19.1515	0
0.3260	-2.51868	3.81097	73.7088	-26.4751	0
0.3267	-2.51868	2.90193	88.3506	-31.3585	0
0.3273	-2.51868	3.81097	86.5516	-35.3256	0
0.3280	-2.51868	3.81097	91.0991	-36.5472	0
0.3287	-2.51868	1.06637	94.747	-37.1579	0
0.3293	-2.51868	-0.157334	91.3989	-38.6821	0
0.3300	-2.51868	1.98415	83.5033	-35.631	0
0.3307	-2.51868	1.98415	72.2096	-27.3913	0
0.3313	-2.51868	-2.29008	59.3668	-22.508	0
0.3320	-2.51868	-6.56431	39.5279	-17.93	0
0.3327	-2.51868	-6.56431	19.0893	-8.16612	0
0.3333	-2.51868	-4.42282	13.2926	0.684373	0
0.3340	-2.51868	-4.42282	-2.89838	7.39995	0
0.3347	-2.51868	-3.81971	-29.7334	15.3343	0
0.3353	-2.51868	-0.760446	-23.337	20.5203	0
0.3360	-1.00057	-1.67823	-15.6912	22.3526	0
0.3367	-1.60436	-3.20786	-55.9687	24.7928	0
0.3373	2.96721	-0.157334	-91.3989	26.6251	0
0.3380	4.79584	-0.760446	-88.0508	27.5412	0
0.3387	1.13858	-3.81971	-87.1013	30.2869	0
0.3393	-0.690048	0.760446	-88.0508	29.9815	0
0.3400	-0.690048	5.03468	-76.1075	25.4036	0
0.3407	-3.13972	2.90193	-66.9626	22.3526	0
0.3413	-4.65783	3.81097	-52.9204	19.6069	0
0.3420	-1.91488	4.1169	-27.2847	11.0618	0
0.3427	0.517536	-1.06637	-8.99497	3.12739	0
0.3433	1.74237	-1.67823	6.24651	-0.839788	0
0.3440	1.4491	2.29008	25.1859	-6.63924	0
0.3447	-4.65783	1.06637	41.6767	-14.879	0
0.3453	-12.5934	-0.760446	63.0148	-19.1515	0
0.3460	-12.9039	1.67823	78.606	-21.2892	0
0.3467	-12.5934	1.67823	85.902	-26.4751	0
0.3473	-17.1822	-0.760446	110.338	-31.9692	0
0.3480	-17.1822	-1.67823	128.928	-32.8854	0
0.3487	-17.1822	-3.81971	101.493	-30.137	0
0.3493	-17.1822	-5.3406	65.7632	-26.7805	0
0.3500	-17.1822	-1.98415	59.3668	-24.6456	0
0.3507	-17.1822	-0.157334	56.0187	-23.7295	0
0.3513	-17.1822	-1.98415	41.077	-20.6784	0
0.3520	-17.1822	-0.760446	22.4375	-13.3521	0
0.3527	-17.1822	2.90193	3.84785	-7.24999	0
0.3533	-17.1822	1.67823	-9.2948	-3.89356	0
0.3540	-17.1822	-1.3723	-27.2847	1.90588	0
0.3547	-17.1822	-0.45452	-50.8216	12.8913	0
0.3553	-17.1822	0.760446	-62.0653	22.0472	0
0.3560	-17.1822	-2.29008	-71.2602	27.5412	0
0.3567	-17.1822	-4.42282	-83.4533	33.6433	0
0.3573	-17.1822	-2.29008	-77.0569	36.6944	0
0.3580	-17.1822	-1.67823	-72.1597	34.2541	0
0.3587	-17.1822	-2.59601	-77.0569	32.7272	0
0.3593	-17.1822	-1.67823	-50.4718	33.0326	0
0.3600	2.96721	-1.98415	-21.488	31.203	0
0.3607	1.13858	-5.3406	-42.876	27.5412	0
0.3613	1.13858	-7.17616	-60.5661	21.131	0
0.3620	1.13858	-5.95246	-34.9305	12.2805	0
0.3627	1.13858	-4.72875	-12.6429	6.48382	0
0.3633	2.05289	-5.03468	0.149916	3.43004	0
0.3640	1.4491	-5.03468	23.6868	-3.58819	0
0.3647	-1.31109	-3.51379	42.2764	-11.8279	0
0.3653	-2.51868	-2.59601	55.7188	-18.5408	0
0.3660	1.13858	-5.03468	69.761	-24.951	0
0.3667	6.93499	-4.72875	76.4573	-29.2235	0
0.3673	8.45309	-1.3723	81.3545	-30.4423	0
0.3680	4.79584	-0.760446	82.5538	-32.8854	0
0.3687	1.74237	-0.760446	77.6566	-34.7149	0
0.3693	1.4491	1.98415	83.1535	-33.7988	0
0.3700	2.96721	1.98415	83.1535	-31.3585	0
0.3707	4.48531	0.148593	66.7127	-28.002	0
0.3713	3.88152	1.98415	70.6605	-22.8133	0
0.3720	2.65669	2.90193	73.1091	-16.7112	0
0.3727	3.88152	1.06637	25.4858	-9.38491	0
0.3733	5.71015	1.98415	-23.9366	-3.58819	0
0.3740	6.62446	2.90193	-35.2303	-0.537137	0
0.3747	5.41688	2.59601	-47.7233	5.56769	0
0.3753	3.27773	1.06637	-69.711	16.5531	0
0.3760	3.27773	-2.90193	-78.8559	24.1821	0
0.3767	4.19204	-5.95246	-83.4533	25.709	0
0.3773	2.36342	-2.59601	-86.2018	28.1493	0
0.3780	0.517536	-0.760446	-85.3023	32.7272	0
0.3787	1.4491	-4.42282	-85.0025	34.2541	0
0.3793	1.4491	-5.03468	-78.2562	33.0326	0
0.3800	-0.086256	-3.51379	-71.2602	30.5923	0
0.3807	0.224266	-3.51379	-64.5139	26.9305	0
0.3813	3.571	-1.67823	-39.8277	22.9633	0
0.3820	6.93499	-0.157334	-14.7917	17.1639	0
0.3827	6.33119	-1.67823	-0.449749	9.84025	0
0.3833	2.96721	-0.760446	34.3308	2.51664	0
0.3840	-17.1822	1.98415	69.4612	-3.89356	0
0.3847	-17.1822	0.45452	58.4673	-11.8279	0
0.3853	-17.1822	-0.45452	39.8277	-19.7623	0
0.3860	-17.1822	0.45452	52.3707	-24.0349	0
0.3867	-17.1822	-0.45452	67.912	-27.3913	0
0.3873	-17.1822	0.148593	71.2602	-30.137	0
0.3880	-17.1822	2.90193	70.9603	-31.9692	0
0.3887	-17.1822	5.03468	66.7127	-31.9692	0
0.3893	-17.1822	8.0852	63.3146	-31.0531	0
0.3900	-17.1822	9.00298	57.5178	-28.3074	0
0.3907	-17.1822	5.64653	45.6245	-25.8644	0
0.3913	-17.1822	5.3406	33.1315	-21.8972	0
0.3920	-17.1822	8.39113	12.3931	-15.1844	0
0.3927	-17.1822	6.8615	-7.44584	-8.77688	0
0.3933	-17.1822	3.81097	-8.39531	-2.36668	0
0.3940	-17.1822	3.81097	-23.0371	5.87307	0
0.3947	-17.1822	2.29008	-51.4212	13.1967	0
0.3953	-17.1822	1.67823	-43.1759	17.7746	0
0.3960	-17.1822	4.72875	-31.2825	24.7928	0
0.3967	-17.1822	2.90193	-69.4112	33.9487	0
0.3973	-17.1822	-3.51379	-106.94	38.832	0
0.3980	-17.1822	-4.1169	-105.441	39.4428	0
0.3987	-17.1822	-2.59601	-99.9441	39.7482	0
0.3993	-17.1822	-6.25838	-97.1957	38.2213	0
0.4000	-17.1822	-7.17616	-88.3506	36.0864	0
0.4007	-17.1822	-3.81971	-79.8054	36.6944	0
0.4013	-17.1822	-3.51379	-62.7149	32.1192	0
0.4020	-17.1822	-5.64653	-41.3269	20.2149	0
0.4027	-17.1822	-5.95246	-26.6851	11.3671	0
0.4033	-17.1822	-4.42282	-9.2948	7.7026	0
0.4040	-17.1822	-2.90193	8.09547	0.0736178	0
0.4047	-17.1822	-3.81971	23.337	-9.99566	0
0.4053	-17.1822	-6.25838	50.2219	-16.1005	0
0.4060	-17.1822	-6.25838	65.4634	-21.8972	0
0.4067	-17.1822	-5.03468	63.9642	-27.3913	0
0.4073	-17.1822	-4.42282	90.7992	-29.2235	0
0.4080	-17.1822	-2.59601	115.535	-29.2235	0
0.4087	-17.1822	0.148593	84.7026	-32.2746	0
0.4093	-17.1822	-1.67823	47.7733	-34.7149	0
0.4100	-17.1822	-4.42282	45.6245	-32.58	0
0.4107	-17.1822	-2.59601	39.8277	-28.9182	0
0.4113	-17.1822	-1.3723	22.7373	-23.7295	0
0.4120	-17.1822	-1.98415	9.34478	-16.4059	0
0.4127	-17.1822	-1.06637	-7.74567	-8.16612	0
0.4133	-17.1822	0.148593	-25.1859	-2.67205	0
0.4140	-17.1822	-0.45452	-41.0271	1.90588	0
0.4147	-17.1822	-0.45452	-60.866	10.451	0
0.4153	-17.1822	-0.760446	-73.7088	21.131	0
0.4160	-17.1822	0.760446	-83.4533	24.7928	0
0.4167	-17.1822	3.50504	-92.5982	24.7928	0
0.4173	-17.1822	2.90193	-86.8015	30.2869	0
0.4180	-17.1822	2.90193	-83.4533	35.1702	0
0.4187	-17.1822	6.56431	-86.8015	32.1192	0
0.4193	-17.1822	7.47335	-60.5661	28.1493	0
0.4200	-2.51868	3.81097	-34.031	29.6762	0
0.4207	2.05289	1.67823	-53.2202	28.76	0
0.4213	5.41688	0.45452	-67.2624	22.3526	0
0.4220	3.27773	-1.67823	-43.1759	14.7236	0
0.4227	2.36342	-3.20786	-23.0371	7.09458	0
0.4233	2.96721	-3.51379	-12.6429	0.989751	0
0.4240	0.828058	-2.29008	7.19598	-5.41773	0
0.4247	-0.690048	0.760446	26.4352	-15.1844	0
0.4253	0.224266	1.98415	42.876	-24.0349	0
0.4260	1.4491	1.98415	57.5178	-27.0859	0
0.4267	1.74237	2.90193	64.2641	-28.9182	0
0.4273	-0.690048	2.59601	70.3607	-34.1041	0
0.4280	-4.96835	1.98415	70.9603	-38.9874	0
0.4287	-7.71129	2.90193	63.9642	-38.3767	0
0.4293	-8.93613	1.3723	68.8115	-34.7149	0
0.4300	-7.1075	-1.3723	69.4612	-31.0531	0
0.4307	-4.36456	-1.98415	54.7694	-26.4751	0
0.4313	-6.48645	-2.59601	58.7671	-20.9838	0
0.4320	-10.161	-2.59601	61.2158	-16.4059	0
0.4327	-7.1075	-0.760446	16.9405	-11.5226	0
0.4333	-4.65783	-0.760446	-30.333	-4.8097	0
0.4340	-7.71129	-1.06637	-41.3269	2.82202	0
0.4347	-8.93613	0.148593	-50.1719	10.451	0
0.4353	-7.71129	0.148593	-69.711	17.4692	0
0.4360	-5.88266	-0.45452	-81.3045	23.5741	0
0.4367	-2.51868	0.45452	-86.5016	28.4546	0
0.4373	-1.60436	-1.06637	-87.701	32.1192	0
0.4380	-2.51868	-4.72875	-88.0508	33.9487	0
0.4387	-0.690048	-5.3406	-88.6504	35.4756	0
0.4393	0.224266	-5.03468	-80.1052	36.0864	0
0.4400	0.224266	-5.3406	-74.0086	34.8649	0
0.4407	1.4491	-3.81971	-68.8115	31.5084	0
0.4413	0.517536	-1.67823	-41.9266	24.4875	0
0.4420	1.13858	-0.760446	-16.6407	14.7236	0
0.4427	4.48531	-0.157334	-7.44584	7.39995	0
0.4433	1.74237	1.06637	27.0349	3.12739	0
0.4440	-17.1822	1.98415	64.5639	-4.50432	0
0.4447	-17.1822	0.148593	52.0709	-12.1333	0
0.4453	-17.1822	-3.20786	34.6306	-17.6247	0
0.4460	-17.1822	-3.51379	52.6706	-23.7295	0
0.4467	-17.1822	-0.760446	67.6122	-29.2235	0
0.4473	-17.1822	0.760446	67.6122	-30.7477	0
0.4480	-17.1822	0.45452	73.1091	-31.6638	0
0.4487	-17.1822	-1.3723	74.9581	-33.7988	0
0.4493	-17.1822	-0.760446	69.1114	-33.1907	0
0.4500	-17.1822	2.90193	60.6161	-31.9692	0
0.4507	-17.1822	3.19912	51.1214	-31.0531	0
0.4513	-17.1822	0.148593	41.077	-26.7805	0
0.4520	-17.1822	1.67823	21.2381	-18.2354	0
0.4527	-17.1822	3.19912	0.449749	-10.301	0
0.4533	-17.1822	2.29008	-2.89838	-6.33386	0
0.4540	-17.1822	4.72875	-16.2909	-0.839788	0
0.4547	-17.1822	7.16742	-44.0754	7.39995	0
0.4553	-17.1822	4.72875	-38.2786	13.8074	0
0.4560	-17.1822	6.25838	-26.6851	18.3854	0
0.4567	-17.1822	10.2267	-63.3146	24.4875	0
0.4573	-17.1822	8.69706	-98.9947	27.5412	0
0.4580	-17.1822	7.47335	-95.3467	25.709	0
0.4587	-17.1822	8.39113	-90.7992	26.9305	0
0.4593	-17.1822	5.64653	-89.2501	30.5923	0
0.4600	-17.1822	0.148593	-77.0569	29.0654	0
0.4607	-17.1822	-2.90193	-68.8115	25.4036	0
0.4613	-17.1822	-5.03468	-55.9687	23.8794	0
0.4620	-17.1822	-6.56431	-31.5823	18.3854	0
0.4627	-17.1822	-6.56431	-13.2426	11.0618	0
0.4633	-17.1822	-5.3406	1.99888	8.31336	0
0.4640	-17.1822	-4.42282	19.3892	3.43004	0
0.4647	-17.1822	-5.3406	36.7794	-6.94461	0
0.4653	-17.1822	-6.87024	59.3668	-13.9628	0
0.4660	-17.1822	-5.03468	73.409	-17.3193	0
0.4667	-17.1822	-4.1169	78.606	-22.8133	0
0.4673	-17.1822	-5.64653	103.642	-26.7805	0
0.4680	-17.1822	-3.51379	121.332	-26.7805	0
0.4687	-17.1822	-0.760446	90.4994	-28.3074	0
0.4693	-17.1822	-2.59601	53.8699	-31.9692	0
0.4700	-17.1822	-3.20786	48.373	-32.8854	0
0.4707	-17.1822	1.98415	44.725	-28.3074	0
0.4713	-17.1822	4.72875	28.2342	-21.2892	0
0.4720	-17.1822	3.50504	8.99497	-16.4059	0
0.4727	-17.1822	4.42282	-6.24651	-12.4387	0
0.4733	-17.1822	5.64653	-14.7917	-4.50432	0
0.4740	-17.1822	3.81097	-31.2825	4.65156	0
0.4747	-17.1822	-0.760446	-55.9687	13.1967	0
0.4753	-17.1822	-4.1169	-65.1636	22.0472	0
0.4760	-17.1822	-4.42282	-72.4595	29.0654	0
0.4767	-17.1822	-3.20786	-84.3528	32.4218	0
0.4773	-17.1822	-2.59601	-78.5561	34.8649	0
0.4780	-17.1822	-0.760446	-75.208	36.3917	0
0.4787	-17.1822	0.45452	-82.8537	35.4756	0
0.4793	-17.1822	1.06637	-57.5178	33.6433	0
0.4800	-17.1822	1.98415	-26.0854	30.2869	0
0.4807	-17.1822	2.29008	-44.9749	24.7928	0
0.4813	-17.1822	-0.157334	-62.4151	20.8257	0
0.4820	-17.1822	-0.760446	-37.3791	15.3343	0
0.4827	-17.1822	1.06637	-15.6912	6.17844	0
0.4833	-17.1822	0.148593	-6.54634	0.0736178	0
0.4840	-17.1822	-1.98415	15.1415	-3.89356	0
0.4847	-17.1822	-1.98415	37.3791	-14.2682	0
0.4853	-17.1822	-0.157334	53.8699	-23.1187	0
0.4860	-17.1822	1.06637	66.7127	-25.2564	0
0.4867	-17.1822	0.148593	73.7088	-28.6128	0
0.4873	-17.1822	-0.760446	79.5055	-33.7988	0
0.4880	-17.1822	2.29008	79.2057	-34.4095	0
0.4887	-17.1822	4.72875	74.3085	-35.631	0
0.4893	-17.1822	1.67823	79.8054	-36.8525	0
0.4900	-17.1822	1.3723	74.6083	-33.4961	0
0.4907	-17.1822	5.64653	55.419	-31.0531	0
0.4913	-17.1822	4.42282	61.2158	-28.3074	0
0.4920	-17.1822	-0.157334	63.9642	-19.1515	0
0.4927	-17.1822	0.148593	17.2404	-11.8279	0
0.4933	-17.1822	1.3723	-27.2847	-8.77688	0
0.4940	-17.1822	1.06637	-36.1298	1.90588	0
0.4947	-17.1822	0.760446	-49.5723	12.2805	0
0.4953	-17.1822	1.06637	-66.9626	13.1967	0
0.4960	-17.1822	1.98415	-70.6105	18.6907	0
0.4967	-17.1822	2.29008	-77.0569	28.4546	0
0.4973	-17.1822	1.67823	-85.0025	29.0654	0
0.4980	-17.1822	-0.157334	-82.8537	28.4546	0
0.4987	-17.1822	-1.67823	-79.1557	32.1192	0
0.4993	-17.1822	-1.67823	-72.7593	31.203	0
0.5000	-17.1822	-1.67823	-66.6627	27.2359	0
0.5007	-17.1822	-4.1169	-60.2663	25.709	0
0.5013	-17.1822	-4.72875	-36.4796	20.5203	0
0.5020	-17.1822	-1.3723	-10.4941	12.8913	0
0.5027	-17.1822	-0.157334	3.54802	8.61874	0
0.5033	-17.1822	-3.20786	35.2803	5.56769	0
0.5040	-17.1822	-5.95246	67.6122	0.989751	0
0.5047	-17.1822	-9.00298	58.4673	-4.50432	0
0.5053	-17.1822	-10.5326	42.876	-12.4387	0
0.5060	-17.1822	-7.77928	57.5178	-20.9838	0
0.5067	-17.1822	-6.25838	71.2602	-26.7805	0
0.5073	-17.1822	-6.87024	74.0086	-30.137	0
0.5080	-17.1822	-4.1169	76.1574	-31.3585	0
0.5087	-17.1822	-1.06637	75.2579	-32.2746	0
0.5093	-17.1822	-2.29008	74.0086	-32.58	0
0.5100	-17.1822	-4.1169	72.2096	-31.0531	0
0.5107	-17.1822	-4.42282	62.7149	-26.7805	0
0.5113	-17.1822	-3.81971	50.2219	-20.0677	0
0.5120	-17.1822	-1.67823	29.1337	-11.8279	0
0.5127	-17.1822	-0.157334	6.24651	-6.33386	0
0.5133	-17.1822	-1.67823	3.54802	-1.75592	0
0.5140	-17.1822	-1.06637	-7.44584	5.26231	0
0.5147	-17.1822	1.3723	-36.4796	12.2805	0
0.5153	-17.1822	1.98415	-34.6306	17.4692	0
0.5160	-17.1822	0.760446	-26.6851	22.3526	0
0.5167	-17.1822	-0.157334	-66.6627	27.8466	0
0.5173	-17.1822	-1.3723	-103.292	33.0326	0
0.5180	-17.1822	-1.98415	-98.395	35.781	0
0.5187	-17.1822	-1.67823	-94.4472	34.5595	0
0.5193	-17.1822	-2.29008	-92.2984	33.338	0
0.5200	-17.1822	-2.59601	-79.8054	34.5595	0
0.5207	-17.1822	-1.67823	-78.2562	29.6762	0
0.5213	-17.1822	-0.45452	-76.1075	19.9095	0
0.5220	-17.1822	0.45452	-54.7694	13.5021	0
0.5227	-17.1822	0.148593	-33.7311	10.1456	0
0.5233	-17.1822	-1.3723	-14.7917	3.12739	0
0.5240	-17.1822	0.45452	5.64684	-3.89356	0
0.5247	-17.1822	1.67823	23.9866	-8.4715	0
0.5253	-17.1822	-2.29008	49.3224	-13.6575	0
0.5260	-17.1822	-4.1169	67.912	-19.4569	0
0.5267	-17.1822	-1.3723	71.2602	-23.4241	0
0.5273	-17.1822	-0.45452	94.747	-27.6967	0
0.5280	-17.1822	-2.29008	116.735	-31.6638	0
0.5287	-17.1822	-3.51379	88.6504	-32.58	0
0.5293	-17.1822	-3.81971	54.7694	-32.8854	0
0.5300	-17.1822	-1.67823	56.9182	-32.8854	0
0.5307	-17.1822	3.50504	55.1192	-29.5289	0
0.5313	-17.1822	5.64653	36.1798	-23.7295	0
0.5320	-17.1822	3.19912	17.5402	-17.0166	0
0.5327	-17.1822	1.67823	-1.64908	-9.07953	0
0.5333	-17.1822	1.98415	-15.0916	-2.67205	0
0.5340	-17.1822	3.81097	-24.2365	2.21126	0
0.5347	-17.1822	6.56431	-37.0793	8.00798	0
0.5353	-17.1822	6.56431	-45.6245	12.5859	0
0.5360	-17.1822	2.29008	-55.369	17.1639	0
0.5367	-17.1822	0.148593	-65.7632	24.1821	0
0.5373	-17.1822	2.90193	-56.2685	28.4546	0
0.5380	-17.1822	4.72875	-49.5723	27.5412	0
0.5387	-17.1822	3.19912	-54.1697	27.8466	0
0.5393	-17.1822	2.59601	-28.8339	29.6762	0
0.5400	13.9562	1.06637	-0.449749	30.2869	0
0.5407	15.1811	-1.67823	-19.9888	28.1493	0
0.5413	15.7849	-0.157334	-35.83	21.4364	0
0.5420	15.4743	1.3723	-10.1943	11.9752	0
0.5427	13.9562	-1.3723	13.5924	5.56769	0
0.5433	11.2133	-0.760446	27.3347	0.989751	0
0.5440	8.45309	2.90193	49.3224	-6.63924	0
0.5447	7.24551	1.3723	67.6122	-13.6575	0
0.5453	7.24551	0.148593	80.405	-18.2354	0
0.5460	8.15982	2.90193	91.6987	-24.3402	0
0.5467	5.41688	1.98415	99.0446	-30.137	0
0.5473	-0.690048	-1.98415	107.59	-29.8316	0
0.5480	-3.74351	-2.59601	107.89	-29.2235	0
0.5487	-5.27887	-2.90193	100.594	-32.8854	0
0.5493	-8.33233	-2.29008	103.642	-33.7988	0
0.5500	-7.1075	0.148593	99.6443	-30.137	0
0.5507	-6.48645	-2.29008	83.1535	-26.4751	0
0.5513	-12.3001	-5.3406	87.1513	-21.8972	0
0.5520	-14.422	-3.51379	86.2018	-15.1844	0
0.5527	-10.4542	-1.67823	41.3769	-8.4715	0
0.5533	-10.7648	-1.67823	-1.04941	-2.0613	0
0.5540	-11.6791	-0.760446	-13.8922	4.65156	0
0.5547	-7.40077	0.45452	-31.2825	12.2805	0
0.5553	-6.48645	1.98415	-51.4212	20.5203	0
0.5560	-8.02181	4.72875	-61.1658	25.709	0
0.5567	-7.1075	5.03468	-69.4112	28.4546	0
0.5573	-7.71129	2.29008	-74.3085	32.1192	0
0.5580	-8.93613	1.67823	-76.4573	36.3917	0
0.5587	-6.19318	2.90193	-79.8054	36.6944	0
0.5593	-4.36456	2.90193	-75.208	32.1192	0
0.5600	-3.45024	1.06637	-70.0109	27.2359	0
0.5607	-1.00057	-0.157334	-64.2141	25.709	0
0.5613	0.828058	0.148593	-37.3791	23.8794	0
0.5620	1.13858	0.45452	-13.8922	16.5531	0
0.5627	-1.00057	0.760446	-4.69737	9.22949	0
0.5633	-5.27887	1.06637	30.0832	5.56769	0
0.5640	-12.3001	-1.67823	66.4129	-3.89356	0
0.5647	-12.3001	-4.72875	53.8699	-16.4059	0
0.5653	-12.3001	-2.59601	37.6789	-21.8972	0
0.5660	-12.3001	0.760446	58.1675	-25.559	0
0.5667	-12.3001	0.148593	78.9059	-32.8854	0
0.5673	-12.3001	-1.98415	87.1513	-37.7687	0
0.5680	-12.3001	-1.67823	93.8475	-39.5982	0
0.5687	-12.3001	1.06637	94.747	-39.2928	0
0.5693	-12.3001	3.50504	90.4994	-35.0203	0
0.5700	-12.3001	2.59601	79.8054	-31.3585	0
0.5707	-12.3001	-0.45452	65.1636	-29.5289	0
0.5713	-12.3001	-1.98415	53.8699	-24.0349	0
0.5720	-12.3001	-0.760446	34.6306	-16.4059	0
0.5727	-12.3001	0.760446	14.4919	-10.9118	0
0.5733	-12.3001	1.3723	12.6929	-4.19894	0
0.5740	-12.3001	1.67823	-1.04941	4.95693	0
0.5747	-12.3001	2.59601	-28.8339	11.9752	0
0.5753	-12.3001	2.59601	-20.5885	17.1639	0
0.5760	-12.3001	1.3723	-11.1438	22.9633	0
0.5767	-12.3001	1.67823	-53.8699	26.6251	0
0.5773	-12.3001	1.06637	-91.6987	29.3708	0
0.5780	-12.3001	-0.760446	-88.3506	31.203	0
0.5787	-12.3001	-0.157334	-85.902	30.8977	0
0.5793	-12.3001	1.67823	-83.4533	29.9815	0
0.5800	-12.3001	1.67823	-70.9603	29.3708	0
0.5807	-12.3001	2.29008	-63.3146	26.0144	0
0.5813	-12.3001	4.42282	-48.9726	19.9095	0
0.5820	-12.3001	4.42282	-23.9366	13.8074	0
0.5827	-12.3001	3.19912	-8.99497	7.09458	0
0.5833	-12.3001	3.50504	6.24651	0.0736178	0
0.5840	-12.3001	4.42282	27.3347	-7.24999	0
0.5847	-12.3001	5.95246	47.1736	-18.2354	0
0.5853	-12.3001	7.16742	72.8093	-26.1698	0
0.5860	-12.3001	6.8615	89.8997	-28.6128	0
0.5867	-12.3001	5.95246	93.5477	-33.1907	0
0.5873	-12.3001	5.64653	116.135	-39.2928	0
0.5880	-12.3001	5.64653	132.926	-38.3767	0
0.5887	-12.3001	4.42282	100.594	-35.631	0
0.5893	-12.3001	1.67823	62.4151	-34.7149	0
0.5900	-12.3001	-0.760446	56.9182	-32.8854	0
0.5907	-12.3001	-2.90193	50.2219	-28.9182	0
0.5913	-12.3001	-4.72875	30.6828	-21.5918	0
0.5920	-12.3001	-5.64653	10.5441	-11.8279	0
0.5927	-12.3001	-5.95246	-8.69514	-6.02848	0
0.5933	-12.3001	-6.56431	-22.0877	-0.23176	0
0.5940	-12.3001	-5.64653	-37.3791	11.0618	0
0.5947	-12.3001	-2.59601	-63.6144	20.8257	0
0.5953	-12.3001	-1.3723	-81.6044	23.8794	0
0.5960	-12.3001	-2.59601	-91.3989	30.2869	0
0.5967	-12.3001	-3.51379	-102.393	36.9998	0
0.5973	-12.3001	-3.20786	-99.6443	36.6944	0
0.5980	-12.3001	-1.3723	-96.2462	36.6944	0
0.5987	-12.3001	-0.760446	-102.043	39.1374	0
0.5993	-12.3001	-3.20786	-80.1052	36.0864	0
0.6000	4.48531	-4.42282	-53.5201	30.2869	0
0.6007	6.93499	-4.1169	-72.4595	29.0654	0
0.6013	11.8171	-5.3406	-89.5499	27.5412	0
0.6020	11.8171	-5.95246	-64.5139	19.3015	0
0.6027	9.36741	-4.42282	-41.3269	8.31336	0
0.6033	9.67793	-3.51379	-30.6329	0.684373	0
0.6040	8.45309	-2.90193	-8.69514	-3.58819	0
0.6047	6.62446	-1.67823	15.1415	-9.38491	0
0.6053	6.62446	-1.67823	35.5801	-17.93	0
0.6060	7.53878	-2.29008	53.8699	-23.1187	0
0.6067	7.8493	-1.3723	61.5156	-24.6456	0
0.6073	7.8493	0.148593	63.9642	-29.2235	0
0.6080	3.88152	1.67823	61.5156	-34.7149	0
0.6087	-3.45024	1.06637	56.0187	-35.631	0
0.6093	-6.19318	-1.67823	59.3668	-32.8854	0
0.6100	-5.27887	-2.59601	54.7694	-30.7477	0
0.6107	-5.57214	-2.29008	40.1276	-29.2235	0
0.6113	-6.79698	-4.1169	45.0248	-23.4241	0
0.6120	-6.79698	-3.81971	41.9765	-12.1333	0
0.6127	-6.79698	-0.45452	-3.19821	-1.75592	0
0.6133	-6.79698	0.45452	-44.0754	3.43004	0
0.6140	-6.79698	-0.157334	-57.5178	7.09458	0
0.6147	-6.79698	1.3723	-77.0569	13.8074	0
0.6153	-6.79698	2.90193	-96.8958	21.131	0
0.6160	-6.79698	3.19912	-107.24	26.9305	0
0.6167	-6.79698	4.72875	-120.982	32.7272	0
0.6173	-6.79698	6.56431	-128.628	36.6944	0
0.6180	-6.79698	5.3406	-128.328	36.6944	0
0.6187	-6.79698	1.98415	-128.628	33.9487	0
0.6193	-6.79698	1.67823	-120.083	31.8138	0
0.6200	-6.79698	2.90193	-112.137	29.9815	0
0.6207	-6.79698	0.45452	-109.089	26.6251	0
0.6213	-6.79698	-1.98415	-85.902	22.9633	0
0.6220	-6.79698	-1.3723	-57.5178	19.3015	0
0.6227	-6.79698	-2.29008	-43.4757	14.4182	0
0.6233	-6.79698	-4.72875	-11.1438	8.00798	0
0.6240	-6.79698	-5.3406	25.4858	-0.23176	0
0.6247	-6.79698	-7.17616	21.538	-7.24999	0
0.6253	-6.79698	-9.92076	10.2443	-10.9118	0
0.6260	-6.79698	-9.92076	25.4858	-15.7951	0
0.6267	-6.79698	-8.0852	40.7772	-21.8972	0
0.6273	-6.79698	-7.17616	46.8738	-24.0349	0
0.6280	-6.79698	-6.87024	52.3707	-25.559	0
0.6287	-6.79698	-6.87024	53.57	-28.9182	0
0.6293	-6.79698	-7.17616	51.7211	-27.3913	0
0.6300	-6.79698	-6.87024	46.2242	-24.6456	0
0.6307	-6.79698	-6.25838	37.3791	-27.0859	0
0.6313	-6.79698	-5.3406	29.7833	-22.508	0
0.6320	-6.79698	-3.51379	8.99497	-9.69029	0
0.6327	-6.79698	-2.29008	-14.4919	-3.58819	0
0.6333	-6.79698	-1.06637	-16.2909	-2.0613	0
0.6340	-6.79698	-0.157334	-27.5846	6.48382	0
0.6347	-6.79698	-1.06637	-56.9182	17.4692	0
0.6353	-6.79698	-2.59601	-54.1697	23.2687	0
0.6360	-6.79698	-2.29008	-44.9749	26.6251	0
0.6367	-6.79698	-0.760446	-84.053	27.8466	0
0.6373	-6.79698	1.06637	-120.982	30.2869	0
0.6380	-6.79698	1.98415	-117.334	33.9487	0
0.6387	-6.79698	3.81097	-110.588	33.338	0
0.6393	-6.79698	7.16742	-107.89	30.8977	0
0.6400	-6.79698	5.95246	-95.0469	31.8138	0
0.6407	-6.79698	1.98415	-84.3528	29.9815	0
0.6413	-6.79698	2.90193	-67.5622	22.0472	0
0.6420	-6.79698	4.72875	-41.0271	13.1967	0
0.6427	-6.79698	2.59601	-22.4375	6.48382	0
0.6433	-6.79698	1.67823	-7.44584	0.0736178	0
0.6440	-6.79698	4.1169	11.7434	-8.16612	0
0.6447	-6.79698	4.42282	33.1315	-18.8462	0
0.6453	-6.79698	4.1169	60.2663	-26.4751	0
0.6460	-6.79698	5.03468	77.0569	-29.2235	0
0.6467	-6.79698	4.72875	84.103	-33.7988	0
0.6473	-6.79698	4.1169	111.538	-38.6821	0
0.6480	-6.79698	4.72875	132.926	-37.7687	0
0.6487	-6.79698	4.72875	106.041	-36.5472	0
0.6493	-6.79698	4.72875	74.9581	-37.7687	0
0.6500	-6.79698	5.64653	73.1091	-34.7149	0
0.6507	-6.79698	5.3406	69.1114	-30.137	0
0.6513	-6.79698	4.1169	52.9704	-30.4423	0
0.6520	-6.79698	5.3406	35.5801	-27.3913	0
0.6527	-6.79698	8.39113	16.3409	-18.5408	0
0.6533	-6.79698	10.8298	2.29871	-11.2172	0
0.6540	-6.79698	12.9713	-12.0433	-3.58819	0
0.6547	-6.79698	12.6654	-31.2825	5.56769	0
0.6553	-6.79698	7.77928	-41.3269	10.7564	0
0.6560	-6.79698	2.90193	-49.8721	14.7236	0
0.6567	-6.79698	1.98415	-60.866	24.7928	0
0.6573	-6.79698	1.98415	-55.0692	30.8977	0
0.6580	-6.79698	-0.45452	-52.3207	30.5923	0
0.6587	-6.79698	-1.98415	-60.5661	33.338	0
0.6593	-6.79698	-0.760446	-37.6789	36.0864	0
0.6600	-6.79698	1.67823	-8.69514	32.4218	0
0.6607	-6.79698	0.760446	-29.4335	28.76	0
0.6613	-6.79698	-1.67823	-55.0692	25.709	0
0.6620	-6.79698	-2.29008	-39.1781	17.4692	0
0.6627	-6.79698	-2.29008	-16.6407	9.84025	0
0.6633	-6.79698	-2.29008	-2.89838	5.56769	0
0.6640	-6.79698	-2.29008	19.9888	-1.75592	0
0.6647	-6.79698	-2.90193	43.8255	-11.8279	0
0.6653	-6.79698	-2.29008	62.7149	-17.3193	0
0.6660	-6.79698	-0.157334	78.606	-22.8133	0
0.6667	-6.79698	-1.3723	93.2479	-30.137	0
0.6673	-6.79698	-3.20786	105.741	-33.7988	0
0.6680	-6.79698	-0.157334	104.242	-35.3256	0
0.6687	-6.79698	1.98415	99.3445	-38.6821	0
0.6693	-6.79698	-0.45452	108.19	-38.3767	0
0.6700	-6.79698	-0.45452	104.542	-34.7149	0
0.6707	-6.79698	1.3723	86.5516	-31.9692	0
0.6713	-6.79698	0.45452	92.948	-26.4751	0
0.6720	-6.79698	0.148593	91.6987	-17.0166	0
0.6727	-6.79698	1.98415	40.1276	-12.7441	0
0.6733	-6.79698	1.3723	-7.146	-9.38491	0
0.6740	-6.79698	0.45452	-19.0394	2.82202	0
0.6747	-6.79698	2.90193	-36.4796	13.1967	0
0.6753	-6.79698	3.19912	-60.5661	14.7236	0
0.6760	-6.79698	-0.45452	-72.1597	18.08	0
0.6767	-6.79698	-1.98415	-81.0047	23.5741	0
0.6773	-6.79698	-1.3723	-87.1013	25.0982	0
0.6780	-6.79698	-1.67823	-88.9503	29.9815	0
0.6787	-6.79698	0.148593	-89.8498	35.781	0
0.6793	-6.79698	5.3406	-83.4533	32.4218	0
0.6800	-6.79698	6.25838	-78.8559	27.8466	0
0.6807	-6.79698	2.90193	-75.8076	26.9305	0
0.6813	-6.79698	0.148593	-52.9204	20.2149	0
0.6820	-6.79698	-0.760446	-29.4335	11.0618	0
0.6827	-6.79698	-0.760446	-17.5402	8.31336	0
0.6833	-6.79698	1.06637	19.0893	4.0408	0
0.6840	-6.79698	1.98415	56.3185	-4.50432	0
0.6847	-6.79698	-0.45452	46.574	-10.301	0
0.6853	-6.79698	-3.51379	33.1315	-15.4897	0
0.6860	-6.79698	-5.64653	51.1214	-21.8972	0
0.6867	-6.79698	-6.25838	65.7632	-27.6967	0
0.6873	-6.79698	-3.51379	70.3607	-32.58	0
0.6880	-6.79698	-2.29008	75.5578	-36.5472	0
0.6887	-6.79698	-2.59601	72.8093	-36.8525	0
0.6893	-6.79698	-1.67823	69.4612	-35.0203	0
0.6900	-6.79698	-0.760446	65.4634	-31.3585	0
0.6907	-6.79698	-2.90193	52.3707	-27.0859	0
0.6913	-6.79698	-2.59601	39.8277	-25.2564	0
0.6920	-6.79698	-0.760446	20.9383	-21.5918	0
0.6927	-6.79698	-1.06637	-4.09771	-10.9118	0
0.6933	-6.79698	-0.45452	-12.6429	-1.14517	0
0.6940	-6.79698	1.98415	-23.9366	3.12739	0
0.6947	-6.79698	1.3723	-48.0731	9.22949	0
0.6953	-6.79698	-1.67823	-44.675	18.9961	0
0.6960	-6.79698	-1.3723	-37.9788	25.709	0
0.6967	-6.79698	-0.760446	-76.4573	29.9815	0
0.6973	-6.79698	-3.51379	-111.837	33.6433	0
0.6980	-6.79698	-4.42282	-109.389	34.2541	0
0.6987	-6.79698	-2.29008	-105.741	33.338	0
0.6993	-6.79698	-3.51379	-105.741	33.6433	0
0.7000	-6.79698	-5.64653	-94.4472	30.8977	0
0.7007	-6.79698	-2.90193	-82.8537	24.7928	0
0.7013	-6.79698	-1.98415	-68.2119	20.8257	0
0.7020	-6.79698	-4.42282	-47.7233	16.2477	0
0.7027	-6.79698	-2.90193	-29.1337	8.31336	0
0.7033	-6.79698	0.148593	-6.54634	1.90588	0
0.7040	-6.79698	0.760446	13.5924	-3.89356	0
0.7047	-6.79698	1.67823	30.0832	-13.3521	0
0.7053	-6.79698	1.06637	57.5178	-21.5918	0
0.7060	-6.79698	-0.760446	77.0569	-26.4751	0
0.7067	-6.79698	1.98415	83.1535	-31.9692	0
0.7073	-6.79698	3.81097	112.487	-35.0203	0
0.7080	-6.79698	-1.06637	134.425	-35.631	0
0.7087	-6.79698	-2.90193	103.642	-36.8525	0
0.7093	-6.79698	0.760446	71.56	-35.9364	0
0.7100	-6.79698	2.90193	73.7088	-32.58	0
0.7107	-6.79698	3.19912	68.8115	-31.0531	0
0.7113	-6.79698	2.29008	49.9221	-27.6967	0
0.7120	-6.79698	-1.06637	34.3308	-20.0677	0
0.7127	-6.79698	-3.81971	16.041	-12.7441	0
0.7133	-6.79698	-6.56431	-0.149916	-8.4715	0
0.7140	-6.79698	-10.5326	-12.9428	-3.58819	0
0.7147	-6.79698	-11.7476	-33.0815	4.95693	0
0.7153	-6.79698	-10.8385	-48.6728	17.4692	0
0.7160	-6.79698	-12.0535	-60.5661	28.76	0
0.7167	-6.79698	-12.0535	-72.4595	34.2541	0
0.7173	-6.79698	-9.92076	-68.5117	37.6105	0
0.7180	-6.79698	-9.92076	-64.5139	40.3589	0
0.7187	-6.79698	-9.92076	-68.5117	39.7482	0
0.7193	-6.79698	-8.0852	-43.7755	36.6944	0
0.7200	-6.79698	-8.69706	-17.5402	34.8649	0
0.7207	-6.79698	-10.5326	-39.5279	33.338	0
0.7213	-6.79698	-9.61484	-56.6183	30.2869	0
0.7220	-6.79698	-7.77928	-28.534	24.4875	0
0.7227	-6.79698	-6.87024	-3.79788	16.8585	0
0.7233	-6.79698	-5.95246	4.74735	10.7564	0
0.7240	-6.79698	-5.3406	23.9866	3.73542	0
0.7247	-6.79698	-4.1169	45.6245	-7.24999	0
0.7253	-6.79698	-0.760446	62.1153	-15.1844	0
0.7260	-6.79698	1.67823	77.0569	-17.6247	0
0.7267	-6.79698	1.3723	89.3001	-22.8133	0
0.7273	-6.79698	1.67823	100.244	-30.7477	0
0.7280	-6.79698	3.50504	101.193	-34.1041	0
0.7287	-6.79698	2.90193	95.6965	-34.4095	0
0.7293	-6.79698	0.148593	103.292	-33.7988	0
0.7300	-6.79698	-0.760446	101.493	-31.9692	0
0.7307	-6.79698	-0.760446	83.5033	-31.0531	0
0.7313	-6.79698	-2.29008	90.1996	-29.8316	0
0.7320	-6.79698	-3.51379	92.6482	-21.8972	0
0.7327	-6.79698	-1.67823	42.5762	-13.6575	0
0.7333	-6.79698	0.45452	-6.54634	-9.38491	0
0.7340	-6.79698	-1.06637	-18.1399	0.378995	0
0.7347	-6.79698	-0.760446	-33.0815	13.5021	0
0.7353	-6.79698	1.98415	-53.2202	19.9095	0
0.7360	-6.79698	1.98415	-60.2663	22.9633	0
0.7367	-6.79698	1.06637	-69.1114	27.2359	0
0.7373	-6.79698	2.90193	-77.0569	30.5923	0
0.7380	-6.79698	3.19912	-78.2562	33.338	0
0.7387	-6.79698	2.59601	-80.405	35.781	0
0.7393	-6.79698	4.72875	-75.208	33.9487	0
0.7400	-6.79698	6.56431	-69.1114	28.76	0
0.7407	-6.79698	5.3406	-64.2141	25.709	0
0.7413	-6.79698	5.3406	-39.5279	25.0982	0
0.7420	-6.79698	3.81097	-14.1921	21.131	0
0.7427	-6.79698	0.45452	-4.69737	13.5021	0
0.7433	-6.79698	0.148593	29.1337	6.48382	0
0.7440	2.65669	1.06637	66.7127	1.29513	0
0.7447	2.36342	-0.157334	58.4673	-4.8097	0
0.7453	8.15982	-1.06637	45.6245	-10.9118	0
0.7460	8.45309	-1.3723	63.0148	-16.4059	0
0.7467	0.224266	-1.06637	75.5578	-22.2026	0
0.7473	-4.96835	1.06637	81.0547	-26.4751	0
0.7480	-4.96835	1.98415	90.1996	-28.9182	0
0.7487	-6.79698	0.148593	87.4511	-30.4423	0
0.7493	-8.02181	-1.67823	81.3545	-28.6128	0
0.7500	-5.57214	-1.98415	77.3568	-26.1698	0
0.7507	-3.74351	-1.06637	65.7632	-25.559	0
0.7513	-2.51868	1.06637	53.8699	-22.508	0
0.7520	0.224266	1.98415	34.6306	-15.4897	0
0.7527	1.13858	1.98415	11.4436	-8.77688	0
0.7533	0.828058	2.90193	8.39531	-2.67205	0
0.7540	4.79584	2.90193	-1.64908	2.82202	0
0.7547	8.45309	2.59601	-30.6329	9.22949	0
0.7553	7.8493	4.72875	-25.1859	17.4692	0
0.7560	-6.79698	7.47335	-12.0433	24.7928	0
0.7567	-6.79698	7.47335	-54.1697	28.4546	0
0.7573	-6.79698	5.3406	-97.1957	31.203	0
0.7580	-6.79698	3.50504	-93.4977	33.0326	0
0.7587	-6.79698	3.19912	-89.5499	33.6433	0
0.7593	-6.79698	5.3406	-91.9986	34.5595	0
0.7600	-6.79698	6.8615	-81.0047	33.338	0
0.7607	-6.79698	6.25838	-72.4595	29.3708	0
0.7613	-6.79698	5.3406	-61.4656	22.9633	0
0.7620	-6.79698	5.3406	-39.5279	13.5021	0
0.7627	-6.79698	3.81097	-22.0877	4.0408	0
0.7633	-6.79698	-0.157334	-5.94668	-1.75592	0
0.7640	-6.79698	-2.90193	13.5924	-6.63924	0
0.7647	-6.79698	-3.51379	31.5823	-12.7441	0
0.7653	-6.79698	-5.64653	57.8676	-18.5408	0
0.7660	-6.79698	-8.0852	78.3062	-23.7295	0
0.7667	-6.79698	-8.0852	84.4028	-26.1698	0
0.7673	-6.79698	-5.64653	110.638	-26.4751	0
0.7680	-6.79698	-1.67823	134.425	-30.137	0
0.7687	-6.79698	1.67823	106.041	-35.631	0
0.7693	-6.79698	1.98415	68.8115	-36.5472	0
0.7700	-6.79698	-0.157334	68.5117	-33.7988	0
0.7707	-6.79698	-0.45452	67.3124	-32.8854	0
0.7713	-6.79698	1.98415	47.4735	-29.2235	0
0.7720	-6.79698	2.90193	27.3347	-17.6247	0
0.7727	-6.79698	2.90193	8.69514	-9.07953	0
0.7733	-6.79698	4.72875	-6.54634	-8.77688	0
0.7740	-6.79698	5.95246	-21.1882	-4.50432	0
0.7747	-6.79698	4.42282	-40.4274	6.7892	0
0.7753	-6.79698	3.19912	-55.0692	15.0289	0
0.7760	-6.79698	6.25838	-68.8115	18.6907	0
0.7767	-6.79698	9.30891	-83.1535	24.1821	0
0.7773	-6.79698	8.69706	-81.3045	29.9815	0
0.7780	-6.79698	8.39113	-79.1557	32.4218	0
0.7787	-6.79698	7.16742	-86.5016	34.8649	0
0.7793	-6.79698	2.59601	-66.9626	38.2213	0
0.7800	-6.79698	0.148593	-40.4274	39.1374	0
0.7807	-6.79698	2.29008	-56.9182	34.8649	0
0.7813	-6.79698	2.29008	-75.208	26.6251	0
0.7820	-6.79698	-1.06637	-53.5201	18.3854	0
0.7827	-6.79698	-1.98415	-27.9344	12.8913	0
0.7833	-6.79698	-1.67823	-13.8922	5.87307	0
0.7840	-6.79698	-1.3723	5.94668	-2.67205	0
0.7847	-6.79698	-0.45452	25.7856	-11.8279	0
0.7853	-6.79698	0.148593	41.9765	-20.0677	0
0.7860	-6.79698	-0.157334	56.0187	-24.6456	0
0.7867	-6.79698	-0.760446	65.1636	-27.0859	0
0.7873	-6.79698	-3.81971	74.0086	-32.2746	0
0.7880	-6.79698	-6.56431	75.8576	-37.1579	0
0.7887	-6.79698	-4.72875	72.2096	-35.631	0
0.7893	-6.79698	-4.42282	79.8054	-30.7477	0
0.7900	-6.79698	-6.56431	77.3568	-26.4751	0
0.7907	-6.79698	-4.42282	60.2663	-24.0349	0
0.7913	-6.79698	-1.98415	69.1114	-21.8972	0
0.7920	-22.9786	-3.81971	74.0086	-13.9628	0
0.7927	-20.8395	-2.59601	25.4858	-5.41773	0
0.7933	-17.786	0.148593	-23.0371	-1.75592	0
0.7940	-18.3898	-2.90193	-33.7311	3.73542	0
0.7947	-19.0108	-5.3406	-49.5723	13.8074	0
0.7953	-22.6681	-0.760446	-72.4595	19.3015	0
0.7960	-30.9142	2.59601	-79.8054	24.4875	0
0.7967	-31.518	1.06637	-88.0508	31.8138	0
0.7973	-26.6359	0.45452	-98.0952	33.6433	0
0.7980	-30.2931	0.760446	-98.395	33.6433	0
0.7987	-36.4001	0.45452	-96.8958	37.6105	0
0.7993	-32.7428	-0.157334	-91.6987	39.4428	0
0.8000	-29.0683	-0.157334	-86.2018	36.9998	0
0.8007	-32.4323	1.3723	-79.1557	34.5595	0
0.8013	-29.3788	2.59601	-55.9687	28.1493	0
0.8020	-22.0643	3.19912	-32.4818	17.7746	0
0.8027	-20.2184	5.95246	-22.0877	9.84025	0
0.8033	-20.8395	7.47335	8.99497	3.73542	0
0.8040	-6.79698	4.1169	43.5257	-4.50432	0
0.8047	-6.79698	1.98415	36.4796	-13.0494	0
0.8053	-6.79698	3.81097	23.9866	-19.7623	0
0.8060	-6.79698	3.81097	43.1759	-26.1698	0
0.8067	-6.79698	0.760446	61.8154	-32.8854	0
0.8073	-6.79698	0.45452	64.2641	-38.0713	0
0.8080	-6.79698	4.1169	66.4129	-41.1251	0
0.8087	-6.79698	3.81097	69.4612	-40.5143	0
0.8093	-6.79698	0.148593	72.2096	-36.5472	0
0.8100	-6.79698	1.06637	66.4129	-34.7149	0
0.8107	-6.79698	2.59601	53.8699	-32.8854	0
0.8113	-6.79698	-1.98415	45.6245	-24.3402	0
0.8120	-6.79698	-4.72875	27.0349	-13.6575	0
0.8127	-6.79698	-1.67823	1.69905	-8.16612	0
0.8133	-6.79698	-1.98415	-1.64908	-2.36668	0
0.8140	-6.79698	-5.03468	-12.6429	6.48382	0
0.8147	-6.79698	-3.20786	-44.675	14.1128	0
0.8153	-6.79698	-1.67823	-44.0754	20.2149	0
0.8160	-11.6791	-4.1169	-31.5823	26.6251	0
0.8167	-7.1075	-5.3406	-69.711	31.5084	0
0.8173	-6.79698	-4.42282	-109.089	36.3917	0
0.8180	-6.19318	-4.42282	-105.741	38.5267	0
0.8187	-3.13972	-4.72875	-103.892	37.6105	0
0.8193	-2.22541	-4.42282	-106.94	36.6944	0
0.8200	-0.396778	-3.51379	-93.1979	36.0864	0
0.8207	4.79584	-0.760446	-81.6044	31.203	0
0.8213	6.62446	-0.45452	-70.9603	25.709	0
0.8220	5.10636	-2.59601	-48.6728	20.8257	0
0.8227	4.79584	-0.760446	-28.534	11.9752	0
0.8233	-0.086256	1.06637	-11.4436	2.21126	0
0.8240	-8.33233	-2.90193	8.09547	-3.58819	0
0.8247	-8.93613	-5.64653	27.3347	-9.07953	0
0.8253	-1.31109	-1.98415	52.9704	-15.7951	0
0.8260	5.71015	1.3723	71.2602	-21.5918	0
0.8267	10.9028	1.98415	76.7571	-25.559	0
0.8273	14.2668	1.67823	101.493	-28.9182	0
0.8280	-6.79698	-0.45452	123.781	-31.0531	0
0.8287	-6.79698	-2.59601	97.8453	-32.8854	0
0.8293	-6.79698	-0.45452	63.0148	-32.8854	0
0.8300	-6.79698	1.67823	61.5156	-30.4423	0
0.8307	-6.79698	-1.67823	61.8154	-29.2235	0
0.8313	-6.79698	-6.56431	46.574	-25.8644	0
0.8320	-6.79698	-5.95246	29.4835	-18.2354	0
0.8327	-6.79698	-2.59601	11.1438	-11.2172	0
0.8333	-6.79698	-0.45452	-3.79788	-6.33386	0
0.8340	-6.79698	0.148593	-18.4397	0.989751	0
0.8347	-6.79698	0.148593	-41.0271	10.1456	0
0.8353	-6.79698	1.98415	-60.5661	17.7746	0
0.8360	-6.79698	4.1169	-73.359	22.0472	0
0.8367	-6.79698	3.81097	-83.1535	23.8794	0
0.8373	-6.79698	3.19912	-80.405	26.3197	0
0.8380	-6.79698	4.72875	-80.7049	27.8466	0
0.8387	-6.79698	6.25838	-85.3023	28.4546	0
0.8393	-6.79698	5.03468	-60.866	26.6251	0
0.8400	-6.79698	3.50504	-34.9305	22.9633	0
0.8407	-6.79698	1.3723	-53.2202	20.2149	0
0.8413	-6.79698	-0.760446	-70.0109	18.3854	0
0.8420	-6.79698	-2.59601	-45.9243	14.1128	0
0.8427	-6.79698	-4.72875	-18.7395	8.31336	0
0.8433	-6.79698	-6.56431	-4.39754	4.65156	0
0.8440	-6.79698	-6.25838	14.7917	-1.75592	0
0.8447	-6.79698	-7.77928	36.4796	-10.9118	0
0.8453	-6.79698	-10.5326	54.7694	-17.3193	0
0.8460	-6.79698	-9.00298	67.912	-24.6456	0
0.8467	-6.79698	-5.64653	78.3062	-32.8854	0
0.8473	-6.79698	-5.95246	91.0991	-35.9364	0
0.8480	-6.79698	-6.25838	93.5477	-37.4633	0
0.8487	-6.79698	-4.1169	88.6504	-41.4305	0
0.8493	-6.79698	-2.90193	95.3967	-42.3439	0
0.8500	-6.79698	-3.51379	94.4472	-39.9036	0
0.8507	-6.79698	-3.51379	79.8054	-37.7687	0
0.8513	-6.79698	-2.29008	88.3506	-31.9692	0
0.8520	-35.4857	-0.760446	89.8997	-22.8133	0
0.8527	-32.7428	-2.29008	40.7772	-16.4059	0
0.8533	-33.6571	-3.51379	-4.09771	-11.8279	0
0.8540	-38.2287	-0.157334	-12.9428	-5.41773	0
0.8547	-39.143	2.29008	-30.9827	1.29513	0
0.8553	-35.4857	-1.3723	-58.7172	8.61874	0
0.8560	-29.9999	-3.51379	-71.2602	18.3854	0
0.8567	-23.8929	-1.06637	-80.405	24.7928	0
0.8573	-16.8717	-1.98415	-88.0508	27.2359	0
0.8580	-9.85044	-5.3406	-88.3506	31.8138	0
0.8587	-7.1075	-4.42282	-89.8498	36.0864	0
0.8593	-8.02181	-1.06637	-85.0025	34.8649	0
0.8600	-8.62561	-1.67823	-75.208	31.203	0
0.8607	-9.53992	-1.67823	-69.4112	27.8466	0
0.8613	-10.7648	1.3723	-49.2725	22.9633	0
0.8620	-7.40077	3.81097	-21.1882	17.4692	0
0.8627	-3.45024	2.90193	-3.49804	13.5021	0
0.8633	-5.88266	1.98415	28.2342	6.7892	0
0.8640	-4.96835	3.19912	63.9642	-2.67205	0
0.8647	5.10636	3.81097	60.2663	-9.69029	0
0.8653	13.9562	1.06637	44.1253	-14.5736	0
0.8660	17.924	-1.98415	58.4673	-21.8972	0
0.8667	21.8918	-3.81971	77.6566	-26.7805	0
0.8673	23.7204	-3.51379	82.254	-28.6128	0
0.8680	23.1166	-2.59601	82.8537	-31.6638	0
0.8687	23.7204	-2.59601	82.5538	-36.2418	0
0.8693	24.0309	-2.59601	81.6544	-36.5472	0
0.8700	21.5813	-0.157334	76.1574	-32.8854	0
0.8707	17.924	1.06637	66.0631	-30.4423	0
0.8713	14.8705	-0.45452	57.5178	-28.3074	0
0.8720	12.4209	-1.67823	37.0793	-21.8972	0
0.8727	10.5922	-1.98415	12.6929	-12.7441	0
0.8733	10.299	-1.67823	7.19598	-5.41773	0
0.8740	10.299	-0.157334	-7.146	2.82202	0
0.8747	8.76361	-0.760446	-37.0793	12.8913	0
0.8753	7.53878	-2.59601	-33.7311	19.3015	0
0.8760	8.45309	-2.59601	-23.9366	21.4364	0
0.8767	9.67793	-2.59601	-64.2141	25.709	0
0.8773	10.5922	-3.20786	-103.592	32.1192	0
0.8780	11.5066	-2.59601	-98.9947	34.8649	0
0.8787	11.2133	-1.3723	-93.4977	34.8649	0
0.8793	11.2133	0.148593	-96.8958	34.2541	0
0.8800	10.5922	1.67823	-90.1496	31.8138	0
0.8807	8.45309	1.98415	-79.5055	28.4546	0
0.8813	9.07414	0.760446	-66.0631	23.8794	0
0.8820	10.9028	0.148593	-48.6728	15.9423	0
0.8827	6.62446	-0.45452	-30.6329	9.22949	0
0.8833	2.96721	-0.760446	-10.1943	5.87307	0
0.8840	6.62446	0.760446	6.24651	-0.23176	0
0.8847	8.76361	2.90193	24.2864	-8.16612	0
0.8853	5.10636	3.81097	56.0187	-13.9628	0
0.8860	3.88152	5.64653	73.1091	-20.0677	0
0.8867	4.48531	8.69706	76.1574	-25.2564	0
0.8873	1.13858	9.61484	106.041	-26.4751	0
0.8880	-2.51868	6.25838	128.628	-28.002	0
0.8887	-1.60436	3.81097	97.4955	-31.9692	0
0.8893	-0.086256	5.3406	64.8637	-34.4095	0
0.8900	-1.60436	4.72875	62.1153	-34.7149	0
0.8907	-2.51868	1.3723	56.0187	-30.7477	0
0.8913	-0.690048	2.90193	42.876	-22.508	0
0.8920	1.4491	6.56431	29.1337	-17.0166	0
0.8927	1.13858	4.72875	7.19598	-14.5736	0
0.8933	-0.086256	0.148593	-8.39531	-8.16612	0
0.8940	-1.00057	-0.45452	-22.0877	-1.14517	0
0.8947	-0.690048	0.45452	-46.8238	4.34618	0
0.8953	0.224266	-0.760446	-63.3146	12.2805	0
0.8960	-0.396778	-2.59601	-73.0592	21.131	0
0.8967	-1.60436	-5.95246	-85.3023	27.2359	0
0.8973	-0.086256	-8.39113	-84.053	32.4218	0
0.8980	0.517536	-7.17616	-83.1535	36.6944	0
0.8987	-1.60436	-6.56431	-90.1496	36.9998	0
0.8993	-1.00057	-7.17616	-68.5117	36.6944	0
0.9000	2.36342	-3.51379	-42.5762	36.6944	0
0.9007	2.05289	-1.06637	-62.4151	33.0326	0
0.9013	0.224266	-3.81971	-80.7049	28.4546	0
0.9020	1.13858	-2.59601	-57.8177	22.9633	0
0.9027	2.96721	0.45452	-31.5823	13.8074	0
0.9033	2.05289	-2.59601	-16.6407	5.56769	0
0.9040	0.224266	-4.72875	3.19821	0.0736178	0
0.9047	0.517536	-1.06637	22.7373	-8.16612	0
0.9053	1.4491	1.06637	40.7772	-16.1005	0
0.9060	0.517536	-1.3723	57.218	-20.9838	0
0.9067	-1.60436	-3.51379	67.3124	-26.4751	0
0.9073	-2.51868	-2.90193	76.1574	-31.0531	0
0.9080	-2.51868	-1.06637	76.7571	-31.9692	0
0.9087	-2.22541	0.148593	73.409	-34.7149	0
0.9093	-3.45024	1.06637	82.8537	-35.9364	0
0.9100	-5.57214	1.3723	80.405	-31.0531	0
0.9107	-6.19318	-1.3723	62.4151	-27.0859	0
0.9113	-7.71129	-2.59601	70.6605	-26.4751	0
0.9120	1.13858	1.06637	75.2579	-20.9838	0
0.9127	1.13858	3.81097	27.3347	-13.0494	0
0.9133	1.13858	3.19912	-20.2887	-8.16612	0
0.9140	1.13858	3.19912	-30.9827	0.0736178	0
0.9147	1.13858	3.50504	-46.2242	9.22949	0
0.9153	1.13858	3.19912	-69.711	13.8074	0
0.9160	1.13858	4.72875	-80.1052	19.3015	0
0.9167	1.13858	6.25838	-88.9503	26.6251	0
0.9173	1.13858	4.72875	-98.0952	29.9815	0
0.9180	1.13858	4.42282	-101.143	31.5084	0
0.9187	1.13858	5.03468	-102.693	34.8649	0
0.9193	1.13858	2.59601	-97.4955	34.5595	0
0.9200	1.13858	-0.760446	-91.0991	32.1192	0
0.9207	1.13858	-1.98415	-84.6527	32.4218	0
0.9213	1.13858	-1.98415	-62.0653	31.5084	0
0.9220	1.13858	-2.29008	-38.5784	25.0982	0
0.9227	1.13858	-0.760446	-23.9366	16.5531	0
0.9233	1.13858	1.06637	13.8922	8.31336	0
0.9240	-15.0431	0.45452	51.7211	0.378995	0
0.9247	-13.5077	-1.06637	42.5762	-6.02848	0
0.9253	-9.53992	-1.67823	29.1337	-12.1333	0
0.9260	-10.161	-1.3723	49.3224	-19.1515	0
0.9267	-9.85044	0.760446	67.0125	-24.951	0
0.9273	-5.57214	2.29008	71.56	-28.3074	0
0.9280	-1.31109	0.760446	80.1052	-32.58	0
0.9287	2.36342	-1.3723	82.254	-35.9364	0
0.9293	4.48531	-0.45452	75.5578	-33.7988	0
0.9300	4.79584	0.148593	67.6122	-30.137	0
0.9307	4.79584	-0.45452	58.4673	-30.4423	0
0.9313	5.71015	-0.157334	49.3224	-28.9182	0
0.9320	7.53878	-0.760446	31.8822	-20.9838	0
0.9327	10.299	-1.06637	9.94444	-12.7441	0
0.9333	15.7849	-1.06637	2.29871	-8.77688	0
0.9340	20.667	-1.67823	-11.1438	-2.97743	0
0.9347	18.5278	0.148593	-35.5301	7.39995	0
0.9353	13.0419	2.59601	-32.182	16.5531	0
0.9360	12.7314	1.98415	-26.0854	20.2149	0
0.9367	13.0419	2.29008	-65.1636	22.3526	0
0.9373	8.76361	3.81097	-102.693	27.5412	0
0.9380	6.33119	1.67823	-100.244	31.203	0
0.9387	3.88152	-1.67823	-96.2462	30.2869	0
0.9393	-0.086256	-0.45452	-97.1957	29.6762	0
0.9400	2.96721	2.90193	-86.2018	30.2869	0
0.9407	9.67793	3.50504	-76.7571	27.5412	0
0.9413	13.3352	1.67823	-66.9626	22.3526	0
0.9420	19.4421	0.148593	-46.524	16.2477	0
0.9427	23.1166	2.90193	-25.7856	8.61874	0
0.9433	15.7849	5.64653	-9.2948	1.90588	0
0.9440	7.53878	3.19912	5.64684	-3.89356	0
0.9447	3.88152	1.06637	26.0854	-11.5226	0
0.9453	-2.8292	2.29008	57.8676	-18.5408	0
0.9460	-10.4542	2.90193	78.0064	-21.8972	0
0.9467	-16.2506	4.1169	83.1535	-24.951	0
0.9473	-23.8929	6.56431	109.139	-31.0531	0
0.9480	-27.2397	5.03468	131.077	-35.3256	0
0.9487	-20.2184	2.59601	104.242	-37.4633	0
0.9493	-11.0753	1.98415	70.3607	-39.5982	0
0.9500	-4.65783	1.98415	67.6122	-39.5982	0
0.9507	0.828058	3.81097	65.7632	-35.631	0
0.9513	4.79584	4.1169	50.8216	-27.6967	0
0.9520	9.36741	0.148593	33.7311	-16.4059	0
0.9527	16.3886	-2.59601	14.4919	-5.41773	0
0.9533	21.5813	0.45452	-1.34925	-0.537137	0
0.9540	21.8918	2.90193	-13.8922	3.12739	0
0.9547	18.5278	2.59601	-32.182	10.451	0
0.9553	15.4743	1.98415	-48.0731	19.3015	0
0.9560	14.8705	1.06637	-60.866	24.7928	0
0.9567	14.8705	-1.98415	-73.0592	28.4546	0
0.9573	14.8705	-4.42282	-72.7593	32.1192	0
0.9580	16.3886	-4.1169	-76.1075	35.4756	0
0.9587	12.1276	-4.1169	-87.701	37.3051	0
0.9593	1.13858	-4.72875	-68.8115	37.6105	0
0.9600	-3.45024	-3.51379	-41.3269	36.6944	0
0.9607	-0.086256	-2.29008	-59.017	34.2541	0
0.9613	-0.086256	-4.1169	-83.4533	28.76	0
0.9620	-3.13972	-4.72875	-64.2141	20.2149	0
0.9627	-4.65783	-2.59601	-34.9305	11.9752	0
0.9633	-8.02181	-3.20786	-19.0394	7.09458	0
0.9640	-8.62561	-4.42282	1.09939	3.12739	0
0.9647	-2.8292	-4.1169	26.7351	-4.19894	0
0.9653	-3.13972	-4.42282	47.1736	-13.0494	0
0.9660	-8.02181	-5.64653	60.2663	-19.7623	0
0.9667	-4.36456	-4.42282	71.56	-23.4241	0
0.9673	0.517536	-3.20786	84.103	-26.1698	0
0.9680	-3.13972	-2.59601	84.103	-29.8316	0
0.9687	-6.48645	-0.760446	80.405	-31.6638	0
0.9693	-6.48645	1.06637	90.7992	-29.2235	0
0.9700	-7.40077	0.760446	88.6504	-27.0859	0
0.9707	-8.93613	-0.45452	72.2096	-26.7805	0
0.9713	-11.6791	1.98415	83.1535	-23.7295	0
0.9720	-15.0431	4.42282	86.2018	-18.2354	0
0.9727	-13.8182	2.90193	35.2803	-10.6064	0
0.9733	-14.1287	1.3723	-11.4436	-0.839788	0
0.9740	-21.15	3.19912	-21.1882	6.48382	0
0.9747	-26.3253	4.72875	-36.4796	10.7564	0
0.9753	-27.2397	4.72875	-56.6183	17.1639	0
0.9760	-31.2074	5.3406	-66.6627	22.3526	0
0.9767	-32.4323	3.81097	-78.8559	24.7928	0
0.9773	-30.2931	1.98415	-85.0025	27.8466	0
0.9780	-31.8285	2.29008	-82.254	31.203	0
0.9787	-32.4323	2.29008	-84.6527	31.203	0
0.9793	-28.775	-0.157334	-82.5538	30.5923	0
0.9800	-24.4967	-3.81971	-77.0569	28.1493	0
0.9807	-11.6791	-3.51379	-73.0592	22.0472	0
0.9813	10.299	1.98415	-48.9726	19.9095	0
0.9820	21.2707	3.81097	-22.0877	17.7746	0
0.9827	17.0097	1.06637	-9.2948	7.39995	0
0.9833	15.7849	2.59601	25.1859	-3.89356	0
0.9840	21.2707	4.72875	61.8154	-7.24999	0
0.9847	26.7739	0.148593	50.2219	-10.301	0
0.9853	27.6882	-1.3723	32.8316	-19.1515	0
0.9860	22.1851	3.19912	51.4212	-27.6967	0
0.9867	13.9562	3.50504	68.5117	-31.3585	0
0.9873	9.36741	1.06637	73.1091	-31.3585	0
0.9880	7.24551	1.98415	82.254	-31.3585	0
0.9887	4.19204	1.67823	84.4028	-35.0203	0
0.9893	4.79584	1.98415	79.5055	-37.4633	0
0.9900	7.53878	5.64653	75.5578	-33.7988	0
0.9907	8.15982	4.72875	70.3607	-30.137	0
0.9913	11.2133	-1.3723	60.2663	-27.0859	0
0.9920	18.5278	-3.51379	36.7794	-20.6784	0
0.9927	24.6347	-1.67823	13.2926	-13.6575	0
0.9933	26.7739	-2.59601	10.8439	-7.55537	0
0.9940	25.8596	-3.81971	-1.94891	2.82202	0
0.9947	20.667	-2.59601	-30.6329	11.9752	0
0.9953	13.9562	-2.59601	-27.2847	14.7236	0
0.9960	9.98845	-4.42282	-18.7395	18.6907	0
0.9967	10.9028	-3.81971	-59.3668	24.1821	0
0.9973	14.56	-2.59601	-98.0952	26.3197	0
0.9980	15.4743	-5.3406	-94.4472	29.6762	0
0.9987	13.9562	-8.0852	-89.8498	33.9487	0
0.9993	11.8171	-8.0852	-92.8981	31.8138	0
1.0000	10.299	-6.56431	-84.3528	28.4546	0
1.0007	9.36741	-5.03468	-75.5078	29.0654	0
1.0013	10.5922	-4.1169	-64.8138	26.3197	0
1.0020	14.2668	-4.1169	-44.9749	19.3015	0
1.0027	18.8383	-3.81971	-25.7856	11.3671	0
1.0033	19.1488	-3.51379	-8.39531	4.65156	0
1.0040	13.9562	-3.51379	7.79564	-0.23176	0
1.0047	9.36741	-2.59601	26.4352	-7.24999	0
1.0053	6.33119	-2.59601	53.8699	-17.6247	0
1.0060	2.65669	-4.1169	70.6605	-22.8133	0
1.0067	2.05289	-4.1169	76.7571	-24.6456	0
1.0073	0.828058	-2.59601	106.69	-28.3074	0
1.0080	-3.13972	-1.67823	131.377	-30.137	0
1.0087	-1.00057	0.148593	103.292	-31.3585	0
1.0093	2.05289	1.98415	69.761	-35.9364	0
1.0100	-3.45024	0.148593	70.6605	-36.5472	0
1.0107	-6.48645	-1.67823	71.56	-31.9692	0
1.0113	-3.45024	0.148593	57.8676	-27.0859	0
1.0120	-3.74351	1.3723	41.6767	-19.1515	0
1.0127	-4.65783	1.06637	23.6868	-9.07953	0
1.0133	-3.13972	1.98415	8.69514	-6.63924	0
1.0140	-5.88266	2.29008	-7.74567	-4.50432	0
1.0147	-8.93613	1.06637	-30.9827	5.56769	0
1.0153	-9.85044	1.3723	-45.6245	14.1128	0
1.0160	-13.5077	1.06637	-57.5178	18.08	0
1.0167	-17.786	-0.45452	-74.0086	22.0472	0
1.0173	-16.5612	1.3723	-76.4573	26.6251	0
1.0180	-14.1287	4.1169	-76.4573	32.1192	0
1.0187	-15.3363	3.19912	-81.6044	37.3051	0
1.0193	-18.7003	2.90193	-59.6666	36.0864	0
1.0200	-19.9251	5.64653	-35.2303	31.8138	0
1.0207	-17.1822	6.25838	-55.0692	30.2869	0
1.0213	-12.5934	1.67823	-73.7088	25.0982	0
1.0220	-11.9896	-0.760446	-50.4718	15.6397	0
1.0227	-14.422	1.98415	-25.1859	9.22949	0
1.0233	-16.2506	3.19912	-12.9428	3.43004	0
1.0240	-15.3363	1.06637	6.24651	-4.50432	0
1.0247	-14.422	0.45452	27.6346	-8.77688	0
1.0253	-15.9574	0.45452	45.6245	-13.3521	0
1.0260	-18.0965	-2.29008	58.7671	-22.2026	0
1.0267	-16.8717	-5.03468	67.6122	-27.0859	0
1.0273	-14.1287	-6.25838	79.5055	-26.7805	0
1.0280	-14.422	-9.00298	82.8537	-28.6128	0
1.0287	-17.786	-11.1357	78.606	-30.4423	0
1.0293	-17.1822	-9.30891	86.2018	-28.6128	0
1.0300	-12.3001	-7.77928	86.8514	-26.4751	0
1.0307	-11.3685	-8.69706	73.1091	-23.7295	0
1.0313	-15.0431	-8.0852	82.5538	-20.0677	0
1.0320	-14.1287	-5.3406	85.0025	-15.4897	0
1.0327	-11.6791	-4.1169	34.3308	-8.4715	0
1.0333	-13.8182	-5.3406	-13.8922	-0.839788	0
1.0340	-16.5612	-6.87024	-24.2365	5.56769	0
1.0347	-16.2506	-4.42282	-40.7272	11.0618	0
1.0353	-15.6468	-0.157334	-64.8138	16.5531	0
1.0360	-14.422	1.67823	-74.9081	21.131	0
1.0367	-11.9896	-0.45452	-85.3023	26.6251	0
1.0373	-9.85044	-2.59601	-92.5982	30.2869	0
1.0380	-7.1075	-1.98415	-90.1496	30.2869	0
1.0387	-6.19318	0.148593	-91.9986	30.2869	0
1.0393	-8.62561	-0.157334	-92.2984	31.5084	0
1.0400	-9.85044	-1.98415	-84.6527	30.8977	0
1.0407	-7.71129	-1.67823	-75.5078	28.4546	0
1.0413	-5.27887	-1.67823	-55.6689	24.7928	0
1.0420	-0.690048	-3.51379	-35.5301	17.1639	0
1.0427	5.41688	-1.67823	-20.5885	8.31336	0
1.0433	6.62446	0.760446	17.2404	4.65156	0
1.0440	6.62446	-1.06637	54.4695	2.21126	0
1.0447	11.8171	-3.51379	45.9243	-6.33386	0
1.0453	16.6992	-2.29008	31.8822	-16.1005	0
1.0460	17.0097	-1.06637	48.0731	-20.0677	0
1.0467	13.9562	-2.29008	64.8637	-24.0349	0
1.0473	10.299	-0.760446	72.2096	-29.5289	0
1.0480	6.62446	1.98415	80.405	-30.7477	0
1.0487	3.88152	1.98415	83.8031	-28.002	0
1.0493	1.74237	-0.157334	83.5033	-27.3913	0
1.0500	-1.60436	-2.59601	79.2057	-30.137	0
1.0507	-4.36456	-3.20786	68.2119	-31.0531	0
1.0513	-5.57214	-1.67823	58.1675	-25.559	0
1.0520	-8.33233	-0.760446	36.1798	-18.5408	0
1.0527	-13.2144	-0.45452	7.79564	-13.3521	0
1.0533	-14.1287	-0.45452	2.89838	-6.02848	0
1.0540	-10.7648	-3.51379	-5.64684	2.82202	0
1.0547	-10.7648	-7.77928	-36.4796	8.00798	0
1.0553	-14.7325	-5.95246	-36.7794	14.7236	0
1.0560	-13.8182	-1.67823	-26.9849	24.7928	0
1.0567	-7.1075	-1.67823	-68.8115	28.4546	0
1.0573	-1.91488	-1.06637	-113.037	29.3708	0
1.0580	0.224266	2.90193	-109.389	33.9487	0
1.0587	0.517536	3.81097	-99.9441	35.1702	0
1.0593	-0.086256	0.148593	-98.395	33.338	0
1.0600	0.517536	-1.67823	-87.4011	35.781	0
1.0607	2.05289	-1.06637	-77.9564	34.2541	0
1.0613	0.517536	-1.3723	-68.2119	23.5741	0
1.0620	-1.00057	-2.29008	-48.9726	15.3343	0
1.0627	0.224266	-0.157334	-27.2847	11.3671	0
1.0633	0.224266	2.59601	-7.44584	6.48382	0
1.0640	-2.51868	1.98415	7.19598	-0.537137	0
1.0647	-4.05403	1.67823	24.5863	-6.94461	0
1.0653	-4.36456	2.59601	55.7188	-12.7441	0
1.0660	-4.36456	1.67823	74.6083	-19.1515	0
1.0667	-4.96835	0.760446	79.5055	-26.1698	0
1.0673	-13.2144	2.59601	109.739	-31.0531	0
1.0680	-24.8072	3.19912	133.525	-31.6638	0
1.0687	-28.4645	2.29008	103.942	-33.1907	0
1.0693	-26.9464	1.06637	70.3607	-35.9364	0
1.0700	-25.411	0.148593	69.4612	-35.3256	0
1.0707	-20.8395	0.45452	67.0125	-31.6638	0
1.0713	-13.2144	2.59601	52.6706	-29.2235	0
1.0720	-5.57214	2.29008	34.6306	-24.6456	0
1.0727	2.36342	1.98415	11.4436	-16.1005	0
1.0733	11.5066	2.90193	-4.39754	-9.07953	0
1.0740	21.2707	1.67823	-16.2909	-4.19894	0
1.0747	31.3454	1.06637	-36.1298	4.65156	0
1.0753	35.3132	3.50504	-50.4718	14.4182	0
1.0760	32.2598	3.50504	-66.0631	19.3015	0
1.0767	30.7417	1.67823	-88.0508	22.9633	0
1.0773	31.9665	0.45452	-87.4011	27.8466	0
1.0780	28.913	-1.67823	-81.9042	30.5923	0
1.0787	24.6347	-1.98415	-90.4494	29.9815	0
1.0793	21.8918	0.148593	-69.711	31.203	0
1.0800	18.5278	0.148593	-40.4274	32.4218	0
1.0807	17.6135	-0.760446	-62.0653	29.6762	0
1.0813	20.3564	1.06637	-84.053	23.8794	0
1.0820	20.3564	1.98415	-58.4173	16.5531	0
1.0827	15.7849	1.06637	-33.0815	7.7026	0
1.0833	12.7314	0.760446	-21.1882	1.29513	0
1.0840	11.2133	-0.760446	1.99888	-1.75592	0
1.0847	8.45309	-0.760446	24.5863	-7.86075	0
1.0853	5.10636	0.760446	41.3769	-18.2354	0
1.0860	1.13858	0.148593	56.9182	-24.0349	0
1.0867	-0.690048	-1.06637	66.0631	-26.7805	0
1.0873	-0.086256	-0.45452	74.9581	-31.6638	0
1.0880	-1.60436	0.148593	78.606	-34.7149	0
1.0887	-3.74351	2.90193	76.7571	-34.7149	0
1.0893	-2.51868	4.72875	85.902	-34.7149	0
1.0900	-1.31109	1.3723	85.0025	-34.7149	0
1.0907	-3.45024	-0.760446	69.4612	-31.9692	0
1.0913	-4.05403	0.45452	80.405	-25.8644	0
1.0920	-1.60436	-3.51379	84.4028	-14.879	0
1.0927	2.05289	-9.00298	31.2825	-4.8097	0
1.0933	6.62446	-8.0852	-18.1399	-2.67205	0
1.0940	7.53878	-5.3406	-26.6851	0.989751	0
1.0947	4.79584	-4.72875	-42.876	12.2805	0
1.0953	5.71015	-3.51379	-65.1636	19.9095	0
1.0960	8.15982	-2.59601	-71.8598	22.6579	0
1.0967	5.71015	-2.59601	-83.1535	28.4546	0
1.0973	2.05289	-3.51379	-92.5982	32.7272	0
1.0980	2.96721	-5.3406	-92.2984	33.0326	0
1.0987	4.19204	-4.42282	-96.8958	35.4756	0
1.0993	2.36342	-0.760446	-95.9464	36.0864	0
1.1000	0.517536	0.148593	-86.5016	33.0326	0
1.1007	1.13858	-0.760446	-77.6566	31.5084	0
1.1013	2.65669	-0.45452	-56.2685	28.76	0
1.1020	5.10636	1.06637	-34.031	21.131	0
1.1027	8.15982	1.67823	-19.689	13.5021	0
1.1033	8.45309	1.67823	16.3409	6.48382	0
1.1040	6.33119	1.67823	51.1214	-1.14517	0
1.1047	6.33119	-0.157334	42.876	-7.55537	0
1.1053	5.10636	-2.90193	32.8316	-14.879	0
1.1060	0.517536	-2.29008	51.1214	-21.8972	0
1.1067	-2.8292	1.3723	63.0148	-25.8644	0
1.1073	-4.96835	4.72875	68.8115	-30.4423	0
1.1080	-8.62561	5.64653	79.5055	-33.7988	0
1.1087	-9.53992	2.90193	79.8054	-31.9692	0
1.1093	-7.71129	-0.760446	76.1574	-31.0531	0
1.1100	-8.33233	-1.3723	73.409	-31.9692	0
1.1107	-9.53992	-0.45452	63.9642	-28.3074	0
1.1113	-9.53992	-1.06637	56.0187	-23.1187	0
1.1120	-11.6791	-1.06637	40.1276	-18.8462	0
1.1127	-13.5077	0.148593	12.9927	-11.2172	0
1.1133	-13.5077	-0.45452	2.29871	-5.41773	0
1.1140	-11.6791	0.45452	-7.44584	-1.75592	0
1.1147	-9.85044	2.90193	-33.7311	5.87307	0
1.1153	-11.6791	3.19912	-34.031	15.6397	0
1.1160	-14.422	2.59601	-25.1859	21.131	0
1.1167	-8.93613	3.81097	-63.0148	26.3197	0
1.1173	-3.45024	5.3406	-103.892	31.203	0
1.1180	-5.27887	4.42282	-103.592	32.4218	0
1.1187	-4.36456	4.1169	-97.7953	31.203	0
1.1193	-1.60436	5.64653	-98.6948	29.3708	0
1.1200	-5.57214	8.39113	-90.7992	27.2359	0
1.1207	-6.79698	10.2267	-81.9042	26.0144	0
1.1213	-1.91488	9.00298	-69.711	22.0472	0
1.1220	-2.51868	6.25838	-50.8216	13.5021	0
1.1227	-3.13972	6.25838	-32.182	6.48382	0
1.1233	-0.690048	7.77928	-9.89447	2.21126	0
1.1240	-5.27887	7.16742	8.69514	-4.8097	0
1.1247	-8.93613	2.90193	24.5863	-9.99566	0
1.1253	-2.51868	-3.51379	52.6706	-10.9118	0
1.1260	0.224266	-7.48209	71.8598	-13.6575	0
1.1267	-6.79698	-7.77928	76.7571	-18.8462	0
1.1273	-14.422	-7.48209	106.99	-21.8972	0
1.1280	-18.3898	-9.30891	132.926	-24.3402	0
1.1287	-19.3041	-9.92076	103.642	-28.002	0
1.1293	-19.9251	-7.17616	70.3607	-29.5289	0
1.1300	-22.3576	-5.64653	72.8093	-29.8316	0
1.1307	-22.6681	-6.25838	70.3607	-30.137	0
1.1313	-17.1822	-5.95246	53.8699	-26.4751	0
1.1320	-10.7648	-3.51379	38.6284	-18.8462	0
1.1327	-3.45024	-2.59601	18.1898	-10.9118	0
1.1333	6.33119	-4.72875	-0.149916	-3.58819	0
1.1340	13.6457	-5.03468	-15.0916	2.82202	0
1.1347	19.4421	-3.51379	-36.1298	8.61874	0
1.1353	26.7739	-3.20786	-53.5201	14.1128	0
1.1360	32.5703	-2.59601	-67.912	18.6907	0
1.1367	35.6237	-1.06637	-83.1535	22.6579	0
1.1373	36.8486	-1.67823	-82.5538	27.8466	0
1.1380	35.6237	-1.67823	-81.3045	31.203	0
1.1387	31.3454	2.29008	-89.2501	28.76	0
1.1393	24.9452	3.81097	-70.6105	25.709	0
1.1400	19.1488	2.90193	-46.2242	26.9305	0
1.1407	15.7849	3.81097	-66.0631	27.5412	0
1.1413	13.0419	3.81097	-86.8015	22.6579	0
1.1420	8.45309	3.19912	-65.7632	15.6397	0
1.1427	8.45309	5.3406	-40.4274	9.22949	0
1.1433	13.0419	6.25838	-27.5846	2.82202	0
1.1440	16.3886	4.1169	-7.74567	-4.19894	0
1.1447	17.6135	3.50504	16.6407	-10.6064	0
1.1453	17.6135	2.90193	37.3791	-16.4059	0
1.1460	15.7849	-0.45452	52.0709	-21.5918	0
1.1467	13.0419	-2.29008	62.7149	-26.1698	0
1.1473	7.8493	-1.67823	75.2579	-31.0531	0
1.1480	-0.690048	-1.06637	78.606	-33.7988	0
1.1487	-7.1075	1.06637	76.7571	-32.2746	0
1.1493	-7.71129	3.50504	88.6504	-31.0531	0
1.1500	-7.40077	2.90193	88.6504	-31.9692	0
1.1507	-11.3685	0.45452	73.409	-30.7477	0
1.1513	-17.1822	-0.45452	85.3023	-26.4751	0
1.1520	-18.7003	0.760446	92.3484	-20.9838	0
1.1527	-15.3363	1.06637	44.725	-13.3521	0
1.1533	-13.5077	-0.45452	-1.34925	-6.33386	0
1.1540	-15.3363	0.760446	-11.1438	-2.67205	0
1.1547	-17.4755	1.67823	-27.9344	1.90588	0
1.1553	-18.0965	-1.67823	-53.8699	11.3671	0
1.1560	-15.6468	-3.51379	-68.8115	21.131	0
1.1567	-13.5077	-2.90193	-84.053	27.2359	0
1.1573	-18.0965	-5.03468	-95.3467	31.8138	0
1.1580	-20.2184	-6.56431	-97.1957	33.9487	0
1.1587	-13.5077	-4.42282	-97.1957	35.781	0
1.1593	-8.93613	-4.42282	-90.1496	36.9998	0
1.1600	-10.7648	-5.64653	-81.9042	33.9487	0
1.1607	-10.7648	-4.42282	-76.1075	28.76	0
1.1613	-8.02181	-1.98415	-53.2202	24.7928	0
1.1620	-5.27887	0.45452	-28.534	18.3854	0
1.1627	-2.51868	1.67823	-12.6429	9.53487	0
1.1633	-4.36456	-0.45452	25.7856	4.95693	0
1.1640	-7.71129	-1.67823	61.5156	1.29513	0
1.1647	-3.74351	-1.06637	50.5218	-6.33386	0
1.1653	1.74237	-3.20786	37.3791	-12.7441	0
1.1660	3.571	-4.72875	56.6183	-17.6247	0
1.1667	6.33119	-3.20786	75.5578	-24.0349	0
1.1673	6.02067	-3.51379	86.2018	-30.137	0
1.1680	2.96721	-3.51379	95.9963	-33.1907	0
1.1687	2.36342	-0.157334	96.8958	-32.8854	0
1.1693	0.828058	0.760446	94.747	-30.137	0
1.1700	-3.74351	-1.67823	88.9503	-27.6967	0
1.1707	-2.8292	-1.98415	75.5578	-28.3074	0
1.1713	0.828058	0.148593	66.0631	-26.4751	0
1.1720	1.13858	1.3723	48.373	-19.7623	0
1.1727	2.05289	1.06637	22.7373	-11.2172	0
1.1733	3.88152	-1.67823	14.7917	-5.41773	0
1.1740	4.19204	-3.20786	1.99888	-0.839788	0
1.1747	3.27773	-0.157334	-27.5846	5.56769	0
1.1753	-0.086256	4.72875	-23.0371	14.1128	0
1.1760	-2.51868	4.1169	-12.3431	21.131	0
1.1767	-0.396778	0.45452	-54.4695	26.3197	0
1.1773	-0.396778	1.3723	-95.9464	30.8977	0
1.1780	-4.36456	3.81097	-94.1474	33.6433	0
1.1787	-3.45024	1.06637	-95.6465	33.0326	0
1.1793	-0.396778	-0.157334	-103.592	31.203	0
1.1800	0.224266	3.50504	-94.4472	29.6762	0
1.1807	0.517536	4.1169	-87.1013	26.9305	0
1.1813	-0.086256	2.59601	-78.2562	21.7418	0
1.1820	-4.65783	5.64653	-53.5201	14.7236	0
1.1827	-8.02181	4.72875	-28.534	9.22949	0
1.1833	-8.02181	-1.67823	-10.8439	3.43004	0
1.1840	-9.85044	-2.90193	4.44751	-3.89356	0
1.1847	-13.5077	0.148593	24.5863	-10.6064	0
1.1853	-13.8182	-1.3723	56.0187	-16.4059	0
1.1860	-8.33233	-1.3723	75.2579	-22.8133	0
1.1867	-4.36456	1.67823	79.8054	-28.9182	0
1.1873	-6.79698	-0.157334	108.489	-33.7988	0
1.1880	-9.24665	-4.1169	132.926	-35.9364	0
1.1887	-8.02181	-2.90193	104.841	-36.2418	0
1.1893	-6.48645	-1.06637	70.3607	-36.8525	0
1.1900	-8.33233	-1.67823	68.8115	-35.631	0
1.1907	-11.6791	1.06637	66.7127	-30.7477	0
1.1913	-15.0431	2.29008	52.6706	-27.3913	0
1.1920	-19.0108	-1.98415	36.7794	-23.7295	0
1.1927	-22.0643	-2.59601	15.7412	-15.4897	0
1.1933	-21.7538	1.98415	-0.149916	-8.16612	0
1.1940	-16.2506	1.67823	-15.3914	-0.839788	0
1.1947	-10.7648	-2.59601	-39.5279	10.1456	0
1.1953	-10.7648	-4.1169	-56.2685	19.6069	0
1.1960	-10.161	-5.3406	-69.711	23.5741	0
1.1967	-5.27887	-5.64653	-85.6021	27.5412	0
1.1973	-0.690048	-1.3723	-84.3528	32.1192	0
1.1980	1.13858	2.59601	-83.4533	33.0326	0
1.1987	6.33119	2.29008	-92.5982	33.338	0
1.1993	10.5922	1.67823	-71.2602	33.0326	0
1.2000	9.36741	1.98415	-44.0754	31.203	0
1.2007	12.7314	1.98415	-64.2141	29.3708	0
1.2013	24.0309	0.148593	-85.0025	26.6251	0
1.2020	33.7951	-1.3723	-64.8138	19.3015	0
1.2027	38.0562	-0.760446	-39.5279	11.3671	0
1.2033	40.8164	0.148593	-22.4375	5.26231	0
1.2040	40.8164	0.45452	-2.29871	-1.75592	0
1.2047	40.5058	1.06637	17.5402	-10.6064	0
1.2053	41.4202	1.06637	36.7794	-17.93	0
1.2060	36.5381	-0.45452	50.2219	-22.2026	0
1.2067	25.8596	-0.760446	60.9159	-26.4751	0
1.2073	18.5278	-0.760446	77.3568	-31.0531	0
1.2080	15.1811	-1.3723	79.8054	-34.4095	0
1.2087	9.36741	-0.157334	73.1091	-33.7988	0
1.2093	3.27773	-0.760446	86.2018	-32.58	0
1.2100	-1.60436	-2.59601	88.9503	-31.9692	0
1.2107	-7.40077	-1.98415	69.761	-31.6638	0
1.2113	-11.3685	-0.760446	80.405	-29.5289	0
1.2120	-6.79698	-0.157334	86.2018	-23.7295	0
1.2127	-6.79698	4.42282	30.0832	-15.4897	0
1.2133	-6.79698	5.64653	-21.7878	-9.99566	0
1.2140	-6.79698	1.98415	-26.6851	-6.33386	0
1.2147	-6.79698	3.81097	-38.8783	0.684373	0
1.2153	-6.79698	7.77928	-64.5139	9.84025	0
1.2160	-6.79698	6.56431	-74.3085	15.6397	0
1.2167	-6.79698	5.3406	-82.8537	18.3854	0
1.2173	-6.79698	4.1169	-92.5982	21.4364	0
1.2180	-6.79698	0.148593	-95.0469	26.6251	0
1.2187	-6.79698	-0.45452	-96.2462	32.1192	0
1.2193	-6.79698	-0.157334	-93.4977	34.8649	0
1.2200	-6.79698	-3.51379	-90.7992	33.0326	0
1.2207	-6.79698	-1.67823	-88.0508	29.0654	0
1.2213	-6.79698	1.98415	-66.9626	24.7928	0
1.2220	-6.79698	-1.67823	-41.6267	18.3854	0
1.2227	-6.79698	-5.64653	-24.2365	12.8913	0
1.2233	-6.79698	-5.3406	12.6929	11.9752	0
1.2240	-6.79698	-6.25838	48.6728	9.22949	0
1.2247	-6.79698	-5.03468	42.876	0.684373	0
1.2253	-6.79698	-2.90193	34.6306	-8.4715	0
1.2260	-6.79698	-4.72875	56.6183	-15.1844	0
1.2267	-6.79698	-5.3406	74.0086	-20.9838	0
1.2273	-6.79698	-1.67823	78.0064	-25.559	0
1.2280	-6.79698	-0.760446	84.4028	-29.2235	0
1.2287	-6.79698	-0.157334	86.8514	-33.7988	0
1.2293	-6.79698	2.29008	85.0025	-34.1041	0
1.2300	-6.79698	0.45452	81.9542	-31.6638	0
1.2307	-6.79698	-4.42282	75.2579	-32.58	0
1.2313	-6.79698	-4.42282	66.4129	-30.137	0
1.2320	-6.79698	-1.3723	45.9243	-20.373	0
1.2327	-6.79698	-1.67823	22.1376	-12.7441	0
1.2333	-6.79698	-3.20786	16.3409	-9.38491	0
1.2340	-6.79698	-3.20786	2.29871	-2.67205	0
1.2347	-6.79698	-4.1169	-29.4335	5.87307	0
1.2353	-6.79698	-4.42282	-30.0332	10.7564	0
1.2360	-4.65783	-2.59601	-21.1882	15.6397	0
1.2367	0.224266	-3.20786	-62.7149	22.3526	0
1.2373	4.48531	-6.87024	-108.19	28.76	0
1.2380	6.62446	-6.25838	-106.341	33.338	0
1.2387	7.53878	-2.59601	-99.9441	35.781	0
1.2393	8.45309	-3.51379	-104.492	35.781	0
1.2400	8.15982	-5.95246	-96.2462	35.4756	0
1.2407	9.67793	-4.72875	-84.053	34.8649	0
1.2413	11.2133	-3.20786	-74.3085	31.8138	0
1.2420	8.76361	-2.59601	-56.2685	24.7928	0
1.2427	7.53878	-1.67823	-35.2303	14.7236	0
1.2433	11.2133	0.148593	-17.5402	6.17844	0
1.2440	13.9562	1.67823	-2.89838	-0.839788	0
1.2447	12.4209	1.06637	17.89	-8.16612	0
1.2453	11.5066	-1.3723	50.5218	-13.6575	0
1.2460	12.4209	-1.67823	70.3607	-17.3193	0
1.2467	12.1276	-0.760446	78.0064	-21.2892	0
1.2473	7.8493	-2.29008	108.789	-23.7295	0
1.2480	-0.690048	-4.1169	131.676	-24.3402	0
1.2487	-5.27887	-5.03468	101.793	-26.7805	0
1.2493	-3.45024	-7.17616	68.8115	-27.6967	0
1.2500	-4.05403	-7.48209	69.4612	-23.7295	0
1.2507	-7.40077	-2.59601	67.0125	-21.8972	0
1.2513	-7.1075	0.148593	54.4695	-21.8972	0
1.2520	-7.71129	-2.59601	42.2764	-17.3193	0
1.2527	-11.6791	-2.90193	22.1376	-9.69029	0
1.2533	-11.9896	-0.45452	3.19821	-5.7231	0
1.2540	-11.3685	-0.760446	-9.59464	-1.14517	0
1.2547	-14.422	-1.3723	-31.8822	6.7892	0
1.2553	-15.3363	0.45452	-53.8699	13.5021	0
1.2560	-13.8182	1.06637	-67.912	17.7746	0
1.2567	-16.5612	-0.45452	-81.6044	22.3526	0
1.2573	-15.9574	-0.45452	-85.0025	25.4036	0
1.2580	-8.93613	1.06637	-85.3023	27.2359	0
1.2587	-6.48645	2.29008	-88.9503	29.0654	0
1.2593	-11.6791	3.50504	-67.912	28.4546	0
1.2600	-14.1287	5.3406	-43.1759	26.6251	0
1.2607	-8.33233	5.3406	-60.5661	26.6251	0
1.2613	-3.45024	3.81097	-82.5538	25.0982	0
1.2620	-5.27887	4.42282	-64.2141	19.6069	0
1.2627	-6.19318	5.3406	-37.0793	12.8913	0
1.2633	-3.13972	4.72875	-20.5885	5.26231	0
1.2640	-2.51868	4.72875	-1.34925	-2.97743	0
1.2647	-3.74351	4.42282	19.3892	-8.16612	0
1.2653	-2.51868	3.81097	39.5279	-14.2682	0
1.2660	-3.45024	4.42282	58.4673	-21.8972	0
1.2667	-9.85044	5.03468	72.8093	-25.2564	0
1.2673	-16.2506	5.64653	85.3023	-26.1698	0
1.2680	-19.0108	5.64653	89.5999	-29.8316	0
1.2687	-19.0108	3.81097	90.1996	-31.0531	0
1.2693	-15.6468	0.760446	100.244	-30.7477	0
1.2700	-11.6791	0.45452	97.4955	-32.2746	0
1.2707	-11.3685	3.50504	82.8537	-31.0531	0
1.2713	-12.9039	2.59601	93.2479	-27.3913	0
1.2720	-9.85044	-3.20786	93.2479	-24.6456	0
1.2727	-1.60436	-6.25838	40.7772	-17.3193	0
1.2733	3.27773	-4.42282	-4.69737	-7.24999	0
1.2740	2.65669	-2.29008	-14.4919	-2.97743	0
1.2747	2.96721	-2.59601	-33.0815	4.34618	0
1.2753	2.05289	-2.29008	-58.7172	15.6397	0
1.2760	-2.22541	-1.06637	-69.711	19.3015	0
1.2767	-4.05403	-1.06637	-79.1557	20.8257	0
1.2773	-2.51868	-1.06637	-86.2018	27.5412	0
1.2780	-3.13972	-0.45452	-88.0508	29.0654	0
1.2787	-4.36456	-0.760446	-92.5982	26.0144	0
1.2793	-5.27887	-1.06637	-91.0991	28.4546	0
1.2800	-8.02181	0.760446	-86.5016	30.5923	0
1.2807	-11.6791	1.06637	-82.8537	26.6251	0
1.2813	-12.3001	-0.760446	-62.7149	24.1821	0
1.2820	-11.3685	-0.760446	-40.4274	20.8257	0
1.2827	-11.0753	-0.157334	-25.7856	11.0618	0
1.2833	-11.9896	-1.67823	11.7434	3.12739	0
1.2840	-11.6791	-1.3723	50.2219	0.0736178	0
1.2847	-9.53992	1.67823	41.6767	-6.33386	0
1.2853	-8.02181	1.06637	27.3347	-15.7951	0
1.2860	-8.33233	-0.760446	44.1253	-20.373	0
1.2867	-9.24665	0.45452	63.0148	-23.4241	0
1.2873	-12.3001	0.148593	72.2096	-28.9182	0
1.2880	-15.3363	-1.06637	80.405	-31.3585	0
1.2887	-16.5612	-1.67823	82.5538	-31.0531	0
1.2893	-19.0108	-3.51379	81.6544	-31.6638	0
1.2900	-20.5289	-3.51379	78.3062	-31.0531	0
1.2907	-17.786	-0.157334	70.3607	-30.137	0
1.2913	-14.422	0.148593	64.5639	-28.3074	0
1.2920	-14.1287	-2.90193	46.574	-20.0677	0
1.2927	-11.0753	-2.59601	20.9383	-9.99566	0
1.2933	-3.45024	1.06637	15.4414	-6.33386	0
1.2940	2.96721	5.03468	5.34701	-1.45054	0
1.2947	4.19204	7.47335	-22.0877	8.31336	0
1.2953	2.36342	5.3406	-21.488	14.4182	0
1.2960	1.4491	1.06637	-14.1921	17.7746	0
1.2967	6.02067	1.06637	-55.0692	24.1821	0
1.2973	13.9562	5.64653	-96.596	28.4546	0
1.2980	19.4421	9.00298	-97.4955	27.8466	0
1.2987	19.4421	8.69706	-95.6465	28.4546	0
1.2993	15.7849	8.39113	-97.4955	29.3708	0
1.3000	13.6457	8.69706	-87.1013	28.4546	0
1.3007	14.8705	8.39113	-80.1052	26.6251	0
1.3013	15.1811	8.0852	-73.7088	23.2687	0
1.3020	12.1276	9.30891	-55.9687	18.3854	0
1.3027	9.07414	9.92076	-34.9305	13.8074	0
1.3033	8.76361	6.56431	-14.1921	9.53487	0
1.3040	8.45309	3.19912	1.69905	4.65156	0
1.3047	7.8493	-0.45452	17.5402	-2.97743	0
1.3053	8.15982	-5.64653	48.373	-9.69029	0
1.3060	8.45309	-7.77928	70.3607	-12.7441	0
1.3067	7.53878	-7.17616	76.7571	-17.3193	0
1.3073	4.79584	-9.92076	106.391	-22.8133	0
1.3080	2.65669	-11.7476	130.477	-21.5918	0
1.3087	2.96721	-9.30891	101.493	-21.2892	0
1.3093	3.571	-9.92076	69.1114	-27.3913	0
1.3100	2.96721	-11.7476	68.2119	-28.3074	0
1.3107	3.88152	-9.61484	62.7149	-23.1187	0
1.3113	6.02067	-7.77928	49.3224	-21.5918	0
1.3120	3.27773	-8.69706	37.0793	-18.8462	0
1.3127	-0.396778	-6.56431	14.4919	-10.6064	0
1.3133	1.13858	-3.51379	-4.69737	-4.50432	0
1.3140	3.27773	-3.51379	-15.6912	-0.839788	0
1.3147	4.19204	-1.3723	-34.031	6.17844	0
1.3153	6.33119	1.3723	-51.4212	13.8074	0
1.3160	7.8493	-0.157334	-66.0631	20.8257	0
1.3167	7.53878	-3.20786	-81.0047	26.6251	0
1.3173	7.8493	-1.3723	-80.7049	29.3708	0
1.3180	9.07414	1.98415	-80.7049	29.0654	0
1.3187	8.76361	2.59601	-90.7992	29.0654	0
1.3193	6.02067	2.90193	-74.3085	29.6762	0
1.3200	4.19204	4.1169	-49.8721	29.3708	0
1.3207	7.24551	2.59601	-70.3107	27.8466	0
1.3213	8.45309	-1.67823	-94.4472	24.4875	0
1.3220	5.71015	-2.59601	-74.3085	18.3854	0
1.3227	5.71015	0.148593	-44.9749	9.53487	0
1.3233	8.15982	1.06637	-28.534	2.51664	0
1.3240	6.62446	0.148593	-10.1943	-1.75592	0
1.3247	4.48531	1.3723	13.2926	-6.63924	0
1.3253	-0.690048	1.98415	35.5801	-14.2682	0
1.3260	-10.7648	0.45452	53.57	-20.6784	0
1.3267	-17.4755	-2.59601	70.0608	-24.6456	0
1.3273	-22.3576	-3.51379	88.3506	-28.6128	0
1.3280	-29.9999	-2.29008	91.6987	-31.6638	0
1.3287	-31.518	-1.98415	89.8997	-32.8854	0
1.3293	-22.6681	-1.3723	105.141	-34.4095	0
1.3300	-13.5077	1.06637	104.841	-34.4095	0
1.3307	-5.88266	1.67823	84.7026	-32.2746	0
1.3313	1.74237	0.45452	95.6965	-30.137	0
1.3320	1.74237	1.3723	102.093	-24.6456	0
1.3327	1.74237	1.06637	49.3224	-15.1844	0
[truncated: 55,546 more rows]
