# Supplementary material for: Identification of Haptic Based Guiding Using Hard Reins
Source: PLoS One. 2015 Jul 22;10(7):e0132020. doi: 10.1371/journal.pone.0132020 (PMC4511788; doi:10.1371/journal.pone.0132020)
Supplement: S4 File — (ZIP) [file pone.0132020.s004.zip › EMGData2/Subject15/T12/t12.txt]

0.0000	3.4116	6.40049	29.4707	-4.07842	0
0.0007	6.77351	15.8616	2.30553	-2.55273	0
0.0013	5.54799	20.7439	-27.907	-1.63732	0
0.0020	2.50073	19.2197	-25.1604	-3.16301	0
0.0027	-1.15928	15.8616	-18.1235	-1.63732	0
0.0033	-5.74672	12.5095	-19.3464	0.803776	0
0.0040	-4.22309	7.93078	-16.9206	2.02432	0
0.0047	3.4116	1.21451	-16.2991	6.29625	0
0.0053	4.63712	-3.97146	-16.5998	12.7066	0
0.0060	-0.248417	-5.49568	-14.7755	13.0117	0
0.0067	2.50073	-5.19205	-17.8228	8.43469	0
0.0073	5.24989	-7.02596	-18.1235	8.43469	0
0.0080	2.50073	-9.77077	-16.9206	11.7912	0
0.0087	4.02436	-10.0744	-18.1235	9.3501	0
0.0093	11.0463	-8.85381	-8.36006	3.85515	0
0.0100	10.1354	-7.63322	-1.34322	5.0757	0
0.0107	1.27521	-4.27509	-5.93424	7.21414	0
0.0113	-8.79397	-4.88842	14.2141	3.85515	0
0.0120	-17.3395	-10.0744	37.4098	1.41405	0
0.0127	-20.0887	-10.3841	9.64314	2.6346	0
0.0133	-21.6123	-7.63322	-24.2382	1.10891	0
0.0140	-29.8432	-7.63322	-16.9206	-0.111636	0
0.0147	-36.8651	-4.58479	-9.58299	2.02432	0
0.0153	-32.907	0.910886	-15.0762	4.16028	0
0.0160	-23.7487	1.51814	-11.4274	4.77056	0
0.0167	-15.8159	2.13147	-9.58299	4.46542	0
0.0173	-6.95568	7.93078	-12.9511	2.93974	0
0.0180	1.88797	12.1998	-9.88372	0.193502	0
0.0187	10.7316	13.4204	-7.4579	-3.77328	0
0.0193	20.8008	15.8616	-6.8364	-6.21438	0
0.0200	29.0483	15.8616	-9.58299	-4.38356	0
0.0207	31.1847	13.4204	-12.0289	-1.63732	0
0.0213	31.7974	10.6756	-2.26544	0.193502	0
0.0220	34.8447	7.93078	0.781876	4.46542	0
0.0227	34.5466	5.4896	-4.08981	7.82441	0
0.0233	27.8227	4.87627	19.7073	6.60138	0
0.0240	19.5918	3.35206	42.3015	2.93974	0
0.0247	12.5699	1.21451	10.8661	0.803776	0
0.0253	5.54799	0.607257	-24.2382	0.193502	0
0.0260	2.50073	0.607257	-18.4443	1.41405	0
0.0267	3.4116	-0.00607257	-12.3296	3.24487	0
0.0273	0.977108	1.82784	-18.745	5.0757	0
0.0280	-4.8193	6.40049	-16.5998	5.38083	0
0.0287	-5.74672	7.93078	-14.174	5.68597	0
0.0293	-2.99757	5.4896	-14.7755	7.51927	0
0.0300	-2.08671	4.57265	-13.5525	8.73982	0
0.0307	-3.29567	3.95932	-13.5525	8.43469	0
0.0313	-5.43206	-0.309701	-10.5052	9.65523	0
0.0320	-9.40673	-2.14362	-11.4274	10.2655	0
0.0327	-12.7686	-0.309701	-15.9984	7.21414	0
0.0333	-11.2285	-0.00607257	-4.39054	5.0757	0
0.0340	-10.0195	0.297556	1.70409	5.68597	0
0.0347	-13.0667	3.35206	-7.13713	3.24487	0
0.0353	-18.8632	4.26902	11.4675	-0.72191	0
0.0360	-21.6123	0.607257	34.9639	0.193502	0
0.0367	-18.8632	-2.14362	7.49799	3.85515	0
0.0373	-16.114	-1.83392	-26.0625	3.55001	0
0.0380	-20.9995	-0.309701	-21.1908	2.32946	0
0.0387	-27.4087	-0.309701	-15.0762	3.55001	0
0.0393	-24.9742	-0.923031	-18.1235	4.77056	0
0.0400	-16.7268	0.607257	-13.2518	4.46542	0
0.0407	-10.9304	2.4351	-10.5052	2.6346	0
0.0413	-7.56845	2.73873	-8.68083	-2.2476	0
0.0420	-3.61033	3.35206	-5.01203	-6.21438	0
0.0427	0.364345	4.57265	-6.8364	-4.99383	0
0.0433	-0.546518	2.73873	-6.8364	-1.33218	0
0.0440	-5.74672	0.910886	-6.53568	1.71919	0
0.0447	-11.2285	3.04843	-9.28227	2.93974	0
0.0453	-16.7268	3.35206	-0.120289	2.32946	0
0.0460	-20.9995	1.82784	6.59583	2.32946	0
0.0467	-17.6376	2.4351	1.40337	2.93974	0
0.0473	-7.56845	4.26902	19.7073	-0.111636	0
0.0480	2.50073	6.09686	37.7105	-3.77328	0
0.0487	11.6591	8.53803	6.59583	-2.55273	0
0.0493	17.7536	5.4896	-24.2382	-4.07842	0
0.0500	16.8427	-2.75087	-14.7755	-9.57089	0
0.0507	11.3444	-5.80538	-11.1067	-10.4863	0
0.0513	6.16075	-3.3642	-16.9206	-8.35034	0
0.0520	2.18607	-2.14362	-8.98155	-8.0452	0
0.0527	-1.15928	1.21451	-8.05934	-6.21438	0
0.0533	-3.90843	6.09686	-10.5052	-4.68869	0
0.0540	-5.74672	8.84773	-3.78909	-6.82465	0
0.0547	-5.74672	10.6756	-11.1067	-6.51952	0
0.0553	-9.40673	10.6756	-15.0762	-3.46814	0
0.0560	-15.5012	7.93078	14.8356	-2.85787	0
0.0567	-13.3649	12.5095	36.8083	-2.85787	0
0.0573	-5.13396	27.1565	17.8829	-2.85787	0
0.0580	-2.68291	37.5285	-9.88372	-4.38356	0
0.0587	-4.22309	35.7006	-11.1067	-6.21438	0
0.0593	-3.90843	24.4117	17.2614	-8.0452	0
0.0600	-0.248417	9.45499	35.8861	-9.57089	0
0.0607	5.86265	-1.53029	9.34242	-6.51952	0
0.0613	7.99904	-7.93685	-23.0152	-3.46814	0
0.0620	4.32246	-17.0943	-19.9679	-2.55273	0
0.0627	3.72626	-24.1142	-14.174	0.498639	0
0.0633	7.38627	-22.59	-19.0457	1.41405	0
0.0640	7.07161	-23.1972	-15.6977	-2.55273	0
0.0647	4.63712	-30.2171	-12.9511	-2.55273	0
0.0653	4.63712	-30.5207	-13.2518	0.803776	0
0.0660	4.93522	-21.9766	-8.98155	-0.72191	0
0.0667	5.24989	-13.1289	-14.4747	-0.416773	0
0.0673	4.02436	-4.88842	-13.8532	2.93974	0
0.0680	-0.86118	2.73873	15.1363	1.41405	0
0.0687	-7.56845	6.09686	32.518	-1.63732	0
0.0693	-12.1559	7.31745	10.8661	-0.111636	0
0.0700	-10.9304	8.53803	-18.4443	1.10891	0
0.0707	-6.65758	7.01382	-20.5694	2.6346	0
0.0713	-7.56845	4.87627	7.79871	3.85515	0
0.0720	-10.3176	6.40049	26.1227	-0.111636	0
0.0727	-6.95568	8.84773	-1.34322	-5.29897	0
0.0733	-4.8193	9.15136	-33.4001	-4.38356	0
0.0740	-8.49587	9.45499	-29.7313	-2.55273	0
0.0747	-9.70483	10.372	-22.4138	-1.63732	0
0.0753	-9.40673	7.62108	-28.8091	0.498639	0
0.0760	-11.5431	2.4351	-28.8091	0.498639	0
0.0767	-10.3176	2.4351	-24.8396	-2.55273	0
0.0773	-3.29567	2.73873	-23.3159	-4.38356	0
0.0780	3.72626	-0.00607257	-19.6672	-5.29897	0
0.0787	7.38627	-0.00607257	-18.745	-6.21438	0
0.0793	7.68437	4.26902	-16.9206	-3.77328	0
0.0800	7.07161	4.87627	-13.2518	0.193502	0
0.0807	9.82076	0.297556	-12.0289	2.93974	0
0.0813	14.0935	0.607257	-7.13713	6.29625	0
0.0820	16.528	12.1998	-5.01203	8.12955	0
0.0827	19.8899	25.6323	-6.23496	7.51927	0
0.0833	21.7282	27.1565	16.9607	7.82441	0
0.0840	15.0044	11.5925	30.6937	7.51927	0
0.0847	9.52266	-0.923031	-9.88372	3.24487	0
0.0853	3.1135	-12.8253	-23.9374	2.93974	0
0.0860	-2.08671	-19.2318	-12.3296	4.77056	0
0.0867	1.58987	-19.5355	-14.7755	2.93974	0
0.0873	10.1354	-17.7076	-14.4747	0.193502	0
0.0880	15.6172	-15.8737	-8.05934	-0.72191	0
0.0887	19.2772	-14.0459	-12.9511	-2.55273	0
0.0893	22.6391	-10.3841	-13.2518	-6.21438	0
0.0900	25.3882	-3.97146	-10.8059	-5.6041	0
0.0907	29.9591	2.4351	-14.7755	-3.46814	0
0.0913	32.7083	6.09686	3.22775	-3.77328	0
0.0920	29.3464	7.31745	34.9639	-4.38356	0
0.0927	24.4774	7.31745	33.4402	-3.77328	0
0.0933	22.9372	6.09686	4.14996	-4.38356	0
0.0940	19.8899	2.4351	-14.4747	-3.16301	0
0.0947	10.1354	-2.14362	-3.18765	0.193502	0
0.0953	-0.248417	-3.97146	26.1227	0.803776	0
0.0960	-5.43206	-2.44725	26.7241	-0.72191	0
0.0967	-10.3176	-1.22666	-11.1067	-0.416773	0
0.0973	-18.5651	1.51814	-26.9848	-1.02705	0
0.0980	-20.9995	5.1799	-14.174	-1.94246	0
0.0987	-18.8632	5.79323	-12.9511	0.803776	0
0.0993	-17.9523	4.26902	-12.0289	2.93974	0
0.1000	-10.9304	2.4351	-4.08981	2.93974	0
0.1007	2.50073	1.51814	-9.88372	6.90652	0
0.1013	8.9099	2.4351	-8.98155	6.90652	0
0.1020	11.0463	5.1799	-0.74178	-1.02705	0
0.1027	13.4808	7.31745	-6.8364	-3.16301	0
0.1033	8.9099	7.62108	6.27506	2.93974	0
0.1040	2.79883	3.95932	38.6327	5.68597	0
0.1047	1.27521	-0.00607257	31.9166	4.77056	0
0.1053	-2.38481	-0.61333	2.6263	4.77056	0
0.1060	-3.61033	-0.309701	-11.1067	4.46542	0
0.1067	-0.248417	1.51814	-19.6672	4.46542	0
0.1073	-2.08671	7.01382	-3.48837	2.93974	0
0.1080	-2.99757	11.5925	28.8693	-1.63732	0
0.1087	5.54799	11.5925	11.7682	-2.55273	0
0.1093	9.82076	9.45499	-27.907	-0.111636	0
0.1100	7.68437	6.71019	-25.1604	1.41405	0
0.1107	10.1354	3.65569	-16.9206	4.16028	0
0.1113	10.4335	0.297556	-24.5389	8.12955	0
0.1120	2.50073	-10.9914	-15.9984	7.51927	0
0.1127	-1.47394	-25.9481	-9.88372	3.85515	0
0.1133	0.364345	-26.859	-15.9984	-0.111636	0
0.1140	0.662446	-14.0459	-10.5052	-3.46814	0
0.1147	-2.08671	-3.3642	-10.5052	-4.07842	0
0.1153	-7.27035	3.35206	-15.0762	-0.72191	0
0.1160	-13.6795	12.1998	8.4202	1.41405	0
0.1167	-15.5012	18.3027	34.0617	1.10891	0
0.1173	-12.7686	18.3027	21.5317	1.41405	0
0.1180	-13.0667	17.9991	-11.4274	2.6346	0
0.1187	-18.5651	15.2543	-22.093	1.41405	0
0.1193	-24.9742	10.0683	4.14996	0.498639	0
0.1200	-26.7959	10.0683	27.9471	1.10891	0
0.1207	-24.0468	11.2889	5.05212	-0.72191	0
0.1213	-20.0887	7.62108	-28.2077	-3.46814	0
0.1220	-18.8632	7.62108	-26.9848	-3.46814	0
0.1227	-20.0887	11.5925	-18.745	-4.38356	0
0.1233	-17.3395	11.5925	-20.5694	-6.21438	0
0.1240	-12.1559	11.8962	-15.0762	-4.38356	0
0.1247	-9.40673	10.9792	-12.0289	-2.55273	0
0.1253	-4.8193	6.09686	-12.3296	-3.46814	0
0.1260	0.0496835	5.1799	-5.93424	-3.16301	0
0.1267	1.88797	5.1799	-9.58299	-1.94246	0
0.1273	5.54799	-1.22666	-13.2518	-0.111636	0
0.1280	9.52266	-4.88842	10.5453	2.32946	0
0.1287	8.29714	-3.0545	30.9944	0.803776	0
0.1293	7.38627	-4.88842	15.7378	-1.63732	0
0.1300	6.16075	-4.88842	-15.0762	-0.72191	0
0.1307	-5.13396	-0.309701	-24.2382	-1.63732	0
0.1313	-17.6376	-2.44725	5.05212	-4.38356	0
0.1320	-19.1613	-3.0545	31.9166	-4.38356	0
0.1327	-15.2031	9.15136	7.79871	-6.21438	0
0.1333	-13.6795	20.7439	-27.907	-8.96061	0
0.1340	-17.3395	18.9161	-23.3159	-4.38356	0
0.1347	-23.7487	10.0683	-14.174	1.41405	0
0.1353	-23.7487	-2.14362	-18.4443	-1.33218	0
0.1360	-18.5651	-13.7362	-12.9511	-4.38356	0
0.1367	-17.6376	-19.2318	-10.5052	-1.63732	0
0.1373	-17.6376	-20.756	-13.8532	1.10891	0
0.1380	-15.5012	-20.4524	-6.8364	0.193502	0
0.1387	-13.0667	-15.2664	-8.68083	0.193502	0
0.1393	-8.49587	-9.77077	-12.6303	-0.111636	0
0.1400	-4.52119	-6.10901	12.089	-0.111636	0
0.1407	-1.77204	-2.14362	34.9639	3.24487	0
0.1413	7.68437	-0.61333	19.7073	6.90652	0
0.1420	18.0682	0.910886	-10.8059	6.29625	0
0.1427	16.2299	8.53803	-18.745	4.77056	0
0.1433	6.77351	14.3373	6.59583	2.6346	0
0.1440	0.0496835	11.8962	27.3456	-1.33218	0
0.1447	-2.08671	8.84773	4.45068	-1.63732	0
0.1453	-1.15928	8.84773	-26.3633	0.498639	0
0.1460	0.977108	3.35206	-24.8396	-0.72191	0
0.1467	4.32246	-5.80538	-17.8228	-0.416773	0
0.1473	13.1827	-11.295	-20.2686	1.10891	0
0.1480	22.341	-10.0744	-16.9206	-3.46814	0
0.1487	24.4774	-4.58479	-15.9984	-6.82465	0
0.1493	23.8646	0.607257	-17.522	-3.46814	0
0.1500	26.9119	3.35206	-13.5525	-2.55273	0
0.1507	33.321	7.62108	-11.1067	-3.46814	0
0.1513	37.2957	12.5095	-12.0289	-0.72191	0
0.1520	32.7083	15.2543	-14.4747	0.803776	0
0.1527	25.0736	16.1713	-14.174	0.193502	0
0.1533	26.001	17.6955	-4.08981	0.193502	0
0.1540	29.9591	17.6955	-1.34322	-0.72191	0
0.1547	23.2519	13.4204	-6.23496	-0.416773	0
0.1553	12.5699	9.45499	15.1363	2.02432	0
0.1560	10.4335	8.84773	34.3625	2.02432	0
0.1567	14.4082	8.84773	5.05212	0.803776	0
0.1573	14.7063	7.93078	-25.1604	0.803776	0
0.1580	9.52266	7.93078	-18.745	-0.72191	0
0.1587	3.4116	5.79323	-13.8532	-1.63732	0
0.1593	2.50073	2.73873	-19.0457	0.193502	0
0.1600	4.63712	0.910886	-17.8228	0.193502	0
0.1607	5.54799	-0.61333	-18.4443	-1.63732	0
0.1613	4.02436	-1.22666	-18.1235	-1.63732	0
0.1620	2.50073	0.910886	-14.7755	-2.2476	0
0.1627	3.4116	0.607257	-15.0762	-2.85787	0
0.1633	3.72626	2.73873	-11.4274	-0.72191	0
0.1640	-1.15928	14.3373	-10.2045	2.02432	0
0.1647	-7.27035	25.3226	-15.6977	3.55001	0
0.1653	-7.27035	25.6323	-10.2045	4.46542	0
0.1660	-2.38481	17.3918	-5.93424	4.16028	0
0.1667	-1.77204	1.51814	-9.58299	2.32946	0
0.1673	-7.88311	-15.8737	12.9912	-0.416773	0
0.1680	-10.3176	-23.1972	35.2646	-2.2476	0
0.1687	-4.52119	-22.59	7.79871	-3.16301	0
0.1693	-2.99757	-22.2803	-25.1604	-3.46814	0
0.1700	-9.70483	-20.1488	-21.7923	-2.55273	0
0.1707	-12.454	-15.5701	-15.0762	-1.63732	0
0.1713	-13.0667	-10.0744	-16.2991	-1.33218	0
0.1720	-16.7268	-4.88842	-12.0289	-0.72191	0
0.1727	-17.6376	-0.923031	-10.5052	-2.2476	0
0.1733	-15.5012	4.57265	-10.8059	-4.38356	0
0.1740	-13.6795	9.15136	-12.3296	-2.85787	0
0.1747	-10.3176	8.53803	-17.8228	-2.55273	0
0.1753	-9.40673	7.01382	-15.6977	-5.29897	0
0.1760	-15.8159	7.93078	-11.4274	-2.85787	0
0.1767	-18.5651	7.93078	-12.6303	1.41405	0
0.1773	-12.1559	8.84773	-2.56616	-0.72191	0
0.1780	-6.65758	8.84773	5.05212	-2.2476	0
0.1787	-7.88311	4.87627	1.10265	1.10891	0
0.1793	-12.7686	3.95932	19.7073	1.41405	0
0.1800	-16.114	6.40049	38.6327	0.193502	0
0.1807	-14.905	3.35206	10.8661	2.02432	0
0.1813	-10.6323	1.21451	-20.2686	3.85515	0
0.1820	-10.0195	7.01382	-16.9206	3.55001	0
0.1827	-10.3176	10.9792	-14.7755	4.77056	0
0.1833	-5.74672	8.84773	-16.9206	5.68597	0
0.1840	-2.99757	8.23441	-9.88372	3.55001	0
0.1847	-9.09207	8.23441	-13.2518	0.193502	0
0.1853	-13.0667	4.57265	-16.9206	0.193502	0
0.1860	-8.49587	1.51814	-9.58299	0.803776	0
0.1867	-2.99757	-0.309701	-15.3769	1.10891	0
0.1873	2.50073	-3.97146	-15.9984	2.93974	0
0.1880	12.5699	-7.32959	12.3897	6.60138	0
0.1887	21.7282	-6.10901	29.7714	8.43469	0
0.1893	27.5246	-4.27509	11.1668	9.04496	0
0.1900	31.7974	-4.88842	-15.6977	9.65523	0
0.1907	30.2738	-4.88842	-19.9679	9.3501	0
0.1913	21.4136	-2.44725	6.89655	5.99111	0
0.1920	12.2718	-1.22666	26.4234	2.02432	0
0.1927	7.99904	-0.309701	-1.0425	-0.72191	0
0.1933	6.77351	2.4351	-33.0794	-3.46814	0
0.1940	3.4116	2.4351	-28.2077	-3.16301	0
0.1947	-0.546518	2.13147	-20.2686	-0.416773	0
0.1953	-1.15928	4.57265	-22.4138	-0.72191	0
0.1960	-3.61033	3.35206	-15.6977	-1.94246	0
0.1967	-8.18121	-0.61333	-12.6303	-0.72191	0
0.1973	-10.3176	0.607257	-12.9511	-2.55273	0
0.1980	-13.3649	3.35206	-6.23496	-4.99383	0
0.1987	-17.0249	1.21451	-10.2045	-0.72191	0
0.1993	-15.2031	0.607257	-12.3296	3.24487	0
0.2000	-13.0667	3.04843	11.7682	-0.111636	0
0.2007	-14.5904	3.04843	31.3151	-2.55273	0
0.2013	-10.3176	3.35206	15.7378	-3.46814	0
0.2020	-2.08671	7.01382	-14.7755	-8.0452	0
0.2027	-2.99757	8.53803	-21.1908	-8.96061	0
0.2033	-9.40673	5.1799	9.34242	-6.21438	0
0.2040	-7.56845	3.35206	29.17	-5.6041	0
0.2047	2.79883	6.40049	-0.441058	-5.90924	0
0.2053	10.1354	11.2889	-30.9543	-5.29897	0
0.2060	8.9099	14.3373	-23.9374	-6.82465	0
0.2067	5.86265	14.3373	-15.3769	-5.29897	0
0.2073	7.07161	8.84773	-18.745	0.803776	0
0.2080	10.4335	1.51814	-15.0762	2.6346	0
0.2087	12.868	-0.923031	-11.4274	2.02432	0
0.2093	12.868	-0.61333	-12.3296	4.77056	0
0.2100	10.7316	-3.66783	-13.5525	5.68597	0
0.2107	10.7316	-5.49568	-15.3769	3.24487	0
0.2113	9.208	-5.49568	-12.9511	2.93974	0
0.2120	0.662446	-7.63322	-11.1067	3.55001	0
0.2127	-6.35948	-8.55018	-11.4274	5.38083	0
0.2133	-5.74672	-5.49568	-3.18765	8.12955	0
0.2140	-3.29567	-2.75087	-2.26544	6.60138	0
0.2147	-4.22309	-0.309701	-6.23496	4.77056	0
0.2153	-6.65758	1.51814	19.1058	5.68597	0
0.2160	-6.95568	-0.923031	40.7578	1.71919	0
0.2167	-3.61033	-3.3642	12.9912	-3.46814	0
0.2173	1.58987	-3.3642	-17.8228	-0.416773	0
0.2180	3.4116	-3.3642	-14.174	1.10891	0
0.2187	2.50073	-4.58479	-9.88372	-3.46814	0
0.2193	-0.248417	-5.49568	-12.6303	-3.46814	0
0.2200	-4.22309	-3.0545	-10.2045	-1.63732	0
0.2207	-7.56845	-3.0545	-10.5052	-2.55273	0
0.2213	-13.3649	-16.487	-10.2045	0.498639	0
0.2220	-19.4759	-32.9619	-6.23496	3.24487	0
0.2227	-17.9523	-32.9619	-8.36006	-0.111636	0
0.2233	-13.6795	-23.5008	-11.1067	-2.2476	0
0.2240	-11.5431	-13.1289	-13.2518	-1.63732	0
0.2247	-6.95568	8.84773	-13.2518	-3.46814	0
0.2253	0.662446	32.6461	-2.26544	-3.77328	0
0.2260	5.54799	36.9212	0.481155	-1.33218	0
0.2267	9.208	29.2941	-3.18765	-0.72191	0
0.2273	14.0935	20.7439	21.5317	-2.55273	0
0.2280	21.7282	7.62108	41.9807	-5.6041	0
0.2287	27.21	-2.44725	12.3897	-8.0452	0
0.2293	20.2046	-6.41263	-18.1235	-8.0452	0
0.2300	7.07161	-10.3841	-12.9511	-7.12979	0
0.2307	2.50073	-10.3841	-9.58299	-6.51952	0
0.2313	2.50073	-3.0545	-11.4274	-5.29897	0
0.2320	0.364345	-0.309701	-4.39054	-4.38356	0
0.2327	0.977108	-2.75087	-4.39054	-3.46814	0
0.2333	1.58987	-0.61333	-7.13713	0.193502	0
0.2340	-0.86118	5.1799	-3.18765	3.55001	0
0.2347	2.50073	8.23441	-4.08981	2.02432	0
0.2353	7.99904	8.84773	-4.08981	-0.72191	0
0.2360	5.54799	7.93078	0.180433	-0.72191	0
0.2367	2.79883	4.26902	0.481155	0.498639	0
0.2373	5.24989	-0.309701	6.27506	2.93974	0
0.2380	8.59524	-1.83392	8.72093	5.68597	0
0.2387	11.6591	-0.923031	5.05212	6.60138	0
0.2393	11.9572	-0.309701	26.1227	6.90652	0
0.2400	8.59524	-0.00607257	47.1732	8.12955	0
0.2407	7.07161	4.26902	16.9607	6.60138	0
0.2413	6.16075	8.53803	-18.4443	3.85515	0
0.2420	2.50073	7.31745	-15.0762	3.55001	0
0.2427	0.662446	4.57265	-11.4274	2.93974	0
0.2433	0.364345	6.09686	-17.522	0.498639	0
0.2440	-5.43206	6.09686	-11.4274	0.193502	0
0.2447	-11.5431	3.35206	-9.58299	1.10891	0
0.2453	-10.3176	3.65569	-10.5052	0.803776	0
0.2460	-6.35948	2.73873	-4.08981	2.32946	0
0.2467	-1.77204	-5.19205	-8.36006	3.85515	0
0.2473	4.32246	-12.2119	-9.58299	3.85515	0
0.2480	6.16075	-12.2119	17.2614	7.21414	0
0.2487	4.32246	-9.16351	37.109	8.73982	0
0.2493	6.77351	-4.88842	20.9302	4.46542	0
0.2500	9.208	1.82784	-5.01203	2.02432	0
0.2507	6.45885	6.71019	-6.8364	4.16028	0
0.2513	6.77351	7.01382	19.7073	3.85515	0
0.2520	11.6591	7.01382	37.109	2.02432	0
0.2527	12.2718	10.372	11.4675	0.498639	0
0.2533	12.5699	12.5095	-22.093	-3.16301	0
0.2540	18.0682	9.75862	-20.5694	-5.29897	0
0.2547	21.7282	7.31745	-9.88372	-5.6041	0
0.2553	19.5918	7.62108	-13.2518	-7.74006	0
0.2560	16.2299	8.53803	-15.9984	-9.87603	0
0.2567	13.4808	10.0683	-13.2518	-9.26575	0
0.2573	11.0463	9.75862	-12.3296	-8.0452	0
0.2580	9.82076	7.01382	-12.6303	-4.07842	0
0.2587	8.29714	3.35206	-9.58299	0.193502	0
0.2593	4.63712	1.51814	-5.01203	-0.111636	0
0.2600	-1.47394	0.607257	-8.05934	-1.94246	0
0.2607	-7.56845	0.910886	-12.0289	-1.33218	0
0.2613	-12.1559	2.13147	-2.26544	-1.63732	0
0.2620	-12.7686	4.87627	1.10265	-3.16301	0
0.2627	-12.1559	8.53803	-3.18765	-2.85787	0
0.2633	-14.905	7.93078	17.8829	-1.02705	0
0.2640	-17.9523	3.35206	36.1868	-0.416773	0
0.2647	-13.9776	1.21451	9.34242	-2.2476	0
0.2653	-8.79397	1.82784	-19.0457	-4.38356	0
0.2660	-7.88311	3.35206	-15.9984	-3.46814	0
0.2667	-5.13396	3.04843	-14.174	-0.72191	0
0.2673	-2.99757	0.607257	-17.522	-0.72191	0
0.2680	-6.95568	1.21451	-12.6303	-1.63732	0
0.2687	-11.2285	4.26902	-12.6303	1.41405	0
0.2693	-9.70483	2.73873	-13.5525	5.68597	0
0.2700	-8.49587	-0.309701	-9.88372	4.77056	0
0.2707	-10.3176	1.51814	-11.7281	1.10891	0
0.2713	-11.2285	4.87627	-12.9511	0.193502	0
0.2720	-11.2285	4.87627	-11.4274	-0.111636	0
0.2727	-13.0667	3.95932	-11.4274	-0.72191	0
0.2733	-16.4287	2.73873	-5.01203	1.41405	0
0.2740	-16.114	-0.309701	-3.48837	2.6346	0
0.2747	-13.0667	-2.44725	-8.36006	1.41405	0
0.2753	-9.70483	-0.923031	12.3897	2.02432	0
0.2760	-6.95568	2.4351	31.6159	1.10891	0
0.2767	-5.43206	3.35206	5.05212	-2.55273	0
0.2773	-6.65758	4.26902	-24.2382	-2.55273	0
0.2780	-6.65758	6.71019	-17.522	-1.33218	0
0.2787	-4.52119	7.01382	-12.3296	-2.55273	0
0.2793	-6.65758	4.57265	-16.2991	-2.55273	0
0.2800	-11.2285	4.87627	-11.4274	-2.2476	0
0.2807	-10.9304	5.4896	-10.8059	-3.46814	0
0.2813	-6.95568	3.65569	-15.6977	-2.85787	0
0.2820	-5.74672	2.73873	-14.174	-3.16301	0
0.2827	-7.27035	0.910886	-12.6303	-2.2476	0
0.2833	-9.40673	-2.75087	-11.7281	2.6346	0
0.2840	-12.7686	-3.0545	-10.2045	2.02432	0
0.2847	-14.905	-2.14362	-9.58299	-1.94246	0
0.2853	-14.5904	-6.71626	-2.26544	1.71919	0
0.2860	-11.2285	-11.9083	0.481155	4.46542	0
0.2867	-10.0195	-11.6047	-3.78909	2.02432	0
0.2873	-15.8159	-8.55018	16.66	3.85515	0
0.2880	-21.2976	-5.19205	37.109	3.24487	0
0.2887	-18.2504	-2.75087	9.94386	-4.68869	0
0.2893	-12.454	2.73873	-22.093	-5.90924	0
0.2900	-10.6323	16.4749	-17.8228	-1.94246	0
0.2907	-11.8412	32.0389	-14.7755	-3.46814	0
0.2913	-11.2285	37.8382	-20.2686	-5.29897	0
0.2920	-6.95568	33.2595	-14.174	-3.16301	0
0.2927	-3.29567	22.5778	-14.7755	-3.77328	0
0.2933	-3.61033	9.75862	-17.8228	-5.6041	0
0.2940	-0.248417	1.51814	-8.68083	-4.38356	0
0.2947	7.99904	-3.97146	-9.58299	-3.46814	0
0.2953	10.7316	-10.3841	-10.5052	-5.29897	0
0.2960	7.68437	-14.0459	16.9607	-5.6041	0
0.2967	7.07161	-11.9083	38.332	-1.63732	0
0.2973	13.4808	-9.77077	20.9302	-0.72191	0
0.2980	21.1155	-6.41263	-8.05934	-4.68869	0
0.2987	19.8899	-0.00607257	-11.4274	-5.29897	0
0.2993	8.59524	1.51814	14.8356	-4.38356	0
0.3000	3.4116	-1.22666	28.8693	-7.43493	0
0.3007	8.59524	-0.309701	0.180433	-8.35034	0
0.3013	12.2718	3.65569	-30.3328	-5.29897	0
0.3020	11.3444	4.26902	-27.5862	-4.07842	0
0.3027	7.07161	1.51814	-23.6167	-2.85787	0
0.3033	-2.38481	-3.97146	-26.684	0.803776	0
0.3040	-9.40673	-10.9914	-19.0457	4.77056	0
0.3047	-11.8412	-12.5156	-16.5998	6.90652	0
0.3053	-19.4759	-11.295	-19.3464	6.29625	0
0.3060	-24.3615	-11.295	-13.2518	2.02432	0
0.3067	-16.4287	-6.10901	-15.0762	-1.63732	0
0.3073	-6.95568	1.51814	-14.174	-0.72191	0
0.3080	-3.61033	0.607257	12.3897	2.02432	0
0.3087	4.63712	-0.923031	32.2173	2.02432	0
0.3093	15.3191	6.40049	15.437	-0.72191	0
0.3100	19.8899	7.93078	-12.0289	-1.02705	0
0.3107	20.8008	-5.49568	-15.0762	2.02432	0
0.3113	19.5918	-20.756	10.2446	2.02432	0
0.3120	18.3663	-24.1142	27.3456	0.193502	0
0.3127	23.2519	-16.1773	3.52847	-1.63732	0
0.3133	29.3464	-4.58479	-26.684	-4.68869	0
0.3140	32.0955	3.95932	-25.4611	-3.77328	0
0.3147	37.2957	9.75862	-17.522	-0.72191	0
0.3153	42.1647	14.0337	-19.6672	-3.46814	0
0.3160	40.0283	17.3918	-18.745	-4.99383	0
0.3167	37.8919	20.7439	-14.174	1.71919	0
0.3173	35.1593	19.2197	-13.2518	5.68597	0
0.3180	25.0736	11.5925	-13.8532	4.77056	0
0.3187	17.7536	11.2889	-12.6303	5.38083	0
0.3193	17.4555	16.4749	-8.36006	4.46542	0
0.3200	11.0463	14.641	-11.4274	2.32946	0
0.3207	1.27521	10.9792	-15.9984	5.0757	0
0.3213	1.58987	11.8962	-6.8364	6.29625	0
0.3220	5.86265	9.75862	-2.86688	2.6346	0
0.3227	4.63712	4.57265	-6.8364	2.02432	0
0.3233	5.86265	2.4351	16.9607	2.02432	0
0.3240	9.52266	-20.756	37.109	-0.72191	0
0.3247	7.99904	-20.756	7.19727	0.193502	0
0.3253	6.77351	-20.756	-24.2382	2.93974	0
0.3260	8.59524	-20.756	-20.5694	2.6346	0
0.3267	5.54799	-20.756	-17.2213	4.77056	0
0.3273	-5.13396	-20.756	-19.3464	7.51927	0
0.3280	-15.5012	-20.756	-15.9984	4.16028	0
0.3287	-21.6123	-20.756	-16.5998	2.93974	0
0.3293	-23.7487	-20.756	-15.0762	5.68597	0
0.3300	-19.1613	-20.756	-13.2518	6.60138	0
0.3307	-11.2285	-20.756	-19.3464	5.38083	0
0.3313	-9.40673	-20.756	-16.2991	3.85515	0
0.3320	-12.1559	-20.756	-11.4274	2.93974	0
0.3327	-10.3176	-20.756	-15.6977	3.85515	0
0.3333	0.977108	-20.756	-7.75862	3.85515	0
0.3340	16.8427	-20.756	-0.441058	0.193502	0
0.3347	26.9119	-20.756	-7.75862	-0.111636	0
0.3353	25.3882	-20.756	10.8661	0.498639	0
0.3360	18.9791	9.45499	35.2646	-2.2476	0
0.3367	15.3191	10.0683	8.4202	-2.55273	0
0.3373	12.2718	10.9792	-24.8396	0.498639	0
0.3380	6.77351	9.45499	-18.4443	-0.72191	0
0.3387	1.27521	1.82784	-12.9511	-2.85787	0
0.3393	-2.08671	-5.49568	-18.1235	-0.72191	0
0.3400	-4.8193	-5.80538	-13.2518	0.193502	0
0.3407	-10.3176	-1.53029	-11.1067	-1.02705	0
0.3413	-14.2923	2.4351	-13.5525	-1.63732	0
0.3420	-10.3176	5.1799	-13.2518	-1.94246	0
0.3427	-0.248417	7.01382	-12.3296	-0.72191	0
0.3433	3.72626	8.23441	-7.75862	1.10891	0
0.3440	0.364345	11.5925	-5.93424	-1.33218	0
0.3447	0.662446	14.9507	-8.68083	-4.68869	0
0.3453	5.54799	13.1168	1.40337	-3.16301	0
0.3460	8.9099	7.93078	5.97434	-2.2476	0
0.3467	9.52266	6.09686	-0.441058	-4.68869	0
0.3473	5.24989	6.40049	19.7073	-5.29897	0
0.3480	-2.99757	4.87627	38.9334	-2.55273	0
0.3487	-3.90843	3.95932	6.89655	0.193502	0
0.3493	0.364345	2.4351	-24.2382	2.93974	0
0.3500	-0.248417	-2.14362	-15.9984	5.38083	0
0.3507	-0.248417	-4.88842	-10.2045	7.51927	0
0.3513	1.58987	-5.49568	-15.0762	7.82441	0
0.3520	-5.74672	-10.0744	-12.3296	5.0757	0
0.3527	-12.1559	-13.1289	-11.4274	3.55001	0
0.3533	-6.35948	-9.16351	-10.5052	5.38083	0
0.3540	-3.90843	-4.88842	-7.13713	4.77056	0
0.3547	-10.3176	-3.66783	-7.75862	1.10891	0
0.3553	-13.9776	-1.83392	-3.78909	1.10891	0
0.3560	-17.6376	-1.22666	-1.34322	1.41405	0
0.3567	-22.5232	-2.14362	-5.31275	-0.72191	0
0.3573	-21.6123	-1.53029	0.481155	-0.72191	0
0.3580	-20.9995	-0.00607257	2.30553	1.10891	0
0.3587	-28.9323	0.297556	-2.26544	-1.02705	0
0.3593	-40.227	-0.00607257	20.6295	-3.16301	0
0.3600	-46.9343	-20.756	40.7578	-0.72191	0
0.3607	-45.7253	-20.756	11.1668	2.02432	0
0.3613	-37.7925	-20.756	-17.522	2.32946	0
0.3620	-32.907	-20.756	-8.98155	1.41405	0
0.3627	-29.5451	-20.756	-5.01203	-1.94246	0
0.3633	-21.2976	-20.756	-8.05934	-4.38356	0
0.3640	-14.905	-20.756	-0.74178	-2.55273	0
0.3647	-15.2031	-20.756	-2.56616	-0.111636	0
0.3653	-13.9776	-20.756	-4.08981	1.41405	0
0.3660	-13.9776	-20.756	4.14996	3.24487	0
0.3667	-16.7268	-20.756	-4.71131	2.93974	0
0.3673	-9.40673	-20.756	-9.58299	1.71919	0
0.3680	7.68437	-20.756	19.1058	2.02432	0
0.3687	20.8008	-20.756	38.6327	0.193502	0
0.3693	26.2991	-20.756	17.8829	-3.46814	0
0.3700	27.21	-20.756	-9.58299	-3.16301	0
0.3707	25.6863	-20.756	-10.2045	-1.63732	0
0.3713	22.6391	-20.756	17.5822	-2.2476	0
0.3720	17.1408	-20.756	33.741	-2.55273	0
0.3727	10.1354	-20.756	8.11948	-1.63732	0
0.3733	5.24989	-20.756	-21.1908	0.193502	0
0.3740	4.02436	-20.756	-18.1235	2.02432	0
0.3747	5.24989	-20.756	-13.2518	1.10891	0
0.3753	6.77351	-20.756	-20.8701	0.193502	0
0.3760	7.68437	-20.756	-19.9679	2.02432	0
0.3767	7.68437	-20.756	-13.5525	1.41405	0
0.3773	5.24989	-20.756	-12.0289	-1.94246	0
0.3780	1.88797	-20.756	-12.3296	-1.94246	0
0.3787	1.58987	-20.756	-11.7281	-0.72191	0
0.3793	0.977108	-20.756	-8.68083	-2.55273	0
0.3800	-2.38481	-20.756	-7.75862	-2.85787	0
0.3807	-1.15928	-20.756	-6.8364	-1.63732	0
0.3813	9.82076	-20.756	2.92702	-2.2476	0
0.3820	23.2519	-20.756	5.05212	-2.55273	0
0.3827	28.7502	-20.756	-0.74178	-2.55273	0
0.3833	25.0736	-20.756	19.7073	-2.55273	0
0.3840	21.1155	-20.756	41.9807	-0.72191	0
0.3847	23.8646	-20.756	16.3593	-1.63732	0
0.3853	28.1374	-20.756	-16.9206	-5.90924	0
0.3860	27.21	-20.756	-14.4747	-6.21438	0
0.3867	21.7282	-20.756	-8.98155	-3.46814	0
0.3873	14.7063	-20.756	-13.2518	-1.63732	0
0.3880	6.77351	-20.756	-9.58299	-0.416773	0
0.3887	-2.08671	-20.756	-9.58299	-1.63732	0
0.3893	-11.2285	-20.756	-12.9511	-4.38356	0
0.3900	-19.774	-20.756	-9.58299	-3.16301	0
0.3907	-26.7959	-20.756	-12.6303	-0.72191	0
0.3913	-29.5451	-20.756	-11.1067	-1.33218	0
0.3920	-28.0215	-20.756	16.0385	-2.55273	0
0.3927	-24.9742	-20.756	36.4876	-4.38356	0
0.3933	-19.1613	-20.756	19.4066	-6.51952	0
0.3940	-9.09207	-20.756	-11.7281	-5.6041	0
0.3947	0.662446	-20.756	-15.6977	-5.29897	0
0.3953	5.24989	-20.756	13.2919	-4.38356	0
0.3960	8.9099	-9.16351	30.0922	1.41405	0
0.3967	16.2299	-25.3348	3.84924	2.32946	0
0.3973	20.8008	-27.1687	-24.2382	-6.82465	0
0.3980	18.0682	-18.0112	-20.5694	-10.7914	0
0.3987	11.9572	-9.77077	-15.0762	-6.21438	0
0.3993	4.32246	-0.61333	-15.9984	-1.94246	0
0.4000	-2.08671	11.8962	-11.1067	-0.416773	0
0.4007	-5.74672	20.1366	-12.6303	1.10891	0
0.4013	-8.49587	20.7439	-16.2991	3.85515	0
0.4020	-9.09207	21.0536	-12.3296	8.12955	0
0.4027	-4.22309	23.7984	-16.9206	7.82441	0
0.4033	-4.52119	22.8814	-14.7755	4.46542	0
0.4040	-15.8159	16.1713	16.3593	6.29625	0
0.4047	-23.1359	12.1998	35.5854	8.12955	0
0.4053	-18.5651	10.9792	14.8356	3.24487	0
0.4060	-12.1559	8.23441	-14.174	-0.416773	0
0.4067	-9.40673	7.93078	-16.9206	1.41405	0
0.4073	-6.35948	9.75862	9.64314	4.16028	0
0.4080	2.18607	7.31745	27.9471	4.77056	0
0.4087	14.7063	4.26902	0.180433	2.02432	0
0.4093	21.7282	4.87627	-32.4779	1.10891	0
0.4100	21.7282	4.26902	-27.2855	2.32946	0
0.4107	23.55	3.04843	-18.4443	0.803776	0
0.4113	26.001	3.35206	-21.1908	-2.85787	0
0.4120	21.7282	1.21451	-15.6977	-1.33218	0
0.4127	17.4555	-1.22666	-12.9511	0.803776	0
0.4133	15.9318	-1.53029	-15.0762	-1.02705	0
0.4140	13.7954	-2.75087	-9.88372	-2.55273	0
0.4147	12.5699	-3.66783	-13.5525	-2.55273	0
0.4153	11.0463	-3.0545	-16.9206	-2.85787	0
0.4160	6.77351	-3.0545	8.72093	-3.16301	0
0.4167	3.1135	-2.14362	31.3151	-3.46814	0
0.4173	2.18607	-1.22666	15.1363	-4.38356	0
0.4180	0.662446	-2.14362	-15.6977	-2.55273	0
0.4187	-1.47394	-1.53029	-19.6672	2.02432	0
0.4193	-5.74672	0.910886	7.79871	3.24487	0
0.4200	-7.56845	2.4351	26.7241	0.803776	0
0.4207	-4.22309	3.04843	1.40337	-0.416773	0
0.4213	-2.99757	3.35206	-28.2077	0.193502	0
0.4220	-9.09207	2.4351	-24.2382	-1.94246	0
0.4227	-13.3649	2.4351	-18.1235	-4.68869	0
0.4233	-13.9776	2.13147	-23.3159	-1.02705	0
0.4240	-16.114	1.51814	-18.745	2.93974	0
0.4247	-17.3395	3.95932	-15.0762	1.10891	0
0.4253	-14.2923	5.4896	-16.5998	-1.02705	0
0.4260	-12.454	2.13147	-12.9511	-0.72191	0
0.4267	-13.9776	-3.0545	-17.522	-0.72191	0
0.4273	-14.2923	-4.27509	-18.4443	1.41405	0
0.4280	-12.1559	-1.53029	8.11948	3.55001	0
0.4287	-7.56845	1.21451	27.9471	-0.416773	0
0.4293	-5.13396	-3.0545	9.02165	-2.85787	0
0.4300	-5.43206	-12.2119	-19.3464	1.10891	0
0.4307	-2.08671	-17.7076	-21.4916	3.24487	0
0.4313	-0.248417	-17.7076	3.84924	4.46542	0
0.4320	-6.65758	-15.8737	20.008	7.51927	0
0.4327	-13.6795	-11.295	-5.31275	5.68597	0
0.4333	-10.9304	-5.80538	-34.3023	0.498639	0
0.4340	-6.35948	-0.61333	-31.255	1.10891	0
0.4347	-6.95568	5.4896	-25.7618	1.41405	0
0.4353	-11.2285	10.6756	-28.2077	-3.16301	0
0.4360	-16.7268	13.1168	-21.1908	-5.29897	0
0.4367	-21.2976	15.2543	-21.4916	-4.99383	0
0.4373	-24.3615	15.2543	-26.9848	-7.43493	0
0.4380	-28.6342	11.2889	-17.8228	-8.96061	0
0.4387	-30.456	8.53803	-15.9984	-6.21438	0
0.4393	-29.247	5.79323	-17.8228	-4.07842	0
0.4400	-32.2942	0.910886	9.64314	-3.46814	0
0.4407	-32.907	0.607257	35.2646	-1.94246	0
0.4413	-19.4759	5.79323	16.3593	0.193502	0
0.4420	-4.52119	7.93078	-17.522	0.803776	0
0.4427	-6.35948	7.01382	-17.8228	0.193502	0
0.4433	-10.3176	5.1799	14.2141	-0.72191	0
0.4440	6.16075	-0.309701	30.6937	-3.16301	0
0.4447	29.9591	-3.66783	2.30553	-4.38356	0
0.4453	34.8447	0.910886	-28.8091	-1.94246	0
0.4460	20.8008	6.40049	-25.4611	2.32946	0
0.4467	6.77351	6.40049	-17.8228	3.85515	0
0.4473	3.4116	5.1799	-23.0152	4.16028	0
0.4480	8.9099	8.23441	-22.7145	4.77056	0
0.4487	15.3191	10.6756	-17.8228	5.68597	0
0.4493	18.9791	9.45499	-15.9984	6.90652	0
0.4500	23.2519	7.62108	-15.6977	6.60138	0
0.4507	30.8865	7.31745	-14.7755	3.24487	0
0.4513	35.4574	4.87627	-9.58299	4.46542	0
0.4520	34.8447	1.51814	-8.36006	7.51927	0
0.4527	37.5938	3.65569	-10.8059	4.77056	0
0.4533	40.9557	6.40049	-3.78909	2.93974	0
0.4540	37.2957	3.95932	0.481155	6.90652	0
0.4547	27.21	2.13147	-0.441058	8.73982	0
0.4553	16.2299	4.57265	23.0754	7.21414	0
0.4560	10.4335	-17.7076	42.6022	5.99111	0
0.4567	13.1827	-17.7076	14.5148	1.71919	0
0.4573	15.3191	-17.7076	-18.1235	-1.33218	0
0.4580	10.7316	-17.7076	-14.7755	3.24487	0
0.4587	7.99904	-17.7076	-7.4579	5.68597	0
0.4593	11.6591	-17.7076	-8.36006	0.193502	0
0.4600	13.4808	-17.7076	-7.13713	-2.85787	0
0.4607	10.7316	-17.7076	-8.68083	-0.416773	0
0.4613	4.32246	-17.7076	-7.75862	2.02432	0
0.4620	-1.47394	-17.7076	-5.93424	1.71919	0
0.4627	-3.61033	-17.7076	-7.75862	-0.111636	0
0.4633	-10.3176	-17.7076	-5.31275	-0.72191	0
0.4640	-22.5232	-17.7076	-5.93424	0.498639	0
0.4647	-26.7959	-17.7076	-12.0289	-0.72191	0
0.4653	-23.7487	-17.7076	-4.39054	-5.29897	0
0.4660	-22.2251	-17.7076	0.180433	-7.12979	0
0.4667	-20.9995	-17.7076	-5.93424	-5.29897	0
0.4673	-21.9104	-17.7076	16.0385	-3.77328	0
0.4680	-25.5704	-2.44725	36.8083	-2.85787	0
0.4687	-18.5651	-2.44725	5.67361	0.193502	0
0.4693	-4.52119	-2.44725	-26.9848	3.55001	0
0.4700	-2.99757	-1.83392	-18.1235	2.02432	0
0.4707	-6.95568	-0.309701	-9.28227	-1.63732	0
0.4713	-6.65758	1.51814	-12.3296	-2.2476	0
0.4720	-11.2285	1.51814	-10.8059	-1.33218	0
0.4727	-15.8159	-0.309701	-11.4274	-3.46814	0
0.4733	-13.0667	2.4351	-12.0289	-7.74006	0
0.4740	-12.1559	5.79323	-7.13713	-8.96061	0
0.4747	-12.7686	2.13147	-5.93424	-5.90924	0
0.4753	-6.95568	-1.22666	-4.71131	-2.85787	0
0.4760	-4.8193	3.95932	-4.08981	-2.55273	0
0.4767	-6.95568	6.09686	-4.71131	-2.55273	0
0.4773	0.662446	2.4351	3.22775	-0.416773	0
0.4780	11.9572	7.01382	6.89655	-1.94246	0
0.4787	12.5699	21.9645	3.52847	-5.29897	0
0.4793	12.868	31.4256	24.2783	-2.55273	0
0.4800	18.6644	28.0735	42.9029	0.498639	0
0.4807	23.2519	18.3027	15.7378	-4.38356	0
0.4813	28.1374	8.53803	-14.7755	-8.65548	0
0.4820	33.0229	-3.0545	-12.3296	-4.38356	0
0.4827	28.1374	-14.9567	-11.4274	1.10891	0
0.4833	18.0682	-19.8391	-16.9206	3.55001	0
0.4840	13.4808	-22.8936	-11.4274	3.85515	0
0.4847	10.7316	-36.32	-10.5052	2.02432	0
0.4853	7.07161	-51.5804	-10.2045	0.193502	0
0.4860	3.4116	-50.6635	-4.08981	-0.72191	0
0.4867	3.1135	-37.8443	-10.5052	-3.46814	0
0.4873	6.77351	-25.6384	-10.5052	-4.38356	0
0.4880	6.16075	-11.295	19.7073	-1.63732	0
0.4887	0.364345	3.65569	39.2341	0.193502	0
0.4893	-0.546518	10.9792	19.4066	-0.416773	0
0.4900	2.18607	12.8131	-9.58299	-1.63732	0
0.4907	-0.248417	14.3373	-11.7281	-3.16301	0
0.4913	-4.8193	11.5925	16.3593	-2.85787	0
0.4920	-10.0195	9.75862	33.4402	-0.72191	0
0.4927	-17.3395	17.6955	6.89655	-0.416773	0
0.4933	-24.0468	29.5977	-23.9374	0.803776	0
0.4940	-31.3834	31.7353	-22.093	4.16028	0
0.4947	-38.3888	22.5778	-17.8228	2.02432	0
0.4953	-35.0434	10.0683	-21.1908	-2.55273	0
0.4960	-24.3615	0.910886	-16.9206	0.193502	0
0.4967	-15.2031	-2.75087	-18.4443	2.93974	0
0.4973	-5.43206	-4.88842	-21.1908	-0.111636	0
0.4980	5.24989	-7.63322	-12.0289	-0.72191	0
0.4987	9.208	-8.55018	-12.3296	2.02432	0
0.4993	11.9572	-6.71626	-15.0762	2.32946	0
0.5000	18.3663	-0.61333	9.94386	2.93974	0
0.5007	19.8899	5.79323	32.518	3.55001	0
0.5013	15.9318	8.23441	15.437	0.803776	0
0.5020	18.0682	9.75862	-16.9206	-1.94246	0
0.5027	23.2519	12.5095	-21.1908	-1.94246	0
0.5033	18.3663	11.2889	9.02165	-1.94246	0
0.5040	9.82076	8.53803	27.9471	-1.94246	0
0.5047	8.59524	12.5095	0.481155	-0.72191	0
0.5053	7.38627	15.2543	-31.5557	0.498639	0
0.5060	2.79883	7.93078	-28.2077	1.41405	0
0.5067	3.4116	1.51814	-21.4916	2.02432	0
0.5073	9.52266	3.35206	-24.2382	0.498639	0
0.5080	13.1827	6.71019	-21.4916	0.498639	0
0.5087	12.2718	6.09686	-21.4916	2.02432	0
0.5093	7.07161	6.40049	-21.7923	1.71919	0
0.5100	1.88797	8.84773	-13.5525	0.193502	0
0.5107	1.27521	9.45499	-15.9984	0.193502	0
0.5113	1.58987	6.09686	-16.9206	-0.111636	0
0.5120	-0.546518	4.87627	13.2919	0.193502	0
0.5127	-0.86118	5.1799	35.8861	1.10891	0
0.5133	0.0496835	3.35206	13.6127	-1.33218	0
0.5140	-0.248417	0.607257	-17.8228	-2.55273	0
0.5147	-1.15928	-0.923031	-14.174	-0.111636	0
0.5153	-5.74672	-6.71626	16.0385	0.193502	0
0.5160	-9.70483	-14.9567	28.8693	-0.111636	0
0.5167	-5.43206	-17.7076	2.30553	2.6346	0
0.5173	-0.546518	-16.487	-27.907	3.85515	0
0.5180	-3.90843	-11.9083	-26.684	2.32946	0
0.5187	-7.56845	-4.88842	-18.745	2.93974	0
0.5193	-6.65758	-0.00607257	-20.2686	2.02432	0
0.5200	-5.74672	2.73873	-16.9206	-1.94246	0
0.5207	-3.29567	4.87627	-14.4747	-1.33218	0
0.5213	1.27521	5.1799	-15.3769	2.02432	0
0.5220	3.1135	7.31745	-12.0289	-0.111636	0
0.5227	0.977108	10.6756	-15.0762	-3.46814	0
0.5233	-2.68291	11.5925	-14.4747	-3.77328	0
0.5240	-7.88311	10.6756	11.4675	-4.07842	0
0.5247	-10.3176	11.2889	33.4402	-3.46814	0
0.5253	-8.49587	10.6756	16.0385	0.193502	0
0.5260	-7.56845	9.45499	-16.5998	1.10891	0
0.5267	-10.3176	9.15136	-19.0457	-0.72191	0
0.5273	-13.6795	6.40049	11.7682	-0.72191	0
0.5280	-13.9776	1.82784	27.6463	1.71919	0
0.5287	-9.40673	0.607257	-3.18765	1.41405	0
0.5293	-5.13396	1.82784	-34.3023	-1.33218	0
0.5300	-5.74672	4.26902	-29.4306	-1.02705	0
0.5307	-7.56845	5.4896	-21.4916	1.10891	0
0.5313	-4.52119	5.4896	-22.4138	1.10891	0
0.5320	-1.15928	6.09686	-15.9984	1.10891	0
0.5327	-0.248417	6.09686	-15.3769	3.24487	0
0.5333	-1.77204	3.65569	-19.6672	3.85515	0
0.5340	-4.8193	1.21451	-14.174	2.93974	0
0.5347	-7.27035	4.26902	-14.174	2.93974	0
0.5353	-5.74672	8.84773	-14.7755	2.93974	0
0.5360	-6.95568	8.53803	9.64314	2.32946	0
0.5367	-13.9776	4.26902	30.6937	1.10891	0
0.5373	-16.7268	3.65569	13.9134	1.10891	0
0.5380	-13.0667	7.93078	-17.8228	2.02432	0
0.5387	-10.3176	9.75862	-23.3159	1.41405	0
0.5393	-11.2285	7.93078	7.49799	0.803776	0
0.5400	-12.454	5.79323	28.8693	1.10891	0
0.5407	-11.5431	2.4351	1.40337	-0.72191	0
0.5413	-7.56845	-1.22666	-33.0794	-2.85787	0
0.5420	0.0496835	-0.00607257	-29.1098	0.193502	0
0.5427	8.29714	3.65569	-19.6672	3.24487	0
0.5433	11.0463	4.87627	-22.093	1.41405	0
0.5440	5.86265	3.65569	-16.9206	-0.111636	0
0.5447	-1.77204	0.910886	-14.4747	0.193502	0
0.5453	-7.56845	-3.66783	-17.2213	-0.72191	0
0.5460	-11.2285	-5.80538	-12.6303	0.498639	0
0.5467	-9.09207	-3.66783	-14.4747	3.55001	0
0.5473	-5.13396	-3.3642	-13.2518	2.02432	0
0.5480	-6.65758	-4.88842	16.66	-2.85787	0
0.5487	-8.49587	-2.75087	38.0112	-3.77328	0
0.5493	-3.90843	-0.309701	16.9607	-1.63732	0
0.5500	0.662446	-1.53029	-13.8532	-1.02705	0
0.5507	0.0496835	-0.923031	-16.9206	-1.63732	0
0.5513	-4.8193	1.51814	7.49799	-0.72191	0
0.5520	-9.40673	0.607257	23.9775	0.193502	0
0.5527	-4.8193	0.607257	0.481155	0.803776	0
0.5533	6.45885	2.13147	-30.3328	1.41405	0
0.5540	10.1354	0.607257	-29.7313	-0.72191	0
0.5547	4.32246	2.4351	-21.4916	-4.99383	0
0.5553	-0.546518	6.40049	-23.3159	-5.29897	0
0.5560	-5.13396	5.4896	-19.6672	-4.38356	0
0.5567	-12.454	10.372	-15.9984	-4.07842	0
0.5573	-16.114	25.6323	-13.8532	-3.16301	0
0.5580	-13.9776	34.7837	-9.58299	-4.68869	0
0.5587	-11.5431	32.3425	-14.4747	-8.0452	0
0.5593	-7.56845	26.2396	-13.2518	-8.0452	0
0.5600	-4.22309	17.3918	15.1363	-7.74006	0
0.5607	-6.35948	7.93078	34.6632	-8.65548	0
0.5613	-8.49587	1.82784	17.2614	-6.21438	0
0.5620	-3.90843	-3.0545	-10.8059	-5.29897	0
0.5627	2.18607	-5.49568	-14.4747	-7.12979	0
0.5633	7.07161	-7.32959	12.3897	-4.99383	0
0.5640	18.9791	-11.6047	28.8693	0.193502	0
0.5647	36.9811	-11.295	0.781876	3.24487	0
0.5653	46.4375	-4.88842	-28.5084	6.29625	0
0.5660	42.4794	-2.14362	-22.4138	8.12955	0
0.5667	32.7083	-0.00607257	-17.2213	7.51927	0
0.5673	28.1374	-0.00607257	-22.4138	5.68597	0
0.5680	29.9591	-11.9083	-16.2991	1.71919	0
0.5687	33.0229	-28.6929	-15.0762	-1.94246	0
0.5693	34.8447	-35.0995	-19.3464	0.803776	0
0.5700	32.7083	-28.9965	-14.174	2.32946	0
0.5707	24.4774	-16.1773	-15.9984	-1.02705	0
0.5713	18.9791	-3.97146	-15.9984	-0.416773	0
0.5720	25.6863	1.82784	12.089	2.32946	0
0.5727	31.7974	4.26902	32.518	-0.111636	0
0.5733	26.6138	4.26902	15.1363	-2.55273	0
0.5740	21.7282	3.04843	-12.9511	-1.02705	0
0.5747	22.341	9.75862	-17.2213	-1.33218	0
0.5753	18.0682	23.4948	9.34242	-1.63732	0
0.5760	10.1354	29.2941	28.2478	0.498639	0
0.5767	9.52266	24.4117	2.92702	4.16028	0
0.5773	11.6591	16.4749	-27.5862	7.21414	0
0.5780	7.68437	6.40049	-22.4138	5.68597	0
0.5787	2.79883	-5.19205	-15.3769	2.93974	0
0.5793	1.58987	-16.487	-19.9679	6.60138	0
0.5800	-0.248417	-26.2517	-13.2518	9.04496	0
0.5807	-2.99757	-29.6099	-8.36006	3.24487	0
0.5813	-1.47394	-24.7275	-11.4274	-1.63732	0
0.5820	-0.248417	-19.2318	-8.36006	-2.55273	0
0.5827	-2.68291	-15.2664	-11.4274	-3.46814	0
0.5833	-3.29567	-9.16351	-11.1067	-2.85787	0
0.5840	-6.35948	-5.49568	17.8829	-0.416773	0
0.5847	-13.9776	-5.80538	38.332	0.498639	0
0.5853	-14.905	-1.22666	18.7851	-1.63732	0
0.5860	-8.18121	4.57265	-10.2045	-6.21438	0
0.5867	-7.56845	3.04843	-12.3296	-9.57089	0
0.5873	-12.7686	-0.00607257	13.9134	-6.21438	0
0.5880	-13.0667	2.73873	31.9166	-0.72191	0
0.5887	-12.1559	7.31745	7.79871	-0.416773	0
0.5893	-15.5012	11.8962	-25.4611	-1.63732	0
0.5900	-19.4759	17.0821	-24.8396	-1.33218	0
0.5907	-20.0887	18.6124	-17.522	-1.33218	0
0.5913	-20.9995	17.0821	-20.8701	-2.85787	0
0.5920	-22.2251	17.9991	-15.9984	-4.38356	0
0.5927	-19.774	19.5233	-12.0289	-2.55273	0
0.5933	-15.8159	18.9161	-14.7755	-1.02705	0
0.5940	-13.0667	17.0821	-12.3296	-1.94246	0
0.5947	-10.3176	14.3373	-14.4747	-0.111636	0
0.5953	-8.49587	10.6756	-12.3296	5.0757	0
0.5960	-8.49587	2.4351	16.0385	4.77056	0
0.5967	-7.56845	-7.32959	37.7105	0.193502	0
0.5973	-4.52119	-8.55018	20.3288	-2.55273	0
0.5980	1.58987	-4.58479	-6.8364	-4.99383	0
0.5987	10.7316	-4.88842	-6.8364	-5.6041	0
0.5993	15.3191	0.607257	20.008	-2.2476	0
0.6000	11.6591	22.2742	34.6632	-1.33218	0
0.6007	8.59524	39.0588	8.72093	-4.38356	0
0.6013	9.52266	33.5631	-20.8701	-3.46814	0
0.6020	8.9099	20.7439	-17.522	-0.72191	0
0.6027	6.77351	12.8131	-8.98155	-1.02705	0
0.6033	7.07161	5.1799	-12.3296	1.10891	0
0.6040	8.9099	-3.66783	-10.5052	2.93974	0
0.6047	9.82076	-9.77077	-9.88372	-0.416773	0
0.6053	5.54799	-13.1289	-13.2518	-1.33218	0
0.6060	-2.08671	-13.1289	-11.7281	1.10891	0
0.6067	-4.8193	-10.9914	-15.3769	1.10891	0
0.6073	-4.52119	-8.55018	-13.2518	2.93974	0
0.6080	-4.8193	-4.88842	14.2141	4.46542	0
0.6087	-5.13396	-1.83392	34.6632	1.10891	0
0.6093	-7.27035	-3.97146	19.1058	0.803776	0
0.6100	-9.70483	-6.10901	-9.88372	2.6346	0
0.6107	-11.8412	-2.44725	-15.6977	-1.63732	0
0.6113	-16.7268	1.51814	11.4675	-4.38356	0
0.6120	-18.2504	3.65569	30.0922	-1.33218	0
0.6127	-12.1559	4.57265	2.00481	-1.63732	0
0.6133	-9.40673	3.35206	-28.8091	-3.46814	0
0.6140	-9.70483	1.51814	-21.7923	-1.02705	0
0.6147	-3.29567	2.73873	-15.9984	-1.02705	0
0.6153	2.50073	4.26902	-23.0152	-3.16301	0
0.6160	0.977108	5.79323	-16.5998	-1.63732	0
0.6167	0.662446	7.62108	-13.2518	0.498639	0
0.6173	-0.248417	7.01382	-17.8228	-0.111636	0
0.6180	-3.29567	5.1799	-13.2518	-2.55273	0
0.6187	-1.15928	3.65569	-14.4747	-4.07842	0
0.6193	-2.99757	3.04843	-16.9206	-1.94246	0
0.6200	-14.5904	2.4351	6.89655	1.10891	0
0.6207	-19.4759	2.4351	28.5686	0.498639	0
0.6213	-17.6376	4.26902	11.4675	-0.111636	0
0.6220	-20.3868	7.01382	-19.6672	1.10891	0
0.6227	-24.6596	7.62108	-19.9679	0.803776	0
0.6233	-32.2942	4.26902	13.2919	-0.72191	0
0.6240	-47.249	0.297556	29.17	1.71919	0
0.6247	-54.8671	-2.75087	1.10265	6.60138	0
0.6253	-46.9343	-2.75087	-25.7618	9.04496	0
0.6260	-35.9543	-0.61333	-23.3159	5.99111	0
0.6267	-28.3196	-1.22666	-19.9679	1.10891	0
0.6273	-24.0468	-3.66783	-20.5694	1.10891	0
0.6280	-19.774	-3.3642	-16.2991	3.85515	0
0.6287	-10.9304	-1.22666	-17.522	3.85515	0
0.6293	-7.27035	-0.00607257	-17.522	2.02432	0
0.6300	-11.5431	0.607257	-12.9511	1.10891	0
0.6307	-6.65758	1.51814	-13.5525	-1.33218	0
0.6313	7.07161	-0.00607257	-11.4274	-2.55273	0
0.6320	17.4555	-2.14362	-8.98155	-0.111636	0
0.6327	29.0483	-2.14362	-12.3296	1.10891	0
0.6333	42.1647	-1.53029	-5.01203	0.193502	0
0.6340	46.4375	-0.61333	2.30553	2.6346	0
0.6347	50.0975	1.51814	-0.74178	3.85515	0
0.6353	55.5958	4.26902	19.7073	0.193502	0
0.6360	53.7741	3.35206	40.7578	-3.16301	0
0.6367	52.8466	3.35206	13.6127	-2.85787	0
0.6373	58.643	4.87627	-18.745	-0.72191	0
0.6380	56.5067	3.65569	-13.5525	3.85515	0
0.6387	46.7521	0.910886	-5.93424	4.77056	0
0.6393	40.9557	2.73873	-8.68083	0.193502	0
0.6400	33.6191	4.57265	-9.58299	0.193502	0
0.6407	24.4774	1.51814	-11.7281	5.68597	0
0.6413	20.5027	-0.309701	-12.6303	6.60138	0
0.6420	15.0044	-1.22666	-11.4274	3.85515	0
0.6427	4.93522	-1.83392	-11.4274	4.16028	0
0.6433	-2.08671	1.51814	-6.8364	3.55001	0
0.6440	-8.18121	4.26902	-7.75862	-0.416773	0
0.6447	-14.2923	2.73873	-12.6303	-2.85787	0
0.6453	-15.8159	1.51814	-0.441058	-3.46814	0
0.6460	-16.7268	2.4351	7.19727	-4.07842	0
0.6467	-21.6123	1.82784	1.40337	-3.77328	0
0.6473	-26.7959	3.04843	23.3761	-3.46814	0
0.6480	-28.6342	1.51814	47.7947	-3.77328	0
0.6487	-28.6342	1.51814	20.3288	-4.07842	0
0.6493	-27.7068	1.51814	-11.4274	-4.07842	0
0.6500	-27.4087	1.51814	-5.31275	-4.38356	0
0.6507	-25.8851	1.51814	-1.34322	-2.85787	0
0.6513	-21.2976	1.51814	-8.05934	0.193502	0
0.6520	-22.8378	1.51814	-3.78909	2.93974	0
0.6527	-30.456	1.51814	-0.441058	4.77056	0
0.6533	-33.2051	1.51814	-3.18765	4.77056	0
0.6540	-24.9742	1.51814	-4.08981	0.803776	0
0.6547	-10.3176	1.51814	-5.93424	-3.46814	0
0.6553	3.1135	1.51814	-5.61347	-1.94246	0
0.6560	11.6591	1.51814	-4.08981	1.10891	0
0.6567	18.0682	1.51814	-4.71131	2.02432	0
0.6573	23.2519	1.51814	1.70409	0.803776	0
0.6580	27.5246	1.51814	3.22775	-1.63732	0
0.6587	32.7083	1.51814	-0.120289	-2.2476	0
0.6593	34.2319	1.51814	22.7546	-1.33218	0
0.6600	30.2738	3.35206	39.8556	-1.02705	0
0.6607	30.8865	0.607257	7.79871	-1.63732	0
0.6613	34.8447	-13.1289	-24.2382	-1.02705	0
0.6620	31.7974	-25.0311	-16.9206	-1.63732	0
0.6627	25.3882	-28.6929	-11.4274	-5.29897	0
0.6633	24.4774	-22.8936	-15.6977	-8.96061	0
0.6640	21.7282	-12.2119	-11.4274	-10.1812	0
0.6647	15.3191	-5.80538	-9.28227	-8.96061	0
0.6653	11.6591	1.51814	-10.2045	-5.29897	0
0.6660	10.7316	11.8962	-9.28227	-1.33218	0
0.6667	8.29714	15.5579	-11.4274	1.41405	0
0.6673	6.16075	15.5579	-9.58299	4.16028	0
0.6680	2.79883	26.2396	-8.05934	5.38083	0
0.6687	-3.29567	43.6375	-13.2518	3.55001	0
0.6693	-9.40673	54.3131	-8.05934	0.193502	0
0.6700	-9.70483	52.4852	-2.56616	-1.94246	0
0.6707	-8.18121	39.9757	-6.8364	-0.72191	0
0.6713	-11.8412	26.8529	12.9912	2.02432	0
0.6720	-15.8159	17.9991	37.109	4.77056	0
0.6727	-11.5431	9.75862	10.2446	3.85515	0
0.6733	-6.04482	2.73873	-26.3633	0.803776	0
0.6740	-5.74672	-1.22666	-20.5694	2.32946	0
0.6747	-5.74672	-3.97146	-11.7281	6.90652	0
0.6753	-4.22309	-2.14362	-18.745	6.29625	0
0.6760	-4.52119	3.95932	-16.5998	1.10891	0
0.6767	-2.68291	6.40049	-13.2518	-0.72191	0
0.6773	2.50073	5.1799	-13.8532	-0.72191	0
0.6780	6.45885	6.09686	-9.28227	-0.416773	0
0.6787	7.07161	6.09686	-12.6303	0.498639	0
0.6793	5.24989	2.73873	-13.2518	0.193502	0
0.6800	-0.248417	0.607257	12.3897	-1.02705	0
0.6807	-5.74672	2.13147	34.3625	-0.72191	0
0.6813	-6.35948	1.21451	17.8829	0.803776	0
0.6820	-3.61033	-2.14362	-13.8532	-0.111636	0
0.6827	-3.90843	-2.44725	-16.5998	-1.63732	0
0.6833	-7.56845	-1.53029	12.3897	-1.63732	0
0.6840	-10.6323	-2.75087	28.8693	-0.72191	0
0.6847	-10.9304	-1.22666	3.52847	-0.111636	0
0.6853	-10.0195	1.51814	-23.3159	1.71919	0
0.6860	-10.6323	0.297556	-20.5694	3.85515	0
0.6867	-12.1559	0.297556	-16.2991	2.32946	0
0.6873	-12.1559	0.607257	-19.3464	-0.72191	0
0.6880	-10.9304	-4.27509	-15.3769	-2.2476	0
0.6887	-11.2285	1.51814	-15.9984	-1.63732	0
0.6893	-11.2285	21.9645	-18.1235	1.10891	0
0.6900	-10.6323	30.8183	-12.9511	3.85515	0
0.6907	-13.9776	23.1851	-16.9206	0.193502	0
0.6913	-18.2504	16.1713	-14.174	-4.68869	0
0.6920	-17.9523	9.45499	16.66	-2.55273	0
0.6927	-18.5651	-2.14362	35.2646	1.10891	0
0.6933	-20.7014	-12.2119	13.2919	-0.72191	0
0.6940	-19.774	-19.5355	-15.0762	-2.55273	0
0.6947	-21.9104	-22.2803	-15.3769	-1.02705	0
0.6953	-28.3196	-19.5355	10.5453	-0.72191	0
0.6960	-28.6342	-16.1773	28.2478	0.803776	0
0.6967	-22.5232	-13.7362	3.84924	2.6346	0
0.6973	-20.0887	-9.46714	-28.8091	0.803776	0
0.6980	-19.1613	-7.32959	-25.7618	-1.63732	0
0.6987	-13.3649	-7.02596	-15.0762	0.193502	0
0.6993	-5.13396	-6.71626	-17.2213	2.02432	0
0.7000	3.1135	-7.63322	-14.174	0.498639	0
0.7007	7.99904	-8.24655	-12.0289	0.803776	0
0.7013	4.63712	-7.32959	-15.0762	3.85515	0
0.7020	1.58987	-8.24655	-14.174	3.24487	0
0.7027	8.29714	-6.71626	-17.8228	-4.07842	0
0.7033	13.4808	-2.44725	-16.2991	-9.57089	0
0.7040	8.59524	-5.19205	11.1668	-7.12979	0
0.7047	8.59524	-10.3841	30.6937	-2.2476	0
0.7053	18.0682	-8.85381	10.8661	-1.94246	0
0.7060	18.9791	-4.88842	-19.3464	-4.68869	0
0.7067	7.68437	-3.0545	-19.3464	-4.07842	0
0.7073	-0.248417	-0.309701	10.8661	-0.72191	0
0.7080	-2.08671	-19.5355	27.3456	-0.111636	0
0.7087	-0.248417	-19.5355	-0.120289	-0.72191	0
0.7093	4.32246	-19.5355	-28.2077	0.803776	0
0.7100	5.24989	-19.5355	-24.5389	2.32946	0
0.7107	-0.248417	-19.5355	-20.8701	2.93974	0
0.7113	-5.13396	-19.5355	-24.5389	2.93974	0
0.7120	-5.74672	-19.5355	-16.9206	2.02432	0
0.7127	-3.29567	-19.5355	-15.9984	0.193502	0
0.7133	0.977108	-19.5355	-20.5694	-1.33218	0
0.7140	2.79883	-19.5355	-12.3296	0.193502	0
0.7147	2.18607	-19.5355	-10.2045	3.85515	0
0.7153	5.24989	-19.5355	-12.6303	5.68597	0
0.7160	9.52266	-19.5355	10.5453	5.38083	0
0.7167	8.59524	-19.5355	32.2173	5.38083	0
0.7173	5.24989	-19.5355	14.8356	6.60138	0
0.7180	4.02436	-19.5355	-15.9984	6.90652	0
0.7187	5.24989	-19.5355	-16.9206	6.29625	0
0.7193	2.50073	-19.5355	13.2919	5.68597	0
0.7200	-3.90843	3.95932	28.2478	6.60138	0
0.7207	-3.61033	5.1799	-0.441058	6.60138	0
0.7213	5.86265	1.51814	-31.5557	4.77056	0
0.7220	12.2718	-11.295	-28.2077	2.93974	0
0.7227	13.7954	-24.4178	-21.4916	3.55001	0
0.7233	17.7536	-24.7275	-23.3159	3.85515	0
0.7240	22.6391	-14.6531	-18.745	3.24487	0
0.7247	26.001	-4.58479	-17.522	2.93974	0
0.7253	25.0736	7.01382	-17.8228	2.93974	0
0.7260	18.0682	17.6955	-10.5052	4.16028	0
0.7267	12.2718	21.3572	-12.9511	5.68597	0
0.7273	9.52266	21.9645	-12.3296	5.68597	0
0.7280	4.32246	21.3572	15.7378	4.77056	0
0.7287	0.364345	16.4749	34.0617	2.02432	0
0.7293	3.1135	13.4204	12.9912	-1.63732	0
0.7300	6.16075	15.2543	-15.0762	-2.55273	0
0.7307	5.86265	17.0821	-15.9984	-2.2476	0
0.7313	3.72626	16.1713	9.64314	-5.29897	0
0.7320	0.0496835	12.5095	26.1227	-8.65548	0
0.7327	-1.15928	4.87627	0.781876	-7.12979	0
0.7333	0.662446	0.297556	-31.8564	-3.77328	0
0.7340	0.662446	-1.22666	-30.0321	-1.63732	0
0.7347	1.88797	-4.88842	-21.7923	1.10891	0
0.7353	5.24989	-6.41263	-26.9848	3.55001	0
0.7360	4.02436	-3.97146	-24.2382	2.93974	0
0.7367	-0.248417	-3.0545	-19.3464	2.02432	0
0.7373	-3.90843	-1.22666	-18.745	2.6346	0
0.7380	-11.2285	-0.309701	-15.6977	2.32946	0
0.7387	-21.9104	-0.309701	-18.4443	2.32946	0
0.7393	-28.3196	9.75862	-15.3769	2.93974	0
0.7400	-30.1579	28.0735	12.089	2.6346	0
0.7407	-27.1106	30.5147	31.6159	1.41405	0
0.7413	-18.8632	16.7785	13.2919	1.41405	0
0.7420	-9.70483	2.4351	-17.8228	0.803776	0
0.7427	-4.8193	-8.24655	-21.4916	-1.63732	0
0.7433	-1.77204	-14.0459	9.34242	-2.2476	0
0.7440	3.72626	16.1713	28.5686	-2.2476	0
0.7447	3.72626	16.1713	-0.441058	-3.46814	0
0.7453	3.72626	16.1713	-31.5557	-2.55273	0
0.7460	3.72626	16.1713	-23.6167	0.803776	0
0.7467	3.72626	16.1713	-15.3769	0.193502	0
0.7473	3.72626	16.1713	-21.7923	-2.2476	0
0.7480	3.72626	16.1713	-19.3464	-3.16301	0
0.7487	3.72626	16.1713	-18.1235	-3.46814	0
0.7493	3.72626	16.1713	-20.2686	-4.68869	0
0.7500	3.72626	16.1713	-13.2518	-6.21438	0
0.7507	3.72626	16.1713	-16.9206	-5.6041	0
0.7513	3.72626	16.1713	-19.3464	-3.46814	0
0.7520	3.72626	16.1713	8.4202	-1.63732	0
0.7527	3.72626	16.1713	29.7714	-3.77328	0
0.7533	3.72626	16.1713	12.3897	-6.51952	0
0.7540	3.72626	16.1713	-13.8532	-5.29897	0
0.7547	3.72626	16.1713	-16.9206	-1.63732	0
0.7553	3.72626	16.1713	7.49799	-1.02705	0
0.7560	3.72626	16.1713	25.2005	-4.07842	0
0.7567	3.72626	16.1713	0.481155	-5.29897	0
0.7573	3.72626	16.1713	-28.5084	-5.29897	0
0.7580	3.72626	16.1713	-19.3464	-6.51952	0
0.7587	3.72626	16.1713	-11.1067	-5.29897	0
0.7593	3.72626	16.1713	-19.0457	-2.85787	0
0.7600	3.72626	16.1713	-13.5525	-4.38356	0
0.7607	3.72626	16.1713	-8.36006	-5.29897	0
0.7613	3.72626	16.1713	-13.2518	-4.38356	0
0.7620	3.72626	16.1713	-9.28227	-5.29897	0
0.7627	3.72626	16.1713	-8.68083	-3.46814	0
0.7633	3.72626	16.1713	-9.88372	1.71919	0
0.7640	3.72626	16.1713	14.5148	2.93974	0
0.7647	3.72626	16.1713	36.4876	4.16028	0
0.7653	3.72626	16.1713	17.8829	8.43469	0
0.7660	3.72626	16.1713	-15.0762	6.90652	0
0.7667	3.72626	16.1713	-16.9206	-0.416773	0
0.7673	3.72626	16.1713	13.9134	-2.55273	0
0.7680	-18.5651	16.1713	29.4707	0.193502	0
0.7687	-11.2285	16.1713	1.10265	0.803776	0
0.7693	-4.8193	16.1713	-28.5084	-3.46814	0
0.7700	-3.90843	16.1713	-24.2382	-6.82465	0
0.7707	-3.61033	16.1713	-17.8228	-4.38356	0
0.7713	-6.04482	16.1713	-20.5694	1.10891	0
0.7720	-11.5431	16.1713	-13.5525	2.93974	0
0.7727	-12.1559	16.1713	-11.4274	3.85515	0
0.7733	-11.8412	16.1713	-15.6977	6.60138	0
0.7740	-16.4287	16.1713	-11.1067	7.51927	0
0.7747	-19.4759	16.1713	-11.7281	5.68597	0
0.7753	-18.5651	16.1713	-11.1067	5.68597	0
0.7760	-18.5651	16.1713	15.1363	5.68597	0
0.7767	-16.4287	16.1713	36.4876	3.85515	0
0.7773	-8.79397	16.1713	18.7851	0.498639	0
0.7780	-1.15928	16.1713	-12.6303	-0.72191	0
0.7787	-0.248417	16.1713	-14.174	1.10891	0
0.7793	-8.49587	16.1713	16.0385	1.10891	0
0.7800	-8.49587	16.1713	30.9944	-1.63732	0
0.7807	-8.49587	16.1713	2.92702	-3.46814	0
0.7813	-8.49587	16.1713	-24.8396	-2.2476	0
0.7820	-8.49587	16.1713	-20.8701	-0.72191	0
0.7827	-8.49587	16.1713	-17.522	-2.55273	0
0.7833	-8.49587	16.1713	-20.2686	-5.29897	0
0.7840	-8.49587	16.1713	-14.174	-5.90924	0
0.7847	-8.49587	16.1713	-13.5525	-5.29897	0
0.7853	-8.49587	16.1713	-16.5998	-4.07842	0
0.7860	-8.49587	16.1713	-11.4274	-4.38356	0
0.7867	-8.49587	16.1713	-15.0762	-6.21438	0
0.7873	-8.49587	16.1713	-14.174	-7.12979	0
0.7880	-8.49587	16.1713	13.9134	-7.43493	0
0.7887	-8.49587	16.1713	33.4402	-9.26575	0
0.7893	-8.49587	16.1713	15.1363	-8.65548	0
0.7900	-8.49587	16.1713	-13.2518	-2.85787	0
0.7907	-8.49587	16.1713	-16.9206	0.498639	0
0.7913	-8.49587	16.1713	9.64314	-1.33218	0
0.7920	18.0682	-3.0545	28.2478	-3.46814	0
0.7927	19.8899	-1.22666	3.52847	-3.46814	0
0.7933	25.3882	-1.22666	-27.5862	-2.55273	0
0.7940	25.0736	-3.66783	-22.4138	0.803776	0
0.7947	23.2519	-3.97146	-12.6303	7.82441	0
0.7953	22.6391	-7.02596	-16.9206	13.9272	0
0.7960	18.0682	-22.2803	-14.7755	14.2323	0
0.7967	13.4808	-38.7612	-13.8532	11.1809	0
0.7973	10.7316	-39.9818	-16.9206	9.96037	0
0.7980	4.32246	-29.6099	-11.7281	9.96037	0
0.7987	-0.248417	-15.8737	-13.8532	9.04496	0
0.7993	0.0496835	-0.309701	-14.4747	8.12955	0
0.8000	-1.15928	11.2889	11.4675	6.60138	0
0.8007	-1.15928	15.8616	31.6159	2.93974	0
0.8013	7.07161	14.0337	13.2919	-1.02705	0
0.8020	14.0935	8.84773	-15.0762	-4.38356	0
0.8027	11.9572	4.87627	-16.5998	-5.29897	0
0.8033	4.32246	1.21451	11.4675	-4.38356	0
0.8040	-4.8193	-2.14362	30.6937	-4.99383	0
0.8047	-10.3176	-1.22666	7.49799	-3.46814	0
0.8053	-10.0195	1.51814	-23.0152	1.71919	0
0.8060	-8.79397	0.910886	-20.5694	4.77056	0
0.8067	-11.2285	5.4896	-13.5525	5.68597	0
0.8073	-12.454	22.5778	-16.2991	4.16028	0
0.8080	-11.8412	38.4454	-11.4274	-1.02705	0
0.8087	-11.2285	38.4454	-10.8059	-5.29897	0
0.8093	-9.70483	28.3771	-13.8532	-3.46814	0
0.8100	-7.56845	16.7785	-6.8364	-0.111636	0
0.8107	-3.90843	4.26902	-8.98155	0.193502	0
0.8113	-0.248417	-7.63322	-11.4274	0.498639	0
0.8120	-2.08671	-15.8737	16.3593	2.02432	0
0.8127	-7.88311	-19.2318	38.9334	2.32946	0
0.8133	-9.40673	-19.2318	19.4066	3.24487	0
0.8140	-7.56845	-15.8737	-12.0289	4.16028	0
0.8147	-6.35948	-9.77077	-12.0289	2.32946	0
0.8153	-2.38481	-4.27509	17.8829	0.193502	0
0.8160	4.32246	-1.83392	31.9166	0.803776	0
0.8167	10.7316	0.607257	2.92702	0.193502	0
0.8173	17.1408	4.87627	-25.4611	-3.46814	0
0.8180	21.7282	7.01382	-18.745	-4.68869	0
0.8187	19.2772	6.09686	-11.4274	-3.77328	0
0.8193	14.0935	6.09686	-15.3769	-4.99383	0
0.8200	11.9572	4.87627	-11.1067	-6.21438	0
0.8207	8.9099	0.607257	-10.2045	-4.07842	0
0.8213	3.72626	-1.22666	-11.7281	-1.94246	0
0.8220	1.58987	2.4351	-5.93424	-1.63732	0
0.8227	4.02436	5.1799	-10.2045	-1.02705	0
0.8233	5.86265	0.297556	-12.0289	-0.111636	0
0.8240	3.72626	-9.77077	16.0385	-0.111636	0
0.8247	0.364345	-14.9567	37.109	-0.72191	0
0.8253	-1.15928	-10.3841	18.7851	-2.2476	0
0.8260	-1.77204	-3.97146	-8.68083	-2.55273	0
0.8267	-3.90843	-0.923031	-9.28227	-0.416773	0
0.8273	-7.56845	2.4351	18.4844	2.02432	0
0.8280	-7.56845	4.87627	33.741	3.85515	0
0.8287	-5.13396	6.09686	5.05212	5.38083	0
0.8293	-6.65758	11.2889	-28.2077	5.68597	0
0.8300	-11.2285	14.3373	-25.4611	5.38083	0
0.8307	-12.1559	10.9792	-15.6977	4.16028	0
0.8313	-10.6323	9.75862	-16.9206	-0.416773	0
0.8320	-10.6323	12.8131	-14.4747	-6.21438	0
0.8327	-11.8412	11.5925	-15.3769	-7.43493	0
0.8333	-13.9776	8.53803	-17.2213	-6.21438	0
0.8340	-13.9776	10.9792	-10.5052	-6.21438	0
0.8347	-13.0667	12.5095	-12.9511	-4.68869	0
0.8353	-14.2923	7.93078	-13.2518	-2.2476	0
0.8360	-15.2031	3.35206	15.7378	-1.94246	0
0.8367	-11.5431	1.51814	37.7105	-4.38356	0
0.8373	-8.79397	0.607257	16.9607	-6.21438	0
0.8380	-8.79397	-0.309701	-13.8532	-5.90924	0
0.8387	-7.88311	-0.923031	-13.5525	-1.94246	0
0.8393	-11.8412	-1.83392	13.9134	1.10891	0
0.8400	-20.0887	-3.66783	27.9471	2.93974	0
0.8407	-18.8632	-4.58479	1.70409	5.68597	0
0.8413	-10.9304	-4.88842	-28.5084	5.68597	0
0.8420	-10.0195	-6.41263	-26.9848	3.85515	0
0.8427	-13.9776	-7.93685	-19.6672	5.68597	0
0.8433	-14.5904	-6.41263	-20.5694	7.51927	0
0.8440	-14.5904	-2.14362	-16.9206	4.77056	0
0.8447	-14.905	1.21451	-15.9984	3.85515	0
0.8453	-12.1559	6.09686	-16.9206	3.85515	0
0.8460	-5.43206	11.2889	-13.2518	0.193502	0
0.8467	0.364345	9.75862	-17.522	-0.111636	0
0.8473	0.662446	1.51814	-15.9984	2.93974	0
0.8480	-3.90843	-5.19205	11.4675	0.803776	0
0.8487	-7.27035	-9.16351	29.17	-2.2476	0
0.8493	-2.68291	-9.77077	11.4675	0.193502	0
0.8500	2.79883	-6.71626	-15.0762	1.41405	0
0.8507	-0.248417	-3.97146	-17.522	-0.416773	0
0.8513	-6.95568	-1.53029	9.34242	0.193502	0
0.8520	-6.35948	3.35206	28.2478	0.498639	0
0.8527	-0.546518	7.93078	2.6263	-0.111636	0
0.8533	-1.15928	9.45499	-29.7313	0.803776	0
0.8540	-5.74672	13.1168	-24.8396	1.10891	0
0.8547	-4.8193	16.1713	-15.3769	-1.63732	0
0.8553	-1.47394	16.1713	-20.5694	-2.55273	0
0.8560	-2.08671	15.2543	-18.4443	-0.72191	0
0.8567	-8.18121	11.8962	-15.0762	0.193502	0
0.8573	-14.905	7.01382	-16.9206	0.193502	0
0.8580	-17.9523	7.62108	-12.3296	-1.02705	0
0.8587	-19.1613	9.75862	-13.2518	-2.55273	0
0.8593	-19.1613	7.01382	-12.0289	-2.55273	0
0.8600	-14.905	3.65569	12.3897	-2.2476	0
0.8607	-11.2285	1.51814	33.4402	-1.02705	0
0.8613	-11.8412	-1.22666	18.1836	1.41405	0
0.8620	-8.79397	-0.61333	-13.8532	2.6346	0
0.8627	-0.248417	0.607257	-17.8228	1.71919	0
0.8633	4.02436	-1.83392	12.3897	1.71919	0
0.8640	7.07161	-1.53029	27.9471	3.85515	0
0.8647	18.9791	2.13147	-0.441058	4.77056	0
0.8653	31.4827	2.4351	-25.4611	2.93974	0
0.8660	39.1174	1.82784	-18.745	2.02432	0
0.8667	46.4375	1.82784	-15.6977	2.32946	0
0.8673	51.0249	1.21451	-17.522	0.803776	0
0.8680	48.5739	0.910886	-9.28227	-2.2476	0
0.8687	45.2285	0.607257	-11.4274	-2.55273	0
0.8693	38.8193	-0.00607257	-13.5525	-1.33218	0
0.8700	26.6138	-0.309701	-3.18765	-1.94246	0
0.8707	14.4082	-1.53029	-8.36006	-3.16301	0
0.8713	2.50073	-2.75087	-12.0289	-1.33218	0
0.8720	-9.09207	-0.309701	20.6295	-0.111636	0
0.8727	-11.2285	1.51814	42.9029	-1.02705	0
0.8733	-4.52119	0.297556	20.008	-1.33218	0
0.8740	3.4116	0.910886	-10.5052	-0.72191	0
0.8747	9.82076	0.607257	-13.2518	-2.55273	0
0.8753	11.6591	-0.309701	11.7682	-4.38356	0
0.8760	8.9099	2.73873	30.0922	-2.55273	0
0.8767	10.7316	5.79323	5.97434	-0.72191	0
0.8773	17.1408	3.65569	-26.684	-3.46814	0
0.8780	18.0682	2.4351	-23.9374	-8.0452	0
0.8787	15.3191	4.26902	-16.9206	-6.21438	0
0.8793	12.868	3.95932	-21.4916	-2.85787	0
0.8800	12.2718	3.35206	-15.9984	-4.38356	0
0.8807	13.4808	3.35206	-11.4274	-5.29897	0
0.8813	12.868	4.26902	-14.4747	-2.2476	0
0.8820	7.07161	6.09686	-11.1067	-2.55273	0
0.8827	-0.248417	5.79323	-12.6303	-5.29897	0
0.8833	-7.27035	2.13147	-10.5052	-3.46814	0
0.8840	-12.454	-0.309701	16.0385	-1.63732	0
0.8847	-13.9776	0.910886	32.8388	-3.16301	0
0.8853	-11.2285	3.35206	13.2919	-0.72191	0
0.8860	-5.43206	5.1799	-14.174	2.02432	0
0.8867	-0.248417	3.95932	-15.3769	0.803776	0
0.8873	-1.47394	-0.923031	12.089	0.193502	0
0.8880	-2.68291	-4.58479	29.17	-0.72191	0
0.8887	3.4116	-6.41263	0.180433	-4.38356	0
0.8893	10.7316	-9.16351	-32.1772	-4.38356	0
0.8900	13.4808	-10.6877	-26.0625	1.10891	0
0.8907	15.3191	-8.55018	-20.2686	5.0757	0
0.8913	15.6172	-6.10901	-27.907	5.38083	0
0.8920	13.4808	-3.0545	-21.4916	6.29625	0
0.8927	10.7316	-0.309701	-16.2991	7.51927	0
0.8933	5.54799	-8.55018	-20.5694	5.0757	0
0.8940	-0.86118	-25.9481	-15.0762	-0.111636	0
0.8947	-2.99757	-32.3547	-13.2518	-3.16301	0
0.8953	-1.15928	-21.673	-11.7281	-5.29897	0
0.8960	-1.77204	-8.85381	13.2919	-5.29897	0
0.8967	-3.90843	-1.22666	32.518	0.193502	0
0.8973	-5.43206	7.01382	14.2141	4.46542	0
0.8980	-6.65758	16.4749	-13.5525	2.02432	0
0.8987	-8.49587	21.0536	-13.8532	2.02432	0
0.8993	-10.0195	20.7439	13.2919	4.16028	0
0.9000	-6.65758	-0.923031	27.9471	2.02432	0
0.9007	2.18607	-0.923031	1.70409	0.803776	0
0.9013	7.99904	-0.923031	-26.3633	3.55001	0
0.9020	7.38627	-0.923031	-23.0152	3.24487	0
0.9027	4.32246	-0.923031	-19.3464	2.93974	0
0.9033	1.27521	-0.923031	-23.0152	5.0757	0
0.9040	-1.77204	-0.923031	-15.0762	3.55001	0
0.9047	-2.08671	-0.923031	-12.3296	-0.111636	0
0.9053	-3.61033	-0.923031	-15.3769	-1.63732	0
0.9060	-7.88311	-0.923031	-9.58299	-1.02705	0
0.9067	-9.09207	-0.923031	-13.8532	0.498639	0
0.9073	-9.40673	-0.923031	-16.5998	-1.02705	0
0.9080	-13.0667	-0.923031	10.5453	-4.99383	0
0.9087	-13.0667	-0.923031	30.9944	-1.94246	0
0.9093	-8.79397	-0.923031	11.4675	2.32946	0
0.9100	-5.74672	-0.923031	-15.9984	0.193502	0
0.9107	-4.8193	-0.923031	-16.5998	-1.63732	0
0.9113	-5.74672	-0.923031	10.5453	-0.111636	0
0.9120	-6.65758	1.21451	27.6463	-0.111636	0
0.9127	-1.47394	4.26902	1.40337	1.10891	0
0.9133	6.16075	3.35206	-30.3328	2.32946	0
0.9140	6.45885	3.35206	-26.684	-0.72191	0
0.9147	1.58987	14.3373	-19.3464	-1.94246	0
0.9153	-2.08671	27.1565	-23.9374	0.498639	0
0.9160	-3.29567	33.2595	-20.8701	0.498639	0
0.9167	-4.22309	31.1219	-19.6672	-0.416773	0
0.9173	-6.65758	19.2197	-21.4916	0.193502	0
0.9180	-6.65758	3.95932	-16.9206	-1.33218	0
0.9187	-2.99757	-3.97146	-21.1908	-4.07842	0
0.9193	-3.90843	-8.85381	-19.9679	-4.38356	0
0.9200	-8.79397	-16.1773	8.4202	-2.85787	0
0.9207	-6.65758	-17.7076	28.2478	-1.94246	0
0.9213	1.88797	-14.3495	11.7682	-2.2476	0
0.9220	6.16075	-12.8253	-15.0762	-0.72191	0
0.9227	1.58987	-10.9914	-18.1235	3.85515	0
0.9233	-6.65758	-7.93685	11.4675	5.0757	0
0.9240	-11.2285	-3.97146	32.8388	2.93974	0
0.9247	-9.40673	3.04843	5.05212	1.41405	0
0.9253	-7.56845	6.71019	-26.9848	-1.63732	0
0.9260	-7.27035	3.95932	-21.7923	-6.51952	0
0.9267	-7.56845	2.73873	-16.5998	-4.38356	0
0.9273	-10.6323	4.57265	-21.7923	0.498639	0
0.9280	-15.8159	3.65569	-15.9984	-0.111636	0
0.9287	-17.6376	2.4351	-15.6977	-2.2476	0
0.9293	-16.4287	2.13147	-19.6672	-2.55273	0
0.9300	-13.3649	2.13147	-13.2518	-5.29897	0
0.9307	-11.2285	3.65569	-16.5998	-4.68869	0
0.9313	-13.0667	6.09686	-19.6672	1.71919	0
0.9320	-13.9776	7.31745	7.49799	2.93974	0
0.9327	-10.6323	8.53803	27.6463	-2.55273	0
0.9333	-11.2285	7.93078	5.97434	-3.16301	0
0.9340	-13.9776	5.1799	-23.0152	0.498639	0
0.9347	-10.3176	5.1799	-21.4916	-0.416773	0
0.9353	-6.65758	7.01382	9.64314	-4.38356	0
0.9360	-8.18121	0.607257	27.9471	-4.68869	0
0.9367	-3.29567	-10.6877	2.30553	-2.55273	0
0.9373	5.24989	-13.4325	-27.5862	-2.85787	0
0.9380	3.72626	-9.46714	-23.3159	-3.77328	0
0.9387	-3.29567	-6.41263	-15.3769	-2.85787	0
0.9393	-4.52119	-2.14362	-18.745	-1.94246	0
0.9400	-2.08671	3.95932	-16.9206	-3.16301	0
0.9407	-3.61033	7.01382	-17.522	-3.77328	0
0.9413	-6.65758	8.23441	-18.745	-1.63732	0
0.9420	-1.47394	10.0683	-12.3296	0.803776	0
0.9427	8.29714	10.372	-16.9206	0.193502	0
0.9433	8.9099	8.84773	-20.5694	-1.63732	0
0.9440	0.977108	7.93078	5.05212	-1.33218	0
0.9447	-2.99757	8.23441	28.8693	-0.72191	0
0.9453	-5.74672	9.45499	12.9912	-2.2476	0
0.9460	-10.9304	8.53803	-18.1235	-2.55273	0
0.9467	-15.8159	6.09686	-19.0457	-1.33218	0
0.9473	-21.2976	7.01382	14.2141	-2.2476	0
0.9480	-25.5704	7.01382	31.6159	-3.77328	0
0.9487	-21.9104	0.607257	3.52847	-1.63732	0
0.9493	-13.6795	-5.80538	-25.7618	0.193502	0
0.9500	-6.65758	-7.32959	-23.0152	2.02432	0
0.9507	1.58987	-7.32959	-19.0457	5.99111	0
0.9513	11.6591	-6.71626	-20.5694	6.90652	0
0.9520	20.2046	-6.10901	-13.2518	3.85515	0
0.9527	26.9119	-7.02596	-12.9511	5.0757	0
0.9533	32.4102	-7.02596	-15.9984	6.60138	0
0.9540	37.2957	-5.19205	-8.98155	2.93974	0
0.9547	42.1647	-3.97146	-12.3296	0.803776	0
0.9553	44.6157	-1.53029	-14.174	-0.72191	0
0.9560	44.003	1.21451	15.437	-7.43493	0
0.9567	38.8193	0.607257	38.332	-10.7914	0
0.9573	29.9591	0.607257	17.2614	-5.90924	0
0.9580	25.3882	1.82784	-15.0762	-1.94246	0
0.9587	24.1627	-0.00607257	-15.0762	-3.16301	0
0.9593	18.0682	-0.923031	14.2141	-3.46814	0
0.9600	12.868	3.35206	29.7714	-3.46814	0
0.9607	14.0935	4.87627	3.52847	-4.38356	0
0.9613	10.7316	1.82784	-26.9848	-1.94246	0
0.9620	4.02436	1.51814	-25.1604	2.32946	0
0.9627	4.32246	1.21451	-16.9206	2.93974	0
0.9633	4.32246	-2.14362	-16.9206	5.68597	0
0.9640	-3.61033	-3.66783	-13.5525	11.4861	0
0.9647	-11.5431	-1.53029	-12.3296	10.5706	0
0.9653	-14.905	-0.309701	-11.4274	5.0757	0
0.9660	-15.8159	-3.3642	-5.93424	6.29625	0
0.9667	-11.8412	-6.10901	-9.88372	7.82441	0
0.9673	-8.49587	-3.0545	-8.98155	3.85515	0
0.9680	-9.09207	0.607257	16.66	2.6346	0
0.9687	-4.8193	-3.0545	34.3625	5.38083	0
0.9693	4.02436	0.297556	17.8829	4.46542	0
0.9700	6.16075	21.9645	-11.4274	1.10891	0
0.9707	0.364345	42.7205	-15.3769	0.193502	0
0.9713	-4.8193	39.9757	15.437	0.193502	0
0.9720	-6.65758	23.4948	33.741	1.10891	0
0.9727	-5.13396	6.09686	4.14996	1.10891	0
0.9733	-3.29567	-10.0744	-26.684	1.10891	0
0.9740	-4.52119	-23.1972	-20.5694	2.93974	0
0.9747	-5.13396	-29.3001	-15.0762	3.55001	0
0.9753	-4.8193	-28.3893	-21.7923	2.02432	0
0.9760	-6.04482	-25.9481	-17.2213	2.6346	0
0.9767	-7.88311	-27.1687	-13.5525	2.32946	0
0.9773	-9.09207	-25.9481	-16.9206	0.193502	0
0.9780	-10.3176	-17.3979	-15.6977	-0.111636	0
0.9787	-8.18121	-9.46714	-17.8228	-0.416773	0
0.9793	-1.77204	-6.71626	-11.7281	-4.07842	0
0.9800	3.1135	0.607257	17.5822	-8.0452	0
0.9807	4.93522	9.15136	37.4098	-9.87603	0
0.9813	7.38627	9.45499	20.9302	-10.7914	0
0.9820	13.7954	9.75862	-9.58299	-10.7914	0
0.9827	20.8008	14.9507	-12.9511	-9.87603	0
0.9833	20.2046	17.6955	19.4066	-8.65548	0
0.9840	15.0044	18.9161	37.4098	-6.51952	0
0.9847	17.1408	20.7439	5.97434	-5.90924	0
0.9853	18.6644	19.2197	-25.1604	-8.65548	0
0.9860	10.4335	17.9991	-19.6672	-8.35034	0
0.9867	4.32246	21.6609	-13.2518	-2.85787	0
0.9873	5.24989	24.102	-15.9984	-0.72191	0
0.9880	3.4116	20.4403	-11.7281	-0.416773	0
0.9887	0.662446	14.3373	-15.3769	2.02432	0
0.9893	-0.86118	10.9792	-18.745	3.24487	0
0.9900	-5.13396	10.372	-7.75862	4.16028	0
0.9907	-7.27035	8.84773	-8.98155	9.3501	0
0.9913	-5.43206	6.09686	-10.5052	13.0117	0
0.9920	-9.40673	3.65569	17.8829	13.0117	0
0.9927	-14.5904	0.607257	38.9334	13.622	0
0.9933	-13.3649	-0.00607257	19.4066	12.0963	0
0.9940	-9.70483	2.4351	-11.1067	7.51927	0
0.9947	-7.27035	2.13147	-14.4747	5.68597	0
0.9953	-8.18121	0.607257	12.089	2.93974	0
0.9960	-11.2285	2.4351	28.8693	-2.55273	0
0.9967	-10.0195	3.65569	2.30553	-3.46814	0
0.9973	-9.09207	3.65569	-28.2077	-1.33218	0
0.9980	-14.2923	3.95932	-21.4916	-1.63732	0
0.9987	-18.5651	3.35206	-10.8059	-1.94246	0
0.9993	-21.6123	2.4351	-13.8532	-3.16301	0
1.0000	-31.3834	3.35206	-13.2518	-4.07842	0
1.0007	-41.7507	2.4351	-15.0762	-1.63732	0
1.0013	-46.0234	0.297556	-15.9984	-1.33218	0
1.0020	-46.9343	-0.00607257	-8.05934	-5.90924	0
1.0027	-44.2017	2.13147	-10.5052	-8.0452	0
1.0033	-41.4526	4.26902	-11.4274	-7.43493	0
1.0040	-42.0653	3.95932	14.2141	-8.0452	0
1.0047	-35.6562	2.4351	33.4402	-6.82465	0
1.0053	-22.5232	3.35206	17.2614	-4.38356	0
1.0060	-13.0667	1.82784	-9.58299	-5.90924	0
1.0067	-5.43206	-3.0545	-12.9511	-7.74006	0
1.0073	2.50073	-2.75087	14.5148	-5.90924	0
1.0080	9.208	-2.44725	32.518	-5.29897	0
1.0087	20.8008	-14.9567	4.14996	-5.90924	0
1.0093	34.5466	-31.1341	-28.8091	-2.55273	0
1.0100	38.5047	-33.8789	-25.4611	-1.63732	0
1.0107	33.6191	-24.1142	-18.745	-6.82465	0
1.0113	28.4355	-11.9083	-23.0152	-7.12979	0
1.0120	27.21	-1.22666	-19.6672	-0.72191	0
1.0127	27.8227	7.31745	-18.745	2.32946	0
1.0133	24.7755	13.4204	-20.5694	2.02432	0
1.0140	20.5027	16.1713	-14.7755	2.02432	0
1.0147	20.5027	17.0821	-16.9206	3.85515	0
1.0153	19.5918	17.0821	-16.2991	5.99111	0
1.0160	13.4808	14.3373	10.8661	6.60138	0
1.0167	9.208	10.6756	32.2173	2.02432	0
1.0173	9.52266	8.84773	15.1363	-2.55273	0
1.0180	11.6591	7.93078	-15.0762	-2.55273	0
1.0187	11.9572	8.53803	-17.522	-1.63732	0
1.0193	5.86265	8.84773	14.2141	0.803776	0
1.0200	-1.77204	7.62108	33.1395	4.16028	0
1.0207	-1.47394	7.93078	3.22775	5.38083	0
1.0213	0.977108	5.1799	-29.1098	5.68597	0
1.0220	-0.248417	-2.44725	-22.7145	5.99111	0
1.0227	-1.47394	-0.00607257	-14.174	3.85515	0
1.0233	-4.8193	17.0821	-18.4443	2.6346	0
1.0240	-8.79397	28.3771	-15.3769	3.85515	0
1.0247	-7.88311	24.4117	-13.2518	1.10891	0
1.0253	-7.56845	14.641	-12.3296	-1.63732	0
1.0260	-11.5431	2.73873	-5.93424	1.41405	0
1.0267	-10.3176	-9.16351	-11.1067	4.16028	0
1.0273	-2.38481	-14.6531	-12.0289	2.32946	0
1.0280	4.02436	-15.2664	17.8829	-0.111636	0
1.0287	7.07161	-16.1773	38.0112	-1.33218	0
1.0293	9.82076	-15.5701	15.7378	-0.72191	0
1.0300	13.7954	-10.6877	-15.6977	0.498639	0
1.0307	18.9791	-5.49568	-15.9984	0.193502	0
1.0313	19.2772	-1.53029	13.2919	1.10891	0
1.0320	13.4808	4.26902	30.3929	4.16028	0
1.0327	7.99904	11.5925	4.14996	4.46542	0
1.0333	4.93522	13.4204	-28.2077	3.55001	0
1.0340	-1.15928	11.5925	-27.2855	5.0757	0
1.0347	-8.49587	11.5925	-19.6672	5.38083	0
1.0353	-11.2285	7.01382	-21.1908	4.77056	0
1.0360	-8.18121	-4.27509	-15.9984	6.29625	0
1.0367	-1.77204	-11.295	-13.2518	3.85515	0
1.0373	6.77351	-11.295	-15.0762	-2.55273	0
1.0380	13.7954	-9.46714	-11.4274	-5.29897	0
1.0387	16.8427	-3.3642	-12.9511	-6.21438	0
1.0393	16.2299	4.26902	-10.5052	-6.21438	0
1.0400	13.4808	6.71019	15.7378	-2.55273	0
1.0407	13.4808	5.79323	34.0617	0.193502	0
1.0413	19.8899	6.40049	16.66	1.41405	0
1.0420	27.21	6.40049	-11.7281	3.85515	0
1.0427	25.3882	2.73873	-15.3769	2.32946	0
1.0433	17.1408	-1.53029	9.94386	-1.63732	0
1.0440	10.7316	-2.44725	27.0248	0.193502	0
1.0447	7.99904	-0.923031	3.22775	3.55001	0
1.0453	5.24989	-0.61333	-25.7618	3.24487	0
1.0460	3.1135	-2.14362	-23.3159	6.60138	0
1.0467	1.88797	-3.0545	-16.9206	8.73982	0
1.0473	1.88797	-2.14362	-19.3464	3.85515	0
1.0480	2.50073	-0.309701	-15.0762	1.10891	0
1.0487	1.58987	2.4351	-15.6977	2.93974	0
1.0493	1.27521	3.35206	-17.8228	0.803776	0
1.0500	1.58987	-0.309701	-10.8059	-2.2476	0
1.0507	-2.08671	-2.44725	-12.3296	0.193502	0
1.0513	-6.35948	-1.22666	-11.7281	2.02432	0
1.0520	-8.49587	-1.22666	15.7378	1.10891	0
1.0527	-12.454	-2.44725	34.3625	1.10891	0
1.0533	-18.2504	-0.309701	14.8356	2.93974	0
1.0540	-17.6376	1.21451	-14.174	3.85515	0
1.0547	-14.905	0.607257	-17.2213	3.24487	0
1.0553	-16.7268	1.51814	7.49799	1.41405	0
1.0560	-17.3395	3.35206	23.3761	-0.416773	0
1.0567	-11.2285	1.82784	-4.08981	-1.63732	0
1.0573	-3.61033	-1.53029	-37.0489	-1.63732	0
1.0580	3.4116	-4.88842	-33.4001	-1.63732	0
1.0587	6.16075	-5.49568	-22.093	-2.55273	0
1.0593	3.4116	-3.0545	-23.9374	-2.85787	0
1.0600	5.24989	-2.14362	-21.7923	-0.72191	0
1.0607	9.82076	-4.27509	-19.0457	0.193502	0
1.0613	5.24989	-3.0545	-15.9984	-1.63732	0
1.0620	-0.546518	0.607257	-8.68083	-0.72191	0
1.0627	-1.77204	0.607257	-15.3769	1.10891	0
1.0633	-8.49587	-0.923031	-18.745	-0.416773	0
1.0640	-18.5651	1.21451	9.94386	-2.2476	0
1.0647	-20.9995	5.1799	31.9166	-1.94246	0
1.0653	-21.9104	7.62108	10.8661	-2.55273	0
1.0660	-23.7487	7.93078	-21.1908	-2.85787	0
1.0667	-20.3868	9.75862	-21.7923	-1.02705	0
1.0673	-15.5012	13.7301	9.02165	0.193502	0
1.0680	-13.9776	-1.53029	9.94386	-1.94246	0
1.0687	-8.49587	-1.53029	9.94386	-6.51952	0
1.0693	-0.248417	-1.53029	9.94386	-10.7914	0
1.0700	3.4116	-1.53029	9.94386	-11.4017	0
1.0707	5.24989	-1.53029	9.94386	-9.57089	0
1.0713	10.1354	-1.53029	9.94386	-9.26575	0
1.0720	18.3663	-1.53029	9.94386	-8.0452	0
1.0727	23.2519	-1.53029	9.94386	-3.46814	0
1.0733	21.4136	-1.53029	9.94386	0.803776	0
1.0740	16.8427	-1.53029	9.94386	1.10891	0
1.0747	12.868	-1.53029	9.94386	2.02432	0
1.0753	7.07161	-1.53029	9.94386	3.55001	0
1.0760	0.977108	-1.53029	9.94386	2.93974	0
1.0767	-0.248417	-1.53029	9.94386	2.93974	0
1.0773	2.79883	-1.53029	9.94386	4.77056	0
1.0780	5.24989	-1.53029	9.94386	4.46542	0
1.0787	3.1135	-1.53029	9.94386	0.193502	0
1.0793	-0.546518	-1.53029	9.94386	-2.2476	0
1.0800	-0.86118	-1.53029	9.94386	-1.63732	0
1.0807	1.58987	-1.53029	9.94386	-2.85787	0
1.0813	1.27521	-1.53029	9.94386	-4.38356	0
1.0820	-2.08671	-1.53029	9.94386	-0.72191	0
1.0827	-5.74672	-1.53029	9.94386	3.85515	0
1.0833	-8.79397	-1.53029	9.94386	2.6346	0
1.0840	-11.8412	-1.53029	9.94386	-1.63732	0
1.0847	-13.0667	-1.53029	9.94386	-3.16301	0
1.0853	-11.5431	-1.53029	9.94386	-1.02705	0
1.0860	-9.40673	-1.53029	9.94386	0.193502	0
1.0867	-8.49587	-1.53029	9.94386	-1.02705	0
1.0873	-8.79397	-1.53029	9.94386	-2.2476	0
1.0880	-9.70483	-1.53029	9.94386	-2.55273	0
1.0887	-13.0667	-1.53029	9.94386	-3.46814	0
1.0893	-13.9776	-1.53029	9.94386	-4.38356	0
1.0900	-10.9304	-1.53029	9.94386	-4.99383	0
1.0907	-10.0195	-1.53029	9.94386	-4.68869	0
1.0913	-10.9304	-1.53029	9.94386	-5.29897	0
1.0920	-4.8193	-8.24655	35.2646	-5.90924	0
1.0927	1.58987	-0.61333	10.5453	-2.85787	0
1.0933	-1.77204	7.62108	-22.093	2.93974	0
1.0940	-5.13396	16.1713	-19.9679	5.38083	0
1.0947	-2.99757	21.0536	-12.3296	6.60138	0
1.0953	-10.3176	27.4602	-14.174	9.3501	0
1.0960	-26.7959	38.1418	-8.36006	7.21414	0
1.0967	-35.0434	44.5484	-9.28227	0.498639	0
1.0973	-32.2942	42.7205	-14.174	-2.55273	0
1.0980	-28.3196	33.8667	-7.75862	-3.77328	0
1.0987	-24.9742	17.6955	-10.5052	-4.38356	0
1.0993	-20.0887	7.31745	-15.0762	-1.33218	0
1.1000	-13.3649	15.2543	11.4675	1.10891	0
1.1007	-3.61033	24.7154	35.2646	0.803776	0
1.1013	6.16075	19.833	15.1363	-0.111636	0
1.1020	14.4082	9.75862	-19.0457	-1.94246	0
1.1027	21.4136	2.73873	-20.5694	-2.55273	0
1.1033	23.2519	-6.10901	10.5453	0.193502	0
1.1040	23.55	-13.4325	27.0248	-0.111636	0
1.1047	27.8227	-18.0112	-1.64394	-2.85787	0
1.1053	27.21	-21.0597	-30.9543	-0.72191	0
1.1060	18.0682	-18.3149	-26.684	0.498639	0
1.1067	10.1354	-11.9083	-19.6672	-3.46814	0
1.1073	9.82076	-10.9914	-20.2686	-4.07842	0
1.1080	11.6591	-11.6047	-15.0762	-2.2476	0
1.1087	12.5699	-8.85381	-15.9984	-2.85787	0
1.1093	15.0044	-5.80538	-16.9206	-3.16301	0
1.1100	23.8646	0.297556	-8.98155	-3.46814	0
1.1107	33.321	6.40049	-14.7755	-6.82465	0
1.1113	35.7555	3.95932	-15.6977	-8.65548	0
1.1120	34.5466	2.13147	13.2919	-8.0452	0
1.1127	34.2319	14.3373	31.3151	-7.12979	0
1.1133	34.5466	28.3771	11.1668	-2.85787	0
1.1140	33.6191	27.1565	-15.0762	2.93974	0
1.1147	29.9591	16.4749	-18.1235	4.16028	0
1.1153	22.6391	5.79323	7.79871	4.46542	0
1.1160	15.9318	-3.3642	28.8693	4.77056	0
1.1167	13.7954	-10.9914	5.05212	3.85515	0
1.1173	14.4082	-16.7907	-28.8091	2.93974	0
1.1180	11.3444	-21.3694	-26.0625	3.24487	0
1.1187	4.93522	-20.756	-17.2213	2.93974	0
1.1193	1.27521	-15.8737	-22.4138	2.02432	0
1.1200	2.50073	-10.0744	-19.6672	0.803776	0
1.1207	2.50073	-4.88842	-14.174	-1.63732	0
1.1213	-2.08671	-0.61333	-13.2518	-3.46814	0
1.1220	-5.74672	1.51814	-9.88372	-2.85787	0
1.1227	-6.04482	1.51814	-14.7755	-1.33218	0
1.1233	-7.56845	0.607257	-14.4747	1.10891	0
1.1240	-11.2285	1.51814	11.7682	2.02432	0
1.1247	-11.8412	3.65569	29.7714	1.10891	0
1.1253	-11.2285	4.26902	11.1668	0.498639	0
1.1260	-13.6795	2.13147	-15.9984	0.193502	0
1.1267	-17.6376	-0.00607257	-18.1235	-1.33218	0
1.1273	-21.2976	0.607257	7.79871	-1.94246	0
1.1280	-23.1359	2.4351	26.4234	1.10891	0
1.1287	-19.4759	-0.61333	3.84924	4.46542	0
1.1293	-14.5904	-8.85381	-24.2382	3.55001	0
1.1300	-16.4287	-10.9914	-22.4138	-0.111636	0
1.1307	-25.2723	-5.80538	-18.1235	0.803776	0
1.1313	-33.8179	-2.14362	-20.5694	5.38083	0
1.1320	-37.7925	-0.309701	-12.9511	4.77056	0
1.1327	-35.6562	2.4351	-12.0289	1.41405	0
1.1333	-32.2942	4.87627	-15.6977	3.85515	0
1.1340	-30.456	6.09686	-9.58299	8.43469	0
1.1347	-24.6596	7.31745	-13.2518	8.43469	0
1.1353	-12.454	9.15136	-16.2991	6.29625	0
1.1360	-6.04482	10.9792	11.4675	4.77056	0
1.1367	-7.88311	10.6756	36.1868	3.24487	0
1.1373	-9.40673	10.372	19.4066	2.02432	0
1.1380	-9.09207	11.2889	-11.1067	2.02432	0
1.1387	-10.0195	9.75862	-14.4747	2.6346	0
1.1393	-6.04482	7.01382	12.9912	3.24487	0
1.1400	4.32246	7.01382	29.7714	2.93974	0
1.1407	12.5699	6.40049	3.22775	-0.72191	0
1.1413	13.1827	3.95932	-27.907	-3.16301	0
1.1420	10.4335	2.13147	-23.9374	-0.72191	0
1.1427	7.99904	0.607257	-15.9984	1.71919	0
1.1433	4.02436	-0.61333	-18.745	1.41405	0
1.1440	-0.546518	-0.309701	-16.2991	2.02432	0
1.1447	-4.8193	0.607257	-15.0762	2.93974	0
1.1453	-7.56845	0.910886	-13.5525	4.77056	0
1.1460	-4.8193	0.297556	-8.36006	7.82441	0
1.1467	2.18607	-1.83392	-15.0762	7.82441	0
1.1473	2.18607	-2.14362	-13.2518	3.55001	0
1.1480	-3.61033	-0.00607257	18.4844	-1.33218	0
1.1487	-1.77204	0.607257	35.5854	-4.99383	0
1.1493	6.16075	0.607257	12.9912	-5.29897	0
1.1500	8.9099	1.51814	-13.5525	-4.68869	0
1.1507	5.24989	1.21451	-13.2518	-6.82465	0
1.1513	-0.248417	1.82784	14.2141	-7.12979	0
1.1520	-4.22309	2.4351	32.518	-2.55273	0
1.1527	-1.15928	-0.00607257	7.49799	-1.02705	0
1.1533	4.63712	-2.14362	-24.2382	-3.46814	0
1.1540	6.45885	-2.14362	-18.745	-2.85787	0
1.1547	8.29714	-2.14362	-9.58299	-2.2476	0
1.1553	10.1354	-2.14362	-16.5998	-2.85787	0
1.1560	7.99904	-1.22666	-15.6977	-0.72191	0
1.1567	5.24989	-0.923031	-13.5525	1.10891	0
1.1573	3.72626	0.297556	-15.9984	0.193502	0
1.1580	0.662446	1.51814	-12.3296	0.803776	0
1.1587	-1.15928	2.73873	-15.0762	2.32946	0
1.1593	0.0496835	6.09686	-15.3769	2.6346	0
1.1600	1.27521	8.23441	11.1668	2.6346	0
1.1607	-0.248417	6.09686	31.6159	1.41405	0
1.1613	-1.15928	3.04843	13.2919	-0.72191	0
1.1620	-0.248417	-0.00607257	-15.9984	-0.416773	0
1.1627	-0.248417	-6.41263	-15.6977	1.10891	0
1.1633	-4.52119	-11.295	15.437	-0.111636	0
1.1640	-7.27035	-10.0744	32.518	-3.46814	0
1.1647	-4.52119	-6.10901	3.84924	-8.35034	0
1.1653	1.58987	-3.66783	-27.2855	-12.012	0
1.1660	8.59524	-1.22666	-23.6167	-8.96061	0
1.1667	11.0463	3.65569	-19.6672	-3.46814	0
1.1673	8.59524	6.71019	-24.2382	-3.16301	0
1.1680	7.07161	5.4896	-17.8228	-3.46814	0
1.1687	8.59524	3.95932	-15.9984	-0.72191	0
1.1693	5.86265	5.79323	-19.6672	2.02432	0
1.1700	-3.29567	6.40049	-13.2518	2.02432	0
1.1707	-12.7686	3.04843	-15.0762	1.10891	0
1.1713	-17.6376	-2.14362	-16.9206	0.193502	0
1.1720	-17.6376	-5.80538	11.4675	0.193502	0
1.1727	-14.905	-3.97146	33.4402	-2.55273	0
1.1733	-10.6323	-3.3642	13.2919	-3.46814	0
1.1740	-7.56845	-14.0459	-16.9206	0.193502	0
1.1747	-9.70483	-29.9135	-15.6977	2.6346	0
1.1753	-11.5431	-34.7958	14.2141	1.10891	0
1.1760	-5.74672	-26.5553	29.7714	1.10891	0
1.1767	1.27521	-13.4325	3.52847	1.10891	0
1.1773	2.50073	0.607257	-23.3159	-1.63732	0
1.1780	2.50073	13.4204	-18.745	-4.38356	0
1.1787	2.50073	28.0735	-13.8532	-5.29897	0
1.1793	3.1135	45.4653	-17.2213	-4.38356	0
1.1800	9.82076	56.7603	-12.3296	-2.2476	0
1.1807	19.5918	54.0094	-10.5052	-1.63732	0
1.1813	23.55	39.0588	-12.0289	-0.72191	0
1.1820	21.1155	21.3572	-7.75862	2.02432	0
1.1827	17.1408	7.93078	-11.7281	2.93974	0
1.1833	12.5699	0.910886	-9.58299	3.85515	0
1.1840	8.9099	-4.58479	17.8829	6.29625	0
1.1847	8.59524	-10.0744	34.0617	5.68597	0
1.1853	7.68437	-11.9083	14.2141	5.38083	0
1.1860	4.02436	-8.55018	-12.6303	6.60138	0
1.1867	1.88797	-2.14362	-16.2991	4.77056	0
1.1873	1.58987	3.95932	9.64314	3.85515	0
1.1880	-2.38481	8.84773	28.8693	7.21414	0
1.1887	-8.79397	11.5925	3.84924	6.90652	0
1.1893	-11.5431	11.5925	-27.907	2.02432	0
1.1900	-12.7686	10.0683	-23.0152	-0.111636	0
1.1907	-12.1559	11.5925	-15.9984	-1.02705	0
1.1913	-6.04482	13.1168	-22.093	-2.55273	0
1.1920	0.0496835	8.84773	-15.3769	-1.63732	0
1.1927	0.0496835	3.35206	-10.2045	-1.02705	0
1.1933	-2.68291	2.73873	-14.174	-2.55273	0
1.1940	-2.38481	3.95932	-12.3296	-2.85787	0
1.1947	-0.546518	4.26902	-15.9984	-1.33218	0
1.1953	0.662446	4.87627	-16.9206	0.193502	0
1.1960	0.662446	6.09686	11.4675	-0.416773	0
1.1967	0.364345	6.71019	34.9639	-1.63732	0
1.1973	1.88797	6.09686	17.8829	-1.02705	0
1.1980	8.59524	5.79323	-12.3296	-1.63732	0
1.1987	15.9318	5.1799	-14.174	-3.77328	0
1.1993	17.1408	2.73873	15.7378	-3.46814	0
1.2000	14.4082	-0.309701	33.1395	-2.85787	0
1.2007	15.0044	-0.923031	6.89655	-4.38356	0
1.2013	15.3191	0.607257	-21.4916	-5.29897	0
1.2020	11.6591	2.4351	-17.8228	-5.6041	0
1.2027	9.208	2.4351	-15.9984	-5.6041	0
1.2033	10.1354	0.297556	-20.5694	-2.2476	0
1.2040	8.9099	-1.53029	-12.9511	0.803776	0
1.2047	4.93522	1.51814	-10.5052	-1.02705	0
1.2053	3.1135	5.79323	-11.4274	-1.94246	0
1.2060	5.54799	4.26902	-4.71131	-1.63732	0
1.2067	10.1354	0.910886	-10.2045	-2.55273	0
1.2073	10.7316	1.21451	-10.5052	-4.38356	0
1.2080	8.59524	-0.00607257	19.7073	-5.29897	0
1.2087	9.208	-2.44725	36.1868	-5.29897	0
1.2093	11.6591	-0.923031	13.9134	-2.55273	0
1.2100	12.2718	0.910886	-12.3296	0.193502	0
1.2107	11.6591	-1.22666	-14.7755	0.498639	0
1.2113	10.7316	-1.53029	11.4675	0.803776	0
1.2120	8.9099	-1.22666	30.6937	0.803776	0
1.2127	8.9099	-2.75087	0.481155	-0.72191	0
1.2133	9.82076	-2.14362	-35.826	-0.72191	0
1.2140	6.45885	-1.53029	-27.907	2.02432	0
1.2147	0.977108	-3.97146	-18.745	2.93974	0
1.2153	0.0496835	-2.14362	-26.0625	0.193502	0
1.2160	3.4116	2.4351	-19.6672	-1.63732	0
1.2167	2.50073	2.13147	-15.0762	-1.94246	0
1.2173	-3.90843	-0.61333	-20.5694	-2.55273	0
1.2180	-9.70483	-1.53029	-15.6977	-3.77328	0
1.2187	-16.7268	-3.97146	-15.9984	-3.77328	0
1.2193	-27.1106	-8.55018	-17.8228	-1.94246	0
1.2200	-32.2942	-17.7076	7.49799	0.498639	0
1.2207	-31.6815	-26.5553	28.8693	2.02432	0
1.2213	-33.2051	-25.9481	11.4675	0.498639	0
1.2220	-33.8179	-19.5355	-16.9206	-0.416773	0
1.2227	-30.456	-14.6531	-18.4443	0.803776	0
1.2233	-29.247	-10.0744	8.4202	0.193502	0
1.2240	-26.7959	-5.19205	26.4234	-2.55273	0
1.2247	-18.5651	-2.14362	2.6263	-1.63732	0
1.2253	-11.2285	3.04843	-26.3633	2.6346	0
1.2260	-1.77204	5.79323	-23.6167	3.85515	0
1.2267	15.3191	3.65569	-16.9206	1.10891	0
1.2273	29.9591	4.26902	-18.4443	2.02432	0
1.2280	36.3683	5.79323	-15.0762	5.68597	0
1.2287	36.3683	4.57265	-16.9206	3.85515	0
1.2293	30.5719	6.71019	-18.745	0.193502	0
1.2300	25.6863	9.75862	-11.4274	1.10891	0
1.2307	24.4774	7.31745	-13.8532	2.93974	0
1.2313	21.7282	4.57265	-12.9511	1.71919	0
1.2320	16.528	3.65569	15.1363	-0.111636	0
1.2327	13.1827	2.13147	34.3625	-3.46814	0
1.2333	9.208	10.6756	15.1363	-4.68869	0
1.2340	5.24989	29.5977	-13.8532	-1.33218	0
1.2347	2.50073	38.1418	-15.6977	1.41405	0
1.2353	-0.248417	31.7353	11.4675	1.71919	0
1.2360	-2.08671	19.833	27.9471	2.93974	0
1.2367	-1.47394	6.71019	2.30553	2.02432	0
1.2373	-3.61033	-2.14362	-26.9848	0.193502	0
1.2380	-9.09207	-5.80538	-25.4611	2.02432	0
1.2387	-13.3649	-12.2119	-19.6672	2.93974	0
1.2393	-13.3649	-17.0943	-19.9679	2.32946	0
1.2400	-12.1559	-13.1289	-16.2991	4.77056	0
1.2407	-12.7686	-8.55018	-17.8228	4.77056	0
1.2413	-13.6795	-6.71626	-17.8228	2.6346	0
1.2420	-12.7686	-2.14362	-11.4274	3.24487	0
1.2427	-12.1559	0.607257	-18.745	5.68597	0
1.2433	-11.2285	-2.14362	-16.5998	7.21414	0
1.2440	-7.88311	-1.83392	16.0385	8.12955	0
1.2447	-5.13396	-0.00607257	33.4402	4.77056	0
1.2453	-2.68291	-0.923031	12.3897	-2.55273	0
1.2460	2.50073	1.51814	-12.3296	-7.43493	0
1.2467	4.32246	4.26902	-14.174	-8.65548	0
1.2473	-2.08671	0.607257	9.64314	-7.74006	0
1.2480	-6.65758	-1.22666	27.3456	-4.07842	0
1.2487	-4.8193	1.82784	2.30553	-1.94246	0
1.2493	-4.8193	-0.00607257	-27.907	-3.46814	0
1.2500	-8.18121	-2.75087	-22.4138	-4.07842	0
1.2507	-7.27035	1.51814	-15.9984	-4.68869	0
1.2513	-3.90843	4.57265	-22.4138	-7.12979	0
1.2520	-5.74672	3.65569	-16.5998	-6.51952	0
1.2527	-6.04482	5.1799	-12.6303	-1.63732	0
1.2533	-1.15928	6.09686	-17.2213	1.71919	0
1.2540	1.58987	3.35206	-13.5525	1.71919	0
1.2547	0.977108	3.35206	-15.9984	1.41405	0
1.2553	1.88797	5.4896	-14.174	2.93974	0
1.2560	0.977108	5.1799	16.9607	5.0757	0
1.2567	0.662446	3.35206	39.8556	4.77056	0
1.2573	6.16075	2.73873	20.6295	2.32946	0
1.2580	10.1354	3.95932	-8.05934	0.193502	0
1.2587	6.16075	4.26902	-10.5052	-0.72191	0
1.2593	1.88797	5.1799	15.437	-0.72191	0
1.2600	0.0496835	6.09686	32.8388	-1.63732	0
1.2607	-0.248417	3.65569	7.79871	0.193502	0
1.2613	1.58987	0.297556	-22.4138	1.71919	0
1.2620	1.58987	2.4351	-18.4443	-0.72191	0
1.2627	-2.08671	5.79323	-11.4274	-1.94246	0
1.2633	-3.29567	4.57265	-15.0762	-0.111636	0
1.2640	-0.86118	5.1799	-9.88372	-2.55273	0
1.2647	0.0496835	7.01382	-9.28227	-8.0452	0
1.2653	-3.29567	4.26902	-12.0289	-8.0452	0
1.2660	-5.74672	3.35206	-6.8364	-5.29897	0
1.2667	-5.74672	5.4896	-12.9511	-5.6041	0
1.2673	-10.6323	3.35206	-12.9511	-6.21438	0
1.2680	-17.9523	0.607257	19.7073	-6.21438	0
1.2687	-19.4759	2.4351	38.0112	-3.16301	0
1.2693	-17.0249	4.26902	13.2919	2.02432	0
1.2700	-11.2285	6.09686	-12.9511	3.85515	0
1.2707	1.58987	7.31745	-11.4274	1.41405	0
1.2713	11.3444	2.4351	12.9912	2.02432	0
1.2720	11.6591	-3.66783	29.17	3.24487	0
1.2727	14.4082	-3.97146	4.45068	3.85515	0
1.2733	21.4136	-5.19205	-26.3633	3.85515	0
1.2740	20.2046	-9.46714	-19.6672	1.71919	0
1.2747	11.9572	-9.77077	-10.5052	-0.72191	0
1.2753	4.32246	-8.55018	-16.9206	1.71919	0
1.2760	-0.248417	-8.24655	-14.4747	2.02432	0
1.2767	0.662446	-6.10901	-12.3296	-1.02705	0
1.2773	5.54799	-3.3642	-15.0762	-1.33218	0
1.2780	8.59524	3.95932	-9.28227	1.41405	0
1.2787	7.38627	18.9161	-11.1067	2.6346	0
1.2793	5.24989	30.8183	-12.6303	2.02432	0
1.2800	2.50073	30.5147	13.2919	1.10891	0
1.2807	1.27521	20.7439	32.518	0.498639	0
1.2813	2.18607	7.01382	13.2919	2.02432	0
1.2820	4.32246	-4.58479	-13.8532	3.55001	0
1.2827	5.24989	-10.3841	-15.3769	3.85515	0
1.2833	2.79883	-15.2664	10.2446	2.02432	0
1.2840	0.662446	-19.5355	27.9471	0.193502	0
1.2847	0.977108	-17.7076	2.92702	1.71919	0
1.2853	1.88797	-12.2119	-30.3328	3.24487	0
1.2860	-1.15928	-4.88842	-29.4306	1.71919	0
1.2867	-5.74672	-3.3642	-20.5694	2.32946	0
1.2873	-9.09207	-14.6531	-21.7923	5.38083	0
1.2880	-11.2285	-19.5355	-19.9679	3.85515	0
1.2887	-12.1559	-4.88842	-22.4138	2.32946	0
1.2893	-12.1559	9.75862	-25.7618	5.68597	0
1.2900	-12.1559	11.8962	-17.522	5.99111	0
1.2907	-10.3176	11.2889	-15.9984	2.02432	0
1.2913	-9.40673	10.0683	-13.2518	-0.111636	0
1.2920	-13.3649	7.01382	15.437	0.193502	0
1.2927	-16.7268	5.79323	37.109	-1.33218	0
1.2933	-15.2031	3.95932	19.7073	-4.68869	0
1.2940	-12.1559	2.13147	-10.5052	-6.51952	0
1.2947	-7.27035	4.26902	-14.174	-5.29897	0
1.2953	0.662446	6.40049	13.6127	-3.77328	0
1.2960	4.32246	7.01382	30.9944	-2.55273	0
1.2967	4.63712	8.23441	3.52847	0.193502	0
1.2973	2.50073	10.9792	-27.907	0.498639	0
1.2980	-4.8193	12.1998	-23.3159	-1.33218	0
1.2987	-10.3176	9.75862	-16.9206	-0.72191	0
1.2993	-6.65758	3.65569	-21.1908	2.02432	0
1.3000	-0.248417	0.607257	-17.8228	1.10891	0
1.3007	5.86265	1.82784	-15.9984	-1.94246	0
1.3013	11.6591	3.35206	-15.9984	-3.77328	0
1.3020	13.4808	0.607257	-8.68083	-2.55273	0
1.3027	15.9318	-6.41263	-11.7281	1.10891	0
1.3033	20.8008	-8.55018	-11.4274	2.32946	0
1.3040	21.4136	-1.53029	16.9607	3.24487	0
1.3047	16.528	1.51814	38.6327	5.38083	0
1.3053	14.0935	-5.80538	22.7546	4.77056	0
1.3060	13.4808	-10.3841	-5.93424	2.02432	0
1.3067	11.6591	-6.10901	-13.2518	0.803776	0
1.3073	6.77351	-2.14362	10.5453	-1.63732	0
1.3080	2.50073	-0.00607257	31.6159	-4.68869	0
1.3087	3.4116	2.73873	7.79871	-1.63732	0
1.3093	3.72626	4.57265	-24.2382	4.46542	0
1.3100	-3.61033	8.53803	-19.6672	4.77056	0
1.3107	-11.2285	14.641	-12.3296	1.71919	0
1.3113	-12.7686	14.641	-20.5694	0.498639	0
1.3120	-13.0667	8.84773	-16.2991	0.193502	0
1.3127	-12.7686	6.09686	-11.1067	1.10891	0
1.3133	-12.1559	10.0683	-14.4747	3.85515	0
1.3140	-11.8412	13.7301	-13.2518	4.77056	0
1.3147	-7.27035	12.5095	-15.6977	3.55001	0
1.3153	-0.86118	10.9792	-15.0762	2.02432	0
1.3160	0.0496835	12.5095	10.8661	1.10891	0
1.3167	-0.248417	10.9792	29.7714	-1.63732	0
1.3173	1.88797	8.53803	10.8661	-2.85787	0
1.3180	4.02436	8.53803	-18.4443	-1.63732	0
1.3187	6.16075	2.4351	-21.1908	-1.63732	0
1.3193	7.07161	-8.24655	6.59583	-4.38356	0
1.3200	6.45885	-11.295	25.2005	-6.21438	0
1.3207	13.1827	-8.85381	-0.441058	-4.07842	0
1.3213	25.0736	-6.71626	-31.255	-0.72191	0
1.3220	25.3882	2.13147	-27.907	-0.72191	0
1.3227	13.7954	11.5925	-19.3464	-1.94246	0
1.3233	3.4116	12.5095	-20.5694	-0.72191	0
1.3240	-1.47394	11.5925	-13.2518	-0.416773	0
1.3247	-1.15928	12.1998	-11.4274	-4.99383	0
1.3253	1.88797	10.372	-17.2213	-9.26575	0
1.3260	1.27521	10.6756	-15.0762	-8.96061	0
1.3267	-2.08671	12.5095	-17.8228	-7.74006	0
1.3273	-3.90843	12.8131	-17.8228	-8.65548	0
1.3280	-6.65758	14.3373	7.49799	-8.65548	0
1.3287	-9.40673	13.7301	26.4234	-7.74006	0
1.3293	-5.74672	7.93078	8.4202	-8.0452	0
1.3300	-0.546518	5.1799	-19.3464	-7.12979	0
1.3307	-1.15928	3.65569	-21.4916	-3.16301	0
1.3313	-4.22309	-0.61333	6.27506	-0.111636	0
1.3320	-2.99757	-0.00607257	24.599	-1.63732	0
1.3327	-0.546518	3.35206	-1.34322	0.193502	0
[truncated: 55,546 more rows]
