# Supplementary material for: Identification of Haptic Based Guiding Using Hard Reins
Source: PLoS One. 2015 Jul 22;10(7):e0132020. doi: 10.1371/journal.pone.0132020 (PMC4511788; doi:10.1371/journal.pone.0132020)
Supplement: S4 File — (ZIP) [file pone.0132020.s004.zip › EMGData2/Subject15/T13/t13.txt]

0.0000	10.1768	-0.112161	45.5846	-2.75456	0
0.0007	12.9197	0.504723	16.5832	0.906165	0
0.0013	13.5275	0.504723	-14.2341	-1.23076	0
0.0020	9.86512	-1.62633	-10.8819	-5.19805	0
0.0027	7.43391	-1.33191	-6.60279	-3.36543	0
0.0033	10.4885	1.72447	-8.43125	-1.53507	0
0.0040	11.3924	2.94422	-5.07907	-1.53507	0
0.0047	8.96121	3.85552	-6.29804	-0.619889	0
0.0053	9.56901	4.78085	-5.68855	-2.75456	0
0.0060	10.7846	2.03291	-2.94586	-5.19805	0
0.0067	10.1768	0.196281	-5.68855	-2.14594	0
0.0073	9.56901	3.5611	-2.94586	-0.619889	0
0.0080	7.12221	2.03291	0.114279	-2.45025	0
0.0087	2.54031	-3.46296	-4.16483	-0.313326	0
0.0093	3.1637	-2.24321	1.638	2.43222	0
0.0100	4.3793	0.813165	6.20916	0.295293	0
0.0107	1.9325	-1.62633	1.638	-1.53507	0
0.0113	1.63639	-3.15452	21.7765	-0.00901657	0
0.0120	3.7715	-2.55165	43.4387	-0.924199	0
0.0127	1.63639	-3.46296	17.5101	-3.97631	0
0.0133	-1.1221	-1.62633	-15.7578	-4.28062	0
0.0140	-0.498711	0.504723	-15.7578	-1.83938	0
0.0147	0.405203	-0.406582	-12.4056	-0.924199	0
0.0153	0.109093	4.16396	-14.5388	-0.924199	0
0.0160	-1.41821	13.936	-8.43125	-0.00901657	0
0.0167	-0.810405	19.4318	-5.68855	0.295293	0
0.0173	2.2442	19.4318	-3.86009	1.51704	0
0.0180	4.06761	16.3755	-0.495209	4.56915	0
0.0187	4.3793	10.5711	-0.495209	5.78864	0
0.0193	5.90661	5.07527	4.07595	4.87346	0
0.0200	4.06761	0.196281	4.99018	5.18002	0
0.0207	-1.41821	-5.29959	-1.42214	5.18002	0
0.0213	-2.02601	-9.87014	6.81865	3.95827	0
0.0220	3.1637	-13.235	12.6215	4.56915	0
0.0227	8.33782	-15.9689	5.90442	4.56915	0
0.0233	8.64952	-15.9689	27.5793	3.65397	0
0.0240	5.90661	-13.235	51.6795	3.95827	0
0.0247	7.73002	-11.3983	21.7765	4.56915	0
0.0253	10.7846	-11.3983	-13.6246	4.56915	0
0.0260	8.64952	-9.87014	-7.82176	5.78864	0
0.0267	6.20272	-4.68271	-2.94586	4.26258	0
0.0273	7.43391	-1.02347	-9.65023	-2.75456	0
0.0280	4.98711	-2.55165	-6.60279	-5.19805	0
0.0287	2.2442	-4.68271	-2.33637	-1.53507	0
0.0293	2.54031	-3.15452	-2.94586	-1.83938	0
0.0300	0.405203	-1.62633	-3.86009	-3.97631	0
0.0307	-1.7299	-4.07984	-2.64111	-2.75456	0
0.0313	-0.810405	-4.37426	1.638	-3.672	0
0.0320	-2.63382	-1.62633	-1.42214	-6.11323	0
0.0327	-5.08062	-4.37426	-3.55535	-3.97631	0
0.0333	-3.2572	-5.29959	11.0978	-1.53507	0
0.0340	-2.02601	11.188	12.9262	-2.45025	0
0.0347	-4.16112	33.1575	3.16172	-2.75456	0
0.0353	-8.44691	40.476	28.7983	-0.619889	0
0.0360	-13.3249	32.2462	48.9368	1.21273	0
0.0367	-13.3249	15.7586	13.5357	0.906165	0
0.0373	-10.582	-3.7714	-16.9768	-0.313326	0
0.0380	-11.1898	-19.6421	-10.5772	0.906165	0
0.0387	-11.4859	-28.4888	-9.95497	0.906165	0
0.0393	-8.74302	-33.6762	-11.1866	-2.75456	0
0.0400	-7.82353	-33.6762	-2.03163	-3.36543	0
0.0407	-7.82353	-27.8719	-4.46958	-0.00901657	0
0.0413	-4.16112	-18.1139	-8.43125	0.906165	0
0.0420	-2.33771	-11.0899	-5.68855	-1.23076	0
0.0427	-3.86501	-7.1222	-8.73599	-2.75456	0
0.0433	-3.86501	-0.406582	-9.34548	-3.672	0
0.0440	-2.63382	8.44009	-9.95497	-3.672	0
0.0447	-2.02601	13.0106	-14.5388	-2.75456	0
0.0453	1.01301	13.936	-5.9933	-2.45025	0
0.0460	2.2442	13.936	0.419023	-2.75456	0
0.0467	-1.1221	9.04295	-6.60279	-2.75456	0
0.0473	-2.94551	3.25266	10.4883	-3.672	0
0.0480	0.405203	0.504723	31.8457	-4.58718	0
0.0487	3.7715	-2.55165	7.12339	-2.45025	0
0.0493	3.45981	-5.59401	-24.6081	0.906165	0
0.0500	0.716897	-3.7714	-20.3417	0.601856	0
0.0507	-2.33771	-0.715024	-12.4056	-0.00901657	0
0.0513	-3.2572	2.34135	-13.9293	2.73653	0
0.0520	-2.02601	6.60346	-11.1866	7.01038	0
0.0527	-4.78451	8.44009	-9.65023	8.22987	0
0.0533	-7.82353	3.5611	-9.04074	7.01038	0
0.0540	-4.47281	0.196281	-8.43125	3.65397	0
0.0547	0.109093	3.5611	-7.82176	-0.313326	0
0.0553	0.405203	6.30904	-2.94586	-2.14594	0
0.0560	1.01301	4.47241	-5.38381	-2.14594	0
0.0567	0.716897	2.94422	-9.95497	-1.83938	0
0.0573	-3.55331	3.5611	4.07595	-2.14594	0
0.0580	-4.16112	2.34135	8.96455	-2.14594	0
0.0587	-0.810405	-0.406582	0.723767	-2.75456	0
0.0593	-1.41821	-0.715024	26.3604	-2.45025	0
0.0600	-1.1221	0.504723	48.3273	-0.00901657	0
0.0607	6.8261	0.196281	14.4499	1.21273	0
0.0613	13.2314	-0.406582	-17.891	-0.313326	0
0.0620	12.6236	-0.112161	-11.7961	-1.83938	0
0.0627	10.4885	-0.406582	-10.8819	-0.924199	0
0.0633	8.04171	1.10759	-16.0625	-0.619889	0
0.0640	6.51441	5.69215	-11.7961	-2.45025	0
0.0647	7.12221	6.9119	-14.5388	-5.19805	0
0.0653	6.51441	5.38371	-15.7578	-5.50236	0
0.0660	5.2988	2.94422	-9.04074	-3.36543	0
0.0667	5.90661	-3.15452	-9.65023	-1.83938	0
0.0673	4.67541	-7.1222	-10.2724	-2.75456	0
0.0680	0.716897	-5.29959	-8.12651	-2.75456	0
0.0687	-0.498711	-6.2109	-10.8819	-1.83938	0
0.0693	0.405203	-11.0899	-6.60279	-3.672	0
0.0700	1.3247	-10.1786	-2.94586	-2.75456	0
0.0707	-0.498711	-5.90245	-2.64111	2.73653	0
0.0713	-6.91961	-7.1222	21.7765	6.0952	0
0.0720	-12.1093	-8.95883	41.915	5.48433	0
0.0727	-9.66252	-8.04753	14.4499	6.39951	0
0.0733	-5.39231	-15.0576	-16.672	6.39951	0
0.0740	-5.08062	-30.017	-13.0151	2.73653	0
0.0747	-7.82353	-38.5552	-5.07907	0.295293	0
0.0753	-9.95863	-32.4565	-6.60279	0.906165	0
0.0760	-9.05472	-20.5534	-7.21227	1.21273	0
0.0767	-6.00011	-11.0899	-7.21227	0.906165	0
0.0773	-4.16112	-1.62633	-4.16483	2.43222	0
0.0780	-4.16112	7.22034	-4.46958	1.82135	0
0.0787	-2.94551	12.7162	-8.43125	-1.83938	0
0.0793	-1.1221	16.6839	-4.77432	-3.97631	0
0.0800	0.716897	20.3431	-5.07907	-2.75456	0
0.0807	1.9325	19.1234	-10.8819	-1.23076	0
0.0813	1.3247	16.6839	0.419023	-2.75456	0
0.0820	0.405203	14.8473	4.68544	-4.58718	0
0.0827	-1.1221	9.35139	-5.07907	-3.36543	0
0.0833	-4.16112	2.94422	16.5832	-2.75456	0
0.0840	-6.00011	2.34135	40.0865	-5.50236	0
0.0847	-5.08062	4.78085	10.793	-6.41754	0
0.0853	-5.39231	5.69215	-20.0369	-3.672	0
0.0860	-8.74302	7.52878	-12.7104	-1.83938	0
0.0867	-10.8781	10.2627	-7.51702	-0.313326	0
0.0873	-10.8781	9.96828	-9.65023	2.12791	0
0.0880	-9.05472	10.5711	-4.16483	3.65397	0
0.0887	-6.29622	20.3431	-4.16483	1.21273	0
0.0893	-6.00011	33.1575	-5.38381	-2.45025	0
0.0900	-6.91961	32.5406	-1.1047	-4.28062	0
0.0907	-6.00011	16.067	-0.495209	-0.924199	0
0.0913	-5.08062	-7.1222	0.723767	2.73653	0
0.0920	-4.47281	-30.6199	-1.1047	1.51704	0
0.0927	-5.08062	-46.4906	-7.51702	0.601856	0
0.0933	-6.91961	-45.8877	-0.190465	1.82135	0
0.0940	-5.68842	-33.6762	6.20916	0.295293	0
0.0947	0.405203	-20.8619	2.85698	-2.14594	0
0.0953	2.2442	-10.7814	26.3604	-0.924199	0
0.0960	0.405203	0.504723	47.4131	-1.83938	0
0.0967	6.51441	21.2544	15.6689	-4.58718	0
0.0973	13.5275	45.9718	-18.5005	-2.45025	0
0.0980	14.1509	55.7438	-11.7961	-1.23076	0
0.0987	15.9743	45.0605	-4.77432	-5.19805	0
0.0993	17.7977	25.839	-8.12651	-6.11323	0
0.1000	12.3119	6.00059	-3.86009	-3.06113	0
0.1007	6.51441	-10.7814	-2.03163	-2.14594	0
0.1013	6.8261	-20.8619	-2.03163	-1.83938	0
0.1020	10.4885	-25.124	-0.495209	-0.924199	0
0.1027	14.447	-24.8296	-1.42214	-1.23076	0
0.1033	15.9743	-21.7732	1.02851	1.82135	0
0.1040	12.3119	-15.6744	1.638	4.26258	0
0.1047	6.8261	-0.715024	-0.190465	-0.00901657	0
0.1053	6.8261	16.9783	11.7072	-1.53507	0
0.1060	10.1768	21.8713	15.6689	4.26258	0
0.1067	8.64952	16.3755	6.20916	4.87346	0
0.1073	4.06761	10.2627	27.2746	0.601856	0
0.1080	4.98711	1.10759	51.07	1.21273	0
0.1087	10.4885	-8.04753	21.4718	4.56915	0
0.1093	13.2314	-10.7814	-12.7104	5.18002	0
0.1100	12.3119	-13.8378	-4.77432	4.87346	0
0.1107	8.33782	-17.2026	2.85698	3.65397	0
0.1113	3.45981	-10.7814	-2.94586	2.73653	0
0.1120	3.1637	0.196281	-2.03163	4.26258	0
0.1127	3.45981	6.00059	-0.495209	4.87346	0
0.1133	-3.55331	8.74853	0.723767	2.73653	0
0.1140	-11.4859	10.2627	2.85698	0.601856	0
0.1147	-12.4054	9.04295	0.419023	-1.83938	0
0.1153	-11.7976	6.60346	1.33326	-3.672	0
0.1160	-13.9327	3.85552	1.02851	-2.45025	0
0.1167	-14.5405	-1.02347	-3.86009	-0.619889	0
0.1173	-13.0132	-7.1222	2.85698	-2.14594	0
0.1180	-9.66252	-9.56169	8.35506	-2.75456	0
0.1187	-4.47281	-9.87014	5.90442	-0.924199	0
0.1193	-3.86501	-10.1786	29.4078	-1.23076	0
0.1200	-6.00011	-10.1786	49.5463	-2.75456	0
0.1207	-1.41821	-6.81376	18.1196	-0.924199	0
0.1213	4.06761	-2.24321	-15.7578	1.82135	0
0.1220	2.54031	-0.406582	-10.8819	3.65397	0
0.1227	1.9325	1.10759	-6.60279	4.56915	0
0.1233	3.45981	2.94422	-10.8819	3.65397	0
0.1240	1.9325	2.63578	-4.77432	2.12791	0
0.1247	1.3247	2.03291	-2.94586	2.73653	0
0.1253	1.3247	4.47241	-5.9933	4.26258	0
0.1260	-4.16112	4.78085	-4.16483	4.26258	0
0.1267	-6.60792	3.25266	-3.86009	3.04309	0
0.1273	-2.33771	4.47241	-2.64111	1.82135	0
0.1280	-3.86501	3.85552	-3.55535	2.73653	0
0.1287	-7.82353	1.10759	-6.90753	5.48433	0
0.1293	-4.16112	2.03291	0.723767	6.70382	0
0.1300	-0.498711	2.63578	5.29493	5.18002	0
0.1307	-1.41821	0.813165	1.33326	2.43222	0
0.1313	-0.498711	-0.715024	22.386	-0.619889	0
0.1320	4.67541	-2.24321	42.2197	-1.53507	0
0.1327	8.04171	-2.24321	14.7547	-1.23076	0
0.1333	9.56901	-0.715024	-15.7578	-2.45025	0
0.1340	10.1768	-2.24321	-13.0151	-4.28062	0
0.1347	7.12221	2.94422	-10.2724	-3.06113	0
0.1353	2.54031	21.8713	-12.4056	-0.313326	0
0.1360	2.852	34.3772	-7.51702	-0.00901657	0
0.1367	6.8261	29.4982	-7.51702	-1.83938	0
0.1373	7.12221	20.6516	-8.43125	-1.83938	0
0.1380	5.2988	9.04295	-4.77432	-1.83938	0
0.1387	4.06761	-7.1222	-3.2506	-3.97631	0
0.1393	-0.498711	-19.6421	1.33326	-3.97631	0
0.1400	-4.78451	-28.1804	0.723767	-3.97631	0
0.1407	-5.08062	-36.1157	-8.73599	-6.41754	0
0.1413	-4.47281	-36.7326	-2.33637	-7.33273	0
0.1420	-3.55331	-31.2367	5.29493	-6.41754	0
0.1427	-0.202601	-25.4324	2.24749	-6.41754	0
0.1433	-1.7299	-19.0252	24.5192	-3.672	0
0.1440	-6.00011	-13.5294	45.5846	0.295293	0
0.1447	-3.2572	-8.04753	14.7547	1.51704	0
0.1453	-2.02601	0.196281	-18.5005	2.12791	0
0.1460	-6.91961	3.85552	-13.3199	3.3474	0
0.1467	-8.13522	-1.02347	-11.1866	2.43222	0
0.1473	-4.47281	-3.46296	-18.8052	1.51704	0
0.1480	-3.86501	1.10759	-16.672	1.82135	0
0.1487	-4.16112	4.47241	-17.891	1.82135	0
0.1493	-2.63382	7.8232	-20.0369	2.12791	0
0.1500	-2.63382	13.936	-14.8436	1.21273	0
0.1507	-4.47281	15.1557	-14.8436	-0.619889	0
0.1513	-4.47281	9.35139	-14.5388	0.906165	0
0.1520	-4.16112	6.60346	-11.4914	4.56915	0
0.1527	-5.39231	6.9119	-11.1866	3.65397	0
0.1533	-6.00011	6.60346	-3.55535	0.601856	0
0.1540	-2.63382	7.8232	1.638	-1.53507	0
0.1547	-2.02601	9.96828	1.02851	-0.619889	0
0.1553	-6.29622	7.52878	21.7765	1.51704	0
0.1560	-6.60792	3.25266	39.1723	1.82135	0
0.1567	-1.41821	1.41603	12.012	1.51704	0
0.1573	0.716897	0.504723	-19.7322	1.82135	0
0.1580	0.109093	-1.62633	-17.5863	-0.00901657	0
0.1587	0.405203	-2.55165	-10.5772	-1.83938	0
0.1593	-2.02601	-1.62633	-11.4914	-1.23076	0
0.1600	-3.2572	-0.406582	-10.2724	-0.00901657	0
0.1607	-1.7299	-1.62633	-9.65023	1.21273	0
0.1613	-3.86501	-2.55165	-7.51702	1.82135	0
0.1620	-5.39231	0.196281	-7.21227	-2.45025	0
0.1627	-0.498711	3.25266	-9.65023	-6.41754	0
0.1633	0.405203	2.03291	-5.38381	-3.672	0
0.1640	-5.08062	0.504723	-3.86009	-0.619889	0
0.1647	-6.60792	0.813165	-7.82176	-1.83938	0
0.1653	-5.08062	-1.02347	1.02851	-1.83938	0
0.1660	-6.91961	-3.7714	5.29493	0.906165	0
0.1667	-10.582	-2.55165	-0.495209	3.04309	0
0.1673	-13.0132	1.41603	21.7765	4.56915	0
0.1680	-12.4054	3.25266	42.5245	3.3474	0
0.1687	-8.44691	2.94422	11.7072	-0.924199	0
0.1693	-6.00011	1.41603	-23.3891	-4.89149	0
0.1700	-6.60792	-1.02347	-19.4274	-9.16534	0
0.1707	-6.29622	-2.24321	-12.1009	-10.6891	0
0.1713	-5.68842	-2.84608	-14.8436	-6.41754	0
0.1720	-5.39231	-13.5294	-12.7104	-2.45025	0
0.1727	-3.86501	-34.5875	-10.8819	-0.619889	0
0.1733	-1.1221	-46.4906	-9.95497	2.73653	0
0.1740	3.1637	-40.3918	-9.95497	4.56915	0
0.1747	8.33782	-30.3254	-11.7961	1.21273	0
0.1753	10.7846	-24.2127	-6.29804	-0.00901657	0
0.1760	8.96121	-15.0576	-3.55535	0.295293	0
0.1767	7.43391	-0.715024	-6.29804	-0.00901657	0
0.1773	9.86512	11.4965	2.55223	1.21273	0
0.1780	12.9197	18.5065	4.38069	2.43222	0
0.1787	9.56901	21.2544	-2.03163	-1.53507	0
0.1793	0.405203	20.6516	22.9955	-3.06113	0
0.1800	-5.08062	19.1234	46.1941	-0.924199	0
0.1807	-2.02601	17.2868	14.7547	-3.36543	0
0.1813	-0.498711	15.7586	-19.7322	-7.33273	0
0.1820	-6.00011	13.936	-16.3673	-6.72185	0
0.1827	-8.44691	10.2627	-13.9293	-6.11323	0
0.1833	-5.39231	6.60346	-19.4274	-6.11323	0
0.1840	-4.47281	5.38371	-16.0625	-4.58718	0
0.1847	-4.47281	4.47241	-14.2341	-3.36543	0
0.1853	-3.2572	1.72447	-13.0151	-2.45025	0
0.1860	-5.39231	3.25266	-10.2724	-0.00901657	0
0.1867	-8.74302	3.85552	-11.1866	0.601856	0
0.1873	-7.82353	-7.43064	-9.34548	-0.00901657	0
0.1880	-2.33771	-20.8619	-8.73599	3.65397	0
0.1887	3.1637	-23.6098	-10.2724	7.31469	0
0.1893	5.2988	-17.2026	-0.799953	6.39951	0
0.1900	4.06761	-5.59401	3.46646	5.48433	0
0.1907	1.9325	11.188	2.85698	4.56915	0
0.1913	-0.498711	23.0911	27.5793	1.51704	0
0.1920	-2.02601	20.946	43.7562	0.295293	0
0.1927	1.3247	12.0993	11.7072	1.82135	0
0.1933	7.73002	4.16396	-17.5863	1.51704	0
0.1940	10.4885	-3.46296	-13.3199	-0.00901657	0
0.1947	10.4885	-9.87014	-9.95497	0.906165	0
0.1953	10.1768	-11.7068	-8.43125	1.51704	0
0.1960	9.56901	-9.87014	-1.72688	-0.924199	0
0.1967	9.25732	-4.07984	-3.2506	-3.36543	0
0.1973	8.33782	5.07527	-3.86009	-1.83938	0
0.1980	8.04171	11.188	1.638	0.906165	0
0.1987	9.56901	10.8796	0.419023	0.295293	0
0.1993	8.04171	11.188	-1.42214	-0.924199	0
0.2000	1.63639	13.0106	-2.33637	0.906165	0
0.2007	-3.55331	13.0106	-3.86009	2.12791	0
0.2013	-2.63382	9.04295	4.99018	0.906165	0
0.2020	1.01301	-2.84608	7.12339	0.295293	0
0.2027	1.3247	-19.0252	1.638	0.601856	0
0.2033	-2.94551	-24.5211	24.2145	-0.619889	0
0.2040	-5.08062	-17.4971	45.2799	1.82135	0
0.2047	-2.63382	-11.7068	16.9006	7.31469	0
0.2053	-1.1221	-9.87014	-13.3199	7.31469	0
0.2060	-0.498711	-6.2109	-6.90753	2.43222	0
0.2067	-1.1221	-0.406582	-3.2506	1.21273	0
0.2073	-4.47281	4.78085	-9.34548	2.73653	0
0.2080	-6.29622	8.44009	-7.21227	3.3474	0
0.2087	-3.2572	9.35139	-7.51702	4.87346	0
0.2093	-3.55331	6.60346	-11.1866	4.26258	0
0.2100	-7.52742	10.5711	-9.65023	0.906165	0
0.2107	-6.91961	34.0688	-9.34548	-0.00901657	0
0.2113	-4.16112	66.4271	-8.43125	-0.313326	0
0.2120	-4.16112	81.0641	-8.43125	-4.28062	0
0.2127	-4.16112	66.4271	-8.12651	-7.02842	0
0.2133	-0.810405	33.4659	1.638	-7.33273	0
0.2140	3.1637	-0.715024	5.90442	-8.55447	0
0.2147	4.98711	-24.5211	4.38069	-9.46965	0
0.2153	3.1637	-36.7326	27.5793	-8.24791	0
0.2160	1.01301	-42.8313	45.5846	-7.33273	0
0.2167	3.1637	-42.5229	17.8148	-6.41754	0
0.2173	3.1637	-33.3678	-11.1866	-5.80667	0
0.2180	-0.810405	-20.5534	-7.21227	-5.50236	0
0.2187	-2.33771	-8.65039	-1.42214	-6.11323	0
0.2193	1.63639	1.10759	-0.799953	-8.24791	0
0.2200	4.3793	4.78085	4.38069	-9.46965	0
0.2207	6.20272	2.94422	4.38069	-10.9957	0
0.2213	9.56901	2.03291	3.46646	-12.8261	0
0.2220	9.56901	5.69215	2.55223	-11.3	0
0.2227	6.51441	15.4641	-1.72688	-4.58718	0
0.2233	4.98711	25.2221	0.723767	2.12791	0
0.2240	4.67541	22.1657	-1.1047	7.01038	0
0.2247	3.7715	6.00059	-9.34548	9.14731	0
0.2253	5.90661	-9.56169	-0.799953	9.14731	0
0.2260	11.0963	-21.7732	5.29493	10.3668	0
0.2267	10.1768	-30.3254	-0.190465	10.0625	0
0.2273	3.45981	-30.6199	22.9955	7.92557	0
0.2280	-0.202601	-26.3577	45.8894	7.31469	0
0.2287	2.852	-25.4324	16.9006	8.22987	0
0.2293	6.8261	-20.8619	-13.3199	7.62126	0
0.2300	5.2988	-10.487	-4.77432	6.39951	0
0.2307	-2.02601	-2.55165	1.638	4.56915	0
0.2313	-5.39231	0.504723	-1.1047	2.73653	0
0.2320	-2.33771	3.25266	3.46646	5.18002	0
0.2327	-1.41821	2.94422	4.07595	8.22987	0
0.2333	-2.33771	0.196281	3.16172	7.62126	0
0.2340	2.852	-0.112161	3.46646	6.39951	0
0.2347	6.20272	1.72447	-1.42214	6.39951	0
0.2353	2.54031	2.63578	-0.799953	5.18002	0
0.2360	0.405203	2.03291	-1.1047	3.04309	0
0.2367	-0.498711	0.196281	-5.38381	1.82135	0
0.2373	-2.33771	-0.715024	5.59967	0.906165	0
0.2380	1.01301	2.03291	10.1835	0.906165	0
0.2387	3.1637	5.38371	0.419023	2.43222	0
0.2393	-5.08062	3.85552	22.6907	3.04309	0
0.2400	-13.621	0.813165	48.3273	2.12791	0
0.2407	-15.46	1.41603	19.0338	3.65397	0
0.2413	-15.7717	2.03291	-13.0151	8.22987	0
0.2420	-12.4054	-0.112161	-6.60279	7.92557	0
0.2427	-8.13522	0.196281	-5.38381	1.82135	0
0.2433	-10.582	2.03291	-10.8819	-0.924199	0
0.2440	-13.621	2.03291	-2.33637	1.82135	0
0.2447	-9.05472	0.504723	-0.495209	2.43222	0
0.2453	-5.39231	-0.715024	-2.94586	-0.00901657	0
0.2460	-6.60792	-3.15452	-0.190465	-0.924199	0
0.2467	-6.91961	-3.7714	-4.46958	-2.45025	0
0.2473	-7.21572	-1.93477	-7.82176	-3.97631	0
0.2480	-9.95863	-1.62633	-8.12651	-2.75456	0
0.2487	-11.4859	-3.46296	-10.8819	-0.313326	0
0.2493	-9.05472	-3.46296	-4.46958	-0.00901657	0
0.2500	-5.39231	-2.55165	-0.495209	-1.83938	0
0.2507	-4.16112	-3.15452	-3.2506	-4.58718	0
0.2513	-3.86501	-4.99115	19.948	-5.19805	0
0.2520	-0.498711	-5.90245	41.0008	-5.50236	0
0.2527	6.20272	-5.90245	13.231	-4.58718	0
0.2533	12.3119	-6.2109	-16.3673	-0.00901657	0
0.2540	17.1899	-6.2109	-11.1866	1.82135	0
0.2547	21.7718	-4.37426	-7.51702	-2.75456	0
0.2553	23.2991	-3.15452	-9.04074	-5.50236	0
0.2560	22.3796	-1.93477	-2.33637	-6.41754	0
0.2567	20.5562	4.16396	-1.1047	-7.63929	0
0.2573	16.8938	8.44009	-1.72688	-6.41754	0
0.2580	13.2314	5.69215	0.114279	-3.672	0
0.2587	12.3119	4.78085	-3.86009	-4.89149	0
0.2593	10.4885	6.60346	-2.33637	-8.85878	0
0.2600	6.8261	-3.15452	-0.495209	-9.46965	0
0.2607	5.90661	-24.5211	-6.90753	-7.02842	0
0.2613	7.43391	-40.9947	-1.72688	-5.80667	0
0.2620	5.90661	-44.668	5.29493	-8.24791	0
0.2627	3.7715	-37.9524	2.55223	-7.02842	0
0.2633	3.1637	-22.3901	21.7765	-0.00901657	0
0.2640	0.405203	-4.68271	45.5846	4.26258	0
0.2647	-1.41821	8.44009	23.605	1.82135	0
0.2653	2.2442	18.5065	-7.82176	0.295293	0
0.2660	4.98711	26.4419	-5.68855	1.51704	0
0.2667	0.405203	29.4982	-0.190465	0.906165	0
0.2673	-2.02601	28.2785	-6.90753	-0.00901657	0
0.2680	-0.498711	25.5306	-8.43125	1.51704	0
0.2687	-0.498711	19.7263	-6.29804	1.82135	0
0.2693	-0.498711	13.936	-3.86009	1.51704	0
0.2700	0.716897	10.8796	-4.77432	2.73653	0
0.2707	1.01301	7.22034	-7.51702	3.65397	0
0.2713	1.3247	2.03291	-3.55535	3.65397	0
0.2720	-3.2572	0.504723	-4.77432	4.56915	0
0.2727	-10.582	1.41603	-9.34548	4.56915	0
0.2733	-10.582	2.03291	0.723767	1.82135	0
0.2740	-3.2572	1.72447	4.38069	-0.313326	0
0.2747	-1.1221	-1.02347	-1.1047	-0.924199	0
0.2753	-4.78451	-4.37426	25.4334	-2.14594	0
0.2760	-6.00011	-4.37426	46.4989	-4.28062	0
0.2767	-3.2572	-4.99115	12.9262	-4.28062	0
0.2773	-0.498711	-8.04753	-17.5863	-3.06113	0
0.2780	-3.2572	-9.26727	-9.65023	-2.14594	0
0.2787	-8.44691	-9.87014	-6.29804	-1.53507	0
0.2793	-10.8781	-10.487	-9.65023	-0.313326	0
0.2800	-13.3249	-8.04753	-5.38381	1.82135	0
0.2807	-15.1483	-4.37426	-7.51702	3.04309	0
0.2813	-12.1093	-3.15452	-9.34548	1.82135	0
0.2820	-5.68842	-2.55165	-6.29804	-0.00901657	0
0.2827	-2.63382	-0.715024	-9.65023	-0.00901657	0
0.2833	-1.41821	1.10759	-11.1866	0.601856	0
0.2840	-2.02601	2.03291	-11.1866	-0.924199	0
0.2847	-3.2572	0.813165	-14.8436	-3.672	0
0.2853	-1.1221	-2.55165	-8.43125	-3.672	0
0.2860	2.54031	-2.55165	-4.46958	-1.83938	0
0.2867	2.2442	0.813165	-5.9933	-3.672	0
0.2873	0.405203	0.196281	18.1196	-5.50236	0
0.2880	-0.202601	-2.55165	37.3438	-2.14594	0
0.2887	-0.202601	-1.62633	8.35506	2.12791	0
0.2893	-2.33771	2.63578	-20.3417	0.601856	0
0.2900	-5.08062	2.03291	-14.8436	-3.06113	0
0.2907	-5.08062	-0.715024	-11.1866	-1.83938	0
0.2913	-4.16112	1.10759	-11.1866	0.295293	0
0.2920	-6.60792	4.78085	-4.46958	-1.83938	0
0.2927	-9.66252	4.78085	-5.07907	-2.45025	0
0.2933	-11.1898	9.04295	-5.9933	0.906165	0
0.2940	-11.4859	14.8473	-1.1047	0.906165	0
0.2947	-10.582	14.5388	-1.1047	-2.75456	0
0.2953	-13.621	10.8796	-0.799953	-1.83938	0
0.2960	-20.6497	9.04295	-1.72688	-0.00901657	0
0.2967	-20.6497	2.03291	-5.07907	-2.14594	0
0.2973	-15.46	-7.73908	5.59967	-3.36543	0
0.2980	-13.3249	-11.7068	13.231	-1.83938	0
0.2987	-11.1898	-9.87014	7.12339	-1.53507	0
0.2993	-9.66252	-7.1222	27.2746	0.906165	0
0.3000	-12.4054	-3.7714	50.1558	4.87346	0
0.3007	-8.74302	2.63578	20.5575	3.65397	0
0.3013	-0.498711	10.2627	-14.2341	-0.313326	0
0.3020	0.405203	14.2304	-8.43125	-0.924199	0
0.3027	-1.41821	13.6275	-3.55535	-0.924199	0
0.3033	2.852	13.936	-9.95497	-3.97631	0
0.3040	8.33782	14.2304	-4.77432	-7.02842	0
0.3047	10.1768	11.4965	-2.03163	-9.16534	0
0.3053	8.04171	10.5711	-5.9933	-10.6891	0
0.3060	6.51441	13.0106	-5.07907	-6.72185	0
0.3067	8.96121	11.188	-5.38381	-1.23076	0
0.3073	9.25732	4.16396	-5.07907	0.906165	0
0.3080	5.2988	-1.93477	-5.68855	3.65397	0
0.3087	8.04171	-3.46296	-9.95497	6.39951	0
0.3093	16.8938	-0.715024	-4.16483	5.18002	0
0.3100	20.2445	-0.715024	-0.190465	3.95827	0
0.3107	16.8938	-6.2109	-4.46958	4.87346	0
0.3113	15.3665	-10.487	15.6689	3.65397	0
0.3120	20.5562	-9.87014	37.3438	1.51704	0
0.3127	28.785	-8.95883	10.793	1.51704	0
0.3133	31.2318	-6.2109	-21.2559	2.43222	0
0.3140	26.0421	-3.15452	-15.7578	4.87346	0
0.3147	19.6367	-4.37426	-8.43125	7.62126	0
0.3153	14.447	-1.62633	-12.1009	7.31469	0
0.3160	11.3924	6.30904	-9.34548	7.31469	0
0.3167	10.4885	2.03291	-6.29804	8.22987	0
0.3173	8.33782	-6.81376	-4.77432	8.22987	0
0.3180	6.8261	0.813165	-2.33637	6.39951	0
0.3187	9.25732	13.0106	-3.86009	3.3474	0
0.3193	9.56901	10.5711	-2.94586	-0.00901657	0
0.3200	4.98711	2.94422	-2.03163	0.295293	0
0.3207	3.1637	-3.7714	-2.94586	2.73653	0
0.3213	6.51441	-13.5294	4.38069	1.82135	0
0.3220	6.8261	-20.245	3.77121	-0.00901657	0
0.3227	1.01301	-18.7168	-2.94586	-0.924199	0
0.3233	-3.55331	-15.366	23.605	-2.14594	0
0.3240	-3.86501	-11.3983	46.4989	-2.14594	0
0.3247	-3.55331	-3.46296	12.6215	-0.00901657	0
0.3253	-4.47281	1.72447	-21.8654	0.906165	0
0.3260	-6.91961	2.94422	-13.9293	-0.313326	0
0.3267	-9.66252	5.38371	-6.29804	0.906165	0
0.3273	-9.95863	4.78085	-10.2724	3.65397	0
0.3280	-8.13522	1.72447	-8.43125	2.43222	0
0.3287	-7.52742	12.0993	-9.95497	-0.924199	0
0.3293	-7.82353	32.5406	-13.0151	0.295293	0
0.3300	-8.74302	38.6534	-13.0151	1.82135	0
0.3307	-11.4859	27.0588	-14.8436	-2.75456	0
0.3313	-16.3795	9.96828	-12.4056	-4.58718	0
0.3320	-22.4732	-13.5294	-12.4056	-0.924199	0
0.3327	-26.1356	-32.4565	-16.3673	-0.619889	0
0.3333	-26.7434	-27.5775	-4.77432	-3.672	0
0.3340	-27.0551	-8.04753	1.638	-4.58718	0
0.3347	-30.1097	2.94422	-5.07907	-6.41754	0
0.3353	-31.637	3.25266	16.5832	-7.9436	0
0.3360	-27.3668	-0.715024	40.0865	-6.11323	0
0.3367	-24.3122	-8.34195	11.7072	-5.50236	0
0.3373	-24.6083	-14.7491	-19.4274	-6.41754	0
0.3380	-22.7848	-17.2026	-12.1009	-7.33273	0
0.3387	-18.2029	-15.366	-7.21227	-7.02842	0
0.3393	-13.0132	-10.487	-11.7961	-3.672	0
0.3400	-5.39231	-8.34195	-6.60279	-1.53507	0
0.3407	3.7715	-9.26727	-3.2506	-3.97631	0
0.3413	12.3119	-8.34195	-2.03163	-3.672	0
0.3420	21.4601	-6.2109	1.638	0.295293	0
0.3427	30.9357	-5.29959	-0.190465	-0.00901657	0
0.3433	33.9747	-1.33191	1.02851	-1.53507	0
0.3440	32.7591	4.78085	2.55223	-0.924199	0
0.3447	32.1513	6.60346	-0.190465	-3.672	0
0.3453	32.7591	7.22034	7.12339	-6.72185	0
0.3460	33.0708	6.60346	8.05032	-3.672	0
0.3467	30.9357	2.94422	0.114279	-1.23076	0
0.3473	26.0421	0.813165	20.8623	-1.23076	0
0.3480	22.0835	2.03291	42.5245	-0.313326	0
0.3487	22.3796	2.63578	13.5357	1.82135	0
0.3493	22.6913	5.38371	-18.5005	3.65397	0
0.3500	19.9484	10.5711	-12.1009	4.56915	0
0.3507	13.5275	9.65983	-4.77432	3.65397	0
0.3513	8.04171	4.16396	-6.90753	4.56915	0
0.3520	6.20272	4.16396	-3.86009	7.01038	0
0.3527	4.67541	4.78085	-4.16483	6.0952	0
0.3533	0.405203	-0.112161	-5.68855	4.56915	0
0.3540	-1.1221	-1.62633	-3.86009	5.48433	0
0.3547	-1.1221	1.41603	-4.46958	4.56915	0
0.3553	-5.08062	0.196281	-3.86009	2.43222	0
0.3560	-10.582	-3.46296	-5.07907	3.04309	0
0.3567	-11.1898	-4.37426	-6.29804	3.95827	0
0.3573	-9.66252	-3.46296	5.90442	3.04309	0
0.3580	-10.582	-3.46296	8.05032	3.65397	0
0.3587	-13.0132	-5.90245	0.419023	5.48433	0
0.3593	-13.621	-8.04753	26.3604	6.0952	0
0.3600	-12.4054	-5.59401	51.6795	6.0952	0
0.3607	-11.4859	-2.55165	20.2528	6.39951	0
0.3613	-10.582	-3.15452	-14.2341	5.18002	0
0.3620	-7.52742	-3.46296	-9.65023	1.21273	0
0.3627	-4.16112	-4.07984	-8.43125	-0.924199	0
0.3633	-4.16112	-6.2109	-14.2341	0.601856	0
0.3640	-5.08062	-6.2109	-8.12651	1.51704	0
0.3647	-5.08062	-4.99115	-7.51702	-0.00901657	0
0.3653	-5.08062	-4.99115	-10.8819	0.906165	0
0.3660	-6.29622	-2.24321	-7.82176	2.73653	0
0.3667	-9.66252	0.196281	-7.21227	0.295293	0
0.3673	-10.2703	-4.68271	-6.29804	-3.36543	0
0.3680	-5.68842	-11.0899	-6.29804	-3.672	0
0.3687	-6.00011	-13.5294	-9.95497	-2.75456	0
0.3693	-12.4054	-19.3337	-4.77432	-2.14594	0
0.3700	-13.0132	-30.6199	-1.1047	-0.313326	0
0.3707	-9.95863	-37.3355	-1.42214	0.906165	0
0.3713	-13.9327	-33.0593	23.605	-0.619889	0
0.3720	-15.7717	-23.6098	42.8292	-3.97631	0
0.3727	-9.05472	-13.235	12.6215	-7.33273	0
0.3733	-5.39231	-2.24321	-18.5005	-7.9436	0
0.3740	-7.52742	7.52878	-12.4056	-6.11323	0
0.3747	-9.95863	13.3191	-7.82176	-5.19805	0
0.3753	-12.1093	15.4641	-9.95497	-5.80667	0
0.3760	-9.95863	16.067	-4.77432	-8.24791	0
0.3767	-3.86501	14.8473	-6.60279	-11.6066	0
0.3773	-0.810405	14.2304	-8.73599	-13.1326	0
0.3780	0.109093	16.6839	-4.16483	-12.8261	0
0.3787	3.1637	18.8149	-4.46958	-14.3521	0
0.3793	4.98711	17.2868	-3.2506	-15.8782	0
0.3800	6.51441	16.067	-1.72688	-10.3848	0
0.3807	8.96121	18.1981	-5.38381	-3.36543	0
0.3813	6.8261	18.8149	1.638	-2.45025	0
0.3820	4.3793	16.9783	7.12339	-3.672	0
0.3827	8.64952	14.8473	3.46646	-1.23076	0
0.3833	10.4885	10.8796	21.4718	-0.00901657	0
0.3840	7.43391	5.69215	38.5628	-0.924199	0
0.3847	6.51441	4.78085	10.4883	-0.00901657	0
0.3853	6.20272	5.07527	-20.0369	3.04309	0
0.3860	3.45981	2.63578	-14.8436	5.48433	0
0.3867	1.63639	1.10759	-9.95497	8.84075	0
0.3873	1.3247	2.63578	-14.2341	10.9777	0
0.3880	-0.498711	4.78085	-12.1009	7.31469	0
0.3887	-4.47281	8.74853	-10.8819	4.56915	0
0.3893	-6.91961	14.2304	-10.8819	8.53644	0
0.3900	-3.86501	17.5952	-8.73599	10.0625	0
0.3907	0.109093	18.5065	-8.12651	7.01038	0
0.3913	-2.33771	14.2304	-4.16483	7.01038	0
0.3920	-3.55331	6.60346	-5.38381	9.14731	0
0.3927	-1.41821	0.813165	-9.04074	6.0952	0
0.3933	-4.16112	-2.84608	2.85698	2.73653	0
0.3940	-6.60792	-7.43064	8.35506	4.87346	0
0.3947	-3.86501	-11.7068	1.94274	5.78864	0
0.3953	-5.68842	-15.6744	23.605	4.56915	0
0.3960	-10.8781	-19.3337	41.915	5.48433	0
0.3967	-8.44691	-19.9366	10.793	6.70382	0
0.3973	-3.2572	-17.8055	-18.1958	6.39951	0
0.3980	-2.94551	-15.366	-11.1866	4.87346	0
0.3987	-3.2572	-11.0899	-7.82176	1.82135	0
0.3993	-3.55331	-7.43064	-11.1866	0.601856	0
0.4000	-4.47281	-8.04753	-6.60279	2.43222	0
0.4007	-2.33771	-8.04753	-7.51702	1.51704	0
0.4013	0.405203	-5.29959	-7.82176	-0.313326	0
0.4020	-2.33771	-6.2109	-4.77432	1.82135	0
0.4027	-5.08062	-6.2109	-8.43125	1.51704	0
0.4033	-6.00011	-4.37426	-6.90753	-1.53507	0
0.4040	-8.74302	-9.56169	-3.86009	-0.00901657	0
0.4047	-11.7976	-18.7168	-6.60279	0.906165	0
0.4053	-11.1898	-20.8619	1.638	-2.75456	0
0.4060	-10.582	-19.9366	8.05032	-3.97631	0
0.4067	-14.8522	-18.1139	5.29493	-4.28062	0
0.4073	-20.9459	-7.1222	25.7509	-7.33273	0
0.4080	-23.7043	10.2627	42.2197	-6.41754	0
0.4087	-21.5692	23.3855	10.4883	-2.14594	0
0.4093	-20.6497	25.839	-21.2559	-3.06113	0
0.4100	-23.3927	9.96828	-17.2815	-4.58718	0
0.4107	-23.3927	-18.4224	-13.6246	-1.53507	0
0.4113	-21.2575	-33.9847	-15.7578	-0.924199	0
0.4120	-20.6497	-30.9283	-10.2724	-3.672	0
0.4127	-18.2029	-27.5775	-8.43125	-4.58718	0
0.4133	-13.9327	-25.124	-7.82176	-4.89149	0
0.4140	-12.4054	-6.2109	-7.51702	-4.58718	0
0.4147	-10.8781	22.7826	-8.73599	-5.19805	0
0.4153	-6.60792	38.6534	-1.42214	-9.16534	0
0.4160	1.01301	38.6534	1.638	-9.46965	0
0.4167	12.3119	31.3209	-4.46958	-4.58718	0
0.4173	21.4601	20.3431	2.24749	-4.58718	0
0.4180	24.2186	10.5711	5.59967	-6.11323	0
0.4187	23.9069	9.04295	-2.03163	-1.83938	0
0.4193	21.164	9.65983	19.948	-0.313326	0
0.4200	16.286	7.52878	43.4387	-2.75456	0
0.4207	14.1509	9.35139	14.7547	-0.313326	0
0.4213	11.3924	13.0106	-18.5005	-0.00901657	0
0.4220	9.86512	9.65983	-12.7104	-4.58718	0
0.4227	16.8938	3.25266	-6.29804	-2.45025	0
0.4233	24.8264	0.196281	-9.34548	2.12791	0
0.4240	23.6108	-3.15452	-6.60279	0.906165	0
0.4247	22.6913	-6.2109	-6.90753	3.04309	0
0.4253	24.2186	-5.29959	-5.68855	6.39951	0
0.4260	20.2445	-3.15452	-2.03163	3.65397	0
0.4267	17.7977	-1.62633	-3.55535	3.04309	0
0.4273	20.5562	0.196281	-2.94586	6.0952	0
0.4280	18.4211	1.41603	-2.94586	3.3474	0
0.4287	12.3119	0.813165	-5.68855	0.906165	0
0.4293	12.0002	-1.33191	2.24749	3.65397	0
0.4300	14.7587	-3.7714	5.29493	5.18002	0
0.4307	13.2314	-3.46296	1.94274	4.26258	0
0.4313	7.73002	-1.62633	26.9698	7.31469	0
0.4320	4.06761	-2.55165	46.1941	10.3668	0
0.4327	5.90661	-2.84608	13.231	7.31469	0
0.4333	10.4885	-0.715024	-19.4274	1.82135	0
0.4340	11.3924	-1.02347	-13.6246	1.51704	0
0.4347	10.1768	-3.15452	-7.51702	5.18002	0
0.4353	9.86512	-2.55165	-10.2724	6.0952	0
0.4360	8.04171	0.504723	-8.73599	4.56915	0
0.4367	3.7715	2.63578	-9.34548	3.3474	0
0.4373	1.01301	-1.93477	-5.68855	2.73653	0
0.4380	0.109093	-7.73908	-1.1047	2.43222	0
0.4387	-0.810405	3.5611	-3.86009	2.73653	0
0.4393	-0.498711	28.8814	-0.190465	1.82135	0
0.4400	-1.1221	41.4013	2.24749	-0.00901657	0
0.4407	-3.55331	32.849	-3.2506	-0.00901657	0
0.4413	-2.33771	15.4641	6.20916	-0.00901657	0
0.4420	1.3247	-5.29959	13.5357	-2.75456	0
0.4427	-1.1221	-22.6845	6.20916	-3.672	0
0.4433	-7.52742	-30.3254	26.0556	-1.53507	0
0.4440	-9.35083	-33.3678	47.7178	-0.924199	0
0.4447	-7.82353	-34.896	16.9006	-2.14594	0
0.4453	-11.1898	-30.6199	-16.672	-1.53507	0
0.4460	-18.5146	-22.0816	-7.51702	-0.00901657	0
0.4467	-23.3927	-15.6744	-1.42214	-2.45025	0
0.4473	-25.2316	-10.1786	-9.95497	-3.97631	0
0.4480	-22.4732	-3.7714	-7.51702	-1.83938	0
0.4487	-15.46	-1.02347	-4.16483	-0.924199	0
0.4493	-11.1898	-1.62633	-7.82176	-2.14594	0
0.4500	-12.7171	-0.112161	-8.43125	-0.924199	0
0.4507	-12.7171	1.72447	-7.51702	0.906165	0
0.4513	-8.13522	0.504723	-5.9933	0.295293	0
0.4520	-4.78451	-1.02347	-7.21227	-0.00901657	0
0.4527	-4.16112	-6.2109	-5.07907	0.295293	0
0.4533	-5.39231	-13.5294	6.20916	-0.00901657	0
0.4540	-5.39231	-12.0152	6.20916	-1.53507	0
0.4547	-0.498711	-10.7814	2.24749	-0.924199	0
0.4553	3.1637	-26.3577	27.8841	0.601856	0
0.4560	1.63639	-42.8313	47.1083	1.82135	0
0.4567	0.716897	-40.0834	18.1196	-0.00901657	0
0.4573	0.405203	-26.6522	-12.1009	-3.97631	0
0.4580	-2.33771	-14.4547	-10.5772	-6.72185	0
0.4587	0.405203	-1.02347	-8.73599	-7.33273	0
0.4593	7.73002	9.35139	-10.8819	-7.02842	0
0.4600	11.0963	12.7162	-8.12651	-5.50236	0
0.4607	15.0548	17.5952	-7.21227	-5.19805	0
0.4613	21.164	29.4982	-2.03163	-8.24791	0
0.4620	22.0835	37.7421	2.24749	-10.9957	0
0.4627	24.2186	34.0688	-2.94586	-10.6891	0
0.4633	27.8811	29.1898	-0.190465	-9.77396	0
0.4640	22.9874	31.3209	4.38069	-9.16534	0
0.4647	15.0548	32.849	-0.190465	-7.33273	0
0.4653	13.8392	31.0264	3.46646	-5.50236	0
0.4660	13.2314	29.8067	6.5139	-5.50236	0
0.4667	10.1768	26.4419	1.94274	-5.80667	0
0.4673	8.04171	21.2544	23.3002	-7.33273	0
0.4680	8.96121	18.5065	44.9751	-6.41754	0
0.4687	12.9197	13.936	16.5832	-2.75456	0
0.4693	16.5821	8.13165	-18.5005	0.601856	0
0.4700	15.6626	7.22034	-15.1483	2.12791	0
0.4707	12.3119	7.52878	-6.60279	4.26258	0
0.4713	10.4885	6.00059	-9.34548	5.48433	0
0.4720	9.56901	6.60346	-8.43125	5.48433	0
0.4727	10.1768	6.00059	-6.60279	6.39951	0
0.4733	9.86512	1.72447	-5.07907	5.48433	0
0.4740	9.25732	-1.33191	-5.07907	5.18002	0
0.4747	9.25732	-2.84608	-5.68855	7.31469	0
0.4753	6.8261	-5.90245	1.638	7.62126	0
0.4760	1.9325	-7.43064	2.55223	3.65397	0
0.4767	0.405203	-6.51934	-4.16483	1.21273	0
0.4773	3.1637	-5.29959	4.68544	2.73653	0
0.4780	5.2988	-4.07984	9.87879	1.51704	0
0.4787	3.1637	-2.24321	3.46646	-0.924199	0
0.4793	-2.63382	-0.715024	27.2746	-0.313326	0
0.4800	-6.91961	-0.715024	50.7653	-0.619889	0
0.4807	-3.86501	-2.55165	18.1196	-2.45025	0
0.4813	-0.498711	-2.24321	-16.672	-1.53507	0
0.4820	-2.63382	-0.715024	-10.2724	0.906165	0
0.4827	-4.16112	-0.406582	-6.29804	1.82135	0
0.4833	-1.41821	-0.715024	-11.7961	2.12791	0
0.4840	-2.33771	-1.62633	-6.29804	3.04309	0
0.4847	-6.29622	-2.84608	-6.60279	4.26258	0
0.4853	-7.82353	-1.33191	-11.4914	4.56915	0
0.4860	-9.35083	-0.406582	-8.12651	4.56915	0
0.4867	-13.3249	-3.46296	-6.60279	4.56915	0
0.4873	-13.3249	-4.68271	-7.51702	4.56915	0
0.4880	-11.1898	-2.55165	-9.34548	3.3474	0
0.4887	-12.4054	-2.55165	-11.1866	2.73653	0
0.4893	-10.2703	-2.55165	-2.33637	2.12791	0
0.4900	-4.16112	-2.55165	1.02851	2.43222	0
0.4907	-5.68842	-3.46296	-1.1047	3.65397	0
0.4913	-14.2444	-3.46296	21.4718	2.73653	0
0.4920	-14.2444	-4.37426	37.3438	-1.83938	0
0.4927	-7.82353	-9.56169	7.42813	-3.06113	0
0.4933	-6.91961	-7.1222	-20.9512	-2.14594	0
0.4940	-9.66252	8.74853	-18.5005	-3.672	0
0.4947	-10.582	20.0347	-18.8052	-2.75456	0
0.4953	-15.1483	14.8473	-20.6464	-0.00901657	0
0.4960	-20.6497	2.63578	-13.0151	-2.45025	0
0.4967	-17.9068	-6.81376	-12.4056	-6.41754	0
0.4973	-13.9327	-13.5294	-11.7961	-5.50236	0
0.4980	-17.5951	-17.4971	-5.38381	-4.89149	0
0.4987	-21.2575	-17.4971	-5.68855	-7.33273	0
0.4993	-16.9873	-12.6181	-5.07907	-9.16534	0
0.5000	-11.4859	-3.46296	-2.03163	-7.9436	0
0.5007	-11.1898	2.63578	-2.94586	-4.89149	0
0.5013	-10.8781	-2.55165	1.638	-3.06113	0
0.5020	-5.68842	-9.87014	3.46646	-3.97631	0
0.5027	-0.498711	-9.87014	1.638	-3.672	0
0.5033	-0.498711	-9.26727	25.4334	-0.924199	0
0.5040	0.716897	-10.1786	46.1941	0.906165	0
0.5047	8.33782	-1.33191	19.6433	0.295293	0
0.5053	15.0548	15.1557	-12.4056	-0.313326	0
0.5060	17.5016	22.4742	-10.5772	-0.313326	0
0.5067	18.1094	18.5065	-5.68855	-0.924199	0
0.5073	15.6626	9.04295	-8.43125	0.295293	0
0.5080	8.64952	-4.68271	-8.43125	3.04309	0
0.5087	4.98711	-15.6744	-9.34548	2.73653	0
0.5093	4.98711	-16.2773	-9.34548	0.906165	0
0.5100	2.2442	-12.0152	-8.12651	2.43222	0
0.5107	0.109093	-7.43064	-9.34548	3.65397	0
0.5113	0.109093	-0.715024	-5.07907	0.906165	0
0.5120	-2.33771	1.72447	-4.16483	-0.313326	0
0.5127	-4.47281	0.196281	-7.51702	0.906165	0
0.5133	-0.498711	3.5611	1.94274	-0.00901657	0
0.5140	4.3793	4.78085	6.20916	-0.924199	0
0.5147	5.59491	0.196281	1.02851	1.51704	0
0.5153	3.7715	-1.02347	24.8239	3.3474	0
0.5160	0.405203	-1.02347	45.2799	3.95827	0
0.5167	0.716897	-5.90245	14.4499	5.78864	0
0.5173	5.2988	-5.59401	-16.0625	7.31469	0
0.5180	4.98711	-1.02347	-9.34548	8.22987	0
0.5187	1.01301	-2.84608	-4.77432	8.22987	0
0.5193	0.109093	-6.2109	-8.73599	6.0952	0
0.5200	0.405203	-4.37426	-5.07907	3.3474	0
0.5207	0.405203	-3.46296	-3.86009	3.65397	0
0.5213	1.3247	-3.7714	-5.68855	5.78864	0
0.5220	3.1637	-3.15452	-7.51702	5.48433	0
0.5227	3.1637	-1.93477	-11.4914	1.82135	0
0.5233	-2.33771	-0.715024	-7.21227	-0.619889	0
0.5240	-9.95863	-1.93477	-1.1047	0.601856	0
0.5247	-9.66252	-5.90245	-2.03163	1.51704	0
0.5253	-6.00011	-4.99115	1.638	-0.00901657	0
0.5260	-8.74302	-1.62633	1.638	-0.924199	0
0.5267	-10.2703	-1.93477	-2.94586	-0.313326	0
0.5273	-9.66252	-3.46296	19.0338	-0.619889	0
0.5280	-16.0678	-3.46296	38.5628	-0.00901657	0
0.5287	-19.1224	-4.37426	10.1835	1.82135	0
0.5293	-14.5405	-4.99115	-20.9512	2.43222	0
0.5300	-16.9873	-6.2109	-16.672	3.04309	0
0.5307	-23.7043	-8.95883	-10.2724	3.95827	0
0.5313	-23.3927	-9.87014	-13.6246	2.73653	0
0.5320	-20.6497	-9.26727	-13.0151	1.21273	0
0.5327	-19.7302	-8.95883	-13.0151	2.73653	0
0.5333	-16.6756	-13.8378	-13.6246	3.95827	0
0.5340	-11.4859	-24.5211	-13.9293	1.82135	0
0.5347	-3.86501	-26.9606	-13.9293	-3.97631	0
0.5353	1.01301	-14.4547	-8.73599	-10.9957	0
0.5360	-1.41821	0.196281	-10.2724	-14.6564	0
0.5367	-5.08062	9.04295	-14.5388	-13.7413	0
0.5373	-5.08062	14.8473	-0.495209	-12.8261	0
0.5380	-5.08062	16.067	7.42813	-9.77396	0
0.5387	-5.08062	10.5711	3.46646	-3.672	0
0.5393	-6.00011	8.74853	29.4078	-2.14594	0
0.5400	-6.91961	17.5952	53.8254	-6.41754	0
0.5407	-3.2572	27.6616	23.605	-5.50236	0
0.5413	3.45981	28.8814	-10.2724	-2.45025	0
0.5420	6.20272	21.8713	-5.68855	-7.33273	0
0.5427	5.59491	12.0993	-2.94586	-14.0478	0
0.5433	4.98711	1.10759	-9.34548	-13.1326	0
0.5440	5.2988	-8.95883	-5.38381	-10.0805	0
0.5447	7.73002	-12.9265	-3.55535	-9.77396	0
0.5453	10.4885	-13.5294	-4.46958	-7.63929	0
0.5460	8.64952	-13.235	-2.94586	-3.36543	0
0.5467	2.2442	-10.7814	-3.86009	0.601856	0
0.5473	-1.41821	-6.81376	-1.42214	3.65397	0
0.5480	-0.810405	-1.33191	-1.42214	4.87346	0
0.5487	-0.202601	6.30904	-3.55535	4.26258	0
0.5493	1.3247	9.65983	4.68544	2.73653	0
0.5500	9.56901	9.96828	4.38069	0.295293	0
0.5507	19.9484	11.4965	-4.77432	1.51704	0
0.5513	22.3796	8.44009	17.5101	6.70382	0
0.5520	22.9874	7.8232	41.3055	10.0625	0
0.5527	27.5694	29.4982	16.2784	9.45162	0
0.5533	28.785	53.3043	-14.2341	8.53644	0
0.5540	25.1226	50.5564	-11.4914	7.01038	0
0.5547	22.0835	31.9377	-5.9933	5.48433	0
0.5553	19.6367	11.188	-6.60279	5.48433	0
0.5560	18.4211	-13.235	-5.07907	4.56915	0
0.5567	20.5562	-28.7972	-7.82176	4.56915	0
0.5573	19.0289	-30.017	-4.77432	5.48433	0
0.5580	12.9197	-30.017	-0.799953	4.56915	0
0.5587	9.56901	-26.9606	-4.46958	3.3474	0
0.5593	6.8261	-18.1139	0.114279	1.82135	0
0.5600	1.3247	-13.5294	5.29493	-1.83938	0
0.5607	-0.498711	-12.0152	-0.495209	-3.06113	0
0.5613	0.405203	-7.1222	6.20916	-0.313326	0
0.5620	-1.41821	-2.55165	12.6215	-0.619889	0
0.5627	-3.55331	0.813165	7.12339	-2.75456	0
0.5633	-6.60792	0.504723	27.5793	-3.06113	0
0.5640	-12.1093	-11.7068	50.1558	-3.672	0
0.5647	-13.9327	-29.0917	19.948	-4.58718	0
0.5653	-12.1093	-39.1721	-15.7578	-1.83938	0
0.5660	-15.7717	-41.92	-9.95497	1.21273	0
0.5667	-22.4732	-39.775	-3.86009	1.51704	0
0.5673	-25.8395	-30.3254	-11.4914	1.51704	0
0.5680	-28.5824	-18.1139	-9.65023	2.12791	0
0.5687	-33.1643	-4.68271	-8.43125	0.906165	0
0.5693	-35.5955	7.52878	-13.0151	-1.23076	0
0.5700	-35.5955	14.8473	-13.9293	-2.75456	0
0.5707	-34.3799	16.9783	-9.95497	-3.97631	0
0.5713	-33.4604	18.5065	-7.51702	-5.19805	0
0.5720	-35.2994	17.2868	-12.1009	-6.41754	0
0.5727	-35.5955	12.7162	-13.3199	-6.41754	0
0.5733	-30.4058	8.44009	-1.72688	-5.50236	0
0.5740	-25.2316	7.22034	-2.03163	-5.50236	0
0.5747	-21.5692	7.52878	-7.51702	-6.11323	0
0.5753	-18.5146	9.35139	22.0812	-7.33273	0
0.5760	-15.1483	11.188	45.8894	-8.24791	0
0.5767	-9.66252	14.2304	15.9737	-7.9436	0
0.5773	-2.02601	20.0347	-13.9293	-9.46965	0
0.5780	1.3247	24.3108	-7.51702	-10.9957	0
0.5787	1.01301	26.1334	-2.64111	-9.46965	0
0.5793	1.63639	26.7503	-5.38381	-9.16534	0
0.5800	2.2442	23.0911	-3.55535	-10.3848	0
0.5807	6.20272	13.0106	-4.46958	-8.85878	0
0.5813	14.1509	4.16396	-3.55535	-7.33273	0
0.5820	19.6367	0.196281	-2.03163	-8.24791	0
0.5827	22.0835	-1.62633	-5.07907	-7.63929	0
0.5833	27.5694	-3.46296	-0.495209	-5.80667	0
0.5840	33.3669	-5.29959	2.55223	-5.50236	0
0.5847	34.2864	-5.29959	-2.33637	-4.58718	0
0.5853	33.3669	-3.46296	4.68544	-4.58718	0
0.5860	30.9357	-1.62633	9.87879	-6.41754	0
0.5867	27.8811	0.196281	5.29493	-3.36543	0
0.5873	23.9069	3.85552	26.9698	0.601856	0
0.5880	21.164	4.78085	47.4131	-1.83938	0
0.5887	22.3796	0.196281	15.9737	-1.83938	0
0.5893	24.2186	-3.7714	-19.4274	1.82135	0
0.5900	21.4601	-1.62633	-12.7104	1.51704	0
0.5907	18.1094	1.10759	-3.55535	1.82135	0
0.5913	18.4211	2.03291	-7.51702	5.48433	0
0.5920	18.4211	5.38371	-7.51702	5.48433	0
0.5927	16.5821	6.60346	-8.73599	6.0952	0
0.5933	15.9743	2.34135	-9.65023	13.7232	0
0.5940	15.0548	-2.55165	-8.43125	16.471	0
0.5947	11.7041	-2.55165	-9.65023	11.282	0
0.5953	9.56901	-0.715024	-9.65023	10.9777	0
0.5960	7.43391	-1.62633	-13.0151	12.5037	0
0.5967	1.63639	-2.84608	-15.7578	8.53644	0
0.5973	-0.498711	-1.93477	-4.77432	5.78864	0
0.5980	5.59491	-0.715024	-1.1047	7.31469	0
0.5987	7.73002	-1.62633	-6.60279	8.22987	0
0.5993	0.405203	-3.15452	16.9006	8.84075	0
0.6000	-3.2572	-3.15452	37.6486	9.75593	0
0.6007	0.405203	-2.55165	8.96455	9.14731	0
0.6013	1.3247	-1.62633	-20.9512	7.62126	0
0.6020	-1.41821	-3.46296	-15.7578	4.87346	0
0.6027	-2.33771	-6.51934	-11.1866	1.82135	0
0.6033	-2.33771	-6.51934	-13.9293	2.12791	0
0.6040	-3.55331	-5.90245	-11.4914	3.3474	0
0.6047	-4.47281	-7.1222	-13.9293	0.906165	0
0.6053	-6.00011	-5.90245	-15.1483	-1.83938	0
0.6060	-10.2703	-7.43064	-12.4056	-0.924199	0
0.6067	-14.2444	-21.7732	-12.1009	-0.313326	0
0.6073	-17.2834	-35.5129	-8.43125	-0.313326	0
0.6080	-19.7302	-32.148	-8.43125	-0.924199	0
0.6087	-20.9459	-21.7732	-12.4056	-0.924199	0
0.6093	-21.2575	-8.65039	-4.16483	0.906165	0
0.6100	-19.4186	20.3431	-2.03163	0.906165	0
0.6107	-16.6756	58.1833	-7.51702	-1.83938	0
0.6113	-18.5146	71.6146	18.4243	-2.14594	0
0.6120	-22.4732	52.0846	41.3055	-3.36543	0
0.6127	-19.7302	22.1657	12.6215	-8.55447	0
0.6133	-13.3249	-1.62633	-16.672	-10.0805	0
0.6140	-10.8781	-19.6421	-11.1866	-7.02842	0
0.6147	-9.35083	-30.9283	-10.8819	-6.72185	0
0.6153	-6.00011	-31.2367	-16.3673	-7.33273	0
0.6160	-3.86501	-24.2127	-10.2724	-5.50236	0
0.6167	-1.41821	-17.2026	-6.90753	-2.75456	0
0.6173	-0.498711	-12.6181	-6.90753	1.82135	0
0.6180	0.716897	-5.29959	-4.77432	7.31469	0
0.6187	8.33782	2.94422	-4.46958	7.31469	0
0.6193	17.1899	5.69215	0.419023	3.65397	0
0.6200	16.286	2.94422	0.723767	3.65397	0
0.6207	12.6236	2.34135	-3.2506	6.39951	0
0.6213	13.2314	2.94422	7.42813	7.31469	0
0.6220	11.3924	0.504723	12.6215	6.39951	0
0.6227	8.04171	0.196281	5.29493	5.78864	0
0.6233	7.12221	1.10759	27.2746	8.22987	0
0.6240	8.33782	-2.55165	50.1558	9.14731	0
0.6247	9.56901	-6.81376	19.6433	6.70382	0
0.6253	9.56901	-6.2109	-16.3673	7.31469	0
0.6260	7.73002	-3.46296	-11.7961	10.6711	0
0.6267	11.0963	-0.715024	-5.38381	10.0625	0
0.6273	16.8938	1.41603	-9.34548	7.62126	0
0.6280	17.7977	3.5611	-7.51702	6.39951	0
0.6287	18.7172	5.38371	-8.43125	4.26258	0
0.6293	19.6367	4.78085	-11.1866	3.95827	0
0.6300	15.9743	3.85552	-9.04074	4.87346	0
0.6307	14.1509	2.94422	-8.73599	2.12791	0
0.6313	16.5821	-7.1222	-8.43125	-0.924199	0
0.6320	12.6236	-22.6845	-9.65023	-0.00901657	0
0.6327	4.67541	-27.2691	-9.65023	-0.00901657	0
0.6333	4.06761	-21.1703	2.24749	-2.45025	0
0.6340	5.90661	-15.366	6.20916	-2.75456	0
0.6347	2.54031	-8.34195	0.114279	-2.14594	0
0.6353	-1.41821	-0.406582	22.0812	-2.14594	0
0.6360	-2.63382	4.16396	42.8292	-0.00901657	0
0.6367	-1.7299	8.13165	14.4499	-0.00901657	0
0.6373	-0.810405	12.4078	-16.9768	-1.23076	0
0.6380	-1.41821	12.0993	-13.9293	-0.619889	0
0.6387	-2.94551	11.188	-10.2724	-1.23076	0
0.6393	-4.16112	12.7162	-10.5772	-4.58718	0
0.6400	-5.68842	12.0993	-3.86009	-3.97631	0
0.6407	-4.78451	10.2627	-3.2506	-1.83938	0
0.6413	-2.33771	9.96828	-5.9933	-3.672	0
0.6420	-3.55331	9.35139	-5.38381	-3.06113	0
0.6427	-4.16112	8.74853	-7.21227	-0.313326	0
0.6433	-1.41821	8.74853	-5.07907	-1.83938	0
0.6440	-3.55331	5.69215	-5.68855	-2.75456	0
0.6447	-7.82353	0.196281	-10.8819	-0.00901657	0
0.6453	-7.52742	-3.46296	-1.1047	1.21273	0
0.6460	-7.52742	-6.2109	6.20916	1.51704	0
0.6467	-11.4859	-6.51934	2.24749	2.12791	0
0.6473	-14.2444	-3.46296	22.386	1.21273	0
0.6480	-14.8522	-9.56169	41.915	-0.00901657	0
0.6487	-14.2444	-26.0493	12.3167	-2.14594	0
0.6493	-11.4859	-30.9283	-20.9512	-6.41754	0
0.6500	-10.2703	-22.0816	-16.9768	-6.41754	0
0.6507	-10.8781	-15.366	-12.4056	-3.97631	0
0.6513	-12.7171	-8.95883	-15.7578	-6.41754	0
0.6520	-17.2834	-0.715024	-12.7104	-6.41754	0
0.6527	-24.0005	5.38371	-11.1866	-2.14594	0
0.6533	-28.8941	20.3431	-9.34548	-2.75456	0
0.6540	-31.3253	51.4677	-7.21227	-3.97631	0
0.6547	-30.1097	73.4372	-11.1866	-1.83938	0
0.6553	-29.1902	69.1751	-9.04074	-2.45025	0
0.6560	-27.9746	45.9718	-6.60279	-4.58718	0
0.6567	-22.177	13.3191	-9.34548	-3.97631	0
0.6573	-13.621	-15.6744	2.55223	-4.28062	0
0.6580	-5.08062	-29.7085	12.012	-3.672	0
0.6587	2.2442	-34.896	8.05032	-0.619889	0
0.6593	2.2442	-38.8637	30.9315	-1.83938	0
0.6600	1.3247	-35.5129	55.0444	-4.58718	0
0.6607	12.3119	-26.3577	24.2145	-1.23076	0
0.6613	26.0421	-16.2773	-11.1866	-0.00901657	0
0.6620	30.0162	-5.59401	-5.07907	-3.97631	0
0.6627	30.3123	3.85552	-0.190465	-5.50236	0
0.6633	29.0967	7.52878	-6.60279	-4.28062	0
0.6640	23.2991	6.30904	-2.33637	-3.672	0
0.6647	20.5562	4.16396	-0.495209	-2.75456	0
0.6653	19.6367	2.63578	-2.33637	-1.83938	0
0.6660	14.1509	3.5611	-0.190465	-1.83938	0
0.6667	9.86512	6.00059	-0.190465	-2.75456	0
0.6673	9.56901	7.22034	0.419023	-3.672	0
0.6680	7.73002	3.85552	-1.72688	-3.672	0
0.6687	6.51441	-3.7714	-4.46958	-1.83938	0
0.6693	7.73002	-7.73908	4.38069	-0.924199	0
0.6700	7.73002	-2.84608	5.29493	0.295293	0
0.6707	6.20272	2.94422	0.419023	1.82135	0
0.6713	3.45981	1.10759	27.2746	0.906165	0
0.6720	-2.63382	-1.33191	48.9368	-0.313326	0
0.6727	-4.16112	-0.715024	15.6689	1.82135	0
0.6733	1.3247	-2.84608	-14.8436	3.65397	0
0.6740	2.2442	-6.2109	-5.9933	3.65397	0
0.6747	-2.63382	-6.2109	-3.55535	4.87346	0
0.6753	-4.78451	-4.99115	-8.43125	6.70382	0
0.6760	-2.33771	-3.46296	-2.33637	9.14731	0
0.6767	1.63639	-1.93477	-2.94586	10.6711	0
0.6773	3.7715	-4.37426	-4.77432	7.31469	0
0.6780	2.852	-7.1222	0.114279	3.65397	0
0.6787	2.54031	-4.37426	-2.94586	5.18002	0
0.6793	3.1637	-1.02347	-5.68855	7.31469	0
0.6800	-1.7299	-0.715024	-2.33637	5.48433	0
0.6807	-6.60792	-0.406582	-2.94586	3.65397	0
0.6813	-2.94551	-1.33191	2.85698	3.65397	0
0.6820	2.54031	-2.55165	8.05032	3.65397	0
0.6827	1.3247	-2.24321	4.38069	2.43222	0
0.6833	-2.33771	-3.46296	23.605	-0.619889	0
0.6840	-3.55331	-3.15452	44.3656	-3.97631	0
0.6847	-3.2572	0.504723	15.9737	-3.672	0
0.6853	-4.16112	0.504723	-20.6464	-0.00901657	0
0.6860	-7.52742	-1.62633	-15.4531	3.04309	0
0.6867	-10.582	1.10759	-5.68855	2.43222	0
0.6873	-13.3249	2.63578	-13.3199	0.295293	0
0.6880	-16.6756	-2.24321	-14.2341	-0.619889	0
0.6887	-18.2029	-4.68271	-10.2724	0.601856	0
0.6893	-18.8107	-2.55165	-10.2724	0.601856	0
0.6900	-19.1224	-1.02347	-9.95497	-1.83938	0
0.6907	-16.9873	0.196281	-8.12651	-3.672	0
0.6913	-15.46	-1.62633	-5.68855	-3.36543	0
0.6920	-17.2834	-5.90245	-7.51702	-2.75456	0
0.6927	-17.5951	-7.1222	-6.60279	-2.14594	0
0.6933	-15.46	-3.46296	4.38069	-3.672	0
0.6940	-12.4054	-2.24321	1.02851	-7.9436	0
0.6947	-10.2703	-3.46296	-8.73599	-9.16534	0
0.6953	-10.582	-1.93477	17.5101	-3.97631	0
0.6960	-9.95863	0.196281	42.8292	0.906165	0
0.6967	-2.33771	1.41603	13.5357	0.906165	0
0.6973	4.06761	5.69215	-18.5005	-0.924199	0
0.6980	4.67541	11.7909	-10.2724	-1.83938	0
0.6987	6.8261	11.7909	-4.46958	-4.28062	0
0.6993	9.25732	5.69215	-9.04074	-8.85878	0
0.7000	5.2988	1.41603	-3.86009	-9.16534	0
0.7007	2.54031	0.196281	-1.72688	-7.02842	0
0.7013	5.59491	-2.84608	-2.03163	-10.6891	0
0.7020	9.56901	-6.81376	1.33326	-13.4369	0
0.7027	12.3119	-7.1222	0.114279	-9.46965	0
0.7033	13.8392	-4.68271	0.419023	-6.41754	0
0.7040	12.0002	-5.59401	1.638	-5.50236	0
0.7047	9.56901	-9.56169	-0.495209	-3.36543	0
0.7053	9.56901	-9.56169	5.90442	0.295293	0
0.7060	10.7846	-2.55165	7.74558	3.65397	0
0.7067	9.86512	5.07527	2.24749	7.31469	0
0.7073	5.90661	7.52878	24.5192	9.45162	0
0.7080	5.90661	7.22034	46.4989	10.3668	0
0.7087	11.3924	9.35139	14.4499	11.282	0
0.7093	12.3119	11.188	-22.7796	10.9777	0
0.7100	8.96121	6.00059	-17.5863	9.14731	0
0.7107	8.64952	-0.715024	-9.65023	8.22987	0
0.7113	8.64952	-2.55165	-13.6246	5.78864	0
0.7120	4.3793	-3.46296	-10.2724	1.82135	0
0.7127	3.7715	-6.81376	-6.29804	-0.00901657	0
0.7133	7.43391	-5.90245	-4.77432	-0.00901657	0
0.7140	8.96121	-1.62633	-3.86009	-0.00901657	0
0.7147	8.96121	-1.02347	-6.29804	2.73653	0
0.7153	9.25732	-1.33191	-3.55535	4.56915	0
0.7160	5.90661	1.10759	-2.64111	2.73653	0
0.7167	0.716897	1.72447	-5.38381	1.82135	0
0.7173	-0.498711	-0.406582	4.07595	3.3474	0
0.7180	1.3247	-0.715024	8.35506	2.43222	0
0.7187	0.405203	0.813165	4.38069	0.295293	0
0.7193	-2.02601	1.10759	29.1031	0.906165	0
0.7200	-4.47281	1.72447	48.0226	0.906165	0
0.7207	-5.08062	2.94422	13.5357	0.295293	0
0.7213	-3.55331	-0.715024	-17.891	1.82135	0
0.7220	-4.16112	-11.7068	-9.65023	3.3474	0
0.7227	-7.21572	-19.9366	-5.9933	2.43222	0
0.7233	-7.52742	-18.1139	-9.65023	-0.00901657	0
0.7240	-5.68842	-7.43064	-4.16483	-0.924199	0
0.7247	-4.78451	3.85552	-5.68855	0.295293	0
0.7253	-4.16112	15.4641	-6.60279	-1.53507	0
0.7260	-3.86501	31.3209	0.723767	-5.19805	0
0.7267	-1.1221	42.3126	0.114279	-3.06113	0
0.7273	2.2442	35.597	-2.94586	0.906165	0
0.7280	-0.202601	18.5065	-2.64111	-0.00901657	0
0.7287	-5.68842	2.34135	-3.86009	-1.53507	0
0.7293	-5.08062	-19.3337	1.638	-0.619889	0
0.7300	-1.7299	-43.1398	2.55223	-0.00901657	0
0.7307	-2.33771	-51.0751	-1.1047	0.601856	0
0.7313	-6.00011	-41.6116	22.9955	-1.23076	0
0.7320	-8.74302	-29.0917	44.9751	-5.50236	0
0.7327	-7.82353	-16.2773	18.7291	-6.41754	0
0.7333	-4.16112	-2.55165	-13.0151	-4.89149	0
0.7340	-4.16112	8.13165	-10.5772	-5.50236	0
0.7347	-4.16112	13.936	-4.16483	-5.19805	0
0.7353	-1.7299	14.8473	-3.55535	-3.672	0
0.7360	-1.7299	12.4078	-1.72688	-5.50236	0
0.7367	-1.1221	15.1557	-3.55535	-6.72185	0
0.7373	2.852	24.3108	-1.1047	-5.80667	0
0.7380	2.2442	31.3209	2.55223	-4.58718	0
0.7387	0.405203	29.4982	-1.1047	-3.672	0
0.7393	3.1637	21.2544	-0.190465	-3.672	0
0.7400	4.06761	11.188	-1.72688	-3.672	0
0.7407	0.716897	5.07527	-9.34548	-5.50236	0
0.7413	1.3247	4.47241	-1.1047	-8.55447	0
0.7420	2.2442	6.9119	5.59967	-7.63929	0
0.7427	-1.41821	9.04295	0.419023	-2.75456	0
0.7433	-4.78451	8.44009	22.9955	0.295293	0
0.7440	-4.16112	2.94422	46.4989	2.12791	0
0.7447	-1.7299	-1.62633	16.2784	3.3474	0
0.7453	-1.41821	3.25266	-16.3673	2.73653	0
0.7460	-4.16112	5.07527	-9.34548	3.65397	0
0.7467	-4.16112	-11.7068	-6.60279	5.48433	0
0.7473	-2.33771	-31.5452	-14.2341	2.73653	0
0.7480	-4.16112	-32.7649	-7.51702	1.21273	0
0.7487	-6.91961	-21.7732	-1.42214	2.43222	0
0.7493	-7.82353	-9.56169	-3.2506	0.906165	0
0.7500	-6.91961	1.72447	-4.46958	0.906165	0
0.7507	-3.2572	9.96828	-3.86009	2.73653	0
0.7513	-2.94551	13.936	-1.1047	-0.313326	0
0.7520	-7.82353	15.7586	-2.94586	-0.924199	0
0.7527	-10.2703	15.7586	-4.77432	5.78864	0
0.7533	-6.91961	13.6275	5.90442	7.92557	0
0.7540	-5.68842	10.8796	8.96455	5.48433	0
0.7547	-8.74302	11.188	5.29493	5.48433	0
0.7553	-12.4054	12.4078	30.322	4.26258	0
0.7560	-12.4054	5.38371	49.851	0.906165	0
0.7567	-7.82353	-3.7714	18.7291	-1.23076	0
0.7573	-3.86501	-0.715024	-12.4056	-4.58718	0
0.7580	-6.00011	2.03291	-8.43125	-4.58718	0
0.7587	-10.8781	-3.7714	-2.94586	1.51704	0
0.7593	-17.5951	1.41603	-3.86009	3.95827	0
0.7600	-26.1356	19.7263	-1.72688	2.43222	0
0.7607	-31.3253	28.8814	-4.16483	4.87346	0
0.7613	-29.5019	24.9137	-5.68855	8.84075	0
0.7620	-26.4473	14.5388	-5.9933	7.31469	0
0.7627	-26.7434	-1.02347	-8.73599	2.73653	0
0.7633	-25.2316	-14.1463	-2.64111	-0.00901657	0
0.7640	-18.2029	-22.6845	0.723767	-2.14594	0
0.7647	-9.66252	-30.017	-4.46958	-3.672	0
0.7653	2.2442	-30.017	2.55223	-5.19805	0
0.7660	16.8938	-22.9929	6.20916	-5.50236	0
0.7667	22.3796	-19.0252	-0.190465	-4.58718	0
0.7673	17.7977	-16.2773	20.8623	-2.75456	0
0.7680	20.8523	-11.0899	41.3055	-2.14594	0
0.7687	30.624	-7.43064	10.793	-2.14594	0
0.7693	32.4474	-5.29959	-21.5606	-3.672	0
0.7700	28.785	-3.15452	-15.4531	-3.672	0
0.7707	26.9616	-1.93477	-11.1866	-1.83938	0
0.7713	22.9874	0.504723	-15.4531	-3.672	0
0.7720	19.6367	4.78085	-8.43125	-7.33273	0
0.7727	22.3796	5.69215	-4.16483	-5.80667	0
0.7733	26.9616	1.41603	-7.51702	-3.06113	0
0.7740	29.4084	-3.46296	-9.65023	-3.97631	0
0.7747	28.4889	-4.37426	-10.8819	-2.75456	0
0.7753	23.9069	-1.33191	-7.21227	1.21273	0
0.7760	18.1094	4.16396	-7.51702	1.21273	0
0.7767	15.9743	9.65983	-12.1009	0.601856	0
0.7773	15.9743	14.2304	-2.94586	3.04309	0
0.7780	14.7587	16.9783	3.46646	3.3474	0
0.7787	13.2314	15.4641	-0.799953	1.82135	0
0.7793	11.3924	11.7909	23.605	2.73653	0
0.7800	11.3924	10.2627	48.3273	3.04309	0
0.7807	15.0548	7.52878	18.1196	1.21273	0
0.7813	17.5016	1.10759	-14.8436	2.12791	0
0.7820	14.1509	-4.99115	-4.77432	4.56915	0
0.7827	8.64952	-7.43064	1.33326	4.26258	0
0.7833	6.51441	-10.487	-6.60279	2.43222	0
0.7840	7.73002	-12.9265	-3.2506	0.601856	0
0.7847	10.1768	-11.3983	-1.1047	0.601856	0
0.7853	9.56901	-8.04753	-3.86009	2.12791	0
0.7860	4.98711	-7.1222	-2.33637	2.43222	0
0.7867	0.716897	-5.29959	-3.2506	1.21273	0
0.7873	-2.02601	-0.715024	-3.2506	0.295293	0
0.7880	-6.91961	1.41603	-3.2506	-0.313326	0
0.7887	-10.582	-1.62633	-6.29804	0.601856	0
0.7893	-9.35083	-0.715024	-0.495209	2.12791	0
0.7900	-6.91961	14.8473	3.16172	0.295293	0
0.7907	-6.29622	33.7744	0.419023	-0.00901657	0
0.7913	-6.00011	39.5647	22.386	1.82135	0
0.7920	-5.39231	28.8814	42.8292	1.21273	0
0.7927	-5.08062	9.04295	14.4499	-0.619889	0
0.7933	-5.08062	-12.0152	-19.4274	0.295293	0
0.7940	-4.16112	-25.7409	-17.2815	0.906165	0
0.7947	-1.41821	-30.9283	-12.1009	2.12791	0
0.7953	1.63639	-32.7649	-14.5388	4.26258	0
0.7960	1.01301	-31.5452	-13.3199	3.04309	0
0.7967	-3.2572	-25.124	-13.9293	1.51704	0
0.7973	-5.08062	-17.4971	-13.0151	3.3474	0
0.7980	-6.00011	-12.6181	-11.1866	3.04309	0
0.7987	-8.74302	-9.87014	-12.1009	0.601856	0
0.7993	-11.4859	-8.04753	-6.60279	0.906165	0
0.8000	-13.9327	-6.2109	-7.51702	1.82135	0
0.8007	-15.46	-4.37426	-16.672	1.21273	0
0.8013	-13.3249	-4.37426	-8.43125	-0.00901657	0
0.8020	-10.582	-3.7714	-1.72688	-2.75456	0
0.8027	-14.2444	-0.715024	-9.04074	-4.58718	0
0.8033	-17.9068	0.813165	12.012	-3.97631	0
0.8040	-16.0678	-2.24321	38.2581	-4.89149	0
0.8047	-11.7976	-5.29959	10.793	-6.11323	0
0.8053	-9.66252	-5.29959	-23.6938	-4.28062	0
0.8060	-8.44691	-5.29959	-14.8436	-2.14594	0
0.8067	-6.29622	-6.2109	-5.07907	-2.45025	0
0.8073	-3.2572	-4.37426	-11.1866	-3.672	0
0.8080	-2.94551	1.72447	-10.8819	-4.58718	0
0.8087	-4.78451	6.00059	-10.2724	-4.58718	0
0.8093	-2.63382	8.74853	-13.9293	-3.672	0
0.8100	3.1637	14.8473	-15.7578	-4.28062	0
0.8107	4.06761	19.4318	-15.4531	-5.19805	0
0.8113	-1.7299	20.0347	-13.0151	-2.75456	0
0.8120	-5.08062	20.946	-14.5388	-2.14594	0
0.8127	-4.16112	22.1657	-16.0625	-3.97631	0
0.8133	-2.63382	18.1981	-6.60279	-2.45025	0
0.8140	-0.498711	9.96828	-3.86009	1.51704	0
0.8147	-0.498711	2.03291	-6.29804	2.73653	0
0.8153	-4.16112	-3.7714	18.1196	3.04309	0
0.8160	-3.55331	-6.51934	36.1249	1.21273	0
0.8167	1.9325	-8.04753	7.12339	-3.672	0
0.8173	1.63639	-10.1786	-19.11	-3.97631	0
0.8180	0.716897	-11.7068	-11.7961	-0.00901657	0
0.8187	3.7715	-11.3983	-9.04074	-0.619889	0
0.8193	1.3247	-9.26727	-13.9293	-1.53507	0
0.8200	-4.16112	-6.51934	-10.2724	1.82135	0
0.8207	-1.41821	-4.07984	-9.34548	2.43222	0
0.8213	0.405203	-3.46296	-7.51702	-0.00901657	0
0.8220	-2.02601	-4.07984	-4.77432	0.601856	0
0.8227	0.405203	-3.46296	-7.82176	0.906165	0
0.8233	1.01301	-1.02347	-5.68855	-0.00901657	0
0.8240	-6.60792	1.41603	-2.64111	0.906165	0
0.8247	-9.66252	2.34135	-7.21227	2.73653	0
0.8253	-6.60792	2.03291	-2.33637	2.12791	0
0.8260	-3.86501	1.10759	2.85698	3.04309	0
0.8267	-1.7299	-0.406582	1.02851	4.26258	0
0.8273	-2.02601	-0.715024	22.0812	2.73653	0
0.8280	-3.2572	0.196281	41.915	0.601856	0
0.8287	-0.498711	-0.715024	12.9262	-0.619889	0
0.8293	2.2442	-3.46296	-21.2559	-0.924199	0
0.8300	-0.498711	-2.55165	-17.2815	0.295293	0
0.8307	-3.86501	0.196281	-10.5772	1.82135	0
0.8313	-6.00011	-0.715024	-15.4531	1.82135	0
0.8320	-7.21572	-2.24321	-11.7961	3.04309	0
0.8327	-6.00011	-0.715024	-6.90753	4.87346	0
0.8333	-5.39231	-0.715024	-9.34548	3.65397	0
0.8340	-4.78451	-0.715024	-10.8819	0.601856	0
0.8347	0.109093	0.196281	-8.43125	-0.619889	0
0.8353	1.3247	-6.51934	-2.94586	-1.53507	0
0.8360	-3.55331	-19.3337	-4.46958	-3.97631	0
0.8367	-6.00011	-23.6098	-7.51702	-5.19805	0
0.8373	-5.39231	-18.1139	3.16172	-4.58718	0
0.8380	-3.55331	-12.6181	8.05032	-6.41754	0
0.8387	-0.498711	-8.04753	4.07595	-8.55447	0
0.8393	-2.63382	-0.715024	26.9698	-6.41754	0
0.8400	-6.91961	5.69215	49.2416	-3.06113	0
0.8407	-4.78451	9.96828	21.167	-3.06113	0
0.8413	-3.86501	14.8473	-12.4056	-4.28062	0
0.8420	-8.13522	17.5952	-8.43125	-4.89149	0
0.8427	-7.82353	14.8473	-2.33637	-5.19805	0
0.8433	-3.86501	9.96828	-3.86009	-3.36543	0
0.8440	-6.60792	9.04295	2.55223	-0.00901657	0
0.8447	-10.8781	11.188	0.723767	2.43222	0
0.8453	-11.1898	12.4078	-1.42214	3.3474	0
0.8460	-10.2703	12.0993	7.42813	2.73653	0
0.8467	-8.44691	9.96828	4.38069	0.906165	0
0.8473	-4.16112	7.22034	1.02851	-0.313326	0
0.8480	1.63639	13.0106	26.9698	0.906165	0
0.8487	6.51441	24.9137	46.1941	1.21273	0
0.8493	9.86512	21.2544	25.7509	-0.924199	0
0.8500	14.447	-3.46296	-4.16483	-2.14594	0
0.8507	18.7172	-24.2127	-4.16483	-2.45025	0
0.8513	17.5016	-27.2691	24.8239	-2.14594	0
0.8520	14.447	-22.3901	37.6486	-0.924199	0
0.8527	19.0289	-14.1463	9.57404	-1.83938	0
0.8533	22.9874	-2.55165	-18.1958	-4.58718	0
0.8540	17.7977	6.30904	-14.2341	-3.36543	0
0.8547	13.8392	10.8796	-7.51702	-0.00901657	0
0.8553	15.0548	13.936	-10.2724	-0.619889	0
0.8560	13.5275	13.6275	-11.1866	-0.924199	0
0.8567	9.56901	10.2627	-10.5772	1.82135	0
0.8573	7.73002	8.74853	-8.43125	2.73653	0
0.8580	5.90661	9.04295	-7.51702	1.21273	0
0.8587	5.59491	6.00059	-7.51702	1.51704	0
0.8593	9.56901	1.10759	-1.42214	1.21273	0
0.8600	10.7846	0.813165	-2.03163	0.906165	0
0.8607	6.8261	2.94422	-8.12651	2.73653	0
0.8613	5.59491	-0.112161	3.46646	3.65397	0
0.8620	7.73002	-5.29959	9.87879	3.04309	0
0.8627	5.59491	-5.90245	0.723767	3.65397	0
0.8633	1.3247	-6.2109	19.3385	4.87346	0
0.8640	2.852	-8.04753	43.4387	5.48433	0
0.8647	8.64952	-8.34195	12.9262	5.18002	0
0.8653	7.43391	-8.34195	-23.6938	3.3474	0
0.8660	-1.7299	-8.95883	-15.1483	1.82135	0
0.8667	-5.39231	-6.2109	-6.29804	2.12791	0
0.8673	-3.55331	-4.68271	-13.9293	1.51704	0
0.8680	-7.52742	-5.59401	-11.1866	-1.23076	0
0.8687	-12.4054	-4.07984	-5.68855	-0.00901657	0
0.8693	-11.4859	-3.46296	-7.82176	4.56915	0
0.8700	-13.0132	-10.487	-7.51702	6.39951	0
0.8707	-16.9873	-16.2773	-4.46958	4.26258	0
0.8713	-19.1224	-11.7068	-1.42214	4.56915	0
0.8720	-25.2316	-3.7714	-4.46958	6.39951	0
0.8727	-30.7175	2.63578	-5.68855	3.65397	0
0.8733	-24.0005	10.2627	5.29493	-0.619889	0
0.8740	-15.1483	13.0106	7.12339	-0.924199	0
0.8747	-14.8522	-0.715024	3.16172	0.906165	0
0.8753	-11.4859	-19.9366	31.2363	1.21273	0
0.8760	-1.7299	-28.4888	54.7396	-0.924199	0
0.8767	4.67541	-27.2691	24.8239	-4.28062	0
0.8773	8.64952	-22.0816	-8.12651	-6.41754	0
0.8780	12.3119	-14.1463	-5.07907	-7.33273	0
0.8787	10.7846	-6.81376	-2.33637	-6.72185	0
0.8793	6.8261	2.03291	-6.29804	-4.58718	0
0.8800	5.90661	16.067	-3.2506	-3.672	0
0.8807	6.20272	28.5869	-4.46958	-5.50236	0
0.8813	7.12221	32.849	-6.60279	-7.63929	0
0.8820	12.0002	28.2785	-5.68855	-7.9436	0
0.8827	18.4211	15.4641	-7.51702	-7.9436	0
0.8833	19.6367	2.34135	-5.68855	-7.33273	0
0.8840	17.5016	-4.37426	-4.16483	-5.50236	0
0.8847	18.1094	-9.87014	-5.07907	-5.50236	0
0.8853	18.7172	-15.9689	5.59967	-5.50236	0
0.8860	15.3665	-15.366	9.87879	-3.672	0
0.8867	13.2314	-8.95883	3.77121	-1.53507	0
0.8873	10.4885	-4.37426	24.8239	-0.619889	0
0.8880	4.06761	0.196281	46.4989	0.601856	0
0.8887	3.1637	9.35139	18.1196	2.73653	0
0.8893	6.20272	21.2544	-16.9768	4.56915	0
0.8900	2.54031	29.4982	-15.7578	5.78864	0
0.8907	-2.02601	29.8067	-9.04074	7.92557	0
0.8913	-1.41821	28.2785	-8.73599	8.22987	0
0.8920	-4.16112	27.9701	-4.77432	6.0952	0
0.8927	-8.74302	22.7826	-4.16483	5.48433	0
0.8933	-6.00011	11.188	-4.16483	5.18002	0
0.8940	-1.7299	1.10759	-2.94586	3.3474	0
0.8947	-0.498711	-6.2109	-2.94586	2.73653	0
0.8953	3.45981	-11.0899	1.33326	3.95827	0
0.8960	5.90661	-11.7068	0.723767	3.3474	0
0.8967	4.67541	-9.87014	-3.55535	2.73653	0
0.8973	6.8261	-8.95883	6.20916	4.87346	0
0.8980	9.56901	-4.68271	7.74558	6.39951	0
0.8987	6.8261	2.63578	1.638	4.56915	0
0.8993	3.1637	6.30904	28.1888	2.12791	0
0.9000	1.3247	4.47241	51.07	1.21273	0
0.9007	0.405203	1.41603	17.5101	1.82135	0
0.9013	2.2442	-1.33191	-16.672	1.51704	0
0.9020	4.98711	-2.55165	-10.5772	-1.83938	0
0.9027	2.2442	-1.62633	-5.68855	-3.672	0
0.9033	-3.2572	-0.406582	-9.34548	-1.23076	0
0.9040	-3.2572	0.504723	-4.77432	-0.313326	0
0.9047	-0.498711	0.813165	-4.46958	-0.00901657	0
0.9053	-2.94551	-1.62633	-6.60279	2.73653	0
0.9060	-5.68842	-5.29959	-5.07907	4.26258	0
0.9067	-3.86501	-8.65039	-6.90753	2.43222	0
0.9073	-5.08062	-10.7814	-7.51702	3.65397	0
0.9080	-10.582	-9.87014	-9.34548	6.70382	0
0.9087	-13.621	-6.81376	-11.1866	5.48433	0
0.9093	-12.4054	-4.07984	-3.55535	1.82135	0
0.9100	-10.582	-2.84608	-1.42214	-0.924199	0
0.9107	-12.1093	-3.7714	-3.2506	-2.14594	0
0.9113	-19.4186	-5.29959	22.6907	-3.97631	0
0.9120	-23.7043	-4.07984	41.3055	-6.11323	0
0.9127	-18.5146	-2.24321	11.4025	-7.33273	0
0.9133	-14.8522	-1.33191	-19.11	-8.55447	0
0.9140	-16.6756	1.72447	-15.1483	-11.9109	0
0.9147	-14.8522	5.38371	-8.43125	-13.1326	0
0.9153	-11.7976	6.60346	-8.43125	-9.46965	0
0.9160	-12.4054	13.0106	-6.90753	-8.85878	0
0.9167	-8.74302	30.718	-8.73599	-11.6066	0
0.9173	-0.810405	52.0846	-5.68855	-8.24791	0
0.9180	3.1637	64.2821	-2.33637	-2.14594	0
0.9187	7.12221	54.5241	-5.9933	0.295293	0
0.9193	12.0002	19.7263	-1.72688	1.51704	0
0.9200	12.3119	-18.1139	2.24749	1.21273	0
0.9207	11.3924	-40.3918	-3.86009	0.601856	0
0.9213	13.8392	-52.6033	0.723767	0.601856	0
0.9220	16.8938	-58.3936	5.29493	-0.619889	0
0.9227	16.8938	-56.2626	1.33326	-1.83938	0
0.9233	12.9197	-51.3696	21.7765	-0.924199	0
0.9240	8.04171	-45.8877	41.0008	-1.53507	0
0.9247	8.33782	-36.1157	11.0978	-1.83938	0
0.9253	8.64952	-26.0493	-21.5606	1.82135	0
0.9260	2.54031	-19.0252	-14.8436	2.43222	0
0.9267	-1.1221	-12.6181	-6.90753	-1.23076	0
0.9273	1.01301	-8.04753	-11.1866	-1.23076	0
0.9280	1.01301	-5.29959	-9.34548	-0.313326	0
0.9287	-2.33771	-1.62633	-7.51702	-3.672	0
0.9293	-2.94551	2.94422	-9.34548	-6.72185	0
0.9300	-1.41821	5.07527	-9.34548	-7.02842	0
0.9307	0.405203	5.69215	-7.21227	-6.72185	0
0.9313	-0.498711	0.813165	-3.2506	-5.80667	0
0.9320	-4.47281	-11.7068	-6.90753	-4.58718	0
0.9327	-6.91961	-19.9366	-10.2724	-4.58718	0
0.9333	-6.00011	-14.4547	2.55223	-3.672	0
0.9340	-5.08062	-2.84608	7.12339	-4.58718	0
0.9347	-5.68842	7.22034	2.24749	-6.11323	0
0.9353	-6.91961	15.7586	25.4334	-3.672	0
0.9360	-6.00011	19.4318	44.6704	-0.924199	0
0.9367	-2.63382	18.5065	15.3642	-0.924199	0
0.9373	1.9325	19.4318	-15.1483	-0.00901657	0
0.9380	6.8261	21.2544	-11.7961	2.12791	0
0.9387	8.64952	21.8713	-8.43125	2.73653	0
0.9393	4.98711	22.4742	-9.65023	5.78864	0
0.9400	0.405203	19.7263	-6.29804	11.282	0
0.9407	-0.498711	13.0106	-8.12651	10.9777	0
0.9413	-0.498711	9.65983	-7.51702	7.31469	0
0.9420	-2.33771	10.2627	-2.94586	8.53644	0
0.9427	-3.2572	8.74853	-4.77432	10.9777	0
0.9433	-3.55331	5.69215	-4.77432	10.6711	0
0.9440	-3.2572	5.38371	-3.86009	10.0625	0
0.9447	-3.86501	6.30904	-5.07907	7.62126	0
0.9453	-5.08062	5.69215	3.46646	2.73653	0
0.9460	-3.86501	-2.55165	8.05032	0.906165	0
0.9467	-2.02601	-21.7732	5.29493	2.12791	0
0.9473	-6.00011	-37.027	25.7509	0.601856	0
0.9480	-8.13522	-32.7649	41.915	-0.924199	0
0.9487	-3.86501	-18.1139	13.5357	1.51704	0
0.9493	-3.2572	-5.90245	-16.672	2.43222	0
0.9500	-6.91961	4.78085	-13.9293	0.601856	0
0.9507	-6.29622	13.936	-9.95497	0.906165	0
0.9513	-5.08062	17.2868	-12.1009	2.12791	0
0.9520	-5.68842	19.4318	-9.34548	-0.00901657	0
0.9527	-3.2572	21.8713	-7.51702	-2.14594	0
0.9533	-1.7299	20.3431	-5.68855	-2.45025	0
0.9540	-5.08062	14.8473	-6.60279	-3.672	0
0.9547	-6.60792	9.35139	-8.73599	-5.50236	0
0.9553	-6.00011	3.85552	-4.16483	-4.28062	0
0.9560	-9.05472	0.504723	-5.07907	-3.672	0
0.9567	-13.9327	1.41603	-9.95497	-6.72185	0
0.9573	-11.4859	3.25266	-0.495209	-8.24791	0
0.9580	-4.16112	4.78085	1.638	-5.50236	0
0.9587	0.405203	6.9119	-2.64111	-3.97631	0
0.9593	-0.810405	7.52878	24.5192	-5.80667	0
0.9600	-0.810405	5.38371	45.5846	-6.72185	0
0.9607	2.2442	2.34135	13.5357	-5.50236	0
0.9613	4.67541	1.41603	-17.2815	-3.06113	0
0.9620	4.06761	-0.112161	-10.5772	-0.00901657	0
0.9627	3.7715	-3.15452	-6.60279	0.295293	0
0.9633	4.67541	0.504723	-9.34548	-1.83938	0
0.9640	5.90661	13.0106	-6.60279	-1.53507	0
0.9647	3.7715	21.2544	-8.43125	-1.53507	0
0.9653	-3.2572	17.9036	-6.90753	-3.672	0
0.9660	-10.582	7.8232	-3.2506	-3.06113	0
0.9667	-12.1093	-4.37426	-5.9933	-0.619889	0
0.9673	-9.66252	-14.7491	-3.55535	0.295293	0
0.9680	-9.35083	-19.0252	-3.86009	-0.00901657	0
0.9687	-9.35083	-18.1139	-13.0151	-0.313326	0
0.9693	-4.47281	-15.366	-7.51702	0.906165	0
0.9700	2.2442	-8.65039	-0.799953	3.3474	0
0.9707	5.2988	2.34135	-3.86009	2.73653	0
0.9713	4.67541	7.8232	17.2053	1.51704	0
0.9720	6.8261	3.85552	38.2581	3.3474	0
0.9727	12.3119	0.196281	10.793	3.65397	0
0.9733	14.7587	1.10759	-19.4274	2.43222	0
0.9740	13.2314	-0.715024	-15.7578	3.65397	0
0.9747	14.1509	-6.51934	-12.1009	2.73653	0
0.9753	16.8938	-12.0152	-14.2341	1.82135	0
0.9760	15.0548	-15.366	-10.2724	5.48433	0
0.9767	13.2314	-13.8378	-10.5772	7.31469	0
0.9773	12.9197	-11.7068	-10.5772	5.78864	0
0.9780	9.25732	-19.3337	-9.34548	8.84075	0
0.9787	6.51441	-32.148	-11.4914	10.0625	0
0.9793	7.12221	-33.3678	-7.21227	6.39951	0
0.9800	1.01301	-23.3014	-5.9933	6.70382	0
0.9807	-8.74302	-13.235	-12.1009	8.53644	0
0.9813	-7.82353	-4.37426	-3.55535	6.0952	0
0.9820	-3.2572	4.78085	1.94274	5.18002	0
0.9827	-4.78451	9.35139	-4.16483	4.56915	0
0.9833	-8.74302	9.35139	17.2053	-0.313326	0
0.9840	-14.2444	9.65983	39.1723	-3.36543	0
0.9847	-17.9068	9.96828	9.87879	-2.14594	0
0.9853	-16.6756	9.35139	-23.6938	-1.83938	0
0.9860	-17.9068	10.2627	-18.5005	-1.23076	0
0.9867	-24.3122	8.44009	-12.1009	-1.23076	0
0.9873	-23.7043	4.78085	-14.8436	-2.75456	0
0.9880	-17.2834	7.52878	-10.8819	-2.75456	0
0.9887	-16.9873	10.8796	-7.51702	-1.83938	0
0.9893	-20.9459	5.38371	-5.68855	-3.97631	0
0.9900	-21.8654	1.41603	-4.16483	-4.58718	0
0.9907	-21.2575	2.63578	-5.9933	-3.672	0
0.9913	-19.7302	0.504723	-3.86009	-6.11323	0
0.9920	-15.46	2.94422	-4.77432	-6.41754	0
0.9927	-9.95863	16.067	-7.21227	-3.97631	0
0.9933	-4.16112	25.2221	5.29493	-4.28062	0
0.9940	6.51441	22.1657	9.87879	-5.50236	0
0.9947	17.7977	14.5388	4.07595	-3.672	0
0.9953	22.9874	2.94422	27.5793	-1.83938	0
0.9960	25.1226	-10.487	47.4131	-5.50236	0
0.9967	29.7045	-19.9366	15.3642	-8.24791	0
0.9973	33.3669	-25.124	-14.8436	-7.02842	0
0.9980	33.6786	-26.3577	-9.34548	-4.89149	0
0.9987	31.2318	-21.1703	-8.73599	-4.58718	0
0.9993	26.9616	-15.9689	-13.3199	-3.672	0
1.0000	22.3796	-15.366	-6.60279	-3.672	0
1.0007	17.1899	-13.5294	-5.9933	-6.11323	0
1.0013	11.3924	-10.487	-8.73599	-4.58718	0
1.0020	8.04171	-8.34195	-7.82176	1.51704	0
1.0027	9.25732	-5.29959	-10.8819	5.18002	0
1.0033	11.3924	-3.7714	-10.8819	5.78864	0
1.0040	10.4885	-7.1222	-9.34548	6.39951	0
1.0047	8.33782	-8.95883	-11.4914	4.26258	0
1.0053	7.43391	-5.59401	-3.2506	1.82135	0
1.0060	6.8261	-7.73908	3.77121	1.51704	0
1.0067	4.06761	-13.5294	3.46646	0.295293	0
1.0073	0.405203	-12.6181	23.605	-1.83938	0
1.0080	-3.2572	-8.65039	40.0865	-3.672	0
1.0087	-5.08062	-6.2109	13.231	-3.672	0
1.0093	-5.08062	-3.46296	-16.9768	-0.00901657	0
1.0100	-6.00011	0.504723	-15.4531	2.73653	0
1.0107	-5.68842	2.34135	-11.1866	1.51704	0
1.0113	-4.78451	2.34135	-13.9293	2.12791	0
1.0120	-6.29622	4.78085	-12.1009	4.56915	0
1.0127	-9.05472	11.188	-12.1009	2.43222	0
1.0133	-11.4859	17.2868	-12.1009	0.906165	0
1.0140	-14.8522	20.6516	-10.2724	3.3474	0
1.0147	-15.46	22.7826	-11.1866	-0.924199	0
1.0153	-10.582	20.946	-9.04074	-8.24791	0
1.0160	-6.60792	14.5388	-11.1866	-6.41754	0
1.0167	-6.00011	9.96828	-14.8436	-2.45025	0
1.0173	-5.08062	6.9119	-4.16483	-3.97631	0
1.0180	-2.02601	3.25266	1.02851	-5.19805	0
1.0187	-0.810405	3.25266	-0.799953	-4.58718	0
1.0193	-5.08062	4.47241	26.3604	-4.28062	0
1.0200	-7.82353	1.41603	50.1558	-1.83938	0
1.0207	-3.2572	0.196281	21.167	-0.924199	0
1.0213	1.01301	2.94422	-10.5772	-4.28062	0
1.0220	1.01301	2.94422	-4.46958	-5.50236	0
1.0227	4.3793	2.94422	1.02851	-3.672	0
1.0233	9.56901	4.78085	-3.2506	-3.672	0
1.0240	8.64952	3.5611	0.419023	-4.89149	0
1.0247	6.51441	1.10759	0.723767	-3.672	0
1.0253	6.20272	0.196281	-2.03163	-1.23076	0
1.0260	5.2988	-2.55165	0.114279	-0.313326	0
1.0267	6.8261	-2.24321	1.02851	-0.619889	0
1.0273	6.8261	3.25266	1.638	-1.83938	0
1.0280	2.2442	5.07527	-0.190465	-2.45025	0
1.0287	1.9325	2.03291	-3.55535	-0.924199	0
1.0293	5.90661	2.63578	4.38069	2.73653	0
1.0300	6.8261	5.07527	8.65981	6.0952	0
1.0307	4.98711	5.69215	4.68544	6.39951	0
1.0313	2.2442	3.85552	26.0556	5.18002	0
1.0320	-1.1221	1.10759	45.2799	3.65397	0
1.0327	0.405203	-1.62633	16.5832	1.51704	0
1.0333	2.2442	-0.715024	-16.3673	-0.00901657	0
1.0340	-2.63382	1.10759	-13.9293	-0.00901657	0
1.0347	-6.29622	0.196281	-9.34548	-1.23076	0
1.0353	-5.08062	-2.24321	-13.0151	-3.97631	0
1.0360	-5.68842	-3.46296	-10.8819	-3.672	0
1.0367	-7.21572	-4.07984	-9.04074	0.906165	0
1.0373	-6.91961	-7.1222	-6.60279	3.95827	0
1.0380	-7.82353	-8.04753	-4.77432	5.18002	0
1.0387	-8.13522	-3.7714	-5.9933	5.48433	0
1.0393	-6.29622	-5.29959	-1.72688	5.48433	0
1.0400	-8.13522	-12.6181	-0.799953	4.87346	0
1.0407	-12.1093	-4.68271	-4.16483	5.78864	0
1.0413	-11.4859	11.188	8.65981	7.62126	0
1.0420	-7.82353	7.8232	15.9737	7.31469	0
1.0427	-6.29622	-7.43064	7.12339	3.65397	0
1.0433	-8.44691	-15.9689	25.7509	-1.53507	0
1.0440	-7.82353	-25.7409	47.7178	-4.58718	0
1.0447	-1.7299	-34.2791	17.2053	-3.672	0
1.0453	3.1637	-26.0493	-18.8052	-1.53507	0
1.0460	2.2442	-11.7068	-11.7961	0.295293	0
1.0467	1.01301	-8.34195	-2.03163	0.906165	0
1.0473	0.405203	-12.0152	-7.51702	-0.924199	0
1.0480	-2.63382	-16.2773	-9.34548	-2.14594	0
1.0487	-2.33771	-18.7168	-7.51702	-0.924199	0
1.0493	3.1637	-15.366	-7.51702	0.295293	0
1.0500	2.852	-7.73908	-8.73599	-0.00901657	0
1.0507	-1.41821	0.196281	-9.65023	-0.00901657	0
1.0513	1.3247	6.60346	-4.77432	-0.924199	0
1.0520	4.3793	11.188	-5.68855	-2.45025	0
1.0527	-1.1221	15.4641	-9.34548	-3.36543	0
1.0533	-3.86501	21.2544	4.38069	-4.89149	0
1.0540	3.1637	23.3855	10.793	-6.41754	0
1.0547	7.73002	20.946	3.16172	-3.06113	0
1.0553	4.98711	17.5952	25.7509	3.65397	0
1.0560	3.1637	12.0993	47.4131	6.70382	0
1.0567	2.852	9.35139	16.5832	7.31469	0
1.0573	2.54031	15.1557	-13.9293	6.39951	0
1.0580	4.3793	18.8149	-5.07907	2.12791	0
1.0587	5.90661	13.936	-1.42214	-2.75456	0
1.0593	2.852	17.5952	-8.73599	-0.619889	0
1.0600	-0.498711	30.4096	-4.16483	6.39951	0
1.0607	1.63639	31.3209	-0.190465	9.14731	0
1.0613	2.2442	20.3431	-2.03163	8.22987	0
1.0620	-0.202601	11.188	-2.03163	6.70382	0
1.0627	1.63639	3.85552	-1.72688	3.95827	0
1.0633	4.67541	-1.62633	-0.190465	0.906165	0
1.0640	2.852	-0.406582	-2.33637	0.295293	0
1.0647	1.63639	1.72447	-3.86009	1.82135	0
1.0653	4.06761	0.504723	6.81865	2.43222	0
1.0660	5.2988	2.63578	9.2693	0.906165	0
1.0667	3.7715	4.47241	3.16172	-1.23076	0
1.0673	1.63639	0.504723	24.5192	-0.313326	0
1.0680	-0.202601	-3.7714	44.3656	2.43222	0
1.0687	0.405203	-6.2109	15.0594	0.906165	0
1.0693	2.852	-11.7068	-17.5863	-0.924199	0
1.0700	5.59491	-17.8055	-15.1483	2.43222	0
1.0707	6.8261	-19.3337	-10.5772	3.3474	0
1.0713	4.67541	-17.2026	-13.3199	-1.53507	0
1.0720	1.01301	-14.4547	-10.5772	-3.06113	0
1.0727	-0.202601	-11.0899	-9.34548	-1.53507	0
1.0733	-1.41821	-9.87014	-8.12651	-2.75456	0
1.0740	-2.33771	-12.6181	-8.12651	-3.97631	0
1.0747	-0.498711	-11.7068	-10.5772	-3.36543	0
1.0753	-1.7299	-7.43064	-6.60279	-4.58718	0
1.0760	-7.21572	-5.29959	-5.9933	-4.58718	0
1.0767	-8.74302	-4.07984	-10.2724	-2.75456	0
1.0773	-6.29622	-2.84608	0.114279	-3.672	0
1.0780	-6.00011	-11.0899	4.99018	-3.06113	0
1.0787	-7.52742	-25.4324	-1.72688	1.21273	0
1.0793	-10.2703	-30.6199	22.386	0.906165	0
1.0800	-11.4859	-25.7409	45.5846	-2.75456	0
1.0807	-7.82353	-17.2026	14.7547	-1.23076	0
1.0813	-3.2572	-8.04753	-17.5863	-0.313326	0
1.0820	-3.2572	-1.33191	-9.34548	-3.97631	0
1.0827	-2.33771	2.63578	-4.77432	-3.06113	0
1.0833	-1.1221	7.52878	-11.1866	0.906165	0
1.0840	-4.16112	10.2627	-7.82176	-0.924199	0
1.0847	-6.00011	9.04295	-7.21227	-4.58718	0
1.0853	-4.78451	9.35139	-8.43125	-3.672	0
1.0860	-5.08062	11.4965	-3.86009	-2.75456	0
1.0867	-5.39231	10.2627	-4.77432	-3.672	0
1.0873	-3.55331	8.74853	-7.51702	-5.50236	0
1.0880	-3.2572	10.5711	-7.82176	-7.33273	0
1.0887	-2.63382	10.8796	-7.21227	-6.41754	0
1.0893	0.405203	9.04295	0.419023	-2.75456	0
1.0900	5.90661	9.35139	1.94274	1.82135	0
1.0907	9.56901	10.2627	0.114279	4.87346	0
1.0913	6.51441	6.30904	22.9955	5.48433	0
1.0920	0.405203	-0.715024	39.1723	3.95827	0
1.0927	0.405203	-4.99115	11.0978	1.82135	0
1.0933	2.852	-4.07984	-16.0625	2.12791	0
1.0940	2.2442	-1.93477	-12.4056	5.18002	0
1.0947	2.54031	0.196281	-9.34548	5.18002	0
1.0953	2.54031	4.16396	-10.2724	-1.53507	0
1.0960	1.3247	4.78085	-8.43125	-4.58718	0
1.0967	2.2442	2.03291	-10.8819	-0.924199	0
1.0973	2.2442	0.813165	-7.51702	-0.00901657	0
1.0980	-1.7299	0.813165	-2.64111	-1.83938	0
1.0987	-4.47281	-1.02347	-5.9933	-0.313326	0
1.0993	-5.08062	-0.715024	-2.64111	-0.619889	0
1.1000	-9.66252	1.72447	0.723767	-3.672	0
1.1007	-19.4186	1.10759	-4.77432	-1.23076	0
1.1013	-25.2316	-0.112161	3.16172	1.82135	0
1.1020	-21.5692	2.34135	7.74558	-2.75456	0
1.1027	-15.7717	6.30904	-1.1047	-6.41754	0
1.1033	-16.9873	8.44009	19.3385	-3.36543	0
1.1040	-16.9873	8.44009	43.7562	-1.53507	0
1.1047	-12.1093	7.52878	14.4499	-3.672	0
1.1053	-9.66252	6.9119	-21.5606	-3.672	0
1.1060	-9.95863	4.16396	-15.7578	-2.14594	0
1.1067	-9.66252	0.813165	-8.73599	-3.672	0
1.1073	-9.35083	2.94422	-14.2341	-5.50236	0
1.1080	-7.52742	6.30904	-11.4914	-6.41754	0
1.1087	-3.2572	4.78085	-10.5772	-6.41754	0
1.1093	1.3247	2.94422	-12.4056	-4.89149	0
1.1100	5.59491	2.94422	-9.65023	-1.83938	0
1.1107	8.33782	1.10759	-8.43125	2.12791	0
1.1113	8.96121	1.41603	-6.90753	5.48433	0
1.1120	10.1768	5.38371	-7.51702	3.65397	0
1.1127	10.1768	3.85552	-9.04074	0.906165	0
1.1133	8.64952	-1.33191	2.24749	5.18002	0
1.1140	11.3924	-0.715024	7.12339	9.75593	0
1.1147	14.1509	1.72447	1.638	7.31469	0
1.1153	8.64952	0.504723	24.5192	4.87346	0
1.1160	2.852	-1.62633	47.4131	5.18002	0
1.1167	7.43391	-3.46296	19.0338	4.87346	0
1.1173	12.6236	-5.59401	-14.2341	5.48433	0
1.1180	10.7846	-6.2109	-9.04074	7.01038	0
1.1187	8.64952	-6.2109	-3.2506	5.48433	0
1.1193	9.86512	-7.1222	-7.51702	1.82135	0
1.1200	10.4885	-7.43064	-4.77432	0.906165	0
1.1207	11.0963	-7.73908	-3.86009	2.73653	0
1.1213	13.5275	-8.65039	-4.16483	4.56915	0
1.1220	14.1509	-8.95883	-3.86009	4.87346	0
1.1227	14.1509	-9.26727	-6.60279	4.56915	0
1.1233	12.3119	-8.34195	-3.86009	3.3474	0
1.1240	6.20272	-4.68271	-2.03163	1.21273	0
1.1247	3.45981	-3.7714	-7.21227	0.295293	0
1.1253	8.04171	-5.90245	0.419023	1.82135	0
1.1260	14.7587	-5.59401	7.74558	3.3474	0
1.1267	20.5562	-4.37426	4.38069	2.73653	0
1.1273	22.9874	-3.7714	23.605	1.82135	0
1.1280	19.325	-2.84608	42.8292	2.73653	0
1.1287	16.8938	-4.37426	15.3642	2.73653	0
1.1293	20.2445	-7.43064	-17.5863	1.21273	0
1.1300	19.6367	-8.95883	-15.4531	-0.313326	0
1.1307	15.3665	-12.6181	-8.43125	-1.83938	0
1.1313	14.1509	-11.7068	-9.34548	-2.14594	0
1.1320	13.8392	2.94422	-9.34548	-2.45025	0
1.1327	12.9197	19.7263	-11.1866	-3.06113	0
1.1333	11.3924	21.5629	-7.21227	-2.75456	0
1.1340	7.43391	13.936	-3.55535	-0.924199	0
1.1347	3.45981	4.47241	-7.51702	-2.14594	0
1.1353	3.1637	-6.51934	-4.16483	-5.50236	0
1.1360	2.2442	-15.9689	0.723767	-6.41754	0
1.1367	-2.33771	-20.8619	-1.1047	-4.58718	0
1.1373	-6.00011	-23.3014	6.5139	-3.06113	0
1.1380	-6.91961	-20.8619	9.87879	-0.924199	0
1.1387	-8.74302	-13.235	4.38069	-1.23076	0
1.1393	-12.7171	-3.46296	26.6651	-6.11323	0
1.1400	-12.4054	3.85552	47.4131	-8.24791	0
1.1407	-6.91961	4.47241	18.1196	-4.89149	0
1.1413	-4.78451	-1.93477	-14.2341	-3.36543	0
1.1420	-5.08062	-8.04753	-9.95497	-5.50236	0
1.1427	-4.47281	-12.3096	-5.68855	-4.89149	0
1.1433	-5.39231	-16.5858	-10.2724	-2.75456	0
1.1440	-6.91961	-17.2026	-7.82176	-3.672	0
1.1447	-4.47281	-13.235	-7.51702	-4.58718	0
1.1453	-3.86501	-9.87014	-8.43125	-3.672	0
1.1460	-5.08062	-4.68271	-7.82176	-4.28062	0
1.1467	-4.16112	2.63578	-8.12651	-6.11323	0
1.1473	-5.68842	6.9119	-3.86009	-6.11323	0
1.1480	-9.66252	11.4965	-3.86009	-3.97631	0
1.1487	-8.74302	16.3755	-5.07907	-0.924199	0
1.1493	-7.52742	6.60346	7.42813	0.906165	0
1.1500	-8.74302	-13.5294	10.1835	0.601856	0
1.1507	-7.82353	-22.0816	3.46646	1.82135	0
1.1513	-8.74302	-16.2773	27.2746	3.65397	0
1.1520	-13.3249	-6.51934	45.8894	-0.00901657	0
1.1527	-13.0132	6.60346	12.6215	-2.45025	0
1.1533	-9.66252	19.4318	-18.8052	0.295293	0
1.1540	-10.582	25.839	-13.0151	0.906165	0
1.1547	-11.4859	29.1898	-9.34548	-0.924199	0
1.1553	-7.52742	31.3209	-11.7961	1.82135	0
1.1560	-4.78451	29.4982	-10.8819	7.31469	0
1.1567	-4.16112	24.3108	-13.9293	9.14731	0
1.1573	-2.33771	20.0347	-10.2724	7.31469	0
1.1580	0.405203	15.7586	-4.77432	5.78864	0
1.1587	1.3247	13.3191	-9.95497	5.78864	0
1.1593	0.405203	13.6275	-8.73599	5.48433	0
1.1600	-2.63382	13.936	-5.38381	2.73653	0
1.1607	-5.39231	12.0993	-8.43125	0.906165	0
1.1613	-5.68842	7.8232	-0.190465	3.3474	0
1.1620	-3.2572	4.78085	3.77121	4.87346	0
1.1627	-1.41821	5.69215	-2.33637	3.65397	0
1.1633	-6.29622	7.22034	19.948	2.12791	0
1.1640	-13.3249	2.94422	40.3913	-0.313326	0
1.1647	-11.7976	-1.33191	9.2693	-3.06113	0
1.1653	-5.08062	-0.112161	-21.5606	-2.75456	0
1.1660	-2.63382	0.813165	-14.2341	-0.313326	0
1.1667	-5.08062	-1.02347	-9.65023	-1.53507	0
1.1673	-7.52742	-1.62633	-12.1009	-3.36543	0
1.1680	-8.44691	-0.715024	-5.38381	-2.14594	0
1.1687	-5.39231	-0.112161	-3.86009	-0.924199	0
1.1693	-1.41821	-0.715024	-4.16483	-0.00901657	0
1.1700	-2.02601	-0.715024	-1.42214	1.21273	0
1.1707	-3.55331	-0.112161	-2.33637	-0.00901657	0
1.1713	-3.55331	-0.406582	0.114279	-1.83938	0
1.1720	-6.00011	-1.93477	1.94274	-0.924199	0
1.1727	-9.35083	-2.55165	0.114279	-0.619889	0
1.1733	-7.82353	-4.07984	7.74558	-1.83938	0
1.1740	-2.02601	-7.73908	8.96455	-0.924199	0
1.1747	3.45981	-8.04753	3.77121	-1.23076	0
1.1753	2.852	-5.29959	28.7983	-3.36543	0
1.1760	-1.1221	-7.1222	49.2416	-2.45025	0
1.1767	0.405203	-12.0152	17.5101	-0.924199	0
1.1773	4.67541	-12.6181	-14.8436	-0.619889	0
1.1780	6.8261	-9.87014	-9.65023	0.295293	0
1.1787	7.12221	-4.37426	-5.9933	-0.924199	0
1.1793	6.51441	1.41603	-9.65023	-3.672	0
1.1800	3.7715	-2.24321	-5.38381	-2.45025	0
1.1807	1.3247	-8.04753	-4.77432	-0.00901657	0
1.1813	0.405203	-6.51934	-5.38381	-0.924199	0
1.1820	1.63639	-6.2109	-4.16483	-0.924199	0
1.1827	2.852	-10.1786	-6.90753	0.601856	0
1.1833	-0.810405	-11.3983	-3.2506	1.21273	0
1.1840	-6.91961	-11.3983	0.114279	1.51704	0
1.1847	-7.82353	-6.51934	-3.55535	0.906165	0
1.1853	-6.29622	9.35139	4.99018	-0.313326	0
1.1860	-6.00011	26.7503	12.3167	-1.53507	0
1.1867	-7.21572	33.7744	6.20916	-3.672	0
1.1873	-9.05472	29.8067	24.8239	-7.33273	0
1.1880	-7.21572	11.188	46.8036	-7.33273	0
1.1887	-2.94551	-13.8378	16.9006	-3.672	0
1.1893	-5.08062	-28.1804	-20.6464	-2.75456	0
1.1900	-12.1093	-32.7649	-15.1483	-5.80667	0
1.1907	-14.8522	-34.2791	-5.38381	-7.33273	0
1.1913	-12.4054	-30.9283	-10.5772	-5.50236	0
1.1920	-8.74302	-20.8619	-9.34548	-5.80667	0
1.1927	-6.29622	-4.68271	-5.38381	-8.24791	0
1.1933	-7.82353	11.7909	-4.77432	-7.33273	0
1.1940	-10.582	17.5952	-5.38381	-3.36543	0
1.1947	-8.44691	15.1557	-6.29804	0.906165	0
1.1953	-3.55331	15.4641	-4.77432	4.56915	0
1.1960	0.405203	15.7586	-6.60279	4.56915	0
1.1967	2.852	12.7162	-8.12651	3.65397	0
1.1973	3.45981	11.7909	0.723767	7.01038	0
1.1980	8.33782	12.0993	1.94274	10.9777	0
1.1987	17.1899	10.2627	-1.1047	10.6711	0
1.1993	19.6367	8.44009	26.3604	9.14731	0
1.2000	15.6626	6.00059	47.1083	6.0952	0
1.2007	15.3665	4.78085	15.6689	1.82135	0
1.2013	16.5821	6.30904	-14.5388	1.82135	0
1.2020	15.0548	7.22034	-8.12651	3.3474	0
1.2027	15.9743	5.07527	-5.9933	3.95827	0
1.2033	16.8938	3.85552	-11.1866	5.48433	0
1.2040	17.1899	3.85552	-5.07907	5.18002	0
1.2047	19.6367	4.47241	-0.799953	3.04309	0
1.2053	17.7977	5.38371	-2.64111	1.51704	0
1.2060	12.9197	5.69215	-5.38381	-0.619889	0
1.2067	13.2314	3.5611	-7.51702	-1.23076	0
1.2073	14.447	-0.406582	-4.46958	1.21273	0
1.2080	8.64952	-3.46296	-5.07907	2.73653	0
1.2087	6.51441	-4.99115	-6.90753	3.3474	0
1.2093	8.64952	-5.59401	3.77121	5.48433	0
1.2100	6.51441	-5.29959	3.77121	3.95827	0
1.2107	4.06761	-5.29959	-4.77432	-0.313326	0
1.2113	3.1637	-4.37426	19.948	-1.83938	0
1.2120	0.109093	-1.02347	41.0008	-1.83938	0
1.2127	-2.63382	1.10759	9.87879	-2.14594	0
1.2133	-2.02601	-2.24321	-20.0369	-1.53507	0
1.2140	-2.33771	-3.7714	-14.2341	-1.83938	0
1.2147	-2.33771	-0.715024	-11.1866	-2.45025	0
1.2153	-2.94551	-0.715024	-13.0151	-0.924199	0
1.2160	-5.08062	-2.55165	-9.34548	-0.619889	0
1.2167	-5.39231	-1.02347	-9.95497	-1.83938	0
1.2173	-4.78451	-0.406582	-6.60279	-0.313326	0
1.2180	-6.00011	-1.02347	-1.72688	-0.619889	0
1.2187	-4.78451	1.10759	-4.46958	-3.672	0
1.2193	-2.33771	2.03291	-1.1047	-2.75456	0
1.2200	-5.68842	0.813165	1.02851	-0.00901657	0
1.2207	-9.66252	-0.112161	-3.86009	-0.924199	0
1.2213	-9.05472	-1.33191	6.20916	-2.45025	0
1.2220	-8.74302	-2.55165	12.6215	-1.83938	0
1.2227	-11.7976	-1.33191	2.55223	-3.06113	0
1.2233	-17.2834	-1.33191	22.386	-5.80667	0
1.2240	-18.5146	-3.46296	48.3273	-5.50236	0
1.2247	-11.1898	-4.37426	19.6433	-2.45025	0
1.2253	-5.68842	-4.07984	-16.9768	0.295293	0
1.2260	-9.05472	-4.37426	-12.7104	0.601856	0
1.2267	-12.4054	-5.59401	-6.90753	-1.53507	0
1.2273	-12.7171	-5.59401	-11.7961	-4.28062	0
1.2280	-11.7976	1.41603	-9.65023	-5.19805	0
1.2287	-6.29622	13.936	-10.5772	-3.97631	0
1.2293	-1.7299	11.7909	-11.1866	-3.672	0
1.2300	-5.39231	-13.5294	-5.9933	-5.19805	0
1.2307	-9.66252	-40.0834	-7.51702	-3.97631	0
1.2313	-9.35083	-48.3272	-8.43125	-0.924199	0
1.2320	-9.05472	-43.7426	-6.90753	-0.619889	0
1.2327	-7.21572	-34.5875	-8.43125	-0.924199	0
1.2333	-3.2572	-20.245	-2.03163	0.906165	0
1.2340	0.109093	-4.07984	1.02851	0.906165	0
1.2347	2.2442	7.52878	-3.2506	-1.83938	0
1.2353	1.9325	11.4965	18.4243	-3.06113	0
1.2360	0.405203	9.35139	40.0865	-3.06113	0
1.2367	2.2442	4.16396	11.4025	-3.672	0
1.2373	4.98711	-0.715024	-23.6938	-3.06113	0
1.2380	3.45981	-1.33191	-19.4274	-2.14594	0
1.2387	3.7715	-0.715024	-9.95497	-1.83938	0
1.2393	6.8261	-1.33191	-10.5772	-1.23076	0
1.2400	6.8261	2.03291	-9.04074	-0.619889	0
1.2407	4.3793	6.60346	-10.2724	-0.924199	0
1.2413	1.9325	7.52878	-9.65023	-0.924199	0
1.2420	-1.41821	9.04295	-6.29804	-0.00901657	0
1.2427	-4.16112	12.4078	-7.21227	1.21273	0
1.2433	-3.86501	15.7586	-5.07907	2.12791	0
1.2440	-2.33771	19.4318	-5.07907	1.82135	0
1.2447	0.109093	20.6516	-9.65023	0.906165	0
1.2453	6.8261	15.1557	-0.799953	0.906165	0
1.2460	15.0548	10.8796	6.5139	1.51704	0
1.2467	15.6626	12.0993	3.16172	1.82135	0
1.2473	8.64952	11.188	21.7765	3.65397	0
1.2480	7.73002	9.35139	38.5628	4.56915	0
1.2487	13.2314	13.936	11.4025	0.906165	0
1.2493	12.9197	17.5952	-17.5863	0.906165	0
1.2500	7.43391	13.936	-13.9293	4.56915	0
1.2507	4.98711	10.2627	-11.1866	5.18002	0
1.2513	4.3793	9.35139	-14.5388	4.26258	0
1.2520	1.9325	5.69215	-10.2724	5.78864	0
1.2527	0.716897	2.34135	-9.65023	5.48433	0
1.2533	3.1637	2.03291	-11.1866	2.12791	0
1.2540	4.98711	0.813165	-9.65023	1.82135	0
1.2547	2.852	-1.02347	-10.2724	2.43222	0
1.2553	0.716897	-1.62633	-8.43125	2.12791	0
1.2560	3.1637	-2.24321	-8.43125	2.73653	0
1.2567	4.67541	-1.62633	-10.8819	2.73653	0
1.2573	2.852	-2.55165	-1.1047	1.82135	0
1.2580	1.63639	-4.68271	1.94274	2.73653	0
1.2587	2.2442	-3.46296	-3.2506	3.3474	0
1.2593	1.9325	-1.02347	20.8623	3.95827	0
1.2600	1.01301	-2.55165	43.134	3.65397	0
1.2607	1.3247	-4.68271	13.8405	1.21273	0
1.2613	1.9325	-2.84608	-17.5863	1.21273	0
1.2620	2.54031	-1.62633	-13.3199	3.65397	0
1.2627	2.54031	-2.55165	-10.5772	3.04309	0
1.2633	3.1637	-4.99115	-14.5388	1.82135	0
1.2640	3.45981	-6.81376	-9.95497	1.82135	0
1.2647	0.716897	-6.2109	-8.73599	-1.53507	0
1.2653	-1.41821	-4.99115	-9.04074	-4.58718	0
1.2660	0.405203	-5.29959	-6.60279	-4.28062	0
1.2667	0.405203	-4.99115	-7.21227	-4.58718	0
1.2673	-2.33771	-5.90245	-3.86009	-2.75456	0
1.2680	-0.202601	-8.65039	-4.46958	1.51704	0
1.2687	1.01301	-7.73908	-10.2724	2.73653	0
1.2693	-3.2572	-3.7714	-2.94586	0.295293	0
1.2700	-2.63382	-2.55165	0.723767	-1.83938	0
1.2707	-0.202601	-1.02347	-3.86009	-4.28062	0
1.2713	-5.39231	0.504723	21.7765	-5.19805	0
1.2720	-9.66252	-0.715024	46.4989	-4.28062	0
1.2727	-5.68842	3.25266	17.2053	-5.50236	0
1.2733	-2.33771	17.5952	-15.7578	-7.33273	0
1.2740	-2.33771	25.5306	-11.7961	-6.41754	0
1.2747	-2.33771	20.946	-8.43125	-6.41754	0
1.2753	-4.47281	11.188	-10.8819	-6.41754	0
1.2760	-6.00011	-8.04753	-5.38381	-0.924199	0
1.2767	-3.2572	-37.3355	-6.60279	6.0952	0
1.2773	0.405203	-55.6457	-7.21227	7.01038	0
1.2780	2.2442	-55.6457	-2.64111	4.26258	0
1.2787	1.63639	-50.1498	-2.94586	3.04309	0
1.2793	-2.63382	-44.9624	0.114279	3.65397	0
1.2800	-2.63382	-35.5129	2.55223	4.87346	0
1.2807	4.67541	-20.245	-2.94586	5.18002	0
1.2813	6.8261	-1.02347	5.59967	2.73653	0
1.2820	2.2442	13.0106	13.8405	0.601856	0
1.2827	0.109093	11.188	7.74558	0.906165	0
1.2833	-2.02601	3.85552	27.2746	1.82135	0
1.2840	-7.82353	1.10759	49.851	1.51704	0
1.2847	-10.2703	0.813165	19.0338	1.82135	0
1.2853	-8.44691	0.196281	-16.0625	1.21273	0
1.2860	-10.582	2.94422	-8.73599	0.295293	0
1.2867	-13.3249	6.60346	-4.16483	0.906165	0
1.2873	-10.8781	7.22034	-12.4056	-0.619889	0
1.2880	-8.74302	7.52878	-9.04074	-3.672	0
1.2887	-7.21572	10.8796	-8.43125	-3.672	0
1.2893	-4.16112	13.6275	-13.0151	-3.672	0
1.2900	-1.7299	12.0993	-10.2724	-4.58718	0
1.2907	-3.2572	10.2627	-7.51702	-1.23076	0
1.2913	-5.68842	12.0993	-5.68855	3.04309	0
1.2920	-3.2572	16.3755	-5.07907	1.82135	0
1.2927	2.852	19.4318	-4.77432	-2.75456	0
1.2933	4.98711	20.3431	4.68544	-5.19805	0
1.2940	3.1637	17.9036	7.12339	-3.06113	0
1.2947	1.9325	12.0993	4.68544	0.295293	0
1.2953	-0.498711	6.9119	30.0173	-0.00901657	0
1.2960	-2.94551	5.38371	49.851	-2.14594	0
1.2967	-0.498711	4.47241	20.5575	-0.924199	0
1.2973	0.109093	2.03291	-10.2724	-0.00901657	0
1.2980	-5.68842	0.196281	-8.12651	0.601856	0
1.2987	-7.82353	1.41603	-3.86009	1.82135	0
1.2993	-4.16112	5.07527	-2.33637	-0.313326	0
1.3000	-1.41821	9.35139	0.723767	-3.06113	0
1.3007	-0.498711	10.8796	-5.38381	-2.14594	0
1.3013	-1.7299	8.13165	-4.46958	-3.672	0
1.3020	-3.55331	3.85552	3.46646	-6.41754	0
1.3027	-1.41821	3.85552	-1.1047	-3.06113	0
1.3033	2.2442	6.60346	-2.33637	0.601856	0
1.3040	2.54031	7.22034	1.638	-2.45025	0
1.3047	2.852	2.34135	-0.190465	-3.36543	0
1.3053	8.33782	-2.55165	4.68544	-0.619889	0
1.3060	16.8938	-4.07984	8.05032	0.295293	0
1.3067	20.5562	-4.37426	4.99018	0.906165	0
1.3073	14.7587	-5.29959	25.4334	0.906165	0
1.3080	7.12221	-4.99115	43.134	-1.23076	0
1.3087	6.8261	-3.46296	13.5357	-1.53507	0
1.3093	9.56901	-3.46296	-18.8052	1.82135	0
1.3100	8.04171	0.813165	-14.5388	2.12791	0
1.3107	4.06761	12.0993	-7.51702	-0.924199	0
1.3113	2.2442	20.946	-9.04074	-3.36543	0
1.3120	2.2442	16.9783	-7.21227	-3.672	0
1.3127	1.9325	6.60346	-6.90753	-0.619889	0
1.3133	0.405203	-1.62633	-4.77432	2.73653	0
1.3140	1.3247	-8.95883	-3.2506	0.295293	0
1.3147	3.45981	-17.2026	-7.51702	-2.75456	0
1.3153	2.54031	-21.7732	-4.46958	-1.83938	0
1.3160	-1.1221	-21.7732	-2.94586	-2.14594	0
1.3167	-2.63382	-17.2026	-9.34548	-4.28062	0
1.3173	-1.1221	-9.26727	-1.42214	-2.75456	0
1.3180	1.3247	-5.29959	6.81865	-1.83938	0
1.3187	1.9325	-4.68271	1.638	-4.58718	0
1.3193	0.405203	-1.62633	22.0812	-5.19805	0
1.3200	0.405203	1.10759	47.4131	-4.89149	0
1.3207	4.06761	-0.112161	19.0338	-5.80667	0
1.3213	6.20272	-0.406582	-16.9768	-3.97631	0
1.3220	6.51441	0.813165	-11.1866	-2.14594	0
1.3227	5.2988	-1.62633	-2.94586	-2.75456	0
1.3233	2.2442	-4.07984	-7.82176	-0.00901657	0
1.3240	0.405203	-2.55165	-4.46958	3.65397	0
1.3247	1.9325	-1.93477	-2.03163	0.906165	0
1.3253	1.3247	-4.07984	-5.38381	-1.83938	0
1.3260	-0.498711	-4.37426	-5.07907	0.295293	0
1.3267	-0.202601	-2.55165	-4.77432	0.295293	0
1.3273	0.716897	0.813165	-3.86009	-3.06113	0
1.3280	1.01301	4.78085	-4.77432	-4.58718	0
1.3287	1.3247	4.78085	-9.65023	-3.672	0
1.3293	-0.202601	-0.406582	-5.38381	-1.53507	0
1.3300	-0.498711	-3.46296	-1.72688	-0.313326	0
1.3307	0.716897	-2.84608	-2.33637	-0.313326	0
1.3313	-1.41821	-2.55165	20.8623	1.51704	0
1.3320	-4.16112	-3.46296	39.1723	5.18002	0
1.3327	-3.2572	-7.43064	9.87879	5.48433	0
[truncated: 55,798 more rows]
