# Supplementary material for: Identification of Haptic Based Guiding Using Hard Reins
Source: PLoS One. 2015 Jul 22;10(7):e0132020. doi: 10.1371/journal.pone.0132020 (PMC4511788; doi:10.1371/journal.pone.0132020)
Supplement: S4 File — (ZIP) [file pone.0132020.s004.zip › EMGData2/Subject15/T14/t14.txt]

0.0000	-0.916288	25.8504	36.1327	-13.3309	0
0.0007	-1.22172	17.0039	6.22491	-7.22654	0
0.0013	1.22172	8.45749	-28.8673	-0.207588	0
0.0020	3.05429	3.5786	-19.3977	5.5905	0
0.0027	0.916288	0.222273	-6.89501	9.2531	0
0.0033	0	-1.00023	-5.67824	13.8303	0
0.0040	0.916288	2.04491	2.25719	18.7117	0
0.0047	-0.916288	6.01249	9.89284	22.3743	0
0.0053	-1.52715	7.54617	16.2941	26.6474	0
0.0060	1.52715	6.62374	18.7453	30.6141	0
0.0067	2.138	7.23499	16.6115	31.835	0
0.0073	-0.610859	9.98006	23.63	31.835	0
0.0080	-0.916288	12.125	25.7637	30.9204	0
0.0087	0.305429	14.5589	18.1281	24.2056	0
0.0093	0.916288	15.4813	25.4463	13.8303	0
0.0100	1.83258	10.2912	28.8144	8.64266	0
0.0107	0.916288	6.01249	19.045	6.81136	0
0.0113	-2.44343	-1.00023	41.0174	0.0966005	0
0.0120	-2.44343	-31.2183	61.4731	-9.97452	0
0.0127	0.916288	-74.2392	19.3448	-15.7726	0
0.0133	2.44343	-93.777	-24.8996	-20.9603	0
0.0140	1.22172	-88.8981	-24.2824	-27.3688	0
0.0147	0.305429	-80.3517	-23.9826	-31.946	0
0.0153	-0.610859	-65.7039	-31.6183	-33.4731	0
0.0160	-2.138	-40.676	-31.9181	-34.3877	0
0.0167	-1.83258	-15.9592	-37.7198	-34.694	0
0.0173	0.305429	2.96735	-39.8535	-36.5253	0
0.0180	0.305429	18.2264	-33.1348	-38.3545	0
0.0187	-1.52715	27.3841	-33.1348	-32.8627	0
0.0193	-3.35972	30.4292	-31.3009	-22.4853	0
0.0200	-5.78708	36.5306	-27.6506	-13.3309	0
0.0207	-5.1923	49.6558	-27.3332	-6.31192	0
0.0213	-1.22172	54.8459	-12.0795	-1.7347	0
0.0220	0	37.7531	-1.09333	3.45295	0
0.0227	-3.66515	11.8138	-1.71053	11.999	0
0.0233	-6.09251	-4.35655	30.0312	19.018	0
0.0240	-4.27601	-13.2141	61.7729	21.1535	0
0.0247	-1.22172	-23.5832	32.7822	26.3411	0
0.0253	-0.610859	-30.9071	-1.71053	32.4454	0
0.0260	-1.52715	-26.3283	7.14189	33.9705	0
0.0267	-0.305429	-14.4255	15.3771	33.6663	0
0.0273	1.83258	-3.44523	11.7268	33.6663	0
0.0280	-0.610859	10.2912	14.7775	31.5308	0
0.0287	-1.83258	21.8828	15.6945	25.7307	0
0.0293	2.74886	9.98006	15.3771	17.7971	0
0.0300	6.41401	-18.7043	14.7775	13.5241	0
0.0307	3.97058	-30.2958	8.97585	11.6928	0
0.0313	1.22172	-22.0606	7.14189	4.67382	0
0.0320	0	-14.7367	0.12344	-6.31192	0
0.0327	-1.52715	-8.63531	-10.2455	-12.7204	0
0.0333	-1.83258	5.10117	-1.39311	-17.2977	0
0.0340	0.610859	21.5827	-1.39311	-25.2333	0
0.0347	1.83258	25.2391	-16.0472	-31.0314	0
0.0353	-0.610859	9.36881	6.54232	-33.1669	0
0.0360	-3.05429	-8.32413	28.5147	-34.0835	0
0.0367	-1.83258	-9.54663	-13.9135	-31.946	0
0.0373	0.305429	-1.00023	-54.8074	-29.5043	0
0.0380	-1.52715	5.71242	-45.038	-29.8105	0
0.0387	-5.49773	10.2912	-38.3193	-26.1479	0
0.0393	-6.09251	14.8701	-42.9042	-19.129	0
0.0400	-5.1923	20.3602	-34.9688	-14.2455	0
0.0407	-5.1923	27.3841	-27.9504	-9.05784	0
0.0413	-3.05429	30.4292	-21.5491	-0.818021	0
0.0420	-1.52715	29.5179	-12.6967	6.20093	0
0.0427	-4.27601	27.9842	-10.8627	13.8303	0
0.0433	-6.09251	24.6279	-5.67824	21.7639	0
0.0440	-5.49773	20.9715	1.65762	25.7307	0
0.0447	-5.78708	23.1053	5.92512	28.1724	0
0.0453	-2.74886	28.5954	21.796	32.1413	0
0.0460	2.74886	29.2067	31.8652	33.6663	0
0.0467	3.05429	27.6841	27.2803	32.7496	0
0.0473	0	26.7728	49.8698	31.5308	0
0.0480	0.610859	23.1053	74.2756	29.6995	0
0.0487	2.138	17.9152	41.6346	25.7307	0
0.0493	1.22172	15.7814	1.65762	18.4075	0
0.0500	1.22172	14.8701	3.17417	10.4719	0
0.0507	3.35972	11.2026	6.22491	7.4218	0
0.0513	3.97058	8.76867	-1.71053	4.36963	0
0.0520	2.44343	7.54617	-2.92729	-3.25975	0
0.0527	2.138	4.8011	-6.89501	-10.8891	0
0.0533	1.22172	1.74484	-11.1625	-17.9081	0
0.0540	-0.305429	0.522342	-12.9965	-22.4853	0
0.0547	1.22172	2.96735	-20.0149	-23.7062	0
0.0553	4.27601	8.15742	-21.2317	-27.0646	0
0.0560	3.66515	8.45749	-21.2317	-31.946	0
0.0567	0.916288	3.87867	-27.3332	-31.0314	0
0.0573	0.610859	-1.00023	-18.4984	-29.2001	0
0.0580	1.22172	-7.10163	-9.32854	-30.1147	0
0.0587	0.305429	-14.1255	-14.2132	-23.0957	0
0.0593	-0.305429	-14.4255	6.84211	-13.6351	0
0.0600	0	-12.2917	32.7822	-9.97452	0
0.0607	2.44343	-14.4255	5.30792	-6.61611	0
0.0613	5.49773	-16.2593	-30.3839	1.01328	0
0.0620	4.88687	-14.7367	-22.1487	6.50512	0
0.0627	2.138	-12.2917	-10.2455	8.64266	0
0.0633	0.610859	-10.7691	-10.2455	13.5241	0
0.0640	-0.610859	-11.3804	-1.09333	20.2388	0
0.0647	-0.610859	-10.1579	6.22491	26.0369	0
0.0653	-1.52715	-1.92266	8.97585	27.562	0
0.0660	-3.05429	4.8011	12.6438	26.6474	0
0.0667	-2.44343	2.04491	14.4601	25.1202	0
0.0673	-0.916288	-3.44523	18.1281	23.9014	0
0.0680	-3.05429	-5.89024	18.1281	21.4597	0
0.0687	-3.35972	-8.32413	16.2941	17.4909	0
0.0693	0.305429	-13.5142	27.5977	11.999	0
0.0700	0.305429	-19.9268	27.8975	5.28425	0
0.0707	-1.52715	-22.3607	14.7775	-0.818021	0
0.0713	-0.916288	-28.162	36.4324	-4.78686	0
0.0720	-2.138	-58.6801	58.4224	-10.2787	0
0.0727	-3.97058	-104.757	20.2618	-17.9081	0
0.0733	-1.52715	-128.563	-23.6829	-20.9603	0
0.0740	-0.305429	-123.373	-25.5168	-20.9603	0
0.0747	-2.138	-110.559	-25.8166	-24.6229	0
0.0753	-1.22172	-93.1658	-32.2179	-29.2001	0
0.0760	0.305429	-66.3041	-29.4845	-29.2001	0
0.0767	-1.83258	-36.0972	-32.2179	-31.0314	0
0.0773	-3.35972	-5.89024	-33.752	-34.0835	0
0.0780	-2.44343	24.3278	-28.8673	-32.2522	0
0.0787	-3.05429	46.9107	-29.4845	-29.2001	0
0.0793	-6.70337	60.6472	-26.7336	-25.8437	0
0.0800	-7.92509	70.7162	-23.0657	-19.129	0
0.0807	-5.1923	76.2063	-24.2824	-13.0267	0
0.0813	-3.35972	71.6275	-12.9965	-7.22654	0
0.0820	-2.44343	62.4699	-2.31009	3.14877	0
0.0827	0	58.8135	1.34021	13.5241	0
0.0833	-0.916288	63.3923	33.0819	19.018	0
0.0840	-3.35972	67.9711	61.4731	25.7307	0
0.0847	1.52715	61.2585	32.4824	33.9705	0
0.0853	6.71944	43.2432	-2.01031	38.854	0
0.0860	6.71944	28.5954	4.39094	40.3811	0
0.0867	7.63573	23.1053	12.6438	40.0748	0
0.0873	7.63573	13.6476	9.27564	38.2435	0
0.0880	3.97058	-2.5228	11.7268	35.8018	0
0.0887	3.66515	-12.2917	15.0773	31.2246	0
0.0893	6.71944	-14.4255	16.6115	23.5952	0
0.0900	5.80316	-16.2593	12.6438	15.9658	0
0.0907	4.58144	-16.8705	6.22491	10.1677	0
0.0913	7.63573	-13.2141	10.4924	4.98006	0
0.0920	7.94116	-9.8467	6.22491	0.0966005	0
0.0927	4.27601	-7.10163	-6.27781	-4.48062	0
0.0933	2.138	-4.35655	2.57461	-10.2787	0
0.0940	2.138	-4.35655	5.30792	-19.129	0
0.0947	0.610859	-6.80156	-10.2455	-24.927	0
0.0953	-1.52715	-8.32413	11.4094	-27.675	0
0.0960	-2.44343	-8.93538	34.9159	-31.946	0
0.0967	-1.52715	-8.93538	-5.67824	-33.7773	0
0.0973	0.305429	-6.19031	-45.6552	-30.1147	0
0.0980	1.52715	-3.44523	-35.2686	-27.3688	0
0.0987	0.610859	-4.05648	-30.3839	-25.5375	0
0.0993	-1.22172	-4.35655	-36.8028	-18.2143	0
0.1000	-1.52715	-1.61148	-28.2501	-11.8058	0
0.1007	-0.610859	-0.388978	-23.9826	-10.8891	0
0.1013	0.305429	-2.5228	-24.2824	-6.31192	0
0.1020	-0.610859	-4.35655	-16.0472	3.7592	0
0.1027	-1.52715	-3.44523	-8.41156	12.9136	0
0.1033	-1.83258	-2.22273	-1.09333	19.3222	0
0.1040	-6.39794	-2.5228	1.34021	24.2056	0
0.1047	-9.75766	-6.19031	2.25719	26.3411	0
0.1053	-5.1923	-10.7691	19.6622	26.6474	0
0.1060	0.305429	-9.8467	28.5147	30.31	0
0.1067	-0.305429	-4.66774	21.796	35.4976	0
0.1073	-1.83258	-4.05648	46.819	35.1914	0
0.1080	-1.52715	-6.80156	73.0589	31.835	0
0.1087	0	-3.44523	38.5838	27.8682	0
0.1093	3.66515	1.13359	0.74064	19.3222	0
0.1100	4.58144	-2.5228	4.39094	8.64266	0
0.1107	1.83258	-4.05648	5.00814	3.14877	0
0.1113	0.305429	-0.70016	-3.22708	-0.207588	0
0.1120	-0.916288	-3.13405	-2.01031	-7.22654	0
0.1127	-2.44343	-6.80156	-5.97803	-15.7726	0
0.1133	-0.610859	-4.35655	-11.1625	-23.402	0
0.1140	0.610859	-4.05648	-11.4799	-27.9792	0
0.1147	0.305429	-1.61148	-18.7982	-29.8105	0
0.1153	1.52715	-0.0889093	-22.1487	-33.4731	0
0.1160	2.138	-26.9395	-24.5998	-35.9148	0
0.1167	-0.610859	-73.9392	-31.6183	-34.694	0
0.1173	-0.916288	-93.4659	-21.5491	-32.8627	0
0.1180	2.138	-79.4293	-13.2963	-30.7251	0
0.1187	2.74886	-57.4576	-20.3147	-25.5375	0
0.1193	-1.22172	-31.2183	2.87439	-21.2644	0
0.1200	-4.58144	-1.61148	31.248	-17.2977	0
0.1207	-3.35972	20.9715	2.57461	-10.2787	0
0.1213	0.916288	37.7531	-31.9181	-2.64932	0
0.1220	3.05429	52.1008	-23.3654	4.06339	0
0.1227	2.138	55.146	-14.8304	9.2531	0
0.1233	0.916288	47.8221	-13.2963	13.5241	0
0.1240	0	41.4206	-0.49376	19.6284	0
0.1247	-2.44343	37.1418	5.92512	25.1202	0
0.1253	-4.27601	27.3841	6.54232	25.7307	0
0.1260	-1.52715	9.06874	11.7268	26.9515	0
0.1267	1.52715	-8.02406	14.7775	32.1413	0
0.1273	0	-17.7819	18.1281	34.2767	0
0.1280	-1.22172	-23.8944	17.5285	32.1413	0
0.1287	0.305429	-29.6846	15.3771	28.4787	0
0.1293	-0.610859	-30.9071	26.3633	23.5952	0
0.1300	-1.52715	-26.0282	26.6807	19.018	0
0.1307	0	-16.2593	15.9943	14.4408	0
0.1313	-2.44343	-2.5228	38.5838	7.11555	0
0.1320	-5.1923	8.45749	57.5054	-1.7347	0
0.1327	-4.88687	17.0039	15.9943	-9.66827	0
0.1333	-5.49773	28.5954	-24.8996	-16.383	0
0.1340	-5.1923	38.6755	-21.5491	-20.3498	0
0.1347	-1.52715	39.8869	-21.2317	-21.8749	0
0.1353	-1.22172	37.7531	-31.6183	-23.7062	0
0.1360	-2.74886	32.2629	-30.7013	-27.0646	0
0.1367	-0.610859	21.2715	-30.0841	-28.2855	0
0.1373	-0.305429	15.4813	-31.3009	-26.4542	0
0.1380	-2.74886	15.4813	-30.3839	-24.6229	0
0.1387	-4.27601	7.54617	-33.1348	-22.7916	0
0.1393	-6.09251	3.87867	-30.3839	-18.2143	0
0.1400	-7.61966	8.45749	-27.6506	-11.8058	0
0.1407	-6.09251	-9.54663	-27.0334	-6.00567	0
0.1413	-6.70337	-50.1337	-12.9965	0.402845	0
0.1420	-7.92509	-69.3603	-4.76126	8.03223	0
0.1427	-3.97058	-60.2027	-4.76126	13.8303	0
0.1433	-0.305429	-51.0561	27.2803	16.8825	0
0.1440	-0.610859	-40.0647	52.6207	19.9326	0
0.1447	2.138	-18.093	21.796	23.9014	0
0.1453	4.58144	7.54617	-8.41156	26.3411	0
0.1460	2.74886	28.9066	0.74064	28.4787	0
0.1467	3.66515	47.8221	8.05887	30.6141	0
0.1473	6.71944	60.6472	9.27564	29.6995	0
0.1480	6.71944	60.6472	14.4601	27.562	0
0.1487	4.27601	43.5544	12.9436	24.8161	0
0.1493	0.610859	19.4489	13.5608	18.4075	0
0.1500	-3.35972	3.87867	14.4601	9.55729	0
0.1507	-3.05429	2.3561	7.14189	2.84252	0
0.1513	0.305429	8.76867	5.62534	-3.566	0
0.1520	2.138	14.2588	3.79137	-11.8058	0
0.1527	4.27601	17.304	-2.62751	-17.2977	0
0.1533	6.10858	21.2715	4.39094	-21.2644	0
0.1540	5.49773	25.5503	3.47396	-26.7583	0
0.1547	3.97058	29.5179	-7.51221	-31.6418	0
0.1553	1.83258	35.008	16.6115	-35.6086	0
0.1560	-1.22172	34.0967	37.0496	-37.4399	0
0.1567	1.52715	27.6841	1.34021	-35.6086	0
0.1573	7.63573	25.2391	-32.8351	-30.1147	0
0.1580	8.24659	14.2588	-28.5676	-23.402	0
0.1587	4.88687	-21.7494	-26.1164	-16.383	0
0.1593	4.88687	-55.6239	-27.3332	-9.97452	0
0.1600	6.71944	-60.2027	-19.7151	-3.566	0
0.1607	6.10858	-50.4449	-17.264	1.62371	0
0.1613	4.88687	-40.0647	-14.2132	4.67382	0
0.1620	4.88687	-20.8381	-11.1625	10.1677	0
0.1627	3.97058	-0.70016	-12.0795	16.272	0
0.1633	2.138	10.2912	-2.92729	19.3222	0
0.1640	2.44343	19.749	2.87439	22.3743	0
0.1647	3.35972	27.6841	-0.176343	28.7828	0
0.1653	1.22172	24.939	16.2941	32.7496	0
0.1660	1.83258	18.8376	28.5147	32.4454	0
0.1667	4.88687	18.5265	23.3125	32.7496	0
0.1673	1.83258	17.6151	47.736	32.1413	0
0.1680	-3.35972	11.5137	73.0589	27.8682	0
0.1687	-3.97058	6.01249	37.6669	20.543	0
0.1693	-1.83258	2.3561	-1.71053	13.8303	0
0.1700	-1.22172	-2.22273	2.57461	9.2531	0
0.1707	-2.138	-5.27899	5.62534	3.7592	0
0.1713	-4.58144	-7.41281	-1.09333	-3.25975	0
0.1720	-6.09251	-9.8467	0.12344	-8.14322	0
0.1727	-5.78708	-8.93538	-2.92729	-12.11	0
0.1733	-6.09251	-4.66774	-8.41156	-19.129	0
0.1740	-3.66515	-3.44523	-9.32854	-25.5375	0
0.1747	1.22172	-3.44523	-15.1302	-26.4542	0
0.1753	2.74886	1.13359	-17.5814	-27.0646	0
0.1760	3.05429	2.96735	-20.9319	-30.1147	0
0.1767	2.44343	-0.388978	-25.8166	-31.946	0
0.1773	0.305429	-1.31141	-14.5307	-31.946	0
0.1780	0	0.222273	-6.89501	-29.8105	0
0.1787	2.138	-2.5228	-13.9135	-24.927	0
0.1793	1.52715	-4.66774	7.75909	-17.9081	0
0.1800	0.305429	-3.44523	33.0819	-11.8058	0
0.1807	1.22172	-1.92266	3.79137	-5.70149	0
0.1813	0.305429	-1.00023	-33.1348	1.01328	0
0.1820	-0.305429	-4.35655	-27.6506	5.5905	0
0.1827	0.305429	-9.54663	-15.7474	8.33642	0
0.1833	-2.44343	-9.54663	-12.6967	13.8303	0
0.1840	-4.27601	-6.80156	-3.54449	18.7117	0
0.1847	-1.83258	-10.458	3.47396	20.8493	0
0.1853	0	-15.0368	7.14189	23.9014	0
0.1860	0.305429	-14.4255	9.27564	28.7828	0
0.1867	1.52715	-13.2141	9.59306	32.1413	0
0.1873	0.305429	-13.5142	13.5608	32.1413	0
0.1880	-0.610859	-11.3804	13.5608	28.4787	0
0.1887	0.305429	-9.8467	10.8098	21.7639	0
0.1893	0.305429	-9.8467	22.0958	14.7449	0
0.1900	-0.305429	-8.02406	23.63	8.33642	0
0.1907	0.916288	-5.27899	12.3264	2.53833	0
0.1913	-0.610859	-4.05648	34.6161	-2.64932	0
0.1920	-4.27601	-5.27899	56.8882	-9.97452	0
0.1927	-2.74886	-6.19031	19.045	-18.2143	0
0.1933	-1.22172	-4.35655	-23.6829	-23.402	0
0.1940	-1.83258	-3.44523	-23.0657	-25.5375	0
0.1947	0.305429	-8.63531	-21.2317	-26.1479	0
0.1953	4.58144	-14.4255	-28.2501	-24.3166	0
0.1960	3.05429	-13.8143	-27.0334	-24.3166	0
0.1967	-1.22172	-10.1579	-28.8673	-26.4542	0
0.1973	-1.52715	-9.24656	-30.3839	-26.1479	0
0.1980	0.610859	-11.3804	-27.0334	-25.5375	0
0.1987	1.52715	-12.6029	-27.0334	-23.7062	0
0.1993	0.610859	-12.6029	-23.9826	-17.2977	0
0.2000	0.610859	-12.6029	-22.1487	-9.97452	0
0.2007	0.305429	-12.2917	-23.3654	-7.22654	0
0.2013	-2.44343	-12.2917	-10.2455	-2.34513	0
0.2020	-5.1923	-11.9916	0.423223	4.67382	0
0.2027	-5.49773	-10.7691	-1.09333	9.86147	0
0.2033	-5.49773	-12.2917	26.9805	13.8303	0
0.2040	-8.23051	-18.7043	55.6715	17.4909	0
0.2047	-10.0631	-23.5832	27.8975	20.2388	0
0.2053	-7.61966	-23.2831	-6.89501	23.291	0
0.2060	-3.97058	-22.9719	-1.39311	25.4265	0
0.2067	-4.27601	-19.3155	5.30792	23.9014	0
0.2073	-6.09251	-12.2917	3.47396	21.7639	0
0.2080	-5.1923	-9.8467	9.89284	22.3743	0
0.2087	-5.1923	-12.6029	13.5608	22.6806	0
0.2093	-7.61966	-13.5142	14.4601	18.1013	0
0.2100	-9.75766	-10.458	15.3771	8.94685	0
0.2107	-11.2848	-3.44523	12.6438	0.0966005	0
0.2113	-13.7282	4.18985	14.4601	-6.61611	0
0.2120	-16.1717	7.54617	9.89284	-13.6351	0
0.2127	-18.0042	8.45749	-1.09333	-19.7394	0
0.2133	-18.0042	10.9025	7.14189	-20.9603	0
0.2140	-14.6445	13.9476	9.59306	-21.8749	0
0.2147	-12.2011	20.9715	-2.92729	-24.927	0
0.2153	-13.4228	28.9066	20.5792	-25.5375	0
0.2160	-15.2554	27.9842	43.1511	-24.927	0
0.2167	-14.3391	22.194	3.79137	-28.2855	0
0.2173	-12.2011	19.749	-34.669	-29.8105	0
0.2180	-11.5902	18.5265	-28.5676	-24.927	0
0.2187	-11.5902	18.2264	-27.6506	-20.9603	0
0.2193	-9.1468	19.749	-33.1348	-15.7726	0
0.2200	-7.0088	20.3602	-24.2824	-8.44741	0
0.2207	-7.0088	19.4489	-20.3147	-4.17643	0
0.2213	-6.09251	18.2264	-19.3977	1.01328	0
0.2220	-3.97058	15.1701	-15.1302	9.2531	0
0.2227	-3.97058	12.4251	-13.9135	13.8303	0
0.2233	-3.66515	12.125	-5.36083	15.6616	0
0.2240	-3.35972	12.4251	1.95741	21.1535	0
0.2247	-5.1923	12.125	1.04042	25.4265	0
0.2253	-3.66515	11.8138	15.0773	28.1724	0
0.2260	2.138	13.0363	25.4463	30.9204	0
0.2267	4.88687	14.8701	21.796	30.31	0
0.2273	3.66515	14.8701	46.819	29.6995	0
0.2280	5.80316	13.9476	69.4086	32.4454	0
0.2287	10.69	11.5137	32.7822	28.1724	0
0.2293	10.3846	8.76867	-2.92729	18.7117	0
0.2300	6.10858	7.54617	3.79137	14.7449	0
0.2307	3.97058	6.93492	6.54232	11.6928	0
0.2313	4.27601	5.10117	-0.176343	3.7592	0
0.2320	3.35972	5.71242	2.25719	-3.566	0
0.2327	3.97058	8.45749	-1.71053	-10.2787	0
0.2333	5.49773	6.32367	-7.51221	-19.4352	0
0.2340	5.49773	2.3561	-9.02876	-25.5375	0
0.2347	5.80316	3.26742	-15.7474	-28.2855	0
0.2353	6.10858	3.87867	-20.0149	-30.4209	0
0.2360	3.05429	0.522342	-23.6829	-32.8627	0
0.2367	3.05429	-1.00023	-27.6506	-33.1669	0
0.2373	8.55202	0.222273	-16.347	-30.7251	0
0.2380	10.3846	-0.388978	-12.3793	-27.675	0
0.2387	9.16288	-0.70016	-20.6321	-25.2333	0
0.2393	8.85745	2.3561	5.30792	-20.6561	0
0.2400	7.02487	1.13359	31.5654	-15.1622	0
0.2407	7.94116	-10.1579	-2.01031	-10.8891	0
0.2413	14.0337	-23.5832	-38.6367	-0.818021	0
0.2420	14.3391	-29.0733	-28.8673	13.2199	0
0.2427	11.6063	-30.9071	-16.347	21.4597	0
0.2433	13.7443	-36.3972	-14.8304	26.0369	0
0.2440	14.0337	-39.1534	-7.51221	30.6141	0
0.2447	10.9955	-34.2634	-2.92729	32.7496	0
0.2453	14.3391	-27.2507	0.12344	33.3601	0
0.2460	18.3097	-19.6156	3.47396	33.3601	0
0.2467	14.95	-8.02406	4.70836	28.4787	0
0.2473	12.2172	3.87867	10.4924	24.8161	0
0.2480	11.3009	12.125	11.4094	26.9515	0
0.2487	8.55202	22.8052	8.05887	23.9014	0
0.2493	8.24659	32.8742	18.1281	15.3554	0
0.2500	10.0792	30.4292	19.962	10.7782	0
0.2507	7.94116	20.0602	11.4094	8.03223	0
0.2513	3.97058	13.3364	36.4324	0.0966005	0
0.2520	2.74886	12.125	57.8052	-9.66827	0
0.2527	3.35972	12.7363	19.962	-16.6872	0
0.2533	4.27601	12.4251	-20.3147	-19.129	0
0.2540	5.1923	8.45749	-18.4984	-20.9603	0
0.2547	3.66515	6.93492	-15.1302	-25.5375	0
0.2553	1.22172	14.2588	-22.1487	-27.9792	0
0.2560	1.83258	18.8376	-24.5998	-24.927	0
0.2567	4.27601	14.8701	-24.8996	-24.6229	0
0.2573	4.88687	10.5913	-22.7659	-26.4542	0
0.2580	2.138	2.65616	-24.2824	-25.5375	0
0.2587	-0.610859	-6.80156	-29.7843	-21.5707	0
0.2593	0.305429	-8.32413	-23.6829	-15.7726	0
0.2600	0	-24.1944	-18.4984	-9.36408	0
0.2607	-3.97058	-72.1054	-20.3147	-5.09105	0
0.2613	-5.1923	-113.915	-5.67824	0.0966005	0
0.2620	-0.610859	-112.081	1.95741	8.64266	0
0.2627	0.610859	-87.6756	-4.14406	15.6616	0
0.2633	-5.1923	-63.2589	24.5469	20.8493	0
0.2640	-8.84137	-34.2634	55.9712	24.8161	0
0.2647	-5.49773	-1.92266	26.3633	27.2578	0
0.2653	-2.44343	23.1053	-9.94574	30.31	0
0.2660	-1.52715	44.1657	-2.92729	33.0559	0
0.2667	1.22172	61.2585	6.22491	32.4454	0
0.2673	4.88687	62.4699	4.39094	30.31	0
0.2680	3.05429	44.4657	7.14189	28.1724	0
0.2687	-1.52715	20.6603	5.62534	23.9014	0
0.2693	-1.83258	0.522342	5.62534	19.3222	0
0.2700	0.610859	-16.5705	8.97585	13.8303	0
0.2707	0.305429	-29.9958	6.22491	6.50512	0
0.2713	-0.305429	-38.231	6.22491	0.0966005	0
0.2720	0.610859	-38.231	5.00814	-5.09105	0
0.2727	1.52715	-27.5508	-0.49376	-11.1954	0
0.2733	0.305429	-10.458	6.84211	-16.0768	0
0.2740	-0.610859	7.23499	7.14189	-21.2644	0
0.2747	-0.610859	25.8504	-4.14406	-27.675	0
0.2753	-3.66515	41.4206	17.5285	-29.5043	0
0.2760	-7.31423	49.3558	38.5838	-28.2855	0
0.2767	-4.58144	54.8459	2.25719	-29.2001	0
0.2773	-0.305429	56.0684	-34.669	-27.0646	0
0.2780	-1.52715	48.7445	-30.0841	-22.7916	0
0.2787	-3.05429	40.1981	-29.7843	-21.8749	0
0.2793	-4.27601	33.4854	-34.9688	-19.129	0
0.2800	-7.92509	26.7728	-26.7336	-12.7204	0
0.2807	-7.31423	27.6841	-23.9826	-5.3973	0
0.2813	-4.27601	35.008	-23.6829	1.9279	0
0.2820	-8.23051	36.8418	-16.6644	9.2531	0
0.2827	-11.5902	34.0967	-14.8304	14.7449	0
0.2833	-7.31423	33.4854	-10.2455	19.018	0
0.2840	-4.58144	30.4292	-4.14406	23.9014	0
0.2847	-5.1923	22.494	-3.54449	26.9515	0
0.2853	-2.138	15.4813	8.05887	30.31	0
0.2860	1.22172	11.2026	17.2111	34.5809	0
0.2867	-0.305429	9.36881	13.5608	34.5809	0
0.2873	-5.1923	8.76867	37.3494	30.31	0
0.2880	-8.53594	6.32367	64.8237	25.7307	0
0.2887	-6.70337	1.13359	34.6161	19.9326	0
0.2893	-2.138	-5.27899	-5.06104	13.8303	0
0.2900	-0.916288	-9.24656	-2.62751	10.1677	0
0.2907	-3.35972	-8.93538	2.57461	6.50512	0
0.2913	-4.58144	-8.93538	-3.54449	-0.818021	0
0.2920	-5.1923	-11.6805	0.74064	-9.05784	0
0.2927	-5.1923	-13.5142	0.74064	-15.4664	0
0.2933	-4.58144	-13.8143	-5.67824	-20.9603	0
0.2940	-3.05429	-13.5142	-8.11177	-24.927	0
0.2947	-0.610859	-14.1255	-10.2455	-29.2001	0
0.2953	0.305429	-15.0368	-10.8627	-32.8627	0
0.2960	-0.610859	-15.648	-15.4476	-33.1669	0
0.2967	-2.138	-16.5705	-22.7659	-32.8627	0
0.2973	-1.52715	-18.093	-13.2963	-31.0314	0
0.2980	1.22172	-17.1817	-5.06104	-26.4542	0
0.2987	2.138	-15.648	-11.1625	-22.7916	0
0.2993	-0.305429	-16.8705	9.27564	-20.6561	0
0.3000	-0.610859	-17.1817	34.9159	-14.2455	0
0.3007	2.138	-13.8143	4.70836	-8.75365	0
0.3013	3.05429	-12.6029	-33.752	-4.48062	0
0.3020	0.305429	-12.6029	-24.8996	4.06339	0
0.3027	-1.83258	-10.7691	-12.9965	12.6095	0
0.3033	-2.44343	-9.54663	-13.9135	15.0512	0
0.3040	-2.44343	-8.32413	-4.44384	18.4075	0
0.3047	-1.83258	-5.89024	0.74064	24.2056	0
0.3053	-3.35972	-5.57906	1.04042	26.3411	0
0.3060	-5.78708	-8.02406	8.05887	25.7307	0
0.3067	-5.78708	-9.54663	3.79137	24.8161	0
0.3073	-4.88687	-10.1579	4.39094	22.3743	0
0.3080	-7.0088	-11.6805	36.7499	21.1535	0
0.3087	-9.1468	-11.6805	61.7729	19.018	0
0.3093	-5.49773	-10.7691	42.8513	11.6928	0
0.3100	1.22172	-10.458	6.22491	4.06339	0
0.3107	3.05429	-8.02406	-1.39311	1.01328	0
0.3113	-0.916288	-6.19031	32.165	-3.566	0
0.3120	-1.83258	-7.41281	52.6207	-11.4996	0
0.3127	1.83258	-7.10163	18.4278	-16.383	0
0.3133	1.52715	-5.27899	-20.3147	-20.6561	0
0.3140	-0.610859	-8.63531	-21.2317	-28.5896	0
0.3147	1.83258	-12.2917	-17.264	-32.8627	0
0.3153	2.74886	-9.8467	-23.0657	-30.7251	0
0.3160	0.305429	-7.10163	-24.8996	-30.1147	0
0.3167	0	-7.41281	-25.5168	-32.2522	0
0.3173	-1.52715	-7.10163	-25.1994	-32.2522	0
0.3180	-5.49773	-5.57906	-23.9826	-30.1147	0
0.3187	-4.27601	-2.83398	-25.1994	-26.1479	0
0.3193	-0.610859	2.04491	-22.4661	-20.3498	0
0.3200	-1.52715	5.40124	-23.3654	-16.0768	0
0.3207	-3.35972	5.40124	-25.5168	-12.11	0
0.3213	-1.83258	7.54617	-11.1625	-4.17643	0
0.3220	-0.305429	10.2912	-3.84428	5.28425	0
0.3227	0.916288	8.15742	-10.2455	11.6928	0
0.3233	-0.610859	6.32367	17.2111	16.5762	0
0.3240	-3.35972	6.32367	47.736	20.8493	0
0.3247	-2.44343	3.26742	19.045	22.0701	0
0.3253	1.22172	1.13359	-15.7474	22.9848	0
0.3260	2.138	3.26742	-3.84428	26.3411	0
0.3267	2.138	3.26742	7.75909	28.1724	0
0.3273	4.88687	0.833524	2.87439	27.2578	0
0.3280	7.02487	-0.70016	6.22491	27.562	0
0.3287	7.02487	-3.7453	10.4924	26.9515	0
0.3293	5.49773	-8.93538	10.1926	22.0701	0
0.3300	3.35972	-11.0692	10.4924	18.4075	0
0.3307	3.35972	-12.6029	10.4924	13.8303	0
0.3313	3.66515	-11.9916	12.3264	4.36963	0
0.3320	0.305429	-9.54663	8.05887	-3.87019	0
0.3327	-3.35972	-9.24656	1.34021	-8.14322	0
0.3333	-1.52715	-10.458	8.97585	-15.1622	0
0.3340	3.05429	-8.93538	8.97585	-23.7062	0
0.3347	1.22172	-8.32413	-0.793543	-27.3688	0
0.3353	-3.35972	-10.7691	21.796	-29.5043	0
0.3360	-3.35972	-11.6805	40.1004	-34.0835	0
0.3367	0.610859	-10.1579	2.57461	-36.5253	0
0.3373	2.74886	-9.8467	-35.8858	-34.694	0
0.3380	1.52715	-7.41281	-31.3009	-31.3356	0
0.3387	-1.52715	-1.61148	-26.7336	-25.8437	0
0.3393	-3.05429	0.222273	-32.2179	-16.6872	0
0.3400	-0.610859	-3.44523	-28.2501	-9.66827	0
0.3407	1.52715	1.74484	-23.3654	-8.44741	0
0.3413	0.305429	2.65616	-19.7151	-4.48062	0
0.3420	-0.305429	-39.1534	-17.5814	6.20093	0
0.3427	0	-111.781	-18.4984	12.3032	0
0.3433	-2.44343	-155.424	-11.7797	14.1345	0
0.3440	-4.88687	-153.891	-7.19479	19.6284	0
0.3447	-3.66515	-134.364	-6.27781	26.0369	0
0.3453	-2.138	-106.591	10.1926	28.4787	0
0.3460	-2.74886	-69.6715	18.7453	30.0037	0
0.3467	-4.27601	-32.1296	13.8606	31.5308	0
0.3473	-6.39794	2.65616	41.3172	31.5308	0
0.3480	-5.1923	31.0404	67.8744	29.6995	0
0.3487	0.916288	51.4896	34.9159	25.4265	0
0.3493	3.05429	70.1049	-2.92729	19.9326	0
0.3500	1.83258	88.4091	-0.793543	16.272	0
0.3507	4.58144	98.178	4.70836	11.999	0
0.3513	7.63573	96.3443	3.17417	5.5905	0
0.3520	6.71944	90.8541	3.47396	-0.207588	0
0.3527	6.10858	84.4527	-1.09333	-8.14322	0
0.3533	6.71944	60.6472	-1.39311	-17.6039	0
0.3540	5.80316	9.98006	-0.176343	-22.4853	0
0.3547	6.71944	-39.7647	-6.59523	-25.8437	0
0.3553	6.10858	-55.3238	-7.19479	-31.946	0
0.3560	2.74886	-42.8098	-11.1625	-34.0835	0
0.3567	1.83258	-24.1944	-20.3147	-31.0314	0
0.3573	3.05429	-4.05648	-9.02876	-29.2001	0
0.3580	2.44343	21.2715	-4.44384	-25.8437	0
0.3587	2.138	45.3882	-18.7982	-18.8248	0
0.3593	0.305429	56.3685	3.79137	-13.9413	0
0.3600	-3.05429	54.5347	32.7822	-10.2787	0
0.3607	-3.97058	49.6558	-1.71053	-4.48062	0
0.3613	-2.44343	45.3882	-39.5537	0.402845	0
0.3620	-0.916288	39.2757	-30.0841	4.98006	0
0.3627	0.305429	33.7855	-21.8489	12.6095	0
0.3633	0	31.0404	-22.4661	18.4075	0
0.3640	-0.610859	32.2629	-12.9965	22.0701	0
0.3647	1.22172	37.7531	-9.64596	27.562	0
0.3653	3.66515	43.5544	-7.81199	32.1413	0
0.3660	4.88687	44.1657	-0.49376	33.3601	0
0.3667	6.41401	45.9994	0.12344	35.1914	0
0.3673	5.1923	54.2346	4.39094	34.5809	0
0.3680	2.44343	58.8135	8.67607	30.31	0
0.3687	3.05429	53.3233	6.22491	27.562	0
0.3693	3.97058	43.2432	15.6945	22.9848	0
0.3700	1.52715	32.2629	19.045	14.7449	0
0.3707	-2.74886	24.0277	10.8098	5.5905	0
0.3713	-6.09251	23.4165	36.4324	-2.64932	0
0.3720	-7.92509	25.8504	61.1557	-9.97452	0
0.3727	-4.88687	21.5827	20.879	-14.5517	0
0.3733	-0.610859	13.9476	-22.7659	-17.2977	0
0.3740	-0.305429	10.2912	-18.4984	-20.6561	0
0.3747	-2.44343	6.01249	-14.8304	-23.7062	0
0.3753	-4.58144	0.222273	-22.1487	-27.3688	0
0.3760	-6.09251	-0.70016	-20.6321	-27.675	0
0.3767	-7.0088	0.222273	-24.8996	-24.6229	0
0.3773	-7.92509	-1.00023	-27.6506	-23.402	0
0.3780	-7.92509	-0.70016	-23.0657	-22.4853	0
0.3787	-7.31423	-0.70016	-26.4338	-15.1622	0
0.3793	-7.0088	-7.10163	-27.3332	-8.14322	0
0.3800	-7.92509	-19.6156	-23.3654	-6.31192	0
0.3807	-9.1468	-33.9633	-23.9826	-1.7347	0
0.3813	-7.61966	-40.0647	-13.2963	8.64266	0
0.3820	-3.05429	-31.8295	-4.76126	16.5762	0
0.3827	-2.74886	-36.3972	-6.59523	20.8493	0
0.3833	-7.92509	-74.2392	20.2618	24.8161	0
0.3840	-7.0088	-111.781	48.3356	28.4787	0
0.3847	-0.305429	-112.392	19.6622	30.6141	0
0.3853	3.66515	-87.6756	-15.7474	31.2246	0
0.3860	4.88687	-51.0561	-8.41156	33.3601	0
0.3867	6.41401	-7.41281	1.65762	34.8872	0
0.3873	5.49773	31.0404	-0.793543	31.2246	0
0.3880	2.138	60.036	3.47396	25.4265	0
0.3887	0.916288	81.3964	6.54232	20.8493	0
0.3893	0.916288	82.6189	5.92512	14.1345	0
0.3900	-0.305429	66.1374	3.47396	7.4218	0
0.3907	-2.44343	50.8783	0.74064	4.67382	0
0.3913	-4.27601	39.5868	5.92512	-0.818021	0
0.3920	-3.35972	25.8504	4.70836	-11.8058	0
0.3927	-2.44343	14.8701	-3.22708	-19.129	0
0.3933	-3.05429	6.93492	4.39094	-24.3166	0
0.3940	-2.138	-1.00023	4.39094	-30.1147	0
0.3947	-1.52715	-5.27899	-8.11177	-33.4731	0
0.3953	-5.1923	-5.27899	15.6945	-35.3044	0
0.3960	-6.09251	-6.49038	38.8836	-38.6608	0
0.3967	-2.44343	-9.8467	0.74064	-38.3545	0
0.3973	0.610859	-13.2141	-37.7198	-32.8627	0
0.3980	3.66515	-14.4255	-29.4845	-28.5896	0
0.3987	7.3303	-15.348	-24.2824	-24.927	0
0.3993	7.02487	-17.7819	-30.7013	-19.7394	0
0.4000	3.97058	-19.0044	-24.8996	-16.383	0
0.4007	3.66515	-16.2593	-20.6321	-12.11	0
0.4013	3.97058	-15.648	-21.2317	-2.03889	0
0.4020	4.88687	-17.1817	-16.6644	6.20093	0
0.4027	8.24659	-11.6805	-11.1625	9.55729	0
0.4033	10.69	-2.5228	-5.36083	15.6616	0
0.4040	10.3846	1.13359	-6.27781	22.9848	0
0.4047	10.0792	0.222273	-6.89501	26.6474	0
0.4053	9.77374	1.13359	9.59306	30.31	0
0.4060	8.55202	2.96735	16.6115	33.0559	0
0.4067	6.71944	1.13359	9.89284	32.1413	0
0.4073	3.05429	-3.13405	36.4324	31.5308	0
0.4080	-0.610859	-3.13405	62.6899	30.0037	0
0.4087	-0.305429	1.13359	30.0312	21.7639	0
0.4093	2.138	0.833524	-7.51221	11.6928	0
0.4100	2.138	-4.35655	-5.36083	6.20093	0
0.4107	1.52715	-8.02406	-2.01031	0.402845	0
0.4113	1.22172	-11.3804	-4.76126	-7.83697	0
0.4120	0.305429	-13.8143	-0.176343	-11.4996	0
0.4127	2.138	-14.1255	-3.84428	-11.1954	0
0.4133	4.58144	-15.348	-9.64596	-14.8559	0
0.4140	4.27601	-15.9592	-8.72898	-22.1811	0
0.4147	2.138	-13.5142	-12.0795	-26.1479	0
0.4153	0.610859	-12.903	-13.9135	-27.675	0
0.4160	-1.52715	-14.1255	-15.7474	-30.1147	0
0.4167	-2.44343	-11.6805	-20.3147	-31.0314	0
0.4173	-1.52715	-11.3804	-11.7797	-28.2855	0
0.4180	0.305429	-14.4255	-7.19479	-23.402	0
0.4187	2.138	-13.5142	-14.5307	-18.2143	0
0.4193	0.916288	-12.6029	8.35865	-14.5517	0
0.4200	-3.66515	-16.2593	35.5331	-11.1954	0
0.4207	-5.1923	-18.093	6.54232	-5.3973	0
0.4213	-0.305429	-16.5705	-32.2179	0.402845	0
0.4220	2.138	-15.348	-28.2501	4.98006	0
0.4227	-0.305429	-13.8143	-17.8812	10.1677	0
0.4233	-0.610859	-11.0692	-17.8812	15.0512	0
0.4240	0.305429	-7.10163	-11.7797	18.4075	0
0.4247	-1.83258	-2.83398	-5.67824	22.6806	0
0.4253	-2.74886	-0.70016	-0.176343	26.3411	0
0.4260	-1.22172	1.44478	4.39094	26.0369	0
0.4267	0.305429	2.04491	4.09116	26.6474	0
0.4273	0	-0.70016	8.67607	27.562	0
0.4280	-2.74886	1.74484	11.4094	23.9014	0
0.4287	-5.1923	2.65616	9.27564	18.4075	0
0.4293	-5.1923	-23.5832	19.6622	14.7449	0
0.4300	-3.35972	-64.7815	21.796	9.55729	0
0.4307	-2.138	-81.5631	13.5608	0.707034	0
0.4313	-4.88687	-73.0278	39.1834	-8.14322	0
0.4320	-9.45223	-61.1251	62.0727	-14.5517	0
0.4327	-8.84137	-44.9436	24.2295	-19.4352	0
0.4333	-4.58144	-22.0606	-12.9965	-23.0957	0
0.4340	-3.05429	0.833524	-8.41156	-27.0646	0
0.4347	-2.74886	19.1377	-12.0795	-30.1147	0
0.4353	-1.52715	31.9518	-23.3654	-32.5564	0
0.4360	-2.44343	37.7531	-17.5814	-33.7773	0
0.4367	-4.27601	39.5868	-15.7474	-33.7773	0
0.4373	-3.66515	40.4982	-19.3977	-33.4731	0
0.4380	-3.35972	39.5868	-19.0979	-31.0314	0
0.4387	-4.27601	33.4854	-23.0657	-25.2333	0
0.4393	-3.97058	24.0277	-24.2824	-19.4352	0
0.4400	-4.27601	20.6603	-24.2824	-15.4664	0
0.4407	-4.58144	24.0277	-27.0334	-10.8891	0
0.4413	-2.74886	23.1053	-16.347	-4.78686	0
0.4420	-0.305429	15.4813	-8.72898	4.06339	0
0.4427	-1.22172	9.36881	-12.0795	13.2199	0
0.4433	-6.09251	7.84624	14.4601	17.1867	0
0.4440	-7.0088	9.98006	41.9343	19.9326	0
0.4447	-0.916288	12.125	13.5608	27.2578	0
0.4453	3.97058	8.15742	-20.0149	33.6663	0
0.4460	2.138	1.74484	-13.6137	35.1914	0
0.4467	2.138	2.65616	-7.19479	36.7185	0
0.4473	5.1923	8.45749	-11.1625	37.6331	0
0.4480	3.97058	11.5137	-6.27781	37.0227	0
0.4487	0.305429	10.5913	-0.49376	33.6663	0
0.4493	2.138	7.84624	2.87439	25.7307	0
0.4500	4.27601	5.40124	3.79137	17.4909	0
0.4507	2.44343	3.26742	1.65762	12.9136	0
0.4513	1.22172	-0.70016	5.92512	4.36963	0
0.4520	0	-2.5228	5.62534	-6.31192	0
0.4527	-2.74886	0.222273	-2.31009	-12.11	0
0.4533	-1.83258	-0.388978	2.57461	-16.383	0
0.4540	3.35972	-6.19031	3.17417	-20.9603	0
0.4547	4.58144	-7.71288	-5.36083	-23.7062	0
0.4553	1.83258	-8.93538	19.3448	-28.2855	0
0.4560	0.916288	-18.093	42.5515	-32.2522	0
0.4567	1.52715	-26.0282	8.67607	-31.946	0
0.4573	1.22172	-26.0282	-29.1671	-31.946	0
0.4580	0.610859	-26.0282	-24.8996	-31.0314	0
0.4587	0	-28.162	-19.0979	-25.2333	0
0.4593	-1.52715	-26.0282	-23.9826	-18.5185	0
0.4600	-3.35972	-20.538	-21.2317	-13.9413	0
0.4607	-4.27601	-17.1817	-16.6644	-7.22654	0
0.4613	-1.83258	-15.348	-13.2963	0.402845	0
0.4620	-0.305429	-10.7691	-9.94574	5.5905	0
0.4627	-1.22172	-1.31141	-7.51221	9.55729	0
0.4633	-2.138	4.8011	-0.49376	15.6616	0
0.4640	-1.52715	-3.13405	-1.71053	21.4597	0
0.4647	-0.916288	-20.538	-5.36083	24.8161	0
0.4653	-1.52715	-32.1296	11.1096	28.1724	0
0.4660	-0.610859	-34.2634	20.879	31.5308	0
0.4667	1.22172	-31.8295	16.6115	31.5308	0
0.4673	0.305429	-26.0282	43.7683	26.6474	0
0.4680	-3.35972	-18.093	71.5423	23.5952	0
0.4687	-2.44343	-10.1579	40.7176	22.6806	0
0.4693	-0.916288	-1.61148	3.79137	17.7971	0
0.4700	-2.44343	8.15742	6.84211	9.2531	0
0.4707	-0.916288	20.3602	14.4601	1.9279	0
0.4713	2.44343	38.0643	15.0773	-4.48062	0
0.4720	0.305429	53.3233	18.4278	-12.4162	0
0.4727	-4.27601	48.7445	16.6115	-20.0456	0
0.4733	-4.88687	26.4616	16.2941	-24.6229	0
0.4740	-3.97058	2.3561	15.9943	-27.675	0
0.4747	-2.44343	-14.4255	8.05887	-30.4209	0
0.4753	-2.74886	-19.6156	8.35865	-32.8627	0
0.4760	-5.78708	-14.4255	8.97585	-32.8627	0
0.4767	-7.0088	-7.41281	2.25719	-31.0314	0
0.4773	-3.35972	0.222273	11.4094	-29.2001	0
0.4780	-0.305429	14.2588	18.1281	-26.4542	0
0.4787	-2.138	29.2067	6.84211	-22.7916	0
0.4793	-5.1923	35.008	23.0128	-17.9081	0
0.4800	-5.78708	31.6517	48.0358	-12.11	0
0.4807	-3.66515	29.8179	20.5792	-5.09105	0
0.4813	-1.83258	34.0967	-15.4476	3.45295	0
0.4820	-1.52715	31.0404	-10.5629	12.6095	0
0.4827	-1.52715	7.23499	-4.44384	21.1535	0
0.4833	-1.22172	-20.538	-9.32854	30.31	0
0.4840	0	-29.3845	-1.71053	36.7185	0
0.4847	1.83258	-21.1382	8.35865	38.5498	0
0.4853	4.58144	-5.57906	12.9436	40.3811	0
0.4860	6.71944	11.8138	15.3771	44.3479	0
0.4867	5.49773	22.8052	15.3771	43.7374	0
0.4873	3.05429	29.2067	15.9943	39.7706	0
0.4880	0.916288	37.7531	12.6438	37.6331	0
0.4887	-3.66515	42.3319	10.8098	31.5308	0
0.4893	-5.1923	39.2757	24.5469	20.2388	0
0.4900	-0.610859	35.008	25.7637	11.999	0
0.4907	1.83258	28.5954	15.0773	7.4218	0
0.4913	-2.44343	19.4489	38.2664	-0.818021	0
0.4920	-5.1923	13.3364	59.939	-9.97452	0
0.4927	-3.97058	9.36881	24.5469	-16.9935	0
0.4933	-2.44343	4.8011	-10.2455	-24.0124	0
0.4940	-1.52715	3.5786	-6.59523	-30.4209	0
0.4947	0	3.26742	-7.81199	-32.8627	0
0.4953	0.305429	-0.70016	-17.5814	-33.7773	0
0.4960	0	-1.92266	-16.6644	-35.6086	0
0.4967	2.138	3.26742	-18.4984	-36.219	0
0.4973	4.88687	9.06874	-20.6321	-34.0835	0
0.4980	4.58144	9.06874	-19.3977	-31.0314	0
0.4987	2.138	2.96735	-25.8166	-27.0646	0
0.4993	0.610859	-3.44523	-31.0011	-21.8749	0
0.5000	-1.83258	-4.35655	-32.2179	-16.383	0
0.5007	-4.58144	-5.27899	-33.1348	-11.1954	0
0.5013	-1.83258	-10.1579	-22.1487	-5.70149	0
0.5020	4.88687	-8.02406	-15.4476	2.84252	0
0.5027	7.02487	-0.0889093	-19.7151	11.6928	0
0.5033	2.74886	1.13359	1.65762	16.5762	0
0.5040	-1.22172	0.222273	28.1972	20.2388	0
0.5047	0.916288	1.44478	10.8098	24.5119	0
0.5053	5.49773	-1.00023	-14.2132	27.562	0
0.5060	6.10858	-4.35655	-7.51221	30.9204	0
0.5067	2.74886	-4.35655	0.74064	32.1413	0
0.5073	0	-5.89024	2.25719	30.0037	0
0.5080	0	-8.32413	9.89284	27.8682	0
0.5087	0.610859	-8.32413	13.8606	25.7307	0
0.5093	0.610859	-6.49038	12.3264	16.5762	0
0.5100	-0.305429	-4.35655	11.4094	7.11555	0
0.5107	-0.610859	-2.22273	11.4094	3.7592	0
0.5113	-1.22172	0.222273	13.8606	-1.42845	0
0.5120	-3.05429	2.65616	8.67607	-10.2787	0
0.5127	-4.27601	-9.8467	2.25719	-14.8559	0
0.5133	-3.35972	-39.1534	12.6438	-20.0456	0
0.5140	-0.610859	-57.4576	13.5608	-28.5896	0
0.5147	-1.22172	-53.49	1.34021	-34.3877	0
0.5153	-5.1923	-42.8098	21.796	-36.8295	0
0.5160	-5.78708	-29.9958	42.2341	-40.1858	0
0.5167	-3.97058	-13.5142	6.22491	-39.2712	0
0.5173	-3.97058	-1.00023	-33.4523	-33.4731	0
0.5180	-1.52715	6.62374	-33.4523	-27.0646	0
0.5187	2.138	9.36881	-32.5353	-19.7394	0
0.5193	0.305429	10.2912	-38.6367	-10.8891	0
0.5200	-1.52715	14.8701	-34.0518	-5.09105	0
0.5207	-0.305429	13.3364	-30.0841	-1.12427	0
0.5213	-1.52715	2.04491	-27.6506	4.98006	0
0.5220	-3.05429	-1.61148	-25.1994	12.3032	0
0.5227	-1.52715	-0.70016	-24.8996	19.3222	0
0.5233	-2.44343	-6.19031	-18.7982	26.0369	0
0.5240	-6.39794	-7.10163	-15.7474	30.6141	0
0.5247	-6.70337	-9.24656	-17.5814	33.3601	0
0.5253	-5.1923	-25.717	-4.44384	35.4976	0
0.5260	-3.05429	-39.7647	6.84211	35.8018	0
0.5267	-0.916288	-43.7211	8.35865	33.9705	0
0.5273	-2.74886	-48.6111	36.4324	33.0559	0
0.5280	-5.1923	-44.6436	62.0727	32.1413	0
0.5287	-2.138	-39.7647	34.6161	25.7307	0
0.5293	-0.305429	-59.5914	4.70836	16.272	0
0.5300	-1.22172	-85.2306	10.8098	9.86147	0
0.5307	0.305429	-78.518	14.4601	3.7592	0
0.5313	2.74886	-48.3	11.1096	-4.78686	0
0.5320	4.27601	-12.6029	14.4601	-11.4996	0
0.5327	4.27601	26.1615	10.1926	-17.2977	0
0.5333	1.83258	59.1135	2.57461	-25.5375	0
0.5340	0	80.7852	-2.01031	-32.5564	0
0.5347	2.44343	93.2991	-10.5629	-32.8627	0
0.5353	3.66515	89.9428	-13.6137	-31.0314	0
0.5360	2.44343	73.4613	-15.7474	-29.8105	0
0.5367	0.610859	59.7248	-22.1487	-27.0646	0
0.5373	-2.44343	49.6558	-17.5814	-24.927	0
0.5380	-1.83258	35.3192	-17.8812	-24.0124	0
0.5387	1.83258	24.939	-26.4338	-21.8749	0
0.5393	0	23.7165	-3.84428	-17.6039	0
0.5400	-3.05429	24.3278	19.045	-13.6351	0
0.5407	0.916288	23.1053	-12.6967	-6.31192	0
0.5413	2.138	21.8828	-48.0887	3.7592	0
0.5420	-1.22172	20.3602	-42.9042	13.2199	0
0.5427	-1.83258	17.6151	-33.1348	19.3222	0
0.5433	-2.44343	14.2588	-31.9181	24.2056	0
0.5440	-4.88687	12.125	-24.8996	28.4787	0
0.5447	-4.58144	12.7363	-21.2317	30.31	0
0.5453	-2.44343	13.9476	-19.3977	30.6141	0
0.5460	-0.610859	13.0363	-16.6644	31.2246	0
0.5467	1.52715	11.2026	-15.7474	32.1413	0
0.5473	0.916288	9.06874	-13.9135	30.0037	0
0.5480	-1.22172	4.8011	-17.5814	23.291	0
0.5487	0.305429	5.40124	-20.6321	16.272	0
0.5493	3.05429	10.9025	-9.32854	11.6928	0
0.5500	3.66515	10.2912	-8.72898	6.50512	0
0.5507	3.05429	3.5786	-16.0472	0.0966005	0
0.5513	2.44343	-1.61148	12.3264	-6.31192	0
0.5520	2.138	-3.7453	36.1327	-14.2455	0
0.5527	4.27601	-4.05648	1.65762	-21.2644	0
0.5533	6.71944	-3.13405	-32.5353	-21.5707	0
0.5540	7.63573	-3.44523	-25.8166	-21.8749	0
0.5547	6.71944	-6.80156	-22.1487	-28.8938	0
0.5553	5.80316	-11.3804	-27.3332	-32.2522	0
0.5560	5.80316	-15.348	-23.3654	-26.4542	0
0.5567	5.80316	-16.5705	-23.0657	-23.402	0
0.5573	5.80316	-16.2593	-22.7659	-25.5375	0
0.5580	6.41401	-15.9592	-18.4984	-23.7062	0
0.5587	5.80316	-14.4255	-19.3977	-19.129	0
0.5593	3.66515	-11.9916	-19.3977	-15.1622	0
0.5600	1.52715	-10.7691	-17.5814	-10.8891	0
0.5607	0.305429	-9.24656	-16.0472	-6.31192	0
0.5613	0.305429	-4.66774	-3.84428	0.0966005	0
0.5620	1.83258	-0.388978	-1.09333	7.11555	0
0.5627	1.83258	-1.31141	-9.32854	12.6095	0
0.5633	-2.138	-4.9678	12.6438	18.4075	0
0.5640	-3.97058	-3.44523	35.5331	25.7307	0
0.5647	-0.610859	0.833524	8.05887	29.3933	0
0.5653	0.610859	-0.0889093	-21.8489	31.2246	0
0.5660	-3.35972	-6.49038	-14.8304	33.6663	0
0.5667	-6.09251	-14.4255	-10.8627	33.3601	0
0.5673	-6.39794	-18.7043	-18.181	30.9204	0
0.5680	-5.1923	-24.5056	-15.4476	27.562	0
0.5687	-3.35972	-51.3562	-9.32854	20.2388	0
0.5693	-2.44343	-94.9995	-2.01031	12.3032	0
0.5700	-1.22172	-120.628	5.92512	5.89469	0
0.5707	1.22172	-118.194	8.05887	-0.513833	0
0.5713	0.305429	-105.98	10.1926	-6.61611	0
0.5720	-3.35972	-85.8419	5.92512	-13.6351	0
0.5727	-4.58144	-53.8012	-0.49376	-21.8749	0
0.5733	-4.27601	-18.3931	12.3264	-24.3166	0
0.5740	-6.09251	15.7814	23.63	-25.5375	0
0.5747	-7.61966	45.077	23.63	-32.2522	0
0.5753	-7.0088	64.6148	48.3356	-36.8295	0
0.5760	-7.61966	79.8738	70.3079	-34.3877	0
0.5767	-6.70337	90.8541	43.7683	-33.4731	0
0.5773	-2.44343	89.6316	14.1603	-34.694	0
0.5780	-0.610859	80.7852	12.6438	-31.946	0
0.5787	-1.22172	72.5499	6.54232	-24.927	0
0.5793	0	63.3923	-3.22708	-18.8248	0
0.5800	1.22172	52.4009	-5.67824	-13.0267	0
0.5807	1.83258	40.4982	-14.5307	-5.3973	0
0.5813	3.97058	25.8504	-22.1487	4.06339	0
0.5820	4.88687	13.9476	-24.5998	11.0823	0
0.5827	4.88687	7.84624	-31.0011	16.5762	0
0.5833	7.63573	-0.388978	-31.3009	23.9014	0
0.5840	5.80316	-10.1579	-27.0334	28.4787	0
0.5847	0.305429	-15.9592	-21.5491	29.6995	0
0.5853	3.05429	-16.2593	-2.01031	33.9705	0
0.5860	9.16288	-12.2917	12.6438	36.7185	0
0.5867	6.10858	-6.49038	14.4601	32.7496	0
0.5873	0	-2.5228	39.1834	28.4787	0
0.5880	-1.22172	2.04491	62.0727	25.4265	0
0.5887	-0.610859	4.8011	33.3817	18.7117	0
0.5893	-0.305429	3.5786	1.34021	11.0823	0
0.5900	-0.305429	3.26742	4.39094	6.50512	0
0.5907	-2.138	2.65616	6.84211	1.9279	0
0.5913	-2.44343	-2.83398	2.25719	-4.48062	0
0.5920	0.305429	-4.66774	5.92512	-11.4996	0
0.5927	3.66515	-0.70016	5.30792	-17.2977	0
0.5933	3.97058	3.26742	0.12344	-21.5707	0
0.5940	3.05429	10.2912	-2.92729	-25.5375	0
0.5947	2.138	25.8504	-1.09333	-31.3356	0
0.5953	1.22172	40.1981	5.30792	-36.8295	0
0.5960	-0.916288	41.4206	2.57461	-35.3044	0
0.5967	-1.52715	29.8179	-5.67824	-26.7583	0
0.5973	0.305429	15.4813	2.25719	-20.6561	0
0.5980	3.97058	2.65616	2.57461	-17.2977	0
0.5987	3.97058	-10.7691	-9.94574	-11.8058	0
0.5993	-1.22172	-20.2269	8.67607	-9.05784	0
0.6000	-7.0088	-29.0733	27.2803	-9.66827	0
0.6007	-5.78708	-51.9675	-6.27781	-4.48062	0
0.6013	-1.52715	-80.6518	-40.1533	5.28425	0
0.6020	-1.22172	-89.8095	-32.8351	10.1677	0
0.6027	-2.138	-76.3842	-21.2317	15.6616	0
0.6033	-1.52715	-53.8012	-19.0979	23.9014	0
0.6040	-1.52715	-30.2958	-14.8304	27.562	0
0.6047	-1.52715	-10.458	-12.0795	27.562	0
0.6053	-1.52715	4.8011	-9.32854	29.6995	0
0.6060	-0.610859	14.8701	-9.64596	31.2246	0
0.6067	1.22172	18.5265	-11.1625	30.0037	0
0.6073	2.44343	20.9715	-1.71053	27.562	0
0.6080	0	26.7728	-0.176343	24.8161	0
0.6087	-2.44343	26.7728	-5.06104	20.2388	0
0.6093	-0.916288	21.2715	12.6438	13.8303	0
0.6100	2.138	18.2264	22.3956	8.64266	0
0.6107	1.22172	17.6151	10.8098	4.67382	0
0.6113	-3.66515	16.6927	34.6161	-2.95556	0
0.6120	-6.09251	16.3926	64.8237	-12.11	0
0.6127	-4.58144	13.0363	29.7314	-17.2977	0
0.6133	-3.35972	8.45749	-11.7797	-21.8749	0
0.6140	-3.35972	9.36881	-2.92729	-26.4542	0
0.6147	-3.35972	12.7363	4.39094	-26.4542	0
0.6153	-4.27601	9.06874	-8.11177	-27.0646	0
0.6160	-6.09251	4.18985	-15.1302	-30.7251	0
0.6167	-4.88687	4.8011	-20.6321	-30.4209	0
0.6173	-2.44343	6.32367	-24.5998	-26.4542	0
0.6180	-2.138	4.48992	-27.3332	-23.7062	0
0.6187	-1.83258	0.833524	-35.586	-20.9603	0
0.6193	-1.52715	0.222273	-38.0195	-16.9935	0
0.6200	-4.58144	2.04491	-39.8535	-13.3309	0
0.6207	-7.0088	1.13359	-44.7382	-6.31192	0
0.6213	-5.49773	-1.31141	-33.752	2.53833	0
0.6220	-3.35972	0.222273	-26.4338	8.94685	0
0.6227	-3.35972	-2.5228	-28.5676	15.6616	0
0.6233	-5.49773	-18.3931	1.95741	21.1535	0
0.6240	-6.09251	-36.3972	29.7314	22.9848	0
0.6247	-3.66515	-44.9436	0.74064	25.7307	0
0.6253	-0.610859	-44.9436	-25.8166	30.31	0
0.6260	-1.52715	-37.9309	-12.0795	29.6995	0
0.6267	-2.74886	-25.4169	-5.06104	25.1202	0
0.6273	-1.52715	-13.5142	-7.51221	22.0701	0
0.6280	0.305429	-4.66774	-2.92729	19.3222	0
0.6287	0.305429	2.96735	-4.14406	14.4408	0
0.6293	-0.610859	9.06874	-4.14406	10.4719	0
0.6300	-0.610859	11.2026	-1.09333	9.2531	0
0.6307	0.610859	9.06874	-4.14406	7.11555	0
0.6313	3.97058	9.36881	-1.09333	1.31747	0
0.6320	3.97058	15.7814	-0.176343	-4.48062	0
0.6327	1.22172	19.4489	-9.94574	-9.97452	0
0.6333	1.22172	17.304	-5.67824	-19.129	0
0.6340	4.88687	16.6927	-5.36083	-27.0646	0
0.6347	4.88687	19.4489	-18.4984	-28.8938	0
0.6353	2.138	20.3602	2.25719	-29.5043	0
0.6360	2.138	17.6151	25.4463	-31.946	0
0.6367	4.88687	13.9476	-9.94574	-30.1147	0
0.6373	5.80316	12.125	-45.3378	-25.5375	0
0.6380	4.58144	12.125	-37.1026	-23.402	0
0.6387	3.05429	11.2026	-35.2686	-20.6561	0
0.6393	1.22172	14.2588	-41.3701	-12.7204	0
0.6400	0	19.1377	-28.8673	-4.78686	0
0.6407	-1.22172	16.3926	-19.0979	0.707034	0
0.6413	-2.44343	4.48992	-14.8304	6.81136	0
0.6420	-2.74886	-5.89024	-6.59523	15.3554	0
0.6427	0	-8.63531	-2.01031	21.1535	0
0.6433	2.138	-8.02406	5.30792	23.9014	0
0.6440	0	-8.02406	11.4094	28.1724	0
0.6447	-2.138	-8.93538	12.3264	32.4454	0
0.6453	0	-10.1579	25.7637	31.2246	0
0.6460	2.138	-10.7691	35.2157	30.31	0
0.6467	1.22172	-11.0692	32.165	32.7496	0
0.6473	0	-10.458	56.5884	30.31	0
0.6480	0.305429	-8.63531	81.9113	24.5119	0
0.6487	1.83258	-8.32413	50.7868	21.1535	0
0.6493	3.66515	-10.7691	15.9943	16.272	0
0.6500	4.88687	-11.6805	22.0958	8.64266	0
0.6507	4.27601	-9.54663	26.3633	3.14877	0
0.6513	3.05429	-8.93538	23.63	-1.7347	0
0.6520	0.916288	-9.8467	32.7822	-10.8891	0
0.6527	-1.52715	-8.02406	33.6991	-20.3498	0
0.6533	-2.44343	-3.44523	30.331	-26.7583	0
0.6540	-0.305429	1.44478	35.5331	-30.4209	0
0.6547	1.52715	3.87867	38.5838	-31.6418	0
0.6553	-0.305429	-0.388978	42.5515	-31.3356	0
0.6560	-4.58144	-6.19031	47.4186	-30.1147	0
0.6567	-4.27601	-8.93538	47.1188	-27.3688	0
0.6573	-0.305429	-9.8467	55.9712	-25.2333	0
0.6580	0	-8.93538	63.9067	-22.4853	0
0.6587	-3.35972	-5.27899	62.0727	-18.5185	0
0.6593	-3.66515	-3.7453	84.3448	-13.6351	0
0.6600	-3.97058	-3.44523	107.234	-8.75365	0
0.6607	-4.27601	-2.83398	78.8606	-3.87019	0
0.6613	-1.52715	-5.57906	43.7683	1.01328	0
0.6620	0.305429	-4.66774	48.9528	7.72599	0
0.6627	-0.610859	-3.44523	57.8052	16.272	0
0.6633	1.22172	-16.2593	56.5884	24.2056	0
0.6640	3.97058	-31.8295	62.9897	29.0891	0
0.6647	1.52715	-39.1534	69.4086	32.4454	0
0.6653	-1.22172	-67.5266	74.8928	35.4976	0
0.6660	0.305429	-115.749	79.4778	35.8018	0
0.6667	0.305429	-135.275	80.6945	33.0559	0
0.6673	-3.66515	-115.137	86.796	30.0037	0
0.6680	-6.39794	-83.0968	91.0635	26.0369	0
0.6687	-4.58144	-45.5549	90.7637	20.2388	0
0.6693	-3.35972	-3.44523	102.967	14.1345	0
0.6700	-3.35972	35.008	108.469	8.33642	0
0.6707	-1.52715	66.7486	98.9989	0.402845	0
0.6713	-1.52715	87.1978	117.004	-8.14322	0
0.6720	-4.58144	94.5217	138.976	-16.6872	0
0.6727	-2.74886	91.7766	105.718	-24.927	0
0.6733	0.916288	80.7852	62.0727	-30.7251	0
0.6740	0.305429	65.2261	52.9205	-33.1669	0
0.6747	0.610859	53.0121	42.5515	-34.694	0
0.6753	3.97058	44.4657	26.3633	-32.8627	0
0.6760	6.41401	38.3643	26.0635	-30.1147	0
0.6767	7.63573	35.6193	20.879	-30.1147	0
0.6773	7.63573	30.7404	10.4924	-29.2001	0
0.6780	5.80316	22.8052	8.05887	-24.3166	0
0.6787	5.80316	19.1377	-4.44384	-19.4352	0
0.6793	5.1923	18.5265	-9.32854	-15.4664	0
0.6800	0.916288	17.6151	20.879	-11.4996	0
0.6807	-1.52715	16.6927	47.736	-6.31192	0
0.6813	-0.305429	14.8701	35.5331	1.01328	0
0.6820	0.610859	12.125	6.22491	8.94685	0
0.6827	1.52715	11.2026	1.65762	13.8303	0
0.6833	-0.305429	9.36881	36.4324	20.2388	0
0.6840	-3.97058	5.10117	61.7729	27.562	0
0.6847	-2.44343	4.18985	32.7822	31.2246	0
0.6853	2.44343	2.96735	-0.49376	32.4454	0
0.6860	3.05429	-1.61148	7.44167	33.6663	0
0.6867	1.52715	-3.44523	21.1788	32.1413	0
0.6873	2.44343	-3.13405	25.4463	31.2246	0
0.6880	3.05429	-4.35655	36.1327	30.9204	0
0.6887	2.44343	-7.41281	41.6346	24.2056	0
0.6893	2.138	-12.6029	39.1834	14.7449	0
0.6900	-0.305429	-19.0044	35.2157	11.0823	0
0.6907	-0.916288	-18.093	28.1972	7.4218	0
0.6913	2.138	-12.2917	24.8467	-0.818021	0
0.6920	1.22172	-8.93538	20.2618	-8.14322	0
0.6927	-3.97058	-5.27899	10.4924	-14.8559	0
0.6933	-4.58144	-1.31141	12.6438	-21.2644	0
0.6940	0.916288	-6.49038	11.7268	-24.0124	0
0.6947	2.44343	-16.2593	-2.01031	-26.7583	0
0.6953	-2.44343	-19.6156	12.6438	-30.4209	0
0.6960	-6.09251	-20.8381	28.1972	-30.4209	0
0.6967	-5.1923	-28.162	-10.8627	-29.2001	0
0.6973	-3.66515	-34.2634	-51.7566	-30.1147	0
0.6980	-3.35972	-30.9071	-48.4061	-28.2855	0
0.6987	-4.27601	-19.9268	-45.955	-22.4853	0
0.6993	-6.39794	-7.71288	-53.2732	-15.7726	0
0.7000	-7.92509	4.18985	-47.4892	-9.36408	0
0.7007	-6.39794	15.1701	-45.3378	-2.95556	0
0.7013	-4.27601	25.8504	-50.2225	3.14877	0
0.7020	-1.83258	35.008	-51.7566	10.1677	0
0.7027	1.22172	37.1418	-55.1072	17.4909	0
0.7033	-0.610859	32.563	-55.1072	23.5952	0
0.7040	-4.88687	27.6841	-52.9734	28.1724	0
0.7047	-4.27601	25.8504	-49.6229	31.2246	0
0.7053	1.22172	23.4165	-33.1348	34.8872	0
0.7060	7.3303	20.3602	-26.4338	36.4122	0
0.7067	7.3303	17.6151	-33.1348	33.3601	0
0.7073	0.916288	13.9476	-9.64596	30.31	0
0.7080	-1.52715	10.2912	15.3771	28.4787	0
0.7087	2.74886	9.06874	-12.3793	23.9014	0
0.7093	3.97058	8.15742	-45.038	18.7117	0
0.7100	2.44343	2.96735	-40.1533	13.2199	0
0.7107	4.88687	-2.83398	-35.586	5.89469	0
0.7113	5.49773	-2.83398	-40.1533	-0.207588	0
0.7120	4.27601	-2.5228	-37.7198	-6.31192	0
0.7127	5.1923	-6.19031	-38.9365	-17.2977	0
0.7133	1.83258	-6.49038	-42.287	-28.2855	0
0.7140	-3.35972	-3.7453	-40.1533	-32.5564	0
0.7147	-0.610859	-8.63531	-37.7198	-34.694	0
0.7153	2.44343	-15.348	-37.1026	-37.7441	0
0.7160	0.305429	-14.1255	-42.287	-39.5754	0
0.7167	0.305429	-11.0692	-45.038	-41.7129	0
0.7173	1.83258	-10.7691	-32.2179	-40.4921	0
0.7180	2.74886	-9.8467	-31.0011	-33.1669	0
0.7187	3.97058	-10.1579	-41.3701	-24.6229	0
0.7193	-0.305429	-13.2141	-18.7982	-19.4352	0
0.7200	-7.0088	-16.2593	4.39094	-14.5517	0
0.7207	-4.27601	-16.2593	-24.2824	-6.92235	0
0.7213	-0.610859	-11.6805	-56.0242	2.84252	0
0.7220	-1.83258	-6.49038	-51.7566	10.1677	0
0.7227	-0.916288	-3.7453	-47.1717	13.8303	0
0.7233	0.916288	0.222273	-45.6552	19.6284	0
0.7240	-0.305429	2.04491	-33.4523	28.7828	0
0.7247	1.22172	-4.35655	-24.8996	34.2767	0
0.7253	2.74886	-10.458	-20.0149	35.8018	0
0.7260	0.610859	-12.6029	-15.7474	39.4644	0
0.7267	1.22172	-18.093	-13.9135	43.7374	0
0.7273	3.97058	-23.8944	-5.67824	44.3479	0
0.7280	4.27601	-22.6719	0.74064	38.5498	0
0.7287	5.49773	-21.4494	2.25719	28.7828	0
0.7293	4.88687	-24.5056	15.0773	19.3222	0
0.7300	1.52715	-18.093	22.0958	11.6928	0
0.7307	-0.916288	-7.71288	19.962	2.84252	0
0.7313	-2.44343	-21.7494	47.4186	-5.70149	0
0.7320	-2.138	-57.7688	70.0081	-11.8058	0
0.7327	0.916288	-79.4293	34.9159	-18.8248	0
0.7333	0.305429	-75.7729	-1.09333	-24.6229	0
0.7340	-3.97058	-67.5266	1.34021	-26.7583	0
0.7347	-3.35972	-58.0689	0.423223	-30.7251	0
0.7353	-0.610859	-34.8747	-10.2455	-37.4399	0
0.7360	-1.83258	-4.35655	-13.2963	-38.3545	0
0.7367	-2.74886	18.2264	-18.4984	-35.3044	0
0.7373	-3.97058	31.3516	-19.0979	-33.7773	0
0.7380	-7.0088	40.8093	-14.2132	-30.1147	0
0.7387	-6.09251	45.077	-15.7474	-20.9603	0
0.7393	-4.27601	44.7769	-12.0795	-11.4996	0
0.7400	-7.0088	44.4657	-7.81199	-6.00567	0
0.7407	-7.31423	44.4657	-12.6967	-2.34513	0
0.7413	-1.83258	39.5868	-5.36083	4.67382	0
0.7420	1.83258	33.7855	0.423223	15.0512	0
0.7427	0.305429	34.0967	-8.11177	21.1535	0
0.7433	-3.35972	36.5306	13.8606	25.1202	0
0.7440	-6.09251	36.5306	44.0681	32.7496	0
0.7447	-4.27601	33.1743	18.4278	36.7185	0
0.7453	-0.305429	25.8504	-19.0979	36.108	0
0.7460	-0.610859	19.4489	-15.1302	39.4644	0
0.7467	-3.35972	17.304	-8.41156	42.5166	0
0.7473	-3.35972	12.4251	-11.4799	39.4644	0
0.7480	-2.138	2.04491	-4.44384	33.0559	0
0.7487	-1.52715	-4.9678	1.04042	25.4265	0
0.7493	-1.22172	-6.49038	2.25719	18.4075	0
0.7500	-1.22172	-7.10163	5.62534	12.9136	0
0.7507	-0.305429	-6.19031	5.00814	4.98006	0
0.7513	2.138	-4.05648	6.84211	-2.95556	0
0.7520	1.83258	-3.44523	7.14189	-6.61611	0
0.7527	0.305429	-0.70016	2.25719	-14.5517	0
0.7533	1.83258	3.87867	8.97585	-24.927	0
0.7540	3.66515	5.40124	12.0266	-27.675	0
0.7547	1.22172	5.71242	2.57461	-29.2001	0
0.7553	-2.44343	8.15742	19.962	-35.6086	0
0.7560	-3.35972	9.67999	37.0496	-37.4399	0
0.7567	-1.83258	7.54617	-0.176343	-34.694	0
0.7573	-1.22172	5.40124	-39.2363	-34.0835	0
0.7580	-2.74886	5.71242	-36.8028	-31.3356	0
0.7587	-1.83258	7.23499	-35.8858	-24.0124	0
0.7593	2.74886	6.62374	-43.204	-17.6039	0
0.7600	5.1923	4.8011	-40.4707	-11.8058	0
0.7607	3.97058	3.5786	-44.4384	-3.566	0
0.7613	3.35972	0.522342	-50.2225	5.5905	0
0.7620	3.66515	-2.22273	-45.6552	12.6095	0
0.7627	2.138	-2.5228	-42.287	18.4075	0
0.7633	1.22172	-1.92266	-36.8028	23.291	0
0.7640	-0.916288	-2.83398	-31.3009	27.2578	0
0.7647	-4.88687	-5.89024	-32.2179	29.3933	0
0.7653	-5.49773	-5.89024	-23.9826	31.2246	0
0.7660	-1.52715	1.13359	-19.3977	33.6663	0
0.7667	0	6.93492	-23.9826	33.3601	0
0.7673	-3.35972	6.32367	-0.176343	29.3933	0
0.7680	-2.44343	9.36881	27.2803	24.8161	0
0.7687	-2.44343	15.7814	1.34021	19.018	0
0.7693	-2.44343	13.6476	-35.2686	10.1677	0
0.7700	-2.44343	7.84624	-35.586	1.9279	0
0.7707	-2.44343	8.15742	-30.7013	-3.87019	0
0.7713	-2.44343	6.62374	-33.1348	-9.97452	0
0.7720	-2.44343	0.833524	-30.7013	-15.7726	0
0.7727	-2.44343	-1.31141	-30.7013	-22.4853	0
0.7733	-2.44343	0.522342	-31.6183	-29.2001	0
0.7740	-2.44343	1.13359	-33.1348	-33.1669	0
0.7747	-2.44343	-1.31141	-38.6367	-36.8295	0
0.7753	-2.44343	-6.80156	-36.8028	-39.8816	0
0.7760	-2.44343	-12.6029	-36.503	-36.219	0
0.7767	-2.44343	-15.648	-40.7705	-29.2001	0
0.7773	-2.44343	-16.8705	-27.9504	-27.3688	0
0.7780	-2.44343	-17.7819	-21.2317	-24.0124	0
0.7787	-2.44343	-17.7819	-33.1348	-16.9935	0
0.7793	-2.44343	-16.2593	-14.8304	-13.0267	0
0.7800	-1.52715	-14.4255	13.2434	-9.05784	0
0.7807	-0.610859	-12.2917	-15.1302	-1.7347	0
0.7813	-0.610859	-8.32413	-55.1072	3.14877	0
0.7820	2.44343	-4.35655	-50.8397	7.72599	0
0.7827	3.66515	0.222273	-38.6367	15.6616	0
0.7833	1.22172	6.32367	-37.7198	21.1535	0
0.7840	0.305429	8.15742	-33.1348	23.9014	0
0.7847	0	2.65616	-30.7013	27.562	0
0.7853	-1.52715	-8.32413	-27.6506	30.31	0
0.7860	-0.610859	-21.7494	-20.9319	30.9204	0
0.7867	2.138	-26.3283	-18.4984	28.4787	0
0.7873	0.916288	-25.4169	-14.8304	23.291	0
0.7880	-3.35972	-38.8422	-12.9965	21.1535	0
0.7887	-6.09251	-58.38	-11.1625	18.7117	0
0.7893	-3.97058	-58.0689	4.09116	11.6928	0
0.7900	-0.610859	-47.3886	9.89284	5.89469	0
0.7907	-0.610859	-51.9675	4.39094	1.9279	0
0.7913	-1.22172	-59.2914	31.8652	-6.31192	0
0.7920	-0.305429	-48.6111	57.5054	-12.7204	0
0.7927	1.83258	-29.0733	26.0635	-16.383	0
0.7933	3.97058	-11.3804	-10.8627	-22.7916	0
0.7940	3.05429	5.40124	-10.8627	-29.2001	0
0.7947	-1.22172	19.749	-10.2455	-33.7773	0
0.7953	-4.58144	29.2067	-11.1625	-38.965	0
0.7960	-2.74886	35.6193	-7.51221	-37.4399	0
0.7967	-0.305429	39.5868	-13.2963	-31.946	0
0.7973	-1.22172	39.5868	-15.4476	-31.6418	0
0.7980	-1.52715	40.1981	-11.4799	-30.1147	0
0.7987	0.305429	45.077	-17.8812	-20.9603	0
0.7993	-1.22172	49.6558	-21.2317	-11.8058	0
0.8000	-4.27601	48.4333	-23.6829	-4.48062	0
0.8007	-4.27601	42.0318	-30.3839	2.84252	0
0.8013	-4.27601	32.563	-21.5491	7.4218	0
0.8020	-3.05429	24.6279	-16.9642	13.2199	0
0.8027	-0.305429	20.3602	-25.5168	21.1535	0
0.8033	-0.916288	17.304	-1.39311	23.9014	0
0.8040	-2.74886	13.0363	25.1465	26.0369	0
0.8047	-0.610859	10.9025	-7.51221	32.7496	0
0.8053	1.52715	10.2912	-44.4384	34.8872	0
0.8060	2.138	6.62374	-37.7198	32.4454	0
0.8067	2.74886	-3.7453	-29.4845	33.9705	0
0.8073	0.610859	-14.7367	-31.6183	35.8018	0
0.8080	0.610859	-20.538	-25.1994	30.0037	0
0.8087	2.44343	-25.4169	-19.3977	21.1535	0
0.8093	-1.52715	-33.3521	-14.8304	13.8303	0
0.8100	-4.27601	-36.3972	-9.94574	7.11555	0
0.8107	1.22172	-32.7408	-8.41156	-0.207588	0
0.8113	1.22172	-26.0282	-0.176343	-8.14322	0
0.8120	-7.0088	-15.648	2.87439	-15.4664	0
0.8127	-6.09251	-6.19031	-3.22708	-21.5707	0
0.8133	1.22172	1.13359	4.70836	-27.675	0
0.8140	3.05429	14.5589	7.44167	-32.5564	0
0.8147	1.22172	28.5954	-2.31009	-35.3044	0
0.8153	-0.610859	29.2067	19.962	-40.1858	0
0.8160	-0.610859	19.4489	42.8513	-44.4588	0
0.8167	3.05429	10.9025	9.27564	-40.7962	0
0.8173	7.02487	4.8011	-27.3332	-35.3044	0
0.8180	7.3303	3.26742	-25.1994	-33.7773	0
0.8187	7.63573	6.93492	-26.1164	-28.8938	0
0.8193	7.63573	7.54617	-32.2179	-19.4352	0
0.8200	4.27601	4.8011	-27.0334	-11.4996	0
0.8207	2.74886	2.65616	-29.4845	-2.64932	0
0.8213	4.88687	2.96735	-36.503	8.33642	0
0.8220	4.58144	4.48992	-35.8858	15.9658	0
0.8227	1.83258	2.96735	-34.3516	22.0701	0
0.8233	-1.22172	-1.61148	-29.1671	29.6995	0
0.8240	-5.1923	-0.0889093	-25.5168	34.8872	0
0.8247	-7.92509	6.32367	-26.1164	37.6331	0
0.8253	-5.78708	8.45749	-14.8304	39.1602	0
0.8260	-2.44343	7.54617	-7.51221	36.7185	0
0.8267	-2.44343	9.36881	-10.5629	32.1413	0
0.8273	-5.1923	12.4251	13.8606	30.6141	0
0.8280	-6.09251	12.125	37.3494	27.2578	0
0.8287	-1.83258	11.2026	9.27564	18.7117	0
0.8293	3.35972	11.5137	-23.0657	12.3032	0
0.8300	3.05429	10.2912	-17.264	10.1677	0
0.8307	-0.610859	8.15742	-9.94574	6.20093	0
0.8313	-2.138	8.76867	-8.72898	-1.7347	0
0.8320	-0.610859	8.76867	-2.62751	-9.66827	0
0.8327	1.52715	4.48992	-4.14406	-14.5517	0
0.8333	4.58144	1.74484	-4.76126	-18.2143	0
0.8340	7.02487	1.13359	-0.176343	-22.1811	0
0.8347	7.94116	-0.70016	-3.54449	-27.9792	0
0.8353	5.80316	1.13359	-4.76126	-32.8627	0
0.8360	1.83258	3.87867	-6.27781	-33.7773	0
0.8367	-0.305429	-0.0889093	-13.9135	-30.1147	0
0.8373	0.916288	-4.35655	-4.44384	-24.6229	0
0.8380	2.138	-8.93538	3.17417	-19.7394	0
0.8387	2.138	-24.8057	-10.5629	-16.383	0
0.8393	0.305429	-40.0647	1.65762	-14.2455	0
0.8400	-1.52715	-43.4211	26.6807	-8.14322	0
0.8407	0.305429	-46.4773	-3.22708	-0.818021	0
0.8413	3.35972	-50.4449	-47.7889	4.98006	0
0.8420	2.74886	-42.1986	-44.7382	11.3886	0
0.8427	0.916288	-39.7647	-31.3009	19.6284	0
0.8433	-0.916288	-62.9478	-30.7013	24.8161	0
0.8440	-2.138	-87.9757	-24.8996	26.3411	0
0.8447	0.305429	-81.5631	-21.2317	28.4787	0
0.8453	0.610859	-48.9112	-22.7659	33.0559	0
0.8460	-2.44343	-11.0692	-22.1487	34.5809	0
0.8467	-0.916288	23.1053	-19.3977	33.0559	0
0.8473	2.44343	54.2346	-12.0795	31.2246	0
0.8480	0.305429	77.1177	-7.51221	27.8682	0
0.8487	-2.74886	86.2753	-3.22708	20.8493	0
0.8493	-1.22172	84.1415	14.4601	14.7449	0
0.8500	-0.610859	75.9063	21.4962	12.9136	0
0.8507	-3.66515	60.9473	16.9113	10.1677	0
0.8513	-6.70337	46.2995	45.9021	0.0966005	0
0.8520	-6.39794	35.9193	73.0589	-12.7204	0
0.8527	-3.05429	24.6279	41.0174	-20.3498	0
0.8533	-1.52715	16.6927	5.00814	-23.0957	0
0.8540	-2.74886	16.6927	6.54232	-28.8938	0
0.8547	-2.44343	13.6476	5.30792	-35.9148	0
0.8553	-3.05429	7.23499	-0.176343	-38.3545	0
0.8560	-4.58144	4.18985	4.39094	-38.3545	0
0.8567	-1.52715	1.74484	0.12344	-36.5253	0
0.8573	0.610859	1.44478	-3.84428	-31.946	0
0.8580	-3.66515	2.3561	-0.176343	-28.5896	0
0.8587	-4.88687	-2.83398	-3.22708	-25.5375	0
0.8593	-0.916288	-3.7453	-3.84428	-18.5185	0
0.8600	-1.22172	-2.5228	0.12344	-10.2787	0
0.8607	-2.138	-27.5508	-2.92729	-4.17643	0
0.8613	1.83258	-68.449	0.423223	3.7592	0
0.8620	5.49773	-84.9306	1.95741	11.6928	0
0.8627	7.02487	-77.9067	-3.22708	16.5762	0
0.8633	7.94116	-64.7815	21.1788	22.0701	0
0.8640	4.27601	-40.0647	48.0358	27.562	0
0.8647	0	-9.54663	19.6622	31.835	0
0.8653	0.916288	12.125	-15.1302	34.8872	0
0.8660	2.138	27.6841	-8.41156	35.1914	0
0.8667	1.22172	37.7531	-1.09333	32.1413	0
0.8673	1.22172	39.2757	-6.59523	28.4787	0
0.8680	0.610859	35.6193	-1.71053	25.7307	0
0.8687	-0.610859	28.5954	0.74064	20.2388	0
0.8693	-0.610859	22.494	-4.14406	12.9136	0
0.8700	-2.44343	19.749	-4.76126	6.50512	0
0.8707	-3.05429	17.304	-2.01031	-0.818021	0
0.8713	0.305429	16.6927	2.87439	-10.2787	0
0.8720	-0.305429	19.1377	4.09116	-20.3498	0
0.8727	-4.27601	16.3926	3.47396	-26.4542	0
0.8733	-3.97058	9.98006	15.3771	-28.8938	0
0.8740	-1.22172	8.45749	19.045	-30.4209	0
0.8747	-1.22172	7.23499	13.5608	-33.7773	0
0.8753	-1.83258	1.74484	38.2664	-34.694	0
0.8760	-0.916288	-0.388978	59.939	-29.2001	0
0.8767	2.44343	2.65616	22.713	-23.0957	0
0.8773	5.80316	1.13359	-19.3977	-21.5707	0
0.8780	3.35972	-3.44523	-21.2317	-20.3498	0
0.8787	0	-2.5228	-21.5491	-17.9081	0
0.8793	1.22172	-1.61148	-27.6506	-14.5517	0
0.8800	1.22172	-5.27899	-20.3147	-9.97452	0
0.8807	-2.138	-5.57906	-16.0472	-4.48062	0
0.8813	-0.305429	0.833524	-15.7474	4.67382	0
0.8820	2.44343	3.5786	-12.9965	17.1867	0
0.8827	-0.305429	2.04491	-14.2132	25.7307	0
0.8833	-2.44343	1.13359	-13.6137	29.0891	0
0.8840	0.305429	-0.70016	-12.6967	32.1413	0
0.8847	1.83258	-4.05648	-11.1625	33.0559	0
0.8853	1.52715	-6.80156	2.57461	33.3601	0
0.8860	3.97058	-8.02406	7.75909	35.1914	0
0.8867	7.63573	-8.32413	3.47396	33.6663	0
0.8873	4.88687	-8.32413	30.0312	28.1724	0
0.8880	-0.916288	-9.8467	53.8375	24.8161	0
0.8887	0.305429	-10.1579	23.63	18.4075	0
0.8893	7.3303	-10.1579	-5.97803	8.33642	0
0.8900	8.24659	-11.6805	2.87439	1.9279	0
0.8907	3.35972	-12.903	9.59306	-2.64932	0
0.8913	2.138	-15.9592	10.8098	-9.66827	0
0.8920	5.1923	-20.538	19.6622	-16.383	0
0.8927	7.3303	-21.1382	21.4962	-20.6561	0
0.8933	7.02487	-19.0044	20.879	-25.5375	0
0.8940	5.80316	-17.7819	21.4962	-31.0314	0
0.8947	3.97058	-15.348	14.4601	-35.6086	0
0.8953	2.138	-11.0692	12.0266	-40.1858	0
0.8960	1.52715	-4.9678	9.59306	-42.0171	0
0.8967	-1.52715	3.87867	2.87439	-39.5754	0
0.8973	-5.1923	9.36881	10.4924	-36.219	0
0.8980	-4.27601	7.23499	11.1096	-32.8627	0
0.8987	-3.35972	5.71242	0.74064	-24.6229	0
0.8993	-10.0631	5.71242	26.0635	-13.6351	0
0.9000	-15.2554	2.3561	52.3033	-5.70149	0
0.9007	-10.0631	0.833524	19.962	-1.12427	0
0.9013	-6.09251	4.18985	-17.8812	5.5905	0
0.9020	-8.84137	4.18985	-15.7474	14.7449	0
0.9027	-7.92509	1.13359	-10.8627	23.9014	0
0.9033	-2.138	1.13359	-10.2455	30.9204	0
0.9040	-0.916288	-0.0889093	-5.06104	33.6663	0
0.9047	-2.44343	-4.35655	-8.72898	34.8872	0
0.9053	-2.44343	-8.02406	-7.51221	39.4644	0
0.9060	-2.74886	-9.8467	3.47396	41.2957	0
0.9067	-4.27601	-11.9916	7.44167	35.8018	0
0.9073	-4.88687	-11.6805	10.4924	31.2246	0
0.9080	-6.70337	-9.8467	13.5608	28.7828	0
0.9087	-8.84137	-12.6029	13.8606	22.3743	0
0.9093	-5.49773	-19.0044	26.3633	15.9658	0
0.9100	-1.22172	-24.5056	33.3817	13.8303	0
0.9107	-2.44343	-26.3283	31.5654	8.03223	0
0.9113	-7.0088	-26.3283	58.7222	-3.566	0
0.9120	-9.75766	-26.6394	84.045	-14.5517	0
0.9127	-9.1468	-26.3283	53.2203	-22.7916	0
0.9133	-5.1923	-25.1058	17.5285	-28.5896	0
0.9140	-2.74886	-21.4494	18.1281	-31.6418	0
0.9147	-4.27601	-16.5705	18.1281	-34.9982	0
0.9153	-5.1923	-10.1579	11.7268	-37.7441	0
0.9160	-3.35972	-3.7453	11.7268	-36.219	0
0.9167	-2.74886	0.222273	7.75909	-34.3877	0
0.9173	-3.35972	7.54617	6.22491	-34.0835	0
0.9180	-2.44343	21.2715	7.14189	-30.1147	0
0.9187	-2.44343	33.1743	-1.39311	-21.8749	0
0.9193	-2.138	37.1418	-2.92729	-15.4664	0
0.9200	-2.74886	34.3968	-1.39311	-9.97452	0
0.9207	-4.88687	28.5954	-8.72898	-2.64932	0
0.9213	-5.78708	25.2391	-2.62751	7.72599	0
0.9220	-4.88687	25.2391	7.75909	18.4075	0
0.9227	-5.49773	20.9715	4.70836	25.1202	0
0.9233	-7.0088	14.8701	24.5469	29.6995	0
0.9240	-5.78708	17.6151	49.8698	33.9705	0
0.9247	-2.44343	16.6927	20.879	36.7185	0
0.9253	0.305429	-2.83398	-19.0979	38.854	0
0.9260	1.83258	-25.4169	-15.1302	41.2957	0
0.9267	3.66515	-27.8619	-4.14406	39.1602	0
0.9273	4.58144	-16.8705	-4.14406	33.6663	0
0.9280	2.138	-11.9916	1.95741	29.3933	0
0.9287	1.22172	-15.348	8.05887	23.5952	0
0.9293	4.27601	-18.093	12.3264	13.8303	0
0.9300	5.80316	-15.0368	14.4601	5.5905	0
0.9307	3.97058	-10.1579	11.4094	-1.7347	0
0.9313	2.138	-7.71288	16.2941	-13.0267	0
0.9320	0.610859	-5.89024	20.5792	-24.6229	0
0.9327	-1.83258	-3.13405	14.4601	-31.946	0
0.9333	-0.916288	2.04491	21.796	-34.694	0
0.9340	3.05429	11.8138	26.0635	-36.5253	0
0.9347	2.138	20.3602	11.7268	-38.965	0
0.9353	-1.52715	24.0277	26.0635	-40.1858	0
0.9360	-0.610859	28.5954	50.1696	-38.3545	0
0.9367	2.44343	35.9193	19.045	-35.6086	0
0.9373	2.138	38.6755	-23.9826	-32.8627	0
0.9380	-0.916288	34.708	-25.1994	-31.0314	0
0.9387	-4.27601	30.7404	-22.1487	-29.8105	0
0.9393	-6.09251	25.8504	-28.2501	-25.2333	0
0.9400	-4.27601	20.3602	-24.5998	-17.9081	0
0.9407	-3.97058	18.5265	-23.0657	-10.2787	0
0.9413	-5.49773	17.304	-24.8996	1.31747	0
0.9420	-3.05429	12.125	-24.5998	17.4909	0
0.9427	-0.610859	7.23499	-25.8166	27.2578	0
0.9433	-4.27601	8.45749	-20.6321	29.3933	0
0.9440	-8.84137	10.2912	-16.347	34.5809	0
0.9447	-10.0631	8.45749	-16.0472	40.0748	0
0.9453	-8.53594	7.84624	1.04042	39.1602	0
0.9460	-4.58144	10.2912	14.4601	37.6331	0
0.9467	-4.27601	8.45749	13.5608	37.3289	0
0.9473	-10.0631	2.65616	41.9343	32.4454	0
0.9480	-12.2011	-0.0889093	71.2249	26.0369	0
0.9487	-8.84137	-1.31141	43.1511	21.4597	0
0.9493	-9.75766	-4.05648	10.4924	16.5762	0
0.9500	-9.45223	-6.80156	17.8283	8.64266	0
0.9507	-5.1923	-7.71288	27.2803	-1.12427	0
0.9513	-5.49773	-7.41281	32.165	-11.4996	0
0.9520	-7.31423	-8.02406	42.2341	-19.7394	0
0.9527	-5.1923	-10.458	43.7683	-28.2855	0
0.9533	-5.78708	-12.903	45.6023	-38.3545	0
0.9540	-7.61966	-18.093	51.3863	-42.0171	0
0.9547	-3.05429	-26.3283	46.2018	-41.4067	0
0.9553	0.916288	-30.607	39.1834	-45.9839	0
0.9560	-3.05429	-30.9071	28.1972	-49.6465	0
0.9567	-6.09251	-34.2634	12.6438	-45.6797	0
0.9573	-2.44343	-34.2634	16.9113	-42.6275	0
0.9580	3.35972	-29.6846	19.045	-41.7129	0
0.9587	5.80316	-31.8295	5.30792	-34.694	0
0.9593	1.52715	-33.6522	19.962	-27.0646	0
0.9600	-2.74886	-29.0733	38.8836	-21.8749	0
0.9607	0.305429	-38.5422	3.47396	-12.7204	0
0.9613	4.88687	-62.3476	-36.1856	0.707034	0
0.9620	3.97058	-72.1054	-35.8858	9.2531	0
0.9627	3.66515	-62.9478	-36.8028	15.6616	0
0.9633	7.3303	-47.3886	-45.038	22.6806	0
0.9640	7.94116	-27.2507	-39.2363	27.562	0
0.9647	5.49773	-6.80156	-31.9181	31.2246	0
0.9653	6.10858	8.15742	-28.8673	36.7185	0
0.9660	8.85745	19.1377	-28.2501	42.8208	0
0.9667	8.85745	26.7728	-31.3009	47.0938	0
0.9673	7.63573	30.4292	-27.9504	47.0938	0
0.9680	8.55202	30.4292	-23.0657	42.2103	0
0.9687	10.3846	26.4616	-19.3977	34.8872	0
0.9693	10.3846	22.194	-3.54449	27.2578	0
0.9700	10.69	18.8376	2.87439	18.1013	0
0.9707	10.3846	14.8701	-2.62751	8.64266	0
0.9713	6.10858	9.06874	25.1465	1.01328	0
0.9720	1.83258	5.71242	52.9205	-6.00567	0
0.9727	3.05429	6.62374	21.4962	-14.5517	0
0.9733	4.88687	8.15742	-15.7474	-21.8749	0
0.9740	4.88687	9.36881	-12.0795	-25.5375	0
0.9747	4.58144	15.1701	-9.02876	-29.2001	0
0.9753	2.138	14.2588	-14.8304	-33.1669	0
0.9760	-1.83258	-13.5142	-11.4799	-34.694	0
0.9767	-2.44343	-47.3886	-10.2455	-34.0835	0
0.9773	-0.305429	-53.8012	-12.6967	-33.7773	0
0.9780	3.05429	-40.0647	-14.2132	-31.946	0
0.9787	6.71944	-19.9268	-18.4984	-25.2333	0
0.9793	5.49773	8.45749	-17.5814	-15.7726	0
0.9800	0	21.2715	-16.6644	-5.09105	0
0.9807	-2.44343	5.40124	-20.0149	4.98006	0
0.9813	-2.74886	-3.44523	-12.9965	13.2199	0
0.9820	-3.35972	12.125	-11.1625	23.9014	0
0.9827	-0.610859	30.7404	-15.1302	36.108	0
0.9833	3.05429	45.3882	12.9436	43.7374	0
0.9840	4.88687	57.9022	40.1004	44.9583	0
0.9847	10.0792	55.146	11.7268	46.1792	0
0.9853	16.1717	30.1291	-22.1487	48.3146	0
0.9860	16.1717	-7.10163	-17.5814	45.8729	0
0.9867	13.1335	-39.1534	-12.0795	40.0748	0
0.9873	12.5226	-53.49	-14.5307	35.8018	0
0.9880	11.3009	-49.2224	-5.06104	33.6663	0
0.9887	10.3846	-34.5746	3.47396	31.5308	0
0.9893	10.3846	-14.1255	5.92512	27.2578	0
0.9900	9.16288	9.67999	8.35865	20.2388	0
0.9907	7.94116	36.2305	10.8098	11.0823	0
0.9913	9.16288	59.7248	17.2111	-0.207588	0
0.9920	5.49773	72.2388	18.1281	-12.11	0
0.9927	-0.610859	74.3726	13.5608	-21.5707	0
0.9933	1.22172	71.0163	22.0958	-26.1479	0
0.9940	6.71944	64.0035	24.5469	-27.3688	0
0.9947	5.80316	56.9797	16.2941	-28.2855	0
0.9953	1.22172	52.1008	38.2664	-30.7251	0
0.9960	0.305429	45.9994	60.2387	-33.4731	0
0.9967	2.138	38.0643	23.3125	-33.1669	0
0.9973	3.66515	32.8742	-17.264	-32.8627	0
0.9980	4.27601	28.5954	-13.6137	-30.4209	0
0.9987	4.27601	22.194	-12.9965	-22.1811	0
0.9993	2.74886	16.3926	-23.9826	-14.5517	0
1.0000	0	15.1701	-22.1487	-11.4996	0
1.0007	-0.610859	18.5265	-23.6829	-4.78686	0
1.0013	0.916288	19.749	-29.4845	6.50512	0
1.0020	-0.916288	16.3926	-28.2501	14.1345	0
1.0027	-2.44343	11.2026	-29.4845	20.543	0
1.0033	0	6.32367	-31.0011	30.0037	0
1.0040	-0.916288	1.74484	-32.2179	35.1914	0
1.0047	-5.1923	-1.31141	-33.1348	35.8018	0
1.0053	-2.74886	-4.66774	-18.4984	38.5498	0
1.0060	1.52715	-7.10163	-9.02876	40.9894	0
1.0067	-0.916288	-7.10163	-13.2963	37.6331	0
1.0073	-5.1923	-8.93538	12.3264	32.1413	0
1.0080	-5.78708	-15.0368	43.4685	26.9515	0
1.0087	-5.78708	-17.1817	19.045	18.7117	0
1.0093	-7.61966	-14.7367	-16.0472	10.4719	0
1.0100	-9.1468	-16.5705	-11.4799	6.50512	0
1.0107	-8.53594	-20.8381	-1.71053	-1.42845	0
1.0113	-6.39794	-22.3607	-0.176343	-14.2455	0
1.0120	-4.88687	-23.5832	5.92512	-24.6229	0
1.0127	-4.27601	-23.5832	5.62534	-32.5564	0
1.0133	-5.1923	-22.0606	2.57461	-40.1858	0
1.0140	-6.70337	-25.1058	1.04042	-43.8484	0
1.0147	-5.78708	-27.8619	-2.92729	-45.9839	0
1.0153	-5.1923	-27.5508	-1.71053	-49.0361	0
1.0160	-8.84137	-35.7971	-1.39311	-48.7319	0
1.0167	-12.2011	-48.9112	-7.51221	-46.5943	0
1.0173	-9.1468	-51.3562	-2.01031	-46.5943	0
1.0180	-5.1923	-50.1337	-3.22708	-43.238	0
1.0187	-7.31423	-51.3562	-14.2132	-36.219	0
1.0193	-10.9794	-44.6436	8.05887	-26.7583	0
1.0200	-7.92509	-35.4859	31.8652	-14.5517	0
1.0207	-0.305429	-32.4296	-2.01031	-3.566	0
1.0213	-0.610859	-24.1944	-41.3701	3.14877	0
1.0220	-5.78708	-9.8467	-39.5537	12.6095	0
1.0227	-3.97058	2.3561	-36.8028	24.2056	0
1.0233	-0.610859	21.2715	-39.5537	29.0891	0
1.0240	-5.1923	42.6431	-31.3009	31.835	0
1.0247	-9.45223	49.0446	-27.6506	38.5498	0
1.0253	-8.84137	44.1657	-26.7336	44.0416	0
1.0260	-9.75766	37.453	-21.2317	44.3479	0
1.0267	-10.9794	28.2954	-17.5814	44.0416	0
1.0273	-7.92509	23.7165	-12.6967	43.127	0
1.0280	-6.09251	25.8504	-11.4799	38.5498	0
1.0287	-6.70337	22.194	-11.1625	30.9204	0
1.0293	-3.97058	12.7363	4.39094	23.9014	0
1.0300	0.916288	9.36881	12.6438	20.8493	0
1.0307	2.138	13.6476	9.89284	13.8303	0
1.0313	-0.610859	17.0039	39.8006	0.0966005	0
1.0320	-1.22172	13.6476	67.5746	-9.66827	0
1.0327	1.22172	8.15742	33.0819	-14.5517	0
1.0333	3.05429	4.48992	-4.44384	-23.7062	0
1.0340	0.305429	-7.10163	0.423223	-33.7773	0
1.0347	-3.97058	-28.162	0.74064	-35.9148	0
1.0353	-3.97058	-40.9761	-8.41156	-37.7441	0
1.0360	0	-40.0647	-3.84428	-43.238	0
1.0367	3.05429	-34.8747	-3.54449	-45.0693	0
1.0373	3.05429	-26.6394	-8.11177	-42.0171	0
1.0380	2.138	-18.093	-8.72898	-34.9982	0
1.0387	2.44343	-11.9916	-15.7474	-23.7062	0
1.0393	3.05429	-1.92266	-21.2317	-13.6351	0
1.0400	2.44343	10.5913	-20.9319	-7.83697	0
1.0407	0.305429	16.3926	-22.1487	0.0966005	0
1.0413	-1.52715	17.304	-16.6644	11.999	0
1.0420	-0.610859	19.4489	-13.6137	20.8493	0
1.0427	-1.22172	20.6603	-15.7474	27.562	0
1.0433	-5.1923	18.5265	8.97585	33.9705	0
1.0440	-5.78708	14.8701	33.6991	37.6331	0
1.0447	-1.83258	9.36881	8.35865	39.4644	0
1.0453	-1.22172	6.32367	-26.4338	41.2957	0
1.0460	-3.35972	6.32367	-23.9826	39.7706	0
1.0467	-3.35972	4.8011	-13.9135	38.5498	0
1.0473	-3.97058	-0.70016	-12.6967	38.5498	0
1.0480	-3.05429	-5.89024	-8.11177	34.2767	0
1.0487	-0.305429	-8.63531	-1.39311	25.7307	0
1.0493	0	-10.1579	5.62534	17.1867	0
1.0500	-1.83258	-11.3804	8.35865	10.7782	0
1.0507	-2.44343	-9.8467	8.05887	2.84252	0
1.0513	-3.35972	-7.10163	16.9113	-9.05784	0
1.0520	-5.1923	-8.02406	21.1788	-20.9603	0
1.0527	-6.39794	-11.9916	16.9113	-27.675	0
1.0533	-5.1923	-12.6029	24.8467	-34.0835	0
1.0540	-1.22172	-12.2917	27.2803	-42.6275	0
1.0547	1.52715	-15.348	19.962	-47.511	0
1.0553	-1.52715	-17.7819	42.2341	-48.1214	0
1.0560	-4.88687	-16.8705	63.6069	-48.1214	0
1.0567	-4.27601	-15.348	28.5147	-46.9006	0
1.0573	-2.74886	-15.0368	-11.1625	-43.5442	0
1.0580	0.916288	-14.4255	-11.4799	-39.2712	0
1.0587	5.80316	-11.9916	-9.94574	-31.946	0
1.0593	6.71944	-4.35655	-17.5814	-22.1811	0
1.0600	4.88687	6.62374	-16.6644	-14.5517	0
1.0607	5.1923	13.9476	-15.7474	-9.97452	0
1.0613	4.88687	15.4813	-17.5814	-3.87019	0
1.0620	2.44343	13.9476	-18.7982	6.81136	0
1.0627	0.305429	12.125	-20.0149	18.1013	0
1.0633	-0.610859	10.2912	-16.0472	25.7307	0
1.0640	-2.44343	5.71242	-16.9642	31.835	0
1.0647	-3.05429	2.3561	-20.0149	39.4644	0
1.0653	-3.05429	3.87867	-5.97803	44.0416	0
1.0660	-1.22172	5.71242	1.65762	43.127	0
1.0667	1.22172	4.18985	-1.71053	42.2103	0
1.0673	-0.610859	1.13359	26.3633	40.9894	0
1.0680	-3.66515	-3.44523	54.4547	33.9705	0
1.0687	-3.66515	-9.8467	26.9805	21.1535	0
1.0693	-1.52715	-18.3931	-7.51221	9.86147	0
1.0700	-0.916288	-28.4732	-3.84428	2.53833	0
1.0707	-0.305429	-35.7971	2.25719	-2.64932	0
1.0713	1.52715	-39.7647	1.65762	-8.14322	0
1.0720	3.97058	-40.0647	5.92512	-16.9935	0
1.0727	6.10858	-35.4859	6.22491	-26.4542	0
1.0733	7.63573	-29.0733	5.92512	-31.946	0
1.0740	7.3303	-25.4169	6.84211	-34.694	0
1.0747	4.88687	-20.538	3.47396	-37.7441	0
1.0753	2.138	-14.7367	3.47396	-38.3545	0
1.0760	1.83258	-10.1579	0.74064	-35.9148	0
1.0767	3.66515	-5.27899	-4.44384	-34.3877	0
1.0773	3.35972	-0.0889093	4.39094	-32.8627	0
1.0780	1.52715	5.71242	3.47396	-29.2001	0
1.0787	2.138	8.15742	-9.94574	-22.7916	0
1.0793	1.22172	-5.89024	12.3264	-14.8559	0
1.0800	-1.52715	-30.9071	34.2987	-9.05784	0
1.0807	0.305429	-40.9761	-3.54449	-3.566	0
1.0813	4.88687	-33.3521	-43.8212	8.03223	0
1.0820	3.97058	-23.2831	-38.9365	19.9326	0
1.0827	1.52715	-12.903	-34.0518	23.9014	0
1.0833	2.138	-0.0889093	-37.7198	28.1724	0
1.0840	0.610859	9.98006	-30.3839	36.4122	0
1.0847	-1.22172	15.1701	-26.4338	40.0748	0
1.0853	1.22172	17.6151	-25.8166	40.3811	0
1.0860	1.22172	19.4489	-21.2317	42.2103	0
1.0867	-2.138	21.8828	-18.4984	41.9061	0
1.0873	-2.44343	20.6603	-12.9965	38.854	0
1.0880	-1.22172	13.9476	-5.97803	33.9705	0
1.0887	-1.83258	9.67999	-2.31009	25.4265	0
1.0893	0.305429	8.45749	9.89284	16.272	0
1.0900	2.74886	7.23499	15.6945	9.2531	0
1.0907	0.305429	11.2026	13.5608	-1.42845	0
1.0913	-3.97058	17.6151	41.0174	-12.7204	0
1.0920	-4.27601	17.6151	67.8744	-19.4352	0
1.0927	-2.44343	16.6927	37.6669	-25.2333	0
1.0933	-0.610859	9.06874	-1.09333	-32.8627	0
1.0940	1.22172	-20.8381	-0.793543	-37.7441	0
1.0947	0.916288	-50.745	3.47396	-40.1858	0
1.0953	1.22172	-47.3886	-2.62751	-40.7962	0
1.0960	3.97058	-22.0606	-3.22708	-40.4921	0
1.0967	4.58144	-4.66774	-4.44384	-41.1025	0
1.0973	1.22172	1.13359	-5.97803	-38.3545	0
1.0980	-1.52715	6.62374	-10.2455	-29.8105	0
1.0987	-2.74886	14.5589	-18.4984	-21.5707	0
1.0993	-2.138	20.9715	-16.9642	-16.0768	0
1.1000	1.22172	24.6279	-16.347	-11.4996	0
1.1007	1.83258	31.6517	-24.2824	-5.3973	0
1.1013	-1.83258	41.7207	-17.8812	4.06339	0
1.1020	-1.52715	48.1332	-11.7797	14.7449	0
1.1027	0.610859	51.7896	-16.0472	21.7639	0
1.1033	-1.22172	53.0121	9.89284	26.6474	0
1.1040	-2.44343	45.077	37.3494	33.9705	0
1.1047	0.305429	32.563	7.14189	42.5166	0
1.1053	2.138	26.1615	-28.5676	46.7896	0
1.1060	2.74886	20.6603	-21.5491	45.8729	0
1.1067	3.66515	11.8138	-11.7797	42.2103	0
1.1073	5.1923	6.62374	-9.94574	40.9894	0
1.1080	5.1923	7.54617	-0.176343	38.5498	0
1.1087	3.35972	6.62374	4.09116	29.3933	0
1.1093	2.74886	5.40124	4.70836	19.018	0
1.1100	3.66515	6.62374	10.4924	12.9136	0
1.1107	2.44343	4.48992	17.2111	4.06339	0
1.1113	1.22172	-1.61148	26.0635	-9.05784	0
1.1120	1.83258	-3.13405	26.6807	-18.2143	0
1.1127	1.83258	-2.83398	23.63	-24.0124	0
1.1133	0.305429	-6.49038	36.7499	-31.0314	0
1.1140	0.610859	-9.8467	38.2664	-36.219	0
1.1147	0.305429	-10.7691	24.2295	-41.1025	0
1.1153	-1.83258	-10.1579	44.9851	-45.3735	0
1.1160	-3.05429	-6.49038	67.5746	-44.763	0
1.1167	-2.44343	-4.35655	30.331	-42.3234	0
1.1173	-2.74886	-8.02406	-9.64596	-42.0171	0
1.1180	-4.27601	-8.32413	-9.32854	-37.7441	0
1.1187	-5.1923	-4.05648	-12.0795	-29.2001	0
1.1193	-4.88687	-3.13405	-20.6321	-20.0456	0
1.1200	-3.35972	-2.22273	-17.8812	-12.11	0
1.1207	-2.44343	2.04491	-19.0979	-6.00567	0
1.1213	-2.138	2.96735	-19.3977	2.23209	0
1.1220	-3.05429	2.04491	-16.0472	14.4408	0
1.1227	-5.1923	6.93492	-18.7982	23.5952	0
1.1233	-5.49773	11.5137	-15.1302	27.562	0
1.1240	-2.138	9.67999	-10.8627	33.9705	0
1.1247	0.305429	6.01249	-12.0795	41.2957	0
1.1253	-0.610859	7.54617	0.74064	42.8208	0
1.1260	0.305429	12.4251	9.27564	42.5166	0
1.1267	0.916288	13.0363	5.00814	42.2103	0
1.1273	-2.74886	7.84624	30.6484	38.854	0
1.1280	-3.97058	2.04491	58.4224	34.5809	0
1.1287	0	-3.44523	32.4824	28.7828	0
1.1293	1.22172	-8.93538	0.74064	20.543	0
1.1300	0.610859	-9.24656	7.44167	13.8303	0
1.1307	2.44343	-5.57906	15.3771	6.50512	0
1.1313	2.44343	-3.44523	13.5608	-5.3973	0
1.1320	0	-6.49038	15.3771	-14.5517	0
1.1327	-0.610859	-10.7691	14.4601	-19.129	0
1.1333	-0.610859	-11.3804	16.9113	-27.0646	0
1.1340	-0.305429	-17.1817	19.045	-35.9148	0
1.1347	0.305429	-35.4859	14.1603	-41.1025	0
1.1353	-1.52715	-46.4773	13.5608	-44.763	0
1.1360	-3.66515	-49.2224	8.97585	-44.763	0
1.1367	-3.35972	-77.6067	0.423223	-39.2712	0
1.1373	-4.88687	-126.129	9.27564	-37.4399	0
1.1380	-5.49773	-148.401	8.97585	-38.6608	0
1.1387	-1.22172	-134.975	-5.97803	-31.946	0
1.1393	-0.916288	-105.98	15.3771	-20.3498	0
1.1400	-3.35972	-66.6153	39.1834	-11.8058	0
1.1407	0.305429	-26.3283	1.65762	-2.34513	0
1.1413	1.83258	6.01249	-38.6367	10.7782	0
1.1420	-3.05429	35.008	-32.8351	19.018	0
1.1427	-0.305429	58.2022	-29.1671	23.9014	0
1.1433	6.71944	71.0163	-34.0518	30.9204	0
1.1440	5.1923	81.6965	-24.5998	35.4976	0
1.1447	2.138	80.4851	-17.8812	36.4122	0
1.1453	2.138	54.5347	-16.9642	40.3811	0
1.1460	0.610859	27.6841	-11.4799	43.127	0
1.1467	0.610859	22.194	-7.19479	39.4644	0
1.1473	1.52715	24.3278	-1.09333	34.2767	0
1.1480	0.305429	24.3278	2.57461	30.31	0
1.1487	-1.52715	29.8179	5.30792	23.9014	0
1.1493	-0.305429	37.7531	19.3448	15.6616	0
1.1500	2.44343	44.1657	23.9297	9.55729	0
1.1507	4.88687	50.5783	19.045	6.50512	0
1.1513	2.74886	50.8783	48.0358	4.06339	0
1.1520	-2.138	45.6882	75.51	-4.17643	0
1.1527	-2.44343	45.077	42.8513	-16.383	0
1.1533	0.305429	44.1657	3.79137	-25.5375	0
1.1540	0.916288	36.8418	3.47396	-31.946	0
1.1547	-0.610859	27.3841	5.30792	-37.4399	0
1.1553	-1.83258	19.1377	-1.09333	-39.2712	0
1.1560	-0.610859	10.2912	0.423223	-37.7441	0
1.1567	0	6.93492	-1.71053	-36.8295	0
1.1573	-0.916288	8.45749	-6.59523	-35.3044	0
1.1580	1.52715	7.54617	-12.6967	-30.4209	0
1.1587	3.97058	6.62374	-23.6829	-22.4853	0
1.1593	1.22172	9.36881	-25.5168	-14.5517	0
1.1600	-0.610859	7.54617	-24.2824	-7.22654	0
1.1607	0	-0.70016	-29.1671	2.23209	0
1.1613	-2.74886	-4.66774	-22.1487	12.3032	0
1.1620	-3.05429	-3.44523	-18.181	20.8493	0
1.1627	1.22172	-4.66774	-23.3654	28.1724	0
1.1633	-0.305429	-6.80156	1.34021	34.5809	0
1.1640	-4.27601	-5.89024	27.2803	40.0748	0
1.1647	-2.44343	-3.13405	-2.31009	43.4312	0
1.1653	0.305429	-0.70016	-36.8028	42.8208	0
1.1660	-0.305429	1.13359	-28.2501	40.6853	0
1.1667	-1.83258	3.5786	-16.9642	39.4644	0
1.1673	-3.05429	7.54617	-17.5814	35.8018	0
1.1680	-2.44343	6.93492	-10.8627	30.9204	0
1.1687	-0.610859	0.222273	-3.54449	25.7307	0
1.1693	-0.305429	-4.05648	1.34021	15.6616	0
1.1700	1.22172	-5.27899	5.00814	4.98006	0
1.1707	2.138	-8.02406	7.44167	-1.7347	0
1.1713	0.610859	-7.71288	17.2111	-12.7204	0
1.1720	2.74886	-7.71288	21.796	-25.5375	0
1.1727	6.71944	-21.1382	16.6115	-31.946	0
1.1733	3.97058	-41.8985	23.63	-39.2712	0
1.1740	1.52715	-51.0561	27.2803	-48.4256	0
1.1747	5.80316	-46.4773	18.1281	-49.9527	0
1.1753	4.27601	-36.7084	35.5331	-50.5632	0
1.1760	-3.05429	-26.3283	53.8375	-54.2237	0
1.1767	-2.44343	-15.9592	19.045	-51.1736	0
1.1773	3.05429	-5.27899	-21.5491	-44.763	0
1.1780	3.05429	5.10117	-21.2317	-42.0171	0
1.1787	0.305429	12.125	-18.7982	-37.7441	0
1.1793	0.916288	15.1701	-25.8166	-29.2001	0
1.1800	0.305429	15.7814	-24.5998	-18.8248	0
1.1807	-2.44343	14.5589	-25.1994	-5.09105	0
1.1813	-1.52715	11.5137	-27.9504	7.4218	0
1.1820	2.138	7.23499	-28.2501	16.8825	0
1.1827	1.83258	3.87867	-27.6506	27.8682	0
1.1833	-0.916288	0.222273	-20.6321	37.9393	0
1.1840	-0.610859	-5.27899	-18.7982	43.127	0
1.1847	0.305429	-7.10163	-22.7659	46.7896	0
1.1853	-0.305429	-7.41281	-8.41156	51.0606	0
1.1860	0.916288	-14.4255	3.47396	53.1981	0
1.1867	2.138	-22.6719	2.57461	51.0606	0
1.1873	-1.52715	-23.5832	31.8652	44.9583	0
1.1880	-4.58144	-23.2831	60.2387	37.0227	0
1.1887	-1.83258	-25.4169	30.0312	28.7828	0
1.1893	2.138	-24.5056	-5.06104	20.2388	0
1.1900	3.35972	-22.0606	4.39094	10.1677	0
1.1907	2.44343	-21.4494	13.5608	-1.7347	0
1.1913	1.22172	-18.093	12.6438	-13.9413	0
1.1920	2.138	-10.7691	19.6622	-23.0957	0
1.1927	3.05429	-4.35655	18.7453	-30.4209	0
1.1933	1.83258	-4.05648	13.8606	-37.4399	0
1.1940	-0.305429	-5.27899	14.1603	-41.1025	0
1.1947	-1.22172	-4.9678	9.89284	-44.763	0
1.1953	-1.52715	-5.27899	7.44167	-49.9527	0
1.1960	-0.916288	-5.27899	4.39094	-48.4256	0
1.1967	-1.52715	-5.89024	-1.39311	-41.4067	0
1.1973	-2.74886	-8.63531	4.39094	-38.6608	0
1.1980	-1.52715	-7.71288	3.17417	-34.3877	0
1.1987	-0.610859	-4.9678	-8.41156	-23.7062	0
1.1993	-2.138	-24.5056	11.7268	-14.8559	0
1.2000	-2.74886	-64.4814	30.9482	-8.14322	0
1.2007	-1.83258	-85.8419	-5.97803	-0.818021	0
1.2013	-0.610859	-75.4617	-43.204	5.28425	0
1.2020	0.305429	-56.5463	-38.6367	13.8303	0
1.2027	-1.22172	-37.3197	-34.0518	25.7307	0
1.2033	-4.88687	-9.24656	-35.586	32.4454	0
1.2040	-3.97058	22.194	-27.6506	34.8872	0
1.2047	-2.138	44.1657	-23.3654	40.3811	0
1.2053	-3.35972	54.2346	-16.9642	46.7896	0
1.2060	-1.22172	57.2909	-9.32854	48.0105	0
1.2067	2.138	57.2909	-10.2455	46.1792	0
1.2073	3.05429	55.4571	-3.84428	44.0416	0
1.2080	4.88687	52.4009	5.30792	39.1602	0
1.2087	6.71944	48.1332	6.54232	31.2246	0
1.2093	3.97058	43.8545	19.045	21.1535	0
1.2100	3.35972	44.4657	27.2803	9.2531	0
1.2107	4.58144	49.0446	23.63	0.0966005	0
1.2113	0.305429	45.9994	48.3356	-7.53279	0
1.2120	-2.74886	32.2629	70.9251	-19.129	0
1.2127	0.305429	19.1377	36.1327	-30.7251	0
1.2133	2.138	13.0363	-1.39311	-33.4731	0
1.2140	0.305429	12.125	0.74064	-33.7773	0
1.2147	-0.305429	14.8701	1.65762	-38.965	0
1.2153	-0.610859	20.3602	-6.59523	-42.0171	0
1.2160	-1.52715	23.1053	-9.32854	-41.7129	0
1.2167	0	20.0602	-14.5307	-43.8484	0
1.2173	3.97058	14.8701	-15.1302	-43.238	0
1.2180	3.05429	11.2026	-15.7474	-33.7773	0
1.2187	-3.66515	8.76867	-27.6506	-23.7062	0
1.2193	-5.1923	8.45749	-28.8673	-19.7394	0
1.2200	-0.610859	10.2912	-24.5998	-15.4664	0
1.2207	-2.74886	11.2026	-30.0841	-6.31192	0
1.2213	-8.23051	8.45749	-24.5998	8.64266	0
1.2220	-4.58144	4.8011	-19.3977	23.9014	0
1.2227	-0.916288	5.10117	-24.8996	30.31	0
1.2233	-6.09251	6.01249	-1.39311	31.5308	0
1.2240	-8.53594	3.87867	26.6807	37.6331	0
1.2247	-3.35972	0.222273	-0.49376	45.5687	0
1.2253	-0.916288	-2.5228	-34.9688	46.7896	0
1.2260	-0.610859	-6.19031	-27.0334	46.4833	0
1.2267	0.305429	-8.32413	-15.7474	48.0105	0
1.2273	-0.610859	-9.24656	-16.6644	46.1792	0
1.2280	-0.305429	-15.348	-10.2455	37.6331	0
1.2287	1.52715	-28.162	-2.92729	26.6474	0
1.2293	1.83258	-37.3197	1.34021	17.4909	0
1.2300	1.22172	-37.3197	1.65762	9.86147	0
1.2307	1.22172	-31.5183	1.65762	0.0966005	0
1.2313	-1.22172	-31.8295	9.89284	-9.97452	0
1.2320	-2.138	-46.1661	9.89284	-17.2977	0
1.2327	0.305429	-60.5139	0.74064	-24.3166	0
1.2333	0.305429	-58.6801	9.89284	-33.1669	0
1.2340	-2.44343	-45.5549	12.0266	-40.1858	0
1.2347	-3.35972	-31.2183	-1.39311	-44.763	0
1.2353	-4.27601	-16.8705	19.045	-50.2569	0
1.2360	-7.0088	-2.22273	42.8513	-52.3924	0
1.2367	-5.1923	10.2912	8.05887	-49.9527	0
1.2373	-1.52715	19.749	-32.2179	-48.1214	0
1.2380	-3.05429	24.939	-33.1348	-44.763	0
1.2387	-5.1923	26.4616	-34.0518	-32.2522	0
1.2393	-3.35972	25.8504	-40.1533	-18.2143	0
1.2400	-2.44343	20.6603	-34.9688	-11.8058	0
1.2407	-2.74886	11.8138	-34.9688	-4.17643	0
1.2413	-1.52715	6.62374	-37.1026	11.6928	0
1.2420	-0.305429	6.32367	-33.1348	23.291	0
1.2427	-1.52715	5.10117	-29.4845	26.6474	0
1.2433	-3.35972	4.8011	-23.9826	32.1413	0
1.2440	-2.138	2.3561	-22.7659	41.9061	0
1.2447	0.305429	-11.6805	-21.2317	46.7896	0
1.2453	-0.610859	-28.162	-3.84428	46.1792	0
1.2460	-2.44343	-29.0733	6.54232	44.3479	0
1.2467	-0.610859	-21.7494	5.00814	44.0416	0
1.2473	-0.610859	-21.1382	33.0819	44.0416	0
1.2480	-3.97058	-22.6719	59.939	38.854	0
1.2487	-1.22172	-20.2269	30.331	30.31	0
1.2493	3.05429	-11.3804	-5.06104	21.4597	0
1.2500	-0.610859	6.32367	-0.176343	11.3886	0
1.2507	-3.05429	24.3278	8.97585	0.402845	0
1.2513	1.22172	34.3968	8.67607	-9.05784	0
1.2520	2.138	41.1094	10.8098	-18.2143	0
1.2527	0.305429	43.8545	7.75909	-28.2855	0
1.2533	1.52715	35.008	5.30792	-37.4399	0
1.2540	2.44343	20.3602	5.92512	-40.1858	0
1.2547	3.05429	7.23499	1.34021	-40.4921	0
1.2553	4.88687	-3.44523	-1.71053	-44.4588	0
1.2560	3.35972	-7.10163	-7.19479	-47.8152	0
1.2567	-0.305429	-5.27899	-12.9965	-45.9839	0
1.2573	0.305429	-4.66774	-3.84428	-42.3234	0
1.2580	1.83258	-1.92266	-4.76126	-38.0503	0
1.2587	-0.916288	7.23499	-19.3977	-29.2001	0
1.2593	-5.1923	14.2588	1.65762	-19.4352	0
1.2600	-7.0088	13.0363	28.1972	-11.4996	0
1.2607	-6.70337	8.76867	-3.22708	-3.25975	0
1.2613	-4.58144	9.36881	-42.287	6.50512	0
1.2620	-2.138	12.7363	-39.5537	15.6616	0
1.2627	-0.610859	10.9025	-30.7013	23.291	0
1.2633	-1.52715	9.36881	-29.1671	29.0891	0
1.2640	-3.35972	13.3364	-20.9319	33.9705	0
1.2647	-4.27601	14.2588	-15.1302	39.1602	0
1.2653	-3.66515	9.36881	-9.02876	44.0416	0
1.2660	-2.44343	6.93492	-2.92729	49.8397	0
1.2667	-0.610859	1.13359	-3.22708	53.1981	0
1.2673	-0.610859	-14.4255	3.47396	48.3146	0
1.2680	-0.305429	-28.7733	12.6438	39.1602	0
1.2687	3.05429	-36.7084	16.6115	30.31	0
1.2693	4.27601	-43.7211	28.5147	19.6284	0
1.2700	2.138	-49.2224	31.5654	8.03223	0
1.2707	0.610859	-50.4449	23.9297	0.402845	0
1.2713	-0.305429	-48.6111	49.2526	-7.22654	0
1.2720	-0.305429	-42.8098	73.3587	-17.9081	0
1.2727	3.05429	-33.0409	38.5838	-25.5375	0
1.2733	4.88687	-19.0044	-1.09333	-30.4209	0
1.2740	3.97058	-1.61148	-2.62751	-38.3545	0
1.2747	4.58144	14.2588	-5.06104	-44.763	0
1.2753	3.97058	25.2391	-12.0795	-45.3735	0
1.2760	0.916288	35.008	-10.2455	-42.9338	0
1.2767	0.305429	40.1981	-15.4476	-41.4067	0
1.2773	1.22172	37.7531	-18.181	-40.4921	0
1.2780	-1.22172	35.3192	-15.4476	-35.6086	0
1.2787	-3.35972	33.1743	-22.1487	-26.1479	0
1.2793	-3.97058	27.3841	-24.2824	-20.0456	0
1.2800	-4.88687	23.1053	-21.2317	-16.0768	0
1.2807	-6.39794	14.8701	-24.2824	-3.566	0
1.2813	-6.70337	2.04491	-17.5814	12.3032	0
1.2820	-4.27601	4.8011	-12.0795	22.6806	0
1.2827	-3.35972	11.2026	-15.1302	31.5308	0
1.2833	-6.09251	-15.348	11.1096	39.4644	0
1.2840	-8.23051	-57.7688	37.3494	42.8208	0
1.2847	-3.35972	-79.1292	8.35865	46.1792	0
1.2853	3.97058	-87.0644	-24.8996	49.5355	0
1.2860	6.71944	-92.2545	-15.7474	46.1792	0
1.2867	5.80316	-78.518	-7.51221	40.9894	0
1.2873	5.1923	-48.9112	-8.41156	38.5498	0
1.2880	5.1923	-18.093	2.57461	34.8872	0
1.2887	4.88687	10.2912	11.7268	26.0369	0
1.2893	3.66515	29.5179	12.3264	14.7449	0
1.2900	2.74886	38.6755	11.1096	6.50512	0
1.2907	1.52715	43.8545	10.4924	-0.207588	0
1.2913	-0.610859	46.2995	15.3771	-11.8058	0
1.2920	-1.52715	44.7769	15.3771	-21.8749	0
1.2927	0	38.6755	10.8098	-26.1479	0
1.2933	-0.610859	33.1743	19.3448	-31.6418	0
1.2940	-1.52715	32.563	21.1788	-38.3545	0
1.2947	-0.610859	31.9518	11.4094	-41.4067	0
1.2953	-3.05429	25.8504	32.4824	-45.9839	0
1.2960	-7.61966	22.194	52.9205	-50.2569	0
1.2967	-4.27601	20.3602	19.045	-47.511	0
1.2973	2.138	17.9152	-19.3977	-43.8484	0
1.2980	2.74886	17.6151	-19.7151	-41.1025	0
1.2987	0.305429	17.6151	-20.0149	-31.946	0
1.2993	0	13.3364	-24.5998	-20.0456	0
1.3000	0.305429	7.54617	-19.7151	-9.97452	0
1.3007	1.22172	-0.388978	-21.2317	1.31747	0
1.3013	3.05429	-8.93538	-22.4661	15.0512	0
1.3020	3.05429	-13.2141	-16.9642	26.9515	0
1.3027	1.52715	-16.5705	-13.6137	35.4976	0
1.3033	2.138	-21.1382	-7.19479	38.854	0
1.3040	3.97058	-19.9268	-2.62751	41.2957	0
1.3047	4.58144	-15.9592	-1.39311	46.7896	0
1.3053	4.27601	-15.348	13.2434	50.7564	0
1.3060	4.27601	-14.1255	22.3956	49.8397	0
1.3067	4.88687	-8.93538	20.2618	46.1792	0
1.3073	4.27601	-4.35655	47.736	42.5166	0
1.3080	2.138	-0.0889093	74.8928	39.4644	0
1.3087	1.22172	5.40124	45.6023	31.835	0
1.3093	0.916288	10.2912	11.7268	19.018	0
1.3100	-0.610859	13.0363	17.5285	8.33642	0
1.3107	-0.305429	13.0363	24.5469	-0.818021	0
1.3113	1.22172	14.8701	20.879	-12.7204	0
1.3120	0.305429	20.3602	24.2295	-22.1811	0
1.3127	-1.83258	23.4165	24.5469	-28.8938	0
1.3133	-2.138	21.2715	19.962	-37.1337	0
1.3140	-1.22172	16.6927	13.5608	-43.5442	0
1.3147	-0.305429	12.4251	6.54232	-45.3735	0
1.3153	0.305429	8.76867	7.44167	-47.511	0
1.3160	0.610859	4.18985	2.87439	-50.2569	0
1.3167	-1.52715	1.13359	-6.59523	-50.2569	0
1.3173	-5.78708	1.44478	2.57461	-46.9006	0
1.3180	-7.0088	-2.5228	4.39094	-39.2712	0
1.3187	-3.97058	-8.63531	-10.5629	-29.8105	0
1.3193	-4.27601	-9.54663	10.1926	-22.4853	0
1.3200	-7.0088	-12.903	36.4324	-13.6351	0
1.3207	-2.74886	-18.093	2.57461	-2.03889	0
1.3213	3.66515	-11.0692	-37.7198	8.03223	0
1.3220	2.138	-11.6805	-32.5353	15.6616	0
1.3227	-0.916288	-43.4211	-22.4661	23.291	0
1.3233	-0.305429	-78.518	-22.1487	31.2246	0
1.3240	-0.610859	-85.5307	-13.9135	37.3289	0
1.3247	-2.138	-77.2955	-8.41156	38.2435	0
1.3253	-1.52715	-66.004	-4.14406	36.4122	0
1.3260	-1.22172	-44.3324	4.09116	37.3289	0
1.3267	0	-17.1817	8.05887	38.5498	0
1.3273	2.138	7.23499	10.1926	35.4976	0
1.3280	3.05429	29.8179	11.7268	30.31	0
1.3287	2.138	45.9994	15.3771	23.5952	0
1.3293	1.83258	50.8783	29.1142	14.1345	0
1.3300	3.35972	51.7896	29.7314	5.28425	0
1.3307	4.58144	53.9346	23.63	-3.566	0
1.3313	2.74886	50.8783	49.8698	-13.3309	0
1.3320	0.305429	41.4206	68.4916	-21.5707	0
1.3327	0.305429	31.9518	30.0312	-29.2001	0
[truncated: 82,672 more rows]
