# Supplementary material for: Identification of Haptic Based Guiding Using Hard Reins
Source: PLoS One. 2015 Jul 22;10(7):e0132020. doi: 10.1371/journal.pone.0132020 (PMC4511788; doi:10.1371/journal.pone.0132020)
Supplement: S4 File — (ZIP) [file pone.0132020.s004.zip › EMGData2/Subject15/T15/t15.txt]

0.0000	-32.7387	2.42835	26.061	4.60635	0
0.0007	-51.66	2.12759	1.64178	5.52445	0
0.0013	-63.8775	-0.623796	-28.8704	3.6922	0
0.0020	-73.9398	-7.02885	-7.20724	-1.19116	0
0.0027	-74.8521	-9.16758	16.5956	-2.10531	0
0.0033	-56.8564	-11.6071	23.0086	-3.63284	0
0.0040	-27.2514	-25.6425	37.9625	-8.21148	0
0.0047	3.87417	-34.7989	50.4744	-7.90677	0
0.0053	29.5124	-18.9255	55.05	-6.37923	0
0.0060	43.2505	3.95442	60.8466	-10.0398	0
0.0067	43.8588	11.284	62.6781	-9.73506	0
0.0073	38.0541	10.3706	63.2886	-5.7698	0
0.0080	29.5124	4.56708	59.3234	-7.29338	0
0.0087	20.0452	-9.76909	47.7243	-7.90677	0
0.0093	14.862	-20.4516	41.3172	-4.54699	0
0.0100	12.1117	-17.3995	31.2472	-6.07452	0
0.0107	6.32032	-10.081	17.5143	-8.21148	0
0.0113	-2.52548	-5.20201	31.2472	-6.07452	0
0.0120	-9.24247	-2.14987	36.4333	-4.8517	0
0.0127	-10.7763	1.21417	-16.3585	-2.71869	0
0.0133	-8.33013	5.4805	-69.7668	1.55524	0
0.0140	-4.66751	8.53264	-77.703	-0.886444	0
0.0147	-5.88398	6.09315	-81.6682	-4.24227	0
0.0153	-11.9927	1.51493	-90.8254	-0.581729	0
0.0160	-13.2092	1.21417	-88.0753	1.55524	0
0.0167	-9.8507	5.79239	-86.2439	0.945805	0
0.0173	-12.9051	11.284	-85.6334	2.77805	0
0.0180	-21.1427	14.0243	-78.6158	1.25052	0
0.0187	-29.3934	12.8101	-69.4645	-3.63284	0
0.0193	-44.6521	10.3706	-55.7316	-3.93755	0
0.0200	-60.2149	10.3706	-44.743	-3.63284	0
0.0207	-62.0396	11.5848	-35.5857	-5.7698	0
0.0213	-48.3147	11.284	-9.95144	-3.02341	0
0.0220	-24.8053	13.1109	13.8514	0.945805	0
0.0227	0.515674	19.2152	27.8866	0.0277014	0
0.0233	18.8287	21.9665	67.5619	0.0277014	0
0.0240	32.5668	20.7412	100.824	0.641089	0
0.0247	42.325	21.3539	74.2772	-1.80059	0
0.0253	44.467	20.4405	39.4857	-3.93755	0
0.0260	47.5214	14.9488	45.2823	-2.41002	0
0.0267	51.7922	10.3706	55.6605	0.336374	0
0.0273	43.2505	9.1453	52.9163	1.85995	0
0.0280	31.3371	7.00657	50.4744	2.46938	0
0.0287	30.1207	3.95442	44.3696	3.38748	0
0.0293	25.8498	-3.67594	35.2123	4.30163	0
0.0300	13.6455	-15.5726	21.7877	2.77805	0
0.0307	7.23266	-21.3762	4.69419	2.46938	0
0.0313	4.78652	-18.6248	-6.28855	3.38748	0
0.0320	1.12391	-14.3473	-23.9925	2.77805	0
0.0327	0.515674	-9.76909	-46.2662	3.6922	0
0.0333	2.35359	-4.27746	-46.8767	7.04803	0
0.0340	4.78652	0.902277	-50.2373	8.88027	0
0.0347	10.8953	4.87898	-66.4121	8.57556	0
0.0353	14.862	5.17974	-47.7954	8.88027	0
0.0360	10.287	4.56708	-27.3472	7.96217	0
0.0367	4.78652	6.70581	-66.4121	6.43859	0
0.0373	3.57005	7.61923	-106.692	4.60635	0
0.0380	-1.91725	2.74025	-98.1453	2.77805	0
0.0387	-14.4389	-1.53721	-82.5869	2.16467	0
0.0393	-19.318	-0.924555	-73.1215	2.16467	0
0.0400	-13.2092	-0.0111392	-54.2025	1.25052	0
0.0407	-8.02601	-1.53721	-35.8939	0.945805	0
0.0413	-8.93836	-2.45063	-18.4982	1.25052	0
0.0420	-9.8507	-2.14987	0.11854	1.25052	0
0.0427	-8.02601	-3.67594	15.6829	0.0277014	0
0.0433	-4.3634	-7.02885	33.0786	-2.71869	0
0.0440	1.44124	-7.32961	43.1486	-3.32812	0
0.0447	10.5912	-3.67594	47.7243	-3.02341	0
0.0453	23.0996	-1.53721	66.341	-6.37923	0
0.0460	31.9586	-4.27746	73.6668	-10.0398	0
0.0467	30.4248	-5.20201	68.4806	-9.73506	0
0.0473	23.4037	-3.06329	95.6382	-9.12563	0
0.0480	17.9164	-3.36404	114.255	-9.12563	0
0.0487	12.1117	-6.41619	65.7305	-6.07452	0
0.0493	5.71209	-6.11543	15.6829	-5.46509	0
0.0500	2.35359	-2.45063	7.44432	-7.5981	0
0.0507	2.35359	-4.27746	-2.32339	-5.7698	0
0.0513	2.35359	-10.9944	-19.1087	-2.71869	0
0.0520	1.12391	-14.3473	-30.3996	-4.24227	0
0.0527	2.04948	-12.8212	-47.4872	-4.24227	0
0.0533	6.0162	-9.76909	-57.5572	0.0277014	0
0.0540	8.14501	-5.50277	-63.0515	1.55524	0
0.0547	0.211559	-1.53721	-77.703	-1.49588	0
0.0553	-15.3512	0.300759	-83.1974	-3.02341	0
0.0560	-27.2514	0.902277	-82.8892	-2.10531	0
0.0567	-30.0017	1.51493	-86.8543	-1.19116	0
0.0573	-26.3391	2.12759	-72.511	-1.19116	0
0.0580	-14.4389	3.04101	-56.6444	-1.49588	0
0.0587	0.81979	3.04101	-52.0687	0.0277014	0
0.0593	4.78652	-0.0111392	-14.5271	2.16467	0
0.0600	1.12391	-1.53721	23.9214	2.77805	0
0.0607	6.92855	-2.45063	-0.794219	2.46938	0
0.0613	16.3826	-5.20201	-27.0449	3.38748	0
0.0620	13.0373	-5.20201	-3.23615	3.6922	0
0.0627	3.87417	-1.53721	19.9562	1.85995	0
0.0633	-4.3634	-0.623796	30.0262	-0.886444	0
0.0640	-18.4056	-0.311898	44.0614	-3.63284	0
0.0647	-35.1849	3.04101	49.8639	-5.46509	0
0.0653	-44.9562	4.56708	53.5268	-4.24227	0
0.0660	-45.5645	3.65366	60.5444	-3.32812	0
0.0667	-34.5766	3.3529	60.5444	-5.16037	0
0.0673	-16.5677	2.74025	60.2362	-6.07452	0
0.0680	-5.27575	3.65366	56.271	-5.7698	0
0.0687	-4.97163	2.12759	45.5905	-5.7698	0
0.0693	-6.80955	-17.7114	45.8928	-3.63284	0
0.0700	-10.7763	-45.4814	36.4333	-1.49588	0
0.0707	-27.2514	-51.8865	14.7642	-2.71869	0
0.0713	-53.4979	-38.7645	25.7528	-1.80059	0
0.0720	-70.8854	-26.2551	33.9914	1.85995	0
0.0727	-66.6146	-13.4339	-18.19	4.30163	0
0.0733	-43.7265	3.95442	-71.29	7.04803	0
0.0740	-11.9927	16.4749	-77.703	10.0991	0
0.0747	13.3414	27.7589	-80.4473	6.43859	0
0.0753	24.0119	43.3316	-88.6858	1.85995	0
0.0760	28.9042	50.9508	-88.3835	3.6922	0
0.0767	34.0874	42.7189	-87.773	4.60635	0
0.0773	38.6624	28.0708	-81.3659	2.46938	0
0.0780	42.6291	14.0243	-70.6795	2.16467	0
0.0787	36.2294	1.21417	-64.8829	2.46938	0
0.0793	13.6455	-7.94226	-49.0163	1.25052	0
0.0800	-9.8507	-11.6071	-32.8415	0.945805	0
0.0807	-27.2514	-9.46834	-24.603	-0.886444	0
0.0813	-40.9895	-4.27746	-0.189664	-4.54699	0
0.0820	-38.5434	-0.311898	23.3109	-2.71869	0
0.0827	-22.0682	-0.623796	34.9101	-0.886444	0
0.0833	-11.3845	-1.22531	74.2772	-4.54699	0
0.0840	-2.52548	0.300759	109.069	-9.12563	0
0.0847	13.0373	1.21417	80.0738	-8.21148	0
0.0853	28.6001	3.3529	45.8928	-6.07452	0
0.0860	46.8999	7.61923	54.4395	-5.7698	0
0.0867	71.0176	10.3706	61.4571	-7.29338	0
0.0873	85.0598	11.284	56.5733	-7.29338	0
0.0880	85.0598	10.3706	56.271	-6.07452	0
0.0887	80.1675	7.61923	46.8115	-7.90677	0
0.0893	66.7468	5.17974	30.6367	-12.4815	0
0.0900	43.2505	5.4805	16.9038	-10.6532	0
0.0907	21.8831	9.1453	1.94998	-5.16037	0
0.0913	9.3747	12.4982	-9.03868	-4.54699	0
0.0920	2.04948	12.4982	-24.603	-5.46509	0
0.0927	-5.57986	11.284	-47.4872	-2.71869	0
0.0933	-12.601	10.3706	-52.6792	0.0277014	0
0.0940	-16.2636	7.61923	-55.1212	4.60635	0
0.0947	-21.7641	4.56708	-65.8016	11.322	0
0.0953	-30.914	3.95442	-46.5744	12.2361	0
0.0960	-31.2181	3.04101	-27.0449	8.27084	0
0.0967	-22.0682	1.21417	-63.0515	9.48971	0
0.0973	-19.6221	0.300759	-100.285	13.1502	0
0.0980	-22.9806	-1.53721	-89.2963	13.4589	0
0.0987	-19.9262	-5.50277	-72.2087	12.5408	0
0.0993	-14.743	-4.27746	-62.7492	9.18499	0
0.1000	-14.4389	0.601518	-43.8243	4.60635	0
0.1007	-14.4389	-2.45063	-29.1786	3.6922	0
0.1013	-11.9927	-7.94226	-15.4458	4.91106	0
0.1020	-7.41778	-4.58936	5.30467	3.6922	0
0.1027	-5.27575	-3.67594	22.3982	1.85995	0
0.1033	-6.18809	-9.16758	35.8228	0.945805	0
0.1040	-2.22137	-7.02885	45.5905	-2.10531	0
0.1047	5.71209	-0.0111392	53.2186	-3.63284	0
0.1053	6.32032	-5.20201	69.0852	-2.71869	0
0.1060	4.17829	-18.0121	74.8877	-3.63284	0
0.1067	2.96182	-27.4693	73.0563	-4.8517	0
0.1073	-5.27575	-31.1341	101.743	-3.32812	0
0.1080	-19.0138	-25.6425	120.97	-3.63284	0
0.1087	-32.4346	-18.6248	76.7192	-5.46509	0
0.1093	-50.1394	-18.0121	23.9214	-3.63284	0
0.1100	-59.9108	-10.6937	10.4967	-0.581729	0
0.1107	-46.7809	14.0243	0.729022	-2.41002	0
0.1113	-26.9473	36.9154	-16.0563	-3.93755	0
0.1120	-11.9927	36.6146	-28.5682	-1.80059	0
0.1127	2.65771	14.3362	-41.9988	-0.581729	0
0.1133	11.5035	-13.4339	-51.7605	-2.10531	0
0.1140	11.8076	-30.8334	-59.0863	-2.41002	0
0.1147	13.9497	-36.325	-69.4645	-1.49588	0
0.1153	15.7743	-32.9721	-73.1215	-0.581729	0
0.1160	11.1994	-19.8501	-78.6158	0.945805	0
0.1167	12.4159	-5.20201	-84.4124	0.641089	0
0.1173	21.8831	1.21417	-70.0691	-0.886444	0
0.1180	24.9375	7.00657	-60.3073	0.336374	0
0.1187	18.5246	14.9488	-57.5572	3.38748	0
0.1193	14.5579	17.6891	-15.1376	3.08277	0
0.1200	17.6123	17.6891	23.3109	1.85995	0
0.1207	19.7411	14.0243	-3.54435	2.77805	0
0.1213	13.9497	0.300759	-29.1786	1.85995	0
0.1220	5.10385	-7.94226	-5.67807	-0.581729	0
0.1227	1.74536	-2.14987	15.6829	-1.49588	0
0.1233	4.78652	-5.20201	27.5843	0.0277014	0
0.1240	6.92855	-20.4516	48.0325	2.46938	0
0.1247	1.12391	-22.5903	60.5444	3.08277	0
0.1253	-8.63424	-10.9944	65.12	3.6922	0
0.1260	-12.2969	-1.53721	69.6957	5.52445	0
0.1267	-5.27575	6.70581	69.0852	5.21578	0
0.1273	7.53678	16.163	68.7829	2.77805	0
0.1280	20.3625	22.5792	61.7653	2.77805	0
0.1287	31.033	25.0187	50.1662	3.6922	0
0.1293	37.4459	23.1807	50.7767	3.38748	0
0.1300	37.4459	20.4405	39.1834	3.6922	0
0.1307	31.3371	21.0531	17.8166	2.46938	0
0.1313	24.9375	21.3539	34.9101	-0.886444	0
0.1320	19.437	19.2152	46.201	0.945805	0
0.1327	10.287	17.0764	-9.34096	5.52445	0
0.1333	-4.97163	14.3362	-62.7492	5.52445	0
0.1340	-16.5677	12.8101	-64.8829	3.99691	0
0.1347	-17.48	13.7235	-67.6331	3.38748	0
0.1353	-12.2969	12.1974	-79.5345	0.641089	0
0.1360	-3.14694	7.31847	-77.3948	0.336374	0
0.1367	10.5912	4.56708	-75.8716	3.6922	0
0.1373	18.2205	2.12759	-72.8192	3.6922	0
0.1380	13.9497	-0.623796	-64.5807	1.55524	0
0.1387	14.2538	-0.311898	-58.4758	1.85995	0
0.1393	25.5457	1.51493	-42.6033	3.08277	0
0.1400	26.7622	3.04101	-25.5158	4.60635	0
0.1407	9.67881	3.04101	-18.19	5.82916	0
0.1413	-1.61314	-0.623796	4.08371	1.85995	0
0.1420	5.10385	-5.20201	29.4157	-3.93755	0
0.1427	13.9497	-4.27746	40.7067	-5.7698	0
0.1433	7.8409	-1.53721	77.0214	-6.98867	0
0.1440	-7.41778	-2.45063	113.336	-9.43034	0
0.1447	-22.9806	-3.36404	86.4809	-8.21148	0
0.1453	-41.5977	-1.53721	46.201	-6.68395	0
0.1460	-65.094	-2.14987	50.1662	-8.82091	0
0.1467	-83.1029	-6.11543	60.2362	-9.43034	0
0.1473	-81.5691	-7.32961	56.5733	-7.29338	0
0.1480	-60.8231	-2.75139	54.4395	-5.46509	0
0.1487	-27.8596	-0.311898	46.8115	-3.63284	0
0.1493	6.62443	-3.36404	34.9101	-0.886444	0
0.1500	31.033	-6.41619	23.0086	1.55524	0
0.1507	43.8588	-5.50277	8.0548	1.55524	0
0.1513	50.8799	-4.27746	-3.84663	-0.886444	0
0.1520	47.8255	-6.11543	-22.4634	-1.80059	0
0.1527	35.6212	-8.55492	-42.9115	-0.886444	0
0.1533	27.6745	-7.94226	-41.3883	-0.581729	0
0.1540	24.9375	-4.58936	-43.522	-0.886444	0
0.1547	13.6455	-3.36404	-57.2549	-1.80059	0
0.1553	-3.14694	-6.11543	-35.8939	-2.71869	0
0.1560	-10.7763	-8.24302	-15.4458	-0.581729	0
0.1567	-8.02601	-6.41619	-54.813	3.08277	0
0.1573	-6.18809	-4.58936	-92.3487	3.38748	0
0.1580	-9.8507	-5.20201	-83.1974	0.0277014	0
0.1587	-11.6886	-4.58936	-69.4645	-1.49588	0
0.1593	-7.41778	-2.75139	-56.9467	-0.581729	0
0.1600	-1.30902	-3.36404	-34.673	-0.277014	0
0.1607	2.65771	-7.02885	-20.6319	-2.41002	0
0.1613	4.4824	-7.94226	-6.59676	-1.80059	0
0.1620	-0.092557	-5.80353	13.8514	0.945805	0
0.1627	-7.72189	-3.9767	27.8866	0.945805	0
0.1633	-11.6886	-3.67594	43.1486	0.945805	0
0.1640	-15.3512	-2.75139	54.4395	2.77805	0
0.1647	-19.0138	-3.06329	58.1024	0.945805	0
0.1653	-15.6553	-4.89012	73.0563	-4.24227	0
0.1660	-6.18809	-5.50277	82.5158	-5.46509	0
0.1667	-1.61314	-4.27746	80.9925	-3.32812	0
0.1673	-10.7763	-3.36404	108.15	-3.02341	0
0.1680	-30.914	-2.45063	127.377	-5.16037	0
0.1687	-49.8353	-3.06329	79.1611	-4.8517	0
0.1693	-60.2149	-3.67594	24.8401	-1.80059	0
0.1700	-67.8442	-3.06329	15.9851	-2.10531	0
0.1707	-66.6146	-2.14987	10.1885	-4.54699	0
0.1713	-47.6933	-2.45063	-8.4282	-2.71869	0
0.1720	-22.6765	-4.27746	-22.7716	1.85995	0
0.1727	-5.88398	-6.11543	-38.0277	2.77805	0
0.1733	0.211559	-5.20201	-51.1501	1.85995	0
0.1740	-0.092557	-2.14987	-59.3886	1.55524	0
0.1747	-2.52548	-1.22531	-66.7144	0.945805	0
0.1753	-8.93836	-3.06329	-68.854	1.85995	0
0.1760	-18.7097	-3.36404	-73.7319	3.6922	0
0.1767	-24.5011	-1.83797	-79.2263	2.16467	0
0.1773	-30.3058	-2.45063	-66.1039	0.0277014	0
0.1780	-46.1727	-2.14987	-55.4234	0.945805	0
0.1787	-58.0729	3.65366	-52.0687	2.77805	0
0.1793	-53.802	11.284	-15.7481	3.08277	0
0.1800	-41.9019	12.4982	19.3457	3.99691	0
0.1807	-21.7641	3.65366	-2.62566	4.60635	0
0.1813	7.53678	-7.94226	-26.1262	3.08277	0
0.1820	31.6413	-12.8212	-6.28855	2.46938	0
0.1827	46.2917	-11.9078	15.6829	2.46938	0
0.1833	56.6713	-10.6937	28.1948	0.0277014	0
0.1840	55.1507	-10.3818	43.4509	-3.63284	0
0.1847	39.892	-8.24302	52.3058	-5.46509	0
0.1853	23.4037	-2.75139	59.0152	-7.5981	0
0.1860	14.5579	3.04101	64.8177	-8.21148	0
0.1867	11.1994	5.79239	63.5968	-5.16037	0
0.1873	6.62443	8.53264	64.8177	-3.63284	0
0.1880	2.04948	9.1453	59.6257	-3.93755	0
0.1887	4.78652	3.95442	44.98	-1.80059	0
0.1893	11.1994	3.95442	41.6194	2.77805	0
0.1900	14.862	16.7757	32.7704	5.52445	0
0.1907	21.579	25.3194	14.7642	7.35274	0
0.1913	30.4248	18.001	29.4157	6.74331	0
0.1920	35.9253	4.87898	35.8228	3.6922	0
0.1927	43.2505	-5.80353	-17.5795	3.99691	0
0.1933	45.3793	-12.2197	-65.8016	8.57556	0
0.1940	32.2627	-13.4339	-66.4121	10.0991	0
0.1947	22.1872	-11.6071	-68.5458	8.57556	0
0.1953	27.6745	-7.02885	-78.924	8.27084	0
0.1960	30.7289	-1.53721	-78.6158	6.74331	0
0.1967	24.0119	1.51493	-82.5869	6.43859	0
0.1973	22.1872	4.56708	-83.8079	7.96217	0
0.1980	25.5457	7.31847	-75.8716	5.82916	0
0.1987	23.4037	5.79239	-69.1563	1.55524	0
0.1993	15.4702	6.09315	-51.1501	1.55524	0
0.2000	6.0162	9.4572	-31.0101	2.16467	0
0.2007	-4.3634	7.61923	-22.1611	-0.581729	0
0.2013	-16.5677	4.26632	-2.93387	-3.93755	0
0.2020	-27.5555	6.70581	19.3457	-6.07452	0
0.2027	-34.5766	3.95442	33.0786	-6.98867	0
0.2033	-37.631	-5.50277	74.2772	-7.29338	0
0.2040	-38.8475	-9.46834	112.423	-10.0398	0
0.2047	-36.0972	-8.85568	88.3124	-11.5673	0
0.2053	-29.3934	-8.24302	54.7478	-9.12563	0
0.2060	-22.9806	-6.41619	62.0676	-8.21148	0
0.2067	-19.0138	-3.36404	68.7829	-9.12563	0
0.2073	-15.3512	-1.83797	61.4571	-8.5162	0
0.2080	-14.4389	-2.45063	60.2362	-8.82091	0
0.2087	-14.743	-3.06329	54.1373	-6.68395	0
0.2093	-12.2969	-1.53721	41.3172	-0.886444	0
0.2100	-9.8507	0.300759	27.8866	0.0277014	0
0.2107	-10.4722	-1.53721	13.5432	-2.41002	0
0.2113	-6.80955	-1.53721	1.3395	0.336374	0
0.2120	3.87417	3.65366	-17.2772	2.77805	0
0.2127	8.14501	6.70581	-39.5568	0.945805	0
0.2133	-1.30902	5.79239	-41.9988	3.08277	0
0.2140	-18.7097	6.70581	-45.6557	4.91106	0
0.2147	-40.0639	6.09315	-57.2549	0.945805	0
0.2153	-58.377	3.95442	-34.3648	-0.886444	0
0.2160	-59.5935	7.31847	-11.1724	0.945805	0
0.2167	-43.7265	10.0587	-46.8767	-0.886444	0
0.2173	-24.197	6.70581	-85.9416	-3.32812	0
0.2180	-4.3634	5.79239	-79.2263	-1.19116	0
0.2187	12.1117	8.53264	-64.8829	-0.886444	0
0.2193	21.8831	8.84454	-52.0687	-4.54699	0
0.2200	26.7622	9.1453	-33.7543	-5.46509	0
0.2207	27.0663	6.70581	-23.6843	-4.54699	0
0.2213	22.1872	0.902277	-9.95144	-5.46509	0
0.2220	19.1328	2.12759	12.02	-7.90677	0
0.2227	18.2205	5.79239	26.6715	-9.12563	0
0.2233	9.07058	5.79239	40.0962	-10.9579	0
0.2240	-5.88398	8.53264	50.7767	-12.4815	0
0.2247	-9.54659	-0.924555	55.05	-11.2626	0
0.2253	1.12391	-32.6602	70.6143	-9.12563	0
0.2260	14.862	-53.4126	79.7716	-8.5162	0
0.2267	24.0119	-45.4814	76.411	-8.82091	0
0.2273	25.8498	-32.3594	100.214	-10.0398	0
0.2280	23.0996	-21.6769	119.139	-10.0398	0
0.2287	32.2627	-7.94226	73.6668	-5.7698	0
0.2293	53.921	2.12759	19.3457	0.0277014	0
0.2300	58.1919	8.53264	7.13612	4.30163	0
0.2307	37.4459	19.5271	0.11854	5.82916	0
0.2313	22.4913	26.8455	-16.3585	4.60635	0
0.2320	22.4913	23.1807	-29.7891	3.6922	0
0.2327	14.862	16.163	-45.0452	4.30163	0
0.2333	-2.84282	14.0243	-55.7316	3.6922	0
0.2340	-20.8385	16.7757	-62.441	3.6922	0
0.2347	-39.1516	16.4749	-74.0402	5.21578	0
0.2353	-55.9441	11.284	-75.8716	4.60635	0
0.2360	-64.4857	10.0587	-75.8716	3.08277	0
0.2367	-59.9108	12.1974	-81.6682	4.30163	0
0.2373	-40.9895	9.75796	-69.4645	4.91106	0
0.2380	-17.1759	6.40505	-55.1212	6.13388	0
0.2387	6.62443	5.17974	-52.371	8.27084	0
0.2393	29.2083	2.12759	-17.2772	5.82916	0
0.2400	37.75	-0.623796	22.7004	1.85995	0
0.2407	32.5668	1.82683	2.25226	2.77805	0
0.2413	34.9997	5.79239	-25.5158	3.08277	0
0.2420	48.7378	5.79239	-4.45711	-0.886444	0
0.2427	64.9089	1.51493	19.9562	-3.02341	0
0.2433	77.7346	-2.45063	25.4506	-3.32812	0
0.2440	78.0387	-2.45063	35.8228	-3.02341	0
0.2447	65.213	-0.924555	49.5557	-0.886444	0
0.2453	52.0963	-0.0111392	59.6257	-1.19116	0
0.2460	42.325	0.601518	63.899	-4.54699	0
0.2467	36.5336	-1.53721	61.7653	-4.54699	0
0.2473	34.0874	-4.58936	62.3758	-2.71869	0
0.2480	27.3704	-4.89012	57.492	-3.63284	0
0.2487	13.9497	-3.9767	44.98	-2.71869	0
0.2493	2.96182	-5.20201	43.4509	0.945805	0
0.2500	-5.27575	-5.50277	34.9101	0.0277014	0
0.2507	-12.2969	-6.11543	17.2061	-3.02341	0
0.2513	-15.9595	-7.02885	28.497	-1.80059	0
0.2520	-19.0138	-5.20201	34.2996	-0.277014	0
0.2527	-20.8385	-1.53721	-17.2772	-0.886444	0
0.2533	-23.2847	-1.22531	-67.6331	-0.277014	0
0.2540	-31.8264	-1.53721	-73.1215	1.25052	0
0.2547	-43.1183	0.601518	-78.3135	0.945805	0
0.2553	-47.3892	3.04101	-89.2963	0.641089	0
0.2560	-45.5645	3.04101	-85.9416	0.945805	0
0.2567	-34.2725	1.51493	-84.4124	1.85995	0
0.2573	-12.2969	-1.53721	-84.1101	7.65746	0
0.2580	7.8409	-4.27746	-76.1739	14.6778	0
0.2587	18.8287	-5.20201	-66.7144	14.6778	0
0.2593	28.6001	-3.36404	-50.5396	11.0172	0
0.2600	39.5879	-0.623796	-35.5857	9.48971	0
0.2607	39.5879	-1.53721	-25.5158	9.18499	0
0.2613	26.7622	-3.36404	0.11854	9.18499	0
0.2620	14.862	-2.75139	26.061	8.57556	0
0.2627	9.3747	-1.53721	38.573	5.52445	0
0.2633	2.65771	-3.36404	75.19	1.85995	0
0.2640	-4.05928	-4.27746	109.069	0.945805	0
0.2647	-4.97163	-3.9767	82.2135	1.25052	0
0.2653	-5.88398	-4.89012	44.0614	0.0277014	0
0.2660	-10.1548	-3.67594	47.7243	-1.49588	0
0.2667	-13.2092	-0.623796	55.05	-1.49588	0
0.2673	-13.5133	0.300759	48.9452	-1.49588	0
0.2680	-13.2092	-1.83797	48.6429	-3.32812	0
0.2687	-14.1348	-3.36404	43.7591	-4.54699	0
0.2693	-17.1759	-2.75139	31.5495	-3.02341	0
0.2700	-22.3723	-1.83797	18.4271	-2.71869	0
0.2707	-28.1638	-3.36404	2.25226	-0.886444	0
0.2713	-33.6643	-6.71695	-12.3934	1.85995	0
0.2720	-34.5766	-7.32961	-29.1786	0.336374	0
0.2727	-32.4346	-6.11543	-46.2662	-1.19116	0
0.2733	-33.0561	-7.02885	-48.0977	1.25052	0
0.2740	-35.489	-7.6415	-52.371	1.55524	0
0.2747	-33.6643	-5.50277	-62.1387	0.0277014	0
0.2753	-29.6976	-4.27746	-39.8591	3.08277	0
0.2760	-26.6432	-4.89012	-20.0214	5.21578	0
0.2767	-23.5888	-3.36404	-56.9467	3.6922	0
0.2773	-19.9262	-2.45063	-93.5696	3.6922	0
0.2780	-19.9262	-1.22531	-82.8892	3.08277	0
0.2787	-24.197	3.65366	-67.9353	1.55524	0
0.2793	-27.2514	4.56708	-59.3886	2.16467	0
0.2800	-29.0761	-12.2197	-39.2486	0.945805	0
0.2807	-28.1638	-37.8511	-23.6843	-3.63284	0
0.2813	-20.5344	-49.1462	-9.95144	-2.41002	0
0.2820	-9.8507	-43.6435	12.02	2.16467	0
0.2827	-5.27575	-34.7989	27.282	2.46938	0
0.2833	-0.700788	-25.3417	36.4333	2.16467	0
0.2840	8.44913	-10.9944	46.201	2.77805	0
0.2847	11.8076	2.12759	57.7942	0.0277014	0
0.2853	7.53678	7.93112	75.8005	-2.71869	0
0.2860	7.8409	13.1109	82.824	-2.41002	0
0.2867	9.3747	24.1053	80.382	-3.93755	0
0.2873	5.40797	35.0885	105.406	-6.68395	0
0.2880	3.26594	37.2273	122.802	-6.68395	0
0.2887	3.87417	31.4237	77.0214	-8.21148	0
0.2893	2.96182	20.4405	24.5319	-9.12563	0
0.2900	5.40797	9.1453	14.7642	-2.10531	0
0.2907	7.53678	3.04101	6.22336	3.6922	0
0.2913	1.12391	0.300759	-13.3121	0.945805	0
0.2920	-3.45105	-1.83797	-25.2135	1.85995	0
0.2927	-1.61314	0.300759	-38.3359	7.65746	0
0.2933	-4.66751	7.00657	-51.4583	6.43859	0
0.2940	-10.7763	10.3706	-60.6096	1.85995	0
0.2947	-10.1548	7.00657	-68.5458	2.77805	0
0.2953	-7.11366	9.75796	-66.7144	5.52445	0
0.2960	-4.3634	25.3194	-66.7144	7.35274	0
0.2967	1.74536	39.6668	-73.1215	7.35274	0
0.2973	6.32032	38.1407	-61.22	4.91106	0
0.2980	4.78652	23.7934	-49.3186	2.77805	0
0.2987	2.96182	3.3529	-46.8767	0.336374	0
0.2993	5.71209	-14.6592	-9.03868	-3.32812	0
0.3000	11.1994	-22.9022	29.718	-3.63284	0
0.3007	15.7743	-22.5903	3.47323	-1.80059	0
0.3013	16.0785	-18.9255	-26.4344	-3.63284	0
0.3020	15.7743	-11.2952	-4.45711	-5.46509	0
0.3027	17.6123	-3.06329	18.4271	-5.46509	0
0.3033	17.6123	3.95442	23.9214	-8.5162	0
0.3040	14.862	9.4572	35.2123	-10.9579	0
0.3047	12.7332	5.17974	46.201	-7.90677	0
0.3053	8.14501	-7.94226	52.9163	-5.46509	0
0.3060	-1.61314	-14.96	59.3234	-5.46509	0
0.3067	-16.8718	-12.5205	62.0676	-3.63284	0
0.3073	-32.1305	-8.24302	63.2886	-3.93755	0
0.3080	-35.489	-3.67594	56.271	-7.29338	0
0.3087	-30.914	1.51493	44.6718	-7.29338	0
0.3093	-32.7387	3.3529	44.98	-6.37923	0
0.3100	-35.489	3.3529	34.9101	-8.5162	0
0.3107	-33.3602	5.79239	16.5956	-6.37923	0
0.3113	-37.3269	10.3706	32.4681	-0.886444	0
0.3120	-43.7265	10.3706	41.6194	-1.80059	0
0.3127	-36.4013	5.79239	-9.34096	-2.71869	0
0.3133	-18.7097	2.74025	-59.9991	3.6922	0
0.3140	3.26594	1.82683	-65.4934	9.18499	0
0.3147	29.2083	-0.311898	-67.0226	7.35274	0
0.3153	52.7046	-0.0111392	-72.511	3.6922	0
0.3160	72.2341	2.12759	-71.5982	1.85995	0
0.3167	86.2763	1.21417	-76.4821	0.945805	0
0.3173	81.3972	0.300759	-75.2611	0.336374	0
0.3180	60.638	2.74025	-64.2725	0.0277014	0
0.3187	44.1629	3.04101	-56.9467	2.77805	0
0.3193	31.3371	1.82683	-43.2138	3.99691	0
0.3200	14.862	0.902277	-27.3472	-0.581729	0
0.3207	4.17829	-0.623796	-18.4982	-5.7698	0
0.3213	2.35359	-2.14987	4.69419	-5.7698	0
0.3220	4.17829	-2.14987	29.718	-3.93755	0
0.3227	5.71209	-1.22531	42.2299	-3.63284	0
0.3233	3.87417	-1.53721	78.8529	-4.8517	0
0.3240	5.10385	-4.27746	113.034	-7.29338	0
0.3247	16.0785	-5.20201	87.0914	-8.21148	0
0.3253	24.6334	-0.0111392	50.7767	-7.90677	0
0.3260	23.4037	3.95442	58.4047	-7.5981	0
0.3267	15.7743	3.04101	66.9515	-6.37923	0
0.3273	-4.97163	3.3529	58.1024	-5.16037	0
0.3280	-31.5223	4.56708	53.5268	-7.90677	0
0.3287	-42.206	3.95442	46.201	-10.3484	0
0.3293	-36.7054	3.95442	32.1599	-6.37923	0
0.3300	-28.1638	2.12759	18.1248	0.336374	0
0.3307	-23.5888	-1.53721	3.78143	0.945805	0
0.3313	-29.0761	-0.924555	-8.4282	-1.80059	0
0.3320	-40.9895	1.51493	-25.5158	0.0277014	0
0.3327	-43.1183	0.902277	-42.9115	2.77805	0
0.3333	-42.8142	3.65366	-41.3883	0.0277014	0
0.3340	-45.2603	8.53264	-45.6557	-1.80059	0
0.3347	-37.0228	7.00657	-59.9991	2.16467	0
0.3353	-18.4056	3.04101	-37.7254	3.6922	0
0.3360	2.96182	1.51493	-14.5271	2.16467	0
0.3367	29.8166	0.300759	-51.1501	3.99691	0
0.3373	56.6713	-0.924555	-87.773	7.04803	0
0.3380	73.1464	-0.623796	-72.511	6.43859	0
0.3387	75.8967	0.601518	-53.2897	4.60635	0
0.3393	65.213	1.51493	-44.4348	4.30163	0
0.3400	56.0631	2.42835	-23.9925	2.77805	0
0.3407	61.5504	3.95442	-5.37579	-2.10531	0
0.3413	65.8212	6.70581	8.96756	-5.16037	0
0.3420	55.759	7.61923	26.6715	-2.10531	0
0.3427	44.1629	5.79239	38.573	1.25052	0
0.3433	36.5336	2.42835	49.5557	1.25052	0
0.3440	27.6745	-1.53721	59.0152	2.77805	0
0.3447	17.6123	-3.06329	63.2886	5.21578	0
0.3453	6.0162	0.300759	75.4982	3.08277	0
0.3460	-8.02601	2.42835	82.2135	-0.886444	0
0.3467	-19.0138	0.601518	79.7716	-1.80059	0
0.3473	-29.6976	-0.924555	101.435	-1.49588	0
0.3480	-40.6854	-1.53721	114.557	-2.10531	0
0.3487	-46.1727	-4.27746	66.6492	-1.19116	0
0.3493	-50.4435	-6.41619	12.02	1.85995	0
0.3500	-59.2893	-7.6415	2.86274	2.77805	0
0.3507	-64.4857	-9.76909	-2.62566	2.77805	0
0.3513	-61.4314	-13.4339	-23.0738	4.91106	0
0.3520	-55.3226	-17.0987	-39.2486	6.43859	0
0.3527	-45.5645	-16.1853	-50.8478	3.99691	0
0.3533	-25.7308	-13.4339	-59.3886	2.46938	0
0.3540	-0.092557	-14.0466	-67.9353	3.6922	0
0.3547	20.0452	-14.6592	-76.4821	4.60635	0
0.3553	34.3915	-11.6071	-76.4821	3.6922	0
0.3560	47.2173	-9.46834	-78.6158	2.77805	0
0.3567	47.8255	-9.16758	-83.8079	1.55524	0
0.3573	34.0874	-5.20201	-70.6795	0.945805	0
0.3580	23.7078	-0.623796	-59.9991	0.945805	0
0.3587	24.3293	-1.22531	-55.4234	0.945805	0
0.3593	24.6334	-0.0111392	-15.4458	0.0277014	0
0.3600	19.437	3.95442	19.648	-1.19116	0
0.3607	11.1994	4.87898	-6.59676	-3.02341	0
0.3613	2.04948	2.42835	-31.0101	-3.63284	0
0.3620	-4.05928	1.21417	-7.81772	-2.41002	0
0.3627	-6.80955	0.902277	12.6304	-1.19116	0
0.3633	-11.6886	1.21417	19.3457	-1.80059	0
0.3640	-19.0138	2.12759	33.0786	-3.02341	0
0.3647	-26.3391	2.42835	41.3172	-5.16037	0
0.3653	-31.5223	1.21417	44.3696	-6.07452	0
0.3660	-30.914	-0.623796	50.4744	-3.93755	0
0.3667	-27.8596	-0.311898	52.3058	-2.41002	0
0.3673	-25.4267	-0.0111392	51.6953	-3.93755	0
0.3680	-20.8385	-2.45063	44.0614	-4.8517	0
0.3687	-16.5677	-3.67594	31.2472	-3.02341	0
0.3693	-14.743	-4.27746	31.2472	-1.80059	0
0.3700	-11.3845	-6.11543	24.8401	-1.80059	0
0.3707	-9.8507	-6.11543	5.91515	-0.886444	0
0.3713	-11.9927	-2.45063	15.9851	-1.19116	0
0.3720	-9.8507	-1.83797	21.1772	-2.71869	0
0.3727	-3.75517	-2.45063	-32.8415	-3.63284	0
0.3733	-2.22137	-0.623796	-82.5869	-5.46509	0
0.3740	-6.50543	0.902277	-82.5869	-4.54699	0
0.3747	-12.601	0.902277	-81.9764	0.0277014	0
0.3753	-16.2636	1.82683	-91.4359	2.46938	0
0.3760	-14.4389	3.04101	-88.6858	1.85995	0
0.3767	-11.9927	5.17974	-85.6334	3.6922	0
0.3773	-12.9051	8.53264	-82.2787	4.30163	0
0.3780	-12.601	9.1453	-73.1215	0.945805	0
0.3787	-12.2969	7.61923	-65.4934	0.0277014	0
0.3793	-13.5133	4.26632	-50.2373	1.85995	0
0.3800	-13.5133	-0.924555	-33.7543	0.0277014	0
0.3807	-12.601	-3.36404	-22.1611	-0.277014	0
0.3813	-14.1348	-2.75139	1.3395	2.77805	0
0.3820	-11.6886	-5.20201	23.9214	1.55524	0
0.3827	-6.18809	-5.80353	38.573	-0.886444	0
0.3833	-8.93836	-1.53721	78.2424	0.945805	0
0.3840	-14.743	-0.924555	109.371	1.85995	0
0.3847	-14.4389	-1.53721	79.1611	1.55524	0
0.3853	-15.9595	1.51493	43.7591	2.46938	0
0.3860	-24.8053	2.12759	48.9452	2.77805	0
0.3867	-31.2181	-0.623796	53.2186	3.08277	0
0.3873	-31.8264	0.902277	44.6718	2.77805	0
0.3880	-32.1305	3.65366	40.4044	-0.581729	0
0.3887	-35.7931	2.74025	32.7704	-2.71869	0
0.3893	-42.206	0.300759	22.7004	0.0277014	0
0.3900	-46.4768	1.21417	13.8514	1.85995	0
0.3907	-44.9562	7.93112	1.94998	0.945805	0
0.3913	-41.5977	7.31847	-4.45711	0.945805	0
0.3920	-33.0561	-15.2719	-17.8877	1.85995	0
0.3927	-11.6886	-42.73	-38.9464	2.16467	0
0.3933	14.862	-51.8865	-40.7778	1.55524	0
0.3940	27.3704	-47.3083	-43.2138	0.0277014	0
0.3947	24.9375	-38.1518	-56.3362	-0.277014	0
0.3953	25.8498	-23.203	-35.2835	0.945805	0
0.3960	35.9253	-9.46834	-13.6143	0.945805	0
0.3967	41.4126	0.300759	-52.0687	0.641089	0
0.3973	36.8377	12.1974	-91.1277	-0.277014	0
0.3980	30.1207	20.7412	-81.3659	-1.80059	0
0.3987	27.0663	20.7412	-68.5458	-2.71869	0
0.3993	26.7622	18.6025	-59.9991	-3.02341	0
0.4000	27.3704	17.3883	-40.1673	-3.32812	0
0.4007	25.8498	14.0243	-25.5158	-1.80059	0
0.4013	26.7622	11.284	-10.8701	-1.19116	0
0.4020	36.8377	11.284	10.4967	-3.02341	0
0.4027	41.4126	10.3706	26.6715	-4.54699	0
0.4033	34.0874	8.53264	42.2299	-5.46509	0
0.4040	34.9997	10.9833	52.3058	-6.37923	0
0.4047	41.4126	19.8278	55.6605	-8.21148	0
0.4053	28.6001	27.1574	71.5271	-9.43034	0
0.4060	3.57005	24.1053	79.7716	-8.21148	0
0.4067	-15.9595	11.8967	74.8877	-4.24227	0
0.4073	-41.5977	-0.0111392	99.9115	-0.886444	0
0.4080	-76.69	-6.11543	119.139	0.0277014	0
0.4087	-98.3616	-5.20201	73.3586	0.641089	0
0.4093	-94.0908	-0.924555	19.648	1.85995	0
0.4100	-72.1151	-3.36404	8.0548	2.16467	0
0.4107	-42.5101	-16.7979	1.3395	0.336374	0
0.4113	-10.4722	-30.8334	-13.6143	-1.19116	0
0.4120	24.0119	-33.2728	-26.4344	-0.581729	0
0.4127	49.9543	-25.9432	-41.0801	0.0277014	0
0.4133	56.0631	-18.0121	-48.4059	0.0277014	0
0.4140	48.7378	-10.9944	-52.9815	3.38748	0
0.4147	35.3039	0.601518	-63.0515	6.43859	0
0.4153	21.2749	12.1974	-62.441	5.52445	0
0.4160	18.8287	17.0764	-62.1387	3.6922	0
0.4167	24.3293	20.7412	-69.1563	4.60635	0
0.4173	21.2749	23.1807	-56.6444	5.21578	0
0.4180	22.7955	21.0531	-41.9988	2.77805	0
0.4187	43.8588	21.6546	-37.4172	-0.277014	0
0.4193	62.4759	25.9321	0.420817	-3.32812	0
0.4200	63.0842	23.7934	38.2647	-6.37923	0
0.4207	62.4759	21.6546	14.7642	-7.90677	0
0.4213	63.3883	23.7934	-12.0911	-6.68395	0
0.4220	57.5836	18.3017	10.1885	-3.93755	0
0.4227	58.8133	8.53264	33.0786	0.641089	0
0.4233	74.9844	6.70581	41.6194	3.6922	0
0.4240	85.9722	5.4805	53.2186	1.85995	0
0.4247	80.7758	-2.45063	60.5444	-2.10531	0
0.4253	71.93	-12.5205	67.2597	-1.19116	0
0.4260	62.4759	-21.6769	74.8877	1.25052	0
0.4267	47.8255	-23.8156	73.3586	1.85995	0
0.4273	35.6212	-20.7635	73.0563	2.46938	0
0.4280	34.0874	-18.9255	68.7829	4.60635	0
0.4287	33.7833	-17.7114	56.5733	3.99691	0
0.4293	29.5124	-14.0466	54.4395	0.336374	0
0.4300	23.7078	-7.02885	45.8928	-1.80059	0
0.4307	12.4159	4.87898	26.6715	-0.581729	0
0.4313	-4.97163	8.53264	39.4857	1.55524	0
0.4320	-19.0138	-4.27746	47.7243	1.25052	0
0.4327	-27.8596	-17.7114	-5.06759	1.85995	0
0.4333	-37.3269	-26.8678	-56.0339	3.38748	0
0.4340	-44.0307	-38.4637	-60.3073	3.38748	0
0.4347	-45.8686	-41.204	-65.1911	3.08277	0
0.4353	-46.1727	-34.1863	-75.8716	4.91106	0
0.4360	-44.9562	-29.9199	-73.1215	4.60635	0
0.4367	-42.8142	-21.0643	-74.9529	2.46938	0
0.4373	-40.3681	-5.80353	-74.6506	1.85995	0
0.4380	-35.489	2.74025	-64.8829	0.945805	0
0.4387	-34.5766	9.4572	-57.8654	-1.80059	0
0.4393	-40.3681	18.6025	-45.6557	-3.63284	0
0.4400	-35.7931	15.2496	-31.6206	-4.24227	0
0.4407	-19.0138	3.95442	-19.1087	-5.16037	0
0.4413	-11.9927	0.300759	8.96756	-5.46509	0
0.4420	-16.2636	-3.36404	33.0786	-3.63284	0
0.4427	-16.2636	-7.94226	42.5381	-2.41002	0
0.4433	-10.7763	-5.20201	80.6843	-3.63284	0
0.4440	-6.50543	1.21417	113.644	-7.29338	0
0.4447	-3.45105	8.53264	80.6843	-9.12563	0
0.4453	-6.50543	18.6025	41.6194	-7.5981	0
0.4460	-13.8174	25.6313	46.8115	-6.07452	0
0.4467	-20.2303	27.7589	50.4744	-5.16037	0
0.4473	-25.4267	30.1984	42.8404	-4.54699	0
0.4480	-28.1638	28.6835	41.3172	-4.54699	0
0.4487	-28.4679	25.0187	34.2996	-3.63284	0
0.4493	-27.2514	26.8455	22.3982	-0.886444	0
0.4500	-23.5888	30.8111	11.1072	1.25052	0
0.4507	-21.7641	29.285	-1.7129	0.0277014	0
0.4513	-24.8053	25.3194	-10.5619	-2.10531	0
0.4520	-21.7641	22.88	-25.824	-1.49588	0
0.4527	-15.3512	18.9144	-45.9639	1.25052	0
0.4533	-17.1759	12.4982	-45.6557	1.85995	0
0.4540	-19.9262	8.53264	-48.7081	0.0277014	0
0.4547	-18.1015	11.284	-63.9702	0.641089	0
0.4553	-22.3723	13.1109	-41.0801	4.91106	0
0.4560	-27.2514	7.00657	-16.3585	8.27084	0
0.4567	-24.197	2.74025	-54.813	8.57556	0
0.4573	-21.1427	2.12759	-92.6569	9.18499	0
0.4580	-21.4468	-2.75139	-80.145	10.0991	0
0.4587	-19.9262	-8.55492	-63.662	11.6267	0
0.4593	-18.1015	-9.76909	-52.9815	12.2361	0
0.4600	-17.1759	-8.55492	-32.8415	10.0991	0
0.4607	-17.48	-6.11543	-20.9401	4.30163	0
0.4613	-21.7641	-4.27746	-9.34096	1.25052	0
0.4620	-26.6432	-3.67594	8.35708	0.945805	0
0.4627	-28.4679	-1.53721	18.4271	-0.886444	0
0.4633	-26.0349	-0.0111392	30.3285	-2.71869	0
0.4640	-16.8718	-3.06329	43.1486	-2.71869	0
0.4647	-8.02601	-3.36404	48.0325	-5.16037	0
0.4653	-4.3634	-1.22531	60.5444	-6.37923	0
0.4660	-1.61314	-3.36404	68.4806	-3.63284	0
0.4667	-2.52548	-3.67594	63.2886	-3.32812	0
0.4673	-7.11366	-1.53721	85.26	-5.16037	0
0.4680	-3.75517	-4.27746	106.319	-3.63284	0
0.4687	1.74536	-6.41619	62.9863	-2.10531	0
0.4693	-5.27575	-4.27746	9.27576	-3.63284	0
0.4700	-22.0682	-4.27746	0.420817	-2.71869	0
0.4707	-47.3892	-6.41619	-5.98628	-0.886444	0
0.4713	-73.0274	-4.58936	-25.2135	0.641089	0
0.4720	-80.3527	-2.14987	-36.5044	3.08277	0
0.4727	-75.1695	-3.36404	-48.4059	3.38748	0
0.4733	-76.0818	-9.16758	-61.5282	0.336374	0
0.4740	-76.3859	-13.4339	-67.9353	0.945805	0
0.4747	-80.0485	-10.9944	-74.6506	3.08277	0
0.4753	-99.5781	-8.55492	-74.6506	0.336374	0
0.4760	-105.991	-10.6937	-74.0402	-3.63284	0
0.4767	-74.8521	-10.081	-76.7844	-3.63284	0
0.4773	-30.914	-7.94226	-63.0515	-1.80059	0
0.4780	7.53678	-9.46834	-48.4059	-0.581729	0
0.4787	46.8999	-9.46834	-41.6906	-0.886444	0
0.4793	81.7013	-8.85568	-2.93387	-2.71869	0
0.4800	105.198	-12.8212	35.5205	-2.71869	0
0.4807	118.314	-10.6937	12.9387	-0.886444	0
0.4813	114.043	3.65366	-12.3934	-2.71869	0
0.4820	96.3386	14.3362	8.96756	-4.24227	0
0.4827	92.9933	13.1109	27.282	-3.63284	0
0.4833	105.198	5.17974	32.1599	-5.7698	0
0.4840	103.664	-7.6415	46.8115	-9.12563	0
0.4847	83.8302	-20.4516	54.7478	-7.5981	0
0.4853	68.8756	-23.5038	55.9628	-5.7698	0
0.4860	64.3006	-21.3762	61.4571	-7.29338	0
0.4867	61.8545	-21.0643	60.5444	-7.29338	0
0.4873	62.7801	-14.96	58.1024	-6.07452	0
0.4880	66.7468	-3.36404	53.2186	-5.7698	0
0.4887	61.5504	0.902277	42.2299	-3.93755	0
0.4893	40.8044	-0.311898	39.1834	-1.19116	0
0.4900	13.9497	-1.83797	29.4157	1.25052	0
0.4907	-8.93836	-15.2719	8.66528	6.13388	0
0.4913	-25.1094	-40.6025	18.4271	9.79442	0
0.4920	-36.4013	-59.8176	26.3633	7.96217	0
0.4927	-43.1183	-62.2682	-25.824	7.35274	0
0.4933	-44.6521	-51.2738	-77.703	9.48971	0
0.4940	-41.2936	-34.4982	-79.2263	10.0991	0
0.4947	-28.1638	-18.0121	-78.924	11.0172	0
0.4953	-6.50543	-1.83797	-88.3835	11.9314	0
0.4960	11.8076	14.3362	-84.4124	8.27084	0
0.4967	24.9375	24.1053	-81.3659	4.30163	0
0.4973	43.5547	19.5271	-79.8368	3.6922	0
0.4980	62.1718	5.17974	-72.511	2.16467	0
0.4987	71.93	-3.67594	-62.7492	1.55524	0
0.4993	80.1675	-1.83797	-44.743	0.0277014	0
0.5000	83.526	2.42835	-28.8704	-5.16037	0
0.5007	65.5171	3.95442	-20.3296	-5.7698	0
0.5013	34.9997	1.21417	3.78143	-0.581729	0
0.5020	15.4702	-4.89012	28.8052	-1.80059	0
0.5027	9.07058	-0.311898	40.4044	-6.37923	0
0.5033	3.26594	10.3706	78.5506	-5.7698	0
0.5040	-1.91725	-8.24302	115.778	-6.07452	0
0.5047	-5.88398	-45.7822	91.0625	-9.43034	0
0.5053	-9.24247	-56.4647	54.1373	-8.82091	0
0.5060	-12.2969	-39.0764	57.492	-7.5981	0
0.5067	-19.0138	-18.6248	62.0676	-8.5162	0
0.5073	-31.8264	5.79239	54.1373	-7.29338	0
0.5080	-39.7598	32.3372	51.6953	-3.63284	0
0.5087	-36.0972	49.7366	44.98	-2.10531	0
0.5093	-35.7931	60.4191	33.0786	-2.10531	0
0.5100	-39.7598	68.0495	21.4795	-2.71869	0
0.5107	-35.1849	67.7376	8.0548	-2.71869	0
0.5113	-27.8596	62.5579	-2.62566	0.0277014	0
0.5120	-27.2514	55.529	-19.1087	3.6922	0
0.5127	-22.6765	49.4247	-39.2486	6.43859	0
0.5133	-10.4722	45.1584	-38.0277	6.74331	0
0.5140	-1.61314	38.7533	-38.3359	6.13388	0
0.5147	0.211559	33.2506	-49.3186	6.43859	0
0.5153	2.35359	31.123	-28.5682	7.04803	0
0.5160	6.92855	25.9321	-8.73048	7.35274	0
0.5167	7.23266	18.001	-46.2662	8.27084	0
0.5173	1.44124	14.6369	-81.6682	8.57556	0
0.5180	-3.75517	12.1974	-71.29	6.13388	0
0.5187	-8.33013	7.61923	-58.1676	3.99691	0
0.5193	-13.8174	3.04101	-47.4872	2.77805	0
0.5200	-15.3512	0.902277	-28.2659	1.85995	0
0.5207	-15.6553	1.51493	-17.8877	1.55524	0
0.5213	-19.9262	3.04101	-4.45711	0.0277014	0
0.5220	-19.6221	1.51493	18.4271	-0.886444	0
0.5227	-15.0471	1.82683	31.2472	0.0277014	0
0.5233	-14.4389	5.79239	39.7939	-0.886444	0
0.5240	-10.7763	3.04101	50.1662	-4.24227	0
0.5247	-3.45105	-3.36404	55.9628	-4.54699	0
0.5253	-1.61314	-2.45063	69.6957	-3.63284	0
0.5260	3.87417	-1.22531	77.0214	-6.37923	0
0.5267	13.6455	-5.20201	75.19	-8.21148	0
0.5273	11.5035	-4.27746	99.3011	-6.68395	0
0.5280	6.62443	-0.623796	115.476	-5.7698	0
0.5287	9.3747	-3.36404	69.6957	-7.29338	0
0.5293	4.17829	-7.32961	16.5956	-7.29338	0
0.5300	-8.02601	-5.50277	5.61287	-5.46509	0
0.5307	-15.0471	-3.06329	0.11854	-5.16037	0
0.5313	-22.9806	-2.45063	-14.2248	-4.54699	0
0.5320	-31.8264	-4.27746	-26.4344	0.0277014	0
0.5327	-34.2725	-5.20201	-41.0801	4.60635	0
0.5333	-33.6643	-4.27746	-51.1501	4.60635	0
0.5340	-29.0761	-4.27746	-58.4758	3.6922	0
0.5347	-20.8385	-6.11543	-67.6331	3.99691	0
0.5353	-16.2636	-6.11543	-67.0226	3.6922	0
0.5360	-11.3845	-4.89012	-68.854	4.60635	0
0.5367	-1.0049	-4.89012	-74.9529	5.21578	0
0.5373	5.10385	-3.36404	-60.3073	3.38748	0
0.5380	9.3747	-3.36404	-45.6557	3.6922	0
0.5387	17.004	-7.02885	-40.7778	6.43859	0
0.5393	21.579	-8.85568	-0.491941	4.60635	0
0.5400	19.1328	-10.081	35.5205	0.945805	0
0.5407	8.75324	-12.8212	4.08371	0.336374	0
0.5413	-13.5133	-12.5205	-25.824	0.641089	0
0.5420	-43.7265	-9.76909	-2.93387	-1.19116	0
0.5427	-71.2027	-9.46834	17.5143	-4.24227	0
0.5433	-87.6779	-11.2952	25.7528	-6.37923	0
0.5440	-82.7988	-14.96	44.0614	-6.37923	0
0.5447	-55.6267	-18.0121	53.8291	-6.98867	0
0.5453	-19.318	-15.5726	56.8815	-7.29338	0
0.5460	13.6455	-14.3473	66.9515	-6.07452	0
0.5467	33.4792	-17.7114	70.6143	-4.54699	0
0.5473	44.1629	-18.6248	68.7829	-4.54699	0
0.5480	55.1507	-17.3995	61.7653	-3.63284	0
0.5487	60.638	-18.0121	48.9452	-3.02341	0
0.5493	53.3128	-17.3995	43.4509	-1.49588	0
0.5500	42.325	-15.2719	33.0786	1.85995	0
0.5507	30.1207	-13.4339	17.8166	2.77805	0
0.5513	8.75324	-10.6937	30.6367	1.55524	0
0.5520	-4.3634	-9.46834	34.9101	3.99691	0
0.5527	7.53678	-10.6937	-16.6667	5.52445	0
0.5533	20.6666	-9.46834	-66.7144	1.25052	0
0.5540	11.1994	-7.94226	-72.511	-0.277014	0
0.5547	-7.72189	-7.02885	-74.9529	1.55524	0
0.5553	-30.914	-2.45063	-81.3659	0.945805	0
0.5560	-73.9398	1.82683	-78.6158	0.0277014	0
0.5567	-118.803	2.12759	-78.6158	0.641089	0
0.5573	-128.575	0.300759	-74.9529	-1.80059	0
0.5580	-102.632	-4.58936	-67.0226	-2.41002	0
0.5587	-60.8231	-10.6937	-60.6096	-0.581729	0
0.5593	-10.1548	-12.2197	-41.0801	-0.277014	0
0.5600	34.6956	-9.16758	-22.1611	-0.886444	0
0.5607	60.0298	0.300759	-15.4458	0.641089	0
0.5613	73.7679	16.7757	9.88625	0.0277014	0
0.5620	77.1132	26.2329	37.9625	-1.19116	0
0.5627	63.6924	22.88	48.0325	-1.19116	0
0.5633	50.8799	12.8101	82.824	-1.49588	0
0.5640	50.2584	-2.45063	118.22	-0.886444	0
0.5647	44.467	-20.1508	88.6206	0.336374	0
0.5653	27.6745	-27.1686	49.5557	-1.80059	0
0.5660	15.7743	-18.6248	56.8815	-2.71869	0
0.5667	11.1994	-8.24302	63.2886	0.641089	0
0.5673	7.23266	-4.89012	53.2186	0.0277014	0
0.5680	5.71209	-3.67594	51.3871	-3.93755	0
0.5687	4.78652	-0.924555	45.8928	-2.71869	0
0.5693	-1.61314	1.51493	33.0786	0.0277014	0
0.5700	-11.6886	4.87898	21.7877	-1.80059	0
0.5707	-19.318	7.93112	9.27576	-2.71869	0
0.5713	-20.8385	8.23188	-1.7129	1.25052	0
0.5720	-18.4056	8.84454	-18.19	4.60635	0
0.5727	-16.8718	12.1974	-37.7254	4.60635	0
0.5733	-15.9595	10.6714	-39.2486	3.99691	0
0.5740	-10.7763	-0.0111392	-43.2138	2.46938	0
0.5747	-3.14694	-11.6071	-54.2025	-0.886444	0
0.5753	-2.22137	-12.8212	-30.7019	-2.71869	0
0.5760	-5.88398	-6.11543	-9.64917	0.945805	0
0.5767	-7.11366	-4.27746	-47.4872	5.21578	0
0.5773	-7.41778	-4.27746	-81.6682	4.91106	0
0.5780	-6.50543	7.00657	-67.6331	2.46938	0
0.5787	0.81979	24.406	-52.6792	1.85995	0
0.5793	7.53678	30.5103	-44.743	1.55524	0
0.5800	6.62443	24.1053	-26.1262	0.641089	0
0.5807	2.96182	14.0243	-12.3934	-1.19116	0
0.5813	-0.700788	2.42835	1.94998	-3.93755	0
0.5820	-9.54659	-4.27746	22.09	-5.46509	0
0.5827	-19.0138	-3.06329	34.9101	-4.54699	0
0.5833	-24.8053	-0.623796	46.8115	-2.71869	0
0.5840	-26.3391	-1.53721	55.3523	-2.71869	0
0.5847	-21.7641	-1.22531	59.0152	-3.63284	0
0.5853	-11.6886	3.95442	75.4982	-2.71869	0
0.5860	2.35359	8.53264	83.7367	-0.886444	0
0.5867	17.3081	10.0587	76.7192	0.0277014	0
0.5873	23.0996	10.6714	98.9929	-0.581729	0
0.5880	22.1872	10.9833	119.749	-0.277014	0
0.5887	28.6001	8.84454	74.2772	0.0277014	0
0.5893	35.9253	6.09315	20.2585	0.336374	0
0.5900	32.2627	4.87898	11.1072	2.46938	0
0.5907	24.0119	4.87898	3.78143	3.99691	0
0.5913	17.9164	3.95442	-15.4458	0.641089	0
0.5920	14.2538	-0.0111392	-27.9577	-1.80059	0
0.5927	17.004	-2.75139	-41.3883	2.46938	0
0.5933	24.6334	-0.311898	-56.3362	5.52445	0
0.5940	33.1751	2.74025	-67.6331	3.6922	0
0.5947	42.6291	2.74025	-76.1739	3.6922	0
0.5953	46.2917	3.04101	-73.1215	5.21578	0
0.5960	36.8377	3.95442	-70.9877	5.52445	0
0.5967	22.4913	3.04101	-75.5634	6.13388	0
0.5973	9.98293	1.21417	-62.441	5.21578	0
0.5980	0.81979	0.300759	-49.3186	2.77805	0
0.5987	-3.75517	0.902277	-44.743	2.16467	0
0.5993	-5.88398	1.21417	-4.45711	0.641089	0
0.6000	-6.18809	1.51493	33.9914	-2.10531	0
0.6007	-1.30902	3.04101	7.7466	-2.10531	0
0.6013	3.26594	3.95442	-20.3296	-2.41002	0
0.6020	-1.91725	0.902277	1.64178	-4.54699	0
0.6027	-11.6886	-0.623796	21.4795	-5.46509	0
0.6033	-17.1759	3.04101	27.282	-6.07452	0
0.6040	-20.2303	3.95442	41.6194	-7.90677	0
0.6047	-25.1094	2.12759	48.0325	-6.98867	0
0.6053	-28.772	2.12759	48.6429	-4.54699	0
0.6060	-29.6976	1.51493	54.1373	-3.93755	0
0.6067	-29.0761	-0.0111392	51.9976	-2.71869	0
0.6073	-29.0761	0.300759	46.8115	-4.54699	0
0.6080	-28.1638	-0.623796	43.1486	-10.0398	0
0.6087	-26.3391	-2.45063	34.9101	-11.2626	0
0.6093	-26.0349	-3.67594	30.3285	-5.7698	0
0.6100	-25.1094	-3.36404	23.0086	-2.10531	0
0.6107	-17.7842	-1.53721	12.02	-2.10531	0
0.6113	-3.45105	-0.623796	24.2296	0.0277014	0
0.6120	8.75324	-3.67594	27.282	3.99691	0
0.6127	13.0373	-7.02885	-21.8529	5.52445	0
0.6133	13.9497	-8.55492	-70.6795	4.91106	0
0.6140	18.2205	-10.081	-78.924	5.52445	0
0.6147	20.6666	-11.6071	-81.0577	4.60635	0
0.6153	12.1117	-11.6071	-85.6334	1.85995	0
0.6160	-0.700788	-10.6937	-82.2787	0.945805	0
0.6167	-4.05928	-7.02885	-81.6682	1.85995	0
0.6173	2.04948	-3.06329	-78.6158	3.38748	0
0.6180	9.67881	-1.83797	-70.3773	4.60635	0
0.6187	14.2538	-0.623796	-60.9178	3.99691	0
0.6193	15.4702	2.74025	-42.9115	2.77805	0
0.6200	14.862	5.4805	-30.0914	2.16467	0
0.6207	12.7332	7.00657	-25.2135	-0.277014	0
0.6213	10.287	8.53264	1.0313	-5.16037	0
0.6220	9.3747	8.53264	28.1948	-7.29338	0
0.6227	5.10385	8.53264	38.573	-5.46509	0
0.6233	-4.05928	9.4572	74.8877	-3.63284	0
0.6240	-3.75517	8.84454	109.069	-2.41002	0
0.6247	11.8076	5.17974	81.9053	-0.886444	0
0.6253	23.4037	1.21417	45.5905	-1.80059	0
0.6260	18.5246	-0.623796	52.3058	-4.54699	0
0.6267	7.8409	-0.311898	60.5444	-3.93755	0
0.6273	-0.396673	3.04101	54.1373	-2.71869	0
0.6280	-6.80955	6.40505	49.5557	-3.32812	0
0.6287	-11.6886	4.87898	39.7939	-3.02341	0
0.6293	-14.4389	3.95442	26.9738	-1.19116	0
0.6300	-13.5133	5.4805	15.0724	-1.49588	0
0.6307	-10.7763	3.04101	0.729022	-2.71869	0
0.6313	-10.1548	0.902277	-9.95144	-0.886444	0
0.6320	-9.8507	-0.623796	-24.603	1.55524	0
0.6327	-5.88398	-17.3995	-40.7778	2.46938	0
0.6333	-1.91725	-44.2561	-37.4172	2.16467	0
0.6340	2.04948	-54.9386	-38.6381	2.16467	0
0.6347	7.53678	-48.2217	-52.371	3.6922	0
0.6353	11.1994	-37.5503	-32.5333	4.30163	0
0.6360	11.1994	-22.9022	-11.7829	3.99691	0
0.6367	10.287	-8.85568	-49.6268	4.60635	0
0.6373	5.71209	0.601518	-85.6334	5.21578	0
0.6380	-2.84282	6.70581	-72.2087	3.6922	0
0.6387	-8.33013	-3.06329	-56.6444	2.46938	0
0.6393	-9.54659	-27.1686	-48.4059	1.85995	0
0.6400	-12.2969	-39.0764	-29.1786	1.55524	0
0.6407	-17.7842	-34.1863	-15.4458	2.77805	0
0.6413	-21.7641	-26.2551	-2.01518	1.85995	0
0.6420	-24.8053	-12.5205	15.9851	-0.886444	0
0.6427	-30.3058	3.3529	26.3633	-1.80059	0
0.6433	-36.4013	11.8967	39.4857	-3.63284	0
0.6440	-35.489	20.4405	52.3058	-6.98867	0
0.6447	-30.914	31.4237	54.7478	-4.54699	0
0.6453	-25.4267	34.4759	66.341	-2.41002	0
0.6460	-10.7763	29.285	76.411	-5.46509	0
0.6467	9.3747	24.1053	72.4458	-5.46509	0
0.6473	17.004	21.0531	94.4172	-0.886444	0
0.6480	13.0373	19.2152	114.255	-1.80059	0
0.6487	6.62443	18.001	67.2597	-4.24227	0
0.6493	-3.75517	19.5271	10.1885	-0.886444	0
0.6500	-19.9262	21.9665	3.78143	0.945805	0
0.6507	-32.7387	21.0531	-1.10242	-1.80059	0
0.6513	-36.0972	18.6025	-24.603	-1.49588	0
0.6520	-25.7308	18.3017	-36.8067	0.945805	0
0.6527	-6.18809	15.8622	-45.3534	0.0277014	0
0.6533	9.07058	10.3706	-57.8654	0.0277014	0
0.6540	16.6999	10.3706	-65.8016	3.99691	0
0.6547	22.7955	14.9488	-70.9877	6.43859	0
0.6553	23.7078	18.001	-73.1215	3.6922	0
0.6560	19.437	18.9144	-78.6158	4.30163	0
0.6567	18.5246	17.0764	-84.1101	7.96217	0
0.6573	22.1872	14.0243	-70.3773	7.65746	0
0.6580	24.6334	13.4228	-54.5107	4.60635	0
0.6587	19.1328	13.4228	-43.522	2.77805	0
0.6593	2.96182	10.6714	-0.794219	2.16467	0
0.6600	-17.7842	6.70581	36.7415	1.25052	0
0.6607	-31.8264	3.3529	12.02	-0.886444	0
0.6613	-37.0228	3.04101	-14.2248	-5.46509	0
0.6620	-35.489	3.3529	6.52563	-7.5981	0
0.6627	-26.0349	0.601518	26.6715	-6.68395	0
0.6633	-12.601	-2.75139	36.4333	-7.29338	0
0.6640	-0.396673	-0.623796	52.3058	-7.29338	0
0.6647	12.1117	2.12759	57.492	-5.46509	0
0.6653	28.6001	-0.311898	57.492	-5.46509	0
0.6660	44.1629	-3.36404	62.6781	-6.07452	0
0.6667	48.4337	-2.75139	60.2362	-6.68395	0
0.6673	41.1085	-2.45063	55.3523	-7.90677	0
0.6680	31.033	-3.67594	51.3871	-6.68395	0
0.6687	24.0119	-3.36404	42.2299	-5.7698	0
0.6693	23.0996	-5.50277	38.573	-7.5981	0
0.6700	27.3704	-13.7458	30.6367	-6.07452	0
0.6707	28.6001	-19.8501	17.8166	-0.886444	0
0.6713	19.437	-20.7635	33.0786	-0.277014	0
0.6720	3.87417	-23.5038	38.573	-3.32812	0
0.6727	-14.4389	-24.7291	-11.7829	-3.02341	0
0.6733	-42.8142	-18.9255	-59.9991	-0.886444	0
0.6740	-74.8521	-14.3473	-63.662	0.0277014	0
0.6747	-91.9487	-15.2719	-65.4934	0.945805	0
0.6753	-92.557	-14.0466	-74.3424	2.77805	0
0.6760	-88.2861	-10.6937	-74.0402	6.43859	0
0.6767	-77.2983	-10.6937	-73.7319	8.27084	0
0.6773	-59.9108	-10.6937	-72.511	7.35274	0
0.6780	-44.6521	-0.924555	-68.5458	6.43859	0
0.6787	-29.0761	13.4228	-61.8305	5.52445	0
0.6793	-8.93836	18.9144	-42.9115	2.46938	0
0.6800	11.8076	13.7235	-26.1262	0.0277014	0
0.6807	36.2294	7.00657	-18.19	-2.10531	0
0.6813	64.9089	-0.311898	6.52563	-4.54699	0
0.6820	83.526	-8.85568	31.8577	-5.46509	0
0.6827	82.9178	-11.6071	43.4509	-3.93755	0
0.6833	68.8756	-6.11543	82.2135	-2.71869	0
0.6840	56.3672	1.21417	116.086	-3.63284	0
0.6847	53.3128	8.23188	84.6495	-6.37923	0
0.6853	55.1507	12.8101	46.5033	-6.07452	0
0.6860	58.8133	13.7235	55.05	-3.02341	0
0.6867	61.2463	11.284	62.0676	-2.41002	0
0.6873	54.5425	7.31847	51.6953	-2.71869	0
0.6880	41.7167	4.87898	48.3347	-1.19116	0
0.6887	35.3039	7.31847	42.2299	-0.886444	0
0.6893	31.3371	6.40505	29.718	-2.71869	0
0.6900	26.7622	2.12759	20.2585	-2.71869	0
0.6907	25.8498	3.04101	9.88625	-1.19116	0
0.6913	27.3704	2.42835	-1.4047	1.85995	0
0.6920	27.3704	-3.9767	-17.2772	4.91106	0
0.6927	26.1539	-6.41619	-34.0625	6.13388	0
0.6933	17.9164	-3.06329	-34.673	6.74331	0
0.6940	4.17829	-3.36404	-34.673	7.04803	0
0.6947	-14.1348	-3.9767	-39.8591	7.04803	0
0.6953	-44.0307	-1.53721	-18.19	8.57556	0
0.6960	-70.8854	-2.45063	-0.491941	9.18499	0
0.6967	-67.2228	-6.11543	-34.0625	7.35274	0
0.6973	-45.8686	-7.94226	-68.5458	7.35274	0
0.6980	-29.6976	-8.85568	-62.1387	8.88027	0
0.6987	-17.1759	-8.85568	-47.4872	6.74331	0
0.6993	-6.50543	-7.94226	-34.0625	3.99691	0
0.7000	0.81979	-6.11543	-15.7481	2.16467	0
0.7007	6.62443	-3.06329	-4.15483	-0.277014	0
0.7013	4.78652	-0.623796	11.1072	-0.277014	0
0.7020	-1.0049	-3.06329	32.1599	-0.886444	0
0.7027	0.81979	-6.11543	44.3696	-3.93755	0
0.7033	2.35359	-5.50277	56.8815	-3.32812	0
0.7040	-1.61314	-3.36404	68.4806	0.0277014	0
0.7047	-2.84282	-0.623796	73.0563	-4.24227	0
0.7053	-2.84282	-2.45063	85.26	-9.12563	0
0.7060	-5.27575	-12.5205	91.9753	-5.7698	0
0.7067	-6.80955	-20.7635	88.9229	-5.16037	0
0.7073	-9.54659	-20.4516	109.982	-10.0398	0
0.7080	-13.2092	-19.8501	122.191	-9.43034	0
0.7087	-14.1348	-19.5382	71.8353	-3.63284	0
0.7093	-15.3512	-12.8212	16.5956	-2.10531	0
0.7100	-16.2636	-5.50277	5.00239	-3.63284	0
0.7107	-12.9051	-1.53721	-2.62566	-3.63284	0
0.7113	-7.11366	-2.45063	-20.9401	-2.10531	0
0.7120	0.515674	-12.2197	-31.3124	-1.80059	0
0.7127	5.71209	-25.9432	-40.4696	-3.32812	0
0.7133	1.44124	-34.4982	-49.9291	-2.71869	0
0.7140	-1.0049	-35.0997	-55.7316	-0.277014	0
0.7147	7.53678	-26.5559	-61.5282	0.945805	0
0.7153	13.6455	-13.4339	-63.3597	-0.277014	0
0.7160	6.62443	-3.36404	-66.4121	-2.10531	0
0.7167	-5.57986	6.70581	-66.7144	-3.93755	0
0.7173	-20.8385	18.6025	-52.9815	-2.71869	0
0.7180	-36.7054	23.4926	-49.3186	0.641089	0
0.7187	-47.085	23.4926	-48.0977	0.0277014	0
0.7193	-51.0518	28.3716	-3.54435	-2.10531	0
0.7200	-46.7809	30.5103	36.4333	-1.19116	0
0.7207	-31.5223	24.406	10.4967	0.336374	0
0.7213	-17.7842	21.0531	-15.7481	0.0277014	0
0.7220	-11.9927	22.88	6.22336	-2.71869	0
0.7227	-4.3634	21.6546	26.6715	-4.54699	0
0.7233	6.92855	16.7757	34.9101	-0.277014	0
0.7240	17.6123	10.9833	47.422	3.6922	0
0.7247	28.9042	4.87898	50.4744	1.55524	0
0.7253	34.6956	3.04101	51.3871	0.0277014	0
0.7260	29.8166	3.95442	57.7942	2.46938	0
0.7267	22.4913	4.26632	56.8815	2.46938	0
0.7273	15.4702	4.87898	53.8291	0.641089	0
0.7280	6.0162	5.79239	48.6429	0.0277014	0
0.7287	2.04948	3.95442	35.5205	0.945805	0
0.7293	4.78652	3.04101	30.3285	1.55524	0
0.7300	6.92855	3.95442	22.7004	1.55524	0
0.7307	6.32032	4.87898	7.13612	2.16467	0
0.7313	-1.30902	4.56708	16.5956	4.60635	0
0.7320	-20.2303	4.87898	21.4795	4.30163	0
0.7327	-43.1183	5.79239	-28.2659	3.08277	0
0.7333	-66.6146	5.17974	-77.703	4.60635	0
0.7340	-91.3405	4.87898	-81.0577	4.91106	0
0.7347	-105.065	4.87898	-81.3659	3.6922	0
0.7353	-97.1319	1.21417	-90.5172	5.52445	0
0.7360	-73.9398	-1.83797	-86.5521	6.74331	0
0.7367	-46.4768	1.51493	-84.4124	5.52445	0
0.7373	-20.5344	3.04101	-85.6334	6.43859	0
0.7380	1.44124	-2.75139	-77.703	7.35274	0
0.7387	14.2538	-5.20201	-65.1911	4.60635	0
0.7393	13.9497	-2.75139	-47.4872	2.16467	0
0.7400	12.7332	-3.36404	-32.8415	1.55524	0
0.7407	20.3625	-3.36404	-23.6843	0.945805	0
0.7413	24.9375	-2.14987	-0.189664	0.0277014	0
0.7420	19.437	-5.50277	22.09	-0.581729	0
0.7427	10.287	-7.94226	34.9101	-1.19116	0
0.7433	-2.52548	-6.11543	72.4458	-2.41002	0
0.7440	-10.7763	-5.20201	102.656	-3.63284	0
0.7447	-6.18809	-3.36404	74.5795	-2.41002	0
0.7453	0.211559	-13.1331	41.9276	-2.71869	0
0.7460	8.14501	-38.7645	47.422	-5.46509	0
0.7467	24.0119	-54.6379	50.7767	-6.68395	0
0.7473	37.1418	-49.1462	44.98	-5.46509	0
0.7480	45.3793	-39.9898	45.5905	-4.54699	0
0.7487	60.3339	-29.608	38.573	-2.71869	0
0.7493	68.8756	-12.5205	26.9738	-0.886444	0
0.7500	56.3672	-0.0111392	15.6829	-2.41002	0
0.7507	37.75	6.70581	-1.7129	-3.63284	0
0.7513	27.6745	14.9488	-13.6143	-1.80059	0
0.7520	27.6745	17.6891	-26.4344	0.0277014	0
0.7527	31.9586	16.163	-44.743	-0.581729	0
0.7533	31.3371	18.6025	-45.6557	-0.277014	0
0.7540	29.5124	23.1807	-45.6557	0.0277014	0
0.7547	33.1751	23.1807	-56.9467	-0.886444	0
0.7553	35.6212	22.5792	-37.4172	-2.10531	0
0.7560	34.0874	23.4926	-16.6667	-1.80059	0
0.7567	32.8709	21.3539	-54.2025	-0.886444	0
0.7573	27.9919	14.3362	-92.3487	0.336374	0
0.7580	19.7411	8.53264	-81.3659	2.77805	0
0.7587	13.6455	6.09315	-65.4934	1.85995	0
0.7593	7.53678	3.65366	-56.6444	-1.19116	0
0.7600	-2.22137	2.42835	-38.3359	-0.886444	0
0.7607	-12.2969	5.79239	-25.2135	1.85995	0
0.7613	-18.7097	8.23188	-12.7016	-0.277014	0
0.7620	-17.1759	6.09315	5.61287	-2.71869	0
0.7627	-11.6886	5.4805	17.5143	-1.49588	0
0.7633	-15.3512	3.95442	30.0262	-1.80059	0
0.7640	-26.9473	-0.623796	41.3172	-4.54699	0
0.7647	-33.6643	-4.27746	45.8928	-4.54699	0
0.7653	-39.4557	-6.11543	59.6257	-3.63284	0
0.7660	-48.6188	-8.55492	68.7829	-4.54699	0
0.7667	-53.1938	-7.94226	66.9515	-3.93755	0
0.7673	-51.9641	-5.50277	90.452	-2.41002	0
0.7680	-48.3147	-2.45063	109.069	-4.24227	0
0.7687	-30.914	1.51493	67.8701	-7.90677	0
0.7693	3.87417	4.56708	17.5143	-9.12563	0
0.7700	32.2627	5.4805	8.35708	-8.5162	0
0.7707	40.1962	4.87898	5.00239	-5.7698	0
0.7713	36.8377	5.79239	-9.95144	-3.02341	0
0.7720	27.0663	12.1974	-22.4634	-2.71869	0
0.7727	16.0785	6.40505	-32.2311	-2.71869	0
0.7733	14.2538	-23.5038	-35.8939	-0.581729	0
0.7740	15.1661	-45.4814	-40.1673	1.85995	0
0.7747	4.4824	-40.9032	-49.9291	4.30163	0
0.7753	-8.33013	-36.0242	-49.6268	5.82916	0
0.7760	-15.0471	-38.1518	-50.2373	5.21578	0
0.7767	-20.8385	-29.608	-55.7316	4.91106	0
0.7773	-22.3723	-20.7635	-41.6906	7.04803	0
0.7780	-22.9806	-18.6248	-30.0914	8.27084	0
0.7787	-40.9895	-10.081	-32.5333	7.04803	0
0.7793	-66.0063	-0.623796	1.0313	4.60635	0
0.7800	-73.0274	1.82683	39.4857	0.945805	0
0.7807	-62.0396	7.61923	15.0724	-1.19116	0
0.7813	-40.9895	15.2496	-12.7016	-1.49588	0
0.7820	-13.8174	16.163	10.4967	-1.80059	0
0.7827	3.87417	18.3017	32.1599	-3.32812	0
0.7833	12.7332	21.6546	35.8228	-5.16037	0
0.7840	29.8166	19.5271	48.0325	-6.68395	0
0.7847	46.2917	18.6025	55.9628	-7.5981	0
0.7853	48.7378	22.2673	56.8815	-7.90677	0
0.7860	47.8255	22.2673	59.6257	-8.82091	0
0.7867	45.6835	18.6025	58.7129	-10.0398	0
0.7873	37.4459	13.1109	55.05	-10.3484	0
0.7880	32.5668	4.56708	46.8115	-9.43034	0
0.7887	33.1751	0.902277	33.9914	-6.37923	0
0.7893	34.3915	7.31847	31.2472	-3.63284	0
0.7900	36.8377	14.6369	22.3982	-0.886444	0
0.7907	35.3039	14.9488	5.91515	2.77805	0
0.7913	27.9919	12.1974	18.1248	4.91106	0
0.7920	26.1539	9.4572	24.8401	4.60635	0
0.7927	27.6745	9.4572	-25.5158	4.30163	0
0.7933	21.2749	10.6714	-76.7844	4.60635	0
0.7940	12.1117	8.53264	-81.9764	3.99691	0
0.7947	4.78652	2.74025	-80.4473	4.91106	0
0.7953	-1.61314	0.300759	-85.9416	7.04803	0
0.7960	-1.91725	-0.623796	-84.1101	7.96217	0
0.7967	0.211559	-3.06329	-84.7206	7.96217	0
0.7973	-2.84282	-3.67594	-86.8543	7.96217	0
0.7980	-7.72189	-2.45063	-83.4997	7.35274	0
0.7987	-11.6886	-5.20201	-73.1215	5.21578	0
0.7993	-16.5677	-8.85568	-52.9815	3.6922	0
0.8000	-17.7842	-8.85568	-39.2486	4.60635	0
0.8007	-19.0138	-8.85568	-30.0914	3.6922	0
0.8013	-26.0349	-9.76909	-1.4047	-0.886444	0
0.8020	-30.0017	-8.85568	20.5667	-2.10531	0
0.8027	-30.914	-7.02885	26.9738	0.0277014	0
0.8033	-36.4013	-5.80353	64.2073	-2.41002	0
0.8040	-38.5434	-4.27746	98.9929	-7.29338	0
0.8047	-32.4346	-2.75139	66.9515	-5.7698	0
0.8053	-29.6976	-2.45063	27.5843	-3.02341	0
0.8060	-30.0017	-3.36404	35.5205	-5.46509	0
0.8067	-24.5011	-3.67594	44.0614	-7.5981	0
0.8073	-19.9262	-0.311898	34.9101	-6.37923	0
0.8080	-23.2847	3.04101	30.939	-5.46509	0
0.8087	-24.8053	1.82683	22.3982	-5.16037	0
0.8093	-22.6765	-1.53721	6.83384	-2.71869	0
0.8100	-24.5011	-3.9767	-5.37579	-0.277014	0
0.8107	-27.2514	-3.67594	-18.19	-0.277014	0
0.8113	-23.2847	-2.45063	-32.8415	-0.581729	0
0.8120	-15.3512	-3.9767	-52.9815	0.945805	0
0.8127	-11.6886	-6.71695	-72.2087	1.55524	0
0.8133	-7.11366	-8.85568	-73.4297	0.945805	0
0.8140	4.78652	-12.2197	-74.9529	1.85995	0
0.8147	14.862	-15.8734	-83.1974	3.6922	0
0.8153	13.0373	-15.2719	-61.5282	3.99691	0
0.8160	1.12391	-13.1331	-41.0801	3.08277	0
0.8167	-16.2636	-11.6071	-75.2611	1.25052	0
0.8173	-38.8475	-9.76909	-111.274	-0.277014	0
0.8180	-62.0396	-7.94226	-100.895	1.85995	0
0.8187	-75.7777	-4.58936	-84.1101	4.60635	0
0.8193	-76.69	-1.22531	-75.8716	1.85995	0
0.8200	-69.6689	-3.06329	-59.6968	-1.80059	0
0.8207	-53.802	-4.27746	-42.6033	-1.19116	0
0.8213	-24.197	1.21417	-23.6843	-2.10531	0
0.8220	13.0373	6.70581	-2.62566	-3.93755	0
0.8227	44.7711	9.1453	12.3282	-3.02341	0
0.8233	68.2674	13.7235	29.4157	-3.63284	0
0.8240	78.3428	18.001	42.2299	-6.37923	0
0.8247	73.4506	18.6025	43.4509	-5.7698	0
0.8253	72.2341	15.5503	55.9628	-3.32812	0
0.8260	78.647	9.4572	70.6143	-2.10531	0
0.8267	67.6591	5.4805	70.6143	0.0277014	0
0.8273	43.2505	9.1453	89.8416	2.16467	0
0.8280	33.1751	14.3362	107.237	1.85995	0
0.8287	34.0874	17.3883	66.9515	1.85995	0
0.8293	29.5124	16.7757	15.6829	3.38748	0
0.8300	27.6745	12.1974	8.96756	3.08277	0
0.8307	31.6413	9.4572	8.35708	1.85995	0
0.8313	31.9586	12.1974	-8.12	1.85995	0
0.8320	27.0663	13.4228	-20.0214	3.38748	0
0.8327	23.4037	10.9833	-28.5682	5.82916	0
0.8333	23.0996	7.93112	-37.1149	7.04803	0
0.8340	22.1872	4.26632	-45.3534	6.13388	0
0.8347	20.6666	1.51493	-52.371	5.21578	0
0.8353	23.4037	1.82683	-47.7954	4.30163	0
0.8360	29.5124	1.51493	-42.9115	3.6922	0
0.8367	30.4248	-0.0111392	-43.8243	3.6922	0
0.8373	23.7078	0.902277	-29.4809	3.6922	0
0.8380	14.862	1.21417	-14.2248	4.91106	0
0.8387	6.0162	-2.45063	-4.76531	5.82916	0
0.8393	0.211559	-4.58936	33.3809	3.99691	0
0.8400	-4.97163	-0.623796	65.12	0.945805	0
0.8407	-15.9595	2.74025	38.573	0.945805	0
0.8413	-24.5011	0.300759	16.9038	1.85995	0
0.8420	-20.2303	-3.06329	39.4857	-0.886444	0
0.8427	-11.6886	-3.36404	56.8815	-4.54699	0
0.8433	-7.11366	-3.9767	62.3758	-3.93755	0
0.8440	-5.27575	-3.9767	76.411	-3.02341	0
0.8447	-8.33013	-1.53721	83.4285	-5.46509	0
0.8453	-12.601	-3.36404	87.3996	-6.07452	0
0.8460	-11.9927	-7.94226	90.7543	-1.80059	0
0.8467	-12.2969	-6.11543	85.5682	-0.277014	0
0.8473	-15.9595	-1.53721	87.7019	-2.71869	0
0.8480	-20.2303	-11.2952	84.6495	-0.581729	0
0.8487	-28.1638	-30.8334	64.8177	2.77805	0
0.8493	-38.2392	-45.4814	61.4571	0.0277014	0
0.8500	-44.6521	-52.7999	59.9339	-1.80059	0
0.8507	-58.6811	-56.4647	40.0962	0.945805	0
0.8513	-82.4815	-55.852	48.6429	0.945805	0
0.8520	-95.6113	-46.3948	60.2362	0.945805	0
0.8527	-97.7534	-29.9199	8.96756	5.21578	0
0.8533	-99.8822	-12.5205	-45.6557	4.30163	0
0.8540	-85.84	2.74025	-50.2373	-0.886444	0
0.8547	-47.9974	14.0243	-53.9002	1.55524	0
0.8553	-9.24247	17.6891	-66.7144	4.60635	0
0.8560	23.0996	21.6546	-63.3597	-0.277014	0
0.8567	52.4005	33.5625	-61.22	-2.71869	0
0.8573	65.213	43.3316	-59.9991	0.945805	0
0.8580	64.3006	40.5802	-50.8478	0.641089	0
0.8587	71.6259	32.0364	-42.9115	-2.41002	0
0.8593	78.0387	20.4405	-28.2659	-2.71869	0
0.8600	67.0509	7.61923	-11.7829	-4.8517	0
0.8607	48.7378	-0.623796	-0.794219	-8.21148	0
0.8613	35.9253	-3.36404	23.9214	-6.07452	0
0.8620	31.3371	-3.36404	44.3696	-3.63284	0
0.8627	34.3915	-0.311898	50.7767	-4.24227	0
0.8633	36.2294	4.26632	84.3472	-1.80059	0
0.8640	33.1751	8.53264	116.086	1.55524	0
0.8647	29.2083	13.4228	86.1787	0.641089	0
0.8653	20.0452	17.6891	49.5557	-0.581729	0
0.8660	6.32032	18.3017	57.492	-1.19116	0
0.8667	-1.0049	15.5503	65.4282	-3.63284	0
0.8673	-3.75517	11.284	56.8815	-4.8517	0
0.8680	-8.33013	8.53264	51.3871	-4.54699	0
0.8687	-9.24247	8.53264	41.3172	-4.54699	0
0.8693	-7.41778	6.70581	28.497	-4.54699	0
0.8700	-8.93836	2.74025	16.9038	-5.46509	0
0.8707	-10.7763	3.04101	1.94998	-6.37923	0
0.8713	-10.4722	7.31847	-12.3934	-2.71869	0
0.8720	-9.8507	7.31847	-31.9229	0.641089	0
0.8727	-9.24247	3.04101	-51.7605	0.641089	0
0.8733	-8.33013	0.300759	-50.2373	3.6922	0
0.8740	-3.45105	1.21417	-52.6792	8.88027	0
0.8747	4.78652	1.82683	-65.4934	8.57556	0
0.8753	6.32032	0.902277	-41.9988	6.43859	0
0.8760	3.87417	-0.623796	-17.2772	5.52445	0
0.8767	11.1994	-2.45063	-54.813	4.60635	0
0.8773	19.7411	-4.27746	-92.3487	4.60635	0
0.8780	13.9497	-4.27746	-77.0926	5.21578	0
0.8787	4.17829	-3.36404	-57.5572	2.77805	0
0.8793	2.04948	-4.89012	-47.1849	-0.886444	0
0.8800	-5.57986	-5.20201	-27.3472	-2.71869	0
0.8807	-18.4056	-2.75139	-13.3121	-2.71869	0
0.8813	-20.5344	-0.924555	-2.93387	-1.80059	0
0.8820	-15.6553	0.300759	14.7642	-1.80059	0
0.8827	-17.7842	1.21417	29.4157	-3.02341	0
0.8833	-20.5344	-3.9767	40.0962	-4.54699	0
0.8840	-20.5344	-12.5205	45.8928	-6.37923	0
0.8847	-26.6432	-17.7114	48.6429	-6.07452	0
0.8853	-37.0228	-19.8501	61.4571	-3.02341	0
0.8860	-42.8142	-20.4516	68.1724	-1.80059	0
0.8867	-44.3348	-16.486	62.6781	-4.24227	0
0.8873	-41.2936	-12.2197	83.4285	-4.54699	0
0.8880	-33.0561	-12.8212	98.9929	-4.24227	0
0.8887	-25.4267	-13.4339	54.1373	-5.46509	0
0.8893	-21.4468	-10.6937	1.64178	-3.63284	0
0.8900	-22.9806	-8.85568	-8.12	0.945805	0
0.8907	-33.6643	-9.46834	-13.3121	2.77805	0
0.8913	-41.5977	-7.02885	-31.0101	3.08277	0
0.8920	-40.3681	-3.67594	-45.6557	3.6922	0
0.8927	-44.6521	-1.83797	-59.3886	4.91106	0
0.8933	-54.1061	0.300759	-66.7144	6.43859	0
0.8940	-56.2482	3.3529	-72.2087	7.04803	0
0.8947	-57.4646	4.26632	-81.6682	7.04803	0
0.8953	-54.7144	3.04101	-80.145	7.04803	0
0.8960	-28.1638	2.12759	-77.703	5.52445	0
0.8967	11.1994	-0.0111392	-83.8079	4.60635	0
0.8973	37.75	-4.58936	-72.2087	5.52445	0
0.8980	56.9754	-6.71695	-58.1676	4.60635	0
0.8987	78.0387	-1.83797	-53.592	0.336374	0
0.8993	86.5804	4.26632	-14.8353	-0.886444	0
0.9000	78.647	3.95442	24.2296	0.0277014	0
0.9007	70.7135	-1.53721	-2.32339	-1.80059	0
0.9013	68.8756	-7.02885	-32.2311	-3.02341	0
0.9020	68.8756	-11.6071	-9.03868	0.0277014	0
0.9027	62.7801	-15.2719	13.8514	1.85995	0
0.9033	48.4337	-13.4339	20.2585	0.945805	0
0.9040	32.5668	-6.11543	33.9914	0.0277014	0
0.9047	20.9708	3.95442	40.7067	-2.71869	0
0.9053	9.3747	11.8967	40.4044	-7.29338	0
0.9060	-2.22137	15.8622	44.3696	-7.90677	0
0.9067	-6.80955	15.2496	44.0614	-5.16037	0
0.9073	-3.14694	14.6369	43.4509	-3.93755	0
0.9080	3.87417	15.8622	39.7939	-3.63284	0
0.9087	11.1994	14.9488	27.282	-3.63284	0
0.9093	17.6123	10.0587	24.2296	-4.24227	0
0.9100	24.9375	5.79239	19.648	-3.63284	0
0.9107	31.6413	6.09315	3.78143	-3.02341	0
0.9113	34.9997	6.09315	14.1537	-4.8517	0
0.9120	31.3371	4.87898	24.8401	-4.8517	0
0.9127	20.3625	3.3529	-21.2424	-0.886444	0
0.9133	6.0162	0.601518	-72.511	3.6922	0
0.9140	-4.3634	-2.45063	-78.6158	6.43859	0
0.9147	-7.72189	-1.83797	-78.0053	4.91106	0
0.9153	-9.24247	3.04101	-84.7206	2.77805	0
0.9160	-10.7763	6.70581	-84.7206	3.38748	0
0.9167	-7.41778	5.4805	-86.5521	3.6922	0
0.9173	-4.66751	3.95442	-84.1101	0.945805	0
0.9180	-10.1548	4.87898	-75.5634	-2.10531	0
0.9187	-16.5677	4.56708	-68.2435	-1.80059	0
0.9193	-14.4389	2.42835	-51.1501	0.0277014	0
0.9200	-8.93836	0.300759	-34.673	1.25052	0
0.9207	-6.80955	-5.50277	-27.6554	1.85995	0
0.9213	-8.93836	-9.76909	-3.54435	3.38748	0
0.9220	-9.8507	-6.41619	22.3982	4.60635	0
0.9227	-8.93836	-4.89012	33.0786	3.99691	0
0.9233	-14.1348	-6.71695	69.3934	2.16467	0
0.9240	-24.5011	-4.58936	105.098	0.336374	0
0.9247	-30.3058	-14.0466	77.0214	-1.49588	0
0.9253	-30.914	-40.9032	41.9276	-2.10531	0
0.9260	-30.914	-58.3027	51.0849	-1.80059	0
0.9267	-27.2514	-51.5857	55.05	-3.02341	0
0.9273	-21.4468	-36.0242	42.8404	-5.16037	0
0.9280	-19.9262	-18.9255	42.2299	-4.54699	0
0.9287	-20.8385	-4.27746	34.9101	-2.71869	0
0.9293	-19.9262	3.65366	15.3747	-3.02341	0
0.9300	-23.5888	12.8101	1.64178	-3.63284	0
0.9307	-33.6643	23.7934	-10.8701	-1.80059	0
0.9313	-39.1516	28.6835	-27.9577	-2.10531	0
0.9320	-32.4346	26.8455	-49.9291	-3.93755	0
0.9327	-25.4267	21.3539	-65.4934	-3.93755	0
0.9333	-22.9806	15.2496	-62.1387	-3.63284	0
0.9340	-14.1348	17.3883	-66.1039	-4.24227	0
0.9347	2.35359	22.2673	-78.0053	-2.71869	0
0.9353	8.44913	19.2152	-56.0339	-1.80059	0
0.9360	-0.396673	14.3362	-34.673	-3.63284	0
0.9367	-13.5133	14.0243	-69.4645	-1.80059	0
0.9373	-20.8385	10.0587	-107	2.77805	0
0.9380	-18.4056	1.21417	-99.3662	4.91106	0
0.9387	-11.3845	-6.11543	-83.8079	8.27084	0
0.9393	-9.24247	-9.76909	-74.9529	14.6778	0
0.9400	-13.8174	-11.9078	-62.441	13.7636	0
0.9407	-23.2847	-11.9078	-50.8478	5.52445	0
0.9413	-41.5977	-7.02885	-33.1438	3.08277	0
0.9420	-59.9108	-1.53721	-15.4458	2.16467	0
0.9427	-57.4646	-2.45063	-7.50952	-2.71869	0
0.9433	-33.6643	-6.41619	6.52563	-3.63284	0
0.9440	-1.91725	-5.20201	17.8166	-0.886444	0
0.9447	31.3371	-3.67594	18.1248	-4.54699	0
0.9453	61.5504	-5.20201	31.5495	-8.21148	0
0.9460	86.2763	-4.27746	43.7591	-7.29338	0
0.9467	103.968	-3.06329	43.1486	-9.12563	0
0.9473	99.6971	-2.45063	67.8701	-11.2626	0
0.9480	73.7679	0.601518	85.8705	-9.12563	0
0.9487	55.1507	-4.58936	38.573	-7.29338	0
0.9493	53.0087	-19.8501	-13.0039	-6.98867	0
0.9500	43.8588	-26.2551	-19.1087	-5.7698	0
0.9507	24.3293	-23.8156	-25.824	-4.54699	0
0.9513	12.1117	-27.4693	-43.8243	-4.24227	0
0.9520	7.23266	-29.9199	-53.2897	-2.71869	0
0.9527	2.35359	-25.3417	-65.8016	-0.277014	0
0.9533	-1.61314	-19.5382	-77.0926	0.336374	0
0.9540	-8.02601	-11.6071	-79.8368	-1.49588	0
0.9547	-19.0138	-1.53721	-84.4124	-0.886444	0
0.9553	-30.6099	2.12759	-85.3311	2.16467	0
0.9560	-39.7598	1.21417	-85.9416	2.77805	0
0.9567	-46.4768	5.4805	-88.6858	3.38748	0
0.9573	-48.3147	11.8967	-71.9005	6.43859	0
0.9580	-41.5977	14.0243	-53.592	5.52445	0
0.9587	-30.0017	13.1109	-44.4348	1.85995	0
0.9593	-22.6765	11.8967	-3.54435	1.55524	0
0.9600	-17.1759	8.23188	36.4333	-0.581729	0
0.9607	-5.27575	5.4805	15.6829	-2.71869	0
0.9613	5.40797	13.7235	-10.2596	0.0277014	0
0.9620	5.71209	27.7589	9.57804	0.0277014	0
0.9627	1.12391	31.4237	29.718	-4.8517	0
0.9633	-4.66751	25.9321	37.9625	-5.7698	0
0.9640	-17.1759	21.3539	52.3058	-6.07452	0
0.9647	-29.6976	17.0764	58.7129	-8.5162	0
0.9653	-30.914	9.1453	61.4571	-8.21148	0
0.9660	-19.0138	3.3529	70.3061	-5.46509	0
0.9667	0.211559	5.4805	73.6668	-3.63284	0
0.9673	15.7743	10.9833	73.969	-0.581729	0
0.9680	22.4913	12.1974	66.0387	0.945805	0
0.9687	25.8498	13.1109	50.4744	0.0277014	0
0.9693	28.9042	19.5271	48.6429	1.85995	0
0.9700	27.0663	15.2496	43.1486	3.99691	0
0.9707	20.9708	-3.36404	25.4506	2.77805	0
0.9713	10.8953	-9.76909	35.8228	1.55524	0
0.9720	-8.02601	5.79239	46.201	2.77805	0
0.9727	-34.8807	18.6025	-2.62566	5.52445	0
0.9733	-58.9852	16.4749	-55.7316	8.88027	0
0.9740	-66.6146	9.4572	-59.3886	8.27084	0
0.9747	-54.1061	-0.623796	-55.7316	6.13388	0
0.9753	-27.2514	-13.4339	-63.9702	7.65746	0
0.9760	7.8409	-17.0987	-64.8829	7.96217	0
0.9767	42.0209	-7.94226	-61.22	2.77805	0
0.9773	71.0176	2.12759	-54.813	-1.19116	0
0.9780	100.927	8.23188	-47.4872	-0.886444	0
0.9787	123.815	12.4982	-39.8591	0.945805	0
0.9793	119.24	13.1109	-22.4634	2.77805	0
0.9800	94.2098	10.9833	-8.12	3.38748	0
0.9807	75.8967	11.284	-1.4047	2.46938	0
0.9813	65.8212	9.1453	23.6191	2.77805	0
0.9820	49.6502	-1.53721	46.8115	3.99691	0
0.9827	30.4248	-10.3818	55.05	3.08277	0
0.9833	17.9164	-9.76909	90.7543	1.85995	0
0.9840	8.44913	-10.081	124.325	0.945805	0
0.9847	-2.84282	-15.5726	94.4172	-0.886444	0
0.9853	-14.4389	-18.6248	56.271	-3.63284	0
0.9860	-21.7641	-16.1853	62.9863	-5.16037	0
0.9867	-22.6765	-13.7458	70.6143	-5.46509	0
0.9873	-18.4056	-12.8212	61.7653	-4.54699	0
0.9880	-12.601	-11.2952	57.492	-3.63284	0
0.9887	-10.7763	-8.85568	51.6953	-2.41002	0
0.9893	-13.5133	-6.11543	39.7939	-0.277014	0
0.9900	-11.3845	-1.83797	24.5319	1.55524	0
0.9907	-3.14694	0.300759	9.27576	-0.277014	0
0.9913	-2.84282	-1.22531	-1.10242	-2.71869	0
0.9920	-10.7763	-0.623796	-18.19	-1.19116	0
0.9927	-14.4389	5.17974	-38.3359	0.0277014	0
0.9933	-15.9595	9.4572	-38.3359	-0.886444	0
0.9940	-17.1759	10.6714	-40.1673	0.0277014	0
0.9947	-13.5133	11.284	-46.8767	0.945805	0
0.9953	-10.7763	12.1974	-20.9401	-0.886444	0
0.9960	-14.743	15.5503	-0.794219	1.55524	0
0.9967	-18.1015	20.4405	-37.4172	5.52445	0
0.9973	-19.318	21.9665	-74.6506	3.38748	0
0.9980	-21.7641	19.2152	-66.4121	0.336374	0
0.9987	-22.0682	15.8622	-48.0977	1.85995	0
0.9993	-21.1427	15.2496	-35.8939	0.641089	0
1.0000	-25.4267	14.0243	-23.382	-2.71869	0
1.0007	-31.2181	10.3706	-11.7829	-1.80059	0
1.0013	-35.489	8.53264	4.69419	-0.277014	0
1.0020	-40.3681	8.84454	19.0375	-1.80059	0
1.0027	-43.4224	6.09315	28.497	-3.63284	0
1.0033	-40.6854	2.12759	44.98	-4.8517	0
1.0040	-34.5766	1.21417	54.1373	-5.16037	0
1.0047	-34.5766	-0.0111392	55.05	-3.63284	0
1.0053	-39.7598	-2.45063	75.4982	-3.02341	0
1.0060	-37.3269	-2.45063	88.0101	-1.80059	0
1.0067	-28.1638	-2.45063	77.9401	0.0277014	0
1.0073	-24.5011	-5.20201	97.1614	-1.80059	0
1.0080	-19.9262	-7.02885	117.307	-4.54699	0
1.0087	-9.54659	-8.55492	68.7829	-1.19116	0
1.0093	-4.97163	-10.6937	9.27576	2.46938	0
1.0100	-6.50543	-10.6937	0.420817	0.336374	0
1.0107	-1.61314	-8.85568	0.11854	-1.49588	0
1.0113	6.62443	-9.46834	-17.5795	0.945805	0
1.0120	10.8953	-9.76909	-33.1438	2.77805	0
1.0127	16.6999	-10.3818	-45.3534	3.6922	0
1.0133	31.033	-11.9078	-54.813	3.6922	0
1.0140	45.9876	-10.6937	-61.22	2.46938	0
1.0147	49.6502	-7.94226	-66.7144	2.77805	0
1.0153	40.5003	-8.55492	-65.8016	4.60635	0
1.0160	32.5668	-10.6937	-69.7668	4.91106	0
1.0167	31.9586	-10.6937	-74.9529	5.52445	0
1.0173	32.2627	-7.94226	-58.4758	7.35274	0
1.0180	33.4792	-4.89012	-44.743	4.91106	0
1.0187	37.75	-3.67594	-40.1673	-0.277014	0
1.0193	37.4459	-2.75139	-1.4047	-2.10531	0
1.0200	34.6956	-0.623796	33.0786	-2.71869	0
1.0207	38.3582	-1.53721	7.44432	-6.07452	0
1.0213	42.325	-4.27746	-15.7481	-8.21148	0
1.0220	36.2294	-4.89012	8.35708	-5.7698	0
1.0227	23.0996	-5.80353	28.497	-1.80059	0
1.0233	13.3414	-7.94226	33.6891	-0.886444	0
1.0240	8.44913	-7.02885	45.2823	-2.41002	0
1.0247	3.87417	-3.9767	54.1373	-0.277014	0
1.0253	-0.700788	-1.53721	62.3758	3.08277	0
1.0260	-3.45105	-0.623796	69.3934	0.0277014	0
1.0267	-5.88398	-1.53721	63.2886	-3.02341	0
1.0273	-13.5133	-1.53721	59.0152	0.0277014	0
1.0280	-27.2514	-1.53721	54.1373	0.945805	0
1.0287	-44.6521	-7.32961	38.2647	-1.80059	0
1.0293	-63.8775	-15.8734	30.6367	-0.581729	0
1.0300	-82.7988	-26.2551	22.09	0.945805	0
1.0307	-101.403	-45.7822	6.22336	-1.19116	0
1.0313	-119.716	-64.7077	18.1248	-2.10531	0
1.0320	-123.378	-64.3958	27.5843	-1.80059	0
1.0327	-103.545	-50.0597	-22.1611	-2.71869	0
1.0333	-76.0818	-35.7123	-75.8716	-1.80059	0
1.0340	-50.1394	-21.6769	-79.5345	0.0277014	0
1.0347	-22.0682	-7.32961	-75.2611	0.0277014	0
1.0353	5.10385	6.40505	-82.2787	0.0277014	0
1.0360	30.7289	13.7235	-83.1974	0.0277014	0
1.0367	55.4548	8.84454	-83.1974	-1.80059	0
1.0373	68.5715	1.82683	-79.5345	-2.71869	0
1.0380	70.1053	4.56708	-70.3773	-2.41002	0
1.0387	76.2008	12.1974	-59.3886	-1.80059	0
1.0393	84.4384	16.163	-40.4696	-0.886444	0
1.0400	87.1886	20.4405	-24.9053	0.641089	0
1.0407	86.2763	28.3716	-16.3585	0.641089	0
1.0413	77.1132	33.2506	9.27576	-0.277014	0
1.0420	62.4759	32.3372	33.9914	-0.886444	0
1.0427	58.1919	29.8977	44.98	-1.80059	0
1.0433	58.8133	29.8977	80.382	-2.71869	0
1.0440	50.5625	28.6835	112.115	-1.49588	0
1.0447	40.5003	24.1053	82.5158	-1.80059	0
1.0453	32.2627	20.4405	46.5033	-4.8517	0
1.0460	21.8831	18.001	54.7478	-7.29338	0
1.0467	16.3826	18.001	60.8466	-6.68395	0
1.0473	13.9497	20.1286	50.4744	-4.54699	0
1.0480	7.53678	21.0531	48.3347	-2.71869	0
1.0487	8.44913	19.5271	40.0962	-3.32812	0
1.0493	16.3826	17.6891	23.3109	-3.32812	0
1.0500	15.4702	14.9488	11.4095	0.0277014	0
1.0507	9.98293	11.5848	1.0313	2.77805	0
1.0513	2.96182	8.53264	-11.1724	1.85995	0
1.0520	-16.2636	5.4805	-27.0449	1.55524	0
1.0527	-38.8475	2.74025	-40.1673	4.60635	0
1.0533	-54.1061	1.21417	-38.3359	8.27084	0
1.0540	-69.0607	-0.0111392	-41.9988	8.27084	0
1.0547	-77.6024	0.300759	-49.9291	4.60635	0
1.0553	-75.7777	3.04101	-25.5158	3.38748	0
1.0560	-76.69	2.12759	-5.37579	5.52445	0
1.0567	-73.9398	-0.623796	-40.1673	7.04803	0
1.0573	-54.1061	3.04101	-74.6506	6.43859	0
1.0580	-33.0561	5.79239	-65.4934	4.60635	0
1.0587	-16.8718	0.902277	-51.7605	3.38748	0
1.0593	7.23266	-0.623796	-41.9988	2.77805	0
1.0600	26.4581	3.04101	-24.9053	1.55524	0
1.0607	29.8166	2.42835	-11.7829	-0.277014	0
1.0613	28.296	-0.623796	4.39191	-0.581729	0
1.0620	19.437	-5.50277	24.5319	-0.277014	0
1.0627	3.57005	-18.324	36.131	-2.41002	0
1.0633	-3.45105	-28.6946	49.5557	-4.24227	0
1.0640	-2.52548	-29.3073	61.1548	-3.32812	0
1.0647	-7.72189	-32.9721	66.0387	-2.10531	0
1.0653	-14.4389	-39.9898	82.5158	-2.71869	0
1.0660	-19.0138	-35.4116	91.673	-4.8517	0
1.0667	-25.1094	-25.3417	84.3472	-7.90677	0
1.0673	-27.2514	-21.0643	105.406	-9.12563	0
1.0680	-20.5344	-16.486	125.546	-8.5162	0
1.0687	-11.0804	-8.24302	80.6843	-6.07452	0
1.0693	-4.3634	-2.45063	25.7528	-2.41002	0
1.0700	-4.66751	2.12759	16.5956	-0.581729	0
1.0707	-12.601	8.23188	9.27576	-2.71869	0
1.0713	-17.7842	14.0243	-12.0911	-3.02341	0
1.0720	-16.5677	17.6891	-24.603	-0.886444	0
1.0727	-14.743	19.5271	-35.8939	-1.80059	0
1.0733	-11.0804	18.6025	-49.9291	-3.63284	0
1.0740	-3.45105	18.3017	-60.9178	0.641089	0
1.0747	0.81979	20.4405	-68.5458	4.91106	0
1.0753	0.81979	19.5271	-68.5458	3.08277	0
1.0760	5.10385	16.7757	-70.9877	-0.886444	0
1.0767	11.5035	16.163	-71.9005	-0.886444	0
1.0773	14.2538	16.4749	-54.813	0.945805	0
1.0780	15.7743	13.4228	-42.6033	0.945805	0
1.0787	15.7743	11.8967	-37.4172	-1.19116	0
1.0793	9.07058	12.1974	2.56047	-1.80059	0
1.0800	4.78652	9.4572	36.131	-1.80059	0
1.0807	9.07058	4.56708	9.57804	-2.10531	0
1.0813	8.44913	1.51493	-14.2248	-3.02341	0
1.0820	-4.66751	-0.924555	8.35708	-5.16037	0
1.0827	-20.8385	-2.75139	26.6715	-5.16037	0
1.0833	-32.7387	-3.36404	32.7704	-2.41002	0
1.0840	-42.8142	-6.11543	44.0614	-2.41002	0
1.0847	-47.9974	-10.6937	48.3347	-4.54699	0
1.0853	-45.5645	-11.2952	48.6429	-3.02341	0
1.0860	-38.5434	-9.76909	51.3871	0.0277014	0
1.0867	-28.1638	-11.6071	48.9452	0.0277014	0
1.0873	-12.9051	-12.5205	49.2534	-0.886444	0
1.0880	2.96182	-4.58936	45.5905	-0.277014	0
1.0887	18.8287	9.4572	31.5495	1.25052	0
1.0893	35.6212	16.163	27.5843	1.85995	0
1.0900	41.4126	7.61923	20.5667	0.0277014	0
1.0907	31.3371	-10.6937	2.56047	-0.886444	0
1.0913	18.5246	-25.3417	10.1885	1.85995	0
1.0920	10.8953	-33.8855	16.9038	5.82916	0
1.0927	5.10385	-37.2384	-31.9229	7.35274	0
1.0933	-3.45105	-31.7468	-82.2787	7.04803	0
1.0940	-19.318	-20.1508	-85.9416	7.35274	0
1.0947	-40.9895	-13.4339	-84.4124	8.57556	0
1.0953	-58.9852	-10.9944	-92.6569	8.27084	0
1.0960	-66.3104	-6.41619	-93.2674	6.43859	0
1.0967	-62.0396	-1.22531	-90.8254	8.27084	0
1.0973	-46.4768	0.902277	-84.7206	7.35274	0
1.0980	-22.0682	3.3529	-74.0402	0.945805	0
1.0987	9.67881	4.26632	-63.662	-1.49588	0
1.0993	43.2505	1.82683	-46.2662	0.945805	0
1.1000	63.6924	1.21417	-32.5333	-1.80059	0
1.1007	75.2885	2.42835	-23.6843	-6.07452	0
1.1013	97.2641	-0.623796	2.86274	-4.8517	0
1.1020	121.064	-3.06329	25.4506	-3.63284	0
1.1027	125.944	2.74025	33.9914	-5.46509	0
1.1033	114.652	9.4572	71.8353	-5.16037	0
1.1040	97.2641	9.75796	106.319	-3.63284	0
1.1047	78.647	6.40505	79.7716	-4.24227	0
1.1053	63.0842	3.65366	44.98	-7.29338	0
1.1060	47.5214	1.51493	49.2534	-8.82091	0
1.1067	30.7289	0.300759	54.4395	-6.37923	0
1.1073	20.9708	0.601518	47.422	-3.63284	0
1.1080	16.0785	0.300759	41.6194	-5.16037	0
1.1087	9.98293	-1.53721	31.8577	-4.54699	0
1.1093	4.78652	-1.53721	21.1772	0.945805	0
1.1100	-1.61314	0.300759	7.44432	2.77805	0
1.1107	-9.8507	-1.83797	-9.34096	1.85995	0
1.1113	-9.8507	-4.89012	-16.969	2.77805	0
1.1120	-3.75517	-4.27746	-30.0914	4.60635	0
1.1127	-2.52548	-3.67594	-50.2373	3.99691	0
1.1133	-3.45105	-5.50277	-48.7081	3.08277	0
1.1140	-8.02601	-5.20201	-50.5396	2.46938	0
1.1147	-23.5888	-3.36404	-64.8829	2.46938	0
1.1153	-42.206	-3.67594	-42.9115	3.99691	0
1.1160	-55.6267	-3.06329	-19.1087	3.38748	0
1.1167	-65.3981	-1.83797	-54.813	0.945805	0
1.1173	-67.5401	-3.06329	-90.5172	2.46938	0
1.1180	-62.952	-4.58936	-78.0053	5.21578	0
1.1187	-62.952	-3.36404	-61.22	2.16467	0
1.1193	-66.3104	-2.45063	-49.3186	-2.41002	0
1.1200	-63.5734	-3.06329	-30.0914	-2.71869	0
1.1207	-54.1061	-2.45063	-19.1087	-3.93755	0
1.1213	-37.0228	-0.623796	-6.89903	-8.5162	0
1.1220	-12.9051	0.902277	13.5432	-10.9579	0
1.1227	8.14501	-0.311898	27.5843	-10.0398	0
1.1233	24.9375	-2.45063	38.8752	-9.12563	0
1.1240	41.4126	-2.45063	47.7243	-7.29338	0
1.1247	43.2505	-1.83797	52.3058	-3.32812	0
1.1253	29.2083	-4.27746	69.6957	-1.80059	0
1.1260	21.8831	-5.50277	80.9925	-1.49588	0
1.1267	22.1872	-4.58936	77.3296	-0.277014	0
1.1273	12.1117	-5.50277	100.214	0.336374	0
1.1280	-4.3634	-5.20201	118.22	0.641089	0
1.1287	-12.601	-0.311898	69.0852	0.945805	0
1.1293	-14.743	0.601518	10.1885	1.25052	0
1.1300	-15.9595	-1.53721	-0.189664	0.641089	0
1.1307	-17.7842	0.300759	-5.98628	-0.886444	0
1.1313	-19.9262	0.601518	-25.2135	-1.80059	0
1.1320	-16.2636	-5.20201	-35.5857	0.945805	0
1.1327	-8.02601	-8.24302	-44.4348	3.99691	0
1.1333	-5.57986	-5.50277	-53.2897	3.6922	0
1.1340	-8.33013	-4.58936	-58.4758	2.46938	0
1.1347	-9.8507	-9.76909	-66.4121	4.30163	0
1.1353	-8.63424	-17.0987	-70.3773	6.13388	0
1.1360	-4.3634	-20.7635	-73.7319	5.52445	0
1.1367	-2.22137	-17.0987	-77.3948	4.60635	0
1.1373	-8.33013	-11.2952	-64.5807	2.77805	0
1.1380	-14.743	-6.41619	-52.9815	-0.886444	0
1.1387	-17.1759	-0.311898	-45.3534	-3.63284	0
1.1393	-24.5011	5.79239	-0.189664	-3.02341	0
1.1400	-31.8264	8.23188	42.2299	-2.10531	0
1.1407	-29.0761	5.79239	19.9562	-3.32812	0
1.1413	-22.9806	-0.623796	-5.37579	-3.93755	0
1.1420	-22.3723	-6.71695	17.5143	-2.71869	0
1.1427	-25.4267	-4.27746	39.1834	-0.581729	0
1.1433	-30.0017	1.21417	46.8115	-0.277014	0
1.1440	-37.631	4.87898	59.9339	-2.71869	0
1.1447	-44.9562	12.1974	65.7305	-4.8517	0
1.1453	-44.3348	18.9144	68.7829	-2.71869	0
1.1460	-33.6643	18.001	73.969	-0.886444	0
1.1467	-21.1427	17.6891	69.6957	-3.63284	0
1.1473	-13.2092	22.2673	67.2597	-6.68395	0
1.1480	-8.63424	19.5271	62.6781	-4.54699	0
1.1487	-5.57986	8.23188	46.201	-2.10531	0
1.1493	-6.80955	-7.6415	40.7067	-3.63284	0
1.1500	-9.54659	-32.6602	35.5205	-3.93755	0
1.1507	-9.24247	-59.2161	18.1248	0.336374	0
1.1513	-7.72189	-65.3204	28.497	3.08277	0
1.1520	-6.18809	-49.1462	39.4857	1.85995	0
1.1527	-0.092557	-27.1686	-9.95144	2.46938	0
1.1533	9.98293	-5.20201	-63.662	5.52445	0
1.1540	17.9164	13.1109	-65.4934	5.82916	0
1.1547	22.1872	22.88	-63.662	3.38748	0
1.1553	23.4037	25.9321	-74.6506	2.16467	0
1.1560	19.1328	25.6313	-72.8192	2.46938	0
1.1567	12.4159	20.1286	-68.854	1.85995	0
1.1573	9.67881	16.7757	-68.5458	0.945805	0
1.1580	5.71209	19.5271	-64.2725	1.85995	0
1.1587	-7.11366	22.2673	-53.9002	2.77805	0
1.1593	-20.5344	23.1807	-35.5857	2.77805	0
1.1600	-27.2514	25.9321	-24.603	0.336374	0
1.1607	-30.914	27.1574	-19.1087	-0.581729	0
1.1613	-35.489	26.2329	8.66528	-0.277014	0
1.1620	-36.0972	25.3194	31.5495	-2.71869	0
1.1627	-28.1638	21.3539	37.0438	-5.46509	0
1.1633	-13.5133	17.0764	74.8877	-3.63284	0
1.1640	7.53678	19.2152	109.371	-3.63284	0
1.1647	33.7833	24.1053	74.5795	-8.21148	0
1.1653	51.4881	25.9321	34.9101	-8.5162	0
1.1660	54.2252	25.3194	43.4509	-4.8517	0
1.1667	67.0509	21.3539	47.1138	-5.46509	0
1.1673	93.2974	16.7757	35.5205	-7.29338	0
1.1680	100.319	16.163	34.6019	-5.46509	0
1.1687	83.526	18.3017	27.282	-4.24227	0
1.1693	70.1053	17.6891	11.7177	-3.63284	0
1.1700	60.9421	14.0243	1.94998	-0.886444	0
1.1707	47.8255	8.23188	-9.95144	1.85995	0
1.1713	39.5879	0.601518	-23.9925	2.77805	0
1.1720	35.9253	-6.41619	-41.3883	2.46938	0
1.1727	27.0663	-11.9078	-55.1212	4.60635	0
1.1733	18.5246	-11.6071	-50.2373	9.48971	0
1.1740	14.862	-1.22531	-51.1501	11.322	0
1.1747	9.3747	7.61923	-62.1387	7.35274	0
1.1753	1.74536	3.3529	-40.1673	4.60635	0
1.1760	-0.396673	-6.71695	-20.6319	5.52445	0
1.1767	1.44124	-11.6071	-56.0339	5.52445	0
1.1773	1.12391	-14.3473	-91.1277	4.60635	0
1.1780	-0.700788	-17.7114	-83.1974	3.6922	0
1.1787	-2.52548	-15.5726	-69.4645	1.25052	0
1.1793	-7.41778	-8.85568	-57.2549	-0.277014	0
1.1800	-12.601	-3.36404	-36.5044	-0.886444	0
1.1807	-19.318	0.601518	-23.6843	-1.80059	0
1.1813	-30.0017	6.40505	-11.7829	-1.80059	0
1.1820	-36.0972	10.3706	4.69419	-0.886444	0
1.1827	-31.8264	11.8967	16.9038	-0.277014	0
1.1833	-28.1638	15.8622	30.6367	-1.80059	0
1.1840	-30.914	19.5271	39.4857	-5.16037	0
1.1847	-37.0228	17.3883	43.7591	-8.21148	0
1.1853	-44.3348	13.4228	61.4571	-8.21148	0
1.1860	-41.2936	11.284	68.7829	-6.68395	0
1.1867	-21.7641	6.70581	62.3758	-4.8517	0
1.1873	-4.3634	0.300759	88.0101	0.0277014	0
1.1880	0.211559	-3.36404	106.929	4.30163	0
1.1887	5.71209	-3.06329	57.1838	3.38748	0
1.1893	14.862	-4.27746	3.47323	1.25052	0
1.1900	10.287	-5.20201	-3.54435	0.336374	0
1.1907	-11.6886	-2.45063	-11.7829	0.0277014	0
1.1913	-36.4013	0.601518	-31.9229	1.85995	0
1.1920	-45.8686	-0.0111392	-41.9988	3.6922	0
1.1927	-37.0228	-2.45063	-51.4583	3.6922	0
1.1933	-19.9262	-3.36404	-58.4758	3.99691	0
1.1940	2.96182	-4.89012	-60.3073	3.6922	0
1.1947	27.0663	-10.081	-66.7144	2.46938	0
1.1953	40.8044	-14.0466	-65.1911	4.91106	0
1.1960	44.1629	-10.6937	-60.9178	7.65746	0
1.1967	52.7046	-6.71695	-62.1387	4.60635	0
1.1973	70.7135	-8.85568	-51.7605	2.77805	0
1.1980	85.364	-11.2952	-41.6906	3.99691	0
1.1987	81.3972	-10.9944	-37.4172	1.85995	0
1.1993	55.1507	-12.5205	-0.491941	-2.41002	0
1.2000	28.6001	-12.5205	35.2123	-1.80059	0
1.2007	19.7411	-8.85568	13.8514	-0.886444	0
1.2013	15.7743	-8.85568	-9.03868	-2.71869	0
1.2020	2.35359	-10.3818	12.6304	-3.93755	0
1.2027	-6.80955	-9.46834	33.0786	-4.54699	0
1.2033	-4.05928	-9.16758	39.4857	-6.37923	0
1.2040	-1.30902	-9.76909	47.1138	-7.90677	0
1.2047	-4.05928	-8.85568	47.1138	-6.98867	0
1.2053	-9.54659	-9.16758	44.0614	-6.07452	0
1.2060	-19.6221	-8.24302	46.201	-8.21148	0
1.2067	-34.5766	-3.9767	46.5033	-10.9579	0
1.2073	-45.2603	-3.36404	48.6429	-9.73506	0
1.2080	-40.9895	-4.58936	46.8115	-7.29338	0
1.2087	-23.5888	-1.53721	38.573	-7.90677	0
1.2093	-7.11366	1.21417	40.4044	-8.21148	0
1.2100	-2.52548	0.601518	34.2996	-6.37923	0
1.2107	-5.27575	1.51493	16.5956	-3.02341	0
1.2113	-8.33013	3.3529	25.1424	-0.886444	0
1.2120	-11.9927	3.04101	30.939	-0.886444	0
1.2127	-15.3512	1.51493	-17.2772	-1.80059	0
1.2133	-18.4056	-0.623796	-66.7144	0.0277014	0
1.2140	-18.7097	-5.20201	-74.6506	4.60635	0
1.2147	-16.8718	-10.6937	-77.703	9.18499	0
1.2153	-17.48	-8.24302	-83.1974	11.9314	0
1.2160	-16.2636	3.3529	-75.8716	12.8455	0
1.2167	-8.02601	11.5848	-67.9353	11.9314	0
1.2173	-1.30902	8.53264	-61.22	11.6267	0
1.2180	-1.61314	-1.53721	-52.371	11.322	0
1.2187	0.211559	-17.7114	-43.522	9.79442	0
1.2193	2.04948	-35.0997	-25.5158	7.04803	0
1.2200	-2.22137	-39.9898	-12.0911	4.60635	0
1.2207	-5.88398	-33.5736	-7.20724	3.08277	0
1.2213	-5.27575	-26.2551	18.4271	0.336374	0
1.2220	-5.88398	-18.9255	44.3696	-3.93755	0
1.2227	-8.02601	-10.6937	51.9976	-4.8517	0
1.2233	-10.4722	-4.89012	83.4285	-1.19116	0
1.2240	-9.8507	-0.623796	117.61	-1.80059	0
1.2247	-0.092557	3.04101	90.7543	-6.37923	0
1.2253	15.7743	2.42835	52.3058	-4.54699	0
1.2260	24.9375	-0.623796	57.492	-0.277014	0
1.2267	31.3371	-0.623796	64.2073	-1.80059	0
1.2273	40.8044	3.04101	53.8291	-6.37923	0
1.2280	44.1629	4.87898	48.6429	-8.21148	0
1.2287	32.2627	3.04101	39.7939	-5.7698	0
1.2293	14.862	1.21417	21.7877	-3.63284	0
1.2300	2.96182	1.21417	3.17095	-3.02341	0
1.2307	-4.3634	0.902277	-12.7016	-2.10531	0
1.2313	-12.2969	1.21417	-26.1262	-0.886444	0
1.2320	-19.6221	3.95442	-47.7954	1.55524	0
1.2327	-23.5888	4.87898	-69.4645	3.38748	0
1.2333	-26.0349	4.87898	-69.4645	1.85995	0
1.2340	-26.6432	5.79239	-72.2087	-0.277014	0
1.2347	-20.8385	2.12759	-85.9416	2.77805	0
1.2353	-14.4389	-1.22531	-67.6331	5.82916	0
1.2360	-15.6553	2.42835	-46.8767	4.60635	0
1.2367	-19.9262	3.95442	-79.5345	5.21578	0
1.2373	-19.318	-1.22531	-113.099	7.96217	0
1.2380	-15.0471	-1.53721	-103.337	5.82916	0
1.2387	-5.88398	1.21417	-88.6858	3.6922	0
1.2393	9.3747	2.12759	-78.0053	3.08277	0
1.2400	22.7955	5.4805	-60.3073	-0.886444	0
1.2407	28.6001	7.61923	-45.6557	-3.63284	0
1.2413	33.4792	3.65366	-27.0449	-2.71869	0
1.2420	38.9665	1.51493	-5.98628	-4.24227	0
1.2427	35.9253	3.04101	6.22336	-8.5162	0
1.2433	22.7955	3.95442	22.09	-8.5162	0
1.2440	10.287	3.95442	34.6019	-6.68395	0
1.2447	3.26594	-9.76909	38.2647	-7.5981	0
1.2453	-2.84282	-39.9898	54.4395	-9.12563	0
1.2460	-6.18809	-54.6379	64.5095	-7.5981	0
1.2467	-2.22137	-47.3083	58.7129	-4.8517	0
1.2473	1.44124	-43.0419	84.6495	-3.02341	0
1.2480	-0.092557	-40.9032	107.237	-2.71869	0
1.2487	0.211559	-28.082	57.7942	-0.886444	0
1.2493	0.211559	-12.5205	1.94998	2.46938	0
1.2500	-10.4722	-0.311898	-0.794219	3.6922	0
1.2507	-23.5888	12.1974	-7.20724	2.46938	0
1.2513	-27.8596	19.5271	-31.0101	0.945805	0
1.2520	-26.3391	24.406	-37.7254	0.945805	0
1.2527	-20.5344	32.3372	-46.8767	1.25052	0
1.2533	-12.601	36.9154	-58.4758	2.16467	0
1.2540	-11.9927	36.9154	-56.0339	2.16467	0
1.2547	-15.3512	37.8288	-62.441	0.945805	0
1.2553	-9.8507	36.9154	-65.1911	-0.886444	0
1.2560	-1.0049	32.0364	-31.6206	-0.886444	0
1.2567	-3.45105	26.8455	-3.84663	0.0277014	0
1.2573	-9.24247	21.3539	-20.9401	0.641089	0
1.2580	-7.11366	13.7235	-44.743	1.85995	0
1.2587	-4.66751	7.00657	-33.1438	2.46938	0
1.2593	-8.02601	4.26632	12.9387	0.945805	0
1.2600	-4.3634	3.3529	45.8928	-0.886444	0
1.2607	4.78652	3.04101	28.1948	-0.277014	0
1.2613	4.78652	3.95442	5.61287	0.641089	0
1.2620	-6.50543	4.87898	24.8401	-0.886444	0
1.2627	-22.9806	4.56708	50.1662	-2.10531	0
1.2633	-45.5645	1.82683	53.5268	-1.80059	0
1.2640	-67.5401	-2.45063	56.271	-3.63284	0
1.2647	-77.9065	-4.89012	65.12	-7.29338	0
1.2653	-74.8521	-5.50277	70.3061	-7.90677	0
1.2660	-61.7355	-3.9767	68.7829	-6.68395	0
1.2667	-40.0639	3.3529	66.9515	-6.07452	0
1.2673	-15.0471	8.23188	68.7829	-2.41002	0
1.2680	2.65771	1.82683	62.3758	1.25052	0
1.2687	1.12391	-2.45063	47.7243	1.55524	0
1.2693	-7.72189	-5.20201	41.9276	2.46938	0
1.2700	-1.30902	-27.7812	32.1599	3.08277	0
1.2707	14.862	-53.7245	15.6829	0.336374	0
1.2713	26.1539	-46.6956	27.5843	0.0277014	0
1.2720	39.2706	-21.6769	34.2996	3.08277	0
1.2727	49.6502	-9.46834	-13.9225	4.30163	0
1.2733	43.2505	-5.20201	-63.0515	3.6922	0
1.2740	34.0874	0.902277	-65.4934	4.91106	0
1.2747	38.6624	7.61923	-65.4934	4.60635	0
1.2753	48.1296	22.88	-77.0926	1.55524	0
1.2760	53.3128	39.6668	-76.7844	-1.80059	0
1.2767	49.9543	37.8288	-72.8192	-1.80059	0
1.2773	33.7833	24.406	-72.2087	0.336374	0
1.2780	16.0785	18.3017	-66.7144	1.55524	0
1.2787	10.287	15.5503	-51.7605	1.25052	0
1.2793	9.3747	9.1453	-30.0914	1.85995	0
1.2800	6.62443	6.40505	-19.1087	2.46938	0
1.2807	6.32032	8.53264	-11.7829	2.46938	0
1.2813	8.14501	9.4572	16.2933	1.55524	0
1.2820	9.98293	10.3706	41.9276	-0.886444	0
1.2827	13.9497	14.6369	57.7942	-3.63284	0
1.2833	18.8287	14.9488	97.4696	-4.54699	0
1.2840	12.1117	8.53264	125.546	-4.54699	0
1.2847	-10.7763	3.65366	94.4172	-4.54699	0
1.2853	-31.5223	4.56708	62.3758	-4.24227	0
1.2860	-35.1849	6.70581	67.5619	-2.41002	0
1.2867	-28.772	7.93112	69.0852	-1.80059	0
1.2873	-22.6765	9.75796	60.2362	-2.71869	0
1.2880	-16.2636	9.4572	55.05	-3.02341	0
1.2887	-8.93836	4.56708	42.8404	-3.02341	0
1.2893	-0.700788	0.902277	30.0262	-2.10531	0
1.2900	8.44913	1.21417	20.2585	0.0277014	0
1.2907	14.5579	2.12759	5.61287	1.55524	0
1.2913	16.0785	3.04101	-8.12	1.55524	0
1.2920	16.0785	3.04101	-26.1262	0.945805	0
1.2927	17.6123	0.902277	-42.6033	0.0277014	0
1.2933	18.5246	-1.22531	-41.0801	0.336374	0
1.2940	11.5035	-0.623796	-45.6557	2.46938	0
1.2947	-8.02601	-0.623796	-58.4758	1.85995	0
1.2953	-32.7387	-3.06329	-35.5857	0.336374	0
1.2960	-49.8353	-4.27746	-13.0039	1.25052	0
1.2967	-54.1061	-3.9767	-47.1849	0.945805	0
1.2973	-51.66	-7.94226	-81.3659	-2.10531	0
1.2980	-42.8142	-18.9255	-69.4645	-1.80059	0
1.2987	-29.0761	-27.7812	-50.2373	0.0277014	0
1.2993	-18.7097	-28.082	-38.0277	-2.41002	0
1.3000	-15.6553	-24.1164	-22.4634	-4.54699	0
1.3007	-20.8385	-21.0643	-8.12	-2.71869	0
1.3013	-29.0761	-18.9255	8.35708	-0.886444	0
1.3020	-28.772	-17.0987	24.2296	0.0277014	0
1.3027	-16.2636	-13.4339	34.9101	0.945805	0
1.3033	-0.396673	-8.24302	49.2534	-0.277014	0
1.3040	14.862	-4.27746	54.7478	-2.10531	0
1.3047	31.3371	-2.14987	53.2186	-0.886444	0
1.3053	41.1085	-3.36404	68.7829	1.25052	0
1.3060	45.0752	-7.32961	77.6319	-0.581729	0
1.3067	49.6502	-7.02885	69.6957	-2.71869	0
1.3073	50.2584	-2.45063	93.5044	-1.80059	0
1.3080	46.8999	-0.924555	112.726	-2.10531	0
1.3087	47.8255	-0.311898	62.3758	-2.41002	0
1.3093	47.2173	3.65366	7.44432	-0.581729	0
1.3100	38.6624	5.79239	1.3395	-1.80059	0
1.3107	31.3371	5.79239	-6.59676	-3.02341	0
1.3113	24.0119	7.00657	-24.2948	2.16467	0
1.3120	6.92855	4.56708	-29.1786	7.35274	0
1.3127	-9.8507	1.82683	-43.522	5.21578	0
1.3133	-15.3512	4.87898	-56.3362	2.77805	0
1.3140	-13.8174	4.56708	-50.8478	2.46938	0
1.3147	-12.601	-1.22531	-57.8654	0.945805	0
1.3153	-12.601	-0.924555	-60.6096	1.25052	0
1.3160	-8.02601	0.300759	-24.9053	2.16467	0
1.3167	4.78652	-1.83797	2.86274	1.25052	0
1.3173	17.6123	-0.0111392	-15.4458	1.25052	0
1.3180	21.2749	1.51493	-43.522	0.641089	0
1.3187	18.5246	-3.06329	-36.5044	-3.02341	0
1.3193	12.4159	-3.06329	8.0548	-4.8517	0
1.3200	2.04948	1.21417	37.352	-3.63284	0
1.3207	-9.54659	0.902277	15.6829	-3.63284	0
1.3213	-15.3512	0.601518	-4.15483	-4.24227	0
1.3220	-15.0471	2.42835	16.2933	-5.46509	0
1.3227	-15.3512	0.300759	35.5205	-7.29338	0
1.3233	-22.6765	-0.924555	42.2299	-5.7698	0
1.3240	-31.8264	1.21417	56.8815	-4.24227	0
1.3247	-31.8264	0.902277	67.2597	-5.46509	0
1.3253	-26.3391	-1.53721	68.7829	-4.54699	0
1.3260	-21.4468	-2.45063	70.6143	-2.41002	0
1.3267	-14.4389	-4.27746	69.3934	-1.80059	0
1.3273	-6.18809	-5.50277	68.1724	-0.886444	0
1.3280	4.17829	-5.20201	61.4571	0.0277014	0
1.3287	20.9708	-5.80353	47.422	-0.886444	0
1.3293	31.9586	-7.94226	42.2299	-0.581729	0
1.3300	18.5246	-10.081	33.0786	2.16467	0
1.3307	-7.11366	-11.6071	16.9038	4.60635	0
1.3313	-22.6765	-11.6071	27.5843	7.35274	0
1.3320	-29.0761	-10.6937	31.5495	8.88027	0
1.3327	-29.0761	-10.6937	-20.6319	7.35274	0
[truncated: 50,200 more rows]
