# Supplementary material for: Identification of Haptic Based Guiding Using Hard Reins
Source: PLoS One. 2015 Jul 22;10(7):e0132020. doi: 10.1371/journal.pone.0132020 (PMC4511788; doi:10.1371/journal.pone.0132020)
Supplement: S4 File — (ZIP) [file pone.0132020.s004.zip › EMGData2/Subject15/T16/t16.txt]

0.0000	1.43655	-2.15125	41.3189	-1.19198	0
0.0007	3.88715	-1.53661	14.7646	1.25031	0
0.0013	5.09132	-2.75193	-20.6366	3.38573	0
0.0020	3.88715	-4.58189	-20.0247	1.25031	0
0.0027	3.88715	-3.05925	-10.8652	0.0304336	0
0.0033	6.6335	-0.614643	-10.8652	2.77706	0
0.0040	7.83767	-1.84393	-7.20655	4.60815	0
0.0047	7.54191	-2.4446	-9.64779	2.16586	0
0.0053	6.31661	-1.53661	-9.95376	1.86152	0
0.0060	4.47867	-2.75193	-1.10019	4.60815	0
0.0067	3.2745	-5.81117	-5.37724	4.30128	0
0.0073	3.2745	-3.36657	-6.28864	2.16586	0
0.0080	0.211258	0.293352	23.9242	1.25031	0
0.0087	-5.8941	-1.53661	46.8133	1.86152	0
0.0093	-6.80251	-2.4446	29.1126	2.77706	0
0.0100	-4.05615	1.21532	-5.37724	3.99694	0
0.0107	-5.28145	2.12331	-12.089	3.69261	0
0.0113	-8.0278	0.293352	22.7003	2.16586	0
0.0120	-7.11939	1.81599	44.372	0.945977	0
0.0127	-6.80251	1.21532	8.05285	-0.580774	0
0.0133	-6.50675	-2.15125	-28.2598	-1.19198	0
0.0140	-2.83086	-1.84393	-20.9361	-1.19198	0
0.0147	-0.697151	0.293352	-13.9183	-0.88511	0
0.0153	-2.5351	-0.614643	-16.3596	-0.88511	0
0.0160	-2.5351	-0.614643	-9.03586	-1.49632	0
0.0167	0.211258	-0.0139692	-12.089	-1.19198	0
0.0173	1.43655	-0.614643	-16.6656	-0.580774	0
0.0180	0.528145	-1.53661	-5.98267	0.0304336	0
0.0187	0.211258	-2.15125	-7.51252	1.86152	0
0.0193	1.11967	-0.614643	-8.12446	1.86152	0
0.0200	-0.0845032	1.52264	25.1416	-0.88511	0
0.0207	-3.44351	0.600674	48.6426	0.334769	0
0.0213	-4.37304	0.907996	29.1126	3.69261	0
0.0220	-3.76039	3.95327	-2.936	1.25031	0
0.0227	-5.28145	3.3526	-9.03586	-1.80065	0
0.0233	-7.11939	1.21532	19.9531	-1.49632	0
0.0240	-5.8941	3.04528	43.7601	-2.41186	0
0.0247	-4.6688	3.3526	17.5119	-3.93861	0
0.0253	-3.44351	1.52264	-18.4949	-1.49632	0
0.0260	-0.40139	1.81599	-17.2775	-0.276438	0
0.0267	2.0492	1.21532	-9.03586	-2.10752	0
0.0273	2.34496	0.293352	-12.395	-2.10752	0
0.0280	2.0492	3.65992	-12.395	-3.02307	0
0.0287	1.43655	5.48988	-11.7831	-5.7697	0
0.0293	2.0492	1.81599	-12.701	-4.24295	0
0.0300	3.88715	-0.921965	-12.701	-1.49632	0
0.0307	1.11967	-0.614643	-13.3064	-3.3274	0
0.0313	-4.05615	-1.22929	-11.1711	-3.63174	0
0.0320	-4.96456	-2.4446	-13.6124	0.639105	0
0.0327	-2.21821	-1.53661	-16.6656	4.30128	0
0.0333	2.0492	-0.0139692	-2.32406	4.30128	0
0.0340	5.4082	0.600674	2.86439	4.30128	0
0.0347	3.88715	-0.0139692	-4.76531	5.52369	0
0.0353	-0.697151	-0.307322	23.0063	5.52369	0
0.0360	-1.3098	0.907996	49.86	3.0814	0
0.0367	0.528145	2.43063	15.3766	1.86152	0
0.0373	2.34496	3.04528	-20.9361	2.16586	0
0.0380	2.0492	2.73796	-13.0069	0.0304336	0
0.0387	-2.5351	1.21532	-8.12446	-2.41186	0
0.0393	-5.8941	-1.53661	-10.8652	-1.49632	0
0.0400	-2.83086	-1.53661	-3.23546	-1.49632	0
0.0407	-1.01404	-0.614643	-4.45934	-3.63174	0
0.0413	-2.83086	-1.53661	-6.28864	-3.93861	0
0.0420	-4.05615	-1.84393	1.03509	-3.63174	0
0.0427	-2.83086	1.52264	1.34106	-5.15849	0
0.0433	-0.697151	1.21532	-0.794218	-4.24295	0
0.0440	0.211258	-3.36657	0.729118	-3.02307	0
0.0447	-2.5351	-3.05925	1.94648	-5.46283	0
0.0453	-3.44351	-0.0139692	12.0174	-6.37837	0
0.0460	-0.0845032	-1.22929	15.0706	-2.7162	0
0.0467	0.528145	-2.4446	6.52951	-0.580774	0
0.0473	-3.76039	-0.614643	26.6714	-1.80065	0
0.0480	-5.8941	0.600674	50.7779	-3.3274	0
0.0487	-2.21821	0.293352	21.177	-1.80065	0
0.0493	2.34496	-0.0139692	-18.4949	-0.276438	0
0.0500	2.0492	-0.307322	-18.8008	-0.88511	0
0.0507	-1.62669	-0.307322	-11.7831	-0.88511	0
0.0513	-3.44351	-0.307322	-11.7831	0.639105	0
0.0520	-3.44351	-3.05925	-9.03586	1.55465	0
0.0527	-2.21821	-6.11849	-9.34182	4.91249	0
0.0533	-0.40139	-4.88921	-7.20655	9.79454	0
0.0540	-1.01404	-2.4446	-3.54143	8.27032	0
0.0547	-1.92245	-3.36657	-6.28864	4.30128	0
0.0553	0.211258	-5.50385	-3.8474	5.52369	0
0.0560	-2.5351	-5.19653	-2.32406	5.52369	0
0.0567	-8.64045	-3.67389	-7.81849	1.86152	0
0.0573	-7.11939	-0.614643	1.64703	1.25031	0
0.0580	-2.5351	3.04528	8.05285	3.0814	0
0.0587	-5.57721	3.3526	1.64703	1.86152	0
0.0593	-9.86575	0.907996	27.5828	-0.580774	0
0.0600	-9.54886	0.600674	56.5783	-1.80065	0
0.0607	-8.0278	1.81599	22.0884	-0.88511	0
0.0613	-4.6688	0.293352	-19.7187	2.77706	0
0.0620	-0.697151	-1.84393	-12.701	4.60815	0
0.0627	-0.40139	-1.84393	-2.936	3.0814	0
0.0633	-0.697151	-0.614643	-9.03586	2.47019	0
0.0640	1.11967	1.21532	-6.28864	2.16586	0
0.0647	0.823906	3.95327	-4.45934	1.55465	0
0.0653	-1.3098	4.87524	-6.90058	2.16586	0
0.0660	-1.62669	2.12331	-5.6767	0.945977	0
0.0667	-0.697151	0.293352	-4.45934	-1.49632	0
0.0673	-0.40139	-1.22929	-1.71213	0.334769	0
0.0680	-1.01404	-4.27456	-4.45934	2.77706	0
0.0687	-2.21821	-6.41185	-9.03586	0.639105	0
0.0693	-1.3098	-3.98121	1.34106	-0.88511	0
0.0700	2.95761	-0.921965	5.6116	-0.580774	0
0.0707	4.79556	-2.4446	-0.188789	-1.19198	0
0.0713	1.11967	-5.50385	24.8356	-0.88511	0
0.0720	-1.62669	-5.19653	48.0306	0.0304336	0
0.0727	1.11967	-3.05925	16.2945	-1.19198	0
0.0733	2.95761	-1.22929	-20.3307	-1.80065	0
0.0740	2.0492	-0.614643	-18.1889	-1.19198	0
0.0747	2.34496	-0.614643	-14.2243	-0.88511	0
0.0753	3.57026	-1.53661	-16.3596	0.639105	0
0.0760	3.57026	-1.53661	-11.4771	1.86152	0
0.0767	4.18291	-1.53661	-11.1711	0.0304336	0
0.0773	2.0492	-1.22929	-10.8652	-2.7162	0
0.0780	-1.62669	-0.0139692	-7.20655	-3.63174	0
0.0787	-2.5351	0.293352	-9.03586	-4.54728	0
0.0793	-1.62669	-0.614643	-4.15337	-5.46283	0
0.0800	-2.5351	-0.307322	0.11718	-6.37837	0
0.0807	-3.76039	2.73796	-4.76531	-5.7697	0
0.0813	-4.37304	5.18256	3.17036	-4.54728	0
0.0820	-3.44351	5.18256	10.1881	-5.15849	0
0.0827	-0.697151	4.87524	3.7823	-5.46283	0
0.0833	0.211258	5.78323	25.7535	-4.54728	0
0.0840	0.528145	5.48988	52.9131	-5.46283	0
0.0847	2.66185	3.04528	23.0063	-5.15849	0
0.0853	2.34496	3.3526	-19.4128	-1.80065	0
0.0860	1.73232	3.95327	-16.3596	-0.580774	0
0.0867	4.47867	2.12331	-6.90058	-1.80065	0
0.0873	6.31661	2.12331	-12.089	0.0304336	0
0.0880	5.09132	4.87524	-11.7831	3.69261	0
0.0887	4.18291	4.87524	-11.7831	5.52369	0
0.0893	2.66185	2.12331	-10.5657	2.77706	0
0.0900	2.0492	2.12331	-5.98267	-1.80065	0
0.0907	3.88715	2.73796	-14.5303	-4.85415	0
0.0913	2.34496	2.43063	-12.701	-4.54728	0
0.0920	-1.62669	2.43063	22.0884	-1.80065	0
0.0927	-1.62669	1.52264	46.5073	0.639105	0
0.0933	0.528145	1.21532	27.5828	1.55465	0
0.0940	1.11967	3.04528	-8.12446	2.16586	0
0.0947	0.823906	3.04528	-16.3596	1.86152	0
0.0953	-1.01404	1.52264	18.4298	-0.580774	0
0.0960	-4.05615	1.81599	43.1482	-0.88511	0
0.0967	-3.44351	2.43063	10.8001	0.334769	0
0.0973	-0.40139	1.21532	-26.4305	-0.580774	0
0.0980	-0.0845032	3.04528	-21.854	-1.49632	0
0.0987	-1.62669	5.78323	-15.4482	0.0304336	0
0.0993	1.11967	3.95327	-18.4949	-1.49632	0
0.1000	3.88715	0.293352	-10.8652	-3.93861	0
0.1007	1.43655	1.21532	-11.7831	-1.80065	0
0.1013	-0.0845032	2.43063	-15.4482	1.86152	0
0.1020	1.43655	-0.921965	-5.6767	3.38573	0
0.1027	0.823906	-3.36657	-9.34182	4.91249	0
0.1033	-1.01404	-3.05925	-12.701	5.21682	0
0.1040	-0.697151	-6.11849	20.565	2.77706	0
0.1047	-2.21821	-7.94846	46.8133	2.77706	0
0.1053	-3.44351	-3.36657	24.5296	3.69261	0
0.1060	1.73232	0.293352	-10.8652	1.25031	0
0.1067	5.4082	0.293352	-11.7831	0.334769	0
0.1073	2.0492	3.65992	22.7003	4.60815	0
0.1080	0.211258	7.62716	42.2303	7.35478	0
0.1087	2.95761	4.87524	9.88215	5.21682	0
0.1093	4.79556	2.43063	-28.5658	1.86152	0
0.1100	6.6335	4.56792	-29.1777	0.945977	0
0.1107	8.45032	4.56792	-19.1068	0.945977	0
0.1113	7.54191	3.04528	-19.1068	-0.276438	0
0.1120	6.6335	4.2606	-19.4128	0.945977	0
0.1127	7.54191	3.95327	-19.4128	3.99694	0
0.1133	4.79556	1.21532	-16.3596	2.47019	0
0.1140	1.73232	-0.614643	-15.4482	-1.80065	0
0.1147	3.57026	-3.36657	-18.8008	-0.580774	0
0.1153	3.57026	-5.50385	-12.701	2.77706	0
0.1160	-1.92245	-2.75193	-10.8652	0.945977	0
0.1167	-4.37304	-0.614643	-18.1889	-0.580774	0
0.1173	-1.62669	-3.67389	-5.37724	1.55465	0
0.1180	0.823906	-5.50385	4.99967	0.945977	0
0.1187	-0.0845032	-2.4446	-3.23546	0.0304336	0
0.1193	-3.76039	1.21532	22.0884	1.86152	0
0.1200	-5.57721	1.52264	54.137	1.55465	0
0.1207	-2.21821	2.12331	21.177	-0.276438	0
0.1213	-0.697151	2.12331	-21.854	-1.80065	0
0.1220	-2.83086	1.81599	-13.9183	-3.02307	0
0.1227	-1.62669	2.73796	-5.07128	-1.49632	0
0.1233	1.11967	4.87524	-13.0069	3.69261	0
0.1240	-0.40139	3.95327	-11.1711	3.69261	0
0.1247	-1.62669	1.21532	-7.20655	0.0304336	0
0.1253	-1.92245	-0.307322	-6.59461	-0.276438	0
0.1260	-3.44351	-1.53661	-6.28864	0.945977	0
0.1267	-2.83086	-2.4446	-8.12446	0.0304336	0
0.1273	-0.0845032	-1.53661	-5.37724	1.25031	0
0.1280	-0.697151	-2.15125	-5.37724	1.86152	0
0.1287	-3.44351	-2.4446	-10.2597	-0.88511	0
0.1293	-5.28145	0.293352	-0.494759	-1.19198	0
0.1300	-5.28145	2.43063	4.38773	1.25031	0
0.1307	-5.28145	2.43063	-3.8474	0.639105	0
0.1313	-8.0278	3.04528	21.177	-2.10752	0
0.1320	-11.6826	2.43063	48.0306	-2.41186	0
0.1327	-7.71092	-0.307322	12.9353	-0.580774	0
0.1333	0.211258	-0.614643	-26.7365	1.55465	0
0.1340	1.73232	-0.0139692	-18.1889	2.77706	0
0.1347	-0.40139	-1.22929	-12.395	0.639105	0
0.1353	-0.697151	-1.22929	-17.8894	-0.88511	0
0.1360	-0.40139	-1.22929	-9.34182	0.0304336	0
0.1367	-1.62669	-3.05925	-8.72989	0.0304336	0
0.1373	-4.37304	-4.27456	-9.64779	-1.19198	0
0.1380	-5.57721	-2.75193	2.25245	-0.88511	0
0.1387	-4.37304	-0.614643	-1.71213	-2.7162	0
0.1393	-5.28145	0.293352	-4.15337	-5.46283	0
0.1400	-6.18986	0.907996	28.5007	-0.88511	0
0.1407	-2.83086	0.293352	50.1659	3.69261	0
0.1413	0.528145	-1.84393	26.6714	0.945977	0
0.1420	2.0492	-3.05925	-6.28864	-1.80065	0
0.1427	6.02085	-1.53661	-8.12446	-1.19198	0
0.1433	6.31661	-0.307322	26.0595	-1.80065	0
0.1440	1.11967	-0.614643	50.4719	-0.88511	0
0.1447	2.0492	0.293352	21.177	1.86152	0
0.1453	4.18291	-0.614643	-16.3596	1.86152	0
0.1460	-0.697151	-3.98121	-14.5303	0.639105	0
0.1467	-1.62669	-3.36657	-5.37724	0.334769	0
0.1473	3.88715	-0.614643	-9.64779	0.0304336	0
0.1480	0.823906	-0.921965	-7.51252	0.0304336	0
0.1487	-6.50675	-1.84393	-2.936	0.334769	0
0.1493	-4.6688	0.293352	-3.54143	-0.276438	0
0.1500	-1.01404	-0.614643	-7.81849	-2.10752	0
0.1507	-1.3098	-4.27456	-12.701	-2.7162	0
0.1513	-2.21821	-4.58189	-9.64779	-1.19198	0
0.1520	-4.96456	-1.53661	-8.12446	-0.88511	0
0.1527	-7.11939	-0.0139692	-11.1711	-2.10752	0
0.1533	-4.37304	-0.614643	1.64703	-1.49632	0
0.1540	-3.44351	0.600674	7.44091	0.0304336	0
0.1547	-6.80251	1.81599	-2.63003	0.334769	0
0.1553	-5.57721	0.293352	23.9242	0.334769	0
0.1560	-2.5351	0.293352	56.5783	0.334769	0
0.1567	-3.14774	1.21532	24.8356	-0.88511	0
0.1573	-2.5351	-0.921965	-15.4482	-0.88511	0
0.1580	1.11967	-1.53661	-9.34182	2.77706	0
0.1587	4.47867	0.907996	-3.54143	4.30128	0
0.1593	4.47867	1.21532	-8.72989	-0.580774	0
0.1600	-0.40139	-0.921965	-2.01809	-5.15849	0
0.1607	-3.44351	-0.921965	-0.494759	-3.93861	0
0.1613	-1.3098	0.907996	-3.54143	-2.7162	0
0.1620	-1.92245	0.293352	-2.01809	-5.46283	0
0.1627	-5.28145	-0.921965	-5.37724	-6.37837	0
0.1633	-2.83086	0.600674	-3.23546	-4.54728	0
0.1640	0.211258	1.52264	1.34106	-4.24295	0
0.1647	-0.0845032	-1.22929	-1.10019	-3.63174	0
0.1653	2.0492	-3.36657	6.22354	-0.88511	0
0.1660	6.6335	-3.98121	11.106	-2.7162	0
0.1667	5.70397	-4.58189	6.83548	-6.07403	0
0.1673	0.528145	-4.27456	32.1593	-3.93861	0
0.1680	-2.5351	-3.36657	55.3544	-0.88511	0
0.1687	-0.40139	-3.36657	18.4298	-2.7162	0
0.1693	2.95761	-3.67389	-22.7719	-3.93861	0
0.1700	3.2745	-2.4446	-18.1889	-2.7162	0
0.1707	2.95761	-0.921965	-10.5657	-2.7162	0
0.1713	2.66185	0.907996	-13.0069	-4.54728	0
0.1720	2.0492	2.12331	-9.64779	-1.80065	0
0.1727	2.0492	1.52264	-9.03586	1.86152	0
0.1733	1.73232	1.21532	-9.34182	-0.580774	0
0.1740	0.528145	1.21532	-8.72989	-3.02307	0
0.1747	1.11967	0.293352	-12.395	0.639105	0
0.1753	2.34496	0.600674	-8.12446	2.47019	0
0.1760	-0.697151	3.04528	-4.76531	-0.88511	0
0.1767	-3.76039	3.95327	-9.95376	-1.80065	0
0.1773	-1.3098	3.95327	1.64703	-0.88511	0
0.1780	2.34496	5.78323	12.0174	-0.580774	0
0.1787	0.211258	6.39788	6.52951	1.25031	0
0.1793	-5.28145	2.12331	29.4121	4.60815	0
0.1800	-6.18986	-1.53661	56.8842	3.38573	0
0.1807	-2.83086	0.907996	26.0595	0.334769	0
0.1813	-1.62669	3.04528	-15.1422	0.945977	0
0.1820	-1.62669	0.907996	-10.8652	1.86152	0
0.1827	-0.697151	-1.53661	-3.23546	0.0304336	0
0.1833	-0.0845032	-0.0139692	-9.95376	0.945977	0
0.1840	0.528145	1.21532	-7.20655	3.69261	0
0.1847	1.43655	-0.307322	-4.15337	0.945977	0
0.1853	0.823906	0.293352	-6.90058	-2.7162	0
0.1860	0.823906	4.87524	-5.98267	-2.41186	0
0.1867	2.34496	5.48988	-3.23546	-1.80065	0
0.1873	2.0492	-0.614643	0.423149	-1.80065	0
0.1880	0.211258	-4.27456	-1.71213	0.0304336	0
0.1887	-0.0845032	-0.921965	-5.98267	3.69261	0
0.1893	0.211258	0.293352	4.6937	5.21682	0
0.1900	2.0492	-3.05925	10.1881	6.13236	0
0.1907	4.79556	-3.98121	4.6937	7.96345	0
0.1913	4.79556	-1.84393	30.024	8.27032	0
0.1920	3.2745	-1.53661	54.7424	4.60815	0
0.1927	5.09132	-2.4446	20.2591	2.16586	0
0.1933	5.70397	-3.05925	-19.1068	2.77706	0
0.1940	3.2745	-1.84393	-15.4482	2.16586	0
0.1947	1.43655	2.43063	-14.2243	-0.580774	0
0.1953	-0.0845032	3.95327	-20.0247	-1.49632	0
0.1960	-1.62669	-0.921965	-11.1711	-0.88511	0
0.1967	-1.01404	-1.84393	-14.2243	-1.19198	0
0.1973	0.211258	3.95327	-17.2775	-2.10752	0
0.1980	0.211258	5.78323	-3.54143	-2.7162	0
0.1987	2.0492	3.95327	-8.42392	-2.7162	0
0.1993	3.2745	4.87524	-11.7831	-2.41186	0
0.2000	0.823906	4.87524	26.0595	-3.02307	0
0.2007	-1.62669	1.81599	51.3898	-2.7162	0
0.2013	-0.40139	1.21532	28.5007	-1.19198	0
0.2020	1.43655	1.52264	-2.63003	-1.19198	0
0.2027	1.11967	0.293352	-8.42392	-3.02307	0
0.2033	-0.40139	0.907996	17.5119	-2.7162	0
0.2040	-1.3098	1.21532	41.3189	0.0304336	0
0.2047	-1.62669	0.293352	12.6294	-0.580774	0
0.2053	-0.697151	-0.614643	-29.7897	-2.41186	0
0.2060	0.211258	-3.67389	-25.8186	-0.88511	0
0.2067	-2.21821	-6.11849	-13.0069	1.86152	0
0.2073	-4.37304	-3.36657	-20.0247	1.86152	0
0.2080	-2.5351	-0.921965	-19.4128	1.86152	0
0.2087	-1.3098	-2.4446	-15.1422	1.86152	0
0.2093	-2.5351	-0.307322	-16.0536	0.945977	0
0.2100	-1.62669	3.3526	-12.395	0.0304336	0
0.2107	0.823906	1.21532	-17.2775	0.945977	0
0.2113	0.823906	0.293352	-17.8894	0.639105	0
0.2120	-1.62669	3.04528	13.8532	-2.10752	0
0.2127	-2.21821	1.21532	40.7069	-2.7162	0
0.2133	-1.3098	-2.4446	22.0884	0.945977	0
0.2140	0.211258	-0.614643	-16.3596	2.77706	0
0.2147	0.211258	3.04528	-21.854	-0.276438	0
0.2153	-2.21821	3.04528	14.4587	-1.49632	0
0.2160	-3.76039	1.21532	36.7423	0.945977	0
0.2167	-1.01404	-0.614643	4.38773	-0.276438	0
0.2173	2.0492	-2.4446	-31.313	-3.02307	0
0.2180	1.73232	-1.22929	-27.6544	0.334769	0
0.2187	1.11967	1.21532	-18.4949	4.60815	0
0.2193	4.18291	2.12331	-18.8008	3.69261	0
0.2200	5.70397	1.81599	-14.8362	0.334769	0
0.2207	2.0492	1.52264	-13.6124	-2.41186	0
0.2213	-1.62669	2.43063	-14.2243	-4.54728	0
0.2220	-1.62669	3.04528	-9.95376	-4.54728	0
0.2227	0.211258	1.52264	-7.51252	-1.80065	0
0.2233	2.95761	-1.53661	-5.98267	-1.19198	0
0.2240	4.47867	-2.75193	-6.59461	-3.02307	0
0.2247	3.57026	-0.307322	-6.90058	-0.88511	0
0.2253	2.95761	2.12331	6.52951	3.99694	0
0.2260	6.6335	3.04528	11.106	1.86152	0
0.2267	7.22502	3.3526	5.30564	-5.46283	0
0.2273	1.11967	3.95327	30.9419	-8.20946	0
0.2280	-1.01404	3.95327	54.137	-5.7697	0
0.2287	3.57026	4.2606	18.1238	-3.63174	0
0.2293	3.57026	3.95327	-20.9361	-0.88511	0
0.2300	0.211258	0.293352	-16.9715	2.77706	0
0.2307	5.09132	-4.58189	-11.4771	3.38573	0
0.2313	9.67562	-8.54913	-14.8362	2.77706	0
0.2320	4.79556	-10.6864	-13.0069	4.60815	0
0.2327	1.11967	-10.6864	-13.6124	4.60815	0
0.2333	3.2745	-9.77842	-10.5657	1.25031	0
0.2340	3.57026	-8.85645	-7.20655	3.38573	0
0.2347	0.823906	-8.54913	-12.701	7.35478	0
0.2353	-0.697151	-7.64113	-10.2597	3.69261	0
0.2360	-1.01404	-5.19653	-7.51252	0.0304336	0
0.2367	-0.40139	-2.15125	-12.089	1.86152	0
0.2373	1.11967	-1.53661	0.11718	0.945977	0
0.2380	1.43655	-3.98121	8.66479	-0.580774	0
0.2387	-0.697151	-5.19653	1.64703	2.77706	0
0.2393	-4.05615	-5.19653	28.1947	1.86152	0
0.2400	-5.57721	-4.27456	57.7956	-2.7162	0
0.2407	-0.697151	-1.22929	23.6182	-1.19198	0
0.2413	4.18291	0.907996	-17.2775	-0.88511	0
0.2420	1.73232	-0.921965	-9.03586	-4.85415	0
0.2427	-1.92245	-1.84393	-1.40616	-3.93861	0
0.2433	-0.0845032	-0.307322	-10.2597	-0.580774	0
0.2440	-0.697151	0.293352	-8.12446	-0.580774	0
0.2447	-4.37304	1.21532	-3.23546	-0.88511	0
0.2453	-3.44351	2.12331	-1.71213	-2.41186	0
0.2460	-0.697151	3.3526	0.11718	-4.54728	0
0.2467	-3.44351	6.39788	-1.10019	-3.63174	0
0.2473	-5.57721	7.31984	0.423149	-2.7162	0
0.2480	-3.44351	3.95327	-1.71213	-3.63174	0
0.2487	-1.62669	3.95327	-5.98267	-3.63174	0
0.2493	-2.5351	7.01252	5.6116	-2.7162	0
0.2500	-1.62669	5.78323	9.27672	-2.10752	0
0.2507	-1.3098	3.04528	3.47633	-1.49632	0
0.2513	-3.76039	4.87524	30.33	-0.580774	0
0.2520	-6.18986	6.7052	52.9131	-1.49632	0
0.2527	-5.28145	7.62716	16.6005	-3.3274	0
0.2533	-1.62669	8.53516	-18.4949	-2.7162	0
0.2540	5.70397	6.09056	-11.4771	0.945977	0
0.2547	12.7177	2.12331	-8.72989	3.38573	0
0.2553	15.1683	2.12331	-14.2243	2.16586	0
0.2560	13.6473	2.73796	-9.34182	3.69261	0
0.2567	11.5136	0.293352	-9.03586	7.35478	0
0.2573	9.67562	-0.921965	-8.12446	6.74357	0
0.2580	8.45032	0.293352	-1.71213	5.21682	0
0.2587	6.31661	-0.307322	-3.8474	7.35478	0
0.2593	2.0492	-2.75193	-4.45934	6.43924	0
0.2600	-2.5351	-2.4446	-0.794218	0.334769	0
0.2607	-5.8941	-0.921965	-0.794218	-1.49632	0
0.2613	-8.0278	-2.4446	8.35882	3.0814	0
0.2620	-8.93621	-5.19653	13.8532	6.13236	0
0.2627	-9.86575	-5.50385	8.97076	3.69261	0
0.2633	-12.2952	-3.98121	33.6892	2.16586	0
0.2640	-14.1332	-1.53661	61.1548	3.69261	0
0.2647	-14.4289	-1.53661	28.5007	3.0814	0
0.2653	-14.7458	-2.75193	-12.701	0.639105	0
0.2660	-14.4289	-2.4446	-6.90058	0.0304336	0
0.2667	-11.9995	-0.921965	0.729118	0.945977	0
0.2673	-8.64045	-0.614643	-5.98267	0.945977	0
0.2680	-6.50675	-0.921965	-3.54143	0.639105	0
0.2687	-6.50675	-1.22929	-7.20655	0.639105	0
0.2693	-7.41515	-1.53661	-12.701	0.0304336	0
0.2700	-6.80251	-1.53661	-5.98267	-0.276438	0
0.2707	-6.18986	-1.53661	-9.95376	0.334769	0
0.2713	-7.11939	-1.53661	-11.7831	0.334769	0
0.2720	-8.64045	-0.0139692	19.3477	0.334769	0
0.2727	-8.64045	0.293352	45.2834	0.639105	0
0.2733	-6.18986	-2.15125	27.5828	0.0304336	0
0.2740	-2.5351	-1.84393	-8.12446	-0.580774	0
0.2747	-0.40139	0.293352	-13.9183	-0.88511	0
0.2753	-3.44351	-2.4446	21.4829	-3.63174	0
0.2760	-8.64045	-6.11849	43.1482	-5.46283	0
0.2767	-7.41515	-3.36657	7.44091	-3.3274	0
0.2773	-1.62669	-0.921965	-29.1777	-0.88511	0
0.2780	-2.5351	-1.84393	-22.7719	-1.19198	0
0.2787	-5.28145	-0.921965	-16.6656	-1.80065	0
0.2793	-2.21821	1.21532	-18.8008	-0.88511	0
0.2800	2.0492	1.52264	-7.51252	-0.580774	0
0.2807	2.0492	0.293352	-6.28864	-2.41186	0
0.2813	1.11967	-2.15125	-13.0069	-3.63174	0
0.2820	0.211258	-1.22929	-6.59461	-2.10752	0
0.2827	-0.697151	1.52264	-8.12446	0.0304336	0
0.2833	0.528145	0.293352	-9.64779	2.16586	0
0.2840	0.211258	-0.0139692	20.565	4.30128	0
0.2847	-2.21821	2.73796	47.4187	1.86152	0
0.2853	-1.3098	3.3526	28.5007	-2.41186	0
0.2860	2.66185	2.73796	-9.03586	-2.41186	0
0.2867	3.2745	2.43063	-15.7476	-0.276438	0
0.2873	0.823906	0.600674	17.8178	-1.19198	0
0.2880	-2.21821	-0.307322	37.3478	-1.19198	0
0.2887	-2.5351	2.73796	4.6937	2.77706	0
0.2893	0.211258	4.87524	-29.4837	4.60815	0
0.2900	1.11967	4.56792	-25.5191	2.16586	0
0.2907	-0.697151	3.65992	-19.4128	-1.49632	0
0.2913	-0.697151	3.04528	-23.0779	-1.49632	0
0.2920	1.43655	2.73796	-19.1068	1.25031	0
0.2927	3.88715	2.12331	-16.0536	0.639105	0
0.2933	4.18291	0.907996	-16.6656	-2.7162	0
0.2940	2.95761	1.21532	-16.3596	-5.15849	0
0.2947	4.18291	1.81599	-16.3596	-5.7697	0
0.2953	5.09132	0.293352	-10.5657	-4.24295	0
0.2960	2.0492	-0.0139692	-9.64779	-0.276438	0
0.2967	-1.01404	-0.0139692	-16.0536	-0.88511	0
0.2973	1.43655	-0.614643	-5.6767	-2.41186	0
0.2980	7.54191	0.293352	4.6937	0.639105	0
0.2987	8.45032	1.52264	1.03509	2.47019	0
0.2993	2.66185	1.81599	24.8356	0.0304336	0
0.3000	2.34496	2.43063	50.4719	0.639105	0
0.3007	9.37985	2.12331	18.4298	2.77706	0
0.3013	11.1967	0.907996	-21.2421	1.55465	0
0.3020	8.45032	1.52264	-15.1422	0.0304336	0
0.3027	9.97138	2.12331	-6.28864	-0.88511	0
0.3033	9.67562	1.81599	-11.7831	-2.7162	0
0.3040	5.70397	3.04528	-9.95376	-3.63174	0
0.3047	5.70397	2.73796	-6.90058	-3.93861	0
0.3053	5.70397	0.293352	-6.90058	-2.7162	0
0.3060	2.0492	0.600674	-5.37724	2.16586	0
0.3067	1.11967	3.04528	-4.45934	4.30128	0
0.3073	3.2745	2.12331	-0.494759	3.0814	0
0.3080	3.88715	1.21532	-0.794218	3.38573	0
0.3087	3.2745	1.21532	-7.51252	2.77706	0
0.3093	2.95761	2.12331	1.03509	0.0304336	0
0.3100	3.88715	2.73796	8.05285	-2.7162	0
0.3107	4.18291	0.907996	4.08827	-3.63174	0
0.3113	-0.0845032	-0.307322	28.8067	-1.80065	0
0.3120	-2.83086	3.04528	52.6072	1.55465	0
0.3127	1.11967	5.48988	18.4298	0.945977	0
0.3133	2.66185	3.04528	-20.9361	-0.88511	0
0.3140	-1.62669	-0.0139692	-17.2775	-0.580774	0
0.3147	-3.44351	-0.307322	-10.5657	-0.88511	0
0.3153	-4.37304	0.293352	-13.0069	-0.88511	0
0.3160	-9.2531	-0.921965	-8.72989	2.77706	0
0.3167	-10.7742	-4.88921	-9.03586	3.99694	0
0.3173	-8.0278	-7.64113	-10.2597	-0.88511	0
0.3180	-6.80251	-6.71917	-6.28864	-6.37837	0
0.3187	-8.93621	-5.19653	-5.07128	-6.98958	0
0.3193	-12.2952	-5.19653	0.729118	-5.15849	0
0.3200	-15.3585	-5.50385	1.94648	-5.15849	0
0.3207	-15.6542	-4.88921	-2.936	-7.90512	0
0.3213	-13.5205	-2.4446	8.35882	-8.20946	0
0.3220	-11.6826	-0.614643	14.1592	-5.15849	0
0.3227	-12.9079	-3.36657	3.47633	-4.85415	0
0.3233	-16.2669	-6.11849	25.7535	-4.54728	0
0.3240	-15.95	-3.67389	54.137	-1.80065	0
0.3247	-13.5205	-2.15125	19.6471	-1.49632	0
0.3253	-13.5205	-5.50385	-23.0779	-3.3274	0
0.3260	-12.6121	-7.94846	-17.2775	-1.80065	0
0.3267	-9.54886	-5.81117	-7.20655	1.86152	0
0.3273	-8.64045	-3.67389	-12.395	2.77706	0
0.3280	-6.18986	-3.05925	-11.1711	1.25031	0
0.3287	-2.5351	-1.53661	-8.12446	0.945977	0
0.3293	-2.5351	-0.614643	-5.37724	1.86152	0
0.3300	-4.37304	0.293352	-4.45934	1.86152	0
0.3307	-4.96456	2.12331	-8.12446	-1.49632	0
0.3313	-5.28145	3.04528	-4.76531	-2.7162	0
0.3320	-4.05615	2.43063	-4.76531	-0.88511	0
0.3327	-2.5351	2.12331	-9.95376	-0.88511	0
0.3333	-4.37304	2.43063	3.17036	-3.63174	0
0.3340	-3.44351	1.21532	9.88215	-3.93861	0
0.3347	1.11967	-0.614643	0.423149	-1.49632	0
0.3353	2.0492	-0.614643	25.7535	-0.580774	0
0.3360	3.2745	0.600674	51.3898	-1.49632	0
0.3367	9.67562	1.21532	13.8532	-3.02307	0
0.3373	12.7177	1.52264	-23.3773	-3.93861	0
0.3380	10.9009	0.293352	-12.701	-3.63174	0
0.3387	11.1967	0.293352	-7.20655	-3.93861	0
0.3393	13.3304	2.12331	-12.701	-4.24295	0
0.3400	14.2599	4.2606	-3.54143	-0.88511	0
0.3407	13.0346	4.2606	-0.494759	1.25031	0
0.3413	11.1967	1.52264	-4.45934	-0.580774	0
0.3420	11.5136	-0.614643	-0.794218	0.945977	0
0.3427	13.3304	0.600674	0.729118	4.60815	0
0.3433	10.9009	2.73796	0.11718	0.945977	0
0.3440	8.15456	3.04528	-1.40616	-4.54728	0
0.3447	9.37985	3.3526	-2.936	-5.46283	0
0.3453	10.2883	2.12331	6.52951	-4.54728	0
0.3460	11.8093	-0.0139692	10.1881	-2.7162	0
0.3467	15.1683	-0.307322	4.99967	1.25031	0
0.3473	12.422	0.907996	28.5007	2.47019	0
0.3480	6.31661	0.293352	50.4719	0.945977	0
0.3487	8.45032	-0.0139692	18.1238	3.38573	0
0.3493	13.0346	1.52264	-19.1068	7.65912	0
0.3500	9.67562	1.21532	-16.6656	7.65912	0
0.3507	6.02085	-1.53661	-12.089	3.69261	0
0.3513	5.70397	-1.53661	-15.4482	1.25031	0
0.3520	5.4082	1.81599	-12.701	3.0814	0
0.3527	5.09132	4.56792	-12.701	5.52369	0
0.3533	5.4082	3.95327	-9.95376	4.30128	0
0.3540	3.2745	1.81599	-5.37724	1.86152	0
0.3547	0.528145	2.12331	-8.12446	2.77706	0
0.3553	0.211258	3.3526	-5.07128	3.99694	0
0.3560	0.528145	3.04528	-0.494759	3.69261	0
0.3567	-0.697151	3.95327	-3.8474	1.55465	0
0.3573	-0.697151	5.78323	5.6116	-0.580774	0
0.3580	1.73232	3.04528	12.6294	-1.80065	0
0.3587	1.43655	-0.614643	4.6937	-2.10752	0
0.3593	-2.21821	2.43063	26.9709	0.334769	0
0.3600	-1.3098	3.3526	57.1837	3.69261	0
0.3607	3.2745	-2.15125	27.2768	3.99694	0
0.3613	2.0492	-5.19653	-16.9715	3.38573	0
0.3620	-1.92245	-3.36657	-13.6124	5.82803	0
0.3627	-0.40139	-3.05925	-5.37724	8.57466	0
0.3633	2.0492	-2.4446	-10.5657	5.52369	0
0.3640	0.528145	-1.53661	-4.45934	1.55465	0
0.3647	0.528145	-1.53661	-3.54143	1.86152	0
0.3653	3.2745	-1.22929	-8.12446	3.0814	0
0.3660	1.43655	-0.307322	-1.71213	4.30128	0
0.3667	-2.5351	-1.84393	-6.28864	5.52369	0
0.3673	-2.21821	-3.98121	-9.03586	4.30128	0
0.3680	-1.3098	-4.27456	22.0884	3.0814	0
0.3687	-3.14774	-2.4446	47.7247	3.0814	0
0.3693	-3.44351	-0.614643	26.6714	0.945977	0
0.3700	-2.21821	0.293352	-10.8652	-1.19198	0
0.3707	-1.62669	-0.614643	-16.3596	-0.88511	0
0.3713	-2.21821	-1.53661	15.6825	0.0304336	0
0.3720	-3.44351	-1.53661	36.4364	0.639105	0
0.3727	-0.697151	0.293352	6.52951	1.25031	0
0.3733	2.0492	3.95327	-27.6544	-1.49632	0
0.3740	-1.01404	5.18256	-23.6833	-3.63174	0
0.3747	-4.96456	3.3526	-19.1068	-0.580774	0
0.3753	-1.62669	2.12331	-24.6012	0.0304336	0
0.3760	-0.40139	1.52264	-18.4949	-3.02307	0
0.3767	-4.96456	0.600674	-17.2775	-3.63174	0
0.3773	-6.18986	0.907996	-19.4128	-2.7162	0
0.3780	-2.5351	-0.921965	-11.7831	-2.7162	0
0.3787	0.211258	-3.67389	-15.4482	-1.80065	0
0.3793	-0.697151	-2.75193	-14.2243	-2.41186	0
0.3800	-3.76039	-0.0139692	22.7003	-3.93861	0
0.3807	-6.18986	0.600674	46.2013	-2.41186	0
0.3813	-4.37304	0.293352	22.7003	0.0304336	0
0.3820	-0.697151	-1.22929	-7.20655	-0.580774	0
0.3827	-1.3098	-3.05925	-6.28864	-0.88511	0
0.3833	-3.14774	-1.53661	25.4475	0.334769	0
0.3840	-4.05615	1.21532	48.3366	1.86152	0
0.3847	-2.5351	-0.307322	17.5119	1.55465	0
0.3853	-1.01404	-2.4446	-24.6012	0.0304336	0
0.3860	-1.62669	-2.15125	-20.3307	-0.88511	0
0.3867	-2.5351	-0.614643	-8.72989	0.334769	0
0.3873	-0.697151	0.293352	-15.7476	0.945977	0
0.3880	0.528145	0.293352	-14.5303	-1.80065	0
0.3887	-0.697151	-0.307322	-13.6124	-4.85415	0
0.3893	-1.62669	0.907996	-19.1068	-5.15849	0
0.3900	-0.697151	2.73796	-14.5303	-5.46283	0
0.3907	-0.697151	1.81599	-16.3596	-5.46283	0
0.3913	-1.01404	0.293352	-14.5303	-2.10752	0
0.3920	-1.62669	0.293352	18.4298	0.0304336	0
0.3927	-3.76039	-0.0139692	42.2303	-1.49632	0
0.3933	-2.5351	0.293352	21.177	-0.580774	0
0.3940	0.211258	0.600674	-11.4771	3.38573	0
0.3947	-1.62669	-0.921965	-14.2243	4.60815	0
0.3953	-5.8941	-1.53661	16.6005	1.86152	0
0.3960	-6.80251	-0.307322	37.0418	-1.80065	0
0.3967	-5.57721	-1.84393	5.6116	-2.7162	0
0.3973	-3.44351	-3.36657	-31.007	-0.580774	0
0.3980	-2.21821	-1.84393	-24.2953	-0.88511	0
0.3987	-2.83086	-1.22929	-13.9183	-3.3274	0
0.3993	-3.14774	-1.53661	-16.3596	-1.80065	0
0.4000	-2.5351	-0.307322	-9.03586	0.0304336	0
0.4007	-2.5351	0.293352	-9.03586	-3.93861	0
0.4013	-1.01404	-0.0139692	-15.1422	-7.29391	0
0.4020	0.528145	1.21532	-5.98267	-6.98958	0
0.4027	-1.62669	1.52264	-7.51252	-7.29391	0
0.4033	-4.37304	2.73796	-10.5657	-6.68524	0
0.4040	-6.18986	5.18256	22.0884	-3.63174	0
0.4047	-5.28145	3.04528	48.0306	-0.88511	0
0.4053	-0.697151	-0.921965	26.6714	0.639105	0
0.4060	2.34496	1.21532	-4.45934	2.16586	0
0.4067	1.11967	4.2606	-6.59461	1.55465	0
0.4073	0.211258	3.04528	20.2591	0.334769	0
0.4080	1.11967	1.21532	38.5716	1.86152	0
0.4087	2.34496	0.600674	9.27672	2.77706	0
0.4093	3.88715	-0.921965	-30.7076	0.0304336	0
0.4100	3.88715	-2.15125	-29.4837	-0.88511	0
0.4107	1.43655	-3.36657	-19.7187	2.47019	0
0.4113	1.73232	-5.81117	-23.6833	1.86152	0
0.4120	2.95761	-6.41185	-19.4128	-0.88511	0
0.4127	3.57026	-6.11849	-17.8894	0.334769	0
0.4133	4.79556	-7.02649	-22.16	1.25031	0
0.4140	5.4082	-8.24181	-17.5835	-1.80065	0
0.4147	2.95761	-7.64113	-21.854	-1.19198	0
0.4153	0.528145	-5.19653	-22.7719	1.25031	0
0.4160	-2.21821	-2.75193	11.718	-0.88511	0
0.4167	-4.6688	-2.4446	39.789	-3.3274	0
0.4173	-2.5351	-3.98121	20.2591	-3.02307	0
0.4180	3.2745	-4.27456	-11.7831	-3.3274	0
0.4187	3.88715	-2.15125	-11.1711	-2.7162	0
0.4193	-0.697151	0.907996	20.2591	-1.19198	0
0.4200	-1.92245	2.12331	38.2657	-0.88511	0
0.4207	1.11967	0.293352	9.57618	-0.88511	0
0.4213	2.34496	-2.75193	-26.4305	0.0304336	0
0.4220	1.11967	-3.98121	-24.9072	0.334769	0
0.4227	0.823906	-3.36657	-12.701	0.639105	0
0.4233	-0.0845032	-2.4446	-12.701	0.0304336	0
0.4240	-1.01404	-2.4446	-12.701	-0.276438	0
0.4247	-0.40139	-3.36657	-9.34182	0.945977	0
0.4253	-0.40139	-3.05925	-6.90058	1.25031	0
0.4260	-1.62669	-1.53661	-7.20655	0.0304336	0
0.4267	-0.697151	-2.4446	-8.12446	0.945977	0
0.4273	-0.697151	-4.58189	-3.54143	1.25031	0
0.4280	-2.5351	-4.27456	-3.8474	-0.580774	0
0.4287	-3.44351	-2.4446	-7.20655	-1.19198	0
0.4293	-2.21821	-2.4446	4.38773	-0.88511	0
0.4300	0.211258	-3.36657	9.27672	-1.80065	0
0.4307	0.211258	-2.4446	2.55842	-2.10752	0
0.4313	-4.37304	0.293352	26.0595	-1.80065	0
0.4320	-8.0278	0.907996	49.554	-1.19198	0
0.4327	-5.28145	-1.22929	16.6005	0.334769	0
0.4333	-3.44351	-2.15125	-20.0247	1.55465	0
0.4340	-5.28145	-0.614643	-14.8362	0.639105	0
0.4347	-4.37304	1.81599	-10.5657	-0.88511	0
0.4353	-4.37304	3.04528	-15.7476	-0.88511	0
0.4360	-7.41515	1.81599	-9.95376	-0.276438	0
0.4367	-6.18986	1.21532	-6.90058	-2.10752	0
0.4373	-2.5351	2.12331	-8.12446	-3.02307	0
0.4380	-1.62669	2.12331	-5.07128	0.0304336	0
0.4387	-1.62669	1.21532	-2.32406	1.86152	0
0.4393	-1.01404	2.43063	2.86439	-0.580774	0
0.4400	-2.5351	3.04528	4.08827	-3.02307	0
0.4407	-3.44351	2.12331	1.94648	-3.63174	0
0.4413	-2.83086	3.04528	12.3234	-3.93861	0
0.4420	1.11967	3.3526	14.4587	-2.7162	0
0.4427	5.09132	1.21532	6.52951	-0.580774	0
0.4433	2.66185	0.600674	33.9951	1.55465	0
0.4440	-1.62669	0.293352	61.4607	2.47019	0
0.4447	0.211258	-0.307322	25.7535	0.639105	0
0.4453	4.18291	2.12331	-14.5303	-0.88511	0
0.4460	6.6335	3.95327	-9.03586	0.945977	0
0.4467	6.6335	3.04528	-2.936	0.0304336	0
0.4473	2.34496	3.65992	-8.12446	-3.63174	0
0.4480	0.211258	4.87524	-3.54143	-4.85415	0
0.4487	3.88715	2.12331	-2.01809	-3.63174	0
0.4493	3.88715	-1.53661	-5.37724	-1.49632	0
0.4500	1.43655	-3.36657	-4.45934	2.16586	0
0.4507	5.09132	-3.67389	-4.76531	4.60815	0
0.4513	8.45032	-3.36657	-0.794218	7.35478	0
0.4520	4.79556	-3.36657	-0.794218	7.35478	0
0.4527	1.43655	-5.19653	-5.98267	2.77706	0
0.4533	1.43655	-5.81117	4.99967	0.0304336	0
0.4540	2.0492	-4.88921	12.3234	3.0814	0
0.4547	2.0492	-4.27456	2.86439	3.69261	0
0.4553	-0.697151	-2.4446	23.6182	2.47019	0
0.4560	-2.5351	0.600674	51.0838	3.69261	0
0.4567	0.211258	2.12331	20.565	0.945977	0
0.4573	1.11967	2.12331	-18.4949	-1.80065	0
0.4580	-1.62669	1.52264	-13.6124	1.55465	0
0.4587	-2.21821	0.293352	-9.34182	1.86152	0
0.4593	-0.697151	0.293352	-13.9183	-1.80065	0
0.4600	-0.697151	2.12331	-4.45934	0.0304336	0
0.4607	-2.5351	1.21532	-6.28864	2.77706	0
0.4613	-5.8941	-0.921965	-11.7831	1.55465	0
0.4620	-5.28145	-1.22929	-0.794218	1.86152	0
0.4627	-1.3098	-1.53661	-4.45934	2.16586	0
0.4633	-0.40139	-0.921965	-9.03586	0.334769	0
0.4640	-3.14774	-0.0139692	23.9242	0.334769	0
0.4647	-3.76039	-0.921965	49.554	-0.88511	0
0.4653	-2.5351	-0.614643	28.5007	-4.24295	0
0.4660	-0.697151	2.43063	-3.23546	-3.63174	0
0.4667	-2.83086	2.12331	-5.37724	-1.19198	0
0.4673	-8.0278	0.293352	22.7003	-1.80065	0
0.4680	-7.11939	1.52264	39.789	-0.580774	0
0.4687	-2.21821	1.81599	9.57618	1.86152	0
0.4693	-3.44351	0.600674	-28.2598	-0.580774	0
0.4700	-6.18986	2.12331	-28.2598	-3.63174	0
0.4707	-1.92245	2.12331	-16.6656	-1.19198	0
0.4713	-0.697151	-0.0139692	-16.6656	-0.276438	0
0.4720	-3.44351	1.21532	-16.0536	-3.3274	0
0.4727	-2.83086	2.12331	-15.1422	-3.63174	0
0.4733	-1.62669	0.293352	-13.9183	-1.80065	0
0.4740	-1.92245	0.293352	-11.4771	-0.276438	0
0.4747	-0.0845032	0.600674	-10.8652	0.334769	0
0.4753	-1.3098	-1.53661	-8.42392	-0.580774	0
0.4760	-4.6688	-0.0139692	-8.72989	0.334769	0
0.4767	-3.44351	2.12331	-11.1711	4.60815	0
0.4773	-1.01404	-0.614643	1.03509	4.91249	0
0.4780	-1.01404	0.293352	7.13494	1.55465	0
0.4787	-0.0845032	4.87524	1.03509	0.0304336	0
0.4793	-2.5351	3.95327	27.5828	-1.80065	0
0.4800	-8.0278	1.21532	54.137	-3.93861	0
0.4807	-5.8941	4.56792	19.3477	-3.3274	0
0.4813	0.823906	5.78323	-20.9361	-3.93861	0
0.4820	1.11967	-0.0139692	-14.5303	-3.93861	0
0.4827	1.11967	-3.05925	-6.28864	1.86152	0
0.4833	3.88715	-0.614643	-8.42392	4.60815	0
0.4840	2.95761	-1.22929	-2.32406	0.945977	0
0.4847	2.66185	-4.27456	-3.54143	1.25031	0
0.4853	5.4082	-3.36657	-7.20655	3.0814	0
0.4860	3.88715	-1.22929	-2.63003	1.25031	0
0.4867	0.211258	-1.53661	-2.63003	2.77706	0
0.4873	0.211258	-2.15125	-5.37724	3.99694	0
0.4880	-1.3098	-1.22929	-7.51252	0.639105	0
0.4887	-3.44351	-0.614643	-8.72989	0.945977	0
0.4893	-0.0845032	-1.84393	2.55842	3.99694	0
0.4900	2.66185	-2.15125	5.6116	2.77706	0
0.4907	3.2745	0.293352	0.11718	0.945977	0
0.4913	4.18291	1.21532	27.8888	1.25031	0
0.4920	2.95761	-1.22929	52.6072	-0.580774	0
0.4927	2.0492	-1.53661	17.5119	-3.3274	0
0.4933	5.70397	0.907996	-19.1068	-4.54728	0
0.4940	6.92926	1.81599	-11.7831	-4.54728	0
0.4947	4.47867	2.12331	-8.72989	-2.10752	0
0.4953	2.95761	2.12331	-14.5303	0.0304336	0
0.4960	3.57026	0.907996	-8.42392	-3.02307	0
0.4967	2.66185	1.52264	-7.20655	-5.46283	0
0.4973	1.11967	1.52264	-9.64779	-3.93861	0
0.4980	-0.697151	-1.53661	-7.20655	-5.15849	0
0.4987	-0.697151	0.293352	-7.81849	-6.37837	0
0.4993	-0.697151	4.87524	-3.54143	-2.41186	0
0.5000	-1.62669	3.04528	-0.494759	0.0304336	0
0.5007	-0.0845032	1.52264	-6.28864	-0.88511	0
0.5013	2.66185	4.87524	1.34106	-0.276438	0
0.5020	1.73232	4.87524	10.4941	0.0304336	0
0.5027	0.823906	2.12331	8.35882	-0.580774	0
0.5033	1.43655	2.43063	30.9419	1.55465	0
0.5040	-0.0845032	1.81599	54.137	3.38573	0
0.5047	-2.5351	0.907996	23.9242	1.55465	0
0.5053	-0.697151	3.65992	-14.2243	-0.580774	0
0.5060	2.34496	3.3526	-11.7831	-1.49632	0
0.5067	2.34496	0.293352	-6.28864	-2.7162	0
0.5073	-0.697151	0.600674	-10.8652	-3.02307	0
0.5080	-2.83086	0.907996	-10.8652	-2.7162	0
0.5087	-2.21821	0.600674	-10.8652	-2.41186	0
0.5093	-1.01404	1.21532	-9.64779	-1.49632	0
0.5100	-0.697151	-1.53661	-7.20655	-1.49632	0
0.5107	-1.01404	-3.98121	-8.12446	0.639105	0
0.5113	-3.76039	-1.84393	-4.15337	4.60815	0
0.5120	-6.80251	-0.921965	-4.45934	4.60815	0
0.5127	-5.28145	-2.4446	-10.2597	1.25031	0
0.5133	-2.21821	-2.15125	-0.794218	0.945977	0
0.5140	-1.62669	-4.58189	1.94648	3.38573	0
0.5147	-0.697151	-7.02649	-6.59461	2.77706	0
0.5153	-1.62669	-2.4446	20.565	0.334769	0
0.5160	-3.44351	1.81599	46.8133	0.945977	0
0.5167	-1.92245	-0.0139692	12.6294	1.86152	0
0.5173	0.211258	-2.15125	-20.9361	-0.580774	0
0.5180	-2.21821	-1.53661	-11.1711	-2.7162	0
0.5187	-1.92245	-0.0139692	-5.37724	-1.19198	0
0.5193	1.73232	0.907996	-8.12446	0.0304336	0
0.5200	2.66185	0.293352	-1.10019	-1.49632	0
0.5207	2.0492	-0.921965	-0.188789	-3.02307	0
0.5213	2.34496	0.293352	-0.494759	-5.15849	0
0.5220	2.0492	2.12331	3.7823	-6.37837	0
0.5227	3.88715	0.600674	1.34106	-3.93861	0
0.5233	4.79556	-0.921965	3.47633	-1.19198	0
0.5240	1.73232	0.293352	7.44091	0.639105	0
0.5247	1.43655	2.43063	3.17036	2.47019	0
0.5253	3.88715	2.73796	9.27672	3.69261	0
0.5260	2.0492	0.907996	15.6825	2.77706	0
0.5267	-1.3098	-0.307322	9.57618	1.55465	0
0.5273	-3.44351	-0.307322	29.1126	0.0304336	0
0.5280	-4.96456	-1.22929	51.9952	0.0304336	0
0.5287	-3.44351	-0.921965	21.177	0.945977	0
0.5293	-1.3098	1.21532	-19.1068	1.86152	0
0.5300	-1.3098	1.52264	-18.1889	3.0814	0
0.5307	0.211258	-0.921965	-10.8652	2.47019	0
0.5313	1.43655	-1.84393	-14.5303	-0.88511	0
0.5320	-0.697151	0.293352	-14.5303	-1.49632	0
0.5327	0.211258	1.52264	-13.6124	0.334769	0
0.5333	2.95761	0.293352	-10.2597	-0.580774	0
0.5340	2.0492	-0.0139692	-8.72989	-2.10752	0
0.5347	2.34496	1.21532	-13.9183	-0.88511	0
0.5353	2.0492	1.81599	-10.5657	-0.580774	0
0.5360	-2.83086	2.12331	-6.90058	-3.02307	0
0.5367	-3.76039	6.7052	-10.2597	-3.93861	0
0.5373	1.11967	10.0578	1.03509	-2.7162	0
0.5380	2.0492	7.01252	10.1881	-2.10752	0
0.5387	0.211258	4.87524	3.47633	-2.10752	0
0.5393	0.211258	9.45713	27.5828	-1.80065	0
0.5400	-2.5351	10.0578	57.1837	-2.41186	0
0.5407	-4.37304	3.04528	24.8356	-1.80065	0
0.5413	-3.14774	-0.0139692	-18.1889	-0.580774	0
0.5420	-4.96456	3.95327	-12.701	-1.80065	0
0.5427	-7.71092	3.95327	-6.59461	-3.3274	0
0.5433	-5.57721	1.81599	-14.8362	-3.93861	0
0.5440	-2.83086	3.04528	-8.72989	-6.37837	0
0.5447	-3.14774	5.18256	-6.90058	-6.07403	0
0.5453	-3.14774	3.3526	-12.089	-1.49632	0
0.5460	-3.76039	-0.0139692	-5.6767	0.334769	0
0.5467	-4.96456	-0.614643	-8.12446	0.639105	0
0.5473	-4.37304	-0.307322	-9.64779	3.99694	0
0.5480	-3.76039	-3.36657	22.7003	4.60815	0
0.5487	-5.8941	-5.19653	48.3366	2.47019	0
0.5493	-5.57721	-0.0139692	24.8356	3.69261	0
0.5500	-0.697151	1.21532	-12.701	4.60815	0
0.5507	1.11967	-2.4446	-13.3064	3.69261	0
0.5513	-1.62669	-0.0139692	21.177	4.60815	0
0.5520	-2.5351	2.73796	38.8776	4.91249	0
0.5527	-0.697151	-2.15125	8.05285	3.99694	0
0.5533	2.34496	-5.19653	-27.3484	3.99694	0
0.5540	6.02085	-3.36657	-26.7365	3.0814	0
0.5547	7.54191	-5.19653	-20.3307	1.86152	0
0.5553	5.70397	-7.94846	-21.548	1.86152	0
0.5560	4.79556	-5.50385	-14.8362	3.38573	0
0.5567	4.79556	-3.36657	-14.2243	5.82803	0
0.5573	4.47867	-5.19653	-15.4482	7.35478	0
0.5580	5.09132	-5.50385	-7.51252	5.82803	0
0.5587	6.02085	-3.36657	-11.1711	3.99694	0
0.5593	4.79556	-2.4446	-10.5657	2.77706	0
0.5600	2.0492	-4.27456	23.0063	1.25031	0
0.5607	0.528145	-5.19653	46.5073	0.639105	0
0.5613	1.73232	-3.98121	26.0595	0.945977	0
0.5620	5.70397	-3.05925	-5.37724	-0.580774	0
0.5627	7.22502	-2.4446	-11.4771	-0.88511	0
0.5633	2.95761	-1.84393	18.1238	-0.580774	0
0.5640	-0.697151	-1.53661	43.1482	-2.10752	0
0.5647	1.11967	-0.614643	13.8532	-2.41186	0
0.5653	2.0492	0.600674	-27.9604	-0.88511	0
0.5660	-0.0845032	2.12331	-23.9893	-3.3274	0
0.5667	-0.0845032	1.21532	-13.3064	-5.7697	0
0.5673	2.95761	-1.53661	-18.4949	-2.41186	0
0.5680	5.70397	-2.4446	-12.701	0.945977	0
0.5687	6.6335	-3.05925	-8.72989	-0.88511	0
0.5693	5.70397	-3.98121	-14.2243	-2.10752	0
0.5700	3.88715	-2.4446	-11.4771	-0.276438	0
0.5707	2.66185	-0.614643	-13.0069	0.0304336	0
0.5713	1.11967	-3.05925	-11.7831	-0.88511	0
0.5720	0.823906	-4.27456	16.2945	-0.276438	0
0.5727	0.823906	-1.22929	37.6537	-0.276438	0
0.5733	-1.01404	-0.614643	19.9531	-0.88511	0
0.5740	-2.21821	-0.0139692	-13.3064	0.0304336	0
0.5747	0.211258	3.04528	-20.0247	0.0304336	0
0.5753	-0.0845032	3.65992	15.0706	-2.10752	0
0.5760	-4.37304	1.21532	39.789	-3.63174	0
0.5767	-3.44351	1.21532	4.99967	-3.63174	0
0.5773	-1.62669	2.12331	-33.7543	-2.7162	0
0.5780	-5.28145	2.12331	-26.4305	-2.10752	0
0.5787	-6.18986	3.65992	-18.8008	-3.02307	0
0.5793	-2.5351	4.87524	-22.16	-2.7162	0
0.5800	-2.5351	2.12331	-12.701	-1.19198	0
0.5807	-6.50675	1.81599	-11.7831	-1.80065	0
0.5813	-8.64045	5.78323	-15.4482	-3.63174	0
0.5820	-9.86575	6.7052	-5.07128	-3.3274	0
0.5827	-9.2531	3.04528	-10.5657	-3.63174	0
0.5833	-6.80251	2.12331	-13.6124	-6.07403	0
0.5840	-6.18986	5.78323	24.5296	-6.68524	0
0.5847	-8.93621	6.7052	50.7779	-6.98958	0
0.5853	-7.41515	4.2606	25.7535	-9.125	0
0.5860	-1.01404	4.2606	-5.98267	-9.125	0
0.5867	3.88715	5.18256	-6.90058	-4.85415	0
0.5873	3.88715	3.95327	21.177	-0.276438	0
0.5880	2.95761	0.907996	40.4009	1.86152	0
0.5887	4.47867	-1.22929	12.0174	1.55465	0
0.5893	6.92926	-2.4446	-24.6012	1.55465	0
0.5900	8.15456	-4.88921	-24.2953	1.86152	0
0.5907	6.31661	-7.64113	-19.4128	0.0304336	0
0.5913	2.95761	-9.77842	-23.6833	-1.49632	0
0.5920	2.95761	-9.77842	-16.6656	1.55465	0
0.5927	4.18291	-7.64113	-16.0536	3.69261	0
0.5933	0.211258	-4.88921	-19.4128	0.945977	0
0.5940	-3.14774	-4.58189	-8.72989	-0.88511	0
0.5947	0.211258	-5.50385	-9.95376	0.334769	0
0.5953	0.823906	-5.19653	-12.701	2.16586	0
0.5960	-4.37304	-4.88921	19.0417	3.0814	0
0.5967	-5.57721	-5.81117	44.0661	2.77706	0
0.5973	-1.92245	-6.11849	23.9242	2.77706	0
0.5980	1.11967	-3.36657	-8.12446	5.52369	0
0.5987	3.88715	-1.22929	-10.8652	6.13236	0
0.5993	4.79556	-2.4446	21.4829	2.16586	0
0.6000	1.11967	-2.15125	44.9775	0.945977	0
0.6007	1.11967	0.907996	13.8532	2.77706	0
0.6013	4.79556	1.52264	-24.6012	1.86152	0
0.6020	4.79556	-0.614643	-19.7187	2.47019	0
0.6027	2.0492	-1.22929	-13.3064	3.38573	0
0.6033	3.88715	-0.307322	-20.9361	0.0304336	0
0.6040	4.18291	-1.53661	-12.701	-1.19198	0
0.6047	1.11967	-2.75193	-8.72989	1.55465	0
0.6053	1.11967	-1.22929	-11.7831	0.334769	0
0.6060	2.95761	1.21532	-3.54143	-3.02307	0
0.6067	1.11967	0.907996	-7.20655	-1.80065	0
0.6073	0.211258	-0.0139692	-11.4771	-1.19198	0
0.6080	0.211258	0.293352	20.565	-3.63174	0
0.6087	-3.44351	-1.22929	45.8954	-3.63174	0
0.6093	-3.44351	-1.53661	22.3943	-1.80065	0
0.6100	1.11967	0.600674	-12.701	-0.88511	0
0.6107	1.11967	0.293352	-14.2243	-1.49632	0
0.6113	-3.44351	1.21532	19.3477	-1.80065	0
0.6120	-4.37304	5.48988	40.095	-0.580774	0
0.6127	-2.5351	3.95327	7.74688	1.55465	0
0.6133	-1.92245	-0.921965	-29.1777	0.0304336	0
0.6140	-2.21821	2.12331	-25.8186	-2.7162	0
0.6147	-2.21821	6.39788	-21.2421	-2.41186	0
0.6153	-3.14774	3.95327	-25.8186	-2.10752	0
0.6160	-6.18986	3.04528	-18.4949	-4.24295	0
0.6167	-7.11939	4.2606	-19.1068	-5.15849	0
0.6173	-3.76039	3.95327	-23.3773	-4.54728	0
0.6180	-2.5351	6.7052	-14.2243	-3.63174	0
0.6187	-4.37304	9.45713	-16.0536	-3.93861	0
0.6193	-5.8941	7.62716	-14.5303	-3.93861	0
0.6200	-8.64045	8.53516	21.7889	-2.41186	0
0.6207	-11.3868	11.5944	47.4187	-0.88511	0
0.6213	-8.0278	9.45713	28.1947	-1.80065	0
0.6220	-3.44351	5.78323	-2.01809	-2.7162	0
0.6227	-3.44351	6.7052	-5.37724	-1.49632	0
0.6233	-4.96456	4.87524	24.8356	-2.10752	0
0.6240	-6.50675	-0.0139692	45.8954	-4.85415	0
0.6247	-7.71092	0.293352	15.6825	-4.85415	0
0.6253	-4.37304	1.81599	-22.4659	-1.49632	0
0.6260	1.11967	-2.4446	-18.1889	0.945977	0
0.6267	3.2745	-7.02649	-7.20655	1.25031	0
0.6273	1.73232	-6.11849	-11.7831	3.0814	0
0.6280	-0.697151	-5.50385	-9.95376	5.21682	0
0.6287	1.11967	-7.33381	-7.51252	5.52369	0
0.6293	5.09132	-6.71917	-10.8652	6.43924	0
0.6300	4.18291	-3.36657	-11.1711	7.96345	0
0.6307	1.73232	-3.36657	-9.64779	6.74357	0
0.6313	2.34496	-6.11849	-8.12446	6.74357	0
0.6320	1.73232	-5.19653	-10.8652	8.57466	0
0.6327	-1.3098	-2.4446	-9.64779	5.82803	0
0.6333	-1.01404	-3.05925	5.6116	2.47019	0
0.6340	1.43655	-4.58189	9.57618	3.69261	0
0.6347	3.57026	-4.27456	1.94648	4.60815	0
0.6353	3.2745	-3.05925	27.5828	3.69261	0
0.6360	1.11967	-4.58189	51.3898	5.52369	0
0.6367	2.0492	-7.33381	17.2059	4.60815	0
0.6373	4.79556	-6.41185	-18.1889	-0.276438	0
0.6380	4.79556	-3.36657	-11.4771	-1.80065	0
0.6387	3.88715	-1.53661	-5.37724	-1.80065	0
0.6393	5.09132	-1.53661	-6.59461	-3.02307	0
0.6400	3.2745	-3.36657	0.11718	-1.80065	0
0.6407	1.11967	-4.27456	-1.40616	-2.41186	0
0.6413	1.73232	-0.921965	-3.54143	-5.15849	0
0.6420	2.34496	-0.307322	0.11718	-4.24295	0
0.6427	2.0492	-3.98121	-3.54143	-1.19198	0
0.6433	1.11967	-3.98121	-2.01809	0.334769	0
0.6440	-1.3098	-0.614643	3.47633	0.945977	0
0.6447	-1.62669	-1.53661	0.729118	-1.19198	0
0.6453	-0.0845032	-1.84393	7.44091	-2.7162	0
0.6460	1.73232	1.81599	14.7646	-1.19198	0
0.6467	1.43655	2.12331	9.27672	-0.88511	0
0.6473	-2.21821	0.293352	27.5828	-2.10752	0
0.6480	-4.96456	1.52264	50.4719	0.0304336	0
0.6487	-1.3098	0.600674	20.2591	0.945977	0
0.6493	2.34496	-0.307322	-19.4128	-0.276438	0
0.6500	0.823906	3.04528	-16.3596	1.55465	0
0.6507	0.823906	4.87524	-6.59461	2.77706	0
0.6513	2.34496	1.21532	-10.5657	0.945977	0
0.6520	0.211258	-0.0139692	-10.2597	0.0304336	0
0.6527	-1.92245	-0.0139692	-6.90058	-0.580774	0
0.6533	-1.01404	-2.4446	-2.936	0.0304336	0
0.6540	0.528145	-1.53661	-2.63003	0.639105	0
0.6547	0.211258	2.43063	-5.37724	-1.80065	0
0.6553	-0.40139	2.73796	-0.494759	-3.93861	0
0.6560	-0.0845032	3.65992	-1.71213	-1.19198	0
0.6567	-1.3098	6.39788	-8.12446	-1.80065	0
0.6573	-3.14774	4.87524	4.38773	-5.7697	0
0.6580	-1.92245	3.04528	10.1881	-3.02307	0
0.6587	-0.697151	6.39788	3.17036	0.0304336	0
0.6593	-3.44351	8.22784	31.5539	-3.63174	0
0.6600	-5.28145	5.78323	57.1837	-6.98958	0
0.6607	-3.44351	3.65992	19.6471	-4.85415	0
0.6613	-1.92245	3.3526	-17.8894	-2.7162	0
0.6620	-0.697151	4.87524	-10.8652	-3.02307	0
0.6627	1.73232	6.39788	-7.20655	-5.46283	0
0.6633	0.823906	4.87524	-12.089	-7.29391	0
0.6640	-2.5351	3.3526	-5.37724	-6.37837	0
0.6647	-1.62669	4.2606	-3.23546	-6.07403	0
0.6653	-0.0845032	3.04528	-3.54143	-5.15849	0
0.6660	-1.92245	-0.614643	-0.188789	-2.10752	0
0.6667	-2.83086	-1.53661	-1.10019	-2.10752	0
0.6673	-1.92245	-0.307322	-0.188789	-5.7697	0
0.6680	-1.92245	-0.0139692	-1.71213	-5.46283	0
0.6687	-2.83086	-0.921965	-4.76531	-0.580774	0
0.6693	-2.5351	-0.921965	7.74688	3.69261	0
0.6700	0.211258	-1.53661	12.0174	4.30128	0
0.6707	2.0492	-4.27456	1.94648	3.69261	0
0.6713	-1.62669	-6.41185	26.0595	4.60815	0
0.6720	-4.96456	-4.88921	53.2191	5.52369	0
0.6727	0.211258	-3.98121	20.2591	4.60815	0
0.6733	4.79556	-6.71917	-19.4128	3.99694	0
0.6740	1.43655	-10.3791	-15.4482	3.0814	0
0.6747	-0.697151	-10.6864	-12.089	1.86152	0
0.6753	2.95761	-5.81117	-16.0536	0.639105	0
0.6760	3.57026	-1.53661	-8.42392	0.639105	0
0.6767	0.211258	-2.4446	-9.95376	1.86152	0
0.6773	-1.62669	-2.4446	-10.5657	3.99694	0
0.6780	-0.0845032	-1.53661	1.64703	4.30128	0
0.6787	1.73232	-4.27456	-3.8474	0.945977	0
0.6793	1.43655	-7.02649	-7.20655	-1.49632	0
0.6800	-1.62669	-6.11849	26.6714	-0.276438	0
0.6807	-2.83086	-3.67389	52.3012	-0.276438	0
0.6813	0.211258	-1.53661	30.33	-2.7162	0
0.6820	3.57026	-0.614643	-4.45934	-2.7162	0
0.6827	3.2745	-1.53661	-8.12446	-0.580774	0
0.6833	0.211258	-0.307322	23.0063	-1.80065	0
0.6840	-2.5351	2.43063	41.3189	-4.54728	0
0.6847	-1.62669	1.21532	10.8001	-0.88511	0
0.6853	1.43655	-3.05925	-24.6012	3.69261	0
0.6860	1.73232	-4.88921	-22.7719	0.945977	0
0.6867	0.211258	-3.67389	-13.9183	-0.88511	0
0.6873	-0.0845032	-1.53661	-16.9715	0.639105	0
0.6880	-0.40139	-1.53661	-17.2775	-0.88511	0
0.6887	-0.0845032	-3.36657	-15.4482	0.334769	0
0.6893	1.73232	-2.75193	-14.2243	5.21682	0
0.6900	3.88715	-0.614643	-15.1422	3.99694	0
0.6907	4.79556	0.293352	-15.7476	1.25031	0
0.6913	2.0492	-1.53661	-8.12446	2.47019	0
0.6920	-3.44351	-2.75193	-7.51252	0.639105	0
0.6927	-4.96456	0.293352	-15.1422	-1.80065	0
0.6933	-0.697151	2.73796	-4.45934	0.639105	0
0.6940	1.73232	1.52264	4.6937	0.0304336	0
0.6947	0.528145	2.12331	0.11718	-3.63174	0
0.6953	-2.5351	5.48988	24.5296	-3.3274	0
0.6960	-6.18986	4.87524	46.5073	-3.3274	0
0.6967	-5.8941	3.04528	10.1881	-6.07403	0
0.6973	-3.76039	6.39788	-27.6544	-5.46283	0
0.6980	-7.11939	9.75048	-20.3307	-2.41186	0
0.6987	-9.86575	9.1498	-12.395	-0.88511	0
0.6993	-6.80251	9.45713	-14.2243	-3.02307	0
0.7000	-5.57721	11.8878	-9.64779	-5.46283	0
0.7007	-8.0278	11.2871	-9.95376	-4.54728	0
0.7013	-7.11939	8.84248	-8.42392	-1.80065	0
0.7020	-4.96456	7.01252	-3.8474	-1.80065	0
0.7027	-4.6688	5.78323	-6.28864	-1.80065	0
0.7033	-5.28145	4.87524	-4.45934	-2.7162	0
0.7040	-6.50675	4.56792	-2.01809	-6.07403	0
0.7047	-5.8941	5.18256	-5.37724	-7.29391	0
0.7053	-1.3098	7.01252	4.38773	-5.46283	0
0.7060	3.57026	7.62716	10.1881	-4.54728	0
0.7067	6.6335	6.09056	4.08827	-2.10752	0
0.7073	6.92926	4.87524	28.5007	2.77706	0
0.7080	5.4082	2.12331	51.9952	6.43924	0
0.7087	5.4082	-0.614643	17.5119	8.87899	0
0.7093	7.54191	-0.921965	-21.854	9.4902	0
0.7100	6.92926	-2.15125	-18.8008	7.04791	0
0.7107	4.79556	-5.81117	-14.2243	5.52369	0
0.7113	5.4082	-6.11849	-18.1889	5.52369	0
0.7120	6.02085	-3.36657	-15.1422	4.91249	0
0.7127	4.47867	-4.27456	-16.6656	4.60815	0
0.7133	2.95761	-6.11849	-16.3596	4.30128	0
0.7140	3.57026	-7.94846	-9.95376	3.38573	0
0.7147	4.79556	-8.24181	-10.8652	4.30128	0
0.7153	7.22502	-5.50385	-9.95376	4.91249	0
0.7160	7.83767	-4.88921	-8.12446	3.38573	0
0.7167	4.79556	-7.02649	-11.7831	2.47019	0
0.7173	3.2745	-6.71917	-1.71213	2.77706	0
0.7180	7.22502	-4.58189	7.74688	2.47019	0
0.7187	8.15456	-4.27456	3.17036	1.86152	0
0.7193	2.0492	-4.27456	26.6714	2.16586	0
0.7200	0.211258	-4.88921	54.137	0.945977	0
0.7207	3.2745	-4.27456	21.177	-0.276438	0
0.7213	2.95761	-1.22929	-19.1068	-0.580774	0
0.7220	1.73232	0.293352	-10.5657	-0.88511	0
0.7227	4.47867	-0.0139692	-3.8474	-0.580774	0
0.7233	5.09132	0.293352	-10.8652	-0.276438	0
0.7240	3.88715	0.600674	-2.01809	-1.80065	0
0.7247	4.18291	-0.614643	0.729118	-2.10752	0
0.7253	3.88715	-0.614643	-5.37724	-1.19198	0
0.7260	2.34496	-0.307322	-0.494759	-2.41186	0
0.7267	2.0492	-0.614643	-4.45934	-4.54728	0
0.7273	0.823906	-1.22929	-5.98267	-3.93861	0
0.7280	-1.62669	-1.53661	24.5296	-2.10752	0
0.7287	-2.83086	-0.614643	47.7247	-1.80065	0
0.7293	-1.92245	0.293352	27.5828	-1.80065	0
0.7300	-0.0845032	-0.307322	-7.20655	-0.88511	0
0.7307	-0.697151	-0.614643	-13.3064	-0.88511	0
0.7313	-4.96456	1.21532	19.3477	-1.49632	0
0.7320	-5.28145	2.73796	38.8776	-0.88511	0
0.7327	-0.0845032	3.95327	6.83548	0.0304336	0
0.7333	-0.0845032	3.95327	-27.9604	-0.276438	0
0.7340	-3.44351	3.65992	-25.5191	-0.276438	0
0.7347	-1.62669	3.95327	-19.7187	-1.49632	0
0.7353	0.211258	2.73796	-21.854	-3.3274	0
0.7360	-4.05615	2.43063	-17.5835	-2.41186	0
0.7367	-6.18986	5.18256	-16.3596	-0.276438	0
0.7373	-4.37304	4.87524	-15.7476	-0.276438	0
0.7380	-3.14774	1.52264	-11.4771	-1.19198	0
0.7387	-2.5351	1.21532	-10.2597	-2.41186	0
0.7393	-4.37304	1.52264	-6.59461	-3.3274	0
0.7400	-7.11939	-0.307322	-4.45934	-1.80065	0
0.7407	-6.80251	0.293352	-5.37724	-1.19198	0
0.7413	-3.44351	2.12331	7.13494	-2.10752	0
0.7420	-1.3098	0.907996	12.0174	-2.41186	0
0.7427	1.11967	2.12331	2.86439	-3.02307	0
0.7433	0.823906	5.78323	26.3654	-4.24295	0
0.7440	-1.62669	3.95327	53.5251	-1.80065	0
0.7447	-0.697151	0.293352	23.6182	0.945977	0
0.7453	0.823906	2.73796	-15.4482	-1.19198	0
0.7460	0.211258	6.7052	-14.2243	-4.24295	0
0.7467	-0.40139	6.39788	-9.64779	-2.7162	0
0.7473	-0.697151	4.87524	-14.2243	0.0304336	0
0.7480	-3.44351	6.09056	-13.6124	0.945977	0
0.7487	-4.6688	6.09056	-14.5303	0.0304336	0
0.7493	-4.37304	3.3526	-13.0069	0.0304336	0
0.7500	-3.76039	2.73796	-10.8652	1.55465	0
0.7507	-2.5351	3.04528	-12.701	1.25031	0
0.7513	-3.44351	3.04528	-7.51252	0.639105	0
0.7520	-6.80251	4.56792	-5.37724	0.639105	0
0.7527	-6.18986	6.7052	-9.95376	-1.19198	0
0.7533	-4.37304	4.56792	1.64703	-2.7162	0
0.7540	-2.21821	0.907996	5.91757	-1.80065	0
0.7547	0.211258	-0.307322	-3.54143	-1.80065	0
0.7553	-1.92245	2.73796	22.0884	-1.19198	0
0.7560	-6.18986	6.7052	48.6426	1.86152	0
0.7567	-3.14774	4.2606	12.9353	0.639105	0
0.7573	0.528145	-1.53661	-21.854	-3.93861	0
0.7580	-1.92245	-0.614643	-9.95376	-3.63174	0
0.7587	-2.5351	2.12331	-7.20655	0.0304336	0
0.7593	1.11967	-1.53661	-14.5303	0.334769	0
0.7600	3.2745	-5.19653	-4.45934	0.945977	0
0.7607	4.79556	-5.19653	-3.23546	2.77706	0
0.7613	6.02085	-8.85645	-6.90058	5.52369	0
0.7620	2.95761	-11.6084	1.64703	7.96345	0
0.7627	0.211258	-9.77842	-3.23546	7.35478	0
0.7633	1.11967	-9.16377	-5.37724	5.82803	0
0.7640	-0.0845032	-10.0857	28.5007	6.43924	0
0.7647	-3.14774	-7.02649	53.2191	3.99694	0
0.7653	-2.21821	-3.36657	30.9419	1.55465	0
0.7660	4.18291	-2.75193	-2.63003	3.69261	0
0.7667	8.45032	-3.05925	-3.8474	4.60815	0
0.7673	4.79556	-2.15125	26.6714	1.55465	0
0.7680	-0.40139	-3.36657	43.1482	2.16586	0
0.7687	1.11967	-5.81117	11.106	3.69261	0
0.7693	3.88715	-5.81117	-25.5191	2.16586	0
0.7700	1.73232	-3.36657	-24.6012	2.16586	0
0.7707	0.211258	-3.67389	-16.9715	0.334769	0
0.7713	1.11967	-4.27456	-19.1068	-3.63174	0
0.7720	1.11967	-2.4446	-16.6656	-2.10752	0
0.7727	-0.697151	-3.36657	-17.2775	2.77706	0
0.7733	-1.01404	-5.19653	-15.4482	3.69261	0
0.7740	-0.0845032	-3.05925	-8.12446	3.38573	0
0.7747	0.528145	-1.84393	-15.7476	3.99694	0
0.7753	0.211258	-3.98121	-16.3596	2.16586	0
0.7760	0.211258	-2.15125	18.7357	1.25031	0
0.7767	0.823906	1.21532	44.9775	2.77706	0
0.7773	-0.40139	-1.53661	26.0595	1.86152	0
0.7780	-1.62669	-2.4446	-5.98267	-0.580774	0
0.7787	-1.62669	0.907996	-9.34182	0.639105	0
0.7793	-4.05615	-0.0139692	23.9242	2.77706	0
0.7800	-5.28145	-2.15125	44.0661	2.77706	0
0.7807	-1.01404	0.907996	8.97076	2.77706	0
0.7813	3.88715	3.04528	-24.9072	1.86152	0
0.7820	4.18291	0.600674	-14.5303	0.0304336	0
0.7827	0.823906	-0.0139692	-9.95376	-1.49632	0
0.7833	-1.92245	1.52264	-18.1889	-0.88511	0
0.7840	-1.92245	1.52264	-8.72989	-0.276438	0
0.7847	-0.40139	-0.307322	-6.28864	-1.19198	0
0.7853	0.211258	-0.614643	-12.089	-3.63174	0
0.7860	0.528145	1.81599	-3.54143	-4.24295	0
0.7867	0.528145	3.3526	-7.20655	-2.10752	0
0.7873	-2.21821	3.04528	-13.6124	-2.7162	0
0.7880	-4.37304	3.65992	17.2059	-5.46283	0
0.7887	-3.44351	4.87524	44.6715	-4.54728	0
0.7893	0.528145	4.87524	24.8356	-2.41186	0
0.7900	4.79556	6.7052	-8.72989	-2.7162	0
0.7907	4.18291	9.45713	-13.3064	-3.02307	0
0.7913	-3.44351	9.75048	17.5119	-2.10752	0
0.7920	-6.80251	8.53516	40.4009	-2.41186	0
0.7927	-1.3098	6.7052	11.718	-2.41186	0
0.7933	0.211258	4.87524	-26.1246	-3.3274	0
0.7940	-4.96456	6.09056	-23.6833	-5.46283	0
0.7947	-6.80251	7.31984	-16.3596	-4.24295	0
0.7953	-4.37304	5.78323	-20.0247	-2.7162	0
0.7960	-2.5351	5.18256	-13.6124	-3.02307	0
0.7967	-0.697151	5.18256	-12.089	-1.80065	0
0.7973	-0.40139	3.95327	-13.6124	0.334769	0
0.7980	-0.697151	2.12331	-4.76531	-1.49632	0
0.7987	-1.01404	-1.53661	-8.72989	-3.93861	0
0.7993	-2.5351	-6.11849	-9.03586	-5.46283	0
0.8000	-4.05615	-7.94846	27.2768	-4.54728	0
0.8007	-3.44351	-7.94846	51.6958	0.334769	0
0.8013	-1.01404	-7.33381	26.6714	1.86152	0
0.8020	1.11967	-5.19653	-7.81849	-1.80065	0
0.8027	2.0492	-5.19653	-8.72989	-2.7162	0
0.8033	-1.3098	-7.94846	23.0063	-1.19198	0
0.8040	-3.76039	-6.11849	42.2303	-2.41186	0
0.8047	-1.62669	-2.4446	12.0174	-3.3274	0
0.8053	0.823906	-4.27456	-25.2132	-1.49632	0
0.8060	1.73232	-7.02649	-23.9893	0.945977	0
0.8067	2.95761	-4.27456	-16.0536	1.55465	0
0.8073	3.2745	-1.53661	-20.6366	0.334769	0
0.8080	2.34496	-2.4446	-18.1889	-1.49632	0
0.8087	2.34496	-1.84393	-14.5303	-1.49632	0
0.8093	2.0492	0.293352	-16.6656	-0.276438	0
0.8100	0.211258	1.21532	-16.6656	0.639105	0
0.8107	0.528145	0.600674	-12.701	1.55465	0
0.8113	-0.697151	-1.53661	-8.42392	1.25031	0
0.8120	-4.37304	-2.4446	-13.6124	1.55465	0
0.8127	-5.28145	-0.921965	-19.7187	2.77706	0
0.8133	-3.44351	0.907996	-6.28864	2.16586	0
0.8140	-2.5351	0.293352	1.34106	0.945977	0
0.8147	-2.21821	0.293352	-5.6767	1.55465	0
0.8153	-4.05615	0.600674	18.4298	0.334769	0
0.8160	-7.11939	-0.614643	45.8954	-0.88511	0
0.8167	-5.28145	-0.307322	15.0706	-0.276438	0
0.8173	-2.5351	1.52264	-24.2953	0.0304336	0
0.8180	-5.28145	0.293352	-19.1068	0.0304336	0
0.8187	-5.28145	-1.22929	-10.8652	0.945977	0
0.8193	-1.01404	0.293352	-12.701	-0.580774	0
0.8200	-2.21821	-0.0139692	-7.51252	-1.49632	0
0.8207	-4.05615	-1.53661	-5.37724	1.86152	0
0.8213	-0.40139	-0.0139692	-2.936	2.47019	0
0.8220	2.95761	0.600674	1.94648	0.0304336	0
0.8227	4.79556	-0.307322	-0.794218	-0.276438	0
0.8233	6.6335	1.81599	-1.71213	-0.580774	0
0.8240	4.18291	4.2606	-1.71213	-2.7162	0
0.8247	2.0492	2.43063	-5.37724	-1.80065	0
0.8253	7.54191	0.907996	4.08827	-0.88511	0
0.8260	12.1262	1.81599	9.27672	-1.80065	0
0.8267	8.45032	2.12331	1.94648	-1.80065	0
0.8273	2.66185	2.43063	24.8356	-2.10752	0
0.8280	-0.0845032	3.95327	50.4719	-3.3274	0
0.8287	0.528145	4.87524	18.1238	-2.10752	0
0.8293	1.11967	5.78323	-21.854	-0.276438	0
0.8300	-1.01404	6.09056	-16.6656	-1.19198	0
0.8307	-1.62669	4.2606	-8.72989	-2.10752	0
0.8313	2.95761	3.04528	-14.2243	-0.88511	0
0.8320	4.79556	3.3526	-11.7831	-0.580774	0
0.8327	3.2745	2.12331	-9.95376	-1.19198	0
0.8333	2.95761	1.21532	-9.64779	-0.580774	0
0.8340	3.57026	2.43063	-6.59461	-0.580774	0
0.8347	3.88715	2.12331	-6.28864	-1.80065	0
0.8353	2.95761	-0.614643	-3.54143	-2.10752	0
0.8360	-1.62669	-0.921965	-3.8474	-0.88511	0
0.8367	-4.6688	-0.921965	-6.28864	-0.88511	0
0.8373	-1.92245	-0.614643	6.52951	-3.3274	0
0.8380	-0.40139	0.907996	14.1592	-6.37837	0
0.8387	-3.14774	-1.22929	8.35882	-5.46283	0
0.8393	-5.28145	-4.27456	33.0772	-0.88511	0
0.8400	-6.18986	-1.53661	60.2369	1.86152	0
0.8407	-6.18986	1.21532	26.9709	0.334769	0
0.8413	-2.5351	-1.22929	-13.0069	1.55465	0
0.8420	2.0492	-3.05925	-7.20655	6.43924	0
0.8427	3.88715	-3.36657	-0.794218	8.27032	0
0.8433	2.95761	-4.88921	-7.20655	5.21682	0
0.8440	2.95761	-5.19653	-2.63003	1.55465	0
0.8447	4.18291	-2.4446	-0.794218	0.639105	0
0.8453	4.79556	-2.75193	-4.15337	0.945977	0
0.8460	3.2745	-6.11849	-1.40616	0.0304336	0
0.8467	1.73232	-7.02649	-0.794218	-2.7162	0
0.8473	0.823906	-5.19653	-0.794218	-3.02307	0
0.8480	0.528145	-4.88921	0.11718	-0.580774	0
0.8487	1.11967	-4.88921	-1.10019	0.945977	0
0.8493	0.823906	-2.75193	5.91757	-0.276438	0
0.8500	2.34496	-0.307322	8.05285	-0.580774	0
0.8507	4.79556	-0.614643	2.86439	0.334769	0
0.8513	1.73232	-1.53661	26.3654	0.334769	0
0.8520	-3.76039	-2.15125	48.6426	0.0304336	0
0.8527	-1.92245	-4.58189	18.1238	1.55465	0
0.8533	2.66185	-7.02649	-20.0247	2.77706	0
0.8540	2.0492	-6.11849	-19.7187	2.77706	0
0.8547	-0.697151	-3.36657	-13.6124	2.16586	0
0.8553	-1.92245	-1.53661	-14.5303	0.334769	0
0.8560	-1.62669	-1.22929	-10.2597	-1.49632	0
0.8567	-1.01404	-0.307322	-9.03586	-0.276438	0
0.8573	-1.62669	1.52264	-9.34182	2.77706	0
0.8580	-1.3098	0.293352	-7.51252	3.69261	0
0.8587	1.11967	-3.36657	-8.12446	3.69261	0
0.8593	0.528145	-2.15125	-3.54143	4.60815	0
0.8600	-1.62669	0.600674	-1.40616	3.69261	0
0.8607	0.211258	-1.53661	-3.54143	1.86152	0
0.8613	1.11967	-3.67389	8.66479	0.945977	0
0.8620	-1.92245	-1.22929	14.7646	0.945977	0
0.8627	-3.44351	1.21532	6.22354	-0.276438	0
0.8633	-4.6688	2.12331	30.33	0.0304336	0
0.8640	-7.71092	3.65992	58.7135	-0.88511	0
0.8647	-7.41515	4.56792	24.5296	-3.63174	0
0.8653	-4.6688	3.95327	-20.0247	-2.7162	0
0.8660	-4.05615	4.2606	-14.5303	0.0304336	0
0.8667	-4.37304	5.78323	-6.59461	-1.19198	0
0.8673	-5.28145	6.39788	-12.395	-2.7162	0
0.8680	-6.18986	5.78323	-7.20655	-2.7162	0
0.8687	-3.44351	5.48988	-8.12446	-5.15849	0
0.8693	-1.92245	5.48988	-14.8362	-6.07403	0
0.8700	-3.76039	4.56792	-7.81849	-3.93861	0
0.8707	-3.76039	3.04528	-9.34182	-6.07403	0
0.8713	-3.44351	1.21532	-11.1711	-7.90512	0
0.8720	-6.80251	-2.4446	18.4298	-3.02307	0
0.8727	-8.32356	-4.58189	44.9775	-0.88511	0
0.8733	-4.96456	-1.84393	27.8888	-4.24295	0
0.8740	-1.62669	1.21532	-7.20655	-4.54728	0
0.8747	-1.62669	0.907996	-12.089	-1.19198	0
0.8753	-3.44351	2.12331	22.0884	0.639105	0
0.8760	-2.5351	3.04528	42.2303	2.16586	0
0.8767	0.528145	-0.0139692	9.27672	3.0814	0
0.8773	3.2745	-3.05925	-24.6012	1.55465	0
0.8780	3.57026	-1.22929	-18.1889	0.945977	0
0.8787	1.11967	1.21532	-9.64779	2.47019	0
0.8793	-0.40139	1.81599	-12.701	2.16586	0
0.8800	1.11967	-2.4446	-9.03586	0.0304336	0
0.8807	3.57026	-8.85645	-6.59461	1.25031	0
0.8813	2.95761	-11.6084	-7.81849	5.52369	0
0.8820	2.0492	-9.16377	-8.12446	5.82803	0
0.8827	3.2745	-4.88921	-11.7831	1.25031	0
0.8833	3.88715	-1.53661	-9.03586	-1.80065	0
0.8840	3.2745	-0.921965	-3.54143	-0.276438	0
0.8847	3.2745	-2.75193	-5.98267	0.334769	0
0.8853	1.73232	-3.36657	1.34106	-0.88511	0
0.8860	0.211258	-1.53661	9.27672	-1.49632	0
0.8867	2.0492	-0.614643	5.30564	0.0304336	0
0.8873	2.34496	-0.614643	25.1416	0.945977	0
0.8880	-1.92245	0.600674	48.0306	-0.88511	0
0.8887	-2.5351	1.21532	15.9885	-2.7162	0
0.8893	0.211258	1.21532	-24.6012	-1.80065	0
0.8900	-0.40139	3.95327	-20.0247	2.77706	0
0.8907	-0.697151	5.78323	-13.6124	6.43924	0
0.8913	0.528145	1.21532	-20.0247	4.60815	0
0.8920	0.211258	-0.307322	-15.1422	-0.580774	0
0.8927	1.11967	3.3526	-12.701	-2.7162	0
0.8933	2.0492	3.04528	-12.395	-2.41186	0
0.8940	1.43655	0.293352	-6.28864	-2.7162	0
0.8947	2.66185	0.293352	-13.0069	-2.7162	0
0.8953	2.95761	-1.84393	-11.7831	0.0304336	0
0.8960	-1.62669	-3.98121	22.0884	2.47019	0
0.8967	-2.83086	-2.4446	42.2303	0.945977	0
0.8973	-0.697151	-3.05925	21.4829	0.945977	0
0.8980	-0.697151	-3.36657	-9.64779	3.38573	0
0.8987	-0.697151	-0.614643	-14.5303	3.69261	0
0.8993	-1.62669	-1.53661	16.6005	2.47019	0
0.9000	-6.18986	-5.19653	38.5716	3.0814	0
0.9007	-6.50675	-5.19653	7.74688	2.77706	0
0.9013	-2.5351	-4.27456	-28.2598	0.945977	0
0.9020	-3.76039	-4.27456	-24.2953	0.639105	0
0.9027	-6.18986	-0.307322	-16.3596	0.334769	0
0.9033	-5.28145	2.73796	-19.7187	-0.276438	0
0.9040	-5.28145	1.21532	-14.2243	-0.580774	0
0.9047	-5.8941	1.21532	-9.95376	-0.88511	0
0.9053	-4.37304	2.12331	-13.0069	-1.49632	0
0.9060	-4.96456	0.293352	-12.701	-1.80065	0
0.9067	-6.18986	1.52264	-11.7831	-2.10752	0
0.9073	-5.28145	4.2606	-10.8652	-2.41186	0
0.9080	-1.92245	2.73796	-12.089	-3.63174	0
0.9087	-0.697151	0.907996	-13.0069	-5.46283	0
0.9093	-1.01404	3.04528	-2.32406	-4.54728	0
0.9100	2.95761	3.95327	0.11718	-2.10752	0
0.9107	7.22502	3.65992	-6.90058	-3.63174	0
0.9113	2.66185	5.78323	19.3477	-4.85415	0
0.9120	-1.92245	6.7052	46.2013	-3.02307	0
0.9127	2.34496	3.04528	12.0174	-1.80065	0
0.9133	4.79556	-0.614643	-27.0425	-2.7162	0
0.9140	2.0492	-0.614643	-20.0247	-1.80065	0
0.9147	2.95761	-1.53661	-15.4482	-0.88511	0
0.9153	5.70397	-3.36657	-21.854	0.0304336	0
0.9160	3.2745	-2.4446	-15.7476	0.639105	0
0.9167	1.73232	-1.53661	-16.3596	0.334769	0
0.9173	1.43655	-3.67389	-16.3596	0.639105	0
0.9180	1.11967	-3.67389	-4.45934	2.77706	0
0.9187	2.95761	-0.614643	-6.28864	3.99694	0
0.9193	1.43655	1.21532	-5.07128	2.16586	0
0.9200	-4.96456	0.293352	29.1126	-0.276438	0
0.9207	-5.8941	-0.921965	51.6958	-1.19198	0
0.9213	-2.21821	-0.614643	32.1593	-1.19198	0
0.9220	-3.44351	1.21532	1.94648	-0.580774	0
0.9227	-6.50675	0.600674	-0.794218	0.0304336	0
0.9233	-8.93621	-0.307322	30.33	-1.80065	0
0.9240	-9.86575	0.600674	49.554	-4.54728	0
0.9247	-4.96456	0.600674	17.8178	-4.85415	0
0.9253	2.66185	1.21532	-19.1068	-3.63174	0
0.9260	2.95761	5.18256	-15.7476	-3.3274	0
0.9267	0.211258	5.78323	-8.42392	-5.46283	0
0.9273	0.823906	2.43063	-15.4482	-5.46283	0
0.9280	0.823906	1.21532	-15.4482	-1.80065	0
0.9287	-0.697151	-0.614643	-10.5657	3.69261	0
0.9293	-0.697151	-5.19653	-9.34182	7.35478	0
0.9300	1.11967	-5.81117	-9.03586	7.35478	0
0.9307	2.66185	-4.27456	-8.12446	7.35478	0
0.9313	1.11967	-4.27456	-3.8474	7.65912	0
0.9320	-0.697151	-2.4446	-4.76531	7.96345	0
0.9327	-0.0845032	-0.0139692	-7.51252	6.74357	0
0.9333	0.211258	-0.921965	4.08827	5.21682	0
0.9340	1.11967	-0.921965	8.66479	5.52369	0
0.9347	7.54191	0.600674	3.7823	5.52369	0
0.9353	10.584	-1.53661	30.33	2.47019	0
0.9360	6.02085	-2.75193	53.831	1.25031	0
0.9367	5.70397	-1.22929	18.7357	3.69261	0
0.9373	9.06297	-3.05925	-17.2775	3.69261	0
0.9380	6.6335	-3.67389	-9.95376	1.25031	0
0.9387	2.95761	3.65992	-4.45934	0.945977	0
0.9393	2.34496	5.78323	-8.42392	0.639105	0
0.9400	1.43655	-0.614643	-2.63003	-1.19198	0
0.9407	1.43655	-1.53661	-2.32406	-1.19198	0
0.9413	2.66185	1.21532	-6.28864	0.334769	0
0.9420	1.73232	-1.53661	-3.54143	0.0304336	0
0.9427	1.11967	-0.614643	-3.23546	-1.80065	0
0.9433	0.823906	4.2606	-2.01809	-2.7162	0
0.9440	-0.0845032	3.04528	-1.10019	-3.63174	0
0.9447	0.211258	0.293352	-2.63003	-3.63174	0
0.9453	0.211258	2.73796	7.44091	-3.3274	0
0.9460	0.211258	3.04528	13.8532	-2.7162	0
0.9467	1.43655	2.43063	11.106	-2.7162	0
0.9473	-0.697151	2.12331	33.3832	-3.3274	0
0.9480	-6.50675	-0.307322	55.3544	-3.93861	0
0.9487	-6.50675	0.293352	23.9242	-2.10752	0
0.9493	-1.62669	4.56792	-14.8362	0.334769	0
0.9500	0.211258	3.95327	-13.6124	-0.580774	0
0.9507	0.823906	1.52264	-6.90058	-2.41186	0
0.9513	0.211258	3.95327	-10.5657	-0.276438	0
0.9520	-0.697151	4.2606	-10.8652	0.639105	0
0.9527	1.43655	0.907996	-9.95376	-3.02307	0
0.9533	2.66185	0.293352	-5.98267	-5.46283	0
0.9540	-0.697151	-0.614643	-4.45934	-2.10752	0
0.9547	-1.62669	-4.27456	-9.03586	0.334769	0
0.9553	-0.697151	-4.58189	-5.6767	-0.276438	0
0.9560	-1.62669	-3.05925	-5.37724	0.0304336	0
0.9567	-1.3098	-3.36657	-12.395	1.55465	0
0.9573	0.211258	-3.67389	0.11718	0.945977	0
0.9580	0.528145	-3.36657	11.106	0.334769	0
0.9587	2.95761	-3.67389	4.08827	1.25031	0
0.9593	1.11967	-3.67389	24.8356	0.945977	0
0.9600	-3.44351	-3.98121	50.1659	0.334769	0
0.9607	-1.01404	-3.67389	19.3477	2.77706	0
0.9613	3.2745	-0.614643	-16.9715	3.38573	0
0.9620	0.528145	1.52264	-9.34182	-1.80065	0
0.9627	-1.62669	1.21532	-2.63003	-3.93861	0
0.9633	0.528145	1.21532	-9.95376	-0.88511	0
0.9640	1.11967	1.21532	-7.81849	-0.88511	0
0.9647	1.73232	0.293352	-5.07128	-3.93861	0
0.9653	2.66185	1.81599	-6.28864	-2.7162	0
0.9660	1.11967	4.56792	-6.28864	1.25031	0
0.9667	2.66185	2.12331	-7.51252	3.99694	0
0.9673	6.6335	-0.614643	-5.37724	6.43924	0
0.9680	2.95761	1.81599	-6.90058	7.65912	0
0.9687	-3.14774	2.12331	-11.7831	5.52369	0
0.9693	-2.21821	-0.0139692	-1.40616	3.69261	0
0.9700	0.528145	2.12331	4.08827	2.77706	0
0.9707	-1.92245	5.18256	-3.23546	0.0304336	0
0.9713	-6.18986	3.04528	20.565	-1.80065	0
0.9720	-7.11939	1.81599	46.2013	0.334769	0
0.9727	-4.37304	3.95327	14.1592	-0.276438	0
0.9733	-3.14774	4.2606	-23.6833	-4.54728	0
0.9740	-3.44351	4.56792	-18.1889	-3.93861	0
0.9747	-3.44351	6.09056	-12.701	-0.276438	0
0.9753	-3.14774	4.87524	-16.6656	-1.49632	0
0.9760	-2.5351	2.43063	-10.2597	-2.7162	0
0.9767	-0.0845032	2.73796	-12.089	0.639105	0
0.9773	2.0492	2.12331	-12.089	3.0814	0
0.9780	2.95761	-0.0139692	-0.494759	2.16586	0
0.9787	2.0492	-0.614643	-7.20655	-0.276438	0
0.9793	-1.01404	0.293352	-9.95376	-2.7162	0
0.9800	-2.21821	1.21532	25.7535	-3.63174	0
0.9807	-0.697151	2.12331	51.0838	-3.93861	0
0.9813	-0.697151	2.12331	30.636	-6.37837	0
0.9820	1.11967	2.43063	-1.71213	-7.90512	0
0.9827	6.31661	5.18256	-7.20655	-6.37837	0
0.9833	4.79556	4.56792	23.6182	-6.37837	0
0.9840	-0.697151	-0.614643	47.1127	-7.60078	0
0.9847	2.0492	-2.4446	15.6825	-6.07403	0
0.9853	6.6335	-0.0139692	-23.9893	-3.93861	0
0.9860	4.47867	-3.36657	-19.1068	-3.63174	0
0.9867	2.34496	-8.85645	-9.95376	-2.41186	0
0.9873	3.2745	-9.77842	-17.2775	-0.88511	0
0.9880	2.66185	-7.33381	-15.1422	0.0304336	0
0.9887	2.34496	-5.50385	-12.089	2.47019	0
0.9893	2.0492	-3.36657	-14.5303	3.38573	0
0.9900	-0.40139	-2.15125	-11.4771	1.55465	0
0.9907	0.823906	-1.22929	-16.0536	0.0304336	0
0.9913	2.95761	0.907996	-15.4482	-0.580774	0
0.9920	-0.40139	1.21532	15.0706	-1.80065	0
0.9927	-4.37304	0.293352	38.5716	-1.19198	0
0.9933	-2.5351	0.293352	18.7357	0.0304336	0
0.9940	0.211258	-1.53661	-15.4482	0.0304336	0
0.9947	0.211258	-4.27456	-20.0247	1.86152	0
0.9953	-1.62669	-3.36657	12.3234	5.52369	0
0.9960	-4.6688	-1.53661	32.7712	6.74357	0
0.9967	-2.83086	-2.15125	1.94648	7.35478	0
0.9973	1.11967	-2.75193	-32.8429	9.4902	0
0.9980	0.823906	-3.36657	-28.2598	7.96345	0
0.9987	-1.01404	-4.27456	-17.2775	3.99694	0
0.9993	-0.40139	-4.8473	-19.2305	3.264	0
1.0000	-0.0845032	-3.92534	-18.6185	1.73725	0
1.0007	0.211258	-0.880057	-16.4833	-0.0938368	0
1.0013	-0.697151	1.25722	-13.4301	0.210499	0
1.0020	-4.37304	-0.265414	-11.9068	-2.53613	0
1.0027	-3.14774	-0.572736	-14.654	-5.28276	0
1.0033	2.0492	1.25722	-11.9068	0.210499	0
1.0040	-1.3098	1.25722	-11.6008	2.95713	0
1.0047	-6.18986	0.949903	-14.9599	-1.00938	0
1.0053	-3.14774	1.56455	-3.97109	-0.398173	0
1.0060	0.528145	3.08719	3.35264	0.821706	0
1.0067	0.528145	5.83911	-0.00650998	-2.53613	0
1.0073	-0.697151	6.74711	25.6298	-1.31372	0
1.0080	-2.83086	2.77986	46.6896	1.12604	0
1.0087	-3.14774	-0.265414	11.5943	-1.92492	0
1.0093	0.823906	1.25722	-24.4189	-2.53613	0
1.0100	3.2745	0.0419075	-18.9245	0.517371	0
1.0107	3.57026	-3.32466	-13.7361	0.517371	0
1.0113	4.18291	-3.01734	-15.2659	0.517371	0
1.0120	0.528145	-0.572736	-9.15954	2.65279	0
1.0127	-2.83086	0.642582	-9.15954	2.04159	0
1.0133	-1.3098	0.949903	-9.15954	0.210499	0
1.0140	0.211258	-0.572736	-7.02427	-1.62059	0
1.0147	-0.40139	-3.01734	-10.0775	-2.84047	0
1.0153	-0.697151	-0.572736	-5.50093	-1.00938	0
1.0160	-3.76039	3.08719	-3.35915	1.73725	0
1.0167	-7.71092	1.87187	-10.0775	1.43291	0
1.0173	-6.80251	-1.80202	0.911397	-0.0938368	0
1.0180	-3.14774	-0.880057	10.6764	0.210499	0
1.0187	-1.3098	2.17919	3.96458	1.12604	0
1.0193	-3.14774	0.949903	26.5477	0.517371	0
1.0200	-4.96456	-2.09537	52.4835	-1.92492	0
1.0207	-3.44351	-1.4947	21.0533	-2.22926	0
1.0213	-0.0845032	1.25722	-16.7892	-1.62059	0
1.0220	0.528145	2.17919	-12.5187	-2.22926	0
1.0227	-0.0845032	1.87187	-6.7183	-0.705044	0
1.0233	2.0492	2.17919	-10.6894	0.821706	0
1.0240	2.0492	1.87187	-7.63621	-0.0938368	0
1.0247	-0.697151	1.56455	-6.10636	-1.62059	0
1.0253	-1.01404	1.87187	-3.66512	-1.92492	0
1.0260	-0.40139	-0.265414	-1.83581	-1.62059	0
1.0267	-1.3098	-4.23266	-6.10636	0.517371	0
1.0273	0.528145	-5.15462	-4.58303	0.517371	0
1.0280	4.18291	-3.32466	-4.58303	-2.22926	0
1.0287	2.34496	-3.32466	-7.63621	-1.92492	0
1.0293	-1.3098	-2.71002	5.48792	0.210499	0
1.0300	-0.40139	0.0419075	11.5943	-0.705044	0
1.0307	-1.01404	0.642582	2.43473	-2.22926	0
1.0313	-4.96456	-0.265414	24.4059	-0.705044	0
1.0320	-3.44351	0.642582	47.907	0.821706	0
1.0327	0.528145	2.17919	15.5589	-0.398173	0
1.0333	-2.21821	1.56455	-21.0598	-1.62059	0
1.0340	-3.14774	0.33526	-16.7892	0.210499	0
1.0347	0.211258	-0.880057	-10.6894	1.43291	0
1.0353	-0.0845032	-0.880057	-13.4301	-1.00938	0
1.0360	-1.3098	0.0419075	-12.2127	-2.53613	0
1.0367	2.34496	-1.4947	-14.654	-1.62059	0
1.0373	1.14079	-4.23266	-13.4301	-1.62059	0
1.0380	-6.18986	-3.32466	-8.54761	-1.62059	0
1.0387	-5.28145	-0.572736	-9.46551	-0.705044	0
1.0393	1.73232	0.33526	-3.66512	-0.705044	0
1.0400	2.34496	1.25722	-0.00650998	-0.705044	0
1.0407	-0.40139	0.33526	-5.19497	0.210499	0
1.0413	1.14079	-2.4027	6.09985	1.43291	0
1.0420	3.57026	-1.18738	12.8116	2.04159	0
1.0427	4.18291	2.77986	2.7407	0.517371	0
1.0433	1.43655	1.56455	25.6298	-1.62059	0
1.0440	-3.14774	-0.880057	54.3128	0.210499	0
1.0447	-1.3098	-0.265414	21.9647	1.73725	0
1.0453	5.70397	-0.880057	-20.7603	-0.705044	0
1.0460	6.92926	-3.32466	-17.4012	-0.705044	0
1.0467	4.18291	-4.23266	-8.24815	2.65279	0
1.0473	5.09132	-4.23266	-11.2948	3.87267	0
1.0480	6.31661	-3.32466	-10.0775	3.87267	0
1.0487	4.18291	-1.4947	-10.6894	4.17954	0
1.0493	3.2745	-1.4947	-11.9068	4.78822	0
1.0500	3.88715	-2.4027	-9.46551	5.70376	0
1.0507	5.09132	-0.265414	-8.54761	3.264	0
1.0513	4.79556	2.47254	-4.58303	-0.705044	0
1.0520	1.43655	3.08719	-5.50093	-1.00938	0
1.0527	-1.3098	2.47254	-7.94218	1.12604	0
1.0533	0.211258	1.25722	7.31722	1.43291	0
1.0540	2.95761	0.949903	13.7296	1.43291	0
1.0547	2.34496	2.77986	4.57001	2.65279	0
1.0553	-0.697151	2.77986	31.1242	3.264	0
1.0560	-2.83086	0.33526	58.5898	2.95713	0
1.0567	-4.05615	0.0419075	23.1886	0.210499	0
1.0573	-7.41515	1.25722	-16.4833	-2.53613	0
1.0580	-8.93621	0.33526	-10.3834	-0.705044	0
1.0587	-8.0278	1.25722	-4.58303	0.210499	0
1.0593	-9.54886	4.91715	-8.85358	-2.84047	0
1.0600	-11.9995	4.3025	-3.66512	-3.45167	0
1.0607	-12.2952	1.25722	-2.75372	-2.22926	0
1.0613	-12.2952	1.25722	-3.97109	-3.45167	0
1.0620	-12.2952	1.87187	-0.312479	-3.1448	0
1.0627	-12.2952	2.77986	-1.83581	-0.705044	0
1.0633	-14.7458	3.39451	-1.22388	-2.22926	0
1.0640	-16.2669	0.33526	-0.00650998	-5.5871	0
1.0647	-15.3585	-0.572736	-2.44775	-6.1983	0
1.0653	-13.2036	2.77986	7.62319	-4.36722	0
1.0660	-11.3868	1.25722	14.6409	-5.89143	0
1.0667	-11.0699	-1.80202	8.84707	-8.02939	0
1.0673	-12.2952	0.949903	30.2063	-7.11385	0
1.0680	-11.3868	0.33526	54.9247	-5.28276	0
1.0687	-8.93621	-3.32466	21.9647	-3.45167	0
1.0693	-8.64045	0.949903	-19.5365	-0.0938368	0
1.0700	-9.54886	4.91715	-15.5719	-0.398173	0
1.0707	-9.2531	2.17919	-7.94218	-3.75601	0
1.0713	-8.0278	0.642582	-13.4301	-2.84047	0
1.0720	-7.11939	1.87187	-11.2948	-0.398173	0
1.0727	-5.57721	-1.4947	-10.9888	-1.62059	0
1.0733	-2.83086	-4.8473	-8.24815	-1.00938	0
1.0740	-1.62669	-4.23266	-2.44775	1.73725	0
1.0747	-2.21821	-3.01734	-11.9068	-0.398173	0
1.0753	-1.01404	-2.09537	-10.0775	-1.92492	0
1.0760	-0.40139	-0.265414	25.3238	0.517371	0
1.0767	-2.83086	0.33526	47.295	-0.705044	0
1.0773	-2.83086	-0.572736	27.4591	-4.36722	0
1.0780	0.211258	0.33526	-5.19497	-3.75601	0
1.0787	0.528145	2.47254	-10.9888	-1.62059	0
1.0793	-1.92245	2.17919	23.8005	-1.62059	0
1.0800	-0.40139	-0.265414	47.907	-0.0938368	0
1.0807	4.79556	-2.4027	14.0355	4.78822	0
1.0813	8.45032	-4.8473	-22.8956	10.2815	0
1.0820	8.15456	-7.2919	-17.4012	11.197	0
1.0827	8.76721	-7.2919	-11.6008	8.45039	0
1.0833	9.67562	-4.23266	-16.1773	6.31497	0
1.0840	7.54191	-0.880057	-7.63621	5.09509	0
1.0847	8.45032	-0.265414	-3.66512	2.34846	0
1.0853	15.1683	-2.09537	-7.94218	1.12604	0
1.0860	16.6894	-1.80202	-4.889	3.264	0
1.0867	13.3304	0.0419075	-3.05969	4.48388	0
1.0873	13.943	-0.572736	-5.50093	3.87267	0
1.0880	13.3304	-0.572736	-7.33024	4.48388	0
1.0887	8.15456	0.0419075	-5.80039	4.17954	0
1.0893	8.15456	0.0419075	4.87598	2.95713	0
1.0900	11.8093	1.56455	7.31722	3.87267	0
1.0907	9.37985	4.60982	2.7407	5.39942	0
1.0913	5.70397	3.08719	28.377	3.87267	0
1.0920	6.6335	0.33526	50.0422	2.95713	0
1.0927	7.83767	0.33526	14.6409	2.95713	0
1.0933	7.22502	1.25722	-23.807	2.04159	0
1.0940	5.4082	1.25722	-19.8424	1.73725	0
1.0947	4.18291	2.17919	-14.654	2.65279	0
1.0953	4.47867	3.08719	-18.0131	3.264	0
1.0960	5.4082	4.60982	-14.654	3.87267	0
1.0967	5.70397	5.53179	-12.8247	2.95713	0
1.0973	5.09132	4.91715	-9.15954	1.12604	0
1.0980	5.09132	5.53179	-3.35915	1.12604	0
1.0987	5.70397	5.83911	-4.58303	2.04159	0
1.0993	5.09132	3.08719	1.82279	0.210499	0
1.1000	2.34496	1.87187	6.40582	-3.75601	0
1.1007	1.14079	4.00915	-0.00650998	-4.36722	0
1.1013	2.0492	3.08719	8.23513	-0.705044	0
1.1020	3.88715	0.949903	17.0822	1.43291	0
1.1027	6.92926	2.47254	10.9823	-0.705044	0
1.1033	6.31661	3.39451	34.1774	-1.62059	0
1.1040	2.34496	2.17919	60.7251	0.210499	0
1.1047	2.34496	3.08719	27.1531	-0.0938368	0
1.1053	6.31661	2.47254	-13.7361	-0.398173	0
1.1060	6.6335	-0.265414	-8.85358	3.56834	0
1.1067	7.83767	-0.572736	-3.05969	6.01063	0
1.1073	11.5136	-1.4947	-9.77148	5.09509	0
1.1080	9.67562	-4.53998	-8.85358	5.70376	0
1.1087	5.4082	-2.4027	-10.3834	4.78822	0
1.1093	3.88715	0.642582	-12.8247	2.04159	0
1.1100	2.34496	-1.80202	-12.2127	0.821706	0
1.1107	2.95761	-4.23266	-13.7361	0.210499	0
1.1113	4.18291	-5.15462	-10.0775	-1.92492	0
1.1120	0.528145	-6.06262	-10.6894	-1.92492	0
1.1127	-1.92245	-4.23266	-13.7361	-1.31372	0
1.1133	2.34496	-0.572736	0.605428	-3.45167	0
1.1140	3.2745	1.25722	5.79388	-5.28276	0
1.1147	2.0492	1.25722	-1.22388	-4.67155	0
1.1153	2.95761	-0.572736	27.4591	-4.06035	0
1.1160	2.0492	-4.23266	52.7894	-2.53613	0
1.1167	0.528145	-4.23266	18.3061	-0.705044	0
1.1173	4.18291	-3.32466	-15.2659	-0.0938368	0
1.1180	5.09132	-5.15462	-10.0775	-0.0938368	0
1.1187	1.43655	-4.8473	-7.94218	-0.705044	0
1.1193	1.43655	-1.18738	-8.24815	-2.84047	0
1.1200	1.73232	0.33526	-2.75372	-2.84047	0
1.1207	-2.5351	0.0419075	-9.15954	-1.62059	0
1.1213	-6.50675	1.56455	-10.3834	-1.92492	0
1.1220	-7.71092	1.25722	-3.66512	-3.45167	0
1.1227	-7.41515	-2.09537	-7.94218	-4.36722	0
1.1233	-6.80251	-2.09537	-7.33024	-5.5871	0
1.1240	-8.64045	1.56455	-3.66512	-5.89143	0
1.1247	-11.3868	1.87187	-7.33024	-4.67155	0
1.1253	-10.1615	0.0419075	0.299459	-3.45167	0
1.1260	-8.0278	1.87187	6.71179	-1.92492	0
1.1267	-7.71092	4.60982	3.04667	-1.31372	0
1.1273	-7.41515	4.60982	28.989	-3.45167	0
1.1280	-7.71092	5.53179	51.2661	-5.28276	0
1.1287	-5.8941	4.60982	14.6409	-5.28276	0
1.1293	-1.92245	-1.4947	-23.807	-6.1983	0
1.1300	0.528145	-3.32466	-18.3191	-8.02939	0
1.1307	-0.0845032	1.25722	-13.4301	-7.11385	0
1.1313	-0.697151	1.56455	-17.0952	-5.28276	0
1.1320	0.528145	-2.4027	-12.2127	-2.53613	0
1.1327	2.66185	-1.4947	-9.77148	1.12604	0
1.1333	2.95761	1.87187	-7.33024	3.264	0
1.1340	2.34496	2.77986	-5.50093	3.87267	0
1.1347	4.18291	4.3025	-9.15954	2.04159	0
1.1353	3.88715	5.83911	-7.02427	-1.62059	0
1.1360	0.823906	4.00915	-7.94218	-3.45167	0
1.1367	2.34496	3.39451	-12.5187	-2.53613	0
1.1373	6.02085	4.00915	0.911397	-2.22926	0
1.1380	4.18291	2.77986	6.40582	-1.62059	0
1.1387	1.43655	3.08719	-1.22388	0.821706	0
1.1393	-0.40139	4.00915	27.7651	1.73725	0
1.1400	-3.14774	1.25722	55.2307	0.821706	0
1.1407	-2.5351	-0.880057	17.3882	2.04159	0
1.1413	0.823906	-1.18738	-22.8956	4.17954	0
1.1420	2.0492	-6.06262	-15.8713	5.09509	0
1.1427	2.34496	-10.0299	-10.9888	4.78822	0
1.1433	3.2745	-8.50722	-15.5719	5.09509	0
1.1440	1.14079	-6.06262	-9.15954	5.70376	0
1.1447	-0.0845032	-6.06262	-7.33024	4.48388	0
1.1453	1.43655	-6.98458	-8.54761	2.04159	0
1.1460	-0.40139	-7.89258	-5.50093	0.210499	0
1.1467	-3.44351	-5.15462	-6.41233	-0.398173	0
1.1473	-2.21821	-2.09537	-5.80039	-1.62059	0
1.1480	-1.92245	-3.63198	-7.33024	-3.1448	0
1.1487	-4.6688	-4.8473	-10.6894	-2.84047	0
1.1493	-2.83086	-1.4947	-0.312479	-2.53613	0
1.1500	2.34496	1.25722	2.7407	-3.45167	0
1.1507	1.43655	1.25722	-3.66512	-5.28276	0
1.1513	-2.83086	1.25722	23.8005	-5.28276	0
1.1520	-3.14774	0.33526	49.1308	-5.5871	0
1.1527	-1.3098	-1.4947	14.6409	-6.50264	0
1.1533	-0.697151	-3.01734	-23.2016	-3.45167	0
1.1540	0.211258	-2.09537	-19.5365	2.04159	0
1.1547	-1.01404	0.33526	-15.8713	1.12604	0
1.1553	-3.44351	1.87187	-18.0131	-2.53613	0
1.1560	-3.76039	2.17919	-10.9888	-2.22926	0
1.1567	-3.14774	2.47254	-9.15954	-2.53613	0
1.1573	-4.05615	2.17919	-7.94218	-5.89143	0
1.1580	-2.83086	3.08719	-3.05969	-6.1983	0
1.1587	0.211258	5.22447	-3.97109	-6.1983	0
1.1593	-1.92245	6.74711	-0.917907	-6.1983	0
1.1600	-7.71092	4.91715	2.43473	-2.84047	0
1.1607	-8.32356	1.87187	-2.14178	0.210499	0
1.1613	-4.6688	1.25722	6.40582	-0.705044	0
1.1620	-3.14774	3.39451	13.1176	-0.398173	0
1.1627	-3.76039	3.70183	5.48792	0.821706	0
1.1633	-4.96456	1.56455	26.5477	-0.705044	0
1.1640	-5.57721	-0.572736	54.0133	0.517371	0
1.1647	-3.76039	-2.4027	21.9647	2.65279	0
1.1653	-1.3098	-4.8473	-18.9245	2.95713	0
1.1660	-2.21821	-5.15462	-10.0775	5.09509	0
1.1667	-2.21821	-3.92534	-3.97109	6.31497	0
1.1673	1.43655	-3.92534	-15.2659	3.87267	0
1.1680	2.34496	-3.32466	-10.9888	2.95713	0
1.1687	1.14079	-3.32466	-8.54761	2.04159	0
1.1693	0.211258	-4.23266	-12.8247	0.821706	0
1.1700	-0.40139	-3.01734	-6.10636	2.95713	0
1.1707	-0.40139	-0.265414	-9.15954	4.78822	0
1.1713	-2.21821	1.87187	-12.5187	1.43291	0
1.1720	-4.96456	2.77986	19.224	0.517371	0
1.1727	-4.05615	2.17919	48.5189	2.04159	0
1.1733	-1.01404	2.17919	29.5944	0.517371	0
1.1740	-0.40139	4.60982	-7.94218	0.210499	0
1.1747	-0.40139	4.00915	-11.9068	2.04159	0
1.1753	-0.40139	-0.880057	23.8005	2.04159	0
1.1760	-0.40139	-1.80202	45.1597	3.87267	0
1.1767	2.34496	-1.4947	13.1176	7.53484	0
1.1773	6.92926	-2.4027	-21.9777	7.53484	0
1.1780	7.54191	-1.4947	-17.4012	6.6193	0
1.1787	7.54191	-1.80202	-9.46551	6.31497	0
1.1793	9.67562	-3.32466	-10.3834	3.87267	0
1.1800	9.67562	-0.572736	-5.80039	1.43291	0
1.1807	6.92926	0.949903	-8.85358	3.264	0
1.1813	5.09132	-1.80202	-9.15954	3.87267	0
1.1820	4.18291	0.0419075	2.12876	1.73725	0
1.1827	3.57026	2.77986	-5.50093	1.12604	0
1.1833	4.18291	0.33526	-10.6894	1.73725	0
1.1840	2.66185	-1.4947	23.1886	0.517371	0
1.1847	0.528145	0.33526	47.601	-1.00938	0
1.1853	0.211258	0.33526	25.3238	-2.22926	0
1.1860	1.14079	-1.18738	-8.24815	-1.62059	0
1.1867	0.528145	-0.572736	-11.9068	1.12604	0
1.1873	-1.3098	2.77986	16.7762	0.517371	0
1.1880	-4.05615	4.00915	34.7828	-3.45167	0
1.1887	-5.28145	-0.572736	3.35264	-4.36722	0
1.1893	-3.14774	-4.23266	-35.4078	-2.53613	0
1.1900	-1.62669	-2.4027	-33.8779	-3.45167	0
1.1907	-4.96456	-2.09537	-23.501	-4.97589	0
1.1913	-6.80251	-3.32466	-25.6428	-4.97589	0
1.1920	-3.44351	-0.572736	-25.0309	-2.84047	0
1.1927	-2.21821	0.33526	-19.2305	-0.705044	0
1.1933	-5.28145	-1.4947	-14.654	-1.31372	0
1.1940	-6.80251	-1.18738	-14.654	-2.84047	0
1.1947	-5.57721	-0.880057	-16.1773	0.210499	0
1.1953	-4.05615	-2.71002	-9.77148	3.264	0
1.1960	-2.83086	-3.32466	-10.0775	-0.0938368	0
1.1967	-2.83086	-2.09537	-15.8713	-4.97589	0
1.1973	-3.14774	-0.572736	-2.75372	-6.1983	0
1.1980	-1.3098	0.949903	6.09985	-3.45167	0
1.1987	-0.40139	0.0419075	0.299459	1.43291	0
1.1993	-2.21821	-1.4947	27.1531	3.87267	0
1.2000	-2.21821	-1.4947	53.0954	2.34846	0
1.2007	0.823906	-0.572736	18.3061	2.65279	0
1.2013	1.43655	0.642582	-19.8424	3.264	0
1.2020	0.528145	-0.265414	-13.1306	0.821706	0
1.2027	1.73232	-1.80202	-8.54761	-1.00938	0
1.2033	2.0492	0.0419075	-14.042	-1.62059	0
1.2040	-0.0845032	1.25722	-8.54761	-3.1448	0
1.2047	-1.3098	-1.4947	-6.41233	-3.1448	0
1.2053	-1.3098	-1.4947	-8.24815	-1.92492	0
1.2060	-0.697151	2.17919	-6.41233	-3.1448	0
1.2067	-0.0845032	1.87187	-6.41233	-2.84047	0
1.2073	-0.40139	0.33526	-4.58303	-0.398173	0
1.2080	-3.14774	2.17919	-7.33024	-1.00938	0
1.2087	-4.37304	4.3025	-8.85358	-3.45167	0
1.2093	-2.83086	5.83911	5.48792	-3.75601	0
1.2100	1.43655	7.66907	7.62319	-4.06035	0
1.2107	4.18291	7.66907	-1.83581	-4.36722	0
1.2113	0.528145	6.74711	24.1065	-4.67155	0
1.2120	-2.5351	6.74711	48.5189	-5.5871	0
1.2127	-0.697151	6.14643	15.5589	-3.45167	0
1.2133	1.14079	5.53179	-20.1484	1.43291	0
1.2140	-0.0845032	5.22447	-19.5365	1.73725	0
1.2147	-0.697151	3.08719	-18.9245	-2.53613	0
1.2153	1.73232	0.949903	-20.1484	-3.45167	0
1.2160	5.09132	-0.572736	-14.9599	-0.705044	0
1.2167	4.47867	-3.01734	-16.1773	0.210499	0
1.2173	0.823906	-3.63198	-12.8247	0.210499	0
1.2180	0.528145	-0.572736	-6.7183	2.04159	0
1.2187	2.34496	0.33526	-8.24815	4.48388	0
1.2193	2.34496	-1.4947	-2.14178	2.65279	0
1.2200	0.823906	-1.4947	0.299459	0.210499	0
1.2207	-1.01404	-1.4947	-5.19497	2.34846	0
1.2213	-1.01404	-2.4027	9.15304	6.6193	0
1.2220	2.66185	-2.4027	18.3061	8.75726	0
1.2227	2.95761	-1.18738	7.31722	7.23051	0
1.2233	-3.44351	-0.880057	30.5123	2.95713	0
1.2240	-5.28145	-0.265414	59.8072	1.12604	0
1.2247	0.823906	1.87187	27.1531	2.04159	0
1.2253	4.18291	4.91715	-14.348	0.210499	0
1.2260	2.66185	6.74711	-10.0775	-1.00938	0
1.2267	0.823906	5.83911	-3.66512	1.12604	0
1.2273	-0.40139	6.14643	-10.3834	1.43291	0
1.2280	-0.0845032	5.53179	-8.24815	-1.92492	0
1.2287	1.43655	2.17919	-7.02427	-1.62059	0
1.2293	-1.01404	0.0419075	-7.33024	2.95713	0
1.2300	-3.14774	0.33526	-5.80039	4.17954	0
1.2307	-2.21821	-0.572736	-6.7183	1.43291	0
1.2313	-1.62669	0.0419075	-3.66512	1.12604	0
1.2320	-3.44351	1.25722	-3.97109	2.04159	0
1.2327	-5.57721	-0.572736	-7.63621	0.210499	0
1.2333	-6.50675	-3.01734	4.26404	-1.00938	0
1.2340	-4.05615	-1.80202	9.45249	0.821706	0
1.2347	-1.3098	-1.4947	4.57001	0.821706	0
1.2353	-2.83086	-1.18738	32.3416	-0.0938368	0
1.2360	-2.21821	2.17919	54.9247	1.73725	0
1.2367	3.2745	2.17919	18.3061	-0.398173	0
1.2373	6.6335	-2.71002	-17.4012	-5.28276	0
1.2380	4.47867	-5.15462	-10.9888	-4.36722	0
1.2387	3.2745	-2.71002	-7.63621	-0.705044	0
1.2393	3.2745	-1.4947	-9.15954	-0.398173	0
1.2400	2.95761	-2.4027	-0.618448	-1.31372	0
1.2407	2.34496	-1.4947	-1.52985	-1.00938	0
1.2413	1.43655	0.0419075	-5.19497	-1.00938	0
1.2420	1.14079	-0.880057	-1.83581	-1.62059	0
1.2427	-0.0845032	-2.4027	-3.05969	-2.22926	0
1.2433	-1.3098	-0.572736	-2.75372	-2.53613	0
1.2440	-0.697151	0.642582	-1.83581	-1.31372	0
1.2447	-0.697151	-1.80202	-4.889	0.517371	0
1.2453	-0.697151	-5.76927	5.18195	0.517371	0
1.2460	2.34496	-6.67726	11.2883	1.12604	0
1.2467	4.18291	-5.46194	5.18195	4.78822	0
1.2473	-0.697151	-4.23266	28.377	7.23051	0
1.2480	-4.96456	-3.63198	54.0133	5.70376	0
1.2487	-2.5351	-3.32466	21.9647	3.87267	0
1.2493	-0.40139	-0.880057	-19.2305	4.17954	0
1.2500	-0.697151	0.949903	-17.4012	2.65279	0
1.2507	0.528145	-1.80202	-9.46551	0.210499	0
1.2513	0.823906	-3.32466	-12.8247	-0.0938368	0
1.2520	-2.21821	0.33526	-12.8247	1.12604	0
1.2527	-3.14774	1.25722	-12.2127	0.210499	0
1.2533	-1.01404	-1.4947	-8.85358	0.210499	0
1.2540	-0.40139	-0.265414	-6.10636	-0.705044	0
1.2547	-1.92245	1.56455	-9.15954	-4.36722	0
1.2553	-2.21821	0.0419075	-4.889	-6.1983	0
1.2560	-1.62669	0.642582	-4.889	-1.00938	0
1.2567	-1.01404	4.00915	-11.2948	1.12604	0
1.2573	-0.40139	3.70183	2.7407	-3.45167	0
1.2580	0.823906	3.39451	11.8937	-5.28276	0
1.2587	1.73232	4.3025	3.35264	-0.705044	0
1.2593	0.528145	2.17919	29.2884	2.95713	0
1.2600	-0.697151	-1.4947	57.9779	2.95713	0
1.2607	0.823906	-1.18738	21.6652	2.04159	0
1.2613	3.2745	-0.572736	-17.4012	2.04159	0
1.2620	3.57026	-1.18738	-8.85358	3.87267	0
1.2627	4.79556	-1.80202	-7.02427	6.01063	0
1.2633	7.22502	-3.32466	-15.5719	4.78822	0
1.2640	7.22502	-3.63198	-6.41233	4.48388	0
1.2647	5.09132	-0.572736	-4.889	6.01063	0
1.2653	3.2745	0.33526	-10.9888	4.17954	0
1.2660	3.2745	-0.880057	-7.33024	0.517371	0
1.2667	3.2745	-0.572736	-5.50093	1.12604	0
1.2673	2.95761	0.33526	-4.58303	2.95713	0
1.2680	1.43655	-0.880057	-3.66512	2.65279	0
1.2687	-0.40139	-1.18738	-6.10636	2.04159	0
1.2693	-0.40139	-0.572736	2.7407	1.12604	0
1.2700	0.211258	-0.572736	9.15304	0.517371	0
1.2707	-1.62669	2.47254	5.18195	1.43291	0
1.2713	-5.28145	4.91715	27.7651	-0.398173	0
1.2720	-4.96456	2.17919	48.5189	-4.36722	0
1.2727	-1.92245	1.25722	14.6409	-3.45167	0
1.2733	-1.01404	3.39451	-23.2016	0.210499	0
1.2740	-1.01404	2.17919	-19.5365	-0.705044	0
1.2747	1.14079	-1.80202	-13.1306	-2.53613	0
1.2753	2.34496	-2.4027	-15.5719	-2.22926	0
1.2760	1.73232	-0.265414	-11.9068	-1.92492	0
1.2767	-0.697151	1.25722	-11.9068	-2.53613	0
1.2773	-3.14774	1.56455	-10.0775	-3.75601	0
1.2780	-2.5351	0.949903	-6.41233	-4.67155	0
1.2787	-0.40139	1.25722	-7.33024	-4.36722	0
1.2793	0.823906	1.87187	-2.75372	-2.53613	0
1.2800	3.2745	0.33526	-1.83581	-0.398173	0
1.2807	5.09132	0.0419075	-6.41233	0.517371	0
1.2813	4.18291	0.642582	7.31722	-1.62059	0
1.2820	3.57026	-1.4947	15.5589	-4.97589	0
1.2827	2.34496	-3.63198	5.79388	-4.67155	0
1.2833	-2.83086	-0.880057	28.989	-2.22926	0
1.2840	-4.05615	-0.572736	56.7605	0.210499	0
1.2847	-0.40139	-3.63198	24.1065	1.73725	0
1.2853	0.528145	-3.32466	-15.5719	1.43291	0
1.2860	-1.01404	-2.4027	-11.6008	1.12604	0
1.2867	-1.01404	-4.53998	-7.33024	1.73725	0
1.2873	-1.3098	-2.09537	-13.1306	1.12604	0
1.2880	-1.62669	2.17919	-8.54761	-1.31372	0
1.2887	-0.0845032	0.949903	-8.54761	-1.92492	0
1.2893	1.14079	0.949903	-14.654	-0.705044	0
1.2900	0.528145	4.3025	-13.4301	0.210499	0
1.2907	1.14079	2.77986	-9.15954	0.821706	0
1.2913	2.34496	0.949903	-5.19497	0.210499	0
1.2920	4.18291	3.08719	-9.46551	-1.92492	0
1.2927	5.09132	1.87187	-12.8247	-1.92492	0
1.2933	3.57026	-0.880057	2.7407	-0.705044	0
1.2940	0.528145	-0.572736	7.62319	-3.45167	0
1.2947	-2.83086	-0.265414	-0.618448	-6.1983	0
1.2953	-5.8941	-0.572736	27.1531	-4.97589	0
1.2960	-6.80251	0.33526	54.3128	-4.67155	0
1.2967	-6.50675	-0.572736	18.3061	-5.28276	0
1.2973	-5.8941	-0.880057	-20.1484	-3.1448	0
1.2980	-3.44351	0.949903	-11.6008	-1.00938	0
1.2987	-1.01404	-0.572736	-6.41233	-1.31372	0
1.2993	-2.83086	-4.23266	-9.77148	-1.00938	0
1.3000	-6.18986	-2.09537	-1.22388	-3.45167	0
1.3007	-4.96456	3.08719	-3.66512	-8.02939	0
1.3013	-3.14774	4.00915	-7.94218	-10.1648	0
1.3020	-3.14774	2.77986	-0.917907	-9.86048	0
1.3027	-1.3098	2.47254	-8.24815	-7.72252	0
1.3033	0.823906	3.70183	-8.24815	-4.06035	0
1.3040	-2.5351	5.53179	26.5477	-2.22926	0
1.3047	-4.96456	6.74711	48.5189	-4.06035	0
1.3053	-3.14774	5.83911	28.377	-4.36722	0
1.3060	-1.62669	5.83911	-0.917907	-1.62059	0
1.3067	-2.5351	5.83911	-6.7183	1.12604	0
1.3073	-4.05615	3.39451	21.0533	2.34846	0
1.3080	-5.28145	0.33526	42.7185	4.78822	0
1.3087	-3.44351	0.33526	12.8116	9.36593	0
1.3093	-0.40139	-0.572736	-27.4721	11.197	0
1.3100	-0.697151	-3.01734	-26.8602	9.6728	0
1.3107	-0.40139	-3.63198	-18.0131	9.36593	0
1.3113	1.73232	-4.23266	-23.501	8.14605	0
1.3120	2.0492	-4.8473	-21.9777	4.78822	0
1.3127	1.43655	-3.63198	-16.1773	5.39942	0
1.3133	2.34496	-3.32466	-15.8713	7.84172	0
1.3140	1.14079	-3.92534	-16.4833	5.09509	0
1.3147	-0.40139	-1.18738	-13.7361	2.65279	0
1.3153	-0.40139	0.33526	-10.0775	3.87267	0
1.3160	-2.21821	-3.01734	-14.042	1.73725	0
1.3167	-5.28145	-6.06262	-13.7361	-0.705044	0
1.3173	-3.44351	-7.89258	3.65861	2.04159	0
1.3180	2.34496	-9.73651	8.23513	2.95713	0
1.3187	4.79556	-7.89258	1.21737	0.517371	0
1.3193	2.66185	-3.63198	29.2884	0.821706	0
1.3200	0.823906	-2.4027	54.0133	0.517371	0
1.3207	1.43655	-2.4027	18.0001	-1.31372	0
1.3213	4.18291	-1.18738	-18.6185	-1.31372	0
1.3220	5.70397	-0.880057	-11.2948	-1.31372	0
1.3227	6.31661	-1.4947	-7.94218	-1.92492	0
1.3233	7.83767	-0.572736	-13.7361	0.210499	0
1.3240	9.37985	0.949903	-7.02427	1.12604	0
1.3247	6.02085	1.56455	-4.27706	-0.398173	0
1.3253	2.0492	1.56455	-8.24815	-1.31372	0
1.3260	1.43655	2.17919	-7.33024	-3.45167	0
1.3267	2.34496	3.08719	-7.94218	-4.67155	0
1.3273	1.73232	3.08719	-8.85358	-1.62059	0
1.3280	2.0492	3.39451	-11.9068	-1.62059	0
1.3287	1.43655	3.39451	-13.7361	-5.28276	0
1.3293	1.14079	2.17919	-2.75372	-1.92492	0
1.3300	2.0492	1.56455	1.82279	4.17954	0
1.3307	1.43655	0.642582	-1.52985	4.78822	0
1.3313	-1.3098	-1.80202	24.7119	4.17954	0
1.3320	-2.21821	-3.63198	46.6896	5.70376	0
1.3327	-1.01404	-1.80202	15.2529	6.31497	0
[truncated: 47,140 more rows]
