# Supplementary material for: Identification of Haptic Based Guiding Using Hard Reins
Source: PLoS One. 2015 Jul 22;10(7):e0132020. doi: 10.1371/journal.pone.0132020 (PMC4511788; doi:10.1371/journal.pone.0132020)
Supplement: S4 File — (ZIP) [file pone.0132020.s004.zip › EMGData2/Subject15/T17/t17.txt]

0.0000	-6.49438	-3.92843	81.4546	-3.75519	0
0.0007	-2.2276	-1.1871	28.9707	1.73891	0
0.0013	4.17813	-4.54034	-25.6507	8.45274	0
0.0020	4.17813	-1.1871	-41.7961	12.1119	0
0.0027	-0.398972	6.75544	-57.6686	14.2491	0
0.0033	-0.398972	5.22567	-80.2721	15.4688	0
0.0040	1.44073	3.69591	-92.7791	13.641	0
0.0047	0.210569	8.57892	-101.329	13.0294	0
0.0053	-4.05622	7.35511	-105.604	16.0805	0
0.0060	-8.63332	2.4721	-108.652	19.1316	0
0.0067	-10.4619	4.91972	-110.152	19.4374	0
0.0073	-6.8047	7.66106	-99.783	17.606	0
0.0080	-3.44668	6.14353	-91.5512	14.5549	0
0.0087	-4.05622	5.83758	-83.6376	12.1119	0
0.0093	-3.14745	4.30782	-50.983	8.45274	0
0.0100	0.210569	4.00186	-23.8315	3.87254	0
0.0107	0.210569	7.66106	-14.6445	0.515628	0
0.0113	-2.83714	8.57892	29.2891	-2.84129	0
0.0120	-1.30774	5.53163	79.3625	-8.63765	0
0.0127	3.8789	4.00186	68.038	-12.912	0
0.0133	5.09798	0.954573	45.1616	-13.5201	0
0.0140	2.65982	-3.31653	60.7157	-12.912	0
0.0147	2.05027	-5.15225	76.9066	-12.912	0
0.0153	3.26936	-5.76415	81.1817	-15.3515	0
0.0160	4.17813	-5.15225	86.6848	-17.1828	0
0.0167	3.56859	-2.41091	84.5472	-14.4376	0
0.0173	2.05027	-3.31653	80.545	-10.7748	0
0.0180	0.520881	-4.23439	75.6786	-10.469	0
0.0187	1.44073	-2.41091	62.2621	-8.33183	0
0.0193	1.44073	-4.84629	46.9808	-4.67265	0
0.0200	-1.00851	-6.68201	24.4227	-4.36683	0
0.0207	-1.00851	-0.881144	0.909599	-5.28074	0
0.0213	2.3495	1.26053	-4.86636	-1.618	0
0.0220	6.01783	-3.31653	-23.1948	4.79	0
0.0227	5.40829	-3.31653	-53.7118	9.97829	0
0.0233	1.44073	-2.41091	-41.2048	14.8607	0
0.0240	1.44073	-6.0701	-27.4699	17.606	0
0.0247	5.70752	-8.50549	-75.997	17.3002	0
0.0253	6.01783	-6.98796	-119.339	17.9118	0
0.0260	3.26936	-6.0701	-113.836	19.4374	0
0.0267	4.17813	-4.84629	-108.015	18.8257	0
0.0273	6.01783	-5.15225	-105.923	15.7747	0
0.0280	4.78767	-6.98796	-91.2328	11.8097	0
0.0287	4.78767	-5.4582	-79.3625	9.06082	0
0.0293	3.26936	-0.881144	-60.4429	6.92719	0
0.0300	-0.698202	1.26053	-34.7922	2.65282	0
0.0307	-2.52683	-1.49305	-18.0101	-1.31574	0
0.0313	-2.2276	-4.23439	3.6384	-3.75519	0
0.0320	-2.2276	-4.54034	27.4699	-8.94347	0
0.0327	-2.2276	-4.23439	43.024	-15.3515	0
0.0333	-4.36653	-5.15225	71.4035	-17.1828	0
0.0340	-6.8047	-5.76415	92.4608	-19.0142	0
0.0347	-6.8047	-4.84629	95.1896	-22.9828	0
0.0353	-9.24286	-4.54034	125.434	-24.2025	0
0.0360	-13.2104	-5.4582	154.723	-22.3711	0
0.0367	-10.7723	-5.15225	117.202	-23.5909	0
0.0373	-8.33409	-4.23439	70.4939	-26.0339	0
0.0380	-11.3818	-5.4582	69.5843	-24.8141	0
0.0387	-13.2104	-8.81144	64.9909	-21.7595	0
0.0393	-14.7398	-9.42335	38.4306	-17.7945	0
0.0400	-16.5684	-5.15225	19.238	-11.6887	0
0.0407	-13.5207	-1.49305	3.6384	-6.1982	0
0.0413	-9.55317	-2.41091	-15.5541	-1.31574	0
0.0420	-10.4619	-2.70462	-38.476	2.65282	0
0.0427	-10.4619	-0.881144	-61.9437	5.70391	0
0.0433	-11.0715	-1.799	-76.5882	7.22946	0
0.0440	-13.2104	-2.70462	-91.5512	7.53528	0
0.0447	-12.3017	1.26053	-102.83	8.45274	0
0.0453	-8.02378	4.61377	-92.4608	10.2841	0
0.0460	-4.36653	4.61377	-87.5944	11.5038	0
0.0467	-2.52683	6.44949	-91.8695	12.1119	0
0.0473	-2.83714	7.66106	-60.7157	11.8097	0
0.0480	-1.00851	6.44949	-29.9258	8.755	0
0.0487	6.01783	6.44949	-53.1206	5.70391	0
0.0493	11.2045	7.35511	-70.4939	4.79	0
0.0500	10.2846	7.66106	-43.9336	2.347	0
0.0507	8.14569	9.80273	-20.7389	-1.31574	0
0.0513	6.9266	14.0738	-5.50307	-1.00992	0
0.0520	6.9266	13.156	21.9668	-1.00992	0
0.0527	9.67508	7.96701	43.9336	-4.67265	0
0.0533	9.06554	4.91972	61.0341	-5.28074	0
0.0540	2.95905	0.342667	77.8162	-3.14711	0
0.0547	0.82011	-10.6472	85.1385	-6.80629	0
0.0553	2.3495	-21.9307	92.1424	-10.469	0
0.0560	0.210569	-24.3783	94.9167	-7.11211	0
0.0567	-1.61805	-20.1072	89.0952	-4.36683	0
0.0573	0.82011	-16.1421	93.6887	-5.58656	0
0.0580	4.48844	-14.3064	90.6416	-6.50402	0
0.0587	7.84646	-9.7293	71.4035	-4.67265	0
0.0593	7.53615	-4.54034	77.4978	-1.618	0
0.0600	3.56859	-2.41091	81.4546	1.43309	0
0.0607	4.17813	-0.575191	28.3795	4.17836	0
0.0613	7.84646	3.084	-29.2891	7.53528	0
0.0620	6.01783	7.66106	-46.0712	12.4177	0
0.0627	2.05027	11.9322	-61.6708	16.6921	0
0.0633	3.56859	15.2976	-82.728	19.7432	0
0.0640	8.456	18.039	-93.6887	19.4374	0
0.0647	11.5037	19.8747	-104.968	16.6921	0
0.0653	11.2045	16.8152	-109.561	15.7747	0
0.0660	8.456	10.7206	-106.196	16.6921	0
0.0667	8.75523	9.49678	-107.424	16.3863	0
0.0673	9.67508	9.49678	-99.783	15.1666	0
0.0680	5.70752	6.14353	-88.504	13.9433	0
0.0687	2.95905	5.53163	-79.9538	9.97829	0
0.0693	5.40829	8.27296	-50.983	6.31555	0
0.0700	8.14569	9.80273	-20.466	6.00973	0
0.0707	7.84646	9.80273	-7.64063	4.79	0
0.0713	9.06554	7.66106	32.973	-0.0924574	0
0.0720	11.814	4.30782	81.4546	-3.14711	0
0.0727	13.953	3.69591	71.0852	-3.75519	0
0.0733	15.172	4.30782	48.5271	-7.41793	0
0.0740	16.0808	4.00186	66.2188	-11.6887	0
0.0747	13.953	6.75544	81.773	-13.8259	0
0.0753	9.36477	9.19082	83.5922	-18.1003	0
0.0760	5.09798	6.44949	90.9144	-21.7595	0
0.0767	2.3495	5.22567	89.732	-17.1828	0
0.0773	1.13042	6.75544	81.1817	-9.86094	0
0.0780	1.44073	0.954573	75.0874	-6.1982	0
0.0787	0.82011	-9.7293	62.2621	-3.44937	0
0.0793	-3.44668	-15.2242	45.48	-0.398278	0
0.0800	-9.55317	-14.9183	22.5581	-0.398278	0
0.0807	-12.3017	-13.0825	-1.54632	-0.398278	0
0.0813	-9.55317	-9.7293	-8.23187	2.04117	0
0.0820	-5.88484	-5.4582	-23.1948	4.48418	0
0.0827	-6.19516	-2.70462	-53.1206	7.53528	0
0.0833	-8.33409	1.56648	-46.3896	9.36664	0
0.0840	-4.66576	7.04915	-32.0634	9.06082	0
0.0847	0.82011	8.57892	-74.1778	10.5864	0
0.0853	0.210569	7.35511	-117.793	13.3352	0
0.0860	-1.61805	8.27296	-113.245	13.9433	0
0.0867	0.520881	9.19082	-103.467	13.3352	0
0.0873	-0.0886605	8.57892	-102.239	13.0294	0
0.0880	-4.66576	9.49678	-90.9599	10.2841	0
0.0887	-7.10393	13.7679	-77.8162	6.31555	0
0.0893	-9.24286	15.9095	-58.3053	1.73891	0
0.0900	-9.55317	13.4619	-33.5642	-2.22965	0
0.0907	-6.19516	11.3325	-16.1909	-2.84129	0
0.0913	-3.14745	10.1087	5.50307	-2.53547	0
0.0920	0.520881	7.66106	29.6075	-4.36683	0
0.0927	5.09798	3.38996	48.5271	-6.50402	0
0.0933	5.40829	1.26053	75.0874	-7.41793	0
0.0940	5.09798	2.16615	90.0048	-9.55512	0
0.0947	7.23692	2.4721	92.1424	-12.6062	0
0.0953	6.31706	3.38996	126.343	-12.6062	0
0.0960	4.78767	6.44949	154.723	-12.912	0
0.0967	8.14569	8.27296	116.883	-16.2689	0
0.0973	8.75523	6.14353	71.9948	-18.1003	0
0.0980	5.40829	3.084	68.6747	-15.0457	0
0.0987	6.01783	0.954573	60.3974	-9.86094	0
0.0993	5.09798	-1.49305	35.7018	-5.28074	0
0.1000	2.95905	-5.76415	17.6917	-1.92382	0
0.1007	5.70752	-8.81144	0	0.515628	0
0.1013	6.9266	-8.81144	-17.6917	4.17836	0
0.1020	5.09798	-6.68201	-37.8393	9.97829	0
0.1027	4.78767	-4.54034	-62.2621	15.7747	0
0.1033	4.17813	-5.4582	-75.0874	19.4374	0
0.1040	4.48844	-8.50549	-86.3664	19.4374	0
0.1047	6.9266	-8.81144	-101.329	17.9118	0
0.1053	3.56859	-6.68201	-95.235	17.606	0
0.1060	-0.398972	-6.98796	-89.0952	17.606	0
0.1067	3.26936	-9.42335	-92.4608	16.9979	0
0.1073	3.8789	-10.0353	-60.7157	16.6921	0
0.1080	0.520881	-10.6472	-28.3795	14.8607	0
0.1087	4.17813	-12.7766	-51.2559	10.5864	0
0.1093	7.53615	-13.3885	-68.9931	7.22946	0
0.1100	2.95905	-12.4706	-41.5232	3.87254	0
0.1107	1.73996	-10.9531	-15.8725	0.213363	0
0.1113	3.8789	-10.6472	1.50084	-1.00992	0
0.1120	0.520881	-11.565	26.5603	-4.97492	0
0.1127	-1.61805	-11.565	46.3896	-11.6887	0
0.1133	0.82011	-9.42335	65.3092	-13.5201	0
0.1140	-0.398972	-7.58763	81.773	-12.6062	0
0.1147	-5.88484	-6.37606	87.5944	-15.3515	0
0.1153	-7.10393	-4.84629	96.1446	-18.1003	0
0.1160	-4.05622	-3.01058	98.8734	-18.1003	0
0.1167	-3.75699	-1.799	90.6416	-19.0142	0
0.1173	-5.88484	-2.41091	97.0542	-19.32	0
0.1180	-6.8047	-2.70462	95.1896	-18.7084	0
0.1187	-8.63332	-2.70462	71.9948	-18.1003	0
0.1193	-15.9589	-2.70462	76.9066	-15.3515	0
0.1200	-20.536	-2.41091	83.9105	-13.5201	0
0.1207	-15.9589	-2.10496	31.1083	-13.8259	0
0.1213	-12.6009	-1.49305	-30.1987	-9.86094	0
0.1220	-13.5207	0.342667	-50.6647	-1.618	0
0.1227	-13.2104	1.56648	-64.0813	2.95864	0
0.1233	-11.6921	1.56648	-80.8634	6.00973	0
0.1240	-10.4619	4.91972	-91.2328	11.198	0
0.1247	-10.1627	9.19082	-101.648	13.3352	0
0.1253	-10.1627	9.49678	-104.058	11.5038	0
0.1260	-7.41424	8.27296	-101.921	10.8922	0
0.1267	-1.91728	7.04915	-104.058	9.67247	0
0.1273	-0.698202	4.91972	-93.6887	7.53528	0
0.1280	-1.30774	5.53163	-82.4097	6.92719	0
0.1287	0.82011	7.35511	-73.8595	7.53528	0
0.1293	2.95905	4.91972	-41.2048	7.8411	0
0.1300	5.09798	2.77805	-12.507	7.8411	0
0.1307	8.14569	4.91972	-3.68388	4.17836	0
0.1313	6.9266	4.91972	42.1144	-2.53547	0
0.1320	4.78767	0.0367143	93.3704	-7.11211	0
0.1327	7.23692	-3.31653	76.9066	-7.11211	0
0.1333	9.67508	-5.15225	50.6647	-6.50402	0
0.1340	7.23692	-9.42335	71.9948	-9.2493	0
0.1347	3.56859	-12.7766	89.4136	-13.5201	0
0.1353	0.82011	-12.7766	88.1856	-14.7434	0
0.1360	-1.61805	-9.7293	92.4608	-14.1318	0
0.1367	-4.05622	-7.58763	90.3232	-15.6573	0
0.1373	-6.8047	-9.11739	82.6826	-19.0142	0
0.1380	-8.94363	-9.42335	76.9066	-17.4887	0
0.1387	-9.24286	-6.0701	62.2621	-10.7748	0
0.1393	-8.63332	-6.0701	43.6153	-5.28074	0
0.1400	-8.02378	-10.6472	21.0572	-1.92382	0
0.1407	-7.41424	-11.565	-1.22796	2.65282	0
0.1413	-8.02378	-9.11739	-9.14147	8.755	0
0.1420	-5.88484	-6.68201	-27.7883	11.8097	0
0.1427	-1.30774	-4.23439	-57.3957	12.1119	0
0.1433	-1.61805	-4.23439	-45.7983	13.0294	0
0.1440	-4.97607	-4.54034	-30.1987	14.8607	0
0.1447	-2.2276	-2.41091	-76.5882	14.8607	0
0.1453	2.95905	-0.269239	-121.477	15.7747	0
0.1460	2.95905	2.16615	-114.428	19.4374	0
0.1467	3.26936	8.27296	-105.286	19.4374	0
0.1473	6.9266	11.0265	-105.604	16.6921	0
0.1480	9.06554	7.66106	-93.3704	13.9433	0
0.1487	8.456	4.91972	-76.9066	12.1119	0
0.1493	7.53615	5.22567	-54.9398	7.8411	0
0.1500	6.62738	7.66106	-32.0634	2.95864	0
0.1507	4.17813	9.19082	-18.6013	-0.398278	0
0.1513	1.44073	7.35511	4.86636	-1.618	0
0.1520	-1.00851	4.00186	31.1083	-1.618	0
0.1527	-2.52683	3.084	44.5704	-2.53547	0
0.1533	-2.2276	1.87243	68.6747	-6.80629	0
0.1540	-0.698202	0.64862	90.0048	-11.6887	0
0.1547	-1.30774	1.56648	93.3704	-11.6887	0
0.1553	-4.97607	2.16615	120.84	-10.7748	0
0.1560	-7.41424	1.87243	149.538	-15.3515	0
0.1567	-4.36653	2.77805	117.202	-20.5398	0
0.1573	-1.30774	3.084	72.6315	-19.0142	0
0.1580	-1.30774	3.38996	65.9005	-16.2689	0
0.1587	0.520881	4.61377	56.4406	-15.6573	0
0.1593	0.210569	3.38996	32.6546	-9.86094	0
0.1600	-4.66576	0.954573	14.9629	-1.618	0
0.1607	-5.88484	1.26053	-2.77428	1.43309	0
0.1613	-3.75699	0.64862	-21.3756	4.48418	0
0.1620	-4.97607	0.0367143	-41.7961	9.36664	0
0.1627	-7.72455	4.00186	-66.5372	9.97829	0
0.1633	-9.55317	7.96701	-81.1817	9.97829	0
0.1640	-11.3818	7.35511	-93.0975	13.9433	0
0.1647	-11.3818	7.66106	-105.604	16.0805	0
0.1653	-10.4619	9.19082	-96.463	14.2491	0
0.1660	-9.55317	8.57892	-88.8224	14.5549	0
0.1667	-7.72455	8.57892	-95.235	15.1666	0
0.1673	-6.49438	9.49678	-66.8555	13.9433	0
0.1680	-4.05622	7.04915	-30.1987	12.1119	0
0.1687	0.520881	4.00186	-48.5271	9.67247	0
0.1693	2.3495	1.87243	-67.7651	5.70391	0
0.1700	2.3495	-4.84629	-43.3424	-0.704099	0
0.1707	3.8789	-15.2242	-20.7389	-5.58656	0
0.1713	3.26936	-18.2715	-4.59348	-4.06101	0
0.1720	0.520881	-10.9531	23.786	-1.31574	0
0.1727	-0.698202	-7.89358	44.8432	-5.28074	0
0.1733	-3.14745	-18.5775	60.3974	-11.6887	0
0.1740	-3.75699	-31.097	76.9066	-15.6573	0
0.1747	-0.398972	-32.6146	84.2289	-18.1003	0
0.1753	-1.00851	-25.9081	90.0048	-18.1003	0
0.1760	-3.44668	-17.3536	92.4608	-17.1828	0
0.1767	-0.398972	-8.19954	87.8673	-17.4887	0
0.1773	4.48844	-0.575191	93.052	-16.877	0
0.1780	7.53615	4.91972	88.1856	-13.2179	0
0.1787	9.67508	9.19082	64.9909	-9.2493	0
0.1793	6.01783	11.3325	71.0852	-6.80629	0
0.1800	1.44073	13.4619	76.9066	-5.28074	0
0.1807	6.01783	18.6509	23.5131	-4.36683	0
0.1813	13.0331	25.0637	-34.2009	-1.618	0
0.1820	17.0007	27.805	-50.3463	1.12727	0
0.1827	21.877	26.2752	-68.3564	5.09582	0
0.1833	24.3262	21.3922	-89.0952	12.1119	0
0.1840	21.5778	14.6857	-92.7791	19.4374	0
0.1847	20.0484	10.4146	-99.783	24.014	0
0.1853	18.2197	8.57892	-107.105	27.0687	0
0.1860	14.5625	6.75544	-105.286	29.5081	0
0.1867	14.8617	7.35511	-104.377	28.2884	0
0.1873	13.3323	11.3325	-97.6455	24.014	0
0.1880	6.9266	11.3325	-86.0481	19.4374	0
0.1887	5.09798	8.57892	-73.8595	16.3863	0
0.1893	7.23692	10.4146	-42.7512	11.8097	0
0.1900	4.78767	13.156	-13.1437	6.62137	0
0.1907	2.95905	7.04915	0.909599	2.95864	0
0.1913	4.78767	0.342667	44.252	-1.31574	0
0.1920	2.95905	-0.575191	93.052	-6.50402	0
0.1927	0.520881	-1.799	79.9538	-7.41793	0
0.1933	2.05027	-4.84629	53.7118	-8.63765	0
0.1940	1.73996	-6.0701	69.9027	-15.3515	0
0.1947	-2.83714	-10.6472	88.8224	-18.7084	0
0.1953	-5.2753	-16.1421	91.5512	-15.3515	0
0.1960	-5.88484	-12.4706	95.8263	-15.3515	0
0.1967	-7.72455	-8.19954	93.3704	-18.1003	0
0.1973	-8.63332	-8.81144	86.0481	-16.2689	0
0.1980	-7.72455	-3.92843	77.4978	-14.4376	0
0.1987	-7.41424	4.30782	62.2621	-13.5201	0
0.1993	-8.94363	5.22567	44.252	-9.2493	0
0.2000	-9.8524	4.91972	21.6485	-6.1982	0
0.2007	-9.55317	5.83758	0	-4.67265	0
0.2013	-7.41424	3.38996	-7.32227	0.821448	0
0.2020	-3.44668	0.954573	-27.1515	7.22946	0
0.2027	-2.83714	0.342667	-54.0302	11.198	0
0.2033	-5.88484	0.0367143	-39.9769	14.2491	0
0.2040	-6.8047	1.26053	-28.6979	13.9433	0
0.2047	-3.75699	2.16615	-75.997	13.0294	0
0.2053	-2.83714	0.342667	-118.111	13.9433	0
0.2060	-3.75699	-1.799	-114.155	13.641	0
0.2067	-2.52683	-3.31653	-106.514	11.198	0
0.2073	-0.398972	-4.23439	-99.783	13.0294	0
0.2080	0.210569	-0.269239	-84.5472	15.1666	0
0.2087	-0.698202	2.77805	-72.6315	11.8097	0
0.2093	-2.83714	1.26053	-52.211	6.31555	0
0.2100	-4.05622	2.4721	-27.1515	2.04117	0
0.2107	-2.2276	4.91972	-11.0061	-1.31574	0
0.2113	-1.30774	1.26053	12.8253	-4.97492	0
0.2120	-3.44668	-1.49305	35.7018	-9.2493	0
0.2127	-4.66576	0.342667	49.4367	-13.5201	0
0.2133	-4.36653	0.64862	76.9066	-15.3515	0
0.2140	-4.97607	0.64862	96.7359	-14.4376	0
0.2147	-4.97607	3.69591	96.4175	-13.8259	0
0.2153	-3.75699	4.00186	126.662	-17.7945	0
0.2160	-3.14745	0.342667	155.951	-21.7595	0
0.2167	-2.52683	-0.881144	118.111	-19.9317	0
0.2173	-1.91728	-0.269239	72.3131	-14.4376	0
0.2180	-1.30774	-2.41091	69.9027	-10.7748	0
0.2187	-1.30774	-5.15225	60.1245	-8.02957	0
0.2193	-2.2276	-6.0701	32.973	-4.97492	0
0.2200	-1.30774	-6.0701	16.4637	-3.14711	0
0.2207	-0.398972	-7.29392	-1.8192	-0.398278	0
0.2213	-0.398972	-8.19954	-23.8315	3.87254	0
0.2220	2.05027	-7.89358	-42.1144	9.06082	0
0.2227	4.17813	-5.15225	-62.2621	13.3352	0
0.2233	3.56859	-1.799	-77.225	14.5549	0
0.2240	4.78767	-0.269239	-89.732	13.9433	0
0.2247	6.62738	-1.49305	-100.101	16.0805	0
0.2253	2.95905	-1.49305	-94.5983	18.5235	0
0.2260	-0.698202	-0.881144	-92.4608	16.9979	0
0.2267	-0.0886605	-3.92843	-96.1446	15.1666	0
0.2273	-1.30774	-7.89358	-62.5804	13.9433	0
0.2280	-5.88484	-8.81144	-26.8787	11.198	0
0.2287	-7.10393	-8.50549	-45.7983	8.45274	0
0.2293	-6.49438	-8.81144	-62.2621	8.45274	0
0.2300	-6.19516	-6.68201	-35.7018	4.48418	0
0.2307	-6.49438	-5.4582	-12.8253	-4.06101	0
0.2313	-5.88484	-6.37606	1.8192	-8.94347	0
0.2320	-4.05622	-5.15225	29.6075	-9.2493	0
0.2327	-4.36653	-3.31653	52.8022	-11.9946	0
0.2333	-6.49438	-3.92843	67.7651	-14.4376	0
0.2340	-5.88484	-4.23439	79.6354	-12.6062	0
0.2347	-4.97607	-3.31653	85.7297	-12.912	0
0.2353	-7.41424	-3.62248	94.28	-15.9631	0
0.2360	-8.02378	-3.31653	95.5079	-16.5748	0
0.2367	-5.88484	-3.31653	88.504	-16.877	0
0.2373	-4.66576	-3.31653	94.28	-17.4887	0
0.2380	-3.14745	-1.1871	88.8224	-17.1828	0
0.2387	-1.30774	3.38996	63.1717	-18.1003	0
0.2393	-1.30774	6.75544	66.8101	-16.5748	0
0.2400	-0.0886605	8.27296	74.1323	-8.94347	0
0.2407	3.26936	9.80273	21.9668	-2.53547	0
0.2413	3.56859	10.7206	-39.0673	-0.704099	0
0.2420	2.3495	10.4146	-56.1677	5.39809	0
0.2427	2.95905	9.19082	-68.6747	12.7236	0
0.2433	5.09798	7.35511	-89.732	13.9433	0
0.2440	6.62738	5.83758	-99.5101	13.9433	0
0.2447	7.23692	6.44949	-105.286	15.7747	0
0.2453	6.9266	6.44949	-108.97	15.4688	0
0.2460	6.9266	2.4721	-108.97	17.3002	0
0.2467	8.75523	-0.881144	-107.105	20.9629	0
0.2473	9.06554	0.0367143	-95.8263	19.7432	0
0.2480	4.17813	-0.269239	-85.4568	16.6921	0
0.2487	1.13042	-2.10496	-75.6786	15.7747	0
0.2493	2.95905	2.16615	-44.5704	12.1119	0
0.2500	2.95905	7.35511	-16.7821	6.62137	0
0.2507	-0.698202	4.00186	-2.45592	3.87254	0
0.2513	-3.14745	-0.575191	43.3424	-1.618	0
0.2520	-4.05622	0.64862	89.0952	-9.55512	0
0.2527	-3.14745	0.64862	74.1323	-12.912	0
0.2533	0.210569	-2.10496	52.4839	-13.2179	0
0.2540	4.17813	-1.49305	70.8123	-14.7434	0
0.2547	5.09798	-0.575191	86.6848	-16.5748	0
0.2553	4.48844	-3.31653	86.3664	-18.4026	0
0.2560	2.3495	-3.01058	87.8673	-18.4026	0
0.2567	-1.61805	1.26053	85.7297	-15.0457	0
0.2573	-4.36653	1.56648	81.4546	-12.912	0
0.2580	-4.05622	0.0367143	74.1323	-12.912	0
0.2587	-2.2276	2.77805	54.3031	-11.0807	0
0.2593	-3.14745	4.91972	35.3834	-9.86094	0
0.2600	-8.33409	4.00186	15.5541	-8.02957	0
0.2607	-11.0715	4.30782	-7.32227	-2.53547	0
0.2613	-7.72455	4.30782	-18.0101	3.57028	0
0.2620	-4.05622	2.4721	-35.3834	6.62137	0
0.2627	-3.44668	2.77805	-61.3525	10.5864	0
0.2633	-3.14745	3.38996	-50.0734	13.3352	0
0.2640	-3.14745	0.342667	-36.6114	13.641	0
0.2647	-0.398972	-0.575191	-79.3625	14.8607	0
0.2653	6.01783	2.16615	-119.021	16.3863	0
0.2660	7.84646	1.26053	-112.608	17.606	0
0.2667	5.09798	-2.70462	-105.286	19.4374	0
0.2673	6.9266	-4.54034	-102.557	19.1316	0
0.2680	9.98539	-8.19954	-86.9577	16.3863	0
0.2687	8.75523	-13.0825	-72.0403	14.8607	0
0.2693	7.84646	-11.565	-52.8022	12.1119	0
0.2700	9.36477	-10.3412	-28.6979	6.92719	0
0.2707	11.814	-17.0599	-10.0965	4.17836	0
0.2713	13.0331	-21.331	12.1886	1.12727	0
0.2720	6.01783	-15.8361	32.0179	-4.67265	0
0.2727	-4.05622	-9.42335	48.2088	-10.7748	0
0.2733	-4.05622	-5.15225	78.1346	-15.0457	0
0.2740	-1.00851	-0.881144	94.28	-16.2689	0
0.2747	-3.44668	-0.575191	92.4608	-16.877	0
0.2753	-4.05622	-0.269239	125.434	-19.9317	0
0.2760	-1.61805	4.00186	153.813	-21.4572	0
0.2767	-0.0886605	6.75544	112.927	-17.7945	0
0.2773	2.65982	7.96701	67.7651	-15.3515	0
0.2780	3.56859	9.80273	64.6725	-16.5748	0
0.2787	-0.698202	7.66106	54.0302	-14.4376	0
0.2793	-2.52683	3.084	30.1987	-11.0807	0
0.2800	0.520881	3.084	15.2358	-8.02957	0
0.2807	2.95905	3.084	-4.59348	-2.53547	0
0.2813	3.26936	0.342667	-26.5603	2.95864	0
0.2820	3.8789	0.0367143	-45.7983	4.79	0
0.2827	6.01783	0.64862	-66.8555	7.22946	0
0.2833	7.23692	0.342667	-77.8162	11.5038	0
0.2840	5.09798	0.342667	-87.276	12.4177	0
0.2847	4.48844	-2.10496	-101.329	11.8097	0
0.2853	6.9266	-5.4582	-96.7359	13.9433	0
0.2860	7.23692	-3.62248	-90.6416	14.8607	0
0.2867	5.09798	-0.575191	-93.3704	11.5038	0
0.2873	3.8789	0.0367143	-63.1717	9.36664	0
0.2880	5.09798	2.16615	-27.1515	9.67247	0
0.2887	9.36477	4.61377	-42.1144	7.53528	0
0.2893	11.2045	4.00186	-57.6686	3.87254	0
0.2900	6.01783	4.91972	-34.7922	2.04117	0
0.2907	3.56859	4.30782	-12.8253	0.213363	0
0.2913	5.09798	-0.269239	5.18472	-3.44937	0
0.2920	2.3495	-0.269239	32.6546	-7.41793	0
0.2927	-1.61805	5.53163	51.8926	-11.6887	0
0.2933	-3.14745	6.14353	67.4468	-15.6573	0
0.2940	-4.97607	3.38996	83.3193	-19.0142	0
0.2947	-5.58561	5.83758	89.4136	-22.3711	0
0.2953	-1.61805	8.88487	96.1446	-23.5909	0
0.2960	0.82011	5.22567	97.9638	-20.8456	0
0.2967	-0.698202	0.64862	90.0048	-18.4026	0
0.2973	-4.05622	0.342667	94.28	-19.0142	0
0.2980	-6.49438	1.87243	88.1856	-17.1828	0
0.2987	-7.41424	2.16615	62.8533	-11.6887	0
0.2993	-11.3818	1.26053	67.7651	-5.28074	0
0.3000	-17.178	-0.575191	74.4507	-0.704099	0
0.3007	-18.7074	0.0367143	20.4205	3.26446	0
0.3013	-17.178	0.342667	-39.3856	7.8411	0
0.3020	-15.6597	-3.31653	-54.9398	13.3352	0
0.3027	-13.82	-3.31653	-68.038	16.6921	0
0.3033	-14.1303	2.77805	-88.8224	16.6921	0
0.3040	-13.82	6.75544	-96.463	16.6921	0
0.3047	-8.33409	7.04915	-102.83	17.3002	0
0.3053	-4.66576	8.88487	-107.424	18.8257	0
0.3060	-4.97607	9.80273	-106.832	21.2688	0
0.3067	-2.52683	10.4146	-105.286	20.3548	0
0.3073	-1.30774	11.3325	-95.235	13.641	0
0.3080	-1.91728	8.88487	-84.5472	9.06082	0
0.3087	0.520881	6.75544	-70.8123	9.36664	0
0.3093	2.95905	6.44949	-35.7018	8.755	0
0.3100	4.78767	0.64862	-9.45983	5.09582	0
0.3107	11.5037	-7.29392	0.31836	2.95864	0
0.3113	15.172	-7.58763	47.2992	2.65282	0
0.3120	9.67508	-5.15225	96.1446	0.515628	0
0.3127	6.01783	-5.15225	79.0442	-3.44937	0
0.3133	7.23692	-5.76415	57.6686	-7.11211	0
0.3140	6.9266	-6.0701	77.4978	-9.2493	0
0.3147	4.48844	-7.89358	87.8673	-11.6887	0
0.3153	2.05027	-6.98796	84.2289	-14.1318	0
0.3160	0.210569	-6.0701	90.9144	-13.2179	0
0.3167	1.13042	-6.68201	89.732	-11.0807	0
0.3173	2.3495	-6.68201	81.4546	-11.9946	0
0.3180	2.05027	-5.15225	74.1323	-12.3004	0
0.3187	1.44073	-4.23439	55.8494	-9.55512	0
0.3193	-0.0886605	-3.62248	34.7922	-8.02957	0
0.3200	-0.698202	-3.92843	15.5541	-5.28074	0
0.3207	1.13042	-3.01058	-3.95676	0.821448	0
0.3213	-0.398972	-0.881144	-15.2813	5.70391	0
0.3220	-4.97607	-1.49305	-36.6114	8.45274	0
0.3227	-4.05622	-3.31653	-64.0813	11.198	0
0.3233	-2.2276	-0.575191	-51.5743	12.7236	0
0.3240	-4.97607	1.87243	-37.521	14.2491	0
0.3247	-3.44668	-0.881144	-78.1346	16.0805	0
0.3253	0.520881	-3.92843	-115.974	16.3863	0
0.3260	-2.52683	-4.23439	-110.789	16.6921	0
0.3267	-3.14745	-2.41091	-103.149	16.0805	0
0.3273	2.65982	-1.799	-97.9638	12.1119	0
0.3280	3.56859	-10.6472	-83.3193	9.36664	0
0.3287	0.82011	-23.4605	-68.6747	9.36664	0
0.3293	2.3495	-24.0724	-46.7079	5.70391	0
0.3300	2.3495	-17.3536	-23.1948	1.12727	0
0.3307	0.520881	-17.9655	-8.23187	0.515628	0
0.3313	-0.698202	-17.0599	18.0101	-3.44937	0
0.3320	-4.05622	-8.50549	43.6153	-9.86094	0
0.3327	-8.63332	-3.31653	54.9398	-12.6062	0
0.3333	-9.24286	0.342667	79.3625	-15.3515	0
0.3340	-8.63332	8.27296	100.101	-19.9317	0
0.3347	-9.55317	10.4146	99.1918	-20.5398	0
0.3353	-11.6921	7.96701	124.206	-19.0142	0
0.3360	-11.9913	10.4146	151.676	-19.9317	0
0.3367	-8.33409	12.2381	114.428	-20.5398	0
0.3373	-5.58561	10.4146	65.9005	-19.0142	0
0.3380	-6.19516	14.0738	60.3974	-15.3515	0
0.3387	-5.58561	18.3449	51.5743	-10.7748	0
0.3393	-4.05622	15.2976	25.3323	-4.97492	0
0.3400	-4.66576	14.0738	8.55023	-1.92382	0
0.3407	-2.52683	14.9917	-8.23187	-2.22965	0
0.3413	0.520881	11.9322	-30.1987	0.213363	0
0.3420	0.520881	9.49678	-49.4367	6.31555	0
0.3427	2.3495	10.4146	-67.4468	9.36664	0
0.3433	6.9266	8.88487	-77.8162	12.1119	0
0.3440	6.9266	6.44949	-90.0503	18.8257	0
0.3447	5.09798	4.91972	-102.557	23.1001	0
0.3453	6.31706	1.87243	-93.6887	20.6571	0
0.3460	8.75523	0.0367143	-86.6848	20.6571	0
0.3467	9.98539	2.16615	-91.5512	20.6571	0
0.3473	8.14569	4.00186	-59.5333	16.3863	0
0.3480	7.84646	4.91972	-21.9668	12.4177	0
0.3487	10.5949	7.04915	-41.2048	9.36664	0
0.3493	9.98539	8.27296	-58.8965	5.09582	0
0.3500	6.9266	6.44949	-31.745	3.87254	0
0.3507	6.9266	3.38996	-7.32227	2.95864	0
0.3513	4.78767	0.954573	10.0511	-1.618	0
0.3520	-0.398972	-0.575191	37.8393	-5.28074	0
0.3527	1.73996	-1.799	56.759	-7.11211	0
0.3533	6.01783	-2.41091	68.9476	-11.6887	0
0.3540	3.26936	-2.41091	82.4097	-15.6573	0
0.3547	-0.0886605	-1.799	88.8224	-16.2689	0
0.3553	0.520881	-1.799	97.0542	-16.2689	0
0.3560	-1.00851	-3.31653	99.1918	-17.4887	0
0.3567	-3.14745	-4.23439	89.732	-15.6573	0
0.3573	-0.398972	-4.23439	92.1424	-13.2179	0
0.3580	3.26936	-6.98796	88.504	-13.5201	0
0.3587	1.73996	-10.3412	65.9005	-11.9946	0
0.3593	-1.30774	-7.29392	69.266	-5.58656	0
0.3600	-2.2276	-2.41091	74.1323	0.213363	0
0.3607	-1.61805	-3.62248	21.3756	2.04117	0
0.3613	-1.61805	-7.29392	-38.476	4.17836	0
0.3620	-1.30774	-7.89358	-58.5782	8.755	0
0.3627	-1.91728	-6.68201	-73.5411	13.0294	0
0.3633	-2.83714	-4.54034	-90.9599	15.4688	0
0.3640	-1.61805	-3.62248	-97.3726	15.7747	0
0.3647	1.44073	-4.23439	-105.286	15.7747	0
0.3653	2.05027	-3.62248	-110.471	16.6921	0
0.3660	0.210569	-2.70462	-108.015	15.7747	0
0.3667	1.44073	-3.92843	-104.377	14.8607	0
0.3673	2.95905	-3.31653	-94.9167	16.9979	0
0.3680	-2.52683	0.0367143	-85.7752	18.5235	0
0.3687	-10.4619	0.64862	-72.9499	15.7747	0
0.3693	-11.0715	1.26053	-37.521	11.198	0
0.3700	-7.72455	4.30782	-10.0965	6.31555	0
0.3707	-8.63332	4.91972	0.909599	2.65282	0
0.3713	-11.6921	3.69591	46.0712	-1.31574	0
0.3720	-11.3818	4.91972	94.5983	-6.1982	0
0.3727	-8.63332	7.04915	81.4546	-11.9946	0
0.3733	-4.36653	8.27296	58.5782	-16.2689	0
0.3740	-2.83714	6.44949	73.2227	-17.4887	0
0.3747	-3.75699	0.954573	85.4568	-17.4887	0
0.3753	-2.2276	-3.31653	86.6848	-17.1828	0
0.3760	1.44073	-4.84629	93.052	-14.4376	0
0.3767	2.95905	-7.58763	89.4136	-13.5201	0
0.3773	1.44073	-11.871	77.8162	-17.4887	0
0.3780	3.56859	-15.5302	67.7651	-18.1003	0
0.3787	6.01783	-17.3536	50.3463	-10.7748	0
0.3793	3.8789	-16.1421	30.1987	-4.36683	0
0.3800	-0.698202	-11.871	7.91351	-2.22965	0
0.3807	-3.14745	-6.98796	-12.2341	0.821448	0
0.3813	-4.66576	-1.1871	-19.8293	4.79	0
0.3820	-7.10393	3.084	-40.8865	8.45274	0
0.3827	-7.10393	5.22567	-68.6747	10.8922	0
0.3833	-5.88484	11.9322	-53.7118	10.5864	0
0.3840	-5.88484	21.0985	-37.8393	10.8922	0
0.3847	-3.44668	23.5339	-80.5905	12.4177	0
0.3853	2.95905	20.4866	-119.931	12.1119	0
0.3860	6.9266	18.6509	-112.927	11.198	0
0.3867	5.70752	16.8152	-105.286	12.1119	0
0.3873	4.48844	13.7679	-103.149	10.8922	0
0.3880	3.56859	11.3325	-87.276	9.36664	0
0.3887	1.44073	8.57892	-70.1756	9.67247	0
0.3893	0.82011	6.75544	-48.8455	7.8411	0
0.3900	3.56859	5.83758	-23.8315	4.79	0
0.3907	8.14569	2.77805	-5.82143	2.95864	0
0.3913	11.5037	-1.49305	16.7821	-3.44937	0
0.3920	9.67508	-2.70462	40.2952	-12.6062	0
0.3927	5.40829	-4.54034	57.6686	-14.4376	0
0.3933	6.62738	-9.7293	84.2289	-13.5201	0
0.3940	10.8942	-9.7293	99.1918	-16.5748	0
0.3947	10.5949	-5.76415	98.2822	-18.1003	0
0.3953	6.31706	-6.0701	126.343	-15.9631	0
0.3960	3.56859	-7.29392	151.039	-16.5748	0
0.3967	3.56859	-3.92843	113.518	-17.4887	0
0.3973	5.40829	-0.575191	68.6747	-14.7434	0
0.3980	8.14569	0.342667	61.9437	-12.3004	0
0.3987	8.75523	1.26053	47.8904	-10.469	0
0.3993	6.01783	0.0367143	21.9668	-5.58656	0
0.4000	2.65982	-1.49305	7.00391	-0.0924574	0
0.4007	0.520881	1.56648	-9.45983	1.12727	0
0.4013	-1.61805	6.14353	-30.8354	1.43309	0
0.4020	-4.05622	7.96701	-49.4367	6.31555	0
0.4027	-2.2276	7.35511	-68.038	14.8607	0
0.4033	1.13042	6.44949	-80.8634	20.049	0
0.4040	-1.00851	4.30782	-92.4608	20.9629	0
0.4047	-4.05622	2.16615	-101.648	21.2688	0
0.4053	-0.398972	1.26053	-93.3704	18.5235	0
0.4060	5.70752	1.26053	-89.0952	13.641	0
0.4067	5.70752	1.56648	-91.5512	11.8097	0
0.4073	2.65982	1.26053	-58.5782	12.1119	0
0.4080	3.56859	-0.575191	-23.5131	11.198	0
0.4087	6.9266	-3.92843	-40.2952	10.2841	0
0.4093	7.84646	-5.76415	-55.8494	8.14692	0
0.4100	6.01783	-5.76415	-30.1987	3.87254	0
0.4107	6.9266	-7.58763	-4.59348	2.04117	0
0.4113	6.01783	-11.565	12.507	0.515628	0
0.4120	2.3495	-12.7766	37.521	-6.1982	0
0.4127	1.73996	-10.0353	56.759	-10.7748	0
0.4133	3.8789	-8.19954	70.8123	-10.469	0
0.4140	2.3495	-8.81144	83.3193	-12.6062	0
0.4147	0.520881	-6.98796	90.0048	-18.1003	0
0.4153	-0.698202	-2.10496	96.1446	-20.5398	0
0.4160	-4.97607	-1.1871	95.5079	-18.4026	0
0.4167	-5.88484	-3.31653	89.732	-16.2689	0
0.4173	-3.14745	-1.49305	94.28	-14.4376	0
0.4180	-6.19516	0.64862	84.2289	-11.9946	0
0.4187	-13.2104	-2.10496	56.759	-11.6887	0
0.4193	-14.7398	-6.0701	61.6253	-10.7748	0
0.4200	-14.1303	-6.98796	68.9476	-6.80629	0
0.4207	-12.9112	-7.29392	17.3733	-2.84129	0
0.4213	-7.72455	-5.15225	-42.1144	-0.704099	0
0.4220	-4.36653	-0.575191	-59.5333	2.04117	0
0.4227	-4.36653	0.342667	-70.1756	5.70391	0
0.4233	-3.75699	-0.575191	-88.8224	7.22946	0
0.4240	-4.05622	0.954573	-98.2822	10.5864	0
0.4247	-4.66576	0.954573	-104.377	13.9433	0
0.4253	-1.91728	-0.269239	-107.105	14.8607	0
0.4260	1.73996	1.26053	-106.196	15.7747	0
0.4267	2.3495	2.77805	-102.83	16.3863	0
0.4273	2.95905	2.77805	-90.0503	13.0294	0
0.4280	4.17813	1.26053	-79.9538	10.2841	0
0.4287	4.17813	-1.1871	-68.6747	8.45274	0
0.4293	4.17813	-0.269239	-33.8826	4.79	0
0.4300	5.40829	1.26053	-6.09431	0.515628	0
0.4307	7.53615	-3.31653	4.27512	-1.618	0
0.4313	6.9266	-6.37606	50.028	-4.36683	0
0.4320	5.40829	-4.23439	98.2822	-6.80629	0
0.4327	6.9266	-4.23439	82.0913	-7.72375	0
0.4333	8.14569	-6.68201	58.3053	-9.86094	0
0.4340	6.01783	-5.4582	76.2699	-12.6062	0
0.4347	5.40829	-5.4582	89.732	-15.0457	0
0.4353	5.40829	-7.58763	88.8224	-15.9631	0
0.4360	2.95905	-6.0701	90.6416	-15.3515	0
0.4367	2.3495	-3.62248	84.2289	-13.5201	0
0.4373	0.82011	-3.92843	77.8162	-13.5201	0
0.4380	-4.97607	-5.15225	71.7219	-13.2179	0
0.4387	-5.2753	-6.37606	50.9376	-9.55512	0
0.4393	-0.698202	-7.58763	28.3795	-4.67265	0
0.4400	-3.75699	-7.89358	9.14147	-0.704099	0
0.4407	-8.63332	-7.89358	-11.0061	3.57028	0
0.4413	-4.36653	-6.68201	-21.3756	8.45274	0
0.4420	-0.398972	-5.15225	-40.2952	11.198	0
0.4427	-2.52683	-5.15225	-66.8555	12.4177	0
0.4433	-4.66576	-6.98796	-54.0302	14.2491	0
0.4440	-4.05622	-9.7293	-36.9297	16.6921	0
0.4447	-2.2276	-10.0353	-79.3625	17.9118	0
0.4453	0.520881	-6.98796	-123.296	17.606	0
0.4460	-0.398972	-3.92843	-115.974	17.606	0
0.4467	-2.52683	-2.41091	-103.149	18.8257	0
0.4473	-2.83714	0.954573	-100.693	19.1316	0
0.4480	-2.83714	3.38996	-85.7752	16.3863	0
0.4487	-2.2276	1.26053	-63.8084	11.198	0
0.4493	0.520881	0.954573	-41.2048	6.92719	0
0.4500	1.44073	5.83758	-21.9668	4.48418	0
0.4507	0.82011	8.57892	-6.41267	0.213363	0
0.4513	1.73996	8.57892	19.238	-5.89238	0
0.4520	-1.30774	9.19082	41.7961	-8.94347	0
0.4527	-7.72455	8.88487	54.9398	-11.3865	0
0.4533	-8.33409	7.96701	82.4097	-16.2689	0
0.4540	-3.44668	7.66106	102.512	-19.0142	0
0.4547	-4.05622	8.88487	100.101	-18.1003	0
0.4553	-8.94363	9.80273	124.524	-17.1828	0
0.4560	-10.7723	5.83758	151.676	-16.2689	0
0.4567	-8.02378	-0.575191	114.428	-14.4376	0
0.4573	-6.19516	0.0367143	66.2188	-11.6887	0
0.4580	-5.58561	4.30782	61.6253	-10.1632	0
0.4587	-4.66576	2.16615	50.3463	-10.1632	0
0.4593	-4.97607	-0.881144	21.0572	-9.86094	0
0.4600	-8.94363	1.87243	6.73103	-6.80629	0
0.4607	-11.0715	2.16615	-11.0061	-3.14711	0
0.4613	-8.33409	-4.23439	-36.0201	1.43309	0
0.4620	-8.33409	-8.19954	-54.0302	6.92719	0
0.4627	-12.6009	-6.37606	-78.1346	9.06082	0
0.4633	-16.5684	-3.31653	-90.0503	8.755	0
0.4640	-20.536	-1.49305	-65.9459	11.198	0
0.4647	-22.0654	-0.575191	-50.6647	10.8922	0
0.4653	-14.4295	3.69591	-75.997	7.22946	0
0.4660	-6.49438	12.2381	-106.832	7.53528	0
0.4667	-4.66576	18.039	-104.377	7.53528	0
0.4673	-2.2276	20.1806	-64.0813	4.79	0
0.4680	3.8789	22.0041	-31.4267	8.14692	0
0.4687	8.75523	14.6857	-43.9336	8.45274	0
0.4693	11.5037	-2.10496	-60.4429	-2.53547	0
0.4700	12.1132	-12.4706	-40.6136	-8.63765	0
0.4707	11.2045	-12.4706	-11.9157	-5.28074	0
0.4713	10.5949	-12.4706	9.14147	-5.89238	0
0.4720	9.67508	-13.3885	32.0179	-8.63765	0
0.4727	9.06554	-8.19954	52.4839	-8.02957	0
0.4733	11.5037	0.0367143	68.9476	-8.63765	0
0.4740	14.2522	4.00186	79.9538	-8.63765	0
0.4747	14.2522	4.00186	85.1385	-6.50402	0
0.4753	13.3323	6.44949	90.9144	-8.63765	0
0.4760	12.1132	9.80273	87.8673	-10.7748	0
0.4767	7.23692	11.6384	80.8634	-8.94347	0
0.4773	3.26936	15.2976	88.1856	-8.94347	0
0.4780	3.26936	19.8747	79.6354	-8.94347	0
0.4787	3.56859	19.5687	50.3463	-4.36683	0
0.4793	1.73996	14.9917	54.9398	-0.398278	0
0.4800	-0.398972	10.4146	62.8533	-0.704099	0
0.4807	0.520881	6.44949	9.14147	-0.704099	0
0.4813	4.78767	5.53163	-51.5743	3.87254	0
0.4820	8.456	6.44949	-68.038	10.8922	0
0.4827	8.14569	4.61377	-77.8162	14.2491	0
0.4833	7.23692	3.084	-91.2328	13.0294	0
0.4840	7.53615	4.61377	-97.0542	13.641	0
0.4847	7.84646	4.00186	-107.105	17.606	0
0.4853	7.84646	0.342667	-112.608	17.9118	0
0.4860	8.456	-0.575191	-107.742	15.1666	0
0.4867	6.9266	1.87243	-102.557	15.1666	0
0.4873	5.09798	4.00186	-90.6416	14.5549	0
0.4880	5.70752	5.83758	-77.225	9.97829	0
0.4887	6.62738	7.35511	-64.0813	6.31555	0
0.4893	5.40829	7.04915	-32.973	3.87254	0
0.4900	4.17813	5.53163	-6.09431	0.821448	0
0.4907	3.56859	2.4721	8.55023	-2.53547	0
0.4913	1.44073	-0.575191	54.0302	-7.11211	0
0.4920	-1.91728	-1.1871	101.011	-12.6062	0
0.4927	-0.398972	-0.881144	87.5944	-13.8259	0
0.4933	2.95905	-2.41091	62.2621	-13.8259	0
0.4940	1.44073	-4.23439	75.0874	-17.1828	0
0.4947	-0.698202	-3.92843	88.8224	-18.4026	0
0.4953	-1.30774	-3.01058	89.4136	-16.2689	0
0.4960	-4.36653	-1.49305	90.9144	-16.877	0
0.4967	-8.33409	0.342667	86.3664	-18.1003	0
0.4973	-7.10393	-0.575191	78.1346	-14.4376	0
0.4980	-4.97607	-3.31653	67.4468	-10.469	0
0.4987	-5.88484	-5.15225	47.6175	-8.02957	0
0.4993	-9.24286	-6.37606	30.1987	-5.28074	0
0.5000	-14.4295	-7.29392	10.0511	-4.67265	0
0.5007	-15.039	-5.4582	-13.7349	-3.14711	0
0.5013	-7.72455	-1.49305	-24.7411	2.04117	0
0.5020	-3.44668	0.954573	-42.4328	6.92719	0
0.5027	-5.2753	2.4721	-67.1284	10.2841	0
0.5033	-6.19516	2.77805	-53.7118	14.5549	0
0.5040	-4.05622	-1.1871	-37.8393	17.3002	0
0.5047	-1.30774	-4.84629	-79.6354	16.6921	0
0.5053	2.65982	-3.01058	-120.249	16.9979	0
0.5060	4.78767	-2.41091	-111.108	18.2177	0
0.5067	3.56859	-6.0701	-98.2822	17.606	0
0.5073	1.44073	-7.89358	-96.1446	15.7747	0
0.5080	1.44073	-7.89358	-81.773	14.5549	0
0.5087	4.48844	-9.7293	-60.1245	13.9433	0
0.5093	7.23692	-10.0353	-36.6114	12.1119	0
0.5100	6.01783	-8.19954	-16.1909	8.755	0
0.5107	5.70752	-6.98796	0	2.95864	0
0.5113	6.9266	-6.0701	24.6956	-2.84129	0
0.5120	3.8789	-5.4582	46.9808	-5.28074	0
0.5127	-1.30774	-5.15225	60.3974	-8.02957	0
0.5133	-1.00851	-5.15225	85.1385	-11.0807	0
0.5140	0.210569	-4.54034	100.42	-13.5201	0
0.5147	-1.61805	-2.70462	98.2822	-16.2689	0
0.5153	-1.61805	-1.49305	126.343	-17.1828	0
0.5160	1.13042	-3.31653	151.039	-14.4376	0
0.5167	2.3495	-4.23439	111.38	-12.912	0
0.5173	2.3495	-2.10496	64.0813	-13.5201	0
0.5180	0.210569	0.0367143	57.6686	-10.7748	0
0.5187	-4.05622	-0.881144	44.5704	-7.11211	0
0.5193	-5.88484	-3.31653	17.6917	-7.11211	0
0.5200	-3.14745	-3.31653	3.6384	-4.97492	0
0.5207	-2.2276	-2.10496	-12.8253	2.04117	0
0.5213	-6.8047	-3.31653	-36.6114	6.92719	0
0.5220	-9.24286	-3.62248	-56.1677	8.45274	0
0.5227	-4.97607	-1.49305	-73.2682	12.1119	0
0.5233	-1.30774	-1.49305	-86.6848	16.6921	0
0.5240	-1.91728	-3.31653	-99.1918	15.7747	0
0.5247	-1.61805	-0.269239	-105.286	15.1666	0
0.5253	-1.91728	5.83758	-94.9167	16.9979	0
0.5260	-3.44668	7.66106	-90.9599	15.1666	0
0.5267	-1.30774	7.35511	-90.9599	11.198	0
0.5273	-0.0886605	7.66106	-55.8494	12.1119	0
0.5280	-3.44668	6.75544	-21.9668	13.0294	0
0.5287	-2.2276	1.87243	-37.521	9.36664	0
0.5293	4.17813	-2.41091	-48.5271	5.70391	0
0.5300	5.40829	-6.68201	-25.3323	2.65282	0
0.5307	1.44073	-11.565	-2.77428	-3.44937	0
0.5313	-1.91728	-13.3885	18.9197	-8.02957	0
0.5320	-4.97607	-11.2591	43.6153	-8.63765	0
0.5327	-6.8047	-9.7293	57.6686	-9.86094	0
0.5333	-5.88484	-8.81144	72.6315	-13.2179	0
0.5340	-4.05622	-8.50549	86.6848	-13.5201	0
0.5347	-2.83714	-7.89358	87.8673	-12.6062	0
0.5353	-4.66576	-5.4582	92.1424	-15.3515	0
0.5360	-7.41424	-1.49305	92.4608	-17.7945	0
0.5367	-5.88484	2.16615	83.5922	-18.1003	0
0.5373	-3.44668	4.61377	87.8673	-17.1828	0
0.5380	-2.52683	4.61377	80.545	-13.5201	0
0.5387	-0.0886605	3.084	50.9376	-7.41793	0
0.5393	-0.398972	4.00186	53.0751	-4.36683	0
0.5400	-6.49438	8.57892	61.0341	-1.31574	0
0.5407	-9.24286	13.156	8.82311	3.87254	0
0.5413	-9.55317	16.8152	-52.4839	6.62137	0
0.5420	-12.3017	17.4271	-69.266	8.14692	0
0.5427	-10.7723	14.6857	-79.3625	11.8097	0
0.5433	-5.2753	11.6384	-94.9167	14.2491	0
0.5440	-2.52683	9.19082	-101.329	13.9433	0
0.5447	1.13042	8.88487	-105.604	13.641	0
0.5453	6.9266	10.4146	-105.923	12.7236	0
0.5460	9.67508	8.88487	-101.648	11.198	0
0.5467	10.5949	6.14353	-98.8734	9.67247	0
0.5473	10.5949	7.35511	-88.8224	8.755	0
0.5480	11.5037	6.75544	-75.6786	10.8922	0
0.5487	15.172	0.64862	-58.5782	11.198	0
0.5493	15.4713	-1.1871	-25.014	5.70391	0
0.5500	11.5037	3.084	-3.36552	1.43309	0
0.5507	12.4236	4.00186	7.64063	0.213363	0
0.5513	14.8617	-0.575191	57.6686	-4.36683	0
0.5520	14.2522	-5.76415	106.196	-10.7748	0
0.5527	15.172	-7.89358	86.3664	-12.912	0
0.5533	17.9205	-6.98796	59.4878	-12.3004	0
0.5540	15.4713	-6.0701	74.7691	-15.0457	0
0.5547	10.8942	-7.29392	86.9577	-18.4026	0
0.5553	7.53615	-5.76415	87.276	-19.0142	0
0.5560	4.17813	-2.70462	91.5512	-17.4887	0
0.5567	2.05027	-4.23439	86.3664	-16.2689	0
0.5573	3.26936	-8.50549	75.997	-15.0457	0
0.5580	3.26936	-9.7293	62.8533	-11.6887	0
0.5587	-0.398972	-9.7293	40.8865	-7.11211	0
0.5593	-4.36653	-13.0825	24.1044	-2.84129	0
0.5600	-5.2753	-15.5302	7.32227	2.04117	0
0.5607	-4.05622	-14.0004	-17.6917	6.31555	0
0.5613	-4.36653	-10.9531	-31.4267	8.755	0
0.5620	-3.14745	-9.11739	-45.1616	10.2841	0
0.5627	0.82011	-6.98796	-65.6276	13.9433	0
0.5633	0.210569	-4.23439	-54.3485	18.5235	0
0.5640	-3.14745	-0.881144	-41.2048	18.5235	0
0.5647	-1.00851	4.00186	-81.5001	15.7747	0
0.5653	3.26936	7.96701	-121.75	16.6921	0
0.5660	1.44073	6.75544	-114.428	17.9118	0
0.5667	-0.698202	3.084	-101.648	14.2491	0
0.5673	-0.698202	4.00186	-96.463	11.198	0
0.5680	-3.44668	5.53163	-80.5905	11.5038	0
0.5687	-5.88484	4.91972	-59.5333	7.53528	0
0.5693	-5.2753	4.91972	-37.521	-0.0924574	0
0.5700	-4.66576	4.61377	-17.4188	-2.22965	0
0.5707	-5.88484	3.69591	1.8192	-1.618	0
0.5713	-8.63332	4.00186	30.1987	-7.11211	0
0.5720	-12.3017	4.30782	50.9376	-13.5201	0
0.5727	-13.2104	2.16615	61.3525	-15.3515	0
0.5733	-13.82	-1.49305	86.6848	-16.877	0
0.5740	-15.3494	-2.41091	102.512	-18.1003	0
0.5747	-15.039	-1.49305	98.8734	-14.4376	0
0.5753	-12.3017	0.342667	124.524	-14.1318	0
0.5760	-11.3818	3.084	149.538	-18.4026	0
0.5767	-11.3818	4.61377	110.152	-17.1828	0
0.5773	-8.33409	4.00186	62.2621	-14.1318	0
0.5780	-3.44668	3.084	55.531	-15.9631	0
0.5787	-0.398972	3.084	42.1144	-14.1318	0
0.5793	-1.00851	4.00186	13.7349	-7.72375	0
0.5800	-2.2276	8.27296	-1.8192	-6.1982	0
0.5807	0.520881	11.6384	-16.4637	-5.28074	0
0.5813	2.3495	9.49678	-37.521	0.213363	0
0.5820	0.520881	7.66106	-57.9869	4.79	0
0.5827	2.3495	10.4146	-75.997	6.92719	0
0.5833	6.01783	11.0265	-85.1385	9.67247	0
0.5840	4.48844	5.22567	-96.463	12.1119	0
0.5847	3.26936	-0.575191	-106.196	14.8607	0
0.5853	7.53615	-5.76415	-94.3254	18.5235	0
0.5860	11.2045	-9.7293	-87.276	21.2688	0
0.5867	9.98539	-7.89358	-89.732	24.9315	0
0.5873	8.75523	-3.92843	-54.6214	27.6768	0
0.5880	9.06554	-4.84629	-14.9629	23.7118	0
0.5887	9.67508	-8.19954	-29.2891	15.7747	0
0.5893	8.14569	-8.81144	-45.7983	10.5864	0
0.5900	5.40829	-8.19954	-23.8315	5.09582	0
0.5907	3.26936	-7.58763	-0.636719	-1.00992	0
0.5913	3.8789	-6.0701	19.238	-3.44937	0
0.5920	6.31706	-6.0701	45.48	-6.80629	0
0.5927	6.62738	-13.3885	61.9437	-11.9946	0
0.5933	3.26936	-23.4605	75.0874	-13.2179	0
0.5940	-1.61805	-28.0375	87.8673	-12.3004	0
0.5947	-5.58561	-26.214	92.4608	-13.5201	0
0.5953	-3.44668	-20.4132	98.8734	-12.912	0
0.5960	1.44073	-14.3064	97.0542	-11.0807	0
0.5967	-0.398972	-11.2591	85.4568	-12.3004	0
0.5973	-5.88484	-6.98796	87.8673	-11.0807	0
0.5980	-5.88484	0.954573	77.8162	-5.89238	0
0.5987	-4.66576	6.44949	46.3896	-3.44937	0
0.5993	-7.72455	9.49678	50.3463	-3.75519	0
0.6000	-8.63332	14.0738	60.3974	-1.00992	0
0.6007	-5.88484	14.6857	7.64063	3.26446	0
0.6013	-4.97607	12.2381	-52.4839	5.70391	0
0.6020	-3.75699	13.156	-67.7651	8.45274	0
0.6027	-1.30774	14.3798	-80.5905	11.8097	0
0.6033	-2.83714	14.0738	-99.1918	13.9433	0
0.6040	-4.36653	15.6036	-101.921	14.8607	0
0.6047	-3.14745	13.7679	-104.695	15.7747	0
0.6053	-3.14745	7.66106	-108.015	17.3002	0
0.6060	-2.52683	4.00186	-104.377	19.4374	0
0.6067	0.210569	1.26053	-100.42	20.3548	0
0.6073	1.73996	-2.41091	-88.8224	19.1316	0
0.6080	4.78767	-3.31653	-72.6315	16.6921	0
0.6087	7.53615	-3.62248	-55.8494	14.8607	0
0.6093	3.8789	-5.4582	-25.6507	10.2841	0
0.6100	-0.398972	-2.41091	-1.22796	2.347	0
0.6107	-0.698202	3.084	11.9157	-4.06101	0
0.6113	-4.97607	5.22567	58.5782	-8.63765	0
0.6120	-8.94363	5.53163	106.196	-10.469	0
0.6127	-7.72455	3.69591	91.2328	-9.86094	0
0.6133	-8.33409	0.954573	65.6276	-13.5201	0
0.6140	-9.55317	0.64862	78.7258	-16.2689	0
0.6147	-7.10393	2.4721	90.6416	-13.8259	0
0.6153	-7.72455	3.38996	89.732	-15.3515	0
0.6160	-11.3818	3.69591	91.2328	-20.5398	0
0.6167	-11.3818	3.38996	84.5472	-16.2689	0
0.6173	-10.7723	4.61377	74.7691	-12.6062	0
0.6180	-11.3818	5.83758	64.3996	-16.2689	0
0.6187	-9.55317	5.22567	42.1144	-12.6062	0
0.6193	-10.4619	6.44949	22.5581	-4.36683	0
0.6200	-11.6921	7.66106	6.09431	-6.1982	0
0.6207	-7.41424	3.38996	-16.1909	-7.11211	0
0.6213	-3.44668	-1.1871	-29.9258	1.43309	0
0.6220	-2.83714	-0.575191	-47.9359	8.755	0
0.6227	2.05027	1.26053	-72.0403	13.9433	0
0.6233	6.01783	-0.269239	-57.6686	20.9629	0
0.6240	4.17813	-4.23439	-39.3856	21.2688	0
0.6247	6.01783	-5.15225	-79.0442	16.0805	0
0.6253	12.1132	0.954573	-119.931	16.6921	0
0.6260	12.4236	7.35511	-112.017	20.049	0
0.6267	10.5949	7.35511	-101.648	18.2177	0
0.6273	13.953	5.83758	-98.8734	13.9433	0
0.6280	15.7816	5.53163	-78.7258	12.4177	0
0.6287	14.2522	5.53163	-54.0302	9.67247	0
0.6293	12.1132	7.35511	-32.6546	3.87254	0
0.6300	9.67508	10.4146	-13.1437	-2.53547	0
0.6307	9.06554	12.2381	4.86636	-5.89238	0
0.6313	10.5949	12.5441	31.1083	-8.02957	0
0.6320	8.75523	9.19082	51.2559	-12.912	0
0.6327	5.40829	5.83758	63.49	-17.1828	0
0.6333	5.70752	5.83758	89.732	-16.2689	0
0.6340	5.40829	4.30782	102.83	-14.1318	0
0.6347	2.95905	1.26053	97.6455	-14.7434	0
0.6353	1.44073	-0.269239	126.343	-14.4376	0
0.6360	-0.398972	-2.41091	151.994	-13.5201	0
0.6367	0.520881	-5.15225	111.38	-14.7434	0
0.6373	4.17813	-4.23439	64.9909	-13.2179	0
0.6380	4.17813	-1.799	56.1677	-8.02957	0
0.6387	2.05027	-0.575191	38.4306	-8.02957	0
0.6393	2.65982	1.87243	13.4166	-8.02957	0
0.6400	3.26936	4.61377	1.8192	-0.704099	0
0.6407	2.3495	4.61377	-18.3284	2.95864	0
0.6413	4.17813	2.4721	-43.9336	3.57028	0
0.6420	6.62738	-1.49305	-61.3525	9.36664	0
0.6427	3.26936	-6.37606	-77.8162	13.3352	0
0.6433	-2.2276	-6.0701	-86.9577	12.4177	0
0.6440	-6.8047	-1.49305	-96.7359	13.9433	0
0.6447	-8.94363	-0.575191	-108.652	15.4688	0
0.6453	-7.72455	-1.49305	-97.9638	13.9433	0
0.6460	-4.66576	0.0367143	-85.7752	14.2491	0
0.6467	-5.2753	0.64862	-88.1856	13.9433	0
0.6473	-7.41424	-2.41091	-58.5782	10.2841	0
0.6480	-5.88484	-5.15225	-17.1005	8.14692	0
0.6487	-4.66576	-4.84629	-27.1515	6.00973	0
0.6493	-6.49438	-3.92843	-46.3896	2.04117	0
0.6500	-9.24286	-3.62248	-25.014	-1.31574	0
0.6507	-11.9913	-6.98796	2.7288	-4.67265	0
0.6513	-13.2104	-12.1769	24.6956	-8.02957	0
0.6520	-9.55317	-14.0004	48.5271	-10.469	0
0.6527	-4.36653	-12.7766	63.7629	-13.5201	0
0.6533	-2.2276	-10.9531	76.9066	-16.2689	0
0.6540	0.210569	-8.81144	88.1856	-16.5748	0
0.6547	2.95905	-7.58763	91.5512	-18.1003	0
0.6553	3.26936	-7.89358	97.0542	-20.2339	0
0.6560	1.13042	-6.37606	94.28	-19.0142	0
0.6567	-1.00851	-3.31653	82.4097	-15.3515	0
0.6573	0.210569	0.342667	86.0481	-14.4376	0
0.6580	4.17813	3.084	76.9066	-10.7748	0
0.6587	4.48844	1.56648	44.8432	-2.84129	0
0.6593	2.05027	-0.269239	50.3463	2.95864	0
0.6600	4.17813	3.084	61.6253	3.87254	0
0.6607	9.36477	3.69591	6.09431	6.62137	0
0.6613	11.814	-0.269239	-56.759	9.97829	0
0.6620	12.7228	0.954573	-68.9931	10.8922	0
0.6627	14.2522	1.87243	-80.5905	13.3352	0
0.6633	11.5037	-3.92843	-101.648	18.5235	0
0.6640	7.23692	-6.0701	-104.377	20.3548	0
0.6647	6.31706	-2.70462	-104.968	18.5235	0
0.6653	7.84646	-3.01058	-108.97	18.5235	0
0.6660	8.14569	-4.84629	-104.377	18.8257	0
0.6667	9.36477	-3.62248	-93.6887	15.4688	0
0.6673	12.1132	-2.10496	-80.5905	11.8097	0
0.6680	11.5037	1.26053	-69.5843	9.36664	0
0.6687	6.31706	4.61377	-52.211	4.79	0
0.6693	1.73996	3.084	-18.3284	0.821448	0
0.6700	1.44073	0.342667	2.7288	0.821448	0
0.6707	0.520881	-0.575191	15.5541	-0.704099	0
0.6713	-3.14745	-1.49305	65.9005	-7.11211	0
0.6720	-4.36653	-1.799	110.789	-12.3004	0
0.6727	-3.14745	-0.575191	92.1424	-13.2179	0
0.6733	-3.75699	-1.1871	68.3564	-15.3515	0
0.6740	-4.05622	-2.41091	80.8634	-18.7084	0
0.6747	-0.398972	-2.10496	88.8224	-19.0142	0
0.6753	2.65982	-3.62248	88.504	-18.1003	0
0.6760	2.3495	-6.0701	91.8695	-17.1828	0
0.6767	0.520881	-4.23439	85.1385	-13.8259	0
0.6773	-0.698202	0.342667	73.5411	-10.469	0
0.6780	-3.14745	1.26053	60.1245	-8.33183	0
0.6787	-4.05622	1.56648	37.2481	-2.84129	0
0.6793	-3.44668	3.38996	21.0572	1.12727	0
0.6800	-3.44668	5.83758	4.27512	-1.618	0
0.6807	-3.75699	7.96701	-21.0572	-3.44937	0
0.6813	-1.30774	7.66106	-33.5642	1.73891	0
0.6820	0.82011	6.75544	-48.8455	4.17836	0
0.6827	0.520881	7.66106	-73.5411	5.09582	0
0.6833	-1.30774	7.66106	-60.7157	9.67247	0
0.6840	-1.30774	4.00186	-42.7512	13.9433	0
0.6847	1.13042	2.16615	-81.1817	16.3863	0
0.6853	4.78767	1.87243	-119.021	19.4374	0
0.6860	4.17813	-1.49305	-109.243	20.049	0
0.6867	2.3495	-3.92843	-100.693	18.5235	0
0.6873	3.26936	-2.70462	-97.3726	19.7432	0
0.6880	3.26936	-1.799	-74.4507	18.8257	0
0.6887	0.82011	-1.49305	-51.5743	11.198	0
0.6893	0.520881	-3.31653	-35.1105	3.26446	0
0.6900	-0.0886605	-8.50549	-15.5541	-1.618	0
0.6907	-2.2276	-10.0353	4.86636	-5.28074	0
0.6913	-2.83714	-6.98796	28.3795	-7.11211	0
0.6920	-5.88484	-6.0701	45.1616	-7.72375	0
0.6927	-11.6921	-6.37606	58.5782	-9.86094	0
0.6933	-11.3818	-3.62248	86.0481	-14.1318	0
0.6940	-7.41424	-0.575191	100.693	-17.4887	0
0.6947	-9.55317	1.87243	97.0542	-18.4026	0
0.6953	-12.6009	4.91972	122.978	-18.1003	0
0.6960	-11.9913	6.75544	144.945	-19.0142	0
0.6967	-11.3818	6.44949	103.467	-18.4026	0
0.6973	-11.6921	2.4721	57.3502	-15.6573	0
0.6980	-10.4619	-0.881144	50.3463	-13.8259	0
0.6987	-10.1627	2.77805	34.1554	-10.7748	0
0.6993	-9.55317	8.27296	6.09431	-5.28074	0
0.7000	-7.10393	7.96701	-7.64063	-1.618	0
0.7007	-4.36653	5.83758	-23.8315	0.515628	0
0.7013	-2.2276	3.38996	-45.7983	5.70391	0
0.7020	1.73996	-0.881144	-64.9909	11.198	0
0.7027	4.17813	-2.10496	-81.773	15.7747	0
0.7033	3.26936	0.342667	-89.732	19.4374	0
0.7040	3.8789	-0.881144	-95.8263	20.049	0
0.7047	5.40829	-1.799	-104.377	17.606	0
0.7053	4.48844	1.87243	-95.8263	16.6921	0
0.7060	5.09798	2.16615	-86.6848	16.6921	0
0.7067	8.456	-2.10496	-86.3664	15.7747	0
0.7073	6.31706	-1.799	-53.7118	15.1666	0
0.7080	2.3495	3.084	-14.3262	13.3352	0
0.7087	3.8789	6.75544	-25.014	8.45274	0
0.7093	5.70752	6.75544	-42.1144	3.26446	0
0.7100	4.17813	4.91972	-22.2852	-0.704099	0
0.7107	4.48844	4.00186	4.59348	-5.28074	0
0.7113	3.56859	4.00186	29.2891	-8.02957	0
0.7120	0.520881	2.16615	53.7118	-10.1632	0
0.7127	0.210569	-0.881144	67.7651	-14.4376	0
0.7133	1.44073	-0.881144	80.545	-16.2689	0
0.7140	0.82011	-1.49305	90.0048	-13.8259	0
0.7147	-0.398972	-4.23439	89.4136	-14.4376	0
0.7153	-2.2276	-5.15225	93.6887	-17.1828	0
0.7160	-3.14745	-6.68201	92.4608	-16.2689	0
0.7167	-3.44668	-9.42335	82.0913	-15.3515	0
0.7173	-6.8047	-8.19954	86.6848	-18.1003	0
0.7180	-7.41424	-2.10496	77.4978	-16.2689	0
0.7187	-4.36653	2.4721	45.7528	-10.1632	0
0.7193	-5.58561	3.38996	50.3463	-8.02957	0
0.7200	-5.58561	1.56648	58.8965	-6.50402	0
0.7207	1.44073	-0.269239	3.6384	-1.31574	0
0.7213	4.17813	0.342667	-55.8494	2.95864	0
0.7220	0.210569	0.954573	-70.4939	4.48418	0
0.7227	-0.0886605	0.342667	-82.728	5.70391	0
0.7233	2.3495	1.87243	-97.9638	7.53528	0
0.7240	2.95905	4.61377	-100.101	10.2841	0
0.7247	5.09798	1.56648	-106.196	14.2491	0
0.7253	6.9266	-3.31653	-109.243	16.3863	0
0.7260	6.9266	-1.1871	-104.377	14.8607	0
0.7267	9.67508	4.61377	-99.783	14.5549	0
0.7273	11.5037	4.61377	-87.276	16.0805	0
0.7280	8.75523	2.77805	-71.4035	14.8607	0
0.7287	7.53615	4.91972	-54.0302	9.97829	0
0.7293	9.06554	6.44949	-18.0101	6.00973	0
0.7300	8.14569	2.16615	7.91351	4.79	0
0.7307	6.31706	-2.41091	18.2829	2.65282	0
0.7313	4.78767	-4.23439	65.6276	-1.00992	0
0.7320	3.26936	-3.31653	111.699	-4.06101	0
0.7327	6.62738	-3.62248	92.7791	-6.50402	0
0.7333	10.5949	-11.565	68.038	-6.1982	0
0.7340	8.14569	-25.2962	83.3193	-2.53547	0
0.7347	2.95905	-31.403	91.5512	-3.75519	0
0.7353	1.73996	-26.8137	87.5944	-9.86094	0
0.7360	2.3495	-20.7191	88.8224	-11.6887	0
0.7367	1.73996	-14.3064	81.773	-10.7748	0
0.7373	0.210569	-6.98796	72.3131	-12.6062	0
0.7380	-1.61805	-0.575191	60.3974	-12.912	0
0.7387	-2.2276	6.44949	34.7922	-9.86094	0
0.7393	-2.83714	10.4146	14.6445	-6.80629	0
0.7400	-2.2276	5.53163	0	-2.53547	0
0.7407	-0.398972	0.0367143	-21.0572	3.87254	0
0.7413	0.210569	-1.49305	-32.973	7.53528	0
0.7420	1.44073	-1.1871	-50.0734	9.06082	0
0.7427	3.8789	3.38996	-73.8595	12.7236	0
0.7433	1.44073	10.7206	-59.8061	16.0805	0
0.7440	-3.44668	12.85	-43.3424	16.3863	0
0.7447	-1.61805	11.3325	-83.3193	18.2177	0
0.7453	1.13042	11.3325	-120.84	20.3548	0
0.7460	-2.2276	11.3325	-110.789	16.3863	0
0.7467	-3.14745	10.4146	-99.1918	12.1119	0
0.7473	-1.61805	8.57892	-93.3704	14.2491	0
0.7480	-2.2276	6.75544	-73.2682	13.0294	0
0.7487	1.73996	5.83758	-51.2559	2.347	0
0.7493	8.14569	6.14353	-30.1987	-5.28074	0
0.7500	6.62738	7.04915	-9.14147	-5.28074	0
0.7507	2.05027	7.96701	8.55023	-7.11211	0
0.7513	0.82011	5.83758	33.8826	-12.3004	0
0.7520	-1.30774	3.084	54.0302	-14.1318	0
0.7527	-3.44668	3.084	64.6725	-14.7434	0
0.7533	-1.91728	3.38996	88.8224	-17.1828	0
0.7540	-0.398972	0.64862	103.74	-18.1003	0
0.7547	-3.75699	-0.575191	97.9638	-17.4887	0
0.7553	-7.10393	1.26053	120.84	-21.7595	0
0.7560	-8.63332	3.084	143.717	-21.7595	0
0.7567	-9.24286	4.00186	104.377	-14.4376	0
0.7573	-8.02378	3.084	57.9869	-11.6887	0
0.7580	-8.02378	1.26053	49.7551	-15.3515	0
0.7587	-9.8524	1.87243	34.1554	-12.912	0
0.7593	-9.24286	3.38996	7.64063	-6.1982	0
0.7600	-5.58561	2.77805	-6.41267	-4.36683	0
0.7607	-3.44668	0.954573	-25.6507	-1.618	0
0.7613	-1.30774	0.64862	-49.1184	6.62137	0
0.7620	1.44073	1.26053	-65.9459	15.1666	0
0.7627	0.82011	0.0367143	-82.4097	17.9118	0
0.7633	0.210569	-1.49305	-93.0975	16.6921	0
0.7640	2.3495	-0.575191	-100.693	16.3863	0
0.7647	2.65982	-1.49305	-107.742	17.3002	0
0.7653	1.44073	-4.84629	-97.3726	16.0805	0
0.7660	2.65982	-6.98796	-86.9577	15.7747	0
0.7667	2.65982	-6.0701	-85.1385	16.0805	0
0.7673	-1.00851	-5.76415	-51.5743	12.7236	0
0.7680	-3.14745	-6.98796	-11.5974	8.45274	0
0.7687	-2.2276	-7.58763	-21.9668	6.62137	0
0.7693	-1.30774	-7.58763	-38.1577	2.04117	0
0.7700	-1.30774	-6.37606	-18.0101	-3.44937	0
0.7707	-1.91728	-4.23439	6.09431	-4.67265	0
0.7713	-5.88484	-2.41091	26.5603	-8.02957	0
0.7720	-11.0715	-1.49305	51.2559	-13.2179	0
0.7727	-11.0715	-1.799	67.7651	-13.2179	0
0.7733	-8.63332	-2.41091	81.1817	-13.5201	0
0.7740	-10.4619	-0.575191	91.8695	-18.1003	0
0.7747	-13.2104	3.38996	91.5512	-20.2339	0
0.7753	-12.6009	3.084	93.6887	-18.1003	0
0.7760	-13.5207	0.342667	91.5512	-16.877	0
0.7767	-16.8787	0.342667	82.4097	-16.877	0
0.7773	-18.3971	2.4721	85.1385	-13.5201	0
0.7780	-18.7074	3.084	72.3131	-8.94347	0
0.7787	-18.7074	3.084	39.3402	-8.02957	0
0.7793	-17.7875	4.91972	44.8432	-8.02957	0
0.7800	-16.8787	4.00186	56.1677	-4.97492	0
0.7807	-15.9589	1.87243	2.45592	-0.398278	0
0.7813	-12.3017	2.4721	-60.7157	2.04117	0
0.7820	-9.55317	4.00186	-75.997	3.87254	0
0.7827	-11.6921	3.38996	-84.2289	7.22946	0
0.7833	-11.0715	4.61377	-97.9638	12.1119	0
0.7840	-5.58561	7.04915	-102.83	16.3863	0
0.7847	-2.83714	5.22567	-107.424	16.3863	0
0.7853	-4.66576	2.16615	-106.196	12.4177	0
0.7860	-4.36653	1.87243	-98.8734	11.198	0
0.7867	-2.2276	0.64862	-96.1446	13.9433	0
0.7873	-2.83714	-2.10496	-86.0481	16.0805	0
0.7880	-4.05622	-4.84629	-68.3564	17.3002	0
0.7887	-2.2276	-6.98796	-50.3463	15.4688	0
0.7893	1.44073	-4.84629	-19.238	8.755	0
0.7900	3.8789	-1.799	6.73103	2.04117	0
0.7907	5.70752	-2.41091	22.2852	-2.53547	0
0.7913	6.9266	-2.41091	68.6747	-6.80629	0
0.7920	7.84646	0.954573	112.608	-9.2493	0
0.7927	8.14569	0.64862	95.1896	-9.2493	0
0.7933	11.5037	-1.799	68.6747	-10.7748	0
0.7940	16.3911	-1.49305	80.2721	-14.7434	0
0.7947	15.172	-0.575191	90.9144	-15.6573	0
0.7953	10.2846	0.0367143	89.0952	-13.5201	0
0.7960	9.67508	2.16615	88.1856	-11.6887	0
0.7967	13.0331	2.16615	80.8634	-10.7748	0
0.7973	13.953	1.56648	71.7219	-10.1632	0
0.7980	14.2522	4.00186	58.8965	-9.2493	0
0.7987	14.2522	5.53163	36.6114	-6.50402	0
0.7993	12.1132	3.084	18.9197	-1.00992	0
0.8000	11.2045	0.954573	-1.8192	5.09582	0
0.8007	11.814	-0.575191	-28.0611	10.5864	0
0.8013	12.4236	-1.799	-36.6114	14.5549	0
0.8020	14.5625	-2.10496	-52.4839	16.0805	0
0.8027	14.2522	-1.49305	-79.0442	18.5235	0
0.8033	9.36477	-1.799	-63.1717	21.8804	0
0.8040	8.14569	-2.10496	-42.4328	20.3548	0
0.8047	13.3323	-2.41091	-82.0913	14.8607	0
0.8053	14.8617	-1.49305	-119.612	13.0294	0
0.8060	13.0331	-0.575191	-108.015	12.4177	0
0.8067	12.7228	-1.1871	-96.1446	9.97829	0
0.8073	12.4236	-1.49305	-89.732	10.2841	0
0.8080	13.0331	-1.49305	-67.4468	13.0294	0
0.8087	12.1132	-3.31653	-46.7079	10.2841	0
0.8093	6.9266	-6.98796	-27.7883	4.79	0
0.8100	6.01783	-9.7293	-5.50307	1.43309	0
0.8107	9.06554	-10.3412	12.8253	-2.84129	0
0.8113	5.09798	-8.50549	36.6114	-8.02957	0
0.8120	-1.91728	-6.0701	57.0773	-10.7748	0
0.8127	-1.00851	-6.37606	68.9476	-13.8259	0
0.8133	1.44073	-7.58763	94.0071	-16.2689	0
0.8140	0.520881	-4.23439	108.015	-14.1318	0
0.8147	-0.398972	2.16615	101.329	-12.912	0
0.8153	-4.36653	3.69591	124.206	-17.4887	0
0.8160	-8.63332	2.16615	147.401	-20.2339	0
0.8167	-5.88484	3.084	107.105	-19.0142	0
0.8173	-2.2276	4.91972	58.5782	-17.7945	0
0.8180	-2.52683	4.00186	49.1184	-14.4376	0
0.8187	-1.00851	4.91972	32.6546	-8.63765	0
0.8193	3.56859	7.66106	7.32227	-4.67265	0
0.8200	3.8789	8.88487	-3.68388	-1.00992	0
0.8207	2.05027	9.19082	-22.2852	5.09582	0
0.8213	3.8789	7.96701	-49.1184	9.97829	0
0.8220	4.78767	6.14353	-66.8555	10.2841	0
0.8227	2.65982	4.91972	-80.8634	11.5038	0
0.8233	2.05027	3.69591	-89.732	15.4688	0
0.8240	2.65982	1.26053	-96.463	18.5235	0
0.8247	3.56859	1.26053	-103.467	19.4374	0
0.8253	5.40829	2.77805	-93.6887	19.1316	0
0.8260	5.09798	3.38996	-84.8656	19.1316	0
0.8267	1.44073	3.69591	-85.4568	20.3548	0
0.8273	-0.698202	3.084	-52.211	20.049	0
0.8280	-1.00851	1.87243	-10.0965	14.2491	0
0.8287	-1.30774	1.87243	-21.0572	8.755	0
0.8293	-1.61805	0.342667	-40.2952	8.14692	0
0.8300	-2.2276	-3.31653	-17.4188	5.70391	0
0.8307	-1.61805	-3.31653	10.3694	-1.00992	0
0.8313	0.210569	-1.799	29.2891	-5.89238	0
0.8320	0.82011	-1.799	54.6214	-8.02957	0
0.8327	0.520881	-1.799	73.2227	-11.9946	0
0.8333	0.520881	-2.10496	83.0009	-16.2689	0
0.8340	0.520881	-2.10496	89.732	-18.1003	0
0.8347	0.82011	0.342667	91.2328	-19.32	0
0.8353	-0.698202	2.16615	93.3704	-20.8456	0
0.8360	-7.10393	0.0367143	88.504	-19.9317	0
0.8367	-10.1627	-1.799	78.7258	-16.877	0
0.8373	-3.14745	-2.70462	80.545	-14.7434	0
0.8380	3.26936	-4.54034	66.8101	-10.7748	0
0.8387	1.44073	-5.15225	35.7018	-3.44937	0
0.8393	-2.2276	-3.31653	40.8865	1.12727	0
0.8400	-4.05622	-2.70462	48.8455	2.04117	0
0.8407	-3.14745	-2.41091	-4.59348	6.31555	0
0.8413	0.520881	-1.799	-64.9909	11.8097	0
0.8420	4.48844	-1.1871	-80.2721	13.9433	0
0.8427	4.17813	0.0367143	-87.9128	16.0805	0
0.8433	0.210569	-0.575191	-100.42	17.3002	0
0.8440	-2.2276	-2.70462	-104.968	16.0805	0
0.8447	-0.698202	-2.41091	-109.88	17.3002	0
0.8453	0.520881	-0.269239	-108.333	20.3548	0
0.8460	-1.00851	0.342667	-100.693	18.5235	0
0.8467	-3.14745	0.0367143	-97.0542	13.641	0
0.8473	-4.36653	-0.575191	-83.0009	10.8922	0
0.8480	-5.88484	-2.41091	-62.8533	9.06082	0
0.8487	-7.41424	-3.62248	-45.48	4.17836	0
0.8493	-6.8047	-1.1871	-14.6445	-1.618	0
0.8500	-3.14745	2.16615	10.0511	-4.67265	0
0.8507	0.520881	2.16615	24.6956	-7.72375	0
0.8513	-1.91728	-0.575191	71.7219	-12.6062	0
0.8520	-4.97607	0.342667	113.518	-16.2689	0
0.8527	-1.30774	2.4721	91.5512	-18.1003	0
0.8533	2.95905	1.26053	67.7651	-19.6259	0
0.8540	-0.398972	0.954573	85.4568	-19.0142	0
0.8547	-4.36653	3.084	93.3704	-17.7945	0
0.8553	-3.44668	1.26053	85.4568	-17.1828	0
0.8560	-1.30774	-2.70462	87.276	-15.9631	0
0.8567	-0.398972	-1.49305	83.5922	-13.8259	0
0.8573	-0.0886605	0.954573	70.1756	-12.3004	0
0.8580	1.44073	4.00186	52.1655	-9.2493	0
0.8587	3.26936	9.49678	30.1987	-6.1982	0
0.8593	4.17813	9.19082	14.9629	-4.97492	0
0.8600	2.3495	5.83758	-4.86636	-1.618	0
0.8607	-0.698202	8.57892	-31.4267	2.65282	0
0.8613	-2.2276	11.0265	-40.2952	3.87254	0
0.8620	-1.00851	7.35511	-52.4839	6.00973	0
0.8627	0.210569	6.14353	-76.9066	9.36664	0
0.8633	-1.30774	5.83758	-64.0813	10.2841	0
0.8640	-3.44668	1.87243	-43.024	11.198	0
0.8647	-3.44668	1.26053	-81.5001	13.9433	0
0.8653	-1.61805	3.38996	-122.705	15.4688	0
0.8660	-1.00851	0.342667	-111.108	15.7747	0
0.8667	-1.91728	-3.92843	-94.9167	16.6921	0
0.8673	-1.30774	-3.62248	-90.6416	15.1666	0
0.8680	0.520881	-2.41091	-70.4939	8.14692	0
0.8687	0.520881	-2.70462	-45.1616	2.04117	0
0.8693	-1.00851	-4.23439	-26.8787	1.12727	0
0.8700	-3.44668	-7.89358	-9.14147	0.821448	0
0.8707	-5.88484	-9.7293	12.8253	-3.44937	0
0.8713	-7.41424	-7.89358	39.0673	-7.11211	0
0.8720	-8.63332	-7.29392	57.9869	-8.94347	0
0.8727	-10.4619	-7.29392	73.2227	-11.3865	0
0.8733	-8.33409	-5.15225	96.7359	-13.8259	0
0.8740	-4.05622	-1.49305	103.149	-15.0457	0
0.8747	-5.2753	1.26053	98.5551	-15.9631	0
0.8753	-10.4619	3.69591	127.253	-16.2689	0
0.8760	-10.4619	6.14353	146.764	-15.3515	0
0.8767	-7.41424	8.27296	103.467	-13.5201	0
0.8773	-5.88484	7.04915	57.3502	-10.7748	0
0.8780	-4.36653	3.38996	45.7528	-7.72375	0
0.8787	-4.97607	3.084	27.7883	-4.97492	0
0.8793	-11.3818	5.83758	2.13756	0.213363	0
0.8800	-17.178	7.96701	-13.7349	4.48418	0
0.8807	-17.178	11.0265	-33.8826	3.87254	0
0.8813	-15.9589	11.0265	-54.0302	5.70391	0
0.8820	-12.6009	4.91972	-70.8123	13.9433	0
0.8827	-6.49438	1.87243	-88.8224	18.5235	0
0.8833	-1.61805	2.16615	-95.8263	16.3863	0
0.8840	1.73996	-2.10496	-99.783	14.8607	0
0.8847	6.31706	-5.76415	-106.832	15.7747	0
0.8853	9.67508	-3.01058	-95.235	15.4688	0
0.8860	13.953	-2.41091	-83.3193	15.7747	0
0.8867	18.8293	-4.84629	-81.1817	17.3002	0
0.8873	17.2999	-3.31653	-46.7079	15.4688	0
0.8880	13.0331	-0.575191	-6.73103	12.1119	0
0.8887	13.953	-0.575191	-18.3284	10.2841	0
0.8893	14.8617	-4.54034	-36.6114	7.8411	0
0.8900	13.3323	-13.3885	-14.6445	4.17836	0
0.8907	13.3323	-17.9655	14.3262	-0.704099	0
0.8913	13.0331	-13.6944	33.8826	-8.63765	0
0.8920	11.5037	-10.3412	53.0751	-15.6573	0
0.8927	10.2846	-10.0353	69.5843	-18.7084	0
0.8933	7.84646	-5.15225	83.9105	-20.5398	0
0.8940	5.40829	-0.575191	92.4608	-19.9317	0
0.8947	6.62738	-2.70462	95.1896	-16.5748	0
0.8953	6.01783	-4.23439	98.2822	-16.5748	0
0.8960	1.73996	0.0367143	90.3232	-19.0142	0
0.8967	-0.698202	3.084	79.6354	-18.7084	0
0.8973	-2.83714	4.00186	84.5472	-16.877	0
0.8980	-4.36653	6.75544	68.6747	-12.6062	0
0.8987	-4.97607	8.57892	32.973	-6.1982	0
0.8993	-7.72455	6.75544	38.1577	-4.36683	0
0.9000	-11.3818	6.75544	47.2992	-4.36683	0
0.9007	-9.24286	8.57892	-8.86859	0.213363	0
0.9013	-4.36653	6.75544	-67.7651	5.09582	0
0.9020	-4.36653	3.084	-79.6354	9.06082	0
0.9027	-4.97607	2.77805	-90.3232	14.5549	0
0.9033	-2.2276	3.084	-106.514	15.7747	0
0.9040	0.520881	1.56648	-108.652	13.641	0
0.9047	1.13042	0.64862	-112.29	16.0805	0
0.9053	0.210569	1.56648	-111.38	17.9118	0
0.9060	-0.398972	4.00186	-100.101	15.4688	0
0.9067	0.210569	5.83758	-94.5983	14.2491	0
0.9073	0.82011	4.00186	-84.8656	13.0294	0
0.9080	0.82011	1.26053	-64.0813	9.97829	0
0.9087	3.26936	0.0367143	-42.1144	10.2841	0
0.9093	8.14569	-3.31653	-13.1437	10.5864	0
0.9100	9.67508	-8.81144	11.9157	5.70391	0
0.9107	6.9266	-10.3412	29.8803	-0.398278	0
0.9113	4.48844	-6.98796	74.4507	-4.97492	0
0.9120	5.09798	-3.92843	115.974	-10.1632	0
0.9127	6.9266	-3.31653	99.1918	-12.6062	0
0.9133	6.9266	-3.31653	72.3131	-13.8259	0
0.9140	5.40829	-4.84629	82.4097	-18.4026	0
0.9147	4.48844	-6.98796	92.1424	-22.677	0
0.9153	2.95905	-4.54034	87.276	-22.0653	0
0.9160	-0.398972	1.56648	84.8201	-18.4026	0
0.9167	-2.83714	4.61377	79.0442	-14.7434	0
0.9173	-6.19516	2.16615	68.3564	-11.3865	0
0.9180	-9.8524	0.342667	50.3463	-7.72375	0
0.9187	-7.72455	0.954573	26.5603	-3.44937	0
0.9193	-5.2753	3.084	11.9157	-0.704099	0
0.9200	-9.55317	4.91972	-4.59348	-0.398278	0
0.9207	-11.9913	5.83758	-31.1538	2.04117	0
0.9213	-8.63332	5.83758	-43.6608	6.62137	0
0.9220	-6.8047	4.00186	-54.6214	8.14692	0
0.9227	-5.88484	0.342667	-75.997	8.755	0
0.9233	-4.97607	0.0367143	-65.9459	11.8097	0
0.9240	-6.8047	1.26053	-49.7551	13.3352	0
0.9247	-4.97607	-1.1871	-83.9105	14.8607	0
0.9253	2.65982	-4.84629	-119.339	19.4374	0
0.9260	5.09798	-2.70462	-110.152	22.1827	0
0.9267	2.65982	0.342667	-97.0542	18.5235	0
0.9273	5.40829	-0.269239	-90.6416	12.7236	0
0.9280	9.67508	-1.799	-69.266	9.06082	0
0.9287	8.75523	-3.31653	-45.7983	4.79	0
0.9293	6.01783	-2.70462	-26.5603	-0.0924574	0
0.9300	6.31706	0.954573	-5.82143	-3.75519	0
0.9307	6.01783	0.954573	15.8725	-7.11211	0
0.9313	3.26936	-3.31653	38.7489	-11.6887	0
0.9320	-0.698202	-4.23439	54.9398	-14.7434	0
0.9327	-2.83714	-0.881144	68.9476	-15.9631	0
0.9333	-2.83714	0.954573	93.6887	-17.1828	0
0.9340	-1.91728	1.26053	104.377	-18.1003	0
0.9347	-3.14745	3.69591	101.329	-16.877	0
0.9353	-7.72455	7.04915	127.253	-16.2689	0
0.9360	-11.3818	5.53163	145.581	-15.0457	0
0.9367	-11.3818	0.342667	103.467	-12.3004	0
0.9373	-9.55317	-0.575191	56.759	-10.1632	0
0.9380	-6.49438	0.954573	44.8432	-8.33183	0
0.9387	-3.44668	-1.49305	30.1987	-5.28074	0
0.9393	-3.14745	-1.49305	7.32227	-1.618	0
0.9400	-3.14745	1.26053	-8.23187	1.73891	0
0.9407	-1.30774	-0.881144	-30.1987	5.09582	0
0.9413	-2.2276	-3.31653	-52.211	8.45274	0
0.9420	-5.88484	-0.575191	-68.3564	13.0294	0
0.9427	-4.97607	-1.49305	-84.2289	16.6921	0
0.9433	-1.30774	-5.15225	-94.3254	17.606	0
0.9440	-1.61805	-3.62248	-101.648	17.3002	0
0.9447	-2.83714	-1.49305	-107.105	17.3002	0
0.9453	2.65982	-3.01058	-95.235	14.8607	0
0.9460	7.53615	-4.23439	-85.7752	11.8097	0
0.9467	3.56859	-5.15225	-83.6376	11.198	0
0.9473	-2.52683	-5.15225	-47.6175	10.2841	0
0.9480	-2.2276	-3.31653	-6.73103	7.22946	0
0.9487	1.44073	-1.49305	-15.5541	4.17836	0
0.9493	0.82011	-1.49305	-30.8354	1.12727	0
0.9500	-4.05622	-1.1871	-9.77819	-1.31574	0
0.9507	-4.97607	-0.269239	17.3733	-1.618	0
0.9513	-0.398972	1.26053	39.0673	-4.67265	0
0.9520	0.82011	3.69591	59.4878	-11.0807	0
0.9527	-0.698202	3.084	69.9027	-17.4887	0
0.9533	-0.698202	0.954573	80.8634	-20.8456	0
0.9540	-1.91728	0.342667	91.5512	-21.4572	0
0.9547	-4.05622	0.64862	93.3704	-20.2339	0
0.9553	-4.97607	2.4721	96.4175	-20.2339	0
0.9560	-9.55317	4.00186	93.3704	-19.6259	0
0.9567	-13.5207	0.342667	81.4546	-16.5748	0
0.9573	-10.4619	-0.575191	80.8634	-14.1318	0
0.9580	-4.97607	4.00186	67.7651	-10.7748	0
0.9587	-0.698202	3.084	37.2481	-4.36683	0
0.9593	2.3495	-2.41091	43.9336	-1.00992	0
0.9600	2.95905	-2.41091	53.0751	0.213363	0
0.9607	3.8789	-0.269239	-5.18472	7.22946	0
0.9613	7.23692	-0.575191	-69.266	13.9433	0
0.9620	7.84646	0.64862	-81.773	13.0294	0
0.9627	6.9266	-0.269239	-90.6416	13.0294	0
0.9633	8.456	-3.01058	-108.97	18.2177	0
0.9640	8.14569	0.342667	-113.518	19.4374	0
0.9647	6.62738	4.91972	-112.017	17.606	0
0.9653	6.31706	3.084	-107.105	16.6921	0
0.9660	7.84646	1.87243	-100.693	15.4688	0
0.9667	12.1132	1.87243	-96.7359	13.641	0
0.9673	14.5625	-1.1871	-81.5001	13.3352	0
0.9680	11.2045	-2.70462	-61.3525	9.67247	0
0.9687	11.5037	-1.49305	-44.8887	4.17836	0
0.9693	16.3911	-2.70462	-15.5541	2.04117	0
0.9700	15.172	-3.92843	11.279	-4.06101	0
0.9707	8.456	-1.799	28.0611	-13.5201	0
0.9713	4.78767	-2.10496	72.3131	-14.7434	0
0.9720	4.17813	-4.23439	113.2	-11.6887	0
0.9727	3.8789	-3.31653	94.28	-14.4376	0
0.9733	1.44073	-3.31653	68.6747	-16.2689	0
0.9740	-0.398972	-5.15225	78.7258	-13.2179	0
0.9747	-1.00851	-3.01058	86.0481	-13.8259	0
0.9753	-3.75699	0.954573	83.0009	-17.4887	0
0.9760	-4.97607	0.342667	83.3193	-19.9317	0
0.9767	-1.30774	-1.799	75.3603	-20.8456	0
0.9773	-1.00851	-0.575191	62.2621	-19.0142	0
0.9780	-5.2753	0.954573	46.3896	-13.5201	0
0.9787	-5.2753	-0.575191	24.1044	-8.33183	0
0.9793	-3.14745	-2.10496	8.55023	-1.618	0
0.9800	-4.66576	-1.799	-9.14147	7.53528	0
0.9807	-5.88484	-0.269239	-34.7922	15.1666	0
0.9813	-2.83714	1.26053	-45.7983	19.1316	0
0.9820	0.520881	0.64862	-59.2149	18.8257	0
0.9827	1.44073	0.0367143	-79.0442	18.5235	0
0.9833	-0.698202	-0.575191	-63.49	21.2688	0
0.9840	-2.2276	-2.41091	-46.7079	22.7943	0
0.9847	0.520881	-3.92843	-85.4568	20.6571	0
0.9853	4.78767	-7.58763	-120.84	17.606	0
0.9860	6.31706	-14.3064	-108.015	15.1666	0
0.9867	5.09798	-14.3064	-94.3254	13.641	0
0.9873	3.8789	-6.0701	-86.9577	10.2841	0
0.9880	3.8789	-1.49305	-64.0813	4.79	0
0.9887	3.26936	0.342667	-40.2952	0.821448	0
0.9893	2.3495	3.084	-21.0572	0.213363	0
0.9900	2.05027	-1.49305	-2.45592	-1.92382	0
0.9907	-0.398972	-11.565	18.0101	-7.41793	0
0.9913	-4.36653	-9.42335	45.7528	-11.6887	0
0.9920	-4.97607	-1.49305	64.9909	-12.3004	0
0.9927	-5.88484	-0.575191	73.2227	-14.1318	0
0.9933	-9.55317	3.084	96.4175	-16.5748	0
0.9940	-10.1627	9.49678	109.243	-16.5748	0
0.9947	-9.24286	9.80273	101.921	-16.5748	0
0.9953	-13.2104	8.57892	125.434	-18.7084	0
0.9960	-16.8787	12.2381	148.901	-17.4887	0
0.9967	-13.82	14.6857	108.015	-13.5201	0
0.9973	-10.7723	14.9917	55.2127	-10.7748	0
0.9980	-10.7723	15.9095	38.4306	-7.11211	0
0.9987	-10.4619	12.2381	22.8764	-2.53547	0
0.9993	-11.005	6.40053	2.81976	0.554744	0
1.0000	-9.4756	4.88301	-9.68723	4.82556	0
1.0007	-3.97864	5.78863	-31.9724	11.5394	0
1.0013	-1.24125	6.70649	-56.0768	14.8963	0
1.0020	-2.15002	10.0597	-71.3581	15.2021	0
1.0027	-0.930936	13.1193	-85.6842	17.3393	0
1.0033	-0.631706	13.1193	-93.0065	20.6962	0
1.0040	-0.631706	11.2835	-99.7375	24.0531	0
1.0047	3.94539	8.84816	-106.423	26.1903	0
1.0053	7.91295	7.01244	-93.9161	24.359	0
1.0060	8.22326	6.40053	-82.9554	20.3904	0
1.0067	7.30341	6.70649	-81.4091	16.7277	0
1.0073	4.25571	6.40053	-44.161	13.0649	0
1.0080	1.81754	4.2711	-0.545759	8.4883	0
1.0087	3.33585	2.74134	-11.5064	2.9942	0
1.0093	3.94539	2.43538	-29.5165	-0.664982	0
1.0100	2.42708	2.74134	-8.45927	-1.58244	0
1.0107	2.72631	2.74134	18.0555	-3.71963	0
1.0113	3.03662	2.12943	37.9303	-8.90436	0
1.0120	0.288147	0.599668	59.5787	-13.1787	0
1.0127	-3.97864	0.90562	72.4041	-15.924	0
1.0133	-8.56682	2.12943	82.4552	-17.4496	0
1.0140	-11.005	1.21157	91.915	-17.1473	0
1.0147	-10.3954	-0.611906	94.3709	-16.2298	0
1.0153	-10.6947	-4.28334	95.5989	-16.2298	0
1.0160	-10.6947	-10.9898	88.5495	-15.3159	0
1.0167	-8.56682	-15.8728	78.8168	-12.2613	0
1.0173	-7.33666	-14.649	82.1823	-8.60209	0
1.0180	-7.33666	-12.5196	65.9914	-4.93936	0
1.0187	-6.11758	-11.6017	32.7001	-0.0568969	0
1.0193	-5.20881	-9.46006	40.6591	5.13138	0
1.0200	-3.3691	-7.02468	47.9814	6.65693	0
1.0207	0.598459	-5.18896	-10.9152	4.5233	0
1.0213	1.50723	-2.44762	-67.6742	5.13138	0
1.0220	-0.321394	0	-76.8157	8.79412	0
1.0227	2.11677	1.82348	-89.641	9.40576	0
1.0233	9.14312	3.96515	-105.514	8.79412	0
1.0240	13.1107	3.04729	-103.376	11.2371	0
1.0247	13.4099	1.82348	-106.15	12.151	0
1.0253	14.9393	3.04729	-105.514	10.3197	0
1.0260	15.5488	3.96515	-94.8257	10.3197	0
1.0267	11.5813	3.6592	-92.4153	10.3197	0
1.0273	7.00418	4.57705	-80.8179	5.43721	0
1.0280	7.00418	6.09458	-54.8488	1.16639	0
1.0287	7.00418	3.6592	-35.6563	1.46865	0
1.0293	5.47479	-1.52976	-10.3239	0.554744	0
1.0300	6.08433	-1.52976	15.918	-4.93936	0
1.0307	6.08433	2.74134	33.6552	-10.7357	0
1.0313	2.11677	3.96515	76.9521	-12.5671	0
1.0320	-1.24125	-0.305953	120.022	-13.1787	0
1.0327	-1.24125	-3.05953	101.693	-14.3985	0
1.0333	-0.930936	-2.44762	70.5849	-17.1473	0
1.0340	-2.15002	-2.75358	80.636	-19.2809	0
1.0347	-3.97864	-5.18896	90.4142	-17.4496	0
1.0353	-4.89849	-7.94254	85.2294	-14.3985	0
1.0360	-3.97864	-6.41277	83.0919	-13.4846	0
1.0367	-3.3691	-0.917858	75.1329	-13.4846	0
1.0373	-5.20881	2.12943	61.3979	-13.4846	0
1.0380	-5.50804	0.599668	42.7966	-12.5671	0
1.0387	-3.97864	-0.611906	19.6019	-7.99045	0
1.0393	-4.59927	0.90562	4.63896	-3.10799	0
1.0400	-4.89849	2.74134	-12.7344	1.16639	0
1.0407	-3.06987	3.6592	-38.3851	4.82556	0
1.0413	-1.24125	4.57705	-46.2986	6.96275	0
1.0420	1.81754	3.35324	-57.6231	8.18248	0
1.0427	6.08433	0.305953	-80.8179	12.4569	0
1.0433	7.61372	-2.75358	-66.7646	18.2532	0
1.0440	6.69387	-5.49491	-47.2537	23.1357	0
1.0447	8.53358	-7.02468	-83.865	27.1042	0
1.0453	13.4099	-5.80087	-118.93	28.324	0
1.0460	15.2385	-5.18896	-106.741	26.7984	0
1.0467	12.1908	-5.80087	-93.3249	26.4926	0
1.0473	8.83281	-4.28334	-83.865	22.8334	0
1.0480	9.44235	-4.28334	-59.4423	15.5079	0
1.0487	10.6614	-6.10682	-38.7034	11.2371	0
1.0493	8.83281	-4.28334	-20.6934	8.18248	0
1.0500	5.47479	-3.05953	1.27344	1.16639	0
1.0507	3.64616	-5.49491	20.5115	-5.24518	0
1.0513	1.50723	-4.57705	43.7062	-7.99045	0
1.0520	-1.24125	-2.14167	63.2171	-11.6532	0
1.0527	-3.06987	-3.97739	74.5416	-15.924	0
1.0533	-3.97864	-3.67143	95.2805	-18.6728	0
1.0540	-6.72712	-2.14167	105.65	-21.1123	0
1.0547	-11.3042	-4.88301	101.375	-22.6378	0
1.0553	-16.4909	-5.49491	124.888	-22.0298	0
1.0560	-18.6298	-1.52976	142.898	-22.0298	0
1.0567	-15.8813	-1.52976	98.9644	-20.8065	0
1.0573	-12.5344	-2.75358	50.4373	-17.7554	0
1.0580	-10.0851	-0.611906	39.4311	-15.3159	0
1.0587	-6.11758	0.599668	22.649	-11.6532	0
1.0593	-3.3691	-0.611906	-3.00168	-4.32772	0
1.0600	-2.46033	0.305953	-18.8742	1.16639	0
1.0607	-2.15002	4.88301	-39.2947	3.91166	0
1.0613	-1.85079	6.40053	-62.1711	8.4883	0
1.0620	-2.15002	2.12943	-78.6803	12.4569	0
1.0627	-2.15002	-3.97739	-93.0065	12.4569	0
1.0633	-1.24125	-6.41277	-97.8729	11.8452	0
1.0640	1.50723	-5.80087	-102.466	13.0649	0
1.0647	5.17556	-4.28334	-109.47	14.2882	0
1.0653	7.61372	-3.97739	-97.8729	13.9824	0
1.0660	9.14312	-6.71872	-86.5938	14.8963	0
1.0667	10.3622	-7.33063	-82.9554	17.0335	0
1.0673	8.22326	-3.97739	-44.7978	13.9824	0
1.0680	4.86525	0	-0.864119	4.82556	0
1.0687	5.47479	4.57705	-10.5968	1.16639	0
1.0693	7.61372	9.46006	-27.3789	0.860565	0
1.0700	6.08433	10.0597	-5.41212	-5.24518	0
1.0707	4.25571	6.70649	22.0578	-7.37881	0
1.0713	5.7851	4.57705	41.2503	-3.10799	0
1.0720	5.17556	3.35324	60.8067	-5.24518	0
1.0727	2.11677	1.21157	74.5416	-11.0415	0
1.0733	3.03662	0.599668	85.8207	-10.4335	0
1.0740	5.17556	1.82348	94.3709	-12.2613	0
1.0747	3.64616	0.90562	96.5085	-18.0612	0
1.0753	1.81754	-0.611906	97.7364	-15.3159	0
1.0760	2.11677	3.35324	87.9582	-9.516	0
1.0767	0.897688	8.5422	76.0425	-10.1276	0
1.0773	-0.930936	8.5422	78.4984	-9.516	0
1.0780	-1.24125	5.48267	61.3979	-3.71963	0
1.0787	-0.930936	3.04729	30.608	-1.27662	0
1.0793	-1.24125	1.21157	40.6591	-1.27662	0
1.0800	-2.15002	0	44.9342	1.16639	0
1.0807	-2.46033	-0.611906	-15.5087	4.5233	0
1.0813	0.288147	-1.52976	-71.3581	8.79412	0
1.0820	2.42708	-1.52976	-79.5899	13.6766	0
1.0827	-0.0221651	0	-88.7314	17.3393	0
1.0833	-2.46033	0.599668	-103.376	19.4765	0
1.0840	-3.67941	-0.305953	-105.195	18.8649	0
1.0847	-4.89849	-2.44762	-107.06	17.0335	0
1.0853	-3.67941	-6.41277	-102.466	17.6451	0
1.0860	-1.54048	-8.86039	-93.3249	16.7277	0
1.0867	-3.3691	-5.49491	-89.0498	10.9313	0
1.0873	-1.85079	-1.52976	-73.1773	5.43721	0
1.0880	3.94539	-2.75358	-50.5737	3.60584	0
1.0887	2.72631	-3.67143	-32.2908	1.16639	0
1.0893	-2.75956	-0.305953	-2.0466	-2.19053	0
1.0900	-0.631706	3.04729	22.0578	-5.24518	0
1.0907	2.42708	6.09458	35.7927	-8.60209	0
1.0913	-0.930936	8.5422	82.1823	-11.0415	0
1.0920	-5.81835	7.01244	124.57	-14.0926	0
1.0927	-5.81835	5.78863	102.284	-18.0612	0
1.0933	-3.3691	5.78863	72.7225	-17.7554	0
1.0940	-3.06987	0	84.9111	-15.0101	0
1.0947	-3.97864	-6.10682	92.5517	-15.3159	0
1.0953	-3.06987	-2.44762	84.9111	-13.7904	0
1.0960	-1.54048	2.74134	83.0919	-10.1276	0
1.0967	-2.15002	3.35324	76.6792	-12.2613	0
1.0973	-3.06987	3.96515	62.9443	-15.6182	0
1.0980	-3.06987	2.12943	45.5254	-12.2613	0
1.0987	-3.97864	-2.75358	23.877	-7.68463	0
1.0993	-4.89849	-2.75358	6.77651	-5.85326	0
1.1000	-6.11758	-0.611906	-13.644	-1.58244	0
1.1007	-8.56682	-0.611906	-38.3851	1.46865	0
1.1013	-7.03743	2.12943	-46.9353	2.69193	0
1.1020	-1.24125	4.88301	-61.2615	6.65693	0
1.1027	-0.321394	4.57705	-83.2283	11.5394	0
1.1033	-3.97864	5.17672	-66.7646	12.7627	0
1.1040	-4.59927	6.70649	-47.5266	13.3708	0
1.1047	-1.24125	3.96515	-83.2283	15.2021	0
1.1053	-1.24125	2.74134	-117.111	15.8138	0
1.1060	-4.89849	4.88301	-105.832	14.8963	0
1.1067	-6.72712	3.6592	-91.5057	13.0649	0
1.1073	-5.20881	1.21157	-81.4091	10.3197	0
1.1080	-3.06987	3.96515	-57.6231	8.18248	0
1.1087	-3.06987	5.78863	-35.9292	4.82556	0
1.1093	-3.97864	3.6592	-19.1471	0.248924	0
1.1100	-2.15002	2.74134	1.00056	-2.49635	0
1.1107	3.03662	2.12943	23.5586	-7.07655	0
1.1113	4.25571	0.305953	48.2997	-16.2298	0
1.1120	1.208	1.82348	63.2171	-22.0298	0
1.1127	-0.0221651	4.2711	73.3137	-20.1984	0
1.1133	2.42708	1.21157	96.5085	-18.0612	0
1.1140	6.08433	-3.36548	107.469	-19.8926	0
1.1147	7.30341	-4.28334	102.603	-20.8065	0
1.1153	3.33585	-3.67143	127.026	-18.9751	0
1.1160	1.81754	-5.18896	144.717	-15.924	0
1.1167	7.00418	-7.33063	101.102	-11.959	0
1.1173	8.83281	-7.02468	50.4373	-7.07655	0
1.1180	3.33585	-6.10682	34.2464	-3.41381	0
1.1187	-0.0221651	-6.10682	18.3739	-1.88826	0
1.1193	-0.631706	-4.57705	-0.545759	-0.0568969	0
1.1200	-2.15002	-1.52976	-16.0999	4.21748	0
1.1207	-1.85079	-0.917858	-42.6602	10.3197	0
1.1213	0.598459	-0.917858	-64.3087	14.8963	0
1.1220	-0.321394	1.51753	-75.3148	16.7277	0
1.1227	-3.97864	0.599668	-89.9594	17.951	0
1.1233	-4.89849	-3.36548	-98.5096	19.4765	0
1.1240	-1.54048	-3.05953	-102.148	19.1707	0
1.1247	1.50723	-0.305953	-106.15	16.7277	0
1.1253	-0.631706	0	-92.4153	16.7277	0
1.1260	-2.15002	-0.917858	-81.0908	18.559	0
1.1267	0.598459	0	-78.9532	18.559	0
1.1273	0.897688	0.599668	-41.1139	16.4219	0
1.1280	-1.24125	-0.611906	3.72936	11.2371	0
1.1287	-0.631706	-2.75358	-8.18639	4.5233	0
1.1293	0.897688	-3.67143	-28.334	-0.0568969	0
1.1300	1.208	-4.28334	-4.82088	-2.19053	0
1.1307	0.897688	-4.57705	23.877	-5.24518	0
1.1313	-1.54048	-2.44762	42.4783	-8.29627	0
1.1320	-4.89849	-1.83572	63.8539	-12.2613	0
1.1327	-4.28895	-2.44762	76.9521	-15.924	0
1.1333	-0.930936	-0.305953	86.139	-13.7904	0
1.1340	-0.631706	-0.305953	95.2805	-8.90436	0
1.1347	-4.59927	-3.97739	95.8717	-9.516	0
1.1353	-5.20881	-1.52976	94.3709	-13.4846	0
1.1360	-1.24125	3.04729	86.139	-13.1787	0
1.1367	-2.46033	1.21157	73.9049	-11.0415	0
1.1373	-8.56682	-1.52976	73.9049	-9.82182	0
1.1380	-8.25651	-0.611906	58.0324	-8.90436	0
1.1387	-3.97864	-0.917858	27.8337	-6.46491	0
1.1393	-6.72712	-0.611906	36.7023	-1.88826	0
1.1400	-8.56682	0	44.0246	4.82556	0
1.1407	-3.3691	-3.97739	-15.7815	10.3197	0
1.1413	1.50723	-6.10682	-75.9061	13.0649	0
1.1420	4.86525	-3.67143	-86.0026	16.1196	0
1.1427	7.91295	-0.917858	-93.6432	19.7788	0
1.1433	7.00418	1.21157	-107.06	21.3079	0
1.1440	2.11677	0.305953	-109.197	19.1707	0
1.1447	-3.97864	-3.05953	-110.698	14.8963	0
1.1453	-10.0851	-2.14167	-105.514	12.4569	0
1.1460	-11.3042	1.21157	-96.0537	13.0649	0
1.1467	-7.64697	0.599668	-91.7786	10.9313	0
1.1473	-5.81835	-0.305953	-72.8589	4.5233	0
1.1480	-5.81835	0.305953	-49.3912	-0.664982	0
1.1487	-2.15002	-0.917858	-36.2475	-2.19053	0
1.1493	3.64616	-2.44762	-8.77763	-4.63354	0
1.1500	7.00418	-1.52976	21.4211	-8.60209	0
1.1507	8.22326	-2.44762	37.6119	-11.3474	0
1.1513	7.61372	-5.18896	80.0447	-12.5671	0
1.1520	5.17556	-5.18896	122.75	-13.1787	0
1.1527	3.64616	-3.36548	102.921	-17.1473	0
1.1533	6.08433	-6.71872	72.4041	-21.7239	0
1.1540	10.6614	-11.6017	83.6831	-22.0298	0
1.1547	13.1107	-10.6839	92.5517	-21.1123	0
1.1553	13.7202	-8.86039	84.5927	-19.5867	0
1.1560	14.9393	-10.6839	82.4552	-14.3985	0
1.1567	16.4576	-9.76601	76.9521	-9.82182	0
1.1573	15.2385	-4.88301	61.1251	-7.68463	0
1.1580	11.5813	-1.52976	37.9303	-3.71963	0
1.1587	8.22326	-0.611906	14.7355	-0.664982	0
1.1593	5.47479	-5.49491	1.00056	0.860565	0
1.1600	3.64616	-17.0966	-16.4183	7.57439	0
1.1607	4.25571	-22.8975	-40.841	15.2021	0
1.1613	4.86525	-18.6264	-49.3912	15.5079	0
1.1620	3.64616	-12.2136	-61.5799	15.8138	0
1.1627	3.33585	-5.18896	-83.2283	18.559	0
1.1633	2.72631	2.74134	-66.7646	17.951	0
1.1640	0.598459	8.23625	-45.1161	18.559	0
1.1647	1.50723	12.2014	-80.4995	20.3904	0
1.1653	4.25571	15.8606	-115.883	17.951	0
1.1660	3.64616	13.4252	-104.604	17.6451	0
1.1667	1.50723	10.6716	-91.1873	18.8649	0
1.1673	3.03662	15.8606	-81.7275	12.151	0
1.1680	5.17556	21.6615	-56.7135	6.35111	0
1.1687	5.17556	19.2261	-34.4283	6.96275	0
1.1693	4.86525	14.9427	-15.5087	3.30002	0
1.1700	5.17556	15.2487	9.23243	-4.32772	0
1.1707	4.25571	14.649	29.6529	-6.77073	0
1.1713	1.81754	8.5422	48.5726	-8.29627	0
1.1720	-0.631706	3.96515	65.0818	-12.8729	0
1.1727	-1.54048	5.78863	76.9521	-14.7043	0
1.1733	-0.930936	6.09458	95.5989	-14.3985	0
1.1740	-0.631706	5.78863	103.512	-15.3159	0
1.1747	-3.3691	8.84816	100.784	-16.8415	0
1.1753	-7.64697	7.62434	123.342	-17.7554	0
1.1760	-8.56682	-0.611906	140.124	-17.4496	0
1.1767	-7.33666	-6.71872	100.465	-15.6182	0
1.1773	-7.64697	-6.10682	49.5277	-12.2613	0
1.1780	-6.72712	-5.18896	29.9713	-7.68463	0
1.1787	-2.75956	-4.88301	14.7355	-4.63354	0
1.1793	-1.24125	-0.917858	-5.13924	-4.32772	0
1.1800	-4.59927	3.96515	-22.8309	-3.71963	0
1.1807	-3.97864	4.88301	-45.1161	1.16639	0
1.1813	-0.0221651	3.96515	-65.2183	8.79412	0
1.1820	0.288147	4.2711	-81.4091	12.4569	0
1.1827	-2.15002	4.88301	-94.5528	11.8452	0
1.1833	-1.24125	4.88301	-96.6904	14.8963	0
1.1840	-0.631706	6.09458	-101.238	19.4765	0
1.1847	-1.85079	6.40053	-108.879	16.7277	0
1.1853	-2.15002	2.74134	-96.0537	13.9824	0
1.1860	-0.930936	0	-83.5467	16.7277	0
1.1867	-0.321394	0.305953	-78.6803	16.1196	0
1.1873	-2.75956	0.305953	-38.9763	9.40576	0
1.1880	-5.81835	-0.611906	3.72936	6.04885	0
1.1887	-5.81835	-0.917858	-8.77763	4.21748	0
1.1893	-6.42789	-1.52976	-26.4693	-1.58244	0
1.1900	-10.0851	-1.83572	-1.77372	-6.46491	0
1.1907	-11.6145	-2.14167	27.8337	-8.90436	0
1.1913	-7.64697	-3.05953	44.9342	-13.7904	0
1.1920	-4.89849	-2.75358	62.3075	-19.5867	0
1.1927	-6.72712	0.599668	77.9072	-21.4181	0
1.1933	-8.56682	6.70649	89.7774	-19.2809	0
1.1940	-9.4756	9.46006	93.7797	-17.4496	0
1.1947	-11.3042	6.70649	92.5517	-18.6728	0
1.1953	-10.0851	3.6592	94.9622	-19.5867	0
1.1960	-5.81835	3.96515	86.139	-17.7554	0
1.1967	-5.20881	3.04729	71.1761	-15.3159	0
1.1973	-8.86605	3.04729	71.7674	-11.959	0
1.1980	-7.33666	4.57705	55.3036	-5.24518	0
1.1987	-1.85079	2.74134	23.2403	0.554744	0
1.1993	-0.321394	0.599668	32.4272	2.08029	0
1.2000	1.208	2.43538	39.7495	5.13138	0
1.2007	5.47479	0.599668	-17.9191	9.70803	0
1.2013	7.00418	-2.44762	-74.6781	10.9313	0
1.2020	6.08433	0	-84.7746	11.8452	0
1.2027	7.61372	0	-95.1441	15.5079	0
1.2033	9.44235	-5.18896	-108.561	17.6451	0
1.2040	9.75266	-5.18896	-108.561	17.3393	0
1.2047	9.44235	-1.22381	-110.698	16.7277	0
1.2053	7.30341	-0.611906	-107.06	15.5079	0
1.2060	5.17556	-1.52976	-95.1441	14.2882	0
1.2067	5.47479	-2.14167	-89.0498	14.2882	0
1.2073	5.17556	-2.75358	-73.4956	12.4569	0
1.2080	1.50723	-3.05953	-50.3008	8.18248	0
1.2087	-1.24125	-3.36548	-32.882	4.82556	0
1.2093	-2.15002	-1.52976	-2.68332	2.9942	0
1.2100	-2.75956	1.21157	26.6058	-0.664982	0
1.2107	-3.67941	0.599668	40.6591	-3.71963	0
1.2113	-4.89849	0.305953	80.3176	-6.77073	0
1.2120	-5.81835	2.43538	122.75	-9.82182	0
1.2127	-3.3691	-0.305953	105.968	-11.3474	0
1.2133	-0.0221651	-6.10682	75.1329	-11.6532	0
1.2140	0.288147	-6.10682	82.7735	-15.0101	0
1.2147	-0.0221651	-4.28334	91.0054	-17.1473	0
1.2153	0.598459	-5.80087	84.2744	-15.0101	0
1.2160	2.42708	-7.02468	80.636	-15.3159	0
1.2167	6.69387	-8.55444	72.9953	-18.0612	0
1.2173	10.6614	-10.6839	58.3508	-13.4846	0
1.2180	9.75266	-10.6839	38.5215	-7.99045	0
1.2187	5.47479	-10.3779	15.0084	-7.37881	0
1.2193	2.72631	-10.3779	1.91016	-4.63354	0
1.2200	1.50723	-7.33063	-15.5087	2.69193	0
1.2207	1.50723	-3.36548	-43.8882	6.96275	0
1.2213	3.03662	-0.611906	-53.9392	8.4883	0
1.2220	7.61372	1.82348	-61.8982	11.2371	0
1.2227	9.44235	2.12943	-82.3187	12.151	0
1.2233	3.94539	0.599668	-68.3109	13.9824	0
1.2240	1.50723	0.305953	-47.2537	16.7277	0
1.2247	7.30341	1.21157	-81.4091	17.0335	0
1.2253	7.91295	1.21157	-116.793	16.7277	0
1.2260	3.33585	0	-104.604	16.7277	0
1.2267	5.47479	0.305953	-90.2777	12.7627	0
1.2273	8.53358	0.305953	-78.6803	6.96275	0
1.2280	6.39464	-2.44762	-52.12	4.21748	0
1.2287	4.25571	-3.67143	-30.1532	2.08029	0
1.2293	2.72631	-0.611906	-12.7344	-3.41381	0
1.2300	1.81754	1.21157	9.23243	-9.82182	0
1.2307	1.50723	0.90562	30.2897	-12.5671	0
1.2313	-2.75956	2.12943	53.7573	-13.4846	0
1.2320	-7.33666	2.12943	72.4041	-15.3159	0
1.2327	-8.56682	-1.22381	80.636	-15.3159	0
1.2333	-12.2241	-2.44762	97.4181	-10.7357	0
1.2340	-13.4432	-0.917858	107.196	-8.90436	0
1.2347	-8.86605	0.305953	102.921	-11.959	0
1.2353	-7.9462	1.21157	124.888	-12.8729	0
1.2360	-7.03743	0	142.58	-11.959	0
1.2367	1.208	-5.18896	99.5556	-13.7904	0
1.2373	3.94539	-9.16635	47.9814	-13.4846	0
1.2380	0.288147	-10.072	32.1088	-8.60209	0
1.2387	1.50723	-9.16635	15.6451	-4.0219	0
1.2393	2.72631	-7.33063	-6.04883	0.248924	0
1.2400	3.33585	-4.28334	-21.2846	5.13138	0
1.2407	8.22326	0	-43.5698	7.88021	0
1.2413	9.75266	3.04729	-64.0358	9.70803	0
1.2420	7.30341	3.04729	-78.0436	12.4569	0
1.2427	10.6614	3.6592	-93.0065	13.0649	0
1.2433	12.8004	6.40053	-99.4192	12.151	0
1.2440	9.75266	8.5422	-104.013	13.9824	0
1.2447	9.14312	8.84816	-108.288	19.4765	0
1.2453	8.53358	8.23625	-91.5057	22.8334	0
1.2460	4.56602	6.09458	-78.6803	21.6101	0
1.2467	2.42708	6.70649	-77.7707	18.559	0
1.2473	0.288147	8.84816	-38.0667	13.9824	0
1.2480	-2.15002	9.76601	9.55079	7.26857	0
1.2487	-0.631706	11.2835	-3.59292	2.08029	0
1.2493	0.897688	10.3657	-24.9685	-1.58244	0
1.2500	-2.15002	5.78863	1.27344	-4.0219	0
1.2507	-4.89849	3.96515	32.4272	-4.63354	0
1.2513	-3.97864	4.88301	47.663	-6.77073	0
1.2520	-1.24125	2.43538	64.7635	-11.959	0
1.2527	1.81754	0.305953	79.0896	-16.8415	0
1.2533	2.72631	0.90562	88.8678	-18.0612	0
1.2540	0.598459	0.599668	94.3709	-17.7554	0
1.2547	0.598459	2.12943	94.3709	-17.4496	0
1.2553	1.50723	2.74134	94.3709	-17.7554	0
1.2560	-0.321394	-2.44762	84.5927	-16.5356	0
1.2567	-3.06987	-5.18896	71.1761	-12.5671	0
1.2573	-4.89849	-1.83572	68.7202	-6.46491	0
1.2580	-4.89849	-1.52976	49.5277	-1.58244	0
1.2587	-5.81835	-3.36548	21.1482	-0.970803	0
1.2593	-8.56682	-1.83572	33.0184	-1.58244	0
1.2600	-9.78591	-1.52976	37.6119	2.9942	0
1.2607	-6.42789	-3.36548	-22.8309	8.4883	0
1.2613	-4.28895	-1.52976	-78.362	9.09994	0
1.2620	-7.03743	1.82348	-86.0026	10.0138	0
1.2627	-7.33666	2.12943	-95.1441	13.9824	0
1.2633	-3.97864	1.21157	-107.06	16.1196	0
1.2640	-2.15002	0.90562	-104.922	15.8138	0
1.2647	-0.631706	0	-107.06	16.7277	0
1.2653	2.72631	-1.52976	-105.195	18.559	0
1.2660	2.42708	-3.05953	-92.4153	19.4765	0
1.2667	-0.631706	-3.36548	-83.2283	18.8649	0
1.2673	-1.24125	-1.52976	-67.9925	13.9824	0
1.2680	0.598459	0.305953	-46.2986	6.65693	0
1.2687	0.598459	0.305953	-27.1061	2.38611	0
1.2693	-0.930936	-0.917858	2.5014	1.16639	0
1.2700	-1.24125	1.21157	29.0617	-2.19053	0
1.2707	-1.85079	3.96515	45.5254	-9.21018	0
1.2713	-5.50804	1.21157	87.6399	-14.7043	0
1.2720	-7.64697	-3.67143	126.389	-15.3159	0
1.2727	-4.28895	-3.36548	106.287	-15.3159	0
1.2733	-0.321394	-4.28334	77.2704	-15.0101	0
1.2740	1.208	-8.86039	86.4119	-12.8729	0
1.2747	1.81754	-10.072	94.3709	-12.5671	0
1.2753	0.288147	-6.10682	86.139	-13.7904	0
1.2760	-3.3691	-2.14167	78.8168	-13.1787	0
1.2767	-4.28895	-0.305953	68.129	-12.5671	0
1.2773	-3.06987	-0.611906	54.394	-12.2613	0
1.2780	-4.59927	-1.52976	34.8376	-8.90436	0
1.2787	-4.89849	-3.36548	11.6429	-6.15908	0
1.2793	-3.97864	-7.33063	-1.77372	-2.80217	0
1.2800	-6.42789	-9.46006	-21.2846	4.82556	0
1.2807	-9.4756	-8.24849	-49.3912	11.5394	0
1.2813	-7.64697	-7.02468	-55.7584	13.9824	0
1.2820	-3.3691	-4.28334	-64.9454	16.4219	0
1.2827	-3.97864	-0.917858	-87.8218	17.6451	0
1.2833	-11.005	-2.44762	-71.3581	17.0335	0
1.2840	-14.0527	-3.05953	-48.7545	17.6451	0
1.2847	-9.17637	1.51753	-86.9122	17.3393	0
1.2853	-6.42789	6.40053	-122.614	14.8963	0
1.2860	-9.4756	7.62434	-106.741	13.9824	0
1.2867	-7.64697	7.9303	-90.5506	13.0649	0
1.2873	-2.75956	8.23625	-80.4995	9.40576	0
1.2880	-5.50804	8.5422	-55.7584	6.65693	0
1.2887	-11.005	5.78863	-34.7012	4.82556	0
1.2893	-10.3954	1.21157	-15.5087	2.38611	0
1.2900	-7.64697	-0.611906	8.32283	1.16639	0
1.2907	-5.20881	-1.22381	27.8337	0.248924	0
1.2913	-2.46033	-3.67143	50.4373	-3.10799	0
1.2920	0.598459	-3.36548	68.7202	-7.68463	0
1.2927	5.47479	-2.44762	77.9072	-12.5671	0
1.2933	10.9717	-4.28334	96.8268	-17.7554	0
1.2940	11.8805	-4.28334	105.059	-20.5042	0
1.2947	8.83281	-1.52976	97.7364	-19.8926	0
1.2953	6.08433	0.305953	121.204	-19.5867	0
1.2960	3.94539	3.96515	140.76	-21.7239	0
1.2967	4.25571	8.5422	95.8717	-22.6378	0
1.2973	7.61372	9.46006	42.1599	-18.9751	0
1.2980	10.3622	7.62434	25.6962	-13.1787	0
1.2987	13.4099	4.57705	9.82367	-10.1276	0
1.2993	17.3775	2.12943	-10.3239	-8.90436	0
1.3000	17.0782	2.74134	-26.1965	-5.24518	0
1.3007	13.1107	4.2711	-51.5288	2.08029	0
1.3013	10.6614	5.17672	-71.9493	7.26857	0
1.3020	9.75266	8.23625	-83.2283	9.09994	0
1.3027	10.9717	9.46006	-97.8729	12.151	0
1.3033	14.629	6.40053	-103.376	16.4219	0
1.3040	14.3298	4.57705	-106.15	17.6451	0
1.3047	8.83281	5.78863	-112.836	17.951	0
1.3053	7.61372	5.78863	-97.8729	17.951	0
1.3060	10.6614	5.78863	-80.4995	13.9824	0
1.3067	10.6614	6.70649	-78.0436	9.40576	0
1.3073	7.00418	5.17672	-40.2043	7.88021	0
1.3080	7.30341	3.04729	8.32283	4.21748	0
1.3087	11.5813	2.12943	-2.68332	-1.58244	0
1.3093	13.1107	0	-24.3318	-3.10799	0
1.3100	11.5813	-1.52976	2.18304	-1.58244	0
1.3107	9.14312	-2.44762	33.0184	-4.0219	0
1.3113	6.69387	-3.36548	46.435	-9.21018	0
1.3120	4.25571	-1.52976	64.1722	-12.8729	0
1.3127	1.50723	-1.52976	78.18	-14.0926	0
1.3133	-1.54048	-5.49491	84.2744	-15.0101	0
1.3140	-1.54048	-4.28334	88.2766	-16.5356	0
1.3147	-0.321394	0.305953	89.7774	-16.2298	0
1.3153	-3.97864	0	90.687	-13.4846	0
1.3160	-5.81835	-1.22381	82.7735	-11.6532	0
1.3167	-3.67941	-0.917858	71.4945	-13.4846	0
1.3173	-5.50804	-3.36548	68.4473	-14.3985	0
1.3180	-8.25651	-3.05953	47.663	-11.0415	0
1.3187	-5.20881	0.305953	17.7827	-7.07655	0
1.3193	-4.28895	-3.97739	27.8337	-4.0219	0
1.3200	-6.72712	-11.6017	32.7001	0.248924	0
1.3207	-4.89849	-11.2958	-26.1965	5.74303	0
1.3213	-2.15002	-7.63658	-81.4091	10.9313	0
1.3220	-4.28895	-7.94254	-90.5506	15.2021	0
1.3227	-4.59927	-8.24849	-98.8279	15.8138	0
1.3233	-1.85079	-6.10682	-108.879	15.2021	0
1.3240	-0.321394	-4.28334	-107.06	16.7277	0
1.3247	0.598459	-3.05953	-108.879	17.0335	0
1.3253	2.42708	-2.75358	-104.922	11.5394	0
1.3260	5.47479	-2.44762	-93.3249	8.18248	0
1.3267	5.17556	0.305953	-87.8218	9.40576	0
1.3273	2.11677	2.12943	-70.1301	8.18248	0
1.3280	2.42708	0	-44.161	3.91166	0
1.3287	2.72631	0	-26.7877	2.69193	0
1.3293	-2.75956	1.21157	-0.2274	2.38611	0
1.3300	-6.72712	-3.05953	26.9241	-0.970803	0
1.3307	-4.89849	-8.86039	44.0246	-6.46491	0
1.3313	-4.89849	-7.94254	87.0486	-10.1276	0
1.3320	-6.42789	-3.36548	127.344	-12.8729	0
1.3327	-6.72712	-3.05953	105.968	-14.3985	0
[truncated: 46,600 more rows]
