# Supplementary material for: Identification of Haptic Based Guiding Using Hard Reins
Source: PLoS One. 2015 Jul 22;10(7):e0132020. doi: 10.1371/journal.pone.0132020 (PMC4511788; doi:10.1371/journal.pone.0132020)
Supplement: S4 File — (ZIP) [file pone.0132020.s004.zip › EMGData2/Subject15/T18/t18.txt]

0.0000	4.86712	-3.35963	44.0188	-2.49876	0
0.0007	6.08711	-1.83819	11.3576	0.250397	0
0.0013	4.2507	-1.83819	-24.6485	-1.88841	0
0.0020	3.33892	0.301173	-19.7646	-5.24269	0
0.0027	5.17532	2.43534	-12.744	-5.24269	0
0.0033	6.08711	1.82781	-16.7121	-7.3815	0
0.0040	4.86712	1.82781	-10.302	-8.90475	0
0.0047	5.7789	3.65561	-9.08102	-4.02201	0
0.0053	10.6589	3.65561	-10.6072	-1.58063	0
0.0060	12.8035	3.34925	-1.15738	-7.07372	0
0.0067	9.43887	4.26834	-7.24955	-9.51509	0
0.0073	6.39531	3.96198	-12.1335	-7.07372	0
0.0080	5.47069	2.74171	22.6517	-6.16081	0
0.0087	2.42714	2.12898	49.8057	-5.24269	0
0.0093	0.590732	0.607538	25.7041	0.250397	0
0.0100	3.03071	-2.13936	-9.38626	2.38399	0
0.0107	1.51536	-3.05846	-9.99675	-1.27807	0
0.0113	-4.90564	-3.05846	22.9569	-1.27807	0
0.0120	-7.64099	-2.44573	41.2716	2.08143	0
0.0127	-3.98102	-0.311558	8.91568	1.77365	0
0.0133	-0.32105	0.301173	-30.1429	0.86074	0
0.0140	-1.23283	-2.44573	-27.3957	1.77365	0
0.0147	-4.90564	-3.05846	-16.7121	0.250397	0
0.0153	-6.421	-0.311558	-19.7646	-1.27807	0
0.0160	-7.03741	-0.00519263	-17.3226	0.552961	0
0.0167	-8.56561	-1.22546	-15.1859	-0.359946	0
0.0173	-8.56561	-0.311558	-13.3544	-2.49876	0
0.0180	-6.421	-0.311558	-6.34654	-0.667726	0
0.0187	-3.06924	-0.919095	-11.8282	1.47108	0
0.0193	0.590732	1.82781	-9.99675	1.77365	0
0.0200	1.51536	3.65561	24.4831	2.99433	0
0.0207	-0.32105	2.12898	48.2922	1.47108	0
0.0213	1.51536	2.74171	28.4513	-0.970289	0
0.0220	3.64713	5.79497	-4.20983	0.250397	0
0.0227	0.590732	5.79497	-10.9125	-0.0573827	0
0.0233	-3.06924	3.65561	20.2097	-3.41166	0
0.0240	-2.15746	3.34925	43.4083	-4.32979	0
0.0247	-0.32105	3.96198	10.4419	-4.02201	0
0.0253	-0.32105	3.65561	-30.1429	-5.55047	0
0.0260	-0.32105	2.12898	-24.9537	-5.24269	0
0.0267	0.590732	2.12898	-14.8807	-2.49876	0
0.0273	1.51536	4.57471	-19.4593	-0.970289	0
0.0280	1.81072	5.48861	-14.5754	-0.667726	0
0.0287	2.73534	2.43534	-12.744	-1.58063	0
0.0293	2.73534	-0.00519263	-13.6597	-1.27807	0
0.0300	0.89894	-2.13936	-3.2941	1.1633	0
0.0307	-0.629258	-6.10653	-7.24955	3.91246	0
0.0313	-0.629258	-8.85343	-10.9125	5.13314	0
0.0320	-0.629258	-7.02563	22.3464	5.43571	0
0.0327	-0.32105	-5.19263	49.2079	5.74349	0
0.0333	0.89894	-3.666	27.2303	5.43571	0
0.0340	3.03071	-3.35963	-9.08102	3.60468	0
0.0347	4.2507	-4.88626	-13.0492	1.47108	0
0.0353	3.64713	-5.19263	21.4307	1.1633	0
0.0360	1.20715	-3.35963	45.2398	2.69177	0
0.0367	-0.32105	-3.35963	14.1048	3.91246	0
0.0373	1.51536	-4.27873	-24.3432	2.99433	0
0.0380	2.73534	-2.75209	-20.0698	-0.359946	0
0.0387	0.89894	-2.44573	-11.523	-1.58063	0
0.0393	-1.84925	-4.27873	-17.0174	-0.359946	0
0.0400	-2.76103	-4.88626	-12.744	-0.667726	0
0.0407	-1.23283	-4.58509	-10.6072	-1.58063	0
0.0413	-0.629258	-3.35963	-13.0492	-1.58063	0
0.0420	-1.54104	-1.53183	-8.77578	-2.80132	0
0.0427	-0.937466	-0.617923	-14.5754	-3.41166	0
0.0433	0.282524	-0.919095	-13.9649	-1.58063	0
0.0440	-2.15746	-0.617923	21.4307	-2.49876	0
0.0447	-4.59743	-0.00519263	47.0712	-4.32979	0
0.0453	-3.06924	0.301173	25.3989	-0.970289	0
0.0460	-0.937466	-0.919095	-10.302	2.69177	0
0.0467	0.282524	-0.919095	-15.7964	2.99433	0
0.0473	-1.54104	2.12898	16.2415	4.82536	0
0.0480	-5.50922	3.04807	36.9982	7.26674	0
0.0487	-4.59743	-0.919095	5.25275	7.57452	0
0.0493	0.282524	-2.13936	-30.4481	7.57452	0
0.0500	0.590732	0.90871	-25.5642	5.43571	0
0.0507	-0.629258	1.52144	-18.5436	-0.359946	0
0.0513	2.42714	1.21508	-21.596	-1.27807	0
0.0520	3.03071	2.74171	-13.3544	1.1633	0
0.0527	0.89894	3.65561	-13.9649	-0.667726	0
0.0533	0.282524	3.04807	-20.0698	-3.41166	0
0.0540	-0.32105	2.43534	-12.4387	-1.88841	0
0.0547	-0.32105	2.43534	-13.6597	-1.27807	0
0.0553	1.20715	2.12898	-14.8807	-0.667726	0
0.0560	-2.15746	0.301173	18.3783	2.08143	0
0.0567	-7.64099	-2.44573	46.1555	3.30211	0
0.0573	-7.64099	-3.35963	25.7041	2.69177	0
0.0580	-3.37744	-3.35963	-11.2177	4.21502	0
0.0587	-1.84925	-2.75209	-16.4069	4.82536	0
0.0593	-3.37744	-0.919095	18.073	3.60468	0
0.0600	-4.59743	-0.311558	41.5768	3.30211	0
0.0607	-0.629258	-1.83819	11.3576	2.69177	0
0.0613	3.03071	-3.35963	-25.8695	1.1633	0
0.0620	1.81072	-3.35963	-22.817	1.1633	0
0.0627	1.51536	-3.05846	-14.5754	0.552961	0
0.0633	3.03071	-3.35963	-18.2384	-0.667726	0
0.0640	0.282524	-3.35963	-15.1859	0.250397	0
0.0647	-1.54104	-2.44573	-14.8807	2.38399	0
0.0653	1.81072	-3.05846	-14.8807	3.91246	0
0.0660	3.64713	-3.35963	-6.95703	2.99433	0
0.0667	3.03071	0.90871	-13.6597	-1.58063	0
0.0673	4.86712	5.18224	-15.4912	-4.32979	0
0.0680	6.39531	4.26834	20.2097	-5.24269	0
0.0687	5.47069	4.26834	46.1555	-6.77116	0
0.0693	5.17532	5.79497	24.1779	-6.77116	0
0.0700	5.47069	4.57471	-9.99675	-5.85303	0
0.0707	4.86712	3.96198	-15.4912	-5.24269	0
0.0713	1.51536	4.26834	15.0206	-0.667726	0
0.0720	-3.98102	0.607538	39.4401	3.30211	0
0.0727	-6.12563	-3.35963	9.83141	0.86074	0
0.0733	-3.67281	-2.13936	-30.1429	1.47108	0
0.0740	-3.98102	0.607538	-24.9537	5.74349	0
0.0747	-8.56561	2.12898	-13.9649	1.1633	0
0.0753	-11.3138	3.65561	-20.0698	-5.85303	0
0.0760	-8.56561	3.96198	-16.7121	-4.32979	0
0.0767	-4.59743	3.65561	-11.523	-2.49876	0
0.0773	-2.76103	3.65561	-12.744	-4.94013	0
0.0780	-2.15746	2.12898	-7.5548	-2.80132	0
0.0787	-0.012842	0.90871	-9.99675	0.250397	0
0.0793	0.590732	1.21508	-8.16529	0.552961	0
0.0800	-3.98102	1.82781	24.7884	-0.359946	0
0.0807	-7.94919	1.21508	50.7214	-3.41166	0
0.0813	-5.81742	1.21508	29.6723	-7.07372	0
0.0820	-2.15746	1.21508	-6.34654	-5.24269	0
0.0827	-2.15746	0.301173	-9.38626	-3.1091	0
0.0833	-3.06924	-1.83819	25.3989	-5.24269	0
0.0840	-2.15746	-3.05846	45.2398	-4.02201	0
0.0847	1.51536	-1.53183	9.83141	-0.0573827	0
0.0853	4.2507	0.301173	-28.3114	-1.58063	0
0.0860	4.2507	1.82781	-22.2065	-3.41166	0
0.0867	4.86712	3.04807	-15.4912	-0.970289	0
0.0873	6.99889	3.04807	-21.9013	-0.970289	0
0.0880	6.08711	-0.617923	-13.6597	-2.49876	0
0.0887	4.55891	-1.53183	-9.99675	-0.970289	0
0.0893	6.08711	2.43534	-14.8807	-0.0573827	0
0.0900	8.52708	4.26834	-7.5548	-1.27807	0
0.0907	10.6589	1.21508	-8.77578	-1.27807	0
0.0913	10.6589	-0.311558	-13.0492	-1.58063	0
0.0920	7.3071	1.21508	18.3783	-0.970289	0
0.0927	4.2507	-0.00519263	50.111	3.91246	0
0.0933	4.86712	-3.97236	30.588	7.87708	0
0.0940	6.08711	-6.4129	-8.47053	9.40555	0
0.0947	4.55891	-5.49899	-10.6072	8.48742	0
0.0953	0.89894	-3.05846	25.7041	4.82536	0
0.0960	-0.937466	-3.05846	44.0188	3.60468	0
0.0967	0.590732	-4.27873	10.1367	7.87708	0
0.0973	1.20715	-3.97236	-24.6485	8.48742	0
0.0980	0.590732	-4.27873	-19.7646	3.30211	0
0.0987	2.11893	-6.71926	-11.2177	0.552961	0
0.0993	3.33892	-5.49899	-13.6597	-2.19098	0
0.1000	0.89894	-0.617923	-9.08102	-6.46338	0
0.1007	0.282524	0.607538	-9.99675	-5.24269	0
0.1013	2.11893	-2.44573	-13.6597	-0.359946	0
0.1020	0.89894	-5.19263	-8.47053	1.47108	0
0.1027	-0.937466	-5.49899	-12.744	1.77365	0
0.1033	1.81072	-4.27873	-9.08102	1.47108	0
0.1040	4.86712	-3.35963	25.7041	-1.27807	0
0.1047	1.51536	-3.666	47.6817	-4.02201	0
0.1053	-3.06924	-4.27873	27.5356	-4.32979	0
0.1060	-0.937466	-3.05846	-6.34654	-3.41166	0
0.1067	2.73534	-2.44573	-13.6597	-2.19098	0
0.1073	0.590732	-4.88626	18.3783	-1.58063	0
0.1080	-3.98102	-7.02563	42.1873	-0.970289	0
0.1087	-4.90564	-5.19263	8.91568	1.1633	0
0.1093	-2.15746	-1.53183	-32.5848	1.47108	0
0.1100	-2.15746	0.301173	-27.3957	-0.970289	0
0.1107	-4.90564	2.12898	-16.7121	-0.667726	0
0.1113	-3.98102	5.79497	-19.4593	0.250397	0
0.1120	-0.32105	7.92915	-12.4387	-0.667726	0
0.1127	-0.937466	8.54188	-11.2177	-0.970289	0
0.1133	-1.23283	9.45578	-16.1016	-0.970289	0
0.1140	2.42714	9.45578	-9.08102	-2.49876	0
0.1147	4.2507	7.92915	-10.302	-2.49876	0
0.1153	3.33892	7.62278	-9.38626	-1.58063	0
0.1160	4.2507	7.31641	25.0936	-1.58063	0
0.1167	3.03071	4.57471	50.4162	-1.27807	0
0.1173	1.51536	2.12898	26.9251	1.1633	0
0.1180	5.17532	0.90871	-9.08102	3.30211	0
0.1187	5.17532	0.301173	-12.744	2.99433	0
0.1193	-1.23283	2.74171	19.9045	1.1633	0
0.1200	-4.59743	3.65561	44.9345	1.1633	0
0.1207	-1.84925	0.607538	14.7153	2.08143	0
0.1213	-1.23283	-0.617923	-26.48	2.99433	0
0.1220	-4.59743	-0.919095	-22.817	4.21502	0
0.1227	-7.64099	-5.19263	-11.8282	2.69177	0
0.1233	-6.72921	-7.33199	-18.5436	-1.27807	0
0.1240	-5.20101	-4.58509	-14.5754	-1.58063	0
0.1247	-4.90564	-4.88626	-11.8282	-0.0573827	0
0.1253	-3.37744	-5.49899	-14.5754	-1.27807	0
0.1260	-0.32105	-2.44573	-8.16529	-1.58063	0
0.1267	1.20715	-2.44573	-11.8282	-0.359946	0
0.1273	1.20715	-4.27873	-12.1335	0.250397	0
0.1280	-0.012842	-1.53183	24.1779	2.38399	0
0.1287	1.51536	0.301173	49.2079	3.91246	0
0.1293	6.08711	-1.83819	22.6517	2.08143	0
0.1300	8.83529	-2.13936	-10.9125	2.08143	0
0.1307	6.08711	0.301173	-9.08102	1.47108	0
0.1313	1.51536	-0.00519263	23.8727	-3.1091	0
0.1320	-0.32105	-2.44573	43.7135	-4.32979	0
0.1327	1.20715	-2.13936	11.0524	-0.667726	0
0.1333	3.03071	-0.617923	-28.6167	0.250397	0
0.1340	2.11893	-1.53183	-23.1223	0.250397	0
0.1347	0.590732	-2.44573	-12.744	1.47108	0
0.1353	-0.32105	-1.53183	-18.5436	1.47108	0
0.1360	0.282524	1.21508	-13.6597	0.250397	0
0.1367	1.51536	2.12898	-9.99675	-0.970289	0
0.1373	-0.32105	0.301173	-13.0492	-0.970289	0
0.1380	-4.28923	-1.22546	-7.24955	0.250397	0
0.1387	-5.50922	0.607538	-9.99675	1.77365	0
0.1393	-5.81742	3.96198	-9.99675	2.38399	0
0.1400	-7.94919	5.79497	22.9569	3.30211	0
0.1407	-8.56561	3.04807	48.5975	2.08143	0
0.1413	-6.72921	0.301173	27.5356	-1.27807	0
0.1420	-6.72921	1.21508	-8.16529	-2.49876	0
0.1427	-6.72921	3.96198	-14.2702	-1.27807	0
0.1433	-8.2574	3.65561	17.4625	-1.58063	0
0.1440	-11.0056	2.43534	40.3559	-3.41166	0
0.1447	-8.56561	2.12898	7.99995	-4.32979	0
0.1453	-5.81742	1.52144	-30.1429	-3.71944	0
0.1460	-5.50922	1.21508	-23.1223	-2.19098	0
0.1467	-3.06924	0.301173	-14.8807	-1.58063	0
0.1473	-1.54104	-2.75209	-22.817	-1.88841	0
0.1480	-3.98102	-2.13936	-16.7121	-2.49876	0
0.1487	-1.84925	2.12898	-13.0492	-1.88841	0
0.1493	0.590732	2.12898	-14.5754	-1.58063	0
0.1500	-2.15746	0.607538	-3.90458	-3.41166	0
0.1507	-1.54104	3.04807	-6.65178	-4.63235	0
0.1513	1.81072	3.04807	-11.2177	-3.1091	0
0.1520	-1.23283	0.301173	22.9569	-3.1091	0
0.1527	-2.15746	-0.00519263	50.4162	-5.24269	0
0.1533	3.64713	0.301173	25.7041	-4.32979	0
0.1540	7.3071	-0.617923	-7.24955	-0.359946	0
0.1547	8.21888	-1.83819	-6.65178	2.08143	0
0.1553	9.43887	-2.75209	23.8727	3.30211	0
0.1560	6.99889	-2.44573	43.1031	4.82536	0
0.1567	5.47069	0.607538	13.7996	5.74349	0
0.1573	9.43887	2.12898	-23.4275	4.21502	0
0.1580	10.6589	1.82781	-20.0698	0.86074	0
0.1587	6.08711	1.52144	-11.8282	-2.19098	0
0.1593	3.03071	2.43534	-18.2384	-1.58063	0
0.1600	4.2507	2.43534	-16.4069	1.1633	0
0.1607	4.2507	0.607538	-13.6597	4.82536	0
0.1613	-0.32105	-0.311558	-11.2177	6.65639	0
0.1620	-3.37744	-0.00519263	-3.59934	5.43571	0
0.1627	-2.15746	-2.13936	-11.8282	4.21502	0
0.1633	-3.06924	-4.27873	-12.744	3.91246	0
0.1640	-6.72921	-1.53183	23.5674	2.99433	0
0.1647	-6.421	0.301173	47.6817	1.1633	0
0.1653	-3.67281	-3.05846	25.7041	-0.359946	0
0.1660	-2.15746	-5.19263	-5.43081	0.86074	0
0.1667	-0.629258	-4.27873	-10.302	3.91246	0
0.1673	-1.54104	-4.27873	16.5468	4.5228	0
0.1680	-5.20101	-1.53183	36.6929	0.250397	0
0.1687	-5.81742	1.52144	6.47372	-1.58063	0
0.1693	-2.45282	0.301173	-30.7534	1.1633	0
0.1700	-1.23283	-2.44573	-25.8695	1.1633	0
0.1707	-1.23283	-1.53183	-18.2384	0.250397	0
0.1713	-0.012842	-1.53183	-22.817	1.1633	0
0.1720	3.03071	-2.44573	-15.4912	0.552961	0
0.1727	6.08711	-0.919095	-13.6597	-0.667726	0
0.1733	6.39531	-1.22546	-20.6803	-0.970289	0
0.1740	3.33892	-2.44573	-15.7964	-1.58063	0
0.1747	2.42714	-0.617923	-15.7964	-0.667726	0
0.1753	4.2507	2.12898	-12.4387	1.47108	0
0.1760	4.86712	1.52144	20.2097	-0.359946	0
0.1767	3.95533	-0.617923	44.6293	-2.49876	0
0.1773	6.08711	-1.83819	28.1461	-0.970289	0
0.1780	10.9671	-2.44573	-3.90458	-0.359946	0
0.1787	9.74707	-0.617923	-11.8282	-1.58063	0
0.1793	3.03071	2.12898	18.6835	-0.359946	0
0.1800	0.590732	3.34925	42.1873	-1.27807	0
0.1807	4.55891	3.65561	11.0524	-5.24269	0
0.1813	7.3071	3.34925	-25.5642	-7.07372	0
0.1820	6.08711	3.04807	-19.7646	-5.55047	0
0.1827	4.86712	3.04807	-14.5754	-3.41166	0
0.1833	5.47069	1.21508	-21.596	-0.667726	0
0.1840	5.17532	-1.53183	-13.6597	1.47108	0
0.1847	1.51536	-1.53183	-11.2177	2.08143	0
0.1853	-3.37744	-0.311558	-16.7121	2.08143	0
0.1860	-6.421	-2.13936	-11.8282	0.250397	0
0.1867	-7.34562	-3.35963	-15.4912	-1.58063	0
0.1873	-8.56561	-0.617923	-15.4912	-0.359946	0
0.1880	-9.16918	0.90871	18.9887	0.250397	0
0.1887	-8.56561	-1.53183	43.1031	-0.970289	0
0.1893	-6.72921	-0.311558	21.1255	-0.667726	0
0.1900	-3.06924	4.57471	-12.4387	-1.27807	0
0.1907	0.590732	3.65561	-15.4912	-2.49876	0
0.1913	-0.32105	0.301173	18.3783	1.1633	0
0.1920	-3.67281	1.52144	41.8821	5.43571	0
0.1927	-3.37744	2.12898	9.22092	3.30211	0
0.1933	-0.32105	-0.919095	-29.8376	2.08143	0
0.1940	-0.32105	-1.53183	-23.7328	4.82536	0
0.1947	-1.84925	-0.617923	-14.8807	5.43571	0
0.1953	-1.23283	-2.75209	-21.2908	4.5228	0
0.1960	0.89894	-3.35963	-15.1859	2.38399	0
0.1967	2.11893	0.607538	-10.9125	-0.667726	0
0.1973	3.33892	1.52144	-13.0492	-0.970289	0
0.1980	3.64713	-0.311558	-7.5548	-0.0573827	0
0.1987	2.11893	1.82781	-11.8282	-3.1091	0
0.1993	-0.012842	2.43534	-12.4387	-4.02201	0
0.2000	-2.15746	-1.53183	20.2097	-1.58063	0
0.2007	-3.67281	-3.97236	46.766	-2.49876	0
0.2013	-3.98102	-1.53183	29.0618	-4.32979	0
0.2020	-2.15746	0.301173	-6.65178	-1.58063	0
0.2027	0.590732	1.82781	-13.6597	0.86074	0
0.2033	-0.629258	2.12898	21.1255	-0.0573827	0
0.2040	-3.67281	0.301173	44.0188	-0.667726	0
0.2047	-1.84925	-1.83819	8.30519	1.1633	0
0.2053	2.42714	-2.13936	-30.1429	2.99433	0
0.2060	3.64713	0.301173	-24.6485	2.08143	0
0.2067	5.17532	0.301173	-16.1016	-0.359946	0
0.2073	7.6153	-3.35963	-17.9331	2.08143	0
0.2080	6.08711	-3.97236	-10.9125	4.5228	0
0.2087	3.64713	-1.83819	-12.4387	0.86074	0
0.2093	5.17532	-2.75209	-15.4912	-4.32979	0
0.2100	4.86712	-3.05846	-6.95703	-3.71944	0
0.2107	1.20715	-0.00519263	-13.3544	-1.58063	0
0.2113	-0.32105	-0.00519263	-14.5754	-3.41166	0
0.2120	1.51536	-2.44573	23.8727	-6.16081	0
0.2127	1.20715	-1.53183	48.9027	-5.24269	0
0.2133	-0.012842	-1.83819	22.3464	-4.94013	0
0.2140	2.42714	-3.35963	-11.8282	-6.16081	0
0.2147	4.55891	-2.44573	-11.8282	-3.41166	0
0.2153	1.81072	-0.617923	20.8202	0.552961	0
0.2160	-2.15746	-0.00519263	42.1873	0.250397	0
0.2167	-2.45282	1.52144	11.6629	-2.80132	0
0.2173	1.20715	2.74171	-26.48	-2.80132	0
0.2180	4.2507	1.21508	-21.9013	-1.58063	0
0.2187	3.95533	1.21508	-9.99675	-1.88841	0
0.2193	0.590732	3.65561	-12.4387	-3.1091	0
0.2200	0.590732	3.96198	-9.99675	-4.02201	0
0.2207	3.95533	1.52144	-10.9125	-4.32979	0
0.2213	3.33892	0.90871	-12.4387	-3.71944	0
0.2220	-0.629258	-0.919095	-4.82032	-2.19098	0
0.2227	-0.32105	-5.49899	-9.08102	0.250397	0
0.2233	2.73534	-6.4129	-8.47053	1.47108	0
0.2240	1.51536	-3.35963	26.3146	2.99433	0
0.2247	-2.15746	-2.75209	50.111	3.91246	0
0.2253	-2.15746	-3.05846	27.5356	3.60468	0
0.2260	0.590732	-0.617923	-5.43081	4.82536	0
0.2267	0.590732	-0.617923	-10.6072	6.35383	0
0.2273	-1.23283	-2.75209	18.3783	4.5228	0
0.2280	-3.06924	-2.75209	39.4401	3.60468	0
0.2287	-3.06924	-2.44573	7.99995	5.74349	0
0.2293	-1.84925	-4.27873	-29.2271	5.74349	0
0.2300	-0.32105	-4.58509	-20.9856	5.43571	0
0.2307	0.89894	-2.75209	-9.38626	5.74349	0
0.2313	-0.32105	-2.75209	-16.4069	4.82536	0
0.2320	-2.15746	-3.666	-13.6597	3.91246	0
0.2327	-1.84925	-3.35963	-9.99675	6.04605	0
0.2333	-1.23283	-3.35963	-12.744	7.26674	0
0.2340	-1.84925	-3.35963	-8.16529	5.43571	0
0.2347	-2.45282	-1.53183	-9.08102	3.30211	0
0.2353	-3.98102	0.90871	-7.24955	1.1633	0
0.2360	-7.03741	2.74171	22.9569	-1.27807	0
0.2367	-7.64099	4.57471	47.3765	-2.19098	0
0.2373	-4.90564	5.18224	29.0618	-2.80132	0
0.2380	-3.67281	5.18224	-7.86004	-2.49876	0
0.2387	-4.90564	5.79497	-14.8807	1.1633	0
0.2393	-5.81742	5.48861	21.1255	3.91246	0
0.2400	-5.20101	4.26834	44.9345	1.1633	0
0.2407	-3.06924	4.87588	11.3576	-0.667726	0
0.2413	1.51536	6.40251	-24.6485	0.552961	0
0.2420	3.33892	5.79497	-19.1541	0.250397	0
0.2427	0.89894	3.04807	-12.744	-1.88841	0
0.2433	-1.23283	2.74171	-17.9331	-1.88841	0
0.2440	-1.23283	3.04807	-13.3544	-1.58063	0
0.2447	-3.06924	1.82781	-13.0492	-2.49876	0
0.2453	-6.421	-0.00519263	-14.5754	-3.71944	0
0.2460	-8.2574	1.21508	-7.86004	-4.32979	0
0.2467	-6.12563	1.82781	-14.2702	-3.41166	0
0.2473	-2.76103	-0.311558	-14.2702	-2.19098	0
0.2480	-3.98102	-2.13936	20.515	-1.88841	0
0.2487	-6.72921	-2.75209	44.0188	-0.970289	0
0.2493	-3.98102	-3.05846	23.5674	2.08143	0
0.2500	2.42714	-1.83819	-8.77578	3.91246	0
0.2507	1.51536	-0.617923	-13.9649	2.08143	0
0.2513	-3.67281	-1.83819	17.4625	-0.0573827	0
0.2520	-5.50922	-2.44573	40.0506	-1.88841	0
0.2527	-3.98102	-1.22546	6.47372	-3.71944	0
0.2533	-2.76103	-0.311558	-33.5006	-5.24269	0
0.2540	-2.76103	0.301173	-26.48	-6.16081	0
0.2547	-3.06924	-1.53183	-15.4912	-3.71944	0
0.2553	-0.937466	-3.35963	-21.596	0.250397	0
0.2560	2.42714	-2.44573	-16.7121	-0.359946	0
0.2567	1.51536	-1.83819	-12.1335	-1.88841	0
0.2573	-1.23283	-3.05846	-13.0492	0.250397	0
0.2580	0.590732	-1.83819	-5.43081	2.08143	0
0.2587	4.55891	0.90871	-8.16529	2.69177	0
0.2593	3.33892	-0.617923	-10.302	5.74349	0
0.2600	0.590732	-2.44573	21.4307	7.57452	0
0.2607	1.20715	-1.53183	49.8057	5.74349	0
0.2613	0.282524	-1.53183	31.809	6.65639	0
0.2620	0.282524	-0.919095	-3.59934	7.87708	0
0.2627	6.08711	3.34925	-7.5548	3.30211	0
0.2633	10.6589	4.87588	25.7041	-0.970289	0
0.2640	10.0553	1.82781	44.9345	-1.58063	0
0.2647	10.6589	1.52144	12.8839	-2.49876	0
0.2653	10.6589	2.43534	-22.817	-3.1091	0
0.2660	6.70352	-0.311558	-20.3751	-1.88841	0
0.2667	6.39531	-1.22546	-15.1859	-1.27807	0
0.2673	7.92351	0.301173	-18.2384	-1.88841	0
0.2680	3.95533	-0.311558	-13.0492	-0.970289	0
0.2687	1.20715	-0.00519263	-13.3544	-0.359946	0
0.2693	2.73534	1.52144	-12.744	-2.19098	0
0.2700	3.03071	-0.00519263	-2.37836	-4.02201	0
0.2707	1.81072	-1.22546	-8.47053	-3.1091	0
0.2713	0.282524	2.74171	-10.6072	-3.41166	0
0.2720	-3.67281	7.01524	23.8727	-5.85303	0
0.2727	-6.421	6.70888	47.0712	-6.16081	0
0.2733	-6.72921	5.79497	24.4831	-3.41166	0
0.2740	-6.421	7.31641	-8.77578	-3.1091	0
0.2747	-5.81742	8.54188	-10.9125	-5.55047	0
0.2753	-4.90564	5.48861	22.9569	-5.24269	0
0.2760	-6.12563	1.82781	45.2398	-1.58063	0
0.2767	-6.421	0.301173	12.2734	0.250397	0
0.2773	-3.98102	-2.44573	-27.0904	-1.58063	0
0.2780	-3.67281	-4.88626	-23.7328	-2.80132	0
0.2787	-3.37744	-3.666	-15.4912	-1.88841	0
0.2793	-1.23283	-2.44573	-18.2384	-0.667726	0
0.2800	-0.629258	-1.83819	-13.0492	0.86074	0
0.2807	-2.15746	0.301173	-10.302	2.08143	0
0.2813	-2.45282	1.21508	-9.99675	2.08143	0
0.2820	-2.45282	0.607538	-4.51507	2.08143	0
0.2827	-1.23283	2.43534	-12.4387	1.77365	0
0.2833	1.81072	4.26834	-10.302	-0.667726	0
0.2840	1.51536	1.21508	25.3989	-1.58063	0
0.2847	-2.15746	-0.919095	46.4607	-0.970289	0
0.2853	-3.06924	0.301173	23.5674	-1.27807	0
0.2860	0.590732	-0.311558	-9.08102	-1.27807	0
0.2867	2.73534	-2.13936	-13.6597	2.38399	0
0.2873	1.51536	-2.44573	18.6835	4.21502	0
0.2880	-1.23283	-1.22546	42.1873	2.08143	0
0.2887	1.51536	-0.617923	9.22092	3.60468	0
0.2893	6.99889	-0.311558	-30.1429	7.26674	0
0.2900	6.39531	-1.83819	-23.4275	5.74349	0
0.2907	1.81072	-4.27873	-15.1859	2.99433	0
0.2913	-1.84925	-3.97236	-21.596	5.43571	0
0.2920	-4.59743	-0.919095	-15.1859	8.18486	0
0.2927	-4.90564	0.301173	-12.4387	6.35383	0
0.2933	-2.76103	-3.666	-15.4912	2.69177	0
0.2940	-3.06924	-7.93953	-7.5548	2.08143	0
0.2947	-1.23283	-5.19263	-9.08102	4.5228	0
0.2953	2.73534	0.301173	-8.47053	4.82536	0
0.2960	1.51536	1.52144	25.0936	1.77365	0
0.2967	-2.15746	-1.53183	48.9027	0.86074	0
0.2973	-0.32105	-2.44573	25.7041	0.86074	0
0.2980	2.11893	-0.919095	-7.86004	-1.88841	0
0.2987	0.590732	-1.22546	-9.38626	-4.32979	0
0.2993	-1.54104	-1.22546	23.8727	-3.71944	0
0.3000	-0.937466	1.21508	45.2398	-2.49876	0
0.3007	3.03071	3.34925	13.4943	-0.970289	0
0.3013	5.17532	2.43534	-24.9537	-0.0573827	0
0.3020	4.55891	0.301173	-21.596	-0.970289	0
0.3027	5.47069	-1.22546	-13.0492	-1.88841	0
0.3033	5.7789	-0.00519263	-16.4069	-1.58063	0
0.3040	2.73534	2.12898	-11.523	-1.58063	0
0.3047	2.42714	3.34925	-11.8282	-2.49876	0
0.3053	3.95533	3.65561	-14.8807	-3.1091	0
0.3060	4.55891	3.96198	-8.16529	-3.1091	0
0.3067	6.70352	1.21508	-13.0492	-1.88841	0
0.3073	6.99889	-1.22546	-15.1859	-0.0573827	0
0.3080	2.11893	0.90871	18.3783	1.1633	0
0.3087	-0.32105	3.96198	44.6293	1.77365	0
0.3093	2.73534	3.65561	24.7884	2.69177	0
0.3100	4.2507	3.04807	-9.08102	2.69177	0
0.3107	2.42714	1.82781	-11.8282	0.250397	0
0.3113	-2.15746	-0.311558	21.7359	-1.27807	0
0.3120	-5.20101	-0.311558	40.6611	-1.27807	0
0.3127	-3.98102	-0.919095	5.55799	-1.58063	0
0.3133	-0.32105	-3.35963	-31.0586	-0.359946	0
0.3140	1.20715	-1.22546	-23.1223	2.08143	0
0.3147	2.42714	3.34925	-14.5754	1.1633	0
0.3153	3.33892	2.74171	-20.0698	-1.58063	0
0.3160	3.03071	1.21508	-16.1016	-1.88841	0
0.3167	3.33892	2.43534	-15.1859	-2.49876	0
0.3173	3.64713	2.43534	-16.4069	-3.41166	0
0.3180	2.11893	0.607538	-9.08102	-0.667726	0
0.3187	-0.012842	-1.53183	-13.6597	2.08143	0
0.3193	-2.45282	-3.666	-12.4387	1.1633	0
0.3200	-4.90564	-3.35963	22.6517	1.1633	0
0.3207	-6.421	-1.53183	45.8503	1.1633	0
0.3213	-6.72921	-2.13936	25.0936	-1.58063	0
0.3220	-6.72921	-3.666	-5.73605	-0.970289	0
0.3227	-6.72921	-3.35963	-9.08102	3.91246	0
0.3233	-9.47739	-3.666	22.0412	4.82536	0
0.3240	-9.7856	-5.49899	42.4926	2.38399	0
0.3247	-7.03741	-5.19263	8.30519	2.38399	0
0.3253	-6.72921	-3.666	-28.9219	1.77365	0
0.3260	-6.72921	-3.35963	-22.2065	1.1633	0
0.3267	-2.76103	-2.75209	-15.7964	2.08143	0
0.3273	-2.15746	-2.13936	-20.9856	-0.667726	0
0.3280	-6.72921	-1.53183	-12.744	-4.02201	0
0.3287	-6.72921	0.301173	-11.523	-2.49876	0
0.3293	-3.37744	2.74171	-13.9649	-1.27807	0
0.3300	-3.98102	5.18224	-4.82032	-1.88841	0
0.3307	-5.20101	6.40251	-10.9125	-1.58063	0
0.3313	-3.98102	3.96198	-14.8807	-3.1091	0
0.3320	-3.06924	1.82781	19.5992	-3.71944	0
0.3327	-4.28923	2.43534	44.9345	-0.667726	0
0.3333	-3.06924	1.21508	22.6517	0.250397	0
0.3340	3.03071	-1.22546	-8.47053	-2.80132	0
0.3347	8.21888	-0.919095	-9.08102	-1.27807	0
0.3353	6.08711	-1.53183	22.0412	1.77365	0
0.3360	4.55891	-4.27873	43.1031	2.99433	0
0.3367	9.74707	-4.58509	13.7996	4.82536	0
0.3373	14.3317	-2.75209	-22.5118	3.91246	0
0.3380	13.407	-1.53183	-19.1541	1.1633	0
0.3387	11.5835	-0.311558	-10.302	0.250397	0
0.3393	9.43887	-0.617923	-13.6597	0.552961	0
0.3400	6.99889	-2.44573	-10.302	-1.58063	0
0.3407	8.83529	-2.44573	-10.302	-3.1091	0
0.3413	9.74707	-1.53183	-9.08102	-2.80132	0
0.3420	5.47069	-2.44573	-1.15738	-2.80132	0
0.3427	3.33892	-1.83819	-9.08102	-2.49876	0
0.3433	3.33892	-0.00519263	-9.99675	-1.88841	0
0.3440	1.51536	1.21508	24.7884	-2.19098	0
0.3447	-0.32105	1.82781	47.6817	-2.19098	0
0.3453	1.20715	0.301173	25.3989	-1.27807	0
0.3460	3.03071	-1.83819	-8.16529	1.1633	0
0.3467	2.73534	0.301173	-12.744	2.08143	0
0.3473	-1.84925	0.607538	19.294	1.1633	0
0.3480	-7.03741	-4.58509	41.8821	2.69177	0
0.3487	-5.81742	-5.19263	8.30519	5.74349	0
0.3493	-0.32105	-1.53183	-29.2271	4.21502	0
0.3500	2.42714	-4.27873	-21.596	1.77365	0
0.3507	2.11893	-7.63317	-14.5754	2.99433	0
0.3513	1.51536	-3.35963	-24.3432	5.13314	0
0.3520	3.03071	-2.13936	-18.8488	5.74349	0
0.3527	4.2507	-6.10653	-12.744	6.65639	0
0.3533	1.51536	-5.19263	-16.1016	6.96417	0
0.3540	-2.76103	-2.75209	-9.99675	5.13314	0
0.3547	-3.98102	-3.35963	-9.99675	2.99433	0
0.3553	-5.81742	-3.97236	-8.77578	1.47108	0
0.3560	-7.64099	-4.27873	23.8727	1.1633	0
0.3567	-7.64099	-5.19263	49.8057	2.08143	0
0.3573	-7.64099	-2.44573	29.0618	2.08143	0
0.3580	-6.72921	0.90871	-7.86004	1.1633	0
0.3587	-3.06924	-0.919095	-11.8282	0.86074	0
0.3593	-5.81742	-1.53183	22.9569	1.1633	0
0.3600	-11.6092	1.21508	44.324	0.250397	0
0.3607	-8.2574	0.301173	11.9681	-2.49876	0
0.3613	-2.15746	-3.05846	-24.6485	-2.49876	0
0.3620	-3.06924	-3.05846	-20.3751	0.250397	0
0.3627	-3.67281	-2.44573	-13.0492	1.1633	0
0.3633	-0.32105	-3.35963	-16.4069	0.250397	0
0.3640	-0.937466	-2.44573	-13.3544	1.1633	0
0.3647	-3.06924	0.301173	-15.4912	0.552961	0
0.3653	-1.54104	2.74171	-16.4069	-0.359946	0
0.3660	-0.937466	3.04807	-8.16529	1.1633	0
0.3667	-2.15746	1.21508	-15.4912	0.250397	0
0.3673	-3.98102	1.82781	-15.1859	-3.1091	0
0.3680	-7.64099	3.96198	22.9569	-4.02201	0
0.3687	-9.7856	3.04807	45.8503	-3.1091	0
0.3693	-5.81742	0.301173	21.1255	-2.49876	0
0.3700	-2.15746	0.90871	-9.99675	-0.667726	0
0.3707	-1.23283	1.52144	-11.8282	1.1633	0
0.3713	-2.15746	-0.617923	20.2097	-0.0573827	0
0.3720	-1.84925	-2.44573	43.7135	-1.88841	0
0.3727	-1.84925	-0.00519263	11.9681	-4.32979	0
0.3733	-1.84925	1.52144	-30.1429	-5.24269	0
0.3740	-1.84925	0.301173	-26.48	-4.32979	0
0.3747	-1.84925	-0.617923	-16.1016	-5.55047	0
0.3753	-1.84925	0.607538	-20.6803	-7.07372	0
0.3760	-1.84925	-0.311558	-15.4912	-5.24269	0
0.3767	-1.84925	-2.75209	-11.8282	-3.41166	0
0.3773	-1.84925	-1.83819	-15.4912	-3.41166	0
0.3780	-1.84925	0.90871	-10.6072	-1.27807	0
0.3787	-1.84925	-0.00519263	-13.6597	0.552961	0
0.3793	-1.84925	-2.44573	-12.1335	0.250397	0
0.3800	-1.84925	-1.53183	22.3464	0.552961	0
0.3807	-1.84925	0.607538	48.5975	0.250397	0
0.3813	-1.84925	3.04807	26.3146	-1.58063	0
0.3820	-1.84925	4.57471	-9.69151	-1.58063	0
0.3827	-1.84925	4.26834	-11.523	-1.58063	0
0.3833	-1.84925	3.34925	24.7884	-3.41166	0
0.3840	-1.84925	3.96198	44.9345	-3.41166	0
0.3847	-0.937466	3.96198	10.1367	-2.80132	0
0.3853	0.282524	1.82781	-25.8695	-3.41166	0
0.3860	1.51536	0.301173	-20.3751	-3.41166	0
0.3867	2.42714	1.21508	-14.5754	-2.80132	0
0.3873	0.89894	0.90871	-18.8488	-2.19098	0
0.3880	-0.32105	-1.53183	-10.302	-0.970289	0
0.3887	1.81072	-0.919095	-10.302	-1.27807	0
0.3893	3.33892	1.21508	-17.0174	-1.27807	0
0.3900	1.51536	-0.00519263	-8.47053	1.77365	0
0.3907	0.590732	-0.617923	-7.5548	3.30211	0
0.3913	0.590732	1.21508	-9.38626	3.30211	0
0.3920	-1.23283	0.90871	21.1255	5.43571	0
0.3927	-1.54104	0.301173	47.3765	4.82536	0
0.3933	1.20715	3.34925	24.7884	0.250397	0
0.3940	3.64713	3.96198	-12.1335	-0.0573827	0
0.3947	2.42714	2.12898	-12.4387	3.60468	0
0.3953	0.590732	1.21508	23.2622	2.99433	0
0.3960	0.590732	1.21508	43.1031	2.08143	0
0.3967	0.590732	1.21508	11.6629	1.77365	0
0.3973	0.590732	-0.617923	-24.038	-0.970289	0
0.3980	0.590732	-2.75209	-21.9013	-2.19098	0
0.3987	0.590732	-3.35963	-13.6597	1.47108	0
0.3993	0.590732	-2.44573	-17.3226	3.91246	0
0.4000	0.590732	-3.35963	-15.1859	2.99433	0
0.4007	0.590732	-1.53183	-14.2702	1.77365	0
0.4013	0.590732	1.21508	-12.1335	0.86074	0
0.4020	0.590732	0.607538	-6.65178	-0.0573827	0
0.4027	0.590732	1.82781	-14.5754	-1.58063	0
0.4033	0.590732	3.65561	-11.2177	-1.58063	0
0.4040	0.590732	1.52144	25.7041	-0.359946	0
0.4047	0.590732	1.82781	47.6817	-0.0573827	0
0.4053	0.590732	4.57471	25.7041	-2.19098	0
0.4060	0.590732	3.04807	-5.43081	-4.02201	0
0.4067	0.590732	3.04807	-9.38626	-4.32979	0
0.4073	0.590732	6.70888	20.2097	-3.1091	0
0.4080	0.590732	4.57471	30.8933	-0.970289	0
0.4087	0.590732	4.57471	-14.2702	-2.19098	0
0.4093	0.590732	7.01524	-30.4481	-2.80132	0
0.4100	0.590732	6.70888	-17.6279	-4.63235	0
0.4107	0.590732	5.79497	-19.1541	-8.90475	0
0.4113	0.590732	4.26834	-21.2908	-7.99184	0
0.4120	0.590732	-0.617923	-17.3226	-2.80132	0
0.4127	0.590732	-2.75209	-20.0698	1.47108	0
0.4133	0.590732	-2.44573	-13.6597	6.65639	0
0.4140	0.590732	-3.97236	-8.16529	11.5391	0
0.4147	0.590732	-6.4129	-15.7964	9.40555	0
0.4153	0.590732	-5.19263	2.2003	5.13314	0
0.4160	0.590732	-1.53183	41.2716	6.04605	0
0.4167	0.590732	1.21508	41.2716	6.65639	0
0.4173	0.590732	-0.919095	6.47372	4.82536	0
0.4180	0.590732	-4.27873	-14.2702	3.91246	0
0.4187	0.590732	-2.75209	2.81079	2.08143	0
0.4193	0.590732	-0.00519263	38.2191	-0.359946	0
0.4200	1.51536	0.90871	34.8615	0.250397	0
0.4207	5.17532	1.21508	-10.9125	0.552961	0
0.4213	6.99889	-0.311558	-29.2271	-0.970289	0
0.4220	6.70352	-3.35963	-15.4912	0.552961	0
0.4227	6.70352	-0.919095	-13.3544	2.08143	0
0.4233	6.70352	4.57471	-11.2177	-0.0573827	0
0.4240	6.08711	3.04807	-6.0413	0.86074	0
0.4247	4.55891	-3.35963	-13.6597	3.60468	0
0.4253	3.33892	-3.35963	-9.38626	1.1633	0
0.4260	5.17532	1.21508	-4.51507	-1.27807	0
0.4267	7.6153	2.12898	-19.1541	1.1633	0
0.4273	4.2507	0.607538	-0.546896	2.69177	0
0.4280	-0.32105	2.74171	43.1031	0.86074	0
0.4287	-0.937466	4.26834	36.6929	-1.27807	0
0.4293	-0.629258	3.65561	5.55799	-0.970289	0
0.4300	-0.32105	3.96198	-6.95703	0.552961	0
0.4307	1.51536	3.96198	-16.7121	0.250397	0
0.4313	-0.629258	2.12898	3.42128	-1.88841	0
0.4320	-5.50922	1.52144	43.1031	-1.88841	0
0.4327	-4.90564	1.21508	22.3464	0.552961	0
0.4333	-2.45282	-1.53183	-25.259	2.08143	0
0.4340	-3.67281	-2.13936	-22.817	2.08143	0
0.4347	-5.50922	-0.919095	-11.8282	1.47108	0
0.4353	-6.72921	0.90871	-18.2384	1.1633	0
0.4360	-8.56561	3.34925	-14.5754	1.77365	0
0.4367	-7.94919	2.74171	-12.4387	0.552961	0
0.4373	-6.72921	-0.617923	-13.6597	-0.970289	0
0.4380	-9.47739	0.301173	-5.43081	-0.667726	0
0.4387	-10.3892	2.12898	-8.47053	-0.667726	0
0.4393	-8.2574	-1.22546	-9.99675	-0.359946	0
0.4400	-11.0056	-2.44573	20.2097	0.552961	0
0.4407	-13.1374	0.301173	45.8503	-2.49876	0
0.4413	-8.86098	1.21508	32.1143	-4.02201	0
0.4420	-5.81742	0.301173	-4.82032	-0.667726	0
0.4427	-5.81742	-2.13936	-21.2908	-1.88841	0
0.4433	-5.81742	-3.35963	14.1048	-7.99184	0
0.4440	-7.64099	0.301173	47.987	-7.68406	0
0.4447	-8.2574	1.52144	14.7153	-4.94013	0
0.4453	-4.90564	-2.13936	-27.7009	-3.71944	0
0.4460	-2.15746	-3.35963	-20.6803	-0.667726	0
0.4467	-0.629258	-2.44573	-14.5754	3.30211	0
0.4473	2.11893	-4.88626	-22.817	4.5228	0
0.4480	2.42714	-5.80536	-14.8807	5.13314	0
0.4487	3.64713	-2.44573	-12.1335	4.82536	0
0.4493	7.6153	-0.617923	-13.6597	3.91246	0
0.4500	6.39531	-0.617923	-2.68361	4.21502	0
0.4507	2.42714	0.90871	-7.5548	1.1633	0
0.4513	2.73534	1.21508	-15.4912	-2.19098	0
0.4520	2.11893	-0.00519263	16.5468	2.08143	0
0.4527	-2.15746	-1.53183	47.0712	4.82536	0
0.4533	-2.76103	-2.13936	27.2303	0.86074	0
0.4540	0.590732	-0.617923	-11.8282	0.250397	0
0.4547	3.03071	-0.00519263	-17.3226	4.21502	0
0.4553	3.64713	-1.83819	19.294	2.99433	0
0.4560	2.42714	-3.05846	44.6293	-1.58063	0
0.4567	0.282524	-1.22546	12.5786	0.250397	0
0.4573	0.590732	-1.53183	-24.9537	3.30211	0
0.4580	3.03071	-4.27873	-19.4593	0.86074	0
0.4587	0.590732	-2.44573	-13.3544	-1.58063	0
0.4593	-3.06924	0.301173	-20.9856	-2.49876	0
0.4600	-3.98102	-0.311558	-15.4912	-5.55047	0
0.4607	-2.76103	0.607538	-11.8282	-7.99184	0
0.4613	-1.84925	2.43534	-15.1859	-5.55047	0
0.4620	-0.32105	0.301173	-9.08102	-2.80132	0
0.4627	-1.23283	0.607538	-10.6072	-0.667726	0
0.4633	-3.06924	3.65561	-10.302	1.47108	0
0.4640	-2.15746	2.74171	20.8202	0.552961	0
0.4647	-1.23283	-0.617923	46.1555	-1.27807	0
0.4653	-2.15746	-1.53183	28.1461	-1.58063	0
0.4660	0.282524	-1.53183	-7.24955	-1.58063	0
0.4667	4.2507	-0.311558	-16.1016	-0.0573827	0
0.4673	3.64713	0.607538	15.3258	2.08143	0
0.4680	2.11893	-0.919095	41.8821	2.08143	0
0.4687	4.2507	-1.53183	13.1891	1.1633	0
0.4693	6.70352	-0.311558	-26.48	-0.667726	0
0.4700	5.17532	-0.617923	-22.817	-2.80132	0
0.4707	2.73534	-0.617923	-12.4387	1.1633	0
0.4713	2.73534	-0.617923	-16.7121	5.74349	0
0.4720	2.11893	-2.13936	-13.6597	3.30211	0
0.4727	-1.23283	-3.666	-12.744	2.38399	0
0.4733	-3.98102	-4.27873	-13.3544	5.13314	0
0.4740	-2.45282	-4.27873	-6.0413	2.08143	0
0.4747	0.282524	-0.617923	-10.9125	-0.0573827	0
0.4753	-1.23283	2.12898	-11.8282	2.08143	0
0.4760	-5.81742	-0.00519263	21.7359	0.250397	0
0.4767	-8.56561	-1.53183	47.6817	-1.58063	0
0.4773	-8.56561	0.301173	28.7566	1.1633	0
0.4780	-6.12563	1.82781	-3.90458	-2.49876	0
0.4787	-2.15746	3.04807	-10.9125	-8.90475	0
0.4793	-1.23283	5.79497	18.3783	-8.90475	0
0.4800	-3.06924	6.70888	40.6611	-10.1254	0
0.4807	-0.32105	4.87588	12.2734	-12.5668	0
0.4813	4.2507	4.87588	-23.7328	-7.07372	0
0.4820	4.2507	5.79497	-21.9013	-4.02201	0
0.4827	0.89894	4.87588	-16.1016	-7.68406	0
0.4833	-0.937466	3.96198	-19.7646	-6.77116	0
0.4840	0.590732	4.87588	-15.4912	-2.19098	0
0.4847	1.51536	5.48861	-15.4912	-2.19098	0
0.4853	-1.84925	2.12898	-15.7964	1.47108	0
0.4860	-2.45282	0.301173	-9.38626	7.57452	0
0.4867	1.51536	2.12898	-18.2384	6.96417	0
0.4873	1.20715	1.21508	-17.6279	3.91246	0
0.4880	-3.67281	-3.05846	18.3783	3.30211	0
0.4887	-2.45282	-2.44573	40.0506	2.08143	0
0.4893	-0.32105	-0.00519263	19.5992	1.77365	0
0.4900	-2.15746	-2.44573	-9.38626	2.08143	0
0.4907	-1.23283	-4.58509	-16.1016	-0.667726	0
0.4913	2.11893	-3.05846	14.1048	-0.667726	0
0.4920	2.42714	-1.53183	41.2716	3.60468	0
0.4927	4.2507	-3.35963	8.91568	2.99433	0
0.4933	7.3071	-4.27873	-32.8901	1.1633	0
0.4940	7.3071	-2.13936	-23.4275	4.21502	0
0.4947	4.2507	-1.22546	-12.744	5.74349	0
0.4953	-1.23283	-2.44573	-20.6803	3.91246	0
0.4960	-5.50922	-1.83819	-13.6597	5.74349	0
0.4967	-3.98102	-0.00519263	-9.08102	6.65639	0
0.4973	-2.15746	-0.919095	-14.5754	3.91246	0
0.4980	-1.23283	-1.83819	-9.08102	2.08143	0
0.4987	1.20715	-1.53183	-11.2177	1.1633	0
0.4993	1.20715	-3.35963	-12.4387	1.1633	0
0.5000	-1.23283	-4.27873	21.7359	2.99433	0
0.5007	-0.629258	-1.53183	46.4607	3.91246	0
0.5013	2.11893	-0.617923	22.6517	2.38399	0
0.5020	4.86712	-1.83819	-9.38626	2.08143	0
0.5027	8.83529	-0.00519263	-10.302	2.38399	0
0.5033	8.83529	0.301173	20.2097	2.69177	0
0.5040	5.47069	-2.44573	42.7978	3.60468	0
0.5047	7.3071	-2.44573	14.4101	2.08143	0
0.5053	13.1117	1.21508	-26.7852	0.250397	0
0.5060	13.407	3.04807	-25.5642	0.86074	0
0.5067	10.0553	2.12898	-15.7964	-0.0573827	0
0.5073	8.83529	1.82781	-20.0698	-4.32979	0
0.5080	9.74707	2.43534	-16.1016	-4.32979	0
0.5087	10.0553	3.04807	-12.744	-1.88841	0
0.5093	8.21888	1.52144	-14.5754	-3.41166	0
0.5100	5.47069	-0.311558	-8.16529	-6.46338	0
0.5107	4.2507	1.82781	-11.2177	-6.77116	0
0.5113	1.20715	3.65561	-12.744	-4.63235	0
0.5120	-3.98102	1.82781	21.1255	-2.19098	0
0.5127	-5.20101	0.301173	48.9027	-1.58063	0
0.5133	-3.06924	1.21508	28.7566	-3.41166	0
0.5140	-4.28923	1.52144	-6.34654	-3.71944	0
0.5147	-8.86098	1.21508	-9.99675	-3.41166	0
0.5153	-12.5338	-0.311558	22.0412	-4.32979	0
0.5160	-12.5338	-3.35963	44.0188	-4.94013	0
0.5167	-12.2256	-4.27873	15.0206	-6.16081	0
0.5173	-14.9738	-2.44573	-22.5118	-7.99184	0
0.5180	-15.8855	-3.35963	-20.0698	-7.3815	0
0.5187	-13.4456	-4.27873	-13.0492	-7.07372	0
0.5193	-14.6656	-2.75209	-19.1541	-6.46338	0
0.5200	-17.722	-3.35963	-14.5754	-2.49876	0
0.5207	-15.2691	-4.27873	-9.69151	-1.27807	0
0.5213	-12.5338	-4.27873	-9.08102	-4.32979	0
0.5220	-11.6092	-5.80536	-2.37836	-2.80132	0
0.5227	-8.86098	-8.85343	-5.43081	1.77365	0
0.5233	-7.94919	-9.1598	-6.0413	2.99433	0
0.5240	-7.64099	-7.93953	24.1779	3.91246	0
0.5247	-3.98102	-5.80536	48.9027	4.5228	0
0.5253	-3.98102	-1.83819	29.0618	2.99433	0
0.5260	-6.72921	-1.53183	-8.16529	5.43571	0
0.5267	-4.90564	-3.97236	-16.1016	7.87708	0
0.5273	-4.90564	-4.27873	17.4625	5.43571	0
0.5280	-7.03741	-3.97236	41.8821	2.99433	0
0.5287	-2.76103	-5.19263	9.52617	2.99433	0
0.5293	0.590732	-4.27873	-29.2271	2.08143	0
0.5300	-3.37744	-1.22546	-24.3432	2.69177	0
0.5307	-3.06924	-0.919095	-15.7964	2.99433	0
0.5313	1.20715	-2.44573	-20.0698	0.86074	0
0.5320	1.51536	-1.83819	-13.3544	2.38399	0
0.5327	3.33892	-0.617923	-11.8282	5.74349	0
0.5333	4.2507	0.301173	-16.1016	1.77365	0
0.5340	-0.629258	2.12898	-9.08102	-4.02201	0
0.5347	-1.23283	3.04807	-11.523	-3.71944	0
0.5353	3.33892	0.607538	-12.4387	-2.49876	0
0.5360	2.42714	-0.00519263	18.9887	-2.19098	0
0.5367	0.590732	3.04807	44.324	-0.667726	0
0.5373	2.42714	3.96198	25.7041	-1.58063	0
0.5380	4.2507	3.04807	-7.24955	-6.16081	0
0.5387	5.7789	3.65561	-11.2177	-6.16081	0
0.5393	6.70352	3.34925	20.2097	-2.80132	0
0.5400	3.33892	1.21508	41.2716	-3.41166	0
0.5407	1.81072	0.301173	10.7471	-3.71944	0
0.5413	6.39531	0.607538	-26.48	0.250397	0
0.5420	8.21888	0.90871	-23.7328	0.86074	0
0.5427	6.70352	0.301173	-14.5754	-1.58063	0
0.5433	7.3071	-1.53183	-15.4912	-0.0573827	0
0.5440	7.92351	-2.13936	-9.99675	1.47108	0
0.5447	8.21888	-1.22546	-11.523	-0.970289	0
0.5453	10.6589	-0.617923	-13.6597	-1.27807	0
0.5460	10.9671	0.301173	-6.34654	0.250397	0
0.5467	10.3635	1.21508	-13.0492	-0.667726	0
0.5473	10.6589	-0.00519263	-14.2702	0.250397	0
0.5480	5.17532	-0.919095	22.0412	2.99433	0
0.5487	-0.629258	1.52144	46.4607	3.91246	0
0.5493	3.33892	4.26834	21.1255	2.38399	0
0.5500	8.83529	4.26834	-12.744	1.1633	0
0.5507	6.70352	4.26834	-12.1335	1.1633	0
0.5513	3.95533	5.79497	21.1255	1.77365	0
0.5520	3.64713	3.34925	41.2716	2.69177	0
0.5527	4.86712	1.21508	10.1367	5.13314	0
0.5533	7.3071	2.74171	-30.1429	6.96417	0
0.5540	6.99889	3.04807	-29.2271	5.74349	0
0.5547	6.99889	0.90871	-19.1541	4.82536	0
0.5553	9.74707	0.90871	-20.9856	4.21502	0
0.5560	12.4953	2.12898	-14.2702	1.77365	0
0.5567	12.8035	0.90871	-8.47053	0.552961	0
0.5573	10.0553	-1.53183	-10.6072	1.1633	0
0.5580	6.70352	-2.75209	-9.08102	-0.970289	0
0.5587	6.39531	-2.75209	-12.1335	-1.27807	0
0.5593	5.17532	-1.83819	-9.08102	0.86074	0
0.5600	-0.32105	-1.53183	22.6517	-0.667726	0
0.5607	-0.937466	-1.53183	47.3765	-2.80132	0
0.5613	3.33892	-0.919095	26.0094	-0.667726	0
0.5620	3.95533	0.607538	-12.744	0.250397	0
0.5627	1.51536	0.301173	-16.4069	-1.58063	0
0.5633	-0.012842	-2.75209	20.2097	-3.71944	0
0.5640	0.590732	-3.35963	41.2716	-4.32979	0
0.5647	3.95533	-0.311558	8.30519	-1.88841	0
0.5653	6.39531	2.12898	-28.9219	-0.0573827	0
0.5660	4.86712	0.607538	-26.1747	-2.19098	0
0.5667	4.2507	-1.53183	-17.3226	-1.58063	0
0.5673	4.2507	-3.05846	-20.9856	2.99433	0
0.5680	1.81072	-5.19263	-17.3226	2.99433	0
0.5687	0.590732	-7.02563	-13.0492	1.1633	0
0.5693	1.81072	-6.10653	-13.6597	3.91246	0
0.5700	2.11893	-3.666	-9.69151	4.21502	0
0.5707	3.03071	-1.83819	-10.9125	0.86074	0
0.5713	2.42714	0.607538	-9.08102	-0.667726	0
0.5720	-3.06924	3.65561	19.294	-2.49876	0
0.5727	-6.72921	4.87588	45.545	-4.63235	0
0.5733	-5.81742	3.96198	26.9251	-3.71944	0
0.5740	-5.81742	3.96198	-10.9125	-1.88841	0
0.5747	-7.03741	5.18224	-9.99675	-0.0573827	0
0.5753	-8.2574	3.04807	29.6723	1.1633	0
0.5760	-11.0056	-1.22546	41.5768	-0.970289	0
0.5767	-8.86098	-0.311558	2.50555	-4.32979	0
0.5773	-0.32105	2.74171	-24.6485	-5.24269	0
0.5780	0.89894	1.21508	-13.6597	-4.94013	0
0.5787	-7.64099	-0.311558	-9.69151	-2.80132	0
0.5793	-13.7538	-0.00519263	-15.7964	2.08143	0
0.5800	-15.8855	-1.83819	-10.9125	6.04605	0
0.5807	-18.9419	-2.75209	-7.5548	6.65639	0
0.5813	-18.9419	-1.53183	-4.82032	5.13314	0
0.5820	-15.8855	-0.617923	-0.852141	2.08143	0
0.5827	-13.1374	0.301173	-9.99675	-0.667726	0
0.5833	-7.64099	1.82781	-2.68361	-0.970289	0
0.5840	-1.54104	1.82781	33.6405	-0.970289	0
0.5847	1.51536	1.21508	49.2079	-3.41166	0
0.5853	3.03071	0.301173	25.7041	-3.1091	0
0.5860	5.7789	-0.617923	-5.12556	-0.667726	0
0.5867	6.39531	1.82781	-14.5754	-0.359946	0
0.5873	5.47069	4.87588	14.7153	-1.27807	0
0.5880	3.95533	2.12898	21.1255	-0.667726	0
0.5887	3.95533	-1.53183	21.1255	-0.0573827	0
0.5893	3.95533	-1.53183	21.1255	0.250397	0
0.5900	3.95533	-1.53183	21.1255	1.77365	0
0.5907	3.95533	-0.617923	21.1255	1.77365	0
0.5913	3.95533	1.52144	21.1255	0.86074	0
0.5920	3.95533	-0.00519263	21.1255	2.08143	0
0.5927	3.95533	-3.35963	21.1255	1.1633	0
0.5933	3.95533	-3.35963	21.1255	-3.1091	0
0.5940	3.95533	-1.53183	21.1255	-4.32979	0
0.5947	3.95533	0.301173	21.1255	-2.49876	0
0.5953	3.95533	-0.00519263	21.1255	-2.19098	0
0.5960	3.95533	-1.83819	21.1255	-0.970289	0
0.5967	3.95533	-1.22546	21.1255	0.86074	0
0.5973	3.95533	1.21508	21.1255	-0.0573827	0
0.5980	3.95533	0.301173	21.1255	-0.667726	0
0.5987	3.95533	-2.44573	21.1255	0.86074	0
0.5993	3.95533	-0.311558	21.1255	0.552961	0
0.6000	-7.03741	1.21508	43.1031	1.1633	0
0.6007	-6.72921	-1.53183	15.0206	3.60468	0
0.6013	-5.50922	-2.44573	-24.038	4.21502	0
0.6020	-4.59743	-0.617923	-22.817	3.30211	0
0.6027	-3.37744	0.90871	-13.9649	2.99433	0
0.6033	-0.629258	-0.00519263	-17.6279	1.1633	0
0.6040	1.81072	-1.53183	-14.2702	-1.27807	0
0.6047	1.51536	-0.919095	-13.6597	-1.27807	0
0.6053	0.590732	-0.617923	-12.744	-1.27807	0
0.6060	-0.32105	-1.53183	-2.68361	-1.27807	0
0.6067	-1.84925	-2.13936	-9.08102	-0.0573827	0
0.6073	-3.06924	-2.44573	-14.2702	-1.58063	0
0.6080	-3.98102	-4.27873	18.3783	-4.32979	0
0.6087	-4.90564	-3.666	45.8503	-3.1091	0
0.6093	-2.76103	-1.53183	28.4513	-0.359946	0
0.6100	2.42714	-1.22546	-5.73605	0.250397	0
0.6107	5.47069	-1.53183	-15.4912	-0.667726	0
0.6113	1.51536	-1.83819	15.6311	-2.49876	0
0.6120	-3.98102	-2.13936	44.0188	-1.58063	0
0.6127	-2.15746	-0.311558	14.1048	1.1633	0
0.6133	-0.629258	0.301173	-27.0904	2.08143	0
0.6140	-3.98102	-3.666	-20.9856	-0.0573827	0
0.6147	-3.98102	-2.75209	-12.744	-0.0573827	0
0.6153	-3.06924	3.04807	-20.9856	2.08143	0
0.6160	-7.94919	2.12898	-13.0492	1.1633	0
0.6167	-8.56561	-0.617923	-8.16529	-0.359946	0
0.6173	-4.90564	4.26834	-14.2702	0.552961	0
0.6180	-8.56561	7.62278	-7.24955	-1.58063	0
0.6187	-11.3138	3.34925	-8.16529	-5.24269	0
0.6193	-5.81742	2.12898	-12.744	-1.27807	0
0.6200	-5.20101	4.57471	17.7678	6.35383	0
0.6207	-9.7856	4.26834	46.766	5.13314	0
0.6213	-7.94919	3.65561	26.9251	1.1633	0
0.6220	-5.50922	5.18224	-10.9125	2.99433	0
0.6227	-8.2574	3.96198	-17.3226	4.82536	0
0.6233	-9.47739	1.82781	16.2415	2.69177	0
0.6240	-7.64099	4.87588	40.6611	1.47108	0
0.6247	-5.20101	6.70888	10.7471	0.86074	0
0.6253	-2.45282	1.82781	-28.0062	0.250397	0
0.6260	0.590732	-0.617923	-24.3432	0.552961	0
0.6267	0.590732	1.21508	-17.0174	0.250397	0
0.6273	-0.937466	-0.617923	-22.2065	1.47108	0
0.6280	-1.84925	-3.666	-15.4912	4.82536	0
0.6287	-1.23283	-2.13936	-11.8282	4.82536	0
0.6293	-2.15746	-1.83819	-15.4912	3.91246	0
0.6300	-5.20101	-3.35963	-10.9125	3.30211	0
0.6307	-4.90564	-0.00519263	-15.4912	-0.0573827	0
0.6313	-1.23283	2.43534	-12.744	-1.58063	0
0.6320	-0.629258	0.301173	24.1779	1.1633	0
0.6327	-1.54104	0.301173	48.5975	-1.27807	0
0.6333	1.51536	2.12898	24.7884	-7.07372	0
0.6340	5.7789	0.90871	-8.77578	-5.24269	0
0.6347	6.08711	-0.00519263	-10.9125	-1.58063	0
0.6353	3.03071	1.21508	19.5992	-2.19098	0
0.6360	0.590732	-0.311558	40.3559	-1.58063	0
0.6367	1.81072	-1.83819	10.7471	0.250397	0
0.6373	2.73534	-0.919095	-26.1747	-0.359946	0
0.6380	1.51536	-0.311558	-24.038	-1.58063	0
0.6387	1.20715	0.301173	-16.4069	-3.41166	0
0.6393	3.64713	1.82781	-18.2384	-6.16081	0
0.6400	5.17532	3.04807	-12.744	-7.07372	0
0.6407	4.2507	4.26834	-13.3544	-7.99184	0
0.6413	2.42714	2.43534	-15.4912	-8.60219	0
0.6420	3.95533	-3.666	-8.16529	-6.16081	0
0.6427	9.1435	-5.19263	-10.9125	-3.41166	0
0.6433	8.83529	0.301173	-9.38626	-1.27807	0
0.6440	2.42714	0.90871	23.2622	1.1633	0
0.6447	0.590732	-4.27873	44.0188	-0.0573827	0
0.6453	2.42714	-4.27873	22.0412	-2.80132	0
0.6460	2.42714	-0.617923	-11.8282	-0.0573827	0
0.6467	1.51536	-0.00519263	-16.4069	3.30211	0
0.6473	-1.23283	0.301173	16.852	-0.0573827	0
0.6480	-3.37744	3.04807	40.9663	-3.41166	0
0.6487	0.590732	3.65561	9.83141	-0.667726	0
0.6493	5.17532	0.301173	-27.3957	1.1633	0
0.6500	3.33892	-1.53183	-21.9013	0.250397	0
0.6507	2.42714	-1.22546	-16.1016	0.86074	0
0.6513	3.33892	-0.311558	-21.2908	2.69177	0
0.6520	1.20715	-0.617923	-13.6597	2.08143	0
0.6527	-0.012842	-0.617923	-13.6597	2.08143	0
0.6533	2.42714	-0.919095	-19.1541	5.43571	0
0.6540	5.17532	-1.83819	-9.08102	8.18486	0
0.6547	5.47069	-1.83819	-9.99675	6.96417	0
0.6553	2.73534	-0.311558	-10.9125	3.30211	0
0.6560	-0.012842	1.82781	23.2622	0.250397	0
0.6567	-1.23283	3.96198	47.6817	-1.58063	0
0.6573	-3.06924	6.09615	24.4831	-3.1091	0
0.6580	-2.76103	4.87588	-8.47053	-3.41166	0
0.6587	-0.937466	1.52144	-11.2177	-0.970289	0
0.6593	-3.06924	-0.00519263	20.2097	-0.359946	0
0.6600	-7.64099	-0.919095	44.6293	-3.1091	0
0.6607	-7.34562	-0.919095	14.1048	-1.27807	0
0.6613	-3.98102	1.21508	-27.3957	3.91246	0
0.6620	-3.06924	1.21508	-23.7328	3.91246	0
0.6627	-3.06924	-1.22546	-13.3544	1.1633	0
0.6633	-2.15746	-0.311558	-19.4593	2.08143	0
0.6640	-0.629258	2.12898	-15.7964	2.99433	0
0.6647	0.590732	1.21508	-13.9649	2.69177	0
0.6653	2.42714	2.12898	-17.6279	1.47108	0
0.6660	4.2507	5.18224	-11.2177	-1.58063	0
0.6667	2.73534	3.96198	-11.8282	-4.32979	0
0.6673	-0.629258	1.21508	-10.9125	-2.80132	0
0.6680	-1.23283	3.04807	21.1255	-0.359946	0
0.6687	-0.629258	2.12898	46.766	-0.667726	0
0.6693	0.89894	-3.35963	26.6199	-1.58063	0
0.6700	5.17532	-4.88626	-8.47053	-0.667726	0
0.6707	6.70352	-3.05846	-12.1335	-2.49876	0
0.6713	2.42714	-4.58509	21.7359	-4.32979	0
0.6720	1.51536	-6.71926	43.7135	-2.80132	0
0.6727	5.7789	-4.27873	11.9681	-0.359946	0
0.6733	8.52708	-1.22546	-26.48	-0.667726	0
0.6740	7.92351	-3.05846	-23.4275	-1.88841	0
0.6747	6.99889	-7.02563	-13.6597	-2.80132	0
0.6753	3.95533	-5.80536	-17.0174	-3.41166	0
0.6760	1.81072	-1.53183	-11.8282	-3.1091	0
0.6767	3.95533	-1.22546	-9.99675	-2.19098	0
0.6773	4.86712	-2.44573	-12.744	-0.667726	0
0.6780	-0.937466	0.301173	-6.0413	-0.970289	0
0.6787	-5.81742	2.43534	-8.47053	-1.58063	0
0.6793	-5.50922	0.301173	-10.9125	0.86074	0
0.6800	-6.12563	0.607538	19.5992	2.99433	0
0.6807	-8.86098	1.82781	47.987	-0.667726	0
0.6813	-7.64099	-1.22546	29.0618	-2.49876	0
0.6820	-5.20101	-1.53183	-8.16529	1.1633	0
0.6827	-6.421	2.43534	-11.8282	3.60468	0
0.6833	-8.56561	2.12898	22.0412	2.99433	0
0.6840	-10.0938	0.301173	41.2716	1.1633	0
0.6847	-10.0938	3.04807	10.1367	-2.49876	0
0.6853	-4.90564	3.04807	-25.259	-3.71944	0
0.6860	2.42714	0.90871	-21.2908	-2.49876	0
0.6867	4.2507	3.04807	-14.5754	-4.32979	0
0.6873	2.42714	4.26834	-18.8488	-5.24269	0
0.6880	2.42714	0.607538	-14.2702	-0.667726	0
0.6887	1.51536	0.90871	-11.8282	2.38399	0
0.6893	-4.90564	2.12898	-11.523	2.08143	0
0.6900	-8.56561	-1.83819	-4.82032	4.21502	0
0.6907	-5.50922	-4.58509	-9.08102	6.04605	0
0.6913	-3.98102	-3.666	-7.86004	5.74349	0
0.6920	-6.72921	-4.27873	25.7041	7.57452	0
0.6927	-6.12563	-7.63317	48.5975	10.3185	0
0.6933	-3.06924	-8.85343	25.7041	11.8469	0
0.6940	-1.54104	-7.02563	-8.77578	13.6779	0
0.6947	-2.15746	-3.97236	-11.8282	11.2366	0
0.6953	-3.37744	-1.53183	22.0412	3.60468	0
0.6960	-4.59743	-0.617923	45.2398	-0.359946	0
0.6967	-3.98102	-0.00519263	14.7153	0.86074	0
0.6973	-1.23283	0.301173	-23.1223	2.08143	0
0.6980	0.89894	1.21508	-20.9856	2.08143	0
0.6987	0.282524	1.52144	-14.8807	1.1633	0
0.6993	-0.32105	0.301173	-18.2384	1.47108	0
0.7000	1.20715	-1.22546	-11.2177	5.13314	0
0.7007	-0.937466	1.21508	-9.08102	4.21502	0
0.7013	-4.90564	5.18224	-12.1335	-2.49876	0
0.7020	-3.06924	6.09615	-6.34654	-4.32979	0
0.7027	2.42714	4.87588	-10.6072	-5.24269	0
0.7033	2.42714	6.40251	-9.99675	-10.7358	0
0.7040	-0.32105	6.70888	22.9569	-10.7358	0
0.7047	2.42714	2.74171	46.766	-5.24269	0
0.7053	7.92351	0.607538	25.7041	-4.32979	0
0.7060	10.6589	3.65561	-7.24955	-4.63235	0
0.7067	9.74707	3.04807	-11.8282	-2.19098	0
0.7073	8.83529	1.21508	19.294	-2.19098	0
0.7080	7.3071	3.04807	42.1873	-4.32979	0
0.7087	5.17532	3.04807	10.4419	-4.32979	0
0.7093	4.86712	-0.919095	-28.0062	-4.32979	0
0.7100	7.6153	-0.00519263	-21.596	-3.71944	0
0.7107	10.0553	1.82781	-12.4387	-3.41166	0
0.7113	8.83529	-3.05846	-19.1541	-2.49876	0
0.7120	6.99889	-6.10653	-15.1859	-0.667726	0
0.7127	7.92351	-2.44573	-12.744	-1.27807	0
0.7133	7.92351	0.301173	-14.5754	-3.41166	0
0.7140	5.47069	-1.22546	-6.0413	-2.19098	0
0.7147	5.7789	-1.53183	-9.08102	0.250397	0
0.7153	7.92351	0.301173	-11.2177	-0.667726	0
0.7160	5.17532	2.12898	23.5674	-2.49876	0
0.7167	1.51536	3.34925	52.2477	-3.71944	0
0.7173	3.95533	4.26834	30.2828	-5.24269	0
0.7180	6.39531	3.04807	-7.5548	-5.85303	0
0.7187	4.2507	-0.00519263	-12.4387	-2.19098	0
0.7193	0.282524	-1.22546	20.8202	4.21502	0
0.7200	-3.06924	-0.919095	43.4083	4.5228	0
0.7207	-2.45282	-1.22546	12.8839	-1.27807	0
0.7213	2.11893	-0.311558	-24.9537	-2.19098	0
0.7220	3.33892	1.21508	-21.2908	2.08143	0
0.7227	0.590732	1.52144	-12.4387	1.1633	0
0.7233	-0.32105	3.04807	-17.3226	-2.49876	0
0.7240	-3.06924	4.87588	-13.6597	-1.88841	0
0.7247	-6.12563	3.34925	-12.4387	0.552961	0
0.7253	-3.67281	-0.00519263	-15.4912	2.08143	0
0.7260	-1.23283	-2.44573	-11.8282	2.99433	0
0.7267	-2.15746	-4.27873	-15.4912	2.38399	0
0.7273	-1.84925	-4.58509	-11.523	0.86074	0
0.7280	-3.06924	-3.35963	22.9569	1.1633	0
0.7287	-5.50922	-1.53183	44.9345	2.69177	0
0.7293	-2.76103	-0.311558	24.1779	2.38399	0
0.7300	0.590732	-0.919095	-10.6072	1.1633	0
0.7307	0.282524	-0.617923	-18.2384	1.1633	0
0.7313	-0.32105	3.04807	13.7996	2.08143	0
0.7320	-0.32105	4.26834	37.9139	2.38399	0
0.7327	-1.54104	-1.22546	6.16848	2.99433	0
0.7333	-1.23283	-4.27873	-31.0586	2.08143	0
0.7340	-2.15746	-1.53183	-23.4275	0.250397	0
0.7347	-3.67281	-1.53183	-15.1859	1.77365	0
0.7353	-2.76103	-4.27873	-20.9856	5.43571	0
0.7360	-0.32105	-4.88626	-12.744	4.5228	0
0.7367	0.89894	-3.35963	-7.86004	2.08143	0
0.7373	1.20715	-1.53183	-12.744	3.30211	0
0.7380	0.590732	0.301173	-8.16529	2.69177	0
0.7387	-0.012842	2.12898	-10.9125	-1.58063	0
0.7393	0.590732	3.04807	-12.744	-0.359946	0
0.7400	-0.012842	3.04807	18.9887	0.86074	0
0.7407	-1.54104	2.74171	46.4607	-4.63235	0
0.7413	-0.32105	4.57471	25.7041	-8.29441	0
0.7420	0.590732	7.92915	-11.8282	-4.32979	0
0.7427	-0.32105	6.70888	-15.1859	-0.970289	0
0.7433	-0.937466	1.82781	20.515	-1.88841	0
0.7440	-2.15746	-0.00519263	41.2716	-0.970289	0
0.7447	-4.59743	1.21508	7.38946	2.08143	0
0.7453	-4.59743	1.21508	-29.2271	2.69177	0
0.7460	-4.90564	-0.311558	-24.6485	-0.0573827	0
0.7467	-6.72921	-0.00519263	-18.2384	-2.19098	0
0.7473	-7.64099	1.52144	-21.9013	-2.80132	0
0.7480	-7.94919	1.21508	-13.6597	-2.49876	0
0.7487	-8.86098	-2.13936	-10.9125	1.1633	0
0.7493	-8.2574	-3.35963	-14.5754	5.74349	0
0.7500	-6.12563	-1.53183	-9.08102	4.21502	0
0.7507	-4.59743	-1.53183	-14.8807	2.99433	0
0.7513	-5.81742	-2.44573	-14.8807	5.74349	0
0.7520	-9.47739	-2.44573	22.3464	5.13314	0
0.7527	-9.47739	-4.27873	47.6817	0.250397	0
0.7533	-5.81742	-6.10653	21.7359	-0.0573827	0
0.7540	-2.76103	-3.97236	-11.8282	1.1633	0
0.7547	-1.84925	-1.53183	-11.8282	-1.58063	0
0.7553	-4.59743	-2.44573	21.1255	-4.32979	0
0.7560	-7.64099	-3.35963	42.4926	-3.1091	0
0.7567	-2.15746	-3.35963	12.2734	-2.49876	0
0.7573	5.17532	-3.35963	-25.259	-3.41166	0
0.7580	1.51536	-2.44573	-20.3751	-3.41166	0
0.7587	-0.937466	-0.919095	-12.744	-4.02201	0
0.7593	6.08711	-1.83819	-18.8488	-4.94013	0
0.7600	7.92351	-3.666	-13.3544	-3.41166	0
0.7607	4.2507	-4.58509	-9.38626	-1.27807	0
0.7613	5.17532	-3.35963	-11.2177	-1.27807	0
0.7620	6.99889	-1.53183	-6.0413	-0.667726	0
0.7627	6.70352	-0.311558	-11.8282	0.250397	0
0.7633	7.3071	2.12898	-10.6072	-1.27807	0
0.7640	6.99889	2.74171	26.6199	-3.41166	0
0.7647	5.17532	-1.83819	48.9027	-2.49876	0
0.7653	5.7789	-2.75209	22.9569	2.08143	0
0.7660	6.99889	1.52144	-9.38626	4.5228	0
0.7667	6.39531	0.301173	-11.8282	1.77365	0
0.7673	3.95533	-3.35963	18.3783	0.552961	0
0.7680	2.73534	-0.617923	40.3559	2.69177	0
0.7687	4.86712	1.21508	11.3576	0.250397	0
0.7693	5.17532	0.607538	-25.259	-4.02201	0
0.7700	1.51536	2.74171	-20.0698	-2.19098	0
0.7707	-0.32105	3.96198	-13.3544	0.552961	0
0.7713	0.590732	1.21508	-19.7646	0.250397	0
0.7720	0.282524	0.607538	-13.6597	-0.667726	0
0.7727	-0.629258	2.12898	-13.6597	-4.02201	0
0.7733	-1.84925	1.82781	-18.8488	-5.85303	0
0.7740	-3.37744	0.90871	-7.86004	-2.19098	0
0.7747	-1.84925	1.52144	-7.24955	-2.49876	0
0.7753	-0.937466	2.12898	-9.99675	-6.46338	0
0.7760	-4.90564	1.82781	22.6517	-3.41166	0
0.7767	-6.421	0.90871	50.4162	0.250397	0
0.7773	-0.937466	0.301173	30.588	-1.88841	0
0.7780	2.42714	-1.53183	-4.51507	-1.27807	0
0.7787	0.590732	-1.53183	-11.8282	2.08143	0
0.7793	-0.32105	2.12898	18.073	1.47108	0
0.7800	-0.937466	3.65561	41.8821	1.47108	0
0.7807	-1.54104	1.52144	11.9681	1.77365	0
0.7813	-0.937466	0.607538	-28.0062	0.250397	0
0.7820	-1.23283	2.43534	-24.3432	0.250397	0
0.7827	-3.37744	2.43534	-14.8807	-0.667726	0
0.7833	-3.37744	-0.617923	-18.2384	-0.970289	0
0.7840	-0.937466	-2.75209	-11.8282	3.91246	0
0.7847	0.590732	-3.35963	-8.47053	6.96417	0
0.7853	0.590732	-4.27873	-9.99675	5.13314	0
0.7860	0.282524	-4.27873	-2.98885	4.82536	0
0.7867	1.81072	-2.75209	-7.86004	5.13314	0
0.7873	2.42714	-4.27873	-9.69151	2.08143	0
0.7880	-0.629258	-6.4129	22.9569	2.08143	0
0.7887	-3.98102	-2.44573	48.2922	4.21502	0
0.7893	-3.37744	0.301173	26.9251	2.99433	0
0.7900	-1.23283	-4.27873	-10.302	2.99433	0
0.7907	-0.012842	-4.58509	-16.1016	4.82536	0
0.7913	-3.06924	-0.00519263	21.1255	2.99433	0
0.7920	-7.34562	0.301173	45.545	0.250397	0
0.7927	-7.64099	-3.05846	10.1367	-0.0573827	0
0.7933	-4.90564	-3.35963	-28.0062	0.552961	0
0.7940	-2.76103	-1.53183	-19.1541	-0.0573827	0
0.7947	0.282524	-0.919095	-13.3544	0.552961	0
0.7953	1.51536	-0.617923	-22.817	3.60468	0
0.7960	-0.937466	-1.53183	-15.1859	4.82536	0
0.7967	-0.629258	-1.53183	-8.47053	1.47108	0
0.7973	3.33892	1.52144	-9.69151	-2.49876	0
0.7980	5.47069	3.65561	-3.59934	-2.49876	0
0.7987	5.7789	0.607538	-8.16529	0.250397	0
0.7993	4.86712	-2.44573	-9.38626	0.86074	0
0.8000	3.03071	-1.53183	23.5674	-0.667726	0
0.8007	2.42714	-2.44573	48.5975	-0.970289	0
0.8013	3.95533	-4.88626	28.7566	1.1633	0
0.8020	4.2507	-4.88626	-4.51507	2.08143	0
0.8027	3.03071	-4.27873	-10.302	2.99433	0
0.8033	1.81072	-5.80536	20.515	4.82536	0
0.8040	1.51536	-4.88626	43.1031	5.13314	0
0.8047	0.89894	-2.13936	10.7471	3.91246	0
0.8053	-0.012842	-1.53183	-29.5324	2.08143	0
0.8060	-0.32105	-1.53183	-24.6485	-0.359946	0
0.8067	0.590732	-0.311558	-14.5754	-0.359946	0
0.8073	1.20715	-1.53183	-20.0698	2.69177	0
0.8080	0.89894	-3.35963	-18.2384	3.91246	0
0.8087	0.590732	-1.22546	-18.2384	2.08143	0
0.8093	0.590732	1.21508	-17.9331	2.08143	0
0.8100	-0.937466	2.12898	-7.5548	1.47108	0
0.8107	-3.98102	3.34925	-11.8282	-1.58063	0
0.8113	-5.20101	6.40251	-14.5754	-3.41166	0
0.8120	-5.20101	7.62278	19.294	-2.19098	0
0.8127	-3.98102	5.79497	44.324	0.250397	0
0.8133	-3.67281	3.04807	22.9569	2.08143	0
0.8140	-6.72921	1.52144	-9.08102	2.69177	0
0.8147	-12.5338	2.43534	-10.6072	1.47108	0
0.8153	-13.7538	1.52144	21.4307	0.86074	0
0.8160	-9.16918	-1.53183	44.324	0.250397	0
0.8167	-5.50922	-1.83819	15.3258	-0.667726	0
0.8173	-4.59743	1.82781	-24.038	-2.19098	0
0.8180	-2.76103	2.74171	-21.596	-2.49876	0
0.8187	-1.23283	0.301173	-11.8282	-2.19098	0
0.8193	-2.15746	0.301173	-17.3226	-2.80132	0
0.8200	-1.23283	2.12898	-14.8807	-5.55047	0
0.8207	0.282524	1.52144	-11.8282	-6.46338	0
0.8213	-0.012842	-0.617923	-11.523	-4.02201	0
0.8220	-0.32105	-1.53183	-6.34654	-2.80132	0
0.8227	2.42714	-2.44573	-10.6072	-4.32979	0
0.8233	7.6153	-2.44573	-9.08102	-4.02201	0
0.8240	11.5835	-0.617923	24.1779	-1.58063	0
0.8247	10.6589	-0.00519263	48.5975	-0.970289	0
0.8253	9.1435	-0.919095	28.4513	-2.80132	0
0.8260	11.5835	-0.00519263	-6.95703	-4.63235	0
0.8267	12.1871	2.43534	-12.744	-6.77116	0
0.8273	6.99889	2.43534	20.515	-7.07372	0
0.8280	3.64713	2.74171	40.9663	-2.49876	0
0.8287	5.47069	5.48861	7.38946	3.30211	0
0.8293	5.7789	5.18224	-28.0062	3.91246	0
0.8300	4.2507	2.12898	-22.817	-0.667726	0
0.8307	4.2507	1.52144	-17.3226	-4.32979	0
0.8313	2.73534	2.74171	-20.9856	-3.71944	0
0.8320	0.89894	2.12898	-14.2702	0.86074	0
0.8327	4.55891	1.21508	-15.1859	3.60468	0
0.8333	7.92351	0.301173	-17.3226	1.1633	0
0.8340	6.08711	0.301173	-8.16529	-1.27807	0
0.8347	6.08711	1.21508	-12.744	-0.0573827	0
0.8353	7.92351	0.607538	-11.8282	0.552961	0
0.8360	4.2507	-1.83819	23.8727	-0.0573827	0
0.8367	-0.629258	-1.83819	46.1555	-0.667726	0
0.8373	-0.937466	-0.617923	23.2622	-0.667726	0
0.8380	0.590732	-1.53183	-8.47053	0.250397	0
0.8387	0.89894	-0.617923	-11.8282	1.77365	0
0.8393	-1.23283	-0.311558	19.294	-0.359946	0
0.8400	-5.20101	-2.44573	41.5768	-1.58063	0
0.8407	-5.20101	-0.919095	10.1367	0.552961	0
0.8413	-1.23283	2.74171	-28.3114	1.1633	0
0.8420	-2.15746	0.301173	-23.1223	0.250397	0
0.8427	-5.81742	-2.75209	-12.744	0.250397	0
0.8433	-3.98102	1.21508	-15.4912	-1.58063	0
0.8440	-2.15746	3.34925	-10.302	-3.1091	0
0.8447	-3.06924	0.301173	-12.1335	-3.71944	0
0.8453	-1.23283	1.82781	-18.2384	-7.07372	0
0.8460	1.20715	5.79497	-9.99675	-7.99184	0
0.8467	0.590732	5.79497	-9.38626	-4.94013	0
0.8473	1.20715	5.18224	-10.6072	-4.32979	0
0.8480	1.81072	3.96198	19.5992	-5.24269	0
0.8487	-3.06924	1.21508	45.2398	-4.02201	0
0.8493	-5.50922	0.90871	26.9251	-2.80132	0
0.8500	-1.23283	0.90871	-7.24955	-0.359946	0
0.8507	-2.15746	-1.22546	-13.6597	2.99433	0
0.8513	-9.7856	0.301173	17.4625	2.99433	0
0.8520	-11.3138	3.04807	39.4401	2.38399	0
0.8527	-5.81742	-0.311558	7.99995	1.77365	0
0.8533	-2.76103	-3.05846	-30.4481	-0.667726	0
0.8540	-3.06924	-1.83819	-24.6485	0.552961	0
0.8547	-3.06924	-3.05846	-14.5754	5.13314	0
0.8553	-2.76103	-3.35963	-19.1541	6.65639	0
0.8560	0.282524	-0.00519263	-11.523	8.48742	0
0.8567	3.95533	0.90871	-8.16529	10.3185	0
0.8573	0.89894	-0.617923	-13.6597	8.48742	0
0.8580	-3.37744	-0.00519263	-7.24955	7.57452	0
0.8587	-1.54104	0.301173	-8.47053	7.57452	0
0.8593	-0.32105	0.607538	-11.8282	3.91246	0
0.8600	-2.76103	1.82781	19.294	2.08143	0
0.8607	-1.23283	0.301173	48.5975	3.91246	0
0.8613	2.11893	-0.919095	29.6723	3.30211	0
0.8620	2.11893	1.82781	-9.08102	1.1633	0
0.8627	3.33892	3.04807	-13.9649	0.250397	0
0.8633	5.17532	-0.311558	22.3464	-1.58063	0
0.8640	3.33892	-1.53183	44.0188	-1.58063	0
0.8647	3.33892	-0.00519263	7.99995	-0.359946	0
0.8653	3.64713	-0.00519263	-32.2796	-0.667726	0
0.8660	0.89894	-1.22546	-26.1747	-0.359946	0
0.8667	-0.012842	-0.311558	-15.4912	1.47108	0
0.8673	0.282524	0.301173	-19.1541	3.30211	0
0.8680	-3.06924	-0.617923	-15.4912	2.99433	0
0.8687	-3.37744	1.52144	-16.7121	-0.0573827	0
0.8693	-0.629258	4.26834	-18.8488	-4.32979	0
0.8700	-1.23283	3.04807	-9.08102	-6.77116	0
0.8707	-1.84925	0.301173	-11.8282	-7.07372	0
0.8713	-0.32105	-0.617923	-10.9125	-7.99184	0
0.8720	-2.15746	-0.919095	22.9569	-9.21253	0
0.8727	-3.67281	0.301173	44.6293	-8.60219	0
0.8733	-0.629258	-0.311558	21.7359	-1.88841	0
0.8740	0.590732	-3.97236	-8.16529	5.13314	0
0.8747	-0.629258	-4.27873	-9.99675	5.74349	0
0.8753	-0.012842	-1.53183	19.9045	4.82536	0
0.8760	-0.629258	-3.97236	40.9663	6.65639	0
0.8767	-1.84925	-7.93953	11.3576	6.04605	0
0.8773	1.20715	-3.97236	-25.259	2.99433	0
0.8780	3.95533	2.43534	-20.9856	1.1633	0
0.8787	4.2507	2.12898	-12.1335	-0.667726	0
0.8793	6.08711	-0.311558	-16.1016	-0.667726	0
0.8800	6.99889	0.607538	-10.6072	-1.27807	0
0.8807	4.2507	-0.00519263	-10.9125	-2.19098	0
0.8813	2.73534	-0.617923	-14.8807	-0.359946	0
0.8820	1.51536	2.74171	-7.24955	1.1633	0
0.8827	-0.629258	2.43534	-11.2177	-0.667726	0
0.8833	-0.32105	-4.27873	-13.3544	0.250397	0
0.8840	0.590732	-6.10653	21.1255	2.08143	0
0.8847	-0.937466	-6.10653	47.6817	1.47108	0
0.8853	0.590732	-12.5194	25.7041	3.60468	0
0.8860	3.03071	-14.3472	-9.99675	7.87708	0
0.8867	-0.32105	-9.46616	-13.0492	5.74349	0
0.8873	-3.98102	-8.55226	19.5992	1.1633	0
0.8880	-3.06924	-9.77253	39.4401	0.86074	0
0.8887	-0.629258	-5.19263	5.55799	1.77365	0
0.8893	1.81072	-3.05846	-31.0586	2.08143	0
0.8900	6.08711	-4.88626	-24.038	1.1633	0
0.8907	8.21888	-4.27873	-15.7964	-1.58063	0
0.8913	8.21888	-3.05846	-21.9013	-1.58063	0
0.8920	7.3071	-3.97236	-17.0174	0.86074	0
0.8927	5.47069	-3.35963	-14.5754	-1.27807	0
0.8933	3.95533	-0.919095	-15.4912	-3.71944	0
0.8940	3.03071	-0.00519263	-7.86004	0.250397	0
0.8947	2.11893	-0.311558	-13.3544	2.99433	0
0.8953	-1.23283	0.90871	-12.1335	0.86074	0
0.8960	-4.90564	3.04807	25.7041	-0.359946	0
0.8967	-2.45282	3.96198	50.4162	-0.970289	0
0.8973	3.33892	2.12898	27.2303	-2.80132	0
0.8980	3.33892	0.301173	-5.12556	-1.88841	0
0.8987	-0.32105	1.21508	-9.08102	-0.667726	0
0.8993	-2.15746	3.04807	19.9045	-2.49876	0
0.9000	-4.59743	2.12898	42.4926	-1.88841	0
0.9007	-4.59743	2.43534	13.7996	0.86074	0
0.9013	-0.012842	5.18224	-24.9537	0.250397	0
0.9020	2.11893	5.79497	-21.596	-0.359946	0
0.9027	1.20715	2.43534	-10.9125	0.250397	0
0.9033	2.73534	0.90871	-15.7964	0.250397	0
0.9040	4.2507	1.21508	-15.4912	-0.359946	0
0.9047	1.51536	0.607538	-16.4069	-1.27807	0
0.9053	-1.23283	-0.00519263	-17.0174	-3.1091	0
0.9060	-1.23283	-0.311558	-8.16529	-1.58063	0
0.9067	-1.23283	-1.53183	-12.1335	2.99433	0
0.9073	-1.23283	-2.44573	-14.8807	4.21502	0
0.9080	-3.06924	-0.617923	16.5468	4.21502	0
0.9087	-5.20101	1.52144	42.1873	6.04605	0
0.9093	-4.90564	1.21508	22.9569	6.04605	0
0.9100	-3.06924	0.90871	-10.9125	3.91246	0
0.9107	-4.59743	2.12898	-15.4912	0.86074	0
0.9113	-6.72921	2.74171	17.7678	-4.32979	0
0.9120	-4.28923	3.34925	39.4401	-7.07372	0
0.9127	-3.06924	4.87588	6.16848	-4.32979	0
0.9133	-7.64099	3.96198	-32.2796	-2.49876	0
0.9140	-8.2574	1.21508	-25.5642	-3.41166	0
0.9147	-4.28923	-0.617923	-15.7964	-3.71944	0
0.9153	-6.12563	-0.617923	-21.2908	-3.41166	0
0.9160	-11.9174	-0.919095	-17.0174	-4.32979	0
0.9167	-11.6092	-1.53183	-16.1016	-7.07372	0
0.9173	-6.12563	-0.617923	-18.2384	-8.29441	0
0.9180	-2.76103	1.82781	-8.47053	-4.63235	0
0.9187	-3.98102	2.43534	-9.99675	-1.88841	0
0.9193	-5.50922	2.12898	-11.8282	-4.32979	0
0.9200	-2.15746	2.43534	22.6517	-4.94013	0
0.9207	3.33892	2.12898	51.9424	-0.970289	0
0.9213	6.08711	-0.00519263	29.6723	1.77365	0
0.9220	4.86712	-1.53183	-6.34654	1.77365	0
0.9227	0.590732	-0.00519263	-8.47053	0.86074	0
0.9233	-4.90564	1.82781	23.8727	0.86074	0
0.9240	-4.59743	3.04807	43.1031	2.99433	0
0.9247	1.20715	2.43534	12.2734	2.99433	0
0.9253	3.33892	0.301173	-27.3957	-0.359946	0
0.9260	3.03071	0.607538	-25.259	0.86074	0
0.9267	4.55891	2.12898	-13.9649	3.91246	0
0.9273	4.86712	0.90871	-17.9331	1.47108	0
0.9280	3.03071	-0.617923	-15.4912	-1.88841	0
0.9287	3.33892	1.21508	-11.8282	-2.19098	0
0.9293	4.2507	3.04807	-12.4387	-2.49876	0
0.9300	3.64713	3.04807	-8.47053	-0.970289	0
0.9307	5.7789	3.96198	-11.8282	3.60468	0
0.9313	6.08711	1.52144	-8.77578	5.13314	0
0.9320	3.33892	-2.75209	22.6517	4.21502	0
0.9327	4.2507	-3.35963	44.6293	6.35383	0
0.9333	7.6153	-2.75209	23.8727	7.57452	0
0.9340	6.70352	-4.58509	-9.99675	4.5228	0
0.9347	3.03071	-4.88626	-13.0492	2.69177	0
0.9353	-1.23283	-3.05846	22.6517	2.99433	0
0.9360	-3.98102	-3.05846	44.9345	2.99433	0
0.9367	-2.45282	-4.27873	11.3576	4.21502	0
0.9373	-0.629258	-4.58509	-25.8695	6.96417	0
0.9380	-0.937466	-3.666	-17.9331	5.74349	0
0.9387	-1.84925	-3.35963	-9.99675	2.99433	0
0.9393	-4.90564	-5.19263	-18.8488	4.21502	0
0.9400	-6.72921	-6.10653	-12.744	5.13314	0
0.9407	-3.06924	-3.35963	-8.77578	2.99433	0
0.9413	-2.15746	0.301173	-12.4387	2.08143	0
0.9420	-6.72921	2.12898	-4.82032	2.08143	0
0.9427	-7.94919	3.34925	-6.34654	0.250397	0
0.9433	-4.28923	3.04807	-9.38626	-2.49876	0
0.9440	-0.32105	0.607538	21.4307	-2.49876	0
0.9447	3.95533	2.12898	47.3765	-0.667726	0
0.9453	6.39531	5.48861	25.0936	-1.27807	0
0.9460	7.6153	4.57471	-10.302	-2.80132	0
0.9467	8.83529	3.04807	-13.0492	-0.667726	0
0.9473	6.99889	4.57471	19.5992	2.08143	0
0.9480	2.42714	6.40251	42.1873	-0.667726	0
0.9487	3.64713	6.40251	14.4101	-4.32979	0
0.9493	7.92351	6.09615	-22.5118	-1.58063	0
0.9500	6.99889	3.96198	-21.596	1.1633	0
0.9507	6.39531	1.82781	-17.3226	-0.667726	0
0.9513	9.43887	2.74171	-21.9013	-2.49876	0
0.9520	8.52708	3.96198	-16.1016	-4.32979	0
0.9527	4.2507	3.04807	-15.4912	-6.77116	0
0.9533	2.73534	2.12898	-17.0174	-5.55047	0
0.9540	3.33892	0.301173	-6.0413	-1.58063	0
0.9547	3.64713	-2.75209	-10.9125	1.1633	0
0.9553	2.73534	-2.44573	-14.5754	2.99433	0
0.9560	-1.23283	-1.83819	22.3464	4.5228	0
0.9567	-4.28923	-3.666	49.2079	3.60468	0
0.9573	-1.54104	-3.35963	23.8727	2.08143	0
0.9580	1.20715	-0.00519263	-9.38626	-0.0573827	0
0.9587	-1.54104	1.52144	-10.9125	-2.49876	0
0.9593	-3.98102	0.90871	19.294	-3.41166	0
0.9600	-3.06924	0.607538	42.1873	-3.1091	0
0.9607	-1.54104	0.607538	13.1891	-3.41166	0
0.9613	-2.45282	0.301173	-28.3114	-4.63235	0
0.9620	-4.90564	1.21508	-26.7852	-3.71944	0
0.9627	-6.72921	1.52144	-15.4912	-3.1091	0
0.9633	-5.81742	-0.00519263	-19.7646	-5.24269	0
0.9640	-2.76103	-1.53183	-15.4912	-3.41166	0
0.9647	-0.012842	-0.919095	-11.523	2.69177	0
0.9653	2.73534	-0.00519263	-13.6597	2.08143	0
0.9660	4.86712	-0.617923	-7.86004	-2.49876	0
0.9667	3.95533	0.607538	-9.69151	-1.27807	0
0.9673	0.590732	3.96198	-10.6072	-0.0573827	0
0.9680	-0.32105	4.87588	18.3783	-2.80132	0
0.9687	0.89894	4.26834	44.0188	-2.49876	0
0.9693	2.73534	5.48861	26.3146	-0.667726	0
0.9700	2.73534	4.87588	-9.08102	-1.88841	0
0.9707	2.42714	2.43534	-14.5754	-0.0573827	0
0.9713	1.20715	2.12898	20.2097	2.99433	0
0.9720	-1.54104	1.21508	42.1873	1.47108	0
0.9727	-3.06924	-0.919095	8.30519	0.86074	0
0.9733	-1.54104	-2.75209	-28.3114	3.91246	0
0.9740	-0.32105	-4.27873	-21.2908	5.43571	0
0.9747	0.282524	-6.4129	-13.9649	4.82536	0
0.9753	-0.32105	-6.4129	-18.2384	2.99433	0
0.9760	-4.90564	-1.53183	-9.99675	-0.667726	0
0.9767	-8.56561	2.43534	-8.47053	-2.49876	0
0.9773	-7.64099	0.607538	-13.0492	-1.88841	0
0.9780	-7.64099	-1.53183	-5.73605	-1.88841	0
0.9787	-8.56561	-2.44573	-9.08102	-0.970289	0
0.9793	-6.72921	-5.19263	-10.9125	1.47108	0
0.9800	-6.12563	-8.2459	23.8727	2.38399	0
0.9807	-6.72921	-9.77253	50.111	2.08143	0
0.9813	-1.84925	-10.9928	26.6199	2.99433	0
0.9820	2.11893	-10.9928	-8.16529	2.99433	0
0.9827	-0.32105	-8.85343	-8.77578	2.38399	0
0.9833	-1.23283	-8.85343	25.7041	3.91246	0
0.9840	-0.32105	-10.0737	46.766	4.82536	0
0.9847	-0.012842	-7.93953	14.7153	2.69177	0
0.9853	2.11893	-4.27873	-24.9537	0.250397	0
0.9860	4.86712	-2.44573	-22.2065	-0.667726	0
0.9867	4.2507	-2.44573	-12.744	-2.49876	0
0.9873	3.33892	-1.83819	-15.4912	-4.94013	0
0.9880	5.47069	-0.00519263	-12.4387	-4.02201	0
0.9887	8.52708	0.90871	-13.6597	0.250397	0
0.9893	6.99889	-1.22546	-13.9649	1.77365	0
0.9900	3.33892	-3.666	-4.51507	-0.0573827	0
0.9907	2.73534	-3.666	-10.6072	-0.667726	0
0.9913	3.33892	-1.83819	-12.744	0.552961	0
0.9920	-0.32105	-0.617923	22.9569	0.552961	0
0.9927	-2.15746	-0.919095	49.5132	-0.359946	0
0.9933	0.89894	-0.311558	28.1461	-0.970289	0
0.9940	0.590732	1.21508	-6.34654	-1.27807	0
0.9947	-0.629258	0.607538	-9.99675	-1.27807	0
0.9953	-0.937466	0.301173	22.0412	-1.58063	0
0.9960	-3.98102	2.74171	44.0188	-0.667726	0
0.9967	-4.90564	2.43534	12.8839	0.250397	0
0.9973	-0.629258	0.301173	-23.4275	-2.49876	0
0.9980	1.81072	2.12898	-17.3226	-4.63235	0
0.9987	1.81072	4.57471	-9.08102	0.250397	0
0.9993	2.49135	3.82697	-14.8298	4.84623	0
1.0000	2.18314	2.6067	-10.8616	0.881607	0
1.0007	2.49135	2.6067	-9.03015	-3.3908	0
1.0013	4.0067	2.91307	-9.33539	-2.47789	0
1.0020	2.18314	3.82697	-1.70428	-0.949423	0
1.0027	-0.25684	5.96114	-6.28295	-0.646859	0
1.0033	-1.18146	7.18141	-7.50392	-1.86755	0
1.0040	-4.53322	6.57387	25.755	-4.91926	0
1.0047	-6.36963	5.96114	49.5641	-5.22183	0
1.0053	-4.22502	7.79414	26.6707	-4.91926	0
1.0060	-2.40145	8.70804	-8.41966	-6.13995	0
1.0067	-2.69682	6.88023	-13.3036	-5.22183	0
1.0073	-3.92965	7.79414	19.3449	-3.3908	0
1.0080	-5.75321	8.70804	41.3225	-4.30892	0
1.0087	-3.00503	7.18141	9.57704	-4.30892	0
1.0093	1.87493	6.88023	-27.9553	-0.33908	0
1.0100	1.87493	7.79414	-22.7661	2.40486	0
1.0107	-0.873256	5.3536	-16.0508	2.71264	0
1.0113	-0.873256	1.99397	-23.0714	3.0152	0
1.0120	-0.565048	0.773702	-18.1875	3.0152	0
1.0127	-2.69682	-1.0593	-15.4403	2.71264	0
1.0133	-3.92965	-2.27956	-18.1875	3.93332	0
1.0140	-3.62144	-1.66683	-11.7773	7.59538	0
1.0147	-2.40145	-3.801	-13.9141	9.42641	0
1.0153	-4.84143	-6.54791	-13.3036	8.20573	0
1.0160	-8.5014	-5.634	20.2606	4.54367	0
1.0167	-7.58962	-4.10737	46.5116	-0.646859	0
1.0173	-3.92965	-4.7201	25.755	-6.13995	0
1.0180	-5.75321	-5.02647	-9.33539	-7.05286	0
1.0187	-11.2496	-6.24673	-13.9141	-4.30892	0
1.0193	-12.4696	-10.2139	17.8186	-0.949423	0
1.0200	-10.9414	-11.7353	39.1857	2.10229	0
1.0207	-10.3378	-9.29481	9.2718	3.32298	0
1.0213	-11.2496	-5.634	-26.4291	-0.0365163	0
1.0220	-13.3814	-4.41373	-22.4609	-2.47789	0
1.0227	-13.3814	-5.02647	-13.6088	0.573827	0
1.0233	-10.0296	-2.27956	-16.9665	1.79451	0
1.0240	-5.75321	0.773702	-13.6088	-0.0365163	0
1.0247	-2.09325	-0.140201	-14.2193	0.271264	0
1.0253	0.96315	-0.446566	-14.5245	2.71264	0
1.0260	2.78671	1.08007	-5.67246	3.0152	0
1.0267	4.62312	-0.446566	-11.7773	2.40486	0
1.0273	7.3713	-2.8871	-14.5245	0.881607	0
1.0280	9.50308	-0.752931	18.4291	-1.86755	0
1.0287	9.81128	1.38643	45.2906	-3.3908	0
1.0293	10.4149	2.30033	25.1445	-2.78045	0
1.0300	9.81128	5.3536	-10.8616	-1.86755	0
1.0307	7.0631	5.65477	-15.135	-2.17011	0
1.0313	6.44668	3.21424	21.1763	-1.86755	0
1.0320	10.1195	3.5206	41.9329	-1.86755	0
1.0327	11.9431	4.74087	6.84256	-4.91926	0
1.0333	11.6348	2.6067	-30.3973	-7.05286	0
1.0340	12.5595	-0.446566	-25.2081	-2.47789	0
1.0347	13.4713	-2.27956	-14.8298	3.0152	0
1.0353	11.3395	-2.27956	-15.135	2.10229	0
1.0360	9.50308	-1.36047	-11.1669	0.271264	0
1.0367	7.97488	-1.66683	-10.8616	2.71264	0
1.0373	5.5349	-2.8871	-10.2511	4.84623	0
1.0380	3.71134	-2.27956	-7.19868	4.84623	0
1.0387	1.87493	-0.140201	-8.7249	5.15401	0
1.0393	1.87493	2.30033	-3.53575	3.93332	0
1.0400	4.31491	2.30033	1.65341	1.79451	0
1.0407	4.31491	1.08007	-3.53575	0.573827	0
1.0413	2.49135	1.38643	3.48487	-0.33908	0
1.0420	3.40313	2.6067	11.7138	-0.33908	0
1.0427	4.62312	2.30033	8.35607	0.573827	0
1.0433	2.49135	0.773702	32.4704	-0.0365163	0
1.0440	1.56672	0.166164	56.8899	-0.0365163	0
1.0447	2.49135	1.08007	22.3973	0.881607	0
1.0453	0.654942	2.30033	-18.798	0.271264	0
1.0460	0.654942	1.38643	-15.135	-0.0365163	0
1.0467	3.09492	-1.0593	-7.80917	1.49195	0
1.0473	-0.25684	-1.9732	-10.8616	2.10229	0
1.0480	-6.665	-0.752931	-8.7249	2.10229	0
1.0487	-6.06142	-0.752931	-8.7249	2.10229	0
1.0493	-3.92965	-1.36047	-6.28295	-0.646859	0
1.0500	-6.06142	-0.140201	-3.2305	-0.646859	0
1.0507	-7.58962	1.6876	-4.75673	3.0152	0
1.0513	-6.665	3.21424	-0.178059	1.18417	0
1.0520	-6.36963	3.82697	-1.09379	-5.22183	0
1.0527	-4.22502	4.74087	-9.03015	-6.13995	0
1.0533	-2.09325	6.88023	4.40061	-3.08823	0
1.0540	-3.62144	7.79414	14.1557	-2.47789	0
1.0547	-2.69682	6.2675	5.92683	-3.3908	0
1.0553	0.346734	6.2675	30.9442	-4.00114	0
1.0560	0.654942	6.88023	59.6371	-4.30892	0
1.0567	0.96315	3.21424	25.4498	-2.78045	0
1.0573	3.40313	-1.66683	-16.356	-1.55977	0
1.0580	3.40313	-2.27956	-12.0826	-0.0365163	0
1.0587	4.31491	-1.36047	-6.28295	2.10229	0
1.0593	5.22669	-1.0593	-9.64064	2.10229	0
1.0600	1.25852	0.467337	-5.06197	-1.55977	0
1.0607	-0.873256	1.38643	-5.9777	-3.3908	0
1.0613	2.78671	1.99397	-6.28295	-2.78045	0
1.0620	2.49135	2.6067	-0.483304	-1.55977	0
1.0627	-1.18146	0.773702	-1.09379	1.18417	0
1.0633	0.654942	-1.9732	-1.70428	1.18417	0
1.0640	2.49135	-1.0593	-2.31477	-3.08823	0
1.0647	2.18314	0.166164	-5.67246	-6.44251	0
1.0653	1.87493	-0.752931	3.17963	-7.05286	0
1.0660	0.654942	-1.36047	6.53732	-5.83217	0
1.0667	-0.873256	-3.19347	0.43243	-1.55977	0
1.0673	-0.873256	-5.94037	28.8074	3.0152	0
1.0680	-0.25684	-5.94037	56.2794	4.54367	0
1.0687	-0.25684	-4.7201	19.3449	5.45657	0
1.0693	0.96315	-4.7201	-21.8504	6.67726	0
1.0700	0.346734	-5.94037	-15.135	6.67726	0
1.0707	-0.25684	-4.7201	-11.1669	6.3747	0
1.0713	0.654942	-1.0593	-17.577	4.84623	0
1.0720	-1.18146	1.99397	-9.03015	0.271264	0
1.0727	-3.62144	2.6067	-9.64064	-0.33908	0
1.0733	-1.18146	1.99397	-13.6088	3.32298	0
1.0740	1.56672	0.773702	-4.45148	4.84623	0
1.0747	0.96315	-1.0593	-9.03015	6.3747	0
1.0753	0.038526	-1.36047	-9.33539	7.89795	0
1.0760	-0.873256	-0.446566	27.5865	4.84623	0
1.0767	-0.565048	-1.36047	51.3955	1.18417	0
1.0773	1.56672	-2.27956	25.1445	2.10229	0
1.0780	2.49135	-2.27956	-9.03015	2.71264	0
1.0787	1.56672	-4.10737	-10.8616	0.573827	0
1.0793	1.25852	-5.94037	21.1763	-0.33908	0
1.0800	-1.18146	-3.19347	43.1539	-0.646859	0
1.0807	-2.69682	-0.752931	12.3242	-0.33908	0
1.0813	0.038526	-1.36047	-26.7343	1.18417	0
1.0820	0.96315	1.38643	-23.0714	-0.646859	0
1.0827	-0.25684	6.2675	-13.3036	-4.61148	0
1.0833	1.25852	7.79414	-19.4085	-5.22183	0
1.0840	0.346734	8.70804	-17.2717	-5.52961	0
1.0847	-1.47683	10.541	-14.5245	-6.75029	0
1.0853	1.25852	9.92831	-16.356	-5.83217	0
1.0860	0.96315	9.32077	-11.4721	-3.3908	0
1.0867	-5.44501	9.01441	-15.4403	-3.08823	0
1.0873	-9.41318	7.18141	-15.4403	-4.30892	0
1.0880	-11.5578	5.65477	17.2082	-4.61148	0
1.0887	-13.9978	5.3536	42.5434	-3.69858	0
1.0893	-10.9414	3.5206	21.4816	-2.47789	0
1.0900	-4.22502	3.21424	-13.9141	-1.2572	0
1.0907	-2.09325	5.04724	-16.0508	-1.86755	0
1.0913	-2.69682	4.43451	19.6501	-3.3908	0
1.0920	-3.92965	3.21424	40.4067	-3.69858	0
1.0927	-3.92965	4.13333	7.74558	-3.3908	0
1.0933	0.654942	3.21424	-27.9553	-3.3908	0
1.0940	2.49135	0.467337	-22.1557	-3.08823	0
1.0947	-3.00503	-0.752931	-14.2193	-2.47789	0
1.0953	-6.06142	-3.19347	-17.2717	-2.17011	0
1.0960	-2.69682	-4.41373	-10.5564	0.271264	0
1.0967	-3.00503	-3.49983	-8.41966	3.0152	0
1.0973	-4.84143	-7.16064	-10.8616	3.32298	0
1.0980	-2.09325	-12.3481	-6.28295	3.32298	0
1.0987	-0.873256	-9.90754	-12.6931	3.93332	0
1.0993	-2.40145	-6.85427	-11.7773	3.93332	0
1.1000	-4.84143	-8.68727	25.1445	6.3747	0
1.1007	-7.58962	-9.90754	50.1745	10.6471	0
1.1013	-8.80961	-10.5151	29.7232	10.3393	0
1.1020	-8.5014	-9.90754	-1.70428	8.50829	0
1.1027	-10.3378	-6.24673	-8.7249	9.42641	0
1.1033	-13.3814	-4.7201	17.5134	7.89795	0
1.1040	-12.1614	-5.32764	32.4704	3.93332	0
1.1047	-6.9732	-3.801	32.4704	2.10229	0
1.1053	-0.25684	-1.9732	32.4704	3.0152	0
1.1060	5.22669	-1.9732	32.4704	4.23589	0
1.1067	8.8995	-1.9732	32.4704	2.40486	0
1.1073	12.8548	-3.19347	32.4704	-0.949423	0
1.1080	16.823	-5.02647	32.4704	-1.2572	0
1.1087	16.823	-3.801	32.4704	0.573827	0
1.1093	14.0877	-2.8871	32.4704	-0.33908	0
1.1100	12.5595	-4.7201	32.4704	-0.646859	0
1.1107	13.163	-5.32764	32.4704	0.271264	0
1.1113	11.9431	-2.27956	32.4704	-2.47789	0
1.1120	9.81128	0.467337	32.4704	-4.30892	0
1.1127	7.97488	-1.66683	32.4704	-0.646859	0
1.1133	7.97488	-4.7201	32.4704	0.271264	0
1.1140	8.59129	-2.8871	32.4704	-1.86755	0
1.1147	7.3713	-0.140201	32.4704	-0.646859	0
1.1153	2.49135	-0.752931	32.4704	0.881607	0
1.1160	-2.09325	-1.66683	40.4067	-0.0365163	0
1.1167	-1.18146	-1.36047	9.88229	-0.646859	0
1.1173	2.49135	-1.0593	-25.5133	-0.646859	0
1.1180	1.56672	0.166164	-20.9347	-0.646859	0
1.1187	-0.873256	2.30033	-14.8298	0.573827	0
1.1193	-0.25684	3.5206	-18.798	2.10229	0
1.1200	0.96315	3.82697	-11.7773	0.881607	0
1.1207	4.0067	1.99397	-10.2511	-0.646859	0
1.1213	7.97488	-0.446566	-12.0826	1.18417	0
1.1220	8.8995	-0.140201	-4.45148	0.881607	0
1.1227	10.7231	1.38643	-8.41966	-0.949423	0
1.1233	13.4713	0.773702	-9.03015	1.18417	0
1.1240	7.3713	0.166164	24.534	3.62554	0
1.1247	-0.873256	1.99397	48.3431	1.49195	0
1.1253	0.654942	5.04724	24.8393	0.271264	0
1.1260	3.40313	5.96114	-10.5564	1.18417	0
1.1267	1.25852	4.74087	-14.5245	0.271264	0
1.1273	-1.18146	4.13333	16.5977	-0.0365163	0
1.1280	-3.00503	3.82697	37.6595	0.573827	0
1.1287	-4.84143	4.13333	8.66131	0.271264	0
1.1293	-3.00503	4.13333	-28.5658	1.49195	0
1.1300	-2.69682	1.99397	-27.6501	2.71264	0
1.1307	-5.75321	0.467337	-20.6294	1.18417	0
1.1313	-6.36963	2.30033	-22.7661	0.271264	0
1.1320	-5.44501	3.21424	-16.6613	0.573827	0
1.1327	-4.84143	0.467337	-15.7455	0.881607	0
1.1333	-1.18146	-0.140201	-16.9665	1.49195	0
1.1340	1.56672	1.6876	-9.33539	-0.646859	0
1.1347	1.56672	2.30033	-15.135	-4.61148	0
1.1353	2.49135	2.30033	-13.9141	-4.91926	0
1.1360	3.40313	3.82697	24.8393	-4.00114	0
1.1367	0.96315	5.04724	49.8693	-4.30892	0
1.1373	0.96315	5.65477	23.6183	-3.08823	0
1.1380	4.93133	5.04724	-11.4721	-4.61148	0
1.1387	5.22669	1.6876	-12.3878	-8.88388	0
1.1393	1.56672	-0.446566	21.7868	-7.05286	0
1.1400	2.49135	1.6876	43.1539	-2.47789	0
1.1407	7.67951	1.6876	9.2718	-0.0365163	0
1.1413	8.59129	-3.49983	-30.092	3.0152	0
1.1420	4.93133	-5.94037	-24.2924	4.23589	0
1.1427	4.0067	-2.27956	-15.7455	3.0152	0
1.1433	5.5349	1.38643	-21.8504	3.62554	0
1.1440	3.09492	2.30033	-16.356	3.0152	0
1.1447	-0.25684	0.467337	-14.5245	-0.949423	0
1.1453	0.654942	-3.19347	-18.798	-1.2572	0
1.1460	0.038526	-4.41373	-12.6931	1.49195	0
1.1467	-3.92965	-1.0593	-16.0508	1.18417	0
1.1473	-6.9732	-0.446566	-15.4403	0.881607	0
1.1480	-7.88498	-1.0593	18.4291	1.18417	0
1.1487	-9.11782	1.38643	42.8487	1.18417	0
1.1493	-7.58962	0.467337	19.6501	0.271264	0
1.1500	-3.62144	-1.36047	-14.2193	-1.55977	0
1.1507	-1.47683	4.43451	-14.8298	-3.69858	0
1.1513	-3.92965	9.62194	21.1763	-4.61148	0
1.1520	-6.06142	7.18141	43.1539	-4.30892	0
1.1527	-4.84143	5.04724	9.2718	-3.3908	0
1.1533	-4.22502	5.96114	-28.2605	-0.646859	0
1.1540	-3.92965	5.04724	-21.5452	0.271264	0
1.1547	-2.09325	3.82697	-13.6088	-1.2572	0
1.1553	-3.00503	4.43451	-20.0189	-0.646859	0
1.1560	-6.9732	5.04724	-14.2193	-0.949423	0
1.1567	-6.665	5.04724	-12.3878	-3.3908	0
1.1573	-6.665	6.2675	-16.9665	-1.55977	0
1.1580	-8.5014	5.96114	-9.03015	2.10229	0
1.1587	-3.92965	2.91307	-10.8616	-0.646859	0
1.1593	-0.25684	2.6067	-11.4721	-5.22183	0
1.1600	-5.75321	6.88023	23.0078	-4.00114	0
1.1607	-8.80961	6.2675	49.5641	-2.78045	0
1.1613	-5.75321	0.166164	25.755	-4.00114	0
1.1620	-4.84143	-0.752931	-9.03015	-1.86755	0
1.1627	-5.14964	3.82697	-8.11441	0.573827	0
1.1633	-3.92965	2.91307	25.1445	-0.646859	0
1.1640	-4.84143	-1.36047	43.4592	-1.2572	0
1.1647	-3.62144	-2.8871	11.1033	-0.33908	0
1.1653	0.654942	-5.02647	-27.3448	-1.2572	0
1.1660	-0.25684	-8.07454	-25.8186	-0.646859	0
1.1667	-2.69682	-8.68727	-16.9665	3.93332	0
1.1673	-1.18146	-9.29481	-19.4085	8.50829	0
1.1680	-0.873256	-11.4342	-14.8298	10.3393	0
1.1687	-1.47683	-11.4342	-11.7773	10.3393	0
1.1693	1.56672	-9.29481	-11.7773	6.98504	0
1.1700	3.40313	-8.68727	-5.9777	4.23589	0
1.1707	3.40313	-8.99363	-11.7773	4.23589	0
1.1713	6.15132	-6.85427	-13.9141	4.23589	0
1.1720	5.84311	-5.94037	18.4291	3.0152	0
1.1727	0.654942	-5.94037	44.9854	2.10229	0
1.1733	-2.69682	-4.10737	25.755	1.18417	0
1.1740	-5.75321	-3.49983	-9.94588	0.271264	0
1.1747	-9.72139	-5.02647	-12.9983	0.573827	0
1.1753	-9.11782	-2.27956	22.3973	1.18417	0
1.1760	-5.14964	2.91307	44.9854	-0.646859	0
1.1767	-3.00503	1.99397	13.8505	-0.646859	0
1.1773	-0.565048	-0.140201	-22.7661	0.271264	0
1.1780	2.78671	1.6876	-20.3242	-1.2572	0
1.1787	5.5349	-0.140201	-14.2193	-2.78045	0
1.1793	7.97488	-4.10737	-17.2717	-2.47789	0
1.1800	8.8995	-2.58074	-9.33539	-1.55977	0
1.1807	10.1195	2.30033	-6.58819	-0.33908	0
1.1813	12.8548	4.43451	-10.5564	-1.55977	0
1.1820	13.4713	5.96114	-3.53575	-4.30892	0
1.1827	11.9431	5.3536	-5.06197	-4.30892	0
1.1833	14.0877	3.21424	-6.58819	-3.3908	0
1.1840	15.9112	3.21424	25.1445	-6.13995	0
1.1847	13.7795	3.5206	51.3955	-8.58132	0
1.1853	11.9431	1.08007	28.8074	-5.52961	0
1.1860	12.8548	0.467337	-9.33539	-0.646859	0
1.1867	12.5595	3.21424	-11.7773	0.881607	0
1.1873	8.28309	1.38643	22.7026	2.40486	0
1.1880	4.31491	-3.49983	41.0172	6.67726	0
1.1887	5.22669	-4.7201	6.53732	7.89795	0
1.1893	7.0631	-3.19347	-29.4815	4.84623	0
1.1900	4.93133	-3.801	-22.7661	4.84623	0
1.1907	3.09492	-4.10737	-13.9141	6.3747	0
1.1913	1.25852	-3.19347	-20.0189	4.84623	0
1.1920	-1.18146	-2.27956	-16.6613	2.10229	0
1.1927	0.038526	-0.446566	-13.6088	2.10229	0
1.1933	2.49135	0.467337	-13.3036	1.49195	0
1.1940	-0.25684	-0.140201	-7.19868	-0.646859	0
1.1947	-3.00503	-1.36047	-12.3878	-1.86755	0
1.1953	-3.00503	-2.27956	-9.94588	-1.2572	0
1.1960	-3.92965	-1.36047	25.755	-0.646859	0
1.1967	-4.84143	1.38643	47.7326	-1.55977	0
1.1973	-1.47683	1.6876	24.8393	-0.949423	0
1.1980	1.87493	0.467337	-6.58819	0.271264	0
1.1987	-0.873256	0.773702	-9.64064	-0.0365163	0
1.1993	-5.14964	1.38643	20.8711	1.18417	0
1.2000	-5.44501	0.467337	43.7644	3.32298	0
1.2007	-4.84143	-1.36047	13.8505	2.10229	0
1.2013	-5.44501	-2.27956	-26.4291	0.271264	0
1.2020	-3.00503	-1.36047	-22.7661	0.573827	0
1.2027	-2.09325	-1.36047	-13.3036	-0.949423	0
1.2033	-4.22502	-2.58074	-21.5452	-2.47789	0
1.2040	-3.00503	-3.801	-20.0189	0.271264	0
1.2047	0.654942	-5.02647	-15.4403	3.93332	0
1.2053	1.56672	-6.85427	-16.9665	5.15401	0
1.2060	0.96315	-6.85427	-13.6088	6.98504	0
1.2067	-0.25684	-7.16064	-16.6613	6.98504	0
1.2073	-2.09325	-8.3809	-14.8298	6.3747	0
1.2080	-2.40145	-5.94037	17.8186	6.98504	0
1.2087	-3.00503	-2.27956	44.3749	3.93332	0
1.2093	-3.00503	-0.446566	24.8393	-0.646859	0
1.2100	-1.18146	-0.446566	-11.1669	1.18417	0
1.2107	-1.18146	-0.140201	-16.6613	2.71264	0
1.2113	-5.14964	-0.446566	16.5977	-2.47789	0
1.2120	-4.84143	-1.9732	37.9648	-1.86755	0
1.2127	0.654942	-3.19347	6.53732	4.23589	0
1.2133	2.78671	-3.801	-30.092	3.0152	0
1.2140	1.56672	-2.58074	-24.2924	-3.08823	0
1.2147	1.87493	-0.446566	-14.8298	-4.91926	0
1.2153	1.25852	-0.446566	-20.3242	-3.3908	0
1.2160	-0.25684	-1.9732	-15.4403	-1.2572	0
1.2167	0.038526	-2.27956	-11.4721	0.881607	0
1.2173	-2.09325	-2.27956	-13.3036	1.49195	0
1.2180	-5.75321	-2.8871	-9.03015	3.32298	0
1.2187	-5.75321	-2.27956	-13.6088	4.84623	0
1.2193	-3.92965	-0.752931	-12.3878	2.10229	0
1.2200	-3.92965	1.38643	22.0921	-2.17011	0
1.2207	-4.84143	3.21424	48.3431	-5.52961	0
1.2213	-5.14964	3.82697	28.5022	-7.97098	0
1.2220	-3.31323	3.21424	-5.9777	-7.05286	0
1.2227	0.346734	3.82697	-9.94588	-5.22183	0
1.2233	-1.47683	4.13333	23.6183	-7.05286	0
1.2240	-9.11782	1.38643	43.4592	-7.05286	0
1.2247	-10.3378	-1.9732	8.35607	-3.69858	0
1.2253	-6.9732	-3.19347	-27.3448	-3.69858	0
1.2260	-7.58962	-4.10737	-20.6294	-5.52961	0
1.2267	-9.11782	-5.32764	-15.4403	-3.69858	0
1.2273	-9.11782	-6.54791	-20.0189	-2.17011	0
1.2280	-11.2496	-5.94037	-11.1669	-2.17011	0
1.2287	-13.0732	-4.41373	-11.7773	-1.55977	0
1.2293	-13.3814	-2.27956	-15.4403	-1.86755	0
1.2300	-15.2178	-0.446566	-4.75673	-2.78045	0
1.2307	-15.8213	0.467337	-9.94588	-4.00114	0
1.2313	-13.9978	0.467337	-14.8298	-5.22183	0
1.2320	-13.3814	1.38643	18.4291	-4.30892	0
1.2327	-13.6896	3.82697	46.2064	-5.83217	0
1.2333	-11.2496	4.43451	26.976	-10.7149	0
1.2340	-6.06142	2.30033	-7.19868	-10.7149	0
1.2347	-2.40145	0.773702	-10.8616	-4.61148	0
1.2353	-3.92965	2.30033	25.1445	-3.3908	0
1.2360	-6.06142	4.74087	48.3431	-4.91926	0
1.2367	-2.40145	6.88023	13.8505	-3.08823	0
1.2373	1.25852	5.04724	-24.2924	-2.47789	0
1.2380	-1.18146	1.38643	-20.0189	-3.3908	0
1.2387	-2.69682	2.30033	-15.7455	0.271264	0
1.2393	-0.25684	4.13333	-20.0189	2.10229	0
1.2400	-0.565048	1.38643	-10.5564	-1.86755	0
1.2407	-2.40145	2.30033	-9.94588	-4.91926	0
1.2413	-0.25684	8.70804	-13.9141	-4.30892	0
1.2420	1.87493	8.70804	-2.62001	-5.22183	0
1.2427	0.038526	3.82697	-6.28295	-6.13995	0
1.2433	-2.09325	4.13333	-12.3878	-5.52961	0
1.2440	-4.53322	4.13333	20.2606	-4.30892	0
1.2447	-7.88498	-0.446566	48.9536	-2.47789	0
1.2453	-6.36963	-1.66683	26.3655	-1.2572	0
1.2460	-0.25684	1.08007	-10.5564	-1.55977	0
1.2467	1.25852	1.38643	-12.0826	-0.646859	0
1.2473	-0.25684	1.08007	21.7868	-0.0365163	0
1.2480	0.654942	2.30033	40.1015	-1.86755	0
1.2487	4.31491	1.38643	7.45305	0.271264	0
1.2493	7.97488	-2.27956	-27.6501	5.76435	0
1.2500	11.3395	-3.49983	-22.4609	6.98504	0
1.2507	10.1195	-1.66683	-13.9141	5.15401	0
1.2513	7.97488	-1.0593	-18.798	6.67726	0
1.2520	9.81128	-1.36047	-15.135	6.98504	0
1.2527	13.163	0.773702	-12.3878	3.93332	0
1.2533	14.383	3.5206	-11.1669	2.71264	0
1.2540	14.0877	4.43451	-3.53575	3.62554	0
1.2547	14.6912	5.04724	-9.03015	4.84623	0
1.2553	15.3077	3.5206	-8.41966	6.67726	0
1.2560	13.163	-0.140201	25.4498	7.59538	0
1.2567	11.6348	-0.446566	48.6483	4.84623	0
1.2573	14.0877	1.6876	25.755	2.10229	0
1.2580	15.3077	1.6876	-9.03015	1.18417	0
1.2587	12.5595	1.6876	-13.6088	-1.2572	0
1.2593	8.59129	4.13333	19.3449	-3.3908	0
1.2600	-0.25684	3.21424	43.7644	-1.2572	0
1.2607	-0.25684	-1.0593	12.019	3.0152	0
1.2613	-0.25684	-2.8871	-27.9553	3.62554	0
1.2620	-0.25684	-2.27956	-21.2399	2.40486	0
1.2627	-0.25684	-1.9732	-10.5564	3.93332	0
1.2633	-0.25684	-1.0593	-18.1875	6.67726	0
1.2640	-0.25684	-1.66683	-14.2193	6.67726	0
1.2647	-0.25684	-3.19347	-9.94588	4.84623	0
1.2653	-0.25684	-1.36047	-12.6931	4.84623	0
1.2660	-0.25684	-0.446566	-7.19868	7.2876	0
1.2667	-0.25684	-4.10737	-9.64064	6.98504	0
1.2673	-0.25684	-5.634	-9.03015	4.54367	0
1.2680	-0.25684	-3.49983	23.0078	4.84623	0
1.2687	-0.25684	-2.27956	47.7326	6.67726	0
1.2693	-0.25684	-1.0593	26.976	6.98504	0
1.2700	-0.25684	1.08007	-8.11441	5.76435	0
1.2707	-0.25684	0.166164	-12.3878	4.84623	0
1.2713	-0.25684	-0.446566	20.2606	3.93332	0
1.2720	5.5349	2.30033	39.491	3.32298	0
1.2727	4.31491	2.30033	5.62158	1.79451	0
1.2733	3.40313	0.467337	-31.0077	1.79451	0
1.2740	2.78671	2.91307	-24.9029	3.93332	0
1.2747	3.40313	6.88023	-18.1875	3.93332	0
1.2753	3.71134	7.79414	-22.1557	-0.646859	0
1.2760	2.78671	6.57387	-13.9141	-3.69858	0
1.2767	4.62312	6.2675	-13.6088	-5.83217	0
1.2773	6.15132	6.88023	-17.8822	-9.49423	0
1.2780	2.49135	5.96114	-7.19868	-10.7149	0
1.2787	1.25852	3.5206	-11.4721	-7.97098	0
1.2793	4.31491	4.13333	-15.135	-6.13995	0
1.2800	1.87493	5.96114	21.1763	-7.05286	0
1.2807	-0.565048	2.30033	48.3431	-7.36063	0
1.2813	2.18314	-1.36047	24.2288	-6.44251	0
1.2820	2.78671	-0.140201	-9.94588	-5.22183	0
1.2827	1.87493	-0.446566	-11.4721	-3.08823	0
1.2833	4.0067	-4.10737	19.9554	0.573827	0
1.2840	3.09492	-5.02647	40.4067	3.32298	0
1.2847	0.96315	-5.634	7.45305	4.23589	0
1.2853	3.71134	-5.634	-32.534	3.0152	0
1.2860	4.93133	-3.19347	-27.0396	1.49195	0
1.2867	3.09492	-4.10737	-16.6613	0.881607	0
1.2873	4.31491	-6.54791	-23.6819	0.881607	0
1.2880	6.75489	-5.02647	-20.6294	0.881607	0
1.2887	6.44668	-4.41373	-16.9665	0.881607	0
1.2893	5.5349	-5.32764	-16.356	-0.0365163	0
1.2900	4.93133	-1.66683	-8.11441	-0.949423	0
1.2907	6.15132	0.467337	-12.9983	-1.2572	0
1.2913	5.84311	-2.27956	-14.5245	-1.86755	0
1.2920	1.56672	-2.27956	19.6501	-2.78045	0
1.2927	-0.25684	-1.36047	44.6801	-1.55977	0
1.2933	3.09492	-3.801	22.3973	-0.949423	0
1.2940	4.31491	-3.801	-10.8616	-0.33908	0
1.2947	1.56672	-1.36047	-13.6088	1.79451	0
1.2953	-1.18146	-0.446566	17.2082	1.79451	0
1.2960	-2.40145	-0.752931	38.8805	-0.646859	0
1.2967	-1.18146	-2.27956	8.96655	0.573827	0
1.2973	3.40313	-3.801	-27.3448	2.71264	0
1.2980	5.5349	-1.36047	-22.1557	1.79451	0
1.2987	4.31491	1.38643	-15.135	1.79451	0
1.2993	3.40313	0.467337	-21.8504	3.32298	0
1.3000	2.49135	-1.36047	-16.0508	1.79451	0
1.3007	0.038526	-1.0593	-12.9983	-0.949423	0
1.3013	-0.873256	-0.446566	-14.8298	-2.47789	0
1.3020	0.654942	0.773702	-6.28295	-3.08823	0
1.3027	0.654942	0.467337	-9.94588	-2.47789	0
1.3033	-2.09325	-0.446566	-12.9983	-0.949423	0
1.3040	-4.84143	1.38643	17.8186	-0.646859	0
1.3047	-5.75321	2.30033	42.2382	-2.78045	0
1.3053	-3.92965	1.38643	21.1763	-4.30892	0
1.3060	-2.40145	2.30033	-10.8616	-3.3908	0
1.3067	-5.44501	4.13333	-13.6088	-1.55977	0
1.3073	-9.72139	3.5206	17.2082	-1.86755	0
1.3080	-10.3378	1.38643	37.6595	-0.0365163	0
1.3087	-7.58962	0.166164	7.45305	2.10229	0
1.3093	-6.36963	1.38643	-28.5658	-0.33908	0
1.3100	-6.36963	1.6876	-23.6819	-3.3908	0
1.3107	-4.84143	-0.446566	-14.8298	-1.2572	0
1.3113	-2.69682	-1.66683	-19.4085	1.49195	0
1.3120	-1.78504	-1.0593	-16.356	2.71264	0
1.3127	-3.62144	-2.58074	-15.4403	5.76435	0
1.3133	-6.9732	-2.58074	-15.7455	6.67726	0
1.3140	-10.3378	1.38643	-8.11441	3.62554	0
1.3147	-11.2496	3.5206	-11.7773	-0.33908	0
1.3153	-10.6332	5.96114	-9.94588	-3.3908	0
1.3160	-12.4696	11.1486	23.0078	-5.83217	0
1.3167	-13.0732	11.4549	46.5116	-4.91926	0
1.3173	-7.88498	6.88023	27.5865	-4.91926	0
1.3180	-3.92965	6.57387	-5.36721	-8.88388	0
1.3187	-6.665	6.88023	-12.6931	-8.88388	0
1.3193	-11.2496	4.13333	19.3449	-4.30892	0
1.3200	-12.4696	4.13333	44.9854	-3.3908	0
1.3207	-12.4696	4.13333	12.6295	-6.44251	0
1.3213	-13.0732	2.91307	-26.1238	-7.97098	0
1.3220	-12.1614	4.13333	-18.798	-7.97098	0
1.3227	-9.11782	3.5206	-10.2511	-7.36063	0
1.3233	-6.665	-0.446566	-17.8822	-5.22183	0
1.3240	-6.9732	-1.9732	-10.8616	-2.17011	0
1.3247	-7.58962	-0.752931	-7.19868	-0.949423	0
1.3253	-6.665	-0.140201	-10.8616	-2.17011	0
1.3260	-4.22502	1.38643	-3.53575	-2.78045	0
1.3267	-1.18146	1.38643	-5.9777	-0.646859	0
1.3273	0.346734	-0.446566	-7.50392	1.49195	0
1.3280	-1.18146	0.467337	28.5022	2.10229	0
1.3287	-0.25684	1.99397	59.6371	3.93332	0
1.3293	3.40313	0.773702	38.5753	6.06692	0
1.3300	5.22669	-0.446566	2.87438	6.06692	0
1.3307	7.3713	-3.49983	2.87438	6.67726	0
1.3313	7.97488	-7.76817	37.9648	7.89795	0
1.3320	4.31491	-7.16064	57.5004	6.98504	0
1.3327	4.62312	-4.10737	24.8393	7.2876	0
[truncated: 47,608 more rows]
