# Supplementary material for: Identification of Haptic Based Guiding Using Hard Reins
Source: PLoS One. 2015 Jul 22;10(7):e0132020. doi: 10.1371/journal.pone.0132020 (PMC4511788; doi:10.1371/journal.pone.0132020)
Supplement: S4 File — (ZIP) [file pone.0132020.s004.zip › EMGData2/Subject15/T19/t19.txt]

0.0000	-2.76295	21.6827	102.062	-5.89278	0
0.0007	1.20621	17.7157	61.4653	-4.36511	0
0.0013	2.73202	16.4876	13.547	-2.22874	0
0.0020	1.20621	11.9119	6.83277	-1.31451	0
0.0027	-0.319595	6.4233	5.00971	-1.62004	0
0.0033	0.288667	7.33626	-8.72994	-1.92558	0
0.0040	3.94855	10.086	-22.1583	-1.62004	0
0.0047	6.70119	10.6946	-35.2755	-0.703439	0
0.0053	4.86609	8.24922	-42.5974	-1.00897	0
0.0060	5.78364	6.4233	-48.0962	-0.703439	0
0.0067	8.52597	6.4233	-55.4181	1.73847	0
0.0073	6.70119	4.58652	-55.7145	5.0946	0
0.0080	4.55681	2.76061	-59.998	6.01121	0
0.0087	6.3919	6.11898	-64.2666	4.48354	0
0.0093	7.60843	9.16217	-49.0003	4.78907	0
0.0100	7.30945	7.9449	-41.6784	6.01121	0
0.0107	8.227	7.9449	-40.7743	4.178	0
0.0113	5.17538	7.33626	-3.23112	1.73847	0
0.0120	-0.628881	5.19516	30.6363	3.5693	0
0.0127	-1.54643	5.49948	9.27834	5.0946	0
0.0133	0.288667	5.19516	-9.33763	-0.0923708	0
0.0140	0.288667	3.06493	9.27834	-5.58725	0
0.0147	-1.23714	5.81466	23.9221	-4.97618	0
0.0153	-1.54643	6.72762	32.4742	-3.45088	0
0.0160	-0.628881	1.83678	44.9837	-4.05958	0
0.0167	-0.020619	0.923825	48.0369	-4.36511	0
0.0173	-2.76295	1.22814	50.4825	-4.36511	0
0.0180	-3.98978	-3.65183	54.1434	-4.67065	0
0.0187	-0.319595	-5.17342	50.7789	-4.67065	0
0.0193	0.597952	-3.65183	52.3055	-4.67065	0
0.0200	-2.76295	-6.40156	52.3055	-4.36511	0
0.0207	-3.6805	-7.61884	41.634	-3.75641	0
0.0213	-2.76295	-6.70588	37.0541	-1.92558	0
0.0220	-3.37121	-11.2815	29.4209	-0.397905	0
0.0227	-3.37121	-15.5529	15.3849	-0.703439	0
0.0233	-2.76295	-14.0313	28.502	-3.45088	0
0.0240	-2.15469	-14.0313	35.2162	-5.28171	0
0.0247	0.597952	-16.4658	-9.33763	-5.58725	0
0.0253	2.12376	-16.1615	-52.6761	-6.50148	0
0.0260	2.42274	-16.4658	-56.0258	-5.89278	0
0.0267	4.86609	-19.8242	-56.0258	-2.53428	0
0.0273	5.47436	-22.8783	-60.9021	-0.703439	0
0.0280	2.42274	-25.628	-59.3903	-1.31451	0
0.0287	1.81448	-28.3669	-62.74	-0.0923708	0
0.0293	1.81448	-28.6712	-62.1323	1.73847	0
0.0300	-0.628881	-24.7042	-53.2838	1.43293	0
0.0307	-0.628881	-17.0745	-44.4353	-1.00897	0
0.0313	-0.020619	-8.83612	-31.0069	-4.05958	0
0.0320	-3.37121	-4.56478	-18.7938	-5.58725	0
0.0327	-5.51559	-3.04319	-9.94532	-6.19595	0
0.0333	-3.37121	3.67356	14.1695	-8.33232	0
0.0340	-3.07224	12.8249	34.3121	-10.1632	0
0.0347	-4.28876	13.1292	41.634	-8.33232	0
0.0353	-1.54643	9.46649	72.7594	-7.41808	0
0.0360	1.20621	11.3033	101.751	-8.33232	0
0.0367	0.288667	14.6616	76.1091	-8.33232	0
0.0373	-0.020619	13.7487	45.2949	-9.24892	0
0.0380	3.031	12.8249	52.6168	-10.1632	0
0.0387	5.17538	12.2162	57.1967	-7.72362	0
0.0393	2.73202	10.6946	47.7405	-5.28171	0
0.0400	2.42274	10.999	44.6872	-4.97618	0
0.0407	6.70119	15.5746	37.973	-3.75641	0
0.0413	8.52597	18.933	26.9754	-1.62004	0
0.0420	5.78364	17.4114	17.5192	-0.397905	0
0.0427	3.031	14.053	5.32097	1.43293	0
0.0433	2.73202	13.7487	-5.97312	3.26377	0
0.0440	3.94855	11.9119	-20.0092	3.5693	0
0.0447	5.47436	6.4233	-34.9642	5.40014	0
0.0453	4.86609	3.67356	-35.2755	9.06181	0
0.0460	3.031	3.67356	-39.2477	10.8926	0
0.0467	1.50519	0.0108685	-49.9193	12.4179	0
0.0473	-0.020619	-3.34751	-29.7767	13.029	0
0.0480	-1.8454	-0.29345	-9.02637	10.8926	0
0.0487	-2.76295	5.19516	-38.9364	7.84204	0
0.0493	-2.46398	10.6946	-70.9808	6.92544	0
0.0500	-0.628881	15.5746	-63.6589	7.84204	0
0.0507	2.12376	12.8249	-48.3926	8.14521	0
0.0513	3.64957	2.15197	-33.7489	8.75628	0
0.0520	3.94855	-4.56478	-16.9708	8.75628	0
0.0527	2.73202	-9.14043	-9.63406	6.01121	0
0.0533	0.896928	-18.3026	3.79434	2.6527	0
0.0540	0.288667	-25.628	24.8411	0.821863	0
0.0547	0.288667	-25.3237	36.1351	-1.92558	0
0.0553	-0.938166	-24.0955	47.118	-4.67065	0
0.0560	-3.07224	-23.7912	55.9665	-3.45088	0
0.0567	-3.98978	-20.1285	56.2777	-3.45088	0
0.0573	-2.76295	-17.9983	69.3949	-5.58725	0
0.0580	-2.15469	-15.5529	79.1623	-3.45088	0
0.0587	-4.28876	-7.31452	72.1517	-0.0923708	0
0.0593	-7.0414	1.83678	90.16	-2.83981	0
0.0600	-7.0414	8.55353	109.991	-8.02678	0
0.0607	-3.6805	17.4114	71.544	-8.94339	0
0.0613	-0.020619	21.3784	20.5724	-6.80702	0
0.0620	0.288667	17.4114	11.1162	-2.83981	0
0.0627	-1.23714	11.9119	8.3594	0.210795	0
0.0633	-1.8454	2.76061	-6.28437	-0.397905	0
0.0640	-2.46398	-10.9772	-17.5785	-0.703439	0
0.0647	-3.98978	-20.4328	-30.0879	3.5693	0
0.0653	-4.28876	-26.2366	-41.0707	5.70567	0
0.0660	-2.46398	-30.2036	-48.0962	3.5693	0
0.0667	-0.319595	-24.3999	-54.8104	0.516329	0
0.0673	0.288667	-12.8031	-55.1068	-1.92558	0
0.0680	-2.15469	-8.83612	-56.337	-4.05958	0
0.0687	-4.59805	-8.5318	-58.7678	-5.89278	0
0.0693	-3.98978	-5.78206	-46.2583	-5.58725	0
0.0700	-2.76295	-6.40156	-37.4098	-2.53428	0
0.0707	-3.37121	-7.92316	-37.0985	-0.0923708	0
0.0713	-4.89702	-4.56478	-5.069	-1.31451	0
0.0720	-5.81457	-2.73887	29.7322	-0.397905	0
0.0727	-4.28876	-4.56478	12.3316	2.044	0
0.0733	-0.628881	-3.34751	-9.02637	1.1274	0
0.0740	-0.628881	-1.81504	9.88603	-0.0923708	0
0.0747	-1.8454	-2.73887	30.3399	0.516329	0
0.0753	0.288667	1.22814	36.7428	-1.92558	0
0.0760	3.031	7.64058	48.0369	-1.92558	0
0.0767	0.896928	10.086	56.589	2.044	0
0.0773	-0.628881	14.6616	59.0197	1.73847	0
0.0780	-0.020619	18.933	59.331	-1.92558	0
0.0787	-0.938166	9.78168	58.7233	1.1274	0
0.0793	0.896928	-3.95615	59.6422	6.92544	0
0.0800	5.17538	-6.70588	53.2245	9.36734	0
0.0807	3.64957	-3.34751	40.715	10.8926	0
0.0813	-0.628881	0.619506	37.0541	10.8926	0
0.0820	0.597952	8.24922	26.6789	5.70567	0
0.0827	1.20621	15.5746	8.3594	0.821863	0
0.0833	-4.28876	19.5416	19.9647	1.73847	0
0.0840	-6.12386	25.6497	28.2056	3.87484	0
0.0847	-1.54643	31.1383	-17.8749	2.6527	0
0.0853	1.20621	28.0843	-64.2666	1.73847	0
0.0860	0.896928	22.5957	-65.482	5.40014	0
0.0867	1.81448	23.2043	-61.5246	8.75628	0
0.0873	3.031	23.813	-67.0086	8.14521	0
0.0880	3.94855	18.02	-66.4009	8.14521	0
0.0887	5.78364	12.5205	-63.9553	8.14521	0
0.0893	5.78364	9.78168	-61.5246	5.70567	0
0.0900	3.94855	6.4233	-57.2411	4.78907	0
0.0907	3.34028	4.89084	-47.7849	5.40014	0
0.0913	3.031	5.49948	-27.9536	3.5693	0
0.0920	2.42274	4.89084	-18.7938	1.73847	0
0.0927	2.12376	4.2822	-16.9708	0.821863	0
0.0933	2.73202	5.81466	7.75171	-2.83981	0
0.0940	4.86609	5.19516	29.7322	-4.67065	0
0.0947	6.3919	0.923825	35.2162	-2.83981	0
0.0953	4.25783	-2.43455	68.1795	-4.05958	0
0.0960	-0.319595	-3.34751	99.3049	-6.80702	0
0.0967	-1.8454	-2.43455	72.7594	-5.28171	0
0.0973	-0.319595	-0.902088	42.5381	-3.14534	0
0.0980	0.288667	-0.597769	48.6446	-3.75641	0
0.0987	-1.54643	-1.81504	52.0091	-4.67065	0
0.0993	-2.15469	-4.56478	48.6446	-5.28171	0
0.1000	-0.628881	-6.40156	48.0369	-4.36511	0
0.1007	-0.938166	-6.40156	34.6085	-0.703439	0
0.1013	-3.37121	-5.78206	22.4103	2.044	0
0.1020	-4.89702	-6.40156	16.9115	1.43293	0
0.1027	-5.20631	-3.95615	5.00971	-0.0923708	0
0.1033	-5.81457	0.619506	-7.811	0.821863	0
0.1040	-5.51559	1.83678	-22.1583	1.43293	0
0.1047	-4.59805	1.53246	-38.0175	-0.0923708	0
0.1053	-5.20631	2.76061	-38.3287	-0.0923708	0
0.1060	-5.81457	2.45629	-42.3009	1.43293	0
0.1067	-4.59805	0.315187	-56.0258	-0.0923708	0
0.1073	-5.20631	-1.51073	-35.2755	-1.00897	0
0.1080	-6.73212	-3.65183	-12.6873	1.43293	0
0.1087	-6.12386	-8.22748	-46.866	0.821863	0
0.1093	-5.51559	-10.9772	-81.9636	-1.92558	0
0.1100	-5.20631	-9.14043	-70.3731	-2.53428	0
0.1107	-3.6805	-10.3686	-54.4991	-4.05958	0
0.1113	-1.8454	-14.9442	-46.5696	-5.58725	0
0.1120	0.288667	-16.1615	-32.5335	-3.45088	0
0.1127	2.73202	-16.1615	-21.2394	-2.83981	0
0.1133	3.64957	-17.3788	-6.28437	-4.67065	0
0.1140	3.94855	-16.1615	12.6429	-4.36511	0
0.1147	5.47436	-21.3567	23.3144	-4.67065	0
0.1153	5.47436	-41.4961	36.7428	-6.19595	0
0.1160	6.70119	-59.4943	45.9026	-5.28171	0
0.1167	10.0518	-59.7987	44.376	-4.97618	0
0.1173	8.52597	-49.1258	57.8044	-5.89278	0
0.1180	4.86609	-34.1707	69.7061	-4.67065	0
0.1187	5.78364	-14.9442	63.3032	-4.36511	0
0.1193	3.031	4.2822	81.6079	-5.89278	0
0.1200	-1.54643	19.5416	100.535	-5.28171	0
0.1207	3.031	30.2254	56.8854	-1.92558	0
0.1213	9.44352	34.801	5.00971	0.821863	0
0.1220	6.3919	34.1924	0.118573	2.044	0
0.1227	3.34028	32.9751	-4.75774	1.73847	0
0.1233	4.55681	32.9751	-24.2927	2.044	0
0.1240	3.031	32.3556	-33.4376	2.95823	0
0.1247	2.42274	30.5297	-42.9086	2.95823	0
0.1253	3.94855	27.4756	-54.4991	3.26377	0
0.1260	1.20621	24.4216	-58.1601	2.95823	0
0.1267	-0.628881	21.0632	-60.2944	0.516329	0
0.1273	0.288667	17.4114	-59.6867	-1.31451	0
0.1280	-2.15469	14.053	-60.9021	-1.62004	0
0.1287	-4.59805	9.46649	-64.5779	-2.53428	0
0.1293	-2.15469	4.89084	-51.7571	1.1274	0
0.1300	-0.938166	2.76061	-39.8554	8.14521	0
0.1307	-2.76295	1.83678	-34.9642	9.06181	0
0.1313	-3.98978	-0.902088	-2.01574	7.23097	0
0.1320	-5.20631	-4.56478	30.3399	10.8926	0
0.1327	-4.59805	-6.40156	12.3316	12.7235	0
0.1333	-0.020619	-6.40156	-7.49975	9.36734	0
0.1340	2.12376	-6.40156	11.4127	6.92544	0
0.1347	0.288667	-7.31452	28.8133	2.95823	0
0.1353	1.20621	-6.09725	34.3121	-2.22874	0
0.1360	2.12376	-6.09725	44.376	-2.83981	0
0.1367	-0.628881	-9.14043	51.4014	-2.83981	0
0.1373	-2.15469	-9.75994	55.9665	-7.11255	0
0.1380	-0.628881	-7.61884	58.4121	-8.33232	0
0.1387	0.597952	-8.22748	57.4931	-6.80702	0
0.1393	0.597952	-9.75994	59.331	-7.11255	0
0.1400	-1.23714	-9.14043	52.6168	-6.50148	0
0.1407	-3.37121	-9.14043	38.5807	-4.67065	0
0.1413	-3.37121	-8.83612	38.8771	-5.28171	0
0.1420	-2.76295	-7.0102	31.8665	-4.67065	0
0.1427	-4.59805	-5.47774	15.0736	-1.92558	0
0.1433	-5.81457	-5.17342	26.9754	-1.00897	0
0.1440	-5.20631	-5.78206	33.3931	-0.0923708	0
0.1447	-5.20631	-6.09725	-9.63406	0.516329	0
0.1453	-3.37121	-3.65183	-49.6228	-1.92558	0
0.1460	0.597952	-3.34751	-54.2027	-2.53428	0
0.1467	0.896928	-5.47774	-58.4713	-0.397905	0
0.1473	-0.020619	-2.43455	-63.0512	-1.00897	0
0.1480	2.12376	2.45629	-61.2133	-3.14534	0
0.1487	3.34028	2.76061	-63.9553	-4.05958	0
0.1493	1.81448	6.11898	-60.2944	-4.67065	0
0.1500	2.73202	11.9119	-53.5802	-2.22874	0
0.1507	3.34028	10.086	-49.3116	3.5693	0
0.1513	0.896928	8.24922	-32.5335	6.01121	0
0.1520	-0.020619	11.3033	-18.4974	5.0946	0
0.1527	-1.23714	8.55353	-13.9175	6.01121	0
0.1533	-5.51559	1.53246	9.5896	6.61991	0
0.1540	-7.64966	0.923825	31.8665	6.31437	0
0.1547	-7.0414	3.36924	36.1351	6.31437	0
0.1553	-9.17547	1.53246	67.5718	3.5693	0
0.1560	-9.78374	-1.81504	100.224	0.821863	0
0.1567	-3.98978	-4.56478	75.5014	2.34717	0
0.1573	-1.54643	-8.83612	44.9837	2.6527	0
0.1580	-4.28876	-12.8031	52.3055	-0.397905	0
0.1587	-3.07224	-12.4988	55.9665	-1.31451	0
0.1593	-1.8454	-6.70588	48.0369	-2.53428	0
0.1600	-5.81457	-3.65183	44.9837	-3.75641	0
0.1607	-6.42283	-5.78206	34.3121	-1.00897	0
0.1613	-1.54643	-4.26046	22.0991	0.821863	0
0.1620	0.597952	-0.597769	15.0736	-0.0923708	0
0.1627	-0.020619	-5.78206	1.6452	3.26377	0
0.1633	-2.15469	-13.727	-12.9986	7.84204	0
0.1640	-4.59805	-11.2815	-26.427	7.23097	0
0.1647	-3.98978	-4.56478	-39.8554	4.48354	0
0.1653	-0.020619	-2.43455	-41.0707	2.95823	0
0.1660	2.12376	-0.902088	-43.8127	-0.0923708	0
0.1667	1.81448	2.76061	-52.9725	-4.67065	0
0.1673	-0.938166	3.67356	-35.8832	-4.67065	0
0.1680	-1.54643	0.923825	-17.8749	-0.0923708	0
0.1687	2.73202	0.923825	-47.1773	0.516329	0
0.1693	5.47436	3.67356	-79.2216	-2.53428	0
0.1700	2.42274	1.53246	-73.1151	0.821863	0
0.1707	-1.54643	0.0108685	-57.5524	5.0946	0
0.1713	-4.28876	2.76061	-46.5696	2.6527	0
0.1720	-6.42283	0.619506	-33.7489	1.1274	0
0.1727	-7.0414	-4.56478	-23.0625	3.26377	0
0.1733	-9.47445	-3.65183	-8.10743	0.516329	0
0.1740	-12.2271	0.923825	6.83277	-4.36511	0
0.1747	-9.78374	3.06493	15.0736	-5.58725	0
0.1753	-4.59805	4.2822	28.502	-5.28171	0
0.1760	-1.54643	5.19516	37.0541	-4.05958	0
0.1767	0.597952	6.4233	37.3505	-3.45088	0
0.1773	1.81448	7.33626	51.4014	-4.05958	0
0.1780	1.20621	8.24922	58.7233	-4.67065	0
0.1787	0.288667	8.55353	49.8748	-6.50148	0
0.1793	-1.54643	7.33626	68.1795	-10.4687	0
0.1800	-2.46398	3.97788	87.4032	-11.0798	0
0.1807	1.20621	4.58652	49.8748	-9.24892	0
0.1813	6.3919	6.4233	4.09077	-9.24892	0
0.1820	8.52597	0.619506	-3.23112	-8.63785	0
0.1827	9.44352	-7.0102	-9.63406	-6.50148	0
0.1833	11.5776	-7.0102	-27.3459	-4.67065	0
0.1840	11.8869	-1.51073	-40.1518	-1.31451	0
0.1847	8.83526	6.4233	-51.7571	0.210795	0
0.1853	4.86609	17.0962	-59.3903	-3.14534	0
0.1860	3.64957	22.9	-64.5779	-2.83981	0
0.1867	5.47436	20.1503	-73.7228	0.210795	0
0.1873	7.60843	15.5746	-74.953	-1.62004	0
0.1880	9.44352	9.78168	-75.2494	-2.53428	0
0.1887	10.3611	2.45629	-78.6139	2.6527	0
0.1893	7.91771	-6.09725	-67.6163	4.48354	0
0.1900	5.78364	-12.8031	-57.8637	2.34717	0
0.1907	3.64957	-14.6399	-54.2027	3.87484	0
0.1913	-1.23714	-10.3686	-19.4015	4.48354	0
0.1920	-4.28876	-5.78206	15.0736	0.821863	0
0.1927	-0.628881	-3.65183	-2.91986	-1.92558	0
0.1933	1.50519	-2.43455	-21.5358	-2.22874	0
0.1940	-0.628881	-2.73887	-2.31217	-1.92558	0
0.1947	-0.628881	-2.13023	14.7772	-1.31451	0
0.1953	-1.23714	0.315187	19.6535	-1.00897	0
0.1960	-4.28876	1.83678	28.8133	-1.92558	0
0.1967	-5.20631	0.619506	36.1351	-0.703439	0
0.1973	-3.6805	0.315187	42.5381	1.43293	0
0.1980	-4.28876	1.22814	46.5103	-0.397905	0
0.1987	-4.28876	0.923825	43.457	-2.22874	0
0.1993	-1.54643	-0.902088	43.457	0.821863	0
0.2000	1.50519	-4.56478	37.6618	6.31437	0
0.2007	2.12376	-7.31452	23.6257	9.06181	0
0.2013	-1.54643	-4.26046	23.9221	8.14521	0
0.2020	-4.89702	-0.902088	19.3571	5.40014	0
0.2027	-2.76295	-0.902088	0.741082	2.34717	0
0.2033	-0.628881	1.53246	10.1973	1.73847	0
0.2040	-2.76295	4.89084	20.5724	2.6527	0
0.2047	-0.938166	2.15197	-21.5358	1.73847	0
0.2053	3.34028	-2.73887	-63.6589	-0.0923708	0
0.2060	2.12376	-5.47774	-64.2666	0.821863	0
0.2067	0.288667	-9.14043	-64.2666	2.95823	0
0.2073	2.12376	-14.3356	-72.8187	3.26377	0
0.2080	0.597952	-15.5529	-72.1962	3.5693	0
0.2087	-2.46398	-14.3356	-70.6695	2.95823	0
0.2093	-1.54643	-13.727	-66.4009	-1.00897	0
0.2100	0.597952	-11.8902	-59.3903	-4.67065	0
0.2107	0.288667	-8.22748	-54.4991	-3.14534	0
0.2113	-2.15469	-4.8691	-40.7743	-2.83981	0
0.2120	-3.6805	-1.81504	-27.0347	-3.45088	0
0.2127	-3.98978	1.83678	-18.7938	0.821863	0
0.2133	-3.07224	7.33626	6.83277	5.40014	0
0.2140	-0.628881	14.053	28.502	2.95823	0
0.2147	2.12376	17.4114	30.9476	-0.397905	0
0.2153	1.50519	15.5746	59.9387	0.821863	0
0.2160	1.50519	12.8249	92.5907	2.34717	0
0.2167	5.17538	11.3033	68.4908	1.73847	0
0.2173	5.17538	11.3033	36.1351	-1.00897	0
0.2180	0.288667	11.6076	44.6872	-5.58725	0
0.2187	-0.319595	8.85785	52.6168	-7.41808	0
0.2193	2.12376	5.49948	45.5913	-4.67065	0
0.2200	0.288667	5.49948	43.457	-4.67065	0
0.2207	-0.020619	4.89084	36.1351	-6.80702	0
0.2213	1.81448	0.619506	23.3144	-5.58725	0
0.2220	0.597952	-1.81504	13.2505	-4.67065	0
0.2227	0.288667	-1.51073	3.17183	-5.58725	0
0.2233	2.42274	-2.73887	-6.28437	-4.36511	0
0.2240	0.597952	-6.09725	-22.1583	-2.83981	0
0.2247	-2.76295	-9.14043	-37.7211	-3.14534	0
0.2253	-0.020619	-10.0643	-34.3565	-1.00897	0
0.2260	4.86609	-11.2815	-36.1944	2.95823	0
0.2267	5.17538	-23.1826	-50.5269	4.48354	0
0.2273	3.031	-44.5501	-31.911	3.5693	0
0.2280	1.20621	-59.4943	-10.553	3.5693	0
0.2287	2.73202	-60.4182	-42.5974	3.87484	0
0.2293	5.78364	-53.7014	-75.5607	3.5693	0
0.2300	6.08262	-41.1917	-65.1855	1.73847	0
0.2307	3.64957	-24.0955	-49.6228	1.73847	0
0.2313	3.031	-8.22748	-40.4631	2.044	0
0.2320	4.86609	3.36924	-26.1157	0.821863	0
0.2327	3.94855	12.2162	-15.1329	1.73847	0
0.2333	1.20621	19.2373	-1.39323	4.178	0
0.2340	1.20621	25.0302	15.9925	0.821863	0
0.2347	2.12376	29.3124	26.0713	-3.45088	0
0.2353	-0.020619	30.2254	37.6618	-1.31451	0
0.2360	-1.54643	27.1713	44.6872	-0.0923708	0
0.2367	-0.319595	23.813	45.2949	-2.53428	0
0.2373	-0.319595	24.1173	59.6422	-1.00897	0
0.2380	-1.23714	27.4756	67.2606	1.73847	0
0.2387	-0.628881	25.6497	59.0197	-0.0923708	0
0.2393	-2.46398	18.6287	78.8659	1.43293	0
0.2400	-5.20631	11.9119	95.9552	7.23097	0
0.2407	-2.15469	6.72762	53.5357	6.92544	0
0.2413	1.20621	1.83678	8.67065	2.34717	0
0.2420	-2.46398	-2.13023	5.00971	4.48354	0
0.2427	-5.20631	-7.31452	-3.23112	9.36734	0
0.2433	-4.89702	-11.8902	-22.766	9.36734	0
0.2440	-6.73212	-10.9772	-32.2222	7.23097	0
0.2447	-7.0414	-9.44475	-43.5163	6.31437	0
0.2453	-3.6805	-9.14043	-56.9447	5.0946	0
0.2460	-1.54643	-2.13023	-63.9553	4.48354	0
0.2467	-1.8454	8.24922	-69.1429	4.178	0
0.2473	-2.15469	10.086	-69.1429	0.821863	0
0.2480	-1.54643	7.33626	-70.9808	-0.703439	0
0.2487	-0.938166	7.03194	-72.8187	4.178	0
0.2493	-1.8454	7.03194	-59.6867	8.14521	0
0.2500	-3.98978	6.11898	-49.0003	8.45074	0
0.2507	-4.28876	7.03194	-41.382	7.23097	0
0.2513	-3.37121	7.33626	-2.31217	4.48354	0
0.2520	-3.07224	4.2822	30.9476	2.6527	0
0.2527	-3.07224	1.83678	12.0203	2.6527	0
0.2533	-1.8454	2.15197	-5.97312	0.210795	0
0.2540	-0.628881	0.923825	11.4127	-4.67065	0
0.2547	-3.07224	-2.43455	25.4487	-4.36511	0
0.2553	-8.25793	-2.43455	34.3121	-0.0923708	0
0.2560	-9.47445	-1.20641	47.7405	1.1274	0
0.2567	-6.42283	-2.73887	52.0091	1.73847	0
0.2573	-6.12386	-2.73887	55.0624	3.5693	0
0.2580	-7.0414	0.0108685	59.331	2.34717	0
0.2587	-6.42283	-0.29345	55.3588	-3.45088	0
0.2593	-7.34038	-3.65183	54.1434	-8.33232	0
0.2600	-7.94864	-5.47774	49.8748	-11.0798	0
0.2607	-4.89702	-6.40156	37.0541	-13.5217	0
0.2613	-1.54643	-6.40156	36.1351	-13.8272	0
0.2620	-1.54643	-4.56478	31.5553	-9.85999	0
0.2627	-2.46398	-4.56478	12.3316	-7.41808	0
0.2633	-2.76295	-7.0102	19.6535	-8.94339	0
0.2640	-2.46398	-9.44475	29.7322	-8.33232	0
0.2647	-1.54643	-9.44475	-10.8643	-3.45088	0
0.2653	-1.23714	-5.47774	-55.4181	-1.00897	0
0.2660	-1.8454	0.923825	-59.079	-2.22874	0
0.2667	-1.8454	4.2822	-56.0258	-2.83981	0
0.2673	0.288667	5.81466	-62.74	-2.22874	0
0.2680	1.81448	10.086	-64.8743	-1.31451	0
0.2687	-0.628881	14.966	-64.5779	-0.0923708	0
0.2693	-2.15469	18.933	-59.079	2.34717	0
0.2700	-0.628881	23.813	-51.7571	3.5693	0
0.2707	-0.628881	25.0302	-44.4353	-0.397905	0
0.2713	-2.46398	19.5416	-29.4802	-4.36511	0
0.2720	-0.020619	12.8249	-19.4015	-3.75641	0
0.2727	0.896928	6.72762	-14.2139	-3.75641	0
0.2733	-1.54643	-0.29345	9.5896	-6.50148	0
0.2740	1.20621	-8.83612	29.7322	-5.58725	0
0.2747	3.34028	-13.727	35.5275	-4.67065	0
0.2753	-3.37121	-11.2815	68.1795	-7.41808	0
0.2760	-7.64966	-7.31452	97.7783	-6.50148	0
0.2767	-1.8454	-8.5318	71.8404	-2.83981	0
0.2773	0.896928	-10.0643	41.634	-5.89278	0
0.2780	-3.07224	-11.5859	48.0369	-9.85999	0
0.2787	-5.20631	-21.0415	52.6168	-6.50148	0
0.2793	-5.20631	-29.595	46.2138	-4.67065	0
0.2800	-7.0414	-25.0085	42.2416	-7.72362	0
0.2807	-6.42283	-17.3788	30.6363	-8.33232	0
0.2813	-4.59805	-13.4118	17.8304	-7.41808	0
0.2820	-4.28876	-6.70588	8.67065	-6.50148	0
0.2827	-4.28876	-0.902088	-5.67668	-0.703439	0
0.2833	-2.76295	0.315187	-17.8749	6.01121	0
0.2840	2.12376	2.45629	-29.7767	8.45074	0
0.2847	4.25783	4.2822	-42.9086	9.97841	0
0.2853	0.288667	0.923825	-39.8554	9.06181	0
0.2860	-0.319595	-2.73887	-38.9364	3.26377	0
0.2867	4.55681	-5.17342	-48.0962	1.73847	0
0.2873	3.64957	-7.0102	-28.8725	5.0946	0
0.2880	-0.020619	-8.22748	-7.49975	4.48354	0
0.2887	4.86609	-10.0643	-36.8021	4.48354	0
0.2893	7.91771	-9.44475	-69.4542	9.06181	0
0.2900	0.896928	-3.34751	-59.6867	9.67288	0
0.2907	-4.59805	1.83678	-40.7743	6.31437	0
0.2913	-3.37121	4.58652	-30.3992	6.61991	0
0.2920	-1.23714	11.9119	-19.1051	8.45074	0
0.2927	1.81448	21.987	-8.72994	7.53651	0
0.2933	4.55681	25.6497	6.22509	5.70567	0
0.2940	4.86609	23.5086	19.6535	2.6527	0
0.2947	6.08262	21.0632	28.8133	-2.53428	0
0.2953	6.08262	18.02	44.376	-4.36511	0
0.2960	4.86609	12.2162	52.928	-0.703439	0
0.2967	5.47436	7.03194	50.7789	1.1274	0
0.2973	6.08262	6.4233	63.5996	-2.53428	0
0.2980	4.86609	8.24922	71.2328	-6.19595	0
0.2987	6.08262	8.24922	62.6807	-6.50148	0
0.2993	7.30945	8.85785	83.1345	-5.28171	0
0.3000	8.227	10.6946	102.358	-3.75641	0
0.3007	12.8044	10.086	59.0197	-1.31451	0
0.3013	16.155	7.03194	10.5085	-0.0923708	0
0.3020	14.0209	3.67356	5.00971	1.73847	0
0.3027	12.8044	0.923825	-1.70449	3.87484	0
0.3033	13.1034	1.83678	-20.6317	4.178	0
0.3040	11.8869	2.45629	-29.7767	1.73847	0
0.3047	10.3611	-1.81504	-39.5441	1.73847	0
0.3053	9.13424	-5.47774	-47.7849	4.78907	0
0.3060	6.70119	-1.81504	-49.6228	7.23097	0
0.3067	5.17538	0.315187	-55.4181	6.01121	0
0.3073	4.55681	-1.81504	-59.998	2.6527	0
0.3080	2.12376	-1.81504	-63.0512	1.43293	0
0.3087	-0.628881	0.0108685	-63.6589	2.95823	0
0.3093	-2.76295	-0.902088	-50.8382	3.26377	0
0.3100	-3.37121	-2.43455	-40.7743	1.73847	0
0.3107	-2.46398	-7.0102	-34.3565	1.43293	0
0.3113	-3.37121	-17.0745	2.26771	0.210795	0
0.3120	-3.98978	-23.7912	35.2162	-1.92558	0
0.3127	-1.54643	-21.0415	15.6961	-2.53428	0
0.3133	1.20621	-17.3788	-4.75774	-1.62004	0
0.3140	2.12376	-17.3788	13.2505	-1.92558	0
0.3147	2.12376	-15.2485	29.7322	-4.67065	0
0.3153	0.597952	-10.9772	34.0008	-7.11255	0
0.3160	-0.938166	-5.47774	41.9304	-7.41808	0
0.3167	-0.938166	0.923825	49.5635	-5.58725	0
0.3173	-2.15469	0.315187	56.8854	-5.58725	0
0.3180	-2.76295	-7.31452	60.2499	-6.50148	0
0.3187	-0.938166	-10.9772	56.2777	-6.19595	0
0.3193	-0.628881	-12.1945	56.2777	-6.50148	0
0.3200	-0.628881	-25.628	48.9558	-7.41808	0
0.3207	-0.628881	-47.5933	34.3121	-8.94339	0
0.3213	-2.76295	-61.9398	34.6085	-10.4687	0
0.3220	-2.76295	-60.4182	28.502	-8.63785	0
0.3227	0.288667	-48.5171	9.5896	-3.75641	0
0.3233	-1.8454	-36.3009	21.1801	-4.05958	0
0.3240	-5.51559	-23.4869	30.6363	-9.24892	0
0.3247	-2.46398	-8.5318	-15.1329	-6.50148	0
0.3253	-0.628881	4.58652	-58.1601	-0.0923708	0
0.3260	-2.46398	15.8789	-59.079	-1.62004	0
0.3267	-1.54643	27.78	-60.9021	-4.67065	0
0.3273	-0.938166	34.4967	-68.8465	-1.92558	0
0.3280	-5.51559	33.8881	-63.9553	2.95823	0
0.3287	-6.42283	33.8881	-61.5246	7.23097	0
0.3293	-3.37121	34.801	-57.8637	10.2816	0
0.3300	-3.07224	31.747	-47.7849	8.75628	0
0.3307	-1.54643	25.3454	-38.9364	5.40014	0
0.3313	3.34028	20.7589	-24.2927	5.0946	0
0.3320	5.47436	20.7589	-12.0796	4.178	0
0.3327	4.86609	24.7259	-5.069	1.1274	0
0.3333	4.86609	27.78	19.3571	0.821863	0
0.3340	5.47436	27.1713	40.715	1.73847	0
0.3347	7.00016	22.5957	45.2949	1.43293	0
0.3353	6.70119	17.4114	74.286	1.1274	0
0.3360	1.20621	14.6616	104.196	-0.0923708	0
0.3367	-2.46398	12.2162	78.8659	-1.62004	0
0.3373	-0.628881	8.55353	48.9558	-2.83981	0
0.3380	-0.020619	6.4233	56.2777	-3.45088	0
0.3387	-2.76295	5.49948	57.1967	-2.53428	0
0.3393	-2.46398	3.67356	48.3482	-1.62004	0
0.3400	-0.319595	3.67356	48.0369	-1.62004	0
0.3407	-1.54643	6.72762	37.0541	-1.00897	0
0.3413	-2.46398	7.9449	19.9647	0.821863	0
0.3420	-0.938166	5.19516	12.0203	2.6527	0
0.3427	-1.54643	-0.29345	1.6452	5.40014	0
0.3433	-3.37121	-2.13023	-10.553	8.14521	0
0.3440	-2.46398	3.06493	-24.9003	6.92544	0
0.3447	-2.15469	6.72762	-40.7743	3.26377	0
0.3453	-3.37121	3.67356	-41.6784	2.6527	0
0.3460	-2.15469	3.06493	-43.5163	4.48354	0
0.3467	-1.54643	4.89084	-54.4991	5.40014	0
0.3473	-6.12386	3.06493	-38.0175	5.0946	0
0.3480	-7.94864	1.53246	-17.5785	3.87484	0
0.3487	-2.46398	0.923825	-42.5974	0.821863	0
0.3493	3.031	-3.65183	-69.7654	0.821863	0
0.3500	3.64957	-7.31452	-59.998	5.0946	0
0.3507	3.94855	-6.40156	-45.9619	6.61991	0
0.3513	3.94855	-8.22748	-35.2755	3.5693	0
0.3520	1.20621	-12.4988	-22.4548	3.26377	0
0.3527	-2.15469	-12.1945	-14.2139	3.5693	0
0.3533	-1.54643	-11.2815	0.741082	-1.92558	0
0.3540	-0.020619	-14.6399	19.9647	-4.05958	0
0.3547	-1.54643	-16.4658	28.8133	-1.31451	0
0.3553	-4.28876	-13.727	39.4996	-2.83981	0
0.3560	-4.89702	-9.44475	46.5103	-5.58725	0
0.3567	-6.42283	-7.92316	45.5913	-3.75641	0
0.3573	-9.78374	-7.92316	58.7233	-5.89278	0
0.3580	-9.78374	-8.5318	66.0452	-11.0798	0
0.3587	-8.56721	-10.0643	58.1156	-10.7742	0
0.3593	-9.78374	-16.4658	77.947	-11.9964	0
0.3600	-11.0003	-27.4539	93.8209	-15.658	0
0.3607	-10.7013	-39.9636	48.6446	-14.1304	0
0.3613	-10.392	-47.289	-0.489114	-11.0798	0
0.3620	-9.78374	-46.9847	-5.67668	-11.0798	0
0.3627	-9.17547	-40.5722	-11.1607	-8.33232	0
0.3633	-7.94864	-32.0296	-28.25	-5.58725	0
0.3640	-4.28876	-23.1826	-38.0175	-9.24892	0
0.3647	-2.46398	-14.3356	-47.1773	-14.7414	0
0.3653	-4.28876	-2.43455	-53.2838	-15.9636	0
0.3660	-3.07224	10.3903	-56.337	-14.7414	0
0.3667	0.896928	22.5957	-61.821	-11.0798	0
0.3673	-1.23714	35.714	-60.9021	-8.02678	0
0.3680	-6.73212	43.0394	-61.5246	-5.89278	0
0.3687	-7.34038	37.5508	-66.4009	-0.0923708	0
0.3693	-3.07224	27.78	-52.6761	7.84204	0
0.3700	3.031	21.987	-39.5441	11.5037	0
0.3707	5.78364	14.966	-34.6678	10.8926	0
0.3713	2.73202	8.24922	1.95646	9.97841	0
0.3720	3.031	6.4233	34.3121	7.23097	0
0.3727	9.44352	4.2822	11.4127	4.178	0
0.3733	11.2786	-2.13023	-8.10743	4.48354	0
0.3740	6.70119	-6.40156	13.2505	8.75628	0
0.3747	5.17538	-6.70588	30.6363	14.2488	0
0.3753	6.70119	-4.56478	35.5275	16.082	0
0.3760	7.00016	0.923825	42.8493	13.6401	0
0.3767	7.91771	9.16217	46.5103	12.4179	0
0.3773	6.3919	14.966	54.7511	13.029	0
0.3780	1.20621	17.4114	59.331	12.7235	0
0.3787	0.896928	19.2373	50.7789	10.8926	0
0.3793	4.25783	19.2373	51.6979	9.06181	0
0.3800	3.031	13.7487	48.9558	7.23097	0
0.3807	-0.020619	6.4233	30.6363	8.14521	0
0.3813	1.20621	5.19516	28.2056	9.06181	0
0.3820	1.50519	9.16217	26.3677	7.23097	0
0.3827	-0.319595	12.8249	8.98191	6.31437	0
0.3833	-2.46398	13.7487	17.8304	8.45074	0
0.3840	-4.89702	11.6076	25.4487	7.23097	0
0.3847	-2.46398	8.55353	-19.1051	5.40014	0
0.3853	3.031	6.11898	-60.6057	6.31437	0
0.3860	2.73202	2.45629	-62.1323	4.78907	0
0.3867	-3.37121	-1.81504	-66.4009	1.73847	0
0.3873	-3.07224	-3.65183	-71.8997	2.6527	0
0.3880	1.81448	-2.73887	-66.1045	5.0946	0
0.3887	0.896928	-1.20641	-65.482	3.87484	0
0.3893	-1.23714	-3.65183	-59.998	1.73847	0
0.3900	0.597952	-8.22748	-46.5696	0.821863	0
0.3907	0.288667	-8.22748	-38.6252	0.821863	0
0.3913	-2.46398	-4.8691	-26.1157	2.044	0
0.3920	0.288667	-3.34751	-14.2139	2.34717	0
0.3927	3.34028	-0.29345	-6.89206	-1.92558	0
0.3933	-0.628881	3.06493	16.9115	-5.58725	0
0.3940	-4.28876	0.923825	37.0541	-4.67065	0
0.3947	-3.37121	-3.95615	42.5381	-2.83981	0
0.3953	-4.89702	-5.47774	74.286	-4.36511	0
0.3960	-8.25793	-5.47774	103.885	-4.97618	0
0.3967	-7.94864	-7.92316	77.028	-4.67065	0
0.3973	-7.64966	-10.0643	45.9026	-5.58725	0
0.3980	-9.47445	-9.14043	51.6979	-5.28171	0
0.3987	-8.86619	-7.31452	55.0624	-3.75641	0
0.3993	-7.94864	-6.70588	48.9558	-4.05958	0
0.4000	-10.093	-4.56478	45.2949	-4.36511	0
0.4007	-9.47445	-0.29345	30.6363	-3.75641	0
0.4013	-4.28876	3.97788	17.2227	-4.97618	0
0.4020	-0.628881	7.9449	11.4127	-5.89278	0
0.4027	1.20621	11.9119	-3.23112	-4.97618	0
0.4033	1.50519	13.7487	-18.1861	-4.67065	0
0.4040	0.288667	10.3903	-31.6145	-4.05958	0
0.4047	-0.020619	6.11898	-46.2583	-3.14534	0
0.4053	1.20621	5.19516	-45.3394	-2.83981	0
0.4060	1.50519	-1.51073	-44.4353	-1.31451	0
0.4067	0.288667	-26.2366	-54.4991	0.821863	0
0.4073	-1.8454	-55.223	-36.1944	-1.00897	0
0.4080	-4.28876	-65.2981	-10.8643	-4.05958	0
0.4087	-2.46398	-57.6684	-37.0985	-2.22874	0
0.4093	0.896928	-44.8544	-71.8997	1.73847	0
0.4100	2.73202	-29.2907	-62.4287	1.73847	0
0.4107	4.55681	-13.727	-43.2051	-0.0923708	0
0.4113	5.78364	-4.56478	-35.5867	-1.00897	0
0.4120	4.86609	3.67356	-25.1968	-0.703439	0
0.4127	5.47436	12.8249	-11.1607	0.516329	0
0.4133	4.55681	14.966	4.40202	0.210795	0
0.4140	1.20621	14.6616	16.9115	-3.14534	0
0.4147	2.12376	15.8789	26.9754	-5.28171	0
0.4153	3.94855	12.5205	41.634	-4.05958	0
0.4160	0.288667	8.85785	48.0369	-3.75641	0
0.4167	-2.15469	11.6076	48.0369	-3.14534	0
0.4173	1.81448	15.2703	61.4653	-0.0923708	0
0.4180	4.55681	18.02	64.5186	0.210795	0
0.4187	3.64957	20.7589	54.4399	-2.83981	0
0.4193	3.031	18.6287	77.028	-2.53428	0
0.4200	3.94855	14.6616	96.5629	-1.31451	0
0.4207	5.78364	14.6616	52.928	-3.14534	0
0.4213	7.30945	13.7487	3.48308	-3.75641	0
0.4220	7.00016	12.5205	-2.62343	-0.703439	0
0.4227	6.70119	15.2703	-6.89206	1.1274	0
0.4233	7.60843	14.6616	-22.766	1.43293	0
0.4240	7.00016	7.03194	-32.2222	2.044	0
0.4247	4.86609	3.36924	-41.9897	2.34717	0
0.4253	2.73202	3.36924	-50.8382	3.87484	0
0.4260	2.12376	0.619506	-56.337	6.61991	0
0.4267	1.50519	-0.597769	-62.1323	6.01121	0
0.4273	0.597952	0.923825	-63.0512	5.40014	0
0.4280	0.288667	0.923825	-63.6589	5.70567	0
0.4287	-0.628881	-0.902088	-63.9553	4.48354	0
0.4293	-1.8454	-3.65183	-49.0003	3.5693	0
0.4300	0.288667	-3.95615	-36.1944	3.87484	0
0.4307	3.031	-0.902088	-28.25	-1.62004	0
0.4313	0.896928	-2.43455	8.67065	-6.50148	0
0.4320	-0.628881	-10.0643	38.8771	-3.75641	0
0.4327	3.031	-14.0313	15.9925	-2.53428	0
0.4333	3.34028	-17.0745	-4.15006	-5.28171	0
0.4340	-0.319595	-28.3669	15.3849	-4.67065	0
0.4347	0.896928	-39.0506	31.2588	-3.75641	0
0.4353	3.94855	-40.8874	37.0541	-5.58725	0
0.4360	3.34028	-39.9636	49.2523	-6.50148	0
0.4367	1.50519	-38.442	53.5357	-9.24892	0
0.4373	1.20621	-37.2247	52.6168	-11.6908	0
0.4380	0.597952	-38.442	55.0624	-7.11255	0
0.4387	-0.628881	-42.409	53.2245	-2.83981	0
0.4393	-4.89702	-48.2019	50.7789	-4.36511	0
0.4400	-11.6188	-50.343	42.5381	-2.83981	0
0.4407	-16.1963	-41.1917	28.8133	-0.0923708	0
0.4413	-17.1035	-23.7912	26.6789	-1.62004	0
0.4420	-16.4952	-3.04319	18.4381	-3.45088	0
0.4427	-15.887	18.3243	-1.39323	-2.83981	0
0.4433	-17.1035	35.4097	8.3594	-3.75641	0
0.4440	-15.887	47.9194	18.4381	-5.28171	0
0.4447	-9.47445	58.6031	-23.0625	-5.58725	0
0.4453	-3.07224	61.3529	-65.1855	-4.67065	0
0.4460	1.50519	55.8534	-66.4009	-1.62004	0
0.4467	5.17538	49.1475	-66.7122	1.73847	0
0.4473	3.94855	42.4307	-73.7228	5.40014	0
0.4480	1.50519	34.4967	-69.1429	9.36734	0
0.4487	1.81448	28.3886	-64.5779	9.97841	0
0.4493	2.42274	24.7259	-63.6589	7.23097	0
0.4500	3.94855	22.9	-59.6867	5.70567	0
0.4507	7.60843	24.4216	-48.3926	5.40014	0
0.4513	8.227	24.1173	-28.8725	5.0946	0
0.4520	6.3919	20.7589	-19.7128	7.23097	0
0.4527	9.44352	16.4876	-14.2139	8.14521	0
0.4533	13.1034	12.8249	15.0736	8.45074	0
0.4540	14.0209	9.16217	36.7428	10.5871	0
0.4547	15.856	2.76061	37.973	8.14521	0
0.4553	16.155	-6.40156	66.6529	0.821863	0
0.4560	12.1859	-9.44475	94.7251	-0.397905	0
0.4567	11.2786	-4.8691	65.7339	2.6527	0
0.4573	12.1859	-3.65183	34.6085	3.5693	0
0.4580	7.60843	-3.65183	41.634	4.48354	0
0.4587	2.12376	1.22814	43.457	5.40014	0
0.4593	1.81448	5.49948	35.8387	2.6527	0
0.4600	3.031	6.11898	33.6896	0.821863	0
0.4607	3.031	7.03194	22.0991	3.5693	0
0.4613	0.288667	7.03194	9.88603	6.31437	0
0.4620	-3.07224	6.11898	4.69846	7.23097	0
0.4627	-3.07224	7.33626	-9.33763	7.23097	0
0.4633	-0.938166	7.33626	-24.2927	5.0946	0
0.4640	-0.938166	4.89084	-36.1944	2.6527	0
0.4647	-0.628881	3.67356	-49.6228	2.6527	0
0.4653	1.50519	2.76061	-49.6228	4.178	0
0.4660	1.81448	-1.20641	-50.2305	4.48354	0
0.4667	0.896928	-6.40156	-59.6867	3.5693	0
0.4673	-1.54643	-8.5318	-41.6784	2.6527	0
0.4680	-4.59805	-7.61884	-21.8471	2.044	0
0.4687	-3.6805	-9.14043	-50.8382	-0.0923708	0
0.4693	0.288667	-13.727	-80.7483	-2.22874	0
0.4700	0.288667	-16.4658	-68.8465	-2.53428	0
0.4707	-3.37121	-16.1615	-50.8382	-3.45088	0
0.4713	-5.20631	-14.6399	-40.1518	-4.67065	0
0.4720	-4.89702	-9.14043	-26.427	-3.14534	0
0.4727	-4.59805	-1.51073	-15.1329	-1.00897	0
0.4733	-3.6805	4.58652	-0.489114	-1.62004	0
0.4740	-4.28876	9.16217	15.6961	-1.92558	0
0.4747	-7.0414	9.78168	26.0713	-3.75641	0
0.4753	-10.7013	5.19516	39.7961	-6.50148	0
0.4760	-11.6188	-0.597769	46.5103	-6.50148	0
0.4767	-12.2271	-5.47774	44.0647	-2.83981	0
0.4773	-13.7529	-11.5859	57.1967	-3.14534	0
0.4780	-14.3612	-16.4658	63.5996	-4.67065	0
0.4787	-13.1446	-20.4328	54.1434	-3.75641	0
0.4793	-14.3612	-25.628	73.6783	-4.67065	0
0.4800	-16.4952	-25.9323	90.4564	-10.1632	0
0.4807	-12.5261	-21.0415	46.8215	-12.6051	0
0.4813	-5.51559	-17.0745	0.741082	-8.33232	0
0.4820	-4.28876	-15.5529	-2.01574	-4.67065	0
0.4827	-5.20631	-12.8031	-7.811	-1.92558	0
0.4833	-3.98978	-6.09725	-27.6423	3.5693	0
0.4840	-4.89702	-1.20641	-38.9364	7.23097	0
0.4847	-6.73212	-0.902088	-46.2583	4.78907	0
0.4853	-3.37121	0.923825	-51.7571	2.6527	0
0.4860	0.288667	4.2822	-56.6335	4.178	0
0.4867	-0.319595	3.36924	-62.74	4.78907	0
0.4873	-1.54643	5.19516	-59.079	2.95823	0
0.4880	1.20621	12.8249	-57.2411	0.516329	0
0.4887	4.86609	14.3573	-61.2133	-1.00897	0
0.4893	6.08262	13.1292	-47.1773	-1.00897	0
0.4900	6.3919	19.2373	-33.7489	-1.31451	0
0.4907	5.78364	21.0632	-27.9536	-3.14534	0
0.4913	3.34028	14.6616	9.5896	-4.67065	0
0.4920	0.896928	11.6076	41.9304	-5.28171	0
0.4927	1.81448	8.55353	19.6535	-3.45088	0
0.4933	4.25783	1.22814	0.741082	-1.00897	0
0.4940	4.25783	-4.26046	21.1801	-1.92558	0
0.4947	3.94855	-11.8902	34.3121	-4.05958	0
0.4953	5.78364	-20.7372	38.8771	-1.00897	0
0.4960	7.30945	-18.6069	50.4825	2.6527	0
0.4967	7.60843	-8.22748	53.2245	1.43293	0
0.4973	7.30945	-1.81504	53.5357	-0.0923708	0
0.4980	6.70119	1.53246	57.4931	-1.00897	0
0.4987	4.86609	3.06493	54.1434	-2.83981	0
0.4993	3.031	0.619506	50.7789	-1.00897	0
0.5000	3.031	-1.20641	42.2416	3.26377	0
0.5007	2.73202	0.315187	26.9754	3.5693	0
0.5013	0.288667	2.45629	26.6789	3.5693	0
0.5020	1.20621	5.81466	22.0991	6.31437	0
0.5027	3.031	10.086	1.6452	7.84204	0
0.5033	0.288667	9.16217	11.1162	6.61991	0
0.5040	0.288667	5.19516	23.018	4.48354	0
0.5047	4.55681	3.97788	-21.5358	2.6527	0
0.5053	4.25783	6.4233	-67.6163	3.5693	0
0.5060	1.20621	9.16217	-67.9275	5.40014	0
0.5067	1.20621	9.16217	-66.4009	3.5693	0
0.5073	0.288667	8.85785	-71.8997	0.821863	0
0.5080	-1.54643	7.9449	-65.482	1.43293	0
0.5087	1.20621	5.49948	-63.0512	3.5693	0
0.5093	3.34028	2.15197	-61.5246	2.6527	0
0.5100	1.20621	0.923825	-50.8382	0.516329	0
0.5107	-1.8454	2.76061	-40.1518	-0.0923708	0
0.5113	-3.37121	3.36924	-26.1157	-1.00897	0
0.5120	-4.59805	-0.902088	-14.5252	-2.83981	0
0.5127	-5.81457	-5.47774	-8.41869	-1.00897	0
0.5133	-7.94864	-4.56478	14.4659	1.1274	0
0.5140	-7.94864	-6.09725	36.7428	-1.00897	0
0.5147	-6.12386	-19.8242	41.634	-4.36511	0
0.5153	-9.78374	-36.3009	69.0984	-5.28171	0
0.5160	-15.2787	-43.0176	98.0896	-4.67065	0
0.5167	-13.4436	-42.409	72.7594	-4.67065	0
0.5173	-7.94864	-37.529	38.8771	-5.28171	0
0.5180	-6.42283	-29.2907	43.457	-4.67065	0
0.5187	-7.0414	-19.2156	48.0369	-2.83981	0
0.5193	-7.94864	-8.22748	41.3227	-3.75641	0
0.5200	-11.6188	-3.95615	38.5807	-6.80702	0
0.5207	-16.1963	-5.47774	26.6789	-7.41808	0
0.5213	-18.021	-4.56478	11.7239	-6.50148	0
0.5220	-18.9386	-1.81504	3.17183	-4.97618	0
0.5227	-19.2479	-0.29345	-10.553	-1.92558	0
0.5233	-18.9386	0.923825	-21.8471	-0.0923708	0
0.5240	-16.1963	-1.20641	-32.5335	-2.53428	0
0.5247	-13.1446	-8.83612	-46.5696	-5.58725	0
0.5253	-11.6188	-10.9772	-45.0429	-6.50148	0
0.5260	-10.093	-6.09725	-43.2051	-5.89278	0
0.5267	-7.64966	-5.17342	-53.5802	-6.50148	0
0.5273	-8.25793	-6.40156	-37.4098	-6.50148	0
0.5280	-10.392	-2.73887	-15.4441	-3.75641	0
0.5287	-7.94864	1.83678	-43.5163	-2.83981	0
0.5293	-4.89702	4.89084	-75.5607	-6.19595	0
0.5300	-3.37121	10.6946	-63.3477	-7.11255	0
0.5307	0.597952	16.4876	-44.4353	-6.50148	0
0.5313	4.86609	16.4876	-34.6678	-9.55445	0
0.5320	6.3919	14.6616	-20.9281	-11.0798	0
0.5327	8.52597	16.4876	-8.72994	-7.72362	0
0.5333	8.52597	15.8789	5.92865	-4.97618	0
0.5340	4.86609	12.5205	19.9647	-2.83981	0
0.5347	6.70119	9.46649	27.5979	0.516329	0
0.5353	12.1859	1.22814	38.8771	1.73847	0
0.5360	10.66	-9.14043	45.2949	1.43293	0
0.5367	6.70119	-10.6729	44.376	0.821863	0
0.5373	7.30945	-3.65183	57.8044	0.821863	0
0.5380	8.83526	4.58652	64.2073	2.044	0
0.5387	9.13424	10.999	55.3588	2.044	0
0.5393	8.52597	12.8249	74.286	0.821863	0
0.5400	7.00016	12.5205	90.16	1.1274	0
0.5407	5.17538	15.5746	47.4292	1.73847	0
0.5413	3.34028	17.7157	1.03751	1.1274	0
0.5420	1.20621	17.4114	-3.8388	2.34717	0
0.5427	0.597952	19.8459	-8.72994	4.178	0
0.5433	0.896928	21.3784	-25.1968	3.5693	0
0.5440	-1.23714	18.02	-35.2755	3.26377	0
0.5447	-3.6805	14.6616	-45.3394	4.78907	0
0.5453	-3.37121	13.1292	-53.5802	6.31437	0
0.5460	-1.54643	9.46649	-59.079	9.06181	0
0.5467	-0.319595	4.58652	-65.7932	11.8092	0
0.5473	2.12376	0.0108685	-65.7932	11.8092	0
0.5480	5.78364	-1.81504	-68.2388	13.6401	0
0.5487	10.0518	0.0108685	-70.0619	15.4709	0
0.5493	11.2786	1.83678	-53.2838	12.1148	0
0.5500	8.52597	3.06493	-40.1518	7.23097	0
0.5507	7.30945	4.58652	-34.9642	6.31437	0
0.5513	10.0518	3.67356	1.34877	3.5693	0
0.5520	11.2786	4.58652	32.7854	-1.00897	0
0.5527	10.0518	9.78168	12.9393	-1.00897	0
0.5533	11.2786	9.16217	-5.97312	1.1274	0
0.5540	12.1859	1.22814	11.1162	-0.703439	0
0.5547	10.66	-3.34751	25.76	-1.92558	0
0.5553	13.7117	-4.56478	33.0819	-0.397905	0
0.5560	18.2891	-7.92316	43.457	-1.31451	0
0.5567	16.7633	-8.22748	48.0369	-3.75641	0
0.5573	14.9385	-4.56478	52.928	-2.53428	0
0.5580	16.4643	-2.43455	54.1434	0.821863	0
0.5587	16.4643	-1.81504	46.5103	1.43293	0
0.5593	15.2375	-2.13023	45.5913	-0.703439	0
0.5600	16.155	-3.95615	40.715	-1.92558	0
0.5607	14.0209	-6.40156	24.8411	-0.0923708	0
0.5613	9.75281	-6.70588	21.4914	0.821863	0
0.5620	8.227	-4.8691	16.6002	-1.62004	0
0.5627	7.60843	-3.95615	-1.70449	-2.83981	0
0.5633	5.17538	-5.17342	5.32097	-2.83981	0
0.5640	2.73202	-5.78206	15.3849	-2.83981	0
0.5647	3.64957	-6.09725	-24.9003	-1.62004	0
0.5653	7.60843	-7.0102	-69.1429	-0.0923708	0
0.5660	9.13424	-6.70588	-71.8997	-0.0923708	0
0.5667	7.60843	-4.8691	-68.5352	1.1274	0
0.5673	7.00016	-4.56478	-73.7228	3.5693	0
0.5680	7.30945	-2.73887	-70.6695	3.5693	0
0.5687	5.78364	1.22814	-68.2388	3.5693	0
0.5693	3.64957	2.76061	-65.7932	4.78907	0
0.5700	0.896928	2.76061	-55.4181	3.87484	0
0.5707	-1.54643	6.4233	-40.4631	2.6527	0
0.5713	0.288667	8.55353	-24.2927	3.87484	0
0.5720	2.73202	6.11898	-16.3483	2.95823	0
0.5727	0.597952	3.06493	-9.63406	-1.00897	0
0.5733	-0.938166	-1.51073	15.6961	-1.92558	0
0.5740	-0.319595	-7.61884	34.0008	-0.0923708	0
0.5747	-2.46398	-10.0643	37.973	-1.92558	0
0.5753	-7.34038	-10.9772	70.0174	-2.83981	0
0.5760	-11.3095	-18.3026	100.224	0.821863	0
0.5767	-12.5261	-27.1496	71.2328	3.26377	0
0.5773	-10.7013	-24.7042	37.973	1.43293	0
0.5780	-7.34038	-12.8031	45.9026	-2.53428	0
0.5787	-7.94864	-3.65183	50.7789	-8.33232	0
0.5793	-8.86619	2.76061	42.5381	-12.6051	0
0.5800	-7.94864	10.999	37.6618	-11.9964	0
0.5807	-7.94864	14.053	25.1523	-7.72362	0
0.5813	-7.0414	9.78168	13.2505	-4.67065	0
0.5820	-2.46398	5.49948	7.45528	-3.75641	0
0.5827	-0.319595	-5.78206	-8.41869	-3.75641	0
0.5833	-2.46398	-34.475	-22.766	-2.83981	0
0.5840	-2.15469	-61.3311	-31.6145	-3.45088	0
0.5847	-0.020619	-68.9608	-43.5163	-5.89278	0
0.5853	-1.54643	-65.2981	-43.5163	-4.67065	0
0.5860	-3.37121	-56.136	-44.4353	-0.703439	0
0.5867	-3.6805	-40.2679	-55.1068	-1.00897	0
0.5873	-3.98978	-21.0415	-37.7211	-4.97618	0
0.5880	-2.76295	-0.902088	-14.5252	-6.50148	0
0.5887	-0.938166	17.7157	-41.9897	-4.97618	0
0.5893	-0.628881	29.6167	-73.1151	-2.53428	0
0.5900	-1.54643	37.8551	-59.6867	2.6527	0
0.5907	-1.54643	43.9523	-41.0707	9.06181	0
0.5913	-1.54643	42.4307	-34.6678	13.3345	0
0.5920	-2.46398	38.4637	-21.5358	11.1982	0
0.5927	-3.98978	39.3767	-5.069	6.31437	0
0.5933	-5.20631	39.3767	11.4127	5.40014	0
0.5940	-5.20631	33.5838	24.8411	5.40014	0
0.5947	-5.81457	30.834	32.4742	2.34717	0
0.5953	-5.51559	30.5297	43.457	3.87484	0
0.5960	-3.37121	25.6497	48.9558	9.06181	0
0.5967	-2.46398	21.0632	50.1712	7.84204	0
0.5973	-4.28876	20.7589	66.3416	4.178	0
0.5980	-5.81457	14.966	70.3138	6.31437	0
0.5987	-6.12386	4.2822	55.9665	8.14521	0
0.5993	-7.34038	-0.597769	74.8937	6.92544	0
0.6000	-7.0414	0.0108685	94.4286	5.0946	0
0.6007	-4.28876	-1.81504	49.5635	3.5693	0
0.6013	-2.76295	-3.34751	0.429827	4.78907	0
0.6020	-5.51559	-2.73887	-2.31217	6.61991	0
0.6027	-7.0414	-6.09725	-8.72994	3.5693	0
0.6033	-6.12386	-10.9772	-31.6145	0.821863	0
0.6040	-7.0414	-12.1945	-41.6784	3.26377	0
0.6047	-7.34038	-11.2815	-49.0003	2.95823	0
0.6053	-4.59805	-9.75994	-58.1601	-1.92558	0
0.6060	-1.54643	-5.47774	-61.821	-1.92558	0
0.6067	-1.54643	-2.73887	-64.8743	1.73847	0
0.6073	-3.37121	-1.81504	-64.8743	2.6527	0
0.6080	-5.81457	2.15197	-66.1045	2.34717	0
0.6087	-5.51559	5.81466	-67.3199	3.5693	0
0.6093	-4.89702	7.64058	-52.3648	2.95823	0
0.6100	-5.51559	9.16217	-38.0175	1.73847	0
0.6107	-5.51559	7.03194	-31.6145	-0.0923708	0
0.6113	-3.6805	0.0108685	1.95646	-4.36511	0
0.6120	-3.07224	-3.65183	32.4742	-8.63785	0
0.6127	-3.07224	-8.22748	12.6429	-8.33232	0
0.6133	-2.46398	-20.7372	-5.069	-7.41808	0
0.6140	-0.020619	-29.8993	14.7772	-8.63785	0
0.6147	2.42274	-30.508	28.502	-8.02678	0
0.6153	1.20621	-28.0625	32.4742	-5.58725	0
0.6160	-3.98978	-23.1826	43.1606	-5.28171	0
0.6167	-6.12386	-16.4658	47.4292	-5.58725	0
0.6173	-4.89702	-10.3686	48.0369	-5.89278	0
0.6180	-4.59805	-3.95615	49.8748	-7.41808	0
0.6187	-7.0414	0.0108685	47.118	-8.33232	0
0.6193	-7.94864	-0.902088	47.118	-8.63785	0
0.6200	-7.0414	-0.902088	38.8771	-9.85999	0
0.6207	-6.73212	1.83678	20.8837	-9.24892	0
0.6213	-7.34038	3.97788	17.5192	-8.33232	0
0.6220	-5.51559	6.4233	11.7239	-9.24892	0
0.6227	-2.76295	9.16217	-7.811	-10.7742	0
0.6233	-3.98978	11.9119	1.34877	-9.24892	0
0.6240	-6.12386	14.6616	14.7772	-6.50148	0
0.6247	-4.89702	12.8249	-25.1968	-4.05958	0
0.6253	-2.46398	9.16217	-69.4542	-1.92558	0
0.6260	-0.628881	9.78168	-70.9808	-0.397905	0
0.6267	2.12376	10.999	-68.5352	2.6527	0
0.6273	3.64957	11.9119	-73.4264	4.178	0
0.6280	2.42274	15.5746	-69.1429	1.73847	0
0.6287	3.031	18.02	-64.5779	-0.0923708	0
0.6293	4.25783	20.7589	-59.079	-0.0923708	0
0.6300	4.55681	25.9541	-49.0003	-2.53428	0
0.6307	5.47436	25.0302	-38.0175	-2.83981	0
0.6313	5.78364	17.4114	-21.8471	-0.397905	0
0.6320	4.25783	14.6616	-8.72994	-1.00897	0
0.6327	4.86609	13.1292	0.429827	-1.31451	0
0.6333	6.08262	7.33626	24.2334	2.6527	0
0.6340	3.94855	1.83678	41.634	6.31437	0
0.6347	2.42274	-2.13023	46.8215	7.84204	0
0.6353	3.34028	-7.92316	77.3393	5.40014	0
0.6360	1.50519	-9.44475	104.804	-0.0923708	0
0.6367	-0.020619	-8.5318	78.2434	-0.397905	0
0.6373	3.031	-11.2815	44.0647	2.6527	0
0.6380	7.30945	-13.727	46.2138	0.516329	0
0.6387	8.227	-13.1074	51.6979	-1.92558	0
0.6393	6.08262	-12.4988	45.2949	-2.22874	0
0.6400	3.64957	-11.8902	36.7428	-5.89278	0
0.6407	2.12376	-11.2815	25.1523	-9.55445	0
0.6413	1.81448	-11.8902	17.2227	-7.41808	0
0.6420	2.12376	-12.8031	8.67065	-5.58725	0
0.6427	2.73202	-12.8031	-7.49975	-4.05958	0
0.6433	2.42274	-12.8031	-19.4015	0.210795	0
0.6440	2.12376	-15.2485	-32.8299	2.6527	0
0.6447	3.031	-14.9442	-46.5696	0.210795	0
0.6453	1.20621	-11.2815	-40.7743	-0.397905	0
0.6460	-3.37121	-9.14043	-41.0707	1.73847	0
0.6467	-5.20631	-8.22748	-55.4181	1.43293	0
0.6473	-5.81457	-6.70588	-35.8832	-0.0923708	0
0.6480	-6.42283	-6.70588	-10.8643	0.210795	0
0.6487	-4.28876	-6.40156	-39.5441	1.73847	0
0.6493	-1.23714	-3.65183	-70.3731	2.044	0
0.6500	-1.54643	-4.56478	-56.6335	5.40014	0
0.6507	-1.54643	-7.0102	-38.0175	8.75628	0
0.6513	-1.54643	-4.8691	-29.7767	9.06181	0
0.6520	-3.6805	-1.51073	-17.2672	7.84204	0
0.6527	-3.6805	1.53246	-4.15006	6.01121	0
0.6533	-1.54643	5.49948	10.5085	0.821863	0
0.6540	-3.07224	5.19516	24.5446	-3.75641	0
0.6547	-5.81457	2.76061	33.0819	-3.75641	0
0.6553	-5.81457	0.923825	44.0647	-3.14534	0
0.6560	-6.12386	-9.14043	50.4825	-2.83981	0
0.6567	-5.51559	-25.0085	52.6168	-3.45088	0
0.6573	-0.628881	-28.6712	66.3416	-4.36511	0
0.6580	3.031	-22.5739	68.1795	-2.83981	0
0.6587	2.73202	-22.8783	57.4931	-0.0923708	0
0.6593	0.597952	-30.508	77.3393	1.73847	0
0.6600	-0.628881	-39.3549	90.4564	2.044	0
0.6607	1.20621	-42.1047	44.6872	-0.0923708	0
0.6613	3.34028	-33.562	-2.31217	-3.75641	0
0.6620	0.597952	-23.4869	-8.41869	-4.67065	0
0.6627	-4.28876	-20.1285	-16.9708	-4.36511	0
0.6633	-7.94864	-11.5859	-33.4376	-5.58725	0
0.6640	-11.3095	1.83678	-40.7743	-7.72362	0
0.6647	-10.093	7.33626	-49.9193	-7.11255	0
0.6653	-3.37121	13.1292	-59.998	-2.53428	0
0.6660	1.20621	28.3886	-64.2666	1.73847	0
0.6667	2.12376	41.8221	-67.9275	2.6527	0
0.6673	3.031	46.7021	-66.4009	4.178	0
0.6680	6.08262	45.7891	-67.0086	6.01121	0
0.6687	7.60843	40.9091	-70.0619	6.61991	0
0.6693	5.47436	33.8881	-55.7145	8.45074	0
0.6700	4.25783	20.4546	-40.7743	10.5871	0
0.6707	8.52597	2.15197	-32.2222	9.97841	0
0.6713	12.1859	-6.40156	4.69846	9.36734	0
0.6720	9.44352	-2.73887	39.1884	9.36734	0
0.6727	8.52597	3.67356	20.8837	7.23097	0
0.6733	10.3611	12.8249	-0.489114	7.53651	0
0.6740	9.44352	21.3784	16.3038	11.8092	0
0.6747	8.52597	20.4546	32.4742	11.8092	0
0.6753	10.66	16.4876	38.5807	7.23097	0
0.6760	9.44352	14.3573	48.0369	4.78907	0
0.6767	8.227	10.086	53.2245	3.26377	0
0.6773	9.13424	11.6076	56.8854	1.73847	0
0.6780	7.30945	18.3243	58.4121	1.43293	0
0.6787	5.47436	17.0962	53.2245	1.73847	0
0.6793	6.70119	10.3903	49.8748	2.34717	0
0.6800	6.70119	10.086	41.0263	1.73847	0
0.6807	4.86609	8.24922	27.2866	-1.00897	0
0.6813	5.47436	2.76061	28.502	-2.53428	0
0.6820	3.94855	1.83678	20.8837	-1.92558	0
0.6827	0.288667	2.45629	0.118573	-2.22874	0
0.6833	0.288667	0.923825	11.4127	-1.92558	0
0.6840	-0.020619	1.53246	23.3144	-0.0923708	0
0.6847	-1.8454	0.923825	-20.6317	-1.00897	0
0.6853	0.597952	-2.73887	-64.2666	-1.62004	0
0.6860	4.86609	-3.65183	-64.5779	0.821863	0
0.6867	3.34028	-1.81504	-64.5779	1.43293	0
0.6873	-0.020619	-1.51073	-70.0619	0.516329	0
0.6880	-0.628881	-2.43455	-64.8743	0.821863	0
0.6887	-0.628881	-2.13023	-62.74	0.210795	0
0.6893	-1.54643	-1.51073	-60.2944	0.210795	0
0.6900	-2.15469	-2.13023	-47.4885	-0.0923708	0
0.6907	-2.76295	-4.56478	-34.6678	-3.14534	0
0.6913	-1.54643	-5.78206	-22.4548	-3.75641	0
0.6920	-0.020619	-7.0102	-13.6063	-1.00897	0
0.6927	-0.628881	-10.0643	-3.8388	-2.83981	0
0.6933	-0.628881	-13.727	19.6535	-4.36511	0
0.6940	1.20621	-16.1615	36.7428	-1.31451	0
0.6947	-0.938166	-20.1285	42.5381	-1.92558	0
0.6953	-7.0414	-22.5739	73.3671	-6.19595	0
0.6960	-11.6188	-21.9653	101.143	-7.72362	0
0.6967	-14.6704	-23.4869	75.205	-8.94339	0
0.6973	-15.2787	-25.628	42.2416	-11.0798	0
0.6980	-12.8354	-23.4869	44.376	-12.9106	0
0.6987	-11.3095	-22.8783	48.9558	-14.4359	0
0.6993	-11.3095	-27.4539	42.5381	-14.7414	0
0.7000	-10.093	-27.1496	35.5275	-12.6051	0
0.7007	-7.94864	-18.3026	21.1801	-11.3853	0
0.7013	-5.20631	-9.14043	9.27834	-11.9964	0
0.7020	-2.76295	-4.26046	3.17183	-11.9964	0
0.7027	-3.6805	0.0108685	-10.2566	-12.6051	0
0.7033	-4.28876	5.81466	-24.2927	-13.5217	0
0.7040	-3.37121	8.24922	-38.0175	-11.9964	0
0.7047	-6.73212	5.19516	-49.9193	-10.1632	0
0.7053	-11.6188	0.619506	-49.0003	-9.24892	0
0.7060	-10.093	-1.81504	-52.3648	-6.19595	0
0.7067	-7.0414	-4.26046	-60.2944	-0.397905	0
0.7073	-7.0414	-7.0102	-36.8021	5.40014	0
0.7080	-3.37121	-6.09725	-14.2139	11.5037	0
0.7087	2.42274	-0.902088	-42.5974	14.2488	0
0.7093	5.78364	7.03194	-69.4542	10.8926	0
0.7100	7.91771	13.1292	-56.9447	6.31437	0
0.7107	8.83526	14.053	-41.9897	7.53651	0
0.7113	6.70119	11.6076	-32.2222	9.67288	0
0.7120	5.78364	8.24922	-15.1329	8.75628	0
0.7127	5.78364	1.83678	-1.70449	7.23097	0
0.7133	4.55681	-3.34751	12.6429	6.61991	0
0.7140	6.3919	-2.43455	27.2866	6.61991	0
0.7147	8.52597	2.15197	34.3121	5.40014	0
0.7153	7.30945	8.24922	44.9837	2.95823	0
0.7160	7.60843	16.7919	52.0091	1.73847	0
0.7167	8.227	21.987	52.0091	1.73847	0
0.7173	4.86609	20.1503	66.3416	3.5693	0
0.7180	5.47436	20.1503	71.2328	4.78907	0
0.7187	9.44352	25.6497	59.0197	4.48354	0
0.7193	6.70119	24.7259	77.6357	4.178	0
0.7200	2.12376	17.7157	94.1174	5.70567	0
0.7207	4.55681	13.1292	48.6446	7.23097	0
0.7213	7.91771	13.4335	1.95646	6.01121	0
0.7220	7.00016	13.4335	-1.39323	4.178	0
0.7227	4.86609	10.086	-10.2566	3.5693	0
0.7233	2.12376	4.58652	-29.4802	5.40014	0
0.7240	0.597952	0.619506	-36.1944	6.92544	0
0.7247	2.12376	0.0108685	-46.5696	5.40014	0
0.7253	2.12376	0.315187	-57.2411	4.48354	0
0.7260	0.288667	0.619506	-57.8637	5.40014	0
0.7267	0.896928	0.315187	-61.821	6.92544	0
0.7273	-0.020619	-1.81504	-65.1855	7.23097	0
0.7280	-3.07224	-2.13023	-65.7932	5.0946	0
0.7287	-2.46398	0.315187	-66.4009	2.044	0
0.7293	-0.628881	0.315187	-51.7571	0.821863	0
0.7300	-1.8454	-4.26046	-35.5867	1.73847	0
0.7307	-3.98978	-7.31452	-27.9536	1.73847	0
0.7313	-4.28876	-6.70588	5.92865	0.821863	0
0.7320	-3.98978	-7.31452	38.8771	-2.22874	0
0.7327	-2.15469	-10.0643	22.7067	-6.50148	0
0.7333	-0.628881	-12.4988	3.79434	-8.33232	0
0.7340	0.597952	-12.8031	20.5724	-7.72362	0
0.7347	2.42274	-11.8902	34.6085	-6.80702	0
0.7353	1.20621	-11.5859	39.7961	-5.28171	0
0.7360	-2.46398	-13.1074	50.7789	-4.36511	0
0.7367	-4.28876	-14.6399	55.3588	-5.89278	0
0.7373	-6.12386	-13.727	57.1967	-6.80702	0
0.7380	-9.47445	-11.2815	59.0197	-4.97618	0
0.7387	-11.0003	-10.0643	55.3588	-5.28171	0
0.7393	-8.86619	-6.70588	52.6168	-10.4687	0
0.7400	-4.28876	-0.902088	41.9304	-15.3525	0
0.7407	-2.46398	1.83678	24.2334	-15.3525	0
0.7413	-7.0414	0.315187	23.6257	-11.9964	0
0.7420	-9.78374	1.83678	17.2227	-9.55445	0
0.7427	-6.42283	3.67356	-6.5808	-8.02678	0
0.7433	-5.51559	1.83678	1.34877	-6.50148	0
0.7440	-9.17547	3.67356	13.2505	-6.50148	0
0.7447	-10.7013	7.9449	-30.3992	-8.33232	0
0.7453	-8.56721	6.72762	-72.5074	-7.41808	0
0.7460	-3.98978	5.49948	-68.2388	-1.62004	0
0.7467	0.597952	9.16217	-66.7122	4.48354	0
0.7473	3.031	8.85785	-74.034	7.84204	0
0.7480	4.55681	3.97788	-67.6163	10.8926	0
0.7487	5.78364	2.76061	-63.6589	12.4179	0
0.7493	5.47436	3.36924	-59.998	11.5037	0
0.7500	6.70119	3.67356	-46.866	11.1982	0
0.7507	9.44352	5.81466	-34.6678	10.5871	0
0.7513	9.13424	7.9449	-21.5358	7.23097	0
0.7520	4.86609	7.9449	-10.553	4.48354	0
0.7527	-0.319595	7.33626	-1.70449	4.48354	0
0.7533	-0.628881	5.49948	24.2334	3.26377	0
0.7540	5.17538	3.06493	44.9837	0.210795	0
0.7547	7.91771	1.83678	48.0369	-1.62004	0
0.7553	3.34028	-0.902088	76.1091	-1.62004	0
0.7560	-0.628881	-3.34751	104.804	0.821863	0
0.7567	0.597952	-2.43455	78.2434	2.6527	0
0.7573	1.50519	-2.43455	43.457	0.516329	0
0.7580	0.288667	-6.09725	46.5103	-0.703439	0
0.7587	0.597952	-7.92316	49.8748	3.26377	0
0.7593	2.73202	-5.17342	42.5381	5.40014	0
0.7600	2.73202	-2.43455	36.4464	2.044	0
0.7607	1.81448	-2.43455	23.6257	0.210795	0
0.7613	3.031	-3.34751	12.3316	1.1274	0
0.7620	4.25783	-5.17342	3.17183	1.43293	0
0.7627	1.20621	-5.47774	-13.295	2.6527	0
0.7633	-1.54643	-4.56478	-24.2927	5.0946	0
0.7640	-0.628881	-4.8691	-32.5335	4.78907	0
0.7647	1.50519	-7.0102	-46.2583	2.6527	0
0.7653	1.20621	-7.0102	-46.2583	3.26377	0
0.7660	1.20621	-4.56478	-45.3394	4.48354	0
0.7667	2.12376	-4.26046	-54.4991	4.178	0
0.7673	-0.628881	-4.56478	-34.3565	4.48354	0
0.7680	-3.37121	-4.56478	-9.63406	5.70567	0
0.7687	-1.54643	-4.26046	-38.6252	4.48354	0
0.7693	-0.319595	-4.8691	-70.0619	2.6527	0
0.7700	-2.15469	-6.70588	-53.8915	0.821863	0
0.7707	-2.15469	-7.61884	-33.7489	0.210795	0
0.7713	-0.020619	-4.56478	-27.9536	0.210795	0
0.7720	-1.54643	-0.902088	-15.4441	-1.00897	0
0.7727	-3.98978	-0.597769	-1.0968	-3.45088	0
0.7733	-2.46398	-2.73887	11.4127	-1.92558	0
0.7740	-0.628881	-5.17342	24.8411	-1.31451	0
0.7747	-2.46398	-6.40156	35.2162	-3.75641	0
0.7753	-4.28876	-6.70588	46.2138	-3.75641	0
0.7760	-2.46398	-9.44475	50.7789	-3.14534	0
0.7767	-1.54643	-15.2485	52.3055	-6.19595	0
0.7773	-4.28876	-18.3026	65.4375	-5.28171	0
0.7780	-7.0414	-23.7912	68.1795	-1.62004	0
0.7787	-9.47445	-40.2679	57.8044	-3.45088	0
0.7793	-14.3612	-55.223	77.3393	-4.05958	0
0.7800	-16.1963	-54.0057	91.6718	-1.00897	0
0.7807	-11.6188	-44.2349	44.6872	-5.58725	0
0.7813	-7.94864	-35.6923	-4.15006	-14.4359	0
0.7820	-8.86619	-28.9755	-8.72994	-15.047	0
0.7827	-9.78374	-20.1285	-15.1329	-12.6051	0
0.7833	-7.94864	-6.70588	-33.4376	-12.6051	0
0.7840	-4.28876	3.06493	-42.3009	-11.9964	0
0.7847	-1.8454	-2.13023	-49.0003	-12.6051	0
0.7853	-1.8454	-12.1945	-55.1068	-12.2995	0
0.7860	-3.37121	-13.727	-58.7678	-9.55445	0
0.7867	-2.46398	-9.14043	-62.4287	-9.55445	0
0.7873	1.20621	-1.81504	-59.079	-10.1632	0
0.7880	5.78364	9.16217	-59.3903	-7.41808	0
0.7887	6.3919	19.2373	-62.74	-7.41808	0
0.7893	3.94855	27.78	-45.3394	-6.50148	0
0.7900	5.17538	35.1054	-31.0069	2.34717	0
0.7907	7.60843	40.2896	-25.508	9.36734	0
0.7913	5.17538	47.0064	11.4127	9.06181	0
0.7920	1.81448	54.3318	44.6872	9.97841	0
0.7927	2.42274	54.6361	24.2334	10.8926	0
0.7933	2.73202	49.4518	5.32097	7.23097	0
0.7940	0.896928	43.648	22.7067	3.26377	0
0.7947	1.20621	34.1924	35.2162	1.43293	0
0.7953	2.12376	25.0302	40.715	0.821863	0
0.7960	1.20621	21.6827	50.7789	2.044	0
0.7967	1.50519	21.987	53.8322	3.5693	0
0.7973	3.031	23.813	56.2777	4.178	0
0.7980	3.031	28.3886	58.1156	6.31437	0
0.7987	3.64957	32.3556	54.4399	8.14521	0
0.7993	7.60843	35.1054	53.5357	9.06181	0
0.8000	7.60843	35.1054	41.3227	9.06181	0
0.8007	3.34028	29.3124	23.3144	8.14521	0
0.8013	1.50519	19.8459	26.6789	8.14521	0
0.8020	3.031	14.966	22.0991	9.06181	0
0.8027	2.12376	14.6616	-2.01574	7.84204	0
0.8033	0.288667	13.1292	6.22509	6.31437	0
0.8040	3.34028	10.999	17.8304	7.23097	0
0.8047	5.78364	10.6946	-23.3737	10.2816	0
0.8053	4.86609	8.24922	-63.6589	12.7235	0
0.8060	4.55681	3.97788	-63.6589	10.2816	0
0.8067	4.25783	3.06493	-63.3477	7.23097	0
0.8073	2.12376	3.06493	-66.7122	9.97841	0
0.8080	3.031	0.923825	-62.1323	12.7235	0
0.8087	5.47436	-0.29345	-60.9021	9.67288	0
0.8093	1.81448	-0.29345	-53.5802	6.01121	0
0.8100	-1.23714	-3.65183	-39.8554	5.0946	0
0.8107	0.896928	-7.61884	-31.6145	4.48354	0
0.8113	-2.15469	-10.3686	-20.0092	5.40014	0
0.8120	-9.78374	-11.8902	-10.2566	5.70567	0
0.8127	-12.2271	-11.8902	-2.01574	1.73847	0
0.8133	-12.5261	-11.2815	23.9221	-1.00897	0
0.8140	-13.1446	-11.8902	41.634	0.821863	0
0.8147	-11.6188	-11.8902	42.8493	0.821863	0
0.8153	-12.2271	-13.4118	73.3671	-2.83981	0
0.8160	-12.8354	-13.727	105.411	-4.67065	0
0.8167	-6.73212	-10.0643	78.2434	-3.75641	0
0.8173	-2.46398	-8.22748	41.634	-2.83981	0
0.8180	-5.51559	-10.9772	43.457	-2.83981	0
0.8187	-5.51559	-9.75994	44.9837	-3.75641	0
0.8193	-1.54643	-5.47774	37.973	-5.58725	0
0.8200	-0.020619	-5.78206	35.8387	-8.02678	0
0.8207	1.50519	-6.40156	25.76	-9.24892	0
0.8213	2.73202	-4.56478	13.2505	-8.02678	0
0.8220	1.20621	-4.8691	4.40202	-4.97618	0
0.8227	1.81448	-6.70588	-9.94532	-3.45088	0
0.8233	5.78364	-10.0643	-22.4548	-5.89278	0
0.8240	8.227	-17.0745	-34.0601	-8.94339	0
0.8247	10.3611	-20.4328	-46.5696	-10.1632	0
0.8253	10.66	-16.4658	-43.2051	-10.7742	0
0.8260	6.70119	-13.1074	-42.5974	-9.55445	0
0.8267	3.64957	-14.0313	-52.6761	-6.80702	0
0.8273	3.031	-16.4658	-31.911	-5.28171	0
0.8280	1.20621	-17.0745	-6.89206	-4.05958	0
0.8287	0.597952	-16.4658	-36.1944	-4.05958	0
0.8293	4.86609	-14.6399	-68.2388	-7.11255	0
0.8300	5.78364	-12.8031	-50.8382	-8.63785	0
0.8307	3.94855	-11.8902	-30.6956	-8.02678	0
0.8313	5.47436	-12.8031	-26.1157	-8.94339	0
0.8320	7.00016	-11.8902	-12.3909	-8.63785	0
0.8327	6.3919	-8.22748	6.22509	-5.58725	0
0.8333	8.227	-7.0102	20.5724	-4.67065	0
0.8340	11.8869	-9.14043	29.7322	-4.05958	0
0.8347	10.3611	-9.44475	37.3505	-1.31451	0
0.8353	6.3919	-7.61884	49.8748	-1.92558	0
0.8360	7.30945	-4.26046	53.8322	-5.28171	0
0.8367	10.3611	0.923825	52.0091	-4.05958	0
0.8373	7.91771	3.36924	66.0452	-1.92558	0
0.8380	1.81448	1.83678	69.3949	-4.36511	0
0.8387	0.288667	1.83678	58.1156	-6.80702	0
0.8393	1.20621	1.83678	77.6357	-4.67065	0
0.8400	-0.938166	1.83678	90.16	-1.62004	0
0.8407	-0.020619	6.11898	41.3227	0.516329	0
0.8413	2.12376	8.85785	-5.67668	3.5693	0
0.8420	-0.938166	6.4233	-9.63406	6.31437	0
0.8427	-2.76295	7.03194	-18.4974	8.75628	0
0.8433	0.288667	10.999	-36.1944	11.5037	0
0.8440	-0.319595	10.086	-43.5163	12.4179	0
0.8447	-3.07224	4.2822	-53.2838	9.97841	0
0.8453	-1.54643	-0.902088	-60.2944	9.06181	0
0.8460	-0.628881	-3.04319	-59.998	9.67288	0
0.8467	-1.54643	-1.20641	-63.3477	9.06181	0
0.8473	-0.020619	0.619506	-63.6589	9.06181	0
0.8480	0.896928	-0.597769	-63.0512	9.06181	0
0.8487	0.896928	-0.902088	-64.8743	6.31437	0
0.8493	2.12376	-0.29345	-49.6228	4.48354	0
0.8500	3.34028	-1.20641	-33.4376	3.5693	0
0.8507	1.20621	-0.902088	-27.9536	0.210795	0
0.8513	-3.07224	0.315187	3.17183	-1.62004	0
0.8520	-6.12386	0.923825	36.1351	-0.0923708	0
0.8527	-4.59805	0.619506	19.3571	-0.0923708	0
0.8533	-2.46398	0.0108685	-2.62343	-0.397905	0
0.8540	-3.07224	-1.51073	11.7239	0.516329	0
0.8547	-3.98978	-1.20641	28.2056	-1.00897	0
0.8553	-5.81457	-0.29345	35.5275	-0.397905	0
0.8560	-8.86619	-1.51073	44.9837	2.34717	0
0.8567	-9.47445	-1.20641	47.118	1.1274	0
0.8573	-8.25793	-0.597769	48.6446	-0.397905	0
0.8580	-9.17547	-2.73887	51.4014	1.43293	0
0.8587	-8.56721	-3.34751	48.9558	-0.0923708	0
0.8593	-7.64966	-0.902088	46.2138	-5.58725	0
0.8600	-9.17547	-0.902088	34.3121	-5.89278	0
0.8607	-9.78374	-0.902088	15.6961	-1.92558	0
0.8613	-9.17547	0.315187	15.0736	0.821863	0
0.8620	-9.17547	0.315187	10.805	2.6527	0
0.8627	-7.34038	0.0108685	-9.63406	2.044	0
0.8633	-5.81457	3.36924	0.429827	-1.62004	0
0.8640	-7.64966	5.49948	14.1695	-5.28171	0
0.8647	-8.25793	2.45629	-27.9536	-6.19595	0
0.8653	-5.20631	-6.40156	-71.5885	-4.67065	0
0.8660	-3.6805	-17.3788	-70.6695	-3.14534	0
0.8667	-5.20631	-21.3567	-68.5352	-3.75641	0
0.8673	-7.0414	-19.8242	-76.1684	-5.58725	0
0.8680	-7.0414	-22.2696	-73.7228	-7.41808	0
0.8687	-4.59805	-24.7042	-70.3731	-9.24892	0
0.8693	-4.59805	-22.2696	-64.2666	-10.1632	0
0.8700	-7.0414	-19.2156	-49.9193	-9.24892	0
0.8707	-7.34038	-12.8031	-35.8832	-9.85999	0
0.8713	-4.89702	-1.20641	-20.0092	-11.9964	0
0.8720	-2.76295	5.81466	-8.41869	-12.9106	0
0.8727	-1.54643	10.3903	1.34877	-12.2995	0
0.8733	0.896928	15.8789	26.9754	-14.4359	0
0.8740	3.94855	7.03194	44.376	-17.4889	0
0.8747	4.55681	-17.0745	48.0369	-17.7944	0
0.8753	5.17538	-35.3879	80.0813	-15.658	0
0.8760	7.60843	-44.5501	108.465	-11.0798	0
0.8767	9.44352	-49.1258	79.1623	-4.67065	0
0.8773	11.8869	-41.1917	48.0369	1.1274	0
0.8780	14.0209	-22.5739	54.7511	4.178	0
0.8787	11.2786	-4.8691	56.2777	5.40014	0
0.8793	7.60843	10.3903	46.2138	5.0946	0
0.8800	8.227	28.3886	37.973	3.5693	0
0.8807	6.70119	45.7891	22.4103	2.95823	0
0.8813	3.031	55.2447	10.805	5.40014	0
0.8820	3.031	55.8534	4.69846	8.45074	0
0.8827	3.34028	53.4188	-10.8643	10.8926	0
0.8833	0.896928	49.1475	-23.0625	13.3345	0
0.8840	3.64957	41.2135	-31.6145	14.5543	0
0.8847	5.17538	35.714	-44.4353	12.4179	0
0.8853	-0.628881	33.8881	-41.6784	8.75628	0
0.8860	-0.938166	31.1383	-39.8554	6.31437	0
0.8867	4.86609	27.78	-51.7571	6.31437	0
0.8873	2.73202	24.7259	-33.4376	8.14521	0
0.8880	-3.37121	21.987	-7.20331	9.06181	0
0.8887	-1.54643	22.5957	-33.4376	7.84204	0
0.8893	3.031	24.7259	-65.1855	7.23097	0
0.8900	3.64957	21.987	-51.7571	7.53651	0
0.8907	3.94855	16.4876	-34.3565	6.01121	0
0.8913	3.94855	11.9119	-28.25	6.92544	0
0.8920	0.896928	4.58652	-15.1329	10.5871	0
0.8927	-1.23714	-1.81504	-2.01574	11.5037	0
0.8933	-0.628881	-0.902088	13.2505	11.8092	0
0.8940	-0.319595	2.15197	28.8133	15.4709	0
0.8947	-2.15469	1.22814	34.6085	14.5543	0
0.8953	-4.28876	-2.73887	42.8493	9.06181	0
0.8960	-4.89702	-8.22748	49.8748	7.23097	0
0.8967	-5.20631	-11.8902	48.6446	9.06181	0
0.8973	-7.0414	-13.4118	58.1156	8.45074	0
0.8980	-8.25793	-13.4118	62.073	7.23097	0
0.8987	-7.94864	-12.8031	52.0091	6.31437	0
0.8993	-8.86619	-11.8902	69.0984	0.821863	0
0.9000	-9.78374	-12.8031	83.1345	-5.89278	0
0.9007	-7.64966	-14.3356	37.973	-9.55445	0
0.9013	-3.37121	-17.0745	-8.72994	-10.1632	0
0.9020	-0.020619	-19.2156	-13.295	-8.33232	0
0.9027	-1.23714	-17.3788	-22.766	-4.97618	0
0.9033	-4.59805	-16.1615	-41.9897	-3.75641	0
0.9040	-4.59805	-22.8783	-49.0003	-3.75641	0
0.9047	-2.46398	-27.1496	-57.2411	-1.62004	0
0.9053	-2.46398	-22.8783	-65.1855	0.516329	0
0.9060	-3.37121	-21.0415	-69.1429	-0.703439	0
0.9067	-0.938166	-22.8783	-76.7761	-1.00897	0
0.9073	0.896928	-17.9983	-72.8187	0.821863	0
0.9080	1.20621	-7.61884	-68.2388	0.210795	0
0.9087	2.73202	-3.65183	-73.4264	-2.53428	0
0.9093	3.34028	-3.95615	-57.8637	-3.14534	0
0.9100	3.031	0.619506	-37.4098	-5.89278	0
0.9107	1.20621	6.4233	-34.0601	-9.85999	0
0.9113	-5.20631	7.03194	-3.23112	-8.02678	0
0.9120	-9.78374	5.49948	35.2162	-5.58725	0
0.9127	-6.73212	7.03194	19.6535	-7.72362	0
0.9133	-3.98978	9.46649	-2.01574	-8.63785	0
0.9140	-5.20631	11.9119	17.5192	-6.50148	0
0.9147	-4.59805	15.2703	31.8665	-5.58725	0
0.9153	-3.98978	20.1503	32.4742	-5.28171	0
0.9160	-4.28876	25.0302	41.634	-5.58725	0
0.9167	-2.15469	29.0081	46.2138	-6.50148	0
0.9173	1.50519	28.6929	44.376	-4.36511	0
0.9180	3.031	23.813	44.9837	-0.703439	0
0.9187	3.64957	17.7157	42.5381	1.43293	0
0.9193	3.031	11.9119	40.4038	3.26377	0
0.9200	2.73202	3.67356	29.7322	3.5693	0
0.9207	3.94855	-7.0102	13.8582	1.73847	0
0.9213	4.86609	-15.8572	15.6961	1.1274	0
0.9220	4.86609	-20.1285	9.88603	1.43293	0
0.9227	4.55681	-20.4328	-15.1329	0.821863	0
0.9233	1.81448	-19.8242	-6.89206	1.43293	0
0.9240	0.896928	-18.3026	9.5896	3.5693	0
0.9247	5.78364	-14.3356	-30.0879	3.26377	0
0.9253	7.30945	-10.0643	-74.034	1.73847	0
0.9260	3.94855	-7.31452	-72.5074	0.210795	0
0.9267	3.64957	-4.56478	-69.1429	-0.0923708	0
0.9273	4.25783	-3.04319	-75.2494	1.43293	0
0.9280	2.12376	-5.47774	-69.7654	2.95823	0
0.9287	2.12376	-7.92316	-66.1045	1.1274	0
0.9293	1.81448	-7.61884	-62.74	-0.397905	0
0.9300	-0.628881	-7.0102	-49.3116	-0.397905	0
0.9307	-0.020619	-6.70588	-36.1944	-2.22874	0
0.9313	0.288667	-7.61884	-24.2927	-2.83981	0
0.9320	-0.628881	-9.44475	-15.1329	-2.22874	0
0.9327	-0.020619	-10.0643	-3.8388	-4.67065	0
0.9333	0.288667	-9.75994	23.018	-8.02678	0
0.9340	-1.54643	-10.0643	41.3227	-7.11255	0
0.9347	-0.938166	-9.14043	44.9837	-4.97618	0
0.9353	-0.938166	-6.40156	74.286	-5.28171	0
0.9360	-2.15469	-4.8691	101.143	-5.58725	0
0.9367	0.597952	-6.09725	73.6783	-4.36511	0
0.9373	3.34028	-8.83612	41.634	-3.14534	0
0.9380	1.20621	-10.0643	44.376	-2.83981	0
0.9387	-0.319595	-8.5318	44.0647	-1.92558	0
0.9393	-0.628881	-8.5318	35.2162	-0.0923708	0
0.9400	-1.23714	-11.5859	28.8133	-1.62004	0
0.9407	-1.54643	-9.14043	14.4659	-4.97618	0
0.9413	-0.628881	-0.597769	4.40202	-6.50148	0
0.9420	0.597952	3.67356	-3.23112	-8.33232	0
0.9427	0.896928	3.67356	-23.9814	-9.55445	0
0.9433	-2.46398	5.19516	-38.0175	-6.50148	0
0.9440	-4.28876	5.49948	-42.5974	-2.83981	0
0.9447	-2.46398	6.11898	-53.2838	-0.397905	0
0.9453	-0.938166	11.9119	-53.5802	0.821863	0
0.9460	2.12376	15.8789	-51.1495	0.516329	0
0.9467	6.70119	14.6616	-57.8637	0.210795	0
0.9473	3.031	11.9119	-38.0175	1.43293	0
0.9480	-3.37121	7.9449	-14.5252	1.73847	0
0.9487	-0.628881	4.89084	-40.4631	2.34717	0
0.9493	3.031	6.72762	-70.3731	3.26377	0
0.9500	-0.319595	8.85785	-58.7678	1.1274	0
0.9507	-0.319595	7.9449	-40.7743	-1.00897	0
0.9513	1.50519	6.72762	-30.3992	-2.83981	0
0.9520	-2.46398	5.81466	-15.7406	-5.58725	0
0.9527	-5.81457	6.11898	-1.39323	-5.58725	0
0.9533	-3.6805	9.16217	15.0736	-0.703439	0
0.9540	-1.54643	10.6946	30.0286	1.43293	0
0.9547	-1.8454	10.999	37.3505	0.821863	0
0.9553	-0.628881	11.9119	47.118	0.821863	0
0.9560	1.20621	10.3903	50.7789	-1.00897	0
0.9567	-0.020619	9.46649	50.1712	-3.75641	0
0.9573	-1.8454	8.24922	63.9109	-4.05958	0
0.9580	0.288667	2.76061	65.1263	-7.72362	0
0.9587	2.12376	-0.597769	53.2245	-11.6908	0
0.9593	-1.54643	0.315187	74.5825	-8.63785	0
0.9600	-6.73212	-12.1945	88.0108	-3.14534	0
0.9607	-7.0414	-39.0506	38.8771	-0.0923708	0
0.9613	-4.59805	-58.8857	-6.89206	2.6527	0
0.9620	-3.07224	-66.8197	-10.8643	3.87484	0
0.9627	-2.46398	-67.7327	-21.5358	3.87484	0
0.9633	-2.46398	-58.5814	-36.4909	6.31437	0
0.9640	-0.628881	-41.4961	-39.5441	8.75628	0
0.9647	1.20621	-24.3999	-49.6228	9.97841	0
0.9653	2.42274	-7.0102	-58.7678	12.7235	0
0.9660	4.25783	11.3033	-59.079	15.4709	0
0.9667	7.60843	25.6497	-65.1855	12.4179	0
0.9673	10.9693	30.834	-67.3199	9.06181	0
0.9680	10.9693	32.6599	-64.5779	10.2816	0
0.9687	7.60843	36.6269	-64.2666	10.8926	0
0.9693	4.86609	40.9091	-47.1773	8.14521	0
0.9700	5.17538	43.9523	-29.169	8.14521	0
0.9707	7.00016	48.5389	-22.766	10.8926	0
0.9713	6.70119	49.4518	8.67065	8.14521	0
0.9720	3.64957	42.1264	43.457	1.73847	0
0.9727	2.12376	32.0513	30.0286	-1.00897	0
0.9733	3.64957	23.813	10.5085	-0.397905	0
0.9740	2.42274	15.8789	25.4487	-1.31451	0
0.9747	-1.54643	9.46649	39.1884	-1.31451	0
0.9753	-2.46398	4.2822	43.457	0.210795	0
0.9760	-0.319595	-2.73887	51.4014	-1.00897	0
0.9767	-0.628881	-8.5318	51.4014	-1.31451	0
0.9773	-0.628881	-8.83612	50.7789	2.34717	0
0.9780	3.031	-5.47774	54.1434	2.6527	0
0.9787	5.47436	-3.65183	49.8748	-1.31451	0
0.9793	3.031	-4.56478	43.457	-1.00897	0
0.9800	1.50519	-5.47774	33.3931	2.6527	0
0.9807	2.12376	-3.04319	19.6535	2.044	0
0.9813	2.73202	-1.81504	18.1269	-0.397905	0
0.9820	1.81448	-2.73887	10.5085	0.516329	0
0.9827	-1.23714	-1.20641	-9.94532	2.6527	0
0.9833	-3.98978	-1.20641	0.429827	2.95823	0
0.9840	-1.54643	-7.61884	12.6429	1.73847	0
0.9847	2.12376	-11.8902	-28.8725	2.34717	0
0.9853	1.20621	-11.8902	-70.3731	3.87484	0
0.9860	-0.938166	-14.6399	-69.1429	2.6527	0
0.9867	-0.020619	-16.4658	-66.7122	0.516329	0
0.9873	1.20621	-12.1945	-70.0619	-0.0923708	0
0.9880	-0.020619	-8.22748	-64.5779	-1.62004	0
0.9887	-2.46398	-7.31452	-61.5246	-3.75641	0
0.9893	-3.07224	-6.09725	-55.7145	-2.83981	0
0.9900	-0.938166	-9.44475	-42.5974	-3.45088	0
0.9907	-1.8454	-16.4658	-30.6956	-6.19595	0
0.9913	-5.20631	-18.3026	-16.0518	-6.50148	0
0.9920	-3.98978	-13.4118	-3.8388	-7.41808	0
0.9927	-3.07224	-8.83612	6.83277	-9.55445	0
0.9933	-8.86619	-9.14043	31.8665	-8.33232	0
0.9940	-11.0003	-10.9772	46.5103	-6.80702	0
0.9947	-8.86619	-11.2815	48.0369	-9.24892	0
0.9953	-11.3095	-12.8031	81.0002	-9.85999	0
0.9960	-13.4436	-13.727	110.288	-8.94339	0
0.9967	-7.94864	-10.9772	78.8659	-9.24892	0
0.9973	-5.51559	-7.92316	44.6872	-6.50148	0
0.9980	-8.86619	-3.95615	50.1712	-3.45088	0
0.9987	-7.94864	5.81466	50.7789	-4.97618	0
0.9993	-5.51559	15.5746	37.6618	-6.19595	0
1.0000	-7.0414	17.4114	30.9476	-5.58725	0
1.0007	-8.25793	17.7157	22.4103	-6.50148	0
1.0013	-6.73212	21.3784	12.9393	-5.58725	0
1.0020	-3.37121	24.1173	0.741082	-3.75641	0
1.0027	-0.020619	26.5627	-17.5785	-4.67065	0
1.0033	1.50519	26.5627	-28.25	-4.05958	0
1.0040	0.597952	17.0962	-39.5441	-0.703439	0
1.0047	0.288667	2.45629	-53.8915	1.1274	0
1.0053	-0.628881	-4.56478	-48.7039	2.6527	0
1.0060	-2.15469	-7.61884	-45.0429	4.178	0
1.0067	-2.46398	-16.7701	-56.337	4.78907	0
1.0073	-3.37121	-24.7042	-37.4098	6.61991	0
1.0080	-4.89702	-21.0415	-13.9175	7.84204	0
1.0087	-2.46398	-15.5529	-41.6784	3.5693	0
1.0093	2.42274	-16.7701	-67.6163	-2.53428	0
1.0100	5.47436	-16.7701	-49.0003	-3.45088	0
1.0107	6.3919	-14.3356	-33.4376	-1.00897	0
1.0113	5.17538	-14.9442	-27.0347	1.73847	0
1.0120	3.94855	-14.6399	-8.10743	4.78907	0
1.0127	3.64957	-8.83612	6.83277	5.70567	0
1.0133	2.12376	-5.47774	17.5192	2.6527	0
1.0140	-0.628881	-4.56478	32.4742	-1.31451	0
1.0147	-0.628881	2.76061	42.5381	-4.97618	0
1.0153	-1.8454	10.999	49.8748	-6.19595	0
1.0160	-3.6805	11.9119	52.6168	-4.67065	0
1.0167	-1.54643	12.2162	52.6168	-3.14534	0
1.0173	0.597952	18.933	63.3032	-3.75641	0
1.0180	-0.628881	24.7259	64.5186	-3.14534	0
1.0187	0.288667	25.6497	55.9665	-0.703439	0
1.0193	-2.15469	21.987	75.5014	0.821863	0
1.0200	-7.34038	15.8789	86.1878	0.821863	0
1.0207	-6.12386	13.1292	39.1884	2.6527	0
1.0213	-3.07224	10.6946	-5.36543	4.78907	0
1.0220	-8.25793	3.06493	-12.0796	8.14521	0
1.0227	-12.2271	-4.8691	-23.685	11.8092	0
1.0233	-10.7013	-8.22748	-39.8554	11.8092	0
1.0240	-11.6188	-7.61884	-41.6784	7.53651	0
1.0247	-12.8354	-3.65183	-48.3926	3.5693	0
1.0253	-10.093	0.0108685	-56.6335	2.95823	0
1.0260	-5.51559	1.53246	-57.8637	1.73847	0
1.0267	-1.23714	2.15197	-60.9021	-0.397905	0
1.0273	-0.938166	-0.902088	-59.998	-0.397905	0
1.0280	-3.98978	-7.31452	-57.2411	0.821863	0
1.0287	-3.6805	-10.0643	-53.5802	-0.0923708	0
1.0293	-2.15469	-9.75994	-35.8832	-1.00897	0
1.0300	-2.46398	-10.6729	-21.5358	-1.92558	0
1.0307	-0.628881	-10.0643	-15.7406	-2.83981	0
1.0313	-0.319595	-8.5318	19.0458	-5.89278	0
1.0320	-2.46398	-7.0102	53.5357	-9.24892	0
1.0327	1.20621	-3.65183	37.0541	-10.4687	0
1.0333	8.227	-0.29345	14.1695	-10.1632	0
1.0340	7.60843	1.83678	25.4487	-9.85999	0
1.0347	3.031	3.67356	40.715	-7.72362	0
1.0353	3.34028	3.36924	47.118	-5.58725	0
1.0360	6.70119	2.15197	52.3055	-5.28171	0
1.0367	7.00016	4.58652	53.5357	-2.83981	0
1.0373	4.86609	4.58652	57.1967	-0.0923708	0
1.0380	4.55681	2.15197	57.1967	-1.00897	0
1.0387	6.70119	3.36924	49.8748	-1.00897	0
1.0393	6.70119	5.49948	47.7405	1.73847	0
1.0400	3.64957	6.11898	37.0541	0.821863	0
1.0407	4.86609	10.086	17.5192	0.821863	0
1.0413	8.83526	13.7487	16.6002	2.95823	0
1.0420	9.75281	9.16217	10.1973	4.178	0
1.0427	10.3611	4.58652	-12.3909	6.61991	0
1.0433	11.2786	4.89084	-1.0968	9.67288	0
1.0440	9.13424	3.36924	14.4659	9.06181	0
1.0447	7.60843	-0.902088	-27.6423	8.14521	0
1.0453	9.44352	-1.81504	-70.3731	8.75628	0
1.0460	8.227	0.315187	-67.3199	7.23097	0
1.0467	4.86609	1.53246	-65.1855	6.31437	0
1.0473	5.47436	0.923825	-73.4264	8.14521	0
1.0480	4.86609	0.923825	-67.6163	8.75628	0
1.0487	0.896928	3.36924	-60.9021	7.23097	0
1.0493	1.81448	5.81466	-54.8104	5.0946	0
1.0500	3.94855	3.06493	-43.2051	2.6527	0
1.0507	1.20621	0.0108685	-32.2222	2.34717	0
1.0513	1.20621	2.76061	-19.4015	1.1274	0
1.0520	4.55681	4.58652	-8.72994	-1.00897	0
1.0527	2.12376	-0.902088	1.34877	-1.31451	0
1.0533	0.288667	-7.92316	25.1523	-0.703439	0
1.0540	3.031	-11.5859	40.1073	0.516329	0
1.0547	1.20621	-13.727	44.376	0.821863	0
1.0553	-3.6805	-11.8902	76.7316	-2.83981	0
1.0560	-3.6805	-10.0643	103.885	-5.28171	0
1.0567	-2.76295	-24.0955	74.5825	-2.83981	0
1.0573	-3.98978	-45.4631	41.9304	-0.703439	0
1.0580	-3.07224	-51.8646	44.376	-1.62004	0
1.0587	-4.28876	-44.5501	42.8493	-2.83981	0
1.0593	-8.25793	-38.442	32.4742	-3.45088	0
1.0600	-7.94864	-30.2036	25.4487	-5.28171	0
1.0607	-5.20631	-14.3356	10.805	-5.89278	0
1.0613	-5.20631	-3.34751	-1.0968	-4.36511	0
1.0620	-3.6805	-4.26046	-9.33763	-2.53428	0
1.0627	-2.46398	-6.09725	-28.8725	-3.45088	0
1.0633	-5.20631	0.0108685	-42.5974	-4.36511	0
1.0640	-5.20631	10.3903	-48.0962	-2.53428	0
1.0647	-0.628881	19.5416	-58.7678	-2.83981	0
1.0653	-0.628881	24.7259	-59.079	-5.58725	0
1.0660	-1.54643	26.867	-55.4181	-4.97618	0
1.0667	-0.628881	28.6929	-59.998	-2.53428	0
1.0673	-3.07224	30.834	-41.382	-2.83981	0
1.0680	-4.28876	30.834	-17.2672	-2.53428	0
1.0687	0.288667	27.4756	-41.0707	-1.00897	0
1.0693	2.73202	23.2043	-71.8997	-1.00897	0
1.0700	0.896928	19.8459	-59.6867	-0.397905	0
1.0707	0.288667	14.6616	-38.3287	2.044	0
1.0713	0.288667	8.24922	-29.7767	3.87484	0
1.0720	1.20621	6.11898	-16.9708	5.0946	0
1.0727	2.42274	7.03194	-1.39323	6.92544	0
1.0733	0.288667	5.49948	12.3316	6.31437	0
1.0740	-1.54643	4.89084	22.4103	1.73847	0
1.0747	1.20621	8.55353	31.5553	-1.92558	0
1.0753	-0.628881	10.999	41.634	-3.14534	0
1.0760	-6.12386	6.72762	41.634	-4.67065	0
1.0767	-6.73212	2.45629	40.715	-4.05958	0
1.0773	-4.59805	3.36924	57.1967	-1.00897	0
1.0780	-3.98978	6.72762	60.2499	-0.397905	0
1.0787	-2.46398	8.85785	50.7789	-0.0923708	0
1.0793	-2.46398	9.46649	71.544	2.6527	0
1.0800	-5.20631	5.49948	80.0813	0.821863	0
1.0807	-4.59805	-3.95615	30.6363	-1.92558	0
1.0813	-3.07224	-13.727	-11.7832	0.821863	0
1.0820	-3.6805	-20.1285	-16.0518	2.34717	0
1.0827	-2.76295	-27.1496	-28.25	1.73847	0
1.0833	1.50519	-30.2036	-43.5163	3.5693	0
1.0840	4.55681	-22.8783	-46.866	2.044	0
1.0847	3.34028	-13.1074	-57.5524	-3.45088	0
1.0853	2.73202	-10.0643	-66.4009	-3.75641	0
1.0860	4.55681	-6.70588	-67.6163	-2.53428	0
1.0867	4.25783	-1.81504	-71.8997	-5.58725	0
1.0873	2.12376	0.0108685	-69.7654	-6.50148	0
1.0880	3.031	-0.597769	-67.6163	-5.28171	0
1.0887	4.86609	-5.78206	-68.5352	-5.58725	0
1.0893	3.94855	-11.2815	-49.3116	-3.45088	0
1.0900	2.42274	-7.61884	-31.3033	-0.0923708	0
1.0907	3.34028	-2.73887	-27.9536	-1.00897	0
1.0913	1.50519	-4.56478	3.79434	-2.83981	0
1.0920	-2.76295	-2.73887	38.8771	-4.36511	0
1.0927	-2.76295	3.06493	23.3144	-5.28171	0
1.0933	-1.54643	3.67356	3.48308	-2.83981	0
1.0940	-3.37121	4.58652	17.8304	-0.0923708	0
1.0947	-3.37121	10.086	31.5553	-1.62004	0
1.0953	-0.020619	11.3033	38.2695	-4.05958	0
1.0960	-0.319595	8.85785	47.4292	-5.28171	0
1.0967	-1.54643	10.3903	47.4292	-6.50148	0
1.0973	-0.628881	14.966	48.9558	-7.11255	0
1.0980	-2.46398	19.8459	53.2245	-6.50148	0
1.0987	-5.81457	22.9	47.4292	-5.28171	0
1.0993	-5.51559	20.4546	40.715	-1.92558	0
1.1000	-4.89702	11.9119	29.7322	0.821863	0
1.1007	-5.81457	1.53246	16.9115	-1.00897	0
1.1013	-4.59805	-4.26046	19.0458	-3.75641	0
1.1020	-3.37121	-7.92316	8.67065	-3.14534	0
1.1027	-2.15469	-15.5529	-14.2139	2.044	0
1.1033	0.288667	-21.9653	0.741082	9.97841	0
1.1040	-1.23714	-20.1285	13.8582	15.4709	0
1.1047	-6.73212	-21.0415	-30.6956	15.4709	0
1.1053	-10.392	-26.541	-71.292	14.5543	0
1.1060	-11.0003	-23.1826	-68.2388	15.4709	0
1.1067	-12.5261	-11.8902	-67.0086	16.3852	0
1.1073	-13.4436	-6.40156	-71.292	17.3018	0
1.1080	-11.6188	-4.8691	-64.5779	14.2488	0
1.1087	-7.64966	-1.20641	-60.2944	8.14521	0
1.1093	-1.54643	2.15197	-53.5802	4.78907	0
1.1100	6.70119	6.4233	-39.2477	3.26377	0
1.1107	12.4951	11.9119	-26.7234	-1.62004	0
1.1113	11.5776	13.7487	-11.1607	-2.83981	0
1.1120	8.227	14.6616	-0.489114	-0.397905	0
1.1127	6.3919	14.053	7.75171	-2.83981	0
1.1133	5.47436	9.16217	31.5553	-6.50148	0
1.1140	3.94855	6.4233	46.2138	-7.11255	0
1.1147	2.12376	10.6946	48.3482	-8.02678	0
1.1153	1.50519	11.9119	81.9192	-8.63785	0
1.1160	2.12376	10.3903	111.207	-5.58725	0
1.1167	3.94855	10.999	80.0813	-3.75641	0
1.1173	6.70119	7.64058	45.9026	-5.28171	0
1.1180	8.227	1.53246	49.8748	-5.89278	0
1.1187	4.86609	0.923825	49.8748	-6.50148	0
1.1193	1.20621	-0.29345	38.8771	-7.41808	0
1.1200	2.12376	-2.73887	31.5553	-3.75641	0
1.1207	3.031	0.315187	18.7345	-0.0923708	0
1.1213	1.81448	3.36924	8.67065	-0.703439	0
1.1220	2.12376	5.81466	1.03751	-1.92558	0
1.1227	4.25783	11.6076	-16.3483	-1.92558	0
1.1233	4.25783	11.9119	-28.8725	-1.00897	0
1.1240	3.64957	6.11898	-37.0985	0.821863	0
1.1247	3.94855	6.11898	-48.3926	3.5693	0
1.1253	4.25783	9.78168	-45.0429	5.40014	0
1.1260	4.25783	7.9449	-43.2051	9.06181	0
1.1267	3.94855	3.67356	-52.6761	12.4179	0
1.1273	2.12376	0.0108685	-31.6145	12.1148	0
1.1280	0.896928	-2.13023	-4.15006	10.5871	0
1.1287	2.12376	-1.51073	-29.4802	9.06181	0
1.1293	2.12376	-1.81504	-60.9021	8.14521	0
1.1300	-0.020619	-6.70588	-46.2583	6.61991	0
1.1307	-2.15469	-10.0643	-26.1157	3.5693	0
1.1313	-3.37121	-8.83612	-17.8749	-0.0923708	0
1.1320	-3.98978	-14.3356	-3.54237	-0.0923708	0
1.1327	-3.6805	-31.7252	13.2505	-0.397905	0
1.1333	-3.37121	-48.5171	27.8943	-3.75641	0
1.1340	-4.28876	-53.3971	39.1884	-3.75641	0
1.1347	-3.07224	-48.5171	47.4292	0.210795	0
1.1353	0.597952	-42.1047	58.7233	-0.0923708	0
1.1360	2.73202	-37.529	62.6807	-5.28171	0
1.1367	3.94855	-33.562	59.9387	-9.55445	0
1.1373	5.78364	-28.6712	69.0984	-11.9964	0
1.1380	6.3919	-21.0415	70.9215	-11.3853	0
1.1387	3.94855	-10.9772	61.1541	-8.02678	0
1.1393	0.896928	-0.902088	77.028	-5.89278	0
1.1400	-1.54643	8.85785	85.5801	-6.50148	0
1.1407	-1.23714	19.2373	40.715	-5.58725	0
1.1413	2.12376	24.7259	-3.23112	-3.75641	0
1.1420	4.25783	23.813	-11.4719	-3.45088	0
1.1427	3.031	23.2043	-21.8471	-2.53428	0
1.1433	3.031	22.9	-36.8021	-1.00897	0
1.1440	7.00016	17.7157	-43.8127	-1.62004	0
1.1447	8.52597	12.2162	-55.4181	-1.00897	0
1.1453	5.78364	14.3573	-62.74	2.34717	0
1.1460	3.031	16.4876	-63.6589	3.5693	0
1.1467	0.896928	13.7487	-69.7654	2.6527	0
1.1473	-0.628881	10.999	-69.4542	3.26377	0
1.1480	0.597952	10.3903	-65.482	5.70567	0
1.1487	1.50519	10.6946	-63.3477	9.06181	0
1.1493	-0.020619	14.6616	-44.4353	11.1982	0
1.1500	-0.319595	17.4114	-25.8193	7.84204	0
1.1507	0.597952	13.7487	-20.0092	1.73847	0
1.1513	-0.020619	9.16217	12.0203	-2.83981	0
1.1520	2.12376	10.6946	47.7405	-7.41808	0
1.1527	7.30945	14.053	32.4742	-10.7742	0
1.1533	7.30945	11.6076	11.4127	-9.85999	0
1.1540	2.42274	4.2822	26.6789	-7.72362	0
1.1547	2.12376	-0.902088	39.7961	-6.50148	0
1.1553	4.25783	-1.81504	40.4038	-4.36511	0
1.1560	3.64957	-2.43455	46.2138	-5.58725	0
1.1567	3.34028	-3.65183	49.5635	-10.1632	0
1.1573	3.64957	-5.78206	50.4825	-12.2995	0
1.1580	1.50519	-7.31452	49.2523	-11.3853	0
1.1587	0.896928	-3.65183	42.5381	-9.24892	0
1.1593	2.12376	0.315187	38.5807	-7.41808	0
1.1600	0.896928	-3.95615	28.2056	-7.72362	0
1.1607	-2.76295	-13.1074	12.3316	-7.41808	0
1.1613	-4.28876	-18.3026	13.2505	-4.67065	0
1.1620	-3.37121	-21.3567	5.00971	-2.22874	0
1.1627	-1.8454	-26.2366	-19.1051	-2.53428	0
1.1633	-3.07224	-31.7252	-5.97312	-1.00897	0
1.1640	-4.28876	-32.0296	11.7239	3.5693	0
1.1647	-2.46398	-23.7912	-29.169	7.84204	0
1.1653	1.50519	-11.8902	-72.1962	10.8926	0
1.1660	2.12376	0.0108685	-70.0619	13.029	0
1.1667	-0.628881	13.7487	-66.7122	11.1982	0
1.1673	-3.37121	23.5086	-70.9808	4.78907	0
1.1680	-5.20631	24.4216	-64.5779	1.73847	0
1.1687	-7.0414	22.9	-60.9021	2.95823	0
1.1693	-6.73212	20.1503	-54.4991	2.34717	0
1.1700	-3.98978	14.6616	-40.4631	1.73847	0
1.1707	-3.98978	9.46649	-31.0069	5.40014	0
1.1713	-7.64966	4.58652	-18.4974	7.23097	0
1.1720	-8.86619	2.15197	-4.15006	6.61991	0
1.1727	-7.0414	4.89084	7.45528	7.53651	0
1.1733	-7.94864	5.81466	28.502	7.23097	0
1.1740	-9.47445	2.76061	41.9304	5.40014	0
1.1747	-7.0414	3.97788	45.9026	5.70567	0
1.1753	-4.28876	4.89084	77.028	4.178	0
1.1760	-5.20631	0.0108685	103.885	2.6527	0
1.1767	-4.28876	0.619506	74.5825	5.70567	0
1.1773	-2.46398	5.49948	40.715	6.01121	0
1.1780	-1.54643	3.67356	44.0647	1.43293	0
1.1787	-2.76295	0.0108685	44.376	1.1274	0
1.1793	-5.51559	1.53246	32.4742	3.5693	0
1.1800	-7.0414	1.53246	25.4487	2.6527	0
1.1807	-4.28876	-2.13023	15.6961	0.516329	0
1.1813	-1.54643	-5.78206	6.22509	-1.31451	0
1.1820	-1.23714	-6.40156	-4.15006	-3.75641	0
1.1827	-2.46398	-5.47774	-21.8471	-3.45088	0
1.1833	-4.28876	-6.70588	-31.6145	-0.703439	0
1.1840	-3.07224	-7.31452	-38.3287	2.34717	0
1.1847	-2.15469	-7.61884	-49.9193	0.821863	0
1.1853	-4.89702	-10.9772	-50.2305	-4.67065	0
1.1860	-6.73212	-12.8031	-51.7571	-6.50148	0
1.1867	-5.20631	-12.1945	-56.9447	-3.75641	0
1.1873	-6.42283	-17.3788	-30.6956	-3.75641	0
1.1880	-9.78374	-23.4869	-8.41869	-4.36511	0
1.1887	-7.34038	-21.3567	-37.0985	0.821863	0
1.1893	-2.15469	-17.9983	-62.74	2.6527	0
1.1900	-0.938166	-18.6069	-47.1773	-1.92558	0
1.1907	-1.23714	-16.4658	-28.8725	-1.00897	0
1.1913	0.288667	-7.92316	-18.7938	3.5693	0
1.1920	2.42274	0.315187	-4.75774	2.95823	0
1.1927	2.12376	6.11898	8.67065	-0.703439	0
1.1933	-0.628881	12.8249	23.9221	-1.92558	0
1.1940	0.896928	17.4114	34.3121	-1.92558	0
1.1947	5.17538	12.8249	40.1073	-2.53428	0
1.1953	4.86609	5.19516	53.2245	-3.45088	0
1.1960	3.34028	0.0108685	56.2777	-4.36511	0
1.1967	4.55681	-6.70588	49.8748	-5.28171	0
1.1973	1.50519	-12.8031	63.3032	-4.36511	0
1.1980	-3.37121	-13.727	68.1795	-1.62004	0
1.1987	-1.23714	-11.8902	50.7789	-1.00897	0
1.1993	0.288667	-8.83612	64.5186	-3.75641	0
1.2000	-3.37121	-3.95615	80.0813	-2.53428	0
1.2007	-3.98978	-1.51073	35.2162	1.73847	0
1.2013	-0.020619	2.45629	-13.295	1.73847	0
1.2020	0.288667	13.1292	-19.7128	-3.14534	0
1.2027	0.288667	23.5086	-26.1157	-4.36511	0
1.2033	3.94855	24.7259	-42.5974	-1.00897	0
1.2040	5.78364	18.3243	-51.7571	0.821863	0
1.2047	4.86609	12.8249	-59.998	0.821863	0
1.2053	5.78364	15.5746	-61.5246	3.5693	0
1.2060	6.08262	18.02	-61.2133	6.01121	0
1.2067	1.81448	10.999	-67.3199	6.01121	0
1.2073	-0.628881	5.49948	-65.1855	6.01121	0
1.2080	1.20621	8.24922	-61.821	6.61991	0
1.2087	0.288667	9.46649	-62.1323	6.31437	0
1.2093	-3.37121	8.24922	-42.3009	5.70567	0
1.2100	-3.6805	10.3903	-22.1583	5.0946	0
1.2107	-2.76295	9.78168	-16.9708	4.48354	0
1.2113	-2.15469	5.19516	16.3038	4.48354	0
1.2120	2.12376	5.49948	52.928	1.73847	0
1.2127	4.86609	6.4233	34.6085	-1.92558	0
1.2133	2.42274	3.36924	9.88603	-2.83981	0
1.2140	1.50519	0.923825	23.018	-3.75641	0
1.2147	2.42274	1.53246	36.1351	-5.89278	0
1.2153	-0.319595	3.06493	39.4996	-6.80702	0
1.2160	-2.46398	4.58652	47.4292	-8.02678	0
1.2167	-0.319595	3.67356	49.8748	-11.0798	0
1.2173	0.896928	0.923825	50.7789	-9.85999	0
1.2180	-0.938166	-3.04319	52.0091	-4.67065	0
1.2187	-2.76295	-5.78206	46.2138	-3.75641	0
1.2193	-2.76295	-5.17342	40.4038	-3.45088	0
1.2200	-1.54643	-3.04319	27.5979	-1.31451	0
1.2207	-1.23714	-2.73887	11.4127	-1.92558	0
1.2213	-3.6805	-1.51073	13.2505	-4.05958	0
1.2220	-7.0414	-0.902088	4.09077	-1.92558	0
1.2227	-7.94864	-4.26046	-21.5358	2.95823	0
1.2233	-7.0414	-7.61884	-9.63406	4.178	0
1.2240	-7.34038	-7.31452	8.67065	3.26377	0
1.2247	-8.25793	-6.40156	-29.4802	2.044	0
1.2253	-5.51559	-4.8691	-69.7654	0.210795	0
1.2260	-3.37121	-4.26046	-66.1045	-2.83981	0
1.2267	-4.59805	-7.31452	-64.5779	-3.75641	0
1.2273	-5.20631	-9.44475	-70.3731	-2.83981	0
1.2280	-5.20631	-7.61884	-60.6057	-3.14534	0
1.2287	-7.0414	-7.31452	-52.6761	-5.58725	0
1.2293	-5.51559	-8.22748	-48.3926	-7.41808	0
1.2300	-2.76295	-7.92316	-34.9642	-9.24892	0
1.2307	-5.20631	-7.31452	-21.2394	-12.6051	0
1.2313	-8.56721	-5.17342	-10.2566	-12.9106	0
1.2320	-8.86619	-3.34751	-0.785546	-9.55445	0
1.2327	-10.093	-4.56478	11.7239	-7.72362	0
1.2333	-10.7013	-3.65183	34.9198	-7.41808	0
1.2340	-8.86619	-7.31452	48.6446	-6.80702	0
1.2347	-7.94864	-31.7252	51.6979	-7.41808	0
1.2353	-10.7013	-61.3311	80.689	-8.63785	0
1.2360	-14.3612	-67.7327	106.627	-7.72362	0
1.2367	-14.0519	-55.5273	79.1623	-8.33232	0
1.2373	-9.17547	-40.2679	43.7683	-11.9964	0
1.2380	-6.42283	-23.1826	43.457	-12.2995	0
1.2387	-6.73212	-5.17342	46.2138	-9.85999	0
1.2393	-4.28876	9.16217	37.3505	-9.24892	0
1.2400	-0.319595	22.5957	26.9754	-9.24892	0
1.2407	-1.23714	34.801	12.6429	-7.11255	0
1.2413	-4.89702	39.681	1.34877	-4.36511	0
1.2420	-4.28876	38.4637	-8.41869	-2.83981	0
1.2427	-0.628881	35.4097	-23.3737	0.821863	0
1.2433	1.81448	32.0513	-31.6145	6.01121	0
1.2440	3.64957	29.3124	-38.9364	7.84204	0
1.2447	4.86609	26.2584	-49.6228	6.31437	0
1.2453	3.94855	21.6827	-45.9619	5.70567	0
1.2460	4.55681	17.0962	-45.3394	8.45074	0
1.2467	6.70119	12.8249	-52.9725	9.97841	0
1.2473	3.34028	5.81466	-30.0879	7.84204	0
1.2480	-0.938166	-1.20641	-6.5808	6.01121	0
1.2487	3.031	-5.47774	-35.2755	7.53651	0
1.2493	7.30945	-10.0643	-60.6057	8.45074	0
1.2500	7.30945	-17.0745	-41.382	6.92544	0
1.2507	9.44352	-18.9112	-24.5891	5.40014	0
1.2513	12.1859	-13.1074	-19.4015	3.26377	0
1.2520	12.8044	-9.14043	-1.39323	1.43293	0
1.2527	14.3302	-9.14043	16.3038	2.6527	0
1.2533	14.9385	-7.0102	27.5979	4.48354	0
1.2540	13.7117	-0.902088	39.1884	3.5693	0
1.2547	12.1859	2.45629	48.0369	4.178	0
1.2553	10.0518	0.923825	54.1434	4.78907	0
1.2560	10.3611	-2.73887	55.3588	1.1274	0
1.2567	12.4951	-4.56478	54.1434	-2.53428	0
1.2573	10.66	-1.51073	63.5996	-1.92558	0
1.2580	7.30945	3.06493	65.1263	-1.00897	0
1.2587	6.70119	5.81466	56.589	-1.00897	0
1.2593	2.42274	10.086	71.2328	-1.31451	0
1.2600	-2.76295	15.8789	78.5546	0.210795	0
1.2607	-0.628881	17.7157	35.2162	3.26377	0
1.2613	3.031	11.9119	-7.811	3.87484	0
1.2620	3.031	4.2822	-15.1329	3.87484	0
1.2627	4.55681	3.67356	-23.9814	5.70567	0
1.2633	5.78364	6.4233	-39.5441	4.48354	0
1.2640	4.25783	2.15197	-45.6506	0.821863	0
1.2647	3.64957	-2.73887	-52.6761	3.5693	0
1.2653	4.86609	1.53246	-59.6867	9.06181	0
1.2660	5.47436	4.58652	-62.4287	9.97841	0
1.2667	4.86609	-0.902088	-64.5779	9.06181	0
1.2673	3.031	-5.47774	-61.821	8.75628	0
1.2680	4.55681	-5.78206	-61.821	7.23097	0
1.2687	7.60843	-6.09725	-61.2133	5.40014	0
1.2693	6.70119	-3.34751	-41.382	3.5693	0
1.2700	4.86609	0.0108685	-23.0625	2.34717	0
1.2707	4.86609	0.619506	-16.9708	3.26377	0
1.2713	3.031	-0.29345	15.9925	3.5693	0
1.2720	-1.23714	-3.65183	50.4825	2.6527	0
1.2727	-1.54643	-7.61884	34.9198	1.73847	0
1.2733	0.288667	-4.56478	12.3316	1.73847	0
1.2740	2.12376	0.923825	25.4487	0.821863	0
1.2747	4.55681	6.11898	39.7961	1.73847	0
1.2753	3.34028	18.02	42.8493	2.34717	0
1.2760	-1.23714	31.747	49.5635	1.43293	0
1.2767	-0.628881	39.9853	54.4399	-0.397905	0
1.2773	4.86609	47.9194	55.3588	-2.83981	0
1.2780	6.70119	51.2777	52.3055	-4.67065	0
1.2787	5.47436	39.681	44.6872	-3.75641	0
1.2793	7.30945	23.813	37.973	-2.53428	0
1.2800	8.227	12.8249	23.9221	-1.92558	0
1.2807	3.94855	0.923825	10.1973	0.210795	0
1.2813	1.20621	-8.83612	13.2505	2.34717	0
1.2820	3.031	-12.1945	2.26771	2.6527	0
1.2827	3.34028	-13.4118	-20.0092	2.34717	0
1.2833	0.288667	-14.0313	-4.15006	1.1274	0
1.2840	-0.319595	-13.727	8.3594	-0.0923708	0
1.2847	2.42274	-13.1074	-37.0985	1.73847	0
1.2853	3.34028	-11.8902	-76.4796	2.95823	0
1.2860	1.20621	-11.8902	-74.6417	2.95823	0
1.2867	-0.319595	-10.6729	-75.2494	4.48354	0
1.2873	-1.23714	-6.40156	-76.4796	6.01121	0
1.2880	-3.98978	-5.17342	-65.7932	3.87484	0
1.2887	-9.78374	-6.09725	-63.6589	4.178	0
1.2893	-14.3612	-4.26046	-59.079	8.75628	0
1.2900	-12.5261	-4.56478	-42.5974	9.67288	0
1.2907	-7.64966	-6.70588	-30.6956	5.40014	0
1.2913	-7.0414	-3.34751	-19.4015	2.6527	0
1.2920	-9.17547	-0.597769	-7.811	2.044	0
1.2927	-8.25793	-3.04319	2.56414	2.044	0
1.2933	-5.20631	-3.04319	25.76	0.821863	0
1.2940	-2.46398	-2.13023	42.2416	-1.92558	0
1.2947	-2.15469	-4.56478	44.6872	-6.19595	0
1.2953	-6.12386	-4.56478	73.0558	-10.1632	0
1.2960	-11.3095	-2.73887	99.3049	-11.9964	0
1.2967	-11.6188	-2.43455	66.3416	-11.9964	0
1.2973	-8.56721	-3.34751	26.6789	-13.2161	0
1.2980	-5.81457	-7.31452	30.9476	-13.8272	0
1.2987	-3.6805	-13.4118	37.973	-10.1632	0
1.2993	-1.54643	-14.0313	26.0713	-6.50148	0
1.3000	-1.23714	-10.3686	15.3849	-4.97618	0
1.3007	-0.938166	-12.4988	7.75171	-1.92558	0
1.3013	0.288667	-20.1285	-0.489114	0.821863	0
1.3020	-0.938166	-21.0415	-13.295	0.821863	0
1.3027	-3.37121	-12.8031	-28.8725	1.73847	0
1.3033	0.896928	-8.83612	-36.1944	3.5693	0
1.3040	5.47436	-6.70588	-46.866	2.044	0
1.3047	2.42274	2.45629	-62.4287	-2.83981	0
1.3053	0.896928	8.24922	-59.079	-5.28171	0
1.3060	4.86609	4.2822	-56.9447	-2.83981	0
1.3067	5.78364	3.36924	-66.1045	1.73847	0
1.3073	2.12376	5.49948	-42.9086	4.178	0
1.3080	0.896928	-0.902088	-14.5252	6.01121	0
1.3087	2.12376	-9.14043	-40.1518	7.53651	0
1.3093	3.94855	-10.0643	-68.5352	4.48354	0
1.3100	4.86609	-7.31452	-49.3116	-1.31451	0
1.3107	0.896928	-4.56478	-28.5613	-3.75641	0
1.3113	-3.6805	-3.65183	-24.2927	-6.50148	0
1.3120	-3.37121	-4.8691	-9.94532	-9.24892	0
1.3127	-4.28876	-2.73887	10.1973	-7.11255	0
1.3133	-5.20631	0.0108685	23.9221	-4.67065	0
1.3140	-0.628881	-2.43455	32.4742	-6.50148	0
1.3147	2.12376	-5.17342	41.634	-7.11255	0
1.3153	-2.15469	-3.95615	51.0902	-5.28171	0
1.3160	-2.46398	-4.26046	51.6979	-2.83981	0
1.3167	-0.319595	-3.65183	51.4014	-1.00897	0
1.3173	-4.28876	0.619506	64.2073	-0.397905	0
1.3180	-6.42283	3.67356	63.5996	-0.703439	0
1.3187	-2.46398	6.4233	52.3055	-2.53428	0
1.3193	-1.8454	12.5205	70.0174	-8.02678	0
1.3200	-2.46398	10.086	81.0002	-10.4687	0
1.3207	3.031	-10.0643	37.973	-5.58725	0
1.3213	6.08262	-34.7793	-5.97312	-0.0923708	0
1.3220	3.34028	-43.0176	-16.3483	3.5693	0
1.3227	3.031	-35.6923	-27.0347	7.23097	0
1.3233	4.25783	-24.7042	-39.8554	7.23097	0
1.3240	3.031	-16.7701	-45.3394	5.40014	0
1.3247	2.73202	-7.92316	-54.4991	7.53651	0
1.3253	2.42274	3.97788	-59.6867	9.97841	0
1.3260	0.288667	12.2162	-59.079	8.14521	0
1.3267	0.597952	13.4335	-60.9021	6.92544	0
1.3273	4.86609	15.5746	-58.1601	9.06181	0
1.3280	4.86609	18.933	-58.7678	11.8092	0
1.3287	2.73202	10.999	-58.7678	10.2816	0
1.3293	4.55681	-6.70588	-37.0985	6.31437	0
1.3300	5.17538	-15.8572	-19.1051	2.6527	0
1.3307	1.50519	-14.6399	-13.9175	-0.703439	0
1.3313	-0.628881	-14.3356	22.7067	-4.05958	0
1.3320	-0.319595	-11.5859	58.1156	-5.28171	0
1.3327	-0.628881	-2.43455	37.0541	-5.58725	0
[truncated: 43,954 more rows]
