# Supplementary material for: Identification of Haptic Based Guiding Using Hard Reins
Source: PLoS One. 2015 Jul 22;10(7):e0132020. doi: 10.1371/journal.pone.0132020 (PMC4511788; doi:10.1371/journal.pone.0132020)
Supplement: S4 File — (ZIP) [file pone.0132020.s004.zip › EMGData2/Subject15/T1/t1.txt]

0.0000	-3.37519	-2.1708	4.43462	5.40233	0
0.0007	4.85786	-0.954627	-17.2342	4.18334	0
0.0013	12.8016	-1.56925	-32.7925	7.23427	0
0.0020	12.1868	-0.954627	-30.6567	10.2852	0
0.0027	8.83575	1.49079	-33.408	10.8947	0
0.0033	10.3546	-0.0392312	-35.5437	9.06621	0
0.0040	13.103	-4.00159	-27.3048	4.48809	0
0.0047	11.2707	-4.91698	-24.2495	3.57038	0
0.0053	7.30487	-2.78542	-24.5536	6.92952	0
0.0060	5.77398	-2.78542	-18.1463	6.01182	0
0.0067	4.5565	-4.91698	-10.8196	0.824201	0
0.0073	2.12155	-5.23083	-4.41237	-0.0900388	0
0.0080	0.892013	-2.78542	2.91439	0.824201	0
0.0087	-1.85635	-1.2554	7.48991	-3.75392	0
0.0093	-5.20743	-1.2554	14.8093	-9.55104	0
0.0100	-3.98995	-1.87002	23.9677	-11.383	0
0.0107	-5.20743	-2.78542	28.8473	-10.1605	0
0.0113	-16.1888	-4.61621	39.8374	-9.24629	0
0.0120	-22.6017	-4.61621	50.5161	-11.0782	0
0.0127	-17.105	-3.70081	39.8374	-12.9067	0
0.0133	-15.8875	-4.31544	24.5758	-11.383	0
0.0140	-18.9372	-7.06162	24.8873	-11.0782	0
0.0147	-11.9216	-10.4094	27.6311	-12.2972	0
0.0153	-2.77247	-13.4694	23.3596	-9.55104	0
0.0160	-3.67654	-13.4694	18.4726	-6.50011	0
0.0167	-3.98995	-7.3624	12.6735	-8.6368	0
0.0173	0.590657	-5.53161	5.35417	-7.71909	0
0.0180	1.20542	-21.0933	-2.88473	-1.92198	0
0.0187	-0.62682	-41.8467	-10.5155	-0.0900388	0
0.0193	1.50678	-43.3767	-14.787	-1.00774	0
0.0200	3.02561	-30.2473	-21.1942	3.87513	0
0.0207	3.02561	-18.0464	-29.1291	8.758	0
0.0213	5.77398	-7.06162	-28.521	6.92952	0
0.0220	9.43847	3.62235	-29.1291	6.31657	0
0.0227	10.3546	12.4755	-33.712	9.98045	0
0.0233	7.60622	22.8457	-22.1138	9.98045	0
0.0240	3.94173	31.0842	-9.90744	7.23427	0
0.0247	5.47262	30.7834	-23.0259	6.31657	0
0.0253	8.52234	27.7365	-35.8477	5.40233	0
0.0260	8.52234	26.5072	-26.6893	1.7419	0
0.0267	8.52234	23.7611	-17.5383	1.12895	0
0.0273	7.60622	19.1841	-14.1789	1.7419	0
0.0280	3.94173	16.1371	-5.02046	-1.00774	0
0.0287	1.80814	15.5225	4.73867	-5.27766	0
0.0293	2.12155	14.6071	11.4573	-5.5824	0
0.0300	1.80814	10.9455	17.2565	-3.75392	0
0.0307	0.289302	10.0301	21.2239	-3.44918	0
0.0313	-1.54294	17.6671	25.7994	-6.50011	0
0.0320	-2.45906	22.8457	28.5432	-8.32859	0
0.0327	-3.67654	13.6917	30.0709	-8.02384	0
0.0333	-7.34103	0.261542	34.3423	-9.24629	0
0.0340	-7.95579	-5.53161	34.0383	-12.9067	0
0.0347	-6.12355	-7.97702	30.679	-11.6877	0
0.0353	-8.87192	-11.024	37.7017	-4.97291	0
0.0360	-10.0894	-10.7232	40.4455	0.214708	0
0.0367	-2.77247	-7.66317	20.0003	2.65614	0
0.0373	1.20542	-7.97702	-0.748991	3.87513	0
0.0380	-1.54294	-8.27779	-6.24406	5.40233	0
0.0387	-0.94023	-3.70081	-9.90744	7.23427	0
0.0393	1.50678	-0.0392312	-18.1463	9.06621	0
0.0400	0.289302	-0.0392312	-24.8576	9.98045	0
0.0407	0.892013	-0.340004	-28.2169	9.37096	0
0.0413	3.94173	-0.954627	-30.0486	8.758	0
0.0420	4.5565	-2.48465	-33.712	9.98045	0
0.0427	2.12155	-2.1708	-36.7599	13.6409	0
0.0433	0.289302	-2.48465	-35.5437	14.5586	0
0.0440	1.20542	-4.61621	-34.9282	12.1171	0
0.0447	2.12155	-3.70081	-32.7925	9.98045	0
0.0453	-0.62682	-3.70081	-23.6414	6.31657	0
0.0460	-2.15771	-8.27779	-18.7544	1.12895	0
0.0467	-1.54294	-9.19319	-15.7066	0.824201	0
0.0473	-4.59266	-5.53161	2.91439	3.57038	0
0.0480	-6.42491	-6.14623	21.2239	1.43369	0
0.0487	-2.77247	-8.27779	17.5605	-3.14097	0
0.0493	-3.07383	-6.447	9.62565	-5.5824	0
0.0500	-8.25715	-3.70081	14.2012	-10.1605	0
0.0507	-8.25715	-3.40004	21.2239	-13.8244	0
0.0513	-6.12355	-3.40004	25.7994	-11.9925	0
0.0520	-8.57056	-4.31544	30.0709	-10.1605	0
0.0527	-9.48668	-5.53161	31.2945	-12.2972	0
0.0533	-6.42491	-4.61621	30.3749	-12.9067	0
0.0540	-3.37519	-4.61621	29.1587	-12.9067	0
0.0547	-0.325464	-3.70081	26.7115	-13.2115	0
0.0553	1.20542	0.575392	24.2718	-10.77	0
0.0560	-0.62682	-1.87002	17.5605	-6.80485	0
0.0567	-3.98995	-17.7325	9.62565	-3.75392	0
0.0573	-4.29131	-30.2473	8.40205	-0.0900388	0
0.0580	-0.62682	-26.5857	2.91439	3.57038	0
0.0587	2.4229	-17.4317	-7.77171	6.31657	0
0.0593	-1.24159	-9.80781	-3.50023	9.06621	0
0.0600	-2.45906	-0.0392312	1.99484	8.45326	0
0.0607	4.85786	7.89856	-16.9227	4.48809	0
0.0613	9.43847	11.8609	-37.3754	4.79283	0
0.0620	4.85786	18.5825	-38.2875	9.37096	0
0.0627	1.20542	24.3757	-37.3754	10.8947	0
0.0633	2.4229	21.6295	-41.0314	10.5899	0
0.0640	3.02561	15.8363	-39.1997	10.5899	0
0.0647	0.289302	12.4755	-35.5437	8.45326	0
0.0653	-3.37519	10.0301	-33.712	6.01182	0
0.0660	-4.29131	8.19933	-28.825	6.31657	0
0.0667	-1.54294	7.28393	-18.1463	6.31657	0
0.0673	-0.62682	7.28393	-9.29935	5.40233	0
0.0680	-1.54294	7.28393	-7.1562	3.87513	0
0.0687	0.289302	4.53775	-0.140899	1.12895	0
0.0693	2.72426	0.876164	14.8093	-1.00774	0
0.0700	2.4229	0.876164	21.2239	-1.61724	0
0.0707	1.50678	2.70696	23.9677	-4.66816	0
0.0713	-1.54294	3.32158	41.3651	-7.71909	0
0.0720	-4.90607	0.876164	50.5161	-7.41435	0
0.0727	-1.54294	-0.0392312	34.9579	-7.71909	0
0.0733	4.85786	1.17694	23.0556	-9.24629	0
0.0740	5.17127	-0.340004	25.7994	-7.41435	0
0.0747	2.12155	-5.53161	24.5758	-5.27766	0
0.0753	3.02561	-8.27779	19.6962	-5.5824	0
0.0760	6.6901	-7.3624	14.8093	-3.75392	0
0.0767	5.77398	-6.447	7.48991	-1.00774	0
0.0773	3.33902	-4.00159	3.21844	-1.61724	0
0.0780	5.17127	1.79156	-2.58068	-1.92198	0
0.0787	6.08739	7.89856	-11.7391	1.7419	0
0.0793	3.02561	10.344	-16.3147	6.92952	0
0.0800	1.80814	8.19933	-21.8097	9.37096	0
0.0807	3.33902	3.62235	-30.0486	9.37096	0
0.0813	5.77398	-0.0392312	-26.0812	9.98045	0
0.0820	9.13711	-3.70081	-23.6414	12.1171	0
0.0827	9.43847	-6.14623	-30.0486	12.4219	0
0.0833	4.5565	-4.61621	-20.5861	10.2852	0
0.0840	2.12155	-0.340004	-8.98789	9.06621	0
0.0847	5.47262	3.00773	-24.8576	6.31657	0
0.0853	7.00351	3.62235	-37.6794	2.3514	0
0.0860	5.17127	2.70696	-25.1616	-0.699532	0
0.0867	3.94173	2.70696	-14.1789	-1.31249	0
0.0873	2.12155	4.23697	-12.0432	-0.0900388	0
0.0880	-0.62682	5.15237	-4.71642	1.7419	0
0.0887	-4.29131	5.45314	3.82653	-1.00774	0
0.0893	-4.29131	5.45314	10.8492	-6.50011	0
0.0900	-1.54294	3.92312	18.4726	-5.88715	0
0.0907	0.590657	1.79156	24.8873	-3.75392	0
0.0913	0.590657	2.70696	30.0709	-8.6368	0
0.0920	2.12155	2.70696	31.9026	-14.1292	0
0.0927	2.12155	-2.78542	32.2066	-12.9067	0
0.0933	-3.07383	-6.447	36.7821	-9.24629	0
0.0940	-6.12355	-4.31544	36.7821	-8.6368	0
0.0947	-5.20743	-0.954627	32.5107	-8.32859	0
0.0953	-7.65444	0.876164	40.1415	-6.50011	0
0.0960	-9.78804	0.876164	40.7496	-2.53148	0
0.0967	-5.50878	-1.56925	16.6409	-1.00774	0
0.0973	-1.24159	-1.87002	-2.27664	-2.22673	0
0.0980	-0.62682	0.876164	-3.80428	-1.00774	0
0.0987	-0.325464	0.575392	-9.90744	2.04665	0
0.0993	0.289302	0.876164	-19.3699	1.7419	0
0.1000	-0.62682	4.23697	-25.1616	2.96089	0
0.1007	0.892013	-2.1708	-32.1844	8.14851	0
0.1013	1.80814	-19.8772	-37.0639	9.98045	0
0.1020	-2.15771	-28.4165	-38.2875	7.23427	0
0.1027	-5.50878	-23.5387	-40.1192	6.31657	0
0.1033	-6.73832	-17.4317	-38.2875	6.31657	0
0.1040	-8.57056	-10.4094	-37.0639	4.48809	0
0.1047	-9.78804	-1.87002	-37.6794	-0.0900388	0
0.1053	-6.42491	3.62235	-29.4405	-2.53148	0
0.1060	-2.77247	10.344	-19.978	1.7419	0
0.1067	-4.90607	16.4379	-13.8749	7.23427	0
0.1073	-8.87192	14.9209	5.05013	6.01182	0
0.1080	-7.03967	16.7517	22.136	3.26564	0
0.1087	-1.54294	28.0373	13.8971	3.57038	0
0.1093	-1.54294	30.4827	7.79396	2.3514	0
0.1100	-3.37519	20.4133	19.0881	-1.00774	0
0.1107	-2.45906	9.11473	22.7441	-1.61724	0
0.1113	-2.15771	-5.53161	19.6962	-2.53148	0
0.1120	-3.37519	-21.3941	25.7994	-4.66816	0
0.1127	-0.62682	-25.9711	31.9026	-4.66816	0
0.1133	2.72426	-21.3941	32.2066	-5.88715	0
0.1140	-0.62682	-17.131	31.2945	-10.4653	0
0.1147	-2.45906	-11.9394	29.4628	-12.9067	0
0.1153	1.50678	-7.97702	24.8873	-10.1605	0
0.1160	3.64038	-7.06162	16.0329	-8.02384	0
0.1167	1.50678	-4.91698	8.098	-8.32859	0
0.1173	2.72426	-0.0392312	8.70609	-7.41435	0
0.1180	7.00351	5.15237	2.91439	-3.14097	0
0.1187	6.6901	9.42858	-9.90744	0.824201	0
0.1193	2.12155	9.42858	-5.33193	2.96089	0
0.1200	0.289302	7.59778	0.467192	5.70707	0
0.1207	2.12155	9.11473	-19.3699	7.84376	0
0.1213	3.64038	7.59778	-37.3754	5.40233	0
0.1220	5.17127	-0.0392312	-33.712	3.87513	0
0.1227	4.85786	-6.447	-32.1844	5.09758	0
0.1233	2.4229	-7.3624	-36.4558	6.31657	0
0.1240	2.4229	-6.447	-35.2397	7.23427	0
0.1247	4.25514	-5.23083	-32.4884	6.62478	0
0.1253	3.94173	-4.61621	-26.6893	1.7419	0
0.1260	1.50678	-7.66317	-18.4504	-1.31249	0
0.1267	-0.62682	-9.80781	-13.5708	0.519455	0
0.1273	-1.24159	-7.3624	-5.94002	-0.394785	0
0.1280	2.72426	-4.61621	1.38675	-4.97291	0
0.1287	4.85786	-5.23083	5.96226	-4.66816	0
0.1293	1.20542	-0.340004	16.9524	-1.92198	0
0.1300	2.12155	12.1748	25.7994	-1.92198	0
0.1307	5.17127	18.8833	27.9351	-2.83622	0
0.1313	2.12155	12.4755	42.5812	-3.75392	0
0.1320	0.289302	2.70696	55.099	-6.80485	0
0.1327	5.47262	-4.00159	39.5334	-10.1605	0
0.1333	7.60622	-11.3248	22.7441	-11.0782	0
0.1340	5.77398	-16.5164	26.4075	-11.0782	0
0.1347	3.94173	-13.7702	29.7668	-10.1605	0
0.1353	1.80814	-7.3624	23.3596	-6.80485	0
0.1360	0.892013	-3.40004	16.0329	-4.97291	0
0.1367	2.12155	0.575392	9.3216	-5.5824	0
0.1373	0.289302	2.70696	3.82653	-3.75392	0
0.1380	-0.0241085	-8.89242	-1.66854	1.12895	0
0.1387	1.80814	-31.1627	-8.98789	3.57038	0
0.1393	-0.62682	-45.2075	-14.1789	1.7419	0
0.1400	-3.37519	-42.7621	-21.8097	1.43369	0
0.1407	-2.45906	-32.6927	-29.1291	2.65614	0
0.1413	-4.29131	-20.1779	-27.3048	4.18334	0
0.1420	-4.59266	-8.27779	-26.0812	6.92952	0
0.1427	-2.45906	2.09233	-27.9129	10.5899	0
0.1433	-7.95579	11.2594	-16.0106	12.7266	0
0.1440	-11.9216	11.8609	-5.94002	13.3361	0
0.1447	-5.50878	0.876164	-19.0585	13.0314	0
0.1453	-2.45906	-10.1086	-30.9608	11.1994	0
0.1460	-6.12355	-9.80781	-22.7219	7.23427	0
0.1467	-5.20743	-2.48465	-11.7391	4.48809	0
0.1473	-5.20743	4.23697	-6.54811	4.48809	0
0.1480	-10.7042	8.81395	-0.748991	2.3514	0
0.1487	-12.5364	14.3063	7.79396	-2.22673	0
0.1493	-10.0894	20.7141	16.6409	-2.83622	0
0.1500	-8.87192	22.8457	20.0003	-1.92198	0
0.1507	-7.95579	22.8457	24.5758	-4.36342	0
0.1513	-6.73832	23.7611	32.5107	-8.02384	0
0.1520	-4.90607	20.0995	33.1262	-8.32859	0
0.1527	-0.62682	11.8609	32.5107	-8.94154	0
0.1533	1.20542	9.11473	38.9253	-11.0782	0
0.1540	0.590657	14.6071	35.87	-9.85578	0
0.1547	-0.0241085	15.8363	29.1587	-5.88715	0
0.1553	-1.54294	10.6447	41.061	-4.97291	0
0.1560	-1.24159	6.36854	45.3325	-5.5824	0
0.1567	2.4229	5.45314	20.3043	-3.75392	0
0.1573	3.94173	4.8516	0.771238	-1.92198	0
0.1580	3.33902	5.76699	-1.66854	-1.00774	0
0.1587	3.02561	8.19933	-11.1236	2.04665	0
0.1593	2.12155	10.0301	-20.5861	5.40233	0
0.1600	3.33902	10.6447	-21.5057	7.53902	0
0.1607	6.38874	9.72935	-24.8576	11.1994	0
0.1613	5.47262	6.36854	-29.1291	14.2538	0
0.1620	4.5565	3.92312	-32.1844	13.9491	0
0.1627	6.6901	3.00773	-35.5437	12.7266	0
0.1633	5.47262	3.00773	-32.7925	11.1994	0
0.1640	4.25514	4.53775	-29.7446	9.37096	0
0.1647	8.22099	4.53775	-29.7446	7.23427	0
0.1653	10.3546	-0.340004	-22.4178	4.48809	0
0.1660	8.83575	-3.70081	-14.1789	2.04665	0
0.1667	6.08739	-3.08619	-10.2115	1.12895	0
0.1673	1.50678	-3.40004	5.65822	-1.92198	0
0.1680	1.50678	-2.78542	22.136	-4.66816	0
0.1687	5.17127	1.79156	16.9524	-3.75392	0
0.1693	3.33902	3.92312	8.40205	-6.19536	0
0.1700	1.20542	2.70696	16.6409	-11.0782	0
0.1707	1.80814	2.70696	27.6311	-10.1605	0
0.1713	-0.62682	2.70696	29.4628	-8.02384	0
0.1720	-2.15771	0.575392	28.2392	-10.1605	0
0.1727	1.50678	-2.1708	30.0709	-9.85578	0
0.1733	0.590657	-4.61621	34.0383	-7.71909	0
0.1740	-3.37519	-3.40004	31.2945	-10.4653	0
0.1747	-3.37519	1.49079	23.6637	-14.7387	0
0.1753	-3.67654	3.32158	23.0556	-12.9067	0
0.1760	-5.20743	2.09233	20.0003	-8.32859	0
0.1767	-7.03967	2.40618	10.2337	-4.05867	0
0.1773	-9.17327	2.09233	8.40205	-0.699532	0
0.1780	-6.12355	0.261542	5.65822	0.824201	0
0.1787	-0.94023	-0.954627	-3.19619	2.96089	0
0.1793	-4.29131	-2.48465	0.771238	7.53902	0
0.1800	-8.25715	-0.954627	2.91439	10.5899	0
0.1807	-2.15771	5.45314	-19.0585	9.98045	0
0.1813	2.12155	6.36854	-38.2875	11.1994	0
0.1820	-0.325464	-1.56925	-37.6794	13.0314	0
0.1827	0.590657	-8.27779	-37.0639	12.1171	0
0.1833	3.94173	-11.024	-38.2875	9.06621	0
0.1840	4.85786	-13.4694	-37.6794	8.14851	0
0.1847	5.47262	-14.6856	-37.9835	9.06621	0
0.1853	3.94173	-14.0709	-31.2722	6.62478	0
0.1860	0.892013	-11.9394	-20.2821	0.824201	0
0.1867	1.50678	-5.83238	-15.4025	-1.92198	0
0.1873	1.80814	-1.87002	-10.2115	-0.0900388	0
0.1880	-3.37519	-3.70081	-5.02046	-1.92198	0
0.1887	-9.78804	-2.78542	-1.05304	-8.02384	0
0.1893	-15.2848	2.70696	11.4573	-11.0782	0
0.1900	-18.6358	3.00773	22.136	-10.1605	0
0.1907	-18.0211	0.876164	23.6637	-9.24629	0
0.1913	-18.0211	-0.0392312	36.7821	-8.32859	0
0.1920	-18.6358	-3.40004	49.604	-7.71909	0
0.1927	-12.223	-6.447	36.174	-8.94154	0
0.1933	-3.67654	-3.40004	22.7441	-11.383	0
0.1940	0.289302	-0.954627	27.327	-14.7387	0
0.1947	3.02561	-1.87002	27.6311	-16.2659	0
0.1953	5.77398	-1.56925	20.3043	-15.9611	0
0.1960	8.52234	-0.340004	16.3369	-12.9067	0
0.1967	10.3546	-0.954627	9.01755	-6.50011	0
0.1973	11.5721	-0.340004	1.0827	-0.0900388	0
0.1980	14.0191	-0.653854	-1.97259	3.57038	0
0.1987	17.6836	-3.70081	-7.1562	6.31657	0
0.1993	17.0688	-3.08619	-14.483	9.98045	0
0.2000	16.7674	-0.0392312	-20.8902	11.5076	0
0.2007	19.5158	-1.56925	-25.1616	12.7266	0
0.2013	17.3702	-0.954627	-26.6893	15.1681	0
0.2020	14.6338	4.53775	-30.9608	15.4728	0
0.2027	15.5379	6.68239	-31.2722	13.0314	0
0.2033	11.2707	5.15237	-17.2342	10.8947	0
0.2040	5.17127	4.53775	-8.3798	7.84376	0
0.2047	8.22099	1.17694	-20.8902	4.48809	0
0.2053	10.9694	-3.70081	-30.9608	5.40233	0
0.2060	5.47262	-3.40004	-25.4731	8.14851	0
0.2067	3.02561	-0.954627	-17.5383	6.62478	0
0.2073	5.17127	-1.87002	-10.8196	2.3514	0
0.2080	3.02561	-4.31544	-4.10833	1.12895	0
0.2087	-1.24159	-4.91698	2.60293	1.12895	0
0.2093	-0.94023	-3.70081	10.8492	-0.394785	0
0.2100	1.20542	-3.70081	16.0329	-2.83622	0
0.2107	-0.325464	-5.83238	19.6962	-4.66816	0
0.2113	-3.37519	-8.27779	26.7115	-4.97291	0
0.2120	-3.67654	-7.97702	27.9351	-3.44918	0
0.2127	-3.98995	-3.40004	26.1034	-4.66816	0
0.2133	-5.50878	-0.340004	32.2066	-8.6368	0
0.2140	-5.50878	-8.89242	31.9026	-8.94154	0
0.2147	-7.95579	-22.6234	25.7994	-7.41435	0
0.2153	-13.7539	-25.9711	38.0057	-8.94154	0
0.2160	-14.67	-19.2625	43.1968	-7.41435	0
0.2167	-9.48668	-12.8548	15.7288	-3.44918	0
0.2173	-6.73832	-9.80781	-6.24406	-2.22673	0
0.2180	-6.73832	-7.3624	-5.94002	-1.00774	0
0.2187	-7.03967	-3.70081	-12.6513	2.65614	0
0.2193	-7.65444	0.261542	-22.7219	4.79283	0
0.2200	-6.42491	3.00773	-25.1616	7.23427	0
0.2207	-5.50878	5.45314	-32.7925	9.98045	0
0.2213	-5.8222	4.53775	-38.2875	10.2852	0
0.2220	-3.37519	-3.70081	-35.2397	10.5899	0
0.2227	-2.45906	-8.57857	-36.1518	9.98045	0
0.2233	-4.59266	-0.954627	-37.0639	6.31657	0
0.2240	-2.15771	7.59778	-32.4884	4.79283	0
0.2247	1.50678	7.89856	-30.6567	5.70707	0
0.2253	-0.94023	4.23697	-24.5536	3.57038	0
0.2260	-1.85635	-0.954627	-14.1789	1.7419	0
0.2267	-0.325464	-7.97702	-8.98789	2.65614	0
0.2273	-5.8222	-11.9394	1.99484	2.3514	0
0.2280	-11.3069	-10.7232	16.9524	-1.31249	0
0.2287	-8.57056	-8.27779	15.1207	-4.97291	0
0.2293	-4.90607	-6.74777	9.3216	-6.50011	0
0.2300	-3.98995	-3.40004	16.6409	-8.02384	0
0.2307	-2.15771	4.53775	25.4954	-11.0782	0
0.2313	-3.37519	13.6917	29.1587	-13.8244	0
0.2320	-5.8222	19.4979	32.2066	-14.7387	0
0.2327	-1.54294	21.9303	34.6464	-16.5706	0
0.2333	3.94173	24.0749	35.5659	-18.0943	0
0.2340	4.25514	24.6765	33.1262	-14.7387	0
0.2347	2.4229	21.0149	28.5432	-10.1605	0
0.2353	-0.325464	17.3533	26.7115	-8.02384	0
0.2360	-4.29131	13.3909	21.832	-4.66816	0
0.2367	-6.12355	0.876164	14.5052	-1.00774	0
0.2373	-5.20743	-18.0464	12.6735	2.65614	0
0.2380	-5.20743	-26.8996	5.05013	7.84376	0
0.2387	-5.20743	-23.8395	-6.24406	10.8947	0
0.2393	-5.50878	-16.5164	-0.140899	11.1994	0
0.2400	-4.29131	-7.3624	4.13057	12.1171	0
0.2407	2.12155	2.40618	-17.2342	12.7266	0
0.2413	7.60622	10.0301	-35.8477	10.8947	0
0.2420	6.38874	16.4379	-35.5437	10.2852	0
0.2427	4.85786	17.3533	-36.4558	9.98045	0
0.2433	4.85786	13.3909	-37.9835	10.2852	0
0.2440	3.02561	19.1841	-33.408	11.8124	0
0.2447	1.80814	27.4226	-33.712	12.4219	0
0.2453	1.80814	12.4755	-34.0161	10.8947	0
0.2460	0.590657	-15.601	-25.7772	9.37096	0
0.2467	0.892013	-32.3919	-18.7544	5.70707	0
0.2473	2.72426	-40.9313	-13.5708	1.7419	0
0.2480	0.289302	-45.809	-5.33193	-0.0900388	0
0.2487	-3.67654	-38.4859	3.82653	-3.44918	0
0.2493	-4.90607	-22.3095	12.985	-8.32859	0
0.2500	-4.29131	-7.06162	20.3043	-9.85578	0
0.2507	-4.29131	9.11473	27.327	-7.41435	0
0.2513	-7.03967	22.2441	42.2772	-6.80485	0
0.2520	-10.0894	23.4603	51.1316	-10.1605	0
0.2527	-8.25715	17.3533	37.7017	-11.9925	0
0.2533	-3.67654	14.3063	23.9677	-9.55104	0
0.2540	-2.77247	14.9209	26.1034	-9.55104	0
0.2547	-2.77247	15.5225	30.0709	-12.9067	0
0.2553	-1.24159	14.9209	25.7994	-11.0782	0
0.2560	-0.325464	14.0056	16.6409	-5.5824	0
0.2567	0.289302	10.6447	9.3216	-4.05867	0
0.2573	0.289302	7.89856	6.26631	-4.97291	0
0.2580	0.289302	9.11473	1.0827	-3.14097	0
0.2587	2.72426	8.19933	-7.77171	-0.0900388	0
0.2593	4.5565	0.575392	-13.5708	1.43369	0
0.2600	3.94173	-3.70081	-19.978	2.65614	0
0.2607	4.85786	-0.340004	-24.8576	5.09758	0
0.2613	6.6901	5.76699	-22.1138	7.23427	0
0.2620	6.6901	12.4755	-24.2495	7.23427	0
0.2627	7.60622	17.0525	-29.4405	8.14851	0
0.2633	5.77398	16.4379	-18.7544	7.84376	0
0.2640	1.50678	13.6917	-10.5155	3.87513	0
0.2647	2.72426	12.7763	-24.8576	1.7419	0
0.2653	6.38874	11.2594	-36.4558	1.7419	0
0.2660	5.77398	8.19933	-29.1291	-0.0900388	0
0.2667	6.38874	3.32158	-19.3699	-2.22673	0
0.2673	10.0532	-1.2554	-10.8196	-0.0900388	0
0.2680	10.0532	-1.56925	-4.41237	4.18334	0
0.2687	6.6901	-0.954627	-1.3645	3.57038	0
0.2693	3.94173	-2.1708	7.79396	-1.92198	0
0.2700	0.289302	0.261542	18.1686	-6.19536	0
0.2707	-2.45906	6.68239	20.3043	-7.41435	0
0.2713	-2.45906	9.11473	22.136	-8.6368	0
0.2720	-3.07383	8.19933	26.1034	-9.85578	0
0.2727	-6.12355	8.19933	28.5432	-8.6368	0
0.2733	-6.12355	9.11473	33.1262	-8.02384	0
0.2740	-2.77247	8.81395	32.5107	-7.41435	0
0.2747	-3.37519	6.06777	28.2392	-4.66816	0
0.2753	-9.17327	0.575392	37.0936	-3.14097	0
0.2760	-9.17327	-3.70081	41.9732	-1.00774	0
0.2767	-3.67654	-6.14623	20.6084	2.3514	0
0.2773	-2.45906	-8.89242	-0.748991	2.65614	0
0.2780	-2.45906	-8.89242	-5.94002	2.04665	0
0.2787	-0.325464	-5.53161	-11.4351	4.18334	0
0.2793	0.892013	-3.08619	-19.0585	4.18334	0
0.2800	0.590657	-2.78542	-23.9455	3.57038	0
0.2807	0.590657	-3.70081	-30.9608	7.23427	0
0.2813	-0.325464	-5.53161	-36.1518	9.06621	0
0.2820	-0.62682	-5.23083	-34.6241	8.14851	0
0.2827	-0.325464	-5.53161	-33.0965	10.5899	0
0.2833	-1.54294	-7.3624	-32.4884	12.1171	0
0.2840	-1.85635	-6.74777	-32.7925	9.06621	0
0.2847	-2.15771	-5.83238	-32.7925	6.92952	0
0.2853	-3.37519	-5.83238	-25.4731	5.70707	0
0.2860	-0.62682	-6.447	-17.2342	1.7419	0
0.2867	2.12155	-6.447	-11.4351	-1.00774	0
0.2873	-4.29131	-4.61621	5.65822	1.7419	0
0.2880	-10.3907	0.261542	22.4401	2.65614	0
0.2887	-6.12355	-0.653854	16.6409	-1.61724	0
0.2893	-0.62682	-7.3624	6.88182	-5.5824	0
0.2900	1.50678	-11.024	15.7288	-6.50011	0
0.2907	2.4229	-14.0709	25.7994	-8.32859	0
0.2913	1.20542	-17.4317	26.4075	-9.24629	0
0.2920	-1.54294	-14.9863	27.9351	-7.71909	0
0.2927	-3.37519	-9.19319	34.0383	-7.41435	0
0.2933	-4.29131	-4.91698	35.87	-8.02384	0
0.2940	-3.37519	-0.340004	30.9904	-6.80485	0
0.2947	-2.15771	3.00773	25.7994	-6.50011	0
0.2953	-3.37519	2.70696	24.8873	-5.5824	0
0.2960	-3.37519	-0.0392312	19.3922	-1.92198	0
0.2967	-0.0241085	-0.954627	12.985	-1.31249	0
0.2973	3.02561	0.876164	12.6735	-2.53148	0
0.2980	4.85786	2.40618	4.43462	-0.394785	0
0.2987	3.94173	1.17694	-6.54811	1.12895	0
0.2993	-1.24159	-0.340004	0.163147	0.824201	0
0.3000	-2.45906	-1.87002	2.91439	4.79283	0
0.3007	1.20542	-3.40004	-19.978	8.45326	0
0.3013	2.12155	-3.70081	-38.5916	5.70707	0
0.3020	-0.94023	-4.91698	-38.2875	3.26564	0
0.3027	-2.45906	-8.27779	-35.8477	5.70707	0
0.3033	-1.24159	-7.66317	-34.0161	7.23427	0
0.3040	-0.325464	-4.61621	-31.8803	5.40233	0
0.3047	-0.325464	-4.00159	-33.712	3.26564	0
0.3053	1.20542	-5.53161	-30.0486	4.18334	0
0.3060	3.33902	-7.3624	-20.5861	5.70707	0
0.3067	1.80814	-8.89242	-15.7066	4.18334	0
0.3073	-1.85635	-7.97702	-10.2115	0.824201	0
0.3080	-0.62682	-7.97702	-1.97259	-0.0900388	0
0.3087	2.4229	-10.1086	6.57036	-1.00774	0
0.3093	1.80814	-11.024	17.5605	-4.66816	0
0.3100	0.590657	-9.80781	24.2718	-6.50011	0
0.3107	-3.37519	-6.14623	27.6311	-5.5824	0
0.3113	-11.0055	-0.0392312	43.1968	-6.50011	0
0.3120	-12.223	3.00773	55.7071	-9.85578	0
0.3127	-4.90607	3.92312	42.2772	-11.6877	0
0.3133	0.289302	4.23697	25.7994	-11.0782	0
0.3140	1.20542	1.49079	26.7115	-9.24629	0
0.3147	2.12155	-0.340004	30.0709	-8.02384	0
0.3153	4.5565	0.876164	24.5758	-8.94154	0
0.3160	6.6901	-0.653854	15.7288	-7.1096	0
0.3167	7.91963	0.876164	9.3216	-1.92198	0
0.3173	7.60622	4.8516	5.05013	0.214708	0
0.3180	7.91963	-2.78542	-2.58068	-2.53148	0
0.3187	8.52234	-16.5164	-10.8196	-2.53148	0
0.3193	8.52234	-21.0933	-14.483	-0.394785	0
0.3200	9.43847	-23.2249	-23.0259	-0.0900388	0
0.3207	11.2707	-25.6703	-31.5763	0.824201	0
0.3213	10.9694	-21.0933	-28.2169	6.01182	0
0.3220	10.6559	-13.1555	-29.1291	11.5076	0
0.3227	11.2707	-6.447	-35.5437	12.7266	0
0.3233	8.52234	5.45314	-25.1616	9.98045	0
0.3240	4.25514	17.9679	-13.5708	9.06621	0
0.3247	6.08739	21.6295	-26.9933	9.98045	0
0.3253	8.22099	21.0149	-38.8956	8.45326	0
0.3260	5.77398	21.3287	-30.0486	6.62478	0
0.3267	4.85786	19.1841	-20.2821	6.31657	0
0.3273	6.08739	15.8363	-14.787	2.65614	0
0.3280	4.5565	13.3909	-5.63597	-3.75392	0
0.3287	0.289302	11.8609	2.91439	-6.19536	0
0.3293	-2.45906	9.42858	9.3216	-7.41435	0
0.3300	-3.98995	6.06777	14.5052	-9.24629	0
0.3307	-6.12355	3.00773	19.6962	-7.71909	0
0.3313	-7.95579	2.40618	27.023	-5.5824	0
0.3320	-8.25715	-0.653854	29.7668	-6.50011	0
0.3327	-7.95579	-6.14623	29.7668	-7.71909	0
0.3333	-7.03967	-10.7232	35.87	-7.71909	0
0.3340	-4.29131	-18.3471	34.9579	-8.32859	0
0.3347	-4.90607	-30.2473	29.4628	-6.50011	0
0.3353	-12.8378	-36.6551	38.0057	-2.53148	0
0.3360	-17.105	-32.0781	41.3651	-2.83622	0
0.3367	-11.6203	-18.6479	17.2565	-4.36342	0
0.3373	-6.73832	-3.40004	-4.41237	-1.31249	0
0.3380	-4.29131	7.59778	-7.1562	1.43369	0
0.3387	-1.54294	11.8609	-11.7391	1.7419	0
0.3393	-2.45906	9.72935	-20.2821	4.18334	0
0.3400	-3.37519	3.62235	-23.3374	6.62478	0
0.3407	0.892013	-1.2554	-25.1616	7.23427	0
0.3413	3.94173	-2.78542	-28.2169	8.45326	0
0.3420	4.25514	-2.1708	-32.4884	9.06621	0
0.3427	5.17127	2.70696	-35.2397	8.14851	0
0.3433	3.02561	8.19933	-33.712	9.37096	0
0.3440	-0.62682	7.28393	-35.8477	10.8947	0
0.3447	0.289302	7.59778	-37.6794	9.67571	0
0.3453	0.892013	12.7763	-28.825	8.758	0
0.3460	-0.325464	12.7763	-22.1138	9.06621	0
0.3467	0.590657	7.89856	-19.674	6.31657	0
0.3473	1.20542	9.42858	-2.58068	2.65614	0
0.3480	-0.94023	13.6917	12.0654	1.12895	0
0.3487	-0.94023	15.2217	5.05013	1.43369	0
0.3493	3.02561	14.3063	1.0827	-0.394785	0
0.3500	7.00351	7.59778	10.2337	-3.75392	0
0.3507	7.60622	1.17694	16.6409	-6.19536	0
0.3513	5.17127	3.62235	20.9198	-6.50011	0
0.3520	4.25514	6.36854	26.7115	-7.71909	0
0.3527	7.60622	6.06777	29.4628	-12.9067	0
0.3533	10.0532	7.89856	32.2066	-15.6529	0
0.3540	8.52234	-1.2554	30.3749	-10.1605	0
0.3547	5.47262	-25.9711	23.0556	-5.27766	0
0.3553	1.80814	-40.6305	21.2239	-8.94154	0
0.3560	-0.325464	-36.3543	17.5605	-9.24629	0
0.3567	-0.62682	-26.8996	10.2337	-3.14097	0
0.3573	-1.85635	-15.601	11.7614	-1.31249	0
0.3580	-1.85635	-2.48465	8.40205	-3.14097	0
0.3587	-1.24159	8.19933	-5.33193	-0.699532	0
0.3593	-3.37519	20.0995	-2.58068	1.7419	0
0.3600	-5.8222	31.9996	3.82653	3.57038	0
0.3607	-3.67654	33.8304	-14.787	9.37096	0
0.3613	-0.94023	29.2534	-34.3201	13.6409	0
0.3620	-2.15771	25.9057	-33.712	11.5076	0
0.3627	-2.45906	24.0749	-32.1844	8.45326	0
0.3633	1.20542	29.5673	-34.6241	7.23427	0
0.3640	3.02561	39.3359	-33.0965	7.53902	0
0.3647	-0.0241085	39.9374	-32.7925	11.8124	0
0.3653	0.289302	29.2534	-29.4405	13.6409	0
0.3660	3.94173	15.8363	-21.5057	9.98045	0
0.3667	2.72426	0.876164	-15.0911	7.84376	0
0.3673	-1.24159	-11.3248	-9.6034	8.45326	0
0.3680	-1.24159	-15.9017	-3.19619	6.62478	0
0.3687	0.289302	-13.7702	5.65822	2.65614	0
0.3693	-0.325464	-10.4094	19.0881	-0.0900388	0
0.3700	-1.85635	-7.06162	24.8873	-2.53148	0
0.3707	-5.20743	-2.48465	27.6311	-4.97291	0
0.3713	-10.7042	3.00773	44.1089	-4.66816	0
0.3720	-12.223	4.53775	57.8429	-3.44918	0
0.3727	-7.34103	2.40618	45.9406	-5.88715	0
0.3733	-4.90607	1.49079	31.2945	-9.55104	0
0.3740	-7.95579	0.876164	32.2066	-8.94154	0
0.3747	-9.48668	-1.87002	32.2066	-6.80485	0
0.3753	-8.25715	-0.0392312	27.023	-7.1096	0
0.3760	-8.87192	5.76699	20.0003	-8.02384	0
0.3767	-8.25715	6.06777	13.5931	-6.80485	0
0.3773	-5.8222	1.17694	11.1533	-3.75392	0
0.3780	-5.8222	-2.48465	5.96226	0.519455	0
0.3787	-7.03967	-7.3624	-4.41237	4.48809	0
0.3793	-6.42491	-11.9394	-8.3798	8.14851	0
0.3800	-5.20743	-11.024	-13.5708	9.67571	0
0.3807	-4.29131	-9.80781	-22.4178	9.37096	0
0.3813	-3.37519	-11.3248	-20.2821	10.2852	0
0.3820	-2.15771	-10.1086	-19.978	11.5076	0
0.3827	-0.0241085	-7.3624	-27.6088	8.45326	0
0.3833	0.590657	-7.66317	-17.5383	6.01182	0
0.3840	0.892013	-9.19319	-4.41237	6.62478	0
0.3847	3.64038	-9.49396	-20.8902	5.40233	0
0.3853	4.85786	-9.80781	-35.2397	3.87513	0
0.3860	2.12155	-8.57857	-22.7219	3.57038	0
0.3867	-0.0241085	-6.14623	-12.6513	0.824201	0
0.3873	-1.54294	-4.31544	-9.29935	-2.53148	0
0.3880	-1.24159	-2.78542	0.163147	-3.14097	0
0.3887	3.33902	-2.78542	6.57036	-5.5824	0
0.3893	4.85786	-2.48465	9.62565	-8.02384	0
0.3900	0.289302	0.575392	17.2565	-7.41435	0
0.3907	-3.67654	3.00773	23.6637	-10.1605	0
0.3913	-4.29131	1.79156	26.7115	-14.4339	0
0.3920	-4.29131	-0.954627	28.5432	-12.9067	0
0.3927	-3.07383	-3.70081	30.679	-11.0782	0
0.3933	-3.37519	-4.31544	36.4781	-11.9925	0
0.3940	-5.20743	-2.78542	35.5659	-10.4653	0
0.3947	-4.29131	0.876164	29.1587	-8.94154	0
0.3953	-2.45906	6.06777	37.0936	-9.24629	0
0.3960	-3.37519	9.11473	42.2772	-8.6368	0
0.3967	-0.325464	5.45314	19.3922	-8.02384	0
0.3973	4.5565	-0.954627	-1.97259	-8.94154	0
0.3980	4.25514	-5.23083	-3.80428	-8.32859	0
0.3987	2.4229	-8.27779	-9.90744	-7.1096	0
0.3993	2.4229	-10.1086	-21.8097	-4.66816	0
0.4000	1.20542	-7.97702	-25.7772	-0.0900388	0
0.4007	-0.325464	-5.53161	-29.4405	3.57038	0
0.4013	0.590657	-5.23083	-34.9282	4.79283	0
0.4020	1.50678	-2.78542	-37.3754	5.70707	0
0.4027	1.20542	0.876164	-38.8956	5.70707	0
0.4033	1.50678	2.70696	-36.1518	7.23427	0
0.4040	2.4229	1.79156	-33.408	11.5076	0
0.4047	2.4229	-0.954627	-33.712	11.5076	0
0.4053	2.72426	-3.70081	-27.3048	7.23427	0
0.4060	4.85786	-3.08619	-18.7544	6.31657	0
0.4067	6.6901	-0.954627	-11.1236	5.70707	0
0.4073	3.02561	-0.653854	5.96226	2.3514	0
0.4080	-0.0241085	-3.08619	18.1686	2.65614	0
0.4087	5.77398	-6.447	8.70609	7.23427	0
0.4093	14.0191	-10.4094	0.771238	7.23427	0
0.4100	12.8016	-14.6856	8.40205	2.96089	0
0.4107	5.77398	-17.7325	16.9524	-1.31249	0
0.4113	4.25514	-17.131	23.9677	-3.14097	0
0.4120	5.77398	-11.3248	27.9351	-3.75392	0
0.4127	3.33902	-8.27779	24.2718	-6.80485	0
0.4133	0.289302	-14.3848	24.5758	-11.0782	0
0.4140	1.20542	-21.708	27.023	-10.1605	0
0.4147	1.80814	-20.1779	23.6637	-7.41435	0
0.4153	0.289302	-13.7702	22.4401	-8.6368	0
0.4160	-0.62682	-8.27779	20.6084	-7.71909	0
0.4167	-2.77247	-4.61621	11.7614	-1.92198	0
0.4173	-5.20743	-0.954627	6.88182	1.7419	0
0.4180	-3.67654	3.00773	1.69079	3.57038	0
0.4187	-4.29131	9.11473	-9.29935	5.40233	0
0.4193	-13.4525	15.8363	-5.63597	5.09758	0
0.4200	-18.0211	17.3533	0.163147	5.40233	0
0.4207	-12.8378	15.5225	-18.7544	8.758	0
0.4213	-7.95579	16.1371	-37.9835	9.67571	0
0.4220	-6.73832	15.2217	-35.5437	9.67571	0
0.4227	-6.12355	9.11473	-34.6241	11.5076	0
0.4233	-6.12355	8.19933	-39.1997	10.8947	0
0.4240	-1.54294	9.11473	-38.2875	8.14851	0
0.4247	4.85786	2.70696	-35.5437	6.92952	0
0.4253	4.25514	-0.954627	-31.5763	5.40233	0
0.4260	-0.325464	0.876164	-25.7772	2.3514	0
0.4267	-1.24159	-13.4694	-20.8902	1.7419	0
0.4273	-2.45906	-35.7397	-14.787	3.57038	0
0.4280	-3.37519	-36.3543	-8.07575	2.65614	0
0.4287	-1.54294	-23.5387	-1.97259	-2.22673	0
0.4293	-1.24159	-19.5633	8.40205	-6.50011	0
0.4300	0.289302	-18.0464	18.4726	-10.4653	0
0.4307	3.33902	-10.1086	25.7994	-13.8244	0
0.4313	0.289302	-4.31544	41.3651	-11.383	0
0.4320	-3.07383	-4.31544	52.3478	-5.88715	0
0.4327	1.80814	-4.31544	41.3651	-6.19536	0
0.4333	3.64038	-2.78542	26.7115	-10.1605	0
0.4340	-0.325464	-1.87002	24.8873	-10.4653	0
0.4347	-0.325464	0.876164	24.8873	-9.24629	0
0.4353	3.02561	4.53775	23.9677	-8.6368	0
0.4360	4.25514	7.59778	21.2239	-9.24629	0
0.4367	6.6901	11.5601	11.1533	-12.9067	0
0.4373	8.83575	16.4379	4.13057	-14.4339	0
0.4380	10.0532	16.4379	0.163147	-9.24629	0
0.4387	10.9694	13.6917	-13.2668	-4.66816	0
0.4393	10.3546	15.5225	-19.0585	-1.31249	0
0.4400	7.91963	19.1841	-6.85215	4.48809	0
0.4407	5.47262	21.3287	-4.41237	9.98045	0
0.4413	5.77398	26.5072	-20.8902	12.7266	0
0.4420	11.2707	30.1688	-34.9282	14.5586	0
0.4427	14.0191	24.9903	-34.3201	14.2538	0
0.4433	9.13711	19.1841	-21.5057	11.1994	0
0.4440	6.6901	20.0995	-13.5708	10.8947	0
0.4447	9.73982	20.4133	-25.4731	11.8124	0
0.4453	8.22099	15.2217	-37.3754	10.5899	0
0.4460	3.02561	10.6447	-29.4405	6.62478	0
0.4467	2.12155	11.8609	-16.3147	2.3514	0
0.4473	2.72426	15.5225	-11.1236	1.43369	0
0.4480	0.590657	15.8363	-6.24406	4.18334	0
0.4487	0.289302	12.4755	1.0827	2.96089	0
0.4493	1.20542	7.89856	9.01755	-0.699532	0
0.4500	0.289302	4.8516	16.9524	0.824201	0
0.4507	-2.77247	3.62235	22.136	2.65614	0
0.4513	-5.8222	2.70696	25.1913	-0.699532	0
0.4520	-4.59266	-0.340004	26.4075	-3.14097	0
0.4527	-1.85635	-2.1708	28.8473	-3.44918	0
0.4533	-1.54294	-1.87002	36.174	-5.27766	0
0.4540	-1.54294	0.575392	36.7821	-5.88715	0
0.4547	-2.45906	2.40618	33.1262	-7.1096	0
0.4553	-7.03967	0.261542	45.0284	-10.1605	0
0.4560	-8.57056	-2.78542	50.2121	-9.24629	0
0.4567	-3.07383	-2.78542	24.8873	-3.75392	0
0.4573	-0.0241085	-12.8548	1.38675	-1.31249	0
0.4580	-2.15771	-39.4012	-0.748991	-0.0900388	0
0.4587	-2.45906	-58.9384	-6.54811	2.3514	0
0.4593	-2.45906	-57.7222	-17.8423	4.48809	0
0.4600	-3.67654	-46.7244	-21.1942	5.40233	0
0.4607	-3.37519	-34.2227	-24.5536	5.40233	0
0.4613	-3.37519	-17.7325	-29.1291	4.18334	0
0.4620	-3.67654	-2.78542	-30.3527	5.40233	0
0.4627	-2.45906	10.9455	-32.4884	8.758	0
0.4633	-1.85635	24.6765	-33.712	9.06621	0
0.4640	-1.54294	27.7365	-32.7925	7.23427	0
0.4647	0.289302	18.8833	-30.9608	7.84376	0
0.4653	-0.94023	14.6071	-25.1616	8.45326	0
0.4660	-3.37519	16.4379	-19.0585	5.40233	0
0.4667	-3.07383	15.5225	-11.7391	1.12895	0
0.4673	-3.98995	13.6917	5.05013	-1.31249	0
0.4680	-7.03967	13.0902	18.4726	-3.44918	0
0.4687	-7.34103	10.9455	13.8971	-6.19536	0
0.4693	-6.12355	9.72935	11.1533	-7.41435	0
0.4700	-6.42491	8.81395	18.4726	-6.50011	0
0.4707	-7.65444	5.45314	23.3596	-8.32859	0
0.4713	-7.95579	2.09233	26.4075	-10.1605	0
0.4720	-6.12355	-0.0392312	32.5107	-8.94154	0
0.4727	-4.29131	-4.00159	36.4781	-8.32859	0
0.4733	-6.12355	-3.40004	36.4781	-9.85578	0
0.4740	-9.17327	2.09233	33.1262	-9.85578	0
0.4747	-9.78804	3.32158	31.5985	-8.94154	0
0.4753	-8.87192	0.876164	31.2945	-7.41435	0
0.4760	-7.03967	0.261542	24.8873	-2.83622	0
0.4767	-5.8222	-0.653854	16.0329	1.7419	0
0.4773	-6.12355	-3.70081	14.5052	1.43369	0
0.4780	-3.07383	-4.00159	6.57036	1.12895	0
0.4787	1.80814	-1.87002	-3.50023	2.96089	0
0.4793	0.289302	-0.954627	4.43462	3.57038	0
0.4800	0.289302	-2.78542	8.098	4.48809	0
0.4807	7.60622	-4.61621	-14.787	4.79283	0
0.4813	12.1868	-3.40004	-34.6241	4.18334	0
0.4820	9.43847	-1.87002	-33.712	5.40233	0
0.4827	8.83575	-4.61621	-32.7925	8.14851	0
0.4833	9.43847	-7.3624	-34.6241	6.31657	0
0.4840	8.52234	-5.53161	-32.4884	2.65614	0
0.4847	8.22099	-2.78542	-32.7925	3.57038	0
0.4853	6.38874	-2.78542	-31.2722	4.48809	0
0.4860	5.47262	-2.1708	-23.6414	1.12895	0
0.4867	8.52234	-2.78542	-15.4025	-1.92198	0
0.4873	7.91963	-6.447	-9.6034	-1.92198	0
0.4880	3.94173	-10.4094	-4.41237	-2.53148	0
0.4887	3.94173	-13.4694	1.99484	-4.05867	0
0.4893	4.85786	-13.7702	13.8971	-4.66816	0
0.4900	2.12155	-11.9394	21.2239	-6.50011	0
0.4907	1.20542	-11.024	24.5758	-9.55104	0
0.4913	-0.94023	-11.024	39.5334	-9.24629	0
0.4920	-4.29131	-8.27779	50.5161	-7.71909	0
0.4927	-4.29131	-6.74777	35.2619	-9.55104	0
0.4933	-3.67654	-10.4094	21.832	-9.55104	0
0.4940	-5.50878	-11.024	26.7115	-5.5824	0
0.4947	-3.07383	-0.340004	26.1034	-4.36342	0
0.4953	-1.24159	12.7763	18.1686	-4.05867	0
0.4960	-5.8222	17.3533	15.1207	-1.00774	0
0.4967	-7.34103	11.5601	9.62565	0.214708	0
0.4973	-2.45906	-2.78542	3.52248	1.43369	0
0.4980	-0.325464	-20.4787	-0.444945	4.48809	0
0.4987	-1.24159	-32.0781	-11.7391	5.40233	0
0.4993	-1.85635	-30.5611	-18.4504	5.40233	0
0.5000	-3.37519	-24.4541	-8.98789	9.06621	0
0.5007	-5.8222	-22.0087	-5.33193	11.5076	0
0.5013	-8.57056	-20.1779	-19.978	9.98045	0
0.5020	-9.17327	-17.4317	-36.4558	9.98045	0
0.5027	-6.42491	-15.3002	-39.5111	10.8947	0
0.5033	-6.42491	-10.1086	-25.4731	11.8124	0
0.5040	-10.0894	-3.70081	-14.1789	12.7266	0
0.5047	-8.25715	-7.66317	-26.3852	10.8947	0
0.5053	-2.45906	-14.6856	-39.5111	5.70707	0
0.5060	-0.62682	-9.19319	-30.9608	1.7419	0
0.5067	-1.85635	1.79156	-19.0585	-1.61724	0
0.5073	-1.24159	5.45314	-12.6513	-4.05867	0
0.5080	2.12155	5.76699	-4.10833	-5.5824	0
0.5087	3.94173	7.59778	1.69079	-9.24629	0
0.5093	2.4229	10.344	5.96226	-11.9925	0
0.5100	2.4229	17.3533	13.8971	-11.6877	0
0.5107	6.6901	25.5918	19.3922	-11.6877	0
0.5113	6.6901	26.8211	22.7441	-13.5197	0
0.5120	1.20542	24.9903	25.1913	-14.4339	0
0.5127	0.590657	21.9303	27.6311	-15.3481	0
0.5133	3.94173	15.2217	33.1262	-13.2115	0
0.5140	4.25514	9.11473	33.4302	-7.41435	0
0.5147	4.5565	5.76699	31.2945	-7.1096	0
0.5153	3.02561	2.40618	40.7496	-10.1605	0
0.5160	-1.54294	-0.0392312	44.1089	-5.27766	0
0.5167	-0.62682	-1.56925	19.6962	3.57038	0
0.5173	3.02561	-4.91698	-2.27664	5.09758	0
0.5180	-1.54294	-3.40004	-5.63597	4.79283	0
0.5187	-10.7042	5.45314	-12.6513	6.62478	0
0.5193	-14.9714	10.0301	-22.1138	6.01182	0
0.5200	-12.8378	8.19933	-24.2495	5.40233	0
0.5207	-8.87192	6.68239	-27.6088	6.31657	0
0.5213	-6.42491	2.09233	-33.712	4.48809	0
0.5220	-4.29131	-4.61621	-36.1518	3.57038	0
0.5227	-1.24159	-4.91698	-37.3754	6.92952	0
0.5233	2.12155	-0.954627	-36.1518	8.14851	0
0.5240	5.17127	3.92312	-35.5437	8.14851	0
0.5247	6.08739	8.19933	-33.408	11.1994	0
0.5253	3.94173	6.36854	-23.6414	10.8947	0
0.5260	5.77398	1.17694	-17.8423	6.62478	0
0.5267	6.38874	3.00773	-14.483	4.79283	0
0.5273	0.289302	5.45314	3.82653	4.79283	0
0.5280	1.20542	2.70696	18.7767	1.43369	0
0.5287	12.1868	1.49079	10.5378	-2.53148	0
0.5293	15.5379	-0.0392312	4.13057	-3.44918	0
0.5300	11.5721	-0.0392312	13.5931	-4.05867	0
0.5307	11.2707	3.62235	20.0003	-6.80485	0
0.5313	9.13711	-3.70081	22.136	-8.02384	0
0.5320	4.25514	-23.8395	25.4954	-5.5824	0
0.5327	2.4229	-32.3919	25.1913	-5.5824	0
0.5333	-0.62682	-24.1403	24.5758	-8.32859	0
0.5340	-3.37519	-11.9394	25.7994	-8.6368	0
0.5347	-1.85635	-0.653854	25.7994	-7.41435	0
0.5353	-1.85635	6.98316	24.8873	-6.50011	0
0.5360	-1.85635	11.2594	18.1686	-4.66816	0
0.5367	1.50678	17.9679	9.3216	-2.83622	0
0.5373	0.892013	23.1595	8.40205	-2.83622	0
0.5380	-1.54294	24.6765	3.82653	-2.83622	0
0.5387	0.289302	26.5072	-9.29935	-0.699532	0
0.5393	-1.54294	26.8211	-7.77171	3.26564	0
0.5400	-5.20743	24.0749	-1.3645	6.31657	0
0.5407	0.289302	22.2441	-17.8423	8.14851	0
0.5413	6.38874	17.0525	-37.6794	10.5899	0
0.5420	5.17127	8.19933	-38.2875	13.6409	0
0.5427	3.02561	5.45314	-37.3754	18.219	0
0.5433	-0.0241085	6.68239	-41.9509	20.0509	0
0.5440	-4.29131	3.92312	-41.0314	17	0
0.5447	-5.20743	0.876164	-35.5437	12.4219	0
0.5453	-5.20743	0.575392	-30.0486	9.98045	0
0.5460	-6.12355	-0.954627	-22.1138	5.40233	0
0.5467	-6.42491	-1.87002	-12.6513	0.824201	0
0.5473	-7.34103	-0.0392312	-5.02046	-0.0900388	0
0.5480	-7.95579	-0.954627	-4.41237	-1.31249	0
0.5487	-6.12355	-2.78542	-0.748991	-4.66816	0
0.5493	-4.29131	-1.2554	14.8093	-6.19536	0
0.5500	-1.85635	0.876164	23.6637	-6.50011	0
0.5507	1.50678	-0.0392312	26.7115	-6.50011	0
0.5513	1.50678	-0.653854	45.0284	-8.94154	0
0.5520	1.20542	1.49079	55.4031	-13.2115	0
0.5527	7.60622	2.09233	36.7821	-13.8244	0
0.5533	11.5721	0.261542	23.6637	-11.9925	0
0.5540	8.22099	0.575392	29.1587	-13.8244	0
0.5547	5.77398	1.17694	30.0709	-15.3481	0
0.5553	3.94173	-0.653854	27.023	-11.6877	0
0.5560	0.289302	-2.78542	23.6637	-8.32859	0
0.5567	-0.325464	-3.70081	12.6735	-6.19536	0
0.5573	2.72426	-4.61621	6.57036	-2.53148	0
0.5580	3.94173	-4.31544	6.26631	0.214708	0
0.5587	3.33902	-2.78542	-2.58068	2.3514	0
0.5593	3.94173	-2.1708	-10.8196	6.31657	0
0.5600	6.6901	-3.08619	-15.4025	9.06621	0
0.5607	8.52234	-3.70081	-21.1942	8.758	0
0.5613	7.91963	-3.40004	-21.8097	7.53902	0
0.5620	7.60622	-5.23083	-20.5861	6.31657	0
0.5627	7.91963	-6.447	-24.8576	8.14851	0
0.5633	3.02561	-3.70081	-19.3699	11.5076	0
0.5640	-1.54294	-1.2554	-11.1236	9.37096	0
0.5647	1.20542	-3.08619	-22.1138	6.31657	0
0.5653	3.02561	-4.31544	-33.0965	7.23427	0
0.5660	0.590657	-3.40004	-24.2495	4.79283	0
0.5667	0.289302	-2.1708	-13.8749	0.214708	0
0.5673	0.289302	0.575392	-10.5155	-0.0900388	0
0.5680	-0.62682	3.00773	-3.19619	-1.61724	0
0.5687	0.289302	3.00773	6.57036	-6.80485	0
0.5693	0.590657	4.8516	13.8971	-9.24629	0
0.5700	-2.15771	6.68239	19.3922	-10.4653	0
0.5707	-5.20743	2.70696	24.8873	-11.6877	0
0.5713	-7.03967	-1.2554	30.3749	-8.94154	0
0.5720	-6.12355	-0.340004	32.2066	-5.88715	0
0.5727	-5.8222	-2.1708	32.8147	-6.50011	0
0.5733	-8.87192	-6.447	37.0936	-6.80485	0
0.5740	-9.78804	-5.53161	37.7017	-6.80485	0
0.5747	-7.34103	-4.61621	34.9579	-7.71909	0
0.5753	-9.78804	-6.447	42.2772	-8.6368	0
0.5760	-12.223	-5.83238	45.6365	-7.1096	0
0.5767	-8.25715	-3.40004	25.7994	-1.92198	0
0.5773	-4.29131	-3.70081	4.13057	1.43369	0
0.5780	-3.37519	-3.70081	-1.3645	-0.0900388	0
0.5787	-1.85635	-2.1708	-4.41237	-1.31249	0
0.5793	-3.37519	-2.48465	-13.5708	1.7419	0
0.5800	-5.50878	-4.31544	-20.5861	4.79283	0
0.5807	-4.29131	-4.00159	-23.9455	6.62478	0
0.5813	-2.77247	-2.48465	-26.6893	6.92952	0
0.5820	-1.24159	-2.78542	-30.9608	5.70707	0
0.5827	0.590657	-2.78542	-34.0161	7.53902	0
0.5833	-0.62682	-1.87002	-32.7925	11.8124	0
0.5840	-0.62682	-2.1708	-33.712	12.7266	0
0.5847	1.50678	-0.0392312	-33.712	10.8947	0
0.5853	-0.62682	3.62235	-26.6893	6.62478	0
0.5860	-3.07383	1.79156	-20.5861	2.04665	0
0.5867	-3.37519	0.261542	-13.5708	-0.394785	0
0.5873	-7.34103	-0.340004	5.65822	-2.83622	0
0.5880	-9.17327	-15.601	19.3922	-6.50011	0
0.5887	-3.37519	-40.9313	12.985	-8.6368	0
0.5893	-1.54294	-52.2168	6.57036	-10.4653	0
0.5900	-4.59266	-46.1229	12.3695	-10.77	0
0.5907	-4.29131	-35.7397	19.6962	-7.71909	0
0.5913	-5.20743	-23.8395	24.8873	-6.80485	0
0.5920	-8.87192	-12.2401	27.327	-8.94154	0
0.5927	-9.17327	-1.56925	29.4628	-10.77	0
0.5933	-7.03967	10.0301	34.6464	-11.9925	0
0.5940	-6.12355	14.6071	34.9579	-11.9925	0
0.5947	-4.90607	10.0301	30.9904	-9.24629	0
0.5953	-0.94023	9.11473	30.3749	-7.71909	0
0.5960	3.02561	13.6917	25.7994	-7.1096	0
0.5967	3.94173	13.6917	16.3369	-3.14097	0
0.5973	3.94173	11.2594	15.1207	1.7419	0
0.5980	6.6901	10.9455	11.1533	5.70707	0
0.5987	7.60622	9.11473	0.467192	9.98045	0
0.5993	4.5565	7.89856	3.82653	12.4219	0
0.6000	5.47262	10.0301	7.48991	12.4219	0
0.6007	10.0532	5.45314	-12.6513	11.8124	0
0.6013	11.2707	-9.49396	-32.7925	12.1171	0
0.6020	11.5721	-20.1779	-35.8477	12.1171	0
0.6027	11.2707	-17.4317	-35.5437	13.0314	0
0.6033	7.60622	-8.89242	-34.6241	13.0314	0
0.6040	5.17127	-2.1708	-33.712	9.98045	0
0.6047	6.6901	3.92312	-34.9282	8.45326	0
0.6053	7.30487	10.0301	-31.8803	9.67571	0
0.6060	4.85786	16.1371	-25.4731	7.23427	0
0.6067	1.20542	23.1595	-20.8902	1.7419	0
0.6073	-0.62682	24.6765	-12.3472	1.43369	0
0.6080	0.892013	17.0525	-5.33193	1.43369	0
0.6087	2.12155	14.6071	0.163147	-4.36342	0
0.6093	-0.325464	21.6295	13.8971	-8.6368	0
0.6100	-1.24159	22.2441	21.2239	-8.32859	0
0.6107	-2.15771	12.7763	21.2239	-10.1605	0
0.6113	-7.65444	3.32158	37.7017	-12.2972	0
0.6120	-12.8378	-5.23083	50.8201	-12.9067	0
0.6127	-10.3907	-13.7702	34.6464	-14.7387	0
0.6133	-4.29131	-17.131	20.0003	-15.0434	0
0.6140	-3.67654	-18.9618	24.5758	-11.9925	0
0.6147	-7.95579	-19.5633	23.6637	-9.24629	0
0.6153	-7.95579	-11.9394	17.5605	-8.32859	0
0.6160	-4.29131	-3.70081	17.2565	-7.1096	0
0.6167	-4.29131	-2.48465	11.7614	-5.27766	0
0.6173	-6.73832	1.79156	2.29888	-2.83622	0
0.6180	-4.59266	6.68239	-4.71642	0.519455	0
0.6187	-3.07383	-3.40004	-11.7391	3.26564	0
0.6193	-5.8222	-18.3471	-17.2342	5.40233	0
0.6200	-4.90607	-22.9241	-23.3374	7.53902	0
0.6207	-0.94023	-20.1779	-27.3048	7.53902	0
0.6213	-0.94023	-10.7232	-25.4731	6.31657	0
0.6220	-0.0241085	2.09233	-28.2169	9.37096	0
0.6227	3.02561	5.45314	-34.6241	13.6409	0
0.6233	-0.0241085	7.28393	-23.9455	11.8124	0
0.6240	-5.20743	21.6295	-13.5708	7.53902	0
0.6247	-7.03967	33.8304	-26.9933	5.09758	0
0.6253	-9.78804	29.2534	-40.4233	4.48809	0
0.6260	-12.223	18.2687	-35.5437	3.87513	0
0.6267	-8.87192	7.28393	-25.4731	2.96089	0
0.6273	-6.73832	-4.91698	-17.5383	1.12895	0
0.6280	-11.3069	-11.9394	-10.8196	-1.00774	0
0.6287	-13.4525	-11.024	-5.33193	-2.22673	0
0.6293	-9.17327	-7.3624	5.65822	-3.75392	0
0.6300	-6.12355	-2.1708	14.8093	-5.5824	0
0.6307	-8.25715	4.53775	14.2012	-6.19536	0
0.6313	-7.65444	6.36854	20.3043	-6.80485	0
0.6320	-3.37519	4.53775	37.3976	-8.94154	0
0.6327	-2.77247	5.76699	45.6365	-8.32859	0
0.6333	-3.07383	8.51318	38.0057	-4.66816	0
0.6340	3.02561	7.89856	25.4954	-4.66816	0
0.6347	6.38874	5.45314	20.6084	-7.41435	0
0.6353	1.50678	2.70696	31.2945	-5.27766	0
0.6360	0.892013	-0.340004	36.4781	-3.14097	0
0.6367	8.52234	-2.78542	16.6409	-5.27766	0
0.6373	14.0191	-3.70081	-5.33193	-3.44918	0
0.6380	15.8513	-4.61621	-8.68385	-0.394785	0
0.6387	18.2863	-4.61621	-10.5155	-2.53148	0
0.6393	16.7674	-3.40004	-19.0585	0.519455	0
0.6400	11.8855	-3.70081	-25.4731	9.67571	0
0.6407	11.5721	-3.70081	-30.0486	12.4219	0
0.6413	17.0688	-0.954627	-32.7925	12.1171	0
0.6420	21.9508	5.45314	-33.408	15.4728	0
0.6427	22.8669	12.1748	-35.2397	14.5586	0
0.6433	21.336	14.3063	-36.4558	11.8124	0
0.6440	19.8172	11.8609	-35.5437	11.8124	0
0.6447	15.2366	8.19933	-32.1844	9.98045	0
0.6453	10.0532	3.62235	-26.3852	7.53902	0
0.6460	10.6559	0.876164	-22.7219	9.98045	0
0.6467	11.8855	0.876164	-15.0911	10.8947	0
0.6473	5.47262	2.09233	5.65822	7.84376	0
0.6480	0.892013	1.49079	20.3043	4.79283	0
0.6487	4.85786	-1.87002	11.4573	0.824201	0
0.6493	5.77398	-2.78542	3.52248	-4.97291	0
0.6500	2.12155	-0.0392312	11.4573	-8.32859	0
0.6507	0.590657	0.876164	21.2239	-9.24629	0
0.6513	0.892013	-0.0392312	26.1034	-11.0782	0
0.6520	0.289302	2.70696	28.8473	-11.6877	0
0.6527	-0.94023	5.45314	29.4628	-11.383	0
0.6533	-2.77247	3.32158	29.4628	-12.2972	0
0.6540	-1.54294	1.79156	27.023	-12.9067	0
0.6547	2.4229	2.70696	25.4954	-12.602	0
0.6553	-0.62682	-0.0392312	28.2392	-10.4653	0
0.6560	-5.8222	-2.78542	22.136	-5.88715	0
0.6567	-3.07383	-1.87002	9.01755	-3.75392	0
0.6573	-0.62682	-0.653854	8.70609	-7.1096	0
0.6580	-3.67654	-2.1708	9.3216	-6.50011	0
0.6587	-5.20743	-5.53161	0.163147	-0.394785	0
0.6593	-7.34103	-7.06162	2.29888	3.57038	0
0.6600	-11.9216	-5.83238	6.57036	5.09758	0
0.6607	-9.78804	-5.53161	-14.483	6.62478	0
0.6613	-4.29131	-6.447	-36.4558	4.79283	0
0.6620	-6.12355	-5.53161	-36.1518	2.96089	0
0.6627	-9.17327	-4.61621	-33.712	5.70707	0
0.6633	-7.65444	-3.70081	-35.5437	6.01182	0
0.6640	-5.20743	-3.70081	-33.0965	2.96089	0
0.6647	-5.50878	-3.70081	-30.3527	3.26564	0
0.6653	-7.03967	-1.56925	-28.521	2.96089	0
0.6660	-4.90607	1.79156	-23.3374	-0.0900388	0
0.6667	1.20542	2.70696	-16.0106	-0.0900388	0
0.6673	3.94173	2.09233	-9.6034	1.43369	0
0.6680	3.02561	-1.56925	-4.71642	0.824201	0
0.6687	3.02561	-5.53161	4.13057	1.7419	0
0.6693	1.20542	-2.78542	18.7767	1.12895	0
0.6700	1.20542	1.17694	23.9677	-2.83622	0
0.6707	3.02561	-0.340004	25.7994	-3.44918	0
0.6713	-1.54294	-0.0392312	45.0284	-1.92198	0
0.6720	-6.12355	1.49079	57.5388	-5.27766	0
0.6727	-0.0241085	-2.1708	41.061	-8.94154	0
0.6733	3.94173	-3.70081	28.2392	-8.94154	0
0.6740	-0.62682	-1.87002	31.5985	-7.41435	0
0.6747	-1.54294	-3.40004	30.0709	-5.5824	0
0.6753	3.33902	-5.53161	25.7994	-4.36342	0
0.6760	4.85786	-7.06162	24.8873	-5.27766	0
0.6767	5.17127	-9.19319	15.7288	-3.14097	0
0.6773	3.64038	-7.3624	5.65822	0.824201	0
0.6780	-0.94023	-3.70081	1.0827	2.3514	0
0.6787	-1.54294	-2.78542	-5.94002	3.87513	0
0.6793	1.20542	-3.08619	-12.3472	6.92952	0
0.6800	1.20542	-4.61621	-18.4504	6.62478	0
0.6807	-1.24159	-4.00159	-27.3048	7.53902	0
0.6813	-3.07383	-1.87002	-28.825	12.4219	0
0.6820	-3.98995	-13.1555	-28.2169	12.4219	0
0.6827	-6.42491	-39.4012	-31.8803	9.98045	0
0.6833	-10.7042	-51.3014	-23.3374	10.8947	0
0.6840	-10.0894	-43.0628	-12.3472	9.98045	0
0.6847	-5.20743	-30.8619	-23.6414	4.48809	0
0.6853	-2.15771	-17.4317	-37.3754	3.57038	0
0.6860	-0.62682	-0.0392312	-32.1844	4.79283	0
0.6867	0.892013	14.3063	-22.7219	3.26564	0
0.6873	-0.62682	20.7141	-16.3147	1.43369	0
0.6880	-1.54294	21.9303	-7.46766	0.824201	0
0.6887	-1.54294	16.4379	1.38675	-1.31249	0
0.6893	-3.67654	6.06777	9.3216	-1.92198	0
0.6900	-4.59266	-2.1708	15.7288	-1.00774	0
0.6907	-4.59266	-4.00159	20.0003	-1.92198	0
0.6913	-7.95579	-0.653854	26.4075	-2.53148	0
0.6920	-8.25715	5.15237	30.3749	-4.36342	0
0.6927	-6.12355	10.344	30.3749	-11.0782	0
0.6933	-9.48668	13.3909	33.4302	-15.6529	0
0.6940	-10.3907	15.5225	33.7343	-12.9067	0
0.6947	-5.20743	19.1841	32.8147	-12.602	0
0.6953	-7.34103	22.2441	41.9732	-13.8244	0
0.6960	-11.6203	18.8833	42.2772	-8.02384	0
0.6967	-6.73832	12.7763	17.2565	-1.92198	0
0.6973	-2.15771	11.8609	-4.41237	-0.0900388	0
0.6980	-4.29131	13.6917	-7.1562	4.48809	0
0.6987	-3.07383	7.28393	-10.5155	9.06621	0
0.6993	1.50678	-8.27779	-18.7544	7.23427	0
0.7000	1.20542	-19.2625	-24.5536	7.53902	0
0.7007	-0.94023	-17.4317	-27.3048	9.06621	0
0.7013	-1.54294	-9.19319	-28.2169	7.23427	0
0.7020	-1.24159	-1.2554	-31.8803	8.14851	0
0.7027	0.892013	6.36854	-37.0639	10.2852	0
0.7033	3.33902	11.2594	-33.712	6.92952	0
0.7040	3.64038	10.6447	-30.6567	5.70707	0
0.7047	3.94173	6.36854	-31.5763	8.14851	0
0.7053	4.85786	4.8516	-24.8576	5.40233	0
0.7060	4.85786	4.53775	-17.2342	1.43369	0
0.7067	0.590657	-3.70081	-12.3472	1.12895	0
0.7073	-8.57056	-20.1779	4.73867	-1.00774	0
0.7080	-14.3686	-31.1627	17.8645	-4.66816	0
0.7087	-10.7042	-28.7303	10.2337	-6.19536	0
0.7093	-6.73832	-19.5633	5.96226	-8.6368	0
0.7100	-9.17327	-10.4094	14.8093	-13.5197	0
0.7107	-10.3907	-1.2554	20.3043	-18.4025	0
0.7113	-7.65444	6.36854	26.7115	-21.7582	0
0.7120	-7.03967	9.42858	33.4302	-20.5358	0
0.7127	-7.65444	8.51318	33.1262	-13.5197	0
0.7133	-6.12355	4.8516	34.9579	-5.5824	0
0.7140	-7.03967	2.70696	38.9253	-2.83622	0
0.7147	-10.3907	5.45314	36.174	-5.5824	0
0.7153	-10.7042	10.344	34.0383	-7.71909	0
0.7160	-7.03967	11.8609	28.8473	-4.66816	0
0.7167	-5.8222	9.11473	17.8645	-0.0900388	0
0.7173	-8.87192	8.51318	16.9524	0.214708	0
0.7180	-8.57056	9.72935	14.8093	-0.0900388	0
0.7187	-5.8222	9.11473	1.38675	3.57038	0
0.7193	-6.12355	8.19933	1.38675	8.14851	0
0.7200	-4.59266	9.11473	6.88182	10.5899	0
0.7207	2.12155	11.8609	-12.9553	10.8947	0
0.7213	4.85786	14.6071	-34.0161	9.37096	0
0.7220	2.4229	12.7763	-33.712	8.14851	0
0.7227	2.4229	5.45314	-33.712	10.8947	0
0.7233	2.12155	-1.56925	-37.3754	12.7266	0
0.7240	2.12155	-3.70081	-35.8477	12.1171	0
0.7247	4.85786	-4.61621	-35.2397	11.8124	0
0.7253	5.47262	-4.31544	-32.4884	11.1994	0
0.7260	2.72426	-1.87002	-25.7772	8.14851	0
0.7267	3.33902	-3.08619	-21.1942	6.01182	0
0.7273	5.77398	-6.447	-14.483	5.40233	0
0.7280	6.6901	-7.3624	-6.24406	2.3514	0
0.7287	6.08739	-6.74777	0.163147	-3.14097	0
0.7293	4.25514	-7.66317	10.8492	-4.97291	0
0.7300	3.94173	-8.57857	20.3043	-5.27766	0
0.7307	6.08739	-7.3624	25.4954	-8.02384	0
0.7313	3.64038	-3.70081	38.9253	-10.1605	0
0.7320	-4.29131	-1.87002	49.2999	-8.6368	0
0.7327	-8.25715	-3.70081	37.0936	-8.6368	0
0.7333	-4.59266	-3.40004	24.2718	-10.77	0
0.7340	1.20542	-1.87002	24.5758	-10.1605	0
0.7347	3.94173	-0.954627	24.5758	-7.41435	0
0.7353	2.72426	4.23697	22.4401	-4.66816	0
0.7360	3.64038	12.1748	19.6962	-2.83622	0
0.7367	7.60622	15.5225	11.4573	-2.83622	0
0.7373	9.13711	13.6917	5.65822	-2.83622	0
0.7380	9.13711	10.0301	2.91439	-1.92198	0
0.7387	12.1868	7.28393	-4.41237	-1.00774	0
0.7393	14.9352	7.59778	-11.7391	0.824201	0
0.7400	14.3204	7.89856	-18.1463	5.40233	0
0.7407	13.4043	6.06777	-26.3852	8.758	0
0.7413	14.0191	3.00773	-28.2169	9.06621	0
0.7420	16.1527	1.49079	-28.825	9.67571	0
0.7427	17.9849	0.575392	-30.9608	11.1994	0
0.7433	16.7674	-0.954627	-21.1942	10.8947	0
0.7440	14.9352	2.09233	-13.5708	9.67571	0
0.7447	16.7674	13.0902	-26.9933	8.45326	0
0.7453	19.8172	20.4133	-37.3754	6.01182	0
0.7460	20.4319	17.9679	-30.6567	3.87513	0
0.7467	18.5997	13.0902	-23.6414	3.57038	0
0.7473	15.5379	2.70696	-18.4504	2.3514	0
0.7480	13.7177	-17.4317	-9.90744	0.214708	0
0.7487	14.0191	-28.4165	-2.58068	0.519455	0
0.7493	12.4882	-22.6234	4.73867	1.7419	0
0.7500	8.83575	-17.131	10.5378	1.12895	0
0.7507	7.91963	-17.131	15.7288	-0.394785	0
0.7513	9.13711	-15.3002	24.8873	-2.83622	0
0.7520	8.22099	-11.6386	28.5432	-5.5824	0
0.7527	5.47262	-6.74777	27.023	-6.50011	0
0.7533	3.02561	-2.78542	32.8147	-7.1096	0
0.7540	3.33902	-1.87002	33.1262	-9.85578	0
0.7547	3.94173	0.261542	27.6311	-11.6877	0
0.7553	-1.54294	3.00773	37.7017	-10.1605	0
0.7560	-7.95579	2.09233	43.8048	-7.41435	0
0.7567	-5.20743	2.09233	21.2239	-4.66816	0
0.7573	-0.325464	4.8516	0.163147	-2.53148	0
0.7580	-1.85635	3.62235	-3.19619	-3.14097	0
0.7587	-3.98995	0.575392	-11.7391	-2.83622	0
0.7593	-3.37519	-0.653854	-21.5057	0.824201	0
0.7600	-4.29131	-2.78542	-23.3374	2.96089	0
0.7607	-4.29131	-4.00159	-26.9933	2.3514	0
0.7613	-2.77247	-1.87002	-31.2722	1.7419	0
0.7620	-2.45906	-0.0392312	-34.6241	2.65614	0
0.7627	-3.07383	0.261542	-38.2875	3.57038	0
0.7633	-1.85635	0.876164	-36.1518	3.87513	0
0.7640	-0.62682	3.00773	-34.9282	6.01182	0
0.7647	-1.54294	4.53775	-36.7599	9.98045	0
0.7653	-4.29131	0.575392	-28.2169	11.5076	0
0.7660	-3.37519	-4.61621	-18.4504	10.2852	0
0.7667	-1.54294	-4.31544	-14.483	7.53902	0
0.7673	-4.90607	-2.78542	2.29888	3.26564	0
0.7680	-7.95579	-5.53161	16.6409	0.824201	0
0.7687	-5.20743	-5.53161	7.48991	0.519455	0
0.7693	-3.07383	-3.08619	1.99484	-2.83622	0
0.7700	-3.67654	-3.70081	12.3695	-5.5824	0
0.7707	-2.15771	-3.08619	17.5605	-4.36342	0
0.7713	-2.45906	-2.1708	20.3043	-5.5824	0
0.7720	-7.03967	-4.91698	26.7115	-8.94154	0
0.7727	-9.48668	-5.53161	28.5432	-9.24629	0
0.7733	-7.95579	-2.78542	30.0709	-9.85578	0
0.7740	-6.12355	-3.70081	32.5107	-10.77	0
0.7747	-4.59266	-4.31544	30.9904	-7.41435	0
0.7753	-5.8222	-2.78542	30.0709	-4.97291	0
0.7760	-7.34103	-3.70081	24.5758	-4.66816	0
0.7767	-6.12355	-4.61621	13.8971	-1.92198	0
0.7773	-6.12355	-2.78542	13.289	-0.0900388	0
0.7780	-7.65444	-0.653854	11.4573	-0.0900388	0
0.7787	-4.90607	-0.653854	-0.140899	2.04665	0
0.7793	-4.29131	-3.08619	0.467192	2.96089	0
0.7800	-8.87192	-4.00159	3.21844	-0.0900388	0
0.7807	-9.78804	-2.1708	-17.2342	2.04665	0
0.7813	-7.03967	-3.40004	-35.5437	7.84376	0
0.7820	-9.17327	-7.3624	-34.3201	8.14851	0
0.7827	-11.0055	-6.447	-34.0161	6.62478	0
0.7833	-9.78804	-4.31544	-36.4558	8.14851	0
0.7840	-10.0894	-3.70081	-34.6241	9.06621	0
0.7847	-9.78804	2.70696	-35.5437	6.31657	0
0.7853	-4.90607	11.8609	-35.2397	3.57038	0
0.7860	-1.85635	12.4755	-29.4405	0.519455	0
0.7867	-3.98995	3.62235	-24.8576	-2.53148	0
0.7873	-4.29131	-11.3248	-18.1463	-5.27766	0
0.7880	-1.24159	-26.5857	-10.5155	-8.02384	0
0.7887	-0.62682	-29.6457	-3.80428	-9.24629	0
0.7893	-4.29131	-22.6234	9.3216	-10.1605	0
0.7900	-3.07383	-19.2625	19.6962	-13.5197	0
0.7907	1.80814	-13.4694	23.0556	-15.6529	0
0.7913	-0.0241085	1.17694	37.7017	-14.7387	0
0.7920	-2.77247	1.49079	51.7397	-15.6529	0
0.7927	1.20542	-25.3695	38.6138	-17.7896	0
0.7933	4.85786	-52.2168	21.832	-14.7387	0
0.7940	4.5565	-55.5776	23.0556	-11.6877	0
0.7947	4.25514	-41.232	25.1913	-10.77	0
0.7953	2.72426	-24.7549	23.0556	-7.41435	0
0.7960	0.590657	-8.57857	22.4401	-4.66816	0
0.7967	3.02561	11.2594	16.6409	-2.83622	0
0.7973	3.33902	32.3135	9.01755	2.65614	0
0.7980	0.892013	44.5144	3.52248	7.23427	0
0.7987	1.20542	49.0914	-5.33193	5.09758	0
0.7993	2.72426	51.236	-12.0432	4.48809	0
0.8000	3.94173	40.552	-15.7066	9.67571	0
0.8007	6.6901	20.0995	-22.7219	11.8124	0
0.8013	7.60622	10.9455	-26.3852	11.8124	0
0.8020	8.22099	14.0056	-25.7772	13.9491	0
0.8027	10.0532	14.0056	-26.3852	13.9491	0
0.8033	5.77398	10.0301	-19.978	13.3361	0
0.8040	-0.62682	7.89856	-12.0432	15.1681	0
0.8047	3.64038	6.98316	-22.4178	14.5586	0
0.8053	8.52234	10.0301	-34.0161	9.98045	0
0.8060	1.20542	11.5601	-28.521	6.31657	0
0.8067	-7.03967	6.36854	-20.2821	5.40233	0
0.8073	-7.03967	2.70696	-16.6187	4.48809	0
0.8080	-6.12355	5.45314	-8.3798	4.48809	0
0.8087	-7.03967	10.9455	-0.140899	2.65614	0
0.8093	-6.42491	15.2217	4.73867	-1.00774	0
0.8100	-5.20743	15.5225	12.985	-3.44918	0
0.8107	-4.59266	10.6447	22.4401	-4.36342	0
0.8113	-4.59266	4.53775	27.6311	-6.19536	0
0.8120	-4.59266	1.49079	28.5432	-8.02384	0
0.8127	-3.07383	-0.0392312	30.3749	-9.24629	0
0.8133	-1.54294	0.876164	34.0383	-9.24629	0
0.8140	-0.94023	1.17694	32.2066	-8.94154	0
0.8147	-1.54294	-3.08619	29.4628	-9.24629	0
0.8153	-3.37519	-7.66317	38.6138	-8.94154	0
0.8160	-2.45906	-7.06162	43.1968	-6.80485	0
0.8167	3.94173	-5.83238	24.5758	-6.50011	0
0.8173	7.00351	-7.3624	4.43462	-8.02384	0
0.8180	3.33902	-6.447	-0.140899	-6.19536	0
0.8187	1.20542	-3.70081	-2.58068	-1.61724	0
0.8193	-0.62682	-2.78542	-9.90744	0.519455	0
0.8200	-4.29131	-2.48465	-16.6187	2.3514	0
0.8207	-5.8222	-1.2554	-19.978	6.31657	0
0.8213	-5.8222	-1.87002	-21.8097	7.53902	0
0.8220	-6.12355	-1.87002	-28.2169	6.62478	0
0.8227	-5.20743	0.876164	-34.6241	7.53902	0
0.8233	-4.29131	-0.340004	-30.0486	8.45326	0
0.8240	-3.37519	-5.53161	-27.3048	7.23427	0
0.8247	-0.94023	-5.23083	-30.9608	6.31657	0
0.8253	-1.85635	-0.340004	-24.2495	6.01182	0
0.8260	-3.37519	1.79156	-15.4025	4.79283	0
0.8267	-2.45906	0.575392	-12.6513	2.96089	0
0.8273	-5.20743	0.575392	2.91439	-0.0900388	0
0.8280	-8.25715	2.70696	21.5279	-1.92198	0
0.8287	-5.50878	4.8516	13.8971	-2.53148	0
0.8293	-1.85635	8.19933	1.69079	-5.27766	0
0.8300	-0.62682	13.3909	9.62565	-6.50011	0
0.8307	2.4229	15.5225	19.6962	-3.44918	0
0.8313	5.47262	12.7763	23.9677	-1.61724	0
0.8320	4.85786	12.1748	31.5985	-2.83622	0
0.8327	1.80814	14.3063	37.0936	-2.83622	0
0.8333	-4.90607	14.6071	36.7821	-3.75392	0
0.8340	-10.7042	11.8609	33.4302	-7.41435	0
0.8347	-10.7042	9.42858	30.3749	-7.41435	0
0.8353	-7.34103	6.36854	29.4628	-4.36342	0
0.8360	-4.90607	1.49079	26.1034	0.214708	0
0.8367	-2.45906	-0.0392312	17.2565	4.48809	0
0.8373	-0.62682	1.17694	13.289	6.31657	0
0.8380	1.80814	-0.653854	9.3216	4.48809	0
0.8387	3.02561	-2.78542	0.771238	2.65614	0
0.8393	-0.62682	0.575392	3.21844	1.7419	0
0.8400	-3.37519	4.23697	6.57036	2.96089	0
0.8407	1.50678	3.92312	-13.5708	5.40233	0
0.8413	7.60622	3.62235	-34.6241	6.62478	0
0.8420	8.83575	2.70696	-33.712	6.31657	0
0.8427	9.43847	-1.87002	-33.0965	6.01182	0
0.8433	10.9694	-4.91698	-37.6794	5.70707	0
0.8440	12.1868	-4.31544	-33.712	6.01182	0
0.8447	12.8016	-5.23083	-30.3527	5.70707	0
0.8453	12.8016	-6.447	-31.2722	4.18334	0
0.8460	13.103	-1.87002	-25.7772	2.96089	0
0.8467	12.8016	3.62235	-17.8423	1.43369	0
0.8473	9.43847	3.00773	-13.2668	-1.00774	0
0.8480	7.60622	-3.08619	-8.3798	-2.53148	0
0.8487	9.43847	-7.97702	1.38675	-2.83622	0
0.8493	7.60622	-8.57857	14.2012	-4.36342	0
0.8500	2.4229	-7.3624	20.0003	-5.5824	0
0.8507	-0.62682	-7.3624	23.6637	-8.32859	0
0.8513	-2.45906	-6.447	41.9732	-12.2972	0
0.8520	-4.29131	-3.08619	54.4835	-13.8244	0
0.8527	-2.77247	-4.31544	38.9253	-12.9067	0
0.8533	0.590657	-9.19319	24.8873	-12.2972	0
0.8540	1.20542	-9.19319	28.2392	-10.1605	0
0.8547	-0.0241085	-10.1086	26.7115	-6.80485	0
0.8553	-1.54294	-13.7702	22.7441	-6.50011	0
0.8560	-3.37519	-5.53161	23.0556	-8.02384	0
0.8567	-4.59266	9.72935	15.7288	-7.41435	0
0.8573	-3.37519	11.8609	8.40205	-3.75392	0
0.8580	-2.15771	4.53775	7.48991	0.824201	0
0.8587	-3.37519	-3.70081	-0.444945	4.48809	0
0.8593	-4.29131	-18.0464	-9.90744	6.31657	0
0.8600	-1.85635	-31.1627	-15.4025	7.53902	0
0.8607	1.20542	-32.3919	-21.5057	8.14851	0
0.8613	2.12155	-25.9711	-21.8097	7.84376	0
0.8620	4.5565	-18.3471	-21.8097	6.31657	0
0.8627	6.6901	-8.27779	-27.3048	3.57038	0
0.8633	1.20542	-0.340004	-19.674	2.3514	0
0.8640	-5.20743	2.70696	-8.68385	2.65614	0
0.8647	-2.45906	5.15237	-23.6414	1.12895	0
0.8653	2.12155	8.19933	-42.559	0.824201	0
0.8660	0.590657	10.0301	-37.0639	2.65614	0
0.8667	-2.77247	8.81395	-24.8576	0.214708	0
0.8673	-3.98995	4.53775	-17.8423	-3.75392	0
0.8680	-2.45906	2.70696	-12.3472	-4.36342	0
0.8687	-3.37519	6.68239	-7.1562	-4.66816	0
0.8693	-8.87192	7.28393	1.69079	-6.50011	0
0.8700	-9.48668	1.49079	10.5378	-6.19536	0
0.8707	-4.29131	-2.78542	13.8971	-6.80485	0
0.8713	-3.98995	-1.87002	18.4726	-9.24629	0
0.8720	-6.12355	-1.2554	22.136	-9.24629	0
0.8727	-5.8222	-2.78542	23.3596	-8.6368	0
0.8733	-7.65444	-2.78542	30.0709	-8.32859	0
0.8740	-7.95579	-1.87002	31.2945	-7.41435	0
0.8747	-4.59266	-2.78542	27.6311	-6.50011	0
0.8753	-7.95579	-3.40004	40.1415	-6.50011	0
0.8760	-11.6203	-4.61621	48.9959	-4.66816	0
0.8767	-2.45906	-7.3624	28.5432	-1.92198	0
0.8773	6.6901	-6.447	5.65822	-0.699532	0
0.8780	6.38874	-4.00159	0.771238	1.7419	0
0.8787	7.00351	-4.00159	-4.41237	5.70707	0
0.8793	10.3546	-0.0392312	-11.7391	9.67571	0
0.8800	11.5721	10.0301	-16.3147	10.5899	0
0.8807	10.9694	15.5225	-23.9455	9.06621	0
0.8813	8.52234	11.8609	-28.825	9.37096	0
0.8820	6.6901	0.876164	-29.1291	12.7266	0
0.8827	6.6901	-11.3248	-31.8803	15.1681	0
0.8833	5.47262	-19.5633	-33.712	14.5586	0
0.8840	2.4229	-26.5857	-33.712	13.6409	0
0.8847	3.33902	-32.0781	-34.0161	12.1171	0
0.8853	5.77398	-27.5011	-26.3852	9.06621	0
0.8860	5.47262	-14.3848	-17.5383	4.79283	0
0.8867	4.25514	-5.83238	-12.3472	1.7419	0
0.8873	2.12155	-2.78542	2.91439	0.824201	0
0.8880	-1.54294	0.261542	15.4248	0.824201	0
0.8887	-3.37519	2.70696	5.05013	-1.00774	0
0.8893	-4.29131	5.76699	-2.58068	-4.66816	0
0.8900	-7.03967	7.59778	10.2337	-8.32859	0
0.8907	-9.17327	5.45314	19.0881	-7.41435	0
0.8913	-8.87192	6.68239	19.0881	-6.19536	0
0.8920	-8.87192	9.42858	23.0556	-8.32859	0
0.8927	-11.6203	1.17694	27.023	-9.24629	0
0.8933	-11.9216	-14.9863	27.327	-8.32859	0
0.8940	-9.48668	-23.2249	27.023	-9.24629	0
0.8947	-8.25715	-18.6479	28.2392	-8.32859	0
0.8953	-9.78804	-10.1086	28.2392	-4.97291	0
0.8960	-10.3907	-6.447	20.9198	-2.83622	0
0.8967	-9.17327	-4.61621	11.7614	0.824201	0
0.8973	-7.65444	5.76699	10.2337	4.48809	0
0.8980	-5.20743	17.6671	4.43462	3.87513	0
0.8987	-2.45906	18.8833	-5.02046	3.87513	0
0.8993	-3.07383	16.4379	1.99484	7.84376	0
0.9000	-4.90607	17.9679	6.88182	9.98045	0
0.9007	-0.94023	16.7517	-13.5708	10.8947	0
0.9013	5.77398	11.2594	-33.408	13.0314	0
0.9020	8.52234	7.89856	-35.2397	11.8124	0
0.9027	8.52234	8.19933	-35.8477	9.98045	0
0.9033	7.60622	7.89856	-37.6794	11.8124	0
0.9040	5.17127	5.76699	-36.4558	13.6409	0
0.9047	3.64038	7.59778	-34.9282	12.4219	0
0.9053	2.12155	8.19933	-29.1291	10.5899	0
0.9060	-0.325464	-6.74777	-24.2495	8.14851	0
0.9067	-1.24159	-32.3919	-21.8097	5.40233	0
0.9073	0.892013	-50.386	-12.9553	0.824201	0
0.9080	3.64038	-59.553	-6.54811	-6.19536	0
0.9087	4.85786	-60.1546	-4.71642	-10.1605	0
0.9093	3.02561	-46.1229	10.8492	-8.32859	0
0.9100	1.20542	-24.4541	24.5758	-8.6368	0
0.9107	-0.62682	-2.78542	23.0556	-13.8244	0
0.9113	-5.20743	20.0995	35.2619	-13.8244	0
0.9120	-8.87192	37.8058	53.5714	-11.0782	0
0.9127	-5.20743	42.082	40.4455	-10.4653	0
0.9133	0.289302	39.022	21.832	-8.94154	0
0.9140	0.590657	35.9751	25.7994	-7.41435	0
0.9147	-1.85635	32.3135	29.7668	-8.32859	0
0.9153	-5.8222	26.5072	23.9677	-7.71909	0
0.9160	-8.57056	22.2441	20.9198	-6.80485	0
0.9167	-5.20743	21.0149	17.5605	-8.32859	0
0.9173	-0.325464	21.3287	11.4573	-5.5824	0
0.9180	-0.62682	20.0995	3.82653	-1.00774	0
0.9187	-0.94023	17.3533	-6.24406	-2.83622	0
0.9193	0.289302	15.2217	-12.0432	-2.83622	0
0.9200	1.20542	12.4755	-15.4025	1.7419	0
0.9207	2.12155	7.89856	-21.5057	3.57038	0
0.9213	4.25514	5.45314	-23.9455	4.79283	0
0.9220	5.77398	4.23697	-25.4731	8.14851	0
0.9227	5.17127	1.79156	-27.6088	8.14851	0
0.9233	0.289302	1.79156	-17.2342	8.14851	0
0.9240	-2.77247	4.8516	-8.68385	10.2852	0
0.9247	1.20542	4.53775	-24.8576	9.06621	0
0.9253	3.94173	-0.0392312	-40.4233	5.70707	0
0.9260	0.892013	-2.48465	-34.6241	5.09758	0
0.9267	-0.62682	-2.78542	-24.5536	3.57038	0
0.9273	-1.24159	-1.2554	-17.2342	1.43369	0
0.9280	-4.90607	2.40618	-10.8196	1.12895	0
0.9287	-3.67654	2.70696	-6.54811	1.7419	0
0.9293	0.892013	-2.1708	1.99484	2.04665	0
0.9300	-1.24159	-3.70081	12.0654	0.824201	0
0.9307	-4.29131	-0.653854	16.6409	-2.83622	0
0.9313	-0.325464	-2.1708	23.0556	-3.75392	0
0.9320	1.20542	-6.447	29.1587	-3.14097	0
0.9327	-6.12355	-9.19319	29.4628	-5.88715	0
0.9333	-13.7539	-11.024	35.5659	-9.24629	0
0.9340	-14.0552	-8.57857	39.5334	-10.4653	0
0.9347	-10.3907	-2.78542	34.6464	-11.9925	0
0.9353	-9.78804	-2.1708	42.8853	-10.4653	0
0.9360	-10.0894	-5.53161	50.8201	-6.50011	0
0.9367	-6.12355	-7.3624	29.7668	-5.5824	0
0.9373	0.892013	-10.7232	7.48991	-4.66816	0
0.9380	5.17127	-11.9394	5.96226	-1.92198	0
0.9387	5.77398	-6.447	-0.748991	-1.00774	0
0.9393	3.94173	-1.87002	-13.5708	-1.61724	0
0.9400	2.12155	-3.70081	-17.2342	-0.0900388	0
0.9407	3.64038	-3.08619	-21.5057	0.824201	0
0.9413	5.17127	0.261542	-28.2169	2.3514	0
0.9420	5.17127	1.79156	-31.5763	7.53902	0
0.9427	7.60622	2.70696	-33.0965	11.8124	0
0.9433	10.9694	4.8516	-34.6241	9.98045	0
0.9440	11.8855	6.98316	-37.0639	6.31657	0
0.9447	11.5721	6.36854	-36.7599	2.96089	0
0.9453	10.3546	4.53775	-27.3048	-0.699532	0
0.9460	7.30487	4.23697	-19.3699	-2.83622	0
0.9467	7.00351	5.45314	-16.3147	-3.75392	0
0.9473	6.08739	5.76699	-0.140899	-4.36342	0
0.9480	0.289302	6.36854	14.8093	-5.5824	0
0.9487	-1.85635	6.98316	6.57036	-7.71909	0
0.9493	1.20542	4.53775	-0.748991	-11.0782	0
0.9500	0.590657	3.32158	9.01755	-11.9925	0
0.9507	-1.24159	4.8516	17.8645	-11.383	0
0.9513	2.12155	6.98316	22.4401	-10.4653	0
0.9520	3.02561	7.28393	26.1034	-9.24629	0
0.9527	-0.325464	4.53775	26.7115	-7.41435	0
0.9533	1.80814	-0.954627	29.1587	-5.5824	0
0.9540	6.38874	-3.70081	31.2945	-3.14097	0
0.9547	5.47262	-4.00159	28.8473	-0.699532	0
0.9553	3.64038	-6.74777	26.7115	2.65614	0
0.9560	3.94173	-7.3624	22.136	5.40233	0
0.9567	1.20542	-0.954627	13.8971	4.48809	0
0.9573	-0.325464	1.49079	10.8492	3.57038	0
0.9580	2.4229	-3.08619	3.52248	5.40233	0
0.9587	1.50678	-4.61621	-6.54811	9.67571	0
0.9593	-4.29131	-2.48465	-2.58068	12.4219	0
0.9600	-5.20743	1.79156	-2.27664	13.3361	0
0.9607	-1.24159	1.79156	-23.6414	15.4728	0
0.9613	0.590657	1.79156	-39.1997	16.3905	0
0.9620	1.20542	1.79156	-38.8956	11.8124	0
0.9627	0.289302	1.79156	-40.7273	7.23427	0
0.9633	-4.29131	1.79156	-42.559	8.758	0
0.9640	-7.95579	1.79156	-41.0314	10.5899	0
0.9647	-8.87192	1.79156	-42.863	8.45326	0
0.9653	-9.48668	1.79156	-40.1192	6.62478	0
0.9660	-9.78804	1.79156	-30.0486	6.31657	0
0.9667	-8.87192	1.79156	-22.1138	3.26564	0
0.9673	-7.65444	1.79156	-14.787	0.824201	0
0.9680	-4.29131	1.79156	-8.98789	0.824201	0
0.9687	-1.85635	1.79156	-2.58068	-2.22673	0
0.9693	-3.07383	1.79156	10.2337	-7.1096	0
0.9700	-3.98995	1.79156	17.5605	-8.02384	0
0.9707	-4.90607	1.79156	20.3043	-6.50011	0
0.9713	-7.95579	1.79156	37.7017	-7.1096	0
0.9720	-7.34103	-2.48465	52.6518	-8.02384	0
0.9727	-3.37519	-5.23083	40.4455	-8.02384	0
0.9733	-2.15771	-5.83238	27.023	-8.6368	0
0.9740	-3.67654	-6.14623	29.1587	-9.85578	0
0.9747	-3.07383	-7.06162	28.8473	-10.77	0
0.9753	0.289302	-6.74777	24.8873	-10.77	0
0.9760	3.02561	-5.23083	23.9677	-9.24629	0
0.9767	3.94173	-4.91698	18.7767	-8.32859	0
0.9773	4.85786	-5.83238	12.6735	-8.32859	0
0.9780	6.6901	-6.447	6.88182	-6.50011	0
0.9787	5.77398	-6.447	-2.27664	-4.97291	0
0.9793	3.94173	-5.53161	-8.68385	-4.36342	0
0.9800	5.77398	-4.91698	-14.483	-0.0900388	0
0.9807	6.08739	-2.78542	-22.4178	2.96089	0
0.9813	3.64038	-2.78542	-23.6414	0.824201	0
0.9820	5.47262	-9.80781	-24.5536	3.57038	0
0.9827	7.30487	-19.5633	-30.6567	11.5076	0
0.9833	1.20542	-25.3695	-22.7219	13.0314	0
0.9840	-3.37519	-26.5857	-10.8196	10.8947	0
0.9847	1.50678	-26.2849	-20.8902	13.6409	0
0.9853	6.38874	-29.3319	-31.2722	15.4728	0
0.9860	5.77398	-41.5459	-23.3374	11.5076	0
0.9867	3.02561	-51.6152	-16.9227	9.98045	0
0.9873	-0.62682	-43.9782	-14.483	9.67571	0
0.9880	-2.15771	-23.8395	-5.33193	2.65614	0
0.9887	-0.62682	-4.61621	2.91439	-5.88715	0
0.9893	-0.325464	10.344	7.48991	-9.55104	0
0.9900	-1.54294	22.2441	12.985	-8.32859	0
0.9907	-1.54294	31.9996	20.3043	-4.66816	0
0.9913	-1.54294	35.6743	26.4075	-3.44918	0
0.9920	-1.85635	34.7589	28.2392	-7.71909	0
0.9927	-0.62682	35.3604	29.7668	-10.4653	0
0.9933	0.590657	33.5296	35.87	-8.94154	0
0.9940	1.80814	22.5449	36.4781	-7.41435	0
0.9947	0.289302	12.1748	33.1262	-6.50011	0
0.9953	-5.20743	10.0301	42.8853	-4.66816	0
0.9960	-9.17327	8.19933	47.4682	-3.44918	0
0.9967	-7.03967	5.15237	24.8873	-1.92198	0
0.9973	-3.37519	4.53775	2.91439	0.824201	0
0.9980	-2.45906	6.36854	0.163147	2.65614	0
0.9987	-2.77247	8.51318	-3.80428	2.3514	0
0.9993	-2.21798	9.1278	-11.8281	2.79813	0
1.0000	-0.699146	6.06777	-16.4111	5.23956	0
1.0007	0.530386	5.15237	-23.7304	7.37625	0
1.0013	-0.385735	6.98316	-29.5295	5.84906	0
1.0020	-1.30186	9.42858	-29.8336	4.63007	0
1.0027	-2.51933	14.0056	-34.105	7.681	0
1.0033	-3.43546	15.2348	-34.4165	11.0401	0
1.0040	-1.91662	10.344	-21.2906	9.2082	0
1.0047	-0.385735	14.3194	-11.22	6.46201	0
1.0053	-1.30186	20.4133	-19.4589	7.37625	0
1.0060	2.04922	1.49079	-30.4491	7.98575	0
1.0067	6.01506	-29.018	-23.7304	5.23956	0
1.0073	2.04922	-37.5705	-1.75753	3.71583	0
1.0080	-2.21798	-27.1873	10.7528	5.54431	0
1.0087	1.1331	-17.1179	4.34563	6.46201	0
1.0093	3.58011	-11.3248	0.682249	2.79813	0
1.0100	0.530386	-6.43392	8.6171	-1.16704	0
1.0107	-2.51933	0.274619	15.3284	-2.69424	0
1.0113	-3.43546	9.42858	17.7756	-6.35812	0
1.0120	-4.05022	15.2348	19.9113	-11.2375	0
1.0127	-5.88247	16.451	23.5673	-11.8505	0
1.0133	-9.23354	16.7517	28.1502	-10.0185	0
1.0140	-9.54695	17.3664	27.2306	-10.9328	0
1.0147	-6.18382	17.0656	23.2632	-12.46	0
1.0153	-2.83274	15.8363	23.2632	-10.0185	0
1.0160	-2.21798	11.874	19.2958	-8.1866	0
1.0167	-4.05022	7.29701	11.9764	-7.57711	0
1.0173	-6.18382	6.38162	10.7528	-4.22143	0
1.0180	-2.21798	6.98316	5.56181	-0.862294	0
1.0187	3.27875	4.55082	-3.28518	-1.78	0
1.0193	2.36263	0.575392	3.73754	-1.47525	0
1.0200	0.216976	-1.85695	7.08946	2.49338	0
1.0207	3.88146	-6.13315	-15.7956	3.10287	0
1.0213	8.46207	-12.2401	-35.3286	0.0519455	0
1.0220	8.76343	-13.4563	-34.7206	0.0519455	0
1.0227	7.54595	-8.87934	-35.6327	2.79813	0
1.0233	6.01506	-3.38696	-39.2961	5.23956	0
1.0240	4.18282	-1.55617	-36.8563	8.90345	0
1.0247	0.530386	-2.1708	-35.9367	11.9544	0
1.0253	-4.96634	-2.1708	-34.4165	12.2591	0
1.0260	-5.58111	-0.640777	-27.6978	10.7319	0
1.0267	-1.0005	2.10541	-22.2028	7.681	0
1.0273	0.831742	4.8516	-17.6272	4.02058	0
1.0280	-0.385735	6.38162	-10.6119	2.18864	0
1.0287	-0.0843796	3.32158	-2.06158	0.0519455	0
1.0293	-1.91662	-0.0261542	8.31306	-5.13567	0
1.0300	-6.79859	0.575392	15.3284	-9.40905	0
1.0307	-10.7644	-0.0261542	20.8234	-10.628	0
1.0313	-14.1276	-3.68774	36.6931	-10.628	0
1.0320	-15.0316	-7.04855	49.5076	-9.7138	0
1.0327	-9.54695	-10.0955	39.437	-7.57711	0
1.0333	-2.21798	-12.8417	27.8461	-5.44042	0
1.0340	1.1331	-9.18011	30.894	-2.38949	0
1.0347	3.58011	-1.55617	31.8136	1.2744	0
1.0353	6.01506	1.49079	26.0145	2.18864	0
1.0360	6.93118	2.40618	23.5673	0.356692	0
1.0367	6.01506	5.15237	19.5998	-1.78	0
1.0373	3.88146	6.68239	12.2805	-3.30373	0
1.0380	2.96534	3.63543	5.25777	-2.69424	0
1.0387	7.54595	1.49079	-1.14944	0.0519455	0
1.0393	12.7293	3.02081	-7.55665	1.88389	0
1.0400	14.2602	3.32158	-16.4111	1.88389	0
1.0407	13.6454	0.575392	-24.0345	4.63007	0
1.0413	10.897	0.274619	-24.0345	7.98575	0
1.0420	7.84731	3.02081	-24.954	7.681	0
1.0427	7.54595	3.9362	-28.3059	7.681	0
1.0433	6.32847	3.02081	-19.1549	10.7319	0
1.0440	2.66399	3.9362	-11.22	10.4272	0
1.0447	1.44651	6.06777	-24.954	6.76676	0
1.0453	2.66399	6.68239	-35.9367	6.46201	0
1.0460	2.36263	5.46622	-30.4491	7.07151	0
1.0467	1.1331	2.72003	-24.3385	2.18864	0
1.0473	1.44651	1.19001	-18.5468	-1.78	0
1.0480	1.74786	1.49079	-7.25261	-0.862294	0
1.0487	-0.385735	1.80464	0.378203	-2.69424	0
1.0493	-2.83274	0.889242	6.48137	-7.27236	0
1.0500	-1.91662	-1.2554	14.7203	-9.10431	0
1.0507	-0.699146	-3.38696	21.1275	-10.0185	0
1.0513	-1.0005	-4.00159	27.5347	-12.7647	0
1.0520	0.530386	-3.38696	30.894	-11.2375	0
1.0527	0.216976	-2.47157	31.8136	-6.66287	0
1.0533	-1.91662	-1.85695	37.3012	-7.57711	0
1.0540	-1.0005	-3.38696	38.2208	-8.1866	0
1.0547	-0.699146	-4.00159	32.7257	-3.60848	0
1.0553	-4.96634	-0.0261542	43.1003	-2.69424	0
1.0560	-6.49723	4.8516	52.2588	-6.35812	0
1.0567	-4.66499	6.98316	30.59	-3.60848	0
1.0573	-3.43546	7.59778	5.25777	-0.557548	0
1.0580	-2.83274	7.59778	0.682249	-2.69424	0
1.0587	-4.35158	6.68239	-4.19732	-2.08474	0
1.0593	-6.79859	7.89856	-14.5794	1.57914	0
1.0600	-4.05022	8.51318	-19.1549	1.88389	0
1.0607	-1.30186	3.32158	-23.7304	1.88389	0
1.0613	-2.83274	-3.38696	-27.0897	5.23956	0
1.0620	-1.30186	-5.21776	-28.9214	8.5987	0
1.0627	1.1331	-6.13315	-34.7206	10.1224	0
1.0633	-0.699146	-9.79473	-36.5522	11.9544	0
1.0640	0.530386	-9.79473	-34.4165	12.2591	0
1.0647	2.04922	-5.83238	-36.5522	8.90345	0
1.0653	-2.83274	-5.51853	-32.2734	6.15727	0
1.0660	-4.35158	-7.66317	-22.2028	6.46201	0
1.0667	-3.1341	-7.04855	-16.4111	4.02058	0
1.0673	-8.63083	-7.96394	-1.14944	-0.862294	0
1.0680	-9.54695	-8.87934	15.6324	-2.69424	0
1.0687	-0.699146	-2.77234	6.78541	-2.99898	0
1.0693	3.88146	3.02081	-4.81282	-4.52618	0
1.0700	3.58011	-1.2554	7.08946	-4.52618	0
1.0707	4.18282	-10.4094	19.9113	-4.52618	0
1.0713	1.74786	-18.3341	21.743	-6.66287	0
1.0720	-0.699146	-26.5857	24.7909	-8.1866	0
1.0727	-3.1341	-31.7642	28.1502	-7.27236	0
1.0733	-9.23354	-28.1026	30.59	-7.27236	0
1.0740	-12.2953	-21.0933	30.894	-8.1866	0
1.0747	-8.01607	-19.8641	24.4868	-8.1866	0
1.0753	-6.79859	-19.8641	20.8234	-7.88186	0
1.0760	-8.63083	-14.3717	20.5194	-7.27236	0
1.0767	-7.09994	-6.74777	12.5845	-6.96762	0
1.0773	-5.88247	-0.340004	8.00901	-6.35812	0
1.0780	-4.05022	5.76699	6.78541	-5.44042	0
1.0787	-1.61527	1.49079	-1.14944	-0.252801	0
1.0793	-3.74887	-19.8641	-2.37304	5.23956	0
1.0800	-4.66499	-38.172	1.59439	5.54431	0
1.0807	-0.699146	-36.3412	-13.3558	4.93482	0
1.0813	2.36263	-26.2719	-34.4165	8.90345	0
1.0820	3.58011	-18.9487	-36.2408	10.4272	0
1.0827	3.27875	-7.66317	-34.7206	6.46201	0
1.0833	2.36263	8.51318	-41.1278	4.63007	0
1.0840	5.09894	23.1595	-42.0399	7.681	0
1.0847	6.62983	33.8435	-37.4644	9.51294	0
1.0853	2.36263	40.2513	-34.4165	6.46201	0
1.0860	2.66399	40.552	-30.7531	1.88389	0
1.0867	7.84731	35.6743	-24.3385	0.661439	0
1.0873	6.93118	30.4827	-16.0996	2.18864	0
1.0880	5.41235	26.8211	-11.22	0.966185	0
1.0887	6.93118	21.6426	-6.33305	-2.08474	0
1.0893	3.27875	14.9209	5.87328	-2.38949	0
1.0900	2.36263	10.344	16.2479	-2.08474	0
1.0907	6.62983	10.344	23.2632	-4.22143	0
1.0913	2.66399	10.344	39.437	-5.74517	0
1.0920	-3.1341	8.81395	50.1231	-5.74517	0
1.0927	0.530386	6.38162	36.6931	-7.57711	0
1.0933	2.96534	3.9362	24.1828	-10.0185	0
1.0940	-0.385735	1.80464	28.4542	-10.9328	0
1.0947	-0.699146	0.575392	30.2859	-10.9328	0
1.0953	-1.30186	2.10541	24.4868	-10.3233	0
1.0960	-5.2677	4.8516	19.9113	-10.0185	0
1.0967	-6.79859	4.55082	14.4162	-8.49135	0
1.0973	-5.2677	-0.640777	10.4488	-5.13567	0
1.0980	-2.21798	-4.00159	6.17732	-0.557548	0
1.0987	0.530386	-1.85695	-5.42091	3.71583	0
1.0993	-2.83274	2.10541	-8.78025	3.71583	0
1.1000	-7.41335	8.21241	0.378203	0.966185	0
1.1007	-4.96634	19.8118	0.0741575	2.18864	0
1.1013	-0.0843796	21.3287	-14.5794	6.46201	0
1.1020	2.36263	-7.04855	-30.1376	6.76676	0
1.1027	2.36263	-49.1567	-36.2408	7.37625	0
1.1033	-0.385735	-72.9701	-26.7857	10.4272	0
1.1040	-2.83274	-71.4401	-17.9313	8.5987	0
1.1047	-0.0843796	-57.7092	-28.9214	4.32532	0
1.1053	4.49623	-38.7866	-40.8237	5.23956	0
1.1060	4.49623	-16.8171	-34.4165	4.63007	0
1.1067	2.04922	5.15237	-24.0345	-1.78	0
1.1073	1.44651	25.9057	-18.2353	-2.69424	0
1.1080	2.04922	38.7212	-13.6598	1.2744	0
1.1087	3.88146	38.1197	-8.16474	1.88389	0
1.1093	6.32847	31.3981	3.42608	0.966185	0
1.1100	4.49623	25.9057	15.6324	0.966185	0
1.1107	0.530386	24.0749	19.9113	0.0519455	0
1.1113	1.44651	25.3042	24.4868	-0.862294	0
1.1120	4.18282	28.3511	29.9819	-0.862294	0
1.1127	2.36263	28.6519	29.3664	-0.862294	0
1.1133	2.04922	24.9903	32.4217	-1.78	0
1.1140	4.18282	19.1972	35.781	-2.69424	0
1.1147	1.1331	14.0056	35.4695	-1.47525	0
1.1153	-6.79859	11.2594	43.7159	-0.557548	0
1.1160	-13.2114	8.21241	48.5954	-1.47525	0
1.1167	-13.8142	3.9362	27.8461	-0.252801	0
1.1173	-10.4631	1.49079	5.87328	0.966185	0
1.1180	-8.63083	3.32158	2.81799	0.356692	0
1.1187	-8.63083	6.06777	-2.06158	1.88389	0
1.1193	-6.18382	6.38162	-12.1322	5.54431	0
1.1200	-1.30186	3.9362	-17.9313	6.15727	0
1.1207	2.36263	3.02081	-22.8183	5.23956	0
1.1213	2.96534	4.8516	-26.7857	6.15727	0
1.1220	2.04922	3.9362	-28.6174	6.46201	0
1.1227	2.04922	-0.340004	-31.6653	8.29049	0
1.1233	3.88146	-0.0261542	-33.1929	11.0401	0
1.1240	5.09894	3.32158	-33.801	8.29049	0
1.1247	5.71371	3.9362	-32.8889	4.02058	0
1.1253	8.76343	3.02081	-24.954	3.71583	0
1.1260	13.344	1.49079	-20.3711	3.40762	0
1.1267	15.4776	-2.77234	-18.5468	0.966185	0
1.1273	13.344	-8.87934	-1.75753	-0.557548	0
1.1280	12.1266	-11.3248	14.4162	0.0519455	0
1.1287	15.4776	-9.49396	5.56181	-0.862294	0
1.1293	16.0924	-9.79473	-4.81282	-4.52618	0
1.1300	10.5957	-12.5409	3.73754	-6.35812	0
1.1307	6.62983	-10.4094	14.1122	-6.96762	0
1.1313	9.07684	-6.13315	18.9917	-10.628	0
1.1320	9.37819	-6.13315	22.6551	-13.679	0
1.1327	4.18282	-5.83238	24.1828	-12.7647	0
1.1333	0.216976	-1.55617	26.0145	-13.0695	0
1.1340	1.44651	-0.94155	27.2306	-15.5109	0
1.1347	0.831742	-3.68774	22.6551	-14.5967	0
1.1353	-2.21798	-2.1708	22.6551	-12.7647	0
1.1360	-3.1341	0.889242	31.8136	-11.2375	0
1.1367	-4.35158	-0.340004	32.7257	-7.57711	0
1.1373	-6.18382	-2.47157	18.0796	-3.60848	0
1.1380	-4.05022	-1.85695	-1.75753	-0.862294	0
1.1387	-4.96634	-1.55617	-9.0843	2.18864	0
1.1393	-11.9819	-2.1708	-1.45349	3.71583	0
1.1400	-12.2953	-2.1708	-0.845396	4.63007	0
1.1407	-4.05022	-1.55617	-20.6825	7.37625	0
1.1413	-0.0843796	-3.08619	-38.0725	10.7319	0
1.1420	-2.21798	-5.51853	-38.688	12.5639	0
1.1427	-4.05022	-5.51853	-38.688	14.7006	0
1.1433	-7.09994	-3.38696	-44.1756	18.0562	0
1.1440	-7.71471	-2.47157	-44.7911	18.9739	0
1.1447	-5.2677	-3.68774	-41.4318	15.6148	0
1.1453	-4.96634	-4.60313	-38.688	11.3449	0
1.1460	-4.96634	-3.68774	-34.4165	8.29049	0
1.1467	-4.05022	-3.38696	-24.954	5.23956	0
1.1473	-6.79859	-3.68774	-13.0517	1.88389	0
1.1480	-7.09994	-2.47157	-8.4762	0.966185	0
1.1487	-2.21798	-3.08619	-5.72496	0.0519455	0
1.1493	0.216976	-7.66317	7.08946	-2.69424	0
1.1500	0.530386	-7.34932	18.0796	-4.22143	0
1.1507	1.44651	2.10541	22.9592	-4.52618	0
1.1513	-4.96634	8.81395	40.0525	-9.40905	0
1.1520	-10.1497	11.2594	53.1709	-13.679	0
1.1527	-4.96634	11.2594	37.3012	-11.2375	0
1.1533	-1.30186	11.2594	21.1275	-9.7138	0
1.1540	-4.05022	11.2594	25.7104	-13.3742	0
1.1547	-3.1341	11.2594	27.2306	-13.0695	0
1.1553	-0.385735	11.2594	22.6551	-9.40905	0
1.1560	-1.61527	11.2594	23.2632	-10.0185	0
1.1567	-1.91662	11.2594	17.16	-10.628	0
1.1573	-1.91662	11.2594	8.92115	-6.66287	0
1.1580	-3.1341	11.2594	9.22519	-3.91669	0
1.1587	-2.83274	11.2594	6.17732	0.0519455	0
1.1593	-1.30186	11.2594	-4.19732	5.84906	0
1.1600	-0.385735	11.2594	-13.0517	6.76676	0
1.1607	0.530386	11.2594	-19.4589	7.07151	0
1.1613	2.36263	11.2594	-21.8987	11.3449	0
1.1620	2.96534	11.2594	-23.4264	12.8686	0
1.1627	1.44651	11.2594	-24.954	10.1224	0
1.1633	-1.30186	11.2594	-15.7956	7.681	0
1.1640	-1.91662	11.2594	-9.0843	5.23956	0
1.1647	0.530386	11.2594	-22.5142	3.71583	0
1.1653	-0.0843796	11.2594	-34.105	5.84906	0
1.1660	-2.21798	11.2594	-27.0897	5.84906	0
1.1667	-2.83274	11.2594	-20.3711	3.71583	0
1.1673	-3.43546	11.2594	-17.3232	2.18864	0
1.1680	-5.2677	11.2594	-12.1322	-0.557548	0
1.1687	-3.43546	11.2594	-6.64451	-3.60848	0
1.1693	-0.699146	11.2594	0.682249	-3.30373	0
1.1700	-1.91662	11.2594	7.3935	-4.22143	0
1.1707	-4.05022	11.2594	12.2805	-6.66287	0
1.1713	-4.35158	11.2594	18.9917	-5.74517	0
1.1720	-4.96634	11.2594	23.5673	-5.74517	0
1.1727	-5.58111	11.2594	26.3185	-9.7138	0
1.1733	-4.96634	11.2594	33.9493	-11.2375	0
1.1740	-2.21798	11.2594	36.3891	-9.40905	0
1.1747	-1.91662	11.2594	35.4695	-8.49135	0
1.1753	-5.88247	11.2594	47.9873	-8.1866	0
1.1760	-7.09994	13.0902	51.3393	-6.35812	0
1.1767	-1.30186	12.7894	27.5347	-3.30373	0
1.1773	2.36263	12.7894	7.08946	-1.47525	0
1.1780	-0.699146	15.8363	3.42608	-2.69424	0
1.1787	-0.385735	10.9586	-1.14944	-2.69424	0
1.1793	4.18282	-6.13315	-7.55665	1.88389	0
1.1800	6.32847	-16.2025	-13.3558	7.07151	0
1.1807	5.41235	-12.5409	-21.5947	10.1224	0
1.1813	5.09894	-8.57857	-25.2581	11.3449	0
1.1820	3.58011	-6.13315	-27.3938	11.3449	0
1.1827	2.04922	0.274619	-32.2734	11.3449	0
1.1833	4.79759	8.81395	-33.1929	11.9544	0
1.1840	9.67955	15.2348	-31.3612	9.2082	0
1.1847	11.2104	18.5825	-30.4491	6.15727	0
1.1853	11.2104	18.8964	-24.954	7.681	0
1.1860	11.2104	17.981	-21.5947	8.90345	0
1.1867	6.32847	16.7517	-18.2353	4.93482	0
1.1873	1.1331	13.0902	0.682249	0.966185	0
1.1880	3.88146	8.21241	16.2479	0.0519455	0
1.1887	6.93118	6.38162	5.87328	-1.47525	0
1.1893	3.58011	7.59778	-3.28518	-2.99898	0
1.1900	0.530386	8.51318	7.3935	-4.22143	0
1.1907	1.74786	6.38162	19.9113	-8.1866	0
1.1913	1.74786	2.40618	24.4868	-13.0695	0
1.1920	0.216976	-2.47157	26.6225	-11.8505	0
1.1927	-0.0843796	-6.74777	29.6704	-8.1866	0
1.1933	2.04922	-7.96394	34.5574	-8.1866	0
1.1940	6.01506	-7.96394	34.8615	-9.40905	0
1.1947	7.24459	-7.96394	30.894	-8.1866	0
1.1953	4.49623	-7.04855	29.6704	-6.04991	0
1.1960	4.18282	-6.13315	25.0949	-5.13567	0
1.1967	5.71371	-6.13315	17.7756	-3.60848	0
1.1973	4.18282	-1.55617	17.7756	-0.252801	0
1.1980	5.09894	3.63543	12.5845	2.49338	0
1.1987	7.54595	1.19001	1.59439	3.10287	0
1.1993	2.96534	-5.21776	6.17732	4.32532	0
1.2000	-2.51933	-8.87934	8.92115	7.37625	0
1.2007	1.1331	-12.2401	-13.9639	9.51294	0
1.2013	6.01506	-15.2871	-32.5848	8.90345	0
1.2020	4.18282	-11.0109	-32.5848	7.37625	0
1.2027	3.27875	-1.55617	-34.7206	8.29049	0
1.2033	5.41235	3.9362	-35.9367	9.81769	0
1.2040	5.09894	5.76699	-31.3612	8.29049	0
1.2047	2.36263	7.59778	-32.8889	6.46201	0
1.2053	1.1331	7.59778	-34.105	8.29049	0
1.2060	-1.30186	5.15237	-29.5295	7.681	0
1.2067	-4.96634	5.76699	-25.5621	4.63007	0
1.2073	-5.88247	8.51318	-19.763	3.40762	0
1.2080	-4.66499	8.81395	-11.5241	2.79813	0
1.2087	-6.49723	8.51318	-4.81282	-0.252801	0
1.2093	-8.63083	7.89856	5.87328	-2.38949	0
1.2100	-8.31742	5.76699	15.9439	-3.60848	0
1.2107	-10.7644	4.8516	21.4315	-6.66287	0
1.2113	-17.4786	-2.77234	36.3891	-8.7961	0
1.2120	-17.4786	-28.4165	49.2035	-9.10431	0
1.2127	-11.6806	-51.916	36.3891	-10.3233	0
1.2133	-11.3792	-49.1567	22.3511	-11.5457	0
1.2140	-12.2953	-33.9089	26.6225	-10.628	0
1.2147	-6.79859	-22.6103	28.1502	-9.7138	0
1.2153	-4.35158	-10.4094	23.5673	-10.0185	0
1.2160	-9.54695	0.889242	23.2632	-10.0185	0
1.2167	-10.7644	7.29701	17.16	-9.10431	0
1.2173	-5.88247	15.8363	8.92115	-6.35812	0
1.2180	-1.91662	21.3287	6.48137	-2.38949	0
1.2187	-1.91662	17.3664	-3.58922	0.0519455	0
1.2193	-2.51933	13.0902	-14.8834	0.356692	0
1.2200	-0.699146	10.344	-9.69239	0.0519455	0
1.2207	2.66399	5.46622	-4.81282	0.356692	0
1.2213	3.58011	4.8516	-19.1549	0.356692	0
1.2220	2.36263	5.76699	-37.4644	3.71583	0
1.2227	-0.385735	1.19001	-39.9042	9.2082	0
1.2233	-5.88247	1.49079	-26.7857	11.9544	0
1.2240	-8.63083	5.76699	-18.5468	11.9544	0
1.2247	-4.96634	2.72003	-30.4491	13.1734	0
1.2253	-1.30186	1.19001	-45.0952	12.8686	0
1.2260	2.96534	11.2594	-41.7359	9.51294	0
1.2267	8.46207	20.7272	-30.7531	6.76676	0
1.2273	10.5957	20.1126	-24.3385	4.63007	0
1.2280	12.4279	12.1748	-18.5468	2.79813	0
1.2287	17.0085	1.19001	-9.38834	3.40762	0
1.2293	18.5274	-9.18011	0.0741575	2.18864	0
1.2300	17.0085	-13.4563	6.48137	-2.08474	0
1.2307	15.1763	-14.3717	14.7203	-4.83093	0
1.2313	11.8131	-13.1555	24.1828	-5.44042	0
1.2320	8.76343	-7.66317	25.399	-7.88186	0
1.2327	8.16072	-0.640777	26.9266	-10.628	0
1.2333	7.54595	5.46622	35.4695	-10.3233	0
1.2340	8.76343	9.42858	35.4695	-7.88186	0
1.2347	9.99296	8.51318	30.59	-6.35812	0
1.2353	4.18282	4.23697	40.9646	-7.88186	0
1.2360	-1.30186	5.76699	45.5401	-7.88186	0
1.2367	2.04922	8.21241	21.1275	-4.52618	0
1.2373	3.27875	4.55082	0.682249	-1.78	0
1.2380	-1.0005	2.40618	-0.229888	-1.78	0
1.2387	-1.30186	4.23697	-4.19732	-0.252801	0
1.2393	1.44651	1.80464	-14.2679	3.10287	0
1.2400	2.36263	-1.2554	-18.5468	4.63007	0
1.2407	4.79759	-0.0261542	-21.5947	4.02058	0
1.2413	7.24459	-0.640777	-24.954	4.93482	0
1.2420	8.16072	-1.55617	-28.0019	7.681	0
1.2427	9.07684	0.274619	-30.4491	8.90345	0
1.2433	8.76343	3.02081	-29.2255	7.98575	0
1.2440	6.93118	4.8516	-29.2255	7.37625	0
1.2447	5.09894	5.15237	-31.0572	7.37625	0
1.2453	2.36263	3.02081	-26.4816	7.681	0
1.2460	0.216976	3.02081	-21.8987	7.37625	0
1.2467	-0.385735	3.02081	-17.6272	4.63007	0
1.2473	-3.74887	-0.0261542	0.378203	1.2744	0
1.2480	-7.41335	-2.1708	15.0243	0.966185	0
1.2487	-6.79859	-5.83238	6.17732	0.966185	0
1.2493	-6.18382	-11.6255	-1.14944	-2.38949	0
1.2500	-8.01607	-11.9263	9.22519	-6.35812	0
1.2507	-8.31742	-12.2401	18.0796	-7.27236	0
1.2513	-8.01607	-20.4787	22.047	-7.88186	0
1.2520	-9.23354	-26.2719	26.3185	-10.9328	0
1.2527	-8.01607	-25.6703	28.1502	-13.9872	0
1.2533	-6.49723	-21.6949	31.8136	-13.3742	0
1.2540	-7.71471	-10.4094	33.3338	-10.9328	0
1.2547	-9.23354	3.9362	29.0623	-9.7138	0
1.2553	-8.01607	7.89856	28.4542	-9.10431	0
1.2560	-7.71471	3.9362	29.0623	-7.27236	0
1.2567	-7.71471	-4.30236	20.5194	-3.91669	0
1.2573	-8.01607	-16.2025	12.8886	-0.862294	0
1.2580	-9.84831	-23.5257	8.00901	0.0519455	0
1.2587	-10.7644	-22.3095	0.986295	-1.78	0
1.2593	-10.7644	-15.2871	4.34563	-4.83093	0
1.2600	-10.1497	-6.74777	5.87328	-3.91669	0
1.2607	-6.79859	-6.13315	-14.5794	-0.557548	0
1.2613	-1.61527	-18.0333	-34.7206	-0.557548	0
1.2620	0.530386	-29.018	-35.9367	-2.69424	0
1.2627	2.36263	-32.3789	-35.0246	-0.557548	0
1.2633	3.27875	-32.9935	-37.7684	4.32532	0
1.2640	1.74786	-28.1026	-36.8563	6.76676	0
1.2647	1.74786	-14.6725	-35.6327	9.51294	0
1.2653	3.27875	0.575392	-35.3286	12.2591	0
1.2660	0.530386	14.9209	-31.3612	11.0401	0
1.2667	-2.51933	29.5673	-23.7304	7.07151	0
1.2673	-3.1341	36.8904	-13.9639	4.93482	0
1.2680	-4.96634	34.4581	-9.99643	3.71583	0
1.2687	-6.79859	31.3981	-6.64451	1.57914	0
1.2693	-6.18382	31.3981	7.70497	-1.47525	0
1.2700	-4.96634	31.0973	18.0796	-2.69424	0
1.2707	-5.88247	27.1349	20.5194	-2.69424	0
1.2713	-8.01607	22.2441	36.3891	-2.99898	0
1.2720	-7.41335	20.1126	51.0352	-3.60848	0
1.2727	-2.83274	19.1972	39.1329	-1.78	0
1.2733	-1.61527	17.3664	24.4868	0.966185	0
1.2740	-4.66499	15.2348	26.0145	-0.862294	0
1.2747	-3.43546	12.7894	27.8461	-2.69424	0
1.2753	-0.385735	9.1278	26.3185	-1.47525	0
1.2760	-1.91662	7.59778	23.2632	0.0519455	0
1.2767	-4.05022	7.59778	15.3284	-2.38949	0
1.2773	-1.61527	6.68239	12.5845	-3.91669	0
1.2780	0.530386	4.8516	11.6724	-0.862294	0
1.2787	0.216976	3.9362	1.59439	4.02058	0
1.2793	0.216976	1.80464	-7.55665	7.681	0
1.2800	1.44651	0.575392	-13.0517	9.81769	0
1.2807	2.04922	3.02081	-20.3711	12.2591	0
1.2813	2.66399	6.06777	-19.4589	13.1734	0
1.2820	4.49623	8.21241	-19.1549	9.2082	0
1.2827	6.62983	6.38162	-26.1702	5.54431	0
1.2833	5.41235	1.19001	-19.4589	8.29049	0
1.2840	3.88146	-0.640777	-8.78025	10.4272	0
1.2847	6.32847	0.889242	-21.5947	7.37625	0
1.2853	11.5118	0.575392	-35.9367	6.15727	0
1.2860	15.1763	0.575392	-31.0572	6.76676	0
1.2867	14.2602	3.32158	-23.7304	4.02058	0
1.2873	9.99296	3.9362	-16.0996	0.966185	0
1.2880	7.84731	1.19001	-7.55665	0.661439	0
1.2887	7.84731	-2.47157	-3.89327	-1.47525	0
1.2893	6.01506	-2.47157	3.42608	-3.91669	0
1.2900	5.09894	2.10541	14.7203	-4.52618	0
1.2907	6.32847	4.23697	17.7756	-5.74517	0
1.2913	5.71371	1.19001	21.743	-7.27236	0
1.2920	5.71371	-0.340004	29.0623	-7.27236	0
1.2927	6.93118	0.575392	29.9819	-8.1866	0
1.2933	3.88146	-0.340004	31.8136	-9.10431	0
1.2940	2.36263	-2.77234	33.6379	-8.7961	0
1.2947	2.96534	-4.30236	30.894	-9.10431	0
1.2953	-2.83274	-4.00159	38.2208	-10.0185	0
1.2960	-8.93219	-3.38696	47.0678	-10.0185	0
1.2967	-5.88247	-1.85695	28.1502	-8.1866	0
1.2973	-3.74887	1.19001	2.51394	-6.35812	0
1.2980	-6.49723	4.23697	-1.14944	-3.91669	0
1.2987	-5.88247	3.9362	-1.75753	-1.47525	0
1.2993	-2.83274	0.274619	-12.4436	2.49338	0
1.3000	-1.61527	-4.30236	-20.3711	5.23956	0
1.3007	-2.21798	-9.79473	-23.4264	5.54431	0
1.3013	-2.21798	-14.3717	-28.0019	6.76676	0
1.3020	-1.0005	-15.9017	-32.2734	10.1224	0
1.3027	-0.0843796	-14.9863	-32.8889	12.8686	0
1.3033	-1.91662	-12.8417	-32.8889	13.4816	0
1.3040	-3.1341	-10.0955	-36.5522	9.81769	0
1.3047	-1.30186	-7.66317	-38.3765	6.15727	0
1.3053	0.216976	-6.13315	-33.1929	7.681	0
1.3060	-0.0843796	-3.38696	-30.1376	7.98575	0
1.3067	-2.51933	-0.640777	-26.4816	3.71583	0
1.3073	-5.2677	-0.640777	-8.4762	1.88389	0
1.3080	-3.1341	-1.55617	4.04158	3.10287	0
1.3087	2.36263	-0.0261542	-3.89327	1.88389	0
1.3093	1.74786	-0.0261542	-6.33305	-0.862294	0
1.3100	-2.21798	-2.47157	5.56181	-2.99898	0
1.3107	-1.30186	-1.85695	13.4967	-6.96762	0
1.3113	1.44651	-0.640777	18.9917	-10.0185	0
1.3120	0.530386	-3.38696	23.5673	-11.8505	0
1.3127	-2.21798	-2.77234	23.8787	-13.679	0
1.3133	-4.05022	-1.55617	27.2306	-14.2919	0
1.3140	-2.51933	-17.4187	29.6704	-13.679	0
1.3147	0.530386	-39.4012	26.6225	-12.7647	0
1.3153	-0.385735	-42.749	29.6704	-11.8505	0
1.3160	-3.74887	-30.8488	29.9819	-10.0185	0
1.3167	-3.1341	-18.3341	18.0796	-7.57711	0
1.3173	-1.30186	-7.04855	12.5845	-2.08474	0
1.3180	-1.61527	3.9362	9.52924	2.79813	0
1.3187	-1.61527	14.0056	-2.37304	3.40762	0
1.3193	-4.66499	24.0749	0.682249	3.40762	0
1.3200	-8.63083	28.6519	8.92115	4.63007	0
1.3207	-4.66499	25.6049	-12.7477	6.46201	0
1.3213	1.1331	22.2441	-35.9367	9.51294	0
1.3220	1.1331	19.4979	-35.9367	10.1224	0
1.3227	2.36263	14.9209	-38.688	7.98575	0
1.3233	5.71371	11.2594	-43.2635	8.90345	0
1.3240	4.49623	11.2594	-35.0246	10.1224	0
1.3247	3.88146	12.1748	-33.1929	5.84906	0
1.3253	7.24459	9.42858	-36.8563	3.40762	0
1.3260	8.76343	3.32158	-30.7531	7.07151	0
1.3267	6.93118	-0.0261542	-25.8661	6.46201	0
1.3273	6.01506	-1.85695	-17.9313	-0.862294	0
1.3280	6.01506	-5.21776	3.73754	-3.60848	0
1.3287	3.58011	-7.04855	18.0796	-2.38949	0
1.3293	-0.385735	-6.13315	14.7203	-5.44042	0
1.3300	-4.66499	-5.51853	10.7528	-8.1866	0
1.3307	-8.93219	-2.77234	16.2479	-6.04991	0
1.3313	-15.0316	-0.640777	33.6379	-6.35812	0
1.3320	-16.8639	-3.38696	47.3718	-10.0185	0
1.3327	-11.0658	-1.55617	37.3012	-10.9328	0
[truncated: 66,436 more rows]
