# Supplementary material for: Identification of Haptic Based Guiding Using Hard Reins
Source: PLoS One. 2015 Jul 22;10(7):e0132020. doi: 10.1371/journal.pone.0132020 (PMC4511788; doi:10.1371/journal.pone.0132020)
Supplement: S4 File — (ZIP) [file pone.0132020.s004.zip › EMGData2/Subject15/T20/t20.txt]

0.0000	-22.6201	-2.86557	48.7941	-3.21222	0
0.0007	-18.6547	-3.48132	14.9278	-4.12897	0
0.0013	-15.5996	-2.26167	-24.1504	-3.82278	0
0.0020	-15.8989	0.177618	-14.9921	-2.60348	0
0.0027	-16.5099	1.70513	-8.57919	-0.771803	0
0.0033	-9.80122	2.92478	-17.4372	1.67043	0
0.0040	0.885352	4.76017	-12.2468	3.19592	0
0.0047	12.4822	4.76017	-8.57919	2.27917	0
0.0053	28.6555	3.23265	-8.57919	-0.771803	0
0.0060	41.4744	5.37591	-3.68905	-1.68673	0
0.0067	43.906	7.8152	-1.86597	-1.68673	0
0.0073	44.517	5.06804	1.17964	-4.43334	0
0.0080	47.8838	1.10123	2.70245	-5.35008	0
0.0087	43.906	-2.26167	-1.5657	-4.12897	0
0.0093	28.3437	-5.61273	7.59258	-4.43334	0
0.0100	7.59407	-5.00883	13.3835	-5.35008	0
0.0107	-7.96816	-1.64593	3.32444	-4.43334	0
0.0113	-14.3776	-2.56954	24.6866	-2.60348	0
0.0120	-17.4327	-6.22848	54.5851	0.753686	0
0.0127	-11.6343	-8.05202	21.019	4.72141	0
0.0133	9.11538	-8.05202	-22.0056	7.46801	0
0.0140	32.3091	-8.05202	-13.1476	8.68913	0
0.0147	48.1831	-7.14025	-5.21186	9.91024	0
0.0153	61.613	-6.22848	-12.5471	9.29969	0
0.0160	68.0224	-6.53635	-4.91159	8.38294	0
0.0167	58.5579	-6.53635	-4.91159	8.68913	0
0.0173	37.8083	-8.05202	-10.4023	9.60406	0
0.0180	18.5799	-12.0188	-2.46652	9.29969	0
0.0187	8.50436	-12.6346	-10.102	6.2469	0
0.0193	5.76102	-8.97564	-16.2147	4.11085	0
0.0200	2.40666	-7.44812	17.6731	4.11085	0
0.0207	-1.55872	-7.14025	43.0032	2.88973	0
0.0213	0.573608	-4.70096	18.8957	1.05987	0
0.0220	4.53899	-3.48132	-14.0699	2.27917	0
0.0227	4.85073	-2.86557	-11.9465	2.88973	0
0.0233	2.10739	-0.734155	25.6089	0.143128	0
0.0240	-3.39177	-1.04203	52.762	0.143128	0
0.0247	-12.2453	-4.08522	27.7322	1.05987	0
0.0253	-19.8768	-2.56954	-9.50145	-1.07618	0
0.0260	-24.1414	1.10123	-8.87946	-3.21222	0
0.0267	-27.4958	1.10123	-0.042896	-5.35008	0
0.0273	-32.0722	0.48549	-4.91159	-9.01162	0
0.0280	-35.439	2.01301	-4.91159	-9.92655	0
0.0287	-35.7383	3.84839	-1.86597	-7.17994	0
0.0293	-34.5162	3.54052	-3.08851	-7.17994	0
0.0300	-35.439	-0.118412	-5.83385	-9.01162	0
0.0307	-39.0926	-2.86557	-6.43439	-5.35008	0
0.0313	-42.7587	-0.426284	-2.46652	-1.38236	0
0.0320	-44.8911	3.54052	-3.08851	-2.90785	0
0.0327	-44.5918	2.92478	-4.91159	-4.73952	0
0.0333	-37.2721	-1.64593	6.99204	-3.21222	0
0.0340	-25.3635	-5.9206	9.73738	-3.82278	0
0.0347	-18.0437	-8.05202	2.40217	-6.87557	0
0.0353	-13.4673	-7.14025	29.255	-6.87557	0
0.0360	-24.4532	-5.00883	56.1079	-4.73952	0
0.0367	-24.4532	-4.39309	22.5418	-3.21222	0
0.0373	-24.4532	-1.64593	-18.6597	-1.68673	0
0.0380	-24.4532	4.76017	-15.893	-2.60348	0
0.0387	-24.4532	9.34271	-7.97865	-5.0439	0
0.0393	-24.4532	10.2545	-9.50145	-6.26501	0
0.0400	-24.4532	12.6938	-5.83385	-6.26501	0
0.0407	-24.4532	16.6606	-3.08851	-6.87557	0
0.0413	-24.4532	19.4077	-0.042896	-8.70543	0
0.0420	-24.4532	20.3195	1.50136	-9.92655	0
0.0427	-24.4532	15.1331	-4.31104	-8.70543	0
0.0433	-24.4532	5.97981	-4.01077	-4.43334	0
0.0440	-24.4532	-0.734155	-1.5657	0.143128	0
0.0447	-24.4532	-7.14025	-3.08851	3.80648	0
0.0453	-24.4532	-13.8542	6.99204	5.63634	0
0.0460	-24.4532	-14.47	10.6382	5.63634	0
0.0467	-24.4532	-10.1953	1.80163	6.55308	0
0.0473	-24.4532	-7.75599	25.2872	8.9935	0
0.0480	-11.9335	-6.22848	54.5851	9.60406	0
0.0487	-2.48148	-2.86557	24.3864	9.91024	0
0.0493	2.40666	1.10123	-18.338	9.29969	0
0.0500	-7.05787	3.23265	-14.9921	6.55308	0
0.0507	-19.565	2.92478	-3.08851	5.63634	0
0.0513	-31.4736	2.32088	-5.21186	8.38294	0
0.0520	-49.1682	2.01301	-4.61132	7.46801	0
0.0527	-63.2091	0.48549	-6.75611	3.80648	0
0.0533	-68.0848	-0.426284	-6.43439	3.50029	0
0.0540	-65.6532	0.177618	0.278824	2.88973	0
0.0547	-49.7792	-1.9538	-6.75611	-0.465618	0
0.0553	-20.176	-5.30486	-6.75611	0.449313	0
0.0560	10.3374	-5.9206	23.4641	2.58536	0
0.0567	33.8429	-3.48132	44.526	0.143128	0
0.0573	45.4397	2.01301	26.2094	-0.771803	0
0.0580	41.1626	8.4191	-7.65693	0.449313	0
0.0587	28.0444	9.34271	-13.1476	-0.771803	0
0.0593	14.6145	7.50733	21.641	-3.21222	0
0.0600	2.40666	9.63874	43.6037	-2.29729	0
0.0607	-5.83584	8.4191	12.4827	-0.771803	0
0.0613	-10.4122	2.01301	-23.2282	-1.07618	0
0.0620	-11.0233	6.59555	-21.4051	-1.99292	0
0.0627	1.18463	21.2431	-12.5471	-3.21222	0
0.0633	33.5311	27.6492	-12.2468	-3.82278	0
0.0640	82.6744	20.0235	-8.57919	-3.21222	0
0.0647	122.341	8.12307	-5.83385	-2.60348	0
0.0653	122.652	-4.70096	-6.75611	-2.60348	0
0.0660	93.3485	-17.2171	-8.57919	-1.38236	0
0.0667	69.2445	-24.8429	-9.80173	0.143128	0
0.0673	57.9469	-24.535	-5.21186	0.143128	0
0.0680	49.7044	-18.7328	-5.21186	-0.161245	0
0.0687	45.739	-11.4149	-7.65693	1.67043	0
0.0693	42.6964	-4.39309	5.14751	1.05987	0
0.0700	34.7532	-2.56954	8.81512	-0.465618	0
0.0707	25.8997	-9.28351	2.1019	1.05987	0
0.0713	17.3579	-16.9092	29.877	0.753686	0
0.0720	7.90582	-17.5131	55.2071	-2.90785	0
0.0727	4.23971	-14.47	20.4185	-1.99292	0
0.0733	6.07276	-8.66776	-17.4372	0.143128	0
0.0740	3.01768	0.793361	-13.1476	-0.771803	0
0.0747	-6.44686	9.34271	-10.4023	0.449313	0
0.0753	-11.0233	14.5292	-16.5149	1.9748	0
0.0760	-10.4122	18.496	-14.9921	-0.771803	0
0.0767	-11.6343	16.9685	-15.893	-2.60348	0
0.0773	-11.6343	10.2545	-13.7696	-1.68673	0
0.0780	-5.22482	13.0016	-7.97865	-1.68673	0
0.0787	-0.648427	28.8689	-8.27892	-0.771803	0
0.0793	-4.91308	42.2968	-3.08851	0.143128	0
0.0800	-10.7115	41.385	0.579095	-0.465618	0
0.0807	-19.565	27.9571	-3.08851	0.449313	0
0.0813	-33.6059	5.67194	8.21457	1.67043	0
0.0820	-40.3147	-16.2935	15.2281	2.88973	0
0.0827	-36.3493	-28.8097	9.11539	7.77238	0
0.0833	-34.828	-31.2489	34.4454	11.1295	0
0.0840	-29.6406	-29.4136	59.7755	11.1295	0
0.0847	-10.4122	-23.3153	24.9869	10.2146	0
0.0853	7.90582	-13.2503	-15.893	6.55308	0
0.0860	17.6696	-4.08522	-13.1476	2.58536	0
0.0867	28.3437	1.70513	-8.57919	4.72141	0
0.0873	33.2319	3.84839	-12.8473	7.16364	0
0.0880	24.0791	2.32088	-9.80173	3.80648	0
0.0887	13.0932	-0.734155	-9.17973	0.143128	0
0.0893	11.2602	-2.26167	-6.75611	-0.771803	0
0.0900	13.3925	-0.118412	-1.86597	-1.38236	0
0.0907	7.2948	2.32088	-2.46652	-1.38236	0
0.0913	-11.9335	2.92478	2.1019	-2.29729	0
0.0920	-31.4736	2.92478	6.06978	-2.60348	0
0.0927	-40.6264	1.10123	5.46923	-1.07618	0
0.0933	-45.5021	-2.56954	17.6731	-2.60348	0
0.0940	-48.5572	-3.48132	19.4962	-5.65446	0
0.0947	-43.669	0.48549	8.81512	-5.35008	0
0.0953	-33.6059	5.06804	36.29	-4.12897	0
0.0960	-22.9194	6.89158	62.8426	-4.43334	0
0.0967	-7.96816	7.50733	24.0646	-3.82278	0
0.0973	6.37204	9.03484	-16.8152	-4.43334	0
0.0980	14.0035	9.34271	-10.4023	-5.65446	0
0.0987	17.6696	6.59555	-4.91159	-4.73952	0
0.0993	23.1563	3.84839	-9.17973	-3.21222	0
0.1000	26.8224	3.54052	-5.83385	-1.68673	0
0.1007	24.0791	2.92478	-6.75611	0.143128	0
0.1013	15.8366	1.4091	-6.43439	-1.07618	0
0.1020	7.59407	0.48549	-5.21186	-3.51841	0
0.1027	1.18463	-0.426284	-11.3245	-2.60348	0
0.1033	-4.00279	-0.734155	-7.97865	0.143128	0
0.1040	-7.66889	2.32088	-4.91159	1.05987	0
0.1047	-9.48947	2.01301	-10.724	1.05987	0
0.1053	-11.6343	-4.08522	-0.343168	0.143128	0
0.1060	-13.4673	-6.53635	6.67032	0.143128	0
0.1067	-13.4673	-3.48132	-2.78824	0.753686	0
0.1073	-13.1556	-2.86557	22.2416	-1.38236	0
0.1080	-12.5446	-4.39309	50.6172	-2.60348	0
0.1087	-9.80122	-3.48132	14.9278	0.449313	0
0.1093	-9.48947	-0.734155	-25.9735	1.36424	0
0.1100	-13.1556	1.10123	-18.6597	-0.161245	0
0.1107	-13.1556	-0.118412	-11.9465	1.9748	0
0.1113	-10.1005	-4.08522	-20.4828	3.80648	0
0.1120	-10.7115	-5.61273	-18.6597	3.19592	0
0.1127	-10.7115	-4.39309	-15.2924	4.41703	0
0.1133	-5.22482	-4.70096	-15.893	5.02578	0
0.1140	-3.08003	-6.22848	-18.0377	1.05987	0
0.1147	-7.96816	-5.00883	-21.4051	-1.38236	0
0.1153	-6.74613	-2.26167	-18.6597	0.449313	0
0.1160	0.885352	-1.04203	-22.3059	0.753686	0
0.1167	3.92797	-2.26167	-26.8958	-0.161245	0
0.1173	5.46175	-4.70096	-8.57919	0.143128	0
0.1180	7.2948	-6.53635	-1.24398	0.143128	0
0.1187	-1.87046	-5.30486	-8.57919	-0.465618	0
0.1193	-24.4532	-3.17344	24.0646	1.36424	0
0.1200	-43.669	-2.56954	51.5395	1.9748	0
0.1207	-50.0785	-3.78919	10.3379	1.9748	0
0.1213	-46.7241	-3.17344	-29.3408	3.19592	0
0.1220	-37.2721	-0.118412	-21.4051	3.80648	0
0.1227	-19.8768	1.4091	-17.7375	0.449313	0
0.1233	-0.648427	1.10123	-19.8608	-1.68673	0
0.1240	10.0381	2.92478	-10.4023	-0.771803	0
0.1247	6.68378	5.67194	-11.9465	-0.771803	0
0.1253	-5.5241	3.54052	-15.893	-1.38236	0
0.1260	-14.3776	-0.734155	-11.3245	-1.68673	0
0.1267	-7.05787	-0.118412	-14.6919	-3.51841	0
0.1273	7.90582	1.10123	-15.893	-5.35008	0
0.1280	14.3028	-0.734155	-13.1476	-4.73952	0
0.1287	14.0035	-0.118412	-14.9921	-4.73952	0
0.1293	11.2602	3.54052	-4.01077	-6.26501	0
0.1300	8.50436	4.14442	6.06978	-6.26501	0
0.1307	12.4822	2.62875	4.54697	-4.73952	0
0.1313	12.7815	2.32088	30.7993	-5.35008	0
0.1320	-4.00279	-0.118412	57.3304	-5.0439	0
0.1327	-14.3776	-4.39309	23.1638	-2.60348	0
0.1333	-1.25944	-5.00883	-21.7054	-1.07618	0
0.1340	13.0932	-3.48132	-20.4828	-2.60348	0
0.1347	16.1358	-4.39309	-12.5471	-3.21222	0
0.1353	17.6696	-4.39309	-16.8152	-3.21222	0
0.1360	16.7469	-4.70096	-15.2924	-4.73952	0
0.1367	10.9484	-8.05202	-12.5471	-4.12897	0
0.1373	5.76102	-8.97564	-9.50145	1.36424	0
0.1380	3.01768	-5.61273	-7.65693	3.50029	0
0.1387	0.274334	-3.48132	-11.3245	-0.771803	0
0.1393	-5.22482	-2.56954	-9.80173	-1.38236	0
0.1400	-13.4673	-1.33806	-10.4023	2.88973	0
0.1407	-18.6547	-2.86557	-15.893	4.72141	0
0.1413	-20.4753	-4.39309	-3.08851	3.80648	0
0.1420	-16.5099	-3.17344	5.14751	2.58536	0
0.1427	4.85073	-2.26167	-3.68905	1.05987	0
0.1433	33.5311	-1.9538	21.641	0.449313	0
0.1440	45.128	-0.426284	53.3626	1.67043	0
0.1447	43.2949	-1.64593	20.4185	2.58536	0
0.1453	46.961	-5.9206	-23.2282	1.9748	0
0.1460	50.9264	-4.39309	-17.4372	0.753686	0
0.1467	48.7941	-0.426284	-9.50145	0.449313	0
0.1473	49.7044	-1.33806	-16.8152	0.143128	0
0.1480	49.4051	-3.48132	-14.0699	-2.60348	0
0.1487	37.8083	0.177618	-11.0243	-4.43334	0
0.1493	25.8997	4.45229	-13.1476	-2.60348	0
0.1500	22.857	3.54052	-14.0699	-1.38236	0
0.1507	21.3233	1.10123	-15.893	0.143128	0
0.1513	17.9689	2.01301	-14.9921	2.88973	0
0.1520	15.2256	3.23265	-15.5927	1.9748	0
0.1527	10.9484	0.177618	-18.6597	-1.38236	0
0.1533	4.53899	-2.26167	-7.65693	0.449313	0
0.1540	0.274334	-1.04203	-3.08851	4.41703	0
0.1547	-2.48148	-1.04203	-6.13412	3.80648	0
0.1553	-8.27991	-2.26167	23.4641	1.05987	0
0.1560	-15.5996	0.177618	47.2713	-1.68673	0
0.1567	-18.0437	1.10123	10.6382	-2.60348	0
0.1573	-16.2107	-0.734155	-26.2738	-0.771803	0
0.1580	-15.8989	1.10123	-19.8608	-0.161245	0
0.1587	-12.5446	1.70513	-14.0699	-2.60348	0
0.1593	-4.30206	-1.33806	-14.9921	-2.29729	0
0.1600	-2.48148	-0.734155	-8.27892	-0.771803	0
0.1607	-9.80122	2.01301	-5.21186	-2.60348	0
0.1613	-16.5099	2.01301	-0.042896	-3.51841	0
0.1620	-21.6973	2.01301	3.02416	-0.771803	0
0.1627	-25.6752	1.4091	-6.75611	0.143128	0
0.1633	-25.3635	-3.48132	-8.57919	-1.68673	0
0.1640	-25.3635	-7.14025	-5.21186	-3.51841	0
0.1647	-24.4532	-7.14025	-7.35666	-4.73952	0
0.1653	-14.3776	-4.70096	3.92498	-4.43334	0
0.1660	-1.55872	-1.64593	9.73738	-1.68673	0
0.1667	2.7184	1.10123	2.1019	-0.465618	0
0.1673	2.10739	3.54052	28.9548	-0.465618	0
0.1680	2.10739	6.89158	59.4752	1.05987	0
0.1687	2.10739	7.50733	27.1317	3.19592	0
0.1693	2.10739	4.14442	-14.6919	5.33196	0
0.1700	2.10739	3.54052	-10.4023	4.72141	0
0.1707	2.10739	4.76017	-1.86597	0.449313	0
0.1713	2.10739	4.14442	-5.83385	-0.771803	0
0.1720	2.10739	3.84839	-4.01077	1.9748	0
0.1727	2.10739	4.45229	-1.24398	1.05987	0
0.1733	2.10739	5.67194	0.879367	-2.60348	0
0.1740	2.10739	7.50733	2.40217	-2.90785	0
0.1747	2.10739	9.34271	-0.943711	-1.99292	0
0.1753	2.10739	9.34271	1.80163	-1.68673	0
0.1760	2.10739	9.34271	1.50136	0.449313	0
0.1767	2.10739	8.12307	-3.08851	2.58536	0
0.1773	2.10739	5.67194	8.81512	3.19592	0
0.1780	2.10739	5.06804	14.9278	3.19592	0
0.1787	2.10739	7.19945	5.76951	0.753686	0
0.1793	2.10739	7.19945	32.3221	-2.29729	0
0.1800	-9.48947	3.23265	62.8426	-1.68673	0
0.1807	-4.30206	0.793361	27.432	-1.38236	0
0.1813	0.274334	3.23265	-15.2924	-1.68673	0
0.1820	-1.55872	4.14442	-8.87946	-0.465618	0
0.1827	-4.6138	-1.04203	-3.38878	2.27917	0
0.1833	0.274334	-5.30486	-7.65693	5.94252	0
0.1840	13.0932	-6.22848	1.80163	7.46801	0
0.1847	23.1563	-9.88741	-0.343168	5.94252	0
0.1853	22.857	-13.2503	-4.31104	7.16364	0
0.1860	13.7042	-11.7228	8.51485	9.60406	0
0.1867	2.10739	-9.88741	5.14751	7.77238	0
0.1873	-13.7666	-10.7992	0.579095	6.2469	0
0.1880	-37.2721	-8.97564	32.6224	6.55308	0
0.1887	-57.4107	-5.61273	53.9846	4.72141	0
0.1893	-60.154	-3.48132	28.3542	2.88973	0
0.1900	-44.5918	-3.48132	-3.68905	4.11085	0
0.1907	-18.954	-5.00883	-3.68905	2.27917	0
0.1913	3.31695	-7.14025	27.7322	-0.465618	0
0.1920	16.4476	-11.1071	46.0488	-0.161245	0
0.1927	25.8997	-17.821	14.3058	-2.29729	0
0.1933	33.2319	-20.5682	-20.4828	-3.51841	0
0.1940	33.2319	-17.2171	-14.9921	0.143128	0
0.1947	30.4885	-13.5463	-8.87946	1.05987	0
0.1953	29.5658	-11.1071	-14.0699	-0.771803	0
0.1960	24.9894	-6.53635	-7.97865	-0.465618	0
0.1967	17.6696	-1.64593	-5.83385	-1.07618	0
0.1973	11.5594	0.177618	-5.83385	-2.90785	0
0.1980	4.85073	1.4091	-0.643439	-1.68673	0
0.1987	-0.648427	5.67194	-12.2468	-2.60348	0
0.1993	-2.16973	10.2545	-15.2924	-5.0439	0
0.2000	-3.69104	11.1663	22.5418	-2.60348	0
0.2007	-1.55872	9.34271	48.1936	-1.68673	0
0.2013	6.68378	9.63874	26.8314	-6.26501	0
0.2020	10.3374	11.782	-2.78824	-7.17994	0
0.2027	6.68378	13.0016	-4.91159	-6.56939	0
0.2033	4.53899	13.3095	26.5097	-9.01162	0
0.2040	4.23971	14.2213	51.8398	-7.7905	0
0.2047	2.7184	13.9134	21.3193	-2.90785	0
0.2053	3.92797	9.34271	-20.1825	-2.29729	0
0.2060	9.7264	2.32088	-14.6919	-1.68673	0
0.2067	16.1358	0.177618	-3.68905	2.88973	0
0.2073	18.2806	4.14442	-10.102	7.46801	0
0.2080	14.3028	6.89158	-4.91159	9.29969	0
0.2087	12.1705	5.67194	-3.38878	9.60406	0
0.2093	13.0932	3.54052	-8.57919	8.38294	0
0.2100	5.76102	0.793361	-0.343168	6.2469	0
0.2107	-2.48148	-0.118412	-0.943711	5.02578	0
0.2113	1.18463	2.01301	-5.83385	3.80648	0
0.2120	4.53899	2.01301	24.0646	2.58536	0
0.2127	-0.0374092	0.177618	52.1615	0.449313	0
0.2133	-4.30206	3.54052	31.7001	-2.29729	0
0.2140	-18.954	7.8152	-6.75611	-4.12897	0
0.2147	-49.7792	7.8152	-11.9465	-5.35008	0
0.2153	-75.417	7.8152	19.7965	-5.0439	0
0.2160	-90.0565	7.50733	39.0353	-2.60348	0
0.2167	-97.688	3.23265	10.0377	-2.60348	0
0.2173	-83.647	-0.426284	-25.0512	-3.51841	0
0.2180	-51.9115	0.177618	-22.3059	-1.68673	0
0.2187	-25.3635	-0.734155	-11.9465	0.753686	0
0.2193	-1.55872	-3.48132	-13.4693	-1.68673	0
0.2200	23.4681	-2.56954	-11.3245	-3.21222	0
0.2207	28.6555	-2.26167	-8.87946	-1.07618	0
0.2213	11.5594	-5.9206	-10.4023	-0.771803	0
0.2220	-5.22482	-8.97564	-11.6248	0.449313	0
0.2227	-13.7666	-8.05202	-11.3245	5.02578	0
0.2233	-18.954	-6.53635	-6.13412	5.02578	0
0.2240	-24.1414	-5.9206	-5.21186	1.05987	0
0.2247	-36.05	-5.30486	-7.97865	1.36424	0
0.2253	-47.0359	-4.70096	3.32444	1.67043	0
0.2260	-38.1823	-3.48132	6.99204	-2.90785	0
0.2267	-17.732	-1.9538	-0.943711	-5.35008	0
0.2273	-4.30206	-1.64593	26.2094	-3.51841	0
0.2280	10.3374	-2.26167	56.1079	-2.29729	0
0.2287	31.3988	-3.78919	24.0646	-1.38236	0
0.2293	43.6067	-6.22848	-16.5149	-1.07618	0
0.2300	50.6271	-7.14025	-12.2468	-3.21222	0
0.2307	64.6681	-7.44812	-6.13412	-1.68673	0
0.2313	68.9327	-6.83238	-10.102	2.27917	0
0.2320	53.6822	-3.78919	-5.83385	0.753686	0
0.2327	40.5516	-0.118412	-6.43439	-2.29729	0
0.2333	36.2869	0.177618	-8.27892	-1.68673	0
0.2340	30.7878	-1.9538	-7.35666	-0.771803	0
0.2347	26.5107	-5.61273	-11.3245	-1.68673	0
0.2353	28.3437	-7.14025	-9.80173	-3.51841	0
0.2360	29.8775	-3.78919	-8.27892	-6.26501	0
0.2367	27.7327	-0.734155	-12.2468	-6.26501	0
0.2373	27.7327	-1.9538	-0.943711	-3.82278	0
0.2380	31.3988	-5.9206	9.43711	-1.99292	0
0.2387	30.7878	-8.97564	5.14751	1.9748	0
0.2393	21.3233	-8.66776	26.5097	4.41703	0
0.2400	12.4822	-5.9206	47.2713	1.36424	0
0.2407	11.2602	-5.61273	12.783	1.05987	0
0.2413	4.85073	-4.70096	-23.5284	4.72141	0
0.2420	-7.35715	-4.70096	-15.893	4.72141	0
0.2427	-10.4122	-15.3817	-8.87946	1.9748	0
0.2433	-7.96816	-29.1175	-11.6248	0.143128	0
0.2440	-14.3776	-31.8647	-4.91159	-1.68673	0
0.2447	-20.7871	-27.2821	-1.24398	-0.771803	0
0.2453	-22.0091	-21.48	-0.343168	0.143128	0
0.2460	-27.1965	-11.7228	0.579095	-1.68673	0
0.2467	-33.6059	-0.734155	-4.01077	0.143128	0
0.2473	-35.7383	6.59555	-2.46652	2.58536	0
0.2480	-42.4595	12.3859	0.278824	-1.38236	0
0.2487	-52.5225	17.5724	-3.08851	-4.43334	0
0.2493	-46.1131	20.9353	5.14751	-2.60348	0
0.2500	-23.5304	22.1549	11.8607	-3.21222	0
0.2507	-7.05787	20.3195	9.11539	-5.65446	0
0.2513	-0.0374092	17.2763	34.1452	-6.26501	0
0.2520	15.2256	16.0567	57.9524	-5.0439	0
0.2527	36.2869	15.7488	26.2094	-2.60348	0
0.2533	46.0508	16.3527	-11.3245	-1.68673	0
0.2540	42.0854	16.9685	-10.102	-3.51841	0
0.2547	35.6759	14.5292	-7.65693	-2.60348	0
0.2553	25.8997	8.72697	-13.1476	0.143128	0
0.2560	3.62869	6.28768	-11.6248	-1.38236	0
0.2567	-21.3981	7.50733	-11.0243	-3.51841	0
0.2573	-29.9398	5.06804	-10.4023	-2.60348	0
0.2580	-21.6973	0.177618	-9.50145	-0.771803	0
0.2587	-9.80122	-3.17344	-12.2468	1.9748	0
0.2593	0.885352	-6.22848	-9.50145	5.63634	0
0.2600	10.0381	-7.44812	-11.9465	7.46801	0
0.2607	16.7469	-6.22848	-17.4372	8.38294	0
0.2613	24.0791	-7.75599	-3.38878	10.519	0
0.2620	30.4885	-9.28351	1.50136	11.1295	0
0.2627	28.0444	-6.22848	-10.724	8.68913	0
0.2633	14.0035	-3.17344	14.3058	5.63634	0
0.2640	-7.96816	-1.33806	43.0032	3.50029	0
0.2647	-29.9398	1.70513	8.81512	3.80648	0
0.2653	-44.8911	2.01301	-30.5419	6.2469	0
0.2660	-49.1682	-0.734155	-23.2282	3.50029	0
0.2667	-42.7587	-1.33806	-17.7375	-2.60348	0
0.2673	-23.2311	0.793361	-22.6276	-4.43334	0
0.2680	3.92797	1.10123	-14.9921	-1.99292	0
0.2687	22.857	-0.734155	-10.724	-0.771803	0
0.2693	26.5107	-1.9538	-13.1476	-1.68673	0
0.2700	20.1012	-0.118412	-9.50145	-3.51841	0
0.2707	13.7042	1.10123	-5.53358	-5.35008	0
0.2713	13.3925	0.793361	-3.08851	-4.12897	0
0.2720	14.3028	1.70513	-4.91159	-2.90785	0
0.2727	7.59407	3.23265	-4.01077	-4.43334	0
0.2733	-4.00279	4.14442	9.73738	-5.0439	0
0.2740	-12.5446	6.28768	7.89286	-4.43334	0
0.2747	-16.5099	6.59555	-3.08851	-5.35008	0
0.2753	-13.1556	3.84839	25.2872	-5.95883	0
0.2760	-3.08003	2.92478	51.2392	-4.43334	0
0.2767	5.15	3.23265	17.0511	-3.51841	0
0.2773	4.23971	3.84839	-18.0377	-5.35008	0
0.2780	-5.22482	5.97981	-14.9921	-5.35008	0
0.2787	-20.7871	7.8152	-14.6919	-3.82278	0
0.2793	-39.7037	6.89158	-18.6597	-2.60348	0
0.2800	-57.4107	6.59555	-13.4693	-2.29729	0
0.2807	-64.7304	7.50733	-14.9921	-3.51841	0
0.2813	-57.4107	7.8152	-15.893	-5.0439	0
0.2820	-40.9257	5.67194	-12.2468	-4.73952	0
0.2827	-21.6973	1.70513	-14.0699	-3.21222	0
0.2833	-2.16973	-1.64593	-11.3245	-1.68673	0
0.2840	10.9484	-1.64593	-10.102	-0.465618	0
0.2847	11.8712	-2.86557	-18.6597	0.753686	0
0.2853	6.68378	-5.30486	-13.4693	2.88973	0
0.2860	0.274334	-6.22848	-8.57919	7.46801	0
0.2867	-10.1005	-5.9206	-15.2924	10.2146	0
0.2873	-22.6201	-8.97564	6.99204	12.0463	0
0.2880	-29.0296	-12.6346	30.7993	15.4035	0
0.2887	-25.9745	-6.53635	-1.86597	15.7078	0
0.2893	-19.8768	9.34271	-37.8771	9.60406	0
0.2900	-18.0437	20.9353	-28.7188	4.11085	0
0.2907	-12.5446	19.4077	-18.0377	2.88973	0
0.2913	2.7184	8.4191	-19.8608	2.27917	0
0.2920	20.413	-8.66776	-16.5149	1.05987	0
0.2927	38.1075	-27.59	-16.8152	-0.161245	0
0.2933	53.6822	-38.8747	-16.2147	0.143128	0
0.2940	54.2808	-39.1826	-10.4023	1.36424	0
0.2947	43.2949	-32.4686	-9.50145	2.58536	0
0.2953	35.9752	-20.8761	-7.65693	3.80648	0
0.2960	28.9547	-9.88741	-9.50145	4.41703	0
0.2967	20.7122	-4.08522	-15.893	4.72141	0
0.2973	20.7122	0.177618	-7.97865	6.2469	0
0.2980	19.8019	4.76017	-6.43439	9.60406	0
0.2987	8.81611	5.97981	-15.893	8.68913	0
0.2993	1.18463	5.06804	11.8607	3.80648	0
0.3000	-1.55872	7.8152	41.1587	1.67043	0
0.3007	-6.13511	9.94662	5.76951	1.67043	0
0.3013	-0.648427	11.1663	-36.0541	-0.771803	0
0.3020	15.8366	20.9353	-30.2416	-2.90785	0
0.3027	25.3011	30.0885	-24.1504	-1.99292	0
0.3033	24.0791	22.1549	-27.196	-2.90785	0
0.3040	19.1909	8.72697	-17.4372	-6.26501	0
0.3047	13.0932	1.70513	-12.8473	-6.56939	0
0.3053	10.3374	-6.53635	-14.0699	-3.51841	0
0.3060	9.11538	-14.766	-9.80173	-1.07618	0
0.3067	4.53899	-16.6014	-9.80173	-1.68673	0
0.3073	-0.648427	-15.6896	-8.57919	-2.90785	0
0.3080	-1.55872	-11.4149	-6.13412	-1.68673	0
0.3087	-0.648427	-3.48132	-8.27892	0.143128	0
0.3093	-1.87046	-0.734155	-0.343168	-1.68673	0
0.3100	-7.66889	1.10123	5.76951	-3.51841	0
0.3107	-12.8563	5.37591	2.70245	-2.90785	0
0.3113	-11.9335	3.54052	23.7644	-4.12897	0
0.3120	-4.30206	-3.17344	44.2257	-3.82278	0
0.3127	5.15	-4.39309	13.7053	-1.38236	0
0.3133	7.59407	-2.26167	-22.6276	-4.12897	0
0.3140	2.10739	-1.64593	-22.9279	-9.01162	0
0.3147	2.40666	0.177618	-21.4051	-7.17994	0
0.3153	14.0035	3.84839	-29.6411	-5.0439	0
0.3160	23.1563	6.59555	-32.3864	-8.40106	0
0.3167	20.413	9.03484	-32.3864	-9.92655	0
0.3173	14.0035	9.34271	-29.6411	-7.17994	0
0.3180	8.50436	8.4191	-25.9735	-5.95883	0
0.3187	-2.16973	7.8152	-23.2282	-5.65446	0
0.3193	-19.565	8.12307	-14.0699	-4.43334	0
0.3200	-36.661	8.4191	-14.3701	-3.82278	0
0.3207	-43.669	8.72697	-21.4051	-4.43334	0
0.3213	-34.217	8.72697	-6.75611	-4.43334	0
0.3220	-14.3776	8.4191	0.579095	-3.51841	0
0.3227	2.40666	7.8152	-9.80173	-2.29729	0
0.3233	6.07276	6.28768	15.2281	-1.68673	0
0.3240	1.79564	4.76017	43.3035	-2.60348	0
0.3247	-5.22482	3.54052	8.81512	-2.29729	0
0.3253	-11.6343	2.92478	-30.8636	-0.771803	0
0.3260	-7.05787	3.23265	-23.5284	-0.771803	0
0.3267	5.46175	4.76017	-16.8152	-0.161245	0
0.3273	8.50436	6.59555	-21.4051	2.27917	0
0.3280	2.40666	6.28768	-16.2147	2.88973	0
0.3287	-0.648427	2.92478	-14.9921	2.27917	0
0.3293	-2.78075	0.48549	-15.2924	3.50029	0
0.3300	-8.57918	1.70513	-10.4023	3.19592	0
0.3307	-13.4673	1.10123	-10.4023	1.9748	0
0.3313	-18.0437	-2.86557	-9.50145	2.88973	0
0.3320	-22.0091	-4.08522	-7.05638	1.9748	0
0.3327	-21.3981	-2.56954	-8.57919	-1.38236	0
0.3333	-20.7871	-3.48132	0.278824	-0.771803	0
0.3340	-25.3635	-4.08522	6.99204	1.9748	0
0.3347	-35.439	-2.86557	6.67032	1.67043	0
0.3353	-50.0785	-2.86557	31.7001	1.05987	0
0.3360	-56.4879	-3.17344	51.8398	2.88973	0
0.3367	-42.7587	-1.04203	18.5739	3.19592	0
0.3373	-25.0642	0.177618	-18.96	4.41703	0
0.3380	-21.3981	1.10123	-18.96	5.94252	0
0.3387	-22.0091	2.92478	-13.7696	4.41703	0
0.3393	-17.4327	2.92478	-9.80173	2.58536	0
0.3400	-16.2107	1.70513	0.278824	2.88973	0
0.3407	-17.732	1.10123	3.32444	0.143128	0
0.3413	-13.7666	1.4091	5.14751	-1.68673	0
0.3420	-9.1902	1.4091	6.67032	0.143128	0
0.3427	-7.66889	0.177618	0.879367	0.753686	0
0.3433	1.18463	-3.48132	4.84724	-2.29729	0
0.3440	16.4476	-5.30486	11.5605	-6.26501	0
0.3447	22.246	-5.30486	10.9599	-8.09669	0
0.3453	17.3579	-7.14025	25.2872	-5.35008	0
0.3460	20.7122	-9.28351	34.4454	-2.60348	0
0.3467	31.6981	-8.05202	26.8314	-5.0439	0
0.3473	30.7878	-8.97564	47.5716	-5.35008	0
0.3480	18.8917	-12.3267	72.9017	0.143128	0
0.3487	13.7042	-12.0188	43.6037	2.88973	0
0.3493	13.0932	-10.7992	8.51485	2.58536	0
0.3500	10.3374	-10.7992	14.0055	5.02578	0
0.3507	7.90582	-8.35989	19.7965	7.16364	0
0.3513	4.85073	-5.30486	15.5283	5.94252	0
0.3520	-1.25944	-3.78919	18.5739	5.02578	0
0.3527	-1.87046	-2.26167	16.7509	4.72141	0
0.3533	3.01768	-3.48132	12.4827	3.19592	0
0.3540	4.85073	-7.44812	11.8607	-0.161245	0
0.3547	-0.0374092	-7.44812	8.51485	-2.60348	0
0.3553	-13.4673	-4.70096	7.29231	-1.07618	0
0.3560	-33.6059	-4.39309	5.14751	1.67043	0
0.3567	-47.0359	-3.48132	4.84724	0.449313	0
0.3573	-46.4248	-1.9538	20.4185	1.36424	0
0.3580	-41.2374	-2.56954	25.2872	5.63634	0
0.3587	-32.3839	-2.56954	17.9734	3.50029	0
0.3593	-13.4673	-0.734155	43.6037	-3.51841	0
0.3600	13.0932	0.177618	66.1885	-4.73952	0
0.3607	36.898	-0.734155	30.4776	-2.29729	0
0.3613	54.2808	-1.64593	-7.05638	-3.51841	0
0.3620	65.5784	-1.33806	-3.38878	-4.43334	0
0.3627	69.2445	-0.426284	0.879367	-2.60348	0
0.3633	63.7453	-1.64593	-1.86597	-0.771803	0
0.3640	53.3705	-3.48132	3.62471	-1.68673	0
0.3647	38.4193	-2.26167	5.14751	-3.51841	0
0.3653	15.8366	1.10123	5.76951	-5.0439	0
0.3660	-7.05787	2.62875	5.76951	-5.35008	0
0.3667	-25.0642	1.4091	1.50136	-4.12897	0
0.3673	-47.9462	0.177618	4.2467	-3.21222	0
0.3680	-72.9729	1.4091	5.76951	-2.60348	0
0.3687	-78.4596	2.92478	0.579095	-1.68673	0
0.3693	-58.6327	0.48549	10.6382	-1.99292	0
0.3700	-26.2737	-0.734155	15.8286	-2.60348	0
0.3707	10.3374	1.70513	6.99204	-2.90785	0
0.3713	37.8083	2.01301	31.7001	-3.21222	0
0.3720	46.0508	-0.118412	57.3304	-2.60348	0
0.3727	46.0508	0.48549	19.4962	-1.68673	0
0.3733	54.2808	0.793361	-22.3059	1.67043	0
0.3740	67.4114	-1.04203	-15.893	4.11085	0
0.3747	77.4745	-0.426284	-10.4023	2.88973	0
0.3753	81.4523	0.793361	-18.0377	1.05987	0
0.3760	73.8209	-0.118412	-13.1476	1.36424	0
0.3767	47.5721	1.70513	-7.05638	1.05987	0
0.3773	12.4822	4.14442	-4.61132	0.449313	0
0.3780	-8.57918	1.10123	-3.68905	2.58536	0
0.3787	-12.2453	-2.26167	-7.65693	2.88973	0
0.3793	-13.1556	-1.64593	-7.65693	1.9748	0
0.3800	-7.96816	-0.426284	-10.4023	1.9748	0
0.3807	12.1705	3.54052	-15.5927	0.143128	0
0.3813	35.0649	6.89158	-1.24398	-1.68673	0
0.3820	45.739	4.76017	4.84724	0.449313	0
0.3827	44.2177	2.01301	-3.38878	0.143128	0
0.3833	25.8997	3.23265	22.2416	-2.29729	0
0.3840	-9.1902	3.54052	45.1265	-0.771803	0
0.3847	-37.2721	2.01301	7.29231	0.143128	0
0.3853	-43.669	1.4091	-25.6732	1.05987	0
0.3860	-38.7934	1.4091	-14.9921	1.36424	0
0.3867	-28.1068	3.84839	-11.3245	-2.60348	0
0.3873	-11.0233	8.12307	-14.9921	-5.65446	0
0.3880	6.68378	8.12307	-7.65693	-3.82278	0
0.3887	24.6901	6.59555	-7.97865	-3.51841	0
0.3893	45.4397	5.67194	-6.43439	-3.51841	0
0.3900	56.1138	0.177618	3.32444	-0.161245	0
0.3907	55.5028	-5.30486	3.02416	-1.07618	0
0.3913	56.1138	-2.56954	3.32444	-4.43334	0
0.3920	52.1485	2.32088	4.2467	-3.51841	0
0.3927	33.2319	3.84839	-1.86597	-2.60348	0
0.3933	13.7042	4.76017	0.579095	-1.38236	0
0.3940	4.85073	5.97981	-0.343168	-0.161245	0
0.3947	0.274334	6.59555	-7.35666	-1.68673	0
0.3953	-3.39177	6.59555	16.1503	-0.771803	0
0.3960	-6.74613	5.37591	37.8128	1.9748	0
0.3967	-12.5446	3.54052	6.99204	0.449313	0
0.3973	-18.954	3.54052	-25.6732	0.449313	0
0.3980	-23.2311	2.32088	-22.0056	3.80648	0
0.3987	-25.0642	0.177618	-18.6597	2.58536	0
0.3993	-25.6752	1.70513	-19.5606	1.9748	0
0.4000	-28.4185	3.23265	-14.3701	3.50029	0
0.4007	-34.5162	0.48549	-14.6919	0.143128	0
0.4013	-40.0154	-2.86557	-14.0699	-2.29729	0
0.4020	-38.1823	-3.48132	-13.1476	1.9748	0
0.4027	-23.8421	-1.9538	-15.893	2.88973	0
0.4033	-6.74613	-0.734155	-8.57919	-0.161245	0
0.4040	-1.55872	-0.426284	-6.75611	0.143128	0
0.4047	-3.39177	0.177618	-18.338	1.05987	0
0.4053	-4.6138	1.70513	-9.17973	1.05987	0
0.4060	-11.6343	2.01301	4.2467	1.9748	0
0.4067	-24.1414	1.70513	0.579095	1.9748	0
0.4073	-33.6059	1.10123	23.4641	3.19592	0
0.4080	-37.5713	-1.64593	50.6172	6.55308	0
0.4087	-34.828	-4.70096	19.1959	6.55308	0
0.4093	-30.8626	-4.39309	-18.6597	4.72141	0
0.4100	-34.828	-3.48132	-11.0243	5.94252	0
0.4107	-43.9808	-3.48132	-3.68905	5.33196	0
0.4113	-47.9462	-1.33806	-10.4023	1.05987	0
0.4120	-43.3698	2.32088	-6.75611	-0.771803	0
0.4127	-36.3493	4.14442	-4.91159	-0.771803	0
0.4133	-34.5162	4.45229	-8.87946	-0.771803	0
0.4140	-35.1273	2.62875	-8.87946	0.143128	0
0.4147	-25.3635	0.793361	-7.65693	1.36424	0
0.4153	-5.22482	0.177618	-4.91159	1.05987	0
0.4160	13.7042	-2.26167	-6.43439	1.05987	0
0.4167	21.3233	-3.78919	-10.4023	4.11085	0
0.4173	13.0932	-1.33806	-1.24398	5.63634	0
0.4180	-2.48148	0.177618	1.50136	4.72141	0
0.4187	-12.2453	-1.04203	-5.21186	5.02578	0
0.4193	-15.5996	-0.118412	20.1182	4.11085	0
0.4200	-21.6973	-0.118412	42.6815	-0.465618	0
0.4207	-27.1965	-2.56954	7.89286	-0.771803	0
0.4213	-23.5304	-0.426284	-28.7188	2.27917	0
0.4220	-13.7666	4.14442	-24.1504	0.449313	0
0.4227	-3.39177	4.45229	-17.7375	-0.771803	0
0.4233	12.1705	2.32088	-17.7375	0.753686	0
0.4240	33.5311	2.01301	-8.57919	-2.29729	0
0.4247	45.128	2.32088	-4.61132	-4.73952	0
0.4253	38.7185	2.32088	-1.86597	-2.90785	0
0.4260	24.9894	1.70513	4.2467	-3.51841	0
0.4267	10.9484	2.01301	4.2467	-4.43334	0
0.4273	-2.48148	2.62875	4.2467	-1.68673	0
0.4280	-7.96816	2.01301	0.278824	-0.465618	0
0.4287	-11.6343	0.177618	-7.65693	-1.07618	0
0.4293	-21.0863	-4.08522	0.579095	0.753686	0
0.4300	-29.9398	-8.66776	5.46923	1.67043	0
0.4307	-38.7934	-9.57954	-3.08851	0.143128	0
0.4313	-54.3556	-7.44812	17.0511	0.143128	0
0.4320	-62.2864	-3.78919	40.8584	0.143128	0
0.4327	-50.0785	0.177618	9.43711	-2.90785	0
0.4333	-30.8626	1.70513	-28.7188	-7.17994	0
0.4340	-19.2657	0.177618	-21.4051	-8.09669	0
0.4347	-11.6343	-0.118412	-9.50145	-4.43334	0
0.4353	-2.48148	-3.17344	-11.0243	-2.29729	0
0.4360	11.5594	-8.05202	-9.80173	-1.68673	0
0.4367	23.1563	-9.28351	-12.2468	0.753686	0
0.4373	24.3783	-9.88741	-16.2147	3.80648	0
0.4380	21.3233	-11.1071	-17.4372	3.50029	0
0.4387	19.5027	-8.35989	-19.8608	3.80648	0
0.4393	14.0035	-6.53635	-14.0699	5.63634	0
0.4400	9.42712	-8.05202	-8.27892	5.02578	0
0.4407	14.0035	-5.61273	-8.27892	1.9748	0
0.4413	22.246	-2.26167	7.29231	1.67043	0
0.4420	26.8224	-4.08522	18.8957	4.72141	0
0.4427	24.9894	-4.08522	13.3835	4.72141	0
0.4433	13.0932	-1.04203	36.29	1.9748	0
0.4440	-4.00279	-1.64593	64.9659	1.36424	0
0.4447	-18.343	-2.56954	33.8449	1.36424	0
0.4453	-30.2516	-1.64593	-4.91159	-0.465618	0
0.4460	-33.6059	-2.26167	0.879367	0.143128	0
0.4467	-22.9194	-2.26167	4.2467	3.50029	0
0.4473	-8.87846	1.10123	-5.83385	2.88973	0
0.4480	2.40666	1.4091	-0.343168	0.449313	0
0.4487	15.8366	-2.56954	4.84724	-1.68673	0
0.4493	27.1217	-2.86557	1.50136	-3.51841	0
0.4500	28.3437	0.48549	-0.343168	-3.51841	0
0.4507	24.0791	0.793361	-3.38878	-1.99292	0
0.4513	21.9343	-1.04203	-4.01077	-2.60348	0
0.4520	23.7673	0.177618	-3.08851	-1.99292	0
0.4527	23.7673	1.4091	-4.91159	-1.38236	0
0.4533	13.7042	-1.64593	2.40217	-1.99292	0
0.4540	-0.0374092	-4.39309	2.40217	0.143128	0
0.4547	-7.35715	-4.08522	-4.61132	3.80648	0
0.4553	-13.4673	-4.08522	21.9413	1.9748	0
0.4560	-17.4327	-5.00883	45.7485	-1.68673	0
0.4567	-11.6343	-4.39309	8.51485	-1.68673	0
0.4573	-5.5241	-3.48132	-33.3087	-0.771803	0
0.4580	-6.13511	-0.426284	-29.6411	-0.161245	0
0.4587	-0.648427	2.92478	-23.2282	-0.161245	0
0.4593	12.1705	1.10123	-25.9735	0.753686	0
0.4600	22.5453	-1.33806	-19.5606	5.63634	0
0.4607	31.0995	2.32088	-14.6919	9.29969	0
0.4613	35.0649	2.62875	-12.2468	6.55308	0
0.4620	26.2114	-10.5032	-11.3245	2.58536	0
0.4627	10.9484	-22.4036	-16.2147	1.9748	0
0.4633	-4.6138	-19.0407	-13.7696	0.143128	0
0.4640	-22.3084	-10.1953	-9.50145	-2.60348	0
0.4647	-36.9603	-5.61273	-9.50145	-5.0439	0
0.4653	-39.0926	-1.64593	5.46923	-6.56939	0
0.4660	-29.0296	3.54052	16.1503	-7.17994	0
0.4667	-13.4673	8.72697	12.1825	-7.7905	0
0.4673	1.18463	11.782	37.1908	-9.92655	0
0.4680	13.3925	12.6938	63.4431	-11.1477	0
0.4687	25.3011	13.0016	30.7993	-9.62218	0
0.4693	29.8775	12.3859	-8.57919	-9.01162	0
0.4700	20.7122	9.34271	-5.83385	-7.17994	0
0.4707	6.68378	5.37591	-2.16625	0.143128	0
0.4713	-0.9477	3.84839	-8.57919	5.02578	0
0.4720	-2.16973	3.54052	-5.83385	4.41703	0
0.4727	1.18463	1.4091	-4.01077	3.80648	0
0.4733	8.50436	1.10123	-6.43439	4.72141	0
0.4740	13.7042	5.06804	-7.65693	3.80648	0
0.4747	10.3374	7.50733	-7.35666	1.67043	0
0.4753	2.10739	5.67194	-2.46652	0.143128	0
0.4760	-6.13511	6.28768	-6.75611	0.143128	0
0.4767	-11.9335	7.50733	-13.1476	1.36424	0
0.4773	-15.5996	4.76017	2.40217	0.753686	0
0.4780	-12.5446	1.70513	11.5605	-1.38236	0
0.4787	-3.39177	1.4091	4.84724	-0.771803	0
0.4793	2.7184	-0.734155	30.1773	1.36424	0
0.4800	6.98305	-2.26167	57.0302	2.58536	0
0.4807	17.6696	-0.734155	28.3542	3.19592	0
0.4813	31.0995	0.177618	-4.31104	2.58536	0
0.4820	37.1972	2.01301	0.278824	-0.771803	0
0.4827	38.7185	5.37591	2.40217	-1.68673	0
0.4833	36.898	1.70513	-3.08851	0.143128	0
0.4840	28.6555	-3.78919	1.50136	0.753686	0
0.4847	17.3579	-3.17344	1.17964	1.9748	0
0.4853	6.07276	-2.56954	-1.86597	4.72141	0
0.4860	-3.08003	-5.30486	-0.343168	3.80648	0
0.4867	-4.30206	-5.00883	1.50136	1.36424	0
0.4873	-1.55872	-2.56954	6.67032	2.88973	0
0.4880	-5.83584	-2.26167	4.2467	3.80648	0
0.4887	-10.7115	-1.9538	-2.46652	-0.161245	0
0.4893	-8.87846	-0.734155	6.06978	-2.60348	0
0.4900	-7.05787	1.10123	6.37005	-3.82278	0
0.4907	-5.22482	1.4091	-5.83385	-6.26501	0
0.4913	3.62869	-0.426284	19.4962	-4.73952	0
0.4920	12.7815	-0.426284	49.0944	-1.68673	0
0.4927	12.4822	2.01301	16.1503	-5.0439	0
0.4933	3.62869	2.01301	-25.9735	-6.56939	0
0.4940	-13.4673	1.4091	-22.0056	-2.60348	0
0.4947	-36.3493	2.62875	-12.2468	-1.38236	0
0.4953	-58.321	2.01301	-12.8473	-0.771803	0
0.4960	-75.1052	-1.33806	-6.75611	4.72141	0
0.4967	-82.4375	-4.39309	-4.61132	5.63634	0
0.4973	-68.3965	-5.00883	-6.43439	3.19592	0
0.4980	-33.6059	-3.48132	-5.21186	5.63634	0
0.4987	4.85073	-1.64593	-6.43439	6.55308	0
0.4993	30.7878	-2.56954	-4.91159	1.05987	0
0.5000	37.8083	-3.48132	-5.53358	-1.68673	0
0.5007	24.9894	-2.26167	-5.83385	-1.07618	0
0.5013	6.68378	-2.56954	7.89286	-2.60348	0
0.5020	-0.0374092	-2.56954	10.9599	-1.38236	0
0.5027	2.10739	0.177618	4.2467	1.67043	0
0.5033	6.68378	1.70513	30.7993	-1.38236	0
0.5040	16.1358	-0.118412	51.2392	-3.82278	0
0.5047	28.6555	-0.734155	12.4827	0.143128	0
0.5053	37.1972	-0.118412	-22.0056	1.67043	0
0.5060	41.4744	-1.64593	-14.6919	-1.99292	0
0.5067	44.2177	-2.26167	-12.8473	-2.29729	0
0.5073	43.906	0.177618	-16.8152	-1.38236	0
0.5080	38.4193	-0.734155	-12.2468	-1.68673	0
0.5087	30.4885	-3.48132	-16.2147	1.05987	0
0.5093	27.1217	-4.08522	-16.8152	3.80648	0
0.5100	27.4334	-3.48132	-9.17973	2.58536	0
0.5107	18.5799	-5.9206	-10.724	2.88973	0
0.5113	4.85073	-8.05202	-9.17973	6.55308	0
0.5120	1.18463	-8.05202	-4.91159	4.72141	0
0.5127	5.76102	-8.97564	-8.27892	-0.771803	0
0.5133	7.2948	-9.28351	-0.643439	-0.771803	0
0.5140	9.11538	-8.66776	5.46923	1.36424	0
0.5147	10.3374	-7.14025	-0.042896	1.36424	0
0.5153	0.274334	-4.70096	23.4641	-0.465618	0
0.5160	-17.4327	-0.118412	50.0167	-3.21222	0
0.5167	-32.6832	3.84839	20.4185	-2.90785	0
0.5173	-46.7241	5.67194	-16.2147	-1.38236	0
0.5180	-53.7446	7.50733	-11.0243	-4.12897	0
0.5187	-40.9257	8.12307	-4.01077	-7.48613	0
0.5193	-14.3776	5.97981	-7.65693	-4.43334	0
0.5200	9.42712	3.54052	-4.91159	-2.29729	0
0.5207	20.413	2.62875	-7.65693	-4.43334	0
0.5213	19.1909	3.54052	-9.50145	-2.60348	0
0.5220	15.2256	6.89158	-6.75611	0.753686	0
0.5227	17.6696	8.72697	-8.57919	-1.68673	0
0.5233	18.5799	5.97981	-7.65693	-1.99292	0
0.5240	11.8712	3.23265	-9.17973	1.9748	0
0.5247	4.53899	3.23265	-16.5149	3.80648	0
0.5253	-1.87046	2.92478	-4.01077	2.88973	0
0.5260	-7.96816	1.4091	7.89286	3.80648	0
0.5267	-10.7115	3.84839	1.50136	4.11085	0
0.5273	-17.121	7.19945	24.3864	2.88973	0
0.5280	-28.1068	7.50733	52.762	2.27917	0
0.5287	-31.7729	6.89158	20.7187	2.88973	0
0.5293	-27.1965	6.59555	-18.96	2.88973	0
0.5300	-23.5304	3.84839	-10.4023	2.88973	0
0.5307	-20.7871	1.10123	-3.08851	3.80648	0
0.5313	-22.6201	1.10123	-11.3245	3.80648	0
0.5320	-34.5162	1.10123	-8.57919	2.58536	0
0.5327	-49.7792	-2.26167	-7.65693	1.36424	0
0.5333	-56.4879	-4.39309	-9.17973	0.449313	0
0.5340	-52.2233	-1.64593	-6.13412	1.05987	0
0.5347	-43.058	3.84839	-9.50145	3.80648	0
0.5353	-33.2942	5.37591	-13.1476	4.72141	0
0.5360	-22.6201	1.4091	-12.8473	1.36424	0
0.5367	-12.5446	-0.734155	-13.7696	-0.465618	0
0.5373	-3.39177	2.32088	-4.91159	2.88973	0
0.5380	13.0932	2.92478	-0.343168	5.33196	0
0.5387	30.7878	-0.734155	-4.61132	3.50029	0
0.5393	33.5311	-1.33806	18.5739	2.88973	0
0.5400	25.8997	0.793361	39.9361	4.41703	0
0.5407	16.4476	-0.426284	6.67032	1.36424	0
0.5413	0.885352	-2.56954	-29.6411	-1.99292	0
0.5420	-16.8217	-2.56954	-24.1504	-0.465618	0
0.5427	-28.4185	-1.64593	-18.6597	1.36424	0
0.5433	-40.6264	-0.734155	-21.7054	0.143128	0
0.5440	-53.1336	0.177618	-13.1476	0.143128	0
0.5447	-50.6895	-0.118412	-7.65693	-0.465618	0
0.5453	-34.5162	-0.734155	-4.31104	-5.35008	0
0.5460	-19.2657	-0.426284	-0.643439	-7.48613	0
0.5467	-3.39177	-1.64593	-5.21186	-5.95883	0
0.5473	17.0586	-2.56954	-7.65693	-8.09669	0
0.5480	31.0995	-0.734155	-9.50145	-12.0626	0
0.5487	33.2319	-0.118412	-14.9921	-10.8433	0
0.5493	35.9752	-2.56954	-5.83385	-8.09669	0
0.5500	45.128	-4.39309	2.40217	-9.01162	0
0.5507	51.5374	-5.00883	-2.46652	-9.31599	0
0.5513	50.6271	-7.14025	19.7965	-8.09669	0
0.5520	48.7941	-8.35989	44.526	-8.09669	0
0.5527	51.5374	-5.9206	15.2281	-9.01162	0
0.5533	56.4256	-2.56954	-17.4372	-9.01162	0
0.5540	59.1689	-0.426284	-7.05638	-5.35008	0
0.5547	62.224	-0.426284	-1.24398	-0.771803	0
0.5553	64.6681	-1.04203	-12.8473	-1.68673	0
0.5560	60.0792	-0.118412	-12.2468	-5.0439	0
0.5567	50.9264	2.62875	-7.05638	-2.29729	0
0.5573	42.9957	2.92478	-6.43439	1.36424	0
0.5580	30.7878	-0.426284	-7.05638	0.449313	0
0.5587	17.6696	-2.56954	-8.87946	1.67043	0
0.5593	10.9484	-2.26167	-5.53358	6.55308	0
0.5600	2.10739	-2.56954	-5.53358	9.29969	0
0.5607	-11.6343	-2.86557	-7.65693	12.9612	0
0.5613	-14.9886	-0.734155	6.06978	18.7588	0
0.5620	-11.0233	2.01301	11.2602	18.7588	0
0.5627	-21.6973	3.23265	3.92498	13.8762	0
0.5633	-40.9257	4.14442	29.877	12.6568	0
0.5640	-40.9257	3.84839	53.3626	11.1295	0
0.5647	-22.3084	2.92478	17.0511	4.41703	0
0.5653	-7.96816	2.32088	-20.1825	-1.99292	0
0.5660	0.274334	2.01301	-15.893	-5.35008	0
0.5667	15.8366	1.70513	-16.2147	-6.26501	0
0.5673	22.246	1.10123	-22.3059	-5.0439	0
0.5680	7.2948	0.48549	-14.3701	-4.73952	0
0.5687	-9.1902	1.4091	-13.4693	-7.17994	0
0.5693	-17.121	3.84839	-16.2147	-8.09669	0
0.5700	-25.6752	3.84839	-13.7696	-6.87557	0
0.5707	-29.3288	-1.64593	-15.5927	-5.35008	0
0.5713	-26.2737	-4.39309	-12.2468	-4.43334	0
0.5720	-26.2737	-1.9538	-3.68905	-3.51841	0
0.5727	-29.0296	-0.734155	-1.24398	-2.29729	0
0.5733	-26.5855	-2.26167	8.21457	0.143128	0
0.5740	-20.7871	-0.734155	15.2281	0.449313	0
0.5747	-18.0437	2.92478	13.3835	-1.68673	0
0.5753	-20.176	4.76017	35.0674	-1.99292	0
0.5760	-17.732	4.45229	53.9846	-2.60348	0
0.5767	-4.00279	2.92478	21.9413	-4.43334	0
0.5773	5.76102	2.01301	-12.5471	-4.73952	0
0.5780	1.18463	3.54052	-9.80173	-4.43334	0
0.5787	-1.87046	3.84839	-7.65693	-3.82278	0
0.5793	6.68378	2.92478	-12.2468	-1.68673	0
0.5800	13.7042	3.54052	-6.43439	-1.38236	0
0.5807	10.6492	2.01301	-4.31104	-3.51841	0
0.5813	5.46175	0.177618	-6.13412	-3.51841	0
0.5820	2.10739	0.48549	-5.83385	-2.29729	0
0.5827	-6.13511	-1.64593	-6.13412	-0.161245	0
0.5833	-19.8768	-6.22848	-1.5657	3.80648	0
0.5840	-26.2737	-6.53635	-3.08851	5.63634	0
0.5847	-21.3981	-5.30486	-7.65693	2.88973	0
0.5853	-13.4673	-5.9206	5.46923	1.67043	0
0.5860	-1.87046	-5.30486	10.9599	1.9748	0
0.5867	8.50436	-5.61273	-0.343168	-0.771803	0
0.5873	3.92797	-8.66776	21.3193	-2.90785	0
0.5880	-5.22482	-6.83238	47.2713	-0.465618	0
0.5887	-2.48148	-2.56954	15.2281	0.143128	0
0.5893	7.90582	-2.56954	-22.6276	-0.771803	0
0.5900	15.2256	-4.39309	-18.6597	1.05987	0
0.5907	7.90582	-6.22848	-15.5927	0.753686	0
0.5913	-21.3981	-12.6346	-22.3059	-1.38236	0
0.5920	-54.0563	-17.2171	-17.4372	1.9748	0
0.5927	-65.9525	-14.766	-13.7696	6.85745	0
0.5933	-61.0643	-10.7992	-14.6919	6.2469	0
0.5940	-50.0785	-9.28351	-14.9921	5.63634	0
0.5947	-29.0296	-8.05202	-16.2147	7.46801	0
0.5953	-3.08003	-5.61273	-13.4693	6.85745	0
0.5960	15.2256	-3.48132	-14.6919	7.16364	0
0.5967	27.7327	-0.734155	-15.893	8.9935	0
0.5973	41.4744	3.84839	3.02416	8.07857	0
0.5980	43.6067	8.12307	14.0055	6.2469	0
0.5987	25.8997	10.8584	8.81512	5.33196	0
0.5993	4.53899	11.1663	35.0674	4.11085	0
0.6000	-5.83584	11.4741	58.2527	2.88973	0
0.6007	-8.87846	13.3095	19.4962	1.05987	0
0.6013	-7.66889	8.4191	-21.0834	-0.465618	0
0.6020	-0.648427	-6.22848	-15.2924	1.05987	0
0.6027	6.07276	-17.5131	-9.80173	1.36424	0
0.6033	14.0035	-14.47	-11.3245	-2.90785	0
0.6040	27.7327	-6.83238	-2.46652	-4.73952	0
0.6047	37.4965	-2.86557	-1.5657	-2.60348	0
0.6053	32.3091	0.793361	-4.91159	-2.29729	0
0.6060	19.5027	6.28768	-1.86597	-2.60348	0
0.6067	11.5594	10.5624	-1.5657	-1.07618	0
0.6073	9.7264	14.2213	3.02416	-0.465618	0
0.6080	8.50436	15.1331	5.76951	0.143128	0
0.6087	9.11538	11.782	-1.5657	-0.161245	0
0.6093	12.1705	7.8152	2.40217	-3.51841	0
0.6100	12.1705	8.4191	6.99204	-4.43334	0
0.6107	10.3374	9.94662	1.50136	-2.60348	0
0.6113	17.0586	10.2545	25.2872	-3.51841	0
0.6120	29.8775	9.94662	53.6843	-5.0439	0
0.6127	37.4965	9.03484	24.0646	-4.43334	0
0.6133	37.4965	7.8152	-17.4372	-5.0439	0
0.6140	32.3091	6.28768	-16.2147	-5.35008	0
0.6147	24.0791	4.14442	-10.724	-5.0439	0
0.6153	14.3028	1.70513	-13.4693	-5.95883	0
0.6160	3.92797	-0.426284	-4.61132	-3.51841	0
0.6167	-6.13511	0.177618	3.02416	-0.771803	0
0.6173	-13.1556	2.01301	4.54697	-3.51841	0
0.6180	-20.7871	1.70513	6.37005	-5.0439	0
0.6187	-32.0722	0.177618	4.54697	-3.51841	0
0.6193	-41.8484	0.177618	3.62471	-4.12897	0
0.6200	-41.8484	0.793361	0.879367	-3.51841	0
0.6207	-36.3493	-1.33806	-2.16625	-1.07618	0
0.6213	-36.05	-2.26167	7.89286	-1.38236	0
0.6220	-37.2721	0.177618	8.51485	-2.60348	0
0.6227	-28.7178	3.23265	0.579095	-1.68673	0
0.6233	-13.4673	6.28768	27.7322	-1.68673	0
0.6240	-5.5241	8.72697	50.9389	-3.21222	0
0.6247	-4.30206	8.4191	14.0055	-4.43334	0
0.6253	-1.87046	5.97981	-21.4051	-4.43334	0
0.6260	-0.336683	4.76017	-12.2468	-2.90785	0
0.6267	4.23971	4.45229	-6.75611	-1.68673	0
0.6273	14.0035	4.76017	-10.4023	-1.99292	0
0.6280	18.2806	7.8152	-6.75611	-0.771803	0
0.6287	12.7815	9.03484	-8.57919	1.05987	0
0.6293	7.2948	7.19945	-9.80173	0.449313	0
0.6300	4.85073	6.59555	-4.91159	-0.465618	0
0.6307	3.31695	6.89158	-7.05638	0.143128	0
0.6313	3.01768	5.37591	-6.75611	-0.465618	0
0.6320	2.10739	3.84839	-5.83385	-4.43334	0
0.6327	-0.648427	2.32088	-10.4023	-8.40106	0
0.6333	-4.30206	1.10123	-1.24398	-7.17994	0
0.6340	-6.13511	1.10123	7.59258	-4.43334	0
0.6347	-6.13511	-1.04203	3.92498	-4.12897	0
0.6353	-8.27991	-5.00883	27.1317	-2.60348	0
0.6360	-10.7115	-5.61273	52.4618	-0.771803	0
0.6367	-7.35715	-4.70096	20.7187	-2.60348	0
0.6373	-3.39177	-4.39309	-19.2603	-4.12897	0
0.6380	-5.22482	-4.08522	-17.7375	-1.07618	0
0.6387	-7.66889	-5.30486	-14.0699	1.9748	0
0.6393	-3.39177	-8.05202	-19.5606	2.88973	0
0.6400	1.18463	-10.5032	-14.9921	4.41703	0
0.6407	0.274334	-12.6346	-11.6248	8.68913	0
0.6413	-4.30206	-12.9424	-10.724	12.9612	0
0.6420	-5.22482	-12.3267	-5.83385	11.1295	0
0.6427	-0.648427	-13.2503	-2.16625	5.63634	0
0.6433	2.7184	-12.3267	2.40217	4.11085	0
0.6440	0.885352	-8.05202	-0.343168	2.88973	0
0.6447	0.274334	-7.14025	-4.61132	-2.60348	0
0.6453	0.274334	-6.83238	9.73738	-4.73952	0
0.6460	-2.78075	-2.56954	14.3058	-2.29729	0
0.6467	-5.5241	-0.118412	4.2467	-3.51841	0
0.6473	-4.00279	-1.33806	29.5768	-5.65446	0
0.6480	0.573608	-0.118412	53.9846	-4.73952	0
0.6487	2.10739	1.10123	16.4506	-4.12897	0
0.6493	-2.16973	-0.426284	-21.7054	-2.29729	0
0.6500	-6.13511	-1.04203	-14.0699	2.58536	0
0.6507	-9.80122	-2.56954	-8.57919	3.80648	0
0.6513	-22.0091	-5.00883	-13.1476	2.88973	0
0.6520	-32.6832	-5.9206	-9.50145	4.72141	0
0.6527	-25.9745	-6.22848	-13.1476	4.41703	0
0.6533	-12.2453	-6.22848	-17.7375	2.88973	0
0.6540	-6.44686	-4.70096	-14.9921	3.80648	0
0.6547	-3.39177	-4.39309	-14.9921	0.753686	0
0.6553	-1.87046	-7.14025	-11.6248	-5.0439	0
0.6560	-7.66889	-6.83238	-6.75611	-2.90785	0
0.6567	-15.5996	-3.78919	-10.4023	0.143128	0
0.6573	-21.3981	-1.9538	-4.91159	-2.90785	0
0.6580	-22.6201	-0.734155	1.50136	-4.12897	0
0.6587	-15.2879	0.177618	3.92498	-3.51841	0
0.6593	-0.9477	-1.04203	30.7993	-5.0439	0
0.6600	14.9138	-1.04203	53.0623	-4.43334	0
0.6607	24.6901	-1.04203	21.019	-2.60348	0
0.6613	21.9343	-3.48132	-17.1155	-3.82278	0
0.6620	15.2256	-1.9538	-12.8473	-4.12897	0
0.6627	14.6145	2.62875	-0.643439	-1.68673	0
0.6633	11.8712	1.70513	0.278824	1.67043	0
0.6640	4.53899	-1.9538	-0.343168	3.80648	0
0.6647	4.23971	-0.734155	-4.31104	2.88973	0
0.6653	10.3374	0.177618	-6.13412	3.80648	0
0.6660	11.5594	-1.9538	-6.43439	8.38294	0
0.6667	8.50436	-3.48132	-11.6248	9.91024	0
0.6673	3.01768	-3.48132	-10.724	7.46801	0
0.6680	-3.39177	-1.64593	-10.4023	6.85745	0
0.6687	-7.96816	-1.04203	-14.0699	6.55308	0
0.6693	-8.87846	-1.64593	0.278824	3.80648	0
0.6700	-6.13511	-1.64593	11.2602	1.67043	0
0.6707	-1.25944	-0.734155	5.14751	0.143128	0
0.6713	-0.648427	-1.64593	26.2094	-0.161245	0
0.6720	-2.78075	-1.9538	53.3626	0.449313	0
0.6727	0.885352	-0.734155	26.2094	-1.68673	0
0.6733	3.92797	-2.56954	-11.9465	-5.35008	0
0.6740	3.62869	-5.00883	-6.75611	-4.73952	0
0.6747	11.2602	-2.56954	4.2467	-1.68673	0
0.6753	22.857	-0.426284	0.579095	-0.771803	0
0.6760	21.9343	-0.734155	-0.343168	-3.82278	0
0.6767	14.9138	-0.426284	0.579095	-7.17994	0
0.6773	6.68378	0.48549	1.50136	-5.65446	0
0.6780	-7.96816	0.177618	2.40217	-1.68673	0
0.6787	-22.9194	-0.734155	1.50136	-1.68673	0
0.6793	-31.4736	-0.118412	3.32444	-4.12897	0
0.6800	-39.0926	1.10123	-0.042896	-4.43334	0
0.6807	-40.0154	-0.734155	-4.61132	-2.60348	0
0.6813	-28.4185	-2.56954	6.37005	-1.99292	0
0.6820	-13.4673	1.10123	9.11539	-2.60348	0
0.6827	0.573608	6.59555	1.17964	-2.29729	0
0.6833	11.8712	6.59555	25.9092	0.143128	0
0.6840	15.8366	6.28768	49.0944	1.05987	0
0.6847	18.8917	8.4191	18.2737	-1.38236	0
0.6853	27.4334	7.8152	-15.893	-3.51841	0
0.6860	36.898	6.59555	-13.1476	-2.60348	0
0.6867	44.2177	5.06804	-11.3245	-1.07618	0
0.6873	45.739	1.70513	-14.0699	-0.465618	0
0.6880	34.1422	2.01301	-8.57919	2.88973	0
0.6887	17.0586	6.28768	-11.0243	7.77238	0
0.6893	8.20509	7.19945	-14.6919	6.55308	0
0.6900	5.76102	5.67194	-12.2468	2.88973	0
0.6907	-0.336683	5.67194	-12.8473	3.50029	0
0.6913	-8.87846	3.23265	-12.2468	4.11085	0
0.6920	-12.2453	0.177618	-11.9465	1.05987	0
0.6927	-9.80122	1.10123	-12.8473	1.05987	0
0.6933	-5.5241	2.62875	-2.16625	2.88973	0
0.6940	1.49637	2.01301	1.80163	1.05987	0
0.6947	10.0381	2.01301	-1.24398	-1.38236	0
0.6953	12.1705	2.62875	25.2872	-1.38236	0
0.6960	14.0035	3.23265	50.9389	0.753686	0
0.6967	24.0791	2.32088	23.1638	2.88973	0
0.6973	28.9547	-0.734155	-10.724	1.05987	0
0.6980	19.8019	-2.86557	-6.75611	-2.90785	0
0.6987	9.7264	-3.48132	0.579095	-1.07618	0
0.6993	6.68378	-4.39309	0.278824	2.27917	0
0.7000	6.68378	-1.64593	5.76951	0.143128	0
0.7007	5.46175	2.01301	8.21457	-1.38236	0
0.7013	0.274334	-1.64593	8.81512	-0.771803	0
0.7020	-9.1902	-5.30486	8.81512	-0.465618	0
0.7027	-14.3776	-2.86557	6.37005	0.753686	0
0.7033	-14.0783	-3.48132	11.2602	0.449313	0
0.7040	-13.1556	-5.00883	11.8607	-1.68673	0
0.7047	-12.5446	-1.9538	3.02416	-1.38236	0
0.7053	-10.4122	-5.00883	7.29231	0.143128	0
0.7060	-6.13511	-15.0739	9.43711	-2.90785	0
0.7067	-0.648427	-16.2935	-0.042896	-2.60348	0
0.7073	2.40666	-10.1953	20.4185	1.05987	0
0.7080	4.85073	-8.05202	45.4268	2.88973	0
0.7087	9.42712	-5.9206	15.8286	3.80648	0
0.7093	11.8712	-1.33806	-22.0056	5.02578	0
0.7100	11.5594	-0.118412	-17.7375	2.27917	0
0.7107	15.8366	-0.118412	-11.3245	1.36424	0
0.7113	21.9343	1.10123	-14.9921	4.72141	0
0.7120	23.1563	0.48549	-10.4023	5.33196	0
0.7127	20.413	-0.734155	-10.724	6.55308	0
0.7133	14.9138	-1.04203	-15.893	10.8252	0
0.7140	6.98305	-2.26167	-14.6919	10.519	0
0.7147	3.31695	-0.734155	-12.8473	7.16364	0
0.7153	3.92797	3.23265	-12.8473	3.80648	0
0.7160	3.92797	4.76017	-17.4372	-1.68673	0
0.7167	2.10739	4.45229	-21.0834	-4.73952	0
0.7173	0.274334	6.59555	-8.87946	-2.90785	0
0.7180	0.274334	7.8152	-3.08851	-1.07618	0
0.7187	-1.87046	6.28768	-7.65693	0.753686	0
0.7193	-8.27991	5.67194	18.2737	3.80648	0
0.7200	-14.0783	5.67194	45.4268	3.80648	0
0.7207	-15.2879	4.45229	17.9734	3.19592	0
0.7213	-17.121	3.84839	-14.6919	6.2469	0
0.7220	-20.4753	4.14442	-8.27892	8.38294	0
0.7227	-19.2657	4.14442	-1.5657	8.07857	0
0.7233	-13.4673	5.06804	-4.91159	6.2469	0
0.7240	-11.6343	4.45229	-1.24398	-0.465618	0
0.7247	-16.8217	2.92478	0.579095	-7.7905	0
0.7253	-17.4327	3.84839	3.92498	-9.31599	0
0.7260	-12.2453	6.59555	8.51485	-8.40106	0
0.7267	-9.80122	7.50733	6.37005	-9.01162	0
0.7273	-9.1902	7.19945	8.81512	-7.17994	0
0.7280	-3.39177	4.76017	8.81512	-5.35008	0
0.7287	2.10739	0.177618	5.14751	-5.95883	0
0.7293	3.92797	-1.33806	16.4506	-6.26501	0
0.7300	7.2948	-0.734155	17.9734	-5.35008	0
0.7307	8.81611	-3.48132	2.1019	-5.35008	0
0.7313	1.79564	-5.61273	21.641	-5.0439	0
0.7320	-7.96816	-3.17344	47.2713	-1.68673	0
0.7327	-11.9335	0.48549	13.3835	-1.68673	0
0.7333	-11.9335	1.10123	-25.0512	-3.21222	0
0.7340	-14.3776	-1.64593	-18.6597	-1.38236	0
0.7347	-18.954	-3.17344	-12.8473	0.449313	0
0.7353	-19.8768	-0.734155	-14.9921	-2.29729	0
0.7360	-20.4753	1.10123	-6.43439	-2.90785	0
0.7367	-24.7524	0.793361	-5.21186	0.143128	0
0.7373	-24.4532	1.10123	-9.50145	0.143128	0
0.7380	-17.121	1.10123	-9.50145	-2.90785	0
0.7387	-15.5996	-2.56954	-12.5471	-3.51841	0
0.7393	-19.2657	-7.75599	-12.2468	-2.60348	0
0.7400	-17.121	-8.05202	-11.3245	-2.29729	0
0.7407	-11.0233	-2.56954	-14.0699	-2.60348	0
0.7413	-6.74613	1.70513	-2.78824	-2.29729	0
0.7420	-2.16973	-1.64593	5.46923	-1.68673	0
0.7427	0.573608	-4.08522	2.40217	-1.68673	0
0.7433	0.274334	0.177618	23.4641	-3.51841	0
0.7440	0.885352	2.62875	42.0809	-4.12897	0
0.7447	-0.336683	1.10123	10.3379	-3.51841	0
0.7453	-6.44686	1.10123	-23.2282	-4.73952	0
0.7460	-11.6343	2.32088	-19.8608	-5.65446	0
0.7467	-12.5446	2.62875	-15.893	-3.21222	0
0.7473	-12.5446	2.01301	-16.8152	-1.68673	0
0.7480	-9.1902	-0.118412	-14.0699	-4.43334	0
0.7487	-2.48148	-0.734155	-16.8152	-4.73952	0
0.7493	1.79564	1.70513	-14.9921	-1.68673	0
0.7500	-0.9477	3.84839	-8.57919	-2.60348	0
0.7507	-4.30206	5.06804	-10.4023	-5.35008	0
0.7513	-5.83584	5.97981	-7.97865	-4.43334	0
0.7520	-10.4122	3.84839	-7.65693	-2.60348	0
0.7527	-17.121	1.10123	-14.6919	-2.90785	0
0.7533	-14.6769	1.70513	-5.21186	-2.60348	0
0.7540	-3.69104	1.70513	3.92498	-1.68673	0
0.7547	1.49637	-0.734155	-3.38878	-0.771803	0
0.7553	-0.648427	0.793361	13.3835	1.36424	0
0.7560	-3.39177	2.32088	34.4454	2.58536	0
0.7567	-10.7115	-1.64593	5.76951	1.05987	0
0.7573	-27.1965	-4.08522	-27.4963	0.143128	0
0.7580	-44.5918	-1.33806	-20.7831	-0.465618	0
0.7587	-58.321	-1.64593	-11.6248	-2.90785	0
0.7593	-66.5635	-3.78919	-12.8473	-5.0439	0
0.7600	-62.8974	-5.00883	-11.3245	-4.12897	0
0.7607	-38.4816	-8.05202	-14.9921	-1.99292	0
0.7613	-2.16973	-10.1953	-16.5149	-0.771803	0
0.7620	26.8224	-7.75599	-16.8152	1.67043	0
0.7627	37.8083	-7.14025	-23.2282	3.19592	0
0.7633	40.5516	-7.75599	-23.2282	1.67043	0
0.7640	46.0508	-3.78919	-21.4051	-0.465618	0
0.7647	54.2808	-3.17344	-22.3059	1.05987	0
0.7653	54.2808	-7.14025	-5.83385	3.80648	0
0.7660	47.2728	-7.14025	4.2467	4.72141	0
0.7667	48.1831	-8.05202	-0.643439	5.63634	0
0.7673	54.5925	-13.5463	25.2872	6.55308	0
0.7680	54.2808	-12.6346	51.2392	5.02578	0
0.7687	54.2808	-7.14025	17.9734	3.80648	0
0.7693	57.9469	-7.14025	-19.5606	5.02578	0
0.7700	52.7595	-6.83238	-13.7696	5.63634	0
0.7707	39.6413	-3.48132	-8.27892	3.50029	0
0.7713	29.8775	-3.17344	-11.6248	1.36424	0
0.7720	20.7122	-3.48132	-6.13412	1.05987	0
0.7727	8.81611	0.48549	-4.31104	0.753686	0
0.7733	3.01768	4.14442	-3.38878	1.05987	0
0.7740	0.885352	4.14442	0.579095	2.88973	0
0.7747	-3.08003	3.84839	-3.08851	3.80648	0
0.7753	-3.39177	5.06804	-4.61132	0.449313	0
0.7760	-0.0374092	6.59555	-5.21186	-1.68673	0
0.7767	-0.648427	6.89158	-11.3245	0.753686	0
0.7773	-1.55872	7.8152	-5.53358	1.05987	0
0.7780	3.62869	9.03484	0.278824	-1.68673	0
0.7787	7.90582	7.50733	-3.08851	-2.60348	0
0.7793	6.37204	3.84839	21.9413	-3.82278	0
0.7800	7.59407	3.84839	49.0944	-6.26501	0
0.7807	15.5248	6.59555	18.2737	-4.43334	0
0.7813	19.8019	5.67194	-23.5284	0.143128	0
0.7820	12.7815	1.10123	-23.5284	0.143128	0
0.7827	3.01768	0.177618	-18.6597	-0.771803	0
0.7833	-0.0374092	0.793361	-21.0834	0.753686	0
0.7840	0.274334	-1.64593	-14.9921	2.88973	0
0.7847	-0.648427	-4.39309	-15.5927	2.27917	0
0.7853	-1.55872	-2.56954	-15.2924	0.143128	0
0.7860	-5.5241	-0.118412	-6.13412	-0.465618	0
0.7867	-15.2879	-0.734155	-10.724	0.449313	0
0.7873	-27.8075	-1.64593	-8.57919	-0.771803	0
0.7880	-34.5162	0.177618	26.2094	-1.68673	0
0.7887	-31.7729	1.10123	46.9711	2.27917	0
0.7893	-23.2311	-1.33806	27.1317	5.02578	0
0.7900	-11.9335	-2.56954	-2.16625	2.88973	0
0.7907	-0.648427	-2.26167	-6.75611	2.58536	0
0.7913	7.59407	-3.17344	23.7644	2.27917	0
0.7920	14.0035	-1.9538	46.0488	-2.60348	0
0.7927	21.9343	1.70513	12.4827	-6.56939	0
0.7933	26.8224	1.4091	-29.6411	-5.35008	0
0.7940	25.6004	0.177618	-25.9735	-3.51841	0
0.7947	23.1563	3.84839	-13.1476	-2.60348	0
0.7953	21.3233	4.76017	-15.5927	-1.68673	0
0.7960	18.8917	-0.118412	-13.7696	-1.68673	0
0.7967	15.2256	-2.56954	-13.1476	-1.07618	0
0.7973	6.37204	-0.426284	-15.893	0.449313	0
0.7980	-5.83584	0.177618	-12.8473	0.143128	0
0.7987	-11.3225	1.4091	-10.102	-1.68673	0
0.7993	-10.4122	2.01301	-8.87946	-1.68673	0
0.8000	-10.7115	-0.426284	-8.57919	-0.771803	0
0.8007	-11.6343	-3.48132	-7.97865	-1.07618	0
0.8013	-11.9335	-4.39309	1.50136	-1.07618	0
0.8020	-10.1005	-6.22848	4.54697	1.9748	0
0.8027	-7.96816	-7.75599	1.17964	6.55308	0
0.8033	-10.4122	-6.53635	26.5097	10.519	0
0.8040	-13.1556	-5.00883	47.2713	9.91024	0
0.8047	-11.3225	-3.48132	14.3058	6.55308	0
0.8053	-12.5446	-0.734155	-21.0834	4.72141	0
0.8060	-19.565	0.177618	-18.338	5.63634	0
0.8067	-20.7871	-2.56954	-14.6919	6.55308	0
0.8073	-16.2107	-3.78919	-15.893	6.2469	0
0.8080	-12.5446	-2.56954	-13.1476	5.63634	0
0.8087	-9.80122	-4.70096	-19.8608	5.63634	0
0.8093	-7.35715	-6.83238	-22.3059	6.2469	0
0.8100	-5.22482	-3.48132	-13.7696	6.85745	0
0.8107	-4.91308	-2.86557	-12.5471	5.94252	0
0.8113	-9.80122	-4.08522	-10.4023	3.80648	0
0.8120	-15.2879	-1.04203	-4.91159	2.27917	0
0.8127	-16.8217	-0.426284	-3.08851	1.36424	0
0.8133	-20.4753	-4.39309	8.21457	0.143128	0
0.8140	-27.1965	-3.78919	16.4506	-1.99292	0
0.8147	-26.2737	-0.734155	12.1825	-2.60348	0
0.8153	-20.7871	-2.26167	33.5446	-1.38236	0
0.8160	-20.7871	-2.86557	56.7299	-1.68673	0
0.8167	-27.1965	-1.33806	23.4641	-4.43334	0
0.8173	-34.5162	-2.56954	-18.6597	-5.65446	0
0.8180	-41.2374	-2.26167	-16.8152	-4.43334	0
0.8187	-46.4248	0.177618	-10.4023	-2.29729	0
0.8193	-47.6469	-0.734155	-13.7696	0.143128	0
0.8200	-39.0926	-2.86557	-7.35666	1.05987	0
0.8207	-23.5304	0.177618	-1.86597	1.9748	0
0.8213	-7.05787	2.62875	-3.08851	2.88973	0
0.8220	8.50436	0.177618	-2.78824	2.88973	0
0.8227	17.9689	0.48549	-2.46652	3.80648	0
0.8233	20.413	2.62875	-0.943711	3.50029	0
0.8240	31.6981	1.4091	-4.31104	-1.38236	0
0.8247	50.6271	-1.64593	-9.17973	-4.43334	0
0.8253	54.2808	-2.86557	2.70245	-1.68673	0
0.8260	49.7044	-1.9538	10.3379	-0.161245	0
0.8267	53.3705	-0.118412	7.89286	-3.51841	0
0.8273	50.9264	0.177618	35.3677	-8.09669	0
0.8280	36.5862	-1.04203	60.998	-9.92655	0
0.8287	25.8997	0.48549	27.1317	-8.70543	0
0.8293	19.8019	3.23265	-14.3701	-6.87557	0
0.8300	8.50436	3.23265	-13.1476	-6.87557	0
0.8307	-4.6138	1.4091	-9.17973	-8.09669	0
0.8313	-11.9335	-1.33806	-12.5471	-8.09669	0
0.8320	-10.7115	-3.48132	-6.75611	-7.17994	0
0.8327	-4.91308	-2.56954	-4.31104	-5.95883	0
0.8333	-1.55872	-0.426284	-5.21186	-4.43334	0
0.8340	0.885352	-1.64593	-4.01077	-3.82278	0
0.8347	6.37204	-1.04203	-7.65693	-3.51841	0
0.8353	8.20509	2.92478	-7.97865	-1.99292	0
0.8360	7.59407	3.84839	-6.13412	0.449313	0
0.8367	13.0932	0.48549	-8.57919	1.67043	0
0.8373	17.0586	-0.118412	-0.643439	0.753686	0
0.8380	12.4822	1.70513	4.2467	-0.161245	0
0.8387	6.68378	2.01301	-0.643439	1.05987	0
0.8393	2.10739	2.92478	21.641	3.50029	0
0.8400	-1.55872	6.28768	45.4268	3.50029	0
0.8407	0.274334	7.50733	15.8286	0.449313	0
0.8413	1.49637	7.50733	-22.0056	1.05987	0
0.8420	-4.30206	7.8152	-20.1825	5.63634	0
0.8427	-9.80122	5.97981	-15.893	7.46801	0
0.8433	-11.3225	2.62875	-21.4051	5.33196	0
0.8440	-14.0783	1.70513	-19.5606	4.72141	0
0.8447	-16.2107	3.23265	-15.893	3.50029	0
0.8453	-14.6769	4.45229	-12.2468	0.143128	0
0.8460	-13.1556	2.32088	-8.27892	-0.161245	0
0.8467	-9.48947	-1.04203	-7.97865	1.9748	0
0.8473	-3.69104	-1.04203	-3.08851	2.88973	0
0.8480	0.274334	2.01301	-3.08851	2.88973	0
0.8487	10.0381	2.32088	-12.2468	1.05987	0
0.8493	25.6004	0.48549	-4.31104	-1.99292	0
0.8500	32.0098	-0.734155	4.2467	-3.51841	0
0.8507	24.3783	-1.04203	-0.643439	-2.60348	0
0.8513	3.92797	-0.734155	22.2416	0.753686	0
0.8520	-33.2942	0.48549	46.3491	3.19592	0
0.8527	-75.417	1.10123	12.783	1.9748	0
0.8533	-104.409	0.48549	-23.2282	1.9748	0
0.8540	-117.228	-0.118412	-13.4693	3.80648	0
0.8547	-106.541	-0.118412	-9.50145	1.05987	0
0.8553	-68.6958	-0.734155	-14.9921	-2.60348	0
0.8560	-23.5304	-2.56954	-2.78824	-0.161245	0
0.8567	10.9484	-2.56954	-1.5657	1.67043	0
0.8573	35.6759	-2.86557	-9.80173	0.143128	0
0.8580	48.7941	-3.17344	-5.21186	0.449313	0
0.8587	48.4824	-1.9538	-10.4023	0.143128	0
0.8593	41.7736	-0.734155	-13.1476	-2.60348	0
0.8600	35.9752	-0.118412	16.7509	-2.29729	0
0.8607	32.9201	2.01301	40.5581	-1.07618	0
0.8613	30.1768	4.14442	20.4185	-1.68673	0
0.8620	25.6004	3.54052	-12.2468	1.05987	0
0.8627	18.5799	2.62875	-9.50145	3.80648	0
0.8633	11.2602	3.23265	28.3542	2.58536	0
0.8640	8.20509	4.45229	44.526	0.143128	0
0.8647	16.1358	5.06804	7.89286	-1.68673	0
0.8653	32.6208	5.67194	-26.8958	-4.43334	0
0.8660	43.2949	8.12307	-24.1504	-5.35008	0
0.8667	45.128	9.94662	-15.2924	-5.0439	0
0.8673	49.7044	8.4191	-12.8473	-5.0439	0
0.8680	64.3563	6.89158	-9.50145	-4.73952	0
0.8687	76.5642	6.89158	-10.4023	-3.51841	0
0.8693	71.0775	6.28768	-7.65693	-2.90785	0
0.8700	50.6271	7.50733	-2.16625	-5.65446	0
0.8707	32.3091	9.94662	-5.83385	-9.01162	0
0.8713	17.9689	5.97981	-2.46652	-8.09669	0
0.8720	3.01768	-0.118412	0.579095	-4.73952	0
0.8727	-7.35715	-1.9538	-7.05638	-3.21222	0
0.8733	-11.0233	-3.48132	2.1019	-2.29729	0
0.8740	-16.2107	-5.9206	13.3835	-1.68673	0
0.8747	-24.1414	-5.9206	5.76951	-1.38236	0
0.8753	-34.217	-8.97564	24.9869	0.143128	0
0.8760	-49.1682	-15.3817	51.2392	2.88973	0
0.8767	-58.6327	-17.2171	17.0511	4.72141	0
0.8773	-59.2437	-14.47	-25.0512	5.63634	0
0.8780	-61.9871	-11.7228	-17.7375	4.72141	0
0.8787	-66.5635	-9.57954	-10.724	5.63634	0
0.8793	-58.0217	-9.88741	-19.8608	10.2146	0
0.8800	-40.3147	-8.97564	-16.8152	12.0463	0
0.8807	-28.4185	-5.61273	-13.1476	9.60406	0
0.8813	-26.2737	-6.22848	-13.4693	8.38294	0
0.8820	-26.2737	-6.53635	-10.4023	8.38294	0
0.8827	-24.7524	-3.17344	-11.6248	6.2469	0
0.8833	-25.3635	-3.48132	-10.724	5.02578	0
0.8840	-30.2516	-6.22848	-7.65693	5.33196	0
0.8847	-32.3839	-3.48132	-9.17973	2.88973	0
0.8853	-26.2737	0.177618	-2.16625	0.143128	0
0.8860	-16.8217	-0.734155	1.50136	1.05987	0
0.8867	-11.3225	-4.08522	-2.78824	2.88973	0
0.8873	-10.7115	-5.30486	21.019	2.58536	0
0.8880	-9.80122	-1.64593	42.6815	1.36424	0
0.8887	-4.6138	0.48549	9.73738	2.88973	0
0.8893	0.274334	-2.26167	-25.9735	4.41703	0
0.8900	-0.9477	-1.9538	-18.338	2.58536	0
0.8907	-3.08003	0.177618	-9.50145	1.05987	0
0.8913	-2.16973	-2.56954	-13.7696	1.9748	0
0.8920	-2.48148	-2.86557	-11.9465	2.88973	0
0.8927	-1.55872	-1.04203	-10.724	2.58536	0
0.8933	4.85073	-5.30486	-10.724	4.11085	0
0.8940	7.59407	-6.53635	-11.0243	5.63634	0
0.8947	4.85073	-1.04203	-16.2147	3.80648	0
0.8953	5.76102	-1.04203	-16.5149	-0.465618	0
0.8960	10.0381	-3.48132	-15.5927	-4.43334	0
0.8967	7.2948	-1.64593	-16.2147	-6.56939	0
0.8973	1.49637	-1.64593	-4.01077	-7.7905	0
0.8980	-1.25944	-1.9538	1.17964	-10.5371	0
0.8987	-9.48947	2.01301	-5.21186	-12.3688	0
0.8993	-23.5304	3.84839	17.3514	-9.01162	0
0.9000	-33.6059	2.32088	39.0353	-5.95883	0
0.9007	-41.8484	2.01301	6.99204	-7.7905	0
0.9013	-47.6469	3.54052	-27.7966	-9.01162	0
0.9020	-39.0926	6.28768	-19.5606	-7.17994	0
0.9027	-14.6769	8.12307	-7.65693	-6.87557	0
0.9033	15.8366	6.89158	-7.35666	-9.01162	0
0.9040	46.961	7.50733	-2.46652	-9.01162	0
0.9047	71.3768	8.4191	0.879367	-6.87557	0
0.9053	77.1752	5.37591	2.40217	-4.12897	0
0.9060	65.2791	4.76017	-0.042896	-3.51841	0
0.9067	45.128	8.72697	-5.83385	-5.0439	0
0.9073	23.7673	9.03484	-2.16625	-3.82278	0
0.9080	8.50436	6.59555	-1.24398	-0.465618	0
0.9087	-7.05787	5.67194	-9.17973	1.9748	0
0.9093	-31.1619	4.76017	-0.042896	4.11085	0
0.9100	-46.4248	3.84839	5.76951	7.16364	0
0.9107	-39.4044	3.84839	-5.83385	6.85745	0
0.9113	-18.6547	2.01301	16.7509	2.88973	0
0.9120	15.2256	0.793361	48.1936	2.27917	0
0.9127	55.5028	-0.118412	18.5739	4.72141	0
0.9133	75.6539	-1.64593	-19.2603	4.72141	0
0.9140	75.3422	1.10123	-7.97865	3.50029	0
0.9147	79.0083	4.76017	-0.343168	5.02578	0
0.9153	84.1957	4.76017	-8.87946	5.02578	0
0.9160	77.1752	4.76017	-4.91159	1.9748	0
0.9167	68.6335	5.06804	-6.43439	1.9748	0
0.9173	65.5784	1.70513	-7.35666	4.41703	0
0.9180	61.613	-0.426284	7.89286	3.80648	0
0.9187	58.2586	4.76017	6.99204	2.88973	0
0.9193	51.8492	8.4191	3.62471	3.80648	0
0.9200	33.2319	4.45229	35.0674	2.27917	0
0.9207	10.9484	2.01301	56.7299	1.05987	0
0.9213	-6.74613	4.76017	28.9548	1.9748	0
0.9220	-23.2311	4.76017	-6.43439	3.19592	0
0.9227	-36.661	1.4091	-5.53358	4.72141	0
0.9233	-40.9257	1.10123	25.9092	4.72141	0
0.9240	-37.8706	3.54052	39.9361	-0.771803	0
0.9247	-33.6059	2.62875	7.89286	-4.43334	0
0.9253	-32.9949	1.70513	-25.9735	-1.07618	0
0.9260	-34.5162	4.14442	-24.751	0.449313	0
0.9267	-32.6832	5.37591	-19.5606	-4.12897	0
0.9273	-26.5855	3.23265	-23.2282	-5.35008	0
0.9280	-20.176	2.32088	-19.2603	-2.60348	0
0.9287	-15.2879	2.32088	-14.0699	-1.68673	0
0.9293	-14.6769	1.4091	-12.2468	-1.68673	0
0.9300	-22.0091	2.32088	-7.97865	-0.771803	0
0.9307	-27.4958	4.76017	-4.91159	0.143128	0
0.9313	-25.3635	5.67194	0.579095	-0.771803	0
0.9320	-24.7524	3.84839	1.50136	-2.90785	0
0.9327	-28.4185	2.01301	-1.24398	-4.73952	0
0.9333	-27.4958	2.62875	9.11539	-3.82278	0
0.9340	-22.3084	3.54052	16.1503	-1.99292	0
0.9347	-18.0437	2.01301	10.6382	-0.771803	0
0.9353	-16.2107	-1.64593	30.7993	1.05987	0
0.9360	-15.2879	-4.39309	52.1615	1.05987	0
0.9367	-12.5446	-4.08522	19.7965	-2.60348	0
0.9373	-8.87846	-0.734155	-19.5606	-5.65446	0
0.9380	-10.7115	1.70513	-15.893	-3.82278	0
0.9387	-17.4327	0.177618	-8.87946	0.449313	0
0.9393	-20.4753	-2.56954	-12.8473	2.27917	0
0.9400	-22.3084	-5.00883	-9.80173	1.9748	0
0.9407	-25.3635	-5.30486	-9.17973	2.27917	0
0.9413	-25.6752	-1.9538	-11.3245	2.88973	0
0.9420	-27.1965	0.793361	-9.17973	1.36424	0
0.9427	-33.6059	-1.64593	-8.57919	-0.771803	0
0.9433	-33.6059	-2.56954	-7.97865	-1.68673	0
0.9440	-24.4532	1.10123	-11.3245	-4.12897	0
0.9447	-17.121	0.48549	-13.1476	-9.01162	0
0.9453	-10.7115	-2.26167	1.50136	-9.92655	0
0.9460	-3.39177	0.793361	8.81512	-7.17994	0
0.9467	-4.00279	4.45229	2.1019	-6.87557	0
0.9473	-3.39177	2.01301	27.432	-7.17994	0
0.9480	9.42712	-1.04203	52.4618	-2.29729	0
0.9487	20.413	-1.9538	18.8957	0.753686	0
0.9493	18.8917	-2.86557	-18.338	-2.29729	0
0.9500	19.5027	-2.56954	-14.3701	-3.21222	0
0.9507	20.1012	-0.734155	-14.0699	-0.771803	0
0.9513	9.42712	-0.118412	-21.4051	0.753686	0
0.9520	-3.08003	-1.9538	-14.0699	2.88973	0
0.9527	-5.5241	-4.39309	-9.80173	3.80648	0
0.9533	-6.44686	-2.86557	-12.2468	1.05987	0
0.9540	-11.6343	0.48549	-10.4023	0.143128	0
0.9547	-15.5996	0.177618	-11.0243	2.58536	0
0.9553	-15.5996	-1.64593	-11.3245	1.9748	0
0.9560	-16.2107	-0.118412	-14.3701	1.05987	0
0.9567	-21.6973	-0.426284	-18.6597	1.36424	0
0.9573	-30.5509	-3.48132	-4.61132	1.05987	0
0.9580	-34.828	-3.78919	9.73738	0.753686	0
0.9587	-31.4736	-2.86557	9.73738	-0.771803	0
0.9593	-25.6752	-6.22848	32.9226	-2.60348	0
0.9600	-14.9886	-8.05202	58.2527	0.143128	0
0.9607	6.37204	-5.30486	30.7993	4.41703	0
0.9613	27.1217	-2.56954	-6.43439	3.19592	0
0.9620	36.898	-2.56954	-5.53358	0.449313	0
0.9627	44.517	-1.9538	-0.643439	1.05987	0
0.9633	55.5028	-1.9538	-6.75611	1.9748	0
0.9640	58.8696	-3.48132	-5.83385	0.143128	0
0.9647	53.0712	-3.17344	-2.16625	-0.771803	0
0.9653	43.6067	-1.9538	-0.643439	1.67043	0
0.9660	29.5658	-1.9538	-1.86597	1.9748	0
0.9667	17.6696	-1.04203	-3.08851	-1.07618	0
0.9673	16.7469	-0.118412	3.92498	-2.60348	0
0.9680	21.3233	-2.56954	4.2467	-0.771803	0
0.9687	26.2114	-4.70096	-1.5657	-0.465618	0
0.9693	31.3988	-4.08522	10.3379	-0.771803	0
0.9700	25.8997	-4.08522	17.0511	3.19592	0
0.9707	-0.336683	-2.86557	9.43711	4.11085	0
0.9713	-41.2374	0.177618	32.6224	0.143128	0
0.9720	-80.6044	0.793361	56.1079	-0.161245	0
0.9727	-102.264	-1.64593	18.8957	1.36424	0
0.9733	-104.409	-3.78919	-20.4828	-1.07618	0
0.9740	-90.0565	-3.78919	-13.1476	-0.465618	0
0.9747	-57.4107	-3.78919	-11.9465	3.80648	0
0.9753	-19.8768	-5.61273	-20.4828	4.11085	0
0.9760	2.40666	-7.44812	-11.3245	3.80648	0
0.9767	16.4476	-6.53635	-10.724	3.50029	0
0.9773	32.3091	-5.9206	-15.2924	-1.68673	0
0.9780	42.3846	-6.22848	-4.01077	-3.51841	0
0.9787	50.6271	-5.00883	-5.83385	0.449313	0
0.9793	67.4114	-2.26167	-10.724	1.9748	0
0.9800	83.8839	-1.64593	19.7965	1.05987	0
0.9807	89.3831	-2.26167	46.3491	2.88973	0
0.9813	85.106	-1.9538	26.5097	1.9748	0
0.9820	73.2098	-0.734155	-5.53358	-0.771803	0
0.9827	61.002	0.48549	-7.35666	-0.465618	0
0.9833	54.5925	0.48549	22.5418	0.143128	0
0.9840	50.0161	0.48549	41.7807	-0.161245	0
0.9847	41.7736	2.32088	14.3058	-1.07618	0
0.9853	31.3988	3.54052	-18.96	-2.60348	0
0.9860	23.1563	1.10123	-17.7375	-4.43334	0
0.9867	17.9689	-1.64593	-7.97865	-4.12897	0
0.9873	12.7815	-1.33806	-6.75611	-0.465618	0
0.9880	6.98305	-0.734155	-3.08851	4.11085	0
0.9887	2.10739	-1.9538	-2.46652	4.72141	0
0.9893	0.274334	-1.64593	-1.86597	5.02578	0
0.9900	11.8712	0.177618	0.879367	7.46801	0
0.9907	30.7878	-1.64593	-3.08851	6.55308	0
0.9913	33.8429	-4.70096	-4.31104	2.88973	0
0.9920	21.3233	-4.39309	-5.21186	3.50029	0
0.9927	12.1705	-2.86557	-8.27892	3.50029	0
0.9933	6.68378	-1.9538	3.32444	-1.07618	0
0.9940	-1.55872	-0.734155	9.11539	-2.60348	0
0.9947	-14.0783	-0.734155	0.879367	-1.07618	0
0.9953	-38.1823	-1.04203	24.0646	-1.68673	0
0.9960	-71.1399	0.793361	50.6172	-2.60348	0
0.9967	-98.299	0.48549	17.0511	-3.21222	0
0.9973	-113.562	-1.9538	-23.2282	-5.0439	0
0.9980	-116.006	-0.734155	-16.8152	-4.12897	0
0.9987	-103.798	2.01301	-10.102	0.143128	0
0.9993	-81.8264	0.177618	-14.0699	1.05987	0
1.0000	-62.8974	-2.56954	-6.43439	-2.29729	0
1.0007	-58.321	-1.9538	-2.16625	-4.43334	0
1.0013	-61.0643	-0.426284	-4.31104	-3.82278	0
1.0020	-51.0012	1.10123	-4.91159	-3.21222	0
1.0027	-22.6201	1.70513	-5.83385	-3.82278	0
1.0033	12.4822	-0.118412	-3.08851	-4.43334	0
1.0040	42.6964	-0.734155	-4.01077	-5.0439	0
1.0047	60.6902	1.70513	-7.65693	-7.48613	0
1.0053	69.2445	2.01301	5.46923	-9.01162	0
1.0060	77.1752	0.177618	12.783	-7.17994	0
1.0067	79.0083	2.62875	3.92498	-6.56939	0
1.0073	64.9673	3.23265	25.2872	-7.48613	0
1.0080	47.8838	0.177618	49.3947	-5.95883	0
1.0087	41.4744	2.62875	17.0511	-5.35008	0
1.0093	40.5516	8.4191	-19.5606	-6.87557	0
1.0100	35.0649	7.50733	-13.4693	-5.95883	0
1.0107	23.1563	5.67194	-8.27892	-3.82278	0
1.0113	8.50436	6.89158	-12.8473	-4.43334	0
1.0120	-3.39177	7.8152	-10.4023	-3.51841	0
1.0127	-16.2107	8.4191	-13.1476	-0.465618	0
1.0133	-34.217	8.72697	-13.7696	0.143128	0
1.0140	-48.8564	4.76017	-9.50145	-1.99292	0
1.0147	-50.0785	-0.118412	-14.3701	-2.90785	0
1.0153	-43.9808	-1.64593	-17.7375	-1.07618	0
1.0160	-34.217	-2.26167	-17.7375	0.753686	0
1.0167	-19.2657	-3.17344	-19.5606	-0.465618	0
1.0173	-3.08003	-1.04203	-7.65693	-1.38236	0
1.0180	11.2602	2.01301	1.50136	0.753686	0
1.0187	22.246	1.10123	-2.46652	0.143128	0
1.0193	26.5107	-2.56954	21.641	-3.51841	0
1.0200	25.3011	-4.70096	48.7941	-2.60348	0
1.0207	24.6901	-4.70096	19.4962	1.05987	0
1.0213	20.413	-5.61273	-19.5606	2.88973	0
1.0220	11.2602	-6.22848	-16.8152	4.72141	0
1.0227	3.31695	-4.70096	-7.65693	8.38294	0
1.0233	-7.96816	-3.78919	-7.97865	10.2146	0
1.0240	-28.1068	-2.56954	-3.68905	9.91024	0
1.0247	-45.8138	0.793361	-2.16625	11.1295	0
1.0253	-53.1336	1.4091	-3.38878	11.7401	0
1.0260	-50.6895	-2.86557	-3.68905	8.9935	0
1.0267	-30.2516	-5.30486	-5.21186	4.41703	0
1.0273	6.37204	-4.39309	-1.24398	1.05987	0
1.0280	36.898	-4.08522	-1.86597	0.143128	0
1.0287	47.2728	-0.118412	-4.91159	1.9748	0
1.0293	44.2177	4.45229	8.21457	2.88973	0
1.0300	30.7878	2.01301	13.3835	0.143128	0
1.0307	8.50436	-1.9538	6.06978	-2.29729	0
1.0313	-11.6343	-1.64593	30.7993	-1.07618	0
1.0320	-18.954	-1.9538	51.5395	1.36424	0
1.0327	-15.2879	-4.08522	14.6061	1.05987	0
1.0333	-5.83584	-4.39309	-20.7831	-0.161245	0
1.0340	2.40666	-5.30486	-13.4693	0.753686	0
1.0347	8.50436	-6.22848	-8.57919	1.9748	0
1.0353	17.9689	-5.00883	-11.0243	-0.161245	0
1.0360	24.9894	-2.86557	-3.68905	-3.82278	0
1.0367	19.5027	-1.33806	-2.46652	-4.43334	0
1.0373	7.59407	-0.118412	-4.01077	-1.68673	0
1.0380	3.01768	1.10123	-2.46652	-0.161245	0
1.0387	9.11538	3.23265	-6.13412	0.449313	0
1.0393	16.1358	3.23265	-5.21186	2.58536	0
1.0400	14.9138	0.793361	-1.24398	5.02578	0
1.0407	8.20509	-0.734155	-1.24398	4.72141	0
1.0413	6.98305	-1.64593	8.51485	1.05987	0
1.0420	7.59407	-4.39309	13.3835	-2.60348	0
1.0427	0.274334	-5.9206	8.51485	-1.68673	0
1.0433	-8.87846	-2.86557	32.9226	1.05987	0
1.0440	-12.2453	1.10123	57.3304	0.753686	0
1.0447	-14.6769	2.92478	23.7644	0.143128	0
1.0453	-18.6547	2.32088	-16.8152	0.143128	0
1.0460	-24.4532	1.10123	-16.2147	-2.60348	0
1.0467	-31.1619	1.10123	-14.3701	-5.65446	0
1.0473	-31.4736	0.48549	-21.4051	-2.60348	0
1.0480	-25.6752	0.48549	-18.6597	0.449313	0
1.0487	-25.9745	2.01301	-16.8152	-1.07618	0
1.0493	-32.9949	2.62875	-14.3701	-2.60348	0
1.0500	-38.1823	3.23265	-11.3245	-2.60348	0
1.0507	-39.0926	6.59555	-13.1476	-3.51841	0
1.0513	-34.5162	6.59555	-10.102	-4.12897	0
1.0520	-30.5509	1.10123	-8.87946	-4.73952	0
1.0527	-34.217	-0.734155	-11.6248	-8.40106	0
1.0533	-34.5162	0.793361	3.32444	-9.92655	0
1.0540	-22.6201	-0.118412	11.5605	-6.26501	0
1.0547	-12.2453	-0.734155	0.278824	-1.99292	0
1.0553	-6.13511	1.10123	19.7965	-2.90785	0
1.0560	3.01768	1.10123	43.3035	-6.26501	0
1.0567	1.79564	0.177618	8.81512	-7.17994	0
1.0573	-16.8217	-0.426284	-25.6732	-4.43334	0
1.0580	-24.7524	-0.734155	-13.1476	-2.60348	0
1.0587	-10.4122	0.48549	-5.83385	-2.60348	0
1.0593	4.85073	2.32088	-11.6248	-1.38236	0
1.0600	5.76102	-0.426284	-4.61132	-1.07618	0
1.0607	-4.00279	-5.30486	1.50136	-1.99292	0
1.0613	-16.8217	-7.44812	3.62471	-0.161245	0
1.0620	-21.3981	-7.14025	5.76951	1.9748	0
1.0627	-14.3776	-7.44812	1.50136	3.80648	0
1.0633	-3.69104	-9.88741	2.40217	6.2469	0
1.0640	6.68378	-12.0188	2.40217	5.94252	0
1.0647	11.5594	-10.7992	-1.86597	3.80648	0
1.0653	7.59407	-7.75599	10.6382	4.72141	0
1.0660	4.85073	-3.78919	17.9734	4.11085	0
1.0667	7.90582	0.48549	8.81512	1.05987	0
1.0673	10.6492	2.01301	31.7001	1.67043	0
1.0680	16.1358	-1.9538	57.0302	2.58536	0
1.0687	25.8997	-3.48132	22.5418	0.753686	0
1.0693	23.1563	0.48549	-16.8152	1.9748	0
1.0700	9.7264	2.01301	-13.1476	4.41703	0
1.0707	8.20509	0.793361	-9.50145	2.58536	0
1.0713	14.3028	-0.118412	-15.2924	1.36424	0
1.0720	14.0035	-1.33806	-14.6919	2.27917	0
1.0727	10.6492	-1.64593	-14.6919	1.9748	0
1.0733	4.53899	1.10123	-10.102	1.05987	0
1.0740	-3.69104	2.62875	-6.75611	1.36424	0
1.0747	-2.48148	2.01301	-13.7696	1.05987	0
1.0753	4.85073	4.14442	-9.17973	1.05987	0
1.0760	6.37204	7.8152	-4.01077	1.9748	0
1.0767	9.11538	6.59555	-12.2468	1.05987	0
1.0773	15.8366	4.76017	-2.78824	-0.771803	0
1.0780	19.5027	5.67194	9.73738	-0.465618	0
1.0787	23.7673	7.19945	2.1019	0.143128	0
1.0793	28.6555	6.59555	21.641	-1.99292	0
1.0800	26.8224	5.67194	49.0944	-4.73952	0
1.0807	28.6555	4.76017	18.5739	-3.82278	0
1.0813	36.898	5.67194	-21.4051	-1.99292	0
1.0820	37.4965	7.50733	-14.0699	-3.21222	0
1.0827	27.4334	8.12307	-3.08851	-3.82278	0
1.0833	13.0932	7.50733	-8.87946	-1.99292	0
1.0840	-5.22482	4.45229	-8.87946	-2.29729	0
1.0847	-25.3635	1.4091	-6.75611	-5.35008	0
1.0853	-43.9808	3.84839	-4.31104	-6.26501	0
1.0860	-61.6753	4.76017	-3.38878	-5.35008	0
1.0867	-61.6753	1.70513	-10.4023	-5.35008	0
1.0873	-40.9257	2.01301	-11.3245	-6.26501	0
1.0880	-21.3981	3.84839	-12.2468	-5.95883	0
1.0887	-9.48947	1.10123	-16.8152	-4.43334	0
1.0893	1.18463	-1.04203	-3.08851	-3.82278	0
1.0900	-1.55872	1.10123	8.21457	-5.0439	0
1.0907	-19.8768	1.70513	2.40217	-6.56939	0
1.0913	-37.2721	1.4091	27.1317	-6.56939	0
1.0920	-41.8484	2.32088	55.2071	-6.26501	0
1.0927	-33.2942	2.01301	23.1638	-6.56939	0
1.0933	-16.5099	1.4091	-14.3701	-7.17994	0
1.0940	-3.39177	2.01301	-7.65693	-7.17994	0
1.0947	5.76102	3.23265	-2.78824	-7.48613	0
1.0953	15.5248	5.67194	-7.97865	-7.17994	0
1.0960	19.5027	7.50733	-1.24398	-6.87557	0
1.0967	14.9138	5.37591	-0.343168	-5.95883	0
1.0973	9.11538	1.10123	-3.08851	-2.60348	0
1.0980	2.7184	-1.9538	1.50136	2.88973	0
1.0987	-1.55872	-3.17344	2.70245	5.94252	0
1.0993	2.10739	-3.48132	5.14751	4.72141	0
1.1000	5.46175	-5.61273	3.92498	4.72141	0
1.1007	4.85073	-9.88741	-4.01077	8.38294	0
1.1013	9.11538	-12.6346	5.14751	11.7401	0
1.1020	16.7469	-12.6346	14.6061	12.3507	0
1.1027	18.5799	-11.4149	10.0377	11.4357	0
1.1033	18.5799	-8.97564	30.7993	8.68913	0
1.1040	25.6004	-7.14025	54.2848	7.16364	0
1.1047	37.1972	-5.30486	23.1638	6.55308	0
1.1053	39.3296	-2.56954	-14.3701	5.33196	0
1.1060	27.7327	-2.86557	-11.3245	6.2469	0
1.1067	20.7122	-5.9206	-7.35666	10.519	0
1.1073	23.1563	-3.48132	-11.6248	11.1295	0
1.1080	20.7122	0.177618	-4.31104	7.46801	0
1.1087	14.9138	-0.734155	-0.943711	5.33196	0
1.1093	10.9484	-0.734155	-3.08851	5.63634	0
1.1100	1.79564	0.48549	-2.16625	4.72141	0
1.1107	-11.3225	-1.04203	-2.16625	2.88973	0
1.1113	-21.3981	-1.33806	0.579095	0.143128	0
1.1120	-32.6832	2.01301	-0.343168	-1.68673	0
1.1127	-43.3698	2.92478	-4.01077	-2.60348	0
1.1133	-47.9462	2.92478	6.99204	-5.95883	0
1.1140	-50.0785	5.97981	10.6382	-10.8433	0
1.1147	-45.8138	5.67194	2.70245	-10.2327	0
1.1153	-26.5855	1.70513	28.0325	-4.12897	0
1.1160	-5.5241	2.32088	51.8398	0.449313	0
1.1167	2.7184	3.84839	16.4506	1.05987	0
1.1173	3.01768	2.01301	-21.4051	1.05987	0
1.1180	4.53899	3.23265	-15.2924	3.50029	0
1.1187	6.37204	6.59555	-10.4023	5.02578	0
1.1193	5.76102	4.14442	-15.2924	4.72141	0
1.1200	4.53899	-0.118412	-12.2468	3.80648	0
1.1207	5.15	-1.33806	-12.2468	4.11085	0
1.1213	6.37204	-0.426284	-11.3245	5.33196	0
1.1220	4.53899	-0.734155	-8.27892	6.55308	0
1.1227	0.573608	-2.86557	-9.50145	5.63634	0
1.1233	-4.30206	-4.39309	-4.01077	1.9748	0
1.1240	-10.7115	-4.70096	-1.5657	1.05987	0
1.1247	-13.1556	-4.70096	-7.65693	1.05987	0
1.1253	-3.39177	-3.48132	3.32444	-0.771803	0
1.1260	14.9138	-0.734155	12.1825	0.143128	0
1.1267	28.9547	2.01301	3.62471	1.67043	0
1.1273	38.4193	3.23265	24.0646	-1.07618	0
1.1280	51.5374	1.10123	47.2713	-1.07618	0
1.1287	61.3012	-1.64593	12.4827	3.80648	0
1.1293	56.7248	-1.64593	-24.751	5.02578	0
1.1300	44.8287	0.177618	-16.8152	2.88973	0
1.1307	31.3988	-1.64593	-11.6248	1.9748	0
1.1313	13.3925	-1.9538	-18.0377	1.9748	0
1.1320	1.79564	-0.734155	-15.893	0.143128	0
1.1327	6.98305	-1.64593	-18.338	-2.60348	0
1.1333	19.5027	-3.17344	-20.4828	-4.43334	0
1.1340	25.8997	-1.33806	-14.6919	-2.60348	0
1.1347	22.857	1.10123	-10.724	-0.465618	0
1.1353	14.0035	1.10123	-3.68905	-1.38236	0
1.1360	3.01768	1.4091	-0.343168	-0.771803	0
1.1367	-11.0233	0.793361	-3.68905	-0.771803	0
1.1373	-27.1965	-2.56954	6.06978	-3.82278	0
1.1380	-38.1823	-4.70096	10.0377	-4.73952	0
1.1387	-41.5367	-2.86557	3.62471	-2.60348	0
1.1393	-37.5713	0.177618	30.1773	-4.43334	0
1.1400	-22.0091	-0.118412	53.6843	-5.35008	0
1.1407	-3.39177	-4.39309	17.0511	-2.90785	0
1.1413	4.85073	-5.00883	-19.5606	-3.21222	0
1.1420	10.3374	-1.9538	-11.3245	-3.82278	0
1.1427	16.7469	-1.64593	-4.91159	0.143128	0
1.1433	15.5248	-3.78919	-11.3245	3.19592	0
1.1440	10.6492	-2.56954	-10.4023	2.58536	0
1.1447	7.59407	-1.04203	-7.65693	1.9748	0
1.1453	-7.05787	-1.33806	-3.38878	1.9748	0
1.1460	-26.5855	-0.426284	-2.16625	1.9748	0
1.1467	-33.6059	1.4091	-6.75611	1.9748	0
1.1473	-33.6059	3.23265	-3.08851	-0.465618	0
1.1480	-31.7729	4.76017	-1.86597	-0.465618	0
1.1487	-22.9194	3.84839	-7.35666	2.27917	0
1.1493	-12.2453	1.10123	4.2467	0.449313	0
1.1500	-3.39177	0.177618	11.5605	-2.90785	0
1.1507	6.98305	1.10123	6.37005	-0.161245	0
1.1513	14.0035	3.23265	32.6224	1.9748	0
1.1520	17.9689	4.76017	56.1079	-0.771803	0
1.1527	25.6004	2.92478	21.019	0.143128	0
1.1533	28.3437	-1.33806	-16.2147	2.88973	0
1.1540	20.7122	-2.56954	-13.4693	1.9748	0
1.1547	8.50436	-0.426284	-10.102	0.449313	0
1.1553	-14.6769	2.92478	-13.1476	1.36424	0
1.1560	-43.9808	4.76017	-11.3245	1.9748	0
1.1567	-54.6549	4.45229	-14.6919	0.753686	0
1.1573	-43.669	3.84839	-13.4693	-2.29729	0
1.1580	-29.0296	3.54052	-8.87946	-5.35008	0
1.1587	-13.7666	1.4091	-10.4023	-5.35008	0
1.1593	8.50436	-0.734155	-3.08851	-5.0439	0
1.1600	30.1768	-1.33806	1.50136	-4.73952	0
1.1607	46.35	-2.86557	-5.83385	-3.82278	0
1.1613	54.5925	-4.39309	2.70245	-2.29729	0
1.1620	48.7941	-3.48132	12.1825	0.143128	0
1.1627	38.7185	-1.64593	6.37005	2.88973	0
1.1633	42.3846	-0.734155	29.877	1.67043	0
1.1640	52.1485	-0.426284	56.7299	-1.07618	0
1.1647	43.6067	0.177618	21.9413	-2.29729	0
1.1653	15.8366	-1.64593	-20.7831	-5.95883	0
1.1660	-10.7115	-4.70096	-14.9921	-8.09669	0
1.1667	-27.1965	-5.00883	-7.65693	-4.12897	0
1.1673	-40.6264	-2.86557	-12.5471	-1.68673	0
1.1680	-58.0217	-2.26167	-6.13412	-4.73952	0
1.1687	-79.0706	-0.734155	-4.91159	-3.51841	0
1.1693	-93.4233	2.01301	-6.13412	0.143128	0
1.1700	-90.3682	1.10123	0.579095	-2.60348	0
1.1707	-76.3273	-2.56954	-3.38878	-5.35008	0
1.1713	-63.8201	-3.17344	-0.943711	-4.73952	0
1.1720	-51.0012	-1.33806	29.877	-5.0439	0
1.1727	-32.9949	-1.64593	49.7164	-4.12897	0
1.1733	-9.48947	-2.86557	31.3998	-0.771803	0
1.1740	19.1909	-5.00883	-4.01077	-0.771803	0
1.1747	45.128	-6.22848	-16.5149	-1.68673	0
1.1753	64.9673	-5.61273	14.0055	-0.465618	0
1.1760	79.9186	-5.9206	36.8905	0.143128	0
1.1767	79.3075	-5.30486	6.06978	-0.771803	0
1.1773	54.5925	-2.56954	-25.0512	-0.465618	0
1.1780	27.1217	0.177618	-15.893	0.449313	0
1.1787	15.8366	2.01301	-9.80173	2.88973	0
1.1793	10.6492	2.92478	-14.3701	4.11085	0
1.1800	4.53899	1.4091	-8.57919	1.67043	0
1.1807	1.18463	-1.33806	-6.43439	0.753686	0
1.1813	-3.39177	-1.64593	-9.17973	1.05987	0
1.1820	-9.80122	-0.734155	-7.65693	-1.07618	0
1.1827	-17.4327	-1.9538	-8.87946	-0.771803	0
1.1833	-31.4736	-3.78919	-10.102	2.58536	0
1.1840	-44.5918	-3.78919	-12.2468	1.9748	0
1.1847	-43.058	-2.56954	-14.9921	1.05987	0
1.1853	-31.7729	-2.56954	-4.31104	3.80648	0
1.1860	-22.0091	-2.56954	1.17964	3.50029	0
1.1867	-13.1556	-2.26167	-3.38878	1.9748	0
1.1873	-4.91308	-4.39309	20.7187	2.88973	0
1.1880	3.31695	-7.75599	43.904	1.9748	0
1.1887	14.0035	-7.14025	16.1503	-0.465618	0
1.1893	21.9343	-5.00883	-15.893	1.05987	0
1.1900	20.7122	-5.30486	-13.1476	3.80648	0
1.1907	18.2806	-5.9206	-9.50145	6.2469	0
1.1913	19.5027	-5.9206	-10.724	6.55308	0
1.1920	19.5027	-5.30486	-9.17973	2.88973	0
1.1927	16.1358	-4.08522	-13.1476	1.67043	0
1.1933	16.7469	-5.30486	-10.724	4.72141	0
1.1940	19.5027	-6.22848	-4.91159	4.11085	0
1.1947	15.8366	-2.56954	-8.57919	0.449313	0
1.1953	8.20509	1.70513	-7.35666	-0.771803	0
1.1960	3.01768	2.62875	-5.21186	-0.771803	0
1.1967	-0.648427	4.76017	-8.87946	-1.07618	0
1.1973	1.18463	4.76017	1.80163	0.143128	0
1.1980	9.11538	1.4091	8.81512	1.9748	0
1.1987	11.2602	1.70513	-0.343168	2.88973	0
1.1993	3.92797	2.01301	19.4962	1.9748	0
1.2000	-2.16973	-1.64593	43.3035	0.143128	0
1.2007	-6.13511	-2.56954	10.3379	0.449313	0
1.2013	-13.4673	0.177618	-26.8958	1.67043	0
1.2020	-16.2107	-0.426284	-19.8608	1.9748	0
1.2027	-12.8563	-0.734155	-13.7696	1.67043	0
1.2033	-12.2453	1.4091	-17.4372	0.143128	0
1.2040	-14.3776	0.793361	-9.17973	-2.29729	0
1.2047	-17.121	-0.734155	-7.65693	-3.51841	0
1.2053	-19.8768	1.10123	-11.3245	-3.82278	0
1.2060	-14.6769	3.84839	-6.43439	-3.51841	0
1.2067	-7.05787	3.84839	-4.01077	-3.82278	0
1.2073	-12.5446	2.92478	-4.31104	-5.35008	0
1.2080	-21.6973	2.32088	-6.75611	-5.0439	0
1.2087	-13.7666	2.62875	-7.35666	-0.465618	0
1.2093	3.92797	3.23265	6.99204	3.50029	0
1.2100	14.9138	4.45229	13.3835	4.11085	0
1.2107	20.7122	5.67194	4.2467	3.50029	0
1.2113	20.1012	5.97981	28.0325	2.88973	0
1.2120	11.8712	5.67194	54.9068	2.58536	0
1.2127	6.07276	5.97981	23.1638	1.05987	0
1.2133	5.15	5.97981	-12.8473	-1.07618	0
1.2140	0.885352	3.84839	-5.83385	-1.07618	0
1.2147	-5.22482	2.32088	-3.68905	0.449313	0
1.2153	-5.22482	2.92478	-11.3245	-1.68673	0
1.2160	-0.648427	2.92478	-7.35666	-4.73952	0
1.2167	5.76102	2.32088	-8.57919	-5.35008	0
1.2173	8.81611	2.92478	-9.50145	-2.60348	0
1.2180	1.18463	2.92478	-4.01077	-0.771803	0
1.2187	-20.7871	0.793361	-5.83385	-3.21222	0
1.2193	-48.5572	-0.118412	-4.61132	-5.95883	0
1.2200	-71.4516	1.70513	-1.24398	-1.68673	0
1.2207	-84.258	1.70513	-7.65693	4.11085	0
1.2213	-82.1257	-0.118412	-3.08851	2.58536	0
1.2220	-60.4533	1.10123	5.14751	-2.29729	0
1.2227	-31.4736	1.10123	4.2467	-5.35008	0
1.2233	-7.96816	-2.26167	28.0325	-5.95883	0
1.2240	18.5799	-2.86557	53.0623	-3.82278	0
1.2247	45.739	-1.04203	21.3193	-0.771803	0
1.2253	53.0712	-2.26167	-19.5606	0.753686	0
1.2260	47.2728	-2.26167	-14.0699	1.05987	0
1.2267	45.4397	0.177618	-2.16625	-0.465618	0
1.2273	46.0508	-0.118412	-8.27892	-4.12897	0
1.2280	47.8838	-0.118412	-10.4023	-5.35008	0
1.2287	48.4824	3.84839	-9.50145	-4.73952	0
1.2293	34.1422	4.76017	-10.102	-5.0439	0
1.2300	15.2256	1.10123	-12.2468	-3.82278	0
1.2307	14.0035	0.793361	-13.1476	-1.99292	0
1.2313	19.5027	3.54052	-7.35666	-4.43334	0
1.2320	14.3028	5.67194	-8.57919	-5.95883	0
1.2327	6.98305	4.45229	-15.893	-2.29729	0
1.2333	4.85073	2.01301	-7.65693	-1.07618	0
1.2340	4.53899	0.48549	-2.78824	-4.12897	0
1.2347	4.85073	0.793361	-6.13412	-4.43334	0
1.2353	4.85073	1.70513	22.5418	-2.29729	0
1.2360	3.92797	3.54052	50.0167	-1.07618	0
1.2367	11.2602	3.23265	17.9734	-1.38236	0
1.2373	29.5658	1.10123	-20.1825	-0.465618	0
1.2380	44.517	0.177618	-14.0699	1.05987	0
1.2387	47.8838	-0.734155	-5.53358	1.05987	0
1.2393	43.2949	-2.86557	-7.65693	1.05987	0
1.2400	29.8775	-1.64593	-3.68905	1.9748	0
1.2407	8.81611	0.793361	-4.01077	3.80648	0
1.2413	-9.1902	-1.64593	-9.17973	3.80648	0
1.2420	-16.2107	-4.39309	-9.17973	1.9748	0
1.2427	-12.5446	-2.56954	-7.05638	-1.68673	0
1.2433	-5.22482	-0.734155	-1.5657	-2.60348	0
1.2440	-7.66889	0.48549	-0.343168	-0.161245	0
1.2447	-19.8768	2.01301	-3.08851	-1.07618	0
1.2453	-28.4185	1.4091	5.14751	-3.51841	0
1.2460	-26.2737	1.70513	9.73738	-0.161245	0
1.2467	-11.6343	2.92478	6.99204	2.58536	0
1.2473	8.50436	1.70513	26.2094	0.143128	0
1.2480	18.5799	1.10123	40.8584	-0.161245	0
1.2487	13.3925	2.01301	9.73738	2.58536	0
1.2493	2.40666	0.177618	-22.9279	3.50029	0
1.2500	-10.7115	-1.33806	-19.8608	3.80648	0
1.2507	-25.0642	1.70513	-11.3245	4.11085	0
1.2513	-37.5713	1.70513	-8.87946	4.41703	0
1.2520	-47.0359	-2.56954	-5.53358	4.72141	0
1.2527	-47.0359	-2.86557	-6.13412	2.88973	0
1.2533	-37.2721	1.10123	-5.21186	-0.465618	0
1.2540	-26.8848	2.32088	-6.75611	-0.771803	0
1.2547	-16.8217	2.32088	-15.893	-0.771803	0
1.2553	-8.57918	2.92478	-14.9921	-3.51841	0
1.2560	-7.96816	2.32088	-11.3245	-3.21222	0
1.2567	-7.05787	2.01301	-13.1476	-1.68673	0
1.2573	1.18463	3.23265	-2.78824	-5.35008	0
1.2580	3.62869	3.84839	2.1019	-6.87557	0
1.2587	-3.69104	2.01301	-4.91159	-2.60348	0
1.2593	-8.27991	1.10123	20.1182	-1.68673	0
1.2600	-9.80122	1.70513	44.526	-3.51841	0
1.2607	-10.1005	2.01301	9.43711	-0.771803	0
1.2613	-5.5241	0.793361	-27.4963	1.9748	0
1.2620	-0.9477	-0.734155	-18.338	-1.68673	0
1.2627	-3.69104	-2.86557	-11.9465	-5.0439	0
1.2633	-8.57918	-5.9206	-17.1155	-2.90785	0
1.2640	-10.1005	-6.22848	-11.0243	0.143128	0
1.2647	-7.96816	-4.08522	-7.35666	1.36424	0
1.2653	-1.87046	-3.48132	-7.65693	2.27917	0
1.2660	3.01768	-5.00883	-4.01077	3.50029	0
1.2667	3.01768	-2.86557	-3.68905	4.41703	0
1.2673	5.76102	1.10123	-1.24398	4.11085	0
1.2680	11.2602	0.793361	-0.943711	2.27917	0
1.2687	11.2602	-2.56954	-4.01077	1.05987	0
1.2693	6.98305	-1.33806	8.21457	1.67043	0
1.2700	6.07276	1.70513	15.2281	1.9748	0
1.2707	6.68378	0.793361	7.29231	1.05987	0
1.2713	3.01768	0.177618	28.0325	0.449313	0
1.2720	-5.22482	2.01301	48.7941	0.449313	0
1.2727	-13.7666	1.70513	12.1825	0.143128	0
1.2733	-16.8217	1.10123	-27.4963	-0.465618	0
1.2740	-12.5446	2.32088	-22.3059	-1.38236	0
1.2747	-8.57918	1.10123	-16.5149	0.143128	0
1.2753	-9.1902	-1.64593	-20.7831	4.72141	0
1.2760	-7.96816	-4.08522	-16.8152	5.94252	0
1.2767	-2.78075	-6.53635	-16.5149	4.72141	0
1.2773	-0.336683	-7.14025	-14.9921	7.46801	0
1.2780	-0.9477	-5.9206	-8.27892	8.38294	0
1.2787	1.79564	-5.9206	-7.97865	4.72141	0
1.2793	3.31695	-6.22848	-6.43439	3.50029	0
1.2800	-4.30206	-5.00883	-4.31104	3.80648	0
1.2807	-16.8217	-5.30486	-5.83385	3.19592	0
1.2813	-27.4958	-4.39309	5.76951	5.02578	0
1.2820	-36.3493	-1.64593	12.4827	5.02578	0
1.2827	-41.8484	-3.48132	6.99204	0.143128	0
1.2833	-42.7587	-5.9206	32.6224	-0.161245	0
1.2840	-35.439	-2.86557	57.9524	1.67043	0
1.2847	-12.8563	0.177618	24.3864	-1.68673	0
1.2853	20.7122	-0.734155	-14.0699	-2.60348	0
1.2860	50.6271	-0.118412	-8.27892	-1.07618	0
1.2867	70.4665	1.10123	-1.24398	-4.43334	0
1.2873	75.3422	-0.734155	-5.53358	-5.35008	0
1.2880	57.0366	-1.64593	-4.31104	-2.90785	0
1.2887	27.1217	-0.118412	-5.21186	-4.43334	0
1.2893	4.85073	-1.04203	-6.75611	-2.60348	0
1.2900	-10.1005	-3.48132	-7.05638	1.67043	0
1.2907	-18.954	-1.33806	-8.57919	-1.07618	0
1.2913	-14.3776	0.177618	-1.5657	-2.29729	0
1.2920	-0.9477	-2.86557	-0.343168	1.36424	0
1.2927	16.1358	-4.08522	-6.13412	-0.771803	0
1.2933	38.1075	-1.64593	8.21457	-1.68673	0
1.2940	55.8146	-2.56954	19.1959	3.19592	0
1.2947	58.8696	-5.30486	12.1825	2.27917	0
1.2953	52.7595	-5.61273	34.7457	-1.07618	0
1.2960	43.2949	-4.39309	58.2527	3.80648	0
1.2967	31.3988	-2.86557	21.3193	7.46801	0
1.2973	16.4476	-0.734155	-18.96	3.80648	0
1.2980	-6.44686	-1.33806	-12.5471	3.50029	0
1.2987	-33.6059	-3.78919	-7.97865	5.63634	0
1.2993	-47.9462	-5.30486	-15.5927	3.50029	0
1.3000	-41.2374	-4.70096	-10.102	0.449313	0
1.3007	-24.4532	-2.26167	-7.05638	-1.99292	0
1.3013	-10.7115	1.10123	-8.87946	-4.43334	0
1.3020	-0.0374092	2.01301	-5.21186	-3.51841	0
1.3027	10.0381	1.10123	-2.46652	-1.68673	0
1.3033	14.0035	1.10123	-1.24398	-3.82278	0
1.3040	13.7042	1.70513	-2.78824	-4.12897	0
1.3047	20.413	1.10123	-4.31104	-1.99292	0
1.3053	25.3011	1.10123	6.06978	-1.38236	0
1.3060	11.5594	1.4091	9.73738	0.143128	0
1.3067	-9.1902	2.62875	5.14751	1.67043	0
1.3073	-19.8768	2.92478	30.4776	-0.465618	0
1.3080	-20.7871	2.01301	53.0623	-1.99292	0
1.3087	-15.8989	3.23265	25.9092	-0.771803	0
1.3093	-11.0233	4.14442	-4.31104	0.143128	0
1.3100	-13.4673	0.177618	0.278824	1.05987	0
1.3107	-13.1556	-4.08522	5.14751	1.9748	0
1.3113	-7.96816	-2.56954	-0.343168	-0.771803	0
1.3120	-11.6343	-1.64593	-6.13412	-0.771803	0
1.3127	-18.0437	-2.26167	-12.8473	2.88973	0
1.3133	-11.3225	0.177618	-11.3245	1.36424	0
1.3140	1.18463	2.01301	-11.0243	-1.68673	0
1.3147	8.20509	0.793361	-17.4372	0.143128	0
1.3153	9.42712	2.01301	-13.1476	-0.161245	0
1.3160	3.92797	3.84839	-11.6248	-5.0439	0
1.3167	-0.648427	2.01301	-16.2147	-5.65446	0
1.3173	6.68378	1.10123	-1.5657	-4.73952	0
1.3180	16.1358	2.92478	6.37005	-9.01162	0
1.3187	16.4476	5.37591	-3.68905	-12.0626	0
1.3193	13.7042	5.67194	22.8635	-9.01162	0
1.3200	9.11538	4.76017	52.762	-5.35008	0
1.3207	-3.08003	2.92478	16.4506	-5.0439	0
1.3213	-12.5446	2.92478	-25.9735	-5.65446	0
1.3220	-7.96816	4.45229	-17.1155	-4.43334	0
1.3227	3.62869	5.97981	-7.65693	-2.29729	0
1.3233	11.2602	6.89158	-13.1476	-0.771803	0
1.3240	13.0932	5.06804	-8.27892	-1.68673	0
1.3247	8.81611	3.84839	-5.83385	-4.12897	0
1.3253	3.01768	8.12307	-9.50145	-5.35008	0
1.3260	2.10739	11.1663	-7.35666	-5.65446	0
1.3267	3.31695	8.72697	-4.01077	-4.73952	0
1.3273	1.49637	6.59555	0.879367	-1.68673	0
1.3280	1.18463	2.92478	-1.24398	1.67043	0
1.3287	6.98305	-4.39309	-6.13412	2.27917	0
1.3293	13.3925	-8.97564	4.84724	2.88973	0
1.3300	14.9138	-8.05202	7.89286	4.72141	0
1.3307	14.0035	-7.14025	-2.16625	5.33196	0
1.3313	12.1705	-5.00883	23.4641	3.80648	0
1.3320	10.3374	-1.04203	52.4618	2.88973	0
1.3327	5.76102	1.10123	20.7187	1.9748	0
[truncated: 43,432 more rows]
