# Supplementary material for: Identification of Haptic Based Guiding Using Hard Reins
Source: PLoS One. 2015 Jul 22;10(7):e0132020. doi: 10.1371/journal.pone.0132020 (PMC4511788; doi:10.1371/journal.pone.0132020)
Supplement: S4 File — (ZIP) [file pone.0132020.s004.zip › EMGData2/Subject15/T2/t2.txt]

0.0000	-27.9624	2.75174	11.9459	25.7072	0
0.0007	-23.393	0.313489	-6.67073	25.7072	0
0.0013	-8.73825	-0.296073	-24.0644	19.9098	0
0.0020	0.418708	1.21912	-15.2169	13.8032	0
0.0027	6.82676	2.14218	-7.28221	11.0591	0
0.0033	14.145	3.06523	-5.14348	3.73329	0
0.0040	16.8939	3.3613	-0.567597	-5.41963	0
0.0047	15.3648	1.21912	-0.567597	-8.16723	0
0.0053	13.2348	-1.5152	2.17969	-12.7454	0
0.0060	9.26618	-2.73432	6.4513	-20.9848	0
0.0067	4.07785	-3.65737	4.92698	-23.4267	0
0.0073	4.07785	-3.04781	7.97854	-24.6459	0
0.0080	9.26618	-0.609562	12.8616	-30.7525	0
0.0087	13.8356	0.609562	11.0301	-31.0547	0
0.0093	12.3064	0	15.9132	-24.6459	0
0.0100	12.3064	-1.82869	18.9648	-23.4267	0
0.0107	17.8042	-4.26694	13.1659	-24.3437	0
0.0113	17.8042	-3.95345	24.4564	-20.0712	0
0.0120	9.55746	-0.609562	38.1899	-13.6624	0
0.0127	4.98808	-0.609562	18.9648	-10.3035	0
0.0133	3.14941	-2.43825	-6.67073	-7.25365	0
0.0140	-4.16887	-1.21912	-8.80653	-1.15056	0
0.0147	-13.0163	3.67479	-7.58649	6.17522	0
0.0153	-18.8236	5.79955	-10.6381	10.1421	0
0.0160	-21.8638	3.06523	-11.8581	13.8032	0
0.0167	-20.9536	0	-13.9939	20.212	0
0.0173	-17.8952	-0.296073	-14.9097	24.7902	0
0.0180	-15.1463	-0.609562	-15.8254	25.7072	0
0.0187	-11.4872	-1.5152	-19.4885	26.6208	0
0.0193	-7.82801	-2.43825	-16.4369	26.3185	0
0.0200	-5.07911	-3.34388	-13.6896	23.5709	0
0.0207	-3.25864	-3.65737	-13.9939	21.129	0
0.0213	-3.54991	-4.26694	-3.61916	17.4678	0
0.0220	-3.85939	-4.8765	5.23126	11.9726	0
0.0227	-3.25864	-4.26694	4.31549	5.86955	0
0.0233	-5.38859	-1.5152	18.049	-0.844885	0
0.0240	-6.91778	-2.12476	30.8668	-8.4729	0
0.0247	-3.25864	-4.26694	13.4702	-13.3567	0
0.0253	-2.03892	-3.34388	-4.53493	-16.4066	0
0.0260	-5.98934	-2.73432	1.56821	-21.9018	0
0.0267	-10.8864	-4.8765	8.89431	-26.7822	0
0.0273	-17.5857	-4.56301	10.7229	-27.3935	0
0.0280	-19.7339	-2.43825	15.3017	-26.4799	0
0.0287	-10.5769	-3.04781	16.5218	-27.3935	0
0.0293	1.63842	-3.34388	14.386	-26.7822	0
0.0300	10.1764	-1.82869	12.8616	-24.038	0
0.0307	18.7144	-0.609562	10.4186	-20.0712	0
0.0313	26.9611	0.313489	8.89431	-14.2703	0
0.0320	30.3108	0.923051	5.23126	-7.25365	0
0.0327	29.0911	-2.43825	0.652444	-0.844885	0
0.0333	26.9611	-3.34388	2.48397	4.03896	0
0.0340	29.4006	1.21912	1.56821	9.22848	0
0.0347	30.6203	3.67479	-4.23065	14.4146	0
0.0353	18.7144	3.06523	4.31549	18.3814	0
0.0360	3.14941	4.58043	13.1659	21.7403	0
0.0367	-0.509731	4.58043	-5.45069	22.9596	0
0.0373	-1.72944	2.14218	-27.1189	24.4845	0
0.0380	-8.13749	2.45567	-27.7274	26.6208	0
0.0387	-15.1463	2.45567	-23.7601	29.0627	0
0.0393	-22.7741	0.923051	-22.54	29.3684	0
0.0400	-29.1821	1.21912	-21.0128	26.9264	0
0.0407	-27.0522	1.53261	-20.4042	22.046	0
0.0413	-20.6441	-0.296073	-17.657	17.7735	0
0.0420	-16.6755	-0.296073	-13.6896	16.2452	0
0.0427	-8.73825	0.923051	-10.3338	12.8897	0
0.0433	2.23918	-1.21912	-3.61916	4.34463	0
0.0440	6.2078	-4.56301	-1.78764	-4.81173	0
0.0447	3.14941	-5.18999	-1.48336	-10.3035	0
0.0453	-0.509731	-3.95345	14.386	-15.1873	0
0.0460	-5.07911	-4.56301	25.3722	-21.5961	0
0.0467	-10.8864	-6.40911	23.5407	-24.6459	0
0.0473	-14.2361	-4.26694	39.1057	-25.5629	0
0.0480	-13.6353	2.14218	52.8392	-30.1411	0
0.0487	-14.2361	4.28435	29.0352	-32.8887	0
0.0493	-19.7339	0.609562	4.61977	-28.3105	0
0.0500	-22.4828	-2.12476	6.14702	-23.7323	0
0.0507	-16.985	-2.43825	4.61977	-22.8153	0
0.0513	-10.5769	-4.56301	0.652444	-18.2372	0
0.0520	-6.6083	-4.8765	5.23126	-9.08424	0
0.0527	-1.41997	-2.43825	2.48397	-2.98114	0
0.0533	2.54866	-1.5152	-3.92344	0.9857	0
0.0540	4.07785	-2.43825	-7.58649	6.48089	0
0.0547	5.89832	-1.21912	-11.2495	10.7534	0
0.0553	7.73699	1.21912	-10.9423	13.501	0
0.0560	10.4859	3.06523	-10.3338	16.5508	0
0.0567	11.3961	4.58043	-14.6054	17.4678	0
0.0573	6.2078	5.18999	-10.0266	15.3316	0
0.0580	3.45889	4.89391	-7.28221	15.6372	0
0.0587	8.04647	5.18999	-11.2495	18.6871	0
0.0593	9.86694	5.18999	1.56821	20.8233	0
0.0600	8.9567	3.97086	15.3017	21.129	0
0.0607	10.4859	3.97086	-0.871876	20.8233	0
0.0613	4.98808	3.97086	-17.657	17.1622	0
0.0620	-7.22726	1.21912	-13.3853	11.667	0
0.0627	-14.2361	-0.609562	-10.3338	7.39446	0
0.0633	-18.8236	-0.609562	-8.50225	1.90271	0
0.0640	-20.6441	-0.609562	-0.263318	-6.64231	0
0.0647	-16.0747	-1.5152	4.92698	-12.7454	0
0.0653	-12.3974	-0.905635	7.06278	-13.6624	0
0.0660	-13.3258	0.313489	6.4513	-18.2372	0
0.0667	-11.1777	0.609562	3.39973	-24.6459	0
0.0673	-8.73825	0.313489	7.06278	-24.9516	0
0.0680	-9.95796	0	6.75558	-25.5629	0
0.0687	-9.66669	0.313489	2.48397	-29.2241	0
0.0693	-5.07911	0	11.3344	-29.2241	0
0.0700	1.32894	-0.609562	16.2175	-26.4799	0
0.0707	2.23918	0.609562	9.19858	-24.038	0
0.0713	-6.29882	2.14218	20.7963	-17.6293	0
0.0720	-9.35721	3.06523	32.6983	-10.6091	0
0.0727	-3.25864	4.28435	9.81007	-9.99781	0
0.0733	-4.76963	4.89391	-13.3853	-8.16723	0
0.0740	-12.1061	5.79955	-10.9423	1.90271	0
0.0747	-13.9266	4.58043	-10.6381	11.3647	0
0.0753	-13.9266	0.313489	-16.7412	17.4678	0
0.0760	-14.5455	-0.905635	-19.4885	22.3482	0
0.0767	-10.5769	2.45567	-23.1515	23.8766	0
0.0773	-4.16887	3.67479	-21.32	25.7072	0
0.0780	2.54866	1.8461	-16.1326	30.591	0
0.0787	5.89832	1.53261	-17.3527	31.1989	0
0.0793	5.29756	1.8461	-18.5727	26.3185	0
0.0800	6.82676	1.53261	-19.4885	24.7902	0
0.0807	8.04647	2.14218	-22.54	22.9596	0
0.0813	3.14941	2.45567	-14.3011	15.9395	0
0.0820	1.32894	3.06523	-4.53493	10.7534	0
0.0827	5.89832	3.67479	-2.7034	9.22848	0
0.0833	5.89832	1.53261	13.7774	3.73329	0
0.0840	4.98808	0.313489	31.4753	-4.20039	0
0.0847	10.1764	2.75174	16.2175	-8.77857	0
0.0853	12.3064	2.45567	-3.61916	-13.9647	0
0.0860	8.64722	-2.43825	1.26393	-21.9018	0
0.0867	9.26618	-3.34388	6.4513	-27.3935	0
0.0873	10.7954	0	6.14702	-30.4468	0
0.0880	5.29756	1.21912	13.1659	-34.108	0
0.0887	-2.94916	-1.21912	16.2175	-35.025	0
0.0893	-6.91778	-4.26694	12.8616	-33.8023	0
0.0900	-6.91778	-4.26694	13.1659	-35.3272	0
0.0907	-5.38859	-2.73432	12.2502	-33.8023	0
0.0913	-4.47835	-3.95345	7.06278	-23.121	0
0.0920	-1.41997	-5.48606	1.26393	-10.9148	0
0.0927	4.07785	-3.34388	-2.09192	-3.89472	0
0.0933	6.2078	-2.43825	-1.17615	1.29137	0
0.0940	3.14941	-5.48606	-5.14348	9.22848	0
0.0947	2.54866	-4.8765	-10.0266	15.9395	0
0.0953	5.89832	0.313489	0.348165	19.2984	0
0.0960	8.33774	1.21912	8.89431	24.1823	0
0.0967	6.51728	-2.73432	-7.28221	30.2854	0
0.0973	-0.801006	-2.43825	-24.0644	33.0295	0
0.0980	-10.2674	2.14218	-24.6758	33.0295	0
0.0987	-16.6755	4.58043	-24.9801	32.1159	0
0.0993	-21.5543	2.45567	-26.5074	27.8434	0
0.1000	-26.1419	0.923051	-22.8443	22.046	0
0.1007	-26.7427	0.923051	-19.4885	17.7735	0
0.1013	-19.7339	-0.609562	-13.6896	15.3316	0
0.1020	-9.04773	-2.43825	-6.67073	12.2783	0
0.1027	-2.03892	-0.609562	-4.23065	6.48089	0
0.1033	5.60704	2.14218	-0.263318	-1.75846	0
0.1040	18.7144	0.313489	4.31549	-7.25365	0
0.1047	28.7998	-3.65737	6.4513	-10.3035	0
0.1053	29.0911	-4.26694	14.9974	-15.493	0
0.1060	30.0195	-5.18999	20.4891	-21.2904	0
0.1067	30.6203	-7.92431	18.9648	-25.5629	0
0.1073	23.302	-7.92431	30.2553	-27.3935	0
0.1080	15.6742	-6.09562	41.2415	-26.7822	0
0.1087	15.0553	-4.8765	24.1521	-27.3935	0
0.1093	13.5261	-3.95345	4.31549	-29.8354	0
0.1100	11.0867	-3.95345	7.97854	-29.2241	0
0.1107	11.3961	-3.34388	11.6387	-25.2573	0
0.1113	9.86694	0.313489	4.61977	-18.8485	0
0.1120	7.42751	1.8461	1.56821	-10.9148	0
0.1127	9.26618	-0.609562	1.56821	-6.33664	0
0.1133	12.9253	1.8461	-3.61916	-3.58905	0
0.1140	15.6742	6.11304	-10.9423	3.73329	0
0.1147	17.8042	5.79955	-14.9097	10.1421	0
0.1153	17.4947	4.28435	-17.657	14.1089	0
0.1160	15.0553	5.50348	-23.7601	21.7403	0
0.1167	12.6158	5.79955	-25.8959	28.757	0
0.1173	11.3961	6.40911	-18.877	28.757	0
0.1180	13.5261	6.7226	-17.0455	28.1491	0
0.1187	15.9837	4.58043	-17.3527	28.4548	0
0.1193	11.0867	2.75174	-0.567597	25.7072	0
0.1200	2.23918	3.06523	11.6387	24.1823	0
0.1207	0.418708	2.14218	-3.00768	23.8766	0
0.1213	0.709983	0.923051	-15.2169	18.9927	0
0.1220	-3.85939	1.8461	-9.7223	13.1953	0
0.1227	-9.66669	1.53261	-3.92344	11.0591	0
0.1233	-13.0163	-0.609562	0.348165	6.17522	0
0.1240	-12.3974	-1.5152	6.14702	-0.844885	0
0.1247	-7.82801	-2.12476	8.89431	-6.33664	0
0.1253	-4.16887	-4.26694	12.5544	-11.5262	0
0.1260	-5.69807	-3.34388	15.9132	-15.493	0
0.1267	-9.66669	-1.21912	14.0817	-18.2372	0
0.1273	-13.9266	-3.34388	14.386	-21.5961	0
0.1280	-13.6353	-6.09562	14.386	-22.8153	0
0.1287	-9.66669	-5.18999	10.7229	-21.9018	0
0.1293	-8.73825	-3.65737	14.386	-22.5097	0
0.1300	-7.82801	-4.26694	18.049	-23.121	0
0.1307	-4.16887	-3.65737	17.1332	-20.9848	0
0.1313	-5.98934	-2.43825	27.508	-17.0179	0
0.1320	-10.5769	-2.12476	33.6111	-14.576	0
0.1327	-6.91778	-2.73432	10.7229	-12.1341	0
0.1333	0.109228	-1.5152	-12.1653	-6.64231	0
0.1340	1.32894	1.53261	-12.1653	2.81972	0
0.1347	0.709983	1.53261	-11.5538	11.9726	0
0.1353	1.32894	-1.21912	-15.8254	15.3316	0
0.1360	1.32894	0.923051	-16.7412	18.3814	0
0.1367	1.01946	5.79955	-20.097	24.7902	0
0.1373	0.109228	5.79955	-21.0128	27.8434	0
0.1380	-2.94916	3.06523	-17.657	27.2321	0
0.1387	-4.76963	3.97086	-18.5727	28.1491	0
0.1393	-0.801006	5.50348	-18.877	29.0627	0
0.1400	6.82676	4.89391	-18.5727	26.6208	0
0.1407	10.4859	4.58043	-21.0128	23.2653	0
0.1413	13.8356	4.89391	-15.2169	19.6041	0
0.1420	23.302	3.3613	-5.45069	13.8032	0
0.1427	27.2706	3.3613	-1.48336	8.0058	0
0.1433	17.8042	3.97086	11.6387	1.90271	0
0.1440	13.8356	1.21912	24.4564	-5.41963	0
0.1447	19.6429	-0.296073	10.7229	-12.7454	0
0.1453	18.7144	1.53261	-4.8392	-18.2372	0
0.1460	13.2348	0.313489	3.09545	-21.5961	0
0.1467	12.3064	-3.34388	7.67134	-24.6459	0
0.1473	7.73699	-2.43825	1.56821	-28.6162	0
0.1480	-0.509731	0.609562	4.92698	-30.7525	0
0.1487	-6.6083	-0.905635	10.4186	-29.5298	0
0.1493	-16.366	-2.43825	8.28282	-28.9184	0
0.1500	-25.8324	-0.609562	5.53553	-28.3105	0
0.1507	-27.0522	1.53261	5.53553	-23.121	0
0.1513	-30.42	1.21912	4.31549	-16.1009	0
0.1520	-34.0792	-0.296073	0.348165	-12.7454	0
0.1527	-28.5814	-0.609562	0.0438864	-11.2205	0
0.1533	-24.6127	3.06523	4.61977	-6.33664	0
0.1540	-26.4514	5.18999	-0.263318	2.81972	0
0.1547	-25.523	1.21912	-7.28221	11.9726	0
0.1553	-27.6711	-2.43825	6.14702	16.2452	0
0.1560	-31.931	-0.905635	16.5218	17.7735	0
0.1567	-24.9222	0.923051	-3.00768	21.4347	0
0.1573	-12.3974	-0.905635	-21.6243	26.0129	0
0.1580	-4.16887	-2.43825	-20.4042	27.2321	0
0.1587	3.14941	-1.5152	-18.2684	25.7072	0
0.1593	5.89832	-0.905635	-17.657	25.0958	0
0.1600	0.418708	-1.5152	-15.2169	25.7072	0
0.1607	-1.72944	-0.296073	-16.4369	22.9596	0
0.1613	-1.11049	0.923051	-12.7739	13.8032	0
0.1620	-1.41997	0	-7.89077	4.6503	0
0.1627	2.54866	0.609562	-11.8581	2.20838	0
0.1633	9.26618	1.21912	-9.41802	0.0721244	0
0.1640	10.7954	-0.609562	-0.263318	-8.16723	0
0.1647	7.42751	-0.609562	3.70401	-17.9349	0
0.1653	0.109228	1.8461	10.1143	-23.7323	0
0.1660	-7.22726	1.53261	15.3017	-29.2241	0
0.1667	-10.5769	0.609562	13.1659	-33.8023	0
0.1673	-16.0747	1.53261	25.3722	-32.583	0
0.1680	-21.5543	1.21912	37.5784	-31.0547	0
0.1687	-19.4244	1.8461	17.7447	-30.4468	0
0.1693	-16.985	1.53261	-3.00768	-27.6992	0
0.1700	-20.3346	-3.95345	4.01121	-25.5629	0
0.1707	-19.7339	-7.01867	7.06278	-23.4267	0
0.1713	-14.2361	-3.95345	-1.78764	-16.4066	0
0.1720	-12.1061	-2.73432	-1.17615	-11.5262	0
0.1727	-13.3258	-3.65737	2.17969	-10.9148	0
0.1733	-12.3974	-1.82869	-2.09192	-5.1174	0
0.1740	-6.91778	-1.5152	-6.36645	5.56388	0
0.1747	0.109228	-3.65737	-7.58649	13.1953	0
0.1753	5.89832	-1.82869	-7.58649	18.6871	0
0.1760	10.7954	1.21912	-11.2495	23.8766	0
0.1767	11.7056	0	-17.0455	26.9264	0
0.1773	10.4859	-2.43825	-13.9939	30.8933	0
0.1780	16.5845	-1.5152	-12.4696	33.9465	0
0.1787	24.5217	2.75174	-12.4696	34.2522	0
0.1793	23.302	6.7226	3.70401	33.9465	0
0.1800	21.4633	5.50348	13.7774	32.1159	0
0.1807	26.3422	3.06523	-7.28221	24.1823	0
0.1813	27.2706	3.67479	-23.7601	13.8032	0
0.1820	19.0239	2.14218	-15.8254	8.92281	0
0.1827	8.33774	-3.34388	-11.2495	7.39446	0
0.1833	-2.3302	-5.18999	-10.3338	1.90271	0
0.1840	-9.35721	-3.95345	-2.09192	-6.33664	0
0.1847	-11.4872	-6.09562	1.87541	-9.99781	0
0.1853	-12.3974	-7.62824	3.09545	-13.6624	0
0.1860	-9.66669	-4.56301	5.23126	-19.1542	0
0.1867	-3.25864	-3.34388	6.4513	-23.7323	0
0.1873	0.418708	-3.95345	10.7229	-28.9184	0
0.1880	0.709983	-3.34388	11.6387	-31.0547	0
0.1887	3.14941	-3.34388	9.50286	-26.7822	0
0.1893	6.2078	-5.18999	18.6576	-25.5629	0
0.1900	7.73699	-4.26694	22.6249	-29.2241	0
0.1907	3.45889	-2.12476	14.6902	-25.8686	0
0.1913	-5.69807	-2.73432	23.8479	-18.2372	0
0.1920	-10.2674	-2.73432	35.1384	-14.576	0
0.1927	-9.35721	0.609562	15.3017	-10.3035	0
0.1933	-8.73825	4.58043	-7.58649	-4.20039	0
0.1940	-3.85939	6.40911	-8.80653	0.9857	0
0.1947	6.2078	7.33216	-8.50225	9.53072	0
0.1953	11.7056	7.62824	-12.7739	17.4678	0
0.1960	11.3961	7.01867	-14.6054	19.2984	0
0.1967	12.9253	6.7226	-16.1326	20.5177	0
0.1973	15.6742	9.47434	-14.6054	24.7902	0
0.1980	17.8042	13.1317	-13.9939	26.9264	0
0.1987	21.1538	10.6935	-16.7412	27.5378	0
0.1993	22.683	5.18999	-14.6054	28.1491	0
0.2000	19.6429	6.11304	-16.4369	26.0129	0
0.2007	13.2348	9.16085	-20.097	22.9596	0
0.2013	3.45889	4.58043	-8.50225	20.5177	0
0.2020	-6.6083	-0.905635	-0.263318	15.0259	0
0.2027	-14.2361	0.313489	-3.61916	8.0058	0
0.2033	-21.2631	0.313489	12.5544	2.81972	0
0.2040	-25.2317	-5.18999	29.951	-2.67547	0
0.2047	-19.7339	-8.53387	13.4702	-9.99781	0
0.2053	-10.5769	-7.31475	-2.7034	-14.8817	0
0.2060	-7.51853	-8.84736	4.92698	-16.4066	0
0.2067	-6.29882	-13.1143	9.50286	-18.2372	0
0.2073	-3.85939	-14.6469	9.50286	-21.9018	0
0.2080	-2.3302	-14.0373	14.0817	-24.6459	0
0.2087	-2.3302	-12.8182	11.6387	-24.6459	0
0.2093	-1.41997	-10.676	7.97854	-23.121	0
0.2100	-2.3302	-7.92431	7.97854	-22.5097	0
0.2107	-1.41997	-7.31475	5.23126	-21.2904	0
0.2113	2.54866	-8.2378	5.23126	-16.4066	0
0.2120	4.98808	-6.70519	4.01121	-9.08424	0
0.2127	2.54866	-4.26694	-3.00768	-1.75846	0
0.2133	1.01946	-4.56301	-0.871876	3.42762	0
0.2140	3.14941	-5.79955	1.56821	9.22848	0
0.2147	6.51728	-3.95345	-3.00768	14.4146	0
0.2153	6.51728	-1.5152	7.97854	17.1622	0
0.2160	5.60704	-0.609562	18.3533	20.212	0
0.2167	6.82676	0.313489	-3.00768	23.2653	0
0.2173	7.11803	0.609562	-22.54	23.8766	0
0.2180	5.89832	2.45567	-16.4369	24.1823	0
0.2187	5.89832	4.28435	-13.9939	26.9264	0
0.2193	8.04647	2.75174	-19.1842	28.1491	0
0.2200	12.6158	1.21912	-17.657	26.3185	0
0.2207	16.5845	2.75174	-16.4369	24.1823	0
0.2213	17.2034	3.06523	-15.5211	20.5177	0
0.2220	19.3334	0.923051	-12.7739	15.6372	0
0.2227	21.7728	-0.609562	-12.1653	11.9726	0
0.2233	19.3334	-2.43825	-7.28221	7.09223	0
0.2240	15.9837	-1.5152	-2.09192	-0.539215	0
0.2247	14.145	1.53261	-1.48336	-5.41963	0
0.2253	8.64722	0	7.97854	-9.08424	0
0.2260	4.6786	-3.34388	14.9974	-15.493	0
0.2267	3.76837	-1.21912	13.1659	-19.7655	0
0.2273	-2.03892	0.313489	27.2037	-20.0712	0
0.2280	-6.6083	-3.34388	40.9372	-21.9018	0
0.2287	-0.200252	-3.34388	23.8479	-23.7323	0
0.2293	8.04647	-1.82869	6.75558	-21.2904	0
0.2300	13.2348	-3.34388	9.81007	-20.9848	0
0.2307	20.5531	-2.43825	4.01121	-20.9848	0
0.2313	27.8714	-0.905635	-7.58649	-14.576	0
0.2320	30.6203	-3.34388	-7.58649	-10.9148	0
0.2327	23.302	-3.65737	-10.0266	-12.4397	0
0.2333	3.45889	-1.21912	-14.9097	-9.08424	0
0.2340	-20.9536	-0.609562	-13.9939	-3.28681	0
0.2347	-37.1194	1.21912	-12.7739	0.0721244	0
0.2353	-48.115	4.89391	-11.2495	5.56388	0
0.2360	-57.8727	5.79955	-11.5538	10.4477	0
0.2367	-60.9311	5.79955	-16.4369	10.1421	0
0.2373	-56.653	6.7226	-13.9939	10.7534	0
0.2380	-51.7741	6.11304	-9.41802	15.3316	0
0.2387	-51.7741	4.58043	-9.11081	16.8565	0
0.2393	-55.1238	4.89391	5.53553	16.2452	0
0.2400	-50.5544	7.62824	18.9648	17.4678	0
0.2407	-36.5186	8.55129	2.48397	16.2452	0
0.2413	-26.4514	5.18999	-15.8254	9.53072	0
0.2420	-24.012	3.67479	-10.0266	3.73329	0
0.2427	-20.6441	4.89391	-3.31488	2.81972	0
0.2433	-15.1463	1.8461	-3.00768	0.683464	0
0.2440	-13.3258	-1.21912	-0.263318	-7.55589	0
0.2447	-12.1061	1.21912	0.0438864	-17.3236	0
0.2453	-9.35721	1.53261	0.959649	-21.5961	0
0.2460	-7.51853	-0.296073	4.92698	-24.038	0
0.2467	-5.98934	1.21912	8.28282	-28.3105	0
0.2473	-2.94916	1.21912	13.4702	-30.1411	0
0.2480	-0.200252	-2.12476	14.386	-28.6162	0
0.2487	0.418708	-2.12476	10.7229	-28.6162	0
0.2493	1.63842	-0.609562	16.5218	-30.1411	0
0.2500	4.98808	0.313489	21.7121	-29.2241	0
0.2507	6.82676	0.923051	16.2175	-26.1743	0
0.2513	5.29756	-1.21912	24.1521	-21.2904	0
0.2520	6.82676	-5.18999	33.6111	-14.8817	0
0.2527	13.8356	-6.09562	15.3017	-8.16723	0
0.2533	18.7144	-5.18999	-6.36645	-0.233546	0
0.2540	18.1137	-3.65737	-6.67073	6.48089	0
0.2547	16.8939	0.313489	-6.67073	11.667	0
0.2553	15.6742	1.21912	-12.1653	16.2452	0
0.2560	12.9253	-1.5152	-16.1326	21.129	0
0.2567	11.3961	-0.905635	-20.4042	25.7072	0
0.2573	11.7056	3.3613	-20.7085	30.2854	0
0.2580	12.3064	6.40911	-19.1842	33.9465	0
0.2587	11.7056	7.62824	-20.4042	34.5579	0
0.2593	9.86694	8.2378	-17.657	33.0295	0
0.2600	8.64722	6.7226	-16.7412	30.2854	0
0.2607	9.55746	4.89391	-18.5727	25.7072	0
0.2613	11.3961	4.89391	-10.3338	21.129	0
0.2620	13.2348	5.50348	-3.61916	16.2452	0
0.2627	13.2348	3.3613	-3.92344	10.1421	0
0.2633	12.6158	2.14218	11.6387	4.6503	0
0.2640	14.145	3.06523	28.1195	-1.75846	0
0.2647	15.3648	-1.5152	15.606	-9.99781	0
0.2653	15.6742	-7.01867	-0.567597	-15.493	0
0.2660	16.8939	-4.8765	3.39973	-18.2372	0
0.2667	16.8939	-0.609562	9.81007	-21.9018	0
0.2673	13.2348	-3.34388	10.4186	-24.6459	0
0.2680	10.4859	-5.79955	9.81007	-25.2573	0
0.2687	8.64722	-3.95345	10.7229	-26.1743	0
0.2693	5.89832	-4.26694	16.829	-27.3935	0
0.2700	3.76837	-5.18999	21.4049	-26.1743	0
0.2707	3.14941	-3.04781	19.8805	-23.7323	0
0.2713	3.45889	-1.5152	20.7963	-20.9848	0
0.2720	6.82676	-0.609562	16.2175	-15.493	0
0.2727	8.64722	0	5.84274	-9.3899	0
0.2733	8.04647	-0.609562	5.23126	-3.58905	0
0.2740	15.3648	1.21912	3.39973	2.81972	0
0.2747	24.2122	5.50348	-3.61916	9.22848	0
0.2753	19.6429	4.89391	7.97854	15.3316	0
0.2760	12.9253	2.14218	16.829	22.9596	0
0.2767	17.8042	3.97086	-5.75497	28.4548	0
0.2773	20.5531	5.18999	-25.5916	28.4548	0
0.2780	15.9837	2.45567	-20.7085	28.4548	0
0.2787	13.2348	-0.296073	-16.4369	31.1989	0
0.2793	11.7056	-0.296073	-16.7412	29.3684	0
0.2800	10.7954	1.21912	-15.2169	23.8766	0
0.2807	9.55746	2.14218	-15.5211	21.129	0
0.2813	1.63842	0.313489	-12.1653	20.212	0
0.2820	-7.82801	-2.12476	-7.28221	17.7735	0
0.2827	-10.5769	-2.12476	-6.36645	16.5508	0
0.2833	-14.855	-1.82869	-1.78764	11.9726	0
0.2840	-22.4828	-2.43825	3.39973	1.90271	0
0.2847	-22.1733	-2.43825	5.23126	-7.25365	0
0.2853	-15.4558	-3.04781	12.2502	-14.576	0
0.2860	-10.5769	-0.609562	15.606	-22.8153	0
0.2867	-8.73825	3.67479	14.6902	-25.5629	0
0.2873	-10.2674	3.06523	29.3395	-23.7323	0
0.2880	-12.3974	-0.905635	40.9372	-26.7822	0
0.2887	-12.3974	-3.34388	22.6249	-31.3604	0
0.2893	-13.9266	-3.65737	3.39973	-31.0547	0
0.2900	-14.5455	-2.12476	6.75558	-31.666	0
0.2907	-13.6353	0.313489	8.5871	-30.4468	0
0.2913	-18.8236	1.21912	0.959649	-23.7323	0
0.2920	-25.523	1.8461	-1.78764	-18.2372	0
0.2927	-26.1419	2.45567	-1.48336	-13.6624	0
0.2933	-27.0522	1.53261	-4.8392	-3.58905	0
0.2940	-27.0522	-0.609562	-11.8581	4.95597	0
0.2947	-18.5142	0.313489	-15.5211	8.61714	0
0.2953	-5.69807	2.45567	-13.6896	14.7202	0
0.2960	4.98808	0.313489	-16.7412	21.129	0
0.2967	14.145	-1.5152	-20.4042	24.1823	0
0.2973	21.1538	1.8461	-14.9097	29.0627	0
0.2980	26.9611	3.06523	-15.2169	32.7273	0
0.2987	29.0911	-0.296073	-19.1842	31.8103	0
0.2993	23.6115	1.21912	-1.78764	33.6409	0
0.3000	17.8042	4.89391	12.5544	35.1658	0
0.3007	16.8939	2.75174	-6.05925	27.5378	0
0.3013	12.3064	0.313489	-24.9801	19.2984	0
0.3020	0.109228	2.14218	-21.32	16.5508	0
0.3027	-11.1777	2.14218	-16.4369	11.0591	0
0.3033	-19.7339	0.923051	-11.5538	2.81972	0
0.3040	-28.8908	0.923051	-1.78764	-4.81173	0
0.3047	-31.6397	-0.905635	1.87541	-13.6624	0
0.3053	-22.7741	-1.5152	3.70401	-20.6791	0
0.3060	-9.66669	0.313489	8.28282	-22.5097	0
0.3067	0.418708	-0.905635	9.81007	-26.1743	0
0.3073	12.3064	-3.34388	11.6387	-32.2774	0
0.3080	24.5217	-3.65737	12.5544	-34.4136	0
0.3087	29.71	-4.26694	9.50286	-32.8887	0
0.3093	27.8714	-4.56301	11.6387	-31.0547	0
0.3100	28.4903	-4.26694	11.6387	-30.1411	0
0.3107	28.7998	-4.56301	5.84274	-27.6992	0
0.3113	20.8626	-3.95345	16.829	-21.9018	0
0.3120	11.3961	-1.5152	28.7309	-15.1873	0
0.3127	8.33774	0	8.28282	-10.9148	0
0.3133	3.76837	0.313489	-17.657	-5.1174	0
0.3140	-5.07911	-0.609562	-20.097	5.56388	0
0.3147	-9.04773	-3.04781	-17.657	14.1089	0
0.3153	-11.1777	-3.95345	-18.877	18.9927	0
0.3160	-16.0747	-2.43825	-16.4369	23.2653	0
0.3167	-18.5142	-0.905635	-17.0455	26.0129	0
0.3173	-18.5142	1.21912	-18.5727	26.0129	0
0.3180	-17.8952	2.14218	-16.7412	26.0129	0
0.3187	-12.3974	1.8461	-16.7412	28.1491	0
0.3193	-5.07911	1.8461	-17.657	29.3684	0
0.3200	-2.3302	1.8461	-17.3527	28.4548	0
0.3207	-2.03892	0.609562	-14.9097	25.0958	0
0.3213	0.418708	0.313489	-6.36645	19.2984	0
0.3220	4.38733	1.53261	-3.00768	13.8032	0
0.3227	6.2078	1.53261	-3.92344	12.2783	0
0.3233	4.98808	0.609562	13.4702	9.83639	0
0.3240	7.42751	0.313489	30.5595	2.81972	0
0.3247	15.0553	1.21912	15.606	-5.41963	0
0.3253	17.8042	-0.609562	-2.7034	-12.4397	0
0.3260	15.6742	-3.65737	1.56821	-18.5428	0
0.3267	14.7458	-3.34388	7.36706	-22.8153	0
0.3273	15.0553	-0.905635	7.36706	-23.7323	0
0.3280	14.4545	-1.5152	10.7229	-22.5097	0
0.3287	14.7458	-2.43825	11.6387	-21.9018	0
0.3293	11.0867	-2.73432	10.1143	-22.8153	0
0.3300	3.76837	-6.40911	8.5871	-22.8153	0
0.3307	-4.16887	-7.92431	3.70401	-22.8153	0
0.3313	-14.2361	-4.26694	1.87541	-21.9018	0
0.3320	-22.4828	-2.43825	2.17969	-18.2372	0
0.3327	-22.4828	-3.95345	-1.17615	-12.1341	0
0.3333	-15.7653	-2.43825	0.652444	-3.58905	0
0.3340	-10.5769	0.313489	1.87541	4.34463	0
0.3347	-12.7069	1.21912	-1.78764	4.95597	0
0.3353	-21.2631	3.06523	5.84274	5.56388	0
0.3360	-27.0522	4.58043	12.2502	11.9726	0
0.3367	-27.3616	2.75174	-7.58649	18.9927	0
0.3373	-27.0522	0.313489	-27.7274	22.046	0
0.3380	-24.3033	1.21912	-24.9801	26.6208	0
0.3387	-16.0747	2.75174	-20.4042	29.674	0
0.3393	-5.98934	2.14218	-21.0128	30.8933	0
0.3400	1.9297	-0.296073	-18.5727	30.2854	0
0.3407	5.89832	-0.609562	-17.0455	25.0958	0
0.3413	6.51728	1.8461	-14.6054	15.6372	0
0.3420	8.04647	3.06523	-10.3338	6.78656	0
0.3427	14.145	0.313489	-9.11081	-0.233546	0
0.3433	18.7144	-2.12476	-6.36645	-5.41963	0
0.3440	17.8042	-1.82869	-4.23065	-9.3899	0
0.3447	14.145	-1.5152	-5.14348	-16.4066	0
0.3453	7.11803	-1.21912	3.39973	-23.4267	0
0.3460	-5.07911	1.53261	12.2502	-28.0049	0
0.3467	-22.1733	2.45567	11.6387	-33.8023	0
0.3473	-41.7069	0	23.5407	-37.4635	0
0.3480	-57.2719	-0.609562	37.8856	-34.7193	0
0.3487	-60.0208	0	23.5407	-32.8887	0
0.3493	-52.3931	-1.5152	4.01121	-33.8023	0
0.3500	-41.088	-1.5152	7.67134	-33.1909	0
0.3507	-28.2719	0.923051	12.5544	-32.583	0
0.3513	-20.3346	-0.609562	8.89431	-28.0049	0
0.3520	-19.1149	-2.43825	7.06278	-17.3236	0
0.3527	-17.5857	1.21912	4.31549	-9.69214	0
0.3533	-11.4872	3.06523	1.56821	-5.41963	0
0.3540	-2.94916	0.313489	-1.17615	2.81972	0
0.3547	6.2078	0.313489	-6.67073	10.4477	0
0.3553	13.5261	2.45567	-8.80653	14.4146	0
0.3560	16.275	1.8461	-11.5538	21.129	0
0.3567	17.4947	1.8461	-17.3527	28.757	0
0.3573	19.0239	3.97086	-13.9939	31.8103	0
0.3580	19.6429	5.50348	-11.2495	34.2522	0
0.3587	19.6429	5.79955	-17.3527	35.7771	0
0.3593	18.4231	6.7226	-7.58649	33.0295	0
0.3600	17.8042	8.55129	7.06278	32.4216	0
0.3607	20.2436	9.47434	-5.75497	32.1159	0
0.3613	24.2122	7.01867	-18.877	24.4845	0
0.3620	22.3918	3.3613	-10.0266	14.1089	0
0.3627	13.5261	2.14218	-3.92344	8.92281	0
0.3633	4.07785	2.14218	-3.31488	4.95597	0
0.3640	-1.11049	0.609562	2.79117	-1.15056	0
0.3647	-3.85939	-0.609562	5.23126	-8.77857	0
0.3653	-5.98934	0.313489	5.53553	-17.3236	0
0.3660	-5.98934	1.21912	11.3344	-23.7323	0
0.3667	-3.85939	2.14218	15.3017	-25.2573	0
0.3673	-0.801006	0.313489	15.3017	-24.6459	0
0.3680	3.14941	-1.5152	13.4702	-27.3935	0
0.3687	2.23918	0.609562	12.2502	-31.0547	0
0.3693	-4.16887	1.21912	15.606	-33.1909	0
0.3700	-3.25864	-1.82869	15.3017	-32.583	0
0.3707	1.32894	-0.609562	13.1659	-30.7525	0
0.3713	-3.25864	2.14218	26.8994	-25.5629	0
0.3720	-4.76963	0.313489	34.8341	-17.6293	0
0.3727	5.89832	-2.73432	13.7774	-10.9148	0
0.3733	14.145	-3.65737	-5.75497	-4.50606	0
0.3740	18.1137	-3.95345	-4.53493	6.17522	0
0.3747	26.9611	-1.82869	-4.8392	17.7735	0
0.3753	32.459	-0.905635	-10.9423	26.6208	0
0.3760	31.2392	-4.8765	-14.6054	33.0295	0
0.3767	30.9298	-7.01867	-16.7412	36.9998	0
0.3773	29.4006	-3.65737	-14.3011	36.3885	0
0.3780	25.1225	-0.905635	-13.6896	36.3885	0
0.3787	22.9925	-2.73432	-16.7412	37.6077	0
0.3793	19.9341	-5.79955	-13.9939	34.8635	0
0.3800	11.7056	-6.40911	-12.7739	28.4548	0
0.3807	2.85814	-4.26694	-14.9097	22.9596	0
0.3813	-5.38859	-1.82869	-5.75497	16.8565	0
0.3820	-15.1463	-1.82869	1.56821	9.53072	0
0.3827	-26.4514	-2.12476	2.48397	2.20838	0
0.3833	-37.7383	-1.82869	20.1848	-4.81173	0
0.3840	-39.2675	-4.26694	35.4426	-10.6091	0
0.3847	-27.9624	-6.09562	18.9648	-13.3567	0
0.3853	-14.855	-3.65737	1.56821	-16.7122	0
0.3860	-5.98934	-1.82869	5.53553	-22.2074	0
0.3867	0.418708	-3.34388	7.36706	-26.4799	0
0.3873	3.76837	-2.43825	7.36706	-29.2241	0
0.3880	7.42751	-2.12476	12.8616	-31.0547	0
0.3887	17.2034	-5.79955	12.8616	-30.1411	0
0.3893	27.8714	-7.31475	10.1143	-26.4799	0
0.3900	29.0911	-5.18999	10.1143	-26.1743	0
0.3907	22.3918	-5.18999	8.5871	-27.0879	0
0.3913	12.0151	-5.18999	7.97854	-22.5097	0
0.3920	1.01946	-3.34388	5.23126	-16.1009	0
0.3927	-8.13749	-1.82869	-0.263318	-14.2703	0
0.3933	-14.2361	-0.609562	3.39973	-11.2205	0
0.3940	-19.4244	-0.609562	1.56821	0.683464	0
0.3947	-25.523	-2.73432	-8.50225	14.7202	0
0.3953	-33.4602	-0.609562	0.348165	22.6539	0
0.3960	-37.4288	3.97086	11.6387	24.7902	0
0.3967	-31.0208	3.67479	-8.80653	25.0958	0
0.3973	-21.8638	1.21912	-31.3905	27.5378	0
0.3980	-21.2631	1.53261	-28.6432	30.591	0
0.3987	-20.6441	3.06523	-24.9801	28.4548	0
0.3993	-12.1061	4.58043	-26.8117	25.7072	0
0.4000	-7.82801	5.18999	-22.2358	25.7072	0
0.4007	-14.2361	2.14218	-17.657	22.9596	0
0.4013	-18.2047	0.923051	-13.9939	16.2452	0
0.4020	-14.2361	4.89391	-9.41802	11.0591	0
0.4027	-13.0163	6.11304	-5.14348	6.78656	0
0.4033	-14.2361	2.45567	2.48397	1.90271	0
0.4040	-9.95796	0.313489	5.23126	-4.50606	0
0.4047	-2.3302	2.45567	3.39973	-11.8284	0
0.4053	1.01946	3.06523	11.6387	-18.2372	0
0.4060	5.89832	0.609562	19.5733	-21.9018	0
0.4067	12.0151	-1.21912	18.6576	-26.4799	0
0.4073	8.9567	-0.609562	33.3068	-31.9717	0
0.4080	0.709983	0.313489	46.1246	-34.108	0
0.4087	-1.11049	0.313489	24.4564	-32.8887	0
0.4093	-0.509731	-1.5152	1.87541	-30.7525	0
0.4100	-4.16887	-3.34388	4.01121	-28.3105	0
0.4107	-5.98934	-4.26694	3.70401	-26.4799	0
0.4113	-2.63968	-2.73432	-1.17615	-21.9018	0
0.4120	1.01946	-1.5152	-0.871876	-13.9647	0
0.4127	-1.11049	-1.5152	-4.23065	-6.94798	0
0.4133	-8.44697	-2.12476	-9.11081	-2.3698	0
0.4140	-13.0163	-1.5152	-12.7739	4.95597	0
0.4147	-11.1777	0.609562	-18.5727	13.501	0
0.4153	-7.22726	0.313489	-19.1842	18.9927	0
0.4160	-1.11049	-1.5152	-19.4885	24.4845	0
0.4167	4.98808	0.313489	-23.1515	30.2854	0
0.4173	6.82676	1.8461	-18.5727	31.5046	0
0.4180	8.64722	-1.5152	-14.9097	32.7273	0
0.4187	14.145	-2.43825	-15.2169	35.7771	0
0.4193	20.5531	1.53261	1.26393	33.9465	0
0.4200	28.1808	4.28435	14.6902	28.4548	0
0.4207	38.867	3.67479	-3.00768	27.5378	0
0.4213	49.8444	2.45567	-20.4042	24.7902	0
0.4220	57.1809	2.14218	-15.5211	18.3814	0
0.4227	58.0911	1.21912	-8.50225	14.4146	0
0.4233	53.5036	-0.296073	-4.8392	8.92281	0
0.4240	48.9342	-1.5152	-1.78764	-0.233546	0
0.4247	46.1853	-0.609562	-1.17615	-5.7253	0
0.4253	41.6159	2.14218	3.39973	-9.99781	0
0.4260	34.2794	3.3613	8.89431	-17.0179	0
0.4267	28.7998	3.67479	10.7229	-21.9018	0
0.4273	26.3422	0.923051	15.3017	-25.8686	0
0.4280	23.302	-3.04781	15.3017	-29.5298	0
0.4287	13.2348	-4.26694	9.19858	-28.9184	0
0.4293	-0.200252	-3.34388	14.6902	-27.6992	0
0.4300	-10.5769	-2.43825	19.8805	-28.3105	0
0.4307	-17.2944	-1.82869	16.5218	-23.7323	0
0.4313	-22.1733	-3.34388	27.508	-16.4066	0
0.4320	-25.523	-3.04781	35.7498	-12.7454	0
0.4327	-28.2719	0	11.9459	-9.08424	0
0.4333	-27.0522	0.313489	-12.1653	-1.15056	0
0.4340	-18.8236	-2.43825	-13.0781	6.48089	0
0.4347	-9.95796	-2.43825	-13.9939	10.4477	0
0.4353	-9.66669	-1.5152	-18.5727	14.4146	0
0.4360	-15.1463	0	-19.4885	19.2984	0
0.4367	-17.8952	2.14218	-22.2358	24.7902	0
0.4373	-13.6353	0.923051	-23.4558	28.1491	0
0.4380	-6.91778	-1.5152	-23.1515	28.757	0
0.4387	-5.07911	1.21912	-25.5916	28.4548	0
0.4393	-5.98934	2.45567	-23.1515	27.2321	0
0.4400	-7.51853	0.313489	-20.097	24.7902	0
0.4407	-12.1061	2.14218	-19.4885	22.046	0
0.4413	-17.2944	5.79955	-9.41802	18.9927	0
0.4420	-14.855	4.89391	-0.263318	14.7202	0
0.4427	-5.69807	4.89391	0.652444	11.3647	0
0.4433	-0.509731	6.40911	17.1332	7.39446	0
0.4440	-0.509731	3.67479	31.7825	-0.233546	0
0.4447	3.14941	1.53261	14.6902	-8.77857	0
0.4453	7.11803	3.97086	-0.567597	-15.493	0
0.4460	3.76837	4.89391	7.06278	-22.8153	0
0.4467	-3.54991	1.21912	9.81007	-30.1411	0
0.4473	-6.91778	-1.21912	8.28282	-31.9717	0
0.4480	-7.51853	-1.21912	15.3017	-30.7525	0
0.4487	-8.73825	-2.12476	17.4375	-30.4468	0
0.4493	-9.35721	-3.95345	14.386	-29.8354	0
0.4500	-9.66669	-4.56301	16.2175	-29.2241	0
0.4507	-12.3974	-4.56301	15.9132	-29.2241	0
0.4513	-15.1463	-4.26694	12.5544	-24.9516	0
0.4520	-14.855	-3.65737	10.1143	-17.3236	0
0.4527	-13.9266	-2.43825	8.5871	-11.5262	0
0.4533	-10.5769	-1.5152	7.97854	-5.41963	0
0.4540	-5.69807	-0.905635	2.48397	3.73329	0
0.4547	-4.16887	-0.609562	-1.48336	11.9726	0
0.4553	-4.16887	1.21912	12.5544	17.4678	0
0.4560	0.418708	3.3613	20.7963	23.8766	0
0.4567	4.07785	3.97086	-2.09192	27.5378	0
0.4573	5.29756	3.3613	-23.1515	28.4548	0
0.4580	8.64722	1.8461	-20.4042	27.5378	0
0.4587	11.3961	-1.5152	-15.5211	26.6208	0
0.4593	8.33774	-2.43825	-15.8254	25.4015	0
0.4600	5.89832	0	-16.4369	25.0958	0
0.4607	8.33774	1.53261	-15.8254	24.7902	0
0.4613	12.9253	1.21912	-10.9423	24.4845	0
0.4620	23.302	0	-7.89077	19.2984	0
0.4627	35.8086	-0.905635	-7.58649	8.61714	0
0.4633	39.4678	-1.82869	-0.263318	1.29137	0
0.4640	38.867	-1.5152	4.92698	-0.539215	0
0.4647	40.6875	-0.296073	6.14702	-5.41963	0
0.4653	37.0283	1.53261	15.606	-12.1341	0
0.4660	28.1808	1.53261	18.6576	-15.1873	0
0.4667	17.8042	-0.609562	14.386	-20.0712	0
0.4673	4.07785	-3.34388	29.951	-28.6162	0
0.4680	-7.82801	-5.79955	43.073	-34.4136	0
0.4687	-11.7966	-8.84736	24.1521	-34.4136	0
0.4693	-16.6755	-9.753	3.39973	-32.583	0
0.4700	-24.6127	-6.09562	4.31549	-30.7525	0
0.4707	-32.8595	-3.95345	8.89431	-28.9184	0
0.4713	-44.7471	-4.26694	10.7229	-26.4799	0
0.4720	-56.9625	-3.04781	8.89431	-22.2074	0
0.4727	-61.8413	-1.5152	2.17969	-16.4066	0
0.4733	-60.0208	-1.82869	0.348165	-8.4729	0
0.4740	-51.4646	-2.43825	-3.92344	-2.3698	0
0.4747	-37.4288	-1.82869	-13.0781	0.0721244	0
0.4753	-26.1419	-1.21912	-14.9097	4.03896	0
0.4760	-15.4558	-0.609562	-16.7412	11.0591	0
0.4767	-3.54991	0	-22.2358	16.5508	0
0.4773	4.38733	1.53261	-15.8254	19.9098	0
0.4780	8.64722	1.8461	-13.3853	23.5709	0
0.4787	10.7954	0	-17.657	26.3185	0
0.4793	6.82676	0.313489	-1.48336	26.9264	0
0.4800	2.54866	3.97086	10.1143	26.6208	0
0.4807	3.45889	3.97086	-10.3338	23.8766	0
0.4813	2.85814	2.14218	-23.4558	19.9098	0
0.4820	-1.72944	3.3613	-13.9939	14.4146	0
0.4827	-4.76963	3.06523	-13.0781	7.70013	0
0.4833	-7.51853	1.8461	-12.7739	0.9857	0
0.4840	-9.66669	3.67479	-2.7034	-4.81173	0
0.4847	-9.66669	3.06523	0.0438864	-10.3035	0
0.4853	-10.2674	0	0.0438864	-15.493	0
0.4860	-11.4872	1.21912	4.01121	-20.9848	0
0.4867	-10.2674	0.923051	3.39973	-25.5629	0
0.4873	-9.66669	-4.26694	4.31549	-29.5298	0
0.4880	-9.66669	-3.65737	7.06278	-32.2774	0
0.4887	-6.6083	1.53261	8.28282	-34.4136	0
0.4893	-1.72944	-0.609562	16.2175	-34.4136	0
0.4900	1.63842	-3.34388	18.3533	-30.7525	0
0.4907	3.76837	-0.609562	14.6902	-25.2573	0
0.4913	3.76837	0.313489	29.951	-19.4598	0
0.4920	5.89832	-0.609562	41.2415	-12.1341	0
0.4927	14.145	1.53261	17.4375	-5.41963	0
0.4933	19.6429	3.97086	-5.75497	0.9857	0
0.4940	14.7458	4.58043	-5.75497	9.53072	0
0.4947	7.73699	5.50348	-9.41802	18.3814	0
0.4953	7.73699	6.40911	-17.657	22.046	0
0.4960	13.5261	6.11304	-17.657	26.6208	0
0.4967	18.7144	4.89391	-18.877	33.9465	0
0.4973	20.8626	3.06523	-21.32	34.8635	0
0.4980	21.4633	2.14218	-21.32	29.3684	0
0.4987	20.2436	0.313489	-23.4558	24.7902	0
0.4993	15.9837	-2.12476	-24.9801	22.046	0
0.5000	7.73699	-1.21912	-25.5916	21.129	0
0.5007	-6.6083	0.313489	-22.54	20.5177	0
0.5013	-23.7025	-2.12476	-12.1653	15.3316	0
0.5020	-36.2091	-3.34388	-7.89077	5.56388	0
0.5027	-45.3661	-1.5152	-4.8392	-0.844885	0
0.5033	-52.9938	-1.5152	15.9132	-3.58905	0
0.5040	-49.9354	-3.34388	28.7309	-7.55589	0
0.5047	-35.2989	-4.26694	10.7229	-12.1341	0
0.5053	-19.1149	-5.48606	-3.92344	-16.1009	0
0.5060	-5.07911	-5.18999	0.652444	-20.9848	0
0.5067	9.26618	-2.73432	4.61977	-24.6459	0
0.5073	20.8626	-1.5152	7.06278	-26.1743	0
0.5080	27.8714	-1.5152	10.1143	-29.2241	0
0.5087	30.6203	-3.04781	10.7229	-35.6329	0
0.5093	28.1808	-5.18999	12.5544	-35.6329	0
0.5100	24.5217	-2.73432	11.6387	-28.3105	0
0.5107	20.8626	0.313489	7.06278	-24.9516	0
0.5113	15.0553	-1.5152	7.06278	-24.3437	0
0.5120	9.86694	-1.5152	1.56821	-17.9349	0
0.5127	4.98808	0.313489	-6.67073	-9.3899	0
0.5133	-2.03892	1.21912	-1.17615	-5.41963	0
0.5140	-5.69807	4.28435	-0.263318	0.9857	0
0.5147	-4.47835	7.01867	-7.89077	11.667	0
0.5153	-4.16887	2.14218	5.53553	19.9098	0
0.5160	-3.25864	-1.21912	19.5733	24.4845	0
0.5167	-0.509731	4.28435	-2.09192	28.4548	0
0.5173	0.109228	6.40911	-24.9801	30.8933	0
0.5180	0.418708	4.89391	-20.7085	31.1989	0
0.5187	3.14941	6.7226	-16.7412	30.2854	0
0.5193	2.85814	6.7226	-19.1842	29.9797	0
0.5200	0.418708	3.97086	-16.1326	30.2854	0
0.5207	3.14941	4.28435	-12.4696	28.4548	0
0.5213	10.4859	5.18999	-9.41802	21.7403	0
0.5220	19.3334	4.89391	-5.14348	14.7202	0
0.5227	26.0509	6.11304	-0.567597	10.7534	0
0.5233	26.3422	4.89391	4.61977	5.25821	0
0.5240	22.9925	0.313489	4.92698	0.0721244	0
0.5247	19.3334	-0.905635	4.61977	-3.58905	0
0.5253	13.8356	0.313489	15.3017	-10.3035	0
0.5260	9.55746	-0.609562	20.7963	-16.4066	0
0.5267	7.73699	-2.73432	18.6576	-15.7987	0
0.5273	1.01946	-2.12476	33.3068	-16.4066	0
0.5280	-9.04773	-1.5152	44.9045	-21.2904	0
0.5287	-9.66669	-2.43825	26.2879	-23.7323	0
0.5293	-5.07911	-3.95345	9.19858	-24.9516	0
0.5300	-9.35721	-4.26694	12.2502	-26.4799	0
0.5307	-20.6441	-3.95345	10.7229	-23.7323	0
0.5313	-26.1419	-4.26694	4.01121	-20.0712	0
0.5320	-21.5543	-3.95345	1.56821	-17.0179	0
0.5327	-16.6755	-3.04781	-3.92344	-11.8284	0
0.5333	-16.6755	-0.609562	-9.41802	-5.1174	0
0.5340	-14.2361	1.21912	-10.9423	1.59704	0
0.5347	-7.82801	1.8461	-12.7739	10.1421	0
0.5353	-3.85939	0.923051	-13.9939	17.4678	0
0.5360	-0.801006	0.609562	-18.877	21.4347	0
0.5367	1.01946	1.21912	-24.0644	24.7902	0
0.5373	-1.72944	1.53261	-17.9612	28.1491	0
0.5380	-4.76963	2.45567	-15.2169	29.3684	0
0.5387	-5.69807	4.28435	-17.3527	30.2854	0
0.5393	-7.82801	5.18999	0.652444	32.1159	0
0.5400	-3.85939	4.58043	17.4375	33.0295	0
0.5407	8.04647	3.97086	0.652444	30.8933	0
0.5413	11.3961	2.75174	-16.7412	25.4015	0
0.5420	4.98808	0.609562	-10.6381	19.2984	0
0.5427	3.14941	0.313489	-3.00768	14.1089	0
0.5433	3.14941	0.923051	-0.567597	7.09223	0
0.5440	-0.200252	0.923051	4.31549	-1.75846	0
0.5447	0.418708	1.21912	7.97854	-9.69214	0
0.5453	3.76837	2.45567	13.1659	-16.4066	0
0.5460	5.29756	1.8461	18.3533	-22.2074	0
0.5467	8.33774	-0.609562	19.8805	-25.8686	0
0.5473	12.3064	-1.5152	20.1848	-28.9184	0
0.5480	13.2348	-1.5152	17.7447	-31.9717	0
0.5487	12.9253	-2.43825	14.6902	-31.9717	0
0.5493	11.0867	-3.34388	19.8805	-31.3604	0
0.5500	4.07785	-2.12476	20.4891	-32.8887	0
0.5507	-7.22726	1.53261	15.3017	-31.666	0
0.5513	-18.8236	3.3613	25.9837	-25.8686	0
0.5520	-24.3033	-0.296073	33.6111	-20.0712	0
0.5527	-17.8952	-1.5152	10.7229	-13.0511	0
0.5533	-4.16887	3.3613	-13.6896	-3.89472	0
0.5540	8.04647	6.40911	-14.6054	3.73329	0
0.5547	16.5845	4.89391	-13.9939	8.31147	0
0.5553	22.3918	4.89391	-20.4042	14.7202	0
0.5560	24.5217	5.79955	-21.9286	22.046	0
0.5567	23.6115	3.67479	-21.32	26.6208	0
0.5573	24.8312	1.53261	-21.0128	28.757	0
0.5580	26.0509	1.21912	-21.9286	31.1989	0
0.5587	19.6429	-0.609562	-21.9286	31.5046	0
0.5593	8.33774	-3.95345	-18.2684	29.3684	0
0.5600	-0.509731	-7.01867	-19.7928	27.2321	0
0.5607	-6.91778	-4.8765	-21.32	24.1823	0
0.5613	-7.51853	0.313489	-9.7223	20.8233	0
0.5620	-0.509731	0.923051	-3.92344	18.3814	0
0.5627	5.89832	-2.43825	-6.67073	12.8897	0
0.5633	4.38733	-2.43825	11.6387	4.6503	0
0.5640	-0.200252	-1.5152	29.0352	-1.75846	0
0.5647	-2.03892	-4.56301	12.5544	-8.16723	0
0.5653	-1.11049	-7.01867	-4.53493	-16.4066	0
0.5660	-2.63968	-7.31475	1.56821	-23.121	0
0.5667	-6.91778	-8.84736	7.06278	-28.3105	0
0.5673	-7.82801	-9.753	9.81007	-31.0547	0
0.5680	-5.69807	-10.0665	14.0817	-29.2241	0
0.5687	-5.69807	-10.676	11.3344	-28.6162	0
0.5693	-7.82801	-8.2378	8.5871	-31.3604	0
0.5700	-12.1061	-4.26694	8.89431	-32.8887	0
0.5707	-16.985	-2.73432	5.84274	-33.1909	0
0.5713	-18.8236	-2.12476	5.23126	-30.4468	0
0.5720	-17.8952	-1.5152	4.31549	-21.9018	0
0.5727	-17.8952	-2.12476	0.652444	-14.576	0
0.5733	-17.5857	-1.5152	3.39973	-10.9148	0
0.5740	-14.5455	0.923051	0.652444	-5.41963	0
0.5747	-13.0163	2.75174	-7.89077	1.59704	0
0.5753	-15.1463	4.89391	2.17969	6.48089	0
0.5760	-19.1149	4.58043	12.8616	12.8897	0
0.5767	-20.9536	1.21912	-7.28221	19.9098	0
0.5773	-24.012	0.609562	-28.6432	21.129	0
0.5780	-30.1105	3.67479	-27.1189	22.046	0
0.5787	-32.55	4.89391	-23.4558	26.6208	0
0.5793	-25.8324	6.7226	-21.9286	27.5378	0
0.5800	-17.8952	7.62824	-17.657	26.6208	0
0.5807	-14.5455	4.28435	-16.7412	27.8434	0
0.5813	-10.8864	3.06523	-11.5538	24.7902	0
0.5820	-5.38859	6.11304	-3.00768	17.4678	0
0.5827	-4.16887	6.7226	0.959649	13.1953	0
0.5833	-6.29882	5.18999	5.23126	8.61714	0
0.5840	-3.25864	5.50348	8.89431	0.0721244	0
0.5847	3.76837	5.50348	11.0301	-7.25365	0
0.5853	4.07785	4.58043	18.9648	-13.6624	0
0.5860	1.32894	3.06523	20.1848	-20.0712	0
0.5867	1.9297	0.313489	15.9132	-24.6459	0
0.5873	1.32894	-1.5152	33.3068	-28.3105	0
0.5880	1.01946	-1.82869	50.0919	-32.583	0
0.5887	5.29756	-2.12476	30.8668	-35.6329	0
0.5893	8.33774	-3.04781	10.7229	-36.5499	0
0.5900	8.64722	-5.18999	16.2175	-34.108	0
0.5907	9.26618	-6.70519	16.829	-28.9184	0
0.5913	6.51728	-7.01867	8.89431	-25.2573	0
0.5920	2.85814	-6.09562	7.97854	-21.2904	0
0.5927	4.07785	-2.43825	4.92698	-13.6624	0
0.5933	6.51728	-0.609562	-0.567597	-6.64231	0
0.5940	6.82676	-4.26694	-0.567597	-0.539215	0
0.5947	7.42751	-5.48606	-4.8392	7.70013	0
0.5953	6.2078	-2.12476	-11.8581	14.1089	0
0.5960	5.89832	-1.5152	-13.6896	19.2984	0
0.5967	10.1764	-2.43825	-12.7739	26.6208	0
0.5973	14.145	-0.609562	-10.6381	30.8933	0
0.5980	17.4947	2.14218	-12.7739	31.8103	0
0.5987	21.4633	3.06523	-14.3011	34.8635	0
0.5993	23.6115	3.06523	0.652444	36.0828	0
0.6000	26.3422	1.21912	12.8616	33.3352	0
0.6007	31.84	-0.609562	-3.00768	33.0295	0
0.6013	31.5305	-1.5152	-18.877	31.5046	0
0.6020	24.2122	-1.82869	-13.0781	24.4845	0
0.6027	17.4947	-1.82869	-5.75497	17.7735	0
0.6033	10.1764	-1.5152	-3.92344	12.8897	0
0.6040	2.85814	0.923051	-0.263318	4.6503	0
0.6047	-1.41997	3.97086	3.39973	-3.28681	0
0.6053	-5.07911	2.14218	7.97854	-9.69214	0
0.6060	-7.82801	-1.82869	8.89431	-17.3236	0
0.6067	-9.95796	-1.5152	5.84274	-25.8686	0
0.6073	-16.6755	-0.905635	7.06278	-31.9717	0
0.6080	-23.7025	-2.73432	7.36706	-35.025	0
0.6087	-23.0835	-4.56301	8.5871	-36.8555	0
0.6093	-16.6755	-4.56301	18.049	-34.4136	0
0.6100	-9.66669	-3.65737	16.829	-28.9184	0
0.6107	-4.47835	-3.65737	7.67134	-24.6459	0
0.6113	-3.54991	-5.79955	20.7963	-21.2904	0
0.6120	-6.29882	-5.18999	30.8668	-15.7987	0
0.6127	-8.73825	-1.21912	3.70401	-10.9148	0
0.6133	-12.3974	-0.905635	-20.097	-4.81173	0
0.6140	-20.3346	-3.34388	-17.0455	5.25821	0
0.6147	-30.7113	-1.5152	-17.0455	14.7202	0
0.6153	-36.5186	1.53261	-22.54	19.2984	0
0.6160	-32.8595	1.53261	-20.4042	22.9596	0
0.6167	-25.8324	1.21912	-18.5727	27.2321	0
0.6173	-18.8236	2.75174	-16.7412	29.3684	0
0.6180	-4.47835	2.75174	-13.9939	31.5046	0
0.6187	17.2034	1.8461	-13.9939	33.6409	0
0.6193	31.84	1.8461	-12.1653	30.2854	0
0.6200	36.7188	1.8461	-12.1653	25.0958	0
0.6207	40.3962	2.14218	-14.9097	23.8766	0
0.6213	43.7459	2.45567	-9.41802	21.129	0
0.6220	41.3064	2.14218	-4.23065	13.8032	0
0.6227	32.1495	2.45567	-2.39912	8.31147	0
0.6233	20.2436	4.89391	13.7774	1.29137	0
0.6240	9.55746	5.79955	24.4564	-9.69214	0
0.6247	2.85814	2.45567	6.75558	-17.0179	0
0.6253	-2.63968	0.313489	-6.97501	-21.2904	0
0.6260	-9.66669	0.609562	-1.48336	-27.0879	0
0.6267	-13.3258	-0.609562	0.0438864	-28.0049	0
0.6273	-12.3974	-3.04781	-1.17615	-26.4799	0
0.6280	-13.0163	-3.65737	1.26393	-30.1411	0
0.6287	-13.3258	-3.65737	-0.567597	-31.0547	0
0.6293	-6.29882	-3.04781	-0.871876	-28.6162	0
0.6300	2.54866	-0.609562	1.87541	-29.5298	0
0.6307	6.82676	-0.609562	1.26393	-28.0049	0
0.6313	12.3064	-3.34388	-0.263318	-20.0712	0
0.6320	17.8042	-4.26694	-5.45069	-13.9647	0
0.6327	15.6742	-1.5152	-9.7223	-11.2205	0
0.6333	14.145	0.609562	-1.78764	-6.64231	0
0.6340	16.8939	0.923051	-1.17615	0.0721244	0
0.6347	13.2348	2.75174	-12.7739	9.22848	0
0.6353	6.51728	5.79955	-2.39912	16.5508	0
0.6360	8.04647	6.11304	11.9459	21.4347	0
0.6367	6.2078	4.89391	-8.19798	28.4548	0
0.6373	-5.38859	3.06523	-30.4747	33.3352	0
0.6380	-11.7966	0.313489	-27.7274	33.0295	0
0.6387	-13.3258	-0.905635	-26.2031	35.1658	0
0.6393	-20.9536	1.21912	-30.1704	36.6941	0
0.6400	-23.0835	1.53261	-26.2031	31.8103	0
0.6407	-11.4872	0	-23.1515	26.9264	0
0.6413	-3.25864	-0.296073	-22.2358	23.8766	0
0.6420	-0.801006	0.609562	-17.9612	17.1622	0
0.6427	4.98808	0.609562	-15.2169	10.7534	0
0.6433	8.9567	-0.609562	-11.5538	7.09223	0
0.6440	6.82676	-3.34388	-8.19798	0.0721244	0
0.6447	4.07785	-4.8765	-4.8392	-6.33664	0
0.6453	2.23918	-5.18999	4.01121	-8.16723	0
0.6460	4.07785	-7.01867	7.36706	-11.8284	0
0.6467	6.82676	-8.53387	6.4513	-18.2372	0
0.6473	3.76837	-8.84736	22.3206	-21.9018	0
0.6480	3.45889	-8.84736	32.6983	-24.6459	0
0.6487	13.2348	-6.40911	13.1659	-30.4468	0
0.6493	15.9837	-3.04781	-4.23065	-33.8023	0
0.6500	7.42751	-3.95345	-1.78764	-31.666	0
0.6507	2.54866	-7.31475	-3.92344	-29.2241	0
0.6513	-0.509731	-6.09562	-8.80653	-26.7822	0
0.6520	-7.22726	-3.34388	-8.80653	-19.1542	0
0.6527	-7.22726	-3.65737	-13.6896	-10.9148	0
0.6533	0.418708	-3.04781	-15.2169	-7.86156	0
0.6540	5.29756	-0.609562	-13.6896	-2.06413	0
0.6547	6.82676	-0.609562	-20.097	10.4477	0
0.6553	4.98808	-0.609562	-21.9286	18.3814	0
0.6560	-4.76963	0.313489	-19.4885	20.212	0
0.6567	-15.7653	-0.296073	-24.3716	25.7072	0
0.6573	-19.7339	-0.609562	-22.8443	32.1159	0
0.6580	-20.0434	-0.609562	-15.8254	33.0295	0
0.6587	-22.7741	-2.43825	-15.5211	34.2522	0
0.6593	-26.1419	-1.82869	-1.78764	36.6941	0
0.6600	-22.1733	1.53261	15.3017	35.4714	0
0.6607	-9.66669	2.14218	-1.78764	31.1989	0
0.6613	-0.509731	0.609562	-25.8959	26.6208	0
0.6620	-1.72944	0.609562	-21.32	20.212	0
0.6627	-3.25864	0.313489	-12.1653	14.1089	0
0.6633	-1.11049	-1.21912	-13.0781	7.39446	0
0.6640	-0.801006	-0.609562	-8.80653	0.0721244	0
0.6647	-2.63968	0.923051	-2.09192	-6.64231	0
0.6653	-3.54991	1.8461	0.652444	-14.576	0
0.6660	-3.25864	3.06523	1.56821	-22.8153	0
0.6667	-0.801006	2.45567	3.39973	-26.1743	0
0.6673	1.32894	0.609562	7.97854	-27.6992	0
0.6680	-0.509731	3.06523	9.19858	-34.108	0
0.6687	-3.54991	5.79955	7.36706	-38.3805	0
0.6693	-3.25864	3.97086	13.1659	-35.9385	0
0.6700	0.709983	5.50348	15.3017	-33.8023	0
0.6707	5.89832	11.303	9.81007	-33.4966	0
0.6713	5.29756	9.47434	22.9321	-29.5298	0
0.6720	-0.509731	4.58043	35.4426	-23.7323	0
0.6727	-2.63968	3.3613	13.4702	-17.3236	0
0.6733	0.109228	0.313489	-13.0781	-12.1341	0
0.6740	1.9297	-3.34388	-13.0781	-5.1174	0
0.6747	2.54866	-0.905635	-12.7739	8.0058	0
0.6753	4.38733	0.609562	-20.4042	18.6871	0
0.6760	4.07785	-3.04781	-21.0128	21.7403	0
0.6767	0.709983	-3.34388	-20.4042	25.0958	0
0.6773	-3.85939	-2.12476	-24.3716	31.8103	0
0.6780	-8.13749	-4.26694	-26.2031	34.8635	0
0.6787	-11.1777	-6.09562	-24.9801	34.2522	0
0.6793	-10.5769	-7.31475	-21.32	33.9465	0
0.6800	-6.91778	-8.84736	-19.4885	34.8635	0
0.6807	-4.16887	-6.09562	-16.7412	35.4714	0
0.6813	-4.47835	-3.65737	-6.67073	32.4216	0
0.6820	-4.16887	-5.18999	-2.09192	24.7902	0
0.6827	-3.54991	-5.18999	-3.31488	17.1622	0
0.6833	-6.6083	-2.43825	14.6902	8.61714	0
0.6840	-9.35721	0	31.7825	-0.844885	0
0.6847	-4.76963	2.45567	16.2175	-7.25365	0
0.6853	0.418708	2.45567	-0.263318	-12.4397	0
0.6860	-1.41997	-0.609562	7.36706	-18.8485	0
0.6867	-3.54991	-1.5152	11.0301	-23.121	0
0.6873	1.01946	-1.5152	6.14702	-26.4799	0
0.6880	5.89832	-4.8765	7.36706	-30.7525	0
0.6887	6.51728	-6.09562	6.75558	-31.9717	0
0.6893	8.04647	-5.79955	2.48397	-31.0547	0
0.6900	10.1764	-6.70519	3.70401	-30.4468	0
0.6907	7.11803	-4.8765	5.23126	-27.0879	0
0.6913	2.54866	-0.609562	4.61977	-20.0712	0
0.6920	1.32894	0.923051	2.17969	-14.8817	0
0.6927	-2.03892	1.53261	-0.871876	-9.99781	0
0.6933	-4.16887	2.45567	0.959649	-2.98114	0
0.6940	0.109228	2.45567	-2.09192	3.73329	0
0.6947	4.07785	2.14218	-9.41802	8.31147	0
0.6953	1.32894	1.21912	2.48397	12.8897	0
0.6960	-2.94916	0	15.9132	16.5508	0
0.6967	-9.35721	0.923051	-4.53493	18.3814	0
0.6973	-20.9536	1.53261	-28.6432	20.212	0
0.6980	-28.2719	2.75174	-26.8117	21.4347	0
0.6987	-27.6711	6.7226	-23.7601	21.129	0
0.6993	-22.4828	8.86478	-26.8117	21.7403	0
0.7000	-12.3974	7.94173	-23.1515	24.4845	0
0.7007	-3.25864	7.62824	-18.5727	25.4015	0
0.7013	0.109228	7.62824	-15.8254	21.129	0
0.7020	3.45889	5.79955	-11.2495	15.3316	0
0.7027	6.2078	3.97086	-6.97501	9.53072	0
0.7033	5.29756	3.67479	-2.09192	0.683464	0
0.7040	8.33774	3.67479	-1.17615	-8.77857	0
0.7047	13.2348	4.28435	-1.17615	-13.6624	0
0.7053	10.4859	3.67479	8.89431	-17.9349	0
0.7060	8.04647	1.21912	15.3017	-22.8153	0
0.7067	11.7056	1.21912	11.6387	-26.7822	0
0.7073	10.1764	1.21912	24.7636	-31.9717	0
0.7080	4.07785	-1.5152	40.6329	-36.8555	0
0.7087	5.29756	-4.8765	23.8479	-36.5499	0
0.7093	9.55746	-7.62824	2.48397	-32.8887	0
0.7100	9.55746	-7.92431	6.4513	-29.8354	0
0.7107	9.55746	-5.48606	10.4186	-25.5629	0
0.7113	11.3961	-4.56301	5.84274	-22.8153	0
0.7120	11.7056	-5.18999	6.4513	-20.0712	0
0.7127	12.3064	-3.65737	7.36706	-11.8284	0
0.7133	16.8939	-1.82869	5.53553	-3.58905	0
0.7140	25.1225	-3.04781	4.61977	3.12195	0
0.7147	28.4903	-4.26694	1.56821	12.8897	0
0.7153	26.0509	-2.43825	-0.871876	20.8233	0
0.7160	26.0509	1.21912	-1.17615	23.5709	0
0.7167	26.6517	0.923051	-2.09192	27.2321	0
0.7173	23.6115	-1.82869	0.348165	32.1159	0
0.7180	20.8626	-1.5152	-0.871876	34.5579	0
0.7187	17.2034	1.21912	-4.8392	36.0828	0
0.7193	8.64722	-0.609562	6.75558	36.6941	0
0.7200	1.32894	-1.5152	18.9648	33.9465	0
0.7207	-4.16887	2.14218	4.61977	29.3684	0
0.7213	-15.1463	1.21912	-14.9097	21.7403	0
0.7220	-25.2317	-1.82869	-12.1653	11.9726	0
0.7227	-30.42	-0.905635	-2.7034	4.95597	0
0.7233	-35.6084	-0.609562	-0.871876	-1.45279	0
0.7240	-38.0478	-0.609562	0.652444	-9.69214	0
0.7247	-36.5186	1.21912	7.67134	-15.1873	0
0.7253	-34.9894	-0.609562	14.386	-17.6293	0
0.7260	-29.8011	-3.04781	15.3017	-23.4267	0
0.7267	-22.1733	0	16.829	-30.4468	0
0.7273	-18.8236	-0.609562	22.9321	-33.8023	0
0.7280	-17.8952	-3.65737	22.3206	-33.8023	0
0.7287	-13.6353	0.609562	18.9648	-33.4966	0
0.7293	-9.35721	3.67479	27.508	-33.4966	0
0.7300	-1.41997	-0.609562	30.8668	-32.8887	0
0.7307	7.11803	-2.12476	26.8994	-30.4468	0
0.7313	8.33774	-0.609562	39.1057	-26.1743	0
0.7320	4.98808	-2.43825	48.8719	-23.4267	0
0.7327	3.76837	-2.73432	25.0679	-20.6791	0
0.7333	3.76837	-0.609562	0.348165	-13.3567	0
0.7340	7.11803	0	0.959649	-4.20039	0
0.7347	12.0151	0.313489	1.56821	2.81972	0
0.7353	8.9567	-0.905635	-5.75497	10.1421	0
0.7360	2.85814	-2.43825	-8.19798	19.2984	0
0.7367	2.54866	-0.905635	-8.19798	24.7902	0
0.7373	2.23918	0.313489	-9.41802	24.1823	0
0.7380	-2.63968	0.313489	-9.41802	24.4845	0
0.7387	-8.73825	0.609562	-9.41802	27.5378	0
0.7393	-13.0163	2.14218	-8.80653	30.2854	0
0.7400	-12.3974	2.75174	-12.1653	29.3684	0
0.7407	-6.6083	2.75174	-14.6054	27.5378	0
0.7413	-0.801006	2.14218	-4.53493	23.8766	0
0.7420	1.32894	3.06523	1.87541	17.4678	0
0.7427	0.418708	3.06523	0.959649	11.667	0
0.7433	-2.94916	-0.296073	16.5218	7.39446	0
0.7440	-4.16887	-1.21912	33.0026	1.59704	0
0.7447	0.418708	0.923051	18.9648	-7.25365	0
0.7453	4.98808	-0.609562	0.348165	-16.4066	0
0.7460	4.98808	-0.609562	5.23126	-22.5097	0
0.7467	1.32894	2.75174	12.8616	-25.2573	0
0.7473	-1.41997	0.609562	12.5544	-27.3935	0
0.7480	-3.54991	-1.5152	12.2502	-30.1411	0
0.7487	-5.69807	0	11.3344	-32.2774	0
0.7493	-7.22726	-2.73432	13.4702	-33.1909	0
0.7500	-5.98934	-4.26694	17.1332	-32.8887	0
0.7507	0.418708	0.923051	16.2175	-30.1411	0
0.7513	8.64722	1.21912	16.2175	-25.2573	0
0.7520	14.4545	-2.12476	14.386	-19.7655	0
0.7527	12.3064	1.53261	8.89431	-13.6624	0
0.7533	4.6786	3.97086	8.89431	-8.77857	0
0.7540	-3.25864	1.21912	6.14702	-2.98114	0
0.7547	-10.2674	1.21912	-1.48336	6.48089	0
0.7553	-18.2047	3.06523	6.4513	15.9395	0
0.7560	-24.3033	3.06523	14.386	21.129	0
0.7567	-23.393	3.06523	-7.28221	25.0958	0
0.7573	-16.0747	2.14218	-30.4747	29.9797	0
0.7580	-8.44697	1.21912	-28.6432	31.8103	0
0.7587	-1.11049	2.45567	-24.9801	31.5046	0
0.7593	10.4859	1.21912	-26.2031	33.0295	0
0.7600	23.9028	-1.5152	-21.6243	33.9465	0
0.7607	30.6203	-2.12476	-18.2684	31.1989	0
0.7613	32.459	-3.34388	-17.9612	26.9264	0
0.7620	36.7188	-6.09562	-12.7739	21.4347	0
0.7627	37.0283	-8.2378	-3.92344	17.1622	0
0.7633	30.3108	-7.92431	2.48397	14.7202	0
0.7640	24.8312	-6.09562	4.01121	8.61714	0
0.7647	21.7728	-3.34388	6.14702	-0.844885	0
0.7653	16.275	-1.5152	14.386	-9.69214	0
0.7660	10.4859	0	14.6902	-18.8485	0
0.7667	4.07785	-2.43825	12.2502	-26.4799	0
0.7673	-4.16887	-4.56301	29.951	-27.6992	0
0.7680	-8.73825	-1.5152	41.853	-28.6162	0
0.7687	-6.91778	0.609562	20.7963	-34.4136	0
0.7693	-5.98934	-0.296073	2.48397	-35.6329	0
0.7700	-6.29882	3.3613	8.5871	-33.1909	0
0.7707	-3.54991	5.18999	9.50286	-31.9717	0
0.7713	-0.200252	1.21912	2.48397	-25.8686	0
0.7720	4.38733	1.53261	0.0438864	-15.493	0
0.7727	11.7056	4.89391	-5.14348	-8.4729	0
0.7733	15.0553	2.75174	-10.3338	-3.89472	0
0.7740	12.6158	1.21912	-10.3338	3.42762	0
0.7747	13.2348	3.06523	-11.8581	11.667	0
0.7753	15.3648	3.06523	-13.6896	18.6871	0
0.7760	12.6158	1.8461	-15.8254	23.8766	0
0.7767	10.7954	0.923051	-17.0455	27.2321	0
0.7773	12.3064	-1.5152	-7.89077	32.4216	0
0.7780	9.26618	0.313489	-3.92344	36.6941	0
0.7787	-0.509731	3.67479	-12.1653	35.4714	0
0.7793	-8.73825	1.53261	-3.92344	33.0295	0
0.7800	-11.4872	-0.609562	8.5871	30.8933	0
0.7807	-9.95796	1.21912	-7.58649	25.7072	0
0.7813	-11.4872	1.53261	-23.7601	19.2984	0
0.7820	-17.8952	0	-14.9097	13.8032	0
0.7827	-23.393	0	-9.11081	7.39446	0
0.7833	-21.5543	1.53261	-11.2495	3.12195	0
0.7840	-19.7339	2.75174	-6.67073	-1.15056	0
0.7847	-21.8638	0.609562	-2.7034	-9.69214	0
0.7853	-19.4244	-1.21912	-0.263318	-18.8485	0
0.7860	-9.66669	0.923051	2.79117	-22.8153	0
0.7867	-5.07911	2.14218	4.31549	-25.5629	0
0.7873	-9.66669	0.313489	7.97854	-30.7525	0
0.7880	-16.6755	-0.905635	9.81007	-32.583	0
0.7887	-25.523	0.313489	9.50286	-31.0547	0
0.7893	-33.4602	1.21912	16.2175	-31.0547	0
0.7900	-34.3704	0.923051	19.269	-31.0547	0
0.7907	-34.6799	1.21912	16.5218	-26.7822	0
0.7913	-38.958	3.06523	28.7309	-22.8153	0
0.7920	-37.1194	4.89391	35.1384	-18.8485	0
0.7927	-25.523	3.06523	10.7229	-11.8284	0
0.7933	-15.1463	1.8461	-12.1653	-6.03097	0
0.7940	-11.4872	3.06523	-13.0781	-2.3698	0
0.7947	-9.66669	4.28435	-15.8254	5.56388	0
0.7953	-8.73825	3.3613	-21.0128	14.7202	0
0.7960	-10.5769	2.45567	-18.5727	18.3814	0
0.7967	-11.7966	2.45567	-18.877	21.129	0
0.7973	-10.5769	3.06523	-23.4558	26.3185	0
0.7980	-5.98934	3.97086	-25.5916	30.591	0
0.7987	-2.3302	4.89391	-25.5916	32.7273	0
0.7993	-1.72944	2.75174	-23.1515	31.8103	0
0.8000	0.709983	0.313489	-22.2358	28.4548	0
0.8007	7.73699	2.75174	-20.4042	26.3185	0
0.8013	14.4545	6.11304	-10.3338	23.5709	0
0.8020	19.0239	4.28435	-3.00768	17.1622	0
0.8027	20.8626	0.923051	-0.263318	10.1421	0
0.8033	17.8042	-1.5152	18.049	6.17522	0
0.8040	15.9837	-4.26694	33.6111	1.90271	0
0.8047	21.1538	-5.18999	20.7963	-5.41963	0
0.8053	22.9925	-4.56301	4.61977	-12.7454	0
0.8060	15.0553	-4.8765	7.97854	-17.9349	0
0.8067	11.0867	-4.26694	11.3344	-21.2904	0
0.8073	14.145	-2.73432	7.67134	-24.6459	0
0.8080	13.2348	-1.82869	9.81007	-26.4799	0
0.8087	6.51728	-0.609562	15.606	-27.3935	0
0.8093	-1.11049	-1.5152	18.049	-28.0049	0
0.8100	-6.91778	-3.04781	15.606	-29.5298	0
0.8107	-9.95796	-0.296073	13.1659	-31.3604	0
0.8113	-7.82801	3.3613	13.4702	-29.2241	0
0.8120	-0.509731	3.67479	8.5871	-20.3734	0
0.8127	8.9567	2.75174	1.26393	-11.8284	0
0.8133	16.5845	2.45567	3.39973	-6.03097	0
0.8140	22.9925	3.06523	1.56821	1.29137	0
0.8147	24.8312	3.97086	-5.14348	6.48089	0
0.8153	15.9837	2.14218	6.14702	7.39446	0
0.8160	6.82676	-1.5152	14.6902	13.501	0
0.8167	9.55746	-1.82869	-8.50225	21.7403	0
0.8173	13.5261	1.21912	-30.1704	24.7902	0
0.8180	9.55746	3.06523	-25.8959	27.5378	0
0.8187	4.98808	3.06523	-20.097	29.3684	0
0.8193	0.709983	0.609562	-20.7085	26.3185	0
0.8200	-5.07911	-0.609562	-19.4885	24.4845	0
0.8207	-11.1777	1.21912	-18.5727	23.8766	0
0.8213	-15.7653	2.45567	-15.5211	18.6871	0
0.8220	-14.2361	-0.296073	-10.9423	14.4146	0
0.8227	-5.07911	-2.12476	-8.50225	12.584	0
0.8233	1.32894	-0.905635	-3.31488	6.78656	0
0.8240	0.418708	-1.21912	0.348165	0.9857	0
0.8247	-0.200252	-2.43825	2.48397	-3.89472	0
0.8253	2.23918	-2.73432	12.5544	-12.7454	0
0.8260	6.2078	-4.8765	17.1332	-20.0712	0
0.8267	12.3064	-6.70519	14.386	-20.9848	0
0.8273	15.0553	-3.34388	30.8668	-23.4267	0
0.8280	14.4545	0.923051	44.2931	-30.4468	0
0.8287	15.9837	0.609562	23.5407	-34.4136	0
0.8293	12.9253	0.313489	3.39973	-32.583	0
0.8300	1.32894	0.609562	5.53553	-31.3604	0
0.8307	-6.91778	-2.43825	2.48397	-32.583	0
0.8313	-9.04773	-6.09562	-5.75497	-29.2241	0
0.8320	-15.1463	-4.8765	-7.89077	-20.9848	0
0.8327	-23.0835	-2.73432	-11.5538	-15.493	0
0.8333	-25.2317	-5.18999	-11.2495	-10.9148	0
0.8340	-29.8011	-8.53387	-7.28221	-2.3698	0
0.8347	-39.2675	-7.01867	-12.4696	4.95597	0
0.8353	-38.958	-2.12476	-17.657	10.1421	0
0.8360	-31.0208	-0.609562	-15.8254	20.212	0
0.8367	-27.0522	-2.73432	-15.2169	31.1989	0
0.8373	-20.6441	-3.65737	-11.2495	35.1658	0
0.8380	-8.73825	-2.12476	-8.19798	36.9998	0
0.8387	-2.03892	-2.12476	-11.2495	39.4383	0
0.8393	0.109228	-3.34388	-0.263318	39.1326	0
0.8400	4.38733	-2.43825	15.3017	36.6941	0
0.8407	6.51728	-1.21912	3.70401	33.9465	0
0.8413	5.89832	-2.43825	-14.6054	27.5378	0
0.8420	8.64722	-1.82869	-10.9423	18.3814	0
0.8427	14.145	-0.609562	-3.92344	14.7202	0
0.8433	17.2034	-3.34388	-3.61916	13.8032	0
0.8440	16.5845	-7.01867	0.652444	6.48089	0
0.8447	10.7954	-6.40911	5.53553	-3.89472	0
0.8453	2.85814	-3.95345	7.06278	-9.99781	0
0.8460	-1.11049	-4.26694	5.84274	-15.493	0
0.8467	-1.41997	-5.48606	7.06278	-23.121	0
0.8473	-1.41997	-4.26694	13.1659	-28.3105	0
0.8480	1.01946	-3.65737	14.9974	-30.7525	0
0.8487	4.98808	-3.34388	14.0817	-31.9717	0
0.8493	8.04647	-2.43825	19.8805	-31.0547	0
0.8500	11.3961	-1.5152	18.049	-28.3105	0
0.8507	13.5261	-1.5152	11.6387	-29.5298	0
0.8513	8.33774	-0.609562	24.7636	-30.1411	0
0.8520	-0.509731	1.21912	33.3068	-23.7323	0
0.8527	-3.85939	1.8461	11.6387	-14.576	0
0.8533	-2.94916	3.06523	-6.05925	-6.33664	0
0.8540	-0.509731	4.28435	-3.92344	1.90271	0
0.8547	3.76837	3.06523	-7.58649	9.83639	0
0.8553	8.64722	1.21912	-13.9939	15.6372	0
0.8560	13.5261	1.8461	-12.1653	21.129	0
0.8567	19.3334	2.14218	-13.6896	27.5378	0
0.8573	22.683	1.21912	-18.5727	29.674	0
0.8580	20.5531	2.14218	-20.097	27.8434	0
0.8587	12.9253	4.58043	-19.4885	26.6208	0
0.8593	1.63842	4.58043	-17.657	24.7902	0
0.8600	-6.29882	2.14218	-17.657	22.9596	0
0.8607	-10.8864	2.75174	-15.8254	23.2653	0
0.8613	-19.1149	3.3613	-6.05925	22.9596	0
0.8620	-23.7025	0.609562	-1.78764	18.3814	0
0.8627	-17.8952	-1.21912	-0.263318	12.8897	0
0.8633	-12.1061	0	18.3533	8.31147	0
0.8640	-8.13749	-0.609562	29.0352	3.73329	0
0.8647	2.54866	-3.04781	7.06278	-2.98114	0
0.8653	13.8356	-3.04781	-10.3338	-10.3035	0
0.8660	16.8939	-3.34388	-4.23065	-15.493	0
0.8667	20.2436	-4.26694	1.56821	-21.2904	0
0.8673	25.7414	-2.12476	3.39973	-27.6992	0
0.8680	25.1225	0.313489	7.97854	-31.9717	0
0.8687	19.0239	-1.5152	8.5871	-33.8023	0
0.8693	11.7056	-2.12476	8.5871	-34.7193	0
0.8700	4.98808	0.313489	11.6387	-33.8023	0
0.8707	4.38733	1.21912	11.3344	-31.3604	0
0.8713	12.6158	1.21912	8.5871	-26.7822	0
0.8720	19.3334	1.21912	2.48397	-19.7655	0
0.8727	15.3648	1.21912	-2.39912	-13.0511	0
0.8733	7.42751	1.21912	2.48397	-8.77857	0
0.8740	2.23918	0.923051	1.26393	-1.75846	0
0.8747	-4.16887	0.313489	-8.50225	7.39446	0
0.8753	-13.3258	1.21912	0.959649	13.501	0
0.8760	-16.366	2.75174	10.7229	17.4678	0
0.8767	-10.8864	3.06523	-12.4696	20.8233	0
0.8773	-7.22726	3.67479	-34.7463	24.7902	0
0.8780	-7.22726	4.89391	-29.2547	29.9797	0
0.8787	-5.38859	3.67479	-24.9801	32.1159	0
0.8793	-7.51853	0.923051	-27.4231	28.757	0
0.8800	-16.0747	2.45567	-22.8443	27.2321	0
0.8807	-20.3346	6.40911	-20.4042	26.9264	0
0.8813	-20.3346	6.7226	-17.657	22.9596	0
0.8820	-24.012	5.18999	-8.19798	18.3814	0
0.8827	-27.0522	5.50348	-3.92344	12.584	0
0.8833	-21.5543	6.7226	-3.92344	3.12195	0
0.8840	-10.5769	4.58043	0.652444	-4.20039	0
0.8847	-1.72944	0.923051	5.23126	-8.16723	0
0.8853	2.23918	-1.21912	11.6387	-13.3567	0
0.8860	1.9297	-0.609562	16.2175	-17.3236	0
0.8867	1.32894	-0.609562	19.269	-18.8485	0
0.8873	1.9297	-1.5152	33.6111	-21.5961	0
0.8880	2.54866	-2.43825	46.7361	-24.6459	0
0.8887	5.60704	-3.04781	30.5595	-27.6992	0
0.8893	9.26618	-6.09562	8.89431	-31.0547	0
0.8900	8.33774	-8.2378	10.1143	-31.0547	0
0.8907	3.45889	-7.01867	14.6902	-27.3935	0
0.8913	0.109228	-4.8765	11.9459	-23.4267	0
0.8920	-1.11049	-4.26694	9.81007	-18.2372	0
0.8927	-3.54991	-4.26694	7.36706	-12.7454	0
0.8933	-6.6083	-5.18999	4.92698	-9.99781	0
0.8940	-6.91778	-4.8765	1.26393	-4.50606	0
0.8947	-7.82801	-1.5152	-4.8392	6.48089	0
0.8953	-10.5769	-0.609562	-7.58649	15.6372	0
0.8960	-13.3258	-1.5152	-11.8581	20.8233	0
0.8967	-14.855	1.21912	-18.2684	25.7072	0
0.8973	-16.0747	1.8461	-13.9939	30.2854	0
0.8980	-13.3258	-1.5152	-10.6381	32.1159	0
0.8987	-8.13749	-0.609562	-13.3853	32.1159	0
0.8993	-5.07911	3.06523	0.652444	32.4216	0
0.9000	-0.509731	2.14218	11.6387	33.6409	0
0.9007	9.86694	0.313489	-8.50225	33.6409	0
0.9013	16.8939	1.21912	-26.2031	29.3684	0
0.9020	19.3334	2.75174	-22.2358	21.129	0
0.9027	24.2122	2.45567	-20.097	14.7202	0
0.9033	27.5801	2.14218	-16.7412	11.0591	0
0.9040	25.7414	1.21912	-5.75497	5.86955	0
0.9047	25.1225	-1.5152	-2.39912	-0.844885	0
0.9053	24.5217	-2.43825	-1.17615	-7.86156	0
0.9060	18.7144	-0.905635	4.92698	-14.8817	0
0.9067	11.3961	-2.12476	5.23126	-20.0712	0
0.9073	7.73699	-4.26694	3.39973	-22.5097	0
0.9080	4.38733	-1.82869	3.39973	-26.1743	0
0.9087	-0.200252	0.313489	4.01121	-29.8354	0
0.9093	-4.16887	-1.5152	10.7229	-31.0547	0
0.9100	-9.35721	-0.609562	12.5544	-32.8887	0
0.9107	-14.5455	1.8461	6.14702	-33.4966	0
0.9113	-17.2944	-1.82869	14.6902	-24.9516	0
0.9120	-16.366	-4.26694	23.8479	-14.8817	0
0.9127	-13.3258	0	6.14702	-14.576	0
0.9133	-11.4872	0.923051	-13.9939	-15.493	0
0.9140	-12.3974	-2.12476	-15.8254	-9.08424	0
0.9147	-14.2361	-3.04781	-16.1326	-0.539215	0
0.9153	-14.2361	-3.65737	-18.5727	7.39446	0
0.9160	-15.1463	-4.26694	-20.7085	18.6871	0
0.9167	-19.7339	-1.21912	-24.3716	26.9264	0
0.9173	-22.4828	0.313489	-23.7601	25.7072	0
0.9180	-20.3346	-1.5152	-22.2358	24.4845	0
0.9187	-16.985	-0.609562	-22.54	27.5378	0
0.9193	-10.5769	3.06523	-17.9612	27.2321	0
0.9200	-2.94916	3.97086	-17.657	24.1823	0
0.9207	-0.509731	3.06523	-21.0128	24.7902	0
0.9213	0.418708	3.3613	-9.7223	23.5709	0
0.9220	5.89832	3.06523	-0.263318	15.3316	0
0.9227	8.64722	0.313489	-2.09192	7.70013	0
0.9233	5.89832	-3.04781	14.386	3.42762	0
0.9240	7.42751	-4.26694	30.8668	-2.06413	0
0.9247	12.6158	-3.04781	14.0817	-9.08424	0
0.9253	11.3961	-1.21912	-1.17615	-14.8817	0
0.9260	7.73699	0.313489	7.67134	-19.7655	0
0.9267	8.64722	0	9.50286	-23.4267	0
0.9273	10.4859	-1.5152	5.84274	-28.3105	0
0.9280	9.86694	-0.905635	12.2502	-32.583	0
0.9287	8.9567	1.21912	14.386	-32.2774	0
0.9293	8.64722	1.21912	9.81007	-29.5298	0
0.9300	7.11803	0.923051	10.1143	-29.2241	0
0.9307	4.98808	0.313489	10.1143	-27.3935	0
0.9313	2.54866	-1.5152	7.97854	-22.5097	0
0.9320	1.9297	-3.34388	4.01121	-18.2372	0
0.9327	3.14941	-4.26694	-0.567597	-13.6624	0
0.9333	6.51728	-4.8765	0.0438864	-6.03097	0
0.9340	11.7056	-3.34388	-1.48336	3.73329	0
0.9347	15.9837	-1.82869	-4.8392	13.8032	0
0.9353	16.5845	-3.34388	8.5871	23.2653	0
0.9360	17.8042	-4.56301	18.9648	27.5378	0
0.9367	24.8312	-4.26694	-0.567597	29.3684	0
0.9373	32.1495	-2.73432	-21.9286	32.1159	0
0.9380	34.8984	0.313489	-20.4042	35.1658	0
0.9387	39.7772	0.609562	-16.1326	38.5247	0
0.9393	45.8758	-1.82869	-15.8254	41.5745	0
0.9400	45.275	0.313489	-13.9939	38.8304	0
0.9407	39.7772	2.14218	-13.6896	31.1989	0
0.9413	31.5305	-0.609562	-11.2495	24.7902	0
0.9420	14.4545	0	-8.50225	17.4678	0
0.9427	-5.07911	2.75174	-9.7223	7.70013	0
0.9433	-17.8952	0.313489	-6.67073	-0.539215	0
0.9440	-29.8011	-0.296073	-2.09192	-8.16723	0
0.9447	-48.4245	2.45567	0.348165	-17.6293	0
0.9453	-61.8413	1.21912	11.6387	-23.7323	0
0.9460	-63.061	0	18.9648	-28.9184	0
0.9467	-61.8413	1.8461	16.2175	-35.6329	0
0.9473	-67.6486	2.14218	29.951	-40.211	0
0.9480	-73.7472	2.14218	42.7687	-41.736	0
0.9487	-71.9085	1.8461	18.9648	-42.3473	0
0.9493	-64.2807	-0.905635	-4.8392	-40.5167	0
0.9500	-52.6844	-1.5152	3.39973	-36.5499	0
0.9507	-34.3704	-0.609562	11.6387	-33.1909	0
0.9513	-15.7653	-3.34388	8.28282	-30.1411	0
0.9520	-5.38859	-6.09562	8.28282	-25.8686	0
0.9527	-2.03892	-3.34388	6.14702	-20.9848	0
0.9533	-0.801006	-0.905635	0.348165	-15.7987	0
0.9540	-1.41997	-1.5152	-1.17615	-8.77857	0
0.9547	-0.509731	1.21912	-3.92344	0.0721244	0
0.9553	2.85814	6.40911	-7.58649	8.31147	0
0.9560	6.2078	5.18999	-12.4696	15.9395	0
0.9567	8.64722	0.923051	-15.8254	22.3482	0
0.9573	9.55746	0.313489	-11.2495	27.5378	0
0.9580	12.6158	0.313489	-10.6381	32.7273	0
0.9587	15.9837	-2.73432	-15.8254	36.6941	0
0.9593	13.5261	-3.95345	-3.31488	36.3885	0
0.9600	11.3961	-4.26694	10.7229	34.8635	0
0.9607	13.8356	-5.79955	-4.8392	33.9465	0
0.9613	13.5261	-4.26694	-21.6243	29.3684	0
0.9620	9.86694	-1.5152	-14.6054	22.6539	0
0.9627	8.9567	-0.609562	-6.67073	17.4678	0
0.9633	6.2078	-0.609562	-6.05925	11.0591	0
0.9640	3.14941	0	-2.39912	4.95597	0
0.9647	5.29756	2.14218	2.48397	-0.844885	0
0.9653	8.64722	4.28435	7.67134	-8.16723	0
0.9660	9.55746	2.14218	10.7229	-15.7987	0
0.9667	11.0867	-2.43825	9.50286	-21.2904	0
0.9673	13.2348	-1.82869	11.6387	-24.9516	0
0.9680	15.9837	-1.82869	12.2502	-25.2573	0
0.9687	16.5845	-5.18999	10.4186	-23.7323	0
0.9693	15.6742	-4.26694	16.5218	-25.8686	0
0.9700	26.3422	-0.609562	17.7447	-27.3935	0
0.9707	41.6159	-1.5152	11.6387	-24.6459	0
0.9713	39.1765	-2.73432	22.9321	-21.9018	0
0.9720	28.7998	-1.5152	32.3911	-17.9349	0
0.9727	31.5305	-0.609562	9.81007	-11.8284	0
0.9733	35.2079	-0.609562	-11.2495	-5.41963	0
0.9740	27.8714	-0.609562	-8.50225	1.29137	0
0.9747	18.4231	-1.82869	-8.50225	8.31147	0
0.9753	11.0867	-2.12476	-13.6896	13.501	0
0.9760	6.82676	1.21912	-13.9939	20.5177	0
0.9767	1.63842	2.75174	-16.4369	28.1491	0
0.9773	-11.4872	-0.296073	-17.9612	31.8103	0
0.9780	-26.4514	-1.5152	-15.8254	32.7273	0
0.9787	-34.3704	-0.609562	-15.8254	33.3352	0
0.9793	-41.3974	-0.609562	-14.9097	32.4216	0
0.9800	-45.0566	-0.296073	-16.1326	30.2854	0
0.9807	-36.2091	3.3613	-17.657	27.2321	0
0.9813	-24.9222	6.40911	-8.50225	22.9596	0
0.9820	-17.5857	4.89391	-2.09192	19.9098	0
0.9827	-8.13749	1.53261	-2.09192	16.2452	0
0.9833	-0.509731	0	15.3017	7.39446	0
0.9840	-0.200252	0.313489	31.4753	-2.3698	0
0.9847	-0.200252	0	15.3017	-8.16723	0
0.9853	-0.509731	-1.5152	-2.09192	-15.7987	0
0.9860	-5.07911	-0.905635	4.31549	-25.8686	0
0.9867	-9.95796	1.21912	9.50286	-29.5298	0
0.9873	-13.6353	0.313489	8.89431	-30.7525	0
0.9880	-16.985	-1.5152	10.7229	-35.6329	0
0.9887	-16.366	0	9.50286	-36.2442	0
0.9893	-11.4872	1.21912	7.97854	-32.2774	0
0.9900	-5.98934	-0.296073	8.89431	-30.7525	0
0.9907	-1.11049	0.313489	7.36706	-28.0049	0
0.9913	1.32894	2.14218	6.4513	-24.038	0
0.9920	3.14941	1.21912	3.39973	-22.2074	0
0.9927	4.07785	0.923051	0.652444	-17.0179	0
0.9933	-0.509731	2.14218	6.14702	-7.25365	0
0.9940	-5.69807	0.313489	3.39973	-2.06413	0
0.9947	-9.04773	-0.296073	-4.8392	3.12195	0
0.9953	-15.1463	2.75174	9.50286	11.667	0
0.9960	-19.7339	3.97086	19.8805	15.0259	0
0.9967	-15.7653	2.75174	-6.97501	17.4678	0
0.9973	-11.1777	3.06523	-30.4747	25.0958	0
0.9980	-8.44697	3.97086	-27.1189	29.0627	0
0.9987	-2.3302	3.67479	-26.8117	27.8434	0
0.9993	5.60704	4.28435	-29.5589	29.3684	0
1.0000	15.9837	6.7226	-23.7601	29.9797	0
1.0007	28.7998	9.47434	-21.0128	25.7072	0
1.0013	34.2794	11.9126	-20.097	21.7403	0
1.0020	30.9298	11.303	-17.657	17.4678	0
1.0027	28.7998	7.33216	-16.1326	12.2783	0
1.0033	27.8714	4.89391	-9.41802	8.0058	0
1.0040	24.8312	5.79955	-3.00768	1.90271	0
1.0047	18.4231	2.45567	-0.263318	-6.94798	0
1.0053	10.1764	-2.43825	11.6387	-13.9647	0
1.0060	6.2078	-2.43825	21.1006	-19.7655	0
1.0067	5.60704	-1.82869	18.049	-25.2573	0
1.0073	0.418708	-3.34388	29.3395	-26.7822	0
1.0080	-4.16887	-2.43825	42.7687	-27.6992	0
1.0087	-1.72944	-0.905635	26.2879	-31.9717	0
1.0093	1.32894	-1.5152	7.97854	-34.108	0
1.0100	1.9297	-1.82869	10.7229	-31.3604	0
1.0107	1.9297	-3.65737	10.1143	-28.9184	0
1.0113	0.418708	-6.09562	4.61977	-25.5629	0
1.0120	0.109228	-4.26694	4.61977	-20.3734	0
1.0127	-1.11049	-2.43825	0.652444	-14.8817	0
1.0133	-5.98934	-4.26694	-3.92344	-6.03097	0
1.0140	-3.85939	-5.18999	-3.92344	3.73329	0
1.0147	8.64722	-4.26694	-7.28221	9.83639	0
1.0153	15.6742	-2.73432	-10.0266	17.4678	0
1.0160	16.5845	-0.296073	-13.3853	26.6208	0
1.0167	18.4231	1.8461	-19.4885	32.1159	0
1.0173	19.6429	3.06523	-16.7412	34.2522	0
1.0180	19.9341	2.14218	-14.6054	34.8635	0
1.0187	20.5531	-0.609562	-17.657	34.8635	0
1.0193	16.5845	-0.905635	-3.92344	36.9998	0
1.0200	13.2348	1.21912	11.0301	36.6941	0
1.0207	15.0553	0.923051	-7.28221	30.591	0
1.0213	12.0151	0.313489	-27.1189	23.5709	0
1.0220	1.01946	0.923051	-17.657	15.6372	0
1.0227	-9.66669	0	-7.58649	7.39446	0
1.0233	-21.8638	-1.82869	-9.7223	1.90271	0
1.0240	-36.2091	-2.43825	-6.67073	-2.3698	0
1.0247	-43.5274	-2.73432	0.652444	-8.16723	0
1.0253	-42.9266	-3.04781	4.31549	-13.0511	0
1.0260	-40.4872	-4.26694	7.97854	-18.5428	0
1.0267	-34.9894	-5.48606	11.9459	-24.6459	0
1.0273	-23.7025	-4.26694	13.1659	-24.9516	0
1.0280	-13.0163	-4.26694	8.89431	-23.121	0
1.0287	-9.04773	-4.8765	6.75558	-27.0879	0
1.0293	-9.66669	-1.5152	14.386	-30.7525	0
1.0300	-7.51853	-1.21912	18.049	-29.8354	0
1.0307	-4.76963	-4.8765	14.9974	-29.5298	0
1.0313	-7.51853	-4.26694	27.2037	-27.3935	0
1.0320	-9.95796	-2.43825	37.2742	-19.1542	0
1.0327	-4.47835	-4.26694	17.1332	-11.8284	0
1.0333	1.9297	-5.18999	-6.67073	-7.86156	0
1.0340	0.709983	-1.5152	-8.50225	-0.844885	0
1.0347	-4.47835	1.21912	-7.58649	5.56388	0
1.0353	-8.13749	2.75174	-11.5538	8.61714	0
1.0360	-9.95796	4.58043	-13.3853	11.9726	0
1.0367	-6.91778	7.62824	-17.0455	14.7202	0
1.0373	3.45889	9.47434	-19.4885	16.2452	0
1.0380	13.2348	8.86478	-17.657	22.046	0
1.0387	18.4231	8.2378	-17.657	27.5378	0
1.0393	25.1225	8.55129	-17.657	26.0129	0
1.0400	30.6203	8.2378	-18.5727	24.7902	0
1.0407	26.9611	6.7226	-18.5727	28.1491	0
1.0413	21.4633	4.58043	-9.41802	26.0129	0
1.0420	16.8939	2.14218	-2.09192	19.2984	0
1.0427	7.73699	2.14218	-0.567597	15.6372	0
1.0433	-2.3302	4.58043	17.1332	11.0591	0
1.0440	-10.5769	4.58043	35.1384	2.51405	0
1.0447	-16.985	3.06523	20.1848	-6.94798	0
1.0453	-17.8952	2.14218	0.652444	-13.9647	0
1.0460	-16.985	-0.296073	7.36706	-19.1542	0
1.0467	-25.2317	-4.56301	16.5218	-22.8153	0
1.0473	-34.6799	-8.53387	13.4702	-26.4799	0
1.0480	-36.8281	-10.0665	14.386	-28.3105	0
1.0487	-38.6485	-10.0665	20.7963	-29.2241	0
1.0493	-38.0478	-9.753	22.0163	-31.666	0
1.0500	-27.9624	-10.676	17.7447	-30.1411	0
1.0507	-17.8952	-11.5817	15.606	-25.5629	0
1.0513	-10.8864	-10.676	16.5218	-23.7323	0
1.0520	-0.801006	-7.62824	10.1143	-20.9848	0
1.0527	5.89832	-4.56301	4.61977	-12.7454	0
1.0533	5.89832	-4.26694	10.4186	-6.33664	0
1.0540	8.64722	-4.56301	7.36706	0.0721244	0
1.0547	14.145	-3.04781	-3.00768	10.7534	0
1.0553	13.2348	-2.12476	10.4186	18.0757	0
1.0560	8.64722	-1.5152	22.0163	20.212	0
1.0567	8.64722	-0.296073	-2.7034	24.4845	0
1.0573	9.26618	-2.12476	-26.5074	27.5378	0
1.0580	6.51728	-3.34388	-22.54	27.5378	0
1.0587	3.76837	1.53261	-18.2684	28.757	0
1.0593	1.63842	6.7226	-20.7085	29.0627	0
1.0600	-2.3302	5.79955	-18.877	27.5378	0
1.0607	-6.91778	5.18999	-17.9612	28.1491	0
1.0613	-5.07911	7.62824	-16.7412	25.7072	0
1.0620	0.709983	7.62824	-13.0781	18.0757	0
1.0627	4.6786	4.28435	-10.3338	11.667	0
1.0633	4.6786	1.8461	-5.75497	6.48089	0
1.0640	5.29756	1.8461	-5.45069	-0.539215	0
1.0647	6.82676	1.21912	-5.45069	-6.64231	0
1.0653	7.73699	-2.43825	4.92698	-11.5262	0
1.0660	10.4859	-4.8765	9.81007	-17.6293	0
1.0667	12.6158	-2.43825	8.5871	-24.038	0
1.0673	11.3961	-2.43825	26.5922	-29.2241	0
1.0680	13.2348	-7.01867	40.3257	-31.0547	0
1.0687	18.1137	-7.92431	18.9648	-28.9184	0
1.0693	17.4947	-7.92431	-1.17615	-26.4799	0
1.0700	12.3064	-10.0665	3.09545	-25.2573	0
1.0707	8.04647	-10.676	6.14702	-21.9018	0
1.0713	6.2078	-7.31475	2.48397	-18.2372	0
1.0720	9.55746	-5.18999	-1.17615	-15.493	0
1.0727	13.8356	-4.26694	-6.67073	-11.8284	0
1.0733	10.4859	-2.43825	-8.50225	-5.41963	0
1.0740	3.14941	-0.905635	-10.3338	0.0721244	0
1.0747	-1.11049	-0.609562	-14.6054	5.25821	0
1.0753	-5.38859	-1.5152	-10.6381	10.1421	0
1.0760	-6.6083	-2.73432	-9.41802	13.8032	0
1.0767	-4.16887	-2.12476	-17.657	18.3814	0
1.0773	-6.6083	0.313489	-14.9097	23.5709	0
1.0780	-7.22726	0.923051	-10.3338	28.1491	0
1.0787	-1.41997	-1.5152	-12.1653	31.1989	0
1.0793	-1.11049	-3.04781	4.31549	32.1159	0
1.0800	-5.07911	-0.609562	19.8805	32.1159	0
1.0807	-2.3302	0.923051	-0.871876	33.0295	0
1.0813	1.32894	0	-22.2358	31.1989	0
1.0820	0.418708	-0.296073	-15.2169	24.4845	0
1.0827	-1.11049	-0.609562	-9.7223	16.2452	0
1.0833	-4.16887	-1.5152	-12.7739	9.83639	0
1.0840	-6.91778	0	-8.50225	1.90271	0
1.0847	-3.25864	2.75174	-2.39912	-7.55589	0
1.0853	3.45889	1.21912	1.26393	-13.6624	0
1.0860	7.42751	0	3.39973	-16.4066	0
1.0867	9.26618	3.06523	4.61977	-19.7655	0
1.0873	9.55746	3.97086	8.89431	-23.4267	0
1.0880	11.3961	1.21912	11.0301	-25.5629	0
1.0887	15.6742	0.923051	12.5544	-26.7822	0
1.0893	15.9837	1.21912	20.1848	-28.0049	0
1.0900	13.2348	-0.609562	21.1006	-28.9184	0
1.0907	12.3064	-1.5152	18.049	-28.6162	0
1.0913	9.55746	0.313489	32.6983	-26.4799	0
1.0920	4.07785	3.97086	39.7172	-21.2904	0
1.0927	-0.509731	4.89391	12.5544	-15.1873	0
1.0933	-3.25864	3.97086	-9.41802	-11.2205	0
1.0940	-4.16887	3.67479	-6.67073	-6.64231	0
1.0947	-2.63968	3.3613	-7.89077	-0.233546	0
1.0953	-2.03892	1.21912	-13.0781	7.70013	0
1.0960	0.418708	-1.82869	-13.9939	16.5508	0
1.0967	3.45889	-3.95345	-20.4042	23.8766	0
1.0973	3.76837	-3.95345	-23.1515	29.0627	0
1.0980	5.89832	-1.5152	-20.4042	34.8635	0
1.0987	7.11803	0.923051	-23.1515	36.3885	0
1.0993	2.23918	1.21912	-22.2358	30.591	0
1.1000	0.109228	0.313489	-17.3527	25.7072	0
1.1007	2.23918	0	-17.657	22.6539	0
1.1013	0.418708	1.21912	-13.3853	16.5508	0
1.1020	-0.200252	1.21912	-6.67073	11.9726	0
1.1027	0.109228	-0.296073	-5.75497	9.83639	0
1.1033	-10.5769	-0.609562	7.97854	4.6503	0
1.1040	-20.6441	1.21912	24.4564	-0.844885	0
1.1047	-20.6441	0.923051	13.4702	-5.1174	0
1.1053	-22.4828	-2.43825	-1.78764	-10.9148	0
1.1060	-27.9624	-3.34388	5.84274	-17.0179	0
1.1067	-27.3616	-2.43825	14.9974	-24.3437	0
1.1073	-23.393	-4.8765	12.5544	-31.666	0
1.1080	-16.0747	-5.79955	11.6387	-32.8887	0
1.1087	-9.04773	-3.65737	12.8616	-32.2774	0
1.1093	-6.29882	-4.26694	12.2502	-35.6329	0
1.1100	-0.509731	-5.79955	8.5871	-36.2442	0
1.1107	7.11803	-2.73432	7.06278	-33.8023	0
1.1113	3.76837	-0.609562	10.7229	-31.0547	0
1.1120	-2.3302	-2.12476	6.75558	-24.3437	0
1.1127	-3.54991	-2.73432	-3.00768	-15.7987	0
1.1133	-8.44697	-0.609562	-2.09192	-11.2205	0
1.1140	-9.66669	1.8461	-0.567597	-4.50606	0
1.1147	1.9297	1.8461	-4.53493	6.78656	0
1.1153	10.4859	-0.905635	7.67134	14.4146	0
1.1160	12.9253	-0.905635	16.829	17.7735	0
1.1167	20.5531	3.67479	-4.8392	24.4845	0
1.1173	26.9611	5.18999	-23.7601	32.1159	0
1.1180	25.1225	2.14218	-21.32	34.5579	0
1.1187	23.6115	2.14218	-24.3716	32.4216	0
1.1193	24.2122	5.79955	-28.0317	30.2854	0
1.1200	21.4633	4.89391	-21.9286	29.3684	0
1.1207	17.2034	3.06523	-22.54	26.9264	0
1.1213	11.3961	4.28435	-22.8443	22.046	0
1.1220	4.07785	6.7226	-13.6896	15.0259	0
1.1227	0.709983	6.7226	-13.9939	8.31147	0
1.1233	1.32894	7.01867	-13.3853	2.20838	0
1.1240	2.54866	8.55129	8.89431	-2.98114	0
1.1247	0.709983	8.55129	28.7309	-8.4729	0
1.1253	-5.98934	7.62824	20.7963	-14.2703	0
1.1260	-9.04773	6.40911	4.61977	-18.2372	0
1.1267	-5.07911	5.79955	7.67134	-20.0712	0
1.1273	-5.07911	4.58043	28.4237	-21.9018	0
1.1280	-9.04773	3.67479	33.6111	-26.4799	0
1.1287	-8.73825	2.75174	12.5544	-28.6162	0
1.1293	-8.44697	3.06523	-2.09192	-29.2241	0
1.1300	-9.66669	4.58043	3.39973	-31.0547	0
1.1307	-3.54991	4.58043	5.53553	-30.1411	0
1.1313	3.76837	3.67479	3.39973	-23.7323	0
1.1320	1.9297	4.28435	2.48397	-15.493	0
1.1327	-4.47835	3.3613	-0.263318	-10.3035	0
1.1333	-11.4872	1.21912	-1.17615	-7.55589	0
1.1340	-19.4244	1.21912	-2.09192	-1.45279	0
1.1347	-25.523	1.21912	-7.58649	9.53072	0
1.1353	-31.3303	-1.82869	-6.36645	17.4678	0
1.1360	-37.1194	-2.12476	-5.75497	20.5177	0
1.1367	-38.958	-0.609562	-13.9939	25.0958	0
1.1373	-38.958	0.313489	-13.3853	29.3684	0
1.1380	-36.8281	2.45567	-9.11081	30.591	0
1.1387	-29.4916	4.28435	-13.9939	30.8933	0
1.1393	-24.6127	2.75174	-3.92344	32.1159	0
1.1400	-20.9536	1.53261	11.9459	32.7273	0
1.1407	-11.4872	1.21912	-3.31488	30.591	0
1.1413	-2.3302	0.313489	-23.1515	26.0129	0
1.1420	0.709983	0.609562	-15.5211	20.212	0
1.1427	3.14941	0.313489	-4.8392	14.7202	0
1.1433	4.07785	-3.65737	-2.39912	9.22848	0
1.1440	2.54866	-4.8765	2.79117	3.12195	0
1.1447	5.60704	-2.43825	6.75558	-5.1174	0
1.1453	8.04647	-2.43825	5.23126	-13.6624	0
1.1460	5.29756	-3.34388	2.48397	-19.1542	0
1.1467	1.01946	-4.56301	3.70401	-23.121	0
1.1473	-1.41997	-7.62824	9.50286	-28.6162	0
1.1480	-0.801006	-8.53387	9.81007	-32.8887	0
1.1487	3.14941	-6.70519	8.89431	-34.4136	0
1.1493	4.38733	-5.18999	15.9132	-34.7193	0
1.1500	2.23918	-3.04781	15.3017	-33.1909	0
1.1507	-0.801006	-0.905635	11.3344	-29.8354	0
1.1513	-5.07911	-1.5152	26.5922	-26.4799	0
1.1520	-5.98934	-2.73432	35.4426	-22.8153	0
1.1527	0.109228	-2.43825	13.1659	-14.8817	0
1.1533	4.07785	-2.73432	-5.14348	-6.33664	0
1.1540	2.54866	-0.905635	-4.8392	-0.844885	0
1.1547	2.23918	1.21912	-6.67073	6.48089	0
1.1553	5.60704	0.313489	-8.80653	15.9395	0
1.1560	8.33774	0.609562	-8.80653	21.4347	0
1.1567	8.64722	3.97086	-12.4696	25.0958	0
1.1573	7.73699	4.28435	-13.6896	29.3684	0
1.1580	7.42751	4.89391	-15.8254	29.0627	0
1.1587	8.64722	9.77041	-21.32	27.5378	0
1.1593	9.55746	9.77041	-18.5727	32.7273	0
1.1600	10.4859	3.3613	-17.657	35.4714	0
1.1607	11.3961	0.923051	-23.7601	29.674	0
1.1613	8.64722	1.53261	-16.1326	25.7072	0
1.1620	3.45889	-0.905635	-7.28221	22.6539	0
1.1627	-1.41997	-3.95345	-7.89077	13.8032	0
1.1633	-8.44697	-4.26694	8.5871	6.48089	0
1.1640	-13.3258	-3.04781	28.1195	4.03896	0
1.1647	-8.73825	-1.82869	12.8616	-2.3698	0
1.1653	-6.29882	-3.65737	-7.58649	-13.0511	0
1.1660	-13.0163	-7.01867	-2.09192	-19.1542	0
1.1667	-14.855	-5.79955	5.53553	-21.9018	0
1.1673	-8.73825	-3.65737	3.39973	-24.9516	0
1.1680	-6.6083	-4.26694	5.23126	-30.1411	0
1.1687	-5.07911	-2.12476	9.50286	-34.7193	0
1.1693	1.32894	0.609562	10.4186	-35.9385	0
1.1700	7.73699	-1.82869	9.19858	-33.1909	0
1.1707	12.6158	-3.04781	10.7229	-30.4468	0
1.1713	16.8939	0.923051	13.7774	-29.5298	0
1.1720	18.7144	1.53261	7.97854	-26.4799	0
1.1727	17.4947	0.313489	0.348165	-20.0712	0
1.1733	14.145	2.14218	5.23126	-12.7454	0
1.1740	12.3064	3.06523	5.84274	-4.50606	0
1.1747	13.2348	3.3613	0.348165	3.42762	0
1.1753	10.4859	5.50348	14.0817	10.1421	0
1.1760	10.4859	5.50348	24.4564	17.7735	0
1.1767	20.2436	3.97086	0.0438864	23.8766	0
1.1773	27.5801	4.28435	-23.7601	25.7072	0
1.1780	22.683	3.97086	-22.2358	27.2321	0
1.1787	16.8939	3.97086	-19.4885	31.1989	0
1.1793	15.0553	5.50348	-21.32	31.8103	0
1.1800	15.0553	4.89391	-18.877	30.2854	0
1.1807	17.2034	2.14218	-18.2684	31.1989	0
1.1813	13.8356	2.14218	-15.8254	29.0627	0
1.1820	6.51728	2.45567	-9.7223	21.129	0
1.1827	3.76837	0.313489	-6.67073	14.7202	0
1.1833	1.01946	-0.296073	-3.92344	9.53072	0
1.1840	-2.3302	0.313489	-1.48336	2.81972	0
1.1847	-0.200252	-1.21912	-3.00768	-3.28681	0
1.1853	1.63842	-2.43825	0.652444	-7.55589	0
1.1860	2.85814	-3.04781	5.23126	-12.4397	0
1.1867	8.64722	-3.34388	7.36706	-17.3236	0
1.1873	8.64722	-4.56301	22.9321	-20.6791	0
1.1880	5.29756	-5.18999	34.2226	-23.7323	0
1.1887	15.6742	-3.65737	16.829	-28.6162	0
1.1893	28.1808	-3.65737	-0.263318	-33.1909	0
1.1900	25.1225	-6.09562	5.23126	-33.1909	0
1.1907	17.8042	-6.09562	9.19858	-29.2241	0
1.1913	11.3961	-4.26694	5.84274	-24.3437	0
1.1920	-3.25864	-3.04781	5.23126	-19.4598	0
1.1927	-17.8952	-1.21912	2.48397	-13.6624	0
1.1933	-26.4514	0	-0.567597	-9.99781	0
1.1940	-34.9894	-1.5152	-3.92344	-5.41963	0
1.1947	-39.8683	-0.609562	-11.5538	4.6503	0
1.1953	-39.8683	1.21912	-13.9939	11.0591	0
1.1960	-40.7967	1.8461	-13.9939	11.9726	0
1.1967	-38.3391	4.28435	-19.1842	16.2452	0
1.1973	-32.2405	6.7226	-17.9612	21.129	0
1.1980	-30.7113	4.58043	-14.9097	20.212	0
1.1987	-34.0792	3.67479	-15.8254	22.9596	0
1.1993	-36.8281	4.89391	0.0438864	30.2854	0
1.2000	-36.8281	3.97086	17.1332	30.2854	0
1.2007	-31.931	3.06523	-1.78764	27.5378	0
1.2013	-22.7741	2.14218	-24.0644	28.4548	0
1.2020	-15.1463	0.313489	-16.7412	23.5709	0
1.2027	-9.95796	0.609562	-9.41802	14.7202	0
1.2033	-4.47835	1.21912	-11.5538	10.4477	0
1.2040	-1.41997	-0.609562	-4.23065	5.25821	0
1.2047	-0.509731	-0.609562	3.39973	-5.41963	0
1.2053	1.01946	-0.609562	3.39973	-13.6624	0
1.2060	1.63842	-4.26694	5.23126	-17.3236	0
1.2067	0.709983	-6.09562	8.89431	-20.9848	0
1.2073	1.63842	-2.43825	10.7229	-24.6459	0
1.2080	3.14941	-2.43825	8.89431	-27.3935	0
1.2087	3.14941	-5.79955	8.5871	-28.9184	0
1.2093	5.89832	-5.48606	14.386	-30.1411	0
1.2100	12.0151	-2.43825	14.386	-29.2241	0
1.2107	13.5261	-2.12476	11.9459	-26.1743	0
1.2113	12.0151	-5.48606	28.7309	-21.9018	0
1.2120	13.2348	-6.70519	39.41	-16.7122	0
1.2127	14.145	-4.26694	14.6902	-10.3035	0
1.2133	13.2348	-2.43825	-10.0266	-3.89472	0
1.2140	15.6742	-1.5152	-9.11081	0.377794	0
1.2147	18.7144	1.8461	-7.89077	4.6503	0
1.2153	20.2436	4.89391	-12.1653	12.584	0
1.2160	25.1225	3.97086	-12.7739	21.7403	0
1.2167	29.71	0.609562	-13.9939	25.7072	0
1.2173	25.1225	-1.21912	-13.6896	24.7902	0
1.2180	15.0553	1.53261	-13.0781	21.4347	0
1.2187	4.98808	6.7226	-17.0455	17.4678	0
1.2193	-4.16887	7.33216	-15.8254	20.212	0
1.2200	-9.35721	3.3613	-11.2495	27.5378	0
1.2207	-11.4872	3.06523	-10.0266	28.4548	0
1.2213	-12.1061	5.79955	-2.09192	23.8766	0
1.2220	-7.51853	4.28435	2.17969	19.9098	0
1.2227	-1.41997	0.313489	0.348165	12.584	0
1.2233	0.709983	-0.609562	16.2175	5.86955	0
1.2240	4.98808	-0.905635	30.8668	4.34463	0
1.2247	13.2348	-3.34388	13.4702	-1.15056	0
1.2253	17.8042	-7.01867	-4.8392	-11.2205	0
1.2260	19.9341	-8.53387	-0.871876	-15.7987	0
1.2267	19.6429	-7.31475	5.53553	-18.2372	0
1.2273	12.0151	-5.48606	9.50286	-24.038	0
1.2280	0.709983	-5.18999	12.2502	-28.0049	0
1.2287	-5.07911	-4.56301	8.89431	-28.3105	0
1.2293	-3.85939	-2.43825	8.5871	-29.5298	0
1.2300	0.418708	0.609562	11.3344	-31.0547	0
1.2307	3.14941	0.313489	11.0301	-31.0547	0
1.2313	0.418708	-2.43825	11.3344	-28.0049	0
1.2320	-4.47835	-2.43825	5.53553	-19.4598	0
1.2327	-7.82801	-2.12476	-1.48336	-12.4397	0
1.2333	-13.0163	-4.26694	3.39973	-9.3899	0
1.2340	-18.8236	-4.26694	4.61977	-2.3698	0
1.2347	-22.4828	-0.905635	-1.17615	7.70013	0
1.2353	-26.4514	-0.905635	9.81007	14.4146	0
1.2360	-25.2317	-0.609562	16.5218	19.6041	0
1.2367	-14.5455	4.28435	-7.89077	23.8766	0
1.2373	-6.91778	5.50348	-30.4747	25.0958	0
1.2380	-6.29882	1.8461	-28.6432	26.9264	0
1.2387	-3.25864	3.06523	-24.0644	29.9797	0
1.2393	1.01946	5.79955	-21.6243	30.8933	0
1.2400	1.32894	1.53261	-16.7412	30.591	0
1.2407	2.85814	-2.73432	-16.7412	29.9797	0
1.2413	5.29756	-1.82869	-19.1842	26.6208	0
1.2420	6.2078	-0.609562	-18.2684	21.4347	0
1.2427	7.11803	-1.5152	-15.8254	19.2984	0
1.2433	6.82676	-0.609562	-11.2495	17.4678	0
1.2440	4.98808	-0.609562	-8.50225	9.22848	0
1.2447	4.38733	-1.82869	-3.92344	-2.06413	0
1.2453	4.07785	-2.43825	7.97854	-9.99781	0
1.2460	3.14941	-2.12476	13.1659	-14.8817	0
1.2467	3.14941	-3.04781	12.5544	-20.9848	0
1.2473	1.32894	-3.95345	29.951	-25.5629	0
1.2480	0.709983	-4.56301	42.7687	-28.0049	0
1.2487	6.2078	-6.09562	21.7121	-28.9184	0
1.2493	12.0151	-5.79955	-1.17615	-27.6992	0
1.2500	12.9253	-3.65737	3.09545	-28.3105	0
1.2507	12.3064	-4.26694	7.97854	-33.8023	0
1.2513	12.9253	-4.8765	2.17969	-34.7193	0
1.2520	12.9253	-2.43825	0.0438864	-25.5629	0
1.2527	13.8356	-2.43825	1.26393	-15.7987	0
1.2533	15.9837	-4.8765	0.652444	-8.77857	0
1.2540	15.6742	-3.95345	-2.39912	-1.45279	0
1.2547	11.3961	-1.5152	-6.97501	5.86955	0
1.2553	5.60704	2.45567	-9.11081	10.1421	0
1.2560	2.23918	6.7226	-13.3853	14.4146	0
1.2567	-3.25864	6.11304	-17.657	21.7403	0
1.2573	-10.8864	2.45567	-12.7739	28.4548	0
1.2580	-14.2361	2.14218	-11.2495	29.674	0
1.2587	-14.2361	3.3613	-15.8254	29.3684	0
1.2593	-17.8952	2.75174	-3.00768	29.3684	0
1.2600	-16.0747	1.21912	9.81007	27.2321	0
1.2607	-2.03892	0.609562	-6.97501	23.5709	0
1.2613	10.1764	-0.296073	-24.9801	20.8233	0
1.2620	9.55746	-1.5152	-19.1842	15.3316	0
1.2627	4.07785	-1.21912	-11.2495	7.39446	0
1.2633	3.45889	-0.296073	-8.50225	1.90271	0
1.2640	4.98808	-1.21912	-3.61916	-3.58905	0
1.2647	4.6786	-1.5152	0.0438864	-11.8284	0
1.2653	1.9297	0.313489	2.79117	-18.2372	0
1.2660	1.32894	0.923051	5.84274	-20.0712	0
1.2667	0.418708	0.313489	7.06278	-22.5097	0
1.2673	-3.54991	-0.296073	10.7229	-27.3935	0
1.2680	-4.47835	-3.65737	11.9459	-29.2241	0
1.2687	-0.509731	-4.56301	10.7229	-29.2241	0
1.2693	1.01946	-0.296073	15.606	-31.0547	0
1.2700	-0.801006	0.609562	17.1332	-31.3604	0
1.2707	-3.25864	-1.82869	14.386	-26.4799	0
1.2713	-5.69807	0.313489	27.508	-21.2904	0
1.2720	-3.54991	0.609562	33.6111	-18.2372	0
1.2727	1.32894	-3.95345	7.36706	-13.6624	0
1.2733	2.54866	-0.905635	-16.1326	-9.99781	0
1.2740	3.14941	4.58043	-14.6054	-8.77857	0
1.2747	4.38733	0.313489	-13.6896	-2.67547	0
1.2753	-0.509731	-1.5152	-14.3011	9.22848	0
1.2760	-6.91778	4.58043	-8.19798	17.4678	0
1.2767	-8.44697	5.18999	-9.7223	19.9098	0
1.2773	-11.4872	2.45567	-14.6054	22.9596	0
1.2780	-15.1463	3.06523	-10.3338	25.0958	0
1.2787	-16.985	0	-7.58649	23.8766	0
1.2793	-23.393	-3.65737	-10.6381	22.9596	0
1.2800	-29.1821	-1.5152	-14.6054	24.7902	0
1.2807	-27.9624	-2.43825	-14.9097	26.0129	0
1.2813	-24.6127	-5.79955	-6.05925	25.7072	0
1.2820	-22.4828	-2.43825	0.652444	22.046	0
1.2827	-23.393	0.609562	2.79117	14.1089	0
1.2833	-29.8011	-0.905635	19.269	6.48089	0
1.2840	-33.4602	0.609562	33.6111	0.9857	0
1.2847	-25.8324	2.14218	20.1848	-5.41963	0
1.2853	-17.8952	0.923051	5.23126	-11.8284	0
1.2860	-15.1463	1.21912	8.28282	-17.0179	0
1.2867	-10.5769	1.21912	11.6387	-21.2904	0
1.2873	-7.22726	-0.905635	13.7774	-22.8153	0
1.2880	-6.91778	0.923051	18.3533	-24.6459	0
1.2887	-1.41997	1.21912	16.2175	-28.9184	0
1.2893	5.89832	-1.21912	15.3017	-30.7525	0
1.2900	8.64722	1.53261	14.9974	-30.1411	0
1.2907	10.1764	5.18999	7.36706	-29.8354	0
1.2913	12.3064	2.75174	4.92698	-25.2573	0
1.2920	11.3961	1.53261	5.23126	-17.0179	0
1.2927	6.51728	3.97086	1.56821	-11.8284	0
1.2933	1.32894	2.75174	6.14702	-7.25365	0
1.2940	-0.200252	0.313489	6.4513	0.377794	0
1.2947	3.14941	1.53261	-4.8392	4.6503	0
1.2953	4.98808	3.97086	3.70401	7.39446	0
1.2960	4.07785	5.79955	17.1332	15.3316	0
1.2967	8.64722	7.94173	-4.23065	22.9596	0
1.2973	17.8042	9.47434	-26.8117	27.5378	0
1.2980	20.8626	8.55129	-21.9286	30.8933	0
1.2987	18.1137	6.7226	-17.3527	32.7273	0
1.2993	17.2034	5.79955	-20.4042	33.0295	0
1.3000	16.8939	5.18999	-18.2684	34.2522	0
1.3007	11.0867	1.8461	-17.3527	34.5579	0
1.3013	3.76837	-3.34388	-16.4369	30.591	0
1.3020	2.23918	-4.26694	-13.3853	25.0958	0
1.3027	3.45889	-2.12476	-12.7739	20.212	0
1.3033	3.14941	-3.34388	-9.11081	13.8032	0
1.3040	4.07785	-5.18999	-5.75497	6.78656	0
1.3047	4.6786	-3.95345	-3.61916	0.0721244	0
1.3053	1.9297	-3.04781	6.75558	-8.4729	0
1.3060	2.54866	-3.34388	10.7229	-20.0712	0
1.3067	6.82676	-1.5152	6.75558	-28.6162	0
1.3073	3.14941	0.313489	22.3206	-32.583	0
1.3080	-2.63968	-1.5152	37.8856	-36.5499	0
1.3087	4.38733	-3.95345	21.1006	-37.7691	0
1.3093	12.6158	-3.34388	3.39973	-33.1909	0
1.3100	7.73699	-0.609562	8.89431	-30.7525	0
1.3107	0.709983	0.609562	13.4702	-32.2774	0
1.3113	0.109228	-1.21912	11.0301	-29.5298	0
1.3120	-3.85939	-1.5152	9.50286	-22.8153	0
1.3127	-10.2674	1.8461	5.53553	-17.0179	0
1.3133	-9.66669	2.14218	4.01121	-9.69214	0
1.3140	-5.07911	-0.296073	1.87541	-2.98114	0
1.3147	-4.16887	1.53261	-4.8392	2.51405	0
1.3153	-4.16887	3.97086	-7.28221	9.83639	0
1.3160	-5.69807	2.14218	-10.0266	16.5508	0
1.3167	-14.2361	-0.296073	-17.0455	22.046	0
1.3173	-26.1419	-0.609562	-13.9939	28.4548	0
1.3180	-35.8996	1.21912	-11.2495	32.1159	0
1.3187	-45.0566	4.58043	-15.8254	29.3684	0
1.3193	-50.8639	4.28435	-2.7034	27.8434	0
1.3200	-45.9668	1.8461	11.6387	29.0627	0
1.3207	-30.7113	1.53261	-5.14348	28.4548	0
1.3213	-10.5769	2.14218	-22.8443	26.6208	0
1.3220	6.51728	1.21912	-15.8254	22.3482	0
1.3227	16.275	-1.5152	-9.41802	12.584	0
1.3233	23.6115	-2.12476	-8.19798	4.6503	0
1.3240	33.3692	-0.609562	-1.17615	3.12195	0
1.3247	38.867	-1.5152	5.53553	0.0721244	0
1.3253	35.2079	-4.8765	8.5871	-8.16723	0
1.3260	29.0911	-4.26694	9.81007	-14.576	0
1.3267	25.1225	-2.43825	8.89431	-18.8485	0
1.3273	23.9028	-3.65737	11.9459	-22.8153	0
1.3280	25.1225	-2.73432	14.386	-24.9516	0
1.3287	23.6115	0.923051	14.6902	-27.3935	0
1.3293	17.4947	0.313489	20.7963	-32.8887	0
1.3300	14.7458	-0.609562	19.8805	-34.108	0
1.3307	13.5261	1.8461	14.6902	-29.5298	0
1.3313	7.73699	1.21912	28.7309	-24.6459	0
1.3320	4.38733	-1.5152	37.2742	-20.0712	0
1.3327	7.73699	-1.21912	12.5544	-13.3567	0
[truncated: 78,640 more rows]
