# Supplementary material for: Identification of Haptic Based Guiding Using Hard Reins
Source: PLoS One. 2015 Jul 22;10(7):e0132020. doi: 10.1371/journal.pone.0132020 (PMC4511788; doi:10.1371/journal.pone.0132020)
Supplement: S4 File — (ZIP) [file pone.0132020.s004.zip › EMGData2/Subject15/T3/t3.txt]

0.0000	-12.4031	3.05464	32.6978	-2.3692	0
0.0007	-7.8294	4.27315	11.0293	-7.55562	0
0.0013	-5.68899	2.45373	-9.41618	-5.72557	0
0.0020	-5.38482	0.91806	-4.53437	0.0683423	0
0.0027	-1.11527	0.617604	-2.39659	-2.97669	0
0.0033	1.02514	1.23521	-3.92459	-11.5271	0
0.0040	-4.16817	1.53566	0.652326	-7.85937	0
0.0047	-5.08066	1.83612	2.79011	4.64728	0
0.0053	-2.33192	2.13658	3.70479	8.61872	0
0.0060	-2.95151	3.05464	2.18033	5.86985	0
0.0067	-3.55984	2.13658	-1.78681	4.03979	0
0.0073	-1.72359	-0.901368	2.48522	2.20973	0
0.0080	-3.25568	-1.51897	4.00968	0.987167	0
0.0087	-5.68899	3.05464	0.347434	1.90599	0
0.0093	-3.55984	5.80882	7.97681	0.987167	0
0.0100	-0.50694	3.9727	10.7244	0.37968	0
0.0107	-2.33192	0.317148	3.095	2.81722	0
0.0113	-5.99315	0.317148	18.0489	2.81722	0
0.0120	-5.08066	3.05464	33.0027	-0.235401	0
0.0127	-0.50694	3.05464	11.0293	1.29091	0
0.0133	0.101388	0.617604	-10.3344	3.73605	0
0.0140	-0.50694	-0.901368	-6.05883	1.29091	0
0.0147	1.32931	-1.51897	-5.75394	0.0683423	0
0.0153	-0.50694	0.617604	-8.8064	3.4323	0
0.0160	-3.55984	2.75418	-5.14416	4.64728	0
0.0167	1.32931	0.617604	-8.19662	2.51348	0
0.0173	6.81552	-2.13658	-10.9442	0.0683423	0
0.0180	7.11968	-0.300456	-6.05883	-0.842889	0
0.0187	9.86842	0.91806	-5.44905	1.29091	0
0.0193	13.2255	-0.600912	-5.75394	3.73605	0
0.0200	9.56426	-2.13658	-3.00992	0.683423	0
0.0207	4.07805	-2.43703	-2.0917	-2.67294	0
0.0213	2.2418	-0.600912	0.957217	-0.842889	0
0.0220	2.85013	1.23521	0.957217	1.90599	0
0.0227	0.405552	-0.901368	1.26211	2.20973	0
0.0233	-7.8294	-1.51897	19.2684	1.59465	0
0.0240	-13.9352	0.617604	32.6978	1.90599	0
0.0247	-9.35022	-0.901368	13.1671	2.81722	0
0.0253	-3.25568	-4.27315	-7.58683	3.4323	0
0.0260	-4.16817	-3.35509	-6.36727	1.90599	0
0.0267	-6.91691	-1.51897	-3.00992	-0.235401	0
0.0273	-7.52524	0.317148	-1.78681	-4.81434	0
0.0280	-6.91691	1.23521	2.48522	-10.0008	0
0.0287	-4.7765	-0.600912	1.57055	-7.25188	0
0.0293	-2.02776	-3.03795	0.347434	0.683423	0
0.0300	0.405552	-2.13658	0.652326	4.34353	0
0.0307	3.15429	-0.600912	-1.48191	4.64728	0
0.0313	2.2418	0	0.652326	4.95102	0
0.0320	-2.33192	-0.600912	1.57055	2.81722	0
0.0327	-3.55984	-3.35509	-1.78681	0.987167	0
0.0333	-2.02776	-4.27315	2.48522	1.29091	0
0.0340	1.02514	-1.51897	2.48522	3.73605	0
0.0347	3.45845	-0.600912	-3.31481	6.78867	0
0.0353	-0.50694	-1.21852	13.7768	5.86985	0
0.0360	-8.74189	0.317148	31.7832	-0.842889	0
0.0367	-7.8294	1.23521	10.1146	-4.81434	0
0.0373	-0.50694	-2.13658	-14.9113	-2.67294	0
0.0380	-1.72359	-4.27315	-8.8064	-2.06546	0
0.0387	-5.08066	-2.43703	-4.22948	-3.59177	0
0.0393	-2.63609	-2.13658	-10.3344	-4.19926	0
0.0400	-1.41943	-3.35509	-10.026	-4.19926	0
0.0407	-2.02776	-2.73749	-8.8064	-2.67294	0
0.0413	-1.11527	-1.51897	-10.3344	-1.14663	0
0.0420	-2.02776	-1.81943	-8.19662	-2.06546	0
0.0427	-0.50694	-1.51897	-4.53437	-1.76171	0
0.0433	3.45845	1.23521	-2.0917	1.59465	0
0.0440	0.101388	3.37179	-3.92459	2.81722	0
0.0447	-5.68899	2.13658	-4.22948	1.29091	0
0.0453	-0.50694	-2.13658	4.61946	-0.539145	0
0.0460	6.20719	-4.27315	6.14746	-3.59177	0
0.0467	4.07805	-1.21852	1.26211	-4.81434	0
0.0473	-0.811103	2.45373	17.744	-1.76171	0
0.0480	-0.811103	0.617604	30.2552	2.81722	0
0.0487	2.54596	-3.35509	6.75725	4.64728	0
0.0493	4.99054	-2.13658	-13.3833	4.03979	0
0.0500	4.68637	1.23521	-6.97705	1.29091	0
0.0507	3.15429	-0.300456	-3.6197	-0.539145	0
0.0513	3.15429	-2.43703	-4.53437	2.51348	0
0.0520	4.07805	0.317148	-1.48191	5.5661	0
0.0527	4.38221	2.13658	-5.75394	2.81722	0
0.0533	3.15429	0	-8.8064	-1.76171	0
0.0540	1.32931	-0.901368	-6.36727	-0.842889	0
0.0547	2.2418	-0.300456	-9.41618	0.987167	0
0.0553	1.32931	-0.901368	-10.6393	0.683423	0
0.0560	-2.63609	0	-7.58683	2.81722	0
0.0567	-3.55984	2.13658	-6.67216	5.86985	0
0.0573	-0.50694	2.13658	-0.56724	1.59465	0
0.0580	2.54596	0	1.26211	-3.28802	0
0.0587	3.15429	0.317148	-3.6197	-1.14663	0
0.0593	1.02514	2.13658	11.9439	-0.235401	0
0.0600	-2.33192	3.37179	27.8125	-3.59177	0
0.0607	-2.33192	3.67224	5.84257	-0.842889	0
0.0613	0.405552	4.27315	-16.4358	6.78867	0
0.0620	2.54596	4.89076	-9.11129	8.31498	0
0.0627	5.90303	0.317148	-3.31481	5.26236	0
0.0633	7.73928	-5.17452	-3.31481	2.81722	0
0.0640	4.07805	-2.73749	2.48522	-0.235401	0
0.0647	1.63347	0.317148	0.042543	-0.539145	0
0.0653	4.07805	-4.27315	-2.70503	2.81722	0
0.0660	6.20719	-4.87407	3.39989	2.81722	0
0.0667	6.20719	0.317148	0.957217	1.90599	0
0.0673	6.51136	0.317148	-0.262348	5.26236	0
0.0680	5.90303	-2.13658	19.2684	5.5661	0
0.0687	4.99054	1.23521	33.6125	1.29091	0
0.0693	5.90303	1.83612	19.8782	0.0683423	0
0.0700	8.3476	-1.21852	-3.00992	1.59465	0
0.0707	8.65177	-0.901368	-6.36727	1.59465	0
0.0713	4.99054	0.617604	14.6915	0.0683423	0
0.0720	1.32931	0.317148	26.288	-2.06546	0
0.0727	3.45845	1.23521	4.31457	-1.14663	0
0.0733	6.81552	2.45373	-17.3505	1.59465	0
0.0740	6.20719	2.13658	-13.0784	0.37968	0
0.0747	5.90303	0.317148	-7.89173	0.0683423	0
0.0753	5.90303	-1.51897	-11.2491	3.73605	0
0.0760	3.76262	-0.600912	-10.9442	1.90599	0
0.0767	5.90303	2.13658	-10.6393	-3.59177	0
0.0773	9.56426	1.23521	-12.1638	-2.67294	0
0.0780	4.38221	-0.600912	-11.554	-1.14663	0
0.0787	-1.41943	-0.600912	-10.9442	-5.42182	0
0.0793	-1.41943	-0.600912	-10.9442	-6.34065	0
0.0800	-5.99315	0.617604	-13.0784	-3.59177	0
0.0807	-13.0114	6.40973	-13.0784	-3.28802	0
0.0813	-9.35022	7.9454	-6.67216	-1.76171	0
0.0820	-0.50694	1.83612	-8.50151	2.20973	0
0.0827	2.2418	-0.300456	-10.3344	0.987167	0
0.0833	1.63347	2.45373	11.9439	-2.97669	0
0.0840	2.85013	0.317148	27.2027	-2.97669	0
0.0847	3.15429	-1.81943	4.92435	-3.59177	0
0.0853	-1.41943	0.91806	-14.3015	-7.25188	0
0.0860	-7.8294	1.53566	-11.2491	-7.85937	0
0.0867	-9.96981	-0.600912	-9.41618	-4.503	0
0.0873	-10.8823	1.23521	-6.67216	-2.3692	0
0.0880	-13.3269	3.67224	-1.78681	-2.97669	0
0.0887	-13.3269	2.13658	-6.05883	-2.67294	0
0.0893	-12.4031	0.91806	-5.14416	0.37968	0
0.0900	-14.2394	0.91806	1.57055	1.29091	0
0.0907	-15.456	1.23521	-0.56724	-0.842889	0
0.0913	-16.6839	3.37179	-1.48191	-2.67294	0
0.0920	-19.1173	4.89076	-1.17702	-3.28802	0
0.0927	-17.5964	3.05464	-4.83927	-3.89551	0
0.0933	-8.74189	1.23521	1.57055	-1.76171	0
0.0940	-0.50694	0.91806	7.06214	1.90599	0
0.0947	1.63347	-0.300456	3.095	2.81722	0
0.0953	-1.72359	-0.300456	17.1342	1.29091	0
0.0960	-3.55984	1.83612	32.6978	0.0683423	0
0.0967	-0.50694	1.53566	11.9439	-1.45038	0
0.0973	2.2418	0.317148	-10.6393	-0.842889	0
0.0980	2.54596	1.23521	-6.36727	1.59465	0
0.0987	2.2418	2.45373	-3.92459	-0.842889	0
0.0993	0.720981	1.23521	-7.89173	-5.72557	0
0.1000	1.63347	-2.13658	-3.31481	-7.55562	0
0.1007	5.90303	-4.27315	-0.262348	-4.503	0
0.1013	6.81552	-3.03795	-2.0917	1.90599	0
0.1020	4.99054	0.317148	-2.70503	5.5661	0
0.1027	4.99054	0.91806	-3.6197	4.95102	0
0.1033	3.45845	-0.600912	-1.78681	8.31498	0
0.1040	-0.811103	0.317148	-1.17702	11.6713	0
0.1047	-2.33192	2.13658	-2.0917	3.12097	0
0.1053	0.101388	2.13658	4.31457	-7.85937	0
0.1060	3.76262	1.23521	4.61946	-9.08193	0
0.1067	3.45845	1.23521	0.957217	-3.28802	0
0.1073	-2.02776	2.13658	21.4062	4.64728	0
0.1080	-4.16817	2.75418	36.0552	6.78867	0
0.1087	1.32931	1.23521	10.7244	0.0683423	0
0.1093	3.15429	-0.600912	-13.6882	-2.97669	0
0.1100	-1.72359	-1.51897	-8.8064	1.90599	0
0.1107	-2.95151	-1.81943	-5.44905	5.26236	0
0.1113	-2.02776	-1.51897	-7.28194	5.5661	0
0.1120	-5.08066	0.317148	-4.22948	-0.539145	0
0.1127	-5.08066	0.91806	-6.67216	-14.5797	0
0.1133	0.405552	0.91806	-8.50151	-18.2398	0
0.1140	4.99054	0.317148	-5.75394	-6.34065	0
0.1147	8.04344	-1.51897	-6.97705	1.59465	0
0.1153	10.4768	-2.13658	-5.75394	2.51348	0
0.1160	7.43511	0.91806	-2.39659	2.20973	0
0.1167	-0.811103	3.05464	-6.67216	-4.81434	0
0.1173	-2.63609	0.317148	-5.75394	-11.8308	0
0.1180	4.99054	-2.43703	1.26211	-7.25188	0
0.1187	8.04344	-1.21852	1.57055	0.0683423	0
0.1193	0.405552	0.91806	12.5537	-0.235401	0
0.1200	-5.08066	0.317148	25.9831	-1.45038	0
0.1207	-1.72359	-1.21852	9.19992	-0.539145	0
0.1213	1.63347	-2.13658	-13.9966	-0.842889	0
0.1220	2.2418	-3.03795	-11.8589	-0.842889	0
0.1227	4.38221	-1.51897	-5.44905	1.29091	0
0.1233	5.2947	0.91806	-7.89173	1.29091	0
0.1240	3.76262	0.317148	-7.89173	-0.235401	0
0.1247	4.07805	-0.600912	-7.58683	1.29091	0
0.1253	5.59887	0.317148	-4.83927	3.12097	0
0.1260	4.38221	1.23521	0.652326	0.0683423	0
0.1267	1.93764	-0.300456	-2.70503	-1.76171	0
0.1273	-0.811103	-0.901368	-1.78681	-0.539145	0
0.1280	-3.25568	-1.51897	16.8293	-0.842889	0
0.1287	-3.25568	-1.81943	29.3405	-0.842889	0
0.1293	-1.41943	0.317148	17.4391	0.0683423	0
0.1300	2.2418	2.13658	-3.31481	-3.59177	0
0.1307	4.07805	0.617604	-6.05883	-7.25188	0
0.1313	-0.202776	-0.600912	17.744	-4.19926	0
0.1320	-4.47233	0.91806	33.0027	-0.842889	0
0.1327	-0.202776	1.23521	11.0293	-0.539145	0
0.1333	4.68637	-0.300456	-12.1638	0.0683423	0
0.1340	2.54596	-0.600912	-8.8064	-2.06546	0
0.1347	1.32931	-1.51897	-7.58683	-4.81434	0
0.1353	1.93764	-4.27315	-11.554	-2.67294	0
0.1360	-0.202776	-4.27315	-6.97705	1.90599	0
0.1367	-0.811103	-2.13658	-8.19662	4.03979	0
0.1373	1.32931	-2.43703	-10.026	4.64728	0
0.1380	1.63347	-2.73749	-2.39659	4.64728	0
0.1387	1.93764	-1.81943	-7.58683	6.17359	0
0.1393	1.02514	-2.13658	-13.0784	4.03979	0
0.1400	-2.63609	-3.35509	7.36703	-8.77819	0
0.1407	-4.16817	-2.43703	24.1538	-20.6773	0
0.1413	-3.25568	-1.51897	8.89149	-15.4909	0
0.1420	-4.16817	-2.43703	-11.2491	-2.3692	0
0.1427	-4.16817	-1.51897	-8.50151	5.5661	0
0.1433	-4.7765	0.91806	11.6391	9.22621	0
0.1440	4.99054	1.23521	22.9307	8.31498	0
0.1447	4.99054	1.23521	7.06214	3.4323	0
0.1453	4.99054	0.91806	-12.1638	-0.235401	0
0.1460	4.99054	-1.21852	-14.9113	-0.842889	0
0.1467	4.99054	-2.73749	-12.7735	0.37968	0
0.1473	4.99054	-3.35509	-11.554	1.90599	0
0.1480	4.99054	-4.57361	-9.41618	0.37968	0
0.1487	4.99054	-4.27315	-10.026	-1.76171	0
0.1493	4.99054	-0.600912	-8.50151	-0.539145	0
0.1500	4.99054	0	-6.67216	-0.842889	0
0.1507	4.99054	-2.73749	-7.89173	-2.97669	0
0.1513	4.99054	-2.43703	-5.75394	-1.14663	0
0.1520	4.99054	-0.300456	-5.75394	0.987167	0
0.1527	4.99054	-0.300456	-12.4686	0.683423	0
0.1533	4.99054	-0.600912	-10.3344	1.90599	0
0.1540	4.99054	-0.300456	-5.75394	2.81722	0
0.1547	4.99054	-1.21852	-5.14416	4.64728	0
0.1553	4.99054	-0.600912	11.3342	9.22621	0
0.1560	-3.25568	2.13658	24.7636	6.47733	0
0.1567	1.32931	3.37179	4.31457	-6.34065	0
0.1573	5.59887	2.45373	-17.3505	-12.4383	0
0.1580	4.07805	2.13658	-13.9966	-4.503	0
0.1587	3.76262	2.13658	-11.554	3.73605	0
0.1593	5.90303	0.91806	-13.0784	4.95102	0
0.1600	4.38221	-0.901368	-7.58683	2.51348	0
0.1607	3.15429	0	-5.75394	1.29091	0
0.1613	4.68637	1.83612	-7.58683	1.90599	0
0.1620	4.07805	0.91806	-6.97705	-0.235401	0
0.1627	2.54596	-0.600912	-3.92459	-2.97669	0
0.1633	1.32931	-0.600912	2.18033	-2.67294	0
0.1640	-1.72359	-0.600912	1.57055	-2.67294	0
0.1647	-4.7765	0	-3.92459	-2.97669	0
0.1653	-3.86401	0.91806	3.39989	-0.842889	0
0.1660	-1.11527	0.317148	7.97681	-0.842889	0
0.1667	0.405552	0	3.39989	-4.81434	0
0.1673	-2.33192	1.23521	18.9635	-5.42182	0
0.1680	-5.99315	0.317148	35.137	-4.19926	0
0.1687	-2.33192	-2.43703	15.9111	-2.67294	0
0.1693	3.76262	-2.73749	-5.14416	2.51348	0
0.1700	2.85013	-2.13658	-1.17702	7.09241	0
0.1707	1.32931	-0.300456	0.957217	5.5661	0
0.1713	3.15429	3.37179	-2.39659	1.90599	0
0.1720	1.63347	3.37179	-1.17702	-2.06546	0
0.1727	1.32931	0.91806	-3.6197	-4.81434	0
0.1733	4.07805	2.45373	-6.05883	-1.76171	0
0.1740	2.85013	3.37179	-3.92459	3.73605	0
0.1747	2.2418	-1.21852	-3.00992	4.03979	0
0.1753	4.99054	-3.35509	-1.17702	3.4323	0
0.1760	7.73928	-0.600912	-0.262348	3.12097	0
0.1767	11.4005	0	-3.31481	0.0683423	0
0.1773	14.1492	-2.43703	2.48522	-2.97669	0
0.1780	12.313	-3.35509	6.75725	-3.59177	0
0.1787	9.56426	-3.65555	3.70479	-2.06546	0
0.1793	6.51136	-3.03795	16.5209	4.03979	0
0.1800	0.405552	-2.43703	28.1209	8.61872	0
0.1807	-3.25568	-2.13658	8.2817	4.64728	0
0.1813	-1.11527	-1.21852	-12.7735	2.81722	0
0.1820	-0.811103	0	-10.6393	6.17359	0
0.1827	-5.08066	0.317148	-7.58683	2.81722	0
0.1833	-9.04605	1.23521	-9.41618	-0.842889	0
0.1840	-10.274	1.83612	-7.58683	2.81722	0
0.1847	-10.5781	1.23521	-6.67216	2.51348	0
0.1853	-13.3269	0.617604	-3.6197	-2.06546	0
0.1860	-16.0644	0.317148	-2.0917	1.59465	0
0.1867	-15.1519	-1.21852	-4.53437	4.64728	0
0.1873	-11.1865	-0.600912	-0.262348	0.0683423	0
0.1880	-9.04605	1.23521	0.652326	-0.539145	0
0.1887	-9.04605	0	-3.92459	2.81722	0
0.1893	-6.29732	-2.13658	5.23279	3.12097	0
0.1900	-0.50694	-0.600912	11.6391	3.73605	0
0.1907	1.93764	1.53566	5.53768	4.95102	0
0.1913	-2.95151	1.23521	19.5733	1.59465	0
0.1920	-5.08066	0.617604	36.3601	-3.59177	0
0.1927	-0.50694	1.53566	15.3013	-8.77819	0
0.1933	4.38221	1.53566	-9.11129	-12.4383	0
0.1940	4.99054	0.317148	-6.67216	-8.47445	0
0.1947	4.99054	0.91806	-7.28194	-1.76171	0
0.1953	8.65177	1.53566	-13.3833	0.683423	0
0.1960	10.1726	-0.901368	-9.41618	1.90599	0
0.1967	4.99054	-2.43703	-6.36727	1.59465	0
0.1973	-0.202776	-1.51897	-8.19662	-1.76171	0
0.1980	-0.811103	-0.600912	-7.58683	-0.842889	0
0.1987	-2.02776	0.91806	-7.58683	2.51348	0
0.1993	-4.47233	2.13658	-6.67216	0.987167	0
0.2000	-4.7765	0.617604	-6.67216	-0.539145	0
0.2007	-4.47233	-2.73749	-6.97705	0.0683423	0
0.2013	-2.33192	-2.43703	-2.0917	0.0683423	0
0.2020	4.99054	1.53566	-0.872131	2.51348	0
0.2027	5.90303	4.89076	-1.78681	7.39616	0
0.2033	-0.50694	4.27315	16.216	5.5661	0
0.2040	-0.202776	2.75418	30.8649	3.4323	0
0.2047	7.73928	3.37179	9.50481	6.78867	0
0.2053	10.4768	3.67224	-13.9966	5.86985	0
0.2060	8.65177	1.83612	-11.8589	1.29091	0
0.2067	7.73928	-0.600912	-5.75394	1.59465	0
0.2073	3.45845	-0.600912	-4.53437	-1.76171	0
0.2080	-2.02776	0.91806	-1.48191	-10.912	0
0.2087	-3.86401	1.23521	-1.78681	-10.912	0
0.2093	-5.99315	-2.43703	-2.0917	-5.72557	0
0.2100	-7.22107	-3.35509	-0.872131	-5.72557	0
0.2107	-4.47233	1.23521	-1.17702	-4.81434	0
0.2113	-4.47233	3.05464	-0.262348	-0.235401	0
0.2120	-9.65438	0.617604	-0.56724	2.20973	0
0.2127	-12.099	1.23521	-2.0917	3.12097	0
0.2133	-10.8823	3.05464	4.31457	2.81722	0
0.2140	-6.61274	2.45373	4.92435	-0.235401	0
0.2147	-1.41943	2.45373	0.652326	-1.76171	0
0.2153	-2.02776	3.05464	17.4391	-5.42182	0
0.2160	-5.99315	1.53566	33.3076	-14.8834	0
0.2167	-2.33192	0.617604	13.4719	-17.321	0
0.2173	3.45845	1.53566	-8.50151	-7.25188	0
0.2180	2.54596	1.23521	-4.83927	0.0683423	0
0.2187	1.32931	0	-2.39659	2.51348	0
0.2193	4.07805	-1.51897	-6.97705	5.5661	0
0.2200	5.59887	-3.03795	-5.14416	5.5661	0
0.2207	5.59887	-1.81943	-3.92459	1.90599	0
0.2213	4.07805	1.23521	-4.83927	-0.235401	0
0.2220	2.54596	2.75418	-4.22948	-0.842889	0
0.2227	4.07805	2.13658	-1.17702	0.0683423	0
0.2233	5.90303	3.05464	3.39989	1.29091	0
0.2240	1.32931	4.5903	1.57055	0.987167	0
0.2247	-4.16817	3.05464	-1.78681	0.37968	0
0.2253	0.101388	-0.600912	7.36703	1.90599	0
0.2260	6.81552	-0.300456	10.7244	2.81722	0
0.2267	4.07805	1.83612	4.92435	3.73605	0
0.2273	-2.33192	1.83612	22.3209	4.95102	0
0.2280	-2.63609	2.45373	36.665	3.12097	0
0.2287	2.85013	3.9727	12.5537	0.683423	0
0.2293	4.68637	1.53566	-8.8064	3.73605	0
0.2300	2.2418	-0.600912	-3.00992	9.22621	0
0.2307	0.405552	1.23521	-3.00992	8.31498	0
0.2313	0.405552	0.317148	-6.67216	3.73605	0
0.2320	-0.202776	-2.43703	-0.262348	3.73605	0
0.2327	0.101388	-1.51897	-1.78681	3.73605	0
0.2333	0.720981	0	-7.58683	-4.503	0
0.2340	2.2418	0.91806	-5.75394	-12.1346	0
0.2347	4.07805	1.83612	-6.67216	-7.25188	0
0.2353	3.15429	-0.600912	-9.41618	3.73605	0
0.2360	-0.811103	-3.03795	-8.50151	6.78867	0
0.2367	-3.55984	-0.600912	-6.97705	4.34353	0
0.2373	-1.72359	0.91806	-2.0917	1.59465	0
0.2380	2.85013	-0.600912	-0.56724	-0.842889	0
0.2387	4.07805	-1.21852	-1.17702	-1.45038	0
0.2393	-1.72359	-2.13658	13.1671	-0.235401	0
0.2400	-5.68899	-2.43703	24.7636	0.37968	0
0.2407	-2.33192	1.23521	6.14746	1.90599	0
0.2413	-0.50694	1.23521	-14.9113	5.26236	0
0.2420	-2.33192	-1.81943	-13.9966	8.31498	0
0.2427	-2.63609	-1.21852	-9.72107	9.22621	0
0.2433	-1.41943	1.23521	-10.6393	6.47733	0
0.2440	-1.41943	0.317148	-9.72107	2.81722	0
0.2447	1.32931	-0.600912	-8.19662	4.64728	0
0.2453	4.68637	-0.600912	-5.75394	7.39616	0
0.2460	6.81552	-1.81943	-4.83927	1.29091	0
0.2467	11.7047	-1.51897	-4.53437	-12.742	0
0.2473	15.9742	-0.901368	-0.872131	-19.7661	0
0.2480	12.6172	-2.43703	-1.48191	-13.0534	0
0.2487	8.65177	-1.81943	-2.70503	-1.76171	0
0.2493	11.4005	1.23521	5.23279	3.73605	0
0.2500	15.3659	3.37179	5.23279	5.26236	0
0.2507	9.56426	3.9727	1.26211	4.64728	0
0.2513	-2.33192	3.05464	19.8782	1.59465	0
0.2520	-8.74189	0.91806	33.0027	1.29091	0
0.2527	-7.8294	-1.51897	8.2817	3.12097	0
0.2533	-8.74189	-2.13658	-15.5211	-1.76171	0
0.2540	-13.3269	-0.901368	-13.3833	-8.47445	0
0.2547	-15.1519	0.317148	-12.7735	-7.25188	0
0.2553	-15.456	1.23521	-15.2162	-3.59177	0
0.2560	-15.456	1.83612	-10.3344	-3.59177	0
0.2567	-12.4031	1.83612	-11.554	-2.67294	0
0.2573	-8.74189	1.53566	-14.9113	-2.3692	0
0.2580	-7.8294	0.91806	-9.41618	-2.3692	0
0.2587	-6.29732	-2.73749	-8.50151	1.90599	0
0.2593	-5.38482	-4.27315	-6.36727	5.26236	0
0.2600	-7.8294	0	11.6391	1.90599	0
0.2607	-9.35022	1.53566	24.4587	0.987167	0
0.2613	-6.91691	-2.73749	10.7244	3.12097	0
0.2620	-4.7765	-2.13658	-10.9442	2.51348	0
0.2627	-3.25568	4.89076	-10.3344	3.4323	0
0.2633	-5.08066	5.80882	11.0293	5.5661	0
0.2640	-7.8294	1.23521	22.3209	-2.97669	0
0.2647	-3.55984	-0.300456	6.14746	-18.2398	0
0.2653	2.54596	-1.21852	-12.1638	-21.5962	0
0.2660	0.720981	-3.03795	-11.554	-12.742	0
0.2667	0.101388	-1.21852	-7.58683	-4.81434	0
0.2673	3.45845	-0.600912	-7.89173	0.987167	0
0.2680	2.54596	-3.35509	-8.19662	6.47733	0
0.2687	1.32931	-4.57361	-9.41618	7.6999	0
0.2693	2.85013	-3.35509	-8.50151	4.95102	0
0.2700	1.02514	-2.43703	-3.92459	3.4323	0
0.2707	0.405552	-1.51897	-2.0917	0.683423	0
0.2713	3.15429	-1.51897	-1.78681	-1.76171	0
0.2720	1.63347	-1.81943	-3.6197	0.37968	0
0.2727	-0.811103	1.53566	-4.83927	3.73605	0
0.2733	3.45845	3.9727	0.957217	2.81722	0
0.2740	7.11968	-0.300456	1.57055	2.51348	0
0.2747	6.20719	-2.43703	-2.39659	3.73605	0
0.2753	5.2947	1.23521	16.216	2.20973	0
0.2760	4.68637	0.317148	33.0027	-2.67294	0
0.2767	5.59887	-1.51897	11.6391	-7.25188	0
0.2773	8.95593	1.23521	-11.8589	-7.55562	0
0.2780	8.3476	2.13658	-7.89173	-2.3692	0
0.2787	4.38221	0.317148	-6.36727	1.90599	0
0.2793	3.76262	2.13658	-10.3344	0.0683423	0
0.2800	2.2418	2.75418	-6.36727	-0.842889	0
0.2807	-2.02776	0.317148	-5.75394	0.683423	0
0.2813	-2.95151	0.317148	-6.36727	-0.842889	0
0.2820	1.63347	0	-3.6197	-3.28802	0
0.2827	5.90303	-1.81943	-4.83927	-1.76171	0
0.2833	5.90303	0	-3.00992	-1.76171	0
0.2840	2.85013	2.75418	-0.262348	-2.3692	0
0.2847	0.101388	3.37179	-2.39659	0.987167	0
0.2853	0.101388	3.67224	2.48522	2.20973	0
0.2860	1.63347	1.83612	8.58659	-0.842889	0
0.2867	3.15429	-2.43703	7.67192	0.0683423	0
0.2873	2.2418	-2.43703	22.016	3.4323	0
0.2880	-0.202776	-0.300456	35.4419	-1.45038	0
0.2887	-0.202776	0	14.3866	-7.25188	0
0.2893	3.45845	-0.600912	-8.50151	-4.19926	0
0.2900	4.07805	0	-4.83927	0.683423	0
0.2907	2.2418	-0.600912	-1.78681	2.81722	0
0.2913	2.85013	-1.51897	-7.28194	5.5661	0
0.2920	3.76262	-0.600912	-6.05883	4.95102	0
0.2927	3.15429	0.617604	-3.92459	1.59465	0
0.2933	2.2418	1.83612	-3.31481	1.90599	0
0.2940	0.405552	2.45373	-3.31481	0.37968	0
0.2947	-0.811103	0.91806	-4.83927	-5.72557	0
0.2953	0.101388	-0.901368	-2.0917	-6.34065	0
0.2960	-1.41943	-0.600912	-1.78681	-4.503	0
0.2967	-4.16817	-0.901368	-7.58683	-7.85937	0
0.2973	-0.202776	-2.43703	-2.39659	-5.42182	0
0.2980	4.07805	-1.81943	1.87544	4.34353	0
0.2987	-2.02776	-0.600912	-3.92459	4.64728	0
0.2993	-7.8294	0.317148	7.67192	-3.28802	0
0.3000	-3.55984	2.45373	24.4587	-5.42182	0
0.3007	0.405552	2.45373	8.89149	-1.14663	0
0.3013	-0.50694	0	-14.9113	1.29091	0
0.3020	-0.50694	-0.600912	-15.826	-0.539145	0
0.3027	0.720981	-0.600912	-11.2491	-3.89551	0
0.3033	0.101388	-2.13658	-9.41618	-4.19926	0
0.3040	0.405552	-0.901368	-5.75394	-2.3692	0
0.3047	1.63347	0.317148	-5.75394	-1.45038	0
0.3053	1.32931	-0.901368	-5.75394	3.12097	0
0.3060	2.54596	0	-3.92459	9.8337	0
0.3067	5.59887	1.23521	-4.22948	10.4488	0
0.3073	4.38221	-0.300456	-1.17702	7.39616	0
0.3080	-0.811103	-0.300456	-1.48191	0.683423	0
0.3087	-4.16817	1.83612	-5.14416	-10.6082	0
0.3093	-3.55984	1.53566	2.48522	-15.7947	0
0.3100	-1.41943	2.13658	7.06214	-9.69701	0
0.3107	-1.72359	3.37179	1.26211	-3.28802	0
0.3113	-6.61274	1.23521	16.5209	0.37968	0
0.3120	-10.5781	-1.51897	33.6125	2.81722	0
0.3127	-9.65438	-1.51897	12.5537	1.29091	0
0.3133	-5.99315	-1.51897	-11.554	-0.842889	0
0.3140	-2.33192	-1.51897	-5.75394	1.59465	0
0.3147	-2.63609	1.23521	-1.17702	2.51348	0
0.3153	-4.7765	2.75418	-8.50151	1.29091	0
0.3160	-2.33192	2.13658	-7.89173	2.81722	0
0.3167	1.32931	1.83612	-2.70503	3.4323	0
0.3173	0.101388	1.53566	-0.262348	0.683423	0
0.3180	-2.33192	0.617604	-1.17702	-1.45038	0
0.3187	0.405552	1.23521	-3.31481	-2.06546	0
0.3193	0.405552	2.75418	-3.31481	-1.14663	0
0.3200	-5.08066	2.13658	-5.75394	0.683423	0
0.3207	-8.43773	0	-6.97705	-0.235401	0
0.3213	-6.91691	-0.600912	-0.262348	-3.59177	0
0.3220	-3.25568	0.617604	-0.872131	-4.503	0
0.3227	-2.33192	3.37179	-3.92459	-2.97669	0
0.3233	-5.99315	4.5903	17.1342	-0.539145	0
0.3240	-8.43773	2.45373	32.0881	2.81722	0
0.3247	-4.16817	1.53566	10.7244	1.90599	0
0.3253	0.405552	3.37179	-8.50151	-1.76171	0
0.3260	-0.811103	3.37179	-5.75394	-2.67294	0
0.3267	-2.33192	3.05464	-5.75394	-3.28802	0
0.3273	-0.50694	5.19121	-6.67216	-6.02931	0
0.3280	1.63347	5.49167	-3.00992	-3.28802	0
0.3287	2.2418	2.13658	-3.6197	3.73605	0
0.3293	2.85013	0.617604	-1.48191	3.73605	0
0.3300	3.45845	0.91806	2.18033	0.683423	0
0.3307	2.54596	1.23521	-1.48191	2.81722	0
0.3313	1.02514	0.91806	-1.17702	4.34353	0
0.3320	0.405552	-0.600912	0.957217	2.20973	0
0.3327	1.32931	0.617604	-1.48191	2.51348	0
0.3333	5.90303	3.9727	1.87544	4.64728	0
0.3340	13.8338	2.45373	4.31457	4.95102	0
0.3347	18.4188	-0.600912	0.347434	5.5661	0
0.3353	15.6701	1.23521	14.0817	5.5661	0
0.3360	12.6172	3.05464	27.5076	2.51348	0
0.3367	13.2255	2.13658	6.14746	-1.14663	0
0.3373	12.0088	2.45373	-16.7407	-1.76171	0
0.3380	7.43511	3.05464	-11.8589	1.90599	0
0.3387	4.07805	0.317148	-5.75394	5.86985	0
0.3393	1.63347	-0.901368	-10.9442	5.5661	0
0.3400	-3.55984	1.23521	-13.0784	0.987167	0
0.3407	-9.35022	2.13658	-11.2491	-4.503	0
0.3413	-12.7073	1.23521	-9.11129	-6.34065	0
0.3420	-14.5435	2.13658	-7.58683	-4.503	0
0.3427	-15.1519	2.75418	-8.19662	-1.76171	0
0.3433	-15.7602	1.53566	-6.67216	0.987167	0
0.3440	-17.9006	-0.600912	-5.44905	2.81722	0
0.3447	-19.1173	-2.13658	-3.31481	3.12097	0
0.3453	-15.456	-2.73749	3.39989	0.987167	0
0.3460	-7.8294	-2.73749	2.48522	-1.76171	0
0.3467	-1.72359	0.317148	-0.262348	-3.59177	0
0.3473	-2.95151	3.9727	17.744	-2.67294	0
0.3480	-5.68899	4.27315	30.5601	-1.14663	0
0.3487	-1.11527	0.317148	7.67192	-1.45038	0
0.3493	6.20719	-3.35509	-13.6882	-2.06546	0
0.3500	6.81552	-5.17452	-9.11129	-2.3692	0
0.3507	4.38221	-5.49167	-4.83927	-1.14663	0
0.3513	4.68637	-4.87407	-4.83927	3.12097	0
0.3520	7.11968	-4.27315	1.57055	4.95102	0
0.3527	10.7922	-3.35509	1.87544	1.29091	0
0.3533	10.7922	-3.03795	-1.17702	0.0683423	0
0.3540	4.99054	-3.95601	1.57055	3.4323	0
0.3547	1.32931	-3.35509	1.26211	7.39616	0
0.3553	1.32931	-1.81943	-1.78681	8.92247	0
0.3560	-0.811103	-4.27315	-0.872131	5.86985	0
0.3567	-3.25568	-5.49167	0.042543	3.4323	0
0.3573	-1.41943	-2.73749	0.347434	7.39616	0
0.3580	2.2418	-3.35509	0.042543	6.17359	0
0.3587	2.54596	-7.01064	4.00968	-6.94813	0
0.3593	-2.33192	-6.09258	20.1831	-15.7947	0
0.3600	-6.91691	-3.95601	29.0356	-14.5797	0
0.3607	-3.55984	-5.17452	10.7244	-8.1707	0
0.3613	2.2418	-4.87407	-9.11129	1.90599	0
0.3620	1.63347	-3.35509	-10.6393	5.86985	0
0.3627	-1.11527	-3.65555	-8.50151	1.29091	0
0.3633	-0.50694	-2.73749	-8.8064	-0.539145	0
0.3640	-0.50694	1.23521	-7.58683	-3.89551	0
0.3647	-0.811103	2.45373	-7.58683	-14.5797	0
0.3653	0.405552	1.53566	-5.14416	-14.5797	0
0.3660	1.63347	1.83612	-3.6197	-0.842889	0
0.3667	3.15429	1.23521	-5.75394	8.31498	0
0.3673	3.45845	-1.81943	-3.00992	8.31498	0
0.3680	0.101388	-3.95601	0.347434	5.86985	0
0.3687	-4.16817	-3.35509	-1.78681	1.90599	0
0.3693	-3.55984	-2.43703	3.39989	0.37968	0
0.3700	1.63347	-2.43703	6.75725	1.59465	0
0.3707	3.76262	-0.300456	2.48522	-1.76171	0
0.3713	-1.11527	0.317148	15.6062	-4.503	0
0.3720	-2.33192	0	31.1698	-0.539145	0
0.3727	4.07805	0.91806	12.5537	0.683423	0
0.3733	6.81552	0.91806	-13.0784	-4.19926	0
0.3740	3.15429	-2.13658	-13.3833	-2.67294	0
0.3747	3.15429	-2.13658	-10.026	1.90599	0
0.3753	4.99054	0.617604	-13.0784	-1.14663	0
0.3760	4.07805	0.617604	-10.6393	-3.89551	0
0.3767	2.2418	-1.21852	-7.89173	-0.539145	0
0.3773	-0.202776	-2.43703	-7.89173	1.90599	0
0.3780	-3.55984	-1.81943	-7.28194	1.90599	0
0.3787	-3.86401	1.23521	-5.14416	0.683423	0
0.3793	-2.95151	3.37179	-3.00992	-3.59177	0
0.3800	-5.08066	0.91806	-5.75394	-5.11808	0
0.3807	-6.29732	-1.21852	-8.50151	-2.06546	0
0.3813	-2.02776	1.53566	-1.78681	-1.76171	0
0.3820	4.38221	3.9727	0.652326	-1.76171	0
0.3827	6.81552	4.89076	-0.262348	2.20973	0
0.3833	3.76262	6.72688	17.4391	4.34353	0
0.3840	2.2418	4.89076	31.4747	5.86985	0
0.3847	5.90303	-1.51897	12.2488	10.145	0
0.3853	7.73928	-3.35509	-7.28194	11.0563	0
0.3860	4.99054	-0.300456	-4.22948	8.92247	0
0.3867	3.45845	0.617604	-1.17702	3.12097	0
0.3873	5.2947	0.91806	-1.17702	-13.6609	0
0.3880	5.2947	2.45373	2.48522	-28.9164	0
0.3887	3.76262	1.83612	0.957217	-21.8999	0
0.3893	2.54596	-1.21852	0.042543	-3.59177	0
0.3900	0.101388	-2.43703	3.39989	5.86985	0
0.3907	-1.72359	-1.21852	2.79011	6.17359	0
0.3913	-0.50694	0.617604	2.79011	4.64728	0
0.3920	-0.50694	2.13658	4.31457	1.90599	0
0.3927	-4.16817	0.317148	2.79011	0.0683423	0
0.3933	-3.25568	-2.13658	3.39989	-1.76171	0
0.3940	0.101388	-0.600912	1.87544	-2.06546	0
0.3947	-0.50694	2.13658	1.26211	0.987167	0
0.3953	-3.86401	1.53566	17.4391	4.03979	0
0.3960	-4.16817	-0.300456	27.8125	2.81722	0
0.3967	-1.72359	0.317148	4.61946	1.59465	0
0.3973	0.720981	2.45373	-17.6553	1.29091	0
0.3980	-0.50694	2.45373	-13.6882	-0.235401	0
0.3987	-3.55984	0.617604	-8.19662	-1.14663	0
0.3993	-3.25568	0.317148	-10.6393	0.683423	0
0.4000	-1.72359	0.317148	-9.72107	2.20973	0
0.4007	-2.63609	-1.81943	-6.67216	1.29091	0
0.4013	-1.72359	-2.43703	-4.83927	0.37968	0
0.4020	1.32931	0.317148	-6.05883	2.81722	0
0.4027	3.45845	2.13658	-6.67216	7.39616	0
0.4033	2.2418	0.617604	-3.31481	6.47733	0
0.4040	-2.33192	-0.901368	-5.44905	-3.28802	0
0.4047	-4.16817	-0.600912	-8.19662	-10.912	0
0.4053	0.405552	0.617604	1.57055	-8.77819	0
0.4060	4.68637	0.617604	5.53768	-1.45038	0
0.4067	3.15429	0.317148	3.39989	4.03979	0
0.4073	-1.11527	2.13658	21.1013	6.47733	0
0.4080	-3.25568	2.13658	33.9174	4.64728	0
0.4087	0.101388	-1.81943	12.5537	1.90599	0
0.4093	3.45845	-2.73749	-5.75394	2.81722	0
0.4100	3.45845	-0.600912	-1.17702	4.03979	0
0.4107	4.07805	-0.600912	-0.262348	1.90599	0
0.4113	3.76262	-1.51897	-2.0917	-0.235401	0
0.4120	1.32931	0.317148	1.26211	-0.235401	0
0.4127	1.32931	1.23521	-2.0917	-1.45038	0
0.4133	1.93764	-1.21852	-5.44905	-3.89551	0
0.4140	0.101388	-1.51897	-2.70503	-2.67294	0
0.4147	2.2418	1.53566	-4.22948	1.90599	0
0.4153	3.76262	3.37179	-5.75394	3.12097	0
0.4160	-2.63609	0.317148	-4.83927	1.90599	0
0.4167	-6.61274	-2.13658	-5.44905	2.81722	0
0.4173	-1.72359	1.23521	-2.70503	2.81722	0
0.4180	1.63347	2.13658	-2.39659	0.683423	0
0.4187	1.32931	-1.21852	-3.6197	0.37968	0
0.4193	-1.11527	-2.43703	12.5537	1.59465	0
0.4200	-3.86401	-1.81943	25.3734	0.0683423	0
0.4207	-1.11527	-2.43703	6.14746	-0.842889	0
0.4213	2.85013	-1.21852	-15.5211	0.987167	0
0.4220	1.32931	1.23521	-12.1638	3.4323	0
0.4227	1.32931	0.317148	-4.22948	3.4323	0
0.4233	7.11968	-0.901368	-5.44905	1.59465	0
0.4240	10.4768	0.317148	-7.58683	0.0683423	0
0.4247	11.0963	2.45373	-6.67216	0.0683423	0
0.4253	11.4005	2.13658	-3.00992	0.37968	0
0.4260	12.313	0	-4.22948	0.987167	0
0.4267	15.0617	-0.600912	-6.97705	0.987167	0
0.4273	14.4534	1.53566	-1.48191	0.0683423	0
0.4280	9.56426	1.53566	-0.56724	0.987167	0
0.4287	4.99054	0.317148	-3.00992	3.73605	0
0.4293	3.76262	0.91806	7.06214	2.81722	0
0.4300	3.45845	0.617604	11.0293	0.0683423	0
0.4307	3.45845	-1.21852	4.61946	-0.539145	0
0.4313	-2.02776	-0.600912	20.7964	-0.842889	0
0.4320	-9.65438	0.91806	37.2748	-2.3692	0
0.4327	-9.04605	0.317148	14.9964	-1.45038	0
0.4333	-5.08066	1.53566	-11.2491	-0.842889	0
0.4340	-11.4906	2.75418	-9.72107	-0.539145	0
0.4347	-19.4214	1.53566	-5.75394	1.59465	0
0.4353	-18.8131	0.317148	-6.36727	1.90599	0
0.4360	-15.7602	-1.51897	-4.83927	-1.76171	0
0.4367	-14.2394	-2.13658	-7.58683	-3.89551	0
0.4373	-12.7073	-0.901368	-7.89173	-2.97669	0
0.4380	-13.3269	-2.73749	-3.00992	-2.3692	0
0.4387	-14.2394	-4.27315	-2.0917	-3.89551	0
0.4393	-14.2394	0.617604	-3.92459	-6.64439	0
0.4400	-15.7602	3.9727	-6.67216	-8.47445	0
0.4407	-18.5089	-0.300456	-7.89173	-6.02931	0
0.4413	-17.5964	-0.600912	-0.262348	-1.14663	0
0.4420	-13.3269	3.05464	1.57055	-0.235401	0
0.4427	-12.4031	-0.300456	-0.56724	-3.59177	0
0.4433	-16.6839	-3.35509	19.8782	-5.11808	0
0.4440	-18.8131	-0.600912	36.3601	-3.28802	0
0.4447	-15.456	-1.51897	15.3013	-1.45038	0
0.4453	-9.65438	-6.71019	-4.83927	-1.76171	0
0.4460	-7.52524	-4.87407	0.042543	-2.97669	0
0.4467	-8.74189	1.23521	0.652326	-3.59177	0
0.4473	-8.43773	2.45373	-3.00992	-5.11808	0
0.4480	-6.91691	1.83612	0.652326	-8.1707	0
0.4487	-6.61274	3.05464	-2.0917	-8.1707	0
0.4493	-7.22107	1.53566	-3.31481	-3.59177	0
0.4500	-6.91691	-2.43703	1.87544	-2.3692	0
0.4507	-5.99315	-4.27315	-3.92459	-6.02931	0
0.4513	-5.08066	-2.43703	-5.14416	-6.94813	0
0.4520	-5.99315	0.617604	16.5209	-4.503	0
0.4527	-7.52524	2.45373	29.3405	-3.59177	0
0.4533	-5.08066	1.23521	11.6391	-2.06546	0
0.4540	0.405552	1.23521	-10.6393	2.51348	0
0.4547	2.2418	3.67224	-10.3344	4.64728	0
0.4553	-0.50694	3.37179	11.3342	1.90599	0
0.4560	-1.11527	0.317148	23.8453	0.987167	0
0.4567	3.45845	-0.300456	6.14746	4.34353	0
0.4573	7.73928	1.23521	-16.4358	5.5661	0
0.4580	7.11968	0.317148	-18.2687	2.81722	0
0.4587	6.20719	-2.13658	-13.6882	0.987167	0
0.4593	8.65177	-2.73749	-15.826	3.73605	0
0.4600	8.65177	-1.51897	-18.8785	6.47733	0
0.4607	5.2947	-0.600912	-16.7407	6.47733	0
0.4613	4.99054	-1.21852	-12.7735	3.73605	0
0.4620	7.73928	-0.300456	-13.9966	0.987167	0
0.4627	9.2601	0	-13.9966	0.987167	0
0.4633	9.2601	-1.21852	-6.97705	0.987167	0
0.4640	5.59887	1.23521	-5.75394	-1.14663	0
0.4647	0.720981	4.27315	-7.58683	0.37968	0
0.4653	2.2418	2.13658	0.652326	5.5661	0
0.4660	6.81552	0.317148	1.57055	4.64728	0
0.4667	5.90303	2.13658	-3.00992	-0.235401	0
0.4673	0.405552	1.53566	16.5209	-0.842889	0
0.4680	-1.41943	0	31.1698	-1.45038	0
0.4687	4.99054	2.75418	7.97681	-3.59177	0
0.4693	14.7576	4.89076	-9.72107	-2.06546	0
0.4700	18.1146	3.05464	-2.39659	1.29091	0
0.4707	16.5826	1.23521	-2.39659	4.34353	0
0.4713	15.3659	1.23521	-5.75394	6.78867	0
0.4720	14.1492	1.53566	0.652326	5.26236	0
0.4727	12.9213	0.91806	-0.872131	5.5661	0
0.4733	12.313	0.317148	-4.83927	10.145	0
0.4740	10.7922	2.13658	-1.78681	5.5661	0
0.4747	8.65177	3.9727	-3.92459	-6.34065	0
0.4753	11.0963	2.45373	-9.72107	-7.55562	0
0.4760	13.5297	0.91806	-8.8064	0.987167	0
0.4767	12.313	0.317148	-3.92459	5.5661	0
0.4773	9.2601	-1.81943	0.957217	4.64728	0
0.4780	6.81552	-3.35509	-1.17702	1.59465	0
0.4787	4.07805	0	-2.39659	-1.76171	0
0.4793	4.07805	2.75418	17.744	0.0683423	0
0.4800	4.99054	1.53566	32.3929	6.47733	0
0.4807	3.15429	0	9.50481	11.0563	0
0.4813	0.720981	-0.901368	-13.9966	8.31498	0
0.4820	1.32931	-1.21852	-9.72107	4.64728	0
0.4827	1.93764	-0.300456	-5.75394	10.7525	0
0.4833	0.101388	0.617604	-8.50151	13.5014	0
0.4840	1.02514	0.91806	-5.75394	-2.67294	0
0.4847	3.45845	0.317148	-3.00992	-20.9887	0
0.4853	1.32931	-1.21852	-2.39659	-19.151	0
0.4860	-2.33192	-1.51897	-0.872131	-2.3692	0
0.4867	-0.811103	-1.21852	0.042543	9.22621	0
0.4873	1.02514	-0.300456	2.48522	0.37968	0
0.4880	-0.50694	2.75418	2.48522	-20.0699	0
0.4887	-1.41943	4.5903	-0.262348	-24.3451	0
0.4893	-1.41943	2.13658	6.45235	-9.69701	0
0.4900	-1.72359	0.617604	8.2817	1.29091	0
0.4907	-2.02776	0.617604	2.48522	2.20973	0
0.4913	-2.33192	-1.51897	18.6586	0.987167	0
0.4920	-3.25568	0	36.3601	-0.842889	0
0.4927	-2.33192	4.89076	15.6062	-0.539145	0
0.4933	0.720981	3.05464	-11.2491	0.987167	0
0.4940	2.2418	-2.73749	-10.3344	-0.842889	0
0.4947	0.101388	-2.13658	-7.28194	-2.3692	0
0.4953	-2.33192	0	-10.026	0.0683423	0
0.4960	-2.02776	-1.51897	-5.75394	0.37968	0
0.4967	-0.202776	-1.21852	-3.6197	-1.76171	0
0.4973	0.405552	0.317148	-6.67216	-0.842889	0
0.4980	1.93764	-2.43703	-6.67216	1.90599	0
0.4987	3.76262	-3.35509	-5.44905	-1.76171	0
0.4993	1.93764	0	-4.83927	-8.47445	0
0.5000	0.405552	1.83612	-7.58683	-6.64439	0
0.5007	2.85013	0.317148	-8.8064	1.90599	0
0.5013	3.15429	-0.901368	-1.17702	7.39616	0
0.5020	1.02514	-0.600912	1.57055	8.31498	0
0.5027	0.405552	0.91806	-0.56724	8.31498	0
0.5033	-1.11527	1.83612	16.8293	8.31498	0
0.5040	-4.16817	0.617604	32.0881	3.4323	0
0.5047	-1.41943	0.91806	11.6391	-7.25188	0
0.5053	3.15429	2.75418	-9.41618	-15.4909	0
0.5060	1.02514	2.13658	-4.22948	-14.2684	0
0.5067	-1.11527	-1.51897	-1.17702	-6.34065	0
0.5073	-0.202776	-2.43703	-4.22948	0.37968	0
0.5080	-2.33192	-0.600912	-0.262348	4.34353	0
0.5087	-5.08066	0.317148	-1.17702	7.39616	0
0.5093	-3.55984	-0.600912	-5.75394	8.92247	0
0.5100	-2.95151	-1.51897	-2.39659	6.78867	0
0.5107	-3.86401	-2.43703	-0.262348	3.12097	0
0.5113	-1.41943	-1.21852	-2.0917	0.987167	0
0.5120	2.54596	2.13658	-2.70503	0.37968	0
0.5127	5.90303	2.13658	-1.17702	1.59465	0
0.5133	8.04344	-1.51897	1.57055	4.64728	0
0.5140	10.1726	-1.51897	-2.0917	5.5661	0
0.5147	11.4005	0.91806	-5.75394	2.20973	0
0.5153	8.95593	0	12.2488	1.90599	0
0.5160	3.15429	0	27.5076	3.12097	0
0.5167	2.2418	2.13658	8.2817	-0.842889	0
0.5173	4.68637	0.91806	-13.6882	-4.19926	0
0.5180	2.2418	-0.600912	-10.9442	-3.59177	0
0.5187	-2.33192	1.23521	-7.89173	-4.19926	0
0.5193	-4.7765	0	-12.1638	-3.59177	0
0.5200	-5.99315	-3.35509	-10.3344	2.20973	0
0.5207	-6.61274	-3.65555	-9.11129	6.17359	0
0.5213	-7.8294	-2.73749	-10.6393	5.5661	0
0.5220	-11.7948	-3.65555	-10.026	5.26236	0
0.5227	-13.3269	-3.03795	-9.72107	4.64728	0
0.5233	-10.8823	-0.600912	-7.89173	1.90599	0
0.5240	-11.1865	-1.21852	-6.67216	0.987167	0
0.5247	-12.7073	-1.51897	-7.58683	0.987167	0
0.5253	-9.04605	0.317148	-2.39659	-0.539145	0
0.5260	-2.95151	-0.600912	0.347434	-2.06546	0
0.5267	-2.33192	-1.81943	-1.17702	0.0683423	0
0.5273	-5.08066	0.317148	16.216	2.81722	0
0.5280	-6.91691	0.317148	30.8649	1.29091	0
0.5287	-5.99315	-1.51897	10.4195	-2.3692	0
0.5293	-2.33192	0.317148	-8.8064	-3.89551	0
0.5300	1.32931	2.45373	-1.48191	-6.02931	0
0.5307	0.101388	1.53566	0.347434	-8.1707	0
0.5313	-4.16817	1.23521	-5.44905	-7.25188	0
0.5320	-3.86401	-0.300456	-1.17702	-4.503	0
0.5327	-0.811103	-1.81943	0.042543	-2.67294	0
0.5333	0.101388	0.91806	-2.0917	-0.842889	0
0.5340	-0.202776	3.05464	-0.262348	-1.45038	0
0.5347	-1.41943	0	-1.78681	-2.97669	0
0.5353	-4.16817	-0.600912	-3.31481	-1.45038	0
0.5360	-3.55984	1.53566	-1.17702	-0.539145	0
0.5367	-1.11527	0.317148	0.652326	-1.14663	0
0.5373	-0.50694	-2.13658	3.095	-0.539145	0
0.5380	0.101388	-0.901368	0.652326	-1.76171	0
0.5387	0.405552	1.23521	-1.48191	-6.34065	0
0.5393	-5.99315	1.23521	14.6915	-6.34065	0
0.5400	-12.099	0.317148	26.288	-3.59177	0
0.5407	-10.274	1.53566	4.31457	-3.59177	0
0.5413	-5.99315	3.05464	-16.7407	-2.3692	0
0.5420	-4.16817	2.45373	-11.8589	0.37968	0
0.5427	-2.95151	1.53566	-5.44905	0.987167	0
0.5433	-1.41943	1.23521	-5.44905	1.29091	0
0.5440	-0.202776	1.23521	-3.92459	3.73605	0
0.5447	2.54596	2.13658	-3.6197	5.26236	0
0.5453	4.07805	0.617604	-2.70503	5.26236	0
0.5460	1.32931	-2.43703	-1.17702	3.73605	0
0.5467	-1.41943	-1.51897	-3.6197	1.29091	0
0.5473	-0.811103	0.317148	-2.70503	0.683423	0
0.5480	-0.811103	-1.21852	-1.17702	1.29091	0
0.5487	-1.11527	-1.51897	-3.00992	1.59465	0
0.5493	1.32931	0.317148	1.57055	1.59465	0
0.5500	5.2947	0	4.92435	0.683423	0
0.5507	5.90303	-0.901368	3.39989	0.0683423	0
0.5513	0.720981	0.91806	17.744	0.987167	0
0.5520	-4.16817	-0.300456	31.4747	0.987167	0
0.5527	-3.25568	-2.73749	11.3342	0.37968	0
0.5533	1.02514	0.317148	-10.9442	1.59465	0
0.5540	4.07805	3.05464	-6.67216	3.4323	0
0.5547	5.2947	0	-4.83927	5.5661	0
0.5553	4.07805	-0.901368	-10.3344	8.00364	0
0.5560	3.15429	2.13658	-6.05883	6.47733	0
0.5567	5.2947	2.13658	-3.92459	3.73605	0
0.5573	6.20719	0.91806	-5.75394	1.59465	0
0.5580	2.2418	1.23521	-2.0917	-6.34065	0
0.5587	-1.11527	0	-3.92459	-14.8834	0
0.5593	-0.50694	0.317148	-4.83927	-10.912	0
0.5600	-0.50694	3.67224	14.3866	-0.842889	0
0.5607	-2.33192	3.05464	30.2552	2.51348	0
0.5613	-1.72359	-0.600912	15.3013	1.90599	0
0.5620	2.85013	1.23521	-8.50151	0.0683423	0
0.5627	6.20719	3.05464	-6.97705	-3.89551	0
0.5633	2.2418	0.317148	15.6062	-6.64439	0
0.5640	-4.7765	-1.51897	24.7636	-5.42182	0
0.5647	-4.7765	-0.300456	5.53768	-2.97669	0
0.5653	0.101388	0.317148	-11.8589	0.0683423	0
0.5660	1.02514	0.617604	-9.11129	3.12097	0
0.5667	-0.202776	1.83612	-4.22948	4.34353	0
0.5673	1.32931	1.53566	-2.70503	4.64728	0
0.5680	2.2418	2.13658	-0.872131	3.73605	0
0.5687	0.405552	3.67224	-4.83927	1.29091	0
0.5693	-0.811103	2.75418	-3.92459	0.0683423	0
0.5700	1.32931	1.23521	3.70479	0.0683423	0
0.5707	5.59887	0.317148	-1.17702	-0.235401	0
0.5713	6.51136	-1.81943	-4.22948	-0.842889	0
0.5720	1.93764	-2.73749	15.3013	0.0683423	0
0.5727	-3.55984	-1.51897	27.2027	0.0683423	0
0.5733	-3.25568	-2.13658	11.0293	-2.3692	0
0.5740	1.63347	-1.21852	-8.50151	-3.28802	0
0.5747	5.59887	1.83612	-7.28194	-0.842889	0
0.5753	3.45845	1.23521	12.5537	3.73605	0
0.5760	-0.811103	-0.600912	24.4587	6.47733	0
0.5767	-2.33192	-1.21852	6.14746	0.683423	0
0.5773	-2.95151	-2.43703	-17.3505	-10.3045	0
0.5780	-5.08066	-1.81943	-17.0456	-10.912	0
0.5787	-4.47233	1.23521	-10.026	0.683423	0
0.5793	-1.41943	1.23521	-11.2491	8.31498	0
0.5800	-0.811103	-0.901368	-11.2491	6.17359	0
0.5807	-1.41943	0	-8.8064	4.34353	0
0.5813	-3.25568	0.617604	-7.58683	7.6999	0
0.5820	-5.08066	0.317148	-8.50151	7.39616	0
0.5827	-1.72359	0.317148	-9.41618	-2.67294	0
0.5833	1.32931	0	-7.89173	-12.742	0
0.5840	-2.33192	-2.13658	-6.97705	-11.8308	0
0.5847	-4.16817	-4.27315	-3.92459	-4.503	0
0.5853	-0.811103	-3.95601	6.14746	-0.842889	0
0.5860	0.720981	-1.21852	7.97681	-2.67294	0
0.5867	0.405552	0.317148	5.23279	-4.81434	0
0.5873	-0.50694	0	21.4062	-2.67294	0
0.5880	-2.63609	-0.600912	31.4747	0.0683423	0
0.5887	-0.202776	-1.21852	7.97681	-0.539145	0
0.5893	4.38221	-0.300456	-10.026	-0.842889	0
0.5900	3.76262	0.91806	-3.00992	0.987167	0
0.5907	2.2418	0	-2.39659	1.29091	0
0.5913	2.2418	0.617604	-5.75394	1.90599	0
0.5920	1.63347	2.45373	0.652326	3.73605	0
0.5927	3.15429	0.317148	1.57055	5.5661	0
0.5933	6.51136	-0.600912	-2.0917	6.78867	0
0.5940	6.20719	2.13658	-1.78681	5.26236	0
0.5947	3.76262	2.13658	-2.0917	1.59465	0
0.5953	3.45845	0	-1.48191	4.95102	0
0.5960	4.99054	0.317148	-2.0917	11.9751	0
0.5967	4.07805	-0.300456	-3.6197	5.86985	0
0.5973	1.02514	-1.51897	2.48522	-7.25188	0
0.5980	3.76262	1.23521	5.23279	-9.69701	0
0.5987	9.56426	2.75418	2.48522	-2.06546	0
0.5993	7.73928	0.317148	18.9635	8.31498	0
0.6000	4.07805	-0.901368	32.0881	15.3315	0
0.6007	8.04344	0.317148	9.50481	5.26236	0
0.6013	10.4768	0.317148	-12.4686	-17.321	0
0.6020	8.65177	0.317148	-7.28194	-24.9525	0
0.6027	8.65177	2.13658	-1.17702	-13.6609	0
0.6033	8.65177	2.75418	-0.262348	0.0683423	0
0.6040	6.51136	0.317148	2.79011	6.47733	0
0.6047	4.07805	-1.21852	0.652326	6.17359	0
0.6053	-2.02776	-0.600912	-0.262348	0.987167	0
0.6060	-6.29732	-0.600912	2.18033	-2.3692	0
0.6067	-5.08066	-0.600912	1.26211	-1.76171	0
0.6073	-6.91691	0.617604	4.31457	-0.842889	0
0.6080	-9.96981	1.23521	5.23279	-0.235401	0
0.6087	-11.4906	1.23521	-0.872131	-1.45038	0
0.6093	-15.1519	2.13658	2.79011	-2.67294	0
0.6100	-15.1519	0.617604	7.36703	-1.76171	0
0.6107	-7.52524	-0.300456	4.92435	0.37968	0
0.6113	-6.61274	1.83612	21.7111	1.59465	0
0.6120	-11.4906	0.617604	38.1894	1.90599	0
0.6127	-8.13356	-3.03795	16.8293	0.987167	0
0.6133	-1.41943	-3.35509	-9.72107	0.0683423	0
0.6140	-1.72359	-2.43703	-9.11129	0.683423	0
0.6147	-3.25568	-2.43703	-5.44905	0.683423	0
0.6153	-1.41943	-0.600912	-8.8064	0.0683423	0
0.6160	0.405552	-0.600912	-8.50151	0.0683423	0
0.6167	1.02514	-1.51897	-7.58683	0.37968	0
0.6173	-0.202776	-0.600912	-6.67216	1.29091	0
0.6180	-0.50694	-1.51897	-8.8064	0.0683423	0
0.6187	-0.202776	-3.35509	-12.7735	-2.67294	0
0.6193	-1.41943	1.53566	-9.41618	-1.76171	0
0.6200	-1.72359	6.10927	-8.19662	0.987167	0
0.6207	-1.11527	1.23521	-11.8589	0.987167	0
0.6213	-0.811103	-2.43703	-4.53437	2.81722	0
0.6220	1.02514	2.13658	0.042543	4.64728	0
0.6227	1.32931	3.05464	-3.92459	0.0683423	0
0.6233	-3.25568	0.617604	13.1671	-3.89551	0
0.6240	-5.99315	1.83612	29.0356	-1.45038	0
0.6247	-3.55984	2.13658	7.97681	0.987167	0
0.6253	-2.95151	0.317148	-12.1638	0.0683423	0
0.6260	-3.25568	1.23521	-5.75394	-1.76171	0
0.6267	-1.72359	1.83612	-3.92459	-2.06546	0
0.6273	-2.02776	0.317148	-6.67216	0.0683423	0
0.6280	-2.02776	1.53566	-4.22948	1.29091	0
0.6287	0.405552	2.75418	-9.11129	0.0683423	0
0.6293	-0.50694	1.53566	-8.8064	0.0683423	0
0.6300	-4.16817	3.05464	1.26211	0.0683423	0
0.6307	-3.25568	3.9727	-3.92459	0.0683423	0
0.6313	-1.41943	1.23521	-7.28194	2.81722	0
0.6320	-0.811103	1.83612	14.6915	2.51348	0
0.6327	1.02514	3.67224	29.0356	-3.59177	0
0.6333	2.2418	1.23521	12.8622	-6.34065	0
0.6340	2.2418	-0.600912	-10.3344	-2.06546	0
0.6347	3.45845	1.23521	-13.9966	1.29091	0
0.6353	1.93764	0.317148	7.67192	1.90599	0
0.6360	-2.33192	-1.21852	23.8453	4.03979	0
0.6367	-1.41943	-0.600912	4.61946	8.31498	0
0.6373	4.07805	0.317148	-19.1833	3.12097	0
0.6380	4.38221	0.617604	-15.2162	-8.1707	0
0.6387	1.63347	-0.300456	-8.8064	-6.34065	0
0.6393	0.101388	-3.95601	-12.1638	6.47733	0
0.6400	-0.202776	-4.27315	-12.7735	9.22621	0
0.6407	0.405552	-1.51897	-14.3015	2.81722	0
0.6413	-1.41943	-3.35509	-13.3833	-0.235401	0
0.6420	-5.08066	-4.57361	-6.97705	-1.76171	0
0.6427	-6.29732	-1.51897	-11.2491	-3.59177	0
0.6433	-5.08066	-0.901368	-10.3344	-4.503	0
0.6440	-6.61274	-2.43703	12.2488	-3.59177	0
0.6447	-8.13356	0	26.288	-0.539145	0
0.6453	-6.29732	1.83612	13.4719	1.90599	0
0.6460	-2.02776	-0.600912	-4.53437	1.59465	0
0.6467	0.405552	-1.81943	-7.89173	1.90599	0
0.6473	-3.25568	-0.300456	10.4195	2.81722	0
0.6480	-7.22107	1.53566	26.288	1.90599	0
0.6487	-3.25568	0.91806	8.2817	3.4323	0
0.6493	3.45845	-0.600912	-14.9113	5.5661	0
0.6500	5.59887	0	-11.2491	3.12097	0
0.6507	5.2947	1.23521	-5.44905	0.0683423	0
0.6513	3.15429	0.617604	-8.19662	-1.76171	0
0.6520	1.32931	-0.600912	-3.92459	-3.59177	0
0.6527	4.99054	-1.21852	-2.0917	-0.842889	0
0.6533	6.20719	0.317148	-4.22948	1.90599	0
0.6540	2.2418	2.13658	-2.0917	-0.539145	0
0.6547	0.101388	2.75418	-7.58683	-2.67294	0
0.6553	-1.41943	1.23521	-10.6393	0.0683423	0
0.6560	-4.47233	-0.600912	8.2817	2.51348	0
0.6567	-4.16817	-0.901368	23.5405	2.81722	0
0.6573	-2.02776	0.317148	10.7244	1.90599	0
0.6580	-0.50694	0.91806	-9.72107	0.683423	0
0.6587	2.2418	-0.600912	-11.554	-0.842889	0
0.6593	0.101388	-0.600912	9.50481	-1.45038	0
0.6600	-5.08066	0.617604	21.7111	-1.76171	0
0.6607	-1.11527	0.91806	0.652326	-0.842889	0
0.6613	5.90303	0	-20.4029	0.0683423	0
0.6620	4.07805	0	-14.3015	0.987167	0
0.6627	1.93764	1.53566	-9.41618	2.20973	0
0.6633	3.76262	1.83612	-13.0784	2.81722	0
0.6640	2.2418	-0.600912	-9.41618	3.73605	0
0.6647	-0.50694	-1.21852	-6.67216	-0.235401	0
0.6653	1.02514	2.13658	-6.67216	-9.08193	0
0.6660	3.15429	1.53566	-4.53437	-10.0008	0
0.6667	3.15429	-3.65555	-7.89173	0.0683423	0
0.6673	2.2418	-5.17452	-4.83927	4.95102	0
0.6680	0.405552	-2.43703	17.1342	2.81722	0
0.6687	1.32931	-1.21852	29.0356	2.81722	0
0.6693	4.68637	-1.21852	14.3866	4.34353	0
0.6700	4.99054	0	-3.92459	1.90599	0
0.6707	1.63347	0.91806	-4.83927	-3.59177	0
0.6713	-2.33192	0.91806	14.6915	-10.912	0
0.6720	-2.33192	0.91806	28.7307	-12.4383	0
0.6727	3.76262	0	10.1146	-6.34065	0
0.6733	7.73928	-0.901368	-12.4686	0.683423	0
0.6740	3.15429	0	-11.2491	2.81722	0
0.6747	1.02514	-0.600912	-9.41618	5.5661	0
0.6753	3.45845	-2.73749	-13.0784	7.09241	0
0.6760	3.15429	-1.21852	-7.58683	3.4323	0
0.6767	3.15429	1.53566	-6.05883	0.0683423	0
0.6773	4.99054	0	-10.3344	1.59465	0
0.6780	1.32931	-1.51897	-6.36727	0.0683423	0
0.6787	-1.41943	0.317148	-6.67216	-5.42182	0
0.6793	1.32931	0.617604	-7.58683	-3.89551	0
0.6800	-0.50694	-0.300456	9.80971	2.81722	0
0.6807	-5.08066	-0.600912	23.8453	3.73605	0
0.6813	-3.55984	0	10.7244	2.81722	0
0.6820	-0.50694	0.91806	-10.3344	4.34353	0
0.6827	-1.41943	0.617604	-10.3344	1.90599	0
0.6833	-2.95151	0.317148	14.3866	-1.45038	0
0.6840	-1.41943	1.83612	29.9503	0.0683423	0
0.6847	2.2418	0.91806	8.89149	-1.14663	0
0.6853	4.99054	-2.43703	-13.0784	-6.02931	0
0.6860	2.2418	-2.43703	-7.58683	-5.42182	0
0.6867	-2.02776	-0.600912	-6.36727	-5.42182	0
0.6873	-3.55984	-1.21852	-11.8589	-9.08193	0
0.6880	-3.55984	-1.51897	-5.44905	-6.02931	0
0.6887	-2.33192	-1.51897	-6.67216	0.987167	0
0.6893	-2.33192	-3.35509	-12.1638	0.987167	0
0.6900	-2.63609	-3.35509	-3.00992	-1.76171	0
0.6907	0.405552	0	-1.17702	-0.842889	0
0.6913	1.63347	0.91806	-4.53437	0.683423	0
0.6920	-3.25568	-0.600912	15.3013	1.90599	0
0.6927	-5.99315	-0.600912	30.8649	1.90599	0
0.6933	-3.25568	0.617604	13.4719	-0.235401	0
0.6940	-0.811103	0.617604	-8.8064	0.987167	0
0.6947	0.405552	1.23521	-6.36727	2.51348	0
0.6953	0.101388	2.75418	12.8622	-1.14663	0
0.6960	-3.55984	2.45373	20.1831	-2.06546	0
0.6967	-2.02776	0.617604	0.652326	1.90599	0
0.6973	7.11968	0.617604	-19.1833	1.90599	0
0.6980	13.5297	1.53566	-15.5211	0.987167	0
0.6987	16.8867	0.617604	-8.8064	4.34353	0
0.6993	17.1909	-1.21852	-9.41618	3.73605	0
0.7000	12.0088	-0.901368	-8.50151	-1.45038	0
0.7007	7.11968	0.617604	-8.50151	-0.842889	0
0.7013	7.73928	1.23521	-8.19662	2.81722	0
0.7020	5.90303	1.23521	-6.05883	0.0683423	0
0.7027	1.93764	2.13658	-8.50151	-9.08193	0
0.7033	1.63347	3.67224	-5.14416	-12.742	0
0.7040	-1.11527	3.9727	13.4719	-5.72557	0
0.7047	-6.91691	1.23521	26.5929	1.90599	0
0.7053	-7.22107	-3.35509	18.0489	4.95102	0
0.7060	-5.08066	-2.73749	-1.78681	8.31498	0
0.7067	-9.04605	2.13658	-6.67216	9.52996	0
0.7073	-14.2394	1.83612	15.9111	5.26236	0
0.7080	-13.0114	-2.43703	30.8649	2.81722	0
0.7087	-6.91691	-2.13658	10.1146	2.20973	0
0.7093	-1.41943	0.317148	-11.2491	-7.25188	0
0.7100	1.63347	0	-8.50151	-19.7661	0
0.7107	1.93764	0.617604	-4.53437	-18.5435	0
0.7113	0.101388	3.05464	-6.97705	-4.503	0
0.7120	-1.11527	2.45373	-6.67216	6.47733	0
0.7127	1.93764	1.23521	-5.44905	5.86985	0
0.7133	4.99054	1.83612	-4.53437	1.59465	0
0.7140	4.99054	2.13658	-4.22948	0.0683423	0
0.7147	4.07805	1.83612	-5.75394	-2.67294	0
0.7153	4.99054	1.53566	-4.53437	-5.42182	0
0.7160	2.2418	0.91806	-5.75394	-2.3692	0
0.7167	-2.02776	0	-9.41618	-0.235401	0
0.7173	0.720981	0.317148	-4.53437	-3.28802	0
0.7180	5.90303	1.23521	-1.17702	-4.19926	0
0.7187	5.2947	-1.21852	-1.78681	-1.45038	0
0.7193	0.720981	-3.65555	14.3866	0.683423	0
0.7200	-14.2394	-2.43703	28.1209	0.37968	0
0.7207	-14.2394	-1.51897	8.89149	-2.06546	0
0.7213	-14.2394	-3.95601	-14.3015	-2.97669	0
0.7220	-14.2394	-3.35509	-14.6064	-0.539145	0
0.7227	-14.2394	0.617604	-7.28194	-0.539145	0
0.7233	-14.2394	0	-3.92459	-0.842889	0
0.7240	-14.2394	-4.27315	-4.83927	1.29091	0
0.7247	-14.2394	-3.35509	-8.8064	1.90599	0
0.7253	-14.2394	0.617604	-6.97705	2.20973	0
0.7260	-14.2394	0.91806	-5.75394	5.5661	0
0.7267	-14.2394	-0.300456	-7.58683	4.64728	0
0.7273	-14.2394	0.91806	-3.00992	0.37968	0
0.7280	-14.2394	1.53566	-1.17702	2.51348	0
0.7287	-14.2394	0.317148	-6.05883	5.86985	0
0.7293	-14.2394	-0.600912	1.87544	5.5661	0
0.7300	-14.2394	0	9.19992	7.39616	0
0.7307	-14.2394	1.23521	4.92435	9.52996	0
0.7313	-14.2394	0.617604	18.3538	7.39616	0
0.7320	1.93764	-2.43703	33.6125	7.09241	0
0.7327	3.45845	-3.35509	12.8622	9.22621	0
0.7333	5.90303	-0.300456	-10.026	5.5661	0
0.7340	6.81552	1.23521	-5.75394	-6.64439	0
0.7347	3.15429	-0.300456	-3.00992	-17.9361	0
0.7353	2.2418	-0.600912	-7.28194	-19.151	0
0.7360	3.76262	0.317148	-3.92459	-12.742	0
0.7367	1.93764	0.91806	-1.78681	-6.02931	0
0.7373	-1.41943	1.53566	-3.00992	-1.76171	0
0.7380	-1.41943	0.91806	-2.70503	0.0683423	0
0.7387	0.405552	-1.21852	-3.6197	-1.14663	0
0.7393	-0.202776	-1.51897	-5.75394	-2.06546	0
0.7400	-2.33192	-0.300456	-8.50151	-1.76171	0
0.7407	-2.63609	-0.600912	-6.67216	-2.97669	0
0.7413	-0.50694	-0.600912	2.48522	-4.81434	0
0.7420	1.02514	0.617604	1.26211	-3.28802	0
0.7427	1.32931	1.23521	-3.00992	-1.14663	0
0.7433	-0.50694	-0.600912	17.4391	-0.842889	0
0.7440	-4.16817	-2.73749	32.3929	0.0683423	0
0.7447	-3.25568	-2.73749	11.6391	0.987167	0
0.7453	3.76262	-1.51897	-5.75394	1.29091	0
0.7460	6.20719	-1.51897	-2.70503	1.59465	0
0.7467	2.85013	-2.13658	-3.6197	0.987167	0
0.7473	2.2418	-0.600912	-4.83927	-1.45038	0
0.7480	4.07805	1.83612	-0.872131	-1.45038	0
0.7487	2.2418	2.45373	-3.6197	1.90599	0
0.7493	0.720981	2.13658	-4.53437	2.20973	0
0.7500	1.63347	1.83612	0.652326	0.987167	0
0.7507	1.02514	2.45373	-0.262348	3.12097	0
0.7513	0.405552	3.05464	-2.70503	4.64728	0
0.7520	-1.41943	2.75418	-2.39659	0.0683423	0
0.7527	-5.99315	3.05464	-3.00992	-1.76171	0
0.7533	-6.29732	3.9727	-0.262348	2.81722	0
0.7540	-2.63609	2.13658	0.042543	5.86985	0
0.7547	-4.16817	-1.21852	-2.0917	5.26236	0
0.7553	-8.13356	-1.81943	11.9439	3.4323	0
0.7560	-7.22107	-1.51897	23.5405	0.0683423	0
0.7567	-3.25568	-1.21852	5.53768	-0.842889	0
0.7573	-0.50694	1.23521	-14.9113	0.987167	0
0.7580	1.32931	2.13658	-13.0784	0.37968	0
0.7587	-0.50694	-0.300456	-7.89173	-1.45038	0
0.7593	-1.72359	-0.901368	-8.50151	-1.76171	0
0.7600	0.405552	0.91806	-10.026	-2.97669	0
0.7607	1.63347	0	-11.554	-2.67294	0
0.7613	-0.50694	-2.43703	-10.026	1.29091	0
0.7620	-1.41943	-1.51897	-9.41618	0.37968	0
0.7627	0.101388	1.23521	-11.2491	-4.503	0
0.7633	-0.202776	0.617604	-6.05883	-3.28802	0
0.7640	-5.99315	-0.300456	-2.0917	-0.842889	0
0.7647	-9.96981	1.53566	-5.14416	-2.97669	0
0.7653	-3.86401	1.53566	0.042543	-3.28802	0
0.7660	4.07805	-1.21852	3.39989	0.0683423	0
0.7667	4.07805	-2.43703	0.652326	0.683423	0
0.7673	1.32931	-1.81943	17.744	-0.235401	0
0.7680	1.32931	-1.81943	33.6125	1.59465	0
0.7687	1.32931	-0.600912	9.80971	3.12097	0
0.7693	1.32931	1.83612	-14.9113	2.20973	0
0.7700	1.32931	1.83612	-8.50151	2.51348	0
0.7707	1.32931	1.23521	-3.31481	2.81722	0
0.7713	1.32931	1.83612	-8.19662	-2.3692	0
0.7720	1.32931	2.45373	-5.44905	-8.1707	0
0.7727	1.32931	2.13658	-4.53437	-4.81434	0
0.7733	1.32931	0.317148	-5.75394	3.12097	0
0.7740	1.32931	-1.21852	-2.0917	4.64728	0
0.7747	1.32931	0	-4.53437	3.4323	0
0.7753	1.32931	0.317148	-5.14416	5.86985	0
0.7760	1.32931	-2.13658	11.3342	5.26236	0
0.7767	1.32931	-3.03795	24.7636	-3.59177	0
0.7773	1.32931	-2.13658	13.1671	-10.6082	0
0.7780	1.32931	-0.300456	-9.41618	-8.77819	0
0.7787	1.32931	0.617604	-13.0784	-2.06546	0
0.7793	1.32931	-1.21852	7.97681	2.81722	0
0.7800	1.32931	-3.35509	17.744	2.51348	0
0.7807	1.32931	-2.43703	-4.22948	0.0683423	0
0.7813	1.32931	-0.600912	-22.5407	0.987167	0
0.7820	1.32931	0	-18.5736	2.20973	0
0.7827	1.32931	-1.21852	-15.826	-0.842889	0
0.7833	1.32931	-2.43703	-16.1309	-3.59177	0
0.7840	1.32931	-2.43703	-10.9442	-1.45038	0
0.7847	1.32931	-2.73749	-9.41618	0.37968	0
0.7853	1.32931	-2.13658	-8.50151	-1.45038	0
0.7860	1.32931	0.91806	-4.53437	-2.06546	0
0.7867	1.32931	1.83612	-5.75394	0.987167	0
0.7873	1.32931	-1.51897	-4.83927	4.64728	0
0.7880	1.32931	-4.27315	-1.78681	6.47733	0
0.7887	1.32931	-4.87407	-3.31481	3.73605	0
0.7893	1.32931	-3.35509	0.042543	-0.842889	0
0.7900	1.32931	-1.51897	2.48522	-2.67294	0
0.7907	1.32931	-2.73749	0.652326	-2.06546	0
0.7913	1.32931	-3.03795	18.0489	-1.76171	0
0.7920	1.32931	0.317148	35.4419	0.0683423	0
0.7927	1.32931	-0.300456	15.6062	2.81722	0
0.7933	1.32931	-4.27315	-8.19662	2.81722	0
0.7940	1.32931	-3.35509	-5.44905	1.90599	0
0.7947	1.32931	-0.600912	-3.6197	0.683423	0
0.7953	1.32931	-0.600912	-8.8064	0.0683423	0
0.7960	1.32931	0	-6.67216	0.987167	0
0.7967	1.32931	0.617604	-5.14416	3.12097	0
0.7973	1.32931	-0.600912	-6.05883	1.90599	0
0.7980	1.32931	0.317148	-4.53437	-0.539145	0
0.7987	1.32931	2.13658	-3.92459	-1.76171	0
0.7993	1.32931	1.83612	-3.00992	-3.59177	0
0.8000	1.32931	2.45373	-5.14416	-4.503	0
0.8007	1.32931	3.37179	-7.58683	-0.539145	0
0.8013	1.32931	1.23521	-0.56724	3.4323	0
0.8020	1.32931	-0.600912	1.57055	2.51348	0
0.8027	1.32931	0.617604	-0.56724	3.4323	0
0.8033	1.32931	2.45373	18.0489	5.5661	0
0.8040	1.32931	1.23521	32.0881	0.0683423	0
0.8047	1.32931	-0.600912	10.7244	-8.47445	0
0.8053	1.32931	0.91806	-8.19662	-9.08193	0
0.8060	1.32931	3.9727	-4.53437	-3.28802	0
0.8067	1.32931	3.9727	-3.92459	2.81722	0
0.8073	1.32931	0.317148	-5.44905	5.86985	0
0.8080	1.32931	-1.21852	-2.39659	3.73605	0
0.8087	1.32931	1.83612	-4.22948	0.987167	0
0.8093	1.32931	2.75418	-3.31481	1.90599	0
0.8100	1.32931	0	0.042543	0.987167	0
0.8107	1.32931	0.317148	-2.39659	-1.45038	0
0.8113	1.32931	3.05464	-0.56724	0.37968	0
0.8120	1.32931	2.45373	3.39989	4.64728	0
0.8127	1.32931	1.83612	1.87544	3.4323	0
0.8133	1.32931	2.13658	6.14746	-0.235401	0
0.8140	1.32931	0.617604	6.45235	-1.76171	0
0.8147	1.32931	0.317148	0.042543	-2.67294	0
0.8153	1.32931	1.83612	16.216	-4.503	0
0.8160	1.32931	1.53566	35.4419	-3.59177	0
0.8167	1.32931	2.13658	14.3866	-2.06546	0
0.8173	1.32931	3.05464	-12.7735	-3.59177	0
0.8180	1.32931	0.617604	-6.36727	-6.34065	0
0.8187	1.32931	0.317148	2.18033	-4.19926	0
0.8193	1.32931	3.37179	-2.0917	2.51348	0
0.8200	1.32931	1.53566	-2.0917	7.09241	0
0.8207	1.32931	-3.35509	-3.00992	4.95102	0
0.8213	1.32931	-2.43703	-3.6197	2.20973	0
0.8220	1.32931	1.23521	0.957217	5.86985	0
0.8227	1.32931	0.317148	-3.31481	9.8337	0
0.8233	1.32931	-2.73749	-3.92459	3.73605	0
0.8240	1.32931	-4.27315	16.5209	-3.59177	0
0.8247	1.32931	-4.27315	29.9503	-1.14663	0
0.8253	1.32931	-2.43703	16.8293	4.64728	0
0.8260	1.32931	-1.81943	-3.00992	4.34353	0
0.8267	1.32931	-1.21852	-5.14416	-0.539145	0
0.8273	1.32931	0.317148	16.216	-4.503	0
0.8280	1.32931	1.23521	29.9503	-2.67294	0
0.8287	1.32931	0.317148	7.06214	3.73605	0
0.8293	1.32931	0.317148	-17.0456	5.86985	0
0.8300	1.32931	1.23521	-11.2491	0.37968	0
0.8307	1.32931	0.317148	-5.14416	-0.842889	0
0.8313	1.32931	-0.600912	-9.41618	6.17359	0
0.8320	1.32931	0	-6.67216	3.73605	0
0.8327	1.32931	0.317148	-7.28194	-12.742	0
0.8333	1.32931	-0.300456	-11.2491	-21.8999	0
0.8340	1.32931	0.617604	-6.67216	-12.4383	0
0.8347	1.32931	1.53566	-4.53437	0.37968	0
0.8353	1.32931	1.23521	-10.3344	4.64728	0
0.8360	1.32931	-0.300456	-9.72107	2.51348	0
0.8367	1.32931	-0.300456	-2.0917	0.0683423	0
0.8373	1.32931	3.67224	1.87544	-0.539145	0
0.8380	1.32931	7.02734	-3.00992	1.90599	0
0.8387	1.32931	3.9727	-2.39659	5.26236	0
0.8393	1.32931	-1.51897	17.4391	5.86985	0
0.8400	1.32931	-3.35509	28.4258	3.12097	0
0.8407	1.32931	-0.901368	8.2817	0.987167	0
0.8413	1.32931	2.13658	-8.8064	1.29091	0
0.8420	1.32931	2.13658	-6.36727	2.81722	0
0.8427	1.32931	1.23521	-6.67216	4.64728	0
0.8433	1.32931	2.13658	-9.11129	3.73605	0
0.8440	1.32931	2.45373	-7.58683	0.37968	0
0.8447	1.32931	0.317148	-8.8064	-0.539145	0
0.8453	1.32931	0.317148	-6.05883	0.37968	0
0.8460	1.32931	1.53566	-1.78681	-0.539145	0
0.8467	1.32931	0.317148	-4.53437	-0.539145	0
0.8473	1.32931	-0.600912	-2.70503	0.0683423	0
0.8480	1.32931	-0.600912	1.26211	-0.842889	0
0.8487	1.32931	-1.81943	-2.0917	0.683423	0
0.8493	1.32931	0	1.57055	3.12097	0
0.8500	1.32931	3.9727	6.14746	0.683423	0
0.8507	1.32931	3.05464	5.23279	-2.3692	0
0.8513	1.32931	0	20.7964	-1.45038	0
0.8520	1.32931	0	34.5272	-1.45038	0
0.8527	1.32931	1.23521	11.9439	-1.14663	0
0.8533	1.32931	0.91806	-13.0784	1.59465	0
0.8540	1.32931	1.83612	-9.11129	1.59465	0
0.8547	1.32931	2.75418	-3.92459	-0.842889	0
0.8553	1.32931	2.13658	-5.75394	-1.76171	0
0.8560	1.32931	1.23521	-3.92459	-2.3692	0
0.8567	1.32931	1.23521	-3.92459	-3.28802	0
0.8573	1.32931	1.23521	-5.75394	-2.06546	0
0.8580	1.32931	0	-5.75394	-0.842889	0
0.8587	1.32931	-0.901368	-6.67216	-2.06546	0
0.8593	1.32931	-0.600912	-6.05883	-1.45038	0
0.8600	1.32931	0.617604	-8.19662	0.683423	0
0.8607	1.32931	0.91806	-9.11129	-2.67294	0
0.8613	1.32931	-0.600912	0.347434	-9.08193	0
0.8620	1.32931	-0.600912	1.26211	-9.08193	0
0.8627	1.32931	1.23521	-5.44905	-3.28802	0
0.8633	1.32931	-0.300456	12.8622	1.59465	0
0.8640	-4.7765	-3.03795	29.6454	2.20973	0
0.8647	-1.41943	-1.51897	8.2817	-0.842889	0
0.8653	0.405552	1.53566	-10.6393	-2.3692	0
0.8660	-4.47233	1.23521	-4.53437	-0.842889	0
0.8667	-6.61274	-0.901368	-3.00992	-3.28802	0
0.8673	-5.08066	-2.13658	-5.44905	-6.34065	0
0.8680	-6.91691	-1.51897	-2.0917	-1.45038	0
0.8687	-8.13356	-0.901368	-4.83927	3.73605	0
0.8693	-5.99315	-2.43703	-5.75394	0.987167	0
0.8700	-4.7765	-2.43703	0.042543	-5.42182	0
0.8707	-2.02776	0	-0.56724	-13.3571	0
0.8713	0.720981	-0.300456	-3.00992	-17.9361	0
0.8720	-2.33192	0.617604	0.042543	-7.25188	0
0.8727	-5.38482	3.67224	3.39989	8.92247	0
0.8733	-1.41943	2.45373	7.06214	11.0563	0
0.8740	4.99054	-0.600912	4.31457	3.4323	0
0.8747	6.20719	-0.600912	-0.262348	-0.842889	0
0.8753	2.85013	-0.600912	14.0817	-1.14663	0
0.8760	2.85013	-1.21852	26.5929	0.987167	0
0.8767	2.85013	1.23521	7.97681	4.34353	0
0.8773	2.85013	2.13658	-11.554	3.12097	0
0.8780	2.85013	0.317148	-10.9442	0.0683423	0
0.8787	2.85013	0.617604	-9.72107	1.29091	0
0.8793	2.85013	2.13658	-9.72107	3.73605	0
0.8800	2.85013	1.23521	-5.75394	3.12097	0
0.8807	2.85013	-0.600912	-6.36727	0.683423	0
0.8813	2.85013	-1.51897	-6.67216	-0.842889	0
0.8820	2.85013	-0.600912	-3.92459	0.683423	0
0.8827	2.85013	1.23521	-5.14416	2.81722	0
0.8833	2.85013	0.317148	-6.05883	0.37968	0
0.8840	2.85013	-1.21852	-6.36727	-1.76171	0
0.8847	2.85013	-0.600912	-7.28194	1.90599	0
0.8853	2.85013	-0.300456	0.347434	6.47733	0
0.8860	2.85013	-1.51897	3.39989	8.92247	0
0.8867	2.85013	-1.51897	-1.48191	12.2788	0
0.8873	2.85013	-0.901368	14.3866	11.9751	0
0.8880	2.85013	-1.81943	32.6978	8.61872	0
0.8887	2.85013	-3.35509	12.5537	10.145	0
0.8893	2.85013	-4.27315	-11.8589	3.4323	0
0.8900	2.85013	-4.57361	-6.97705	-18.2398	0
0.8907	2.85013	-3.03795	-4.53437	-29.8352	0
0.8913	2.85013	-1.51897	-8.19662	-19.151	0
0.8920	2.85013	-1.81943	-1.17702	-5.42182	0
0.8927	2.85013	-1.81943	0.652326	-0.842889	0
0.8933	2.85013	0.617604	-4.83927	1.90599	0
0.8940	2.85013	1.23521	-1.78681	2.20973	0
0.8947	2.85013	-0.600912	-3.92459	0.987167	0
0.8953	2.85013	-0.600912	-4.83927	0.987167	0
0.8960	2.85013	-0.600912	15.3013	0.987167	0
0.8967	2.85013	-3.65555	29.9503	1.59465	0
0.8973	2.85013	-3.03795	13.4719	2.81722	0
0.8980	2.85013	2.13658	-9.41618	1.29091	0
0.8987	2.85013	3.05464	-6.97705	-0.539145	0
0.8993	2.85013	0.617604	16.216	0.987167	0
0.9000	2.85013	0.317148	25.6782	4.03979	0
0.9007	2.85013	0.317148	4.92435	6.17359	0
0.9013	2.85013	0.317148	-14.6064	6.47733	0
0.9020	2.85013	0	-12.1638	4.34353	0
0.9027	2.85013	-0.600912	-9.41618	1.90599	0
0.9033	2.85013	1.23521	-11.554	0.0683423	0
0.9040	2.85013	2.13658	-7.58683	-2.67294	0
0.9047	2.85013	-1.21852	-3.92459	-2.06546	0
0.9053	2.85013	-2.43703	-2.0917	-0.235401	0
0.9060	2.85013	0.317148	0.042543	-2.3692	0
0.9067	2.85013	0	-1.17702	-2.67294	0
0.9073	2.85013	-0.600912	-3.00992	0.0683423	0
0.9080	2.85013	2.13658	-3.6197	-1.14663	0
0.9087	2.85013	4.27315	-3.00992	0.0683423	0
0.9093	2.85013	3.37179	1.87544	7.6999	0
0.9100	2.85013	1.23521	3.39989	11.0563	0
0.9107	2.85013	-1.21852	4.00968	8.00364	0
0.9113	2.85013	-0.600912	21.7111	8.31498	0
0.9120	2.85013	2.45373	34.8321	8.31498	0
0.9127	2.85013	2.45373	14.3866	5.86985	0
0.9133	2.85013	0	-8.19662	4.64728	0
0.9140	2.85013	-2.43703	-5.14416	0.0683423	0
0.9147	2.85013	-2.13658	-1.48191	-11.2233	0
0.9153	2.85013	-0.300456	-6.36727	-21.5962	0
0.9160	2.85013	-0.300456	-6.36727	-21.8999	0
0.9167	2.85013	-1.81943	-4.83927	-12.742	0
0.9173	2.85013	-0.600912	-5.75394	-0.842889	0
0.9180	2.85013	2.13658	-5.14416	4.64728	0
0.9187	2.85013	2.75418	-4.22948	3.73605	0
0.9193	2.85013	3.05464	-3.92459	2.81722	0
0.9200	2.85013	2.45373	-5.75394	2.20973	0
0.9207	2.85013	0.617604	-6.36727	0.987167	0
0.9213	2.85013	0.91806	-1.78681	0.683423	0
0.9220	2.85013	1.23521	-1.17702	-0.842889	0
0.9227	2.85013	-0.901368	-2.0917	-4.81434	0
0.9233	2.85013	-0.600912	15.6062	-5.42182	0
0.9240	2.85013	1.23521	29.3405	-1.45038	0
0.9247	2.85013	-0.600912	11.3342	-0.842889	0
0.9253	2.85013	-0.600912	-7.58683	-3.28802	0
0.9260	2.85013	3.05464	-5.14416	-2.06546	0
0.9267	2.85013	3.37179	-5.75394	1.59465	0
0.9273	2.85013	0.91806	-8.50151	3.4323	0
0.9280	2.85013	0.317148	-5.14416	5.26236	0
0.9287	2.85013	0.317148	-7.58683	5.86985	0
0.9293	2.85013	0	-7.58683	3.4323	0
0.9300	2.85013	0.617604	-0.262348	2.51348	0
0.9307	2.85013	0.317148	-4.83927	2.51348	0
0.9313	2.85013	1.23521	-5.75394	-0.539145	0
0.9320	2.85013	3.05464	15.3013	-1.14663	0
0.9327	2.85013	0.617604	26.288	0.987167	0
0.9333	2.85013	-1.51897	8.89149	0.683423	0
0.9340	2.85013	0.91806	-10.3344	-0.539145	0
0.9347	2.85013	1.23521	-10.3344	0.987167	0
0.9353	2.85013	-1.51897	9.50481	0.37968	0
0.9360	2.85013	0.617604	23.5405	-2.06546	0
0.9367	2.85013	2.13658	4.92435	-0.235401	0
0.9373	2.85013	-2.13658	-18.8785	2.20973	0
0.9380	2.85013	-2.13658	-16.7407	0.0683423	0
0.9387	2.85013	1.53566	-13.0784	-2.67294	0
0.9393	2.85013	-0.300456	-17.3505	-2.06546	0
0.9400	2.85013	-1.81943	-13.3833	-2.3692	0
0.9407	2.85013	1.23521	-11.8589	-4.19926	0
0.9413	2.85013	0.617604	-13.9966	-3.59177	0
0.9420	2.85013	-1.21852	-10.3344	-0.539145	0
0.9427	2.85013	0.617604	-11.8589	2.51348	0
0.9433	2.85013	0.317148	-11.2491	3.73605	0
0.9440	2.85013	-1.51897	10.1146	4.64728	0
0.9447	2.85013	-1.51897	25.3734	2.81722	0
0.9453	2.85013	-1.81943	11.6391	-0.842889	0
0.9460	2.85013	-2.43703	-9.11129	-3.59177	0
0.9467	2.85013	-0.600912	-9.41618	-2.3692	0
0.9473	2.85013	-0.300456	12.8622	-1.14663	0
0.9480	2.85013	-1.81943	26.8978	-1.76171	0
0.9487	2.85013	-0.901368	5.84257	-0.539145	0
0.9493	2.85013	0.317148	-16.7407	0.987167	0
0.9500	2.85013	0.91806	-10.6393	0.0683423	0
0.9507	2.85013	1.23521	-4.83927	0.0683423	0
0.9513	2.85013	0	-9.41618	2.81722	0
0.9520	2.85013	-0.901368	-5.75394	2.81722	0
0.9527	2.85013	-0.600912	-4.53437	-0.539145	0
0.9533	2.85013	-2.43703	-9.41618	-2.3692	0
0.9540	2.85013	-4.87407	-6.97705	-2.67294	0
0.9547	2.85013	-2.73749	-7.28194	-0.842889	0
0.9553	2.85013	-0.600912	-7.58683	1.29091	0
0.9560	2.85013	-1.21852	9.80971	-0.842889	0
0.9567	2.85013	-0.600912	24.7636	-2.67294	0
0.9573	2.85013	0.617604	11.3342	0.987167	0
0.9580	2.85013	0.317148	-10.6393	2.81722	0
0.9587	2.85013	-1.21852	-11.554	1.90599	0
0.9593	2.85013	-1.81943	9.19992	4.95102	0
0.9600	2.85013	-0.600912	20.1831	5.5661	0
0.9607	2.85013	1.83612	1.87544	1.59465	0
0.9613	2.85013	3.05464	-19.4882	2.51348	0
0.9620	2.85013	2.45373	-20.4029	0.987167	0
0.9627	2.85013	0.317148	-15.826	-12.1346	0
0.9633	2.85013	-1.81943	-13.9966	-20.6773	0
0.9640	2.85013	-3.03795	-9.72107	-12.742	0
0.9647	2.85013	-2.73749	-8.19662	-1.76171	0
0.9653	2.85013	-1.21852	-7.89173	3.73605	0
0.9660	2.85013	0.91806	-6.67216	5.26236	0
0.9667	2.85013	-0.300456	-7.89173	3.73605	0
0.9673	2.85013	-3.03795	-6.05883	0.987167	0
0.9680	2.85013	-3.03795	-5.14416	-0.842889	0
0.9687	2.85013	-2.13658	-8.50151	-3.28802	0
0.9693	2.85013	-2.13658	-2.70503	-4.19926	0
0.9700	2.85013	-0.300456	4.31457	-0.842889	0
0.9707	2.85013	1.83612	3.39989	4.64728	0
0.9713	2.85013	0.91806	17.1342	8.31498	0
0.9720	2.85013	-0.300456	33.3076	7.09241	0
0.9727	2.85013	0.317148	15.3013	5.26236	0
0.9733	2.85013	0.317148	-10.3344	2.81722	0
0.9740	2.85013	1.53566	-7.58683	-6.34065	0
0.9747	2.85013	1.83612	-2.39659	-17.321	0
0.9753	2.85013	-1.21852	-8.50151	-16.7135	0
0.9760	2.85013	-3.35509	-9.11129	-6.94813	0
0.9767	2.85013	-3.35509	-5.44905	0.683423	0
0.9773	2.85013	-3.95601	-6.36727	1.59465	0
0.9780	2.85013	-3.95601	-5.75394	-2.3692	0
0.9787	2.85013	-0.600912	-1.17702	-4.19926	0
0.9793	2.85013	2.13658	2.18033	0.0683423	0
0.9800	2.85013	3.37179	-3.92459	2.81722	0
0.9807	2.85013	3.37179	-7.58683	0.0683423	0
0.9813	2.85013	2.13658	1.57055	0.37968	0
0.9820	2.85013	1.53566	4.31457	3.4323	0
0.9827	2.85013	1.23521	1.57055	2.20973	0
0.9833	2.85013	-0.901368	19.8782	-0.235401	0
0.9840	2.85013	-0.901368	33.6125	-0.539145	0
0.9847	2.85013	2.45373	10.7244	-1.45038	0
0.9853	2.85013	2.13658	-11.2491	-1.76171	0
0.9860	2.85013	0.617604	-6.67216	1.90599	0
0.9867	2.85013	1.53566	-3.31481	3.12097	0
0.9873	2.85013	0.317148	-4.83927	0.0683423	0
0.9880	2.85013	-2.13658	-1.78681	-1.14663	0
0.9887	2.85013	0.317148	-4.53437	0.0683423	0
0.9893	2.85013	3.05464	-4.83927	-1.76171	0
0.9900	2.85013	0.317148	1.87544	-2.3692	0
0.9907	2.85013	-2.43703	0.652326	0.37968	0
0.9913	2.85013	-0.300456	-3.00992	1.29091	0
0.9920	2.85013	3.05464	-0.872131	0.683423	0
0.9927	2.85013	3.67224	0.042543	0.987167	0
0.9933	2.85013	2.13658	3.095	-1.76171	0
0.9940	2.85013	0.317148	7.06214	-5.42182	0
0.9947	2.85013	0	5.84257	-2.06546	0
0.9953	2.85013	0.617604	15.3013	3.73605	0
0.9960	2.85013	0.91806	27.2027	4.64728	0
0.9967	2.85013	0.317148	10.4195	1.90599	0
0.9973	2.85013	-0.600912	-12.1638	-1.14663	0
0.9980	2.85013	-0.600912	-10.3344	-1.76171	0
0.9987	2.85013	-0.300456	-5.44905	1.29091	0
0.9993	2.56849	2.06981	-6.20773	3.56139	0
1.0000	2.56849	3.58878	-2.54549	2.03508	0
1.0007	2.56849	1.4522	-2.54549	1.11626	0
1.0013	2.56849	-0.383916	-4.98817	1.4276	0
1.0020	2.56849	-0.383916	-2.85038	1.11626	0
1.0027	2.56849	0.233688	-6.81751	1.11626	0
1.0033	2.56849	2.67072	-6.20773	0.508771	0
1.0040	2.56849	4.8073	15.1524	-0.0987167	0
1.0047	2.56849	1.75266	30.1063	1.11626	0
1.0053	2.56849	-0.984828	17.2902	2.95391	0
1.0060	2.56849	1.15175	-3.15527	2.03508	0
1.0067	2.56849	1.4522	-4.37838	1.11626	0
1.0073	2.56849	-1.60243	16.9853	-1.32128	0
1.0080	2.56849	-1.28528	29.1916	-5.28514	0
1.0087	2.56849	1.75266	8.44124	-5.59648	0
1.0093	2.56849	2.98787	-13.8371	-4.07016	0
1.0100	2.56849	1.15175	-10.7846	-3.45508	0
1.0107	2.56849	-1.60243	-5.59795	-1.01754	0
1.0113	2.56849	-2.20334	-9.26019	3.56139	0
1.0120	2.56849	-0.684372	-8.65041	5.99894	0
1.0127	2.56849	0.233688	-5.59795	5.69519	0
1.0133	2.56849	1.75266	-6.51262	2.64257	0
1.0140	2.56849	4.20639	-9.26019	-0.713798	0
1.0147	2.56849	2.98787	-9.26019	0.205027	0
1.0153	2.56849	1.15175	-6.20773	1.4276	0
1.0160	2.56849	2.06981	-8.34552	-0.713798	0
1.0167	2.56849	2.06981	-11.0895	0.205027	0
1.0173	2.56849	-0.684372	-4.37838	2.03508	0
1.0180	2.56849	-0.066768	-1.93571	-4.37391	0
1.0187	2.56849	1.4522	-4.68327	-12.9167	0
1.0193	2.56849	1.15175	12.7133	-9.56033	0
1.0200	2.56849	0.233688	26.444	2.03508	0
1.0207	2.56849	-1.28528	4.779	7.52525	0
1.0213	2.56849	-1.60243	-14.7518	6.61402	0
1.0220	2.56849	0.233688	-9.26019	8.14033	0
1.0227	2.56849	0.233688	-7.73573	9.97038	0
1.0233	2.56849	-2.20334	-9.86998	3.86514	0
1.0240	2.56849	-1.60243	-6.20773	-8.03402	0
1.0247	2.56849	1.75266	-6.51262	-15.6656	0
1.0253	2.56849	1.75266	-3.7686	-15.0581	0
1.0260	2.56849	0.233688	2.64121	-8.03402	0
1.0267	2.56849	-0.383916	-1.02103	-3.15134	0
1.0273	2.56849	-1.60243	-2.2406	-3.45508	0
1.0280	2.56849	-3.42186	3.55589	-5.59648	0
1.0287	2.56849	0.233688	4.16921	-3.45508	0
1.0293	2.56849	5.10775	5.99856	3.56139	0
1.0300	2.56849	3.88924	8.13635	9.3629	0
1.0307	2.56849	0.233688	6.30345	7.52525	0
1.0313	2.56849	-0.383916	20.0378	2.95391	0
1.0320	2.56849	0.851292	34.6867	0.508771	0
1.0327	2.56849	1.75266	19.1195	-2.54385	0
1.0333	2.56849	2.98787	-4.37838	-4.07016	0
1.0340	2.56849	2.37027	-6.81751	-0.713798	0
1.0347	2.56849	0.534144	-4.68327	1.4276	0
1.0353	2.56849	-0.066768	-4.68327	1.11626	0
1.0360	2.56849	0.534144	-1.02103	0.508771	0
1.0367	2.56849	1.4522	0.506971	-0.713798	0
1.0373	2.56849	2.06981	1.11675	-1.62503	0
1.0380	2.56849	1.15175	0.506971	0.508771	0
1.0387	2.56849	0.534144	-1.32592	1.4276	0
1.0393	2.56849	1.15175	1.72654	-1.01754	0
1.0400	2.56849	1.4522	1.72654	-1.92877	0
1.0407	2.56849	1.15175	-2.85038	-0.713798	0
1.0413	2.56849	1.75266	2.64121	3.25765	0
1.0420	2.56849	2.67072	3.25099	8.74782	0
1.0427	2.56849	1.15175	-2.85038	11.193	0
1.0433	2.56849	-1.28528	15.4608	12.1042	0
1.0440	2.56849	-0.684372	33.1587	11.8004	0
1.0447	2.56849	0.534144	10.8804	8.44407	0
1.0453	2.56849	-0.383916	-12.3127	5.39145	0
1.0460	2.56849	-2.52049	-6.20773	3.86514	0
1.0467	2.56849	-3.73901	-3.15527	-5.28514	0
1.0473	2.56849	-4.33992	-7.73573	-17.1919	0
1.0480	2.56849	-2.52049	-4.68327	-15.3618	0
1.0487	2.56849	0.233688	-4.68327	-5.28514	0
1.0493	2.56849	-0.066768	-6.20773	-0.40246	0
1.0500	2.56849	-0.684372	-3.46016	2.64257	0
1.0507	2.56849	1.15175	-4.07349	5.99894	0
1.0513	2.56849	2.67072	-4.37838	5.99894	0
1.0520	2.56849	2.98787	-3.7686	3.86514	0
1.0527	2.56849	1.15175	-4.37838	3.86514	0
1.0533	2.56849	-1.28528	0.811862	3.56139	0
1.0540	2.56849	-1.60243	3.25099	1.11626	0
1.0547	2.56849	-0.984828	1.72654	-1.62503	0
1.0553	2.56849	-0.984828	19.7329	-1.62503	0
1.0560	2.56849	-0.684372	33.7685	0.205027	0
1.0567	2.56849	-0.684372	10.5755	0.205027	0
1.0573	2.56849	-2.82095	-15.0567	-0.713798	0
1.0580	2.56849	-3.73901	-14.142	0.205027	0
1.0587	2.56849	-2.52049	-10.1749	0.508771	0
1.0593	2.56849	-1.60243	-9.86998	-1.62503	0
1.0600	2.56849	-0.684372	-8.04063	-1.62503	0
1.0607	2.56849	-0.066768	-8.65041	0.205027	0
1.0613	2.56849	-0.684372	-6.51262	-0.713798	0
1.0620	2.56849	-0.984828	-4.98817	-3.15134	0
1.0627	2.56849	-0.684372	-10.1749	-2.54385	0
1.0633	2.56849	-0.984828	-8.34552	-1.01754	0
1.0640	2.56849	-1.60243	-4.68327	-0.713798	0
1.0647	2.56849	-0.984828	-5.59795	0.508771	0
1.0653	2.56849	0.534144	3.25099	2.33883	0
1.0660	2.56849	1.15175	9.35591	2.64257	0
1.0667	2.56849	0.233688	3.55589	1.4276	0
1.0673	2.56849	1.15175	16.6804	0.205027	0
1.0680	2.56849	1.15175	33.4636	-0.0987167	0
1.0687	2.56849	-1.60243	11.7986	-0.40246	0
1.0693	2.56849	-2.20334	-13.2273	-3.45508	0
1.0700	2.56849	1.15175	-6.20773	-4.07016	0
1.0707	2.56849	2.06981	-2.54549	0.205027	0
1.0713	2.56849	0.233688	-8.9553	2.64257	0
1.0720	2.56849	-0.984828	-2.85038	4.16888	0
1.0727	2.56849	-2.52049	-0.106357	7.83659	0
1.0733	2.56849	-4.03947	-5.90284	7.52525	0
1.0740	2.56849	-3.73901	-2.54549	5.69519	0
1.0747	2.56849	-3.42186	-1.02103	7.52525	0
1.0753	2.56849	-3.12141	-4.07349	5.69519	0
1.0760	2.56849	-1.90289	9.35591	-1.62503	0
1.0767	2.56849	-2.20334	24.6147	-4.07016	0
1.0773	2.56849	-3.42186	12.1035	-4.07016	0
1.0780	2.56849	-4.03947	-10.7846	-5.28514	0
1.0787	2.56849	-2.82095	-10.4798	-2.54385	0
1.0793	2.56849	-1.60243	11.1853	1.11626	0
1.0800	2.56849	-0.984828	20.9524	0.812514	0
1.0807	2.56849	-0.383916	2.33632	2.03508	0
1.0813	2.56849	-0.684372	-16.5847	3.56139	0
1.0820	2.56849	-1.90289	-15.67	3.25765	0
1.0827	2.56849	-1.28528	-10.1749	3.86514	0
1.0833	2.56849	2.06981	-9.86998	3.25765	0
1.0840	2.56849	2.98787	-9.56508	1.73134	0
1.0847	2.56849	1.15175	-8.04063	3.86514	0
1.0853	2.56849	-0.684372	-6.20773	5.69519	0
1.0860	2.56849	-0.684372	-7.4273	3.86514	0
1.0867	2.56849	1.15175	-9.26019	0.508771	0
1.0873	2.56849	2.06981	-4.68327	-5.59648	0
1.0880	2.56849	0.233688	-3.7686	-9.86407	0
1.0887	2.56849	-0.383916	-8.65041	-5.59648	0
1.0893	2.56849	1.75266	-2.85038	1.73134	0
1.0900	2.56849	2.67072	2.33632	4.78396	0
1.0907	2.56849	1.15175	-0.106357	3.86514	0
1.0913	2.56849	-0.383916	16.3755	2.95391	0
1.0920	2.56849	-0.684372	31.9392	2.95391	0
1.0927	2.56849	0.233688	9.9657	2.95391	0
1.0933	2.56849	0.851292	-13.5322	2.64257	0
1.0940	2.56849	-0.066768	-10.1749	2.33883	0
1.0947	2.56849	-1.60243	-7.4273	0.508771	0
1.0953	2.56849	-1.90289	-10.1749	-1.62503	0
1.0960	2.56849	-0.684372	-7.4273	0.508771	0
1.0967	2.56849	0.233688	-9.26019	5.08771	0
1.0973	2.56849	-0.684372	-9.56508	5.69519	0
1.0980	2.56849	-1.60243	-4.68327	3.56139	0
1.0987	2.56849	0.233688	-4.37838	-0.0987167	0
1.0993	2.56849	0.851292	-1.93571	-2.8476	0
1.1000	2.56849	-0.383916	-0.411249	-2.54385	0
1.1007	2.56849	0.534144	-7.4273	-1.92877	0
1.1013	2.56849	0.233688	-4.68327	-2.8476	0
1.1020	2.56849	-2.52049	-0.106357	-2.24011	0
1.1027	2.56849	-2.20334	-3.15527	0.205027	0
1.1033	2.56849	-0.684372	12.4084	0.812514	0
1.1040	2.56849	-2.52049	26.444	0.205027	0
1.1047	2.56849	0.233688	-1.32592	4.78396	0
1.1053	2.56849	2.67072	-8.65041	8.44407	0
1.1060	2.56849	1.4522	0.202079	1.11626	0
1.1067	2.56849	0.233688	-1.32592	-10.7829	0
1.1073	2.56849	-0.383916	0.202079	-11.6941	0
1.1080	2.56849	-0.383916	4.779	-6.50771	0
1.1087	2.56849	0.233688	2.64121	-11.0866	0
1.1093	2.56849	-0.684372	3.25099	-16.8881	0
1.1100	2.56849	-2.52049	4.779	-10.7829	0
1.1107	2.56849	-1.60243	1.42165	-0.713798	0
1.1113	2.56849	1.15175	1.42165	3.56139	0
1.1120	2.56849	1.15175	1.72654	1.11626	0
1.1127	2.56849	-0.684372	1.42165	-4.67765	0
1.1133	2.56849	-0.684372	4.4741	-8.33776	0
1.1140	2.56849	1.75266	2.9461	-6.20396	0
1.1147	2.56849	2.98787	8.13635	-3.76642	0
1.1153	2.56849	1.75266	26.7525	-2.24011	0
1.1160	2.56849	0.233688	23.7	-0.713798	0
1.1167	2.56849	-0.066768	-4.68327	-4.37391	0
1.1173	2.56849	-0.684372	-13.5322	-8.33776	0
1.1180	2.56849	-0.066768	-5.59795	-5.28514	0
1.1187	2.56849	-0.684372	-7.73573	-1.32128	0
1.1193	2.56849	-2.20334	-7.4273	-0.40246	0
1.1200	2.56849	-0.066768	-3.7686	0.205027	0
1.1207	2.56849	2.67072	-7.73573	0.205027	0
1.1213	2.56849	2.06981	-6.81751	0.205027	0
1.1220	2.56849	1.15175	-2.54549	1.11626	0
1.1227	2.56849	1.15175	-6.51262	-2.8476	0
1.1233	2.56849	0.233688	2.03143	-7.42653	0
1.1240	2.56849	0.534144	23.7	-4.37391	0
1.1247	2.56849	1.15175	24.6147	1.11626	0
1.1253	2.56849	-0.984828	8.13635	2.03508	0
1.1260	2.56849	-2.52049	-5.29306	2.64257	0
1.1267	2.56849	-0.066768	-9.56508	2.33883	0
1.1273	2.56849	0.851292	6.91324	0.205027	0
1.1280	3.18809	-0.684372	27.972	-1.32128	0
1.1287	5.6214	1.15175	14.5426	-3.45508	0
1.1293	10.2064	5.72536	-11.398	-8.03402	0
1.1300	11.423	6.64342	-10.7846	-8.95284	0
1.1307	11.1189	2.98787	-5.90284	-6.20396	0
1.1313	8.37014	0.233688	-10.4798	-1.62503	0
1.1320	5.6214	-0.383916	-6.51262	6.31027	0
1.1327	5.01307	0.534144	-1.93571	11.8004	0
1.1333	4.10058	1.15175	-4.98817	9.66664	0
1.1340	2.88392	-0.984828	-2.85038	9.97038	0
1.1347	5.01307	-2.20334	-3.46016	13.9342	0
1.1353	5.92556	0.534144	-6.20773	12.1042	0
1.1360	0.135184	2.06981	8.74613	9.3629	0
1.1367	-3.52605	-0.684372	26.7525	10.5779	0
1.1373	0.743511	-1.60243	16.3755	7.52525	0
1.1380	6.22972	1.4522	-11.0895	3.56139	0
1.1387	7.15348	2.98787	-14.7518	5.69519	0
1.1393	5.92556	2.06981	11.1853	6.31027	0
1.1400	5.92556	0.233688	23.7	4.48022	0
1.1407	5.92556	0.233688	1.72654	6.61402	0
1.1413	5.92556	1.75266	-17.1945	6.61402	0
1.1420	5.92556	2.67072	-14.4469	0.205027	0
1.1427	5.92556	2.06981	-13.5322	-3.45508	0
1.1433	5.92556	1.15175	-12.6175	-0.713798	0
1.1440	5.92556	2.06981	-3.7686	1.11626	0
1.1447	5.92556	2.67072	-4.68327	0.508771	0
1.1453	5.92556	2.06981	-7.73573	1.4276	0
1.1460	5.92556	1.15175	-1.63081	2.03508	0
1.1467	5.92556	2.98787	-4.07349	0.205027	0
1.1473	5.92556	3.88924	-5.59795	-2.54385	0
1.1480	5.92556	1.4522	16.9853	-0.713798	0
1.1487	5.92556	2.06981	32.8538	2.03508	0
1.1493	5.92556	4.8073	17.2902	1.11626	0
1.1500	5.92556	1.4522	-6.20773	2.03508	0
1.1507	5.92556	-3.42186	-8.9553	4.78396	0
1.1513	5.92556	-2.52049	12.1035	2.33883	0
1.1520	5.92556	1.15175	27.3622	-1.62503	0
1.1527	5.92556	2.98787	9.6608	0.508771	0
1.1533	5.92556	2.98787	-13.8371	3.25765	0
1.1540	5.92556	0.534144	-10.1749	3.86514	0
1.1547	5.92556	-1.90289	-2.85038	6.31027	0
1.1553	5.92556	-0.383916	-9.26019	6.31027	0
1.1560	5.92556	2.06981	-13.8371	2.03508	0
1.1567	5.92556	2.06981	-11.398	-0.713798	0
1.1573	5.92556	1.4522	-9.56508	-3.76642	0
1.1580	5.92556	1.15175	-10.1749	-7.12279	0
1.1587	5.92556	-0.684372	-11.398	-5.90022	0
1.1593	5.92556	-2.52049	-10.1749	-2.54385	0
1.1600	5.92556	-1.28528	-10.7846	-1.01754	0
1.1607	5.92556	0.851292	-11.0895	2.64257	0
1.1613	5.92556	0.851292	-3.7686	8.14033	0
1.1620	5.92556	0.233688	-1.93571	7.83659	0
1.1627	5.92556	0.534144	-4.98817	0.205027	0
1.1633	5.92556	0.851292	12.7133	-5.28514	0
1.1640	5.92556	-0.684372	29.4965	-3.45508	0
1.1647	5.92556	-1.60243	10.8804	-0.0987167	0
1.1653	5.92556	-1.60243	-8.34552	0.205027	0
1.1660	5.92556	-0.684372	-4.68327	-0.40246	0
1.1667	5.92556	-1.90289	-4.68327	-2.54385	0
1.1673	5.92556	-2.52049	-6.51262	-5.28514	0
1.1680	5.92556	-0.066768	0.202079	-3.15134	0
1.1687	5.92556	0.233688	-0.106357	0.812514	0
1.1693	5.92556	-1.60243	-1.93571	0.205027	0
1.1700	5.92556	-1.60243	2.9461	0.205027	0
1.1707	5.92556	-1.90289	2.33632	0.812514	0
1.1713	5.92556	-4.03947	1.72654	-1.62503	0
1.1720	5.92556	-4.33992	3.86078	-2.54385	0
1.1727	5.92556	-1.60243	0.202079	0.508771	0
1.1733	5.92556	2.06981	0.811862	-0.0987167	0
1.1740	5.92556	4.8073	2.33632	-1.32128	0
1.1747	5.92556	3.88924	-1.32592	1.4276	0
1.1753	5.92556	1.15175	12.7133	-0.40246	0
1.1760	5.92556	-0.383916	30.4111	-5.28514	0
1.1767	5.92556	0.233688	11.4902	-4.37391	0
1.1773	5.92556	0.851292	-14.142	-1.32128	0
1.1780	5.92556	0.534144	-11.7029	-2.54385	0
1.1787	5.92556	-1.28528	-5.59795	-2.54385	0
1.1793	5.92556	-2.82095	-6.20773	-0.713798	0
1.1800	5.92556	-0.684372	-2.85038	0.508771	0
1.1807	5.92556	2.98787	-4.07349	2.95391	0
1.1813	5.92556	3.58878	-5.59795	3.25765	0
1.1820	5.92556	1.15175	-1.93571	1.73134	0
1.1827	5.92556	-0.383916	-3.7686	2.95391	0
1.1833	5.92556	-0.066768	-3.7686	4.48022	0
1.1840	5.92556	0.534144	0.506971	-1.32128	0
1.1847	5.92556	0.534144	0.811862	-9.86407	0
1.1853	5.92556	-0.984828	3.86078	-10.7829	0
1.1860	5.92556	-1.60243	4.4741	-1.01754	0
1.1867	5.92556	1.15175	0.506971	7.52525	0
1.1873	5.92556	2.06981	17.9	5.39145	0
1.1880	5.92556	-1.60243	37.7356	-0.0987167	0
1.1887	5.92556	-2.52049	17.2902	-0.0987167	0
1.1893	5.92556	1.4522	-10.4798	-0.40246	0
1.1900	5.92556	2.67072	-5.90284	-3.76642	0
1.1907	5.92556	0.233688	0.506971	-4.07016	0
1.1913	5.92556	0.233688	-6.81751	-0.713798	0
1.1920	5.92556	0.851292	-7.4273	0.508771	0
1.1927	5.92556	-0.684372	-4.98817	0.205027	0
1.1933	5.92556	0.233688	-6.81751	1.73134	0
1.1940	5.92556	1.75266	-7.4273	1.4276	0
1.1947	5.92556	-0.984828	-7.4273	-1.62503	0
1.1953	5.92556	-2.82095	-6.81751	-1.62503	0
1.1960	5.92556	-1.60243	-7.4273	-1.32128	0
1.1967	5.92556	-2.52049	-7.4273	-3.45508	0
1.1973	5.92556	-2.52049	-0.71614	-2.54385	0
1.1980	5.92556	2.06981	1.11675	2.03508	0
1.1987	5.92556	3.58878	-1.63081	1.4276	0
1.1993	5.92556	1.4522	13.6279	-2.8476	0
1.2000	5.92556	1.4522	27.972	-2.54385	0
1.2007	5.92556	0.233688	8.74613	0.205027	0
1.2013	5.92556	-2.52049	-13.2273	0.205027	0
1.2020	5.92556	-0.684372	-10.1749	-1.62503	0
1.2027	5.92556	1.75266	-6.81751	-2.24011	0
1.2033	5.92556	0.233688	-8.34552	-0.40246	0
1.2040	5.92556	-0.383916	-5.29306	-0.40246	0
1.2047	5.92556	0.534144	-5.59795	-1.62503	0
1.2053	5.92556	-2.52049	-7.4273	1.4276	0
1.2060	5.92556	-4.03947	-4.68327	5.69519	0
1.2067	5.92556	-0.383916	-3.7686	4.78396	0
1.2073	5.92556	1.15175	-3.7686	3.86514	0
1.2080	5.92556	-2.52049	-2.2406	5.69519	0
1.2087	5.92556	-3.42186	-2.54549	6.61402	0
1.2093	5.92556	-0.684372	-0.106357	8.14033	0
1.2100	5.92556	0.233688	1.11675	5.69519	0
1.2107	5.92556	-1.28528	0.506971	-6.20396	0
1.2113	5.92556	-1.28528	17.2902	-15.3618	0
1.2120	5.92556	0.851292	31.6343	-11.0866	0
1.2127	5.92556	2.06981	11.7986	-1.92877	0
1.2133	5.92556	0.851292	-10.7846	2.03508	0
1.2140	5.92556	-1.60243	-6.81751	-1.92877	0
1.2147	5.92556	-2.52049	-2.85038	-10.7829	0
1.2153	5.92556	-1.90289	-8.34552	-12.3092	0
1.2160	5.92556	-0.383916	-8.9553	-2.8476	0
1.2167	5.92556	0.534144	-7.73573	3.56139	0
1.2173	5.92556	-0.066768	-4.68327	1.4276	0
1.2180	5.92556	-0.383916	-3.7686	-3.45508	0
1.2187	5.92556	0.534144	-12.9224	-5.90022	0
1.2193	5.92556	0.534144	-10.4798	-2.8476	0
1.2200	5.92556	0.233688	12.7133	3.25765	0
1.2207	5.92556	-0.684372	24.6147	5.69519	0
1.2213	5.92556	-2.52049	12.1035	5.99894	0
1.2220	5.92556	-1.60243	-4.68327	7.2215	0
1.2227	5.92556	2.06981	-5.90284	4.16888	0
1.2233	5.92556	0.851292	13.6279	-4.07016	0
1.2240	5.92556	-2.52049	25.8342	-10.1754	0
1.2247	5.92556	-1.60243	6.91324	-14.7468	0
1.2253	5.92556	1.75266	-12.0078	-21.7708	0
1.2260	5.92556	1.4522	-8.34552	-24.5121	0
1.2267	5.92556	-0.383916	-5.29306	-15.0581	0
1.2273	5.92556	-1.90289	-5.90284	-0.0987167	0
1.2280	5.92556	-3.42186	-0.106357	7.83659	0
1.2287	5.92556	-4.33992	-0.106357	8.44407	0
1.2293	5.92556	-3.42186	-5.29306	5.08771	0
1.2300	5.92556	-2.52049	-2.85038	1.11626	0
1.2307	5.92556	-3.12141	0.811862	-0.0987167	0
1.2313	5.92556	-2.52049	-1.02103	-0.713798	0
1.2320	5.92556	-0.684372	-4.07349	-1.62503	0
1.2327	5.92556	0.534144	-1.93571	1.4276	0
1.2333	5.92556	-0.066768	2.64121	8.14033	0
1.2340	5.92556	-2.52049	-1.63081	10.8892	0
1.2347	5.92556	-3.42186	-3.7686	8.14033	0
1.2353	5.92556	-1.60243	14.5426	2.03508	0
1.2360	5.92556	0.534144	25.5293	-5.28514	0
1.2367	5.92556	1.4522	4.16921	-8.03402	0
1.2373	5.92556	1.15175	-16.2798	-2.8476	0
1.2380	5.92556	0.851292	-15.3651	3.25765	0
1.2387	5.92556	0.233688	-11.0895	5.99894	0
1.2393	5.92556	-0.684372	-8.34552	5.99894	0
1.2400	5.92556	-1.90289	-7.73573	3.86514	0
1.2407	5.92556	-1.60243	-11.0895	2.03508	0
1.2413	5.92556	-0.684372	-9.26019	1.11626	0
1.2420	5.92556	-0.684372	-6.81751	-1.01754	0
1.2427	5.92556	-2.52049	-8.9553	-0.40246	0
1.2433	5.92556	-2.82095	-4.68327	3.86514	0
1.2440	5.92556	-0.684372	-2.85038	3.86514	0
1.2447	5.92556	1.75266	-7.12241	2.03508	0
1.2453	5.92556	0.534144	0.506971	3.86514	0
1.2460	5.92556	-0.066768	7.21813	4.16888	0
1.2467	5.92556	2.98787	2.33632	2.03508	0
1.2473	5.92556	3.88924	16.6804	4.48022	0
1.2480	5.92556	1.75266	36.821	6.61402	0
1.2487	5.92556	0.851292	18.5097	3.25765	0
1.2493	5.92556	0.534144	-7.4273	-1.62503	0
1.2500	5.92556	0.233688	-4.07349	-4.37391	0
1.2507	5.92556	0.851292	-1.63081	-3.76642	0
1.2513	5.92556	-0.984828	-6.81751	-2.8476	0
1.2520	5.92556	-1.90289	0.506971	-5.28514	0
1.2527	5.92556	1.15175	4.4741	-6.20396	0
1.2533	5.92556	2.37027	-0.71614	0.205027	0
1.2540	5.92556	1.4522	0.811862	4.78396	0
1.2547	5.92556	3.28833	-0.106357	3.56139	0
1.2553	5.92556	3.28833	-1.02103	2.33883	0
1.2560	5.92556	0.851292	14.5426	2.64257	0
1.2567	5.92556	1.15175	28.8867	1.11626	0
1.2573	5.92556	1.4522	16.9853	-1.62503	0
1.2580	5.92556	0.534144	-5.29306	-4.07016	0
1.2587	5.92556	0.851292	-8.04063	-3.76642	0
1.2593	5.92556	-0.984828	13.323	-2.24011	0
1.2600	5.92556	-2.52049	23.7	-3.15134	0
1.2607	5.92556	0.851292	1.72654	-3.15134	0
1.2613	5.92556	2.67072	-17.4994	-0.0987167	0
1.2620	5.92556	-0.684372	-12.0078	0.812514	0
1.2627	5.92556	-2.52049	-9.26019	1.11626	0
1.2633	5.92556	-0.066768	-13.8371	2.95391	0
1.2640	5.92556	-0.684372	-8.34552	1.11626	0
1.2647	5.92556	-3.42186	-4.37838	-1.62503	0
1.2653	5.92556	-4.03947	-6.51262	-0.40246	0
1.2660	5.92556	-2.82095	-4.37838	-0.713798	0
1.2667	5.92556	-2.52049	-1.93571	-2.54385	0
1.2673	5.92556	-2.52049	-3.15527	1.4276	0
1.2680	5.92556	-0.984828	-2.85038	5.39145	0
1.2687	5.92556	-0.066768	-1.93571	3.56139	0
1.2693	5.92556	-0.383916	0.506971	4.48022	0
1.2700	5.92556	1.15175	1.11675	9.66664	0
1.2707	5.92556	2.98787	2.9461	9.3629	0
1.2713	5.92556	1.75266	20.0378	3.25765	0
1.2720	5.92556	-0.684372	32.8538	-1.62503	0
1.2727	5.92556	-0.684372	12.4084	-3.45508	0
1.2733	5.92556	-0.984828	-12.3127	-1.62503	0
1.2740	5.92556	-0.383916	-10.1749	1.73134	0
1.2747	5.92556	0.851292	-3.46016	2.03508	0
1.2753	5.92556	0.851292	-5.59795	-0.40246	0
1.2760	5.92556	0.233688	-4.68327	-1.62503	0
1.2767	5.92556	-0.684372	-5.59795	-1.62503	0
1.2773	5.92556	-2.52049	-8.34552	0.205027	0
1.2780	5.92556	-1.60243	-4.98817	2.33883	0
1.2787	5.92556	1.15175	-3.15527	1.11626	0
1.2793	5.92556	0.534144	0.811862	0.812514	0
1.2800	5.92556	-2.52049	18.2049	5.69519	0
1.2807	5.92556	-3.42186	30.4111	8.44407	0
1.2813	5.92556	-2.52049	17.2902	4.48022	0
1.2820	5.92556	-1.60243	-4.68327	-0.713798	0
1.2827	5.92556	-0.684372	-6.51262	-1.92877	0
1.2833	5.92556	-0.066768	16.3755	-1.62503	0
1.2840	5.92556	0.233688	29.1916	0.205027	0
1.2847	5.92556	-0.984828	8.13635	1.4276	0
1.2853	5.92556	-3.42186	-12.9224	0.812514	0
1.2860	5.92556	-1.60243	-9.56508	-0.713798	0
1.2867	5.92556	2.67072	-6.20773	-1.62503	0
1.2873	5.92556	2.06981	-8.9553	-1.62503	0
1.2880	5.92556	-0.066768	-4.68327	0.205027	0
1.2887	5.92556	1.15175	-2.2406	2.95391	0
1.2893	5.92556	0.233688	-3.7686	2.33883	0
1.2900	5.92556	-1.60243	-1.93571	-0.713798	0
1.2907	5.92556	-0.684372	-1.02103	-2.54385	0
1.2913	5.92556	-0.066768	-3.15527	-1.62503	0
1.2920	5.92556	-1.60243	-2.85038	-0.713798	0
1.2927	5.92556	-1.60243	-1.32592	0.205027	0
1.2933	5.92556	-0.383916	3.25099	1.11626	0
1.2940	5.92556	2.06981	3.55589	0.812514	0
1.2947	5.92556	3.88924	0.811862	0.205027	0
1.2953	5.92556	2.06981	14.2377	1.4276	0
1.2960	5.92556	0.233688	26.444	0.812514	0
1.2967	5.92556	0.851292	8.13635	-6.50771	0
1.2973	5.92556	-0.066768	-14.4469	-14.443	0
1.2980	5.92556	-1.60243	-13.8371	-10.7829	0
1.2987	5.92556	0.233688	-10.7846	-1.62503	0
1.2993	5.92556	0.233688	-14.142	-0.0987167	0
1.3000	5.92556	-1.60243	-12.9224	-0.713798	0
1.3007	5.92556	-2.52049	-10.1749	2.33883	0
1.3013	5.92556	-2.52049	-8.9553	2.03508	0
1.3020	5.92556	-2.82095	-8.9553	-2.8476	0
1.3027	5.92556	-2.82095	-10.1749	-2.8476	0
1.3033	5.92556	-2.52049	-9.56508	-0.713798	0
1.3040	5.92556	0.233688	-10.4798	-2.54385	0
1.3047	5.92556	4.50684	-11.0895	-3.76642	0
1.3053	5.92556	4.50684	-1.93571	-1.01754	0
1.3060	5.92556	0.233688	1.72654	1.11626	0
1.3067	5.92556	-1.90289	-2.2406	0.812514	0
1.3073	5.92556	-0.984828	14.2377	-0.0987167	0
1.3080	5.92556	-0.383916	31.0245	-0.713798	0
1.3087	5.92556	0.233688	9.9657	-2.8476	0
1.3093	5.92556	2.06981	-15.9749	-3.76642	0
1.3100	5.92556	2.06981	-11.7029	-1.01754	0
1.3107	5.92556	-0.684372	-4.37838	-0.40246	0
1.3113	5.92556	-2.52049	-8.9553	-0.713798	0
1.3120	5.92556	-1.90289	-9.26019	4.78396	0
1.3127	5.92556	-0.684372	-5.59795	8.44407	0
1.3133	5.92556	1.75266	-4.68327	4.78396	0
1.3140	5.92556	3.58878	-5.59795	4.48022	0
1.3147	5.92556	2.06981	-5.90284	3.86514	0
1.3153	5.92556	-0.684372	-4.68327	-6.20396	0
1.3160	5.92556	-0.984828	-8.34552	-10.7829	0
1.3167	5.92556	-0.684372	-11.0895	-1.01754	0
1.3173	5.92556	-0.684372	-4.68327	4.78396	0
1.3180	5.92556	-0.684372	-3.46016	2.33883	0
1.3187	5.92556	-1.90289	-5.59795	2.95391	0
1.3193	5.92556	-2.52049	13.323	1.11626	0
1.3200	5.92556	-1.60243	26.444	-3.45508	0
1.3207	5.92556	-1.60243	2.64121	-0.0987167	0
1.3213	5.92556	-3.42186	-16.5847	4.16888	0
1.3220	5.92556	-3.42186	-8.34552	1.11626	0
1.3227	5.92556	-2.52049	-6.51262	-1.92877	0
1.3233	5.92556	-0.383916	-8.34552	-1.01754	0
1.3240	5.92556	1.15175	-1.02103	-1.62503	0
1.3247	5.92556	-1.60243	-4.68327	-2.24011	0
1.3253	5.92556	-3.42186	-9.86998	-0.713798	0
1.3260	5.92556	-2.20334	-1.02103	1.4276	0
1.3267	5.92556	-3.42186	-2.85038	2.03508	0
1.3273	5.92556	-4.03947	-6.51262	1.11626	0
1.3280	5.92556	3.28833	15.7657	0.812514	0
1.3287	5.92556	9.38091	31.6343	4.48022	0
1.3293	5.92556	5.10775	13.6279	8.44407	0
1.3300	5.92556	1.15175	-6.81751	4.78396	0
1.3307	5.92556	2.06981	-4.68327	-2.54385	0
1.3313	5.92556	0.233688	14.5426	-3.76642	0
1.3320	5.92556	-5.25798	26.444	-0.40246	0
1.3327	5.92556	-5.25798	8.44124	-0.40246	0
[truncated: 64,564 more rows]
