# Supplementary material for: Identification of Haptic Based Guiding Using Hard Reins
Source: PLoS One. 2015 Jul 22;10(7):e0132020. doi: 10.1371/journal.pone.0132020 (PMC4511788; doi:10.1371/journal.pone.0132020)
Supplement: S4 File — (ZIP) [file pone.0132020.s004.zip › EMGData2/Subject15/T4/t4.txt]

0.0000	-9.02204	0.236927	37.3385	-3.45679	0
0.0007	13.5566	0.534995	10.9695	-1.01332	0
0.0013	23.6359	-3.1259	-12.8681	2.34286	0
0.0020	19.9707	-5.86966	-10.7586	3.86644	0
0.0027	14.1674	-2.82019	-10.7586	2.6447	0
0.0033	10.5022	-2.82019	-12.0243	-1.32235	0
0.0040	10.1968	-4.3411	-5.90666	-1.62419	0
0.0047	11.1131	0.236927	-5.06285	-1.62419	0
0.0053	5.61528	3.2864	-5.69571	-5.59124	0
0.0060	-3.2188	2.06355	-5.69571	-7.122	0
0.0067	-7.8003	3.59211	-9.49285	-5.2894	0
0.0073	-10.2438	4.20354	-8.64904	-6.81298	0
0.0080	-12.3818	0.840707	-9.28189	-6.20211	0
0.0087	-15.1307	0.236927	-14.7666	-1.01332	0
0.0093	-22.4611	2.06355	-10.7586	-0.409641	0
0.0100	-29.768	1.45213	-8.85999	-0.711482	0
0.0107	-36.4876	1.45213	-10.7586	2.95373	0
0.0113	-51.1484	2.98069	10.9695	4.77914	0
0.0120	-67.6183	2.98069	32.9085	2.03383	0
0.0127	-73.727	2.06355	16.6652	0.201227	0
0.0133	-76.7813	1.14642	-7.17237	0.510255	0
0.0140	-82.8665	-0.98592	-12.0243	0.812095	0
0.0147	-76.1704	-3.43161	-16.0324	2.03383	0
0.0153	-45.6506	-4.3411	-14.9776	4.16828	0
0.0160	-9.6329	-2.82019	-5.2738	4.77914	0
0.0167	14.4729	-2.51448	-2.32047	2.95373	0
0.0173	32.4699	-4.3411	-4.64095	0.201227	0
0.0180	56.9046	-4.3411	-7.80523	0.510255	0
0.0187	80.7049	-2.51448	-11.1805	2.95373	0
0.0193	95.9531	-2.51448	-7.17237	3.86644	0
0.0200	107.254	-2.51448	-5.69571	1.42296	0
0.0207	110.614	-3.43161	-8.43809	-1.62419	0
0.0213	91.3716	-5.25824	1.68762	-1.32235	0
0.0220	55.072	-2.51448	9.07094	0.201227	0
0.0227	23.025	1.14642	6.53952	1.73199	0
0.0233	3.78268	-0.680208	26.7909	3.25557	0
0.0240	-0.775331	-3.43161	44.7219	0.201227	0
0.0247	12.3348	-0.680208	18.5638	-5.90027	0
0.0253	34.3025	1.45213	-7.80523	-7.42384	0
0.0260	49.5742	1.45213	-0.421904	-5.90027	0
0.0267	58.1264	2.67498	-2.32047	-5.2894	0
0.0273	67.8767	2.06355	-14.7666	-4.37669	0
0.0280	71.5419	-0.680208	-10.1257	-4.06766	0
0.0287	60.5463	-1.59734	-7.38332	-4.37669	0
0.0293	47.7416	-0.98592	-11.1805	-4.37669	0
0.0300	40.4112	0.534995	-7.38332	-3.15495	0
0.0307	29.4391	2.06355	-10.1257	-2.23506	0
0.0313	12.9457	1.14642	-12.0243	-1.93322	0
0.0320	1.3627	1.14642	9.07094	-1.93322	0
0.0327	-5.0514	3.89782	25.5252	-1.93322	0
0.0333	-10.2438	3.89782	12.6571	-0.100614	0
0.0340	-15.4361	2.67498	-8.85999	2.03383	0
0.0347	-25.1865	3.89782	-10.5476	2.03383	0
0.0353	-37.4039	4.80732	10.9695	-0.711482	0
0.0360	-45.3451	5.11303	24.2595	-1.62419	0
0.0367	-44.7343	2.98069	4.8519	0.201227	0
0.0373	-34.655	-8.00964	-16.6652	2.03383	0
0.0380	-16.3524	-23.5704	-14.1338	2.6447	0
0.0387	1.66814	-27.2313	-11.1805	2.34286	0
0.0393	8.97505	-19.9095	-14.9776	1.73199	0
0.0400	4.69898	-12.282	-13.9228	2.03383	0
0.0407	-4.1351	-5.25824	-11.1805	2.03383	0
0.0413	-7.18944	3.89782	-9.91475	1.73199	0
0.0420	-1.3862	7.86443	-6.75047	3.56459	0
0.0427	5.61528	-1.59734	-7.38332	4.4773	0
0.0433	5.61528	-17.1581	-7.38332	2.03383	0
0.0440	-4.1351	-22.0418	-8.43809	2.03383	0
0.0447	-24.8811	-14.4143	-10.5476	4.16828	0
0.0453	-52.3701	-5.56395	-4.64095	2.95373	0
0.0460	-76.1704	2.36927	-2.32047	0.201227	0
0.0467	-88.6697	13.9634	-5.69571	-0.409641	0
0.0473	-89.586	22.508	16.0324	0.201227	0
0.0480	-74.0324	25.8708	38.6042	2.95373	0
0.0487	-39.5419	28.6146	16.6652	8.44435	0
0.0493	-1.69163	30.1432	-12.2352	7.22262	0
0.0500	20.2761	27.6975	-8.43809	1.73199	0
0.0507	25.7739	24.3423	-1.05476	0.510255	0
0.0513	26.0793	20.6814	-4.00809	1.42296	0
0.0520	27.3011	19.1528	-3.79714	-0.100614	0
0.0527	30.05	16.7148	-2.95333	-0.711482	0
0.0533	33.3862	-2.20877	-0.421904	-0.711482	0
0.0540	32.7754	-31.1979	1.68762	-1.62419	0
0.0547	25.7739	-43.7091	-0.421904	0.201227	0
0.0553	17.5272	-37.9159	0	2.34286	0
0.0560	10.5022	-26.9256	-0.632856	1.12112	0
0.0567	5.92071	-12.282	-2.53143	0.201227	0
0.0573	5.92071	1.14642	7.59428	2.95373	0
0.0580	9.28048	6.64158	10.3367	3.56459	0
0.0587	5.61528	13.6577	1.47666	1.73199	0
0.0593	-11.7709	22.8137	16.6652	-0.711482	0
0.0600	-31.6006	22.2023	33.1195	-0.711482	0
0.0607	-41.9854	18.8471	9.28189	-0.711482	0
0.0613	-48.3995	18.5414	-12.8681	-3.15495	0
0.0620	-53.8738	15.1862	-8.43809	-4.98037	0
0.0627	-49.6212	13.0539	-11.1805	-3.45679	0
0.0633	-38.931	16.4091	-18.3528	-2.54409	0
0.0640	-29.768	15.7976	-12.2352	-4.37669	0
0.0647	-17.5742	9.99677	-8.01618	-3.76582	0
0.0653	-2.3025	7.86443	-6.53952	-1.32235	0
0.0660	8.05875	7.86443	-3.79714	0.510255	0
0.0667	12.6403	6.33587	-5.06285	2.03383	0
0.0673	12.6403	5.72445	-1.89857	1.42296	0
0.0680	12.0294	6.64158	1.68762	-1.93322	0
0.0687	25.163	4.80732	-1.89857	-3.76582	0
0.0693	50.1851	0.236927	1.05476	-2.23506	0
0.0700	63.9061	2.06355	5.69571	0.201227	0
0.0707	60.5463	14.5748	4.42999	0.201227	0
0.0713	50.4905	25.2594	20.8843	-1.32235	0
0.0720	37.6623	24.9537	36.9166	-1.01332	0
0.0727	24.2467	14.5748	15.8214	0.201227	0
0.0733	11.7239	-0.0687851	-5.69571	-0.711482	0
0.0740	-2.60793	-10.7534	2.32047	-0.409641	0
0.0747	-19.1013	-17.7695	7.17237	2.34286	0
0.0753	-30.6843	-24.7932	3.16428	2.34286	0
0.0760	-36.1821	-24.7932	3.16428	-0.100614	0
0.0767	-36.1821	-10.142	0	1.42296	0
0.0773	-33.1278	3.89782	-1.89857	2.95373	0
0.0780	-31.2952	4.80732	1.68762	-0.100614	0
0.0787	-34.9604	0.534995	2.95333	-1.62419	0
0.0793	-39.2365	-3.43161	6.53952	1.12112	0
0.0800	-34.3495	-10.4477	8.64904	2.03383	0
0.0807	-21.5448	-17.1581	4.8519	2.95373	0
0.0813	-12.6872	-19.6038	10.9695	5.39001	0
0.0820	-7.8003	-17.4638	15.3995	4.77914	0
0.0827	-0.775331	-12.8857	9.07094	2.34286	0
0.0833	1.05727	-8.31536	20.2514	0.510255	0
0.0840	-0.164464	-4.3411	33.5414	-1.32235	0
0.0847	10.8076	-2.51448	9.07094	-0.409641	0
0.0853	27.3011	-3.43161	-17.509	2.03383	0
0.0860	32.4699	-3.43161	-13.5009	0.201227	0
0.0867	29.7445	-0.680208	-9.28189	-3.45679	0
0.0873	25.7739	-0.680208	-11.1805	-2.54409	0
0.0880	20.2761	-1.59734	-8.01618	-0.409641	0
0.0887	16.6109	1.75784	-9.28189	0.201227	0
0.0893	13.2511	2.36927	-8.01618	-0.711482	0
0.0900	4.08811	0.534995	2.10952	-1.62419	0
0.0907	-3.52423	2.67498	8.64904	-1.32235	0
0.0913	-6.27314	2.06355	9.91475	-1.01332	0
0.0920	-15.1307	-2.20877	4.21904	-2.23506	0
0.0927	-28.2409	-1.59734	-5.69571	-2.84593	0
0.0933	-34.655	-0.374497	-4.64095	-2.23506	0
0.0940	-38.3202	-1.90305	-4.00809	-0.711482	0
0.0947	-47.1777	0.534995	-8.01618	0.201227	0
0.0953	-55.4009	4.80732	10.9695	1.12112	0
0.0960	-53.8738	3.59211	29.1114	0.812095	0
0.0967	-42.5962	2.06355	8.64904	0.812095	0
0.0973	-30.9898	2.06355	-13.29	0.201227	0
0.0980	-26.4083	-0.680208	-10.7586	-3.45679	0
0.0987	-22.4611	-2.51448	-8.01618	-6.20211	0
0.0993	-14.8253	-2.20877	-5.06285	-4.37669	0
0.1000	-11.1601	-3.73732	0.843809	-1.62419	0
0.1007	-9.02204	-4.3411	-1.89857	-1.32235	0
0.1013	1.97357	-1.59734	0.210952	-2.23506	0
0.1020	15.6946	-0.374497	9.28189	-4.06766	0
0.1027	23.6359	-2.51448	9.91475	-4.37669	0
0.1033	26.6902	-5.56395	9.91475	-1.32235	0
0.1040	26.0793	-5.56395	8.64904	1.12112	0
0.1047	18.7489	-3.43161	1.68762	-0.409641	0
0.1053	13.2511	-3.73732	3.58619	-1.62419	0
0.1060	15.0837	0.534995	1.47666	-1.62419	0
0.1067	13.5566	17.3262	-12.6571	-2.23506	0
0.1073	0.140969	33.4984	-1.26571	-2.54409	0
0.1080	-19.1013	35.0269	18.1419	-1.32235	0
0.1087	-33.7387	24.0366	-1.26571	-1.32235	0
0.1093	-34.3495	5.41874	-27.0019	-1.32235	0
0.1100	-23.3774	-14.4143	-23.8376	-1.32235	0
0.1107	-12.6872	-24.4875	-18.9857	-1.32235	0
0.1113	-3.82967	-26.9256	-16.6652	-1.32235	0
0.1120	10.5022	-27.537	-7.38332	-1.32235	0
0.1127	26.6902	-22.9589	-2.95333	-1.32235	0
0.1133	35.8297	-14.4143	0.843809	-1.32235	0
0.1140	38.884	-8.61343	8.22713	-1.32235	0
0.1147	37.6623	-3.1259	10.5476	-1.32235	0
0.1153	33.0808	1.75784	11.8133	-1.32235	0
0.1160	30.9663	1.45213	9.91475	-1.32235	0
0.1167	29.1337	0.236927	5.48476	-1.32235	0
0.1173	21.1924	2.67498	10.9695	-1.32235	0
0.1180	12.3348	3.2864	10.3367	-1.32235	0
0.1187	11.4185	1.14642	1.68762	-1.32235	0
0.1193	14.4729	0.534995	18.1419	-1.32235	0
0.1200	17.5272	1.14642	35.6509	-1.32235	0
0.1207	22.7196	-0.680208	11.8133	-1.32235	0
0.1213	25.7739	-3.1259	-16.6652	-1.32235	0
0.1220	24.8576	-4.64682	-15.6105	-1.32235	0
0.1227	23.025	-8.31536	-13.5009	-1.32235	0
0.1233	19.9707	-11.6705	-16.6652	-1.32235	0
0.1240	18.4435	-10.4477	-13.9228	-1.32235	0
0.1247	18.4435	-6.7868	-13.9228	-1.32235	0
0.1253	12.6403	-4.3411	-14.1338	-1.32235	0
0.1260	-1.3862	-2.82019	-10.1257	-1.32235	0
0.1267	-16.6579	-1.29163	-7.80523	-1.32235	0
0.1273	-30.0735	-0.0687851	-6.53952	-1.32235	0
0.1280	-38.931	0.840707	-7.38332	-1.32235	0
0.1287	-36.4876	-0.0687851	-8.01618	-1.32235	0
0.1293	-26.4083	-2.20877	0.843809	-1.32235	0
0.1300	-12.0764	-2.51448	5.48476	-1.32235	0
0.1307	7.44788	-2.20877	2.95333	-1.32235	0
0.1313	22.1087	-4.3411	21.5171	-1.32235	0
0.1320	23.9413	-4.04304	36.9166	-1.62419	0
0.1327	26.3848	-1.29163	13.079	-1.62419	0
0.1333	33.9971	-1.59734	-10.7586	-3.45679	0
0.1340	28.5228	-2.51448	-4.00809	-8.34374	0
0.1347	1.05727	-2.20877	1.05476	-9.86732	0
0.1353	-28.8517	-1.59734	-2.32047	-8.64558	0
0.1360	-50.2321	0.236927	0.421904	-8.94742	0
0.1367	-78.003	4.50925	2.74238	-8.03471	0
0.1373	-117.662	4.80732	8.22713	-3.76582	0
0.1380	-139.63	2.67498	14.1338	-1.32235	0
0.1387	-124.687	2.67498	7.17237	-0.711482	0
0.1393	-90.5023	3.89782	9.91475	-0.409641	0
0.1400	-52.9575	2.98069	31.8538	-0.711482	0
0.1407	-8.10574	1.45213	35.229	-2.54409	0
0.1413	37.6623	0.840707	13.7119	-0.711482	0
0.1420	63.9061	0.236927	-5.69571	2.95373	0
0.1427	63.2952	-0.98592	-8.64904	2.95373	0
0.1433	52.0177	-0.98592	7.80523	1.73199	0
0.1440	54.1557	1.14642	19.8295	0.510255	0
0.1447	73.68	2.06355	-2.53143	0.201227	0
0.1453	82.843	0.534995	-26.58	1.12112	0
0.1460	66.3496	0.236927	-21.7281	2.6447	0
0.1467	44.0764	2.06355	-17.509	2.03383	0
0.1473	32.1645	4.80732	-22.15	1.42296	0
0.1480	26.6902	7.55872	-13.9228	0.201227	0
0.1487	22.7196	8.47585	-8.64904	-2.54409	0
0.1493	18.1381	5.72445	-11.3914	-4.06766	0
0.1500	14.7783	1.75784	-8.43809	-2.84593	0
0.1507	16	0.236927	-11.1805	-3.45679	0
0.1513	17.5272	-0.680208	-13.9228	-3.45679	0
0.1520	15.3892	-4.3411	6.32856	-0.100614	0
0.1527	13.5566	-5.25824	24.0485	2.03383	0
0.1533	9.89135	-3.73732	8.22713	1.73199	0
0.1540	3.1953	-5.25824	-18.3528	1.73199	0
0.1547	-2.60793	-7.39822	-18.7747	2.03383	0
0.1553	-8.10574	-5.56395	9.7038	2.6447	0
0.1560	-8.41117	-4.95253	28.0566	3.86644	0
0.1567	5.30984	-7.39822	9.91475	3.86644	0
0.1573	19.6652	-6.17537	-10.5476	2.6447	0
0.1580	20.5815	-0.680208	-7.17237	3.25557	0
0.1587	19.3598	2.98069	-4.00809	2.03383	0
0.1593	21.1924	2.98069	-13.5009	-2.23506	0
0.1600	18.4435	0.840707	-18.3528	-2.84593	0
0.1607	13.5566	0.236927	-16.0324	0.201227	0
0.1613	9.28048	0.236927	-11.6024	0.201227	0
0.1620	1.05727	-0.374497	-8.85999	1.12112	0
0.1627	-7.18944	1.45213	-9.91475	3.56459	0
0.1633	-17.5742	3.89782	-9.28189	0.812095	0
0.1640	-33.1278	3.59211	-12.0243	-1.32235	0
0.1647	-43.818	2.36927	-17.509	2.03383	0
0.1653	-44.7343	2.36927	-11.1805	1.42296	0
0.1660	-44.7343	1.14642	-3.79714	-3.45679	0
0.1667	-41.3745	0.534995	-4.00809	-3.15495	0
0.1673	-26.1028	2.98069	13.7119	-0.100614	0
0.1680	-5.0514	3.89782	33.5414	0.510255	0
0.1687	8.97505	1.14642	14.1338	-0.100614	0
0.1693	12.6403	-0.680208	-14.7666	-1.93322	0
0.1700	11.1131	1.45213	-13.29	-2.54409	0
0.1707	8.97505	4.20354	-6.11761	0.201227	0
0.1713	1.97357	4.20354	-8.01618	1.12112	0
0.1720	-9.02204	2.98069	-6.53952	-0.100614	0
0.1727	-14.8253	1.14642	-4.42999	2.03383	0
0.1733	-15.7416	-2.20877	-5.69571	2.03383	0
0.1740	-18.185	-3.1259	-6.11761	-1.62419	0
0.1747	-19.1013	-1.29163	-5.90666	-0.711482	0
0.1753	-16.3524	-3.43161	-2.53143	3.25557	0
0.1760	-14.5198	-6.17537	0	1.12112	0
0.1767	-15.7416	-2.51448	2.74238	-0.409641	0
0.1773	-17.5742	-0.0687851	12.6571	2.95373	0
0.1780	-19.1013	-3.43161	12.0243	2.03383	0
0.1787	-18.7959	-0.680208	3.16428	-2.84593	0
0.1793	-21.5448	2.36927	17.0871	-4.37669	0
0.1800	-25.7974	-11.3648	30.799	-5.90027	0
0.1807	-22.4611	-31.5036	7.17237	-8.34374	0
0.1813	-13.909	-37.6102	-17.509	-6.20211	0
0.1820	-10.8546	-30.8922	-15.3995	-1.93322	0
0.1827	-11.7709	-21.7361	-13.5009	-1.93322	0
0.1833	-11.4655	-13.1915	-16.2433	-1.93322	0
0.1840	-12.3818	-4.95253	-14.1338	1.73199	0
0.1847	-13.2981	1.45213	-14.9776	4.77914	0
0.1853	-12.3818	4.50925	-12.0243	4.4773	0
0.1860	-12.6872	6.03016	-3.16428	2.6447	0
0.1867	-16.6579	9.07964	-1.89857	2.03383	0
0.1873	-23.9883	10.3025	-1.89857	2.03383	0
0.1880	-35.5713	7.86443	0.421904	1.12112	0
0.1887	-48.094	7.55872	0.210952	-0.711482	0
0.1893	-54.7901	10.9139	5.06285	-0.711482	0
0.1900	-52.652	11.2196	9.07094	-1.62419	0
0.1907	-43.5125	9.99677	7.17237	-3.45679	0
0.1913	-29.768	13.6577	20.6733	-1.62419	0
0.1920	-7.49487	23.1194	32.9085	-1.62419	0
0.1927	23.9413	29.8375	13.29	-1.62419	0
0.1933	51.4068	26.4746	-9.91475	-1.62419	0
0.1940	62.6844	17.6319	-10.1257	-1.62419	0
0.1947	59.63	7.25301	-8.01618	-1.62419	0
0.1953	52.3231	-6.7868	-12.2352	-1.62419	0
0.1960	51.4068	-19.9095	-16.6652	-1.62419	0
0.1967	59.3246	-23.5704	-20.0405	-1.62419	0
0.1973	67.8767	-18.9923	-16.8762	-1.62419	0
0.1980	70.3202	-13.4972	-10.1257	-1.62419	0
0.1987	64.517	-8.31536	-4.64095	-1.62419	0
0.1993	52.3231	-0.680208	4.42999	-1.62419	0
0.2000	46.2144	6.33587	10.5476	-1.62419	0
0.2007	45.2981	7.55872	11.8133	-1.62419	0
0.2013	28.5228	8.17014	20.0405	-1.62419	0
0.2020	-1.69163	12.7482	22.7828	-1.62419	0
0.2027	-21.2394	12.1368	17.509	-1.62419	0
0.2033	-30.6843	7.25301	31.01	-1.62419	0
0.2040	-41.3745	6.64158	40.0809	1.42296	0
0.2047	-46.5669	-0.0687851	12.6571	2.95373	0
0.2053	-45.0397	-22.6532	-12.2352	1.73199	0
0.2060	-38.3202	-37.9159	-5.69571	1.73199	0
0.2067	-25.492	-34.5607	2.10952	0.812095	0
0.2073	-15.1307	-27.537	0.843809	-0.711482	0
0.2080	-13.6035	-17.1581	2.10952	-0.100614	0
0.2087	-10.2438	-1.29163	0.843809	-0.100614	0
0.2093	-1.3862	9.07964	0.421904	-0.409641	0
0.2100	11.4185	13.6577	2.32047	1.73199	0
0.2107	27.3011	21.2928	2.32047	4.77914	0
0.2113	33.6917	24.648	5.69571	6.00088	0
0.2120	32.1645	20.3757	6.32856	4.77914	0
0.2127	41.3275	18.5414	1.05476	2.34286	0
0.2133	56.5992	19.1528	6.32856	0.201227	0
0.2140	62.3789	16.4091	14.1338	-1.32235	0
0.2147	67.2659	14.8805	18.5638	0.201227	0
0.2153	72.4582	17.6319	41.1357	2.95373	0
0.2160	59.9355	17.93	59.6995	4.77914	0
0.2167	31.2482	13.0539	33.7523	7.22262	0
0.2173	6.83701	9.38535	1.68762	10.277	0
0.2180	-5.9677	8.47585	-0.421904	9.66609	0
0.2187	-15.4361	6.64158	-2.53143	4.77914	0
0.2193	-21.2394	3.89782	-11.1805	2.95373	0
0.2200	-16.6579	3.2864	-10.1257	4.77914	0
0.2207	-9.6329	2.98069	-8.43809	2.34286	0
0.2213	-12.9927	0.534995	-7.38332	-1.62419	0
0.2220	-24.5991	-2.51448	-4.00809	-2.84593	0
0.2227	-41.6799	-4.04304	-3.79714	-2.54409	0
0.2233	-66.702	-3.43161	-1.05476	-4.06766	0
0.2240	-81.0339	-1.59734	0	-7.122	0
0.2247	-76.7813	-0.374497	-5.69571	-9.86732	0
0.2253	-72.8107	-0.98592	-2.95333	-11.3909	0
0.2260	-72.1998	0.236927	2.32047	-12.6126	0
0.2267	-61.2042	2.36927	0	-15.3579	0
0.2273	-45.3451	0.236927	15.8214	-15.3579	0
0.2280	-30.9898	-3.1259	33.1195	-10.78	0
0.2287	-14.5198	-4.04304	9.91475	-6.20211	0
0.2293	1.05727	-5.25824	-20.8843	-5.2894	0
0.2300	10.1968	-6.48109	-19.4076	-4.67853	0
0.2307	12.0294	-5.86966	-13.9228	-2.54409	0
0.2313	0.751836	-6.17537	-18.7747	-1.93322	0
0.2320	-17.2687	-7.09251	-17.72	-3.45679	0
0.2327	-21.8502	-4.95253	-15.6105	-3.76582	0
0.2333	-9.02204	-4.95253	-15.6105	-1.93322	0
0.2340	9.58591	-8.31536	-11.1805	0.201227	0
0.2347	23.025	-8.91914	-5.90666	1.73199	0
0.2353	28.5228	-7.09251	-3.16428	0.812095	0
0.2360	29.1337	-4.64682	-6.11761	-2.84593	0
0.2367	27.9119	-1.59734	-6.75047	-5.59124	0
0.2373	23.9413	-2.51448	5.69571	-5.2894	0
0.2380	19.6652	-4.95253	9.91475	-3.45679	0
0.2387	15.6946	-2.51448	2.32047	-2.23506	0
0.2393	4.69898	1.14642	16.6652	0.510255	0
0.2400	-4.44053	1.14642	28.0566	2.03383	0
0.2407	1.97357	0.534995	-4.64095	-0.100614	0
0.2413	16.6109	-1.29163	-33.1195	-1.62419	0
0.2420	25.4685	-3.1259	-23.8376	0.201227	0
0.2427	34.9134	-0.374497	-19.6185	0.510255	0
0.2433	44.9927	1.14642	-21.0952	-1.62419	0
0.2440	49.2688	-2.51448	-7.38332	-1.62419	0
0.2447	49.5742	-4.3411	-1.89857	-1.62419	0
0.2453	45.909	-2.51448	-3.79714	-3.45679	0
0.2460	30.3554	-0.374497	5.48476	-2.54409	0
0.2467	9.28048	-0.0687851	4.42999	-0.100614	0
0.2473	-9.02204	-2.82019	-1.05476	0.201227	0
0.2480	-26.4083	-2.82019	18.7747	0.510255	0
0.2487	-36.1821	1.45213	35.6509	-0.711482	0
0.2493	-30.3789	2.06355	20.6733	-3.45679	0
0.2500	-20.3231	2.67498	-1.26571	-2.54409	0
0.2507	-20.6285	11.831	-3.79714	0.201227	0
0.2513	-28.5463	20.07	13.29	0.812095	0
0.2520	-28.2409	16.7148	25.5252	0.510255	0
0.2527	-14.5198	7.86443	8.22713	1.73199	0
0.2533	-1.69163	-3.43161	-14.7666	2.95373	0
0.2540	-2.3025	-16.86	-12.8681	6.00088	0
0.2547	-6.27314	-26.0084	-5.69571	8.44435	0
0.2553	-1.3862	-27.2313	-6.75047	6.61175	0
0.2560	4.69898	-22.6532	-7.38332	4.77914	0
0.2567	-3.52423	-16.5543	-7.38332	5.08817	0
0.2573	-20.9339	-11.6705	-8.01618	3.86644	0
0.2580	-26.7137	-6.17537	-10.1257	2.95373	0
0.2587	-16.047	-0.680208	-13.9228	2.95373	0
0.2593	-8.10574	-0.0687851	-12.6571	2.03383	0
0.2600	-9.32747	-2.20877	-8.85999	1.12112	0
0.2607	-3.52423	0.840707	-6.53952	2.34286	0
0.2613	12.9457	3.2864	2.95333	0.201227	0
0.2620	30.3554	0.236927	6.32856	-2.54409	0
0.2627	40.7166	-0.374497	0.843809	-1.01332	0
0.2633	37.0514	1.75784	15.3995	-0.711482	0
0.2640	17.2218	-7.39822	31.8538	-3.76582	0
0.2647	-8.10574	-24.4875	8.22713	-3.76582	0
0.2653	-26.4083	-34.5607	-19.6185	-1.62419	0
0.2660	-34.0441	-34.5607	-15.3995	-0.711482	0
0.2667	-34.3495	-30.2807	-8.43809	1.42296	0
0.2673	-27.9354	-21.7361	-11.3914	3.25557	0
0.2680	-18.185	-12.282	-12.0243	1.12112	0
0.2687	-9.02204	-2.82019	-12.2352	1.12112	0
0.2693	-1.3862	7.86443	-12.0243	4.77914	0
0.2700	6.53158	12.4425	-10.7586	7.83348	0
0.2707	14.4729	11.2196	-11.1805	7.22262	0
0.2713	18.4435	16.1034	-8.64904	5.69904	0
0.2720	12.9457	21.2928	-9.28189	5.39001	0
0.2727	3.78268	15.7976	-11.1805	4.77914	0
0.2733	-1.69163	10.9139	2.32047	3.56459	0
0.2740	-8.10574	12.4425	12.4462	3.86644	0
0.2747	-17.8796	10.3025	13.079	5.08817	0
0.2753	-20.9339	6.03016	33.1195	4.16828	0
0.2760	-12.6872	5.72445	43.878	3.25557	0
0.2767	-2.60793	6.9473	7.80523	2.95373	0
0.2773	3.78268	9.38535	-22.15	2.03383	0
0.2780	2.88987	10.6082	-14.3447	2.03383	0
0.2787	-6.27314	7.55872	-9.49285	2.03383	0
0.2793	-11.4655	5.41874	-12.2352	-0.409641	0
0.2800	-11.7709	6.64158	-6.75047	-1.62419	0
0.2807	-20.9339	5.41874	-8.01618	-0.100614	0
0.2813	-33.4332	2.06355	-11.1805	-1.01332	0
0.2820	-31.9061	2.36927	-7.80523	-2.54409	0
0.2827	-19.7122	3.59211	-8.43809	-1.93322	0
0.2833	-4.44053	2.36927	-7.38332	-1.93322	0
0.2840	18.4435	2.06355	-1.89857	-2.54409	0
0.2847	39.4949	2.67498	-4.00809	-0.711482	0
0.2853	45.2981	1.14642	-3.79714	1.12112	0
0.2860	45.909	-1.59734	-1.05476	2.03383	0
0.2867	46.8253	-0.0687851	-2.53143	2.34286	0
0.2873	31.2482	4.50925	13.9228	2.34286	0
0.2880	3.78268	4.80732	38.6042	1.73199	0
0.2887	-15.7416	2.06355	27.4238	-0.409641	0
0.2893	-28.2409	3.2864	3.58619	-1.93322	0
0.2900	-37.0984	6.03016	9.7038	-0.409641	0
0.2907	-32.8224	4.50925	19.1966	1.73199	0
0.2913	-18.185	2.98069	10.9695	1.12112	0
0.2920	1.97357	2.98069	4.42999	-1.93322	0
0.2927	29.4391	1.75784	2.74238	-3.76582	0
0.2933	52.6285	2.98069	2.74238	-2.84593	0
0.2940	65.7387	6.64158	5.06285	-2.23506	0
0.2947	82.5375	5.11303	2.95333	-4.37669	0
0.2953	99.6183	1.45213	5.48476	-5.59124	0
0.2960	100.229	3.89782	22.5719	-4.37669	0
0.2967	90.4553	6.33587	32.9085	-6.51113	0
0.2973	72.7637	5.41874	21.5171	-9.86732	0
0.2980	36.746	6.33587	0	-7.122	0
0.2987	-8.41117	5.72445	-4.42999	-3.45679	0
0.2993	-37.4039	2.06355	20.0405	-6.20211	0
0.3000	-50.2321	1.75784	34.1742	-7.122	0
0.3007	-56.3172	1.75784	8.64904	-4.67853	0
0.3013	-62.1205	-1.59734	-16.6652	-4.37669	0
0.3020	-74.6433	-3.43161	-13.9228	-4.98037	0
0.3027	-93.2512	-4.04304	-12.0243	-4.06766	0
0.3033	-108.805	-5.56395	-20.0405	-1.62419	0
0.3040	-113.692	-5.56395	-19.6185	1.73199	0
0.3047	-103.636	-6.48109	-14.7666	3.86644	0
0.3053	-74.0324	-8.31536	-10.7586	2.34286	0
0.3060	-34.3495	-5.25824	-8.01618	1.12112	0
0.3067	-1.99707	-3.43161	-8.43809	1.73199	0
0.3073	13.862	-6.7868	-6.53952	2.34286	0
0.3080	15.6946	-6.48109	-5.90666	2.34286	0
0.3087	19.0544	-3.43161	-8.64904	2.03383	0
0.3093	33.0808	-4.3411	-3.37523	2.34286	0
0.3100	43.1601	-4.3411	-1.68762	4.77914	0
0.3107	38.884	-1.90305	-7.17237	6.92078	0
0.3113	30.3554	-3.73732	8.64904	5.69904	0
0.3120	23.025	-4.3411	26.369	4.16828	0
0.3127	15.6946	-2.51448	7.17237	5.69904	0
0.3133	12.3348	-3.1259	-15.6105	7.53164	0
0.3140	11.4185	-1.59734	-9.91475	7.83348	0
0.3147	9.89135	1.45213	-2.95333	7.22262	0
0.3153	14.4729	-1.59734	-7.38332	5.69904	0
0.3160	19.3598	-4.3411	-9.28189	3.86644	0
0.3167	15.0837	-1.59734	-6.53952	2.95373	0
0.3173	8.97505	-0.680208	-2.95333	2.95373	0
0.3180	8.66961	-0.0687851	-4.00809	3.86644	0
0.3187	12.3348	2.06355	-9.28189	5.39001	0
0.3193	16	0.236927	-4.42999	6.00088	0
0.3200	14.1674	-3.43161	-1.05476	5.39001	0
0.3207	11.7239	-2.82019	-4.00809	6.61175	0
0.3213	23.025	-3.43161	7.17237	8.44435	0
0.3220	41.6329	-4.04304	16.4543	6.92078	0
0.3227	46.5199	-0.680208	8.64904	6.00088	0
0.3233	37.6623	0.534995	17.9309	7.22262	0
0.3240	26.6902	-1.90305	31.4319	3.56459	0
0.3247	13.5566	-2.51448	5.48476	-3.45679	0
0.3253	-3.52423	-1.59734	-25.7362	-5.2894	0
0.3260	-19.1013	-0.98592	-21.5171	-5.2894	0
0.3267	-29.1572	1.14642	-12.6571	-7.73287	0
0.3273	-37.4039	2.98069	-15.6105	-6.20211	0
0.3280	-47.7886	3.59211	-14.7666	-2.54409	0
0.3287	-59.9824	2.67498	-8.43809	-1.62419	0
0.3293	-62.7313	1.14642	-3.16428	-1.32235	0
0.3300	-52.9575	1.14642	-1.26571	-1.62419	0
0.3307	-42.9017	1.45213	-1.89857	-4.37669	0
0.3313	-36.793	1.45213	-2.53143	-5.59124	0
0.3320	-27.0191	1.14642	-8.43809	-4.98037	0
0.3327	-11.7709	1.14642	-12.6571	-8.94742	0
0.3333	2.88987	0.534995	-4.64095	-12.6126	0
0.3340	16.6109	-1.59734	-1.89857	-8.03471	0
0.3347	25.163	-5.25824	-1.05476	-4.37669	0
0.3353	12.3348	-8.00964	20.8843	-7.73287	0
0.3360	-15.4361	-7.09251	34.1742	-11.6999	0
0.3367	-31.9061	-7.09251	9.7038	-12.3108	0
0.3373	-34.9604	-7.09251	-12.8681	-11.6999	0
0.3380	-36.4876	-1.90305	-8.64904	-9.25645	0
0.3387	-32.8224	1.75784	-3.79714	-4.67853	0
0.3393	-20.3231	-1.90305	-4.00809	-0.100614	0
0.3400	-8.41117	-3.43161	-2.95333	2.95373	0
0.3407	-4.74597	0.236927	-1.89857	2.95373	0
0.3413	-6.27314	0.236927	3.58619	0.201227	0
0.3420	-8.41117	-0.680208	9.07094	-1.32235	0
0.3427	-8.10574	2.98069	6.32856	-0.100614	0
0.3433	-9.6329	5.11303	2.10952	2.03383	0
0.3440	-18.185	3.2864	-3.37523	2.95373	0
0.3447	-25.7974	1.75784	-11.1805	2.34286	0
0.3453	-18.185	2.06355	-8.85999	2.03383	0
0.3460	-1.69163	3.89782	-4.64095	1.42296	0
0.3467	10.1968	5.11303	-3.79714	-1.32235	0
0.3473	16.9163	5.41874	13.29	-4.37669	0
0.3480	23.6359	3.89782	29.1114	-4.37669	0
0.3487	26.6902	3.59211	9.91475	-3.15495	0
0.3493	27.6065	4.80732	-16.6652	-0.711482	0
0.3500	38.2732	3.89782	-16.8762	2.95373	0
0.3507	53.2394	1.75784	-10.5476	6.30991	0
0.3513	52.934	0.840707	-9.28189	5.69904	0
0.3520	39.4949	2.06355	-8.43809	3.56459	0
0.3527	33.9971	2.36927	-11.1805	2.95373	0
0.3533	39.1895	2.36927	-8.64904	2.34286	0
0.3540	45.2981	2.06355	0	-0.100614	0
0.3547	46.8253	0.236927	-2.95333	-3.45679	0
0.3553	37.9677	-0.680208	-3.79714	-5.59124	0
0.3560	17.5272	-0.680208	15.8214	-4.98037	0
0.3567	1.05727	-3.1259	30.799	-3.45679	0
0.3573	0.751836	-3.1259	19.1966	-2.54409	0
0.3580	6.53158	9.07964	-1.89857	-1.62419	0
0.3587	1.97357	24.9537	-4.00809	-0.711482	0
0.3593	-9.93834	27.6975	18.7747	0.510255	0
0.3600	-14.5198	18.8471	30.1662	-0.711482	0
0.3607	-10.5492	12.1368	6.53952	-4.67853	0
0.3613	-9.6329	4.20354	-13.29	-4.67853	0
0.3620	-12.0764	-8.91914	-7.38332	0.812095	0
0.3627	-16.3524	-14.72	-3.79714	3.25557	0
0.3633	-24.8811	-11.9763	-7.17237	0.812095	0
0.3640	-28.2409	-12.5877	-7.17237	-1.93322	0
0.3647	-24.8811	-9.53056	-12.8681	-4.06766	0
0.3653	-30.0735	9.07964	-18.3528	-6.20211	0
0.3660	-36.4876	27.6975	-12.8681	-7.42384	0
0.3667	-28.2409	29.8375	-5.2738	-8.94742	0
0.3673	-18.4905	20.6814	-2.95333	-8.03471	0
0.3680	-12.3818	5.41874	-5.90666	-7.122	0
0.3687	-0.775331	-12.5877	-5.69571	-9.86732	0
0.3693	6.22615	-25.4046	4.21904	-9.55829	0
0.3700	3.78268	-30.8922	4.42999	-2.54409	0
0.3707	4.69898	-30.2807	-1.05476	0.201227	0
0.3713	7.44788	-24.4875	16.6652	-0.100614	0
0.3720	10.5022	-18.0752	31.6428	4.77914	0
0.3727	21.4978	-14.72	9.7038	9.35706	0
0.3733	29.7445	-11.0591	-11.1805	6.61175	0
0.3740	27.6065	-8.00964	-8.43809	2.95373	0
0.3747	24.8576	-6.7868	-7.38332	2.95373	0
0.3753	18.4435	-4.95253	-7.38332	3.56459	0
0.3760	3.78268	-1.59734	-3.37523	6.00088	0
0.3767	-5.35683	2.06355	-7.38332	8.44435	0
0.3773	-9.93834	5.41874	-12.0243	8.44435	0
0.3780	-30.0735	4.80732	-13.9228	7.53164	0
0.3787	-58.7607	2.67498	-17.72	6.30991	0
0.3793	-71.2835	2.98069	-13.9228	5.69904	0
0.3800	-62.1205	2.06355	-10.1257	5.08817	0
0.3807	-43.818	-0.0687851	-14.9776	4.77914	0
0.3813	-27.3246	-0.374497	-7.80523	4.77914	0
0.3820	-12.0764	0.236927	1.47666	4.77914	0
0.3827	1.05727	0.236927	1.05476	4.77914	0
0.3833	-2.3025	2.67498	20.6733	5.69904	0
0.3840	-16.6579	5.11303	40.7138	5.69904	0
0.3847	-17.5742	3.59211	18.1419	5.69904	0
0.3853	-10.8546	1.75784	-7.38332	8.44435	0
0.3860	-18.7959	1.45213	0.210952	10.8878	0
0.3867	-28.5463	-0.98592	4.21904	8.44435	0
0.3873	-17.5742	-3.1259	-6.53952	4.77914	0
0.3880	10.1968	-0.98592	-8.01618	4.16828	0
0.3887	36.746	0.534995	-5.69571	4.77914	0
0.3893	52.0177	0.236927	-8.43809	3.56459	0
0.3900	61.4626	2.06355	-8.64904	1.12112	0
0.3907	69.7093	3.59211	-4.64095	0.201227	0
0.3913	67.2659	3.2864	-1.68762	-0.409641	0
0.3920	49.5742	2.36927	-5.69571	-0.409641	0
0.3927	32.1645	-0.680208	-8.01618	0.201227	0
0.3933	20.2761	-2.51448	-0.421904	0.201227	0
0.3940	6.53158	-0.680208	-1.05476	-1.32235	0
0.3947	-9.02204	0.840707	-7.38332	-1.01332	0
0.3953	-23.6828	0.236927	10.3367	0.510255	0
0.3960	-30.0735	1.45213	28.2676	0.201227	0
0.3967	-23.6828	2.36927	8.64904	-0.409641	0
0.3973	-18.185	-0.374497	-14.7666	1.12112	0
0.3980	-21.2394	-0.98592	-13.5009	2.6447	0
0.3987	-14.5198	2.36927	-11.1805	0.201227	0
0.3993	5.30984	3.89782	-9.28189	-2.84593	0
0.4000	18.7489	2.06355	-1.26571	-0.100614	0
0.4007	21.8033	0.236927	0	3.86644	0
0.4013	21.1924	-1.59734	-2.95333	2.34286	0
0.4020	16.9163	-3.1259	-1.26571	-0.711482	0
0.4027	12.9457	-2.51448	-2.53143	0.510255	0
0.4033	10.1968	-0.680208	-5.2738	1.73199	0
0.4040	7.44788	0.236927	-9.28189	1.73199	0
0.4047	7.44788	0.236927	-12.0243	2.03383	0
0.4053	12.6403	-2.51448	-3.37523	0.812095	0
0.4060	18.4435	-7.09251	1.47666	-1.93322	0
0.4067	20.2761	-7.39822	-2.95333	-3.15495	0
0.4073	16.9163	-5.25824	16.4543	-4.67853	0
0.4080	12.0294	-6.17537	41.1357	-6.20211	0
0.4087	9.89135	-7.39822	24.8924	-5.90027	0
0.4093	7.14245	-4.04304	0.843809	-5.2894	0
0.4100	-0.469898	-1.90305	6.96142	-6.20211	0
0.4107	-9.02204	-3.43161	5.06285	-6.51113	0
0.4113	-15.4361	-3.43161	-11.6024	-6.20211	0
0.4120	-20.0176	-2.82019	-11.6024	-5.59124	0
0.4127	-24.5991	-4.04304	-6.11761	-4.06766	0
0.4133	-27.63	-1.29163	-4.42999	-3.45679	0
0.4140	-27.9354	2.67498	2.10952	-6.51113	0
0.4147	-26.4083	-6.7868	-0.421904	-8.94742	0
0.4153	-30.0735	-27.2313	-1.68762	-7.42384	0
0.4160	-36.1821	-38.2216	24.6814	-7.122	0
0.4167	-34.0441	-33.3379	44.5109	-10.4782	0
0.4173	-28.2409	-22.6532	28.0566	-11.6999	0
0.4180	-27.3246	-12.8857	3.16428	-9.86732	0
0.4187	-29.1572	-3.43161	0	-8.64558	0
0.4193	-32.5169	5.72445	18.5638	-8.34374	0
0.4200	-37.0984	13.0539	31.8538	-8.03471	0
0.4207	-34.9604	17.0205	12.6571	-6.20211	0
0.4213	-26.7137	19.4585	-12.8681	-4.98037	0
0.4220	-23.9883	19.7643	-13.9228	-4.37669	0
0.4227	-26.4083	20.07	-13.29	-3.15495	0
0.4233	-25.492	21.2928	-18.1419	-3.45679	0
0.4240	-20.9339	18.5414	-11.1805	-5.90027	0
0.4247	-17.2687	13.0539	-6.53952	-5.59124	0
0.4253	-12.9927	13.9634	-9.28189	-2.54409	0
0.4260	-6.27314	16.7148	-4.64095	-2.23506	0
0.4267	0.140969	12.4425	-4.64095	-2.54409	0
0.4273	-1.99707	8.78157	-6.53952	0.510255	0
0.4280	-11.1601	10.3025	11.8133	1.12112	0
0.4287	-19.1013	9.38535	23.6266	0.201227	0
0.4293	-23.9883	6.9473	5.69571	2.34286	0
0.4300	-26.1028	5.72445	-16.6652	2.95373	0
0.4307	-23.3774	2.36927	-15.6105	0.510255	0
0.4313	-23.6828	0.840707	5.69571	1.42296	0
0.4320	-29.1572	2.36927	17.9309	3.86644	0
0.4327	-21.8502	1.14642	2.32047	4.16828	0
0.4333	4.69898	1.14642	-12.2352	6.61175	0
0.4340	33.6917	6.03016	-6.53952	9.96793	0
0.4347	59.3246	8.17014	-2.53143	11.4987	0
0.4353	84.3701	5.72445	-4.00809	13.6331	0
0.4360	106.338	4.20354	-0.421904	13.0223	0
0.4367	123.113	2.06355	-1.89857	7.53164	0
0.4373	125.862	2.06355	-4.42999	4.16828	0
0.4380	108.17	0.236927	-1.68762	4.77914	0
0.4387	81.9267	-19.298	-6.53952	4.77914	0
0.4393	55.9883	-44.6263	-6.11761	2.6447	0
0.4400	22.1087	-50.1214	15.3995	-1.62419	0
0.4407	-15.4361	-40.3539	28.9004	-8.03471	0
0.4413	-38.6256	-29.9827	13.9228	-12.6126	0
0.4420	-42.9017	-14.72	-7.38332	-12.6126	0
0.4427	-38.6256	2.36927	-11.3914	-11.6999	0
0.4433	-37.0984	11.2196	6.96142	-11.0891	0
0.4440	-38.3202	16.7148	19.1966	-7.73287	0
0.4447	-31.6006	22.8137	-0.632856	-3.76582	0
0.4453	-15.4361	21.5985	-23.8376	-1.32235	0
0.4460	-3.52423	16.1034	-20.4624	0.812095	0
0.4467	-1.69163	15.1862	-12.0243	1.42296	0
0.4473	-1.3862	15.7976	-13.9228	1.12112	0
0.4480	5.61528	12.4425	-15.6105	2.03383	0
0.4487	18.4435	9.07964	-14.1338	3.25557	0
0.4493	24.2467	7.55872	-12.0243	5.39001	0
0.4500	20.2761	6.9473	-11.1805	9.35706	0
0.4507	25.7739	7.25301	-12.6571	9.66609	0
0.4513	41.9384	7.55872	-13.29	4.4773	0
0.4520	47.1307	5.41874	-14.9776	2.34286	0
0.4527	37.6623	2.67498	-12.8681	4.16828	0
0.4533	26.6902	1.14642	-2.53143	3.56459	0
0.4540	12.0294	2.06355	-1.05476	2.34286	0
0.4547	-7.18944	5.11303	-1.89857	4.77914	0
0.4553	-19.1013	7.55872	21.939	4.77914	0
0.4560	-21.5448	4.50925	39.659	2.34286	0
0.4567	-19.1013	0.534995	17.2981	2.03383	0
0.4573	-8.10574	2.06355	-4.64095	3.56459	0
0.4580	13.862	3.2864	-2.32047	3.56459	0
0.4587	35.8297	0.534995	-2.32047	3.86644	0
0.4593	44.3818	-0.374497	-4.42999	3.86644	0
0.4600	44.0764	1.14642	-2.32047	2.95373	0
0.4607	47.1307	-0.680208	-5.2738	3.86644	0
0.4613	47.4362	-3.1259	-5.06285	4.77914	0
0.4620	38.5786	-1.59734	-0.632856	2.03383	0
0.4627	32.7754	0.236927	-0.421904	1.73199	0
0.4633	29.7445	-1.29163	2.10952	4.77914	0
0.4640	12.6403	-2.51448	1.05476	4.16828	0
0.4647	-10.5492	-1.90305	-8.43809	1.12112	0
0.4653	-20.9339	-0.0687851	-8.43809	1.73199	0
0.4660	-26.4083	1.14642	-3.79714	0.812095	0
0.4667	-33.1278	1.14642	-2.95333	-1.62419	0
0.4673	-40.1528	2.36927	14.5557	-1.62419	0
0.4680	-50.8429	5.72445	31.8538	-3.15495	0
0.4687	-63.9531	5.41874	13.29	-6.20211	0
0.4693	-69.4509	2.98069	-13.9228	-4.37669	0
0.4700	-66.0911	4.50925	-15.6105	-2.23506	0
0.4707	-57.2335	5.41874	-11.6024	-3.76582	0
0.4713	-47.7886	2.67498	-15.6105	-2.54409	0
0.4720	-38.931	0.534995	-20.2514	0.201227	0
0.4727	-22.1557	-2.82019	-21.5171	-0.409641	0
0.4733	-5.35683	-6.7868	-18.3528	-1.62419	0
0.4740	-11.1601	-6.17537	-14.7666	-1.62419	0
0.4747	-29.1572	-6.17537	-14.7666	-2.84593	0
0.4753	-32.8224	-8.91914	-12.6571	-4.37669	0
0.4760	-27.0191	-8.91914	-13.29	-2.54409	0
0.4767	-25.492	-8.91914	-12.2352	1.42296	0
0.4773	-26.1028	-9.83627	-1.89857	3.56459	0
0.4780	-19.1013	-6.17537	2.10952	2.6447	0
0.4787	-4.44053	-2.82019	4.42999	0.201227	0
0.4793	3.78268	-2.51448	28.0566	-0.100614	0
0.4800	4.69898	-2.51448	43.2452	2.34286	0
0.4807	18.1381	-5.56395	21.939	5.08817	0
0.4813	40.7166	-9.53056	-0.632856	5.08817	0
0.4820	45.6036	-7.39822	-5.2738	3.25557	0
0.4827	35.8297	-4.3411	-11.3914	2.95373	0
0.4833	23.9413	-4.3411	-14.7666	2.34286	0
0.4840	2.279	-4.64682	-10.1257	0.812095	0
0.4847	-24.8811	-5.25824	-9.49285	1.12112	0
0.4853	-44.7343	-5.25824	-9.49285	3.25557	0
0.4860	-56.0118	-2.51448	-11.6024	3.86644	0
0.4867	-56.0118	-2.51448	-16.2433	4.77914	0
0.4873	-52.9575	-6.17537	-12.6571	6.92078	0
0.4880	-57.539	-6.48109	-9.28189	5.39001	0
0.4887	-57.2335	-5.25824	-9.28189	-0.100614	0
0.4893	-43.818	-8.00964	0.210952	-2.54409	0
0.4900	-29.1572	-10.7534	4.42999	-1.32235	0
0.4907	-12.0764	-10.4477	2.74238	-1.93322	0
0.4913	8.05875	-7.09251	22.7828	-3.15495	0
0.4920	17.5272	-4.3411	37.1276	-1.01332	0
0.4927	17.5272	-4.64682	10.5476	-1.62419	0
0.4933	19.3598	-5.56395	-15.6105	-5.2894	0
0.4940	22.4141	-3.73732	-13.5009	-5.2894	0
0.4947	22.4141	0.840707	-10.1257	-2.23506	0
0.4953	15.6946	3.89782	-9.28189	-1.93322	0
0.4960	3.78268	2.36927	-4.64095	-1.62419	0
0.4967	-1.99707	1.14642	-7.38332	-1.62419	0
0.4973	1.66814	3.2864	-9.28189	-3.15495	0
0.4980	7.44788	4.50925	-2.95333	-1.62419	0
0.4987	12.9457	2.06355	2.32047	-0.100614	0
0.4993	18.7489	2.06355	7.80523	-3.76582	0
0.5000	25.7739	3.89782	12.4462	-5.59124	0
0.5007	37.9677	3.2864	14.5557	-1.93322	0
0.5013	50.4905	2.36927	22.7828	0.201227	0
0.5020	52.3231	2.98069	28.2676	-1.32235	0
0.5027	44.3818	2.98069	27.0019	-1.62419	0
0.5033	30.3554	1.75784	37.9714	0.510255	0
0.5040	12.9457	-0.374497	45.7766	3.25557	0
0.5047	3.78268	-0.680208	18.7747	3.86644	0
0.5053	16	1.75784	-12.8681	3.86644	0
0.5060	41.3275	2.06355	-16.2433	3.86644	0
0.5067	59.0192	-0.0687851	-8.43809	2.95373	0
0.5073	61.4626	1.14642	-5.06285	1.42296	0
0.5080	53.2394	3.2864	-1.05476	2.03383	0
0.5087	40.4112	0.840707	3.58619	2.6447	0
0.5093	28.5228	-1.59734	4.42999	1.42296	0
0.5100	22.4141	0.236927	-0.421904	1.12112	0
0.5107	22.1087	1.45213	-1.89857	-0.711482	0
0.5113	20.887	0.534995	3.58619	-4.06766	0
0.5120	10.8076	-0.98592	0.843809	-4.98037	0
0.5127	-10.8546	-3.73732	-1.89857	-3.45679	0
0.5133	-33.7387	-6.17537	10.3367	-0.711482	0
0.5140	-40.7636	-4.95253	13.7119	1.42296	0
0.5147	-33.1278	-1.59734	6.53952	-0.100614	0
0.5153	-27.3246	0.236927	24.0485	-3.76582	0
0.5160	-23.072	0.236927	38.3933	-2.54409	0
0.5167	-12.6872	-0.680208	14.1338	0.510255	0
0.5173	-1.69163	-0.374497	-5.69571	1.73199	0
0.5180	6.53158	-0.0687851	2.10952	2.95373	0
0.5187	14.7783	-2.20877	1.47666	1.73199	0
0.5193	15.3892	-3.1259	-4.42999	-1.93322	0
0.5200	10.1968	-0.98592	1.05476	-2.23506	0
0.5207	10.8076	0.534995	-0.632856	-1.01332	0
0.5213	17.2218	0.534995	-4.64095	-0.409641	0
0.5220	25.7739	1.75784	0	2.6447	0
0.5227	34.9134	1.45213	-4.00809	1.73199	0
0.5233	37.0514	-0.680208	-4.64095	-4.67853	0
0.5240	33.9971	-0.374497	15.8214	-6.20211	0
0.5247	28.5228	2.36927	26.7909	-3.45679	0
0.5253	17.5272	2.98069	7.59428	-5.59124	0
0.5260	5.00441	3.89782	-14.9776	-6.51113	0
0.5267	-4.74597	6.33587	-14.3447	-3.76582	0
0.5273	-19.7122	8.17014	8.64904	-5.90027	0
0.5280	-27.3246	6.33587	22.5719	-8.94742	0
0.5287	-16.047	3.59211	3.79714	-6.20211	0
0.5293	-3.52423	3.89782	-16.2433	-3.45679	0
0.5300	-4.44053	6.64158	-12.6571	-3.15495	0
0.5307	-13.2981	5.72445	-7.38332	-1.62419	0
0.5313	-32.8224	2.67498	-10.1257	-2.54409	0
0.5320	-61.5096	2.98069	-9.28189	-5.90027	0
0.5327	-83.4773	3.89782	-11.6024	-5.59124	0
0.5333	-94.4729	4.50925	-14.7666	-2.84593	0
0.5340	-92.3349	6.33587	-13.5009	-3.76582	0
0.5347	-71.8944	5.11303	-16.6652	-4.98037	0
0.5353	-42.2908	2.98069	-14.3447	-2.23506	0
0.5360	-19.4068	6.33587	3.58619	-0.711482	0
0.5367	-6.57857	1.14642	14.5557	-2.23506	0
0.5373	-1.08076	-18.3809	2.74238	-1.32235	0
0.5380	1.97357	-32.115	-18.3528	0.201227	0
0.5387	5.61528	-32.115	-23.2047	-0.100614	0
0.5393	6.53158	-26.6198	-3.37523	0.201227	0
0.5400	9.89135	-12.282	7.80523	-0.100614	0
0.5407	19.0544	8.17014	-13.29	-1.62419	0
0.5413	22.4141	17.6319	-30.5881	-1.32235	0
0.5420	15.3892	16.7148	-25.5252	-0.409641	0
0.5427	8.05875	11.5253	-23.2047	-0.711482	0
0.5433	2.279	2.98069	-21.0952	-0.100614	0
0.5440	-3.52423	-4.04304	-12.8681	1.12112	0
0.5447	-5.66227	-8.31536	-19.4076	2.03383	0
0.5453	-4.44053	-14.4143	-24.8924	4.77914	0
0.5460	2.279	-15.6371	-13.9228	6.30991	0
0.5467	20.2761	-10.7534	-12.8681	4.77914	0
0.5473	41.3275	-6.17537	-14.7666	3.86644	0
0.5480	53.5448	-1.59734	5.90666	4.16828	0
0.5487	58.7372	0.534995	20.0405	5.08817	0
0.5493	59.9355	-0.374497	2.32047	5.08817	0
0.5500	48.6579	1.75784	-18.9857	3.56459	0
0.5507	27.6065	4.80732	-17.509	2.34286	0
0.5513	10.5022	5.72445	2.74238	4.77914	0
0.5520	1.3627	7.55872	13.29	4.4773	0
0.5527	-7.18944	7.25301	-4.00809	1.42296	0
0.5533	-20.0176	6.03016	-22.9938	2.95373	0
0.5540	-31.9061	9.69106	-18.9857	5.08817	0
0.5547	-36.4876	4.80732	-11.1805	1.42296	0
0.5553	-33.4332	-17.1581	-12.0243	-2.84593	0
0.5560	-28.2409	-33.9493	-10.5476	-2.23506	0
0.5567	-28.8517	-31.8093	-3.16428	-1.62419	0
0.5573	-38.931	-23.5704	2.74238	-2.54409	0
0.5580	-47.1777	-14.4143	2.10952	-2.23506	0
0.5587	-41.0691	-4.3411	1.68762	-1.01332	0
0.5593	-32.5169	4.50925	4.42999	0.201227	0
0.5600	-32.2115	11.831	-5.90666	0.201227	0
0.5607	-27.9354	17.6319	-19.4076	-1.01332	0
0.5613	-16.3524	18.2357	-9.28189	-0.100614	0
0.5620	-11.1601	17.6319	-2.32047	1.12112	0
0.5627	-20.0176	18.2357	-11.1805	-2.54409	0
0.5633	-37.0984	16.1034	6.32856	-5.2894	0
0.5640	-55.4009	12.1368	26.7909	-1.01332	0
0.5647	-69.7563	11.831	2.95333	1.12112	0
0.5653	-82.561	13.0539	-21.5171	-1.62419	0
0.5660	-88.6697	12.1368	-12.0243	-1.01332	0
0.5667	-76.7813	11.2196	-5.69571	2.03383	0
0.5673	-54.1792	8.78157	-9.28189	2.03383	0
0.5680	-30.0735	2.98069	-5.69571	2.95373	0
0.5687	-1.3862	0.534995	-3.79714	5.39001	0
0.5693	24.8576	2.98069	-2.32047	5.39001	0
0.5700	33.3862	3.59211	0	5.69904	0
0.5707	34.9134	2.67498	-2.53143	5.69904	0
0.5713	40.4112	1.14642	0	0.201227	0
0.5720	36.746	-0.0687851	0	-1.93322	0
0.5727	11.1131	3.2864	-4.42999	2.34286	0
0.5733	-19.7122	8.47585	2.74238	3.56459	0
0.5740	-35.2658	7.55872	4.8519	1.42296	0
0.5747	-36.4876	5.41874	-1.05476	2.95373	0
0.5753	-28.2409	6.03016	21.3062	3.25557	0
0.5760	-8.10574	4.80732	41.7685	0.812095	0
0.5767	18.4435	3.89782	14.5557	1.12112	0
0.5773	36.746	4.20354	-11.1805	2.03383	0
0.5780	43.4655	1.45213	-3.37523	0.812095	0
0.5787	42.2438	-3.43161	-1.89857	0.510255	0
0.5793	30.3554	-3.43161	-6.11761	0.201227	0
0.5800	5.61528	-0.98592	0	-2.23506	0
0.5807	-22.4611	-0.374497	-1.05476	-2.84593	0
0.5813	-37.4039	-1.90305	-5.69571	-2.23506	0
0.5820	-34.3495	-1.29163	-1.89857	-2.54409	0
0.5827	-18.4905	-2.20877	-1.89857	-3.15495	0
0.5833	2.279	-9.22485	-3.79714	-3.45679	0
0.5840	22.1087	-8.31536	-3.79714	-2.84593	0
0.5847	37.0514	11.2196	-5.69571	-1.62419	0
0.5853	50.1851	28.0032	0.843809	-1.32235	0
0.5860	60.5463	24.9537	6.53952	-2.84593	0
0.5867	64.517	13.0539	7.17237	-3.76582	0
0.5873	69.7093	0.534995	23.6266	-2.23506	0
0.5880	83.1484	-16.2486	37.3385	-0.100614	0
0.5887	96.8694	-30.2807	14.7666	-1.32235	0
0.5893	103.894	-33.0321	-10.1257	-3.15495	0
0.5900	100.84	-28.4541	-6.53952	-1.01332	0
0.5907	79.7886	-22.0418	-1.89857	0.201227	0
0.5913	47.7416	-14.4143	-6.53952	-2.84593	0
0.5920	24.8576	-7.09251	-6.11761	-3.76582	0
0.5927	18.7489	-1.59734	-2.95333	-2.23506	0
0.5933	17.5272	2.98069	-1.26571	-1.93322	0
0.5940	13.862	5.41874	-2.95333	-0.409641	0
0.5947	9.58591	6.9473	-1.26571	1.42296	0
0.5953	-0.775331	11.5253	5.90666	-0.100614	0
0.5960	-13.6035	8.47585	2.74238	-2.54409	0
0.5967	-15.4361	-14.4143	-7.38332	-2.54409	0
0.5973	-5.35683	-40.0482	0.210952	-1.93322	0
0.5980	3.78268	-42.7996	5.48476	-1.93322	0
0.5987	8.05875	-29.9827	-3.37523	-4.98037	0
0.5993	6.22615	-17.4638	11.1805	-7.42384	0
0.6000	-3.82967	-9.22485	28.9004	-2.84593	0
0.6007	-18.4905	-2.51448	3.16428	2.34286	0
0.6013	-34.3495	5.72445	-23.8376	2.03383	0
0.6020	-48.3995	11.2196	-14.7666	3.25557	0
0.6027	-48.3995	11.2196	-5.69571	7.53164	0
0.6033	-32.8224	12.4425	-6.75047	5.39001	0
0.6040	-12.6872	16.1034	-1.89857	-0.100614	0
0.6047	8.66961	13.6577	-0.421904	-1.93322	0
0.6053	30.3554	9.69106	-3.16428	-1.62419	0
0.6060	43.771	9.99677	-1.26571	-0.409641	0
0.6067	46.8253	7.55872	0.210952	2.34286	0
0.6073	39.4949	2.98069	0.843809	4.16828	0
0.6080	26.9956	3.89782	-1.89857	5.69904	0
0.6087	18.4435	5.41874	-5.2738	6.00088	0
0.6093	10.5022	4.80732	-0.421904	2.95373	0
0.6100	-6.27314	3.89782	0	1.12112	0
0.6107	-22.4611	2.98069	-4.64095	3.86644	0
0.6113	-32.8224	1.14642	14.7666	4.77914	0
0.6120	-44.1234	1.14642	37.3385	2.6447	0
0.6127	-50.2321	1.75784	21.3062	2.03383	0
0.6133	-47.4832	1.14642	0	1.12112	0
0.6140	-44.4288	2.06355	1.05476	-1.93322	0
0.6147	-39.2365	5.11303	-1.89857	-4.06766	0
0.6153	-25.1865	7.86443	-7.17237	-4.37669	0
0.6160	-12.3818	9.99677	0	-7.122	0
0.6167	-8.41117	12.1368	0	-8.34374	0
0.6173	-7.49487	10.9139	-1.89857	-4.98037	0
0.6180	-11.7709	7.25301	6.32856	-1.32235	0
0.6187	-27.3246	6.33587	4.42999	-0.711482	0
0.6193	-45.3451	7.55872	3.58619	1.12112	0
0.6200	-49.9266	6.33587	25.7362	3.86644	0
0.6207	-41.6799	4.80732	43.4561	-0.711482	0
0.6213	-30.3789	3.89782	33.5414	-8.94742	0
0.6220	-16.3524	2.36927	12.6571	-10.4782	0
0.6227	2.88987	3.89782	5.48476	-6.81298	0
0.6233	20.2761	5.41874	21.5171	-5.59124	0
0.6240	32.4699	3.89782	34.5961	-4.37669	0
0.6247	45.6036	3.89782	15.8214	-2.23506	0
0.6253	56.9046	5.72445	-7.80523	-2.54409	0
0.6260	55.9883	2.98069	-4.64095	-3.76582	0
0.6267	42.2438	-0.0687851	1.68762	-4.06766	0
0.6273	27.6065	1.45213	-4.64095	-6.51113	0
0.6280	19.0544	0.534995	-6.11761	-8.03471	0
0.6287	13.862	-3.43161	0.843809	-6.20211	0
0.6293	8.36418	-4.3411	3.58619	-3.45679	0
0.6300	1.97357	-2.51448	-1.26571	-0.711482	0
0.6307	-5.9677	-2.51448	-3.79714	2.95373	0
0.6313	-11.7709	-4.64682	-1.05476	0.510255	0
0.6320	-16.047	-5.56395	-6.75047	-3.45679	0
0.6327	-20.0176	-5.56395	-12.2352	0.201227	0
0.6333	-22.7665	-6.17537	-1.05476	4.77914	0
0.6340	-25.492	-5.25824	5.48476	4.4773	0
0.6347	-32.8224	-2.82019	1.68762	4.16828	0
0.6353	-41.9854	-4.04304	18.1419	5.69904	0
0.6360	-44.1234	-7.39822	32.9085	5.69904	0
0.6367	-36.4876	-6.7868	10.5476	5.08817	0
0.6373	-25.492	-5.25824	-8.64904	5.69904	0
0.6380	-17.2687	-6.17537	-1.05476	5.69904	0
0.6387	-12.6872	-4.95253	1.68762	6.00088	0
0.6393	-6.57857	-2.51448	-5.06285	4.4773	0
0.6400	7.14245	-3.1259	-6.11761	1.12112	0
0.6407	26.3848	-3.43161	-7.38332	2.03383	0
0.6413	35.8297	-1.59734	-8.64904	3.86644	0
0.6420	27.9119	0.236927	-7.80523	0.201227	0
0.6427	23.025	1.75784	-8.85999	-3.45679	0
0.6433	30.6608	2.98069	-6.11761	-1.01332	0
0.6440	31.2482	0.236927	-3.79714	-0.100614	0
0.6447	19.9707	-3.1259	-6.53952	-0.711482	0
0.6453	10.1968	-2.51448	-1.05476	2.95373	0
0.6460	-5.35683	-0.680208	3.58619	6.61175	0
0.6467	-35.2658	-1.59734	3.16428	6.61175	0
0.6473	-61.5096	-2.51448	21.3062	7.53164	0
0.6480	-68.5346	-2.20877	37.9714	5.69904	0
0.6487	-58.1498	-1.90305	19.4076	0.510255	0
0.6493	-40.7636	-1.59734	-5.69571	0.812095	0
0.6500	-30.0735	-2.82019	-7.38332	4.77914	0
0.6507	-25.492	-5.25824	-3.16428	2.03383	0
0.6513	-15.7416	-5.86966	-2.95333	-3.45679	0
0.6520	-4.44053	-3.1259	-1.68762	-3.15495	0
0.6527	-1.69163	-0.374497	1.05476	-1.62419	0
0.6533	-1.08076	-0.98592	6.32856	-4.37669	0
0.6540	10.8076	-3.43161	5.06285	-4.67853	0
0.6547	26.6902	-3.1259	-2.32047	-0.409641	0
0.6553	28.5228	-1.90305	0.210952	2.03383	0
0.6560	18.4435	-3.73732	1.68762	1.73199	0
0.6567	11.4185	-7.39822	-2.32047	2.34286	0
0.6573	9.28048	-7.39822	6.96142	0.812095	0
0.6580	10.8076	-4.3411	13.29	-1.93322	0
0.6587	15.3892	-2.51448	6.96142	-1.62419	0
0.6593	15.0837	-1.29163	21.3062	-2.54409	0
0.6600	11.1131	1.14642	37.3385	-4.98037	0
0.6607	8.66961	2.06355	11.8133	-2.54409	0
0.6613	-4.74597	1.45213	-15.6105	-0.409641	0
0.6620	-22.7665	2.36927	-7.80523	-3.15495	0
0.6627	-20.0176	2.36927	-1.05476	-1.93322	0
0.6633	-9.02204	0.840707	-5.06285	2.03383	0
0.6640	-12.3818	1.45213	-1.26571	0.812095	0
0.6647	-14.5198	2.98069	-2.32047	-1.01332	0
0.6653	-4.74597	3.2864	-7.80523	-0.711482	0
0.6660	0.446403	4.50925	-7.38332	-1.62419	0
0.6667	-0.469898	5.72445	-12.6571	0.812095	0
0.6673	-0.164464	6.03016	-13.9228	5.69904	0
0.6680	-3.52423	7.25301	6.96142	4.4773	0
0.6687	-16.047	6.64158	25.5252	2.03383	0
0.6693	-33.4332	4.80732	17.2981	4.4773	0
0.6700	-46.8723	5.41874	-1.05476	4.77914	0
0.6707	-46.8723	-0.0687851	-1.05476	3.86644	0
0.6713	-34.9604	-17.4638	22.15	6.92078	0
0.6720	-18.7959	-31.1979	35.8619	10.277	0
0.6727	0.140969	-29.0655	18.7747	8.74619	0
0.6733	18.7489	-22.3475	-0.632856	4.4773	0
0.6740	31.2482	-17.4638	-1.26571	0.201227	0
0.6747	35.5243	-9.53056	-5.2738	-3.45679	0
0.6753	39.4949	-0.98592	-16.2433	-8.64558	0
0.6760	54.1557	4.80732	-20.8843	-11.3909	0
0.6767	73.9854	11.2196	-22.15	-7.122	0
0.6773	81.3158	15.4919	-23.2047	-4.06766	0
0.6780	79.4832	14.2691	-24.8924	-8.03471	0
0.6787	74.9017	13.0539	-25.5252	-10.4782	0
0.6793	59.63	13.9634	-18.3528	-8.94742	0
0.6800	36.1351	13.6577	-13.9228	-9.55829	0
0.6807	19.6652	11.2196	-14.7666	-10.4782	0
0.6813	12.3348	8.17014	-3.79714	-7.122	0
0.6820	7.44788	5.72445	6.32856	-2.23506	0
0.6827	2.58444	4.50925	4.21904	2.03383	0
0.6833	-2.60793	0.840707	19.1966	2.95373	0
0.6840	-4.44053	-2.51448	36.2838	0.201227	0
0.6847	-3.82967	-2.51448	13.9228	0.812095	0
0.6853	-10.2438	-3.73732	-17.509	4.4773	0
0.6860	-21.8502	-6.48109	-19.6185	4.16828	0
0.6867	-27.3246	-5.25824	-15.6105	1.12112	0
0.6873	-28.2409	-1.59734	-16.8762	-0.711482	0
0.6880	-31.9061	-0.680208	-14.3447	-3.15495	0
0.6887	-30.9898	-0.680208	-11.6024	-3.45679	0
0.6893	-22.7665	1.45213	-7.38332	-0.100614	0
0.6900	-12.9927	1.14642	-4.64095	0.812095	0
0.6907	-6.27314	-9.53056	-7.38332	-0.100614	0
0.6913	-6.884	-26.9256	-8.64904	1.12112	0
0.6920	-13.909	-35.7759	-11.1805	1.12112	0
0.6927	-13.2981	-28.7598	-13.5009	-3.15495	0
0.6933	5.61528	-16.86	0	-3.76582	0
0.6940	29.7445	-7.70393	10.3367	-0.711482	0
0.6947	37.9677	3.2864	8.43809	0.510255	0
0.6953	31.2482	9.38535	26.1581	1.12112	0
0.6960	23.3304	-2.51448	43.878	2.95373	0
0.6967	14.7783	-23.5704	20.6733	3.86644	0
0.6973	-3.52423	-31.1979	-6.75047	4.4773	0
0.6980	-29.4626	-24.1818	-5.69571	4.77914	0
0.6987	-44.7343	-12.5877	-3.16428	2.95373	0
0.6993	-35.5713	-0.680208	-5.90666	1.42296	0
0.7000	-12.0764	13.0539	-5.2738	2.03383	0
0.7007	6.53158	24.9537	-10.5476	2.03383	0
0.7013	13.2511	29.5317	-12.6571	0.812095	0
0.7020	13.5566	27.0861	-9.28189	1.12112	0
0.7027	6.53158	25.8708	-12.8681	3.25557	0
0.7033	-4.44053	26.7803	-15.6105	4.16828	0
0.7040	-6.57857	23.1194	-13.9228	2.03383	0
0.7047	-2.60793	20.3757	-13.9228	-0.100614	0
0.7053	-9.02204	26.7803	-7.80523	-1.01332	0
0.7060	-19.4068	30.7469	0	-1.32235	0
0.7067	-13.2981	24.648	4.42999	-0.711482	0
0.7073	7.14245	16.4091	24.8924	2.34286	0
0.7080	27.6065	8.17014	40.7138	7.53164	0
0.7087	41.3275	-0.680208	19.1966	9.66609	0
0.7093	40.1058	-4.95253	-5.69571	7.83348	0
0.7100	22.1087	-6.7868	-7.38332	5.69904	0
0.7107	-3.82967	-10.7534	-10.7586	4.16828	0
0.7113	-30.9898	-10.4477	-16.2433	2.03383	0
0.7120	-55.0955	-5.86966	-14.9776	1.73199	0
0.7127	-70.0618	-4.3411	-15.6105	2.95373	0
0.7133	-77.6976	-1.90305	-10.7586	1.12112	0
0.7140	-80.423	9.99677	-1.68762	-1.62419	0
0.7147	-72.8107	24.0366	2.74238	-5.59124	0
0.7153	-58.1498	25.8708	8.22713	-13.8344	0
0.7160	-51.1484	17.6319	9.28189	-21.1576	0
0.7167	-56.6227	7.86443	3.58619	-20.5467	0
0.7173	-54.7901	-3.43161	8.22713	-15.667	0
0.7180	-27.0191	-12.5877	11.8133	-11.0891	0
0.7187	8.05875	-4.95253	8.22713	-6.81298	0
0.7193	19.6652	10.9139	24.2595	-4.67853	0
0.7200	22.1087	14.5748	37.3385	-5.2894	0
0.7207	41.3275	8.78157	13.9228	-4.37669	0
0.7213	60.5463	0.534995	-8.43809	-2.23506	0
0.7220	62.9898	-13.4972	-4.42999	-0.409641	0
0.7227	61.1572	-26.3141	-4.42999	0.510255	0
0.7233	56.9046	-27.537	-10.1257	0.201227	0
0.7240	42.2438	-24.1818	-7.80523	0.812095	0
0.7247	26.6902	-19.9095	-6.11761	1.42296	0
0.7253	21.1924	-13.1915	-10.1257	1.12112	0
0.7260	19.3598	-8.91914	-17.2981	1.12112	0
0.7267	16.9163	-8.00964	-20.8843	2.03383	0
0.7273	11.7239	-4.04304	-13.5009	2.34286	0
0.7280	0.140969	1.14642	-5.69571	3.86644	0
0.7287	-13.909	0.840707	0	6.00088	0
0.7293	-21.8502	-0.98592	12.6571	5.69904	0
0.7300	-20.9339	-0.680208	16.4543	4.77914	0
0.7307	-17.8796	0.236927	13.7119	4.4773	0
0.7313	-14.2144	2.06355	33.7523	4.77914	0
0.7320	-4.1351	2.98069	48.0971	5.39001	0
0.7327	10.1968	2.98069	18.1419	5.08817	0
0.7333	17.2218	2.67498	-13.9228	4.4773	0
0.7340	19.0544	0.840707	-13.29	5.69904	0
0.7347	26.3848	-1.29163	-9.28189	6.30991	0
0.7353	28.8282	-0.98592	-8.43809	2.6447	0
0.7360	16	-0.98592	-1.05476	1.73199	0
0.7367	1.3627	-2.82019	-2.53143	5.39001	0
0.7373	-2.60793	-3.43161	-7.38332	5.69904	0
0.7380	-6.27314	-3.43161	-4.42999	3.56459	0
0.7387	-24.5991	-3.1259	-6.75047	3.25557	0
0.7393	-52.9575	-1.29163	-7.38332	1.73199	0
0.7400	-74.0324	-0.680208	11.8133	-0.409641	0
0.7407	-80.1411	-0.98592	24.8924	0.510255	0
0.7413	-81.3393	1.45213	11.3914	1.42296	0
0.7420	-82.8665	3.59211	-8.64904	0.201227	0
0.7427	-83.4773	0.534995	-10.7586	-0.711482	0
0.7433	-81.3393	-0.98592	7.59428	-3.45679	0
0.7440	-63.0368	-0.0687851	20.8843	-4.37669	0
0.7447	-25.7974	-2.20877	5.48476	-2.54409	0
0.7453	2.58444	-1.90305	-17.509	-2.84593	0
0.7460	7.14245	1.45213	-16.2433	-4.37669	0
0.7467	11.1131	0.236927	-6.11761	-1.01332	0
0.7473	23.6359	-1.59734	-8.43809	2.03383	0
0.7480	36.746	2.06355	-12.0243	0.201227	0
0.7487	55.9883	2.06355	-9.28189	0.510255	0
0.7493	80.7049	-1.59734	-8.01618	2.34286	0
0.7500	91.3716	0.236927	-12.6571	2.03383	0
0.7507	86.5082	1.45213	-11.3914	1.12112	0
0.7513	79.4832	-2.20877	-4.64095	1.42296	0
0.7520	72.7637	-2.20877	-8.43809	2.6447	0
0.7527	65.7387	2.06355	-11.3914	2.34286	0
0.7533	60.5463	3.89782	2.74238	1.12112	0
0.7540	56.5992	2.98069	5.48476	1.12112	0
0.7547	50.1851	-0.0687851	-3.79714	2.6447	0
0.7553	37.9677	-2.20877	14.5557	3.25557	0
0.7560	24.2467	-1.59734	32.2757	4.16828	0
0.7567	17.2218	-2.51448	10.5476	6.61175	0
0.7573	13.862	-5.25824	-7.17237	5.69904	0
0.7580	5.61528	-4.3411	-1.05476	2.03383	0
0.7587	-3.52423	-2.82019	-5.69571	-0.100614	0
0.7593	-5.66227	-5.25824	-10.1257	-1.32235	0
0.7600	-8.7166	-8.00964	-2.95333	-2.54409	0
0.7607	-14.5198	-8.00964	-2.95333	-1.01332	0
0.7613	-15.1307	-6.17537	-4.00809	1.12112	0
0.7620	-13.2981	-4.04304	-1.68762	2.95373	0
0.7627	-13.6035	-2.51448	-6.11761	4.77914	0
0.7633	-12.9927	-4.3411	-6.75047	5.69904	0
0.7640	-10.5492	-6.7868	-3.79714	4.77914	0
0.7647	-7.18944	-4.3411	-5.69571	3.86644	0
0.7653	2.88987	-0.98592	0.210952	1.73199	0
0.7660	18.4435	-3.43161	6.32856	-1.32235	0
0.7667	26.6902	-8.00964	3.79714	-1.93322	0
0.7673	23.025	-6.48109	18.7747	-2.23506	0
0.7680	16.9163	-2.51448	33.1195	-1.93322	0
0.7687	12.3348	-0.98592	12.4462	-2.23506	0
0.7693	6.83701	-0.680208	-10.1257	-5.90027	0
0.7700	2.58444	-0.680208	-6.75047	-8.34374	0
0.7707	1.05727	-2.20877	-3.37523	-6.20211	0
0.7713	-4.44053	-3.43161	-3.37523	-5.59124	0
0.7720	-20.0176	-3.43161	0	-4.37669	0
0.7727	-35.8767	-4.04304	-0.421904	1.73199	0
0.7733	-37.0984	-3.43161	0.210952	3.86644	0
0.7740	-22.1557	0.840707	2.10952	2.03383	0
0.7747	-0.775331	2.98069	-0.421904	4.77914	0
0.7753	21.4978	0.840707	1.47666	7.53164	0
0.7760	38.5786	1.75784	0	5.08817	0
0.7767	48.6579	5.72445	-8.01618	3.56459	0
0.7773	58.4318	5.11303	-3.37523	4.16828	0
0.7780	62.0735	1.75784	0.843809	1.42296	0
0.7787	43.4655	1.75784	-6.11761	-4.67853	0
0.7793	12.9457	3.89782	7.59428	-8.34374	0
0.7800	-11.7709	5.11303	24.0485	-8.34374	0
0.7807	-34.655	5.72445	2.74238	-10.78	0
0.7813	-52.0647	5.41874	-17.509	-13.8344	0
0.7820	-50.2321	3.89782	-6.53952	-10.78	0
0.7827	-46.5669	3.59211	-5.69571	-6.20211	0
0.7833	-58.4553	4.80732	-12.2352	-7.122	0
0.7840	-72.1998	3.89782	-1.68762	-6.20211	0
0.7847	-77.0867	3.2864	1.68762	-1.62419	0
0.7853	-78.3085	5.72445	-4.00809	-1.32235	0
0.7860	-75.865	7.55872	2.32047	-1.93322	0
0.7867	-73.1161	4.80732	0.843809	-0.100614	0
0.7873	-68.5346	3.59211	-7.38332	1.42296	0
0.7880	-53.5683	5.11303	10.9695	2.34286	0
0.7887	-33.7387	4.80732	32.9085	1.12112	0
0.7893	-20.9339	3.59211	22.9938	-0.100614	0
0.7900	-11.7709	2.06355	2.10952	0.812095	0
0.7907	-9.6329	-0.374497	0.843809	-0.409641	0
0.7913	-14.8253	0.236927	16.4543	-3.45679	0
0.7920	-8.7166	3.59211	22.15	-1.01332	0
0.7927	13.862	3.59211	1.47666	2.34286	0
0.7933	33.9971	1.14642	-21.0952	0.201227	0
0.7940	47.1307	1.14642	-18.1419	-4.06766	0
0.7947	60.5463	1.45213	-9.91475	-6.20211	0
0.7953	66.3496	0.840707	-11.1805	-6.81298	0
0.7960	55.072	0.534995	-10.5476	-7.122	0
0.7967	37.0514	0.236927	-8.01618	-8.94742	0
0.7973	23.3304	1.14642	-6.53952	-9.25645	0
0.7980	10.5022	2.67498	-4.64095	-4.37669	0
0.7987	-1.99707	1.75784	-9.91475	0.201227	0
0.7993	-7.49487	0.236927	-9.91475	0.201227	0
0.8000	-8.10574	-0.0687851	10.9695	0.201227	0
0.8007	-8.7166	-0.680208	27.6347	2.95373	0
0.8013	-8.10574	-1.29163	17.2981	4.16828	0
0.8020	-7.49487	-0.680208	-5.06285	5.69904	0
0.8027	-11.4655	-0.680208	-11.3914	6.30991	0
0.8033	-16.047	0.840707	5.90666	4.4773	0
0.8040	-13.909	2.67498	18.7747	4.4773	0
0.8047	-1.99707	1.14642	-1.89857	6.61175	0
0.8053	16.3055	-0.680208	-28.4785	3.86644	0
0.8060	29.4391	-0.680208	-27.6347	-2.23506	0
0.8067	26.6902	-3.73732	-18.3528	-3.76582	0
0.8073	12.0294	-4.95253	-19.4076	-2.84593	0
0.8080	-1.69163	-1.90305	-20.4624	-4.98037	0
0.8087	-11.1601	-3.1259	-17.72	-6.81298	0
0.8093	-22.4611	-6.17537	-13.9228	-3.76582	0
0.8100	-34.3495	-3.73732	-12.8681	0.201227	0
0.8107	-41.0691	-2.51448	-13.29	1.42296	0
0.8113	-44.1234	-5.86966	-7.38332	1.73199	0
0.8120	-37.7093	-5.25824	-4.64095	1.12112	0
0.8127	-7.8003	-1.59734	-9.28189	-1.01332	0
0.8133	31.2482	-1.90305	-5.69571	-2.54409	0
0.8140	50.4905	-3.43161	-3.79714	-2.23506	0
0.8147	49.5742	-2.20877	-6.75047	0.201227	0
0.8153	42.5492	-2.20877	12.6571	2.95373	0
0.8160	36.746	-4.3411	32.4866	3.86644	0
0.8167	39.4949	-4.3411	10.3367	1.73199	0
0.8173	45.6036	-1.59734	-13.9228	-1.32235	0
0.8180	44.9927	-2.20877	-4.64095	-2.23506	0
0.8187	36.1351	-5.25824	5.48476	-1.32235	0
0.8193	21.1924	-5.25824	5.69571	-3.15495	0
0.8200	2.88987	-1.90305	9.7038	-6.20211	0
0.8207	-9.93834	0.236927	7.59428	-4.37669	0
0.8213	-19.4068	2.06355	2.74238	-2.23506	0
0.8220	-28.5463	2.98069	2.74238	-2.84593	0
0.8227	-29.4626	3.89782	-1.05476	-1.93322	0
0.8233	-27.63	4.50925	-7.17237	1.42296	0
0.8240	-32.2115	3.2864	-11.1805	1.12112	0
0.8247	-28.8517	3.59211	-12.2352	-1.62419	0
0.8253	-15.1307	5.72445	-5.06285	-2.84593	0
0.8260	-9.93834	5.11303	0.210952	-3.45679	0
0.8267	-13.909	4.80732	0	-4.37669	0
0.8273	-12.9927	7.55872	18.1419	-3.15495	0
0.8280	-5.9677	7.55872	36.9166	-0.711482	0
0.8287	4.08811	5.72445	19.8295	0.201227	0
0.8293	12.0294	8.17014	-4.64095	-1.62419	0
0.8300	11.1131	8.17014	-5.69571	-1.62419	0
0.8307	3.47724	4.80732	-4.42999	-0.100614	0
0.8313	-8.7166	4.20354	-8.43809	0.812095	0
0.8320	-25.492	-8.91914	-9.49285	-0.711482	0
0.8327	-39.5419	-49.2043	-14.7666	-3.45679	0
0.8333	-47.1777	-94.9846	-14.7666	-4.06766	0
0.8340	-51.1484	-116.652	-7.38332	-1.62419	0
0.8347	-52.0647	-106.884	-11.1805	2.03383	0
0.8353	-47.4832	-76.6725	-6.53952	4.77914	0
0.8360	-41.0691	-43.7091	19.8295	6.00088	0
0.8367	-40.1528	-15.3314	34.1742	6.61175	0
0.8373	-37.4039	9.99677	22.7828	6.92078	0
0.8380	-23.6828	29.5317	6.53952	7.83348	0
0.8387	-15.4361	38.6878	3.58619	8.13533	0
0.8393	-27.3246	43.2658	22.5719	6.00088	0
0.8400	-36.4876	47.8439	35.229	3.86644	0
0.8407	-27.3246	47.2324	10.5476	3.25557	0
0.8413	-11.7709	41.4316	-14.7666	3.25557	0
0.8420	11.1131	35.9364	-10.5476	2.03383	0
0.8427	37.0514	31.6641	-14.7666	0.201227	0
0.8433	47.4362	28.6146	-26.58	0.510255	0
0.8440	50.4905	29.8375	-14.3447	1.12112	0
0.8447	55.3775	29.5317	-5.06285	0.812095	0
0.8453	44.9927	23.1194	-10.7586	2.03383	0
0.8460	30.6608	23.4252	-6.11761	1.73199	0
0.8467	36.4406	36.5478	-5.69571	0.201227	0
0.8473	44.9927	45.0925	-14.9776	2.03383	0
0.8480	44.3818	35.9364	-3.37523	2.6447	0
0.8487	52.3231	19.4585	15.3995	-1.62419	0
0.8493	62.6844	8.17014	5.69571	-1.32235	0
0.8500	66.655	-0.680208	-14.7666	4.77914	0
0.8507	77.0397	-8.91914	-8.43809	6.00088	0
0.8513	88.0118	-13.8029	19.1966	3.25557	0
0.8520	82.5375	-13.4972	28.0566	3.86644	0
0.8527	68.4876	-9.83627	3.58619	2.95373	0
0.8533	51.7122	-4.04304	-19.4076	-1.62419	0
0.8540	28.2174	3.59211	-18.3528	-2.84593	0
0.8547	11.1131	6.64158	-14.1338	-0.711482	0
0.8553	4.08811	3.89782	-13.5009	-1.62419	0
0.8560	-10.8546	2.67498	-9.28189	-4.06766	0
0.8567	-35.5713	2.36927	-6.53952	-3.45679	0
0.8573	-58.4553	-0.680208	-7.17237	-2.54409	0
0.8580	-79.8356	-0.680208	-6.75047	-4.37669	0
0.8587	-92.9458	2.67498	-3.79714	-5.2894	0
0.8593	-83.1719	2.06355	1.05476	-1.93322	0
0.8600	-62.4259	-1.59734	0	0.812095	0
0.8607	-51.1484	-2.51448	-3.79714	2.03383	0
0.8613	-41.9854	-2.82019	3.58619	2.95373	0
0.8620	-27.0191	-3.73732	8.22713	4.4773	0
0.8627	-16.6579	-3.1259	5.48476	5.69904	0
0.8633	-11.7709	-3.43161	19.1966	5.69904	0
0.8640	-6.27314	-4.3411	30.1662	4.16828	0
0.8647	-7.8003	-1.59734	9.28189	3.56459	0
0.8653	-13.909	0.534995	-10.7586	1.42296	0
0.8660	-9.32747	-1.90305	-6.53952	-2.84593	0
0.8667	-3.82967	-2.51448	-2.95333	-3.45679	0
0.8673	-12.6872	-0.374497	-5.90666	-0.711482	0
0.8680	-20.9339	-1.59734	-7.17237	-1.01332	0
0.8687	-17.2687	-5.86966	-6.75047	-2.23506	0
0.8693	-12.6872	-8.91914	-5.90666	-1.62419	0
0.8700	-5.35683	-10.4477	-7.17237	-2.54409	0
0.8707	10.1968	-8.61343	-8.01618	-3.76582	0
0.8713	18.7489	-5.25824	-0.632856	-3.15495	0
0.8720	13.862	-4.3411	1.47666	-3.45679	0
0.8727	10.5022	-3.73732	-4.64095	-3.76582	0
0.8733	12.9457	-3.1259	2.10952	-2.23506	0
0.8740	16.3055	-4.04304	10.5476	-0.711482	0
0.8747	22.4141	-4.3411	8.43809	1.12112	0
0.8753	29.4391	-2.51448	22.15	2.34286	0
0.8760	31.8591	-2.20877	34.3852	2.03383	0
0.8767	30.6608	-3.1259	9.07094	1.42296	0
0.8773	27.9119	-1.29163	-18.1419	1.12112	0
0.8780	26.0793	-0.374497	-16.6652	0.812095	0
0.8787	27.6065	-1.59734	-13.29	2.03383	0
0.8793	30.05	-1.59734	-12.0243	4.4773	0
0.8800	28.5228	-1.59734	-4.64095	4.77914	0
0.8807	18.4435	-1.90305	-2.32047	4.77914	0
0.8813	8.97505	-0.374497	0.843809	3.86644	0
0.8820	13.2511	0.236927	5.90666	2.34286	0
0.8827	19.0544	-1.90305	1.47666	1.12112	0
0.8833	8.97505	-2.20877	-4.64095	-0.711482	0
0.8840	-7.18944	-2.51448	-8.43809	-1.01332	0
0.8847	-25.1865	-5.25824	-10.7586	1.73199	0
0.8853	-50.5375	-7.09251	-0.421904	1.12112	0
0.8860	-67.6183	-5.25824	8.22713	-1.32235	0
0.8867	-66.3966	-4.04304	7.17237	0.510255	0
0.8873	-63.0368	-3.1259	25.5252	2.03383	0
0.8880	-58.1498	-2.51448	42.4014	-1.01332	0
0.8887	-39.2365	-3.1259	16.0324	-3.15495	0
0.8893	-9.93834	-4.04304	-13.9228	-1.93322	0
0.8900	21.8033	-4.3411	-10.1257	-1.01332	0
0.8907	44.9927	-3.43161	-3.37523	-0.409641	0
0.8913	50.4905	-0.680208	-5.69571	-1.01332	0
0.8920	43.1601	2.06355	-2.95333	-3.76582	0
0.8927	26.9956	2.67498	-0.421904	-6.20211	0
0.8933	9.89135	2.67498	0.210952	-5.59124	0
0.8940	7.75331	2.06355	-1.68762	-3.45679	0
0.8947	11.7239	1.14642	-5.90666	-3.76582	0
0.8953	0.140969	2.36927	-3.79714	-5.2894	0
0.8960	-11.7709	4.20354	-1.89857	-2.54409	0
0.8967	-6.57857	0.236927	-2.95333	-0.100614	0
0.8973	-0.164464	-4.3411	5.69571	-0.409641	0
0.8980	0.751836	-2.51448	9.7038	2.03383	0
0.8987	2.279	1.14642	3.79714	3.86644	0
0.8993	-0.164464	-0.680208	20.0405	1.12112	0
0.9000	-1.99707	-4.04304	36.4947	2.03383	0
0.9007	5.30984	-3.43161	14.5557	5.69904	0
0.9013	10.1968	-1.29163	-9.49285	2.03383	0
0.9020	4.69898	-0.0687851	-4.64095	-1.62419	0
0.9027	1.97357	0.236927	-1.89857	0.812095	0
0.9033	5.92071	1.45213	-9.49285	2.34286	0
0.9040	8.97505	3.89782	-12.0243	4.16828	0
0.9047	5.61528	4.80732	-14.7666	7.53164	0
0.9053	-4.1351	3.89782	-17.72	5.08817	0
0.9060	-15.1307	1.45213	-16.0324	0.510255	0
0.9067	-18.4905	-0.374497	-13.29	0.201227	0
0.9073	-14.2144	0.236927	-10.5476	0.201227	0
0.9080	-7.18944	1.45213	-10.1257	-0.711482	0
0.9087	1.05727	1.45213	-8.01618	-0.711482	0
0.9093	7.75331	1.45213	3.58619	-0.711482	0
0.9100	9.89135	2.06355	7.80523	-0.409641	0
0.9107	10.1968	1.75784	8.64904	-0.100614	0
0.9113	5.00441	0.534995	33.1195	-3.45679	0
0.9120	-8.7166	-0.374497	50.2066	-5.2894	0
0.9127	-16.9633	-1.29163	26.369	-2.84593	0
0.9133	-14.2144	-0.374497	6.32856	-1.01332	0
0.9140	-16.6579	2.98069	9.91475	-1.32235	0
0.9147	-23.9883	4.50925	0.843809	-1.62419	0
0.9153	-21.5448	3.59211	-17.2981	-1.01332	0
0.9160	-16.3524	2.67498	-21.7281	1.12112	0
0.9167	-19.1013	2.98069	-18.3528	2.03383	0
0.9173	-17.8796	3.59211	-8.85999	0.201227	0
0.9180	-3.82967	3.59211	2.74238	0.201227	0
0.9187	10.1968	2.06355	3.79714	2.03383	0
0.9193	8.36418	-0.680208	3.79714	0.201227	0
0.9200	-8.41117	-2.51448	6.32856	-0.711482	0
0.9207	-27.3246	-3.73732	4.42999	1.42296	0
0.9213	-34.655	-5.25824	7.17237	0.812095	0
0.9220	-30.9898	-4.95253	10.5476	-0.711482	0
0.9227	-30.6843	-3.43161	8.22713	0.510255	0
0.9233	-47.4832	-5.25824	22.15	-2.54409	0
0.9240	-63.0368	-3.43161	36.4947	-9.86732	0
0.9247	-49.3158	11.2196	15.3995	-11.6999	0
0.9253	-15.4361	25.2594	-10.5476	-7.73287	0
0.9260	15.6946	25.2594	-8.43809	-1.93322	0
0.9267	38.5786	16.7148	-4.00809	2.95373	0
0.9273	53.2394	2.98069	-6.11761	4.16828	0
0.9280	55.3775	-14.4143	-2.32047	2.34286	0
0.9287	49.8796	-27.2313	-1.89857	1.42296	0
0.9293	45.2981	-32.4207	-2.53143	2.95373	0
0.9300	40.7166	-32.115	2.74238	4.77914	0
0.9307	30.05	-25.4046	-2.95333	4.77914	0
0.9313	12.6403	-18.6866	-6.53952	5.08817	0
0.9320	-0.775331	-15.0257	13.9228	4.77914	0
0.9327	0.446403	-8.91914	30.799	1.12112	0
0.9333	12.0294	-3.1259	18.1419	-2.54409	0
0.9340	24.2467	-2.51448	-1.68762	-2.84593	0
0.9347	28.2174	-1.29163	-0.421904	-3.45679	0
0.9353	17.5272	3.89782	20.8843	-5.2894	0
0.9360	5.30984	5.11303	30.1662	-6.81298	0
0.9367	5.92071	4.80732	7.80523	-6.81298	0
0.9373	10.1968	7.25301	-14.3447	-2.54409	0
0.9380	8.66961	8.47585	-13.9228	1.12112	0
0.9387	8.97505	5.72445	-11.1805	-1.62419	0
0.9393	11.1131	3.2864	-12.0243	-5.2894	0
0.9400	11.7239	3.2864	-5.69571	-0.711482	0
0.9407	11.4185	3.89782	0	3.56459	0
0.9413	6.83701	3.89782	-0.421904	2.34286	0
0.9420	-3.52423	3.89782	-4.00809	1.12112	0
0.9427	-16.3524	4.50925	-10.7586	2.95373	0
0.9433	-33.1278	2.98069	-12.8681	5.08817	0
0.9440	-53.2629	2.98069	-13.9228	5.69904	0
0.9447	-69.4509	7.55872	-15.6105	3.86644	0
0.9453	-74.6433	9.38535	-8.01618	2.03383	0
0.9460	-65.7857	7.55872	-1.05476	2.34286	0
0.9467	-52.3701	8.47585	-0.632856	2.03383	0
0.9473	-38.3202	7.86443	16.0324	-1.01332	0
0.9480	-3.82967	1.75784	28.0566	-1.01332	0
0.9487	47.1307	-2.51448	0.843809	2.03383	0
0.9493	73.3745	-2.82019	-25.7362	0.510255	0
0.9500	71.5419	-4.3411	-23.6266	-1.62419	0
0.9507	70.6256	-5.56395	-17.72	2.34286	0
0.9513	69.0985	-5.56395	-13.9228	5.69904	0
0.9520	56.9046	-5.25824	-6.53952	3.25557	0
0.9527	42.5492	-3.43161	-4.64095	2.34286	0
0.9533	25.4685	-0.680208	0	2.03383	0
0.9540	0.140969	-0.680208	5.48476	0.812095	0
0.9547	-20.3231	-1.59734	-2.53143	3.56459	0
0.9553	-26.7137	-0.98592	-10.7586	6.00088	0
0.9560	-25.492	0.236927	-13.5009	2.03383	0
0.9567	-22.7665	2.06355	-14.7666	0.201227	0
0.9573	-20.0176	0.236927	-4.42999	2.34286	0
0.9580	-17.8796	-4.04304	3.58619	-1.01332	0
0.9587	-18.4905	-5.25824	1.47666	-6.20211	0
0.9593	-26.4083	-3.43161	20.0405	-2.84593	0
0.9600	-34.0441	-3.43161	39.0261	2.03383	0
0.9607	-33.7387	-4.95253	16.4543	1.73199	0
0.9613	-30.0735	-3.73732	-9.49285	-0.711482	0
0.9620	-25.1865	-2.51448	-5.69571	-0.711482	0
0.9627	-13.6035	-3.73732	-3.79714	2.95373	0
0.9633	-0.775331	-4.04304	-12.2352	4.4773	0
0.9640	12.3348	-3.1259	-14.9776	0.812095	0
0.9647	31.5536	-3.1259	-16.0324	-1.01332	0
0.9653	44.3818	-2.51448	-15.3995	2.03383	0
0.9660	40.7166	-3.73732	-13.9228	0.510255	0
0.9667	33.9971	-5.25824	-15.3995	-2.54409	0
0.9673	27.9119	-3.43161	-12.8681	-0.100614	0
0.9680	14.7783	-2.51448	-13.9228	-0.409641	0
0.9687	4.69898	-1.59734	-16.8762	-7.122	0
0.9693	4.08811	0.534995	-5.69571	-6.81298	0
0.9700	5.92071	-13.1915	2.10952	-1.93322	0
0.9707	10.8076	-40.0482	1.47666	-3.45679	0
0.9713	14.4729	-50.7328	23.6266	-4.37669	0
0.9720	7.14245	-40.0482	41.3466	0.201227	0
0.9727	-2.60793	-26.0084	15.8214	0.812095	0
0.9733	-9.02204	-10.142	-9.28189	-3.45679	0
0.9740	-23.6828	4.20354	-5.90666	-3.15495	0
0.9747	-43.2071	12.1368	-4.64095	1.12112	0
0.9753	-57.539	22.2023	-6.53952	2.03383	0
0.9760	-65.4803	25.8708	-2.53143	-0.100614	0
0.9767	-56.6227	7.25301	-4.00809	0.510255	0
0.9773	-25.7974	-14.4143	-2.32047	2.95373	0
0.9780	3.78268	-15.9429	3.16428	2.95373	0
0.9787	11.7239	-6.17537	0	-0.409641	0
0.9793	1.66814	2.67498	0	-3.45679	0
0.9800	-17.8796	10.3025	2.74238	-6.20211	0
0.9807	-34.0441	17.3262	0.843809	-5.90027	0
0.9813	-35.5713	27.3918	6.96142	-4.67853	0
0.9820	-29.4626	36.8535	11.8133	-4.37669	0
0.9827	-25.492	35.9364	6.32856	-3.76582	0
0.9833	-18.185	27.6975	20.2514	-2.84593	0
0.9840	2.58444	19.4585	37.7604	-2.54409	0
0.9847	33.9971	8.78157	15.1886	-1.32235	0
0.9853	54.4612	-2.51448	-15.6105	-0.409641	0
0.9860	52.3231	-5.25824	-15.6105	-2.54409	0
0.9867	51.4068	-2.82019	-13.5009	-2.84593	0
0.9873	65.1278	0.236927	-17.509	1.12112	0
0.9880	68.4876	4.50925	-11.3914	0.812095	0
0.9887	50.1851	8.17014	-6.53952	-1.62419	0
0.9893	31.2482	9.99677	-5.06285	-0.409641	0
0.9900	21.4978	12.4425	-2.53143	-0.711482	0
0.9907	14.1674	13.6577	-7.80523	-4.06766	0
0.9913	9.28048	10.9139	-7.17237	-2.23506	0
0.9920	4.08811	6.33587	13.079	0.510255	0
0.9927	-3.2188	2.06355	26.1581	-3.45679	0
0.9933	-6.27314	2.06355	13.29	-6.20211	0
0.9940	-5.35683	5.11303	-8.01618	-2.84593	0
0.9947	-8.10574	6.33587	-10.7586	0.812095	0
0.9953	-12.0764	6.03016	11.3914	1.73199	0
0.9960	-9.93834	4.80732	24.8924	2.34286	0
0.9967	-3.2188	-7.39822	4.8519	2.03383	0
0.9973	0.446403	-28.1484	-13.9228	1.12112	0
0.9980	2.58444	-34.255	-8.01618	1.12112	0
0.9987	8.66961	-25.0989	-3.79714	2.6447	0
0.9993	13.2276	-16.3632	-5.48476	4.07485	0
1.0000	10.4787	-10.2566	-2.32047	3.46398	0
1.0007	12.3113	0.420353	-1.89857	3.77301	0
1.0013	22.3906	11.4107	-2.10952	7.43103	0
1.0020	25.116	16.6001	1.26571	10.4854	0
1.0027	18.7254	17.8153	0	11.3981	0
1.0033	20.2526	18.4268	-2.74238	11.3981	0
1.0040	26.0323	18.4268	-5.48476	8.96179	0
1.0047	25.116	16.9059	-8.85999	5.60561	0
1.0053	21.4743	15.3773	-5.48476	7.74006	0
1.0060	15.0602	13.2373	-5.48476	9.57266	0
1.0067	-5.0749	9.57642	-7.38332	5.60561	0
1.0073	-32.2585	7.74979	14.7666	4.07485	0
1.0080	-56.3642	7.74979	35.6509	7.43103	0
1.0087	-74.0559	6.83265	17.509	7.12919	0
1.0093	-68.5581	6.83265	-4.21904	2.24943	0
1.0100	-36.2056	6.22123	0	-4.16109	0
1.0107	-9.35097	1.33749	7.38332	-8.73901	0
1.0113	-7.51836	-1.40627	12.0243	-11.1825	0
1.0120	-13.0162	1.33749	15.6105	-13.0151	0
1.0127	-15.1542	0.420353	12.0243	-13.9278	0
1.0133	-24.3172	-4.46339	10.1257	-12.4042	0
1.0140	-43.2306	-5.67859	8.01618	-13.3169	0
1.0147	-58.5023	-3.54625	-4.00809	-16.6731	0
1.0153	-57.8914	-3.24054	-7.38332	-14.5387	0
1.0160	-47.8121	-5.06717	-1.89857	-7.8263	0
1.0167	-42.6197	-6.90144	0	-4.16109	0
1.0173	-38.9545	-8.73571	8.85999	-4.16109	0
1.0180	-32.5639	-9.03378	13.079	-5.69185	0
1.0187	-28.8987	-6.29002	2.53143	-7.21543	0
1.0193	-27.677	-5.06717	12.0243	-7.51727	0
1.0200	-20.0411	-6.90144	32.9085	-7.21543	0
1.0207	-8.43466	-5.9843	13.079	-6.9064	0
1.0213	-1.43319	-3.24054	-20.6733	-5.38283	0
1.0220	-0.516888	-3.54625	-18.9857	-3.24838	0
1.0227	0.704847	-2.93483	-8.22713	-1.7248	0
1.0233	3.14831	0.420353	-12.4462	-0.19404	0
1.0240	5.28635	-0.489139	-13.079	0.416828	0
1.0247	5.89722	-4.15768	-6.75047	0.1078	0
1.0253	5.89722	-3.24054	-3.58619	0.416828	0
1.0260	4.67548	-0.489139	-4.00809	0.1078	0
1.0267	6.81352	1.6432	-5.48476	0.416828	0
1.0273	11.0896	2.86605	-6.75047	4.07485	0
1.0280	10.7842	2.56033	-8.22713	6.51832	0
1.0287	11.395	1.6432	-7.38332	4.99474	0
1.0293	15.6711	1.33749	-0.843809	5.90745	0
1.0300	17.8091	1.6432	-2.74238	6.82016	0
1.0307	15.3657	1.6432	-6.32856	4.99474	0
1.0313	6.81352	-0.489139	13.079	6.21648	0
1.0320	-7.51836	-3.54625	28.4785	9.26363	0
1.0327	-16.3759	-4.15768	3.37523	6.82016	0
1.0333	-20.3466	-5.06717	-22.7828	4.07485	0
1.0340	-26.7607	-6.90144	-18.5638	6.21648	0
1.0347	-24.9281	-8.73571	-13.29	6.21648	0
1.0353	-10.2673	-10.5623	-16.0324	5.60561	0
1.0360	2.53745	-5.67859	-11.8133	6.82016	0
1.0367	14.7548	9.27071	-7.38332	4.07485	0
1.0373	29.6975	16.6001	-6.11761	-1.11394	0
1.0380	34.279	8.65928	-4.64095	-1.41578	0
1.0387	30.9193	-0.183427	-5.69571	0.718668	0
1.0393	31.5301	-7.81857	-5.69571	0.718668	0
1.0400	28.7812	-16.9746	-4.8519	1.32954	0
1.0407	24.1997	-20.6355	-6.11761	4.07485	0
1.0413	27.8649	-18.8013	-2.74238	4.99474	0
1.0420	25.116	-19.4127	-0.843809	3.46398	0
1.0427	2.53745	-16.3632	-1.89857	1.0277	0
1.0433	-29.815	-7.51286	16.4543	-2.02664	0
1.0440	-58.1968	-1.40627	32.9085	-2.32849	0
1.0447	-70.0853	0.420353	13.7119	1.9404	0
1.0453	-61.8385	2.25462	-8.85999	4.07485	0
1.0460	-44.4523	2.86605	-2.74238	1.63856	0
1.0467	-21.5683	3.47747	3.79714	1.63856	0
1.0473	15.0602	10.4936	-1.89857	4.07485	0
1.0480	52.2761	24.8391	-3.58619	4.07485	0
1.0487	74.5728	36.1275	-4.00809	2.85311	0
1.0493	84.934	32.4666	-5.06285	1.9404	0
1.0500	93.7916	16.6001	-6.75047	1.32954	0
1.0507	101.122	-0.489139	-9.07094	2.24943	0
1.0513	95.3188	-14.5289	-5.48476	2.85311	0
1.0520	70.9076	-25.5193	-3.58619	0.1078	0
1.0527	39.7768	-29.7916	-5.48476	-1.41578	0
1.0533	12.3113	-26.1307	2.74238	1.0277	0
1.0540	-12.4053	-20.0241	9.28189	2.55127	0
1.0547	-32.2585	-14.5289	7.59428	1.9404	0
1.0553	-44.4523	-7.81857	23.8376	0.416828	0
1.0560	-51.1719	-1.40627	39.448	-0.19404	0
1.0567	-54.5316	1.33749	17.509	2.55127	0
1.0573	-52.0882	1.94891	-7.80523	4.38388	0
1.0580	-41.398	3.78318	-5.48476	0.416828	0
1.0587	-22.1792	5.3041	-2.74238	-4.16109	0
1.0593	-2.65492	4.69267	-6.75047	-3.55022	0
1.0600	8.95155	3.17176	-3.58619	0.416828	0
1.0607	19.6417	1.6432	-2.32047	1.9404	0
1.0613	37.0279	1.03178	-4.8519	2.24943	0
1.0620	50.749	0.420353	-5.48476	5.29659	0
1.0627	51.0544	-1.71199	-4.21904	8.35093	0
1.0633	42.5257	-3.24054	-4.21904	7.74006	0
1.0640	36.1116	-2.32341	-11.8133	4.99474	0
1.0647	33.9736	-1.71199	-17.0871	1.32954	0
1.0653	30.6138	-1.40627	-6.11761	-2.32849	0
1.0660	22.3906	3.17176	-0.843809	-2.32849	0
1.0667	10.7842	5.91552	-5.06285	0.1078	0
1.0673	2.23201	3.17176	12.0243	1.0277	0
1.0680	1.62115	2.86605	28.4785	2.24943	0
1.0687	5.89722	4.08889	9.28189	3.16214	0
1.0693	5.89722	2.25462	-10.1257	0.718668	0
1.0700	0.0939796	0.420353	-5.48476	0.416828	0
1.0707	-7.8238	0.114642	-3.58619	2.24943	0
1.0713	-14.2379	-2.93483	-6.32856	1.0277	0
1.0720	-16.6814	-4.15768	-4.8519	-1.11394	0
1.0727	-9.96183	-0.489139	-5.48476	-0.804909	0
1.0733	1.92658	1.33749	-3.58619	-2.93935	0
1.0740	5.59178	0.420353	-1.89857	-5.08098	0
1.0747	0.399413	0.420353	-4.21904	-4.16109	0
1.0753	-1.73862	1.03178	-0.210952	-2.02664	0
1.0760	0.399413	0.420353	1.26571	-0.503068	0
1.0767	2.84288	0.420353	0	0.416828	0
1.0773	5.89722	0.420353	10.9695	-0.503068	0
1.0780	1.01028	-0.489139	13.7119	-2.32849	0
1.0787	-16.3759	1.03178	1.89857	-2.32849	0
1.0793	-31.0367	4.08889	17.0871	-2.63751	0
1.0800	-36.8165	4.08889	37.9714	-1.41578	0
1.0807	-47.2012	2.25462	18.5638	1.32954	0
1.0813	-60.3349	3.47747	-5.06285	1.9404	0
1.0820	-63.6711	4.08889	-6.11761	2.24943	0
1.0827	-57.8914	3.47747	-13.7119	2.24943	0
1.0833	-48.423	4.08889	-23.8376	-0.503068	0
1.0840	-31.6476	4.08889	-20.0405	-3.24838	0
1.0847	-4.79296	1.6432	-18.5638	-3.24838	0
1.0853	30.003	0.726065	-21.0952	-2.32849	0
1.0860	57.1631	1.94891	-21.7281	-3.55022	0
1.0867	59.912	1.03178	-19.1966	-5.99369	0
1.0873	44.0529	-1.40627	-8.43809	-7.8263	0
1.0880	26.3378	-2.32341	-2.10952	-6.9064	0
1.0887	6.20265	-1.40627	-4.64095	-3.24838	0
1.0893	-21.5683	-0.489139	-1.26571	-1.7248	0
1.0900	-45.3686	-0.489139	-4.64095	-4.16109	0
1.0907	-54.5316	-0.489139	-13.29	-4.77196	0
1.0913	-56.9751	-0.489139	6.96142	-2.32849	0
1.0920	-54.2262	-1.10056	28.4785	-0.503068	0
1.0927	-37.1219	-0.183427	7.38332	0.416828	0
1.0933	-16.9868	-0.183427	-15.1886	-0.19404	0
1.0940	-13.3216	-2.0177	-9.07094	-1.41578	0
1.0947	-17.5977	-2.32341	-4.21904	-0.503068	0
1.0953	-13.9325	-2.0177	-5.06285	0.1078	0
1.0960	-13.0162	-3.54625	-0.632856	-1.41578	0
1.0967	-23.4009	-4.76146	1.47666	-1.41578	0
1.0973	-34.373	-3.54625	1.89857	-1.7248	0
1.0980	-36.2056	-0.489139	1.47666	-4.16109	0
1.0987	-31.6476	2.25462	-2.32047	-3.85925	0
1.0993	-21.5683	-0.489139	-0.210952	-2.32849	0
1.1000	-9.04553	-3.85197	1.47666	-5.08098	0
1.1007	3.75918	-3.54625	-0.843809	-5.99369	0
1.1013	21.4743	-3.85197	5.48476	-1.41578	0
1.1020	39.7768	-1.40627	8.85999	1.32954	0
1.1027	44.0529	-0.183427	3.79714	1.9404	0
1.1033	37.0279	-18.8013	18.5638	2.55127	0
1.1040	43.7475	-46.5752	33.3304	3.16214	0
1.1047	70.9076	-47.1866	9.7038	4.68572	0
1.1053	93.7916	-33.7582	-15.8214	4.99474	0
1.1060	97.1514	-38.9477	-14.5557	2.24943	0
1.1067	87.6829	-47.1866	-14.5557	1.32954	0
1.1073	71.8239	-33.4525	-17.2981	0.718668	0
1.1080	46.1909	-12.3966	-11.8133	-2.93935	0
1.1087	8.34068	1.33749	-9.07094	-3.24838	0
1.1093	-36.5111	13.2373	-6.75047	1.63856	0
1.1100	-77.7211	23.9219	-1.89857	2.85311	0
1.1107	-106.103	30.6323	0	-1.11394	0
1.1113	-119.824	34.3008	3.79714	-2.32849	0
1.1120	-113.128	34.6066	4.64095	-0.804909	0
1.1127	-85.3569	33.3837	-0.210952	-1.41578	0
1.1133	-51.7827	31.8552	4.64095	-2.02664	0
1.1140	-32.5639	30.6323	8.01618	-0.503068	0
1.1147	-29.2041	28.8057	2.10952	-0.19404	0
1.1153	-27.0661	27.2771	18.5638	-0.19404	0
1.1160	-12.4053	23.9219	35.6509	0.416828	0
1.1167	8.64612	20.261	12.0243	-1.41578	0
1.1173	21.7798	20.261	-13.7119	-4.16109	0
1.1180	28.1704	18.7325	-5.06285	-4.16109	0
1.1187	34.8899	12.6335	4.64095	-3.55022	0
1.1193	33.3627	10.4936	6.11761	-5.08098	0
1.1200	23.2834	14.1544	10.1257	-5.08098	0
1.1207	25.7269	12.6335	9.49285	-1.11394	0
1.1213	42.5257	5.91552	6.53952	3.16214	0
1.1220	53.4979	1.33749	0.632856	5.90745	0
1.1227	51.3598	0.114642	-8.22713	5.29659	0
1.1233	42.8312	2.25462	-7.38332	1.9404	0
1.1240	27.8649	6.22123	-5.48476	3.16214	0
1.1247	11.7005	4.08889	-10.5476	5.90745	0
1.1253	3.75918	-0.489139	-4.8519	4.07485	0
1.1260	-0.822321	1.33749	1.05476	1.9404	0
1.1267	-7.8238	2.25462	-1.26571	6.51832	0
1.1273	-11.489	-0.489139	12.8681	7.74006	0
1.1280	-15.1542	-0.183427	22.9938	2.24943	0
1.1287	-20.3466	1.6432	-1.26571	-0.503068	0
1.1293	-17.9031	-0.79485	-18.3528	1.32954	0
1.1300	-8.7401	-2.0177	-9.07094	-0.503068	0
1.1307	-4.79296	-1.10056	-6.96142	-2.63751	0
1.1313	-7.8238	-2.32341	-8.22713	-0.804909	0
1.1320	-9.6564	-2.32341	-4.64095	-0.19404	0
1.1327	-6.9075	-0.183427	-6.96142	-1.41578	0
1.1333	-0.822321	-0.183427	-6.96142	-0.804909	0
1.1340	3.75918	1.03178	-2.10952	0.416828	0
1.1347	2.84288	-1.10056	-0.632856	-0.503068	0
1.1353	-0.211454	-16.3632	3.37523	-1.11394	0
1.1360	-5.0749	-32.5354	4.00809	0.416828	0
1.1367	-17.9031	-33.4525	1.05476	1.63856	0
1.1373	-32.8459	-27.3459	9.28189	-0.19404	0
1.1380	-38.0382	-22.4622	12.0243	-4.16109	0
1.1387	-41.0926	-13.008	3.37523	-5.99369	0
1.1393	-46.2849	-3.24054	19.6185	-4.77196	0
1.1400	-34.6785	1.33749	37.9714	-2.63751	0
1.1407	-1.43319	6.83265	14.3447	-3.24838	0
1.1413	31.5301	11.4107	-13.7119	-5.08098	0
1.1420	53.4979	10.7993	-8.22713	-4.16109	0
1.1427	66.3261	10.7993	1.47666	-2.63751	0
1.1433	66.6315	11.105	-1.47666	-5.69185	0
1.1440	60.8283	9.57642	-4.8519	-6.29553	0
1.1447	63.5772	9.27071	-4.8519	-1.41578	0
1.1453	66.3261	7.74979	-3.37523	1.63856	0
1.1460	53.1924	5.91552	-4.8519	-0.503068	0
1.1467	29.6975	8.65928	-8.22713	-2.02664	0
1.1473	8.64612	9.57642	-8.22713	-0.804909	0
1.1480	-9.04553	3.78318	-10.1257	0.416828	0
1.1487	-23.4009	0.726065	-5.48476	0.718668	0
1.1493	-33.4567	1.6432	8.01618	-0.19404	0
1.1500	-44.4523	1.03178	5.48476	0.416828	0
1.1507	-61.2277	2.25462	-2.32047	4.38388	0
1.1513	-84.4406	3.78318	18.9857	7.43103	0
1.1520	-96.9399	1.03178	33.5414	5.90745	0
1.1527	-86.5787	-0.79485	4.8519	3.77301	0
1.1533	-67.6418	0.114642	-22.15	3.46398	0
1.1540	-55.7534	-1.40627	-21.939	2.85311	0
1.1547	-47.2012	-1.71199	-18.5638	0.416828	0
1.1553	-37.7328	0.420353	-15.6105	1.32954	0
1.1560	-28.8987	0.420353	-10.1257	5.90745	0
1.1567	-12.4053	-0.489139	-11.8133	7.74006	0
1.1573	14.4494	1.33749	-10.1257	5.29659	0
1.1580	39.7768	1.94891	-2.95333	5.90745	0
1.1587	52.2761	2.56033	-0.632856	6.21648	0
1.1593	47.4127	4.08889	4.00809	3.16214	0
1.1600	33.3627	3.17176	5.90666	1.0277	0
1.1607	29.3921	1.6432	1.26571	0.416828	0
1.1613	36.1116	1.33749	4.8519	0.416828	0
1.1620	35.1953	-0.79485	6.53952	2.85311	0
1.1627	22.3906	-1.71199	-0.843809	4.68572	0
1.1633	11.7005	-0.183427	12.0243	3.46398	0
1.1640	11.395	1.6432	27.4238	1.0277	0
1.1647	20.558	8.36121	3.79714	-0.503068	0
1.1653	30.9193	16.6001	-21.7281	1.0277	0
1.1660	35.1953	13.8487	-14.5557	4.38388	0
1.1667	38.8605	4.69267	-7.80523	4.99474	0
1.1673	45.5801	-2.0177	-10.5476	2.55127	0
1.1680	39.7768	-11.4795	-6.75047	3.16214	0
1.1687	18.1146	-17.8841	-6.96142	6.21648	0
1.1693	-3.57122	-5.37288	-9.07094	6.82016	0
1.1700	-16.3759	13.8487	-4.64095	4.07485	0
1.1707	-22.79	19.9553	-6.32856	0.416828	0
1.1713	-25.8444	15.0716	-4.8519	-2.02664	0
1.1720	-23.4009	2.56033	16.4543	-2.32849	0
1.1727	-6.9075	-17.5784	30.1662	-2.32849	0
1.1733	22.978	-30.7011	17.509	-3.24838	0
1.1740	41.9149	-31.0068	-2.74238	-3.85925	0
1.1747	31.5301	-28.8745	-4.00809	-2.32849	0
1.1753	10.1733	-26.1307	19.1966	1.32954	0
1.1760	3.75918	-18.8013	34.1742	2.24943	0
1.1767	14.1439	-12.0909	14.1338	1.32954	0
1.1773	32.141	-8.12429	-7.80523	2.55127	0
1.1780	55.9413	-4.46339	-3.37523	4.99474	0
1.1787	73.6565	-3.54625	2.74238	4.07485	0
1.1793	64.4935	-5.37288	0	-0.19404	0
1.1800	30.6138	-5.9843	-0.632856	-2.02664	0
1.1807	-6.29663	-4.15768	-3.37523	-0.503068	0
1.1813	-33.7622	-2.62912	-7.59428	3.16214	0
1.1820	-51.4773	-1.40627	-6.32856	5.60561	0
1.1827	-58.1968	-0.183427	-2.74238	4.99474	0
1.1833	-56.6697	-0.489139	0	4.07485	0
1.1840	-49.0338	-0.79485	-2.74238	4.99474	0
1.1847	-33.1513	-0.489139	-7.80523	4.07485	0
1.1853	-10.5727	-1.40627	-2.10952	0.718668	0
1.1860	10.7842	-3.24054	5.48476	2.55127	0
1.1867	23.2834	-4.76146	11.6024	7.12919	0
1.1873	29.6975	-4.46339	29.7443	7.74006	0
1.1880	37.6388	-3.54625	33.9633	7.12919	0
1.1887	38.2497	-3.24054	4.64095	4.99474	0
1.1893	22.978	-2.32341	-15.6105	-1.7248	0
1.1900	8.34068	-1.40627	-7.38332	-6.9064	0
1.1907	6.20265	-0.489139	-2.10952	-6.29553	0
1.1913	1.62115	-0.489139	-3.58619	-6.9064	0
1.1920	-11.489	-1.10056	-2.74238	-6.9064	0
1.1927	-22.1792	-1.40627	-7.59428	-4.47012	0
1.1933	-29.5096	-1.40627	-9.7038	-5.38283	0
1.1940	-35.2893	-0.489139	-5.48476	-6.9064	0
1.1947	-35.2893	2.25462	-4.00809	-4.77196	0
1.1953	-35.2893	4.08889	-1.47666	-4.16109	0
1.1960	-34.6785	3.17176	-1.89857	-5.99369	0
1.1967	-19.7357	1.94891	-5.48476	-4.16109	0
1.1973	2.23201	3.47747	1.05476	-1.41578	0
1.1980	5.28635	4.69267	4.00809	-0.804909	0
1.1987	-7.8238	3.78318	-0.843809	-1.41578	0
1.1993	-22.79	4.38696	15.6105	-3.24838	0
1.2000	-40.7871	6.22123	31.8538	-3.24838	0
1.2007	-57.586	5.60981	8.01618	-2.02664	0
1.2013	-57.586	4.69267	-18.9857	-0.804909	0
1.2020	-42.0089	4.99838	-15.8214	1.0277	0
1.2027	-20.3466	4.38696	-12.8681	3.16214	0
1.2033	9.86785	4.69267	-17.2981	2.85311	0
1.2040	41.9149	4.69267	-12.8681	0.416828	0
1.2047	57.1631	1.33749	-5.48476	-2.32849	0
1.2053	53.4979	0.420353	-2.74238	-5.99369	0
1.2060	44.3583	4.38696	-2.95333	-7.51727	0
1.2067	34.279	6.83265	-2.74238	-7.8263	0
1.2073	27.8649	5.3041	2.74238	-6.9064	0
1.2080	31.5301	4.99838	4.21904	-2.32849	0
1.2087	35.1953	3.17176	1.89857	1.0277	0
1.2093	27.8649	0.420353	8.64904	-1.41578	0
1.2100	20.2526	1.03178	9.28189	-1.7248	0
1.2107	19.9472	1.94891	2.74238	2.55127	0
1.2113	13.2276	-0.489139	18.9857	4.07485	0
1.2120	0.399413	-2.32341	33.3304	2.24943	0
1.2127	0.0939796	-1.40627	9.28189	1.32954	0
1.2133	8.64612	-0.79485	-17.2981	0.416828	0
1.2140	9.56242	-0.489139	-16.6652	-0.503068	0
1.2147	4.06462	0.726065	-13.9228	-1.11394	0
1.2153	-0.516888	3.17176	-13.29	-2.93935	0
1.2160	-0.516888	4.08889	-9.07094	-5.38283	0
1.2167	-0.822321	3.17176	-11.8133	-4.77196	0
1.2173	-13.0162	2.56033	-12.8681	-3.55022	0
1.2180	-35.2893	4.38696	-10.3367	-4.77196	0
1.2187	-51.7827	6.22123	-10.9695	-4.77196	0
1.2193	-57.586	6.83265	-6.32856	-1.41578	0
1.2200	-58.5023	7.13837	-0.843809	2.24943	0
1.2207	-49.9501	6.22123	-3.37523	3.77301	0
1.2213	-29.2041	5.91552	1.05476	1.63856	0
1.2220	-8.43466	4.99838	5.90666	1.32954	0
1.2227	-0.516888	2.56033	3.79714	4.07485	0
1.2233	-3.57122	1.33749	18.1419	2.85311	0
1.2240	-0.516888	2.56033	32.0647	-2.02664	0
1.2247	11.0896	1.94891	7.38332	-1.41578	0
1.2253	15.6711	0.114642	-21.0952	1.32954	0
1.2260	12.3113	-1.10056	-18.5638	-1.41578	0
1.2267	15.9765	-3.24054	-12.8681	-3.85925	0
1.2273	28.4758	-5.06717	-11.8133	-1.41578	0
1.2280	37.9442	-5.67859	-4.00809	-0.503068	0
1.2287	38.2497	-5.67859	-1.89857	-2.02664	0
1.2293	31.5301	-6.59573	-3.37523	-5.38283	0
1.2300	24.1997	-9.6452	2.10952	-6.9064	0
1.2307	23.2834	-13.6118	-0.210952	-2.02664	0
1.2313	25.4215	-12.3966	-3.37523	2.85311	0
1.2320	30.3084	-7.81857	12.2352	1.9404	0
1.2327	37.0279	-6.90144	23.8376	2.24943	0
1.2333	33.3627	-8.73571	13.5009	5.29659	0
1.2340	6.20265	-9.03378	-2.95333	6.21648	0
1.2347	-37.1219	-7.81857	-5.48476	5.90745	0
1.2353	-78.332	-1.40627	16.4543	6.82016	0
1.2360	-107.936	15.0716	34.5961	5.90745	0
1.2367	-125.933	22.0877	12.4462	4.68572	0
1.2373	-122.878	-7.20715	-21.0952	4.68572	0
1.2380	-92.053	-58.1693	-25.9471	3.16214	0
1.2387	-55.4479	-87.4641	-24.0485	0.718668	0
1.2393	-37.4274	-85.3318	-25.5252	-0.503068	0
1.2400	-31.953	-70.9862	-16.4543	-1.11394	0
1.2407	-28.5933	-50.8475	-12.2352	-1.11394	0
1.2413	-24.0118	-23.9907	-16.4543	-0.19404	0
1.2420	-10.5727	-0.79485	-13.7119	-1.7248	0
1.2427	2.23201	15.0716	-14.5557	-3.85925	0
1.2433	-1.73862	29.1114	-11.6024	-1.7248	0
1.2440	-16.0705	35.516	13.7119	-0.19404	0
1.2447	-23.0955	34.3008	30.1662	-2.02664	0
1.2453	-15.7651	34.3008	13.079	-1.7248	0
1.2460	7.72982	33.078	-9.7038	-0.503068	0
1.2467	33.6682	28.5	-10.5476	-1.7248	0
1.2473	42.5257	27.8885	8.22713	-3.24838	0
1.2480	37.3334	23.3105	21.7281	-2.93935	0
1.2487	31.2247	3.78318	6.75047	-0.804909	0
1.2493	25.116	-13.3061	-15.6105	1.63856	0
1.2500	23.5889	-12.0909	-21.939	2.24943	0
1.2507	30.6138	-2.93483	-22.15	0.416828	0
1.2513	37.0279	3.17176	-20.0405	1.0277	0
1.2520	37.6388	8.96499	-10.1257	2.24943	0
1.2527	28.7812	15.0716	-4.64095	1.0277	0
1.2533	7.72982	20.5667	-4.8519	-1.11394	0
1.2540	-11.1836	25.1448	-3.37523	-1.11394	0
1.2547	-14.8488	28.8057	-1.26571	1.32954	0
1.2553	-16.9868	31.8552	1.05476	3.16214	0
1.2560	-27.9824	33.9951	-0.632856	2.85311	0
1.2567	-29.815	32.1609	-4.21904	2.24943	0
1.2573	-10.2673	28.8057	0.421904	3.16214	0
1.2580	15.0602	26.36	1.26571	2.55127	0
1.2587	25.116	23.0048	-2.32047	1.32954	0
1.2593	21.1689	18.7325	15.8214	0.416828	0
1.2600	17.1983	15.9887	34.8071	-1.11394	0
1.2607	19.0309	14.1544	16.4543	-2.63751	0
1.2613	31.2247	11.4107	-7.38332	-0.804909	0
1.2620	54.4142	7.74979	-2.95333	0.718668	0
1.2627	73.9619	4.99838	4.00809	-0.503068	0
1.2633	77.0162	4.99838	-0.210952	-0.503068	0
1.2640	65.4098	5.91552	-2.74238	2.24943	0
1.2647	44.0529	4.99838	1.05476	3.77301	0
1.2653	19.0309	2.86605	5.90666	4.07485	0
1.2660	-2.04406	3.17176	4.64095	4.07485	0
1.2667	-16.9868	2.86605	1.89857	4.07485	0
1.2673	-26.1498	-0.183427	6.96142	4.99474	0
1.2680	-32.5639	-3.24054	5.48476	4.99474	0
1.2687	-43.8415	-4.15768	-1.89857	3.16214	0
1.2693	-53.3099	-3.54625	8.22713	1.32954	0
1.2700	-45.9795	-1.71199	13.7119	1.32954	0
1.2707	-24.3172	-2.0177	4.64095	1.63856	0
1.2713	-0.211454	-4.46339	20.2514	-0.503068	0
1.2720	20.558	-5.06717	37.3385	-2.32849	0
1.2727	32.4464	-4.15768	13.5009	0.718668	0
1.2733	36.1116	-4.76146	-7.38332	4.07485	0
1.2740	39.4714	-4.15768	3.37523	2.24943	0
1.2747	40.6931	-2.93483	4.64095	-0.503068	0
1.2753	30.003	-5.67859	-0.632856	1.32954	0
1.2760	9.25699	-7.81857	3.79714	2.24943	0
1.2767	-6.29663	-5.37288	-4.21904	1.9404	0
1.2773	-12.0999	-5.67859	-13.7119	2.55127	0
1.2780	-14.5433	-9.6452	-4.64095	2.55127	0
1.2787	-11.489	-9.6452	6.53952	0.1078	0
1.2793	7.11895	-7.20715	13.079	-2.32849	0
1.2800	36.1116	-6.90144	15.3995	-2.32849	0
1.2807	58.0794	-6.90144	12.2352	-1.11394	0
1.2813	66.9369	-6.90144	14.7666	-1.41578	0
1.2820	58.3848	-8.73571	15.6105	-5.08098	0
1.2827	31.8356	-7.51286	10.3367	-8.73901	0
1.2833	0.0939796	-5.37288	24.6814	-7.8263	0
1.2840	-20.9574	-6.90144	34.8071	-5.99369	0
1.2847	-28.8987	-0.183427	4.64095	-6.60456	0
1.2853	-31.0367	19.6496	-21.3062	-5.69185	0
1.2860	-32.5639	31.2437	-13.079	-3.24838	0
1.2867	-35.2893	25.7562	-12.8681	-4.77196	0
1.2873	-34.6785	12.9316	-23.4157	-8.43717	0
1.2880	-22.4846	-4.46339	-17.0871	-6.29553	0
1.2887	-2.96036	-22.4622	-6.11761	-1.41578	0
1.2893	5.59178	-30.403	-3.37523	-0.19404	0
1.2900	2.84288	-29.7916	-0.843809	-0.503068	0
1.2907	4.98092	-25.2136	2.74238	-0.19404	0
1.2913	13.2276	-15.1404	5.2738	-3.24838	0
1.2920	26.6432	-6.90144	3.79714	-6.60456	0
1.2927	50.749	-5.06717	3.16428	-6.60456	0
1.2933	71.213	-2.93483	12.2352	-7.8263	0
1.2940	69.9913	0.420353	17.509	-9.6589	0
1.2947	60.2174	4.08889	16.4543	-4.47012	0
1.2953	53.8033	6.83265	33.3304	0.718668	0
1.2960	40.3877	1.33749	45.7766	-0.804909	0
1.2967	16.282	-2.93483	20.4624	-1.41578	0
1.2973	-13.627	7.13837	-4.8519	1.63856	0
1.2980	-47.5067	16.9059	-4.64095	2.24943	0
1.2987	-78.332	9.88213	-6.96142	3.16214	0
1.2993	-96.6345	-1.40627	-13.29	4.99474	0
1.3000	-102.743	-10.2566	-10.5476	1.9404	0
1.3007	-99.3834	-20.0241	-10.9695	-1.41578	0
1.3013	-87.8004	-24.2964	-10.3367	-0.19404	0
1.3020	-71.0015	-22.4622	-2.10952	-1.7248	0
1.3027	-55.4479	-20.0241	-3.37523	-4.16109	0
1.3033	-46.8958	-16.0575	-3.58619	-0.804909	0
1.3040	-39.8708	-8.12429	16.4543	3.16214	0
1.3047	-28.8987	-3.24054	32.6976	3.46398	0
1.3053	-20.652	-3.24054	20.4624	4.38388	0
1.3060	-17.9031	-2.0177	-0.843809	5.60561	0
1.3067	-20.3466	-0.183427	-2.74238	4.99474	0
1.3073	-28.2878	-0.79485	15.6105	4.99474	0
1.3080	-31.3422	-1.40627	21.3062	4.99474	0
1.3087	-25.2335	0.420353	0	6.51832	0
1.3093	-25.2335	0.114642	-18.9857	7.12919	0
1.3100	-35.9002	-2.32341	-17.2981	4.07485	0
1.3107	-49.6447	-2.32341	-12.2352	2.85311	0
1.3113	-62.4494	-2.62912	-10.9695	5.60561	0
1.3120	-61.5331	-4.15768	-10.5476	4.38388	0
1.3127	-37.7328	-2.93483	-11.8133	1.32954	0
1.3133	-5.9912	-2.0177	-9.07094	2.55127	0
1.3140	22.6961	-3.24054	-5.69571	2.55127	0
1.3147	45.8855	-0.489139	-6.75047	1.0277	0
1.3153	55.9413	3.17176	-4.00809	2.55127	0
1.3160	60.5228	2.86605	-2.74238	4.07485	0
1.3167	70.9076	3.17176	-5.06285	2.24943	0
1.3173	75.4891	4.08889	2.53143	-0.503068	0
1.3180	67.2424	2.25462	4.64095	-2.32849	0
1.3187	54.4142	4.08889	-1.89857	-1.7248	0
1.3193	37.3334	6.83265	12.8681	2.55127	0
1.3200	15.9765	4.08889	26.369	3.77301	0
1.3207	-2.04406	1.6432	1.05476	0.416828	0
1.3213	-15.1542	3.47747	-23.2047	-0.804909	0
1.3220	-20.652	4.08889	-16.0324	1.32954	0
1.3227	-15.7651	3.17176	-11.8133	0.1078	0
1.3233	-9.04553	2.86605	-17.2981	-3.24838	0
1.3240	-7.8238	2.25462	-17.2981	-3.85925	0
1.3247	-5.38033	1.33749	-20.0405	-4.16109	0
1.3253	3.14831	1.94891	-21.939	-5.08098	0
1.3260	15.0602	0.726065	-13.7119	-5.08098	0
1.3267	24.8106	-1.40627	-5.48476	-5.99369	0
1.3273	27.8649	-2.0177	-1.89857	-6.29553	0
1.3280	23.5889	-0.489139	-0.843809	-2.93935	0
1.3287	14.7548	0.726065	-1.89857	0.718668	0
1.3293	5.59178	-0.79485	-6.96142	3.46398	0
1.3300	4.98092	-3.54625	-21.0952	8.65277	0
1.3307	13.2276	-2.32341	-23.4157	10.1835	0
1.3313	18.7254	1.33749	4.64095	5.29659	0
1.3320	18.7254	0.420353	21.939	4.99474	0
1.3327	13.2276	-2.32341	0.632856	9.8745	0
[truncated: 59,704 more rows]
