# Supplementary material for: Identification of Haptic Based Guiding Using Hard Reins
Source: PLoS One. 2015 Jul 22;10(7):e0132020. doi: 10.1371/journal.pone.0132020 (PMC4511788; doi:10.1371/journal.pone.0132020)
Supplement: S4 File — (ZIP) [file pone.0132020.s004.zip › EMGData2/Subject15/T5/t5.txt]

0.0000	-16.9938	3.17227	18.9509	37.6446	0
0.0007	-12.0995	3.47052	-9.12945	48.0209	0
0.0013	-7.22328	4.99791	-39.3391	55.3481	0
0.0020	-9.66137	5.91976	-35.6661	61.7535	0
0.0027	-13.3185	4.69966	-29.2515	67.5523	0
0.0033	-12.4088	2.25041	-32.0196	68.4701	0
0.0040	-11.8083	1.3376	-30.7953	65.4171	0
0.0047	-12.7181	2.86498	-30.1831	62.0608	0
0.0053	-9.66137	3.7778	-28.3465	55.6514	0
0.0060	-4.16658	4.08509	-22.2514	42.8327	0
0.0067	-3.25684	5.61248	-16.7418	26.965	0
0.0073	-6.31355	6.5253	-9.12945	14.4535	0
0.0080	-13.9371	4.99791	-4.55142	4.99118	0
0.0087	-27.0555	3.17227	-3.00766	-9.65539	0
0.0093	-38.6637	1.3376	10.1143	-27.355	0
0.0100	-43.8491	0.424777	19.5631	-41.6982	0
0.0107	-47.197	2.86498	18.9509	-54.5169	0
0.0113	-46.2872	6.21801	37.5825	-67.0283	0
0.0120	-35.607	5.30519	56.5068	-70.9953	0
0.0127	-18.2129	2.5577	33.9094	-68.5568	0
0.0133	3.7663	1.64488	5.21683	-68.5568	0
0.0140	25.1268	1.03031	6.1484	-67.3356	0
0.0147	37.3354	-2.63	8.8899	-59.0944	0
0.0153	41.9023	-4.15739	4.60465	-52.9924	0
0.0160	41.6112	1.64488	2.79473	-49.9394	0
0.0167	37.0261	5.61248	-4.55142	-39.5631	0
0.0173	35.8071	-0.189794	-8.81005	-24.3059	0
0.0180	43.4307	-3.8501	-5.1636	-9.65539	0
0.0187	50.1445	-0.795327	-14.0003	7.74086	0
0.0193	47.7064	-3.23553	-20.4148	26.6616	0
0.0200	37.0261	-7.8177	-1.7833	40.087	0
0.0207	24.2171	-5.07021	10.7264	53.209	0
0.0213	15.9749	-1.4099	-6.68073	65.4171	0
0.0220	15.047	-2.63	-29.8637	69.0807	0
0.0227	13.8279	-4.15739	-31.088	71.2159	0
0.0233	8.95177	-4.15739	-8.19787	76.404	0
0.0240	6.823	-4.15739	6.44119	74.8795	0
0.0247	8.33316	-4.15739	-13.7075	67.2489	0
0.0253	8.33316	-5.07021	-34.4417	61.4502	0
0.0260	6.51369	-5.07021	-27.4416	51.6845	0
0.0267	5.29465	-5.07021	-18.5783	36.4273	0
0.0273	4.67603	-5.07021	-16.449	23.3014	0
0.0280	3.14768	-3.23553	-8.19787	12.0111	0
0.0287	2.54725	-1.10261	-0.878344	-3.85664	0
0.0293	4.98534	-2.01543	4.31187	-20.9456	0
0.0300	7.73273	-2.32272	11.0192	-34.3749	0
0.0307	4.67603	-0.189794	13.7607	-47.1936	0
0.0313	-1.12807	-0.488041	16.2094	-59.3978	0
0.0320	-3.25684	-2.01543	18.9509	-66.1144	0
0.0327	-5.69493	-2.32272	18.046	-67.0283	0
0.0333	-11.1897	-1.71718	23.8484	-68.8601	0
0.0340	-11.499	0.732062	25.9777	-71.3025	0
0.0347	-8.75163	2.25041	18.9509	-68.2495	0
0.0353	-11.499	1.64488	32.685	-60.0084	0
0.0360	-16.0659	3.17227	47.9629	-49.6321	0
0.0367	-11.499	3.17227	18.3387	-35.2888	0
0.0373	-6.31355	0.732062	-17.3539	-21.5562	0
0.0380	-10.8804	2.86498	-14.6124	-10.266	0
0.0387	-14.2464	5.91976	-10.3272	2.85604	0
0.0393	-8.75163	2.25041	-21.6392	20.2523	0
0.0400	-4.47589	-0.488041	-23.7685	36.7307	0
0.0407	-6.60466	1.3376	-22.2514	48.0209	0
0.0413	-6.91397	1.3376	-25.2856	55.9587	0
0.0420	-6.00424	1.03031	-25.605	63.282	0
0.0427	-7.8419	2.86498	-24.0613	68.1629	0
0.0433	-8.75163	2.86498	-23.7685	69.0807	0
0.0440	-6.00424	1.95217	-24.6735	67.8595	0
0.0447	-6.00424	2.25041	-21.3198	66.9417	0
0.0453	-8.13301	1.3376	-9.12945	63.5853	0
0.0460	-8.75163	-1.10261	-4.55142	51.9878	0
0.0467	-9.66137	-0.189794	-3.61984	32.4564	0
0.0473	-15.1562	2.5577	19.8825	16.8959	0
0.0480	-18.5222	3.17227	38.4874	7.74086	0
0.0487	-14.5557	4.39237	18.046	-7.21298	0
0.0493	-11.499	5.91976	-1.7833	-27.9656	0
0.0500	-15.4655	5.61248	6.44119	-42.6161	0
0.0507	-20.6509	4.39237	12.8558	-52.6851	0
0.0513	-21.2696	5.91976	11.6314	-63.9753	0
0.0520	-22.1793	8.05268	15.5973	-73.741	0
0.0527	-26.455	8.66725	17.1144	-81.3716	0
0.0533	-32.5503	9.58007	15.9166	-86.867	0
0.0540	-36.5167	11.4057	14.6923	-84.1173	0
0.0547	-33.46	14.1532	13.4679	-76.1834	0
0.0553	-25.236	15.9879	15.3045	-70.0813	0
0.0560	-16.6845	15.9879	11.0192	-62.758	0
0.0567	-8.75163	14.4605	2.79473	-49.3287	0
0.0573	-0.81876	10.8002	7.37276	-32.5431	0
0.0580	9.57039	4.99791	7.66554	-14.5402	0
0.0587	17.7944	-1.71718	0.346014	6.21238	0
0.0593	20.5418	-6.90488	15.5973	30.6286	0
0.0600	25.1268	-10.2579	27.8142	51.6845	0
0.0607	34.8974	-10.2579	0.346014	63.5853	0
0.0613	40.6833	-9.0378	-25.2856	71.2159	0
0.0620	40.0828	-10.2579	-23.7685	77.9285	0
0.0627	38.8638	-10.2579	-22.5442	80.371	0
0.0633	39.1731	-7.8177	-22.8635	79.457	0
0.0640	40.3922	-9.34509	-19.1905	78.2358	0
0.0647	39.7735	-12.6981	-20.4148	77.0146	0
0.0653	34.5881	-12.0926	-17.9661	73.0477	0
0.0660	28.784	-9.0378	-11.5515	62.9747	0
0.0667	25.4361	-8.73052	-9.42223	46.7997	0
0.0673	22.0701	-10.2579	-1.49052	30.6286	0
0.0680	15.3563	-10.2579	5.53623	16.5887	0
0.0687	5.89507	-9.0378	7.05336	2.24544	0
0.0693	-3.25684	-8.73052	18.9509	-12.0978	0
0.0700	-6.91397	-9.64334	26.5899	-27.6622	0
0.0707	-5.09451	-8.73052	22.624	-43.2267	0
0.0713	-4.16658	-6.90488	40.0046	-53.9063	0
0.0720	-3.25684	-5.98303	58.3167	-60.3156	0
0.0727	1.32821	-5.07021	34.8143	-66.4177	0
0.0733	4.98534	-5.98303	10.1143	-69.1635	0
0.0740	4.0756	-6.90488	14.6923	-67.3356	0
0.0747	5.29465	-3.23553	13.7607	-64.5859	0
0.0753	8.64246	-0.488041	7.95832	-61.8402	0
0.0760	9.86151	-2.63	10.7264	-52.0745	0
0.0767	6.823	-2.32272	3.08751	-35.2888	0
0.0773	1.92863	-0.189794	-5.45638	-21.8635	0
0.0780	-0.81876	-1.10261	-1.7833	-11.7905	0
0.0787	-1.12807	-1.4099	-7.58569	4.07724	0
0.0793	-2.34711	1.3376	-13.3881	20.5556	0
0.0800	-3.25684	2.25041	3.69969	31.5425	0
0.0807	-2.0378	3.17227	14.3729	44.0539	0
0.0813	-3.25684	4.69966	-4.23202	57.176	0
0.0820	-3.85727	4.08509	-26.8294	64.5032	0
0.0827	-0.509451	1.64488	-25.8978	68.7735	0
0.0833	-2.0378	3.17227	-2.39548	73.351	0
0.0840	-6.91397	4.08509	9.18268	72.4371	0
0.0847	-5.38562	1.95217	-11.2588	66.0277	0
0.0853	-2.34711	0.732062	-29.5709	58.7044	0
0.0860	-4.7852	2.5577	-22.8635	48.6315	0
0.0867	-6.31355	3.17227	-15.8368	33.9849	0
0.0873	-5.09451	1.3376	-14.9052	19.6417	0
0.0880	-6.00424	-0.189794	-10.0344	8.95812	0
0.0887	-9.35206	-0.488041	-4.8442	-2.02483	0
0.0893	-12.4088	0.424777	0.0266165	-18.1999	0
0.0900	-11.8083	0.732062	5.21683	-34.3749	0
0.0907	-11.499	-0.189794	8.27772	-45.6651	0
0.0913	-19.1226	-0.488041	11.9508	-53.603	0
0.0920	-26.1457	1.3376	11.3386	-61.2296	0
0.0927	-23.3983	1.95217	11.0192	-68.2495	0
0.0933	-20.9603	2.25041	21.1069	-73.741	0
0.0940	-19.7412	4.99791	21.3996	-77.4046	0
0.0947	-14.2464	7.7454	14.0801	-79.5397	0
0.0953	-15.7748	8.66725	32.0728	-76.4907	0
0.0960	-23.089	8.35997	45.1948	-64.5859	0
0.0967	-17.9035	6.21801	14.0801	-45.3618	0
0.0973	-8.75163	4.08509	-14.6124	-25.2198	0
0.0980	-9.66137	4.08509	-7.90509	-9.65539	0
0.0987	-10.5711	2.25041	-4.55142	2.24544	0
0.0993	-6.91397	-0.795327	-14.6124	18.1132	0
0.1000	-5.38562	-1.10261	-17.3539	36.7307	0
0.1007	-1.72849	0.117491	-16.449	49.2421	0
0.1013	3.14768	-0.488041	-17.3539	59.0078	0
0.1020	3.45699	0.117491	-18.2855	69.0807	0
0.1027	5.29465	1.03031	-20.4148	73.9616	0
0.1033	11.3899	-0.488041	-18.8711	73.6583	0
0.1040	14.1373	-0.795327	-17.3539	72.1298	0
0.1047	10.7894	0.424777	-16.7418	68.1629	0
0.1053	6.823	-1.4099	-8.51727	61.7535	0
0.1060	4.67603	-2.93729	-3.61984	54.4302	0
0.1067	-0.509451	-1.4099	-0.878344	41.6155	0
0.1073	-9.66137	-1.71718	22.0118	26.051	0
0.1080	-14.2464	-3.23553	38.4874	12.3184	0
0.1087	-11.8083	-3.23553	17.4338	-2.63544	0
0.1093	-11.499	-4.15739	-3.32706	-18.8105	0
0.1100	-10.5711	-5.37749	3.69969	-31.3219	0
0.1107	-4.16658	-3.54282	11.0192	-43.2267	0
0.1113	2.54725	-1.4099	11.0192	-57.2626	0
0.1120	11.3899	0.117491	13.4679	-66.4177	0
0.1127	22.6887	2.25041	16.5288	-68.5568	0
0.1133	28.784	3.47052	18.3387	-71.6059	0
0.1140	26.9645	2.5577	15.5973	-73.4377	0
0.1147	20.5418	0.424777	11.6314	-69.1635	0
0.1153	8.64246	0.117491	14.9851	-63.0614	0
0.1160	-7.53259	1.64488	12.2436	-55.1275	0
0.1167	-19.7412	2.25041	0.638795	-40.7843	0
0.1173	-26.455	1.95217	1.57037	-24.3059	0
0.1180	-25.5271	1.95217	1.86315	-12.0978	0
0.1187	-17.9035	2.25041	-6.36134	1.33151	0
0.1193	-9.66137	2.86498	6.76058	19.3344	0
0.1200	0.400283	3.17227	18.3387	35.5094	0
0.1207	15.3563	1.3376	-10.0344	47.1069	0
0.1213	24.2171	0.424777	-38.1148	56.5654	0
0.1220	22.3794	2.86498	-35.0539	62.9747	0
0.1227	20.5418	3.17227	-32.0196	66.3311	0
0.1233	23.5985	2.25041	-33.2174	70.6053	0
0.1240	27.5649	4.39237	-26.8294	73.351	0
0.1247	30.6216	4.69966	-24.9929	69.3841	0
0.1253	28.784	1.64488	-24.3807	62.0608	0
0.1260	21.4697	2.25041	-19.1905	54.1269	0
0.1267	15.3563	3.7778	-14.9052	41.6155	0
0.1273	12.0085	2.25041	-6.68073	25.1332	0
0.1280	8.64246	1.3376	-0.878344	9.87599	0
0.1287	4.67603	1.03031	0.0266165	-5.07784	0
0.1293	0.400283	0.117491	11.0192	-21.2529	0
0.1300	-1.72849	0.732062	19.5631	-36.2067	0
0.1307	-2.63823	0.424777	18.3387	-49.6321	0
0.1313	-7.22328	0.117491	37.5825	-58.7911	0
0.1320	-12.7181	3.47052	54.0581	-64.8932	0
0.1327	-13.0274	5.61248	26.8826	-70.0813	0
0.1333	-12.4088	3.17227	0.0266165	-73.1343	0
0.1340	-13.6278	3.17227	7.37276	-73.4377	0
0.1347	-13.0274	6.21801	12.5364	-71.3025	0
0.1353	-12.4088	7.13987	6.1484	-65.8071	0
0.1360	-16.3752	6.83258	3.99247	-58.7911	0
0.1367	-20.6509	7.13987	0.0266165	-49.3287	0
0.1373	-20.9603	8.05268	-4.23202	-34.0716	0
0.1380	-19.4319	9.58007	-6.97352	-16.9787	0
0.1387	-17.5942	10.1856	-13.7075	-3.24604	0
0.1393	-16.9938	9.58007	-16.1296	11.0972	0
0.1400	-17.5942	11.4057	-17.6733	26.965	0
0.1407	-19.1226	13.5477	-24.0613	39.4764	0
0.1413	-18.2129	10.8002	-21.027	50.7706	0
0.1420	-13.3185	5.30519	-16.449	60.5362	0
0.1427	-9.66137	1.3376	-17.6733	66.6383	0
0.1433	-6.91397	-3.8501	-0.878344	76.404	0
0.1440	2.23794	-10.2579	15.9166	86.473	0
0.1447	17.194	-14.2255	-3.32706	85.5591	0
0.1453	28.784	-15.4456	-25.605	77.9285	0
0.1460	34.2787	-16.0602	-18.5783	71.5192	0
0.1467	36.1164	-15.7529	-9.74163	59.0078	0
0.1473	34.5881	-14.2255	-9.42223	39.1731	0
0.1480	30.6216	-12.6981	-5.45638	22.3874	0
0.1487	29.7119	-11.478	0.638795	8.34752	0
0.1493	30.003	-9.95062	8.8899	-8.43418	0
0.1500	26.0366	-9.64334	14.9851	-24.9165	0
0.1507	19.9414	-9.34509	15.3045	-38.9525	0
0.1513	15.6656	-8.73052	17.4338	-49.9394	0
0.1520	12.0085	-7.51042	19.2703	-57.2626	0
0.1527	7.11411	-5.68478	18.3387	-63.9753	0
0.1533	3.14768	-4.15739	24.7533	-67.6389	0
0.1540	0.709592	-5.07021	24.7533	-65.8071	0
0.1547	-1.12807	-6.90488	17.4338	-63.672	0
0.1553	-4.16658	-5.37749	33.6166	-63.0614	0
0.1560	-9.35206	-1.71718	47.0313	-53.603	0
0.1567	-10.28	0.117491	17.4338	-35.5961	0
0.1573	-5.38562	0.424777	-11.8709	-21.5562	0
0.1580	-2.34711	0.424777	-9.74163	-10.5733	0
0.1587	-4.16658	-0.189794	-11.5515	4.07724	0
0.1593	-6.00424	-1.10261	-20.7076	19.6417	0
0.1600	-4.7852	0.117491	-17.9661	33.067	0
0.1607	-3.56615	1.64488	-17.6733	46.4963	0
0.1613	-4.16658	1.3376	-21.932	57.176	0
0.1620	-2.94754	1.03031	-21.3198	61.4502	0
0.1627	0.709592	2.25041	-21.6392	64.5032	0
0.1633	1.61932	1.3376	-22.2514	66.3311	0
0.1640	-0.200141	-1.71718	-20.7076	64.1959	0
0.1647	-2.63823	-0.795327	-19.4833	61.7535	0
0.1653	-3.56615	2.25041	-12.4831	59.6184	0
0.1660	-2.34711	3.47052	-5.74916	49.8527	0
0.1667	-3.56615	4.08509	-0.878344	32.7637	0
0.1673	-10.5711	2.25041	22.0118	18.4205	0
0.1680	-12.7181	-1.4099	38.8068	9.56872	0
0.1687	-7.8419	-1.10261	17.7266	-3.55331	0
0.1693	-6.31355	1.03031	-1.7833	-21.5562	0
0.1700	-7.8419	0.117491	7.37276	-37.1207	0
0.1707	-8.75163	0.117491	11.0192	-48.4148	0
0.1713	-10.5711	1.3376	9.50208	-57.5699	0
0.1720	-11.499	-0.189794	20.1753	-63.9753	0
0.1727	-9.97068	-2.32272	22.624	-66.725	0
0.1733	-12.4088	-2.93729	17.1144	-67.9462	0
0.1740	-14.2464	-3.23553	20.1753	-67.3356	0
0.1747	-11.499	-3.54282	18.3387	-63.9753	0
0.1753	-10.5711	-2.63	14.6923	-58.1805	0
0.1760	-12.0995	-1.4099	28.4264	-49.6321	0
0.1767	-12.4088	-0.488041	39.3924	-38.0385	0
0.1773	-12.7181	-2.32272	23.2362	-26.1338	0
0.1780	-11.499	-3.23553	-5.45638	-14.2329	0
0.1787	-10.5711	-0.189794	-14.0003	1.33151	0
0.1793	-13.6278	3.17227	4.92405	16.8959	0
0.1800	-14.2464	3.17227	11.9508	30.3213	0
0.1807	-7.8419	4.99791	-14.6124	43.7506	0
0.1813	-3.25684	7.43811	-35.9855	54.4302	0
0.1820	-5.09451	5.91976	-32.0196	61.7535	0
0.1827	-7.22328	4.99791	-29.8637	69.0807	0
0.1833	-6.91397	8.35997	-33.5368	72.1298	0
0.1840	-5.09451	9.27279	-31.088	68.1629	0
0.1847	-4.47589	6.21801	-26.51	63.8926	0
0.1853	-4.7852	6.21801	-20.7076	58.7044	0
0.1860	-3.56615	8.66725	-16.1296	46.7997	0
0.1867	-0.509451	7.7454	-12.4831	32.7637	0
0.1873	2.23794	5.91976	-3.61984	22.0841	0
0.1880	1.32821	6.83258	0.638795	9.56872	0
0.1887	-1.12807	7.13987	1.25097	-6.90965	0
0.1893	-4.16658	5.30519	14.9851	-23.0847	0
0.1900	-6.00424	4.69966	23.2362	-35.5961	0
0.1907	-4.7852	5.91976	20.4947	-47.4969	0
0.1913	-2.34711	4.99791	42.1605	-60.0084	0
0.1920	1.61932	3.17227	62.8947	-68.2495	0
0.1927	10.1708	1.3376	38.1946	-70.9953	0
0.1933	19.632	-1.71718	11.6314	-72.8271	0
0.1940	22.6887	-5.07021	17.4338	-71.9131	0
0.1947	21.1604	-4.15739	20.7875	-65.5038	0
0.1953	21.7608	-2.01543	14.6923	-57.5699	0
0.1960	23.9078	-3.23553	12.8558	-48.1075	0
0.1967	22.0701	-5.07021	8.27772	-33.7643	0
0.1973	17.7944	-4.15739	1.25097	-17.8965	0
0.1980	15.3563	-3.8501	-4.55142	-4.46724	0
0.1987	13.5368	-4.15739	-12.4831	9.56872	0
0.1993	11.3899	-3.23553	-14.0003	26.051	0
0.2000	11.0805	-1.71718	-15.2246	39.7837	0
0.2007	8.64246	-2.01543	-20.0954	50.4633	0
0.2013	4.36672	-3.23553	-15.5174	60.5362	0
0.2020	6.823	-4.15739	-14.0003	67.5523	0
0.2027	10.4801	-3.8501	-20.0954	71.8265	0
0.2033	5.58576	-1.10261	-1.7833	76.7073	0
0.2040	0.400283	0.732062	16.8216	78.2358	0
0.2047	4.0756	-0.488041	-8.19787	71.8265	0
0.2053	6.51369	-2.01543	-33.8295	63.5853	0
0.2060	4.98534	-0.795327	-24.9929	54.1269	0
0.2067	5.89507	0.732062	-14.6124	37.9519	0
0.2073	5.89507	1.03031	-11.8709	22.0841	0
0.2080	1.32821	0.424777	-3.61984	13.2323	0
0.2087	-0.81876	0.732062	0.0266165	1.33151	0
0.2093	-4.16658	-1.10261	4.31187	-17.5893	0
0.2100	-13.3185	-2.93729	13.4679	-33.461	0
0.2107	-22.4886	-1.4099	16.5288	-45.0545	0
0.2113	-28.2745	0.424777	17.7266	-53.2957	0
0.2120	-32.8596	-1.10261	17.7266	-58.4838	0
0.2127	-31.9498	-3.23553	16.8216	-65.5038	0
0.2133	-25.8364	-2.93729	24.1411	-72.5237	0
0.2140	-18.8133	-2.32272	25.6849	-71.9131	0
0.2147	-12.7181	-1.4099	18.046	-66.1144	0
0.2153	-9.06094	0.424777	32.685	-60.9262	0
0.2160	-6.60466	1.3376	44.902	-50.8533	0
0.2167	2.23794	1.03031	13.7607	-36.2067	0
0.2173	15.047	1.3376	-17.6733	-25.5232	0
0.2180	18.413	1.95217	-12.7759	-17.8965	0
0.2187	9.86151	1.03031	-10.0344	-3.24604	0
0.2193	1.61932	-0.488041	-22.2514	17.8099	0
0.2200	-1.72849	0.424777	-26.2172	34.5955	0
0.2207	-3.56615	2.86498	-24.3807	45.2751	0
0.2213	-3.25684	4.08509	-23.4491	53.209	0
0.2220	1.32821	4.69966	-21.932	58.0938	0
0.2227	6.20438	5.30519	-22.5442	62.3641	0
0.2233	6.51369	4.69966	-20.0954	66.9417	0
0.2240	1.61932	2.25041	-16.449	68.7735	0
0.2247	-4.7852	1.3376	-14.6124	66.0277	0
0.2253	-13.6278	4.08509	-8.51727	61.7535	0
0.2260	-27.3648	7.13987	-6.36134	53.5163	0
0.2267	-43.5398	8.35997	-3.61984	39.7837	0
0.2273	-54.5294	6.5253	20.4947	26.3544	0
0.2280	-52.6917	4.99791	37.5825	13.8429	0
0.2287	-36.2074	8.35997	17.4338	-7.21298	0
0.2293	-17.9035	13.2404	-1.7833	-31.9325	0
0.2300	-4.7852	13.2404	4.60465	-46.583	0
0.2307	8.33316	10.4929	10.1143	-53.9063	0
0.2313	21.4697	9.27279	12.8558	-64.2826	0
0.2320	27.8742	7.7454	19.2703	-72.5237	0
0.2327	23.2892	4.08509	16.8216	-74.0483	0
0.2333	13.5368	-0.189794	13.4679	-72.8271	0
0.2340	9.57039	-3.54282	14.3729	-67.3356	0
0.2347	14.4466	-7.8177	12.5364	-58.7911	0
0.2353	16.5753	-10.2579	14.0801	-54.5169	0
0.2360	12.2996	-6.5976	11.9508	-50.5499	0
0.2367	8.04204	-2.01543	2.47533	-40.7843	0
0.2373	4.36672	-2.93729	5.82901	-27.0516	0
0.2380	3.14768	-5.98303	8.27772	-10.5733	0
0.2387	6.823	-5.98303	-2.1027	9.26539	0
0.2393	9.86151	-5.37749	10.407	26.965	0
0.2400	12.2996	-7.8177	26.5899	42.2221	0
0.2407	22.3794	-9.64334	-1.7833	57.176	0
0.2413	33.6783	-8.42323	-33.2174	66.3311	0
0.2420	35.1885	-6.90488	-28.9587	67.8595	0
0.2427	30.6216	-5.37749	-24.9929	71.5192	0
0.2433	27.8742	-3.23553	-28.9587	76.404	0
0.2440	25.7273	-2.63	-24.0613	74.2689	0
0.2447	23.2892	-3.23553	-21.932	68.7735	0
0.2453	20.2507	-3.23553	-19.4833	65.1138	0
0.2460	13.8279	-3.23553	-13.7075	56.5654	0
0.2467	7.73273	-3.23553	-13.7075	40.6976	0
0.2473	8.04204	-2.63	-9.12945	25.7438	0
0.2480	9.57039	-2.93729	-0.878344	13.5357	0
0.2487	5.89507	-5.07021	-1.7833	-1.1109	0
0.2493	3.7663	-4.45564	4.92405	-19.4211	0
0.2500	5.89507	-1.10261	17.1144	-36.51	0
0.2507	4.0756	-0.488041	19.2703	-49.0254	0
0.2513	-0.200141	-1.10261	33.6166	-56.3487	0
0.2520	-1.41918	0.117491	50.7044	-61.8402	0
0.2527	-1.41918	-0.795327	31.1679	-70.0813	0
0.2533	-1.72849	-2.63	4.31187	-76.1834	0
0.2540	-2.63823	-3.23553	6.1484	-73.4377	0
0.2547	-6.91397	-4.15739	9.79486	-67.3356	0
0.2553	-11.1897	-3.8501	3.69969	-63.672	0
0.2560	-11.1897	-1.10261	1.25097	-55.7381	0
0.2567	-9.66137	0.424777	-2.71488	-42.0055	0
0.2573	-8.75163	-0.189794	-7.90509	-28.5762	0
0.2580	-8.44232	0.117491	-12.7759	-16.6753	0
0.2587	-6.91397	0.424777	-19.4833	-2.02483	0
0.2593	-4.47589	0.117491	-20.0954	13.2323	0
0.2600	-3.85727	0.424777	-21.932	28.1862	0
0.2607	-7.22328	1.3376	-28.0271	44.3612	0
0.2613	-9.35206	1.64488	-22.2514	55.0408	0
0.2620	-7.22328	3.47052	-19.8027	56.5654	0
0.2627	-8.13301	5.61248	-27.1222	59.0078	0
0.2633	-12.4088	5.30519	-9.12945	65.4171	0
0.2640	-10.5711	3.7778	11.9508	67.8595	0
0.2647	-5.69493	3.7778	-10.0344	64.5032	0
0.2653	-4.7852	4.69966	-35.6661	62.0608	0
0.2660	-4.16658	4.08509	-28.3465	58.0938	0
0.2667	-1.12807	2.25041	-18.2855	44.9718	0
0.2673	-2.34711	2.5577	-13.0953	29.4074	0
0.2680	-6.00424	4.39237	-5.74916	17.1993	0
0.2687	-6.00424	3.17227	-3.32706	1.94211	0
0.2693	-6.00424	2.25041	3.40691	-17.2859	0
0.2700	-8.13301	4.99791	11.3386	-31.9325	0
0.2707	-8.44232	5.61248	11.0192	-45.0545	0
0.2713	-8.44232	0.424777	16.5288	-57.2626	0
0.2720	-7.8419	-1.4099	21.1069	-63.672	0
0.2727	-4.16658	1.64488	15.3045	-68.5568	0
0.2733	-4.47589	1.64488	21.1069	-74.9622	0
0.2740	-9.35206	-0.488041	28.107	-72.8271	0
0.2747	-11.8083	-1.4099	21.3996	-65.8071	0
0.2753	-13.9371	-2.93729	34.8143	-62.758	0
0.2760	-17.2849	-2.93729	50.385	-54.8202	0
0.2767	-13.6278	-2.01543	20.7875	-37.1207	0
0.2773	-5.38562	-4.15739	-12.1637	-23.388	0
0.2780	-0.81876	-5.37749	-9.42223	-13.0117	0
0.2787	0.400283	-3.54282	-9.12945	4.38058	0
0.2793	1.32821	-4.76292	-19.4833	22.6908	0
0.2800	1.61932	-6.90488	-20.0954	36.7307	0
0.2807	4.0756	-5.07021	-20.0954	50.16	0
0.2813	4.98534	-3.23553	-23.7685	59.9256	0
0.2820	2.23794	-2.63	-24.0613	62.6714	0
0.2827	0.709592	0.424777	-25.605	66.6383	0
0.2833	3.14768	0.424777	-25.605	71.5192	0
0.2840	4.36672	-2.01543	-26.8294	71.2159	0
0.2847	3.14768	-0.189794	-26.2172	67.2489	0
0.2853	3.45699	1.03031	-13.3881	62.6714	0
0.2860	5.29465	-1.4099	-6.36134	55.0408	0
0.2867	4.67603	0.117491	-8.19787	44.9718	0
0.2873	0.400283	1.3376	12.8558	33.9849	0
0.2880	-1.41918	-2.93729	33.2972	19.3344	0
0.2887	1.61932	-3.8501	14.3729	1.94211	0
0.2893	4.0756	-2.32272	-5.45638	-14.5402	0
0.2900	2.85656	-2.93729	1.86315	-31.0186	0
0.2907	-0.509451	-1.71718	7.37276	-45.6651	0
0.2913	-1.41918	-0.189794	8.5705	-53.603	0
0.2920	2.23794	-4.15739	16.8216	-59.705	0
0.2927	4.0756	-6.90488	18.3387	-68.2495	0
0.2933	0.400283	-4.15739	16.5288	-70.9953	0
0.2940	-2.0378	-2.32272	15.5973	-66.4177	0
0.2947	-1.72849	-2.32272	11.0192	-63.0614	0
0.2953	-2.63823	-2.32272	10.1143	-61.8402	0
0.2960	-3.25684	-3.23553	9.79486	-55.1275	0
0.2967	-4.16658	-2.63	4.31187	-41.6982	0
0.2973	-6.00424	-1.4099	4.60465	-26.7444	0
0.2980	-4.16658	-1.71718	1.57037	-14.5402	0
0.2987	-2.94754	-0.488041	-5.1636	-2.02483	0
0.2993	-7.8419	1.03031	8.8899	15.0641	0
0.3000	-9.06094	0.424777	18.046	31.2392	0
0.3007	-2.0378	1.3376	-12.1637	41.9188	0
0.3013	1.61932	2.25041	-40.8563	53.5163	0
0.3020	0.109168	0.424777	-36.8904	63.5853	0
0.3027	-1.41918	0.424777	-30.1831	67.2489	0
0.3033	-1.41918	4.08509	-31.7002	70.6053	0
0.3040	0.709592	4.69966	-32.6052	73.6583	0
0.3047	3.45699	2.5577	-32.3124	67.2489	0
0.3053	3.14768	1.3376	-26.8294	58.0938	0
0.3060	3.45699	2.5577	-20.4148	51.6845	0
0.3067	2.23794	5.30519	-17.3539	37.9519	0
0.3073	-2.34711	6.83258	-9.74163	19.6417	0
0.3080	-4.47589	6.83258	-5.45638	9.87599	0
0.3087	-3.56615	5.91976	-2.71488	-0.5003	0
0.3093	-5.69493	3.17227	12.2436	-18.1999	0
0.3100	-7.53259	-1.4099	20.1753	-32.5431	0
0.3107	-9.06094	-2.32272	17.7266	-43.53	0
0.3113	-14.5557	-0.189794	39.3924	-57.5699	0
0.3120	-15.4655	3.17227	58.0239	-67.0283	0
0.3127	-6.31355	6.5253	34.2288	-68.2495	0
0.3133	3.14768	6.83258	11.3386	-71.9131	0
0.3140	5.89507	6.83258	12.8558	-76.794	0
0.3147	0.400283	10.8002	11.9508	-76.4907	0
0.3153	-10.28	10.4929	11.0192	-72.8271	0
0.3160	-21.87	4.99791	14.6923	-63.672	0
0.3167	-37.7357	4.08509	5.82901	-45.9724	0
0.3173	-57.2768	4.08509	-0.878344	-30.408	0
0.3180	-64.591	-0.488041	0.958193	-20.0317	0
0.3187	-55.7484	-2.63	-2.71488	-2.3321	0
0.3193	-42.3208	-1.4099	-5.45638	22.0841	0
0.3200	-21.5607	-3.8501	-6.36134	40.087	0
0.3207	5.58576	-5.07021	-11.5515	49.2421	0
0.3213	26.3459	-2.63	-9.42223	56.262	0
0.3220	43.4307	-2.32272	-7.58569	64.5032	0
0.3227	57.7862	-4.45564	-10.3272	72.7404	0
0.3233	56.5672	-7.8177	7.05336	76.404	0
0.3240	46.7967	-12.0926	22.3046	77.0146	0
0.3247	44.959	-13.0054	-1.49052	77.3179	0
0.3253	46.4874	-9.64334	-24.3807	72.1298	0
0.3260	45.8869	-6.90488	-16.449	59.9256	0
0.3267	46.4874	-4.76292	-8.51727	47.1069	0
0.3273	43.4307	-3.23553	-6.36134	33.9849	0
0.3280	35.4978	-3.54282	1.57037	17.5065	0
0.3287	30.6216	-2.63	5.53623	2.24544	0
0.3293	24.8175	0.732062	9.18268	-12.4011	0
0.3300	17.194	1.3376	15.5973	-29.1868	0
0.3307	14.4466	-1.71718	18.046	-44.4479	0
0.3313	14.4466	-3.23553	22.0118	-54.5169	0
0.3320	10.4801	-2.32272	23.529	-60.9262	0
0.3327	4.36672	-1.4099	20.7875	-66.4177	0
0.3333	0.709592	0.117491	26.2705	-72.5237	0
0.3340	0.109168	1.64488	29.3314	-73.4377	0
0.3347	-0.509451	1.64488	26.5899	-67.3356	0
0.3353	-5.69493	0.117491	42.1605	-61.8402	0
0.3360	-7.8419	0.424777	49.7728	-56.0414	0
0.3367	-2.34711	1.64488	18.3387	-41.6982	0
0.3373	1.61932	1.3376	-9.12945	-27.0516	0
0.3380	-0.509451	1.03031	-7.29291	-18.5071	0
0.3387	-1.41918	1.64488	-8.81005	-4.46724	0
0.3393	-2.34711	2.86498	-17.6733	15.3675	0
0.3400	-6.60466	2.5577	-20.0954	30.3213	0
0.3407	-7.8419	1.95217	-22.8635	43.4433	0
0.3413	-6.00424	3.7778	-23.4491	56.5654	0
0.3420	-6.00424	6.83258	-23.4491	62.3641	0
0.3427	-6.00424	5.30519	-25.605	64.1959	0
0.3433	-4.16658	1.3376	-22.5442	69.0807	0
0.3440	-3.85727	3.47052	-22.8635	69.9947	0
0.3447	-4.7852	7.43811	-25.2856	65.1138	0
0.3453	-4.7852	7.43811	-12.1637	61.7535	0
0.3460	-4.16658	5.91976	-4.8442	55.0408	0
0.3467	-3.25684	4.39237	-10.0344	39.7837	0
0.3473	-8.75163	1.03031	11.0192	25.4404	0
0.3480	-20.0323	-2.32272	34.8143	16.2853	0
0.3487	-27.0555	-2.32272	13.4679	4.99118	0
0.3493	-28.8931	-1.4099	-9.12945	-12.7084	0
0.3500	-36.2074	0.117491	0.958193	-30.7113	0
0.3507	-42.0115	-0.488041	6.1484	-41.0876	0
0.3513	-38.045	-2.32272	7.05336	-47.4969	0
0.3520	-31.0219	-1.71718	18.3387	-56.3487	0
0.3527	-26.1457	0.424777	19.8825	-63.9753	0
0.3533	-18.8133	-0.795327	16.2094	-68.5568	0
0.3540	-11.1897	-2.32272	19.8825	-70.0813	0
0.3547	-3.85727	-1.10261	15.5973	-65.5038	0
0.3553	4.36672	-0.795327	15.5973	-56.9593	0
0.3560	12.6089	-5.07021	34.8143	-49.6321	0
0.3567	18.7223	-8.73052	42.7727	-38.0385	0
0.3573	23.2892	-6.5976	22.9168	-21.8635	0
0.3580	26.0366	-1.10261	-4.23202	-11.1799	0
0.3587	25.1268	1.95217	-14.293	-1.1109	0
0.3593	21.4697	1.3376	3.69969	14.1463	0
0.3600	17.7944	0.732062	14.3729	27.8789	0
0.3607	16.2842	1.95217	-13.3881	38.8658	0
0.3613	15.9749	1.03031	-39.6319	51.3812	0
0.3620	14.7559	-1.4099	-35.9855	59.315	0
0.3627	12.9182	-2.32272	-31.4074	62.3641	0
0.3633	12.6089	-3.23553	-32.3124	67.2489	0
0.3640	13.5368	-2.93729	-26.8294	69.6913	0
0.3647	10.4801	0.424777	-25.605	67.8595	0
0.3653	5.29465	0.424777	-25.605	66.3311	0
0.3660	4.98534	-3.8501	-19.8027	59.315	0
0.3667	4.98534	-4.15739	-15.5174	43.4433	0
0.3673	-0.81876	-1.4099	-10.6466	27.2722	0
0.3680	-2.94754	-1.4099	-4.8442	15.0641	0
0.3687	-0.509451	-2.32272	-2.39548	2.55271	0
0.3693	-4.7852	-2.32272	8.5705	-13.319	0
0.3700	-6.31355	-1.10261	18.046	-30.408	0
0.3707	-0.509451	-0.189794	18.6581	-45.0545	0
0.3713	-3.56615	-0.189794	34.8143	-55.4308	0
0.3720	-12.4088	-0.189794	49.48	-62.758	0
0.3727	-11.499	0.424777	27.4948	-68.2495	0
0.3733	-6.00424	0.424777	2.47533	-71.9131	0
0.3740	-6.91397	1.3376	3.69969	-71.9131	0
0.3747	-9.66137	3.7778	6.1484	-68.2495	0
0.3753	-9.66137	4.08509	4.60465	-63.672	0
0.3760	-6.31355	4.08509	5.82901	-57.2626	0
0.3767	-2.94754	4.39237	-0.878344	-43.53	0
0.3773	-6.31355	2.25041	-6.36134	-28.8834	0
0.3780	-10.28	1.64488	-6.36134	-18.8105	0
0.3787	-6.91397	4.69966	-11.2588	-4.77451	0
0.3793	-4.47589	4.39237	-15.2246	15.0641	0
0.3800	-7.22328	1.3376	-17.0612	30.6286	0
0.3807	-6.00424	0.424777	-22.2514	44.0539	0
0.3813	-2.0378	0.117491	-20.7076	57.4832	0
0.3820	-2.94754	0.117491	-20.4148	65.7244	0
0.3827	-6.00424	1.3376	-24.3807	70.9086	0
0.3833	-6.91397	1.95217	-6.36134	75.4861	0
0.3840	-7.8419	4.08509	10.7264	74.2689	0
0.3847	-5.69493	4.69966	-11.2588	70.9086	0
0.3853	0.400283	0.732062	-35.0539	67.8595	0
0.3860	1.92863	0.117491	-29.8637	57.7866	0
0.3867	-1.41918	4.08509	-22.5442	39.7837	0
0.3873	-0.200141	2.86498	-19.4833	23.912	0
0.3880	3.14768	-0.189794	-11.2588	12.3184	0
0.3887	1.0189	3.47052	-5.45638	-0.80757	0
0.3893	-2.34711	4.99791	0.638795	-16.6753	0
0.3900	-3.25684	2.25041	7.66554	-32.5431	0
0.3907	-4.47589	3.17227	11.9508	-47.1936	0
0.3913	-1.41918	4.69966	17.4338	-56.9593	0
0.3920	8.33316	3.17227	18.3387	-63.672	0
0.3927	13.8279	2.5577	15.5973	-70.9953	0
0.3933	8.33316	3.47052	22.3046	-75.2695	0
0.3940	-4.47589	3.7778	22.9168	-72.8271	0
0.3947	-19.7412	4.39237	16.5288	-69.1635	0
0.3953	-34.0786	5.30519	34.5216	-67.6389	0
0.3960	-47.8156	5.30519	47.6435	-61.5368	0
0.3967	-56.6582	2.5577	18.046	-47.8042	0
0.3973	-53.6015	-1.10261	-10.3272	-32.8504	0
0.3980	-39.8827	-1.4099	-8.19787	-19.7283	0
0.3987	-25.8364	-0.795327	-8.51727	-4.16391	0
0.3993	-12.4088	-3.54282	-15.8368	16.5887	0
0.4000	1.61932	-7.20313	-17.0612	37.3413	0
0.4007	12.6089	-9.64334	-21.027	50.7706	0
0.4013	21.4697	-10.2579	-24.6735	59.9256	0
0.4020	33.0597	-8.73052	-23.1563	69.6913	0
0.4027	43.4307	-6.29031	-21.027	75.4861	0
0.4033	49.2348	-3.23553	-18.2855	74.8795	0
0.4040	50.1445	-0.488041	-19.1905	73.0477	0
0.4047	44.3586	1.03031	-20.4148	70.3019	0
0.4053	34.2787	0.424777	-9.12945	64.5032	0
0.4060	26.3459	-1.10261	-0.585562	56.5654	0
0.4067	20.5418	-0.488041	0.958193	43.7506	0
0.4073	13.8279	2.25041	22.9168	27.5756	0
0.4080	11.0805	2.86498	40.324	12.929	0
0.4087	12.2996	-0.488041	19.2703	-1.41817	0
0.4093	12.9182	-1.4099	0.346014	-17.8965	0
0.4100	12.2996	-1.4099	9.18268	-31.6292	0
0.4107	12.0085	-3.23553	14.0801	-42.3088	0
0.4113	10.4801	-3.23553	13.1485	-51.7712	0
0.4120	9.26108	-1.4099	20.1753	-60.0084	0
0.4127	7.73273	-3.23553	21.3996	-65.5038	0
0.4133	4.98534	-4.15739	16.5288	-69.4707	0
0.4140	4.67603	-2.32272	15.5973	-71.3025	0
0.4147	5.89507	-2.63	14.9851	-70.0813	0
0.4153	2.54725	-2.32272	14.9851	-66.725	0
0.4160	-2.34711	1.03031	10.7264	-59.3978	0
0.4167	-3.56615	2.25041	4.60465	-45.6651	0
0.4173	-4.16658	2.25041	7.05336	-30.408	0
0.4180	-4.7852	1.95217	5.53623	-16.0647	0
0.4187	-5.38562	0.117491	-1.49052	0.110302	0
0.4193	-8.75163	-0.488041	10.407	15.0641	0
0.4200	-9.97068	1.3376	18.3387	27.8789	0
0.4207	-5.38562	0.424777	-10.0344	40.6976	0
0.4213	-1.72849	-0.488041	-35.6661	52.2951	0
0.4220	-2.34711	1.95217	-33.2174	59.315	0
0.4227	-3.25684	2.25041	-30.4759	65.1138	0
0.4233	-3.25684	0.732062	-33.5368	68.4701	0
0.4240	-2.34711	0.117491	-30.7953	67.2489	0
0.4247	0.109168	0.424777	-27.7344	65.1138	0
0.4253	-1.12807	-0.189794	-23.7685	62.9747	0
0.4260	-4.47589	-1.71718	-18.8711	56.5654	0
0.4267	-6.00424	-3.23553	-17.0612	44.9718	0
0.4273	-7.53259	-2.93729	-12.1637	33.3743	0
0.4280	-11.8083	-0.488041	-9.74163	23.6086	0
0.4287	-15.4655	3.17227	-8.51727	10.4866	0
0.4293	-15.1562	5.91976	6.76058	-7.52025	0
0.4300	-9.66137	7.13987	17.4338	-25.2198	0
0.4307	-2.94754	9.27279	14.9851	-42.0055	0
0.4313	-2.34711	11.4057	34.8143	-59.3978	0
0.4320	-6.91397	8.9655	54.6702	-70.0813	0
0.4327	-14.8468	5.61248	30.8485	-71.9131	0
0.4333	-28.8931	7.7454	5.53623	-75.2695	0
0.4340	-45.3775	8.35997	13.7607	-79.2364	0
0.4347	-59.0963	0.732062	19.2703	-75.5728	0
0.4353	-68.2664	-6.90488	12.8558	-66.725	0
0.4360	-65.519	-7.8177	10.7264	-55.7381	0
0.4367	-49.0346	-5.98303	6.76058	-40.477	0
0.4373	-32.2409	-5.98303	0.0266165	-24.3059	0
0.4380	-16.9938	-6.90488	-6.06856	-12.4011	0
0.4387	-0.200141	-7.51042	-13.7075	1.02424	0
0.4393	13.5368	-6.90488	-14.6124	17.5065	0
0.4400	24.2171	-5.98303	-15.8368	31.8498	0
0.4407	37.6448	-5.07021	-20.7076	43.14	0
0.4413	51.6728	-4.76292	-15.5174	52.9057	0
0.4420	60.8248	-3.8501	-13.7075	62.3641	0
0.4427	61.7527	-1.10261	-21.6392	70.6053	0
0.4433	54.4202	0.424777	-5.1636	74.5722	0
0.4440	47.7064	0.424777	14.6923	72.7404	0
0.4447	46.4874	2.25041	-6.97352	70.3019	0
0.4453	43.4307	1.64488	-30.7953	69.3841	0
0.4460	35.1885	-2.63	-21.3198	63.282	0
0.4467	27.8742	-3.8501	-14.293	48.3281	0
0.4473	21.4697	-0.488041	-16.1296	32.7637	0
0.4480	15.6656	1.3376	-7.90509	21.4735	0
0.4487	14.1373	-0.189794	-1.17112	8.65479	0
0.4493	11.6992	-2.63	0.958193	-9.04479	0
0.4500	4.0756	-1.10261	7.37276	-24.9165	0
0.4507	-1.41918	3.47052	11.6314	-38.0385	0
0.4513	-2.0378	3.47052	13.1485	-52.0745	0
0.4520	-4.16658	-0.488041	13.1485	-62.758	0
0.4527	-6.00424	-0.488041	13.7607	-67.3356	0
0.4533	-4.16658	1.3376	21.1069	-70.6919	0
0.4540	-4.16658	-0.488041	22.0118	-73.741	0
0.4547	-6.31355	-2.01543	19.2703	-72.2165	0
0.4553	-8.13301	-1.4099	36.9703	-67.9462	0
0.4560	-7.22328	-1.10261	47.6435	-60.619	0
0.4567	-2.63823	-2.01543	17.7266	-48.1075	0
0.4573	0.400283	-2.93729	-11.8709	-32.8504	0
0.4580	-1.41918	-0.488041	-10.9394	-19.1177	0
0.4587	-4.16658	1.64488	-10.0344	-4.77451	0
0.4593	-4.16658	-1.71718	-17.3539	11.4005	0
0.4600	-4.16658	-2.93729	-20.7076	26.965	0
0.4607	-5.69493	1.95217	-24.6735	41.0049	0
0.4613	-5.09451	1.3376	-24.9929	51.6845	0
0.4620	-4.47589	-3.23553	-22.8635	58.3972	0
0.4627	-6.00424	-1.71718	-25.2856	63.8926	0
0.4633	-5.38562	0.424777	-24.3807	69.0807	0
0.4640	-2.0378	0.424777	-23.7685	70.3019	0
0.4647	-0.81876	2.25041	-25.2856	69.0807	0
0.4653	-4.16658	2.5577	-14.6124	66.3311	0
0.4660	-4.7852	0.732062	-7.29291	58.7044	0
0.4667	-4.16658	1.3376	-8.81005	46.4963	0
0.4673	-8.44232	0.424777	12.8558	34.2882	0
0.4680	-10.5711	-0.795327	33.0044	19.0311	0
0.4687	-6.00424	1.95217	11.0192	1.33151	0
0.4693	-4.16658	3.7778	-7.90509	-15.1508	0
0.4700	-7.8419	1.3376	4.60465	-28.8834	0
0.4707	-9.97068	0.424777	8.27772	-40.7843	0
0.4713	-10.5711	1.03031	4.60465	-50.2427	0
0.4720	-12.4088	0.117491	14.6923	-60.619	0
0.4727	-14.2464	0.732062	19.5631	-70.9953	0
0.4733	-15.4655	2.5577	15.3045	-77.4046	0
0.4740	-14.2464	4.08509	14.6923	-80.7609	0
0.4747	-13.0274	4.69966	15.5973	-78.9291	0
0.4753	-16.6845	4.99791	14.9851	-71.6059	0
0.4760	-17.5942	4.99791	10.407	-64.5859	0
0.4767	-14.2464	7.7454	7.37276	-54.8202	0
0.4773	-15.4655	10.4929	13.1485	-38.0385	0
0.4780	-16.0659	9.58007	9.79486	-24.9165	0
0.4787	-10.28	8.05268	-0.585562	-16.9787	0
0.4793	-10.28	8.35997	15.9166	-0.80757	0
0.4800	-15.1562	8.66725	29.6507	17.8099	0
0.4807	-9.66137	7.7454	0.0266165	31.2392	0
0.4813	-2.34711	6.21801	-26.51	43.4433	0
0.4820	-3.25684	4.08509	-21.3198	54.4302	0
0.4827	-5.09451	4.69966	-18.5783	61.4502	0
0.4833	-3.85727	6.83258	-21.932	69.9947	0
0.4840	-3.56615	5.91976	-18.2855	75.7934	0
0.4847	-2.34711	1.3376	-18.5783	75.4861	0
0.4853	0.109168	-4.15739	-18.5783	73.6583	0
0.4860	1.61932	-9.0378	-13.0953	70.6053	0
0.4867	5.89507	-10.5652	-9.42223	59.9256	0
0.4873	10.1708	-7.51042	-3.00766	41.6155	0
0.4880	12.6089	-5.68478	1.25097	21.7768	0
0.4887	12.2996	-7.20313	1.57037	5.90905	0
0.4893	9.86151	-8.12499	11.9508	-7.21298	0
0.4900	8.64246	-7.8177	20.7875	-21.5562	0
0.4907	9.26108	-7.51042	21.1069	-32.5431	0
0.4913	4.98534	-5.37749	41.2289	-41.3949	0
0.4920	-0.509451	-4.76292	58.6361	-51.7712	0
0.4927	1.92863	-5.07021	32.0728	-58.1805	0
0.4933	6.51369	-2.01543	5.53623	-60.0084	0
0.4940	4.98534	0.424777	12.2436	-64.5859	0
0.4947	2.23794	-2.32272	14.9851	-64.5859	0
0.4953	0.709592	-4.45564	8.5705	-56.652	0
0.4960	-1.41918	-4.15739	10.1143	-50.8533	0
0.4967	-2.34711	-3.23553	4.60465	-43.2267	0
0.4973	-1.41918	-1.4099	-2.71488	-27.355	0
0.4980	-0.509451	0.732062	-0.878344	-15.4541	0
0.4987	-0.200141	0.117491	-7.58569	-6.90965	0
0.4993	2.23794	0.732062	-12.7759	9.56872	0
0.5000	5.29465	2.5577	3.99247	28.4895	0
0.5007	6.20438	0.732062	17.1144	41.3082	0
0.5013	5.29465	-1.71718	1.86315	52.2951	0
0.5020	6.823	-0.795327	-25.2856	60.8396	0
0.5027	7.73273	1.64488	-32.0196	66.0277	0
0.5033	4.0756	1.3376	-8.19787	70.6053	0
0.5040	1.92863	-2.01543	8.27772	72.7404	0
0.5047	6.51369	-2.63	-11.8709	71.2159	0
0.5053	9.26108	-0.189794	-33.8295	67.2489	0
0.5060	5.58576	-0.189794	-29.5709	59.0078	0
0.5067	2.85656	-1.4099	-20.4148	47.1069	0
0.5073	2.85656	-0.795327	-15.2246	33.9849	0
0.5080	1.32821	-2.32272	-9.42223	19.945	0
0.5087	0.400283	-4.45564	-6.36134	4.68785	0
0.5093	1.0189	-2.93729	-1.49052	-11.4872	0
0.5100	-0.509451	-1.4099	3.99247	-27.0516	0
0.5107	-1.12807	-3.23553	7.05336	-40.1737	0
0.5113	-2.34711	-4.15739	13.4679	-49.9394	0
0.5120	-7.8419	-2.63	14.3729	-60.3156	0
0.5127	-13.3185	-0.189794	11.0192	-67.6389	0
0.5133	-12.4088	1.3376	18.6581	-67.9462	0
0.5140	-12.7181	1.03031	19.2703	-65.8071	0
0.5147	-17.9035	1.3376	12.8558	-65.1965	0
0.5153	-23.7076	3.7778	31.4607	-62.1474	0
0.5160	-27.0555	5.30519	45.5142	-56.0414	0
0.5167	-28.8931	7.13987	16.5288	-45.3618	0
0.5173	-29.8029	8.66725	-11.5515	-29.7974	0
0.5180	-30.7126	6.83258	-11.8709	-16.0647	0
0.5187	-30.7126	4.69966	-11.8709	-4.46724	0
0.5193	-29.4935	6.83258	-15.5174	11.0972	0
0.5200	-22.7797	9.58007	-16.449	27.8789	0
0.5207	-6.60466	11.4057	-22.8635	37.9519	0
0.5213	10.7894	12.3276	-26.51	44.6645	0
0.5220	20.5418	10.8002	-28.0271	53.209	0
0.5227	29.7119	6.83258	-32.0196	58.7044	0
0.5233	39.7735	4.08509	-30.1831	61.4502	0
0.5240	40.6833	0.424777	-30.1831	65.4171	0
0.5247	34.5881	-5.07021	-32.0196	66.9417	0
0.5253	27.8742	-5.37749	-18.8711	60.8396	0
0.5260	17.7944	-0.488041	-9.12945	52.9057	0
0.5267	5.89507	0.424777	-7.29291	44.3612	0
0.5273	1.0189	-3.54282	17.7266	31.5425	0
0.5280	2.85656	-4.15739	36.6509	16.5887	0
0.5287	8.33316	-3.8501	13.7607	4.38058	0
0.5293	16.8846	-5.98303	-3.32706	-11.4872	0
0.5300	26.6552	-6.90488	8.27772	-31.6292	0
0.5307	32.7504	-6.90488	12.5364	-44.4479	0
0.5313	30.9309	-8.73052	12.8558	-50.8533	0
0.5320	26.3459	-9.34509	19.5631	-59.0944	0
0.5327	26.6552	-8.42323	18.3387	-65.1965	0
0.5333	30.003	-9.34509	18.046	-64.5859	0
0.5340	33.0597	-10.8725	19.8825	-63.672	0
0.5347	31.8407	-10.5652	14.0801	-63.672	0
0.5353	22.6887	-8.42323	12.2436	-60.3156	0
0.5360	12.6089	-6.5976	12.8558	-53.603	0
0.5367	9.26108	-7.20313	6.76058	-42.9194	0
0.5373	4.98534	-5.98303	6.44119	-29.1868	0
0.5380	-0.509451	-2.93729	2.79473	-15.1508	0
0.5387	-0.509451	-2.32272	-5.45638	-1.41817	0
0.5393	-0.200141	-1.4099	8.8899	11.4005	0
0.5400	-4.47589	1.03031	18.6581	24.2192	0
0.5407	-6.00424	-0.189794	-12.7759	37.034	0
0.5413	-3.56615	-1.4099	-40.2441	49.2421	0
0.5420	-3.25684	0.732062	-34.4417	58.7044	0
0.5427	-3.85727	1.03031	-28.9587	63.8926	0
0.5433	-3.85727	1.03031	-30.4759	66.9417	0
0.5440	-3.25684	4.08509	-28.3465	68.1629	0
0.5447	-3.25684	5.91976	-27.4416	66.3311	0
0.5453	-5.69493	4.39237	-25.605	63.5853	0
0.5460	-6.91397	3.47052	-21.3198	59.9256	0
0.5467	-5.09451	1.95217	-17.0612	48.9387	0
0.5473	-5.09451	1.3376	-7.29291	30.9319	0
0.5480	-6.31355	2.25041	-3.00766	15.3675	0
0.5487	-6.31355	2.25041	-3.93924	4.68785	0
0.5493	-8.75163	1.95217	8.8899	-9.96266	0
0.5500	-12.7181	4.08509	18.3387	-28.8834	0
0.5507	-13.3185	3.47052	17.7266	-43.2267	0
0.5513	-14.2464	0.424777	38.1946	-52.6851	0
0.5520	-16.9938	-0.795327	56.5068	-60.9262	0
0.5527	-15.1562	-0.189794	31.1679	-67.3356	0
0.5533	-12.0995	-0.488041	4.31187	-70.0813	0
0.5540	-14.2464	-1.4099	9.18268	-70.0813	0
0.5547	-17.9035	-1.71718	14.3729	-68.5568	0
0.5553	-19.7412	-0.488041	9.79486	-64.5859	0
0.5560	-21.2696	1.95217	7.05336	-57.8732	0
0.5567	-20.3416	1.3376	1.25097	-44.4479	0
0.5573	-15.7748	-1.4099	-2.71488	-27.6622	0
0.5580	-10.5711	-2.32272	-5.45638	-15.4541	0
0.5587	-8.13301	0.117491	-11.8709	-5.68845	0
0.5593	-10.5711	2.25041	-14.6124	10.4866	0
0.5600	-14.2464	2.5577	-17.9661	28.7968	0
0.5607	-15.1562	1.64488	-23.7685	41.6155	0
0.5613	-16.0659	1.03031	-18.2855	52.9057	0
0.5620	-15.7748	3.17227	-16.1296	62.6714	0
0.5627	-12.4088	5.61248	-21.027	64.5032	0
0.5633	-14.5557	6.21801	-2.71488	63.282	0
0.5640	-22.7797	8.35997	14.0801	64.5032	0
0.5647	-26.1457	10.8002	-10.3272	63.8926	0
0.5653	-23.7076	8.35997	-33.2174	61.7535	0
0.5660	-20.6509	6.21801	-24.0613	58.0938	0
0.5667	-17.2849	8.66725	-14.293	45.2751	0
0.5673	-16.6845	10.4929	-9.12945	26.965	0
0.5680	-18.2129	9.27279	-1.7833	13.2323	0
0.5687	-16.0659	9.58007	-1.49052	0.413633	0
0.5693	-11.1897	11.713	2.18255	-16.6753	0
0.5700	-7.8419	12.3276	11.3386	-32.5431	0
0.5707	-6.31355	12.3276	12.8558	-46.8863	0
0.5713	-6.31355	11.1075	15.5973	-60.0084	0
0.5720	-4.16658	6.83258	19.2703	-68.8601	0
0.5727	3.14768	3.17227	18.046	-72.8271	0
0.5733	12.9182	3.7778	22.9168	-75.8801	0
0.5740	25.4361	4.08509	23.8484	-75.5728	0
0.5747	37.9359	1.03031	17.4338	-69.4707	0
0.5753	40.9926	-2.01543	33.9094	-61.2296	0
0.5760	39.7735	-2.32272	48.8678	-52.3818	0
0.5767	46.1781	-4.76292	18.9509	-40.1737	0
0.5773	49.8534	-7.8177	-14.0003	-24.6092	0
0.5780	40.9926	-8.12499	-13.3881	-7.82358	0
0.5787	31.222	-7.8177	-10.3272	6.82298	0
0.5793	26.0366	-8.73052	-16.449	21.4735	0
0.5800	19.632	-8.73052	-18.5783	37.3413	0
0.5807	11.0805	-8.42323	-21.3198	52.5984	0
0.5813	5.29465	-8.73052	-23.1563	64.8065	0
0.5820	3.45699	-7.8177	-24.3807	72.7404	0
0.5827	2.85656	-7.8177	-27.4416	77.3179	0
0.5833	2.54725	-10.5652	-24.6735	81.2849	0
0.5840	4.67603	-12.3908	-22.8635	81.2849	0
0.5847	6.823	-8.73052	-22.8635	74.5722	0
0.5853	6.20438	-5.68478	-13.3881	67.5523	0
0.5860	5.29465	-6.29031	-7.90509	63.282	0
0.5867	4.36672	-5.98303	-6.97352	52.2951	0
0.5873	-0.509451	-2.63	18.3387	34.8988	0
0.5880	-1.72849	-2.32272	38.4874	20.5556	0
0.5887	4.0756	-5.07021	14.9851	8.95812	0
0.5893	5.89507	-5.98303	-5.74916	-4.46724	0
0.5900	3.45699	-5.68478	4.60465	-19.7283	0
0.5907	3.14768	-6.90488	11.3386	-36.2067	0
0.5913	1.92863	-5.68478	9.18268	-51.4639	0
0.5920	-2.34711	-2.63	14.3729	-59.705	0
0.5927	-5.09451	-3.23553	18.3387	-63.672	0
0.5933	-9.66137	-5.98303	17.4338	-69.1635	0
0.5940	-13.3185	-4.76292	16.5288	-71.9131	0
0.5947	-8.75163	-2.01543	14.6923	-68.2495	0
0.5953	-6.91397	-2.63	16.5288	-64.8932	0
0.5960	-9.97068	-2.32272	14.3729	-62.4508	0
0.5967	-7.22328	2.86498	6.76058	-52.3818	0
0.5973	-5.09451	5.91976	8.8899	-34.9855	0
0.5980	-9.06094	3.7778	6.44119	-19.4211	0
0.5987	-8.75163	2.25041	-3.32706	-6.29905	0
0.5993	-6.91397	3.47052	10.1143	7.13025	0
0.6000	-10.5711	3.47052	23.2362	22.3874	0
0.6007	-10.8804	1.3376	-3.61984	37.9519	0
0.6013	-4.7852	0.732062	-32.9246	49.8527	0
0.6020	-2.63823	3.17227	-31.088	56.5654	0
0.6027	-5.38562	5.91976	-26.2172	61.4502	0
0.6033	-8.44232	4.99791	-28.0271	64.8065	0
0.6040	-12.0995	2.5577	-27.1222	66.3311	0
0.6047	-17.5942	3.17227	-27.7344	65.1138	0
0.6053	-24.3081	5.91976	-24.0613	60.8396	0
0.6060	-28.5838	6.5253	-16.7418	55.6514	0
0.6067	-30.4215	4.39237	-15.5174	47.7175	0
0.6073	-28.8931	2.25041	-11.8709	33.067	0
0.6080	-19.4319	1.03031	-5.45638	17.8099	0
0.6087	-6.31355	0.117491	-2.1027	4.68785	0
0.6093	-0.200141	1.3376	7.95832	-13.319	0
0.6100	6.823	3.17227	13.4679	-32.2398	0
0.6107	18.7223	3.17227	14.3729	-44.4479	0
0.6113	20.2507	3.17227	36.9703	-52.9924	0
0.6120	19.9414	4.08509	54.3508	-61.8402	0
0.6127	33.0597	4.39237	28.7192	-69.1635	0
0.6133	39.4642	4.39237	3.69969	-74.0483	0
0.6140	25.7273	5.30519	9.18268	-75.5728	0
0.6147	9.57039	5.61248	10.1143	-72.2165	0
0.6153	-1.41918	3.7778	3.08751	-67.0283	0
0.6160	-14.5557	1.64488	5.82901	-60.0084	0
0.6167	-25.236	1.3376	5.82901	-48.1075	0
0.6173	-29.8029	2.25041	-2.71488	-31.6292	0
0.6180	-31.3312	1.3376	-10.0344	-17.5893	0
0.6187	-26.1457	-3.23553	-11.8709	-5.99572	0
0.6193	-10.28	-5.07021	-11.8709	6.51965	0
0.6200	11.6992	-1.71718	-20.4148	20.5556	0
0.6207	28.784	-0.488041	-28.3465	32.1531	0
0.6213	34.8974	-2.93729	-19.4833	44.9718	0
0.6220	34.5881	-2.32272	-16.1296	61.7535	0
0.6227	32.4411	0.424777	-20.4148	71.8265	0
0.6233	25.1268	-0.189794	0.958193	72.4371	0
0.6240	19.0134	-2.32272	18.6581	74.5722	0
0.6247	22.6887	-2.32272	-9.12945	76.7073	0
0.6253	29.0933	-3.23553	-34.7611	70.6053	0
0.6260	28.784	-4.15739	-25.2856	59.9256	0
0.6267	22.3794	-2.32272	-13.3881	49.5494	0
0.6273	15.047	-1.10261	-9.74163	37.6446	0
0.6280	9.86151	-2.32272	-2.1027	24.2192	0
0.6287	7.73273	-3.54282	3.69969	9.87599	0
0.6293	5.89507	-3.23553	8.27772	-7.52025	0
0.6300	3.14768	-2.32272	13.1485	-25.2198	0
0.6307	-0.200141	-1.4099	16.5288	-38.6491	0
0.6313	-6.31355	-2.32272	21.3996	-49.0254	0
0.6320	-8.75163	-2.32272	20.4947	-60.9262	0
0.6327	-8.75163	-2.32272	18.046	-70.0813	0
0.6333	-11.499	-4.15739	28.4264	-71.9131	0
0.6340	-13.3185	-5.07021	32.3922	-72.2165	0
0.6347	-11.8083	-3.8501	24.7533	-72.2165	0
0.6353	-17.5942	-2.93729	41.2289	-67.3356	0
0.6360	-24.9267	-3.8501	56.1874	-60.3156	0
0.6367	-21.5607	-2.93729	25.0727	-51.7712	0
0.6373	-16.6845	-0.795327	-7.58569	-37.4279	0
0.6380	-20.0323	-1.71718	-2.39548	-23.6953	0
0.6387	-22.4886	-3.54282	2.79473	-13.9296	0
0.6393	-18.8133	-1.10261	-6.97352	0.413633	0
0.6400	-16.9938	2.25041	-13.0953	17.8099	0
0.6407	-19.7412	0.117491	-17.3539	32.4564	0
0.6413	-21.5607	-2.01543	-21.027	45.2751	0
0.6420	-19.7412	2.25041	-21.932	54.1269	0
0.6427	-18.8133	4.39237	-23.7685	58.0938	0
0.6433	-19.7412	0.424777	-21.027	61.7535	0
0.6440	-19.7412	0.424777	-19.8027	63.5853	0
0.6447	-19.7412	5.61248	-21.027	59.9256	0
0.6453	-21.2696	8.05268	-10.0344	56.262	0
0.6460	-19.7412	7.7454	-3.61984	52.9057	0
0.6467	-15.7748	6.83258	-6.36134	44.0539	0
0.6473	-16.9938	6.5253	14.9851	30.6286	0
0.6480	-18.8133	8.05268	37.5825	17.8099	0
0.6487	-12.7181	9.88736	16.8216	4.99118	0
0.6493	-3.85727	9.27279	-4.8442	-9.65539	0
0.6500	0.709592	8.66725	6.44119	-23.9986	0
0.6507	1.92863	9.58007	14.0801	-33.461	0
0.6513	2.23794	8.66725	12.5364	-40.1737	0
0.6520	1.32821	4.99791	19.2703	-48.1075	0
0.6527	-1.41918	0.732062	22.3046	-56.3487	0
0.6533	-7.22328	-1.4099	21.1069	-61.8402	0
0.6540	-12.4088	-0.488041	22.624	-62.1474	0
0.6547	-10.5711	-0.189794	21.1069	-59.0944	0
0.6553	-4.7852	-2.01543	19.2703	-58.4838	0
0.6560	0.709592	-2.32272	17.7266	-59.0944	0
0.6567	5.89507	-1.4099	14.6923	-49.9394	0
0.6573	10.7894	-0.488041	17.1144	-31.6292	0
0.6580	15.9749	0.424777	12.8558	-16.0647	0
0.6587	23.9078	-1.10261	4.92405	-3.85664	0
0.6593	30.3123	-4.15739	19.2703	12.3184	0
0.6600	33.369	-4.15739	27.8142	29.7107	0
0.6607	36.7168	-0.795327	-3.61984	40.6976	0
0.6613	38.5545	-0.488041	-32.3124	49.8527	0
0.6620	36.1164	-1.71718	-30.1831	62.0608	0
0.6627	33.9694	-1.10261	-25.605	73.351	0
0.6633	30.3123	-1.10261	-26.51	77.9285	0
0.6640	24.2171	-1.4099	-25.8978	78.2358	0
0.6647	20.2507	0.424777	-27.7344	77.0146	0
0.6653	18.413	1.64488	-24.0613	72.7404	0
0.6660	16.5753	1.3376	-17.6733	65.4171	0
0.6667	16.8846	0.424777	-15.5174	53.5163	0
0.6673	15.3563	-1.4099	-7.29291	37.034	0
0.6680	11.3899	-1.4099	-1.7833	22.0841	0
0.6687	9.57039	0.424777	-4.23202	11.4005	0
0.6693	7.42342	0.732062	6.1484	-3.24604	0
0.6700	5.89507	0.424777	16.8216	-21.2529	0
0.6707	5.29465	-0.189794	14.9851	-33.461	0
0.6713	-0.81876	-2.32272	32.685	-42.6161	0
0.6720	-8.13301	-2.32272	53.1265	-56.3487	0
0.6727	-4.16658	-0.795327	32.0728	-67.6389	0
0.6733	1.32821	-1.10261	5.21683	-71.6059	0
0.6740	-2.94754	0.117491	7.37276	-72.2165	0
0.6747	-8.13301	1.3376	9.18268	-69.7741	0
0.6753	-7.8419	-1.71718	4.60465	-62.758	0
0.6760	-7.8419	-3.23553	4.60465	-56.3487	0
0.6767	-8.75163	-1.10261	0.0266165	-48.1075	0
0.6773	-5.69493	-0.488041	-3.93924	-33.7643	0
0.6780	-0.81876	-2.32272	-3.61984	-17.8965	0
0.6787	-0.509451	-3.54282	-10.6466	-4.16391	0
0.6793	-1.72849	-2.63	-16.449	10.1793	0
0.6800	0.709592	1.3376	-17.0612	26.3544	0
0.6807	4.0756	2.25041	-18.5783	42.5294	0
0.6813	3.7663	0.424777	-14.0003	58.0938	0
0.6820	3.45699	2.25041	-13.7075	65.4171	0
0.6827	4.0756	4.69966	-18.8711	64.1959	0
0.6833	0.709592	1.64488	-1.7833	65.1138	0
0.6840	-1.41918	1.03031	14.6923	68.1629	0
0.6847	2.23794	4.39237	-6.36134	67.2489	0
0.6853	3.45699	4.08509	-28.3465	65.7244	0
0.6860	0.109168	3.17227	-23.1563	62.0608	0
0.6867	-1.41918	4.99791	-16.7418	48.6315	0
0.6873	-0.509451	4.69966	-11.8709	31.8498	0
0.6880	-1.41918	2.86498	-3.93924	19.945	0
0.6887	-3.25684	1.03031	-3.32706	5.90905	0
0.6893	-4.16658	-4.15739	0.958193	-11.4872	0
0.6900	-4.16658	-5.98303	11.0192	-24.9165	0
0.6907	-4.16658	-1.4099	14.0801	-37.1207	0
0.6913	-4.16658	-1.71718	17.7266	-51.7712	0
0.6920	-5.69493	-5.37749	22.0118	-62.4508	0
0.6927	-9.66137	-1.71718	20.4947	-67.3356	0
0.6933	-13.0274	2.25041	26.5899	-71.9131	0
0.6940	-12.4088	-0.189794	29.6507	-74.9622	0
0.6947	-12.4088	-0.488041	24.7533	-72.8271	0
0.6953	-17.9035	3.17227	40.9361	-67.0283	0
0.6960	-20.6509	3.17227	56.7995	-60.619	0
0.6967	-16.3752	1.03031	27.8142	-51.1606	0
0.6973	-12.0995	-1.4099	-4.8442	-35.8994	0
0.6980	-9.06094	-4.15739	-4.23202	-20.0317	0
0.6987	-4.7852	-3.54282	-4.55142	-8.13085	0
0.6993	-2.34711	-0.488041	-13.7075	5.90905	0
0.7000	0.400283	0.424777	-12.4831	22.998	0
0.7007	6.51369	-1.10261	-13.0953	34.8988	0
0.7013	10.4801	-1.10261	-19.8027	42.8327	0
0.7020	12.6089	0.117491	-21.027	54.7375	0
0.7027	16.2842	1.3376	-20.0954	65.4171	0
0.7033	17.194	1.64488	-19.1905	69.9947	0
0.7040	15.3563	-0.488041	-21.3198	73.9616	0
0.7047	15.3563	-3.23553	-21.932	77.6252	0
0.7053	14.1373	-4.45564	-11.5515	74.5722	0
0.7060	12.2996	-5.98303	-6.68073	66.6383	0
0.7067	11.3899	-6.5976	-9.12945	54.4302	0
0.7073	5.89507	-3.54282	12.8558	36.1201	0
0.7080	-1.41918	-2.93729	35.7459	20.5556	0
0.7087	-0.509451	-6.5976	16.8216	8.65479	0
0.7093	3.7663	-5.07021	-5.45638	-7.21298	0
0.7100	2.85656	0.117491	2.79473	-25.2198	0
0.7107	-1.12807	-2.63	11.9508	-38.0385	0
0.7113	-3.85727	-8.12499	11.3386	-49.6321	0
0.7120	-5.09451	-5.98303	15.3045	-60.0084	0
0.7127	-5.09451	-2.63	18.046	-65.1965	0
0.7133	-7.22328	-2.63	18.9509	-69.4707	0
0.7140	-9.06094	-1.4099	18.6581	-73.4377	0
0.7147	-7.22328	0.117491	15.3045	-72.2165	0
0.7153	-5.69493	-0.488041	15.5973	-69.4707	0
0.7160	-5.09451	-0.189794	13.7607	-64.5859	0
0.7167	-4.16658	0.732062	6.76058	-52.3818	0
0.7173	-5.38562	1.95217	9.18268	-35.8994	0
0.7180	-6.00424	4.08509	8.27772	-21.5562	0
0.7187	-4.47589	3.17227	-0.266165	-8.74145	0
0.7193	-7.8419	0.732062	11.9508	4.99118	0
0.7200	-11.8083	1.03031	24.7533	21.1662	0
0.7207	-7.22328	1.03031	-1.49052	35.5094	0
0.7213	-2.63823	1.3376	-32.9246	45.8857	0
0.7220	-3.56615	3.17227	-34.7611	55.9587	0
0.7227	-2.94754	2.25041	-28.9587	64.5032	0
0.7233	-3.25684	-0.189794	-28.6393	67.8595	0
0.7240	-7.8419	1.3376	-28.6393	69.6913	0
0.7247	-9.66137	3.47052	-28.9587	69.6913	0
0.7253	-10.5711	3.7778	-25.605	63.8926	0
0.7260	-15.4655	4.08509	-21.932	56.262	0
0.7267	-19.1226	2.86498	-18.2855	47.4103	0
0.7273	-20.0323	1.95217	-9.12945	33.9849	0
0.7280	-22.1793	4.99791	-3.93924	19.6417	0
0.7287	-27.0555	5.61248	-4.23202	6.21238	0
0.7293	-33.46	3.17227	7.05336	-12.4011	0
0.7300	-35.607	4.99791	16.2094	-32.8504	0
0.7307	-29.2024	8.05268	18.046	-46.583	0
0.7313	-21.5607	5.91976	38.4874	-55.7381	0
0.7320	-16.0659	2.5577	53.4459	-63.9753	0
0.7327	-6.00424	3.47052	28.7192	-68.2495	0
0.7333	7.73273	4.99791	5.21683	-69.4707	0
0.7340	21.4697	3.17227	10.407	-71.9131	0
0.7347	36.1164	1.95217	13.7607	-74.6589	0
0.7353	44.959	5.91976	11.3386	-75.5728	0
0.7360	37.9359	8.05268	13.7607	-70.9953	0
0.7367	22.9981	2.25041	9.79486	-56.3487	0
0.7373	8.64246	-2.32272	2.79473	-34.6822	0
0.7380	-6.91397	-1.71718	0.958193	-16.0647	0
0.7387	-21.5607	-4.76292	-2.71488	-3.24604	0
0.7393	-26.1457	-8.73052	-7.29291	11.4005	0
0.7400	-22.4886	-8.73052	-13.7075	30.9319	0
0.7407	-14.8468	-7.51042	-20.7076	48.0209	0
0.7413	-1.41918	-4.76292	-17.0612	58.3972	0
0.7420	15.047	-1.10261	-17.0612	65.4171	0
0.7427	25.4361	-2.32272	-21.3198	70.3019	0
0.7433	30.003	-4.45564	-1.7833	72.4371	0
0.7440	32.4411	-2.01543	14.3729	75.1828	0
0.7447	31.5313	-2.32272	-10.3272	75.1828	0
0.7453	30.003	-5.68478	-32.3124	68.4701	0
0.7460	32.4411	-6.90488	-23.7685	60.5362	0
0.7467	34.2787	-5.98303	-17.9661	53.209	0
0.7473	29.7119	-4.15739	-16.449	39.7837	0
0.7480	21.4697	-4.76292	-7.90509	23.3014	0
0.7487	16.2842	-8.42323	-3.61984	12.0111	0
0.7493	15.047	-7.8177	-1.17112	0.413633	0
0.7500	12.0085	-5.98303	3.69969	-17.2859	0
0.7507	5.89507	-6.90488	6.44119	-33.461	0
0.7513	3.14768	-5.98303	12.5364	-45.3618	0
0.7520	4.36672	-2.63	14.6923	-55.4308	0
0.7527	3.7663	-3.54282	14.3729	-62.758	0
0.7533	3.14768	-3.23553	25.3655	-67.3356	0
0.7540	4.36672	-0.795327	27.8142	-72.8271	0
0.7547	1.32821	-2.32272	20.7875	-72.8271	0
0.7553	-6.31355	-2.93729	38.4874	-67.0283	0
0.7560	-8.13301	0.424777	51.3166	-60.619	0
0.7567	-3.25684	1.3376	20.1753	-50.5499	0
0.7573	-1.72849	0.117491	-9.12945	-34.6822	0
0.7580	-4.47589	1.3376	-10.0344	-20.6423	0
0.7587	-5.69493	2.86498	-10.9394	-9.04479	0
0.7593	-5.09451	3.17227	-14.293	5.90905	0
0.7600	-5.09451	4.08509	-16.1296	21.7768	0
0.7607	-6.60466	5.61248	-22.8635	34.2882	0
0.7613	-9.35206	5.30519	-23.4491	45.8857	0
0.7620	-9.66137	4.99791	-20.7076	55.6514	0
0.7627	-9.06094	7.7454	-24.9929	63.5853	0
0.7633	-10.8804	9.88736	-22.8635	69.9947	0
0.7640	-11.1897	8.05268	-22.2514	71.8265	0
0.7647	-8.44232	5.91976	-27.4416	69.9947	0
0.7653	-9.35206	6.21801	-18.2855	66.6383	0
0.7660	-12.0995	7.43811	-9.12945	59.6184	0
0.7667	-13.3185	7.7454	-10.0344	48.9387	0
0.7673	-16.9938	6.5253	11.9508	37.9519	0
0.7680	-17.5942	4.99791	33.9094	24.2192	0
0.7687	-11.499	4.69966	12.8558	8.04419	0
0.7693	-7.22328	3.17227	-10.0344	-5.38511	0
0.7700	-6.91397	0.424777	-0.878344	-20.0317	0
0.7707	-2.34711	-0.189794	9.50208	-36.8173	0
0.7713	1.92863	0.732062	11.0192	-49.6321	0
0.7720	-1.41918	-0.189794	14.9851	-60.0084	0
0.7727	-7.53259	0.424777	17.4338	-71.3025	0
0.7733	-10.28	3.17227	19.8825	-76.1834	0
0.7740	-13.6278	4.08509	21.1069	-75.2695	0
0.7747	-21.5607	1.64488	18.046	-74.0483	0
0.7753	-27.9834	-0.189794	18.9509	-70.3847	0
0.7760	-27.0555	1.03031	17.4338	-63.672	0
0.7767	-24.3081	3.17227	8.5705	-54.5169	0
0.7773	-20.3416	2.5577	8.5705	-38.9525	0
0.7780	-9.35206	1.03031	6.44119	-23.9986	0
0.7787	1.92863	1.64488	-1.7833	-15.4541	0
0.7793	1.92863	3.17227	11.0192	-3.55331	0
0.7800	1.32821	3.47052	21.3996	14.4535	0
0.7807	11.3899	4.08509	-9.12945	28.4895	0
0.7813	20.2507	4.99791	-37.5026	39.1731	0
0.7820	18.413	5.91976	-32.0196	51.6845	0
0.7827	19.3227	6.21801	-27.7344	61.7535	0
0.7833	25.1268	4.08509	-32.9246	68.1629	0
0.7840	22.3794	2.25041	-29.2515	70.9086	0
0.7847	13.2275	2.5577	-25.2856	69.9947	0
0.7853	9.57039	3.17227	-25.2856	66.6383	0
0.7860	7.11411	1.03031	-22.2514	64.5032	0
0.7867	3.7663	-2.32272	-16.1296	56.262	0
0.7873	5.29465	-3.23553	-10.0344	38.8658	0
0.7880	9.57039	-2.01543	-10.0344	19.3344	0
0.7887	10.4801	-0.488041	-7.90509	5.90905	0
0.7893	11.3899	-1.10261	9.50208	-5.07784	0
0.7900	15.047	-3.54282	17.1144	-19.4211	0
0.7907	15.047	-4.15739	13.4679	-34.3749	0
0.7913	9.86151	-3.23553	34.8143	-44.4479	0
0.7920	5.58576	-5.37749	53.1265	-48.7181	0
0.7927	4.67603	-8.42323	28.107	-53.603	0
0.7933	4.98534	-8.73052	4.92405	-60.3156	0
0.7940	4.98534	-6.5976	12.8558	-63.3686	0
0.7947	3.14768	-3.8501	13.7607	-61.2296	0
0.7953	-0.81876	-2.32272	8.27772	-58.1805	0
0.7960	-4.16658	-3.23553	11.0192	-53.603	0
0.7967	-4.16658	-5.68478	4.31187	-44.7512	0
0.7973	-3.85727	-6.29031	-3.00766	-31.9325	0
0.7980	-4.16658	-4.76292	0.0266165	-18.5071	0
0.7987	-2.94754	-3.23553	-5.45638	-5.38511	0
0.7993	-3.85727	-3.23553	-10.3272	7.74086	0
0.8000	-5.09451	-2.01543	4.60465	24.2192	0
0.8007	-3.85727	-1.10261	14.9851	39.7837	0
0.8013	-3.25684	-2.32272	-3.93924	49.8527	0
0.8020	-4.16658	-2.32272	-32.0196	59.6184	0
0.8027	-2.0378	-0.488041	-32.9246	69.9947	0
0.8033	-2.94754	-0.189794	-3.93924	72.4371	0
0.8040	-7.22328	-0.488041	7.95832	71.8265	0
0.8047	-6.00424	0.117491	-16.449	74.8795	0
0.8053	-2.94754	-1.10261	-33.8295	72.7404	0
0.8060	-4.47589	-2.32272	-26.8294	61.7535	0
0.8067	-5.09451	0.732062	-22.8635	51.6845	0
0.8073	-4.47589	2.5577	-20.4148	41.0049	0
0.8080	-5.09451	0.117491	-12.7759	25.7438	0
0.8087	-3.25684	-0.488041	-7.90509	12.0111	0
0.8093	-4.16658	2.5577	-0.266165	-0.5003	0
0.8100	-6.91397	2.86498	8.8899	-17.2859	0
0.8107	-5.09451	-0.189794	11.6314	-33.7643	0
0.8113	-4.7852	-0.488041	16.8216	-45.0545	0
0.8120	-9.66137	0.424777	19.2703	-53.603	0
0.8127	-12.0995	-0.488041	16.5288	-61.2296	0
0.8133	-11.1897	-1.4099	24.7533	-65.8071	0
0.8140	-12.0995	0.424777	28.4264	-68.2495	0
0.8147	-13.6278	1.03031	20.7875	-70.0813	0
0.8153	-18.5222	0.424777	36.6509	-69.1635	0
0.8160	-22.1793	2.25041	53.1265	-65.5038	0
0.8167	-15.1562	5.30519	20.7875	-58.7911	0
0.8173	-6.91397	6.83258	-14.0003	-45.9724	0
0.8180	-8.13301	7.13987	-10.0344	-31.0186	0
0.8187	-9.66137	9.58007	-6.06856	-20.6423	0
0.8193	-7.53259	11.4057	-13.7075	-7.82358	0
0.8200	-6.00424	9.58007	-14.0003	10.4866	0
0.8207	-4.16658	9.27279	-16.449	23.912	0
0.8213	-0.200141	12.0203	-21.932	32.4564	0
0.8220	4.0756	11.713	-22.8635	42.8327	0
0.8227	4.98534	9.58007	-22.8635	52.5984	0
0.8233	4.67603	11.4057	-23.4491	61.4502	0
0.8240	9.26108	12.6258	-25.2856	71.2159	0
0.8247	14.7559	10.4929	-24.9929	73.6583	0
0.8253	14.1373	8.05268	-15.2246	66.9417	0
0.8260	13.5368	6.83258	-10.9394	61.4502	0
0.8267	15.6656	4.99791	-10.0344	53.8196	0
0.8273	9.57039	2.86498	15.5973	38.5625	0
0.8280	0.400283	-0.488041	35.7459	23.3014	0
0.8287	3.14768	-4.45564	11.6314	12.6217	0
0.8293	8.64246	-7.20313	-12.4831	0.413633	0
0.8300	8.33316	-9.64334	-3.00766	-10.5733	0
0.8307	7.11411	-10.8725	5.21683	-20.6423	0
0.8313	8.64246	-9.64334	4.60465	-33.7643	0
0.8320	9.57039	-9.34509	11.0192	-46.583	0
0.8327	11.3899	-10.2579	15.3045	-53.603	0
0.8333	9.86151	-7.8177	14.6923	-59.0944	0
0.8340	5.29465	-6.29031	13.1485	-61.8402	0
0.8347	3.7663	-8.73052	10.407	-62.758	0
0.8353	4.36672	-8.42323	13.1485	-63.0614	0
0.8360	3.14768	-5.37749	15.3045	-59.0944	0
0.8367	1.32821	-6.29031	9.50208	-47.1936	0
0.8373	1.92863	-10.8725	9.18268	-34.3749	0
0.8380	4.36672	-13.0054	6.76058	-21.8635	0
0.8387	4.0756	-9.95062	-1.7833	-8.74145	0
0.8393	-0.81876	-5.98303	9.79486	4.99118	0
0.8400	-3.25684	-4.45564	20.7875	18.7238	0
0.8407	0.709592	-3.54282	-7.29291	32.4564	0
0.8413	4.36672	-3.54282	-38.1148	46.193	0
0.8420	3.45699	-5.98303	-36.571	58.0938	0
0.8427	1.32821	-6.90488	-29.2515	65.4171	0
0.8433	0.400283	-3.23553	-28.3465	69.0807	0
0.8440	1.32821	-3.23553	-26.8294	70.3019	0
0.8447	3.45699	-4.76292	-28.3465	69.3841	0
0.8453	4.36672	-2.32272	-25.8978	66.3311	0
0.8460	4.0756	-2.01543	-20.7076	60.8396	0
0.8467	3.14768	-5.98303	-19.8027	49.8527	0
0.8473	1.32821	-4.15739	-11.8709	33.9849	0
0.8480	0.400283	0.732062	-3.93924	21.1662	0
0.8487	0.709592	0.117491	-4.55142	10.4866	0
0.8493	1.32821	-1.4099	5.21683	-4.46724	0
0.8500	-0.509451	-1.10261	17.1144	-22.1668	0
0.8507	-3.25684	-2.63	18.046	-36.8173	0
0.8513	-4.47589	-4.76292	34.8143	-49.6321	0
0.8520	-6.31355	-1.71718	53.4459	-60.9262	0
0.8527	-7.8419	1.3376	33.0044	-67.9462	0
0.8533	-4.7852	-0.189794	7.37276	-70.9953	0
0.8540	-2.63823	-1.4099	9.18268	-73.1343	0
0.8547	-7.8419	1.03031	12.2436	-72.2165	0
0.8553	-11.499	2.86498	10.1143	-67.3356	0
0.8560	-9.66137	2.86498	12.8558	-62.758	0
0.8567	-9.06094	4.39237	11.9508	-55.7381	0
0.8573	-10.5711	5.91976	6.44119	-42.6161	0
0.8580	-9.66137	4.99791	-0.585562	-28.5762	0
0.8587	-6.91397	4.08509	-7.29291	-16.0647	0
0.8593	-1.72849	3.7778	-6.97352	1.02424	0
0.8600	3.14768	4.99791	-10.3272	20.2523	0
0.8607	2.23794	8.05268	-18.5783	33.9849	0
0.8613	-0.509451	7.7454	-12.7759	44.3612	0
0.8620	-0.509451	4.39237	-10.0344	55.3481	0
0.8627	-6.91397	4.39237	-17.3539	62.9747	0
0.8633	-20.3416	6.83258	0.346014	66.3311	0
0.8640	-25.236	7.43811	20.1753	67.8595	0
0.8647	-19.1226	8.05268	-2.39548	65.4171	0
0.8653	-14.2464	8.9655	-27.4416	60.229	0
0.8660	-11.1897	7.43811	-21.3198	55.0408	0
0.8667	-2.63823	4.69966	-12.7759	45.2751	0
0.8673	9.57039	2.25041	-12.1637	30.6286	0
0.8680	17.5033	0.732062	-8.51727	19.6417	0
0.8687	21.4697	1.3376	-4.55142	12.0111	0
0.8693	26.0366	1.95217	1.86315	-0.80757	0
0.8700	27.2556	-0.189794	7.37276	-17.2859	0
0.8707	16.2842	-2.93729	6.44119	-31.9325	0
0.8713	-3.85727	-3.23553	10.1143	-44.4479	0
0.8720	-20.6509	-2.32272	12.8558	-53.2957	0
0.8727	-34.3879	-2.01543	12.5364	-58.7911	0
0.8733	-45.6686	-2.63	20.7875	-64.2826	0
0.8740	-40.7924	-3.8501	23.8484	-67.0283	0
0.8747	-24.3081	-3.23553	21.1069	-65.5038	0
0.8753	-11.1897	-0.795327	41.2289	-63.3686	0
0.8760	1.61932	0.424777	54.963	-59.0944	0
0.8767	18.7223	-0.189794	24.7533	-49.6321	0
0.8773	28.1835	-1.4099	-3.61984	-36.8173	0
0.8780	30.003	-2.01543	-2.1027	-23.0847	0
0.8787	30.9309	-0.189794	-3.32706	-8.13085	0
0.8793	30.6216	2.25041	-10.6466	4.99118	0
0.8800	30.003	1.95217	-12.1637	18.7238	0
0.8807	29.7119	1.3376	-17.3539	37.9519	0
0.8813	26.0366	1.03031	-21.932	54.1269	0
0.8820	22.3794	0.117491	-22.2514	60.8396	0
0.8827	16.8846	1.03031	-22.5442	63.8926	0
0.8833	8.64246	2.5577	-19.1905	68.1629	0
0.8840	4.98534	1.64488	-21.027	71.5192	0
0.8847	5.89507	3.47052	-24.9929	72.1298	0
0.8853	6.823	6.5253	-14.9052	67.8595	0
0.8860	9.86151	2.5577	-9.12945	59.9256	0
0.8867	11.3899	-0.488041	-10.9394	51.3812	0
0.8873	4.0756	2.86498	12.5364	40.3943	0
0.8880	-1.41918	2.86498	33.9094	26.051	0
0.8887	0.709592	-1.4099	11.9508	12.3184	0
0.8893	-0.200141	-3.23553	-9.42223	0.413633	0
0.8900	-4.16658	-4.76292	1.86315	-13.6223	0
0.8907	-4.47589	-4.76292	11.3386	-29.7974	0
0.8913	-6.91397	-1.4099	11.3386	-42.9194	0
0.8920	-11.8083	0.117491	15.5973	-54.2136	0
0.8927	-13.3185	-0.189794	17.7266	-63.672	0
0.8933	-14.2464	-1.4099	17.7266	-68.8601	0
0.8940	-17.5942	-5.07021	15.9166	-68.8601	0
0.8947	-17.9035	-4.45564	11.0192	-66.1144	0
0.8953	-16.0659	0.424777	12.8558	-63.672	0
0.8960	-16.3752	0.424777	13.7607	-62.758	0
0.8967	-16.0659	-0.189794	8.27772	-57.2626	0
0.8973	-11.8083	4.69966	10.7264	-44.4479	0
0.8980	-5.38562	5.91976	8.27772	-30.408	0
0.8987	-3.56615	4.08509	-0.878344	-20.6423	0
0.8993	-6.31355	5.91976	12.8558	-7.82358	0
0.9000	-5.38562	5.91976	27.202	10.4866	0
0.9007	-0.509451	3.47052	-0.266165	29.1001	0
0.9013	1.32821	4.99791	-31.7002	43.7506	0
0.9020	-2.0378	6.5253	-31.088	54.1269	0
0.9027	-4.16658	5.91976	-25.2856	60.8396	0
0.9033	-4.7852	5.91976	-26.2172	64.5032	0
0.9040	-5.09451	7.13987	-24.3807	65.7244	0
0.9047	-4.7852	9.58007	-21.932	63.5853	0
0.9053	-3.25684	11.4057	-21.027	60.229	0
0.9060	-3.25684	9.58007	-20.7076	55.0408	0
0.9067	-4.16658	6.5253	-17.3539	45.2751	0
0.9073	-3.85727	5.91976	-6.97352	33.3743	0
0.9080	-0.81876	5.61248	-5.45638	24.5226	0
0.9087	0.400283	4.69966	-6.36134	16.8959	0
0.9093	-2.34711	3.17227	9.79486	3.76997	0
0.9100	-8.13301	0.117491	17.1144	-14.5402	0
0.9107	-16.6845	0.424777	14.6923	-32.2398	0
0.9113	-25.8364	3.47052	40.0046	-45.6651	0
0.9120	-28.5838	2.86498	60.4726	-54.8202	0
0.9127	-25.5271	1.3376	33.0044	-61.8402	0
0.9133	-21.5607	1.95217	7.37276	-66.4177	0
0.9140	-16.6845	-0.488041	12.8558	-68.2495	0
0.9147	-8.75163	-2.93729	15.3045	-66.4177	0
0.9153	-0.509451	-0.488041	11.9508	-62.4508	0
0.9160	4.98534	0.424777	12.2436	-56.652	0
0.9167	10.4801	-4.15739	6.44119	-47.4969	0
0.9173	18.1037	-6.5976	1.86315	-34.3749	0
0.9180	30.3123	-5.98303	1.86315	-18.8105	0
0.9187	39.4642	-7.8177	-2.71488	-2.63544	0
0.9193	38.5545	-8.73052	-7.29291	12.929	0
0.9200	33.369	-7.20313	-13.7075	27.8789	0
0.9207	30.3123	-5.98303	-21.027	41.3082	0
0.9213	26.3459	-6.29031	-15.2246	53.209	0
0.9220	23.2892	-5.98303	-13.3881	61.7535	0
0.9227	22.3794	-4.76292	-20.4148	67.5523	0
0.9233	15.9749	-3.8501	-4.55142	70.9086	0
0.9240	8.04204	-4.45564	11.3386	73.351	0
0.9247	10.1708	-5.98303	-11.8709	73.6583	0
0.9253	14.4466	-6.29031	-35.6661	70.6053	0
0.9260	13.2275	-6.90488	-29.8637	64.5032	0
0.9267	12.6089	-7.20313	-20.0954	55.3481	0
0.9273	12.6089	-6.29031	-14.9052	41.6155	0
0.9280	9.57039	-4.45564	-7.90509	26.965	0
0.9287	8.95177	-4.15739	-2.39548	14.1463	0
0.9293	9.57039	-4.45564	3.40691	0.413633	0
0.9300	5.89507	-2.93729	6.44119	-16.0647	0
0.9307	3.14768	-1.71718	7.37276	-31.0186	0
0.9313	1.92863	-1.4099	15.3045	-44.1406	0
0.9320	-2.63823	-0.795327	19.8825	-55.7381	0
0.9327	-5.69493	-2.63	17.4338	-63.672	0
0.9333	-5.09451	-4.15739	24.7533	-68.5568	0
0.9340	-5.69493	-1.4099	27.202	-72.8271	0
0.9347	-5.38562	1.95217	20.1753	-73.741	0
0.9353	-6.91397	2.5577	35.7459	-69.7741	0
0.9360	-12.4088	2.25041	50.385	-64.5859	0
0.9367	-13.3185	1.3376	22.9168	-57.2626	0
0.9373	-8.75163	1.3376	-7.29291	-44.1406	0
0.9380	-7.8419	3.7778	-6.68073	-31.3219	0
0.9387	-8.75163	5.91976	-4.55142	-20.6423	0
0.9393	-6.91397	4.39237	-10.3272	-4.46724	0
0.9400	-9.66137	4.08509	-13.7075	13.2323	0
0.9407	-13.9371	6.83258	-19.1905	26.965	0
0.9413	-12.4088	7.7454	-23.4491	40.6976	0
0.9420	-10.8804	6.83258	-24.0613	52.5984	0
0.9427	-13.6278	7.7454	-22.8635	59.0078	0
0.9433	-13.6278	8.66725	-20.0954	65.1138	0
0.9440	-10.8804	9.58007	-23.7685	69.0807	0
0.9447	-9.06094	12.0203	-26.51	65.4171	0
0.9453	-7.22328	13.2404	-14.6124	60.8396	0
0.9460	-3.85727	12.3276	-10.9394	57.176	0
0.9467	-4.16658	13.2404	-13.7075	47.1069	0
0.9473	-9.06094	14.4605	11.3386	31.5425	0
0.9480	-12.7181	10.4929	33.2972	19.3344	0
0.9487	-10.28	4.39237	11.9508	9.87599	0
0.9493	-8.75163	1.3376	-7.58569	-1.7215	0
0.9500	-10.8804	-2.01543	3.69969	-18.1999	0
0.9507	-9.97068	-6.29031	12.8558	-34.3749	0
0.9513	-6.00424	-5.68478	13.7607	-45.6651	0
0.9520	-5.38562	-4.15739	16.8216	-54.2136	0
0.9527	-6.00424	-6.90488	18.3387	-61.8402	0
0.9533	-4.16658	-8.73052	21.3996	-66.725	0
0.9540	-3.56615	-7.20313	23.8484	-66.4177	0
0.9547	-3.56615	-7.20313	21.6924	-60.9262	0
0.9553	-3.25684	-6.90488	25.0727	-54.5169	0
0.9560	-3.25684	-4.45564	24.4605	-49.9394	0
0.9567	-2.34711	-5.07021	15.5973	-43.2267	0
0.9573	-1.12807	-7.8177	17.7266	-31.9325	0
0.9580	-2.34711	-7.8177	16.5288	-20.6423	0
0.9587	-3.25684	-5.07021	6.1484	-7.52025	0
0.9593	-4.16658	-3.23553	19.8825	6.51965	0
0.9600	-4.7852	-2.93729	34.2288	19.0311	0
0.9607	-0.509451	-4.15739	4.60465	33.067	0
0.9613	3.45699	-5.07021	-28.9587	48.6315	0
0.9620	3.14768	-3.54282	-26.2172	58.0938	0
0.9627	7.42342	-2.01543	-20.7076	62.9747	0
0.9633	13.8279	-4.15739	-24.6735	68.4701	0
0.9640	12.9182	-5.68478	-22.2514	71.8265	0
0.9647	10.4801	-2.32272	-20.0954	70.6053	0
0.9653	11.0805	-0.795327	-20.0954	68.1629	0
0.9660	10.4801	-3.54282	-15.2246	63.282	0
0.9667	10.1708	-4.15739	-10.0344	54.4302	0
0.9673	10.1708	-2.01543	-6.06856	43.14	0
0.9680	5.89507	-1.71718	-4.55142	28.4895	0
0.9687	1.61932	-2.01543	-0.878344	12.0111	0
0.9693	3.14768	1.3376	12.5364	-5.07784	0
0.9700	6.20438	1.64488	19.5631	-21.8635	0
0.9707	4.0756	-1.4099	19.2703	-36.2067	0
0.9713	-0.81876	-0.488041	39.0996	-46.2757	0
0.9720	-1.41918	1.3376	56.7995	-54.5169	0
0.9727	1.92863	-0.189794	34.5216	-60.3156	0
0.9733	1.32821	-1.10261	7.37276	-64.8932	0
0.9740	-1.72849	0.117491	10.1143	-70.3847	0
0.9747	-1.12807	0.424777	16.5288	-72.8271	0
0.9753	-1.12807	-0.189794	13.7607	-69.1635	0
0.9760	-3.25684	0.117491	12.8558	-63.3686	0
0.9767	-4.7852	-0.488041	9.18268	-54.5169	0
0.9773	-5.69493	-0.488041	2.79473	-39.8703	0
0.9780	-6.31355	-1.10261	-1.7833	-26.441	0
0.9787	-5.38562	-0.488041	-5.1636	-16.0647	0
0.9793	-5.38562	1.3376	-7.58569	-0.80757	0
0.9800	-5.38562	1.3376	-13.0953	17.1993	0
0.9807	-3.85727	0.732062	-18.8711	30.6286	0
0.9813	-1.41918	3.17227	-16.449	41.0049	0
0.9820	4.0756	4.39237	-19.1905	51.6845	0
0.9827	6.823	1.95217	-24.3807	60.229	0
0.9833	2.23794	0.732062	-6.36134	65.4171	0
0.9840	-2.0378	2.5577	7.95832	70.6053	0
0.9847	-1.12807	2.25041	-16.449	71.8265	0
0.9853	-3.25684	-0.488041	-39.6319	68.7735	0
0.9860	-6.00424	-2.32272	-32.9246	64.1959	0
0.9867	-2.0378	-3.23553	-25.605	54.4302	0
0.9873	2.23794	-1.4099	-23.7685	36.7307	0
0.9880	1.61932	2.5577	-15.8368	21.4735	0
0.9887	-1.12807	4.99791	-13.7075	12.0111	0
0.9893	-6.31355	4.08509	-9.12945	-2.3321	0
0.9900	-11.8083	5.91976	2.47533	-21.8635	0
0.9907	-16.0659	9.58007	2.79473	-37.1207	0
0.9913	-20.3416	9.88736	6.44119	-48.1075	0
0.9920	-25.236	10.4929	31.1679	-58.1805	0
0.9927	-33.1689	13.2404	47.6435	-66.4177	0
0.9933	-44.1403	12.6258	34.5216	-71.3025	0
0.9940	-47.197	10.4929	8.27772	-73.4377	0
0.9947	-43.2305	10.8002	1.86315	-74.0483	0
0.9953	-43.5398	10.8002	27.4948	-71.9131	0
0.9960	-39.2641	10.1856	40.324	-67.3356	0
0.9967	-21.2696	11.4057	8.5705	-60.9262	0
0.9973	-0.509451	12.9331	-20.0954	-49.3287	0
0.9980	18.1037	12.3276	-18.2855	-33.461	0
0.9987	42.5209	10.8002	-19.1905	-19.7283	0
0.9993	65.1733	5.67574	-24.9662	-6.40147	0
1.0000	73.4155	-0.732062	-24.0613	11.2981	0
1.0007	68.5393	-4.69966	-28.0271	30.5261	0
1.0013	56.3307	-10.8002	-32.2858	50.3609	0
1.0020	45.9597	-18.1298	-33.2174	68.0604	0
1.0027	40.1556	-17.8226	-37.476	75.9983	0
1.0033	33.7511	-15.0751	-34.4417	75.9983	0
1.0040	28.2563	-15.0751	-30.4759	81.1864	0
1.0047	24.8903	-13.2404	-34.1223	86.3745	0
1.0053	21.8518	-11.722	-24.9662	81.797	0
1.0060	20.9239	-14.1622	-14.5858	73.5558	0
1.0067	18.7951	-13.5477	-16.7418	66.2326	0
1.0073	9.33386	-10.8002	1.88977	54.0245	0
1.0080	4.74881	-11.4147	25.6849	36.9355	0
1.0087	8.11482	-11.4147	6.4678	20.4532	0
1.0093	7.4962	-9.88736	-17.0345	5.80663	0
1.0100	3.83907	-9.88736	-4.8442	-8.53661	0
1.0107	3.52976	-8.66725	6.1484	-25.9328	0
1.0113	1.7103	-6.83258	3.11413	-42.7146	0
1.0120	-1.65571	-8.35997	7.07998	-51.8736	0
1.0127	-2.87476	-9.27279	12.2702	-55.5332	0
1.0133	-4.71242	-7.13987	10.7264	-61.0287	0
1.0140	-4.71242	-5.30519	8.27772	-64.6883	0
1.0147	-5.62215	-5.30519	7.98494	-65.9095	0
1.0153	-9.27928	-6.22705	11.0458	-66.8235	0
1.0160	-8.98816	-6.53433	11.3386	-63.4671	0
1.0167	-6.53188	-5.30519	7.98494	-54.0087	0
1.0173	-10.2072	-3.17227	10.1143	-41.4973	0
1.0180	-11.1169	-0.732062	5.85562	-27.1541	0
1.0187	-8.36954	0.180756	-2.07608	-14.3354	0
1.0193	-12.9546	-0.117491	13.7873	-2.73786	0
1.0200	-15.0834	-0.117491	25.9777	12.5193	0
1.0207	-8.06024	0.180756	-2.07608	28.391	0
1.0213	-3.18407	-0.424777	-30.1565	39.0706	0
1.0220	-4.71242	0.488041	-29.2515	49.7503	0
1.0227	-5.00353	2.92825	-25.8978	60.4338	0
1.0233	-3.18407	3.8501	-26.51	65.9253	0
1.0240	-3.78449	2.92825	-24.3541	68.9783	0
1.0247	-6.53188	2.01543	-25.5784	71.1134	0
1.0253	-6.24077	1.40086	-24.6735	68.671	0
1.0260	-3.78449	0.180756	-19.776	62.8762	0
1.0267	-5.93146	0.180756	-15.5174	54.3278	0
1.0273	-7.45981	2.32272	-7.58569	40.9024	0
1.0280	-4.40311	3.23553	-3.91262	25.6413	0
1.0287	-6.24077	-0.117491	-2.07608	13.1299	0
1.0293	-11.1169	-2.25945	11.658	0.00787873	0
1.0300	-8.06024	0.180756	17.4338	-16.1672	0
1.0307	-7.75093	1.10261	14.6923	-30.8137	0
1.0313	-16.6117	1.40086	38.1946	-42.4112	0
1.0320	-18.4312	3.23553	57.4117	-53.7014	0
1.0327	-11.7174	4.45564	31.4873	-63.7744	0
1.0333	-9.8979	6.29031	8.8899	-69.2659	0
1.0340	-11.1169	10.8634	18.9775	-76.2858	0
1.0347	-10.4983	13.9182	20.2019	-84.527	0
1.0353	-12.0267	14.5238	12.563	-83.9164	0
1.0360	-12.336	15.7439	14.3995	-76.2858	0
1.0367	-12.0267	14.5238	11.9508	-67.4341	0
1.0373	-13.8643	10.5562	6.1484	-51.5663	0
1.0380	-12.6453	8.42323	4.31187	-33.8667	0
1.0387	-8.36954	8.42323	-0.558946	-21.6586	0
1.0393	-7.45981	7.51042	-3.91262	-5.79087	0
1.0400	-6.53188	4.76292	-6.97352	14.9617	0
1.0407	-3.18407	3.8501	-12.1637	29.6083	0
1.0413	-1.96502	3.8501	-7.2663	45.1727	0
1.0420	1.7103	-0.732062	-6.97352	62.569	0
1.0427	9.02455	-6.22705	-14.5858	71.724	0
1.0433	9.64317	-5.91976	2.50195	72.3346	0
1.0440	7.4962	-3.47955	20.4947	72.9453	0
1.0447	10.8622	-3.47955	-3.61984	72.0313	0
1.0453	12.991	-3.47955	-28.6393	68.0604	0
1.0460	9.64317	-2.56674	-21.6126	61.655	0
1.0467	7.18689	-2.86498	-16.4224	53.4139	0
1.0473	7.18689	-1.64488	-16.7418	44.5621	0
1.0480	7.4962	0.180756	-7.87848	32.0507	0
1.0487	10.8622	-1.03935	-4.23202	18.0147	0
1.0493	12.6817	-5.30519	-2.39548	6.10996	0
1.0500	9.02455	-6.83258	7.37276	-8.84388	0
1.0507	5.36743	-6.83258	12.563	-26.5435	0
1.0513	3.83907	-6.83258	13.7873	-39.6655	0
1.0520	1.7103	-5.91976	16.236	-50.0418	0
1.0527	-1.0371	-5.30519	18.6581	-60.7214	0
1.0533	-2.87476	-4.39237	25.9777	-66.5201	0
1.0540	-2.87476	-1.64488	28.1336	-69.5732	0
1.0547	-4.40311	0.180756	23.8484	-70.1838	0
1.0553	-7.45981	-2.25945	38.1946	-64.6883	0
1.0560	-8.98816	-4.08509	50.0922	-58.5863	0
1.0567	-6.24077	-2.56674	22.9434	-52.1769	0
1.0573	-2.56545	-1.64488	-7.87848	-38.137	0
1.0580	-0.127363	-2.86498	-10.3272	-21.6586	0
1.0587	0.181947	-1.95217	-11.8443	-10.6717	0
1.0593	-1.34641	0.180756	-19.1639	1.83968	0
1.0600	-2.87476	0.488041	-19.1639	17.0968	0
1.0607	-1.0371	1.10261	-21.0004	31.1368	0
1.0613	1.40099	3.8501	-24.3541	42.7342	0
1.0620	1.7103	5.36846	-25.5784	51.5821	0
1.0627	1.09168	4.14835	-26.8028	57.0775	0
1.0633	0.181947	5.07021	-25.5784	61.9584	0
1.0640	-0.127363	5.07021	-28.3199	65.3147	0
1.0647	0.782371	0.795327	-31.3808	65.3147	0
1.0653	0.181947	-2.25945	-19.1639	66.2326	0
1.0660	-1.34641	-1.64488	-14.0003	64.7041	0
1.0667	-1.0371	-1.64488	-19.1639	54.6351	0
1.0673	-2.87476	1.10261	6.1484	41.8164	0
1.0680	-7.75093	4.76292	33.3238	30.5261	0
1.0687	-8.36954	1.70815	11.0458	15.5723	0
1.0693	-2.87476	-3.47955	-14.0003	-1.51666	0
1.0700	-0.436672	-1.3376	-2.07608	-17.999	0
1.0707	-1.96502	2.32272	6.1484	-32.6455	0
1.0713	-1.34641	2.01543	4.01909	-43.0218	0
1.0720	3.83907	0.180756	12.8558	-51.5663	0
1.0727	9.93429	0.180756	20.8141	-62.5532	0
1.0733	12.3906	0.795327	20.4947	-69.2659	0
1.0740	10.5529	-0.424777	18.9775	-68.3519	0
1.0747	1.40099	-3.17227	16.236	-68.6553	0
1.0753	-15.9931	-3.17227	17.141	-68.6553	0
1.0760	-32.1682	-1.64488	15.0117	-63.4671	0
1.0767	-46.2144	-1.03935	7.98494	-57.0578	0
1.0773	-61.4616	2.92825	10.1143	-47.296	0
1.0780	-68.1754	8.42323	8.27772	-32.9528	0
1.0787	-61.4616	8.42323	0.958193	-22.2692	0
1.0793	-51.3999	5.98303	18.9775	-12.8108	0
1.0800	-38.2816	8.42323	34.5482	2.45029	0
1.0807	-15.702	12.0835	4.31187	16.7935	0
1.0813	7.80551	13.6109	-27.7077	29.6083	0
1.0820	24.5992	13.6109	-25.5784	44.2588	0
1.0827	37.7175	13.0054	-22.2248	54.0245	0
1.0833	46.5601	11.7763	-26.1906	57.0775	0
1.0840	53.274	10.5562	-22.5442	61.655	0
1.0847	60.6064	11.1707	-20.7076	65.3147	0
1.0853	61.2068	10.2579	-22.2248	62.569	0
1.0860	57.859	7.51042	-20.0954	58.9053	0
1.0867	57.2404	6.58856	-16.7418	52.1927	0
1.0873	51.1452	5.67574	-11.5515	38.7673	0
1.0880	37.4082	0.180756	-9.42223	29.0016	0
1.0887	27.6377	-5.00694	-6.04194	24.4241	0
1.0893	23.6713	-6.22705	6.76058	14.9617	0
1.0900	17.2667	-8.05268	11.658	-0.906054	0
1.0907	9.93429	-10.8002	10.7264	-17.6917	0
1.0913	6.27716	-9.58007	34.841	-32.3422	0
1.0920	3.52976	-6.83258	53.7653	-42.7146	0
1.0927	2.31072	-7.44715	30.8751	-50.9557	0
1.0933	6.27716	-8.97454	7.07998	-60.1108	0
1.0940	9.93429	-8.66725	11.9508	-66.5201	0
1.0947	7.18689	-8.05268	16.236	-66.8235	0
1.0953	4.45769	-9.88736	12.563	-63.7744	0
1.0960	4.74881	-10.8002	11.3386	-57.0578	0
1.0967	2.31072	-9.58007	8.59712	-49.1239	0
1.0973	-0.436672	-8.66725	4.31187	-39.6655	0
1.0980	2.92934	-9.58007	-0.266165	-25.6256	0
1.0987	6.58647	-8.97454	-3.91262	-10.3684	0
1.0993	5.67673	-7.75444	-2.39548	2.14302	0
1.1000	5.36743	-8.66725	-9.10283	16.1829	0
1.1007	5.36743	-8.66725	-19.1639	32.358	0
1.1013	4.14838	-7.13987	-13.6809	43.6482	0
1.1020	6.27716	-6.53433	-14.0003	52.4999	0
1.1027	7.18689	-4.39237	-22.2248	63.4829	0
1.1033	2.62003	0.180756	-2.68826	69.8922	0
1.1040	-1.0371	-0.732062	15.0117	70.5028	0
1.1047	1.7103	-6.53433	-11.2322	70.8101	0
1.1053	3.83907	-7.13987	-35.3467	70.5028	0
1.1060	1.7103	-2.25945	-27.7077	65.622	0
1.1067	-1.0371	-1.95217	-21.932	57.0775	0
1.1073	-1.65571	-3.17227	-19.776	43.0376	0
1.1080	-1.0371	-1.3376	-11.8443	26.2519	0
1.1087	-1.96502	-0.424777	-8.19787	14.6584	0
1.1093	-3.78449	-0.732062	-3.91262	3.97482	0
1.1100	-5.62215	0.488041	4.01909	-14.0281	0
1.1107	-7.1505	1.40086	7.07998	-31.7316	0
1.1113	-7.75093	2.01543	12.563	-41.8006	0
1.1120	-7.45981	-0.117491	16.236	-51.5663	0
1.1127	-8.98816	-4.39237	14.6923	-61.0287	0
1.1133	-12.336	-2.25945	23.2362	-64.385	0
1.1140	-11.7174	4.14835	26.5899	-65.6062	0
1.1147	-12.0267	3.54282	19.8825	-67.4341	0
1.1153	-20.2689	-0.117491	37.2897	-64.385	0
1.1160	-26.6734	1.10261	55.2824	-59.1969	0
1.1167	-25.145	1.10261	27.202	-55.5332	0
1.1173	-22.1065	1.10261	-6.97352	-46.6854	0
1.1180	-19.9595	6.29031	-7.58569	-31.7316	0
1.1187	-15.702	9.0378	-6.04194	-20.1341	0
1.1193	-12.9546	7.51042	-13.3881	-9.75781	0
1.1200	-12.336	8.73052	-15.8102	5.49936	0
1.1207	-9.27928	10.2579	-19.776	22.285	0
1.1213	-5.00353	10.2579	-23.4491	34.7964	0
1.1220	-3.18407	12.6981	-23.7419	44.2588	0
1.1227	-2.87476	14.2255	-24.9662	53.7172	0
1.1233	-1.96502	12.0835	-24.0613	62.2656	0
1.1240	1.09168	9.64334	-24.6735	65.0114	0
1.1247	3.83907	9.33605	-25.2856	62.8762	0
1.1253	2.00141	9.64334	-14.9052	58.9053	0
1.1260	-1.0371	9.33605	-9.42223	53.7172	0
1.1267	-2.56545	4.45564	-10.62	47.0045	0
1.1273	-8.36954	-1.3376	12.8558	36.0176	0
1.1280	-18.4312	-2.86498	33.6166	22.285	0
1.1287	-25.4543	-5.30519	10.7264	14.0478	0
1.1293	-26.6734	-10.8002	-12.4565	10.3842	0
1.1300	-21.7972	-13.5477	-1.7833	0.00787873	0
1.1307	-16.3024	-14.4605	8.27772	-16.1672	0
1.1313	-12.9546	-16.9097	9.50208	-28.3713	0
1.1320	-7.1505	-15.9879	14.3995	-39.9688	0
1.1327	1.09168	-12.0203	15.3045	-49.1239	0
1.1333	5.36743	-10.8002	15.3045	-53.0908	0
1.1340	8.71524	-10.4929	18.9775	-58.279	0
1.1347	13.3003	-6.53433	17.141	-66.2168	0
1.1353	14.21	-3.47955	15.0117	-67.4341	0
1.1360	8.42413	-3.78684	12.2702	-64.385	0
1.1367	1.40099	-3.78684	7.69216	-58.8896	0
1.1373	-1.0371	-1.64488	10.7264	-44.5464	0
1.1380	3.52976	0.180756	7.98494	-27.4574	0
1.1387	6.89578	1.70815	-0.878344	-15.2493	0
1.1393	9.02455	2.92825	17.141	-0.906054	0
1.1400	15.7384	3.54282	31.1679	15.8756	0
1.1407	25.1996	1.70815	-3.00766	28.6943	0
1.1413	27.6377	-0.424777	-35.0539	39.6812	0
1.1420	24.5992	0.180756	-28.6393	51.5821	0
1.1427	19.1044	2.01543	-24.3541	59.8232	0
1.1433	12.0813	2.62096	-31.088	65.9253	0
1.1440	9.93429	3.23553	-28.3199	70.8101	0
1.1447	12.6817	3.23553	-25.8978	72.0313	0
1.1453	14.21	1.10261	-26.8028	69.2816	0
1.1460	13.6096	-1.95217	-23.4491	64.4008	0
1.1467	12.6817	-1.64488	-19.776	55.549	0
1.1473	9.33386	-0.117491	-14.0003	42.427	0
1.1480	4.74881	-0.732062	-10.0078	29.3049	0
1.1487	2.00141	-2.56674	-8.49065	18.0147	0
1.1493	-1.34641	-3.47955	3.69969	4.89269	0
1.1500	-2.87476	-2.56674	11.9508	-11.2823	0
1.1507	-0.127363	0.180756	10.4337	-25.6256	0
1.1513	-3.18407	1.10261	31.4873	-39.0549	0
1.1520	-11.4262	-1.03935	53.4459	-51.5663	0
1.1527	-12.6453	-1.3376	31.7801	-59.5002	0
1.1533	-8.06024	0.795327	4.92405	-66.5201	0
1.1540	-6.53188	0.180756	11.3386	-74.1507	0
1.1547	-7.45981	-1.95217	17.7532	-76.5892	0
1.1553	-8.36954	0.180756	10.7264	-73.5401	0
1.1560	-12.336	2.92825	9.82148	-70.4871	0
1.1567	-14.4648	2.01543	9.82148	-62.8565	0
1.1573	-12.0267	1.10261	5.24344	-47.296	0
1.1580	-9.58859	0.488041	1.57037	-31.7316	0
1.1587	-7.45981	0.180756	-2.07608	-20.4374	0
1.1593	-3.78449	3.54282	-6.65412	-7.92601	0
1.1600	-1.96502	8.42323	-14.0003	7.63843	0
1.1607	-3.78449	8.11595	-16.1296	23.2029	0
1.1613	-4.40311	6.58856	-8.19787	34.1898	0
1.1620	-0.436672	8.73052	-10.0078	44.8694	0
1.1627	1.7103	10.5562	-16.7418	55.549	0
1.1633	-1.34641	9.33605	2.18255	60.7372	0
1.1640	-1.96502	8.42323	17.4338	59.8232	0
1.1647	3.52976	7.8177	-7.58569	58.9053	0
1.1653	6.27716	5.98303	-32.6052	57.0775	0
1.1660	6.58647	3.8501	-28.0271	56.1596	0
1.1667	8.11482	2.92825	-20.7076	56.7702	0
1.1673	8.11482	1.40086	-16.1296	50.6681	0
1.1680	6.58647	-0.732062	-8.49065	36.0176	0
1.1687	6.27716	-2.86498	-6.65412	22.285	0
1.1693	4.14838	-3.47955	-3.61984	10.0808	0
1.1700	-0.127363	-5.61248	2.50195	-5.18027	0
1.1707	-0.436672	-8.05268	6.1484	-18.9129	0
1.1713	-1.0371	-8.97454	13.7873	-28.6786	0
1.1720	-3.78449	-8.05268	17.4338	-40.8867	0
1.1727	-4.40311	-6.83258	15.0117	-51.5663	0
1.1733	-2.87476	-5.30519	23.5556	-57.3651	0
1.1740	-3.78449	-4.39237	28.1336	-64.0777	0
1.1747	-4.0938	-2.56674	22.624	-70.1838	0
1.1753	-3.18407	-1.64488	39.1262	-67.4341	0
1.1760	-2.56545	-2.86498	55.2824	-60.4181	0
1.1767	0.181947	-4.39237	26.9093	-55.5332	0
1.1773	6.58647	-4.69966	-5.42976	-46.0748	0
1.1780	10.8622	-5.30519	-3.91262	-30.2031	0
1.1787	8.11482	-4.39237	-2.07608	-14.6387	0
1.1793	4.45769	-3.17227	-10.3272	-0.906054	0
1.1800	4.74881	-4.69966	-14.5858	14.3511	0
1.1807	4.45769	-3.78684	-19.776	30.5261	0
1.1813	2.31072	-0.117491	-23.1297	43.3448	0
1.1820	1.7103	0.180756	-22.2248	53.1105	0
1.1827	2.62003	0.488041	-23.1297	59.2126	0
1.1833	3.22046	4.14835	-21.3198	63.1796	0
1.1840	3.52976	3.8501	-23.1297	66.2326	0
1.1847	2.00141	1.10261	-29.8637	67.7571	0
1.1853	-0.127363	2.01543	-22.2248	66.5359	0
1.1860	-0.127363	3.8501	-13.0687	61.9584	0
1.1867	-0.745981	4.14835	-15.198	52.8033	0
1.1873	-3.18407	5.36846	5.24344	39.9846	0
1.1880	-5.31284	5.98303	29.9701	29.0016	0
1.1887	-6.53188	3.23553	10.7264	18.6253	0
1.1893	-7.75093	0.180756	-14.0003	3.97482	0
1.1900	-8.98816	-0.732062	-5.42976	-13.1142	0
1.1907	-10.4983	-0.732062	2.50195	-28.9819	0
1.1913	-11.7174	-0.732062	1.27759	-43.6324	0
1.1920	-11.1169	-0.424777	7.98494	-55.5332	0
1.1927	-9.8979	0.180756	11.658	-64.6883	0
1.1933	-8.36954	0.180756	12.2702	-72.3189	0
1.1940	-6.53188	0.180756	17.7532	-75.9825	0
1.1947	-5.93146	1.70815	18.9775	-74.7613	0
1.1953	-5.93146	2.92825	16.236	-70.7944	0
1.1960	-3.49338	1.10261	12.563	-67.4341	0
1.1967	-0.745981	-3.47955	10.4337	-61.0287	0
1.1973	-2.87476	-2.25945	13.7873	-47.296	0
1.1980	-5.62215	4.76292	7.98494	-33.2561	0
1.1987	-5.62215	8.42323	-1.17112	-23.4904	0
1.1993	-4.71242	7.51042	15.9166	-11.2823	0
1.2000	-2.87476	7.51042	27.202	7.63843	0
1.2007	4.45769	4.76292	-3.91262	26.2519	0
1.2013	10.8622	-0.424777	-30.4759	41.513	0
1.2020	10.2436	-0.117491	-25.8978	57.0775	0
1.2027	6.58647	2.01543	-26.1906	70.1995	0
1.2033	5.05812	0.180756	-30.1565	77.2195	0
1.2040	6.27716	-1.95217	-25.2856	78.4367	0
1.2047	8.11482	-1.95217	-24.9662	78.1334	0
1.2053	6.58647	-4.39237	-24.6735	78.1334	0
1.2060	3.52976	-5.00694	-21.0004	73.8592	0
1.2067	3.52976	-1.64488	-21.3198	62.8762	0
1.2073	4.45769	-0.424777	-14.5858	47.9224	0
1.2080	4.45769	-1.03935	-7.2663	31.4401	0
1.2087	3.52976	-1.03935	-8.19787	15.8756	0
1.2093	0.473061	-1.3376	0.0532329	3.67149	0
1.2100	-0.745981	-1.64488	10.7264	-9.14721	0
1.2107	1.7103	-2.25945	13.4679	-24.101	0
1.2113	0.181947	-4.08509	34.5482	-36.9197	0
1.2120	-3.78449	-5.91976	54.3774	-48.8206	0
1.2127	-1.0371	-5.30519	32.0995	-61.0287	0
1.2133	4.45769	-4.08509	7.07998	-67.7413	0
1.2140	3.22046	-2.56674	13.4679	-70.7944	0
1.2147	-0.745981	-2.25945	18.9775	-72.9295	0
1.2153	-1.0371	-3.17227	13.4679	-70.7944	0
1.2160	-0.127363	-3.17227	12.563	-65.2989	0
1.2167	-1.65571	-1.64488	8.8899	-60.1108	0
1.2173	-3.18407	-1.03935	3.40691	-49.4312	0
1.2180	-5.00353	-2.56674	1.27759	-31.4243	0
1.2187	-5.93146	-4.39237	-2.07608	-15.2493	0
1.2193	-3.18407	-3.47955	-4.8442	-3.34846	0
1.2200	-1.0371	-2.86498	-11.2322	11.2981	0
1.2207	-2.87476	-2.86498	-20.0954	26.5592	0
1.2213	-3.49338	-0.424777	-16.4224	37.2388	0
1.2220	-0.436672	2.32272	-14.9052	46.3939	0
1.2227	0.181947	2.01543	-21.0004	56.1596	0
1.2233	-1.34641	2.92825	-3.91262	61.9584	0
1.2240	-0.127363	5.98303	15.3045	65.9253	0
1.2247	3.52976	4.76292	-5.74916	70.8101	0
1.2253	5.67673	1.10261	-33.5101	69.5889	0
1.2260	7.18689	1.70815	-29.8637	62.8762	0
1.2267	7.18689	3.54282	-19.4833	58.9053	0
1.2273	5.96785	2.92825	-14.9052	51.2787	0
1.2280	5.05812	1.10261	-10.3272	35.1037	0
1.2287	3.52976	-0.424777	-7.2663	20.4532	0
1.2293	1.09168	0.180756	-2.39548	8.85964	0
1.2300	-1.65571	1.40086	3.40691	-8.53661	0
1.2307	-2.87476	2.32272	5.53623	-26.2362	0
1.2313	-3.49338	3.23553	12.563	-39.9688	0
1.2320	-3.18407	4.14835	18.046	-52.7875	0
1.2327	-3.78449	4.45564	18.046	-61.9426	0
1.2333	-5.93146	3.8501	24.4605	-64.6883	0
1.2340	-6.24077	2.92825	25.3921	-68.9625	0
1.2347	-4.71242	1.40086	22.3312	-76.5892	0
1.2353	-6.53188	0.488041	42.4799	-75.6752	0
1.2360	-9.8979	-0.117491	55.6018	-66.5201	0
1.2367	-9.27928	-1.03935	23.5556	-59.8075	0
1.2373	-7.45981	-0.732062	-6.65412	-50.9557	0
1.2380	-11.4262	0.180756	-4.5248	-34.4773	0
1.2387	-18.4312	-0.424777	-4.8442	-20.7447	0
1.2393	-23.0162	1.10261	-13.0687	-12.8108	0
1.2400	-25.7636	2.92825	-15.8102	3.06089	0
1.2407	-26.6734	-1.3376	-19.4833	25.6413	0
1.2413	-19.6684	-5.00694	-22.2248	39.9846	0
1.2420	-7.75093	-0.732062	-23.7419	48.2257	0
1.2427	-0.127363	3.8501	-26.51	57.6881	0
1.2433	5.96785	2.01543	-23.1297	63.4829	0
1.2440	17.8854	1.10261	-22.2248	64.7041	0
1.2447	27.3284	2.62096	-26.51	66.5359	0
1.2453	27.947	1.70815	-19.4833	67.4538	0
1.2460	29.7847	0.180756	-13.6809	63.1796	0
1.2467	36.4985	1.10261	-14.9052	55.2457	0
1.2473	37.4082	2.32272	6.76058	47.3118	0
1.2480	32.5321	2.01543	27.5214	37.2388	0
1.2487	28.2563	1.70815	7.07998	24.1168	0
1.2493	23.6713	0.180756	-14.9052	8.85964	0
1.2500	15.4291	-1.95217	-3.91262	-6.0942	0
1.2507	4.45769	-2.25945	6.1484	-19.8268	0
1.2513	-9.58859	-1.03935	5.24344	-31.7316	0
1.2520	-21.1786	-1.3376	9.50208	-41.8006	0
1.2527	-24.8539	-2.86498	14.6923	-50.9557	0
1.2533	-23.926	-4.39237	15.3045	-60.1108	0
1.2540	-21.1786	-5.00694	14.6923	-66.5201	0
1.2547	-13.8643	-5.30519	17.4338	-66.2168	0
1.2553	-3.18407	-6.83258	22.624	-60.1108	0
1.2560	6.27716	-8.05268	20.8141	-56.7545	0
1.2567	13.6096	-7.13987	16.8482	-53.7014	0
1.2573	20.9239	-5.30519	19.8825	-40.5794	0
1.2580	31.0037	-4.69966	13.1752	-23.4904	0
1.2587	35.5706	-3.47955	3.40691	-15.2493	0
1.2593	26.4186	-2.56674	19.8825	-5.18027	0
1.2600	14.8286	-3.47955	29.9701	14.9617	0
1.2607	11.7719	-5.00694	-1.46391	32.358	0
1.2613	8.42413	-5.30519	-31.7002	41.8164	0
1.2620	4.45769	-5.30519	-30.7686	53.4139	0
1.2627	6.89578	-3.17227	-25.8978	64.7041	0
1.2633	9.64317	1.10261	-25.8978	68.9783	0
1.2640	6.27716	2.32272	-25.8978	69.8922	0
1.2647	3.52976	0.795327	-29.2515	70.5028	0
1.2653	3.22046	-1.3376	-28.6393	70.5028	0
1.2660	0.782371	-2.25945	-24.0613	68.9783	0
1.2667	-2.56545	-1.64488	-21.6126	61.0444	0
1.2673	-5.62215	-0.732062	-14.5858	45.1727	0
1.2680	-9.27928	0.180756	-8.49065	29.3049	0
1.2687	-11.1169	2.01543	-5.74916	15.8756	0
1.2693	-9.27928	3.54282	4.63127	1.22908	0
1.2700	-5.93146	2.92825	11.3386	-14.6387	0
1.2707	-5.62215	2.32272	11.9508	-30.8137	0
1.2713	-8.36954	2.92825	33.6166	-46.3782	0
1.2720	-12.0267	4.14835	52.5409	-58.279	0
1.2727	-16.6117	3.8501	31.7801	-68.0447	0
1.2733	-22.4158	2.01543	7.98494	-72.9295	0
1.2740	-28.8203	2.32272	12.8558	-71.405	0
1.2747	-36.7532	4.76292	17.141	-74.1507	0
1.2753	-41.029	5.98303	13.4679	-79.0316	0
1.2760	-34.9156	5.98303	13.7873	-72.9295	0
1.2767	-22.1065	5.07021	10.7264	-61.6393	0
1.2773	-9.8979	3.8501	5.24344	-54.6193	0
1.2780	2.92934	5.07021	2.79473	-43.6324	0
1.2787	20.6146	9.95062	-1.46391	-29.5925	0
1.2793	34.6608	10.2579	-4.8442	-15.2493	0
1.2800	35.8799	4.76292	-10.3272	4.28209	0
1.2807	28.2563	2.01543	-17.3539	23.8135	0
1.2813	22.7615	5.67574	-13.3881	36.9355	0
1.2820	23.3619	8.11595	-12.1637	48.8363	0
1.2827	25.5089	5.36846	-18.5783	57.9914	0
1.2833	22.7615	2.01543	-3.91262	61.655	0
1.2840	19.1044	2.32272	13.1752	65.0114	0
1.2847	18.7951	1.70815	-10.3272	68.9783	0
1.2853	16.0477	-3.47955	-38.0882	70.1995	0
1.2860	10.8622	-6.22705	-31.993	68.3677	0
1.2867	10.2436	-6.22705	-20.0954	62.8762	0
1.2873	11.7719	-8.05268	-15.5174	54.6351	0
1.2880	9.02455	-8.35997	-9.10283	43.3448	0
1.2887	5.96785	-4.39237	-7.87848	28.391	0
1.2893	5.67673	-2.25945	-3.91262	13.1299	0
1.2900	2.31072	-2.86498	7.07998	-2.43453	0
1.2907	-1.96502	-4.39237	7.98494	-19.5235	0
1.2913	-1.96502	-6.22705	10.7264	-34.4773	0
1.2920	-2.87476	-5.00694	34.841	-45.4642	0
1.2927	-6.53188	-1.64488	53.7653	-54.6193	0
1.2933	-7.45981	-3.17227	41.2555	-59.8075	0
1.2940	-6.84119	-5.00694	14.6923	-61.9426	0
1.2947	-10.2072	-2.56674	10.7264	-65.6062	0
1.2953	-17.5215	-2.56674	37.5825	-66.2168	0
1.2960	-18.7405	-4.69966	50.4116	-61.9426	0
1.2967	-11.1169	-3.78684	21.719	-57.6684	0
1.2973	-6.84119	-2.86498	-6.36134	-47.9027	0
1.2980	-8.98816	-2.56674	-6.65412	-32.3422	0
1.2987	-8.06024	0.180756	-7.2663	-21.048	0
1.2993	-4.40311	2.01543	-14.293	-10.979	0
1.3000	-4.0938	1.70815	-16.4224	5.80663	0
1.3007	-5.31284	1.10261	-18.5783	23.2029	0
1.3013	-5.93146	0.488041	-21.6126	37.8494	0
1.3020	-7.75093	-0.117491	-23.4491	51.5821	0
1.3027	-7.45981	1.10261	-25.2856	62.569	0
1.3033	-4.71242	1.70815	-24.0613	66.2326	0
1.3040	-3.78449	1.40086	-25.2856	68.0604	0
1.3047	-5.00353	1.70815	-27.7077	71.724	0
1.3053	-6.24077	3.23553	-18.5783	73.2486	0
1.3060	-5.62215	5.98303	-12.1637	67.7571	0
1.3067	-5.93146	6.29031	-11.2322	59.2126	0
1.3073	-9.27928	3.54282	11.0458	48.2257	0
1.3080	-11.4262	3.54282	30.8751	32.358	0
1.3087	-8.67885	5.67574	11.0458	17.4041	0
1.3093	-6.24077	4.14835	-7.58569	7.63843	0
1.3100	-6.24077	1.40086	4.31187	-6.7048	0
1.3107	-6.53188	0.180756	14.3995	-25.9328	0
1.3113	-7.45981	-1.03935	12.8558	-39.9688	0
1.3120	-9.27928	-2.56674	15.0117	-50.6524	0
1.3127	-8.98816	-2.56674	17.7532	-61.0287	0
1.3133	-9.27928	-1.64488	19.5897	-66.5201	0
1.3140	-12.6453	-0.732062	20.8141	-68.9625	0
1.3147	-13.555	-1.3376	20.2019	-72.6222	0
1.3153	-9.27928	-4.08509	22.624	-71.0977	0
1.3160	-5.93146	-5.61248	19.8825	-64.6883	0
1.3167	-5.62215	-5.00694	12.8558	-58.8896	0
1.3173	-5.00353	-4.08509	16.236	-49.1239	0
1.3180	-3.78449	-2.56674	14.3995	-34.4773	0
1.3187	-3.78449	-1.95217	7.69216	-21.9659	0
1.3193	-3.18407	-4.39237	23.8484	-10.6717	0
1.3200	-0.127363	-4.39237	32.7116	6.72056	0
1.3207	3.83907	-0.732062	-0.266165	25.6413	0
1.3213	8.11482	-0.424777	-27.415	40.2918	0
1.3220	9.93429	-1.64488	-23.1297	50.9715	0
1.3227	9.02455	0.795327	-21.3198	61.655	0
1.3233	9.02455	0.795327	-25.5784	70.5028	0
1.3240	9.33386	-2.25945	-24.9662	73.5558	0
1.3247	6.27716	-0.732062	-25.5784	71.724	0
1.3253	2.00141	2.32272	-22.2248	68.9783	0
1.3260	0.782371	0.180756	-19.4833	65.622	0
1.3267	0.473061	-1.03935	-22.2248	59.8232	0
1.3273	0.181947	2.62096	-16.4224	47.6151	0
1.3280	1.7103	2.32272	-7.58569	31.1368	0
1.3287	2.00141	-3.17227	-4.23202	17.4041	0
1.3293	-0.745981	-5.30519	6.1484	5.80663	0
1.3300	-1.96502	-2.56674	12.8558	-11.2823	0
1.3307	-0.745981	-0.117491	11.9508	-29.5925	0
1.3313	-0.745981	2.01543	33.0044	-41.8006	0
1.3320	-1.0371	0.795327	51.9287	-50.9557	0
1.3327	2.31072	-4.08509	27.8142	-57.3651	0
[truncated: 52,576 more rows]
