# Supplementary material for: Identification of Haptic Based Guiding Using Hard Reins
Source: PLoS One. 2015 Jul 22;10(7):e0132020. doi: 10.1371/journal.pone.0132020 (PMC4511788; doi:10.1371/journal.pone.0132020)
Supplement: S4 File — (ZIP) [file pone.0132020.s004.zip › EMGData2/Subject15/T6/t6.txt]

0.0000	44.7213	-1.34193	4.62944	-2.74031	0
0.0007	44.7213	-1.64252	4.62944	0.006463	0
0.0013	44.7213	-3.17769	4.62944	-2.43009	0
0.0020	44.7213	-5.00272	4.62944	-4.87311	0
0.0027	44.7213	-4.3908	4.62944	-1.82257	0
0.0033	44.7213	-4.09021	4.62944	-0.601059	0
0.0040	44.7213	-4.3908	4.62944	-0.601059	0
0.0047	44.7213	-1.34193	4.62944	0.310224	0
0.0053	44.7213	-1.04134	4.62944	-1.21504	0
0.0060	44.7213	-8.97483	4.62944	-3.34784	0
0.0067	44.7213	-14.1601	4.62944	-1.51881	0
0.0073	44.7213	-9.58675	4.62944	-1.51881	0
0.0080	44.7213	-5.00272	4.62944	-3.96182	0
0.0087	44.7213	-2.56577	4.62944	-2.43009	0
0.0093	44.7213	2.63018	4.62944	0.006463	0
0.0100	44.7213	4.15462	4.62944	-0.601059	0
0.0107	44.7213	2.01826	4.62944	0.310224	0
0.0113	44.7213	1.09502	4.62944	1.84196	0
0.0120	-10.1941	0.794423	29.9552	1.22797	0
0.0127	-22.0924	0.493831	6.14665	0.310224	0
0.0133	-16.6009	4.45521	-22.5248	0.310224	0
0.0140	-10.5097	4.76654	-19.4903	0.006463	0
0.0147	-10.1941	-0.73001	-13.6938	0.310224	0
0.0153	-3.78727	-1.04134	-19.1791	1.53173	0
0.0160	11.1724	0.794423	-14.8998	3.057	0
0.0167	28.8779	-1.95385	-8.79205	3.057	0
0.0173	46.2678	-2.86636	-8.48083	1.22797	0
0.0180	54.1895	-0.11809	-5.75763	0.310224	0
0.0187	46.2678	-0.429418	-7.27484	-0.297298	0
0.0193	33.7382	-2.56577	-4.82396	-1.51881	0
0.0200	23.6704	-3.77888	16.5337	-0.601059	0
0.0207	14.5179	-5.61464	32.4061	2.14572	0
0.0213	8.42667	-7.75099	18.0509	2.75324	0
0.0220	4.45004	-7.75099	-6.34117	3.36723	0
0.0227	-8.04794	-6.22656	-9.41449	5.19626	0
0.0233	-25.4694	-5.31405	15.0165	3.057	0
0.0240	-32.7914	-6.83848	28.438	-0.601059	0
0.0247	-28.4992	-6.22656	3.42345	0.92421	0
0.0253	-19.0626	-2.56577	-22.2135	3.36723	0
0.0260	-5.61778	-1.64252	-17.9731	0.92421	0
0.0267	10.8568	-3.17769	-11.2429	-0.601059	0
0.0273	20.9247	-1.95385	-11.2429	1.22797	0
0.0280	16.3484	0.182503	-7.27484	0.310224	0
0.0287	5.3653	1.70694	-7.27484	-1.51881	0
0.0293	-2.27236	2.31886	-8.20851	0.006463	0
0.0300	-5.30217	1.40634	-3.92919	-1.21504	0
0.0307	-4.10287	2.01826	-7.58606	-3.34784	0
0.0313	-2.27236	4.76654	-4.82396	-0.601059	0
0.0320	-8.36355	5.36772	21.7078	1.22797	0
0.0327	-23.9229	5.06713	37.5802	-1.82257	0
0.0333	-38.283	5.97964	18.0509	-2.43009	0
0.0340	-40.3975	4.76654	-10.3093	-2.43009	0
0.0347	-32.1602	4.15462	-13.6938	-6.09461	0
0.0353	-23.9229	7.50408	9.21998	-5.48709	0
0.0360	-22.7236	7.8154	20.1906	-1.51881	0
0.0367	-27.2999	3.84329	-5.75763	-1.51881	0
0.0373	-35.5372	3.84329	-28.6325	-1.82257	0
0.0380	-42.5436	3.5427	-21.3188	0.310224	0
0.0387	-43.7745	-1.04134	-15.8335	-2.43009	0
0.0393	-38.567	-3.47828	-21.3188	-6.7086	0
0.0400	-28.4992	-1.34193	-19.4903	-7.31612	0
0.0407	-17.5161	-0.429418	-18.2454	-5.17687	0
0.0413	-10.8253	-0.11809	-17.3507	-1.51881	0
0.0420	-0.725893	-1.04134	-12.1377	0.620448	0
0.0427	16.664	-3.47828	-14.8998	0.92421	0
0.0433	29.162	-3.47828	-10.3093	0.310224	0
0.0440	32.823	-4.3908	18.0509	-1.51881	0
0.0447	34.0538	-3.77888	34.2345	-2.43009	0
0.0453	33.4542	9.03925	17.1562	-0.601059	0
0.0460	28.8779	24.9062	-6.96361	-1.82257	0
0.0467	20.9247	24.9062	-11.2429	-4.56934	0
0.0473	7.79546	13.9131	12.5656	0.006463	0
0.0480	-7.44829	3.5427	31.7836	5.80378	0
0.0487	-16.6009	-7.75099	8.59753	4.27851	0
0.0493	-15.6856	-14.4606	-21.3188	3.97475	0
0.0500	-8.36355	-13.5481	-15.8335	5.50002	0
0.0507	-3.18762	-14.4606	-7.89728	3.057	0
0.0513	-4.10287	-15.9851	-13.6938	1.22797	0
0.0520	-4.70252	-12.6356	-11.5542	2.14572	0
0.0527	-2.27236	-8.97483	-9.72572	1.22797	0
0.0533	-4.10287	-6.22656	-11.5542	0.310224	0
0.0540	-12.0246	-2.56577	-6.65239	0.620448	0
0.0547	-18.4314	0.794423	-8.79205	0.92421	0
0.0553	-19.3466	3.23137	-10.6205	3.057	0
0.0560	-18.1473	6.59156	13.7716	4.27851	0
0.0567	-18.1473	7.20348	35.4405	2.14572	0
0.0573	-16.0012	4.45521	18.3622	2.14572	0
0.0580	-11.1093	3.23137	-12.1377	3.67099	0
0.0587	-12.9398	1.09502	-13.6938	2.14572	0
0.0593	-23.6389	-2.86636	14.3941	0.310224	0
0.0600	-29.4144	-5.00272	26.9208	1.22797	0
0.0607	-26.6687	-4.3908	0.0389029	0.006463	0
0.0613	-20.8931	-2.86636	-24.3532	-3.34784	0
0.0620	-14.7703	0.182503	-19.4903	-3.6516	0
0.0627	-10.8253	2.93078	-14.5886	-1.82257	0
0.0633	-12.0246	3.84329	-14.005	-1.82257	0
0.0640	-14.7703	0.794423	-4.82396	-2.43009	0
0.0647	-17.5161	-2.86636	-3.30674	-0.297298	0
0.0653	-21.1771	-3.47828	-7.89728	0.310224	0
0.0660	-19.0626	-1.95385	-5.13518	-2.12633	0
0.0667	-13.2554	-1.04134	-9.41449	-1.51881	0
0.0673	-11.1093	0.493831	-13.0714	0.310224	0
0.0680	-7.13269	1.09502	6.7691	-3.04408	0
0.0687	-0.441848	-1.34193	22.6415	-4.56934	0
0.0693	2.01988	-2.25444	6.14665	-2.12633	0
0.0700	9.02632	-1.64252	-17.6619	-1.21504	0
0.0707	23.6704	-2.25444	-14.8998	-1.51881	0
0.0713	25.5009	-0.73001	15.0165	-2.74031	0
0.0720	6.8802	1.70694	33.9233	-4.87311	0
0.0727	-15.6856	-0.11809	11.9432	-5.17687	0
0.0733	-30.3297	-0.429418	-14.005	-3.34784	0
0.0740	-35.8212	2.93078	-9.72572	-1.51881	0
0.0747	-35.5372	2.93078	-3.92919	0.620448	0
0.0753	-34.3063	2.63018	-10.0369	1.22797	0
0.0760	-26.6687	-0.73001	-7.27484	-1.51881	0
0.0767	-11.4249	-15.0726	-3.61797	-0.297298	0
0.0773	-1.64115	-29.7265	-6.06885	3.057	0
0.0780	2.93513	-29.4151	-4.24041	0.310224	0
0.0787	11.4565	-20.5691	-5.4464	-3.34784	0
0.0793	15.1175	-8.97483	-2.6843	-3.04408	0
0.0800	13.9182	4.15462	21.3966	-3.34784	0
0.0807	22.4396	12.7	39.4086	-3.34784	0
0.0813	31.9077	14.8364	23.225	-1.21504	0
0.0820	27.9627	17.2733	-4.51273	-1.21504	0
0.0827	14.2023	19.7103	-6.34117	-2.74031	0
0.0833	-5.61778	20.3222	19.5681	-0.297298	0
0.0840	-19.9778	13.6125	32.7173	3.057	0
0.0847	-13.8551	-3.17769	9.21998	3.057	0
0.0853	-1.95675	-18.7334	-15.211	4.27851	0
0.0860	4.13443	-21.793	-13.0714	7.02529	0
0.0867	25.1853	-15.6845	-9.41449	5.50002	0
0.0873	61.8271	-6.52715	-10.3093	2.44948	0
0.0880	90.2001	2.63018	-4.82396	2.14572	0
0.0887	109.42	9.64043	-5.75763	1.53173	0
0.0893	117.973	16.3608	-9.41449	-0.601059	0
0.0900	103.014	23.0705	-3.30674	-1.82257	0
0.0907	78.6174	23.983	-4.51273	-0.601059	0
0.0913	67.9183	17.8853	-4.24041	2.14572	0
0.0920	67.0031	10.8643	19.5681	5.50002	0
0.0927	65.4882	8.72792	35.7517	6.72152	0
0.0933	55.4203	11.7768	18.0509	7.02529	0
0.0940	35.5688	14.5251	-6.06885	7.94303	0
0.0947	18.1789	14.2245	-6.65239	6.114	0
0.0953	6.28055	13.6125	15.3277	3.057	0
0.0960	-2.87201	10.2524	28.1268	3.36723	0
0.0967	5.6809	4.76654	4.007	3.97475	0
0.0973	27.3314	4.76654	-24.9756	3.057	0
0.0980	31.6237	4.76654	-22.5248	3.36723	0
0.0987	23.6704	-0.429418	-13.3826	4.58873	0
0.0993	27.3314	5.97964	-12.7601	3.36723	0
0.1000	25.8165	27.6545	-7.58606	1.84196	0
0.1007	3.53478	38.3255	-6.65239	1.22797	0
0.1013	-23.9229	28.8676	-8.48083	1.53173	0
0.1020	-45.0054	11.1756	-2.10075	0.92421	0
0.1027	-51.0965	-10.1879	-3.61797	-1.82257	0
0.1033	-33.0755	-28.202	-5.4464	-4.26558	0
0.1040	-9.91002	-33.6878	20.5018	-3.6516	0
0.1047	-6.53304	-32.7753	41.8595	-2.43009	0
0.1053	-15.6856	-32.4747	22.6415	-3.34784	0
0.1060	-24.5541	-26.3663	-8.79205	-3.6516	0
0.1067	-34.906	-15.9851	-9.10327	-0.601059	0
0.1073	-42.228	-10.7999	18.9846	2.14572	0
0.1080	-39.4823	-8.97483	34.2345	1.22797	0
0.1087	-27.8995	-4.70213	11.632	-1.51881	0
0.1093	-14.7703	-0.429418	-14.5886	-1.51881	0
0.1100	-9.27881	0.182503	-11.2429	-0.904821	0
0.1107	-15.4016	-0.429418	-1.78953	-2.74031	0
0.1113	-23.3233	3.23137	-3.30674	-2.12633	0
0.1120	-28.4992	6.90289	-5.13518	1.84196	0
0.1127	-31.5606	4.45521	-7.89728	1.22797	0
0.1133	-31.245	-1.04134	-8.48083	-2.43009	0
0.1140	-29.4144	-3.77888	-3.92919	-3.34784	0
0.1147	-24.5541	-4.3908	-8.48083	-1.21504	0
0.1153	-9.59441	-3.17769	-9.72572	-0.297298	0
0.1160	6.28055	-1.64252	13.4604	-1.21504	0
0.1167	14.5179	-0.73001	32.0949	-1.51881	0
0.1173	28.5623	0.794423	15.9113	0.620448	0
0.1180	44.1217	2.93078	-11.2429	0.006463	0
0.1187	39.2298	2.31886	-13.0714	-4.56934	0
0.1193	17.2636	0.182503	13.7716	-4.87311	0
0.1200	-0.126242	0.182503	27.8156	-1.82257	0
0.1207	-8.99476	-0.73001	1.86734	-3.96182	0
0.1213	-12.0246	-0.429418	-23.1472	-5.79085	0
0.1220	-12.3402	2.01826	-17.6619	-2.12633	0
0.1227	-13.8551	1.40634	-10.3093	0.310224	0
0.1233	-16.6009	-2.25444	-10.3093	0.310224	0
0.1240	-24.8382	-1.64252	-5.75763	1.84196	0
0.1247	-41.3128	0.182503	-8.79205	1.53173	0
0.1253	-59.3339	-1.95385	-10.9317	1.22797	0
0.1260	-66.6559	-2.56577	-2.10075	5.50002	0
0.1267	-60.8488	0.182503	-5.4464	6.72152	0
0.1273	-49.8657	1.40634	-7.89728	2.14572	0
0.1280	-40.1135	-0.11809	17.4285	0.310224	0
0.1287	-24.8382	-2.25444	34.5457	0.310224	0
0.1293	-0.126242	-5.61464	17.1562	-0.601059	0
0.1300	18.1789	-7.75099	-6.34117	2.44948	0
0.1307	22.7552	-6.83848	-6.65239	4.89249	0
0.1313	28.5623	-5.31405	15.3277	1.22797	0
0.1320	43.8061	-3.77888	29.644	-0.297298	0
0.1327	59.0814	-2.56577	4.007	1.53173	0
0.1333	60.9119	-2.25444	-26.8041	2.14572	0
0.1340	52.0434	-1.34193	-23.4584	3.97475	0
0.1347	45.9522	1.09502	-15.211	5.80378	0
0.1353	41.6915	2.31886	-19.1791	2.44948	0
0.1360	30.3928	0.794423	-16.417	-0.904821	0
0.1367	16.948	0.182503	-13.0714	0.006463	0
0.1373	8.11106	2.63018	-11.5542	-0.297298	0
0.1380	1.10462	3.84329	-3.30674	-1.51881	0
0.1387	-2.87201	2.01826	-2.99552	-0.904821	0
0.1393	-5.61778	1.09502	-3.30674	-3.04408	0
0.1400	-12.0246	0.182503	19.5681	-7.31612	0
0.1407	-21.1771	-0.73001	38.2026	-7.31612	0
0.1413	-25.7534	-0.73001	21.7078	-4.26558	0
0.1420	-24.5541	-1.64252	-4.82396	-2.43009	0
0.1427	-20.2619	-3.77888	-4.82396	-2.43009	0
0.1433	-13.2554	-5.31405	22.6415	-1.82257	0
0.1440	-3.18762	-5.31405	34.857	1.22797	0
0.1447	5.04969	-4.3908	8.59753	3.97475	0
0.1453	5.96495	-1.64252	-15.8335	2.44948	0
0.1460	7.79546	2.01826	-11.8654	-0.297298	0
0.1467	15.7487	2.93078	-10.3093	1.53173	0
0.1473	19.0941	0.493831	-13.3826	3.057	0
0.1480	13.287	-1.95385	-6.65239	0.92421	0
0.1487	1.10462	-0.73001	-7.89728	1.22797	0
0.1493	-23.9229	1.09502	-13.6938	3.97475	0
0.1500	-59.0183	1.09502	-7.89728	3.67099	0
0.1507	-87.4228	1.09502	-8.20851	0.92421	0
0.1513	-102.667	1.09502	-8.48083	1.84196	0
0.1520	-109.989	-0.11809	14.7053	4.89249	0
0.1527	-108.158	-1.95385	32.7173	4.89249	0
0.1533	-92.2831	-1.95385	15.3277	1.53173	0
0.1540	-64.5098	-1.64252	-10.0369	-0.601059	0
0.1547	-28.8148	-3.17769	-8.79205	-0.904821	0
0.1553	10.8568	-5.91523	16.2225	-0.904821	0
0.1560	48.3823	-8.05159	27.8156	1.22797	0
0.1567	74.6407	-12.6356	4.31822	3.057	0
0.1573	83.4777	-19.0447	-17.6619	1.53173	0
0.1580	85.9394	-20.8697	-13.0714	1.84196	0
0.1587	98.1534	-17.2089	-8.79205	2.44948	0
0.1593	114.912	-9.88735	-9.41449	-0.601059	0
0.1600	117.973	-1.64252	-2.99552	-1.51881	0
0.1607	105.475	2.93078	-3.30674	0.92421	0
0.1613	90.5157	5.36772	-2.99552	0.006463	0
0.1620	78.6174	11.1756	5.25189	-2.12633	0
0.1627	65.8038	16.3608	0.350126	-1.51881	0
0.1633	49.2976	13.9131	-0.27232	-2.43009	0
0.1640	34.6535	7.8154	26.6096	-2.74031	0
0.1647	25.8165	8.42733	40.0311	0.310224	0
0.1653	18.1789	18.4972	18.3622	1.22797	0
0.1660	9.02632	30.392	-6.65239	0.310224	0
0.1667	2.01988	31.6159	-9.41449	2.14572	0
0.1673	-5.01813	22.158	14.0828	1.53173	0
0.1680	-12.9398	13.6125	31.7836	-0.601059	0
0.1687	-18.4314	6.29097	6.7691	-0.601059	0
0.1693	-24.5541	-5.91523	-23.4584	-0.904821	0
0.1700	-27.8995	-16.2964	-16.7282	-1.51881	0
0.1707	-23.3233	-17.2089	-6.65239	-0.601059	0
0.1713	-14.1707	-13.5481	-9.10327	-0.297298	0
0.1720	-6.84864	-9.88735	-3.61797	0.92421	0
0.1727	-2.87201	-5.91523	-1.16709	0.310224	0
0.1733	-7.13269	-3.77888	-2.99552	-4.56934	0
0.1740	-19.0626	-1.34193	1.28379	-6.09461	0
0.1747	-30.6453	2.63018	-4.82396	-1.21504	0
0.1753	-43.7745	5.36772	-6.96361	1.22797	0
0.1760	-55.9884	6.59156	20.1906	0.006463	0
0.1767	-56.9037	8.42733	36.6854	0.620448	0
0.1773	-45.0054	6.90289	15.3277	-0.297298	0
0.1780	-22.408	4.76654	-9.72572	-3.34784	0
0.1787	3.53478	2.01826	-9.72572	-4.26558	0
0.1793	12.6873	-4.3908	13.1881	-4.26558	0
0.1800	4.45004	-7.13907	27.5043	-3.96182	0
0.1807	-1.64115	-8.05159	4.62944	-2.12633	0
0.1813	-3.18762	-22.3941	-23.4584	0.310224	0
0.1820	-6.53304	-39.1844	-20.3851	3.057	0
0.1827	-7.13269	-38.8838	-11.8654	3.057	0
0.1833	-12.0246	-33.6878	-11.8654	0.620448	0
0.1840	-25.7534	-32.4747	-8.79205	-0.297298	0
0.1847	-31.245	-22.7055	-10.6205	0.92421	0
0.1853	-25.1538	-11.4118	-12.4489	1.53173	0
0.1860	-21.1771	-4.3908	-6.34117	0.92421	0
0.1867	-18.4314	5.67905	-10.3093	-1.51881	0
0.1873	-15.6856	13.3012	-10.0369	-3.04408	0
0.1880	-16.6009	16.0495	17.1562	-0.904821	0
0.1887	-15.0859	20.3222	32.7173	0.310224	0
0.1893	-11.1093	13.0006	11.9432	-1.82257	0
0.1900	-16.6009	-4.3908	-12.7601	-2.43009	0
0.1907	-25.7534	-11.7231	-12.7601	-0.601059	0
0.1913	-30.6453	-17.2089	10.7372	-1.51881	0
0.1920	17.2636	-35.5236	13.7716	-2.43009	0
0.1927	17.2636	-42.5446	13.7716	-2.43009	0
0.1933	17.2636	-28.202	13.7716	-2.74031	0
0.1940	17.2636	-10.7999	13.7716	-1.51881	0
0.1947	17.2636	2.93078	13.7716	-0.904821	0
0.1953	17.2636	18.1858	13.7716	-2.43009	0
0.1960	17.2636	32.8397	13.7716	-3.04408	0
0.1967	17.2636	42.9096	13.7716	-2.43009	0
0.1973	17.2636	44.434	13.7716	-1.21504	0
0.1980	17.2636	42.2977	13.7716	2.14572	0
0.1987	17.2636	41.9971	13.7716	3.97475	0
0.1993	17.2636	38.6369	13.7716	1.84196	0
0.2000	17.2636	33.1403	13.7716	0.620448	0
0.2007	17.2636	31.3153	13.7716	2.75324	0
0.2013	17.2636	28.8676	13.7716	1.53173	0
0.2020	17.2636	23.983	13.7716	-1.82257	0
0.2027	17.2636	21.8466	13.7716	-2.12633	0
0.2033	17.2636	19.1091	13.7716	-0.601059	0
0.2040	0.189363	12.7	30.8889	-0.601059	0
0.2047	-17.2321	6.90289	9.4923	-0.904821	0
0.2053	-26.6687	4.15462	-21.63	-0.904821	0
0.2060	-30.0457	5.67905	-18.2454	0.006463	0
0.2067	-25.7534	8.116	-8.20851	4.27851	0
0.2073	-13.8551	5.06713	-12.7601	7.94303	0
0.2080	-4.70252	1.70694	-11.2429	5.50002	0
0.2087	0.789014	1.40634	-7.27484	3.057	0
0.2093	7.19581	0.182503	-6.65239	5.19626	0
0.2100	17.2636	-1.34193	-2.99552	2.44948	0
0.2107	31.9077	-1.64252	-8.20851	-3.04408	0
0.2113	38.3145	-5.31405	-10.3093	-0.601059	0
0.2120	27.0474	-8.66351	14.3941	3.97475	0
0.2127	16.948	-6.22656	34.2345	1.84196	0
0.2133	23.986	-6.22656	18.6734	1.22797	0
0.2140	30.7084	-9.58675	-6.65239	5.19626	0
0.2147	22.7552	-8.97483	-7.27484	6.114	0
0.2153	10.8568	-8.05159	17.1562	3.057	0
0.2160	5.04969	-8.36291	32.0949	2.44948	0
0.2167	3.21918	-5.61464	8.28631	4.27851	0
0.2173	-0.126242	-2.25444	-22.836	3.36723	0
0.2180	-3.47166	-3.77888	-24.3532	-0.601059	0
0.2187	-1.0415	-7.13907	-17.9731	-2.74031	0
0.2193	5.96495	-7.75099	-19.1791	-2.12633	0
0.2200	10.5412	-6.22656	-16.7282	-1.82257	0
0.2207	13.287	-5.61464	-15.211	-2.43009	0
0.2213	13.287	-6.22656	-16.1058	-1.82257	0
0.2220	1.38866	-6.52715	-13.3826	-2.74031	0
0.2227	-13.8551	-5.31405	-14.8998	-5.17687	0
0.2233	-14.4863	-6.52715	-10.0369	-3.34784	0
0.2240	-9.27881	-9.58675	15.6001	0.310224	0
0.2247	-14.1707	-8.97483	31.4724	0.310224	0
0.2253	-18.747	-7.13907	12.2544	-0.601059	0
0.2260	-13.8551	-8.05159	-16.1058	0.92421	0
0.2267	-10.8253	-7.13907	-17.9731	0.310224	0
0.2273	-8.67915	-3.77888	10.1147	-0.601059	0
0.2280	-2.27236	-4.3908	26.2983	-0.904821	0
0.2287	-1.0415	-5.31405	3.69577	-3.34784	0
0.2293	-0.126242	-1.34193	-20.3851	-6.09461	0
0.2300	21.5243	1.40634	-16.7282	-5.17687	0
0.2307	49.6132	0.794423	-12.1377	-3.96182	0
0.2313	54.5051	2.01826	-14.005	-4.26558	0
0.2320	42.8908	2.63018	-8.48083	-3.6516	0
0.2327	34.6535	-0.11809	-4.82396	-5.17687	0
0.2333	30.0772	-1.64252	-4.82396	-7.31612	0
0.2340	29.162	-3.17769	-2.6843	-5.17687	0
0.2347	33.1386	-5.91523	-7.89728	-0.904821	0
0.2353	37.3993	-6.22656	-8.79205	1.22797	0
0.2360	40.145	-5.31405	11.9432	3.67099	0
0.2367	36.484	-6.22656	28.1268	3.97475	0
0.2373	16.3484	-8.05159	13.1881	0.92421	0
0.2380	-10.8253	-7.4504	-12.1377	-0.601059	0
0.2387	-30.0457	-5.61464	-13.3826	-0.601059	0
0.2393	-50.1813	-6.52715	15.9113	-1.51881	0
0.2400	-75.8085	-9.58675	34.2345	0.310224	0
0.2407	-86.5075	-7.13907	11.632	2.14572	0
0.2413	-72.1474	-0.73001	-13.0714	2.44948	0
0.2420	-45.0054	-2.25444	-8.48083	3.057	0
0.2427	-14.1707	-6.52715	-2.10075	2.44948	0
0.2433	16.664	-7.75099	-4.24041	1.84196	0
0.2440	34.0538	-11.4118	-1.47831	2.75324	0
0.2447	33.7382	-12.3243	-2.99552	2.14572	0
0.2453	25.5009	-6.22656	-4.51273	0.310224	0
0.2460	18.1789	-7.13907	2.80101	1.22797	0
0.2467	20.325	-6.22656	-1.16709	0.92421	0
0.2473	32.823	12.7	-4.82396	-0.601059	0
0.2480	43.522	29.4795	17.7397	0.006463	0
0.2487	45.6366	28.2557	35.4405	0.310224	0
0.2493	48.6979	26.1193	18.0509	-1.51881	0
0.2500	49.2976	23.0705	-7.89728	-1.51881	0
0.2507	37.1152	6.90289	-8.20851	-1.82257	0
0.2513	20.9247	-13.2475	17.7397	-2.74031	0
0.2520	7.19581	-27.2788	32.7173	-0.601059	0
0.2527	-10.8253	-38.5725	8.90876	-0.904821	0
0.2533	-30.9609	-43.1458	-19.4903	-2.74031	0
0.2540	-45.2894	-42.8452	-15.8335	-1.82257	0
0.2547	-52.3274	-42.8452	-6.65239	-1.21504	0
0.2553	-48.6664	-39.1844	-9.41449	-1.21504	0
0.2560	-29.4144	-27.5901	-8.20851	0.620448	0
0.2567	-2.55641	-13.5481	-7.58606	0.620448	0
0.2573	19.4097	-1.64252	-8.79205	-1.21504	0
0.2580	34.6535	6.59156	-5.4464	-1.51881	0
0.2587	43.8061	10.8643	-8.79205	-2.43009	0
0.2593	40.145	13.0006	-10.3093	-3.6516	0
0.2600	27.3314	13.6125	9.21998	0.006463	0
0.2607	23.0708	12.3887	25.3647	3.36723	0
0.2613	32.823	9.33984	11.3596	1.22797	0
0.2620	37.7149	5.36772	-14.005	-0.904821	0
0.2627	27.6471	3.84329	-15.8335	0.310224	0
0.2633	11.4565	4.15462	14.7053	1.22797	0
0.2640	-0.126242	3.23137	33.6121	1.22797	0
0.2647	-5.30217	4.76654	9.21998	3.057	0
0.2653	-9.27881	9.95176	-18.2454	3.67099	0
0.2660	-14.7703	11.7768	-14.005	3.36723	0
0.2667	-16.6009	8.72792	-9.41449	3.97475	0
0.2673	-15.6856	6.90289	-14.8998	2.75324	0
0.2680	-16.3168	6.59156	-9.41449	0.310224	0
0.2687	-16.3168	7.50408	-5.4464	0.006463	0
0.2693	-13.8551	10.2524	-6.06885	0.310224	0
0.2700	-9.91002	12.0881	-2.37308	0.310224	0
0.2707	-1.0415	13.0006	-6.65239	3.36723	0
0.2713	5.3653	15.137	-7.27484	4.89249	0
0.2720	2.93513	16.0495	16.2225	0.310224	0
0.2727	3.21918	14.5251	33.0285	-1.82257	0
0.2733	8.11106	11.1756	16.2225	0.310224	0
0.2740	5.96495	7.8154	-8.48083	-2.74031	0
0.2747	-1.95675	9.33984	-10.3093	-7.61988	0
0.2753	-8.36355	12.3887	11.632	-3.96182	0
0.2760	-14.7703	9.33984	25.6759	1.53173	0
0.2767	-20.2619	5.06713	4.62944	-0.297298	0
0.2773	-26.069	6.90289	-21.63	-2.43009	0
0.2780	-39.4823	7.50408	-21.0076	1.53173	0
0.2787	-52.6115	5.06713	-14.2774	2.75324	0
0.2793	-55.3572	5.67905	-14.005	-1.51881	0
0.2800	-53.8423	5.67905	-10.3093	-2.12633	0
0.2807	-49.5816	2.63018	-10.3093	0.92421	0
0.2813	-40.7131	3.5427	-10.6205	0.620448	0
0.2820	-33.0755	6.29097	-4.82396	-0.601059	0
0.2827	-27.5839	4.76654	-7.58606	-1.51881	0
0.2833	-16.6009	2.31886	-5.4464	-4.87311	0
0.2840	-1.95675	2.01826	22.019	-4.56934	0
0.2847	7.51141	1.09502	42.7932	0.310224	0
0.2853	7.79546	-1.64252	27.5043	3.057	0
0.2860	3.53478	-4.70213	-0.27232	3.67099	0
0.2867	2.61953	-5.31405	-5.13518	5.19626	0
0.2873	3.53478	-2.86636	18.9846	3.67099	0
0.2880	1.70427	-2.25444	32.7173	0.310224	0
0.2887	-1.0415	-3.17769	4.62944	0.620448	0
0.2893	-4.70252	-3.17769	-24.6644	0.006463	0
0.2900	-10.1941	-2.56577	-20.3851	-2.12633	0
0.2907	-12.6558	-2.86636	-14.8998	-0.601059	0
0.2913	-11.1093	-2.56577	-17.6619	1.22797	0
0.2920	-8.36355	-3.17769	-12.7601	-0.904821	0
0.2927	-5.93339	-4.70213	-13.3826	-0.601059	0
0.2933	-12.0246	-5.31405	-18.2454	1.22797	0
0.2940	-25.4694	-4.09021	-14.005	0.310224	0
0.2947	-30.0457	-3.17769	-16.7282	0.006463	0
0.2953	-25.4694	-3.47828	-15.5222	1.84196	0
0.2960	-26.069	-4.3908	11.632	1.84196	0
0.2967	-32.1602	-5.31405	29.9552	1.22797	0
0.2973	-31.8762	-5.31405	13.1881	0.620448	0
0.2980	-26.9843	-3.47828	-12.1377	0.006463	0
0.2987	-24.5541	-1.34193	-14.8998	-0.601059	0
0.2993	-14.1707	-2.86636	11.0484	-1.21504	0
0.3000	13.6026	-7.4504	31.7836	-1.82257	0
0.3007	44.1217	-7.4504	7.08032	0.006463	0
0.3013	60.2807	-4.3908	-22.836	1.53173	0
0.3020	74.3251	-6.22656	-16.1058	1.22797	0
0.3027	102.098	-8.97483	-9.41449	1.22797	0
0.3033	124.696	-7.75099	-15.5222	1.84196	0
0.3040	117.973	-12.6356	-9.10327	2.44948	0
0.3047	84.3929	-29.1145	-5.4464	3.97475	0
0.3053	43.8061	-40.0969	-9.10327	4.58873	0
0.3060	6.28055	-35.5236	-2.99552	2.44948	0
0.3067	-32.1602	-23.3174	-3.92919	1.53173	0
0.3073	-73.6624	-12.9362	-6.65239	1.84196	0
0.3080	-107.558	-3.47828	18.3622	0.92421	0
0.3087	-121.603	3.84329	39.0974	-0.904821	0
0.3093	-113.965	8.116	21.1243	-2.12633	0
0.3100	-86.1919	13.6125	-7.58606	-1.51881	0
0.3107	-45.605	18.4972	-10.0369	-2.43009	0
0.3113	-6.21743	16.0495	15.0165	-4.56934	0
0.3120	26.1006	12.0881	31.4724	-4.56934	0
0.3127	55.4203	10.5637	8.28631	-2.43009	0
0.3133	78.9014	9.03925	-21.0076	-2.43009	0
0.3140	86.8547	8.42733	-20.3851	-2.43009	0
0.3147	80.1323	9.95176	-16.1058	0.006463	0
0.3153	67.3187	8.72792	-19.1791	1.22797	0
0.3160	53.8739	8.116	-12.1377	-0.297298	0
0.3167	41.3759	5.67905	-7.89728	-3.34784	0
0.3173	27.3314	-11.7231	-7.89728	-4.87311	0
0.3180	15.1175	-36.7474	-2.37308	-4.87311	0
0.3187	10.5412	-44.3696	-8.20851	-5.17687	0
0.3193	9.02632	-33.0759	-14.005	-6.09461	0
0.3200	2.30392	-20.8697	7.66387	-5.79085	0
0.3207	-5.01813	-12.9362	26.2983	-4.87311	0
0.3213	-5.61778	-1.64252	10.426	-3.96182	0
0.3220	-3.47166	9.64043	-15.8335	-1.82257	0
0.3227	-1.95675	14.8364	-16.417	-2.12633	0
0.3233	-4.10287	16.6614	11.3596	-5.48709	0
0.3240	-8.99476	19.4097	28.1268	-5.48709	0
0.3247	-9.27881	23.0705	3.11223	-3.34784	0
0.3253	-7.7639	26.1193	-21.3188	-5.17687	0
0.3260	-15.0859	24.9062	-12.1377	-8.23387	0
0.3267	-23.9229	20.9341	-5.75763	-8.84139	0
0.3273	-21.4927	18.7978	-10.9317	-7.92364	0
0.3280	-14.1707	16.6614	-3.92919	-3.6516	0
0.3287	-7.13269	11.1756	-0.27232	2.44948	0
0.3293	4.13443	5.36772	-3.92919	7.63927	0
0.3300	12.3717	2.63018	0.972572	10.386	0
0.3307	13.003	2.01826	0.661349	11.6076	0
0.3313	13.9182	5.67905	-1.47831	10.386	0
0.3320	8.42667	9.95176	18.9846	10.0758	0
0.3327	-15.6856	8.42733	36.3742	9.4683	0
0.3333	-41.3128	5.06713	19.8794	6.72152	0
0.3340	-49.5816	5.97964	-7.89728	5.80378	0
0.3347	-46.8359	7.8154	-9.41449	7.63927	0
0.3353	-40.7131	6.59156	18.0509	8.24679	0
0.3360	-26.6687	3.84329	34.5457	7.33551	0
0.3367	-9.91002	-0.11809	11.3596	6.41776	0
0.3373	4.76565	-2.56577	-16.417	5.80378	0
0.3380	26.4162	-1.64252	-13.0714	7.02529	0
0.3387	49.2976	-1.64252	-4.82396	5.50002	0
0.3393	59.3654	-5.31405	-5.75763	2.14572	0
0.3400	60.9119	-6.52715	-2.37308	3.67099	0
0.3407	58.7658	-4.3908	0.661349	5.50002	0
0.3413	43.8061	-3.77888	0.661349	2.14572	0
0.3420	13.287	-4.3908	3.42345	0.620448	0
0.3427	-19.9778	-4.3908	-0.54464	1.84196	0
0.3433	-39.4823	-2.56577	0.661349	0.310224	0
0.3440	-40.3975	-0.73001	22.019	0.92421	0
0.3447	-27.2999	1.09502	34.857	1.53173	0
0.3453	-2.27236	1.09502	17.1562	-0.601059	0
0.3460	26.7318	1.09502	-8.79205	0.006463	0
0.3467	38.3145	2.63018	-11.8654	2.14572	0
0.3473	32.2233	2.93078	13.4604	-0.297298	0
0.3480	30.0772	1.70694	29.644	-0.601059	0
0.3487	31.6237	-0.429418	6.14665	1.84196	0
0.3493	27.3314	-2.56577	-18.5567	-0.601059	0
0.3500	23.0708	-2.56577	-14.2774	0.006463	0
0.3507	16.0328	-0.73001	-10.6205	3.97475	0
0.3513	-1.3571	1.09502	-13.3826	-0.297298	0
0.3520	-14.1707	-1.34193	-7.58606	-4.56934	0
0.3527	-14.7703	-5.61464	-9.10327	-0.601059	0
0.3533	-14.7703	-9.58675	-12.7601	-1.82257	0
0.3540	-14.4863	-12.3243	-5.75763	-8.23387	0
0.3547	-9.27881	-13.5481	-10.3093	-7.01236	0
0.3553	-6.53304	-13.2475	-14.2774	-3.34784	0
0.3560	-7.13269	-9.88735	13.4604	-5.79085	0
0.3567	-2.27236	-6.22656	34.857	-7.01236	0
0.3573	6.28055	-5.31405	15.9113	-5.17687	0
0.3580	7.19581	-4.3908	-9.72572	-5.17687	0
0.3587	-2.87201	-4.70213	-6.96361	-5.48709	0
0.3593	-15.6856	-6.83848	18.3622	-3.96182	0
0.3600	-26.6687	-5.00272	31.1612	-2.74031	0
0.3607	-36.4524	-2.56577	5.25189	-3.04408	0
0.3613	-42.5436	-6.52715	-23.1472	-2.74031	0
0.3620	-39.4823	-4.3908	-20.0739	-1.82257	0
0.3627	-28.2151	15.137	-14.005	-3.04408	0
0.3633	-19.6622	31.3153	-14.8998	-5.17687	0
0.3640	-18.4314	28.567	-7.58606	-3.34784	0
0.3647	-18.1473	19.4097	-5.75763	0.620448	0
0.3653	-12.6558	13.0006	-9.72572	1.22797	0
0.3660	-1.0415	3.23137	-6.06885	0.310224	0
0.3667	14.5179	-6.83848	-9.41449	2.14572	0
0.3673	26.4162	-11.1112	-10.0369	5.80378	0
0.3680	27.6471	-11.7231	16.2225	6.72152	0
0.3687	23.6704	-12.3243	34.2345	4.58873	0
0.3693	27.6471	-12.3243	15.3277	3.057	0
0.3700	38.9457	-9.27543	-11.8654	4.27851	0
0.3707	43.522	-4.70213	-13.3826	6.41776	0
0.3713	33.7382	-1.64252	11.0484	6.114	0
0.3720	19.0941	2.31886	26.2983	3.67099	0
0.3727	11.4565	5.97964	2.80101	2.14572	0
0.3733	8.11106	4.45521	-22.836	3.057	0
0.3740	0.473408	2.31886	-17.6619	4.89249	0
0.3747	-12.0246	3.84329	-12.4489	3.97475	0
0.3753	-22.408	2.01826	-18.2454	3.057	0
0.3760	-27.5839	-5.61464	-16.1058	3.97475	0
0.3767	-32.7914	-10.7999	-14.8998	4.27851	0
0.3773	-43.1433	-11.7231	-14.8998	1.22797	0
0.3780	-57.819	-8.97483	-9.72572	-1.21504	0
0.3787	-68.802	-4.3908	-13.0714	0.006463	0
0.3793	-73.0627	-0.11809	-9.72572	1.22797	0
0.3800	-69.7173	4.45521	18.0509	1.53173	0
0.3807	-50.7809	7.8154	31.4724	1.22797	0
0.3813	-21.1771	6.29097	8.28631	-0.601059	0
0.3820	0.473408	2.93078	-17.6619	-2.43009	0
0.3827	11.1724	2.93078	-16.7282	-1.51881	0
0.3833	19.0941	4.45521	10.1147	-1.21504	0
0.3840	21.2403	4.76654	28.1268	-4.56934	0
0.3847	18.1789	2.31886	5.83543	-6.09461	0
0.3853	16.948	-2.56577	-21.3188	-4.26558	0
0.3860	0.789014	-4.70213	-16.417	-2.43009	0
0.3867	-34.906	-4.09021	-7.58606	-2.12633	0
0.3873	-59.6495	-3.77888	-9.10327	-1.51881	0
0.3880	-55.9884	-1.34193	-4.82396	-2.43009	0
0.3887	-33.9907	0.493831	-3.61797	-3.96182	0
0.3893	-0.126242	-1.64252	-5.4464	-3.6516	0
0.3900	34.9691	-1.34193	-2.37308	-3.6516	0
0.3907	55.7044	0.182503	-8.20851	-3.96182	0
0.3913	72.2106	-1.64252	-8.20851	-1.51881	0
0.3920	87.7699	0.182503	16.5337	-0.601059	0
0.3927	85.0242	3.5427	32.0949	-3.34784	0
0.3933	66.0878	1.70694	15.6001	-3.34784	0
0.3940	48.0983	10.8643	-6.65239	-2.12633	0
0.3947	33.1386	32.5284	-9.10327	-3.96182	0
0.3953	16.664	40.4619	11.632	-4.87311	0
0.3960	-4.70252	28.8676	27.1931	-1.51881	0
0.3967	-29.73	13.9131	7.08032	-1.82257	0
0.3973	-43.7745	-4.70213	-18.5567	-3.96182	0
0.3980	-35.8212	-23.9293	-14.8998	-1.21504	0
0.3987	-16.3168	-33.3872	-6.65239	1.22797	0
0.3993	3.53478	-34.6111	-7.58606	-0.601059	0
0.4000	18.7785	-33.3872	-5.13518	0.310224	0
0.4007	31.9077	-25.7543	-4.51273	5.80378	0
0.4013	44.4373	-15.9851	-5.13518	5.19626	0
0.4020	51.1281	-8.97483	-1.16709	0.310224	0
0.4027	51.4437	-4.3908	-4.82396	1.22797	0
0.4033	51.1281	-2.86636	-4.51273	6.72152	0
0.4040	47.4671	-4.3908	17.1562	6.72152	0
0.4047	38.6301	-3.47828	30.2664	3.057	0
0.4053	30.0772	-0.11809	10.426	1.84196	0
0.4060	22.1555	1.09502	-17.6619	-0.601059	0
0.4067	8.11106	0.794423	-19.4903	-4.26558	0
0.4073	-12.6558	1.09502	9.21998	-2.12633	0
0.4080	-29.4144	0.794423	29.0604	0.310224	0
0.4087	-35.8212	-0.73001	6.45788	-1.21504	0
0.4093	-34.906	-1.64252	-23.7697	0.310224	0
0.4100	-35.8212	-1.04134	-22.836	2.44948	0
0.4107	-38.567	2.63018	-13.3826	0.310224	0
0.4113	-37.6518	5.67905	-14.8998	-0.601059	0
0.4120	-33.7067	4.76654	-14.2774	1.22797	0
0.4127	-30.3297	2.31886	-12.1377	-1.21504	0
0.4133	-26.6687	3.84329	-12.4489	-3.04408	0
0.4140	-22.0924	6.59156	-12.1377	-1.82257	0
0.4147	-19.0626	6.29097	-14.005	-1.51881	0
0.4153	-17.2321	2.31886	-7.89728	-0.601059	0
0.4160	-14.4863	0.493831	13.4604	1.84196	0
0.4167	-12.9398	2.93078	24.1587	1.22797	0
0.4173	-11.1093	3.84329	7.39155	-0.601059	0
0.4180	-1.0415	2.31886	-16.417	-1.82257	0
0.4187	12.0877	3.5427	-15.5222	-2.12633	0
0.4193	11.7721	6.59156	17.1562	-1.82257	0
0.4200	0.789014	5.36772	35.4405	-3.96182	0
0.4207	-10.5097	3.84329	7.66387	-5.79085	0
0.4213	-26.9843	4.15462	-19.1791	-3.34784	0
0.4220	-43.1433	1.70694	-10.0369	-2.43009	0
0.4227	-34.906	-1.64252	-2.37308	-4.26558	0
0.4233	-1.0415	-1.64252	-7.58606	-2.74031	0
0.4240	30.9925	-1.64252	-3.30674	0.92421	0
0.4247	44.4373	-4.09021	-0.855863	0.006463	0
0.4253	43.522	-3.47828	-3.92919	-3.34784	0
0.4260	34.6535	-2.25444	-0.54464	-4.56934	0
0.4267	15.4331	-3.77888	-1.16709	-3.04408	0
0.4273	-11.7405	-5.31405	-0.27232	2.75324	0
0.4280	-34.6219	-4.70213	21.7078	6.41776	0
0.4287	-45.0054	-5.00272	34.5457	5.50002	0
0.4293	-45.605	-5.91523	14.0828	5.80378	0
0.4300	-36.1368	-5.61464	-11.5542	6.72152	0
0.4307	-20.2619	-5.31405	-8.79205	4.27851	0
0.4313	-10.1941	-4.09021	18.6734	2.14572	0
0.4320	-8.36355	-1.95385	33.0285	2.44948	0
0.4327	-8.04794	-1.95385	10.1147	0.92421	0
0.4333	-11.1093	-2.56577	-17.6619	-1.51881	0
0.4340	-14.1707	-0.11809	-17.0395	0.620448	0
0.4347	-3.78727	1.09502	-9.41449	3.36723	0
0.4353	10.8568	-0.429418	-8.20851	0.310224	0
0.4360	15.4331	2.31886	-5.13518	-2.43009	0
0.4367	14.2023	5.36772	-5.75763	-0.297298	0
0.4373	12.0877	1.70694	-5.4464	1.22797	0
0.4380	6.59616	0.182503	-1.78953	1.22797	0
0.4387	1.38866	3.5427	-7.58606	3.057	0
0.4393	-0.725893	2.01826	-6.65239	3.97475	0
0.4400	-1.95675	0.182503	20.5018	3.057	0
0.4407	-0.725893	3.23137	37.269	2.75324	0
0.4413	6.28055	-2.56577	18.9846	1.84196	0
0.4420	15.4331	-23.0061	-4.51273	-0.904821	0
0.4427	20.0094	-37.9605	-4.24041	-2.74031	0
0.4433	16.3484	-34.9117	18.9846	-0.904821	0
0.4440	9.94158	-26.6668	33.3009	3.057	0
0.4447	9.62597	-21.793	12.5656	5.19626	0
0.4453	11.4565	-15.3839	-12.7601	3.36723	0
0.4460	5.6809	-5.00272	-10.3093	1.53173	0
0.4467	-1.64115	2.31886	-8.20851	1.22797	0
0.4473	-2.55641	5.97964	-15.8335	0.006463	0
0.4480	-2.87201	11.1756	-14.005	1.22797	0
0.4487	-1.0415	15.7489	-12.1377	3.67099	0
0.4493	7.79546	11.1756	-13.6938	1.53173	0
0.4500	18.1789	3.23137	-7.58606	0.310224	0
0.4507	23.6704	4.15462	-9.72572	3.057	0
0.4513	19.6938	5.36772	-10.0369	0.310224	0
0.4520	2.61953	-3.77888	17.1562	-3.34784	0
0.4527	-9.59441	-10.1879	37.8914	-0.601059	0
0.4533	-6.21743	-4.70213	18.6734	0.310224	0
0.4540	-1.0415	1.09502	-10.6205	-2.43009	0
0.4547	-2.27236	3.84329	-11.2429	0.310224	0
0.4553	-7.44829	7.50408	13.4604	2.14572	0
0.4560	-15.0859	8.42733	26.2983	-1.21504	0
0.4567	-15.6856	8.116	2.48978	-0.904821	0
0.4573	-5.93339	11.1756	-22.836	0.92421	0
0.4580	-0.725893	11.1756	-19.8016	-2.74031	0
0.4587	2.30392	8.72792	-12.7601	-4.26558	0
0.4593	12.0877	12.7	-13.0714	-0.904821	0
0.4600	16.0328	14.5251	-9.72572	0.620448	0
0.4607	11.7721	9.33984	-12.1377	1.22797	0
0.4613	9.34193	6.59156	-13.6938	0.620448	0
0.4620	5.3653	7.50408	-7.58606	-2.43009	0
0.4627	1.10462	8.42733	-11.2429	-3.34784	0
0.4633	-1.0415	10.2524	-11.2429	-2.12633	0
0.4640	-12.9398	10.5637	16.2225	-3.96182	0
0.4647	-31.245	9.64043	36.3742	-3.6516	0
0.4653	-39.7979	9.33984	21.1243	0.620448	0
0.4660	-41.6284	6.59156	-3.92919	2.75324	0
0.4667	-39.4823	3.84329	-4.82396	1.22797	0
0.4673	-25.4694	4.45521	20.1906	0.620448	0
0.4680	-7.13269	3.84329	32.7173	0.620448	0
0.4687	5.6809	1.09502	5.25189	0.310224	0
0.4693	23.3548	2.31886	-24.3532	-0.601059	0
0.4700	45.3525	3.23137	-21.3188	0.006463	0
0.4707	54.7891	1.70694	-12.1377	1.22797	0
0.4713	52.9586	1.09502	-11.8654	0.620448	0
0.4720	57.5349	0.794423	-9.41449	-1.51881	0
0.4727	66.4034	-1.04134	-5.75763	0.006463	0
0.4733	60.2807	-2.86636	-3.92919	2.14572	0
0.4740	41.6915	-1.64252	-5.4464	-0.297298	0
0.4747	28.8779	0.182503	-7.58606	-2.43009	0
0.4753	23.3548	-8.05159	-5.13518	2.14572	0
0.4760	16.948	-24.5305	-4.82396	5.50002	0
0.4767	11.7721	-32.7753	-6.06885	3.057	0
0.4773	7.19581	-27.2788	2.48978	1.22797	0
0.4780	-0.441848	-18.4328	3.42345	2.14572	0
0.4787	-7.44829	-11.7231	-1.47831	1.22797	0
0.4793	-11.4249	-3.77888	19.5681	0.310224	0
0.4800	-15.4016	3.84329	36.063	0.620448	0
0.4807	-16.9165	8.42733	9.4923	-0.904821	0
0.4813	-15.4016	13.0006	-16.7282	-3.34784	0
0.4820	-16.3168	16.0495	-11.2429	-3.96182	0
0.4827	-22.7236	13.9131	-5.75763	-3.6516	0
0.4833	-31.8762	9.33984	-7.58606	-2.12633	0
0.4840	-34.906	9.33984	-5.13518	0.620448	0
0.4847	-27.2999	10.5637	-4.24041	0.310224	0
0.4853	-21.1771	10.2524	-2.6843	-0.601059	0
0.4860	-21.1771	9.95176	-0.27232	0.006463	0
0.4867	-21.1771	9.03925	0.0389029	-0.601059	0
0.4873	-26.6687	6.59156	4.62944	-0.601059	0
0.4880	-42.8592	5.67905	6.14665	1.22797	0
0.4887	-55.9884	5.06713	1.59502	1.84196	0
0.4893	-62.0796	1.40634	6.14665	1.22797	0
0.4900	-55.0732	-2.56577	8.59753	2.14572	0
0.4907	-27.5839	-2.56577	1.86734	0.310224	0
0.4913	-1.0415	1.09502	16.5337	-1.51881	0
0.4920	0.789014	4.76654	32.4061	0.620448	0
0.4927	-11.1093	6.59156	5.25189	1.84196	0
0.4933	-23.0077	6.29097	-23.4584	0.310224	0
0.4940	-32.1602	3.84329	-16.7282	1.22797	0
0.4947	-26.9843	6.59156	-9.41449	3.67099	0
0.4953	-13.571	19.7103	-10.0369	3.36723	0
0.4960	-5.30217	29.4795	-2.6843	2.14572	0
0.4967	9.02632	22.4586	-2.10075	-0.601059	0
0.4973	33.1386	11.1756	-5.13518	-1.82257	0
0.4980	57.5349	2.01826	-2.10075	0.620448	0
0.4987	81.9628	-12.6356	-8.48083	1.53173	0
0.4993	99.0686	-24.5305	-10.6205	-2.43009	0
0.5000	99.9839	-24.8418	11.632	-3.96182	0
0.5007	99.9839	-23.618	25.6759	-1.51881	0
0.5013	104.245	-21.793	10.7372	-0.904821	0
0.5020	94.1767	-17.2089	-9.41449	-3.34784	0
0.5027	67.6343	-17.2089	-10.0369	-5.17687	0
0.5033	33.7382	-19.0447	16.2225	-3.96182	0
0.5040	1.10462	-14.4606	36.9577	-2.12633	0
0.5047	-19.3466	-10.7999	15.3277	-3.34784	0
0.5053	-31.5606	-8.36291	-12.1377	-4.26558	0
0.5060	-40.1135	-0.11809	-4.82396	-2.43009	0
0.5067	-36.7365	6.90289	3.42345	-2.74031	0
0.5073	-30.3297	8.42733	-1.16709	-5.17687	0
0.5080	-37.6518	9.95176	3.42345	-3.34784	0
0.5087	-46.5203	11.1756	4.31822	-1.82257	0
0.5093	-41.3128	7.50408	-1.16709	-3.34784	0
0.5100	-26.6687	3.84329	0.350126	-3.34784	0
0.5107	-11.4249	3.23137	-2.37308	-0.601059	0
0.5113	-3.78727	3.23137	-3.61797	-0.601059	0
0.5120	-12.0246	1.70694	18.6734	-1.51881	0
0.5127	-35.5372	1.09502	37.269	-1.21504	0
0.5133	-65.141	2.01826	22.3302	0.620448	0
0.5140	-83.1305	0.182503	-6.34117	3.67099	0
0.5147	-77.9546	-3.47828	-10.3093	5.50002	0
0.5153	-56.9037	-0.429418	14.7053	5.50002	0
0.5160	-30.3297	5.06713	26.2983	5.19626	0
0.5167	-0.126242	5.36772	-0.54464	2.14572	0
0.5173	26.1006	5.06713	-27.7377	-1.51881	0
0.5180	38.3145	9.33984	-28.3213	0.006463	0
0.5187	39.861	10.2524	-23.7697	3.67099	0
0.5193	35.8844	5.67905	-21.63	3.36723	0
0.5200	29.162	2.63018	-17.9731	2.14572	0
0.5207	28.2467	0.493831	-16.7282	2.14572	0
0.5213	34.6535	-3.17769	-11.2429	1.22797	0
0.5220	37.7149	-5.31405	-4.51273	3.36723	0
0.5227	31.9077	-4.3908	-5.13518	6.72152	0
0.5233	22.7552	-4.09021	-4.82396	4.89249	0
0.5240	15.4331	-5.00272	-6.65239	0.310224	0
0.5247	9.94158	-5.31405	-10.0369	-0.904821	0
0.5253	5.04969	-5.31405	2.48978	0.620448	0
0.5260	2.61953	-5.31405	11.3596	2.75324	0
0.5267	0.789014	-4.70213	4.94066	3.057	0
0.5273	-2.87201	-3.77888	18.6734	2.75324	0
0.5280	-2.27236	-2.56577	35.7517	2.14572	0
0.5287	4.45004	-2.56577	12.2544	-0.601059	0
0.5293	10.8568	-3.47828	-16.1058	-3.34784	0
0.5300	14.5179	-3.17769	-13.3826	-1.51881	0
0.5307	17.8633	-4.3908	-9.41449	1.53173	0
0.5313	17.8633	-5.00272	-13.0714	1.84196	0
0.5320	15.7487	-1.64252	-9.41449	3.057	0
0.5327	16.3484	0.182503	-6.34117	3.97475	0
0.5333	16.3484	-1.64252	-4.24041	0.92421	0
0.5340	14.5179	-2.86636	-2.99552	-0.904821	0
0.5347	14.8335	-3.47828	-3.92919	0.92421	0
0.5353	13.003	-4.3908	0.0389029	-0.601059	0
0.5360	9.94158	-3.17769	0.661349	-5.17687	0
0.5367	9.94158	-1.64252	-4.24041	-6.09461	0
0.5373	0.473408	-3.47828	2.48978	-1.51881	0
0.5380	-23.0077	-4.3908	4.62944	1.22797	0
0.5387	-39.1982	-2.56577	0.661349	-0.297298	0
0.5393	-41.3128	-1.34193	23.8475	-1.51881	0
0.5400	-34.906	-1.64252	42.7932	-0.904821	0
0.5407	-19.3466	-2.56577	12.8769	-1.21504	0
0.5413	-2.55641	-6.22656	-15.8335	-0.601059	0
0.5420	3.85039	-7.75099	-7.27484	1.53173	0
0.5427	7.19581	3.84329	-0.855863	1.84196	0
0.5433	9.94158	21.8466	-3.92919	1.22797	0
0.5440	-1.95675	27.3432	-0.27232	0.620448	0
0.5447	-21.4927	16.0495	-0.27232	-1.51881	0
0.5453	-33.7067	0.182503	-2.99552	-2.12633	0
0.5460	-42.228	-15.0726	-0.27232	0.006463	0
0.5467	-51.4122	-28.5026	0.661349	-0.601059	0
0.5473	-54.7576	-35.2123	-0.27232	-2.43009	0
0.5480	-51.4122	-32.7753	-3.92919	-1.51881	0
0.5487	-45.9206	-26.6668	-4.82396	-0.904821	0
0.5493	-39.4823	-21.793	5.52421	-2.74031	0
0.5500	-33.7067	-14.4606	8.90876	-2.43009	0
0.5507	-37.3677	-5.00272	3.69577	-2.12633	0
0.5513	-52.3274	-0.429418	24.1587	-3.34784	0
0.5520	-54.442	-1.04134	44.6216	-2.43009	0
0.5527	-26.6687	-0.429418	20.1906	-0.601059	0
0.5533	9.62597	2.01826	-9.72572	-2.74031	0
0.5540	26.7318	2.31886	-5.75763	-4.56934	0
0.5547	30.7084	4.76654	-1.47831	-3.34784	0
0.5553	39.2298	9.33984	-7.58606	-2.43009	0
0.5560	54.7891	11.1756	-4.82396	-2.12633	0
0.5567	65.8038	9.33984	-3.92919	-0.601059	0
0.5573	67.6343	7.50408	-6.65239	0.310224	0
0.5580	67.9183	4.76654	-4.51273	-1.51881	0
0.5587	73.1258	3.5427	-6.65239	-4.26558	0
0.5593	74.3251	6.90289	-4.82396	-5.17687	0
0.5600	67.0031	9.33984	17.1562	-4.26558	0
0.5607	55.7044	6.90289	32.0949	-1.82257	0
0.5613	40.4606	5.67905	14.0828	0.310224	0
0.5620	24.2701	6.90289	-14.5886	2.14572	0
0.5627	14.8335	5.97964	-14.8998	4.58873	0
0.5633	6.8802	3.84329	15.3277	4.89249	0
0.5640	-4.38692	4.45521	26.9208	5.19626	0
0.5647	-9.91002	5.67905	-2.37308	5.80378	0
0.5653	-9.59441	3.84329	-24.6644	2.75324	0
0.5660	-14.4863	2.31886	-18.2454	-0.904821	0
0.5667	-21.1771	4.15462	-16.1058	-0.601059	0
0.5673	-20.8931	5.67905	-19.4903	-0.297298	0
0.5680	-19.9778	4.76654	-13.0714	-0.601059	0
0.5687	-26.069	4.15462	-9.41449	3.057	0
0.5693	-32.1602	4.45521	-12.1377	2.75324	0
0.5700	-36.1368	4.45521	-10.3093	-4.26558	0
0.5707	-41.0287	5.06713	-6.06885	-5.79085	0
0.5713	-33.7067	6.59156	-3.30674	0.310224	0
0.5720	-5.61778	7.20348	-3.92919	2.44948	0
0.5727	19.0941	6.90289	-3.92919	1.84196	0
0.5733	20.9247	6.59156	4.62944	3.36723	0
0.5740	16.0328	5.67905	6.14665	3.36723	0
0.5747	8.11106	4.15462	2.48978	2.75324	0
0.5753	-23.6389	4.15462	23.5362	3.36723	0
0.5760	-69.7173	4.15462	40.3423	1.22797	0
0.5767	-97.175	4.76654	12.5656	-2.43009	0
0.5773	-98.0902	8.42733	-14.8998	-1.51881	0
0.5780	-81.6156	10.2524	-6.96361	0.620448	0
0.5787	-44.6898	7.20348	-1.16709	-1.21504	0
0.5793	6.59616	6.59156	-6.34117	-3.04408	0
0.5800	50.5285	5.97964	-4.82396	-1.51881	0
0.5807	79.5326	-8.05159	-4.24041	-0.297298	0
0.5813	97.8377	-27.8907	-5.13518	-0.601059	0
0.5820	98.1534	-34.2998	-2.6843	-1.21504	0
0.5827	82.878	-28.202	0.661349	-2.12633	0
0.5833	73.4099	-18.4328	4.94066	-3.04408	0
0.5840	69.7488	-8.66351	3.42345	-2.74031	0
0.5847	48.3823	-0.73001	-1.78953	-0.904821	0
0.5853	11.1724	4.76654	6.7691	0.310224	0
0.5860	-13.2554	11.1756	11.3596	1.22797	0
0.5867	-20.5775	14.8364	4.94066	3.057	0
0.5873	-27.8995	12.7	21.7078	2.14572	0
0.5880	-33.0755	7.8154	23.8475	0.310224	0
0.5887	-22.7236	4.76654	23.8475	1.22797	0
0.5893	-9.27881	2.93078	23.8475	0.310224	0
0.5900	-16.6009	0.794423	23.8475	-2.43009	0
0.5907	-41.6284	-0.73001	23.8475	-1.21504	0
0.5913	-62.0796	1.40634	23.8475	2.14572	0
0.5920	-61.1644	-1.34193	23.8475	1.84196	0
0.5927	-42.5436	-16.597	23.8475	1.22797	0
0.5933	-18.747	-32.4747	23.8475	1.53173	0
0.5940	4.13443	-33.6878	23.8475	1.84196	0
0.5947	21.2403	-24.2299	23.8475	1.22797	0
0.5953	31.3081	-14.4606	23.8475	0.006463	0
0.5960	49.2976	-6.83848	23.8475	-1.21504	0
0.5967	81.0475	-0.11809	23.8475	-0.601059	0
0.5973	96.9225	5.97964	23.8475	0.310224	0
0.5980	79.217	10.2524	23.8475	0.310224	0
0.5987	49.9288	12.0881	23.8475	1.53173	0
0.5993	31.6237	11.7768	23.8475	2.75324	0
0.6000	22.1555	11.7768	29.0604	3.36723	0
0.6007	12.0877	12.3887	3.42345	3.67099	0
0.6013	-5.01813	13.9131	-24.6644	-0.297298	0
0.6020	-23.9229	15.7489	-20.3851	-4.26558	0
0.6027	-37.0521	16.9727	-13.0714	-1.51881	0
0.6033	-47.1199	16.9727	-15.211	1.22797	0
0.6040	-49.266	14.5251	-9.41449	-0.601059	0
0.6047	-37.9674	10.2524	-6.96361	-2.12633	0
0.6053	-27.8995	6.90289	-10.3093	0.620448	0
0.6060	-25.7534	5.67905	-7.27484	2.14572	0
0.6067	-22.0924	5.67905	-6.96361	0.310224	0
0.6073	-19.3466	5.06713	-4.82396	-0.904821	0
0.6080	-19.3466	3.23137	16.8449	-0.601059	0
0.6087	-13.571	2.93078	32.7173	-1.82257	0
0.6093	-13.8551	4.76654	15.6001	-3.04408	0
0.6100	-26.6687	6.59156	-13.0714	0.310224	0
0.6107	-33.7067	5.06713	-14.8998	2.14572	0
0.6113	-28.4992	2.93078	14.3941	-2.43009	0
0.6120	-21.8083	0.794423	31.1612	-2.74031	0
0.6127	-10.8253	-1.04134	5.52421	1.22797	0
0.6133	-0.441848	-1.64252	-22.2135	-0.601059	0
0.6140	-0.441848	-1.34193	-19.4903	-3.96182	0
0.6147	-3.47166	-2.25444	-14.8998	-2.43009	0
0.6153	-2.27236	-4.70213	-19.4903	-1.51881	0
0.6160	-2.55641	-6.22656	-19.4903	-1.82257	0
0.6167	-5.01813	-6.52715	-19.8016	0.310224	0
0.6173	-6.21743	-7.13907	-18.8679	2.44948	0
0.6180	-7.44829	-8.05159	-12.7601	3.057	0
0.6187	-8.36355	-8.66351	-16.417	3.057	0
0.6193	-4.70252	-6.52715	-14.005	2.44948	0
0.6200	2.61953	-4.09021	15.3277	3.67099	0
0.6207	8.42667	-4.3908	33.9233	3.97475	0
0.6213	10.8568	-7.13907	13.4604	2.44948	0
0.6220	6.28055	-9.88735	-14.8998	2.75324	0
0.6227	-7.44829	-12.3243	-15.211	2.44948	0
0.6233	-23.9229	-11.4118	9.4923	0.620448	0
0.6240	-35.8212	-8.05159	24.4699	3.36723	0
0.6247	-41.3128	-8.66351	5.83543	6.72152	0
0.6253	-41.0287	-10.4993	-17.6619	4.58873	0
0.6260	-34.906	-7.75099	-16.417	4.89249	0
0.6267	-23.9229	-4.70213	-10.0369	5.80378	0
0.6273	-12.0246	-4.3908	-9.41449	0.92421	0
0.6280	-7.44829	-3.47828	-6.65239	-1.51881	0
0.6287	-6.21743	-1.04134	-8.48083	1.22797	0
0.6293	-1.95675	-1.04134	-10.6205	-0.904821	0
0.6300	2.93513	-1.95385	-8.48083	-4.26558	0
0.6307	13.6026	-3.47828	-12.1377	-1.51881	0
0.6313	33.4542	-6.22656	-7.58606	0.620448	0
0.6320	45.3525	-6.22656	18.9846	-3.04408	0
0.6327	43.2064	-4.09021	33.9233	-3.34784	0
0.6333	42.6068	-3.47828	15.3277	0.92421	0
0.6340	42.2912	-3.47828	-10.6205	1.22797	0
0.6347	33.4542	-1.95385	-11.8654	-1.82257	0
0.6353	23.986	0.493831	14.3941	-1.51881	0
0.6360	17.8633	2.01826	31.1612	0.310224	0
0.6367	10.8568	2.01826	8.90876	-1.21504	0
0.6373	4.45004	1.70694	-17.6619	-2.12633	0
0.6380	-3.18762	2.63018	-17.0395	-0.904821	0
0.6387	-10.8253	4.76654	-14.005	-0.297298	0
0.6393	-10.8253	7.8154	-14.2774	-0.297298	0
0.6400	-8.99476	8.116	-7.58606	-1.51881	0
0.6407	-11.1093	4.15462	-10.0369	-2.74031	0
0.6413	-9.27881	0.794423	-15.5222	-0.904821	0
0.6420	1.10462	0.182503	-10.0369	1.22797	0
0.6427	16.664	-0.11809	-12.1377	0.620448	0
0.6433	28.2467	-1.34193	-13.0714	0.92421	0
0.6440	26.1006	-0.73001	8.90876	3.057	0
0.6447	17.2636	-0.73001	23.225	4.89249	0
0.6453	14.5179	-2.25444	4.007	6.41776	0
0.6460	9.34193	-2.25444	-18.8679	4.27851	0
0.6467	-0.441848	-0.429418	-17.3507	-1.21504	0
0.6473	-4.38692	1.70694	6.14665	-2.43009	0
0.6480	-1.3571	0.493831	21.7078	-0.601059	0
0.6487	2.30392	-7.13907	1.59502	-0.904821	0
0.6493	3.21918	-14.1601	-23.4584	0.006463	0
0.6500	1.10462	-12.3243	-18.5567	1.84196	0
0.6507	8.11106	-8.97483	-6.34117	0.92421	0
0.6513	20.0094	-7.75099	-4.82396	0.92421	0
0.6520	11.1724	-4.70213	-2.10075	1.84196	0
0.6527	-14.4863	-2.56577	-2.10075	-0.297298	0
0.6533	-30.3297	-1.95385	-2.37308	-1.51881	0
0.6540	-41.944	1.09502	0.972572	-0.601059	0
0.6547	-66.0563	4.15462	-3.92919	-3.34784	0
0.6553	-99.9207	6.59156	-3.61797	-5.17687	0
0.6560	-129.525	10.5637	20.1906	-2.74031	0
0.6567	-137.446	10.2524	35.1293	-2.43009	0
0.6573	-116.395	5.36772	17.1562	-6.09461	0
0.6580	-81.016	4.15462	-10.3093	-8.23387	0
0.6587	-44.6898	2.01826	-15.211	-9.45538	0
0.6593	-12.0246	-2.56577	9.21998	-10.3667	0
0.6600	14.5179	2.31886	26.2983	-7.61988	0
0.6607	42.8908	11.1756	1.86734	-4.56934	0
0.6613	76.1556	9.33984	-23.1472	-5.17687	0
0.6620	95.376	3.84329	-14.005	-4.26558	0
0.6627	96.0072	-0.73001	-6.65239	-2.12633	0
0.6633	88.6852	-8.97483	-11.8654	-1.51881	0
0.6640	74.0411	-15.3839	-4.82396	-1.82257	0
0.6647	59.3654	-15.3839	0.350126	-3.04408	0
0.6653	55.4203	-15.3839	-2.10075	-5.17687	0
0.6660	54.7891	-12.9362	3.11223	-4.87311	0
0.6667	55.1047	-4.3908	1.28379	-0.904821	0
0.6673	64.8885	1.40634	-2.10075	-0.297298	0
0.6680	71.5794	3.5427	20.1906	-3.04408	0
0.6687	60.2807	7.50408	37.8914	-4.56934	0
0.6693	42.2912	11.1756	16.5337	-4.56934	0
0.6700	33.4542	11.4762	-14.8998	-3.6516	0
0.6707	30.0772	12.3887	-13.3826	-2.12633	0
0.6713	26.1006	12.0881	15.6001	-2.74031	0
0.6720	22.7552	9.64043	27.5043	-4.26558	0
0.6727	20.0094	8.42733	2.48978	-2.12633	0
0.6733	16.948	6.59156	-19.4903	3.057	0
0.6740	12.3717	0.493831	-14.5886	6.114	0
0.6747	-0.441848	-5.61464	-10.0369	6.41776	0
0.6753	-26.9843	-6.22656	-9.41449	6.41776	0
0.6760	-57.819	-2.86636	-3.30674	7.63927	0
0.6767	-74.8932	-0.73001	-3.30674	8.55056	0
0.6773	-74.8932	0.794423	-4.82396	7.63927	0
0.6780	-61.764	3.5427	-1.16709	5.80378	0
0.6787	-39.4823	7.20348	-8.48083	3.67099	0
0.6793	-19.9778	9.33984	-10.6205	0.620448	0
0.6800	-12.0246	6.59156	12.5656	-0.601059	0
0.6807	-5.61778	0.493831	26.6096	0.620448	0
0.6813	7.19581	-1.64252	10.1147	3.057	0
0.6820	20.0094	-0.73001	-11.2429	3.97475	0
0.6827	30.3928	-3.47828	-10.9317	5.80378	0
0.6833	37.3993	-6.22656	14.3941	7.63927	0
0.6840	34.3695	-3.77888	33.6121	7.33551	0
0.6847	22.7552	-1.04134	15.3277	6.41776	0
0.6853	14.5179	-0.73001	-10.6205	6.114	0
0.6860	14.2023	-1.95385	-9.10327	5.19626	0
0.6867	14.2023	-4.3908	-1.16709	3.97475	0
0.6873	11.1724	-4.3908	-3.92919	2.44948	0
0.6880	9.94158	-1.04134	-4.24041	1.22797	0
0.6887	10.8568	-0.429418	-1.78953	0.310224	0
0.6893	8.71072	-0.11809	0.661349	-1.82257	0
0.6900	4.13443	3.5427	1.28379	-3.34784	0
0.6907	-0.126242	4.45521	-7.27484	-2.43009	0
0.6913	-8.36355	1.09502	-6.06885	-1.21504	0
0.6920	-18.4314	0.182503	17.1562	-1.51881	0
0.6927	-20.5775	0.182503	32.0949	0.006463	0
0.6933	-18.747	-2.56577	17.4285	1.53173	0
0.6940	-22.408	-3.47828	-6.96361	0.620448	0
0.6947	-28.4992	1.09502	-11.2429	0.310224	0
0.6953	-31.5606	3.5427	14.3941	2.75324	0
0.6960	-31.5606	0.182503	14.3941	4.58873	0
0.6967	-31.5606	-3.77888	14.3941	4.89249	0
0.6973	-31.5606	-4.09021	14.3941	4.89249	0
0.6980	-31.5606	-2.25444	14.3941	3.057	0
0.6987	-31.5606	-3.77888	14.3941	0.92421	0
0.6993	-31.5606	-8.05159	14.3941	-0.904821	0
0.7000	-31.5606	-9.27543	14.3941	-1.21504	0
0.7007	-31.5606	-6.52715	14.3941	-0.297298	0
0.7013	-31.5606	-4.3908	14.3941	0.006463	0
0.7020	-31.5606	-4.09021	14.3941	-0.904821	0
0.7027	-31.5606	-4.09021	14.3941	-1.21504	0
0.7033	-31.5606	-5.00272	14.3941	0.92421	0
0.7040	-31.5606	-4.3908	14.3941	2.75324	0
0.7047	-31.5606	-1.64252	14.3941	1.84196	0
0.7053	-31.5606	-0.429418	14.3941	-2.12633	0
0.7060	-31.5606	0.794423	14.3941	-3.34784	0
0.7067	-31.5606	2.93078	14.3941	0.310224	0
0.7073	-31.5606	2.93078	14.3941	1.22797	0
0.7080	-31.5606	0.794423	14.3941	-3.34784	0
0.7087	-31.5606	0.182503	14.3941	-5.17687	0
0.7093	-31.5606	3.23137	14.3941	-2.43009	0
0.7100	-31.5606	2.01826	14.3941	-1.21504	0
0.7107	-31.5606	-12.6356	14.3941	-1.21504	0
0.7113	-31.5606	-29.1145	14.3941	0.310224	0
0.7120	-31.5606	-29.1145	14.3941	1.22797	0
0.7127	-31.5606	-20.5691	14.3941	0.310224	0
0.7133	-31.5606	-14.772	14.3941	0.620448	0
0.7140	-31.5606	0.794423	14.3941	3.36723	0
0.7147	-31.5606	29.7909	14.3941	5.80378	0
0.7153	-31.5606	49.6192	14.3941	6.72152	0
0.7160	-31.5606	47.7942	14.3941	6.114	0
0.7167	-31.5606	34.3642	14.3941	3.67099	0
0.7173	-31.5606	15.7489	14.3941	1.22797	0
0.7180	-31.5606	-4.3908	14.3941	1.53173	0
0.7187	-31.5606	-18.1214	14.3941	2.44948	0
0.7193	-31.5606	-22.3941	14.3941	0.006463	0
0.7200	7.79546	-20.5691	30.8889	-1.51881	0
0.7207	-1.64115	-15.0726	2.48978	-0.297298	0
0.7213	-9.27881	-7.13907	-24.3532	-1.51881	0
0.7220	-12.3402	-2.25444	-16.7282	-3.96182	0
0.7227	-14.4863	0.182503	-11.2429	-3.34784	0
0.7233	-19.6622	2.93078	-15.211	-2.74031	0
0.7240	-30.6453	4.76654	-6.96361	-3.34784	0
0.7247	-48.0352	2.63018	-2.99552	-0.601059	0
0.7253	-55.9884	1.09502	-6.65239	1.84196	0
0.7260	-42.228	2.93078	-0.855863	1.22797	0
0.7267	-26.069	5.06713	-1.78953	0.310224	0
0.7273	-30.3297	3.23137	-3.92919	-1.21504	0
0.7280	-48.9504	-0.73001	16.2225	-3.6516	0
0.7287	-67.8868	-2.25444	31.1612	-3.96182	0
0.7293	-88.9377	-2.56577	13.7716	-3.04408	0
0.7300	-113.65	-4.3908	-10.6205	-4.26558	0
0.7307	-129.84	-3.17769	-9.10327	-6.39837	0
0.7313	-120.372	-1.64252	21.7078	-6.7086	0
0.7320	-74.5776	-14.4606	41.5483	-3.96182	0
0.7327	-1.95675	-34.6111	15.3277	-1.82257	0
0.7333	67.0031	-35.5236	-16.7282	-4.56934	0
0.7340	107.906	-22.0935	-14.8998	-6.7086	0
0.7347	116.743	-15.9851	-8.48083	-0.297298	0
0.7353	100.268	-11.7231	-13.6938	7.63927	0
0.7360	74.6407	0.493831	-12.1377	7.33551	0
0.7367	58.4502	9.64043	-13.0714	5.19626	0
0.7373	53.8739	11.1756	-20.3851	5.80378	0
0.7380	49.2976	11.4762	-21.63	3.057	0
0.7387	42.2912	9.33984	-23.7697	-0.297298	0
0.7393	41.0603	7.50408	-16.7282	1.84196	0
0.7400	42.8908	10.8643	9.4923	5.19626	0
0.7407	41.0603	13.3012	22.6415	4.89249	0
0.7413	42.2912	11.4762	7.08032	3.057	0
0.7420	50.2129	10.5637	-13.0714	2.14572	0
0.7427	49.9288	11.7768	-17.3507	1.22797	0
0.7433	31.3081	12.0881	4.31822	1.53173	0
0.7440	13.9182	11.1756	25.3647	0.620448	0
0.7447	9.02632	8.42733	5.25189	-2.74031	0
0.7453	-0.126242	5.97964	-23.7697	-3.6516	0
0.7460	-17.5161	4.76654	-18.5567	-1.82257	0
0.7467	-30.9609	2.31886	-11.2429	-2.12633	0
0.7473	-45.605	2.93078	-16.7282	-2.43009	0
0.7480	-61.1644	5.67905	-10.9317	-0.904821	0
0.7487	-60.5647	3.84329	-5.75763	-1.82257	0
0.7493	-42.8592	5.97964	-9.10327	-3.34784	0
0.7500	-24.8382	21.2454	-6.34117	-2.43009	0
0.7507	-14.7703	32.8397	-7.58606	-3.34784	0
0.7513	-13.8551	28.567	-8.48083	-5.17687	0
0.7520	-7.44829	18.7978	14.3941	-6.09461	0
0.7527	23.6704	9.33984	33.6121	-6.7086	0
0.7533	56.02	-3.47828	17.1562	-6.09461	0
0.7540	52.0434	-12.6356	-11.2429	-5.17687	0
0.7547	24.9013	-12.6356	-12.1377	-4.26558	0
0.7553	9.94158	-11.7231	16.8449	-1.51881	0
0.7560	20.0094	-13.8595	32.7173	2.14572	0
0.7567	38.9457	-12.0237	6.14665	3.057	0
0.7573	38.9457	-6.22656	-20.0739	2.75324	0
0.7580	15.4331	-1.04134	-13.0714	5.50002	0
0.7587	-13.571	3.23137	-4.51273	7.63927	0
0.7593	-43.1433	5.97964	-4.82396	6.72152	0
0.7600	-67.2556	3.84329	2.17856	5.80378	0
0.7607	-63.3105	0.493831	3.42345	5.19626	0
0.7613	-37.6518	0.182503	2.17856	3.67099	0
0.7620	-12.6558	-2.56577	7.97509	2.14572	0
0.7627	16.0328	-8.66351	2.48978	1.22797	0
0.7633	45.9522	-11.1112	-0.27232	1.53173	0
0.7640	59.0814	-8.66351	25.3647	3.36723	0
0.7647	63.9733	-7.13907	41.8595	5.19626	0
0.7653	76.4712	-7.13907	21.3966	5.50002	0
0.7660	84.1089	-6.83848	-5.4464	4.27851	0
0.7667	75.8716	-6.52715	-7.27484	3.057	0
0.7673	59.3654	-5.31405	17.4285	3.057	0
0.7680	-120.372	-4.3908	16.8449	2.14572	0
0.7687	-120.372	-5.00272	16.8449	0.310224	0
0.7693	-120.372	-3.77888	16.8449	1.22797	0
0.7700	-120.372	-0.11809	16.8449	2.14572	0
0.7707	-120.372	0.182503	16.8449	0.620448	0
0.7713	-120.372	-1.34193	16.8449	0.310224	0
0.7720	-120.372	1.70694	16.8449	2.14572	0
0.7727	-120.372	3.84329	16.8449	0.620448	0
0.7733	-120.372	1.40634	16.8449	-1.51881	0
0.7740	-120.372	1.09502	16.8449	-0.297298	0
0.7747	-120.372	3.23137	16.8449	-0.297298	0
0.7753	-120.372	2.93078	16.8449	-2.43009	0
0.7760	-120.372	0.794423	16.8449	-1.21504	0
0.7767	-120.372	-0.73001	16.8449	1.22797	0
0.7773	-120.372	0.182503	16.8449	1.22797	0
0.7780	-120.372	2.63018	16.8449	-0.601059	0
0.7787	-120.372	5.67905	16.8449	-2.43009	0
0.7793	-120.372	6.59156	16.8449	-3.34784	0
0.7800	0.789014	3.84329	36.063	-3.34784	0
0.7807	11.7721	-0.73001	6.14665	-2.12633	0
0.7813	16.664	-1.95385	-22.2135	0.006463	0
0.7820	15.4331	-0.73001	-16.7282	0.310224	0
0.7827	9.62597	-1.64252	-12.1377	0.006463	0
0.7833	-9.91002	-2.56577	-18.5567	1.84196	0
0.7840	-40.3975	-0.429418	-15.5222	2.44948	0
0.7847	-70.3169	0.493831	-13.0714	0.620448	0
0.7853	-99.6051	-0.73001	-10.6205	0.620448	0
0.7860	-122.802	1.40634	-3.92919	2.44948	0
0.7867	-122.802	2.31886	-7.58606	2.14572	0
0.7873	-96.8594	-4.3908	-6.65239	1.53173	0
0.7880	-57.5033	-13.5481	18.9846	1.22797	0
0.7887	-17.8317	-15.3839	35.4405	-1.21504	0
0.7893	9.94158	-10.7999	18.3622	-2.12633	0
0.7900	30.0772	-6.52715	-9.41449	-0.601059	0
0.7907	49.0136	-3.47828	-12.7601	-0.601059	0
0.7913	49.2976	0.182503	16.2225	-1.51881	0
0.7920	35.8844	2.63018	33.0285	-1.51881	0
0.7927	44.7213	1.09502	3.69577	-0.601059	0
0.7933	70.6641	-1.04134	-24.3532	0.620448	0
0.7940	71.895	-0.429418	-15.211	-0.297298	0
0.7947	53.5898	2.01826	-6.65239	-2.74031	0
0.7953	47.4671	2.93078	-8.79205	-2.43009	0
0.7960	52.0434	2.63018	-3.92919	-1.21504	0
0.7967	54.7891	2.01826	-6.06885	-3.04408	0
0.7973	53.2742	0.182503	-10.9317	-7.31612	0
0.7980	39.861	-1.64252	-5.4464	-10.9806	0
0.7987	21.2403	-0.11809	-8.48083	-10.9806	0
0.7993	16.664	1.70694	-9.72572	-7.92364	0
0.8000	20.609	1.09502	14.7053	-6.09461	0
0.8007	16.3484	1.09502	29.9552	-5.79085	0
0.8013	9.34193	0.182503	11.9432	-3.04408	0
0.8020	10.8568	-1.04134	-11.2429	-0.904821	0
0.8027	13.6026	-1.04134	-11.8654	-1.51881	0
0.8033	9.02632	-1.64252	13.4604	-3.34784	0
0.8040	-1.0415	-4.3908	30.8889	-5.79085	0
0.8047	-9.27881	-3.77888	6.14665	-5.79085	0
0.8053	-8.99476	-1.95385	-21.3188	-3.34784	0
0.8060	-9.27881	-1.64252	-13.0714	-3.6516	0
0.8067	-19.3466	-0.73001	-4.24041	-6.09461	0
0.8073	-31.245	-1.04134	-8.20851	-4.87311	0
0.8080	-31.245	-1.64252	-5.13518	-1.51881	0
0.8087	-20.2619	1.09502	-4.82396	-2.43009	0
0.8093	-11.1093	1.40634	-7.58606	-5.79085	0
0.8100	-10.1941	-0.73001	-3.61797	-5.48709	0
0.8107	-10.8253	1.09502	-9.72572	-5.17687	0
0.8113	-13.2554	0.182503	-13.6938	-7.01236	0
0.8120	-20.5775	-8.36291	11.0484	-4.87311	0
0.8127	-23.3233	-13.5481	31.7836	-0.904821	0
0.8133	-18.4314	-10.7999	15.3277	-1.51881	0
0.8140	-17.8317	-9.58675	-13.0714	-1.51881	0
0.8147	-27.5839	-9.58675	-15.8335	2.44948	0
0.8153	-41.3128	-7.13907	11.632	3.97475	0
0.8160	-55.9884	-4.09021	28.1268	2.44948	0
0.8167	-65.141	-0.73001	-0.27232	2.14572	0
0.8173	-66.3403	2.93078	-30.1497	2.75324	0
0.8180	-62.9949	5.36772	-24.042	4.89249	0
0.8187	-54.442	6.29097	-15.5222	7.63927	0
0.8193	-36.7365	4.45521	-17.6619	6.41776	0
0.8200	-12.9398	2.01826	-14.2774	4.58873	0
0.8207	13.9182	2.63018	-14.2774	6.72152	0
0.8213	39.861	2.31886	-16.1058	6.114	0
0.8220	56.3356	2.01826	-10.3093	3.057	0
0.8227	52.359	5.36772	-12.7601	4.58873	0
0.8233	28.5623	5.97964	-13.3826	5.19626	0
0.8240	-1.0415	2.63018	11.0484	3.36723	0
0.8247	-23.0077	3.5427	30.2664	4.58873	0
0.8253	-34.3063	3.84329	14.7053	4.89249	0
0.8260	-36.4524	-0.11809	-11.8654	1.22797	0
0.8267	-32.7914	0.182503	-13.0714	-0.297298	0
0.8273	-27.5839	2.31886	15.6001	1.84196	0
0.8280	-15.6856	0.182503	31.7836	0.92421	0
0.8287	2.01988	2.01826	4.007	-1.51881	0
0.8293	12.0877	5.97964	-21.3188	0.310224	0
0.8300	13.003	2.31886	-12.4489	2.44948	0
0.8307	16.3484	-1.64252	-7.58606	3.057	0
0.8313	23.3548	-0.429418	-12.1377	2.75324	0
0.8320	32.5389	-0.11809	-6.65239	0.620448	0
0.8327	38.3145	-0.11809	-6.65239	-1.21504	0
0.8333	33.4542	1.70694	-10.6205	0.310224	0
0.8340	27.3314	1.40634	-3.61797	2.14572	0
0.8347	29.4776	1.09502	-5.4464	0.92421	0
0.8353	26.4162	1.09502	-7.89728	-0.601059	0
0.8360	14.8335	0.182503	15.6001	0.92421	0
0.8367	14.2023	0.493831	33.6121	3.36723	0
0.8373	25.1853	2.01826	17.7397	2.44948	0
0.8380	30.7084	0.794423	-6.96361	1.22797	0
0.8387	27.3314	1.09502	-8.79205	2.14572	0
0.8393	21.2403	3.5427	15.3277	1.22797	0
0.8400	18.1789	2.31886	29.9552	-0.601059	0
0.8407	20.9247	0.794423	4.31822	0.006463	0
0.8413	19.0941	2.31886	-23.1472	1.22797	0
0.8420	8.42667	2.01826	-16.7282	1.22797	0
0.8427	-1.0415	0.493831	-9.10327	1.53173	0
0.8433	-8.67915	2.93078	-11.5542	1.22797	0
0.8440	-19.6622	5.97964	-4.82396	0.620448	0
0.8447	-27.2999	3.84329	-2.10075	1.53173	0
0.8453	-31.245	-0.11809	-6.65239	2.14572	0
0.8460	-33.9907	0.493831	-1.78953	-0.297298	0
0.8467	-31.245	1.09502	-0.27232	-3.34784	0
0.8473	-26.6687	-10.7999	0.350126	-5.48709	0
0.8480	-24.2385	-28.202	21.7078	-3.96182	0
0.8487	-13.2554	-34.9117	37.269	-1.21504	0
0.8493	9.94158	-31.8628	18.0509	-0.601059	0
0.8500	30.0772	-24.8418	-11.8654	-0.904821	0
0.8507	31.9077	-12.6356	-13.3826	-1.51881	0
0.8513	16.3484	0.182503	14.0828	-3.04408	0
0.8520	-2.87201	5.36772	28.7492	-2.12633	0
0.8527	-15.6856	7.8154	2.48978	0.620448	0
0.8533	-30.6453	13.9131	-23.4584	0.310224	0
0.8540	-46.8359	17.2733	-18.5567	-0.904821	0
0.8547	-41.944	15.4376	-11.5542	-0.297298	0
0.8553	-19.0626	13.3012	-11.8654	0.006463	0
0.8560	5.3653	12.3887	-7.27484	0.006463	0
0.8567	22.4396	10.2524	-8.48083	1.22797	0
0.8573	17.2636	7.8154	-10.0369	0.310224	0
0.8580	-8.36355	6.59156	-2.99552	-0.297298	0
0.8587	-22.7236	3.84329	-6.06885	0.92421	0
0.8593	-17.8317	1.70694	-6.06885	2.75324	0
0.8600	-8.67915	2.93078	18.3622	3.057	0
0.8607	10.8568	4.76654	31.7836	0.310224	0
0.8613	34.6535	3.5427	10.1147	-0.904821	0
0.8620	43.522	0.794423	-14.005	0.92421	0
0.8627	42.6068	0.794423	-10.9317	0.620448	0
0.8633	37.1152	5.67905	18.3622	-2.43009	0
0.8640	19.4097	6.59156	37.269	-2.12633	0
0.8647	7.79546	-8.66351	14.0828	0.620448	0
0.8653	16.0328	-27.8907	-15.8335	0.92421	0
0.8660	21.8399	-32.7753	-13.6938	-0.601059	0
0.8667	16.3484	-27.2788	-7.27484	-0.904821	0
0.8673	13.6026	-19.0447	-9.41449	-0.904821	0
0.8680	16.0328	-8.05159	-2.99552	-1.51881	0
0.8687	24.2701	1.09502	-0.54464	-2.43009	0
0.8693	42.2912	6.29097	-3.92919	-2.12633	0
0.8700	56.02	9.33984	0.661349	-2.74031	0
0.8707	53.2742	9.95176	-0.27232	-4.26558	0
0.8713	43.522	13.6125	0.661349	-2.74031	0
0.8720	33.7382	29.7909	22.019	-1.82257	0
0.8727	24.5857	45.9584	36.9577	-4.56934	0
0.8733	21.8399	44.434	20.1906	-4.56934	0
0.8740	26.7318	28.2557	-4.82396	-1.21504	0
0.8747	30.0772	9.03925	-5.13518	-0.904821	0
0.8753	23.986	-8.97483	22.6415	-2.43009	0
0.8760	11.1724	-21.4816	37.8914	0.006463	0
0.8767	2.30392	-26.0657	9.80352	3.97475	0
0.8773	-3.78727	-25.4537	-17.9731	3.36723	0
0.8780	-17.2321	-20.2578	-11.2429	0.620448	0
0.8787	-29.1304	-11.7231	-6.96361	0.92421	0
0.8793	-26.3846	-6.22656	-13.3826	3.057	0
0.8800	-15.6856	-5.00272	-9.10327	4.58873	0
0.8807	-8.36355	-1.34193	-9.41449	4.27851	0
0.8813	0.189363	7.20348	-13.0714	3.057	0
0.8820	11.7721	13.0006	-6.34117	3.97475	0
0.8827	19.0941	13.9131	-9.72572	7.94303	0
0.8833	20.0094	11.7768	-13.0714	7.63927	0
0.8840	18.1789	9.33984	13.1881	4.89249	0
0.8847	16.3484	8.72792	33.0285	5.50002	0
0.8853	16.664	9.33984	12.8769	4.89249	0
0.8860	17.2636	5.97964	-14.8998	0.92421	0
0.8867	12.6873	-0.429418	-16.417	2.14572	0
0.8873	1.10462	-3.47828	5.25189	5.80378	0
0.8880	-11.1093	-2.25444	16.8449	2.14572	0
0.8887	-14.7703	5.06713	-4.24041	-1.51881	0
0.8893	-13.8551	18.4972	-26.4929	0.310224	0
0.8900	-20.2619	25.5182	-22.2135	0.006463	0
0.8907	-32.7914	19.4097	-16.7282	-3.34784	0
0.8913	-49.5816	9.33984	-18.2454	-2.43009	0
0.8920	-68.802	-1.95385	-13.0714	1.22797	0
0.8927	-84.677	-15.9851	-11.8654	0.92421	0
0.8933	-94.4292	-25.4537	-11.8654	-2.74031	0
0.8940	-99.0055	-26.3663	-4.82396	-4.26558	0
0.8947	-92.5987	-25.4537	-8.20851	-4.56934	0
0.8953	-72.7471	-22.3941	-6.65239	-3.6516	0
0.8960	-52.3274	-15.6845	22.019	-1.82257	0
0.8967	-33.9907	-9.88735	39.7198	-3.34784	0
0.8973	-12.9398	-5.61464	20.1906	-6.09461	0
0.8980	5.6809	-0.73001	-8.20851	-4.26558	0
0.8987	20.0094	2.93078	-14.2774	-1.51881	0
0.8993	33.4542	2.93078	7.97509	-3.6516	0
0.9000	43.522	2.31886	25.3647	-4.26558	0
0.9007	52.0434	2.31886	-1.47831	-1.82257	0
0.9013	60.5963	2.01826	-35.9463	-3.96182	0
0.9020	59.3654	2.31886	-31.7058	-6.39837	0
0.9027	47.183	2.01826	-20.6963	-2.74031	0
0.9033	30.7084	-0.429418	-21.3188	1.84196	0
0.9040	11.4565	-3.17769	-13.0714	1.53173	0
0.9047	-7.13269	-2.25444	-5.4464	0.006463	0
0.9053	-23.0077	-0.73001	-3.92919	0.310224	0
0.9060	-39.4823	-1.64252	3.42345	1.84196	0
0.9067	-48.3508	-1.64252	1.86734	0.92421	0
0.9073	-40.3975	1.09502	1.59502	-2.43009	0
0.9080	-33.9907	0.794423	26.9208	-3.34784	0
0.9087	-36.7365	-1.64252	42.7932	-2.43009	0
0.9093	-34.906	-1.64252	19.8794	-3.04408	0
0.9100	-28.4992	-3.17769	-7.27484	-4.87311	0
0.9107	-28.4992	-6.22656	-4.82396	-3.96182	0
0.9113	-30.3297	-5.31405	20.5018	-1.21504	0
0.9120	-28.4992	-2.86636	32.7173	1.22797	0
0.9127	-22.0924	-4.3908	9.80352	2.14572	0
0.9133	-9.27881	-5.91523	-17.0395	2.44948	0
0.9140	3.53478	-5.61464	-15.211	2.14572	0
0.9147	9.94158	-6.83848	-8.48083	3.36723	0
0.9153	9.02632	-7.13907	-10.3093	5.80378	0
0.9160	4.13443	-4.3908	-10.3093	5.80378	0
0.9167	1.38866	-1.95385	-12.7601	2.75324	0
0.9173	3.85039	-1.95385	-12.1377	0.620448	0
0.9180	5.96495	-3.17769	-5.75763	0.310224	0
0.9187	4.13443	-4.3908	-11.5542	-1.21504	0
0.9193	-3.78727	-8.36291	-10.9317	0.006463	0
0.9200	-14.4863	-16.597	16.5337	3.97475	0
0.9207	-17.2321	-22.3941	30.8889	4.58873	0
0.9213	-7.7639	-19.9572	7.97509	2.44948	0
0.9220	6.28055	-12.6356	-18.8679	1.84196	0
0.9227	19.0941	-3.47828	-19.4903	0.92421	0
0.9233	26.1006	3.23137	6.7691	0.92421	0
0.9240	32.823	4.76654	25.3647	3.057	0
0.9247	50.8441	4.45521	2.17856	1.53173	0
0.9253	68.5495	6.29097	-26.8041	-0.904821	0
0.9260	60.9119	6.59156	-19.4903	2.44948	0
0.9267	38.0305	4.45521	-6.34117	3.67099	0
0.9273	17.2636	2.93078	-9.41449	-1.51881	0
0.9280	-6.21743	2.01826	-8.79205	-2.12633	0
0.9287	-34.6219	1.40634	-3.61797	1.53173	0
0.9293	-57.1877	1.09502	-1.16709	1.22797	0
0.9300	-66.0563	2.01826	-0.855863	0.92421	0
0.9307	-55.9884	3.5427	-6.65239	1.22797	0
0.9313	-33.0755	4.76654	-4.51273	-2.43009	0
0.9320	-8.36355	3.23137	21.3966	-2.43009	0
0.9327	16.948	3.23137	40.3423	0.310224	0
0.9333	37.3993	7.50408	24.4699	-0.601059	0
0.9340	45.9522	11.4762	-6.34117	-1.51881	0
0.9347	44.1217	12.0881	-13.3826	0.310224	0
0.9353	35.5688	13.0006	11.9432	-0.904821	0
0.9360	27.0474	14.2245	27.8156	-4.26558	0
0.9367	20.9247	13.0006	0.661349	-5.48709	0
0.9373	9.34193	12.7	-28.9437	-5.17687	0
0.9380	0.189363	13.6125	-26.8041	-2.12633	0
0.9387	9.02632	12.0881	-19.1791	0.006463	0
0.9393	17.2636	9.03925	-19.1791	-0.601059	0
0.9400	9.94158	7.8154	-14.8998	-0.297298	0
0.9407	4.45004	5.97964	-12.7601	-0.601059	0
0.9413	2.30392	3.23137	-8.48083	-0.297298	0
0.9420	-8.04794	3.23137	0.661349	2.14572	0
0.9427	-16.9165	2.93078	-3.61797	0.92421	0
0.9433	-24.2385	-0.73001	-4.82396	-2.43009	0
0.9440	-41.0287	-1.04134	21.1243	-0.297298	0
0.9447	-56.9037	2.01826	38.2026	1.84196	0
0.9453	-58.7342	1.70694	17.7397	0.006463	0
0.9460	-49.5816	-1.64252	-11.2429	-0.601059	0
0.9467	-32.1602	-1.04134	-12.1377	-1.51881	0
0.9473	-13.8551	-0.73001	15.3277	-3.04408	0
0.9480	5.3653	-2.86636	33.6121	-1.21504	0
0.9487	36.484	-2.56577	11.3596	0.310224	0
0.9493	71.2953	-0.429418	-14.8998	-2.43009	0
0.9500	81.3631	-0.73001	-9.10327	-2.74031	0
0.9507	68.5495	-0.73001	-1.16709	0.310224	0
0.9513	59.3654	-0.11809	-4.24041	-0.297298	0
0.9520	58.4502	-1.04134	-0.54464	-1.51881	0
0.9527	52.359	-1.64252	2.17856	1.22797	0
0.9533	40.7762	-1.34193	0.350126	4.58873	0
0.9540	28.2467	-1.64252	1.59502	3.36723	0
0.9547	12.6873	-1.34193	-3.92919	0.310224	0
0.9553	-4.38692	-3.47828	-2.99552	0.92421	0
0.9560	-13.8551	-5.00272	20.5018	2.75324	0
0.9567	-19.9778	-1.64252	33.6121	1.22797	0
0.9573	-29.1304	-2.56577	15.3277	-0.904821	0
0.9580	-35.8212	-6.83848	-9.10327	-0.904821	0
0.9587	-36.1368	-3.47828	-10.3093	-0.601059	0
0.9593	-31.245	-0.429418	15.0165	-2.12633	0
0.9600	-17.5161	-4.70213	32.0949	-4.26558	0
0.9607	3.53478	-5.61464	7.39155	-5.17687	0
0.9613	21.2403	-1.64252	-22.2135	-2.12633	0
0.9620	34.6535	-3.47828	-18.8679	1.22797	0
0.9627	44.1217	-6.22656	-14.2774	-0.297298	0
0.9633	41.0603	-3.17769	-18.8679	-1.51881	0
0.9640	26.4162	0.182503	-12.1377	0.620448	0
0.9647	13.003	1.40634	-9.41449	-0.601059	0
0.9653	3.53478	2.63018	-14.005	-4.26558	0
0.9660	-4.10287	3.5427	-10.9317	-1.51881	0
0.9667	-3.78727	6.59156	-12.4489	2.14572	0
0.9673	2.93513	8.116	-12.1377	0.310224	0
0.9680	7.19581	4.45521	12.8769	-1.82257	0
0.9687	9.62597	1.40634	30.8889	-0.904821	0
0.9693	13.287	2.93078	12.5656	-0.601059	0
0.9700	14.5179	2.93078	-12.7601	-0.601059	0
0.9707	11.4565	0.182503	-12.1377	-0.904821	0
0.9713	6.28055	-2.25444	10.7372	-2.12633	0
0.9720	3.53478	-2.56577	23.8475	-1.51881	0
0.9727	7.51141	-0.429418	1.59502	-0.297298	0
0.9733	11.1724	-2.25444	-24.9756	-3.34784	0
0.9740	1.70427	-14.772	-23.4584	-7.01236	0
0.9747	-14.1707	-30.027	-16.417	-6.39837	0
0.9753	-24.2385	-34.6111	-16.417	-3.6516	0
0.9760	-27.8995	-30.027	-12.4489	-3.34784	0
0.9767	-26.9843	-24.5305	-10.9317	-4.26558	0
0.9773	-23.6389	-15.9851	-9.72572	-1.82257	0
0.9780	-19.9778	-2.56577	-5.13518	2.14572	0
0.9787	-10.5097	7.50408	-11.2429	3.97475	0
0.9793	4.45004	10.2524	-10.6205	3.057	0
0.9800	12.3717	12.7	18.0509	2.14572	0
0.9807	11.7721	14.2245	34.857	1.84196	0
0.9813	9.94158	12.3887	15.3277	1.22797	0
0.9820	4.45004	12.0881	-11.2429	-0.297298	0
0.9827	-2.87201	11.4762	-14.2774	-0.904821	0
0.9833	-8.36355	10.2524	9.21998	0.310224	0
0.9840	-12.3402	10.5637	27.8156	-0.297298	0
0.9847	-13.8551	2.31886	6.14665	-2.43009	0
0.9853	-15.6856	-17.8208	-21.63	-2.43009	0
0.9860	-22.408	-28.202	-16.7282	-0.904821	0
0.9867	-31.245	-22.0935	-8.48083	-2.74031	0
0.9873	-37.6518	-13.8595	-11.8654	-4.56934	0
0.9880	-44.6898	-5.00272	-6.96361	-3.04408	0
0.9887	-53.8423	3.23137	-4.24041	0.310224	0
0.9893	-68.1708	5.97964	-6.34117	3.057	0
0.9900	-80.3848	10.5637	-1.16709	3.36723	0
0.9907	-70.6325	16.3608	-3.61797	0.310224	0
0.9913	-38.8826	14.8364	-6.06885	-0.904821	0
0.9920	-5.61778	11.1756	16.2225	0.92421	0
0.9927	15.4331	11.1756	35.4405	2.14572	0
0.9933	21.8399	10.8643	18.9846	1.22797	0
0.9940	14.5179	10.8643	-7.58606	0.620448	0
0.9947	-2.87201	10.2524	-7.58606	1.53173	0
0.9953	-29.4144	8.72792	20.1906	1.53173	0
0.9960	-54.7576	9.03925	33.9233	0.92421	0
0.9967	-57.1877	8.42733	7.39155	3.057	0
0.9973	-33.3911	4.76654	-18.5567	5.80378	0
0.9980	-1.95675	4.45521	-15.211	4.89249	0
0.9987	20.9247	5.36772	-12.1377	3.97475	0
0.9993	33.9592	0.407947	-14.6664	6.42423	0
1.0000	40.6816	-5.0886	-6.7302	7.64573	0
1.0007	54.726	-5.0886	-7.35264	4.89896	0
1.0013	72.7155	-3.86476	-11.9043	2.4624	0
1.0020	75.1773	-4.17609	-3.96809	2.15218	0
1.0027	53.8108	-2.95225	-5.21298	1.54466	0
1.0033	21.7768	-1.11649	-6.7302	0.626911	0
1.0040	-1.42023	-1.42781	19.218	-0.284372	0
1.0047	-3.88195	-1.42781	35.7128	-2.42363	0
1.0053	9.56285	-0.203973	14.3163	-3.64513	0
1.0060	20.8615	-2.65166	-11.9043	-2.42363	0
1.0067	20.5459	-3.86476	-11.3207	-0.284372	0
1.0073	9.8469	6.20509	11.5931	-0.594596	0
1.0080	-11.488	21.4602	23.4973	-1.80964	0
1.0087	-38.062	27.5686	-1.82843	-3.9489	0
1.0093	-49.9604	22.684	-28.0879	-4.86664	0
1.0100	-41.7231	10.4778	-21.0854	-2.42363	0
1.0107	-27.9942	-5.0886	-14.0439	1.2409	0
1.0113	-10.5728	-16.6829	-18.9457	2.4624	0
1.0120	12.9083	-25.2283	-14.6664	3.06993	0
1.0127	31.529	-31.6374	-10.3871	3.37369	0
1.0133	43.4273	-31.3368	-13.7327	2.76617	0
1.0140	53.2111	-25.8402	-14.3552	3.06993	0
1.0147	48.9189	-18.8192	-19.5292	3.68391	0
1.0153	27.868	-14.2459	-14.6664	3.68391	0
1.0160	9.8469	-12.7215	16.1447	5.20918	0
1.0167	8.01638	-3.25284	34.7792	7.95596	0
1.0173	16.5693	18.7119	16.1447	8.25972	0
1.0180	23.6073	37.0266	-8.55863	5.8167	0
1.0187	24.8066	38.8516	-8.55863	4.29144	0
1.0193	31.2134	28.7817	15.5611	4.29144	0
1.0200	31.2134	8.64203	15.5611	3.98767	0
1.0207	31.2134	-13.9346	15.5611	1.54466	0
1.0213	31.2134	-26.1408	15.5611	0.32315	0
1.0220	31.2134	-31.6374	15.5611	1.2409	0
1.0227	31.2134	-36.2214	15.5611	0.019389	0
1.0233	31.2134	-30.1129	15.5611	-0.594596	0
1.0240	31.2134	-17.9067	15.5611	2.76617	0
1.0247	31.2134	-9.97323	15.5611	3.68391	0
1.0253	31.2134	-4.17609	15.5611	0.626911	0
1.0260	31.2134	2.23297	15.5611	0.32315	0
1.0267	31.2134	5.59317	15.5611	0.32315	0
1.0273	31.2134	8.34144	15.5611	-3.03115	0
1.0280	31.2134	11.0897	15.5611	-4.55642	0
1.0287	31.2134	8.34144	15.5611	-3.34137	0
1.0293	31.2134	1.32046	15.5611	-4.25266	0
1.0300	31.2134	-0.515301	15.5611	-4.86664	0
1.0307	31.2134	2.5443	15.5611	-2.42363	0
1.0313	31.2134	1.93238	15.5611	-0.594596	0
1.0320	-68.2655	-3.25284	27.7766	-0.284372	0
1.0327	-60.6278	-4.17609	5.79653	1.54466	0
1.0333	-48.1299	0.407947	-17.1173	2.15218	0
1.0340	-30.74	3.45681	-12.2155	-0.284372	0
1.0347	-16.9796	5.89376	-5.21298	0.019389	0
1.0353	-7.54297	9.86588	-6.10775	1.84842	0
1.0360	3.4401	12.9147	-3.07333	-0.898358	0
1.0367	17.8002	13.2261	-4.59054	-3.34137	0
1.0373	31.8446	10.4778	-7.35264	-0.594596	0
1.0380	38.8511	6.81701	-5.21298	-0.594596	0
1.0387	35.19	4.98125	-10.0758	-3.03115	0
1.0393	26.6371	5.59317	-7.35264	-2.42363	0
1.0400	14.1391	4.06873	19.218	-2.11987	0
1.0407	-2.05144	2.23297	34.4679	-2.72739	0
1.0413	-10.5728	3.45681	16.1447	0.019389	0
1.0420	-9.65753	4.98125	-10.0758	2.15218	0
1.0427	-10.2887	4.68065	-14.6664	0.32315	0
1.0433	-11.8037	3.45681	8.83095	-1.20212	0
1.0440	-8.74228	0.708539	24.7033	-0.594596	0
1.0447	-5.39686	-0.203973	0.894766	-0.594596	0
1.0453	-4.4816	1.62105	-25.637	0.626911	0
1.0460	-4.16599	1.32046	-19.218	2.15218	0
1.0467	-5.99651	-0.515301	-12.8379	0.937136	0
1.0473	-9.05788	-0.515301	-16.806	-0.594596	0
1.0480	-7.82702	0.096619	-10.0758	-1.20212	0
1.0487	-4.79721	-0.815894	-7.93619	-2.42363	0
1.0493	-5.99651	-1.72841	-14.3552	-3.03115	0
1.0500	-6.31211	-2.03973	-11.9043	-1.50588	0
1.0507	-3.25074	-1.72841	-10.6983	0.019389	0
1.0513	-3.56634	-2.34033	-7.93619	0.32315	0
1.0520	-6.91176	-4.17609	15.8724	-0.594596	0
1.0527	-6.91176	-2.65166	36.2964	-2.72739	0
1.0533	-6.91176	1.01987	22.2524	-3.34137	0
1.0540	-9.65753	2.5443	-7.04142	-2.11987	0
1.0547	-14.865	1.01987	-11.0095	-2.72739	0
1.0553	-23.1023	0.096619	14.6275	-6.39191	0
1.0560	-34.0854	0.096619	25.9093	-7.91718	0
1.0567	-43.8376	-0.515301	-4.59054	-6.69567	0
1.0573	-48.7295	-2.34033	-30.5388	-6.08169	0
1.0580	-45.9837	-3.86476	-24.1198	-4.86664	0
1.0587	-37.7464	-3.56417	-18.9457	-3.64513	0
1.0593	-26.4478	-2.65166	-21.9801	-4.25266	0
1.0600	-9.65753	-3.25284	-16.4948	-4.25266	0
1.0607	9.8469	-4.17609	-16.1836	-3.34137	0
1.0613	28.1836	-4.78801	-18.012	-3.34137	0
1.0620	50.7494	-5.0886	-11.5931	-3.03115	0
1.0627	65.3935	-4.78801	-13.1492	-2.42363	0
1.0633	53.4952	-4.78801	-10.6983	-3.34137	0
1.0640	32.7599	-4.47668	16.1447	-3.03115	0
1.0647	24.5226	-2.34033	32.6395	-0.284372	0
1.0653	17.2005	-0.203973	17.3896	3.06993	0
1.0660	7.73234	-1.11649	-2.7621	5.20918	0
1.0667	3.75571	-2.34033	-4.90176	4.5952	0
1.0673	-7.82702	-1.72841	14.6275	2.76617	0
1.0680	-22.5027	-3.25284	28.6714	3.06993	0
1.0687	-16.3799	-7.83688	3.96809	2.76617	0
1.0693	-2.96669	-12.4102	-29.2939	-0.594596	0
1.0700	-4.16599	-12.4102	-29.6051	-0.284372	0
1.0707	-8.74228	-9.06072	-21.9801	1.2409	0
1.0713	-11.204	-7.83688	-25.0534	-1.50588	0
1.0720	-26.1637	-6.00111	-21.3577	-3.03115	0
1.0727	-40.8078	2.84489	-16.4948	-0.594596	0
1.0733	-32.8545	12.3028	-14.3552	-1.80964	0
1.0740	-12.4033	12.6142	-8.86985	-3.9489	0
1.0747	-1.42023	7.72952	-9.4534	-1.20212	0
1.0753	-0.220924	6.50568	-6.41897	1.2409	0
1.0760	5.27061	6.20509	18.2843	1.2409	0
1.0767	18.1158	4.98125	34.7792	3.37369	0
1.0773	35.19	4.98125	17.3896	6.42423	0
1.0780	53.2111	6.81701	-7.62496	6.73445	0
1.0787	62.9633	10.4778	-7.04142	6.73445	0
1.0793	63.563	13.2261	20.1128	5.8167	0
1.0800	64.4782	11.3903	34.4679	3.98767	0
1.0807	62.3637	6.81701	9.14217	1.2409	0
1.0813	45.2578	4.98125	-17.1173	0.32315	0
1.0820	23.6073	5.59317	-11.9043	1.84842	0
1.0827	12.3086	4.06873	-5.4853	2.15218	0
1.0833	5.90183	1.93238	-9.18108	1.2409	0
1.0840	-4.4816	-0.203973	-6.41897	2.4624	0
1.0847	-17.8948	-0.515301	-7.35264	3.98767	0
1.0853	-25.8481	0.407947	-11.0095	2.15218	0
1.0860	-24.9328	-0.203973	-5.4853	0.019389	0
1.0867	-21.5874	-0.515301	-6.41897	-2.42363	0
1.0873	-23.4179	0.407947	-7.04142	-4.86664	0
1.0880	-27.9942	2.23297	18.2843	-3.64513	0
1.0887	-31.6552	3.45681	39.0585	-2.11987	0
1.0893	-27.9942	3.15622	22.8749	-2.11987	0
1.0900	-7.22737	1.32046	-4.27932	-0.284372	0
1.0907	22.3764	-0.515301	-2.7621	0.626911	0
1.0913	42.5121	-1.11649	27.4654	-1.20212	0
1.0920	49.2345	-2.34033	41.1981	0.32315	0
1.0927	46.7728	-2.34033	11.9043	1.84842	0
1.0933	36.1053	-1.11649	-16.4948	-0.898358	0
1.0940	21.4612	-1.42781	-11.9043	-1.20212	0
1.0947	3.15606	-3.25284	-8.24741	0.626911	0
1.0953	-17.2952	-4.47668	-12.8379	-2.42363	0
1.0960	-29.8247	-4.17609	-7.04142	-2.11987	0
1.0967	-32.2549	-1.42781	-9.18108	3.98767	0
1.0973	-34.6851	-0.815894	-17.3896	4.89896	0
1.0980	-35.6003	-1.42781	-13.1492	2.76617	0
1.0987	-22.7867	0.407947	-15.5611	4.89896	0
1.0993	0.410287	1.01987	-17.3896	5.20918	0
1.1000	23.2917	-1.42781	8.51973	2.15218	0
1.1007	44.6582	-0.203973	29.2939	4.29144	0
1.1013	57.1562	-0.515301	11.9043	7.64573	0
1.1020	52.8955	-12.7215	-13.7327	4.29144	0
1.1027	43.4273	-27.0641	-11.9043	-0.594596	0
1.1033	39.7663	-29.8123	14.6275	-1.20212	0
1.1040	32.7599	-24.3158	31.4335	0.32315	0
1.1047	18.7154	-16.071	10.0758	1.2409	0
1.1053	4.67096	-6.31244	-16.4948	0.32315	0
1.1060	-12.4033	1.32046	-13.7327	-1.20212	0
1.1067	-35.3163	8.64203	-6.10775	-1.50588	0
1.1073	-53.3058	15.9636	-7.62496	-1.50588	0
1.1080	-62.774	18.7119	-5.79653	-0.898358	0
1.1087	-66.435	16.8869	-4.59054	1.2409	0
1.1093	-57.8821	13.8273	-3.96809	3.37369	0
1.1100	-31.6552	11.3903	-0.311223	3.68391	0
1.1107	-2.05144	11.6909	-5.4853	3.06993	0
1.1113	13.8235	14.1386	-5.79653	3.06993	0
1.1120	16.5693	12.9147	18.9068	3.68391	0
1.1127	15.9696	8.03011	37.5413	3.37369	0
1.1133	12.3086	5.89376	19.5292	2.76617	0
1.1140	3.75571	4.98125	-10.0758	0.937136	0
1.1147	-0.220924	1.32046	-11.3207	-0.594596	0
1.1153	6.50148	0.096619	16.4559	0.32315	0
1.1160	11.0778	3.15622	28.9826	1.84842	0
1.1167	7.10113	6.50568	1.82843	1.84842	0
1.1173	3.15606	8.03011	-21.9801	1.2409	0
1.1180	3.15606	6.81701	-15.2888	0.626911	0
1.1187	5.27061	6.50568	-11.0095	-0.284372	0
1.1193	8.01638	17.4988	-16.4948	0.32315	0
1.1200	10.4781	32.1419	-11.9043	1.84842	0
1.1207	16.2852	30.9181	-8.55863	1.84842	0
1.1213	24.8066	18.4113	-10.0758	-1.80964	0
1.1220	27.868	6.81701	-6.10775	-5.47416	0
1.1227	26.0375	-4.17609	-7.35264	-4.55642	0
1.1233	21.7768	-15.1585	-6.7302	-0.594596	0
1.1240	11.0778	-21.2669	15.8724	0.937136	0
1.1247	4.35536	-23.4033	35.4016	-0.898358	0
1.1253	9.56285	-20.655	21.6689	-0.898358	0
1.1260	10.1625	-12.4102	-5.4853	0.937136	0
1.1267	1.32554	-5.0886	-7.04142	2.15218	0
1.1273	-4.4816	-1.42781	20.424	2.15218	0
1.1280	-6.91176	1.62105	34.7792	1.2409	0
1.1287	-9.97314	2.5443	9.76462	-0.898358	0
1.1293	-12.4033	2.23297	-17.3896	-1.50588	0
1.1300	-15.4647	2.84489	-16.4948	1.2409	0
1.1307	-18.2104	1.01987	-13.7327	0.937136	0
1.1313	-14.2338	-1.42781	-15.8724	-2.42363	0
1.1320	-7.22737	0.407947	-10.6983	-3.34137	0
1.1327	-3.25074	-2.03973	-9.4534	-1.20212	0
1.1333	-2.65109	-17.9067	-10.3871	-0.898358	0
1.1340	-1.42023	-35.2981	-5.4853	-2.11987	0
1.1347	4.98657	-38.9589	-9.4534	-2.42363	0
1.1353	8.33199	-29.8123	-8.24741	-3.64513	0
1.1360	3.15606	-19.7425	15.5611	-3.34137	0
1.1367	-0.220924	-12.1096	30.4999	-1.20212	0
1.1373	1.32554	-2.65166	12.799	-0.594596	0
1.1380	-1.73583	5.89376	-11.5931	0.32315	0
1.1387	-10.5728	8.34144	-14.6664	0.32315	0
1.1393	-22.5027	8.34144	10.9706	-2.42363	0
1.1400	-38.3461	9.55455	30.1886	-3.03115	0
1.1407	-53.6214	9.55455	6.69129	0.019389	0
1.1413	-68.8652	7.41819	-23.4973	-0.594596	0
1.1420	-84.4245	7.1176	-19.8405	-2.72739	0
1.1427	-82.594	9.25395	-12.8379	-3.03115	0
1.1433	-49.9604	9.86588	-17.7008	-4.25266	0
1.1440	-2.65109	8.95336	-12.8379	-5.1704	0
1.1447	37.9358	8.03011	-8.24741	-4.25266	0
1.1453	59.3023	7.72952	-9.18108	-4.25266	0
1.1460	62.0481	8.03011	-2.7621	-4.25266	0
1.1467	60.5332	7.72952	-2.7621	0.32315	0
1.1473	68.1393	3.15622	-3.65687	3.98767	0
1.1480	75.1773	-1.42781	20.1128	2.4624	0
1.1487	66.94	-2.34033	38.436	2.76617	0
1.1493	56.2409	-1.72841	19.218	5.8167	0
1.1500	58.387	-2.34033	-9.4534	3.98767	0
1.1507	55.9569	-1.42781	-9.76462	0.019389	0
1.1513	31.2134	1.93238	17.0784	0.32315	0
1.1520	6.18587	3.75741	31.1223	2.15218	0
1.1527	0.0946817	4.98125	6.38007	0.019389	0
1.1533	-2.33548	6.81701	-21.0854	-0.898358	0
1.1540	-13.0345	6.81701	-17.7008	1.2409	0
1.1547	-22.7867	4.68065	-12.8379	0.32315	0
1.1553	-27.079	2.23297	-16.806	-2.42363	0
1.1560	-26.4478	0.407947	-12.5267	-2.42363	0
1.1567	-16.9796	-0.815894	-11.3207	-3.34137	0
1.1573	-0.504969	-0.515301	-15.5611	-2.42363	0
1.1580	14.7388	-1.11649	-12.8379	3.06993	0
1.1587	27.2683	-4.47668	-13.7327	4.5952	0
1.1593	40.6816	-6.00111	-10.3871	1.2409	0
1.1600	51.065	-5.70052	16.4559	2.15218	0
1.1607	51.9802	-7.52555	33.8455	4.89896	0
1.1613	46.7728	-7.22496	15.8724	4.89896	0
1.1620	41.2812	-6.92436	-9.18108	6.42423	0
1.1627	30.2981	-10.5852	-8.24741	5.8167	0
1.1633	15.0544	-5.0886	17.3896	0.019389	0
1.1640	4.98657	15.0511	34.1567	-1.80964	0
1.1647	-1.42023	28.7817	13.7327	0.019389	0
1.1653	-8.45823	24.8204	-11.9043	-2.72739	0
1.1660	-13.0345	12.6142	-8.24741	-3.64513	0
1.1667	-18.8101	-4.78801	-1.24489	0.937136	0
1.1673	-29.8247	-23.0919	-4.90176	1.84842	0
1.1680	-32.8545	-32.5499	-5.4853	-0.594596	0
1.1687	-23.4179	-36.522	-5.4853	0.019389	0
1.1693	-11.8037	-38.6583	-5.79653	1.54466	0
1.1700	-1.13618	-31.6374	-3.65687	0.019389	0
1.1707	4.07131	-20.0431	-9.76462	-1.50588	0
1.1713	-5.71246	-12.7215	-8.24741	-1.80964	0
1.1720	-20.6406	-6.61304	18.012	-1.50588	0
1.1727	-31.024	-1.11649	36.6076	-0.898358	0
1.1733	-44.7529	0.407947	23.1861	0.32315	0
1.1740	-52.7061	0.407947	-1.55611	1.54466	0
1.1747	-40.8078	2.84489	-7.35264	2.4624	0
1.1753	-22.5027	4.98125	13.7327	1.2409	0
1.1760	-11.204	7.72952	27.4654	-1.50588	0
1.1767	-8.45823	7.41819	3.03442	-0.594596	0
1.1773	-15.1491	5.89376	-21.3577	1.84842	0
1.1780	-16.6955	6.81701	-14.6664	1.2409	0
1.1787	-2.96669	7.41819	-8.24741	0.626911	0
1.1793	7.73234	4.36933	-13.1492	1.2409	0
1.1800	6.81708	4.36933	-8.24741	0.937136	0
1.1807	7.10113	6.81701	-4.27932	0.019389	0
1.1813	3.75571	4.98125	-5.4853	-0.594596	0
1.1820	-8.14262	3.15622	-4.59054	-3.03115	0
1.1827	-15.4647	3.75741	-11.5931	-3.34137	0
1.1833	-19.7254	2.84489	-12.8379	-0.898358	0
1.1840	-32.5705	1.32046	11.9043	0.626911	0
1.1847	-49.6448	0.708539	28.3602	1.54466	0
1.1853	-60.6278	1.01987	10.9706	3.06993	0
1.1860	-60.9434	1.62105	-12.2155	2.15218	0
1.1867	-51.7909	1.32046	-11.5931	0.32315	0
1.1873	-41.4075	-0.203973	14.0439	2.15218	0
1.1880	-30.1088	-0.815894	28.9826	2.76617	0
1.1887	-10.8884	-0.515301	2.7232	0.32315	0
1.1893	9.56285	-0.515301	-27.1542	0.32315	0
1.1900	23.8913	-2.34033	-24.1198	1.84842	0
1.1907	37.0205	-5.0886	-17.1173	1.2409	0
1.1913	47.0884	-3.56417	-17.1173	0.32315	0
1.1920	46.4887	-2.65166	-8.24741	1.54466	0
1.1927	42.1965	-11.7983	-4.59054	1.2409	0
1.1933	40.9972	-20.0431	-7.35264	-0.898358	0
1.1940	40.6816	-15.1585	-0.311223	-0.898358	0
1.1947	38.2514	-9.06072	-0.933669	1.2409	0
1.1953	32.7599	-9.06072	-2.45088	1.2409	0
1.1960	24.207	-4.47668	20.7352	-0.594596	0
1.1967	13.5079	3.45681	39.0585	-1.80964	0
1.1973	3.15606	6.50568	21.0465	-2.72739	0
1.1980	-1.42023	5.59317	-6.10775	-3.03115	0
1.1987	1.32554	6.81701	-7.35264	-1.50588	0
1.1993	3.75571	8.64203	15.8724	-1.50588	0
1.2000	4.35536	6.81701	28.3602	-3.03115	0
1.2007	13.2239	2.84489	3.34565	-3.64513	0
1.2013	29.0988	4.98125	-25.0534	-4.25266	0
1.2020	37.9358	9.86588	-21.6689	-5.1704	0
1.2027	34.5904	7.41819	-13.4215	-3.64513	0
1.2033	25.1222	2.5443	-15.5611	-1.80964	0
1.2040	14.1391	4.06873	-13.1492	-2.42363	0
1.2047	5.90183	5.29258	-10.3871	-1.20212	0
1.2053	-0.820575	4.06873	-8.86985	1.2409	0
1.2060	-10.5728	8.03011	-3.38455	-0.594596	0
1.2067	-16.9796	11.6909	-6.7302	-0.594596	0
1.2073	-17.8948	9.86588	-6.10775	3.68391	0
1.2080	-22.5027	10.4778	17.7008	3.98767	0
1.2087	-27.079	12.3028	32.9507	-0.284372	0
1.2093	-24.0176	7.41819	15.2499	-0.898358	0
1.2100	-18.2104	3.45681	-11.9043	1.2409	0
1.2107	-18.5261	6.50568	-16.1836	1.2409	0
1.2113	-23.4179	7.72952	9.14217	0.019389	0
1.2120	-23.4179	4.98125	24.0809	-1.80964	0
1.2127	-12.4033	1.62105	-4.59054	-0.594596	0
1.2133	-1.13618	-5.0886	-32.3672	3.06993	0
1.2140	-3.56634	-12.1096	-22.6026	1.84842	0
1.2147	-7.22737	-11.4977	-14.3552	-0.594596	0
1.2153	-3.56634	-7.83688	-19.8405	3.37369	0
1.2160	-7.22737	-6.92436	-16.4948	4.89896	0
1.2167	-20.041	-5.0886	-15.5611	1.2409	0
1.2173	-27.363	-3.25284	-15.2888	3.68391	0
1.2180	-25.2484	-1.11649	-5.4853	8.56348	0
1.2187	-13.3186	1.32046	-5.4853	7.64573	0
1.2193	0.694332	1.62105	-3.38455	6.73445	0
1.2200	11.0778	2.5443	24.3921	6.73445	0
1.2207	26.6371	6.20509	41.1981	3.68391	0
1.2213	47.688	6.81701	20.1128	0.937136	0
1.2220	50.7494	6.20509	-7.93619	0.32315	0
1.2227	32.7599	9.25395	-8.86985	0.937136	0
1.2233	11.6774	9.55455	15.5611	1.54466	0
1.2240	-11.8037	4.98125	27.7766	-0.594596	0
1.2247	-30.74	1.93238	2.13966	-5.1704	0
1.2253	-29.8247	2.84489	-21.9801	-4.25266	0
1.2260	-20.6406	2.84489	-14.6664	-1.80964	0
1.2267	-18.8101	2.23297	-8.55863	-3.9489	0
1.2273	-18.2104	-0.203973	-13.4215	-5.47416	0
1.2280	-14.2338	-2.95225	-9.18108	-5.1704	0
1.2287	-13.9498	-2.34033	-7.35264	-4.55642	0
1.2293	-10.2887	-1.42781	-10.6983	-3.03115	0
1.2300	5.90183	-4.47668	-8.24741	-2.72739	0
1.2307	29.6985	-3.56417	-10.3871	-6.39191	0
1.2313	50.7494	-0.515301	-7.93619	-7.3032	0
1.2320	66.6243	-9.6619	17.3896	-3.34137	0
1.2327	68.7705	-27.9766	34.1567	-0.594596	0
1.2333	55.6413	-35.2981	17.3896	-1.50588	0
1.2340	42.5121	-28.2772	-8.86985	-1.20212	0
1.2347	37.0205	-19.1306	-11.5931	0.32315	0
1.2353	31.529	-11.1971	13.1103	-0.594596	0
1.2360	31.8446	0.096619	28.9826	-2.11987	0
1.2367	44.027	9.86588	5.17408	-0.594596	0
1.2373	50.7494	11.3903	-21.9801	0.019389	0
1.2380	40.6816	9.55455	-19.218	-1.50588	0
1.2387	25.7219	11.6909	-12.8379	0.019389	0
1.2393	11.3934	12.6142	-12.8379	2.15218	0
1.2400	-0.220924	11.6909	-6.41897	0.32315	0
1.2407	-4.16599	13.2261	-7.04142	-0.284372	0
1.2413	-4.79721	12.9147	-11.0095	2.76617	0
1.2420	-8.74228	8.64203	-5.4853	4.89896	0
1.2427	-13.3186	8.64203	-9.18108	4.89896	0
1.2433	-16.3799	10.1665	-11.9043	3.68391	0
1.2440	-18.5261	5.29258	10.6594	2.4624	0
1.2447	-14.5494	0.708539	27.7766	3.06993	0
1.2453	-5.71246	1.32046	10.0758	3.98767	0
1.2460	3.75571	-0.515301	-14.9776	2.15218	0
1.2467	8.01638	-5.0886	-13.7327	0.019389	0
1.2473	3.75571	-5.38919	13.7327	-0.594596	0
1.2480	-1.13618	-3.25284	28.049	-2.11987	0
1.2487	2.2408	-3.56417	2.7232	-4.25266	0
1.2493	4.98657	-5.0886	-23.8086	-5.47416	0
1.2500	-0.220924	-6.00111	-18.6345	-3.9489	0
1.2507	-8.45823	-6.00111	-10.6983	0.32315	0
1.2513	-13.9498	-4.47668	-12.5267	3.06993	0
1.2520	-15.1491	-3.25284	-10.0758	2.15218	0
1.2527	-15.7803	-3.25284	-9.76462	1.54466	0
1.2533	-17.8948	-3.25284	-8.55863	3.98767	0
1.2540	-21.5874	-4.78801	-1.82843	4.5952	0
1.2547	-31.6552	-6.92436	-6.41897	0.937136	0
1.2553	-52.0749	-3.56417	-8.86985	-0.594596	0
1.2560	-67.3502	-0.815894	13.7327	0.626911	0
1.2567	-60.0282	-2.34033	29.2939	0.32315	0
1.2573	-41.0919	0.096619	12.1766	-0.594596	0
1.2580	-23.1023	3.75741	-11.9043	0.32315	0
1.2587	-4.4816	1.01987	-13.4215	-0.284372	0
1.2593	10.1625	1.32046	11.5931	-2.42363	0
1.2600	17.8002	5.59317	27.4654	-2.42363	0
1.2607	22.692	2.5443	2.7232	-4.25266	0
1.2613	18.7154	6.81701	-25.9482	-5.77793	0
1.2620	1.60959	26.9567	-21.6689	-1.50588	0
1.2627	-16.0643	34.5789	-13.4215	3.68391	0
1.2633	-24.9328	21.7715	-15.8724	2.4624	0
1.2640	-26.7634	9.25395	-12.8379	1.2409	0
1.2647	-19.7254	-1.42781	-11.9043	3.68391	0
1.2653	-1.42023	-13.3334	-10.0758	3.37369	0
1.2660	21.7768	-18.8192	-1.55611	-0.594596	0
1.2667	45.2578	-20.9556	-6.41897	-2.11987	0
1.2673	63.563	-22.48	-9.18108	-0.594596	0
1.2680	69.0545	-16.9942	18.012	0.019389	0
1.2687	67.8552	-11.1971	37.5413	-1.20212	0
1.2693	68.7705	-9.97323	16.1447	-1.50588	0
1.2700	69.0545	-5.70052	-13.7327	-0.284372	0
1.2707	63.563	0.096619	-14.3552	2.15218	0
1.2713	55.9569	-0.515301	12.4878	3.37369	0
1.2720	48.0036	-0.203973	28.3602	3.06993	0
1.2727	39.7663	3.15622	3.65687	1.84842	0
1.2733	31.2134	2.23297	-22.2913	0.32315	0
1.2740	22.3764	0.096619	-14.3552	0.32315	0
1.2747	14.7388	1.32046	-8.24741	2.15218	0
1.2753	9.56285	1.32046	-16.4948	4.89896	0
1.2760	4.07131	0.096619	-13.7327	4.89896	0
1.2767	-5.99651	0.407947	-13.1492	3.68391	0
1.2773	-20.041	-0.515301	-18.6345	3.98767	0
1.2780	-30.74	-1.42781	-13.4215	3.98767	0
1.2787	-36.8312	-1.11649	-11.9043	3.37369	0
1.2793	-43.5536	-1.72841	-12.2155	1.2409	0
1.2800	-50.8756	-2.03973	10.0758	-2.11987	0
1.2807	-50.2444	-1.42781	28.6714	-3.9489	0
1.2813	-38.6617	-2.34033	12.1766	-2.72739	0
1.2820	-25.2484	-2.34033	-12.8379	-2.72739	0
1.2827	-17.2952	-0.515301	-11.9043	-3.9489	0
1.2833	-18.8101	1.01987	12.799	-2.11987	0
1.2840	-23.4179	1.62105	25.637	0.937136	0
1.2847	-19.7254	-6.00111	1.82843	2.4624	0
1.2853	-6.91176	-24.3158	-21.6689	3.37369	0
1.2860	2.2408	-35.2981	-16.806	3.06993	0
1.2867	3.15606	-31.0254	-12.8379	1.2409	0
1.2873	-1.73583	-23.0919	-18.3233	0.32315	0
1.2880	-9.65753	-15.4698	-16.806	0.019389	0
1.2887	-15.1491	-6.31244	-16.1836	-2.42363	0
1.2893	-10.5728	0.096619	-13.7327	-3.34137	0
1.2900	-0.220924	4.98125	-4.90176	-1.50588	0
1.2907	5.90183	12.0022	-7.35264	-1.50588	0
1.2913	7.73234	14.1386	-5.4853	-2.72739	0
1.2920	5.90183	12.0022	20.1128	-3.34137	0
1.2927	-2.05144	12.0022	32.9507	-2.42363	0
1.2933	-14.5494	11.3903	12.799	0.019389	0
1.2940	-26.1637	9.55455	-12.8379	-0.284372	0
1.2947	-38.062	13.2261	-14.3552	-2.11987	0
1.2953	-50.2444	16.8869	12.1766	-0.594596	0
1.2960	-50.2444	12.6142	30.1886	0.626911	0
1.2967	-36.2315	9.55455	5.79653	-3.34137	0
1.2973	-26.1637	11.3903	-21.0854	-4.55642	0
1.2980	-20.9562	12.0022	-15.2888	-3.03115	0
1.2987	-6.91176	11.3903	-10.0758	-4.86664	0
1.2993	4.98657	9.55455	-12.8379	-3.34137	0
1.3000	4.98657	5.59317	-3.65687	2.15218	0
1.3007	8.93164	4.98125	-0.933669	0.937136	0
1.3013	17.8002	8.03011	-2.45088	-1.50588	0
1.3020	16.2852	7.41819	4.86286	3.06993	0
1.3027	11.993	5.29258	1.51721	7.34197	0
1.3033	10.4781	4.98125	0	5.8167	0
1.3040	-1.42023	1.62105	28.049	2.76617	0
1.3047	-16.6955	-1.42781	45.1662	2.4624	0
1.3053	-16.9796	-0.815894	23.8086	4.5952	0
1.3060	-10.8884	-0.515301	-2.7621	4.29144	0
1.3067	-12.4033	-0.815894	-3.65687	2.15218	0
1.3073	-13.9498	0.407947	20.1128	3.68391	0
1.3080	-10.2887	0.407947	33.8455	5.51294	0
1.3087	-4.16599	0.407947	7.31374	1.54466	0
1.3093	6.81708	2.23297	-22.6026	-0.594596	0
1.3100	18.3998	2.23297	-17.1173	2.15218	0
1.3107	18.7154	0.708539	-8.24741	2.76617	0
1.3113	7.73234	0.708539	-11.9043	0.626911	0
1.3120	0.410287	1.93238	-8.55863	1.2409	0
1.3127	-0.504969	1.93238	-6.7302	2.15218	0
1.3133	-0.220924	0.407947	-7.35264	1.2409	0
1.3140	4.98657	0.407947	-0.622446	0.32315	0
1.3147	17.8002	1.32046	-3.38455	1.54466	0
1.3153	26.9527	1.32046	-4.59054	1.54466	0
1.3160	25.4378	1.32046	21.0465	0.626911	0
1.3167	18.7154	0.407947	38.436	3.06993	0
1.3173	7.73234	-3.86476	19.218	5.8167	0
1.3180	-8.14262	-6.00111	-8.24741	3.68391	0
1.3187	-26.1637	-3.25284	-11.0095	1.2409	0
1.3193	-42.6383	-2.34033	11.5931	2.76617	0
1.3200	-55.4519	-3.25284	27.1542	3.68391	0
1.3207	-53.6214	-1.11649	4.55164	2.15218	0
1.3213	-31.9393	1.01987	-22.6026	0.32315	0
1.3220	-2.96669	1.32046	-18.9457	-0.898358	0
1.3227	17.4846	1.01987	-14.0439	-0.284372	0
1.3233	27.868	-0.815894	-18.9457	2.15218	0
1.3240	36.1053	-2.34033	-12.5267	2.4624	0
1.3247	45.5735	-0.815894	-8.24741	1.2409	0
1.3253	52.8955	-0.203973	-11.9043	1.84842	0
1.3260	58.387	-1.72841	-9.18108	2.76617	0
1.3267	59.9019	-2.34033	-9.76462	0.626911	0
1.3273	51.9802	-1.11649	-8.86985	-0.594596	0
1.3280	38.5354	0.096619	12.799	-0.594596	0
1.3287	31.8446	0.708539	27.4654	-2.11987	0
1.3293	32.4443	1.32046	9.76462	-3.9489	0
1.3300	29.3829	1.01987	-15.2888	-1.80964	0
1.3307	21.4612	1.01987	-13.7327	0.32315	0
1.3313	15.9696	2.5443	15.2499	-0.594596	0
1.3320	12.3086	2.23297	31.7447	-0.594596	0
1.3327	10.4781	0.407947	6.69129	0.019389	0
[truncated: 57,490 more rows]
