# Supplementary material for: Identification of Haptic Based Guiding Using Hard Reins
Source: PLoS One. 2015 Jul 22;10(7):e0132020. doi: 10.1371/journal.pone.0132020 (PMC4511788; doi:10.1371/journal.pone.0132020)
Supplement: S4 File — (ZIP) [file pone.0132020.s004.zip › EMGData2/Subject15/T7/t7.txt]

0.0000	0.317823	1.36899	28.6146	-2.0488	0
0.0007	0.317823	2.28778	2.97939	-2.0488	0
0.0013	0.317823	3.19737	-23.2661	-2.65917	0
0.0020	0.317823	1.98458	-17.7729	-3.57471	0
0.0027	0.317823	1.98458	-12.89	-4.49026	0
0.0033	0.317823	2.28778	-18.0729	-4.49026	0
0.0040	0.317823	0.459393	-13.19	-2.65917	0
0.0047	0.317823	0.459393	-11.6693	-0.21771	0
0.0053	0.317823	1.67219	-15.0211	1.91857	0
0.0060	0.317823	0.147006	-7.39675	2.83411	0
0.0067	0.317823	-1.07498	-7.39675	1.00302	0
0.0073	0.317823	0.147006	-9.52784	-1.13326	0
0.0080	0.317823	0.459393	16.097	-1.13326	0
0.0087	0.317823	0.147006	37.77	-3.57471	0
0.0093	0.317823	0.762592	19.7592	-5.40581	0
0.0100	0.317823	0.147006	-9.52784	-2.0488	0
0.0107	0.317823	0.147006	-9.52784	-0.21771	0
0.0113	0.317823	0.147006	17.0177	-3.87989	0
0.0120	0.317823	-1.68138	31.6664	-4.18508	0
0.0127	0.317823	-2.90336	6.95191	-0.828074	0
0.0133	0.317823	-2.28778	-22.6558	0.392655	0
0.0140	0.317823	-2.90336	-21.7351	2.22375	0
0.0147	0.317823	-4.42854	-15.3314	4.36002	0
0.0153	0.317823	-4.42854	-16.8522	2.83411	0
0.0160	0.317823	-3.50976	-12.5796	1.91857	0
0.0167	0.317823	-4.12535	-11.0589	2.22375	0
0.0173	0.317823	-4.12535	-13.19	-0.828074	0
0.0180	0.317823	-1.68138	-10.1382	-5.10062	0
0.0187	0.317823	0.762592	-11.3589	-6.32135	0
0.0193	0.317823	-1.07498	-7.69676	-5.71099	0
0.0200	0.317823	-3.50976	15.797	-5.40581	0
0.0207	0.317823	-1.98458	31.056	-5.10062	0
0.0213	0.317823	-0.459393	16.097	-1.13326	0
0.0220	0.317823	-0.762592	-8.61747	4.36002	0
0.0227	0.317823	-0.459393	-13.8004	3.44448	0
0.0233	0.317823	-0.156193	10.9141	-0.522892	0
0.0240	0.317823	-0.459393	13.6555	1.3082	0
0.0247	0.317823	1.36899	13.6555	3.74966	0
0.0253	0.317823	1.98458	13.6555	1.3082	0
0.0260	0.317823	-0.459393	13.6555	1.00302	0
0.0267	0.317823	0.147006	13.6555	1.61338	0
0.0273	0.317823	2.59097	13.6555	-0.828074	0
0.0280	0.317823	2.89417	13.6555	1.00302	0
0.0287	0.317823	2.89417	13.6555	3.74966	0
0.0293	0.317823	2.89417	13.6555	2.22375	0
0.0300	0.317823	1.67219	13.6555	1.00302	0
0.0307	0.317823	1.98458	13.6555	1.61338	0
0.0313	0.317823	2.59097	13.6555	-0.828074	0
0.0320	0.317823	0.147006	13.6555	-1.74362	0
0.0327	0.317823	-2.60016	13.6555	0.697837	0
0.0333	0.317823	-1.68138	13.6555	3.74966	0
0.0340	0.317823	0.762592	13.6555	4.6652	0
0.0347	0.317823	2.28778	13.6555	4.6652	0
0.0353	0.317823	1.06579	13.6555	3.74966	0
0.0360	0.317823	-1.68138	34.7182	3.44448	0
0.0367	0.317823	-1.68138	8.78299	4.05484	0
0.0373	0.317823	-0.762592	-19.604	4.05484	0
0.0380	0.317823	-1.68138	-17.4625	2.52893	0
0.0387	0.317823	-3.50976	-14.4107	-0.21771	0
0.0393	0.317823	-3.50976	-19.904	0.0874726	0
0.0400	0.317823	-3.20656	-15.9418	2.83411	0
0.0407	0.317823	-1.68138	-13.5004	2.22375	0
0.0413	0.317823	-0.156193	-14.4107	1.3082	0
0.0420	0.317823	-1.37818	-8.61747	1.91857	0
0.0427	0.317823	-2.90336	-11.0589	1.3082	0
0.0433	0.317823	-1.98458	-12.2796	-0.522892	0
0.0440	0.317823	-0.762592	10.6141	-2.0488	0
0.0447	0.317823	-0.459393	28.0042	-4.49026	0
0.0453	0.317823	1.36899	11.2244	-5.10062	0
0.0460	0.317823	3.81296	-13.8004	-4.18508	0
0.0467	0.317823	3.81296	-13.5004	-3.57471	0
0.0473	0.317823	1.06579	14.2659	-2.35398	0
0.0480	13.1311	-0.762592	32.2767	-3.57471	0
0.0487	18.6345	-0.762592	8.17263	-7.84726	0
0.0493	23.2011	-1.07498	-20.5143	-6.93172	0
0.0500	20.4578	-1.98458	-15.0211	-1.74362	0
0.0507	18.9356	-1.98458	-6.17603	-2.0488	0
0.0513	18.6345	-1.07498	-11.3589	-2.96435	0
0.0520	13.1311	1.06579	-9.83819	0.0874726	0
0.0527	6.72446	3.19737	-8.30712	0.392655	0
0.0533	5.20226	2.89417	-11.0589	-0.21771	0
0.0540	6.72446	1.98458	-5.25531	1.00302	0
0.0547	6.72446	3.50976	-4.03459	-0.522892	0
0.0553	5.20226	2.28778	-4.03459	-2.35398	0
0.0560	0.317823	-0.762592	18.2384	0.0874726	0
0.0567	-3.6466	-0.156193	37.1596	1.61338	0
0.0573	-0.903286	2.89417	18.8488	0.0874726	0
0.0580	4.28225	1.06579	-11.6693	0.697837	0
0.0587	3.37896	-1.07498	-11.9693	1.00302	0
0.0593	-0.903286	-0.762592	16.4073	-0.828074	0
0.0600	-0.602191	-0.762592	28.9146	-0.522892	0
0.0607	3.06114	-1.07498	2.36903	1.3082	0
0.0613	3.37896	1.36899	-21.4351	1.00302	0
0.0620	1.53893	1.06579	-14.7211	0.392655	0
0.0627	2.15785	-3.81296	-8.61747	1.3082	0
0.0633	2.15785	-4.42854	-11.3589	1.91857	0
0.0640	0.0167275	0.147006	-6.17603	1.00302	0
0.0647	0.317823	1.06579	-6.78639	-0.828074	0
0.0653	2.15785	-0.156193	-9.52784	-1.74362	0
0.0660	2.15785	1.36899	-3.12422	-2.65917	0
0.0667	1.84003	2.89417	-5.86567	-1.74362	0
0.0673	1.84003	2.89417	-6.17603	1.91857	0
0.0680	0.618918	4.73174	20.9799	1.91857	0
0.0687	-0.903286	4.73174	39.6011	-2.0488	0
0.0693	-3.3455	3.50976	20.3695	-3.57471	0
0.0700	-5.1688	5.03494	-6.78639	-1.74362	0
0.0707	-5.4699	4.11616	-8.91748	-0.522892	0
0.0713	-4.86771	-0.156193	14.8763	1.00302	0
0.0720	-4.86771	-0.459393	31.056	1.00302	0
0.0727	-3.04441	1.98458	7.56227	0.0874726	0
0.0733	0.618918	1.98458	-22.3454	1.00302	0
0.0740	2.45895	1.67219	-20.5143	2.83411	0
0.0747	2.15785	0.147006	-13.5004	3.13929	0
0.0753	0.618918	-2.60016	-14.7211	3.44448	0
0.0760	-2.72659	-0.762592	-11.3589	4.36002	0
0.0767	-6.08882	1.98458	-11.9693	2.83411	0
0.0773	-7.91212	-0.156193	-13.19	0.697837	0
0.0780	-9.13323	-1.07498	-8.30712	1.00302	0
0.0787	-7.30993	1.06579	-13.5004	1.3082	0
0.0793	-2.1244	-1.68138	-10.4486	0.0874726	0
0.0800	0.618918	-4.42854	19.4591	1.00302	0
0.0807	-2.1244	-4.42854	34.1078	4.6652	0
0.0813	-0.602191	-6.25693	13.9659	5.58075	0
0.0820	6.72446	-8.08531	-9.22783	3.74966	0
0.0827	5.82118	-5.95373	-11.6693	1.91857	0
0.0833	-4.26552	-5.34733	10.9141	-0.21771	0
0.0840	-4.26552	-6.25693	28.9146	-2.35398	0
0.0847	-4.26552	-3.20656	2.67938	-2.35398	0
0.0853	-4.26552	-1.07498	-28.449	0.697837	0
0.0860	-4.26552	-2.90336	-20.2143	3.13929	0
0.0867	-4.26552	-1.68138	-8.91748	2.83411	0
0.0873	-4.26552	-0.762592	-12.2796	0.0874726	0
0.0880	-4.26552	-3.50976	-6.47604	-2.65917	0
0.0887	-4.26552	-3.81296	0.237937	-3.57471	0
0.0893	-4.26552	-0.459393	1.45866	-5.40581	0
0.0900	-4.26552	0.762592	7.56227	-7.84726	0
0.0907	-4.26552	0.762592	4.51047	-8.15244	0
0.0913	-4.26552	1.98458	2.36903	-5.71099	0
0.0920	-4.26552	1.98458	27.6938	-6.32135	0
0.0927	-4.26552	1.06579	47.8358	-9.06799	0
0.0933	-4.26552	2.28778	27.0835	-9.67836	0
0.0940	-4.26552	3.81296	-5.56567	-8.15244	0
0.0947	-4.26552	3.19737	-8.00711	-7.84726	0
0.0953	-4.26552	1.98458	17.3177	-6.93172	0
0.0960	-4.26552	1.36899	10.9141	-2.96435	0
0.0967	-4.26552	1.06579	10.9141	0.0874726	0
0.0973	-4.26552	0.147006	10.9141	0.392655	0
0.0980	-4.26552	-1.68138	10.9141	1.00302	0
0.0987	-4.26552	-1.37818	10.9141	1.3082	0
0.0993	-4.26552	-0.156193	10.9141	0.0874726	0
0.1000	-4.26552	-1.68138	10.9141	0.0874726	0
0.1007	-4.26552	-1.37818	10.9141	1.00302	0
0.1013	-4.26552	1.98458	10.9141	0.0874726	0
0.1020	-4.26552	0.147006	10.9141	1.00302	0
0.1027	-4.26552	-5.34733	10.9141	4.05484	0
0.1033	-4.26552	-7.78211	10.9141	4.97039	0
0.1040	-4.26552	-6.56013	10.9141	3.74966	0
0.1047	-4.26552	-5.34733	10.9141	2.83411	0
0.1053	-4.26552	-5.34733	10.9141	1.91857	0
0.1060	-4.26552	-6.25693	10.9141	1.91857	0
0.1067	-4.26552	-5.95373	10.9141	2.52893	0
0.1073	-4.26552	-2.28778	10.9141	0.697837	0
0.1080	-1.50548	-0.762592	33.7975	-1.74362	0
0.1087	4.60007	-3.50976	12.4348	0.0874726	0
0.1093	7.04229	-6.25693	-16.8522	1.61338	0
0.1100	7.34338	-4.73174	-13.19	1.91857	0
0.1107	9.46778	-3.20656	-1.9035	4.05484	0
0.1113	10.3878	-3.50976	-7.39675	4.36002	0
0.1120	5.82118	-3.20656	-9.83819	1.3082	0
0.1127	2.45895	-2.28778	-7.0864	1.00302	0
0.1133	4.90116	-1.98458	-6.17603	1.91857	0
0.1140	6.72446	-2.28778	-2.51386	0.392655	0
0.1147	7.64448	-1.37818	-3.73458	-0.828074	0
0.1153	11.3078	-0.459393	-1.59315	2.52893	0
0.1160	11.91	-1.37818	20.9799	4.36002	0
0.1167	7.94557	-2.28778	38.6803	0.392655	0
0.1173	9.46778	-0.762592	22.811	-2.65917	0
0.1180	14.0511	2.89417	-6.47604	-0.828074	0
0.1187	11.3078	3.81296	-13.8004	1.00302	0
0.1193	3.98115	1.98458	10.0037	-0.828074	0
0.1200	1.23784	0.147006	27.0835	-2.35398	0
0.1207	0.936741	-1.37818	2.97939	-2.35398	0
0.1213	-1.50548	-1.07498	-24.4869	-2.96435	0
0.1220	-6.08882	-0.156193	-20.8247	-2.65917	0
0.1227	-11.5754	-0.762592	-17.7729	0.697837	0
0.1233	-17.0788	-1.68138	-22.3454	1.91857	0
0.1240	-18.601	-1.07498	-14.4107	1.00302	0
0.1247	-18.2999	-0.762592	-11.9693	2.52893	0
0.1253	-20.4243	-2.28778	-16.2418	5.58075	0
0.1260	-22.2643	-3.81296	-10.7486	4.6652	0
0.1267	-19.8221	-2.90336	-12.2796	1.91857	0
0.1273	-15.8577	-2.28778	-11.3589	2.83411	0
0.1280	-13.4155	-4.12535	18.5384	3.74966	0
0.1287	-11.5754	-4.42854	38.9907	1.3082	0
0.1293	-7.91212	-1.98458	19.7592	-0.828074	0
0.1300	-1.50548	-1.68138	-5.86567	-1.74362	0
0.1307	3.06114	-2.60016	-6.78639	-3.26953	0
0.1313	1.23784	-0.762592	15.1866	-3.57471	0
0.1320	0.618918	1.67219	29.8353	-3.57471	0
0.1327	6.42337	1.98458	6.95191	-4.18508	0
0.1333	10.3878	1.98458	-21.4351	-2.96435	0
0.1340	7.64448	1.67219	-19.604	-1.13326	0
0.1347	3.06114	1.06579	-15.3314	-0.828074	0
0.1353	1.23784	1.06579	-20.5143	-0.522892	0
0.1360	1.23784	-0.459393	-17.7729	-0.828074	0
0.1367	1.84003	-1.68138	-15.6315	-1.74362	0
0.1373	-0.903286	-0.762592	-14.7211	0.697837	0
0.1380	-3.04441	-0.762592	-8.30712	2.83411	0
0.1387	0.0167275	0.147006	-11.6693	-0.21771	0
0.1393	1.53893	3.50976	-9.52784	-1.13326	0
0.1400	-2.42549	2.89417	17.9281	2.22375	0
0.1407	-4.86771	-0.762592	35.0182	1.91857	0
0.1413	-2.42549	1.06579	18.8488	-3.57471	0
0.1420	0.618918	2.89417	-5.56567	-7.2369	0
0.1427	0.936741	0.762592	-10.1382	-6.62653	0
0.1433	-3.3455	0.147006	14.5763	-5.40581	0
0.1440	-7.00883	2.89417	35.3285	-6.32135	0
0.1447	-3.3455	3.81296	11.5244	-6.62653	0
0.1453	2.15785	2.28778	-21.1247	-4.49026	0
0.1460	3.06114	0.147006	-17.7729	-2.0488	0
0.1467	3.68006	-2.28778	-10.4486	-0.828074	0
0.1473	3.98115	-1.68138	-15.9418	1.3082	0
0.1480	3.37896	1.67219	-12.5796	2.22375	0
0.1487	5.82118	2.28778	-9.22783	1.61338	0
0.1493	6.72446	2.59097	-8.61747	1.00302	0
0.1500	2.45895	3.81296	-2.81387	-1.74362	0
0.1507	-0.602191	1.98458	-6.78639	-6.32135	0
0.1513	-0.903286	-0.459393	-8.61747	-7.2369	0
0.1520	-2.42549	0.459393	16.7073	-3.87989	0
0.1527	-1.50548	1.36899	37.4596	-2.0488	0
0.1533	2.15785	0.147006	21.2902	-2.35398	0
0.1540	4.28225	-0.459393	-7.69676	-1.74362	0
0.1547	7.04229	0.147006	-9.52784	-1.43844	0
0.1553	7.94557	0.762592	19.7592	-3.87989	0
0.1560	3.98115	1.98458	33.7975	-4.18508	0
0.1567	0.936741	1.36899	4.20011	-0.522892	0
0.1573	1.53893	0.147006	-24.7869	-0.828074	0
0.1580	2.76004	1.06579	-21.7351	-3.57471	0
0.1587	3.98115	1.06579	-17.1625	-2.0488	0
0.1593	4.90116	1.36899	-18.0729	-1.74362	0
0.1600	6.42337	2.59097	-10.7486	-6.32135	0
0.1607	10.3878	1.36899	-10.1382	-5.10062	0
0.1613	12.5289	0.459393	-11.3589	-0.828074	0
0.1620	11.91	2.59097	-4.95531	-3.57471	0
0.1627	16.7944	1.98458	-10.4486	-5.40581	0
0.1633	20.4578	-0.762592	-9.83819	-0.21771	0
0.1640	14.67	1.36899	20.0695	1.91857	0
0.1647	8.56449	5.94454	36.2389	-2.0488	0
0.1653	8.86559	4.11616	14.2659	-2.35398	0
0.1660	7.34338	0.459393	-11.3589	0.0874726	0
0.1667	3.98115	0.459393	-12.2796	1.00302	0
0.1673	-0.602191	0.147006	11.2244	2.52893	0
0.1680	-9.13323	-3.20656	30.1353	4.6652	0
0.1687	-14.3355	-4.73174	8.17263	2.83411	0
0.1693	-9.75215	-2.28778	-24.1765	0.697837	0
0.1700	-7.00883	-1.07498	-22.0454	2.83411	0
0.1707	-8.83213	-2.60016	-9.83819	6.4963	0
0.1713	-7.91212	-1.37818	-11.6693	6.80148	0
0.1720	-5.78772	0.147006	-11.3589	5.27557	0
0.1727	-4.56661	-1.98458	-11.0589	5.88593	0
0.1733	-0.903286	-2.60016	-13.19	8.32739	0
0.1740	2.45895	-0.459393	-9.52784	10.1585	0
0.1747	2.15785	0.147006	-11.3589	10.1585	0
0.1753	2.15785	1.06579	-10.1382	9.54812	0
0.1760	1.53893	2.59097	14.5763	9.8533	0
0.1767	-2.72659	-0.156193	33.4975	8.93775	0
0.1773	-4.86771	-1.37818	17.0177	6.19111	0
0.1780	-2.72659	2.89417	-12.89	4.6652	0
0.1787	-5.4699	2.89417	-16.8522	4.05484	0
0.1793	-12.4955	0.762592	11.5244	1.91857	0
0.1800	-0.602191	2.28778	29.2249	-1.13326	0
0.1807	-0.602191	3.19737	2.97939	-2.65917	0
0.1813	-0.602191	3.50976	-23.2661	-1.74362	0
0.1820	-0.602191	4.73174	-16.5522	0.697837	0
0.1827	-0.602191	2.59097	-13.19	0.697837	0
0.1833	-0.602191	1.06579	-18.9936	-2.0488	0
0.1840	-0.602191	3.81296	-11.3589	-3.57471	0
0.1847	-0.602191	3.81296	-10.4486	-5.40581	0
0.1853	-0.602191	-0.459393	-14.4107	-7.2369	0
0.1860	-0.602191	0.147006	-3.12422	-3.26953	0
0.1867	-0.602191	1.36899	-1.29314	0.697837	0
0.1873	-0.602191	-1.98458	-5.56567	-2.35398	0
0.1880	-0.602191	-2.60016	21.5902	-3.57471	0
0.1887	-0.602191	1.98458	46.315	-0.828074	0
0.1893	-0.602191	3.50976	25.8628	-3.26953	0
0.1900	-0.602191	1.67219	-4.03459	-3.87989	0
0.1907	-0.602191	0.762592	-2.20351	0.0874726	0
0.1913	-0.602191	1.06579	22.5109	-0.828074	0
0.1920	24.1211	1.06579	35.0182	-2.96435	0
0.1927	26.5633	0.147006	11.8348	1.00302	0
0.1933	25.0411	-1.07498	-18.6833	3.74966	0
0.1940	19.2367	-2.28778	-19.2936	3.13929	0
0.1947	18.6345	-4.42854	-10.1382	4.97039	0
0.1953	18.3334	-5.34733	-11.6693	5.27557	0
0.1960	11.91	-4.12535	-12.5796	2.83411	0
0.1967	6.12227	-2.28778	-13.5004	3.44448	0
0.1973	0.317823	-2.90336	-15.0211	2.83411	0
0.1980	-7.00883	-3.20656	-10.4486	-1.13326	0
0.1987	-5.78772	-1.07498	-11.3589	-0.21771	0
0.1993	-2.72659	-0.459393	-9.83819	4.36002	0
0.2000	-9.45105	-3.50976	12.4348	4.05484	0
0.2007	-12.1944	-4.73174	30.1353	1.91857	0
0.2013	-2.42549	-3.20656	17.6281	2.52893	0
0.2020	5.50336	-1.98458	-8.30712	2.83411	0
0.2027	4.60007	-1.98458	-15.0211	3.74966	0
0.2033	2.15785	-1.37818	9.69336	5.88593	0
0.2040	2.15785	-0.762592	9.69336	6.80148	0
0.2047	2.15785	-0.459393	9.69336	7.41184	0
0.2053	2.15785	0.459393	9.69336	7.41184	0
0.2060	2.15785	-0.459393	9.69336	5.27557	0
0.2067	2.15785	-2.60016	9.69336	3.74966	0
0.2073	2.15785	-2.90336	9.69336	4.05484	0
0.2080	2.15785	-0.459393	9.69336	2.83411	0
0.2087	2.15785	-1.07498	9.69336	0.392655	0
0.2093	2.15785	-4.73174	9.69336	-3.26953	0
0.2100	2.15785	-5.34733	9.69336	-6.01617	0
0.2107	2.15785	-1.68138	9.69336	-3.57471	0
0.2113	2.15785	0.459393	9.69336	-0.828074	0
0.2120	2.15785	-0.459393	9.69336	-3.26953	0
0.2127	2.15785	-0.459393	9.69336	-6.32135	0
0.2133	2.15785	0.147006	9.69336	-5.40581	0
0.2140	2.15785	-2.90336	9.69336	-6.32135	0
0.2147	2.15785	-5.34733	9.69336	-7.84726	0
0.2153	2.15785	-3.20656	9.69336	-6.32135	0
0.2160	2.15785	-0.156193	32.8871	-3.57471	0
0.2167	2.15785	-0.459393	10.3037	-4.49026	0
0.2173	2.15785	-1.37818	-15.9418	-8.15244	0
0.2180	2.15785	-1.68138	-18.0729	-8.15244	0
0.2187	2.15785	-0.762592	-16.2418	-5.71099	0
0.2193	2.15785	1.06579	-18.3833	-8.15244	0
0.2200	2.15785	2.59097	-15.9418	-12.1198	0
0.2207	2.15785	1.98458	-17.4625	-9.67836	0
0.2213	2.15785	1.06579	-15.3314	-5.71099	0
0.2220	2.15785	0.762592	-8.00711	-6.01617	0
0.2227	2.15785	-0.762592	-14.1107	-7.54208	0
0.2233	2.15785	-1.98458	-14.7211	-8.15244	0
0.2240	2.15785	-1.68138	13.0452	-6.32135	0
0.2247	2.15785	-2.28778	32.5767	-3.57471	0
0.2253	2.15785	-2.90336	17.0177	-3.87989	0
0.2260	2.15785	-0.459393	-7.69676	-5.40581	0
0.2267	2.15785	1.98458	-10.4486	-2.65917	0
0.2273	2.15785	0.459393	14.2659	0.392655	0
0.2280	-7.30993	0.762592	34.7182	0.0874726	0
0.2287	0.317823	3.50976	16.097	0.0874726	0
0.2293	4.60007	3.19737	-9.83819	-1.43844	0
0.2300	2.76004	1.06579	-6.17603	-5.40581	0
0.2307	0.317823	1.06579	0.237937	-7.84726	0
0.2313	-3.04441	1.98458	-4.95531	-7.84726	0
0.2320	-5.4699	3.19737	-3.73458	-6.93172	0
0.2327	-4.26552	3.50976	-2.20351	-2.96435	0
0.2333	-4.26552	2.59097	-3.42423	-0.522892	0
0.2340	-6.38991	2.28778	-1.29314	-2.0488	0
0.2347	-6.69101	1.98458	-4.95531	-2.0488	0
0.2353	-8.83213	1.06579	-4.95531	0.697837	0
0.2360	-13.4155	0.762592	17.0177	0.697837	0
0.2367	-13.1144	-0.762592	33.4975	-1.74362	0
0.2373	-10.3543	-3.20656	18.8488	-2.65917	0
0.2380	-8.83213	-2.60016	-8.61747	-1.43844	0
0.2387	-7.30993	-1.07498	-15.3314	0.697837	0
0.2393	-7.30993	-1.37818	10.6141	2.52893	0
0.2400	-7.00883	-0.762592	30.1353	3.13929	0
0.2407	-1.8233	-1.07498	5.73119	2.83411	0
0.2413	3.68006	-2.60016	-21.4351	1.3082	0
0.2420	5.82118	-0.459393	-13.5004	0.0874726	0
0.2427	11.3078	0.762592	-6.78639	1.00302	0
0.2433	17.7144	-2.60016	-13.5004	1.91857	0
0.2440	19.2367	-2.60016	-9.52784	1.3082	0
0.2447	17.7144	0.147006	-7.39675	3.74966	0
0.2453	15.8911	-0.156193	-13.5004	5.27557	0
0.2460	12.2278	-0.762592	-11.0589	2.83411	0
0.2467	8.56449	-1.07498	-10.7486	1.91857	0
0.2473	5.82118	-2.28778	-7.69676	3.74966	0
0.2480	3.68006	-1.37818	20.0695	3.74966	0
0.2487	2.76004	-0.762592	40.8218	1.91857	0
0.2493	3.98115	-2.90336	23.1213	1.91857	0
0.2500	5.20226	-1.98458	-3.12422	2.22375	0
0.2507	3.06114	1.98458	-2.81387	1.00302	0
0.2513	-3.04441	1.36899	22.5109	0.697837	0
0.2520	-7.61102	-1.68138	35.9389	1.00302	0
0.2527	-7.61102	-0.762592	10.6141	-0.21771	0
0.2533	-8.83213	0.762592	-17.7729	-1.43844	0
0.2540	-13.4155	0.147006	-15.9418	1.3082	0
0.2547	-14.3355	0.147006	-10.4486	4.6652	0
0.2553	-13.1144	-0.156193	-13.19	3.74966	0
0.2560	-11.8933	-2.28778	-10.1382	1.61338	0
0.2567	-5.4699	-2.28778	-11.6693	1.61338	0
0.2573	5.82118	-1.07498	-16.2418	2.83411	0
0.2580	10.3878	-1.68138	-13.19	2.52893	0
0.2587	6.12227	-2.28778	-17.4625	1.61338	0
0.2593	1.53893	-0.762592	-18.0729	1.91857	0
0.2600	-2.42549	-0.156193	7.56227	3.13929	0
0.2607	-10.0532	-1.07498	27.3938	3.74966	0
0.2613	-17.9821	-0.459393	11.8348	3.74966	0
0.2620	-19.521	0.762592	-16.8522	1.61338	0
0.2627	-19.521	1.06579	-22.6558	-0.828074	0
0.2633	-22.2643	1.67219	4.20011	1.61338	0
0.2640	-22.2643	1.06579	24.9524	2.83411	0
0.2647	-22.2643	-0.762592	1.75867	-0.828074	0
0.2653	-22.2643	-0.156193	-24.7869	-1.74362	0
0.2660	-22.2643	0.762592	-18.0729	1.00302	0
0.2667	-22.2643	0.147006	-11.3589	1.61338	0
0.2673	-22.2643	0.147006	-13.8004	0.392655	0
0.2680	-22.2643	-0.156193	-6.78639	-0.21771	0
0.2687	-22.2643	-0.762592	-5.86567	-1.13326	0
0.2693	-22.2643	0.459393	-9.52784	0.0874726	0
0.2700	-22.2643	1.98458	-3.12422	1.61338	0
0.2707	-22.2643	1.06579	-4.95531	0.392655	0
0.2713	-22.2643	2.89417	-7.39675	1.3082	0
0.2720	-22.2643	3.81296	17.3177	3.74966	0
0.2727	-22.2643	0.459393	38.6803	2.83411	0
0.2733	-22.2643	-0.762592	21.5902	0.0874726	0
0.2740	-22.2643	1.67219	-8.00711	-2.0488	0
0.2747	-22.2643	0.762592	-9.52784	-3.26953	0
0.2753	-22.2643	-1.37818	19.7592	-2.35398	0
0.2760	-22.2643	-0.156193	35.9389	-3.57471	0
0.2767	-22.2643	-0.459393	9.083	-5.71099	0
0.2773	-22.2643	-3.20656	-19.2936	-1.43844	0
0.2780	-22.2643	-2.90336	-15.9418	2.83411	0
0.2787	-22.2643	-1.07498	-12.5796	0.0874726	0
0.2793	-22.2643	-1.68138	-16.5522	-1.74362	0
0.2800	-22.2643	-0.459393	-11.3589	0.0874726	0
0.2807	-22.2643	3.19737	-11.3589	-0.21771	0
0.2813	-22.2643	3.19737	-15.0211	-1.43844	0
0.2820	-22.2643	-0.459393	-8.30712	1.00302	0
0.2827	-22.2643	-2.28778	-8.61747	3.74966	0
0.2833	-22.2643	-1.68138	-6.78639	2.83411	0
0.2840	-22.2643	-0.762592	20.6799	0.392655	0
0.2847	-22.2643	-0.459393	38.07	-0.21771	0
0.2853	-22.2643	-1.68138	17.6281	-0.21771	0
0.2860	-22.2643	-2.60016	-8.00711	-1.74362	0
0.2867	-22.2643	-1.68138	-7.69676	-1.74362	0
0.2873	-22.2643	-3.20656	17.3177	1.00302	0
0.2880	-22.2643	-4.42854	32.8871	3.74966	0
0.2887	-22.2643	-3.20656	8.78299	4.05484	0
0.2893	-22.2643	-4.12535	-20.5143	4.6652	0
0.2900	-22.2643	-5.95373	-15.0211	5.27557	0
0.2907	-22.2643	-5.34733	-6.17603	3.44448	0
0.2913	-22.2643	-5.65053	-12.2796	1.00302	0
0.2920	-22.2643	-7.47891	-10.1382	-0.522892	0
0.2927	-22.2643	-5.34733	-4.34494	-3.57471	0
0.2933	-22.2643	-1.07498	-5.56567	-5.71099	0
0.2940	-22.2643	-0.156193	-4.95531	-4.49026	0
0.2947	-22.2643	-0.762592	-7.69676	-3.87989	0
0.2953	-22.2643	-1.07498	-6.78639	-4.49026	0
0.2960	-22.2643	-2.60016	15.797	-4.18508	0
0.2967	-22.2643	-3.20656	33.7975	-4.49026	0
0.2973	-22.2643	-1.98458	18.8488	-3.87989	0
0.2980	-22.2643	-2.60016	-10.4486	1.00302	0
0.2987	-22.2643	-4.42854	-14.7211	2.83411	0
0.2993	-22.2643	-2.60016	12.4348	-0.828074	0
0.3000	-0.284368	0.762592	26.7835	-0.828074	0
0.3007	3.06114	1.06579	0.848299	1.91857	0
0.3013	8.56449	-0.156193	-22.0454	0.392655	0
0.3020	7.94557	-2.60016	-15.3314	-0.522892	0
0.3027	2.15785	-4.73174	-12.2796	1.3082	0
0.3033	-1.20438	-1.98458	-14.4107	0.0874726	0
0.3040	-3.3455	1.98458	-8.00711	-1.43844	0
0.3047	-4.86771	0.147006	-9.52784	1.3082	0
0.3053	-4.26552	-2.60016	-10.1382	1.91857	0
0.3060	-3.3455	-2.90336	0.537945	0.0874726	0
0.3067	-5.1688	-3.20656	-3.12422	2.22375	0
0.3073	-4.56661	-1.07498	-5.86567	4.36002	0
0.3080	-3.04441	1.36899	20.6799	0.0874726	0
0.3087	-4.56661	-0.762592	37.1596	-2.96435	0
0.3093	-6.08882	-2.90336	15.4866	-0.522892	0
0.3100	-3.6466	-1.07498	-9.52784	1.61338	0
0.3107	-3.3455	-0.762592	-9.52784	1.00302	0
0.3113	-7.61102	-1.37818	13.0452	1.00302	0
0.3120	-8.22994	1.67219	26.1731	1.00302	0
0.3127	-3.3455	4.73174	2.36903	-0.21771	0
0.3133	-2.72659	4.11616	-22.6558	-2.65917	0
0.3140	-6.08882	4.73174	-15.9418	-6.32135	0
0.3147	-7.61102	6.86333	-8.30712	-8.15244	0
0.3153	-7.30993	7.47891	-11.9693	-6.93172	0
0.3160	-7.91212	6.56013	-10.4486	-4.49026	0
0.3167	-6.38991	5.33814	-10.4486	-1.74362	0
0.3173	-3.6466	2.28778	-9.52784	-0.21771	0
0.3180	-0.602191	-0.762592	-2.51386	-1.74362	0
0.3187	3.98115	0.147006	-9.83819	-3.26953	0
0.3193	7.04229	2.89417	-12.2796	-1.43844	0
0.3200	7.04229	1.36899	15.797	0.0874726	0
0.3207	10.0867	0.147006	34.4078	0.0874726	0
0.3213	13.4489	2.59097	15.797	2.83411	0
0.3220	9.46778	1.98458	-9.22783	5.27557	0
0.3227	3.68006	-3.20656	-11.0589	2.52893	0
0.3233	-0.284368	-5.34733	13.0452	-0.828074	0
0.3240	-0.284368	-3.50976	13.0452	1.00302	0
0.3247	-0.284368	-2.60016	13.0452	4.05484	0
0.3253	-0.284368	-3.50976	13.0452	3.44448	0
0.3260	-0.284368	-4.42854	13.0452	1.00302	0
0.3267	-0.284368	-5.34733	13.0452	1.00302	0
0.3273	-0.284368	-4.42854	13.0452	2.83411	0
0.3280	-0.284368	-4.73174	13.0452	2.83411	0
0.3287	-0.284368	-4.42854	13.0452	1.61338	0
0.3293	-0.284368	-2.60016	13.0452	1.00302	0
0.3300	-0.284368	-0.459393	13.0452	1.00302	0
0.3307	-0.284368	-0.459393	13.0452	1.91857	0
0.3313	-0.284368	-1.98458	13.0452	4.6652	0
0.3320	-0.284368	-2.60016	13.0452	4.97039	0
0.3327	-0.284368	-0.156193	13.0452	0.0874726	0
0.3333	-0.284368	1.98458	13.0452	-0.828074	0
0.3340	-0.284368	1.36899	13.0452	1.91857	0
0.3347	-0.284368	0.459393	13.0452	-0.21771	0
0.3353	-0.284368	-0.459393	13.0452	-1.74362	0
0.3360	-0.284368	-1.07498	13.0452	1.00302	0
0.3367	-0.284368	0.147006	13.0452	-0.522892	0
0.3373	-0.284368	1.06579	13.0452	-2.65917	0
0.3380	-0.284368	-1.07498	13.0452	1.00302	0
0.3387	-0.284368	-1.98458	13.0452	3.44448	0
0.3393	-0.284368	-0.156193	13.0452	0.392655	0
0.3400	-0.284368	0.147006	13.0452	-0.828074	0
0.3407	-0.284368	-0.762592	13.0452	-1.13326	0
0.3413	-0.284368	-0.762592	13.0452	-3.87989	0
0.3420	-0.284368	0.459393	13.0452	-3.57471	0
0.3427	-0.284368	-0.459393	13.0452	-2.96435	0
0.3433	-0.284368	-0.762592	13.0452	-4.49026	0
0.3440	-0.284368	2.89417	13.0452	-4.49026	0
0.3447	-0.284368	4.73174	13.0452	-2.35398	0
0.3453	-0.284368	1.98458	13.0452	-1.74362	0
0.3460	-0.284368	0.147006	13.0452	-2.35398	0
0.3467	-0.284368	0.762592	13.0452	-3.57471	0
0.3473	-0.284368	-1.07498	13.0452	-3.87989	0
0.3480	-2.42549	-2.90336	30.7457	-2.35398	0
0.3487	4.28225	-0.459393	7.25192	-0.828074	0
0.3493	11.0067	1.98458	-18.6833	-1.74362	0
0.3500	13.75	2.28778	-18.0729	-3.57471	0
0.3507	14.67	1.98458	-13.8004	-2.35398	0
0.3513	12.5289	0.459393	-15.0211	1.00302	0
0.3520	10.6889	0.762592	-9.22783	0.0874726	0
0.3527	10.3878	3.81296	-8.61747	-2.96435	0
0.3533	6.72446	5.03494	-10.7486	-2.96435	0
0.3540	2.15785	3.19737	-6.17603	-2.96435	0
0.3547	3.06114	2.59097	-8.61747	-3.57471	0
0.3553	3.98115	4.11616	-5.86567	-1.13326	0
0.3560	2.15785	6.25693	19.7592	-0.828074	0
0.3567	0.936741	5.94454	34.1078	-4.49026	0
0.3573	2.15785	3.50976	16.097	-2.96435	0
0.3580	3.98115	2.89417	-7.39675	0.0874726	0
0.3587	3.06114	4.11616	-10.7486	-2.35398	0
0.3593	-3.3455	3.81296	12.4348	-3.57471	0
0.3600	-3.3455	1.36899	30.1353	-0.828074	0
0.3607	-3.3455	0.147006	5.73119	-0.828074	0
0.3613	-3.3455	-0.459393	-24.1765	-3.87989	0
0.3620	-3.3455	-0.156193	-18.6833	-4.49026	0
0.3627	-3.3455	1.06579	-12.2796	-2.0488	0
0.3633	-3.3455	1.98458	-17.7729	-1.74362	0
0.3640	-3.3455	2.89417	-12.2796	-3.87989	0
0.3647	-3.3455	1.98458	-10.4486	-5.71099	0
0.3653	-3.3455	1.06579	-15.6315	-5.40581	0
0.3660	-3.3455	1.06579	-10.4486	-3.87989	0
0.3667	-3.3455	0.459393	-9.52784	-1.43844	0
0.3673	-3.3455	-1.37818	-9.52784	1.00302	0
0.3680	-3.3455	-1.07498	14.2659	0.697837	0
0.3687	-3.3455	-0.762592	32.8871	0.697837	0
0.3693	-3.3455	-2.90336	15.797	2.83411	0
0.3700	-3.3455	-3.50976	-8.61747	3.74966	0
0.3707	-3.3455	-1.98458	-7.39675	2.83411	0
0.3713	-3.3455	-1.98458	18.8488	3.74966	0
0.3720	-1.8233	-3.50976	33.4975	5.58075	0
0.3727	0.317823	-4.73174	7.56227	6.19111	0
0.3733	3.98115	-3.81296	-22.3454	5.58075	0
0.3740	2.45895	-2.28778	-18.0729	4.36002	0
0.3747	0.618918	-2.60016	-8.61747	3.13929	0
0.3753	3.06114	-4.12535	-11.3589	3.74966	0
0.3760	4.90116	-4.12535	-11.0589	4.97039	0
0.3767	2.76004	-3.20656	-11.6693	5.27557	0
0.3773	-0.602191	-2.28778	-10.4486	3.74966	0
0.3780	-0.602191	-0.762592	-1.29314	-0.522892	0
0.3787	3.98115	-0.762592	-3.42423	-3.26953	0
0.3793	6.72446	-4.12535	-2.51386	-1.74362	0
0.3800	1.23784	-5.34733	22.2006	1.00302	0
0.3807	-5.1688	-3.20656	36.2389	1.00302	0
0.3813	-5.1688	-2.28778	18.8488	-2.0488	0
0.3820	-4.26552	-3.20656	-3.12422	-3.57471	0
0.3827	-9.13323	-1.68138	-6.78639	-1.13326	0
0.3833	-16.1588	1.98458	15.1866	-0.522892	0
0.3840	-16.1588	2.28778	34.1078	-4.49026	0
0.3847	-16.1588	-1.07498	12.4348	-5.40581	0
0.3853	-16.1588	-2.60016	-17.7729	-2.65917	0
0.3860	-16.1588	-1.37818	-15.3314	-2.35398	0
0.3867	-16.1588	0.147006	-9.22783	-3.87989	0
0.3873	-16.1588	1.06579	-13.19	-2.65917	0
0.3880	-16.1588	0.147006	-7.39675	-0.522892	0
0.3887	-16.1588	-1.37818	-3.42423	1.00302	0
0.3893	-16.1588	0.147006	-5.86567	0.697837	0
0.3900	-16.1588	1.98458	-3.12422	-0.522892	0
0.3907	-16.1588	-0.762592	-8.00711	-1.74362	0
0.3913	-16.1588	-3.50976	-10.4486	-2.35398	0
0.3920	-16.1588	-3.20656	14.2659	-3.26953	0
0.3927	-16.1588	-3.50976	32.5767	-3.87989	0
0.3933	-16.1588	-1.98458	13.6555	-5.10062	0
0.3940	-16.1588	1.06579	-14.4107	-4.49026	0
0.3947	-16.1588	0.147006	-15.0211	-0.828074	0
0.3953	-16.1588	-1.98458	12.7452	1.00302	0
0.3960	-16.1588	-0.156193	28.0042	-0.21771	0
0.3967	-16.1588	-0.459393	1.75867	-2.0488	0
0.3973	-16.1588	-3.81296	-26.618	-3.57471	0
0.3980	-16.1588	-4.42854	-24.7869	-3.57471	0
0.3987	-16.1588	-2.60016	-20.8247	-0.828074	0
0.3993	-16.1588	-1.68138	-24.1765	-1.43844	0
0.4000	-16.1588	-1.07498	-19.604	-2.96435	0
0.4007	-16.1588	-0.762592	-18.6833	-1.13326	0
0.4013	-16.1588	-0.459393	-19.904	0.392655	0
0.4020	-16.1588	0.147006	-15.3314	-0.828074	0
0.4027	-16.1588	-0.156193	-19.604	-0.828074	0
0.4033	-16.1588	-0.156193	-17.4625	1.00302	0
0.4040	-16.1588	1.67219	11.5244	2.22375	0
0.4047	-16.1588	2.89417	29.2249	1.91857	0
0.4053	-16.1588	1.06579	10.0037	1.91857	0
0.4060	-16.1588	-0.762592	-13.8004	2.83411	0
0.4067	-16.1588	-0.762592	-11.0589	4.6652	0
0.4073	-16.1588	-2.60016	17.0177	4.6652	0
0.4080	-16.1588	-5.03494	32.5767	3.74966	0
0.4087	-16.1588	-2.90336	10.6141	3.13929	0
0.4093	-16.1588	-0.762592	-14.4107	4.36002	0
0.4100	-16.1588	-3.50976	-10.4486	7.41184	0
0.4107	-16.1588	-4.42854	-5.56567	10.1585	0
0.4113	-16.1588	-3.50976	-9.52784	10.4637	0
0.4120	-16.1588	-5.34733	-6.78639	11.074	0
0.4127	-16.1588	-4.73174	-6.17603	11.074	0
0.4133	-16.1588	-1.68138	-7.0864	11.074	0
0.4140	-16.1588	-3.50976	-4.03459	10.1585	0
0.4147	-16.1588	-3.81296	-10.1382	6.4963	0
0.4153	-16.1588	0.762592	-9.52784	0.697837	0
0.4160	-16.1588	1.36899	17.0177	0.392655	0
0.4167	-16.1588	-0.156193	32.5767	2.83411	0
0.4173	-16.1588	1.36899	12.4348	2.83411	0
0.4180	-16.1588	1.98458	-13.5004	3.44448	0
0.4187	-16.1588	1.06579	-15.9418	4.6652	0
0.4193	-16.1588	1.36899	10.9141	1.91857	0
0.4200	-16.1588	1.36899	29.2249	0.392655	0
0.4207	-16.1588	1.36899	1.14831	1.00302	0
0.4213	-16.1588	1.98458	-29.9801	-2.0488	0
0.4220	-16.1588	0.147006	-21.7351	-6.01617	0
0.4227	-16.1588	-1.68138	-11.6693	-4.79544	0
0.4233	-16.1588	0.459393	-16.2418	-2.65917	0
0.4240	-16.1588	1.98458	-13.19	-3.57471	0
0.4247	-16.1588	-0.156193	-14.1107	-3.26953	0
0.4253	-16.1588	-0.156193	-18.9936	1.00302	0
0.4260	-16.1588	1.67219	-12.2796	1.91857	0
0.4267	-16.1588	0.762592	-11.3589	-0.828074	0
0.4273	-16.1588	-1.68138	-10.1382	-0.522892	0
0.4280	-16.1588	-1.37818	18.2384	0.0874726	0
0.4287	-16.1588	0.459393	39.2907	-1.74362	0
0.4293	-16.1588	-0.156193	20.9799	-1.43844	0
0.4300	-16.1588	0.762592	-4.95531	-1.13326	0
0.4307	-16.1588	4.73174	-4.34494	-3.57471	0
0.4313	-16.1588	3.81296	19.4591	-2.35398	0
0.4320	-10.6722	-0.762592	32.5767	1.61338	0
0.4327	-10.6722	-0.762592	9.69336	-0.21771	0
0.4333	-9.45105	1.06579	-16.5522	-2.65917	0
0.4340	-7.00883	-1.68138	-12.89	0.697837	0
0.4347	-3.3455	-1.98458	-6.17603	1.61338	0
0.4353	-0.284368	0.147006	-9.83819	-0.21771	0
0.4360	0.0167275	-0.156193	-7.69676	2.83411	0
0.4367	-0.602191	-0.762592	-5.56567	5.58075	0
0.4373	0.618918	1.06579	-4.95531	0.392655	0
0.4380	0.0167275	0.762592	-1.29314	-6.32135	0
0.4387	-3.3455	-0.156193	-9.52784	-9.37317	0
0.4393	-3.6466	1.67219	-11.3589	-10.2887	0
0.4400	-3.3455	2.89417	15.1866	-8.45763	0
0.4407	-7.00883	2.28778	33.4975	-6.32135	0
0.4413	-8.22994	2.89417	15.797	-6.32135	0
0.4420	-6.08882	2.59097	-11.3589	-6.01617	0
0.4427	-6.08882	1.98458	-15.0211	-4.49026	0
0.4433	-7.00883	2.89417	10.9141	-5.40581	0
0.4440	-7.00883	3.81296	29.8353	-6.62653	0
0.4447	-7.00883	2.89417	5.12083	-4.79544	0
0.4453	-7.00883	1.67219	-24.1765	-1.74362	0
0.4460	-7.00883	0.147006	-16.5522	0.0874726	0
0.4467	-7.00883	-0.762592	-7.69676	1.00302	0
0.4473	-7.00883	-1.68138	-12.5796	1.00302	0
0.4480	-7.00883	-2.60016	-6.47604	1.91857	0
0.4487	-7.00883	-3.50976	-3.12422	3.13929	0
0.4493	-7.00883	-2.60016	-8.61747	2.83411	0
0.4500	-7.00883	-1.07498	-4.95531	1.91857	0
0.4507	-7.00883	-1.68138	-3.73458	1.91857	0
0.4513	-7.00883	-1.37818	-3.42423	1.61338	0
0.4520	-7.00883	0.147006	19.1488	1.3082	0
0.4527	-7.00883	-1.68138	39.2907	1.91857	0
0.4533	-7.00883	-7.78211	22.5109	0.0874726	0
0.4540	-7.00883	-10.8325	-7.69676	-1.74362	0
0.4547	-7.00883	-6.87251	-9.52784	-0.522892	0
0.4553	-7.00883	-4.12535	20.0695	0.0874726	0
0.4560	-7.00883	-5.65053	35.9389	-1.13326	0
0.4567	-7.00883	-6.25693	10.3037	-0.21771	0
0.4573	-7.00883	-2.90336	-16.8522	-0.828074	0
0.4580	-7.00883	-0.156193	-15.9418	-4.49026	0
0.4587	-7.00883	0.147006	-13.8004	-3.87989	0
0.4593	-7.00883	-0.762592	-16.8522	-0.828074	0
0.4600	-7.00883	-0.459393	-13.19	-1.43844	0
0.4607	-7.00883	1.06579	-14.1107	0.0874726	0
0.4613	-7.00883	1.06579	-14.7211	2.83411	0
0.4620	-7.00883	-0.762592	-6.78639	1.91857	0
0.4627	-7.00883	-0.156193	-9.52784	0.0874726	0
0.4633	-7.00883	1.06579	-8.91748	1.00302	0
0.4640	-7.00883	-0.762592	20.6799	2.52893	0
0.4647	-7.00883	-2.60016	39.9011	1.91857	0
0.4653	-7.00883	-3.50976	17.6281	1.3082	0
0.4660	-7.00883	-1.98458	-14.4107	1.00302	0
0.4667	-7.00883	1.36899	-16.8522	1.91857	0
0.4673	-7.00883	1.06579	10.9141	3.74966	0
0.4680	-7.00883	-2.60016	28.0042	2.83411	0
0.4687	-7.00883	-0.762592	4.51047	1.3082	0
0.4693	-7.00883	3.19737	-22.0454	1.00302	0
0.4700	-7.00883	0.762592	-16.5522	0.0874726	0
0.4707	-7.00883	-1.68138	-8.61747	0.0874726	0
0.4713	-7.00883	0.147006	-13.19	2.52893	0
0.4720	-7.00883	0.147006	-12.2796	3.74966	0
0.4727	-7.00883	-1.07498	-10.4486	2.22375	0
0.4733	-7.00883	1.06579	-9.52784	0.0874726	0
0.4740	-7.00883	1.36899	-3.42423	-0.828074	0
0.4747	-7.00883	-0.459393	-6.47604	-0.21771	0
0.4753	-7.00883	-1.07498	-5.86567	-0.522892	0
0.4760	-7.00883	-1.37818	18.8488	-2.0488	0
0.4767	-7.00883	-0.459393	35.3285	-2.96435	0
0.4773	-7.00883	1.98458	17.3177	-4.18508	0
0.4780	-7.00883	1.06579	-12.2796	-5.40581	0
0.4787	-7.00883	-1.37818	-17.4625	-2.96435	0
0.4793	-7.00883	0.147006	8.78299	1.61338	0
0.4800	-7.00883	0.762592	26.1731	1.61338	0
0.4807	-7.00883	0.459393	0.848299	0.0874726	0
0.4813	-7.00883	1.06579	-27.2283	2.52893	0
0.4820	-7.00883	-2.28778	-21.4351	3.74966	0
0.4827	-7.00883	-5.03494	-15.3314	1.61338	0
0.4833	-7.00883	-1.68138	-20.5143	2.83411	0
0.4840	-7.00883	-0.762592	-15.3314	2.83411	0
0.4847	-7.00883	-6.25693	-11.9693	-0.21771	0
0.4853	-7.00883	-5.65053	-13.19	-0.21771	0
0.4860	-7.00883	1.67219	-8.61747	-0.21771	0
0.4867	-7.00883	3.50976	-11.3589	-3.57471	0
0.4873	-7.00883	-1.68138	-8.91748	-3.57471	0
0.4880	-7.00883	-3.20656	21.5902	-3.26953	0
0.4887	-7.00883	0.762592	41.7322	-8.45763	0
0.4893	-7.00883	2.89417	20.6799	-9.98354	0
0.4900	-7.00883	0.762592	-6.78639	-7.54208	0
0.4907	-7.00883	0.147006	-4.03459	-11.5094	0
0.4913	-7.00883	4.11616	22.5109	-11.8146	0
0.4920	-7.00883	3.81296	10.9141	-3.57471	0
0.4927	-7.00883	-0.156193	10.9141	-2.35398	0
0.4933	-7.00883	0.147006	10.9141	-4.79544	0
0.4940	-7.00883	3.19737	10.9141	0.0874726	0
0.4947	-7.00883	2.28778	10.9141	2.22375	0
0.4953	-7.00883	1.67219	10.9141	-2.65917	0
0.4960	-7.00883	3.19737	10.9141	-1.74362	0
0.4967	-7.00883	1.98458	10.9141	1.91857	0
0.4973	-7.00883	0.147006	10.9141	1.00302	0
0.4980	-7.00883	2.28778	10.9141	1.00302	0
0.4987	-7.00883	3.50976	10.9141	4.36002	0
0.4993	-7.00883	0.147006	10.9141	4.05484	0
0.5000	-7.00883	-0.762592	10.9141	2.22375	0
0.5007	-7.00883	1.67219	10.9141	2.52893	0
0.5013	-7.00883	1.98458	10.9141	3.74966	0
0.5020	-7.00883	0.147006	10.9141	2.83411	0
0.5027	-7.00883	0.762592	10.9141	-1.43844	0
0.5033	-7.00883	1.36899	10.9141	-4.79544	0
0.5040	-8.22994	0.762592	27.0835	-3.57471	0
0.5047	-8.22994	-1.37818	5.12083	-2.0488	0
0.5053	-2.72659	-1.68138	-24.1765	-4.18508	0
0.5060	-4.26552	1.06579	-21.4351	-4.18508	0
0.5067	-6.38991	0.147006	-11.0589	-1.74362	0
0.5073	2.76004	-2.60016	-9.83819	-1.13326	0
0.5080	12.2278	-0.762592	-7.0864	-0.828074	0
0.5087	13.1311	1.06579	-8.30712	-0.522892	0
0.5093	14.0511	-0.762592	-9.52784	-3.26953	0
0.5100	16.7944	0.459393	-3.73458	-6.93172	0
0.5107	15.8911	3.81296	-5.25531	-6.93172	0
0.5113	12.2278	4.41936	-3.12422	-4.79544	0
0.5120	7.04229	3.81296	21.5902	-1.74362	0
0.5127	2.15785	2.89417	35.9389	1.3082	0
0.5133	2.76004	0.147006	17.6281	4.97039	0
0.5140	7.64448	1.06579	-6.78639	9.54812	0
0.5147	9.16668	2.59097	-7.69676	12.9051	0
0.5153	6.72446	0.762592	18.8488	11.074	0
0.5160	6.72446	0.762592	35.0182	7.41184	0
0.5167	6.72446	1.67219	6.95191	7.41184	0
0.5173	6.72446	0.147006	-22.9558	8.32739	0
0.5180	6.72446	0.459393	-17.1625	8.02221	0
0.5187	6.72446	0.459393	-13.19	5.58075	0
0.5193	6.72446	-2.90336	-21.7351	2.83411	0
0.5200	6.72446	-3.50976	-19.2936	1.61338	0
0.5207	6.72446	-0.762592	-17.7729	2.22375	0
0.5213	6.72446	0.147006	-17.1625	1.00302	0
0.5220	6.72446	0.459393	-6.47604	-0.522892	0
0.5227	6.72446	1.36899	-7.0864	-0.21771	0
0.5233	6.72446	0.459393	-8.61747	-1.43844	0
0.5240	6.72446	-0.762592	20.6799	-1.13326	0
0.5247	6.72446	0.147006	41.4321	2.83411	0
0.5253	6.72446	0.147006	17.9281	4.97039	0
0.5260	6.72446	-1.37818	-11.3589	3.74966	0
0.5267	6.72446	-2.60016	-8.30712	3.74966	0
0.5273	6.72446	-3.50976	18.8488	1.91857	0
0.5280	6.72446	-4.42854	32.8871	-1.13326	0
0.5287	6.72446	-3.20656	10.9141	-0.522892	0
0.5293	6.72446	-0.762592	-14.1107	1.91857	0
0.5300	6.72446	-1.68138	-12.5796	1.3082	0
0.5307	6.72446	-3.20656	-8.61747	-0.522892	0
0.5313	6.72446	-0.459393	-11.3589	-2.35398	0
0.5320	6.72446	0.459393	-8.61747	-4.18508	0
0.5327	6.72446	-2.90336	-9.52784	-3.87989	0
0.5333	6.72446	-4.12535	-10.4486	-2.35398	0
0.5340	6.72446	-3.50976	-4.95531	-2.65917	0
0.5347	6.72446	-5.34733	-8.61747	-2.96435	0
0.5353	6.72446	-5.34733	-6.78639	-1.74362	0
0.5360	6.72446	-3.20656	19.1488	-1.74362	0
0.5367	6.72446	-2.60016	32.5767	-3.26953	0
0.5373	6.72446	-1.68138	13.6555	-2.35398	0
0.5380	6.72446	-0.459393	-10.7486	0.392655	0
0.5387	6.72446	-0.762592	-15.9418	0.0874726	0
0.5393	6.72446	0.762592	9.083	-0.828074	0
0.5400	6.72446	1.98458	31.356	0.0874726	0
0.5407	6.72446	0.147006	7.86228	-0.522892	0
0.5413	6.72446	-0.762592	-24.1765	-2.65917	0
0.5420	6.72446	2.28778	-17.7729	-2.0488	0
0.5427	6.72446	3.81296	-7.0864	-0.21771	0
0.5433	6.72446	4.41936	-12.2796	0.0874726	0
0.5440	6.72446	2.59097	-10.1382	-1.13326	0
0.5447	6.72446	-1.68138	-8.30712	-3.26953	0
0.5453	6.72446	-0.762592	-9.83819	-3.87989	0
0.5460	6.72446	4.73174	-4.34494	-5.40581	0
0.5467	6.72446	3.50976	-5.86567	-8.45763	0
0.5473	6.72446	-0.762592	-5.86567	-8.15244	0
0.5480	6.72446	1.06579	18.8488	-4.79544	0
0.5487	6.72446	3.50976	38.9907	-3.57471	0
0.5493	6.72446	1.06579	22.811	-2.65917	0
0.5500	6.72446	0.762592	-4.95531	-1.13326	0
0.5507	6.72446	3.81296	-5.56567	-1.13326	0
0.5513	6.72446	3.81296	20.0695	0.0874726	0
0.5520	6.72446	0.147006	31.356	4.05484	0
0.5527	6.72446	-0.762592	6.0312	5.58075	0
0.5533	6.72446	0.459393	-17.1625	4.6652	0
0.5540	6.72446	0.762592	-11.6693	4.6652	0
0.5547	6.72446	-0.762592	-8.00711	4.36002	0
0.5553	6.72446	-2.28778	-12.89	3.44448	0
0.5560	6.72446	-2.90336	-10.4486	2.52893	0
0.5567	6.72446	-4.73174	-9.52784	1.00302	0
0.5573	6.72446	-6.25693	-8.91748	0.0874726	0
0.5580	6.72446	-4.42854	-2.51386	-1.13326	0
0.5587	6.72446	-0.762592	-7.69676	-1.43844	0
0.5593	6.72446	-0.762592	-11.0589	-1.43844	0
0.5600	6.72446	-2.90336	12.4348	-2.65917	0
0.5607	6.72446	-2.90336	30.7457	-3.57471	0
0.5613	6.72446	0.459393	14.5763	-2.96435	0
0.5620	6.72446	1.98458	-12.5796	-3.57471	0
0.5627	6.72446	-0.459393	-15.9418	-3.26953	0
0.5633	6.72446	-2.90336	10.9141	-0.828074	0
0.5640	6.72446	-2.28778	31.356	-1.74362	0
0.5647	6.72446	-0.762592	7.25192	-5.40581	0
0.5653	6.72446	0.459393	-24.7869	-5.40581	0
0.5660	6.72446	0.762592	-21.4351	-2.65917	0
0.5667	6.72446	-0.459393	-11.0589	-1.74362	0
0.5673	6.72446	-0.762592	-13.19	-1.13326	0
0.5680	6.72446	0.459393	-9.52784	0.697837	0
0.5687	6.72446	-0.459393	-5.86567	1.91857	0
0.5693	6.72446	-2.60016	-7.39675	1.91857	0
0.5700	6.72446	-2.28778	-4.95531	1.00302	0
0.5707	6.72446	-1.37818	-6.47604	1.61338	0
0.5713	6.72446	-1.68138	-5.86567	2.22375	0
0.5720	6.72446	-1.37818	17.9281	1.91857	0
0.5727	6.72446	0.147006	38.07	2.52893	0
0.5733	6.72446	0.147006	23.7317	6.4963	0
0.5740	6.72446	-1.68138	-5.86567	9.8533	0
0.5747	6.72446	-1.37818	-9.22783	8.32739	0
0.5753	6.72446	-0.762592	19.1488	4.05484	0
0.5760	-1.20438	-1.37818	33.4975	-0.21771	0
0.5767	3.06114	-0.762592	3.58975	-5.40581	0
0.5773	7.64448	0.147006	-23.8765	-8.15244	0
0.5780	9.46778	-1.37818	-18.0729	-7.2369	0
0.5787	11.91	-1.07498	-16.5522	-6.01617	0
0.5793	7.94557	0.762592	-23.2661	-5.71099	0
0.5800	0.317823	1.06579	-16.5522	-4.49026	0
0.5807	-1.20438	1.67219	-15.0211	-3.57471	0
0.5813	-2.1244	3.81296	-18.6833	-2.65917	0
0.5820	-3.9477	3.19737	-9.52784	-3.57471	0
0.5827	0.317823	1.06579	-9.83819	-5.40581	0
0.5833	3.06114	1.06579	-12.2796	-5.71099	0
0.5840	0.317823	0.459393	14.2659	-3.57471	0
0.5847	1.23784	-0.762592	36.5493	-2.65917	0
0.5853	3.68006	0.147006	20.0695	-2.35398	0
0.5860	3.06114	2.28778	-5.86567	-1.74362	0
0.5867	4.60007	1.06579	-7.0864	-1.74362	0
0.5873	7.64448	-1.98458	16.097	-0.828074	0
0.5880	6.72446	-1.68138	32.2767	2.22375	0
0.5887	6.72446	1.06579	11.5244	2.83411	0
0.5893	6.72446	1.06579	-17.4625	1.00302	0
0.5900	6.72446	0.147006	-17.7729	0.0874726	0
0.5907	6.72446	1.06579	-12.89	1.00302	0
0.5913	6.72446	0.459393	-16.2418	3.74966	0
0.5920	6.72446	-1.07498	-15.0211	6.80148	0
0.5927	6.72446	-2.60016	-14.1107	7.41184	0
0.5933	6.72446	-3.81296	-10.7486	5.58075	0
0.5940	6.72446	-1.68138	-4.95531	2.52893	0
0.5947	6.72446	1.36899	-12.2796	-0.828074	0
0.5953	6.72446	-1.07498	-12.2796	0.697837	0
0.5960	6.72446	-4.12535	16.7073	4.97039	0
0.5967	6.72446	-1.68138	33.4975	4.6652	0
0.5973	6.72446	1.06579	16.097	1.91857	0
0.5980	6.72446	0.762592	-8.30712	1.00302	0
0.5987	6.72446	-1.68138	-12.89	1.3082	0
0.5993	6.72446	-4.42854	11.5244	1.00302	0
0.6000	6.72446	-4.73174	33.4975	1.91857	0
0.6007	6.72446	-3.20656	11.5244	0.697837	0
0.6013	6.72446	-2.60016	-19.604	-0.828074	0
0.6020	6.72446	-3.50976	-15.3314	2.83411	0
0.6027	6.72446	-4.73174	-7.69676	5.58075	0
0.6033	6.72446	-5.34733	-11.9693	1.91857	0
0.6040	6.72446	-4.42854	-7.0864	-1.74362	0
0.6047	6.72446	-3.81296	-4.03459	-3.57471	0
0.6053	6.72446	-4.73174	-8.91748	-5.71099	0
0.6060	6.72446	-4.12535	-10.1382	-6.93172	0
0.6067	6.72446	-1.68138	-14.1107	-7.2369	0
0.6073	6.72446	-0.459393	-11.9693	-7.54208	0
0.6080	6.72446	0.147006	15.1866	-5.40581	0
0.6087	6.72446	1.67219	36.2389	-3.26953	0
0.6093	6.72446	1.06579	20.6799	-4.79544	0
0.6100	6.72446	-1.07498	-8.61747	-4.49026	0
0.6107	6.72446	-2.60016	-12.2796	-3.57471	0
0.6113	6.72446	-2.28778	17.6281	-5.10062	0
0.6120	6.72446	-2.28778	34.7182	-4.18508	0
0.6127	6.72446	-2.28778	6.95191	-2.96435	0
0.6133	6.72446	0.147006	-19.604	-6.32135	0
0.6140	6.72446	2.59097	-11.9693	-6.01617	0
0.6147	6.72446	1.06579	-5.56567	-1.74362	0
0.6153	6.72446	-1.68138	-8.61747	-2.96435	0
0.6160	6.72446	-1.37818	-4.95531	-6.01617	0
0.6167	6.72446	0.147006	-8.61747	-5.71099	0
0.6173	6.72446	0.147006	-11.0589	-7.54208	0
0.6180	6.72446	-0.156193	-2.81387	-7.2369	0
0.6187	6.72446	0.147006	-8.00711	-3.26953	0
0.6193	6.72446	-0.459393	-9.52784	-4.49026	0
0.6200	6.72446	0.459393	20.0695	-5.71099	0
0.6207	6.72446	1.06579	38.07	-0.21771	0
0.6213	6.72446	-1.37818	17.3177	0.0874726	0
0.6220	6.72446	-1.98458	-6.78639	-5.40581	0
0.6227	6.72446	2.89417	-8.00711	-6.32135	0
0.6233	6.72446	6.86333	13.3555	-5.71099	0
0.6240	6.72446	5.33814	31.056	-6.62653	0
0.6247	6.72446	4.11616	9.39336	-5.10062	0
0.6253	6.72446	5.33814	-22.9558	-2.96435	0
0.6260	6.72446	4.41936	-22.6558	-1.74362	0
0.6267	6.72446	2.28778	-14.1107	3.74966	0
0.6273	6.72446	0.762592	-15.6315	8.32739	0
0.6280	6.72446	-0.156193	-11.6693	8.02221	0
0.6287	6.72446	-0.156193	-9.83819	8.32739	0
0.6293	6.72446	0.762592	-11.3589	8.32739	0
0.6300	6.72446	-0.459393	-5.86567	3.13929	0
0.6307	6.72446	-2.60016	-8.00711	-1.13326	0
0.6313	6.72446	-2.60016	-7.69676	0.392655	0
0.6320	6.72446	-1.68138	18.8488	3.44448	0
0.6327	6.72446	-2.60016	40.8218	5.88593	0
0.6333	6.72446	-3.81296	26.4731	8.32739	0
0.6340	6.72446	-4.42854	-1.9035	6.80148	0
0.6347	6.72446	-2.60016	-5.25531	5.27557	0
0.6353	6.72446	-0.156193	23.4213	7.41184	0
0.6360	6.72446	-2.60016	38.6803	8.93775	0
0.6367	8.56449	-7.17571	7.86228	8.32739	0
0.6373	11.3078	-5.95373	-22.3454	9.24294	0
0.6380	13.1311	-4.12535	-15.9418	9.24294	0
0.6387	10.3878	-5.03494	-10.4486	11.074	0
0.6393	7.94557	-3.81296	-15.6315	12.9051	0
0.6400	8.56449	-0.762592	-11.9693	8.63257	0
0.6407	7.34338	-0.459393	-12.2796	3.74966	0
0.6413	3.37896	-1.68138	-13.19	5.58075	0
0.6420	3.98115	-1.68138	-4.03459	4.6652	0
0.6427	5.82118	-1.37818	-6.78639	-1.43844	0
0.6433	3.98115	-1.68138	-9.22783	-2.65917	0
0.6440	3.06114	-2.60016	16.097	-1.74362	0
0.6447	7.04229	-2.60016	33.7975	-3.57471	0
0.6453	12.5289	-0.459393	14.2659	-1.13326	0
0.6460	16.4933	0.762592	-12.5796	2.22375	0
0.6467	14.9711	1.06579	-13.19	0.0874726	0
0.6473	6.72446	3.50976	12.4348	-2.0488	0
0.6480	0.317823	4.11616	29.2249	0.0874726	0
0.6487	1.84003	1.36899	6.0312	0.392655	0
0.6493	5.20226	0.762592	-21.4351	-1.13326	0
0.6500	4.90116	1.98458	-16.8522	-1.13326	0
0.6507	4.60007	1.67219	-8.91748	-1.13326	0
0.6513	7.04229	2.59097	-12.2796	-1.43844	0
0.6520	8.56449	4.73174	-8.61747	-0.522892	0
0.6527	7.64448	3.19737	-5.86567	-2.65917	0
0.6533	4.90116	1.98458	-8.00711	-6.32135	0
0.6540	0.618918	4.73174	-6.47604	-6.32135	0
0.6547	-2.42549	5.33814	-10.1382	-3.57471	0
0.6553	-3.3455	2.89417	-7.39675	-2.96435	0
0.6560	-3.6466	3.81296	18.5384	-5.40581	0
0.6567	-5.1688	5.33814	34.4078	-8.15244	0
0.6573	-4.86771	4.11616	16.097	-8.15244	0
0.6580	-0.903286	5.03494	-10.1382	-6.32135	0
0.6587	2.76004	6.25693	-14.1107	-4.79544	0
0.6593	0.317823	3.81296	7.86228	-3.57471	0
0.6600	6.72446	0.147006	23.1213	-1.74362	0
0.6607	6.72446	-1.98458	-1.29314	-1.13326	0
0.6613	6.72446	-3.50976	-29.6698	-1.43844	0
0.6620	6.72446	-2.90336	-22.6558	0.392655	0
0.6627	6.72446	-1.37818	-12.2796	2.83411	0
0.6633	6.72446	-0.156193	-13.19	3.13929	0
0.6640	6.72446	0.459393	-6.78639	1.91857	0
0.6647	6.72446	-1.37818	-7.69676	1.91857	0
0.6653	6.72446	-4.42854	-15.9418	3.74966	0
0.6660	6.72446	-2.90336	-10.4486	3.74966	0
0.6667	6.72446	1.06579	-9.22783	0.392655	0
0.6673	6.72446	1.67219	-12.2796	1.00302	0
0.6680	6.72446	-0.459393	12.4348	4.97039	0
0.6687	6.72446	-1.37818	36.5493	3.44448	0
0.6693	6.72446	-1.07498	17.6281	0.0874726	0
0.6700	6.72446	-0.156193	-13.5004	1.00302	0
0.6707	6.72446	0.762592	-11.3589	-1.13326	0
0.6713	6.72446	-0.762592	17.0177	-5.40581	0
0.6720	6.72446	-2.60016	31.356	-2.0488	0
0.6727	6.72446	-0.762592	9.083	1.91857	0
0.6733	6.72446	1.36899	-17.7729	0.0874726	0
0.6740	6.72446	-0.459393	-18.0729	-0.828074	0
0.6747	6.72446	-2.60016	-12.2796	2.52893	0
0.6753	6.72446	-1.98458	-11.3589	4.6652	0
0.6760	6.72446	-4.12535	-7.39675	5.88593	0
0.6767	6.72446	-6.56013	-11.3589	6.4963	0
0.6773	6.72446	-3.50976	-15.0211	5.58075	0
0.6780	6.72446	-0.762592	-8.30712	3.44448	0
0.6787	6.72446	-4.42854	-10.4486	0.0874726	0
0.6793	6.72446	-6.25693	-10.4486	-0.21771	0
0.6800	6.72446	-4.12535	17.3177	3.44448	0
0.6807	6.72446	-2.90336	35.9389	4.36002	0
0.6813	6.72446	-3.50976	16.4073	1.3082	0
0.6820	6.72446	-3.81296	-8.91748	0.0874726	0
0.6827	6.72446	-2.28778	-9.52784	0.0874726	0
0.6833	6.72446	-0.156193	11.8348	0.0874726	0
0.6840	1.23784	-1.68138	25.2524	1.00302	0
0.6847	-0.284368	-4.73174	4.20011	0.0874726	0
0.6853	-2.42549	-4.42854	-23.2661	-0.21771	0
0.6860	-6.69101	-2.90336	-20.8247	1.00302	0
0.6867	-8.83213	-2.60016	-11.9693	-0.21771	0
0.6873	-10.0532	-3.50976	-10.7486	-0.828074	0
0.6880	-7.91212	-4.73174	-6.17603	4.36002	0
0.6887	-1.8233	-4.73174	-4.64495	7.41184	0
0.6893	-1.50548	-2.90336	-5.56567	3.74966	0
0.6900	-5.78772	-2.28778	-2.20351	0.697837	0
0.6907	-4.86771	-2.60016	-6.78639	-0.828074	0
0.6913	-5.1688	-0.762592	-6.78639	-0.828074	0
0.6920	-10.6722	0.147006	16.7073	0.0874726	0
0.6927	-11.5754	0.147006	34.7182	-2.35398	0
0.6933	-7.00883	2.28778	20.0695	-6.32135	0
0.6940	-3.3455	4.73174	-7.69676	-4.49026	0
0.6947	-2.42549	2.89417	-11.3589	-3.26953	0
0.6953	-6.38991	0.459393	17.3177	-6.93172	0
0.6960	-15.5566	1.36899	34.7182	-7.84726	0
0.6967	-17.9821	1.98458	7.86228	-4.18508	0
0.6973	-16.1588	1.06579	-21.1247	-3.26953	0
0.6980	-22.2643	0.762592	-18.0729	-5.10062	0
0.6987	-28.0688	-0.762592	-15.0211	-4.79544	0
0.6993	-25.6266	-4.42854	-18.3833	-3.87989	0
0.7000	-21.6454	-3.81296	-9.83819	-4.79544	0
0.7007	-19.8221	-0.762592	-6.78639	-4.49026	0
0.7013	-15.8577	-1.68138	-9.52784	-1.74362	0
0.7020	-12.4955	-2.60016	-4.34494	-0.522892	0
0.7027	-12.4955	0.147006	-9.52784	-1.74362	0
0.7033	-12.1944	-0.156193	-11.9693	-1.43844	0
0.7040	-10.3543	-2.28778	16.7073	-0.522892	0
0.7047	-10.6722	1.06579	36.5493	-2.65917	0
0.7053	-11.8933	3.81296	13.9659	-2.65917	0
0.7060	-10.6722	0.147006	-14.1107	1.00302	0
0.7067	-8.22994	-0.762592	-11.3589	0.0874726	0
0.7073	-8.22994	1.36899	15.1866	-3.26953	0
0.7080	-7.30993	1.06579	31.6664	0.0874726	0
0.7087	-1.8233	0.147006	11.5244	4.05484	0
0.7093	3.06114	0.762592	-14.4107	2.83411	0
0.7100	4.28225	-0.459393	-11.6693	2.22375	0
0.7107	4.60007	-0.762592	-5.56567	3.44448	0
0.7113	4.28225	1.06579	-9.52784	1.91857	0
0.7120	1.53893	0.459393	-7.39675	0.0874726	0
0.7127	-0.602191	-1.37818	-7.69676	1.00302	0
0.7133	-0.903286	1.36899	-10.7486	0.392655	0
0.7140	-2.1244	3.50976	-4.03459	-1.74362	0
0.7147	-3.04441	0.459393	-4.03459	-1.43844	0
0.7153	-1.8233	-1.07498	-4.95531	2.22375	0
0.7160	0.317823	1.06579	18.8488	4.36002	0
0.7167	2.15785	0.762592	38.3803	4.05484	0
0.7173	3.68006	-0.762592	22.5109	4.97039	0
0.7180	2.76004	-0.762592	-4.34494	4.97039	0
0.7187	-0.284368	-1.37818	-7.69676	2.52893	0
0.7193	-4.56661	-1.07498	16.7073	1.00302	0
0.7200	-4.56661	1.67219	31.6664	0.392655	0
0.7207	-4.56661	4.41936	4.81047	-0.828074	0
0.7213	-4.56661	5.33814	-24.1765	0.0874726	0
0.7220	-4.56661	3.81296	-18.6833	3.74966	0
0.7227	-4.56661	0.459393	-12.5796	3.13929	0
0.7233	-4.56661	0.147006	-18.3833	-0.828074	0
0.7240	-4.56661	1.67219	-13.8004	-2.65917	0
0.7247	-4.56661	0.147006	-10.4486	-2.0488	0
0.7253	-4.56661	-0.459393	-11.6693	-1.74362	0
0.7260	-4.56661	1.98458	-6.17603	-3.57471	0
0.7267	-4.56661	2.59097	-9.52784	-8.45763	0
0.7273	-4.56661	0.459393	-10.4486	-12.425	0
0.7280	-4.56661	1.67219	16.097	-11.8146	0
0.7287	-4.56661	4.73174	35.6285	-9.98354	0
0.7293	-4.56661	4.73174	18.8488	-8.76281	0
0.7300	-4.56661	2.89417	-5.25531	-4.49026	0
0.7307	-4.56661	1.98458	-6.47604	1.3082	0
0.7313	-4.56661	0.762592	17.9281	2.83411	0
0.7320	-4.56661	-1.68138	33.4975	1.61338	0
0.7327	-4.56661	-2.60016	7.86228	1.91857	0
0.7333	-4.56661	-1.68138	-20.5143	3.44448	0
0.7340	-4.56661	-2.28778	-12.89	2.83411	0
0.7347	-4.56661	-2.90336	-5.25531	1.91857	0
0.7353	-4.56661	-0.762592	-13.5004	2.83411	0
0.7360	-4.56661	-0.762592	-11.9693	2.83411	0
0.7367	-4.56661	-5.34733	-10.1382	-1.43844	0
0.7373	-4.56661	-6.25693	-11.9693	-3.57471	0
0.7380	-4.56661	-3.81296	-6.78639	0.697837	0
0.7387	-4.56661	-3.50976	-11.6693	4.6652	0
0.7393	-4.56661	-2.28778	-16.8522	4.6652	0
0.7400	-4.56661	-1.68138	8.78299	4.6652	0
0.7407	-4.56661	-3.50976	30.7457	3.44448	0
0.7413	-4.56661	-4.12535	12.7452	1.91857	0
0.7420	-4.56661	-4.73174	-15.0211	5.58075	0
0.7427	-4.56661	-9.0041	-15.0211	8.02221	0
0.7433	-4.56661	-9.0041	12.4348	5.88593	0
0.7440	1.23784	-4.42854	28.0042	7.10666	0
0.7447	4.90116	-4.42854	1.45866	9.24294	0
0.7453	7.04229	-4.42854	-28.7594	5.27557	0
0.7460	7.64448	-1.68138	-24.1765	1.3082	0
0.7467	8.56449	-1.37818	-15.0211	1.00302	0
0.7473	7.64448	-0.459393	-17.7729	-1.43844	0
0.7480	7.34338	1.67219	-13.5004	-3.57471	0
0.7487	11.0067	-0.762592	-9.22783	-2.0488	0
0.7493	14.9711	-1.07498	-7.39675	-2.96435	0
0.7500	15.5733	1.06579	-1.59315	-5.10062	0
0.7507	13.1311	-0.459393	-3.73458	-4.49026	0
0.7513	6.72446	-1.68138	-1.9035	-4.79544	0
0.7520	-1.50548	1.36899	23.1213	-7.84726	0
0.7527	-7.00883	2.59097	38.9907	-8.15244	0
0.7533	-8.22994	0.459393	22.811	-7.54208	0
0.7540	-8.83213	-1.07498	-2.51386	-8.15244	0
0.7547	-10.6722	-1.68138	-7.69676	-6.01617	0
0.7553	-13.4155	-1.37818	16.4073	-2.35398	0
0.7560	-12.7966	-0.459393	35.3285	-0.828074	0
0.7567	-6.38991	-0.156193	12.7452	1.3082	0
0.7573	-0.903286	1.06579	-15.9418	2.83411	0
0.7580	1.53893	1.67219	-11.6693	-1.43844	0
0.7587	3.68006	0.147006	-5.56567	-3.26953	0
0.7593	3.68006	0.459393	-11.3589	1.91857	0
0.7600	2.45895	0.762592	-8.61747	3.44448	0
0.7607	3.37896	-1.68138	-8.30712	0.0874726	0
0.7613	4.60007	-2.60016	-13.5004	1.3082	0
0.7620	6.12227	-1.68138	-10.4486	3.13929	0
0.7627	7.04229	-3.20656	-12.2796	1.3082	0
0.7633	1.84003	-5.03494	-15.0211	2.22375	0
0.7640	-7.00883	-3.81296	5.12083	4.6652	0
0.7647	-10.6722	-2.28778	24.342	3.13929	0
0.7653	-10.0532	-3.20656	10.0037	1.91857	0
0.7660	-10.6722	-4.73174	-14.7211	4.05484	0
0.7667	-11.8933	-4.12535	-11.3589	2.22375	0
0.7673	-10.6722	-1.68138	20.0695	-1.43844	0
0.7680	-5.78772	-0.762592	36.5493	-1.13326	0
0.7687	3.06114	0.147006	13.6555	-1.74362	0
0.7693	8.24667	0.459393	-11.0589	-4.49026	0
0.7700	7.64448	-0.762592	-9.52784	-3.57471	0
0.7707	8.24667	0.147006	-7.0864	0.0874726	0
0.7713	9.16668	1.98458	-9.52784	0.392655	0
0.7720	4.60007	-0.762592	-7.0864	-2.35398	0
0.7727	-0.602191	-2.90336	-9.83819	-3.87989	0
0.7733	-0.602191	0.459393	-11.0589	-3.57471	0
0.7740	0.936741	1.67219	-4.03459	-2.0488	0
0.7747	2.76004	1.06579	-7.0864	-0.828074	0
0.7753	3.37896	4.11616	-7.69676	0.0874726	0
0.7760	0.317823	2.89417	16.097	1.00302	0
0.7767	-3.6466	-3.50976	34.1078	-0.522892	0
0.7773	-2.72659	-3.50976	20.9799	-1.74362	0
0.7780	-1.50548	0.459393	-4.03459	1.00302	0
0.7787	-4.56661	0.762592	-10.4486	3.13929	0
0.7793	-8.83213	-0.156193	12.7452	1.00302	0
0.7800	-9.45105	-1.68138	31.9664	0.0874726	0
0.7807	-6.38991	-2.28778	7.86228	0.0874726	0
0.7813	-6.08882	0.459393	-23.8765	-2.65917	0
0.7820	-8.53104	1.36899	-20.5143	-2.96435	0
0.7827	-9.13323	-0.156193	-13.5004	0.0874726	0
0.7833	-12.4955	1.36899	-18.9936	1.91857	0
0.7840	-17.3799	1.67219	-15.6315	1.3082	0
0.7847	-18.2999	-0.156193	-11.3589	1.91857	0
0.7853	-18.9021	2.28778	-11.3589	1.00302	0
0.7860	-18.601	4.11616	-6.78639	-2.65917	0
0.7867	-9.75215	2.28778	-10.7486	-4.18508	0
0.7873	-2.72659	2.28778	-12.5796	-2.35398	0
0.7880	-7.61102	3.81296	14.2659	-0.828074	0
0.7887	-11.5754	2.89417	37.1596	-0.828074	0
0.7893	-8.53104	2.28778	21.2902	-0.522892	0
0.7900	-5.4699	1.98458	-8.00711	-0.522892	0
0.7907	-3.6466	2.89417	-8.91748	-3.57471	0
0.7913	-1.20438	2.89417	21.2902	-5.10062	0
0.7920	1.23784	-0.459393	36.5493	-4.79544	0
0.7927	4.90116	-0.762592	7.25192	-6.01617	0
0.7933	8.56449	3.19737	-20.8247	-6.32135	0
0.7940	11.3078	3.81296	-13.8004	-2.35398	0
0.7947	11.3078	2.59097	-8.91748	-0.828074	0
0.7953	9.46778	4.41936	-12.89	-3.87989	0
0.7960	9.46778	3.19737	-3.42423	-4.49026	0
0.7967	12.2278	-1.68138	-2.20351	-2.0488	0
0.7973	13.1311	-2.90336	-11.0589	-1.13326	0
0.7980	12.2278	-3.20656	-6.47604	1.00302	0
0.7987	10.3878	-5.34733	-6.78639	4.36002	0
0.7993	5.20226	-7.17571	-10.4486	4.36002	0
0.8000	0.0167275	-8.3977	12.4348	4.97039	0
0.8007	-6.08882	-8.3977	32.5767	9.8533	0
0.8013	-14.3355	-8.3977	13.6555	9.24294	0
0.8020	-16.7777	-9.61968	-11.9693	4.05484	0
0.8027	-14.3355	-7.17571	-10.4486	5.88593	0
0.8033	-15.2388	-2.28778	13.6555	8.02221	0
0.8040	-14.0177	-3.20656	28.0042	2.83411	0
0.8047	-6.69101	-5.34733	5.73119	1.3082	0
0.8053	1.23784	-3.50976	-22.0454	5.58075	0
0.8060	10.0867	-3.50976	-18.9936	6.19111	0
0.8067	19.5545	-5.34733	-10.4486	5.88593	0
0.8073	24.1211	-2.90336	-11.3589	6.4963	0
0.8080	26.8644	-2.60016	-7.69676	4.05484	0
0.8087	26.2622	-4.73174	-7.39675	1.00302	0
0.8093	18.6345	-2.60016	-9.83819	0.0874726	0
0.8100	11.3078	-1.98458	-2.81387	-0.828074	0
0.8107	9.16668	-3.50976	-2.20351	-1.13326	0
0.8113	6.72446	-1.68138	-2.81387	-2.65917	0
0.8120	2.76004	-4.12535	19.7592	-6.93172	0
0.8127	-0.602191	-9.30729	37.1596	-7.84726	0
0.8133	-1.50548	-5.65053	20.9799	-6.01617	0
0.8140	0.317823	-0.459393	-7.0864	-6.32135	0
0.8147	-1.50548	-3.50976	-11.9693	-6.01617	0
0.8153	-7.00883	-4.42854	14.2659	-3.57471	0
0.8160	-9.13323	0.147006	34.1078	-3.87989	0
0.8167	-7.61102	0.147006	8.17263	-7.54208	0
0.8173	-8.53104	-0.459393	-24.4869	-10.5939	0
0.8180	-11.8933	1.06579	-21.4351	-9.67836	0
0.8187	-12.7966	1.06579	-14.4107	-4.49026	0
0.8193	-8.83213	1.06579	-19.904	-2.0488	0
0.8200	-1.8233	1.36899	-14.1107	-3.57471	0
0.8207	3.06114	0.762592	-8.61747	-2.0488	0
0.8213	5.20226	0.762592	-9.52784	2.22375	0
0.8220	9.7856	0.147006	-1.9035	3.44448	0
0.8227	13.75	-1.98458	-1.29314	2.83411	0
0.8233	11.3078	-2.28778	-3.12422	1.91857	0
0.8240	4.90116	-1.37818	20.6799	-1.13326	0
0.8247	1.23784	-1.68138	40.8218	-1.74362	0
0.8253	2.76004	-0.459393	20.9799	0.0874726	0
0.8260	3.37896	1.36899	-11.3589	-1.13326	0
0.8267	-0.903286	1.67219	-13.19	-2.35398	0
0.8273	-5.1688	2.89417	13.6555	-0.828074	0
0.8280	-6.69101	4.11616	26.1731	-1.74362	0
0.8287	-7.00883	2.89417	0.537945	-4.18508	0
0.8293	-5.1688	1.67219	-24.7869	-3.87989	0
0.8300	-2.72659	1.06579	-21.4351	-4.18508	0
0.8307	-4.26552	0.147006	-14.4107	-5.40581	0
0.8313	-6.08882	2.89417	-12.89	-3.26953	0
0.8320	-4.26552	5.64134	-8.61747	0.392655	0
0.8327	-4.56661	4.73174	-12.5796	1.00302	0
0.8333	-7.00883	4.73174	-16.8522	0.0874726	0
0.8340	-5.78772	6.25693	-10.4486	0.0874726	0
0.8347	-0.284368	3.81296	-10.7486	1.61338	0
0.8353	1.84003	0.459393	-8.61747	2.52893	0
0.8360	-0.602191	1.36899	17.0177	1.91857	0
0.8367	0.0167275	2.28778	34.4078	1.3082	0
0.8373	3.98115	1.98458	19.4591	0.697837	0
0.8380	8.56449	3.19737	-2.20351	-1.74362	0
0.8387	13.1311	3.81296	-4.95531	-2.65917	0
0.8393	13.1311	2.59097	12.4348	-1.13326	0
0.8400	7.34338	1.06579	23.1213	-1.74362	0
0.8407	6.42337	1.06579	0.237937	-1.74362	0
0.8413	9.16668	2.89417	-26.9283	-0.21771	0
0.8420	3.98115	3.81296	-21.4351	0.392655	0
0.8427	-1.8233	2.89417	-11.9693	1.00302	0
0.8433	0.618918	1.36899	-15.9418	3.13929	0
0.8440	1.23784	-0.459393	-13.8004	3.74966	0
0.8447	-3.9477	-2.28778	-8.30712	4.6652	0
0.8453	-5.78772	-1.68138	-8.61747	6.80148	0
0.8460	-3.6466	1.06579	-8.91748	4.6652	0
0.8467	-0.903286	2.89417	-13.8004	1.00302	0
0.8473	0.618918	3.81296	-11.0589	1.61338	0
0.8480	1.53893	4.11616	17.0177	1.61338	0
0.8487	5.20226	4.11616	38.6803	-1.74362	0
0.8493	12.2278	2.89417	23.7317	-1.13326	0
0.8500	18.3334	1.36899	-5.25531	1.61338	0
0.8507	17.1123	1.98458	-11.3589	0.392655	0
0.8513	7.64448	1.98458	11.8348	-2.35398	0
0.8520	-2.42549	-2.28778	26.1731	-2.65917	0
0.8527	-4.56661	-4.73174	2.36903	-0.21771	0
0.8533	-6.08882	-1.68138	-23.5661	3.44448	0
0.8540	-10.6722	0.147006	-19.604	3.74966	0
0.8547	-10.6722	-4.12535	-15.0211	1.91857	0
0.8553	-9.45105	-7.47891	-17.7729	3.74966	0
0.8560	-12.1944	-5.34733	-12.89	5.88593	0
0.8567	-14.0177	-3.50976	-12.2796	4.36002	0
0.8573	-14.3355	-2.90336	-12.89	1.3082	0
0.8580	-17.3799	-1.68138	-6.47604	0.697837	0
0.8587	-17.3799	-0.762592	-13.19	1.3082	0
0.8593	-13.4155	-1.68138	-17.7729	2.83411	0
0.8600	-10.0532	-1.68138	11.5244	3.74966	0
0.8607	-7.00883	-0.762592	34.7182	3.74966	0
0.8613	-4.86771	0.147006	16.097	3.44448	0
0.8620	-4.56661	0.762592	-11.9693	2.83411	0
0.8627	-1.50548	0.459393	-12.5796	1.00302	0
0.8633	3.98115	-0.762592	13.3555	-2.35398	0
0.8640	7.04229	-0.156193	28.9146	-2.65917	0
0.8647	10.3878	-0.459393	4.20011	-0.828074	0
0.8653	14.0511	-1.98458	-25.0972	-1.43844	0
0.8660	12.5289	-0.156193	-19.904	-3.57471	0
0.8667	8.86559	2.28778	-10.7486	-4.18508	0
0.8673	6.72446	0.147006	-13.19	-5.40581	0
0.8680	4.90116	-2.60016	-8.61747	-3.57471	0
0.8687	3.98115	-0.762592	-4.64495	1.61338	0
0.8693	0.0167275	2.89417	-6.47604	4.05484	0
0.8700	-5.78772	4.73174	-4.03459	2.83411	0
0.8707	-6.69101	3.81296	-7.69676	1.3082	0
0.8713	-4.26552	1.98458	-7.39675	0.0874726	0
0.8720	-7.00883	1.98458	16.097	1.91857	0
0.8727	-12.4955	1.98458	31.6664	5.88593	0
0.8733	-14.3355	1.06579	15.4866	5.88593	0
0.8740	-12.4955	0.147006	-8.61747	4.6652	0
0.8747	-11.2744	-1.07498	-11.6693	5.88593	0
0.8753	-11.2744	-1.98458	14.2659	2.52893	0
0.8760	-9.75215	0.147006	32.5767	-2.65917	0
0.8767	-4.26552	2.59097	4.20011	-1.74362	0
0.8773	-0.602191	3.19737	-29.3698	-1.74362	0
0.8780	-0.602191	4.73174	-23.8765	-6.01617	0
0.8787	0.0167275	3.81296	-15.3314	-5.40581	0
0.8793	2.45895	0.147006	-20.2143	-3.87989	0
0.8800	2.15785	-0.156193	-15.6315	-7.2369	0
0.8807	-1.50548	1.06579	-13.19	-6.01617	0
0.8813	-3.3455	-1.07498	-15.6315	-0.522892	0
0.8820	-2.42549	-1.07498	-8.00711	0.0874726	0
0.8827	-1.50548	1.06579	-9.22783	-1.13326	0
0.8833	-2.42549	-0.762592	-10.7486	0.392655	0
0.8840	-3.9477	-2.60016	15.1866	0.0874726	0
0.8847	-6.08882	-0.156193	35.3285	-1.43844	0
0.8853	-7.61102	0.459393	17.6281	-2.0488	0
0.8860	-5.78772	0.459393	-9.22783	-5.10062	0
0.8867	-5.1688	2.28778	-8.30712	-8.45763	0
0.8873	-8.53104	1.36899	21.9006	-7.2369	0
0.8880	-7.91212	-1.37818	40.8218	-5.40581	0
0.8887	-0.903286	-0.459393	17.0177	-2.35398	0
0.8893	4.28225	0.459393	-11.3589	2.22375	0
0.8900	5.82118	-0.762592	-8.91748	1.3082	0
0.8907	6.12227	-0.762592	-4.34494	-2.0488	0
0.8913	3.06114	-1.07498	-8.91748	-0.828074	0
0.8920	1.23784	-1.37818	-7.69676	-0.828074	0
0.8927	2.45895	1.06579	-9.52784	-6.93172	0
0.8933	0.0167275	3.50976	-10.7486	-7.54208	0
0.8940	-7.00883	2.59097	-4.64495	-3.87989	0
0.8947	-8.83213	1.36899	-8.61747	-4.18508	0
0.8953	-8.83213	0.459393	-7.69676	-3.87989	0
0.8960	-10.9733	-2.60016	19.1488	-0.21771	0
0.8967	-9.45105	-5.34733	36.2389	2.22375	0
0.8973	-2.1244	-2.60016	18.8488	2.83411	0
0.8980	3.98115	0.762592	-5.86567	1.91857	0
0.8987	7.64448	-0.459393	-9.83819	1.61338	0
0.8993	9.46778	-2.60016	13.3555	4.36002	0
0.9000	-11.2744	-2.90336	31.356	5.88593	0
0.9007	-11.2744	-2.60016	8.78299	2.52893	0
0.9013	-11.2744	-2.60016	-20.2143	-1.74362	0
0.9020	-11.2744	-1.37818	-16.8522	-2.35398	0
0.9027	-11.2744	-0.762592	-9.52784	0.0874726	0
0.9033	-11.2744	-1.98458	-11.9693	2.22375	0
0.9040	-11.2744	-1.68138	-8.30712	1.00302	0
0.9047	-11.2744	-0.459393	-6.78639	0.697837	0
0.9053	-11.2744	-1.68138	-8.30712	4.05484	0
0.9060	-11.2744	-1.98458	-6.17603	2.83411	0
0.9067	-11.2744	-0.762592	-12.5796	-2.65917	0
0.9073	-11.2744	-1.07498	-10.4486	-2.96435	0
0.9080	-11.2744	-1.68138	18.2384	-0.828074	0
0.9087	-11.2744	-0.156193	37.1596	-0.828074	0
0.9093	-11.2744	0.147006	20.0695	-0.828074	0
0.9100	-11.2744	-1.37818	-6.47604	-0.828074	0
0.9107	-11.2744	-0.459393	-11.0589	-2.35398	0
0.9113	-11.2744	0.762592	15.1866	-2.35398	0
0.9120	-11.2744	0.459393	36.2389	-0.828074	0
0.9127	-11.2744	0.762592	13.3555	-0.21771	0
0.9133	-11.2744	1.06579	-16.5522	-0.522892	0
0.9140	-11.2744	0.762592	-13.8004	-0.828074	0
0.9147	-11.2744	0.459393	-10.4486	-0.828074	0
0.9153	-11.2744	1.06579	-18.9936	0.697837	0
0.9160	-11.2744	0.459393	-15.3314	0.697837	0
0.9167	-11.2744	-0.459393	-13.19	-0.828074	0
0.9173	-11.2744	0.459393	-17.1625	-0.522892	0
0.9180	-11.2744	1.06579	-11.0589	1.3082	0
0.9187	-11.2744	-1.98458	-8.30712	1.91857	0
0.9193	-11.2744	-2.90336	-6.47604	3.74966	0
0.9200	-11.2744	0.147006	17.9281	6.4963	0
0.9207	-11.2744	1.06579	35.3285	6.4963	0
0.9213	-11.2744	-1.68138	17.6281	4.6652	0
0.9220	-11.2744	-1.37818	-6.78639	4.6652	0
0.9227	-11.2744	1.67219	-5.56567	4.97039	0
0.9233	-11.2744	1.36899	19.1488	3.74966	0
0.9240	-5.4699	-2.60016	33.4975	2.22375	0
0.9247	-3.3455	-4.73174	9.083	0.0874726	0
0.9253	-1.50548	-3.20656	-19.904	-1.74362	0
0.9260	-4.56661	-0.762592	-18.3833	-0.828074	0
0.9267	-6.69101	-0.156193	-11.3589	0.0874726	0
0.9273	-8.83213	0.147006	-12.2796	-0.828074	0
0.9280	-14.6366	0.147006	-8.00711	-1.74362	0
0.9287	-19.521	-0.762592	-6.17603	-1.13326	0
0.9293	-19.521	-1.98458	-6.78639	-0.522892	0
0.9300	-15.2388	-2.60016	-1.29314	-0.522892	0
0.9307	-6.08882	-1.68138	-4.95531	-1.13326	0
0.9313	1.23784	1.36899	-3.42423	-0.828074	0
0.9320	3.68006	1.98458	21.9006	-1.43844	0
0.9327	11.3078	0.762592	37.1596	-2.65917	0
0.9333	24.74	2.28778	22.2006	-2.65917	0
0.9340	31.1467	3.50976	0.848299	-0.828074	0
0.9347	30.2266	-0.459393	-3.12422	1.91857	0
0.9353	28.0855	-3.20656	19.1488	4.05484	0
0.9360	26.8644	-0.762592	38.07	1.91857	0
0.9367	25.0411	1.06579	13.0452	-1.74362	0
0.9373	19.5545	-0.156193	-17.7729	0.0874726	0
0.9380	12.2278	-1.98458	-11.3589	4.97039	0
0.9387	9.7856	-1.37818	-4.95531	5.58075	0
0.9393	8.56449	1.98458	-12.89	2.83411	0
0.9400	2.15785	3.50976	-9.22783	1.91857	0
0.9407	-3.9477	1.67219	-7.69676	1.91857	0
0.9413	-7.00883	1.36899	-13.19	1.61338	0
0.9420	-8.83213	2.59097	-5.86567	1.61338	0
0.9427	-7.91212	0.147006	-4.64495	1.61338	0
0.9433	-3.6466	-3.20656	-8.91748	1.3082	0
0.9440	-2.42549	-2.60016	13.3555	-0.828074	0
0.9447	-3.9477	-0.762592	36.2389	-4.18508	0
0.9453	-6.08882	-1.07498	17.3177	-8.76281	0
0.9460	-9.13323	0.147006	-18.6833	-13.6457	0
0.9467	-10.0532	1.36899	-20.5143	-14.2561	0
0.9473	-7.91212	-0.762592	13.6555	-10.8991	0
0.9480	-5.1688	-1.68138	31.9664	-10.2887	0
0.9487	-3.6466	1.67219	6.0312	-9.67836	0
0.9493	-4.56661	2.28778	-19.604	-5.10062	0
0.9500	-9.13323	0.147006	-16.2418	-2.96435	0
0.9507	-14.0177	-0.459393	-13.19	-4.49026	0
0.9513	-14.9377	1.06579	-14.1107	-4.49026	0
0.9520	-13.7166	1.98458	-6.78639	-2.65917	0
0.9527	-14.6366	1.06579	-6.78639	-3.57471	0
0.9533	-17.9821	0.147006	-8.30712	-4.18508	0
0.9540	-19.8221	1.06579	-0.372424	-4.18508	0
0.9547	-16.1588	3.81296	-3.42423	-2.65917	0
0.9553	-10.9733	4.41936	-3.42423	-0.828074	0
0.9560	-10.0532	2.59097	22.5109	-1.74362	0
0.9567	-9.75215	1.36899	35.6285	-3.57471	0
0.9573	-6.69101	0.762592	13.6555	0.0874726	0
0.9580	-2.42549	1.36899	-11.0589	2.83411	0
0.9587	-1.20438	2.59097	-12.89	-0.828074	0
0.9593	-3.3455	1.06579	10.0037	-3.57471	0
0.9600	-2.72659	-2.60016	27.0835	0.0874726	0
0.9607	5.50336	-3.50976	3.9001	4.05484	0
0.9613	15.2722	-2.90336	-25.7076	5.58075	0
0.9620	19.2367	-4.42854	-21.4351	5.58075	0
0.9627	19.8556	-7.17571	-13.5004	2.83411	0
0.9633	19.8556	-5.95373	-18.9936	1.91857	0
0.9640	18.9356	-2.90336	-16.8522	4.6652	0
0.9647	16.7944	-2.60016	-14.1107	4.05484	0
0.9653	13.1311	-3.50976	-15.9418	1.91857	0
0.9660	10.3878	-3.50976	-11.6693	3.74966	0
0.9667	7.94557	-4.42854	-13.5004	3.13929	0
0.9673	0.936741	-6.25693	-12.2796	-1.43844	0
0.9680	-7.00883	-4.42854	14.2659	0.0874726	0
0.9687	-8.53104	-2.28778	35.0182	2.83411	0
0.9693	-7.61102	-4.73174	21.5902	0.0874726	0
0.9700	-7.91212	-5.34733	-0.682777	-0.522892	0
0.9707	-8.22994	-1.68138	-0.0724157	3.13929	0
0.9713	-13.4155	-1.68138	24.642	2.83411	0
0.9720	-19.8221	-3.50976	36.8493	1.91857	0
0.9727	-16.7777	-1.07498	10.3037	4.05484	0
0.9733	-10.6722	-0.762592	-16.8522	2.83411	0
0.9740	-11.5754	-4.73174	-12.89	1.00302	0
0.9747	-10.9733	-2.60016	-8.61747	4.6652	0
0.9753	-6.08882	0.459393	-12.2796	6.4963	0
0.9760	-2.72659	-4.42854	-8.00711	2.83411	0
0.9767	-0.602191	-6.25693	-8.61747	2.83411	0
0.9773	1.23784	-0.762592	-12.2796	5.58075	0
0.9780	0.317823	1.67219	-8.00711	3.44448	0
0.9787	1.23784	-0.762592	-13.19	-0.21771	0
0.9793	2.76004	-1.98458	-14.4107	0.697837	0
0.9800	0.317823	-3.50976	12.4348	3.44448	0
0.9807	0.618918	-4.73174	31.056	3.74966	0
0.9813	4.28225	-3.81296	14.2659	1.61338	0
0.9820	4.60007	-3.50976	-8.61747	-0.828074	0
0.9827	3.37896	-1.68138	-8.61747	-3.87989	0
0.9833	2.45895	2.28778	13.3555	-7.54208	0
0.9840	-3.3455	2.59097	26.1731	-9.06799	0
0.9847	-3.3455	1.36899	2.97939	-8.15244	0
0.9853	-3.3455	3.50976	-23.5661	-8.45763	0
0.9860	-3.3455	4.41936	-21.7351	-8.76281	0
0.9867	-3.3455	2.59097	-16.5522	-6.32135	0
0.9873	-3.3455	2.28778	-18.6833	-2.65917	0
0.9880	-3.3455	1.98458	-15.6315	-0.828074	0
0.9887	-3.3455	0.762592	-13.19	-0.828074	0
0.9893	-3.3455	1.06579	-10.4486	-1.43844	0
0.9900	-3.3455	1.98458	-4.64495	-0.21771	0
0.9907	-3.3455	1.36899	-9.52784	1.61338	0
0.9913	-3.3455	-0.762592	-5.86567	1.91857	0
0.9920	-3.3455	-1.68138	22.2006	1.00302	0
0.9927	-3.3455	0.762592	35.3285	-1.43844	0
0.9933	-3.3455	2.28778	15.1866	-4.49026	0
0.9940	-3.3455	0.459393	-8.61747	-5.40581	0
0.9947	-3.3455	-0.156193	-10.7486	-3.26953	0
0.9953	-3.3455	1.98458	13.6555	-1.74362	0
0.9960	-3.3455	1.98458	30.7457	-2.65917	0
0.9967	-3.3455	1.06579	3.9001	-3.87989	0
0.9973	-3.3455	-0.762592	-29.0594	-2.65917	0
0.9980	-3.3455	-3.20656	-24.1765	-0.21771	0
0.9987	-3.3455	-3.50976	-15.3314	-0.522892	0
0.9993	-3.3455	-0.762592	-21.4351	-1.43844	0
1.0000	-3.3455	0.147006	-18.9936	1.3082	0
1.0007	-3.3455	-0.156193	-14.7211	4.6652	0
1.0013	-3.3455	-2.60016	-15.9418	3.44448	0
1.0020	-3.3455	-3.81296	-10.7486	1.00302	0
1.0027	-3.3455	-0.762592	-9.52784	3.44448	0
1.0033	-3.3455	0.762592	-6.78639	6.80148	0
1.0040	-3.3455	-1.98458	16.097	4.6652	0
1.0047	-3.3455	-1.98458	34.4078	-0.522892	0
1.0053	-3.3455	1.06579	20.0695	0.392655	0
1.0060	-3.3455	-0.156193	-6.78639	4.97039	0
1.0067	-3.3455	-1.98458	-10.4486	4.6652	0
1.0073	-3.3455	-0.156193	16.097	-0.21771	0
1.0080	10.3878	1.06579	32.5767	-2.0488	0
1.0087	11.3078	1.06579	9.39336	-0.21771	0
1.0093	12.2278	1.98458	-16.5522	1.00302	0
1.0100	12.2278	2.28778	-13.19	1.00302	0
1.0107	11.6089	1.06579	-9.52784	2.22375	0
1.0113	10.3878	-0.762592	-13.19	2.22375	0
1.0120	6.72446	-0.762592	-9.52784	0.392655	0
1.0127	2.15785	-0.156193	-8.30712	-0.21771	0
1.0133	-3.3455	0.459393	-4.95531	0.392655	0
1.0140	-8.53104	1.36899	4.20011	-1.43844	0
1.0147	-10.6722	2.28778	-2.51386	-1.74362	0
1.0153	-13.1144	1.67219	-7.69676	-0.828074	0
1.0160	-19.8221	1.06579	17.9281	-4.79544	0
1.0167	-25.3087	2.59097	34.4078	-11.5094	0
1.0173	-22.2643	2.89417	14.2659	-10.8991	0
1.0180	-15.8577	1.98458	-10.7486	-6.93172	0
1.0187	-14.6366	0.459393	-10.1382	-5.71099	0
1.0193	-16.4599	-0.762592	14.2659	-6.32135	0
1.0200	-14.6366	-0.156193	30.1353	-4.49026	0
1.0207	-7.91212	-0.459393	6.95191	-0.828074	0
1.0213	-1.50548	-2.90336	-23.5661	1.91857	0
1.0220	2.76004	-4.42854	-23.2661	1.91857	0
1.0227	6.42337	-2.90336	-13.8004	1.00302	0
1.0233	8.86559	-1.07498	-12.89	0.0874726	0
1.0240	7.94557	0.147006	-9.83819	-1.74362	0
1.0247	5.82118	2.59097	-7.39675	-3.57471	0
1.0253	4.60007	5.03494	-5.86567	-5.71099	0
1.0260	3.98115	3.50976	-4.64495	-6.32135	0
1.0267	4.28225	0.459393	-11.3589	-4.79544	0
1.0273	4.28225	1.06579	-6.17603	-4.49026	0
1.0280	0.0167275	3.19737	22.2006	-7.2369	0
1.0287	-4.26552	2.89417	38.07	-8.15244	0
1.0293	-4.56661	3.19737	21.9006	-8.15244	0
1.0300	-8.53104	3.50976	-2.51386	-8.15244	0
1.0307	-17.9821	0.459393	-5.56567	-6.32135	0
1.0313	-24.7066	-1.98458	20.6799	-3.57471	0
1.0320	-3.3455	-2.60016	10.0037	-2.35398	0
1.0327	-3.3455	-4.42854	10.0037	1.00302	0
1.0333	-3.3455	-5.95373	10.0037	5.58075	0
1.0340	-3.3455	-5.03494	10.0037	7.10666	0
1.0347	-3.3455	-4.73174	10.0037	8.02221	0
1.0353	-3.3455	-6.25693	10.0037	10.1585	0
1.0360	-3.3455	-8.7009	10.0037	10.1585	0
1.0367	-3.3455	-10.5293	10.0037	9.24294	0
1.0373	-3.3455	-9.0041	10.0037	10.7688	0
1.0380	-3.3455	-5.95373	10.0037	13.2103	0
1.0387	-3.3455	-5.34733	10.0037	12.9051	0
1.0393	-3.3455	-5.34733	10.0037	10.1585	0
1.0400	-3.3455	-2.60016	10.0037	8.32739	0
1.0407	-3.3455	0.147006	10.0037	7.71703	0
1.0413	-3.3455	-0.762592	10.0037	6.19111	0
1.0420	-3.3455	-2.90336	10.0037	4.6652	0
1.0427	-3.3455	-2.60016	10.0037	4.6652	0
1.0433	-3.3455	-0.156193	10.0037	3.74966	0
1.0440	-1.8233	0.147006	28.0042	3.44448	0
1.0447	3.06114	-1.37818	6.0312	4.6652	0
1.0453	7.64448	-1.07498	-18.6833	4.6652	0
1.0460	8.86559	1.06579	-15.9418	2.83411	0
1.0467	9.46778	1.36899	-7.69676	2.83411	0
1.0473	7.34338	-0.156193	-8.61747	4.36002	0
1.0480	3.98115	-1.07498	-7.69676	4.36002	0
1.0487	4.28225	-0.459393	-7.39675	0.392655	0
1.0493	6.12227	0.762592	-5.86567	-3.26953	0
1.0500	5.82118	1.98458	1.14831	-3.57471	0
1.0507	3.98115	3.81296	-1.29314	-3.57471	0
1.0513	3.06114	3.81296	-1.29314	-4.18508	0
1.0520	0.618918	1.06579	20.0695	-2.65917	0
1.0527	-3.3455	1.06579	33.4975	-1.74362	0
1.0533	-0.284368	3.81296	17.6281	-2.35398	0
1.0540	8.24667	5.64134	-4.95531	-2.65917	0
1.0547	10.3878	5.03494	-6.78639	-4.18508	0
1.0553	10.3878	4.41936	15.4866	-3.57471	0
1.0560	15.8911	3.19737	30.7457	-2.35398	0
1.0567	16.7944	2.89417	6.34155	-4.49026	0
1.0573	10.0867	2.89417	-22.9558	-6.01617	0
1.0580	5.82118	0.459393	-19.904	-1.43844	0
1.0587	3.98115	-2.90336	-14.4107	1.61338	0
1.0593	-0.602191	-3.50976	-20.5143	0.0874726	0
1.0600	-4.26552	-3.50976	-16.8522	1.00302	0
1.0607	-6.08882	-4.73174	-14.4107	4.05484	0
1.0613	-8.83213	-4.12535	-16.5522	3.44448	0
1.0620	-10.3543	-1.68138	-8.91748	0.392655	0
1.0627	-10.0532	-0.762592	-8.61747	1.00302	0
1.0633	-7.91212	-0.762592	-9.52784	3.74966	0
1.0640	-6.08882	-0.762592	14.5763	5.58075	0
1.0647	-5.78772	-1.68138	33.7975	4.97039	0
1.0653	-5.78772	0.147006	16.097	4.6652	0
1.0660	-4.26552	3.81296	-10.7486	1.91857	0
1.0667	-3.04441	1.67219	-12.2796	-1.43844	0
1.0673	-3.3455	-2.28778	13.0452	-1.74362	0
1.0680	-4.26552	-0.762592	30.7457	-0.828074	0
1.0687	-3.3455	1.06579	7.56227	-0.828074	0
1.0693	0.618918	-0.156193	-22.3454	0.697837	0
1.0700	0.936741	-0.762592	-18.0729	-0.21771	0
1.0707	-2.42549	-1.07498	-8.91748	-5.71099	0
1.0713	-2.42549	-2.60016	-10.4486	-7.54208	0
1.0720	1.84003	-1.37818	-4.34494	-2.65917	0
1.0727	5.20226	-0.762592	-3.12422	0.697837	0
1.0733	5.82118	-3.81296	-7.0864	0.0874726	0
1.0740	5.20226	-5.65053	-2.20351	0.0874726	0
1.0747	4.90116	-4.12535	-5.86567	0.697837	0
1.0753	4.60007	-1.98458	-10.4486	1.61338	0
1.0760	1.84003	-1.37818	13.6555	1.61338	0
1.0767	-0.602191	-4.12535	33.1871	1.00302	0
1.0773	2.45895	-5.34733	14.2659	1.00302	0
1.0780	6.72446	-0.762592	-11.6693	1.61338	0
1.0787	6.42337	0.762592	-11.3589	2.52893	0
1.0793	4.28225	-2.28778	12.4348	1.61338	0
1.0800	-3.3455	-0.459393	26.7835	-1.13326	0
1.0807	-3.3455	1.98458	4.20011	-0.828074	0
1.0813	-3.3455	-1.07498	-23.2661	2.83411	0
1.0820	-3.3455	-1.68138	-21.4351	3.13929	0
1.0827	-3.3455	1.06579	-14.7211	-0.522892	0
1.0833	-3.3455	-0.156193	-17.1625	-2.0488	0
1.0840	-3.3455	-1.37818	-15.0211	-2.96435	0
1.0847	-3.3455	0.762592	-14.7211	-6.32135	0
1.0853	-3.3455	1.98458	-14.4107	-8.15244	0
1.0860	-3.3455	2.28778	-8.91748	-7.2369	0
1.0867	-3.3455	1.98458	-11.9693	-8.15244	0
1.0873	-3.3455	1.06579	-9.52784	-9.06799	0
1.0880	-3.3455	0.459393	16.097	-7.54208	0
1.0887	-3.3455	0.147006	32.5767	-7.54208	0
1.0893	-3.3455	0.762592	17.0177	-9.98354	0
1.0900	-3.3455	2.89417	-5.86567	-12.1198	0
1.0907	-3.3455	2.89417	-10.1382	-12.7302	0
1.0913	-3.3455	1.98458	13.0452	-11.8146	0
1.0920	-3.3455	2.28778	13.0452	-7.84726	0
1.0927	-3.3455	-1.07498	13.0452	-5.40581	0
1.0933	-3.3455	-3.50976	13.0452	-6.93172	0
1.0940	-3.3455	1.36899	13.0452	-5.71099	0
1.0947	-3.3455	2.59097	13.0452	-2.96435	0
1.0953	-3.3455	-1.68138	13.0452	-2.65917	0
1.0960	-3.3455	-0.762592	13.0452	-1.13326	0
1.0967	-3.3455	1.98458	13.0452	1.91857	0
1.0973	-3.3455	0.762592	13.0452	1.91857	0
1.0980	-3.3455	1.98458	13.0452	1.91857	0
1.0987	-3.3455	4.41936	13.0452	4.6652	0
1.0993	-3.3455	1.36899	13.0452	4.97039	0
1.1000	-3.3455	1.36899	13.0452	4.97039	0
1.1007	-3.3455	3.81296	13.0452	5.88593	0
1.1013	-3.3455	0.459393	13.0452	3.44448	0
1.1020	-3.3455	-2.60016	13.0452	0.0874726	0
1.1027	-3.3455	-0.762592	13.0452	0.0874726	0
1.1033	-3.3455	-1.68138	13.0452	-1.74362	0
1.1040	-3.3455	-2.60016	13.0452	-5.40581	0
1.1047	-3.3455	-1.37818	13.0452	-2.96435	0
1.1053	-3.3455	-4.42854	13.0452	0.0874726	0
1.1060	-3.3455	-8.08531	13.0452	0.697837	0
1.1067	-3.3455	-4.42854	13.0452	1.61338	0
1.1073	-3.3455	-2.28778	13.0452	1.00302	0
1.1080	-3.3455	-4.73174	13.0452	0.0874726	0
1.1087	-3.3455	-5.34733	13.0452	2.22375	0
1.1093	-3.3455	-4.73174	13.0452	2.52893	0
1.1100	-3.3455	-5.34733	13.0452	-0.828074	0
1.1107	-3.3455	-2.90336	13.0452	0.392655	0
1.1113	-3.3455	-1.07498	13.0452	4.36002	0
1.1120	-3.3455	-2.28778	13.0452	2.83411	0
1.1127	-3.3455	-1.07498	13.0452	-0.21771	0
1.1133	-3.3455	-0.762592	13.0452	-0.828074	0
1.1140	-3.3455	-4.42854	13.0452	-0.828074	0
1.1147	-3.3455	-4.42854	13.0452	0.392655	0
1.1153	-3.3455	-0.156193	13.0452	1.3082	0
1.1160	-2.1244	-0.762592	32.5767	-0.522892	0
1.1167	-1.8233	-2.60016	8.78299	-2.96435	0
1.1173	1.84003	-1.98458	-21.7351	-2.65917	0
1.1180	4.28225	-2.60016	-21.1247	-1.43844	0
1.1187	4.28225	-3.20656	-13.19	-0.828074	0
1.1193	1.84003	-1.37818	-15.6315	1.61338	0
1.1200	-1.8233	-1.98458	-15.3314	5.58075	0
1.1207	-2.1244	-4.42854	-14.4107	6.80148	0
1.1213	0.0167275	-2.60016	-12.2796	6.4963	0
1.1220	-0.284368	-0.762592	-4.95531	7.10666	0
1.1227	0.0167275	-1.07498	-7.39675	8.02221	0
1.1233	0.618918	-0.762592	-7.39675	8.93775	0
1.1240	-1.50548	-0.156193	17.0177	9.54812	0
1.1247	-1.8233	-1.68138	35.9389	8.63257	0
1.1253	2.76004	-0.762592	19.7592	7.41184	0
1.1260	4.90116	1.67219	-7.39675	5.58075	0
1.1267	1.53893	2.28778	-10.1382	2.83411	0
1.1273	-2.42549	1.98458	14.8763	-0.828074	0
1.1280	-5.78772	3.19737	28.9146	-2.96435	0
1.1287	-5.4699	5.03494	3.28974	-4.49026	0
1.1293	-1.50548	5.03494	-23.2661	-2.96435	0
1.1300	-1.20438	5.33814	-19.2936	-0.828074	0
1.1307	-2.72659	5.64134	-11.9693	-1.13326	0
1.1313	-1.50548	4.11616	-12.5796	-2.96435	0
1.1320	-1.8233	2.89417	-6.78639	-3.87989	0
1.1327	-7.61102	3.81296	-4.95531	-3.57471	0
1.1333	-10.9733	2.89417	-8.00711	-3.57471	0
1.1340	-8.83213	0.459393	-4.95531	-5.40581	0
1.1347	-7.00883	1.36899	-8.91748	-5.40581	0
1.1353	-10.6722	3.81296	-8.61747	-4.18508	0
1.1360	-16.1588	3.50976	18.5384	-6.32135	0
1.1367	-18.9021	0.459393	36.5493	-7.54208	0
1.1373	-18.601	-0.459393	18.2384	-3.87989	0
1.1380	-16.7777	2.28778	-5.86567	-1.74362	0
1.1387	-15.2388	3.50976	-4.95531	-1.13326	0
1.1393	-14.9377	0.762592	19.7592	1.00302	0
1.1400	-11.5754	-1.37818	33.4975	1.3082	0
1.1407	-6.08882	-0.762592	9.69336	1.3082	0
1.1413	-3.6466	-1.37818	-17.7729	4.97039	0
1.1420	-3.3455	-1.68138	-13.5004	3.44448	0
1.1427	-1.8233	-0.156193	-4.64495	-3.26953	0
1.1433	-2.42549	0.459393	-8.61747	-2.65917	0
1.1440	-5.4699	0.762592	-9.52784	0.0874726	0
1.1447	-4.56661	0.147006	-8.91748	-3.26953	0
1.1453	-1.50548	-4.12535	-8.30712	-3.57471	0
1.1460	-2.42549	-6.25693	-4.95531	0.392655	0
1.1467	-2.42549	-2.60016	-9.83819	0.0874726	0
1.1473	-0.602191	-0.762592	-6.17603	0.0874726	0
1.1480	-0.903286	-4.42854	20.0695	3.74966	0
1.1487	-0.602191	-7.17571	34.4078	5.27557	0
1.1493	3.68006	-6.25693	18.2384	5.27557	0
1.1500	6.42337	-5.03494	-4.95531	7.41184	0
1.1507	5.50336	-4.12535	-6.78639	7.41184	0
1.1513	3.68006	-3.81296	19.7592	6.4963	0
1.1520	1.53893	-5.03494	38.6803	7.10666	0
1.1527	1.23784	-6.87251	11.8348	5.58075	0
1.1533	2.76004	-6.25693	-19.904	3.74966	0
1.1540	1.53893	-3.20656	-15.3314	5.88593	0
1.1547	-0.602191	-0.762592	-8.61747	6.4963	0
1.1553	1.84003	-1.68138	-13.19	4.6652	0
1.1560	6.12227	-3.20656	-7.0864	4.36002	0
1.1567	5.82118	-2.60016	-5.56567	3.13929	0
1.1573	1.23784	-0.459393	-12.2796	1.91857	0
1.1580	-1.20438	1.06579	-11.0589	2.83411	0
1.1587	0.317823	0.459393	-12.89	3.44448	0
1.1593	2.45895	0.459393	-14.1107	3.44448	0
1.1600	2.15785	1.06579	10.0037	4.6652	0
1.1607	3.37896	0.459393	31.6664	3.13929	0
1.1613	6.42337	-0.762592	15.1866	0.0874726	0
1.1620	6.72446	-0.762592	-15.0211	-1.74362	0
1.1627	5.82118	1.67219	-15.9418	-2.96435	0
1.1633	4.90116	4.41936	11.2244	-3.57471	0
1.1640	3.06114	4.73174	21.5902	-2.35398	0
1.1647	3.98115	4.73174	-4.95531	-1.43844	0
1.1653	7.34338	5.33814	-27.8387	-0.21771	0
1.1660	6.72446	4.11616	-22.3454	1.91857	0
1.1667	6.12227	1.98458	-15.9418	1.00302	0
1.1673	6.12227	1.67219	-16.2418	-0.522892	0
1.1680	1.84003	0.147006	-12.5796	0.697837	0
1.1687	0.317823	-2.60016	-12.2796	0.697837	0
1.1693	5.20226	-1.37818	-11.3589	-3.57471	0
1.1700	6.12227	1.98458	-7.69676	-4.79544	0
1.1707	4.60007	2.28778	-13.19	-2.35398	0
1.1713	6.42337	1.06579	-8.91748	-4.49026	0
1.1720	5.20226	1.06579	18.5384	-6.32135	0
1.1727	1.23784	1.98458	33.4975	-2.0488	0
1.1733	2.15785	2.28778	17.0177	-1.13326	0
1.1740	6.72446	1.98458	-6.47604	-5.10062	0
1.1747	11.0067	2.28778	-9.52784	-2.0488	0
1.1753	11.91	1.98458	17.0177	2.83411	0
1.1760	9.46778	-0.156193	35.9389	0.0874726	0
1.1767	9.16668	1.06579	10.3037	-2.0488	0
1.1773	10.6889	2.59097	-19.604	-1.13326	0
1.1780	7.34338	-1.68138	-15.3314	-0.828074	0
1.1787	1.23784	-4.12535	-10.7486	-1.13326	0
1.1793	-4.26552	0.147006	-17.7729	-1.13326	0
1.1800	-12.7966	2.89417	-14.4107	-2.65917	0
1.1807	-19.8221	1.67219	-12.5796	-3.57471	0
1.1813	-22.5654	0.762592	-15.9418	-5.40581	0
1.1820	-24.0876	-1.68138	-12.89	-7.2369	0
1.1827	-23.7865	-1.98458	-14.7211	-6.62653	0
1.1833	-22.8665	2.59097	-13.19	-5.40581	0
1.1840	-24.4055	2.59097	11.5244	-6.32135	0
1.1847	-23.1843	-0.762592	30.4456	-7.84726	0
1.1853	-18.9021	0.459393	14.2659	-7.54208	0
1.1860	-18.9021	1.67219	-11.3589	-4.79544	0
1.1867	-20.4243	0.147006	-10.7486	-2.96435	0
1.1873	-19.2032	1.67219	17.3177	-2.0488	0
1.1880	-15.8577	3.19737	33.1871	-0.828074	0
1.1887	-11.5754	0.147006	8.17263	-0.522892	0
1.1893	-7.61102	-0.762592	-19.2936	-0.828074	0
1.1900	-4.86771	1.98458	-14.7211	1.61338	0
1.1907	-1.20438	1.36899	-5.86567	2.52893	0
1.1913	2.15785	-0.762592	-4.95531	0.0874726	0
1.1920	3.37896	0.762592	-0.0724157	-1.43844	0
1.1927	4.28225	4.73174	-3.12422	-3.26953	0
1.1933	3.06114	3.81296	-7.69676	-5.71099	0
1.1940	0.0167275	0.147006	-1.29314	-5.40581	0
1.1947	1.23784	-0.156193	-5.25531	-5.71099	0
1.1953	3.98115	1.06579	-7.39675	-8.15244	0
1.1960	1.23784	-0.459393	20.0695	-5.40581	0
1.1967	0.0167275	-2.28778	37.4596	-1.74362	0
1.1973	4.90116	-1.37818	15.797	-2.96435	0
1.1980	8.56449	-0.762592	-9.52784	-0.828074	0
1.1987	6.12227	-1.98458	-10.4486	3.74966	0
1.1993	1.23784	-3.20656	11.5244	0.697837	0
1.2000	0.0167275	-3.50976	28.9146	-2.35398	0
1.2007	3.06114	-3.81296	7.86228	1.00302	0
1.2013	5.20226	-4.73174	-22.3454	0.392655	0
1.2020	3.68006	-4.73174	-18.9936	-2.65917	0
1.2027	2.15785	-3.50976	-9.52784	-1.43844	0
1.2033	1.53893	-1.37818	-14.7211	-1.13326	0
1.2040	2.15785	-0.156193	-13.8004	-2.35398	0
1.2047	3.98115	-1.68138	-10.4486	-0.21771	0
1.2053	2.15785	-3.50976	-10.4486	-0.522892	0
1.2060	-2.42549	-2.28778	-8.61747	-3.57471	0
1.2067	-4.26552	-0.762592	-12.89	-4.49026	0
1.2073	-2.1244	-2.28778	-9.83819	-4.49026	0
1.2080	0.317823	-0.762592	17.9281	-4.18508	0
1.2087	1.23784	0.459393	35.6285	-0.21771	0
1.2093	1.53893	-2.60016	19.7592	1.3082	0
1.2100	3.68006	-3.20656	-4.64495	-0.522892	0
1.2107	6.42337	1.06579	-7.0864	-0.828074	0
1.2113	4.90116	1.67219	18.8488	-0.828074	0
1.2120	2.15785	0.459393	37.1596	-1.74362	0
1.2127	6.72446	1.06579	10.9141	0.392655	0
1.2133	13.4489	-0.459393	-16.8522	1.91857	0
1.2140	14.67	-1.98458	-7.69676	1.00302	0
1.2147	14.0511	0.147006	-3.42423	0.392655	0
1.2153	14.9711	0.459393	-13.19	0.392655	0
1.2160	12.5289	-0.459393	-6.78639	-0.828074	0
1.2167	9.16668	-0.156193	-2.20351	0.392655	0
1.2173	7.04229	-0.762592	-8.30712	2.83411	0
1.2180	3.98115	-0.459393	-6.17603	1.3082	0
1.2187	1.84003	1.06579	-8.30712	0.0874726	0
1.2193	1.23784	-1.07498	-8.91748	2.22375	0
1.2200	-3.6466	-2.60016	15.4866	1.00302	0
1.2207	-7.61102	-1.37818	35.0182	-1.74362	0
1.2213	-1.50548	-1.68138	17.0177	-0.828074	0
1.2220	6.72446	-0.762592	-11.3589	-0.21771	0
1.2227	6.72446	2.59097	-12.89	-2.96435	0
1.2233	2.15785	2.59097	15.797	-2.65917	0
1.2240	0.317823	1.36899	31.356	0.697837	0
1.2247	2.15785	2.59097	5.73119	0.0874726	0
1.2253	4.90116	1.06579	-20.5143	-0.828074	0
1.2260	6.42337	-0.762592	-18.3833	0.697837	0
1.2267	7.94557	1.98458	-15.6315	1.00302	0
1.2273	7.64448	3.19737	-15.0211	2.83411	0
1.2280	4.28225	1.06579	-8.00711	7.71703	0
1.2287	5.50336	-0.156193	-10.7486	8.93775	0
1.2293	9.46778	0.147006	-13.19	4.97039	0
1.2300	7.04229	0.147006	-6.78639	2.22375	0
1.2307	1.23784	-0.459393	-13.19	0.0874726	0
1.2313	0.317823	-0.156193	-13.19	-1.43844	0
1.2320	1.23784	0.762592	15.1866	0.697837	0
1.2327	-0.602191	0.762592	32.5767	3.13929	0
1.2333	-0.602191	-2.60016	16.4073	3.74966	0
1.2340	3.37896	-5.34733	-4.34494	4.36002	0
1.2347	4.28225	-5.34733	-8.00711	4.6652	0
1.2353	-1.8233	-5.95373	10.6141	3.13929	0
1.2360	2.15785	-7.17571	25.2524	3.13929	0
1.2367	2.15785	-6.25693	2.36903	4.6652	0
1.2373	2.15785	-5.65053	-26.618	4.97039	0
1.2380	2.15785	-7.17571	-23.5661	5.58075	0
1.2387	2.15785	-9.0041	-15.3314	6.80148	0
1.2393	2.15785	-7.17571	-17.1625	6.4963	0
1.2400	2.15785	-3.20656	-13.8004	4.36002	0
1.2407	2.15785	-1.07498	-12.2796	4.36002	0
1.2413	2.15785	-3.20656	-13.8004	5.27557	0
1.2420	2.15785	-4.42854	-8.30712	4.6652	0
1.2427	2.15785	-2.90336	-10.4486	5.58075	0
1.2433	2.15785	-2.28778	-10.1382	7.41184	0
1.2440	2.15785	-3.81296	16.7073	5.88593	0
1.2447	2.15785	-5.03494	37.77	4.36002	0
1.2453	2.15785	-3.81296	20.0695	3.74966	0
1.2460	2.15785	-1.98458	-10.4486	1.3082	0
1.2467	2.15785	-1.68138	-13.8004	-0.21771	0
1.2473	2.15785	-2.90336	14.8763	1.61338	0
1.2480	-11.5754	-4.42854	31.056	1.3082	0
1.2487	-8.83213	-3.20656	6.64156	-0.522892	0
1.2493	-4.56661	-2.28778	-15.9418	-0.522892	0
1.2500	-5.78772	-2.90336	-9.22783	-0.21771	0
1.2507	-8.22994	-0.762592	-7.39675	-0.828074	0
1.2513	-9.13323	3.81296	-14.1107	-0.828074	0
1.2520	-9.75215	4.73174	-7.69676	-0.828074	0
1.2527	-6.69101	2.59097	-7.0864	-1.13326	0
1.2533	-1.50548	2.59097	-12.89	-2.65917	0
1.2540	-1.8233	3.19737	-9.52784	-3.57471	0
1.2547	-3.9477	2.28778	-12.89	-3.57471	0
1.2553	-1.8233	1.67219	-14.1107	-3.87989	0
1.2560	-0.284368	0.762592	10.6141	-4.18508	0
1.2567	-2.72659	0.147006	29.2249	-3.57471	0
1.2573	-3.3455	1.67219	10.3037	-5.40581	0
1.2580	-0.602191	3.81296	-14.4107	-7.2369	0
1.2587	1.23784	4.73174	-12.2796	-4.79544	0
1.2593	-1.50548	3.81296	12.1348	-3.87989	0
1.2600	-3.6466	2.28778	25.2524	-6.62653	0
1.2607	-2.1244	1.98458	2.36903	-5.71099	0
1.2613	1.23784	3.81296	-23.5661	-3.57471	0
1.2620	1.53893	4.73174	-19.904	-3.57471	0
1.2627	-0.602191	3.50976	-11.3589	-2.65917	0
1.2633	-0.903286	3.81296	-12.2796	-2.65917	0
1.2640	2.15785	4.73174	-9.52784	-6.32135	0
1.2647	3.98115	3.50976	-8.61747	-6.32135	0
1.2653	1.53893	1.98458	-9.52784	-4.79544	0
1.2660	0.936741	0.147006	-6.47604	-5.40581	0
1.2667	6.72446	-3.20656	-10.1382	-2.0488	0
1.2673	13.4489	-3.81296	-5.86567	5.27557	0
1.2680	14.9711	-1.68138	22.5109	8.32739	0
1.2687	15.5733	-2.28778	39.9011	7.41184	0
1.2693	21.0767	-4.73174	24.0317	6.4963	0
1.2700	25.0411	-2.60016	-0.682777	3.74966	0
1.2707	19.2367	0.147006	-4.64495	-1.13326	0
1.2713	5.82118	-1.37818	19.7592	-5.40581	0
1.2720	-3.9477	-2.28778	36.5493	-6.01617	0
1.2727	-7.61102	-0.459393	13.0452	-2.65917	0
1.2733	-7.61102	-0.459393	-12.89	-0.522892	0
1.2740	-5.1688	-1.98458	-8.61747	-0.522892	0
1.2747	-5.4699	-1.68138	-6.78639	-0.828074	0
1.2753	-10.3543	0.147006	-12.2796	-2.0488	0
1.2760	-12.4955	-0.156193	-5.86567	-3.87989	0
1.2767	-14.6366	-0.459393	-3.12422	-2.96435	0
1.2773	-21.6454	0.147006	-4.95531	-0.828074	0
1.2780	-23.4854	0.762592	0.848299	-1.13326	0
1.2787	-17.681	1.36899	-2.81387	-2.35398	0
1.2793	-12.7966	1.06579	-6.78639	-1.43844	0
1.2800	-9.75215	0.459393	16.097	-0.21771	0
1.2807	-4.56661	1.98458	36.2389	-0.522892	0
1.2813	0.0167275	3.19737	20.0695	-1.43844	0
1.2820	3.98115	1.06579	-10.1382	-2.65917	0
1.2827	6.42337	0.147006	-12.2796	-4.18508	0
1.2833	3.98115	1.36899	16.4073	-2.65917	0
1.2840	2.76004	-1.68138	30.7457	0.0874726	0
1.2847	7.64448	-4.73174	3.9001	1.3082	0
1.2853	10.3878	-0.762592	-21.7351	1.00302	0
1.2860	8.56449	3.81296	-18.3833	-0.828074	0
1.2867	7.34338	0.762592	-15.9418	-4.49026	0
1.2873	3.06114	-2.60016	-18.6833	-5.71099	0
1.2880	-5.78772	-1.07498	-12.2796	-5.40581	0
1.2887	-9.13323	-0.762592	-11.3589	-5.40581	0
1.2893	-9.13323	-1.98458	-12.2796	-4.49026	0
1.2900	-14.3355	-1.37818	-6.78639	-3.57471	0
1.2907	-19.8221	-1.07498	-9.52784	-6.32135	0
1.2913	-20.4243	-2.60016	-7.69676	-8.45763	0
1.2920	-21.9632	-2.60016	20.0695	-7.2369	0
1.2927	-20.7421	-1.07498	35.9389	-4.18508	0
1.2933	-10.6722	-0.156193	16.097	-1.43844	0
1.2940	-2.42549	1.06579	-8.91748	-1.74362	0
1.2947	-3.9477	-0.459393	-11.0589	-3.57471	0
1.2953	-7.61102	-1.98458	10.6141	-2.65917	0
1.2960	-1.50548	0.147006	27.3938	-2.0488	0
1.2967	-1.50548	1.06579	4.81047	-4.18508	0
1.2973	-1.50548	-0.762592	-27.8387	-3.57471	0
1.2980	-1.50548	-0.156193	-26.618	-0.21771	0
1.2987	-1.50548	1.67219	-14.4107	1.91857	0
1.2993	-1.50548	0.147006	-15.3314	2.83411	0
1.3000	-1.50548	-0.762592	-13.8004	1.91857	0
1.3007	-1.50548	-1.07498	-12.2796	1.3082	0
1.3013	-1.50548	-0.459393	-14.4107	3.13929	0
1.3020	-1.50548	1.98458	-9.52784	3.44448	0
1.3027	-1.50548	1.06579	-7.39675	1.91857	0
1.3033	-1.50548	-0.762592	-5.56567	2.52893	0
1.3040	-1.50548	1.98458	15.1866	1.00302	0
1.3047	-1.50548	4.11616	32.5767	-3.26953	0
1.3053	-1.50548	2.28778	18.8488	-2.65917	0
1.3060	-1.50548	2.89417	-6.17603	0.697837	0
1.3067	-1.50548	2.89417	-7.69676	-2.65917	0
1.3073	-1.50548	1.36899	18.2384	-7.2369	0
1.3080	17.7144	4.11616	33.4975	-5.40581	0
1.3087	15.2722	4.41936	7.25192	-0.21771	0
1.3093	17.1123	0.147006	-19.904	1.00302	0
1.3100	17.7144	1.98458	-14.7211	-1.43844	0
1.3107	13.1311	6.56013	-10.4486	-1.43844	0
1.3113	9.46778	5.03494	-16.8522	1.00302	0
1.3120	9.46778	3.81296	-12.2796	0.0874726	0
1.3127	9.7856	4.73174	-10.7486	-2.96435	0
1.3133	8.56449	3.50976	-14.1107	-3.57471	0
1.3140	5.50336	3.19737	-6.78639	-3.57471	0
1.3147	1.84003	2.28778	-8.91748	-2.96435	0
1.3153	1.23784	-2.60016	-14.1107	1.00302	0
1.3160	1.23784	-5.34733	10.0037	6.4963	0
1.3167	-1.8233	-3.50976	34.4078	8.63257	0
1.3173	-2.72659	-4.42854	19.7592	11.3792	0
1.3180	3.37896	-7.47891	-8.00711	17.1777	0
1.3187	8.24667	-9.0041	-8.61747	20.2295	0
1.3193	3.98115	-8.3977	17.0177	19.6191	0
1.3200	-0.903286	-7.17571	31.6664	18.3984	0
1.3207	1.23784	-7.17571	6.95191	17.4829	0
1.3213	2.45895	-9.0041	-24.1765	13.8207	0
1.3220	0.317823	-8.08531	-23.8765	9.54812	0
1.3227	0.317823	-4.73174	-15.9418	9.24294	0
1.3233	1.23784	-2.90336	-16.8522	8.32739	0
1.3240	0.936741	-4.42854	-13.5004	5.58075	0
1.3247	1.53893	-6.25693	-9.52784	5.27557	0
1.3253	3.06114	-6.25693	-7.39675	7.10666	0
1.3260	5.50336	-4.42854	-3.73458	5.58075	0
1.3267	9.46778	-2.60016	-9.22783	2.83411	0
1.3273	8.56449	-1.37818	-7.69676	1.3082	0
1.3280	1.23784	-0.762592	19.7592	-0.828074	0
1.3287	-3.6466	-0.762592	38.6803	-3.87989	0
1.3293	-2.72659	-1.07498	23.1213	-4.18508	0
1.3300	-1.20438	-0.156193	-1.59315	-2.96435	0
1.3307	-1.50548	1.98458	-4.03459	-2.35398	0
1.3313	-5.1688	1.36899	19.7592	-1.43844	0
1.3320	-7.30993	-1.07498	37.1596	0.697837	0
1.3327	-3.9477	-0.762592	14.2659	-0.828074	0
[truncated: 56,464 more rows]
