# Supplementary material for: Identification of Haptic Based Guiding Using Hard Reins
Source: PLoS One. 2015 Jul 22;10(7):e0132020. doi: 10.1371/journal.pone.0132020 (PMC4511788; doi:10.1371/journal.pone.0132020)
Supplement: S4 File — (ZIP) [file pone.0132020.s004.zip › EMGData2/Subject15/T8/t8.txt]

0.0000	-67.7288	-1.37035	9.38662	4.05643	0
0.0007	-74.7492	-2.90514	-7.39498	5.58056	0
0.0013	-75.6717	0.153479	-26.0119	4.66404	0
0.0020	-69.2589	0.460437	-9.83764	4.66404	0
0.0027	-58.8858	-1.07435	2.97853	5.27505	0
0.0033	-46.0601	0.153479	7.25208	-0.522753	0
0.0040	-29.8817	3.20114	22.5109	-6.93157	0
0.0047	-10.6656	2.89418	35.0234	-6.93157	0
0.0053	11.0031	-10.8312	40.8198	-6.32056	0
0.0060	33.2794	-33.7216	42.9588	-9.06671	0
0.0067	54.3405	-44.7063	42.347	-9.98323	0
0.0073	70.2039	-37.6901	49.0632	-9.98323	0
0.0080	82.4221	-26.0915	51.8095	-10.8997	0
0.0087	91.8726	-13.8899	42.0433	-9.98323	0
0.0093	92.1877	1.37035	43.5661	-8.4557	0
0.0100	80.577	12.969	41.7352	-5.09854	0
0.0107	65.3212	17.5405	26.1727	1.00477	0
0.0113	54.0255	21.202	37.4661	3.75092	0
0.0120	43.3599	25.7845	51.8095	2.2234	0
0.0127	33.5944	25.7845	15.1874	3.75092	0
0.0133	27.1815	22.1229	-25.0965	6.80258	0
0.0140	22.5913	17.2445	-27.8428	4.66404	0
0.0147	16.8084	6.55575	-33.3355	1.00477	0
0.0153	9.47303	-8.09054	-46.1516	2.5289	0
0.0160	2.16012	-18.1654	-46.7634	4.96955	0
0.0167	-2.43014	-19.6892	-50.1215	3.44542	0
0.0173	-3.35269	-19.9961	-55.3105	1.91789	0
0.0180	-4.25274	-20.2921	-54.3951	2.5289	0
0.0187	-6.99789	-15.4137	-54.087	0.393762	0
0.0193	-7.31291	-8.09054	-47.6789	-2.04688	0
0.0200	-4.56776	-5.04289	-38.5244	-0.828258	0
0.0207	-3.03767	-1.67731	-31.8127	1.00477	0
0.0213	-3.35269	6.55575	-14.4149	0.088257	0
0.0220	0.315018	11.7521	-0.379573	-0.522753	0
0.0227	5.51281	12.969	3.89397	-0.828258	0
0.0233	3.98272	15.7097	31.6653	-0.828258	0
0.0240	1.53009	17.5405	57.3022	0.088257	0
0.0247	2.16012	15.1067	36.8543	-1.43927	0
0.0253	-0.292516	11.7521	15.1874	-4.49093	0
0.0260	-0.90005	11.1382	25.2572	-2.9634	0
0.0267	2.76765	9.61437	34.4117	-1.13376	0
0.0273	1.23757	4.12201	33.8043	-4.49093	0
0.0280	-4.56776	-1.37035	36.2425	-7.54258	0
0.0287	-7.60543	-2.29122	36.5507	-6.01506	0
0.0293	-10.9806	-3.50809	36.2425	-2.04688	0
0.0300	-14.6258	-6.56672	30.1381	1.00477	0
0.0307	-13.4108	-5.9528	16.1028	2.83441	0
0.0313	-11.8807	-2.29122	10.6102	2.83441	0
0.0320	-11.5881	-0.153479	3.28666	3.75092	0
0.0327	-6.39036	1.37035	-11.3649	5.58056	0
0.0333	3.66771	3.50809	-12.2803	4.05643	0
0.0340	8.8655	5.64584	-15.9421	1.91789	0
0.0347	0.922552	9.61437	-28.7583	4.36193	0
0.0353	-13.1182	12.3551	-13.4994	6.80258	0
0.0360	-18.001	12.0481	2.06309	5.27505	0
0.0367	-16.1559	8.6935	-30.8928	4.05643	0
0.0373	-18.001	3.20114	-63.5495	3.75092	0
0.0380	-18.6085	3.81505	-57.7487	0.088257	0
0.0387	-16.1559	14.7998	-51.037	-4.18542	0
0.0393	-17.371	19.0753	-51.037	-5.09854	0
0.0400	-18.9011	11.1382	-41.8826	-5.09854	0
0.0407	-17.686	2.58722	-33.9472	-5.40405	0
0.0413	-13.4108	-6.25976	-25.7083	-5.09854	0
0.0420	-4.25274	-16.6306	-13.1958	-4.18542	0
0.0427	1.53009	-19.9961	-1.29501	-4.49093	0
0.0433	-1.50758	-19.9961	13.9638	-6.62607	0
0.0440	1.23757	-20.5991	24.9536	-9.37222	0
0.0447	11.2956	-15.4137	27.6999	-9.98323	0
0.0453	12.8257	-9.30741	37.4661	-9.67772	0
0.0460	8.55048	-8.09054	42.0433	-12.7294	0
0.0467	9.47303	-3.50809	37.7698	-14.559	0
0.0473	10.3956	1.98427	56.3867	-11.2019	0
0.0480	14.9633	2.58722	73.4764	-8.1502	0
0.0487	24.7289	4.72497	46.0087	-9.67772	0
0.0493	31.4568	6.86271	15.1874	-10.2887	0
0.0500	31.4568	4.12201	13.3565	-9.37222	0
0.0507	27.7891	4.41801	9.38662	-9.67772	0
0.0513	18.631	6.55575	-1.59867	-9.98323	0
0.0520	11.0031	2.29122	-4.345	-5.40405	0
0.0527	11.2956	-0.460437	-8.9222	1.91789	0
0.0533	9.47303	1.67731	-17.4693	5.58056	0
0.0540	3.06017	1.06339	-26.0119	6.49708	0
0.0547	1.23757	-1.07435	-33.9472	8.02121	0
0.0553	0.0225013	-1.98427	-37.3054	8.93772	0
0.0560	-4.56776	-1.98427	-44.3208	9.24323	0
0.0567	-7.92044	1.06339	-48.9024	9.85424	0
0.0573	-9.13551	2.89418	-38.2208	9.24323	0
0.0580	-9.13551	-0.767396	-35.7781	10.1597	0
0.0587	-8.23546	-2.59818	-39.7435	11.9894	0
0.0593	-9.74305	0.153479	-13.1958	9.85424	0
0.0600	-10.9806	-0.767396	11.5256	7.41359	0
0.0607	-9.45053	-1.98427	-8.31042	8.63222	0
0.0613	-8.843	-0.767396	-25.4001	7.41359	0
0.0620	-8.843	-2.59818	-13.1958	3.75092	0
0.0627	-6.09784	-4.42897	-3.73321	2.83441	0
0.0633	-6.09784	0.153479	4.2021	1.00477	0
0.0640	-8.843	2.89418	19.1528	-2.35239	0
0.0647	-11.2731	-2.29122	26.4763	-3.2689	0
0.0653	-15.8634	-8.09054	29.8345	-3.57441	0
0.0660	-19.8236	-7.16967	32.5808	-3.2689	0
0.0667	-18.2935	-2.90514	31.6653	0.088257	0
0.0673	-14.3333	-1.37035	34.4117	0.699267	0
0.0680	-8.52798	-4.73593	35.9389	-0.522753	0
0.0687	0.315018	-5.9528	34.108	1.91789	0
0.0693	3.37519	-1.67731	41.7352	3.75092	0
0.0700	-0.585033	-1.37035	38.9889	4.36193	0
0.0707	-4.86027	-5.64584	24.3418	6.49708	0
0.0713	-8.843	-3.2121	36.5507	7.7191	0
0.0720	-12.4882	1.37035	50.5859	7.41359	0
0.0727	-12.8032	-0.767396	16.1028	7.10809	0
0.0733	-14.3333	-0.153479	-23.5693	3.75092	0
0.0740	-19.8236	4.12201	-30.2855	1.00477	0
0.0747	-27.1365	3.81505	-36.0818	3.75092	0
0.0753	-35.3945	1.37035	-47.987	4.66404	0
0.0760	-40.8848	1.06339	-50.7333	1.91789	0
0.0767	-40.8848	3.50809	-53.4796	2.83441	0
0.0773	-44.53	15.1067	-55.3105	4.36193	0
0.0780	-50.9429	32.1977	-51.037	1.61239	0
0.0787	-48.1977	39.5209	-47.3752	-1.74138	0
0.0793	-39.0397	33.7216	-41.5744	-2.9634	0
0.0800	-28.9816	18.7683	-35.1663	-1.13376	0
0.0807	-10.9806	-1.67731	-28.1465	1.91789	0
0.0813	11.2956	-17.8584	-13.4994	1.00477	0
0.0820	30.5342	-19.9961	-5.5641	-2.65789	0
0.0827	54.6331	-16.9375	0.23221	-3.2689	0
0.0833	74.1642	-19.3822	32.8889	-3.57441	0
0.0840	73.2641	-20.9061	58.2176	-4.49093	0
0.0847	65.9287	-10.8312	35.3271	-3.2689	0
0.0853	65.3212	5.03192	14.272	-2.04688	0
0.0860	59.8308	14.4928	26.4763	-2.65789	0
0.0867	48.8502	12.0481	35.0234	-4.18542	0
0.0873	44.8675	0.153479	35.3271	-6.32056	0
0.0880	40.9073	-12.662	40.8198	-6.62607	0
0.0887	32.3568	-19.3822	40.2124	-5.09854	0
0.0893	27.474	-20.9061	33.8043	-5.70955	0
0.0900	24.4364	-19.3822	27.6999	-6.32056	0
0.0907	18.631	-13.5829	20.3764	-2.65789	0
0.0913	14.9633	-8.09054	15.4911	-1.74138	0
0.0920	13.1407	-4.42897	5.72486	-2.9634	0
0.0927	7.94295	0.460437	-8.61855	-1.43927	0
0.0933	1.23757	4.41801	-11.3649	0.699267	0
0.0940	-2.72265	3.20114	-17.773	2.5289	0
0.0947	-3.96022	2.89418	-30.5891	6.49708	0
0.0953	-6.39036	3.20114	-17.4693	10.7708	0
0.0960	-10.0581	1.06339	-3.1259	10.7708	0
0.0967	-11.5881	-1.67731	-31.5046	8.63222	0
0.0973	-13.4108	-3.50809	-63.2458	8.93772	0
0.0980	-18.9011	-3.2121	-62.0223	10.4652	0
0.0987	-22.8838	-1.07435	-55.3105	8.63222	0
0.0993	-22.5688	-0.767396	-53.4796	5.88607	0
0.1000	-21.6462	-2.59818	-45.5443	5.58056	0
0.1007	-22.2537	-2.59818	-33.6436	4.36193	0
0.1013	-21.0387	0.460437	-21.1311	1.31028	0
0.1020	-20.4311	1.06339	-11.3649	2.5289	0
0.1027	-23.4913	0.153479	-1.90233	4.66404	0
0.1033	-23.7838	1.98427	13.3565	1.91789	0
0.1040	-13.7258	3.20114	21.5955	-0.522753	0
0.1047	-1.50758	4.41801	25.2572	-0.828258	0
0.1053	2.76765	7.78359	40.5161	-2.9634	0
0.1060	5.80533	9.61437	48.1477	-4.49093	0
0.1067	9.47303	7.47663	45.397	-2.9634	0
0.1073	1.53009	6.55575	67.6757	-1.74138	0
0.1080	-10.6656	8.38654	85.989	-2.65789	0
0.1087	-9.74305	8.6935	55.7749	-4.18542	0
0.1093	-6.09784	7.78359	21.5955	-5.40405	0
0.1100	-9.74305	7.16967	17.9337	-5.70955	0
0.1107	-10.0581	7.47663	12.4411	-6.32056	0
0.1113	-5.46781	8.38654	-0.98689	-6.32056	0
0.1120	-6.70538	6.24879	-5.87222	-5.70955	0
0.1127	-12.1957	4.12201	-10.7531	-4.49093	0
0.1133	-15.2334	4.41801	-18.3847	-0.217248	0
0.1140	-17.686	-5.9528	-23.2656	2.83441	0
0.1147	-21.6462	-28.2292	-29.6737	1.91789	0
0.1153	-27.1365	-39.8278	-36.0818	0.088257	0
0.1160	-26.844	-32.1977	-41.5744	-0.828258	0
0.1167	-16.7634	-18.4613	-45.2362	-2.35239	0
0.1173	-5.78282	-6.25976	-39.7435	-0.828258	0
0.1180	1.53009	4.72497	-38.8281	2.83441	0
0.1187	4.90527	12.969	-42.1862	1.31028	0
0.1193	3.66771	20.2921	-20.5193	-0.522753	0
0.1200	5.80533	23.0438	1.45578	-0.217248	0
0.1207	20.1611	20.9061	-14.1112	-2.35239	0
0.1213	36.9471	17.8474	-31.8127	-4.49093	0
0.1220	46.1051	16.6306	-21.4347	-2.65789	0
0.1227	48.8502	14.7998	-9.83764	-2.65789	0
0.1233	44.575	11.4452	-1.29501	-5.40405	0
0.1240	33.2794	7.47663	14.5756	-6.62607	0
0.1247	24.4364	3.81505	26.1727	-7.54258	0
0.1253	21.6912	1.37035	34.108	-9.67772	0
0.1260	19.5536	-0.460437	41.4315	-9.06671	0
0.1267	15.2784	-1.67731	45.0933	-5.40405	0
0.1273	11.6107	-1.67731	51.5014	-3.57441	0
0.1280	9.47303	0.153479	53.6404	-3.57441	0
0.1287	6.72788	2.58722	46.3124	-1.74138	0
0.1293	3.98272	3.20114	45.7051	0.088257	0
0.1300	3.98272	3.20114	40.5161	0.393762	0
0.1307	3.98272	3.20114	25.2572	0.699267	0
0.1313	1.23757	0.153479	35.3271	2.2234	0
0.1320	-0.90005	-3.50809	48.7551	1.91789	0
0.1327	1.53009	-1.98427	13.3565	1.91789	0
0.1333	3.98272	-0.153479	-31.8127	3.75092	0
0.1340	2.16012	-3.50809	-40.0517	4.36193	0
0.1347	-1.50758	-5.33888	-40.9671	1.91789	0
0.1353	-2.11512	-2.90514	-48.9024	1.00477	0
0.1360	-0.292516	0.153479	-49.8179	1.91789	0
0.1367	-0.90005	0.153479	-49.2061	1.91789	0
0.1373	-5.46781	-1.98427	-50.4252	4.36193	0
0.1380	-9.74305	-4.42897	-48.5943	7.10809	0
0.1387	-10.3506	-3.2121	-45.2362	6.19157	0
0.1393	-7.92044	-1.67731	-39.4399	3.75092	0
0.1400	-3.03767	-2.90514	-36.6936	2.83441	0
0.1407	1.23757	-2.59818	-32.7281	0.088257	0
0.1413	-0.90005	-0.153479	-14.7185	-3.57441	0
0.1420	-5.17529	-2.59818	-4.04134	-3.57441	0
0.1427	-7.92044	-7.16967	-1.29501	-2.04688	0
0.1433	-11.8807	-6.25976	31.6653	-2.9634	0
0.1440	-14.9408	-3.81505	62.7948	-4.49093	0
0.1447	-10.6656	-4.12201	42.347	-3.87991	0
0.1453	-6.09784	-0.460437	20.68	-3.2689	0
0.1460	-9.13551	4.41801	30.7499	-3.87991	0
0.1467	-14.0183	2.89418	33.8043	-5.70955	0
0.1473	-13.7258	0.153479	29.8345	-9.06671	0
0.1480	-13.1182	0.460437	37.158	-9.67772	0
0.1487	-14.9408	-0.153479	40.2124	-5.09854	0
0.1493	-14.0183	0.153479	35.3271	-1.43927	0
0.1500	-10.9806	3.20114	31.0536	-0.828258	0
0.1507	-12.1957	3.81505	23.1227	1.61239	0
0.1513	-16.1559	2.58722	16.1028	4.66404	0
0.1520	-20.1161	1.98427	8.16752	2.83441	0
0.1527	-26.2365	0.756433	-3.1259	-0.828258	0
0.1533	-30.5117	1.06339	-6.17588	-1.43927	0
0.1540	-26.2365	4.72497	-15.3303	-0.828258	0
0.1547	-19.5086	3.20114	-28.7583	-1.74138	0
0.1553	-20.7462	-6.25976	-14.1112	-0.828258	0
0.1560	-26.2365	-15.1067	-0.379573	1.31028	0
0.1567	-26.2365	-17.8584	-30.8928	0.699267	0
0.1573	-23.1763	-15.7206	-59.8877	0.088257	0
0.1580	-25.3139	-13.2759	-55.3105	4.66404	0
0.1587	-28.9816	-10.2283	-49.8179	8.32671	0
0.1593	-21.6462	-6.25976	-48.9024	5.58056	0
0.1600	-4.86027	-1.37035	-41.5744	3.44542	0
0.1607	5.19779	3.81505	-34.559	3.44542	0
0.1613	7.33541	8.38654	-23.2656	1.00477	0
0.1620	12.8257	9.00046	-11.9722	-0.828258	0
0.1627	19.5536	7.16967	-4.95678	-0.522753	0
0.1633	21.9837	7.16967	9.69475	-1.13376	0
0.1640	25.3364	8.38654	21.2918	-2.04688	0
0.1647	30.2192	7.16967	23.73	-2.9634	0
0.1653	31.1417	7.47663	37.7698	-5.40405	0
0.1660	28.7116	8.6935	46.0087	-5.40405	0
0.1667	22.5913	4.12201	41.7352	-1.74138	0
0.1673	13.1407	-2.59818	64.6257	-0.217248	0
0.1680	4.29774	-1.37035	86.5963	-1.43927	0
0.1687	1.23757	4.41801	55.1632	-0.522753	0
0.1693	3.37519	4.72497	20.0683	0.088257	0
0.1700	6.41286	1.37035	21.8991	-1.74138	0
0.1707	7.33541	-0.153479	18.2374	-2.35239	0
0.1713	8.55048	-1.67731	2.67487	0.088257	0
0.1720	8.8655	-1.07435	-1.29501	1.00477	0
0.1727	3.98272	2.29122	-7.7031	0.393762	0
0.1733	-1.21507	4.41801	-20.5193	1.61239	0
0.1740	-1.8226	1.98427	-27.8428	3.75092	0
0.1747	-3.35269	-2.29122	-33.0318	5.88607	0
0.1753	-5.46781	-4.12201	-37.609	7.10809	0
0.1760	-0.90005	-1.98427	-43.4053	6.49708	0
0.1767	5.51281	-0.460437	-46.1516	7.41359	0
0.1773	9.78805	-3.2121	-38.8281	11.9894	0
0.1780	17.416	-5.33888	-39.7435	14.43	0
0.1787	21.9837	-3.50809	-43.4053	11.3784	0
0.1793	16.4934	-1.98427	-14.7185	7.10809	0
0.1800	10.6881	-1.67731	14.5756	4.66404	0
0.1807	9.47303	-0.767396	-2.21046	1.91789	0
0.1813	4.59026	0.153479	-21.7384	-0.828258	0
0.1820	-3.35269	4.72497	-11.6685	-2.04688	0
0.1827	-7.92044	16.0166	-2.51411	-2.9634	0
0.1833	-14.6258	24.2607	4.2021	-4.79304	0
0.1840	-26.844	22.1229	17.3219	-6.32056	0
0.1847	-39.0397	13.2759	22.8146	-6.93157	0
0.1853	-49.7278	3.20114	26.7845	-8.1502	0
0.1860	-56.4332	-6.87367	34.4117	-9.06671	0
0.1867	-52.788	-12.366	38.0734	-7.84809	0
0.1873	-38.1396	-12.366	42.9588	-6.01506	0
0.1880	-16.1559	-13.5829	42.0433	-7.23708	0
0.1887	5.51281	-16.9375	35.3271	-8.1502	0
0.1893	18.0235	-14.4928	41.1279	-6.93157	0
0.1900	25.6514	-9.30741	40.8198	-6.32056	0
0.1907	31.4568	-7.16967	26.1727	-6.62607	0
0.1913	30.8267	-3.50809	36.5507	-4.79304	0
0.1920	30.5342	2.58722	49.0632	-2.9634	0
0.1927	39.0847	4.12201	13.9638	-4.18542	0
0.1933	43.9675	3.20114	-26.3156	-3.57441	0
0.1940	36.9471	6.55575	-31.5046	-0.828258	0
0.1947	30.5342	9.91037	-35.1663	1.91789	0
0.1953	25.944	10.5243	-46.7634	4.05643	0
0.1960	19.2386	10.5243	-48.5943	6.80258	0
0.1967	15.8859	5.64584	-49.8179	7.41359	0
0.1973	14.0633	-2.90514	-51.6488	7.41359	0
0.1980	9.78805	-8.3975	-50.1215	9.24323	0
0.1987	7.94295	-12.662	-47.0671	9.24323	0
0.1993	8.55048	-16.9375	-41.5744	7.7191	0
0.2000	6.12034	-16.0276	-38.5244	6.19157	0
0.2007	0.922552	-12.662	-33.6436	4.05643	0
0.2013	-2.72265	-12.0591	-15.9421	1.61239	0
0.2020	-0.90005	-10.5352	-4.95678	1.00477	0
0.2027	2.16012	-6.56672	0.540334	1.91789	0
0.2033	0.315018	-5.04289	31.6653	0.088257	0
0.2040	-1.21507	-3.50809	55.7749	-2.65789	0
0.2047	2.16012	-3.50809	32.5808	-2.65789	0
0.2053	0.315018	-6.56672	11.2175	-2.65789	0
0.2060	-4.86027	-2.29122	22.5109	-5.40405	0
0.2067	-5.17529	16.0166	30.4462	-6.32056	0
0.2073	-5.17529	31.2769	29.2227	-4.49093	0
0.2080	-3.96022	32.1977	32.8889	-4.49093	0
0.2087	2.16012	26.3984	33.1926	-6.62607	0
0.2093	5.80533	13.2759	32.2771	-4.49093	0
0.2100	3.06017	-6.25976	30.1381	-1.74138	0
0.2107	-0.585033	-18.1654	18.8492	-1.74138	0
0.2113	-4.25274	-20.9061	9.69475	-1.13376	0
0.2120	-5.46781	-23.6577	3.89397	2.5289	0
0.2127	-3.35269	-22.7368	-4.95678	4.36193	0
0.2133	-3.35269	-16.9375	-9.53399	3.44542	0
0.2140	-4.25274	-15.4137	-19.6038	5.58056	0
0.2147	-3.35269	-12.969	-32.42	8.32671	0
0.2153	-6.39036	-5.64584	-17.773	6.80258	0
0.2160	-10.6656	-2.29122	-3.1259	4.96955	0
0.2167	-8.52798	-1.67731	-30.8928	7.41359	0
0.2173	-4.25274	-0.460437	-59.8877	8.93772	0
0.2180	-2.43014	-0.767396	-55.3105	6.49708	0
0.2187	-3.96022	0.153479	-47.0671	4.96955	0
0.2193	-11.8807	2.89418	-46.7634	5.58056	0
0.2200	-24.9989	1.67731	-42.4899	4.05643	0
0.2207	-33.8644	-1.67731	-36.6936	1.91789	0
0.2213	-41.7848	-1.07435	-27.8428	1.00477	0
0.2220	-52.788	0.756433	-17.773	0.699267	0
0.2227	-57.3557	1.98427	-11.0567	0.393762	0
0.2233	-54.6106	1.98427	2.06309	-0.522753	0
0.2240	-50.0428	1.06339	14.272	-2.9634	0
0.2247	-42.0999	5.03192	19.7646	-5.09854	0
0.2253	-28.0591	3.50809	34.108	-4.18542	0
0.2260	-11.8807	-15.7206	43.5661	-4.79304	0
0.2267	2.16012	-35.2454	46.0087	-8.76121	0
0.2273	10.6881	-35.5523	71.9492	-9.37222	0
0.2280	16.8084	-28.5362	89.9544	-7.23708	0
0.2287	20.4536	-24.2607	57.9095	-8.1502	0
0.2293	17.101	-13.2759	25.2572	-8.1502	0
0.2300	11.0031	4.72497	24.3418	-3.2689	0
0.2307	14.6708	18.4613	17.3219	-0.217248	0
0.2313	25.6514	24.5676	3.59032	-2.04688	0
0.2320	31.4568	28.5362	1.14765	-3.57441	0
0.2327	26.8665	32.1977	-7.09132	-2.9634	0
0.2333	15.2784	30.6629	-19.9075	0.088257	0
0.2340	7.94295	23.9537	-25.7083	4.05643	0
0.2347	8.25796	18.1544	-31.5046	4.96955	0
0.2353	9.78805	15.7097	-37.609	2.83441	0
0.2360	10.0806	11.7521	-43.4053	1.61239	0
0.2367	8.25796	6.55575	-47.6789	2.5289	0
0.2373	0.315018	4.72497	-41.2708	4.05643	0
0.2380	-8.23546	5.64584	-38.8281	3.75092	0
0.2387	-10.3506	5.03192	-40.0517	2.83441	0
0.2393	-9.74305	3.50809	-15.9421	3.13991	0
0.2400	-9.13551	3.81505	4.80942	4.96955	0
0.2407	-2.43014	3.81505	-15.0266	4.96955	0
0.2413	4.59026	3.81505	-29.9774	3.44542	0
0.2420	3.98272	4.41801	-15.0266	1.91789	0
0.2427	0.630035	2.89418	-4.64866	1.61239	0
0.2433	2.16012	0.153479	3.28666	0.699267	0
0.2440	8.8655	1.37035	18.2374	0.088257	0
0.2447	16.1784	3.81505	24.6455	0.393762	0
0.2453	19.8461	2.89418	28.3072	-0.522753	0
0.2460	19.2386	1.37035	33.4962	-2.9634	0
0.2467	15.8859	2.58722	32.5808	-2.35239	0
0.2473	13.1407	4.12201	36.8543	-0.828258	0
0.2480	10.6881	2.89418	41.4315	-1.74138	0
0.2487	3.66771	-0.767396	37.7698	-0.522753	0
0.2493	-3.35269	-1.67731	41.7352	1.91789	0
0.2500	-0.585033	-0.153479	42.0433	-0.828258	0
0.2507	2.76765	0.756433	28.919	-3.57441	0
0.2513	-5.78282	-0.153479	37.158	-2.9634	0
0.2520	-15.5484	0.153479	46.6205	-3.57441	0
0.2527	-18.2935	1.98427	10.6102	-2.65789	0
0.2533	-21.0387	2.29122	-29.6737	1.00477	0
0.2540	-26.529	-0.460437	-33.0318	0.393762	0
0.2547	-27.1365	-2.59818	-33.6436	0.393762	0
0.2553	-22.5688	-1.37035	-44.3208	4.96955	0
0.2560	-16.1559	0.153479	-47.0671	6.49708	0
0.2567	-9.13551	0.460437	-47.0671	3.75092	0
0.2573	0.922552	2.89418	-46.1516	1.00477	0
0.2580	9.78805	5.64584	-45.2362	-3.57441	0
0.2587	14.0633	5.03192	-46.4598	-5.40405	0
0.2593	21.6912	1.98427	-40.659	-1.74138	0
0.2600	37.8471	0.153479	-35.1663	0.699267	0
0.2607	50.6728	0.153479	-31.8127	-1.74138	0
0.2613	55.2631	1.06339	-14.7185	-3.57441	0
0.2620	58.0082	1.06339	-0.379573	-3.57441	0
0.2627	55.5556	-0.767396	3.89397	-4.18542	0
0.2633	42.7299	-2.29122	31.3617	-3.57441	0
0.2640	30.5342	-1.07435	59.133	-3.2689	0
0.2647	25.0439	0.460437	40.5161	-4.18542	0
0.2653	19.5536	-0.767396	15.7947	-2.65789	0
0.2660	13.1407	-3.2121	21.5955	0.088257	0
0.2667	10.6881	-3.50809	29.2227	1.91789	0
0.2673	8.8655	-1.98427	31.6653	1.91789	0
0.2680	4.29774	-1.67731	38.0734	-0.828258	0
0.2687	0.0225013	-2.29122	37.158	-4.49093	0
0.2693	-3.03767	-1.67731	33.4962	-4.18542	0
0.2700	-7.92044	-0.460437	32.5808	-2.35239	0
0.2707	-16.1559	-0.153479	26.4763	-2.9634	0
0.2713	-25.3139	0.756433	19.4609	-2.65789	0
0.2720	-32.0193	1.98427	10.6102	-0.522753	0
0.2727	-35.3945	-0.767396	0.540334	0.393762	0
0.2733	-36.9021	-4.12201	0.540334	2.83441	0
0.2740	-39.0397	-2.90514	-7.09132	7.7191	0
0.2747	-39.6472	-1.67731	-22.9619	9.54873	0
0.2753	-38.7472	-3.50809	-8.61855	7.10809	0
0.2760	-40.2773	-2.59818	5.4212	4.96955	0
0.2767	-38.4322	-0.767396	-27.8428	4.96955	0
0.2773	-28.0591	-1.67731	-61.4105	5.58056	0
0.2780	-18.6085	-1.67731	-58.0568	4.66404	0
0.2787	-12.8032	-1.07435	-51.6488	3.13991	0
0.2793	-2.11512	-1.67731	-51.037	4.05643	0
0.2800	12.2182	-1.07435	-44.3208	5.88607	0
0.2807	16.8084	-1.07435	-36.3899	5.27505	0
0.2813	14.6708	-2.59818	-26.3156	4.66404	0
0.2820	16.8084	-1.67731	-18.3847	4.66404	0
0.2827	20.7687	-2.29122	-12.584	1.00477	0
0.2833	19.5536	-6.25976	3.59032	-0.828258	0
0.2840	15.8859	-7.16967	16.7146	0.088257	0
0.2847	14.9633	-5.33888	19.4609	-1.43927	0
0.2853	13.4333	-5.33888	33.8043	-3.57441	0
0.2860	10.3956	-3.50809	43.5661	-2.35239	0
0.2867	6.12034	-1.98427	40.8198	-3.57441	0
0.2873	-0.292516	-4.42897	63.7103	-6.62607	0
0.2880	-4.25274	-5.64584	85.6808	-6.32056	0
0.2887	-0.585033	-4.42897	56.994	-6.62607	0
0.2893	3.98272	-3.50809	24.9536	-9.06671	0
0.2900	-0.585033	-1.67731	27.0881	-8.1502	0
0.2907	-7.60543	-0.460437	24.0381	-6.62607	0
0.2913	-10.0581	-3.81505	8.47118	-6.32056	0
0.2920	-11.2731	-5.04289	2.37122	-4.18542	0
0.2927	-13.4108	-1.07435	-3.42956	-2.65789	0
0.2933	-14.3333	0.756433	-14.1112	-2.65789	0
0.2940	-10.6656	0.460437	-23.5693	0.393762	0
0.2947	-5.17529	0.460437	-31.5046	1.00477	0
0.2953	-3.6452	-0.767396	-34.2509	-0.828258	0
0.2960	-4.25274	-2.59818	-38.5244	1.91789	0
0.2967	-2.43014	-2.90514	-45.2362	5.58056	0
0.2973	-1.50758	-2.59818	-42.1862	3.75092	0
0.2980	0.630035	-0.153479	-42.4899	3.44542	0
0.2987	9.18051	4.12201	-44.9325	4.66404	0
0.2993	13.1407	5.64584	-21.1311	1.91789	0
0.3000	8.25796	4.72497	-0.379573	-0.522753	0
0.3007	5.19779	6.24879	-20.5193	0.088257	0
0.3013	6.72788	9.61437	-37.9127	-1.13376	0
0.3020	5.80533	10.2173	-23.8774	-1.74138	0
0.3027	3.06017	10.5243	-10.7531	0.393762	0
0.3033	0.315018	10.8312	-2.21046	-0.217248	0
0.3040	-6.09784	8.38654	13.3565	-1.74138	0
0.3047	-10.6656	5.64584	22.5109	-0.828258	0
0.3053	-9.45053	5.64584	26.7845	-2.65789	0
0.3060	-9.13551	5.33888	32.5808	-6.62607	0
0.3067	-11.8807	5.03192	34.108	-7.23708	0
0.3073	-13.4108	8.38654	35.6352	-8.4557	0
0.3080	-12.4882	10.2173	34.4117	-9.98323	0
0.3087	-11.5881	8.38654	33.1926	-8.76121	0
0.3093	-13.4108	5.03192	41.7352	-8.76121	0
0.3100	-15.8634	1.37035	39.9043	-8.4557	0
0.3107	-16.4709	-1.67731	25.869	-3.57441	0
0.3113	-18.001	-2.59818	34.7198	-0.217248	0
0.3120	-17.371	-3.2121	45.0933	-2.65789	0
0.3127	-11.8807	-5.04289	14.8793	-3.87991	0
0.3133	-7.92044	-5.33888	-19.6038	-2.04688	0
0.3140	-6.09784	-5.04289	-26.0119	-0.522753	0
0.3147	-0.90005	-5.33888	-29.9774	1.61239	0
0.3153	3.06017	-5.64584	-39.1362	3.44542	0
0.3160	2.16012	-5.33888	-43.4053	3.44542	0
0.3167	2.76765	-4.42897	-46.1516	3.13991	0
0.3173	4.59026	-3.2121	-47.0671	1.91789	0
0.3180	3.06017	-3.2121	-48.9024	1.91789	0
0.3187	4.59026	-5.04289	-50.7333	7.41359	0
0.3193	11.9257	-5.33888	-43.7134	12.6004	0
0.3200	15.8859	-3.81505	-38.8281	11.0729	0
0.3207	14.3558	-4.42897	-35.1663	9.54873	0
0.3213	12.2182	-3.2121	-17.1612	10.7708	0
0.3220	12.2182	1.98427	-8.00676	9.24323	0
0.3227	10.3956	3.81505	-7.09132	6.49708	0
0.3233	4.29774	0.153479	27.3918	5.58056	0
0.3240	1.53009	-1.67731	59.4367	2.5289	0
0.3247	6.41286	-0.460437	38.9889	-1.43927	0
0.3253	11.2956	-2.29122	17.0183	-0.522753	0
0.3260	10.3956	-4.12201	28.919	0.699267	0
0.3267	7.94295	-1.07435	35.3271	-2.65789	0
0.3273	6.41286	0.153479	33.4962	-3.87991	0
0.3280	1.8451	-3.50809	40.2124	-1.43927	0
0.3287	-5.46781	-3.81505	41.7352	-2.35239	0
0.3293	-11.5881	-1.07435	36.2425	-4.49093	0
0.3300	-15.2334	-1.67731	31.9735	-2.65789	0
0.3307	-18.001	-5.9528	24.3418	1.31028	0
0.3313	-19.5086	-8.3975	15.7947	1.91789	0
0.3320	-19.8236	-8.3975	4.2021	0.088257	0
0.3327	-19.2161	-6.25976	-6.78766	1.91789	0
0.3333	-18.9011	-9.00046	-7.39498	6.49708	0
0.3340	-18.001	-19.9961	-15.3303	9.24323	0
0.3347	-21.3537	-25.4885	-28.4546	8.32671	0
0.3353	-28.6666	-14.4928	-12.2803	8.32671	0
0.3360	-32.9418	1.06339	2.37122	5.88607	0
0.3367	-31.4118	9.91037	-26.3156	1.61239	0
0.3373	-28.0591	13.5829	-53.4796	0.699267	0
0.3380	-20.1161	10.8312	-49.8179	0.393762	0
0.3387	-3.35269	3.20114	-46.4598	-2.04688	0
0.3393	12.2182	-2.90514	-45.2362	-1.74138	0
0.3400	13.1407	-4.73593	-34.8627	1.31028	0
0.3407	5.51281	-3.81505	-27.231	-1.74138	0
0.3413	1.8451	-1.98427	-21.4347	-6.01506	0
0.3420	-1.8226	-0.767396	-12.8876	-5.40405	0
0.3427	-13.1182	1.98427	-5.26044	-6.32056	0
0.3433	-18.9011	4.72497	6.94842	-11.5074	0
0.3440	-10.3506	5.03192	16.7146	-12.4239	0
0.3447	1.23757	4.72497	20.0683	-9.67772	0
0.3453	15.8859	5.64584	30.7499	-8.4557	0
0.3460	45.7901	6.24879	37.7698	-5.09854	0
0.3467	71.734	6.24879	39.9043	-0.217248	0
0.3473	70.2039	4.72497	64.0139	-0.217248	0
0.3480	57.6932	1.06339	83.85	-2.65789	0
0.3487	50.9879	-0.767396	58.2176	-1.74138	0
0.3493	41.5148	-2.59818	28.0036	0.088257	0
0.3500	28.7116	-3.81505	26.4763	0.088257	0
0.3507	20.1611	-0.460437	23.4264	-0.522753	0
0.3513	8.25796	2.58722	11.8293	1.00477	0
0.3520	-7.92044	2.89418	7.25208	1.00477	0
0.3527	-13.7258	9.30741	2.37122	-2.65789	0
0.3533	-10.9806	9.30741	-6.17588	-5.40405	0
0.3540	-8.23546	-13.5829	-17.4693	-1.74138	0
0.3547	-3.35269	-38.611	-29.37	3.75092	0
0.3553	3.98272	-41.6586	-31.8127	8.32671	0
0.3560	9.78805	-33.1186	-35.7781	12.9059	0
0.3567	16.8084	-22.7368	-45.2362	15.041	0
0.3573	25.944	-8.09054	-42.1862	14.43	0
0.3580	27.1815	6.24879	-40.3553	14.1245	0
0.3587	16.4934	15.4137	-45.2362	12.9059	0
0.3593	5.80533	20.5991	-24.7928	8.02121	0
0.3600	-1.21507	22.1229	-1.29501	4.66404	0
0.3607	-11.2731	21.509	-20.2156	3.75092	0
0.3613	-18.9011	19.9852	-40.659	2.5289	0
0.3620	-20.4311	17.5405	-28.7583	1.91789	0
0.3627	-23.7838	16.6306	-15.9421	1.91789	0
0.3633	-26.2365	15.1067	-7.7031	0.088257	0
0.3640	-20.4311	12.0481	8.47118	-1.43927	0
0.3647	-14.3333	10.2173	19.1528	-2.04688	0
0.3653	-6.99789	9.00046	24.3418	-3.57441	0
0.3660	6.72788	9.30741	30.1381	-5.40405	0
0.3667	20.1611	21.202	34.4117	-7.54258	0
0.3673	32.6718	34.6315	39.297	-8.76121	0
0.3680	45.7901	32.4937	37.158	-7.23708	0
0.3687	47.3201	21.816	32.5808	-5.70955	0
0.3693	36.9471	9.91037	39.297	-6.93157	0
0.3700	30.5342	-12.366	37.158	-6.62607	0
0.3707	29.3191	-35.5523	23.73	-4.49093	0
0.3713	28.3966	-40.7487	36.2425	-3.57441	0
0.3720	30.2192	-33.7216	47.2278	-3.57441	0
0.3727	29.9267	-26.3984	13.3565	-2.9634	0
0.3733	23.8288	-15.4137	-22.3502	-2.65789	0
0.3740	16.1784	-1.37035	-29.6737	-2.9634	0
0.3747	8.25796	9.30741	-37.9127	-0.828258	0
0.3753	3.37519	15.4137	-46.7634	2.5289	0
0.3760	6.72788	19.0753	-46.7634	0.699267	0
0.3767	7.65043	19.3713	-50.4252	-1.13376	0
0.3773	0.315018	16.3236	-50.7333	1.91789	0
0.3780	-4.25274	11.1382	-46.1516	3.75092	0
0.3787	-4.25274	5.64584	-46.4598	1.00477	0
0.3793	-7.60543	2.89418	-44.6289	-0.828258	0
0.3800	-11.8807	-0.767396	-42.4899	-1.74138	0
0.3807	-17.0785	-5.33888	-38.2208	-2.04688	0
0.3813	-23.4913	-5.33888	-19.3002	1.31028	0
0.3820	-23.4913	-1.98427	-6.47954	3.75092	0
0.3827	-17.686	-0.767396	-1.90233	1.61239	0
0.3833	-18.9011	1.06339	31.6653	0.699267	0
0.3840	-21.0387	4.72497	62.183	1.31028	0
0.3847	-13.4108	5.33888	43.5661	-0.217248	0
0.3853	-8.843	1.98427	22.5109	-3.57441	0
0.3860	-14.0183	0.153479	32.2771	-5.40405	0
0.3867	-17.686	0.153479	40.2124	-4.49093	0
0.3873	-18.2935	0.756433	40.8198	-3.57441	0
0.3880	-21.0387	1.06339	42.6506	-6.01506	0
0.3887	-20.1161	0.153479	37.7698	-7.54258	0
0.3893	-18.001	-1.98427	34.108	-4.49093	0
0.3900	-21.6462	-1.67731	33.1926	-2.35239	0
0.3907	-24.7064	0.153479	24.6455	-2.35239	0
0.3913	-24.3914	-0.460437	15.7947	0.088257	0
0.3920	-25.3139	-0.767396	5.11754	1.61239	0
0.3927	-24.7064	0.153479	-9.53399	1.00477	0
0.3933	-20.7462	-0.767396	-13.8031	3.13991	0
0.3940	-15.2334	-1.37035	-19.6038	3.75092	0
0.3947	-8.52798	0.153479	-30.5891	-1.74138	0
0.3953	-3.96022	0.460437	-16.8575	-5.70955	0
0.3960	-5.78282	-1.37035	-3.42956	-2.9634	0
0.3967	-8.843	-3.2121	-32.1164	1.91789	0
0.3973	-8.843	-4.42897	-61.7186	5.58056	0
0.3980	-5.46781	-3.81505	-58.0568	8.32671	0
0.3987	-2.72265	-2.59818	-51.037	7.41359	0
0.3993	-5.78282	-3.50809	-50.4252	5.88607	0
0.4000	-12.4882	-4.42897	-45.2362	6.49708	0
0.4007	-15.8634	-2.59818	-40.659	4.66404	0
0.4013	-14.3333	-1.07435	-31.8127	0.699267	0
0.4020	-13.4108	-0.767396	-19.6038	2.5289	0
0.4027	-14.3333	0.153479	-11.0567	5.27505	0
0.4033	-14.9408	-1.37035	1.45578	1.91789	0
0.4040	-11.2731	-4.73593	13.9638	-2.04688	0
0.4047	-7.31291	-3.50809	21.5955	-2.65789	0
0.4053	-10.9806	-0.460437	33.8043	-3.2689	0
0.4060	-14.3333	-2.29122	39.6007	-2.9634	0
0.4067	-11.8807	-3.50809	40.8198	-0.522753	0
0.4073	-11.8807	-0.767396	65.5411	-0.828258	0
0.4080	-12.8032	-0.153479	82.9345	-2.65789	0
0.4087	-6.99789	-3.2121	53.3323	-3.57441	0
0.4093	-0.585033	-2.90514	22.8146	-4.49093	0
0.4100	3.37519	-0.767396	23.4264	-4.18542	0
0.4107	6.72788	-1.07435	20.68	-2.65789	0
0.4113	5.19779	-0.767396	8.77931	-2.65789	0
0.4120	2.16012	-1.67731	0.23221	-1.13376	0
0.4127	1.8451	-3.81505	-9.22586	3.13991	0
0.4133	-1.8226	-3.50809	-16.8575	4.05643	0
0.4140	-2.43014	-1.37035	-23.2656	2.2234	0
0.4147	6.12034	-3.2121	-32.7281	3.44542	0
0.4153	8.8655	-6.25976	-36.3899	4.05643	0
0.4160	3.66771	-5.33888	-40.659	2.5289	0
0.4167	3.98272	-3.50809	-46.7634	2.83441	0
0.4173	4.90527	-3.50809	-40.3553	4.05643	0
0.4180	1.23757	-4.42897	-36.9972	3.75092	0
0.4187	1.8451	-4.42897	-39.7435	5.58056	0
0.4193	-0.90005	-4.12201	-16.5539	8.63222	0
0.4200	-11.5881	-3.2121	4.80942	6.80258	0
0.4207	-16.4709	-4.42897	-16.8575	2.2234	0
0.4213	-15.2334	-7.47663	-34.8627	-0.522753	0
0.4220	-18.2935	-8.09054	-18.9921	-0.828258	0
0.4227	-22.8838	-6.87367	-5.87222	-2.35239	0
0.4233	-26.2365	-6.87367	-0.379573	-6.93157	0
0.4240	-28.3741	-4.73593	9.69475	-10.5942	0
0.4247	-23.4913	-1.67731	17.6301	-9.06671	0
0.4253	-11.8807	-2.29122	26.1727	-6.32056	0
0.4260	-3.96022	-2.90514	34.108	-8.76121	0
0.4267	3.66771	-0.460437	34.4117	-11.8129	0
0.4273	16.8084	0.756433	39.6007	-10.5942	0
0.4280	29.6117	0.460437	43.5661	-9.06671	0
0.4287	31.7493	0.756433	39.9043	-10.8997	0
0.4293	21.0612	0.153479	43.8742	-10.5942	0
0.4300	2.16012	0.756433	41.4315	-8.1502	0
0.4307	-19.8236	3.81505	28.0036	-6.93157	0
0.4313	-44.53	5.64584	40.8198	-4.49093	0
0.4320	-65.5912	4.72497	54.5558	-1.74138	0
0.4327	-74.7492	5.03192	18.5455	-2.35239	0
0.4333	-73.8266	6.24879	-22.9619	-3.57441	0
0.4340	-65.5912	3.81505	-27.8428	-2.65789	0
0.4347	-44.845	1.37035	-31.8127	-3.2689	0
0.4353	-14.6258	3.81505	-42.4899	-5.09854	0
0.4360	17.101	4.72497	-42.4899	-2.65789	0
0.4367	44.8675	-1.67731	-44.6289	1.00477	0
0.4373	63.4986	-5.9528	-50.4252	2.5289	0
0.4380	75.4017	-4.73593	-50.4252	3.75092	0
0.4387	91.5576	-8.09054	-47.987	3.75092	0
0.4393	107.129	-13.8899	-44.0171	-0.217248	0
0.4400	107.129	-15.4137	-38.8281	-3.2689	0
0.4407	96.7554	-19.0753	-29.9774	-3.57441	0
0.4413	89.4425	-22.7368	-13.1958	-3.87991	0
0.4420	83.0296	-19.9961	-3.1259	-3.57441	0
0.4427	71.734	-18.1654	4.2021	0.393762	0
0.4433	61.6535	-20.5991	35.3271	3.44542	0
0.4440	57.3782	-16.9375	58.2176	4.66404	0
0.4447	55.2631	-9.92133	35.3271	4.66404	0
0.4453	48.5352	-5.33888	16.1028	3.44542	0
0.4460	36.0245	-0.767396	26.1727	4.36193	0
0.4467	24.4364	2.89418	32.5808	6.49708	0
0.4473	18.9461	4.72497	32.5808	5.88607	0
0.4480	16.1784	8.38654	39.297	3.44542	0
0.4487	12.2182	11.7521	39.297	2.2234	0
0.4493	7.65043	12.3551	37.158	2.83441	0
0.4500	4.29774	13.2759	36.5507	4.66404	0
0.4507	0.630035	15.7097	27.6999	4.66404	0
0.4513	-1.50758	16.9375	17.9337	4.66404	0
0.4520	-3.35269	15.7097	9.99841	5.58056	0
0.4527	-6.39036	15.7097	-0.379573	5.58056	0
0.4533	-10.3506	23.3398	-5.87222	4.96955	0
0.4540	-15.5484	34.0285	-16.5539	6.80258	0
0.4547	-24.3914	35.8593	-29.6737	7.41359	0
0.4553	-32.6493	28.5362	-15.9421	7.41359	0
0.4560	-32.6493	19.6782	-1.59867	11.0729	0
0.4567	-27.1365	11.7521	-28.4546	11.3784	0
0.4573	-26.529	3.20114	-56.226	7.41359	0
0.4580	-27.4515	-4.42897	-51.9524	8.32671	0
0.4587	-26.844	-9.30741	-47.6789	9.54873	0
0.4593	-25.6289	-9.92133	-48.9024	6.19157	0
0.4600	-24.3914	-7.16967	-43.4053	4.96955	0
0.4607	-24.0989	-6.25976	-35.1663	6.19157	0
0.4613	-28.6666	-9.00046	-24.181	4.36193	0
0.4620	-34.7644	-5.33888	-15.0266	4.05643	0
0.4627	-32.6493	1.98427	-11.3649	5.58056	0
0.4633	-22.5688	-4.42897	1.45578	3.13991	0
0.4640	-15.8634	-28.2292	15.4911	-0.828258	0
0.4647	-15.2334	-43.7964	21.5955	-1.74138	0
0.4653	-14.9408	-39.2139	34.7198	-2.35239	0
0.4660	-10.3506	-26.3984	42.6506	-0.828258	0
0.4667	-3.35269	-13.5829	40.2124	1.00477	0
0.4673	2.45264	-1.67731	64.0139	0.699267	0
0.4680	5.80533	6.55575	86.9044	0.088257	0
0.4687	7.33541	12.0481	57.9095	0.393762	0
0.4693	8.55048	17.2445	23.1227	-1.13376	0
0.4700	11.0031	19.9852	24.3418	-2.65789	0
0.4707	12.5332	19.6782	25.2572	-0.828258	0
0.4713	11.9257	18.4613	13.9638	2.2234	0
0.4720	6.12034	14.7998	7.86386	3.75092	0
0.4727	-4.25274	12.0481	1.75943	1.00477	0
0.4733	-13.4108	13.5829	-6.78766	-1.13376	0
0.4740	-15.2334	12.969	-16.5539	1.91789	0
0.4747	-14.3333	7.78359	-29.6737	2.5289	0
0.4753	-20.7462	6.55575	-36.9972	0.393762	0
0.4760	-31.1192	9.30741	-43.1017	1.31028	0
0.4767	-34.4719	9.61437	-47.987	1.00477	0
0.4773	-27.1365	9.30741	-39.1362	-2.35239	0
0.4780	-18.001	9.61437	-36.6936	-0.828258	0
0.4787	-15.2334	7.78359	-42.798	1.00477	0
0.4793	-13.4108	3.81505	-20.5193	-1.74138	0
0.4800	-6.99789	0.153479	1.45578	-0.828258	0
0.4807	0.315018	-0.767396	-20.5193	1.61239	0
0.4813	3.66771	-1.67731	-39.1362	-1.74138	0
0.4820	5.19779	-5.9528	-23.2656	-4.18542	0
0.4827	2.45264	-11.4452	-12.8876	-4.49093	0
0.4833	-8.23546	-11.1382	-8.61855	-8.1502	0
0.4840	-16.7634	-6.87367	7.25208	-9.98323	0
0.4847	-14.6258	-2.29122	19.1528	-8.4557	0
0.4853	-9.74305	2.58722	26.1727	-9.06671	0
0.4860	-6.99789	5.9528	35.3271	-9.06671	0
0.4867	-3.03767	6.86271	39.9043	-6.62607	0
0.4873	1.23757	5.9528	42.0433	-7.84809	0
0.4880	5.51281	3.50809	40.8198	-6.32056	0
0.4887	10.6881	2.29122	38.3816	-1.13376	0
0.4893	14.3558	2.58722	45.7051	-1.74138	0
0.4900	18.631	0.756433	43.2624	-2.35239	0
0.4907	24.1214	-1.07435	29.5308	2.83441	0
0.4913	19.5536	-1.07435	41.1279	2.83441	0
0.4920	4.59026	-4.12201	50.8941	-1.74138	0
0.4927	-9.13551	-7.16967	13.9638	0.393762	0
0.4933	-22.5688	-6.87367	-21.7384	3.75092	0
0.4940	-36.2945	-7.78359	-21.4347	2.5289	0
0.4947	-37.2171	-7.47663	-21.7384	3.44542	0
0.4953	-25.3139	-5.33888	-31.5046	6.80258	0
0.4960	-15.8634	-5.33888	-37.9127	8.02121	0
0.4967	-13.4108	2.29122	-48.9024	8.32671	0
0.4973	-13.4108	22.1229	-55.0024	7.41359	0
0.4980	-10.3506	34.0285	-51.3406	4.96955	0
0.4987	-3.35269	31.8908	-49.8179	3.44542	0
0.4993	0.922552	28.5362	-46.7634	3.75092	0
0.5000	2.16012	19.9852	-44.3208	4.96955	0
0.5007	7.04289	2.58722	-41.5744	4.36193	0
0.5013	14.9633	-14.7998	-23.8774	0.088257	0
0.5020	23.5138	-30.06	-11.3649	-2.65789	0
0.5027	30.2192	-41.3517	-10.1413	-3.2689	0
0.5033	24.4364	-40.1348	19.1528	-4.79304	0
0.5040	14.9633	-34.6424	49.0632	-5.40405	0
0.5047	20.1611	-31.8908	29.8345	-5.40405	0
0.5053	28.7116	-24.2607	7.55574	-8.1502	0
0.5060	30.5342	-11.7521	19.4609	-8.76121	0
0.5067	44.26	-4.73593	29.2227	-7.23708	0
0.5073	64.1061	-1.37035	30.7499	-9.98323	0
0.5080	62.261	4.41801	37.4661	-9.98323	0
0.5087	47.6127	8.07958	38.9889	-6.01506	0
0.5093	40.2998	7.78359	39.297	-5.70955	0
0.5100	33.5944	5.9528	39.297	-5.09854	0
0.5107	25.3364	2.29122	30.7499	-1.74138	0
0.5113	24.4364	-0.460437	24.9536	-3.57441	0
0.5120	27.474	-1.67731	20.68	-5.40405	0
0.5127	25.0439	-3.2121	10.3021	-0.828258	0
0.5133	15.5709	-4.12201	6.03298	0.393762	0
0.5140	1.23757	-4.42897	-3.1259	0.393762	0
0.5147	-12.4882	-5.9528	-20.5193	7.10809	0
0.5153	-20.1161	-7.78359	-9.83764	12.6004	0
0.5160	-25.3139	-8.09054	3.59032	11.9894	0
0.5167	-28.6666	-7.16967	-26.6237	11.9894	0
0.5173	-26.2365	-4.73593	-59.2759	11.3784	0
0.5180	-18.6085	-5.04289	-58.0568	8.32671	0
0.5187	-11.2731	-8.3975	-54.3951	8.93772	0
0.5193	-6.99789	-9.00046	-55.3105	11.0729	0
0.5200	-4.25274	-6.25976	-48.9024	9.24323	0
0.5207	-1.50758	-6.87367	-43.4053	7.7191	0
0.5213	-1.8226	-9.00046	-33.9472	8.32671	0
0.5220	-5.46781	-8.70446	-21.1311	6.19157	0
0.5227	-7.31291	-6.25976	-14.1112	0.088257	0
0.5233	-9.13551	-2.59818	-4.64866	-4.49093	0
0.5240	-16.1559	-1.07435	4.50576	-4.49093	0
0.5247	-21.9612	-1.98427	11.2175	-2.9634	0
0.5253	-24.3914	-1.67731	28.919	-5.40405	0
0.5260	-31.4118	-0.767396	40.8198	-6.32056	0
0.5267	-42.0999	-0.767396	41.1279	-2.65789	0
0.5273	-49.4128	-1.67731	64.0139	-3.2689	0
0.5280	-58.2783	-2.29122	83.85	-8.76121	0
0.5287	-68.9439	-1.67731	53.6404	-9.98323	0
0.5293	-74.7492	-1.07435	17.9337	-7.54258	0
0.5300	-77.8094	-1.07435	19.4609	-7.23708	0
0.5307	-78.7094	0.153479	22.2073	-5.70955	0
0.5313	-78.1019	4.72497	10.6102	-2.65789	0
0.5320	-79.947	6.86271	2.67487	0.088257	0
0.5327	-81.162	4.72497	-2.81777	1.00477	0
0.5333	-78.1019	3.81505	-9.53399	-0.828258	0
0.5340	-71.0815	4.72497	-17.773	-5.09854	0
0.5347	-50.3353	6.24879	-25.4001	-6.32056	0
0.5353	-18.9011	6.86271	-30.5891	-4.18542	0
0.5360	9.18051	6.24879	-40.659	-0.828258	0
0.5367	37.2396	4.72497	-48.5943	-0.522753	0
0.5373	71.734	5.9528	-40.3553	-1.43927	0
0.5380	96.1479	8.6935	-39.1362	0.393762	0
0.5387	101.323	10.8312	-46.7634	2.5289	0
0.5393	94.3253	12.0481	-25.0965	0.088257	0
0.5400	85.4598	11.1382	-2.21046	-2.9634	0
0.5407	85.4598	8.6935	-22.9619	-6.01506	0
0.5413	89.1275	8.07958	-41.5744	-9.98323	0
0.5420	86.0673	9.91037	-24.7928	-8.1502	0
0.5427	76.3018	9.61437	-10.1413	-1.13376	0
0.5433	62.891	7.16967	-5.87222	1.00477	0
0.5440	47.0051	5.9528	6.03298	-0.522753	0
0.5447	32.0643	3.50809	18.2374	2.83441	0
0.5453	23.1988	-1.37035	27.3918	5.58056	0
0.5460	21.3762	-3.2121	34.7198	3.44542	0
0.5467	19.2386	-2.59818	37.7698	1.00477	0
0.5473	12.5332	-3.50809	40.2124	1.91789	0
0.5480	11.2956	-1.67731	39.9043	1.91789	0
0.5487	13.7483	3.81505	39.6007	-0.828258	0
0.5493	7.65043	5.64584	47.536	-2.35239	0
0.5500	-0.585033	1.37035	44.7896	-0.217248	0
0.5507	-6.99789	-3.81505	33.1926	1.00477	0
0.5513	-24.9989	-5.33888	45.397	-0.522753	0
0.5520	-46.3751	-3.2121	53.6404	-1.74138	0
0.5527	-57.3557	-1.67731	17.0183	-2.9634	0
0.5533	-66.8287	-1.67731	-22.3502	-4.18542	0
0.5540	-75.3567	-1.37035	-31.2009	-2.65789	0
0.5547	-72.319	-1.07435	-36.6936	-1.74138	0
0.5553	-63.7686	0.153479	-46.4598	-2.65789	0
0.5560	-56.4332	3.81505	-52.5642	0.088257	0
0.5567	-47.2976	4.72497	-57.1414	3.13991	0
0.5573	-36.6096	2.89418	-53.7833	1.91789	0
0.5580	-22.5688	2.58722	-49.8179	2.5289	0
0.5587	-9.45053	2.89418	-51.6488	4.96955	0
0.5593	-8.843	2.29122	-45.2362	4.05643	0
0.5600	-14.9408	2.89418	-37.3054	4.05643	0
0.5607	-12.8032	1.98427	-35.1663	5.88607	0
0.5613	-5.78282	0.153479	-21.4347	3.75092	0
0.5620	2.16012	1.06339	-9.53399	2.83441	0
0.5627	11.0031	1.37035	-5.87222	5.27505	0
0.5633	12.8257	-1.07435	24.0381	2.2234	0
0.5640	10.3956	0.153479	54.5558	-5.40405	0
0.5647	23.1988	2.58722	37.4661	-8.76121	0
0.5653	51.5954	1.06339	14.272	-8.4557	0
0.5660	72.3416	1.67731	24.3418	-8.76121	0
0.5667	76.3018	1.67731	34.7198	-7.84809	0
0.5673	74.7942	-13.5829	35.0234	-6.01506	0
0.5680	74.7942	-34.6424	39.9043	-4.79304	0
0.5687	68.3813	-40.4418	43.2624	-4.49093	0
0.5693	52.4954	-35.2454	40.8198	-3.2689	0
0.5700	36.0245	-29.457	37.4661	-0.828258	0
0.5707	24.1214	-22.1229	34.108	-1.13376	0
0.5713	14.9633	-11.7521	28.6154	-4.49093	0
0.5720	11.0031	-0.767396	13.9638	-4.49093	0
0.5727	11.2956	10.8312	2.37122	-1.43927	0
0.5733	9.18051	19.3713	4.50576	-0.828258	0
0.5740	7.33541	21.202	-6.17588	-2.04688	0
0.5747	2.16012	21.202	-22.3502	-1.74138	0
0.5753	-19.8236	22.1229	-3.1259	-0.828258	0
0.5760	-51.8654	22.1229	10.3021	0.393762	0
0.5767	-73.8266	22.1229	-26.0119	0.088257	0
0.5773	-82.9846	20.5991	-54.6987	-2.35239	0
0.5780	-84.2222	14.4928	-48.9024	-1.43927	0
0.5787	-72.004	12.0481	-49.2061	3.13991	0
0.5793	-44.53	19.3713	-51.6488	4.05643	0
0.5800	-14.3333	27.3083	-41.5744	4.05643	0
0.5807	6.72788	28.2292	-34.559	5.27505	0
0.5813	18.316	21.202	-26.3156	2.83441	0
0.5820	29.0041	9.30741	-13.1958	1.61239	0
0.5827	36.632	-0.153479	-5.5641	4.66404	0
0.5833	36.0245	-5.64584	5.11754	4.66404	0
0.5840	37.8471	-13.5829	15.1874	1.00477	0
0.5847	44.8675	-21.213	19.4609	1.00477	0
0.5853	41.5148	-20.9061	33.8043	1.61239	0
0.5860	28.7116	-15.7206	44.4815	0.393762	0
0.5867	17.416	-9.92133	41.7352	0.699267	0
0.5873	7.65043	-4.42897	61.2676	2.83441	0
0.5880	-1.21507	-0.460437	82.0191	4.36193	0
0.5887	-2.43014	3.81505	55.1632	0.393762	0
0.5893	-2.11512	6.55575	22.5109	-6.32056	0
0.5900	-6.70538	4.72497	23.4264	-6.01506	0
0.5907	-9.74305	4.72497	23.4264	-2.04688	0
0.5913	-10.9806	6.55575	9.69475	-2.9634	0
0.5920	-16.7634	3.20114	-0.0714491	-3.87991	0
0.5927	-24.3914	1.06339	-9.53399	-1.43927	0
0.5933	-30.8042	5.64584	-17.1612	0.088257	0
0.5940	-37.2171	6.55575	-22.3502	0.088257	0
0.5947	-39.6472	2.89418	-30.5891	-0.522753	0
0.5953	-38.1396	1.98427	-36.0818	-2.65789	0
0.5960	-36.6096	1.06339	-41.8826	-2.65789	0
0.5967	-33.8644	-1.67731	-49.5097	0.699267	0
0.5973	-28.6666	-2.59818	-45.848	3.75092	0
0.5980	-25.3139	-1.67731	-44.6289	6.49708	0
0.5987	-25.9215	-1.37035	-48.2906	8.63222	0
0.5993	-28.9816	-1.67731	-25.4001	8.63222	0
0.6000	-27.4515	-3.50809	-3.1259	8.93772	0
0.6007	-18.6085	-5.33888	-23.8774	11.0729	0
0.6013	-8.23546	-6.25976	-44.9325	9.54873	0
0.6020	-0.585033	-6.87367	-31.5046	3.44542	0
0.6027	4.29774	-5.33888	-19.3002	-3.57441	0
0.6033	-1.21507	-2.59818	-16.2457	-3.57441	0
0.6040	-18.2935	-2.90514	-3.42956	1.91789	0
0.6047	-33.8644	-3.81505	11.5256	3.75092	0
0.6053	-41.1773	-1.67731	20.68	1.31028	0
0.6060	-44.2375	1.37035	25.2572	-0.828258	0
0.6067	-45.16	0.153479	29.2227	-1.43927	0
0.6073	-44.2375	-1.07435	36.5507	-4.18542	0
0.6080	-39.3547	0.460437	39.9043	-6.93157	0
0.6087	-28.9816	2.29122	40.5161	-7.23708	0
0.6093	-16.7634	1.06339	48.1477	-6.01506	0
0.6100	-5.17529	-0.767396	45.397	-4.49093	0
0.6107	3.66771	-0.767396	37.158	-2.9634	0
0.6113	3.06017	-1.98427	54.5558	-1.74138	0
0.6120	-1.50758	-5.33888	63.7103	-2.04688	0
0.6127	-0.90005	-8.09054	28.6154	-4.49093	0
0.6133	2.16012	-5.9528	-7.7031	-6.32056	0
0.6140	0.922552	-2.29122	-16.2457	-5.70955	0
0.6147	3.66771	-2.90514	-21.7384	-5.09854	0
0.6153	17.7085	-5.33888	-29.9774	-4.18542	0
0.6160	38.1621	-5.33888	-38.5244	-2.65789	0
0.6167	56.1631	-6.25976	-48.2906	-1.74138	0
0.6173	69.2814	-8.70446	-48.9024	0.088257	0
0.6180	86.9899	-8.3975	-47.0671	5.58056	0
0.6187	103.776	-6.25976	-50.7333	10.1597	0
0.6193	100.716	-5.33888	-47.6789	7.41359	0
0.6200	79.9695	-4.42897	-43.1017	2.83441	0
0.6207	59.8308	-4.73593	-39.7435	3.75092	0
0.6213	42.1224	-6.25976	-22.9619	4.96955	0
0.6220	23.5138	-5.64584	-10.4494	3.44542	0
0.6227	7.94295	-5.04289	-5.87222	2.83441	0
0.6233	-5.46781	-6.25976	25.2572	2.2234	0
0.6240	-17.0785	-4.42897	54.5558	-3.2689	0
0.6247	-20.7462	0.460437	36.2425	-8.4557	0
0.6253	-17.371	1.67731	12.4411	-7.54258	0
0.6260	-14.0183	1.67731	19.4609	-2.65789	0
0.6267	-14.3333	3.81505	28.0036	-0.828258	0
0.6273	-14.6258	1.98427	28.919	-3.2689	0
0.6280	-8.23546	-1.67731	32.5808	-5.09854	0
0.6287	1.23757	1.67731	34.108	-4.18542	0
0.6293	6.72788	7.47663	33.4962	-3.87991	0
0.6300	6.72788	6.55575	32.5808	-4.49093	0
0.6307	2.16012	3.50809	26.7845	-4.79304	0
0.6313	-2.43014	1.98427	18.8492	-6.01506	0
0.6320	2.16012	-0.767396	5.11754	-3.57441	0
0.6327	8.55048	-3.50809	-4.04134	2.83441	0
0.6333	10.6881	-3.50809	1.75943	4.66404	0
0.6340	15.8859	-2.90514	-4.345	5.88607	0
0.6347	22.2987	-2.90514	-19.9075	11.9894	0
0.6353	21.0612	-1.98427	-6.47954	13.8224	0
0.6360	19.5536	-1.67731	6.03298	9.54873	0
0.6367	22.2987	-2.59818	-23.2656	10.1597	0
0.6373	19.8461	-2.29122	-50.1215	10.1597	0
0.6380	12.5332	-2.59818	-45.848	5.27505	0
0.6387	10.3956	-3.81505	-40.9671	5.58056	0
0.6393	14.6708	-5.33888	-39.1362	8.32671	0
0.6400	22.5913	-5.04289	-31.5046	4.66404	0
0.6407	27.474	-2.59818	-26.9274	2.83441	0
0.6413	23.1988	1.06339	-22.3502	5.58056	0
0.6420	16.1784	3.50809	-15.9421	3.75092	0
0.6427	8.8655	3.81505	-11.3649	-0.522753	0
0.6433	0.315018	2.89418	-3.1259	-2.65789	0
0.6440	-2.43014	3.20114	6.94842	-3.57441	0
0.6447	-2.43014	4.72497	16.7146	-2.65789	0
0.6453	-7.31291	5.64584	33.4962	-1.13376	0
0.6460	-9.45053	5.64584	40.5161	-2.35239	0
0.6467	-5.46781	7.16967	40.2124	-4.49093	0
0.6473	-10.9806	9.61437	63.4021	-6.62607	0
0.6480	-19.8236	10.5243	81.1036	-10.8997	0
0.6487	-17.371	9.91037	53.9441	-13.0349	0
0.6493	-14.3333	10.2173	25.2572	-10.5942	0
0.6500	-18.001	9.00046	25.2572	-8.1502	0
0.6507	-18.001	3.50809	23.4264	-6.01506	0
0.6513	-14.3333	1.06339	13.3565	-1.13376	0
0.6520	-10.6656	3.20114	6.94842	1.00477	0
0.6527	-5.78282	2.89418	1.75943	-0.217248	0
0.6533	-2.43014	1.98427	-3.42956	2.83441	0
0.6540	-0.90005	1.67731	-12.8876	7.41359	0
0.6547	3.98272	-4.12201	-26.0119	8.93772	0
0.6553	8.8655	-4.73593	-29.6737	11.0729	0
0.6560	10.6881	12.0481	-33.0318	10.7708	0
0.6567	9.47303	28.8322	-39.7435	5.27505	0
0.6573	1.23757	30.3669	-36.0818	4.66404	0
0.6580	-10.6656	23.0438	-37.9127	8.32671	0
0.6587	-24.3914	8.6935	-44.0171	5.58056	0
0.6593	-43.9225	-9.61437	-20.5193	1.61239	0
0.6600	-62.5535	-24.8746	-2.81777	2.83441	0
0.6607	-69.2589	-44.7063	-30.5891	1.91789	0
0.6613	-68.6513	-66.3797	-49.8179	1.00477	0
0.6620	-61.946	-68.5175	-32.42	3.13991	0
0.6627	-40.8848	-52.6433	-19.9075	3.44542	0
0.6633	-14.3333	-35.2454	-12.8876	1.31028	0
0.6640	4.29774	-16.3346	4.2021	1.91789	0
0.6647	11.2956	3.81505	14.8793	1.00477	0
0.6653	6.12034	15.1067	20.68	-1.74138	0
0.6660	-2.11512	19.0753	27.6999	-0.828258	0
0.6667	-2.11512	23.0438	27.0881	-0.522753	0
0.6673	1.53009	24.8746	26.7845	-4.79304	0
0.6680	5.19779	22.1229	28.6154	-7.23708	0
0.6687	13.4333	18.1544	29.2227	-8.76121	0
0.6693	17.7085	15.7097	35.9389	-14.559	0
0.6700	12.8257	13.5829	34.4117	-18.8327	0
0.6707	9.78805	9.30741	24.3418	-17.3086	0
0.6713	9.47303	2.89418	38.0734	-13.3404	0
0.6720	4.59026	0.756433	49.0632	-7.23708	0
0.6727	2.16012	1.98427	14.5756	-0.522753	0
0.6733	4.59026	1.98427	-22.0465	1.61239	0
0.6740	3.98272	1.67731	-25.0965	0.088257	0
0.6747	0.315018	5.64584	-28.4546	2.83441	0
0.6753	-6.39036	9.30741	-39.4399	5.27505	0
0.6760	-20.1161	9.30741	-43.1017	1.61239	0
0.6767	-31.1192	7.78359	-48.2906	-1.74138	0
0.6773	-30.1967	5.03192	-54.3951	-0.828258	0
0.6780	-25.3139	1.67731	-55.6142	0.393762	0
0.6787	-20.4311	0.756433	-55.6142	1.61239	0
0.6793	-10.6656	-0.460437	-50.1215	3.75092	0
0.6800	0.0225013	-3.50809	-45.848	3.75092	0
0.6807	8.25796	-2.59818	-43.4053	1.91789	0
0.6813	19.2386	1.06339	-26.9274	-0.217248	0
0.6820	30.5342	2.29122	-12.584	-1.74138	0
0.6827	28.3966	3.20114	-7.39498	0.699267	0
0.6833	13.7483	5.33888	20.3764	4.66404	0
0.6840	0.0225013	4.41801	46.3124	4.66404	0
0.6847	-5.78282	1.06339	28.6154	2.83441	0
0.6853	-8.52798	-1.37035	11.2175	4.66404	0
0.6860	-13.4108	-3.2121	25.2572	6.49708	0
0.6867	-17.686	-5.33888	32.2771	3.13991	0
0.6873	-15.5484	-5.64584	29.5308	1.00477	0
0.6880	-5.17529	-5.33888	35.0234	1.91789	0
0.6887	8.55048	-6.25976	36.2425	2.5289	0
0.6893	21.3762	-6.25976	34.108	0.699267	0
0.6900	32.3568	-3.81505	35.3271	-0.217248	0
0.6907	36.9471	-3.50809	29.8345	-0.828258	0
0.6913	32.6718	-5.33888	21.2918	-2.35239	0
0.6920	23.5138	-2.90514	9.69475	-2.65789	0
0.6927	10.6881	0.756433	-2.81777	0.393762	0
0.6933	-4.25274	-0.767396	-4.04134	2.83441	0
0.6940	-10.9806	-2.90514	-9.53399	2.83441	0
0.6947	-5.17529	-2.29122	-21.4347	1.91789	0
0.6953	1.23757	-2.90514	-7.7031	2.83441	0
0.6960	2.76765	-5.33888	3.28666	4.96955	0
0.6967	3.98272	-4.12201	-28.7583	6.19157	0
0.6973	7.33541	-2.59818	-57.1414	3.75092	0
0.6980	11.2956	-2.29122	-52.2561	1.00477	0
0.6987	15.5709	1.37035	-48.9024	1.00477	0
0.6993	21.6912	7.47663	-48.9024	0.088257	0
0.7000	27.474	8.38654	-41.8826	-0.828258	0
0.7007	25.0439	5.33888	-38.2208	1.00477	0
0.7013	14.3558	4.12201	-30.2855	1.91789	0
0.7020	7.33541	4.72497	-21.4347	0.088257	0
0.7027	8.8655	3.81505	-22.0465	-1.74138	0
0.7033	11.2956	1.37035	-13.4994	-1.74138	0
0.7040	7.94295	-0.153479	2.06309	-0.828258	0
0.7047	-1.50758	0.153479	9.38662	1.31028	0
0.7053	-14.0183	-1.07435	22.5109	1.61239	0
0.7060	-22.2537	-5.33888	34.7198	-0.217248	0
0.7067	-27.1365	-7.78359	38.3816	-1.43927	0
0.7073	-35.3945	-9.00046	65.5411	-1.74138	0
0.7080	-40.8848	-12.662	93.0044	-1.74138	0
0.7087	-40.2773	-14.1968	68.8992	-1.74138	0
0.7093	-45.4525	-12.969	38.6852	-3.57441	0
0.7100	-58.8858	-14.1968	44.4815	-6.01506	0
0.7107	-68.3363	-10.8312	43.5661	-7.23708	0
0.7113	-68.3363	1.06339	26.1727	-7.23708	0
0.7120	-58.8858	9.61437	16.4065	-6.93157	0
0.7127	-39.9622	5.9528	8.77931	-4.49093	0
0.7133	-19.5086	-3.81505	0.540334	-3.2689	0
0.7140	-2.43014	-11.1382	-5.5641	-4.49093	0
0.7147	15.8859	-13.5829	-15.6384	-3.2689	0
0.7153	36.9471	-15.4137	-22.0465	-0.828258	0
0.7160	50.6728	-16.3346	-27.5392	-2.35239	0
0.7167	50.0653	-11.4452	-36.0818	-3.87991	0
0.7173	40.9073	-5.33888	-32.1164	-2.04688	0
0.7180	36.9471	-1.67731	-29.6737	-0.828258	0
0.7187	43.3599	6.55575	-35.4745	-2.35239	0
0.7193	52.4954	13.5829	-17.773	-2.65789	0
0.7200	58.0082	11.7521	1.75943	-1.74138	0
0.7207	56.4782	14.1859	-20.2156	-0.828258	0
0.7213	47.0051	22.7368	-39.7435	-1.74138	0
0.7220	38.7697	24.2607	-23.8774	-4.18542	0
0.7227	36.3395	23.9537	-9.83764	-6.32056	0
0.7233	28.0816	26.7054	-4.64866	-6.93157	0
0.7240	14.9633	23.3398	6.33664	-6.93157	0
0.7247	8.8655	17.5405	13.9638	-5.40405	0
0.7253	6.72788	14.7998	21.8991	-2.65789	0
0.7260	4.59026	8.38654	33.4962	-1.74138	0
0.7267	3.98272	0.153479	38.9889	-1.74138	0
0.7273	0.922552	-3.50809	42.6506	0.699267	0
0.7280	-6.09784	-6.25976	42.347	6.80258	0
0.7287	-10.6656	-7.16967	39.297	11.9894	0
0.7293	-14.3333	-3.50809	45.397	11.9894	0
0.7300	-20.7462	-1.98427	43.2624	9.54873	0
0.7307	-26.529	-3.81505	32.5808	8.93772	0
0.7313	-30.8042	-3.50809	45.7051	10.1597	0
0.7320	-31.4118	-3.50809	54.5558	10.7708	0
0.7327	-25.9215	-6.25976	17.9337	9.85424	0
0.7333	-18.001	-5.64584	-17.1612	9.24323	0
0.7340	-12.4882	-4.42897	-19.6038	8.02121	0
0.7347	-6.99789	-6.87367	-25.4001	5.58056	0
0.7353	-2.43014	-6.87367	-39.1362	4.36193	0
0.7360	-0.90005	-3.2121	-44.3208	5.58056	0
0.7367	0.0225013	-2.90514	-48.9024	6.19157	0
0.7373	2.45264	-5.33888	-53.7833	4.96955	0
0.7380	7.65043	-3.50809	-58.0568	4.96955	0
0.7387	11.2956	-1.37035	-61.7186	6.49708	0
0.7393	7.33541	-1.67731	-57.1414	6.49708	0
0.7400	0.0225013	-1.37035	-54.087	4.66404	0
0.7407	-2.72265	-1.37035	-52.8679	4.66404	0
0.7413	-4.56776	-1.98427	-34.8627	5.58056	0
0.7420	-6.70538	-0.767396	-17.4693	2.83441	0
0.7427	-5.78282	-0.460437	-9.22586	-0.828258	0
0.7433	-6.99789	-1.98427	21.2918	-2.35239	0
0.7440	-9.74305	-0.767396	49.6705	-2.35239	0
0.7447	0.0225013	1.06339	34.4117	-3.2689	0
0.7453	17.7085	-0.153479	16.7146	-6.62607	0
0.7460	24.1214	0.153479	26.1727	-11.5074	0
0.7467	17.7085	1.98427	32.5808	-13.0349	0
0.7473	10.3956	1.98427	31.3617	-11.5074	0
0.7480	1.23757	0.460437	33.4962	-10.2887	0
0.7487	-10.0581	0.756433	32.5808	-9.98323	0
0.7493	-17.686	2.29122	32.5808	-9.37222	0
0.7500	-19.2161	2.29122	32.5808	-8.76121	0
0.7507	-20.7462	-3.2121	26.1727	-6.32056	0
0.7513	-19.8236	-9.61437	20.68	-5.40405	0
0.7520	-13.1182	-9.00046	12.4411	-7.23708	0
0.7527	-6.09784	-3.50809	5.11754	-7.84809	0
0.7533	-4.25274	-0.767396	10.3021	-6.32056	0
0.7540	-4.56776	2.58722	2.37122	-6.62607	0
0.7547	-5.17529	7.47663	-15.9421	-7.23708	0
0.7553	-6.99789	8.6935	-0.379573	-6.32056	0
0.7560	-3.35269	6.55575	15.1874	-4.18542	0
0.7567	3.98272	5.9528	-19.6038	0.393762	0
0.7573	7.04289	4.12201	-52.5642	3.44542	0
0.7580	8.55048	-0.767396	-48.2906	1.91789	0
0.7587	14.9633	-4.42897	-45.2362	3.75092	0
0.7593	22.2987	-6.25976	-48.2906	10.4652	0
0.7600	21.3762	-7.47663	-42.4899	13.2114	0
0.7607	11.6107	-7.16967	-38.5244	12.6004	0
0.7613	-1.50758	-7.78359	-32.42	11.9894	0
0.7620	-10.6656	-9.61437	-20.8229	8.93772	0
0.7627	-18.001	-7.16967	-12.8876	3.75092	0
0.7633	-29.8817	-1.67731	-3.73321	1.00477	0
0.7640	-41.7848	0.153479	6.03298	-0.828258	0
0.7647	-51.5504	-2.59818	14.272	-1.13376	0
0.7653	-59.1783	-5.04289	28.919	-0.522753	0
0.7660	-57.3557	-3.50809	36.2425	-0.522753	0
0.7667	-43.6299	0.153479	37.4661	-1.74138	0
0.7673	-31.7268	1.06339	62.4867	-4.18542	0
0.7680	-21.0387	-1.37035	82.0191	-6.62607	0
0.7687	4.59026	-1.37035	53.3323	-5.40405	0
0.7693	36.3395	0.756433	21.8991	-2.65789	0
0.7700	55.2631	-0.153479	25.2572	-2.9634	0
0.7707	63.7911	-1.67731	27.0881	-2.04688	0
0.7713	64.7136	0.460437	15.1874	0.393762	0
0.7720	51.2804	3.50809	8.77931	-0.217248	0
0.7727	33.8869	3.81505	6.03298	-3.57441	0
0.7733	27.474	3.81505	-0.379573	-5.40405	0
0.7740	26.8665	5.9528	-10.4494	-4.18542	0
0.7747	23.5138	6.24879	-21.1311	-3.57441	0
0.7753	20.1611	3.81505	-27.8428	-3.57441	0
0.7760	15.8859	2.29122	-36.6936	-0.217248	0
0.7767	6.72788	2.58722	-44.3208	2.5289	0
0.7773	1.23757	0.756433	-40.659	0.699267	0
0.7780	7.94295	-1.67731	-40.9671	0.088257	0
0.7787	17.101	-0.153479	-44.3208	2.83441	0
0.7793	16.1784	1.37035	-22.6538	1.91789	0
0.7800	7.94295	-1.37035	-5.26044	2.2234	0
0.7807	0.0225013	-2.59818	-26.9274	5.88607	0
0.7813	-5.46781	0.756433	-45.2362	3.44542	0
0.7820	-7.60543	1.37035	-32.1164	-1.13376	0
0.7827	-8.843	-2.59818	-19.6038	1.00477	0
0.7833	-11.8807	-4.12201	-14.1112	1.00477	0
0.7840	-11.8807	-2.29122	-2.21046	-4.49093	0
0.7847	-8.843	-1.67731	11.5256	-4.49093	0
0.7853	-10.6656	-0.767396	23.1227	-2.35239	0
0.7860	-17.0785	1.98427	30.1381	-5.40405	0
0.7867	-22.5688	3.20114	33.4962	-7.54258	0
0.7873	-30.8042	3.50809	41.7352	-6.93157	0
0.7880	-40.5698	4.41801	45.0933	-8.76121	0
0.7887	-44.53	3.81505	42.9588	-9.06671	0
0.7893	-40.8848	3.81505	49.0632	-6.01506	0
0.7900	-29.2741	6.86271	47.536	-5.40405	0
0.7907	-15.5484	6.86271	38.3816	-5.40405	0
0.7913	-6.99789	4.41801	51.8095	-2.65789	0
0.7920	-2.11512	1.67731	59.133	-0.828258	0
0.7927	7.33541	-9.30741	23.1227	2.83441	0
0.7933	17.101	-25.1815	-15.3303	8.02121	0
0.7940	17.7085	-26.3984	-26.0119	9.54873	0
0.7947	10.0806	-14.1968	-35.4745	9.85424	0
0.7953	4.90527	-6.25976	-45.2362	11.9894	0
0.7960	5.80533	-7.16967	-47.3752	9.54873	0
0.7967	7.33541	-7.16967	-52.5642	4.96955	0
0.7973	8.8655	-5.9528	-56.226	5.88607	0
0.7980	14.0633	-6.25976	-55.6142	8.02121	0
0.7987	18.0235	-5.04289	-54.3951	6.19157	0
0.7993	16.1784	-0.767396	-46.4598	5.88607	0
0.8000	11.2956	3.20114	-41.5744	5.58056	0
0.8007	3.06017	5.33888	-40.9671	3.13991	0
0.8013	-3.6452	7.78359	-24.7928	3.44542	0
0.8020	-1.50758	9.30741	-10.4494	4.96955	0
0.8027	3.06017	8.07958	-7.09132	2.83441	0
0.8033	3.98272	9.61437	18.8492	-0.217248	0
0.8040	8.55048	13.8789	46.6205	-3.57441	0
0.8047	16.4934	14.1859	29.5308	-6.01506	0
0.8053	21.3762	12.3551	8.77931	-5.40405	0
0.8060	24.1214	10.2173	22.8146	-5.70955	0
0.8067	19.2386	6.24879	36.2425	-8.1502	0
0.8073	3.66771	3.81505	35.0234	-7.54258	0
0.8080	-9.74305	5.9528	37.4661	-6.32056	0
0.8087	-16.1559	8.6935	40.8198	-5.70955	0
0.8093	-21.0387	9.00046	39.9043	-3.57441	0
0.8100	-20.7462	6.24879	38.0734	-2.35239	0
0.8107	-19.8236	1.98427	34.108	-1.13376	0
0.8113	-26.844	0.756433	28.6154	2.5289	0
0.8120	-33.5494	2.29122	17.0183	4.66404	0
0.8127	-33.5494	1.06339	7.25208	4.66404	0
0.8133	-34.7644	-0.767396	6.94842	7.41359	0
0.8140	-35.687	0.153479	-3.73321	7.41359	0
0.8147	-29.2741	-1.67731	-18.0766	3.75092	0
0.8153	-24.0989	-4.73593	-3.73321	4.66404	0
0.8160	-26.2365	-3.50809	5.72486	7.7191	0
0.8167	-27.7666	-0.767396	-27.8428	7.41359	0
0.8173	-28.6666	-1.07435	-58.9723	8.02121	0
0.8180	-30.8042	-1.37035	-58.3605	9.24323	0
0.8187	-25.9215	1.98427	-54.3951	4.66404	0
0.8193	-13.7258	6.55575	-54.087	-2.04688	0
0.8200	-7.31291	6.86271	-49.8179	-3.87991	0
0.8207	-6.09784	5.33888	-44.9325	-2.65789	0
0.8213	0.315018	5.9528	-36.0818	-4.49093	0
0.8220	8.55048	8.38654	-26.9274	-7.23708	0
0.8227	11.2956	7.47663	-21.4347	-7.54258	0
0.8233	10.6881	5.03192	-8.31042	-6.62607	0
0.8240	11.9257	5.64584	4.50576	-5.40405	0
0.8247	14.3558	4.12201	12.7447	-4.49093	0
0.8253	16.1784	-1.67731	29.8345	-5.40405	0
0.8260	16.8084	-2.59818	38.3816	-6.32056	0
0.8267	15.8859	7.47663	37.158	-5.70955	0
0.8273	13.7483	18.1544	61.8794	-8.4557	0
0.8280	12.2182	21.816	82.9345	-11.2019	0
0.8287	14.0633	20.2921	54.5558	-8.76121	0
0.8293	16.1784	12.969	24.9536	-4.49093	0
0.8300	14.0633	0.460437	31.0536	-2.04688	0
0.8307	9.47303	-9.61437	33.4962	0.088257	0
0.8313	6.72788	-14.4928	22.5109	1.00477	0
0.8320	3.98272	-18.4613	16.1028	0.393762	0
0.8327	0.0225013	-19.9961	6.6403	-0.828258	0
0.8333	-3.96022	-18.1654	-5.5641	-1.74138	0
0.8340	-5.78282	-18.1654	-14.7185	0.699267	0
0.8347	-6.09784	-17.2445	-24.4847	6.19157	0
0.8353	-5.46781	-11.7521	-29.0619	10.1597	0
0.8360	-4.86027	-6.87367	-33.3355	11.0729	0
0.8367	-6.70538	-4.73593	-40.659	8.32671	0
0.8373	-11.8807	-4.73593	-36.0818	5.58056	0
0.8380	-14.6258	-6.87367	-32.42	5.88607	0
0.8387	-12.4882	-6.25976	-37.3054	7.10809	0
0.8393	-11.8807	-1.07435	-19.3002	6.49708	0
0.8400	-13.4108	-0.767396	0.843992	6.80258	0
0.8407	-12.4882	-3.81505	-23.2656	5.27505	0
0.8413	-9.13551	-5.04289	-48.9024	1.00477	0
0.8420	-6.09784	-6.56672	-35.4745	1.91789	0
0.8427	-4.56776	-8.70446	-18.9921	3.75092	0
0.8433	-7.31291	-4.73593	-14.4149	0.393762	0
0.8440	-7.31291	-1.07435	-4.04134	-3.57441	0
0.8447	2.16012	-3.50809	9.69475	-3.57441	0
0.8453	9.78805	-3.81505	22.8146	-2.35239	0
0.8460	8.55048	-0.767396	31.3617	-1.74138	0
0.8467	12.5332	-2.59818	32.5808	-3.87991	0
0.8473	25.0439	-5.9528	36.8543	-7.23708	0
0.8480	30.5342	-4.42897	36.2425	-7.54258	0
0.8487	27.1815	-4.42897	29.8345	-6.32056	0
0.8493	26.8665	-7.78359	37.4661	-6.01506	0
0.8500	28.3966	-8.09054	42.0433	-4.18542	0
0.8507	23.5138	-4.12201	32.8889	-1.74138	0
0.8513	15.2784	-0.767396	46.6205	-2.35239	0
0.8520	13.7483	0.460437	59.4367	-4.49093	0
0.8527	18.631	0.153479	25.869	-4.49093	0
0.8533	19.2386	-1.98427	-9.53399	-1.43927	0
0.8540	13.1407	-1.67731	-12.584	0.393762	0
0.8547	8.55048	1.98427	-19.9075	1.00477	0
0.8553	8.8655	4.12201	-33.0318	1.00477	0
0.8560	8.8655	4.72497	-33.9472	1.00477	0
0.8567	6.72788	4.72497	-37.609	1.61239	0
0.8573	4.59026	2.58722	-44.6289	3.44542	0
0.8580	2.76765	2.29122	-47.0671	2.2234	0
0.8587	1.53009	4.41801	-47.987	-0.217248	0
0.8593	3.37519	4.12201	-44.6289	0.393762	0
0.8600	4.90527	3.81505	-43.7134	0.393762	0
0.8607	3.06017	5.33888	-43.7134	-1.13376	0
0.8613	1.23757	4.72497	-27.231	-1.13376	0
0.8620	1.23757	3.81505	-12.8876	-1.74138	0
0.8627	-1.50758	2.89418	-8.61855	-3.57441	0
0.8633	-4.86027	-1.67731	20.0683	-2.65789	0
0.8640	-7.31291	-5.04289	48.4514	-0.828258	0
0.8647	-9.13551	-4.42897	32.8889	1.31028	0
0.8653	-10.3506	-6.56672	17.0183	4.36193	0
0.8660	-17.0785	-7.16967	28.3072	2.5289	0
0.8667	-35.3945	-1.98427	32.5808	-1.74138	0
0.8673	-59.1783	-0.767396	32.5808	-0.828258	0
0.8680	-78.1019	-4.42897	40.8198	-0.522753	0
0.8687	-87.8674	-1.07435	41.7352	-4.18542	0
0.8693	-87.5749	4.41801	38.9889	-4.79304	0
0.8700	-75.6717	1.67731	37.158	-3.87991	0
0.8707	-55.8256	-2.29122	28.6154	-4.18542	0
0.8713	-32.9418	-0.767396	19.7646	-2.35239	0
0.8720	-9.74305	1.06339	10.6102	-0.522753	0
0.8727	12.2182	0.153479	-0.379573	-0.828258	0
0.8733	25.3364	-0.153479	-1.90233	0.088257	0
0.8740	24.1214	2.89418	-7.39498	1.00477	0
0.8747	12.5332	4.72497	-19.3002	-1.43927	0
0.8753	-0.292516	1.98427	-5.26044	0.088257	0
0.8760	-7.92044	-0.460437	8.47118	5.88607	0
0.8767	-15.2334	1.37035	-19.9075	10.1597	0
0.8773	-28.6666	1.06339	-50.7333	11.6839	0
0.8780	-34.1569	-1.37035	-52.2561	10.4652	0
0.8787	-13.7258	-0.767396	-51.6488	5.88607	0
0.8793	17.416	-0.767396	-51.3406	4.66404	0
0.8800	41.5148	-4.12201	-45.5443	6.80258	0
0.8807	70.2039	-4.42897	-43.1017	5.88607	0
0.8813	99.2081	-1.07435	-35.1663	4.36193	0
0.8820	103.168	-2.59818	-22.6538	6.49708	0
0.8827	92.4802	-6.25976	-16.5539	7.41359	0
0.8833	96.4404	-4.42897	-10.4494	3.75092	0
0.8840	105.598	-0.767396	-3.73321	-0.217248	0
0.8847	93.6952	0.153479	6.03298	-3.2689	0
0.8853	66.5362	0.153479	26.1727	-5.40405	0
0.8860	45.1825	-3.50809	34.108	-8.4557	0
0.8867	33.5944	-9.00046	33.8043	-12.4239	0
0.8873	25.0439	-7.78359	61.8794	-11.8129	0
0.8880	17.7085	-2.59818	83.85	-6.93157	0
0.8887	12.2182	0.153479	56.6904	-6.32056	0
0.8893	6.72788	3.81505	29.5308	-7.84809	0
0.8900	2.76765	8.38654	29.8345	-5.40405	0
0.8907	0.0225013	9.91037	25.2572	-3.57441	0
0.8913	-1.21507	9.00046	14.5756	-4.49093	0
0.8920	1.8451	9.61437	8.77931	-2.04688	0
0.8927	6.72788	11.4452	0.540334	-0.522753	0
0.8933	6.41286	12.0481	-4.345	-2.35239	0
0.8940	4.90527	8.6935	-8.00676	-2.65789	0
0.8947	9.47303	0.153479	-17.773	-0.217248	0
0.8953	14.6708	-5.9528	-20.8229	1.00477	0
0.8960	12.5332	-4.12201	-25.4001	1.00477	0
0.8967	6.72788	-1.67731	-36.3899	1.61239	0
0.8973	2.16012	-1.37035	-35.1663	2.2234	0
0.8980	-3.35269	3.50809	-35.4745	0.699267	0
0.8987	-10.6656	8.38654	-40.3553	-1.13376	0
0.8993	-18.001	8.07958	-16.8575	2.2234	0
0.9000	-21.6462	12.0481	2.37122	6.49708	0
0.9007	-22.2537	18.1544	-24.181	4.36193	0
0.9013	-23.4913	3.81505	-42.798	2.83441	0
0.9020	-25.3139	-23.6577	-25.0965	4.66404	0
0.9027	-23.1763	-33.7216	-15.3303	1.91789	0
0.9033	-17.0785	-26.7054	-14.1112	-1.74138	0
0.9040	-14.6258	-17.2445	-2.51411	-0.828258	0
0.9047	-15.5484	-2.59818	5.4212	-3.2689	0
0.9053	-14.3333	13.5829	14.272	-5.70955	0
0.9060	-14.3333	23.3398	27.0881	-3.2689	0
0.9067	-20.4311	27.6153	30.7499	-2.9634	0
0.9073	-24.0989	27.6153	34.4117	-3.87991	0
0.9080	-21.6462	28.5362	39.297	-1.13376	0
0.9087	-19.8236	38.293	38.3816	0.088257	0
0.9093	-20.1161	48.6748	43.5661	-1.13376	0
0.9100	-19.5086	47.447	44.1779	-0.828258	0
0.9107	-25.3139	35.8593	36.5507	-1.43927	0
0.9113	-36.2945	19.0753	50.5859	-1.74138	0
0.9120	-41.7848	0.460437	59.7404	0.699267	0
0.9127	-39.9622	-12.662	24.3418	1.00477	0
0.9133	-33.5494	-19.9961	-10.1413	1.91789	0
0.9140	-22.8838	-26.3984	-14.4149	6.19157	0
0.9147	-15.8634	-28.5362	-21.4347	7.7191	0
0.9153	-15.8634	-23.6577	-33.0318	6.80258	0
0.9160	-14.6258	-15.4137	-37.9127	10.1597	0
0.9167	-9.74305	-6.87367	-44.9325	12.9059	0
0.9173	-6.99789	1.06339	-46.7634	10.7708	0
0.9180	-4.25274	6.55575	-45.848	10.7708	0
0.9187	-1.50758	7.47663	-50.7333	11.0729	0
0.9193	0.315018	6.55575	-48.9024	8.32671	0
0.9200	3.98272	6.55575	-45.2362	7.7191	0
0.9207	10.0806	3.50809	-45.2362	7.41359	0
0.9213	12.2182	-1.67731	-30.8928	2.2234	0
0.9220	9.47303	-4.42897	-18.6884	0.088257	0
0.9227	4.90527	-7.16967	-14.7185	3.44542	0
0.9233	0.315018	-10.2283	14.272	2.2234	0
0.9240	-0.90005	-10.2283	42.6506	-1.13376	0
0.9247	1.23757	-10.8312	24.9536	0.393762	0
0.9253	2.16012	-13.5829	4.80942	1.00477	0
0.9260	-0.585033	-11.7521	17.0183	-3.2689	0
0.9267	-4.86027	-9.00046	28.0036	-5.09854	0
0.9273	-7.31291	-9.00046	29.2227	-4.49093	0
0.9280	-10.3506	-8.3975	35.3271	-5.40405	0
0.9287	-13.4108	-7.16967	37.4661	-6.32056	0
0.9293	-15.2334	-8.70446	35.0234	-5.70955	0
0.9300	-16.1559	-9.00046	32.5808	-3.87991	0
0.9307	-17.371	-7.16967	28.919	-0.828258	0
0.9313	-18.001	-7.16967	24.3418	0.393762	0
0.9320	-12.1957	-5.33888	12.4411	-1.13376	0
0.9327	-2.11512	-2.59818	-0.379573	-1.74138	0
0.9333	6.12034	-3.81505	1.45578	0.088257	0
0.9340	9.47303	-5.64584	-5.87222	-1.74138	0
0.9347	9.47303	-3.81505	-22.6538	-5.09854	0
0.9353	3.98272	-2.29122	-8.00676	-3.87991	0
0.9360	-5.46781	-2.29122	6.6403	-1.13376	0
0.9367	-9.74305	-1.07435	-28.1465	-3.2689	0
0.9373	-10.6656	-0.767396	-61.7186	-4.79304	0
0.9380	-19.2161	-1.67731	-57.1414	-1.74138	0
0.9387	-29.8817	-0.153479	-54.3951	1.00477	0
0.9393	-31.1192	2.29122	-59.8877	0.088257	0
0.9400	-24.3914	1.06339	-55.3105	-2.65789	0
0.9407	-15.5484	-0.460437	-48.9024	-6.32056	0
0.9413	-7.92044	2.29122	-41.8826	-9.06671	0
0.9420	-3.03767	4.72497	-27.231	-9.06671	0
0.9427	-1.50758	2.89418	-14.1112	-8.1502	0
0.9433	1.23757	-0.767396	-3.42956	-7.23708	0
0.9440	5.19779	-3.2121	6.03298	-6.32056	0
0.9447	7.33541	-3.50809	17.9337	-6.32056	0
0.9453	10.3956	-2.29122	36.5507	-4.49093	0
0.9460	23.1988	-1.67731	44.4815	-1.74138	0
0.9467	41.5148	-1.67731	43.8742	-1.74138	0
0.9473	46.1051	-1.07435	66.7602	-3.87991	0
0.9480	37.8471	-1.98427	83.85	-3.87991	0
0.9487	31.1417	-2.29122	57.3022	-2.9634	0
0.9493	27.1815	-0.767396	29.2227	-2.65789	0
0.9500	20.4536	-2.29122	30.4462	-1.74138	0
0.9507	15.5709	-2.90514	31.0536	-0.828258	0
0.9513	13.1407	6.24879	24.3418	1.61239	0
0.9520	8.55048	18.4613	18.8492	5.58056	0
0.9527	5.80533	22.1229	7.86386	7.10809	0
0.9533	6.72788	18.1544	0.540334	5.58056	0
0.9540	6.72788	7.78359	-4.64866	5.88607	0
0.9547	4.59026	-5.33888	-16.8575	6.80258	0
0.9553	3.06017	-13.8899	-26.0119	5.58056	0
0.9560	4.90527	-17.8584	-34.2509	5.88607	0
0.9567	7.94295	-19.9961	-44.9325	7.41359	0
0.9573	5.19779	-17.8584	-42.798	5.58056	0
0.9580	2.16012	-14.4928	-40.0517	2.5289	0
0.9587	5.19779	-14.1968	-46.7634	2.2234	0
0.9593	4.59026	-13.5829	-29.37	3.44542	0
0.9600	-2.43014	-10.2283	-5.26044	4.36193	0
0.9607	-2.72265	-7.16967	-24.181	5.58056	0
0.9613	-1.8226	-4.42897	-49.5097	3.75092	0
0.9620	-8.843	-5.64584	-37.609	0.699267	0
0.9627	-15.2334	-6.87367	-20.5193	-1.43927	0
0.9633	-19.8236	-3.50809	-16.5539	-3.2689	0
0.9640	-25.6289	-2.90514	-7.7031	-4.49093	0
0.9647	-26.2365	-6.56672	7.25208	-4.49093	0
0.9653	-24.0989	-5.04289	20.9837	-5.70955	0
0.9660	-21.9612	-1.98427	30.7499	-7.84809	0
0.9667	-11.5881	-3.81505	36.2425	-8.1502	0
0.9673	2.16012	-1.07435	40.8198	-9.98323	0
0.9680	6.72788	5.64584	40.2124	-10.2887	0
0.9687	7.65043	5.03192	36.8543	-8.1502	0
0.9693	2.16012	3.20114	41.4315	-8.4557	0
0.9700	-13.4108	7.47663	38.9889	-9.06671	0
0.9707	-28.3741	10.2173	32.5808	-6.32056	0
0.9713	-37.2171	10.5243	50.8941	-4.18542	0
0.9720	-40.2773	12.969	58.2176	-3.57441	0
0.9727	-33.5494	11.4452	20.3764	-0.828258	0
0.9733	-22.2537	7.47663	-13.1958	-0.522753	0
0.9740	-12.8032	9.00046	-16.2457	-0.217248	0
0.9747	-2.43014	9.61437	-22.3502	5.27505	0
0.9753	5.51281	4.72497	-30.8928	8.93772	0
0.9760	8.8655	2.89418	-33.3355	8.63222	0
0.9767	17.7085	2.58722	-39.7435	11.9894	0
0.9773	28.7116	-0.767396	-42.798	15.041	0
0.9780	32.9643	-0.153479	-43.4053	11.9894	0
0.9787	35.102	3.81505	-47.987	10.1597	0
0.9793	35.417	3.50809	-45.5443	9.85424	0
0.9800	27.7891	1.06339	-42.4899	4.66404	0
0.9807	19.5536	1.98427	-43.4053	1.00477	0
0.9813	16.8084	1.98427	-29.6737	1.91789	0
0.9820	15.8859	0.460437	-14.7185	0.393762	0
0.9827	14.9633	1.06339	-8.00676	-3.87991	0
0.9833	11.2956	2.29122	21.5955	-5.40405	0
0.9840	8.8655	3.81505	49.0632	-3.87991	0
0.9847	14.9633	4.12201	31.6653	-1.13376	0
0.9853	24.7289	2.89418	11.5256	-0.828258	0
0.9860	29.0041	1.37035	20.9837	-1.74138	0
0.9867	31.7493	-0.153479	28.919	-2.04688	0
0.9873	39.0847	-2.29122	29.2227	-0.522753	0
0.9880	46.1051	-1.67731	32.5808	0.393762	0
0.9887	43.9675	-1.67731	32.8889	-0.828258	0
0.9893	34.2019	-4.12201	34.7198	-2.04688	0
0.9900	24.1214	-3.50809	38.9889	-2.35239	0
0.9907	16.1784	-0.767396	37.158	-1.74138	0
0.9913	9.78805	0.153479	34.7198	-1.43927	0
0.9920	5.80533	1.67731	27.0881	-1.74138	0
0.9927	2.16012	2.89418	15.1874	-2.35239	0
0.9933	-2.43014	0.153479	16.1028	0.088257	0
0.9940	-2.11512	-1.98427	9.99841	5.27505	0
0.9947	-0.585033	-1.37035	-5.87222	7.7191	0
0.9953	-6.09784	-3.50809	5.11754	4.96955	0
0.9960	-12.1957	-5.64584	15.1874	2.83441	0
0.9967	-15.5484	-3.2121	-20.5193	4.36193	0
0.9973	-20.1161	-1.67731	-53.4796	4.96955	0
0.9980	-22.5688	-3.50809	-51.3406	3.75092	0
0.9987	-20.1161	-2.90514	-49.8179	3.75092	0
0.9993	-17.0785	-2.15967	-51.4299	4.73872	0
1.0000	-13.1182	-3.99046	-44.4101	4.43322	0
1.0007	-7.02039	-3.3875	-40.4446	4.12771	0
1.0013	-6.41286	-0.0219256	-36.1711	2.90909	0
1.0020	-9.45053	0.27407	-27.3203	-0.753579	0
1.0027	-10.3731	-2.46663	-19.6932	-1.67009	0
1.0033	-13.4108	-2.77359	-9.92696	0.162936	0
1.0040	-14.9408	-1.55672	-0.772543	0.465047	0
1.0047	-10.3731	-3.3875	7.46643	0.465047	0
1.0053	-12.5107	-5.21829	25.1679	2.90909	0
1.0060	-24.0989	-3.6835	33.715	3.21459	0
1.0067	-30.5117	-3.08055	33.1033	0.162936	0
1.0073	-31.7268	-4.60437	56.6011	-2.58661	0
1.0080	-34.4719	-3.08055	77.0489	-2.58661	0
1.0087	-32.6493	-3.3875	55.382	-1.67009	0
1.0093	-27.159	-11.6206	30.0533	-1.67009	0
1.0100	-23.4913	-15.8961	29.1378	-5.63827	0
1.0107	-15.2559	-8.57291	30.0533	-12.3492	0
1.0113	-3.35269	-0.635842	25.4716	-14.4877	0
1.0120	3.98272	2.41182	16.929	-10.8251	0
1.0127	4.88277	7.90418	4.41645	-7.1624	0
1.0133	4.88277	12.7936	-1.0762	-6.85689	0
1.0140	8.8655	13.1005	-8.39973	-6.55139	0
1.0147	15.8859	12.4866	-21.2204	-4.72175	0
1.0153	17.3935	9.13201	-25.1858	-3.49973	0
1.0160	14.0408	4.85652	-33.7284	-2.58661	0
1.0167	13.7483	5.77739	-47.1564	-1.36459	0
1.0173	12.8257	8.51809	-42.2755	-1.67009	0
1.0180	6.72788	7.30122	-42.2755	-1.67009	0
1.0187	-0.292516	5.77739	-53.2608	1.07606	0
1.0193	-7.02039	5.16348	-31.5939	1.07606	0
1.0200	-10.9806	4.54956	-4.73797	-2.58661	0
1.0207	-9.45053	5.77739	-26.1012	-2.58661	0
1.0213	-6.09784	8.51809	-47.4645	-1.67009	0
1.0220	-5.49031	8.21113	-30.0667	-1.9756	0
1.0227	-4.88277	4.85652	-14.5042	0.162936	0
1.0233	-2.13762	1.80886	-12.3696	2.90909	0
1.0240	1.23757	1.80886	-3.21074	0.770552	0
1.0247	4.59026	1.19494	8.38187	-1.05908	0
1.0253	6.72788	-0.328884	18.1481	1.99257	0
1.0260	6.12034	0.581028	24.8643	3.82221	0
1.0267	1.8451	-5.51429	30.3569	1.07606	0
1.0273	-1.53009	-26.5738	40.4268	0.162936	0
1.0280	-0.90005	-42.141	43.4812	2.90909	0
1.0287	-4.27524	-36.6486	39.815	4.43322	0
1.0293	-10.6656	-22.9122	46.5312	1.99257	0
1.0300	-11.2956	-11.3136	47.4467	-1.36459	0
1.0307	-10.6656	3.02573	40.1231	-1.36459	0
1.0313	-14.9408	15.8412	57.2128	0.465047	0
1.0320	-15.2559	19.5028	66.3673	1.38156	0
1.0327	-9.76555	22.2545	27.6106	1.99257	0
1.0333	-6.09784	28.0538	-9.31517	1.38156	0
1.0340	-3.35269	26.826	-13.8924	1.07606	0
1.0347	-0.292516	17.3651	-22.1358	3.5201	0
1.0353	2.13762	14.6244	-34.952	4.43322	0
1.0360	2.45264	14.9313	-36.7829	1.07606	0
1.0367	-1.21507	6.07339	-43.191	0.162936	0
1.0373	-5.78282	-4.91133	-49.9027	1.38156	0
1.0380	-4.27524	-7.95899	-51.4299	-0.753579	0
1.0387	-0.292516	-7.95899	-54.4844	-0.448074	0
1.0393	2.74515	-7.95899	-53.8726	5.34973	0
1.0400	6.72788	-5.21829	-51.4299	7.79038	0
1.0407	10.3731	-0.635842	-49.5991	4.12771	0
1.0413	9.47303	2.10486	-34.952	1.99257	0
1.0420	8.55048	2.71877	-21.8277	5.04423	0
1.0427	9.15801	3.33269	-16.6387	9.0124	0
1.0433	5.80533	3.02573	10.5209	9.0124	0
1.0440	3.06017	1.5019	37.3768	7.17937	0
1.0447	5.80533	0.27407	23.0334	6.26625	0
1.0453	10.3731	-0.635842	5.63555	4.73872	0
1.0460	12.5107	0.27407	19.6753	1.38156	0
1.0467	13.7483	3.63965	32.7996	-1.67009	0
1.0473	13.7483	2.10486	35.5459	-4.72175	0
1.0480	10.6881	-3.3875	40.1231	-5.33276	0
1.0487	4.88277	2.41182	39.2077	-1.67009	0
1.0493	-1.8226	20.7306	37.3768	-1.67009	0
1.0500	-8.23546	30.1915	35.8496	-4.72175	0
1.0507	-17.3935	25.916	27.9143	-2.88872	0
1.0513	-27.159	14.9313	19.9789	-1.05908	0
1.0520	-31.7268	-3.3875	10.8245	-1.9756	0
1.0527	-35.3945	-18.0338	2.2819	0.162936	0
1.0533	-46.0826	-13.4514	5.33189	3.82221	0
1.0540	-54.6106	-1.85271	0.142898	3.82221	0
1.0547	-55.5331	-0.9428	-16.335	5.04423	0
1.0553	-54.6106	-4.60437	-5.34975	4.43322	0
1.0560	-47.2976	-5.51429	8.07821	-1.05908	0
1.0567	-30.5117	-10.7107	-22.1358	-2.2811	0
1.0573	-16.4709	-17.7268	-52.6535	1.99257	0
1.0580	-6.41286	-18.0338	-50.5145	1.68707	0
1.0587	7.62793	-14.3722	-47.7682	-0.448074	0
1.0593	27.159	-13.1444	-49.5991	1.07606	0
1.0600	55.5556	-10.4037	-43.4946	-0.142569	0
1.0607	82.7146	-5.21829	-40.4446	-1.67009	0
1.0613	84.2447	-0.635842	-35.2557	2.29808	0
1.0620	67.1438	3.63965	-23.6586	3.21459	0
1.0627	54.318	5.77739	-16.335	-0.753579	0
1.0633	43.945	4.85652	-9.6233	-1.36459	0
1.0640	31.7493	4.85652	-1.0762	-1.36459	0
1.0647	26.8665	5.77739	8.99365	-3.80524	0
1.0653	25.944	4.54956	26.9988	-3.19423	0
1.0660	24.4139	4.54956	34.0187	-1.67009	0
1.0667	26.8665	4.85652	32.1878	-4.41625	0
1.0673	29.0041	1.80886	55.9893	-5.94038	0
1.0680	28.6891	-1.55672	77.6607	-3.49973	0
1.0687	28.3966	-1.55672	52.6356	-2.58661	0
1.0693	26.5515	-1.55672	26.6952	-3.19423	0
1.0700	25.3364	-0.0219256	34.0187	-2.58661	0
1.0707	27.7666	3.33269	36.765	-1.67009	0
1.0713	25.0214	2.10486	26.387	-2.58661	0
1.0720	18.316	-2.46663	20.8944	-3.19423	0
1.0727	14.0408	-1.55672	14.4863	-1.9756	0
1.0733	7.02039	1.80886	5.63555	-1.9756	0
1.0740	-0.607534	3.02573	-3.51887	-3.49973	0
1.0747	-1.53009	3.94661	-15.1159	-1.67009	0
1.0753	-3.6452	7.30122	-21.8277	1.38156	0
1.0760	-8.23546	10.0419	-28.8476	0.162936	0
1.0767	-7.62793	11.8727	-38.6138	-0.753579	0
1.0773	-8.23546	13.3965	-34.3402	2.60358	0
1.0780	-11.9032	13.3965	-34.0366	3.82221	0
1.0787	-12.5107	9.43897	-44.1064	1.99257	0
1.0793	-16.1784	3.63965	-24.574	2.90909	0
1.0800	-20.4311	-2.46663	-0.464419	1.07606	0
1.0807	-15.2559	-7.95899	-23.9667	-4.41625	0
1.0813	-10.0581	-13.1444	-49.5991	-3.19423	0
1.0820	-10.6656	-14.6792	-35.8674	2.29808	0
1.0827	-7.62793	-13.7583	-21.8277	1.99257	0
1.0833	-5.17529	-12.5414	-17.8623	1.07606	0
1.0840	-8.52798	-10.7107	-4.73797	2.29808	0
1.0847	-10.6656	-8.26595	7.16277	-1.05908	0
1.0853	-11.5881	-6.43516	16.0135	-4.41625	0
1.0860	-15.2559	-4.60437	26.9988	-1.67009	0
1.0867	-17.686	-3.3875	32.4915	-1.67009	0
1.0873	-18.001	-2.15967	36.765	-4.41625	0
1.0880	-19.2161	-0.9428	40.7304	-3.19423	0
1.0887	-21.6687	-1.24976	41.954	-2.58661	0
1.0893	-28.9816	-0.9428	49.8893	-6.24588	0
1.0900	-33.8644	1.5019	49.2775	-6.24588	0
1.0907	-30.8267	2.71877	40.7304	-2.88872	0
1.0913	-31.7268	0.27407	57.5165	-0.448074	0
1.0920	-38.1396	-0.9428	68.5018	1.07606	0
1.0927	-31.1192	-0.9428	30.0533	0.770552	0
1.0933	-18.001	-0.9428	-10.2306	-0.753579	0
1.0940	-20.1386	-1.24976	-13.2851	1.07606	0
1.0947	-31.4343	-2.77359	-18.4696	2.60358	0
1.0953	-35.7095	-3.3875	-33.1211	1.99257	0
1.0960	-37.8471	-0.635842	-38.6138	2.90909	0
1.0967	-42.7299	-0.328884	-43.191	4.73872	0
1.0973	-39.3547	-2.15967	-48.38	3.82221	0
1.0980	-25.0214	-1.55672	-50.2108	1.38156	0
1.0987	-14.3333	-0.635842	-50.8182	0.770552	0
1.0993	-17.0785	-2.15967	-47.4645	1.99257	0
1.1000	-22.5688	-1.55672	-45.0219	3.5201	0
1.1007	-27.159	1.19494	-42.8873	3.82221	0
1.1013	-36.9246	2.41182	-27.6285	2.29808	0
1.1020	-47.6127	2.71877	-16.9468	-0.753579	0
1.1027	-47.9052	2.10486	-12.3696	-6.24588	0
1.1033	-37.2171	-0.9428	18.7598	-7.4679	0
1.1040	-15.8634	-3.3875	47.4467	-4.41625	0
1.1047	18.9236	-4.60437	31.2724	-4.11074	0
1.1053	51.5729	-5.82124	12.3518	-5.33276	0
1.1060	63.4761	-4.91133	21.2025	-3.49973	0
1.1067	62.8685	-3.3875	25.4716	-3.19423	0
1.1073	67.4588	-7.65203	23.6407	-6.55139	0
1.1080	73.5566	-13.4514	31.2724	-6.24588	0
1.1087	72.6341	-14.0653	35.5459	-2.88872	0
1.1093	69.2814	-10.0967	34.9341	-1.67009	0
1.1100	64.3986	-4.91133	32.7996	-2.58661	0
1.1107	57.6932	2.41182	28.2224	-2.58661	0
1.1113	52.1804	7.30122	23.6407	-3.49973	0
1.1120	46.0826	8.51809	11.74	-3.80524	0
1.1127	35.7095	9.43897	-2.90708	-2.2811	0
1.1133	26.8665	9.73496	-1.0762	-1.36459	0
1.1140	22.8838	6.68731	-3.82253	-1.67009	0
1.1147	16.7859	4.85652	-19.0814	-0.142569	0
1.1153	10.3731	5.47044	-5.34975	3.5201	0
1.1160	10.3731	3.94661	11.74	5.04423	0
1.1167	13.7483	1.19494	-19.9968	6.57175	0
1.1173	14.3558	-0.328884	-55.0917	10.842	0
1.1180	11.2956	-0.0219256	-52.3454	13.8937	0
1.1187	5.19779	0.27407	-48.0718	12.9806	0
1.1193	-0.292516	-0.635842	-52.3454	11.7586	0
1.1200	-2.13762	-1.55672	-48.9873	11.7586	0
1.1207	-2.13762	-1.55672	-45.0219	8.7069	0
1.1213	-2.74515	-0.9428	-39.2255	5.34973	0
1.1220	-2.43014	0.581028	-30.3748	3.82221	0
1.1227	-3.96022	3.02573	-23.6586	1.99257	0
1.1233	-8.843	2.41182	-13.2851	1.07606	0
1.1240	-10.3731	-0.328884	-3.51887	1.38156	0
1.1247	-10.6656	-0.635842	3.80466	-0.142569	0
1.1253	-16.4709	1.5019	21.2025	-3.19423	0
1.1260	-22.5688	2.10486	32.7996	-1.67009	0
1.1267	-23.1763	-7.95899	37.6805	0.162936	0
1.1273	-23.4913	-28.4046	66.3673	-0.753579	0
1.1280	-24.4139	-42.141	86.8151	0.162936	0
1.1287	-21.6687	-40.3102	59.3474	3.21459	0
1.1293	-18.9236	-29.9284	33.1033	1.68707	0
1.1300	-21.3537	-15.2821	38.5959	-1.67009	0
1.1307	-25.6289	0.27407	36.765	-0.753579	0
1.1313	-30.8267	11.2698	26.9988	0.770552	0
1.1320	-35.3945	19.1959	22.4216	1.68707	0
1.1327	-33.2569	24.3922	11.74	4.12771	0
1.1333	-28.9816	24.0853	0.754681	3.82221	0
1.1340	-26.2365	22.2545	-5.96153	-0.448074	0
1.1347	-21.0612	22.2545	-18.7777	-2.58661	0
1.1353	-14.9408	18.5929	-27.6285	-0.142569	0
1.1360	-13.1182	14.0105	-34.952	2.90909	0
1.1367	-13.1182	12.1797	-45.6336	4.43322	0
1.1373	-14.3333	7.30122	-42.2755	4.73872	0
1.1380	-19.2161	3.02573	-38.6138	5.34973	0
1.1387	-25.0214	4.85652	-44.1064	5.96074	0
1.1393	-30.1967	4.2426	-25.1858	5.65524	0
1.1400	-32.6493	-1.55672	-1.68798	5.65524	0
1.1407	-25.3139	-3.3875	-22.1358	5.65524	0
1.1413	-15.2559	-0.0219256	-47.1564	2.60358	0
1.1420	-14.0408	3.02573	-36.1711	-1.9756	0
1.1427	-12.5107	6.38035	-22.1358	-4.41625	0
1.1433	-2.43014	6.07339	-18.7777	-5.33276	0
1.1440	2.74515	0.887986	-9.6233	-5.94038	0
1.1447	0.315018	-0.328884	1.36646	-5.94038	0
1.1453	3.98272	3.33269	12.0481	-5.33276	0
1.1460	14.3558	3.63965	20.5907	-5.94038	0
1.1467	26.8665	3.94661	25.4716	-7.1624	0
1.1473	39.0622	7.60818	33.715	-8.68992	0
1.1480	43.0449	8.51809	36.1532	-9.90855	0
1.1487	32.9643	4.85652	34.0187	-9.29754	0
1.1493	24.1214	5.77739	43.7849	-7.4679	0
1.1500	27.159	10.9628	46.5312	-7.1624	0
1.1507	29.9042	10.9628	39.2077	-9.60304	0
1.1513	25.3364	8.21113	54.7702	-9.90855	0
1.1520	23.5138	6.68731	64.84	-5.33276	0
1.1527	26.8665	3.33269	28.2224	-4.72175	0
1.1533	30.8267	1.19494	-6.56885	-8.99543	0
1.1540	35.7095	6.68731	-7.48429	-10.5196	0
1.1547	39.0622	10.3489	-12.0615	-8.07891	0
1.1553	35.417	1.5019	-24.2704	-5.33276	0
1.1560	27.7666	-10.7107	-27.6285	-0.753579	0
1.1567	20.1386	-15.5891	-32.2057	1.68707	0
1.1573	10.6881	-16.51	-38.6138	0.162936	0
1.1580	3.98272	-17.4199	-41.9719	0.770552	0
1.1587	2.13762	-16.203	-44.7182	2.60358	0
1.1593	0.315018	-12.8484	-41.6637	1.07606	0
1.1600	-2.43014	-10.4037	-37.6983	1.07606	0
1.1607	-4.27524	-10.4037	-36.4792	2.90909	0
1.1613	-13.7258	-10.0967	-27.6285	2.90909	0
1.1620	-25.944	-7.04908	-19.0814	2.60358	0
1.1627	-25.944	-5.21829	-9.92696	1.99257	0
1.1633	-20.7462	-5.82124	19.0635	0.465047	0
1.1640	-23.4913	-5.21829	41.0386	0.162936	0
1.1647	-24.0989	-2.46663	25.4716	-0.142569	0
1.1653	-15.2559	-1.24976	8.68999	-3.49973	0
1.1660	-9.76555	0.581028	18.1481	-5.33276	0
1.1667	-14.3333	3.63965	29.1378	-4.72175	0
1.1673	-16.7859	1.80886	32.4915	-5.33276	0
1.1680	-13.4108	-0.635842	34.9341	-4.41625	0
1.1687	-12.1957	0.887986	37.6805	-4.41625	0
1.1693	-13.1182	-0.635842	41.954	-6.24588	0
1.1700	-7.92044	-5.21829	41.0386	-5.33276	0
1.1707	-3.35269	-4.60437	33.4069	-4.41625	0
1.1713	-6.70538	-3.3875	31.8842	-6.24588	0
1.1720	-8.843	-3.99046	26.387	-4.41625	0
1.1727	-4.27524	-0.635842	13.879	-0.753579	0
1.1733	-3.03767	2.10486	13.2672	-1.36459	0
1.1740	-8.23546	1.80886	8.68999	0.770552	0
1.1747	-11.5881	4.85652	-6.56885	7.17937	0
1.1753	-12.1957	4.85652	1.36646	6.57175	0
1.1760	-12.5107	-0.328884	10.8245	3.82221	0
1.1767	-8.843	6.68731	-19.9968	5.96074	0
1.1773	-4.27524	24.3922	-52.3454	6.26625	0
1.1780	-3.6452	34.763	-52.0417	3.82221	0
1.1787	-3.6452	37.8107	-48.6836	5.65524	0
1.1793	-1.8226	38.7316	-51.4299	5.96074	0
1.1800	0	28.0538	-48.6836	3.82221	0
1.1807	1.23757	6.68731	-45.9373	5.65524	0
1.1813	-0.292516	-12.2345	-40.4446	7.48488	0
1.1820	-5.78282	-25.05	-30.3748	6.26625	0
1.1827	-10.6656	-33.59	-23.0513	7.48488	0
1.1833	-11.5881	-36.3417	-15.7233	9.31791	0
1.1840	-12.8032	-31.7592	-10.2306	6.26625	0
1.1847	-19.8236	-24.1401	-4.73797	3.21459	0
1.1853	-26.5515	-18.6368	9.90909	3.82221	0
1.1860	-27.159	-12.2345	18.7598	4.73872	0
1.1867	-24.7064	-3.3875	24.2525	1.38156	0
1.1873	-26.844	2.41182	53.8547	-5.94038	0
1.1880	-31.1192	6.68731	77.3526	-8.68992	0
1.1887	-31.7268	12.1797	55.6856	-2.88872	0
1.1893	-25.0214	13.3965	30.6606	1.07606	0
1.1900	-11.9032	9.73496	31.8842	-2.88872	0
1.1907	2.74515	7.90418	32.7996	-6.24588	0
1.1913	11.9032	4.85652	28.2224	-6.24588	0
1.1920	15.2559	-0.0219256	23.6407	-6.24588	0
1.1927	20.1386	-2.46663	12.0481	-4.41625	0
1.1933	29.6117	-4.29742	3.501	-1.67009	0
1.1940	41.5148	-7.04908	-2.60343	-1.67009	0
1.1947	51.8879	-7.65203	-13.5887	-0.753579	0
1.1953	56.4557	-6.74212	-18.7777	5.65524	0
1.1960	53.418	-5.82124	-23.9667	12.6751	0
1.1967	45.7901	-4.60437	-35.5593	14.8102	0
1.1973	39.0622	-5.21829	-33.1211	15.7267	0
1.1980	34.7869	-5.21829	-30.9821	17.5564	0
1.1987	29.6117	-2.15967	-39.5292	15.7267	0
1.1993	23.1988	-1.24976	-23.9667	12.6751	0
1.2000	19.5311	-3.99046	-2.2953	12.0641	0
1.2007	21.9837	-3.3875	-28.5439	10.842	0
1.2013	22.8838	-0.9428	-60.8925	8.09589	0
1.2020	19.2386	-2.46663	-49.2954	8.7069	0
1.2027	16.7859	-2.46663	-27.3203	10.231	0
1.2033	18.001	1.19494	-20.3049	9.0124	0
1.2040	14.9633	0.27407	-13.5887	5.65524	0
1.2047	8.23546	-3.6835	-1.99164	-1.36459	0
1.2053	4.88277	-2.46663	11.4363	-5.63827	0
1.2060	4.88277	1.19494	21.5062	-3.19423	0
1.2067	3.35269	0.27407	26.6952	-1.67009	0
1.2073	1.8451	-1.55672	33.715	-3.49973	0
1.2080	0.607534	0.27407	33.715	-2.58661	0
1.2087	-2.43014	2.10486	32.1878	-2.2811	0
1.2093	-7.92044	2.10486	43.4812	-4.41625	0
1.2100	-12.1957	2.41182	44.0885	-2.58661	0
1.2107	-14.3333	1.19494	34.9341	-0.753579	0
1.2113	-14.3333	-0.328884	57.2128	-2.2811	0
1.2120	-13.4108	-0.0219256	72.4717	-0.142569	0
1.2127	-11.9032	-0.9428	32.7996	2.90909	0
1.2133	-14.9408	-1.55672	-3.82253	1.07606	0
1.2140	-27.159	0.27407	-2.90708	-0.448074	0
1.2147	-42.7299	-0.635842	-10.8424	1.07606	0
1.2153	-53.7105	-2.46663	-27.0167	0.770552	0
1.2160	-61.946	0.27407	-32.2057	1.07606	0
1.2167	-67.7513	3.94661	-40.4446	2.60358	0
1.2173	-61.3384	1.5019	-46.241	2.60358	0
1.2180	-42.0999	-1.55672	-45.9373	2.90909	0
1.2187	-25.944	-0.328884	-50.8182	2.90909	0
1.2193	-16.7859	1.80886	-50.8182	0.162936	0
1.2200	-7.92044	1.19494	-47.7682	-0.448074	0
1.2207	-0.90005	0.887986	-48.6836	1.38156	0
1.2213	1.23757	1.19494	-36.7829	-0.142569	0
1.2220	5.80533	-0.635842	-23.3549	-1.67009	0
1.2227	16.7859	-4.29742	-16.9468	0.162936	0
1.2233	30.2192	-6.1282	13.879	-2.88872	0
1.2240	37.2396	-4.91133	42.8694	-8.38442	0
1.2247	29.2966	-2.15967	25.7797	-9.29754	0
1.2253	12.2182	0.887986	8.07821	-9.90855	0
1.2260	0	3.02573	19.9789	-12.6547	0
1.2267	-11.5881	4.85652	27.9143	-12.6547	0
1.2273	-26.2365	8.21113	29.1378	-13.2657	0
1.2280	-31.1192	10.9628	33.4069	-15.4009	0
1.2287	-28.0591	9.73496	32.1878	-14.4877	0
1.2293	-23.4913	7.30122	33.4069	-12.3492	0
1.2300	-5.17529	8.51809	37.9841	-12.3492	0
1.2307	22.2762	12.4866	35.2378	-11.7416	0
1.2313	38.4547	13.1005	36.4614	-11.4361	0
1.2320	45.7901	11.2698	31.8842	-12.9602	0
1.2327	49.4353	12.4866	13.879	-12.0471	0
1.2333	43.945	13.1005	8.99365	-8.99543	0
1.2340	46.3976	8.51809	7.16277	-8.07891	0
1.2347	68.0663	4.85652	-7.48429	-8.07891	0
1.2353	80.8695	2.71877	0.451022	-5.63827	0
1.2360	75.6942	0.27407	12.0481	-3.49973	0
1.2367	70.8115	2.71877	-21.2204	-1.05908	0
1.2373	64.7136	4.54956	-56.6189	1.38156	0
1.2380	55.5556	0.887986	-53.8726	3.21459	0
1.2387	57.6932	-0.635842	-50.5145	5.65524	0
1.2393	63.4761	0.27407	-56.9226	9.0124	0
1.2400	54.6331	-0.9428	-52.6535	9.31791	0
1.2407	38.7697	1.19494	-45.6336	7.48488	0
1.2413	27.159	-3.08055	-42.2755	8.09589	0
1.2420	18.9236	-27.4947	-36.4792	10.842	0
1.2427	13.1182	-50.988	-27.3203	12.9806	0
1.2433	8.8655	-49.4641	-15.4196	12.0641	0
1.2440	6.72788	-36.6486	-7.18063	10.842	0
1.2447	5.80533	-25.3569	1.36646	10.842	0
1.2453	-0.607534	-11.0176	20.2871	8.09589	0
1.2460	-7.92044	5.16348	30.0533	3.21459	0
1.2467	-9.45053	14.0105	31.8842	2.60358	0
1.2473	-11.9032	15.8412	58.1283	1.99257	0
1.2480	-16.1784	17.0691	78.5761	-1.67009	0
1.2487	-13.4108	18.8999	52.9393	-1.05908	0
1.2493	-11.5881	15.8412	28.526	1.68707	0
1.2500	-18.6085	8.82505	34.0187	-1.67009	0
1.2507	-20.1386	6.07339	34.0187	-5.02726	0
1.2513	-18.001	7.60818	26.6952	-3.19423	0
1.2520	-22.2762	5.77739	24.2525	-2.88872	0
1.2527	-25.3139	3.94661	13.5709	-3.49973	0
1.2533	-24.4139	5.16348	3.501	-0.142569	0
1.2540	-27.4515	3.94661	-1.0762	0.465047	0
1.2547	-29.9042	1.5019	-14.8078	-2.58661	0
1.2553	-28.9816	2.71877	-26.713	-1.05908	0
1.2560	-32.6493	4.2426	-31.2902	1.99257	0
1.2567	-39.0622	2.41182	-34.952	1.99257	0
1.2573	-42.0999	1.19494	-33.1211	3.5201	0
1.2580	-42.7299	1.19494	-35.5593	7.48488	0
1.2587	-42.7299	0.27407	-43.8027	7.17937	0
1.2593	-44.2375	0.27407	-25.7976	2.60358	0
1.2600	-45.475	1.80886	-4.73797	1.07606	0
1.2607	-45.16	3.02573	-26.4049	0.465047	0
1.2613	-45.16	3.02573	-52.3454	-0.753579	0
1.2620	-46.0826	3.63965	-40.4446	-0.753579	0
1.2627	-43.945	4.85652	-23.9667	-1.36459	0
1.2633	-40.8848	4.85652	-20.3049	-3.19423	0
1.2640	-38.1396	2.10486	-12.0615	-2.2811	0
1.2647	-31.7268	-0.635842	1.67012	-1.67009	0
1.2653	-21.9612	-0.0219256	11.74	-4.41625	0
1.2660	-12.8032	0.27407	15.0981	-5.94038	0
1.2667	-10.3731	-0.635842	18.4562	-6.55139	0
1.2673	-17.0785	-0.9428	29.4415	-9.29754	0
1.2680	-29.9042	-1.24976	32.4915	-9.29754	0
1.2687	-49.1203	-0.328884	30.3569	-8.07891	0
1.2693	-68.3588	2.71877	40.1231	-8.68992	0
1.2700	-78.1244	3.02573	41.0386	-6.24588	0
1.2707	-77.8094	-0.328884	32.7996	-2.58661	0
1.2713	-72.9266	-0.328884	51.4121	-2.58661	0
1.2720	-55.5331	1.5019	65.1482	-1.05908	0
1.2727	-25.6289	1.19494	30.3569	1.68707	0
1.2733	-4.27524	1.19494	-3.21074	-0.753579	0
1.2740	2.45264	3.94661	-5.34975	-2.88872	0
1.2747	5.80533	6.07339	-9.31517	-0.753579	0
1.2753	8.55048	6.99426	-16.9468	-2.58661	0
1.2760	12.8257	6.68731	-20.9123	-5.33276	0
1.2767	25.0214	4.85652	-32.2057	-1.67009	0
1.2773	41.8073	3.33269	-37.6983	2.90909	0
1.2780	54.318	2.71877	-34.952	4.43322	0
1.2787	57.6932	2.41182	-38.9174	6.87387	0
1.2793	52.1804	1.5019	-40.141	7.48488	0
1.2800	51.5729	-1.85271	-36.4792	6.87387	0
1.2807	58.9083	-5.82124	-36.1711	7.17937	0
1.2813	57.6932	-7.65203	-26.713	4.73872	0
1.2820	47.2976	-6.1282	-17.5541	1.38156	0
1.2827	42.4149	-3.08055	-13.8924	2.60358	0
1.2833	38.7697	-3.08055	9.29731	4.12771	0
1.2840	35.7095	-4.91133	30.6606	1.99257	0
1.2847	40.5923	-3.3875	13.879	0.162936	0
1.2853	41.5148	-0.9428	-1.0762	-0.448074	0
1.2860	31.4343	-3.08055	12.0481	-2.2811	0
1.2867	25.944	-3.3875	22.7253	-2.58661	0
1.2873	25.3364	0.27407	27.9143	-1.05908	0
1.2880	19.5311	-1.55672	36.4614	-0.753579	0
1.2887	15.5709	-5.51429	39.815	-0.753579	0
1.2893	12.2182	-6.1282	42.2577	-0.142569	0
1.2900	3.98272	-6.1282	43.7849	-0.753579	0
1.2907	0.315018	-6.74212	37.9841	-1.36459	0
1.2913	0.607534	-5.51429	32.1878	0.770552	0
1.2920	-3.35269	-5.82124	21.2025	2.90909	0
1.2927	-7.02039	-6.1282	7.16277	1.38156	0
1.2933	-6.09784	-4.29742	8.99365	1.07606	0
1.2940	-6.41286	-3.99046	4.41645	2.90909	0
1.2947	-8.23546	-4.29742	-12.6733	3.82221	0
1.2953	-9.15801	-3.3875	0.142898	4.43322	0
1.2960	-9.76555	-4.91133	14.4863	6.57175	0
1.2967	-7.92044	-6.43516	-22.7431	5.65524	0
1.2973	-6.70538	-4.29742	-58.4498	4.43322	0
1.2980	-9.15801	-2.15967	-53.2608	7.48488	0
1.2987	-11.5881	-1.85271	-50.5145	8.40139	0
1.2993	-12.1957	-1.55672	-57.838	4.73872	0
1.3000	-12.5107	-1.55672	-52.6535	4.43322	0
1.3007	-12.5107	-2.46663	-46.5491	4.43322	0
1.3013	-13.4108	-2.46663	-43.4946	0.770552	0
1.3020	-15.2559	-2.46663	-34.952	1.07606	0
1.3027	-16.1784	-0.0219256	-24.574	4.73872	0
1.3033	-16.7859	4.54956	-14.2005	2.60358	0
1.3040	-18.6085	4.54956	-7.48429	-0.753579	0
1.3047	-18.001	0.581028	0.451022	0.162936	0
1.3053	-18.001	-3.08055	20.5907	-0.142569	0
1.3060	-19.8236	-10.4037	32.7996	-1.67009	0
1.3067	-22.5688	-18.6368	33.4069	0.162936	0
1.3073	-29.5892	-19.8646	56.6011	1.07606	0
1.3080	-42.4149	-19.2507	77.6607	0.465047	0
1.3087	-52.4954	-18.6368	53.8547	1.38156	0
1.3093	-60.1234	-11.6206	27.3025	-1.05908	0
1.3100	-72.9266	-4.91133	30.0533	-5.33276	0
1.3107	-80.8695	-3.3875	30.9687	-4.41625	0
1.3113	-74.7717	6.38035	23.6407	-2.2811	0
1.3120	-68.9664	24.9952	20.5907	-3.49973	0
1.3127	-72.9266	36.2869	11.74	-4.41625	0
1.3133	-79.0244	35.6839	5.02823	-4.41625	0
1.3140	-82.6921	25.916	2.88922	-4.72175	0
1.3147	-84.8298	7.90418	-6.87697	-3.19423	0
1.3153	-79.3394	-10.7107	-16.9468	-2.88872	0
1.3160	-58.8858	-20.1715	-26.1012	-5.33276	0
1.3167	-29.2966	-21.6954	-37.3947	-4.41625	0
1.3173	10.3731	-20.7745	-37.0865	-3.49973	0
1.3180	62.261	-20.7745	-34.6439	-4.11074	0
1.3187	97.6555	-17.1129	-38.6138	-0.753579	0
1.3193	93.0877	-7.65203	-23.0513	1.99257	0
1.3200	77.2243	-0.635842	-6.56885	0.465047	0
1.3207	79.0469	2.41182	-28.2358	1.99257	0
1.3213	78.1244	9.43897	-53.5689	6.57175	0
1.3220	65.3212	17.979	-44.7182	3.82221	0
1.3227	63.1835	20.1167	-28.5439	-1.9756	0
1.3233	71.7115	19.1959	-22.1358	-3.80524	0
1.3240	71.104	19.1959	-14.5042	-5.33276	0
1.3247	67.1438	17.0691	-3.82253	-7.77341	0
1.3253	74.1642	14.0105	9.29731	-8.07891	0
1.3260	87.8899	12.7936	17.8444	-8.68992	0
1.3267	94.0103	12.1797	22.7253	-11.1306	0
1.3273	86.0673	10.9628	33.1033	-14.1822	0
1.3280	71.419	9.73496	35.5459	-14.7932	0
1.3287	66.2212	8.21113	30.9687	-10.5196	0
1.3293	69.5964	4.85652	39.815	-3.19423	0
1.3300	65.3212	3.94661	44.3967	-0.448074	0
1.3307	51.5729	5.16348	38.8996	-2.88872	0
1.3313	38.7697	3.63965	57.8202	-3.80524	0
1.3320	29.6117	0.887986	70.6408	-1.67009	0
1.3327	21.6687	-0.328884	32.4915	0.162936	0
[truncated: 59,020 more rows]
