# Supplementary material for: Identification of Haptic Based Guiding Using Hard Reins
Source: PLoS One. 2015 Jul 22;10(7):e0132020. doi: 10.1371/journal.pone.0132020 (PMC4511788; doi:10.1371/journal.pone.0132020)
Supplement: S4 File — (ZIP) [file pone.0132020.s004.zip › EMGData2/Subject15/T9/t9.txt]

0.0000	-28.3916	-1.43399	40.8714	-6.07415	0
0.0007	-26.8661	-1.12344	20.1221	-8.21094	0
0.0013	-19.8487	-0.210074	-4.59144	-9.12617	0
0.0020	-9.17006	-2.34735	1.80647	-10.0414	0
0.0027	-2.76288	-4.78604	7.60222	-9.42876	0
0.0033	0.288154	-4.17409	1.80647	-5.46151	0
0.0040	10.0515	-2.64876	-4.91761	-3.63104	0
0.0047	28.6798	-4.48463	-14.6776	-6.37674	0
0.0053	46.986	-4.48463	-15.5808	-8.81985	0
0.0060	55.2238	6.20176	-8.88181	-10.344	0
0.0067	55.2238	22.6789	-6.12192	-10.9566	0
0.0073	49.4268	28.4788	-2.15773	-9.73508	0
0.0080	37.8329	22.3683	-1.55557	-9.42876	0
0.0087	25.0185	15.0523	-5.51977	-9.42876	0
0.0093	16.7807	-0.82203	3.03587	-7.5983	0
0.0100	10.3566	-35.9136	8.20438	-6.37674	0
0.0107	-1.23737	-71.6262	4.54126	-7.90462	0
0.0113	-15.8823	-84.4407	24.6884	-8.81985	0
0.0120	-25.6457	-75.8916	39.943	-7.90462	0
0.0127	-25.9508	-59.7159	10.9643	-6.37674	0
0.0133	-23.815	-41.1015	-16.5091	-5.15892	0
0.0140	-25.0355	-23.099	-9.78504	-3.63104	0
0.0147	-22.8997	-4.48463	-7.05025	-1.80058	0
0.0153	-15.8823	13.8284	-11.3155	0.642531	0
0.0160	-9.78027	19.6282	-6.423	2.16667	0
0.0167	-1.23737	3.14198	-3.68821	0.642531	0
0.0173	11.8821	-18.5231	-1.85665	-0.276438	0
0.0180	21.0522	-22.1857	1.80647	1.86035	0
0.0187	24.1032	-10.8873	2.40863	3.69081	0
0.0193	28.0695	1.31525	4.54126	3.69081	0
0.0200	33.2563	14.7417	3.63803	3.99714	0
0.0207	35.6971	27.5563	-0.0250899	4.30346	0
0.0213	34.1716	31.5294	7.9033	2.77558	0
0.0220	28.3746	29.3921	10.9643	1.86035	0
0.0227	20.7471	27.8668	4.54126	2.77558	0
0.0233	15.2382	26.6429	22.8569	5.52502	0
0.0240	14.9331	24.2042	41.7746	7.35548	0
0.0247	19.8317	22.6789	11.8675	6.44025	0
0.0253	25.6287	22.0669	-22.907	3.69081	0
0.0260	24.4083	21.7655	-18.9428	2.77558	0
0.0267	20.7471	21.7655	-15.5808	2.473	0
0.0273	18.3062	22.3683	-21.0755	3.38823	0
0.0280	13.7127	22.0669	-11.9177	5.52502	0
0.0287	9.44127	18.4043	-6.423	4.91237	0
0.0293	6.69533	13.5178	-7.35133	1.86035	0
0.0300	1.50857	10.1658	2.40863	0.0298851	0
0.0307	-3.6782	9.86436	4.54126	-0.885347	0
0.0313	-4.2884	9.2524	2.40863	-1.19167	0
0.0320	-5.81392	7.41654	23.7852	1.55776	0
0.0327	-10.6956	6.20176	42.1008	6.13393	0
0.0333	-15.8823	7.11513	22.5558	7.35548	0
0.0340	-22.8997	6.20176	-8.88181	5.21869	0
0.0347	-32.6631	3.75394	-10.4123	2.77558	0
0.0353	-40.9009	2.84057	14.6274	1.86035	0
0.0360	-41.206	2.84057	24.3873	1.86035	0
0.0367	-32.6631	0.703292	-0.928324	0.0298851	0
0.0373	-25.3406	-1.7354	-23.5343	-1.19167	0
0.0380	-22.2895	-2.34735	-19.8712	3.38823	0
0.0387	-18.0181	-1.43399	-16.208	7.04916	0
0.0393	-13.4415	-2.04594	-18.6418	5.21869	0
0.0400	-11.6109	-4.78604	-13.4482	3.99714	0
0.0407	-7.03434	-4.78604	-7.05025	3.69081	0
0.0413	-0.627158	-1.12344	-1.25449	0.945118	0
0.0420	4.55961	-0.82203	4.54126	1.25144	0
0.0427	12.1872	-4.48463	4.54126	4.30346	0
0.0433	19.8317	-3.87267	4.86743	4.60978	0
0.0440	21.3573	-1.12344	2.7097	4.91237	0
0.0447	20.1368	-0.82203	-3.08605	5.8276	0
0.0453	16.4587	-0.82203	3.63803	3.38823	0
0.0460	5.78002	-2.04594	10.9643	2.473	0
0.0467	-6.72923	-5.69941	8.20438	5.52502	0
0.0473	-15.2721	-6.00995	26.2189	2.77558	0
0.0480	-24.1201	-2.64876	44.5345	-6.37674	0
0.0487	-34.4937	-1.12344	17.6633	-15.5328	0
0.0493	-42.4264	-1.43399	-12.5449	-20.4153	0
0.0500	-48.2233	-0.82203	-7.05025	-17.9759	0
0.0507	-52.7999	-1.7354	-2.15773	-11.5655	0
0.0513	-51.5795	-3.26072	-9.18289	-6.37674	0
0.0520	-40.5957	-4.78604	-8.58073	-3.02214	0
0.0527	-26.8661	-4.48463	-5.21869	-0.885347	0
0.0533	-17.4079	-3.57126	-2.45881	-1.80058	0
0.0540	-11.6109	-3.57126	-3.08605	-1.80058	0
0.0547	-7.03434	-3.26072	-7.35133	-1.49426	0
0.0553	-4.89861	-2.34735	-2.75988	-1.80058	0
0.0560	-5.81392	-4.48463	1.20431	0.642531	0
0.0567	-6.42413	-6.31136	-1.25449	3.99714	0
0.0573	-6.11903	-3.26072	7.30115	0.642531	0
0.0580	-6.42413	-1.43399	11.8675	-6.37674	0
0.0587	-7.94965	-4.17409	6.07174	-6.37674	0
0.0593	-10.6956	-4.48463	27.4483	-2.40949	0
0.0600	-9.78027	-2.64876	48.4987	-2.1069	0
0.0607	-5.50882	-2.64876	19.821	-4.54628	0
0.0613	0.288154	-3.87267	-13.4482	-3.63104	0
0.0620	9.74637	-3.57126	-10.0861	-2.40949	0
0.0627	19.2215	-1.12344	-4.59144	-3.93737	0
0.0633	20.442	0.703292	-7.05025	-3.32846	0
0.0640	16.7807	-2.95931	-2.45881	0.945118	0
0.0647	17.0858	-7.83669	-1.55557	1.25144	0
0.0653	18.3062	-6.62191	-3.08605	0.0298851	0
0.0660	14.628	-3.57126	0.577067	1.86035	0
0.0667	8.52596	-3.26072	1.80647	1.25144	0
0.0673	1.20346	-2.64876	1.20431	-2.1069	0
0.0680	-8.55986	-0.82203	-0.0250899	-0.579025	0
0.0687	-16.1874	-0.511485	0.577067	3.08191	0
0.0693	-19.2385	-2.04594	10.0359	2.473	0
0.0700	-20.1538	-2.64876	11.2653	2.77558	0
0.0707	-18.6283	-2.64876	6.37282	4.60978	0
0.0713	-16.7977	-2.34735	27.1472	2.77558	0
0.0720	-14.6619	-1.43399	42.1008	0.336208	0
0.0727	-10.0854	-1.43399	10.0359	0.945118	0
0.0733	-3.9833	-2.64876	-18.6418	0.0298851	0
0.0740	1.81367	-1.7354	-11.0144	-0.276438	0
0.0747	4.2545	-0.511485	-7.35133	2.77558	0
0.0753	0.593257	-1.43399	-12.2438	5.21869	0
0.0760	-6.11903	-2.04594	-6.423	4.30346	0
0.0767	-8.86496	-1.12344	-4.59144	3.69081	0
0.0773	-13.1364	-1.7354	-7.6524	4.60978	0
0.0780	-20.1538	-2.64876	-5.21869	5.21869	0
0.0787	-21.6793	-1.43399	-1.85665	3.99714	0
0.0793	-16.7977	1.01384	0.903235	1.86035	0
0.0800	-11.3058	1.9272	1.20431	1.55776	0
0.0807	-4.89861	-0.210074	-2.15773	2.473	0
0.0813	3.03409	-1.43399	1.50539	4.30346	0
0.0820	12.4923	1.9272	1.80647	5.52502	0
0.0827	17.696	2.84057	-3.08605	3.69081	0
0.0833	13.4076	-1.43399	16.4589	-0.276438	0
0.0840	7.30554	-2.95931	35.9788	-1.80058	0
0.0847	8.52596	-0.82203	13.0969	-2.40949	0
0.0853	9.44127	-0.210074	-15.2797	-2.71581	0
0.0860	11.2719	-1.7354	-9.78504	-1.80058	0
0.0867	21.3573	-2.34735	0.903235	0.0298851	0
0.0873	27.7644	-0.82203	-0.0250899	0.0298851	0
0.0880	24.7134	-0.210074	0.903235	-1.19167	0
0.0887	28.3746	-2.64876	1.80647	-2.1069	0
0.0893	38.4431	-4.48463	3.63803	0.0298851	0
0.0900	43.6298	-3.57126	4.86743	3.08191	0
0.0907	46.3758	-2.64876	4.54126	1.55776	0
0.0913	45.4605	-1.7354	9.13271	-0.885347	0
0.0920	38.138	0.0913367	10.9643	2.473	0
0.0927	31.7308	-0.511485	6.37282	6.13393	0
0.0933	27.7644	-2.34735	11.8675	5.8276	0
0.0940	22.5777	-2.04594	10.0359	6.13393	0
0.0947	17.696	-0.82203	-1.55557	7.04916	0
0.0953	7.00044	-0.82203	15.8568	4.60978	0
0.0960	-6.11903	-1.43399	36.6061	2.77558	0
0.0967	-6.72923	0.703292	10.9643	4.30346	0
0.0973	0.593257	1.01384	-18.6418	6.44025	0
0.0980	-0.627158	-1.12344	-14.0503	4.91237	0
0.0987	-6.11903	-1.7354	-8.58073	0.945118	0
0.0993	-10.6956	0.401881	-9.78504	-2.1069	0
0.1000	-19.2385	0.401881	-5.51977	-5.46151	0
0.1007	-30.2222	-0.82203	-7.05025	-10.9566	0
0.1013	-39.0702	-0.82203	-8.88181	-15.2302	0
0.1020	-46.0876	-0.82203	-4.91761	-13.396	0
0.1027	-48.2233	0.703292	-4.59144	-9.42876	0
0.1033	-48.8335	3.75394	-3.08605	-6.37674	0
0.1040	-53.105	5.27926	-0.0250899	-3.63104	0
0.1047	-53.105	3.75394	0.577067	-2.40949	0
0.1053	-43.9519	2.53916	7.9033	-1.80058	0
0.1060	-30.8324	2.22861	9.43378	0.0298851	0
0.1067	-17.1028	2.53916	4.86743	0.0298851	0
0.1073	-5.81392	3.75394	23.7852	-2.71581	0
0.1080	0.288154	3.45253	39.943	-1.80058	0
0.1087	6.39023	1.01384	13.6991	0.945118	0
0.1093	11.577	0.0913367	-14.3765	0.336208	0
0.1100	14.9331	2.22861	-11.0144	0.336208	0
0.1107	24.4083	2.53916	-4.91761	0.642531	0
0.1113	37.5278	0.0913367	-6.74917	-2.1069	0
0.1120	40.2737	-1.43399	-8.25456	-1.80058	0
0.1127	33.8665	-2.64876	-9.78504	1.86035	0
0.1133	28.6798	-4.78604	-4.91761	1.86035	0
0.1140	26.2389	-4.48463	-1.85665	0.0298851	0
0.1147	25.3236	-3.87267	-5.51977	1.86035	0
0.1153	25.6287	-5.69941	-2.45881	3.69081	0
0.1160	24.4083	-5.398	-1.55557	3.69081	0
0.1167	20.442	-2.34735	-7.6524	4.30346	0
0.1173	16.7807	-2.95931	-0.627246	2.77558	0
0.1180	17.0858	-4.48463	3.03587	2.16667	0
0.1187	21.0522	-1.12344	-4.59144	6.44025	0
0.1193	20.7471	1.31525	14.0252	8.27071	0
0.1200	16.7807	-1.12344	35.6778	5.8276	0
0.1207	17.696	-2.04594	10.0359	7.04916	0
0.1213	18.0011	-1.7354	-18.3407	7.96439	0
0.1220	14.0178	-2.64876	-12.846	5.21869	0
0.1227	14.0178	-1.12344	-9.78504	5.21869	0
0.1233	16.4587	1.31525	-14.6776	8.57704	0
0.1240	11.577	-0.511485	-9.48396	9.79486	0
0.1247	7.30554	-1.7354	-9.18289	8.27071	0
0.1253	8.83106	0.703292	-14.0503	3.38823	0
0.1260	7.61064	2.53916	-12.846	-4.24369	0
0.1267	2.11878	3.75394	-11.0144	-8.21094	0
0.1273	1.20346	6.20176	-10.7134	-7.29571	0
0.1280	5.78002	5.89121	-11.9177	-4.54628	0
0.1287	12.4923	2.84057	-13.4482	-2.71581	0
0.1293	16.4587	2.22861	-6.74917	-3.32846	0
0.1300	19.2215	2.84057	-3.38713	-4.24369	0
0.1307	25.9338	3.14198	-1.25449	-3.32846	0
0.1313	31.4257	2.84057	27.4483	-3.93737	0
0.1320	32.6461	1.31525	50.9324	-6.37674	0
0.1327	37.5278	-0.210074	23.7852	-6.07415	0
0.1333	41.189	1.01384	-6.12192	-5.46151	0
0.1340	30.5104	2.84057	-0.0250899	-8.81985	0
0.1347	14.0178	3.45253	3.63803	-10.9566	0
0.1353	3.33919	3.14198	-0.0250899	-8.81985	0
0.1360	-5.20371	1.61666	7.9033	-6.98939	0
0.1367	-12.2211	1.01384	3.33695	-9.12617	0
0.1373	-11.6109	3.45253	-9.18289	-11.5655	0
0.1380	-11.6109	4.36589	-5.51977	-10.9566	0
0.1387	-21.0691	1.61666	-4.59144	-8.51353	0
0.1393	-33.5784	1.01384	-5.21869	-7.29571	0
0.1400	-40.5957	1.01384	20.7242	-5.46151	0
0.1407	-40.9009	-0.82203	41.1724	-1.80058	0
0.1413	-38.7651	0.703292	21.3264	2.16667	0
0.1420	-37.2396	1.9272	-8.25456	5.52502	0
0.1427	-38.7651	-2.04594	-5.82085	7.65807	0
0.1433	-41.8162	-3.57126	25.3157	7.35548	0
0.1440	-43.9519	1.01384	40.8714	4.60978	0
0.1447	-45.4774	1.61666	12.7958	0.336208	0
0.1453	-49.7489	-1.12344	-18.0396	-1.49426	0
0.1460	-57.0883	-1.12344	-13.1471	-0.885347	0
0.1467	-64.7159	0.703292	-6.74917	-1.80058	0
0.1473	-67.1567	1.9272	-13.7492	-6.37674	0
0.1480	-59.8342	1.01384	-6.12192	-8.51353	0
0.1487	-41.8162	-1.43399	5.16851	-5.46151	0
0.1493	-20.1538	-2.04594	-0.326168	-3.02214	0
0.1500	-5.20371	-1.7354	-12.2438	-4.8526	0
0.1507	1.50857	-1.7354	-22.907	-4.54628	0
0.1513	5.78002	-2.04594	-19.8712	-3.63104	0
0.1520	6.69533	-0.82203	6.69899	-5.46151	0
0.1527	1.81367	0.0913367	24.3873	-6.37674	0
0.1533	-1.54247	-2.64876	8.20438	-3.32846	0
0.1540	-0.0169502	-4.78604	-17.4124	-1.49426	0
0.1547	1.20346	-2.34735	-19.545	-1.19167	0
0.1553	0.288154	1.61666	8.83163	-1.49426	0
0.1560	1.81367	1.01384	29.2799	-2.1069	0
0.1567	7.30554	0.0913367	8.53055	-0.885347	0
0.1573	13.1025	1.31525	-16.208	0.945118	0
0.1580	12.7974	-0.511485	-11.0144	2.16667	0
0.1587	7.30554	-3.26072	-5.82085	2.77558	0
0.1593	5.47492	-1.7354	-11.6166	0.945118	0
0.1600	8.52596	-1.12344	-8.58073	-1.80058	0
0.1607	9.13616	-3.26072	-5.21869	0.0298851	0
0.1613	8.83106	-1.7354	-7.35133	3.38823	0
0.1620	10.6617	0.703292	-7.35133	3.69081	0
0.1627	10.3566	-0.82203	-6.423	3.69081	0
0.1633	7.00044	-1.43399	-2.75988	4.60978	0
0.1640	5.47492	-0.82203	-0.0250899	3.38823	0
0.1647	5.47492	-6.31136	-0.928324	3.99714	0
0.1653	6.69533	-15.7738	3.63803	8.27071	0
0.1660	9.44127	-20.6604	3.03587	10.1012	0
0.1667	9.74637	-20.3498	-1.85665	6.44025	0
0.1673	2.42388	-14.5499	18.8927	2.473	0
0.1680	-4.2884	-9.0606	37.2082	1.86035	0
0.1687	-4.59351	-18.5231	9.13271	3.69081	0
0.1693	-5.20371	-37.7494	-19.545	4.60978	0
0.1700	-9.78027	-42.9374	-11.9177	3.99714	0
0.1707	-12.5262	-31.6482	-7.35133	2.77558	0
0.1713	-11.3058	-16.3858	-12.846	2.16667	0
0.1720	-10.3905	-1.12344	-8.58073	2.77558	0
0.1727	-8.55986	12.303	-7.05025	3.38823	0
0.1733	-6.72923	21.1536	-8.88181	3.69081	0
0.1740	-7.33944	26.9534	-6.74917	2.77558	0
0.1747	-7.94965	27.5563	-7.35133	2.16667	0
0.1753	-6.11903	22.3683	-7.35133	3.69081	0
0.1760	-5.81392	20.5416	-10.0861	2.473	0
0.1767	-5.20371	22.3683	-14.9786	-1.80058	0
0.1773	-0.627158	18.4043	-6.12192	0.0298851	0
0.1780	3.33919	14.7417	1.20431	5.8276	0
0.1787	4.86471	16.5776	-3.98929	3.69081	0
0.1793	10.0515	9.2524	12.7958	-0.885347	0
0.1800	0.288154	-14.2485	33.8462	2.16667	0
0.1807	0.288154	-31.9496	10.9643	2.473	0
0.1813	0.288154	-31.0362	-16.5091	-2.71581	0
0.1820	0.288154	-22.7976	-10.4123	-2.71581	0
0.1827	0.288154	-13.3352	-5.51977	0.642531	0
0.1833	0.288154	0.0913367	-10.0861	-0.276438	0
0.1840	0.288154	11.9925	-4.91761	-1.80058	0
0.1847	0.288154	17.491	-3.08605	-1.80058	0
0.1853	0.288154	22.0669	-8.88181	-2.40949	0
0.1860	0.288154	25.7295	-9.48396	-2.40949	0
0.1867	0.288154	22.3683	-5.51977	0.336208	0
0.1873	0.288154	16.5776	-1.25449	3.99714	0
0.1880	0.288154	16.5776	-3.38713	4.91237	0
0.1887	0.288154	16.879	-5.21869	2.473	0
0.1893	0.288154	13.8284	4.86743	1.86035	0
0.1900	0.288154	11.6911	4.54126	5.8276	0
0.1907	0.288154	12.915	-3.38713	8.27071	0
0.1913	0.288154	12.303	19.821	6.74284	0
0.1920	31.4257	8.3299	43.004	4.60978	0
0.1927	39.6635	6.80458	19.1937	4.91237	0
0.1933	39.6635	8.3299	-7.35133	5.8276	0
0.1940	36.6124	6.80458	-0.928324	5.8276	0
0.1947	30.5104	1.61666	2.7097	6.74284	0
0.1953	23.1879	-3.57126	-2.75988	8.57704	0
0.1960	17.696	-6.31136	0.275988	8.87962	0
0.1967	14.0178	-6.00995	3.63803	8.27071	0
0.1973	11.2719	-2.04594	3.93911	8.27071	0
0.1980	7.30554	1.9272	4.54126	6.44025	0
0.1987	0.898361	2.84057	3.93911	1.86035	0
0.1993	-2.45778	1.01384	8.83163	0.0298851	0
0.2000	-3.37309	-0.82203	11.5664	0.642531	0
0.2007	-5.20371	-1.7354	9.13271	1.55776	0
0.2013	-2.45778	0.0913367	14.9285	2.77558	0
0.2020	3.9494	0.0913367	14.3263	2.77558	0
0.2027	3.64429	-2.34735	4.54126	1.86035	0
0.2033	0.593257	-2.95931	21.0253	3.69081	0
0.2040	1.20346	-2.64876	41.1724	7.35548	0
0.2047	1.20346	-3.87267	17.3622	6.74284	0
0.2053	0.898361	-6.31136	-12.5449	3.38823	0
0.2060	1.20346	-6.31136	-11.3155	1.25144	0
0.2067	-3.37309	-3.57126	-9.18289	-0.579025	0
0.2073	-11.0007	-1.7354	-12.846	-3.02214	0
0.2080	-14.3568	-1.7354	-8.25456	-4.54628	0
0.2087	-15.8823	-3.87267	-7.35133	-7.29571	0
0.2093	-21.0691	-6.31136	-8.25456	-11.8719	0
0.2100	-23.815	-6.92332	-4.59144	-13.7023	0
0.2107	-17.1028	-4.17409	-3.38713	-11.263	0
0.2113	-5.81392	-1.7354	-0.0250899	-7.90462	0
0.2120	2.42388	-4.48463	3.63803	-5.46151	0
0.2127	5.78002	-10.5859	3.63803	-4.24369	0
0.2133	4.86471	-13.9471	8.20438	-5.46151	0
0.2140	5.78002	-13.9471	9.73486	-6.37674	0
0.2147	10.6617	-11.1979	6.07174	-4.24369	0
0.2153	12.7974	-7.83669	26.52	0.0298851	0
0.2160	13.7127	-7.23386	44.5345	2.473	0
0.2167	22.5777	-9.0606	15.5306	1.55776	0
0.2173	30.8155	-9.0606	-15.5808	-1.19167	0
0.2180	31.1206	-6.00995	-9.48396	-1.19167	0
0.2187	28.9849	-2.64876	-2.75988	-0.885347	0
0.2193	20.7471	-2.34735	-7.35133	-5.15892	0
0.2200	3.33919	-2.04594	-5.21869	-9.12617	0
0.2207	-9.47517	0.0913367	-3.68821	-7.90462	0
0.2213	-12.5262	1.9272	-4.59144	-6.98939	0
0.2220	-13.1364	3.75394	-4.91761	-7.5983	0
0.2227	-13.4415	5.5898	-8.25456	-5.46151	0
0.2233	-19.5436	4.67644	-7.95348	-4.24369	0
0.2240	-29.9171	2.84057	-6.74917	-6.37674	0
0.2247	-36.9345	3.75394	-9.18289	-6.98939	0
0.2253	-47.0029	1.31525	-2.45881	-7.90462	0
0.2260	-62.2751	-2.04594	0.577067	-11.8719	0
0.2267	-72.9537	0.0913367	-3.08605	-10.9566	0
0.2273	-78.1405	2.84057	19.821	-3.32846	0
0.2280	-78.1405	2.84057	40.8714	-0.579025	0
0.2287	-78.1405	3.75394	13.398	-4.54628	0
0.2293	-78.1405	3.75394	-16.208	-6.37674	0
0.2300	-78.1405	1.61666	-9.78504	-4.54628	0
0.2307	-78.1405	2.53916	-6.12192	-2.1069	0
0.2313	-78.1405	2.53916	-11.9177	0.945118	0
0.2320	-78.1405	-2.04594	-9.18289	1.86035	0
0.2327	-78.1405	-3.87267	-4.59144	1.25144	0
0.2333	-78.1405	-1.7354	-0.0250899	1.86035	0
0.2340	-78.1405	-0.82203	3.03587	1.25144	0
0.2347	-78.1405	-1.7354	-1.85665	0.0298851	0
0.2353	-78.1405	-2.95931	-1.85665	-0.276438	0
0.2360	-78.1405	-4.17409	-1.85665	-2.40949	0
0.2367	-78.1405	-1.7354	-8.58073	-6.07415	0
0.2373	-78.1405	-0.210074	-4.59144	-6.37674	0
0.2380	-78.1405	-2.64876	0.275988	-6.07415	0
0.2387	-78.1405	-2.64876	-2.75988	-8.51353	0
0.2393	-78.1405	0.401881	17.9894	-7.90462	0
0.2400	-78.1405	0.703292	38.4377	-3.63104	0
0.2407	-78.1405	-0.210074	12.1937	-2.71581	0
0.2413	-78.1405	0.401881	-19.2439	-3.32846	0
0.2420	-78.1405	1.01384	-16.5091	-1.80058	0
0.2427	-78.1405	0.703292	-11.9177	-3.32846	0
0.2433	-78.1405	-1.7354	-13.4482	-5.15892	0
0.2440	-78.1405	-3.57126	-9.78504	-2.71581	0
0.2447	-78.1405	-3.26072	-9.78504	-1.19167	0
0.2453	-78.1405	-2.34735	-8.88181	-1.80058	0
0.2460	-78.1405	-2.64876	-5.51977	0.0298851	0
0.2467	-78.1405	-2.34735	-7.95348	1.86035	0
0.2473	-78.1405	-1.7354	-5.21869	1.86035	0
0.2480	-78.1405	-2.64876	-3.08605	3.08191	0
0.2487	-78.1405	-2.34735	-9.18289	2.77558	0
0.2493	-78.1405	1.31525	-4.59144	0.642531	0
0.2500	-78.1405	6.20176	-0.928324	0.336208	0
0.2507	-78.1405	6.20176	-5.51977	2.473	0
0.2513	-78.1405	0.401881	17.6633	2.473	0
0.2520	7.61064	-5.69941	41.1724	0.945118	0
0.2527	12.7974	-14.8605	13.6991	0.336208	0
0.2533	15.8484	-28.287	-15.8819	0.945118	0
0.2540	13.1025	-27.3736	-6.74917	0.945118	0
0.2547	11.8821	-3.87267	-0.0250899	1.86035	0
0.2553	14.0178	15.6551	-3.98929	3.69081	0
0.2560	14.3229	18.7149	-0.928324	3.69081	0
0.2567	13.1025	22.6789	-1.85665	2.473	0
0.2573	11.2719	30.3055	-4.91761	1.86035	0
0.2580	5.78002	26.3415	-0.928324	0.945118	0
0.2587	1.20346	12.6045	0.903235	1.25144	0
0.2593	-2.45778	-2.34735	-0.0250899	3.08191	0
0.2600	-6.42413	-19.4364	-4.91761	3.69081	0
0.2607	-6.11903	-34.3883	-11.6166	2.77558	0
0.2613	-1.54247	-37.4389	-3.98929	3.69081	0
0.2620	-1.23737	-30.7257	1.20431	3.99714	0
0.2627	-4.2884	-24.6244	-3.08605	3.38823	0
0.2633	-5.20371	-19.135	17.3622	1.86035	0
0.2640	-3.06799	-9.97396	38.4377	0.0298851	0
0.2647	-0.0169502	-1.43399	12.4947	0.336208	0
0.2653	-1.23737	1.9272	-18.3407	1.55776	0
0.2660	-3.6782	3.75394	-15.5808	0.945118	0
0.2667	-1.54247	6.20176	-10.7134	1.25144	0
0.2673	3.03409	10.1658	-12.2438	0.945118	0
0.2680	8.52596	15.6551	-8.88181	-0.276438	0
0.2687	15.5433	17.7924	-9.18289	1.86035	0
0.2693	16.7807	15.6551	-8.25456	5.52502	0
0.2700	10.3566	14.7417	-4.59144	2.77558	0
0.2707	6.39023	11.9925	-6.423	0.336208	0
0.2713	6.69533	6.20176	-4.91761	2.77558	0
0.2720	5.47492	2.84057	-3.08605	2.77558	0
0.2727	3.64429	4.06448	-4.91761	0.336208	0
0.2733	5.78002	6.80458	2.40863	0.945118	0
0.2740	14.0178	8.3299	5.46959	1.86035	0
0.2747	22.8828	7.11513	2.10755	2.77558	0
0.2753	26.2389	8.02849	25.3157	3.38823	0
0.2760	26.8491	10.4672	44.5345	1.86035	0
0.2767	28.9849	-1.7354	16.4589	1.86035	0
0.2773	27.7644	-27.9856	-11.0144	4.60978	0
0.2780	24.1032	-42.024	-5.82085	4.60978	0
0.2787	25.9338	-37.4389	-3.98929	3.08191	0
0.2793	28.0695	-25.5377	-7.35133	7.35548	0
0.2800	24.7134	-10.8873	-0.928324	10.4075	0
0.2807	20.442	5.89121	-0.326168	7.35548	0
0.2813	16.4587	18.1029	-1.55557	6.44025	0
0.2820	13.1025	23.5923	-0.326168	8.27071	0
0.2827	12.7974	24.2042	-4.91761	5.21869	0
0.2833	11.2719	22.0669	-5.51977	0.336208	0
0.2840	7.00044	20.843	-2.15773	-1.49426	0
0.2847	5.16981	17.491	-3.38713	-3.02214	0
0.2853	5.16981	12.303	0.903235	-3.02214	0
0.2860	2.11878	9.55381	0.275988	-0.885347	0
0.2867	-1.54247	5.89121	-4.59144	-2.71581	0
0.2873	-3.06799	3.45253	15.2295	-7.29571	0
0.2880	-4.2884	5.5898	33.5451	-8.21094	0
0.2887	-4.2884	-6.31136	9.13271	-6.37674	0
0.2893	-2.45778	-34.3883	-17.1113	-5.46151	0
0.2900	0.288154	-36.8361	-13.7492	-5.46151	0
0.2907	-0.0169502	-2.04594	-9.18289	-6.37674	0
0.2913	-2.45778	27.2549	-4.59144	-6.68306	0
0.2920	-4.2884	33.0547	5.46959	-5.46151	0
0.2927	-3.9833	31.8308	7.60222	-3.93737	0
0.2933	-3.37309	23.9028	5.77067	-1.80058	0
0.2940	-4.2884	8.64045	3.63803	-0.885347	0
0.2947	-6.11903	-0.210074	-1.25449	-2.40949	0
0.2953	-8.25475	-5.398	1.80647	-3.63104	0
0.2960	-6.42413	-12.1112	4.54126	-1.80058	0
0.2967	-0.322054	-11.8098	0.275988	0.945118	0
0.2973	6.69533	-6.92332	4.86743	2.77558	0
0.2980	10.9668	-5.398	5.46959	3.69081	0
0.2987	9.74637	-4.78604	-0.326168	3.99714	0
0.2993	3.03409	-2.34735	20.1221	4.60978	0
0.3000	-5.20371	-0.82203	38.1115	5.52502	0
0.3007	-11.3058	0.0913367	10.0359	4.60978	0
0.3013	-16.1874	1.9272	-18.3407	4.60978	0
0.3020	-24.1201	6.80458	-12.2438	8.27071	0
0.3027	-32.6631	10.1658	-4.59144	11.0164	0
0.3033	-36.3243	4.36589	-2.75988	8.87962	0
0.3040	-36.3243	-4.17409	4.24018	6.44025	0
0.3047	-36.9345	-3.87267	7.30115	7.96439	0
0.3053	-35.409	-1.12344	8.83163	7.04916	0
0.3060	-24.4253	-2.04594	10.0359	1.55776	0
0.3067	-3.37309	-0.511485	6.37282	-4.24369	0
0.3073	16.7807	1.9272	6.37282	-9.12617	0
0.3080	30.5104	1.61666	5.46959	-13.396	0
0.3087	41.189	2.84057	0.577067	-13.0934	0
0.3093	46.986	4.97785	7.60222	-8.51353	0
0.3100	46.986	4.06448	10.0359	-4.54628	0
0.3107	46.986	2.84057	1.80647	-4.8526	0
0.3113	48.5115	1.01384	21.0253	-6.37674	0
0.3120	45.1554	-0.210074	43.9323	-5.76783	0
0.3127	39.0533	2.84057	19.4948	-3.93737	0
0.3133	33.2563	2.84057	-11.9177	-5.15892	0
0.3140	22.8828	-2.34735	-7.35133	-6.98939	0
0.3147	7.61064	-2.64876	-0.326168	-6.07415	0
0.3153	-5.50882	0.703292	-4.59144	-4.8526	0
0.3160	-17.1028	-0.511485	-1.55557	-3.93737	0
0.3167	-27.4763	-1.7354	2.7097	-3.32846	0
0.3173	-32.6631	0.401881	4.54126	-5.46151	0
0.3180	-31.1375	-0.511485	6.37282	-7.90462	0
0.3187	-27.7814	-1.7354	5.46959	-6.98939	0
0.3193	-27.1712	1.9272	4.86743	-6.68306	0
0.3200	-27.1712	3.75394	3.63803	-6.98939	0
0.3207	-24.4253	0.703292	4.54126	-4.24369	0
0.3213	-21.0691	-2.64876	13.0969	-2.71581	0
0.3220	-22.8997	-3.57126	13.398	-3.63104	0
0.3227	-27.1712	-2.64876	9.43378	-1.80058	0
0.3233	-27.4763	-0.82203	31.4125	1.86035	0
0.3240	-25.9508	-0.82203	46.366	1.86035	0
0.3247	-22.2895	-2.04594	16.4589	0.0298851	0
0.3253	-17.1028	-0.511485	-11.9177	0.642531	0
0.3260	-13.7466	1.01384	-6.74917	2.77558	0
0.3267	-12.2211	-0.511485	-2.75988	3.99714	0
0.3273	-8.25475	-1.43399	-4.59144	4.30346	0
0.3280	-4.59351	-2.34735	-2.15773	4.30346	0
0.3287	-2.15268	-3.57126	-5.51977	3.08191	0
0.3293	1.81367	-2.04594	-7.35133	0.336208	0
0.3300	4.86471	0.0913367	-3.98929	-0.579025	0
0.3307	4.55961	0.401881	-5.21869	2.473	0
0.3313	2.72898	1.9272	-3.68821	5.21869	0
0.3320	-0.627158	2.53916	-2.75988	1.86035	0
0.3327	-5.50882	0.703292	-7.05025	-2.71581	0
0.3333	-10.0854	-0.210074	-3.08605	-2.1069	0
0.3340	-13.4415	0.0913367	-3.68821	1.25144	0
0.3347	-18.0181	-0.82203	-11.9177	1.25144	0
0.3353	-23.5099	-1.7354	9.43378	1.86035	0
0.3360	-24.7304	-1.43399	35.6778	5.21869	0
0.3367	-20.4589	-1.7354	13.0969	5.52502	0
0.3373	-15.2721	-2.04594	-16.5091	5.52502	0
0.3380	-12.2211	-2.04594	-6.423	7.96439	0
0.3387	-8.55986	-3.57126	3.93911	8.27071	0
0.3393	-5.81392	-4.48463	-0.326168	5.8276	0
0.3400	-3.37309	-3.26072	2.7097	4.30346	0
0.3407	0.898361	-0.210074	2.7097	3.69081	0
0.3413	2.72898	1.01384	-0.928324	3.69081	0
0.3420	1.20346	-0.82203	2.10755	5.21869	0
0.3427	1.20346	-3.87267	-0.0250899	4.30346	0
0.3433	-0.627158	-7.83669	-0.0250899	0.945118	0
0.3440	-6.11903	-12.7232	21.6525	-3.02214	0
0.3447	-8.25475	-15.1619	38.4377	-4.8526	0
0.3453	-6.72923	-15.1619	21.6525	-2.71581	0
0.3460	-5.50882	-12.7232	-9.18289	-0.276438	0
0.3467	-7.03434	-7.83669	-12.846	0.0298851	0
0.3473	-10.6956	-6.62191	17.0611	0.945118	0
0.3480	-11.6109	-8.75919	31.4125	2.473	0
0.3487	-6.42413	-7.83669	3.63803	1.86035	0
0.3493	-3.06799	-7.23386	-24.1364	0.0298851	0
0.3500	-3.37309	-5.69941	-23.2081	-1.80058	0
0.3507	-3.6782	0.401881	-17.4124	-3.63104	0
0.3513	-4.89861	-10.2845	-17.1113	-3.02214	0
0.3520	-7.03434	-43.8507	-17.7134	-2.1069	0
0.3527	-7.94965	-59.7159	-17.4124	-3.02214	0
0.3533	-6.42413	-38.9642	-10.0861	-2.40949	0
0.3540	-4.2884	-9.67255	-4.59144	0.0298851	0
0.3547	-2.45778	9.2524	-9.18289	-0.276438	0
0.3553	-1.84757	20.5416	-7.35133	-0.579025	0
0.3560	-3.06799	21.7655	-3.98929	0.336208	0
0.3567	-4.2884	15.6551	-8.58073	0.0298851	0
0.3573	-6.11903	9.2524	-3.98929	-1.19167	0
0.3580	-8.25475	2.84057	0.577067	-1.80058	0
0.3587	-12.5262	-1.12344	-1.85665	-0.579025	0
0.3593	-17.1028	1.01384	16.4589	2.77558	0
0.3600	-14.967	3.75394	35.6778	5.52502	0
0.3607	-7.64454	4.97785	15.5306	5.52502	0
0.3613	-1.84757	10.7777	-10.7134	5.8276	0
0.3620	-0.627158	17.491	-11.3155	5.52502	0
0.3627	-4.89861	19.0163	-10.7134	3.08191	0
0.3633	-13.4415	20.5416	-12.846	3.99714	0
0.3640	-18.0181	25.7295	-9.78504	7.04916	0
0.3647	-16.1874	28.1682	-9.78504	6.13393	0
0.3653	-14.3568	24.2042	-9.78504	3.69081	0
0.3660	-11.6109	19.3177	-8.88181	0.0298851	0
0.3667	-4.2884	14.7417	-10.0861	-4.8526	0
0.3673	3.33919	10.7777	-5.82085	-5.15892	0
0.3680	8.52596	5.5898	-3.38713	-0.579025	0
0.3687	14.3229	-3.26072	-6.12192	0.945118	0
0.3693	23.493	-10.8873	0.903235	-0.885347	0
0.3700	29.9002	-11.8098	2.10755	-0.885347	0
0.3707	27.7644	-9.97396	-2.75988	-0.885347	0
0.3713	20.442	-5.398	18.5916	-0.885347	0
0.3720	16.1535	2.53916	37.5093	0.0298851	0
0.3727	18.3062	7.11513	11.8675	-0.276438	0
0.3733	19.2215	9.2524	-14.9786	-1.80058	0
0.3740	16.1535	20.843	-11.3155	-2.1069	0
0.3747	15.8484	37.6307	-10.0861	-1.49426	0
0.3753	18.6113	44.3439	-11.3155	0.336208	0
0.3760	18.6113	39.156	-3.98929	3.08191	0
0.3767	15.5433	26.0309	-1.85665	2.77558	0
0.3773	12.7974	8.3299	-2.15773	0.0298851	0
0.3780	11.2719	-6.31136	-0.928324	-0.579025	0
0.3787	10.6617	-14.2485	-3.38713	0.0298851	0
0.3793	9.74637	-18.8245	-1.25449	-1.49426	0
0.3800	4.86471	-18.2125	1.50539	-2.40949	0
0.3807	0.288154	-11.8098	-1.85665	-1.80058	0
0.3813	0.898361	-8.44864	1.80647	-2.1069	0
0.3820	2.11878	-8.14723	2.7097	-0.885347	0
0.3827	0.288154	-4.48463	-1.25449	1.25144	0
0.3833	-0.627158	-1.43399	20.1221	-0.579025	0
0.3840	1.20346	-2.04594	38.7387	-3.32846	0
0.3847	3.9494	-0.82203	11.5664	-0.885347	0
0.3853	6.69533	-0.210074	-17.4124	0.945118	0
0.3860	10.0515	-7.23386	-13.7492	-2.1069	0
0.3867	13.4076	-15.4724	-10.0861	-3.93737	0
0.3873	14.9331	-13.3352	-11.6166	-4.54628	0
0.3880	8.22085	-7.83669	-6.423	-6.98939	0
0.3887	-4.2884	-8.75919	-6.12192	-8.51353	0
0.3893	-10.0854	-10.8873	-5.21869	-7.29571	0
0.3900	-10.0854	-9.0606	-1.25449	-7.5983	0
0.3907	-15.2721	-6.00995	-3.68821	-7.5983	0
0.3913	-22.5946	-3.57126	-2.75988	-4.8526	0
0.3920	-24.1201	-2.04594	0.577067	-3.63104	0
0.3927	-23.5099	-3.87267	-2.75988	-5.15892	0
0.3933	-24.4253	-5.398	-0.928324	-3.63104	0
0.3940	-22.5946	-4.48463	1.20431	-1.80058	0
0.3947	-17.4079	-5.69941	-0.0250899	-1.80058	0
0.3953	-11.3058	-7.53527	19.821	0.0298851	0
0.3960	-4.2884	-4.48463	38.4377	5.21869	0
0.3967	4.2545	-2.64876	13.6991	7.65807	0
0.3973	11.2719	-2.34735	-15.8819	7.04916	0
0.3980	14.9331	3.75394	-12.846	7.35548	0
0.3987	16.7807	6.80458	-9.78504	10.7101	0
0.3993	22.8828	-9.97396	-14.3765	14.6773	0
0.4000	30.8155	-32.8629	-9.18289	13.7621	0
0.4007	33.2563	-36.2241	-8.25456	8.27071	0
0.4013	30.5104	-20.0484	-10.0861	3.99714	0
0.4020	27.4593	-4.17409	-5.51977	1.86035	0
0.4027	21.9675	7.72708	-10.7134	-0.579025	0
0.4033	13.7127	20.2402	-11.9177	-1.19167	0
0.4040	6.69533	28.1682	13.6991	0.336208	0
0.4047	-0.322054	28.4788	33.8462	2.77558	0
0.4053	-6.42413	25.1176	17.6633	7.35548	0
0.4060	-6.72923	17.7924	-11.0144	13.1532	0
0.4067	-4.2884	8.3299	-13.1471	13.1532	0
0.4073	-8.86496	4.36589	13.398	6.44025	0
0.4080	-18.0181	2.84057	28.0505	2.16667	0
0.4087	-21.9844	-1.12344	3.33695	0.336208	0
0.4093	-23.5099	0.401881	-23.2081	-3.93737	0
0.4100	-27.7814	7.11513	-21.0755	-7.5983	0
0.4107	-32.0528	6.20176	-16.8102	-5.76783	0
0.4113	-30.8324	1.01384	-18.3407	-2.1069	0
0.4120	-23.5099	1.01384	-11.0144	-1.80058	0
0.4127	-16.7977	0.703292	-10.0861	-6.07415	0
0.4133	-16.1874	-3.57126	-14.6776	-10.6503	0
0.4140	-16.7977	-8.14723	-10.0861	-11.263	0
0.4147	-13.4415	-10.5859	-11.0144	-8.51353	0
0.4153	-13.4415	-9.36201	-12.2438	-4.8526	0
0.4160	-18.0181	-4.78604	10.0359	-0.579025	0
0.4167	-15.8823	-1.7354	30.4842	2.16667	0
0.4173	-9.78027	0.0913367	16.1579	0.336208	0
0.4180	-7.94965	1.01384	-10.0861	-2.40949	0
0.4187	-7.94965	-1.43399	-12.2438	-0.579025	0
0.4193	-6.42413	-4.48463	10.3621	2.473	0
0.4200	-3.37309	-3.87267	24.0863	1.25144	0
0.4207	6.08512	-2.04594	4.24018	-0.579025	0
0.4213	17.0858	-2.64876	-22.0038	0.336208	0
0.4220	19.2215	-4.48463	-22.606	-0.579025	0
0.4227	14.628	-4.48463	-11.0144	-4.54628	0
0.4233	10.3566	-1.7354	-6.74917	-4.54628	0
0.4240	5.78002	0.0913367	-8.25456	-1.80058	0
0.4247	1.20346	-1.43399	-7.35133	-3.93737	0
0.4253	-1.23737	-1.7354	-1.55557	-6.37674	0
0.4260	-2.45778	-1.12344	0.275988	-4.8526	0
0.4267	-6.42413	-2.95931	-2.75988	-4.8526	0
0.4273	-9.17006	-3.87267	-1.25449	-5.76783	0
0.4280	-7.94965	-2.34735	-3.68821	-3.63104	0
0.4287	-6.11903	-2.64876	-7.6524	-1.80058	0
0.4293	-4.2884	-3.87267	2.40863	-0.885347	0
0.4300	-1.23737	-2.64876	5.46959	-0.276438	0
0.4307	-0.322054	-1.7354	-0.0250899	-3.63104	0
0.4313	-5.20371	-2.64876	22.5558	-8.81985	0
0.4320	-7.94965	-2.64876	44.8356	-8.21094	0
0.4327	-3.06799	-0.82203	19.4948	-6.37674	0
0.4333	3.9494	-2.34735	-9.18289	-6.37674	0
0.4340	6.69533	-3.87267	-5.82085	-4.24369	0
0.4347	5.78002	-2.04594	-3.68821	-0.885347	0
0.4353	6.08512	0.401881	-7.35133	-2.71581	0
0.4360	8.83106	2.84057	-2.15773	-4.54628	0
0.4367	9.44127	4.67644	-0.627246	-0.276438	0
0.4373	8.83106	1.61666	-2.15773	2.16667	0
0.4380	12.1872	-5.09659	-0.0250899	0.0298851	0
0.4387	16.7807	-6.31136	0.577067	-0.885347	0
0.4393	14.628	-3.57126	3.03587	0.642531	0
0.4400	7.30554	-5.398	4.86743	0.642531	0
0.4407	1.50857	-8.44864	3.03587	-1.19167	0
0.4413	1.50857	-6.92332	8.20438	-2.40949	0
0.4420	5.47492	-3.87267	10.3621	-2.40949	0
0.4427	6.69533	-1.12344	9.43378	-2.1069	0
0.4433	4.2545	1.9272	30.4842	-1.80058	0
0.4440	4.86471	1.9272	46.065	0.0298851	0
0.4447	7.91575	0.703292	18.2905	1.86035	0
0.4453	9.13616	1.01384	-11.6166	1.55776	0
0.4460	7.61064	-0.82203	-7.6524	1.55776	0
0.4467	6.69533	-2.04594	-1.55557	5.52502	0
0.4473	6.39023	0.401881	-4.29036	7.04916	0
0.4480	7.30554	1.01384	-2.15773	2.77558	0
0.4487	8.52596	-2.64876	-0.0250899	2.16667	0
0.4493	6.39023	-3.87267	-0.0250899	8.27071	0
0.4500	3.03409	-3.57126	-0.928324	9.18595	0
0.4507	4.86471	-4.48463	-3.08605	4.60978	0
0.4513	6.69533	-2.64876	0.577067	3.99714	0
0.4520	2.42388	0.0913367	2.10755	5.8276	0
0.4527	-1.54247	0.703292	-0.627246	4.91237	0
0.4533	-0.322054	1.01384	4.54126	2.473	0
0.4540	0.593257	1.01384	4.54126	0.945118	0
0.4547	-0.627158	-0.82203	-0.0250899	0.642531	0
0.4553	-1.84757	-0.82203	20.7242	1.55776	0
0.4560	-1.23737	0.0913367	38.1115	1.55776	0
0.4567	1.50857	-0.511485	11.8675	-0.276438	0
0.4573	3.03409	-0.511485	-16.5091	-1.80058	0
0.4580	2.42388	1.01384	-12.2438	-0.276438	0
0.4587	3.33919	1.31525	-5.51977	2.77558	0
0.4593	4.86471	1.01384	-6.74917	3.38823	0
0.4600	3.03409	1.61666	-2.75988	1.86035	0
0.4607	3.03409	4.36589	-0.627246	1.25144	0
0.4613	6.69533	5.5898	-1.25449	0.0298851	0
0.4620	7.61064	3.75394	-1.85665	-2.71581	0
0.4627	5.78002	4.36589	-2.75988	-2.1069	0
0.4633	6.08512	5.5898	-0.627246	1.86035	0
0.4640	4.55961	1.61666	-1.25449	4.91237	0
0.4647	0.593257	3.75394	-4.29036	5.52502	0
0.4653	0.288154	8.02849	2.10755	4.91237	0
0.4660	2.72898	-13.9471	5.16851	2.16667	0
0.4667	2.11878	-49.6506	3.03587	-0.885347	0
0.4673	-0.0169502	-56.6653	22.5558	-2.40949	0
0.4680	-0.0169502	-39.2748	37.5093	-1.80058	0
0.4687	2.42388	-23.099	10.0359	-1.80058	0
0.4693	4.86471	-6.92332	-17.4124	-2.71581	0
0.4700	6.08512	11.6911	-11.0144	-3.02214	0
0.4707	5.78002	21.455	-8.25456	-2.71581	0
0.4713	4.55961	25.1176	-14.0503	-3.63104	0
0.4720	4.86471	27.5563	-5.82085	-3.93737	0
0.4727	8.52596	24.5056	-0.928324	-0.885347	0
0.4733	8.52596	18.1029	-2.75988	1.25144	0
0.4740	2.11878	14.4403	-0.0250899	0.336208	0
0.4747	-5.20371	11.3897	-5.21869	0.0298851	0
0.4753	-10.6956	4.97785	-5.51977	0.0298851	0
0.4760	-18.6283	-2.95931	21.0253	0.0298851	0
0.4767	-25.3406	-9.0606	39.3409	0.642531	0
0.4773	-24.4253	-10.5859	19.1937	-0.276438	0
0.4780	-18.0181	-7.83669	-8.88181	-2.71581	0
0.4787	-12.8313	-3.57126	-7.35133	-3.93737	0
0.4793	-9.78027	0.0913367	20.1221	-4.54628	0
0.4800	-3.37309	3.75394	34.7745	-3.63104	0
0.4807	5.47492	6.80458	12.7958	0.642531	0
0.4813	12.1872	7.41654	-13.7492	3.08191	0
0.4820	15.8484	7.41654	-13.4482	1.25144	0
0.4827	17.3909	11.0791	-6.12192	1.25144	0
0.4833	17.696	13.2164	-6.423	3.08191	0
0.4840	18.0011	10.4672	-6.74917	3.08191	0
0.4847	18.9164	9.2524	-5.82085	3.99714	0
0.4853	16.1535	10.1658	-3.08605	6.44025	0
0.4860	14.628	8.64045	0.577067	6.13393	0
0.4867	19.2215	8.02849	1.80647	2.473	0
0.4873	21.3573	10.1658	5.46959	0.336208	0
0.4880	15.8484	8.3299	5.16851	0.945118	0
0.4887	13.4076	5.27926	1.80647	2.16667	0
0.4893	14.628	7.11513	7.9033	2.77558	0
0.4900	12.1872	8.02849	9.13271	2.16667	0
0.4907	9.44127	3.75394	4.24018	-0.276438	0
0.4913	8.52596	2.22861	25.6167	-2.71581	0
0.4920	9.44127	2.84057	44.5345	-2.1069	0
0.4927	10.3566	-0.210074	18.2905	0.336208	0
0.4933	5.78002	-1.7354	-9.18289	-0.579025	0
0.4940	-4.2884	-2.04594	-5.51977	-1.49426	0
0.4947	-8.86496	-5.398	-3.98929	0.945118	0
0.4953	-8.86496	-6.31136	-7.35133	3.08191	0
0.4960	-13.7466	-4.78604	-2.45881	2.16667	0
0.4967	-19.2385	-7.23386	-3.68821	1.86035	0
0.4973	-18.9334	-3.87267	-7.35133	-0.579025	0
0.4980	-19.5436	10.1658	-5.21869	-7.90462	0
0.4987	-20.764	20.843	-3.98929	-12.7871	0
0.4993	-17.4079	17.7924	-0.0250899	-12.7871	0
0.5000	-16.1874	6.80458	2.40863	-11.8719	0
0.5007	-20.764	-6.62191	-1.25449	-10.344	0
0.5013	-21.3742	-19.135	5.46959	-6.98939	0
0.5020	-14.6619	-25.5377	9.13271	-3.63104	0
0.5027	-9.17006	-27.675	2.7097	0.336208	0
0.5033	-7.64454	-28.5884	21.6525	3.69081	0
0.5040	-0.0169502	-25.8483	42.7029	4.60978	0
0.5047	-0.0169502	-19.135	15.8568	5.21869	0
0.5053	-0.0169502	-10.8873	-15.8819	7.96439	0
0.5060	-0.0169502	-1.7354	-10.0861	7.65807	0
0.5067	-0.0169502	3.45253	-3.68821	5.52502	0
0.5073	-0.0169502	-0.210074	-7.95348	6.44025	0
0.5080	-0.0169502	-3.26072	-3.98929	7.35548	0
0.5087	-0.0169502	0.401881	-2.15773	3.69081	0
0.5093	-0.0169502	3.45253	-5.51977	0.0298851	0
0.5100	-0.0169502	2.84057	-4.59144	-2.40949	0
0.5107	-0.0169502	5.27926	-3.08605	-6.37674	0
0.5113	-0.0169502	9.2524	-0.326168	-10.9566	0
0.5120	-0.0169502	8.3299	-0.0250899	-12.1782	0
0.5127	-0.0169502	2.84057	-1.85665	-10.9566	0
0.5133	-0.0169502	-2.95931	5.46959	-7.29571	0
0.5140	-0.0169502	-3.87267	8.83163	-2.71581	0
0.5147	-0.0169502	0.0913367	5.46959	-0.276438	0
0.5153	-0.0169502	4.67644	25.6167	-1.80058	0
0.5160	-17.4079	4.97785	43.004	-1.19167	0
0.5167	-18.9334	2.84057	17.3622	2.77558	0
0.5173	-17.713	1.9272	-11.6166	4.30346	0
0.5180	-20.764	1.9272	-8.25456	1.86035	0
0.5187	-25.3406	0.401881	-6.423	1.25144	0
0.5193	-23.815	-1.7354	-11.0144	3.08191	0
0.5200	-17.1028	-2.64876	-5.82085	3.38823	0
0.5207	-12.2211	-2.95931	-3.08605	1.55776	0
0.5213	-11.3058	-3.87267	-5.21869	0.945118	0
0.5220	-10.6956	-4.48463	-3.68821	3.08191	0
0.5227	-9.17006	-6.00995	-1.85665	4.60978	0
0.5233	-8.86496	-7.23386	1.20431	0.945118	0
0.5240	-10.3905	-7.23386	1.50539	-2.71581	0
0.5247	-11.3058	-5.398	-1.85665	-2.40949	0
0.5253	-8.86496	-1.7354	3.63803	-2.40949	0
0.5260	-4.2884	-0.82203	4.54126	-4.24369	0
0.5267	-3.9833	-2.95931	0.903235	-4.54628	0
0.5273	-10.0854	-2.95931	23.1579	-5.15892	0
0.5280	-13.4415	-1.7354	43.3051	-7.29571	0
0.5287	-9.17006	-1.7354	17.3622	-5.76783	0
0.5293	-5.50882	-0.210074	-10.7134	-2.71581	0
0.5300	-5.81392	2.84057	-6.12192	-2.1069	0
0.5307	-4.2884	2.84057	-2.15773	-2.40949	0
0.5313	-1.84757	1.01384	-6.12192	-3.02214	0
0.5320	-2.15268	1.9272	-3.08605	-3.93737	0
0.5327	-1.54247	2.84057	-2.15773	-3.32846	0
0.5333	0.593257	-0.82203	-3.08605	-0.885347	0
0.5340	1.81367	-4.48463	-2.15773	-0.885347	0
0.5347	3.9494	-3.57126	-4.91761	-2.40949	0
0.5353	5.16981	0.0913367	-5.21869	-1.80058	0
0.5360	0.898361	0.0913367	-5.82085	0.0298851	0
0.5367	-2.45778	-0.82203	-7.95348	-1.49426	0
0.5373	2.11878	-0.82203	0.903235	-3.63104	0
0.5380	5.78002	0.0913367	3.93911	-1.49426	0
0.5387	2.72898	2.53916	-1.85665	0.0298851	0
0.5393	0.593257	2.53916	17.3622	-2.40949	0
0.5400	3.64429	-1.43399	35.6778	-2.1069	0
0.5407	7.91575	0.0913367	11.8675	0.945118	0
0.5413	10.6617	9.2524	-13.7492	0.642531	0
0.5420	12.1872	14.7417	-9.48396	-0.276438	0
0.5427	11.8821	10.1658	-6.423	1.86035	0
0.5433	10.9668	-0.210074	-9.78504	2.77558	0
0.5440	9.13616	-11.4993	-7.05025	2.16667	0
0.5447	7.61064	-17.6097	-7.35133	0.642531	0
0.5453	7.30554	-18.5231	-9.18289	-0.885347	0
0.5460	8.52596	-14.5499	-7.6524	0.945118	0
0.5467	10.3566	-6.31136	-8.25456	3.99714	0
0.5473	10.3566	1.01384	-7.6524	3.38823	0
0.5480	7.61064	4.97785	-9.78504	2.16667	0
0.5487	7.30554	10.1658	-12.846	2.473	0
0.5493	11.2719	14.1298	-4.59144	0.336208	0
0.5500	13.4076	11.9925	0.577067	0.945118	0
0.5507	10.9668	10.4672	-0.928324	5.52502	0
0.5513	11.577	12.303	20.1221	5.52502	0
0.5520	17.696	11.0791	36.6061	1.86035	0
0.5527	22.2726	5.89121	9.13271	2.77558	0
0.5533	21.3573	1.31525	-18.0396	3.69081	0
0.5540	16.1535	-4.48463	-12.2438	3.08191	0
0.5547	9.44127	-10.8873	-9.18289	5.8276	0
0.5553	3.9494	-12.7232	-10.0861	7.04916	0
0.5560	0.288154	-11.1979	-0.0250899	4.91237	0
0.5567	-1.84757	-10.8873	0.275988	6.44025	0
0.5573	1.20346	-9.0606	-2.45881	9.18595	0
0.5580	11.2719	-5.398	5.77067	7.35548	0
0.5587	20.442	-3.57126	2.40863	7.96439	0
0.5593	21.6624	-1.7354	-1.25449	11.9316	0
0.5600	19.5266	-0.210074	21.6525	11.0164	0
0.5607	18.0011	-2.64876	37.5093	7.35548	0
0.5613	20.1368	-3.26072	16.76	7.04916	0
0.5620	26.8491	-0.511485	-13.7492	6.44025	0
0.5627	31.4257	1.31525	-16.5091	3.69081	0
0.5633	26.8491	2.84057	10.9643	3.99714	0
0.5640	18.0011	3.75394	27.4483	5.52502	0
0.5647	15.5433	2.22861	1.80647	3.69081	0
0.5653	14.9331	4.06448	-25.6669	0.945118	0
0.5660	9.13616	7.11513	-22.907	-2.71581	0
0.5667	2.72898	3.14198	-16.8102	-7.5983	0
0.5673	-0.627158	0.0913367	-18.3407	-9.73508	0
0.5680	-8.86496	3.14198	-14.6776	-9.73508	0
0.5687	-21.6793	2.84057	-13.1471	-11.8719	0
0.5693	-29.0018	2.22861	-14.9786	-14.6176	0
0.5700	-29.9171	3.14198	-16.208	-14.9239	0
0.5707	-28.6967	0.703292	-16.5091	-13.7023	0
0.5713	-28.0865	2.53916	-12.846	-11.8719	0
0.5720	-27.7814	1.31525	-12.846	-10.0414	0
0.5727	-26.561	-28.287	-15.2797	-9.12617	0
0.5733	-24.4253	-65.2144	-3.98929	-8.21094	0
0.5740	-20.764	-67.0411	2.40863	-6.98939	0
0.5747	-15.8823	-43.5493	-3.68821	-7.5983	0
0.5753	-15.5772	-23.4005	14.6274	-10.0414	0
0.5760	-19.5436	-2.64876	34.7745	-10.0414	0
0.5767	-17.1028	18.4043	8.53055	-8.21094	0
0.5773	-9.17006	29.3921	-21.0755	-6.37674	0
0.5780	-5.20371	35.804	-14.0503	-5.46151	0
0.5787	-3.37309	39.4666	-7.05025	-5.46151	0
0.5793	-1.54247	34.8815	-10.0861	-4.8526	0
0.5800	-0.627158	30.3055	-5.82085	-3.63104	0
0.5807	-0.0169502	26.0309	-4.59144	-1.80058	0
0.5813	1.20346	17.7924	-6.12192	-1.80058	0
0.5820	0.593257	17.7924	-3.38713	-2.71581	0
0.5827	0.288154	17.491	-2.75988	-2.1069	0
0.5833	0.288154	-7.53527	-2.75988	-0.885347	0
0.5840	-0.932261	-37.4389	-3.68821	0.642531	0
0.5847	0.593257	-42.9374	-3.68821	2.16667	0
0.5853	5.47492	-34.6988	6.69899	3.08191	0
0.5860	6.39023	-23.099	10.0359	3.69081	0
0.5867	3.03409	-6.31136	6.69899	3.99714	0
0.5873	2.11878	5.27926	28.3515	4.60978	0
0.5880	4.86471	9.86436	47.2693	5.21869	0
0.5887	6.39023	19.3177	19.821	6.44025	0
0.5893	7.91575	25.1176	-11.0144	6.74284	0
0.5900	10.3566	21.1536	-7.05025	6.44025	0
0.5907	10.9668	18.4043	0.275988	6.74284	0
0.5913	11.2719	17.491	-0.928324	5.21869	0
0.5920	14.0178	12.915	1.50539	3.69081	0
0.5927	14.0178	9.2524	2.7097	5.52502	0
0.5933	11.2719	9.2524	5.46959	6.44025	0
0.5940	12.4923	7.72708	10.0359	4.30346	0
0.5947	13.1025	6.50317	10.3621	5.21869	0
0.5953	11.2719	5.89121	12.1937	7.35548	0
0.5960	10.6617	4.06448	12.1937	6.74284	0
0.5967	8.52596	3.14198	7.30115	6.44025	0
0.5973	7.30554	4.36589	10.9643	6.74284	0
0.5980	13.7127	3.45253	11.2653	4.91237	0
0.5987	16.4587	-1.12344	7.9033	4.60978	0
0.5993	7.91575	-2.95931	28.0505	5.8276	0
0.6000	3.33919	1.9272	43.9323	4.60978	0
0.6007	8.83106	8.02849	17.3622	3.99714	0
0.6013	12.7974	8.64045	-9.48396	5.8276	0
0.6020	10.9668	5.5898	-3.68821	4.91237	0
0.6027	8.22085	1.61666	3.03587	0.945118	0
0.6033	5.47492	-0.82203	0.903235	-1.19167	0
0.6040	4.2545	0.0913367	3.63803	-1.80058	0
0.6047	3.03409	1.61666	5.46959	-5.15892	0
0.6053	-3.06799	1.01384	6.37282	-8.21094	0
0.6060	-9.17006	0.703292	6.37282	-8.81985	0
0.6067	-9.78027	0.703292	4.54126	-7.5983	0
0.6073	-9.78027	0.0913367	7.00007	-7.5983	0
0.6080	-11.3058	-0.82203	5.46959	-6.98939	0
0.6087	-8.55986	-1.7354	1.50539	-4.54628	0
0.6093	-2.45778	-2.64876	8.53055	-3.63104	0
0.6100	2.11878	-2.64876	9.43378	-5.46151	0
0.6107	4.2545	-0.82203	3.63803	-3.63104	0
0.6113	2.11878	-0.210074	24.0863	0.945118	0
0.6120	2.11878	-0.82203	42.7029	0.642531	0
0.6127	2.11878	-0.210074	16.4589	-2.1069	0
0.6133	2.11878	-1.43399	-13.1471	-1.80058	0
0.6140	2.11878	-5.09659	-12.2438	-1.49426	0
0.6147	2.11878	-6.31136	-6.74917	-3.02214	0
0.6153	2.11878	-8.14723	-6.12192	-1.19167	0
0.6160	2.11878	-14.2485	-3.38713	1.25144	0
0.6167	2.11878	-20.0484	-3.98929	0.0298851	0
0.6173	2.11878	-20.0484	-4.91761	-1.49426	0
0.6180	2.11878	-19.135	-5.51977	-0.579025	0
0.6187	2.11878	-18.5231	-6.423	-1.80058	0
0.6193	2.11878	-15.7738	-0.627246	-3.93737	0
0.6200	2.11878	-10.5859	-0.928324	-3.63104	0
0.6207	2.11878	-1.43399	-4.59144	-3.93737	0
0.6213	2.11878	13.5178	5.46959	-4.24369	0
0.6220	2.11878	28.4788	7.00007	-3.32846	0
0.6227	2.11878	32.1414	-2.15773	-3.63104	0
0.6233	2.11878	22.0669	17.9894	-4.24369	0
0.6240	-0.627158	-0.82203	32.6419	-2.40949	0
0.6247	0.898361	-10.8873	-0.0250899	-3.63104	0
0.6253	2.11878	-16.6872	-10.0861	-3.63104	0
0.6260	2.11878	-18.8245	-3.68821	-1.49426	0
0.6267	2.72898	-17.2992	-4.59144	-3.32846	0
0.6273	3.64429	-14.5499	-2.75988	-5.46151	0
0.6280	1.20346	-11.1979	0.903235	-3.32846	0
0.6287	-0.322054	-8.44864	1.20431	-1.19167	0
0.6293	0.898361	-6.31136	2.7097	-0.276438	0
0.6300	1.20346	-4.17409	1.20431	2.77558	0
0.6307	2.11878	-2.95931	1.80647	3.69081	0
0.6313	1.81367	-1.43399	6.37282	2.16667	0
0.6320	-2.45778	2.22861	1.50539	6.44025	0
0.6327	-6.11903	3.75394	2.10755	11.0164	0
0.6333	-4.59351	3.14198	12.7958	8.27071	0
0.6340	-0.627158	6.50317	8.83163	5.8276	0
0.6347	-0.0169502	9.2524	12.7958	6.44025	0
0.6353	-4.2884	6.20176	43.004	5.8276	0
0.6360	-8.25475	4.36589	40.5703	5.52502	0
0.6367	-7.03434	5.89121	-0.0250899	7.35548	0
0.6373	-4.2884	3.75394	-11.3155	8.27071	0
0.6380	-2.76288	2.53916	1.80647	6.44025	0
0.6387	0.898361	5.5898	-1.85665	4.60978	0
0.6393	3.33919	4.97785	-6.423	5.21869	0
0.6400	0.593257	1.31525	-0.326168	6.13393	0
0.6407	-0.627158	2.22861	0.275988	4.30346	0
0.6413	2.11878	3.75394	-1.85665	0.336208	0
0.6420	1.20346	1.01384	-3.08605	-0.885347	0
0.6427	-3.9833	0.703292	-3.68821	0.0298851	0
0.6433	-7.03434	2.22861	-0.627246	0.945118	0
0.6440	-6.72923	1.01384	-5.51977	2.77558	0
0.6447	-4.59351	-3.57126	-7.6524	4.30346	0
0.6453	-1.23737	-6.00995	9.13271	2.473	0
0.6460	2.11878	-4.48463	9.73486	1.25144	0
0.6467	2.72898	-2.64876	-5.21869	1.86035	0
0.6473	2.11878	-3.57126	15.5306	-0.579025	0
0.6480	2.72898	-4.78604	42.4018	-2.40949	0
0.6487	3.9494	-0.82203	19.1937	-0.885347	0
0.6493	4.2545	3.75394	-11.0144	-0.276438	0
0.6500	4.2545	3.75394	-8.88181	-0.885347	0
0.6507	3.33919	1.9272	-5.21869	-0.885347	0
0.6513	-2.76288	1.9272	-10.0861	0.0298851	0
0.6520	-10.3905	2.22861	-11.0144	0.642531	0
0.6527	-10.6956	1.9272	-11.6166	0.0298851	0
0.6533	-7.33944	2.84057	-8.58073	-2.71581	0
0.6540	-6.42413	1.01384	-6.12192	-4.54628	0
0.6547	-7.64454	-2.64876	-10.0861	-4.54628	0
0.6553	-9.47517	-2.04594	-8.88181	-4.54628	0
0.6560	-10.6956	0.401881	-8.25456	-3.93737	0
0.6567	-8.86496	-1.43399	-13.1471	-3.02214	0
0.6573	-7.03434	-5.09659	-5.82085	-3.02214	0
0.6580	-5.50882	-7.53527	-1.85665	-1.49426	0
0.6587	-4.2884	-8.75919	-10.0861	1.55776	0
0.6593	-7.94965	-6.62191	8.83163	1.55776	0
0.6600	-11.6109	-3.26072	33.8462	0.0298851	0
0.6607	-7.94965	-2.04594	10.9643	0.336208	0
0.6613	-5.81392	-2.04594	-21.0755	0.945118	0
0.6620	-9.78027	-2.34735	-18.3407	-0.579025	0
0.6627	-6.11903	-2.34735	-12.5449	-1.49426	0
0.6633	0.288154	-0.210074	-18.3407	-0.276438	0
0.6640	-2.45778	1.01384	-21.3766	0.945118	0
0.6647	-3.37309	-0.82203	-21.0755	0.945118	0
0.6653	2.72898	-2.95931	-16.5091	0.945118	0
0.6660	5.78002	-3.57126	-13.4482	3.38823	0
0.6667	9.13616	-7.53527	-16.8102	5.52502	0
0.6673	14.9331	-10.5859	-11.9177	3.99714	0
0.6680	14.3229	-6.31136	-8.88181	0.945118	0
0.6687	8.22085	-2.64876	-15.5808	-0.276438	0
0.6693	4.86471	-2.34735	-9.78504	-1.19167	0
0.6700	0.288154	1.01384	-4.91761	-2.71581	0
0.6707	-11.0007	2.84057	-12.2438	-3.32846	0
0.6713	-24.4253	-1.12344	7.60222	-4.24369	0
0.6720	-33.2733	-2.04594	32.0146	-5.46151	0
0.6727	-35.409	-1.7354	4.86743	-3.32846	0
0.6733	-32.9682	-4.48463	-25.6669	-0.885347	0
0.6740	-30.5273	-3.26072	-18.3407	-2.1069	0
0.6747	-28.0865	-0.511485	-13.7492	-1.80058	0
0.6753	-22.5946	-0.82203	-19.545	0.642531	0
0.6760	-15.5772	-0.210074	-16.208	-1.80058	0
0.6767	-11.6109	-2.04594	-15.5808	-3.63104	0
0.6773	-9.47517	-3.57126	-14.6776	-0.579025	0
0.6780	-2.45778	2.53916	-9.18289	0.0298851	0
0.6787	6.69533	-9.97396	-11.9177	-1.49426	0
0.6793	9.74637	-52.3998	-12.846	1.55776	0
0.6800	7.91575	-79.5542	-9.78504	2.77558	0
0.6807	7.61064	-65.8263	-12.2438	-0.885347	0
0.6813	9.74637	-40.1881	-5.51977	-0.579025	0
0.6820	10.3566	-14.5499	0.903235	1.55776	0
0.6827	6.69533	11.9925	-4.59144	-0.579025	0
0.6833	0.288154	28.4788	13.6991	-0.885347	0
0.6840	-1.54247	36.1054	35.3767	1.86035	0
0.6847	2.11878	43.4306	9.43378	1.86035	0
0.6853	2.72898	42.8186	-22.0038	3.08191	0
0.6860	0.288154	34.5801	-16.5091	3.99714	0
0.6867	-2.15268	26.3415	-12.846	0.945118	0
0.6873	-3.06799	19.6282	-17.4124	-0.885347	0
0.6880	-3.06799	19.3177	-11.9177	0.945118	0
0.6887	-3.6782	24.2042	-11.0144	2.16667	0
0.6893	-5.50882	23.2908	-12.846	2.77558	0
0.6900	-3.9833	15.6551	-10.4123	0.945118	0
0.6907	-1.84757	5.89121	-12.846	-3.02214	0
0.6913	-5.20371	-6.00995	-13.1471	-3.02214	0
0.6920	-9.17006	-16.6872	-11.0144	-1.49426	0
0.6927	-9.17006	-22.4871	-12.846	-3.32846	0
0.6933	-8.86496	-25.2363	-7.05025	-4.54628	0
0.6940	-6.11903	-24.0124	-4.29036	-2.71581	0
0.6947	-3.37309	-18.5231	-9.78504	-0.885347	0
0.6953	-7.03434	-12.7232	11.5664	-0.276438	0
0.6960	-11.916	-7.53527	33.8462	-0.885347	0
0.6967	-8.86496	-3.57126	5.46959	-0.885347	0
0.6973	-4.89861	-3.57126	-27.4985	0.0298851	0
0.6980	-4.2884	1.61666	-19.8712	-2.40949	0
0.6987	-1.84757	11.9925	-10.0861	-4.54628	0
0.6993	-0.627158	15.9656	-14.6776	-1.80058	0
0.7000	-2.15268	15.6551	-13.4482	0.945118	0
0.7007	-1.84757	20.2402	-11.6166	3.69081	0
0.7013	-0.627158	22.0669	-10.7134	7.04916	0
0.7020	-2.15268	18.4043	-10.0861	7.35548	0
0.7027	-1.84757	16.2671	-13.4482	4.91237	0
0.7033	-1.54247	16.2671	-11.3155	5.52502	0
0.7040	-4.59351	17.1804	-9.18289	6.44025	0
0.7047	-6.11903	20.2402	-12.2438	4.60978	0
0.7053	-3.9833	20.2402	-3.68821	4.60978	0
0.7060	-1.84757	19.3177	2.7097	7.35548	0
0.7067	-0.627158	21.1536	-2.75988	7.96439	0
0.7073	-1.54247	20.2402	14.6274	7.04916	0
0.7080	-4.89861	15.6551	35.9788	8.27071	0
0.7087	-5.20371	12.915	12.7958	8.27071	0
0.7093	-3.6782	8.64045	-18.9428	6.44025	0
0.7100	-2.76288	1.9272	-16.8102	7.65807	0
0.7107	1.20346	0.0913367	-10.0861	10.4075	0
0.7113	6.08512	-0.210074	-11.9177	9.18595	0
0.7120	4.86471	-2.04594	-9.18289	5.21869	0
0.7127	2.11878	-0.511485	-7.35133	2.77558	0
0.7133	3.9494	1.01384	-5.51977	0.945118	0
0.7140	3.03409	-1.43399	-2.45881	0.945118	0
0.7147	-1.54247	-2.04594	-4.59144	0.945118	0
0.7153	-3.37309	-2.04594	-5.21869	-1.19167	0
0.7160	-5.50882	-6.31136	-4.29036	-3.63104	0
0.7167	-8.55986	-7.83669	-4.91761	-3.63104	0
0.7173	-7.03434	-5.398	1.20431	-2.1069	0
0.7180	-3.37309	-7.23386	2.7097	0.945118	0
0.7187	-2.45778	-9.67255	-0.928324	3.69081	0
0.7193	-3.6782	-7.83669	20.4231	2.473	0
0.7200	-3.6782	-6.31136	39.943	-0.885347	0
0.7207	-0.627158	-6.00995	15.8568	-0.885347	0
0.7213	1.50857	-4.17409	-13.4482	-0.579025	0
0.7220	0.288154	-4.48463	-11.9177	-3.63104	0
0.7227	-1.84757	-5.398	-7.35133	-6.37674	0
0.7233	-0.932261	-3.26072	-9.18289	-5.76783	0
0.7240	1.20346	-0.82203	-7.05025	-6.68306	0
0.7247	1.81367	-1.12344	-6.423	-7.29571	0
0.7253	2.42388	-0.210074	-4.59144	-4.54628	0
0.7260	5.47492	0.0913367	-0.928324	-2.40949	0
0.7267	10.3566	-4.48463	-0.928324	-3.02214	0
0.7273	11.2719	-11.4993	1.20431	-3.02214	0
0.7280	6.69533	-17.2992	3.33695	-4.54628	0
0.7287	3.03409	-17.2992	1.50539	-7.90462	0
0.7293	6.69533	-11.8098	5.77067	-9.12617	0
0.7300	11.2719	-7.83669	5.16851	-7.5983	0
0.7307	7.30554	-7.23386	0.903235	-6.37674	0
0.7313	-0.0169502	-5.69941	22.2547	-8.51353	0
0.7320	-0.627158	-6.62191	41.4735	-10.6503	0
0.7327	3.33919	-7.53527	15.5306	-8.21094	0
0.7333	3.03409	1.9272	-14.3765	-5.76783	0
0.7340	0.288154	13.2164	-10.4123	-7.90462	0
0.7347	-0.627158	18.7149	-6.423	-9.42876	0
0.7353	-0.627158	21.455	-10.7134	-8.51353	0
0.7360	0.898361	4.67644	-7.35133	-7.29571	0
0.7367	6.08512	-39.2748	-7.95348	-3.63104	0
0.7373	12.4923	-74.0649	-8.25456	0.945118	0
0.7380	14.0178	-73.1515	-1.55557	-0.885347	0
0.7387	11.577	-56.0533	-4.59144	-4.54628	0
0.7393	11.2719	-37.4389	-1.85665	-1.80058	0
0.7400	12.1872	-16.3858	25.9178	0.945118	0
0.7407	12.4923	3.14198	44.8356	0.0298851	0
0.7413	13.1025	20.2402	29.5809	-0.885347	0
0.7420	14.0178	34.8815	4.54126	-0.276438	0
0.7427	12.7974	39.156	5.46959	-1.80058	0
0.7433	10.0515	31.5294	34.7745	-1.80058	0
0.7440	8.22085	24.8162	50.6313	1.86035	0
0.7447	8.52596	22.6789	25.6167	4.30346	0
0.7453	10.3566	19.0163	1.20431	3.99714	0
0.7460	11.577	14.7417	5.77067	5.21869	0
0.7467	11.2719	12.915	11.5664	3.99714	0
0.7473	11.2719	9.2524	9.43378	0.0298851	0
0.7480	9.74637	0.703292	11.8675	1.86035	0
0.7487	8.52596	-6.62191	13.6991	5.52502	0
0.7493	10.3566	-9.0606	13.398	2.77558	0
0.7500	10.3566	-7.83669	14.0252	0.0298851	0
0.7507	7.30554	-2.64876	13.6991	2.16667	0
0.7513	5.16981	4.36589	17.3622	2.77558	0
0.7520	4.2545	5.5898	19.4948	-1.80058	0
0.7527	2.11878	-0.210074	18.8927	-3.63104	0
0.7533	3.03409	-5.09659	26.52	-0.885347	0
0.7540	6.69533	-4.48463	28.0505	0.945118	0
0.7547	7.61064	-3.87267	22.8569	0.0298851	0
0.7553	3.9494	-4.78604	45.4377	-0.885347	0
0.7560	1.81367	-0.210074	68.6458	-0.276438	0
0.7567	1.20346	5.5898	45.7639	-1.49426	0
0.7573	1.20346	2.84057	17.3622	-5.15892	0
0.7580	2.11878	-0.210074	18.8927	-6.37674	0
0.7587	2.11878	2.84057	23.7852	-4.24369	0
0.7593	1.20346	4.67644	23.1579	-1.19167	0
0.7600	-0.0169502	1.9272	25.6167	-0.276438	0
0.7607	-1.54247	2.84057	26.52	-2.1069	0
0.7613	-0.627158	7.72708	27.4483	-3.63104	0
0.7620	3.9494	11.0791	23.7852	-2.1069	0
0.7627	4.2545	11.3897	18.5916	-1.19167	0
0.7633	-0.0169502	11.0791	23.7852	-2.71581	0
0.7640	-0.0169502	10.1658	23.1579	-1.19167	0
0.7647	2.11878	10.4672	14.9285	0.642531	0
0.7653	0.898361	10.4672	22.8569	-1.19167	0
0.7660	3.03409	6.50317	27.4483	-0.276438	0
0.7667	7.91575	0.401881	21.0253	3.69081	0
0.7673	4.55961	0.0913367	42.7029	3.69081	0
0.7680	-0.627158	5.89121	61.3196	2.16667	0
0.7687	0.288154	11.0791	28.9788	3.99714	0
0.7693	1.81367	12.915	-0.928324	3.08191	0
0.7700	2.42388	11.9925	5.46959	0.336208	0
0.7707	3.64429	11.3897	9.13271	1.55776	0
0.7713	-0.0169502	11.0791	5.46959	1.86035	0
0.7720	-3.37309	8.94186	8.20438	-0.276438	0
0.7727	-0.932261	5.5898	6.69899	-0.885347	0
0.7733	-0.627158	4.06448	3.63803	-0.579025	0
0.7740	-2.76288	5.5898	3.93911	0.0298851	0
0.7747	2.72898	7.11513	2.7097	1.86035	0
0.7753	10.0515	5.5898	3.93911	3.38823	0
0.7760	9.44127	2.22861	1.50539	3.08191	0
0.7767	7.30554	-0.511485	-2.15773	2.473	0
0.7773	6.08512	-4.48463	5.77067	0.0298851	0
0.7780	4.86471	-7.23386	7.30115	-1.80058	0
0.7787	5.16981	-3.57126	3.33695	-0.885347	0
0.7793	4.2545	-4.17409	26.52	0.0298851	0
0.7800	1.20346	-9.36201	43.004	-0.885347	0
0.7807	1.81367	-3.87267	15.5306	-2.71581	0
0.7813	4.55961	-6.31136	-10.4123	-2.71581	0
0.7820	3.9494	-42.9374	-7.35133	-0.885347	0
0.7827	1.20346	-82.3035	-5.21869	0.945118	0
0.7833	-3.06799	-84.7421	-5.51977	1.86035	0
0.7840	-7.64454	-64.301	-3.68821	1.86035	0
0.7847	-5.50882	-41.1015	-6.74917	0.642531	0
0.7853	-0.322054	-16.9978	-5.82085	0.945118	0
0.7860	-0.627158	1.31525	-3.98929	1.86035	0
0.7867	-1.54247	13.5178	-7.6524	1.86035	0
0.7873	1.20346	23.5923	-5.51977	1.25144	0
0.7880	1.20346	26.6429	-6.74917	3.08191	0
0.7887	-2.45778	22.9803	-13.4482	4.30346	0
0.7893	-4.2884	22.0669	-4.59144	1.55776	0
0.7900	-3.37309	23.9028	-1.25449	-3.32846	0
0.7907	-4.2884	27.2549	-11.9177	-7.5983	0
0.7913	-7.94965	26.9534	8.20438	-9.12617	0
0.7920	-11.6109	21.1536	32.3157	-6.68306	0
0.7927	-10.0854	16.879	3.33695	-4.54628	0
0.7933	-5.81392	17.491	-28.4017	-5.46151	0
0.7940	-5.20371	17.1804	-18.0396	-7.29571	0
0.7947	-7.03434	14.7417	-11.9177	-6.98939	0
0.7953	-7.33944	13.2164	-22.907	-4.8526	0
0.7960	-7.03434	9.55381	-22.907	-3.02214	0
0.7967	-7.03434	5.27926	-20.1722	-2.71581	0
0.7973	-8.86496	4.67644	-21.0755	-0.276438	0
0.7980	-12.5262	5.5898	-21.0755	3.08191	0
0.7987	-14.3568	4.67644	-22.3049	3.08191	0
0.7993	-11.6109	3.14198	-20.1722	2.77558	0
0.8000	-11.6109	1.31525	-19.2439	4.91237	0
0.8007	-16.4926	-2.64876	-22.0038	5.8276	0
0.8013	-16.7977	-4.78604	-14.9786	3.69081	0
0.8020	-13.4415	-3.57126	-10.0861	3.69081	0
0.8027	-14.6619	-3.87267	-12.846	3.99714	0
0.8033	-16.1874	-5.09659	8.53055	1.55776	0
0.8040	-10.0854	-1.43399	21.9536	0.945118	0
0.8047	-6.42413	-1.12344	-18.3407	3.08191	0
0.8053	-4.59351	-0.82203	-33.8964	2.16667	0
0.8060	-6.42413	1.61666	-23.8354	0.945118	0
0.8067	-9.17006	0.0913367	-23.8354	0.0298851	0
0.8073	-7.94965	-2.95931	-25.3658	-0.579025	0
0.8080	-7.03434	-2.64876	-23.5343	-0.885347	0
0.8087	-10.0854	-1.7354	-24.1364	0.0298851	0
0.8093	-11.0007	-0.511485	-22.3049	-0.276438	0
0.8100	-9.78027	1.61666	-23.5343	-1.19167	0
0.8107	-11.3058	-0.511485	-24.7386	-0.579025	0
0.8113	-13.7466	-2.64876	-20.4733	-0.276438	0
0.8120	-15.2721	-0.82203	-21.7027	-1.80058	0
0.8127	-14.3568	0.0913367	-21.0755	-2.1069	0
0.8133	-12.2211	-0.82203	-12.846	-1.80058	0
0.8140	-10.6956	-0.82203	-15.8819	-2.71581	0
0.8147	-9.78027	-2.64876	-10.0861	-3.02214	0
0.8153	-9.17006	-6.31136	19.1937	-1.80058	0
0.8160	-7.94965	-7.53527	18.5916	-1.19167	0
0.8167	-4.89861	-10.5859	-18.9428	-1.19167	0
0.8173	-2.76288	-14.5499	-31.1616	-0.276438	0
0.8180	-4.59351	-15.7738	-20.1722	1.86035	0
0.8187	-5.20371	-16.9978	-21.0755	4.30346	0
0.8193	-4.2884	-17.2992	-21.0755	4.60978	0
0.8200	-5.50882	-15.4724	-17.1113	4.60978	0
0.8207	-6.11903	-13.0246	-17.7134	5.21869	0
0.8213	-3.37309	-10.5859	-13.7492	3.38823	0
0.8220	-2.45778	-8.14723	-11.9177	0.642531	0
0.8227	-5.20371	-5.398	-15.5808	2.77558	0
0.8233	-7.64454	0.0913367	-11.0144	6.13393	0
0.8240	-8.55986	3.14198	-11.3155	5.8276	0
0.8247	-7.94965	-0.511485	-17.7134	5.8276	0
0.8253	-8.86496	-2.04594	-5.51977	7.35548	0
0.8260	-10.6956	1.9272	-0.0250899	6.44025	0
0.8267	-9.47517	5.27926	-14.6776	3.38823	0
0.8273	-7.94965	8.3299	0.903235	0.945118	0
0.8280	-9.47517	8.3299	32.0146	0.945118	0
0.8287	-9.47517	2.84057	17.3622	2.77558	0
0.8293	-6.42413	1.61666	-13.1471	3.69081	0
0.8300	-6.72923	3.75394	-13.4482	0.945118	0
0.8307	-8.55986	-0.82203	-7.95348	-2.1069	0
0.8313	-7.64454	-1.7354	-7.35133	-4.24369	0
0.8320	-6.11903	7.72708	-2.15773	-4.54628	0
0.8327	-5.50882	14.4403	-0.928324	-2.71581	0
0.8333	-4.59351	11.9925	-1.25449	-3.32846	0
0.8340	-3.06799	4.67644	1.50539	-4.8526	0
0.8347	-1.54247	-4.78604	0.275988	-4.24369	0
0.8353	-1.54247	-12.4218	2.40863	-3.93737	0
0.8360	-1.84757	-16.0753	3.63803	-5.46151	0
0.8367	-0.932261	-17.9111	0.275988	-4.54628	0
0.8373	-0.0169502	-15.7738	7.60222	-3.32846	0
0.8380	-0.0169502	-11.1979	12.1937	-3.93737	0
0.8387	2.11878	-8.14723	4.86743	-4.24369	0
0.8393	3.03409	-4.48463	24.3873	-2.71581	0
0.8400	0.593257	-0.210074	49.4019	-1.19167	0
0.8407	0.288154	1.01384	24.0863	-0.885347	0
0.8413	3.33919	3.45253	-8.58073	-0.276438	0
0.8420	4.86471	6.50317	-3.08605	0.945118	0
0.8427	4.55961	2.84057	0.903235	1.55776	0
0.8433	3.9494	-6.31136	-4.29036	2.16667	0
0.8440	3.03409	-11.1979	2.40863	2.473	0
0.8447	3.03409	-11.1979	1.20431	0.945118	0
0.8453	3.33919	-11.8098	-2.15773	1.25144	0
0.8460	2.72898	-12.4218	5.46959	3.69081	0
0.8467	3.03409	-8.14723	1.80647	4.30346	0
0.8473	4.2545	-1.7354	-1.55557	2.77558	0
0.8480	1.50857	0.0913367	23.7852	1.55776	0
0.8487	-2.15268	0.0913367	41.4735	-1.19167	0
0.8493	-1.84757	3.75394	23.4841	-2.71581	0
0.8500	0.898361	6.50317	-4.59144	-0.579025	0
0.8507	3.33919	4.97785	-9.18289	-0.276438	0
0.8513	3.64429	4.97785	17.3622	-2.71581	0
0.8520	1.81367	7.41654	37.5093	-0.885347	0
0.8527	3.64429	6.20176	16.1579	1.55776	0
0.8533	7.91575	2.84057	-12.2438	-0.276438	0
0.8540	8.52596	0.703292	-10.0861	-1.19167	0
0.8547	7.00044	0.401881	-3.98929	-0.885347	0
0.8553	7.30554	1.61666	-7.95348	-1.80058	0
0.8560	5.78002	2.53916	-6.423	-1.49426	0
0.8567	3.9494	1.9272	-4.59144	-1.80058	0
0.8573	6.08512	3.14198	-5.51977	-3.32846	0
0.8580	5.78002	4.97785	-3.98929	-2.40949	0
0.8587	3.9494	2.53916	-1.85665	-1.49426	0
0.8593	4.86471	-0.82203	1.80647	-2.1069	0
0.8600	4.55961	1.61666	2.40863	-0.885347	0
0.8607	2.11878	5.5898	1.80647	-1.19167	0
0.8613	4.86471	1.9272	9.13271	-3.63104	0
0.8620	10.0515	-3.57126	8.53055	-2.1069	0
0.8627	9.44127	-4.48463	2.10755	0.0298851	0
0.8633	4.86471	-4.78604	24.6884	-1.80058	0
0.8640	3.03409	-6.31136	46.065	-2.71581	0
0.8647	4.2545	-6.62191	20.1221	-0.885347	0
0.8653	7.30554	-9.36201	-8.88181	0.0298851	0
0.8660	8.83106	-10.2845	-5.82085	1.25144	0
0.8667	7.61064	-3.57126	-3.68821	2.77558	0
0.8673	5.47492	2.22861	-4.91761	2.77558	0
0.8680	3.64429	-0.511485	0.577067	1.25144	0
0.8687	2.72898	-5.09659	-0.627246	-0.885347	0
0.8693	3.03409	-8.14723	-3.38713	-2.1069	0
0.8700	3.9494	-10.8873	-2.15773	-1.80058	0
0.8707	2.72898	-8.75919	-4.29036	-0.276438	0
0.8713	-0.0169502	-2.64876	-1.85665	0.0298851	0
0.8720	-0.932261	2.84057	-0.627246	-1.49426	0
0.8727	0.898361	8.3299	-4.91761	-3.02214	0
0.8733	4.2545	10.1658	2.7097	-1.49426	0
0.8740	7.00044	9.2524	6.69899	0.336208	0
0.8747	7.00044	11.9925	-0.326168	-1.80058	0
0.8753	3.33919	11.3897	18.8927	-4.54628	0
0.8760	1.20346	1.01384	42.1008	-4.24369	0
0.8767	3.9494	-4.48463	16.4589	-3.63104	0
0.8773	7.00044	1.31525	-16.5091	-2.71581	0
0.8780	5.78002	6.20176	-14.0503	-0.579025	0
0.8787	2.11878	6.80458	-8.88181	1.86035	0
0.8793	2.42388	7.72708	-13.7492	1.55776	0
0.8800	4.86471	7.41654	-13.1471	0.642531	0
0.8807	3.03409	7.72708	-12.846	0.945118	0
0.8813	-0.627158	11.9925	-12.2438	1.55776	0
0.8820	1.20346	13.8284	-11.0144	0.0298851	0
0.8827	4.86471	10.4672	-13.7492	-1.49426	0
0.8833	2.72898	9.2524	-12.846	1.25144	0
0.8840	-1.54247	11.6911	-12.846	4.60978	0
0.8847	-1.23737	13.2164	-14.6776	4.91237	0
0.8853	1.20346	11.0791	-6.12192	5.8276	0
0.8860	1.20346	6.80458	-4.91761	6.13393	0
0.8867	-1.54247	4.36589	-10.0861	3.38823	0
0.8873	-4.2884	4.67644	13.6991	2.16667	0
0.8880	-3.37309	4.67644	34.4484	3.69081	0
0.8887	0.898361	3.14198	5.46959	2.77558	0
0.8893	3.03409	1.9272	-25.0397	1.55776	0
0.8900	2.72898	2.53916	-18.6418	2.77558	0
0.8907	3.03409	3.75394	-13.7492	3.38823	0
0.8913	2.11878	3.14198	-17.7134	1.86035	0
0.8920	2.11878	1.01384	-14.0503	1.86035	0
0.8927	4.55961	0.0913367	-12.5449	2.16667	0
0.8933	5.47492	0.703292	-14.6776	0.945118	0
0.8940	5.16981	1.01384	-14.9786	0.945118	0
0.8947	9.44127	0.0913367	-15.5808	2.473	0
0.8953	11.2719	-1.43399	-12.846	2.77558	0
0.8960	4.55961	-1.7354	-13.7492	0.642531	0
0.8967	-0.627158	-0.82203	-15.8819	-1.49426	0
0.8973	1.20346	-1.12344	-6.74917	-2.71581	0
0.8980	6.39023	-2.95931	-3.68821	-3.02214	0
0.8987	7.91575	-4.48463	-9.18289	-3.32846	0
0.8993	4.2545	-5.09659	11.5664	-4.8526	0
0.9000	2.11878	-4.48463	32.0146	-6.07415	0
0.9007	5.78002	-5.09659	5.16851	-4.54628	0
0.9013	7.61064	-6.00995	-23.5343	-4.54628	0
0.9020	3.9494	-3.87267	-18.3407	-6.37674	0
0.9027	4.2545	-1.7354	-13.7492	-5.46151	0
0.9033	6.69533	-2.04594	-15.5808	-2.40949	0
0.9040	4.2545	-2.04594	-11.6166	-2.40949	0
0.9047	3.33919	-0.82203	-12.846	-2.71581	0
0.9053	4.2545	-0.511485	-15.2797	-0.885347	0
0.9060	2.11878	-1.12344	-11.6166	-0.276438	0
0.9067	0.288154	-3.26072	-11.0144	0.0298851	0
0.9073	-0.627158	-3.57126	-10.0861	1.86035	0
0.9080	-2.15268	-0.210074	-9.78504	1.55776	0
0.9087	-0.627158	0.703292	-10.0861	-0.885347	0
0.9093	3.33919	-1.43399	-0.0250899	0.642531	0
0.9100	5.16981	-0.82203	2.7097	3.69081	0
0.9107	3.9494	-1.12344	-4.59144	3.38823	0
0.9113	1.50857	-2.64876	15.5306	2.16667	0
0.9120	1.20346	-0.210074	36.6061	4.60978	0
0.9127	3.9494	1.01384	10.3621	6.44025	0
0.9133	6.39023	-3.57126	-19.545	3.69081	0
0.9140	6.69533	-5.398	-13.7492	0.0298851	0
0.9147	5.78002	-2.34735	-8.25456	0.336208	0
0.9153	3.33919	-2.04594	-12.846	2.77558	0
0.9160	3.03409	-2.64876	-9.78504	3.38823	0
0.9167	3.9494	-3.57126	-7.05025	2.77558	0
0.9173	3.03409	-6.31136	-6.423	2.77558	0
0.9180	2.11878	-6.62191	-3.98929	2.16667	0
0.9187	2.11878	-5.398	-3.68821	1.86035	0
0.9193	-0.932261	-6.92332	-1.25449	1.86035	0
0.9200	-2.45778	-7.53527	-2.45881	1.55776	0
0.9207	-0.627158	-5.398	-6.423	1.55776	0
0.9213	-2.15268	-4.48463	2.10755	1.55776	0
0.9220	-2.15268	-3.57126	6.69899	0.336208	0
0.9227	2.11878	-2.34735	1.20431	-1.19167	0
0.9233	-0.322054	-2.64876	20.1221	-1.80058	0
0.9240	-5.50882	-4.48463	39.3409	-1.80058	0
0.9247	-2.45778	-5.09659	14.9285	-1.49426	0
0.9253	0.898361	-3.57126	-11.9177	0.945118	0
0.9260	-0.0169502	-2.64876	-6.74917	0.0298851	0
0.9267	0.898361	-4.17409	-3.68821	-4.54628	0
0.9273	0.288154	-5.398	-6.12192	-5.76783	0
0.9280	-4.2884	-4.48463	-1.55557	-3.32846	0
0.9287	-3.9833	-4.48463	-3.68821	-4.54628	0
0.9293	-0.932261	-5.398	-5.82085	-6.37674	0
0.9300	-1.23737	-6.31136	-0.928324	-4.54628	0
0.9307	-2.45778	-7.83669	-0.627246	-4.54628	0
0.9313	-4.59351	-8.14723	-1.55557	-7.5983	0
0.9320	-6.72923	-11.8098	-2.45881	-8.21094	0
0.9327	-4.59351	-13.6366	-4.59144	-7.29571	0
0.9333	-2.15268	-9.36201	3.63803	-8.21094	0
0.9340	-3.06799	-14.8605	7.60222	-5.46151	0
0.9347	-4.59351	-37.7494	4.54126	-1.49426	0
0.9353	-5.50882	-58.8025	24.9895	-1.80058	0
0.9360	-6.42413	-82.3035	42.1008	-1.80058	0
0.9367	-4.89861	-114.043	13.0969	-1.80058	0
0.9373	-0.932261	-118.92	-16.5091	-1.80058	0
0.9380	1.20346	-85.9661	-10.7134	-1.80058	0
0.9387	1.20346	-49.6506	-5.51977	-1.80058	0
0.9393	0.593257	-17.2992	-9.18289	-1.80058	0
0.9400	0.593257	22.0669	-7.6524	-1.80058	0
0.9407	0.288154	55.3317	-8.25456	-1.80058	0
0.9413	-1.54247	70.5941	-9.48396	-1.80058	0
0.9420	-1.23737	76.3848	-7.35133	-1.80058	0
0.9427	1.50857	79.4446	-7.35133	-1.80058	0
0.9433	0.288154	80.0474	-3.98929	-1.80058	0
0.9440	-4.2884	73.0328	-3.08605	-1.80058	0
0.9447	-5.50882	58.6838	-4.91761	-1.80058	0
0.9453	-4.2884	48.6185	3.63803	-1.80058	0
0.9460	-2.45778	44.0425	5.77067	-1.80058	0
0.9467	2.11878	35.804	0.903235	-1.80058	0
0.9473	1.20346	29.3921	21.9536	-1.80058	0
0.9480	-4.89861	28.1682	40.2692	3.69081	0
0.9487	-3.6782	21.455	14.0252	2.77558	0
0.9493	2.72898	13.2164	-13.7492	1.86035	0
0.9500	1.81367	15.6551	-8.88181	1.86035	0
0.9507	-0.932261	19.3177	-4.59144	3.69081	0
0.9513	1.20346	16.2671	-8.58073	5.8276	0
0.9520	1.81367	15.0523	-6.423	5.8276	0
0.9527	0.898361	13.8284	-3.98929	5.8276	0
0.9533	0.288154	3.75394	-3.68821	4.91237	0
0.9540	-2.76288	-6.31136	-2.75988	0.945118	0
0.9547	-2.76288	-6.31136	-3.08605	-0.579025	0
0.9553	0.898361	-3.26072	-0.928324	1.86035	0
0.9560	-0.932261	-1.12344	-0.928324	2.16667	0
0.9567	-3.6782	0.401881	-0.627246	0.336208	0
0.9573	0.288154	1.31525	8.53055	2.16667	0
0.9580	4.2545	4.67644	7.00007	5.52502	0
0.9587	2.11878	7.41654	2.10755	3.99714	0
0.9593	-1.54247	5.27926	27.4483	0.945118	0
0.9600	-4.2884	6.80458	46.366	0.945118	0
0.9607	-3.37309	13.8284	16.76	0.945118	0
0.9613	0.593257	13.8284	-12.846	0.945118	0
0.9620	2.42388	7.72708	-8.88181	0.945118	0
0.9627	1.81367	3.75394	-3.38713	0.945118	0
0.9633	1.20346	0.703292	-3.68821	0.945118	0
0.9640	0.288154	-1.7354	-0.326168	0.945118	0
0.9647	-0.627158	1.01384	-2.45881	0.945118	0
0.9653	-1.84757	4.67644	-3.08605	0.945118	0
0.9660	-3.6782	4.97785	1.50539	0.945118	0
0.9667	-3.6782	3.75394	0.903235	0.945118	0
0.9673	-1.84757	3.14198	0.275988	0.945118	0
0.9680	-2.45778	1.9272	0.577067	0.945118	0
0.9687	-3.6782	0.401881	-1.85665	0.945118	0
0.9693	-1.23737	-0.210074	4.24018	0.945118	0
0.9700	2.11878	-0.511485	8.53055	0.945118	0
0.9707	1.20346	-2.34735	8.53055	0.945118	0
0.9713	-1.54247	-4.78604	28.9788	0.945118	0
0.9720	-1.23737	-5.69941	44.8356	0.945118	0
0.9727	1.20346	-6.92332	18.2905	0.945118	0
0.9733	1.20346	-7.53527	-10.0861	0.945118	0
0.9740	-1.54247	-7.53527	-5.82085	0.945118	0
0.9747	-2.45778	-8.14723	0.903235	0.945118	0
0.9753	-2.45778	-8.14723	-0.928324	0.945118	0
0.9760	-1.84757	-6.62191	1.20431	0.945118	0
0.9767	0.288154	-7.83669	1.80647	0.945118	0
0.9773	-0.0169502	-8.14723	2.10755	0.945118	0
0.9780	-4.2884	-2.64876	4.24018	0.945118	0
0.9787	-4.2884	-0.511485	4.54126	0.945118	0
0.9793	-1.54247	-5.69941	5.77067	0.945118	0
0.9800	-3.6782	-6.31136	3.63803	0.945118	0
0.9807	-6.72923	-3.57126	1.20431	0.945118	0
0.9813	-3.37309	-4.78604	12.4947	0.945118	0
0.9820	0.288154	-6.62191	16.76	0.945118	0
0.9827	-0.627158	-6.92332	12.7958	0.945118	0
0.9833	-1.84757	-7.53527	33.8462	0.945118	0
0.9840	-0.627158	-4.48463	51.2335	0.945118	0
0.9847	1.81367	-1.7354	23.7852	0.945118	0
0.9853	3.64429	-5.398	-3.68821	0.945118	0
0.9860	3.03409	-8.75919	-1.55557	0.945118	0
0.9867	2.11878	-7.23386	-0.0250899	0.945118	0
0.9873	1.50857	-8.44864	-0.627246	0.945118	0
0.9880	1.20346	-11.4993	4.54126	0.945118	0
0.9887	1.20346	-11.4993	3.33695	0.945118	0
0.9893	1.20346	-12.1112	2.7097	0.945118	0
0.9900	-0.0169502	-12.7232	3.63803	0.945118	0
0.9907	-0.0169502	-9.97396	-1.85665	0.945118	0
0.9913	1.20346	-7.23386	-0.0250899	0.945118	0
0.9920	-1.84757	-5.09659	3.93911	0.945118	0
0.9927	-5.81392	-4.78604	2.7097	0.945118	0
0.9933	-4.2884	-8.14723	10.6632	0.945118	0
0.9940	-1.54247	-8.75919	15.2295	0.945118	0
0.9947	-3.37309	-6.62191	9.43378	0.945118	0
0.9953	-6.72923	-7.83669	27.4483	0.945118	0
0.9960	-6.72923	-7.23386	47.8965	0.945118	0
0.9967	-6.72923	-2.04594	25.6167	0.945118	0
0.9973	-6.72923	-2.04594	-2.75988	0.945118	0
0.9980	-6.72923	-5.398	-1.25449	0.945118	0
0.9987	-6.72923	-3.26072	3.93911	0.945118	0
0.9993	-6.72923	1.01384	3.63803	0.945118	0
1.0000	-6.72923	1.01384	4.54126	0.945118	0
1.0007	-6.72923	1.61666	2.10755	0.945118	0
1.0013	-6.72923	1.31525	4.24018	0.945118	0
1.0020	-6.72923	-3.57126	7.30115	0.945118	0
1.0027	-6.72923	-7.83669	4.54126	0.945118	0
1.0033	-6.72923	-7.23386	8.20438	0.945118	0
1.0040	-6.72923	-7.23386	11.8675	0.945118	0
1.0047	-6.72923	-11.1979	7.9033	0.945118	0
1.0053	-6.72923	-12.7232	15.5306	0.945118	0
1.0060	-6.72923	-7.53527	19.4948	0.945118	0
1.0067	-6.72923	-1.7354	10.9643	0.945118	0
1.0073	-6.72923	-0.511485	28.0505	0.945118	0
1.0080	-6.72923	1.61666	48.4987	0.945118	0
1.0087	-6.72923	5.89121	21.6525	0.945118	0
1.0093	-6.72923	6.20176	-8.25456	0.945118	0
1.0100	-6.72923	1.9272	-0.627246	0.945118	0
1.0107	-6.72923	-0.210074	4.24018	0.945118	0
1.0113	-6.72923	-0.511485	-3.08605	0.945118	0
1.0120	-6.72923	0.0913367	-0.627246	0.945118	0
1.0127	-6.72923	3.75394	1.50539	0.945118	0
1.0133	-6.72923	6.50317	0.275988	0.945118	0
1.0140	-6.72923	2.22861	1.50539	0.945118	0
1.0147	-6.72923	-6.00995	-0.326168	0.945118	0
1.0153	-6.72923	-11.8098	1.20431	0.945118	0
1.0160	-6.72923	-15.7738	3.03587	0.945118	0
1.0167	-6.72923	-18.2125	-0.0250899	0.945118	0
1.0173	-6.72923	-16.3858	5.77067	0.945118	0
1.0180	-6.72923	-11.8098	10.9643	0.945118	0
1.0187	-6.72923	-7.53527	8.53055	0.945118	0
1.0193	-6.72923	-3.57126	28.3515	0.945118	0
1.0200	1.50857	1.61666	46.6671	0.945118	0
1.0207	2.42388	3.45253	20.4231	0.945118	0
1.0213	8.52596	1.01384	-10.0861	0.945118	0
1.0220	8.83106	0.0913367	-5.51977	0.945118	0
1.0227	3.03409	2.53916	-0.0250899	0.945118	0
1.0233	1.20346	4.97785	-5.21869	0.945118	0
1.0240	4.2545	9.2524	-3.68821	0.945118	0
1.0247	6.69533	15.3537	-0.326168	0.945118	0
1.0253	5.78002	19.3177	1.80647	0.945118	0
1.0260	3.9494	17.491	1.50539	0.945118	0
1.0267	4.86471	11.3897	-2.75988	0.945118	0
1.0273	7.00044	6.50317	-1.55557	0.945118	0
1.0280	3.03409	4.67644	0.903235	0.945118	0
1.0287	-0.627158	2.53916	-0.0250899	0.945118	0
1.0293	1.81367	-2.95931	6.37282	0.945118	0
1.0300	2.72898	-5.398	6.37282	0.945118	0
1.0307	1.81367	-2.95931	2.7097	0.945118	0
1.0313	2.11878	-1.7354	24.6884	0.945118	0
1.0320	-1.54247	0.0913367	40.5703	0.945118	0
1.0327	-3.37309	4.67644	11.8675	0.945118	0
1.0333	4.2545	6.80458	-14.9786	0.945118	0
1.0340	8.22085	4.67644	-10.7134	0.945118	0
1.0347	3.03409	2.22861	-9.18289	0.945118	0
1.0353	0.898361	3.45253	-12.2438	0.945118	0
1.0360	2.11878	8.64045	-8.25456	0.945118	0
1.0367	1.20346	12.915	-9.18289	0.945118	0
1.0373	1.20346	11.0791	-9.18289	0.945118	0
1.0380	2.11878	8.64045	-3.68821	0.945118	0
1.0387	2.11878	8.94186	-5.21869	0.945118	0
1.0393	0.288154	7.41654	-5.82085	0.945118	0
1.0400	-2.15268	8.02849	-6.12192	0.945118	0
1.0407	-2.76288	15.0523	-10.0861	0.945118	0
1.0413	-0.627158	19.6282	-3.38713	0.945118	0
1.0420	1.50857	11.9925	1.80647	0.945118	0
1.0427	-0.627158	0.0913367	-4.29036	0.945118	0
1.0433	-4.89861	-6.00995	12.7958	0.945118	0
1.0440	-5.20371	-9.97396	33.8462	0.945118	0
1.0447	1.20346	-15.4724	8.83163	0.945118	0
1.0453	3.64429	-16.3858	-23.2081	0.945118	0
1.0460	-0.0169502	-12.4218	-17.1113	0.945118	0
1.0467	-1.54247	-6.00995	-9.78504	0.945118	0
1.0473	-1.54247	0.0913367	-14.0503	0.945118	0
1.0480	-3.6782	-0.210074	-9.48396	0.945118	0
1.0487	-3.9833	-9.97396	-9.78504	0.945118	0
1.0493	-3.06799	-17.2992	-12.846	0.945118	0
1.0500	-3.6782	-15.1619	-5.51977	0.945118	0
1.0507	-2.45778	-10.5859	-7.95348	0.945118	0
1.0513	-1.54247	-5.09659	-10.7134	0.945118	0
1.0520	-5.81392	0.703292	13.6991	0.945118	0
1.0527	-7.64454	2.22861	33.2441	0.945118	0
1.0533	-4.2884	7.41654	15.5306	0.945118	0
1.0540	-2.45778	9.55381	-11.9177	0.945118	0
1.0547	-3.37309	-16.0753	-12.2438	0.945118	0
1.0553	-5.20371	-55.4505	14.3263	0.945118	0
1.0560	-6.42413	-66.1277	28.3515	0.945118	0
1.0567	-4.2884	-49.3401	3.63803	0.945118	0
1.0573	-2.76288	-31.0362	-22.0038	0.945118	0
1.0580	-2.45778	-12.4218	-19.2439	0.945118	0
1.0587	-1.54247	9.55381	-13.7492	0.945118	0
1.0593	-3.37309	27.2549	-15.5808	0.945118	0
1.0600	-7.03434	39.4666	-12.2438	0.945118	0
1.0607	-6.11903	47.7051	-13.4482	0.945118	0
1.0613	-3.9833	49.5319	-14.6776	0.945118	0
1.0620	-7.03434	44.0425	-7.6524	0.945118	0
1.0627	-8.55986	36.7173	-11.0144	0.945118	0
1.0633	-5.20371	29.0907	-12.5449	0.945118	0
1.0640	-6.42413	19.9297	12.1937	0.945118	0
1.0647	-10.6956	12.915	32.6419	0.945118	0
1.0653	-8.86496	10.4672	16.1579	0.945118	0
1.0660	-4.89861	7.41654	-13.4482	0.945118	0
1.0667	-5.50882	2.84057	-14.9786	0.945118	0
1.0673	-7.94965	1.9272	14.6274	0.945118	0
1.0680	-5.20371	1.9272	31.1114	0.945118	0
1.0687	-5.20371	1.31525	5.77067	0.945118	0
1.0693	-5.20371	2.84057	-20.4733	0.945118	0
1.0700	-5.20371	-5.398	-19.8712	0.945118	0
1.0707	-5.20371	-30.1137	-16.5091	0.945118	0
1.0713	-5.20371	-48.7372	-16.8102	0.945118	0
1.0720	-5.20371	-48.7372	-11.6166	0.945118	0
1.0727	-5.20371	-38.9642	-9.18289	0.945118	0
1.0733	-5.20371	-22.7976	-9.18289	0.945118	0
1.0740	-5.20371	-4.17409	-6.423	0.945118	0
1.0747	-5.20371	10.1658	-1.85665	0.945118	0
1.0753	-5.20371	23.5923	1.80647	0.945118	0
1.0760	-5.20371	38.8546	-1.55557	0.945118	0
1.0767	-5.20371	44.6545	-4.29036	0.945118	0
1.0773	-5.20371	35.4934	6.37282	0.945118	0
1.0780	-5.20371	22.0669	7.30115	0.945118	0
1.0787	-5.20371	12.6045	-0.0250899	0.945118	0
1.0793	-5.20371	6.50317	21.9536	0.945118	0
1.0800	-5.20371	1.01384	41.7746	0.945118	0
1.0807	-5.20371	-2.34735	13.6991	0.945118	0
1.0813	-5.20371	-0.82203	-14.3765	0.945118	0
1.0820	-5.20371	2.22861	-8.58073	0.945118	0
1.0827	-5.20371	1.9272	-6.74917	0.945118	0
1.0833	-5.20371	2.22861	-10.7134	0.945118	0
1.0840	-5.20371	3.75394	-5.51977	0.945118	0
1.0847	-5.20371	0.703292	-4.59144	0.945118	0
1.0853	-5.20371	-1.7354	-7.35133	0.945118	0
1.0860	-5.20371	2.53916	-5.51977	0.945118	0
1.0867	-5.20371	7.72708	-4.59144	0.945118	0
1.0873	-5.20371	8.64045	-1.55557	0.945118	0
1.0880	-5.20371	6.50317	1.20431	0.945118	0
1.0887	-5.20371	-0.210074	-0.928324	0.945118	0
1.0893	-5.20371	-6.31136	4.24018	0.945118	0
1.0900	-5.20371	-6.31136	5.77067	0.945118	0
1.0907	-5.20371	-5.09659	2.40863	0.945118	0
1.0913	-5.20371	-5.69941	21.9536	0.945118	0
1.0920	-7.03434	-4.78604	38.4377	0.945118	0
1.0927	-6.11903	-4.17409	11.8675	0.945118	0
1.0933	-3.37309	-3.87267	-16.208	0.945118	0
1.0940	-2.15268	-3.26072	-9.18289	0.945118	0
1.0947	-3.9833	-4.48463	-1.85665	0.945118	0
1.0953	-4.59351	-5.69941	-6.12192	0.945118	0
1.0960	-1.84757	-4.17409	-5.21869	0.945118	0
1.0967	-0.627158	-5.09659	-5.51977	0.945118	0
1.0973	-1.23737	-9.36201	-8.25456	0.945118	0
1.0980	-0.627158	-10.5859	-6.74917	0.945118	0
1.0987	-0.0169502	-10.2845	-5.21869	0.945118	0
1.0993	-1.54247	-10.8873	-4.29036	0.945118	0
1.1000	-3.6782	-6.31136	-5.82085	0.945118	0
1.1007	-4.2884	0.401881	-5.51977	0.945118	0
1.1013	-1.54247	-1.12344	4.54126	0.945118	0
1.1020	2.11878	-7.23386	7.00007	0.945118	0
1.1027	4.2545	-8.75919	2.10755	0.945118	0
1.1033	2.11878	-8.14723	21.3264	0.945118	0
1.1040	-1.54247	-8.14723	38.1115	0.945118	0
1.1047	-0.932261	-6.31136	13.6991	0.945118	0
1.1053	3.03409	-6.00995	-13.1471	0.945118	0
1.1060	4.86471	-8.14723	-11.0144	0.945118	0
1.1067	3.9494	-6.92332	-6.423	0.945118	0
1.1073	4.86471	-2.04594	-7.05025	0.945118	0
1.1080	6.08512	1.61666	-3.68821	0.945118	0
1.1087	5.47492	0.703292	-3.38713	0.945118	0
1.1093	3.9494	-3.57126	-2.15773	0.945118	0
1.1100	3.33919	-5.69941	-0.928324	0.945118	0
1.1107	3.33919	-1.7354	-2.75988	0.945118	0
1.1113	2.72898	1.61666	-0.928324	0.945118	0
1.1120	0.593257	1.01384	-0.326168	0.945118	0
1.1127	-0.627158	1.9272	-2.15773	0.945118	0
1.1133	1.50857	5.27926	6.37282	0.945118	0
1.1140	3.9494	5.5898	7.30115	0.945118	0
1.1147	3.33919	5.27926	1.80647	0.945118	0
1.1153	0.593257	5.89121	23.4841	0.945118	0
1.1160	-1.54247	3.14198	42.1008	0.945118	0
1.1167	-0.0169502	-2.04594	14.3263	0.945118	0
1.1173	3.64429	-2.04594	-12.5449	0.945118	0
1.1180	3.03409	1.01384	-5.82085	0.945118	0
1.1187	-0.627158	1.9272	-1.25449	0.945118	0
1.1193	-0.0169502	1.31525	-6.12192	0.945118	0
1.1200	3.33919	-0.210074	-4.91761	0.945118	0
1.1207	4.2545	-3.26072	-2.45881	0.945118	0
1.1213	2.42388	-2.64876	0.275988	0.945118	0
1.1220	-0.627158	-0.82203	-0.0250899	0.945118	0
1.1227	-3.06799	-1.43399	-4.59144	0.945118	0
1.1233	-2.15268	-1.7354	-2.45881	0.945118	0
1.1240	-1.84757	-0.82203	-1.85665	0.945118	0
1.1247	-5.20371	-2.34735	-5.21869	0.945118	0
1.1253	-6.42413	-5.69941	3.63803	0.945118	0
1.1260	-3.37309	-10.8873	7.00007	0.945118	0
1.1267	-2.45778	-19.4364	-0.627246	0.945118	0
1.1273	-6.11903	-26.4602	19.1937	0.945118	0
1.1280	-5.20371	-32.5615	41.1724	0.945118	0
1.1287	-5.20371	-37.7494	13.0969	0.945118	0
1.1293	-5.20371	-32.5615	-19.545	0.945118	0
1.1300	-5.20371	-18.5231	-13.7492	0.945118	0
1.1307	-5.20371	-12.4218	-8.25456	0.945118	0
1.1313	-5.20371	-9.0606	-13.1471	0.945118	0
1.1320	-5.20371	-4.48463	-8.88181	0.945118	0
1.1327	-5.20371	-24.6244	-8.25456	0.945118	0
1.1333	-5.20371	-66.1277	-9.48396	0.945118	0
1.1340	-5.20371	-80.4676	-2.75988	0.945118	0
1.1347	-5.20371	-58.8025	-5.51977	0.945118	0
1.1353	-5.20371	-30.7257	-7.05025	0.945118	0
1.1360	-5.20371	-3.57126	17.6633	0.945118	0
1.1367	-5.20371	24.8162	36.6061	0.945118	0
1.1373	-5.20371	45.8693	19.4948	0.945118	0
1.1380	-5.20371	59.2958	-7.35133	0.945118	0
1.1387	-5.20371	68.4568	-7.35133	0.945118	0
1.1393	-5.20371	68.7582	19.1937	0.945118	0
1.1400	-5.20371	61.1316	31.7136	0.945118	0
1.1407	-5.20371	53.1945	5.77067	0.945118	0
1.1413	-5.20371	50.4452	-18.6418	0.945118	0
1.1420	-5.20371	49.2305	-14.3765	0.945118	0
1.1427	-5.20371	41.2933	-8.25456	0.945118	0
1.1433	-5.20371	28.4788	-8.25456	0.945118	0
1.1440	-5.20371	22.6789	-5.82085	0.945118	0
1.1447	-5.20371	21.455	-11.0144	0.945118	0
1.1453	-5.20371	16.879	-14.6776	0.945118	0
1.1460	-5.20371	9.2524	-7.05025	0.945118	0
1.1467	-5.20371	2.84057	-7.95348	0.945118	0
1.1473	-5.20371	1.31525	-6.423	0.945118	0
1.1480	-5.20371	4.67644	17.6633	0.945118	0
1.1487	-5.20371	6.50317	33.2441	0.945118	0
1.1493	-5.20371	3.75394	16.1579	0.945118	0
1.1500	-5.20371	-0.82203	-7.35133	0.945118	0
1.1507	-5.20371	-5.69941	-8.58073	0.945118	0
1.1513	-5.20371	-9.97396	13.0969	0.945118	0
1.1520	-1.23737	-12.1112	28.6526	0.945118	0
1.1527	0.288154	-11.1979	7.60222	0.945118	0
1.1533	2.72898	-9.36201	-18.9428	0.945118	0
1.1540	2.11878	-9.36201	-15.5808	0.945118	0
1.1547	2.11878	-7.53527	-9.18289	0.945118	0
1.1553	2.11878	-5.09659	-14.3765	0.945118	0
1.1560	0.288154	-11.1979	-12.846	0.945118	0
1.1567	3.03409	-23.711	-9.48396	0.945118	0
1.1573	6.08512	-27.675	-9.78504	0.945118	0
1.1580	4.86471	-21.5737	-6.423	0.945118	0
1.1587	5.16981	-16.3858	-9.18289	0.945118	0
1.1593	9.74637	-12.7232	-7.35133	0.945118	0
1.1600	10.3566	-5.09659	16.76	0.945118	0
1.1607	6.69533	3.45253	32.6419	0.945118	0
1.1613	5.16981	8.3299	14.9285	0.945118	0
1.1620	7.00044	12.6045	-11.9177	0.945118	0
1.1627	7.61064	18.7149	-14.9786	0.945118	0
1.1633	3.9494	25.7295	11.2653	0.945118	0
1.1640	0.593257	28.1682	28.3515	0.945118	0
1.1647	3.03409	24.2042	3.63803	0.945118	0
1.1653	5.47492	19.3177	-24.7386	0.945118	0
1.1660	3.9494	16.2671	-22.606	0.945118	0
1.1667	4.86471	11.6911	-17.4124	0.945118	0
1.1673	7.61064	4.06448	-17.1113	0.945118	0
1.1680	7.91575	-1.7354	-10.0861	0.945118	0
1.1687	9.13616	-2.95931	-10.0861	0.945118	0
1.1693	10.3566	-1.7354	-12.846	0.945118	0
1.1700	11.577	-1.7354	-5.51977	0.945118	0
1.1707	16.4587	-3.87267	-7.05025	0.945118	0
1.1713	19.5266	-5.398	-7.05025	0.945118	0
1.1720	14.9331	-3.87267	17.3622	0.945118	0
1.1727	10.9668	-0.82203	35.9788	0.945118	0
1.1733	11.2719	0.703292	21.9536	0.945118	0
1.1740	11.2719	-1.12344	-4.59144	0.945118	0
1.1747	8.52596	-3.57126	-8.88181	0.945118	0
1.1753	4.2545	-2.64876	16.76	0.945118	0
1.1760	1.50857	-0.82203	32.0146	0.945118	0
1.1767	2.11878	-1.43399	5.77067	0.945118	0
1.1773	6.08512	-4.48463	-20.7744	0.945118	0
1.1780	9.13616	-7.83669	-15.5808	0.945118	0
1.1787	6.69533	-10.8873	-9.18289	0.945118	0
1.1793	2.72898	-9.97396	-13.1471	0.945118	0
1.1800	3.9494	-9.0606	-11.9177	0.945118	0
1.1807	6.69533	-12.7232	-10.0861	0.945118	0
1.1813	4.2545	-16.6872	-9.18289	0.945118	0
1.1820	0.593257	-16.3858	-7.35133	0.945118	0
1.1827	1.50857	-13.0246	-7.95348	0.945118	0
1.1833	2.72898	-11.8098	-7.35133	0.945118	0
1.1840	1.81367	-13.0246	-6.423	0.945118	0
1.1847	1.50857	-10.8873	-5.51977	0.945118	0
1.1853	1.81367	-9.0606	2.40863	0.945118	0
1.1860	1.20346	-24.6244	2.40863	0.945118	0
1.1867	-0.322054	-51.7879	-2.15773	0.945118	0
1.1873	-4.2884	-63.3785	20.1221	0.945118	0
1.1880	-5.81392	-54.528	39.3409	0.945118	0
1.1887	-1.54247	-40.1881	11.8675	0.945118	0
1.1893	3.03409	-23.711	-17.4124	0.945118	0
1.1900	3.03409	-6.00995	-12.846	0.945118	0
1.1907	0.288154	7.72708	-7.05025	0.945118	0
1.1913	-3.06799	22.0669	-7.35133	0.945118	0
1.1920	-3.37309	34.8815	-2.75988	0.945118	0
1.1927	0.593257	38.5441	-2.75988	0.945118	0
1.1933	2.72898	37.9321	-3.38713	0.945118	0
1.1940	1.20346	37.9321	-0.0250899	0.945118	0
1.1947	0.288154	34.2786	-0.326168	0.945118	0
1.1953	0.593257	28.4788	2.40863	0.945118	0
1.1960	-1.23737	25.1176	4.54126	0.945118	0
1.1967	-2.76288	21.1536	0.577067	0.945118	0
1.1973	-3.06799	18.4043	3.93911	0.945118	0
1.1980	-2.76288	18.4043	5.77067	0.945118	0
1.1987	-3.37309	17.491	3.63803	0.945118	0
1.1993	-6.11903	14.4403	25.6167	0.945118	0
1.2000	-5.20371	9.2524	43.3051	0.945118	0
1.2007	-5.20371	2.22861	15.5306	0.945118	0
1.2013	-5.20371	0.0913367	-10.7134	0.945118	0
1.2020	-5.20371	4.97785	-1.25449	0.945118	0
1.2027	-5.20371	6.50317	4.54126	0.945118	0
1.2033	-5.20371	3.75394	-1.55557	0.945118	0
1.2040	-5.20371	3.75394	1.50539	0.945118	0
1.2047	-5.20371	5.89121	3.63803	0.945118	0
1.2053	-5.20371	9.55381	2.10755	0.945118	0
1.2060	-5.20371	13.5178	2.7097	0.945118	0
1.2067	-5.20371	10.7777	1.80647	0.945118	0
1.2073	-5.20371	1.01384	3.63803	0.945118	0
1.2080	-5.20371	-8.75919	2.7097	0.945118	0
1.2087	-5.20371	-17.6097	0.577067	0.945118	0
1.2093	-5.20371	-26.1497	10.0359	0.945118	0
1.2100	-5.20371	-26.4602	12.1937	0.945118	0
1.2107	-5.20371	-19.7379	5.46959	0.945118	0
1.2113	-5.20371	-16.6872	24.6884	0.945118	0
1.2120	-5.20371	25.7295	43.6062	0.945118	0
1.2127	-5.20371	25.7295	17.3622	0.945118	0
1.2133	-5.20371	25.7295	-11.9177	0.945118	0
1.2140	-5.20371	25.7295	-7.35133	0.945118	0
1.2147	-5.20371	25.7295	-0.0250899	0.945118	0
1.2153	-5.20371	25.7295	1.50539	0.945118	0
1.2160	-5.20371	25.7295	2.40863	0.945118	0
1.2167	-5.20371	25.7295	-2.75988	0.945118	0
1.2173	-5.20371	25.7295	-1.85665	0.945118	0
1.2180	-5.20371	25.7295	2.7097	0.945118	0
1.2187	-5.20371	25.7295	-0.928324	0.945118	0
1.2193	-5.20371	25.7295	-1.85665	0.945118	0
1.2200	-5.20371	25.7295	-0.928324	0.945118	0
1.2207	-5.20371	25.7295	-4.29036	0.945118	0
1.2213	-5.20371	25.7295	4.24018	0.945118	0
1.2220	-5.20371	25.7295	10.9643	0.945118	0
1.2227	-5.20371	25.7295	5.16851	0.945118	0
1.2233	-5.20371	25.7295	22.8569	0.945118	0
1.2240	-6.11903	7.11513	36.2799	0.945118	0
1.2247	1.20346	7.41654	-3.68821	0.945118	0
1.2253	3.03409	10.1658	-14.9786	0.945118	0
1.2260	1.50857	10.4672	-0.627246	0.945118	0
1.2267	1.50857	7.41654	-3.68821	0.945118	0
1.2273	0.288154	2.84057	-6.12192	0.945118	0
1.2280	-0.322054	0.0913367	-1.85665	0.945118	0
1.2287	0.288154	-1.12344	-6.12192	0.945118	0
1.2293	-0.322054	-1.7354	-4.29036	0.945118	0
1.2300	-0.627158	-2.04594	-0.928324	0.945118	0
1.2307	-0.627158	-3.26072	-8.25456	0.945118	0
1.2313	-2.45778	-4.48463	4.24018	0.945118	0
1.2320	-3.37309	-2.64876	32.3157	0.945118	0
1.2327	-1.54247	-1.12344	29.2799	0.945118	0
1.2333	1.20346	-1.7354	2.40863	0.945118	0
1.2340	2.42388	-1.12344	-10.0861	0.945118	0
1.2347	-2.15268	-4.17409	2.10755	0.945118	0
1.2353	-8.25475	-7.53527	24.3873	0.945118	0
1.2360	-4.59351	-2.34735	22.5558	0.945118	0
1.2367	0.593257	-6.62191	-8.58073	0.945118	0
1.2373	-3.6782	-39.2748	-21.7027	0.945118	0
1.2380	-5.20371	-72.5396	-11.9177	0.945118	0
1.2387	0.288154	-74.3663	-12.846	0.945118	0
1.2393	-2.45778	-57.8892	-14.9786	0.945118	0
1.2400	-9.47517	-39.2748	-10.4123	0.945118	0
1.2407	-7.03434	-16.6872	-11.9177	0.945118	0
1.2413	-5.20371	6.50317	-7.05025	0.945118	0
1.2420	-7.94965	24.8162	-4.59144	0.945118	0
1.2427	-6.72923	37.0187	-15.5808	0.945118	0
1.2433	-6.42413	40.9919	0.275988	0.945118	0
1.2440	-9.78027	32.4428	34.4484	0.945118	0
1.2447	-7.94965	12.303	27.4483	0.945118	0
1.2453	-2.45778	-9.0606	-0.0250899	0.945118	0
1.2460	-1.84757	-16.3858	-8.58073	0.945118	0
1.2467	-3.06799	-11.4993	-12.846	0.945118	0
1.2473	-4.89861	-9.97396	0.577067	0.945118	0
1.2480	-7.03434	-12.7232	27.4483	0.945118	0
1.2487	-5.20371	-10.2845	11.8675	0.945118	0
1.2493	-2.45778	-5.398	-22.0038	0.945118	0
1.2500	-2.76288	-1.7354	-17.4124	0.945118	0
1.2507	-2.76288	0.401881	-8.25456	0.945118	0
1.2513	-2.76288	0.0913367	-15.8819	0.945118	0
1.2520	-5.20371	1.01384	-11.0144	0.945118	0
1.2527	-5.81392	8.3299	-7.35133	0.945118	0
1.2533	-5.81392	15.6551	-11.9177	0.945118	0
1.2540	-6.42413	17.491	-5.51977	0.945118	0
1.2547	-3.9833	17.491	-3.68821	0.945118	0
1.2553	-0.627158	15.6551	-7.05025	0.945118	0
1.2560	-3.06799	12.6045	12.4947	0.945118	0
1.2567	-6.72923	14.1298	34.4484	0.945118	0
1.2573	-5.81392	17.491	22.8569	0.945118	0
1.2580	-3.6782	19.6282	-8.88181	0.945118	0
1.2587	-3.37309	22.9803	-19.2439	0.945118	0
1.2593	-3.9833	22.3683	8.20438	0.945118	0
1.2600	-2.45778	17.491	32.943	0.945118	0
1.2607	-0.0169502	18.4043	11.5664	0.945118	0
1.2613	1.20346	23.5923	-19.545	0.945118	0
1.2620	2.11878	22.0669	-18.0396	0.945118	0
1.2627	3.9494	17.491	-10.7134	0.945118	0
1.2633	4.2545	15.0523	-13.7492	0.945118	0
1.2640	3.03409	11.9925	-11.3155	0.945118	0
1.2647	3.9494	8.94186	-12.846	0.945118	0
1.2653	5.16981	7.11513	-15.5808	0.945118	0
1.2660	2.72898	5.5898	-10.0861	0.945118	0
1.2667	1.20346	5.5898	-12.2438	0.945118	0
1.2673	1.81367	6.50317	-14.3765	0.945118	0
1.2680	-0.627158	4.97785	7.60222	0.945118	0
1.2687	-3.9833	2.84057	27.7494	0.945118	0
1.2693	-1.54247	1.61666	17.3622	0.945118	0
1.2700	1.50857	1.9272	-7.35133	0.945118	0
1.2707	0.288154	3.75394	-14.0503	0.945118	0
1.2713	-1.54247	1.31525	9.73486	0.945118	0
1.2720	-2.15268	-4.48463	28.9788	3.69081	0
1.2727	-1.84757	-7.23386	7.00007	3.99714	0
1.2733	-1.54247	-6.00995	-19.8712	4.30346	0
1.2740	-0.322054	-4.48463	-17.1113	2.473	0
1.2747	0.593257	-2.64876	-14.3765	1.25144	0
1.2753	-0.322054	-2.95931	-16.5091	-0.885347	0
1.2760	-1.23737	-4.17409	-7.35133	-2.40949	0
1.2767	-0.0169502	-3.57126	-7.35133	0.336208	0
1.2773	-0.627158	-4.78604	-12.5449	2.16667	0
1.2780	-3.37309	-6.31136	-6.12192	-0.885347	0
1.2787	-3.9833	-4.78604	-7.6524	-1.80058	0
1.2793	-3.9833	-9.0606	-9.18289	-0.885347	0
1.2800	-7.03434	-15.4724	15.8568	-3.63104	0
1.2807	-7.03434	-14.5499	34.1473	-5.46151	0
1.2813	-4.2884	-22.4871	17.3622	-4.54628	0
1.2820	-4.2884	-49.3401	-7.35133	-4.8526	0
1.2827	-5.50882	-67.9636	-11.3155	-5.46151	0
1.2833	-7.94965	-63.0771	10.9643	-6.37674	0
1.2840	-13.4415	-50.564	28.3515	-8.81985	0
1.2847	-13.1364	-35.3016	5.46959	-8.81985	0
1.2853	-8.55986	-15.4724	-22.907	-7.29571	0
1.2860	-10.6956	-1.12344	-18.0396	-9.12617	0
1.2867	-13.4415	10.1658	-11.0144	-10.0414	0
1.2873	-9.78027	22.6789	-14.0503	-8.21094	0
1.2880	-10.6956	26.6429	-8.58073	-6.98939	0
1.2887	-14.3568	23.2908	-7.6524	-8.21094	0
1.2893	-10.0854	21.455	-10.7134	-10.344	0
1.2900	-6.11903	17.491	-3.68821	-10.0414	0
1.2907	-9.17006	12.915	-6.12192	-7.29571	0
1.2913	-9.78027	13.2164	-9.18289	-7.29571	0
1.2920	-6.72923	13.8284	15.5306	-10.344	0
1.2927	-8.25475	14.7417	35.6778	-9.42876	0
1.2933	-9.78027	16.5776	18.2905	-6.07415	0
1.2940	-4.2884	8.64045	-9.48396	-4.54628	0
1.2947	-1.23737	-2.04594	-10.7134	-2.71581	0
1.2953	-4.59351	2.53916	15.5306	-2.71581	0
1.2960	-5.81392	10.1658	31.1114	0.945118	0
1.2967	-0.627158	7.41654	7.9033	0.945118	0
1.2973	2.42388	5.5898	-17.7134	0.945118	0
1.2980	0.288154	4.97785	-14.9786	0.945118	0
1.2987	-2.76288	-4.48463	-11.9177	0.945118	0
1.2993	-2.76288	-10.8873	-13.7492	0.945118	0
1.3000	-1.54247	-10.2845	-6.423	0.945118	0
1.3007	-0.322054	-11.1979	-7.95348	0.945118	0
1.3013	0.898361	-9.0606	-13.1471	0.945118	0
1.3020	2.72898	-3.87267	-5.21869	0.945118	0
1.3027	6.39023	-3.57126	-4.91761	0.945118	0
1.3033	10.9668	-2.34735	-7.05025	0.945118	0
1.3040	11.2719	3.75394	16.4589	0.945118	0
1.3047	7.30554	3.75394	37.5093	0.945118	0
1.3053	8.22085	-0.511485	23.1579	0.945118	0
1.3060	14.0178	-2.34735	-4.59144	0.945118	0
1.3067	13.4076	-5.398	-7.95348	0.945118	0
1.3073	8.52596	-7.23386	17.0611	0.945118	0
1.3080	10.3566	-6.31136	32.6419	0.945118	0
1.3087	14.628	-9.36201	9.13271	0.945118	0
1.3093	13.4076	-13.0246	-18.0396	0.945118	0
1.3100	13.1025	-7.53527	-16.208	0.945118	0
1.3107	14.9331	1.01384	-10.0861	0.945118	0
1.3113	11.2719	4.67644	-12.5449	0.945118	0
1.3120	5.78002	6.80458	-11.6166	0.945118	0
1.3127	6.39023	11.6911	-10.4123	0.945118	0
1.3133	8.83106	17.1804	-9.18289	0.945118	0
1.3140	11.8821	17.1804	-6.423	0.945118	0
1.3147	14.3229	10.1658	-6.423	0.945118	0
1.3153	10.6617	4.36589	-5.21869	0.945118	0
1.3160	5.78002	5.27926	-4.59144	0.945118	0
1.3167	8.22085	5.89121	-7.95348	0.945118	0
1.3173	12.4923	4.67644	-2.75988	0.945118	0
1.3180	11.577	4.67644	1.20431	0.945118	0
1.3187	9.13616	4.06448	-0.928324	0.945118	0
1.3193	7.30554	3.75394	18.5916	0.945118	0
1.3200	5.78002	3.75394	37.5093	0.945118	0
1.3207	7.91575	2.22861	13.0969	0.945118	0
1.3213	10.9668	-0.82203	-15.2797	0.945118	0
1.3220	10.3566	-2.64876	-9.48396	0.945118	0
1.3227	9.44127	-3.57126	-3.38713	0.945118	0
1.3233	9.13616	-0.82203	-9.18289	0.945118	0
1.3240	7.00044	2.22861	-8.58073	0.945118	0
1.3247	5.16981	2.22861	-5.82085	0.945118	0
1.3253	5.78002	5.5898	-3.68821	0.945118	0
1.3260	6.69533	12.303	-0.0250899	0.945118	0
1.3267	6.69533	13.8284	-0.627246	0.945118	0
1.3273	4.2545	8.3299	-2.75988	0.945118	0
1.3280	-0.0169502	2.22861	-6.12192	0.945118	0
1.3287	-1.54247	-2.64876	-5.82085	0.945118	0
1.3293	1.50857	-6.31136	3.63803	0.945118	0
1.3300	5.16981	-9.67255	3.63803	0.945118	0
1.3307	3.9494	-15.1619	-0.0250899	0.945118	0
1.3313	-1.54247	-16.0753	22.8569	0.945118	0
1.3320	-3.9833	-10.2845	40.2692	-3.02214	0
1.3327	-2.15268	-6.62191	14.0252	-0.579025	0
[truncated: 54,106 more rows]
