# Supplementary material for: Identification of Haptic Based Guiding Using Hard Reins
Source: PLoS One. 2015 Jul 22;10(7):e0132020. doi: 10.1371/journal.pone.0132020 (PMC4511788; doi:10.1371/journal.pone.0132020)
Supplement: S4 File — (ZIP) [file pone.0132020.s004.zip › EMGData2/Subject9/T10/t10.txt]

0.0000	-5.66026	0.806585	-46.3034	18.3571	0
0.0007	-4.13114	-0.719049	-49.6568	19.8811	0
0.0013	3.1934	-4.07044	-48.7441	21.7145	0
0.0020	10.5137	0.506461	-45.9958	24.7624	0
0.0027	13.5677	7.2155	-45.9958	28.7294	0
0.0033	16.3134	4.47061	-45.9958	31.4772	0
0.0040	16.6175	1.72572	-43.2476	33.6154	0
0.0047	12.6511	6.30262	-41.7296	38.192	0
0.0053	10.5137	8.13463	-41.7296	42.7685	0
0.0060	10.8221	6.609	-39.8941	45.5163	0
0.0067	5.02242	8.13463	-37.761	48.5689	0
0.0073	-4.74364	11.1859	-35.3204	51.0073	0
0.0080	-5.96439	12.0988	-32.5721	51.6215	0
0.0087	-2.91039	12.0988	-31.3518	54.3647	0
0.0093	-0.468872	11.1859	-31.6593	58.3317	0
0.0100	5.02242	10.8795	-29.5163	57.7221	0
0.0107	11.4303	11.7987	-25.5477	58.0269	0
0.0113	12.6511	12.7115	-24.0297	63.8272	0
0.0120	13.2636	11.7987	-25.8553	67.4894	0
0.0127	16.3134	11.1859	-25.5477	65.9608	0
0.0133	16.0092	9.96664	-23.107	68.7086	0
0.0140	16.3134	9.66027	-21.8867	72.9804	0
0.0147	21.8089	9.04751	-20.9739	72.3708	0
0.0153	26.3836	9.04751	-18.5333	72.066	0
0.0160	20.8923	13.0179	-17.6205	76.033	0
0.0167	11.1262	18.5077	-16.4002	77.5616	0
0.0173	6.85145	20.9525	-13.3443	75.7282	0
0.0180	8.38056	21.8653	-11.2112	76.033	0
0.0187	9.90545	23.6974	-10.5961	76.9474	0
0.0193	9.90545	24.3101	-7.84786	76.6426	0
0.0200	11.4303	23.0846	-5.71475	76.3378	0
0.0207	13.5677	20.0333	-6.62753	75.7282	0
0.0213	14.176	13.6244	-5.09962	73.8994	0
0.0220	14.176	7.52188	-0.525837	73.2852	0
0.0227	13.2636	5.68987	3.13518	74.509	0
0.0233	9.29296	7.2155	3.75031	73.2852	0
0.0240	7.15981	7.82826	3.44274	69.9278	0
0.0247	7.15981	7.52188	3.13518	66.8798	0
0.0253	1.36015	10.8795	3.44274	65.9608	0
0.0260	-9.32253	14.5435	5.26829	66.575	0
0.0267	-17.8678	14.5435	7.70896	65.9608	0
0.0273	-22.7466	16.9821	6.19098	63.2176	0
0.0280	-25.4965	24.6102	3.13518	60.7747	0
0.0287	-25.8006	29.1934	4.04795	59.2507	0
0.0293	-26.7173	26.4422	8.01653	56.5029	0
0.0300	-25.8006	20.9525	8.9293	52.5359	0
0.0307	-20.6135	17.9012	6.48863	49.7881	0
0.0313	-16.6471	17.5948	5.88342	48.5689	0
0.0320	-15.7305	19.1205	7.10376	47.6499	0
0.0327	-14.2056	18.8141	5.88342	45.5163	0
0.0333	-10.2349	18.5077	3.44274	43.3781	0
0.0340	-1.68963	19.1205	6.48863	40.3302	0
0.0347	10.5137	16.3756	12.6002	38.192	0
0.0353	12.6511	13.9308	14.4258	38.192	0
0.0360	5.63069	17.2884	14.7333	35.749	0
0.0367	4.40993	20.6461	15.0409	27.5102	0
0.0373	7.46394	20.9525	13.2054	23.848	0
0.0380	7.15981	22.7845	13.2054	27.2054	0
0.0387	5.63069	23.6974	17.4816	25.3766	0
0.0393	3.49753	19.1205	21.1426	17.1333	0
0.0400	-0.468872	13.3243	21.4502	12.5567	0
0.0407	-4.4395	12.0988	21.1426	11.3375	0
0.0413	-8.40591	13.3243	21.1426	9.80892	0
0.0420	-10.5433	14.5435	22.9681	9.19932	0
0.0427	-9.01417	16.3756	25.1112	7.06575	0
0.0433	-12.0682	16.3756	24.4961	3.09877	0
0.0440	-16.6471	13.6244	24.1885	-0.258616	0
0.0447	-12.0682	10.8795	26.3315	-1.78722	0
0.0453	-8.40591	9.96664	25.4088	-3.00641	0
0.0460	-12.9848	9.04751	21.7478	-4.83981	0
0.0467	-13.8972	5.08336	21.7478	-6.66859	0
0.0473	-12.6764	0.506461	24.8036	-5.7542	0
0.0480	-16.9512	1.41934	26.6292	-7.58298	0
0.0487	-15.7305	6.609	25.7164	-14.9073	0
0.0493	-8.71004	10.5731	23.8908	-19.1791	0
0.0500	-11.1516	13.6244	21.1426	-19.4885	0
0.0507	-16.3387	17.2884	19.6147	-21.6221	0
0.0513	-13.5931	19.4268	19.9223	-23.7603	0
0.0520	-10.8474	17.5948	19.0095	-24.9795	0
0.0527	-12.3723	15.15	15.6461	-26.5035	0
0.0533	-13.5931	13.3243	14.1182	-26.5035	0
0.0540	-14.8138	9.04751	15.3386	-26.1987	0
0.0547	-15.7305	2.6386	14.7333	-29.5561	0
0.0553	-13.2889	-0.719049	13.513	-31.3895	0
0.0560	-11.4557	0.200083	13.8206	-29.5561	0
0.0567	-11.764	-1.32555	12.6002	-30.7799	0
0.0573	-12.9848	-5.90245	8.9293	-34.1326	0
0.0580	-13.8972	-5.29595	7.10376	-34.1326	0
0.0587	-15.7305	1.72572	8.63166	-34.1326	0
0.0593	-17.5595	5.68987	11.6775	-33.523	0
0.0600	-16.6471	5.38974	11.6775	-32.3039	0
0.0607	-13.2889	6.91538	7.10376	-34.7468	0
0.0613	-13.8972	9.96664	2.82761	-39.6282	0
0.0620	-16.6471	10.8795	2.52997	-38.409	0
0.0627	-16.9512	9.96664	1.91484	-34.4421	0
0.0633	-18.172	7.2155	1.00207	-38.1042	0
0.0640	-23.3591	2.6386	1.29971	-41.457	0
0.0647	-27.3255	-1.01917	2.2224	-37.7948	0
0.0653	-29.4629	-3.15756	1.60727	-35.966	0
0.0660	-30.6837	-4.37682	-0.218272	-39.0186	0
0.0667	-27.6297	-4.6832	-1.14097	-36.8804	0
0.0673	-19.3927	-2.85119	-1.74617	-34.1326	0
0.0680	-13.2889	0.506461	-3.87929	-35.966	0
0.0687	-12.3723	1.72572	-5.71475	-36.2708	0
0.0693	-15.7305	-1.01917	-6.93509	-33.2182	0
0.0700	-18.4761	-2.85119	-8.77056	-34.4421	0
0.0707	-17.8678	-2.85119	-9.37577	-36.8804	0
0.0713	-18.172	-4.07044	-8.46299	-35.966	0
0.0720	-14.8138	-4.6832	-9.0682	-35.3564	0
0.0727	0.139394	-1.93831	-13.0368	-35.3564	0
0.0733	14.4844	-1.32555	-17.9181	-34.1326	0
0.0740	16.3134	-2.85119	-19.1385	-35.0516	0
0.0747	16.0092	-3.77032	-17.9181	-36.8804	0
0.0753	16.3134	-4.37682	-19.1385	-36.2708	0
0.0760	5.63069	-4.98957	-20.9739	-34.7468	0
0.0767	-11.1516	-6.20883	-20.3588	-34.4421	0
0.0773	-17.5595	-7.42809	-20.0612	-35.6612	0
0.0780	-14.8138	-5.90245	-21.2815	-35.3564	0
0.0787	-13.5931	-3.15756	-21.8867	-33.2182	0
0.0793	-17.5595	-3.15756	-22.1943	-31.3895	0
0.0800	-21.2217	-4.6832	-23.107	-30.4751	0
0.0807	-20.9176	-4.98957	-23.107	-27.7273	0
0.0813	-18.172	-4.98957	-24.0297	-27.7273	0
0.0820	-13.2889	-3.77032	-24.9425	-31.3895	0
0.0827	-6.26853	-4.6832	-24.0297	-31.0847	0
0.0833	-0.164739	-8.34722	-23.107	-27.7273	0
0.0840	4.71829	-9.2601	-24.3274	-28.6417	0
0.0847	9.90545	-7.42809	-25.2501	-29.8609	0
0.0853	9.29296	-6.82159	-25.8553	-28.6417	0
0.0860	2.58091	-7.42809	-27.0756	-28.9465	0
0.0867	-0.77723	-8.04084	-27.0756	-28.3369	0
0.0873	0.751885	-11.0921	-27.3832	-25.2843	0
0.0880	0.751885	-15.669	-27.6908	-25.8939	0
0.0887	-1.3855	-19.333	-26.7681	-26.5035	0
0.0893	-3.52288	-19.333	-26.4704	-23.1507	0
0.0900	-3.82701	-17.501	-26.4704	-23.1507	0
0.0907	-1.68963	-16.5881	-26.1629	-24.3699	0
0.0913	0.139394	-16.5881	-26.7681	-21.0125	0
0.0920	4.1058	-15.3626	-28.6035	-18.5695	0
0.0927	12.6511	-12.3114	-27.6908	-20.0981	0
0.0933	22.7213	-9.2601	-26.1629	-17.6551	0
0.0940	36.4538	-7.42809	-25.2501	-13.0786	0
0.0947	49.2738	-7.12796	-23.4146	-13.0786	0
0.0953	48.3572	-3.77032	-22.1943	-11.8594	0
0.0960	37.6745	-0.106294	-24.635	-8.19719	0
0.0967	29.1292	-1.93831	-26.7681	-8.80678	0
0.0973	17.5341	-5.29595	-25.2501	-10.3308	0
0.0980	0.139394	-4.98957	-24.635	-6.66859	0
0.0987	-16.6471	-7.42809	-25.8553	-3.3112	0
0.0993	-35.5667	-11.3985	-25.8553	-5.1446	0
0.1000	-55.7071	-11.7049	-24.9425	-3.616	0
0.1007	-66.6939	-11.7049	-24.0297	0.350978	0
0.1013	-71.8811	-11.0921	-23.7222	-0.258616	0
0.1020	-74.9351	-7.42809	-22.7995	0.0461813	0
0.1027	-67.3022	-7.12796	-22.1943	5.23235	0
0.1033	-51.7407	-12.9241	-23.4146	4.92755	0
0.1040	-32.2086	-14.7561	-24.635	0.0461813	0
0.1047	-5.3519	-14.4498	-21.8867	1.57017	0
0.1053	16.9259	-18.4139	-19.446	6.14674	0
0.1060	22.7213	-21.7716	-20.3588	6.14674	0
0.1067	26.9961	-20.5523	-20.3588	7.98014	0
0.1073	34.3206	-19.0267	-18.5333	11.6423	0
0.1080	30.0458	-17.501	-18.2257	10.4185	0
0.1087	17.8383	-15.669	-20.3588	8.89453	0
0.1093	8.98883	-14.7561	-20.9739	9.19932	0
0.1100	3.49753	-13.5306	-18.5333	6.75633	0
0.1107	5.63069	-10.7857	-17.6205	5.53714	0
0.1113	14.7885	-9.56648	-22.1943	9.50412	0
0.1120	19.059	-10.4794	-24.0297	11.6423	0
0.1127	19.3674	-12.005	-18.8408	11.6423	0
0.1133	23.6379	-14.7561	-14.2571	14.3901	0
0.1140	25.1628	-18.4139	-15.785	14.9997	0
0.1147	23.3338	-18.4139	-17.0054	12.5567	0
0.1153	24.8587	-16.8883	-16.6978	13.4711	0
0.1160	25.4712	-17.501	-17.0054	15.3045	0
0.1167	20.2798	-17.501	-17.6205	14.6949	0
0.1173	13.8719	-12.9241	-18.5333	14.6949	0
0.1180	12.9552	-10.1792	-17.6205	16.2189	0
0.1187	17.8383	-11.3985	-14.2571	17.1333	0
0.1193	18.1466	-11.0921	-12.124	18.0523	0
0.1200	7.76807	-9.87286	-14.5647	19.8811	0
0.1207	0.443528	-12.9241	-14.8722	20.7955	0
0.1213	5.63069	-14.1434	-12.7292	16.5237	0
0.1220	11.4303	-12.005	-13.3443	12.5567	0
0.1227	9.90545	-12.6177	-14.8722	15.3045	0
0.1233	8.6847	-12.6177	-13.9496	17.7429	0
0.1240	8.07221	-8.95372	-13.0368	13.4711	0
0.1247	5.32656	-6.20883	-11.8164	13.4711	0
0.1253	4.1058	-7.12796	-10.5961	17.1333	0
0.1260	3.80167	-10.7857	-11.2112	14.3901	0
0.1267	2.88504	-15.669	-11.2112	13.1663	0
0.1273	5.32656	-16.5881	-9.0682	17.7429	0
0.1280	10.5137	-14.7561	-8.46299	15.6093	0
0.1287	10.8221	-15.0625	-9.0682	11.6423	0
0.1293	7.76807	-15.669	-9.37577	15.3045	0
0.1300	6.54731	-13.2305	-8.77056	16.2189	0
0.1307	5.32656	-12.005	-5.09962	12.2519	0
0.1313	2.27678	-12.9241	-2.3613	13.4711	0
0.1320	1.66429	-12.6177	-6.02232	15.9141	0
0.1327	3.80167	-10.7857	-9.0682	13.1663	0
0.1333	6.54731	-8.34722	-4.49442	11.6423	0
0.1340	9.90545	-7.42809	-0.833402	14.0807	0
0.1347	10.8221	-8.34722	-4.18685	16.2189	0
0.1353	9.90545	-7.73447	-5.71475	18.0523	0
0.1360	12.347	-2.54481	-2.96651	17.7429	0
0.1367	12.347	-1.01917	-2.05374	15.3045	0
0.1373	7.46394	-7.42809	-2.96651	13.7759	0
0.1380	6.85145	-10.7857	-3.87929	16.2189	0
0.1387	8.98883	-8.04084	-5.09962	18.9667	0
0.1393	6.54731	-8.6536	-4.80198	17.7429	0
0.1400	5.32656	-11.3985	-3.27408	15.3045	0
0.1407	7.15981	-8.6536	-2.96651	16.2189	0
0.1413	5.32656	-5.59608	-5.40719	16.2189	0
0.1420	4.40993	-7.73447	-5.71475	14.3901	0
0.1427	5.63069	-9.2601	-1.14097	15.3045	0
0.1433	1.66429	-8.04084	1.91484	16.8285	0
0.1440	-1.3855	-7.73447	-1.14097	15.6093	0
0.1447	3.49753	-8.95372	-3.58164	13.7759	0
0.1453	4.1058	-10.7857	-2.05374	11.3375	0
0.1460	-1.08136	-11.7049	-1.43861	10.1137	0
0.1467	0.139394	-8.34722	-0.833402	12.5567	0
0.1473	4.1058	-3.46394	0.0793716	12.8615	0
0.1480	1.05602	-3.46394	-1.43861	9.80892	0
0.1487	-0.468872	-3.77032	-2.65895	7.98014	0
0.1493	1.66429	-0.106294	-1.74617	7.98014	0
0.1500	1.05602	3.55773	-2.05374	6.14674	0
0.1507	0.139394	3.55773	-0.525837	6.14674	0
0.1513	0.751885	3.86411	2.2224	7.06575	0
0.1520	0.751885	4.47061	-0.833402	7.37054	0
0.1527	-0.164739	2.03209	-2.96651	8.89453	0
0.1533	0.751885	-1.63193	-2.05374	8.89453	0
0.1540	0.751885	-1.93831	-5.40719	7.37054	0
0.1547	1.05602	-3.15756	-6.93509	7.67534	0
0.1553	-0.164739	-7.12796	-1.14097	7.98014	0
0.1560	-2.60625	-7.73447	-0.218272	7.06575	0
0.1567	-1.99799	-5.29595	-4.80198	5.23235	0
0.1573	0.751885	-3.46394	-3.27408	2.17976	0
0.1580	0.139394	-1.93831	-2.05374	1.87496	0
0.1587	0.139394	0.506461	-7.55022	5.84194	0
0.1593	1.66429	-1.32555	-9.0682	4.62275	0
0.1600	1.36015	-3.77032	-5.71475	0.0461813	0
0.1607	0.751885	-1.32555	-6.62753	2.17976	0
0.1613	3.1934	0.806585	-9.37577	2.78935	0
0.1620	4.1058	0.200083	-8.46299	-2.09202	0
0.1627	1.36015	1.72572	-9.37577	-1.17762	0
0.1633	-1.3855	3.55773	-13.0368	1.87496	0
0.1640	-1.08136	-0.106294	-12.4316	-2.39681	0
0.1647	1.66429	-3.77032	-9.37577	-2.70161	0
0.1653	4.1058	-1.93831	-9.0682	0.655775	0
0.1660	3.49753	-0.106294	-10.5961	-3.616	0
0.1667	0.751885	-1.93831	-11.2112	-5.1446	0
0.1673	-1.3855	-0.719049	-10.2885	1.26537	0
0.1680	-1.68963	3.55773	-10.2885	-0.258616	0
0.1687	3.49753	5.38974	-12.4316	-5.1446	0
0.1693	12.0428	5.99624	-14.8722	-3.9208	0
0.1700	15.3968	4.77699	-14.8722	-6.05899	0
0.1707	11.7345	1.41934	-14.5647	-8.50199	0
0.1713	8.07221	0.200083	-15.1798	-2.70161	0
0.1720	5.32656	2.03209	-15.785	0.0461813	0
0.1727	-3.82701	2.33847	-15.4775	-3.00641	0
0.1733	-14.8138	2.6386	-15.785	-0.563412	0
0.1740	-20.3051	5.38974	-16.6978	2.48456	0
0.1747	-22.4425	9.66027	-18.8408	1.26537	0
0.1753	-23.3591	13.6244	-22.5018	1.57017	0
0.1760	-21.8342	15.4564	-25.5477	2.17976	0
0.1767	-19.0886	14.2372	-26.7681	-0.258616	0
0.1773	-16.3387	13.3243	-26.7681	-1.17762	0
0.1780	-11.1516	13.3243	-28.296	-0.563412	0
0.1787	-7.48928	10.8795	-31.3518	-0.563412	0
0.1793	-7.79342	6.609	-31.0442	1.87496	0
0.1800	-10.2349	1.72572	-28.6035	3.09877	0
0.1807	-13.2889	-1.01917	-30.7366	-1.48242	0
0.1813	-15.7305	0.806585	-35.0128	-3.616	0
0.1820	-10.8474	0.806585	-35.3204	0.960572	0
0.1827	-3.52288	-2.85119	-35.3204	3.70836	0
0.1833	-6.26853	-3.77032	-36.8383	1.87496	0
0.1840	-12.9848	0.200083	-36.8383	0.655775	0
0.1847	-12.9848	3.86411	-36.2331	1.57017	0
0.1853	-9.62667	5.38974	-35.9256	1.57017	0
0.1860	-7.18515	5.99624	-35.0128	0.0461813	0
0.1867	-1.99799	9.35389	-36.8383	2.48456	0
0.1873	6.24318	15.15	-36.5407	6.75633	0
0.1880	16.6175	15.4564	-31.3518	5.53714	0
0.1887	23.9421	11.7987	-30.7366	2.48456	0
0.1893	23.9421	11.4923	-35.0128	5.23235	0
0.1900	20.8923	12.4052	-32.2645	7.98014	0
0.1907	18.7549	9.04751	-27.6908	6.45153	0
0.1913	12.6511	5.38974	-27.9884	6.75633	0
0.1920	3.49753	5.99624	-29.2087	8.58973	0
0.1927	2.58091	6.30262	-29.8239	7.37054	0
0.1933	6.24318	3.55773	-31.3518	7.06575	0
0.1940	3.49753	0.806585	-29.2087	8.28493	0
0.1947	-3.52288	1.72572	-24.635	6.75633	0
0.1953	-8.71004	3.55773	-24.9425	6.14674	0
0.1960	-12.0682	3.25135	-27.9884	8.89453	0
0.1967	-13.8972	1.72572	-27.6908	7.98014	0
0.1973	-15.118	1.72572	-25.8553	5.23235	0
0.1980	-16.9512	2.03209	-25.2501	7.06575	0
0.1987	-12.0682	1.11296	-24.3274	8.89453	0
0.1993	1.36015	-0.412672	-24.635	5.53714	0
0.2000	9.29296	-0.106294	-24.3274	5.53714	0
0.2007	6.85145	0.506461	-23.107	9.19932	0
0.2013	4.1058	-0.719049	-23.4146	7.98014	0
0.2020	8.07221	2.03209	-24.0297	4.01316	0
0.2027	14.176	4.77699	-20.3588	5.23235	0
0.2033	17.23	0.806585	-19.446	7.37054	0
0.2040	16.6175	-0.106294	-21.2815	6.14674	0
0.2047	16.9259	6.609	-20.6664	3.40357	0
0.2053	18.1466	9.04751	-19.7536	1.57017	0
0.2060	13.5677	6.30262	-22.7995	1.57017	0
0.2067	-0.164739	7.2155	-22.7995	3.40357	0
0.2073	-16.3387	7.82826	-18.5333	3.70836	0
0.2080	-25.4965	5.68987	-16.6978	0.655775	0
0.2087	-28.5463	5.38974	-16.6978	-1.78722	0
0.2093	-31.2919	3.25135	-15.4775	-0.258616	0
0.2100	-32.8211	-1.01917	-13.6519	2.17976	0
0.2107	-25.1882	-1.32555	-13.0368	1.87496	0
0.2113	-9.62667	-0.106294	-13.3443	2.48456	0
0.2120	1.97264	-0.412672	-12.7292	4.31796	0
0.2127	3.80167	-0.719049	-10.2885	3.09877	0
0.2133	2.27678	-0.106294	-7.55022	3.40357	0
0.2140	3.49753	0.200083	-5.40719	6.14674	0
0.2147	6.24318	1.72572	-3.87929	4.92755	0
0.2153	4.71829	2.03209	-3.58164	3.40357	0
0.2160	-1.3855	0.806585	-3.87929	5.84194	0
0.2167	-6.26853	2.33847	-3.27408	4.31796	0
0.2173	-9.9308	6.30262	-0.833402	0.350978	0
0.2180	-14.8138	8.13463	1.29971	2.48456	0
0.2187	-17.2553	7.82826	2.2224	5.23235	0
0.2193	-15.7305	4.47061	2.52997	2.78935	0
0.2200	-14.8138	0.506461	4.04795	1.26537	0
0.2207	-12.3723	0.506461	7.41132	2.17976	0
0.2213	-8.71004	1.11296	10.7648	1.57017	0
0.2220	-9.01417	-0.412672	13.2054	-0.258616	0
0.2227	-11.764	-0.412672	13.513	-0.258616	0
0.2233	-10.5433	-0.412672	13.8206	-1.17762	0
0.2240	-4.4395	-2.85119	15.6461	-3.00641	0
0.2247	1.36015	-1.63193	17.174	-2.09202	0
0.2253	4.40993	3.25135	17.174	0.0461813	0
0.2260	10.5137	2.33847	16.5589	-2.09202	0
0.2267	19.059	-0.719049	17.174	-2.09202	0
0.2273	20.2798	-0.412672	17.174	3.09877	0
0.2280	12.9552	-1.01917	17.174	1.87496	0
0.2287	8.07221	-1.32555	16.2613	-5.1446	0
0.2293	7.15981	2.03209	15.0409	-5.7542	0
0.2300	5.32656	2.94497	14.4258	-3.00641	0
0.2307	6.24318	1.11296	15.9537	-3.9208	0
0.2313	9.29296	2.6386	16.2613	-3.9208	0
0.2320	8.6847	4.47061	14.4258	-3.00641	0
0.2327	5.93905	2.33847	13.513	-4.22559	0
0.2333	5.02242	-0.106294	15.9537	-3.9208	0
0.2340	5.32656	-2.24468	16.2613	-3.9208	0
0.2347	6.54731	-5.29595	12.6002	-6.97338	0
0.2353	5.63069	-4.6832	11.3799	-6.66859	0
0.2360	4.1058	-1.93831	12.2927	-4.22559	0
0.2367	5.32656	-2.85119	8.9293	-6.05899	0
0.2373	6.24318	-4.6832	4.97064	-9.41638	0
0.2380	5.32656	-3.46394	7.10376	-9.41638	0
0.2387	7.76807	-1.01917	9.23687	-9.11158	0
0.2393	9.29296	-1.01917	6.48863	-8.50199	0
0.2400	6.54731	-2.85119	4.35552	-7.58298	0
0.2407	6.85145	-1.93831	4.35552	-10.9404	0
0.2413	9.60132	0.200083	3.44274	-14.9073	0
0.2420	7.15981	0.806585	2.82761	-13.0786	0
0.2427	2.88504	1.72572	2.2224	-9.72117	0
0.2433	3.80167	1.72572	-0.218272	-11.55	0
0.2440	4.40993	-2.85119	-1.14097	-12.1642	0
0.2447	3.80167	-6.51521	-0.525837	-9.72117	0
0.2453	4.40993	-4.6832	-2.96651	-10.3308	0
0.2460	4.71829	-3.46394	-5.40719	-12.7738	0
0.2467	2.27678	-4.6832	-2.96651	-10.9404	0
0.2473	0.139394	-3.77032	-1.14097	-9.41638	0
0.2480	1.05602	-3.15756	-2.96651	-12.1642	0
0.2487	2.88504	-3.15756	-5.71475	-14.2977	0
0.2493	4.40993	-1.01917	-6.62753	-12.7738	0
0.2500	5.93905	-0.719049	-7.84786	-9.72117	0
0.2507	4.71829	-2.54481	-8.15543	-8.50199	0
0.2513	1.66429	-1.93831	-7.84786	-7.27818	0
0.2520	-0.468872	-3.15756	-10.5961	-6.36379	0
0.2527	0.139394	-4.98957	-13.0368	-7.88777	0
0.2533	1.66429	-0.719049	-11.5089	-9.41638	0
0.2540	1.66429	2.6386	-11.2112	-9.41638	0
0.2547	-0.164739	1.11296	-12.4316	-11.2452	0
0.2553	-0.77723	2.33847	-12.4316	-11.2452	0
0.2560	-1.99799	2.6386	-14.2571	-6.97338	0
0.2567	-5.66026	-1.01917	-18.5333	-4.83981	0
0.2573	-6.88102	-2.54481	-17.9181	-7.27818	0
0.2580	-5.04777	-3.77032	-14.5647	-8.19719	0
0.2587	-5.66026	-7.42809	-15.785	-7.58298	0
0.2593	-7.48928	-6.20883	-16.6978	-8.50199	0
0.2600	-5.3519	-2.85119	-14.5647	-8.50199	0
0.2607	-4.13114	-4.98957	-15.1798	-7.27818	0
0.2613	-5.96439	-7.73447	-18.8408	-7.27818	0
0.2620	-4.74364	-6.51521	-18.5333	-8.19719	0
0.2627	-2.30212	-5.90245	-14.5647	-7.88777	0
0.2633	-5.66026	-6.51521	-13.9496	-7.88777	0
0.2640	-8.71004	-7.42809	-17.3129	-9.72117	0
0.2647	-5.66026	-8.6536	-19.446	-10.9404	0
0.2653	-1.99799	-5.90245	-19.446	-10.3308	0
0.2660	-2.60625	0.200083	-20.3588	-8.80678	0
0.2667	-4.13114	1.72572	-20.3588	-6.66859	0
0.2673	-4.74364	-1.63193	-19.7536	-3.9208	0
0.2680	-3.21874	-2.85119	-21.2815	-4.83981	0
0.2687	0.751885	-2.24468	-21.2815	-7.27818	0
0.2693	2.88504	-3.77032	-18.2257	-6.66859	0
0.2700	3.1934	-6.82159	-19.7536	-5.1446	0
0.2707	4.40993	-7.42809	-24.3274	-6.36379	0
0.2713	7.46394	-4.98957	-24.0297	-6.36379	0
0.2720	9.90545	-1.32555	-22.1943	-3.3112	0
0.2727	8.98883	-0.412672	-22.1943	-3.3112	0
0.2733	8.07221	-0.412672	-21.8867	-5.7542	0
0.2740	9.60132	0.806585	-21.2815	-4.53501	0
0.2747	9.60132	1.72572	-21.2815	-2.39681	0
0.2753	5.93905	0.200083	-20.6664	-3.00641	0
0.2760	4.40993	-2.85119	-21.8867	-3.9208	0
0.2767	1.97264	-6.51521	-23.7222	-4.53501	0
0.2773	-4.13114	-8.34722	-23.107	-7.27818	0
0.2780	-3.82701	-5.90245	-24.3274	-6.97338	0
0.2787	1.66429	-3.46394	-24.9425	-3.3112	0
0.2793	-1.08136	-3.46394	-21.8867	-3.3112	0
0.2800	-5.66026	-0.412672	-21.2815	-5.4494	0
0.2807	-4.4395	6.30262	-24.0297	-3.9208	0
0.2813	-2.91039	8.13463	-22.1943	-3.616	0
0.2820	-0.77723	4.16423	-20.9739	-6.66859	0
0.2827	1.97264	2.6386	-23.107	-5.1446	0
0.2833	-2.91039	3.55773	-21.5791	-2.39681	0
0.2840	-12.3723	1.72572	-17.9181	-4.83981	0
0.2847	-14.8138	0.200083	-20.6664	-6.05899	0
0.2853	-13.2889	2.33847	-24.0297	-3.9208	0
0.2860	-10.2349	4.16423	-22.5018	-4.22559	0
0.2867	-7.48928	4.47061	-20.3588	-4.83981	0
0.2873	-8.71004	5.99624	-20.9739	-3.00641	0
0.2880	-11.4557	7.52188	-22.1943	-3.616	0
0.2887	-9.62667	7.2155	-23.107	-5.1446	0
0.2893	-6.57266	6.30262	-23.107	-2.39681	0
0.2900	-1.99799	6.30262	-21.2815	-2.09202	0
0.2907	6.85145	6.91538	-19.7536	-5.7542	0
0.2913	16.3134	4.16423	-20.6664	-4.83981	0
0.2920	17.5341	-0.412672	-21.2815	-0.872827	0
0.2927	10.2096	0.806585	-20.0612	-1.48242	0
0.2933	3.49753	3.86411	-19.446	-3.00641	0
0.2940	2.27678	1.11296	-20.3588	-2.09202	0
0.2947	-1.68963	-2.85119	-20.9739	-0.872827	0
0.2953	-8.71004	-1.01917	-18.5333	0.655775	0
0.2960	-7.79342	-0.106294	-15.1798	1.57017	0
0.2967	-1.3855	-2.24468	-17.0054	-0.258616	0
0.2973	-0.468872	-1.01917	-23.107	-1.78722	0
0.2980	-1.3855	0.806585	-23.4146	-0.258616	0
0.2987	-0.164739	-1.01917	-17.6205	1.26537	0
0.2993	-2.91039	-2.85119	-13.9496	3.09877	0
0.3000	-7.79342	-3.46394	-14.2571	4.31796	0
0.3007	-6.26853	-4.07044	-16.0926	1.57017	0
0.3013	-1.68963	-2.85119	-18.5333	-1.17762	0
0.3020	-0.77723	0.506461	-18.5333	0.350978	0
0.3027	-2.91039	3.25135	-17.0054	3.09877	0
0.3033	-5.66026	4.16423	-18.5333	3.40357	0
0.3040	-6.26853	2.94497	-19.446	1.57017	0
0.3047	-5.66026	1.11296	-15.785	1.26537	0
0.3053	-7.79342	1.72572	-11.8164	2.48456	0
0.3060	-11.1516	1.41934	-13.0368	1.57017	0
0.3067	-10.2349	-2.85119	-15.785	0.655775	0
0.3073	-4.74364	-5.59608	-15.785	4.92755	0
0.3080	4.1058	-3.15756	-13.9496	6.14674	0
0.3087	14.4844	-0.719049	-13.9496	1.57017	0
0.3093	19.3674	-0.412672	-15.1798	1.26537	0
0.3100	19.059	-2.24468	-14.8722	6.14674	0
0.3107	16.3134	-5.29595	-12.124	7.06575	0
0.3113	8.98883	-5.59608	-10.9037	5.84194	0
0.3120	0.751885	-1.01917	-13.3443	7.06575	0
0.3127	-1.68963	1.72572	-16.0926	6.14674	0
0.3133	-4.74364	1.72572	-14.2571	5.23235	0
0.3140	-12.9848	6.30262	-11.2112	8.89453	0
0.3147	-14.8138	14.2372	-11.5089	9.50412	0
0.3153	-10.5433	17.5948	-13.0368	5.23235	0
0.3160	-9.32253	14.8499	-11.8164	4.92755	0
0.3167	-11.1516	12.7115	-9.68333	5.84194	0
0.3173	-12.6764	14.5435	-9.37577	4.31796	0
0.3180	-8.71004	13.6244	-9.37577	5.53714	0
0.3187	2.58091	9.04751	-10.5961	9.19932	0
0.3193	7.76807	7.82826	-12.7292	8.58973	0
0.3200	1.66429	9.66027	-13.0368	5.23235	0
0.3207	-1.3855	7.2155	-12.7292	4.31796	0
0.3213	2.88504	3.55773	-13.6519	3.09877	0
0.3220	3.80167	5.08336	-14.8722	1.26537	0
0.3227	-2.91039	4.47061	-13.0368	1.87496	0
0.3233	-10.5433	0.806585	-9.37577	3.70836	0
0.3240	-9.62667	0.806585	-9.0682	3.09877	0
0.3247	-0.164739	2.33847	-12.4316	0.960572	0
0.3253	6.24318	3.25135	-13.6519	-1.17762	0
0.3260	8.98883	6.30262	-11.2112	-1.78722	0
0.3267	14.7885	9.66027	-9.9909	1.26537	0
0.3273	18.1466	10.5731	-10.2885	3.40357	0
0.3280	12.9552	11.4923	-8.46299	1.26537	0
0.3287	8.07221	10.5731	-6.93509	-0.563412	0
0.3293	2.58091	4.77699	-9.37577	2.17976	0
0.3300	-7.79342	1.72572	-11.8164	3.40357	0
0.3307	-16.3387	4.77699	-10.2885	1.26537	0
0.3313	-18.7802	6.91538	-7.84786	0.655775	0
0.3320	-20.6135	5.38974	-6.62753	0.655775	0
0.3327	-20.9176	5.38974	-6.62753	-1.78722	0
0.3333	-17.5595	6.609	-8.15543	-1.17762	0
0.3340	-14.8138	5.99624	-9.68333	2.48456	0
0.3347	-13.8972	5.38974	-8.46299	0.655775	0
0.3353	-13.8972	5.38974	-5.09962	-1.78722	0
0.3360	-12.9848	2.6386	-3.87929	0.350978	0
0.3367	-6.57266	-1.63193	-4.80198	-0.872827	0
0.3373	4.40993	-1.32555	-4.80198	-4.53501	0
0.3380	12.0428	1.11296	-3.87929	-2.39681	0
0.3387	12.347	0.806585	-4.18685	1.57017	0
0.3393	9.60132	0.200083	-3.87929	1.57017	0
0.3400	9.60132	1.41934	-1.43861	1.26537	0
0.3407	9.90545	1.72572	-1.43861	0.655775	0
0.3413	5.32656	1.41934	-5.09962	-0.872827	0
0.3420	2.58091	1.72572	-6.93509	-0.563412	0
0.3427	2.58091	1.41934	-5.09962	-1.17762	0
0.3433	-1.3855	0.806585	-2.3613	-3.9208	0
0.3440	-8.71004	0.806585	0.694501	-4.53501	0
0.3447	-11.764	-1.01917	2.52997	-2.09202	0
0.3453	-9.9308	-3.46394	0.694501	-2.70161	0
0.3460	-6.57266	-1.93831	-3.27408	-5.4494	0
0.3467	-3.82701	0.806585	-0.833402	-3.9208	0
0.3473	-3.52288	-0.719049	4.66308	0.655775	0
0.3480	-2.91039	-2.85119	3.44274	-0.258616	0
0.3487	1.66429	-3.15756	-0.525837	-4.53501	0
0.3493	6.24318	-5.59608	1.00207	-3.9208	0
0.3500	8.07221	-7.42809	1.91484	-0.258616	0
0.3507	7.46394	-4.6832	-1.14097	-0.258616	0
0.3513	4.71829	-1.63193	-2.05374	-1.48242	0
0.3520	2.27678	-1.01917	-1.14097	0.655775	0
0.3527	1.05602	0.200083	-1.14097	2.48456	0
0.3533	1.05602	3.55773	-0.525837	1.26537	0
0.3540	2.58091	5.38974	-1.43861	2.17976	0
0.3547	2.27678	3.86411	-4.49442	4.31796	0
0.3553	-0.468872	2.33847	-4.80198	2.78935	0
0.3560	1.05602	2.94497	-2.05374	0.655775	0
0.3567	5.32656	3.25135	-2.3613	2.48456	0
0.3573	5.32656	2.6386	-6.31996	2.78935	0
0.3580	7.15981	4.47061	-7.55022	1.57017	0
0.3587	9.90545	5.38974	-4.49442	5.23235	0
0.3593	6.24318	2.6386	-3.87929	10.7279	0
0.3600	1.66429	0.806585	-6.62753	8.89453	0
0.3607	3.49753	2.6386	-7.55022	6.14674	0
0.3613	5.32656	2.33847	-7.55022	7.98014	0
0.3620	4.40993	0.200083	-8.77056	8.28493	0
0.3627	4.40993	1.11296	-9.0682	8.89453	0
0.3633	5.02242	2.6386	-8.46299	11.6423	0
0.3640	5.32656	1.72572	-9.37577	9.80892	0
0.3647	6.85145	0.506461	-8.46299	7.06575	0
0.3653	6.24318	0.806585	-6.31996	7.37054	0
0.3660	4.1058	1.72572	-7.84786	8.28493	0
0.3667	4.71829	1.72572	-9.37577	9.19932	0
0.3673	5.93905	2.03209	-6.62753	9.80892	0
0.3680	4.71829	1.41934	-8.46299	7.37054	0
0.3687	4.40993	-1.01917	-12.7292	7.06575	0
0.3693	4.71829	-2.54481	-11.5089	9.80892	0
0.3700	4.1058	-2.85119	-9.0682	8.89453	0
0.3707	5.32656	-4.6832	-9.37577	5.23235	0
0.3713	7.15981	-6.82159	-8.46299	5.53714	0
0.3720	7.15981	-6.20883	-9.0682	6.45153	0
0.3727	11.7345	-5.59608	-12.124	4.31796	0
0.3733	18.7549	-6.20883	-12.124	4.31796	0
0.3740	21.5005	-4.37682	-9.68333	6.45153	0
0.3747	21.8089	-4.6832	-10.5961	4.62275	0
0.3753	20.8923	-8.95372	-9.37577	0.655775	0
0.3760	19.059	-12.005	-6.93509	2.17976	0
0.3767	19.9756	-12.005	-9.37577	5.23235	0
0.3773	22.4172	-13.5306	-12.124	3.09877	0
0.3780	22.4172	-13.2305	-9.37577	1.26537	0
0.3787	23.6379	-9.2601	-5.71475	3.40357	0
0.3793	19.9756	-6.51521	-6.31996	2.78935	0
0.3800	7.76807	-5.59608	-8.46299	0.655775	0
0.3807	-0.164739	-1.93831	-8.46299	2.48456	0
0.3813	-0.164739	3.25135	-6.62753	2.17976	0
0.3820	-4.74364	2.03209	-5.40719	-2.09202	0
0.3827	-15.7305	-2.85119	-4.18685	-1.17762	0
0.3833	-26.4089	-4.98957	-3.58164	1.26537	0
0.3840	-37.0916	-3.46394	-4.80198	-1.78722	0
0.3847	-43.1954	-1.93831	-7.84786	-3.00641	0
0.3853	-39.5331	-0.719049	-10.2885	-1.48242	0
0.3860	-33.1252	-0.412672	-10.5961	-3.00641	0
0.3867	-25.4965	-1.01917	-8.15543	-4.83981	0
0.3873	-13.8972	-1.01917	-6.62753	-4.83981	0
0.3880	-3.82701	-1.63193	-8.15543	-4.83981	0
0.3887	1.05602	-4.6832	-8.77056	-4.53501	0
0.3893	2.58091	-5.59608	-8.77056	-3.616	0
0.3900	3.80167	-4.98957	-11.2112	-4.83981	0
0.3907	3.49753	-8.04084	-12.124	-6.05899	0
0.3913	0.751885	-9.2601	-9.9909	-6.05899	0
0.3920	-0.164739	-5.59608	-10.2885	-6.36379	0
0.3927	2.58091	-7.42809	-13.0368	-4.83981	0
0.3933	2.88504	-12.3114	-14.8722	-3.00641	0
0.3940	-0.77723	-8.34722	-15.4775	-3.9208	0
0.3947	-7.18515	-3.15756	-13.9496	-4.83981	0
0.3953	-16.3387	-6.51521	-12.124	-2.39681	0
0.3960	-17.2553	-8.6536	-12.7292	-1.48242	0
0.3967	-4.74364	-6.51521	-13.6519	-4.53501	0
0.3973	-0.164739	-6.51521	-13.9496	-6.36379	0
0.3980	-11.764	-5.90245	-15.785	-4.22559	0
0.3987	-17.5595	-3.77032	-17.6205	-1.78722	0
0.3993	-7.48928	-3.46394	-16.6978	-1.78722	0
0.4000	4.1058	-3.46394	-15.785	-3.00641	0
0.4007	8.6847	-3.46394	-17.3129	-3.9208	0
0.4013	7.15981	-5.29595	-18.5333	-4.22559	0
0.4020	1.66429	-4.98957	-19.446	-5.4494	0
0.4027	-3.21874	-3.77032	-19.7536	-6.05899	0
0.4033	-5.96439	-6.51521	-19.446	-5.7542	0
0.4040	-7.48928	-9.2601	-19.446	-6.66859	0
0.4047	-5.66026	-8.95372	-19.1385	-5.7542	0
0.4053	-1.08136	-10.1792	-18.5333	-2.70161	0
0.4060	2.27678	-10.4794	-17.9181	-3.00641	0
0.4067	2.27678	-6.20883	-16.6978	-4.83981	0
0.4073	-1.99799	-4.6832	-15.785	-1.17762	0
0.4080	-6.57266	-8.04084	-17.0054	0.0461813	0
0.4087	-6.57266	-7.42809	-20.3588	-5.7542	0
0.4093	-5.96439	-3.77032	-19.446	-7.58298	0
0.4100	-4.4395	-4.07044	-16.6978	-3.9208	0
0.4107	0.751885	-5.90245	-17.9181	-5.1446	0
0.4113	4.1058	-3.15756	-20.0612	-5.4494	0
0.4120	2.88504	1.72572	-18.5333	-2.70161	0
0.4127	-1.08136	3.55773	-15.785	-4.22559	0
0.4133	-6.88102	2.94497	-15.785	-4.83981	0
0.4140	-7.18515	1.72572	-17.0054	-0.563412	0
0.4147	-4.4395	-1.93831	-19.1385	-2.09202	0
0.4153	-8.40591	-7.42809	-19.1385	-6.66859	0
0.4160	-14.2056	-9.87286	-17.6205	-4.22559	0
0.4167	-12.6764	-8.04084	-18.2257	-0.563412	0
0.4173	-11.1516	-5.90245	-17.3129	-2.39681	0
0.4180	-10.5433	-2.85119	-15.4775	-3.3112	0
0.4187	-6.57266	4.77699	-17.6205	-1.17762	0
0.4193	-3.82701	10.273	-18.8408	0.350978	0
0.4200	0.751885	8.44101	-13.9496	0.0461813	0
0.4207	9.90545	6.30262	-11.5089	-2.09202	0
0.4213	10.8221	6.30262	-14.5647	-3.9208	0
0.4220	1.05602	3.55773	-14.2571	-3.3112	0
0.4227	-6.26853	0.506461	-11.5089	-2.70161	0
0.4233	-6.57266	0.806585	-12.124	-2.39681	0
0.4240	-4.13114	0.200083	-13.0368	-2.09202	0
0.4247	-3.21874	0.506461	-13.3443	-2.09202	0
0.4253	-7.79342	2.6386	-14.8722	-3.00641	0
0.4260	-14.5097	2.94497	-13.9496	-3.9208	0
0.4267	-16.9512	2.94497	-9.9909	-2.09202	0
0.4273	-17.2553	5.99624	-9.37577	2.17976	0
0.4280	-15.7305	6.30262	-13.0368	3.40357	0
0.4287	-13.2889	3.86411	-13.3443	1.57017	0
0.4293	-11.1516	4.47061	-10.2885	1.57017	0
0.4300	-6.57266	6.91538	-9.9909	4.01316	0
0.4307	-1.08136	5.99624	-11.8164	5.23235	0
0.4313	-2.91039	4.16423	-12.124	4.92755	0
0.4320	-3.82701	4.47061	-11.8164	4.62275	0
0.4327	3.1934	5.38974	-11.8164	5.23235	0
0.4333	6.24318	4.16423	-13.6519	7.37054	0
0.4340	2.58091	2.94497	-13.9496	8.89453	0
0.4347	3.49753	2.94497	-12.124	7.98014	0
0.4353	6.24318	1.72572	-12.4316	7.37054	0
0.4360	4.40993	1.72572	-13.0368	7.98014	0
0.4367	4.71829	5.38974	-8.46299	6.45153	0
0.4373	7.15981	5.08336	-6.62753	5.53714	0
0.4380	6.24318	1.11296	-9.37577	7.98014	0
0.4387	3.80167	1.72572	-9.37577	9.50412	0
0.4393	1.36015	5.38974	-6.62753	7.98014	0
0.4400	-1.99799	5.08336	-7.55022	7.06575	0
0.4407	-2.30212	3.55773	-8.15543	8.28493	0
0.4413	-0.77723	2.6386	-6.62753	10.7279	0
0.4420	0.139394	2.94497	-8.15543	11.9471	0
0.4427	1.05602	4.77699	-8.46299	11.0327	0
0.4433	0.751885	4.47061	-5.40719	12.2519	0
0.4440	-1.08136	0.200083	-3.87929	14.0807	0
0.4447	1.66429	0.200083	-7.24266	11.0327	0
0.4453	5.02242	3.25135	-8.46299	7.98014	0
0.4460	3.49753	1.72572	-4.80198	9.19932	0
0.4467	1.36015	-1.01917	-1.74617	9.80892	0
0.4473	2.58091	-1.63193	-2.96651	9.80892	0
0.4480	3.1934	0.200083	-6.93509	11.9471	0
0.4487	1.66429	2.6386	-9.37577	9.80892	0
0.4493	0.443528	2.94497	-7.84786	7.06575	0
0.4500	1.05602	2.6386	-4.80198	9.80892	0
0.4507	2.27678	6.30262	-4.18685	10.1137	0
0.4513	1.66429	8.44101	-5.40719	7.67534	0
0.4520	1.66429	5.68987	-4.49442	8.89453	0
0.4527	3.49753	2.33847	-5.71475	9.80892	0
0.4533	2.27678	0.806585	-11.8164	7.37054	0
0.4540	1.36015	0.506461	-12.4316	7.98014	0
0.4547	5.02242	2.6386	-8.15543	9.80892	0
0.4553	8.07221	2.03209	-7.84786	8.89453	0
0.4560	7.15981	-2.85119	-9.37577	7.06575	0
0.4567	5.32656	-4.07044	-7.55022	5.53714	0
0.4573	4.40993	-3.15756	-6.93509	3.70836	0
0.4580	2.27678	-4.6832	-8.46299	3.40357	0
0.4587	-0.77723	-5.59608	-8.46299	4.62275	0
0.4593	-2.60625	-3.77032	-7.55022	6.14674	0
0.4600	-1.08136	-2.85119	-6.62753	6.14674	0
0.4607	-1.08136	-2.85119	-4.18685	3.09877	0
0.4613	-6.88102	-5.29595	-3.87929	2.48456	0
0.4620	-10.5433	-7.42809	-7.55022	4.62275	0
0.4627	-9.9308	-5.90245	-8.46299	2.17976	0
0.4633	-12.0682	-4.98957	-6.62753	-0.872827	0
0.4640	-14.8138	-8.6536	-6.93509	2.17976	0
0.4647	-13.2889	-11.3985	-9.9909	4.31796	0
0.4653	-13.2889	-9.87286	-9.9909	1.87496	0
0.4660	-12.6764	-7.12796	-7.55022	-1.48242	0
0.4667	-8.40591	-4.07044	-7.55022	-2.09202	0
0.4673	-8.10177	-0.719049	-9.37577	1.26537	0
0.4680	-7.79342	0.200083	-8.15543	3.40357	0
0.4687	-2.30212	-1.01917	-6.62753	-3.3112	0
0.4693	0.751885	-0.412672	-7.24266	-8.19719	0
0.4700	-0.164739	3.25135	-8.46299	-3.616	0
0.4707	2.27678	4.47061	-7.84786	-1.48242	0
0.4713	4.40993	1.72572	-7.55022	-5.4494	0
0.4720	6.85145	1.11296	-7.55022	-4.83981	0
0.4727	12.347	3.55773	-8.15543	-3.00641	0
0.4733	12.6511	3.55773	-8.46299	-3.3112	0
0.4740	7.15981	1.72572	-9.9909	-1.17762	0
0.4747	4.71829	1.11296	-11.5089	0.0461813	0
0.4753	5.02242	-0.719049	-11.8164	-3.00641	0
0.4760	2.58091	-3.77032	-9.37577	-4.22559	0
0.4767	-0.468872	-3.77032	-8.15543	-3.00641	0
0.4773	-0.77723	-1.93831	-11.2112	-3.00641	0
0.4780	3.49753	-0.412672	-13.0368	-2.70161	0
0.4787	6.24318	2.6386	-9.37577	-2.39681	0
0.4793	1.66429	4.16423	-7.55022	-3.9208	0
0.4800	-2.91039	0.506461	-10.2885	-4.83981	0
0.4807	-1.68963	-1.32555	-10.2885	-3.00641	0
0.4813	-0.164739	0.806585	-8.46299	-2.09202	0
0.4820	0.139394	-0.719049	-12.124	-3.00641	0
0.4827	1.97264	-2.85119	-14.8722	-4.83981	0
0.4833	3.49753	-0.719049	-13.3443	-5.1446	0
0.4840	4.71829	-1.01917	-14.2571	-5.1446	0
0.4847	6.24318	-3.46394	-16.0926	-4.83981	0
0.4853	4.1058	-1.01917	-14.5647	-3.3112	0
0.4860	1.66429	1.11296	-15.1798	-3.3112	0
0.4867	2.58091	-0.719049	-17.6205	-5.7542	0
0.4873	2.58091	-1.01917	-16.6978	-4.53501	0
0.4880	1.97264	-1.01917	-18.2257	-1.17762	0
0.4887	3.80167	-4.6832	-21.8867	-3.3112	0
0.4893	4.1058	-5.59608	-22.1943	-7.27818	0
0.4900	3.49753	-4.07044	-21.2815	-7.88777	0
0.4907	5.02242	-4.07044	-22.1943	-8.19719	0
0.4913	1.36015	-2.24468	-20.3588	-7.58298	0
0.4920	-3.82701	-0.412672	-20.0612	-5.7542	0
0.4927	-2.60625	-3.77032	-23.107	-6.97338	0
0.4933	-0.468872	-4.98957	-22.7995	-10.026	0
0.4940	-2.60625	-2.24468	-18.5333	-9.72117	0
0.4947	-2.91039	-2.54481	-15.785	-8.50199	0
0.4953	-3.52288	-4.98957	-16.4002	-8.50199	0
0.4960	-6.57266	-4.6832	-16.6978	-7.88777	0
0.4967	-5.66026	-5.29595	-15.785	-7.58298	0
0.4973	-2.91039	-7.12796	-15.4775	-9.11158	0
0.4980	-3.82701	-6.51521	-15.785	-9.72117	0
0.4987	-3.21874	-5.59608	-14.2571	-7.88777	0
0.4993	-0.468872	-6.82159	-12.7292	-6.05899	0
0.5000	-0.164739	-7.12796	-13.0368	-6.97338	0
0.5007	-1.08136	-7.12796	-14.8722	-8.19719	0
0.5013	-1.08136	-9.2601	-16.0926	-8.50199	0
0.5020	0.751885	-11.0921	-16.0926	-10.3308	0
0.5027	0.751885	-12.9241	-13.0368	-12.1642	0
0.5033	-2.30212	-15.3626	-10.2885	-8.80678	0
0.5040	-0.164739	-14.7561	-11.8164	-8.50199	0
0.5047	4.1058	-8.34722	-12.4316	-13.6882	0
0.5053	5.02242	-2.24468	-12.4316	-15.5169	0
0.5060	6.24318	1.11296	-12.124	-11.2452	0
0.5067	8.6847	3.25135	-10.2885	-9.41638	0
0.5073	10.8221	4.16423	-9.68333	-10.3308	0
0.5080	12.6511	3.55773	-10.9037	-10.026	0
0.5087	10.8221	4.77699	-9.9909	-9.41638	0
0.5093	7.76807	4.47061	-9.0682	-9.11158	0
0.5100	9.29296	2.94497	-10.2885	-9.72117	0
0.5107	11.1262	3.55773	-8.77056	-10.9404	0
0.5113	8.07221	5.38974	-4.49442	-9.41638	0
0.5120	5.32656	7.2155	-5.40719	-7.58298	0
0.5127	3.80167	9.04751	-8.46299	-9.41638	0
0.5133	5.32656	8.13463	-5.40719	-9.72117	0
0.5140	11.7345	9.96664	-3.27408	-6.36379	0
0.5147	11.4303	14.5435	-4.80198	-3.9208	0
0.5153	1.66429	11.7987	-3.58164	-2.39681	0
0.5160	0.751885	5.08336	-2.65895	0.350978	0
0.5167	6.24318	5.99624	-4.80198	-0.563412	0
0.5173	3.1934	6.30262	-5.71475	-3.3112	0
0.5180	-1.99799	1.41934	-5.40719	-2.09202	0
0.5187	-3.82701	2.33847	-5.71475	1.26537	0
0.5193	-12.9848	7.52188	-6.62753	2.48456	0
0.5200	-23.9674	6.91538	-6.31996	-0.258616	0
0.5207	-21.5259	6.30262	-0.218272	-2.39681	0
0.5213	-12.3723	10.5731	4.66308	-0.872827	0
0.5220	-8.40591	11.1859	-1.14097	1.57017	0
0.5227	-8.40591	9.35389	2.52997	0.350978	0
0.5233	-8.10177	10.8795	29.685	-1.17762	0
0.5240	-2.91039	11.7987	45.5593	-1.48242	0
0.5247	7.15981	9.04751	35.7867	-1.78722	0
0.5253	12.347	7.82826	29.9925	2.17976	0
0.5260	5.63069	7.82826	32.1256	5.23235	0
0.5267	-4.74364	5.08336	28.4646	3.09877	0
0.5273	-12.6764	2.94497	26.9367	4.31796	0
0.5280	-18.4761	1.72572	28.4646	7.98014	0
0.5287	-19.3927	-0.106294	23.2757	4.62275	0
0.5293	-14.8138	1.72572	16.8665	2.17976	0
0.5300	-9.01417	5.38974	16.2613	4.62275	0
0.5307	-4.74364	3.55773	16.2613	3.09877	0
0.5313	-1.3855	-0.412672	13.513	0.0461813	0
0.5320	1.36015	0.200083	8.9293	3.40357	0
0.5327	3.1934	1.41934	3.13518	4.31796	0
0.5333	1.36015	-1.93831	0.0793716	0.655775	0
0.5340	-0.77723	-4.6832	1.00207	3.40357	0
0.5347	0.751885	-3.15756	1.00207	8.28493	0
0.5353	0.751885	-1.01917	-2.96651	6.14674	0
0.5360	-0.77723	-1.63193	-6.31996	2.78935	0
0.5367	0.443528	-3.77032	-8.46299	4.62275	0
0.5373	-0.164739	-3.15756	-12.124	5.53714	0
0.5380	-1.3855	-0.106294	-14.2571	3.09877	0
0.5387	0.139394	1.41934	-13.9496	3.40357	0
0.5393	-1.99799	-0.106294	-16.4002	6.14674	0
0.5400	-8.40591	-2.85119	-21.2815	5.53714	0
0.5407	-8.71004	-5.59608	-23.107	5.23235	0
0.5413	-6.26853	-5.59608	-23.4146	6.14674	0
0.5420	-7.18515	-4.07044	-25.2501	4.31796	0
0.5427	-7.18515	-4.6832	-26.7681	2.48456	0
0.5433	-4.74364	-5.59608	-27.6908	4.62275	0
0.5440	-1.99799	-3.77032	-28.6035	5.84194	0
0.5447	1.66429	-3.46394	-27.6908	4.92755	0
0.5453	4.1058	-8.34722	-27.3832	5.84194	0
0.5460	4.40993	-11.7049	-29.5163	4.62275	0
0.5467	5.63069	-9.2601	-31.957	0.655775	0
0.5473	6.24318	-6.20883	-33.4849	0.350978	0
0.5480	5.32656	-5.59608	-34.3977	1.87496	0
0.5487	5.32656	-5.59608	-34.1	3.40357	0
0.5493	5.63069	-4.6832	-35.0128	7.06575	0
0.5500	8.98883	-2.24468	-36.8383	7.98014	0
0.5507	14.176	3.55773	-36.5407	4.31796	0
0.5513	13.5677	6.30262	-35.0128	4.62275	0
0.5520	8.07221	2.03209	-35.9256	7.67534	0
0.5527	6.54731	-2.54481	-37.761	6.14674	0
0.5533	4.71829	-1.32555	-38.9814	4.31796	0
0.5540	-0.164739	1.41934	-40.5093	5.23235	0
0.5547	-4.13114	-0.106294	-41.422	4.92755	0
0.5553	-5.96439	-3.77032	-40.5093	3.70836	0
0.5560	-6.57266	-4.6832	-39.5866	3.70836	0
0.5567	-4.4395	-2.54481	-39.8941	4.92755	0
0.5573	-3.21874	-0.719049	-40.5093	5.84194	0
0.5580	-3.52288	1.72572	-37.761	4.92755	0
0.5587	-1.99799	4.47061	-35.3204	4.92755	0
0.5593	-1.99799	3.55773	-38.6738	7.37054	0
0.5600	-4.4395	-1.01917	-42.3348	8.28493	0
0.5607	-5.04777	-3.46394	-38.0587	8.58973	0
0.5613	-5.96439	-4.07044	-33.4849	11.6423	0
0.5620	-5.96439	-5.90245	-34.1	11.9471	0
0.5627	-2.60625	-6.82159	-31.957	10.1137	0
0.5633	-1.99799	-7.73447	-29.2087	12.5567	0
0.5640	-5.3519	-10.1792	-32.5721	13.7759	0
0.5647	-3.82701	-9.2601	-35.3204	12.2519	0
0.5653	0.443528	-7.12796	-34.7052	14.6949	0
0.5660	-0.468872	-7.73447	-34.7052	17.1333	0
0.5667	-1.3855	-5.90245	-31.6593	15.3045	0
0.5673	1.97264	-1.01917	-28.6035	15.9141	0
0.5680	5.32656	-1.93831	-31.0442	18.9667	0
0.5687	7.15981	-3.15756	-30.7366	17.4381	0
0.5693	8.98883	1.11296	-26.7681	15.9141	0
0.5700	10.5137	4.16423	-26.4704	17.4381	0
0.5707	8.98883	1.72572	-26.7681	17.1333	0
0.5713	6.54731	-1.01917	-25.2501	16.2189	0
0.5720	7.46394	-2.85119	-25.5477	17.7429	0
0.5727	8.98883	-4.07044	-24.0297	18.0523	0
0.5733	4.71829	-2.24468	-20.9739	15.6093	0
0.5740	2.27678	-0.106294	-19.446	15.3045	0
0.5747	4.1058	-0.412672	-16.6978	17.4381	0
0.5753	2.88504	-3.15756	-15.1798	18.9667	0
0.5760	0.751885	-6.51521	-18.2257	18.3571	0
0.5767	3.80167	-9.2601	-18.8408	15.3045	0
0.5773	6.54731	-11.0921	-15.1798	12.5567	0
0.5780	4.40993	-12.9241	-14.5647	13.4711	0
0.5787	2.58091	-12.9241	-14.2571	14.9997	0
0.5793	5.32656	-12.9241	-11.5089	12.5567	0
0.5800	14.4844	-12.005	-11.5089	11.0327	0
0.5807	22.113	-8.04084	-13.9496	11.6423	0
0.5813	19.9756	-5.29595	-12.124	10.7279	0
0.5820	15.0926	-6.51521	-8.46299	9.19932	0
0.5827	12.6511	-7.12796	-8.15543	10.4185	0
0.5833	4.1058	-4.98957	-9.0682	9.80892	0
0.5840	-8.40591	-2.85119	-8.15543	6.45153	0
0.5847	-16.6471	-1.63193	-6.62753	4.92755	0
0.5853	-22.1384	-0.412672	-5.09962	4.31796	0
0.5860	-26.4089	-0.106294	-2.96651	2.48456	0
0.5867	-23.3591	0.806585	-2.05374	1.57017	0
0.5873	-15.7305	-1.01917	-1.14097	3.09877	0
0.5880	-9.32253	-4.6832	-1.43861	3.40357	0
0.5887	-1.68963	-4.6832	-4.49442	-0.258616	0
0.5893	8.98883	-2.54481	-5.71475	-4.83981	0
0.5900	14.4844	-3.15756	-2.96651	-5.7542	0
0.5907	14.4844	-4.6832	-3.27408	-5.7542	0
0.5913	18.4508	-6.51521	-5.09962	-7.27818	0
0.5920	25.1628	-6.51521	-2.05374	-7.27818	0
0.5927	20.8923	-4.6832	0.694501	-6.66859	0
0.5933	11.7345	-4.6832	-2.3613	-9.41638	0
0.5940	10.8221	-7.42809	-3.27408	-11.2452	0
0.5947	11.7345	-5.90245	-0.525837	-9.72117	0
0.5953	4.1058	-4.07044	-1.14097	-9.41638	0
0.5960	-4.4395	-7.42809	-2.65895	-12.1642	0
0.5967	-8.40591	-10.1792	-2.05374	-12.7738	0
0.5973	-13.5931	-8.04084	-2.96651	-10.9404	0
0.5980	-16.6471	-5.29595	-4.18685	-11.2452	0
0.5987	-16.0346	-3.77032	-2.05374	-13.0786	0
0.5993	-17.5595	-4.07044	-1.14097	-12.469	0
0.6000	-18.7802	-7.42809	-5.09962	-12.469	0
0.6007	-13.5931	-8.34722	-8.77056	-14.9073	0
0.6013	-9.01417	-6.51521	-6.93509	-15.8263	0
0.6020	-9.32253	-8.04084	-4.80198	-16.4359	0
0.6027	-7.18515	-13.2305	-7.84786	-17.3503	0
0.6033	0.751885	-15.9754	-11.2112	-16.1311	0
0.6040	5.63069	-13.837	-9.68333	-15.8263	0
0.6047	3.1934	-11.0921	-7.55022	-17.6551	0
0.6053	-1.68963	-8.04084	-7.24266	-17.3503	0
0.6060	-1.08136	-4.07044	-8.46299	-16.7407	0
0.6067	2.58091	0.806585	-9.37577	-19.1791	0
0.6073	2.58091	5.38974	-7.55022	-18.5695	0
0.6080	1.97264	8.44101	-6.62753	-17.0455	0
0.6087	4.1058	7.2155	-8.46299	-21.3173	0
0.6093	4.40993	6.30262	-8.77056	-21.9269	0
0.6100	2.58091	7.82826	-7.55022	-17.3503	0
0.6107	2.88504	9.04751	-7.24266	-19.1791	0
0.6113	1.66429	9.96664	-6.62753	-23.4555	0
0.6120	-1.08136	10.5731	-7.55022	-19.1791	0
0.6127	0.139394	6.30262	-10.2885	-14.9073	0
0.6133	4.1058	2.33847	-10.2885	-18.2647	0
0.6140	4.1058	3.86411	-9.68333	-18.5695	0
0.6147	0.443528	2.94497	-11.2112	-14.9073	0
0.6153	-2.60625	-2.85119	-9.68333	-15.8263	0
0.6160	-3.82701	-5.59608	-9.0682	-17.9599	0
0.6167	-4.4395	-4.6832	-11.5089	-14.9073	0
0.6173	-4.74364	-1.93831	-12.124	-13.0786	0
0.6180	-3.82701	2.94497	-13.0368	-15.5169	0
0.6187	-2.30212	4.47061	-15.4775	-15.8263	0
0.6193	-1.08136	4.16423	-11.8164	-13.0786	0
0.6200	-0.468872	6.91538	-6.93509	-11.8594	0
0.6207	-2.30212	8.44101	-9.9909	-10.9404	0
0.6213	-4.13114	6.30262	-12.7292	-9.72117	0
0.6220	-1.08136	4.47061	-9.9909	-10.3308	0
0.6227	4.1058	4.47061	-9.37577	-10.9404	0
0.6233	5.63069	5.38974	-10.2885	-10.026	0
0.6240	6.54731	3.55773	-10.2885	-9.72117	0
0.6247	8.6847	0.506461	-11.5089	-10.3308	0
0.6253	8.98883	1.11296	-12.124	-9.11158	0
0.6260	7.15981	2.94497	-10.2885	-8.50199	0
0.6267	5.93905	1.72572	-10.9037	-9.72117	0
0.6273	5.93905	1.72572	-11.2112	-6.97338	0
0.6280	6.85145	3.25135	-9.0682	-2.39681	0
0.6287	3.80167	2.6386	-9.37577	-5.4494	0
0.6293	-3.82701	3.25135	-10.5961	-10.9404	0
0.6300	-9.9308	5.99624	-10.2885	-9.41638	0
0.6307	-10.2349	2.94497	-11.2112	-6.66859	0
0.6313	-9.32253	-1.01917	-10.2885	-6.66859	0
0.6320	-11.1516	2.33847	-5.71475	-2.70161	0
0.6327	-16.3387	6.609	-4.80198	0.0461813	0
0.6333	-19.6969	5.68987	-9.0682	-3.00641	0
0.6340	-16.3387	5.08336	-9.9909	-2.09202	0
0.6347	-11.1516	6.30262	-8.15543	2.78935	0
0.6353	-15.4263	5.38974	-8.15543	3.40357	0
0.6360	-22.1384	4.16423	-8.15543	1.57017	0
0.6367	-20.001	3.55773	-8.46299	1.57017	0
0.6373	-14.8138	2.03209	-8.46299	0.0461813	0
0.6380	-15.118	0.806585	-7.55022	-0.258616	0
0.6387	-12.6764	2.94497	-8.46299	2.48456	0
0.6393	-4.74364	5.08336	-10.2885	2.48456	0
0.6400	-3.21874	4.47061	-9.9909	1.87496	0
0.6407	-4.74364	3.25135	-9.37577	3.70836	0
0.6413	-2.91039	1.11296	-9.37577	5.53714	0
0.6420	-4.74364	0.806585	-8.46299	6.75633	0
0.6427	-10.8474	4.16423	-9.9909	6.75633	0
0.6433	-12.0682	7.2155	-12.124	4.01316	0
0.6440	-9.32253	6.91538	-10.2885	3.70836	0
0.6447	-6.57266	6.30262	-9.37577	7.06575	0
0.6453	-2.91039	6.30262	-11.5089	7.06575	0
0.6460	0.443528	6.30262	-9.68333	3.70836	0
0.6467	2.58091	8.44101	-5.71475	4.31796	0
0.6473	2.88504	9.66027	-6.02232	7.06575	0
0.6480	1.36015	6.91538	-8.46299	6.14674	0
0.6487	3.80167	4.47061	-10.2885	3.70836	0
0.6493	6.54731	3.86411	-12.124	3.70836	0
0.6500	1.66429	2.6386	-11.8164	5.23235	0
0.6507	-3.21874	0.200083	-9.0682	5.84194	0
0.6513	-1.99799	-1.01917	-6.93509	6.14674	0
0.6520	-1.68963	0.200083	-8.46299	6.14674	0
0.6527	-0.77723	0.506461	-11.8164	5.23235	0
0.6533	1.05602	-2.85119	-10.2885	5.84194	0
0.6540	-0.164739	-4.37682	-6.62753	8.28493	0
0.6547	0.139394	-2.54481	-7.24266	8.28493	0
0.6553	4.71829	-3.77032	-9.9909	5.53714	0
0.6560	5.93905	-8.34722	-8.77056	7.06575	0
0.6567	2.27678	-8.6536	-7.84786	12.5567	0
0.6573	-0.468872	-4.6832	-10.9037	15.3045	0
0.6580	-1.08136	-1.93831	-12.7292	12.5567	0
0.6587	-1.68963	-0.106294	-9.37577	11.3375	0
0.6593	-4.74364	2.94497	-5.71475	12.8615	0
0.6600	-7.18515	3.86411	-6.62753	12.5567	0
0.6607	-4.74364	1.41934	-10.2885	7.98014	0
0.6613	-3.82701	0.200083	-10.5961	8.28493	0
0.6620	-7.48928	1.72572	-9.37577	12.2519	0
0.6627	-8.10177	2.6386	-10.2885	11.6423	0
0.6633	-6.57266	1.72572	-9.37577	7.67534	0
0.6640	-6.88102	2.6386	-6.62753	7.67534	0
0.6647	-2.91039	3.25135	-7.55022	9.80892	0
0.6653	3.1934	0.806585	-9.9909	12.5567	0
0.6660	4.71829	-1.01917	-9.37577	12.8615	0
0.6667	8.98883	-0.412672	-8.15543	9.80892	0
0.6673	17.23	-2.54481	-7.55022	9.19932	0
0.6680	22.4172	-2.54481	-6.93509	13.4711	0
0.6687	23.6379	2.33847	-7.55022	14.3901	0
0.6693	21.8089	3.55773	-9.37577	11.6423	0
0.6700	14.7885	2.6386	-9.37577	11.6423	0
0.6707	7.76807	4.47061	-9.37577	11.6423	0
0.6713	2.58091	2.6386	-8.77056	11.9471	0
0.6720	-3.21874	-2.85119	-6.62753	15.3045	0
0.6727	-1.99799	-2.85119	-6.93509	15.6093	0
0.6733	6.85145	-0.106294	-10.2885	11.6423	0
0.6740	12.0428	0.200083	-11.2112	9.80892	0
0.6747	11.4303	1.72572	-8.46299	11.3375	0
0.6753	10.8221	2.03209	-7.55022	12.5567	0
0.6760	11.4303	-1.01917	-9.68333	13.1663	0
0.6767	14.4844	-4.07044	-9.37577	13.4711	0
0.6773	16.6175	-5.59608	-5.09962	12.5567	0
0.6780	11.7345	-6.82159	-2.65895	11.6423	0
0.6787	3.1934	-4.98957	-4.49442	12.5567	0
0.6793	-2.91039	-4.37682	-6.02232	11.6423	0
0.6800	-7.18515	-8.34722	-6.62753	8.28493	0
0.6807	-13.8972	-9.2601	-7.55022	7.67534	0
0.6813	-21.2217	-5.90245	-7.55022	10.1137	0
0.6820	-22.1384	-3.46394	-7.55022	9.80892	0
0.6827	-14.8138	-2.24468	-8.46299	7.37054	0
0.6833	-12.3723	-1.32555	-7.24266	8.89453	0
0.6840	-15.7305	-4.6832	-3.87929	9.80892	0
0.6847	-10.2349	-6.82159	-3.27408	5.23235	0
0.6853	1.66429	-3.77032	-4.80198	2.17976	0
0.6860	5.02242	-1.93831	-4.80198	4.31796	0
0.6867	2.88504	-3.77032	-5.71475	4.92755	0
0.6873	1.36015	-1.63193	-6.93509	3.09877	0
0.6880	-0.468872	2.6386	-4.80198	4.31796	0
0.6887	-1.3855	3.55773	-3.58164	4.31796	0
0.6893	-1.08136	3.25135	-6.02232	0.0461813	0
0.6900	-0.468872	1.72572	-5.71475	-0.258616	0
0.6907	1.66429	-3.15756	-2.96651	1.57017	0
0.6913	2.88504	-7.12796	-5.09962	-1.17762	0
0.6920	1.97264	-7.42809	-7.24266	-2.70161	0
0.6927	1.36015	-6.82159	-3.87929	1.87496	0
0.6933	0.139394	-7.42809	-3.27408	1.57017	0
0.6940	-0.77723	-4.6832	-5.71475	-2.70161	0
0.6947	0.751885	-0.106294	-3.87929	-0.258616	0
0.6953	0.751885	-0.106294	-2.05374	2.78935	0
0.6960	0.751885	-2.85119	-5.71475	0.655775	0
0.6967	5.32656	-2.85119	-8.77056	-0.563412	0
0.6973	6.24318	-1.32555	-8.46299	0.655775	0
0.6980	1.36015	-1.63193	-7.84786	-0.872827	0
0.6987	1.05602	-1.93831	-7.84786	-4.53501	0
0.6993	2.58091	-4.98957	-7.55022	-6.66859	0
0.7000	-2.30212	-8.95372	-7.84786	-6.66859	0
0.7007	-4.13114	-6.82159	-7.55022	-5.7542	0
0.7013	0.751885	-2.54481	-7.55022	-6.05899	0
0.7020	4.1058	-2.85119	-8.15543	-6.36379	0
0.7027	4.71829	-3.46394	-7.24266	-5.7542	0
0.7033	1.97264	-2.24468	-6.62753	-7.58298	0
0.7040	-4.4395	-4.37682	-8.46299	-8.80678	0
0.7047	-7.18515	-7.42809	-9.37577	-8.50199	0
0.7053	-6.57266	-8.04084	-8.77056	-10.3308	0
0.7060	-9.9308	-7.42809	-8.46299	-12.469	0
0.7067	-11.764	-6.51521	-6.62753	-12.1642	0
0.7073	-8.40591	-4.6832	-4.80198	-11.2452	0
0.7080	-6.57266	-3.77032	-6.93509	-11.2452	0
0.7087	-6.26853	-3.46394	-7.84786	-12.469	0
0.7093	-2.91039	-3.77032	-4.18685	-15.2121	0
0.7100	-0.468872	-4.07044	-3.27408	-17.0455	0
0.7107	-0.468872	-3.77032	-6.93509	-16.7407	0
0.7113	-1.08136	-1.32555	-8.15543	-16.7407	0
0.7120	-2.91039	2.94497	-5.71475	-16.4359	0
0.7127	-3.82701	4.47061	-4.49442	-14.6025	0
0.7133	-2.91039	5.08336	-4.80198	-15.5169	0
0.7140	-2.30212	8.13463	-5.71475	-16.7407	0
0.7147	-3.82701	9.96664	-6.62753	-15.8263	0
0.7153	-5.66026	7.2155	-6.62753	-15.5169	0
0.7160	-6.88102	6.609	-5.40719	-15.5169	0
0.7167	-6.26853	8.13463	-3.58164	-12.1642	0
0.7173	-5.3519	8.13463	-3.87929	-10.3308	0
0.7180	-6.57266	7.2155	-5.40719	-13.0786	0
0.7187	-6.57266	6.30262	-5.09962	-13.0786	0
0.7193	-4.4395	4.77699	-4.18685	-9.41638	0
0.7200	-1.68963	2.6386	-6.62753	-9.72117	0
0.7207	1.66429	0.200083	-10.2885	-11.8594	0
0.7213	5.63069	-0.106294	-10.5961	-10.6356	0
0.7220	5.93905	1.41934	-8.46299	-8.80678	0
0.7227	3.1934	-0.412672	-8.77056	-8.50199	0
0.7233	3.80167	-1.93831	-10.2885	-8.19719	0
0.7240	6.24318	1.72572	-9.9909	-9.11158	0
0.7247	7.76807	3.55773	-9.37577	-10.026	0
0.7253	10.2096	0.806585	-9.68333	-7.88777	0
0.7260	11.4303	-0.106294	-10.2885	-5.7542	0
0.7267	5.93905	0.806585	-10.2885	-5.1446	0
0.7273	-1.68963	0.806585	-10.2885	-5.4494	0
0.7280	-3.21874	1.41934	-11.2112	-6.66859	0
0.7287	-1.68963	1.11296	-12.124	-6.36379	0
0.7293	-2.91039	-0.106294	-10.9037	-4.83981	0
0.7300	-5.66026	0.806585	-8.15543	-5.7542	0
0.7307	-6.57266	1.72572	-8.46299	-5.1446	0
0.7313	-6.57266	-0.719049	-11.8164	-0.563412	0
0.7320	-5.66026	-3.15756	-13.6519	-0.258616	0
0.7327	-4.13114	-3.46394	-13.9496	-3.9208	0
0.7333	-1.99799	-1.93831	-14.5647	-3.9208	0
0.7340	-1.08136	-0.106294	-15.1798	-3.00641	0
0.7347	-1.3855	-0.106294	-15.785	-3.00641	0
0.7353	-1.08136	-1.32555	-15.785	0.960572	0
0.7360	-0.468872	-1.01917	-15.4775	4.01316	0
0.7367	-1.68963	-0.106294	-16.6978	3.40357	0
0.7373	-2.91039	0.806585	-17.3129	5.84194	0
0.7380	-1.99799	1.41934	-16.0926	9.19932	0
0.7387	-3.21874	2.33847	-17.9181	7.98014	0
0.7393	-7.79342	1.72572	-20.3588	7.06575	0
0.7400	-9.32253	-0.719049	-18.8408	8.58973	0
0.7407	-8.40591	-1.93831	-17.9181	7.98014	0
0.7413	-7.79342	-1.32555	-19.446	6.45153	0
0.7420	-5.66026	-0.106294	-18.2257	6.14674	0
0.7427	-2.91039	1.11296	-17.0054	7.98014	0
0.7433	-4.4395	1.41934	-18.2257	11.6423	0
0.7440	-5.3519	0.200083	-18.8408	12.2519	0
0.7447	-1.08136	-1.93831	-20.3588	6.45153	0
0.7453	2.27678	-4.6832	-21.8867	3.40357	0
0.7460	1.97264	-5.29595	-20.0612	6.14674	0
0.7467	1.97264	-1.93831	-18.5333	6.45153	0
0.7473	-0.164739	-1.01917	-17.6205	5.23235	0
0.7480	-3.21874	-4.6832	-14.8722	7.67534	0
0.7487	-2.91039	-6.51521	-16.0926	9.19932	0
0.7493	-4.13114	-6.51521	-19.446	5.53714	0
0.7500	-6.57266	-7.12796	-17.9181	4.01316	0
0.7507	-2.91039	-4.37682	-17.6205	6.75633	0
0.7513	0.751885	0.506461	-19.446	7.06575	0
0.7520	-1.08136	3.25135	-17.6205	5.23235	0
0.7527	-2.91039	5.99624	-15.785	5.23235	0
0.7533	-3.82701	7.82826	-17.6205	7.06575	0
0.7540	-4.74364	8.13463	-17.0054	7.67534	0
0.7547	-0.468872	9.96664	-14.2571	8.58973	0
0.7553	2.58091	10.8795	-12.7292	9.19932	0
0.7560	0.751885	7.52188	-13.0368	7.67534	0
0.7567	2.58091	3.86411	-15.785	6.45153	0
0.7573	8.6847	2.03209	-16.6978	7.37054	0
0.7580	10.8221	-0.412672	-14.5647	7.06575	0
0.7587	9.90545	-1.93831	-15.785	4.31796	0
0.7593	8.98883	-1.32555	-18.2257	4.31796	0
0.7600	8.98883	-0.106294	-17.3129	5.23235	0
0.7607	8.98883	4.77699	-15.785	4.92755	0
0.7613	3.49753	9.96664	-14.8722	5.23235	0
0.7620	-8.10177	9.35389	-14.8722	5.23235	0
0.7627	-13.8972	7.2155	-16.4002	3.09877	0
0.7633	-12.9848	7.52188	-15.785	2.48456	0
0.7640	-13.8972	7.2155	-12.7292	3.40357	0
0.7647	-18.172	5.38974	-13.9496	4.01316	0
0.7653	-21.2217	4.47061	-17.9181	5.53714	0
0.7660	-20.3051	2.6386	-17.9181	6.14674	0
0.7667	-16.9512	-0.412672	-15.4775	2.48456	0
0.7673	-14.5097	-1.32555	-13.9496	1.57017	0
0.7680	-8.40591	-0.719049	-13.9496	5.23235	0
0.7687	3.49753	-1.32555	-13.9496	4.62275	0
0.7693	10.2096	-3.77032	-14.2571	0.960572	0
0.7700	6.85145	-4.6832	-13.9496	1.57017	0
0.7707	3.80167	-4.07044	-13.9496	4.01316	0
0.7713	4.1058	-2.85119	-13.0368	2.78935	0
0.7720	2.27678	-1.32555	-13.0368	1.57017	0
0.7727	2.27678	-0.106294	-14.8722	3.09877	0
0.7733	5.63069	0.506461	-14.5647	4.92755	0
0.7740	6.24318	2.33847	-11.8164	4.31796	0
0.7747	4.40993	2.94497	-11.2112	3.40357	0
0.7753	4.40993	-0.106294	-12.124	4.01316	0
0.7760	2.58091	-2.54481	-13.0368	2.78935	0
0.7767	0.443528	-1.93831	-12.4316	1.57017	0
0.7773	0.751885	-5.29595	-10.9037	1.57017	0
0.7780	1.66429	-10.4794	-9.9909	-0.258616	0
0.7787	3.1934	-9.2601	-10.5961	-0.258616	0
0.7793	3.1934	-5.90245	-10.9037	2.48456	0
0.7800	0.139394	-6.82159	-10.2885	2.17976	0
0.7807	-0.164739	-7.12796	-11.2112	-0.872827	0
0.7813	3.80167	-3.46394	-12.124	-0.258616	0
0.7820	4.1058	-3.77032	-12.7292	-1.17762	0
0.7827	-0.164739	-8.6536	-14.8722	-3.00641	0
0.7833	-2.30212	-11.7049	-16.6978	-0.258616	0
0.7840	-2.60625	-12.3114	-16.4002	1.57017	0
0.7847	-3.52288	-12.3114	-18.5333	-2.39681	0
0.7853	-2.91039	-12.005	-21.5791	-3.9208	0
0.7860	-1.3855	-11.0921	-19.7536	-2.09202	0
0.7867	-0.164739	-9.2601	-16.6978	-2.70161	0
0.7873	0.751885	-6.51521	-16.6978	-3.00641	0
0.7880	0.139394	-5.29595	-15.785	-0.872827	0
0.7887	-1.68963	-4.37682	-15.785	0.655775	0
0.7893	-0.77723	-1.01917	-17.9181	0.0461813	0
0.7900	3.49753	3.55773	-17.3129	-1.17762	0
0.7907	5.63069	5.99624	-14.8722	0.655775	0
0.7913	2.88504	3.25135	-15.1798	3.40357	0
0.7920	0.139394	-1.93831	-15.785	2.48456	0
0.7927	1.36015	-3.15756	-14.8722	-0.563412	0
0.7933	2.58091	-1.93831	-14.2571	-1.17762	0
0.7940	2.58091	-2.24468	-13.9496	-2.09202	0
0.7947	1.66429	-1.93831	-16.0926	-2.09202	0
0.7953	0.443528	-1.01917	-18.5333	-0.872827	0
0.7960	0.139394	-2.85119	-16.6978	-2.39681	0
0.7967	0.751885	-4.6832	-13.9496	-4.83981	0
0.7973	-0.468872	-3.77032	-14.5647	-3.9208	0
0.7980	-1.3855	-3.46394	-15.1798	-4.22559	0
0.7987	-1.08136	-5.59608	-14.2571	-5.7542	0
0.7993	-1.99799	-8.34722	-13.9496	-3.9208	0
0.8000	-1.3855	-9.56648	-11.2112	-3.9208	0
0.8007	0.443528	-7.73447	-6.31996	-5.7542	0
0.8013	-2.60625	-5.90245	-5.40719	-3.9208	0
0.8020	-5.04777	-7.42809	-6.62753	-1.17762	0
0.8027	-1.99799	-7.42809	-3.58164	-2.09202	0
0.8033	-2.60625	-5.59608	-0.218272	-3.616	0
0.8040	-6.57266	-6.82159	-1.14097	-5.1446	0
0.8047	-3.82701	-9.2601	-2.05374	-7.58298	0
0.8053	1.36015	-9.2601	-1.14097	-6.97338	0
0.8060	0.751885	-8.95372	-0.218272	-5.1446	0
0.8067	0.751885	-8.95372	-0.218272	-6.66859	0
0.8073	1.97264	-6.51521	-0.525837	-7.27818	0
0.8080	1.66429	-4.98957	0.386936	-5.1446	0
0.8087	0.443528	-7.73447	2.52997	-5.4494	0
0.8093	-0.164739	-9.56648	2.52997	-6.97338	0
0.8100	-0.164739	-7.12796	1.60727	-6.36379	0
0.8107	-0.164739	-3.77032	2.52997	-6.05899	0
0.8113	-1.99799	-4.6832	1.91484	-6.97338	0
0.8120	-3.52288	-6.51521	-0.218272	-4.22559	0
0.8127	-2.30212	-6.51521	1.00207	-2.09202	0
0.8133	-1.3855	-4.6832	3.13518	-3.00641	0
0.8140	0.139394	-3.77032	1.91484	-3.9208	0
0.8147	0.751885	-4.07044	1.60727	-2.09202	0
0.8153	-3.82701	-5.29595	1.91484	-1.78722	0
0.8160	-7.18515	-5.29595	-0.833402	-2.09202	0
0.8167	-2.30212	-1.32555	-2.96651	-2.09202	0
0.8173	1.36015	2.33847	-1.14097	-3.00641	0
0.8180	-0.468872	1.41934	-0.833402	-3.3112	0
0.8187	-0.468872	-1.01917	-2.3613	-1.78722	0
0.8193	-0.164739	-3.46394	-4.18685	-0.258616	0
0.8200	-1.08136	-4.98957	-4.49442	-1.17762	0
0.8207	-1.99799	-2.85119	-2.96651	-2.09202	0
0.8213	-2.91039	-1.01917	-2.96651	-1.17762	0
0.8220	-3.82701	-3.15756	-4.80198	0.655775	0
0.8227	-3.21874	-4.37682	-3.58164	-0.258616	0
0.8233	-3.52288	-1.01917	-1.74617	-1.17762	0
0.8240	-2.60625	-0.106294	-3.87929	-0.563412	0
0.8247	0.139394	-3.46394	-5.40719	-0.258616	0
0.8253	-2.30212	-5.90245	-4.49442	-0.872827	0
0.8260	-6.57266	-6.20883	-5.71475	-1.78722	0
0.8267	-4.13114	-4.98957	-6.62753	-1.17762	0
0.8273	-0.468872	-3.77032	-3.87929	1.57017	0
0.8280	-2.30212	-2.85119	-4.80198	3.40357	0
0.8287	-4.4395	1.11296	-8.46299	2.78935	0
0.8293	-2.91039	4.47061	-8.46299	0.960572	0
0.8300	1.66429	4.47061	-7.24266	0.350978	0
0.8307	4.71829	5.38974	-9.37577	1.26537	0
0.8313	4.1058	9.35389	-11.2112	1.57017	0
0.8320	5.32656	9.96664	-10.5961	0.960572	0
0.8327	8.98883	8.13463	-11.2112	3.09877	0
0.8333	8.98883	6.30262	-13.0368	5.84194	0
0.8340	7.76807	5.38974	-13.3443	4.31796	0
0.8347	8.07221	7.52188	-12.124	2.78935	0
0.8353	4.71829	10.5731	-10.2885	4.62275	0
0.8360	0.443528	8.44101	-11.2112	5.53714	0
0.8367	-0.164739	5.08336	-13.3443	3.40357	0
0.8373	-1.99799	3.55773	-14.8722	3.40357	0
0.8380	-8.10177	0.806585	-17.0054	4.31796	0
0.8387	-13.5931	-1.63193	-17.3129	2.78935	0
0.8393	-17.5595	-1.01917	-13.9496	3.09877	0
0.8400	-16.6471	-1.32555	-14.2571	4.31796	0
0.8407	-10.2349	-2.24468	-19.1385	1.87496	0
0.8413	-5.96439	-0.106294	-20.0612	-0.258616	0
0.8420	-4.74364	3.25135	-19.1385	2.78935	0
0.8427	-3.21874	2.94497	-21.2815	3.40357	0
0.8433	-2.91039	0.200083	-22.1943	1.57017	0
0.8440	-2.30212	0.806585	-20.6664	3.70836	0
0.8447	-0.468872	5.08336	-19.7536	5.84194	0
0.8453	-1.99799	5.99624	-18.5333	4.31796	0
0.8460	-5.66026	3.55773	-17.6205	4.31796	0
0.8467	-7.18515	3.55773	-18.5333	6.14674	0
0.8473	-5.96439	3.25135	-18.2257	6.45153	0
0.8480	-2.60625	3.55773	-16.4002	7.37054	0
0.8487	-0.164739	5.68987	-17.6205	7.67534	0
0.8493	-1.08136	5.68987	-19.446	6.14674	0
0.8500	1.05602	4.16423	-17.9181	6.14674	0
0.8507	5.63069	3.25135	-16.4002	7.98014	0
0.8513	3.1934	0.806585	-16.6978	9.50412	0
0.8520	-1.99799	-0.719049	-16.6978	9.80892	0
0.8527	0.751885	2.94497	-17.6205	7.67534	0
0.8533	5.32656	6.30262	-17.6205	4.31796	0
0.8540	3.80167	7.2155	-16.0926	4.01316	0
0.8547	-0.164739	10.273	-14.8722	6.45153	0
0.8553	-4.74364	13.0179	-16.4002	8.89453	0
0.8560	-5.66026	11.4923	-15.4775	9.80892	0
0.8567	0.139394	7.82826	-12.124	9.19932	0
0.8573	1.66429	6.91538	-12.4316	8.58973	0
0.8580	-4.74364	9.04751	-14.5647	7.06575	0
0.8587	-6.57266	10.8795	-13.6519	6.45153	0
0.8593	-1.08136	10.5731	-12.4316	7.37054	0
0.8600	3.1934	10.8795	-13.9496	7.37054	0
0.8607	4.71829	9.66027	-15.1798	5.23235	0
0.8613	9.29296	3.55773	-14.2571	5.23235	0
0.8620	15.3968	-0.106294	-13.0368	5.84194	0
0.8627	16.9259	2.6386	-12.4316	4.62275	0
0.8633	14.4844	6.30262	-11.8164	4.01316	0
0.8640	11.1262	6.30262	-12.7292	4.01316	0
0.8647	7.46394	4.47061	-14.8722	2.78935	0
0.8653	7.46394	4.47061	-14.8722	1.57017	0
0.8660	11.7345	6.30262	-12.124	1.26537	0
0.8667	10.8221	5.38974	-11.2112	0.655775	0
0.8673	0.139394	2.03209	-13.0368	2.48456	0
0.8680	-10.2349	1.11296	-16.4002	3.09877	0
0.8687	-12.9848	2.03209	-18.5333	0.0461813	0
0.8693	-6.88102	2.94497	-16.6978	-0.563412	0
0.8700	3.49753	2.94497	-13.9496	2.48456	0
0.8707	9.60132	1.41934	-14.5647	1.57017	0
0.8713	6.24318	2.33847	-15.4775	-1.78722	0
0.8720	0.751885	8.13463	-13.6519	0.0461813	0
0.8727	0.139394	9.96664	-13.6519	2.48456	0
0.8733	2.27678	6.91538	-15.785	0.655775	0
0.8740	-0.164739	6.30262	-17.0054	0.655775	0
0.8747	-7.79342	7.82826	-15.785	3.09877	0
0.8753	-9.9308	4.47061	-14.2571	2.17976	0
0.8760	-3.21874	-0.412672	-15.1798	-0.872827	0
0.8767	3.1934	-1.01917	-17.6205	-1.78722	0
0.8773	7.15981	-0.106294	-16.4002	-2.09202	0
0.8780	10.5137	-1.32555	-14.8722	-3.00641	0
0.8787	9.60132	-1.63193	-17.3129	-1.17762	0
0.8793	6.24318	1.41934	-18.2257	0.655775	0
0.8800	5.93905	2.6386	-16.6978	-0.258616	0
0.8807	3.49753	-1.32555	-16.0926	-1.78722	0
0.8813	-1.99799	-4.6832	-16.0926	-1.78722	0
0.8820	-6.26853	-4.07044	-17.0054	-2.09202	0
0.8827	-12.6764	-3.77032	-18.8408	-2.39681	0
0.8833	-18.7802	-4.6832	-18.2257	-3.3112	0
0.8840	-20.001	-2.85119	-17.0054	-4.83981	0
0.8847	-21.8342	-0.412672	-20.0612	-5.1446	0
0.8853	-22.1384	-1.63193	-21.5791	-3.9208	0
0.8860	-12.6764	-2.54481	-20.0612	-3.9208	0
0.8867	-3.21874	0.506461	-19.446	-3.00641	0
0.8873	-1.68963	1.41934	-19.446	-0.872827	0
0.8880	3.1934	-1.32555	-18.8408	-1.48242	0
0.8887	10.8221	-1.63193	-20.0612	-5.7542	0
0.8893	10.5137	1.11296	-22.7995	-6.66859	0
0.8900	6.24318	1.41934	-23.4146	-3.00641	0
0.8907	3.49753	-1.93831	-20.9739	-1.78722	0
0.8913	1.97264	-4.37682	-18.5333	-4.22559	0
0.8920	2.27678	-2.54481	-18.5333	-4.83981	0
0.8927	2.58091	1.11296	-18.5333	-2.70161	0
0.8933	-0.164739	1.72572	-16.4002	-1.48242	0
0.8940	-0.77723	-0.106294	-15.4775	-2.09202	0
0.8947	2.27678	-1.01917	-15.785	-1.17762	0
0.8953	0.751885	-0.106294	-15.1798	-0.258616	0
0.8960	-2.91039	0.200083	-15.4775	-1.78722	0
0.8967	-2.91039	-2.54481	-15.785	-1.48242	0
0.8973	-4.74364	-7.42809	-15.785	-0.258616	0
0.8980	-8.40591	-9.2601	-16.4002	-0.872827	0
0.8987	-10.5433	-8.34722	-16.6978	-0.872827	0
0.8993	-13.5931	-7.42809	-14.2571	1.57017	0
0.9000	-14.2056	-7.73447	-14.2571	1.26537	0
0.9007	-5.66026	-8.95372	-14.8722	-1.17762	0
0.9013	1.05602	-9.87286	-13.3443	-0.258616	0
0.9020	-2.91039	-6.20883	-13.3443	0.960572	0
0.9027	-2.30212	-1.63193	-15.1798	-1.48242	0
0.9033	6.24318	-3.77032	-14.5647	-3.616	0
0.9040	5.63069	-7.12796	-12.4316	-3.00641	0
0.9047	1.66429	-7.12796	-11.5089	-4.83981	0
0.9053	9.60132	-6.51521	-9.37577	-6.05899	0
0.9060	18.1466	-5.59608	-8.77056	-2.70161	0
0.9067	11.7345	-2.85119	-10.9037	-2.09202	0
0.9073	-1.3855	-2.54481	-10.9037	-4.22559	0
0.9080	-12.3723	-3.46394	-8.15543	-1.17762	0
0.9087	-20.001	-1.01917	-6.93509	1.57017	0
0.9093	-22.1384	0.200083	-6.62753	-2.09202	0
0.9100	-19.3927	-1.01917	-6.31996	-2.39681	0
0.9107	-16.6471	-0.106294	-6.93509	0.960572	0
0.9113	-14.2056	-0.106294	-6.62753	0.0461813	0
0.9120	-10.2349	-2.85119	-4.18685	-1.17762	0
0.9127	-1.99799	-4.37682	-5.71475	0.655775	0
0.9133	8.6847	-3.15756	-8.46299	-0.563412	0
0.9140	13.5677	-2.24468	-6.31996	-2.09202	0
0.9147	11.4303	-2.24468	-4.18685	1.26537	0
0.9153	7.76807	-2.24468	-6.31996	2.48456	0
0.9160	5.32656	-3.15756	-4.49442	-0.258616	0
0.9167	2.88504	-3.46394	-1.14097	-1.17762	0
0.9173	3.49753	-2.85119	-3.27408	-0.872827	0
0.9180	5.63069	-4.37682	-4.18685	-2.09202	0
0.9187	5.63069	-5.59608	-2.05374	-1.48242	0
0.9193	4.1058	-4.07044	-2.05374	1.87496	0
0.9200	3.1934	-4.07044	-1.14097	2.17976	0
0.9207	0.751885	-6.82159	0.694501	-2.09202	0
0.9213	-1.99799	-6.82159	-2.3613	-2.70161	0
0.9220	-1.68963	-3.46394	-3.87929	-1.17762	0
0.9227	0.443528	-2.85119	-0.833402	-3.00641	0
0.9233	0.443528	-3.77032	-1.14097	-2.70161	0
0.9240	-0.468872	-3.77032	-2.96651	-0.872827	0
0.9247	2.27678	-3.46394	-1.43861	-5.7542	0
0.9253	7.46394	-2.85119	-2.65895	-10.3308	0
0.9260	10.8221	-1.32555	-4.49442	-7.58298	0
0.9267	9.90545	-0.106294	-1.74617	-5.1446	0
0.9273	5.63069	0.806585	-1.43861	-6.66859	0
0.9280	3.80167	3.25135	-4.80198	-6.05899	0
0.9287	5.32656	5.38974	-3.87929	-5.1446	0
0.9293	6.24318	5.38974	-0.525837	-6.66859	0
0.9300	4.40993	5.99624	-1.14097	-7.27818	0
0.9307	2.88504	6.609	-2.05374	-5.7542	0
0.9313	1.36015	6.609	-2.3613	-4.83981	0
0.9320	-3.82701	5.38974	-3.58164	-5.1446	0
0.9327	-10.8474	2.94497	-3.87929	-5.7542	0
0.9333	-14.2056	2.94497	-2.65895	-6.66859	0
0.9340	-14.5097	5.08336	-3.87929	-6.66859	0
0.9347	-17.5595	4.77699	-4.18685	-5.7542	0
0.9353	-20.001	2.03209	-2.05374	-3.9208	0
0.9360	-12.9848	-1.63193	-3.87929	-5.1446	0
0.9367	-1.99799	-3.46394	-8.15543	-8.80678	0
0.9373	-0.164739	-1.32555	-9.0682	-9.41638	0
0.9380	-4.74364	0.806585	-10.2885	-8.50199	0
0.9387	-4.13114	0.806585	-13.0368	-9.11158	0
0.9393	1.36015	1.72572	-10.9037	-7.58298	0
0.9400	5.32656	2.6386	-7.55022	-4.53501	0
0.9407	3.49753	1.11296	-9.68333	-5.4494	0
0.9413	0.139394	1.72572	-11.2112	-6.66859	0
0.9420	0.751885	3.86411	-9.37577	-3.00641	0
0.9427	1.66429	3.25135	-9.0682	-1.17762	0
0.9433	-1.68963	2.03209	-11.2112	-3.9208	0
0.9440	-3.82701	1.72572	-12.124	-3.00641	0
0.9447	-0.77723	0.806585	-12.124	0.0461813	0
0.9453	1.66429	-0.106294	-10.5961	-0.258616	0
0.9460	2.27678	-1.01917	-10.2885	-1.17762	0
0.9467	4.1058	-0.106294	-10.5961	-0.258616	0
0.9473	5.32656	2.33847	-10.2885	1.57017	0
0.9480	1.66429	0.806585	-11.2112	3.70836	0
0.9487	-1.3855	-0.412672	-13.9496	2.48456	0
0.9493	0.443528	4.47061	-13.9496	-1.78722	0
0.9500	1.66429	7.2155	-13.0368	-1.78722	0
0.9507	-1.08136	2.33847	-13.9496	0.960572	0
0.9513	-1.99799	0.806585	-14.8722	-0.563412	0
0.9520	1.36015	2.33847	-15.4775	-1.17762	0
0.9527	3.80167	-0.106294	-15.4775	2.48456	0
0.9533	3.49753	-0.412672	-13.9496	2.78935	0
0.9540	3.49753	2.6386	-13.9496	1.57017	0
0.9547	4.71829	3.25135	-16.4002	5.23235	0
0.9553	6.85145	3.55773	-16.6978	6.14674	0
0.9560	7.15981	4.47061	-15.1798	2.48456	0
0.9567	6.24318	3.55773	-14.8722	2.48456	0
0.9573	7.76807	4.16423	-16.4002	5.84194	0
0.9580	12.347	7.2155	-18.5333	3.40357	0
0.9587	16.0092	5.38974	-19.446	1.57017	0
0.9593	13.2636	-0.412672	-18.5333	5.23235	0
0.9600	7.76807	-3.46394	-20.3588	5.84194	0
0.9607	8.07221	-2.85119	-21.2815	1.87496	0
0.9613	12.347	-1.32555	-19.7536	1.57017	0
0.9620	13.8719	-1.01917	-19.446	3.40357	0
0.9627	12.9552	-3.77032	-20.0612	4.01316	0
0.9633	8.98883	-7.12796	-17.9181	3.40357	0
0.9640	1.36015	-5.59608	-17.0054	1.87496	0
0.9647	-3.82701	-1.93831	-18.5333	0.0461813	0
0.9653	-3.52288	0.200083	-19.446	2.48456	0
0.9660	-1.99799	3.55773	-19.7536	4.62275	0
0.9667	-1.68963	8.13463	-21.5791	4.62275	0
0.9673	-1.68963	9.96664	-21.2815	6.75633	0
0.9680	-4.4395	10.273	-19.7536	7.98014	0
0.9687	-8.10177	11.4923	-20.3588	5.84194	0
0.9693	-7.48928	12.0988	-20.3588	6.45153	0
0.9700	-3.82701	11.7987	-18.5333	7.98014	0
0.9707	-3.21874	8.13463	-17.6205	6.14674	0
0.9713	-8.40591	-1.63193	-17.0054	5.23235	0
0.9720	-13.8972	-8.34722	-17.6205	7.98014	0
0.9727	-12.3723	-5.90245	-19.1385	8.89453	0
0.9733	-6.88102	-1.63193	-18.8408	8.89453	0
0.9740	-3.82701	-1.01917	-17.6205	9.80892	0
0.9747	-1.68963	-0.412672	-17.6205	9.50412	0
0.9753	0.751885	1.11296	-18.5333	9.50412	0
0.9760	-1.68963	-0.106294	-18.8408	11.0327	0
0.9767	-4.4395	-2.24468	-17.6205	11.6423	0
0.9773	-1.99799	-2.24468	-16.4002	11.0327	0
0.9780	-0.164739	-1.93831	-17.3129	9.80892	0
0.9787	-1.68963	-3.15756	-18.8408	8.89453	0
0.9793	-0.164739	-3.77032	-17.9181	9.80892	0
0.9800	2.58091	-3.46394	-16.6978	11.6423	0
0.9807	1.66429	-4.6832	-17.6205	12.8615	0
0.9813	3.1934	-4.98957	-19.446	12.2519	0
0.9820	6.24318	-3.77032	-18.8408	9.19932	0
0.9827	4.40993	-2.85119	-16.0926	7.67534	0
0.9833	0.751885	-3.46394	-13.3443	10.7279	0
0.9840	-0.77723	-6.20883	-13.6519	12.8615	0
0.9847	-1.08136	-8.6536	-15.785	8.28493	0
0.9853	-2.30212	-4.6832	-15.785	4.92755	0
0.9860	-2.60625	-1.01917	-15.4775	7.37054	0
0.9867	-0.164739	-6.20883	-13.9496	8.58973	0
0.9873	1.66429	-10.1792	-11.8164	6.14674	0
0.9880	1.66429	-4.98957	-11.5089	7.06575	0
0.9887	5.02242	-2.85119	-12.124	8.89453	0
0.9893	8.98883	-4.37682	-11.2112	7.98014	0
0.9900	8.98883	-1.93831	-11.2112	6.75633	0
0.9907	9.90545	-1.01917	-11.5089	8.28493	0
0.9913	12.6511	-3.77032	-9.9909	8.89453	0
0.9920	13.5677	-1.01917	-9.37577	6.45153	0
0.9927	14.176	1.11296	-10.9037	4.31796	0
0.9933	13.8719	-3.46394	-10.2885	4.92755	0
0.9940	16.6175	-4.6832	-9.37577	6.45153	0
0.9947	25.4712	-0.106294	-7.84786	7.98014	0
0.9953	22.4172	-1.01917	-5.09962	9.19932	0
0.9960	2.58091	-6.82159	-5.09962	8.58973	0
0.9967	-7.48928	-9.87286	-8.15543	6.14674	0
0.9973	-1.99799	-8.34722	-8.46299	4.62275	0
0.9980	0.751885	-6.20883	-7.24266	3.40357	0
0.9987	1.66429	-6.51521	-9.37577	0.350978	0
0.9993	5.93905	-6.51521	-9.68333	0.350978	0
1.0000	5.93905	-4.6832	-7.55022	1.87496	0
1.0007	6.24318	-2.54481	-9.0682	0.960572	0
1.0013	12.6511	-1.63193	-11.2112	1.26537	0
1.0020	17.23	0.506461	-8.46299	1.87496	0
1.0027	18.4508	0.806585	-6.31996	-1.17762	0
1.0033	15.7051	-0.719049	-7.55022	-2.09202	0
1.0040	8.98883	0.506461	-6.62753	-0.872827	0
1.0047	5.32656	1.72572	-4.18685	-3.616	0
1.0053	4.1058	-1.93831	-4.80198	-4.22559	0
1.0060	-1.08136	-4.98957	-4.80198	-0.872827	0
1.0067	-7.48928	-1.93831	-2.3613	-2.09202	0
1.0073	-13.5931	0.506461	-4.49442	-4.83981	0
1.0080	-21.5259	-2.24468	-7.55022	-2.39681	0
1.0087	-22.1384	-3.77032	-5.71475	-3.00641	0
1.0093	-14.5097	-2.85119	-3.87929	-6.66859	0
1.0100	-8.40591	-3.46394	-5.40719	-7.58298	0
1.0107	-3.82701	-5.29595	-5.71475	-7.58298	0
1.0113	1.66429	-6.51521	-4.49442	-7.58298	0
1.0120	3.49753	-8.04084	-4.18685	-7.27818	0
1.0127	1.36015	-7.42809	-3.58164	-7.88777	0
1.0133	-3.21874	-5.90245	-2.05374	-8.19719	0
1.0140	-8.71004	-6.51521	-2.65895	-8.19719	0
1.0147	-9.62667	-7.42809	-3.87929	-9.72117	0
1.0153	-6.57266	-6.51521	-2.05374	-9.72117	0
1.0160	-5.04777	-4.37682	0.0793716	-10.6356	0
1.0167	-4.74364	-1.93831	-0.833402	-13.0786	0
1.0173	-1.68963	0.806585	-3.27408	-10.6356	0
1.0180	1.36015	0.806585	-3.87929	-7.88777	0
1.0187	0.139394	-1.63193	0.0793716	-11.55	0
1.0193	-3.21874	-1.93831	4.35552	-11.2452	0
1.0200	-3.82701	-2.24468	3.75031	-7.58298	0
1.0207	-1.99799	-4.37682	1.60727	-12.1642	0
1.0213	-1.99799	-1.93831	2.52997	-17.3503	0
1.0220	-0.164739	2.6386	3.75031	-14.9073	0
1.0227	3.49753	1.72572	1.29971	-13.0786	0
1.0233	3.49753	-0.412672	-0.218272	-14.2977	0
1.0240	1.66429	-1.32555	2.52997	-13.0786	0
1.0247	2.88504	-3.46394	4.66308	-13.0786	0
1.0253	1.05602	-3.77032	1.60727	-15.5169	0
1.0260	-1.3855	-1.63193	-2.05374	-13.9929	0
1.0267	1.05602	-1.32555	0.0793716	-11.8594	0
1.0273	2.58091	-1.63193	3.44274	-13.9929	0
1.0280	-0.164739	1.72572	2.52997	-15.8263	0
1.0287	-1.08136	4.16423	-0.833402	-13.0786	0
1.0293	1.36015	2.6386	-3.87929	-12.1642	0
1.0300	2.58091	-1.63193	-6.31996	-13.9929	0
1.0307	1.36015	-4.98957	-6.02232	-13.0786	0
1.0313	1.66429	-6.82159	-3.87929	-9.41638	0
1.0320	6.54731	-8.04084	-5.71475	-10.9404	0
1.0327	9.29296	-8.6536	-9.37577	-13.0786	0
1.0333	6.24318	-7.12796	-9.68333	-11.55	0
1.0340	2.27678	-5.59608	-7.84786	-11.2452	0
1.0347	0.751885	-4.6832	-9.0682	-11.2452	0
1.0353	-1.08136	-4.07044	-12.4316	-8.50199	0
1.0360	-3.82701	-4.07044	-13.6519	-5.7542	0
1.0367	-8.10177	-4.6832	-12.4316	-6.97338	0
1.0373	-11.764	-3.77032	-11.2112	-8.50199	0
1.0380	-12.9848	-1.93831	-9.37577	-8.19719	0
1.0387	-16.9512	-1.63193	-8.46299	-7.58298	0
1.0393	-23.055	-0.106294	-9.37577	-6.05899	0
1.0400	-23.055	2.33847	-9.68333	-4.53501	0
1.0407	-20.6135	2.6386	-9.0682	-4.53501	0
1.0413	-21.8342	1.72572	-8.77056	-4.83981	0
1.0420	-17.5595	2.33847	-8.77056	-3.9208	0
1.0427	-3.52288	3.25135	-8.46299	-2.70161	0
1.0433	8.07221	0.200083	-8.15543	-2.09202	0
1.0440	12.6511	-4.37682	-8.15543	-3.00641	0
1.0447	17.8383	-4.6832	-10.5961	-4.22559	0
1.0453	25.7753	-3.15756	-13.6519	-3.9208	0
1.0460	29.7417	-3.46394	-12.7292	-1.48242	0
1.0467	25.4712	-2.85119	-11.2112	0.350978	0
1.0473	17.23	-2.24468	-11.8164	0.0461813	0
1.0480	11.4303	-2.85119	-12.4316	-0.563412	0
1.0487	9.29296	-1.01917	-12.124	-0.563412	0
1.0493	8.6847	3.25135	-13.6519	1.26537	0
1.0500	7.76807	5.68987	-15.1798	3.70836	0
1.0507	5.32656	6.30262	-14.8722	4.31796	0
1.0513	1.66429	4.16423	-13.0368	3.70836	0
1.0520	-1.68963	-0.106294	-13.0368	4.62275	0
1.0527	-5.66026	-1.01917	-13.0368	6.75633	0
1.0533	-8.10177	-0.106294	-10.5961	7.37054	0
1.0540	-8.10177	-0.106294	-8.46299	7.06575	0
1.0547	-8.71004	2.6386	-9.68333	7.98014	0
1.0553	-11.4557	6.30262	-9.68333	9.50412	0
1.0560	-13.2889	2.6386	-7.84786	8.89453	0
1.0567	-13.2889	-0.106294	-9.68333	7.67534	0
1.0573	-12.0682	1.72572	-12.124	8.89453	0
1.0580	-10.5433	0.200083	-11.2112	9.80892	0
1.0587	-8.40591	-2.54481	-12.7292	9.80892	0
1.0593	-5.3519	0.506461	-14.5647	12.2519	0
1.0600	-1.08136	3.55773	-11.5089	13.1663	0
1.0607	-1.68963	2.33847	-9.37577	10.7279	0
1.0613	-6.57266	2.33847	-10.9037	9.19932	0
1.0620	-6.26853	3.55773	-10.2885	10.7279	0
1.0627	-5.3519	4.47061	-9.37577	9.80892	0
1.0633	-12.0682	4.47061	-10.2885	8.58973	0
1.0640	-18.4761	2.03209	-8.15543	8.58973	0
1.0647	-21.2217	-0.106294	-5.71475	7.67534	0
1.0653	-26.7173	0.806585	-9.9909	7.06575	0
1.0660	-32.2086	0.806585	-15.4775	9.50412	0
1.0667	-32.5127	1.11296	-14.5647	9.80892	0
1.0673	-28.2422	0.806585	-12.124	7.06575	0
1.0680	-20.3051	-1.32555	-13.0368	7.98014	0
1.0687	-11.1516	-2.54481	-13.6519	10.4185	0
1.0693	-6.88102	-1.32555	-13.3443	8.89453	0
1.0700	-1.99799	-1.63193	-14.8722	6.75633	0
1.0707	4.40993	-2.85119	-16.0926	7.06575	0
1.0713	6.24318	-4.07044	-16.6978	7.06575	0
1.0720	5.02242	-4.07044	-17.6205	6.75633	0
1.0727	5.63069	-1.63193	-16.0926	7.06575	0
1.0733	4.71829	1.41934	-14.2571	7.67534	0
1.0740	3.49753	0.806585	-16.0926	7.67534	0
1.0747	5.93905	1.41934	-17.3129	6.45153	0
1.0753	6.85145	4.47061	-17.3129	6.14674	0
1.0760	2.58091	5.38974	-18.5333	7.37054	0
1.0767	-0.164739	3.55773	-16.4002	5.53714	0
1.0773	1.66429	1.41934	-14.5647	3.09877	0
1.0780	3.1934	-1.32555	-17.9181	4.31796	0
1.0787	1.36015	-3.15756	-17.0054	6.14674	0
1.0793	0.139394	-3.77032	-12.7292	6.75633	0
1.0800	2.58091	-5.29595	-14.8722	6.45153	0
1.0807	5.02242	-6.51521	-17.6205	3.70836	0
1.0813	7.15981	-3.77032	-16.6978	1.57017	0
1.0820	9.29296	-1.01917	-18.5333	4.31796	0
1.0827	6.24318	-1.01917	-18.8408	4.62275	0
1.0833	0.443528	-0.412672	-14.2571	1.26537	0
1.0840	-2.60625	3.55773	-13.6519	2.78935	0
1.0847	-4.4395	5.99624	-15.1798	5.84194	0
1.0853	-8.10177	3.55773	-13.9496	3.70836	0
1.0860	-9.32253	2.03209	-14.5647	2.78935	0
1.0867	-8.40591	3.25135	-17.3129	4.62275	0
1.0873	-9.32253	4.47061	-17.3129	4.01316	0
1.0880	-12.0682	4.47061	-17.6205	4.01316	0
1.0887	-12.3723	2.33847	-19.7536	6.45153	0
1.0893	-10.2349	-0.106294	-17.6205	5.53714	0
1.0900	-7.48928	-0.106294	-15.785	2.48456	0
1.0907	-7.48928	0.806585	-19.446	3.40357	0
1.0913	-9.32253	1.11296	-20.3588	5.53714	0
1.0920	-7.48928	4.16423	-17.3129	6.45153	0
1.0927	-0.164739	6.91538	-19.1385	5.23235	0
1.0933	3.49753	4.77699	-22.1943	4.31796	0
1.0940	0.751885	2.33847	-19.7536	5.84194	0
1.0947	0.751885	1.41934	-18.2257	7.06575	0
1.0953	5.02242	-3.15756	-19.1385	7.06575	0
1.0960	6.85145	-5.90245	-16.6978	6.75633	0
1.0967	6.54731	-0.719049	-15.785	5.53714	0
1.0973	8.07221	2.6386	-19.7536	4.62275	0
1.0980	9.60132	-0.106294	-20.9739	4.92755	0
1.0987	11.1262	-0.106294	-18.8408	4.92755	0
1.0993	12.347	1.72572	-16.4002	5.23235	0
1.1000	12.0428	1.72572	-12.7292	6.14674	0
1.1007	13.8719	3.55773	-12.124	5.53714	0
1.1013	15.7051	4.16423	-15.4775	5.53714	0
1.1020	12.347	2.33847	-15.4775	7.06575	0
1.1027	5.63069	3.25135	-13.6519	7.37054	0
1.1033	-2.30212	2.6386	-14.8722	7.67534	0
1.1040	-9.01417	-4.6832	-15.785	7.98014	0
1.1047	-8.40591	-8.34722	-14.5647	4.01316	0
1.1053	-5.04777	-4.07044	-15.1798	1.26537	0
1.1060	-6.26853	-1.93831	-15.785	5.23235	0
1.1067	-6.57266	-2.85119	-13.3443	6.14674	0
1.1073	-4.4395	-1.63193	-12.4316	1.87496	0
1.1080	-2.91039	1.41934	-15.785	2.48456	0
1.1087	-0.468872	1.72572	-17.3129	7.06575	0
1.1093	1.66429	-1.32555	-14.5647	6.75633	0
1.1100	0.751885	-3.77032	-13.9496	2.48456	0
1.1107	-0.164739	-4.98957	-17.3129	1.57017	0
1.1113	3.1934	-7.42809	-17.6205	2.48456	0
1.1120	10.2096	-9.2601	-14.8722	2.48456	0
1.1127	16.3134	-7.12796	-13.9496	4.01316	0
1.1133	14.176	-6.51521	-14.8722	5.84194	0
1.1140	7.15981	-9.56648	-14.5647	4.62275	0
1.1147	4.1058	-10.1792	-13.9496	3.70836	0
1.1153	1.05602	-5.90245	-13.0368	5.53714	0
1.1160	-4.4395	-1.93831	-12.124	4.92755	0
1.1167	-6.26853	-1.32555	-12.7292	1.57017	0
1.1173	-4.74364	-0.719049	-12.4316	1.26537	0
1.1180	-2.91039	4.77699	-12.4316	0.350978	0
1.1187	-1.08136	12.0988	-15.1798	-2.09202	0
1.1193	0.443528	14.8499	-15.785	-0.258616	0
1.1200	1.66429	13.3243	-12.4316	2.48456	0
1.1207	5.32656	11.7987	-13.0368	-0.258616	0
1.1213	6.85145	9.04751	-15.1798	-3.3112	0
1.1220	5.63069	4.77699	-13.9496	-1.48242	0
1.1227	5.32656	6.30262	-11.5089	-0.258616	0
1.1233	6.24318	10.8795	-9.9909	-1.78722	0
1.1240	9.29296	8.74113	-8.15543	-3.00641	0
1.1247	16.0092	1.11296	-7.55022	-3.9208	0
1.1253	19.059	-1.32555	-6.62753	-5.7542	0
1.1260	13.5677	2.6386	-4.80198	-5.7542	0
1.1267	3.49753	3.86411	-5.71475	-3.616	0
1.1273	-6.26853	0.506461	-6.62753	-3.3112	0
1.1280	-5.3519	-0.106294	-4.18685	-4.53501	0
1.1287	4.71829	1.41934	-4.80198	-6.05899	0
1.1293	8.98883	0.806585	-7.55022	-7.88777	0
1.1300	9.90545	2.94497	-6.02232	-8.50199	0
1.1307	17.23	7.82826	-2.65895	-6.36379	0
1.1313	22.7213	7.52188	-2.05374	-6.66859	0
1.1320	16.9259	4.47061	-1.14097	-10.3308	0
1.1327	7.15981	5.38974	-0.525837	-10.3308	0
1.1333	1.66429	7.2155	-2.05374	-8.50199	0
1.1340	3.49753	4.47061	-2.96651	-10.6356	0
1.1347	7.15981	1.41934	-2.96651	-10.026	0
1.1353	1.66429	1.72572	-4.80198	-5.4494	0
1.1360	-6.57266	1.41934	-5.71475	-6.97338	0
1.1367	-4.13114	-1.93831	-3.27408	-11.2452	0
1.1373	1.66429	-1.01917	-2.05374	-8.50199	0
1.1380	-0.468872	3.55773	-3.87929	-5.7542	0
1.1387	-3.82701	3.25135	-3.87929	-7.88777	0
1.1393	-3.82701	-0.719049	-0.833402	-7.58298	0
1.1400	-3.52288	1.11296	0.694501	-6.97338	0
1.1407	1.05602	4.47061	-2.05374	-10.3308	0
1.1413	5.93905	4.77699	-3.58164	-10.3308	0
1.1420	3.49753	3.86411	-2.65895	-7.88777	0
1.1427	1.05602	0.200083	-2.05374	-10.026	0
1.1433	4.1058	-1.01917	-2.05374	-12.469	0
1.1440	5.93905	1.72572	-2.05374	-10.9404	0
1.1447	4.71829	0.806585	-2.05374	-12.1642	0
1.1453	5.02242	-1.63193	-1.14097	-13.9929	0
1.1460	5.02242	0.506461	-1.14097	-10.9404	0
1.1467	2.58091	-0.106294	-2.65895	-9.41638	0
1.1473	0.751885	-5.59608	-0.525837	-11.8594	0
1.1480	0.443528	-6.20883	2.2224	-10.026	0
1.1487	0.751885	-2.85119	-0.218272	-8.19719	0
1.1493	0.751885	-3.46394	-3.58164	-11.2452	0
1.1500	0.751885	-3.77032	-2.65895	-12.1642	0
1.1507	0.139394	-2.24468	-1.14097	-10.026	0
1.1513	-1.99799	-4.6832	0.694501	-10.3308	0
1.1520	-5.04777	-7.42809	0.386936	-9.41638	0
1.1527	-2.60625	-7.73447	-4.18685	-8.19719	0
1.1533	1.97264	-8.34722	-6.62753	-10.3308	0
1.1540	-0.164739	-9.2601	-3.87929	-11.55	0
1.1547	-4.4395	-7.42809	-4.18685	-9.72117	0
1.1553	-3.21874	-6.20883	-8.46299	-8.80678	0
1.1560	-1.08136	-4.6832	-9.37577	-7.27818	0
1.1567	1.66429	-1.93831	-7.55022	-3.9208	0
1.1573	5.02242	0.806585	-5.71475	-4.22559	0
1.1580	4.40993	1.41934	-5.40719	-6.66859	0
1.1587	-0.468872	0.506461	-8.15543	-6.05899	0
1.1593	-5.04777	-2.85119	-9.68333	-4.53501	0
1.1600	-9.01417	-6.51521	-7.24266	-3.00641	0
1.1607	-12.3723	-8.95372	-6.93509	-1.78722	0
1.1613	-13.5931	-8.34722	-9.68333	-0.563412	0
1.1620	-14.8138	-3.46394	-9.68333	0.350978	0
1.1627	-19.3927	1.72572	-8.77056	1.26537	0
1.1633	-26.1048	0.806585	-10.5961	1.57017	0
1.1640	-30.6837	-2.24468	-12.124	1.57017	0
1.1647	-28.5463	0.506461	-12.4316	1.26537	0
1.1653	-22.1384	4.47061	-12.4316	1.57017	0
1.1660	-17.2553	4.47061	-11.2112	4.01316	0
1.1667	-10.8474	4.47061	-11.5089	6.45153	0
1.1673	-0.164739	4.77699	-13.9496	4.92755	0
1.1680	8.07221	2.94497	-13.9496	3.70836	0
1.1687	8.07221	1.72572	-11.2112	7.67534	0
1.1693	3.80167	0.806585	-10.5961	9.80892	0
1.1700	2.88504	-2.24468	-11.8164	7.06575	0
1.1707	5.32656	-3.77032	-11.5089	7.37054	0
1.1713	5.02242	-1.01917	-12.124	9.19932	0
1.1720	1.36015	-1.01917	-13.6519	5.84194	0
1.1727	-0.77723	-4.6832	-13.3443	5.23235	0
1.1733	-0.164739	-4.98957	-13.3443	11.3375	0
1.1740	-0.164739	-2.85119	-16.0926	11.6423	0
1.1747	-3.52288	-3.77032	-16.6978	8.89453	0
1.1753	-9.9308	-6.51521	-13.6519	14.6949	0
1.1760	-12.3723	-8.04084	-13.9496	17.1333	0
1.1767	-6.88102	-8.34722	-16.4002	9.80892	0
1.1773	-2.30212	-7.42809	-14.8722	7.37054	0
1.1780	-3.82701	-4.98957	-15.785	9.80892	0
1.1787	-5.66026	-3.46394	-20.9739	7.37054	0
1.1793	-4.74364	-4.07044	-21.2815	6.14674	0
1.1800	-4.13114	-3.15756	-17.0054	8.58973	0
1.1807	-4.74364	0.506461	-16.6978	6.45153	0
1.1813	-4.13114	2.33847	-18.2257	4.31796	0
1.1820	-3.52288	-0.719049	-17.6205	7.06575	0
1.1827	-2.91039	-2.54481	-17.6205	7.06575	0
1.1833	-2.30212	-0.412672	-19.446	2.78935	0
1.1840	-2.30212	0.506461	-18.2257	1.57017	0
1.1847	-2.91039	-1.63193	-17.0054	1.57017	0
1.1853	-3.21874	-1.32555	-17.9181	-0.258616	0
1.1860	-0.164739	1.72572	-17.6205	2.48456	0
1.1867	2.58091	2.6386	-15.785	6.45153	0
1.1873	-1.3855	0.806585	-14.8722	5.23235	0
1.1880	-6.57266	-1.01917	-13.9496	4.01316	0
1.1887	-4.13114	-0.719049	-14.5647	3.70836	0
1.1893	-0.164739	-0.719049	-15.785	0.655775	0
1.1900	-1.99799	-0.719049	-13.9496	-0.872827	0
1.1907	-2.60625	-1.63193	-10.2885	1.57017	0
1.1913	1.66429	-3.77032	-11.5089	2.17976	0
1.1920	3.49753	-4.6832	-13.9496	0.655775	0
1.1927	1.36015	-4.6832	-13.0368	1.87496	0
1.1933	-0.164739	-3.77032	-12.124	2.17976	0
1.1940	0.443528	-1.93831	-12.7292	-0.563412	0
1.1947	0.443528	0.506461	-13.0368	-0.258616	0
1.1953	0.751885	0.200083	-13.0368	2.48456	0
1.1960	2.58091	-2.85119	-13.6519	2.17976	0
1.1967	1.66429	-3.77032	-14.5647	-0.258616	0
1.1973	-1.99799	-1.93831	-15.1798	-0.258616	0
1.1980	-1.08136	-1.93831	-14.8722	-0.563412	0
1.1987	0.751885	-4.07044	-13.6519	-1.78722	0
1.1993	-5.04777	-6.82159	-12.7292	0.0461813	0
1.2000	-13.2889	-8.6536	-13.9496	1.57017	0
1.2007	-13.2889	-8.6536	-14.8722	-1.48242	0
1.2013	-10.2349	-7.73447	-13.9496	-3.3112	0
1.2020	-10.2349	-8.34722	-12.124	-2.09202	0
1.2027	-8.40591	-7.42809	-12.7292	-4.83981	0
1.2033	-4.13114	-1.93831	-13.9496	-7.27818	0
1.2040	-1.99799	2.33847	-13.9496	-4.83981	0
1.2047	0.751885	1.72572	-13.0368	-2.39681	0
1.2053	5.32656	-0.412672	-13.0368	-3.00641	0
1.2060	6.24318	-2.85119	-11.8164	-2.39681	0
1.2067	4.1058	-2.54481	-10.2885	-1.17762	0
1.2073	4.40993	-1.01917	-10.2885	-1.48242	0
1.2080	4.40993	-1.93831	-9.9909	-2.09202	0
1.2087	0.139394	-1.01917	-9.0682	-3.00641	0
1.2093	-5.3519	3.25135	-9.0682	-2.39681	0
1.2100	-8.40591	3.86411	-9.68333	-1.78722	0
1.2107	-7.79342	2.03209	-7.84786	-3.00641	0
1.2113	-5.04777	2.33847	-6.02232	-2.39681	0
1.2120	-1.99799	0.806585	-8.77056	0.655775	0
1.2127	1.66429	-1.93831	-11.5089	-0.258616	0
1.2133	6.24318	-1.63193	-9.9909	-1.78722	0
1.2140	6.54731	-2.24468	-8.15543	0.960572	0
1.2147	3.1934	-3.77032	-9.37577	2.78935	0
1.2153	3.49753	-1.93831	-9.37577	0.655775	0
1.2160	6.24318	-1.01917	-7.24266	-2.09202	0
1.2167	3.80167	-1.93831	-7.55022	-2.39681	0
1.2173	-0.468872	-0.719049	-10.2885	1.57017	0
1.2180	-0.77723	1.72572	-11.2112	4.31796	0
1.2187	-1.99799	1.72572	-11.2112	0.655775	0
1.2193	-4.74364	1.11296	-12.7292	-1.17762	0
1.2200	-5.66026	3.86411	-13.6519	3.40357	0
1.2207	-4.4395	7.52188	-12.124	5.84194	0
1.2213	-2.91039	6.609	-12.124	4.31796	0
1.2220	-1.68963	0.506461	-13.3443	4.31796	0
1.2227	-4.74364	-2.85119	-12.124	3.70836	0
1.2233	-9.01417	-1.93831	-10.5961	3.40357	0
1.2240	-4.4395	-3.46394	-12.7292	6.14674	0
1.2247	6.24318	-4.98957	-16.6978	5.53714	0
1.2253	11.4303	-4.6832	-18.5333	0.655775	0
1.2260	11.1262	-3.77032	-18.8408	-0.258616	0
1.2267	10.8221	-0.106294	-21.2815	3.09877	0
1.2273	8.07221	3.55773	-24.9425	4.62275	0
1.2280	3.49753	0.806585	-24.9425	5.23235	0
1.2287	1.66429	-0.412672	-22.7995	6.14674	0
1.2293	-1.08136	3.25135	-23.107	6.14674	0
1.2300	-6.57266	1.72572	-25.2501	4.62275	0
1.2307	-11.1516	-0.412672	-23.4146	2.48456	0
1.2313	-15.7305	4.16423	-19.446	3.70836	0
1.2320	-21.8342	5.38974	-19.446	7.06575	0
1.2327	-24.884	1.72572	-22.7995	6.14674	0
1.2333	-24.884	1.11296	-23.107	4.92755	0
1.2340	-24.884	2.03209	-21.8867	5.84194	0
1.2347	-20.001	1.72572	-20.9739	6.75633	0
1.2353	-4.4395	3.25135	-18.8408	9.19932	0
1.2360	10.8221	1.41934	-17.0054	10.7279	0
1.2367	15.7051	-3.77032	-18.5333	5.84194	0
1.2373	12.6511	-4.98957	-19.446	3.40357	0
1.2380	7.15981	-5.59608	-18.2257	8.58973	0
1.2387	3.49753	-8.34722	-16.6978	7.98014	0
1.2393	2.58091	-6.20883	-16.6978	3.40357	0
1.2400	3.80167	-1.01917	-16.6978	6.45153	0
1.2407	8.6847	-1.93831	-16.4002	8.58973	0
1.2413	16.6175	-6.82159	-15.785	4.31796	0
1.2420	24.5545	-12.3114	-16.0926	5.23235	0
1.2427	28.2168	-16.5881	-15.4775	7.67534	0
1.2433	22.7213	-18.4139	-14.5647	3.09877	0
1.2440	13.5677	-19.333	-15.785	1.57017	0
1.2447	12.6511	-21.1651	-16.6978	5.23235	0
1.2453	14.4844	-18.1138	-16.0926	3.70836	0
1.2460	9.60132	-7.12796	-15.4775	0.655775	0
1.2467	5.32656	3.55773	-12.7292	2.48456	0
1.2473	2.58091	5.38974	-11.2112	3.70836	0
1.2480	-5.66026	5.38974	-15.1798	1.57017	0
1.2487	-12.0682	11.7987	-17.6205	-0.258616	0
1.2493	-11.1516	19.1205	-14.2571	-1.17762	0
1.2500	-14.5097	21.2588	-13.0368	-2.39681	0
1.2507	-18.7802	20.6461	-12.4316	-1.78722	0
1.2513	-13.5931	19.1205	-9.37577	-1.17762	0
1.2520	-3.82701	14.8499	-9.9909	-3.3112	0
1.2527	2.27678	7.2155	-12.124	-4.83981	0
1.2533	5.32656	-0.106294	-11.5089	-3.00641	0
1.2540	8.38056	-3.46394	-11.5089	-1.48242	0
1.2547	10.2096	-4.6832	-11.2112	-2.70161	0
1.2553	11.7345	-6.20883	-9.37577	-3.616	0
1.2560	11.4303	-7.42809	-9.37577	-4.83981	0
1.2567	8.38056	-4.98957	-9.37577	-6.36379	0
1.2573	4.71829	-2.54481	-6.93509	-5.7542	0
1.2580	2.27678	-2.54481	-7.55022	-5.1446	0
1.2587	-2.60625	-1.01917	-8.15543	-6.66859	0
1.2593	-9.32253	0.506461	-4.18685	-5.7542	0
1.2600	-10.2349	-1.01917	-2.96651	-3.3112	0
1.2607	-4.74364	-1.32555	-4.80198	-5.7542	0
1.2613	-0.77723	-1.32555	-3.87929	-10.3308	0
1.2620	0.443528	-3.46394	-2.96651	-11.2452	0
1.2627	2.58091	-4.6832	-4.49442	-11.8594	0
1.2633	5.32656	-3.15756	-2.96651	-11.55	0
1.2640	5.63069	-3.15756	-0.525837	-8.50199	0
1.2647	3.1934	-5.59608	-0.833402	-8.50199	0
1.2653	-1.3855	-6.51521	-0.833402	-11.8594	0
1.2660	-3.82701	-5.29595	1.00207	-11.8594	0
1.2667	-3.82701	-1.93831	1.60727	-10.3308	0
1.2673	-8.71004	0.806585	2.2224	-12.1642	0
1.2680	-15.7305	1.41934	4.35552	-12.469	0
1.2687	-14.8138	0.506461	5.88342	-10.3308	0
1.2693	-10.2349	0.506461	4.35552	-10.6356	0
1.2700	-8.40591	0.200083	4.35552	-12.7738	0
1.2707	-6.26853	-1.93831	6.79619	-12.469	0
1.2713	-5.04777	-3.15756	8.01653	-10.6356	0
1.2720	-8.40591	-1.01917	7.10376	-9.72117	0
1.2727	-7.48928	-0.106294	4.97064	-9.72117	0
1.2733	-1.08136	-1.93831	2.82761	-10.9404	0
1.2740	0.751885	-1.01917	3.75031	-12.1642	0
1.2747	-1.99799	0.806585	7.10376	-12.1642	0
1.2753	-2.91039	-0.106294	7.41132	-11.55	0
1.2760	-3.82701	-0.412672	4.97064	-12.1642	0
1.2767	-4.74364	-1.01917	5.26829	-10.026	0
1.2773	-3.82701	-2.85119	6.19098	-6.05899	0
1.2780	-3.52288	-3.46394	5.26829	-6.05899	0
1.2787	-3.21874	-2.85119	5.88342	-8.50199	0
1.2793	-1.68963	-2.85119	7.10376	-6.66859	0
1.2800	-1.99799	-2.85119	5.57585	-5.4494	0
1.2807	-2.91039	-2.85119	4.04795	-6.66859	0
1.2813	-2.30212	-4.07044	4.35552	-5.4494	0
1.2820	-1.99799	-5.29595	2.82761	-4.53501	0
1.2827	-2.30212	-5.59608	1.60727	-6.05899	0
1.2833	-2.91039	-5.90245	4.04795	-4.83981	0
1.2840	-2.91039	-4.6832	4.04795	-3.616	0
1.2847	-0.164739	-2.85119	-1.14097	-6.36379	0
1.2853	4.40993	-0.719049	-3.87929	-6.05899	0
1.2860	7.15981	0.806585	-1.74617	-3.00641	0
1.2867	6.24318	0.806585	-1.74617	-2.70161	0
1.2873	1.66429	1.11296	-4.18685	-2.39681	0
1.2880	-2.30212	1.72572	-4.80198	-0.563412	0
1.2887	1.66429	1.72572	-4.18685	-0.563412	0
1.2893	8.38056	1.72572	-3.87929	-1.78722	0
1.2900	8.98883	1.72572	-3.87929	-1.48242	0
1.2907	8.07221	1.41934	-4.80198	-1.17762	0
1.2913	7.15981	1.72572	-5.09962	-0.258616	0
1.2920	3.49753	2.94497	-5.09962	0.350978	0
1.2927	-0.77723	3.55773	-7.55022	-0.258616	0
1.2933	-1.99799	1.72572	-9.9909	0.960572	0
1.2940	-3.52288	-1.01917	-9.68333	3.40357	0
1.2947	-6.88102	0.506461	-8.77056	4.31796	0
1.2953	-14.5097	3.55773	-7.84786	6.75633	0
1.2960	-21.2217	1.41934	-9.37577	8.28493	0
1.2967	-19.6969	-2.24468	-13.0368	5.23235	0
1.2973	-14.2056	-1.01917	-13.0368	5.53714	0
1.2980	-11.1516	0.806585	-10.2885	11.6423	0
1.2987	-7.18515	-1.32555	-13.3443	11.9471	0
1.2993	-0.468872	-1.93831	-17.3129	7.98014	0
1.3000	5.63069	-1.63193	-15.4775	9.19932	0
1.3007	8.98883	-2.24468	-14.2571	10.7279	0
1.3013	6.24318	-0.719049	-16.6978	7.98014	0
1.3020	0.751885	1.11296	-17.3129	7.98014	0
1.3027	-0.164739	0.200083	-16.6978	10.4185	0
1.3033	-0.164739	0.200083	-18.5333	10.7279	0
1.3040	-3.21874	0.506461	-18.5333	10.4185	0
1.3047	-3.52288	-2.85119	-18.5333	9.80892	0
1.3053	-1.3855	-5.29595	-20.3588	7.98014	0
1.3060	-0.468872	-4.6832	-20.3588	9.80892	0
1.3067	1.05602	-5.90245	-20.6664	13.4711	0
1.3073	1.66429	-7.73447	-20.9739	13.1663	0
1.3080	0.751885	-7.42809	-20.6664	11.6423	0
1.3087	3.80167	-5.59608	-23.7222	11.3375	0
1.3093	7.76807	-1.63193	-26.1629	11.3375	0
1.3100	8.07221	1.72572	-23.7222	9.80892	0
1.3107	8.07221	2.33847	-22.1943	8.89453	0
1.3113	10.8221	3.86411	-24.9425	10.4185	0
1.3120	13.5677	4.47061	-24.0297	11.6423	0
1.3127	13.5677	1.11296	-20.6664	9.80892	0
1.3133	12.6511	0.806585	-22.5018	10.7279	0
1.3140	10.8221	5.99624	-25.8553	14.3901	0
1.3147	8.98883	6.30262	-25.5477	13.1663	0
1.3153	7.76807	2.6386	-23.7222	11.6423	0
1.3160	7.46394	4.16423	-23.7222	13.1663	0
1.3167	7.46394	5.38974	-24.3274	10.4185	0
1.3173	7.15981	2.03209	-23.4146	7.37054	0
1.3180	6.24318	0.806585	-22.7995	11.6423	0
1.3187	4.1058	3.55773	-24.0297	13.4711	0
1.3193	2.27678	4.47061	-23.4146	9.80892	0
1.3200	3.1934	2.6386	-21.5791	9.50412	0
1.3207	4.1058	2.94497	-23.4146	9.19932	0
1.3213	3.80167	5.68987	-23.7222	7.06575	0
1.3220	3.80167	6.30262	-21.5791	8.58973	0
1.3227	2.58091	3.55773	-23.4146	8.28493	0
1.3233	0.443528	3.55773	-25.2501	4.31796	0
1.3240	1.97264	5.68987	-23.107	6.45153	0
1.3247	6.24318	5.99624	-21.5791	10.7279	0
1.3253	5.32656	5.38974	-23.107	7.98014	0
1.3260	0.751885	5.38974	-23.7222	4.31796	0
1.3267	0.751885	3.25135	-23.107	5.84194	0
1.3273	2.88504	0.806585	-22.1943	6.45153	0
1.3280	2.88504	1.72572	-21.8867	4.92755	0
1.3287	3.80167	1.41934	-21.2815	5.84194	0
1.3293	4.40993	-0.719049	-21.2815	7.06575	0
1.3300	1.36015	0.506461	-21.8867	6.45153	0
1.3307	-0.468872	0.506461	-22.1943	7.37054	0
1.3313	-0.77723	-1.32555	-22.7995	8.89453	0
1.3320	-5.04777	0.506461	-24.9425	7.98014	0
1.3327	-7.48928	2.94497	-27.3832	5.53714	0
[truncated: 49,480 more rows]
