# Supplementary material for: Identification of Haptic Based Guiding Using Hard Reins
Source: PLoS One. 2015 Jul 22;10(7):e0132020. doi: 10.1371/journal.pone.0132020 (PMC4511788; doi:10.1371/journal.pone.0132020)
Supplement: S4 File — (ZIP) [file pone.0132020.s004.zip › EMGData2/Subject9/T11/t11.txt]

0.0000	-38.0051	-29.5091	-7.83918	-53.1559	0
0.0007	-35.2539	-30.1176	-5.39227	-54.68	0
0.0013	-31.8971	-31.9525	-2.65082	-54.0728	0
0.0020	-30.9835	-31.0374	-3.55708	-49.4923	0
0.0027	-29.1511	-29.2025	-2.65082	-44.9158	0
0.0033	-24.5728	-28.2873	1.01955	-40.3392	0
0.0040	-19.0808	-24.9333	3.45513	-30.2653	0
0.0047	-10.8429	-17.9141	5.59617	-14.3964	0
0.0053	-2.90781	-9.97973	7.72589	-1.88538	0
0.0060	1.36254	-4.17767	7.72589	5.43784	0
0.0067	6.5517	2.83697	7.42003	16.119	0
0.0073	14.7948	11.0779	9.56108	29.2413	0
0.0080	20.8976	16.2668	11.3963	38.3983	0
0.0087	24.8651	19.3189	11.9967	46.6384	0
0.0093	28.5247	23.286	11.3963	53.656	0
0.0100	30.3571	25.4229	9.56108	53.9616	0
0.0107	30.3571	23.5926	9.56108	52.4374	0
0.0113	30.9679	22.3709	11.9967	53.9616	0
0.0120	28.2219	22.3709	9.86694	50.9093	0
0.0127	25.1679	22.3709	5.59617	42.6692	0
0.0133	26.0867	20.8426	4.37272	36.2628	0
0.0140	22.4219	15.0451	2.8434	27.7171	0
0.0147	10.2165	8.63903	-1.73323	13.678	0
0.0153	0.448961	4.36527	-6.00399	0.555692	0
0.0160	-3.5186	-2.96052	-8.14504	-9.2086	0
0.0167	-9.92413	-12.4186	-9.0513	-19.5842	0
0.0173	-17.8593	-16.3858	-9.66303	-29.3524	0
0.0180	-20.9132	-17.6075	-11.1923	-36.9813	0
0.0187	-23.6592	-22.7964	-13.3221	-47.6625	0
0.0193	-27.324	-27.3722	-14.2397	-56.2082	0
0.0200	-29.4592	-29.2025	-14.2397	-56.5138	0
0.0207	-29.4592	-31.6459	-13.9338	-54.9857	0
0.0213	-30.0699	-32.8677	-13.3221	-56.5138	0
0.0220	-27.9296	-30.1176	-13.3221	-55.5969	0
0.0227	-24.27	-24.6267	-11.4982	-48.881	0
0.0233	-22.7456	-20.9661	-8.14504	-39.728	0
0.0240	-19.0808	-17.6075	-7.83918	-29.3524	0
0.0247	-9.01054	-13.0318	-8.43958	-17.7543	0
0.0253	0.146173	-7.2297	-5.69813	-5.85461	0
0.0260	3.50294	-0.210485	-3.55708	5.74347	0
0.0267	8.38409	6.50215	-2.65082	15.5078	0
0.0273	15.7084	10.7759	-1.1215	24.0535	0
0.0280	19.9788	14.7431	-0.509773	33.8178	0
0.0287	23.6435	20.234	-0.203909	45.7215	0
0.0293	28.5247	23.5926	1.63127	53.9616	0
0.0300	30.9679	23.8946	0.713682	54.8785	0
0.0307	31.2707	26.3381	-2.34496	53.656	0
0.0313	33.103	29.3901	-1.42736	54.8785	0
0.0320	32.8003	28.1684	1.32541	53.9616	0
0.0327	28.5247	25.7295	-0.815637	46.944	0
0.0333	24.8651	23.8946	-3.86295	37.787	0
0.0340	22.1192	16.5734	-4.78054	27.4115	0
0.0347	12.9624	7.4173	-6.00399	15.2021	0
0.0353	0.448961	3.14355	-6.00399	4.82658	0
0.0360	-3.5186	1.31324	-5.0864	-4.02083	0
0.0367	-1.99422	-3.56909	-7.83918	-16.5358	0
0.0373	-9.01054	-9.06458	-13.3221	-30.571	0
0.0380	-18.7781	-15.1641	-14.8514	-40.3392	0
0.0387	-21.216	-22.1833	-13.9338	-48.5794	0
0.0393	-24.5728	-25.8485	-13.6279	-55.9026	0
0.0400	-30.0699	-26.457	-13.9338	-57.7324	0
0.0407	-30.9835	-27.3722	-15.1573	-55.9026	0
0.0413	-30.0699	-27.0702	-16.0748	-56.2082	0
0.0420	-30.0699	-25.5419	-14.8514	-54.9857	0
0.0427	-27.016	-23.7116	-13.3221	-47.3568	0
0.0433	-22.7456	-20.051	-13.9338	-39.728	0
0.0440	-17.8593	-14.5555	-13.3221	-32.0991	0
0.0447	-9.31855	-7.53627	-9.96889	-17.4487	0
0.0453	-2.5998	0.704667	-8.74544	-5.24335	0
0.0460	0.756969	4.67185	-9.0513	1.16695	0
0.0467	6.24891	7.4173	-6.00399	13.678	0
0.0473	10.8273	14.7431	-1.1215	29.8525	0
0.0480	13.2652	20.234	-0.509773	38.3983	0
0.0487	19.368	22.9795	0.101955	46.3328	0
0.0493	24.8651	26.6446	4.06686	54.8785	0
0.0500	24.2543	27.5598	6.81963	55.4858	0
0.0507	24.8651	27.5598	6.81963	54.8785	0
0.0513	27.6111	30.3053	9.25521	57.6252	0
0.0520	27.6111	29.3901	11.0904	53.9616	0
0.0527	27.3031	23.8946	8.64349	46.0271	0
0.0533	25.1679	23.8946	6.51377	41.4506	0
0.0540	17.5408	22.0643	5.59617	31.988	0
0.0547	9.29767	12.6062	3.14926	15.8134	0
0.0553	3.19493	6.19558	2.23167	4.21929	0
0.0560	-3.82139	3.7567	3.14926	-4.63209	0
0.0567	-11.1457	-3.56909	2.53754	-15.9245	0
0.0573	-17.2485	-12.7252	1.32541	-26.6057	0
0.0580	-22.4376	-16.9989	-0.509773	-35.7588	0
0.0587	-27.016	-20.9661	-3.25122	-45.8326	0
0.0593	-31.2863	-26.457	-1.73323	-54.0728	0
0.0600	-33.4267	-28.2873	1.63127	-57.4268	0
0.0607	-30.9835	-27.6788	1.01955	-55.9026	0
0.0613	-29.4592	-27.3722	0.407818	-53.1559	0
0.0620	-30.0699	-27.3722	4.06686	-50.4092	0
0.0627	-27.324	-25.5419	4.98445	-47.3568	0
0.0633	-20.9132	-21.5747	4.98445	-39.728	0
0.0640	-15.7241	-15.4706	10.4787	-28.4355	0
0.0647	-10.5349	-8.45143	15.667	-16.5358	0
0.0653	-3.5186	-1.73879	15.3612	-5.54898	0
0.0660	3.80573	5.28043	14.1377	5.13221	0
0.0667	11.1301	11.6911	15.9729	15.5078	0
0.0673	18.4544	17.7906	17.7967	27.1058	0
0.0680	26.0867	23.8946	18.1026	36.5645	0
0.0687	32.1895	26.9466	19.3261	45.4159	0
0.0693	35.5462	27.5598	20.2437	53.656	0
0.0700	37.9842	29.0835	16.8905	55.7914	0
0.0707	39.2058	31.527	13.2201	53.9616	0
0.0713	35.5462	31.527	14.4436	54.8785	0
0.0720	32.8003	27.5598	15.667	50.9093	0
0.0727	32.1895	24.2012	12.6084	40.2281	0
0.0733	29.1355	23.286	9.25521	34.7347	0
0.0740	23.9463	19.0123	7.11417	29.2413	0
0.0747	17.8436	10.4693	4.06686	15.2021	0
0.0753	8.68687	5.28043	1.32541	3.60803	0
0.0760	1.05976	1.92182	0.407818	-4.63209	0
0.0767	-3.21059	-4.79082	-1.42736	-17.7543	0
0.0773	-11.1457	-12.1166	-5.0864	-29.9637	0
0.0780	-19.3889	-16.9989	-8.43958	-37.2869	0
0.0787	-22.1348	-21.8813	-8.74544	-46.7456	0
0.0793	-25.1836	-26.457	-9.0513	-53.7671	0
0.0800	-28.2376	-27.9853	-9.66303	-53.4615	0
0.0807	-28.5403	-26.7636	-8.43958	-52.8502	0
0.0813	-30.0699	-26.7636	-7.53331	-51.9333	0
0.0820	-30.6807	-27.3722	-6.92158	-49.1866	0
0.0827	-27.016	-23.7116	-3.86295	-45.2214	0
0.0833	-25.4916	-17.9141	-0.815637	-36.6756	0
0.0840	-24.5728	-13.6403	-0.509773	-24.7759	0
0.0847	-16.3349	-8.758	1.32541	-15.9245	0
0.0853	-5.35099	-2.04536	5.59617	-7.37879	0
0.0860	0.448961	2.53497	6.51377	4.52095	0
0.0867	6.5517	5.889	6.2079	17.3415	0
0.0873	13.876	13.2148	8.64349	29.2413	0
0.0880	18.1516	22.9795	10.4787	38.0927	0
0.0887	23.3355	29.0835	11.3963	46.0271	0
0.0893	29.1355	28.7769	9.86694	53.3504	0
0.0900	29.4435	26.9466	7.72589	55.7914	0
0.0907	27.6111	28.4749	7.72589	53.9616	0
0.0913	28.2219	29.6967	8.03176	53.9616	0
0.0920	26.6923	27.5598	4.37272	51.2149	0
0.0927	22.1192	26.6446	1.32541	43.8917	0
0.0933	20.2868	25.1163	1.92581	37.1758	0
0.0940	19.0652	17.7906	0.101955	27.7171	0
0.0947	10.5193	9.24761	-5.0864	13.678	0
0.0953	-2.90781	4.0587	-6.92158	3.60803	0
0.0960	-10.5349	-0.210485	-7.22745	-4.63209	0
0.0967	-10.8429	-6.31455	-10.2748	-16.5358	0
0.0973	-14.5025	-13.6403	-13.3221	-28.4355	0
0.0980	-22.4376	-20.051	-13.9338	-36.0644	0
0.0987	-26.7132	-23.7116	-14.2397	-44.6101	0
0.0993	-27.324	-27.0702	-15.4631	-52.239	0
0.1000	-28.8484	-30.7308	-13.6279	-55.5969	0
0.1007	-27.6268	-31.0374	-11.4982	-55.9026	0
0.1013	-26.7132	-28.9005	-12.4158	-54.9857	0
0.1020	-28.2376	-27.3722	-11.4982	-53.1559	0
0.1027	-26.4052	-25.2353	-7.83918	-49.1866	0
0.1033	-19.3889	-20.9661	-6.30986	-40.3392	0
0.1040	-14.1997	-16.3858	-6.00399	-28.7412	0
0.1047	-8.09696	-10.8949	-2.03909	-17.1431	0
0.1053	0.146173	-6.31455	1.92581	-5.24335	0
0.1060	5.9409	-1.43221	3.76099	6.66036	0
0.1067	10.5193	5.889	5.90204	19.1714	0
0.1073	14.7948	14.1299	7.11417	31.988	0
0.1080	16.622	19.6254	6.2079	40.2281	0
0.1087	21.2004	23.286	6.81963	46.0271	0
0.1093	28.8327	26.6446	8.94935	53.656	0
0.1100	31.5787	27.5598	8.64349	57.014	0
0.1107	30.9679	27.5598	6.81963	53.9616	0
0.1113	30.9679	29.0835	5.59617	52.4374	0
0.1120	29.4435	29.3901	4.67858	52.1318	0
0.1127	25.4759	26.3381	5.90204	47.857	0
0.1133	21.2004	22.0643	7.11417	41.4506	0
0.1140	16.3192	16.8754	4.98445	31.6824	0
0.1147	9.29767	10.7759	1.92581	17.0359	0
0.1153	3.19493	4.67185	1.01955	4.82658	0
0.1160	-1.99422	-1.73879	-1.42736	-3.1079	0
0.1167	-9.01054	-9.36658	-4.78054	-14.3964	0
0.1173	-16.3349	-14.5555	-6.30986	-26.6057	0
0.1180	-20.6052	-16.3858	-7.22745	-35.1515	0
0.1187	-25.4916	-19.7444	-9.35717	-43.0859	0
0.1193	-32.8159	-26.1505	-10.8865	-52.239	0
0.1200	-36.7835	-28.5939	-11.1923	-58.038	0
0.1207	-34.6483	-27.3722	-11.4982	-59.5622	0
0.1213	-33.7295	-27.3722	-10.8865	-58.038	0
0.1220	-33.4267	-27.3722	-9.66303	-54.9857	0
0.1227	-29.1511	-25.2353	-10.5806	-49.7979	0
0.1233	-24.8808	-22.7964	-11.4982	-41.5578	0
0.1240	-20.3024	-17.3009	-9.35717	-31.4879	0
0.1247	-12.0645	-8.14943	-5.39227	-20.1954	0
0.1253	-4.43219	-2.34736	-2.65082	-8.29568	0
0.1260	0.146173	1.61982	-1.42736	2.99677	0
0.1267	5.9409	8.63903	-1.42736	14.5948	0
0.1273	14.184	13.8234	-0.815637	26.1889	0
0.1280	21.8112	15.6582	1.92581	35.6516	0
0.1287	27.9139	21.1492	4.06686	44.8046	0
0.1293	31.5787	27.8618	3.45513	51.2149	0
0.1300	33.103	26.6446	1.92581	50.6037	0
0.1307	32.1895	24.2012	0.407818	50.9093	0
0.1313	28.5247	25.7295	1.32541	54.8785	0
0.1320	27.6111	25.7295	1.32541	51.5205	0
0.1327	28.5247	22.9795	-1.73323	42.3635	0
0.1333	23.9463	20.234	-2.65082	35.0403	0
0.1340	15.7084	14.7431	-2.34496	25.8833	0
0.1347	12.0436	7.4173	-5.0864	13.3723	0
0.1353	8.38409	1.92182	-6.00399	2.3855	0
0.1360	1.97334	-3.56909	-4.16881	-7.37879	0
0.1367	-4.74019	-10.5883	-6.92158	-18.6712	0
0.1373	-12.6753	-17.3009	-9.0513	-29.9637	0
0.1380	-21.8268	-21.8813	-5.0864	-38.5055	0
0.1387	-27.324	-24.9333	-4.47467	-45.8326	0
0.1393	-30.0699	-29.2025	-7.22745	-53.7671	0
0.1400	-30.9835	-33.7828	-6.61572	-57.4268	0
0.1407	-31.8971	-34.698	-6.92158	-54.9857	0
0.1413	-32.8159	-33.1697	-8.43958	-53.4615	0
0.1420	-29.4592	-31.0374	-6.30986	-54.0728	0
0.1427	-24.8808	-26.457	-6.00399	-49.1866	0
0.1433	-25.1836	-21.2681	-8.43958	-40.3392	0
0.1440	-22.7456	-18.8292	-8.74544	-32.0991	0
0.1447	-10.8429	-14.8621	-9.35717	-19.8898	0
0.1453	-1.68621	-6.31455	-9.66303	-7.07316	0
0.1460	1.36254	0.0915152	-6.00399	0.555692	0
0.1467	6.24891	4.67185	-2.65082	10.0144	0
0.1473	12.9624	11.3845	-0.509773	24.6648	0
0.1480	19.0652	19.0123	3.45513	37.1758	0
0.1487	23.9463	22.9795	5.29031	45.4159	0
0.1493	26.0867	25.4229	4.37272	53.0447	0
0.1500	28.5247	27.8618	6.51377	56.4027	0
0.1507	31.8815	28.1684	9.25521	54.8785	0
0.1513	32.1895	24.8098	7.72589	54.5729	0
0.1520	30.0491	22.3709	6.51377	52.1318	0
0.1527	26.3895	23.8946	6.2079	45.7215	0
0.1533	21.5084	22.9795	3.14926	40.8394	0
0.1540	18.4544	14.7431	-2.03909	31.988	0
0.1547	13.5732	6.50215	-2.95668	18.2545	0
0.1553	4.11374	2.83697	-1.73323	8.18454	0
0.1560	-2.5998	1.00667	-3.86295	-1.27412	0
0.1567	-4.43219	-1.73879	-7.83918	-16.8375	0
0.1573	-8.39975	-7.84285	-8.43958	-28.7412	0
0.1580	-13.2809	-15.7772	-6.92158	-35.7588	0
0.1587	-16.3349	-20.9661	-5.39227	-46.7456	0
0.1593	-19.0808	-23.7116	-5.69813	-54.0728	0
0.1600	-20.3024	-27.0702	-6.92158	-54.68	0
0.1607	-19.6916	-28.2873	-5.69813	-54.9857	0
0.1613	-21.524	-26.1505	-2.65082	-53.4615	0
0.1620	-23.6592	-24.9333	-1.42736	-48.5794	0
0.1627	-21.8268	-23.7116	1.01955	-44.9158	0
0.1633	-17.8593	-19.7444	4.98445	-39.728	0
0.1640	-14.8105	-14.2489	7.42003	-28.4355	0
0.1647	-10.5349	-8.758	9.56108	-15.3133	0
0.1653	-2.5998	-2.65394	11.7021	-3.7152	0
0.1660	7.16249	4.0587	13.2201	6.66036	0
0.1667	14.184	11.0779	15.3612	18.2545	0
0.1673	17.5408	18.0971	16.5846	31.0751	0
0.1680	22.4219	22.9795	14.4436	40.8394	0
0.1687	29.7463	26.3381	14.1377	46.944	0
0.1693	34.6274	29.6967	14.4436	53.0447	0
0.1700	36.4598	33.0507	11.0904	55.4858	0
0.1707	37.3734	34.881	8.94935	55.7914	0
0.1713	37.0706	36.1027	11.3963	57.3196	0
0.1720	35.849	35.1876	9.86694	54.5729	0
0.1727	32.8003	30.3053	5.90204	47.5513	0
0.1733	29.4435	24.2012	4.98445	41.145	0
0.1740	24.8651	16.5734	2.53754	31.988	0
0.1747	14.7948	6.80415	-2.65082	19.477	0
0.1753	3.80573	-0.210485	-3.55708	8.18454	0
0.1760	0.448961	-3.87567	-3.55708	-3.41353	0
0.1767	-2.5998	-9.06458	-6.92158	-15.6189	0
0.1773	-12.6753	-13.6403	-7.83918	-26.3001	0
0.1780	-18.7781	-15.1641	-6.30986	-36.9813	0
0.1787	-19.6916	-20.9661	-7.22745	-47.6625	0
0.1793	-25.7944	-27.3722	-9.66303	-52.8502	0
0.1800	-33.4267	-26.7636	-10.5806	-54.9857	0
0.1807	-31.8971	-26.457	-9.66303	-56.8155	0
0.1813	-27.324	-29.2025	-8.74544	-57.7324	0
0.1820	-26.4052	-27.0702	-9.66303	-54.9857	0
0.1827	-25.4916	-22.4899	-9.0513	-48.881	0
0.1833	-22.1348	-20.9661	-3.86295	-40.0336	0
0.1840	-18.1673	-16.9989	0.407818	-29.6581	0
0.1847	-12.3673	-9.67315	-0.509773	-16.5358	0
0.1853	-4.74019	-5.3994	1.01955	-4.32646	0
0.1860	3.19493	-2.34736	5.90204	3.60803	0
0.1867	10.2165	4.36527	7.11417	12.4594	0
0.1873	14.7948	10.1628	8.03176	24.6648	0
0.1880	18.7624	14.7431	12.3025	34.1234	0
0.1887	27.0003	22.0643	11.7021	42.3635	0
0.1893	33.103	27.2532	7.42003	51.5205	0
0.1900	30.6599	26.6446	8.33762	54.8785	0
0.1907	26.3895	26.6446	11.3963	53.9616	0
0.1913	23.9463	27.5598	10.4787	55.1802	0
0.1920	18.4544	25.7295	9.86694	53.0447	0
0.1927	13.876	24.8098	8.64349	44.499	0
0.1933	15.0976	23.5926	4.06686	37.787	0
0.1940	14.184	16.5734	3.14926	29.8525	0
0.1947	5.63811	9.55418	2.8434	16.119	0
0.1953	-4.74019	5.587	-4.16881	3.3024	0
0.1960	-11.1457	0.0915152	-8.43958	-7.07316	0
0.1967	-14.5025	-4.48424	-5.69813	-19.5842	0
0.1973	-17.5565	-7.2297	-7.22745	-29.3524	0
0.1980	-21.8268	-14.5555	-11.4982	-35.1515	0
0.1987	-25.4916	-23.405	-9.66303	-45.527	0
0.1993	-25.4916	-28.5939	-9.35717	-55.5969	0
0.2000	-24.5728	-33.1697	-13.0275	-54.9857	0
0.2007	-24.8808	-35.0046	-13.3221	-53.1559	0
0.2013	-25.4916	-33.7828	-11.8041	-55.9026	0
0.2020	-23.6592	-34.698	-10.8865	-54.0728	0
0.2027	-22.1348	-34.3914	-6.00399	-46.4399	0
0.2033	-22.7456	-27.3722	-0.509773	-38.8111	0
0.2040	-19.6916	-20.6595	-0.815637	-27.8243	0
0.2047	-10.8429	-16.3858	-1.73323	-14.702	0
0.2053	-3.5186	-9.67315	0.713682	-5.85461	0
0.2060	-0.161835	-3.26252	3.14926	3.60803	0
0.2067	6.24891	2.22839	4.98445	15.5078	0
0.2073	15.7084	9.85618	6.81963	24.9704	0
0.2080	21.2004	16.8754	8.03176	36.2628	0
0.2087	24.8651	19.9274	9.86694	49.9924	0
0.2093	29.4435	23.5926	12.9142	55.7914	0
0.2100	30.3571	26.6446	11.7021	54.8785	0
0.2107	27.3031	25.7295	8.03176	55.4858	0
0.2113	27.3031	24.8098	8.03176	55.7914	0
0.2120	27.6111	26.9466	10.1728	53.656	0
0.2127	22.1192	26.6446	8.64349	50.298	0
0.2133	18.1516	22.0643	5.29031	42.6692	0
0.2140	17.2328	17.7906	2.23167	30.1582	0
0.2147	8.38409	14.1299	1.32541	17.9488	0
0.2153	-5.35099	7.4173	-0.203909	6.96599	0
0.2160	-9.92413	0.704667	-4.16881	-5.54898	0
0.2167	-9.92413	-2.65394	-7.53331	-17.4487	0
0.2173	-16.6429	-7.2297	-6.61572	-27.5186	0
0.2180	-23.3564	-14.2489	-6.00399	-37.8982	0
0.2187	-26.4052	-21.5747	-8.43958	-49.4923	0
0.2193	-30.9835	-25.5419	-8.14504	-57.1211	0
0.2200	-32.8159	-26.1505	-4.47467	-58.6493	0
0.2207	-27.324	-26.457	-4.16881	-57.1211	0
0.2213	-26.1024	-27.9853	-5.69813	-55.5969	0
0.2220	-29.7619	-25.5419	-3.55708	-54.9857	0
0.2227	-28.2376	-20.353	1.63127	-51.3261	0
0.2233	-21.8268	-18.8292	4.06686	-42.1691	0
0.2240	-16.3349	-15.7772	4.06686	-29.6581	0
0.2247	-8.09696	-7.2297	5.90204	-18.06	0
0.2253	0.448961	-0.210485	9.86694	-6.4619	0
0.2260	5.63811	3.45012	13.2201	3.60803	0
0.2267	11.4381	9.85618	14.7494	13.3723	0
0.2273	15.7084	14.7431	15.667	26.4946	0
0.2280	16.93	16.2668	15.9729	37.4814	0
0.2287	23.0327	20.8426	14.4436	43.8917	0
0.2293	30.3571	26.9466	11.7021	51.5205	0
0.2300	30.9679	28.4749	9.25521	57.014	0
0.2307	30.0491	26.9466	7.72589	54.8785	0
0.2313	31.8815	27.2532	5.90204	53.9616	0
0.2320	30.0491	28.7769	3.14926	55.1802	0
0.2327	25.4759	27.2532	1.01955	50.9093	0
0.2333	23.3355	20.8426	-0.815637	42.3635	0
0.2340	19.368	12.9082	-2.95668	33.5161	0
0.2347	9.29767	8.33246	-5.0864	21.0012	0
0.2353	-1.07542	4.0587	-7.53331	6.35473	0
0.2360	-6.87537	-2.04536	-9.66303	-4.32646	0
0.2367	-9.92413	-8.45143	-10.5806	-13.7891	0
0.2373	-15.1133	-13.3338	-9.66303	-25.6888	0
0.2380	-20.9132	-17.6075	-6.92158	-36.6756	0
0.2387	-25.7944	-21.8813	-7.22745	-42.4747	0
0.2393	-32.8159	-24.0182	-9.35717	-47.0512	0
0.2400	-38.9187	-25.2353	-7.53331	-51.0204	0
0.2407	-37.3943	-27.6788	-5.0864	-53.1559	0
0.2413	-34.0375	-29.8156	-6.30986	-53.4615	0
0.2420	-33.7295	-27.9853	-6.00399	-49.7979	0
0.2427	-31.5943	-26.457	-2.34496	-43.0859	0
0.2433	-27.324	-24.9333	-0.815637	-36.0644	0
0.2440	-21.8268	-18.2161	0.407818	-26.3001	0
0.2447	-14.5025	-9.67315	3.14926	-12.8722	0
0.2453	-8.39975	-4.79082	2.8434	-1.27412	0
0.2460	-3.21059	0.704667	2.53754	9.40706	0
0.2467	4.71931	8.63903	5.59617	23.4422	0
0.2473	11.4381	14.7431	8.64349	34.7347	0
0.2480	16.622	19.3189	9.86694	41.145	0
0.2487	23.9463	21.1492	12.9142	49.0795	0
0.2493	29.4435	23.286	14.4436	56.7083	0
0.2500	30.3571	27.8618	11.7021	58.2325	0
0.2507	30.6599	30.3053	9.56108	58.2325	0
0.2513	28.5247	28.4749	11.3963	60.6736	0
0.2520	24.8651	28.4749	8.94935	60.3719	0
0.2527	24.5571	27.2532	2.8434	52.1318	0
0.2533	23.9463	21.1492	3.14926	39.9225	0
0.2540	17.8436	13.8234	5.90204	30.1582	0
0.2547	9.90847	8.94103	2.8434	20.0883	0
0.2553	2.89214	4.0587	-0.815637	8.18454	0
0.2560	-2.90781	-0.823637	-1.1215	-2.80227	0
0.2567	-8.39975	-8.14943	-6.00399	-13.1778	0
0.2573	-14.8105	-15.1641	-9.66303	-22.9421	0
0.2580	-22.7456	-20.051	-6.61572	-33.6233	0
0.2587	-29.1511	-24.9333	-6.92158	-44.9158	0
0.2593	-32.8159	-28.2873	-13.0275	-51.9333	0
0.2600	-31.8971	-27.3722	-13.6279	-52.239	0
0.2607	-30.9835	-28.2873	-11.4982	-51.9333	0
0.2613	-32.8159	-29.8156	-13.0275	-52.5446	0
0.2620	-31.8971	-26.7636	-12.7217	-50.4092	0
0.2627	-28.2376	-24.6267	-8.74544	-44.3045	0
0.2633	-27.9296	-24.6267	-7.22745	-36.0644	0
0.2640	-26.7132	-20.353	-8.74544	-26.6057	0
0.2647	-16.0321	-13.6403	-7.83918	-15.0076	0
0.2653	-4.74019	-7.2297	-4.78054	-2.80227	0
0.2660	-0.772631	-0.823637	-1.42736	7.87891	0
0.2667	5.63811	3.7567	0.101955	17.9488	0
0.2673	15.4056	7.4173	0.407818	30.7694	0
0.2680	19.9788	15.0451	0.407818	41.7563	0
0.2687	23.0327	22.0643	-0.509773	48.4682	0
0.2693	28.5247	24.8098	-1.1215	54.8785	0
0.2700	30.3571	26.3381	0.407818	57.014	0
0.2707	29.4435	26.6446	1.32541	55.4858	0
0.2713	31.2707	25.7295	-1.1215	55.7914	0
0.2720	30.9679	23.8946	-3.86295	54.8785	0
0.2727	25.4759	21.4557	-4.78054	48.7738	0
0.2733	21.2004	19.0123	-7.53331	41.145	0
0.2740	16.622	14.7431	-10.8865	32.9049	0
0.2747	6.5517	8.02588	-11.4982	21.0012	0
0.2753	-5.35099	2.22839	-12.4158	10.9312	0
0.2760	-14.5025	-3.87567	-16.0748	0.861322	0
0.2767	-18.47	-11.81	-18.8163	-13.4835	0
0.2773	-18.1673	-17.3009	-17.91	-26.6057	0
0.2780	-19.6916	-20.051	-15.769	-36.0644	0
0.2787	-25.7944	-24.3202	-17.2983	-43.9989	0
0.2793	-30.3727	-29.2025	-20.0397	-50.4092	0
0.2800	-30.0699	-30.4242	-20.9573	-53.1559	0
0.2807	-26.4052	-30.1176	-20.0397	-53.1559	0
0.2813	-23.0484	-30.1176	-17.6042	-52.8502	0
0.2820	-24.27	-31.3394	-14.2397	-52.5446	0
0.2827	-26.4052	-30.7308	-12.4158	-49.4923	0
0.2833	-23.0484	-27.6788	-9.35717	-41.8634	0
0.2840	-15.4213	-21.5747	-5.0864	-33.0121	0
0.2847	-8.39975	-11.5035	-5.0864	-22.0292	0
0.2853	-3.5186	-2.65394	-6.00399	-10.1255	0
0.2860	1.97334	3.45012	-1.42736	-0.968491	0
0.2867	9.29767	10.7759	2.23167	10.6256	0
0.2873	16.0112	18.7103	2.23167	24.9704	0
0.2880	22.1192	23.8946	3.76099	32.9049	0
0.2887	29.4435	27.8618	5.29031	37.4814	0
0.2893	33.103	30.6118	4.37272	46.6384	0
0.2900	31.2707	29.0835	4.37272	52.1318	0
0.2907	31.8815	28.4749	6.51377	48.4682	0
0.2913	34.0166	29.9987	7.42003	45.4159	0
0.2920	34.0166	27.2532	5.29031	44.8046	0
0.2927	32.8003	23.8946	1.63127	40.2281	0
0.2933	28.5247	23.5926	0.407818	32.2936	0
0.2940	19.676	17.7906	0.407818	23.7479	0
0.2947	13.2652	8.33246	-3.25122	12.4594	0
0.2953	9.60568	4.36527	-6.92158	-0.66683	0
0.2960	2.89214	1.31324	-7.83918	-12.8722	0
0.2967	-5.65378	-6.01255	-9.66303	-23.859	0
0.2973	-13.5889	-13.0318	-13.3221	-34.5402	0
0.2980	-19.6916	-17.3009	-14.5455	-45.2214	0
0.2987	-22.4376	-21.2681	-13.3221	-54.9857	0
0.2993	-27.324	-23.405	-12.1099	-59.8678	0
0.3000	-34.3403	-25.2353	-14.2397	-59.5622	0
0.3007	-36.1727	-29.2025	-15.4631	-59.5622	0
0.3013	-34.0375	-30.7308	-12.1099	-61.0904	0
0.3020	-32.2051	-28.2873	-9.96889	-61.396	0
0.3027	-28.5403	-26.1505	-11.4982	-57.1211	0
0.3033	-26.1024	-22.1833	-9.96889	-48.5794	0
0.3040	-23.0484	-14.5555	-4.16881	-38.5055	0
0.3047	-13.5889	-6.9277	0.713682	-25.6888	0
0.3053	-5.35099	-2.96052	3.76099	-12.5666	0
0.3060	-1.99422	1.00667	6.81963	-1.27412	0
0.3067	5.02732	8.33246	8.03176	9.40706	0
0.3073	12.9624	16.5734	8.33762	21.9181	0
0.3080	15.0976	20.8426	11.3963	31.0751	0
0.3087	19.368	21.4557	14.4436	38.7039	0
0.3093	27.6111	23.8946	12.9142	47.5513	0
0.3100	30.0491	27.8618	10.4787	51.2149	0
0.3107	27.6111	29.0835	14.1377	50.9093	0
0.3113	26.0867	29.0835	18.4085	52.7391	0
0.3120	24.5571	29.9987	15.667	49.6907	0
0.3127	23.6435	28.4749	10.7845	39.3112	0
0.3133	24.5571	21.7623	10.1728	31.988	0
0.3140	23.0327	14.7431	9.56108	25.5817	0
0.3147	16.0112	11.3845	6.81963	13.678	0
0.3153	8.38409	7.72388	4.06686	1.16695	0
0.3160	4.71931	0.704667	1.63127	-9.2086	0
0.3167	-0.161835	-9.36658	-2.03909	-18.9769	0
0.3173	-8.39975	-20.051	-2.65082	-29.0468	0
0.3180	-15.4213	-27.9853	-1.73323	-38.5055	0
0.3187	-19.9996	-30.1176	-4.16881	-46.7456	0
0.3193	-24.5728	-30.1176	-6.00399	-53.4615	0
0.3200	-27.324	-31.3394	-3.25122	-57.7324	0
0.3207	-25.1836	-31.0374	-0.509773	-56.8155	0
0.3213	-21.8268	-27.6788	0.713682	-54.0728	0
0.3220	-19.9996	-24.9333	1.32541	-53.1559	0
0.3227	-18.47	-24.0182	1.32541	-48.5794	0
0.3233	-17.2485	-24.0182	2.53754	-37.5925	0
0.3240	-12.9781	-20.051	5.29031	-26.6057	0
0.3247	-4.1294	-10.8949	5.90204	-14.702	0
0.3253	4.11374	-0.823637	6.2079	-1.88538	0
0.3260	7.4705	4.97385	7.72589	9.10143	0
0.3267	9.90847	9.24761	9.56108	19.1714	0
0.3273	14.4868	11.9931	11.3963	29.2413	0
0.3280	19.0652	15.9602	11.7021	39.0095	0
0.3287	23.9463	22.3709	8.94935	49.3851	0
0.3293	28.2219	26.3381	7.11417	57.6252	0
0.3300	29.1355	26.9466	6.81963	58.2325	0
0.3307	28.2219	28.7769	4.06686	56.7083	0
0.3313	30.3571	29.0835	3.14926	57.014	0
0.3320	31.2707	26.3381	5.90204	54.2673	0
0.3327	27.6111	24.2012	5.90204	49.6907	0
0.3333	23.9463	22.0643	3.14926	46.3328	0
0.3340	21.5084	17.7906	4.06686	36.5645	0
0.3347	13.876	14.7431	5.29031	20.3939	0
0.3353	3.19493	9.24761	3.14926	7.87891	0
0.3360	-2.29701	-0.517061	1.32541	-0.0555692	0
0.3367	-4.74019	-6.62112	-0.815637	-11.348	0
0.3373	-10.2321	-9.67315	-4.16881	-24.7759	0
0.3380	-18.7781	-16.3858	-6.00399	-34.5402	0
0.3387	-25.1836	-23.103	-7.83918	-43.9989	0
0.3393	-27.324	-24.6267	-10.2748	-53.7671	0
0.3400	-26.7132	-26.457	-8.74544	-55.9026	0
0.3407	-26.1024	-30.1176	-7.22745	-53.7671	0
0.3413	-24.8808	-32.2545	-9.35717	-54.0728	0
0.3420	-24.8808	-31.0374	-8.74544	-54.0728	0
0.3427	-26.1024	-28.2873	-5.39227	-48.5794	0
0.3433	-21.8268	-24.6267	-4.78054	-41.2522	0
0.3440	-11.7565	-20.051	-3.25122	-31.4879	0
0.3447	-5.35099	-13.6403	1.32541	-18.06	0
0.3453	-3.5186	-7.53627	2.8434	-4.02083	0
0.3460	3.19493	-2.96052	3.14926	7.26765	0
0.3467	10.8273	5.28043	7.72589	18.2545	0
0.3473	12.6544	13.8234	11.0904	30.1582	0
0.3480	15.7084	16.5734	10.4787	38.3983	0
0.3487	23.3355	17.7906	10.7845	43.8917	0
0.3493	27.9139	22.9795	12.3025	50.298	0
0.3500	29.4435	26.9466	11.0904	55.4858	0
0.3507	32.1895	27.5598	10.4787	55.7914	0
0.3513	33.103	28.1684	10.4787	55.4858	0
0.3520	31.2707	26.9466	8.33762	53.656	0
0.3527	28.5247	24.2012	7.42003	46.6384	0
0.3533	23.0327	21.4557	7.72589	39.3112	0
0.3540	17.2328	16.5734	5.90204	31.988	0
0.3547	13.2652	8.63903	3.45513	19.1714	0
0.3553	5.63811	1.00667	1.92581	6.0491	0
0.3560	-3.21059	-4.79082	-1.42736	-2.19101	0
0.3567	-8.09696	-9.36658	-2.95668	-13.7891	0
0.3573	-13.5889	-14.5555	-1.42736	-28.1299	0
0.3580	-21.216	-20.353	-2.95668	-36.0644	0
0.3587	-26.4052	-25.2353	-6.61572	-43.0859	0
0.3593	-31.8971	-28.2873	-6.30986	-50.1035	0
0.3600	-35.8647	-29.2025	-6.00399	-52.239	0
0.3607	-31.8971	-29.2025	-8.14504	-53.7671	0
0.3613	-28.2376	-31.0374	-7.83918	-56.2082	0
0.3620	-29.4592	-31.3394	-6.00399	-51.6277	0
0.3627	-27.324	-26.7636	-4.78054	-44.9158	0
0.3633	-21.8268	-22.7964	-2.34496	-41.8634	0
0.3640	-16.9457	-19.1312	-0.203909	-32.7104	0
0.3647	-10.8429	-10.2817	1.32541	-16.2302	0
0.3653	-4.1294	-2.65394	4.98445	-4.32646	0
0.3660	1.36254	-0.823637	6.2079	4.52095	0
0.3667	8.68687	3.7567	5.90204	16.4247	0
0.3673	15.7084	11.0779	8.03176	26.8002	0
0.3680	19.676	14.7431	10.4787	35.0403	0
0.3687	25.7787	19.3189	10.4787	44.499	0
0.3693	33.4058	23.5926	10.4787	50.9093	0
0.3700	37.6814	24.2012	8.33762	52.4374	0
0.3707	38.2922	25.1163	7.11417	53.9616	0
0.3713	36.4598	27.2532	9.86694	55.7914	0
0.3720	36.7678	25.7295	8.94935	52.1318	0
0.3727	39.2058	23.5926	4.06686	44.1973	0
0.3733	36.7678	22.3709	4.06686	36.8701	0
0.3740	29.4435	19.3189	4.67858	28.63	0
0.3747	19.676	11.3845	-0.203909	17.3415	0
0.3753	9.29767	2.83697	-2.65082	6.35473	0
0.3760	4.41652	-1.73879	-2.34496	-4.02083	0
0.3767	2.58414	-4.48424	-5.39227	-16.8375	0
0.3773	-5.96178	-10.8949	-8.74544	-28.4355	0
0.3780	-15.4213	-17.6075	-8.74544	-36.6756	0
0.3787	-21.524	-21.2681	-10.5806	-45.8326	0
0.3793	-30.0699	-26.457	-13.6279	-53.4615	0
0.3800	-35.2539	-31.0374	-14.2397	-55.5969	0
0.3807	-32.5079	-29.8156	-12.1099	-55.9026	0
0.3813	-30.9835	-28.5939	-9.96889	-55.2913	0
0.3820	-30.9835	-28.2873	-10.2748	-51.9333	0
0.3827	-28.2376	-23.7116	-9.96889	-45.8326	0
0.3833	-27.016	-20.051	-6.92158	-39.1167	0
0.3840	-23.6592	-19.1312	-3.55708	-29.6581	0
0.3847	-12.3673	-15.1641	-2.65082	-17.1431	0
0.3853	-2.29701	-8.758	-2.34496	-5.54898	0
0.3860	1.36254	-4.17767	-0.509773	3.91366	0
0.3867	5.9409	1.92182	2.8434	14.9005	0
0.3873	12.0436	8.33246	4.67858	26.1889	0
0.3880	14.7948	11.0779	3.14926	35.0403	0
0.3887	18.4544	16.8754	4.06686	45.7215	0
0.3893	23.9463	23.8946	8.64349	54.5729	0
0.3900	24.8651	25.1163	10.4787	55.4858	0
0.3907	23.9463	25.7295	8.33762	56.7083	0
0.3913	26.6923	29.3901	6.81963	60.6736	0
0.3920	27.6111	28.1684	6.51377	54.8785	0
0.3927	23.0327	23.286	4.67858	43.5861	0
0.3933	20.8976	22.0643	2.23167	39.6168	0
0.3940	18.1516	21.1492	-0.509773	32.5993	0
0.3947	7.16249	15.3517	-3.55708	16.4247	0
0.3953	-3.82139	8.63903	-4.16881	5.74347	0
0.3960	-6.26457	4.36527	-4.78054	-0.0555692	0
0.3967	-8.09696	-0.823637	-7.83918	-13.7891	0
0.3973	-15.4213	-6.31455	-10.8865	-27.217	0
0.3980	-21.524	-9.36658	-12.4158	-33.9289	0
0.3987	-24.5728	-14.2489	-13.3221	-43.9989	0
0.3993	-27.324	-21.8813	-13.9338	-55.9026	0
0.4000	-30.6807	-25.2353	-13.3221	-57.4268	0
0.4007	-31.8971	-25.2353	-13.9338	-54.3744	0
0.4013	-31.2863	-27.6788	-15.1573	-55.9026	0
0.4020	-30.0699	-28.5939	-15.4631	-53.1559	0
0.4027	-27.324	-24.9333	-14.2397	-46.1343	0
0.4033	-25.4916	-21.8813	-11.4982	-42.1691	0
0.4040	-21.8268	-17.3009	-8.14504	-34.2346	0
0.4047	-13.2809	-9.36658	-7.83918	-19.2825	0
0.4053	-3.82139	-3.87567	-8.14504	-7.37879	0
0.4060	1.97334	0.398091	-6.00399	0.555692	0
0.4067	5.63811	8.33246	-3.55708	13.9836	0
0.4073	7.77329	14.4365	-1.42736	29.2413	0
0.4080	10.8273	16.5734	0.713682	37.4814	0
0.4087	18.4544	20.8426	0.407818	43.8917	0
0.4093	23.9463	26.9466	-0.203909	50.9093	0
0.4100	23.6435	29.0835	1.63127	53.656	0
0.4107	23.9463	27.8618	1.92581	53.0447	0
0.4113	24.8651	27.5598	-1.42736	53.9616	0
0.4120	22.7247	27.5598	-2.34496	53.9616	0
0.4127	21.2004	25.7295	-1.42736	48.1626	0
0.4133	19.368	23.286	-1.73323	37.787	0
0.4140	10.8273	20.234	-2.65082	27.4115	0
0.4147	1.36254	14.1299	-4.78054	17.3415	0
0.4153	-2.5998	7.4173	-7.83918	5.74347	0
0.4160	-6.26457	2.22839	-9.96889	-4.63209	0
0.4167	-12.9781	-2.65394	-9.66303	-13.4835	0
0.4173	-20.3024	-9.97973	-8.74544	-23.2478	0
0.4180	-25.4916	-15.4706	-10.2748	-35.1515	0
0.4187	-29.1511	-19.7444	-12.4158	-45.2214	0
0.4193	-35.8647	-22.7964	-11.1923	-51.0204	0
0.4200	-42.2754	-24.6267	-10.5806	-53.1559	0
0.4207	-40.1402	-25.2353	-11.8041	-54.68	0
0.4213	-34.0375	-24.9333	-9.66303	-57.7324	0
0.4220	-32.2051	-24.3202	-8.74544	-56.2082	0
0.4227	-31.2863	-24.3202	-10.8865	-46.7456	0
0.4233	-28.2376	-21.8813	-6.92158	-37.8982	0
0.4240	-24.27	-14.2489	0.101955	-32.0991	0
0.4247	-17.2485	-6.31455	-0.509773	-21.1123	0
0.4253	-8.09696	0.0915152	-0.815637	-6.4619	0
0.4260	-1.07542	4.0587	1.63127	4.21929	0
0.4267	4.71931	6.50215	-1.1215	13.9836	0
0.4273	10.5193	11.9931	-3.86295	27.4115	0
0.4280	17.5408	19.3189	-1.42736	39.3112	0
0.4287	25.4759	22.6775	-2.34496	46.944	0
0.4293	29.1355	27.5598	-3.25122	53.3504	0
0.4300	28.5247	33.9659	1.92581	56.7083	0
0.4307	30.0491	33.0507	2.8434	55.1802	0
0.4313	30.3571	28.7769	-1.42736	55.4858	0
0.4320	26.3895	28.7769	0.101955	54.8785	0
0.4327	25.7787	26.9466	3.14926	49.0795	0
0.4333	26.3895	22.9795	2.53754	39.9225	0
0.4340	18.4544	20.234	1.92581	29.2413	0
0.4347	8.38409	14.1299	2.53754	16.119	0
0.4353	2.58414	5.889	1.32541	5.43784	0
0.4360	-2.5998	2.22839	-0.509773	-0.968491	0
0.4367	-9.62134	-1.13021	0.407818	-11.6497	0
0.4373	-16.9457	-9.06458	2.8434	-23.859	0
0.4380	-24.27	-16.6924	1.32541	-33.0121	0
0.4387	-28.8484	-22.7964	-2.34496	-41.2522	0
0.4393	-30.0699	-27.3722	-4.16881	-49.1866	0
0.4400	-31.2863	-29.8156	-2.34496	-51.6277	0
0.4407	-32.8159	-31.3394	-0.509773	-53.1559	0
0.4413	-32.2051	-32.2545	-1.1215	-55.5969	0
0.4420	-30.6807	-31.9525	-2.34496	-51.9333	0
0.4427	-28.8484	-28.9005	-0.203909	-43.9989	0
0.4433	-27.9296	-23.7116	4.67858	-37.5925	0
0.4440	-25.7944	-20.051	6.81963	-29.3524	0
0.4447	-16.3349	-16.3858	6.81963	-17.7543	0
0.4453	-6.26457	-8.14943	9.56108	-4.93772	0
0.4460	-1.68621	-0.210485	12.6084	7.26765	0
0.4467	3.80573	3.7567	11.3963	17.6472	0
0.4473	13.5732	9.24761	10.7845	27.4115	0
0.4480	20.2868	15.6582	14.1377	38.3983	0
0.4487	23.6435	19.6254	15.0553	48.4682	0
0.4493	29.7463	22.9795	13.8318	54.5729	0
0.4500	35.2382	24.2012	14.1377	55.7914	0
0.4507	34.0166	22.9795	13.2201	56.4027	0
0.4513	31.2707	23.286	10.4787	55.7914	0
0.4520	31.2707	24.5078	10.4787	52.7391	0
0.4527	28.8327	22.0643	9.25521	48.7738	0
0.4533	22.4219	19.3189	5.29031	42.6692	0
0.4540	19.368	14.7431	4.06686	31.0751	0
0.4547	16.3192	6.50215	3.45513	19.1714	0
0.4553	5.9409	-0.823637	-1.1215	10.0144	0
0.4560	-1.99422	-4.17767	-4.78054	-3.1079	0
0.4567	-3.5186	-9.36658	-5.0864	-18.06	0
0.4573	-8.39975	-16.3858	-6.61572	-29.0468	0
0.4580	-16.0321	-20.9661	-8.14504	-39.4223	0
0.4587	-19.6916	-23.7116	-7.53331	-50.4092	0
0.4593	-22.7456	-27.3722	-8.14504	-57.1211	0
0.4600	-26.4052	-30.1176	-8.14504	-58.6493	0
0.4607	-26.7132	-31.3394	-6.61572	-58.3436	0
0.4613	-27.016	-31.6459	-7.22745	-55.9026	0
0.4620	-27.9296	-31.9525	-6.92158	-51.3261	0
0.4627	-25.4916	-30.1176	-3.25122	-47.0512	0
0.4633	-19.3889	-24.0182	-1.42736	-41.8634	0
0.4640	-13.5889	-18.2161	-0.815637	-34.2346	0
0.4647	-6.87537	-13.6403	3.45513	-22.9421	0
0.4653	-1.68621	-8.14943	5.29031	-9.51423	0
0.4660	2.89214	-1.43221	4.37272	2.69113	0
0.4667	10.5193	5.28043	8.64349	12.4594	0
0.4673	16.93	11.9931	11.7021	23.7479	0
0.4680	19.9788	16.8754	10.4787	35.0403	0
0.4687	24.2543	20.5406	12.3025	41.7563	0
0.4693	30.3571	22.9795	15.9729	46.944	0
0.4700	31.2707	24.8098	15.0553	52.1318	0
0.4707	30.0491	26.0315	13.8318	53.0447	0
0.4713	29.4435	25.7295	11.9967	50.6037	0
0.4720	28.5247	23.5926	7.72589	47.5513	0
0.4727	26.0867	22.6775	9.56108	43.2804	0
0.4733	22.1192	20.234	12.3025	37.4814	0
0.4740	16.622	14.4365	6.81963	27.4115	0
0.4747	9.90847	9.55418	2.53754	11.2369	0
0.4753	2.28135	5.889	4.06686	-0.968491	0
0.4760	-4.1294	0.0915152	2.23167	-6.4619	0
0.4767	-9.01054	-6.31455	-2.03909	-16.2302	0
0.4773	-14.8105	-10.8949	-3.25122	-30.2653	0
0.4780	-21.8268	-15.1641	-3.86295	-39.4223	0
0.4787	-27.324	-20.051	-5.0864	-46.4399	0
0.4793	-32.5079	-26.457	-5.69813	-53.7671	0
0.4800	-35.8647	-31.3394	-6.92158	-56.8155	0
0.4807	-33.7295	-31.9525	-6.00399	-57.4268	0
0.4813	-30.6807	-29.5091	-2.95668	-57.1211	0
0.4820	-31.8971	-27.6788	-3.25122	-51.9333	0
0.4827	-30.0699	-25.5419	-4.16881	-45.527	0
0.4833	-24.27	-22.7964	-2.34496	-40.0336	0
0.4840	-19.3889	-18.2161	-0.203909	-30.571	0
0.4847	-11.7565	-11.5035	1.32541	-16.5358	0
0.4853	-1.68621	-6.01255	3.14926	-3.7152	0
0.4860	2.89214	-1.13021	4.67858	6.35473	0
0.4867	6.85971	8.02588	6.51377	17.0359	0
0.4873	17.2328	17.7906	8.64349	29.2413	0
0.4880	23.3355	22.0643	9.56108	39.9225	0
0.4887	23.0327	23.8946	9.25521	49.0795	0
0.4893	27.0003	27.5598	7.42003	55.7914	0
0.4900	33.4058	29.6967	6.81963	55.7914	0
0.4907	34.0166	29.3901	8.64349	54.8785	0
0.4913	32.1895	29.3901	8.94935	57.9269	0
0.4920	31.8815	29.9987	5.90204	56.7083	0
0.4927	30.3571	27.5598	5.29031	48.4682	0
0.4933	28.8327	23.8946	6.51377	42.0579	0
0.4940	27.0003	22.0643	4.67858	32.9049	0
0.4947	21.2004	18.4037	1.63127	17.0359	0
0.4953	13.5732	9.24761	0.407818	5.43784	0
0.4960	6.24891	1.92182	-0.509773	-0.0555692	0
0.4967	-2.29701	-2.34736	-3.25122	-11.9553	0
0.4973	-11.1457	-8.14943	-6.30986	-25.6888	0
0.4980	-17.2485	-14.5555	-8.14504	-34.2346	0
0.4987	-21.8268	-17.9141	-8.74544	-43.9989	0
0.4993	-26.7132	-20.6595	-7.83918	-53.7671	0
0.5000	-30.0699	-22.7964	-5.39227	-55.9026	0
0.5007	-31.8971	-21.5747	-4.78054	-52.8502	0
0.5013	-33.1187	-21.8813	-6.92158	-53.7671	0
0.5020	-30.3727	-22.4899	-7.22745	-54.0728	0
0.5027	-27.016	-19.4378	-4.78054	-48.2737	0
0.5033	-27.324	-16.3858	-2.95668	-40.3392	0
0.5040	-25.1836	-14.2489	0.713682	-33.6233	0
0.5047	-12.6753	-7.2297	4.06686	-22.0292	0
0.5053	-1.68621	-0.517061	4.06686	-8.60131	0
0.5060	1.97334	1.92182	5.29031	0.555692	0
0.5067	6.5517	7.11073	11.3963	9.40706	0
0.5073	12.9624	13.8234	14.1377	22.835	0
0.5080	17.5408	16.5734	11.0904	32.9049	0
0.5087	22.4219	21.4557	8.33762	41.145	0
0.5093	27.6111	29.6967	7.72589	49.0795	0
0.5100	30.6599	30.6118	8.64349	51.5205	0
0.5107	30.0491	27.5598	9.56108	50.298	0
0.5113	27.6111	29.3901	8.64349	52.4374	0
0.5120	26.6923	30.3053	6.81963	50.9093	0
0.5127	26.3895	24.8098	3.76099	42.6692	0
0.5133	23.9463	19.9274	1.92581	37.4814	0
0.5140	19.676	16.2668	1.01955	32.2936	0
0.5147	10.5193	8.33246	-2.34496	19.477	0
0.5153	-3.5186	1.31324	-6.00399	6.35473	0
0.5160	-10.8429	-1.73879	-7.83918	-2.80227	0
0.5167	-11.1457	-6.31455	-13.3221	-15.3133	0
0.5173	-15.4213	-14.2489	-19.428	-29.6581	0
0.5180	-22.1348	-20.051	-18.2159	-39.4223	0
0.5187	-26.4052	-24.0182	-17.2983	-46.1343	0
0.5193	-31.5943	-28.5939	-21.8749	-52.239	0
0.5200	-35.2539	-29.8156	-21.8749	-54.9857	0
0.5207	-32.8159	-27.9853	-17.91	-54.68	0
0.5213	-31.8971	-28.5939	-17.6042	-53.7671	0
0.5220	-31.8971	-27.6788	-15.1573	-50.1035	0
0.5227	-29.1511	-22.1833	-10.5806	-44.3045	0
0.5233	-26.7132	-17.9141	-9.35717	-39.4223	0
0.5240	-23.0484	-14.2489	-7.22745	-33.0121	0
0.5247	-14.5025	-7.53627	-1.73323	-20.5011	0
0.5253	-5.04298	-2.65394	0.407818	-6.4619	0
0.5260	3.80573	0.0915152	-0.203909	3.60803	0
0.5267	12.9624	7.4173	1.92581	14.2892	0
0.5273	17.5408	14.7431	3.76099	28.3284	0
0.5280	19.676	18.0971	2.8434	40.5337	0
0.5287	25.1679	21.7623	1.32541	47.5513	0
0.5293	29.7463	25.1163	0.713682	52.7391	0
0.5300	31.2707	25.7295	1.32541	55.1802	0
0.5307	33.4058	26.6446	3.14926	55.4858	0
0.5313	34.0166	28.7769	4.06686	56.7083	0
0.5320	30.3571	27.5598	2.23167	56.7083	0
0.5327	26.6923	25.1163	-1.1215	51.2149	0
0.5333	24.5571	24.2012	-2.34496	45.7215	0
0.5340	19.368	19.6254	-2.65082	39.0095	0
0.5347	11.1301	10.4693	-5.39227	24.0535	0
0.5353	2.89214	4.67185	-8.43958	7.26765	0
0.5360	-3.21059	1.92182	-8.74544	-2.80227	0
0.5367	-8.70776	-5.3994	-9.0513	-11.348	0
0.5373	-13.8917	-12.7252	-10.8865	-22.9421	0
0.5380	-16.6429	-15.4706	-12.4158	-32.0991	0
0.5387	-21.216	-20.6595	-12.4158	-40.9465	0
0.5393	-30.3727	-27.3722	-12.1099	-50.4092	0
0.5400	-34.6483	-26.457	-12.4158	-54.9857	0
0.5407	-29.4592	-23.103	-11.4982	-54.9857	0
0.5413	-27.6268	-24.9333	-10.2748	-55.9026	0
0.5420	-28.2376	-27.0702	-10.5806	-52.5446	0
0.5427	-23.0484	-25.5419	-11.1923	-46.1343	0
0.5433	-18.1673	-23.7116	-7.22745	-41.8634	0
0.5440	-16.3349	-20.051	-2.34496	-32.7104	0
0.5447	-9.62134	-12.7252	-1.42736	-16.5358	0
0.5453	-0.772631	-4.17767	-1.73323	-4.63209	0
0.5460	3.19493	2.53497	-0.509773	4.21929	0
0.5467	8.0813	6.80415	1.01955	15.2021	0
0.5473	14.4868	11.0779	2.23167	24.0535	0
0.5480	17.2328	16.5734	3.14926	31.3767	0
0.5487	21.2004	21.7623	3.14926	42.9748	0
0.5493	29.1355	24.8098	2.53754	51.2149	0
0.5500	33.103	26.6446	2.53754	52.1318	0
0.5507	30.3571	26.6446	2.23167	52.1318	0
0.5513	25.7787	24.8098	1.63127	55.7914	0
0.5520	24.8651	23.8946	1.92581	54.8785	0
0.5527	27.6111	24.2012	0.101955	46.3328	0
0.5533	29.1355	22.9795	-4.16881	35.346	0
0.5540	24.5571	17.182	-4.16881	27.1058	0
0.5547	15.0976	8.94103	-3.25122	16.4247	0
0.5553	6.5517	3.14355	-6.30986	2.99677	0
0.5560	1.05976	1.00667	-6.92158	-6.15627	0
0.5567	-5.04298	-2.65394	-3.25122	-14.702	0
0.5573	-11.7565	-8.45143	-3.86295	-29.9637	0
0.5580	-16.3349	-13.3338	-6.92158	-41.8634	0
0.5587	-20.9132	-19.4378	-8.43958	-46.7456	0
0.5593	-27.324	-26.1505	-9.35717	-52.5446	0
0.5600	-29.1511	-28.2873	-7.83918	-58.6493	0
0.5607	-27.324	-29.2025	-4.16881	-59.8678	0
0.5613	-30.0699	-31.0374	-2.65082	-59.5622	0
0.5620	-30.3727	-29.8156	-2.34496	-56.2082	0
0.5627	-22.4376	-27.6788	-0.203909	-48.5794	0
0.5633	-19.0808	-26.457	1.92581	-41.2522	0
0.5640	-23.0484	-22.7964	4.98445	-32.4048	0
0.5647	-16.3349	-17.3009	8.64349	-21.7236	0
0.5653	-2.29701	-11.81	8.64349	-12.8722	0
0.5660	3.19493	-6.01255	8.33762	-3.7152	0
0.5667	3.80573	-0.210485	9.86694	10.0144	0
0.5673	10.2165	3.7567	10.1728	23.1406	0
0.5680	19.0652	8.63903	11.3963	32.9049	0
0.5687	23.6435	13.8234	14.1377	41.7563	0
0.5693	26.0867	18.0971	13.8318	49.0795	0
0.5700	28.8327	21.4557	11.9967	53.0447	0
0.5707	30.0491	22.9795	12.6084	53.656	0
0.5713	29.4435	22.9795	11.7021	54.2673	0
0.5720	27.6111	22.9795	7.72589	54.8785	0
0.5727	24.8651	22.0643	5.59617	50.9093	0
0.5733	22.1192	21.7623	4.98445	41.7563	0
0.5740	19.368	20.234	4.06686	31.6824	0
0.5747	11.1301	12.2996	3.14926	19.7826	0
0.5753	0.146173	4.67185	1.01955	7.26765	0
0.5760	-4.43219	-0.517061	-1.42736	-4.32646	0
0.5767	-5.35099	-7.53627	-1.1215	-17.7543	0
0.5773	-11.4537	-13.9469	-1.1215	-32.0991	0
0.5780	-17.8593	-17.3009	-3.55708	-39.1167	0
0.5787	-19.9996	-24.3202	-3.86295	-43.3916	0
0.5793	-22.7456	-29.8156	-2.95668	-52.239	0
0.5800	-25.7944	-28.5939	-2.65082	-58.9549	0
0.5807	-25.7944	-28.9005	-0.509773	-58.038	0
0.5813	-25.1836	-30.1176	2.53754	-55.2913	0
0.5820	-26.1024	-26.457	2.8434	-52.239	0
0.5827	-25.7944	-24.9333	2.8434	-47.0512	0
0.5833	-22.7456	-24.6267	4.98445	-42.1691	0
0.5840	-17.5565	-17.6075	6.81963	-34.8458	0
0.5847	-9.92413	-10.8949	8.94935	-21.1123	0
0.5853	-1.68621	-6.31455	11.7021	-7.68442	0
0.5860	6.24891	2.22839	12.9142	0.861322	0
0.5867	12.9624	7.11073	15.3612	11.8481	0
0.5873	14.4868	7.4173	21.1612	25.8833	0
0.5880	14.4868	14.1299	23.9027	34.4291	0
0.5887	23.0327	21.7623	20.5495	39.3112	0
0.5893	33.103	22.6775	17.7967	47.5513	0
0.5900	32.8003	24.2012	17.7967	53.0447	0
0.5907	29.4435	28.1684	17.7967	51.8262	0
0.5913	29.4435	28.4749	17.7967	52.4374	0
0.5920	27.9139	26.6446	15.667	51.8262	0
0.5927	26.6923	24.5078	10.4787	44.499	0
0.5933	25.7787	19.6254	7.42003	37.4814	0
0.5940	18.4544	15.0451	7.72589	31.6824	0
0.5947	9.29767	11.0779	7.11417	19.7826	0
0.5953	4.11374	4.67185	4.06686	4.52095	0
0.5960	-0.772631	-1.43221	1.32541	-8.60131	0
0.5967	-8.09696	-4.48424	-1.42736	-18.9769	0
0.5973	-14.8105	-8.758	-4.16881	-27.5186	0
0.5980	-19.0808	-14.5555	-5.0864	-37.5925	0
0.5987	-21.8268	-18.5227	-5.0864	-46.7456	0
0.5993	-28.2376	-21.5747	-6.00399	-50.4092	0
0.6000	-34.6483	-26.1505	-4.78054	-54.0728	0
0.6007	-32.8159	-27.6788	-3.86295	-58.6493	0
0.6013	-29.7619	-25.8485	-4.78054	-58.038	0
0.6020	-31.8971	-25.2353	-4.47467	-54.0728	0
0.6027	-30.0699	-25.2353	-2.95668	-51.3261	0
0.6033	-23.9672	-21.5747	-0.509773	-44.3045	0
0.6040	-19.9996	-16.9989	2.53754	-32.0991	0
0.6047	-14.5025	-12.7252	2.8434	-18.3656	0
0.6053	-5.35099	-4.79082	3.14926	-6.15627	0
0.6060	1.05976	3.14355	6.81963	3.91366	0
0.6067	5.9409	6.50215	6.2079	14.9005	0
0.6073	12.9624	8.63903	4.06686	28.3284	0
0.6080	18.4544	13.8234	6.2079	39.3112	0
0.6087	21.2004	20.234	9.56108	46.944	0
0.6093	23.0327	23.5926	9.86694	53.9616	0
0.6100	25.7787	25.7295	8.64349	56.0971	0
0.6107	29.1355	28.4749	5.59617	56.4027	0
0.6113	29.4435	29.9987	2.53754	57.6252	0
0.6120	25.7787	26.9466	0.407818	53.9616	0
0.6127	21.8112	23.8946	-5.0864	47.2457	0
0.6133	20.2868	22.6775	-7.83918	42.0579	0
0.6140	18.1516	19.6254	-7.83918	33.8178	0
0.6147	11.7409	11.3845	-11.4982	20.0883	0
0.6153	2.28135	2.83697	-13.3221	7.57328	0
0.6160	-4.43219	-2.04536	-8.74544	-3.41353	0
0.6167	-9.92413	-6.01255	-9.0513	-15.0076	0
0.6173	-18.1673	-11.5035	-12.4158	-24.7759	0
0.6180	-23.9672	-16.0838	-10.5806	-33.9289	0
0.6187	-25.4916	-19.1312	-10.2748	-44.3045	0
0.6193	-28.8484	-23.103	-12.1099	-51.6277	0
0.6200	-32.8159	-26.457	-12.1099	-54.3744	0
0.6207	-31.8971	-28.2873	-14.2397	-54.0728	0
0.6213	-30.3727	-28.5939	-16.6866	-52.239	0
0.6220	-29.7619	-25.5419	-13.9338	-51.3261	0
0.6227	-27.324	-21.2681	-12.1099	-46.1343	0
0.6233	-26.4052	-20.051	-13.6279	-35.4571	0
0.6240	-24.27	-18.2161	-14.8514	-25.3832	0
0.6247	-13.5889	-10.8949	-12.1099	-15.0076	0
0.6253	-3.21059	-2.04536	-6.92158	-1.57975	0
0.6260	-0.772631	3.7567	-5.39227	10.32	0
0.6267	4.71931	7.72388	-5.69813	19.477	0
0.6273	14.7948	12.6062	-2.34496	31.0751	0
0.6280	18.1516	17.7906	1.32541	41.4506	0
0.6287	19.0652	22.6775	2.23167	50.298	0
0.6293	27.0003	26.6446	2.53754	60.0663	0
0.6300	31.8815	29.3901	1.63127	62.2017	0
0.6307	28.2219	28.4749	1.01955	59.455	0
0.6313	27.9139	28.1684	2.23167	61.5905	0
0.6320	30.6599	30.3053	1.32541	60.9792	0
0.6327	25.1679	29.3901	0.101955	53.3504	0
0.6333	18.4544	23.8946	1.63127	47.5513	0
0.6340	17.5408	16.8754	0.713682	40.5337	0
0.6347	9.29767	11.9931	-2.34496	26.1889	0
0.6353	-5.04298	8.02588	-2.03909	14.5948	0
0.6360	-11.4537	2.22839	-1.42736	5.74347	0
0.6367	-12.3673	-5.3994	-5.0864	-9.2086	0
0.6373	-19.0808	-11.5035	-6.92158	-23.859	0
0.6380	-26.7132	-16.6924	-6.92158	-31.1822	0
0.6387	-29.4592	-24.0182	-8.74544	-36.9813	0
0.6393	-32.8159	-27.3722	-10.5806	-43.9989	0
0.6400	-37.0863	-24.6267	-10.8865	-49.4923	0
0.6407	-36.7835	-23.405	-11.4982	-51.3261	0
0.6413	-33.7295	-26.457	-10.8865	-51.0204	0
0.6420	-33.1187	-25.5419	-8.74544	-48.2737	0
0.6427	-32.8159	-21.8813	-8.14504	-41.8634	0
0.6433	-28.8484	-20.6595	-8.74544	-33.9289	0
0.6440	-20.6052	-17.3009	-6.00399	-28.1299	0
0.6447	-12.6753	-7.53627	-0.509773	-18.3656	0
0.6453	-6.87537	1.00667	3.45513	-3.7152	0
0.6460	0.146173	4.0587	4.06686	6.0491	0
0.6467	8.0813	4.36527	5.90204	15.5078	0
0.6473	12.0436	6.50215	9.56108	30.4638	0
0.6480	14.7948	11.0779	10.4787	39.3112	0
0.6487	22.1192	15.9602	7.42003	42.0579	0
0.6493	29.4435	19.3189	7.72589	49.3851	0
0.6500	32.1895	21.1492	11.3963	55.4858	0
0.6507	31.8815	23.286	11.3963	54.8785	0
0.6513	31.8815	26.6446	8.64349	55.7914	0
0.6520	29.7463	28.1684	9.86694	56.7083	0
0.6527	24.5571	26.0315	11.9967	51.2149	0
0.6533	20.5896	21.1492	9.56108	43.2804	0
0.6540	18.4544	13.2148	6.81963	33.5161	0
0.6547	13.2652	6.19558	5.90204	19.477	0
0.6553	7.16249	3.7567	3.45513	8.18454	0
0.6560	3.19493	1.00667	0.407818	0.250061	0
0.6567	-2.5998	-9.06458	-0.509773	-12.2609	0
0.6573	-11.7565	-18.2161	-2.34496	-25.3832	0
0.6580	-17.2485	-19.1312	-5.69813	-34.8458	0
0.6587	-21.524	-18.5227	-6.92158	-43.6932	0
0.6593	-28.8484	-22.7964	-6.30986	-52.5446	0
0.6600	-33.7295	-28.2873	-6.30986	-55.5969	0
0.6607	-34.6483	-31.9525	-6.92158	-54.9857	0
0.6613	-34.6483	-33.1697	-7.83918	-57.4268	0
0.6620	-31.8971	-31.6459	-6.92158	-58.3436	0
0.6627	-27.016	-29.5091	-3.86295	-50.4092	0
0.6633	-24.5728	-28.5939	-1.1215	-40.9465	0
0.6640	-21.8268	-25.2353	0.101955	-31.7935	0
0.6647	-13.5889	-16.9989	3.14926	-18.3656	0
0.6653	-4.74019	-9.36658	5.90204	-5.85461	0
0.6660	0.146173	-3.87567	5.90204	2.3855	0
0.6667	3.80573	3.45012	6.51377	12.4594	0
0.6673	9.60568	11.0779	9.56108	25.276	0
0.6680	19.368	16.5734	10.1728	36.2628	0
0.6687	28.2219	21.4557	9.56108	45.1102	0
0.6693	31.8815	26.6446	9.86694	50.298	0
0.6700	34.0166	30.3053	8.64349	51.8262	0
0.6707	36.4598	31.527	7.72589	53.3504	0
0.6713	33.7138	30.9138	10.4787	55.7914	0
0.6720	28.8327	28.4749	9.86694	54.2673	0
0.6727	30.0491	26.0315	4.98445	48.4682	0
0.6733	32.4922	22.0643	2.8434	38.7039	0
0.6740	27.3031	15.6582	3.14926	27.4115	0
0.6747	17.2328	6.80415	0.407818	14.9005	0
0.6753	9.60568	0.704667	-2.65082	2.69113	0
0.6760	5.02732	-2.34736	-1.73323	-6.15627	0
0.6767	-1.68621	-6.9277	-2.34496	-14.3964	0
0.6773	-11.7565	-14.2489	-6.30986	-25.6888	0
0.6780	-19.9996	-18.8292	-8.43958	-37.5925	0
0.6787	-23.9672	-22.1833	-7.83918	-46.4399	0
0.6793	-25.4916	-28.2873	-9.0513	-52.8502	0
0.6800	-25.7944	-31.3394	-10.8865	-54.9857	0
0.6807	-26.1024	-29.2025	-9.0513	-54.68	0
0.6813	-26.7132	-29.2025	-6.61572	-56.2082	0
0.6820	-24.5728	-28.2873	-7.22745	-54.0728	0
0.6827	-19.9996	-21.8813	-6.92158	-45.8326	0
0.6833	-20.9132	-16.9989	-3.25122	-37.8982	0
0.6840	-22.7456	-15.1641	-1.42736	-32.0991	0
0.6847	-13.5889	-9.67315	-5.0864	-23.859	0
0.6853	-1.68621	-3.26252	-6.00399	-14.3964	0
0.6860	3.80573	-0.517061	-2.34496	-2.80227	0
0.6867	9.29767	4.0587	-0.203909	10.9312	0
0.6873	16.0112	11.0779	1.01955	22.2237	0
0.6880	20.8976	16.5734	3.14926	29.8525	0
0.6887	27.3031	20.8426	3.45513	38.3983	0
0.6893	33.7138	24.8098	1.92581	45.7215	0
0.6900	32.1895	24.8098	2.23167	47.857	0
0.6907	28.8327	25.1163	1.32541	48.4682	0
0.6913	32.1895	28.7769	-0.815637	48.7738	0
0.6920	33.103	29.3901	-0.509773	44.499	0
0.6927	27.6111	26.3381	-0.509773	39.3112	0
0.6933	23.0327	24.8098	-3.25122	37.1758	0
0.6940	22.1192	20.8426	-4.78054	29.2413	0
0.6947	14.184	13.2148	-5.69813	14.5948	0
0.6953	0.146173	7.72388	-6.61572	2.69113	0
0.6960	-7.48616	2.83697	-6.30986	-7.07316	0
0.6967	-7.17816	-5.3994	-7.22745	-22.0292	0
0.6973	-9.92413	-10.8949	-9.35717	-36.37	0
0.6980	-17.2485	-13.3338	-10.5806	-43.9989	0
0.6987	-22.7456	-20.051	-11.4982	-51.9333	0
0.6993	-27.324	-25.5419	-12.7217	-60.7847	0
0.7000	-30.9835	-24.6267	-12.4158	-63.2258	0
0.7007	-29.4592	-24.3202	-12.4158	-60.4791	0
0.7013	-27.016	-26.457	-13.3221	-61.396	0
0.7020	-27.324	-24.6267	-12.4158	-61.7016	0
0.7027	-27.016	-21.8813	-9.96889	-55.2913	0
0.7033	-23.9672	-21.2681	-7.22745	-46.7456	0
0.7040	-17.2485	-16.6924	-5.69813	-39.1167	0
0.7047	-9.01054	-9.06458	-4.78054	-28.4355	0
0.7053	-2.90781	-4.79082	-2.95668	-15.6189	0
0.7060	3.19493	-0.823637	-1.73323	-4.32646	0
0.7067	12.0436	7.4173	-1.42736	7.57328	0
0.7073	15.7084	13.8234	-1.42736	21.6124	0
0.7080	16.0112	16.2668	-3.25122	32.5993	0
0.7087	23.0327	21.4557	-7.22745	38.0927	0
0.7093	29.7463	27.5598	-6.92158	42.9748	0
0.7100	28.5247	28.4749	-2.34496	49.3851	0
0.7107	28.5247	28.7769	-1.42736	54.2673	0
0.7113	32.1895	30.3053	-2.34496	55.4858	0
0.7120	29.7463	29.0835	-0.815637	52.4374	0
0.7127	23.9463	26.3381	-1.1215	46.0271	0
0.7133	23.0327	24.5078	-2.65082	39.9225	0
0.7140	21.2004	20.234	-1.42736	32.9049	0
0.7147	12.9624	14.4365	-1.42736	21.0012	0
0.7153	4.71931	7.72388	-5.69813	7.26765	0
0.7160	-0.161835	-0.823637	-7.22745	-4.63209	0
0.7167	-6.56736	-6.31455	-4.47467	-13.1778	0
0.7173	-14.5025	-6.31455	-5.0864	-21.4179	0
0.7180	-18.7781	-10.8949	-7.83918	-33.0121	0
0.7187	-20.9132	-20.051	-6.92158	-46.1343	0
0.7193	-27.324	-22.7964	-5.0864	-53.7671	0
0.7200	-34.6483	-20.353	-6.61572	-54.68	0
0.7207	-33.4267	-21.8813	-6.61572	-56.5138	0
0.7213	-28.2376	-23.7116	-5.0864	-57.7324	0
0.7220	-27.6268	-21.8813	-6.61572	-52.5446	0
0.7227	-28.2376	-21.2681	-6.92158	-45.527	0
0.7233	-24.5728	-20.9661	-3.25122	-38.5055	0
0.7240	-18.1673	-17.3009	-0.203909	-28.4355	0
0.7247	-11.1457	-11.1969	1.32541	-15.6189	0
0.7253	-4.43219	-5.3994	4.06686	-2.80227	0
0.7260	0.448961	-0.823637	5.29031	9.40706	0
0.7267	4.71931	1.61982	4.98445	18.5601	0
0.7273	9.29767	6.50215	6.81963	26.4946	0
0.7280	15.7084	14.7431	9.25521	38.0927	0
0.7287	23.0327	20.234	11.0904	49.6907	0
0.7293	27.3031	22.3709	11.3963	55.4858	0
0.7300	29.4435	25.7295	8.94935	57.9269	0
0.7307	32.8003	28.4749	7.11417	60.3719	0
0.7313	33.103	27.5598	7.72589	61.2848	0
0.7320	28.5247	26.3381	5.90204	59.7607	0
0.7327	23.6435	24.8098	2.53754	55.4858	0
0.7333	21.2004	22.6775	1.63127	47.5513	0
0.7340	16.622	19.0123	0.101955	37.1758	0
0.7347	8.99488	11.3845	-3.86295	25.276	0
0.7353	2.28135	4.67185	-5.0864	13.3723	0
0.7360	-1.99422	1.92182	-4.47467	2.99677	0
0.7367	-6.26457	-3.26252	-6.00399	-8.60131	0
0.7373	-9.31855	-12.1166	-7.83918	-22.0292	0
0.7380	-14.5025	-17.9141	-8.14504	-31.1822	0
0.7387	-23.9672	-19.4378	-8.14504	-36.37	0
0.7393	-31.5943	-21.8813	-8.74544	-44.9158	0
0.7400	-32.2051	-23.405	-9.66303	-52.5446	0
0.7407	-34.9511	-23.7116	-8.74544	-51.9333	0
0.7413	-41.3618	-25.5419	-6.61572	-49.4923	0
0.7420	-38.9187	-25.2353	-5.39227	-48.881	0
0.7427	-31.2863	-20.9661	-4.47467	-44.3045	0
0.7433	-31.2863	-19.1312	-0.203909	-36.6756	0
0.7440	-30.0699	-19.7444	4.67858	-30.2653	0
0.7447	-18.47	-14.5555	6.2079	-21.7236	0
0.7453	-6.87537	-6.31455	8.33762	-8.29568	0
0.7460	-2.90781	-2.65394	12.3025	3.91366	0
0.7467	0.448961	2.83697	13.2201	15.2021	0
0.7473	9.60568	12.2996	11.7021	26.8002	0
0.7480	19.368	17.7906	14.1377	36.5645	0
0.7487	25.1679	19.3189	16.5846	44.499	0
0.7493	26.6923	22.3709	15.0553	51.2149	0
0.7500	26.3895	25.7295	13.2201	53.9616	0
0.7507	25.7787	26.6446	12.3025	53.9616	0
0.7513	27.9139	26.6446	9.56108	55.7914	0
0.7520	29.4435	24.8098	6.81963	54.8785	0
0.7527	25.1679	22.0643	5.59617	49.0795	0
0.7533	21.2004	22.0643	3.14926	43.5861	0
0.7540	19.9788	18.4037	-1.42736	33.8178	0
0.7547	12.6544	9.55418	-4.78054	19.1714	0
0.7553	-0.161835	2.83697	-6.92158	8.49017	0
0.7560	-7.17816	-2.34736	-9.0513	-0.66683	0
0.7567	-9.01054	-10.5883	-11.4982	-14.702	0
0.7573	-12.9781	-16.3858	-13.9338	-25.6888	0
0.7580	-18.1673	-17.9141	-15.769	-32.0991	0
0.7587	-23.0484	-22.7964	-16.6866	-43.0859	0
0.7593	-26.4052	-29.8156	-17.2983	-52.8502	0
0.7600	-25.7944	-31.6459	-15.4631	-54.0728	0
0.7607	-25.4916	-31.6459	-13.3221	-54.3744	0
0.7613	-26.4052	-31.3394	-14.8514	-56.2082	0
0.7620	-23.6592	-27.9853	-13.3221	-54.3744	0
0.7627	-21.8268	-24.3202	-6.00399	-50.4092	0
0.7633	-21.216	-23.103	-2.95668	-43.9989	0
0.7640	-13.8917	-20.051	-6.00399	-33.3177	0
0.7647	-2.5998	-13.3338	-4.16881	-21.1123	0
0.7653	5.33011	-6.9277	0.407818	-10.7368	0
0.7660	11.4381	-2.04536	2.23167	0.250061	0
0.7667	17.8436	3.7567	4.06686	13.0667	0
0.7673	21.2004	11.0779	4.98445	25.5817	0
0.7680	24.5571	17.182	3.14926	35.346	0
0.7687	32.1895	20.234	3.45513	43.2804	0
0.7693	38.2922	21.7623	6.51377	49.9924	0
0.7700	39.2058	24.8098	4.98445	52.1318	0
0.7707	39.8166	29.3901	1.32541	51.2149	0
0.7713	39.8166	31.527	0.407818	52.1318	0
0.7720	35.2382	28.4749	1.32541	51.5205	0
0.7727	29.4435	24.2012	2.23167	43.8917	0
0.7733	25.1679	21.7623	0.407818	36.8701	0
0.7740	22.1192	18.7103	-3.25122	31.0751	0
0.7747	16.3192	11.9931	-6.30986	17.6472	0
0.7753	6.24891	4.67185	-9.0513	3.3024	0
0.7760	-2.29701	-0.823637	-12.1099	-4.32646	0
0.7767	-5.35099	-3.87567	-12.1099	-14.0947	0
0.7773	-9.62134	-8.14943	-12.7217	-26.9114	0
0.7780	-16.0321	-15.7772	-14.2397	-35.4571	0
0.7787	-21.8268	-23.103	-10.8865	-43.9989	0
0.7793	-29.4592	-27.3722	-7.53331	-52.5446	0
0.7800	-36.1727	-30.7308	-10.8865	-54.9857	0
0.7807	-32.8159	-32.8677	-13.3221	-56.5138	0
0.7813	-27.6268	-31.3394	-11.8041	-58.038	0
0.7820	-30.3727	-28.5939	-10.8865	-55.2913	0
0.7827	-30.9835	-27.3722	-9.0513	-50.4092	0
0.7833	-26.4052	-24.6267	-6.00399	-44.3045	0
0.7840	-23.0484	-19.4378	-4.47467	-32.0991	0
0.7847	-19.0808	-13.0318	-2.03909	-18.3656	0
0.7853	-12.3673	-7.2297	1.92581	-8.29568	0
0.7860	-5.96178	-2.65394	3.14926	1.77821	0
0.7867	1.67055	2.22839	6.2079	12.1538	0
0.7873	8.0813	9.24761	11.0904	23.1406	0
0.7880	12.6544	15.9602	10.7845	33.2105	0
0.7887	20.8976	21.1492	10.4787	41.145	0
0.7893	29.4435	25.7295	14.7494	49.3851	0
0.7900	30.3571	28.4749	15.9729	56.7083	0
0.7907	28.5247	27.8618	14.1377	57.6252	0
0.7913	28.5247	26.9466	13.8318	56.4027	0
0.7920	27.0003	26.9466	11.3963	57.014	0
0.7927	26.0867	25.7295	8.64349	50.9093	0
0.7933	27.0003	24.8098	7.72589	40.2281	0
0.7940	23.9463	22.9795	3.76099	33.8178	0
0.7947	14.4868	16.5734	-0.815637	25.5817	0
0.7953	5.33011	8.94103	-0.203909	12.7611	0
0.7960	0.146173	4.0587	0.101955	2.3855	0
0.7967	-5.04298	-2.04536	-1.42736	-8.29568	0
0.7973	-12.3673	-11.1969	-2.95668	-20.1954	0
0.7980	-17.5565	-18.5227	-6.92158	-30.2653	0
0.7987	-20.9132	-24.3202	-11.1923	-39.728	0
0.7993	-25.4916	-29.8156	-12.4158	-48.5794	0
0.8000	-27.016	-32.8677	-14.5455	-51.0204	0
0.8007	-24.5728	-33.7828	-16.0748	-50.7148	0
0.8013	-24.5728	-33.7828	-14.2397	-52.8502	0
0.8020	-25.7944	-32.8677	-14.5455	-51.9333	0
0.8027	-23.9672	-30.1176	-13.3221	-46.4399	0
0.8033	-25.1836	-26.457	-8.74544	-39.4223	0
0.8040	-25.1836	-21.8813	-6.61572	-31.1822	0
0.8047	-12.9781	-15.4706	-4.47467	-22.0292	0
0.8053	0.448961	-8.14943	-1.1215	-11.6497	0
0.8060	1.97334	-2.65394	-0.509773	1.77821	0
0.8067	5.63811	0.704667	1.92581	14.2892	0
0.8073	18.1516	6.50215	6.2079	23.7479	0
0.8080	23.3355	11.9931	6.81963	34.7347	0
0.8087	22.7247	14.7431	6.81963	45.7215	0
0.8093	27.3031	20.5406	11.0904	51.5205	0
0.8100	30.6599	27.8618	12.9142	53.0447	0
0.8107	27.6111	26.6446	10.7845	52.1318	0
0.8113	28.2219	22.9795	10.4787	51.8262	0
0.8120	32.4922	25.4229	11.9967	51.8262	0
0.8127	30.6599	25.1163	11.3963	47.857	0
0.8133	23.9463	19.3189	8.03176	41.4506	0
0.8140	20.5896	15.6582	7.11417	33.5161	0
0.8147	16.622	14.1299	9.56108	20.0883	0
0.8153	6.24891	8.33246	8.94935	4.82658	0
0.8160	-4.1294	0.0915152	5.90204	-7.07316	0
0.8167	-8.70776	-6.9277	4.67858	-19.8898	0
0.8173	-12.0645	-13.6403	2.8434	-33.9289	0
0.8180	-16.6429	-20.051	1.32541	-42.1691	0
0.8187	-22.7456	-25.5419	2.23167	-49.7979	0
0.8193	-30.0699	-28.5939	2.23167	-58.6493	0
0.8200	-33.1187	-29.2025	2.23167	-60.4791	0
0.8207	-31.2863	-29.5091	4.67858	-57.7324	0
0.8213	-32.5079	-31.3394	4.37272	-58.9549	0
0.8220	-31.8971	-31.9525	3.14926	-58.9549	0
0.8227	-26.4052	-27.0702	4.98445	-52.239	0
0.8233	-23.6592	-20.051	6.51377	-44.3045	0
0.8240	-20.9132	-16.0838	6.2079	-36.6756	0
0.8247	-10.8429	-11.5035	8.64349	-23.859	0
0.8253	-3.21059	-5.3994	10.7845	-10.4311	0
0.8260	0.146173	-2.65394	12.6084	-0.968491	0
0.8267	8.99488	1.92182	15.9729	8.7958	0
0.8273	16.622	12.6062	17.7967	22.835	0
0.8280	17.2328	19.0123	16.8905	34.7347	0
0.8287	21.5084	20.234	16.2788	40.8394	0
0.8293	29.1355	24.2012	16.2788	46.0271	0
0.8300	31.2707	27.5598	17.7967	52.1318	0
0.8307	30.3571	26.0315	18.7143	53.9616	0
0.8313	29.1355	26.6446	16.5846	52.1318	0
0.8320	29.1355	29.3901	15.0553	49.3851	0
0.8327	29.4435	26.6446	15.9729	43.8917	0
0.8333	24.8651	22.0643	14.7494	37.787	0
0.8340	16.3192	19.6254	11.3963	30.4638	0
0.8347	9.60568	13.2148	8.64349	17.0359	0
0.8353	2.89214	4.0587	5.29031	2.07987	0
0.8360	-5.65378	-1.43221	3.14926	-7.37879	0
0.8367	-11.7565	-6.9277	2.53754	-15.6189	0
0.8373	-17.2485	-14.5555	-0.509773	-27.5186	0
0.8380	-24.27	-18.8292	-4.16881	-36.9813	0
0.8387	-30.9835	-21.2681	-2.34496	-45.8326	0
0.8393	-36.4755	-26.457	-2.03909	-55.9026	0
0.8400	-39.2214	-29.2025	-5.0864	-58.6493	0
0.8407	-38.0051	-28.9005	-4.47467	-57.7324	0
0.8413	-37.3943	-29.2025	-2.03909	-60.1735	0
0.8420	-35.8647	-29.2025	-3.25122	-57.4268	0
0.8427	-32.2051	-27.3722	-4.16881	-50.4092	0
0.8433	-29.1511	-25.2353	-2.95668	-46.7456	0
0.8440	-25.4916	-18.2161	-1.1215	-38.8111	0
0.8447	-17.2485	-8.14943	2.53754	-22.0292	0
0.8453	-9.31855	-3.26252	4.98445	-9.81986	0
0.8460	-4.1294	-1.13021	4.98445	-0.968491	0
0.8467	2.28135	4.36527	7.11417	11.2369	0
0.8473	10.2165	10.7759	11.0904	22.5293	0
0.8480	16.3192	16.8754	11.0904	31.0751	0
0.8487	20.2868	22.6775	9.25521	42.0579	0
0.8493	26.0867	24.5078	9.86694	50.6037	0
0.8500	31.5787	26.0315	11.0904	53.9616	0
0.8507	32.1895	30.3053	8.94935	56.4027	0
0.8513	28.2219	30.6118	5.90204	58.5381	0
0.8520	24.2543	28.4749	4.67858	57.014	0
0.8527	23.6435	27.5598	4.06686	50.9093	0
0.8533	23.0327	23.8946	1.32541	42.0579	0
0.8540	17.5408	17.4886	-2.03909	33.5161	0
0.8547	10.5193	13.2148	-4.16881	24.0535	0
0.8553	6.5517	7.4173	-6.61572	10.9312	0
0.8560	0.448961	0.398091	-8.14504	-1.88538	0
0.8567	-9.92413	-3.26252	-9.96889	-11.0424	0
0.8573	-17.2485	-6.62112	-13.9338	-20.5011	0
0.8580	-21.8268	-12.7252	-16.3807	-29.9637	0
0.8587	-28.2376	-18.5227	-15.4631	-37.2869	0
0.8593	-33.7295	-21.8813	-15.1573	-45.8326	0
0.8600	-34.9511	-23.405	-15.4631	-51.3261	0
0.8607	-35.2539	-23.7116	-15.1573	-49.4923	0
0.8613	-34.6483	-25.5419	-16.3807	-47.3568	0
0.8620	-31.8971	-25.5419	-16.0748	-48.5794	0
0.8627	-28.2376	-21.8813	-12.1099	-45.527	0
0.8633	-26.1024	-18.2161	-9.66303	-37.2869	0
0.8640	-23.3564	-17.3009	-10.8865	-28.4355	0
0.8647	-16.0321	-12.4186	-10.5806	-17.1431	0
0.8653	-5.35099	-3.56909	-7.83918	-4.93772	0
0.8660	3.19493	2.22839	-3.86295	5.74347	0
0.8667	8.38409	7.72388	-1.1215	17.3415	0
0.8673	12.9624	13.8234	-0.203909	29.8525	0
0.8680	19.368	16.8754	1.63127	39.0095	0
0.8687	26.3895	20.8426	3.76099	47.857	0
0.8693	30.0491	28.1684	4.06686	55.7914	0
0.8700	32.4922	30.6118	4.98445	56.4027	0
0.8707	35.849	29.3901	6.81963	55.7914	0
0.8713	37.0706	31.527	4.98445	59.455	0
0.8720	35.5462	32.1356	3.14926	57.9269	0
0.8727	33.4058	29.0835	4.37272	50.6037	0
0.8733	30.3571	28.4749	4.06686	45.4159	0
0.8740	25.1679	24.8098	0.101955	36.5645	0
0.8747	16.0112	15.0451	-3.25122	22.835	0
0.8753	3.19493	8.33246	-5.0864	12.7611	0
0.8760	-6.26457	2.83697	-5.69813	2.07987	0
0.8767	-10.5349	-4.48424	-6.00399	-13.7891	0
0.8773	-15.1133	-8.45143	-9.96889	-26.6057	0
0.8780	-20.3024	-11.81	-14.5455	-34.8458	0
0.8787	-23.6592	-18.2161	-15.1573	-44.3045	0
0.8793	-26.1024	-23.405	-13.3221	-49.7979	0
0.8800	-27.6268	-24.9333	-13.0275	-49.4923	0
0.8807	-28.2376	-24.3202	-13.3221	-49.7979	0
0.8813	-29.1511	-22.7964	-13.6279	-51.9333	0
0.8820	-29.4592	-25.5419	-12.7217	-51.6277	0
0.8827	-27.324	-27.3722	-11.4982	-47.0512	0
0.8833	-23.6592	-22.7964	-12.1099	-40.3392	0
0.8840	-19.0808	-18.2161	-10.2748	-31.4879	0
0.8847	-15.1133	-14.5555	-5.39227	-19.2825	0
0.8853	-12.0645	-7.2297	-4.78054	-5.54898	0
0.8860	-5.65378	-0.517061	-6.00399	4.82658	0
0.8867	3.19493	2.83697	-1.73323	14.5948	0
0.8873	9.29767	9.24761	2.23167	27.1058	0
0.8880	14.4868	17.4886	-0.203909	35.6516	0
0.8887	23.0327	21.7623	-0.815637	40.2281	0
0.8893	30.3571	25.1163	2.8434	47.2457	0
0.8900	33.103	27.5598	3.45513	51.8262	0
0.8907	34.0166	29.3901	1.32541	50.298	0
0.8913	34.6274	30.3053	0.407818	49.9924	0
0.8920	34.9354	28.4749	1.63127	49.0795	0
0.8927	33.103	27.2532	1.32541	44.8046	0
0.8933	28.5247	26.9466	-1.42736	40.2281	0
0.8940	22.1192	22.9795	-3.25122	30.1582	0
0.8947	13.2652	16.5734	-4.16881	13.9836	0
0.8953	5.02732	12.9082	-6.92158	1.77821	0
0.8960	1.67055	5.587	-9.96889	-7.37879	0
0.8967	-1.68621	-4.48424	-9.35717	-19.5842	0
0.8973	-8.39975	-11.1969	-9.35717	-30.2653	0
0.8980	-12.9781	-15.4706	-10.8865	-36.9813	0
0.8987	-14.5025	-21.8813	-10.2748	-46.7456	0
0.8993	-19.9996	-27.9853	-10.2748	-54.9857	0
0.9000	-25.4916	-31.6459	-13.3221	-57.1211	0
0.9007	-26.4052	-32.8677	-15.1573	-59.5622	0
0.9013	-25.7944	-33.1697	-13.3221	-62.3089	0
0.9020	-25.4916	-33.4762	-13.3221	-59.5622	0
0.9027	-23.9672	-31.3394	-15.4631	-52.239	0
0.9033	-21.524	-25.8485	-16.3807	-45.8326	0
0.9040	-17.8593	-20.051	-14.2397	-37.5925	0
0.9047	-12.3673	-13.6403	-8.74544	-23.5534	0
0.9053	-5.96178	-4.48424	-3.86295	-8.90297	0
0.9060	0.756969	1.92182	-2.65082	1.16695	0
0.9067	5.9409	6.50215	-1.42736	11.2369	0
0.9073	9.29767	12.9082	2.23167	24.0535	0
0.9080	14.7948	18.4037	5.29031	34.4291	0
0.9087	21.8112	21.7623	8.64349	42.9748	0
0.9093	25.4759	25.1163	13.2201	53.0447	0
0.9100	27.6111	27.2532	13.2201	56.7083	0
0.9107	30.3571	26.6446	10.4787	53.9616	0
0.9113	29.7463	27.5598	9.56108	54.8785	0
0.9120	27.6111	26.9466	9.56108	54.8785	0
0.9127	27.6111	22.0643	7.42003	45.7215	0
0.9133	25.7787	16.5734	4.37272	37.1758	0
0.9140	19.368	11.9931	4.06686	31.0751	0
0.9147	12.0436	5.587	4.06686	18.5601	0
0.9153	5.02732	-0.823637	3.14926	5.13221	0
0.9160	-0.464622	-4.79082	2.23167	-2.19101	0
0.9167	-5.04298	-9.97973	1.63127	-11.6497	0
0.9173	-12.3673	-16.0838	-1.42736	-23.859	0
0.9180	-19.6916	-19.1312	-4.78054	-34.2346	0
0.9187	-23.6592	-22.1833	-4.47467	-44.6101	0
0.9193	-28.8484	-27.0702	-3.55708	-54.3744	0
0.9200	-31.8971	-30.1176	-4.16881	-58.038	0
0.9207	-28.8484	-31.3394	-4.47467	-56.8155	0
0.9213	-28.2376	-30.7308	-4.78054	-55.9026	0
0.9220	-30.0699	-28.2873	-4.16881	-55.9026	0
0.9227	-28.2376	-25.5419	-1.73323	-53.1559	0
0.9233	-27.324	-23.7116	0.407818	-44.9158	0
0.9240	-25.1836	-20.051	0.407818	-34.8458	0
0.9247	-14.8105	-13.0318	1.32541	-24.7759	0
0.9253	-5.35099	-7.2297	3.14926	-12.2609	0
0.9260	-3.5186	-3.26252	4.67858	-0.66683	0
0.9267	1.36254	1.31324	5.90204	10.0144	0
0.9273	8.99488	8.33246	8.03176	23.4422	0
0.9280	12.6544	15.0451	10.4787	34.7347	0
0.9287	17.8436	20.5406	12.3025	42.0579	0
0.9293	25.4759	23.8946	13.2201	49.9924	0
0.9300	27.6111	26.6446	14.1377	56.4027	0
0.9307	27.6111	28.4749	14.1377	57.3196	0
0.9313	28.5247	27.5598	11.0904	57.014	0
0.9320	26.0867	26.6446	8.64349	56.0971	0
0.9327	23.3355	28.1684	7.72589	50.9093	0
0.9333	23.9463	26.3381	6.2079	43.5861	0
0.9340	20.5896	18.4037	4.06686	35.0403	0
0.9347	12.0436	11.0779	3.45513	22.835	0
0.9353	1.67055	4.97385	1.92581	9.40706	0
0.9360	-5.35099	-1.73879	-2.34496	-2.49664	0
0.9367	-9.31855	-6.31455	-5.39227	-15.6189	0
0.9373	-14.1997	-9.97973	-6.00399	-28.4355	0
0.9380	-21.216	-16.0838	-7.83918	-35.7588	0
0.9387	-25.4916	-21.5747	-9.96889	-41.8634	0
0.9393	-27.9296	-25.5419	-8.74544	-50.4092	0
0.9400	-30.9835	-29.8156	-7.83918	-56.8155	0
0.9407	-30.6807	-31.6459	-8.74544	-57.1211	0
0.9413	-28.2376	-30.1176	-7.83918	-56.5138	0
0.9420	-27.324	-27.6788	-6.00399	-56.2082	0
0.9427	-25.1836	-26.457	-4.78054	-51.3261	0
0.9433	-22.7456	-24.9333	-1.1215	-43.0859	0
0.9440	-18.7781	-19.4378	1.32541	-34.5402	0
0.9447	-10.5349	-10.8949	1.32541	-21.7236	0
0.9453	-3.82139	-4.48424	4.98445	-7.37879	0
0.9460	-0.161835	0.0915152	8.33762	2.99677	0
0.9467	7.4705	6.19558	7.42003	13.3723	0
0.9473	13.876	12.9082	9.25521	27.4115	0
0.9480	14.7948	16.8754	11.9967	36.8701	0
0.9487	20.2868	19.0123	10.1728	42.0579	0
0.9493	31.2707	21.7623	9.56108	50.298	0
0.9500	34.0166	26.0315	10.4787	56.0971	0
0.9507	32.1895	28.7769	8.03176	54.8785	0
0.9513	31.5787	26.6446	9.56108	54.8785	0
0.9520	28.5247	25.1163	13.2201	56.7083	0
0.9527	23.3355	26.6446	11.3963	53.656	0
0.9533	21.8112	24.8098	8.94935	46.6384	0
0.9540	19.368	17.7906	8.03176	38.0927	0
0.9547	12.3516	10.1628	3.76099	25.276	0
0.9553	3.19493	4.36527	0.101955	11.2369	0
0.9560	-2.5998	0.0915152	-0.509773	1.47258	0
0.9567	-5.35099	-4.48424	-4.16881	-8.29568	0
0.9573	-10.8429	-9.67315	-8.43958	-19.8898	0
0.9580	-17.2485	-13.6403	-8.74544	-29.6581	0
0.9587	-21.216	-18.5227	-8.43958	-37.8982	0
0.9593	-27.9296	-25.5419	-8.43958	-45.8326	0
0.9600	-36.7835	-29.2025	-7.22745	-49.4923	0
0.9607	-36.1727	-27.3722	-6.61572	-49.4923	0
0.9613	-29.7619	-26.7636	-7.53331	-50.4092	0
0.9620	-28.8484	-27.0702	-7.22745	-51.9333	0
0.9627	-29.1511	-24.0182	-4.16881	-48.881	0
0.9633	-24.5728	-20.353	-1.73323	-42.7803	0
0.9640	-18.1673	-18.2161	-2.65082	-34.8458	0
0.9647	-10.8429	-12.7252	-2.65082	-22.0292	0
0.9653	-3.82139	-6.01255	1.32541	-6.4619	0
0.9660	0.146173	-1.43221	4.67858	2.69113	0
0.9667	7.16249	1.92182	5.59617	10.32	0
0.9673	16.93	7.11073	8.03176	24.9704	0
0.9680	23.0327	11.9931	10.7845	37.787	0
0.9687	26.6923	17.7906	11.0904	43.5861	0
0.9693	30.3571	25.7295	10.4787	50.9093	0
0.9700	31.2707	28.4749	10.4787	56.0971	0
0.9707	30.6599	25.4229	9.56108	53.9616	0
0.9713	30.3571	24.2012	9.56108	53.9616	0
0.9720	29.4435	26.6446	7.42003	54.8785	0
0.9727	29.4435	25.4229	3.14926	46.944	0
0.9733	28.2219	21.7623	1.92581	37.4814	0
0.9740	21.8112	18.7103	2.23167	31.988	0
0.9747	13.5732	12.6062	-0.509773	20.0883	0
0.9753	8.38409	3.7567	-1.73323	3.91366	0
0.9760	3.50294	-2.34736	-1.42736	-7.07316	0
0.9767	-2.5998	-7.2297	-4.78054	-16.5358	0
0.9773	-8.09696	-13.0318	-7.83918	-29.3524	0
0.9780	-14.1997	-16.3858	-6.61572	-39.728	0
0.9787	-22.4376	-19.1312	-8.43958	-45.8326	0
0.9793	-28.5403	-24.3202	-10.5806	-52.239	0
0.9800	-30.0699	-29.2025	-9.66303	-57.4268	0
0.9807	-30.3727	-29.2025	-10.8865	-57.7324	0
0.9813	-32.2051	-27.3722	-11.4982	-56.2082	0
0.9820	-29.7619	-24.6267	-6.00399	-57.1211	0
0.9827	-25.7944	-21.5747	-2.03909	-54.68	0
0.9833	-26.7132	-19.1312	-3.25122	-45.2214	0
0.9840	-24.8808	-17.6075	-2.03909	-35.4571	0
0.9847	-13.2809	-14.2489	1.32541	-27.217	0
0.9853	-4.1294	-8.14943	1.63127	-16.2302	0
0.9860	0.146173	-2.65394	2.23167	-4.32646	0
0.9867	8.38409	1.92182	4.37272	6.0491	0
0.9873	14.7948	8.33246	6.2079	17.9488	0
0.9880	14.7948	14.4365	7.42003	30.1582	0
0.9887	19.676	15.9602	7.11417	39.0095	0
0.9893	29.7463	17.7906	7.72589	46.0271	0
0.9900	32.8003	24.2012	10.7845	51.5205	0
0.9907	31.2707	28.4749	11.0904	52.4374	0
0.9913	32.1895	26.6446	6.2079	51.8262	0
0.9920	32.8003	25.7295	3.76099	52.7391	0
0.9927	28.8327	27.2532	3.76099	49.0795	0
0.9933	23.0327	23.8946	0.713682	41.7563	0
0.9940	19.368	17.7906	-3.25122	33.8178	0
0.9947	15.7084	13.5214	-5.0864	21.0012	0
0.9953	6.5517	8.02588	-7.83918	6.66036	0
0.9960	-3.5186	3.14355	-10.8865	-3.1079	0
0.9967	-5.35099	-0.517061	-13.3221	-14.3964	0
0.9973	-5.96178	-6.62112	-13.3221	-29.3524	0
0.9980	-14.8105	-13.9469	-12.7217	-39.4223	0
0.9987	-23.6592	-19.4378	-13.6279	-45.2214	0
0.9993	-26.7132	-24.3202	-15.4631	-52.5446	0
1.0000	-29.4592	-27.3722	-13.9338	-55.5969	0
1.0007	-32.5079	-28.5939	-11.1923	-53.1559	0
1.0013	-32.2051	-29.2025	-10.2748	-52.239	0
1.0020	-30.9835	-28.2873	-9.66303	-54.0728	0
1.0027	-28.8484	-27.0702	-7.83918	-52.239	0
1.0033	-25.7944	-26.7636	-8.74544	-45.2214	0
1.0040	-21.8268	-21.8813	-9.35717	-33.9289	0
1.0047	-16.3349	-11.5035	-6.00399	-19.2825	0
1.0053	-9.92413	-5.3994	-0.509773	-6.4619	0
1.0060	-3.21059	-2.65394	2.23167	1.77821	0
1.0067	3.50294	4.67185	2.23167	11.2369	0
1.0073	7.4705	11.9931	3.14926	27.1058	0
1.0080	10.2165	14.7431	6.51377	39.0095	0
1.0087	18.7624	18.4037	8.64349	42.9748	0
1.0093	26.6923	24.2012	9.86694	48.4682	0
1.0100	27.0003	27.5598	11.7021	55.7914	0
1.0107	27.3031	27.5598	11.9967	55.7914	0
1.0113	29.4435	27.5598	9.25521	53.0447	0
1.0120	27.6111	26.0315	7.72589	52.4374	0
1.0127	24.8651	24.5078	7.42003	50.298	0
1.0133	23.0327	22.0643	6.2079	44.1973	0
1.0140	17.5408	16.2668	4.98445	33.2105	0
1.0147	10.5193	9.24761	4.06686	18.8657	0
1.0153	5.33011	4.36527	2.23167	8.49017	0
1.0160	-0.772631	-0.517061	1.01955	0.555692	0
1.0167	-6.26457	-6.62112	-0.815637	-12.8722	0
1.0173	-10.8429	-9.67315	-5.39227	-24.4703	0
1.0180	-16.9457	-11.81	-7.83918	-30.8766	0
1.0187	-24.5728	-19.4378	-6.92158	-39.4223	0
1.0193	-30.9835	-25.8485	-8.74544	-48.5794	0
1.0200	-34.9511	-25.5419	-10.5806	-52.239	0
1.0207	-33.7295	-25.5419	-7.83918	-53.4615	0
1.0213	-30.6807	-28.2873	-5.69813	-54.68	0
1.0220	-29.4592	-27.0702	-5.0864	-51.3261	0
1.0227	-27.324	-23.405	-3.25122	-45.8326	0
1.0233	-23.0484	-22.7964	-1.1215	-42.1691	0
1.0240	-19.0808	-19.1312	2.23167	-34.8458	0
1.0247	-14.1997	-11.81	5.90204	-19.8898	0
1.0253	-9.01054	-7.53627	6.81963	-7.37879	0
1.0260	-5.35099	-2.65394	8.33762	0.861322	0
1.0267	1.05976	4.0587	10.4787	13.678	0
1.0273	8.68687	7.4173	8.33762	27.4115	0
1.0280	13.876	10.4693	7.11417	35.6516	0
1.0287	21.2004	19.3189	8.94935	43.5861	0
1.0293	29.7463	26.3381	8.03176	53.0447	0
1.0300	32.1895	28.4749	5.90204	56.0971	0
1.0307	29.1355	29.9987	5.90204	56.4027	0
1.0313	26.6923	31.829	3.14926	58.5381	0
1.0320	26.6923	29.6967	0.407818	57.6252	0
1.0327	27.3031	24.2012	0.407818	51.2149	0
1.0333	27.6111	19.3189	-2.34496	43.2804	0
1.0340	24.5571	15.6582	-8.74544	35.6516	0
1.0347	16.0112	11.9931	-11.8041	25.276	0
1.0353	7.77329	4.97385	-12.7217	12.7611	0
1.0360	3.50294	-1.73879	-14.5455	1.77821	0
1.0367	-1.68621	-5.3994	-15.1573	-7.68442	0
1.0373	-9.01054	-9.06458	-13.9338	-20.1954	0
1.0380	-15.4213	-16.0838	-13.3221	-33.0121	0
1.0387	-20.6052	-21.5747	-13.6279	-42.1691	0
1.0393	-26.1024	-23.103	-14.2397	-48.2737	0
1.0400	-27.324	-26.457	-13.3221	-51.0204	0
1.0407	-26.4052	-29.8156	-13.0275	-50.7148	0
1.0413	-29.1511	-27.3722	-13.3221	-52.239	0
1.0420	-30.0699	-25.8485	-12.4158	-53.4615	0
1.0427	-25.1836	-27.9853	-9.66303	-46.1343	0
1.0433	-22.1348	-25.2353	-7.22745	-34.8458	0
1.0440	-20.9132	-18.8292	-6.00399	-27.217	0
1.0447	-11.4537	-14.8621	-2.65082	-17.4487	0
1.0453	0.448961	-9.67315	2.53754	-3.41353	0
1.0460	5.63811	-1.73879	4.06686	7.57328	0
1.0467	7.77329	4.36527	3.14926	16.119	0
1.0473	12.9624	10.4693	4.98445	28.3284	0
1.0480	19.368	16.5734	8.03176	40.2281	0
1.0487	24.8651	20.8426	7.42003	46.6384	0
1.0493	29.7463	24.8098	8.03176	52.4374	0
1.0500	33.103	27.2532	10.7845	58.2325	0
1.0507	32.8003	26.6446	8.64349	60.0663	0
1.0513	31.2707	26.3381	5.29031	60.0663	0
1.0520	30.3571	26.3381	6.2079	59.1494	0
1.0527	28.5247	26.3381	5.90204	53.0447	0
1.0533	23.6435	26.9466	2.8434	45.1102	0
1.0540	19.676	22.9795	1.92581	37.1758	0
1.0547	14.184	13.2148	0.101955	23.4422	0
1.0553	3.19493	6.19558	-2.34496	9.10143	0
1.0560	-7.78895	2.22839	-1.42736	-0.66683	0
1.0567	-13.8917	-5.3994	-2.65082	-13.4835	0
1.0573	-17.2485	-14.2489	-7.22745	-28.7412	0
1.0580	-20.9132	-19.1312	-7.83918	-37.5925	0
1.0587	-27.324	-21.8813	-5.39227	-43.9989	0
1.0593	-32.5079	-27.3722	-5.0864	-51.6277	0
1.0600	-32.2051	-30.4242	-4.47467	-54.9857	0
1.0607	-30.0699	-29.8156	-2.65082	-55.5969	0
1.0613	-32.5079	-30.1176	-3.25122	-57.4268	0
1.0620	-35.2539	-31.9525	-3.86295	-55.5969	0
1.0627	-33.7295	-30.1176	-1.73323	-50.4092	0
1.0633	-31.8971	-27.3722	-0.509773	-45.8326	0
1.0640	-29.1511	-23.103	-0.203909	-37.5925	0
1.0647	-24.27	-14.5555	2.23167	-24.7759	0
1.0653	-15.4213	-6.62112	5.59617	-12.2609	0
1.0660	-5.96178	-0.823637	5.90204	-1.57975	0
1.0667	0.448961	5.587	5.90204	10.0144	0
1.0673	5.9409	9.85618	8.03176	22.5293	0
1.0680	12.9624	11.0779	9.25521	34.1234	0
1.0687	18.7624	15.6582	8.64349	42.3635	0
1.0693	24.5571	20.234	9.25521	46.6384	0
1.0700	31.8815	21.1492	9.86694	48.4682	0
1.0707	34.9354	23.286	8.03176	49.0795	0
1.0713	35.5462	23.5926	6.51377	49.0795	0
1.0720	37.0706	19.3189	6.2079	47.857	0
1.0727	34.6274	18.0971	3.45513	44.8046	0
1.0733	27.9139	19.9274	1.63127	39.3112	0
1.0740	24.5571	16.2668	2.23167	30.7694	0
1.0747	19.368	10.1628	-0.203909	17.3415	0
1.0753	8.38409	6.19558	-4.47467	4.52095	0
1.0760	1.97334	-0.823637	-4.16881	-5.54898	0
1.0767	0.756969	-8.45143	-6.30986	-16.5358	0
1.0773	-4.74019	-12.1166	-12.4158	-29.3524	0
1.0780	-12.6753	-16.0838	-13.3221	-39.4223	0
1.0787	-19.9996	-22.1833	-13.3221	-46.4399	0
1.0793	-27.324	-25.8485	-14.8514	-52.8502	0
1.0800	-29.7619	-27.3722	-13.9338	-58.9549	0
1.0807	-26.4052	-29.2025	-13.0275	-62.9202	0
1.0813	-23.6592	-27.0702	-15.4631	-63.2258	0
1.0820	-23.6592	-22.4899	-17.2983	-60.4791	0
1.0827	-20.9132	-22.7964	-14.8514	-55.9026	0
1.0833	-16.6429	-23.7116	-11.4982	-47.6625	0
1.0840	-12.6753	-17.9141	-10.2748	-38.5055	0
1.0847	-7.17816	-9.06458	-9.66303	-28.4355	0
1.0853	-1.38343	-2.65394	-7.53331	-15.6189	0
1.0860	5.02732	1.00667	-3.55708	-3.7152	0
1.0867	12.0436	5.587	-2.65082	7.26765	0
1.0873	18.1516	12.6062	-2.34496	19.477	0
1.0880	22.7247	19.0123	0.713682	31.988	0
1.0887	26.3895	22.6775	3.14926	40.2281	0
1.0893	30.3571	25.7295	3.14926	45.7215	0
1.0900	35.849	28.4749	4.67858	49.3851	0
1.0907	38.595	29.0835	6.51377	51.2149	0
1.0913	35.2382	31.2204	7.42003	52.7391	0
1.0920	32.4922	32.1356	6.81963	52.7391	0
1.0927	32.1895	29.3901	4.67858	48.4682	0
1.0933	28.5247	27.2532	1.92581	39.9225	0
1.0940	22.7247	23.8946	-0.509773	30.7694	0
1.0947	16.93	16.8754	-4.16881	20.6955	0
1.0953	8.38409	11.6911	-7.53331	9.40706	0
1.0960	-0.161835	8.33246	-7.22745	-1.88538	0
1.0967	-5.35099	1.92182	-5.0864	-12.5666	0
1.0973	-10.8429	-4.48424	-6.92158	-21.4179	0
1.0980	-18.1673	-9.97973	-9.66303	-30.8766	0
1.0987	-23.3564	-17.3009	-8.74544	-41.2522	0
1.0993	-27.016	-23.103	-9.96889	-49.7979	0
1.1000	-27.016	-22.7964	-15.1573	-54.3744	0
1.1007	-23.9672	-20.9661	-17.2983	-56.2082	0
1.1013	-23.6592	-19.1312	-16.9924	-55.9026	0
1.1020	-23.9672	-18.8292	-17.91	-53.7671	0
1.1027	-22.7456	-20.353	-14.2397	-49.1866	0
1.1033	-23.0484	-18.5227	-8.74544	-40.9465	0
1.1040	-22.1348	-12.1166	-6.92158	-31.1822	0
1.1047	-14.8105	-6.01255	-5.39227	-21.4179	0
1.1053	-5.04298	-0.823637	-1.42736	-10.4311	0
1.1060	2.89214	3.7567	1.32541	0.861322	0
1.1067	8.99488	8.02588	4.98445	10.9312	0
1.1073	14.184	13.8234	8.64349	23.7479	0
1.1080	19.368	20.5406	8.33762	37.4814	0
1.1087	24.5571	24.5078	9.25521	44.8046	0
1.1093	26.0867	27.5598	12.3025	51.5205	0
1.1100	27.6111	32.1356	11.3963	57.9269	0
1.1107	29.7463	33.3573	9.25521	57.6252	0
1.1113	28.8327	32.1356	10.4787	55.4858	0
1.1120	27.3031	32.7441	9.56108	55.7914	0
1.1127	29.1355	32.1356	6.51377	51.2149	0
1.1133	27.0003	26.6446	6.2079	43.2804	0
1.1140	18.7624	22.0643	6.81963	36.5645	0
1.1147	11.1301	17.7906	4.37272	24.6648	0
1.1153	4.41652	9.85618	0.407818	10.6256	0
1.1160	-3.5186	1.92182	-1.42736	-0.0555692	0
1.1167	-9.92413	-2.65394	-0.509773	-11.9553	0
1.1173	-15.1133	-9.06458	-2.34496	-25.0776	0
1.1180	-21.8268	-16.0838	-6.00399	-33.6233	0
1.1187	-26.4052	-18.8292	-5.69813	-39.1167	0
1.1193	-29.1511	-23.7116	-5.0864	-45.8326	0
1.1200	-33.1187	-31.3394	-6.92158	-51.6277	0
1.1207	-35.5619	-32.5611	-6.00399	-54.0728	0
1.1213	-34.6483	-29.5091	-3.86295	-52.8502	0
1.1220	-34.9511	-28.5939	-5.0864	-48.881	0
1.1227	-34.9511	-27.6788	-5.39227	-44.3045	0
1.1233	-31.2863	-25.5419	-1.42736	-38.8111	0
1.1240	-24.5728	-21.5747	1.92581	-31.1822	0
1.1247	-17.5565	-13.6403	4.06686	-18.9769	0
1.1253	-12.0645	-7.2297	5.90204	-4.63209	0
1.1260	-7.17816	-2.65394	5.90204	8.18454	0
1.1267	-0.772631	5.587	6.2079	19.1714	0
1.1273	5.63811	11.0779	9.56108	30.4638	0
1.1280	10.2165	12.2996	12.3025	39.3112	0
1.1287	16.622	16.5734	11.9967	45.7215	0
1.1293	23.9463	22.0643	10.4787	51.8262	0
1.1300	25.7787	24.2012	11.3963	57.3196	0
1.1307	24.8651	26.0315	12.3025	60.3719	0
1.1313	26.3895	26.0315	11.3963	61.2848	0
1.1320	25.1679	22.3709	8.64349	57.6252	0
1.1327	21.2004	20.8426	7.42003	53.0447	0
1.1333	19.368	21.1492	6.2079	49.3851	0
1.1340	15.7084	18.4037	4.06686	38.0927	0
1.1347	8.38409	13.8234	1.32541	22.835	0
1.1353	3.19493	7.4173	-2.34496	13.678	0
1.1360	-1.68621	1.00667	-3.86295	4.52095	0
1.1367	-10.8429	-2.65394	-4.16881	-9.51423	0
1.1373	-18.1673	-5.3994	-7.83918	-20.8067	0
1.1380	-19.0808	-10.8949	-10.2748	-29.9637	0
1.1387	-22.7456	-15.1641	-8.14504	-40.0336	0
1.1393	-30.9835	-18.5227	-8.43958	-46.7456	0
1.1400	-34.0375	-24.6267	-10.5806	-49.1866	0
1.1407	-31.2863	-29.5091	-7.83918	-52.239	0
1.1413	-28.5403	-31.0374	-4.78054	-53.7671	0
1.1420	-25.1836	-30.4242	-5.69813	-51.0204	0
1.1427	-19.9996	-29.2025	-3.25122	-46.4399	0
1.1433	-17.5565	-28.5939	1.63127	-42.1691	0
1.1440	-14.8105	-26.457	4.06686	-35.4571	0
1.1447	-8.70776	-20.051	4.67858	-23.2478	0
1.1453	-2.90781	-13.3338	5.59617	-8.29568	0
1.1460	2.28135	-10.8949	6.81963	2.69113	0
1.1467	8.68687	-5.0974	11.0904	11.5425	0
1.1473	13.876	6.50215	14.1377	23.4422	0
1.1480	20.2868	13.8234	12.3025	33.5161	0
1.1487	28.5247	17.4886	14.1377	39.6168	0
1.1493	33.103	24.5078	19.6319	46.6384	0
1.1500	34.0166	26.3381	16.8905	51.2149	0
1.1507	33.7138	22.0643	11.3963	50.298	0
1.1513	30.3571	22.9795	14.1377	51.2149	0
1.1520	27.6111	26.6446	15.9729	52.1318	0
1.1527	30.3571	22.9795	9.56108	46.0271	0
1.1533	29.4435	18.7103	6.2079	38.3983	0
1.1540	21.2004	17.7906	5.90204	32.2936	0
1.1547	15.4056	12.9082	3.14926	19.1714	0
1.1553	11.1301	4.36527	0.407818	4.52095	0
1.1560	3.80573	-1.43221	-0.815637	-3.7152	0
1.1567	-2.90781	-6.31455	-5.0864	-13.7891	0
1.1573	-9.31855	-12.7252	-9.66303	-27.5186	0
1.1580	-16.3349	-17.3009	-9.96889	-35.4571	0
1.1587	-20.6052	-21.2681	-9.0513	-42.7803	0
1.1593	-25.4916	-24.9333	-10.2748	-55.2913	0
1.1600	-30.9835	-27.0702	-10.8865	-62.3089	0
1.1607	-32.2051	-27.3722	-8.14504	-59.8678	0
1.1613	-31.2863	-27.3722	-6.30986	-59.5622	0
1.1620	-32.8159	-25.5419	-7.83918	-61.7016	0
1.1627	-32.8159	-22.1833	-5.0864	-57.7324	0
1.1633	-30.3727	-20.9661	0.407818	-48.5794	0
1.1640	-28.2376	-19.4378	-1.73323	-40.3392	0
1.1647	-21.524	-13.3338	-4.47467	-32.0991	0
1.1653	-11.1457	-6.01255	2.23167	-21.4179	0
1.1660	-5.65378	-1.43221	7.42003	-9.2086	0
1.1667	-1.68621	3.14355	6.51377	2.69113	0
1.1673	6.5517	8.02588	8.33762	14.9005	0
1.1680	15.0976	12.9082	9.86694	25.5817	0
1.1687	20.2868	20.234	7.72589	35.346	0
1.1693	24.2543	25.7295	8.94935	43.8917	0
1.1700	27.9139	26.3381	11.3963	47.5513	0
1.1707	28.2219	25.4229	8.64349	46.944	0
1.1713	28.5247	25.7295	5.29031	48.4682	0
1.1720	30.9679	24.8098	4.37272	48.7738	0
1.1727	29.4435	22.9795	3.14926	43.8917	0
1.1733	23.0327	21.4557	1.63127	37.4814	0
1.1740	19.368	17.7906	1.01955	30.4638	0
1.1747	14.4868	11.0779	-0.509773	17.3415	0
1.1753	2.89214	4.67185	-1.73323	3.60803	0
1.1760	-4.43219	0.0915152	-3.55708	-5.54898	0
1.1767	-2.5998	-5.0974	-6.30986	-16.5358	0
1.1773	-3.5186	-11.1969	-7.53331	-29.9637	0
1.1780	-12.0645	-15.1641	-7.83918	-38.5055	0
1.1787	-19.3889	-18.2161	-10.8865	-45.2214	0
1.1793	-23.9672	-22.7964	-14.2397	-54.68	0
1.1800	-27.324	-24.6267	-13.6279	-60.1735	0
1.1807	-27.9296	-22.7964	-11.1923	-57.4268	0
1.1813	-27.324	-23.7116	-9.96889	-54.9857	0
1.1820	-26.1024	-25.5419	-9.0513	-54.0728	0
1.1827	-22.4376	-22.1833	-6.61572	-48.881	0
1.1833	-19.3889	-19.1312	-3.55708	-41.2522	0
1.1840	-16.6429	-17.9141	-2.34496	-33.6233	0
1.1847	-9.92413	-14.5555	-1.1215	-19.2825	0
1.1853	-1.99422	-8.45143	1.01955	-3.7152	0
1.1860	3.19493	-2.65394	3.76099	4.52095	0
1.1867	9.60568	4.0587	6.2079	13.9836	0
1.1873	13.2652	9.24761	6.81963	30.1582	0
1.1880	13.876	13.5214	7.72589	39.6168	0
1.1887	19.368	18.7103	9.56108	44.1973	0
1.1893	26.6923	23.5926	9.25521	53.0447	0
1.1900	29.4435	24.5078	7.11417	59.1494	0
1.1907	30.0491	22.9795	7.72589	58.5381	0
1.1913	30.0491	24.8098	9.86694	59.1494	0
1.1920	27.6111	26.9466	8.64349	58.2325	0
1.1927	25.7787	23.8946	6.51377	52.4374	0
1.1933	21.8112	17.4886	5.59617	47.857	0
1.1940	13.2652	14.7431	3.14926	41.7563	0
1.1947	5.33011	11.0779	-1.1215	27.7171	0
1.1953	-0.772631	3.45012	-3.55708	12.4594	0
1.1960	-7.17816	-2.34736	-3.86295	2.07987	0
1.1967	-12.0645	-7.84285	-6.00399	-7.07316	0
1.1973	-19.0808	-15.4706	-10.5806	-18.3656	0
1.1980	-27.6268	-17.9141	-14.8514	-29.3524	0
1.1987	-32.5079	-18.2161	-16.9924	-38.1998	0
1.1993	-36.1727	-25.5419	-17.91	-44.9158	0
1.2000	-39.5295	-30.7308	-20.0397	-49.1866	0
1.2007	-38.0051	-27.9853	-22.4867	-50.1035	0
1.2013	-35.2539	-26.457	-22.4867	-50.4092	0
1.2020	-35.8647	-28.2873	-18.8163	-51.3261	0
1.2027	-35.2539	-29.2025	-14.8514	-47.6625	0
1.2033	-31.2863	-29.5091	-12.4158	-39.4223	0
1.2040	-25.1836	-23.7116	-8.43958	-30.2653	0
1.2047	-15.7241	-13.6403	-4.16881	-17.7543	0
1.2053	-6.87537	-7.84285	-1.42736	-3.1079	0
1.2060	-0.772631	-4.48424	0.407818	6.35473	0
1.2067	6.24891	2.83697	1.63127	13.9836	0
1.2073	12.9624	10.1628	3.14926	27.4115	0
1.2080	17.8436	15.3517	5.59617	40.2281	0
1.2087	22.1192	19.3189	7.42003	46.6384	0
1.2093	26.3895	22.9795	8.03176	51.8262	0
1.2100	29.1355	26.6446	8.33762	57.6252	0
1.2107	31.8815	29.0835	7.11417	59.7607	0
1.2113	31.5787	30.3053	5.29031	60.6736	0
1.2120	29.1355	31.829	5.90204	60.9792	0
1.2127	29.4435	30.3053	5.90204	55.1802	0
1.2133	28.5247	26.0315	3.76099	44.8046	0
1.2140	22.1192	22.9795	2.23167	34.7347	0
1.2147	15.7084	18.0971	-0.509773	24.6648	0
1.2153	12.9624	8.02588	-4.16881	14.5948	0
1.2160	7.4705	1.00667	-5.39227	4.52095	0
1.2167	0.146173	-2.65394	-5.39227	-8.29568	0
1.2173	-5.04298	-9.06458	-6.92158	-19.8898	0
1.2180	-7.78895	-15.1641	-7.83918	-28.7412	0
1.2187	-9.92413	-18.2161	-8.74544	-38.1998	0
1.2193	-15.1133	-20.9661	-11.4982	-47.3568	0
1.2200	-22.4376	-22.4899	-9.66303	-51.6277	0
1.2207	-27.324	-22.1833	-6.00399	-53.1559	0
1.2213	-28.2376	-24.9333	-6.00399	-56.5138	0
1.2220	-29.1511	-27.3722	-6.61572	-58.3436	0
1.2227	-29.1511	-24.3202	-4.16881	-53.4615	0
1.2233	-28.5403	-21.8813	-3.25122	-44.9158	0
1.2240	-26.1024	-20.9661	-4.47467	-37.5925	0
1.2247	-19.0808	-14.5555	-4.16881	-29.3524	0
1.2253	-10.5349	-5.3994	-2.65082	-17.4487	0
1.2260	-4.74019	0.398091	0.407818	-6.4619	0
1.2267	-1.07542	4.67185	4.37272	3.3024	0
1.2273	4.41652	10.7759	5.59617	13.3723	0
1.2280	12.0436	15.9602	4.98445	22.835	0
1.2287	20.2868	19.9274	7.42003	31.988	0
1.2293	24.8651	25.1163	10.1728	41.7563	0
1.2300	27.9139	29.3901	9.56108	47.2457	0
1.2307	31.5787	28.7769	7.72589	46.3328	0
1.2313	31.8815	27.5598	8.64349	44.8046	0
1.2320	29.4435	27.2532	8.94935	43.5861	0
1.2327	30.3571	23.5926	7.11417	41.145	0
1.2333	32.4922	21.1492	5.90204	36.5645	0
1.2340	28.5247	22.0643	6.51377	24.9704	0
1.2347	20.2868	17.4886	5.90204	10.0144	0
1.2353	11.1301	6.19558	4.98445	-0.66683	0
1.2360	2.89214	0.398091	4.37272	-9.2086	0
1.2367	-2.5998	-1.13021	1.32541	-21.4179	0
1.2373	-6.87537	-7.2297	-2.34496	-33.0121	0
1.2380	-13.2809	-13.0318	-1.42736	-40.9465	0
1.2387	-20.9132	-15.1641	2.23167	-49.4923	0
1.2393	-26.7132	-20.353	2.53754	-58.038	0
1.2400	-30.0699	-26.1505	1.92581	-61.0904	0
1.2407	-30.3727	-25.5419	1.32541	-60.4791	0
1.2413	-29.1511	-23.7116	0.407818	-61.0904	0
1.2420	-29.1511	-25.2353	1.32541	-61.0904	0
1.2427	-29.7619	-23.7116	4.98445	-56.8155	0
1.2433	-26.7132	-19.1312	7.11417	-49.7979	0
1.2440	-19.9996	-15.1641	7.72589	-42.1691	0
1.2447	-13.5889	-11.81	9.25521	-29.9637	0
1.2453	-7.17816	-7.2297	11.3963	-14.702	0
1.2460	0.448961	-0.823637	13.2201	-4.02083	0
1.2467	4.71931	5.587	16.8905	4.52095	0
1.2473	5.63811	10.7759	21.4671	17.0359	0
1.2480	12.0436	13.8234	22.3734	28.9357	0
1.2487	22.4219	16.5734	21.1612	36.8701	0
1.2493	27.0003	20.234	20.8554	44.8046	0
1.2500	28.5247	24.2012	21.773	51.2149	0
1.2507	31.2707	27.8618	21.4671	53.0447	0
1.2513	30.9679	29.3901	20.2437	53.656	0
1.2520	27.6111	26.6446	19.0202	52.4374	0
1.2527	24.8651	23.5926	18.4085	47.5513	0
1.2533	22.1192	22.9795	19.0202	42.9748	0
1.2540	20.2868	19.3189	19.3261	37.787	0
1.2547	17.2328	11.0779	14.7494	24.6648	0
1.2553	7.77329	3.7567	9.86694	9.7127	0
1.2560	-1.07542	0.0915152	8.64349	1.16695	0
1.2567	-4.1294	-4.48424	5.59617	-7.68442	0
1.2573	-8.70776	-9.06458	1.32541	-19.2825	0
1.2580	-16.3349	-11.81	3.14926	-28.7412	0
1.2587	-23.0484	-17.3009	4.98445	-36.6756	0
1.2593	-31.8971	-24.3202	0.407818	-45.8326	0
1.2600	-35.5619	-24.6267	-1.42736	-51.3261	0
1.2607	-28.5403	-22.4899	0.713682	-53.1559	0
1.2613	-25.4916	-24.3202	-0.203909	-53.4615	0
1.2620	-29.1511	-25.5419	-2.03909	-49.1866	0
1.2627	-27.324	-22.4899	-0.815637	-43.9989	0
1.2633	-19.9996	-21.5747	-0.509773	-40.9465	0
1.2640	-15.4213	-22.7964	1.63127	-32.0991	0
1.2647	-9.01054	-20.051	5.59617	-17.7543	0
1.2653	-1.68621	-14.2489	5.90204	-6.15627	0
1.2660	3.50294	-9.06458	4.98445	3.60803	0
1.2667	8.99488	-3.56909	5.90204	15.5078	0
1.2673	15.7084	1.00667	5.29031	25.5817	0
1.2680	20.2868	5.889	5.90204	33.5161	0
1.2687	24.2543	13.8234	8.33762	43.8917	0
1.2693	28.8327	22.0643	6.81963	54.8785	0
1.2700	34.9354	25.4229	2.23167	58.5381	0
1.2707	37.3734	25.1163	0.407818	57.9269	0
1.2713	33.103	25.4229	-0.815637	60.9792	0
1.2720	28.5247	26.0315	-4.16881	60.3719	0
1.2727	30.0491	24.2012	-6.61572	50.6037	0
1.2733	28.5247	22.0643	-7.22745	42.0579	0
1.2740	21.2004	20.5406	-10.5806	34.7347	0
1.2747	15.0976	15.0451	-13.9338	21.6124	0
1.2753	9.29767	6.80415	-15.1573	9.10143	0
1.2760	0.756969	1.92182	-15.1573	0.861322	0
1.2767	-6.87537	-3.56909	-17.2983	-11.0424	0
1.2773	-15.7241	-11.81	-19.428	-22.3309	0
1.2780	-24.5728	-16.3858	-18.8163	-31.1822	0
1.2787	-27.324	-19.1312	-17.91	-42.4747	0
1.2793	-28.2376	-24.6267	-18.5104	-51.3261	0
1.2800	-32.8159	-27.6788	-17.91	-52.239	0
1.2807	-33.7295	-27.0702	-16.3807	-53.4615	0
1.2813	-30.9835	-27.9853	-16.3807	-57.4268	0
1.2820	-30.3727	-27.6788	-16.6866	-55.2913	0
1.2827	-28.8484	-26.1505	-14.2397	-46.7456	0
1.2833	-26.4052	-26.7636	-13.0275	-37.5925	0
1.2840	-24.5728	-23.7116	-13.3221	-31.4879	0
1.2847	-17.5565	-14.8621	-12.1099	-24.1646	0
1.2853	-7.17816	-9.06458	-9.35717	-11.9553	0
1.2860	-1.07542	-3.87567	-7.22745	0.555692	0
1.2867	3.50294	2.53497	-5.0864	11.8481	0
1.2873	10.2165	6.50215	-1.73323	23.4422	0
1.2880	16.0112	10.4693	0.101955	32.5993	0
1.2887	20.2868	18.0971	0.407818	40.2281	0
1.2893	25.4759	24.5078	-0.203909	50.298	0
1.2900	31.2707	26.9466	-0.509773	56.4027	0
1.2907	32.1895	28.1684	-0.815637	55.1802	0
1.2913	28.5247	29.6967	-0.509773	55.7914	0
1.2920	24.8651	29.6967	1.01955	55.7914	0
1.2927	24.8651	26.6446	1.32541	49.0795	0
1.2933	24.2543	22.0643	-1.42736	40.8394	0
1.2940	19.0652	18.7103	-4.16881	33.8178	0
1.2947	12.0436	14.1299	-4.16881	24.3591	0
1.2953	3.80573	6.50215	-5.69813	13.678	0
1.2960	-4.1294	-1.73879	-8.74544	2.69113	0
1.2967	-9.31855	-10.8949	-9.96889	-10.7368	0
1.2973	-12.6753	-19.1312	-11.4982	-24.7759	0
1.2980	-16.3349	-21.8813	-15.1573	-35.4571	0
1.2987	-22.1348	-21.8813	-17.91	-44.6101	0
1.2993	-28.2376	-25.2353	-18.5104	-53.1559	0
1.3000	-29.1511	-29.5091	-21.2632	-58.3436	0
1.3007	-27.016	-29.5091	-23.3929	-58.6493	0
1.3013	-28.2376	-27.6788	-23.0984	-57.7324	0
1.3020	-27.6268	-25.8485	-21.5691	-55.2913	0
1.3027	-22.7456	-23.103	-18.8163	-49.4923	0
1.3033	-21.524	-21.5747	-14.5455	-42.7803	0
1.3040	-20.9132	-19.7444	-10.8865	-35.1515	0
1.3047	-10.5349	-14.5555	-7.22745	-23.2478	0
1.3053	0.146173	-8.14943	-4.16881	-9.51423	0
1.3060	4.71931	-3.87567	-0.509773	0.250061	0
1.3067	11.4381	1.31324	4.98445	8.18454	0
1.3073	17.5408	8.33246	8.03176	20.6955	0
1.3080	18.7624	12.9082	6.51377	34.7347	0
1.3087	25.4759	17.4886	6.51377	44.499	0
1.3093	36.7678	23.5926	9.25521	51.2149	0
1.3100	38.2922	27.5598	8.64349	56.0971	0
1.3107	34.0166	29.3901	8.33762	56.4027	0
1.3113	34.3246	29.9987	11.0904	55.1802	0
1.3120	34.9354	27.8618	11.3963	56.0971	0
1.3127	31.2707	25.7295	7.72589	53.0447	0
1.3133	29.4435	23.8946	4.98445	43.8917	0
1.3140	28.2219	20.5406	4.67858	35.6516	0
1.3147	21.2004	14.1299	4.06686	27.7171	0
1.3153	10.8273	7.11073	0.407818	15.2021	0
1.3160	4.11374	0.0915152	-2.65082	1.77821	0
1.3167	-0.161835	-4.79082	-1.42736	-8.29568	0
1.3173	-7.78895	-8.14943	-1.1215	-17.4487	0
1.3180	-15.1133	-12.7252	-4.16881	-26.9114	0
1.3187	-21.216	-18.5227	-5.69813	-36.0644	0
1.3193	-29.1511	-22.4899	-5.0864	-44.9158	0
1.3200	-32.5079	-24.3202	-6.92158	-50.4092	0
1.3207	-28.8484	-24.6267	-7.83918	-51.0204	0
1.3213	-28.2376	-26.1505	-4.78054	-52.8502	0
1.3220	-31.2863	-29.2025	-2.65082	-54.0728	0
1.3227	-29.4592	-26.7636	-4.47467	-48.5794	0
1.3233	-26.4052	-20.051	-5.0864	-40.0336	0
1.3240	-25.4916	-17.9141	-1.42736	-30.8766	0
1.3247	-19.6916	-16.3858	3.45513	-17.4487	0
1.3253	-10.2321	-9.97973	5.29031	-5.54898	0
1.3260	-5.35099	-3.87567	6.81963	0.555692	0
1.3267	-1.68621	1.61982	9.86694	10.0144	0
1.3273	5.02732	9.24761	9.56108	22.835	0
1.3280	12.0436	13.8234	8.64349	31.6824	0
1.3287	19.368	17.182	11.3963	40.2281	0
1.3293	26.0867	23.8946	11.7021	49.9924	0
1.3300	29.7463	30.3053	8.33762	52.1318	0
1.3307	30.0491	30.6118	6.81963	51.2149	0
1.3313	27.3031	28.7769	8.03176	54.2673	0
1.3320	24.8651	27.8618	8.64349	54.5729	0
1.3327	27.0003	25.7295	7.72589	46.6384	0
[truncated: 43,630 more rows]
