# Supplementary material for: Identification of Haptic Based Guiding Using Hard Reins
Source: PLoS One. 2015 Jul 22;10(7):e0132020. doi: 10.1371/journal.pone.0132020 (PMC4511788; doi:10.1371/journal.pone.0132020)
Supplement: S4 File — (ZIP) [file pone.0132020.s004.zip › EMGData2/Subject9/T12/t12.txt]

0.0000	-6.04271	-17.2442	2.10951	1.29957	0
0.0007	-2.68771	-27.3108	2.72223	0.688331	0
0.0013	1.89066	-29.1433	1.80753	-2.67072	0
0.0020	5.24567	-25.1786	0.888446	-1.75111	0
0.0027	6.46904	-17.5488	2.41587	0.688331	0
0.0033	4.04083	-9.61452	4.24528	0.077093	0
0.0040	0.0741437	-5.34031	2.10951	-0.83701	0
0.0047	1.59409	-3.2032	1.50117	-0.534144	0
0.0053	4.65252	-2.8986	2.72223	-0.534144	0
0.0060	1.89066	-5.64491	1.50117	-1.44825	0
0.0067	0.0741437	-5.03571	3.63694	-2.36235	0
0.0073	3.42915	0.456899	7.30013	-2.67072	0
0.0080	5.56078	2.59401	5.46635	-1.75111	0
0.0087	3.42915	0.456899	2.72223	-1.14538	0
0.0093	2.20578	-1.0661	3.63694	-1.75111	0
0.0100	4.94909	-4.42651	3.63694	-3.58483	0
0.0107	7.69241	-5.34031	3.63694	-3.88769	0
0.0113	7.39583	0.761498	5.46635	-3.58483	0
0.0120	7.08072	4.73111	2.41587	-5.11017	0
0.0127	8.61921	3.5078	-0.634604	-6.33264	0
0.0133	8.61921	5.64491	2.41587	-4.49893	0
0.0140	8.3041	9.30993	3.63694	-3.58483	0
0.0147	9.52747	10.2237	1.19481	-4.8073	0
0.0153	8.3041	11.4421	3.02859	-5.11017	0
0.0160	5.24567	9.91912	5.16436	-6.63551	0
0.0167	5.85735	4.73111	3.02859	-7.85798	0
0.0173	6.46904	6.25411	2.10951	-3.88769	0
0.0180	4.65252	10.8329	1.80753	-2.97359	0
0.0187	4.04083	8.39121	0.280101	-7.54961	0
0.0193	4.65252	5.64491	1.19481	-8.16085	0
0.0200	4.04083	9.30993	2.72223	-6.33264	0
0.0207	3.11404	12.3608	0.888446	-8.16085	0
0.0213	1.89066	12.6654	-2.46839	-6.63551	0
0.0220	0.370719	12.97	-3.3831	-1.75111	0
0.0227	1.59409	12.6654	-1.85567	-1.44825	0
0.0233	1.59409	12.0562	0.280101	-2.36235	0
0.0240	-1.46434	11.7516	-1.85567	-0.83701	0
0.0247	-2.3726	8.39121	-5.51887	-1.14538	0
0.0253	-0.852653	3.81731	-5.21251	-2.05948	0
0.0260	1.27898	4.73111	-4.60416	-0.225772	0
0.0267	4.33741	7.17282	-6.73993	-1.14538	0
0.0273	4.65252	4.73111	-7.04629	-4.49893	0
0.0280	0.685829	2.59401	-4.90615	-3.58483	0
0.0287	-1.46434	2.8986	-4.2978	0.688331	0
0.0293	-0.240967	2.59401	-3.07674	0.991196	0
0.0300	-1.46434	2.59401	-1.85567	-0.83701	0
0.0307	-4.50423	3.81731	-3.68946	0.077093	0
0.0313	-3.28086	5.64491	-5.51887	0.077093	0
0.0320	-2.07602	7.47742	-3.68946	-4.49893	0
0.0327	-5.43103	9.30993	-0.940965	-5.11017	0
0.0333	-6.33929	8.39121	-1.24733	0.077093	0
0.0340	-2.68771	4.42651	-3.07674	0.688331	0
0.0347	-2.98428	-0.761498	-2.46839	-2.67072	0
0.0353	-8.17434	-5.64491	-0.0262595	0.688331	0
0.0360	-10.9177	-6.55871	-0.0262595	4.65311	0
0.0367	-9.69429	-3.2032	-1.54931	0.077093	0
0.0373	-9.69429	-0.456899	-0.940965	-3.28196	0
0.0380	-11.8259	-1.98481	-0.634604	-0.534144	0
0.0387	-12.141	-4.42651	-0.634604	0.077093	0
0.0393	-7.26608	-1.68021	0.280101	0.077093	0
0.0400	-1.76091	3.81731	-0.328243	3.73901	0
0.0407	-1.46434	5.34031	-3.68946	3.43615	0
0.0413	-0.537542	2.8986	-3.68946	0.991196	0
0.0420	3.11404	1.37561	-1.54931	4.04188	0
0.0427	2.20578	1.0661	-2.46839	5.57272	0
0.0433	-0.852653	1.37561	-3.68946	1.60243	0
0.0440	-1.14923	1.0661	-1.85567	2.21367	0
0.0447	-2.68771	0.1523	-0.940965	6.48683	0
0.0453	-3.59597	-0.1523	-3.68946	6.17845	0
0.0460	1.89066	2.28941	-5.51887	4.65311	0
0.0467	1.27898	4.42651	-5.51887	7.40093	0
0.0473	-9.69429	4.42651	-3.07674	8.92627	0
0.0480	-12.4376	5.03571	-3.3831	8.01217	0
0.0487	-3.59597	4.73111	-7.34828	8.01217	0
0.0493	0.0741437	1.0661	-9.18206	7.09806	0
0.0500	-1.46434	-0.761498	-8.26298	3.12777	0
0.0507	0.0741437	0.456899	-8.26298	1.91081	0
0.0513	0.370719	-0.1523	-8.8757	4.65311	0
0.0520	-3.59597	-0.761498	-8.56934	3.43615	0
0.0527	-4.50423	1.0661	-8.26298	1.60243	0
0.0533	-1.46434	0.761498	-7.65464	5.26435	0
0.0540	-0.240967	-2.8986	-6.73993	6.78969	0
0.0547	-0.852653	-6.25411	-6.73993	4.65311	0
0.0553	-1.76091	-8.39121	-5.82523	5.87559	0
0.0560	-4.81934	-8.08662	-4.90615	6.48683	0
0.0567	-6.95097	-5.34031	-5.51887	3.73901	0
0.0573	-4.20766	-4.12191	-4.60416	4.96149	0
0.0580	-0.852653	-4.42651	-2.16203	7.40093	0
0.0587	-1.14923	-2.28941	-0.940965	4.96149	0
0.0593	-1.76091	1.0661	-0.940965	5.26435	0
0.0600	0.0741437	1.0661	-1.85567	6.78969	0
0.0607	0.0741437	-2.28941	-3.99144	4.04188	0
0.0613	0.370719	-5.64491	-3.68946	4.35025	0
0.0620	2.81746	-3.8124	0.280101	6.78969	0
0.0627	5.56078	2.8986	3.33058	2.82491	0
0.0633	8.3041	4.12191	2.10951	-0.225772	0
0.0640	6.78415	-1.68021	-0.0262595	3.43615	0
0.0647	-4.50423	-5.64491	0.586462	4.35025	0
0.0653	-16.4043	-6.25411	2.41587	1.91081	0
0.0660	-15.496	-7.47742	1.50117	2.82491	0
0.0667	-10.306	-7.47742	0.888446	4.65311	0
0.0673	-8.78603	-6.25411	2.72223	2.21367	0
0.0680	-3.28086	-5.03571	2.72223	0.688331	0
0.0687	3.72572	-2.59401	1.19481	2.51654	0
0.0693	2.81746	-1.98481	-0.634604	1.29957	0
0.0700	0.370719	-4.73111	-2.46839	-1.75111	0
0.0707	2.81746	-4.73111	-1.54931	0.077093	0
0.0713	4.65252	-0.456899	-0.0262595	2.82491	0
0.0720	5.56078	2.8986	-3.07674	-0.225772	0
0.0727	8.61921	4.73111	-6.43357	-2.67072	0
0.0733	9.82404	9.30993	-3.68946	-0.83701	0
0.0740	7.39583	12.6654	-0.0262595	-1.75111	0
0.0747	5.24567	9.30993	1.50117	-3.28196	0
0.0753	3.72572	3.81731	2.72223	-2.36235	0
0.0760	0.370719	3.81731	2.72223	-4.49893	0
0.0767	-5.43103	4.73111	2.72223	-7.24674	0
0.0773	-12.7527	1.0661	6.07907	-3.58483	0
0.0780	-18.2394	-2.59401	8.82318	-0.534144	0
0.0787	-20.6861	-3.2032	9.12955	-3.88769	0
0.0793	-20.6861	-2.8986	9.12955	-5.41854	0
0.0800	-15.1995	-2.59401	7.90848	-2.67072	0
0.0807	-4.50423	-1.68021	6.07907	-2.36235	0
0.0813	0.982404	-1.3707	7.60212	-1.75111	0
0.0820	-0.852653	1.0661	8.21484	0.991196	0
0.0827	-1.76091	3.81731	6.68741	-0.83701	0
0.0833	0.0741437	3.81731	7.60212	-2.97359	0
0.0840	2.81746	2.59401	9.12955	-1.14538	0
0.0847	8.61921	3.2032	8.21484	-0.83701	0
0.0853	12.8825	3.5078	7.30013	-3.58483	0
0.0860	11.0474	0.1523	7.30013	-3.58483	0
0.0867	5.85735	-4.42651	8.82318	-2.67072	0
0.0873	-2.98428	-8.69581	9.74227	-3.58483	0
0.0880	-10.9177	-11.7467	8.21484	-2.36235	0
0.0887	-7.26608	-11.4421	7.90848	-0.225772	0
0.0893	-0.240967	-7.78202	9.12955	-0.83701	0
0.0900	2.20578	-3.5078	7.30013	-2.36235	0
0.0907	7.08072	2.59401	5.77271	-2.97359	0
0.0913	11.0474	9.00533	8.82318	-6.02427	0
0.0920	8.3041	9.30993	9.12955	-8.77208	0
0.0927	6.46904	5.34031	6.38543	-7.85798	0
0.0933	9.52747	3.81731	6.68741	-6.02427	0
0.0940	11.9742	1.98481	7.90848	-6.02427	0
0.0947	10.1392	-1.98481	6.99377	-5.7214	0
0.0953	2.50235	-1.98481	7.30013	-4.49893	0
0.0960	-5.11592	1.68021	6.99377	-5.41854	0
0.0967	-2.68771	5.03571	6.07907	-8.77208	0
0.0973	3.72572	6.86822	6.07907	-9.68619	0
0.0980	1.27898	5.64491	3.9433	-9.08046	0
0.0987	-6.33929	3.81731	2.10951	-9.99456	0
0.0993	-9.69429	5.34031	3.63694	-8.16085	0
0.1000	-8.17434	7.47742	4.24528	-4.8073	0
0.1007	-6.33929	9.30993	1.80753	-5.41854	0
0.1013	-5.43103	12.0562	1.50117	-5.41854	0
0.1020	-2.68771	12.3608	0.586462	-1.75111	0
0.1027	-0.852653	10.2237	-1.85567	-1.75111	0
0.1033	-1.76091	11.1375	-1.85567	-3.88769	0
0.1040	-2.07602	14.1933	-1.24733	-0.83701	0
0.1047	0.0741437	16.9396	-1.85567	0.991196	0
0.1053	0.685829	13.8838	-0.0262595	0.688331	0
0.1060	1.27898	-3.2032	-0.0262595	4.04188	0
0.1067	2.81746	-24.5644	-0.940965	5.87559	0
0.1073	0.982404	-32.8083	3.33058	1.91081	0
0.1080	-0.240967	-27.3108	4.55164	1.91081	0
0.1087	1.89066	-18.158	-3.68946	4.65311	0
0.1093	2.50235	-12.97	-8.56934	1.60243	0
0.1100	-0.240967	-14.493	-5.51887	-2.36235	0
0.1107	-0.852653	-17.2442	-2.77037	0.688331	0
0.1113	-1.76091	-17.5488	-2.77037	0.991196	0
0.1120	-5.43103	-17.5488	-3.3831	-3.58483	0
0.1127	-8.47092	-14.493	-3.99144	-2.67072	0
0.1133	-6.6544	-9.00041	-1.85567	2.82491	0
0.1140	-2.07602	-9.91912	0.888446	0.379958	0
0.1147	0.0741437	-12.6654	0.888446	-3.88769	0
0.1153	-2.07602	-10.2237	-0.0262595	-2.05948	0
0.1160	-3.28086	-9.91912	-0.328243	-1.14538	0
0.1167	0.0741437	-13.5792	-1.85567	-1.14538	0
0.1173	3.72572	-11.1375	-1.85567	2.82491	0
0.1180	4.65252	-3.8124	-1.85567	2.82491	0
0.1187	2.81746	1.0661	-3.3831	0.379958	0
0.1193	-1.14923	5.64491	-2.16203	4.96149	0
0.1200	-2.98428	10.2237	-1.54931	9.23464	0
0.1207	-0.537542	10.5283	-5.21251	4.96149	0
0.1213	1.89066	8.39121	-6.73993	4.65311	0
0.1220	2.81746	8.39121	-4.60416	10.1487	0
0.1227	2.81746	13.8838	-7.34828	9.23464	0
0.1233	2.50235	20.2951	-11.0115	6.17845	0
0.1240	2.81746	16.3255	-9.18206	8.6234	0
0.1247	4.94909	7.17282	-8.26298	11.0628	0
0.1253	6.17246	5.03571	-11.9262	9.23464	0
0.1260	6.78415	6.56362	-12.8409	11.3712	0
0.1267	6.46904	5.34031	-10.4031	16.2501	0
0.1273	3.72572	4.12191	-9.18206	15.9472	0
0.1280	1.89066	-1.0661	-8.56934	12.2853	0
0.1287	1.89066	-12.6654	-7.961	12.2853	0
0.1293	2.81746	-19.9905	-7.34828	13.1994	0
0.1300	4.04083	-17.2442	-8.56934	11.977	0
0.1307	2.81746	-11.4421	-10.0968	14.1135	0
0.1313	0.685829	-7.17282	-8.8757	15.9472	0
0.1320	-0.240967	-4.12191	-7.34828	11.977	0
0.1327	-1.76091	-1.68021	-8.56934	9.23464	0
0.1333	-1.14923	-1.0661	-8.8757	11.3712	0
0.1340	5.24567	-4.12191	-7.34828	10.1487	0
0.1347	7.39583	-10.5283	-8.26298	7.40093	0
0.1353	1.89066	-12.97	-8.26298	9.53751	0
0.1360	0.685829	-9.30501	-5.82523	7.40093	0
0.1367	1.89066	-5.34031	-7.04629	0.077093	0
0.1373	-1.76091	-5.03571	-8.56934	0.991196	0
0.1380	-1.14923	-4.42651	-6.43357	5.57272	0
0.1387	2.81746	-1.68021	-6.43357	3.73901	0
0.1393	0.982404	-1.3707	-8.26298	1.91081	0
0.1400	0.0741437	-1.68021	-6.43357	3.73901	0
0.1407	2.81746	1.37561	-5.51887	3.12777	0
0.1413	2.50235	6.86822	-6.43357	1.91081	0
0.1420	2.50235	9.61452	-3.68946	4.04188	0
0.1427	7.39583	6.56362	0.888446	4.04188	0
0.1433	8.3041	-1.3707	1.19481	0.991196	0
0.1440	4.33741	-8.69581	-1.85567	0.077093	0
0.1447	3.72572	-11.1375	-3.07674	0.688331	0
0.1453	5.24567	-8.08662	-1.24733	-0.83701	0
0.1460	4.04083	-0.761498	0.888446	-1.75111	0
0.1467	1.27898	6.56362	0.586462	-0.83701	0
0.1473	-2.07602	9.00533	1.80753	-2.36235	0
0.1480	-6.6544	8.39121	4.24528	-3.58483	0
0.1487	-9.0826	10.5283	4.55164	-2.05948	0
0.1493	-9.0826	10.8329	4.858	-4.8073	0
0.1500	-9.0826	4.42651	6.38543	-8.77208	0
0.1507	-10.0094	0.1523	6.07907	-5.41854	0
0.1513	-8.78603	-0.456899	5.16436	-3.58483	0
0.1520	-3.89254	-4.73111	4.55164	-9.38332	0
0.1527	1.59409	-8.39121	0.280101	-10.6058	0
0.1533	4.65252	-5.03571	-3.99144	-7.54961	0
0.1540	5.56078	-4.42651	-3.99144	-10.2974	0
0.1547	6.78415	-6.55871	-3.3831	-10.6058	0
0.1553	8.00752	-1.0661	-1.85567	-5.11017	0
0.1560	6.17246	5.03571	1.50117	-6.33264	0
0.1567	3.72572	2.8986	0.280101	-11.8228	0
0.1573	6.46904	1.68021	-2.77037	-12.434	0
0.1580	11.0474	3.2032	0.586462	-12.1311	0
0.1587	11.9742	0.456899	4.858	-14.879	0
0.1593	10.1392	-1.68021	4.24528	-14.5706	0
0.1600	10.4357	2.28941	4.55164	-12.7424	0
0.1607	10.4357	4.12191	7.60212	-12.434	0
0.1613	11.0474	1.98481	9.12955	-10.9087	0
0.1620	10.1392	4.12191	9.43591	-8.77208	0
0.1627	3.42915	7.78202	9.12955	-10.2974	0
0.1633	-3.89254	6.56362	7.30013	-13.6565	0
0.1640	-1.46434	3.2032	7.90848	-12.7424	0
0.1647	2.81746	2.59401	9.12955	-9.08046	0
0.1653	0.0741437	2.59401	8.21484	-9.38332	0
0.1660	-1.14923	3.2032	7.90848	-10.6058	0
0.1667	-0.537542	7.17282	9.74227	-8.16085	0
0.1673	-6.04271	11.1375	10.0443	-7.24674	0
0.1680	-10.0094	11.4421	8.82318	-8.16085	0
0.1687	-6.33929	12.0562	7.60212	-6.94388	0
0.1693	-4.20766	12.3608	6.07907	-6.63551	0
0.1700	-4.50423	9.91912	5.77271	-8.77208	0
0.1707	-2.3726	9.00533	6.38543	-7.54961	0
0.1713	0.370719	10.5283	7.30013	-6.33264	0
0.1720	3.11404	10.5283	8.21484	-9.08046	0
0.1727	4.33741	12.3608	8.82318	-8.16085	0
0.1733	-0.240967	15.1071	7.30013	-3.58483	0
0.1740	-4.50423	10.2237	5.77271	-5.41854	0
0.1747	-5.11592	2.59401	6.07907	-7.24674	0
0.1753	-7.26608	3.5078	5.46635	-3.28196	0
0.1760	-8.47092	4.73111	5.16436	-3.58483	0
0.1767	-10.0094	-0.1523	6.38543	-7.85798	0
0.1773	-17.6277	-1.98481	7.30013	-6.94388	0
0.1780	-23.4294	2.59401	6.68741	-6.94388	0
0.1787	-22.8177	6.56362	6.07907	-8.46922	0
0.1793	-29.2312	8.08662	6.68741	-3.58483	0
0.1800	-35.6446	8.69581	5.77271	0.077093	0
0.1807	-22.8177	7.78202	2.72223	-3.28196	0
0.1813	-2.98428	7.78202	1.80753	-4.49893	0
0.1820	5.56078	7.78202	3.63694	-1.44825	0
0.1827	7.69241	5.94951	3.63694	-2.05948	0
0.1833	6.17246	4.42651	3.63694	-3.58483	0
0.1840	0.370719	-0.761498	5.16436	-0.83701	0
0.1847	0.0741437	-15.7163	3.9433	0.379958	0
0.1853	5.24567	-29.7525	3.63694	-0.83701	0
0.1860	11.9742	-31.585	4.858	0.379958	0
0.1867	20.2042	-27.3108	3.63694	4.35025	0
0.1873	19.2959	-23.6506	3.33058	5.87559	0
0.1880	6.46904	-17.5488	7.30013	4.65311	0
0.1887	0.0741437	-11.1375	7.90848	3.43615	0
0.1893	2.50235	-7.78202	3.63694	1.60243	0
0.1900	4.65252	-3.5078	3.33058	-0.83701	0
0.1907	10.7508	0.761498	5.16436	1.60243	0
0.1913	16.8492	0.1523	4.55164	6.17845	0
0.1920	14.7175	0.1523	3.33058	4.96149	0
0.1927	13.7907	4.12191	1.80753	2.51654	0
0.1933	16.2375	7.17282	1.50117	3.12777	0
0.1940	13.4942	6.25411	2.72223	2.21367	0
0.1947	10.7508	5.34031	3.33058	0.688331	0
0.1953	11.3625	3.81731	1.80753	2.82491	0
0.1960	6.17246	-0.456899	1.80753	4.65311	0
0.1967	-2.98428	-3.8124	2.10951	2.82491	0
0.1973	-7.56266	-1.3707	1.19481	2.51654	0
0.1980	-7.56266	3.81731	1.19481	2.82491	0
0.1987	-4.50423	3.81731	1.50117	0.991196	0
0.1993	0.0741437	0.1523	-0.0262595	1.91081	0
0.2000	1.89066	0.1523	-2.16203	4.65311	0
0.2007	0.370719	2.28941	-4.2978	4.35025	0
0.2013	-0.240967	1.68021	-3.68946	3.12777	0
0.2020	0.982404	1.68021	-0.940965	4.65311	0
0.2027	0.370719	2.28941	-0.940965	5.57272	0
0.2033	-1.76091	-0.456899	-3.68946	5.57272	0
0.2040	-1.14923	-2.8986	-2.46839	8.01217	0
0.2047	-1.46434	-4.12191	0.888446	8.31503	0
0.2053	-4.81934	-7.17282	0.888446	4.96149	0
0.2060	-4.50423	-7.78202	-0.634604	4.96149	0
0.2067	-1.76091	-2.28941	3.33058	7.7093	0
0.2073	-2.98428	1.0661	6.38543	6.48683	0
0.2080	-4.50423	1.98481	2.72223	6.48683	0
0.2087	-2.68771	8.08662	-0.0262595	9.84037	0
0.2093	-2.68771	13.2746	2.72223	9.23464	0
0.2100	-3.59597	10.5283	2.72223	4.65311	0
0.2107	-5.43103	9.30993	0.888446	4.96149	0
0.2113	-6.6544	13.5792	1.50117	7.09806	0
0.2120	-1.46434	12.97	2.10951	4.96149	0
0.2127	3.11404	7.78202	1.80753	3.73901	0
0.2133	0.982404	5.64491	1.80753	4.96149	0
0.2140	3.11404	2.28941	0.586462	4.04188	0
0.2147	7.39583	-5.34031	-0.0262595	4.65311	0
0.2153	1.89066	-9.00041	-0.0262595	8.31503	0
0.2160	-5.43103	-9.61452	-3.68946	5.87559	0
0.2167	-4.81934	-9.61452	-8.26298	-0.534144	0
0.2173	-2.3726	-5.34031	-7.34828	-0.225772	0
0.2180	0.0741437	-1.0661	-6.73993	1.60243	0
0.2187	1.89066	-2.8986	-10.0968	-1.75111	0
0.2193	-1.14923	-2.59401	-10.7051	-1.75111	0
0.2200	-6.04271	1.98481	-8.26298	4.04188	0
0.2207	-5.43103	1.37561	-7.65464	3.73901	0
0.2213	-2.68771	-0.456899	-7.65464	0.077093	0
0.2220	-2.68771	4.12191	-9.18206	3.12777	0
0.2227	-2.07602	7.17282	-11.9262	5.87559	0
0.2233	0.982404	4.12191	-10.4031	0.991196	0
0.2240	2.81746	3.5078	-8.26298	-1.75111	0
0.2247	-0.537542	5.03571	-9.79041	0.991196	0
0.2253	-3.59597	4.73111	-9.48405	0.991196	0
0.2260	-2.68771	6.56362	-6.43357	-0.225772	0
0.2267	-0.537542	11.1375	-6.12721	2.21367	0
0.2273	0.0741437	12.6654	-7.961	2.51654	0
0.2280	0.370719	11.1375	-8.56934	-2.05948	0
0.2287	3.72572	8.39121	-8.26298	-2.67072	0
0.2293	7.39583	3.5078	-7.34828	-0.534144	0
0.2300	7.69241	1.37561	-6.73993	-1.75111	0
0.2307	6.78415	3.2032	-7.34828	-2.97359	0
0.2313	8.61921	0.1523	-7.34828	-2.97359	0
0.2320	11.6591	-6.25411	-7.961	-5.7214	0
0.2327	13.4942	-5.34031	-9.79041	-5.7214	0
0.2333	15.6258	-1.68021	-9.18206	-2.97359	0
0.2340	17.776	-1.3707	-8.26298	-4.8073	0
0.2347	16.5526	2.8986	-10.0968	-7.24674	0
0.2353	11.6591	8.39121	-11.0115	-3.58483	0
0.2360	8.61921	7.17282	-11.6198	-2.67072	0
0.2367	8.91578	1.37561	-14.9767	-6.63551	0
0.2373	4.33741	-4.42651	-17.7251	-8.16085	0
0.2380	-5.43103	-8.08662	-14.9767	-6.94388	0
0.2387	-10.306	-11.7467	-11.9262	-7.24674	0
0.2393	-12.7527	-18.158	-11.0115	-5.41854	0
0.2400	-20.0744	-25.7878	-10.7051	-2.67072	0
0.2407	-23.7445	-28.2295	-8.26298	-5.41854	0
0.2413	-17.016	-24.2598	-5.51887	-7.24674	0
0.2420	-14.8843	-17.8534	-3.99144	-3.58483	0
0.2427	-20.9827	-13.8838	-3.07674	-1.75111	0
0.2433	-18.851	-13.8838	-1.85567	-4.49893	0
0.2440	-9.0826	-11.7467	-2.16203	-3.88769	0
0.2447	-8.17434	-5.94951	-3.68946	-1.14538	0
0.2453	-15.496	-3.5078	-2.16203	-1.75111	0
0.2460	-18.2394	-1.0661	0.280101	-1.75111	0
0.2467	-14.5878	4.73111	-0.0262595	0.688331	0
0.2473	-11.8259	6.56362	0.888446	-0.534144	0
0.2480	-9.0826	5.03571	3.33058	-2.67072	0
0.2487	-7.26608	8.39121	3.02859	0.379958	0
0.2493	-8.17434	9.30993	1.19481	1.91081	0
0.2500	-7.56266	0.761498	2.72223	-1.14538	0
0.2507	-3.89254	-7.17282	5.46635	0.077093	0
0.2513	-3.59597	-12.3608	5.16436	4.04188	0
0.2520	-2.98428	-16.9347	3.63694	1.91081	0
0.2527	3.72572	-14.1884	3.63694	-1.44825	0
0.2533	9.23089	-7.47742	4.55164	-0.534144	0
0.2540	10.7508	-8.08662	4.858	-1.14538	0
0.2547	12.2708	-8.08662	5.16436	-0.83701	0
0.2553	6.46904	0.1523	4.55164	2.51654	0
0.2560	-6.6544	6.25411	4.24528	0.688331	0
0.2567	-8.17434	4.12191	6.07907	-3.28196	0
0.2573	4.65252	1.68021	8.21484	-0.534144	0
0.2580	16.5526	0.761498	6.68741	0.379958	0
0.2587	23.8743	-0.761498	4.55164	-2.36235	0
0.2593	29.0643	-0.1523	6.68741	0.077093	0
0.2600	28.4526	3.2032	9.12955	2.21367	0
0.2607	26.9142	6.56362	8.21484	-2.67072	0
0.2613	29.0643	7.78202	6.99377	-3.58483	0
0.2620	25.3942	10.8329	9.12955	0.991196	0
0.2627	9.23089	16.6301	10.959	3.12777	0
0.2633	-10.0094	19.3813	10.959	2.82491	0
0.2640	-19.1661	18.4626	11.2653	3.73901	0
0.2647	-15.1995	19.9905	11.2653	1.91081	0
0.2653	-9.0826	20.2951	10.0443	-3.28196	0
0.2660	-8.17434	14.8025	8.5212	-1.75111	0
0.2667	-4.50423	14.1933	7.90848	3.73901	0
0.2673	2.50235	16.3255	9.43591	3.43615	0
0.2680	5.56078	2.28941	10.959	1.91081	0
0.2687	5.85735	-21.8181	10.657	6.48683	0
0.2693	9.23089	-29.7525	11.5717	6.78969	0
0.2700	11.3625	-21.2089	12.7927	-0.225772	0
0.2707	10.1392	-13.5792	11.878	-1.75111	0
0.2713	8.91578	-8.39121	10.0443	1.91081	0
0.2720	6.46904	-2.59401	8.82318	0.991196	0
0.2727	4.65252	3.81731	9.12955	1.91081	0
0.2733	8.3041	5.94951	10.959	5.26435	0
0.2740	15.3292	-2.8986	10.959	0.991196	0
0.2747	14.7175	-14.1884	8.21484	-2.67072	0
0.2753	8.00752	-14.8025	7.30013	4.65311	0
0.2760	4.65252	-9.91912	7.60212	6.78969	0
0.2767	5.24567	-7.17282	4.55164	-0.83701	0
0.2773	6.46904	-2.59401	2.72223	-2.67072	0
0.2780	11.9742	1.98481	4.55164	0.991196	0
0.2787	14.4024	0.456899	4.55164	-0.225772	0
0.2793	7.69241	-3.2032	2.72223	-0.83701	0
0.2800	3.72572	-8.08662	3.9433	0.077093	0
0.2807	7.08072	-11.7467	4.55164	-2.67072	0
0.2813	8.3041	-9.91912	3.02859	-1.75111	0
0.2820	6.17246	-6.25411	3.02859	4.04188	0
0.2827	5.24567	-6.86822	3.9433	2.82491	0
0.2833	0.982404	-7.47742	1.80753	-1.44825	0
0.2840	-4.81934	-4.73111	1.80753	1.91081	0
0.2847	-5.7276	-2.8986	6.07907	4.65311	0
0.2853	-5.43103	-2.59401	7.30013	1.91081	0
0.2860	-5.43103	-1.98481	5.77271	1.91081	0
0.2867	-3.89254	-1.0661	8.21484	4.35025	0
0.2873	-6.04271	1.98481	11.2653	4.96149	0
0.2880	-9.0826	5.94951	8.82318	6.48683	0
0.2887	-6.95097	7.78202	6.38543	6.17845	0
0.2893	-3.89254	5.03571	7.90848	2.51654	0
0.2900	-5.43103	0.1523	8.21484	-1.44825	0
0.2907	-5.11592	-5.03571	8.21484	-1.14538	0
0.2913	-1.46434	-12.6654	9.12955	1.60243	0
0.2920	0.685829	-19.0718	7.90848	2.51654	0
0.2927	-0.240967	-16.9347	5.46635	0.991196	0
0.2933	-0.852653	-9.91912	5.46635	0.379958	0
0.2940	-0.852653	-6.86822	5.46635	0.077093	0
0.2947	-2.07602	-5.03571	6.38543	0.077093	0
0.2953	-3.59597	-0.456899	8.5212	1.91081	0
0.2960	-4.50423	3.2032	7.30013	0.379958	0
0.2967	-6.33929	5.03571	5.46635	-4.19606	0
0.2973	-5.43103	8.39121	6.99377	-3.58483	0
0.2980	0.0741437	10.5283	6.99377	-2.67072	0
0.2987	3.72572	6.56362	4.24528	-6.33264	0
0.2993	2.50235	-2.59401	5.46635	-4.19606	0
0.3000	1.89066	-7.47742	7.30013	1.60243	0
0.3007	3.11404	-6.25411	4.55164	-1.75111	0
0.3013	1.27898	-5.64491	2.41587	-7.24674	0
0.3020	0.370719	-6.86822	2.41587	-4.49893	0
0.3027	1.27898	-3.5078	0.888446	-2.67072	0
0.3033	-2.98428	3.81731	-0.940965	-4.49893	0
0.3040	-8.47092	8.08662	-2.77037	-3.58483	0
0.3047	-5.7276	8.08662	-5.51887	-2.67072	0
0.3053	-1.46434	6.56362	-7.04629	-4.49893	0
0.3060	-1.76091	8.39121	-8.26298	-6.02427	0
0.3067	-1.76091	12.0562	-12.5389	-4.49893	0
0.3073	0.0741437	9.00533	-15.8957	-2.67072	0
0.3080	0.0741437	4.42651	-17.7251	-1.44825	0
0.3087	-1.46434	7.17282	-19.2526	-0.83701	0
0.3093	-1.76091	9.61452	-18.3379	-4.49893	0
0.3100	-0.240967	7.47742	-15.8957	-8.16085	0
0.3107	1.89066	8.69581	-14.6747	-5.7214	0
0.3113	0.982404	10.8329	-11.6198	-2.67072	0
0.3120	-1.76091	8.69581	-8.8757	-4.49893	0
0.3127	-2.07602	6.56362	-10.7051	-6.33264	0
0.3133	-0.852653	2.8986	-11.9262	-6.02427	0
0.3140	-1.14923	-5.94951	-9.79041	-7.24674	0
0.3147	-2.98428	-11.7467	-8.8757	-6.63551	0
0.3153	-4.20766	-9.00041	-8.26298	-3.58483	0
0.3160	-6.95097	-4.42651	-7.34828	-4.19606	0
0.3167	-10.306	-0.761498	-8.56934	-6.33264	0
0.3173	-8.78603	1.68021	-10.0968	-2.97359	0
0.3180	-3.59597	1.98481	-10.0968	0.077093	0
0.3187	-3.59597	2.59401	-10.0968	-2.05948	0
0.3193	-5.43103	5.03571	-8.8757	-3.58483	0
0.3200	-3.59597	5.03571	-6.73993	-2.36235	0
0.3207	-3.28086	1.0661	-9.79041	-1.75111	0
0.3213	-3.89254	1.0661	-11.9262	0.077093	0
0.3220	0.0741437	5.34031	-7.961	1.91081	0
0.3227	0.685829	3.81731	-4.60416	0.991196	0
0.3233	-6.6544	0.761498	-5.51887	0.077093	0
0.3240	-9.69429	3.2032	-6.73993	0.077093	0
0.3247	-6.6544	5.34031	-9.18206	-1.75111	0
0.3253	-7.26608	2.8986	-11.0115	-2.97359	0
0.3260	-9.0826	-1.0661	-8.56934	0.077093	0
0.3267	-7.56266	-10.2237	-5.51887	0.688331	0
0.3273	-8.17434	-18.158	-3.68946	-1.44825	0
0.3280	-10.9177	-12.6654	-2.77037	0.991196	0
0.3287	-9.39771	-1.68021	-3.68946	4.35025	0
0.3293	-7.26608	3.2032	-4.2978	0.688331	0
0.3300	-7.56266	5.94951	-2.16203	-1.75111	0
0.3307	-7.26608	12.0562	-2.77037	1.91081	0
0.3313	-4.20766	16.0209	-6.43357	0.688331	0
0.3320	-3.28086	15.1071	-6.12721	-4.8073	0
0.3327	-4.81934	12.3608	-4.90615	-1.75111	0
0.3333	0.685829	11.7516	-5.51887	2.21367	0
0.3340	12.2708	12.97	-3.68946	-3.28196	0
0.3347	16.5526	12.97	-1.85567	-4.49893	0
0.3353	7.69241	13.5792	-1.54931	1.91081	0
0.3360	-4.50423	13.8838	-0.328243	1.91081	0
0.3367	-11.2328	9.30993	-1.24733	-2.97359	0
0.3373	-11.5293	3.81731	-4.60416	-2.97359	0
0.3380	-10.6211	4.73111	-3.07674	-3.58483	0
0.3387	-10.6211	7.47742	-0.634604	-6.63551	0
0.3393	-9.0826	5.64491	-1.54931	-4.49893	0
0.3400	-5.7276	-1.0661	0.280101	-1.75111	0
0.3407	-5.11592	-9.91912	4.55164	-3.58483	0
0.3413	-2.68771	-17.8534	3.63694	-2.67072	0
0.3420	4.94909	-20.5997	1.80753	1.29957	0
0.3427	11.9742	-16.3255	3.9433	1.91081	0
0.3433	15.9409	-7.78202	3.63694	-1.14538	0
0.3440	17.4608	-3.5078	2.41587	-0.83701	0
0.3447	9.82404	-5.34031	3.63694	2.21367	0
0.3453	-2.98428	-7.47742	3.63694	0.991196	0
0.3460	-2.68771	-6.25411	3.63694	-1.75111	0
0.3467	8.91578	-5.94951	5.77271	-0.83701	0
0.3473	13.4942	-6.55871	6.38543	1.91081	0
0.3480	11.9742	-4.42651	5.77271	3.43615	0
0.3487	13.1976	-0.456899	5.46635	4.35025	0
0.3493	12.2708	2.8986	2.72223	2.51654	0
0.3500	7.08072	4.73111	1.80753	-0.225772	0
0.3507	4.65252	8.08662	3.9433	-0.534144	0
0.3513	2.81746	11.1375	2.72223	-1.44825	0
0.3520	1.27898	9.30993	-1.85567	-2.36235	0
0.3527	3.11404	1.98481	-1.85567	1.91081	0
0.3533	5.24567	-6.25411	-0.0262595	5.57272	0
0.3540	4.33741	-12.3608	-0.0262595	2.51654	0
0.3547	3.42915	-15.4117	0.888446	0.688331	0
0.3553	2.20578	-16.3255	0.888446	2.82491	0
0.3560	1.89066	-12.6654	-0.940965	2.21367	0
0.3567	2.81746	-7.78202	-0.940965	-0.225772	0
0.3573	-1.46434	-6.25411	-1.85567	0.991196	0
0.3580	-8.47092	-6.55871	-2.77037	2.82491	0
0.3587	-10.0094	-5.64491	-0.328243	1.91081	0
0.3593	-9.39771	-4.12191	2.41587	4.04188	0
0.3600	-10.306	-3.2032	1.80753	6.17845	0
0.3607	-7.56266	-3.5078	0.280101	1.91081	0
0.3613	-4.50423	-2.59401	-0.328243	-0.83701	0
0.3620	-3.59597	1.0661	-1.85567	3.73901	0
0.3627	0.982404	4.73111	-2.16203	5.57272	0
0.3633	4.33741	5.64491	-0.940965	3.73901	0
0.3640	-0.240967	8.39121	-0.0262595	8.01217	0
0.3647	-4.81934	14.4979	0.280101	11.977	0
0.3653	-6.04271	19.0718	1.80753	6.78969	0
0.3660	-6.04271	22.1277	4.55164	3.43615	0
0.3667	-4.50423	23.6506	4.24528	6.48683	0
0.3673	-2.3726	23.9552	2.10951	5.87559	0
0.3680	-1.76091	23.6506	2.72223	4.65311	0
0.3687	-0.852653	19.3813	4.858	8.31503	0
0.3693	-0.852653	12.0562	3.33058	8.6234	0
0.3700	0.370719	10.5283	1.80753	4.04188	0
0.3707	3.11404	14.8025	4.858	6.78969	0
0.3713	2.81746	15.1071	8.21484	10.4516	0
0.3720	1.27898	8.69581	9.12955	5.57272	0
0.3727	2.81746	-1.68021	8.21484	2.82491	0
0.3733	1.59409	-10.8329	6.99377	7.09806	0
0.3740	-3.59597	-14.8025	7.90848	6.48683	0
0.3747	-6.04271	-15.4117	10.0443	4.35025	0
0.3753	-8.17434	-16.3255	8.5212	6.48683	0
0.3760	-12.7527	-15.7163	6.99377	4.96149	0
0.3767	-12.141	-18.4626	9.43591	0.379958	0
0.3773	-5.43103	-28.5341	10.0443	1.60243	0
0.3780	0.982404	-35.8592	8.21484	2.82491	0
0.3787	3.11404	-32.8083	9.12955	0.077093	0
0.3793	5.56078	-26.0924	9.74227	1.29957	0
0.3800	12.8825	-22.7369	7.30013	4.65311	0
0.3807	15.6258	-23.346	4.55164	2.82491	0
0.3813	11.9742	-23.0415	2.41587	0.077093	0
0.3820	12.8825	-17.5488	0.280101	0.991196	0
0.3827	13.4942	-10.8329	-0.0262595	1.91081	0
0.3833	3.42915	-9.61452	1.19481	1.91081	0
0.3840	-6.04271	-11.7467	-0.0262595	3.73901	0
0.3847	-2.07602	-9.30501	-2.46839	1.91081	0
0.3853	3.72572	-2.59401	-2.46839	-2.97359	0
0.3860	6.46904	1.37561	-0.0262595	-2.67072	0
0.3867	10.7508	2.8986	1.80753	1.29957	0
0.3873	10.7508	4.73111	3.02859	-0.225772	0
0.3880	6.46904	5.34031	5.16436	-1.75111	0
0.3887	8.3041	4.42651	4.858	0.991196	0
0.3893	10.7508	3.5078	1.80753	0.077093	0
0.3900	6.46904	4.12191	-0.0262595	-2.97359	0
0.3907	2.20578	5.64491	0.888446	-0.83701	0
0.3913	0.0741437	5.64491	1.80753	-0.83701	0
0.3920	-3.89254	3.81731	1.19481	-7.24674	0
0.3927	-6.33929	5.34031	-0.634604	-8.77208	0
0.3933	-5.43103	8.39121	-2.16203	-3.88769	0
0.3940	-5.43103	8.08662	-0.940965	-4.49893	0
0.3947	-8.47092	6.56362	0.888446	-6.33264	0
0.3953	-13.661	6.86822	0.888446	-2.05948	0
0.3960	-14.5878	5.03571	-0.0262595	-1.44825	0
0.3967	-9.0826	1.98481	-0.328243	-8.16085	0
0.3973	-6.33929	1.68021	-1.24733	-10.9087	0
0.3980	-10.0094	3.81731	-2.16203	-8.16085	0
0.3987	-10.9177	2.8986	-3.07674	-7.24674	0
0.3993	-7.26608	-2.8986	-3.99144	-7.24674	0
0.4000	-5.43103	-7.78202	-4.90615	-6.94388	0
0.4007	-6.6544	-7.47742	-5.51887	-6.94388	0
0.4013	-7.85923	-5.94951	-6.12721	-3.58483	0
0.4020	-5.7276	-2.59401	-7.04629	0.379958	0
0.4027	-4.50423	2.59401	-6.43357	-1.75111	0
0.4033	-6.95097	4.73111	-4.2978	-4.49893	0
0.4040	-8.17434	5.34031	-4.60416	-2.05948	0
0.4047	-3.59597	10.2237	-6.12721	-0.83701	0
0.4053	1.59409	15.7163	-5.82523	-3.58483	0
0.4060	2.81746	19.0718	-6.12721	-3.88769	0
0.4067	2.50235	21.2089	-6.12721	-0.83701	0
0.4073	-0.852653	17.5488	-3.68946	0.991196	0
0.4080	-5.43103	11.4421	-4.60416	0.991196	0
0.4087	-4.50423	10.8329	-9.48405	-0.534144	0
0.4093	0.0741437	11.1375	-10.4031	-6.02427	0
0.4100	3.72572	7.47742	-7.65464	-7.54961	0
0.4107	6.17246	7.78202	-7.65464	-1.14538	0
0.4113	1.89066	10.8329	-8.56934	1.60243	0
0.4120	-8.47092	8.08662	-7.961	-4.49893	0
0.4127	-12.141	1.68021	-9.18206	-5.41854	0
0.4133	-7.85923	-5.34031	-12.5389	0.688331	0
0.4140	-8.17434	-12.0562	-13.4536	0.688331	0
0.4147	-10.9177	-12.3608	-10.4031	-1.75111	0
0.4153	-6.33929	-8.08662	-7.04629	-0.534144	0
0.4160	0.0741437	-7.17282	-8.26298	-2.36235	0
0.4167	0.0741437	-1.0661	-11.3178	-5.7214	0
0.4173	-0.852653	13.8838	-10.0968	-3.28196	0
0.4180	2.81746	21.2089	-8.26298	-1.14538	0
0.4187	1.89066	19.3813	-9.18206	-2.67072	0
0.4193	-7.26608	20.9043	-9.18206	-1.44825	0
0.4200	-12.7527	22.1277	-8.26298	0.077093	0
0.4207	-8.17434	19.3813	-10.7051	-3.88769	0
0.4213	-4.50423	18.4626	-13.4536	-3.88769	0
0.4220	-7.26608	18.7672	-12.8409	0.991196	0
0.4227	-8.47092	16.0209	-11.6198	0.077093	0
0.4233	-7.85923	13.5792	-12.5389	-2.97359	0
0.4240	-10.0094	12.97	-12.8409	0.077093	0
0.4247	-13.661	12.97	-10.7051	2.51654	0
0.4253	-14.5878	11.4421	-7.34828	0.379958	0
0.4260	-9.0826	9.91912	-6.73993	0.991196	0
0.4267	-0.537542	9.61452	-10.4031	2.82491	0
0.4273	5.85735	9.30993	-12.8409	1.29957	0
0.4280	9.52747	7.47742	-8.26298	0.991196	0
0.4287	9.23089	6.86822	-2.46839	2.51654	0
0.4293	0.982404	7.47742	-5.51887	1.29957	0
0.4300	-4.50423	8.69581	-10.4031	0.379958	0
0.4307	2.81746	12.97	-7.34828	3.12777	0
0.4313	11.6591	17.5488	-3.07674	4.35025	0
0.4320	13.7907	18.7672	-5.82523	0.379958	0
0.4327	14.7175	19.3813	-10.0968	-2.05948	0
0.4333	12.5859	16.6301	-8.56934	-1.44825	0
0.4340	7.39583	5.94951	-5.21251	-1.44825	0
0.4347	5.85735	-5.94951	-4.60416	-0.534144	0
0.4353	6.17246	-11.7467	-6.12721	2.21367	0
0.4360	3.42915	-14.493	-4.60416	0.688331	0
0.4367	3.11404	-14.493	-1.54931	-2.36235	0
0.4373	4.65252	-13.8838	-2.77037	-0.534144	0
0.4380	2.20578	-14.8025	-3.68946	0.991196	0
0.4387	-1.14923	-14.8025	-0.328243	0.077093	0
0.4393	-2.3726	-15.7163	0.888446	0.991196	0
0.4400	-5.11592	-20.5997	0.280101	1.60243	0
0.4407	-7.26608	-22.4323	2.72223	-0.83701	0
0.4413	-5.11592	-17.2442	3.63694	-0.83701	0
0.4420	-2.3726	-14.1884	2.41587	2.51654	0
0.4427	-4.20766	-13.5792	5.46635	3.43615	0
0.4433	-8.17434	-10.5283	9.12955	3.43615	0
0.4440	-9.0826	-8.08662	7.30013	3.73901	0
0.4447	-6.33929	-6.86822	4.55164	1.29957	0
0.4453	-3.28086	-4.42651	5.16436	-1.44825	0
0.4460	0.0741437	-2.59401	6.07907	0.077093	0
0.4467	3.72572	-0.456899	5.77271	1.91081	0
0.4473	6.78415	1.37561	6.99377	0.688331	0
0.4480	6.17246	-0.761498	9.43591	0.991196	0
0.4487	6.46904	-3.2032	10.3506	2.82491	0
0.4493	11.9742	-1.98481	9.12955	1.91081	0
0.4500	17.776	-0.761498	8.82318	-0.83701	0
0.4507	18.3691	-0.1523	10.657	1.91081	0
0.4513	14.4024	-1.3707	11.5717	2.82491	0
0.4520	10.7508	-4.42651	10.959	-2.36235	0
0.4527	11.3625	-2.59401	10.959	-1.75111	0
0.4533	14.1058	2.8986	11.5717	3.73901	0
0.4540	11.9742	1.37561	10.959	-0.225772	0
0.4547	5.56078	-4.42651	10.959	-4.49893	0
0.4553	0.0741437	-9.00041	12.7927	2.51654	0
0.4560	-3.28086	-18.158	13.7074	5.57272	0
0.4567	-6.6544	-28.2295	12.4864	-3.58483	0
0.4573	-10.306	-31.8896	13.0991	-6.63551	0
0.4580	-13.661	-35.2451	14.0138	-2.67072	0
0.4587	-13.9761	-37.3822	13.7074	-3.28196	0
0.4593	-8.17434	-29.1433	14.3202	-1.75111	0
0.4600	-2.3726	-20.9043	15.5369	1.60243	0
0.4607	-2.3726	-23.6506	15.8432	-1.14538	0
0.4613	-3.28086	-25.1786	16.4559	-1.75111	0
0.4620	-0.852653	-21.5135	16.4559	3.43615	0
0.4627	2.50235	-21.2089	16.1496	2.82491	0
0.4633	5.56078	-20.9043	16.4559	-1.44825	0
0.4640	9.52747	-13.8838	15.8432	-0.83701	0
0.4647	10.4357	-7.47742	14.6222	-0.534144	0
0.4653	7.39583	-7.17282	14.9285	-1.75111	0
0.4660	7.08072	-7.47742	14.6222	-0.83701	0
0.4667	5.85735	-6.25411	12.7927	1.60243	0
0.4673	-0.852653	-6.25411	10.959	3.73901	0
0.4680	-5.43103	-6.86822	7.30013	1.60243	0
0.4687	-5.7276	-5.94951	1.80753	-2.67072	0
0.4693	-7.26608	-4.42651	-0.0262595	-2.97359	0
0.4700	-7.26608	-2.8986	1.80753	-1.75111	0
0.4707	-3.59597	-1.68021	3.63694	-2.67072	0
0.4713	-3.89254	-3.2032	3.63694	-2.97359	0
0.4720	-7.26608	-6.25411	2.72223	-3.58483	0
0.4727	-8.17434	-7.17282	2.72223	-4.8073	0
0.4733	-7.26608	-5.34031	4.55164	-1.44825	0
0.4740	-5.7276	-1.68021	4.55164	1.29957	0
0.4747	-5.43103	1.0661	3.9433	-1.75111	0
0.4753	-8.78603	2.8986	4.55164	-3.58483	0
0.4760	-8.17434	3.81731	4.55164	-2.97359	0
0.4767	-3.28086	1.98481	4.55164	-3.28196	0
0.4773	-2.68771	-1.3707	5.16436	-2.05948	0
0.4780	-0.240967	-0.761498	3.63694	-2.36235	0
0.4787	6.17246	1.0661	3.63694	-5.41854	0
0.4793	3.72572	-1.68021	6.07907	-3.58483	0
0.4800	-3.28086	-3.8124	5.77271	-0.225772	0
0.4807	-2.68771	-5.34031	2.72223	-2.05948	0
0.4813	-0.852653	-8.08662	0.586462	-3.58483	0
0.4820	-0.240967	-6.86822	0.280101	-1.75111	0
0.4827	6.78415	1.98481	0.888446	-1.75111	0
0.4833	13.1976	8.69581	2.41587	-2.05948	0
0.4840	13.4942	4.73111	1.80753	-0.534144	0
0.4847	11.9742	-4.12191	1.80753	-1.44825	0
0.4853	4.65252	-6.25411	3.02859	-3.58483	0
0.4860	-3.59597	1.37561	2.10951	-2.36235	0
0.4867	-1.14923	10.2237	1.80753	0.991196	0
0.4873	2.20578	13.8838	3.63694	1.29957	0
0.4880	-2.68771	16.6301	2.72223	0.077093	0
0.4887	-3.59597	21.8181	0.888446	0.991196	0
0.4893	0.370719	26.397	2.10951	-0.534144	0
0.4900	2.81746	28.2295	1.80753	-4.49893	0
0.4907	2.81746	26.7016	-0.634604	-2.05948	0
0.4913	-3.28086	21.2089	-0.634604	2.51654	0
0.4920	-12.4376	11.1375	-0.0262595	-0.534144	0
0.4927	-11.5293	-1.68021	-1.54931	-4.8073	0
0.4933	-5.43103	-12.3608	-2.46839	-3.88769	0
0.4940	-6.33929	-22.7369	-3.68946	-3.58483	0
0.4947	-9.0826	-35.5546	-6.73993	-2.97359	0
0.4953	-7.56266	-41.961	-7.34828	-0.83701	0
0.4960	-5.7276	-37.9963	-5.21251	-1.75111	0
0.4967	-5.7276	-27.3108	-3.68946	-3.88769	0
0.4973	-7.26608	-16.6301	-2.16203	-3.28196	0
0.4980	-7.85923	-9.00041	-0.0262595	-3.88769	0
0.4987	-5.11592	-4.42651	-0.634604	-4.8073	0
0.4993	-1.76091	0.1523	-1.85567	-2.05948	0
0.5000	1.27898	2.8986	-0.0262595	-0.83701	0
0.5007	3.72572	0.761498	0.280101	-2.36235	0
0.5013	3.72572	-0.761498	-2.77037	-1.44825	0
0.5020	4.65252	1.0661	-2.77037	0.077093	0
0.5027	8.61921	0.761498	-0.634604	-0.534144	0
0.5033	10.1392	-1.68021	-3.68946	-0.83701	0
0.5040	8.61921	0.761498	-8.56934	0.077093	0
0.5047	9.23089	4.73111	-9.79041	-0.83701	0
0.5053	9.52747	5.64491	-10.0968	-3.88769	0
0.5060	5.85735	4.12191	-10.4031	-3.28196	0
0.5067	4.65252	1.0661	-11.3178	0.991196	0
0.5073	7.08072	-1.68021	-14.0619	1.60243	0
0.5080	8.00752	-2.59401	-15.5894	-0.534144	0
0.5087	4.65252	-1.68021	-13.76	1.29957	0
0.5093	1.89066	-0.761498	-14.3683	1.91081	0
0.5100	1.89066	1.0661	-15.5894	-0.83701	0
0.5107	3.72572	4.73111	-13.76	0.379958	0
0.5113	3.72572	7.78202	-13.1472	-0.225772	0
0.5120	3.42915	10.8329	-14.0619	-6.33264	0
0.5127	8.00752	12.97	-13.1472	-6.02427	0
0.5133	12.8825	13.8838	-14.3683	0.991196	0
0.5140	11.9742	12.6654	-18.9462	0.379958	0
0.5147	9.23089	10.8329	-17.4188	-1.75111	0
0.5153	8.00752	5.94951	-11.3178	0.688331	0
0.5160	7.08072	0.761498	-11.9262	-0.83701	0
0.5167	8.3041	-0.1523	-15.5894	-4.8073	0
0.5173	12.5859	0.1523	-14.0619	-3.88769	0
0.5180	12.5859	-2.59401	-11.6198	-3.28196	0
0.5187	7.69241	-3.2032	-11.6198	-3.58483	0
0.5193	4.04083	0.1523	-11.6198	1.29957	0
0.5200	2.81746	1.98481	-10.7051	3.73901	0
0.5207	1.59409	3.81731	-10.4031	-0.225772	0
0.5213	-1.76091	9.00533	-10.0968	0.077093	0
0.5220	-2.68771	16.3255	-9.18206	5.57272	0
0.5227	0.0741437	23.0415	-8.56934	3.12777	0
0.5233	0.0741437	26.397	-6.12721	-1.44825	0
0.5240	-3.89254	24.5694	-3.07674	1.91081	0
0.5247	-3.89254	21.8181	-3.07674	4.65311	0
0.5253	-0.852653	23.0415	-3.68946	1.91081	0
0.5260	1.89066	26.7016	-2.46839	1.91081	0
0.5267	7.39583	29.4479	-0.940965	4.65311	0
0.5273	9.23089	27.9249	0.280101	6.48683	0
0.5280	2.20578	19.3813	1.80753	8.31503	0
0.5287	-2.3726	1.37561	0.888446	8.31503	0
0.5293	-1.76091	-19.9905	-0.940965	4.96149	0
0.5300	-2.68771	-31.585	0.888446	4.65311	0
0.5307	-1.46434	-30.3666	2.41587	6.17845	0
0.5313	2.50235	-26.397	1.50117	4.04188	0
0.5320	1.27898	-17.8534	0.280101	1.29957	0
0.5327	-3.59597	0.761498	-0.0262595	2.21367	0
0.5333	-10.9177	15.7163	-0.0262595	3.43615	0
0.5340	-22.8177	19.0718	2.41587	3.12777	0
0.5347	-28.916	22.1277	5.46635	2.82491	0
0.5353	-20.0744	26.7016	7.30013	0.077093	0
0.5360	-5.43103	24.5694	8.82318	-2.97359	0
0.5367	2.81746	18.4626	9.12955	-2.36235	0
0.5373	9.52747	15.7163	7.60212	0.077093	0
0.5380	15.6258	15.4117	7.60212	-0.225772	0
0.5387	11.9742	12.6654	10.0443	-2.67072	0
0.5393	-2.07602	8.39121	10.959	-2.67072	0
0.5400	-13.3644	9.30993	10.959	-0.534144	0
0.5407	-13.661	12.97	9.12955	-2.67072	0
0.5413	-9.0826	11.1375	7.90848	-6.33264	0
0.5420	-6.33929	9.00533	9.12955	-3.88769	0
0.5427	-4.20766	11.1375	10.959	-2.05948	0
0.5433	-0.240967	11.1375	10.0443	-5.41854	0
0.5440	2.81746	10.5283	8.21484	-6.33264	0
0.5447	2.50235	13.8838	5.77271	-4.8073	0
0.5453	0.0741437	13.8838	2.72223	-5.7214	0
0.5460	-0.852653	8.08662	2.72223	-4.19606	0
0.5467	0.0741437	1.98481	6.38543	0.688331	0
0.5473	0.982404	-6.55871	8.21484	0.077093	0
0.5480	1.59409	-15.4117	5.77271	-1.75111	0
0.5487	3.72572	-15.4117	4.55164	0.379958	0
0.5493	7.08072	-11.1375	6.99377	-1.75111	0
0.5500	9.23089	-8.69581	8.82318	-6.33264	0
0.5507	11.0474	-3.5078	9.12955	-3.28196	0
0.5513	9.23089	1.0661	11.5717	1.60243	0
0.5520	1.59409	0.761498	11.5717	-0.83701	0
0.5527	-7.26608	1.37561	6.99377	-3.58483	0
0.5533	-11.5293	5.64491	5.16436	-2.67072	0
0.5540	-11.8259	8.08662	5.16436	-3.58483	0
0.5547	-11.2328	9.30993	2.10951	-4.19606	0
0.5553	-7.85923	11.1375	1.80753	-1.14538	0
0.5560	-3.89254	11.1375	5.46635	-1.14538	0
0.5567	-2.3726	11.1375	4.55164	-4.49893	0
0.5573	-0.852653	12.6654	3.33058	-4.49893	0
0.5580	0.370719	13.8838	4.55164	-2.97359	0
0.5587	1.59409	15.7163	3.63694	-3.88769	0
0.5593	5.24567	17.5488	1.19481	-3.88769	0
0.5600	11.0474	13.5792	2.10951	-2.97359	0
0.5607	14.7175	4.12191	2.10951	-2.97359	0
0.5613	17.1643	-5.34031	1.19481	-1.44825	0
0.5620	18.9808	-12.0562	2.72223	-0.225772	0
0.5627	14.7175	-15.7163	3.02859	-0.83701	0
0.5633	-0.852653	-15.1071	0.586462	1.91081	0
0.5640	-14.5878	-11.7467	-1.85567	1.91081	0
0.5647	-16.4043	-9.91912	-3.99144	-3.58483	0
0.5653	-20.0744	-14.1884	-5.51887	-4.49893	0
0.5660	-28.3229	-22.7369	-6.73993	0.077093	0
0.5667	-28.916	-29.1433	-9.18206	0.991196	0
0.5673	-26.4878	-31.2804	-10.0968	0.379958	0
0.5680	-29.5277	-29.4479	-8.8757	3.73901	0
0.5687	-27.7112	-22.7369	-7.65464	4.96149	0
0.5693	-20.0744	-17.2442	-8.8757	2.21367	0
0.5700	-16.7194	-16.3255	-10.0968	2.21367	0
0.5707	-13.3644	-12.6654	-9.79041	4.04188	0
0.5713	-6.6544	-8.08662	-9.18206	2.51654	0
0.5720	-2.98428	-8.69581	-8.56934	-1.44825	0
0.5727	0.0741437	-8.69581	-7.65464	-1.75111	0
0.5733	5.56078	-2.8986	-6.73993	0.688331	0
0.5740	9.82404	-1.3707	-6.73993	0.688331	0
0.5747	13.7907	-5.34031	-5.82523	0.991196	0
0.5753	14.1058	-8.39121	-3.68946	4.96149	0
0.5760	11.3625	-9.91912	-4.2978	4.96149	0
0.5767	12.8825	-9.30501	-6.12721	-0.225772	0
0.5773	13.4942	-6.25411	-4.90615	-1.75111	0
0.5780	9.23089	-5.03571	-3.68946	-2.36235	0
0.5787	11.9742	-5.64491	-5.21251	-4.49893	0
0.5793	17.4608	-4.73111	-2.77037	-2.05948	0
0.5800	16.5526	-2.59401	2.72223	0.991196	0
0.5807	17.4608	-1.3707	1.80753	-1.44825	0
0.5813	22.0392	-3.5078	-0.328243	-2.05948	0
0.5820	18.0725	-7.78202	1.19481	2.21367	0
0.5827	10.4357	-10.8329	1.80753	2.21367	0
0.5833	10.7508	-12.6654	1.80753	-0.83701	0
0.5840	15.6258	-11.7467	3.9433	-0.534144	0
0.5847	18.3691	-7.17282	4.858	-0.534144	0
0.5853	16.5526	-2.28941	3.9433	-2.67072	0
0.5860	13.7907	3.81731	4.858	-1.75111	0
0.5867	13.7907	10.2237	4.24528	1.29957	0
0.5873	11.0474	9.00533	3.02859	2.82491	0
0.5880	6.17246	2.8986	4.55164	2.82491	0
0.5887	7.39583	5.03571	4.858	1.29957	0
0.5893	10.1392	11.1375	2.10951	-1.75111	0
0.5900	6.17246	14.4979	2.72223	-3.28196	0
0.5907	4.65252	19.3813	5.46635	0.077093	0
0.5913	6.78415	19.9905	4.55164	1.91081	0
0.5920	4.04083	8.08662	3.63694	-0.225772	0
0.5927	-1.14923	-1.98481	5.16436	-0.225772	0
0.5933	-3.28086	-4.42651	6.38543	3.73901	0
0.5940	-3.59597	-5.94951	6.99377	3.43615	0
0.5947	-3.59597	-2.8986	6.38543	1.60243	0
0.5953	-5.43103	1.0661	3.63694	4.04188	0
0.5960	-6.95097	-7.78202	3.9433	4.65311	0
0.5967	-3.28086	-20.5997	7.90848	0.991196	0
0.5973	1.89066	-20.5997	7.90848	-0.225772	0
0.5980	3.72572	-13.5792	4.24528	-0.534144	0
0.5987	1.59409	-7.78202	4.55164	-2.05948	0
0.5993	-1.14923	-4.12191	7.60212	1.60243	0
0.6000	0.0741437	-6.25411	6.07907	6.17845	0
0.6007	5.85735	-9.00041	3.02859	2.51654	0
0.6013	7.39583	-6.55871	4.858	-2.36235	0
0.6020	4.33741	-3.2032	7.30013	-0.225772	0
0.6027	3.72572	-2.28941	3.33058	0.379958	0
0.6033	4.33741	1.37561	-0.634604	-2.67072	0
0.6040	2.20578	5.34031	1.80753	-0.83701	0
0.6047	-3.28086	2.8986	3.9433	2.51654	0
0.6053	-8.17434	1.98481	1.80753	0.077093	0
0.6060	-7.85923	8.69581	-0.328243	-0.225772	0
0.6067	-4.50423	12.6654	0.586462	3.73901	0
0.6073	-0.852653	10.2237	1.50117	2.51654	0
0.6080	4.04083	9.61452	2.10951	-1.14538	0
0.6087	7.69241	5.64491	1.50117	1.91081	0
0.6093	10.7508	-6.86822	-0.634604	1.91081	0
0.6100	17.1643	-13.2746	0.586462	-2.67072	0
0.6107	14.1058	-6.55871	3.33058	0.688331	0
0.6113	-2.68771	0.1523	2.10951	4.65311	0
0.6120	-8.78603	1.0661	1.50117	-0.83701	0
0.6127	3.72572	1.0661	4.55164	-2.05948	0
0.6133	12.8825	1.37561	4.55164	2.21367	0
0.6140	10.1392	0.456899	1.80753	0.077093	0
0.6147	0.685829	-1.98481	1.80753	-1.44825	0
0.6153	-9.69429	-4.12191	4.24528	2.51654	0
0.6160	-15.496	-4.42651	4.55164	0.991196	0
0.6167	-19.4627	-3.8124	5.46635	-2.67072	0
0.6173	-24.6528	-1.68021	6.38543	0.379958	0
0.6180	-25.561	1.37561	4.858	0.991196	0
0.6187	-20.0744	-1.68021	1.80753	-2.36235	0
0.6193	-12.7527	-11.4421	0.586462	-0.534144	0
0.6200	-6.04271	-18.7672	0.888446	2.51654	0
0.6207	-4.81934	-18.4626	1.19481	1.29957	0
0.6213	-7.85923	-13.5792	2.10951	1.60243	0
0.6220	-3.59597	-7.78202	2.41587	2.82491	0
0.6227	4.33741	-2.8986	-0.0262595	2.21367	0
0.6233	1.89066	-0.761498	-2.77037	2.51654	0
0.6240	-8.17434	-1.98481	-3.3831	3.12777	0
0.6247	-14.5878	-5.34031	-5.82523	1.60243	0
0.6253	-17.016	-4.42651	-11.0115	0.077093	0
0.6260	-15.8111	3.81731	-11.3178	2.21367	0
0.6267	-9.39771	12.3608	-8.26298	4.65311	0
0.6273	-2.98428	17.2442	-7.961	3.12777	0
0.6280	-1.76091	16.9396	-7.34828	3.12777	0
0.6287	-1.46434	8.39121	-4.2978	6.78969	0
0.6293	-0.852653	-1.98481	-1.85567	6.78969	0
0.6300	-2.3726	-0.761498	-1.54931	2.51654	0
0.6307	0.370719	8.39121	-0.0262595	2.51654	0
0.6313	13.1976	11.4421	0.280101	4.04188	0
0.6320	24.486	7.78202	0.280101	0.688331	0
0.6327	21.131	5.64491	2.10951	-1.14538	0
0.6333	11.0474	4.42651	3.63694	1.60243	0
0.6340	5.56078	2.59401	2.72223	0.991196	0
0.6347	0.0741437	3.2032	4.24528	0.688331	0
0.6353	-8.78603	5.34031	6.07907	4.04188	0
0.6360	-14.5878	6.86822	3.63694	2.82491	0
0.6367	-13.9761	8.39121	1.80753	-2.05948	0
0.6373	-12.7527	9.30993	2.72223	-2.97359	0
0.6380	-13.0493	9.30993	1.19481	-3.88769	0
0.6387	-12.7527	10.5283	-0.940965	-5.41854	0
0.6393	-9.0826	12.97	1.19481	-1.44825	0
0.6400	-4.81934	15.4117	2.72223	1.91081	0
0.6407	-6.6544	17.2442	0.280101	-1.44825	0
0.6413	-11.5293	16.9396	-0.0262595	-1.75111	0
0.6420	-11.2328	15.4117	1.80753	2.82491	0
0.6427	-8.17434	14.8025	0.888446	1.91081	0
0.6433	-11.5293	16.0209	0.888446	-1.75111	0
0.6440	-14.5878	16.0209	2.72223	0.991196	0
0.6447	-11.5293	14.8025	2.10951	3.73901	0
0.6453	-10.0094	11.1375	-1.54931	0.688331	0
0.6460	-11.8259	8.08662	-2.77037	-0.225772	0
0.6467	-11.8259	9.30993	-1.24733	3.73901	0
0.6473	-13.661	8.08662	-1.24733	4.04188	0
0.6480	-18.2394	1.0661	-1.85567	1.91081	0
0.6487	-16.7194	0.456899	-2.46839	2.51654	0
0.6493	-12.7527	7.47742	-5.21251	0.991196	0
0.6500	-12.7527	9.30993	-7.34828	-1.14538	0
0.6507	-9.69429	8.08662	-6.43357	0.379958	0
0.6513	-2.68771	11.1375	-6.43357	-0.83701	0
0.6520	-2.68771	15.4117	-9.48405	-4.8073	0
0.6527	-7.26608	17.2442	-10.7051	-2.05948	0
0.6533	-5.43103	13.8838	-8.8757	1.91081	0
0.6540	-3.59597	0.1523	-8.26298	-1.14538	0
0.6547	-7.56266	-13.8838	-10.0968	-0.83701	0
0.6553	-11.5293	-16.3255	-9.18206	3.12777	0
0.6560	-13.661	-13.2746	-7.04629	0.688331	0
0.6567	-19.1661	-12.6654	-6.43357	-2.67072	0
0.6573	-22.8177	-11.7467	-7.34828	-0.83701	0
0.6580	-18.2394	-10.2237	-7.34828	-0.83701	0
0.6587	-16.4043	-8.69581	-7.04629	-0.83701	0
0.6593	-20.6861	-9.00041	-5.51887	3.12777	0
0.6600	-16.1077	-15.4117	-6.43357	2.21367	0
0.6607	-6.6544	-20.9043	-10.0968	-3.58483	0
0.6613	-3.89254	-16.6301	-9.18206	-2.67072	0
0.6620	-1.76091	-11.1375	-4.90615	-0.225772	0
0.6627	3.72572	-10.5283	-6.43357	-3.58483	0
0.6633	4.94909	-9.91912	-9.48405	-5.11017	0
0.6640	6.46904	-7.78202	-6.73993	-3.28196	0
0.6647	9.23089	-4.42651	-5.21251	-2.67072	0
0.6653	4.33741	-1.68021	-8.26298	-1.75111	0
0.6660	-2.3726	-1.98481	-8.8757	-0.534144	0
0.6667	-2.68771	-2.28941	-6.12721	-1.75111	0
0.6673	-2.68771	-2.59401	-4.2978	-1.44825	0
0.6680	-3.59597	-5.03571	-2.77037	1.29957	0
0.6687	-1.76091	-3.8124	-1.85567	1.60243	0
0.6693	-1.76091	2.8986	-0.940965	-0.83701	0
0.6700	-4.50423	7.47742	-0.634604	-2.36235	0
0.6707	-6.33929	9.30993	-0.940965	-2.36235	0
0.6713	-7.26608	10.8329	-1.54931	-1.14538	0
0.6720	-7.26608	8.39121	-1.54931	-1.44825	0
0.6727	-2.07602	6.56362	-3.07674	-3.58483	0
0.6733	3.72572	9.91912	-5.21251	-4.8073	0
0.6740	5.24567	10.8329	-3.3831	-5.11017	0
0.6747	4.94909	10.5283	-0.940965	-4.49893	0
0.6753	5.85735	12.0562	-1.54931	-2.97359	0
0.6760	8.00752	9.91912	-2.16203	-6.02427	0
0.6767	11.9742	5.64491	-2.16203	-9.99456	0
0.6773	15.6258	8.69581	-3.3831	-6.63551	0
0.6780	13.4942	14.4979	-2.46839	-4.49893	0
0.6787	5.85735	14.4979	-1.24733	-8.46922	0
0.6793	2.81746	11.4421	-2.77037	-7.24674	0
0.6800	6.78415	3.81731	-1.54931	-1.44825	0
0.6807	9.23089	-12.3608	2.72223	-1.75111	0
0.6813	5.85735	-24.5644	1.80753	-2.67072	0
0.6820	4.65252	-23.0415	0.280101	-0.534144	0
0.6827	5.85735	-17.8534	5.16436	-2.67072	0
0.6833	2.81746	-16.9347	9.74227	-4.49893	0
0.6840	-1.46434	-19.9905	8.21484	-2.36235	0
0.6847	1.89066	-24.5644	4.24528	-2.67072	0
0.6853	7.69241	-24.869	2.10951	-4.49893	0
0.6860	11.0474	-15.7163	3.63694	-2.67072	0
0.6867	11.3625	-5.03571	7.30013	-0.83701	0
0.6873	8.91578	-1.68021	9.43591	-0.225772	0
0.6880	6.46904	-2.59401	9.43591	1.91081	0
0.6887	7.08072	-2.59401	8.82318	0.688331	0
0.6893	5.85735	-1.0661	6.99377	-4.49893	0
0.6900	3.11404	1.37561	6.38543	-3.88769	0
0.6907	1.89066	4.73111	8.21484	-1.14538	0
0.6913	-2.07602	4.12191	7.90848	-3.88769	0
0.6920	-8.78603	-0.761498	6.38543	-6.33264	0
0.6927	-11.2328	-5.34031	7.60212	-4.19606	0
0.6933	-11.8259	-8.08662	9.43591	-4.8073	0
0.6940	-12.7527	-9.30501	7.90848	-8.16085	0
0.6947	-11.8259	-7.17282	6.38543	-7.24674	0
0.6953	-9.0826	-2.59401	8.21484	-4.49893	0
0.6960	-6.33929	-0.761498	8.82318	-5.11017	0
0.6967	-0.852653	-1.68021	6.68741	-7.24674	0
0.6973	2.50235	-3.2032	6.68741	-8.16085	0
0.6980	-3.89254	-7.17282	8.21484	-7.85798	0
0.6987	-11.8259	-12.0562	7.30013	-7.54961	0
0.6993	-6.6544	-15.1071	6.68741	-6.63551	0
0.7000	3.42915	-19.3764	6.99377	-5.41854	0
0.7007	6.46904	-22.7369	5.16436	-4.49893	0
0.7013	9.82404	-18.7672	3.63694	-3.58483	0
0.7020	18.3691	-9.30501	3.02859	-2.05948	0
0.7027	19.2959	-0.761498	1.19481	-0.83701	0
0.7033	11.9742	3.5078	0.888446	-1.44825	0
0.7040	8.3041	5.03571	2.10951	-0.225772	0
0.7047	8.3041	8.39121	1.19481	0.688331	0
0.7053	6.78415	11.4421	0.888446	0.077093	0
0.7060	8.00752	9.61452	1.80753	1.29957	0
0.7067	10.1392	8.39121	0.888446	5.87559	0
0.7073	6.17246	7.17282	1.19481	7.40093	0
0.7080	3.11404	3.2032	4.55164	4.96149	0
0.7087	4.94909	2.59401	2.72223	4.04188	0
0.7093	4.33741	4.12191	-0.634604	3.73901	0
0.7100	1.59409	0.456899	1.19481	2.51654	0
0.7107	2.81746	-1.3707	1.19481	3.43615	0
0.7113	3.42915	3.81731	-1.54931	5.57272	0
0.7120	1.89066	5.64491	0.586462	5.57272	0
0.7127	3.72572	5.64491	3.02859	4.65311	0
0.7133	4.65252	8.39121	1.50117	6.17845	0
0.7140	0.370719	7.47742	-0.0262595	6.17845	0
0.7147	-2.3726	2.59401	-0.328243	5.57272	0
0.7153	-3.59597	0.456899	-0.634604	7.40093	0
0.7160	-6.33929	-1.98481	1.80753	7.09806	0
0.7167	-6.6544	-4.73111	2.72223	4.65311	0
0.7173	-2.68771	-0.761498	1.50117	6.17845	0
0.7180	2.50235	6.25411	2.10951	6.48683	0
0.7187	9.82404	6.86822	3.63694	3.73901	0
0.7193	13.4942	7.47742	2.72223	4.96149	0
0.7200	10.1392	12.97	2.41587	6.48683	0
0.7207	9.23089	14.4979	1.19481	1.91081	0
0.7213	14.7175	9.61452	-0.940965	0.077093	0
0.7220	19.5925	6.56362	0.280101	2.82491	0
0.7227	19.5925	2.28941	2.72223	1.91081	0
0.7233	16.8492	-9.91912	1.80753	0.077093	0
0.7240	13.7907	-21.8181	-0.634604	1.29957	0
0.7247	13.1976	-24.869	-1.85567	0.991196	0
0.7253	12.8825	-27.3108	-3.99144	0.077093	0
0.7260	8.61921	-28.8387	-7.65464	1.91081	0
0.7267	1.27898	-24.5644	-10.7051	0.688331	0
0.7273	-4.50423	-22.1227	-11.0115	-2.05948	0
0.7280	-6.33929	-20.9043	-8.8757	0.379958	0
0.7287	-5.43103	-14.1884	-6.43357	2.51654	0
0.7293	-4.20766	-8.08662	-5.51887	-1.14538	0
0.7300	-2.68771	-9.00041	-5.21251	-2.97359	0
0.7307	-2.98428	-5.64491	-1.85567	-2.05948	0
0.7313	-5.7276	2.28941	1.19481	-2.67072	0
0.7320	-8.17434	5.94951	-0.0262595	-3.58483	0
0.7327	-5.7276	6.86822	-2.77037	-2.67072	0
0.7333	0.982404	5.34031	-3.07674	-1.75111	0
0.7340	4.65252	-2.59401	-2.77037	-1.75111	0
0.7347	2.50235	-7.17282	-1.85567	-1.44825	0
0.7353	-2.3726	-3.5078	-0.328243	-1.44825	0
0.7360	-6.33929	-1.68021	-0.940965	-0.83701	0
0.7367	-8.17434	-3.5078	-2.77037	0.077093	0
0.7373	-5.43103	-1.68021	-2.46839	-0.534144	0
0.7380	-1.76091	-1.68021	-0.940965	-2.05948	0
0.7387	-1.14923	-5.34031	-3.07674	-2.67072	0
0.7393	-1.14923	-5.03571	-6.43357	-1.75111	0
0.7400	-0.852653	-1.68021	-5.51887	-1.75111	0
0.7407	-2.68771	-1.68021	-3.68946	-1.14538	0
0.7413	-3.59597	-2.28941	-4.90615	-0.534144	0
0.7420	-4.50423	-2.59401	-6.43357	-0.534144	0
0.7427	-6.95097	-5.94951	-5.51887	-1.75111	0
0.7433	-7.26608	-8.08662	-5.82523	-2.67072	0
0.7440	-6.33929	-3.2032	-9.18206	-0.83701	0
0.7447	-6.33929	3.5078	-11.0115	-0.534144	0
0.7453	-4.20766	4.73111	-11.0115	-3.58483	0
0.7460	-2.98428	3.81731	-11.0115	-3.58483	0
0.7467	-6.33929	5.64491	-10.4031	-0.225772	0
0.7473	-4.50423	6.56362	-10.0968	-1.14538	0
0.7480	1.59409	5.64491	-11.0115	-3.58483	0
0.7487	1.27898	5.94951	-9.48405	-0.83701	0
0.7493	-1.46434	7.47742	-7.34828	-0.534144	0
0.7500	-1.14923	9.30993	-8.26298	-3.58483	0
0.7507	-3.59597	8.39121	-6.73993	-2.36235	0
0.7513	-5.43103	1.0661	-3.3831	-1.75111	0
0.7520	-5.43103	-4.12191	-4.90615	-4.8073	0
0.7527	-9.0826	-1.68021	-7.34828	-2.97359	0
0.7533	-12.4376	-3.8124	-5.21251	0.991196	0
0.7540	-9.69429	-16.6301	-4.60416	-2.05948	0
0.7547	-8.78603	-27.9249	-5.51887	-3.58483	0
0.7553	-11.8259	-34.0267	-2.16203	0.077093	0
0.7560	-12.4376	-39.2147	-1.85567	-1.44825	0
0.7567	-10.9177	-36.773	-3.68946	-6.02427	0
0.7573	-9.69429	-27.3108	-0.328243	-6.33264	0
0.7580	-8.17434	-21.8181	3.33058	-6.33264	0
0.7587	-8.17434	-19.3764	1.80753	-7.24674	0
0.7593	-7.56266	-12.6654	0.888446	-2.36235	0
0.7600	-3.59597	-5.34031	1.80753	0.688331	0
0.7607	-1.46434	-1.68021	1.19481	-3.58483	0
0.7613	-4.20766	-0.1523	2.41587	-3.58483	0
0.7620	-6.33929	1.0661	3.63694	1.60243	0
0.7627	-6.04271	1.37561	2.72223	0.688331	0
0.7633	-5.7276	1.0661	3.33058	-3.58483	0
0.7640	-6.95097	1.37561	5.46635	-1.75111	0
0.7647	-6.95097	2.8986	3.9433	0.077093	0
0.7653	-3.89254	5.34031	2.72223	-2.36235	0
0.7660	1.27898	6.25411	3.9433	0.688331	0
0.7667	3.72572	3.81731	4.24528	6.48683	0
0.7673	2.81746	0.1523	4.24528	4.96149	0
0.7680	3.72572	-0.456899	3.9433	2.82491	0
0.7687	7.69241	3.2032	-0.328243	5.26435	0
0.7693	8.61921	5.64491	-1.54931	4.65311	0
0.7700	6.78415	5.34031	4.24528	1.91081	0
0.7707	6.46904	7.78202	4.55164	3.73901	0
0.7713	3.72572	11.4421	0.280101	3.73901	0
0.7720	-0.852653	8.39121	3.63694	-0.534144	0
0.7727	0.370719	4.73111	7.90848	0.077093	0
0.7733	1.59409	7.47742	4.858	2.82491	0
0.7740	-3.59597	8.08662	4.55164	-0.225772	0
0.7747	-7.56266	6.25411	7.30013	-2.05948	0
0.7753	-6.33929	8.08662	6.99377	1.29957	0
0.7760	-2.98428	6.56362	6.38543	-1.14538	0
0.7767	1.89066	1.37561	7.30013	-8.16085	0
0.7773	2.50235	5.03571	7.30013	-6.33264	0
0.7780	-2.3726	13.2746	7.90848	-2.67072	0
0.7787	-3.89254	14.1933	7.30013	-3.58483	0
0.7793	-2.98428	11.7516	6.38543	-1.14538	0
0.7800	-4.50423	8.69581	9.12955	0.379958	0
0.7807	-3.59597	3.81731	11.5717	-3.88769	0
0.7813	-2.07602	5.64491	8.21484	-3.58483	0
0.7820	-4.50423	10.8329	7.90848	0.991196	0
0.7827	-4.20766	9.61452	10.959	-1.75111	0
0.7833	1.27898	8.39121	9.12955	-4.49893	0
0.7840	4.65252	12.6654	7.30013	-0.534144	0
0.7847	5.56078	9.00533	9.43591	1.29957	0
0.7853	8.3041	-1.0661	9.74227	0.379958	0
0.7860	10.7508	-2.8986	8.21484	1.60243	0
0.7867	11.9742	2.8986	8.82318	0.688331	0
0.7873	11.9742	6.25411	8.21484	-1.14538	0
0.7880	11.6591	6.25411	7.30013	1.29957	0
0.7887	15.0141	5.64491	6.99377	3.43615	0
0.7893	23.5592	6.56362	6.07907	0.077093	0
0.7900	32.7159	9.00533	6.38543	-2.97359	0
0.7907	35.7743	9.30993	9.43591	-1.14538	0
0.7913	27.2293	6.86822	9.12955	1.29957	0
0.7920	13.4942	5.64491	3.63694	-0.225772	0
0.7927	4.65252	5.03571	0.280101	-2.36235	0
0.7933	2.20578	0.761498	1.19481	-0.534144	0
0.7940	1.89066	-4.73111	1.19481	2.51654	0
0.7947	-1.76091	-5.34031	0.280101	2.21367	0
0.7953	-8.17434	-1.68021	-0.940965	0.077093	0
0.7960	-13.3644	1.0661	-1.54931	-1.75111	0
0.7967	-17.3311	0.761498	0.586462	-1.75111	0
0.7973	-18.5545	0.761498	2.10951	-0.83701	0
0.7980	-13.0493	1.37561	-0.634604	-2.67072	0
0.7987	-9.0826	-0.456899	-1.85567	-3.58483	0
0.7993	-10.9177	-2.59401	0.280101	0.379958	0
0.8000	-8.47092	-0.761498	-0.0262595	1.29957	0
0.8007	-2.68771	-0.761498	-0.634604	-0.225772	0
0.8013	-2.68771	-2.8986	0.888446	3.73901	0
0.8020	-1.76091	0.456899	-0.0262595	6.48683	0
0.8027	-2.68771	6.56362	-1.54931	2.82491	0
0.8033	-11.8259	6.56362	-1.54931	2.51654	0
0.8040	-12.7527	7.47742	-1.85567	5.57272	0
0.8047	1.27898	10.2237	-3.68946	2.51654	0
0.8053	11.9742	2.59401	-7.04629	-1.75111	0
0.8060	15.6258	-9.30501	-9.79041	0.688331	0
0.8067	21.4275	-13.5792	-9.48405	3.43615	0
0.8073	19.2959	-15.1071	-10.7051	2.51654	0
0.8080	7.39583	-17.2442	-14.6747	2.21367	0
0.8087	4.33741	-14.8025	-14.6747	2.51654	0
0.8093	10.4357	-11.4421	-11.0115	-0.534144	0
0.8100	15.9409	-13.5792	-10.4031	-3.28196	0
0.8107	24.7825	-21.5135	-11.0115	-1.14538	0
0.8113	32.1042	-32.8083	-8.8757	0.688331	0
0.8120	28.4526	-38.3009	-7.04629	-1.75111	0
0.8127	23.5592	-31.585	-6.43357	-2.67072	0
0.8133	23.8743	-22.7369	-5.51887	0.077093	0
0.8140	20.5193	-16.9347	-3.07674	0.077093	0
0.8147	11.0474	-9.30501	0.280101	-1.75111	0
0.8153	1.89066	-1.68021	2.72223	0.077093	0
0.8160	-2.07602	2.8986	1.19481	-0.534144	0
0.8167	-0.240967	4.73111	-1.54931	-3.88769	0
0.8173	2.20578	2.8986	-2.16203	-3.88769	0
0.8180	-0.240967	-0.761498	-1.24733	-2.97359	0
0.8187	-3.59597	-4.12191	-0.0262595	-5.7214	0
0.8193	-3.89254	-7.78202	-0.634604	-7.24674	0
0.8200	-4.81934	-9.91912	-1.85567	-4.8073	0
0.8207	-4.81934	-6.55871	-1.54931	-2.67072	0
0.8213	-2.07602	-0.761498	-1.85567	-2.67072	0
0.8220	-0.537542	4.42651	-2.77037	-1.75111	0
0.8227	-1.76091	4.12191	-0.940965	-1.14538	0
0.8233	-4.81934	-2.28941	0.586462	-2.36235	0
0.8240	-8.78603	-5.94951	-1.24733	0.077093	0
0.8247	-13.3644	-8.08662	-1.85567	1.91081	0
0.8253	-18.2394	-21.8181	-0.0262595	-1.44825	0
0.8260	-19.1661	-37.9963	-0.634604	-3.58483	0
0.8267	-17.6277	-41.0472	-1.85567	0.077093	0
0.8273	-18.851	-39.2147	-0.634604	0.688331	0
0.8280	-19.1661	-37.9963	-0.328243	-0.83701	0
0.8287	-14.5878	-28.8387	-1.85567	0.379958	0
0.8293	-10.9177	-17.2442	-1.24733	-0.83701	0
0.8300	-8.17434	-11.7467	-0.328243	-2.97359	0
0.8307	-5.43103	-8.08662	-1.85567	0.077093	0
0.8313	-3.59597	-5.03571	-3.99144	0.991196	0
0.8320	3.42915	-3.5078	-4.60416	-3.88769	0
0.8327	20.5193	0.761498	-4.60416	-3.58483	0
0.8333	33.031	6.56362	-4.90615	0.379958	0
0.8340	31.196	7.78202	-4.2978	-1.14538	0
0.8347	22.0392	9.91912	-2.77037	-0.83701	0
0.8353	14.7175	14.8025	-1.24733	2.82491	0
0.8360	10.4357	12.3608	-0.328243	0.379958	0
0.8367	10.7508	0.1523	-0.940965	-2.36235	0
0.8373	11.6591	-10.5283	0.888446	0.077093	0
0.8380	10.4357	-11.7467	2.72223	0.077093	0
0.8387	10.4357	-6.55871	1.80753	-0.83701	0
0.8393	8.91578	0.1523	2.72223	4.04188	0
0.8400	6.46904	8.39121	4.858	4.65311	0
0.8407	8.91578	16.0209	1.80753	-0.225772	0
0.8413	13.7907	20.9043	-4.2978	-0.225772	0
0.8420	11.9742	23.9552	-5.51887	3.73901	0
0.8427	8.3041	25.7878	-3.99144	4.04188	0
0.8433	6.46904	26.0924	-5.51887	3.43615	0
0.8440	0.370719	26.7016	-8.8757	5.57272	0
0.8447	-6.04271	30.062	-11.0115	7.09806	0
0.8453	-8.17434	29.1433	-11.0115	7.40093	0
0.8460	-10.306	23.0415	-10.0968	8.31503	0
0.8467	-12.141	18.4626	-10.7051	9.53751	0
0.8473	-10.9177	15.4117	-11.3178	7.7093	0
0.8480	-10.6211	14.8025	-11.9262	4.35025	0
0.8487	-12.7527	17.5488	-12.2325	6.17845	0
0.8493	-11.8259	19.0718	-11.9262	9.84037	0
0.8500	-8.17434	17.2442	-11.3178	9.23464	0
0.8507	-9.0826	14.4979	-9.18206	10.4516	0
0.8513	-15.496	10.2237	-4.90615	13.5078	0
0.8520	-16.4043	6.56362	-3.07674	9.23464	0
0.8527	-8.78603	7.47742	-6.43357	3.73901	0
0.8533	-5.43103	9.30993	-7.65464	4.65311	0
0.8540	-6.33929	7.17282	-2.77037	7.09806	0
0.8547	-3.89254	5.64491	0.586462	7.7093	0
0.8553	-1.76091	7.47742	0.280101	8.6234	0
0.8560	-4.81934	10.5283	0.280101	6.48683	0
0.8567	-5.7276	14.4979	1.80753	2.21367	0
0.8573	-3.28086	18.7672	3.33058	3.12777	0
0.8580	-2.07602	22.1277	4.858	5.87559	0
0.8587	-2.3726	23.0415	5.77271	4.65311	0
0.8593	-1.76091	22.4323	7.30013	3.73901	0
0.8600	0.0741437	22.1277	9.43591	3.73901	0
0.8607	0.685829	21.8181	9.43591	1.91081	0
0.8613	0.982404	22.4323	7.30013	2.51654	0
0.8620	3.72572	25.1786	7.30013	5.57272	0
0.8627	5.85735	25.7878	10.657	6.48683	0
0.8633	0.982404	22.4323	12.7927	7.7093	0
0.8640	-2.07602	19.9905	10.3506	10.1487	0
0.8647	4.04083	20.5997	7.90848	7.09806	0
0.8653	8.00752	21.5135	9.43591	3.12777	0
0.8660	4.94909	21.8181	10.3506	6.17845	0
0.8667	3.42915	23.0415	9.12955	7.40093	0
0.8673	1.27898	24.2598	10.0443	2.51654	0
0.8680	-2.68771	23.9552	12.18	2.51654	0
0.8687	-3.59597	23.346	9.43591	7.09806	0
0.8693	-7.56266	22.1277	6.38543	4.96149	0
0.8700	-15.496	18.4626	7.90848	0.379958	0
0.8707	-16.4043	15.7163	9.12955	2.82491	0
0.8713	-12.4376	14.8025	6.68741	2.82491	0
0.8720	-12.7527	13.8838	7.30013	-1.75111	0
0.8727	-14.8843	13.2746	10.3506	-0.83701	0
0.8733	-13.661	12.97	8.82318	2.51654	0
0.8740	-8.78603	10.2237	6.68741	0.077093	0
0.8747	-3.89254	5.34031	11.878	-0.83701	0
0.8753	-6.95097	-0.761498	15.2349	3.12777	0
0.8760	-12.141	-8.39121	10.959	0.379958	0
0.8767	-7.26608	-13.5792	8.21484	-6.33264	0
0.8773	-1.46434	-14.1884	10.0443	-6.33264	0
0.8780	-4.81934	-15.7163	9.12955	-4.19606	0
0.8787	-7.26608	-16.0209	7.30013	-3.58483	0
0.8793	-5.43103	-7.17282	9.12955	-2.97359	0
0.8800	-5.43103	1.0661	10.657	-2.97359	0
0.8807	-4.20766	-0.761498	9.12955	-3.58483	0
0.8813	0.0741437	-1.3707	7.30013	-2.36235	0
0.8820	2.20578	3.81731	6.38543	-2.67072	0
0.8827	2.81746	4.73111	4.24528	-4.49893	0
0.8833	2.81746	2.8986	0.280101	-4.19606	0
0.8840	-0.537542	7.47742	-2.16203	-3.88769	0
0.8847	-5.43103	13.8838	-1.54931	-6.94388	0
0.8853	-3.89254	13.8838	0.280101	-6.94388	0
0.8860	4.94909	10.5283	2.10951	-3.58483	0
0.8867	10.1392	10.2237	4.858	-3.28196	0
0.8873	5.24567	10.2237	7.30013	-2.67072	0
0.8880	0.982404	9.00533	6.38543	-0.534144	0
0.8887	4.65252	7.47742	5.77271	-2.67072	0
0.8893	8.3041	7.47742	8.21484	-9.08046	0
0.8900	7.39583	6.25411	10.0443	-9.38332	0
0.8907	8.61921	6.56362	8.21484	-4.19606	0
0.8913	13.4942	9.91912	6.99377	-3.28196	0
0.8920	15.6258	11.7516	8.21484	-5.7214	0
0.8927	13.4942	9.61452	9.12955	-4.49893	0
0.8933	10.7508	6.86822	8.21484	-2.05948	0
0.8940	8.91578	1.37561	6.07907	-5.11017	0
0.8947	5.24567	-5.94951	4.55164	-8.46922	0
0.8953	1.27898	-6.25411	5.46635	-6.33264	0
0.8960	-0.852653	-0.761498	6.07907	-4.49893	0
0.8967	-5.43103	1.98481	3.63694	-7.24674	0
0.8973	-9.0826	1.98481	4.55164	-7.85798	0
0.8980	-6.6544	-0.456899	6.38543	-5.7214	0
0.8987	-4.81934	-7.17282	2.72223	-7.24674	0
0.8993	-8.78603	-10.8329	1.19481	-7.85798	0
0.9000	-10.9177	-11.4421	4.55164	-3.58483	0
0.9007	-13.0493	-12.6654	3.63694	-6.02427	0
0.9013	-14.5878	-10.5283	-0.0262595	-12.1311	0
0.9020	-2.98428	-6.25411	0.586462	-7.54961	0
0.9027	11.6591	-7.78202	-0.0262595	-2.67072	0
0.9033	12.8825	-9.00041	-1.85567	-6.33264	0
0.9040	10.1392	-5.34031	-0.634604	-5.41854	0
0.9047	10.7508	-6.86822	-1.85567	-2.05948	0
0.9053	4.94909	-12.97	-3.68946	-7.24674	0
0.9060	-0.537542	-14.1884	-2.46839	-9.68619	0
0.9067	1.89066	-13.5792	-2.46839	-4.19606	0
0.9073	2.81746	-13.5792	-2.77037	-1.75111	0
0.9080	2.81746	-10.8329	-0.940965	-3.58483	0
0.9087	3.72572	-8.08662	-2.16203	-4.49893	0
0.9093	1.59409	-6.86822	-5.51887	-6.33264	0
0.9100	0.370719	-5.34031	-6.43357	-6.02427	0
0.9107	1.27898	-5.34031	-6.43357	-2.67072	0
0.9113	-3.59597	-7.47742	-4.90615	-2.97359	0
0.9120	-10.0094	-7.17282	-2.46839	-4.49893	0
0.9127	-8.47092	-2.59401	-4.60416	-5.11017	0
0.9133	-7.26608	1.68021	-8.26298	-8.16085	0
0.9140	-6.6544	3.81731	-8.56934	-9.68619	0
0.9147	-1.76091	4.73111	-9.79041	-5.7214	0
0.9153	2.20578	4.12191	-12.8409	-4.49893	0
0.9160	5.24567	0.1523	-12.5389	-7.24674	0
0.9167	10.4357	-2.59401	-9.18206	-9.08046	0
0.9173	8.00752	0.456899	-8.26298	-9.68619	0
0.9180	-2.07602	2.28941	-11.3178	-10.6058	0
0.9187	-5.43103	-0.761498	-13.1472	-10.9087	0
0.9193	0.370719	0.1523	-10.7051	-8.16085	0
0.9200	5.56078	4.73111	-7.961	-4.8073	0
0.9207	6.78415	4.42651	-9.79041	-6.33264	0
0.9213	4.04083	1.98481	-11.9262	-6.63551	0
0.9220	2.20578	5.64491	-11.3178	-1.14538	0
0.9227	2.81746	9.61452	-11.6198	-0.83701	0
0.9233	-1.46434	9.00533	-11.6198	-5.41854	0
0.9240	-7.26608	11.4421	-10.7051	-1.75111	0
0.9247	-5.7276	15.4117	-12.8409	1.91081	0
0.9253	-2.68771	13.2746	-14.9767	-2.67072	0
0.9260	-4.50423	10.2237	-14.3683	-2.05948	0
0.9267	-2.98428	12.97	-12.5389	3.43615	0
0.9273	2.50235	13.2746	-12.5389	0.991196	0
0.9280	5.56078	-1.0661	-12.8409	-0.83701	0
0.9287	5.24567	-23.6506	-12.2325	2.82491	0
0.9293	2.81746	-38.3009	-11.0115	0.991196	0
0.9300	-0.240967	-38.6055	-11.3178	-1.14538	0
0.9307	-1.76091	-32.4988	-10.7051	3.12777	0
0.9313	-3.28086	-27.3108	-7.65464	3.73901	0
0.9320	-6.6544	-23.6506	-7.34828	-0.225772	0
0.9327	-9.39771	-18.7672	-7.961	0.379958	0
0.9333	-13.0493	-11.1375	-6.12721	2.82491	0
0.9340	-17.3311	-5.34031	-4.2978	3.73901	0
0.9347	-19.4627	-5.03571	-4.60416	4.65311	0
0.9353	-22.8177	-6.25411	-3.68946	3.73901	0
0.9360	-24.6528	-4.12191	-3.3831	1.60243	0
0.9367	-19.1661	-1.68021	-3.3831	0.991196	0
0.9373	-12.141	0.1523	-0.940965	0.077093	0
0.9380	-12.4376	2.59401	-0.940965	-0.534144	0
0.9387	-13.0493	7.17282	-4.60416	0.077093	0
0.9393	-10.306	11.4421	-3.68946	-0.534144	0
0.9400	-8.78603	13.5792	0.888446	0.077093	0
0.9407	-6.33929	15.7163	1.80753	-0.225772	0
0.9413	-3.28086	20.5997	-0.634604	-0.83701	0
0.9420	-5.7276	23.9552	-2.46839	2.51654	0
0.9427	-7.85923	19.9905	-3.68946	3.73901	0
0.9433	-4.81934	4.73111	-3.99144	-0.534144	0
0.9440	-6.33929	-16.3255	-2.46839	0.379958	0
0.9447	-9.0826	-29.1433	-1.85567	5.26435	0
0.9453	-1.46434	-29.1433	-3.3831	3.43615	0
0.9460	7.08072	-25.1786	-3.07674	1.29957	0
0.9467	4.65252	-21.8181	-0.634604	5.57272	0
0.9473	-0.240967	-17.2442	0.586462	7.09806	0
0.9480	-1.76091	-11.7467	0.280101	5.87559	0
0.9487	-2.98428	-5.34031	-0.328243	5.87559	0
0.9493	-4.20766	0.1523	-1.85567	4.65311	0
0.9500	-4.50423	-4.12191	-2.16203	3.73901	0
0.9507	-4.20766	-16.9347	-0.0262595	4.96149	0
0.9513	-3.89254	-25.4832	-1.54931	3.73901	0
0.9520	-4.20766	-25.4832	-4.60416	2.82491	0
0.9527	-2.68771	-19.681	-3.68946	5.57272	0
0.9533	0.982404	-11.4421	-1.24733	6.48683	0
0.9540	1.59409	-2.59401	-2.46839	4.65311	0
0.9547	0.982404	5.64491	-1.85567	4.65311	0
0.9553	5.56078	10.2237	-0.634604	4.65311	0
0.9560	11.6591	9.30993	-3.3831	1.91081	0
0.9567	11.9742	3.2032	-4.90615	1.29957	0
0.9573	11.0474	-6.86822	-1.24733	4.65311	0
0.9580	13.4942	-12.6654	1.50117	4.96149	0
0.9587	13.1976	-5.34031	1.19481	2.82491	0
0.9593	8.61921	5.64491	3.63694	4.35025	0
0.9600	7.08072	5.64491	6.99377	5.57272	0
0.9607	10.1392	1.68021	6.07907	2.82491	0
0.9613	10.4357	3.81731	4.55164	4.96149	0
0.9620	7.39583	4.73111	6.38543	11.3712	0
0.9627	5.56078	-5.34031	7.90848	10.1487	0
0.9633	3.11404	-18.4626	7.60212	4.35025	0
0.9640	-1.14923	-22.7369	8.21484	4.65311	0
0.9647	-1.76091	-19.0718	10.3506	6.78969	0
0.9653	-0.240967	-10.8329	11.878	5.57272	0
0.9660	-3.28086	-0.761498	10.3506	7.09806	0
0.9667	-6.6544	5.64491	6.38543	9.84037	0
0.9673	-3.59597	6.56362	4.55164	8.31503	0
0.9680	3.72572	4.42651	6.38543	7.7093	0
0.9687	8.61921	-2.28941	6.38543	11.3712	0
0.9693	11.9742	-12.97	1.80753	11.3712	0
0.9700	17.4608	-18.7672	-2.77037	6.48683	0
0.9707	20.2042	-18.4626	-0.940965	5.57272	0
0.9713	11.6591	-18.158	4.24528	7.40093	0
0.9720	-2.07602	-16.3255	4.24528	5.57272	0
0.9727	-6.04271	-10.8329	2.41587	4.35025	0
0.9733	-1.76091	-8.08662	4.24528	6.78969	0
0.9740	-1.14923	-6.25411	4.55164	5.57272	0
0.9747	-7.26608	-0.761498	3.02859	3.12777	0
0.9753	-10.9177	3.81731	4.55164	6.17845	0
0.9760	-10.0094	5.64491	5.77271	6.78969	0
0.9767	-11.5293	8.08662	4.55164	2.82491	0
0.9773	-11.8259	11.7516	4.55164	3.12777	0
0.9780	-3.28086	13.8838	5.46635	4.65311	0
0.9787	9.52747	14.4979	5.46635	2.82491	0
0.9793	18.9808	14.4979	8.5212	4.96149	0
0.9800	22.6509	13.2746	12.7927	8.92627	0
0.9807	15.6258	13.2746	14.6222	7.09806	0
0.9813	6.46904	14.4979	13.7074	6.48683	0
0.9820	12.8825	13.8838	11.878	8.6234	0
0.9827	25.7093	10.8329	13.4011	7.40093	0
0.9833	25.7093	6.56362	17.0643	8.92627	0
0.9840	24.1708	4.12191	16.4559	14.4219	0
0.9847	30.2877	4.12191	13.0991	11.0628	0
0.9853	31.196	1.68021	14.3202	6.48683	0
0.9860	26.9142	-4.12191	16.1496	12.2853	0
0.9867	27.2293	-4.42651	14.9285	14.1135	0
0.9873	26.9142	0.761498	15.8432	6.17845	0
0.9880	22.3358	2.8986	16.7579	5.57272	0
0.9887	18.9808	3.5078	14.0138	11.3712	0
0.9893	15.9409	3.81731	12.18	9.84037	0
0.9900	12.8825	1.37561	13.7074	5.87559	0
0.9907	9.23089	-0.456899	13.4011	7.7093	0
0.9913	0.0741437	2.28941	12.4864	8.31503	0
0.9920	-10.0094	4.73111	14.6222	6.48683	0
0.9927	-10.306	5.64491	15.8432	5.57272	0
0.9933	-7.56266	8.39121	11.5717	4.65311	0
0.9940	-11.8259	12.0562	10.0443	3.73901	0
0.9947	-18.5545	11.1375	13.7074	5.26435	0
0.9953	-20.371	5.94951	15.2349	5.57272	0
0.9960	-16.4043	4.42651	12.7927	1.60243	0
0.9967	-8.78603	10.2237	12.4864	-0.83701	0
0.9973	-2.07602	12.97	13.0991	0.991196	0
0.9980	1.89066	9.61452	12.7927	0.991196	0
0.9987	4.65252	10.2237	13.0991	0.991196	0
0.9993	4.33741	13.8838	13.7074	2.82491	0
1.0000	-0.852653	14.8025	14.9285	3.43615	0
1.0007	-7.26608	16.3255	15.8432	0.077093	0
1.0013	-9.0826	17.2442	16.1496	0.077093	0
1.0020	-6.33929	10.8329	16.1496	2.82491	0
1.0027	-4.50423	0.761498	14.6222	2.21367	0
1.0033	-1.76091	-4.42651	12.4864	-0.534144	0
1.0040	6.46904	-5.64491	12.7927	-0.83701	0
1.0047	11.0474	-7.78202	13.0991	-0.534144	0
1.0053	4.65252	-10.5283	11.878	-1.75111	0
1.0060	-3.28086	-9.91912	10.959	-2.67072	0
1.0067	-6.33929	-5.03571	10.0443	-1.44825	0
1.0073	-10.9177	1.0661	7.90848	1.29957	0
1.0080	-14.8843	5.64491	7.60212	0.077093	0
1.0087	-12.4376	7.17282	6.38543	-6.02427	0
1.0093	-7.56266	6.25411	2.41587	-8.77208	0
1.0100	-4.50423	4.12191	0.888446	-6.63551	0
1.0107	-3.59597	2.8986	3.33058	-6.33264	0
1.0113	-2.98428	1.98481	3.33058	-9.08046	0
1.0120	-1.46434	2.8986	-0.940965	-10.2974	0
1.0127	0.0741437	5.64491	-3.68946	-9.08046	0
1.0133	-2.3726	8.39121	-3.3831	-7.85798	0
1.0140	-6.04271	9.30993	-3.68946	-8.77208	0
1.0147	-4.81934	9.30993	-6.43357	-10.9087	0
1.0153	-1.46434	9.30993	-7.961	-10.9087	0
1.0160	0.0741437	12.0562	-8.26298	-10.6058	0
1.0167	-0.240967	11.1375	-10.4031	-13.6565	0
1.0173	0.0741437	3.5078	-11.9262	-14.5706	0
1.0180	3.72572	-1.98481	-11.0115	-12.7424	0
1.0187	3.11404	0.456899	-11.0115	-12.7424	0
1.0193	-8.17434	2.28941	-13.1472	-12.1311	0
1.0200	-16.4043	1.0661	-14.6747	-8.46922	0
1.0207	-13.3644	-1.0661	-15.5894	-9.99456	0
1.0213	-11.8259	-3.8124	-16.5041	-14.5706	0
1.0220	-15.1995	-4.73111	-16.5041	-13.0452	0
1.0227	-15.496	-6.25411	-15.5894	-9.99456	0
1.0233	-13.661	-11.7467	-16.8104	-11.2115	0
1.0240	-12.4376	-16.3255	-19.2526	-8.16085	0
1.0247	-10.9177	-16.3255	-18.6399	-4.8073	0
1.0253	-11.8259	-16.3255	-17.4188	-9.08046	0
1.0260	-14.5878	-14.1884	-18.3379	-12.1311	0
1.0267	-14.5878	-9.00041	-18.6399	-8.77208	0
1.0273	-14.8843	-7.17282	-16.8104	-6.33264	0
1.0280	-13.661	-6.25411	-15.283	-5.41854	0
1.0287	-11.2328	-4.12191	-15.5894	-3.58483	0
1.0293	-13.0493	-5.03571	-17.1168	-6.94388	0
1.0300	-12.141	-8.39121	-16.8104	-9.08046	0
1.0307	-7.85923	-11.1375	-12.8409	-5.41854	0
1.0313	-10.9177	-16.0209	-12.8409	-2.97359	0
1.0320	-15.496	-19.0718	-16.8104	-4.49893	0
1.0327	-11.5293	-16.6301	-16.1977	-3.58483	0
1.0333	-9.69429	-15.4117	-12.8409	-4.49893	0
1.0340	-13.3644	-16.6301	-14.6747	-6.94388	0
1.0347	-13.661	-14.8025	-14.6747	-4.8073	0
1.0353	-11.8259	-10.2237	-9.79041	-1.75111	0
1.0360	-10.9177	-6.55871	-10.7051	-3.88769	0
1.0367	-9.0826	-6.25411	-14.9767	-5.41854	0
1.0373	-10.306	-9.61452	-14.0619	-2.36235	0
1.0380	-10.9177	-11.7467	-12.8409	-1.44825	0
1.0387	-4.81934	-9.91912	-14.9767	-3.58483	0
1.0393	-0.537542	-5.94951	-13.76	-1.75111	0
1.0400	-1.76091	0.456899	-11.0115	0.077093	0
1.0407	-1.46434	4.42651	-11.6198	-2.05948	0
1.0413	-1.14923	4.73111	-12.2325	-2.05948	0
1.0420	-5.7276	11.1375	-10.4031	1.91081	0
1.0427	-10.6211	23.346	-8.26298	3.12777	0
1.0433	-14.2727	26.397	-8.56934	2.82491	0
1.0440	-18.2394	21.8181	-11.0115	4.96149	0
1.0447	-18.851	20.5997	-12.2325	4.65311	0
1.0453	-14.5878	17.8534	-11.3178	1.91081	0
1.0460	-11.8259	9.91912	-11.6198	4.04188	0
1.0467	-14.2727	3.5078	-13.4536	5.57272	0
1.0473	-14.8843	2.28941	-15.8957	3.12777	0
1.0480	-5.7276	5.64491	-19.8609	5.57272	0
1.0487	6.46904	11.4421	-21.6947	9.53751	0
1.0493	11.0474	15.7163	-20.1673	5.87559	0
1.0500	10.1392	21.2089	-18.3379	2.82491	0
1.0507	8.61921	25.7878	-16.8104	5.57272	0
1.0513	-1.14923	16.0209	-14.0619	3.73901	0
1.0520	-13.0493	-9.00041	-11.0115	0.077093	0
1.0527	-10.6211	-33.1129	-8.8757	4.04188	0
1.0533	2.20578	-47.7582	-8.8757	7.40093	0
1.0540	9.82404	-48.9815	-8.8757	3.43615	0
1.0547	6.78415	-36.773	-6.12721	2.51654	0
1.0553	-2.68771	-27.3108	-2.77037	6.17845	0
1.0560	-6.04271	-30.0571	-2.77037	4.35025	0
1.0567	4.04083	-32.8083	-4.60416	-1.14538	0
1.0573	13.7907	-25.7878	-6.43357	-2.05948	0
1.0580	13.7907	-19.0718	-5.51887	-0.534144	0
1.0587	11.9742	-15.4117	-1.85567	-1.14538	0
1.0593	11.0474	-8.39121	-0.0262595	-1.75111	0
1.0600	8.61921	0.1523	-0.940965	-0.83701	0
1.0607	11.0474	5.03571	0.280101	-0.83701	0
1.0613	16.5526	4.73111	0.888446	0.077093	0
1.0620	17.4608	5.03571	0.888446	3.12777	0
1.0627	17.1643	9.30993	3.63694	3.12777	0
1.0633	20.2042	11.4421	5.46635	0.077093	0
1.0640	22.0392	9.61452	3.9433	0.379958	0
1.0647	20.8158	8.39121	5.16436	1.91081	0
1.0653	16.2375	7.47742	6.38543	0.077093	0
1.0660	10.1392	4.42651	4.24528	-2.05948	0
1.0667	5.56078	3.2032	4.858	-0.225772	0
1.0673	4.04083	2.8986	8.82318	3.43615	0
1.0680	5.85735	1.98481	6.68741	4.04188	0
1.0687	9.23089	6.56362	3.33058	0.991196	0
1.0693	10.1392	13.2746	4.858	-3.58483	0
1.0700	7.69241	10.2237	5.16436	-3.88769	0
1.0707	6.46904	1.98481	2.41587	-2.05948	0
1.0713	6.17246	-3.2032	2.72223	-1.75111	0
1.0720	5.85735	-9.00041	4.55164	-3.58483	0
1.0727	8.61921	-13.5792	4.55164	-2.67072	0
1.0733	12.8825	-12.3608	4.55164	-0.83701	0
1.0740	11.0474	-7.17282	4.55164	-1.14538	0
1.0747	5.24567	0.1523	2.41587	-2.67072	0
1.0753	4.04083	6.56362	1.19481	-2.97359	0
1.0760	7.08072	6.56362	1.50117	-4.49893	0
1.0767	5.24567	5.94951	2.41587	-4.19606	0
1.0773	0.982404	10.8329	1.80753	-2.36235	0
1.0780	6.17246	14.1933	-0.0262595	-3.88769	0
1.0787	16.5526	13.8838	-0.0262595	-5.7214	0
1.0793	21.131	13.8838	3.63694	-0.534144	0
1.0800	18.3691	11.7516	2.72223	4.65311	0
1.0807	11.6591	7.47742	-2.16203	0.991196	0
1.0813	6.17246	4.73111	-3.99144	-1.14538	0
1.0820	5.85735	1.68021	-2.77037	2.82491	0
1.0827	5.56078	-1.3707	-3.07674	1.91081	0
1.0833	5.24567	0.456899	-3.68946	-2.97359	0
1.0840	11.6591	4.73111	-3.3831	-2.05948	0
1.0847	15.9409	5.94951	-3.07674	-0.534144	0
1.0853	10.1392	5.64491	-3.3831	-3.28196	0
1.0860	6.46904	5.34031	-3.07674	-3.88769	0
1.0867	9.23089	1.0661	-0.940965	-1.14538	0
1.0873	9.23089	-9.61452	-0.0262595	-0.83701	0
1.0880	5.56078	-19.3764	-2.77037	-0.534144	0
1.0887	3.11404	-22.1227	-4.90615	0.991196	0
1.0893	-0.537542	-19.0718	-3.07674	-3.88769	0
1.0900	-2.07602	-14.493	-2.16203	-9.08046	0
1.0907	0.0741437	-11.4421	-2.77037	-3.88769	0
1.0913	-0.852653	-10.5283	-2.77037	1.29957	0
1.0920	-3.59597	-12.6654	-2.16203	-3.58483	0
1.0927	-5.11592	-13.5792	-2.46839	-7.24674	0
1.0933	-6.6544	-10.8329	-2.46839	-5.41854	0
1.0940	-8.17434	-7.17282	-2.46839	-4.49893	0
1.0947	-6.33929	-7.17282	-2.16203	-4.49893	0
1.0953	-2.68771	-10.5283	-2.77037	-1.75111	0
1.0960	-0.852653	-16.9347	-3.68946	-2.36235	0
1.0967	-2.98428	-26.397	-0.940965	-5.41854	0
1.0973	-5.43103	-34.6359	0.888446	-6.02427	0
1.0980	-5.43103	-36.1638	-1.85567	-6.33264	0
1.0987	-7.56266	-32.4988	-2.77037	-6.33264	0
1.0993	-11.2328	-27.3108	1.19481	-4.49893	0
1.1000	-11.8259	-21.5135	1.80753	-4.49893	0
1.1007	-11.8259	-15.4117	-2.77037	-7.24674	0
1.1013	-13.0493	-13.5792	-3.3831	-6.63551	0
1.1020	-10.0094	-12.0562	-0.0262595	-2.67072	0
1.1027	-6.95097	-7.17282	1.19481	-0.534144	0
1.1033	-10.0094	-5.64491	0.888446	1.60243	0
1.1040	-9.0826	-9.91912	2.10951	4.04188	0
1.1047	-2.68771	-12.3608	3.02859	0.991196	0
1.1053	0.0741437	-11.4421	0.888446	-3.58483	0
1.1060	1.59409	-10.5283	-2.46839	-1.75111	0
1.1067	7.69241	-10.2237	-1.85567	0.991196	0
1.1073	12.8825	-11.7467	1.50117	-2.05948	0
1.1080	13.7907	-11.4421	1.50117	-4.19606	0
1.1087	9.82404	-7.17282	-0.940965	-1.75111	0
1.1093	3.11404	-4.12191	-1.24733	-1.14538	0
1.1100	0.982404	-3.2032	0.888446	-2.05948	0
1.1107	1.89066	1.0661	1.19481	-1.75111	0
1.1113	0.370719	1.98481	-0.0262595	-2.36235	0
1.1120	0.685829	-4.42651	0.280101	-4.49893	0
1.1127	1.27898	-12.97	1.50117	-4.19606	0
1.1133	-2.68771	-24.5644	1.80753	-2.05948	0
1.1140	-4.81934	-37.6868	1.80753	-2.67072	0
1.1147	-3.28086	-42.2656	3.02859	-2.05948	0
1.1153	-7.56266	-43.1843	3.9433	0.379958	0
1.1160	-15.1995	-46.5398	3.63694	-0.534144	0
1.1167	-16.4043	-43.1843	3.63694	-3.28196	0
1.1173	-14.5878	-34.0267	3.33058	-3.58483	0
1.1180	-15.1995	-29.1433	3.33058	-3.58483	0
1.1187	-15.1995	-26.397	4.24528	-6.63551	0
1.1193	-9.39771	-21.8181	4.55164	-5.41854	0
1.1200	0.982404	-21.8181	3.9433	-1.44825	0
1.1207	8.61921	-23.0415	3.63694	-2.05948	0
1.1213	8.91578	-22.1227	5.16436	-2.05948	0
1.1220	2.81746	-20.9043	6.68741	3.73901	0
1.1227	-9.0826	-17.8534	7.30013	4.04188	0
1.1233	-19.1661	-12.97	5.77271	-0.83701	0
1.1240	-15.8111	-12.3608	1.80753	0.991196	0
1.1247	-7.26608	-12.6654	-2.46839	4.04188	0
1.1253	-3.59597	-12.0562	-2.77037	-0.83701	0
1.1260	0.982404	-17.8534	-0.634604	-1.75111	0
1.1267	6.46904	-29.4479	0.586462	4.65311	0
1.1273	4.65252	-34.3313	1.50117	3.73901	0
1.1280	2.50235	-26.397	4.55164	-0.225772	0
1.1287	3.72572	-16.3255	5.77271	1.60243	0
1.1293	-1.46434	-12.6654	3.9433	-0.225772	0
1.1300	-9.39771	-12.6654	6.07907	-4.49893	0
1.1307	-9.39771	-11.1375	10.3506	-0.534144	0
1.1313	-5.7276	-8.08662	9.12955	0.379958	0
1.1320	-5.43103	-6.86822	7.30013	-6.33264	0
1.1327	-6.6544	-8.08662	9.74227	-4.49893	0
1.1333	-6.04271	-9.30501	9.12955	2.21367	0
1.1340	-3.59597	-8.08662	7.30013	0.688331	0
1.1347	0.0741437	-3.5078	9.43591	-0.534144	0
1.1353	2.81746	-1.3707	10.959	2.82491	0
1.1360	3.42915	-1.98481	10.657	0.077093	0
1.1367	2.81746	-1.68021	12.7927	-1.75111	0
1.1373	1.89066	-0.1523	13.4011	2.82491	0
1.1380	0.370719	0.1523	10.0443	1.91081	0
1.1387	-2.3726	2.28941	7.30013	-1.44825	0
1.1393	-5.43103	3.81731	7.30013	2.82491	0
1.1400	-3.59597	1.0661	7.90848	4.35025	0
1.1407	2.20578	-0.761498	7.30013	-2.05948	0
1.1413	4.33741	3.81731	5.46635	-3.58483	0
1.1420	0.370719	10.2237	5.16436	0.077093	0
1.1427	-2.68771	10.5283	5.46635	-0.83701	0
1.1433	-3.59597	5.64491	4.24528	-1.75111	0
1.1440	-7.56266	1.98481	3.63694	0.991196	0
1.1447	-10.0094	1.68021	4.858	1.91081	0
1.1453	-6.95097	1.98481	4.24528	0.991196	0
1.1460	-2.68771	0.1523	2.72223	2.51654	0
1.1467	0.982404	-2.59401	3.63694	4.96149	0
1.1473	7.08072	-5.64491	5.46635	4.04188	0
1.1480	13.1976	-5.94951	6.07907	2.21367	0
1.1487	17.4608	-0.456899	5.46635	3.73901	0
1.1493	22.3358	6.56362	6.68741	4.65311	0
1.1500	23.8743	11.1375	8.5212	-0.225772	0
1.1507	17.776	13.8838	6.99377	-1.75111	0
1.1513	8.91578	13.5792	5.46635	2.51654	0
1.1520	2.81746	10.2237	6.99377	0.991196	0
1.1527	0.370719	7.17282	6.07907	-3.58483	0
1.1533	0.0741437	4.73111	4.24528	0.688331	0
1.1540	-0.852653	2.8986	4.858	3.12777	0
1.1547	-7.26608	5.34031	6.07907	-1.75111	0
1.1553	-11.5293	6.56362	5.77271	-1.44825	0
1.1560	-4.50423	1.0661	4.55164	0.991196	0
1.1567	7.39583	-2.59401	1.80753	-2.97359	0
1.1573	12.8825	-1.68021	1.19481	-4.8073	0
1.1580	14.7175	-1.3707	3.02859	-2.05948	0
1.1587	18.3691	-3.5078	2.72223	-2.36235	0
1.1593	18.3691	-7.17282	1.80753	-2.36235	0
1.1600	15.6258	-13.8838	2.72223	-0.83701	0
1.1607	12.5859	-18.4626	3.33058	-0.83701	0
1.1613	7.39583	-16.3255	2.72223	0.991196	0
1.1620	2.81746	-14.8025	1.80753	2.82491	0
1.1627	4.04083	-20.9043	2.72223	-2.05948	0
1.1633	4.04083	-25.7878	4.55164	-2.36235	0
1.1640	1.89066	-19.3764	2.41587	4.65311	0
1.1647	4.94909	-9.91912	-1.85567	3.12777	0
1.1653	9.52747	-13.2746	-3.07674	-4.49893	0
1.1660	9.82404	-21.8181	-3.99144	-2.67072	0
1.1667	8.91578	-20.2951	-4.60416	0.991196	0
1.1673	7.69241	-15.4117	-1.85567	-3.28196	0
1.1680	7.69241	-13.5792	-0.328243	-4.49893	0
1.1687	9.52747	-9.91912	-1.85567	1.91081	0
1.1693	6.17246	-9.91912	-0.328243	2.82491	0
1.1700	-3.89254	-14.8025	0.280101	-1.14538	0
1.1707	-10.6211	-14.493	-1.24733	-3.58483	0
1.1713	-7.56266	-9.91912	-0.0262595	-5.7214	0
1.1720	-0.852653	-7.17282	0.586462	-6.94388	0
1.1727	7.08072	-2.28941	-0.940965	-4.19606	0
1.1733	16.5526	-1.0661	1.19481	-2.36235	0
1.1740	23.2626	-6.25411	1.80753	-4.19606	0
1.1747	19.2959	-5.94951	-3.07674	-3.58483	0
1.1753	7.39583	-2.28941	-4.2978	-0.534144	0
1.1760	-1.14923	-4.73111	-0.940965	-2.36235	0
1.1767	0.0741437	-3.5078	-2.77037	-6.02427	0
1.1773	5.56078	4.12191	-8.26298	-6.02427	0
1.1780	6.17246	7.78202	-8.8757	-5.7214	0
1.1787	4.33741	8.39121	-6.43357	-5.41854	0
1.1793	9.52747	10.2237	-4.90615	-1.44825	0
1.1800	18.9808	9.30993	-4.60416	1.60243	0
1.1807	21.131	10.2237	-3.68946	-1.14538	0
1.1813	15.6258	15.4117	-2.77037	-2.05948	0
1.1820	3.72572	12.97	-3.68946	1.91081	0
1.1827	-11.8259	-0.1523	-6.12721	1.91081	0
1.1833	-15.1995	-10.5283	-6.73993	-2.05948	0
1.1840	-3.59597	-8.08662	-5.21251	-0.225772	0
1.1847	2.81746	-0.761498	-0.940965	3.43615	0
1.1853	1.27898	3.81731	2.72223	2.21367	0
1.1860	3.72572	12.0562	1.80753	0.991196	0
1.1867	4.65252	27.3157	-0.328243	4.65311	0
1.1873	-1.46434	36.773	1.50117	8.01217	0
1.1880	-4.50423	37.9963	3.63694	9.23464	0
1.1887	-3.28086	41.0472	-0.0262595	6.48683	0
1.1893	-4.50423	45.626	-4.90615	1.29957	0
1.1900	-4.50423	45.3214	-5.82523	0.077093	0
1.1907	-2.68771	44.0981	-5.51887	1.91081	0
1.1913	-2.3726	46.8444	-7.65464	0.688331	0
1.1920	-3.59597	49.2861	-9.18206	-2.05948	0
1.1927	-4.50423	51.1186	-7.961	0.077093	0
1.1933	-2.68771	56.6112	-7.04629	1.29957	0
1.1940	-1.76091	61.19	-5.82523	-2.05948	0
1.1947	-5.11592	59.6621	-3.3831	-4.8073	0
1.1953	-7.56266	53.2557	-1.24733	-5.11017	0
1.1960	-5.43103	45.9306	-0.634604	-7.24674	0
1.1967	-6.04271	38.9101	0.586462	-8.46922	0
1.1973	-8.78603	34.9454	1.50117	-5.7214	0
1.1980	-6.04271	33.1129	1.19481	-5.41854	0
1.1987	-1.76091	32.8083	0.888446	-6.33264	0
1.1993	-4.50423	33.7221	2.10951	-2.67072	0
1.2000	-6.33929	28.8387	4.24528	-0.534144	0
1.2007	-0.852653	17.5488	3.63694	-4.49893	0
1.2013	9.82404	9.91912	2.72223	-6.33264	0
1.2020	18.3691	8.39121	5.16436	-3.28196	0
1.2027	18.3691	7.78202	6.99377	-4.19606	0
1.2033	10.7508	10.8329	5.46635	-5.7214	0
1.2040	3.42915	16.6301	4.858	-2.97359	0
1.2047	0.370719	18.158	4.858	-2.36235	0
1.2053	0.685829	16.3255	3.9433	-4.49893	0
1.2060	2.81746	15.4117	5.46635	-2.36235	0
1.2067	4.65252	17.2442	6.99377	1.60243	0
1.2073	4.33741	19.9905	6.99377	0.077093	0
1.2080	1.89066	19.3813	8.82318	-2.36235	0
1.2087	-4.81934	15.7163	8.5212	-0.83701	0
1.2093	-14.5878	16.0209	4.55164	-0.83701	0
1.2100	-18.851	20.5997	5.16436	-2.36235	0
1.2107	-19.4627	24.874	7.30013	0.077093	0
1.2113	-22.206	27.3157	3.63694	0.991196	0
1.2120	-22.5212	28.5341	1.80753	-2.67072	0
1.2127	-18.2394	27.3157	1.80753	-4.49893	0
1.2133	-15.496	26.0924	-2.46839	-1.75111	0
1.2140	-16.1077	25.7878	-4.2978	-1.75111	0
1.2147	-16.1077	25.7878	-1.24733	-3.28196	0
1.2153	-17.6277	24.5694	-2.46839	-1.44825	0
1.2160	-18.2394	18.7672	-4.60416	-0.83701	0
1.2167	-14.5878	13.8838	-3.99144	-3.58483	0
1.2173	-11.5293	16.0209	-5.51887	-4.19606	0
1.2180	-11.8259	19.3813	-7.04629	-2.67072	0
1.2187	-11.5293	18.4626	-4.60416	-3.88769	0
1.2193	-10.306	20.2951	-3.99144	-5.41854	0
1.2200	-10.0094	23.346	-5.51887	-4.49893	0
1.2207	-8.17434	22.1277	-3.68946	-3.58483	0
1.2213	-7.26608	20.9043	-1.85567	-3.88769	0
1.2220	-8.17434	23.6506	-2.77037	-4.8073	0
1.2227	-6.95097	23.9552	-2.16203	-4.19606	0
1.2233	-5.11592	19.3813	0.888446	-1.75111	0
1.2240	-4.50423	12.6654	2.10951	-3.28196	0
1.2247	-2.68771	4.73111	0.586462	-6.33264	0
1.2253	-1.76091	-0.456899	-0.0262595	-4.49893	0
1.2260	-3.59597	-2.8986	2.10951	0.379958	0
1.2267	-5.7276	-3.8124	4.858	0.077093	0
1.2273	-6.33929	-0.761498	5.77271	-0.83701	0
1.2280	-6.33929	3.81731	5.77271	1.60243	0
1.2287	-5.43103	2.28941	5.16436	0.991196	0
1.2293	-4.50423	-2.59401	5.46635	-3.28196	0
1.2300	-4.20766	-6.25411	4.55164	-1.75111	0
1.2307	-0.852653	-5.64491	2.41587	1.91081	0
1.2313	3.72572	-1.68021	3.9433	0.077093	0
1.2320	4.33741	0.1523	7.30013	-3.58483	0
1.2327	3.72572	-1.3707	5.46635	-0.83701	0
1.2333	2.81746	0.1523	3.63694	2.21367	0
1.2340	1.27898	1.98481	7.30013	0.991196	0
1.2347	1.89066	2.59401	9.43591	1.29957	0
1.2353	3.42915	6.56362	7.30013	4.65311	0
1.2360	3.72572	7.78202	4.55164	4.65311	0
1.2367	4.33741	1.0661	3.63694	0.991196	0
1.2373	7.08072	-2.59401	3.33058	-0.225772	0
1.2380	10.7508	0.1523	3.33058	-0.534144	0
1.2387	11.9742	3.2032	1.80753	-1.14538	0
1.2393	9.82404	7.47742	-0.0262595	0.688331	0
1.2400	9.82404	15.1071	-1.85567	2.82491	0
1.2407	13.7907	19.3813	-3.68946	1.91081	0
1.2413	12.8825	20.9043	-3.68946	2.51654	0
1.2420	2.50235	23.9552	-2.46839	6.48683	0
1.2427	-5.43103	24.5694	-4.60416	6.78969	0
1.2433	-5.7276	22.1277	-6.73993	4.35025	0
1.2440	-4.81934	18.7672	-3.68946	7.09806	0
1.2447	-1.14923	12.6654	-0.328243	10.1487	0
1.2453	4.94909	5.64491	-3.3831	7.40093	0
1.2460	7.39583	4.73111	-7.34828	5.57272	0
1.2467	8.00752	8.39121	-6.43357	8.92627	0
1.2473	10.7508	10.8329	-3.68946	10.4516	0
1.2480	9.23089	10.2237	-3.68946	9.84037	0
1.2487	1.59409	5.64491	-6.43357	8.92627	0
1.2493	-2.98428	2.59401	-6.73993	4.96149	0
1.2500	0.0741437	1.98481	-5.82523	1.91081	0
1.2507	4.33741	-2.8986	-4.60416	4.65311	0
1.2513	6.17246	-9.91912	-3.68946	7.40093	0
1.2520	8.3041	-9.00041	-4.2978	5.57272	0
1.2527	10.4357	-3.5078	-5.21251	4.65311	0
1.2533	9.82404	0.1523	-3.99144	5.26435	0
1.2540	10.1392	5.64491	-3.68946	3.73901	0
1.2547	11.9742	11.1375	-5.82523	4.65311	0
1.2553	11.0474	12.6654	-6.43357	6.48683	0
1.2560	6.17246	9.91912	-4.60416	4.04188	0
1.2567	-6.33929	5.94951	-4.2978	0.379958	0
1.2573	-23.7445	5.64491	-5.21251	-1.14538	0
1.2580	-27.3961	7.47742	-4.90615	-1.75111	0
1.2587	-18.2394	6.86822	-3.68946	0.077093	0
1.2593	-14.8843	5.64491	-3.07674	4.65311	0
1.2600	-11.8259	6.86822	-4.60416	4.96149	0
1.2607	-1.76091	5.03571	-6.43357	0.688331	0
1.2613	0.370719	1.0661	-3.99144	0.991196	0
1.2620	-2.3726	1.0661	-1.54931	5.57272	0
1.2627	3.72572	2.59401	-3.68946	5.57272	0
1.2633	5.56078	1.37561	-6.43357	3.43615	0
1.2640	0.0741437	2.28941	-3.99144	5.87559	0
1.2647	0.685829	6.86822	-1.85567	7.40093	0
1.2653	4.04083	10.5283	-2.77037	5.57272	0
1.2660	2.50235	10.2237	-1.24733	6.48683	0
1.2667	1.59409	6.56362	0.888446	7.09806	0
1.2673	0.982404	2.28941	-2.46839	4.04188	0
1.2680	-0.537542	1.68021	-6.43357	4.35025	0
1.2687	-0.240967	0.761498	-6.43357	6.78969	0
1.2693	0.0741437	-3.2032	-5.51887	4.65311	0
1.2700	0.982404	-3.5078	-3.99144	2.51654	0
1.2707	2.81746	0.456899	-0.0262595	4.35025	0
1.2713	0.982404	-0.1523	2.10951	5.26435	0
1.2720	-0.852653	-4.12191	1.50117	2.82491	0
1.2727	4.65252	-2.59401	2.72223	1.91081	0
1.2733	7.39583	3.81731	3.63694	2.21367	0
1.2740	3.72572	9.61452	3.63694	1.60243	0
1.2747	5.24567	11.4421	6.38543	1.60243	0
1.2753	7.39583	8.39121	8.21484	2.51654	0
1.2760	3.72572	5.64491	8.21484	0.991196	0
1.2767	0.982404	5.94951	9.12955	-0.83701	0
1.2773	1.59409	5.34031	10.0443	0.688331	0
1.2780	0.982404	2.28941	8.21484	-0.83701	0
1.2787	-0.240967	1.98481	7.60212	-3.28196	0
1.2793	0.0741437	5.03571	7.60212	0.688331	0
1.2800	0.370719	9.00533	6.99377	2.82491	0
1.2807	0.370719	12.0562	8.21484	-1.75111	0
1.2813	2.50235	11.4421	9.74227	-1.44825	0
1.2820	9.23089	7.78202	9.12955	1.29957	0
1.2827	14.7175	4.12191	8.5212	0.077093	0
1.2833	12.8825	0.761498	8.5212	0.991196	0
1.2840	8.3041	-3.2032	8.21484	3.43615	0
1.2847	9.23089	-8.69581	7.90848	-1.44825	0
1.2853	10.1392	-14.493	6.38543	-3.58483	0
1.2860	5.56078	-14.493	3.63694	-0.534144	0
1.2867	-0.240967	-11.1375	2.72223	-1.75111	0
1.2873	-4.50423	-10.8329	2.72223	-4.49893	0
1.2880	-3.89254	-10.8329	0.586462	-2.05948	0
1.2887	0.685829	-6.86822	-0.940965	-1.75111	0
1.2893	2.20578	-3.5078	0.280101	-5.11017	0
1.2900	-2.07602	-3.8124	0.586462	-5.41854	0
1.2907	-6.6544	-4.12191	-0.634604	-2.97359	0
1.2913	-9.39771	-5.64491	-1.24733	-1.75111	0
1.2920	-14.2727	-6.55871	-1.24733	-3.58483	0
1.2927	-20.0744	-4.42651	-0.328243	-4.49893	0
1.2933	-20.9827	-3.8124	0.280101	-2.67072	0
1.2940	-17.016	-7.17282	-2.16203	-3.28196	0
1.2947	-12.141	-9.91912	-3.68946	-5.41854	0
1.2953	-9.0826	-12.6654	-0.940965	-3.58483	0
1.2960	-2.68771	-14.1884	-0.0262595	-3.28196	0
1.2967	10.1392	-12.3608	-3.3831	-6.94388	0
1.2973	25.7093	-9.91912	-5.21251	-7.24674	0
1.2980	30.2877	-9.00041	-4.2978	-7.24674	0
1.2987	22.0392	-6.86822	-3.68946	-9.08046	0
1.2993	14.7175	-6.55871	-3.68946	-6.02427	0
1.3000	11.9742	-11.7467	-4.90615	-3.58483	0
1.3007	9.52747	-15.7163	-4.60416	-7.85798	0
1.3013	11.0474	-12.3608	-1.54931	-5.7214	0
1.3020	12.5859	-8.69581	-0.940965	0.991196	0
1.3027	7.39583	-9.30501	-3.3831	-1.75111	0
1.3033	4.04083	-9.00041	-2.77037	-6.63551	0
1.3040	3.72572	-6.25411	-2.77037	-2.97359	0
1.3047	-0.852653	-6.25411	-4.90615	-1.75111	0
1.3053	-2.98428	-8.39121	-5.51887	-7.24674	0
1.3060	-3.28086	-6.25411	-4.60416	-5.7214	0
1.3067	-17.3311	-2.28941	-3.68946	0.991196	0
1.3073	-34.7178	-0.761498	-1.85567	1.29957	0
1.3080	-36.5528	2.59401	-0.0262595	-2.05948	0
1.3087	-31.0662	6.56362	0.586462	-2.97359	0
1.3093	-28.916	4.12191	1.80753	-3.88769	0
1.3100	-22.8177	0.456899	2.10951	-5.41854	0
1.3107	-16.4043	1.0661	1.50117	-3.88769	0
1.3113	-15.496	-4.42651	-0.0262595	-2.67072	0
1.3120	-13.0493	-21.8181	-2.77037	-5.7214	0
1.3127	-9.0826	-36.773	-4.60416	-7.24674	0
1.3133	-9.0826	-36.4684	-3.3831	-6.63551	0
1.3140	-7.85923	-31.585	-2.77037	-8.16085	0
1.3147	-6.33929	-31.585	-2.46839	-7.24674	0
1.3153	-6.95097	-31.8896	-1.85567	-4.49893	0
1.3160	-1.76091	-27.0062	-3.3831	-6.33264	0
1.3167	8.3041	-20.9043	-3.68946	-9.08046	0
1.3173	13.1976	-16.3255	-1.85567	-6.02427	0
1.3180	18.3691	-12.6654	-2.77037	-5.41854	0
1.3187	25.7093	-8.39121	-5.51887	-8.46922	0
1.3193	20.8158	-2.28941	-6.43357	-5.41854	0
1.3200	8.3041	4.42651	-4.60416	-2.36235	0
1.3207	5.56078	9.00533	-4.2978	-5.7214	0
1.3213	6.46904	13.2746	-5.21251	-6.63551	0
1.3220	0.685829	19.6859	-4.90615	-3.28196	0
1.3227	-6.33929	25.7878	-3.07674	-3.88769	0
1.3233	-13.3644	26.7016	-1.85567	-5.7214	0
1.3240	-22.5212	20.9043	-1.54931	-3.58483	0
1.3247	-28.0078	12.97	-0.0262595	-3.58483	0
1.3253	-29.2312	6.56362	-0.634604	-6.94388	0
1.3260	-23.7445	0.456899	-3.99144	-5.11017	0
1.3267	-8.47092	-9.91912	-3.68946	-2.67072	0
1.3273	1.89066	-26.0924	-0.328243	-3.88769	0
1.3280	0.982404	-44.4027	1.19481	-3.28196	0
1.3287	1.59409	-55.0833	2.72223	-0.225772	0
1.3293	3.72572	-50.1999	2.41587	-0.83701	0
1.3300	0.0741437	-34.0267	-1.54931	-1.75111	0
1.3307	-2.98428	-18.4626	-2.16203	0.379958	0
1.3313	-5.43103	-11.7467	1.80753	0.991196	0
1.3320	-10.6211	-10.2237	2.41587	-2.36235	0
1.3327	-9.39771	-5.64491	-1.54931	-4.19606	0
[truncated: 38,986 more rows]
