# Supplementary material for: Identification of Haptic Based Guiding Using Hard Reins
Source: PLoS One. 2015 Jul 22;10(7):e0132020. doi: 10.1371/journal.pone.0132020 (PMC4511788; doi:10.1371/journal.pone.0132020)
Supplement: S4 File — (ZIP) [file pone.0132020.s004.zip › EMGData2/Subject9/T13/t13.txt]

0.0000	-1.94329	-0.834186	-0.809416	3.86429	0
0.0007	-3.46966	-2.66745	-2.03132	1.42233	0
0.0013	-3.77352	-1.13973	-1.11295	-1.63083	0
0.0020	-3.77352	-1.44528	-1.41648	-0.714022	0
0.0027	-3.46966	-1.75082	-3.55676	-0.102819	0
0.0033	-2.85841	-1.44528	-2.94192	-2.54477	0
0.0040	-3.46966	-3.58409	-1.72779	-4.68113	0
0.0047	-5.29989	-5.41251	-2.03132	-4.37553	0
0.0053	-6.82626	-4.80142	-1.41648	-4.37553	0
0.0060	-3.77352	-5.41251	-2.33485	-5.29233	0
0.0067	-0.416925	-4.49587	-4.77867	-3.76432	0
0.0073	-1.02818	-3.27854	-4.77867	-3.46158	0
0.0080	-3.46966	-5.41251	-4.16382	-5.90068	0
0.0087	-3.1658	-5.41251	-4.46735	-5.59793	0
0.0093	-2.85841	-2.05637	-3.55676	-2.54477	0
0.0100	-4.08092	-2.05637	-3.86029	-3.46158	0
0.0107	-4.38478	-3.58409	-4.77867	-3.46158	0
0.0113	-4.38478	-2.973	-3.55676	2.33914	0
0.0120	-5.29989	-2.973	-1.11295	3.55868	0
0.0127	-2.25069	-3.58409	0.10896	-0.40842	0
0.0133	4.7699	-2.66745	-0.202354	0.202782	0
0.0140	7.21138	0.0775987	-1.11295	2.94748	0
0.0147	5.38116	1.29978	0.716022	2.03353	0
0.0153	2.32842	-1.75082	3.46337	1.72793	0
0.0160	0.190796	-5.41251	3.7669	0.202782	0
0.0167	1.4133	-4.49587	2.54499	-3.46158	0
0.0173	5.68502	-2.973	3.46337	-1.63083	0
0.0180	7.21138	-4.19518	6.51424	1.11673	0
0.0187	4.15865	-3.58409	7.12909	-1.93357	0
0.0193	2.93967	-2.05637	3.46337	-3.46158	0
0.0200	2.63228	-3.58409	1.01955	-1.63083	0
0.0207	2.02456	-5.41251	1.93793	-3.15598	0
0.0213	4.15865	-4.49587	0.716022	-4.06992	0
0.0220	6.29627	-3.58409	-1.11295	-2.54477	0
0.0227	3.85479	-4.19518	0.716022	-4.68113	0
0.0233	-1.63943	-4.49587	2.54499	-6.20628	0
0.0240	-6.5224	-4.49587	0.716022	-3.46158	0
0.0247	-7.74137	-4.49587	-0.202354	-4.37553	0
0.0253	-4.38478	-2.05637	0.412491	-6.81748	0
0.0260	-2.25069	0.0775987	1.33087	-5.90068	0
0.0267	-1.63943	-2.66745	2.24146	-5.90068	0
0.0273	0.80205	-4.49587	3.7669	-8.34263	0
0.0280	1.71716	-2.05637	5.29234	-8.95383	0
0.0287	-0.113064	-1.13973	4.9888	-7.73428	0
0.0293	1.10944	-2.36191	3.7669	-5.29233	0
0.0300	5.38116	-0.834186	6.81777	-1.01962	0
0.0307	7.82264	-0.528641	10.787	1.11673	0
0.0313	6.90752	-2.36191	8.95806	2.03353	0
0.0320	2.93967	-2.36191	5.29234	4.77823	0
0.0327	2.63228	0.0775987	6.51424	4.47549	0
0.0333	8.43389	1.60532	7.12909	2.03353	0
0.0340	12.0943	0.383143	6.21071	4.77823	0
0.0347	9.04161	-0.834186	8.95806	8.44259	0
0.0353	8.1265	0.688688	10.787	9.35654	0
0.0360	8.1265	2.21641	8.65453	10.2733	0
0.0367	4.7699	1.91087	6.81777	8.74534	0
0.0373	3.85479	2.8275	6.21071	4.77823	0
0.0380	4.7699	3.13305	4.9888	4.47549	0
0.0387	2.32842	0.688688	3.46337	3.86429	0
0.0393	1.10944	0.383143	1.93793	0.811129	0
0.0400	3.24353	2.52196	-0.202354	0.811129	0
0.0407	1.4133	1.91087	-1.11295	2.03353	0
0.0413	-2.55455	-0.227946	-2.03132	-0.714022	0
0.0420	-2.25069	0.688688	-4.77867	-2.23917	0
0.0427	-1.63943	1.91087	-5.68926	1.72793	0
0.0433	-3.46966	1.60532	-4.77867	2.64188	0
0.0440	-2.55455	0.688688	-6.60764	0.202782	0
0.0447	-1.02818	-0.227946	-8.13308	-0.714022	0
0.0453	-1.02818	0.0775987	-3.55676	-0.714022	0
0.0460	-0.416925	2.8275	2.24146	-1.01962	0
0.0467	-1.63943	3.73929	4.07043	0.811129	0
0.0473	-5.29989	0.994233	4.68527	2.33914	0
0.0480	-4.38478	-0.227946	5.59587	0.505527	0
0.0487	-0.416925	2.8275	5.29234	-0.714022	0
0.0493	1.10944	3.73929	5.29234	1.11673	0
0.0500	3.24353	2.52196	5.90718	1.11673	0
0.0507	5.68502	3.73929	6.21071	1.11673	0
0.0513	5.99241	3.73929	7.12909	3.86429	0
0.0520	6.60013	1.91087	8.95806	4.77823	0
0.0527	5.68502	3.13305	8.34321	2.33914	0
0.0533	4.15865	6.48919	7.12909	4.47549	0
0.0540	6.60013	6.48919	8.34321	8.44259	0
0.0547	9.04161	4.65592	8.95806	7.22019	0
0.0553	6.29627	2.8275	6.21071	3.55868	0
0.0560	4.7699	2.52196	5.29234	2.94748	0
0.0567	5.68502	3.73929	6.21071	2.94748	0
0.0573	4.7699	3.73929	4.38174	2.03353	0
0.0580	7.51524	2.21641	4.07043	3.86429	0
0.0587	11.1792	2.21641	6.51424	4.77823	0
0.0593	5.99241	2.21641	6.21071	2.03353	0
0.0600	-1.94329	2.8275	1.93793	1.11673	0
0.0607	-2.55455	4.65592	-0.809416	1.42233	0
0.0613	-1.94329	3.43859	-0.202354	-1.63083	0
0.0620	-3.46966	-0.227946	0.716022	-3.76432	0
0.0627	-3.1658	-0.834186	-2.03132	-2.54477	0
0.0633	-3.46966	0.994233	-4.77867	-3.46158	0
0.0640	-6.82626	1.91087	-2.94192	-4.37553	0
0.0647	-7.43751	1.29978	-0.202354	-1.93357	0
0.0653	-6.5224	-0.834186	-1.11295	-3.46158	0
0.0660	-9.87899	-1.75082	-2.03132	-7.73428	0
0.0667	-13.5395	-0.227946	-0.202354	-7.73428	0
0.0673	-11.7092	-0.834186	0.716022	-6.81748	0
0.0680	-9.87899	-2.66745	2.54499	-7.73428	0
0.0687	-10.7941	-1.44528	2.54499	-4.68113	0
0.0693	-8.65649	-0.227946	0.10896	-1.63083	0
0.0700	-3.46966	-0.834186	1.6344	-3.46158	0
0.0707	0.190796	1.91087	5.29234	-1.63083	0
0.0713	2.93967	5.26701	4.38174	3.86429	0
0.0720	3.85479	2.8275	3.46337	3.86429	0
0.0727	1.4133	-0.834186	4.07043	-0.40842	0
0.0733	2.93967	0.0775987	1.93793	-1.63083	0
0.0740	5.99241	2.8275	0.10896	-1.01962	0
0.0747	3.24353	2.8275	0.716022	-1.01962	0
0.0753	2.63228	2.21641	-0.202354	-1.32522	0
0.0760	5.68502	2.8275	-1.72779	-1.93357	0
0.0767	4.15865	2.8275	-0.202354	-2.23917	0
0.0773	2.32842	3.43859	0.412491	-0.40842	0
0.0780	2.63228	5.26701	-1.11295	1.42233	0
0.0787	0.190796	5.26701	-2.94192	0.505527	0
0.0793	-1.63943	2.52196	-5.38573	-2.23917	0
0.0800	-1.94329	0.994233	-6.30411	-3.15598	0
0.0807	-4.38478	1.91087	-4.77867	-3.76432	0
0.0813	-3.1658	1.29978	-4.77867	-7.12308	0
0.0820	1.10944	0.0775987	-6.60764	-8.34263	0
0.0827	-1.02818	0.0775987	-5.0822	-4.98673	0
0.0833	-6.215	-0.227946	-2.94192	-3.46158	0
0.0840	-5.91114	-2.66745	-5.38573	-7.12308	0
0.0847	-6.82626	-3.27854	-6.91117	-9.25943	0
0.0853	-8.96388	-1.75082	-5.38573	-8.95383	0
0.0860	-8.04877	-0.528641	-6.60764	-8.64823	0
0.0867	-6.215	-0.834186	-8.43661	-8.95383	0
0.0873	-6.215	-1.44528	-6.91117	-8.95383	0
0.0880	-3.77352	-1.75082	-5.38573	-8.34263	0
0.0887	-0.416925	0.0775987	-4.77867	-5.29233	0
0.0893	2.02456	1.91087	-4.77867	-3.46158	0
0.0900	2.02456	1.91087	-6.60764	-4.68113	0
0.0907	1.4133	1.60532	-7.52601	-4.98673	0
0.0913	2.32842	0.994233	-4.77867	-2.23917	0
0.0920	5.68502	0.0775987	-4.77867	-1.01962	0
0.0927	8.73775	0.688688	-4.77867	-0.714022	0
0.0933	9.34901	2.8275	-2.63839	1.11673	0
0.0940	8.73775	2.8275	-1.41648	2.03353	0
0.0947	8.43389	2.21641	-2.03132	2.03353	0
0.0953	6.90752	3.73929	-1.41648	5.69504	0
0.0960	3.24353	5.57256	-1.41648	8.13699	0
0.0967	1.4133	4.65592	-2.94192	4.47549	0
0.0973	0.190796	4.04483	-2.63839	2.03353	0
0.0980	-2.85841	4.65592	-3.86029	4.16989	0
0.0987	-3.77352	4.04483	-5.68926	2.94748	0
0.0993	-3.1658	2.8275	-4.77867	0.202782	0
0.1000	-4.99603	3.13305	-4.16382	4.47549	0
0.1007	-6.215	1.60532	-6.00058	5.69504	0
0.1013	-6.5224	-2.36191	-5.38573	-0.40842	0
0.1020	-8.65649	-1.44528	-3.55676	-1.63083	0
0.1027	-8.65649	2.21641	-6.00058	2.03353	0
0.1033	-5.60728	1.91087	-7.82954	-0.714022	0
0.1040	-7.43751	-0.834186	-5.68926	-5.29233	0
0.1047	-8.96388	-0.227946	-4.46735	-2.54477	0
0.1053	-3.77352	0.0775987	-5.68926	0.202782	0
0.1060	-0.724318	-0.834186	-3.86029	-3.15598	0
0.1067	-4.99603	-1.75082	-2.94192	-2.85037	0
0.1073	-6.82626	-3.58409	-4.16382	1.72793	0
0.1080	-3.46966	-5.41251	-2.33485	1.42233	0
0.1087	-1.02818	-5.71805	-0.202354	-1.32522	0
0.1093	-0.416925	-4.49587	-2.94192	1.11673	0
0.1100	1.10944	-1.75082	-3.55676	4.16989	0
0.1107	2.93967	0.994233	0.716022	4.77823	0
0.1113	4.46604	1.29978	3.15984	6.00064	0
0.1120	5.07376	1.29978	3.7669	5.69504	0
0.1127	5.07376	0.0775987	5.59587	5.08384	0
0.1133	5.38116	-1.44528	4.68527	9.05094	0
0.1140	5.07376	0.0775987	2.8563	11.1873	0
0.1147	2.02456	3.73929	3.46337	8.74534	0
0.1153	-2.55455	3.43859	2.54499	8.74534	0
0.1160	-4.38478	1.91087	0.10896	9.35654	0
0.1167	-2.55455	1.91087	1.33087	8.44259	0
0.1173	-2.25069	0.383143	2.54499	10.2733	0
0.1180	-4.08092	0.0775987	0.10896	11.4929	0
0.1187	-4.38478	3.13305	0.412491	11.1873	0
0.1193	-4.38478	3.13305	3.15984	12.7124	0
0.1200	-5.29989	-0.227946	3.46337	11.7985	0
0.1207	-4.08092	0.383143	3.15984	6.91459	0
0.1213	-4.08092	2.52196	2.54499	4.16989	0
0.1220	-8.96388	0.0775987	-1.11295	2.33914	0
0.1227	-12.0131	-0.834186	-2.33485	0.202782	0
0.1233	-10.1829	-0.227946	0.716022	1.11673	0
0.1240	-8.04877	-0.834186	1.01955	2.03353	0
0.1247	-8.35263	-0.227946	-0.202354	0.202782	0
0.1253	-8.35263	-0.834186	1.6344	-1.01962	0
0.1260	-6.5224	-4.49587	2.54499	-0.714022	0
0.1267	-4.38478	-4.80142	1.6344	0.811129	0
0.1273	-4.99603	-2.05637	1.33087	2.03353	0
0.1280	-5.91114	-2.66745	-0.202354	0.202782	0
0.1287	-4.08092	-2.66745	-2.94192	-1.63083	0
0.1293	-1.63943	-0.834186	-2.03132	0.505527	0
0.1300	-2.25069	-2.05637	-0.202354	0.811129	0
0.1307	-2.25069	-2.36191	-0.505885	-1.63083	0
0.1313	0.190796	0.688688	-0.505885	1.11673	0
0.1320	2.02456	-0.528641	-0.202354	1.72793	0
0.1327	2.63228	-2.973	-1.11295	-3.46158	0
0.1333	2.32842	0.383143	-0.505885	-3.15598	0
0.1340	2.93967	2.52196	1.6344	1.11673	0
0.1347	3.85479	-0.528641	1.01955	-1.01962	0
0.1353	2.93967	-0.227946	0.412491	-3.46158	0
0.1360	1.10944	1.91087	1.93793	0.202782	0
0.1367	0.49819	-0.227946	1.01955	1.11673	0
0.1373	-0.416925	-1.13973	-0.505885	-0.714022	0
0.1380	-1.33204	0.994233	0.716022	-0.40842	0
0.1387	1.4133	-0.834186	1.33087	-1.63083	0
0.1393	4.7699	-3.27854	-0.202354	-5.59793	0
0.1400	2.63228	-2.973	0.412491	-5.59793	0
0.1407	0.80205	-5.10696	0.10896	-4.37553	0
0.1413	3.55093	-7.55132	-1.41648	-7.12308	0
0.1420	3.55093	-3.88963	-1.11295	-9.56504	0
0.1427	0.190796	-2.05637	-2.03132	-8.95383	0
0.1433	0.80205	-6.32914	-5.38573	-7.42868	0
0.1440	1.71716	-6.63469	-6.30411	-8.03703	0
0.1447	-1.63943	-1.75082	-7.82954	-8.95383	0
0.1453	-3.46966	-1.13973	-9.96204	-10.1734	0
0.1460	-2.85841	-3.58409	-5.38573	-11.3958	0
0.1467	-3.1658	-2.973	-0.809416	-11.3958	0
0.1473	-3.1658	-1.13973	-2.33485	-8.95383	0
0.1480	-1.63943	-0.834186	-1.11295	-7.42868	0
0.1487	0.49819	-0.834186	4.38174	-7.12308	0
0.1493	3.24353	-1.75082	6.21071	-5.29233	0
0.1500	3.24353	-1.75082	7.12909	-2.54477	0
0.1507	1.4133	-1.13973	8.34321	-0.714022	0
0.1513	2.93967	-2.36191	6.21071	1.72793	0
0.1520	6.60013	-2.66745	5.29234	2.94748	0
0.1527	10.2641	0.383143	7.12909	3.86429	0
0.1533	15.4509	3.13305	6.51424	6.60899	0
0.1540	17.2812	1.29978	6.51424	7.22019	0
0.1547	11.1792	-1.44528	8.03968	4.77823	0
0.1553	6.29627	-2.36191	6.81777	6.00064	0
0.1560	7.82264	-1.44528	4.68527	6.91459	0
0.1567	6.60013	1.60532	4.38174	2.94748	0
0.1573	0.190796	2.8275	2.24146	2.03353	0
0.1580	-0.724318	0.688688	-0.505885	5.38944	0
0.1587	1.10944	-0.834186	-1.11295	3.86429	0
0.1593	-2.85841	0.994233	-0.809416	0.202782	0
0.1600	-6.5224	2.52196	0.10896	1.11673	0
0.1607	-3.77352	0.994233	1.93793	2.94748	0
0.1613	-2.85841	-1.44528	1.93793	1.11673	0
0.1620	-6.215	-1.13973	0.716022	-1.63083	0
0.1627	-6.215	-0.528641	0.10896	-2.85037	0
0.1633	-4.68864	-2.36191	-0.202354	-2.54477	0
0.1640	-5.91114	-3.88963	-0.202354	-1.63083	0
0.1647	-5.91114	-2.66745	0.412491	-1.63083	0
0.1653	-2.25069	-1.75082	-0.202354	-1.93357	0
0.1660	0.190796	-0.834186	-0.202354	-1.93357	0
0.1667	-0.416925	-0.528641	2.24146	-0.714022	0
0.1673	-1.63943	-4.19518	3.46337	1.11673	0
0.1680	-2.55455	-7.24578	2.8563	1.11673	0
0.1687	-3.46966	-3.58409	4.9888	-0.714022	0
0.1693	-2.55455	0.688688	6.81777	-1.93357	0
0.1700	-1.33204	-0.528641	3.15984	-1.63083	0
0.1707	1.10944	-1.75082	1.93793	0.811129	0
0.1713	4.46604	-1.44528	7.73615	3.86429	0
0.1720	5.07376	-2.66745	9.86865	3.25308	0
0.1727	3.55093	-2.05637	7.12909	1.72793	0
0.1733	4.15865	-0.834186	8.95806	2.94748	0
0.1740	5.38116	-2.05637	10.18	3.25308	0
0.1747	5.07376	-2.66745	7.12909	1.42233	0
0.1753	5.99241	-0.227946	7.43262	2.94748	0
0.1760	5.68502	1.29978	10.4835	6.00064	0
0.1767	2.63228	0.688688	8.65453	5.69504	0
0.1773	0.49819	-0.834186	7.43262	4.77823	0
0.1780	1.10944	-1.75082	8.95806	5.38944	0
0.1787	1.10944	-2.05637	7.12909	4.47549	0
0.1793	-2.25069	-4.19518	5.29234	3.55868	0
0.1800	-5.29989	-7.24578	6.81777	3.25308	0
0.1807	-5.60728	-7.24578	4.68527	0.505527	0
0.1813	-5.60728	-7.85687	1.01955	-2.85037	0
0.1820	-7.13012	-9.68528	1.6344	-3.46158	0
0.1827	-8.04877	-8.46796	3.15984	-3.15598	0
0.1833	-7.43751	-7.24578	0.10896	-4.06992	0
0.1840	-6.82626	-9.99083	-3.86029	-3.46158	0
0.1847	-6.5224	-10.9075	-4.77867	-2.85037	0
0.1853	-7.74137	-7.85687	-2.94192	-4.37553	0
0.1860	-8.96388	-7.24578	-1.72779	-6.20628	0
0.1867	-7.74137	-8.16241	-2.94192	-5.29233	0
0.1873	-4.99603	-6.94023	-3.86029	-3.76432	0
0.1880	-2.85841	-5.41251	-3.25323	-4.37553	0
0.1887	0.80205	-5.41251	-0.809416	-3.15598	0
0.1893	3.85479	-3.88963	1.93793	1.11673	0
0.1900	2.02456	-0.834186	2.8563	3.25308	0
0.1907	1.71716	-0.528641	2.54499	2.94748	0
0.1913	6.29627	-1.75082	4.07043	5.69504	0
0.1920	5.99241	-2.05637	4.07043	6.91459	0
0.1927	0.190796	-1.75082	0.716022	2.94748	0
0.1933	-0.724318	-0.834186	-0.505885	0.202782	0
0.1940	1.10944	0.0775987	-0.505885	3.25308	0
0.1947	-0.724318	-0.834186	-3.86029	5.69504	0
0.1953	-1.02818	-1.44528	-6.60764	5.38944	0
0.1960	0.49819	0.688688	-5.68926	5.69504	0
0.1967	-2.25069	2.8275	-6.30411	6.91459	0
0.1973	-3.77352	1.91087	-8.13308	8.44259	0
0.1980	0.190796	0.994233	-6.00058	7.22019	0
0.1987	3.55093	1.91087	-5.38573	3.25308	0
0.1993	3.85479	1.91087	-9.35498	1.42233	0
0.2000	4.46604	1.60532	-12.1023	2.03353	0
0.2007	4.15865	3.73929	-11.7988	-0.40842	0
0.2013	2.93967	4.35038	-11.4875	-2.54477	0
0.2020	4.46604	3.73929	-11.184	-1.63083	0
0.2027	5.68502	4.35038	-10.8804	-1.63083	0
0.2033	0.190796	3.73929	-11.184	-3.46158	0
0.2040	-4.68864	0.688688	-9.96204	-3.46158	0
0.2047	-1.33204	-0.834186	-9.05145	-4.37553	0
0.2053	2.02456	0.383143	-9.35498	-8.03703	0
0.2060	-1.02818	1.91087	-9.05145	-7.73428	0
0.2067	-1.33204	2.21641	-8.13308	-6.20628	0
0.2073	5.07376	1.91087	-7.82954	-8.95383	0
0.2080	7.51524	1.29978	-6.30411	-8.95383	0
0.2087	4.7699	1.91087	-4.77867	-4.37553	0
0.2093	6.29627	3.43859	-6.60764	-3.15598	0
0.2100	10.2641	4.35038	-8.43661	-4.37553	0
0.2107	10.2641	4.65592	-6.60764	-2.23917	0
0.2113	8.43389	4.65592	-4.46735	1.11673	0
0.2120	8.73775	4.35038	-3.86029	1.11673	0
0.2127	10.2641	3.43859	-3.86029	0.202782	0
0.2133	9.65287	2.8275	-3.86029	1.42233	0
0.2140	9.34901	4.04483	-2.94192	1.72793	0
0.2147	12.0943	4.65592	-1.11295	2.03353	0
0.2153	12.7056	4.04483	0.412491	3.86429	0
0.2160	7.82264	5.57256	1.6344	4.16989	0
0.2167	3.85479	7.10028	1.01955	2.64188	0
0.2173	3.85479	5.57256	-0.202354	2.94748	0
0.2180	4.7699	4.65592	0.412491	3.86429	0
0.2187	6.90752	4.65592	-1.11295	1.11673	0
0.2193	9.34901	4.65592	-4.16382	-1.93357	0
0.2200	5.38116	5.26701	-2.94192	-1.63083	0
0.2207	-0.416925	3.73929	0.412491	-2.85037	0
0.2213	-1.63943	0.383143	-2.03132	-6.20628	0
0.2220	-2.25069	-0.227946	-5.68926	-7.12308	0
0.2227	-4.38478	0.994233	-4.46735	-6.20628	0
0.2233	-4.68864	0.688688	-2.94192	-7.12308	0
0.2240	-3.46966	1.91087	-5.0822	-8.95383	0
0.2247	-5.60728	2.52196	-5.68926	-8.95383	0
0.2253	-8.96388	-0.834186	-2.03132	-8.03703	0
0.2260	-8.96388	-2.66745	-2.03132	-9.25943	0
0.2267	-9.5716	-1.75082	-4.77867	-9.56504	0
0.2273	-10.7941	-2.36191	-2.63839	-7.42868	0
0.2280	-10.1829	-2.05637	-0.809416	-5.29233	0
0.2287	-8.96388	-0.834186	-3.86029	-3.46158	0
0.2293	-8.04877	-1.44528	-3.86029	-2.85037	0
0.2300	-4.38478	0.0775987	0.10896	-3.15598	0
0.2307	-1.63943	2.21641	-1.11295	-1.01962	0
0.2313	-2.55455	1.91087	-2.94192	2.03353	0
0.2320	-3.1658	2.52196	-0.809416	2.33914	0
0.2327	-1.63943	2.8275	0.10896	2.33914	0
0.2333	-2.25069	-0.834186	-1.11295	4.16989	0
0.2340	-3.1658	-0.834186	-0.505885	3.86429	0
0.2347	-1.33204	3.43859	-1.11295	3.86429	0
0.2353	-0.724318	2.8275	-1.11295	5.38944	0
0.2360	-2.55455	0.688688	0.716022	5.38944	0
0.2367	-3.46966	2.8275	2.24146	4.77823	0
0.2373	-3.1658	2.52196	1.6344	5.69504	0
0.2380	-2.25069	0.0775987	0.716022	6.30624	0
0.2387	-2.55455	2.21641	-0.202354	6.00064	0
0.2393	-4.99603	2.8275	-0.202354	7.22019	0
0.2400	-8.35263	-1.75082	0.412491	7.83139	0
0.2407	-10.4902	-2.66745	-1.11295	4.47549	0
0.2413	-9.26774	-0.834186	-4.16382	-1.63083	0
0.2420	-8.65649	-2.05637	-4.16382	-2.54477	0
0.2427	-12.3205	-4.19518	-2.03132	0.505527	0
0.2433	-15.3732	-4.49587	-1.72779	-0.714022	0
0.2440	-12.3205	-3.58409	-2.63839	-4.37553	0
0.2447	-10.1829	-2.36191	-0.809416	-4.68113	0
0.2453	-12.9317	-2.66745	1.01955	-5.29233	0
0.2460	-11.7092	-3.88963	-0.809416	-6.51188	0
0.2467	-8.04877	-2.36191	-1.41648	-5.59793	0
0.2473	-8.96388	-0.834186	0.716022	-4.37553	0
0.2480	-8.04877	-2.973	1.33087	-4.98673	0
0.2487	-3.46966	-4.19518	1.6344	-4.06992	0
0.2493	-1.94329	-2.66745	4.68527	-3.15598	0
0.2500	-1.02818	-0.834186	5.29234	-2.85037	0
0.2507	2.02456	0.0775987	4.38174	0.202782	0
0.2513	3.55093	-0.227946	7.43262	3.25308	0
0.2520	3.85479	-1.44528	10.18	1.11673	0
0.2527	5.68502	-1.13973	8.95806	-1.63083	0
0.2533	6.60013	-0.528641	8.65453	0.202782	0
0.2540	6.60013	0.0775987	9.86865	2.33914	0
0.2547	10.2641	0.688688	9.26159	-0.102819	0
0.2553	11.4831	0.688688	9.86865	-2.54477	0
0.2560	9.34901	1.91087	12.616	-1.63083	0
0.2567	10.2641	4.65592	12.616	-0.714022	0
0.2573	11.7905	4.35038	10.787	-0.40842	0
0.2580	10.2641	2.8275	11.0906	0.505527	0
0.2587	7.51524	3.73929	10.787	-0.102819	0
0.2593	5.07376	4.65592	7.73615	-0.714022	0
0.2600	2.63228	3.73929	6.21071	-0.102819	0
0.2607	0.80205	2.8275	6.51424	-3.15598	0
0.2613	-0.724318	1.29978	2.54499	-7.12308	0
0.2620	-2.55455	-0.227946	-4.16382	-5.59793	0
0.2627	-4.38478	-0.834186	-5.68926	-4.37553	0
0.2633	-7.43751	-2.36191	-3.86029	-5.29233	0
0.2640	-8.96388	-3.58409	-5.0822	-4.68113	0
0.2647	-7.74137	-2.66745	-6.00058	-5.59793	0
0.2653	-7.74137	-2.66745	-3.86029	-8.03703	0
0.2660	-10.7941	-3.58409	-2.94192	-6.20628	0
0.2667	-10.7941	-2.05637	-3.55676	-3.76432	0
0.2673	-5.60728	0.688688	-0.202354	-6.20628	0
0.2680	-3.1658	2.8275	5.29234	-8.03703	0
0.2687	-3.46966	4.35038	8.03968	-6.20628	0
0.2693	-1.63943	2.8275	8.95806	-4.68113	0
0.2700	2.63228	-0.834186	8.65453	-2.54477	0
0.2707	4.7699	-0.227946	8.03968	1.42233	0
0.2713	3.85479	3.13305	9.26159	3.55868	0
0.2720	3.24353	4.35038	10.787	3.55868	0
0.2727	4.46604	3.73929	9.86865	4.47549	0
0.2733	6.60013	4.35038	10.787	4.77823	0
0.2740	8.73775	5.57256	11.7054	2.64188	0
0.2747	7.82264	6.48919	9.56512	2.33914	0
0.2753	4.7699	4.65592	8.95806	4.77823	0
0.2760	3.55093	1.91087	9.86865	3.86429	0
0.2767	4.15865	1.91087	6.21071	1.72793	0
0.2773	2.32842	3.43859	4.38174	2.94748	0
0.2780	0.49819	4.35038	7.73615	3.55868	0
0.2787	0.49819	4.65592	8.03968	2.33914	0
0.2793	-1.33204	3.73929	3.7669	2.94748	0
0.2800	-3.1658	2.52196	2.24146	3.86429	0
0.2807	-1.33204	0.994233	3.46337	2.33914	0
0.2813	-0.724318	0.688688	3.15984	0.202782	0
0.2820	-2.85841	0.0775987	1.6344	-0.714022	0
0.2827	-3.46966	-1.44528	0.10896	-0.102819	0
0.2833	-1.94329	-2.66745	-2.03132	-0.714022	0
0.2840	-1.33204	-1.44528	-2.63839	-2.85037	0
0.2847	-0.724318	-0.227946	-0.505885	-4.37553	0
0.2853	-1.33204	0.0775987	-0.202354	-4.37553	0
0.2860	-2.55455	2.52196	-2.03132	-4.37553	0
0.2867	-1.94329	4.96147	-0.809416	-3.76432	0
0.2873	-1.33204	3.73929	0.716022	-3.46158	0
0.2880	-2.55455	0.0775987	-1.11295	-4.37553	0
0.2887	-3.77352	-0.227946	-3.86029	-3.76432	0
0.2893	-3.1658	1.60532	-2.94192	-1.63083	0
0.2900	-1.02818	0.383143	-2.03132	0.202782	0
0.2907	0.190796	-3.58409	-3.25323	2.94748	0
0.2913	1.71716	-4.80142	-3.86029	2.64188	0
0.2920	2.93967	-0.227946	-3.55676	0.811129	0
0.2927	2.32842	3.43859	-2.94192	4.47549	0
0.2933	0.190796	0.383143	-2.63839	8.44259	0
0.2940	1.10944	-2.66745	-1.72779	6.00064	0
0.2947	2.93967	-0.227946	-0.809416	3.86429	0
0.2953	2.93967	1.91087	0.10896	6.30624	0
0.2960	2.93967	1.91087	0.412491	8.44259	0
0.2967	3.24353	3.73929	1.6344	8.44259	0
0.2973	1.4133	4.96147	2.8563	8.44259	0
0.2980	0.49819	1.91087	1.01955	8.74534	0
0.2987	0.80205	0.0775987	-2.03132	8.44259	0
0.2993	-2.25069	0.688688	-1.11295	6.30624	0
0.3000	-5.29989	-0.834186	-0.202354	3.55868	0
0.3007	-5.29989	-1.75082	-4.16382	1.11673	0
0.3013	-5.29989	-0.834186	-6.00058	0.202782	0
0.3020	-7.43751	-1.13973	-3.86029	0.505527	0
0.3027	-8.35263	-0.834186	-5.0822	-0.102819	0
0.3033	-8.96388	0.383143	-8.74014	-0.714022	0
0.3040	-9.5716	-0.834186	-7.82954	1.11673	0
0.3047	-8.35263	-2.05637	-3.55676	1.42233	0
0.3053	-8.04877	0.688688	-1.11295	-1.32522	0
0.3060	-9.26774	2.21641	-1.72779	-2.23917	0
0.3067	-8.04877	-0.528641	-2.63839	-0.102819	0
0.3073	-5.29989	-3.27854	-0.202354	0.202782	0
0.3080	-6.215	-2.66745	2.54499	-0.40842	0
0.3087	-5.60728	-0.834186	1.01955	1.42233	0
0.3093	-1.33204	-0.227946	-1.72779	2.94748	0
0.3100	1.10944	0.0775987	0.10896	3.86429	0
0.3107	0.49819	1.91087	1.33087	6.60899	0
0.3113	-0.724318	2.21641	-1.11295	9.35654	0
0.3120	-1.94329	-2.05637	-2.33485	9.05094	0
0.3127	-0.724318	-4.49587	-3.86029	7.83139	0
0.3133	2.93967	-0.834186	-6.30411	8.44259	0
0.3140	4.46604	0.994233	-5.38573	9.66214	0
0.3147	8.43389	-0.834186	-2.33485	10.2733	0
0.3153	13.9246	-0.834186	-1.41648	12.4097	0
0.3160	13.9246	0.994233	-2.94192	14.5461	0
0.3167	11.1792	0.994233	-4.77867	14.8488	0
0.3173	10.2641	-1.75082	-4.46735	14.2405	0
0.3180	9.34901	-4.49587	-2.94192	13.9348	0
0.3187	9.34901	-4.49587	-4.77867	12.1041	0
0.3193	9.04161	-0.834186	-8.43661	8.74534	0
0.3200	3.55093	0.994233	-7.52601	7.52579	0
0.3207	-3.46966	-1.75082	-6.30411	9.35654	0
0.3213	-7.13012	-3.58409	-9.65851	10.8817	0
0.3220	-10.7941	-3.58409	-12.1023	9.35654	0
0.3227	-15.6771	-5.10696	-10.2734	6.60899	0
0.3233	-19.3375	-7.85687	-9.96204	5.69504	0
0.3240	-20.8639	-9.07419	-13.0129	4.77823	0
0.3247	-19.0337	-7.85687	-13.6278	2.03353	0
0.3253	-15.3732	-6.32914	-13.0129	0.505527	0
0.3260	-11.7092	-6.63469	-13.0129	-0.40842	0
0.3267	-8.96388	-6.32914	-13.0129	-1.32522	0
0.3273	-6.215	-4.49587	-11.7988	-0.102819	0
0.3280	-2.55455	-2.973	-10.2734	0.202782	0
0.3287	3.55093	-2.66745	-9.96204	0.202782	0
0.3293	8.43389	-1.44528	-9.35498	1.42233	0
0.3300	8.1265	-0.834186	-9.05145	0.202782	0
0.3307	8.1265	-3.27854	-7.82954	-1.63083	0
0.3313	9.95673	-3.88963	-5.38573	2.33914	0
0.3320	9.34901	-1.13973	-3.86029	4.47549	0
0.3327	8.43389	0.994233	-4.77867	-0.714022	0
0.3333	9.95673	0.383143	-5.68926	-2.23917	0
0.3340	9.95673	1.91087	-4.77867	1.42233	0
0.3347	8.43389	3.13305	-4.46735	2.33914	0
0.3353	7.82264	-0.227946	-4.46735	2.03353	0
0.3360	7.51524	-3.27854	-2.94192	1.42233	0
0.3367	5.38116	-0.227946	-2.94192	-1.93357	0
0.3373	3.24353	2.52196	-5.38573	-2.85037	0
0.3380	2.93967	1.91087	-7.52601	-0.40842	0
0.3387	2.32842	2.21641	-7.2147	-2.23917	0
0.3393	0.190796	1.60532	-6.60764	-6.20628	0
0.3400	-0.724318	0.0775987	-7.52601	-5.90068	0
0.3407	-0.113064	0.383143	-9.65851	-5.90068	0
0.3413	-2.25069	0.0775987	-9.96204	-9.56504	0
0.3420	-4.38478	-1.13973	-10.8804	-12.0041	0
0.3427	-4.38478	-0.528641	-12.7094	-12.6153	0
0.3433	-4.38478	-1.13973	-10.2734	-12.9209	0
0.3440	-3.46966	-4.49587	-6.00058	-12.6153	0
0.3447	-1.02818	-4.49587	-4.77867	-12.6153	0
0.3453	-0.724318	-2.66745	-2.33485	-14.4461	0
0.3460	-0.724318	-1.13973	-0.505885	-16.2768	0
0.3467	0.80205	0.688688	0.10896	-13.8377	0
0.3473	-1.63943	-0.227946	3.7669	-12.0041	0
0.3480	-4.38478	-3.27854	6.81777	-12.6153	0
0.3487	-0.416925	-2.66745	3.7669	-13.5321	0
0.3493	1.10944	-0.834186	2.54499	-13.5321	0
0.3500	-0.724318	-1.44528	7.12909	-13.2265	0
0.3507	2.02456	-0.834186	9.86865	-9.86778	0
0.3513	8.1265	0.994233	9.86865	-6.81748	0
0.3520	9.34901	0.688688	10.4835	-7.73428	0
0.3527	8.73775	-0.528641	11.7054	-8.03703	0
0.3533	6.90752	0.688688	12.9273	-5.59793	0
0.3540	5.99241	1.60532	12.0089	-4.37553	0
0.3547	7.82264	-0.834186	10.787	-5.29233	0
0.3553	9.34901	-3.88963	10.787	-4.68113	0
0.3560	9.34901	-3.58409	11.0906	-2.23917	0
0.3567	11.1792	0.994233	12.0089	-1.63083	0
0.3573	13.9246	3.73929	12.616	-2.54477	0
0.3580	13.6207	3.73929	10.4835	-3.46158	0
0.3587	9.95673	2.21641	8.34321	-5.29233	0
0.3593	5.68502	-0.528641	8.95806	-4.37553	0
0.3600	4.15865	-2.66745	9.86865	-2.23917	0
0.3607	3.24353	-1.75082	8.95806	-5.29233	0
0.3613	1.71716	-1.44528	7.73615	-11.7014	0
0.3620	0.80205	-2.66745	7.73615	-11.7014	0
0.3627	-0.724318	-1.75082	7.12909	-8.03703	0
0.3633	-3.1658	-0.227946	4.68527	-9.25943	0
0.3640	-2.55455	0.994233	3.15984	-11.3958	0
0.3647	-0.113064	1.60532	4.38174	-9.56504	0
0.3653	-1.33204	1.91087	5.59587	-8.64823	0
0.3660	-1.94329	1.60532	4.38174	-9.86778	0
0.3667	-1.63943	0.994233	4.07043	-8.95383	0
0.3673	-3.46966	-0.834186	4.38174	-7.73428	0
0.3680	-3.77352	-2.66745	2.8563	-8.03703	0
0.3687	-0.113064	-1.44528	1.01955	-5.59793	0
0.3693	1.4133	-0.227946	4.07043	-2.54477	0
0.3700	1.4133	-0.528641	8.95806	-2.54477	0
0.3707	2.32842	-1.13973	9.56512	-2.85037	0
0.3713	2.02456	-1.75082	7.43262	0.811129	0
0.3720	1.10944	-0.834186	8.34321	2.94748	0
0.3727	1.10944	0.688688	8.65453	1.42233	0
0.3733	1.10944	0.994233	6.81777	1.42233	0
0.3740	2.02456	0.383143	8.34321	2.94748	0
0.3747	5.07376	0.383143	9.86865	2.94748	0
0.3753	5.68502	2.21641	8.95806	5.38944	0
0.3760	3.85479	1.91087	9.26159	7.83139	0
0.3767	4.7699	-0.227946	9.86865	4.77823	0
0.3773	5.68502	0.994233	6.81777	2.64188	0
0.3780	1.4133	4.96147	4.68527	4.77823	0
0.3787	-0.724318	3.73929	4.38174	3.25308	0
0.3793	0.80205	-0.834186	3.46337	0.202782	0
0.3800	-1.63943	-1.75082	3.46337	1.11673	0
0.3807	-3.77352	1.29978	3.46337	0.202782	0
0.3813	-0.416925	3.73929	2.54499	-1.93357	0
0.3820	2.02456	3.73929	1.93793	0.505527	0
0.3827	-0.113064	2.21641	2.54499	1.72793	0
0.3833	-1.94329	1.91087	3.15984	0.202782	0
0.3840	-4.38478	2.8275	1.93793	-0.714022	0
0.3847	-7.43751	0.0775987	0.412491	-3.76432	0
0.3853	-6.215	-4.49587	0.412491	-6.81748	0
0.3860	-3.77352	-2.973	1.6344	-4.68113	0
0.3867	-4.08092	0.383143	0.716022	-3.46158	0
0.3873	-3.46966	-1.75082	0.10896	-5.29233	0
0.3880	-1.33204	-3.58409	2.54499	-4.37553	0
0.3887	0.80205	-2.36191	3.46337	-1.63083	0
0.3893	3.85479	-2.66745	2.54499	-0.714022	0
0.3900	5.07376	-2.66745	2.8563	0.202782	0
0.3907	4.7699	0.688688	4.68527	1.11673	0
0.3913	5.38116	1.91087	5.59587	2.94748	0
0.3920	6.60013	0.383143	5.29234	5.08384	0
0.3927	7.51524	0.994233	2.54499	6.00064	0
0.3933	9.65287	0.994233	-1.11295	6.60899	0
0.3940	10.568	-0.528641	-2.03132	8.13699	0
0.3947	9.34901	0.994233	0.10896	8.13699	0
0.3953	9.34901	1.60532	0.716022	10.2733	0
0.3960	7.51524	-1.13973	-2.63839	13.9348	0
0.3967	3.85479	-1.44528	-4.46735	11.1873	0
0.3973	3.85479	1.91087	-2.94192	7.83139	0
0.3980	4.7699	3.43859	-2.63839	9.96774	0
0.3987	-0.724318	2.8275	-5.0822	10.2733	0
0.3993	-6.215	2.8275	-6.91117	6.91459	0
0.4000	-5.29989	0.994233	-8.13308	6.60899	0
0.4007	-2.55455	0.0775987	-10.2734	6.30624	0
0.4013	-3.46966	1.91087	-9.35498	3.86429	0
0.4020	-7.13012	1.91087	-6.30411	3.25308	0
0.4027	-7.74137	-0.227946	-8.43661	3.86429	0
0.4033	-5.60728	-0.227946	-11.4875	1.42233	0
0.4040	-6.5224	0.0775987	-9.35498	0.505527	0
0.4047	-9.5716	-3.27854	-7.52601	1.42233	0
0.4053	-8.35263	-4.49587	-9.05145	-0.102819	0
0.4060	-6.215	-1.44528	-7.82954	-0.40842	0
0.4067	-6.82626	-0.834186	-6.91117	3.86429	0
0.4073	-7.13012	-4.19518	-8.43661	4.77823	0
0.4080	-8.04877	-5.10696	-7.52601	1.11673	0
0.4087	-9.87899	-2.66745	-5.38573	0.811129	0
0.4093	-8.04877	-0.834186	-5.68926	3.55868	0
0.4100	-4.38478	0.0775987	-5.68926	3.86429	0
0.4107	-3.46966	0.688688	-4.77867	5.08384	0
0.4113	-4.08092	0.994233	-5.38573	8.13699	0
0.4120	-2.55455	0.994233	-6.00058	7.52579	0
0.4127	-0.113064	1.91087	-5.68926	4.77823	0
0.4133	1.4133	0.994233	-5.38573	5.69504	0
0.4140	2.32842	-2.973	-4.46735	8.44259	0
0.4147	5.07376	-5.41251	-2.94192	8.44259	0
0.4153	8.43389	-3.58409	-2.33485	7.22019	0
0.4160	8.1265	0.0775987	-2.63839	6.30624	0
0.4167	5.99241	1.91087	-1.72779	5.69504	0
0.4173	7.51524	0.383143	-1.41648	6.30624	0
0.4180	8.73775	-2.05637	-2.33485	6.91459	0
0.4187	5.07376	-2.36191	-2.03132	5.69504	0
0.4193	2.02456	-3.58409	-2.03132	3.86429	0
0.4200	2.32842	-7.85687	-3.86029	3.25308	0
0.4207	1.10944	-8.16241	-5.0822	-0.714022	0
0.4213	-2.25069	-4.80142	-5.68926	-5.90068	0
0.4220	-4.68864	-4.80142	-6.00058	-4.06992	0
0.4227	-7.13012	-5.10696	-6.60764	-1.32522	0
0.4233	-8.04877	-4.19518	-6.60764	-5.29233	0
0.4240	-7.13012	-4.49587	-5.68926	-8.03703	0
0.4247	-4.38478	-3.88963	-4.77867	-5.59793	0
0.4253	-3.1658	-3.58409	-4.46735	-5.29233	0
0.4260	-3.46966	-5.10696	-2.63839	-5.29233	0
0.4267	-4.38478	-5.10696	0.10896	-3.76432	0
0.4273	-4.38478	-4.49587	-0.202354	-4.68113	0
0.4280	-4.99603	-4.80142	-1.11295	-5.90068	0
0.4287	-7.13012	-3.58409	1.01955	-4.37553	0
0.4293	-7.43751	-2.36191	2.54499	-3.46158	0
0.4300	-4.38478	-2.66745	2.24146	-3.46158	0
0.4307	-2.55455	-1.44528	2.54499	0.202782	0
0.4313	-0.724318	-1.75082	4.38174	4.77823	0
0.4320	1.71716	-4.49587	7.12909	4.47549	0
0.4327	0.80205	-4.19518	7.43262	1.11673	0
0.4333	-0.724318	-2.05637	4.38174	1.11673	0
0.4340	1.4133	-2.66745	3.46337	4.77823	0
0.4347	2.32842	0.383143	6.81777	6.00064	0
0.4353	1.10944	4.04483	8.65453	2.94748	0
0.4360	2.63228	1.29978	7.73615	0.505527	0
0.4367	5.38116	-1.75082	8.03968	2.03353	0
0.4373	4.7699	0.383143	7.43262	4.77823	0
0.4380	3.85479	0.994233	5.29234	2.94748	0
0.4387	2.63228	-0.834186	3.46337	-0.40842	0
0.4393	1.4133	-0.528641	4.07043	0.202782	0
0.4400	3.55093	0.688688	2.8563	0.811129	0
0.4407	6.60013	0.688688	1.01955	-2.54477	0
0.4413	4.7699	0.383143	1.6344	-3.15598	0
0.4420	1.4133	0.994233	1.93793	-0.714022	0
0.4427	0.190796	1.91087	0.716022	-2.23917	0
0.4433	-1.63943	0.994233	0.412491	-5.29233	0
0.4440	-4.38478	0.0775987	-3.25323	-3.46158	0
0.4447	-5.29989	0.0775987	-9.35498	-3.46158	0
0.4453	-6.215	-0.834186	-9.35498	-9.86778	0
0.4460	-8.04877	-1.44528	-5.68926	-13.2265	0
0.4467	-8.65649	-2.05637	-5.68926	-8.95383	0
0.4473	-6.215	-2.66745	-5.68926	-5.59793	0
0.4480	-4.68864	-1.75082	-2.03132	-7.12308	0
0.4487	-5.29989	0.994233	-0.202354	-7.12308	0
0.4493	-3.46966	1.91087	0.412491	-4.37553	0
0.4500	1.4133	1.91087	3.15984	-3.46158	0
0.4507	2.93967	3.13305	5.59587	-1.93357	0
0.4513	0.49819	4.35038	6.51424	2.03353	0
0.4520	0.49819	4.65592	6.81777	1.42233	0
0.4527	3.24353	4.04483	6.21071	-1.32522	0
0.4533	6.29627	4.35038	4.68527	1.11673	0
0.4540	8.43389	7.10028	3.46337	3.25308	0
0.4547	7.82264	8.31761	2.8563	1.42233	0
0.4553	5.99241	4.35038	2.24146	4.47549	0
0.4560	4.7699	1.60532	1.6344	8.13699	0
0.4567	2.93967	3.73929	1.33087	3.25308	0
0.4573	-0.113064	5.26701	0.716022	-0.40842	0
0.4580	-2.25069	5.26701	-0.505885	2.33914	0
0.4587	-2.25069	5.57256	-0.809416	1.42233	0
0.4593	0.49819	5.57256	0.716022	-0.102819	0
0.4600	2.63228	4.65592	1.33087	3.86429	0
0.4607	0.49819	3.13305	-0.202354	4.77823	0
0.4613	-1.94329	0.383143	-0.505885	-1.63083	0
0.4620	-1.33204	0.0775987	1.01955	-4.06992	0
0.4627	-1.63943	1.91087	0.716022	-2.54477	0
0.4633	-4.08092	0.994233	-0.809416	-4.68113	0
0.4640	-3.46966	0.994233	0.716022	-6.20628	0
0.4647	-2.25069	3.73929	2.54499	-2.54477	0
0.4653	-3.46966	3.43859	-0.505885	-1.32522	0
0.4660	-3.77352	1.91087	-1.41648	-4.37553	0
0.4667	-1.33204	3.43859	2.24146	-4.98673	0
0.4673	0.190796	3.73929	2.54499	-3.46158	0
0.4680	-0.724318	0.383143	0.412491	-1.32522	0
0.4687	-0.724318	-1.13973	2.24146	0.505527	0
0.4693	-0.724318	0.383143	3.7669	1.11673	0
0.4700	1.4133	1.91087	1.93793	-1.32522	0
0.4707	3.24353	2.52196	1.93793	-1.63083	0
0.4713	3.55093	2.52196	3.46337	1.11673	0
0.4720	5.07376	1.91087	2.54499	2.64188	0
0.4727	8.1265	0.994233	1.01955	0.811129	0
0.4733	7.21138	0.994233	-1.11295	1.72793	0
0.4740	2.93967	2.8275	-1.11295	3.86429	0
0.4747	1.10944	3.73929	1.6344	2.03353	0
0.4753	2.02456	3.13305	3.15984	0.505527	0
0.4760	3.85479	3.43859	2.8563	2.94748	0
0.4767	5.07376	4.65592	3.46337	3.25308	0
0.4773	5.68502	3.43859	2.54499	2.03353	0
0.4780	6.29627	2.8275	1.33087	2.94748	0
0.4787	5.07376	5.26701	3.46337	4.16989	0
0.4793	2.32842	5.8781	4.38174	4.77823	0
0.4800	1.4133	2.52196	0.412491	2.94748	0
0.4807	0.190796	-0.528641	-1.41648	-2.54477	0
0.4813	-3.1658	0.994233	-1.11295	-6.20628	0
0.4820	-3.77352	4.35038	-2.33485	-4.37553	0
0.4827	-1.94329	4.04483	-2.03132	-4.68113	0
0.4833	-2.85841	1.91087	-0.809416	-6.51188	0
0.4840	-4.08092	0.688688	-2.63839	-5.29233	0
0.4847	-2.85841	0.994233	-4.16382	-4.98673	0
0.4853	-4.38478	0.688688	-3.55676	-7.42868	0
0.4860	-6.215	0.0775987	-3.55676	-6.81748	0
0.4867	-5.91114	0.383143	-3.55676	-5.29233	0
0.4873	-5.29989	1.60532	-2.63839	-5.59793	0
0.4880	-5.29989	0.688688	-1.72779	-4.68113	0
0.4887	-3.46966	-2.973	-0.505885	-2.54477	0
0.4893	-3.1658	-5.10696	-0.202354	-1.32522	0
0.4900	-3.46966	-3.58409	-0.202354	-0.40842	0
0.4907	-2.55455	-3.58409	1.6344	2.03353	0
0.4913	-1.94329	-2.66745	3.46337	3.25308	0
0.4920	-2.55455	1.29978	4.9888	2.64188	0
0.4927	-1.94329	1.60532	6.21071	1.72793	0
0.4933	-1.02818	-1.75082	6.21071	2.03353	0
0.4940	1.10944	-2.05637	5.29234	2.94748	0
0.4947	3.85479	-0.834186	6.51424	3.25308	0
0.4953	3.85479	-0.528641	6.51424	2.64188	0
0.4960	2.63228	1.91087	5.59587	2.03353	0
0.4967	3.85479	4.35038	5.90718	2.03353	0
0.4973	4.15865	1.29978	5.90718	2.94748	0
0.4980	1.4133	-1.13973	4.68527	2.03353	0
0.4987	-0.416925	-0.528641	4.38174	0.811129	0
0.4993	-1.02818	-0.528641	2.8563	-0.102819	0
0.5000	-3.46966	-0.528641	1.01955	-1.93357	0
0.5007	-4.68864	-1.13973	-0.202354	-4.37553	0
0.5013	-2.55455	-3.58409	-1.11295	-4.37553	0
0.5020	-0.724318	-3.88963	-0.505885	-2.85037	0
0.5027	-2.25069	-2.66745	2.24146	-2.85037	0
0.5033	-3.46966	-3.58409	2.24146	-3.76432	0
0.5040	-4.08092	-5.10696	-1.11295	-2.85037	0
0.5047	-7.43751	-4.19518	-2.63839	-2.23917	0
0.5053	-10.4902	-2.66745	-2.63839	-4.98673	0
0.5060	-8.96388	-2.973	-3.86029	-7.12308	0
0.5067	-6.82626	-3.58409	-4.16382	-5.29233	0
0.5073	-5.29989	-2.66745	-1.41648	-4.68113	0
0.5080	-1.94329	-2.05637	0.10896	-5.59793	0
0.5087	-0.113064	-2.66745	-0.809416	-2.85037	0
0.5093	-2.25069	-4.19518	-0.505885	1.42233	0
0.5100	-1.33204	-4.80142	1.6344	1.72793	0
0.5107	2.63228	-4.49587	1.6344	1.42233	0
0.5113	6.29627	-2.973	-0.202354	4.77823	0
0.5120	8.43389	-2.66745	0.412491	5.08384	0
0.5127	7.82264	-4.19518	1.01955	2.94748	0
0.5133	5.68502	-2.36191	0.412491	4.77823	0
0.5140	6.60013	2.21641	1.01955	6.60899	0
0.5147	9.34901	0.688688	2.54499	5.69504	0
0.5153	8.43389	-5.71805	0.716022	8.44259	0
0.5160	4.7699	-6.63469	-1.11295	10.5789	0
0.5167	2.02456	-4.49587	-0.809416	5.08384	0
0.5173	2.93967	-4.49587	-2.33485	2.03353	0
0.5180	3.24353	-3.27854	-4.77867	4.77823	0
0.5187	1.71716	-2.05637	-5.38573	2.94748	0
0.5193	1.71716	-3.58409	-6.30411	0.505527	0
0.5200	2.32842	-4.49587	-6.30411	2.94748	0
0.5207	0.190796	-5.41251	-5.38573	1.42233	0
0.5213	-2.55455	-6.63469	-6.30411	-1.32522	0
0.5220	-3.46966	-3.58409	-5.68926	-0.102819	0
0.5227	-3.46966	-0.227946	-2.63839	-1.63083	0
0.5233	-2.55455	-2.973	-2.94192	-6.20628	0
0.5240	-1.94329	-5.41251	-4.77867	-5.90068	0
0.5247	-0.724318	-3.58409	-2.03132	-4.68113	0
0.5253	1.10944	-2.66745	-0.505885	-5.59793	0
0.5260	0.49819	-2.66745	-1.11295	-4.98673	0
0.5267	-1.63943	-1.13973	1.33087	-4.06992	0
0.5273	-0.416925	-0.834186	2.54499	-6.51188	0
0.5280	0.190796	-0.834186	1.6344	-8.03703	0
0.5287	-1.02818	0.0775987	3.7669	-6.20628	0
0.5293	-0.416925	-1.13973	4.38174	-4.37553	0
0.5300	1.4133	-1.44528	2.54499	-4.68113	0
0.5307	0.80205	0.994233	4.38174	-4.37553	0
0.5313	-0.113064	1.91087	5.90718	-2.85037	0
0.5320	0.80205	0.0775987	1.6344	-3.46158	0
0.5327	3.55093	-0.227946	0.412491	-2.54477	0
0.5333	5.07376	1.29978	1.6344	1.42233	0
0.5340	2.93967	3.43859	-1.11295	2.64188	0
0.5347	1.71716	3.73929	-4.16382	-0.102819	0
0.5353	4.15865	2.8275	-4.16382	0.202782	0
0.5360	5.38116	1.91087	-6.00058	1.72793	0
0.5367	4.7699	1.29978	-8.43661	0.811129	0
0.5373	5.07376	0.688688	-9.65851	1.11673	0
0.5380	3.85479	1.60532	-12.1023	1.42233	0
0.5387	1.71716	0.994233	-15.4567	1.11673	0
0.5393	1.71716	-3.27854	-15.4567	2.03353	0
0.5400	0.190796	-5.10696	-15.1532	1.42233	0
0.5407	-1.63943	-2.05637	-15.1532	-2.54477	0
0.5413	-0.416925	-1.13973	-13.6278	-4.98673	0
0.5420	-0.724318	-3.58409	-12.7094	-4.37553	0
0.5427	-3.77352	-3.58409	-13.0129	-4.37553	0
0.5433	-5.91114	-1.75082	-13.3242	-4.68113	0
0.5440	-8.96388	-2.66745	-13.6278	-4.68113	0
0.5447	-12.0131	-3.27854	-13.6278	-4.37553	0
0.5453	-10.7941	-2.66745	-13.0129	-4.98673	0
0.5460	-8.96388	-3.58409	-13.0129	-5.90068	0
0.5467	-11.4054	-4.49587	-13.6278	-5.90068	0
0.5473	-12.9317	-2.66745	-12.4059	-5.29233	0
0.5480	-12.0131	-0.834186	-12.1023	-4.98673	0
0.5487	-11.7092	0.994233	-13.0129	-3.15598	0
0.5493	-10.7941	1.91087	-11.184	-1.93357	0
0.5500	-8.96388	2.21641	-7.52601	-1.93357	0
0.5507	-8.04877	3.73929	-6.60764	2.03353	0
0.5513	-7.13012	4.65592	-4.77867	6.00064	0
0.5520	-4.08092	3.73929	-3.55676	4.16989	0
0.5527	-2.55455	2.8275	-4.77867	3.25308	0
0.5533	-2.55455	0.688688	-5.68926	6.91459	0
0.5540	0.190796	-2.05637	-6.00058	6.60899	0
0.5547	2.93967	0.0775987	-6.91117	3.55868	0
0.5553	3.55093	2.21641	-5.0822	4.47549	0
0.5560	2.93967	-0.834186	-1.72779	6.91459	0
0.5567	2.02456	-1.75082	-2.03132	6.60899	0
0.5573	1.71716	0.0775987	-2.94192	6.60899	0
0.5580	1.10944	-1.13973	-0.809416	7.22019	0
0.5587	0.49819	-1.44528	-1.11295	5.38944	0
0.5593	1.71716	0.0775987	-2.33485	2.64188	0
0.5600	1.4133	-0.227946	-0.809416	2.94748	0
0.5607	-2.25069	-0.834186	-0.202354	4.16989	0
0.5613	-2.85841	-0.834186	-3.25323	2.94748	0
0.5620	1.71716	-1.75082	-3.86029	1.11673	0
0.5627	2.93967	-1.75082	-2.03132	1.11673	0
0.5633	-1.33204	-2.36191	-2.03132	2.03353	0
0.5640	-5.29989	-3.58409	-1.72779	1.72793	0
0.5647	-6.215	-2.66745	-0.809416	-0.714022	0
0.5653	-6.5224	-2.66745	-1.11295	-3.46158	0
0.5660	-6.82626	-4.49587	-1.41648	-4.06992	0
0.5667	-5.29989	-3.58409	0.412491	-3.15598	0
0.5673	-3.77352	-1.75082	3.15984	-2.54477	0
0.5680	-5.29989	-2.36191	3.46337	-1.32522	0
0.5687	-7.13012	-2.05637	4.38174	-0.714022	0
0.5693	-3.46966	-1.13973	6.21071	-2.54477	0
0.5700	-0.416925	0.0775987	6.51424	-2.54477	0
0.5707	-0.113064	3.13305	6.21071	1.72793	0
0.5713	0.190796	4.65592	7.43262	2.64188	0
0.5720	0.190796	3.73929	8.65453	0.505527	0
0.5727	0.190796	2.21641	8.34321	2.33914	0
0.5733	2.93967	0.994233	8.03968	6.30624	0
0.5740	3.85479	0.383143	8.34321	6.91459	0
0.5747	2.93967	1.29978	9.86865	7.52579	0
0.5753	3.24353	0.994233	11.0906	9.66214	0
0.5760	0.80205	-0.528641	10.18	9.35654	0
0.5767	-3.46966	0.994233	8.65453	6.60899	0
0.5773	-2.55455	3.13305	8.95806	6.30624	0
0.5780	-1.33204	3.73929	8.65453	5.69504	0
0.5787	-2.25069	3.43859	7.12909	2.94748	0
0.5793	-0.113064	1.91087	7.12909	1.42233	0
0.5800	1.10944	-0.528641	8.65453	2.33914	0
0.5807	-2.25069	-0.227946	8.95806	0.811129	0
0.5813	-3.46966	1.60532	6.81777	-1.63083	0
0.5820	-3.46966	0.994233	3.7669	-1.63083	0
0.5827	-5.60728	-0.227946	3.46337	-0.40842	0
0.5833	-5.60728	0.994233	3.7669	-1.63083	0
0.5840	-4.38478	0.994233	3.7669	-2.54477	0
0.5847	-6.215	-1.75082	3.46337	-1.63083	0
0.5853	-4.99603	-2.66745	3.15984	-0.714022	0
0.5860	-2.25069	0.0775987	2.24146	-2.23917	0
0.5867	-4.38478	-0.834186	2.8563	-4.06992	0
0.5873	-5.29989	-3.88963	5.29234	-3.76432	0
0.5880	-2.25069	-2.66745	6.21071	-2.54477	0
0.5887	-1.63943	-0.834186	3.7669	-2.23917	0
0.5893	-1.94329	-1.75082	1.6344	-2.85037	0
0.5900	0.190796	-0.834186	4.38174	-1.63083	0
0.5907	1.10944	0.994233	7.12909	1.42233	0
0.5913	3.24353	0.688688	5.90718	2.94748	0
0.5920	6.90752	-1.13973	4.38174	1.72793	0
0.5927	6.60013	-1.44528	4.9888	1.42233	0
0.5933	5.99241	0.994233	5.59587	3.25308	0
0.5940	7.51524	3.43859	5.90718	3.55868	0
0.5947	5.68502	1.91087	6.21071	1.72793	0
0.5953	3.24353	0.383143	5.29234	1.42233	0
0.5960	5.07376	1.91087	4.9888	2.64188	0
0.5967	6.60013	2.21641	4.38174	2.94748	0
0.5973	5.68502	1.91087	3.15984	3.25308	0
0.5980	6.60013	3.73929	2.8563	2.64188	0
0.5987	8.43389	2.8275	4.38174	-0.714022	0
0.5993	6.60013	0.0775987	3.7669	-0.714022	0
0.6000	0.190796	-0.227946	1.33087	1.42233	0
0.6007	-5.29989	-0.834186	0.10896	-1.63083	0
0.6013	-5.60728	-1.75082	-0.202354	-5.59793	0
0.6020	-3.46966	0.0775987	-1.41648	-3.76432	0
0.6027	-4.38478	-1.75082	-1.11295	-3.76432	0
0.6033	-7.13012	-5.10696	1.6344	-7.12308	0
0.6040	-5.91114	-2.66745	3.15984	-8.95383	0
0.6047	-4.68864	0.688688	1.01955	-11.3958	0
0.6053	-7.13012	0.0775987	0.10896	-12.0041	0
0.6060	-6.5224	0.994233	1.6344	-7.12308	0
0.6067	-3.1658	1.60532	2.54499	-4.06992	0
0.6073	-2.85841	-0.528641	2.54499	-7.42868	0
0.6080	-2.55455	-0.227946	3.15984	-9.25943	0
0.6087	1.10944	1.29978	3.46337	-6.20628	0
0.6093	2.02456	0.0775987	3.46337	-4.68113	0
0.6100	1.71716	0.688688	4.07043	-5.29233	0
0.6107	4.15865	4.65592	4.9888	-1.93357	0
0.6113	4.7699	5.8781	4.68527	2.33914	0
0.6120	2.93967	3.43859	5.29234	2.03353	0
0.6127	5.38116	2.21641	6.21071	-1.01962	0
0.6133	6.60013	3.13305	5.29234	-1.63083	0
0.6140	5.07376	2.8275	4.9888	-2.54477	0
0.6147	6.90752	1.60532	6.21071	-4.37553	0
0.6153	7.82264	2.8275	5.90718	-1.63083	0
0.6160	5.68502	3.73929	3.7669	2.94748	0
0.6167	6.60013	2.52196	4.07043	2.03353	0
0.6173	6.29627	2.8275	5.29234	1.11673	0
0.6180	0.80205	4.04483	4.9888	1.72793	0
0.6187	-0.113064	2.8275	5.29234	0.811129	0
0.6193	2.93967	1.60532	6.81777	2.33914	0
0.6200	2.32842	2.8275	7.12909	5.08384	0
0.6207	2.32842	3.43859	7.43262	2.03353	0
0.6213	2.32842	2.21641	8.65453	-1.63083	0
0.6220	-0.113064	2.21641	8.34321	1.42233	0
0.6227	0.49819	2.8275	7.43262	2.03353	0
0.6233	1.10944	-0.227946	7.43262	-0.714022	0
0.6240	-2.55455	-2.973	7.73615	0.202782	0
0.6247	-4.38478	-0.528641	6.51424	0.505527	0
0.6253	-1.94329	1.91087	4.38174	-3.76432	0
0.6260	-1.33204	0.688688	2.54499	-5.29233	0
0.6267	-0.724318	1.91087	3.15984	-2.54477	0
0.6273	-0.724318	4.04483	1.33087	-2.54477	0
0.6280	-3.46966	1.91087	-2.03132	-4.98673	0
0.6287	-1.02818	-0.834186	-1.41648	-3.46158	0
0.6293	3.55093	0.0775987	-0.202354	-1.63083	0
0.6300	2.93967	-0.528641	-5.38573	-2.54477	0
0.6307	2.93967	-1.13973	-9.65851	-2.54477	0
0.6313	5.38116	0.383143	-10.5769	-0.714022	0
0.6320	4.7699	-0.528641	-14.2348	-0.714022	0
0.6327	2.93967	-2.66745	-17.597	-1.63083	0
0.6333	4.7699	-0.227946	-17.2857	1.42233	0
0.6340	5.68502	2.8275	-16.9822	4.16989	0
0.6347	4.7699	2.21641	-15.7603	4.47549	0
0.6353	2.93967	1.29978	-10.2734	6.00064	0
0.6360	3.85479	2.21641	-6.91117	7.52579	0
0.6367	4.46604	2.21641	-6.60764	4.47549	0
0.6373	1.4133	1.29978	-5.0822	1.72793	0
0.6380	-0.724318	1.91087	-4.46735	2.94748	0
0.6387	2.93967	1.60532	-7.2147	2.64188	0
0.6393	3.24353	-0.834186	-6.91117	1.11673	0
0.6400	-1.02818	0.0775987	-2.94192	1.42233	0
0.6407	-0.724318	3.43859	-2.03132	0.811129	0
0.6413	-0.416925	2.52196	-4.46735	-1.63083	0
0.6420	-4.99603	-0.834186	-5.68926	-2.23917	0
0.6427	-6.215	-2.36191	-4.46735	-2.54477	0
0.6433	-5.60728	-2.05637	-6.00058	-3.76432	0
0.6440	-8.35263	-1.13973	-8.74014	-1.93357	0
0.6447	-6.215	-1.75082	-6.30411	-1.01962	0
0.6453	0.190796	-3.88963	-4.16382	-4.68113	0
0.6460	0.49819	-3.58409	-8.74014	-5.29233	0
0.6467	-0.113064	-1.13973	-9.35498	-1.63083	0
0.6473	2.02456	-0.528641	-2.03132	-0.714022	0
0.6480	-0.724318	-1.75082	0.10896	-1.63083	0
0.6487	-4.68864	-3.27854	-4.77867	-1.93357	0
0.6493	-0.724318	-2.973	-5.38573	-3.76432	0
0.6500	2.93967	0.0775987	-2.63839	-3.46158	0
0.6507	2.02456	2.52196	-2.03132	0.505527	0
0.6513	3.85479	3.13305	-1.11295	2.33914	0
0.6520	6.29627	5.26701	1.01955	2.64188	0
0.6527	6.29627	4.35038	2.54499	5.38944	0
0.6533	7.82264	-1.13973	2.54499	5.69504	0
0.6540	8.43389	-2.973	0.716022	3.55868	0
0.6547	5.99241	-0.227946	1.33087	5.69504	0
0.6553	5.68502	0.383143	4.07043	7.52579	0
0.6560	5.68502	-0.528641	2.54499	4.77823	0
0.6567	2.93967	0.383143	0.10896	4.77823	0
0.6573	3.24353	0.383143	1.93793	6.91459	0
0.6580	7.82264	-0.528641	0.716022	4.77823	0
0.6587	7.51524	-0.227946	-1.41648	2.03353	0
0.6593	2.32842	-0.528641	3.15984	4.77823	0
0.6600	-1.33204	-1.75082	4.9888	6.00064	0
0.6607	-1.63943	-1.75082	1.6344	0.202782	0
0.6613	-1.02818	-2.05637	2.24146	-5.29233	0
0.6620	-1.02818	-1.75082	2.54499	-4.37553	0
0.6627	-1.94329	-0.834186	0.10896	-1.63083	0
0.6633	-1.33204	-2.05637	1.01955	-2.85037	0
0.6640	0.190796	-4.19518	-0.505885	-4.06992	0
0.6647	-0.416925	-2.973	-4.77867	-2.54477	0
0.6653	-3.46966	-2.36191	-1.11295	-3.15598	0
0.6660	-4.99603	-4.49587	2.8563	-4.37553	0
0.6667	-5.29989	-6.0236	-2.03132	-2.85037	0
0.6673	-6.5224	-2.973	-3.86029	-3.76432	0
0.6680	-8.04877	-0.834186	-0.809416	-6.20628	0
0.6687	-7.13012	-0.834186	-0.809416	-2.54477	0
0.6693	-5.29989	0.688688	-1.11295	0.811129	0
0.6700	-4.08092	2.52196	-1.72779	-0.714022	0
0.6707	-2.85841	0.994233	-4.77867	2.03353	0
0.6713	-1.63943	-1.44528	-4.77867	8.13699	0
0.6720	-1.63943	-1.13973	-2.94192	6.30624	0
0.6727	-3.1658	-0.834186	-5.38573	2.03353	0
0.6733	-4.38478	-1.44528	-8.13308	3.25308	0
0.6740	-2.85841	-0.834186	-7.82954	5.38944	0
0.6747	0.49819	0.0775987	-8.74014	5.69504	0
0.6753	2.93967	0.0775987	-8.43661	6.91459	0
0.6760	4.46604	0.688688	-5.38573	6.00064	0
0.6767	5.68502	-0.227946	-5.0822	5.08384	0
0.6773	3.24353	-2.66745	-7.52601	8.13699	0
0.6780	-0.416925	-2.05637	-9.05145	7.83139	0
0.6787	0.49819	-0.227946	-9.05145	2.33914	0
0.6793	2.93967	-2.05637	-7.82954	1.11673	0
0.6800	-0.113064	-4.19518	-6.00058	4.47549	0
0.6807	-3.46966	-4.19518	-5.68926	3.55868	0
0.6813	-1.63943	-5.10696	-8.43661	1.11673	0
0.6820	-0.724318	-5.10696	-11.184	0.505527	0
0.6827	-3.46966	-1.75082	-10.2734	1.42233	0
0.6833	-4.99603	-1.75082	-7.52601	2.33914	0
0.6840	-5.91114	-6.0236	-8.43661	0.811129	0
0.6847	-8.96388	-6.94023	-9.96204	-3.15598	0
0.6853	-10.1829	-5.71805	-8.74014	-4.98673	0
0.6860	-9.87899	-7.24578	-6.00058	-4.06992	0
0.6867	-11.4054	-7.24578	-4.46735	-3.46158	0
0.6873	-12.6243	-4.19518	-3.86029	-3.76432	0
0.6880	-10.1829	-3.27854	-2.94192	-3.76432	0
0.6887	-6.5224	-3.88963	-1.11295	-3.76432	0
0.6893	-3.77352	-2.973	-1.11295	-3.15598	0
0.6900	-3.1658	-1.75082	-2.03132	-0.40842	0
0.6907	-2.85841	-1.75082	-1.72779	2.33914	0
0.6913	0.190796	-0.834186	-1.11295	2.64188	0
0.6920	3.85479	-0.528641	0.412491	2.64188	0
0.6927	6.29627	0.688688	3.46337	4.77823	0
0.6933	9.34901	1.91087	4.9888	4.77823	0
0.6940	12.0943	0.688688	3.15984	3.25308	0
0.6947	10.2641	-1.13973	2.54499	6.00064	0
0.6953	8.43389	-0.834186	4.07043	9.66214	0
0.6960	8.1265	-1.75082	3.46337	7.52579	0
0.6967	6.29627	-3.27854	1.6344	4.16989	0
0.6973	5.07376	-1.44528	0.412491	4.16989	0
0.6980	3.24353	-1.13973	-0.202354	4.47549	0
0.6987	-1.02818	-4.49587	-0.809416	2.94748	0
0.6993	-1.63943	-4.80142	-0.809416	0.202782	0
0.7000	-0.113064	-2.36191	1.33087	-2.54477	0
0.7007	-3.77352	-1.44528	2.8563	-1.01962	0
0.7013	-7.13012	-0.834186	1.01955	0.202782	0
0.7020	-6.215	-0.227946	-1.11295	-2.85037	0
0.7027	-8.35263	-1.75082	-1.11295	-5.29233	0
0.7033	-10.7941	-3.58409	-1.11295	-6.20628	0
0.7040	-8.04877	-4.49587	-2.03132	-8.03703	0
0.7047	-5.60728	-5.10696	-1.11295	-8.95383	0
0.7053	-6.215	-3.88963	-0.202354	-8.64823	0
0.7060	-5.29989	-1.13973	-0.505885	-10.1734	0
0.7067	-4.38478	-2.05637	1.33087	-8.64823	0
0.7073	-5.91114	-5.41251	3.15984	-5.29233	0
0.7080	-5.29989	-5.10696	2.54499	-6.20628	0
0.7087	-1.33204	-2.973	3.46337	-6.81748	0
0.7093	0.190796	-1.75082	4.68527	-5.29233	0
0.7100	-1.63943	-0.528641	2.8563	-5.29233	0
0.7107	2.32842	0.688688	2.54499	-3.46158	0
0.7113	9.34901	0.994233	6.21071	-0.102819	0
0.7120	9.65287	0.0775987	7.43262	-0.714022	0
0.7127	6.90752	-0.834186	7.73615	-1.01962	0
0.7133	9.34901	0.994233	8.65453	2.03353	0
0.7140	10.8754	3.73929	7.12909	2.03353	0
0.7147	8.43389	1.60532	5.29234	1.11673	0
0.7153	7.51524	-1.13973	7.73615	1.42233	0
0.7160	8.1265	0.0775987	8.65453	0.811129	0
0.7167	9.04161	1.60532	6.21071	1.11673	0
0.7173	11.1792	1.29978	4.38174	2.94748	0
0.7180	10.2641	2.8275	4.38174	0.202782	0
0.7187	6.90752	2.8275	6.21071	-2.23917	0
0.7193	5.99241	0.0775987	7.73615	-0.40842	0
0.7200	3.85479	0.0775987	5.29234	-1.01962	0
0.7207	-0.724318	2.52196	4.38174	-6.20628	0
0.7213	-1.02818	2.21641	6.21071	-8.34263	0
0.7220	1.10944	0.994233	5.29234	-7.12308	0
0.7227	-0.724318	2.52196	3.7669	-6.20628	0
0.7233	-4.68864	3.73929	6.21071	-5.59793	0
0.7240	-5.60728	1.91087	8.03968	-4.37553	0
0.7247	-6.215	0.383143	6.21071	-3.76432	0
0.7253	-8.04877	-0.834186	5.29234	-4.68113	0
0.7260	-7.74137	-1.44528	4.38174	-5.59793	0
0.7267	-5.91114	0.0775987	2.8563	-5.29233	0
0.7273	-6.5224	0.0775987	6.21071	-6.81748	0
0.7280	-8.04877	-1.75082	11.0906	-8.95383	0
0.7287	-5.91114	-0.227946	9.86865	-4.68113	0
0.7293	-1.63943	2.8275	5.59587	1.42233	0
0.7300	2.02456	4.04483	2.24146	0.202782	0
0.7307	5.99241	4.04483	1.6344	-1.32522	0
0.7313	7.51524	2.8275	2.8563	0.811129	0
0.7320	4.7699	0.0775987	1.93793	-1.32522	0
0.7327	3.85479	1.91087	-0.505885	-4.37553	0
0.7333	5.99241	5.8781	-0.202354	-1.93357	0
0.7340	5.99241	4.04483	1.6344	1.72793	0
0.7347	4.7699	0.994233	3.15984	4.16989	0
0.7353	5.68502	1.29978	5.59587	7.52579	0
0.7360	5.38116	2.8275	8.34321	7.22019	0
0.7367	4.15865	3.43859	8.65453	2.94748	0
0.7373	4.7699	3.13305	7.73615	1.11673	0
0.7380	2.93967	1.60532	7.12909	0.202782	0
0.7387	-1.33204	1.91087	5.29234	-1.63083	0
0.7393	-2.85841	3.73929	2.8563	-1.32522	0
0.7400	-4.08092	3.43859	2.54499	-0.102819	0
0.7407	-4.38478	1.60532	2.24146	-1.63083	0
0.7413	-3.1658	1.29978	0.412491	-4.68113	0
0.7420	-3.77352	2.21641	-0.202354	-5.59793	0
0.7427	-7.43751	0.0775987	-0.202354	-4.68113	0
0.7433	-8.04877	-2.36191	-2.03132	-2.54477	0
0.7440	-7.13012	0.688688	-1.72779	-1.01962	0
0.7447	-8.04877	3.73929	-1.11295	-4.06992	0
0.7453	-7.43751	0.994233	-5.38573	-9.56504	0
0.7460	-5.29989	-0.834186	-7.2147	-10.1734	0
0.7467	-4.38478	0.994233	-2.94192	-5.90068	0
0.7473	-4.68864	0.0775987	-0.202354	-3.76432	0
0.7480	-4.38478	-0.227946	0.716022	-5.29233	0
0.7487	-0.113064	2.8275	2.54499	-4.98673	0
0.7493	5.68502	2.8275	1.93793	-4.37553	0
0.7500	5.68502	0.994233	0.716022	-4.68113	0
0.7507	5.07376	3.73929	2.54499	-2.85037	0
0.7513	8.73775	4.96147	3.15984	0.202782	0
0.7520	8.43389	3.13305	1.93793	0.505527	0
0.7527	5.68502	4.65592	3.46337	-0.714022	0
0.7533	9.65287	5.8781	5.29234	2.03353	0
0.7540	13.0095	4.04483	3.7669	4.47549	0
0.7547	8.43389	2.8275	1.6344	4.77823	0
0.7553	5.99241	2.8275	0.716022	7.52579	0
0.7560	6.60013	-0.227946	0.716022	9.35654	0
0.7567	3.85479	-2.05637	0.10896	4.77823	0
0.7573	2.63228	0.688688	-1.41648	1.11673	0
0.7580	5.68502	2.8275	-3.25323	2.33914	0
0.7587	5.99241	0.688688	-3.86029	0.505527	0
0.7593	4.15865	-0.834186	-4.16382	-1.93357	0
0.7600	1.4133	0.0775987	-6.60764	0.202782	0
0.7607	-2.55455	0.383143	-9.96204	0.202782	0
0.7613	-3.1658	-1.75082	-10.8804	-2.85037	0
0.7620	-1.63943	-2.973	-8.74014	-0.102819	0
0.7627	-4.38478	-2.973	-7.82954	3.55868	0
0.7633	-8.04877	-2.66745	-8.43661	0.202782	0
0.7640	-7.74137	-1.75082	-7.52601	-3.15598	0
0.7647	-6.215	-1.75082	-6.60764	-1.63083	0
0.7653	-6.5224	-2.973	-7.2147	-1.32522	0
0.7660	-6.215	-2.66745	-6.91117	-3.46158	0
0.7667	-4.99603	0.0775987	-7.2147	-2.85037	0
0.7673	-4.68864	0.0775987	-6.60764	-1.63083	0
0.7680	-5.29989	-2.973	-5.0822	-3.15598	0
0.7687	-3.77352	-5.41251	-5.68926	-3.76432	0
0.7693	-1.63943	-5.10696	-6.30411	-1.01962	0
0.7700	-2.25069	-2.66745	-3.55676	0.811129	0
0.7707	-2.55455	-0.227946	-1.72779	2.03353	0
0.7713	-1.33204	0.0775987	-3.25323	3.86429	0
0.7720	1.4133	-1.44528	-2.94192	2.33914	0
0.7727	4.46604	-2.36191	-2.33485	1.11673	0
0.7733	3.85479	-0.834186	-3.25323	5.69504	0
0.7740	1.10944	1.60532	-2.94192	8.13699	0
0.7747	1.71716	2.8275	-1.41648	5.69504	0
0.7753	4.46604	3.43859	-2.03132	7.22019	0
0.7760	3.24353	4.35038	-2.94192	9.96774	0
0.7767	3.55093	4.35038	-4.16382	7.52579	0
0.7773	6.60013	3.73929	-6.00058	6.30624	0
0.7780	4.46604	3.73929	-4.77867	7.52579	0
0.7787	0.80205	2.52196	-1.11295	6.60899	0
0.7793	1.71716	0.0775987	-1.11295	5.69504	0
0.7800	1.71716	-0.227946	-4.77867	6.60899	0
0.7807	-1.63943	0.0775987	-4.16382	3.55868	0
0.7813	-2.25069	-0.528641	-2.03132	-1.32522	0
0.7820	-1.94329	-0.834186	-3.25323	-1.93357	0
0.7827	-4.99603	-0.227946	-4.16382	-0.102819	0
0.7833	-6.215	-0.528641	-4.16382	0.202782	0
0.7840	-4.99603	-1.13973	-6.00058	-1.32522	0
0.7847	-4.38478	-1.75082	-5.68926	-2.23917	0
0.7853	-4.68864	-2.05637	-1.11295	-1.01962	0
0.7860	-4.99603	-2.66745	2.24146	-0.714022	0
0.7867	-4.68864	-2.66745	1.93793	-1.63083	0
0.7873	-4.38478	-0.528641	1.6344	-1.63083	0
0.7880	-5.29989	1.29978	3.46337	-0.40842	0
0.7887	-6.82626	0.994233	5.59587	2.64188	0
0.7893	-4.08092	0.0775987	5.29234	5.08384	0
0.7900	-0.724318	1.29978	3.46337	3.86429	0
0.7907	-1.63943	2.52196	4.07043	2.03353	0
0.7913	-1.63943	1.91087	6.51424	4.47549	0
0.7920	-0.724318	2.21641	6.51424	6.00064	0
0.7927	0.190796	2.21641	3.15984	5.69504	0
0.7933	3.55093	0.0775987	1.6344	6.60899	0
0.7940	7.21138	0.0775987	2.8563	6.30624	0
0.7947	7.82264	3.73929	3.15984	4.77823	0
0.7953	7.82264	3.73929	2.54499	7.22019	0
0.7960	9.34901	-0.834186	4.38174	8.44259	0
0.7967	9.95673	-1.44528	6.81777	4.77823	0
0.7973	8.43389	0.994233	5.29234	3.55868	0
0.7980	5.38116	-0.227946	1.93793	5.08384	0
0.7987	4.46604	-2.66745	1.6344	3.25308	0
0.7993	6.29627	-0.834186	1.01955	0.202782	0
0.8000	3.85479	0.688688	-1.41648	-0.102819	0
0.8007	-0.724318	-1.13973	-2.03132	-1.93357	0
0.8013	-1.63943	-2.66745	-0.202354	-4.37553	0
0.8020	-2.25069	-2.36191	0.10896	-4.37553	0
0.8027	-6.215	-1.13973	0.10896	-4.06992	0
0.8033	-8.96388	-0.528641	2.24146	-4.06992	0
0.8040	-11.4054	-2.05637	2.8563	-3.76432	0
0.8047	-14.4546	-5.41251	1.33087	-6.20628	0
0.8053	-13.2356	-6.94023	0.716022	-8.95383	0
0.8060	-11.098	-5.71805	2.54499	-7.42868	0
0.8067	-10.7941	-4.80142	3.15984	-6.20628	0
0.8073	-7.13012	-4.19518	2.8563	-7.73428	0
0.8080	-4.08092	-3.27854	4.38174	-7.12308	0
0.8087	-5.29989	-2.36191	6.81777	-5.29233	0
0.8093	-4.99603	-0.834186	7.12909	-4.37553	0
0.8100	-2.25069	0.994233	7.12909	-3.15598	0
0.8107	-1.33204	1.91087	8.65453	-0.714022	0
0.8113	-0.724318	2.8275	8.65453	0.202782	0
0.8120	-0.113064	2.8275	6.81777	-1.63083	0
0.8127	0.190796	0.994233	9.26159	-0.40842	0
0.8133	2.63228	0.994233	12.616	5.08384	0
0.8140	5.38116	3.43859	11.0906	5.38944	0
0.8147	4.46604	2.8275	10.18	1.11673	0
0.8153	3.24353	-1.75082	12.0089	3.25308	0
0.8160	2.93967	-3.88963	9.26159	7.22019	0
0.8167	1.4133	-4.19518	4.9888	3.86429	0
0.8173	0.190796	-2.973	5.59587	1.72793	0
0.8180	-1.02818	-0.834186	7.43262	3.86429	0
0.8187	-3.77352	-1.13973	6.21071	2.03353	0
0.8193	-4.38478	-2.36191	3.46337	0.505527	0
0.8200	-1.63943	-0.227946	1.6344	0.505527	0
0.8207	-1.33204	1.91087	0.716022	-4.06992	0
0.8213	-3.46966	0.0775987	1.6344	-6.20628	0
0.8220	-3.1658	-1.13973	0.716022	-1.63083	0
0.8227	-0.724318	-0.227946	-2.33485	-1.63083	0
0.8233	0.190796	-0.227946	-4.46735	-5.90068	0
0.8240	-0.724318	-0.834186	-5.68926	-6.20628	0
0.8247	-1.33204	-0.834186	-6.30411	-6.20628	0
0.8253	-1.33204	-0.834186	-4.77867	-6.81748	0
0.8260	-1.63943	0.994233	-2.03132	-5.59793	0
0.8267	-2.55455	1.60532	-0.505885	-5.29233	0
0.8273	-4.99603	0.0775987	0.716022	-5.29233	0
0.8280	-7.13012	-1.75082	1.6344	-5.29233	0
0.8287	-7.13012	-1.44528	1.6344	-7.42868	0
0.8293	-5.29989	-1.75082	1.93793	-8.64823	0
0.8300	-2.55455	-1.75082	2.8563	-6.51188	0
0.8307	-0.416925	-2.05637	4.38174	-4.98673	0
0.8313	1.10944	-2.36191	5.29234	-2.85037	0
0.8320	4.15865	-1.75082	3.46337	0.202782	0
0.8327	7.51524	-1.13973	0.716022	1.11673	0
0.8333	8.73775	-1.13973	1.6344	2.03353	0
0.8340	9.34901	-1.44528	2.54499	2.94748	0
0.8347	10.2641	-2.973	0.10896	2.94748	0
0.8353	9.34901	-3.88963	-2.03132	3.86429	0
0.8360	7.21138	-1.75082	-2.03132	4.16989	0
0.8367	5.68502	-0.834186	-0.809416	2.94748	0
0.8373	5.07376	-2.36191	-0.505885	4.16989	0
0.8380	5.07376	-0.528641	-2.03132	5.69504	0
0.8387	3.85479	2.8275	-3.25323	3.86429	0
0.8393	-0.724318	0.0775987	-2.94192	2.33914	0
0.8400	-4.08092	-3.58409	-4.46735	2.33914	0
0.8407	-3.77352	-4.19518	-7.52601	-1.93357	0
0.8413	-4.38478	-5.10696	-6.60764	-5.29233	0
0.8420	-5.29989	-4.49587	-4.46735	-3.46158	0
0.8427	-2.55455	-0.528641	-5.68926	-2.54477	0
0.8433	-1.63943	-0.834186	-6.00058	-5.29233	0
0.8440	-4.68864	-4.19518	-3.86029	-6.20628	0
0.8447	-5.91114	-2.66745	-2.94192	-6.51188	0
0.8453	-4.38478	-1.44528	-2.94192	-8.95383	0
0.8460	-4.08092	-5.41251	-2.03132	-9.86778	0
0.8467	-3.46966	-5.71805	-2.94192	-5.29233	0
0.8473	-1.33204	-1.75082	-3.86029	-3.76432	0
0.8480	-0.113064	-3.58409	-2.94192	-8.03703	0
0.8487	-0.113064	-7.24578	-1.41648	-8.03703	0
0.8493	-0.416925	-3.58409	-1.41648	-1.32522	0
0.8500	1.71716	2.21641	1.01955	0.202782	0
0.8507	7.82264	4.04483	3.46337	-3.46158	0
0.8513	11.1792	2.8275	0.716022	-1.01962	0
0.8520	6.60013	-0.227946	-2.94192	1.11673	0
0.8527	4.7699	-1.75082	-4.77867	-1.32522	0
0.8533	9.65287	0.994233	-5.68926	-0.714022	0
0.8540	9.65287	2.8275	-4.77867	1.11673	0
0.8547	5.07376	0.383143	-3.86029	-0.714022	0
0.8553	6.90752	-0.528641	-5.38573	-1.01962	0
0.8560	11.1792	-0.834186	-5.0822	0.202782	0
0.8567	8.43389	-0.834186	-1.11295	-0.102819	0
0.8573	4.7699	1.91087	-1.11295	0.811129	0
0.8580	5.07376	3.43859	-3.86029	1.11673	0
0.8587	3.55093	1.60532	-2.94192	-0.714022	0
0.8593	-1.02818	0.994233	-2.33485	-0.714022	0
0.8600	-3.46966	0.0775987	-2.03132	0.202782	0
0.8607	-2.85841	-2.66745	0.716022	-3.46158	0
0.8613	-1.94329	-3.88963	-0.505885	-4.68113	0
0.8620	-4.38478	-2.66745	-3.55676	-1.93357	0
0.8627	-8.65649	-1.44528	-0.809416	-1.01962	0
0.8633	-11.098	-0.834186	1.6344	-1.63083	0
0.8640	-10.7941	-1.44528	-0.809416	-1.93357	0
0.8647	-11.098	-2.973	-1.72779	-3.46158	0
0.8653	-13.2356	-3.88963	-1.11295	-5.29233	0
0.8660	-13.8468	-3.58409	-1.41648	-4.98673	0
0.8667	-12.0131	-2.973	0.716022	-2.23917	0
0.8673	-9.87899	-3.58409	1.33087	0.202782	0
0.8680	-7.13012	-2.66745	-1.72779	-0.714022	0
0.8687	-2.85841	0.0775987	0.10896	-1.63083	0
0.8693	0.80205	1.91087	4.38174	0.505527	0
0.8700	1.10944	0.994233	4.07043	2.33914	0
0.8707	0.80205	0.688688	1.93793	2.64188	0
0.8713	2.02456	0.383143	2.54499	3.86429	0
0.8720	2.93967	0.994233	3.7669	3.86429	0
0.8727	3.85479	2.8275	5.90718	4.47549	0
0.8733	7.51524	2.8275	6.21071	7.52579	0
0.8740	9.04161	0.994233	4.38174	8.13699	0
0.8747	5.99241	1.91087	3.7669	5.69504	0
0.8753	2.32842	1.91087	4.38174	7.22019	0
0.8760	0.49819	0.383143	2.24146	10.2733	0
0.8767	0.190796	0.994233	0.10896	9.35654	0
0.8773	1.10944	1.91087	-1.11295	8.44259	0
0.8780	3.24353	-0.227946	-2.94192	9.66214	0
0.8787	4.15865	0.0775987	-4.77867	9.05094	0
0.8793	3.55093	0.994233	-5.38573	5.69504	0
0.8800	0.80205	-0.834186	-4.16382	3.86429	0
0.8807	-1.63943	-1.75082	-2.63839	3.55868	0
0.8813	1.10944	0.0775987	-3.86029	2.94748	0
0.8820	5.07376	0.994233	-5.38573	2.03353	0
0.8827	1.10944	-0.227946	-4.77867	1.11673	0
0.8833	-5.60728	-2.05637	-6.91117	1.42233	0
0.8840	-4.99603	-2.05637	-10.2734	1.42233	0
0.8847	-1.02818	-0.227946	-7.82954	-0.40842	0
0.8853	-1.94329	-2.66745	-5.38573	-1.93357	0
0.8860	-5.29989	-6.94023	-6.91117	0.202782	0
0.8867	-7.13012	-4.49587	-6.00058	3.25308	0
0.8873	-9.5716	0.383143	-3.25323	2.33914	0
0.8880	-12.9317	-2.05637	-2.94192	0.811129	0
0.8887	-11.7092	-4.80142	-1.72779	2.33914	0
0.8893	-6.82626	-1.44528	-1.11295	3.86429	0
0.8900	-3.77352	0.994233	-1.11295	3.55868	0
0.8907	-3.46966	1.60532	1.6344	6.00064	0
0.8913	-0.724318	4.35038	3.46337	9.96774	0
0.8920	1.4133	5.57256	2.54499	8.13699	0
0.8927	0.80205	2.8275	3.15984	5.38944	0
0.8933	1.71716	0.688688	3.7669	6.91459	0
0.8940	5.68502	1.60532	1.6344	8.44259	0
0.8947	8.43389	1.91087	1.01955	8.13699	0
0.8953	7.82264	1.29978	1.93793	9.35654	0
0.8960	6.90752	0.994233	1.93793	10.2733	0
0.8967	5.99241	1.60532	2.8563	9.05094	0
0.8973	5.07376	3.13305	4.38174	7.52579	0
0.8980	4.46604	4.65592	2.8563	5.69504	0
0.8987	3.85479	4.65592	-0.202354	2.33914	0
0.8993	2.63228	1.91087	0.10896	1.11673	0
0.9000	0.49819	-1.75082	1.6344	1.11673	0
0.9007	-1.33204	-2.973	-1.11295	-0.714022	0
0.9013	-3.77352	-0.834186	-3.86029	-1.63083	0
0.9020	-6.215	1.29978	-2.94192	-1.63083	0
0.9027	-5.29989	0.0775987	-2.03132	-3.46158	0
0.9033	-1.33204	-1.44528	-4.46735	-4.06992	0
0.9040	-0.113064	-1.75082	-6.91117	-2.54477	0
0.9047	-3.46966	-3.58409	-9.05145	-3.15598	0
0.9053	-6.215	-4.19518	-10.8804	-4.37553	0
0.9060	-5.29989	-1.75082	-9.96204	-4.37553	0
0.9067	-3.46966	-2.05637	-8.74014	-4.37553	0
0.9073	-1.33204	-3.88963	-8.43661	-5.90068	0
0.9080	-0.724318	-1.13973	-5.0822	-5.90068	0
0.9087	-1.02818	1.60532	-0.809416	-4.98673	0
0.9093	2.32842	0.688688	-0.809416	-5.29233	0
0.9100	6.60013	0.994233	0.716022	-4.37553	0
0.9107	4.46604	1.91087	5.29234	-1.63083	0
0.9113	1.10944	0.0775987	5.59587	1.11673	0
0.9120	2.93967	-1.44528	2.8563	-0.40842	0
0.9127	4.7699	0.0775987	2.24146	-3.15598	0
0.9133	4.7699	0.994233	1.6344	-2.23917	0
0.9140	6.29627	0.383143	2.24146	-0.102819	0
0.9147	7.21138	2.52196	4.38174	-2.23917	0
0.9153	5.99241	4.65592	3.7669	-3.76432	0
0.9160	5.99241	2.8275	1.33087	0.505527	0
0.9167	6.29627	1.91087	0.10896	3.55868	0
0.9173	6.60013	3.73929	-0.505885	1.11673	0
0.9180	7.51524	1.91087	-0.202354	-1.63083	0
0.9187	6.90752	-0.834186	1.01955	-3.46158	0
0.9193	4.7699	0.383143	-0.809416	-2.54477	0
0.9200	3.24353	2.52196	-2.63839	-1.32522	0
0.9207	3.24353	3.43859	-1.11295	-4.37553	0
0.9213	5.68502	3.73929	-0.202354	-6.51188	0
0.9220	7.51524	2.21641	-1.11295	-4.98673	0
0.9227	4.7699	-0.227946	-1.72779	-6.20628	0
0.9233	1.10944	0.0775987	-1.72779	-7.73428	0
0.9240	-1.63943	0.688688	-1.11295	-4.68113	0
0.9247	-5.91114	-0.528641	0.716022	-6.20628	0
0.9253	-9.87899	-1.13973	0.10896	-12.0041	0
0.9260	-9.5716	0.0775987	-1.11295	-11.0902	0
0.9267	-6.215	1.60532	1.93793	-8.03703	0
0.9273	-6.215	-0.834186	4.07043	-10.1734	0
0.9280	-7.13012	-3.27854	1.93793	-8.95383	0
0.9287	-2.55455	-1.44528	1.6344	-6.20628	0
0.9293	2.93967	1.29978	4.07043	-7.42868	0
0.9300	4.46604	0.994233	4.38174	-4.98673	0
0.9307	4.7699	-0.528641	4.07043	0.202782	0
0.9313	6.90752	0.0775987	4.9888	-1.63083	0
0.9320	7.82264	0.994233	5.59587	-4.98673	0
0.9327	10.8754	0.383143	4.9888	-1.63083	0
0.9333	14.232	0.0775987	3.46337	1.11673	0
0.9340	12.7056	0.994233	2.24146	-0.714022	0
0.9347	11.1792	2.8275	1.6344	-1.01962	0
0.9353	11.7905	1.91087	1.6344	3.25308	0
0.9360	8.43389	0.0775987	1.33087	6.30624	0
0.9367	4.46604	-0.227946	0.716022	3.25308	0
0.9373	5.38116	2.21641	-0.202354	-0.40842	0
0.9380	5.38116	4.96147	-2.33485	0.202782	0
0.9387	1.4133	3.13305	-3.86029	0.505527	0
0.9393	-1.33204	-1.13973	-2.94192	-0.714022	0
0.9400	-3.46966	-1.44528	-2.33485	-1.32522	0
0.9407	-4.38478	1.91087	-2.33485	-2.23917	0
0.9413	-3.1658	2.8275	0.10896	-2.54477	0
0.9420	-4.38478	0.994233	3.15984	-0.40842	0
0.9427	-10.1829	-1.75082	1.93793	-1.01962	0
0.9433	-12.3205	-2.05637	-1.41648	-4.68113	0
0.9440	-8.65649	0.383143	-1.11295	-3.76432	0
0.9447	-5.91114	0.994233	1.6344	-2.23917	0
0.9453	-4.38478	0.0775987	0.716022	-4.37553	0
0.9460	-2.25069	2.8275	-2.33485	-5.29233	0
0.9467	-0.113064	3.73929	-0.202354	-3.46158	0
0.9473	-1.33204	-0.528641	3.15984	-3.15598	0
0.9480	-3.46966	-2.05637	1.93793	-2.54477	0
0.9487	-3.46966	2.52196	0.716022	-1.93357	0
0.9493	-1.02818	2.8275	2.8563	-4.37553	0
0.9500	1.10944	-0.528641	3.46337	-4.37553	0
0.9507	2.93967	0.688688	0.716022	0.505527	0
0.9513	5.68502	2.52196	-0.202354	2.94748	0
0.9520	8.43389	0.994233	1.6344	2.03353	0
0.9527	9.34901	1.60532	1.93793	3.86429	0
0.9533	7.51524	4.35038	1.01955	5.69504	0
0.9540	4.46604	3.13305	1.33087	4.47549	0
0.9547	4.46604	1.29978	1.6344	5.08384	0
0.9553	6.60013	1.91087	-0.202354	7.52579	0
0.9560	5.38116	2.21641	-1.11295	4.77823	0
0.9567	3.24353	1.91087	0.412491	3.86429	0
0.9573	5.38116	2.52196	-0.202354	8.44259	0
0.9580	7.21138	2.21641	-1.72779	8.44259	0
0.9587	3.55093	0.688688	-2.63839	6.00064	0
0.9593	-2.25069	-0.834186	-4.77867	7.52579	0
0.9600	-7.43751	-2.05637	-6.00058	4.16989	0
0.9607	-10.7941	-2.66745	-4.46735	-2.54477	0
0.9613	-10.7941	-2.66745	-4.16382	-1.63083	0
0.9620	-9.26774	-2.36191	-5.68926	0.811129	0
0.9627	-8.96388	-2.36191	-5.38573	-1.32522	0
0.9633	-8.96388	-2.66745	-4.16382	-2.23917	0
0.9640	-9.26774	-2.36191	-3.86029	-1.63083	0
0.9647	-9.26774	-0.834186	-4.77867	-3.15598	0
0.9653	-7.13012	-1.13973	-6.30411	-2.85037	0
0.9660	-4.38478	-3.58409	-6.60764	-2.23917	0
0.9667	-4.08092	-2.973	-5.0822	-3.76432	0
0.9673	-4.68864	0.0775987	-5.0822	-4.37553	0
0.9680	-4.08092	-0.227946	-4.77867	-1.93357	0
0.9687	-2.55455	-1.13973	-2.94192	-0.40842	0
0.9693	-0.416925	0.383143	-2.33485	-1.01962	0
0.9700	3.24353	0.994233	-3.55676	-0.714022	0
0.9707	5.68502	0.994233	-2.94192	4.16989	0
0.9713	4.7699	2.8275	-1.41648	8.13699	0
0.9720	3.85479	3.13305	-0.505885	6.60899	0
0.9727	3.85479	3.13305	0.412491	4.77823	0
0.9733	3.85479	4.04483	0.716022	5.69504	0
0.9740	3.85479	4.04483	0.10896	6.00064	0
0.9747	3.85479	4.04483	-0.202354	6.60899	0
0.9753	3.55093	4.96147	0.412491	8.44259	0
0.9760	2.32842	2.8275	0.412491	9.35654	0
0.9767	1.4133	-0.227946	0.716022	9.35654	0
0.9773	0.80205	-1.13973	2.24146	8.44259	0
0.9780	-1.02818	-1.44528	3.15984	6.30624	0
0.9787	-3.77352	-0.834186	1.93793	7.22019	0
0.9793	-4.68864	0.994233	-0.202354	8.13699	0
0.9800	-3.46966	0.688688	-0.202354	4.16989	0
0.9807	-3.46966	-1.75082	1.01955	2.03353	0
0.9813	-4.08092	-1.75082	0.10896	4.77823	0
0.9820	-2.55455	-0.834186	-2.03132	3.86429	0
0.9827	-3.46966	-0.834186	-2.03132	1.42233	0
0.9833	-7.13012	-1.13973	-1.11295	2.03353	0
0.9840	-7.13012	-2.05637	-1.41648	0.811129	0
0.9847	-3.46966	-1.75082	-2.33485	-3.15598	0
0.9853	-3.46966	-0.834186	-2.03132	-2.23917	0
0.9860	-4.68864	-2.05637	-1.11295	-0.714022	0
0.9867	-2.25069	-2.66745	-1.41648	-3.46158	0
0.9873	0.80205	-0.528641	-2.63839	-5.29233	0
0.9880	1.10944	0.688688	-2.63839	-3.15598	0
0.9887	1.71716	0.994233	-0.505885	-1.32522	0
0.9893	3.55093	0.994233	1.6344	-1.32522	0
0.9900	3.85479	-1.13973	2.24146	-1.32522	0
0.9907	4.7699	-0.834186	1.93793	0.811129	0
0.9913	6.60013	3.43859	3.15984	2.03353	0
0.9920	7.51524	4.65592	5.59587	0.202782	0
0.9927	8.43389	0.994233	5.90718	-0.102819	0
0.9933	10.2641	0.0775987	3.7669	2.94748	0
0.9940	8.73775	3.13305	2.8563	3.86429	0
0.9947	5.68502	4.35038	4.38174	2.94748	0
0.9953	3.85479	2.8275	5.59587	4.77823	0
0.9960	1.10944	0.994233	5.29234	6.60899	0
0.9967	-3.1658	-0.227946	3.7669	3.25308	0
0.9973	-2.55455	-0.528641	0.412491	2.03353	0
0.9980	0.49819	0.383143	-2.33485	3.86429	0
0.9987	-1.63943	1.91087	-3.86029	1.72793	0
0.9993	-4.38478	1.91087	-6.91117	-1.01962	0
1.0000	-1.94329	0.383143	-9.35498	0.505527	0
1.0007	-1.63943	-0.834186	-9.05145	-0.714022	0
1.0013	-5.60728	-0.227946	-7.2147	-3.46158	0
1.0020	-5.91114	1.29978	-4.77867	-0.714022	0
1.0027	-4.38478	0.383143	-2.03132	-1.32522	0
1.0033	-5.91114	-2.66745	-1.11295	-6.20628	0
1.0040	-5.91114	-3.58409	-1.11295	-4.68113	0
1.0047	-3.1658	-1.44528	1.6344	-2.54477	0
1.0053	-3.1658	-1.13973	4.38174	-6.51188	0
1.0060	-4.38478	-2.36191	2.8563	-8.03703	0
1.0067	-3.46966	-2.973	2.8563	-5.90068	0
1.0073	-3.46966	-3.58409	5.59587	-6.20628	0
1.0080	-1.63943	-2.973	7.12909	-4.68113	0
1.0087	0.190796	-1.13973	5.59587	-1.01962	0
1.0093	-0.416925	-0.834186	4.38174	-2.54477	0
1.0100	-1.63943	-2.66745	4.07043	-4.06992	0
1.0107	0.190796	-2.36191	3.7669	0.202782	0
1.0113	1.4133	0.688688	4.07043	0.505527	0
1.0120	0.80205	3.73929	5.29234	-1.63083	0
1.0127	-0.416925	4.65592	6.81777	0.811129	0
1.0133	-0.724318	4.65592	6.21071	2.94748	0
1.0140	2.02456	3.73929	4.9888	2.33914	0
1.0147	3.24353	2.21641	4.38174	3.25308	0
1.0153	-0.416925	2.52196	2.54499	4.47549	0
1.0160	-3.46966	3.43859	1.33087	2.94748	0
1.0167	-0.416925	2.52196	2.54499	2.64188	0
1.0173	1.10944	1.29978	3.7669	2.94748	0
1.0180	-1.94329	0.688688	2.8563	1.72793	0
1.0187	-3.1658	-0.834186	-0.202354	-0.40842	0
1.0193	-3.1658	-1.75082	-2.94192	-0.714022	0
1.0200	-6.215	-2.05637	-2.03132	-1.63083	0
1.0207	-8.96388	-3.58409	-1.11295	-5.29233	0
1.0213	-8.96388	-3.58409	-3.25323	-6.20628	0
1.0220	-10.7941	-2.05637	-4.46735	-3.46158	0
1.0227	-13.8468	-3.58409	-2.94192	-4.68113	0
1.0233	-13.5395	-5.41251	-3.86029	-9.86778	0
1.0240	-11.098	-5.41251	-5.68926	-8.95383	0
1.0247	-9.87899	-5.41251	-5.0822	-5.29233	0
1.0253	-10.4902	-6.32914	-3.86029	-5.90068	0
1.0260	-10.7941	-7.24578	-2.94192	-5.59793	0
1.0267	-8.96388	-8.16241	-1.72779	-1.93357	0
1.0273	-5.29989	-7.85687	-0.809416	-1.63083	0
1.0280	-2.55455	-5.41251	1.6344	-4.06992	0
1.0287	-1.63943	-5.71805	4.38174	-2.85037	0
1.0293	-1.33204	-7.55132	1.93793	-1.01962	0
1.0300	2.02456	-6.32914	-1.11295	-0.714022	0
1.0307	6.60013	-4.19518	1.93793	1.72793	0
1.0313	5.99241	-4.80142	5.59587	5.69504	0
1.0320	1.71716	-5.41251	2.54499	6.60899	0
1.0327	0.190796	-4.80142	0.10896	3.86429	0
1.0333	-0.416925	-5.41251	1.6344	1.11673	0
1.0340	-1.33204	-5.41251	1.6344	1.11673	0
1.0347	-0.724318	-4.49587	0.412491	2.94748	0
1.0353	0.190796	-4.80142	1.93793	4.47549	0
1.0360	-1.94329	-5.41251	1.6344	3.86429	0
1.0367	-2.85841	-6.32914	-1.72779	3.55868	0
1.0373	-1.63943	-7.24578	0.412491	4.77823	0
1.0380	-1.63943	-7.85687	4.38174	3.55868	0
1.0387	-2.55455	-8.16241	1.93793	2.03353	0
1.0393	-3.77352	-8.16241	-1.11295	3.25308	0
1.0400	-4.68864	-6.32914	0.716022	1.42233	0
1.0407	-4.68864	-5.41251	0.716022	-2.54477	0
1.0413	-5.29989	-7.24578	-1.72779	-1.01962	0
1.0420	-5.91114	-5.71805	-0.505885	1.11673	0
1.0427	-5.60728	-2.66745	0.716022	-1.63083	0
1.0433	-6.215	-4.80142	-1.41648	-3.15598	0
1.0440	-7.13012	-8.16241	-2.03132	-3.46158	0
1.0447	-5.29989	-6.32914	0.10896	-6.20628	0
1.0453	-1.94329	-2.973	1.33087	-7.42868	0
1.0460	-0.724318	-2.05637	1.93793	-5.59793	0
1.0467	-0.113064	-1.75082	3.46337	-4.06992	0
1.0473	0.190796	-2.05637	3.46337	-4.37553	0
1.0480	0.190796	-2.66745	3.46337	-6.20628	0
1.0487	2.02456	-2.05637	4.38174	-5.90068	0
1.0493	5.07376	0.688688	4.9888	-2.85037	0
1.0500	4.7699	2.8275	5.90718	-1.63083	0
1.0507	1.71716	1.29978	7.73615	-1.63083	0
1.0513	-0.724318	0.383143	8.34321	-0.714022	0
1.0520	-0.724318	3.13305	8.34321	-1.32522	0
1.0527	2.02456	4.35038	8.65453	-0.714022	0
1.0533	2.93967	2.8275	7.73615	2.94748	0
1.0540	2.32842	3.13305	8.03968	2.94748	0
1.0547	2.63228	2.8275	9.26159	2.64188	0
1.0553	2.63228	0.994233	8.65453	6.30624	0
1.0560	1.4133	2.21641	7.12909	6.00064	0
1.0567	2.93967	3.73929	6.51424	2.03353	0
1.0573	6.90752	4.35038	4.07043	2.33914	0
1.0580	9.04161	4.65592	0.716022	2.94748	0
1.0587	9.95673	3.43859	-0.809416	1.11673	0
1.0593	10.2641	3.13305	-2.94192	1.11673	0
1.0600	9.04161	6.48919	-3.86029	1.72793	0
1.0607	7.82264	5.57256	-1.11295	-1.01962	0
1.0613	6.60013	1.91087	-0.809416	-1.93357	0
1.0620	3.85479	2.8275	-2.33485	-0.40842	0
1.0627	2.02456	2.52196	-2.94192	-0.714022	0
1.0633	3.55093	0.0775987	-4.16382	-2.54477	0
1.0640	3.85479	1.60532	-6.30411	-2.54477	0
1.0647	2.02456	1.29978	-6.30411	-1.93357	0
1.0653	0.49819	-0.227946	-7.52601	-2.54477	0
1.0660	2.02456	3.43859	-9.05145	-3.46158	0
1.0667	3.55093	5.57256	-5.68926	-1.93357	0
1.0673	3.55093	2.21641	-2.03132	-1.01962	0
1.0680	2.93967	1.91087	-3.86029	-2.54477	0
1.0687	2.93967	4.04483	-5.68926	-3.15598	0
1.0693	5.07376	4.04483	-5.38573	-2.54477	0
1.0700	7.82264	4.65592	-4.77867	-2.54477	0
1.0707	7.51524	5.57256	-4.46735	-0.714022	0
1.0713	5.38116	4.35038	-5.38573	2.03353	0
1.0720	5.68502	2.8275	-6.60764	2.33914	0
1.0727	9.34901	3.73929	-5.38573	2.64188	0
1.0733	11.4831	4.96147	-4.46735	2.94748	0
1.0740	12.7056	5.26701	-5.38573	1.72793	0
1.0747	13.0095	4.65592	-3.86029	2.33914	0
1.0753	10.8754	4.65592	-2.03132	5.08384	0
1.0760	9.65287	4.04483	-3.86029	4.77823	0
1.0767	11.1792	1.60532	-3.86029	3.86429	0
1.0773	9.95673	0.994233	-2.94192	4.47549	0
1.0780	6.60013	2.52196	-6.60764	3.55868	0
1.0787	7.51524	1.91087	-9.35498	2.33914	0
1.0793	6.60013	0.994233	-7.2147	2.94748	0
1.0800	-0.113064	1.29978	-6.00058	1.42233	0
1.0807	-3.77352	-0.227946	-7.52601	-0.714022	0
1.0813	-1.94329	-0.528641	-7.52601	-0.40842	0
1.0820	-2.25069	1.91087	-6.00058	-0.714022	0
1.0827	-3.46966	1.60532	-6.60764	-2.85037	0
1.0833	-4.38478	-0.834186	-7.2147	-3.46158	0
1.0840	-7.13012	-0.834186	-5.68926	-3.46158	0
1.0847	-7.13012	-1.13973	-2.63839	-4.37553	0
1.0853	-2.85841	-1.44528	0.10896	-4.06992	0
1.0860	-1.94329	-0.834186	-0.505885	-2.54477	0
1.0867	-4.38478	-1.75082	-2.03132	-2.54477	0
1.0873	-4.38478	-1.75082	0.412491	-1.93357	0
1.0880	-3.46966	0.0775987	1.93793	-1.01962	0
1.0887	-1.63943	-1.44528	1.6344	-1.01962	0
1.0893	1.10944	-2.36191	3.46337	0.202782	0
1.0900	2.93967	1.29978	3.46337	3.86429	0
1.0907	3.85479	3.73929	1.01955	6.60899	0
1.0913	2.63228	0.994233	2.24146	6.60899	0
1.0920	-0.416925	-1.13973	1.6344	6.60899	0
1.0927	0.190796	-0.227946	-5.68926	6.60899	0
1.0933	3.85479	2.21641	-8.43661	4.77823	0
1.0940	3.55093	4.35038	-3.25323	2.94748	0
1.0947	2.02456	3.73929	-2.03132	4.16989	0
1.0953	3.85479	1.29978	-5.68926	6.30624	0
1.0960	4.7699	0.688688	-4.46735	5.38944	0
1.0967	2.93967	1.91087	0.716022	4.16989	0
1.0973	1.4133	2.52196	1.6344	6.00064	0
1.0980	-0.113064	1.91087	-1.41648	6.60899	0
1.0987	-0.416925	0.688688	-1.41648	5.08384	0
1.0993	1.10944	-0.227946	0.716022	4.77823	0
1.1000	-1.33204	-0.834186	0.412491	2.94748	0
1.1007	-7.13012	-2.05637	-0.505885	-0.40842	0
1.1013	-9.87899	-2.66745	-0.505885	-0.714022	0
1.1020	-9.5716	-1.13973	-0.809416	1.11673	0
1.1027	-9.87899	-1.13973	1.6344	2.03353	0
1.1033	-9.87899	-3.27854	2.54499	2.33914	0
1.1040	-8.96388	-2.66745	-2.03132	0.811129	0
1.1047	-11.098	-1.75082	-3.25323	-2.54477	0
1.1053	-13.2356	-4.19518	0.412491	-3.76432	0
1.1060	-12.6243	-5.41251	-1.11295	-2.54477	0
1.1067	-13.2356	-4.49587	-4.46735	-2.54477	0
1.1073	-12.6243	-6.32914	-2.63839	-3.76432	0
1.1080	-8.96388	-5.41251	-1.72779	-3.46158	0
1.1087	-7.13012	-2.05637	-3.86029	-1.01962	0
1.1093	-7.74137	-1.44528	-5.0822	0.202782	0
1.1100	-5.29989	-0.834186	-4.77867	-0.714022	0
1.1107	-2.25069	1.91087	-3.25323	0.811129	0
1.1113	-1.63943	0.0775987	-2.63839	4.16989	0
1.1120	0.80205	-2.36191	-3.86029	4.47549	0
1.1127	4.7699	-0.834186	-1.11295	2.94748	0
1.1133	5.68502	0.383143	1.6344	3.55868	0
1.1140	5.68502	-1.44528	-1.11295	5.08384	0
1.1147	6.90752	-2.36191	-1.41648	5.38944	0
1.1153	6.29627	-2.05637	2.8563	5.69504	0
1.1160	4.7699	-2.66745	0.716022	5.38944	0
1.1167	3.85479	-2.36191	-4.77867	3.25308	0
1.1173	1.4133	-1.75082	-4.77867	3.25308	0
1.1180	-0.113064	-3.58409	-3.86029	3.55868	0
1.1187	-0.416925	-4.49587	-4.16382	-0.102819	0
1.1193	-1.33204	-3.27854	-0.505885	-2.54477	0
1.1200	-3.46966	-2.36191	1.93793	0.202782	0
1.1207	-2.85841	-3.88963	0.412491	0.505527	0
1.1213	1.10944	-5.41251	-0.202354	-0.714022	0
1.1220	4.15865	-4.49587	0.716022	-0.40842	0
1.1227	0.49819	-2.973	0.412491	-2.23917	0
1.1233	-3.77352	-1.75082	1.6344	-5.59793	0
1.1240	-1.63943	-1.44528	1.6344	-4.68113	0
1.1247	0.190796	-1.75082	-0.505885	-5.29233	0
1.1253	-3.46966	-3.27854	-0.202354	-9.86778	0
1.1260	-3.46966	-4.49587	1.6344	-9.56504	0
1.1267	-0.113064	-3.58409	1.93793	-6.81748	0
1.1273	-3.1658	-2.05637	3.15984	-8.03703	0
1.1280	-6.82626	-2.36191	4.68527	-8.64823	0
1.1287	-4.38478	-2.66745	4.68527	-5.90068	0
1.1293	-3.46966	-3.58409	4.38174	-6.20628	0
1.1300	-4.68864	-5.41251	5.29234	-6.51188	0
1.1307	-4.08092	-4.19518	7.73615	-2.85037	0
1.1313	-3.46966	-2.05637	8.95806	-1.63083	0
1.1320	-3.77352	-2.36191	6.21071	-2.85037	0
1.1327	-1.33204	-0.834186	5.29234	-1.63083	0
1.1333	1.10944	1.91087	7.73615	-0.40842	0
1.1340	1.4133	0.383143	7.12909	-2.23917	0
1.1347	2.63228	-0.227946	5.59587	-1.32522	0
1.1353	3.85479	1.91087	8.03968	1.72793	0
1.1360	2.63228	0.994233	6.51424	1.42233	0
1.1367	2.93967	0.0775987	1.93793	1.11673	0
1.1373	4.7699	1.60532	3.46337	1.11673	0
1.1380	2.02456	1.29978	4.68527	-1.93357	0
1.1387	-2.55455	0.994233	0.412491	-4.06992	0
1.1393	-2.85841	0.994233	-0.505885	-1.93357	0
1.1400	-4.38478	-3.58409	0.716022	-1.93357	0
1.1407	-7.43751	-6.32914	-1.72779	-5.59793	0
1.1413	-4.38478	-2.66745	-2.94192	-7.42868	0
1.1420	-0.113064	-1.75082	-1.11295	-8.34263	0
1.1427	-3.77352	-5.41251	-2.33485	-8.95383	0
1.1433	-5.91114	-4.80142	-3.55676	-7.42868	0
1.1440	-2.55455	-0.834186	-0.809416	-5.29233	0
1.1447	-4.08092	-1.75082	0.716022	-6.20628	0
1.1453	-5.60728	-5.10696	-1.11295	-8.95383	0
1.1460	-1.33204	-5.41251	-1.11295	-8.34263	0
1.1467	0.190796	-3.27854	1.33087	-6.20628	0
1.1473	-2.25069	-0.528641	2.54499	-6.20628	0
1.1480	-1.33204	0.688688	2.54499	-6.20628	0
1.1487	1.10944	0.994233	3.7669	-4.68113	0
1.1493	2.93967	3.73929	4.68527	-4.37553	0
1.1500	6.60013	5.8781	5.29234	-3.46158	0
1.1507	7.82264	2.8275	6.51424	0.505527	0
1.1513	5.68502	0.994233	8.03968	3.86429	0
1.1520	4.7699	2.8275	6.21071	2.94748	0
1.1527	3.85479	3.73929	3.15984	-0.714022	0
1.1533	3.24353	2.52196	4.68527	-0.714022	0
1.1540	7.21138	1.60532	7.73615	1.11673	0
1.1547	12.7056	0.994233	7.12909	1.72793	0
1.1553	13.6207	1.29978	6.21071	0.505527	0
1.1560	9.95673	0.994233	7.73615	1.11673	0
1.1567	5.07376	-0.227946	6.51424	2.03353	0
1.1573	0.80205	0.383143	4.68527	2.64188	0
1.1580	-3.46966	2.21641	4.9888	3.55868	0
1.1587	-5.60728	0.688688	4.07043	2.94748	0
1.1593	-3.77352	0.0775987	2.54499	1.11673	0
1.1600	-1.02818	3.13305	2.54499	-0.714022	0
1.1607	-3.1658	4.35038	1.6344	-2.85037	0
1.1613	-6.5224	2.52196	-0.809416	-4.68113	0
1.1620	-6.215	1.91087	-2.03132	-4.37553	0
1.1627	-4.68864	0.688688	-1.11295	-2.54477	0
1.1633	-6.5224	-2.66745	-0.809416	-0.714022	0
1.1640	-8.96388	-3.58409	-2.03132	-0.102819	0
1.1647	-8.35263	-2.36191	-4.16382	-1.01962	0
1.1653	-6.5224	-3.27854	-5.68926	-1.93357	0
1.1660	-4.38478	-4.19518	-6.60764	-1.93357	0
1.1667	-3.1658	-3.58409	-8.43661	-1.93357	0
1.1673	-4.38478	-2.973	-8.43661	-1.32522	0
1.1680	-5.60728	-1.75082	-7.2147	0.505527	0
1.1687	-3.77352	0.0775987	-9.05145	1.11673	0
1.1693	-1.33204	-1.75082	-9.35498	0.811129	0
1.1700	-1.63943	-2.66745	-5.0822	3.25308	0
1.1707	-2.55455	-0.834186	-3.25323	6.60899	0
1.1713	-1.63943	-0.834186	-6.30411	4.77823	0
1.1720	-0.724318	-1.44528	-6.00058	1.42233	0
1.1727	1.10944	1.91087	-3.86029	4.77823	0
1.1733	3.24353	3.13305	-4.77867	9.05094	0
1.1740	4.15865	0.994233	-5.38573	7.52579	0
1.1747	4.7699	0.383143	-4.16382	7.52579	0
1.1753	5.07376	-0.227946	-3.55676	11.1873	0
1.1760	2.02456	-1.44528	-3.86029	10.8817	0
1.1767	0.190796	-0.227946	-6.30411	6.60899	0
1.1773	1.4133	-0.834186	-9.65851	4.16989	0
1.1780	0.80205	-3.58409	-11.184	3.86429	0
1.1787	-2.55455	-1.75082	-13.0129	4.77823	0
1.1793	-2.85841	0.0775987	-16.0716	4.47549	0
1.1800	-3.1658	-2.05637	-16.6786	-0.40842	0
1.1807	-6.215	-0.834186	-14.5384	-3.46158	0
1.1813	-4.38478	1.60532	-13.0129	-2.23917	0
1.1820	-1.63943	0.0775987	-12.4059	-2.54477	0
1.1827	-5.29989	-1.13973	-12.1023	-4.98673	0
1.1833	-8.04877	-1.75082	-10.8804	-3.46158	0
1.1840	-4.38478	-2.973	-7.82954	-1.93357	0
1.1847	-2.85841	-1.13973	-6.30411	-4.06992	0
1.1853	-3.46966	0.994233	-6.00058	-4.37553	0
1.1860	0.190796	-0.834186	-3.86029	-3.46158	0
1.1867	2.63228	-2.36191	-0.809416	-4.98673	0
1.1873	2.02456	-1.13973	0.10896	-4.37553	0
1.1880	3.85479	-1.13973	1.33087	-1.01962	0
1.1887	5.38116	0.994233	1.33087	-1.32522	0
1.1893	2.93967	3.73929	-2.94192	-4.06992	0
1.1900	2.02456	2.8275	-3.86029	-3.76432	0
1.1907	4.7699	2.21641	0.716022	-0.714022	0
1.1913	6.60013	4.96147	1.93793	1.11673	0
1.1920	6.60013	5.57256	-0.202354	2.03353	0
1.1927	4.7699	4.35038	1.6344	3.86429	0
1.1933	2.63228	5.57256	3.7669	4.16989	0
1.1940	1.10944	7.10028	3.7669	1.11673	0
1.1947	-0.416925	7.40582	3.46337	0.202782	0
1.1953	-4.08092	7.40582	1.6344	2.33914	0
1.1960	-7.13012	7.10028	-1.11295	1.72793	0
1.1967	-6.215	7.40582	0.10896	-0.714022	0
1.1973	-2.25069	6.48919	4.38174	0.202782	0
1.1980	0.190796	3.13305	4.68527	1.11673	0
1.1987	-0.724318	1.29978	1.01955	-1.32522	0
1.1993	-3.46966	1.91087	-1.72779	-1.32522	0
1.2000	-5.60728	0.0775987	-1.41648	-1.32522	0
1.2007	-5.91114	-1.44528	-1.41648	-5.59793	0
1.2013	-4.38478	0.688688	-2.33485	-7.12308	0
1.2020	-4.38478	1.29978	-2.33485	-5.29233	0
1.2027	-4.38478	-1.44528	-1.72779	-8.64823	0
1.2033	-1.94329	-0.834186	-1.11295	-12.6153	0
1.2040	-0.416925	0.994233	-0.505885	-10.7846	0
1.2047	-1.63943	-0.834186	0.412491	-11.0902	0
1.2053	-2.55455	-1.44528	1.93793	-15.9741	0
1.2060	-1.33204	0.0775987	2.8563	-15.0573	0
1.2067	0.80205	-0.227946	2.8563	-10.479	0
1.2073	2.32842	-1.13973	5.29234	-10.7846	0
1.2080	-0.724318	0.383143	8.95806	-11.7014	0
1.2087	-4.38478	0.383143	8.03968	-8.95383	0
1.2093	1.71716	-1.75082	5.59587	-8.95383	0
1.2100	9.34901	-1.75082	7.43262	-8.95383	0
1.2107	6.60013	0.383143	9.56512	-3.76432	0
1.2113	3.55093	0.994233	9.86865	-1.32522	0
1.2120	7.82264	0.383143	11.3941	-5.29233	0
1.2127	7.82264	0.688688	12.0089	-6.20628	0
1.2133	3.85479	1.91087	9.86865	-3.46158	0
1.2140	5.68502	3.73929	9.56512	-1.93357	0
1.2147	8.43389	2.8275	11.7054	-0.40842	0
1.2153	5.68502	0.0775987	10.787	1.11673	0
1.2160	3.85479	1.91087	7.43262	0.505527	0
1.2167	5.07376	5.26701	5.59587	1.42233	0
1.2173	4.15865	2.52196	5.90718	3.86429	0
1.2180	1.4133	-1.13973	5.90718	2.33914	0
1.2187	-0.724318	-1.13973	4.68527	-0.714022	0
1.2193	-2.55455	-1.13973	4.68527	0.505527	0
1.2200	-3.1658	-0.227946	5.29234	0.202782	0
1.2207	-0.724318	2.21641	4.68527	-3.15598	0
1.2213	1.10944	0.994233	4.38174	-3.46158	0
1.2220	2.63228	-2.05637	5.29234	-2.85037	0
1.2227	1.71716	-2.973	5.29234	-5.59793	0
1.2233	-3.46966	-4.80142	5.29234	-5.29233	0
1.2240	-6.82626	-6.94023	7.12909	-0.714022	0
1.2247	-4.68864	-4.80142	6.51424	-1.63083	0
1.2253	-4.08092	-1.75082	2.54499	-7.12308	0
1.2260	-5.60728	-3.58409	2.8563	-4.68113	0
1.2267	-3.46966	-5.71805	7.12909	-1.32522	0
1.2273	-0.416925	-4.19518	6.81777	-4.98673	0
1.2280	1.10944	-2.36191	4.07043	-4.98673	0
1.2287	3.55093	-3.88963	4.38174	0.811129	0
1.2293	3.85479	-5.41251	4.9888	2.03353	0
1.2300	2.32842	-2.973	3.7669	2.94748	0
1.2307	2.93967	-0.528641	4.68527	6.91459	0
1.2313	4.15865	-0.227946	7.12909	7.52579	0
1.2320	4.46604	0.0775987	7.73615	5.69504	0
1.2327	7.51524	1.29978	7.12909	7.83139	0
1.2333	8.43389	-0.227946	6.81777	9.96774	0
1.2340	5.68502	-2.05637	5.90718	10.2733	0
1.2347	5.68502	-0.227946	5.29234	11.1873	0
1.2353	5.68502	0.994233	4.07043	13.3236	0
1.2360	-0.113064	-0.528641	2.24146	14.5461	0
1.2367	-4.08092	-2.05637	0.412491	13.018	0
1.2373	-1.63943	-2.973	-0.505885	9.35654	0
1.2380	-3.46966	-2.66745	-1.11295	9.05094	0
1.2387	-6.82626	-0.834186	-2.33485	11.1873	0
1.2393	-4.99603	-1.75082	-4.77867	8.44259	0
1.2400	-5.29989	-2.05637	-8.43661	5.38944	0
1.2407	-9.87899	1.60532	-9.35498	5.69504	0
1.2413	-8.35263	2.21641	-8.43661	5.38944	0
1.2420	-4.68864	-1.44528	-9.05145	6.30624	0
1.2427	-8.04877	-1.75082	-10.5769	8.44259	0
1.2433	-9.87899	-0.834186	-11.184	6.00064	0
1.2440	-7.13012	-3.27854	-10.5769	0.811129	0
1.2447	-7.13012	-2.05637	-8.43661	-0.102819	0
1.2453	-7.13012	-1.13973	-5.68926	1.11673	0
1.2460	-3.1658	-6.0236	-4.16382	2.03353	0
1.2467	-1.94329	-8.76865	-2.63839	3.25308	0
1.2473	-4.68864	-6.0236	1.93793	4.77823	0
1.2480	-5.29989	-5.41251	3.46337	4.77823	0
1.2487	-3.1658	-6.63469	-2.33485	1.72793	0
1.2493	-1.33204	-5.41251	-5.68926	-0.40842	0
1.2500	0.190796	-3.88963	-2.63839	2.03353	0
1.2507	2.02456	-5.41251	-0.202354	5.69504	0
1.2513	2.93967	-7.24578	-0.202354	5.69504	0
1.2520	1.71716	-4.80142	1.6344	5.38944	0
1.2527	2.93967	-0.528641	1.33087	6.91459	0
1.2533	7.51524	0.0775987	-0.505885	8.74534	0
1.2540	7.51524	-2.973	-0.809416	9.35654	0
1.2547	4.7699	-3.88963	-1.11295	9.05094	0
1.2553	7.82264	-0.834186	-1.72779	8.44259	0
1.2560	9.34901	1.29978	-0.505885	7.83139	0
1.2567	6.60013	0.0775987	-1.72779	8.74534	0
1.2573	6.90752	0.0775987	-4.46735	9.35654	0
1.2580	9.04161	2.8275	-4.16382	7.22019	0
1.2587	6.60013	2.21641	-0.809416	5.69504	0
1.2593	2.93967	-1.75082	2.24146	8.74534	0
1.2600	2.02456	-3.27854	0.716022	9.05094	0
1.2607	-0.724318	-0.528641	-4.77867	2.33914	0
1.2613	-5.29989	0.383143	-6.00058	-2.54477	0
1.2620	-5.60728	-2.05637	-3.25323	-0.714022	0
1.2627	-0.724318	-2.66745	-4.77867	0.202782	0
1.2633	0.49819	-0.834186	-7.52601	-3.46158	0
1.2640	-4.08092	-0.834186	-4.77867	-4.37553	0
1.2647	-4.68864	-2.973	-2.94192	-3.46158	0
1.2653	-2.55455	-4.19518	-5.38573	-5.29233	0
1.2660	-3.46966	-3.27854	-6.60764	-3.76432	0
1.2667	-1.94329	-2.05637	-5.38573	-0.102819	0
1.2673	1.10944	-2.36191	-3.86029	-1.93357	0
1.2680	-0.724318	-2.66745	-1.41648	-4.37553	0
1.2687	-0.113064	-2.66745	-0.809416	-2.54477	0
1.2693	5.38116	-1.75082	-2.94192	-0.714022	0
1.2700	7.51524	0.0775987	-3.86029	-2.23917	0
1.2707	7.51524	2.8275	-2.94192	-1.32522	0
1.2713	7.82264	2.8275	-1.72779	1.11673	0
1.2720	4.15865	0.688688	-1.41648	2.94748	0
1.2727	1.4133	1.60532	-1.11295	3.86429	0
1.2733	5.07376	4.04483	0.412491	2.03353	0
1.2740	6.90752	2.8275	1.01955	-0.40842	0
1.2747	4.7699	0.383143	-0.505885	1.11673	0
1.2753	6.60013	-0.227946	-1.72779	4.16989	0
1.2760	7.82264	1.91087	-1.11295	1.11673	0
1.2767	4.46604	6.18364	-0.202354	-2.54477	0
1.2773	2.63228	6.18364	1.33087	0.811129	0
1.2780	4.46604	0.688688	2.24146	3.86429	0
1.2787	3.85479	0.0775987	1.01955	2.03353	0
1.2793	0.49819	3.73929	0.10896	0.811129	0
1.2800	-1.63943	0.383143	0.716022	-0.40842	0
1.2807	-2.25069	-4.19518	-0.202354	-3.46158	0
1.2813	-1.94329	-0.834186	-1.11295	-3.76432	0
1.2820	-2.25069	1.91087	-1.11295	-2.85037	0
1.2827	-3.1658	0.0775987	-0.505885	-6.20628	0
1.2833	-5.29989	-1.13973	0.716022	-7.12308	0
1.2840	-7.13012	-1.75082	1.6344	-5.59793	0
1.2847	-8.04877	-1.13973	2.54499	-8.34263	0
1.2853	-8.96388	0.0775987	4.07043	-10.7846	0
1.2860	-8.96388	-1.75082	3.15984	-7.73428	0
1.2867	-8.04877	-3.88963	1.33087	-6.20628	0
1.2873	-6.82626	-1.44528	3.46337	-6.51188	0
1.2880	-5.29989	0.383143	5.59587	-6.20628	0
1.2887	-1.94329	-1.13973	6.21071	-5.59793	0
1.2893	0.190796	-1.13973	7.12909	-3.46158	0
1.2900	0.80205	0.0775987	6.51424	-0.40842	0
1.2907	3.85479	0.0775987	4.68527	-0.714022	0
1.2913	8.1265	0.0775987	7.73615	-1.63083	0
1.2920	8.73775	0.0775987	11.0906	-0.40842	0
1.2927	7.82264	0.383143	9.26159	1.11673	0
1.2933	8.1265	1.60532	7.12909	1.42233	0
1.2940	9.65287	0.994233	7.12909	0.811129	0
1.2947	11.4831	0.0775987	6.81777	0.202782	0
1.2953	9.34901	0.688688	6.21071	2.94748	0
1.2960	5.68502	0.383143	4.38174	3.86429	0
1.2967	5.38116	0.688688	2.54499	0.505527	0
1.2973	4.7699	2.21641	4.38174	-0.714022	0
1.2980	0.190796	-0.227946	4.38174	0.202782	0
1.2987	-2.55455	-3.88963	1.6344	-1.93357	0
1.2993	-3.77352	-2.66745	2.8563	-2.85037	0
1.3000	-7.74137	-0.528641	5.59587	-1.01962	0
1.3007	-8.96388	-1.75082	2.8563	-2.54477	0
1.3013	-8.96388	-2.66745	1.6344	-4.68113	0
1.3020	-10.4902	-1.75082	4.38174	-5.29233	0
1.3027	-8.65649	-2.05637	2.54499	-7.12308	0
1.3033	-4.68864	-1.75082	-2.03132	-8.34263	0
1.3040	-5.29989	0.994233	-2.03132	-6.81748	0
1.3047	-5.29989	1.91087	-1.72779	-6.81748	0
1.3053	-3.1658	-1.13973	-2.03132	-7.12308	0
1.3060	-3.46966	-0.227946	-1.11295	-4.06992	0
1.3067	-4.38478	4.65592	-2.33485	-2.54477	0
1.3073	-1.94329	3.73929	-6.30411	-1.93357	0
1.3080	0.80205	-1.44528	-7.52601	-0.102819	0
1.3087	0.190796	-2.05637	-7.82954	-0.714022	0
1.3093	-0.724318	-1.44528	-7.52601	-3.46158	0
1.3100	1.10944	-1.13973	-3.86029	-2.54477	0
1.3107	4.46604	2.21641	-1.41648	1.11673	0
1.3113	4.15865	3.13305	-2.94192	0.811129	0
1.3120	1.10944	0.383143	-2.03132	1.11673	0
1.3127	0.80205	2.21641	1.01955	5.08384	0
1.3133	4.15865	5.57256	2.54499	5.38944	0
1.3140	5.99241	4.65592	4.38174	2.33914	0
1.3147	4.7699	2.8275	4.38174	3.55868	0
1.3153	4.46604	3.43859	1.01955	6.00064	0
1.3160	5.68502	2.8275	0.10896	3.86429	0
1.3167	5.99241	2.8275	1.93793	2.33914	0
1.3173	5.68502	4.65592	0.10896	4.77823	0
1.3180	7.21138	5.8781	-2.94192	3.25308	0
1.3187	6.60013	5.8781	-2.94192	0.202782	0
1.3193	3.85479	4.65592	-2.03132	2.33914	0
1.3200	0.80205	2.8275	-2.33485	2.94748	0
1.3207	-1.02818	1.60532	-2.94192	-1.63083	0
1.3213	-1.63943	1.60532	-3.86029	-4.37553	0
1.3220	-1.94329	2.8275	-5.38573	-3.46158	0
1.3227	-2.25069	4.65592	-6.30411	-2.54477	0
1.3233	-1.63943	3.73929	-7.82954	-2.85037	0
1.3240	-0.724318	2.21641	-9.35498	-3.46158	0
1.3247	-1.94329	2.52196	-8.13308	-4.37553	0
1.3253	-3.77352	2.52196	-5.0822	-5.29233	0
1.3260	-3.77352	1.29978	-4.77867	-6.20628	0
1.3267	-2.85841	0.994233	-5.0822	-5.29233	0
1.3273	-2.85841	1.91087	-3.55676	-5.29233	0
1.3280	-4.08092	1.60532	-2.63839	-5.90068	0
1.3287	-2.55455	0.688688	-3.55676	-3.76432	0
1.3293	2.32842	0.994233	-4.46735	-1.01962	0
1.3300	3.24353	2.21641	-3.86029	-0.102819	0
1.3307	0.190796	2.52196	-2.03132	1.42233	0
1.3313	-0.113064	1.91087	-2.03132	4.77823	0
1.3320	0.80205	3.13305	-5.0822	6.60899	0
1.3327	-1.94329	5.57256	-6.00058	4.47549	0
[truncated: 44,260 more rows]
