# Supplementary material for: Identification of Haptic Based Guiding Using Hard Reins
Source: PLoS One. 2015 Jul 22;10(7):e0132020. doi: 10.1371/journal.pone.0132020 (PMC4511788; doi:10.1371/journal.pone.0132020)
Supplement: S4 File — (ZIP) [file pone.0132020.s004.zip › EMGData2/Subject9/T14/t14.txt]

0.0000	-0.0732448	13.8102	-2.73347	-1.79764	0
0.0007	6.6401	10.1466	-3.34554	-1.1835	0
0.0013	8.77793	0.381913	-5.17577	-2.71246	0
0.0020	7.55566	-6.63869	-6.3999	-1.1835	0
0.0027	12.7446	-5.11103	-5.48478	-3.3202	0
0.0033	13.049	0.990145	-3.34554	-6.37171	0
0.0040	2.67344	5.87486	-3.34554	-2.71246	0
0.0047	-0.377669	8.92545	-5.48478	-0.882828	0
0.0053	5.42012	13.5037	-3.34554	-3.62727	0
0.0060	6.33568	20.5243	1.84212	-1.79764	0
0.0067	2.36901	24.7961	2.75724	2.47576	0
0.0073	-6.78659	24.1878	0.927004	0.953198	0
0.0080	-21.74	22.0472	2.75724	-0.882828	0
0.0087	-31.2	16.8608	3.67236	-0.882828	0
0.0093	-27.2333	6.78957	-0.297117	-2.09831	0
0.0100	-15.3311	0.688387	-4.87272	-1.1835	0
0.0107	-5.56661	1.60309	-4.56966	3.0899	0
0.0113	-6.78659	0.688387	-1.21224	4.30538	0
0.0120	-12.5844	-2.97515	-0.600176	0.953198	0
0.0127	-7.70215	-0.532792	-2.73347	-1.79764	0
0.0133	7.55566	4.65368	-3.9576	0.646127	0
0.0140	22.509	-1.14574	-1.5153	3.0899	0
0.0147	31.0558	-11.5187	-0.297117	3.0899	0
0.0153	30.1402	-9.3828	-2.73347	2.47576	0
0.0160	23.4246	-1.4475	-3.34554	0.953198	0
0.0167	17.018	-0.226319	-0.903235	-1.1835	0
0.0173	6.6401	0.381913	-0.903235	-0.575757	0
0.0180	-4.34433	4.04545	-3.34554	1.25387	0
0.0187	-6.17545	3.73898	-2.43042	0.0383838	0
0.0193	-4.65105	3.13074	1.23006	0.0383838	0
0.0200	-7.70215	4.96016	2.14518	1.56094	0
0.0207	-10.7533	3.73898	2.45418	0.0383838	0
0.0213	-8.31329	4.34721	3.67236	-2.40539	0
0.0220	-2.51321	9.5384	3.67236	-2.71246	0
0.0227	1.14674	9.23193	2.14518	-2.71246	0
0.0233	-1.29323	3.4325	2.75724	0.0383838	0
0.0240	-2.81993	1.60309	6.41772	1.25387	0
0.0247	0.233468	2.82427	7.9449	-5.14983	0
0.0253	1.14674	4.65368	5.19954	-9.12255	0
0.0260	-0.0732448	8.01075	3.3693	-2.09831	0
0.0267	2.0623	9.23193	7.33284	1.86801	0
0.0273	4.20013	8.01075	11.6054	-2.71246	0
0.0280	5.72454	7.40251	11.3023	-2.71246	0
0.0287	7.25124	8.31722	10.3872	0.0383838	0
0.0293	4.50456	8.62369	10.0841	-3.62727	0
0.0300	-0.377669	7.40251	7.02978	-5.4569	0
0.0307	-3.42877	5.56839	3.3693	-1.49057	0
0.0313	-6.17545	5.56839	2.75724	-2.40539	0
0.0320	-9.83769	4.65368	1.23006	-5.4569	0
0.0327	-13.8066	4.65368	-1.21224	-0.575757	0
0.0333	-15.6378	7.70427	-2.43042	2.78283	0
0.0340	-12.5844	7.09604	-3.65454	-1.49057	0
0.0347	-9.83769	4.04545	-5.17577	-1.1835	0
0.0353	-9.53327	6.48309	-2.43042	4.30538	0
0.0360	-4.65105	6.48309	1.23006	2.78283	0
0.0367	3.589	0.0754396	-0.903235	-1.79764	0
0.0373	6.94681	-0.532792	-3.65454	0.0383838	0
0.0380	6.94681	1.60309	-0.903235	0.0383838	0
0.0387	7.55566	-2.97515	2.14518	-3.62727	0
0.0393	8.1668	-3.58338	1.84212	-1.1835	0
0.0400	7.55566	2.5178	1.84212	2.78283	0
0.0407	0.842315	0.688387	1.53907	1.56094	0
0.0413	-13.8066	-3.58338	-0.903235	0.339057	0
0.0420	-26.0134	0.0754396	-1.5153	1.56094	0
0.0427	-32.7267	2.82427	0.0118847	-0.882828	0
0.0433	-37.9156	3.73898	-1.21224	-2.71246	0
0.0440	-32.7267	9.23193	-2.73347	0.0383838	0
0.0447	-17.1622	12.8955	-3.04248	-0.575757	0
0.0453	-8.61771	11.9808	-4.56966	-3.3202	0
0.0460	-7.70215	13.8102	-6.09089	-0.268687	0
0.0467	-1.90437	14.7249	-3.65454	3.69764	0
0.0473	2.36901	12.8955	-0.600176	2.47576	0
0.0480	-3.42877	14.4184	0.927004	1.86801	0
0.0487	-4.65105	19.3031	0.0118847	3.39057	0
0.0493	1.75788	22.0472	-1.81835	-0.268687	0
0.0500	3.589	21.439	-2.43042	-5.14983	0
0.0507	2.67344	12.589	-1.21224	-4.84915	0
0.0513	4.80898	-0.839266	-1.21224	-4.54208	0
0.0520	5.42012	-6.94045	-1.81835	-4.54208	0
0.0527	4.50456	-8.16162	-0.600176	-0.882828	0
0.0533	8.1668	-13.0463	-0.903235	0.0383838	0
0.0540	10.3023	-17.6246	-1.5153	-3.93434	0
0.0547	6.6401	-18.8458	0.314944	-2.40539	0
0.0553	2.36901	-17.3181	2.75724	3.39057	0
0.0560	-0.0732448	-13.0463	0.927004	1.86801	0
0.0567	-1.90437	-9.3828	-0.903235	-0.882828	0
0.0573	-1.90437	-6.94045	1.84212	1.86801	0
0.0580	-0.988805	-3.88986	4.89054	0.953198	0
0.0587	-2.51321	-6.33221	3.67236	-3.3202	0
0.0593	-6.78659	-11.5187	2.75724	0.953198	0
0.0600	-11.6688	-11.8252	4.89054	6.14141	0
0.0607	-14.4155	-13.3528	4.28442	2.47576	0
0.0613	-14.7222	-17.3181	-0.297117	0.0383838	0
0.0620	-12.8911	-15.1822	-0.903235	3.69764	0
0.0627	-11.06	-12.4334	0.0118847	2.16868	0
0.0633	-8.92213	-13.6546	-0.600176	-3.62727	0
0.0640	-3.42877	-9.99575	0.0118847	-2.40539	0
0.0647	2.97786	-5.11103	0.314944	2.78283	0
0.0653	4.50456	-8.16162	-2.43042	0.339057	0
0.0660	6.03125	-10.2975	-2.43042	-1.49057	0
0.0667	9.99792	-6.94045	0.927004	3.0899	0
0.0673	10.9135	-6.33221	2.45418	3.0899	0
0.0680	9.38678	-7.24692	4.58748	-1.79764	0
0.0687	12.4402	-3.88986	7.02978	0.646127	0
0.0693	11.829	-0.532792	5.5026	3.69764	0
0.0700	7.25124	0.0754396	3.3693	-0.882828	0
0.0707	7.25124	-0.226319	5.8116	-1.79764	0
0.0713	5.11569	-0.839266	8.86002	2.47576	0
0.0720	-2.20879	-2.36692	8.24796	0.0383838	0
0.0727	-3.73549	-2.66868	5.8116	-1.79764	0
0.0733	0.537892	0.688387	4.58748	1.86801	0
0.0740	4.50456	3.73898	3.0603	1.25387	0
0.0747	9.08236	3.13074	0.0118847	-1.49057	0
0.0753	10.3023	1.90957	-1.81835	2.47576	0
0.0760	6.33568	2.21132	-0.903235	3.69764	0
0.0767	6.33568	2.5178	-1.81835	0.339057	0
0.0773	6.6401	2.21132	-4.56966	1.56094	0
0.0780	1.75788	2.82427	-2.73347	2.78283	0
0.0787	3.589	2.21132	-0.903235	-0.575757	0
0.0793	11.2179	2.82427	-2.73347	-0.268687	0
0.0800	12.1335	5.87486	-1.81835	2.78283	0
0.0807	11.5246	8.92545	-0.600176	2.47576	0
0.0813	16.4068	8.31722	-2.73347	1.86801	0
0.0820	17.3224	6.78957	-1.81835	2.16868	0
0.0827	12.4402	6.78957	0.0118847	-0.268687	0
0.0833	7.25124	8.31722	-0.903235	-0.268687	0
0.0840	4.80898	9.84016	0.0118847	2.47576	0
0.0847	6.33568	10.1466	1.84212	-1.1835	0
0.0853	8.77793	7.70427	0.927004	-7.28653	0
0.0860	5.11569	5.26663	0.314944	-6.07104	0
0.0867	-1.29323	5.56839	1.23006	-1.79764	0
0.0873	-3.12435	5.26663	0.927004	-0.882828	0
0.0880	-4.03991	0.381913	-0.600176	0.0383838	0
0.0887	-6.48217	-5.11103	-1.81835	0.953198	0
0.0893	-4.95547	-5.41751	-0.297117	-0.882828	0
0.0900	1.14674	-4.19633	3.97542	-2.71246	0
0.0907	6.33568	-5.41751	5.5026	-1.79764	0
0.0913	4.80898	-5.11103	4.58748	-0.882828	0
0.0920	-3.42877	-1.75397	6.41772	-2.40539	0
0.0927	-9.22885	-0.839266	6.41772	-1.49057	0
0.0933	-4.34433	-4.80456	4.89054	0.646127	0
0.0940	2.97786	-10.9105	6.41772	-0.882828	0
0.0947	1.14674	-13.0463	7.33284	-3.01953	0
0.0953	-7.39773	-8.16162	5.5026	0.0383838	0
0.0960	-12.8911	-2.66868	5.5026	2.47576	0
0.0967	-14.4155	-2.06044	5.5026	-1.1835	0
0.0973	-13.8066	-0.839266	5.19954	-4.23501	0
0.0980	-10.1444	2.82427	4.89054	-2.71246	0
0.0987	-3.42877	3.13074	4.58748	-0.882828	0
0.0993	-0.0732448	1.90957	4.58748	-0.882828	0
0.1000	-2.51321	3.13074	6.11466	0.0383838	0
0.1007	-5.56661	3.73898	5.8116	-1.79764	0
0.1013	-6.78659	4.96016	4.58748	-2.71246	0
0.1020	-10.1444	10.1466	4.58748	0.339057	0
0.1027	-17.7733	15.0313	3.3693	0.339057	0
0.1033	-26.6222	16.8608	3.67236	-3.62727	0
0.1040	-31.5067	18.6902	7.02978	-4.54208	0
0.1047	-34.5578	21.1325	7.33284	-3.62727	0
0.1053	-32.4223	23.2684	3.97542	-4.54208	0
0.1060	-22.3511	25.7108	2.45418	-2.71246	0
0.1067	-8.92213	25.7108	0.927004	0.339057	0
0.1073	2.67344	26.0172	-0.903235	0.0383838	0
0.1080	11.5246	29.6808	-2.43042	-0.882828	0
0.1087	13.9646	21.1325	-5.17577	-0.575757	0
0.1093	14.2713	-9.07633	-7.00601	-2.40539	0
0.1100	19.1535	-31.9675	-4.56966	-4.23501	0
0.1107	23.4246	-27.3893	-2.73347	-2.09831	0
0.1113	22.509	-20.6752	-4.56966	-2.40539	0
0.1120	23.1202	-26.4746	-5.17577	-5.76397	0
0.1127	24.3402	-29.5252	-3.65454	-3.01953	0
0.1133	21.9002	-22.8111	-3.04248	0.953198	0
0.1140	19.4579	-17.9263	-1.81835	-1.79764	0
0.1147	12.7446	-18.2328	-0.297117	-2.71246	0
0.1153	1.75788	-20.9816	-0.297117	2.78283	0
0.1160	4.20013	-23.7258	-0.297117	2.78283	0
0.1167	13.9646	-24.0322	-0.600176	-1.79764	0
0.1173	10.9135	-21.5899	-2.12736	-0.268687	0
0.1180	2.36901	-16.7099	-2.73347	1.56094	0
0.1187	-0.988805	-13.0463	-2.43042	-0.268687	0
0.1193	-5.87103	-11.5187	-2.73347	2.78283	0
0.1200	-10.7533	-9.99575	-3.9576	8.57878	0
0.1207	-8.31329	-10.2975	-5.17577	7.3569	0
0.1213	-3.42877	-12.7399	-6.70295	5.83434	0
0.1220	-0.0732448	-13.6546	-7.61807	9.19292	0
0.1227	1.75788	-13.3528	-9.14526	7.97104	0
0.1233	-0.682092	-13.6546	-12.8057	3.39057	0
0.1240	-2.51321	-9.68928	-16.4662	4.91952	0
0.1247	-3.12435	-3.58338	-17.6903	7.66397	0
0.1253	-5.87103	-4.5028	-17.0783	4.91952	0
0.1260	-11.6688	-6.94045	-13.7209	5.52727	0
0.1267	-20.2156	-4.80456	-11.8906	9.19292	0
0.1273	-25.7066	-2.97515	-12.8057	6.44208	0
0.1280	-19.3	-0.226319	-9.44831	1.86801	0
0.1287	-8.31329	4.34721	-3.34554	2.78283	0
0.1293	-1.59765	4.65368	-4.26065	2.47576	0
0.1300	8.1668	2.21132	-7.00601	0.339057	0
0.1307	16.7113	2.82427	-3.65454	3.0899	0
0.1313	12.7446	0.990145	-1.81835	5.83434	0
0.1320	6.6401	-2.06044	-3.34554	2.16868	0
0.1327	7.25124	1.60309	-1.81835	-0.268687	0
0.1333	5.42012	5.56839	-0.903235	2.16868	0
0.1340	1.75788	3.13074	-2.12736	2.78283	0
0.1347	2.67344	2.5178	0.618003	0.953198	0
0.1353	4.20013	4.96016	3.3693	1.25387	0
0.1360	4.50456	6.48309	0.314944	-0.882828	0
0.1367	3.589	11.9808	-0.903235	-3.62727	0
0.1373	-3.73549	16.8608	3.3693	0.646127	0
0.1380	-16.8578	15.3378	3.3693	4.00471	0
0.1387	-27.2333	15.3378	0.0118847	0.953198	0
0.1393	-29.3689	21.439	1.53907	1.86801	0
0.1400	-25.7066	23.2684	5.19954	5.2202	0
0.1407	-20.52	21.1325	4.58748	1.86801	0
0.1413	-15.6378	22.9667	3.3693	-1.79764	0
0.1420	-7.39773	27.5402	3.97542	-1.49057	0
0.1427	-1.29323	29.3743	5.8116	-1.1835	0
0.1433	-1.90437	30.8972	7.64184	0.953198	0
0.1440	-3.73549	37.6114	8.55696	2.16868	0
0.1447	-3.73549	44.632	8.86002	-1.49057	0
0.1453	-3.73549	29.9825	10.3872	-3.62727	0
0.1460	-4.03991	-9.99575	11.3023	-1.79764	0
0.1467	-7.39773	-41.4258	10.9993	-2.09831	0
0.1473	-14.7222	-41.4258	11.3023	-1.1835	0
0.1480	-17.7733	-25.2534	10.9993	1.86801	0
0.1487	-13.1955	-14.574	8.55696	0.953198	0
0.1493	-8.31329	-18.8458	7.33284	-3.01953	0
0.1500	-3.73549	-31.0528	9.16308	-2.71246	0
0.1507	1.75788	-34.4099	10.0841	-0.268687	0
0.1513	4.80898	-26.4746	7.9449	-0.882828	0
0.1520	8.77793	-17.3181	6.72672	-3.01953	0
0.1527	13.6602	-10.2975	9.16308	-1.79764	0
0.1533	12.4402	-6.94045	8.24796	-0.268687	0
0.1540	6.33568	-7.24692	2.14518	-3.3202	0
0.1547	2.36901	-2.97515	-0.903235	-4.54208	0
0.1553	-0.988805	5.26663	1.53907	-0.882828	0
0.1560	-2.81993	8.92545	1.23006	-0.268687	0
0.1567	1.75788	8.92545	-1.81835	-3.01953	0
0.1573	7.86237	9.84016	-1.81835	-4.54208	0
0.1580	11.829	9.5384	-1.21224	-6.37171	0
0.1587	17.3224	5.87486	-1.5153	-6.98585	0
0.1593	23.7313	-4.19633	-2.12736	-2.09831	0
0.1600	29.2247	-15.4887	-3.65454	-0.882828	0
0.1607	36.5492	-16.4034	-3.65454	-4.23501	0
0.1613	41.127	-9.99575	-1.81835	-2.40539	0
0.1620	40.2114	-6.33221	-3.34554	0.953198	0
0.1627	31.3602	-9.68928	-5.17577	-2.71246	0
0.1633	13.6602	-14.574	-3.34554	-3.62727	0
0.1640	-2.20879	-13.6546	-2.12736	0.953198	0
0.1647	-8.61771	-8.16162	-2.43042	0.339057	0
0.1653	-15.6378	-6.02574	-0.903235	-3.62727	0
0.1660	-22.3511	-5.72398	-0.297117	-3.62727	0
0.1667	-22.6555	-1.75397	-1.81835	-1.79764	0
0.1673	-29.3689	1.29662	-0.903235	-0.268687	0
0.1680	-43.4067	2.82427	0.927004	1.86801	0
0.1687	-42.7979	7.70427	-0.600176	-0.882828	0
0.1693	-30.2844	11.0613	-3.04248	-6.37171	0
0.1700	-22.96	9.23193	-2.12736	-6.37171	0
0.1707	-18.3844	10.1466	-0.297117	-2.71246	0
0.1713	-13.8066	12.2825	-0.600176	-2.09831	0
0.1720	-10.1444	11.9808	-0.600176	-2.71246	0
0.1727	-4.65105	15.6396	1.53907	-1.49057	0
0.1733	-1.90437	22.6602	3.0603	0.646127	0
0.1740	-2.81993	24.7961	1.84212	-1.1835	0
0.1747	1.14674	22.9667	1.84212	-3.93434	0
0.1753	5.42012	17.4737	3.67236	-2.71246	0
0.1760	1.14674	5.26663	3.67236	0.646127	0
0.1767	-1.59765	-3.28162	1.23006	-0.268687	0
0.1773	4.20013	0.688387	-0.903235	-2.40539	0
0.1780	10.9135	9.23193	-1.81835	-2.40539	0
0.1787	13.049	14.1166	-1.21224	-1.79764	0
0.1793	10.9135	15.0313	0.618003	0.646127	0
0.1800	8.1668	11.9808	-0.903235	3.69764	0
0.1807	6.94681	5.56839	-5.48478	1.86801	0
0.1813	4.80898	0.0754396	-6.70295	-2.09831	0
0.1820	-0.682092	-2.97515	-5.48478	-0.575757	0
0.1827	-7.39773	-3.28162	-7.92708	2.78283	0
0.1833	-15.0266	-1.14574	-10.0604	2.16868	0
0.1840	-20.52	0.990145	-9.44831	0.339057	0
0.1847	-20.2156	2.82427	-9.14526	-0.882828	0
0.1853	-18.3844	6.48309	-7.61807	-1.1835	0
0.1860	-15.9422	10.7596	-5.48478	0.0383838	0
0.1867	-8.31329	11.6743	-8.53319	1.56094	0
0.1873	1.14674	7.70427	-9.14526	2.16868	0
0.1880	9.69349	0.990145	-3.04248	2.47576	0
0.1887	21.9002	-4.19633	-2.73347	2.16868	0
0.1893	31.3602	-3.58338	-8.23013	1.86801	0
0.1900	28.3091	0.990145	-7.31502	2.16868	0
0.1907	18.5424	5.26663	-3.04248	2.47576	0
0.1913	11.2179	1.29662	-1.81835	2.78283	0
0.1920	8.1668	-10.604	-1.21224	2.47576	0
0.1927	9.99792	-18.5393	-0.903235	-0.575757	0
0.1933	12.4402	-15.1822	-3.65454	-2.71246	0
0.1940	13.6602	-8.16162	-4.56966	-1.49057	0
0.1947	16.7113	-7.24692	-3.34554	0.339057	0
0.1953	20.0691	-7.55339	-1.5153	0.0383838	0
0.1960	21.5958	-4.5028	0.927004	-0.575757	0
0.1967	24.3402	-1.75397	1.23006	-1.1835	0
0.1973	22.509	-1.4475	0.927004	-2.40539	0
0.1980	10.6091	1.90957	2.75724	-2.71246	0
0.1987	-0.0732448	6.78957	3.3693	-2.71246	0
0.1993	-3.12435	5.87486	2.14518	-0.882828	0
0.2000	-6.48217	-0.226319	3.67236	0.953198	0
0.2007	-12.8911	-1.75397	3.67236	-0.575757	0
0.2013	-13.4999	2.82427	0.927004	-2.71246	0
0.2020	-8.61771	8.01075	2.45418	-3.3202	0
0.2027	-6.48217	10.4531	6.41772	-3.01953	0
0.2033	-9.22885	9.23193	6.72672	-1.1835	0
0.2040	-11.06	6.18133	6.41772	0.953198	0
0.2047	-7.39773	5.56839	5.8116	-0.268687	0
0.2053	-0.377669	7.40251	3.67236	-3.62727	0
0.2060	4.50456	8.01075	4.58748	-2.40539	0
0.2067	4.80898	8.31722	8.24796	0.339057	0
0.2073	4.50456	11.6743	6.41772	-0.882828	0
0.2080	5.42012	10.1466	3.0603	-1.79764	0
0.2087	6.33568	-2.66868	3.97542	-0.268687	0
0.2093	8.77793	-13.0463	4.58748	0.0383838	0
0.2100	12.4402	-10.9105	3.0603	-1.79764	0
0.2107	15.4913	-8.16162	2.14518	-1.49057	0
0.2113	15.7957	-9.99575	0.314944	0.0383838	0
0.2120	11.829	-5.11103	-1.81835	0.0383838	0
0.2127	5.42012	2.82427	-1.81835	1.56094	0
0.2133	1.14674	7.09604	-4.87272	1.86801	0
0.2140	-0.377669	12.8955	-11.5876	-2.71246	0
0.2147	-6.17545	16.5543	-13.4178	-2.71246	0
0.2153	-16.5533	13.8102	-11.5876	4.00471	0
0.2160	-22.0444	15.3378	-12.8057	4.61245	0
0.2167	-19.3	20.8308	-14.636	-0.882828	0
0.2173	-21.1288	21.1325	-14.3329	-0.882828	0
0.2180	-33.9467	22.6602	-13.1147	-0.268687	0
0.2187	-37.9156	26.3237	-9.44831	-3.93434	0
0.2193	-22.96	21.439	-4.87272	-3.93434	0
0.2200	-10.1444	14.1166	-5.48478	-0.575757	0
0.2207	-9.22885	14.7249	-5.48478	0.0383838	0
0.2213	-8.31329	18.3884	-1.81835	0.0383838	0
0.2220	-3.73549	16.5543	-3.65454	0.339057	0
0.2227	0.842315	3.73898	-7.61807	-1.79764	0
0.2233	6.94681	-15.1822	-3.65454	-2.71246	0
0.2240	10.3023	-23.1175	1.23006	0.0383838	0
0.2247	7.25124	-20.9816	-0.903235	0.339057	0
0.2253	4.80898	-23.7258	-3.65454	-2.40539	0
0.2260	2.67344	-27.9975	-2.73347	-3.62727	0
0.2267	-9.22885	-26.4746	-2.12736	-1.79764	0
0.2273	-23.2667	-26.1681	-1.21224	0.0383838	0
0.2280	-21.4356	-29.2187	2.45418	2.16868	0
0.2287	-9.53327	-31.3546	4.58748	3.0899	0
0.2293	-5.56661	-33.797	1.23006	1.56094	0
0.2300	-8.31329	-33.797	-0.903235	-0.268687	0
0.2307	-5.87103	-31.6611	3.3693	0.339057	0
0.2313	5.42012	-30.1334	6.11466	1.25387	0
0.2320	18.238	-25.5599	3.67236	1.86801	0
0.2327	25.5624	-19.454	4.58748	4.61245	0
0.2333	23.4246	-19.1475	7.64184	6.14141	0
0.2340	16.4068	-19.7605	5.5026	4.00471	0
0.2347	14.5757	-17.6246	3.67236	3.69764	0
0.2353	20.0691	-17.3181	7.9449	7.3569	0
0.2360	24.6469	-13.961	10.9993	7.97104	0
0.2367	20.6802	-7.85987	9.16308	5.52727	0
0.2373	15.4913	-5.41751	9.16308	5.2202	0
0.2380	13.6602	-1.75397	9.16308	5.52727	0
0.2387	7.55566	5.87486	7.64184	5.83434	0
0.2393	-5.56661	9.84016	9.16308	8.88585	0
0.2400	-15.9422	8.92545	12.2174	10.1077	0
0.2407	-21.74	6.48309	11.9144	6.14141	0
0.2413	-22.96	3.13074	10.9993	2.47576	0
0.2420	-17.4689	3.73898	10.3872	3.39057	0
0.2427	-9.83769	4.96016	7.9449	3.69764	0
0.2433	-2.81993	0.0754396	9.16308	2.78283	0
0.2440	4.50456	-5.72398	11.6054	4.00471	0
0.2447	8.77793	-6.33221	9.16308	3.69764	0
0.2453	8.47122	-3.58338	7.9449	-1.49057	0
0.2460	7.86237	2.21132	12.8295	-3.62727	0
0.2467	4.80898	6.48309	12.8295	-1.79764	0
0.2473	-0.988805	5.56839	10.0841	-2.71246	0
0.2480	-4.03991	8.62369	11.9144	-2.71246	0
0.2487	-6.48217	14.7249	13.4356	-1.79764	0
0.2493	-10.1444	9.23193	10.3872	-5.76397	0
0.2500	-7.39773	-2.66868	9.47208	-8.81548	0
0.2507	-3.73549	-9.07633	11.9144	-6.07104	0
0.2513	-8.31329	-12.7399	12.5205	-5.4569	0
0.2520	-11.3644	-14.574	10.9993	-10.0374	0
0.2527	-8.61771	-11.2169	9.77514	-11.2592	0
0.2533	-8.31329	-7.85987	11.6054	-7.5936	0
0.2540	-11.3644	-7.24692	13.7446	-6.98585	0
0.2547	-11.9755	-3.28162	12.2174	-10.0374	0
0.2553	-10.1444	1.90957	12.2174	-11.2592	0
0.2560	-9.53327	1.90957	13.7446	-11.2592	0
0.2567	-11.9755	2.21132	10.9993	-13.3896	0
0.2573	-13.1955	8.31722	8.24796	-12.7818	0
0.2580	-8.61771	15.6396	11.6054	-8.50841	0
0.2587	-1.90437	16.5543	12.8295	-8.50841	0
0.2593	0.537892	15.6396	10.0841	-11.2592	0
0.2600	3.589	16.5543	8.55696	-10.0374	0
0.2607	8.1668	15.3378	7.9449	-8.20134	0
0.2613	10.3023	10.7596	5.19954	-7.28653	0
0.2620	10.6091	10.7596	3.97542	-5.4569	0
0.2627	10.3023	15.3378	4.28442	-5.76397	0
0.2633	6.33568	18.0819	3.0603	-5.14983	0
0.2640	0.842315	18.9966	1.23006	-1.1835	0
0.2647	1.45345	16.5543	-0.903235	-2.71246	0
0.2653	4.50456	7.40251	-5.78784	-8.50841	0
0.2660	5.11569	-3.28162	-8.53319	-6.37171	0
0.2667	4.50456	-7.24692	-6.70295	-2.09831	0
0.2673	5.42012	-3.58338	-5.48478	-5.4569	0
0.2680	6.33568	-0.226319	-7.31502	-6.67878	0
0.2687	6.6401	-0.839266	-7.92708	-1.79764	0
0.2693	7.25124	0.0754396	-7.31502	-0.882828	0
0.2700	8.1668	3.4325	-11.2786	-3.62727	0
0.2707	9.69349	-0.839266	-14.636	-3.3202	0
0.2713	8.47122	-8.16162	-13.4178	-4.23501	0
0.2720	-0.0732448	-3.58338	-10.6724	-7.28653	0
0.2727	-10.1444	6.78957	-9.14526	-5.4569	0
0.2733	-8.00657	9.23193	-10.6724	-1.79764	0
0.2740	-0.0732448	9.84016	-14.0299	-1.1835	0
0.2747	-0.0732448	13.8102	-14.3329	0.953198	0
0.2753	-5.25989	12.2825	-10.9755	4.00471	0
0.2760	-6.78659	6.48309	-11.8906	1.86801	0
0.2767	-4.65105	1.60309	-16.1632	-0.575757	0
0.2773	-1.59765	-2.97515	-17.3873	0.339057	0
0.2780	-0.988805	-3.88986	-15.8601	-1.79764	0
0.2787	-4.34433	-0.839266	-14.945	-3.93434	0
0.2793	-8.00657	-0.839266	-14.636	-0.882828	0
0.2800	-10.7533	-2.66868	-14.636	0.646127	0
0.2807	-15.6378	-2.66868	-15.5511	0.646127	0
0.2813	-17.4689	-3.58338	-17.3873	2.78283	0
0.2820	-14.1111	-0.839266	-18.9085	0.646127	0
0.2827	-12.28	3.13074	-18.3024	-3.62727	0
0.2833	-10.7533	-0.532792	-15.8601	-1.1835	0
0.2840	-0.988805	-3.28162	-13.7209	1.25387	0
0.2847	14.5757	1.90957	-13.7209	-2.09831	0
0.2853	25.2557	6.78957	-14.636	-3.62727	0
0.2860	30.1402	11.0613	-13.7209	0.646127	0
0.2867	27.3936	16.2525	-10.9755	2.78283	0
0.2873	17.018	17.1672	-9.75732	1.86801	0
0.2880	8.1668	17.7755	-9.14526	2.47576	0
0.2887	5.11569	21.1325	-8.23013	3.69764	0
0.2893	1.75788	20.2178	-7.92708	1.25387	0
0.2900	-0.988805	15.6396	-7.92708	-1.1835	0
0.2907	-0.988805	11.3678	-6.3999	0.953198	0
0.2913	-3.42877	4.04545	-4.87272	1.86801	0
0.2920	-9.53327	-0.839266	-4.87272	0.0383838	0
0.2927	-10.1444	5.26663	-4.56966	2.47576	0
0.2933	-5.56661	9.5384	-3.34554	5.83434	0
0.2940	-2.51321	-2.66868	-4.26065	3.39057	0
0.2947	1.14674	-26.1681	-5.48478	2.47576	0
0.2953	9.99792	-46.3105	-4.56966	5.52727	0
0.2960	17.9335	-52.7182	-3.65454	3.0899	0
0.2967	19.1535	-44.7829	-4.56966	0.0383838	0
0.2973	18.238	-32.5758	-3.65454	3.0899	0
0.2980	15.4913	-22.8111	-0.903235	3.69764	0
0.2987	7.55566	-15.7905	-1.21224	0.339057	0
0.2993	-2.20879	-12.7399	-1.81835	1.86801	0
0.3000	-8.00657	-15.1822	0.0118847	3.0899	0
0.3007	-12.8911	-18.2328	0.0118847	-0.268687	0
0.3013	-17.7733	-16.4034	-3.34554	-0.882828	0
0.3020	-16.5533	-10.9105	-4.56966	2.16868	0
0.3027	-9.53327	-7.24692	-3.9576	0.646127	0
0.3033	-8.31329	-7.24692	-5.78784	-3.01953	0
0.3040	-11.6688	-7.24692	-6.70295	-1.79764	0
0.3047	-11.9755	-3.58338	-3.65454	0.646127	0
0.3053	-10.7533	-1.14574	-2.43042	0.0383838	0
0.3060	-11.3644	-4.5028	-1.81835	0.646127	0
0.3067	-12.5844	-5.41751	0.927004	1.86801	0
0.3073	-13.8066	-0.839266	1.84212	0.0383838	0
0.3080	-13.8066	0.0754396	2.45418	0.953198	0
0.3087	-8.92213	-2.06044	5.5026	4.00471	0
0.3093	0.233468	-1.75397	5.5026	0.953198	0
0.3100	7.55566	0.381913	2.45418	-3.3202	0
0.3107	6.33568	4.65368	2.14518	1.25387	0
0.3113	-2.51321	10.1466	2.45418	5.52727	0
0.3120	-8.00657	11.6743	1.23006	2.16868	0
0.3127	-8.61771	12.589	1.84212	0.646127	0
0.3133	-11.3644	15.3378	1.84212	2.78283	0
0.3140	-11.9755	14.1166	0.0118847	1.86801	0
0.3147	-6.48217	14.1166	0.927004	2.47576	0
0.3153	-3.12435	15.3378	2.75724	5.83434	0
0.3160	-0.988805	3.13074	0.618003	3.69764	0
0.3167	2.36901	-14.574	-0.903235	0.0383838	0
0.3173	2.67344	-12.7399	0.0118847	1.86801	0
0.3180	2.97786	0.0754396	0.0118847	2.47576	0
0.3187	6.03125	2.82427	0.314944	-0.882828	0
0.3193	4.20013	3.73898	3.0603	0.953198	0
0.3200	-1.90437	7.70427	5.5026	4.30538	0
0.3207	-1.90437	2.21132	4.58748	1.25387	0
0.3213	-1.29323	-7.24692	2.45418	0.0383838	0
0.3220	-7.39773	-7.24692	2.45418	4.61245	0
0.3227	-12.5844	-5.11103	3.67236	5.52727	0
0.3233	-12.8911	-4.5028	5.5026	3.39057	0
0.3240	-11.9755	0.0754396	6.41772	3.69764	0
0.3247	-13.1955	0.0754396	3.0603	3.39057	0
0.3253	-16.5533	-8.16162	0.927004	0.953198	0
0.3260	-15.6378	-7.24692	4.58748	0.339057	0
0.3267	-4.03991	2.21132	7.33284	0.0383838	0
0.3273	11.2179	4.65368	7.02978	-1.1835	0
0.3280	16.4068	4.65368	8.24796	-0.882828	0
0.3287	12.1335	9.84016	8.24796	-0.882828	0
0.3293	6.33568	10.1466	6.11466	-1.49057	0
0.3300	4.20013	8.31722	6.72672	0.339057	0
0.3307	3.28457	11.9808	7.33284	-1.49057	0
0.3313	-0.0732448	11.9808	5.8116	-8.20134	0
0.3320	-4.03991	6.78957	7.64184	-7.90067	0
0.3327	-5.87103	4.96016	9.47208	-0.268687	0
0.3333	-7.39773	7.40251	6.11466	1.86801	0
0.3340	-10.1444	9.23193	3.0603	-1.1835	0
0.3347	-11.9755	9.84016	5.19954	0.0383838	0
0.3353	-14.7222	8.62369	8.86002	2.16868	0
0.3360	-16.8578	8.92545	10.9993	0.0383838	0
0.3367	-13.1955	11.3678	9.77514	-3.01953	0
0.3373	-3.73549	6.78957	6.11466	-3.3202	0
0.3380	4.80898	-6.63869	5.19954	-2.40539	0
0.3387	9.08236	-17.6246	6.11466	-0.882828	0
0.3393	11.829	-19.454	5.19954	1.86801	0
0.3400	14.5757	-16.4034	4.28442	3.0899	0
0.3407	14.5757	-10.604	5.19954	0.953198	0
0.3413	10.9135	-2.66868	5.5026	-0.882828	0
0.3420	6.94681	3.4325	3.67236	-0.268687	0
0.3427	1.75788	3.73898	3.0603	0.339057	0
0.3433	-8.31329	1.29662	5.19954	0.0383838	0
0.3440	-15.6378	-0.226319	9.16308	1.56094	0
0.3447	-16.5533	1.60309	9.77514	2.47576	0
0.3453	-16.5533	8.01075	5.19954	0.0383838	0
0.3460	-12.8911	9.5384	1.23006	1.25387	0
0.3467	-3.73549	-1.75397	2.75724	5.83434	0
0.3473	-0.988805	-9.99575	6.72672	6.44208	0
0.3480	-2.51321	-1.14574	7.33284	5.2202	0
0.3487	7.25124	3.13074	3.97542	5.2202	0
0.3493	19.4579	-10.9105	2.75724	1.56094	0
0.3500	20.0691	-23.1175	3.97542	-0.882828	0
0.3507	15.4913	-21.8964	3.0603	4.00471	0
0.3513	12.7446	-18.5393	0.314944	4.61245	0
0.3520	9.08236	-14.8758	0.927004	0.646127	0
0.3527	7.55566	-9.99575	3.97542	4.30538	0
0.3533	10.3023	-7.24692	4.58748	7.97104	0
0.3540	9.69349	-2.36692	2.75724	3.69764	0
0.3547	7.55566	2.82427	2.75724	4.30538	0
0.3553	9.69349	-0.839266	3.3693	9.49359	0
0.3560	10.3023	-6.33221	1.84212	6.44208	0
0.3567	7.86237	-4.5028	0.0118847	1.86801	0
0.3573	7.55566	-3.58338	-1.21224	4.30538	0
0.3580	8.47122	-5.41751	-1.21224	4.00471	0
0.3587	7.55566	-2.66868	0.314944	1.86801	0
0.3593	7.25124	2.21132	2.14518	5.52727	0
0.3600	7.86237	2.21132	1.53907	7.97104	0
0.3607	6.33568	0.0754396	0.314944	4.61245	0
0.3613	4.50456	0.0754396	0.0118847	4.30538	0
0.3620	1.14674	2.82427	-2.43042	6.74915	0
0.3627	-3.73549	4.65368	-5.48478	4.61245	0
0.3633	-7.09101	2.21132	-3.65454	1.86801	0
0.3640	-5.56661	1.60309	0.0118847	2.78283	0
0.3647	-3.12435	5.26663	-0.600176	1.86801	0
0.3653	-1.90437	6.78957	-3.65454	-1.49057	0
0.3660	0.537892	7.40251	-4.56966	-1.79764	0
0.3667	3.589	10.7596	-2.12736	0.953198	0
0.3673	6.6401	12.8955	-1.21224	0.953198	0
0.3680	9.99792	11.9808	0.0118847	-0.268687	0
0.3687	14.2713	10.1466	2.45418	0.0383838	0
0.3693	15.4913	6.78957	1.53907	0.0383838	0
0.3700	10.6091	5.26663	-2.12736	-2.09831	0
0.3707	0.537892	8.01075	-1.81835	-2.40539	0
0.3713	-8.92213	10.4531	2.14518	0.0383838	0
0.3720	-15.3311	10.1466	3.3693	-1.1835	0
0.3727	-18.9933	7.40251	1.84212	-4.23501	0
0.3733	-22.0444	1.90957	1.23006	-4.54208	0
0.3740	-26.6222	-3.28162	2.14518	-4.54208	0
0.3747	-27.5378	-2.97515	1.84212	-3.62727	0
0.3753	-20.52	4.04545	0.0118847	-1.1835	0
0.3760	-11.3644	13.1972	0.0118847	-2.09831	0
0.3767	-8.92213	15.3378	2.45418	-5.4569	0
0.3773	-10.7533	11.9808	3.3693	-4.54208	0
0.3780	-8.31329	11.0613	0.618003	-2.71246	0
0.3787	0.233468	11.0613	-0.903235	-4.54208	0
0.3793	7.25124	8.31722	1.23006	-5.14983	0
0.3800	8.47122	4.96016	3.67236	-2.71246	0
0.3807	6.6401	-1.4475	4.28442	-1.79764	0
0.3813	2.0623	-10.604	4.58748	-1.79764	0
0.3820	0.842315	-11.8252	3.3693	-2.09831	0
0.3827	7.55566	-6.02574	0.927004	-3.62727	0
0.3833	11.829	-3.28162	0.0118847	-3.3202	0
0.3840	8.77793	-2.97515	0.314944	-2.09831	0
0.3847	8.77793	-4.5028	-1.21224	-5.76397	0
0.3853	10.9135	-9.99575	-1.81835	-9.42322	0
0.3860	8.47122	-15.7905	0.0118847	-5.4569	0
0.3867	6.03125	-20.0669	2.45418	0.0383838	0
0.3873	5.11569	-23.7258	3.67236	-0.882828	0
0.3880	2.97786	-20.9816	3.0603	-2.71246	0
0.3887	1.75788	-12.7399	1.84212	-1.1835	0
0.3893	0.537892	-6.94045	0.927004	-1.79764	0
0.3900	1.14674	-8.16162	-1.5153	-3.62727	0
0.3907	6.94681	-13.3528	-3.9576	-2.71246	0
0.3913	6.94681	-17.0116	-2.73347	-2.40539	0
0.3920	-3.73549	-15.1822	-1.21224	-3.3202	0
0.3927	-12.8911	-12.1316	-2.43042	-1.79764	0
0.3933	-15.9422	-12.7399	0.0118847	-0.882828	0
0.3940	-17.1622	-12.7399	3.0603	-1.79764	0
0.3947	-16.2466	-12.7399	3.0603	0.646127	0
0.3953	-15.6378	-18.8458	4.89054	4.61245	0
0.3960	-15.0266	-27.3893	5.8116	3.0899	0
0.3967	-11.9755	-27.3893	1.53907	-0.882828	0
0.3973	-11.3644	-22.2028	-0.903235	-1.1835	0
0.3980	-13.8066	-20.0669	-1.21224	-2.40539	0
0.3987	-12.28	-16.7099	-4.56966	-4.84915	0
0.3993	-7.39773	-10.9105	-4.87272	-2.40539	0
0.4000	-0.988805	-6.02574	-1.81835	2.47576	0
0.4007	3.28457	-3.28162	-1.81835	1.86801	0
0.4013	0.233468	-1.14574	-2.73347	0.0383838	0
0.4020	-3.73549	-0.839266	-1.81835	0.953198	0
0.4027	-0.988805	-0.839266	-1.81835	1.56094	0
0.4033	2.67344	0.0754396	-1.81835	1.56094	0
0.4040	6.33568	-0.226319	0.314944	2.16868	0
0.4047	11.5246	-0.839266	-0.903235	1.25387	0
0.4053	10.9135	0.0754396	-3.65454	0.953198	0
0.4060	9.99792	1.29662	-2.43042	4.30538	0
0.4067	17.3224	0.688387	1.84212	6.14141	0
0.4073	20.0691	-2.06044	3.97542	5.83434	0
0.4080	15.4913	-5.41751	1.84212	7.3569	0
0.4087	18.8491	-4.80456	0.618003	6.74915	0
0.4093	24.6469	1.29662	2.75724	1.86801	0
0.4100	23.7313	3.73898	3.97542	1.25387	0
0.4107	23.1202	1.90957	4.28442	4.61245	0
0.4113	19.7647	4.65368	5.5026	4.30538	0
0.4120	8.47122	11.6743	4.89054	2.78283	0
0.4127	1.75788	13.8102	2.45418	5.52727	0
0.4133	-0.988805	15.3378	2.75724	7.97104	0
0.4140	-12.8911	18.6902	3.67236	6.44208	0
0.4147	-22.3511	18.9966	1.23006	7.3569	0
0.4153	-17.4689	11.0613	-1.81835	9.19292	0
0.4160	-8.31329	-1.75397	-1.5153	5.2202	0
0.4167	-3.12435	-8.16162	-2.43042	1.56094	0
0.4173	1.75788	-4.19633	-3.65454	2.78283	0
0.4180	5.42012	-3.58338	-2.43042	2.16868	0
0.4187	2.36901	-11.2169	-1.5153	0.646127	0
0.4193	-5.56661	-15.7905	-1.5153	3.0899	0
0.4200	-12.5844	-20.3687	1.84212	4.91952	0
0.4207	-13.4999	-27.9975	2.75724	1.86801	0
0.4213	-9.22885	-26.4746	-1.21224	-0.268687	0
0.4220	-4.65105	-19.1475	-1.81835	-0.268687	0
0.4227	-4.65105	-18.8458	1.23006	-2.09831	0
0.4233	-8.31329	-19.7605	0.927004	-4.54208	0
0.4240	-9.53327	-17.0116	0.618003	-4.23501	0
0.4247	-6.78659	-15.4887	2.75724	-3.93434	0
0.4253	-5.25989	-15.1822	2.75724	-6.37171	0
0.4260	-5.25989	-11.2169	0.927004	-6.98585	0
0.4267	-1.90437	-9.07633	0.927004	-4.54208	0
0.4273	3.589	-9.99575	2.45418	-3.62727	0
0.4280	9.08236	-9.68928	4.58748	-5.4569	0
0.4287	15.4913	-5.11103	5.19954	-7.28653	0
0.4293	23.7313	-0.839266	2.75724	-9.42322	0
0.4300	31.3602	0.990145	1.84212	-10.9522	0
0.4307	32.8869	3.4325	3.97542	-9.12255	0
0.4313	23.1202	5.56839	4.58748	-7.28653	0
0.4320	14.2713	4.96016	2.75724	-8.50841	0
0.4327	15.4913	3.73898	0.927004	-9.42322	0
0.4333	15.1869	6.48309	-0.903235	-8.20134	0
0.4340	5.42012	9.23193	-0.903235	-8.50841	0
0.4347	-2.51321	2.21132	0.314944	-8.81548	0
0.4353	-2.81993	-11.2169	0.314944	-6.37171	0
0.4360	-0.988805	-18.8458	-0.297117	-6.37171	0
0.4367	-0.988805	-15.1822	-1.5153	-8.20134	0
0.4373	-5.87103	-8.16162	-3.65454	-6.98585	0
0.4380	-11.6688	-3.58338	-4.56966	-7.28653	0
0.4387	-14.4155	-2.06044	-3.9576	-10.338	0
0.4393	-18.6889	0.381913	-4.56966	-9.12255	0
0.4400	-18.9933	4.34721	-7.00601	-6.37171	0
0.4407	-8.92213	6.48309	-8.23013	-5.14983	0
0.4413	1.14674	10.1466	-8.23013	-2.71246	0
0.4420	6.33568	15.9461	-7.31502	-3.3202	0
0.4427	12.4402	11.9808	-5.17577	-6.98585	0
0.4433	13.6602	-2.66868	-2.73347	-5.4569	0
0.4440	8.1668	-8.77457	-4.26065	-3.62727	0
0.4447	5.42012	-4.80456	-5.48478	-7.90067	0
0.4453	4.50456	-2.66868	-3.65454	-7.90067	0
0.4460	2.67344	0.990145	-3.9576	-2.71246	0
0.4467	4.50456	7.09604	-4.26065	-3.3202	0
0.4473	6.6401	9.23193	-0.903235	-5.4569	0
0.4480	5.42012	12.2825	0.0118847	-2.71246	0
0.4487	6.03125	16.2525	-3.34554	-0.575757	0
0.4493	10.3023	12.8955	-4.26065	-2.71246	0
0.4500	14.8801	9.5384	-2.73347	-5.76397	0
0.4507	19.1535	12.589	-1.81835	-6.37171	0
0.4513	24.3402	13.1972	-2.12736	-3.93434	0
0.4520	26.478	11.0613	-5.17577	-3.62727	0
0.4527	18.5424	13.8102	-7.00601	-4.84915	0
0.4533	2.67344	16.5543	-6.09089	-2.40539	0
0.4540	-11.6688	12.589	-4.87272	0.339057	0
0.4547	-23.5711	5.26663	-3.04248	-0.882828	0
0.4553	-36.0845	3.73898	-0.600176	0.646127	0
0.4560	-37.6089	8.31722	-0.903235	3.39057	0
0.4567	-23.5711	12.8955	-3.9576	-0.575757	0
0.4573	-8.92213	11.9808	-6.09089	-3.01953	0
0.4580	-2.51321	-0.839266	-6.3999	0.0383838	0
0.4587	1.45345	-20.0669	-3.65454	0.0383838	0
0.4593	5.42012	-25.5599	-1.21224	-1.79764	0
0.4600	8.1668	-14.2675	-2.73347	0.953198	0
0.4607	7.55566	-4.5028	-4.56966	2.78283	0
0.4613	-0.682092	-1.75397	-1.81835	1.86801	0
0.4620	-13.8066	1.90957	-0.297117	1.86801	0
0.4627	-24.7911	3.13074	-3.34554	-0.882828	0
0.4633	-28.76	1.90957	-4.56966	-3.93434	0
0.4640	-27.2333	5.26663	-3.04248	-1.79764	0
0.4647	-23.8755	6.48309	-3.04248	0.0383838	0
0.4653	-19.6044	3.4325	-3.34554	-1.79764	0
0.4660	-10.1444	6.48309	-0.903235	-0.882828	0
0.4667	0.842315	13.1972	0.618003	0.646127	0
0.4673	5.11569	14.4184	0.314944	1.25387	0
0.4680	6.94681	16.5543	0.618003	3.69764	0
0.4687	11.5246	24.4896	-0.297117	4.61245	0
0.4693	13.049	24.7961	-3.34554	1.25387	0
0.4700	9.08236	10.1466	-4.56966	-0.882828	0
0.4707	6.33568	-5.41751	-2.73347	0.339057	0
0.4713	7.55566	-8.4681	-0.903235	0.953198	0
0.4720	9.99792	-3.28162	-0.297117	0.0383838	0
0.4727	8.77793	0.381913	1.23006	0.339057	0
0.4733	8.1668	0.688387	4.58748	3.0899	0
0.4740	11.829	0.990145	5.19954	4.61245	0
0.4747	12.7446	3.13074	1.84212	4.00471	0
0.4753	6.94681	5.56839	2.14518	4.00471	0
0.4760	5.42012	8.31722	6.11466	4.30538	0
0.4767	8.47122	10.4531	4.89054	2.78283	0
0.4773	7.55566	14.1166	0.314944	3.39057	0
0.4780	4.50456	20.2178	1.84212	6.14141	0
0.4787	0.842315	22.6602	5.19954	6.14141	0
0.4793	-7.39773	19.6096	4.58748	6.44208	0
0.4800	-13.1955	17.4737	4.28442	9.19292	0
0.4807	-10.7533	19.9113	5.5026	8.27811	0
0.4813	-8.00657	20.2178	4.28442	3.69764	0
0.4820	-6.17545	14.1166	2.45418	2.78283	0
0.4827	-1.59765	4.96016	0.618003	2.47576	0
0.4833	1.14674	-0.839266	-1.81835	1.56094	0
0.4840	-0.988805	-0.839266	-2.73347	4.30538	0
0.4847	-3.73549	2.5178	-2.73347	4.30538	0
0.4853	-4.34433	7.40251	-3.9576	-0.268687	0
0.4860	-1.29323	12.8955	-3.65454	0.339057	0
0.4867	4.50456	14.4184	-1.5153	2.78283	0
0.4873	7.55566	13.1972	-0.903235	0.0383838	0
0.4880	4.20013	14.7249	1.23006	0.0383838	0
0.4887	-1.59765	13.8102	4.89054	2.78283	0
0.4893	-3.42877	9.23193	5.5026	0.0383838	0
0.4900	0.842315	6.78957	4.58748	-1.79764	0
0.4907	4.50456	2.21132	6.41772	2.16868	0
0.4913	-0.0732448	-10.9105	8.86002	2.78283	0
0.4920	-6.78659	-18.2328	7.64184	-0.268687	0
0.4927	-7.09101	-13.0463	5.19954	0.0383838	0
0.4933	-4.65105	-6.33221	4.58748	0.646127	0
0.4940	-6.48217	-1.75397	5.8116	-2.40539	0
0.4947	-9.83769	3.73898	7.64184	-1.79764	0
0.4953	-8.61771	7.09604	9.47208	2.47576	0
0.4960	-4.34433	6.78957	8.24796	1.25387	0
0.4967	0.233468	3.13074	3.97542	-0.882828	0
0.4973	2.67344	-2.66868	3.67236	1.86801	0
0.4980	2.0623	-1.14574	6.72672	2.47576	0
0.4987	0.233468	6.48309	7.02978	0.0383838	0
0.4993	-1.90437	11.0613	3.97542	3.39057	0
0.5000	-4.65105	15.9461	3.67236	7.05622	0
0.5007	-8.31329	17.7755	5.19954	3.69764	0
0.5013	-10.1444	6.48309	3.97542	1.86801	0
0.5020	-8.61771	-6.33221	0.927004	3.69764	0
0.5027	-5.56661	-6.63869	-0.903235	0.0383838	0
0.5033	-6.48217	-3.28162	-0.600176	-1.49057	0
0.5040	-8.92213	0.381913	-0.903235	1.86801	0
0.5047	-5.25989	4.65368	-2.73347	0.339057	0
0.5053	-0.0732448	0.381913	-3.34554	-3.62727	0
0.5060	-0.0732448	-9.07633	-2.12736	-0.882828	0
0.5067	1.75788	-10.604	-2.73347	2.78283	0
0.5073	6.33568	-8.77457	-5.48478	1.56094	0
0.5080	6.94681	-11.2169	-6.09089	0.953198	0
0.5087	5.42012	-12.4334	-4.56966	1.86801	0
0.5093	2.36901	-9.07633	-3.34554	0.953198	0
0.5100	-7.70215	-4.19633	-1.5153	-0.882828	0
0.5107	-17.4689	-2.36692	-0.903235	-1.49057	0
0.5113	-18.3844	-5.41751	-3.04248	-2.40539	0
0.5120	-17.4689	-4.19633	-3.34554	-1.1835	0
0.5127	-19.9089	3.73898	1.84212	1.86801	0
0.5133	-18.6889	5.56839	4.28442	1.56094	0
0.5140	-13.8066	4.34721	0.927004	-2.71246	0
0.5147	-8.31329	11.0613	0.0118847	-4.23501	0
0.5153	-3.42877	14.7249	2.75724	-1.79764	0
0.5160	2.36901	4.04545	4.58748	-1.49057	0
0.5167	9.08236	-7.24692	3.97542	-1.79764	0
0.5173	11.2179	-16.4034	3.67236	-1.49057	0
0.5180	6.33568	-30.4399	4.28442	-2.40539	0
0.5187	-0.682092	-39.2899	6.11466	-3.3202	0
0.5193	-6.78659	-32.8822	6.41772	-1.79764	0
0.5200	-9.83769	-23.424	4.58748	-1.79764	0
0.5207	-2.20879	-18.8458	6.41772	-2.71246	0
0.5213	13.3557	-13.6546	7.64184	-0.575757	0
0.5220	21.5958	-8.16162	2.75724	1.25387	0
0.5227	18.238	-6.02574	-0.297117	-1.79764	0
0.5233	12.7446	-1.75397	2.75724	-3.62727	0
0.5240	9.38678	4.04545	4.89054	-0.882828	0
0.5247	4.50456	7.40251	4.58748	-1.79764	0
0.5253	-0.0732448	11.0613	2.75724	-5.14983	0
0.5260	1.14674	15.3378	-0.903235	-3.3202	0
0.5267	5.72454	15.6396	-3.04248	0.953198	0
0.5273	5.72454	15.0313	-1.5153	0.646127	0
0.5280	5.42012	15.6396	-3.34554	-0.882828	0
0.5287	9.69349	13.8102	-8.23013	-2.09831	0
0.5293	12.4402	9.84016	-10.0604	-5.14983	0
0.5300	10.6091	9.23193	-10.6724	-6.98585	0
0.5307	8.77793	7.40251	-10.0604	-5.14983	0
0.5313	7.55566	-0.532792	-8.53319	-3.3202	0
0.5320	7.25124	-8.16162	-9.14526	-3.62727	0
0.5327	8.1668	-6.33221	-10.9755	-1.79764	0
0.5333	7.25124	2.82427	-11.8906	0.953198	0
0.5340	5.72454	8.92545	-10.0604	-0.575757	0
0.5347	3.28457	8.31722	-7.92708	-1.79764	0
0.5353	-6.78659	5.56839	-9.14526	0.0383838	0
0.5360	-17.4689	3.73898	-11.8906	-0.882828	0
0.5367	-17.4689	0.688387	-9.14526	-4.54208	0
0.5373	-12.5844	-1.75397	-5.17577	-3.62727	0
0.5380	-13.8066	1.90957	-5.78784	-2.40539	0
0.5387	-15.6378	8.92545	-4.26065	-4.54208	0
0.5393	-9.22885	14.7249	-0.600176	-3.01953	0
0.5400	0.537892	19.6096	-3.34554	0.339057	0
0.5407	5.72454	20.5243	-6.09089	-1.79764	0
0.5413	5.72454	13.5037	-3.65454	-4.54208	0
0.5420	3.89342	4.34721	-3.04248	-1.79764	0
0.5427	-0.377669	0.381913	-5.17577	-1.79764	0
0.5433	-6.17545	-2.36692	-4.87272	-4.23501	0
0.5440	-10.7533	-8.16162	-4.87272	-3.62727	0
0.5447	-16.5533	-12.1316	-5.78784	-3.3202	0
0.5453	-24.7911	-10.9105	-4.56966	-5.76397	0
0.5460	-28.4533	-8.77457	-1.81835	-3.93434	0
0.5467	-23.8755	-10.9105	-1.81835	1.25387	0
0.5473	-16.5533	-13.3528	-3.04248	1.25387	0
0.5480	-9.22885	-9.3828	-2.73347	-0.882828	0
0.5487	-3.12435	-4.80456	0.314944	-0.268687	0
0.5493	0.842315	-6.63869	0.927004	-1.79764	0
0.5500	4.50456	-9.99575	-1.5153	-3.62727	0
0.5507	10.9135	-9.07633	0.314944	-0.575757	0
0.5513	14.8801	-5.11103	3.67236	2.16868	0
0.5520	10.9135	0.0754396	1.84212	-0.575757	0
0.5527	4.50456	4.04545	-2.43042	-1.79764	0
0.5533	-0.0732448	4.04545	-1.81835	-0.268687	0
0.5540	-4.03991	3.13074	0.314944	-0.882828	0
0.5547	-4.03991	5.26663	0.0118847	-0.268687	0
0.5553	-0.377669	5.87486	-0.297117	1.86801	0
0.5560	1.14674	3.73898	0.927004	-0.268687	0
0.5567	0.842315	3.13074	1.23006	-2.09831	0
0.5573	1.45345	3.4325	0.0118847	0.0383838	0
0.5580	2.67344	0.990145	-0.297117	-1.49057	0
0.5587	3.589	-1.75397	0.0118847	-4.54208	0
0.5593	4.50456	-2.97515	-0.903235	-1.79764	0
0.5600	5.72454	-5.72398	0.0118847	0.0383838	0
0.5607	6.33568	-5.41751	0.0118847	-2.40539	0
0.5613	3.589	3.73898	-2.12736	-2.09831	0
0.5620	-1.59765	13.5037	-0.903235	-0.882828	0
0.5627	-3.12435	15.6396	2.45418	-3.01953	0
0.5633	-4.34433	19.9113	3.67236	-2.71246	0
0.5640	-9.83769	23.8814	4.89054	0.0383838	0
0.5647	-11.06	15.3378	4.89054	-2.09831	0
0.5653	-4.95547	5.56839	3.0603	-5.14983	0
0.5660	-2.81993	4.96016	4.58748	-0.268687	0
0.5667	-3.73549	3.73898	8.24796	3.39057	0
0.5673	0.537892	3.4325	9.16308	0.0383838	0
0.5680	4.50456	11.9808	10.0841	0.0383838	0
0.5687	4.50456	13.8102	10.0841	6.14141	0
0.5693	3.28457	4.65368	8.24796	6.14141	0
0.5700	0.842315	0.990145	7.33284	1.56094	0
0.5707	-2.81993	2.5178	7.9449	0.953198	0
0.5713	-7.39773	1.90957	7.33284	1.56094	0
0.5720	-16.2466	5.87486	8.24796	1.25387	0
0.5727	-23.2667	10.7596	8.55696	3.39057	0
0.5733	-20.8244	12.2825	6.41772	3.39057	0
0.5740	-11.6688	16.2525	5.5026	1.56094	0
0.5747	-3.12435	12.8955	5.8116	5.52727	0
0.5753	-0.682092	-2.97515	4.89054	9.19292	0
0.5760	0.537892	-10.604	3.67236	5.83434	0
0.5767	9.38678	-1.4475	0.927004	3.0899	0
0.5773	20.3735	6.18133	-2.73347	4.61245	0
0.5780	19.4579	7.40251	-2.43042	4.00471	0
0.5787	10.3023	8.92545	-3.04248	3.39057	0
0.5793	6.6401	7.70427	-8.53319	4.30538	0
0.5800	9.69349	4.96016	-11.5876	3.69764	0
0.5807	10.3023	5.56839	-10.9755	4.30538	0
0.5813	6.6401	5.26663	-9.14526	6.74915	0
0.5820	4.50456	-2.06044	-7.31502	5.83434	0
0.5827	4.80898	-10.2975	-10.0604	1.86801	0
0.5833	-0.0732448	-13.6546	-11.8906	1.86801	0
0.5840	-9.83769	-10.9105	-4.87272	4.30538	0
0.5847	-16.8578	-4.80456	0.618003	0.953198	0
0.5853	-19.9089	-4.19633	-2.73347	-3.01953	0
0.5860	-15.6378	-14.8758	-2.73347	0.953198	0
0.5867	-5.25989	-26.4746	3.3693	5.83434	0
0.5873	-0.0732448	-27.9975	4.28442	4.61245	0
0.5880	-0.0732448	-23.424	2.75724	4.30538	0
0.5887	4.20013	-19.454	2.75724	5.52727	0
0.5893	4.50456	-15.4887	1.23006	2.16868	0
0.5900	-5.25989	-11.2169	0.618003	-0.882828	0
0.5907	-14.7222	-8.77457	1.23006	1.25387	0
0.5913	-17.4689	-8.16162	-0.297117	1.86801	0
0.5920	-15.9422	-8.77457	0.0118847	0.339057	0
0.5927	-12.8911	-7.24692	3.97542	2.16868	0
0.5933	-12.5844	-5.11103	5.19954	3.0899	0
0.5940	-13.4999	-5.11103	2.75724	2.78283	0
0.5947	-9.83769	-1.75397	2.45418	7.05622	0
0.5953	-4.65105	4.65368	3.67236	8.88585	0
0.5960	-2.20879	6.18133	4.28442	4.61245	0
0.5967	2.67344	4.34721	3.0603	2.78283	0
0.5973	10.6091	5.87486	2.45418	4.61245	0
0.5980	14.5757	8.31722	3.67236	4.30538	0
0.5987	12.7446	8.62369	3.97542	4.91952	0
0.5993	7.86237	9.23193	4.28442	7.97104	0
0.6000	7.25124	11.9808	7.02978	7.66397	0
0.6007	13.049	12.2825	6.41772	5.52727	0
0.6013	15.7957	6.18133	1.84212	5.52727	0
0.6020	12.7446	-3.58338	1.53907	4.91952	0
0.6027	9.38678	-4.80456	3.97542	2.16868	0
0.6033	5.11569	2.5178	3.0603	0.646127	0
0.6040	-1.29323	8.92545	2.45418	0.339057	0
0.6047	-2.81993	9.5384	3.3693	-0.882828	0
0.6053	-2.51321	9.23193	2.75724	-3.01953	0
0.6060	-5.87103	10.7596	0.927004	-2.40539	0
0.6067	-6.17545	11.3678	0.0118847	0.0383838	0
0.6073	-2.51321	12.589	0.927004	-1.1835	0
0.6080	-0.377669	15.0313	2.75724	-3.62727	0
0.6087	3.28457	13.8102	3.67236	-3.01953	0
0.6093	10.3023	9.23193	2.75724	-3.3202	0
0.6100	12.7446	6.48309	0.927004	-4.23501	0
0.6107	9.08236	-2.66868	0.927004	-0.882828	0
0.6113	4.20013	-22.5046	3.67236	0.0383838	0
0.6120	1.45345	-32.5758	4.58748	-4.54208	0
0.6127	3.28457	-20.6752	2.14518	-3.62727	0
0.6133	5.42012	-3.58338	3.3693	-0.882828	0
0.6140	3.589	3.73898	6.11466	-2.09831	0
0.6147	1.75788	1.60309	3.97542	-0.575757	0
0.6153	4.50456	-6.33221	2.14518	2.47576	0
0.6160	6.33568	-11.8252	2.45418	-1.79764	0
0.6167	5.72454	-10.9105	0.927004	-5.4569	0
0.6173	5.72454	-9.3828	1.84212	-2.40539	0
0.6180	4.50456	-9.3828	3.0603	-1.79764	0
0.6187	0.537892	-8.16162	-1.81835	-4.84915	0
0.6193	-3.73549	-4.80456	-4.56966	-3.3202	0
0.6200	-9.22885	0.990145	0.927004	0.339057	0
0.6207	-14.1111	6.48309	2.75724	-0.268687	0
0.6213	-15.3311	8.31722	-0.600176	-2.71246	0
0.6220	-13.8066	11.0613	-1.21224	-2.09831	0
0.6227	-14.1111	14.7249	-0.903235	-2.09831	0
0.6233	-13.4999	16.5543	-2.43042	-2.40539	0
0.6240	-10.4488	15.6396	-3.34554	-1.79764	0
0.6247	-8.61771	11.3678	-4.87272	-2.71246	0
0.6253	-7.09101	3.13074	-7.00601	-4.84915	0
0.6260	-6.48217	-5.41751	-7.31502	-3.93434	0
0.6267	-12.28	-8.16162	-8.23013	-1.79764	0
0.6273	-12.8911	-4.5028	-8.23013	-2.40539	0
0.6280	7.25124	0.0754396	-6.3999	-1.79764	0
0.6287	36.2425	-2.66868	-6.3999	-1.1835	0
0.6293	53.9425	-9.3828	-6.70295	-2.71246	0
0.6300	55.4692	-5.72398	-5.17577	-2.71246	0
0.6307	38.9891	1.90957	-5.48478	-0.882828	0
0.6313	15.7957	0.0754396	-6.3999	-0.882828	0
0.6320	6.6401	-1.14574	-4.56966	-1.79764	0
0.6327	2.67344	8.62369	-5.48478	-0.882828	0
0.6333	-13.8066	15.0313	-7.61807	-1.79764	0
0.6340	-28.4533	8.62369	-6.70295	-2.71246	0
0.6347	-28.4533	0.0754396	-4.87272	0.646127	0
0.6353	-22.96	-3.58338	-1.81835	3.69764	0
0.6360	-18.9933	-2.06044	0.0118847	-0.882828	0
0.6367	-13.4999	4.65368	-3.65454	-5.4569	0
0.6373	-11.9755	6.78957	-6.3999	-3.62727	0
0.6380	-12.8911	0.0754396	-2.73347	-3.3202	0
0.6387	-9.22885	-6.33221	-3.04248	-7.90067	0
0.6393	-4.65105	-5.11103	-5.17577	-7.28653	0
0.6400	-2.81993	0.990145	-3.65454	-3.3202	0
0.6407	-2.81993	4.65368	-3.34554	-2.71246	0
0.6413	-5.56661	0.688387	-3.65454	-2.09831	0
0.6420	-8.92213	-4.80456	-1.81835	-1.49057	0
0.6427	-6.78659	-7.24692	-3.65454	-4.54208	0
0.6433	-1.90437	-12.1316	-6.3999	-5.4569	0
0.6440	2.36901	-16.7099	-3.9576	-2.71246	0
0.6447	6.33568	-15.4887	-4.26065	-4.54208	0
0.6453	8.47122	-19.7605	-6.3999	-4.84915	0
0.6460	9.38678	-30.4399	-4.56966	0.0383838	0
0.6467	11.2179	-31.0528	-3.65454	2.47576	0
0.6473	7.55566	-23.424	-4.87272	0.953198	0
0.6480	1.45345	-20.3687	-4.26065	0.0383838	0
0.6487	3.28457	-17.3181	-5.78784	-3.62727	0
0.6493	5.11569	-11.8252	-8.23013	-7.28653	0
0.6500	-0.988805	-12.1316	-5.48478	-5.4569	0
0.6507	-2.81993	-13.6546	-2.73347	-3.3202	0
0.6513	2.67344	-10.9105	-4.26065	-4.54208	0
0.6520	4.80898	-13.0463	-4.26065	-3.01953	0
0.6527	2.67344	-19.454	-2.43042	-0.268687	0
0.6533	0.537892	-17.3181	-0.903235	0.0383838	0
0.6540	-0.0732448	-9.07633	0.927004	-0.882828	0
0.6547	1.14674	-6.33221	0.618003	0.953198	0
0.6553	-1.59765	-7.24692	0.927004	2.16868	0
0.6560	-8.00657	-9.07633	2.75724	-0.882828	0
0.6567	-13.8066	-12.7399	1.84212	-3.01953	0
0.6573	-20.8244	-10.604	-2.12736	-0.882828	0
0.6580	-26.3178	-0.532792	-0.903235	-1.1835	0
0.6587	-23.5711	9.23193	4.58748	-1.79764	0
0.6593	-23.2667	15.0313	6.72672	2.78283	0
0.6600	-27.5378	16.8608	5.5026	4.30538	0
0.6607	-21.1288	16.2525	4.28442	-0.882828	0
0.6613	-8.31329	19.3031	4.58748	-2.09831	0
0.6620	-4.34433	22.3537	6.72672	1.86801	0
0.6627	-2.20879	19.3031	6.72672	0.953198	0
0.6633	3.589	18.3884	5.8116	-0.575757	0
0.6640	7.25124	22.3537	7.02978	1.86801	0
0.6647	6.33568	16.5543	10.0841	1.86801	0
0.6653	2.67344	3.4325	11.3023	-1.1835	0
0.6660	1.75788	-0.839266	10.0841	-0.575757	0
0.6667	9.69349	0.990145	7.9449	1.56094	0
0.6673	20.0691	-7.24692	7.9449	0.0383838	0
0.6680	21.2891	-27.3893	10.6903	-0.882828	0
0.6687	17.3224	-42.9534	9.77514	-0.268687	0
0.6693	14.5757	-41.124	4.89054	-1.1835	0
0.6700	14.5757	-27.6958	1.23006	-0.575757	0
0.6707	12.7446	-17.6246	-1.21224	2.78283	0
0.6713	0.842315	-13.3528	-1.81835	3.0899	0
0.6720	-16.8578	-8.16162	0.314944	0.646127	0
0.6727	-22.96	-4.19633	0.0118847	0.953198	0
0.6733	-17.4689	-3.58338	-2.73347	0.953198	0
0.6740	-15.6378	-1.4475	-2.12736	-0.575757	0
0.6747	-13.4999	3.73898	-0.600176	2.47576	0
0.6753	-4.95547	6.48309	-1.5153	5.2202	0
0.6760	0.842315	8.31722	-0.297117	0.953198	0
0.6767	1.75788	12.589	2.75724	-0.882828	0
0.6773	6.33568	14.7249	3.67236	1.86801	0
0.6780	10.9135	14.7249	3.0603	-0.268687	0
0.6787	7.86237	16.5543	3.67236	-1.79764	0
0.6793	2.67344	17.7755	5.5026	4.00471	0
0.6800	-0.682092	18.6902	8.55696	6.44208	0
0.6807	-2.81993	20.5243	8.24796	1.86801	0
0.6813	-1.59765	21.439	4.58748	1.86801	0
0.6820	2.67344	23.8814	3.97542	3.69764	0
0.6827	1.75788	27.5402	5.8116	0.953198	0
0.6833	-3.12435	24.1878	6.41772	1.56094	0
0.6840	-0.682092	17.4737	6.72672	3.0899	0
0.6847	6.94681	14.4184	6.72672	-1.79764	0
0.6853	9.08236	9.23193	5.5026	-4.84915	0
0.6860	6.33568	1.90957	5.8116	-1.1835	0
0.6867	5.11569	-1.4475	5.8116	-0.575757	0
0.6873	2.67344	-6.33221	3.0603	-3.3202	0
0.6880	-1.90437	-15.4887	2.45418	-2.09831	0
0.6887	-4.65105	-21.8964	5.5026	0.0383838	0
0.6893	-4.03991	-27.3893	6.11466	-0.882828	0
0.6900	-2.20879	-32.5758	5.8116	-3.01953	0
0.6907	-2.81993	-28.304	6.11466	-3.3202	0
0.6913	-6.48217	-16.4034	4.58748	-1.79764	0
0.6920	-6.48217	-8.4681	2.75724	-0.575757	0
0.6927	-0.377669	-6.33221	2.14518	0.953198	0
0.6933	2.0623	-4.5028	0.927004	0.953198	0
0.6940	0.537892	-3.28162	0.618003	-0.882828	0
0.6947	-0.377669	-3.28162	2.75724	-0.882828	0
0.6953	-3.73549	-2.36692	3.3693	1.56094	0
0.6960	-10.1444	-0.839266	0.927004	0.0383838	0
0.6967	-14.7222	-0.226319	-3.04248	-1.79764	0
0.6973	-17.4689	2.82427	-4.87272	0.339057	0
0.6980	-18.9933	6.18133	-2.12736	0.646127	0
0.6987	-16.5533	6.18133	1.84212	-1.79764	0
0.6993	-13.8066	7.40251	1.53907	-0.882828	0
0.7000	-11.06	9.23193	-0.297117	1.25387	0
0.7007	-7.09101	6.48309	-0.297117	0.953198	0
0.7013	-2.51321	9.23193	0.314944	2.78283	0
0.7020	1.75788	15.9461	0.0118847	3.0899	0
0.7027	6.33568	8.31722	-1.5153	-1.49057	0
0.7033	7.86237	-8.16162	-1.81835	-2.71246	0
0.7040	8.47122	-9.68928	0.0118847	-0.268687	0
0.7047	8.47122	-1.4475	0.927004	0.0383838	0
0.7053	5.42012	0.0754396	-2.73347	-0.268687	0
0.7060	5.42012	0.0754396	-5.48478	1.56094	0
0.7067	11.2179	2.5178	-4.56966	0.953198	0
0.7073	13.3557	1.90957	-3.65454	1.56094	0
0.7080	10.9135	0.0754396	-4.26065	6.14141	0
0.7087	12.7446	1.29662	-7.00601	6.44208	0
0.7093	15.7957	2.21132	-8.8422	0.0383838	0
0.7100	12.7446	4.34721	-7.31502	-1.79764	0
0.7107	6.6401	9.5384	-5.48478	2.16868	0
0.7113	1.45345	11.0613	-5.78784	1.86801	0
0.7120	-4.95547	7.70427	-4.56966	0.953198	0
0.7127	-13.1955	6.48309	-2.73347	7.05622	0
0.7133	-18.3844	5.26663	-3.9576	8.88585	0
0.7140	-18.3844	1.60309	-5.48478	3.69764	0
0.7147	-15.0266	0.990145	-3.65454	3.69764	0
0.7153	-9.22885	3.4325	-0.297117	6.74915	0
0.7160	-1.59765	0.990145	0.927004	3.0899	0
0.7167	4.20013	-0.839266	0.0118847	2.16868	0
0.7173	7.25124	4.96016	-0.903235	6.44208	0
0.7180	9.99792	8.31722	0.618003	4.30538	0
0.7187	9.69349	4.34721	0.927004	1.86801	0
0.7193	5.72454	2.82427	1.23006	6.74915	0
0.7200	8.1668	3.73898	3.3693	7.3569	0
0.7207	16.4068	2.5178	3.0603	1.25387	0
0.7213	14.2713	4.04545	-1.5153	1.86801	0
0.7220	1.75788	6.78957	-3.9576	4.00471	0
0.7227	-6.17545	2.21132	-2.12736	0.339057	0
0.7233	-8.00657	-5.72398	0.927004	-0.882828	0
0.7240	-13.8066	-7.24692	1.23006	1.56094	0
0.7247	-22.0444	-4.5028	0.314944	0.953198	0
0.7253	-25.7066	-2.66868	1.23006	-0.882828	0
0.7260	-23.2667	-1.75397	3.67236	-0.268687	0
0.7267	-17.1622	0.381913	5.19954	0.646127	0
0.7273	-8.61771	3.4325	5.8116	0.0383838	0
0.7280	-0.0732448	3.13074	7.33284	-1.79764	0
0.7287	4.50456	0.688387	8.86002	-2.40539	0
0.7293	1.75788	0.381913	7.33284	-2.09831	0
0.7300	-0.988805	2.5178	3.97542	-2.09831	0
0.7307	1.75788	1.90957	2.14518	-2.09831	0
0.7313	3.28457	0.0754396	2.45418	-2.09831	0
0.7320	4.50456	1.90957	2.14518	-3.01953	0
0.7327	15.4913	8.01075	0.927004	-4.23501	0
0.7333	29.8335	8.31722	-0.297117	-3.3202	0
0.7340	34.718	-3.58338	-1.5153	-0.882828	0
0.7347	31.9714	-14.574	-2.12736	-0.882828	0
0.7353	22.2046	-13.3528	-3.34554	-4.23501	0
0.7360	9.69349	-5.72398	-5.17577	-7.5936	0
0.7367	4.50456	1.29662	-5.48478	-6.37171	0
0.7373	2.67344	7.70427	-4.56966	-3.62727	0
0.7380	-2.81993	10.4531	-3.9576	-5.76397	0
0.7387	-1.90437	12.2825	-3.65454	-8.81548	0
0.7393	2.67344	18.0819	-3.34554	-5.76397	0
0.7400	-1.90437	23.2684	-2.43042	-3.93434	0
0.7407	-11.06	22.9667	-1.5153	-6.37171	0
0.7413	-11.3644	18.9966	-2.12736	-6.07104	0
0.7420	-2.81993	11.6743	-2.12736	-3.62727	0
0.7427	8.47122	1.90957	0.0118847	-5.14983	0
0.7433	12.7446	-6.94045	0.618003	-4.84915	0
0.7440	11.5246	-15.4887	-1.81835	-2.40539	0
0.7447	14.2713	-19.1475	-2.73347	-5.4569	0
0.7453	17.9335	-14.8758	-2.73347	-10.0374	0
0.7460	15.1869	-11.2169	-3.34554	-7.28653	0
0.7467	9.69349	-16.7099	-1.81835	-3.3202	0
0.7473	3.89342	-22.8111	1.53907	-6.07104	0
0.7480	-3.73549	-20.6752	1.53907	-7.28653	0
0.7487	-6.78659	-11.5187	-0.600176	-3.62727	0
0.7493	-2.81993	-2.66868	1.53907	-3.01953	0
0.7500	1.45345	-2.97515	3.67236	-5.14983	0
0.7507	3.89342	-9.3828	1.84212	-3.62727	0
0.7513	5.42012	-5.72398	0.927004	-3.01953	0
0.7520	2.97786	5.56839	3.67236	-5.14983	0
0.7527	-0.0732448	4.04545	3.67236	-1.49057	0
0.7533	1.75788	-11.2169	0.927004	1.86801	0
0.7540	3.589	-22.5046	1.53907	0.0383838	0
0.7547	1.75788	-22.2028	3.3693	2.16868	0
0.7553	-0.0732448	-14.2675	0.927004	6.74915	0
0.7560	-1.29323	-2.97515	-2.73347	2.78283	0
0.7567	-1.29323	3.73898	-3.9576	-3.01953	0
0.7573	2.67344	4.34721	-3.34554	-3.01953	0
0.7580	5.11569	-1.4475	-2.73347	-4.54208	0
0.7587	3.589	-14.2675	-3.65454	-4.54208	0
0.7593	4.20013	-26.1681	-3.65454	1.56094	0
0.7600	6.33568	-25.5599	-0.600176	3.69764	0
0.7607	5.42012	-15.1822	0.0118847	0.953198	0
0.7613	5.42012	-5.41751	-3.65454	0.953198	0
0.7620	6.33568	2.82427	-4.56966	1.56094	0
0.7627	3.589	8.31722	-2.73347	-2.40539	0
0.7633	5.11569	3.73898	-2.43042	-2.71246	0
0.7640	11.2179	-13.6546	-0.903235	-0.268687	0
0.7647	10.3023	-31.9675	-0.903235	-1.79764	0
0.7653	5.11569	-41.4258	-4.56966	-5.4569	0
0.7660	5.42012	-40.2046	-4.56966	-4.23501	0
0.7667	5.11569	-31.3546	0.0118847	-1.79764	0
0.7673	-0.988805	-23.1175	0.314944	-0.575757	0
0.7680	-4.65105	-17.0116	-1.81835	-0.268687	0
0.7687	-4.65105	-8.16162	-1.81835	-1.1835	0
0.7693	-8.92213	-1.14574	-1.81835	-4.23501	0
0.7700	-12.8911	-0.839266	-2.43042	-5.4569	0
0.7707	-10.1444	-1.75397	-2.12736	-3.62727	0
0.7713	-6.48217	-1.4475	-0.903235	-4.54208	0
0.7720	-6.17545	-2.66868	0.0118847	-6.98585	0
0.7727	-4.65105	-0.839266	0.927004	-5.4569	0
0.7733	-1.90437	4.65368	0.314944	-2.71246	0
0.7740	-0.0732448	4.34721	0.927004	-2.71246	0
0.7747	1.45345	-2.97515	3.3693	-2.09831	0
0.7753	3.28457	-7.24692	7.33284	-1.1835	0
0.7760	5.42012	-6.33221	8.24796	-3.93434	0
0.7767	6.94681	-3.88986	5.19954	-4.23501	0
0.7773	5.72454	-0.839266	3.3693	0.339057	0
0.7780	4.50456	1.90957	4.58748	0.339057	0
0.7787	0.233468	4.04545	6.41772	-2.40539	0
0.7793	-8.92213	8.01075	9.47208	1.25387	0
0.7800	-12.28	11.6743	11.3023	4.30538	0
0.7807	-8.31329	12.2825	5.5026	1.25387	0
0.7813	-7.70215	10.4531	0.0118847	-0.268687	0
0.7820	-9.53327	10.1466	0.314944	0.0383838	0
0.7827	-8.31329	12.2825	0.0118847	-1.79764	0
0.7833	-4.95547	12.8955	-3.34554	-0.882828	0
0.7840	0.233468	1.90957	-2.43042	1.86801	0
0.7847	7.25124	-14.574	-0.600176	-0.882828	0
0.7853	10.9135	-20.0669	-1.5153	-3.62727	0
0.7860	10.9135	-12.7399	-0.600176	-0.882828	0
0.7867	6.03125	-7.24692	1.23006	1.56094	0
0.7873	-4.03991	-6.33221	1.53907	0.646127	0
0.7880	-11.06	-4.5028	2.75724	0.339057	0
0.7887	-15.6378	-2.06044	4.58748	1.86801	0
0.7893	-24.7911	-1.14574	4.58748	2.16868	0
0.7900	-31.2	0.381913	3.97542	0.953198	0
0.7907	-31.2	4.65368	4.58748	1.25387	0
0.7913	-31.2	7.70427	7.02978	3.69764	0
0.7920	-26.0134	8.01075	8.24796	3.39057	0
0.7927	-10.7533	10.1466	4.58748	1.86801	0
0.7933	2.67344	11.9808	1.84212	2.16868	0
0.7940	11.5246	9.23193	6.11466	1.56094	0
0.7947	19.4579	6.78957	10.0841	0.339057	0
0.7953	21.9002	8.01075	9.16308	1.56094	0
0.7960	16.1024	6.78957	8.24796	0.953198	0
0.7967	7.25124	4.65368	9.16308	0.0383838	0
0.7973	-2.81993	7.70427	9.16308	0.953198	0
0.7980	-6.48217	10.1466	10.0841	1.86801	0
0.7987	-0.377669	9.84016	10.6903	1.86801	0
0.7993	1.45345	10.7596	9.16308	5.2202	0
0.8000	-2.81993	11.6743	8.24796	7.97104	0
0.8007	0.842315	10.1466	10.0841	5.52727	0
0.8013	8.1668	8.31722	10.3872	2.78283	0
0.8020	8.77793	6.18133	7.33284	2.78283	0
0.8027	9.38678	3.13074	6.11466	2.78283	0
0.8033	9.99792	0.381913	6.41772	3.0899	0
0.8040	2.36901	-2.06044	5.5026	5.52727	0
0.8047	-2.51321	-3.28162	3.67236	3.69764	0
0.8053	2.36901	-2.06044	2.75724	-3.62727	0
0.8060	4.50456	-0.839266	0.927004	-4.84915	0
0.8067	3.589	1.60309	-1.21224	1.56094	0
0.8073	6.03125	4.65368	-2.43042	3.39057	0
0.8080	4.50456	6.78957	-4.26065	0.953198	0
0.8087	-1.90437	7.40251	-6.3999	1.86801	0
0.8093	-3.73549	4.65368	-6.3999	-0.268687	0
0.8100	-4.34433	0.381913	-6.3999	-5.14983	0
0.8107	-11.9755	0.0754396	-8.23013	-2.71246	0
0.8113	-17.4689	1.29662	-10.9755	-0.575757	0
0.8120	-12.8911	0.688387	-11.2786	-3.3202	0
0.8127	-7.39773	1.90957	-10.0604	-0.882828	0
0.8133	-4.95547	2.21132	-9.44831	4.30538	0
0.8140	4.80898	1.90957	-10.9755	3.39057	0
0.8147	14.8801	8.62369	-10.9755	3.69764	0
0.8153	12.7446	15.3378	-7.92708	7.66397	0
0.8160	8.77793	10.1466	-7.61807	4.91952	0
0.8167	10.9135	3.73898	-11.8906	-0.268687	0
0.8173	6.03125	2.82427	-12.1996	0.646127	0
0.8180	-4.65105	-0.839266	-7.92708	1.86801	0
0.8187	-10.1444	-3.88986	-7.00601	0.339057	0
0.8193	-15.6378	-2.66868	-8.23013	1.86801	0
0.8200	-20.8244	-3.88986	-7.31502	4.91952	0
0.8207	-15.9422	-3.58338	-6.3999	4.00471	0
0.8213	-9.53327	0.0754396	-6.3999	3.0899	0
0.8220	-11.9755	0.0754396	-6.3999	4.30538	0
0.8227	-14.4155	0.0754396	-8.23013	2.78283	0
0.8233	-11.06	4.96016	-7.31502	1.25387	0
0.8240	-8.31329	6.18133	-5.48478	3.39057	0
0.8247	-9.22885	4.96016	-7.00601	1.86801	0
0.8253	-11.06	6.48309	-8.8422	-1.79764	0
0.8260	-8.61771	5.56839	-7.00601	0.339057	0
0.8267	-3.73549	2.82427	-6.09089	3.0899	0
0.8273	-2.51321	2.5178	-4.87272	1.86801	0
0.8280	-4.34433	1.90957	-1.5153	2.78283	0
0.8287	-0.682092	0.381913	-1.81835	2.78283	0
0.8293	4.80898	-0.839266	-3.9576	-0.882828	0
0.8300	6.03125	-1.4475	-1.5153	-0.575757	0
0.8307	6.6401	-1.14574	-0.297117	2.16868	0
0.8313	9.08236	-1.75397	-3.04248	0.646127	0
0.8320	10.6091	-4.5028	-3.65454	0.0383838	0
0.8327	12.4402	-6.02574	-3.04248	2.47576	0
0.8333	12.4402	-2.97515	-2.43042	0.646127	0
0.8340	8.1668	2.82427	-0.297117	-0.882828	0
0.8347	5.42012	8.92545	0.0118847	2.47576	0
0.8353	5.42012	12.2825	-2.43042	2.78283	0
0.8360	1.14674	13.5037	-2.12736	-0.882828	0
0.8367	-3.73549	16.5543	-0.600176	-0.882828	0
0.8373	-1.90437	19.9113	-0.903235	0.646127	0
0.8380	1.75788	21.1325	-1.81835	-1.79764	0
0.8387	3.89342	25.1025	-2.12736	-2.71246	0
0.8393	6.33568	30.289	-3.34554	1.86801	0
0.8400	9.08236	28.7614	-5.48478	4.00471	0
0.8407	8.77793	23.8814	-5.78784	0.0383838	0
0.8413	6.33568	25.1025	-4.56966	0.953198	0
0.8420	4.50456	29.3743	-4.26065	4.61245	0
0.8427	1.14674	23.5749	-6.3999	0.953198	0
0.8433	-5.56661	6.48309	-7.31502	-2.71246	0
0.8440	-10.1444	-11.8252	-6.3999	0.0383838	0
0.8447	-6.48217	-29.2187	-5.48478	-0.882828	0
0.8453	2.67344	-44.4811	-4.87272	-4.84915	0
0.8460	8.1668	-46.9187	-4.26065	-3.62727	0
0.8467	3.589	-35.3246	-5.78784	-1.1835	0
0.8473	-6.48217	-26.1681	-6.09089	-2.71246	0
0.8480	-10.4488	-26.4746	-3.65454	-2.40539	0
0.8487	-11.6688	-25.8616	-4.56966	0.0383838	0
0.8493	-16.5533	-20.0669	-6.3999	-1.1835	0
0.8500	-13.1955	-14.8758	-5.78784	-3.62727	0
0.8507	-0.0732448	-12.7399	-6.09089	-3.62727	0
0.8513	1.14674	-14.574	-7.31502	-1.79764	0
0.8520	-8.31329	-13.6546	-4.87272	0.0383838	0
0.8527	-8.61771	-6.63869	-3.9576	0.646127	0
0.8533	-2.81993	-3.28162	-7.00601	-0.882828	0
0.8540	-3.73549	-5.72398	-5.17577	-2.71246	0
0.8547	-5.56661	-4.5028	-0.600176	-1.1835	0
0.8553	-4.65105	0.0754396	-2.43042	1.25387	0
0.8560	-7.39773	1.90957	-4.87272	-0.882828	0
0.8567	-9.22885	4.65368	-2.12736	-3.62727	0
0.8573	-6.48217	7.40251	0.0118847	-1.79764	0
0.8580	-4.03991	7.40251	-1.81835	0.339057	0
0.8587	-2.81993	10.1466	-3.04248	-0.882828	0
0.8593	-1.90437	15.9461	-2.12736	-1.1835	0
0.8600	-2.20879	16.5543	0.0118847	1.25387	0
0.8607	-1.90437	9.84016	2.75724	3.39057	0
0.8613	1.45345	5.56839	4.58748	3.69764	0
0.8620	3.589	5.56839	3.3693	2.47576	0
0.8627	2.67344	1.90957	0.618003	1.25387	0
0.8633	-3.73549	-9.07633	0.0118847	3.39057	0
0.8640	-12.28	-16.4034	2.14518	4.61245	0
0.8647	-13.8066	-14.574	2.45418	0.0383838	0
0.8653	-9.22885	-9.68928	1.84212	-2.09831	0
0.8660	-8.00657	-1.75397	4.58748	0.953198	0
0.8667	-8.00657	7.09604	7.64184	2.16868	0
0.8673	-6.48217	11.0613	6.41772	1.56094	0
0.8680	-5.56661	13.1972	3.67236	3.0899	0
0.8687	-4.65105	9.23193	4.89054	2.47576	0
0.8693	-2.81993	-14.574	8.55696	-1.79764	0
0.8700	-3.73549	-42.0387	7.9449	-0.882828	0
0.8707	-2.81993	-43.2599	5.19954	2.16868	0
0.8713	2.36901	-25.2534	6.11466	-0.882828	0
0.8720	7.25124	-13.6546	9.16308	-1.79764	0
0.8727	6.6401	-12.7399	10.6903	4.30538	0
0.8733	-2.51321	-16.0969	10.6903	6.14141	0
0.8740	-14.7222	-18.8458	9.77514	0.953198	0
0.8747	-18.3844	-15.1822	8.86002	1.56094	0
0.8753	-16.8578	-8.16162	9.77514	7.05622	0
0.8760	-18.3844	-7.24692	8.86002	4.00471	0
0.8767	-15.0266	-9.99575	6.72672	-1.79764	0
0.8773	-4.95547	-6.94045	9.47208	-0.268687	0
0.8780	-0.0732448	-0.839266	12.8295	2.16868	0
0.8787	-1.90437	2.82427	9.77514	0.339057	0
0.8793	-4.65105	5.87486	6.11466	1.86801	0
0.8800	-6.48217	7.40251	4.58748	4.91952	0
0.8807	-9.53327	6.48309	2.14518	1.86801	0
0.8813	-11.6688	6.48309	0.618003	0.0383838	0
0.8820	-7.70215	9.23193	0.618003	2.78283	0
0.8827	-0.377669	10.7596	-1.81835	2.47576	0
0.8833	3.28457	12.589	-1.81835	0.953198	0
0.8840	5.42012	17.7755	1.84212	2.78283	0
0.8847	11.2179	15.6396	4.28442	1.86801	0
0.8853	14.5757	-1.75397	3.97542	-0.882828	0
0.8860	15.4913	-18.5393	3.67236	0.953198	0
0.8867	18.8491	-18.5393	5.19954	3.69764	0
0.8873	19.1535	-10.2975	7.02978	3.0899	0
0.8880	14.8801	-7.85987	6.11466	2.16868	0
0.8887	11.829	-7.24692	1.84212	0.953198	0
0.8893	7.86237	-3.58338	0.0118847	0.0383838	0
0.8900	-1.90437	1.90957	1.84212	0.339057	0
0.8907	-11.06	5.56839	3.67236	-1.1835	0
0.8913	-15.6378	6.48309	3.3693	-4.54208	0
0.8920	-14.1111	7.40251	1.84212	-3.01953	0
0.8927	-7.39773	10.1466	1.23006	1.86801	0
0.8933	-2.81993	11.6743	2.75724	0.953198	0
0.8940	-0.682092	10.1466	2.75724	-4.54208	0
0.8947	5.72454	8.31722	1.53907	-3.62727	0
0.8953	12.7446	6.18133	2.75724	1.25387	0
0.8960	13.6602	4.34721	3.67236	-0.882828	0
0.8967	11.5246	4.96016	0.618003	-4.54208	0
0.8973	9.08236	4.65368	-2.12736	-2.71246	0
0.8980	7.25124	3.73898	-1.21224	-2.71246	0
0.8987	4.50456	6.48309	-0.297117	-5.4569	0
0.8993	-0.0732448	8.01075	0.0118847	-2.40539	0
0.9000	-4.03991	5.56839	0.618003	0.646127	0
0.9007	-3.12435	5.87486	-0.600176	-3.01953	0
0.9013	-2.81993	9.23193	-2.12736	-3.62727	0
0.9020	-3.73549	10.1466	-1.5153	-1.79764	0
0.9027	-1.59765	8.92545	-0.297117	-5.4569	0
0.9033	0.233468	8.92545	0.927004	-8.20134	0
0.9040	-0.682092	9.84016	2.45418	-5.14983	0
0.9047	0.233468	9.5384	3.67236	-5.76397	0
0.9053	1.14674	8.31722	2.14518	-7.5936	0
0.9060	0.842315	8.92545	0.314944	-3.62727	0
0.9067	5.42012	8.62369	0.927004	-2.71246	0
0.9073	7.25124	5.87486	0.927004	-7.28653	0
0.9080	2.67344	6.48309	0.0118847	-6.98585	0
0.9087	2.67344	10.1466	2.45418	-3.3202	0
0.9093	8.77793	8.62369	3.0603	-3.01953	0
0.9100	8.77793	1.90957	-2.43042	-3.62727	0
0.9107	5.72454	-4.5028	-3.65454	-1.79764	0
0.9113	6.6401	-7.24692	1.84212	-0.882828	0
0.9120	6.94681	-4.80456	0.927004	-1.79764	0
0.9127	6.6401	0.0754396	-4.56966	-3.62727	0
0.9133	8.77793	3.13074	-4.56966	-4.84915	0
0.9140	9.08236	5.56839	-3.65454	-3.93434	0
0.9147	7.25124	7.40251	-6.09089	-1.79764	0
0.9153	7.25124	5.87486	-7.31502	-0.268687	0
0.9160	7.55566	4.04545	-9.44831	-2.09831	0
0.9167	6.03125	4.96016	-10.9755	-5.4569	0
0.9173	5.42012	5.87486	-7.00601	-5.4569	0
0.9180	6.33568	5.26663	-5.48478	-3.3202	0
0.9187	7.25124	4.65368	-9.44831	-3.62727	0
0.9193	7.86237	4.34721	-8.23013	-3.62727	0
0.9200	7.55566	2.21132	-4.87272	-1.79764	0
0.9207	6.03125	-1.14574	-7.00601	-2.09831	0
0.9213	6.03125	-2.66868	-7.61807	-2.71246	0
0.9220	9.08236	-2.36692	-4.56966	-1.49057	0
0.9227	8.47122	-2.66868	-6.3999	-2.09831	0
0.9233	2.67344	-2.97515	-7.00601	-3.3202	0
0.9240	-0.0732448	-3.58338	-2.43042	-1.79764	0
0.9247	3.28457	-5.41751	-2.73347	-3.62727	0
0.9253	4.20013	-6.02574	-7.00601	-8.20134	0
0.9260	0.842315	-2.66868	-5.48478	-5.4569	0
0.9267	-0.0732448	0.990145	-2.73347	-0.575757	0
0.9273	-0.988805	3.13074	-3.04248	-2.09831	0
0.9280	-3.73549	5.56839	-0.903235	-4.23501	0
0.9287	-5.56661	6.18133	-0.297117	-2.71246	0
0.9293	-4.65105	5.56839	-3.34554	-3.62727	0
0.9300	-2.81993	6.48309	-1.81835	-4.54208	0
0.9307	-3.73549	7.09604	0.927004	-1.79764	0
0.9313	-6.48217	4.04545	-1.5153	-3.01953	0
0.9320	-5.87103	3.73898	-3.04248	-5.4569	0
0.9327	-3.12435	6.78957	0.0118847	0.0383838	0
0.9333	-2.81993	5.56839	3.3693	2.78283	0
0.9340	-3.42877	0.990145	4.58748	-2.71246	0
0.9347	-3.12435	-1.14574	4.89054	-1.49057	0
0.9353	-4.65105	-6.33221	4.58748	5.52727	0
0.9360	-8.31329	-15.7905	3.67236	3.39057	0
0.9367	-10.1444	-19.7605	2.75724	-1.1835	0
0.9373	-8.31329	-18.2328	3.3693	1.25387	0
0.9380	-4.03991	-19.1475	5.19954	0.339057	0
0.9387	-1.59765	-18.5393	3.67236	-4.23501	0
0.9393	-1.90437	-12.4334	1.23006	-2.71246	0
0.9400	1.75788	-6.94045	2.14518	0.0383838	0
0.9407	7.25124	-5.11103	2.45418	0.0383838	0
0.9413	7.25124	-3.88986	1.53907	2.16868	0
0.9420	3.589	-3.28162	4.28442	1.86801	0
0.9427	2.36901	-3.58338	5.8116	-2.71246	0
0.9433	1.75788	-3.58338	3.3693	-3.01953	0
0.9440	-2.20879	-2.66868	3.67236	-1.49057	0
0.9447	-6.48217	-1.14574	6.72672	-3.93434	0
0.9453	-8.92213	1.29662	5.5026	-5.4569	0
0.9460	-9.53327	5.26663	2.14518	-2.71246	0
0.9467	-9.22885	8.62369	2.75724	0.0383838	0
0.9473	-9.83769	9.84016	4.58748	0.339057	0
0.9480	-11.06	13.5037	4.58748	-0.268687	0
0.9487	-10.4488	22.3537	1.53907	-1.79764	0
0.9493	-9.22885	26.9319	0.927004	-5.14983	0
0.9500	-8.31329	18.3884	3.0603	-8.20134	0
0.9507	-5.56661	2.21132	3.67236	-6.98585	0
0.9513	-0.988805	-8.16162	3.3693	-4.84915	0
0.9520	1.75788	-5.41751	6.41772	-5.4569	0
0.9527	2.67344	4.34721	7.02978	-3.3202	0
0.9533	2.97786	4.65368	5.5026	1.25387	0
0.9540	2.67344	-7.55339	6.72672	0.339057	0
0.9547	2.0623	-15.1822	7.33284	-2.40539	0
0.9553	0.842315	-8.77457	5.8116	-1.49057	0
0.9560	-6.48217	3.4325	6.41772	-2.71246	0
0.9567	-15.9422	11.6743	7.02978	-3.93434	0
0.9573	-18.6889	11.0613	4.58748	-0.882828	0
0.9580	-17.4689	-2.36692	1.53907	-0.882828	0
0.9587	-16.2466	-23.1175	0.927004	-3.62727	0
0.9593	-11.06	-40.8176	3.97542	1.86801	0
0.9600	-4.65105	-51.8035	4.58748	6.44208	0
0.9607	-0.0732448	-52.4117	-1.81835	0.646127	0
0.9613	4.50456	-40.2046	-6.3999	-2.71246	0
0.9620	10.9135	-24.6405	-3.34554	0.0383838	0
0.9627	14.5757	-14.2675	-2.43042	-1.79764	0
0.9633	13.6602	-7.55339	-5.48478	-3.3202	0
0.9640	6.94681	-2.66868	-4.56966	0.646127	0
0.9647	-0.682092	0.990145	-2.43042	0.0383838	0
0.9653	-2.20879	3.73898	-2.43042	-3.3202	0
0.9660	0.537892	2.5178	-1.5153	0.0383838	0
0.9667	2.67344	-3.88986	-1.21224	2.47576	0
0.9673	3.589	-10.604	-4.26065	0.0383838	0
0.9680	3.589	-14.574	-4.26065	0.953198	0
0.9687	5.42012	-15.4887	-1.21224	3.39057	0
0.9693	6.6401	-13.6546	-2.12736	0.953198	0
0.9700	-0.377669	-9.3828	-4.56966	-1.79764	0
0.9707	-14.7222	-4.80456	-4.26065	0.646127	0
0.9713	-24.7911	-2.97515	-2.73347	3.69764	0
0.9720	-23.2667	-2.66868	-2.43042	2.47576	0
0.9727	-15.3311	-3.58338	-2.73347	0.339057	0
0.9733	-9.83769	-9.07633	-3.9576	-0.268687	0
0.9740	-9.22885	-13.961	-4.56966	-0.882828	0
0.9747	-8.61771	-7.24692	-3.34554	-1.1835	0
0.9753	-2.51321	2.5178	-3.34554	-0.575757	0
0.9760	6.03125	4.65368	-3.65454	-1.79764	0
0.9767	9.99792	5.56839	-0.903235	-1.79764	0
0.9773	10.9135	4.34721	0.927004	2.16868	0
0.9780	13.3557	-2.66868	-1.21224	2.47576	0
0.9787	11.829	-4.5028	1.23006	-1.1835	0
0.9793	3.589	1.90957	7.33284	0.953198	0
0.9800	-3.12435	4.65368	7.64184	4.61245	0
0.9807	-4.65105	4.65368	4.58748	2.16868	0
0.9813	-5.25989	10.1466	3.67236	2.47576	0
0.9820	-4.34433	16.2525	3.67236	6.44208	0
0.9827	-5.87103	17.4737	2.75724	3.69764	0
0.9833	-13.4999	11.3678	3.0603	0.953198	0
0.9840	-16.5533	-3.58338	3.67236	4.91952	0
0.9847	-9.22885	-17.6246	1.84212	4.61245	0
0.9853	1.75788	-23.424	-0.903235	-1.49057	0
0.9860	15.4913	-22.5046	-2.43042	-0.575757	0
0.9867	32.8869	-15.7905	-4.87272	4.30538	0
0.9873	40.5158	-6.33221	-8.23013	2.78283	0
0.9880	35.3269	-5.41751	-10.9755	0.953198	0
0.9887	28.3091	-11.5187	-15.5511	3.0899	0
0.9893	21.5958	-11.8252	-19.2175	2.47576	0
0.9900	14.2713	-8.16162	-18.3024	-0.575757	0
0.9907	8.47122	-7.85987	-16.4662	-0.268687	0
0.9913	3.589	-4.19633	-18.3024	-0.575757	0
0.9920	-0.0732448	3.73898	-17.9934	0.0383838	0
0.9927	0.537892	5.26663	-15.248	5.52727	0
0.9933	0.842315	2.82427	-15.5511	7.3569	0
0.9940	0.537892	8.01075	-16.7752	3.69764	0
0.9947	2.67344	14.4184	-14.0299	4.00471	0
0.9953	2.36901	13.5037	-11.2786	6.44208	0
0.9960	-0.988805	11.0613	-11.8906	4.30538	0
0.9967	1.75788	12.2825	-13.1147	2.78283	0
0.9973	6.6401	11.0613	-13.1147	4.00471	0
0.9980	6.94681	5.26663	-11.2786	3.0899	0
0.9987	8.1668	1.90957	-9.44831	2.16868	0
0.9993	11.5246	5.56839	-10.3634	3.0899	0
1.0000	8.77793	5.56839	-10.3634	2.78283	0
1.0007	5.42012	-1.4475	-7.31502	1.86801	0
1.0013	6.6401	-3.58338	-4.87272	2.47576	0
1.0020	7.55566	2.82427	-6.09089	3.0899	0
1.0027	9.08236	6.48309	-6.70295	2.78283	0
1.0033	13.6602	6.48309	-4.87272	1.25387	0
1.0040	13.6602	7.70427	-3.34554	0.0383838	0
1.0047	7.25124	7.40251	-3.9576	0.0383838	0
1.0053	3.89342	3.4325	-3.9576	0.0383838	0
1.0060	5.72454	0.688387	-1.5153	0.646127	0
1.0067	7.25124	0.688387	2.45418	1.56094	0
1.0073	7.25124	0.0754396	4.89054	1.86801	0
1.0080	6.33568	0.688387	3.97542	2.47576	0
1.0087	5.42012	3.13074	3.0603	3.69764	0
1.0093	3.28457	4.96016	5.19954	1.56094	0
1.0100	-1.59765	7.40251	5.5026	-1.1835	0
1.0107	-9.83769	11.0613	3.67236	-0.882828	0
1.0113	-18.3844	10.7596	2.75724	-1.1835	0
1.0120	-22.0444	8.92545	3.67236	-2.09831	0
1.0127	-21.1288	11.9808	3.0603	0.953198	0
1.0133	-20.52	12.2825	2.75724	2.47576	0
1.0140	-20.8244	6.78957	3.3693	-2.40539	0
1.0147	-17.1622	5.26663	3.67236	-4.54208	0
1.0153	-11.3644	7.70427	4.28442	-1.1835	0
1.0160	-8.00657	9.5384	3.0603	-3.62727	0
1.0167	-2.81993	11.0613	-0.297117	-7.90067	0
1.0173	6.6401	6.48309	-0.297117	-5.4569	0
1.0180	13.049	1.60309	2.14518	-2.71246	0
1.0187	9.99792	7.09604	1.84212	-3.93434	0
1.0193	3.28457	7.09604	1.23006	-2.09831	0
1.0200	1.75788	-8.77457	1.84212	0.0383838	0
1.0207	3.589	-18.2328	0.927004	-2.71246	0
1.0213	0.233468	-16.7099	-0.903235	-3.62727	0
1.0220	-7.39773	-19.454	-1.5153	-3.01953	0
1.0227	-11.6688	-21.2834	-2.73347	-4.54208	0
1.0233	-12.28	-15.4887	-1.81835	-4.84915	0
1.0240	-15.9422	-9.99575	1.84212	-4.23501	0
1.0247	-19.3	-4.80456	3.0603	-5.76397	0
1.0253	-15.3311	0.688387	3.67236	-5.14983	0
1.0260	-6.78659	-0.839266	3.3693	-1.79764	0
1.0267	0.842315	-3.88986	0.927004	-2.40539	0
1.0273	2.67344	-0.839266	1.23006	-3.62727	0
1.0280	-0.682092	2.82427	4.58748	-0.268687	0
1.0287	-0.988805	1.90957	4.28442	1.86801	0
1.0293	-0.0732448	0.990145	3.3693	-1.79764	0
1.0300	-3.42877	3.13074	5.8116	-2.40539	0
1.0307	-7.09101	6.48309	6.41772	2.16868	0
1.0313	-7.70215	5.87486	4.28442	3.0899	0
1.0320	-8.61771	3.73898	4.58748	0.339057	0
1.0327	-7.70215	3.13074	6.41772	0.0383838	0
1.0333	-5.25989	2.82427	6.11466	0.0383838	0
1.0340	-5.25989	2.82427	7.02978	0.0383838	0
1.0347	-3.73549	5.56839	7.02978	3.39057	0
1.0353	0.842315	6.18133	3.0603	4.61245	0
1.0360	1.45345	2.5178	2.45418	2.47576	0
1.0367	-0.0732448	1.90957	6.41772	2.78283	0
1.0373	-1.90437	4.65368	8.55696	5.2202	0
1.0380	-5.56661	5.26663	7.33284	2.78283	0
1.0387	-5.56661	4.65368	7.02978	0.0383838	0
1.0393	-2.81993	7.09604	7.33284	1.25387	0
1.0400	-4.95547	10.1466	9.16308	2.78283	0
1.0407	-8.00657	10.4531	11.3023	1.56094	0
1.0413	-4.65105	12.8955	10.0841	2.78283	0
1.0420	0.842315	16.8608	7.64184	3.69764	0
1.0427	-0.0732448	17.4737	9.47208	1.56094	0
1.0433	-7.09101	16.5543	9.77514	1.56094	0
1.0440	-10.7533	18.6902	7.33284	4.61245	0
1.0447	-4.95547	20.5243	8.24796	2.47576	0
1.0453	-0.0732448	18.9966	9.16308	-2.40539	0
1.0460	-4.65105	19.9113	6.41772	-0.268687	0
1.0467	-10.7533	24.1878	8.24796	3.39057	0
1.0473	-9.22885	23.5749	10.3872	2.16868	0
1.0480	-4.03991	17.7755	7.64184	1.86801	0
1.0487	-1.90437	12.589	8.24796	2.47576	0
1.0493	-1.90437	4.04545	12.8295	0.646127	0
1.0500	0.537892	-6.63869	11.3023	-0.575757	0
1.0507	3.28457	-9.07633	8.24796	0.339057	0
1.0513	1.75788	-6.94045	9.16308	-0.882828	0
1.0520	1.75788	-9.07633	9.47208	-0.575757	0
1.0527	6.94681	-9.3828	8.24796	4.30538	0
1.0533	8.47122	-5.11103	9.77514	4.61245	0
1.0540	4.50456	-2.66868	10.9993	0.646127	0
1.0547	3.589	-0.226319	10.3872	2.47576	0
1.0553	2.0623	3.73898	10.3872	7.05622	0
1.0560	-2.81993	2.21132	11.3023	5.83434	0
1.0567	-0.988805	0.0754396	10.3872	2.16868	0
1.0573	5.42012	5.26663	7.64184	1.86801	0
1.0580	4.50456	12.2825	6.72672	3.0899	0
1.0587	2.36901	15.9461	7.33284	3.69764	0
1.0593	7.25124	18.3884	6.72672	5.52727	0
1.0600	10.3023	18.9966	5.5026	6.44208	0
1.0607	6.94681	12.8955	5.8116	4.91952	0
1.0613	6.03125	1.60309	5.8116	3.69764	0
1.0620	7.86237	-10.9105	3.97542	3.39057	0
1.0627	8.77793	-22.8111	1.53907	1.86801	0
1.0633	9.99792	-33.4905	0.0118847	2.16868	0
1.0640	10.9135	-36.8475	0.314944	4.30538	0
1.0647	10.6091	-31.0528	1.84212	3.39057	0
1.0653	12.7446	-23.7258	2.45418	0.0383838	0
1.0660	17.018	-16.7099	0.927004	1.86801	0
1.0667	17.9335	-8.16162	1.84212	4.61245	0
1.0673	15.4913	-0.839266	3.67236	3.69764	0
1.0680	13.6602	3.13074	2.75724	4.30538	0
1.0687	15.7957	4.65368	-0.600176	4.30538	0
1.0693	18.8491	0.381913	-0.600176	-0.882828	0
1.0700	15.7957	-5.72398	0.927004	-2.40539	0
1.0707	10.9135	-7.85987	0.927004	0.646127	0
1.0713	7.86237	-6.63869	0.0118847	-1.79764	0
1.0720	-0.988805	-3.58338	0.314944	-4.23501	0
1.0727	-11.6688	0.990145	0.618003	0.0383838	0
1.0733	-11.3644	3.73898	0.314944	1.86801	0
1.0740	-7.39773	4.04545	0.927004	-1.49057	0
1.0747	-8.00657	5.87486	2.45418	-1.49057	0
1.0753	-6.48217	7.70427	3.3693	0.953198	0
1.0760	-0.0732448	7.70427	3.3693	0.0383838	0
1.0767	7.25124	10.7596	3.0603	-1.49057	0
1.0773	13.9646	17.4737	2.14518	-1.79764	0
1.0780	14.8801	21.1325	1.84212	-1.79764	0
1.0787	9.69349	19.6096	3.3693	-0.882828	0
1.0793	5.42012	20.2178	4.28442	0.0383838	0
1.0800	0.537892	21.1325	3.67236	-1.79764	0
1.0807	-10.4488	14.7249	5.5026	-1.79764	0
1.0813	-22.3511	5.26663	6.41772	0.646127	0
1.0820	-28.76	0.990145	3.97542	1.56094	0
1.0827	-30.5912	-2.66868	3.0603	-1.79764	0
1.0833	-30.8956	-5.11103	7.33284	-3.62727	0
1.0840	-31.8111	-0.839266	9.47208	-0.882828	0
1.0847	-30.2844	5.56839	7.33284	-0.575757	0
1.0853	-21.4356	5.26663	7.02978	-3.62727	0
1.0860	-6.17545	-9.07633	7.64184	-3.62727	0
1.0867	6.6401	-37.154	7.02978	0.339057	0
1.0873	11.829	-57.6029	6.72672	0.646127	0
1.0880	11.829	-52.7182	7.64184	-0.882828	0
1.0887	12.1335	-37.4605	5.8116	0.0383838	0
1.0893	15.4913	-28.917	2.14518	-1.79764	0
1.0900	18.8491	-20.9816	2.75724	-5.4569	0
1.0907	17.3224	-11.2169	3.97542	-5.4569	0
1.0913	13.049	-9.07633	1.23006	-3.01953	0
1.0920	9.99792	-11.8252	-1.81835	-2.40539	0
1.0927	7.86237	-7.55339	-2.73347	-3.01953	0
1.0933	7.55566	-0.226319	-6.3999	-4.54208	0
1.0940	9.99792	0.688387	-8.8422	-5.14983	0
1.0947	11.2179	-0.839266	-7.31502	-3.3202	0
1.0953	9.08236	0.990145	-5.48478	-3.93434	0
1.0960	6.94681	2.5178	-3.9576	-6.67878	0
1.0967	5.42012	3.73898	-3.65454	-5.4569	0
1.0973	5.42012	7.09604	-6.70295	-3.62727	0
1.0980	7.86237	6.18133	-10.0604	-4.54208	0
1.0987	6.94681	3.4325	-10.6724	-3.93434	0
1.0993	2.0623	4.65368	-12.8057	-1.49057	0
1.1000	1.75788	2.82427	-15.5511	-3.3202	0
1.1007	4.80898	-2.97515	-15.248	-3.93434	0
1.1013	5.11569	-0.839266	-12.5027	0.0383838	0
1.1020	2.97786	4.34721	-10.9755	-0.268687	0
1.1027	-2.51321	2.5178	-10.9755	-3.93434	0
1.1033	-11.9755	0.990145	-10.9755	-1.1835	0
1.1040	-17.1622	3.13074	-7.61807	2.78283	0
1.1047	-16.5533	1.90957	-4.87272	-0.575757	0
1.1053	-14.4155	3.73898	-5.48478	-5.4569	0
1.1060	-8.61771	9.5384	-5.48478	-3.3202	0
1.1067	3.89342	9.23193	-3.9576	-1.49057	0
1.1073	13.049	6.48309	-3.65454	-3.93434	0
1.1080	13.049	8.31722	-3.34554	-4.84915	0
1.1087	9.69349	9.5384	-1.21224	-2.71246	0
1.1093	9.38678	8.31722	0.927004	-4.23501	0
1.1100	11.2179	9.5384	1.84212	-5.4569	0
1.1107	10.9135	10.4531	0.927004	-3.3202	0
1.1113	8.1668	9.5384	-1.21224	-4.23501	0
1.1120	7.25124	11.3678	-1.81835	-6.67878	0
1.1127	6.94681	12.8955	-1.5153	-3.93434	0
1.1133	-0.0732448	10.7596	-1.81835	-2.09831	0
1.1140	-8.31329	9.5384	-1.81835	-5.4569	0
1.1147	-9.53327	11.9808	-0.297117	-5.14983	0
1.1153	-10.1444	12.589	1.84212	-0.575757	0
1.1160	-11.06	11.3678	3.0603	-0.882828	0
1.1167	-6.48217	13.8102	0.314944	-5.4569	0
1.1173	-1.90437	16.5543	-2.73347	-6.98585	0
1.1180	-3.12435	13.5037	-1.81835	-5.14983	0
1.1187	-3.42877	10.1466	-0.600176	-3.93434	0
1.1193	0.537892	10.7596	-2.73347	-3.3202	0
1.1200	2.67344	8.31722	-4.56966	-3.3202	0
1.1207	4.20013	5.56839	-2.43042	-3.93434	0
1.1213	2.97786	9.5384	0.618003	-1.79764	0
1.1220	-4.95547	9.84016	1.23006	0.0383838	0
1.1227	-13.4999	2.21132	0.0118847	-1.79764	0
1.1233	-13.4999	0.0754396	-0.903235	-3.93434	0
1.1240	-11.3644	3.13074	0.0118847	-3.62727	0
1.1247	-12.5844	2.82427	0.0118847	-5.14983	0
1.1253	-12.8911	3.73898	-2.12736	-5.4569	0
1.1260	-11.9755	7.40251	-1.81835	-1.79764	0
1.1267	-14.1111	6.78957	2.75724	-0.882828	0
1.1273	-19.3	2.5178	3.0603	-3.01953	0
1.1280	-20.2156	-3.58338	-0.903235	-1.79764	0
1.1287	-12.8911	-10.9105	-3.65454	-1.49057	0
1.1293	-5.25989	-13.6546	-4.56966	-6.07104	0
1.1300	-5.56661	-10.9105	-3.65454	-7.28653	0
1.1307	-6.48217	-6.33221	-0.903235	-5.4569	0
1.1313	-0.682092	-2.06044	-0.903235	-6.67878	0
1.1320	1.75788	3.13074	-3.34554	-6.37171	0
1.1327	-2.81993	7.70427	-1.81835	-0.882828	0
1.1333	-4.65105	11.3678	1.53907	1.25387	0
1.1340	-2.81993	16.5543	-0.297117	-0.882828	0
1.1347	-6.48217	22.3537	-2.73347	1.25387	0
1.1353	-14.1111	25.7108	-2.12736	4.91952	0
1.1360	-22.0444	26.9319	-2.73347	1.86801	0
1.1367	-27.5378	25.4043	-3.34554	-1.79764	0
1.1373	-27.2333	17.4737	-3.65454	-0.882828	0
1.1380	-20.2156	7.40251	-6.70295	0.0383838	0
1.1387	-15.6378	6.18133	-7.61807	1.86801	0
1.1393	-15.6378	11.9808	-4.87272	6.44208	0
1.1400	-12.28	15.6396	-5.48478	7.3569	0
1.1407	-3.73549	15.0313	-8.8422	4.61245	0
1.1413	1.75788	4.65368	-7.61807	4.30538	0
1.1420	4.50456	-20.0669	-7.61807	3.69764	0
1.1427	6.33568	-43.5617	-11.5876	0.953198	0
1.1433	4.20013	-47.8382	-9.75732	1.86801	0
1.1440	0.842315	-38.0687	-5.78784	4.61245	0
1.1447	0.842315	-25.5599	-8.23013	0.953198	0
1.1453	-0.682092	-13.961	-9.14526	-1.79764	0
1.1460	-3.12435	-6.33221	-5.48478	1.56094	0
1.1467	-1.59765	-7.24692	-6.3999	3.69764	0
1.1473	-0.0732448	-21.5899	-9.14526	3.39057	0
1.1480	-0.377669	-46.004	-6.3999	5.2202	0
1.1487	1.14674	-63.0958	-4.56966	5.2202	0
1.1493	1.45345	-59.4323	-8.23013	2.16868	0
1.1500	-1.29323	-42.9534	-7.31502	1.86801	0
1.1507	-2.81993	-28.6105	-0.903235	2.78283	0
1.1513	-5.56661	-22.2028	-0.297117	3.0899	0
1.1520	-3.73549	-23.424	-3.34554	3.0899	0
1.1527	7.25124	-24.3387	-2.43042	1.86801	0
1.1533	14.5757	-20.0669	-0.903235	-0.575757	0
1.1540	9.38678	-12.7399	-2.12736	-0.575757	0
1.1547	3.589	-4.19633	-1.21224	3.69764	0
1.1553	1.75788	1.90957	-0.903235	6.44208	0
1.1560	-3.73549	1.90957	-3.34554	4.61245	0
1.1567	-8.61771	3.73898	-3.34554	3.69764	0
1.1573	-5.87103	4.65368	-0.903235	4.30538	0
1.1580	0.842315	-0.839266	-1.81835	2.78283	0
1.1587	5.42012	-2.66868	-3.65454	2.78283	0
1.1593	3.89342	1.60309	-2.73347	5.83434	0
1.1600	-0.988805	-3.58338	-3.34554	5.52727	0
1.1607	-4.95547	-9.68928	-3.65454	3.0899	0
1.1613	-7.09101	-3.58338	-1.81835	5.52727	0
1.1620	-6.78659	0.990145	-0.903235	4.61245	0
1.1627	-3.73549	-1.75397	-1.81835	-1.1835	0
1.1633	-4.03991	0.990145	-2.12736	0.953198	0
1.1640	-7.09101	5.56839	-2.12736	6.14141	0
1.1647	-4.34433	3.73898	-2.73347	1.25387	0
1.1653	1.45345	-0.226319	-3.65454	-3.62727	0
1.1660	2.0623	-2.97515	-4.87272	0.0383838	0
1.1667	2.0623	-5.41751	-5.78784	1.86801	0
1.1673	3.589	-1.75397	-5.78784	-0.575757	0
1.1680	1.45345	6.78957	-5.48478	0.953198	0
1.1687	-0.682092	11.6743	-4.26065	2.47576	0
1.1693	-0.988805	8.31722	-3.04248	-0.575757	0
1.1700	-2.20879	4.65368	-4.56966	-1.1835	0
1.1707	-1.90437	8.92545	-5.48478	0.953198	0
1.1713	0.537892	13.5037	-2.73347	-0.882828	0
1.1720	-2.81993	8.01075	-1.21224	-2.09831	0
1.1727	-7.39773	3.4325	-4.56966	2.78283	0
1.1733	-5.56661	8.92545	-6.70295	5.52727	0
1.1740	-2.51321	11.3678	-5.48478	1.25387	0
1.1747	-0.682092	4.34721	-4.26065	0.953198	0
1.1753	1.75788	-0.839266	-3.9576	5.52727	0
1.1760	0.842315	-0.839266	-3.9576	3.0899	0
1.1767	-0.682092	-1.4475	-4.56966	-2.71246	0
1.1773	3.589	-0.839266	-3.34554	-2.71246	0
1.1780	6.6401	-4.5028	-2.43042	-1.79764	0
1.1787	4.50456	-15.7905	-3.65454	-2.71246	0
1.1793	4.50456	-20.3687	-4.56966	0.953198	0
1.1800	8.1668	-11.8252	-4.56966	4.00471	0
1.1807	10.3023	-6.33221	-5.17577	1.86801	0
1.1813	12.4402	-9.68928	-6.3999	2.16868	0
1.1820	11.829	-12.1316	-5.48478	3.69764	0
1.1827	8.1668	-10.9105	-3.65454	0.0383838	0
1.1833	5.42012	-8.16162	-3.04248	-1.79764	0
1.1840	4.20013	-3.88986	-3.34554	-0.882828	0
1.1847	2.67344	-1.4475	-1.5153	-4.23501	0
1.1853	2.0623	0.381913	0.314944	-4.23501	0
1.1860	-0.988805	2.5178	-0.903235	2.16868	0
1.1867	-8.61771	3.13074	-2.43042	2.16868	0
1.1873	-13.8066	4.65368	0.618003	-0.882828	0
1.1880	-10.1444	10.1466	2.45418	1.86801	0
1.1887	-4.03991	13.8102	0.0118847	1.25387	0
1.1893	-3.73549	11.6743	-0.600176	-4.54208	0
1.1900	-9.22885	5.56839	1.23006	-4.54208	0
1.1907	-11.06	0.0754396	1.84212	-2.40539	0
1.1913	-6.17545	0.0754396	2.45418	-5.4569	0
1.1920	-0.0732448	8.31722	3.3693	-6.37171	0
1.1927	1.75788	13.8102	3.67236	-1.79764	0
1.1933	-0.682092	8.92545	3.97542	-0.575757	0
1.1940	-6.48217	4.04545	5.19954	-3.62727	0
1.1947	-9.22885	6.18133	7.64184	-3.93434	0
1.1953	-6.17545	6.18133	10.0841	-2.40539	0
1.1960	-4.95547	2.82427	10.3872	-3.3202	0
1.1967	-11.06	4.65368	9.77514	-5.4569	0
1.1973	-16.5533	5.56839	10.9993	-4.23501	0
1.1980	-17.1622	-0.839266	12.5205	-3.3202	0
1.1987	-18.6889	-4.5028	11.3023	-4.54208	0
1.1993	-22.3511	-3.58338	11.6054	-1.1835	0
1.2000	-21.74	-6.33221	14.0477	2.16868	0
1.2007	-15.0266	-10.2975	14.0477	-1.49057	0
1.2013	-7.39773	-8.16162	13.1326	-4.84915	0
1.2020	-1.90437	-2.66868	15.5749	-3.62727	0
1.2027	2.67344	3.13074	17.102	-4.54208	0
1.2033	3.589	9.5384	15.5749	-4.54208	0
1.2040	-1.90437	15.6396	17.102	-1.79764	0
1.2047	-8.61771	21.7455	20.4595	-4.23501	0
1.2053	-7.09101	26.0172	18.9323	-7.28653	0
1.2060	2.36901	28.4596	16.1869	-3.3202	0
1.2067	12.4402	28.7614	16.1869	-2.09831	0
1.2073	19.4579	25.4043	16.1869	-6.07104	0
1.2080	24.9513	22.0472	16.49	-5.4569	0
1.2087	29.2247	21.1325	15.5749	-2.09831	0
1.2093	29.2247	11.9808	13.1326	-3.01953	0
1.2100	25.5624	-0.532792	12.5205	-5.4569	0
1.2107	23.7313	-2.66868	13.7446	-5.4569	0
1.2113	23.4246	-8.77457	9.47208	-3.93434	0
1.2120	20.9846	-24.6405	0.927004	-2.71246	0
1.2127	21.5958	-24.6405	-5.48478	-2.71246	0
1.2133	25.2557	-12.7399	-7.00601	-3.3202	0
1.2140	20.9846	-17.9263	-5.78784	-3.01953	0
1.2147	10.9135	-27.3893	-6.3999	-1.49057	0
1.2153	3.589	-21.5899	-6.09089	-1.1835	0
1.2160	-0.988805	-13.961	-0.903235	-3.62727	0
1.2167	-2.20879	-12.7399	3.0603	-4.54208	0
1.2173	0.842315	-9.99575	3.0603	-3.01953	0
1.2180	0.842315	-6.02574	4.58748	-4.23501	0
1.2187	-0.682092	-3.28162	7.64184	-5.4569	0
1.2193	2.97786	0.990145	9.16308	-3.01953	0
1.2200	6.33568	2.5178	8.24796	-0.882828	0
1.2207	6.33568	2.21132	6.41772	-1.79764	0
1.2213	6.33568	6.48309	4.58748	-1.79764	0
1.2220	5.42012	9.84016	4.89054	-3.01953	0
1.2227	4.20013	6.48309	5.5026	-4.84915	0
1.2233	5.11569	0.0754396	6.72672	-1.79764	0
1.2240	3.28457	-2.97515	8.24796	0.0383838	0
1.2247	0.233468	-0.839266	7.33284	-3.93434	0
1.2253	0.842315	2.82427	5.19954	-5.4569	0
1.2260	-1.90437	3.13074	4.89054	-2.40539	0
1.2267	-11.9755	3.73898	4.89054	-1.79764	0
1.2273	-19.6044	7.40251	4.28442	-0.575757	0
1.2280	-16.8578	9.23193	3.67236	3.39057	0
1.2287	-10.1444	8.31722	2.45418	2.78283	0
1.2293	-6.17545	9.23193	1.84212	-0.882828	0
1.2300	-4.03991	13.5037	2.45418	0.0383838	0
1.2307	-2.81993	18.9966	1.23006	1.86801	0
1.2313	-6.48217	21.1325	0.0118847	0.0383838	0
1.2320	-12.8911	14.1166	0.927004	-2.09831	0
1.2327	-15.3311	4.96016	2.75724	1.25387	0
1.2333	-17.4689	3.73898	2.45418	6.44208	0
1.2340	-21.1288	5.87486	0.927004	6.44208	0
1.2347	-22.3511	4.65368	1.53907	4.61245	0
1.2353	-22.96	2.21132	4.28442	6.44208	0
1.2360	-24.4867	-2.97515	4.28442	4.61245	0
1.2367	-15.0266	-9.99575	0.314944	-0.268687	0
1.2373	1.75788	-8.77457	-0.903235	0.953198	0
1.2380	10.9135	-4.19633	0.314944	2.78283	0
1.2387	14.8801	-8.77457	1.84212	0.646127	0
1.2393	20.9846	-15.4887	3.0603	4.00471	0
1.2400	22.2046	-14.8758	3.67236	7.3569	0
1.2407	13.6602	-10.9105	2.45418	3.39057	0
1.2413	1.75788	-5.11103	0.927004	3.39057	0
1.2420	-6.78659	0.381913	0.314944	6.74915	0
1.2427	-7.70215	0.0754396	0.314944	2.78283	0
1.2433	-5.56661	-0.226319	1.84212	0.953198	0
1.2440	-6.48217	1.90957	2.45418	6.44208	0
1.2447	-3.42877	-1.14574	1.23006	6.44208	0
1.2453	5.42012	-6.33221	-1.81835	2.16868	0
1.2460	10.9135	-7.24692	-4.56966	3.69764	0
1.2467	9.08236	-9.07633	-3.65454	4.00471	0
1.2473	5.42012	-12.7399	0.0118847	1.86801	0
1.2480	1.75788	-12.4334	0.927004	3.69764	0
1.2487	-0.0732448	-11.8252	-1.81835	3.69764	0
1.2493	3.89342	-13.961	-4.56966	1.56094	0
1.2500	8.1668	-14.2675	-5.78784	2.16868	0
1.2507	8.47122	-11.8252	-6.70295	2.16868	0
1.2513	9.08236	-9.3828	-7.92708	0.953198	0
1.2520	10.9135	-8.16162	-7.61807	2.16868	0
1.2527	10.9135	-7.55339	-5.48478	2.78283	0
1.2533	9.08236	-4.19633	-2.43042	1.86801	0
1.2540	5.42012	0.0754396	-1.21224	3.39057	0
1.2547	1.14674	0.0754396	-3.34554	5.52727	0
1.2553	-6.17545	-0.839266	-5.48478	5.52727	0
1.2560	-20.2156	-0.839266	-6.3999	3.39057	0
1.2567	-33.9467	-1.75397	-5.78784	1.86801	0
1.2573	-32.7267	1.90957	-4.87272	2.16868	0
1.2580	-22.3511	9.5384	-4.56966	1.25387	0
1.2587	-16.2466	8.62369	-3.65454	-0.882828	0
1.2593	-13.1955	-0.839266	-1.5153	1.86801	0
1.2600	-8.61771	-5.72398	-2.43042	4.00471	0
1.2607	-4.34433	-3.28162	-6.09089	-0.882828	0
1.2613	-2.51321	0.990145	-6.3999	-2.40539	0
1.2620	-3.12435	4.65368	-3.9576	0.646127	0
1.2627	-2.81993	5.56839	-4.87272	-2.09831	0
1.2633	-0.377669	2.82427	-6.09089	-4.54208	0
1.2640	1.45345	-2.97515	-3.34554	-1.1835	0
1.2647	3.589	-7.24692	-2.12736	-2.09831	0
1.2653	6.6401	-6.33221	-4.26065	-6.37171	0
1.2660	6.33568	-4.5028	-2.73347	-5.4569	0
1.2667	7.86237	-7.24692	0.0118847	-3.3202	0
1.2673	14.2713	-12.7399	-0.600176	-3.01953	0
1.2680	15.7957	-14.8758	-1.5153	-1.1835	0
1.2687	13.3557	-15.4887	-0.903235	-0.575757	0
1.2693	15.4913	-14.574	-0.903235	-3.3202	0
1.2700	18.238	-10.9105	0.0118847	-3.93434	0
1.2707	17.9335	-7.24692	0.927004	-1.1835	0
1.2713	17.018	-5.11103	0.0118847	1.86801	0
1.2720	14.5757	-2.66868	-1.5153	2.16868	0
1.2727	11.829	-1.4475	-2.73347	0.953198	0
1.2733	13.6602	-2.66868	-4.26065	-0.575757	0
1.2740	13.3557	-5.41751	-4.26065	0.0383838	0
1.2747	7.55566	-4.5028	-3.65454	2.47576	0
1.2753	2.97786	-2.97515	-4.56966	1.86801	0
1.2760	0.842315	-4.19633	-4.87272	-0.575757	0
1.2767	-0.377669	-1.14574	-2.73347	0.953198	0
1.2773	0.233468	6.78957	-2.12736	3.0899	0
1.2780	2.67344	8.92545	-4.87272	0.339057	0
1.2787	1.75788	9.23193	-7.31502	0.0383838	0
1.2793	-0.988805	17.7755	-6.70295	2.78283	0
1.2800	-1.59765	18.6902	-7.31502	2.78283	0
1.2807	-0.988805	5.56839	-8.8422	2.78283	0
1.2813	-2.81993	0.381913	-7.61807	5.2202	0
1.2820	-5.25989	7.70427	-6.3999	2.78283	0
1.2827	-8.31329	10.7596	-6.09089	-0.882828	0
1.2833	-17.4689	11.3678	-4.87272	1.56094	0
1.2840	-24.7911	17.7755	-4.87272	3.0899	0
1.2847	-22.6555	23.5749	-7.31502	0.646127	0
1.2853	-18.3844	24.7961	-7.31502	0.0383838	0
1.2860	-16.5533	19.3031	-4.56966	0.339057	0
1.2867	-11.3644	3.13074	-5.78784	-0.575757	0
1.2873	-3.73549	-17.3181	-8.8422	0.0383838	0
1.2880	2.67344	-24.6405	-7.61807	1.86801	0
1.2887	8.1668	-17.3181	-4.87272	0.953198	0
1.2893	12.7446	-16.0969	-5.48478	0.0383838	0
1.2900	14.5757	-24.3387	-7.31502	0.646127	0
1.2907	11.829	-23.1175	-7.92708	-0.575757	0
1.2913	4.80898	-10.604	-6.70295	-3.01953	0
1.2920	1.75788	-4.80456	-6.3999	-1.79764	0
1.2927	2.97786	-4.80456	-6.3999	1.86801	0
1.2933	1.45345	-4.19633	-6.3999	0.646127	0
1.2940	2.97786	-9.99575	-7.31502	-2.71246	0
1.2947	11.5246	-16.7099	-7.00601	-0.575757	0
1.2953	8.47122	-13.0463	-4.26065	3.69764	0
1.2960	-9.22885	-10.9105	-2.73347	0.953198	0
1.2967	-18.3844	-17.9263	-4.56966	-4.23501	0
1.2973	-15.3311	-20.0669	-5.78784	-3.01953	0
1.2980	-12.8911	-14.574	-4.56966	0.0383838	0
1.2987	-11.9755	-11.5187	-3.65454	-1.79764	0
1.2993	-9.22885	-8.77457	-3.04248	-2.40539	0
1.3000	-8.31329	-3.88986	-1.81835	0.953198	0
1.3007	-9.22885	0.0754396	-2.73347	-0.268687	0
1.3013	-8.31329	2.82427	-4.87272	-3.62727	0
1.3020	-5.25989	0.990145	-5.48478	-3.01953	0
1.3027	-0.0732448	-4.19633	-4.26065	-6.37171	0
1.3033	2.97786	-6.02574	-3.04248	-9.42322	0
1.3040	6.33568	-5.41751	-0.903235	-3.01953	0
1.3047	17.3224	-7.85987	0.0118847	0.339057	0
1.3053	32.8869	-9.07633	-2.43042	-6.37171	0
1.3060	39.6003	-3.28162	-3.65454	-8.20134	0
1.3067	36.2425	3.73898	-1.21224	-4.54208	0
1.3073	26.478	3.13074	0.0118847	-3.01953	0
1.3080	13.9646	1.29662	-1.5153	-3.3202	0
1.3087	9.08236	3.73898	-4.26065	-4.54208	0
1.3093	9.69349	8.62369	-5.48478	-6.98585	0
1.3100	2.36901	14.1166	-4.56966	-4.54208	0
1.3107	-7.39773	21.439	-4.56966	-3.3202	0
1.3113	-6.48217	24.7961	-5.17577	-7.28653	0
1.3120	-5.25989	21.1325	-4.56966	-8.20134	0
1.3127	-9.83769	19.6096	-3.65454	-5.4569	0
1.3133	-10.1444	21.439	-3.65454	-4.84915	0
1.3140	-6.48217	19.6096	-3.04248	-3.01953	0
1.3147	-0.682092	16.2525	-3.04248	0.339057	0
1.3153	8.1668	13.5037	-2.43042	-3.01953	0
1.3160	9.38678	8.31722	1.84212	-7.90067	0
1.3167	0.842315	4.65368	3.97542	-5.76397	0
1.3173	-3.73549	7.09604	0.0118847	-3.3202	0
1.3180	-2.81993	9.23193	-2.73347	-6.37171	0
1.3187	-2.81993	10.1466	-0.903235	-7.90067	0
1.3193	-2.81993	13.1972	0.927004	-3.62727	0
1.3200	0.233468	14.7249	0.927004	1.56094	0
1.3207	4.20013	13.1972	-0.903235	0.339057	0
1.3213	6.33568	11.3678	-2.12736	-2.71246	0
1.3220	3.589	9.23193	-0.903235	-3.3202	0
1.3227	-0.682092	4.34721	2.14518	-2.71246	0
1.3233	-2.81993	-1.75397	4.58748	-3.62727	0
1.3240	-7.39773	-6.33221	4.89054	-4.84915	0
1.3247	-11.9755	-8.16162	3.67236	-6.67878	0
1.3253	-11.06	-8.16162	3.3693	-5.4569	0
1.3260	-11.3644	-8.16162	5.8116	-0.882828	0
1.3267	-15.6378	-6.94045	7.64184	-1.49057	0
1.3273	-15.3311	-2.36692	8.24796	-4.54208	0
1.3280	-11.9755	0.0754396	9.47208	-0.268687	0
1.3287	-12.8911	-6.63869	7.64184	3.69764	0
1.3293	-11.9755	-13.6546	4.89054	-0.268687	0
1.3300	-4.34433	-8.77457	6.72672	-0.882828	0
1.3307	3.589	1.29662	9.16308	4.61245	0
1.3313	6.33568	4.65368	7.9449	5.2202	0
1.3320	9.99792	4.96016	6.11466	1.25387	0
1.3327	14.5757	5.26663	5.19954	0.0383838	0
[truncated: 38,176 more rows]
