# Supplementary material for: Identification of Haptic Based Guiding Using Hard Reins
Source: PLoS One. 2015 Jul 22;10(7):e0132020. doi: 10.1371/journal.pone.0132020 (PMC4511788; doi:10.1371/journal.pone.0132020)
Supplement: S4 File — (ZIP) [file pone.0132020.s004.zip › EMGData2/Subject9/T15/t15.txt]

0.0000	-0.0221317	-3.38767	1.07353	-8.43349	0
0.0007	0.890801	-8.57989	2.90441	-9.04534	0
0.0013	3.94498	-8.88143	3.51471	-9.34811	0
0.0020	4.5536	-6.13455	1.9853	-8.12756	0
0.0027	3.33635	-3.08612	3.20589	-4.77183	0
0.0033	3.33635	-1.55955	5.34559	-3.55127	0
0.0040	2.7222	-0.640783	4.42647	-2.33072	0
0.0047	1.80927	0.579531	3.20589	0.722239	0
0.0053	3.64067	0.881076	4.125	2.24872	0
0.0060	4.85791	0.273275	4.7353	1.94279	0
0.0067	5.77638	1.18733	4.42647	2.85742	0
0.0073	7.60777	3.02016	5.34559	5.29852	0
0.0080	6.385	4.54673	4.7353	8.65741	0
0.0087	2.7222	5.15453	2.59559	10.1807	0
0.0093	3.64067	5.76704	1.07353	5.29852	0
0.0100	8.2164	6.6811	1.68383	0.110386	0
0.0107	5.77638	5.76704	1.9853	1.94279	0
0.0113	-1.54922	3.93422	0.463236	4.9926	0
0.0120	-4.90771	2.7139	-1.06618	1.02817	0
0.0127	-3.07631	2.40765	-1.06618	-4.4659	0
0.0133	-0.0221317	3.32642	-2.89706	-5.07775	0
0.0140	-0.630754	4.24047	-4.42647	-2.63665	0
0.0147	-4.59786	5.15453	-3.80883	-2.33072	0
0.0153	-4.90771	5.46079	-5.94853	-2.93942	0
0.0160	-2.772	3.93422	-11.4412	-2.63665	0
0.0167	-4.90771	3.02016	-10.5294	-3.55127	0
0.0173	-9.17912	3.02016	-7.77942	-6.29831	0
0.0180	-9.78775	1.18733	-10.5294	-5.99238	0
0.0187	-9.17912	-1.2533	-12.3603	-5.07775	0
0.0193	-7.65204	0.273275	-11.4412	-6.60108	0
0.0200	-5.51633	3.32642	-14.8015	-7.21293	0
0.0207	-5.51633	0.273275	-16.9338	-3.55127	0
0.0213	-7.65204	-3.38767	-12.9706	-0.192387	0
0.0220	-4.59786	-0.947039	-11.4412	-0.80424	0
0.0227	0.282179	1.18733	-12.9706	-1.41609	0
0.0233	-1.54922	-1.2533	-9.6103	0.110386	0
0.0240	-4.90771	-1.55955	-9.91913	1.94279	0
0.0247	0.282179	2.10139	-15.4118	3.16335	0
0.0253	5.16775	3.02016	-14.8015	4.3839	0
0.0260	1.19511	3.62796	-10.5294	4.68983	0
0.0267	0.282179	5.76704	-11.75	5.60445	0
0.0273	4.5536	5.76704	-12.0515	8.65741	0
0.0280	3.64067	4.24047	-9.91913	8.96018	0
0.0287	1.50496	5.76704	-11.1397	7.73963	0
0.0293	4.24929	6.98736	-13.8824	10.1807	0
0.0300	5.47206	6.06859	-12.9706	10.7926	0
0.0307	3.64067	5.46079	-12.0515	7.73963	0
0.0313	2.11358	5.76704	-12.0515	9.26611	0
0.0320	2.7222	6.98736	-12.0515	10.4867	0
0.0327	1.19511	7.59516	-12.9706	6.51908	0
0.0333	-2.46215	5.15453	-15.103	6.51908	0
0.0340	-3.68493	2.10139	-15.7132	9.26611	0
0.0347	-1.85353	-0.640783	-14.8015	5.29852	0
0.0353	-4.59786	-3.69392	-13.8824	1.94279	0
0.0360	-8.5705	-6.44081	-15.4118	5.29852	0
0.0367	-7.04342	-8.88143	-18.4633	6.2163	0
0.0373	-6.42926	-8.88143	-18.4633	2.85742	0
0.0380	-9.17912	-5.52675	-16.6324	0.416313	0
0.0387	-8.5705	-4.00018	-18.4633	-0.192387	0
0.0393	-6.7391	-6.74706	-18.4633	-0.80424	0
0.0400	-6.12495	-7.66112	-13.8824	-0.80424	0
0.0407	-2.772	-6.13455	-14.1912	0.416313	0
0.0413	-1.54922	-6.74706	-17.5441	0.416313	0
0.0420	-3.68493	-6.44081	-12.9706	1.02817	0
0.0427	-2.772	-4.61269	-4.72795	6.2163	0
0.0433	-1.54922	-3.38767	-3.19853	7.43686	0
0.0440	-1.85353	-2.47361	-4.42647	2.85742	0
0.0447	1.19511	-0.640783	-2.89706	4.3839	0
0.0453	3.94498	0.273275	-1.36765	10.1807	0
0.0460	3.94498	-0.339238	-0.455883	8.35148	0
0.0467	5.16775	-3.69392	1.375	8.04556	0
0.0473	4.5536	-9.8002	1.68383	15.0661	0
0.0480	3.02651	-12.8486	0.764707	14.7602	0
0.0487	5.77638	-10.7143	2.59559	9.26611	0
0.0493	7.91208	-7.05332	4.42647	10.1807	0
0.0500	6.385	-4.91424	2.59559	11.0985	0
0.0507	6.385	-3.38767	0.764707	10.1807	0
0.0513	6.385	-0.339238	1.9853	11.0985	0
0.0520	3.33635	2.40765	3.51471	8.35148	0
0.0527	1.19511	1.79985	2.59559	4.3839	0
0.0533	-0.0221317	-0.339238	-0.147059	6.51908	0
0.0540	-1.24491	-0.0329815	-5.64706	4.9926	0
0.0547	-0.940597	-0.0329815	-11.1397	-2.63665	0
0.0553	-3.38062	-1.2533	-12.9706	-4.15997	0
0.0560	-7.65204	0.579531	-14.8015	0.416313	0
0.0567	-7.95635	3.93422	-15.103	-0.498314	0
0.0573	-6.7391	2.40765	-13.2721	-4.15997	0
0.0580	-7.65204	-4.00018	-12.9706	-5.07775	0
0.0587	-7.34773	-8.88143	-12.9706	-5.07775	0
0.0593	-8.26066	-10.7143	-9.6103	-4.4659	0
0.0600	-9.17912	-12.2408	-7.47795	-2.63665	0
0.0607	-5.51633	-11.6283	-10.2206	-5.68645	0
0.0613	-1.85353	-7.35486	-9.00001	-9.65404	0
0.0620	-2.15784	-3.69392	-2.89706	-6.90701	0
0.0627	-2.772	-3.38767	-1.36765	-3.8572	0
0.0633	-2.46215	-3.69392	-2.89706	-5.68645	0
0.0640	-1.54922	-4.00018	0.154412	-5.38053	0
0.0647	1.80927	-6.13455	2.90441	-0.498314	0
0.0653	4.5536	-8.27363	1.07353	1.33094	0
0.0660	4.85791	-7.05332	1.68383	-0.80424	0
0.0667	8.52071	-5.22049	6.25736	-2.02479	0
0.0673	10.9607	-3.69392	6.25736	0.110386	0
0.0680	6.99362	-2.16735	3.81618	2.85742	0
0.0687	4.5536	-3.08612	6.25736	2.24872	0
0.0693	6.385	-4.30644	8.08824	0.110386	0
0.0700	7.30346	-1.2533	6.86765	-0.498314	0
0.0707	8.2164	2.40765	6.25736	0.110386	0
0.0713	7.91208	1.49359	5.64706	1.63687	0
0.0720	4.24929	-0.640783	4.42647	1.94279	0
0.0727	3.64067	-1.2533	4.42647	-2.63665	0
0.0733	6.68931	-0.947039	2.59559	-7.21293	0
0.0740	5.16775	-0.0329815	-0.147059	-7.21293	0
0.0747	0.58649	1.18733	1.9853	-8.12756	0
0.0753	0.890801	1.49359	4.42647	-10.8746	0
0.0760	0.58649	2.10139	1.68383	-9.95996	0
0.0767	-3.07631	3.02016	1.68383	-7.82479	0
0.0773	-3.07631	2.7139	5.34559	-9.04534	0
0.0780	-0.630754	3.02016	5.34559	-10.8746	0
0.0787	-2.15784	3.02016	3.51471	-10.5687	0
0.0793	-4.29355	2.10139	5.34559	-10.8746	0
0.0800	-4.29355	3.02016	8.08824	-10.8746	0
0.0807	-5.21202	7.59516	8.08824	-9.95996	0
0.0813	-5.82064	9.42798	8.08824	-10.2659	0
0.0820	-4.59786	8.81547	9.91913	-11.4864	0
0.0827	-5.21202	11.2608	11.4485	-8.73941	0
0.0833	-6.7391	13.7014	12.9706	-4.15997	0
0.0840	-4.29355	11.2608	13.8897	-3.55127	0
0.0847	-0.326443	5.76704	12.0588	-4.77183	0
0.0853	0.890801	1.49359	10.5294	-3.8572	0
0.0860	3.02651	1.49359	13.2794	-2.63665	0
0.0867	5.47206	5.76704	15.4118	-1.71887	0
0.0873	3.64067	11.5624	12.6691	0.110386	0
0.0880	2.11358	13.7014	10.8382	0.110386	0
0.0887	3.33635	7.59516	11.75	-0.80424	0
0.0893	2.7222	-0.339238	12.3603	0.110386	0
0.0900	1.80927	-0.640783	12.9706	1.94279	0
0.0907	3.02651	0.881076	14.1912	1.02817	0
0.0913	2.11358	-4.30644	13.2794	-0.498314	0
0.0920	1.19511	-7.05332	12.0588	0.416313	0
0.0927	1.80927	-3.08612	12.0588	0.722239	0
0.0933	-0.0221317	-0.640783	12.0588	-0.80424	0
0.0940	-1.24491	-4.30644	10.8382	-3.55127	0
0.0947	1.50496	-12.5471	9.91913	-6.29831	0
0.0953	0.890801	-21.7018	10.8382	-6.90701	0
0.0960	-1.85353	-24.7502	10.8382	-4.4659	0
0.0967	-1.54922	-19.2612	8.08824	-4.4659	0
0.0973	-1.85353	-14.3752	6.86765	-7.82479	0
0.0980	-3.98924	-14.0689	9.00736	-8.12756	0
0.0987	-3.68493	-15.9018	9.61766	-6.29831	0
0.0993	-3.38062	-17.1221	9.00736	-7.21293	0
0.1000	-3.38062	-14.0689	11.4485	-9.04534	0
0.1007	-0.630754	-9.8002	13.2794	-7.21293	0
0.1013	0.282179	-11.6283	12.3603	-3.8572	0
0.1020	-2.46215	-14.9877	12.6691	-2.93942	0
0.1027	-3.38062	-13.1549	12.6691	-3.55127	0
0.1033	-1.85353	-9.8002	11.1397	-3.24535	0
0.1040	-0.326443	-5.83301	9.91913	-1.41609	0
0.1047	1.50496	-1.55955	9.30883	2.55149	0
0.1053	1.80927	-2.77987	7.17648	4.68983	0
0.1060	2.11358	-4.61269	6.56618	3.16335	0
0.1067	4.24929	-0.947039	8.08824	4.07797	0
0.1073	3.94498	3.32642	8.39707	8.65741	0
0.1080	1.50496	3.02016	6.56618	8.65741	0
0.1087	4.5536	3.02016	4.42647	5.29852	0
0.1093	9.74348	5.76704	2.59559	5.60445	0
0.1100	7.60777	6.98736	0.764707	5.60445	0
0.1107	3.64067	6.37484	1.07353	3.77204	0
0.1113	3.64067	9.42798	2.59559	6.2163	0
0.1120	3.94498	14.3092	0.764707	8.04556	0
0.1127	2.11358	10.342	-1.97794	4.9926	0
0.1133	0.282179	-2.47361	-0.757354	2.85742	0
0.1140	-0.940597	-10.1017	0.463236	2.85742	0
0.1147	-1.85353	-8.57989	-1.67647	1.02817	0
0.1153	-3.68493	-5.22049	-2.58824	-0.498314	0
0.1160	-3.68493	-4.00018	-1.97794	1.02817	0
0.1167	-3.68493	-5.22049	-1.67647	-0.498314	0
0.1173	-6.42926	-6.13455	-2.58824	-4.77183	0
0.1180	-8.5705	-2.16735	-3.50736	-4.4659	0
0.1187	-4.29355	1.49359	-2.89706	-2.33072	0
0.1193	-2.772	-0.0329815	-0.757354	-3.55127	0
0.1200	-8.87481	-0.640783	-1.06618	-3.55127	0
0.1207	-11.6191	0.579531	-3.50736	-2.93942	0
0.1213	-6.7391	-0.947039	-1.97794	-5.99238	0
0.1220	-2.772	-0.0329815	1.9853	-8.12756	0
0.1227	-1.54922	6.98736	3.81618	-4.15997	0
0.1233	1.50496	11.5624	3.51471	0.110386	0
0.1240	3.64067	10.9546	2.90441	0.416313	0
0.1247	1.80927	11.8686	3.20589	0.416313	0
0.1253	-0.0221317	13.0889	3.51471	1.02817	0
0.1260	-0.0221317	13.0889	1.68383	1.94279	0
0.1267	1.80927	13.0889	0.764707	4.07797	0
0.1273	3.33635	11.2608	3.20589	5.60445	0
0.1280	3.64067	8.51393	3.20589	6.51908	0
0.1287	3.94498	8.51393	-0.757354	7.43686	0
0.1293	3.94498	9.12173	-1.36765	6.825	0
0.1300	2.7222	9.42798	0.764707	5.91038	0
0.1307	1.50496	11.2608	1.07353	6.51908	0
0.1313	0.282179	10.6483	-0.147059	8.35148	0
0.1320	-2.772	6.98736	-1.67647	8.35148	0
0.1327	-3.38062	6.98736	-4.11765	3.77204	0
0.1333	-0.326443	9.42798	-6.55883	-0.80424	0
0.1340	-2.46215	7.90141	-8.38971	-0.498314	0
0.1347	-8.5705	3.62796	-10.2206	-0.80424	0
0.1353	-7.65204	1.49359	-11.75	-4.4659	0
0.1360	-3.68493	3.02016	-11.4412	-5.38053	0
0.1367	-6.7391	5.46079	-10.8309	-2.93942	0
0.1373	-9.17912	7.29361	-10.8309	-2.33072	0
0.1380	-6.42926	9.42798	-10.2206	-3.8572	0
0.1387	-6.12495	9.42798	-9.30883	-6.29831	0
0.1393	-9.17912	5.76704	-9.91913	-7.51886	0
0.1400	-9.17912	1.18733	-10.2206	-4.4659	0
0.1407	-5.51633	-0.640783	-8.38971	-0.80424	0
0.1413	-3.68493	-1.55955	-6.86765	-3.55127	0
0.1420	-3.68493	0.273275	-5.94853	-6.29831	0
0.1427	-2.46215	5.15453	-3.80883	-2.02479	0
0.1433	-3.68493	7.90141	-2.58824	2.24872	0
0.1440	-7.34773	7.59516	-4.42647	1.94279	0
0.1447	-6.7391	7.29361	-5.64706	1.63687	0
0.1453	-1.54922	7.29361	-3.50736	2.55149	0
0.1460	0.282179	7.90141	-1.36765	1.94279	0
0.1467	-0.940597	9.73424	-2.58824	3.16335	0
0.1473	0.890801	10.0358	-3.80883	7.43686	0
0.1480	2.7222	7.90141	-2.89706	8.35148	0
0.1487	0.282179	9.42798	-1.97794	6.825	0
0.1493	-1.24491	14.003	-0.147059	6.825	0
0.1500	-0.0221317	12.4811	1.68383	7.43686	0
0.1507	-0.630754	6.37484	0.154412	7.43686	0
0.1513	-2.772	3.02016	-1.06618	7.73963	0
0.1520	-3.68493	0.579531	1.375	6.2163	0
0.1527	-3.68493	-2.16735	2.90441	3.77204	0
0.1533	-3.68493	-2.16735	1.68383	3.16335	0
0.1540	-2.772	-3.08612	2.59559	1.94279	0
0.1547	-3.98924	-11.0205	3.81618	-0.80424	0
0.1553	-7.34773	-19.869	2.59559	-1.71887	0
0.1560	-8.87481	-19.869	1.68383	-0.80424	0
0.1567	-7.34773	-15.2893	0.154412	-1.11017	0
0.1573	-5.82064	-11.9346	-1.67647	-3.8572	0
0.1580	-7.34773	-9.18769	-0.147059	-6.29831	0
0.1587	-9.17912	-7.96738	1.07353	-4.4659	0
0.1593	-8.5705	-9.8002	0.154412	-3.8572	0
0.1600	-6.12495	-13.4611	1.68383	-6.60108	0
0.1607	-5.51633	-15.9018	2.90441	-5.68645	0
0.1613	-6.12495	-14.9877	1.375	-2.63665	0
0.1620	-3.68493	-11.6283	0.764707	-5.38053	0
0.1627	0.58649	-8.57989	1.07353	-5.99238	0
0.1633	2.41789	-7.05332	-1.06618	-1.71887	0
0.1640	3.33635	-7.05332	-2.89706	-2.02479	0
0.1647	5.47206	-7.05332	-3.80883	-3.55127	0
0.1653	6.99362	-4.61269	-5.64706	1.63687	0
0.1660	9.43917	-1.2533	-5.64706	4.68983	0
0.1667	10.9607	0.273275	-2.89706	1.94279	0
0.1673	7.30346	1.79985	-2.89706	2.85742	0
0.1680	4.5536	2.7139	-4.11765	7.13093	0
0.1687	7.91208	1.18733	-5.03677	6.2163	0
0.1693	11.8792	1.18733	-5.64706	3.77204	0
0.1700	11.8792	2.7139	-5.33824	4.9926	0
0.1707	9.13486	1.79985	-4.42647	4.9926	0
0.1713	8.52071	-0.0329815	-4.72795	2.85742	0
0.1720	10.0478	-0.947039	-4.42647	2.24872	0
0.1727	10.9607	-0.640783	-1.36765	0.416313	0
0.1733	9.43917	3.32642	-0.455883	-3.24535	0
0.1740	7.30346	5.76704	-5.33824	-3.24535	0
0.1747	7.30346	1.18733	-9.00001	-1.71887	0
0.1753	7.60777	-1.55955	-8.38971	-3.8572	0
0.1760	5.77638	1.18733	-7.77942	-5.99238	0
0.1767	0.890801	1.18733	-8.38971	-5.38053	0
0.1773	-3.07631	0.881076	-7.16912	-5.38053	0
0.1780	-1.85353	4.84827	-6.86765	-6.29831	0
0.1787	-0.326443	7.29361	-7.77942	-7.51886	0
0.1793	-3.98924	5.46079	-7.47795	-8.12756	0
0.1800	-7.34773	4.84827	-7.16912	-7.51886	0
0.1807	-6.12495	4.24047	-8.38971	-7.21293	0
0.1813	-4.59786	3.02016	-7.47795	-8.73941	0
0.1820	-4.90771	3.93422	-5.33824	-9.04534	0
0.1827	-5.82064	3.32642	-3.80883	-4.77183	0
0.1833	-4.29355	0.273275	-1.67647	-1.71887	0
0.1840	-0.326443	-0.339238	-0.147059	-2.63665	0
0.1847	1.19511	2.10139	-0.757354	-0.80424	0
0.1853	1.80927	2.10139	-0.757354	3.16335	0
0.1860	3.94498	0.273275	0.154412	4.3839	0
0.1867	4.5536	-1.55955	-0.147059	3.77204	0
0.1873	3.02651	-1.55955	-0.757354	4.68983	0
0.1880	4.5536	-3.38767	-1.06618	6.51908	0
0.1887	4.5536	-7.35486	-0.757354	7.13093	0
0.1893	1.50496	-7.05332	-0.147059	6.51908	0
0.1900	1.80927	-1.55955	0.463236	4.9926	0
0.1907	2.41789	3.02016	1.68383	5.60445	0
0.1913	-1.24491	3.32642	1.9853	9.57204	0
0.1920	-4.29355	3.02016	0.764707	9.87796	0
0.1927	-4.59786	2.7139	-2.28677	4.68983	0
0.1933	-4.29355	1.49359	-5.33824	1.94279	0
0.1940	-2.772	0.273275	-5.64706	1.94279	0
0.1947	-3.98924	-1.86581	-4.42647	0.110386	0
0.1953	-7.65204	-4.00018	-3.50736	-1.41609	0
0.1960	-6.12495	-4.00018	-3.50736	-0.80424	0
0.1967	-3.68493	-3.38767	-3.50736	-0.192387	0
0.1973	-4.59786	-2.16735	-3.80883	-1.71887	0
0.1980	-2.46215	0.579531	-4.42647	-2.33072	0
0.1987	-0.0221317	1.18733	-3.80883	-0.80424	0
0.1993	-2.772	-0.0329815	-3.80883	0.110386	0
0.2000	-3.38062	3.02016	-4.72795	-1.41609	0
0.2007	0.282179	5.76704	-4.72795	-1.41609	0
0.2013	0.890801	4.24047	-4.42647	-2.02479	0
0.2020	1.80927	5.76704	-3.80883	-3.8572	0
0.2027	2.7222	9.42798	-0.455883	-3.55127	0
0.2033	-0.940597	8.51393	3.81618	0.110386	0
0.2040	-2.46215	5.76704	2.90441	1.94279	0
0.2047	2.41789	4.84827	-0.147059	2.85742	0
0.2053	5.16775	3.93422	1.07353	2.85742	0
0.2060	5.47206	2.10139	3.20589	3.16335	0
0.2067	8.52071	0.881076	4.42647	4.9926	0
0.2073	11.2706	0.273275	8.08824	6.825	0
0.2080	11.2706	1.49359	10.8382	6.2163	0
0.2087	10.0478	4.84827	10.8382	5.60445	0
0.2093	6.68931	6.37484	11.1397	7.43686	0
0.2100	5.77638	5.76704	10.5294	7.13093	0
0.2107	8.2164	4.54673	8.69854	4.3839	0
0.2113	8.82502	3.02016	7.17648	4.9926	0
0.2120	6.68931	3.93422	5.34559	7.13093	0
0.2127	3.33635	3.93422	5.34559	4.07797	0
0.2133	-0.0221317	2.10139	8.39707	0.416313	0
0.2140	2.11358	3.02016	9.61766	0.110386	0
0.2147	6.99362	6.6811	7.47795	-0.192387	0
0.2153	3.64067	8.81547	6.86765	0.722239	0
0.2160	-2.772	7.59516	5.03677	1.02817	0
0.2167	-1.85353	5.15453	0.764707	-2.93942	0
0.2173	-0.0221317	5.15453	-0.757354	-5.68645	0
0.2180	-1.85353	8.20767	-1.06618	-2.63665	0
0.2187	-0.940597	8.51393	-1.06618	-1.11017	0
0.2193	-0.0221317	5.76704	0.764707	-4.4659	0
0.2200	-2.772	6.6811	-0.147059	-5.38053	0
0.2207	-2.772	9.73424	-1.97794	-2.33072	0
0.2213	0.58649	6.37484	-0.147059	0.416313	0
0.2220	0.58649	0.273275	1.07353	-0.80424	0
0.2227	0.58649	-3.38767	-0.147059	-1.71887	0
0.2233	3.33635	-8.57989	1.375	1.94279	0
0.2240	3.02651	-11.9346	2.29412	2.85742	0
0.2247	-0.630754	-7.66112	1.9853	0.416313	0
0.2253	-0.940597	-4.00018	4.42647	1.02817	0
0.2260	2.11358	-4.00018	5.34559	2.85742	0
0.2267	2.7222	-0.640783	3.20589	3.46927	0
0.2273	-0.0221317	3.02016	3.81618	6.51908	0
0.2280	-2.15784	3.93422	5.03677	8.04556	0
0.2287	-0.630754	5.76704	4.42647	4.9926	0
0.2293	2.41789	6.6811	4.42647	3.46927	0
0.2300	2.7222	2.40765	1.68383	4.3839	0
0.2307	2.41789	-3.38767	-0.757354	5.29852	0
0.2313	1.19511	-5.83301	1.68383	7.43686	0
0.2320	-0.940597	-4.61269	1.68383	8.35148	0
0.2327	-1.85353	-2.77987	-3.19853	7.13093	0
0.2333	-3.68493	-1.2533	-4.42647	5.60445	0
0.2340	-7.34773	0.579531	-1.67647	1.94279	0
0.2347	-8.26066	0.881076	-0.455883	-0.80424	0
0.2353	-5.82064	-1.55955	0.154412	1.94279	0
0.2360	-4.90771	-3.69392	0.463236	2.85742	0
0.2367	-4.59786	-4.30644	-0.455883	-1.11017	0
0.2373	-4.59786	-4.91424	0.154412	-2.93942	0
0.2380	-7.34773	-1.2533	2.29412	-2.93942	0
0.2387	-8.5705	3.62796	3.20589	-3.8572	0
0.2393	-7.34773	3.93422	2.59559	-3.24535	0
0.2400	-9.17912	3.02016	2.90441	-3.24535	0
0.2407	-9.17912	2.10139	4.125	-6.29831	0
0.2413	-4.29355	-4.30644	3.51471	-8.43349	0
0.2420	-1.24491	-14.3752	2.59559	-8.73941	0
0.2427	-0.326443	-18.3424	4.7353	-6.60108	0
0.2433	1.50496	-14.0689	7.17648	-3.55127	0
0.2440	-0.0221317	-9.8002	6.56618	-4.15997	0
0.2447	-2.772	-8.88143	4.7353	-4.4659	0
0.2453	-0.0221317	-8.88143	1.68383	-1.41609	0
0.2460	2.7222	-7.05332	0.154412	-0.498314	0
0.2467	2.7222	-3.38767	0.764707	-2.93942	0
0.2473	4.5536	0.881076	-1.36765	-1.71887	0
0.2480	6.385	5.76704	-4.42647	2.24872	0
0.2487	6.385	6.37484	-3.19853	2.85742	0
0.2493	6.08069	-0.0329815	-1.06618	-0.192387	0
0.2500	4.24929	-8.88143	0.463236	-4.4659	0
0.2507	1.19511	-12.2408	2.90441	-3.8572	0
0.2513	-1.54922	-9.49395	2.90441	1.02817	0
0.2520	-3.68493	-7.66112	1.68383	1.02817	0
0.2527	-3.68493	-7.96738	2.59559	-5.68645	0
0.2533	-1.85353	-4.30644	2.59559	-9.65404	0
0.2540	-0.940597	3.02016	0.154412	-9.65404	0
0.2547	-2.772	7.29361	0.154412	-10.8746	0
0.2553	-4.59786	8.51393	-0.147059	-13.0098	0
0.2560	-4.59786	8.51393	-2.89706	-13.3157	0
0.2567	-5.82064	6.37484	-2.89706	-11.7892	0
0.2573	-7.34773	4.24047	-0.147059	-9.95996	0
0.2580	-6.7391	5.76704	-1.36765	-10.8746	0
0.2587	-5.21202	4.54673	-4.11765	-13.6216	0
0.2593	-3.68493	-2.47361	-1.97794	-13.6216	0
0.2600	-1.24491	-9.8002	-0.757354	-9.65404	0
0.2607	-1.54922	-15.5955	-1.97794	-7.82479	0
0.2613	-2.46215	-18.6487	-0.147059	-9.65404	0
0.2620	2.11358	-16.8158	1.68383	-9.95996	0
0.2627	5.77638	-16.5143	1.07353	-8.12756	0
0.2633	0.890801	-22.6159	1.375	-5.38053	0
0.2640	-1.54922	-25.9705	1.68383	-3.55127	0
0.2647	3.33635	-22.6159	-0.147059	-2.33072	0
0.2653	5.16775	-19.869	0.154412	-1.71887	0
0.2660	4.85791	-19.869	1.9853	-3.55127	0
0.2667	8.52071	-17.4283	1.07353	-3.55127	0
0.2673	9.13486	-12.5471	1.9853	3.46927	0
0.2680	6.385	-7.05332	4.42647	7.43686	0
0.2687	7.30346	-4.30644	3.51471	4.3839	0
0.2693	9.43917	-4.30644	1.07353	4.68983	0
0.2700	8.2164	-4.30644	1.68383	9.57204	0
0.2707	5.47206	-1.55955	1.68383	8.35148	0
0.2713	3.33635	-0.0329815	-0.147059	4.9926	0
0.2720	0.58649	-0.339238	-0.455883	6.51908	0
0.2727	-1.85353	0.273275	0.463236	5.60445	0
0.2733	-2.15784	0.273275	1.375	2.55149	0
0.2740	-0.326443	-3.38767	-0.147059	1.33094	0
0.2747	-1.54922	-7.05332	-2.89706	0.110386	0
0.2753	-8.87481	-5.83301	-2.28677	-1.11017	0
0.2760	-12.8419	-2.47361	0.154412	1.02817	0
0.2767	-9.17912	-1.55955	-1.06618	1.02817	0
0.2773	-6.12495	-0.640783	-4.42647	-3.24535	0
0.2780	-6.42926	1.79985	-4.42647	-5.07775	0
0.2787	-5.21202	3.02016	-2.28677	-3.8572	0
0.2793	-5.21202	5.15453	-1.06618	-4.4659	0
0.2800	-7.04342	9.73424	-1.06618	-4.77183	0
0.2807	-5.82064	12.1749	-1.06618	-2.63665	0
0.2813	-4.90771	10.9546	0.154412	-0.80424	0
0.2820	-5.51633	10.6483	0.764707	-0.498314	0
0.2827	-3.07631	11.8686	-0.147059	0.722239	0
0.2833	-0.940597	13.7014	-0.147059	1.94279	0
0.2840	-0.940597	14.003	-0.147059	3.16335	0
0.2847	2.11358	8.81547	-0.147059	5.29852	0
0.2853	4.5536	2.40765	0.154412	7.43686	0
0.2860	5.16775	3.62796	-1.97794	7.13093	0
0.2867	9.74348	8.20767	-2.89706	6.51908	0
0.2873	10.3521	9.42798	-0.757354	9.26611	0
0.2880	4.85791	9.12173	-1.06618	11.7072	0
0.2887	5.16775	9.42798	-3.50736	8.35148	0
0.2893	7.30346	9.73424	-4.42647	4.68983	0
0.2900	4.24929	9.73424	-3.80883	5.60445	0
0.2907	3.94498	7.29361	-2.28677	8.65741	0
0.2913	5.77638	3.93422	-1.36765	10.1807	0
0.2920	3.02651	2.7139	-3.50736	10.1807	0
0.2927	1.80927	3.02016	-5.03677	8.04556	0
0.2933	2.7222	3.62796	-4.72795	4.07797	0
0.2940	-0.0221317	3.93422	-5.33824	2.24872	0
0.2947	-3.68493	1.49359	-5.03677	1.33094	0
0.2953	-4.59786	-2.47361	-3.80883	0.416313	0
0.2960	-3.68493	-1.55955	-4.72795	-0.192387	0
0.2967	-3.07631	3.02016	-4.72795	-2.93942	0
0.2973	-5.51633	6.37484	-2.58824	-5.38053	0
0.2980	-7.34773	6.06859	-2.58824	-3.8572	0
0.2987	-7.34773	3.02016	-2.89706	-2.63665	0
0.2993	-10.0921	2.7139	-0.147059	-2.63665	0
0.3000	-11.0105	5.76704	2.59559	-1.41609	0
0.3007	-6.42926	4.84827	1.68383	-2.63665	0
0.3013	-2.15784	2.40765	-0.455883	-7.21293	0
0.3020	-0.630754	5.46079	-1.67647	-7.21293	0
0.3027	0.890801	8.20767	1.07353	-4.15997	0
0.3033	1.19511	5.76704	4.7353	-4.77183	0
0.3040	0.890801	3.93422	4.42647	-6.29831	0
0.3047	1.19511	5.15453	1.68383	-3.55127	0
0.3053	2.7222	6.06859	1.68383	-0.80424	0
0.3060	4.85791	6.6811	2.29412	-2.02479	0
0.3067	4.5536	7.29361	0.463236	-2.63665	0
0.3073	4.24929	8.51393	-1.06618	-0.192387	0
0.3080	6.385	10.342	-0.455883	1.63687	0
0.3087	6.99362	9.73424	0.764707	1.94279	0
0.3093	4.85791	6.37484	0.764707	2.85742	0
0.3100	6.08069	5.76704	1.9853	2.24872	0
0.3107	5.47206	7.90141	1.68383	0.416313	0
0.3113	-1.24491	7.59516	-1.06618	2.85742	0
0.3120	-2.15784	4.54673	-0.147059	3.77204	0
0.3127	1.19511	1.79985	-0.147059	-1.71887	0
0.3133	-0.940597	1.79985	-4.72795	-3.55127	0
0.3140	-4.59786	1.79985	-6.55883	0.110386	0
0.3147	-3.68493	1.18733	-4.72795	-0.192387	0
0.3153	-3.68493	1.79985	-7.77942	-4.15997	0
0.3160	-4.29355	1.18733	-11.4412	-5.38053	0
0.3167	-3.38062	-1.55955	-8.69854	-6.29831	0
0.3173	-5.21202	-1.55955	-5.64706	-8.73941	0
0.3180	-6.42926	0.273275	-7.47795	-9.95996	0
0.3187	-4.90771	-1.55955	-8.38971	-9.95996	0
0.3193	-6.7391	-4.00018	-8.38971	-8.73941	0
0.3200	-8.26066	-3.38767	-7.77942	-7.51886	0
0.3207	-6.12495	-2.77987	-5.64706	-9.04534	0
0.3213	-6.12495	-3.69392	-3.50736	-9.95996	0
0.3220	-7.34773	-2.47361	-3.50736	-6.90701	0
0.3227	-4.29355	-1.55955	-2.89706	-3.8572	0
0.3233	-4.29355	-2.16735	-0.147059	-2.33072	0
0.3240	-7.34773	-1.55955	0.764707	-2.63665	0
0.3247	-4.59786	-1.55955	-0.455883	-3.55127	0
0.3253	-0.0221317	-2.47361	0.463236	-2.02479	0
0.3260	0.890801	-1.55955	3.81618	0.110386	0
0.3267	1.80927	1.18733	5.64706	-0.192387	0
0.3273	1.80927	1.18733	6.25736	1.94279	0
0.3280	-1.24491	0.273275	6.25736	6.2163	0
0.3287	-2.772	1.18733	5.64706	5.60445	0
0.3293	-1.54922	2.7139	7.17648	3.46927	0
0.3300	-0.940597	2.10139	9.91913	4.07797	0
0.3307	-0.630754	-0.0329815	8.08824	3.77204	0
0.3313	-0.940597	-0.947039	5.64706	3.46927	0
0.3320	-1.54922	-0.947039	6.25736	6.2163	0
0.3327	-1.54922	-0.640783	5.34559	6.51908	0
0.3333	-3.07631	-0.640783	3.20589	1.94279	0
0.3340	-4.59786	-0.640783	4.42647	-1.41609	0
0.3347	-2.772	-0.947039	5.34559	-1.71887	0
0.3353	-6.7391	-1.55955	1.9853	-0.80424	0
0.3360	-14.369	-2.77987	-1.97794	0.416313	0
0.3367	-11.6191	-4.91424	-5.03677	-1.71887	0
0.3373	-4.90771	-4.30644	-9.00001	-5.68645	0
0.3380	-7.34773	-0.947039	-11.1397	-6.60108	0
0.3387	-10.0921	-0.0329815	-11.4412	-5.38053	0
0.3393	-6.42926	-2.47361	-11.4412	-5.38053	0
0.3400	-4.90771	-3.38767	-11.1397	-5.99238	0
0.3407	-6.42926	-2.16735	-9.30883	-6.60108	0
0.3413	-6.42926	-2.47361	-5.64706	-7.82479	0
0.3420	-5.51633	-3.38767	-3.80883	-6.60108	0
0.3427	-5.21202	-1.2533	-2.58824	-4.4659	0
0.3433	-1.85353	1.18733	0.463236	-4.4659	0
0.3440	2.41789	0.273275	4.42647	-3.24535	0
0.3447	2.11358	-0.640783	6.56618	0.110386	0
0.3453	-0.0221317	2.40765	8.39707	1.02817	0
0.3460	0.282179	5.15453	9.91913	-0.80424	0
0.3467	1.19511	4.84827	10.5294	1.02817	0
0.3473	-1.85353	4.84827	10.8382	4.9926	0
0.3480	-3.38062	6.06859	9.00736	6.2163	0
0.3487	0.58649	6.37484	5.64706	4.68983	0
0.3493	2.7222	8.51393	4.7353	3.77204	0
0.3500	2.11358	10.6483	4.42647	4.07797	0
0.3507	3.02651	7.90141	2.29412	4.9926	0
0.3513	3.02651	3.62796	-1.06618	6.2163	0
0.3520	0.58649	3.02016	-2.89706	5.29852	0
0.3527	0.58649	0.881076	-2.28677	1.94279	0
0.3533	3.02651	-4.61269	-0.147059	0.722239	0
0.3540	3.02651	-7.66112	-1.97794	1.94279	0
0.3547	2.11358	-7.96738	-4.42647	0.110386	0
0.3553	2.7222	-10.408	-1.06618	-3.24535	0
0.3560	2.11358	-10.7143	1.68383	-2.63665	0
0.3567	0.282179	-7.05332	-0.455883	-0.80424	0
0.3573	-0.326443	-4.61269	-0.455883	-2.93942	0
0.3580	-0.0221317	-4.61269	2.90441	-7.21293	0
0.3587	-0.630754	-6.44081	3.51471	-7.82479	0
0.3593	-2.772	-7.66112	4.42647	-6.60108	0
0.3600	-5.51633	-5.83301	6.86765	-5.07775	0
0.3607	-4.90771	-3.38767	6.86765	-3.8572	0
0.3613	-3.68493	-1.86581	5.34559	-6.29831	0
0.3620	-5.51633	-1.86581	5.95589	-8.12756	0
0.3627	-5.51633	-3.38767	9.00736	-3.8572	0
0.3633	-0.940597	-4.30644	10.8382	1.33094	0
0.3640	2.11358	-0.640783	9.61766	1.63687	0
0.3647	2.7222	5.76704	8.08824	2.24872	0
0.3653	4.24929	10.0358	7.78677	5.29852	0
0.3660	7.30346	11.5624	6.86765	5.91038	0
0.3667	9.43917	12.1749	5.95589	5.29852	0
0.3673	10.9607	10.0358	7.17648	8.04556	0
0.3680	12.1835	6.37484	8.39707	12.3191	0
0.3687	14.6235	3.93422	6.86765	14.4542	0
0.3693	16.7592	1.18733	5.95589	12.9278	0
0.3700	16.4549	-3.38767	6.25736	9.57204	0
0.3707	14.6235	-7.05332	4.42647	9.26611	0
0.3713	11.5749	-4.91424	3.20589	12.9278	0
0.3720	7.30346	-0.947039	3.51471	13.8455	0
0.3727	4.5536	0.273275	0.154412	8.65741	0
0.3733	3.64067	1.79985	-6.55883	5.29852	0
0.3740	2.7222	5.15453	-6.25736	7.43686	0
0.3747	1.19511	5.76704	-1.97794	8.65741	0
0.3753	-0.630754	2.10139	-5.64706	6.51908	0
0.3760	-1.85353	-4.91424	-9.30883	4.3839	0
0.3767	-0.0221317	-16.208	-5.03677	2.85742	0
0.3773	0.890801	-26.8893	-2.89706	0.722239	0
0.3780	-0.940597	-29.3299	-8.38971	-0.498314	0
0.3787	-0.940597	-24.1424	-10.5294	1.94279	0
0.3793	0.890801	-17.4283	-8.38971	4.07797	0
0.3800	-1.85353	-13.4611	-7.47795	1.63687	0
0.3807	-5.21202	-10.7143	-5.33824	-1.41609	0
0.3813	-3.68493	-8.88143	-3.80883	-1.11017	0
0.3820	-0.940597	-9.18769	-5.64706	-2.02479	0
0.3827	-0.940597	-10.7143	-7.47795	-1.11017	0
0.3833	-2.46215	-11.3221	-5.64706	4.68983	0
0.3840	-2.772	-11.6283	-3.80883	7.13093	0
0.3847	0.282179	-10.7143	-2.89706	2.85742	0
0.3853	4.5536	-8.57989	-2.28677	1.94279	0
0.3860	6.385	-6.13455	-1.97794	5.91038	0
0.3867	6.68931	-3.38767	0.764707	7.13093	0
0.3873	8.2164	-0.640783	3.51471	7.43686	0
0.3880	9.13486	-0.339238	4.125	8.65741	0
0.3887	8.82502	-0.947039	4.125	6.51908	0
0.3893	10.0478	0.273275	4.42647	3.77204	0
0.3900	9.74348	0.579531	4.42647	6.825	0
0.3907	6.385	-0.640783	3.51471	10.1807	0
0.3913	3.94498	1.18733	2.59559	8.96018	0
0.3920	3.02651	3.93422	3.81618	9.26611	0
0.3927	2.11358	3.02016	5.95589	10.4867	0
0.3933	1.50496	1.18733	4.42647	6.51908	0
0.3940	0.58649	-0.947039	1.68383	2.24872	0
0.3947	-2.772	-0.640783	3.81618	3.77204	0
0.3953	-7.34773	2.40765	5.03677	3.46927	0
0.3960	-7.65204	3.62796	0.764707	-0.498314	0
0.3967	-6.42926	3.02016	-2.28677	-2.63665	0
0.3973	-6.7391	6.06859	-1.67647	-3.55127	0
0.3980	-7.95635	9.73424	-1.97794	-5.07775	0
0.3987	-8.5705	10.342	-2.89706	-6.29831	0
0.3993	-9.17912	8.51393	-2.89706	-8.12756	0
0.4000	-7.95635	6.6811	-3.80883	-9.04534	0
0.4007	-6.42926	6.06859	-5.33824	-5.68645	0
0.4013	-7.95635	6.37484	-5.64706	-4.15997	0
0.4020	-7.65204	6.6811	-6.25736	-7.82479	0
0.4027	-4.29355	7.90141	-7.16912	-8.12756	0
0.4033	-1.54922	10.0358	-4.72795	-4.4659	0
0.4040	0.58649	9.42798	-1.97794	-2.93942	0
0.4047	3.94498	6.37484	-3.19853	-1.71887	0
0.4053	6.385	3.62796	-4.72795	1.33094	0
0.4060	6.385	3.93422	-3.50736	0.416313	0
0.4067	5.16775	7.59516	-1.67647	-1.11017	0
0.4073	2.7222	9.42798	-0.147059	3.46927	0
0.4080	1.80927	7.59516	-0.147059	5.29852	0
0.4087	4.24929	9.12173	-3.80883	0.110386	0
0.4093	6.385	13.0889	-5.64706	-2.02479	0
0.4100	5.47206	14.6155	-1.36765	0.110386	0
0.4107	4.5536	12.1749	0.154412	-1.41609	0
0.4113	4.5536	5.76704	-2.89706	-1.41609	0
0.4120	3.02651	0.273275	-3.19853	1.02817	0
0.4127	0.282179	0.579531	-1.67647	-2.33072	0
0.4133	-1.24491	2.40765	-1.97794	-5.68645	0
0.4140	-2.15784	2.10139	-1.36765	-3.55127	0
0.4147	-2.772	2.7139	-0.455883	-4.4659	0
0.4153	-3.07631	4.54673	-1.97794	-9.34811	0
0.4160	-3.07631	7.29361	-0.757354	-11.1805	0
0.4167	-3.07631	10.342	1.07353	-11.1805	0
0.4173	-4.29355	11.8686	-2.58824	-13.6216	0
0.4180	-4.59786	10.0358	-4.72795	-14.8422	0
0.4187	-4.59786	3.32642	-1.97794	-12.0951	0
0.4193	-7.34773	-8.57989	-2.89706	-9.04534	0
0.4200	-9.78775	-16.208	-5.64706	-9.34811	0
0.4207	-8.26066	-12.2408	-6.55883	-10.8746	0
0.4213	-6.42926	-6.44081	-6.55883	-10.5687	0
0.4220	-4.59786	-7.05332	-4.72795	-9.95996	0
0.4227	-1.85353	-7.66112	-1.36765	-10.8746	0
0.4233	-0.940597	-3.69392	-1.36765	-10.2659	0
0.4240	-1.85353	0.273275	-1.06618	-6.90701	0
0.4247	-0.326443	2.40765	1.375	-4.77183	0
0.4253	0.890801	4.24047	1.9853	-3.55127	0
0.4260	1.80927	2.40765	2.59559	-0.80424	0
0.4267	4.24929	-0.947039	5.34559	1.02817	0
0.4273	4.5536	1.18733	6.25736	1.94279	0
0.4280	3.33635	6.37484	5.64706	3.46927	0
0.4287	4.5536	5.76704	7.47795	3.46927	0
0.4293	5.47206	2.40765	8.39707	3.16335	0
0.4300	4.85791	0.273275	7.47795	3.77204	0
0.4307	6.385	-3.69392	7.17648	5.29852	0
0.4313	3.94498	-6.13455	5.34559	7.43686	0
0.4320	-1.85353	-4.61269	2.29412	7.13093	0
0.4327	-1.85353	-5.22049	0.764707	1.94279	0
0.4333	1.19511	-5.22049	-2.58824	-2.63665	0
0.4340	0.890801	-0.947039	-6.55883	-1.71887	0
0.4347	-0.326443	0.273275	-8.69854	-0.498314	0
0.4353	-0.940597	-1.55955	-11.1397	-2.33072	0
0.4360	-2.772	-3.38767	-10.5294	-4.4659	0
0.4367	-3.68493	-10.408	-6.55883	-4.15997	0
0.4373	-4.29355	-17.4283	-6.25736	-3.8572	0
0.4380	-3.68493	-12.8486	-7.47795	-3.55127	0
0.4387	-3.07631	-5.22049	-4.11765	-3.55127	0
0.4393	-4.90771	-4.30644	-1.06618	-5.38053	0
0.4400	-6.42926	-4.30644	-0.757354	-6.90701	0
0.4407	-3.98924	-2.47361	1.375	-4.77183	0
0.4413	-1.24491	-0.640783	4.125	-3.55127	0
0.4420	0.890801	0.881076	5.03677	-4.15997	0
0.4427	2.7222	1.18733	5.34559	-2.33072	0
0.4433	-1.24491	1.49359	4.42647	1.02817	0
0.4440	-4.90771	4.54673	3.51471	1.02817	0
0.4447	-0.940597	6.6811	6.56618	1.02817	0
0.4453	2.11358	3.93422	9.00736	3.77204	0
0.4460	0.890801	1.18733	6.56618	4.68983	0
0.4467	2.41789	2.10139	4.7353	3.46927	0
0.4473	4.85791	2.40765	6.25736	5.60445	0
0.4480	3.33635	1.79985	6.25736	9.26611	0
0.4487	2.7222	2.7139	3.20589	7.73963	0
0.4493	4.5536	4.84827	3.51471	5.29852	0
0.4500	5.16775	5.76704	5.34559	7.43686	0
0.4507	3.64067	5.76704	2.90441	7.43686	0
0.4513	1.50496	4.54673	0.764707	4.07797	0
0.4520	-0.0221317	4.54673	2.90441	4.9926	0
0.4527	0.58649	4.84827	2.29412	6.2163	0
0.4533	2.11358	3.62796	-0.455883	1.63687	0
0.4540	1.80927	2.7139	2.59559	-0.80424	0
0.4547	-1.24491	4.54673	7.17648	0.722239	0
0.4553	-5.21202	6.06859	5.34559	-0.498314	0
0.4560	-6.42926	5.15453	1.9853	-2.33072	0
0.4567	-5.82064	3.32642	1.68383	-3.55127	0
0.4573	-6.42926	3.02016	3.20589	-6.29831	0
0.4580	-5.82064	3.32642	5.34559	-6.60108	0
0.4587	-4.90771	2.7139	8.08824	-4.4659	0
0.4593	-5.51633	1.18733	9.30883	-6.29831	0
0.4600	-7.04342	-0.0329815	7.47795	-7.82479	0
0.4607	-8.5705	-1.86581	7.17648	-5.68645	0
0.4613	-10.3964	-4.30644	11.4485	-5.38053	0
0.4620	-9.17912	-4.00018	12.6691	-6.60108	0
0.4627	-6.12495	-0.947039	8.69854	-4.15997	0
0.4633	-5.82064	0.881076	9.91913	-2.63665	0
0.4640	-5.51633	0.273275	12.3603	-4.15997	0
0.4647	-1.54922	0.273275	7.17648	-1.71887	0
0.4653	1.19511	2.10139	3.81618	1.94279	0
0.4660	1.50496	4.54673	7.17648	1.02817	0
0.4667	1.80927	6.6811	8.39707	1.94279	0
0.4673	0.890801	7.59516	7.78677	7.43686	0
0.4680	-0.940597	5.76704	6.25736	6.825	0
0.4687	0.58649	3.02016	1.68383	1.33094	0
0.4693	3.64067	4.24047	0.154412	1.94279	0
0.4700	3.94498	7.59516	2.59559	5.60445	0
0.4707	2.7222	7.59516	0.154412	4.68983	0
0.4713	2.11358	6.98736	-0.147059	3.77204	0
0.4720	1.80927	6.6811	2.90441	4.07797	0
0.4727	1.19511	5.15453	1.9853	1.63687	0
0.4733	0.58649	2.10139	0.764707	-1.11017	0
0.4740	-0.0221317	-0.640783	3.51471	-1.71887	0
0.4747	-1.85353	-1.2533	2.59559	-3.8572	0
0.4753	-4.59786	-1.2533	1.375	-5.99238	0
0.4760	-6.42926	-2.47361	2.29412	-4.77183	0
0.4767	-5.51633	-1.86581	0.154412	-5.38053	0
0.4773	-6.42926	1.49359	-0.757354	-9.04534	0
0.4780	-7.65204	-1.2533	2.59559	-8.12756	0
0.4787	-7.34773	-14.3752	3.20589	-4.15997	0
0.4793	-7.95635	-24.4487	1.68383	-4.15997	0
0.4800	-9.17912	-22.6159	1.9853	-5.99238	0
0.4807	-6.42926	-16.5143	0.764707	-6.90701	0
0.4813	-0.0221317	-12.8486	-1.97794	-8.43349	0
0.4820	2.7222	-9.49395	-2.28677	-8.12756	0
0.4827	3.02651	-7.05332	-1.97794	-4.15997	0
0.4833	4.24929	-6.13455	-1.97794	-0.80424	0
0.4840	4.5536	-3.38767	-2.28677	1.02817	0
0.4847	3.64067	-3.38767	-2.28677	1.02817	0
0.4853	5.47206	-6.13455	-2.89706	0.416313	0
0.4860	7.60777	-7.05332	-3.19853	0.110386	0
0.4867	6.99362	-4.91424	-2.28677	1.63687	0
0.4873	6.08069	-4.00018	-1.97794	2.55149	0
0.4880	5.47206	-2.47361	-3.19853	3.46927	0
0.4887	3.02651	0.273275	-2.89706	4.68983	0
0.4893	2.11358	-1.2533	-1.97794	5.60445	0
0.4900	3.94498	-2.77987	-3.80883	4.9926	0
0.4907	4.85791	1.18733	-4.11765	5.60445	0
0.4913	2.41789	3.02016	0.463236	7.13093	0
0.4920	-1.54922	0.273275	-0.147059	6.51908	0
0.4927	-3.38062	1.18733	-6.55883	3.77204	0
0.4933	-2.46215	3.93422	-8.38971	2.24872	0
0.4940	-2.46215	0.579531	-6.86765	1.02817	0
0.4947	-3.38062	-4.00018	-7.16912	-1.11017	0
0.4953	-2.772	-7.05332	-6.55883	-2.63665	0
0.4960	-4.59786	-11.9346	-7.47795	-5.07775	0
0.4967	-7.34773	-13.7674	-10.2206	-7.21293	0
0.4973	-7.34773	-6.74706	-9.30883	-5.38053	0
0.4980	-5.82064	-0.947039	-7.47795	-3.24535	0
0.4987	-7.04342	-1.55955	-10.2206	-4.4659	0
0.4993	-7.04342	-2.77987	-12.9706	-6.29831	0
0.5000	-5.51633	-2.47361	-9.6103	-5.68645	0
0.5007	-4.59786	-0.947039	-6.55883	-3.8572	0
0.5013	-2.772	1.18733	-7.77942	-1.41609	0
0.5020	-0.940597	0.579531	-8.08824	0.110386	0
0.5027	-1.85353	-0.640783	-7.16912	-0.80424	0
0.5033	-4.29355	1.18733	-6.86765	0.722239	0
0.5040	-6.12495	1.18733	-5.64706	2.85742	0
0.5047	-3.98924	-0.339238	-6.25736	4.07797	0
0.5053	0.58649	-0.0329815	-8.38971	4.9926	0
0.5060	0.58649	-0.640783	-7.47795	5.60445	0
0.5067	-1.85353	-1.55955	-5.64706	4.9926	0
0.5073	2.7222	1.18733	-6.25736	4.68983	0
0.5080	6.99362	4.24047	-5.33824	4.07797	0
0.5087	3.64067	5.76704	-4.72795	4.3839	0
0.5093	1.80927	7.90141	-6.86765	6.825	0
0.5100	5.77638	8.51393	-6.55883	9.26611	0
0.5107	6.08069	9.42798	-5.64706	7.43686	0
0.5113	3.94498	10.6483	-6.86765	5.60445	0
0.5120	6.385	9.42798	-7.16912	7.73963	0
0.5127	7.60777	7.59516	-5.03677	7.73963	0
0.5133	5.16775	12.1749	-3.19853	2.85742	0
0.5140	4.5536	14.9218	-1.67647	-0.498314	0
0.5147	4.5536	10.0358	-1.06618	-0.80424	0
0.5153	0.890801	4.24047	-2.58824	-0.498314	0
0.5160	-2.46215	2.10139	-4.72795	-0.80424	0
0.5167	-1.85353	-1.86581	-4.72795	-2.63665	0
0.5173	-0.940597	-10.7143	-1.97794	-5.38053	0
0.5180	-1.85353	-17.7346	-0.455883	-5.99238	0
0.5187	-3.38062	-16.8158	-1.97794	-4.4659	0
0.5193	-5.82064	-12.5471	-1.06618	-5.38053	0
0.5200	-5.21202	-11.6283	2.59559	-7.51886	0
0.5207	-1.54922	-10.1017	3.81618	-7.51886	0
0.5213	-0.630754	-5.52675	3.81618	-7.82479	0
0.5220	-1.54922	-3.69392	6.56618	-8.12756	0
0.5227	1.19511	-2.77987	7.17648	-4.77183	0
0.5233	4.5536	0.273275	5.64706	-2.63665	0
0.5240	5.77638	1.18733	5.34559	-3.8572	0
0.5247	6.08069	-0.640783	3.81618	-2.63665	0
0.5253	6.385	0.273275	1.07353	0.110386	0
0.5260	5.77638	3.93422	0.764707	-1.71887	0
0.5267	5.77638	3.93422	1.68383	-1.11017	0
0.5273	4.5536	1.79985	1.68383	4.07797	0
0.5280	2.11358	-0.640783	1.375	4.07797	0
0.5287	3.33635	-1.55955	0.154412	-0.498314	0
0.5293	5.47206	-1.55955	-0.147059	-0.192387	0
0.5300	4.85791	-2.47361	1.68383	1.63687	0
0.5307	4.24929	-3.38767	3.51471	1.33094	0
0.5313	3.33635	-1.55955	2.90441	1.94279	0
0.5320	2.11358	2.40765	0.764707	1.33094	0
0.5327	3.64067	3.02016	-0.147059	-0.80424	0
0.5333	4.24929	-0.339238	2.29412	-0.498314	0
0.5340	-0.0221317	-1.86581	3.51471	-1.11017	0
0.5347	-0.940597	-0.640783	-0.147059	-5.07775	0
0.5353	3.02651	0.273275	-2.28677	-5.38053	0
0.5360	1.80927	-0.640783	0.154412	-2.93942	0
0.5367	-3.38062	-1.55955	1.68383	-2.93942	0
0.5373	-3.68493	-0.339238	-0.147059	-2.93942	0
0.5380	-3.38062	2.10139	-1.06618	-3.8572	0
0.5387	-5.82064	3.93422	0.764707	-6.90701	0
0.5393	-6.42926	3.32642	2.29412	-5.07775	0
0.5400	-6.12495	2.10139	0.764707	-1.41609	0
0.5407	-7.34773	1.18733	-1.06618	-3.55127	0
0.5413	-6.42926	2.10139	0.463236	-6.60108	0
0.5420	-2.46215	2.7139	3.51471	-4.77183	0
0.5427	-0.630754	2.10139	4.42647	-0.80424	0
0.5433	-1.24491	2.40765	4.7353	1.94279	0
0.5440	-0.0221317	3.62796	6.56618	1.02817	0
0.5447	3.02651	3.93422	8.08824	1.02817	0
0.5453	4.5536	3.93422	7.47795	4.07797	0
0.5460	2.7222	6.6811	7.78677	5.29852	0
0.5467	0.890801	9.73424	9.91913	4.07797	0
0.5473	2.7222	8.51393	9.00736	6.2163	0
0.5480	3.02651	4.84827	8.08824	7.43686	0
0.5487	-0.326443	3.32642	9.91913	5.91038	0
0.5493	-0.940597	3.93422	8.08824	7.73963	0
0.5500	4.24929	3.62796	4.42647	8.96018	0
0.5507	6.08069	3.02016	4.125	6.825	0
0.5513	-0.0221317	1.79985	3.51471	8.96018	0
0.5520	-4.59786	0.273275	0.463236	10.1807	0
0.5527	-1.85353	-1.86581	-0.147059	4.07797	0
0.5533	0.890801	-4.30644	-1.97794	0.110386	0
0.5540	-0.630754	-6.44081	-7.47795	1.33094	0
0.5547	-2.772	-7.05332	-11.1397	-0.498314	0
0.5553	-1.85353	-5.52675	-10.5294	-2.33072	0
0.5560	-0.630754	-1.55955	-10.5294	-0.192387	0
0.5567	-2.772	2.10139	-11.1397	-1.41609	0
0.5573	-5.51633	3.32642	-11.75	-5.07775	0
0.5580	-6.42926	5.76704	-11.4412	-5.38053	0
0.5587	-6.7391	9.12173	-11.4412	-3.8572	0
0.5593	-7.34773	6.6811	-12.6618	-3.55127	0
0.5600	-5.82064	3.32642	-11.1397	-2.93942	0
0.5607	-4.59786	5.76704	-8.38971	-1.71887	0
0.5613	-4.90771	8.20767	-9.91913	-1.41609	0
0.5620	-3.38062	7.90141	-12.0515	-2.63665	0
0.5627	-3.68493	8.81547	-8.38971	-2.02479	0
0.5633	-7.34773	6.6811	-6.25736	1.94279	0
0.5640	-8.26066	0.579531	-7.16912	2.24872	0
0.5647	-3.98924	2.7139	-4.42647	-0.192387	0
0.5653	0.282179	11.2608	-1.97794	1.94279	0
0.5660	3.02651	11.5624	-4.11765	4.3839	0
0.5667	3.02651	0.273275	-3.50736	2.85742	0
0.5673	1.80927	-9.8002	0.463236	3.77204	0
0.5680	4.24929	-10.408	-1.67647	6.2163	0
0.5687	4.5536	-6.13455	-4.72795	4.68983	0
0.5693	0.890801	-4.30644	-1.67647	4.68983	0
0.5700	1.19511	-1.55955	0.463236	8.35148	0
0.5707	4.24929	3.93422	0.764707	8.35148	0
0.5713	3.33635	7.29361	4.42647	7.13093	0
0.5720	2.11358	8.81547	4.42647	7.43686	0
0.5727	3.02651	4.54673	-1.36765	6.2163	0
0.5733	3.94498	-7.66112	-0.147059	3.77204	0
0.5740	7.60777	-17.7346	4.7353	1.94279	0
0.5747	8.82502	-18.9549	1.375	1.02817	0
0.5753	1.50496	-15.5955	-2.28677	1.02817	0
0.5760	-2.46215	-11.9346	1.68383	0.110386	0
0.5767	3.33635	-11.3221	3.20589	-3.55127	0
0.5773	5.47206	-11.6283	-0.147059	-8.43349	0
0.5780	3.02651	-11.6283	-0.147059	-10.8746	0
0.5787	3.33635	-15.2893	0.764707	-8.12756	0
0.5793	3.33635	-20.783	-1.06618	-5.38053	0
0.5800	1.19511	-17.4283	-0.147059	-8.12756	0
0.5807	0.890801	-11.6283	2.90441	-10.5687	0
0.5813	-0.630754	-11.6283	3.51471	-8.12756	0
0.5820	-1.85353	-9.49395	2.59559	-7.82479	0
0.5827	-0.940597	-5.22049	3.51471	-8.43349	0
0.5833	-1.54922	-5.22049	5.03677	-4.4659	0
0.5840	-1.85353	-2.77987	5.03677	-1.41609	0
0.5847	2.7222	2.7139	3.20589	-1.71887	0
0.5853	5.47206	3.62796	3.20589	-2.02479	0
0.5860	5.47206	2.7139	4.125	-3.8572	0
0.5867	7.60777	5.15453	3.20589	-2.93942	0
0.5873	6.385	6.6811	1.07353	3.46927	0
0.5880	0.890801	7.29361	0.154412	4.68983	0
0.5887	2.41789	10.0358	-0.757354	-0.498314	0
0.5893	6.385	9.73424	-3.19853	-0.498314	0
0.5900	3.94498	4.54673	-5.33824	2.85742	0
0.5907	1.50496	2.10139	-4.72795	1.94279	0
0.5913	4.5536	3.62796	-3.50736	0.110386	0
0.5920	5.47206	3.93422	-3.19853	1.63687	0
0.5927	1.80927	4.84827	-3.80883	1.02817	0
0.5933	-0.630754	6.6811	-4.11765	-0.498314	0
0.5940	0.282179	6.6811	-5.33824	-0.192387	0
0.5947	-0.326443	6.37484	-7.47795	-1.41609	0
0.5953	-3.68493	7.29361	-7.77942	-4.4659	0
0.5960	-5.51633	8.20767	-6.55883	-4.77183	0
0.5967	-6.42926	8.20767	-5.64706	-2.33072	0
0.5973	-8.87481	5.76704	-6.25736	-3.24535	0
0.5980	-7.65204	1.18733	-6.86765	-7.21293	0
0.5987	-2.772	-2.47361	-4.42647	-8.12756	0
0.5993	-2.772	-2.77987	-1.97794	-5.99238	0
0.6000	-7.65204	0.579531	-3.80883	-5.68645	0
0.6007	-7.95635	4.24047	-4.11765	-6.29831	0
0.6013	-2.15784	4.84827	-0.455883	-5.07775	0
0.6020	0.890801	6.37484	1.9853	-3.55127	0
0.6027	-0.630754	8.20767	3.51471	-2.33072	0
0.6033	-2.15784	0.881076	6.25736	-1.71887	0
0.6040	-2.772	-11.0205	7.78677	-1.71887	0
0.6047	-1.85353	-14.3752	7.78677	0.110386	0
0.6053	1.50496	-11.6283	9.30883	2.55149	0
0.6060	4.5536	-11.0205	10.228	3.16335	0
0.6067	4.24929	-9.8002	10.228	4.68983	0
0.6073	3.64067	-5.83301	12.0588	6.51908	0
0.6080	4.5536	-2.47361	13.5809	6.825	0
0.6087	5.47206	-0.640783	12.6691	6.51908	0
0.6093	3.02651	1.79985	12.6691	7.43686	0
0.6100	-0.0221317	3.02016	13.5809	6.825	0
0.6107	-1.54922	1.79985	12.6691	6.51908	0
0.6113	-2.772	-0.640783	10.228	8.96018	0
0.6120	-4.29355	-3.08612	8.08824	8.04556	0
0.6127	-3.68493	-4.61269	5.95589	2.24872	0
0.6133	-3.68493	-4.30644	4.125	-1.41609	0
0.6140	-4.90771	-1.86581	1.9853	-0.80424	0
0.6147	-5.21202	2.10139	0.463236	-1.71887	0
0.6153	-5.82064	5.15453	-0.147059	-3.8572	0
0.6160	-9.17912	6.6811	-0.147059	-3.8572	0
0.6167	-10.3964	7.59516	-1.06618	-2.93942	0
0.6173	-7.34773	8.51393	-3.50736	-4.77183	0
0.6180	-4.90771	6.6811	-6.25736	-5.99238	0
0.6187	-4.90771	5.76704	-7.16912	-3.55127	0
0.6193	-6.12495	8.20767	-7.16912	-2.93942	0
0.6200	-7.34773	6.37484	-7.47795	-5.99238	0
0.6207	-6.12495	1.18733	-7.47795	-7.21293	0
0.6213	-4.59786	2.40765	-8.08824	-6.29831	0
0.6220	-6.42926	5.76704	-6.55883	-4.15997	0
0.6227	-4.59786	0.579531	-3.80883	-1.11017	0
0.6233	1.19511	-8.88143	-3.19853	1.02817	0
0.6240	2.7222	-18.3424	-2.89706	1.94279	0
0.6247	4.5536	-25.669	0.154412	1.02817	0
0.6253	9.74348	-21.0893	2.59559	0.416313	0
0.6260	10.0478	-7.66112	2.90441	2.55149	0
0.6267	5.47206	-0.640783	2.59559	6.51908	0
0.6273	7.30346	-0.0329815	0.764707	8.35148	0
0.6280	10.9607	3.93422	-1.97794	7.43686	0
0.6287	7.91208	9.12173	-1.06618	6.825	0
0.6293	4.5536	11.5624	1.68383	6.825	0
0.6300	5.77638	13.7014	2.29412	6.51908	0
0.6307	5.16775	14.003	0.154412	5.60445	0
0.6313	1.80927	10.0358	-2.89706	6.51908	0
0.6320	3.02651	1.79985	-3.50736	9.26611	0
0.6327	5.47206	-7.66112	-2.28677	7.73963	0
0.6333	2.41789	-14.6815	-3.80883	4.07797	0
0.6340	-1.54922	-18.0361	-4.72795	4.3839	0
0.6347	-1.85353	-16.8158	-1.97794	5.91038	0
0.6353	-4.59786	-11.3221	-2.89706	5.60445	0
0.6360	-7.65204	-7.05332	-5.64706	4.68983	0
0.6367	-5.21202	-6.13455	-5.33824	1.94279	0
0.6373	-2.15784	-2.47361	-5.64706	-3.24535	0
0.6380	-3.98924	3.02016	-7.16912	-3.8572	0
0.6387	-6.42926	4.24047	-4.72795	-1.41609	0
0.6393	-6.7391	1.79985	-1.06618	-1.41609	0
0.6400	-6.7391	-0.947039	-0.757354	-2.63665	0
0.6407	-4.90771	-3.38767	-1.97794	-3.8572	0
0.6413	-3.07631	-4.00018	-1.06618	-4.77183	0
0.6420	-3.98924	-1.55955	2.90441	-3.55127	0
0.6427	-3.98924	2.40765	4.42647	-0.80424	0
0.6433	-0.630754	6.37484	1.375	1.02817	0
0.6440	2.7222	8.51393	0.764707	0.416313	0
0.6447	2.7222	8.51393	3.81618	1.94279	0
0.6453	2.41789	6.6811	3.81618	4.07797	0
0.6460	3.64067	4.84827	2.90441	3.16335	0
0.6467	4.5536	3.62796	4.7353	2.85742	0
0.6473	1.50496	5.76704	5.95589	7.43686	0
0.6480	-0.326443	9.42798	5.34559	9.26611	0
0.6487	3.64067	10.342	5.34559	5.29852	0
0.6493	6.99362	10.342	5.64706	5.60445	0
0.6500	5.77638	13.0889	6.25736	6.51908	0
0.6507	4.5536	14.6155	6.25736	2.85742	0
0.6513	2.7222	13.7014	4.42647	2.24872	0
0.6520	-2.46215	13.0889	4.125	3.77204	0
0.6527	-6.42926	14.003	5.34559	0.722239	0
0.6533	-5.51633	14.6155	4.42647	-1.41609	0
0.6540	-4.29355	11.2608	2.90441	0.110386	0
0.6547	-5.51633	2.40765	2.59559	-0.80424	0
0.6553	-6.42926	-2.47361	1.9853	-2.33072	0
0.6560	-5.51633	-2.47361	3.51471	-0.80424	0
0.6567	-5.51633	-5.83301	4.7353	-1.11017	0
0.6573	-6.42926	-9.8002	2.59559	-3.24535	0
0.6580	-7.04342	-8.88143	2.59559	-4.15997	0
0.6587	-6.7391	-7.96738	7.78677	-4.4659	0
0.6593	-5.82064	-11.6283	9.91913	-4.4659	0
0.6600	-4.59786	-16.8158	8.08824	-6.60108	0
0.6607	-3.38062	-21.0893	6.86765	-9.95996	0
0.6613	-2.15784	-22.6159	5.64706	-9.04534	0
0.6620	-0.0221317	-25.3627	7.78677	-6.29831	0
0.6627	1.80927	-29.9377	12.0588	-5.38053	0
0.6633	2.11358	-25.669	11.1397	-3.24535	0
0.6640	0.890801	-14.3752	7.78677	-1.71887	0
0.6647	1.19511	-7.66112	9.91913	-2.33072	0
0.6653	3.64067	-5.52675	13.5809	-0.498314	0
0.6660	3.94498	-1.86581	13.2794	3.16335	0
0.6667	1.50496	0.579531	11.4485	4.07797	0
0.6673	1.80927	1.18733	11.1397	4.9926	0
0.6680	4.5536	3.02016	11.75	6.51908	0
0.6687	5.16775	5.76704	10.8382	4.9926	0
0.6693	4.85791	4.24047	6.86765	2.85742	0
0.6700	7.30346	1.18733	4.42647	1.94279	0
0.6707	7.91208	1.79985	6.56618	1.33094	0
0.6713	3.94498	5.46079	9.61766	3.16335	0
0.6720	-0.940597	6.98736	8.08824	4.68983	0
0.6727	-2.15784	3.93422	2.90441	1.02817	0
0.6733	-0.940597	1.18733	-1.06618	-3.55127	0
0.6740	-3.38062	4.24047	-1.36765	-5.38053	0
0.6747	-8.87481	6.06859	-1.97794	-4.77183	0
0.6753	-10.3964	-1.86581	-3.80883	-3.24535	0
0.6760	-7.65204	-10.7143	-3.50736	-3.8572	0
0.6767	-7.65204	-9.18769	-1.97794	-8.12756	0
0.6773	-10.0921	-4.30644	-3.50736	-10.2659	0
0.6780	-12.2278	-1.55955	-4.72795	-7.82479	0
0.6787	-13.4505	1.18733	-3.80883	-5.68645	0
0.6793	-10.0921	2.10139	-4.11765	-7.82479	0
0.6800	-4.90771	3.93422	-5.64706	-9.95996	0
0.6807	-4.29355	9.12173	-6.55883	-9.95996	0
0.6813	-5.51633	7.59516	-6.86765	-11.4864	0
0.6820	-0.940597	0.881076	-6.86765	-10.8746	0
0.6827	3.64067	0.273275	-3.80883	-6.29831	0
0.6833	1.80927	-0.640783	-2.58824	-2.63665	0
0.6840	0.58649	-8.88143	-5.64706	-3.24535	0
0.6847	3.64067	-14.0689	-7.47795	-4.4659	0
0.6853	4.5536	-11.6283	-6.25736	-4.4659	0
0.6860	4.24929	-6.74706	-4.72795	-4.4659	0
0.6867	6.08069	-2.47361	-4.72795	-2.93942	0
0.6873	6.385	0.579531	-5.33824	-1.11017	0
0.6880	2.7222	1.79985	-5.94853	-0.498314	0
0.6887	1.19511	2.10139	-4.42647	1.63687	0
0.6893	4.5536	1.49359	-2.28677	4.07797	0
0.6900	6.08069	1.18733	-3.19853	4.68983	0
0.6907	4.5536	4.54673	-4.72795	4.3839	0
0.6913	4.5536	10.6483	-4.11765	5.29852	0
0.6920	7.60777	16.7499	-4.72795	5.91038	0
0.6927	9.13486	17.6686	-7.16912	5.29852	0
0.6933	7.91208	12.7827	-8.08824	3.77204	0
0.6940	5.77638	5.15453	-7.47795	1.94279	0
0.6947	3.02651	-5.52675	-8.38971	-0.80424	0
0.6953	0.890801	-13.7674	-10.2206	-2.63665	0
0.6960	1.50496	-11.0205	-9.00001	-1.11017	0
0.6967	2.41789	-3.38767	-7.47795	-1.71887	0
0.6973	1.80927	-0.640783	-9.6103	-5.07775	0
0.6980	1.50496	0.273275	-10.8309	-5.38053	0
0.6987	0.282179	1.18733	-7.77942	-4.15997	0
0.6993	-2.15784	2.10139	-5.64706	-7.21293	0
0.7000	-1.54922	3.93422	-6.55883	-8.12756	0
0.7007	1.80927	4.84827	-7.47795	-4.4659	0
0.7013	1.80927	5.15453	-7.16912	-5.07775	0
0.7020	0.58649	7.29361	-6.86765	-7.21293	0
0.7027	0.890801	7.90141	-5.94853	-3.55127	0
0.7033	0.890801	6.6811	-3.80883	-1.11017	0
0.7040	-0.0221317	7.90141	-3.50736	-3.55127	0
0.7047	1.19511	9.42798	-5.64706	-0.80424	0
0.7053	4.5536	7.59516	-6.55883	4.3839	0
0.7060	7.91208	6.37484	-7.47795	2.85742	0
0.7067	7.30346	7.90141	-7.16912	2.85742	0
0.7073	4.24929	8.51393	-5.94853	7.43686	0
0.7080	2.7222	6.6811	-6.55883	6.51908	0
0.7087	4.24929	5.15453	-7.47795	4.3839	0
0.7093	5.77638	6.37484	-4.72795	5.91038	0
0.7100	6.385	7.59516	-1.97794	5.91038	0
0.7107	5.77638	6.37484	-3.19853	5.29852	0
0.7113	3.64067	5.76704	-5.03677	7.43686	0
0.7120	2.7222	7.90141	-2.89706	6.825	0
0.7127	2.41789	8.81547	-0.455883	3.77204	0
0.7133	0.890801	6.98736	-1.97794	1.94279	0
0.7140	-0.326443	4.84827	-3.80883	1.02817	0
0.7147	-0.630754	5.15453	-4.42647	0.416313	0
0.7153	-0.0221317	5.76704	-5.64706	-0.192387	0
0.7160	-0.0221317	6.37484	-5.64706	-2.93942	0
0.7167	-2.46215	7.29361	-3.50736	-4.4659	0
0.7173	-4.90771	4.84827	-3.80883	-3.55127	0
0.7180	-4.59786	0.273275	-6.86765	-3.8572	0
0.7187	-4.59786	-0.0329815	-3.80883	-3.55127	0
0.7193	-8.5705	3.02016	0.463236	-2.02479	0
0.7200	-9.48344	3.02016	-1.97794	-2.63665	0
0.7207	-5.21202	1.49359	-4.72795	-4.15997	0
0.7213	-3.07631	3.32642	-2.58824	-5.38053	0
0.7220	-3.07631	4.84827	-1.06618	-6.29831	0
0.7227	-2.15784	4.54673	0.154412	-4.4659	0
0.7233	-2.772	4.84827	3.20589	-0.498314	0
0.7240	-2.46215	3.93422	4.42647	0.722239	0
0.7247	2.11358	1.18733	5.03677	0.722239	0
0.7253	3.64067	-1.55955	7.17648	2.55149	0
0.7260	1.19511	-5.22049	8.08824	2.85742	0
0.7267	1.80927	-9.8002	9.91913	2.85742	0
0.7273	4.5536	-8.57989	12.0588	4.9926	0
0.7280	5.47206	-2.47361	10.228	6.825	0
0.7287	5.16775	0.881076	7.78677	4.68983	0
0.7293	3.64067	-0.0329815	9.61766	3.77204	0
0.7300	2.41789	1.18733	9.30883	6.825	0
0.7307	1.50496	2.10139	5.34559	9.87796	0
0.7313	-1.24491	-0.640783	4.42647	8.96018	0
0.7320	-3.98924	-4.00018	5.34559	7.13093	0
0.7327	-2.772	-3.69392	1.9853	4.68983	0
0.7333	-1.85353	-2.77987	-0.455883	1.02817	0
0.7340	-3.07631	-2.47361	-1.06618	-1.71887	0
0.7347	-1.54922	-2.47361	-3.19853	-1.11017	0
0.7353	-0.630754	-4.00018	-4.72795	-1.11017	0
0.7360	-5.82064	-3.38767	-5.94853	-2.63665	0
0.7367	-9.78775	2.10139	-7.77942	-3.8572	0
0.7373	-7.95635	5.15453	-6.86765	-4.4659	0
0.7380	-7.04342	3.93422	-4.72795	-4.4659	0
0.7387	-8.5705	3.93422	-6.55883	-4.77183	0
0.7393	-9.17912	4.24047	-7.47795	-6.90701	0
0.7400	-8.5705	3.02016	-4.11765	-9.95996	0
0.7407	-6.42926	4.24047	-3.19853	-9.04534	0
0.7413	-4.29355	4.84827	-3.80883	-5.68645	0
0.7420	-4.29355	4.24047	-1.97794	-5.68645	0
0.7427	-3.68493	6.6811	-1.97794	-7.21293	0
0.7433	-3.68493	7.29361	-3.19853	-4.4659	0
0.7440	-7.34773	0.881076	-0.147059	-1.41609	0
0.7447	-6.7391	-5.22049	0.764707	-2.63665	0
0.7453	-0.0221317	-8.88143	-0.757354	-2.33072	0
0.7460	1.80927	-11.6283	1.375	0.416313	0
0.7467	-0.0221317	-8.88143	2.59559	0.722239	0
0.7473	1.80927	-2.47361	0.463236	-0.192387	0
0.7480	3.64067	2.10139	0.764707	1.63687	0
0.7487	2.7222	6.06859	3.20589	4.3839	0
0.7493	3.02651	8.81547	3.51471	4.68983	0
0.7500	1.50496	8.51393	5.34559	4.3839	0
0.7507	-0.940597	7.29361	5.95589	3.77204	0
0.7513	0.58649	3.93422	3.51471	2.85742	0
0.7520	1.80927	-3.69392	2.90441	2.85742	0
0.7527	0.282179	-11.9346	3.20589	2.24872	0
0.7533	-0.326443	-15.2893	2.29412	-1.71887	0
0.7540	-0.0221317	-14.0689	3.51471	-4.4659	0
0.7547	-1.85353	-8.57989	5.34559	-2.63665	0
0.7553	-5.51633	-1.86581	4.125	-0.192387	0
0.7560	-8.26066	1.49359	3.20589	-1.71887	0
0.7567	-9.17912	-1.2533	2.29412	-5.38053	0
0.7573	-7.95635	-10.7143	1.68383	-6.29831	0
0.7580	-3.68493	-20.1752	3.81618	-4.4659	0
0.7587	-1.24491	-19.5627	5.34559	-1.71887	0
0.7593	-1.85353	-9.49395	3.81618	-0.80424	0
0.7600	-2.46215	-0.339238	5.03677	-2.63665	0
0.7607	-1.85353	3.02016	8.08824	-3.8572	0
0.7613	-1.85353	1.49359	6.25736	-3.55127	0
0.7620	-1.85353	-5.22049	3.20589	-2.63665	0
0.7627	-1.85353	-12.5471	4.7353	-1.71887	0
0.7633	-1.85353	-11.3221	6.56618	-0.498314	0
0.7640	-0.630754	-4.30644	5.34559	0.416313	0
0.7647	0.890801	0.579531	5.64706	2.55149	0
0.7653	-0.940597	5.46079	6.86765	5.60445	0
0.7660	-0.0221317	13.0889	5.34559	4.68983	0
0.7667	4.24929	17.6686	5.34559	4.07797	0
0.7673	3.64067	16.1421	7.17648	9.87796	0
0.7680	-0.0221317	13.0889	6.56618	12.3191	0
0.7687	1.80927	8.51393	2.90441	7.43686	0
0.7693	6.99362	0.273275	1.68383	6.51908	0
0.7700	9.13486	-7.35486	1.07353	9.57204	0
0.7707	9.13486	-14.6815	-0.147059	8.35148	0
0.7713	8.52071	-22.6159	-0.757354	7.73963	0
0.7720	9.13486	-22.9221	-1.06618	9.57204	0
0.7727	9.74348	-16.5143	-1.97794	6.51908	0
0.7733	7.30346	-14.0689	-2.89706	2.24872	0
0.7740	3.64067	-12.5471	-5.03677	3.16335	0
0.7747	2.7222	-7.05332	-7.16912	2.85742	0
0.7753	2.7222	-7.35486	-5.94853	-2.33072	0
0.7760	3.33635	-12.8486	-5.94853	-4.4659	0
0.7767	2.7222	-12.5471	-7.47795	-2.63665	0
0.7773	-0.326443	-8.27363	-7.47795	-1.71887	0
0.7780	-1.24491	-6.44081	-7.77942	-4.4659	0
0.7787	1.19511	-4.00018	-8.38971	-5.38053	0
0.7793	-1.24491	-2.16735	-4.72795	-5.68645	0
0.7800	-4.90771	-3.08612	-3.80883	-6.60108	0
0.7807	-0.630754	-3.69392	-7.16912	-6.29831	0
0.7813	1.80927	-5.22049	-5.64706	-5.99238	0
0.7820	-2.15784	-5.83301	-0.147059	-7.21293	0
0.7827	-2.46215	-3.08612	0.463236	-6.60108	0
0.7833	0.58649	0.273275	-0.147059	-3.8572	0
0.7840	-0.630754	1.18733	1.9853	-2.63665	0
0.7847	-1.85353	1.18733	3.51471	-1.41609	0
0.7853	-0.630754	1.79985	2.59559	0.110386	0
0.7860	0.282179	4.24047	1.375	0.416313	0
0.7867	1.19511	6.98736	1.07353	2.55149	0
0.7873	1.50496	6.37484	2.29412	6.51908	0
0.7880	0.890801	5.15453	1.9853	6.51908	0
0.7887	0.282179	5.46079	2.29412	5.60445	0
0.7893	0.282179	3.93422	4.7353	6.2163	0
0.7900	1.50496	3.02016	6.25736	7.13093	0
0.7907	2.7222	4.24047	5.34559	9.26611	0
0.7913	-0.940597	3.93422	4.7353	11.0985	0
0.7920	-4.90771	3.02016	5.03677	7.43686	0
0.7927	-2.772	6.6811	3.51471	2.24872	0
0.7933	-1.85353	9.73424	2.29412	2.55149	0
0.7940	-5.51633	8.51393	1.375	4.3839	0
0.7947	-8.26066	8.51393	-0.757354	3.16335	0
0.7953	-9.17912	10.342	-2.58824	0.722239	0
0.7960	-8.26066	9.42798	-3.80883	-0.80424	0
0.7967	-5.21202	6.6811	-5.64706	-0.192387	0
0.7973	-4.59786	5.46079	-9.00001	0.416313	0
0.7980	-5.21202	4.84827	-13.5809	-0.80424	0
0.7987	-2.15784	4.24047	-17.5441	-1.71887	0
0.7993	-1.85353	3.93422	-17.2427	-2.02479	0
0.8000	-6.12495	3.02016	-12.9706	-3.24535	0
0.8007	-5.82064	0.579531	-10.8309	-4.15997	0
0.8013	-2.772	-0.947039	-12.0515	-3.55127	0
0.8020	-2.15784	0.273275	-12.9706	-3.55127	0
0.8027	-2.772	3.02016	-8.38971	-2.63665	0
0.8033	-3.38062	3.93422	-3.80883	0.416313	0
0.8040	-0.940597	3.93422	-2.89706	3.77204	0
0.8047	5.16775	3.93422	-1.97794	4.68983	0
0.8053	7.30346	4.84827	-0.455883	3.46927	0
0.8060	4.5536	5.76704	0.463236	1.02817	0
0.8067	6.08069	3.02016	2.59559	1.02817	0
0.8073	8.2164	0.881076	4.7353	4.9926	0
0.8080	6.385	3.93422	5.03677	9.26611	0
0.8087	6.385	5.46079	6.25736	8.35148	0
0.8093	6.385	4.24047	5.34559	6.51908	0
0.8100	4.24929	5.76704	3.20589	7.43686	0
0.8107	3.33635	5.76704	6.56618	7.43686	0
0.8113	3.64067	1.79985	9.00736	4.68983	0
0.8120	1.50496	3.02016	4.42647	4.07797	0
0.8127	-0.0221317	7.59516	2.90441	4.68983	0
0.8133	1.80927	7.59516	4.7353	2.85742	0
0.8140	3.94498	9.12173	1.07353	-0.498314	0
0.8147	1.80927	11.2608	-0.757354	-2.33072	0
0.8153	-3.07631	4.84827	2.59559	-1.11017	0
0.8160	-3.38062	-2.47361	1.68383	-0.80424	0
0.8167	-0.630754	-3.38767	-1.06618	-4.77183	0
0.8173	-1.85353	-3.38767	1.07353	-8.43349	0
0.8180	-5.51633	-4.00018	1.07353	-9.04534	0
0.8187	-5.21202	-4.30644	-1.97794	-9.65404	0
0.8193	-2.772	-8.88143	-1.97794	-9.34811	0
0.8200	-2.15784	-16.8158	-1.67647	-8.43349	0
0.8207	-3.68493	-17.7346	-1.97794	-10.8746	0
0.8213	-4.59786	-11.3221	0.463236	-12.0951	0
0.8220	-3.68493	-4.61269	2.59559	-9.95996	0
0.8227	-3.98924	-2.47361	4.42647	-9.04534	0
0.8233	-3.98924	-1.86581	6.56618	-8.12756	0
0.8240	-0.940597	-0.339238	6.25736	-5.99238	0
0.8247	-0.630754	1.79985	4.125	-5.38053	0
0.8253	-3.38062	3.93422	5.34559	-5.38053	0
0.8260	-1.54922	7.59516	8.69854	-3.55127	0
0.8267	3.64067	9.42798	9.00736	-1.71887	0
0.8273	2.7222	7.90141	9.30883	1.94279	0
0.8280	-2.772	5.76704	10.228	5.60445	0
0.8287	-4.29355	3.02016	9.00736	1.94279	0
0.8293	-0.940597	0.273275	7.47795	-2.63665	0
0.8300	1.80927	-1.55955	9.00736	0.110386	0
0.8307	2.7222	-0.339238	11.1397	1.94279	0
0.8313	1.80927	3.02016	11.1397	-0.80424	0
0.8320	0.282179	3.93422	8.08824	-1.41609	0
0.8327	-1.85353	0.273275	5.34559	-0.498314	0
0.8333	-2.772	-1.86581	7.47795	-2.63665	0
0.8340	-2.772	-3.08612	9.91913	-4.4659	0
0.8347	-3.98924	-6.74706	8.08824	-5.38053	0
0.8353	-5.51633	-8.88143	6.25736	-7.51886	0
0.8360	-7.04342	-6.74706	8.08824	-7.82479	0
0.8367	-9.17912	-4.30644	9.30883	-6.29831	0
0.8373	-10.7062	-0.640783	10.228	-7.21293	0
0.8380	-10.0921	0.273275	12.0588	-8.12756	0
0.8387	-9.78775	-5.83301	12.3603	-5.38053	0
0.8393	-11.6191	-8.27363	10.228	-4.4659	0
0.8400	-11.3148	-3.38767	9.00736	-5.99238	0
0.8407	-6.42926	-2.47361	8.69854	-6.60108	0
0.8413	-3.68493	-5.83301	9.30883	-7.51886	0
0.8420	-3.38062	-6.74706	10.8382	-8.12756	0
0.8427	-0.0221317	-5.22049	12.6691	-5.38053	0
0.8433	3.64067	-0.640783	13.5809	-2.33072	0
0.8440	5.47206	4.24047	15.4118	-1.41609	0
0.8447	7.30346	3.93422	16.0221	2.24872	0
0.8453	7.60777	-2.47361	14.5	6.51908	0
0.8460	6.99362	-8.57989	15.4118	5.91038	0
0.8467	9.74348	-12.5471	17.2427	5.60445	0
0.8473	12.1835	-14.6815	15.1103	8.35148	0
0.8480	12.1835	-13.4611	13.8897	9.26611	0
0.8487	12.7921	-8.88143	16.6324	6.825	0
0.8493	11.5749	-3.69392	16.0221	6.51908	0
0.8500	10.0478	-1.55955	11.1397	8.04556	0
0.8507	11.2706	-1.86581	10.5294	10.4867	0
0.8513	9.13486	-1.55955	9.91913	13.8455	0
0.8520	2.7222	-0.339238	5.03677	12.3191	0
0.8527	1.80927	0.273275	1.375	6.2163	0
0.8533	3.64067	1.49359	-1.06618	3.46927	0
0.8540	0.890801	3.93422	-4.72795	3.77204	0
0.8547	-1.24491	3.02016	-6.86765	0.722239	0
0.8553	-2.46215	0.273275	-6.55883	-0.80424	0
0.8560	-5.21202	1.49359	-9.91913	1.02817	0
0.8567	-4.59786	4.54673	-14.1912	-1.41609	0
0.8573	-1.24491	4.24047	-16.6324	-3.8572	0
0.8580	-3.68493	7.29361	-16.9338	-1.41609	0
0.8587	-8.26066	10.342	-16.6324	-0.80424	0
0.8593	-7.95635	3.93422	-15.7132	-3.55127	0
0.8600	-5.21202	-4.30644	-15.7132	-2.33072	0
0.8607	-5.51633	-3.38767	-14.1912	-0.80424	0
0.8613	-6.7391	1.18733	-13.2721	-2.33072	0
0.8620	-4.59786	3.62796	-12.9706	-2.63665	0
0.8627	-2.772	5.76704	-10.2206	-2.02479	0
0.8633	-5.21202	4.84827	-6.55883	-0.192387	0
0.8640	-5.51633	1.18733	-6.55883	2.24872	0
0.8647	-0.0221317	1.18733	-8.38971	1.94279	0
0.8653	4.24929	2.10139	-8.38971	1.33094	0
0.8660	4.5536	-0.339238	-8.08824	2.85742	0
0.8667	4.5536	-4.61269	-7.47795	1.94279	0
0.8673	4.85791	-9.18769	-7.16912	0.722239	0
0.8680	4.24929	-12.5471	-7.47795	4.07797	0
0.8687	2.41789	-11.3221	-6.55883	5.60445	0
0.8693	0.890801	-5.22049	-5.94853	2.85742	0
0.8700	3.02651	0.273275	-5.64706	2.85742	0
0.8707	5.47206	-1.55955	-4.72795	4.68983	0
0.8713	0.890801	-3.69392	-4.72795	5.60445	0
0.8720	-3.07631	-0.640783	-5.94853	5.60445	0
0.8727	-1.54922	1.79985	-6.55883	2.55149	0
0.8733	0.282179	-0.640783	-7.47795	-1.71887	0
0.8740	1.80927	-1.55955	-8.69854	-2.02479	0
0.8747	3.33635	0.579531	-6.25736	-2.63665	0
0.8753	-2.46215	0.273275	-2.58824	-5.38053	0
0.8760	-7.95635	-2.77987	-5.03677	-5.99238	0
0.8767	-5.21202	-2.77987	-9.00001	-6.29831	0
0.8773	-4.29355	-0.640783	-9.00001	-7.51886	0
0.8780	-6.42926	-1.55955	-9.00001	-8.43349	0
0.8787	-3.98924	-2.47361	-9.00001	-9.04534	0
0.8793	-3.07631	0.273275	-5.94853	-10.2659	0
0.8800	-5.51633	1.18733	-3.50736	-9.95996	0
0.8807	-3.68493	-2.16735	-4.11765	-9.95996	0
0.8813	-1.24491	-2.47361	-4.72795	-9.04534	0
0.8820	-0.940597	-0.0329815	-4.72795	-7.21293	0
0.8827	1.50496	0.273275	-2.89706	-5.68645	0
0.8833	2.7222	1.18733	-0.455883	-5.38053	0
0.8840	1.50496	2.40765	-1.97794	-4.4659	0
0.8847	2.11358	0.881076	-3.80883	-1.71887	0
0.8853	3.94498	1.18733	-1.06618	2.55149	0
0.8860	5.47206	2.40765	0.764707	2.55149	0
0.8867	6.68931	0.579531	-1.97794	-1.11017	0
0.8873	5.47206	2.40765	-1.06618	0.110386	0
0.8880	2.41789	7.59516	3.20589	3.77204	0
0.8887	2.41789	8.20767	3.20589	1.94279	0
0.8893	3.64067	8.81547	1.375	1.02817	0
0.8900	5.16775	12.1749	0.764707	4.9926	0
0.8907	5.16775	11.2608	0.764707	6.51908	0
0.8913	2.11358	9.12173	1.68383	5.29852	0
0.8920	1.80927	11.2608	0.764707	5.60445	0
0.8927	5.16775	11.5624	-1.97794	5.60445	0
0.8933	2.11358	7.90141	-1.97794	4.3839	0
0.8940	-3.68493	6.37484	-0.147059	2.55149	0
0.8947	-3.98924	5.46079	-2.89706	-0.498314	0
0.8953	-3.68493	0.579531	-7.77942	-1.41609	0
0.8960	-4.59786	-4.30644	-10.2206	1.02817	0
0.8967	-3.98924	-6.13455	-11.1397	1.02817	0
0.8973	-4.90771	-5.52675	-13.5809	-2.63665	0
0.8980	-9.17912	-4.30644	-15.4118	-4.15997	0
0.8987	-10.0921	-3.69392	-12.9706	-2.02479	0
0.8993	-9.17912	-4.61269	-7.47795	-1.41609	0
0.9000	-9.17912	-5.22049	-5.94853	-2.93942	0
0.9007	-7.04342	-4.30644	-6.55883	-3.55127	0
0.9013	-4.90771	-4.30644	-4.42647	-4.15997	0
0.9020	-6.12495	-6.13455	-1.06618	-6.29831	0
0.9027	-6.12495	-8.27363	1.68383	-5.38053	0
0.9033	-4.29355	-8.27363	4.7353	0.110386	0
0.9040	-4.59786	-3.69392	6.25736	2.85742	0
0.9047	-4.90771	1.49359	7.78677	2.24872	0
0.9053	-2.46215	2.10139	10.5294	3.77204	0
0.9060	-1.54922	1.18733	11.4485	3.46927	0
0.9067	-3.07631	5.46079	10.8382	1.63687	0
0.9073	-4.29355	8.51393	12.9706	4.68983	0
0.9080	-4.90771	7.59516	15.4118	7.73963	0
0.9087	-5.21202	9.12173	13.8897	7.43686	0
0.9093	-1.54922	12.1749	10.5294	8.65741	0
0.9100	2.7222	11.5624	9.91913	9.26611	0
0.9107	1.80927	12.7827	12.0588	7.43686	0
0.9113	-2.46215	15.228	12.9706	10.4867	0
0.9120	-2.46215	15.8358	9.00736	12.0131	0
0.9127	1.80927	17.3624	4.7353	4.07797	0
0.9133	4.24929	15.8358	3.20589	-1.41609	0
0.9140	3.02651	1.18733	1.07353	-0.80424	0
0.9147	1.80927	-18.0361	-1.67647	-2.33072	0
0.9153	1.80927	-24.4487	-0.757354	-3.8572	0
0.9160	-0.0221317	-19.869	-1.06618	-1.71887	0
0.9167	-4.29355	-15.5955	-5.64706	-1.71887	0
0.9173	-3.98924	-13.7674	-9.00001	-5.68645	0
0.9180	1.50496	-13.4611	-8.38971	-7.21293	0
0.9187	3.33635	-13.4611	-8.38971	-4.77183	0
0.9193	0.890801	-11.0205	-10.2206	-2.63665	0
0.9200	-0.0221317	-6.74706	-9.30883	-3.24535	0
0.9207	-0.940597	-3.38767	-4.72795	-3.8572	0
0.9213	-1.85353	-4.91424	-2.58824	-3.55127	0
0.9220	3.02651	-10.1017	-4.72795	-3.8572	0
0.9227	6.385	-11.6283	-4.42647	-2.63665	0
0.9233	2.41789	-8.88143	-0.147059	0.416313	0
0.9240	-0.630754	-6.74706	0.154412	1.33094	0
0.9247	3.64067	-4.30644	-1.67647	1.02817	0
0.9253	9.43917	-2.47361	-1.67647	2.85742	0
0.9260	11.2706	-9.18769	-1.06618	3.77204	0
0.9267	10.9607	-17.7346	-1.06618	3.77204	0
0.9273	13.7106	-15.2893	-0.455883	4.07797	0
0.9280	15.8463	-8.27363	-0.757354	5.60445	0
0.9287	12.7921	-4.30644	-1.06618	7.43686	0
0.9293	8.2164	-0.640783	0.764707	9.26611	0
0.9300	6.68931	3.93422	0.764707	8.04556	0
0.9307	4.5536	4.84827	-0.757354	6.51908	0
0.9313	3.64067	4.54673	-1.06618	5.60445	0
0.9320	5.47206	8.20767	-1.36765	3.77204	0
0.9327	3.64067	11.2608	-2.89706	1.63687	0
0.9333	-0.940597	8.81547	-3.80883	1.94279	0
0.9340	-0.940597	9.12173	-4.72795	1.63687	0
0.9347	-1.24491	13.7014	-4.42647	-0.80424	0
0.9353	-5.51633	14.3092	-3.80883	-2.02479	0
0.9360	-7.95635	13.0889	-5.94853	-0.80424	0
0.9367	-8.5705	15.228	-8.69854	-2.63665	0
0.9373	-9.17912	14.6155	-8.08824	-8.12756	0
0.9380	-6.42926	8.51393	-5.33824	-9.95996	0
0.9387	-3.68493	1.18733	-2.89706	-8.12756	0
0.9393	-3.68493	-7.66112	-1.97794	-8.12756	0
0.9400	-1.85353	-15.5955	-1.67647	-8.12756	0
0.9407	-0.940597	-18.3424	-2.28677	-5.99238	0
0.9413	-2.15784	-19.2612	-3.19853	-5.07775	0
0.9420	-2.15784	-19.869	-4.72795	-5.99238	0
0.9427	-1.85353	-15.2893	-4.72795	-5.38053	0
0.9433	-2.46215	-9.18769	-3.80883	-3.55127	0
0.9440	-1.54922	-4.61269	-1.97794	-2.02479	0
0.9447	0.890801	0.273275	0.154412	0.110386	0
0.9453	1.80927	4.54673	0.764707	1.33094	0
0.9460	3.64067	5.76704	0.154412	1.33094	0
0.9467	7.91208	4.84827	-0.147059	2.85742	0
0.9473	8.2164	4.54673	-0.757354	7.43686	0
0.9480	4.5536	3.02016	-0.147059	9.26611	0
0.9487	6.08069	1.18733	1.9853	5.91038	0
0.9493	10.9607	0.881076	2.29412	1.94279	0
0.9500	10.9607	2.10139	-0.147059	3.77204	0
0.9507	10.0478	1.49359	-1.36765	7.13093	0
0.9513	12.7921	-0.339238	-1.06618	6.2163	0
0.9520	10.9607	-0.0329815	-0.757354	4.68983	0
0.9527	4.5536	2.10139	-0.455883	3.77204	0
0.9533	4.85791	1.49359	-0.147059	1.33094	0
0.9540	7.30346	-3.08612	0.764707	0.110386	0
0.9547	4.5536	-6.13455	1.07353	1.02817	0
0.9553	2.11358	-7.96738	-1.06618	-0.192387	0
0.9560	3.02651	-8.88143	-3.50736	-2.63665	0
0.9567	0.58649	-7.35486	-4.11765	-4.4659	0
0.9573	-4.29355	-4.30644	-3.19853	-7.21293	0
0.9580	-3.68493	-2.47361	-1.97794	-6.90701	0
0.9587	-1.24491	-0.640783	-1.06618	-3.55127	0
0.9593	-5.51633	1.18733	-1.97794	-2.63665	0
0.9600	-10.3964	0.579531	-1.97794	-2.93942	0
0.9607	-7.95635	3.02016	0.154412	-2.33072	0
0.9613	-4.59786	5.46079	0.764707	-3.55127	0
0.9620	-6.42926	4.84827	1.07353	-4.4659	0
0.9627	-9.17912	7.59516	4.125	-3.24535	0
0.9633	-10.0921	14.6155	5.03677	-0.80424	0
0.9640	-9.17912	14.9218	3.51471	0.416313	0
0.9647	-6.7391	10.0358	4.42647	1.33094	0
0.9653	-4.90771	6.6811	6.56618	2.85742	0
0.9660	-3.98924	1.18733	7.47795	4.3839	0
0.9667	-1.85353	-4.61269	8.39707	4.3839	0
0.9673	-0.0221317	-1.86581	9.91913	3.77204	0
0.9680	0.890801	0.881076	10.8382	5.60445	0
0.9687	3.02651	-4.00018	10.228	9.26611	0
0.9693	5.47206	-5.22049	9.00736	9.26611	0
0.9700	3.94498	0.881076	8.69854	6.51908	0
0.9707	2.7222	1.18733	9.00736	6.2163	0
0.9713	2.7222	-7.05332	8.08824	9.57204	0
0.9720	1.50496	-15.9018	5.95589	11.0985	0
0.9727	2.41789	-17.7346	3.81618	6.51908	0
0.9733	6.385	-13.1549	3.51471	0.722239	0
0.9740	6.385	-7.66112	3.51471	-1.71887	0
0.9747	2.41789	-5.22049	0.764707	-0.80424	0
0.9753	1.19511	-1.2533	-2.89706	-0.80424	0
0.9760	1.50496	3.62796	-4.72795	-2.33072	0
0.9767	-1.54922	3.02016	-5.64706	-3.55127	0
0.9773	-2.772	0.579531	-7.16912	-4.77183	0
0.9780	-0.0221317	2.10139	-5.64706	-6.29831	0
0.9787	1.80927	-0.640783	-3.50736	-6.90701	0
0.9793	0.58649	-6.74706	-5.64706	-7.21293	0
0.9800	-0.0221317	-8.57989	-7.16912	-7.82479	0
0.9807	0.282179	-7.96738	-4.42647	-6.90701	0
0.9813	1.50496	-8.27363	-3.50736	-5.99238	0
0.9820	3.02651	-5.83301	-3.50736	-7.82479	0
0.9827	3.02651	-2.77987	-1.67647	-6.90701	0
0.9833	1.80927	-2.47361	-2.58824	-2.33072	0
0.9840	0.890801	-0.640783	-6.55883	-1.11017	0
0.9847	1.80927	1.18733	-9.30883	-2.93942	0
0.9853	4.24929	3.62796	-11.1397	-1.41609	0
0.9860	5.77638	6.6811	-10.2206	1.02817	0
0.9867	4.85791	7.29361	-7.16912	0.722239	0
0.9873	4.24929	6.6811	-6.25736	1.02817	0
0.9880	5.16775	8.20767	-5.64706	2.85742	0
0.9887	5.47206	7.90141	-5.64706	3.46927	0
0.9893	4.5536	6.6811	-6.25736	2.55149	0
0.9900	4.5536	7.90141	-3.80883	3.16335	0
0.9907	4.24929	7.90141	0.764707	2.85742	0
0.9913	3.02651	5.46079	1.68383	-0.80424	0
0.9920	1.19511	6.06859	1.9853	-1.11017	0
0.9927	-2.15784	6.6811	5.03677	1.02817	0
0.9933	-5.51633	3.93422	1.68383	-1.11017	0
0.9940	-5.51633	3.32642	-3.80883	-5.68645	0
0.9947	-5.21202	3.93422	-1.97794	-4.4659	0
0.9953	-7.34773	3.93422	-0.147059	-1.71887	0
0.9960	-9.48344	4.84827	-2.28677	-3.24535	0
0.9967	-8.87481	5.76704	-1.06618	-6.60108	0
0.9973	-7.95635	4.84827	1.07353	-8.12756	0
0.9980	-7.34773	3.93422	0.154412	-7.51886	0
0.9987	-6.42926	4.84827	-0.455883	-5.38053	0
0.9993	-7.04342	4.54673	0.463236	-5.38053	0
1.0000	-9.48344	3.02016	0.154412	-7.82479	0
1.0007	-11.0105	2.10139	-0.147059	-8.73941	0
1.0013	-10.0921	3.93422	1.07353	-7.21293	0
1.0020	-10.3964	5.46079	1.68383	-5.07775	0
1.0027	-12.2278	5.15453	1.68383	-2.63665	0
1.0033	-11.0105	7.90141	2.59559	-1.71887	0
1.0040	-7.95635	12.1749	3.51471	-2.02479	0
1.0047	-7.95635	9.73424	4.7353	-1.11017	0
1.0053	-7.95635	6.6811	5.34559	0.110386	0
1.0060	-2.46215	11.2608	5.03677	0.110386	0
1.0067	1.80927	15.228	5.34559	2.85742	0
1.0073	0.282179	10.9546	8.39707	6.825	0
1.0080	1.80927	3.93422	9.91913	6.2163	0
1.0087	6.385	-3.38767	7.17648	1.63687	0
1.0093	5.77638	-9.8002	3.81618	0.110386	0
1.0100	3.33635	-10.408	4.42647	2.55149	0
1.0107	3.02651	-8.27363	6.86765	2.85742	0
1.0113	2.11358	-7.35486	6.25736	0.722239	0
1.0120	-0.0221317	-3.69392	5.34559	0.416313	0
1.0127	-0.940597	-0.339238	4.42647	3.46927	0
1.0133	-2.46215	-1.55955	0.463236	2.55149	0
1.0140	-1.54922	-1.55955	-2.89706	-3.55127	0
1.0147	-0.0221317	2.10139	0.463236	-6.90701	0
1.0153	-3.68493	1.18733	3.51471	-5.07775	0
1.0160	-5.82064	-1.55955	1.375	-5.38053	0
1.0167	-3.68493	0.881076	-1.67647	-7.51886	0
1.0173	-1.85353	3.93422	-0.147059	-9.04534	0
1.0180	-0.940597	3.93422	2.90441	-10.5687	0
1.0187	-0.940597	3.93422	4.42647	-10.8746	0
1.0193	-5.51633	2.7139	5.34559	-7.51886	0
1.0200	-8.26066	-2.77987	4.42647	-5.68645	0
1.0207	-4.29355	-4.00018	1.9853	-8.12756	0
1.0213	-1.85353	0.881076	3.20589	-8.12756	0
1.0220	-2.772	0.881076	5.34559	-6.29831	0
1.0227	-2.15784	-2.47361	3.81618	-6.29831	0
1.0233	-1.54922	-0.640783	3.51471	-5.38053	0
1.0240	-2.15784	1.49359	6.56618	-4.15997	0
1.0247	-1.54922	1.18733	6.86765	-2.63665	0
1.0253	-0.0221317	4.84827	4.7353	2.24872	0
1.0260	0.890801	8.51393	6.25736	4.68983	0
1.0267	1.50496	6.6811	7.17648	1.63687	0
1.0273	2.7222	6.06859	5.03677	2.85742	0
1.0280	4.85791	7.29361	4.42647	6.2163	0
1.0287	5.47206	5.46079	5.34559	5.29852	0
1.0293	3.64067	3.93422	4.42647	6.51908	0
1.0300	3.64067	5.46079	4.42647	9.57204	0
1.0307	5.47206	6.98736	8.39707	8.35148	0
1.0313	2.7222	7.59516	9.00736	8.35148	0
1.0320	-0.940597	3.62796	5.95589	10.1807	0
1.0327	-0.630754	-6.74706	3.81618	8.04556	0
1.0333	1.80927	-15.9018	3.51471	5.60445	0
1.0340	2.7222	-18.6487	3.20589	6.51908	0
1.0347	-0.0221317	-14.9877	2.59559	3.77204	0
1.0353	-3.98924	-6.44081	2.90441	-0.498314	0
1.0360	-3.98924	2.10139	1.9853	-0.80424	0
1.0367	-2.772	5.76704	-0.147059	-0.80424	0
1.0373	-2.772	7.90141	-2.89706	-2.63665	0
1.0380	-3.38062	9.42798	-4.72795	-3.8572	0
1.0387	-5.51633	9.42798	-5.64706	-4.15997	0
1.0393	-7.34773	11.8686	-6.86765	-5.38053	0
1.0400	-6.42926	17.3624	-8.69854	-6.60108	0
1.0407	-4.59786	17.9749	-8.69854	-5.07775	0
1.0413	-3.68493	14.6155	-7.77942	-3.8572	0
1.0420	-3.68493	14.6155	-8.38971	-5.68645	0
1.0427	-4.59786	14.3092	-9.30883	-3.55127	0
1.0433	-3.98924	8.51393	-8.38971	1.94279	0
1.0440	-1.85353	3.02016	-6.55883	1.02817	0
1.0447	-1.24491	1.18733	-5.64706	-1.11017	0
1.0453	-0.0221317	-1.55955	-5.94853	1.94279	0
1.0460	5.77638	-10.7143	-5.33824	3.77204	0
1.0467	9.13486	-27.1956	-3.80883	1.94279	0
1.0473	6.385	-39.0972	-4.11765	2.24872	0
1.0480	4.5536	-33.9049	-4.42647	3.46927	0
1.0487	5.47206	-21.0893	-2.58824	4.68983	0
1.0493	6.68931	-19.869	-0.147059	8.04556	0
1.0500	5.77638	-20.4815	0.463236	8.65741	0
1.0507	2.7222	-12.5471	-0.147059	7.13093	0
1.0513	1.80927	-9.49395	-2.58824	7.43686	0
1.0520	2.7222	-16.5143	-3.50736	7.13093	0
1.0527	-0.0221317	-20.783	-3.80883	6.51908	0
1.0533	-1.85353	-20.1752	-5.03677	7.73963	0
1.0540	1.50496	-18.0361	-5.64706	7.43686	0
1.0547	0.58649	-11.0205	-3.50736	3.77204	0
1.0553	-6.7391	-7.05332	-2.58824	2.24872	0
1.0560	-8.26066	-11.3221	-4.72795	2.24872	0
1.0567	-1.85353	-16.8158	-6.86765	1.63687	0
1.0573	-0.0221317	-19.2612	-7.47795	1.33094	0
1.0580	-3.38062	-19.5627	-6.55883	1.02817	0
1.0587	-5.82064	-17.1221	-5.94853	-0.192387	0
1.0593	-4.90771	-16.208	-9.00001	-2.63665	0
1.0600	-1.24491	-17.1221	-11.4412	-2.93942	0
1.0607	0.58649	-15.5955	-8.38971	-0.80424	0
1.0613	-0.940597	-11.6283	-4.72795	-1.11017	0
1.0620	-1.54922	-8.88143	-5.33824	-3.55127	0
1.0627	-0.326443	-4.91424	-6.25736	-1.11017	0
1.0633	-0.326443	-2.16735	-5.64706	4.68983	0
1.0640	1.80927	-0.640783	-5.64706	3.46927	0
1.0647	4.85791	3.62796	-3.80883	1.33094	0
1.0653	3.33635	9.73424	-1.06618	4.68983	0
1.0660	-0.0221317	13.3952	-1.06618	4.9926	0
1.0667	1.50496	13.3952	-0.757354	3.77204	0
1.0673	2.11358	10.9546	0.764707	7.13093	0
1.0680	0.58649	7.29361	1.07353	8.35148	0
1.0687	3.33635	3.62796	0.764707	3.46927	0
1.0693	7.30346	1.79985	1.68383	1.94279	0
1.0700	6.68931	2.10139	1.375	4.68983	0
1.0707	5.47206	3.32642	0.463236	6.825	0
1.0713	6.385	4.84827	2.59559	6.825	0
1.0720	6.99362	9.42798	6.25736	5.29852	0
1.0727	6.385	13.7014	6.86765	1.33094	0
1.0733	5.47206	12.7827	4.42647	-1.11017	0
1.0740	5.47206	11.8686	4.42647	-0.498314	0
1.0747	3.94498	12.1749	6.56618	-1.71887	0
1.0753	0.282179	5.15453	5.95589	-5.07775	0
1.0760	-0.326443	-4.91424	5.03677	-5.38053	0
1.0767	2.41789	-6.44081	7.17648	-4.4659	0
1.0773	1.80927	-2.47361	6.25736	-5.99238	0
1.0780	0.58649	0.273275	1.68383	-6.90701	0
1.0787	1.80927	3.02016	2.29412	-3.8572	0
1.0793	-0.940597	5.76704	4.42647	-3.55127	0
1.0800	-5.21202	5.46079	1.68383	-7.21293	0
1.0807	-2.15784	5.76704	-3.19853	-8.73941	0
1.0813	2.11358	6.6811	-5.64706	-8.43349	0
1.0820	2.7222	6.6811	-7.47795	-9.95996	0
1.0827	4.5536	9.42798	-9.6103	-7.82479	0
1.0833	6.08069	9.42798	-9.91913	-3.8572	0
1.0840	6.08069	3.93422	-8.08824	-3.8572	0
1.0847	8.82502	2.10139	-5.64706	-4.15997	0
1.0853	9.74348	6.6811	-3.80883	-1.11017	0
1.0860	6.68931	7.90141	-1.97794	1.33094	0
1.0867	6.08069	7.59516	-1.06618	2.85742	0
1.0873	6.385	9.42798	-0.147059	3.77204	0
1.0880	5.47206	10.0358	3.20589	1.94279	0
1.0887	6.08069	7.59516	6.25736	1.02817	0
1.0893	4.5536	7.90141	6.86765	3.46927	0
1.0900	0.282179	10.342	8.69854	4.07797	0
1.0907	0.890801	11.8686	11.75	4.07797	0
1.0913	1.80927	10.342	12.0588	7.13093	0
1.0920	-1.85353	6.98736	9.30883	5.60445	0
1.0927	-2.15784	6.37484	7.47795	-1.71887	0
1.0933	-0.940597	8.51393	7.17648	-3.55127	0
1.0940	-3.38062	6.37484	5.64706	-1.41609	0
1.0947	-4.90771	2.7139	3.51471	-2.93942	0
1.0953	-6.12495	4.84827	2.59559	-5.07775	0
1.0960	-9.78775	9.42798	1.375	-2.93942	0
1.0967	-11.9235	9.42798	-0.147059	-3.55127	0
1.0973	-12.8419	6.06859	-1.67647	-5.99238	0
1.0980	-14.369	5.46079	-2.28677	-5.38053	0
1.0987	-13.4505	7.59516	-1.36765	-5.38053	0
1.0993	-10.7062	10.9546	0.463236	-8.12756	0
1.1000	-9.17912	12.4811	0.154412	-10.2659	0
1.1007	-8.87481	12.7827	-1.06618	-9.04534	0
1.1013	-7.04342	13.7014	-0.147059	-6.90701	0
1.1020	-4.29355	13.0889	1.375	-6.90701	0
1.1027	-3.68493	11.2608	1.9853	-6.90701	0
1.1033	-6.12495	12.4811	5.03677	-3.55127	0
1.1040	-7.04342	11.2608	7.78677	-2.02479	0
1.1047	-4.59786	2.10139	6.25736	-6.60108	0
1.1053	-1.24491	-5.22049	5.64706	-8.12756	0
1.1060	3.33635	-5.52675	7.17648	-3.55127	0
1.1067	6.385	-7.05332	6.56618	-1.41609	0
1.1073	6.385	-11.0205	6.25736	-0.80424	0
1.1080	7.30346	-9.18769	8.69854	0.110386	0
1.1087	7.91208	-4.61269	8.08824	-0.498314	0
1.1093	4.5536	-3.69392	4.42647	0.722239	0
1.1100	2.7222	-5.52675	4.7353	2.85742	0
1.1107	6.08069	-4.61269	6.56618	0.110386	0
1.1113	4.85791	0.273275	6.25736	-0.498314	0
1.1120	-0.940597	1.79985	5.34559	3.16335	0
1.1127	-2.46215	-4.30644	3.51471	0.722239	0
1.1133	-0.940597	-7.05332	2.90441	-4.4659	0
1.1140	-2.15784	-2.47361	3.51471	-2.63665	0
1.1147	-2.15784	-0.640783	2.90441	0.110386	0
1.1153	-3.68493	-4.30644	1.68383	-2.93942	0
1.1160	-10.3964	-6.74706	1.07353	-3.24535	0
1.1167	-13.1462	-6.13455	-0.455883	-2.63665	0
1.1173	-7.34773	-3.38767	-2.89706	-7.21293	0
1.1180	-4.90771	0.881076	-3.80883	-9.04534	0
1.1187	-7.34773	1.18733	-2.89706	-5.68645	0
1.1193	-4.59786	0.273275	-1.97794	-4.4659	0
1.1200	-2.772	2.10139	-1.97794	-6.29831	0
1.1207	-6.12495	3.32642	-1.97794	-5.38053	0
1.1213	-6.42926	2.40765	-0.147059	-4.77183	0
1.1220	-3.38062	3.93422	2.59559	-6.29831	0
1.1227	-2.15784	4.84827	2.90441	-5.38053	0
1.1233	-1.24491	3.02016	1.375	-2.33072	0
1.1240	1.19511	4.24047	1.07353	0.110386	0
1.1247	3.94498	7.29361	2.59559	0.110386	0
1.1253	6.08069	6.98736	2.29412	0.416313	0
1.1260	5.47206	7.29361	-0.455883	1.94279	0
1.1267	2.7222	9.42798	0.764707	3.77204	0
1.1273	3.02651	5.76704	4.42647	5.91038	0
1.1280	4.85791	-4.30644	2.90441	8.65741	0
1.1287	4.5536	-10.7143	0.154412	8.04556	0
1.1293	3.94498	-7.05332	1.68383	5.29852	0
1.1300	5.77638	-0.947039	2.59559	6.2163	0
1.1307	7.30346	-0.0329815	-0.147059	8.96018	0
1.1313	4.5536	-2.47361	-1.97794	8.04556	0
1.1320	2.7222	-7.96738	-3.80883	7.13093	0
1.1327	4.5536	-15.2893	-4.42647	8.35148	0
1.1333	3.94498	-17.7346	-3.80883	6.825	0
1.1340	-0.630754	-14.3752	-5.64706	4.68983	0
1.1347	-1.24491	-11.6283	-8.38971	4.9926	0
1.1353	0.890801	-8.88143	-8.08824	4.68983	0
1.1360	-1.24491	-3.38767	-7.47795	1.94279	0
1.1367	-4.59786	0.273275	-8.08824	1.33094	0
1.1373	-4.29355	0.273275	-6.55883	1.33094	0
1.1380	-2.15784	0.273275	-5.64706	-1.71887	0
1.1387	-3.07631	1.49359	-5.64706	-2.02479	0
1.1393	-8.26066	-0.339238	-4.42647	0.722239	0
1.1400	-12.8419	-3.38767	-4.72795	0.722239	0
1.1407	-10.7062	-4.30644	-8.38971	-1.71887	0
1.1413	-6.42926	-3.38767	-10.2206	-3.55127	0
1.1420	-6.12495	-3.08612	-5.94853	-5.38053	0
1.1427	-5.21202	-3.08612	-1.97794	-4.4659	0
1.1433	-1.85353	-4.00018	-2.58824	-1.41609	0
1.1440	-1.24491	-4.30644	-3.80883	-1.11017	0
1.1447	-2.772	-3.38767	-2.28677	-0.80424	0
1.1453	-1.54922	-4.61269	-0.757354	2.85742	0
1.1460	2.41789	-5.83301	-0.455883	3.77204	0
1.1467	2.7222	-3.38767	0.764707	3.77204	0
1.1473	1.50496	-1.86581	0.154412	7.43686	0
1.1480	3.64067	-2.47361	-2.89706	8.65741	0
1.1487	5.47206	-0.947039	-2.58824	6.2163	0
1.1493	3.94498	-1.55955	-0.455883	7.43686	0
1.1500	2.7222	-3.38767	-2.58824	9.26611	0
1.1507	1.80927	-1.86581	-4.72795	10.1807	0
1.1513	-0.940597	-2.77987	-2.58824	12.3191	0
1.1520	-1.85353	-7.96738	-1.06618	11.7072	0
1.1527	1.19511	-7.66112	-2.58824	6.825	0
1.1533	1.80927	-3.38767	-3.80883	4.68983	0
1.1540	-0.940597	-1.2533	-5.64706	4.07797	0
1.1547	-0.326443	1.18733	-6.55883	1.02817	0
1.1553	0.282179	2.10139	-5.64706	0.110386	0
1.1560	-2.46215	-0.339238	-5.03677	1.02817	0
1.1567	-3.68493	1.49359	-4.72795	2.55149	0
1.1573	-1.85353	4.24047	-4.42647	3.46927	0
1.1580	-0.326443	-1.55955	-4.72795	1.94279	0
1.1587	-0.326443	-6.13455	-4.42647	0.110386	0
1.1593	-1.54922	-4.30644	-1.97794	1.33094	0
1.1600	-1.54922	-3.38767	-1.06618	1.33094	0
1.1607	-0.0221317	-3.38767	-1.97794	1.02817	0
1.1613	-0.326443	-0.339238	-2.28677	2.85742	0
1.1620	-0.940597	-0.0329815	-2.89706	1.94279	0
1.1627	2.7222	-0.339238	-1.36765	0.722239	0
1.1633	2.7222	3.32642	1.68383	4.3839	0
1.1640	-2.772	4.24047	1.9853	7.73963	0
1.1647	-2.15784	1.79985	0.764707	6.51908	0
1.1653	4.5536	2.7139	-0.757354	6.825	0
1.1660	7.30346	3.93422	-4.72795	8.65741	0
1.1667	6.08069	2.40765	-6.25736	8.35148	0
1.1673	5.47206	2.10139	-4.11765	9.26611	0
1.1680	5.47206	3.32642	-5.33824	11.4013	0
1.1687	6.385	3.32642	-7.47795	10.7926	0
1.1693	7.30346	3.93422	-3.80883	9.26611	0
1.1700	6.385	6.6811	-1.67647	11.0985	0
1.1707	6.08069	9.73424	-2.89706	12.3191	0
1.1713	6.08069	10.0358	0.154412	8.65741	0
1.1720	4.24929	7.59516	4.7353	4.07797	0
1.1727	2.11358	7.90141	5.95589	3.77204	0
1.1733	1.50496	12.1749	5.03677	4.68983	0
1.1740	2.11358	14.003	2.90441	3.77204	0
1.1747	2.7222	11.2608	2.59559	1.94279	0
1.1753	-0.630754	7.59516	4.42647	1.02817	0
1.1760	-4.59786	7.90141	1.9853	0.110386	0
1.1767	-3.68493	11.2608	-2.89706	-2.02479	0
1.1773	-2.772	11.2608	-2.28677	-4.77183	0
1.1780	-4.59786	9.73424	-1.36765	-7.21293	0
1.1787	-4.29355	10.0358	-1.97794	-7.21293	0
1.1793	-4.29355	7.59516	0.463236	-5.38053	0
1.1800	-7.34773	-0.640783	1.68383	-6.60108	0
1.1807	-6.12495	-8.88143	-1.97794	-7.82479	0
1.1813	-2.772	-14.9877	-1.67647	-5.68645	0
1.1820	-2.772	-19.869	1.9853	-6.29831	0
1.1827	-2.772	-20.783	1.68383	-8.12756	0
1.1833	0.282179	-14.9877	-0.757354	-6.29831	0
1.1840	1.19511	-7.66112	-1.06618	-5.38053	0
1.1847	1.19511	-5.22049	1.375	-5.99238	0
1.1853	2.7222	-8.27363	4.125	-3.24535	0
1.1860	5.16775	-7.96738	3.51471	-2.33072	0
1.1867	4.24929	-2.16735	2.90441	-4.4659	0
1.1873	-0.326443	2.10139	5.03677	-0.80424	0
1.1880	-1.85353	3.93422	3.51471	2.55149	0
1.1887	0.890801	6.98736	-0.455883	-0.192387	0
1.1893	2.7222	6.6811	0.463236	-1.11017	0
1.1900	3.94498	2.7139	2.59559	0.722239	0
1.1907	6.385	0.273275	0.463236	-0.192387	0
1.1913	5.16775	-3.08612	-1.06618	-0.498314	0
1.1920	1.80927	-5.83301	-1.36765	0.110386	0
1.1927	2.41789	-2.47361	-2.58824	-1.41609	0
1.1933	3.33635	0.881076	-2.58824	-2.93942	0
1.1940	0.890801	1.18733	-1.97794	-3.55127	0
1.1947	-0.940597	2.10139	-3.19853	-4.15997	0
1.1953	-1.54922	-3.08612	-4.72795	-4.4659	0
1.1960	-0.940597	-15.2893	-4.72795	-6.29831	0
1.1967	-0.0221317	-20.783	-4.11765	-7.21293	0
1.1973	-1.24491	-14.3752	-5.64706	-5.38053	0
1.1980	-2.772	-6.44081	-8.38971	-5.38053	0
1.1987	-2.772	-3.38767	-7.16912	-5.38053	0
1.1993	-4.29355	-4.61269	-2.89706	-3.55127	0
1.2000	-5.51633	-6.13455	-3.80883	-6.29831	0
1.2007	-1.85353	-4.00018	-6.55883	-10.2659	0
1.2013	1.19511	-1.55955	-4.72795	-8.43349	0
1.2020	-0.0221317	-1.55955	-1.06618	-5.38053	0
1.2027	-0.940597	-1.55955	-0.147059	-6.29831	0
1.2033	-0.0221317	-0.640783	-0.147059	-6.29831	0
1.2040	0.890801	2.10139	0.154412	-3.55127	0
1.2047	1.80927	4.84827	1.375	-1.71887	0
1.2053	2.7222	5.76704	4.42647	1.02817	0
1.2060	3.94498	6.06859	6.56618	3.46927	0
1.2067	5.47206	8.51393	6.25736	3.77204	0
1.2073	5.16775	8.51393	5.64706	3.77204	0
1.2080	4.5536	7.59516	3.51471	5.60445	0
1.2087	3.64067	8.51393	0.764707	6.825	0
1.2093	2.11358	6.6811	0.764707	4.9926	0
1.2100	1.80927	3.32642	-0.147059	5.29852	0
1.2107	2.41789	3.02016	-1.36765	6.825	0
1.2113	0.282179	2.10139	-0.757354	5.29852	0
1.2120	0.890801	-3.38767	-2.28677	3.46927	0
1.2127	5.47206	-9.49395	-7.77942	4.3839	0
1.2133	3.64067	-15.2893	-10.2206	3.16335	0
1.2140	-0.940597	-16.8158	-9.30883	0.416313	0
1.2147	-1.85353	-12.5471	-10.5294	1.02817	0
1.2153	-3.68493	-10.1017	-11.1397	0.416313	0
1.2160	-7.34773	-11.3221	-9.30883	-3.24535	0
1.2167	-7.34773	-8.88143	-11.1397	-3.55127	0
1.2173	-5.51633	-5.52675	-12.6618	-4.15997	0
1.2180	-5.82064	-4.30644	-9.30883	-7.21293	0
1.2187	-7.04342	-1.55955	-8.69854	-7.21293	0
1.2193	-9.48344	-0.640783	-11.4412	-7.21293	0
1.2200	-9.78775	-3.38767	-9.6103	-8.43349	0
1.2207	-6.42926	-2.47361	-5.33824	-6.60108	0
1.2213	-6.42926	0.273275	-5.64706	-4.4659	0
1.2220	-10.0921	1.49359	-6.55883	-5.38053	0
1.2227	-8.87481	2.10139	-3.80883	-3.55127	0
1.2233	-7.65204	3.62796	-2.89706	-0.498314	0
1.2240	-9.17912	3.93422	-2.89706	-1.11017	0
1.2247	-7.65204	3.02016	-1.97794	-3.24535	0
1.2253	-3.07631	1.49359	0.764707	-3.55127	0
1.2260	-0.940597	2.10139	2.90441	-3.55127	0
1.2267	1.80927	4.54673	1.68383	-0.80424	0
1.2273	5.77638	4.84827	0.764707	2.55149	0
1.2280	3.33635	4.84827	2.59559	1.02817	0
1.2287	-0.940597	8.51393	3.51471	-2.02479	0
1.2293	0.890801	10.0358	2.29412	0.110386	0
1.2300	3.64067	3.32642	1.9853	1.94279	0
1.2307	4.5536	-2.16735	1.07353	1.33094	0
1.2313	4.24929	-1.86581	-0.147059	2.85742	0
1.2320	3.94498	-3.38767	1.9853	3.16335	0
1.2327	3.02651	-4.30644	3.81618	-0.498314	0
1.2333	1.19511	2.40765	2.59559	-2.93942	0
1.2340	-0.940597	6.6811	2.90441	-4.4659	0
1.2347	-0.940597	0.881076	6.25736	-6.29831	0
1.2353	-0.326443	-4.61269	5.95589	-5.38053	0
1.2360	-3.98924	-4.30644	2.29412	-6.29831	0
1.2367	-8.26066	-2.47361	0.764707	-10.8746	0
1.2373	-8.26066	-0.640783	2.29412	-12.707	0
1.2380	-6.12495	0.881076	4.42647	-12.707	0
1.2387	-4.59786	1.18733	6.25736	-15.1481	0
1.2393	-6.42926	2.10139	6.25736	-14.2335	0
1.2400	-8.5705	3.02016	5.34559	-9.65404	0
1.2407	-5.51633	3.32642	7.17648	-8.73941	0
1.2413	-2.772	6.6811	10.228	-10.8746	0
1.2420	-5.82064	11.2608	11.4485	-11.1805	0
1.2427	-7.34773	13.0889	9.91913	-9.65404	0
1.2433	-4.90771	13.0889	8.08824	-5.68645	0
1.2440	-5.21202	13.0889	7.47795	-2.93942	0
1.2447	-4.90771	12.7827	9.30883	-2.33072	0
1.2453	0.282179	8.51393	9.00736	-1.41609	0
1.2460	4.24929	-1.2533	8.08824	-1.71887	0
1.2467	3.64067	-13.1549	11.4485	-1.41609	0
1.2473	3.64067	-21.3955	14.8015	4.68983	0
1.2480	5.47206	-24.4487	10.228	8.35148	0
1.2487	6.99362	-23.8362	3.20589	4.68983	0
1.2493	7.30346	-17.4283	-0.757354	2.85742	0
1.2500	6.385	-7.96738	-4.72795	6.2163	0
1.2507	3.64067	-4.30644	-10.2206	8.04556	0
1.2513	0.890801	-4.30644	-11.1397	7.73963	0
1.2520	-0.326443	-2.77987	-8.38971	7.73963	0
1.2527	-2.15784	-2.47361	-7.47795	7.13093	0
1.2533	-4.59786	-2.47361	-9.30883	6.51908	0
1.2540	-4.90771	1.49359	-10.2206	5.91038	0
1.2547	-4.29355	1.79985	-7.47795	2.85742	0
1.2553	-5.21202	-3.38767	-5.64706	-1.11017	0
1.2560	-6.12495	-4.30644	-3.80883	-1.41609	0
1.2567	-4.90771	-4.30644	-1.67647	0.110386	0
1.2573	-2.46215	-10.7143	-2.58824	-1.71887	0
1.2580	-0.630754	-13.1549	-5.33824	-5.07775	0
1.2587	-2.772	-8.88143	-3.19853	-2.63665	0
1.2593	-7.95635	-8.88143	1.375	0.110386	0
1.2600	-8.5705	-10.7143	1.07353	-2.93942	0
1.2607	-3.98924	-8.27363	-2.89706	-6.29831	0
1.2613	-2.15784	-5.83301	-4.11765	-5.38053	0
1.2620	-1.85353	-4.30644	-1.97794	-4.15997	0
1.2627	2.41789	-1.55955	-0.147059	-2.33072	0
1.2633	5.47206	0.579531	0.154412	-1.71887	0
1.2640	4.24929	0.579531	0.154412	-2.63665	0
1.2647	4.24929	2.40765	1.375	-0.80424	0
1.2653	6.08069	5.76704	2.59559	2.85742	0
1.2660	6.08069	6.06859	0.764707	3.46927	0
1.2667	6.99362	4.84827	0.154412	3.46927	0
1.2673	10.0478	6.37484	4.42647	3.16335	0
1.2680	10.0478	9.42798	7.17648	0.722239	0
1.2687	7.60777	10.0358	3.51471	2.55149	0
1.2693	7.91208	11.2608	0.764707	8.04556	0
1.2700	10.0478	14.003	3.20589	8.35148	0
1.2707	7.30346	13.3952	4.42647	6.2163	0
1.2713	0.890801	10.342	3.51471	8.96018	0
1.2720	-0.326443	10.0358	1.68383	8.65741	0
1.2727	2.11358	8.81547	-1.67647	2.85742	0
1.2733	1.50496	6.6811	-4.72795	0.110386	0
1.2740	0.58649	7.90141	-4.42647	1.94279	0
1.2747	0.58649	9.73424	-3.80883	1.63687	0
1.2753	-3.07631	8.81547	-4.72795	-1.11017	0
1.2760	-7.34773	5.76704	-6.25736	-1.71887	0
1.2767	-9.17912	-1.55955	-7.47795	-0.498314	0
1.2773	-13.4505	-9.49395	-7.16912	-0.498314	0
1.2780	-16.1949	-9.8002	-5.03677	-2.33072	0
1.2787	-11.9235	-7.05332	-5.03677	-3.55127	0
1.2793	-8.26066	-7.35486	-6.55883	-4.4659	0
1.2800	-9.48344	-6.74706	-5.64706	-5.07775	0
1.2807	-9.48344	-4.30644	-1.97794	-4.4659	0
1.2813	-7.04342	-4.61269	1.375	-4.4659	0
1.2820	-5.82064	-2.47361	1.07353	-4.4659	0
1.2827	-6.12495	5.15453	0.764707	-2.33072	0
1.2833	-6.42926	7.59516	4.125	0.110386	0
1.2840	-6.12495	3.02016	6.56618	-0.80424	0
1.2847	-3.07631	0.273275	5.95589	-2.63665	0
1.2853	1.19511	1.49359	7.17648	-0.80424	0
1.2860	4.5536	2.7139	7.78677	2.85742	0
1.2867	4.5536	5.46079	5.64706	3.77204	0
1.2873	0.890801	7.59516	5.34559	3.16335	0
1.2880	0.890801	6.6811	7.17648	4.3839	0
1.2887	5.47206	5.76704	6.56618	6.2163	0
1.2893	8.82502	4.24047	6.86765	5.91038	0
1.2900	8.52071	1.79985	6.56618	5.29852	0
1.2907	7.91208	-0.640783	3.20589	6.51908	0
1.2913	7.30346	-3.08612	2.29412	7.43686	0
1.2920	7.30346	-3.69392	5.03677	6.2163	0
1.2927	8.2164	-0.640783	3.81618	6.2163	0
1.2933	7.30346	-0.0329815	0.154412	7.43686	0
1.2940	4.85791	-3.08612	-0.757354	7.43686	0
1.2947	3.33635	-4.61269	0.764707	6.825	0
1.2953	2.7222	-5.52675	1.68383	6.2163	0
1.2960	0.890801	-7.35486	-0.455883	3.77204	0
1.2967	-0.630754	-7.05332	-5.03677	2.85742	0
1.2973	0.890801	-7.05332	-5.64706	2.24872	0
1.2980	2.11358	-8.57989	-3.50736	1.02817	0
1.2987	-0.940597	-4.91424	-3.80883	0.416313	0
1.2993	-4.29355	-0.640783	-5.33824	-0.192387	0
1.3000	-3.68493	-1.55955	-6.55883	-2.02479	0
1.3007	-2.772	-0.947039	-8.38971	-1.11017	0
1.3013	-3.68493	2.40765	-9.30883	1.02817	0
1.3020	-2.46215	1.18733	-7.47795	-1.11017	0
1.3027	-0.326443	1.18733	-3.50736	-1.11017	0
1.3033	1.50496	4.54673	-2.89706	1.94279	0
1.3040	3.02651	4.24047	-6.55883	0.722239	0
1.3047	3.02651	1.49359	-5.33824	-0.80424	0
1.3053	3.02651	1.79985	0.463236	2.85742	0
1.3060	3.94498	2.7139	1.68383	4.68983	0
1.3067	3.64067	3.02016	0.463236	4.3839	0
1.3073	1.80927	5.76704	3.20589	8.35148	0
1.3080	0.890801	9.42798	4.125	9.26611	0
1.3087	1.19511	11.8686	1.68383	2.85742	0
1.3093	1.50496	13.3952	3.20589	1.02817	0
1.3100	2.41789	13.3952	3.51471	5.91038	0
1.3107	3.02651	12.1749	-1.06618	7.73963	0
1.3113	4.24929	9.12173	-1.06618	5.29852	0
1.3120	5.47206	2.10139	1.9853	3.77204	0
1.3127	3.64067	-5.22049	-0.757354	2.85742	0
1.3133	-0.326443	-7.96738	-4.11765	1.02817	0
1.3140	-1.85353	-7.35486	-2.58824	0.110386	0
1.3147	-1.24491	-5.22049	-1.97794	-0.192387	0
1.3153	-1.85353	-2.47361	-4.72795	-2.02479	0
1.3160	-1.85353	1.18733	-5.64706	-4.4659	0
1.3167	-2.15784	2.40765	-5.64706	-5.38053	0
1.3173	-3.38062	1.79985	-8.38971	-4.77183	0
1.3180	-3.07631	2.10139	-9.6103	-4.4659	0
1.3187	-2.772	3.02016	-8.38971	-2.93942	0
1.3193	-4.90771	-2.47361	-5.64706	-4.15997	0
1.3200	-6.42926	-12.5471	-1.06618	-8.12756	0
1.3207	-3.07631	-18.0361	-0.147059	-8.43349	0
1.3213	-1.24491	-17.7346	-2.58824	-5.99238	0
1.3220	-3.38062	-15.2893	-1.97794	-6.60108	0
1.3227	-2.772	-10.408	2.90441	-7.21293	0
1.3233	0.58649	-1.55955	6.25736	-5.38053	0
1.3240	1.80927	3.32642	7.17648	-4.4659	0
1.3247	2.41789	3.32642	7.17648	-5.38053	0
1.3253	5.16775	5.15453	6.86765	-5.07775	0
1.3260	4.5536	8.51393	7.78677	-4.15997	0
1.3267	2.7222	7.59516	9.00736	-2.63665	0
1.3273	3.64067	6.06859	9.61766	-0.80424	0
1.3280	4.85791	6.06859	11.4485	-0.498314	0
1.3287	4.24929	3.93422	12.6691	-1.11017	0
1.3293	5.77638	3.32642	11.75	-1.41609	0
1.3300	6.68931	6.6811	12.3603	-0.192387	0
1.3307	1.80927	5.46079	13.8897	2.55149	0
1.3313	-3.07631	2.7139	15.7206	4.3839	0
1.3320	-3.38062	5.76704	15.4118	3.77204	0
1.3327	-2.15784	5.15453	11.1397	0.722239	0
[truncated: 43,072 more rows]
