# Supplementary material for: Identification of Haptic Based Guiding Using Hard Reins
Source: PLoS One. 2015 Jul 22;10(7):e0132020. doi: 10.1371/journal.pone.0132020 (PMC4511788; doi:10.1371/journal.pone.0132020)
Supplement: S4 File — (ZIP) [file pone.0132020.s004.zip › EMGData2/Subject9/T16/t16.txt]

0.0000	-1.62181	5.58758	5.40358	3.53477	0
0.0007	1.43101	8.33045	3.57506	3.84052	0
0.0013	6.92334	6.19852	0.217426	3.84052	0
0.0020	6.62351	3.44928	1.74298	3.84052	0
0.0027	5.69676	3.44928	2.65902	4.75317	0
0.0033	9.66269	2.22739	0.826933	3.84052	0
0.0040	12.7155	-2.34831	2.04595	3.53477	0
0.0047	11.5026	-6.0076	5.10061	5.67045	0
0.0053	12.1158	-7.84043	3.57506	5.97621	0
0.0060	14.8552	-9.06231	-0.698616	3.84052	0
0.0067	13.6422	-7.84043	-1.00515	4.44741	0
0.0073	9.36286	-5.09755	1.74298	5.05893	0
0.0080	7.83646	-5.09755	2.65902	2.61749	0
0.0087	7.83646	-5.70213	3.26852	3.22901	0
0.0093	4.17036	-4.18114	3.26852	5.67045	0
0.0100	2.34412	-4.79208	1.13347	2.92325	0
0.0107	4.78365	-7.84043	-0.698616	2.00597	0
0.0113	1.43101	-5.39666	-0.395645	5.36469	0
0.0120	-4.67462	-1.12643	-0.698616	3.22901	0
0.0127	-4.06133	-1.4319	-1.92119	-1.34812	0
0.0133	-2.23509	-2.95925	-1.92119	-0.736602	0
0.0140	-2.23509	-3.57019	-0.395645	0.176043	0
0.0147	-0.39523	-6.31307	0.520398	-0.430843	0
0.0153	-1.32198	-7.22949	2.35248	1.09332	0
0.0160	-4.97445	-2.95925	4.18457	0.787562	0
0.0167	-6.81431	-0.820954	2.04595	-2.2654	0
0.0173	-8.94038	0.0954598	-0.395645	-3.48381	0
0.0180	-10.167	4.67116	0.826933	-3.78956	0
0.0187	-5.2879	7.11493	1.13347	-4.40108	0
0.0193	-2.23509	3.75475	-1.00515	-1.34812	0
0.0200	-5.90119	1.01187	0.826933	2.92325	0
0.0207	-8.64055	-2.65378	6.01309	0.787562	0
0.0213	-8.02726	-7.22949	5.40358	-4.40108	0
0.0220	-6.20102	-7.84043	2.65902	-2.87229	0
0.0227	-4.97445	-5.39666	4.18457	1.39908	0
0.0233	-6.50085	-4.48661	5.40358	0.176043	0
0.0240	-8.34072	-2.95925	3.57506	-1.95964	0
0.0247	-5.58773	-2.04284	4.18457	-0.736602	0
0.0253	-3.14821	-1.73737	5.10061	-2.2654	0
0.0260	-4.06133	1.61645	2.96199	-5.0126	0
0.0267	-2.84838	3.75475	2.65902	-2.2654	0
0.0273	-2.23509	0.400931	5.40358	0.787562	0
0.0280	-4.06133	0.400931	4.18457	-1.04236	0
0.0287	-2.23509	4.36569	1.13347	-1.34812	0
0.0293	1.73083	3.44928	2.96199	-0.129716	0
0.0300	1.11755	0.400931	5.10061	-1.95964	0
0.0307	-1.32198	1.92192	3.26852	-3.48381	0
0.0313	-1.62181	4.67116	1.74298	-2.57116	0
0.0320	-1.32198	3.75475	3.57506	-0.736602	0
0.0327	-0.39523	0.0954598	6.31962	2.00597	0
0.0333	0.204429	-4.48661	6.31962	2.00597	0
0.0340	-1.00852	-5.70213	4.48754	-3.48381	0
0.0347	-3.7615	-6.31307	6.31962	-6.23101	0
0.0353	-8.02726	-9.06231	9.67726	-1.34812	0
0.0360	-10.167	-9.36778	9.67726	0.481803	0
0.0367	-8.64055	-7.22949	9.67726	-3.78956	0
0.0373	-7.4276	-5.39666	9.67726	-5.61949	0
0.0380	-6.81431	-1.73737	9.67726	-3.48381	0
0.0387	-4.06133	2.53287	9.67726	-4.70684	0
0.0393	-1.32198	2.22739	9.67726	-6.23101	0
0.0400	1.43101	4.67116	9.67726	-4.40108	0
0.0407	2.95741	10.7742	9.67726	-3.48381	0
0.0413	3.87053	10.1633	9.67726	-3.48381	0
0.0420	5.0971	2.83834	9.67726	-0.430843	0
0.0427	5.69676	-1.73737	9.67726	0.481803	0
0.0433	4.48382	-2.34831	9.67726	-2.57116	0
0.0440	3.87053	-1.4319	9.67726	-4.09532	0
0.0447	2.95741	0.0954598	9.67726	-3.48381	0
0.0453	-0.39523	-1.12643	9.67726	-3.48381	0
0.0460	-1.92164	-2.95925	9.67726	-2.57116	0
0.0467	0.204429	-0.820954	9.67726	-0.430843	0
0.0473	-1.32198	1.31734	9.67726	1.70484	0
0.0480	-5.90119	-0.820954	9.67726	2.61749	0
0.0487	-6.20102	0.0954598	9.67726	3.22901	0
0.0493	-2.53492	9.24687	9.67726	2.92325	0
0.0500	-0.39523	14.4399	9.67726	0.176043	0
0.0507	-0.39523	9.24687	9.67726	-0.736602	0
0.0513	-0.39523	3.44928	9.67726	0.787562	0
0.0520	-0.0954003	1.61645	9.67726	-1.04236	0
0.0527	-0.39523	-1.4319	9.67726	-4.09532	0
0.0533	-0.39523	-5.39666	9.67726	-0.430843	0
0.0540	0.817717	-6.31307	9.67726	3.84052	0
0.0547	0.204429	-6.31307	9.67726	1.39908	0
0.0553	-2.53492	-4.18114	9.67726	-0.736602	0
0.0560	-5.2879	2.53287	9.67726	0.176043	0
0.0567	-7.72743	7.72588	9.67726	0.481803	0
0.0573	-8.02726	7.4204	9.67726	-0.129716	0
0.0580	-5.90119	5.89305	9.67726	-0.430843	0
0.0587	-6.81431	5.58758	9.67726	-0.129716	0
0.0593	-8.34072	4.36569	9.67726	1.39908	0
0.0600	-5.90119	0.0954598	9.67726	2.31173	0
0.0607	-3.14821	-5.39666	9.67726	-0.430843	0
0.0613	-3.14821	-8.1459	9.67726	-1.65388	0
0.0620	-0.708688	-6.31307	9.67726	1.70484	0
0.0627	1.73083	-5.09755	9.67726	3.22901	0
0.0633	1.43101	-7.22949	9.67726	0.481803	0
0.0640	0.517888	-9.06231	9.67726	0.481803	0
0.0647	1.43101	-6.61854	9.67726	2.92325	0
0.0653	3.25724	-3.57019	9.67726	1.09332	0
0.0660	4.17036	-3.57019	9.67726	-1.04236	0
0.0667	3.5707	-5.09755	9.67726	-0.430843	0
0.0673	3.25724	-3.57019	9.67726	-0.430843	0
0.0680	5.0971	0.0954598	9.67726	0.176043	0
0.0687	7.53663	1.01187	9.67726	3.22901	0
0.0693	8.13629	1.01187	9.67726	0.787562	0
0.0700	6.92334	1.61645	9.67726	-5.31373	0
0.0707	2.34412	0.0954598	9.67726	-4.09532	0
0.0713	-4.06133	-1.73737	9.67726	0.176043	0
0.0720	-3.44804	-0.515483	9.67726	-1.65388	0
0.0727	1.11755	0.0954598	9.67726	-4.40108	0
0.0733	-1.00852	-1.73737	9.67726	-2.57116	0
0.0740	-4.97445	-2.65378	9.67726	-2.2654	0
0.0747	-3.14821	-1.73737	9.67726	-3.48381	0
0.0753	-4.37479	-1.4319	9.67726	-2.57116	0
0.0760	-9.86712	-1.4319	9.67726	-2.57116	0
0.0767	-9.55366	-3.87567	9.67726	-4.40108	0
0.0773	-6.50085	-5.70213	9.67726	-4.40108	0
0.0780	-7.11414	-5.09755	9.67726	-5.0126	0
0.0787	-8.64055	-6.0076	9.67726	-8.06093	0
0.0793	-8.64055	-7.84043	9.67726	-7.75517	0
0.0800	-8.02726	-6.0076	9.67726	-1.34812	0
0.0807	-6.20102	-3.87567	9.67726	0.481803	0
0.0813	-4.67462	-4.18114	9.67726	-3.17805	0
0.0820	-4.06133	-3.26472	9.67726	-3.48381	0
0.0827	-4.06133	-1.73737	9.67726	-1.04236	0
0.0833	-3.44804	-2.34831	9.67726	-0.736602	0
0.0840	1.43101	-1.4319	2.04595	-0.736602	0
0.0847	7.83646	1.01187	-1.92119	-1.65388	0
0.0853	6.01022	2.53287	-3.74971	-2.57116	0
0.0860	1.43101	0.706402	-2.83367	-1.04236	0
0.0867	4.17036	-1.73737	-1.61466	-0.129716	0
0.0873	6.62351	-0.820954	-2.22417	-2.2654	0
0.0880	2.04429	1.31734	-2.83367	-3.17805	0
0.0887	0.517888	0.0954598	-1.92119	-1.65388	0
0.0893	2.64395	-2.04284	-0.0891092	-0.736602	0
0.0900	2.34412	-4.18114	0.217426	-1.34812	0
0.0907	-0.39523	-7.22949	-0.0891092	-2.87229	0
0.0913	-3.14821	-8.1459	-1.61466	-2.87229	0
0.0920	-4.06133	-4.48661	-2.5307	-0.736602	0
0.0927	-1.62181	-2.04284	-1.92119	0.176043	0
0.0933	-2.23509	-2.04284	-1.00515	-0.430843	0
0.0940	-5.2879	-1.73737	-0.0891092	-2.57116	0
0.0947	-4.97445	-0.515483	2.65902	-5.31373	0
0.0953	-4.37479	1.01187	3.57506	-3.78956	0
0.0960	-6.20102	2.22739	1.74298	-0.129716	0
0.0967	-4.97445	1.31734	0.520398	-2.87229	0
0.0973	-1.92164	-0.820954	0.520398	-5.31373	0
0.0980	-0.39523	-1.73737	1.43644	-1.65388	0
0.0987	2.04429	0.400931	1.74298	-1.95964	0
0.0993	3.25724	2.83834	2.04595	-4.70684	0
0.1000	1.43101	4.06022	3.57506	-1.65388	0
0.1007	1.43101	3.44928	1.74298	-0.430843	0
0.1013	3.87053	0.706402	-1.61466	-2.57116	0
0.1020	5.69676	-2.65378	-0.395645	0.176043	0
0.1027	6.92334	-6.61854	1.13347	2.00597	0
0.1033	7.22317	-12.7216	-0.395645	-3.48381	0
0.1040	6.92334	-16.3873	0.520398	-2.57116	0
0.1047	11.1891	-15.4708	2.96199	4.75317	0
0.1053	18.8211	-9.67325	-0.698616	3.22901	0
0.1060	23.7002	-4.18114	-4.97229	-2.87229	0
0.1067	23.1005	-1.73737	-2.83367	-0.736602	0
0.1073	16.3816	-0.210011	1.74298	4.75317	0
0.1080	9.97615	2.53287	1.74298	4.75317	0
0.1087	10.5894	4.97663	-1.92119	3.22901	0
0.1093	9.66269	5.28211	-4.05625	2.92325	0
0.1100	0.204429	4.97663	-1.92119	1.09332	0
0.1107	-7.11414	8.02498	-0.395645	1.09332	0
0.1113	-8.02726	11.0797	-2.83367	2.61749	0
0.1120	-11.3935	8.33045	-4.05625	0.787562	0
0.1127	-16.8859	3.75475	-3.74971	1.70484	0
0.1133	-18.4123	2.83834	-5.27526	5.67045	0
0.1140	-15.6593	1.92192	-6.19131	2.31173	0
0.1147	-9.55366	-2.65378	-5.27526	-0.736602	0
0.1153	-2.84838	-5.39666	-5.5818	5.97621	0
0.1160	2.34412	-6.61854	-5.88833	9.02917	0
0.1167	7.22317	-10.5897	-4.97229	4.44741	0
0.1173	11.5026	-11.8052	-5.5818	4.75317	0
0.1180	10.276	-8.1459	-7.41388	5.36469	0
0.1187	3.87053	-6.61854	-6.49784	1.09332	0
0.1193	-1.32198	-6.61854	-4.66576	2.92325	0
0.1200	-1.00852	-3.26472	-2.22417	7.50037	0
0.1207	3.25724	-0.210011	-0.698616	3.84052	0
0.1213	7.83646	0.0954598	-3.74971	1.09332	0
0.1220	12.4157	0.0954598	-6.19131	5.05893	0
0.1227	13.3288	-0.210011	-1.92119	6.58773	0
0.1233	8.44975	-0.820954	0.520398	4.75317	0
0.1240	4.78365	2.83834	-1.92119	4.75317	0
0.1247	8.44975	8.33045	-0.698616	4.75317	0
0.1253	11.8024	6.80946	2.65902	4.44741	0
0.1260	13.3288	1.01187	1.13347	6.58773	0
0.1267	16.9949	-2.65378	0.520398	7.50037	0
0.1273	21.2606	-2.65378	3.57506	6.88885	0
0.1280	22.4872	-3.26472	4.79407	7.50037	0
0.1287	20.661	-3.57019	3.57506	9.3303	0
0.1293	15.1687	-2.65378	2.04595	7.19461	0
0.1300	10.5894	0.0954598	-0.0891092	1.70484	0
0.1307	9.66269	3.44928	-0.0891092	1.09332	0
0.1313	5.69676	3.75475	3.26852	5.67045	0
0.1320	-1.92164	-0.210011	4.18457	4.44741	0
0.1327	-4.97445	-2.65378	0.217426	-1.04236	0
0.1333	-2.23509	-2.34831	-1.92119	0.787562	0
0.1340	-0.39523	-1.4319	-1.00515	3.84052	0
0.1347	-0.39523	-0.210011	-1.00515	1.09332	0
0.1353	0.204429	1.61645	-1.00515	1.09332	0
0.1360	1.43101	0.400931	-0.0891092	3.84052	0
0.1367	-0.708688	-2.65378	-1.00515	1.09332	0
0.1373	-4.37479	-2.65378	-2.22417	-0.736602	0
0.1380	-0.39523	-1.12643	-1.00515	2.31173	0
0.1387	4.78365	-4.18114	-1.00515	2.92325	0
0.1393	1.11755	-8.45137	-3.74971	1.39908	0
0.1400	-1.32198	-7.84043	-2.83367	2.00597	0
0.1407	0.517888	-7.53496	0.826933	0.481803	0
0.1413	-3.7615	-12.7216	0.826933	-1.95964	0
0.1420	-7.72743	-15.4708	0.217426	-1.65388	0
0.1427	-4.67462	-13.0271	3.26852	-0.736602	0
0.1433	-6.81431	-12.1107	4.48754	-0.736602	0
0.1440	-11.3935	-11.5061	2.04595	-0.430843	0
0.1447	-7.4276	-6.61854	1.74298	-1.34812	0
0.1453	-1.32198	-3.57019	2.65902	-1.34812	0
0.1460	-0.39523	-6.0076	2.65902	0.787562	0
0.1467	-0.39523	-8.1459	2.96199	0.176043	0
0.1473	-0.39523	-8.1459	5.10061	-3.17805	0
0.1480	-0.39523	-3.87567	6.01309	-5.61949	0
0.1487	2.34412	4.97663	6.01309	-5.61949	0
0.1493	5.0971	10.1633	6.31962	-3.48381	0
0.1500	5.0971	6.50399	7.23567	-2.57116	0
0.1507	3.5707	4.36569	7.23567	-3.48381	0
0.1513	2.04429	9.85781	6.31962	-3.78956	0
0.1520	3.25724	15.3499	7.23567	-1.95964	0
0.1527	5.69676	17.7937	9.98379	-1.34812	0
0.1533	6.92334	19.3211	7.5422	-4.40108	0
0.1540	8.44975	15.9609	3.26852	-8.97821	0
0.1547	9.36286	8.63593	3.57506	-9.89549	0
0.1553	5.69676	4.67116	4.79407	-5.92525	0
0.1560	1.43101	3.44928	4.79407	-4.40108	0
0.1567	1.43101	2.53287	4.79407	-8.06093	0
0.1573	3.25724	3.14381	4.79407	-10.5024	0
0.1580	3.25724	2.22739	4.79407	-9.58973	0
0.1587	1.43101	-0.210011	4.79407	-8.97821	0
0.1593	-0.0954003	3.44928	4.79407	-6.53677	0
0.1600	0.204429	8.33045	4.79407	-2.57116	0
0.1607	0.517888	4.67116	4.79407	-2.57116	0
0.1613	0.517888	0.0954598	4.79407	-3.48381	0
0.1620	-1.00852	4.06022	4.79407	-0.736602	0
0.1627	-2.23509	6.19852	4.79407	-0.129716	0
0.1633	-1.32198	1.01187	4.79407	-3.48381	0
0.1640	-0.708688	-0.820954	4.79407	-1.95964	0
0.1647	-2.23509	1.31734	4.79407	0.176043	0
0.1653	-2.53492	-2.34831	4.79407	-3.48381	0
0.1660	-2.53492	-7.22949	4.79407	-4.40108	0
0.1667	-5.58773	-6.92401	4.79407	-0.129716	0
0.1673	-6.50085	-5.70213	4.79407	0.176043	0
0.1680	-0.0954003	-7.84043	3.57506	-1.65388	0
0.1687	8.13629	-6.92401	0.826933	-1.04236	0
0.1693	10.8893	-4.18114	-0.395645	-1.65388	0
0.1700	10.276	-4.79208	-1.92119	-2.87229	0
0.1707	9.66269	-5.09755	-1.00515	-1.65388	0
0.1713	6.92334	-3.57019	2.35248	-0.736602	0
0.1720	-1.00852	-6.61854	2.35248	-3.17805	0
0.1727	-8.64055	-8.75684	-0.395645	-4.70684	0
0.1733	-11.3935	-4.48661	-0.0891092	-3.48381	0
0.1740	-15.046	-4.18114	0.520398	-1.95964	0
0.1747	-23.9046	-9.06231	0.520398	-2.57116	0
0.1753	-26.3441	-9.06231	3.57506	-3.17805	0
0.1760	-19.3254	-7.84043	6.31962	-0.430843	0
0.1767	-15.6593	-12.1107	4.18457	-0.129716	0
0.1773	-17.799	-14.5544	2.65902	-3.78956	0
0.1780	-16.5724	-12.1107	4.79407	-6.23101	0
0.1787	-13.833	-11.5061	6.31962	-5.0126	0
0.1793	-13.2198	-10.5897	8.76122	-0.129716	0
0.1800	-9.55366	-7.53496	10.2868	3.53477	0
0.1807	-4.97445	-7.53496	6.01309	-0.430843	0
0.1813	-5.90119	-9.67325	-0.0891092	-3.48381	0
0.1820	-4.97445	-8.1459	0.826933	1.70484	0
0.1827	0.204429	-5.39666	4.48754	2.00597	0
0.1833	2.34412	-4.79208	1.74298	-4.40108	0
0.1840	2.04429	-6.0076	-3.44674	-1.95964	0
0.1847	0.204429	-6.61854	-5.5818	2.92325	0
0.1853	-2.53492	-6.92401	-8.6329	0.481803	0
0.1860	1.43101	-5.39666	-11.684	1.39908	0
0.1867	9.97615	-1.73737	-11.0745	6.28197	0
0.1873	7.83646	1.92192	-9.54894	3.84052	0
0.1880	-1.92164	4.06022	-6.49784	2.61749	0
0.1887	-5.90119	6.80946	-2.83367	7.50037	0
0.1893	-6.81431	8.33045	-3.74971	6.58773	0
0.1900	-6.50085	6.50399	-7.41388	1.09332	0
0.1907	-2.84838	3.75475	-5.5818	1.70484	0
0.1913	-3.44804	0.400931	-0.0891092	4.75317	0
0.1920	-9.25383	-3.26472	-0.698616	2.92325	0
0.1927	-7.72743	-3.57019	-4.66576	1.70484	0
0.1933	-1.32198	-0.820954	-3.74971	2.31173	0
0.1940	-1.00852	0.0954598	0.826933	1.09332	0
0.1947	-3.14821	-0.210011	2.35248	0.176043	0
0.1953	-1.00852	-1.73737	1.13347	3.22901	0
0.1960	-0.0954003	-6.31307	0.826933	4.14628	0
0.1967	-2.23509	-10.8951	0.826933	1.09332	0
0.1973	-2.84838	-9.06231	1.13347	0.481803	0
0.1980	-1.32198	-5.09755	2.65902	0.176043	0
0.1987	-1.62181	-2.04284	1.43644	-3.48381	0
0.1993	-1.92164	1.92192	0.520398	-2.57116	0
0.2000	1.11755	6.50399	4.18457	2.61749	0
0.2007	4.48382	6.50399	6.01309	1.70484	0
0.2013	6.62351	4.97663	3.57506	-1.65388	0
0.2020	9.06303	7.4204	3.57506	-0.430843	0
0.2027	9.06303	10.1633	4.48754	1.39908	0
0.2033	4.17036	7.4204	3.26852	0.481803	0
0.2040	3.25724	1.92192	4.48754	1.39908	0
0.2047	6.01022	0.0954598	4.79407	1.70484	0
0.2053	4.78365	1.01187	2.04595	-1.65388	0
0.2060	0.817717	2.83834	2.65902	-3.48381	0
0.2067	-0.39523	4.97663	4.18457	0.176043	0
0.2073	-2.23509	4.06022	2.35248	2.92325	0
0.2080	-6.50085	1.61645	2.96199	1.09332	0
0.2087	-6.81431	2.83834	6.92913	0.787562	0
0.2093	-3.7615	4.97663	6.92913	2.31173	0
0.2100	-3.7615	4.36569	3.87803	0.176043	0
0.2107	-5.58773	2.53287	2.65902	-3.17805	0
0.2113	-2.53492	2.22739	3.57506	-1.95964	0
0.2120	2.64395	1.92192	6.01309	-1.34812	0
0.2127	5.0971	1.01187	7.23567	-3.48381	0
0.2133	5.69676	0.0954598	6.31962	-2.57116	0
0.2140	3.25724	-0.820954	5.10061	-2.2654	0
0.2147	-2.84838	-1.4319	5.40358	-2.87229	0
0.2153	-5.90119	-1.73737	6.31962	0.787562	0
0.2160	-8.02726	-3.26472	3.26852	3.53477	0
0.2167	-12.9199	-3.87567	3.26852	-1.65388	0
0.2173	-11.3935	-2.65378	3.26852	-4.09532	0
0.2180	-5.90119	-1.4319	3.26852	0.176043	0
0.2187	-9.86712	-1.73737	3.26852	0.481803	0
0.2193	-15.9727	-1.12643	3.26852	-1.65388	0
0.2200	-15.3595	2.83834	3.26852	0.176043	0
0.2207	-14.1329	7.4204	3.26852	2.00597	0
0.2213	-9.55366	9.24687	3.26852	2.00597	0
0.2220	-0.39523	11.0797	3.26852	2.92325	0
0.2227	1.43101	14.739	3.26852	2.00597	0
0.2233	-2.84838	15.6554	3.26852	0.176043	0
0.2240	-9.55366	10.1633	3.26852	3.84052	0
0.2247	-19.9387	5.89305	3.26852	8.41765	0
0.2253	-23.2913	4.97663	3.26852	4.14628	0
0.2260	-13.2198	2.53287	3.26852	-1.34812	0
0.2267	-2.23509	-0.820954	3.26852	1.39908	0
0.2273	0.517888	-1.4319	3.26852	5.97621	0
0.2280	-0.0954003	-1.4319	3.26852	3.84052	0
0.2287	-2.23509	-1.73737	3.26852	0.787562	0
0.2293	-3.44804	-1.12643	3.26852	-0.430843	0
0.2300	-3.44804	-2.65378	3.26852	-2.57116	0
0.2307	-5.90119	-4.48661	3.26852	-3.78956	0
0.2313	-8.64055	-3.57019	3.26852	-1.65388	0
0.2320	-9.55366	-4.18114	3.26852	-0.736602	0
0.2327	-10.167	-6.31307	3.26852	-1.95964	0
0.2333	-11.9932	-5.70213	3.26852	-4.09532	0
0.2340	-14.7462	-8.75684	3.26852	-6.23101	0
0.2347	-16.2726	-13.3325	3.26852	-5.31373	0
0.2353	-12.3066	-9.67325	3.26852	-3.17805	0
0.2360	-6.81431	-4.18114	3.26852	-3.78956	0
0.2367	-4.97445	-7.22949	3.26852	-5.31373	0
0.2373	-3.7615	-8.45137	3.26852	-5.61949	0
0.2380	-1.92164	-4.48661	3.26852	-7.14829	0
0.2387	-3.7615	-5.39666	3.26852	-7.14829	0
0.2393	-6.20102	-8.1459	3.26852	-4.40108	0
0.2400	-4.67462	-2.34831	6.92913	-3.48381	0
0.2407	-1.92164	-0.820954	7.5422	-5.31373	0
0.2413	-1.32198	1.61645	6.01309	-5.31373	0
0.2420	-4.67462	6.19852	4.79407	-3.17805	0
0.2427	-12.9199	7.72588	7.23567	-1.95964	0
0.2433	-19.3254	7.4204	9.06775	-2.87229	0
0.2440	-15.9727	7.4204	7.23567	-1.95964	0
0.2447	-8.64055	4.36569	5.40358	-0.736602	0
0.2453	-6.81431	-0.515483	3.87803	-1.65388	0
0.2460	-4.06133	-2.65378	2.96199	-1.65388	0
0.2467	4.17036	-0.515483	3.26852	0.481803	0
0.2473	11.5026	4.06022	3.26852	2.92325	0
0.2480	10.8893	7.4204	4.48754	4.44741	0
0.2487	4.17036	7.72588	5.10061	4.75317	0
0.2493	-6.81431	4.97663	1.74298	2.31173	0
0.2500	-17.4855	2.53287	0.217426	-0.129716	0
0.2507	-21.4651	2.83834	4.48754	0.481803	0
0.2513	-22.0647	3.14381	7.84517	2.00597	0
0.2520	-21.7649	1.01187	3.26852	-0.129716	0
0.2527	-15.046	1.31734	3.26852	-2.87229	0
0.2533	-4.37479	3.75475	3.26852	-0.736602	0
0.2540	0.204429	2.22739	3.26852	2.00597	0
0.2547	-0.0954003	-0.820954	3.26852	1.09332	0
0.2553	2.34412	-1.12643	3.26852	1.09332	0
0.2560	4.17036	-0.515483	3.26852	1.09332	0
0.2567	3.5707	-1.73737	3.26852	-0.736602	0
0.2573	5.0971	-3.57019	3.26852	1.39908	0
0.2580	9.06303	-4.48661	3.26852	2.92325	0
0.2587	9.36286	-5.70213	3.26852	-1.04236	0
0.2593	6.62351	-5.39666	3.26852	0.176043	0
0.2600	4.17036	-3.57019	3.26852	5.97621	0
0.2607	1.73083	-2.65378	3.26852	2.00597	0
0.2613	0.204429	-3.87567	3.26852	-2.57116	0
0.2620	0.517888	-2.65378	3.26852	2.92325	0
0.2627	-2.23509	-0.820954	3.26852	5.67045	0
0.2633	-10.4668	-0.210011	3.26852	2.61749	0
0.2640	-17.4855	-1.12643	-5.27526	4.14628	0
0.2647	-15.046	-2.04284	-7.10735	3.84052	0
0.2653	-5.90119	0.0954598	-8.6329	-1.04236	0
0.2660	4.17036	5.89305	-8.93943	1.09332	0
0.2667	9.36286	6.50399	-9.2424	5.05893	0
0.2673	10.5894	1.92192	-9.85548	1.09332	0
0.2680	14.8552	1.92192	-8.6329	0.176043	0
0.2687	20.0477	7.4204	-7.41388	5.05893	0
0.2693	16.0818	8.33045	-8.32993	4.75317	0
0.2700	5.0971	3.75475	-9.85548	2.00597	0
0.2707	0.517888	-0.820954	-10.1584	2.92325	0
0.2713	2.64395	-7.22949	-10.465	3.53477	0
0.2720	4.17036	-14.249	-9.85548	4.44741	0
0.2727	3.5707	-17.6091	-7.41388	7.50037	0
0.2733	2.64395	-17.3037	-8.02339	6.58773	0
0.2740	-0.39523	-16.3873	-11.9905	1.70484	0
0.2747	-4.06133	-14.5544	-10.1584	2.00597	0
0.2753	-7.72743	-13.3325	-4.36279	4.75317	0
0.2760	-11.3935	-13.638	-5.5818	3.84052	0
0.2767	-8.64055	-9.97873	-11.684	0.787562	0
0.2773	-1.32198	-3.26472	-11.9905	0.176043	0
0.2780	2.04429	-2.65378	-10.1584	2.00597	0
0.2787	0.517888	-6.0076	-9.85548	2.00597	0
0.2793	1.73083	-5.39666	-9.85548	1.09332	0
0.2800	4.78365	-3.57019	-10.7715	2.92325	0
0.2807	5.39693	-2.34831	-11.0745	5.05893	0
0.2813	4.17036	-0.515483	-9.2424	1.70484	0
0.2820	3.25724	-0.820954	-8.32993	0.481803	0
0.2827	2.04429	-1.73737	-8.32993	4.14628	0
0.2833	-2.23509	-0.210011	-7.10735	4.14628	0
0.2840	-3.14821	-1.73737	-7.71686	2.00597	0
0.2847	1.11755	-4.48661	-8.6329	2.61749	0
0.2853	3.25724	-2.04284	-5.88833	-0.129716	0
0.2860	4.17036	0.0954598	-3.14021	-4.40108	0
0.2867	6.62351	-1.73737	-1.30812	-1.65388	0
0.2873	3.25724	-1.73737	0.826933	2.31173	0
0.2880	-1.92164	-0.820954	-1.61466	1.09332	0
0.2887	1.73083	-0.820954	-4.66576	-0.129716	0
0.2893	7.53663	-1.73737	-4.05625	-2.87229	0
0.2900	6.62351	-2.65378	-5.27526	-8.97821	0
0.2907	4.48382	-1.73737	-6.49784	-8.36669	0
0.2913	3.25724	-0.515483	-4.66576	-2.2654	0
0.2920	2.34412	-3.26472	-5.27526	-2.57116	0
0.2927	5.39693	-4.79208	-4.97229	-5.31373	0
0.2933	6.92334	-1.73737	0.520398	-4.09532	0
0.2940	2.95741	-0.515483	2.04595	-4.40108	0
0.2947	-0.0954003	-2.04284	-1.61466	-6.84253	0
0.2953	1.43101	-0.515483	-1.00515	-4.09532	0
0.2960	3.25724	-1.12643	1.74298	-1.65388	0
0.2967	3.25724	-6.61854	3.26852	-3.48381	0
0.2973	3.87053	-7.22949	5.71012	-3.78956	0
0.2980	6.31005	-4.48661	6.92913	-3.78956	0
0.2987	7.22317	-7.22949	5.10061	-5.61949	0
0.2993	4.17036	-9.97873	5.40358	-2.57116	0
0.3000	2.04429	-6.0076	7.23567	2.00597	0
0.3007	5.0971	-1.73737	6.92913	-1.65388	0
0.3013	7.22317	-1.73737	6.31962	-5.61949	0
0.3020	5.0971	-1.12643	6.31962	-1.95964	0
0.3027	5.39693	-1.12643	5.10061	-0.736602	0
0.3033	8.74957	-4.18114	3.87803	-4.70684	0
0.3040	9.36286	-6.92401	5.10061	-3.78956	0
0.3047	9.66269	-8.1459	6.92913	0.176043	0
0.3053	11.8024	-9.06231	6.31962	-0.129716	0
0.3060	11.1891	-8.1459	2.96199	-0.736602	0
0.3067	6.01022	-6.31307	2.04595	0.176043	0
0.3073	1.73083	-5.39666	6.01309	0.787562	0
0.3080	-0.39523	-3.26472	8.15171	2.00597	0
0.3087	-2.23509	-0.515483	4.79407	4.44741	0
0.3093	1.11755	1.01187	1.74298	4.75317	0
0.3100	5.69676	2.53287	0.826933	2.31173	0
0.3107	2.64395	4.06022	1.74298	2.31173	0
0.3113	-2.23509	4.06022	6.01309	6.28197	0
0.3120	1.11755	4.36569	8.45468	6.88885	0
0.3127	6.01022	6.80946	5.71012	3.53477	0
0.3133	5.0971	6.80946	3.87803	2.00597	0
0.3140	3.5707	3.44928	5.40358	2.00597	0
0.3147	4.17036	0.0954598	5.40358	0.787562	0
0.3153	2.95741	-2.95925	6.31962	2.00597	0
0.3160	1.43101	-6.31307	7.23567	3.84052	0
0.3167	1.73083	-7.22949	6.31962	1.09332	0
0.3173	0.204429	-5.39666	5.40358	0.481803	0
0.3180	-5.58773	-4.48661	5.71012	3.84052	0
0.3187	-11.3935	-4.18114	4.48754	2.00597	0
0.3193	-13.5196	-2.65378	4.18457	-0.736602	0
0.3200	-12.3066	-1.12643	7.23567	2.92325	0
0.3207	-9.55366	-0.820954	7.5422	4.44741	0
0.3213	-8.94038	1.92192	3.87803	0.481803	0
0.3220	-5.90119	6.50399	3.26852	0.176043	0
0.3227	0.517888	7.4204	9.06775	2.61749	0
0.3233	2.34412	8.63593	12.1188	1.09332	0
0.3240	-1.00852	12.6071	7.5422	-1.04236	0
0.3247	-0.39523	12.6071	4.48754	-1.34812	0
0.3253	4.78365	8.9414	8.15171	-1.65388	0
0.3260	6.92334	6.50399	9.06775	-2.57116	0
0.3267	4.48382	5.58758	6.31962	-2.2654	0
0.3273	-0.708688	3.75475	8.15171	-1.95964	0
0.3280	-4.97445	0.0954598	12.4218	-0.736602	0
0.3287	-4.06133	-4.79208	12.7284	0.176043	0
0.3293	-2.23509	-3.26472	10.8963	-1.04236	0
0.3300	-6.50085	1.01187	10.8963	-3.78956	0
0.3307	-14.7462	-2.65378	11.8123	-4.40108	0
0.3313	-17.799	-6.0076	12.4218	-3.48381	0
0.3320	-14.4463	-0.820954	10.8963	-2.2654	0
0.3327	-13.2198	-2.65378	7.84517	-1.65388	0
0.3333	-15.046	-12.7216	4.48754	-1.95964	0
0.3340	-12.3066	-18.2201	-1.30812	-4.40108	0
0.3347	-6.81431	-22.4903	-7.10735	-7.75517	0
0.3353	-7.4276	-31.9472	-8.32993	-7.75517	0
0.3360	-9.55366	-34.6964	-5.5818	-5.61949	0
0.3367	-8.64055	-27.3715	-3.74971	-8.06093	0
0.3373	-7.11414	-19.4356	-4.66576	-11.1139	0
0.3380	-5.58773	-13.0271	-5.88833	-9.58973	0
0.3387	-3.14821	-8.1459	-6.19131	-9.89549	0
0.3393	-0.708688	-4.18114	-5.27526	-11.1139	0
0.3400	1.43101	-0.820954	-3.14021	-7.45405	0
0.3407	2.64395	-0.515483	-1.30812	-6.84253	0
0.3413	2.95741	-2.34831	-1.00515	-10.8081	0
0.3420	5.0971	-0.820954	-0.698616	-8.36669	0
0.3427	6.92334	1.31734	0.826933	-5.92525	0
0.3433	6.01022	0.0954598	3.57506	-9.89549	0
0.3440	6.62351	-0.210011	7.23567	-10.1966	0
0.3447	6.92334	1.92192	7.23567	-6.84253	0
0.3453	3.25724	2.53287	3.26852	-8.06093	0
0.3460	1.11755	2.83834	2.65902	-9.28397	0
0.3467	2.34412	4.06022	5.71012	-8.06093	0
0.3473	-0.39523	3.75475	6.62616	-7.14829	0
0.3480	-3.14821	3.75475	6.31962	-6.23101	0
0.3487	2.04429	6.19852	6.92913	-6.84253	0
0.3493	4.17036	3.75475	6.92913	-9.58973	0
0.3500	-1.00852	-2.34831	7.23567	-9.89549	0
0.3507	-0.39523	-6.0076	7.5422	-8.67245	0
0.3513	6.01022	-5.39666	6.62616	-9.58973	0
0.3520	5.0971	-1.12643	7.5422	-9.58973	0
0.3527	0.204429	3.75475	9.98379	-8.67245	0
0.3533	1.43101	5.58758	10.8963	-8.06093	0
0.3540	5.0971	5.89305	10.5933	-6.23101	0
0.3547	6.01022	6.50399	11.5093	-6.84253	0
0.3553	5.0971	5.58758	11.8123	-7.45405	0
0.3560	-0.708688	4.97663	12.7284	-3.78956	0
0.3567	-6.81431	8.63593	11.8123	-3.17805	0
0.3573	-5.58773	12.9125	7.84517	-7.75517	0
0.3580	-3.14821	12.3016	6.31962	-7.45405	0
0.3587	-4.97445	6.50399	9.06775	-3.48381	0
0.3593	-5.90119	0.706402	9.06775	-2.57116	0
0.3600	-5.2879	-1.73737	6.31962	-0.430843	0
0.3607	-3.44804	-2.95925	4.48754	0.176043	0
0.3613	2.95741	-2.34831	3.57506	-3.48381	0
0.3620	9.66269	1.92192	2.65902	-1.95964	0
0.3627	10.5894	5.28211	2.35248	3.84052	0
0.3633	7.83646	5.58758	3.57506	3.22901	0
0.3640	7.83646	8.33045	4.48754	0.176043	0
0.3647	9.06303	9.85781	3.57506	0.787562	0
0.3653	6.31005	6.50399	3.26852	1.70484	0
0.3660	1.73083	3.44928	5.71012	2.00597	0
0.3667	-1.32198	3.44928	6.31962	2.92325	0
0.3673	-5.58773	3.75475	4.48754	2.92325	0
0.3680	-14.7462	4.67116	6.31962	3.22901	0
0.3687	-22.678	4.67116	7.5422	5.05893	0
0.3693	-23.5911	3.75475	2.65902	4.44741	0
0.3700	-18.0988	5.28211	-0.0891092	1.09332	0
0.3707	-8.94038	6.19852	3.26852	2.31173	0
0.3713	-1.32198	4.97663	6.62616	6.58773	0
0.3720	1.43101	6.80946	6.62616	5.05893	0
0.3727	5.39693	7.4204	6.62616	0.787562	0
0.3733	13.3288	3.44928	6.62616	1.39908	0
0.3740	16.9949	3.75475	6.62616	2.61749	0
0.3747	13.9421	8.9414	6.62616	1.09332	0
0.3753	11.8024	8.33045	6.62616	3.22901	0
0.3760	11.5026	1.31734	6.62616	5.05893	0
0.3767	10.276	-5.39666	6.62616	2.92325	0
0.3773	11.5026	-10.2842	6.62616	2.92325	0
0.3780	15.1687	-12.7216	6.62616	4.44741	0
0.3787	15.1687	-12.4161	6.62616	2.00597	0
0.3793	12.7155	-9.97873	6.62616	1.39908	0
0.3800	12.1158	-6.92401	6.62616	4.44741	0
0.3807	11.5026	-6.92401	6.62616	5.05893	0
0.3813	8.44975	-9.97873	6.62616	5.05893	0
0.3820	8.74957	-10.8951	6.62616	4.44741	0
0.3827	12.4157	-8.75684	6.62616	2.92325	0
0.3833	11.8024	-7.84043	6.62616	5.05893	0
0.3840	5.0971	-6.0076	-0.698616	7.50037	0
0.3847	-3.44804	-2.65378	-2.83367	4.44741	0
0.3853	-9.86712	-2.34831	-2.5307	0.787562	0
0.3860	-10.167	-3.57019	-1.61466	2.00597	0
0.3867	-6.81431	-5.09755	-1.00515	4.75317	0
0.3873	-5.2879	-6.92401	-0.395645	5.05893	0
0.3880	-6.20102	-8.1459	-1.00515	3.84052	0
0.3887	-6.20102	-8.75684	-1.92119	4.44741	0
0.3893	-5.90119	-9.36778	-1.61466	6.58773	0
0.3900	-4.97445	-7.22949	-1.61466	6.28197	0
0.3907	-3.14821	-4.48661	-3.44674	5.97621	0
0.3913	-0.0954003	-3.57019	-3.44674	6.28197	0
0.3920	4.78365	-1.73737	-2.22417	5.67045	0
0.3927	10.276	2.83834	-4.05625	6.58773	0
0.3933	11.5026	4.36569	-5.5818	8.41765	0
0.3940	12.7155	3.14381	-4.05625	5.36469	0
0.3947	17.908	4.36569	-2.5307	4.14628	0
0.3953	18.2078	3.75475	-2.83367	9.3303	0
0.3960	9.36286	0.0954598	-2.83367	10.2476	0
0.3967	0.817717	-2.04284	-2.83367	5.67045	0
0.3973	-6.81431	-1.73737	-2.83367	5.36469	0
0.3980	-21.1516	-1.73737	-2.83367	7.50037	0
0.3987	-34.5758	-3.57019	-2.83367	4.75317	0
0.3993	-37.029	-3.57019	-2.83367	1.70484	0
0.4000	-34.276	-1.12643	-2.83367	4.75317	0
0.4007	-31.2232	0.400931	-2.83367	7.80613	0
0.4013	-25.7308	-0.210011	-2.83367	7.50037	0
0.4020	-21.4651	0.400931	-2.83367	9.02917	0
0.4027	-17.799	1.92192	-2.83367	10.5533	0
0.4033	-4.67462	1.31734	-2.83367	8.41765	0
0.4040	11.1891	0.0954598	-2.83367	9.02917	0
0.4047	15.7683	0.0954598	-2.83367	11.1649	0
0.4053	13.029	-0.210011	-2.83367	7.19461	0
0.4060	6.31005	-0.820954	-2.83367	4.75317	0
0.4067	-7.72743	-2.34831	-2.83367	8.41765	0
0.4073	-17.799	-5.39666	-2.83367	9.63606	0
0.4080	-9.55366	-5.39666	6.31962	9.3303	0
0.4087	5.0971	-2.04284	5.40358	9.3303	0
0.4093	9.97615	-1.4319	6.31962	5.67045	0
0.4100	8.44975	-3.57019	6.01309	2.92325	0
0.4107	6.31005	-4.48661	5.40358	5.36469	0
0.4113	3.87053	-3.57019	7.23567	5.36469	0
0.4120	1.11755	-0.515483	7.5422	2.92325	0
0.4127	2.64395	3.44928	5.40358	3.22901	0
0.4133	8.74957	1.92192	6.31962	4.14628	0
0.4140	13.3288	-1.73737	9.37072	2.92325	0
0.4147	13.3288	-1.73737	11.2028	1.39908	0
0.4153	10.5894	-1.12643	11.2028	0.176043	0
0.4160	6.92334	-2.04284	10.5933	1.09332	0
0.4167	1.73083	-2.04284	10.8963	1.70484	0
0.4173	-3.44804	-4.48661	11.8123	-0.129716	0
0.4180	-7.4276	-9.36778	9.98379	-2.2654	0
0.4187	-11.3935	-12.1107	7.84517	-2.87229	0
0.4193	-15.6593	-12.7216	9.06775	-1.65388	0
0.4200	-17.4855	-9.97873	-2.83367	0.481803	0
0.4207	-15.9727	-5.70213	-2.83367	-3.48381	0
0.4213	-15.046	-1.73737	-2.83367	-3.48381	0
0.4220	-16.8859	2.83834	-2.83367	1.39908	0
0.4227	-15.6593	4.67116	-2.83367	-0.736602	0
0.4233	-11.3935	4.67116	-2.83367	-8.06093	0
0.4240	-5.90119	6.19852	-2.83367	-8.06093	0
0.4247	3.25724	8.02498	-2.83367	-5.0126	0
0.4253	10.5894	7.72588	-2.83367	-4.40108	0
0.4260	10.8893	8.33045	-2.83367	-3.48381	0
0.4267	9.66269	8.02498	-2.83367	-2.87229	0
0.4273	11.5026	4.67116	-2.83367	-5.31373	0
0.4280	11.8024	3.75475	-2.83367	-6.23101	0
0.4287	13.9421	4.06022	-2.83367	-5.61949	0
0.4293	16.9949	2.53287	-2.83367	-8.36669	0
0.4300	13.3288	0.706402	-2.83367	-10.8081	0
0.4307	6.62351	-0.210011	-2.83367	-10.1966	0
0.4313	4.48382	-1.73737	-2.83367	-10.1966	0
0.4320	4.78365	-2.95925	3.57506	-11.7254	0
0.4327	5.69676	-1.73737	4.18457	-12.0312	0
0.4333	8.13629	1.31734	3.57506	-11.7254	0
0.4340	7.53663	3.44928	2.04595	-12.9438	0
0.4347	6.01022	2.22739	1.74298	-11.1139	0
0.4353	10.5894	1.01187	0.826933	-7.14829	0
0.4360	13.6422	0.400931	-0.395645	-11.1139	0
0.4367	9.66269	-2.04284	-1.00515	-16.3025	0
0.4373	5.0971	-4.48661	-0.0891092	-12.6381	0
0.4380	1.43101	-4.48661	1.43644	-10.5024	0
0.4387	-4.67462	-4.48661	2.04595	-15.691	0
0.4393	-7.4276	-3.57019	2.65902	-14.4726	0
0.4400	-3.7615	-2.65378	3.57506	-8.06093	0
0.4407	-1.92164	-3.57019	2.96199	-9.28397	0
0.4413	-4.67462	-5.09755	1.13347	-10.8081	0
0.4420	-5.58773	-3.26472	0.520398	-6.84253	0
0.4427	-5.90119	-1.12643	-0.395645	-6.23101	0
0.4433	-10.4668	-2.65378	0.826933	-7.75517	0
0.4440	-11.3935	-5.09755	4.18457	-6.23101	0
0.4447	-4.97445	-5.39666	1.74298	-6.23101	0
0.4453	-4.06133	-3.87567	-1.30812	-8.06093	0
0.4460	-8.64055	-1.73737	2.96199	-6.84253	0
0.4467	-5.90119	0.400931	4.48754	-4.40108	0
0.4473	-0.39523	1.92192	-1.30812	-3.17805	0
0.4480	0.204429	2.83834	-1.92119	-1.65388	0
0.4487	1.73083	5.58758	0.826933	-0.430843	0
0.4493	3.87053	7.4204	-1.30812	-0.736602	0
0.4500	-0.0954003	4.36569	-1.61466	-1.34812	0
0.4507	-2.53492	-2.34831	1.43644	-1.65388	0
0.4513	-0.0954003	-6.0076	-0.0891092	-1.95964	0
0.4520	0.817717	-7.84043	-1.00515	-1.65388	0
0.4527	-0.39523	-10.5897	3.57506	-0.736602	0
0.4533	-1.00852	-11.5061	4.48754	-0.129716	0
0.4540	-0.39523	-9.06231	-0.0891092	-1.65388	0
0.4547	0.817717	-7.53496	-1.61466	-1.65388	0
0.4553	-3.44804	-8.75684	3.57506	4.75317	0
0.4560	-12.3066	-9.06231	6.62616	6.88885	0
0.4567	-13.2198	-7.22949	2.96199	0.176043	0
0.4573	-8.02726	-4.48661	-0.0891092	-1.34812	0
0.4580	-5.2879	-2.95925	2.96199	2.92325	0
0.4587	-3.7615	-1.73737	6.31962	0.481803	0
0.4593	-2.23509	1.01187	6.31962	-1.04236	0
0.4600	-2.23509	2.83834	6.31962	5.05893	0
0.4607	0.517888	1.92192	4.48754	7.50037	0
0.4613	3.5707	2.83834	1.74298	5.05893	0
0.4620	0.517888	5.89305	2.65902	6.28197	0
0.4627	-0.39523	5.58758	3.26852	4.14628	0
0.4633	4.17036	4.67116	-2.83367	-0.736602	0
0.4640	6.01022	7.11493	-9.54894	2.31173	0
0.4647	4.78365	10.1633	-11.0745	6.58773	0
0.4653	6.92334	12.9125	-12.6	2.61749	0
0.4660	9.36286	15.0445	-12.6	-0.430843	0
0.4667	9.97615	14.739	-9.54894	3.22901	0
0.4673	8.74957	10.7742	-9.2424	7.50037	0
0.4680	6.92334	5.58758	3.57506	8.11189	0
0.4687	7.22317	1.01187	3.57506	6.28197	0
0.4693	8.44975	0.400931	3.57506	3.53477	0
0.4700	7.22317	1.01187	3.57506	1.09332	0
0.4707	6.01022	0.706402	3.57506	1.70484	0
0.4713	5.0971	1.92192	3.57506	5.67045	0
0.4720	0.517888	4.06022	3.57506	4.44741	0
0.4727	-3.14821	4.67116	3.57506	-0.736602	0
0.4733	-2.23509	3.75475	3.57506	0.176043	0
0.4740	-1.00852	2.22739	3.57506	4.44741	0
0.4747	-1.62181	0.0954598	3.57506	2.92325	0
0.4753	-3.44804	1.61645	3.57506	2.92325	0
0.4760	-4.97445	3.44928	3.57506	6.28197	0
0.4767	-4.97445	1.61645	3.57506	3.84052	0
0.4773	-5.2879	0.0954598	3.57506	0.176043	0
0.4780	-7.4276	1.01187	3.57506	1.09332	0
0.4787	-8.64055	1.92192	3.57506	1.39908	0
0.4793	-10.7802	3.14381	3.57506	1.09332	0
0.4800	-11.3935	4.97663	3.57506	2.31173	0
0.4807	-7.72743	4.67116	3.57506	2.31173	0
0.4813	-7.11414	1.31734	3.57506	2.61749	0
0.4820	-11.0801	-3.87567	3.57506	4.44741	0
0.4827	-7.4276	-7.22949	3.57506	3.53477	0
0.4833	-1.92164	-5.39666	3.57506	0.481803	0
0.4840	-4.06133	-1.73737	3.57506	0.787562	0
0.4847	-2.23509	-0.820954	3.57506	2.92325	0
0.4853	6.31005	-2.34831	3.57506	2.92325	0
0.4860	8.13629	-10.5897	3.57506	1.09332	0
0.4867	5.69676	-20.963	3.57506	2.61749	0
0.4873	6.62351	-23.4067	3.57506	5.36469	0
0.4880	6.62351	-18.8247	3.57506	6.28197	0
0.4887	4.17036	-12.1107	3.57506	5.67045	0
0.4893	-0.0954003	-2.65378	3.57506	3.22901	0
0.4900	-5.90119	4.06022	3.57506	-0.736602	0
0.4907	-12.6065	3.14381	3.57506	0.176043	0
0.4913	-15.6593	-0.210011	3.57506	5.05893	0
0.4920	-9.86712	-2.65378	3.57506	3.84052	0
0.4927	-0.39523	-4.48661	3.57506	-1.34812	0
0.4933	-0.39523	-4.79208	3.57506	-1.04236	0
0.4940	-8.02726	-4.79208	3.57506	0.481803	0
0.4947	-8.64055	-5.09755	3.57506	-1.34812	0
0.4953	-5.58773	-2.95925	3.57506	-1.65388	0
0.4960	-5.58773	-2.04284	3.57506	0.787562	0
0.4967	-5.2879	-4.79208	3.57506	-0.129716	0
0.4973	-5.90119	-8.75684	3.57506	-1.95964	0
0.4980	-8.64055	-10.8951	3.57506	-2.2654	0
0.4987	-9.25383	-10.5897	3.57506	-2.57116	0
0.4993	-9.25383	-7.22949	3.57506	-2.57116	0
0.5000	-10.4668	-2.65378	3.57506	1.09332	0
0.5007	-9.55366	-0.515483	3.57506	1.09332	0
0.5013	-9.25383	-0.820954	3.57506	-3.17805	0
0.5020	-9.25383	1.31734	3.57506	-2.87229	0
0.5027	-6.81431	3.44928	3.57506	0.787562	0
0.5033	-8.34072	1.01187	3.57506	0.481803	0
0.5040	-11.3935	-1.4319	2.65902	-2.87229	0
0.5047	-7.72743	-1.4319	2.35248	-4.40108	0
0.5053	-4.97445	-4.18114	2.04595	-3.48381	0
0.5060	-6.81431	-5.39666	2.65902	-1.95964	0
0.5067	-3.44804	-3.87567	1.74298	-0.736602	0
0.5073	0.204429	-8.45137	1.13347	0.787562	0
0.5080	-3.44804	-15.4708	2.65902	0.176043	0
0.5087	-3.7615	-15.4708	2.04595	-1.65388	0
0.5093	0.204429	-15.1654	1.13347	-1.34812	0
0.5100	-4.06133	-16.3873	2.35248	-0.736602	0
0.5107	-9.55366	-13.9435	2.65902	-1.65388	0
0.5113	-5.90119	-10.2842	1.13347	-0.430843	0
0.5120	-3.7615	-9.06231	1.13347	2.00597	0
0.5127	-7.72743	-4.79208	1.74298	-0.430843	0
0.5133	-8.34072	-1.73737	-0.0891092	-2.87229	0
0.5140	-4.06133	-2.65378	-1.61466	-3.17805	0
0.5147	-2.23509	-2.65378	-1.00515	-3.48381	0
0.5153	-5.58773	-2.34831	1.74298	-1.65388	0
0.5160	-9.55366	-5.39666	4.48754	0.176043	0
0.5167	-9.25383	-6.92401	2.35248	-4.40108	0
0.5173	-7.72743	-4.79208	-1.30812	-6.84253	0
0.5180	-8.64055	-3.26472	-0.698616	-2.87229	0
0.5187	-9.55366	-2.65378	1.43644	-3.48381	0
0.5193	-5.90119	-1.73737	0.826933	-5.61949	0
0.5200	-3.44804	-0.820954	2.35248	-0.129716	0
0.5207	-3.7615	0.0954598	5.40358	2.00597	0
0.5213	-1.32198	0.400931	5.40358	-2.87229	0
0.5220	4.17036	1.31734	5.10061	-1.04236	0
0.5227	8.13629	3.14381	6.92913	2.92325	0
0.5233	8.74957	1.31734	7.23567	0.176043	0
0.5240	6.92334	-2.04284	6.01309	-0.430843	0
0.5247	6.92334	1.01187	6.92913	1.70484	0
0.5253	9.06303	7.72588	7.23567	-2.57116	0
0.5260	8.13629	10.1633	4.18457	-6.84253	0
0.5267	6.01022	10.1633	2.04595	-2.57116	0
0.5273	6.31005	8.63593	2.96199	1.70484	0
0.5280	7.53663	5.58758	3.26852	0.176043	0
0.5287	8.13629	5.58758	0.217426	-1.65388	0
0.5293	4.17036	5.89305	-4.66576	-2.57116	0
0.5300	-7.72743	2.22739	-7.10735	-3.17805	0
0.5307	-16.8859	0.0954598	-4.97229	-5.0126	0
0.5313	-15.9727	-1.4319	-2.83367	-6.23101	0
0.5320	-14.1329	-5.39666	-4.66576	-7.45405	0
0.5327	-15.046	-3.57019	-7.41388	-8.36669	0
0.5333	-13.2198	3.14381	-5.27526	-7.14829	0
0.5340	-10.4668	4.06022	-2.5307	-6.23101	0
0.5347	-8.34072	0.0954598	-3.74971	-8.06093	0
0.5353	-4.97445	-1.73737	-3.14021	-8.97821	0
0.5360	-3.7615	-4.48661	0.826933	-7.45405	0
0.5367	-4.67462	-8.45137	1.74298	-9.89549	0
0.5373	-6.81431	-9.36778	-0.0891092	-12.9438	0
0.5380	-8.34072	-8.45137	-1.00515	-12.3369	0
0.5387	-5.2879	-9.67325	-1.00515	-10.8081	0
0.5393	-2.23509	-8.75684	1.74298	-9.28397	0
0.5400	-2.23509	0.0954598	2.96199	-4.09532	0
0.5407	-2.23509	2.83834	2.96199	-5.31373	0
0.5413	-2.23509	3.75475	2.96199	-8.36669	0
0.5420	-2.23509	8.63593	2.96199	-8.06093	0
0.5427	-2.23509	11.0797	2.96199	-7.75517	0
0.5433	-2.23509	8.63593	2.96199	-9.28397	0
0.5440	-2.23509	7.11493	2.96199	-8.06093	0
0.5447	-2.23509	7.11493	2.96199	-4.40108	0
0.5453	-2.23509	6.19852	2.96199	-3.48381	0
0.5460	-2.23509	4.67116	2.96199	-4.40108	0
0.5467	-2.23509	2.83834	2.96199	-1.34812	0
0.5473	-2.23509	2.83834	2.96199	2.00597	0
0.5480	-2.23509	4.36569	2.96199	1.39908	0
0.5487	-2.23509	1.01187	2.96199	0.176043	0
0.5493	-2.23509	-4.48661	2.96199	-0.430843	0
0.5500	-2.23509	-3.87567	2.96199	-1.65388	0
0.5507	-2.23509	-1.73737	2.96199	-0.736602	0
0.5513	-2.23509	-2.65378	2.96199	1.70484	0
0.5520	-1.62181	-2.65378	2.96199	1.09332	0
0.5527	1.73083	-2.65378	2.96199	0.787562	0
0.5533	7.22317	-6.31307	2.96199	1.09332	0
0.5540	8.44975	-8.45137	2.96199	1.09332	0
0.5547	7.83646	-5.39666	2.96199	1.70484	0
0.5553	5.0971	-0.820954	2.96199	2.92325	0
0.5560	-2.53492	0.706402	2.96199	1.70484	0
0.5567	-9.86712	-0.820954	2.96199	0.787562	0
0.5573	-13.2198	-0.820954	2.96199	2.92325	0
0.5580	-14.1329	0.400931	2.96199	4.44741	0
0.5587	-10.4668	-0.515483	2.96199	3.22901	0
0.5593	-4.67462	-1.12643	2.96199	3.84052	0
0.5600	-3.44804	1.92192	2.96199	6.28197	0
0.5607	-3.7615	4.06022	2.96199	5.05893	0
0.5613	1.11755	1.01187	2.96199	1.39908	0
0.5620	6.01022	-1.12643	2.96199	2.92325	0
0.5627	4.48382	1.01187	2.96199	5.36469	0
0.5633	-4.06133	1.31734	2.96199	4.44741	0
0.5640	-14.1329	0.400931	1.74298	5.67045	0
0.5647	-14.7462	2.83834	2.65902	6.58773	0
0.5653	-12.3066	4.36569	-1.92119	0.481803	0
0.5660	-9.86712	0.0954598	-2.5307	-0.736602	0
0.5667	-5.90119	-2.65378	-1.00515	6.28197	0
0.5673	-4.67462	1.01187	-3.74971	7.19461	0
0.5680	-3.7615	3.44928	-3.74971	2.92325	0
0.5687	-0.39523	0.0954598	-1.30812	3.53477	0
0.5693	0.517888	-2.65378	-3.74971	5.05893	0
0.5700	2.34412	-1.73737	-5.27526	4.75317	0
0.5707	10.276	-3.57019	-3.74971	6.58773	0
0.5713	9.66269	-8.1459	-4.36279	7.19461	0
0.5720	-2.53492	-9.06231	-4.36279	4.14628	0
0.5727	-9.55366	-2.65378	-1.92119	4.44741	0
0.5733	-6.20102	3.75475	-2.83367	5.97621	0
0.5740	-1.32198	6.50399	-3.74971	4.44741	0
0.5747	2.04429	9.55234	-1.00515	2.92325	0
0.5753	4.17036	11.0797	-0.395645	3.84052	0
0.5760	2.34412	8.33045	-3.44674	3.84052	0
0.5767	-1.00852	8.02498	-5.27526	3.84052	0
0.5773	-2.23509	12.9125	-4.66576	4.14628	0
0.5780	-1.00852	16.8773	-3.74971	2.31173	0
0.5787	2.34412	16.2663	-3.74971	0.481803	0
0.5793	5.0971	14.4399	-4.66576	2.92325	0
0.5800	4.17036	12.6071	-4.66576	5.36469	0
0.5807	2.04429	8.02498	-4.36279	4.14628	0
0.5813	1.73083	-1.73737	-3.44674	3.22901	0
0.5820	4.17036	-11.8052	-2.83367	5.05893	0
0.5827	6.01022	-14.5544	-4.36279	5.36469	0
0.5833	5.0971	-10.2842	-3.14021	3.84052	0
0.5840	4.78365	-7.53496	1.43644	4.14628	0
0.5847	4.17036	-9.06231	1.43644	5.97621	0
0.5853	3.5707	-11.2006	-1.00515	5.67045	0
0.5860	4.17036	-8.45137	2.65902	2.61749	0
0.5867	4.17036	-4.79208	5.40358	0.787562	0
0.5873	3.5707	-5.39666	3.26852	2.31173	0
0.5880	4.17036	-6.0076	2.65902	4.14628	0
0.5887	4.17036	-2.95925	3.57506	2.92325	0
0.5893	1.11755	-3.26472	3.26852	1.09332	0
0.5900	-0.708688	-6.31307	6.01309	0.787562	0
0.5907	-0.39523	-4.18114	9.06775	-0.129716	0
0.5913	-0.0954003	-0.210011	6.62616	-0.129716	0
0.5920	-0.39523	-0.820954	3.57506	0.481803	0
0.5927	-0.0954003	-2.34831	3.57506	-0.430843	0
0.5933	2.34412	-2.34831	3.26852	-0.736602	0
0.5940	5.0971	-1.12643	1.74298	0.176043	0
0.5947	4.17036	1.01187	0.826933	-1.04236	0
0.5953	2.04429	1.92192	0.520398	-2.2654	0
0.5960	3.87053	2.83834	-2.22417	-1.65388	0
0.5967	5.39693	5.58758	-5.88833	-2.87229	0
0.5973	2.95741	6.50399	-5.5818	-4.40108	0
0.5980	2.64395	4.36569	-1.92119	-3.48381	0
0.5987	5.0971	0.400931	-2.83367	-3.78956	0
0.5993	3.5707	-4.18114	-3.14021	-3.17805	0
0.6000	-0.0954003	-4.79208	3.26852	0.787562	0
0.6007	-1.00852	-1.73737	3.26852	1.09332	0
0.6013	0.204429	0.0954598	3.26852	-3.17805	0
0.6020	0.517888	1.01187	3.26852	-4.09532	0
0.6027	-0.0954003	1.31734	3.26852	-2.87229	0
0.6033	-1.00852	-1.73737	3.26852	-3.78956	0
0.6040	-2.23509	-2.04284	3.26852	-2.2654	0
0.6047	-4.06133	1.61645	3.26852	-0.129716	0
0.6053	-3.7615	-0.515483	3.26852	-4.09532	0
0.6060	2.34412	-8.45137	3.26852	-8.06093	0
0.6067	8.74957	-13.3325	3.26852	-4.40108	0
0.6073	9.36286	-14.249	3.26852	-0.736602	0
0.6080	7.22317	-12.7216	3.26852	-1.04236	0
0.6087	5.69676	-9.97873	3.26852	-0.430843	0
0.6093	1.73083	-9.36778	3.26852	-0.736602	0
0.6100	1.11755	-9.67325	3.26852	-6.23101	0
0.6107	5.0971	-6.92401	3.26852	-6.23101	0
0.6113	3.25724	-4.18114	3.26852	0.787562	0
0.6120	-1.32198	-5.39666	-1.00515	-0.129716	0
0.6127	2.95741	-7.22949	-2.83367	-5.92525	0
0.6133	9.06303	-7.22949	-1.30812	-2.87229	0
0.6140	10.8893	-5.70213	-2.83367	-0.736602	0
0.6147	12.4157	-3.57019	-2.83367	-5.31373	0
0.6153	13.3288	-0.820954	-1.00515	-5.0126	0
0.6160	9.97615	-2.04284	-1.92119	-1.65388	0
0.6167	6.92334	-6.31307	-0.698616	-3.78956	0
0.6173	5.0971	-6.0076	2.04595	-4.40108	0
0.6180	2.95741	-2.04284	0.217426	-3.78956	0
0.6187	-1.00852	-3.57019	-2.5307	-7.14829	0
0.6193	-7.11414	-4.79208	-1.92119	-6.53677	0
0.6200	-12.3066	0.0954598	-0.698616	-1.65388	0
0.6207	-14.1329	5.28211	-0.698616	-1.34812	0
0.6213	-15.9727	6.50399	-1.92119	-2.57116	0
0.6220	-14.1329	7.72588	-4.05625	-1.34812	0
0.6227	-7.4276	8.9414	-4.36279	-1.95964	0
0.6233	-4.06133	7.4204	-2.83367	-3.17805	0
0.6240	-4.06133	2.83834	-3.74971	-1.34812	0
0.6247	-0.708688	-4.18114	-5.5818	-1.04236	0
0.6253	6.01022	-9.06231	-4.66576	-3.48381	0
0.6260	8.74957	-8.1459	-3.14021	-3.17805	0
0.6267	6.92334	-6.31307	-1.61466	-1.34812	0
0.6273	2.04429	-6.61854	-1.00515	-1.65388	0
0.6280	-3.44804	-5.39666	-2.22417	-1.95964	0
0.6287	-7.72743	-3.26472	-4.36279	-0.129716	0
0.6293	-6.81431	-1.12643	-5.5818	-0.430843	0
0.6300	-2.53492	2.83834	-5.5818	-3.48381	0
0.6307	-0.39523	8.9414	-5.88833	-3.78956	0
0.6313	0.517888	12.3016	-5.5818	-1.34812	0
0.6320	2.34412	11.6906	-3.74971	-2.2654	0
0.6327	0.517888	8.9414	-2.22417	-4.40108	0
0.6333	-2.84838	5.58758	-5.5818	-3.48381	0
0.6340	-2.53492	1.61645	-9.85548	-3.17805	0
0.6347	-3.14821	-1.12643	-8.02339	-3.48381	0
0.6353	-6.81431	-0.515483	-5.27526	-0.736602	0
0.6360	-8.64055	1.92192	-5.27526	1.09332	0
0.6367	-4.97445	0.400931	-5.27526	-2.57116	0
0.6373	-2.23509	-2.04284	-5.27526	-4.70684	0
0.6380	-0.39523	-1.73737	-5.27526	-1.65388	0
0.6387	1.43101	-1.4319	-5.27526	0.787562	0
0.6393	2.04429	-3.26472	-5.27526	-1.04236	0
0.6400	-0.0954003	-4.48661	-5.27526	-2.87229	0
0.6407	-1.32198	-2.95925	-5.27526	-1.65388	0
0.6413	-1.32198	-2.04284	-5.27526	0.481803	0
0.6420	-1.32198	-2.65378	-5.27526	0.176043	0
0.6427	-1.32198	-3.57019	-5.27526	-2.2654	0
0.6433	-0.39523	-3.57019	-5.27526	-2.87229	0
0.6440	-0.0954003	-2.65378	-5.27526	-0.736602	0
0.6447	0.517888	-2.95925	-5.27526	1.09332	0
0.6453	1.43101	-6.61854	-5.27526	1.09332	0
0.6460	2.34412	-8.45137	-5.27526	-1.34812	0
0.6467	1.43101	-7.22949	-5.27526	-0.129716	0
0.6473	-2.23509	-8.45137	-5.27526	5.36469	0
0.6480	-7.4276	-10.8951	-4.05625	5.67045	0
0.6487	-8.02726	-8.45137	-3.74971	0.176043	0
0.6493	-5.58773	-5.39666	-2.83367	0.176043	0
0.6500	-7.11414	-5.09755	-3.74971	1.39908	0
0.6507	-10.4668	-2.34831	-4.05625	-1.04236	0
0.6513	-8.64055	-1.12643	-1.30812	-0.736602	0
0.6520	-6.50085	-5.39666	0.520398	-0.430843	0
0.6527	-8.02726	-6.31307	-1.00515	-4.70684	0
0.6533	-7.72743	-1.73737	-3.74971	-3.48381	0
0.6540	-5.2879	-1.12643	-4.66576	1.70484	0
0.6547	-4.97445	-3.57019	-3.14021	-0.736602	0
0.6553	-5.90119	-1.73737	-0.395645	-2.87229	0
0.6560	-5.90119	1.92192	2.35248	0.481803	0
0.6567	-5.90119	-0.515483	1.74298	-0.736602	0
0.6573	-5.58773	-4.79208	-0.0891092	-4.09532	0
0.6580	-3.7615	-1.4319	0.826933	-2.2654	0
0.6587	-1.92164	4.97663	3.57506	-0.430843	0
0.6593	-4.97445	7.4204	4.18457	-0.129716	0
0.6600	-8.64055	8.63593	-5.27526	0.176043	0
0.6607	-5.90119	11.9961	-5.27526	-1.65388	0
0.6613	-3.7615	14.4399	-5.27526	-2.57116	0
0.6620	-8.64055	15.6554	-5.27526	1.09332	0
0.6627	-11.6934	15.9609	-5.27526	2.92325	0
0.6633	-9.55366	11.9961	-5.27526	0.176043	0
0.6640	-5.90119	8.33045	-5.27526	0.787562	0
0.6647	0.517888	9.55234	-5.27526	3.84052	0
0.6653	9.06303	11.9961	-5.27526	2.00597	0
0.6660	13.3288	11.9961	-5.27526	-0.430843	0
0.6667	9.66269	14.739	-5.27526	2.92325	0
0.6673	-5.58773	18.4046	-5.27526	4.14628	0
0.6680	-23.2913	17.1828	-5.27526	0.787562	0
0.6687	-23.2913	11.0797	-5.27526	0.176043	0
0.6693	-10.4668	6.50399	-5.27526	0.176043	0
0.6700	-3.44804	6.50399	-5.27526	-3.17805	0
0.6707	-0.39523	5.58758	-5.27526	-1.04236	0
0.6713	3.87053	2.83834	-5.27526	4.75317	0
0.6720	6.31005	-0.210011	-5.27526	1.70484	0
0.6727	8.74957	-4.48661	-5.27526	-3.78956	0
0.6733	10.8893	-9.06231	-5.27526	-0.736602	0
0.6740	9.66269	-8.75684	-5.27526	1.70484	0
0.6747	9.66269	-3.87567	-5.27526	-1.34812	0
0.6753	7.83646	-0.210011	-5.27526	-1.04236	0
0.6760	1.11755	-0.820954	-5.27526	1.09332	0
0.6767	-4.06133	-0.515483	-5.27526	1.09332	0
0.6773	-6.81431	4.06022	-5.27526	1.70484	0
0.6780	-11.9932	4.67116	-5.27526	1.70484	0
0.6787	-14.1329	-5.09755	-5.27526	-0.736602	0
0.6793	-12.3066	-15.7763	-5.27526	0.176043	0
0.6800	-10.7802	-20.0465	-5.27526	3.53477	0
0.6807	-10.4668	-25.8441	-5.27526	2.00597	0
0.6813	-11.0801	-33.1691	-5.27526	1.09332	0
0.6820	-8.02726	-31.6417	-5.27526	3.84052	0
0.6827	-0.0954003	-24.9277	-5.27526	4.44741	0
0.6833	6.01022	-21.8794	-5.27526	3.53477	0
0.6840	8.44975	-20.0465	10.2868	5.36469	0
0.6847	13.3288	-17.3037	6.31962	4.75317	0
0.6853	16.9949	-16.3873	7.23567	1.09332	0
0.6860	16.3816	-13.9435	7.84517	1.09332	0
0.6867	17.908	-9.06231	6.31962	3.53477	0
0.6873	18.2078	-5.09755	6.92913	4.44741	0
0.6880	12.4157	-2.95925	8.15171	4.75317	0
0.6887	6.01022	-2.95925	6.62616	6.58773	0
0.6893	2.34412	-5.39666	4.48754	6.28197	0
0.6900	-0.39523	-7.53496	3.57506	2.92325	0
0.6907	1.43101	-7.22949	3.57506	2.61749	0
0.6913	1.11755	-6.0076	5.40358	6.58773	0
0.6920	-5.90119	-4.79208	7.23567	8.41765	0
0.6927	-6.81431	-4.48661	4.79407	7.80613	0
0.6933	1.43101	-5.39666	0.520398	8.72341	0
0.6940	6.01022	-5.39666	-0.395645	6.58773	0
0.6947	3.25724	-5.70213	2.65902	2.92325	0
0.6953	-0.39523	-9.06231	5.40358	7.19461	0
0.6960	-1.32198	-9.36778	5.40358	10.5533	0
0.6967	2.34412	-4.79208	5.40358	4.75317	0
0.6973	5.39693	-3.57019	5.40358	1.70484	0
0.6980	2.04429	-3.26472	5.40358	3.84052	0
0.6987	0.204429	2.83834	5.40358	2.00597	0
0.6993	2.95741	7.72588	5.40358	2.00597	0
0.7000	2.34412	8.33045	5.40358	5.36469	0
0.7007	-0.708688	9.24687	5.40358	2.00597	0
0.7013	-0.708688	7.4204	5.40358	1.09332	0
0.7020	0.517888	3.44928	5.40358	5.67045	0
0.7027	1.43101	5.28211	5.40358	5.36469	0
0.7033	2.04429	6.19852	5.40358	2.92325	0
0.7040	4.17036	-0.820954	5.40358	5.67045	0
0.7047	6.01022	-6.31307	5.40358	5.36469	0
0.7053	4.17036	-6.61854	5.40358	0.481803	0
0.7060	3.5707	-6.92401	5.40358	-0.129716	0
0.7067	4.17036	-6.31307	5.40358	1.39908	0
0.7073	-1.00852	-5.09755	5.40358	2.00597	0
0.7080	-3.14821	-4.48661	5.40358	2.00597	0
0.7087	2.64395	-1.12643	5.40358	0.481803	0
0.7093	2.34412	5.28211	5.40358	-0.430843	0
0.7100	-3.14821	8.9414	5.40358	-0.736602	0
0.7107	0.817717	7.72588	5.40358	-2.57116	0
0.7113	6.01022	5.58758	5.40358	-2.87229	0
0.7120	3.25724	4.36569	5.40358	-2.57116	0
0.7127	3.25724	3.44928	5.40358	-4.40108	0
0.7133	6.01022	3.14381	5.40358	-3.17805	0
0.7140	5.69676	1.92192	5.40358	-0.736602	0
0.7147	6.01022	0.400931	5.40358	-3.17805	0
0.7153	6.01022	0.0954598	5.40358	-3.48381	0
0.7160	3.25724	-2.04284	5.40358	-1.34812	0
0.7167	3.25724	-5.39666	5.40358	-4.40108	0
0.7173	5.0971	-5.09755	5.40358	-7.14829	0
0.7180	5.39693	-4.48661	5.40358	-7.14829	0
0.7187	5.69676	-6.31307	5.40358	-8.67245	0
0.7193	4.48382	-4.79208	5.40358	-6.84253	0
0.7200	2.34412	-1.12643	5.40358	-1.65388	0
0.7207	3.5707	-1.73737	5.40358	-3.48381	0
0.7213	2.95741	-2.34831	5.40358	-7.14829	0
0.7220	-1.62181	-0.820954	5.40358	-4.40108	0
0.7227	-2.84838	-1.12643	5.40358	-3.48381	0
0.7233	-1.32198	0.0954598	5.40358	-6.84253	0
0.7240	-3.14821	5.58758	5.40358	-5.61949	0
0.7247	-4.67462	7.4204	5.40358	-3.78956	0
0.7253	-0.39523	6.50399	5.40358	-5.31373	0
0.7260	3.25724	5.89305	5.40358	-5.61949	0
0.7267	-1.62181	5.89305	5.40358	-2.87229	0
0.7273	-9.86712	4.67116	5.40358	-1.04236	0
0.7280	-9.86712	0.0954598	5.40358	0.481803	0
0.7287	-4.06133	-4.48661	5.40358	2.92325	0
0.7293	-1.32198	-4.79208	5.40358	2.92325	0
0.7300	1.11755	-3.57019	5.40358	-0.736602	0
0.7307	1.43101	-4.79208	5.40358	-1.65388	0
0.7313	-4.06133	-5.39666	5.40358	3.84052	0
0.7320	-7.72743	-6.0076	5.40358	7.19461	0
0.7327	-5.58773	-11.2006	5.40358	7.19461	0
0.7333	-4.97445	-15.1654	5.40358	7.19461	0
0.7340	-6.20102	-12.7216	5.40358	7.19461	0
0.7347	-5.58773	-10.2842	5.40358	7.19461	0
0.7353	-5.2879	-9.97873	5.40358	7.19461	0
0.7360	-3.14821	-8.45137	5.40358	7.19461	0
0.7367	-0.0954003	-4.79208	5.40358	7.19461	0
0.7373	-2.53492	-0.820954	5.40358	7.19461	0
0.7380	-5.58773	2.83834	5.40358	7.19461	0
0.7387	-0.39523	6.50399	5.40358	7.19461	0
0.7393	4.17036	11.6906	5.40358	7.19461	0
0.7400	2.34412	12.9125	5.40358	7.19461	0
0.7407	0.204429	9.24687	5.40358	7.19461	0
0.7413	0.817717	7.11493	5.40358	7.19461	0
0.7420	3.87053	9.24687	5.40358	7.19461	0
0.7427	4.78365	7.4204	5.40358	7.19461	0
0.7433	0.817717	0.706402	5.40358	7.19461	0
0.7440	-0.39523	-1.4319	0.520398	-0.736602	0
0.7447	2.64395	1.61645	-1.61466	3.22901	0
0.7453	2.04429	0.400931	-0.0891092	1.09332	0
0.7460	-1.32198	-2.95925	2.04595	-2.87229	0
0.7467	-0.708688	-2.04284	0.826933	-0.129716	0
0.7473	-0.708688	0.706402	-0.698616	3.84052	0
0.7480	-1.32198	-0.820954	0.826933	1.39908	0
0.7487	0.517888	-3.57019	-0.0891092	0.176043	0
0.7493	2.64395	-3.57019	-3.14021	2.00597	0
0.7500	2.34412	0.400931	-3.74971	-0.129716	0
0.7507	1.43101	4.36569	-2.83367	-2.2654	0
0.7513	0.204429	5.28211	-4.05625	1.39908	0
0.7520	-1.32198	5.58758	-7.10735	2.00597	0
0.7527	-0.708688	8.33045	-11.0745	-0.430843	0
0.7533	-0.0954003	11.3852	-12.9066	1.70484	0
0.7540	-0.39523	11.0797	-11.9905	1.70484	0
0.7547	-2.23509	6.80946	-10.1584	-1.95964	0
0.7553	-4.06133	2.83834	-8.6329	1.09332	0
0.7560	-4.37479	0.400931	-8.6329	1.09332	0
0.7567	-3.7615	-2.65378	-8.6329	1.09332	0
0.7573	-3.44804	-3.57019	-8.6329	1.09332	0
0.7580	-3.7615	0.0954598	-8.6329	1.09332	0
0.7587	-4.37479	1.31734	-8.6329	1.09332	0
0.7593	-4.97445	0.706402	-8.6329	1.09332	0
0.7600	-3.14821	3.75475	-8.6329	1.09332	0
0.7607	-0.39523	5.28211	-8.6329	1.09332	0
0.7613	1.43101	2.22739	-8.6329	1.09332	0
0.7620	4.17036	-1.4319	-8.6329	1.09332	0
0.7627	4.48382	-7.22949	-8.6329	1.09332	0
0.7633	0.817717	-15.7763	-8.6329	1.09332	0
0.7640	-1.92164	-15.4708	-8.6329	1.09332	0
0.7647	-4.97445	-6.31307	-8.6329	1.09332	0
0.7653	-10.4668	-2.34831	-8.6329	1.09332	0
0.7660	-13.2198	-3.87567	-8.6329	1.09332	0
0.7667	-16.8859	-2.65378	-8.6329	1.09332	0
0.7673	-27.5571	-1.12643	-8.6329	1.09332	0
0.7680	-33.6627	-3.26472	4.79407	3.84052	0
0.7687	-26.9574	-3.57019	0.217426	1.09332	0
0.7693	-17.799	-1.12643	-0.698616	1.09332	0
0.7700	-13.833	-1.73737	-0.698616	-0.430843	0
0.7707	-7.4276	-2.65378	-1.61466	0.176043	0
0.7713	2.04429	0.0954598	-0.395645	1.39908	0
0.7720	6.01022	2.22739	1.74298	-0.736602	0
0.7727	2.34412	1.92192	0.520398	-3.17805	0
0.7733	-2.53492	1.31734	-0.698616	-2.2654	0
0.7740	-4.06133	-0.820954	2.35248	-1.65388	0
0.7747	-4.06133	-4.48661	4.48754	-3.48381	0
0.7753	-5.2879	-3.57019	4.18457	-2.57116	0
0.7760	-4.37479	0.0954598	5.10061	0.176043	0
0.7767	-1.62181	1.31734	7.23567	-1.34812	0
0.7773	-1.00852	-0.515483	7.84517	-5.61949	0
0.7780	-0.0954003	-0.820954	6.01309	-6.84253	0
0.7787	1.43101	-0.210011	3.57506	-6.23101	0
0.7793	-1.32198	-2.04284	2.65902	-5.0126	0
0.7800	-2.23509	-3.57019	-8.6329	1.09332	0
0.7807	4.78365	-1.73737	-8.6329	1.09332	0
0.7813	7.22317	-0.820954	-8.6329	1.09332	0
0.7820	1.43101	1.01187	-8.6329	1.09332	0
0.7827	-0.39523	6.80946	-8.6329	1.09332	0
0.7833	3.25724	6.50399	-8.6329	1.09332	0
0.7840	5.0971	-4.48661	-8.6329	1.09332	0
0.7847	6.31005	-11.5061	-8.6329	1.09332	0
0.7853	6.31005	-8.1459	-8.6329	1.09332	0
0.7860	2.64395	-6.61854	-8.6329	1.09332	0
0.7867	0.517888	-8.1459	-8.6329	1.09332	0
0.7873	1.11755	-7.84043	-8.6329	1.09332	0
0.7880	1.11755	-7.22949	-8.6329	1.09332	0
0.7887	-1.32198	-7.22949	-8.6329	1.09332	0
0.7893	-5.2879	-6.61854	-8.6329	1.09332	0
0.7900	-6.50085	-8.45137	-8.6329	1.09332	0
0.7907	-0.708688	-10.8951	-8.6329	1.09332	0
0.7913	5.0971	-9.06231	-8.6329	1.09332	0
0.7920	6.31005	-5.70213	10.8963	4.75317	0
0.7927	8.74957	-3.57019	9.06775	0.176043	0
0.7933	12.4157	1.92192	9.67726	0.481803	0
0.7940	12.4157	8.9414	9.06775	2.61749	0
0.7947	12.4157	11.0797	8.15171	0.176043	0
0.7953	14.8552	10.4688	9.98379	0.176043	0
0.7960	14.8552	9.24687	10.2868	2.92325	0
0.7967	11.5026	5.28211	8.76122	-0.129716	0
0.7973	7.53663	1.92192	9.98379	-2.2654	0
0.7980	4.17036	1.92192	11.8123	1.70484	0
0.7987	1.43101	2.22739	9.67726	1.39908	0
0.7993	-0.39523	2.83834	8.45468	-0.430843	0
0.8000	-1.00852	4.97663	9.98379	4.14628	0
0.8007	-3.7615	4.67116	9.06775	7.50037	0
0.8013	-7.4276	1.92192	6.31962	3.84052	0
0.8020	-6.81431	0.400931	5.10061	2.61749	0
0.8027	-4.06133	-0.820954	4.48754	6.28197	0
0.8033	-8.34072	-4.48661	5.71012	7.50037	0
0.8040	-10.7802	-9.67325	7.23567	4.75317	0
0.8047	-4.37479	-14.8599	6.31962	2.92325	0
0.8053	-0.39523	-16.3873	2.65902	3.84052	0
0.8060	-4.06133	-11.8052	1.13347	4.44741	0
0.8067	-4.67462	-8.75684	2.65902	3.22901	0
0.8073	-3.14821	-9.36778	4.18457	3.84052	0
0.8080	-4.37479	-7.53496	3.87803	4.14628	0
0.8087	-3.7615	-1.73737	4.48754	3.22901	0
0.8093	-1.92164	4.06022	6.01309	4.44741	0
0.8100	-2.84838	8.33045	5.71012	5.36469	0
0.8107	-3.44804	10.1633	4.18457	4.14628	0
0.8113	-2.84838	6.19852	2.65902	5.05893	0
0.8120	-3.14821	-1.4319	2.35248	5.67045	0
0.8127	-4.06133	-6.61854	3.57506	3.22901	0
0.8133	-4.06133	-8.45137	4.48754	2.92325	0
0.8140	-4.67462	-10.5897	3.57506	2.92325	0
0.8147	-8.64055	-12.7216	2.35248	0.481803	0
0.8153	-13.2198	-12.1107	2.65902	1.70484	0
0.8160	-11.3935	-8.75684	4.48754	4.44741	0
0.8167	-5.90119	-5.70213	4.18457	0.176043	0
0.8173	-4.97445	-4.18114	2.65902	-4.40108	0
0.8180	-5.2879	-2.95925	4.48754	-3.48381	0
0.8187	-1.32198	-2.95925	6.01309	-1.95964	0
0.8193	-0.708688	-2.65378	3.57506	-2.57116	0
0.8200	-8.94038	-0.820954	2.65902	-0.736602	0
0.8207	-17.799	-1.73737	6.31962	1.39908	0
0.8213	-18.7121	-6.31307	6.31962	1.70484	0
0.8220	-13.833	-7.84043	4.18457	2.92325	0
0.8227	-10.167	-5.09755	6.31962	2.92325	0
0.8233	-7.72743	-2.65378	8.15171	-0.129716	0
0.8240	-3.44804	-1.73737	6.31962	-1.65388	0
0.8247	0.517888	-0.820954	7.5422	-0.129716	0
0.8253	1.73083	-0.820954	9.06775	-1.65388	0
0.8260	3.5707	0.0954598	5.71012	-3.78956	0
0.8267	4.48382	-0.210011	5.10061	-1.65388	0
0.8273	1.73083	-4.48661	7.23567	-0.736602	0
0.8280	-0.708688	-6.61854	5.10061	-2.57116	0
0.8287	-1.00852	-5.39666	2.96199	-1.65388	0
0.8293	-1.32198	-8.75684	2.65902	0.176043	0
0.8300	-2.23509	-12.7216	-1.00515	-3.48381	0
0.8307	-3.7615	-10.8951	-3.14021	-5.31373	0
0.8313	-5.2879	-6.61854	0.826933	-2.57116	0
0.8320	-4.06133	-4.48661	1.74298	-3.78956	0
0.8327	-3.14821	-4.48661	-1.92119	-7.75517	0
0.8333	-4.67462	-3.87567	-1.61466	-6.84253	0
0.8340	-4.06133	-1.4319	-0.395645	-4.40108	0
0.8347	-0.39523	1.92192	-2.83367	-5.31373	0
0.8353	2.34412	2.53287	-2.83367	-5.31373	0
0.8360	6.62351	1.92192	0.520398	-4.40108	0
0.8367	10.5894	0.400931	-0.0891092	-6.23101	0
0.8373	9.66269	-0.820954	-3.74971	-8.97821	0
0.8380	6.92334	0.0954598	-5.27526	-8.97821	0
0.8387	6.01022	0.0954598	-5.27526	-7.75517	0
0.8393	5.0971	-0.820954	-3.44674	-6.53677	0
0.8400	3.87053	3.75475	-1.30812	-6.23101	0
0.8407	4.78365	7.72588	-1.30812	-6.84253	0
0.8413	1.11755	4.67116	-1.61466	-7.14829	0
0.8420	-8.34072	-0.515483	-1.61466	-6.23101	0
0.8427	-10.4668	-1.73737	-1.30812	-4.40108	0
0.8433	-4.37479	-2.04284	-0.395645	-2.87229	0
0.8440	-2.84838	-1.73737	-1.00515	-1.95964	0
0.8447	-5.58773	-0.515483	-3.74971	-0.430843	0
0.8453	-5.2879	0.0954598	-3.14021	0.176043	0
0.8460	-4.67462	0.400931	-1.00515	-2.57116	0
0.8467	-2.53492	2.53287	-1.92119	-3.78956	0
0.8473	2.34412	4.36569	-3.44674	-0.430843	0
0.8480	2.64395	3.14381	-2.22417	0.481803	0
0.8487	-1.32198	1.01187	-1.61466	-0.430843	0
0.8493	-2.84838	1.92192	-1.92119	1.09332	0
0.8500	-2.84838	5.58758	-3.14021	-0.736602	0
0.8507	-6.50085	6.19852	-4.05625	-4.09532	0
0.8513	-9.25383	2.83834	-2.83367	0.176043	0
0.8520	-7.72743	-1.12643	-2.22417	1.39908	0
0.8527	-4.97445	-1.73737	-4.36279	-4.70684	0
0.8533	-2.84838	-1.12643	-6.19131	-4.40108	0
0.8540	-0.708688	-2.34831	-7.41388	0.176043	0
0.8547	-1.32198	-2.34831	-8.6329	-1.95964	0
0.8553	-2.53492	2.53287	-8.02339	-3.78956	0
0.8560	-1.32198	6.80946	-6.80081	-0.736602	0
0.8567	0.517888	5.58758	-9.2424	-2.2654	0
0.8573	2.34412	4.67116	-11.0745	-5.92525	0
0.8580	4.48382	7.4204	-9.54894	-2.57116	0
0.8587	6.01022	9.24687	-8.93943	-0.129716	0
0.8593	4.78365	5.89305	-10.7715	-2.2654	0
0.8600	4.17036	3.75475	-11.381	0.481803	0
0.8607	3.25724	5.28211	-9.85548	6.28197	0
0.8613	-0.39523	6.19852	-7.41388	3.84052	0
0.8620	0.517888	6.19852	-7.71686	0.481803	0
0.8627	4.17036	7.4204	-8.6329	4.75317	0
0.8633	1.73083	6.80946	-6.49784	6.58773	0
0.8640	-1.32198	3.44928	-5.5818	3.84052	0
0.8647	2.34412	1.01187	-8.6329	3.22901	0
0.8653	4.78365	-0.820954	-9.2424	3.84052	0
0.8660	0.517888	-1.73737	-5.88833	2.61749	0
0.8667	0.517888	0.0954598	-4.66576	3.22901	0
0.8673	5.69676	-0.210011	-6.80081	5.36469	0
0.8680	5.69676	-1.4319	-8.93943	6.28197	0
0.8687	3.25724	2.83834	-8.93943	7.50037	0
0.8693	4.78365	6.50399	-7.71686	8.11189	0
0.8700	4.78365	4.67116	-8.02339	5.36469	0
0.8707	1.43101	5.28211	-10.1584	3.22901	0
0.8713	2.04429	8.33045	-8.32993	2.92325	0
0.8720	5.69676	4.67116	-5.27526	2.00597	0
0.8727	5.0971	0.0954598	-6.80081	0.481803	0
0.8733	3.5707	-1.12643	-9.85548	0.787562	0
0.8740	3.25724	-2.34831	-10.1584	1.09332	0
0.8747	-0.0954003	-2.04284	-9.2424	0.176043	0
0.8753	-5.58773	1.92192	-7.71686	0.787562	0
0.8760	-8.64055	4.67116	-7.71686	0.787562	0
0.8767	-8.34072	3.44928	-7.71686	0.787562	0
0.8773	-5.2879	1.92192	-7.71686	0.787562	0
0.8780	-3.14821	3.14381	-7.71686	0.787562	0
0.8787	-2.84838	4.36569	-7.71686	0.787562	0
0.8793	-1.32198	1.01187	-7.71686	0.787562	0
0.8800	0.817717	-0.515483	-7.71686	0.787562	0
0.8807	0.517888	3.44928	-7.71686	0.787562	0
0.8813	-0.0954003	7.11493	-7.71686	0.787562	0
0.8820	2.95741	9.85781	-7.71686	0.787562	0
0.8827	5.39693	12.6071	-7.71686	0.787562	0
0.8833	3.87053	8.9414	-7.71686	0.787562	0
0.8840	4.17036	0.400931	-7.71686	0.787562	0
0.8847	8.74957	-4.79208	-7.71686	0.787562	0
0.8853	8.74957	-7.22949	-7.71686	0.787562	0
0.8860	6.01022	-6.61854	-7.71686	0.787562	0
0.8867	5.0971	-2.65378	-7.71686	0.787562	0
0.8873	0.517888	-1.73737	-7.71686	0.787562	0
0.8880	-4.06133	-7.22949	3.26852	0.481803	0
0.8887	-1.00852	-9.67325	1.43644	0.176043	0
0.8893	0.817717	-6.61854	1.13347	-1.04236	0
0.8900	-4.97445	-7.84043	2.35248	-4.09532	0
0.8907	-4.67462	-16.3873	0.217426	-4.09532	0
0.8913	2.04429	-23.7122	0.217426	-1.34812	0
0.8920	-0.0954003	-20.352	4.48754	-1.04236	0
0.8927	-4.06133	-13.0271	4.48754	-3.17805	0
0.8933	0.817717	-10.5897	2.65902	-1.65388	0
0.8940	4.78365	-9.67325	3.26852	1.70484	0
0.8947	4.48382	-4.79208	2.65902	0.176043	0
0.8953	6.31005	-0.820954	0.826933	-2.87229	0
0.8960	7.83646	-0.210011	4.18457	-1.95964	0
0.8967	6.31005	3.14381	6.31962	-1.04236	0
0.8973	8.44975	9.55234	3.26852	-3.48381	0
0.8980	10.276	11.3852	2.04595	-6.23101	0
0.8987	6.62351	7.11493	3.87803	-6.23101	0
0.8993	1.73083	1.92192	3.87803	-2.57116	0
0.9000	-0.708688	-1.12643	-7.71686	-0.129716	0
0.9007	-1.32198	-3.57019	-7.71686	-1.04236	0
0.9013	-0.39523	-6.61854	-7.71686	-0.736602	0
0.9020	3.25724	-9.36778	-7.71686	2.00597	0
0.9027	10.5894	-9.36778	-7.71686	0.787562	0
0.9033	17.2947	-7.22949	-7.71686	-3.17805	0
0.9040	16.9949	-4.48661	-7.71686	-2.2654	0
0.9047	14.2419	-1.4319	-7.71686	0.787562	0
0.9053	12.1158	0.0954598	-7.71686	1.09332	0
0.9060	4.17036	-0.820954	-7.71686	-0.430843	0
0.9067	-4.37479	-0.515483	-7.71686	-0.430843	0
0.9073	-6.50085	1.01187	-7.71686	2.00597	0
0.9080	-10.4668	-3.87567	-7.71686	3.22901	0
0.9087	-20.5383	-10.5897	-7.71686	2.00597	0
0.9093	-26.9574	-11.8052	-7.71686	1.09332	0
0.9100	-26.644	-11.5061	-7.71686	1.09332	0
0.9107	-22.9915	-10.8951	-7.71686	2.00597	0
0.9113	-19.0119	-7.22949	-7.71686	5.36469	0
0.9120	-15.046	-2.65378	-7.71686	-2.57116	0
0.9127	-6.81431	-0.210011	-7.71686	-2.57116	0
0.9133	3.25724	0.0954598	-7.71686	-2.57116	0
0.9140	7.22317	-1.73737	-7.71686	-2.57116	0
0.9147	3.5707	-4.48661	-7.71686	-2.57116	0
0.9153	0.517888	-6.0076	-7.71686	-2.57116	0
0.9160	0.517888	-6.92401	-7.71686	-2.57116	0
0.9167	-0.708688	-7.53496	-7.71686	-2.57116	0
0.9173	-4.06133	-6.31307	-7.71686	-2.57116	0
0.9180	-4.06133	-5.39666	-7.71686	-2.57116	0
0.9187	-1.32198	-4.48661	-7.71686	-2.57116	0
0.9193	-1.62181	-3.57019	-7.71686	-2.57116	0
0.9200	-0.708688	-3.57019	-7.71686	-2.57116	0
0.9207	2.04429	-3.57019	-7.71686	-2.57116	0
0.9213	0.517888	-1.4319	-7.71686	-2.57116	0
0.9220	-0.39523	1.31734	-7.71686	-2.57116	0
0.9227	2.34412	1.92192	-7.71686	-2.57116	0
0.9233	0.817717	2.22739	-7.71686	-2.57116	0
0.9240	-2.53492	4.97663	5.40358	-0.430843	0
0.9247	-0.39523	5.28211	7.5422	-1.65388	0
0.9253	-0.0954003	1.01187	5.40358	-2.2654	0
0.9260	-4.06133	-0.515483	2.35248	-1.65388	0
0.9267	-4.06133	2.83834	1.74298	1.09332	0
0.9273	-1.62181	4.36569	0.520398	2.92325	0
0.9280	-1.32198	1.92192	-0.0891092	-0.736602	0
0.9287	-1.00852	-0.820954	1.74298	-1.95964	0
0.9293	0.517888	-4.48661	2.04595	1.39908	0
0.9300	0.817717	-8.75684	0.826933	-0.430843	0
0.9307	-1.62181	-7.84043	0.826933	-4.09532	0
0.9313	-4.06133	-5.70213	3.57506	0.787562	0
0.9320	-1.32198	-9.36778	5.40358	3.84052	0
0.9327	2.34412	-12.7216	4.79407	-1.65388	0
0.9333	0.204429	-9.36778	3.87803	-2.57116	0
0.9340	-3.7615	-3.87567	3.57506	1.09332	0
0.9347	-4.06133	-0.820954	1.74298	0.787562	0
0.9353	-4.06133	1.92192	0.520398	2.00597	0
0.9360	-6.81431	5.58758	2.65902	4.44741	0
0.9367	-8.34072	5.58758	4.48754	0.176043	0
0.9373	-7.72743	1.01187	4.79407	-3.48381	0
0.9380	-7.72743	1.61645	5.40358	-0.736602	0
0.9387	-8.64055	5.89305	5.71012	-0.736602	0
0.9393	-8.64055	6.50399	5.40358	-2.57116	0
0.9400	-4.97445	8.02498	6.31962	-1.04236	0
0.9407	5.39693	12.6071	8.76122	1.09332	0
0.9413	16.6814	10.4688	10.8963	1.09332	0
0.9420	20.0477	4.67116	10.2868	0.481803	0
0.9427	15.1687	3.44928	9.06775	0.176043	0
0.9433	5.39693	3.44928	9.67726	0.176043	0
0.9440	-4.06133	2.53287	10.5933	1.39908	0
0.9447	-6.81431	2.83834	9.67726	1.70484	0
0.9453	-2.23509	1.92192	6.62616	0.787562	0
0.9460	5.39693	1.31734	4.79407	-1.34812	0
0.9467	11.8024	4.36569	7.84517	-1.65388	0
0.9473	14.2419	4.97663	11.2028	1.70484	0
0.9480	10.8893	0.400931	0.520398	2.00597	0
0.9487	6.62351	-6.0076	0.520398	2.00597	0
0.9493	4.17036	-11.5061	0.520398	2.00597	0
0.9500	0.204429	-12.7216	0.520398	2.00597	0
0.9507	-5.2879	-9.06231	0.520398	2.00597	0
0.9513	-7.72743	-4.79208	0.520398	2.00597	0
0.9520	-8.34072	-3.57019	0.520398	2.00597	0
0.9527	-11.6934	-3.87567	0.520398	2.00597	0
0.9533	-15.6593	-3.87567	0.520398	2.00597	0
0.9540	-14.7462	-5.39666	0.520398	2.00597	0
0.9547	-13.2198	-7.84043	0.520398	2.00597	0
0.9553	-13.5196	-9.06231	0.520398	2.00597	0
0.9560	-11.9932	-7.22949	0.520398	2.00597	0
0.9567	-8.02726	-5.39666	0.520398	2.00597	0
0.9573	-5.2879	-4.18114	0.520398	2.00597	0
0.9580	-2.23509	-0.820954	0.520398	2.00597	0
0.9587	-0.0954003	2.22739	0.520398	2.00597	0
0.9593	-2.84838	1.92192	0.520398	2.00597	0
0.9600	-2.53492	2.53287	9.37072	-2.2654	0
0.9607	4.17036	6.19852	9.37072	-1.65388	0
0.9613	7.22317	7.72588	6.92913	-3.17805	0
0.9620	6.01022	5.89305	6.01309	-3.48381	0
0.9627	8.44975	3.75475	7.5422	-2.2654	0
0.9633	11.1891	1.92192	8.45468	-1.65388	0
0.9640	11.1891	1.31734	8.15171	-1.65388	0
0.9647	9.06303	0.706402	7.84517	-0.736602	0
0.9653	-1.92164	-1.73737	7.23567	1.09332	0
0.9660	-16.8859	-3.26472	8.15171	0.787562	0
0.9667	-22.3782	-0.820954	9.06775	-0.430843	0
0.9673	-21.1516	1.01187	8.76122	0.176043	0
0.9680	-20.5383	-2.65378	9.06775	1.39908	0
0.9687	-17.4855	-3.87567	8.15171	2.00597	0
0.9693	-13.833	1.01187	5.71012	0.176043	0
0.9700	-11.3935	3.44928	4.48754	-4.40108	0
0.9707	-7.72743	-0.820954	5.71012	-5.61949	0
0.9713	-8.34072	-4.79208	6.92913	-0.736602	0
0.9720	-12.9199	-6.0076	5.71012	1.09332	0
0.9727	-10.167	-5.39666	2.35248	-1.65388	0
0.9733	-4.97445	-3.57019	0.826933	-0.129716	0
0.9740	-6.50085	-6.31307	2.65902	2.00597	0
0.9747	-7.11414	-11.8052	3.57506	-0.430843	0
0.9753	-4.97445	-9.97873	2.35248	-1.65388	0
0.9760	-4.97445	-6.31307	2.35248	0.176043	0
0.9767	-4.97445	-9.06231	4.18457	-0.430843	0
0.9773	-3.7615	-9.97873	6.31962	-0.736602	0
0.9780	-4.97445	-5.09755	7.5422	-0.129716	0
0.9787	-6.81431	-4.79208	7.23567	-2.87229	0
0.9793	-6.50085	-5.70213	7.84517	-4.70684	0
0.9800	-3.7615	-0.820954	9.98379	-0.430843	0
0.9807	-0.708688	3.75475	7.5422	2.00597	0
0.9813	0.517888	3.14381	4.79407	-1.34812	0
0.9820	2.34412	4.67116	6.62616	-2.57116	0
0.9827	2.95741	6.50399	8.76122	1.09332	0
0.9833	0.204429	1.61645	8.76122	3.84052	0
0.9840	-1.00852	-5.39666	7.5422	2.00597	0
0.9847	3.87053	-6.31307	3.87803	-1.34812	0
0.9853	7.22317	-5.09755	0.826933	-2.2654	0
0.9860	8.13629	-6.31307	1.43644	0.481803	0
0.9867	11.8024	-5.70213	0.826933	2.92325	0
0.9873	15.4685	-3.57019	0.217426	0.787562	0
0.9880	17.908	-5.39666	0.826933	-1.65388	0
0.9887	20.661	-4.18114	-0.0891092	0.787562	0
0.9893	19.4344	2.53287	-1.30812	2.00597	0
0.9900	12.7155	4.06022	-0.698616	-2.57116	0
0.9907	7.83646	1.61645	-3.44674	-3.48381	0
0.9913	3.25724	2.53287	-8.02339	0.176043	0
0.9920	-7.11414	3.14381	-8.6329	-0.430843	0
0.9927	-19.6252	0.0954598	-8.32993	-4.40108	0
0.9933	-26.0307	-2.04284	-11.0745	-3.48381	0
0.9940	-24.2044	-3.26472	-11.684	-1.95964	0
0.9947	-18.7121	-3.57019	-10.1584	-3.48381	0
0.9953	-19.6252	-2.34831	-6.80081	-2.2654	0
0.9960	-23.2913	-5.39666	-6.80081	-2.2654	0
0.9967	-17.1857	-15.4708	-6.80081	-2.2654	0
0.9973	-7.72743	-21.5739	-6.80081	-2.2654	0
0.9980	-4.97445	-20.352	-6.80081	-2.2654	0
0.9987	-3.14821	-19.7411	-6.80081	-2.2654	0
0.9993	1.43101	-19.4356	-6.80081	-2.2654	0
1.0000	2.04429	-15.4708	-6.80081	-2.2654	0
1.0007	0.204429	-9.97873	-6.80081	-2.2654	0
1.0013	2.34412	-7.22949	-6.80081	-2.2654	0
1.0020	5.69676	-4.79208	-6.80081	-2.2654	0
1.0027	4.48382	-1.12643	-6.80081	-2.2654	0
1.0033	2.34412	-1.73737	-6.80081	-2.2654	0
1.0040	4.78365	-4.18114	-6.80081	-2.2654	0
1.0047	7.53663	-2.65378	-6.80081	-2.2654	0
1.0053	4.78365	0.400931	-6.80081	-2.2654	0
1.0060	2.04429	0.706402	-6.80081	-2.2654	0
1.0067	2.95741	3.44928	-6.80081	-2.2654	0
1.0073	0.204429	5.89305	-6.80081	-2.2654	0
1.0080	-3.7615	1.92192	-6.19131	6.58773	0
1.0087	-0.39523	-1.73737	-5.88833	2.61749	0
1.0093	3.5707	0.0954598	-7.71686	1.09332	0
1.0100	2.34412	-0.820954	-9.54894	1.09332	0
1.0107	3.87053	-5.39666	-7.10735	0.787562	0
1.0113	8.44975	-5.39666	-6.49784	2.00597	0
1.0120	8.74957	-2.95925	-9.2424	2.61749	0
1.0127	7.83646	-4.18114	-9.2424	0.176043	0
1.0133	10.276	-4.48661	-7.71686	0.481803	0
1.0140	13.029	-1.4319	-7.71686	4.75317	0
1.0147	12.4157	3.14381	-6.49784	4.75317	0
1.0153	12.7155	6.50399	-6.19131	4.44741	0
1.0160	15.7683	7.4204	-7.41388	7.50037	0
1.0167	15.1687	7.4204	-7.41388	5.97621	0
1.0173	10.5894	8.63593	-7.41388	0.176043	0
1.0180	11.5026	10.1633	-8.02339	-0.129716	0
1.0187	16.6814	8.33045	-5.5818	2.61749	0
1.0193	16.3816	5.58758	-1.30812	3.84052	0
1.0200	15.1687	4.06022	-0.395645	4.14628	0
1.0207	17.2947	1.01187	-2.5307	2.00597	0
1.0213	13.3288	-2.04284	-5.27526	-1.95964	0
1.0220	8.44975	-2.04284	-4.66576	-0.430843	0
1.0227	14.2419	-0.820954	-1.61466	3.53477	0
1.0233	20.661	-0.820954	-2.22417	2.61749	0
1.0240	17.6082	-0.820954	-6.49784	-0.129716	0
1.0247	12.7155	1.92192	-4.36279	0.176043	0
1.0253	10.8893	3.75475	2.65902	2.00597	0
1.0260	9.36286	3.44928	2.35248	2.00597	0
1.0267	8.13629	4.67116	-2.83367	1.39908	0
1.0273	9.06303	10.1633	-1.92119	2.61749	0
1.0280	10.5894	15.6554	2.65902	4.14628	0
1.0287	10.8893	15.0445	0.826933	4.44741	0
1.0293	10.5894	10.1633	-3.14021	3.22901	0
1.0300	10.5894	7.4204	-1.61466	0.481803	0
1.0307	8.44975	6.80946	1.74298	-0.129716	0
1.0313	4.48382	4.67116	1.74298	4.14628	0
1.0320	4.17036	0.0954598	1.74298	4.14628	0
1.0327	6.01022	-0.515483	1.74298	4.14628	0
1.0333	4.48382	3.14381	1.74298	4.14628	0
1.0340	2.64395	4.67116	1.74298	4.14628	0
1.0347	2.95741	4.36569	1.74298	4.14628	0
1.0353	2.34412	7.4204	1.74298	4.14628	0
1.0360	2.04429	11.0797	1.74298	4.14628	0
1.0367	1.11755	10.1633	1.74298	4.14628	0
1.0373	-1.62181	7.72588	1.74298	4.14628	0
1.0380	-3.14821	6.50399	1.74298	4.14628	0
1.0387	-5.58773	4.97663	1.74298	4.14628	0
1.0393	-10.7802	2.22739	1.74298	4.14628	0
1.0400	-11.3935	-1.4319	1.74298	4.14628	0
1.0407	-7.72743	-3.57019	1.74298	4.14628	0
1.0413	-6.50085	-2.04284	1.74298	4.14628	0
1.0420	-0.708688	0.400931	1.74298	4.14628	0
1.0427	9.97615	1.61645	1.74298	4.14628	0
1.0433	11.1891	3.14381	1.74298	4.14628	0
1.0440	4.78365	4.67116	-4.66576	-2.87229	0
1.0447	4.78365	3.75475	-3.44674	-0.736602	0
1.0453	7.83646	1.92192	-4.66576	-2.87229	0
1.0460	6.01022	2.83834	-4.66576	-4.40108	0
1.0467	2.34412	6.50399	-1.61466	-2.2654	0
1.0473	-2.84838	10.1633	-1.92119	-1.34812	0
1.0480	-8.34072	9.85781	-3.74971	-2.57116	0
1.0487	-14.1329	7.4204	-1.00515	-1.95964	0
1.0493	-21.7649	6.80946	1.74298	-1.34812	0
1.0500	-25.431	4.36569	1.74298	-2.57116	0
1.0507	-22.678	-0.820954	2.35248	-4.40108	0
1.0513	-19.3254	-2.65378	3.87803	-3.48381	0
1.0520	-18.4123	-0.820954	6.01309	-1.65388	0
1.0527	-16.2726	-0.820954	7.23567	-1.65388	0
1.0533	-9.55366	-2.65378	5.71012	-4.40108	0
1.0540	-0.708688	-1.12643	3.57506	-7.14829	0
1.0547	2.04429	-0.820954	3.26852	-6.53677	0
1.0553	-4.06133	-5.39666	5.71012	-2.87229	0
1.0560	-9.25383	-8.75684	6.31962	-1.34812	0
1.0567	-8.64055	-9.06231	2.65902	-5.31373	0
1.0573	-9.55366	-9.97873	-0.395645	-8.97821	0
1.0580	-11.3935	-10.8951	2.35248	-7.14829	0
1.0587	-9.55366	-9.06231	6.62616	-5.31373	0
1.0593	-4.97445	-6.31307	6.92913	-6.53677	0
1.0600	-2.84838	-1.4319	5.10061	-5.92525	0
1.0607	-3.44804	3.44928	4.48754	-3.78956	0
1.0613	-4.06133	5.58758	4.48754	-4.70684	0
1.0620	-1.32198	6.50399	4.48754	-4.70684	0
1.0627	2.64395	6.19852	3.57506	-2.57116	0
1.0633	3.25724	1.92192	3.87803	-2.2654	0
1.0640	2.34412	-2.65378	7.23567	-2.57116	0
1.0647	2.34412	-3.26472	9.98379	0.787562	0
1.0653	2.34412	-4.18114	7.23567	0.176043	0
1.0660	-1.62181	-4.79208	4.48754	-4.09532	0
1.0667	-8.64055	-0.515483	6.31962	-1.65388	0
1.0673	-12.3066	3.75475	7.23567	4.44741	0
1.0680	-10.4668	0.0954598	4.48754	3.84052	0
1.0687	-6.81431	-4.48661	3.57506	-0.736602	0
1.0693	-5.58773	-2.34831	5.40358	-1.34812	0
1.0700	-4.97445	-1.4319	4.48754	-0.129716	0
1.0707	-4.06133	-4.48661	2.65902	1.70484	0
1.0713	-5.90119	-2.34831	2.04595	3.84052	0
1.0720	-11.3935	1.92192	0.826933	2.31173	0
1.0727	-15.9727	0.706402	-0.0891092	-0.430843	0
1.0733	-13.833	0.0954598	1.13347	2.31173	0
1.0740	-9.55366	3.75475	1.74298	5.67045	0
1.0747	-6.50085	3.75475	1.13347	2.92325	0
1.0753	-3.14821	0.0954598	3.57506	1.39908	0
1.0760	-0.708688	-2.34831	5.10061	5.67045	0
1.0767	-3.14821	-6.61854	3.26852	5.36469	0
1.0773	-7.11414	-10.2842	3.26852	-0.129716	0
1.0780	-7.72743	-10.5897	4.48754	-0.129716	0
1.0787	-6.81431	-10.8951	4.48754	2.92325	0
1.0793	-7.4276	-11.5061	6.31962	2.92325	0
1.0800	-5.2879	-8.45137	8.76122	4.75317	0
1.0807	0.517888	-6.0076	6.31962	5.36469	0
1.0813	3.87053	-7.22949	3.57506	1.09332	0
1.0820	4.17036	-9.06231	5.10061	-0.430843	0
1.0827	6.31005	-9.67325	6.62616	3.22901	0
1.0833	8.74957	-9.06231	6.01309	2.92325	0
1.0840	7.83646	-7.22949	5.71012	2.00597	0
1.0847	8.13629	-5.70213	6.62616	5.67045	0
1.0853	8.13629	-6.31307	7.23567	5.36469	0
1.0860	4.48382	-6.61854	6.62616	0.176043	0
1.0867	-1.00852	-4.79208	7.23567	0.787562	0
1.0873	-4.06133	-2.95925	10.8963	5.05893	0
1.0880	-4.06133	-3.87567	12.4218	5.36469	0
1.0887	-3.44804	-5.39666	9.06775	3.84052	0
1.0893	-5.90119	-4.18114	5.71012	3.22901	0
1.0900	-6.81431	-1.73737	4.48754	1.09332	0
1.0907	-6.81431	-1.73737	2.96199	-1.65388	0
1.0913	-12.3066	-5.39666	4.18457	0.481803	0
1.0920	-18.0988	-9.67325	5.71012	-2.87229	0
1.0927	-16.8859	-10.8951	5.71012	-2.87229	0
1.0933	-14.1329	-9.06231	5.71012	-2.87229	0
1.0940	-13.2198	-6.61854	5.71012	-2.87229	0
1.0947	-9.86712	-4.48661	5.71012	-2.87229	0
1.0953	-7.72743	-1.73737	5.71012	-2.87229	0
1.0960	-6.81431	2.83834	5.71012	-2.87229	0
1.0967	-4.06133	5.58758	5.71012	-2.87229	0
1.0973	-2.23509	4.67116	5.71012	-2.87229	0
1.0980	0.517888	1.01187	5.71012	-2.87229	0
1.0987	4.17036	-2.04284	5.71012	-2.87229	0
1.0993	4.17036	-4.48661	5.71012	-2.87229	0
1.1000	5.0971	-6.92401	5.71012	-2.87229	0
1.1007	10.276	-7.53496	5.71012	-2.87229	0
1.1013	11.5026	-6.92401	5.71012	-2.87229	0
1.1020	10.5894	-5.70213	5.71012	-2.87229	0
1.1027	11.5026	-4.48661	5.71012	-2.87229	0
1.1033	6.92334	-3.57019	5.71012	-2.87229	0
1.1040	-2.84838	-3.87567	3.26852	-0.736602	0
1.1047	-3.44804	-3.87567	3.57506	2.92325	0
1.1053	2.34412	-2.34831	0.826933	2.00597	0
1.1060	2.34412	-0.820954	0.520398	-1.65388	0
1.1067	-0.39523	-1.4319	3.57506	0.481803	0
1.1073	2.34412	-2.65378	4.48754	3.84052	0
1.1080	7.22317	-4.48661	2.65902	2.00597	0
1.1087	9.06303	-6.92401	2.65902	2.31173	0
1.1093	7.83646	-8.1459	5.71012	4.14628	0
1.1100	6.92334	-6.31307	5.71012	2.00597	0
1.1107	5.69676	-4.48661	2.65902	1.09332	0
1.1113	3.25724	-2.95925	2.35248	2.31173	0
1.1120	0.817717	-0.820954	4.48754	0.481803	0
1.1127	0.204429	0.400931	4.18457	-1.04236	0
1.1133	-0.708688	-0.820954	3.87803	0.176043	0
1.1140	-1.92164	-3.57019	4.18457	-1.34812	0
1.1147	-3.7615	-3.87567	0.826933	-2.57116	0
1.1153	-7.72743	-1.73737	-1.30812	1.39908	0
1.1160	-9.55366	-0.820954	0.826933	1.39908	0
1.1167	-8.34072	-2.04284	-1.00515	1.39908	0
1.1173	-5.90119	-4.48661	-4.66576	1.39908	0
1.1180	-2.53492	-3.57019	-2.83367	1.39908	0
1.1187	0.517888	-0.820954	-1.00515	1.39908	0
1.1193	-1.32198	-0.820954	-1.92119	1.39908	0
1.1200	-6.20102	-2.65378	-1.00515	1.39908	0
1.1207	-6.20102	1.61645	-0.0891092	1.39908	0
1.1213	-1.32198	7.11493	-1.00515	1.39908	0
1.1220	3.5707	7.11493	-0.0891092	1.39908	0
1.1227	6.92334	5.58758	0.826933	1.39908	0
1.1233	8.74957	4.36569	0.217426	1.39908	0
1.1240	8.74957	2.53287	3.26852	1.39908	0
1.1247	6.92334	2.53287	4.79407	1.39908	0
1.1253	4.48382	2.83834	1.74298	1.39908	0
1.1260	5.39693	0.400931	2.35248	1.39908	0
1.1267	6.92334	-0.820954	6.01309	1.39908	0
1.1273	2.64395	0.0954598	6.62616	1.39908	0
1.1280	-3.14821	-0.820954	7.23567	2.92325	0
1.1287	-1.32198	1.01187	9.06775	2.61749	0
1.1293	2.04429	4.67116	7.84517	4.44741	0
1.1300	-1.62181	1.01187	4.48754	2.92325	0
1.1307	-6.20102	-6.0076	2.65902	1.09332	0
1.1313	-4.37479	-5.39666	2.35248	4.14628	0
1.1320	-2.84838	-2.95925	2.96199	4.75317	0
1.1327	-4.06133	-4.79208	4.18457	-0.736602	0
1.1333	-3.14821	-4.18114	4.18457	-1.95964	0
1.1340	-0.39523	0.0954598	2.96199	1.70484	0
1.1347	0.204429	0.706402	2.35248	0.176043	0
1.1353	-1.00852	-1.73737	4.18457	-1.65388	0
1.1360	-4.67462	-1.73737	6.01309	2.31173	0
1.1367	-8.64055	0.0954598	3.26852	1.70484	0
1.1373	-7.72743	4.06022	-0.0891092	-5.31373	0
1.1380	-3.14821	9.24687	1.43644	-7.45405	0
1.1387	-1.00852	8.33045	3.26852	-4.40108	0
1.1393	-1.00852	-0.515483	3.57506	-1.65388	0
1.1400	0.204429	-6.31307	6.62616	1.39908	0
1.1407	0.204429	-6.31307	6.62616	1.39908	0
1.1413	-0.0954003	-6.61854	6.62616	1.39908	0
1.1420	2.95741	-7.22949	6.62616	1.39908	0
1.1427	5.0971	-5.39666	6.62616	1.39908	0
1.1433	3.87053	-5.39666	6.62616	1.39908	0
1.1440	2.64395	-5.70213	6.62616	1.39908	0
1.1447	2.34412	-4.18114	6.62616	1.39908	0
1.1453	0.817717	-3.87567	6.62616	1.39908	0
1.1460	2.95741	-3.26472	6.62616	1.39908	0
1.1467	7.22317	0.0954598	6.62616	1.39908	0
1.1473	6.31005	1.01187	6.62616	1.39908	0
1.1480	3.25724	0.0954598	6.62616	1.39908	0
1.1487	3.25724	1.61645	6.62616	1.39908	0
1.1493	2.64395	0.0954598	6.62616	1.39908	0
1.1500	1.43101	-2.04284	6.62616	1.39908	0
1.1507	1.43101	1.01187	6.62616	1.39908	0
1.1513	-0.39523	2.22739	6.62616	1.39908	0
1.1520	-2.53492	-3.57019	2.65902	1.39908	0
1.1527	-0.0954003	-7.53496	2.04595	1.39908	0
1.1533	1.73083	-7.84043	2.96199	1.39908	0
1.1540	-2.53492	-9.97873	4.79407	1.39908	0
1.1547	-5.58773	-9.36778	6.92913	1.39908	0
1.1553	-4.06133	-6.31307	6.31962	1.39908	0
1.1560	-4.37479	-5.39666	4.18457	1.39908	0
1.1567	-7.72743	-1.4319	4.48754	1.39908	0
1.1573	-8.34072	5.58758	8.76122	1.39908	0
1.1580	-4.97445	5.89305	9.98379	1.39908	0
1.1587	-5.58773	-0.820954	7.84517	1.39908	0
1.1593	-8.94038	-5.39666	7.5422	1.39908	0
1.1600	-8.02726	-5.70213	10.5933	1.39908	0
1.1607	-4.06133	-7.22949	10.8963	1.39908	0
1.1613	-3.14821	-9.67325	8.15171	1.39908	0
1.1620	-0.39523	-6.31307	6.31962	1.39908	0
1.1627	5.0971	1.31734	4.79407	1.39908	0
1.1633	3.87053	5.58758	0.520398	1.39908	0
1.1640	-1.62181	4.97663	-2.5307	-5.31373	0
1.1647	-0.708688	4.67116	-4.05625	-1.65388	0
1.1653	1.43101	3.14381	-6.80081	-1.95964	0
1.1660	0.204429	1.01187	-7.10735	-5.31373	0
1.1667	1.43101	2.83834	-4.97229	-5.31373	0
1.1673	3.25724	7.11493	-5.5818	-1.65388	0
1.1680	2.34412	9.24687	-6.49784	-1.95964	0
1.1687	4.17036	10.1633	-3.74971	-4.40108	0
1.1693	8.44975	11.0797	-1.30812	-3.48381	0
1.1700	9.36286	9.24687	-1.30812	-3.48381	0
1.1707	9.66269	6.19852	-1.92119	-5.31373	0
1.1713	9.66269	3.44928	-0.0891092	-2.57116	0
1.1720	5.0971	-1.73737	4.48754	-0.430843	0
1.1727	-1.62181	-7.84043	5.10061	-3.78956	0
1.1733	-1.62181	-8.75684	0.826933	-5.31373	0
1.1740	-0.708688	-6.31307	0.826933	-3.78956	0
1.1747	-10.167	-6.0076	4.18457	-5.61949	0
1.1753	-19.6252	-6.61854	4.48754	-5.61949	0
1.1760	-16.8859	-5.39666	3.57506	-1.65388	0
1.1767	-10.167	-3.57019	2.96199	-2.2654	0
1.1773	-8.64055	-1.73737	-0.395645	-5.61949	0
1.1780	-4.67462	-2.65378	-0.395645	-5.0126	0
1.1787	-0.0954003	-6.31307	2.65902	-5.0126	0
1.1793	-1.32198	-7.84043	1.74298	-7.14829	0
1.1800	-2.23509	-7.84043	-0.0891092	-4.70684	0
1.1807	-1.32198	-10.8951	-0.0891092	-3.17805	0
1.1813	-1.92164	-13.9435	-0.0891092	-5.92525	0
1.1820	-1.00852	-11.2006	0.217426	-4.40108	0
1.1827	0.517888	-8.1459	-0.395645	-1.95964	0
1.1833	-2.23509	-6.61854	-3.14021	-5.31373	0
1.1840	-2.84838	-4.48661	-2.5307	-4.70684	0
1.1847	1.43101	-2.65378	-1.00515	-0.129716	0
1.1853	3.5707	-2.34831	-3.44674	-2.57116	0
1.1860	3.87053	-0.210011	-4.05625	-6.23101	0
1.1867	4.17036	1.31734	-1.61466	-1.65388	0
1.1873	1.43101	1.61645	-3.14021	2.00597	0
1.1880	-4.37479	2.22739	4.48754	-5.61949	0
1.1887	-9.25383	1.01187	4.48754	-5.61949	0
1.1893	-13.5196	-2.04284	4.48754	-5.61949	0
1.1900	-14.1329	-2.65378	4.48754	-5.61949	0
1.1907	-10.4668	-0.820954	4.48754	-5.61949	0
1.1913	-5.2879	-0.515483	4.48754	-5.61949	0
1.1920	-1.62181	-1.12643	4.48754	-5.61949	0
1.1927	-0.39523	-1.4319	4.48754	-5.61949	0
1.1933	-0.39523	-1.4319	4.48754	-5.61949	0
1.1940	1.11755	-2.34831	4.48754	-5.61949	0
1.1947	1.73083	-1.12643	4.48754	-5.61949	0
1.1953	-0.39523	2.83834	4.48754	-5.61949	0
1.1960	-0.39523	5.89305	4.48754	-5.61949	0
1.1967	0.517888	4.06022	4.48754	-5.61949	0
1.1973	-0.708688	1.31734	4.48754	-5.61949	0
1.1980	0.517888	1.01187	4.48754	-5.61949	0
1.1987	4.17036	0.706402	4.48754	-5.61949	0
1.1993	0.517888	-1.4319	4.48754	-5.61949	0
1.2000	-4.37479	-2.95925	-6.80081	1.09332	0
1.2007	1.11755	-2.95925	-6.80081	2.00597	0
1.2013	8.44975	-4.48661	-3.74971	-0.430843	0
1.2020	9.66269	-5.70213	-4.36279	0.481803	0
1.2027	10.5894	-2.95925	-6.19131	3.84052	0
1.2033	12.4157	-1.4319	-5.5818	1.70484	0
1.2040	9.66269	-5.39666	-5.88833	-0.129716	0
1.2047	5.0971	-6.31307	-6.49784	2.31173	0
1.2053	2.34412	-3.57019	-5.27526	1.39908	0
1.2060	-0.39523	-4.79208	-4.97229	0.176043	0
1.2067	-5.58773	-8.1459	-5.5818	3.84052	0
1.2073	-12.9199	-6.0076	-3.44674	4.44741	0
1.2080	-18.7121	-3.57019	-1.00515	3.84052	0
1.2087	-21.1516	-4.79208	-2.83367	5.97621	0
1.2093	-22.678	-5.39666	-4.66576	4.75317	0
1.2100	-20.5383	-5.39666	-4.05625	0.787562	0
1.2107	-13.2198	-6.0076	-1.92119	2.00597	0
1.2113	-7.72743	-5.39666	1.43644	3.22901	0
1.2120	-4.67462	-6.61854	4.48754	-0.129716	0
1.2127	1.73083	-8.1459	4.48754	-2.87229	0
1.2133	6.92334	-5.09755	4.48754	-0.736602	0
1.2140	4.48382	1.01187	4.48754	2.31173	0
1.2147	0.204429	2.53287	4.48754	3.53477	0
1.2153	0.204429	2.83834	4.48754	3.53477	0
1.2160	2.34412	4.67116	4.48754	3.84052	0
1.2167	2.34412	3.75475	4.48754	2.92325	0
1.2173	2.34412	-0.820954	4.48754	1.70484	0
1.2180	2.95741	-1.73737	4.48754	2.61749	0
1.2187	0.817717	1.31734	4.48754	0.481803	0
1.2193	-3.44804	3.44928	4.48754	-1.34812	0
1.2200	-0.708688	3.75475	4.48754	5.97621	0
1.2207	5.69676	3.75475	4.48754	12.0775	0
1.2213	6.01022	1.92192	4.48754	5.05893	0
1.2220	3.5707	1.01187	4.48754	0.176043	0
1.2227	2.34412	2.83834	4.48754	5.67045	0
1.2233	-2.84838	3.75475	4.48754	7.80613	0
1.2240	-4.97445	2.83834	9.06775	4.14628	0
1.2247	2.04429	3.14381	5.40358	3.84052	0
1.2253	7.83646	1.92192	2.96199	3.84052	0
1.2260	5.39693	-0.820954	3.26852	2.61749	0
1.2267	3.25724	0.0954598	3.57506	3.84052	0
1.2273	3.87053	2.53287	2.65902	4.44741	0
1.2280	2.95741	2.83834	2.65902	2.92325	0
1.2287	0.817717	1.92192	2.35248	5.97621	0
1.2293	-1.32198	4.36569	0.826933	7.80613	0
1.2300	-1.00852	8.33045	0.217426	2.92325	0
1.2307	-0.39523	8.63593	1.74298	-1.65388	0
1.2313	-4.06133	8.33045	1.74298	0.176043	0
1.2320	-5.90119	10.7742	-0.395645	2.92325	0
1.2327	-2.84838	8.9414	0.217426	2.61749	0
1.2333	-0.39523	-2.65378	1.13347	1.09332	0
1.2340	2.34412	-14.8599	-1.00515	0.176043	0
1.2347	5.0971	-20.963	-1.30812	-1.04236	0
1.2353	0.817717	-21.5739	1.74298	-1.04236	0
1.2360	-3.7615	-16.3873	0.826933	-1.04236	0
1.2367	0.204429	-9.97873	-2.5307	-1.04236	0
1.2373	2.34412	-8.75684	-1.92119	-1.04236	0
1.2380	-1.00852	-8.75684	-1.92119	-1.04236	0
1.2387	0.517888	-8.1459	-3.74971	-1.04236	0
1.2393	6.01022	-8.1459	-2.5307	-1.04236	0
1.2400	9.06303	-3.57019	-1.00515	-1.04236	0
1.2407	9.66269	1.61645	-2.22417	-1.04236	0
1.2413	6.31005	0.706402	-1.92119	-1.04236	0
1.2420	4.17036	1.92192	1.13347	-1.04236	0
1.2427	5.39693	5.58758	2.35248	-1.04236	0
1.2433	2.64395	2.83834	0.826933	-1.04236	0
1.2440	-3.14821	0.0954598	1.43644	-1.04236	0
1.2447	-5.58773	3.14381	3.57506	-1.04236	0
1.2453	-7.72743	3.14381	4.18457	-1.04236	0
1.2460	-8.64055	1.01187	2.65902	-1.04236	0
1.2467	-5.58773	4.06022	0.520398	-1.04236	0
1.2473	-3.14821	5.58758	-0.0891092	-1.04236	0
1.2480	-2.53492	2.83834	-0.0891092	6.58773	0
1.2487	1.43101	3.75475	-1.30812	3.84052	0
1.2493	5.39693	5.89305	-2.5307	0.787562	0
1.2500	6.31005	3.44928	-3.44674	-0.736602	0
1.2507	6.01022	1.31734	-4.36279	0.176043	0
1.2513	6.01022	1.92192	-4.05625	1.39908	0
1.2520	6.92334	1.61645	-4.05625	0.481803	0
1.2527	8.44975	1.31734	-5.88833	-1.65388	0
1.2533	8.74957	1.92192	-6.49784	-1.65388	0
1.2540	9.66269	-0.820954	-4.66576	-0.430843	0
1.2547	11.5026	-3.57019	-3.74971	-2.57116	0
1.2553	11.8024	-3.26472	-4.05625	-3.17805	0
1.2560	9.66269	-4.48661	-4.36279	0.787562	0
1.2567	6.92334	-6.61854	-6.19131	1.09332	0
1.2573	5.0971	-4.48661	-6.49784	-5.61949	0
1.2580	4.17036	-2.04284	-3.74971	-9.28397	0
1.2587	-1.00852	-4.48661	-3.14021	-6.84253	0
1.2593	-7.4276	-8.1459	-2.83367	-3.48381	0
1.2600	-7.72743	-9.06231	-1.92119	-1.34812	0
1.2607	-6.50085	-7.22949	-4.36279	0.176043	0
1.2613	-11.0801	-3.57019	-5.5818	-1.65388	0
1.2620	-14.1329	-2.04284	-2.83367	-3.48381	0
1.2627	-11.0801	-3.57019	-2.83367	-2.2654	0
1.2633	-8.64055	-4.48661	-5.5818	-1.95964	0
1.2640	-8.02726	-2.95925	-5.27526	-3.48381	0
1.2647	-4.67462	-0.820954	-2.83367	-1.65388	0
1.2653	1.73083	1.61645	-1.00515	0.176043	0
1.2660	6.92334	2.83834	0.826933	-3.48381	0
1.2667	6.92334	5.89305	-0.0891092	-5.92525	0
1.2673	6.01022	10.7742	-1.30812	-2.2654	0
1.2680	12.7155	12.3016	2.65902	1.39908	0
1.2687	19.4344	12.9125	4.79407	1.39908	0
1.2693	10.8893	15.0445	0.520398	-1.04236	0
1.2700	-1.62181	13.8289	-2.83367	-5.0126	0
1.2707	-1.92164	8.9414	-0.0891092	-5.31373	0
1.2713	-2.23509	3.75475	2.65902	-1.95964	0
1.2720	-14.7462	-5.09755	-2.83367	-3.48381	0
1.2727	-25.1175	-14.249	-2.83367	-3.48381	0
1.2733	-22.9915	-14.8599	-2.83367	-3.48381	0
1.2740	-14.7462	-10.5897	-2.83367	-3.48381	0
1.2747	-6.50085	-8.45137	-2.83367	-3.48381	0
1.2753	-0.39523	-7.84043	-2.83367	-3.48381	0
1.2760	-0.708688	-8.1459	-2.83367	-3.48381	0
1.2767	-3.14821	-9.06231	-2.83367	-3.48381	0
1.2773	-1.00852	-7.53496	-2.83367	-3.48381	0
1.2780	0.517888	-4.18114	-2.83367	-3.48381	0
1.2787	-3.7615	-0.210011	-2.83367	-3.48381	0
1.2793	-7.4276	2.22739	-2.83367	-3.48381	0
1.2800	-3.14821	2.53287	-2.83367	-3.48381	0
1.2807	0.517888	3.75475	-2.83367	-3.48381	0
1.2813	-1.92164	5.58758	-2.83367	-3.48381	0
1.2820	0.204429	4.67116	-2.83367	-3.48381	0
1.2827	4.17036	2.53287	-2.83367	-3.48381	0
1.2833	-0.39523	1.01187	-2.83367	-3.48381	0
1.2840	-5.2879	-3.26472	0.826933	1.09332	0
1.2847	-1.92164	-4.48661	1.43644	0.481803	0
1.2853	-0.39523	-1.4319	0.520398	-2.2654	0
1.2860	-3.7615	-2.34831	-1.92119	-3.17805	0
1.2867	-2.53492	-5.70213	-2.22417	2.00597	0
1.2873	-0.0954003	-3.57019	-0.698616	3.53477	0
1.2880	-3.14821	-2.04284	-0.395645	-0.129716	0
1.2887	-8.02726	-2.95925	-0.698616	1.09332	0
1.2893	-9.55366	-0.820954	-0.698616	2.92325	0
1.2900	-8.64055	-0.210011	-1.00515	0.176043	0
1.2907	-7.72743	-3.57019	-0.698616	-1.65388	0
1.2913	-7.11414	-1.73737	0.826933	-1.04236	0
1.2920	-5.58773	0.0954598	-0.0891092	-1.65388	0
1.2927	-3.7615	-3.57019	-1.00515	-2.2654	0
1.2933	-3.44804	-4.48661	1.13347	-1.95964	0
1.2940	-4.06133	-1.4319	2.04595	-2.57116	0
1.2947	-3.7615	-4.79208	0.826933	-2.57116	0
1.2953	-5.58773	-8.1459	3.26852	-0.430843	0
1.2960	-8.94038	-6.31307	3.26852	1.09332	0
1.2967	-8.02726	-6.61854	3.26852	-0.736602	0
1.2973	-3.44804	-7.22949	3.26852	-3.48381	0
1.2980	-0.0954003	-1.73737	3.26852	-1.65388	0
1.2987	0.204429	1.61645	3.26852	-0.129716	0
1.2993	-0.39523	1.01187	3.26852	-0.736602	0
1.3000	1.43101	2.22739	3.26852	1.09332	0
1.3007	3.87053	-0.210011	3.26852	2.31173	0
1.3013	1.43101	-4.79208	3.26852	-0.736602	0
1.3020	-2.23509	-3.87567	3.26852	-0.430843	0
1.3027	-1.32198	-2.65378	3.26852	5.05893	0
1.3033	-1.00852	-1.73737	3.26852	5.67045	0
1.3040	-3.44804	4.06022	3.26852	2.00597	0
1.3047	-3.7615	8.33045	3.26852	2.31173	0
1.3053	-3.44804	6.80946	3.26852	3.22901	0
1.3060	-3.14821	7.72588	3.26852	1.39908	0
1.3067	0.517888	10.7742	3.26852	2.00597	0
1.3073	1.11755	11.0797	3.26852	4.14628	0
1.3080	-3.14821	9.85781	3.26852	-0.430843	0
1.3087	-3.14821	8.02498	3.26852	-0.430843	0
1.3093	1.11755	8.9414	3.26852	-0.430843	0
1.3100	3.25724	13.218	3.26852	-0.430843	0
1.3107	2.04429	12.3016	3.26852	-0.430843	0
1.3113	-4.06133	5.89305	3.26852	-0.430843	0
1.3120	-8.94038	2.53287	3.26852	-0.430843	0
1.3127	-4.97445	3.44928	3.26852	-0.430843	0
1.3133	0.517888	4.36569	3.26852	-0.430843	0
1.3140	0.517888	6.19852	3.26852	-0.430843	0
1.3147	-1.32198	7.4204	3.26852	-0.430843	0
1.3153	-0.708688	3.75475	3.26852	-0.430843	0
1.3160	2.34412	-2.34831	3.26852	-0.430843	0
1.3167	4.78365	-7.22949	3.26852	-0.430843	0
1.3173	2.34412	-11.8052	3.26852	-0.430843	0
1.3180	-0.708688	-10.8951	3.26852	-0.430843	0
1.3187	1.43101	-4.79208	3.26852	-0.430843	0
1.3193	0.817717	-3.57019	3.26852	-0.430843	0
1.3200	-4.37479	-8.1459	9.06775	-0.430843	0
1.3207	-3.14821	-4.18114	8.76122	-0.430843	0
1.3213	3.5707	2.83834	8.45468	-0.430843	0
1.3220	6.62351	-2.95925	7.84517	-0.430843	0
1.3227	7.53663	-11.5061	7.23567	-0.430843	0
1.3233	7.53663	-11.5061	6.01309	-0.430843	0
1.3240	6.92334	-9.97873	5.40358	-0.430843	0
1.3247	8.44975	-9.06231	8.15171	-0.430843	0
1.3253	9.66269	-6.61854	9.67726	-0.430843	0
1.3260	8.44975	-8.1459	8.76122	-0.430843	0
1.3267	9.06303	-9.97873	9.06775	-0.430843	0
1.3273	7.83646	-9.06231	10.2868	-0.430843	0
1.3280	1.73083	-10.5897	10.8963	-0.430843	0
1.3287	-2.23509	-11.8052	13.0349	-0.430843	0
1.3293	-1.62181	-8.45137	13.6444	-0.430843	0
1.3300	0.204429	-7.22949	10.8963	-0.430843	0
1.3307	0.817717	-7.22949	10.5933	-0.430843	0
1.3313	-1.62181	-5.39666	13.0349	-0.430843	0
1.3320	-5.90119	-6.0076	13.0349	-0.430843	0
1.3327	-5.58773	-9.06231	13.0349	-0.430843	0
[truncated: 53,872 more rows]
