# Supplementary material for: Identification of Haptic Based Guiding Using Hard Reins
Source: PLoS One. 2015 Jul 22;10(7):e0132020. doi: 10.1371/journal.pone.0132020 (PMC4511788; doi:10.1371/journal.pone.0132020)
Supplement: S4 File — (ZIP) [file pone.0132020.s004.zip › EMGData2/Subject9/T17/t17.txt]

0.0000	-3.6727	12.0658	7.45821	29.5915	0
0.0007	-4.2871	12.0658	6.54082	27.4571	0
0.0013	-6.41699	11.7635	7.45821	28.0661	0
0.0020	-14.3631	11.1536	10.8146	32.0333	0
0.0027	-17.4078	11.4559	9.5929	34.1705	0
0.0033	-17.7082	11.7635	6.23649	37.5258	0
0.0040	-21.9816	12.9834	8.06686	40.5794	0
0.0047	-25.3403	15.1207	11.1189	40.8839	0
0.0053	-24.7395	16.3406	10.8146	42.4093	0
0.0060	-26.5691	17.2528	10.5103	46.9883	0
0.0067	-29.9278	18.1703	10.5103	51.2599	0
0.0073	-30.8425	17.868	9.89723	55.2271	0
0.0080	-26.8694	17.868	12.645	58.8897	0
0.0087	-22.2956	19.3902	14.7841	60.4151	0
0.0093	-21.3809	21.2199	12.3407	61.9405	0
0.0100	-21.6812	20.3077	10.8146	66.2149	0
0.0107	-20.7665	19.3902	12.3407	72.621	0
0.0113	-22.2956	18.4779	12.3407	77.2	0
0.0120	-25.3403	17.5604	9.89723	77.809	0
0.0127	-25.9547	18.4779	7.45821	76.2837	0
0.0133	-25.9547	20.61	5.62784	76.5882	0
0.0140	-27.7842	20.9176	4.10179	78.7254	0
0.0147	-27.4838	19.6978	1.65836	80.8626	0
0.0153	-25.9547	20.61	-1.0894	82.9971	0
0.0160	-24.4255	21.2199	-2.91977	84.5252	0
0.0167	-22.596	21.2199	-3.83275	85.7461	0
0.0173	-19.2373	22.7474	-1.69805	86.9642	0
0.0180	-15.5783	23.055	-0.476337	86.3552	0
0.0187	-12.2196	20.9176	-1.39373	84.8298	0
0.0193	-11.0045	20.9176	-0.172011	85.4388	0
0.0200	-9.4753	21.8352	3.1844	86.0506	0
0.0207	-4.58747	19.3902	4.10179	85.7461	0
0.0213	0.901109	18.1703	5.62784	87.2715	0
0.0220	1.20148	21.2199	7.45821	87.2715	0
0.0227	-8.86091	23.055	7.15388	85.1343	0
0.0233	-27.1698	20.9176	9.89723	85.4388	0
0.0240	-43.0485	19.6978	12.645	84.2179	0
0.0247	-47.3219	21.2199	7.76253	79.0299	0
0.0253	-43.0485	22.1375	-0.172011	78.1164	0
0.0260	-34.8019	21.8352	-5.97186	81.4717	0
0.0267	-25.6543	23.3573	-12.0716	79.6418	0
0.0273	-19.8517	25.4947	-17.5671	77.809	0
0.0280	-16.1927	23.6649	-22.7539	79.9463	0
0.0287	-11.3048	21.8352	-30.0798	79.0299	0
0.0293	-6.73101	23.9672	-37.4013	77.2	0
0.0300	-2.45757	24.8848	-41.0664	79.0299	0
0.0307	3.031	22.1375	-43.8098	78.1164	0
0.0313	8.8336	20.61	-47.4749	75.9791	0
0.0320	12.1923	23.055	-52.6617	77.5045	0
0.0327	11.2775	23.9672	-57.8485	78.4209	0
0.0333	7.61847	22.4451	-59.6789	76.2837	0
0.0340	6.70371	22.1375	-59.6789	75.9791	0
0.0347	7.91884	23.055	-59.6789	76.2837	0
0.0353	5.78894	22.1375	-58.7659	75.0628	0
0.0360	2.11624	21.2199	-56.0181	72.621	0
0.0367	3.031	20.9176	-54.4921	69.5702	0
0.0373	5.78894	19.0879	-54.1878	65.2986	0
0.0380	5.78894	15.423	-51.44	61.636	0
0.0387	2.11624	13.2857	-47.7793	58.8897	0
0.0393	-3.07196	13.5933	-45.0315	55.8389	0
0.0400	-5.50223	14.5108	-43.5055	53.0898	0
0.0407	-5.20186	13.5933	-41.3708	51.5644	0
0.0413	-7.03138	9.62614	-40.7621	50.0391	0
0.0420	-10.0897	6.57654	-42.2882	45.7674	0
0.0427	-10.6904	7.48877	-42.8968	42.7138	0
0.0433	-11.3048	6.57654	-40.1491	43.3256	0
0.0440	-13.1344	3.82924	-37.4013	40.8839	0
0.0447	-12.52	6.57654	-35.2666	36.3077	0
0.0453	-9.77567	10.2361	-31.9102	36.0004	0
0.0460	-8.56054	7.18646	-27.6364	37.2213	0
0.0467	-8.56054	3.52163	-24.893	37.8331	0
0.0473	-7.03138	3.82924	-23.0583	38.7467	0
0.0480	-4.2871	1.38426	-21.2279	38.4422	0
0.0487	-2.45757	-1.66535	-20.3149	34.475	0
0.0493	-1.22879	-0.137895	-19.7018	32.3378	0
0.0500	-0.628046	1.08195	-18.4801	33.2541	0
0.0507	-0.628046	0.164413	-17.5671	32.0333	0
0.0513	-0.314023	2.91171	-14.8194	29.8988	0
0.0520	2.11624	3.82924	-10.5456	30.8124	0
0.0527	3.6454	-0.137895	-7.4979	30.5079	0
0.0533	4.87418	0.164413	-6.58051	25.6244	0
0.0540	4.87418	3.52163	-6.58051	22.8781	0
0.0547	1.5155	0.164413	-7.4979	21.3527	0
0.0553	-3.6727	-1.66535	-8.41088	15.2483	0
0.0560	-4.90149	2.6041	-6.88484	10.3676	0
0.0567	-4.90149	2.91171	-2.61103	12.1976	0
0.0573	-6.73101	-1.36304	0.74538	9.75581	0
0.0580	-5.81625	-2.88519	1.65836	0.905179	0
0.0587	-4.58747	-4.41264	3.48873	-1.22925	0
0.0593	-7.03138	-5.02256	6.84514	1.21249	0
0.0600	-9.17493	-4.10503	9.89723	-3.97552	0
0.0607	-8.86091	-5.33018	12.9493	-11.6053	0
0.0613	-7.33175	-8.07217	13.8667	-12.8262	0
0.0620	-4.2871	-7.46225	13.5624	-15.5724	0
0.0627	0.286717	-6.55002	16.9188	-21.3723	0
0.0633	3.031	-6.24241	21.1926	-21.6768	0
0.0640	1.5155	-5.33018	20.8839	-21.3723	0
0.0647	-1.54281	-4.10503	20.8839	-26.2558	0
0.0653	-0.314023	-3.80272	23.3273	-28.3902	0
0.0660	3.95942	-4.10503	22.4099	-27.4766	0
0.0667	3.6454	-3.1928	18.4448	-29.002	0
0.0673	2.11624	-2.58288	17.2231	-29.9156	0
0.0680	5.47492	-2.88519	19.9709	-28.6947	0
0.0687	9.44799	-1.66535	23.6316	-31.1365	0
0.0693	9.44799	0.164413	27.2924	-31.1365	0
0.0700	6.70371	-1.66535	29.1271	-27.1693	0
0.0707	4.87418	-2.27527	30.6532	-27.7812	0
0.0713	6.08931	0.164413	33.0922	-30.8319	0
0.0720	8.21921	1.08195	36.1443	-29.002	0
0.0727	7.61847	0.164413	36.1443	-29.002	0
0.0733	5.47492	1.69187	33.7009	-32.6647	0
0.0740	3.6454	2.30179	35.84	-33.5782	0
0.0747	2.11624	1.69187	40.7224	-32.9692	0
0.0753	1.20148	1.99418	40.4181	-33.8827	0
0.0760	0.286717	1.38426	39.1964	-35.1036	0
0.0767	-0.628046	1.99418	41.3311	-36.3245	0
0.0773	-0.628046	3.82924	39.1964	-38.1572	0
0.0780	-0.628046	3.21932	33.7009	-39.0708	0
0.0787	-2.75794	1.08195	32.1748	-39.6826	0
0.0793	-3.37233	2.6041	30.0401	-43.0407	0
0.0800	-2.45757	2.30179	26.3794	-44.8706	0
0.0807	-4.58747	-1.36304	25.462	-41.8198	0
0.0813	-4.58747	-1.66535	23.6316	-41.208	0
0.0820	0.286717	3.21932	19.6666	-45.4796	0
0.0827	1.20148	5.659	19.0535	-47.6169	0
0.0833	-4.58747	3.82924	19.0535	-45.787	0
0.0840	-6.11662	2.6041	15.3928	-45.787	0
0.0847	-1.54281	1.69187	11.732	-47.3123	0
0.0853	0.901109	1.99418	12.0363	-48.2287	0
0.0860	0.286717	3.82924	14.4754	-49.7541	0
0.0867	2.11624	5.35139	16.9188	-49.7541	0
0.0873	4.87418	4.43916	19.0535	-48.2287	0
0.0880	5.17455	4.43916	20.8839	-47.3123	0
0.0887	5.17455	6.87885	22.1056	-47.0078	0
0.0893	5.78894	9.31853	25.1577	-43.6497	0
0.0900	8.8336	11.1536	28.8184	-40.9035	0
0.0907	13.7214	10.846	30.3444	-40.9035	0
0.0913	17.9949	11.7635	32.1748	-41.5125	0
0.0920	21.0395	14.8131	36.4486	-41.8198	0
0.0927	22.5687	14.8131	38.279	-40.9035	0
0.0933	21.6539	11.1536	37.9747	-40.5989	0
0.0940	20.7392	12.3734	42.5528	-41.5125	0
0.0947	19.5104	16.033	48.0439	-40.2916	0
0.0953	14.0218	12.3734	45.6049	-37.5454	0
0.0960	4.56016	7.48877	41.9441	-39.0708	0
0.0967	1.20148	8.70861	43.7745	-42.7334	0
0.0973	3.031	12.0658	44.6875	-44.5661	0
0.0980	1.5155	13.5933	44.0788	-46.396	0
0.0987	-6.11662	13.8956	43.1614	-48.2287	0
0.0993	-10.6904	13.8956	41.0268	-49.1423	0
0.1000	-10.3901	14.5108	38.5877	-52.1958	0
0.1007	-11.6052	13.2857	37.366	-52.8049	0
0.1013	-15.2779	10.5437	35.5356	-49.1423	0
0.1020	-16.1927	9.01622	34.3139	-50.0586	0
0.1027	-14.6635	7.48877	34.9226	-51.8885	0
0.1033	-14.9639	6.57654	33.7009	-50.3631	0
0.1040	-12.834	9.01622	32.4836	-51.8885	0
0.1047	-9.77567	9.31853	31.2618	-53.7212	0
0.1053	-11.0045	6.87885	28.8184	-50.3631	0
0.1060	-11.9192	9.31853	27.6011	-49.7541	0
0.1067	-9.17493	11.1536	29.1271	-51.8885	0
0.1073	-9.77567	7.18646	30.0401	-46.396	0
0.1080	-11.3048	6.57654	30.3444	-41.8198	0
0.1087	-6.41699	10.5437	30.9575	-44.2588	0
0.1093	-1.22879	11.7635	28.2098	-44.5661	0
0.1100	-2.45757	12.0658	24.2403	-42.4289	0
0.1107	-3.37233	13.5933	24.8533	-42.7334	0
0.1113	-0.314023	12.9834	25.7663	-40.9035	0
0.1120	1.81587	13.8956	23.3273	-37.8527	0
0.1127	2.11624	16.033	21.1926	-36.9363	0
0.1133	3.34503	17.2528	21.1926	-35.1036	0
0.1140	4.87418	19.3902	21.4969	-34.4946	0
0.1147	3.031	22.1375	20.8839	-35.1036	0
0.1153	1.20148	21.5276	19.9709	-31.7483	0
0.1160	1.20148	19.6978	17.8318	-28.6947	0
0.1167	1.81587	18.4779	15.3928	-29.6111	0
0.1173	-0.0136532	16.9505	15.3928	-29.002	0
0.1180	-2.45757	15.1207	15.3928	-27.1693	0
0.1187	-4.90149	12.0658	13.5624	-26.2558	0
0.1193	-9.17493	9.31853	11.1189	-22.8977	0
0.1200	-13.1344	10.5437	9.5929	-21.6768	0
0.1207	-12.52	13.8956	8.37119	-23.2022	0
0.1213	-11.6052	12.3734	7.15388	-21.0678	0
0.1220	-13.4484	6.57654	6.23649	-18.0142	0
0.1227	-13.4484	4.13155	6.23649	-18.9305	0
0.1233	-10.6904	6.57654	5.93216	-17.1006	0
0.1240	-10.6904	7.79638	5.32351	-13.7425	0
0.1247	-12.52	6.57654	5.01477	-13.1335	0
0.1253	-8.86091	5.04908	6.54082	-8.24998	0
0.1260	-4.2871	5.659	8.06686	-1.84109	0
0.1267	-3.6727	7.48877	9.89723	-2.45013	0
0.1273	-1.54281	8.70861	11.732	-2.75744	0
0.1280	2.73063	8.4063	8.06686	2.43057	0
0.1287	3.031	10.5437	2.57575	7.31407	0
0.1293	3.031	13.5933	2.88008	10.3676	0
0.1300	5.78894	11.7635	2.57575	13.723	0
0.1307	2.43026	9.31853	-2.61103	15.8602	0
0.1313	-5.50223	10.2361	-5.35879	18.911	0
0.1320	-7.94615	10.2361	-7.80223	23.7945	0
0.1327	-5.81625	7.48877	-13.2933	24.4035	0
0.1333	-7.03138	6.57654	-14.2107	23.4899	0
0.1340	-8.56054	8.09869	-12.0716	27.4571	0
0.1347	-10.0897	10.2361	-14.2107	33.866	0
0.1353	-14.3631	8.70861	-13.9064	36.9168	0
0.1360	-18.9369	4.43916	-11.1586	36.9168	0
0.1367	-22.596	3.82924	-14.2107	36.9168	0
0.1373	-25.0399	5.96131	-19.3975	35.3914	0
0.1380	-21.3809	4.43916	-19.0932	33.5587	0
0.1387	-13.4484	4.43916	-16.0411	35.0868	0
0.1393	-10.6904	6.57654	-14.2107	38.1376	0
0.1400	-11.6052	3.52163	-14.8194	38.1376	0
0.1407	-12.2196	-2.27527	-17.8715	39.054	0
0.1413	-13.7487	-2.27527	-21.2279	42.4093	0
0.1420	-14.9639	-1.66535	-22.1453	41.1884	0
0.1427	-11.9192	-4.72026	-21.8409	38.1376	0
0.1433	-10.0897	-7.15994	-22.4496	41.4957	0
0.1440	-12.52	-8.9897	-27.9407	44.5465	0
0.1447	-11.6052	-9.29731	-34.0449	43.3256	0
0.1453	-7.03138	-7.76986	-36.184	43.0211	0
0.1460	-7.03138	-10.2095	-39.5404	44.242	0
0.1467	-7.33175	-14.7866	-43.2011	46.0719	0
0.1473	-5.20186	-13.2645	-39.8447	49.7345	0
0.1480	-6.11662	-9.90724	-35.8753	52.4808	0
0.1487	-6.11662	-11.4294	-35.5709	53.0898	0
0.1493	-1.54281	-12.0393	-31.3015	55.2271	0
0.1500	0.286717	-11.737	-27.3321	58.5852	0
0.1507	-1.84318	-15.3965	-28.5538	60.4151	0
0.1513	0.286717	-17.8415	-27.6364	61.636	0
0.1520	3.34503	-14.7866	-23.6713	61.3314	0
0.1527	1.81587	-13.5668	-23.0583	59.4987	0
0.1533	2.11624	-14.4843	-21.8409	59.4987	0
0.1540	6.70371	-13.2645	-18.4801	60.7196	0
0.1547	7.61847	-12.9568	-19.0932	60.7196	0
0.1553	3.34503	-14.1767	-18.4801	59.806	0
0.1560	0.286717	-12.9568	-14.8194	56.7525	0
0.1567	0.60074	-13.5668	-14.8194	52.4808	0
0.1573	1.20148	-15.7041	-18.4801	50.6509	0
0.1580	1.20148	-15.3965	-18.4801	48.8182	0
0.1587	0.286717	-13.5668	-18.4801	44.5465	0
0.1593	0.60074	-14.7866	-18.7889	40.5794	0
0.1600	1.20148	-15.3965	-17.5671	37.8331	0
0.1607	-0.628046	-13.8744	-17.2628	35.6959	0
0.1613	-4.2871	-13.2645	-18.4801	36.0004	0
0.1620	-5.20186	-15.3965	-16.3454	34.1705	0
0.1627	-2.45757	-16.3141	-11.1586	29.5915	0
0.1633	-2.45757	-13.5668	-9.32827	26.5407	0
0.1640	-4.2871	-10.8195	-8.41088	24.4035	0
0.1647	-6.11662	-12.0393	-5.66312	21.3527	0
0.1653	-7.94615	-13.5668	-2.30671	20.7437	0
0.1660	-8.26017	-12.9568	0.74538	20.4364	0
0.1667	-7.33175	-11.737	5.01477	16.7737	0
0.1673	-9.77567	-11.4294	8.67992	15.2483	0
0.1680	-14.3631	-12.3469	9.28858	17.3856	0
0.1687	-13.4484	-11.737	9.28858	15.2483	0
0.1693	-7.03138	-8.9897	11.732	11.2812	0
0.1700	-1.22879	-8.07217	14.7841	10.9767	0
0.1707	-0.928416	-8.9897	15.3928	10.3676	0
0.1713	-1.22879	-8.68739	16.3057	10.9767	0
0.1720	3.34503	-7.15994	19.9709	13.723	0
0.1727	7.61847	-6.24241	21.8013	13.1139	0
0.1733	8.53323	-6.85233	21.1926	10.3676	0
0.1740	9.74836	-7.15994	22.1056	9.14677	0
0.1747	9.74836	-5.63249	24.8533	8.53494	0
0.1753	6.08931	-4.41264	24.549	7.61859	0
0.1760	4.25979	-5.33018	22.4099	6.40051	0
0.1767	6.70371	-6.24241	22.1056	4.87232	0
0.1773	7.91884	-3.80272	22.7186	2.73789	0
0.1780	7.00408	-2.27527	21.1926	1.51701	0
0.1787	2.73063	-3.1928	19.0535	2.73789	0
0.1793	-3.98673	-5.02256	19.0535	2.12605	0
0.1800	-6.11662	-6.24241	18.7492	-3.06196	0
0.1807	-2.45757	-6.85233	17.2231	-7.0291	0
0.1813	0.286717	-6.85233	14.171	-6.72458	0
0.1820	-0.928416	-7.15994	9.28858	-7.33362	0
0.1827	-4.58747	-7.15994	7.45821	-7.94546	0
0.1833	-6.73101	-5.63249	9.89723	-4.28284	0
0.1840	-3.37233	-4.41264	9.89723	-4.58736	0
0.1847	-0.928416	-5.33018	9.28858	-10.6917	0
0.1853	-5.20186	-5.63249	10.8146	-11.6053	0
0.1860	-8.26017	-4.72026	9.89723	-8.5545	0
0.1867	-5.20186	-6.24241	8.98425	-7.94546	0
0.1873	-3.07196	-6.24241	12.645	-6.41727	0
0.1880	-1.84318	-2.27527	15.3928	-4.28284	0
0.1887	0.286717	-1.66535	14.4754	-4.89188	0
0.1893	1.20148	-3.49511	15.3928	-4.28284	0
0.1900	1.20148	-1.66535	17.2231	-2.45013	0
0.1907	4.25979	-1.05543	15.6971	-2.45013	0
0.1913	5.17455	-3.1928	15.0884	-0.924735	0
0.1920	1.20148	-1.97296	16.3057	3.04241	0
0.1927	1.20148	-0.747816	15.3928	0.905179	0
0.1933	5.17455	-1.97296	13.2581	-3.36648	0
0.1940	5.78894	-0.747816	13.5624	-1.53657	0
0.1947	3.031	0.164413	16.6145	1.21249	0
0.1953	1.5155	-1.97296	16.0014	-1.84109	0
0.1960	-0.314023	0.164413	11.4233	-5.1964	0
0.1967	-2.45757	5.35139	10.5103	-5.1964	0
0.1973	-5.81625	4.43916	12.0363	-6.11275	0
0.1980	-8.86091	1.69187	9.5929	-7.33362	0
0.1987	-8.86091	0.472026	7.15388	-7.33362	0
0.1993	-7.03138	-1.05543	9.5929	-9.77537	0
0.2000	-6.41699	-1.36304	10.206	-11.6053	0
0.2007	-5.20186	1.08195	7.15388	-8.85902	0
0.2013	-3.37233	0.774334	5.62784	-8.85902	0
0.2020	-3.37233	-0.747816	7.15388	-12.5216	0
0.2027	-2.45757	-0.445507	8.98425	-10.6917	0
0.2033	-3.37233	0.164413	7.15388	-7.33362	0
0.2040	-6.11662	-0.747816	4.71045	-10.0799	0
0.2047	-4.2871	-0.445507	4.40612	-12.8262	0
0.2053	1.5155	0.774334	5.32351	-12.8262	0
0.2060	1.20148	1.08195	5.62784	-13.7425	0
0.2067	-3.98673	1.08195	7.15388	-13.7425	0
0.2073	-6.41699	0.164413	7.76253	-11.9126	0
0.2080	-5.50223	-0.137895	6.23649	-12.2171	0
0.2087	-6.11662	1.99418	7.15388	-12.2171	0
0.2093	-6.11662	4.74147	8.67992	-9.77537	0
0.2100	-3.37233	3.82924	8.06686	-7.0291	0
0.2107	1.20148	1.99418	7.15388	-5.1964	0
0.2113	2.43026	4.43916	7.76253	-5.1964	0
0.2120	3.031	8.4063	7.15388	-5.50371	0
0.2127	5.47492	8.4063	6.23649	-3.36648	0
0.2133	4.25979	5.659	4.71045	-1.53657	0
0.2140	1.20148	4.43916	5.32351	-3.36648	0
0.2147	3.34503	7.18646	7.45821	-1.53657	0
0.2153	4.87418	8.70861	6.54082	3.95876	0
0.2160	2.11624	5.659	1.96269	3.04241	0
0.2167	3.34503	4.74147	-0.172011	-1.22925	0
0.2173	6.70371	6.87885	-1.0894	-3.06196	0
0.2180	5.78894	4.74147	-2.91977	-4.58736	0
0.2187	3.031	0.774334	-5.05447	-5.80823	0
0.2193	1.81587	1.99418	-7.18916	-6.11275	0
0.2200	0.901109	2.6041	-8.71521	-8.85902	0
0.2207	0.286717	0.774334	-8.41088	-11.3008	0
0.2213	-0.0136532	1.99418	-10.2413	-8.85902	0
0.2220	-0.928416	1.38426	-12.6847	-7.0291	0
0.2227	-1.54281	-3.1928	-11.7673	-9.16354	0
0.2233	-3.6727	-2.58288	-10.8543	-11.3008	0
0.2240	-4.58747	1.08195	-12.0716	-8.5545	0
0.2247	-2.45757	0.164413	-10.2413	-4.89188	0
0.2253	-0.0136532	-1.05543	-9.32827	-5.80823	0
0.2260	-0.628046	-0.137895	-13.2933	-8.24998	0
0.2267	-1.84318	-0.747816	-14.8194	-6.11275	0
0.2273	-3.07196	-1.66535	-11.463	-1.22925	0
0.2280	-2.1572	-0.747816	-12.0716	-1.53657	0
0.2287	2.11624	-0.747816	-13.9064	-5.50371	0
0.2293	5.47492	-0.137895	-12.0716	-4.28284	0
0.2300	6.38968	1.69187	-9.93692	0.296139	0
0.2307	6.70371	1.99418	-10.2413	-0.00838128	0
0.2313	7.61847	1.38426	-11.463	-0.00838128	0
0.2320	9.44799	1.99418	-12.0716	4.26328	0
0.2327	11.2775	2.6041	-12.0716	4.26328	0
0.2333	12.1923	3.21932	-12.0716	0.600659	0
0.2340	13.107	1.99418	-12.0716	1.82153	0
0.2347	11.2775	-0.137895	-12.0716	3.95876	0
0.2353	8.53323	1.69187	-11.7673	3.04241	0
0.2360	10.3628	5.04908	-12.6847	5.17963	0
0.2367	10.9771	4.74147	-14.2107	7.61859	0
0.2373	5.47492	3.21932	-15.7368	4.5678	0
0.2380	3.6454	5.35139	-17.8715	2.12605	0
0.2387	4.56016	4.74147	-19.0932	3.65145	0
0.2393	-1.54281	0.774334	-19.3975	3.34693	0
0.2400	-6.41699	-1.36304	-19.7018	1.82153	0
0.2407	-3.37233	-0.445507	-20.3149	0.296139	0
0.2413	-0.314023	0.164413	-19.0932	-2.14561	0
0.2420	2.43026	-0.747816	-18.1758	-3.06196	0
0.2427	4.56016	-2.88519	-19.3975	-2.14561	0
0.2433	1.5155	-3.80272	-18.7889	-1.22925	0
0.2440	-0.0136532	-2.27527	-16.6498	-0.924735	0
0.2447	2.73063	-0.445507	-15.7368	-2.14561	0
0.2453	2.73063	-0.747816	-15.4324	-2.45013	0
0.2460	0.60074	-1.66535	-13.9064	-0.924735	0
0.2467	1.81587	-2.27527	-12.989	1.21249	0
0.2473	2.73063	-2.58288	-12.989	2.43057	0
0.2480	2.11624	-0.747816	-9.93692	1.82153	0
0.2487	1.81587	-0.747816	-7.80223	1.21249	0
0.2493	2.11624	-3.1928	-10.5456	3.04241	0
0.2500	5.17455	-1.97296	-11.7673	7.00955	0
0.2507	8.53323	0.774334	-7.80223	8.83946	0
0.2513	5.78894	-0.747816	-7.4979	9.45129	0
0.2520	2.43026	-2.58288	-10.2413	9.45129	0
0.2527	4.56016	0.472026	-10.2413	7.61859	0
0.2533	7.30445	1.69187	-9.32827	6.40051	0
0.2540	7.61847	1.38426	-10.2413	8.53494	0
0.2547	8.8336	4.74147	-9.32827	10.3676	0
0.2553	8.8336	6.87885	-7.4979	7.9259	0
0.2560	6.70371	4.13155	-9.32827	6.09319	0
0.2567	5.78894	0.164413	-10.2413	5.78867	0
0.2573	5.78894	-0.747816	-10.5456	3.95876	0
0.2580	3.031	0.774334	-11.1586	0.905179	0
0.2587	1.5155	1.38426	-8.71521	0.296139	0
0.2593	0.286717	-1.66535	-4.44581	1.21249	0
0.2600	-2.45757	-3.49511	-4.75014	-1.22925	0
0.2607	-2.1572	-1.66535	-5.97186	-5.80823	0
0.2613	1.20148	-1.36304	-5.05447	-7.33362	0
0.2620	1.81587	-1.97296	-3.52842	-7.33362	0
0.2627	-0.928416	-0.747816	-1.0894	-7.94546	0
0.2633	-5.20186	-1.66535	0.74538	-7.63814	0
0.2640	-9.77567	-4.10503	-0.172011	-8.85902	0
0.2647	-7.94615	-2.58288	-0.172011	-13.438	0
0.2653	-0.314023	-0.747816	1.96269	-15.2679	0
0.2660	3.031	-1.36304	3.48873	-13.438	0
0.2667	2.11624	-1.66535	2.27142	-11.6053	0
0.2673	2.11624	-3.49511	0.436643	-10.9962	0
0.2680	2.11624	-5.9401	-1.69805	-9.77537	0
0.2687	3.031	-4.72026	-2.30671	-8.85902	0
0.2693	8.53323	-1.97296	-2.91977	-7.94546	0
0.2700	10.9771	-1.97296	-7.4979	-4.58736	0
0.2707	5.78894	-3.49511	-11.7673	-3.36648	0
0.2713	3.95942	-3.49511	-12.3804	-4.89188	0
0.2720	8.53323	-1.66535	-12.3804	-5.1964	0
0.2727	8.53323	0.164413	-13.2933	-3.671	0
0.2733	6.08931	0.774334	-11.7673	-1.84109	0
0.2740	7.61847	1.08195	-8.71521	-2.45013	0
0.2747	9.44799	0.774334	-6.58051	-5.1964	0
0.2753	7.30445	-1.36304	-5.66312	-6.11275	0
0.2760	4.56016	-1.36304	-3.2241	-6.11275	0
0.2767	3.95942	0.164413	-1.69805	-8.85902	0
0.2773	4.87418	-1.66535	-1.69805	-11.3008	0
0.2780	4.25979	-3.80272	-2.00238	-10.3844	0
0.2787	2.43026	-2.88519	-2.00238	-10.6917	0
0.2793	1.20148	-2.58288	-1.69805	-14.3516	0
0.2800	0.286717	-5.33018	-1.0894	-18.0142	0
0.2807	-1.22879	-5.33018	-1.69805	-19.235	0
0.2813	-3.37233	-4.41264	-2.61103	-19.235	0
0.2820	-5.50223	-4.41264	-1.39373	-19.8469	0
0.2827	-7.03138	-3.49511	0.132316	-20.7604	0
0.2833	-5.20186	-3.49511	0.74538	-19.5396	0
0.2840	-2.45757	-6.24241	3.1844	-19.5396	0
0.2847	-4.2871	-7.46225	5.62784	-21.9813	0
0.2853	-5.20186	-6.24241	4.71045	-21.6768	0
0.2860	-0.0136532	-4.72026	6.23649	-19.8469	0
0.2867	3.95942	-4.10503	12.645	-19.8469	0
0.2873	1.20148	-3.49511	13.5624	-18.3215	0
0.2880	1.20148	-4.41264	10.206	-16.1843	0
0.2887	6.08931	-3.1928	11.732	-16.7933	0
0.2893	9.14762	-0.747816	14.4754	-16.7933	0
0.2900	10.6631	-1.66535	13.8667	-15.2679	0
0.2907	12.8067	-4.41264	15.3928	-16.1843	0
0.2913	12.1923	-4.41264	18.4448	-17.1006	0
0.2920	11.5779	-1.97296	18.4448	-15.2679	0
0.2927	14.9366	-2.58288	17.2231	-14.047	0
0.2933	17.6809	-4.41264	17.2231	-15.2679	0
0.2940	16.7661	-4.41264	16.3057	-15.5724	0
0.2947	14.0218	-2.27527	15.0884	-14.6589	0
0.2953	11.2775	-1.36304	14.4754	-13.438	0
0.2960	10.3628	-0.445507	12.0363	-12.5216	0
0.2967	10.0624	1.38426	9.5929	-12.5216	0
0.2973	5.78894	1.38426	9.28858	-13.7425	0
0.2980	1.20148	-0.445507	8.06686	-13.438	0
0.2987	0.286717	0.164413	6.23649	-12.2171	0
0.2993	-3.37233	0.164413	7.45821	-13.1335	0
0.3000	-7.03138	-4.41264	7.45821	-15.2679	0
0.3007	-6.11662	-7.76986	3.1844	-17.4051	0
0.3013	-7.33175	-5.02256	0.132316	-18.3215	0
0.3020	-11.3048	-4.10503	2.57575	-18.0142	0
0.3027	-8.56054	-7.46225	6.23649	-16.1843	0
0.3033	-1.54281	-8.07217	5.93216	-17.4051	0
0.3040	0.286717	-5.63249	2.57575	-18.626	0
0.3047	-2.75794	-5.63249	0.74538	-14.6589	0
0.3053	-3.6727	-5.33018	5.32351	-12.2171	0
0.3060	-0.0136532	-3.1928	9.28858	-15.2679	0
0.3067	2.73063	-2.88519	8.98425	-14.9634	0
0.3073	1.20148	-2.88519	8.98425	-9.16354	0
0.3080	1.5155	-2.27527	10.5103	-7.33362	0
0.3087	3.95942	-3.80272	9.5929	-7.94546	0
0.3093	3.95942	-4.10503	8.67992	-3.97552	0
0.3100	5.78894	0.774334	9.89723	-1.53657	0
0.3107	11.2775	2.91171	12.0363	-1.53657	0
0.3113	10.9771	0.164413	14.171	2.12605	0
0.3120	4.87418	-1.97296	14.4754	4.87232	0
0.3127	4.25979	-0.445507	12.645	3.34693	0
0.3133	7.61847	1.08195	12.0363	2.73789	0
0.3140	7.91884	-0.747816	13.2581	4.26328	0
0.3147	6.08931	-2.58288	12.9493	5.78867	0
0.3153	4.56016	-0.747816	11.732	6.70503	0
0.3160	4.56016	1.69187	12.3407	8.53494	0
0.3167	6.70371	1.69187	12.645	9.14677	0
0.3173	6.08931	3.21932	9.28858	7.61859	0
0.3180	3.6454	4.43916	7.15388	4.5678	0
0.3187	3.6454	0.472026	10.206	4.87232	0
0.3193	5.17455	-1.66535	11.732	7.9259	0
0.3200	3.95942	1.08195	8.06686	7.00955	0
0.3207	2.43026	0.164413	7.45821	5.78867	0
0.3213	2.43026	-2.88519	10.8146	8.83946	0
0.3220	3.031	-1.36304	11.4233	10.3676	0
0.3227	3.031	1.99418	11.732	7.61859	0
0.3233	2.11624	1.38426	13.5624	7.9259	0
0.3240	3.6454	0.164413	12.0363	10.0603	0
0.3247	7.61847	-0.747816	9.28858	8.53494	0
0.3253	6.70371	-2.58288	9.5929	6.40051	0
0.3260	3.34503	-4.41264	8.06686	6.70503	0
0.3267	5.78894	-3.80272	6.23649	8.83946	0
0.3273	10.3628	-1.66535	7.76253	12.1976	0
0.3280	10.3628	-0.747816	7.15388	14.9438	0
0.3287	9.44799	-0.747816	3.79747	16.7737	0
0.3293	9.44799	-0.747816	6.23649	19.5228	0
0.3300	9.44799	0.164413	10.5103	20.1318	0
0.3307	9.14762	1.99418	9.28858	19.5228	0
0.3313	7.61847	4.13155	6.54082	21.9618	0
0.3320	8.21921	3.82924	7.15388	24.099	0
0.3327	11.2775	3.21932	8.37119	22.8781	0
0.3333	10.3628	2.91171	8.06686	24.7108	0
0.3340	6.08931	2.91171	9.5929	28.678	0
0.3347	5.17455	5.04908	11.1189	26.8453	0
0.3353	3.031	5.04908	10.206	23.4899	0
0.3360	-2.75794	0.164413	8.67992	25.0153	0
0.3367	-3.6727	-0.747816	8.67992	23.4899	0
0.3373	-1.84318	2.91171	7.76253	17.0811	0
0.3380	-4.58747	3.52163	5.62784	14.6393	0
0.3387	-6.11662	3.21932	6.23649	14.9438	0
0.3393	-3.37233	5.35139	7.15388	12.1976	0
0.3400	-3.37233	3.21932	6.23649	9.14677	0
0.3407	-7.64578	-0.445507	5.32351	10.6722	0
0.3413	-10.3901	1.08195	5.93216	12.1976	0
0.3420	-8.26017	2.30179	5.93216	9.75581	0
0.3427	-4.2871	1.69187	5.93216	7.61859	0
0.3433	-2.75794	2.91171	5.32351	7.61859	0
0.3440	-2.45757	4.74147	3.48873	8.83946	0
0.3447	-1.54281	3.21932	3.48873	9.14677	0
0.3453	-2.45757	1.99418	5.93216	7.31407	0
0.3460	-0.628046	3.52163	6.54082	5.78867	0
0.3467	3.031	3.21932	6.23649	6.70503	0
0.3473	0.60074	1.08195	8.67992	9.45129	0
0.3480	-2.45757	0.774334	11.1189	10.3676	0
0.3487	2.11624	0.774334	10.8146	10.0603	0
0.3493	4.87418	0.164413	8.67992	11.2812	0
0.3500	2.11624	1.99418	8.37119	13.4184	0
0.3507	3.031	4.13155	9.89723	13.4184	0
0.3513	7.30445	1.69187	9.28858	13.1139	0
0.3520	9.44799	-1.66535	8.06686	13.723	0
0.3527	8.53323	0.164413	9.5929	13.723	0
0.3533	6.70371	1.99418	8.98425	13.4184	0
0.3540	7.61847	2.6041	5.93216	12.1976	0
0.3547	9.74836	3.82924	6.84514	9.45129	0
0.3553	5.78894	3.82924	9.5929	8.53494	0
0.3560	1.5155	2.6041	7.45821	8.83946	0
0.3567	2.11624	3.52163	5.32351	7.31407	0
0.3573	0.60074	3.21932	5.01477	3.95876	0
0.3580	0.286717	1.99418	2.88008	3.04241	0
0.3587	3.34503	1.99418	2.57575	2.12605	0
0.3593	-1.54281	1.69187	3.79747	1.21249	0
0.3600	-8.56054	-0.137895	-0.780664	0.296139	0
0.3607	-5.50223	-1.66535	-4.75014	-1.53657	0
0.3613	-3.6727	-1.66535	-2.91977	-3.36648	0
0.3620	-7.03138	-1.66535	-1.69805	-3.36648	0
0.3627	-3.98673	-1.66535	-3.83275	-3.671	0
0.3633	-0.928416	-1.66535	-5.05447	-5.80823	0
0.3640	-4.58747	-0.445507	-6.27619	-7.0291	0
0.3647	-6.41699	1.08195	-7.4979	-6.72458	0
0.3653	-5.20186	0.472026	-6.58051	-6.41727	0
0.3660	-4.2871	-0.747816	-5.66312	-7.0291	0
0.3667	-3.37233	-1.66535	-5.35879	-7.0291	0
0.3673	-3.37233	-0.747816	-3.2241	-7.0291	0
0.3680	-2.75794	-0.445507	-1.69805	-5.80823	0
0.3687	-0.314023	-1.36304	-2.91977	-1.84109	0
0.3693	-0.0136532	-0.747816	-3.83275	0.296139	0
0.3700	-1.22879	1.08195	-3.52842	-1.53657	0
0.3707	0.286717	0.774334	-4.44581	-0.620215	0
0.3713	-0.628046	0.164413	-4.75014	3.34693	0
0.3720	-2.75794	1.99418	-4.13708	2.73789	0
0.3727	0.286717	2.30179	-5.66312	-0.620215	0
0.3733	0.901109	0.164413	-6.88484	-0.620215	0
0.3740	-4.2871	1.08195	-5.35879	-2.14561	0
0.3747	-3.98673	2.91171	-4.44581	-4.89188	0
0.3753	-0.0136532	3.52163	-4.75014	-6.11275	0
0.3760	-2.45757	4.43916	-3.83275	-7.94546	0
0.3767	-7.03138	3.21932	-4.13708	-9.77537	0
0.3773	-7.94615	0.774334	-4.13708	-7.94546	0
0.3780	-7.94615	1.38426	-2.61103	-7.94546	0
0.3787	-8.56054	1.99418	-2.91977	-11.6053	0
0.3793	-9.17493	-1.05543	-3.83275	-13.438	0
0.3800	-9.77567	-2.58288	-2.61103	-14.6589	0
0.3807	-10.0897	-1.66535	-2.00238	-16.1843	0
0.3813	-9.77567	-2.58288	-2.91977	-16.1843	0
0.3820	-8.26017	-1.66535	-2.30671	-15.8797	0
0.3827	-7.03138	0.164413	-0.172011	-17.1006	0
0.3833	-9.17493	-2.58288	0.436643	-18.0142	0
0.3840	-11.6052	-6.55002	0.436643	-19.8469	0
0.3847	-11.0045	-5.33018	1.04971	-23.2022	0
0.3853	-8.86091	-4.10503	3.1844	-24.7276	0
0.3860	-7.03138	-4.41264	5.32351	-22.8977	0
0.3867	-4.2871	-3.1928	4.71045	-21.6768	0
0.3873	-2.45757	-2.27527	4.71045	-21.6768	0
0.3880	-2.75794	-2.27527	7.15388	-21.6768	0
0.3887	-2.75794	-1.97296	8.67992	-19.235	0
0.3893	-0.314023	-1.36304	9.89723	-14.9634	0
0.3900	3.34503	-0.137895	15.6971	-13.1335	0
0.3907	3.6454	-0.747816	20.2752	-15.2679	0
0.3913	4.25979	-1.97296	19.9709	-14.9634	0
0.3920	9.44799	-0.445507	23.023	-11.3008	0
0.3927	12.1923	2.91171	28.8184	-9.16354	0
0.3933	8.53323	3.82924	30.6532	-7.63814	0
0.3940	7.30445	3.21932	31.5662	-5.1964	0
0.3947	7.00408	2.6041	33.7009	-7.33362	0
0.3953	1.20148	1.99418	35.5356	-10.6917	0
0.3960	-5.20186	0.164413	38.279	-10.0799	0
0.3967	-4.58747	-2.58288	40.7224	-9.77537	0
0.3973	-1.22879	-1.36304	39.5007	-11.3008	0
0.3980	-0.314023	3.52163	38.8921	-11.6053	0
0.3987	-2.45757	3.21932	40.4181	-10.9962	0
0.3993	-4.58747	0.164413	41.0268	-12.5216	0
0.4000	-4.90149	2.30179	39.5007	-13.438	0
0.4007	-5.50223	2.91171	33.7009	-13.438	0
0.4013	-7.94615	-0.747816	26.6837	-14.3516	0
0.4020	-9.4753	1.38426	24.8533	-14.3516	0
0.4027	-8.26017	2.91171	22.7186	-13.438	0
0.4033	-7.64578	-3.1928	16.9188	-11.6053	0
0.4040	-7.94615	-7.15994	14.7841	-9.16354	0
0.4047	-8.86091	-6.24241	15.3928	-8.24998	0
0.4053	-7.03138	-5.33018	13.8667	-8.85902	0
0.4060	-0.314023	-3.1928	16.0014	-9.77537	0
0.4067	7.00408	-1.05543	19.0535	-10.3844	0
0.4073	7.61847	-1.97296	18.1405	-5.80823	0
0.4080	5.78894	-1.66535	20.2752	-1.22925	0
0.4087	7.61847	1.08195	23.6316	-2.75744	0
0.4093	10.3628	1.08195	20.8839	-3.06196	0
0.4100	9.74836	-0.747816	23.023	1.21249	0
0.4107	8.53323	-1.97296	30.0401	2.12605	0
0.4113	7.61847	-0.747816	29.1271	3.95876	0
0.4120	7.61847	2.30179	26.0751	9.14677	0
0.4127	7.30445	2.91171	30.0401	8.53494	0
0.4133	6.70371	1.99418	30.0401	5.78867	0
0.4140	7.91884	3.21932	27.2924	8.53494	0
0.4147	11.5779	2.30179	30.0401	9.45129	0
0.4153	12.8067	-0.747816	31.5662	6.70503	0
0.4160	9.44799	0.164413	29.4315	7.00955	0
0.4167	7.91884	2.91171	29.1271	8.53494	0
0.4173	9.14762	3.52163	25.7663	6.70503	0
0.4180	8.21921	4.74147	19.9709	6.09319	0
0.4187	3.95942	5.35139	20.5795	4.5678	0
0.4193	0.286717	2.6041	23.3273	1.21249	0
0.4200	-1.54281	1.08195	20.2752	-0.315695	0
0.4207	-1.54281	1.38426	16.9188	-1.84109	0
0.4213	-1.54281	1.08195	17.5274	-5.1964	0
0.4220	-2.45757	0.774334	16.9188	-5.1964	0
0.4227	-4.90149	-1.66535	14.4754	-3.36648	0
0.4233	-6.41699	-3.49511	13.5624	-5.1964	0
0.4240	-4.2871	-1.36304	14.171	-6.72458	0
0.4247	-0.628046	0.472026	12.645	-6.11275	0
0.4253	-0.0136532	0.164413	10.206	-4.58736	0
0.4260	-0.628046	1.38426	8.98425	-5.1964	0
0.4267	3.031	1.99418	5.62784	-6.11275	0
0.4273	7.61847	-0.747816	2.27142	-3.36648	0
0.4280	7.91884	-1.97296	1.96269	1.51701	0
0.4287	7.00408	-1.66535	2.57575	2.43057	0
0.4293	6.70371	-2.58288	1.65836	1.51701	0
0.4300	6.38968	-2.88519	-0.172011	2.12605	0
0.4307	7.91884	-3.1928	-1.0894	2.73789	0
0.4313	10.3628	-2.88519	-2.91977	3.34693	0
0.4320	8.8336	0.774334	-5.05447	5.78867	0
0.4327	7.91884	4.13155	-8.41088	5.48415	0
0.4333	10.0624	1.99418	-10.8543	3.34693	0
0.4340	8.8336	0.164413	-11.1586	4.87232	0
0.4347	3.95942	3.52163	-12.989	6.40051	0
0.4353	1.5155	5.04908	-18.1758	4.87232	0
0.4360	0.286717	1.69187	-22.1453	5.48415	0
0.4367	-1.84318	0.164413	-23.0583	7.31407	0
0.4373	-1.84318	-0.137895	-25.1974	5.17963	0
0.4380	1.5155	-2.58288	-28.5538	2.43057	0
0.4387	3.6454	-4.10503	-31.3015	3.04241	0
0.4393	0.286717	-4.10503	-32.8276	2.43057	0
0.4400	-4.2871	-5.63249	-33.4362	-2.14561	0
0.4407	-6.41699	-5.33018	-34.6579	-3.97552	0
0.4413	-7.64578	-4.10503	-37.4013	-2.14561	0
0.4420	-7.33175	-5.9401	-39.8447	-1.84109	0
0.4427	-4.90149	-6.85233	-39.8447	-0.620215	0
0.4433	-5.50223	-4.72026	-38.3187	3.04241	0
0.4440	-7.64578	-4.41264	-38.3187	3.95876	0
0.4447	-5.20186	-4.10503	-40.7621	2.43057	0
0.4453	-2.45757	-5.02256	-41.9794	1.21249	0
0.4460	-1.84318	-8.07217	-39.2361	-0.620215	0
0.4467	-1.22879	-6.24241	-36.4883	1.21249	0
0.4473	-1.22879	-1.66535	-35.8753	7.31407	0
0.4480	0.286717	-3.1928	-33.7406	9.45129	0
0.4487	4.56016	-3.80272	-32.2145	8.53494	0
0.4493	7.30445	-1.05543	-32.5188	10.6722	0
0.4500	7.61847	-2.58288	-30.9928	12.5021	0
0.4507	7.91884	-4.72026	-27.9407	11.5857	0
0.4513	7.00408	-0.137895	-27.6364	13.1139	0
0.4520	5.78894	3.52163	-26.7234	14.9438	0
0.4527	4.87418	1.69187	-23.9756	15.5557	0
0.4533	1.5155	0.164413	-22.7539	17.6901	0
0.4540	-0.628046	1.08195	-22.4496	18.6064	0
0.4547	2.11624	0.164413	-23.0583	15.5557	0
0.4553	3.34503	-1.66535	-24.5843	16.4692	0
0.4560	-0.628046	-2.88519	-24.893	19.2155	0
0.4567	-1.84318	-3.80272	-23.0583	15.8602	0
0.4573	1.20148	-5.02256	-22.1453	10.6722	0
0.4580	4.87418	-5.33018	-21.2279	10.3676	0
0.4587	6.70371	-5.33018	-19.0932	11.5857	0
0.4593	4.87418	-5.02256	-18.4801	10.9767	0
0.4600	-0.0136532	-4.41264	-19.0932	9.75581	0
0.4607	-0.928416	-3.49511	-16.9585	8.53494	0
0.4613	0.286717	-2.88519	-14.8194	7.9259	0
0.4620	-2.1572	-2.88519	-13.9064	7.61859	0
0.4627	-6.11662	-2.58288	-12.6847	6.70503	0
0.4633	-5.81625	-2.88519	-11.1586	5.17963	0
0.4640	-5.20186	-4.41264	-11.1586	4.87232	0
0.4647	-6.11662	-5.33018	-12.0716	4.87232	0
0.4653	-6.41699	-5.33018	-11.7673	3.95876	0
0.4660	-4.2871	-4.10503	-10.2413	3.95876	0
0.4667	-2.1572	-2.88519	-7.4979	7.31407	0
0.4673	-3.07196	-3.80272	-5.66312	10.3676	0
0.4680	-3.98673	-4.10503	-3.2241	8.53494	0
0.4687	-0.0136532	-0.747816	-2.00238	7.9259	0
0.4693	4.25979	1.69187	-2.00238	10.3676	0
0.4700	5.47492	-0.747816	-1.39373	10.6722	0
0.4707	7.30445	-1.66535	-0.172011	7.61859	0
0.4713	9.14762	0.774334	0.132316	8.23042	0
0.4720	7.61847	0.472026	0.74538	12.1976	0
0.4727	6.70371	-0.747816	1.65836	12.1976	0
0.4733	7.61847	1.38426	2.57575	8.83946	0
0.4740	7.61847	2.91171	3.79747	7.61859	0
0.4747	8.21921	1.99418	4.40612	8.53494	0
0.4753	9.14762	1.99418	5.32351	6.70503	0
0.4760	7.00408	1.99418	8.06686	5.78867	0
0.4767	4.56016	0.774334	7.76253	6.70503	0
0.4773	3.031	0.774334	3.48873	2.73789	0
0.4780	1.81587	1.99418	3.1844	-1.53657	0
0.4787	3.031	2.30179	5.32351	2.12605	0
0.4793	0.901109	1.08195	4.40612	4.5678	0
0.4800	-4.2871	-1.05543	5.01477	-1.53657	0
0.4807	-3.98673	-3.1928	5.62784	-6.11275	0
0.4813	-1.54281	-1.97296	2.57575	-6.11275	0
0.4820	-4.2871	0.164413	2.27142	-6.41727	0
0.4827	-7.33175	-0.137895	5.01477	-7.63814	0
0.4833	-5.20186	-1.66535	2.57575	-8.85902	0
0.4840	-3.98673	-0.747816	-0.780664	-11.6053	0
0.4847	-3.6727	-0.137895	0.132316	-11.6053	0
0.4853	-1.84318	-2.27527	0.132316	-9.77537	0
0.4860	0.901109	-3.49511	1.04971	-9.77537	0
0.4867	3.34503	-2.58288	4.40612	-9.16354	0
0.4873	4.87418	-3.1928	5.32351	-7.33362	0
0.4880	3.6454	-2.88519	4.40612	-8.5545	0
0.4887	3.34503	-1.05543	5.32351	-8.85902	0
0.4893	3.6454	-1.05543	7.15388	-4.58736	0
0.4900	2.11624	-0.747816	8.37119	-3.06196	0
0.4907	3.031	1.38426	8.06686	-3.36648	0
0.4913	4.87418	0.774334	4.71045	0.296139	0
0.4920	2.11624	-0.747816	4.10179	1.51701	0
0.4927	0.286717	1.38426	6.23649	-1.53657	0
0.4933	3.95942	2.91171	5.01477	-1.22925	0
0.4940	6.70371	2.30179	2.57575	0.296139	0
0.4947	6.70371	1.99418	2.88008	-3.36648	0
0.4953	7.61847	1.99418	2.57575	-5.1964	0
0.4960	8.53323	3.52163	1.04971	-2.75744	0
0.4967	7.61847	4.74147	-0.172011	-4.28284	0
0.4973	7.00408	2.91171	-2.91977	-7.0291	0
0.4980	6.08931	2.91171	-5.35879	-5.1964	0
0.4987	3.6454	6.26892	-5.35879	-4.89188	0
0.4993	0.286717	4.74147	-6.58051	-9.77537	0
0.5000	-3.37233	0.164413	-8.71521	-13.438	0
0.5007	-6.11662	-0.747816	-9.93692	-13.438	0
0.5013	-6.11662	-0.445507	-11.1586	-11.6053	0
0.5020	-5.20186	-2.27527	-13.5977	-10.6917	0
0.5027	-4.58747	-3.1928	-14.5151	-9.47085	0
0.5033	-6.73101	-4.41264	-14.2107	-7.94546	0
0.5040	-10.0897	-6.24241	-13.5977	-9.16354	0
0.5047	-8.86091	-4.10503	-13.9064	-11.6053	0
0.5053	-3.6727	-0.445507	-15.4324	-10.3844	0
0.5060	-3.07196	0.164413	-14.8194	-9.77537	0
0.5067	-6.41699	-1.66535	-12.0716	-10.9962	0
0.5073	-6.73101	-3.49511	-10.2413	-7.0291	0
0.5080	-3.37233	-4.10503	-10.2413	-3.06196	0
0.5087	-0.928416	-1.66535	-11.463	-6.11275	0
0.5093	0.286717	-0.137895	-11.1586	-6.72458	0
0.5100	1.5155	-1.66535	-9.32827	-2.14561	0
0.5107	1.81587	-1.66535	-9.02394	-2.75744	0
0.5113	2.11624	0.774334	-10.2413	-5.1964	0
0.5120	2.11624	0.472026	-8.41088	-3.36648	0
0.5127	1.81587	0.164413	-5.66312	-3.97552	0
0.5133	2.73063	0.774334	-5.66312	-5.50371	0
0.5140	5.78894	0.164413	-3.83275	-2.75744	0
0.5147	6.08931	1.08195	-1.69805	-1.53657	0
0.5153	2.73063	3.82924	-2.00238	-2.75744	0
0.5160	1.20148	2.6041	-1.0894	-1.84109	0
0.5167	0.901109	-1.66535	0.74538	-2.45013	0
0.5173	-1.54281	-3.49511	-2.61103	-6.11275	0
0.5180	-3.37233	-2.58288	-6.58051	-7.94546	0
0.5187	-2.1572	-3.49511	-5.97186	-6.72458	0
0.5193	-3.98673	-4.41264	-2.91977	-8.85902	0
0.5200	-7.03138	-3.49511	-0.780664	-12.5216	0
0.5207	-8.86091	-2.58288	-1.0894	-13.438	0
0.5213	-9.77567	-3.80272	-2.91977	-13.438	0
0.5220	-9.77567	-5.02256	-2.00238	-14.3516	0
0.5227	-9.77567	-2.58288	0.74538	-15.2679	0
0.5233	-12.2196	0.472026	3.48873	-13.7425	0
0.5240	-12.52	0.774334	4.40612	-12.5216	0
0.5247	-8.86091	1.38426	4.71045	-12.2171	0
0.5253	-6.41699	3.82924	5.62784	-12.2171	0
0.5260	-6.11662	3.82924	8.06686	-12.5216	0
0.5267	-4.90149	2.91171	11.4233	-10.0799	0
0.5273	-6.11662	2.91171	13.5624	-5.80823	0
0.5280	-8.86091	1.99418	15.3928	-4.28284	0
0.5287	-5.50223	-1.36304	16.6145	-5.80823	0
0.5293	-0.928416	-1.66535	16.6145	-5.1964	0
0.5300	0.286717	1.08195	16.3057	-1.53657	0
0.5307	1.20148	1.69187	19.6666	-0.00838128	0
0.5313	2.43026	-0.137895	23.9359	0.296139	0
0.5320	2.11624	-0.747816	24.549	1.21249	0
0.5327	1.5155	0.164413	23.6316	0.600659	0
0.5333	0.286717	1.38426	25.7663	2.12605	0
0.5340	-0.0136532	3.82924	27.6011	5.78867	0
0.5347	3.031	4.43916	26.988	6.70503	0
0.5353	4.56016	3.21932	27.6011	4.26328	0
0.5360	2.11624	3.82924	26.988	4.26328	0
0.5367	-0.0136532	6.26892	22.1056	4.5678	0
0.5373	-0.928416	6.57654	19.6666	2.43057	0
0.5380	-0.928416	6.57654	21.1926	1.82153	0
0.5387	-0.628046	6.57654	20.8839	2.12605	0
0.5393	-3.6727	2.91171	17.2231	-0.00838128	0
0.5400	-9.17493	-1.97296	12.3407	-1.53657	0
0.5407	-9.77567	-0.747816	8.06686	-2.14561	0
0.5413	-7.03138	2.6041	6.23649	-3.671	0
0.5420	-7.03138	2.6041	5.93216	-2.75744	0
0.5427	-8.86091	1.69187	2.88008	0.600659	0
0.5433	-9.17493	1.08195	-2.00238	0.296139	0
0.5440	-9.17493	-0.445507	-5.66312	-2.45013	0
0.5447	-10.0897	0.472026	-5.66312	-2.75744	0
0.5453	-7.94615	2.6041	-2.91977	-2.45013	0
0.5460	-3.37233	1.99418	-0.476337	-3.06196	0
0.5467	-0.928416	2.6041	1.65836	-0.315695	0
0.5473	-1.22879	4.74147	3.1844	5.48415	0
0.5480	-0.314023	1.99418	2.57575	7.9259	0
0.5487	-1.54281	-1.36304	2.88008	6.70503	0
0.5493	-3.37233	1.99418	5.32351	7.00955	0
0.5500	0.286717	4.74147	5.93216	10.0603	0
0.5507	3.34503	2.91171	5.32351	11.2812	0
0.5513	-1.22879	2.6041	6.23649	11.5857	0
0.5520	-4.58747	4.74147	5.32351	13.723	0
0.5527	-4.2871	4.13155	3.79747	12.8066	0
0.5533	-5.20186	1.99418	5.32351	9.14677	0
0.5540	-5.20186	1.38426	7.15388	10.0603	0
0.5547	-4.58747	3.52163	7.15388	13.4184	0
0.5553	-6.41699	5.04908	4.71045	11.893	0
0.5560	-6.11662	4.43916	1.96269	10.3676	0
0.5567	-3.98673	2.91171	0.74538	13.1139	0
0.5573	-4.90149	1.99418	1.35403	12.1976	0
0.5580	-5.20186	1.38426	0.74538	7.61859	0
0.5587	-5.50223	1.99418	-0.172011	5.78867	0
0.5593	-7.64578	3.52163	-0.476337	4.26328	0
0.5600	-8.86091	4.74147	-0.172011	1.82153	0
0.5607	-9.4753	2.91171	0.132316	3.34693	0
0.5613	-10.6904	-3.1928	-1.0894	4.87232	0
0.5620	-9.77567	-4.41264	-2.91977	1.82153	0
0.5627	-11.6052	1.08195	-2.00238	2.12605	0
0.5633	-15.2779	2.91171	0.436643	4.87232	0
0.5640	-12.52	0.164413	-0.172011	1.21249	0
0.5647	-7.64578	0.164413	-2.00238	-3.671	0
0.5653	-10.3901	2.30179	-1.0894	-2.45013	0
0.5660	-12.52	1.08195	-0.172011	-0.00838128	0
0.5667	-10.0897	0.472026	-0.476337	-0.620215	0
0.5673	-7.33175	1.08195	-0.172011	2.12605	0
0.5680	-4.2871	1.08195	1.96269	7.31407	0
0.5687	-0.628046	1.08195	3.48873	8.53494	0
0.5693	2.11624	2.91171	4.40612	7.9259	0
0.5700	5.78894	6.57654	7.15388	9.75581	0
0.5707	6.70371	8.4063	8.37119	10.9767	0
0.5713	3.031	6.87885	6.84514	11.5857	0
0.5720	3.95942	7.18646	5.01477	12.8066	0
0.5727	7.61847	8.70861	7.15388	13.1139	0
0.5733	7.61847	6.57654	10.206	14.3348	0
0.5740	8.8336	4.43916	9.28858	14.3348	0
0.5747	12.4927	7.48877	6.23649	11.2812	0
0.5753	10.0624	9.01622	6.84514	12.1976	0
0.5760	6.70371	4.43916	8.98425	14.9438	0
0.5767	9.14762	0.164413	8.06686	10.9767	0
0.5773	8.53323	1.08195	6.84514	4.87232	0
0.5780	3.95942	1.99418	7.45821	5.17963	0
0.5787	2.73063	0.164413	6.84514	5.78867	0
0.5793	2.11624	-1.97296	4.40612	3.95876	0
0.5800	1.5155	-0.747816	5.32351	4.87232	0
0.5807	2.73063	0.164413	8.98425	5.17963	0
0.5813	2.11624	-3.1928	9.89723	2.73789	0
0.5820	-0.628046	-5.33018	7.15388	2.12605	0
0.5827	-0.628046	-3.80272	6.23649	1.21249	0
0.5833	2.73063	-4.41264	8.98425	-1.22925	0
0.5840	3.95942	-8.37978	9.89723	-0.924735	0
0.5847	-0.628046	-9.29731	10.206	-0.620215	0
0.5853	-9.17493	-7.15994	10.8146	-2.45013	0
0.5860	-16.1927	-7.76986	11.4233	-1.84109	0
0.5867	-17.4078	-8.07217	14.171	2.73789	0
0.5873	-12.52	-7.15994	17.2231	4.26328	0
0.5880	-6.73101	-8.07217	16.3057	2.12605	0
0.5887	-4.2871	-8.07217	14.171	1.21249	0
0.5893	-3.37233	-4.10503	15.0884	3.04241	0
0.5900	0.286717	-2.58288	16.3057	5.48415	0
0.5907	5.78894	-2.27527	16.6145	5.48415	0
0.5913	11.2775	1.08195	17.2231	5.78867	0
0.5920	13.7214	1.99418	17.2231	7.31407	0
0.5927	11.2775	-1.66535	17.5274	6.09319	0
0.5933	8.21921	-1.97296	17.8318	3.34693	0
0.5940	9.44799	-1.05543	16.9188	3.95876	0
0.5947	9.44799	-2.58288	17.2231	4.87232	0
0.5953	5.78894	-2.58288	17.5274	3.04241	0
0.5960	3.95942	-0.747816	15.6971	-0.315695	0
0.5967	4.87418	-0.747816	13.5624	-2.14561	0
0.5973	4.87418	0.164413	12.645	-1.84109	0
0.5980	4.56016	0.472026	12.9493	-2.45013	0
0.5987	3.031	-1.97296	16.3057	-5.1964	0
0.5993	-0.928416	-2.27527	16.9188	-7.0291	0
0.6000	-2.45757	-1.36304	13.5624	-7.0291	0
0.6007	-0.314023	-3.1928	12.645	-8.85902	0
0.6013	1.81587	-3.80272	12.645	-12.5216	0
0.6020	0.901109	-3.1928	9.89723	-11.9126	0
0.6027	-0.314023	-3.49511	11.1189	-9.47085	0
0.6033	1.81587	-4.10503	15.3928	-10.9962	0
0.6040	3.031	-5.63249	15.3928	-14.9634	0
0.6047	-0.0136532	-6.24241	14.4754	-13.438	0
0.6053	1.20148	-5.02256	17.2231	-9.16354	0
0.6060	5.78894	-5.02256	21.4969	-11.3008	0
0.6067	4.56016	-5.33018	22.7186	-13.438	0
0.6073	3.031	-2.58288	20.8839	-8.5545	0
0.6080	5.78894	-0.747816	19.9709	-6.11275	0
0.6087	5.47492	0.164413	21.8013	-7.94546	0
0.6093	5.78894	1.38426	20.2752	-7.63814	0
0.6100	12.1923	0.164413	17.2231	-7.0291	0
0.6107	11.8919	-2.58288	19.0535	-8.24998	0
0.6113	4.56016	-1.66535	19.9709	-5.50371	0
0.6120	5.78894	-0.137895	16.3057	-3.06196	0
0.6127	10.3628	-1.36304	14.4754	-5.50371	0
0.6133	9.14762	0.164413	14.4754	-7.33362	0
0.6140	9.44799	3.21932	13.5624	-6.11275	0
0.6147	11.5779	2.91171	15.0884	-5.1964	0
0.6153	11.2775	1.69187	16.9188	-4.58736	0
0.6160	12.8067	2.30179	15.6971	-4.89188	0
0.6167	14.6362	1.08195	12.645	-7.0291	0
0.6173	10.3628	-1.05543	10.206	-9.77537	0
0.6180	6.38968	-1.05543	11.1189	-9.77537	0
0.6187	6.08931	0.472026	12.645	-10.6917	0
0.6193	3.95942	1.69187	9.89723	-14.047	0
0.6200	2.11624	0.472026	5.93216	-15.8797	0
0.6207	2.11624	-2.88519	4.10179	-13.438	0
0.6213	-1.54281	-4.41264	3.79747	-13.438	0
0.6220	-3.98673	-4.10503	6.23649	-16.1843	0
0.6227	0.60074	-5.33018	8.06686	-15.8797	0
0.6233	-1.54281	-5.9401	5.01477	-13.438	0
0.6240	-8.26017	-3.80272	1.65836	-14.3516	0
0.6247	-5.20186	-3.49511	4.40612	-17.7097	0
0.6253	-1.22879	-5.63249	4.40612	-18.0142	0
0.6260	-4.2871	-5.9401	2.27142	-15.5724	0
0.6267	-3.37233	-5.33018	6.84514	-12.2171	0
0.6273	3.031	-4.10503	9.28858	-10.0799	0
0.6280	3.031	-2.27527	3.1844	-10.0799	0
0.6287	2.11624	-1.97296	1.65836	-8.24998	0
0.6293	5.17455	-0.747816	5.62784	-4.28284	0
0.6300	6.70371	3.21932	4.40612	-4.28284	0
0.6307	4.87418	4.43916	4.40612	-6.41727	0
0.6313	3.95942	2.30179	7.76253	-3.36648	0
0.6320	3.95942	1.08195	4.10179	1.51701	0
0.6327	3.6454	1.38426	-0.780664	1.21249	0
0.6333	3.031	2.30179	3.1844	1.21249	0
0.6340	4.87418	3.82924	5.32351	4.5678	0
0.6347	5.78894	3.21932	1.04971	3.34693	0
0.6353	1.20148	1.38426	0.132316	0.905179	0
0.6360	-2.45757	2.30179	0.132316	3.95876	0
0.6367	-0.628046	3.52163	-5.35879	3.34693	0
0.6373	-0.628046	1.08195	-9.6326	-2.14561	0
0.6380	-4.2871	-0.137895	-9.02394	-2.45013	0
0.6387	-5.20186	1.99418	-9.32827	-0.924735	0
0.6393	-5.81625	1.08195	-11.463	-3.36648	0
0.6400	-7.94615	-2.88519	-13.2933	-3.97552	0
0.6407	-9.4753	-1.97296	-12.6847	-2.14561	0
0.6413	-8.86091	1.08195	-12.0716	-3.36648	0
0.6420	-5.81625	-1.36304	-13.9064	-3.671	0
0.6427	-5.20186	-2.58288	-15.4324	-0.620215	0
0.6433	-8.86091	1.08195	-14.8194	-0.620215	0
0.6440	-9.17493	1.08195	-14.8194	-3.36648	0
0.6447	-6.11662	-0.747816	-14.8194	-3.06196	0
0.6453	-6.73101	1.99418	-14.8194	-1.53657	0
0.6460	-5.81625	4.13155	-16.0411	-1.53657	0
0.6467	-2.45757	1.08195	-14.5151	-0.924735	0
0.6473	-5.81625	-1.36304	-10.2413	3.34693	0
0.6480	-9.77567	-0.747816	-9.93692	6.70503	0
0.6487	-6.41699	0.472026	-13.5977	5.78867	0
0.6493	-3.37233	0.472026	-12.989	6.70503	0
0.6500	-3.07196	0.164413	-10.2413	10.9767	0
0.6507	1.20148	0.472026	-10.5456	12.8066	0
0.6513	3.95942	0.774334	-11.1586	12.5021	0
0.6520	3.95942	0.164413	-11.1586	15.2483	0
0.6527	4.25979	-0.137895	-12.989	17.0811	0
0.6533	2.11624	1.08195	-13.9064	16.7737	0
0.6540	-0.0136532	1.99418	-11.7673	18.3019	0
0.6547	2.43026	3.21932	-10.8543	19.5228	0
0.6553	3.95942	3.82924	-12.989	18.3019	0
0.6560	1.20148	2.6041	-14.2107	17.6901	0
0.6567	-0.628046	2.6041	-12.0716	15.8602	0
0.6573	-1.54281	3.82924	-10.2413	12.5021	0
0.6580	-2.45757	3.21932	-11.7673	11.2812	0
0.6587	-4.2871	2.91171	-12.989	12.1976	0
0.6593	-8.56054	3.52163	-12.989	12.1976	0
0.6600	-11.9192	1.08195	-13.5977	11.893	0
0.6607	-11.0045	-2.88519	-14.5151	10.3676	0
0.6613	-10.6904	-2.58288	-15.4324	7.61859	0
0.6620	-12.52	-2.27527	-16.6498	6.09319	0
0.6627	-11.6052	-4.41264	-15.4324	7.61859	0
0.6633	-9.17493	-4.10503	-12.989	8.83946	0
0.6640	-9.77567	-1.66535	-12.6847	8.23042	0
0.6647	-10.0897	-0.747816	-11.463	8.83946	0
0.6653	-7.33175	-0.137895	-9.32827	10.3676	0
0.6660	-3.6727	0.774334	-9.32827	9.45129	0
0.6667	-3.6727	-0.137895	-9.6326	8.53494	0
0.6673	-5.50223	1.99418	-8.41088	12.1976	0
0.6680	-1.22879	6.57654	-7.80223	14.0275	0
0.6687	4.25979	5.04908	-8.71521	13.1139	0
0.6693	3.031	0.774334	-10.2413	14.0275	0
0.6700	2.11624	2.91171	-10.2413	14.6393	0
0.6707	6.70371	5.659	-6.58051	14.0275	0
0.6713	7.91884	3.82924	-2.00238	17.6901	0
0.6720	3.95942	1.99418	-3.2241	18.6064	0
0.6727	2.43026	1.08195	-5.97186	10.9767	0
0.6733	3.95942	0.164413	-2.91977	7.61859	0
0.6740	4.56016	1.08195	-0.172011	12.5021	0
0.6747	4.87418	2.30179	-0.476337	13.1139	0
0.6753	2.43026	2.6041	0.132316	9.45129	0
0.6760	-1.54281	3.82924	0.74538	9.14677	0
0.6767	-4.2871	4.13155	1.04971	10.0603	0
0.6773	-6.11662	1.99418	1.65836	8.53494	0
0.6780	-7.94615	1.99418	0.132316	5.78867	0
0.6787	-7.03138	2.6041	-2.91977	4.5678	0
0.6793	-6.11662	0.164413	-2.00238	2.12605	0
0.6800	-7.94615	-3.49511	-1.0894	-2.14561	0
0.6807	-10.3901	-5.33018	-4.13708	-4.28284	0
0.6813	-11.0045	-5.02256	-6.58051	-3.671	0
0.6820	-7.94615	-2.58288	-3.83275	-6.41727	0
0.6827	-5.20186	-1.05543	-0.476337	-8.24998	0
0.6833	-7.94615	-1.36304	-0.476337	-4.89188	0
0.6840	-10.3901	-3.49511	-1.69805	-4.89188	0
0.6847	-7.94615	-5.33018	0.74538	-9.77537	0
0.6853	-7.03138	-3.49511	3.79747	-9.47085	0
0.6860	-8.86091	-2.27527	4.71045	-6.72458	0
0.6867	-7.33175	-3.49511	7.15388	-7.0291	0
0.6873	-3.07196	-2.58288	8.98425	-4.58736	0
0.6880	-1.54281	-0.445507	7.76253	-2.14561	0
0.6887	-1.84318	-0.747816	8.98425	-2.14561	0
0.6893	-0.928416	0.164413	10.5103	-0.00838128	0
0.6900	0.60074	0.164413	8.37119	2.73789	0
0.6907	1.20148	-2.88519	8.37119	1.51701	0
0.6913	1.81587	-3.49511	8.98425	0.905179	0
0.6920	2.73063	-0.445507	5.32351	2.12605	0
0.6927	0.901109	1.69187	2.88008	2.43057	0
0.6933	-1.84318	1.99418	1.65836	3.65145	0
0.6940	-0.628046	0.774334	-2.61103	3.34693	0
0.6947	3.031	-1.05543	-3.52842	1.82153	0
0.6953	2.11624	0.472026	-1.39373	4.26328	0
0.6960	-0.628046	2.6041	-2.91977	6.70503	0
0.6967	-2.1572	-1.66535	-4.44581	3.34693	0
0.6973	-1.22879	-4.41264	-3.2241	0.905179	0
0.6980	0.286717	-1.66535	-3.83275	-0.620215	0
0.6987	-1.54281	-0.747816	-2.91977	-3.36648	0
0.6993	-3.37233	-3.49511	0.436643	-3.06196	0
0.7000	-3.6727	-2.58288	1.65836	-2.14561	0
0.7007	-4.2871	-0.445507	1.35403	-5.1964	0
0.7013	-4.90149	-2.58288	0.74538	-7.0291	0
0.7020	-2.1572	-4.72026	1.35403	-6.11275	0
0.7027	-2.75794	-3.49511	5.01477	-7.0291	0
0.7033	-7.94615	-2.58288	7.15388	-7.94546	0
0.7040	-9.17493	-3.49511	6.84514	-7.63814	0
0.7047	-7.33175	-2.58288	9.89723	-7.0291	0
0.7053	-7.64578	-1.66535	13.5624	-7.0291	0
0.7060	-7.03138	-3.80272	13.2581	-7.0291	0
0.7067	-6.73101	-5.33018	13.8667	-5.80823	0
0.7073	-8.86091	-4.10503	15.6971	-2.45013	0
0.7080	-8.26017	-4.41264	14.7841	-2.75744	0
0.7087	-2.75794	-6.55002	13.8667	-4.89188	0
0.7093	1.81587	-5.33018	14.7841	-3.36648	0
0.7100	4.87418	-1.97296	14.171	-2.14561	0
0.7107	6.70371	-1.36304	13.8667	-2.75744	0
0.7113	5.78894	-2.27527	15.6971	-0.620215	0
0.7120	5.17455	-2.58288	16.6145	1.21249	0
0.7127	7.30445	-1.36304	14.171	1.21249	0
0.7133	7.00408	-0.137895	11.1189	2.43057	0
0.7140	3.95942	0.774334	11.732	3.04241	0
0.7147	2.11624	1.38426	13.2581	1.21249	0
0.7153	-0.628046	1.08195	12.3407	2.43057	0
0.7160	-2.75794	0.774334	9.89723	2.43057	0
0.7167	-3.37233	-0.747816	7.15388	-1.84109	0
0.7173	-6.41699	-3.1928	5.93216	-3.36648	0
0.7180	-9.4753	-3.1928	6.84514	-3.06196	0
0.7187	-6.41699	-0.747816	8.98425	-6.72458	0
0.7193	-5.20186	-1.66535	8.37119	-8.5545	0
0.7200	-9.4753	-3.1928	5.01477	-5.1964	0
0.7207	-8.86091	-0.747816	1.35403	-7.0291	0
0.7213	-4.2871	0.164413	-0.172011	-12.2171	0
0.7220	-3.6727	-2.58288	0.74538	-11.6053	0
0.7227	-5.20186	-1.66535	1.65836	-10.9962	0
0.7233	-4.2871	1.38426	1.35403	-14.3516	0
0.7240	-3.6727	1.99418	2.27142	-15.5724	0
0.7247	-1.84318	1.38426	3.79747	-13.438	0
0.7253	1.5155	1.69187	4.10179	-13.438	0
0.7260	2.73063	1.38426	3.48873	-13.7425	0
0.7267	2.11624	1.69187	3.48873	-11.6053	0
0.7273	3.031	1.99418	3.79747	-9.16354	0
0.7280	5.47492	2.91171	3.1844	-8.24998	0
0.7287	7.30445	2.91171	1.65836	-7.0291	0
0.7293	9.44799	1.69187	1.35403	-6.41727	0
0.7300	12.8067	3.52163	0.74538	-7.33362	0
0.7307	12.4927	6.57654	-0.780664	-5.1964	0
0.7313	8.53323	4.74147	1.04971	-0.924735	0
0.7320	7.61847	1.99418	3.48873	-1.84109	0
0.7327	11.5779	3.82924	1.35403	-5.50371	0
0.7333	12.4927	5.96131	0.436643	-5.1964	0
0.7340	11.5779	7.18646	2.57575	-2.14561	0
0.7347	11.5779	9.31853	1.35403	-1.53657	0
0.7353	11.2775	9.62614	-0.172011	-0.924735	0
0.7360	10.6631	9.92845	0.132316	-0.620215	0
0.7367	10.6631	12.0658	-2.00238	-3.97552	0
0.7373	8.8336	11.4559	-5.66312	-6.11275	0
0.7380	7.61847	8.09869	-5.05447	-4.28284	0
0.7387	8.53323	5.04908	-3.83275	-3.36648	0
0.7393	7.61847	2.30179	-4.75014	-6.41727	0
0.7400	8.53323	1.69187	-5.97186	-8.85902	0
0.7407	10.0624	3.82924	-7.80223	-9.77537	0
0.7413	6.08931	4.43916	-9.32827	-9.77537	0
0.7420	4.25979	4.74147	-7.4979	-9.47085	0
0.7427	8.53323	5.659	-3.2241	-10.6917	0
0.7433	6.38968	3.52163	-1.0894	-10.3844	0
0.7440	0.286717	-0.747816	-1.0894	-8.5545	0
0.7447	4.87418	0.164413	-2.00238	-9.77537	0
0.7453	10.6631	3.21932	-2.30671	-12.2171	0
0.7460	7.61847	3.21932	-1.39373	-10.9962	0
0.7467	5.47492	2.6041	1.65836	-9.16354	0
0.7473	7.00408	4.74147	5.93216	-7.63814	0
0.7480	5.78894	5.96131	7.15388	-4.28284	0
0.7487	3.95942	3.21932	7.15388	-0.620215	0
0.7493	2.11624	0.774334	8.06686	2.12605	0
0.7500	0.286717	0.774334	8.98425	3.34693	0
0.7507	3.031	2.30179	8.98425	2.12605	0
0.7513	5.78894	2.91171	10.8146	2.12605	0
0.7520	2.11624	1.08195	12.9493	3.04241	0
0.7527	0.286717	-1.36304	12.645	1.21249	0
0.7533	3.031	-0.137895	10.8146	2.12605	0
0.7540	4.56016	1.38426	10.8146	7.61859	0
0.7547	3.34503	0.164413	12.9493	10.3676	0
0.7553	0.901109	-1.05543	14.4754	10.3676	0
0.7560	-0.928416	-1.36304	15.6971	9.14677	0
0.7567	-0.314023	-2.58288	16.0014	4.5678	0
0.7573	-0.314023	-1.97296	15.0884	0.905179	0
0.7580	-2.45757	0.774334	15.0884	1.21249	0
0.7587	-3.07196	-1.66535	16.0014	2.12605	0
0.7593	-2.75794	-5.33018	15.6971	1.21249	0
0.7600	-2.75794	-2.88519	14.4754	-0.315695	0
0.7607	-2.75794	-0.747816	13.5624	-1.53657	0
0.7613	-4.2871	-2.58288	11.732	-2.45013	0
0.7620	-5.81625	-4.41264	9.89723	-2.45013	0
0.7627	-4.90149	-4.41264	10.5103	-1.22925	0
0.7633	-5.50223	-5.33018	9.89723	0.905179	0
0.7640	-6.41699	-4.72026	5.01477	-0.315695	0
0.7647	-3.98673	-3.49511	1.04971	-1.53657	0
0.7653	-2.45757	-2.88519	2.57575	1.51701	0
0.7660	-1.84318	-1.97296	3.48873	3.04241	0
0.7667	0.60074	0.164413	1.65836	2.73789	0
0.7673	-0.628046	1.08195	2.27142	6.40051	0
0.7680	-3.6727	1.69187	4.40612	7.9259	0
0.7687	0.286717	2.91171	4.40612	3.95876	0
0.7693	5.17455	5.04908	5.01477	4.26328	0
0.7700	4.56016	6.87885	6.23649	9.45129	0
0.7707	4.87418	5.659	5.32351	10.0603	0
0.7713	6.70371	2.91171	5.01477	8.53494	0
0.7720	5.47492	2.6041	5.62784	10.3676	0
0.7727	4.87418	2.6041	7.15388	11.5857	0
0.7733	6.70371	1.99418	8.98425	11.893	0
0.7740	7.91884	3.21932	8.06686	11.893	0
0.7747	7.91884	3.21932	6.23649	10.6722	0
0.7753	6.08931	-0.747816	7.45821	11.2812	0
0.7760	2.73063	-2.58288	6.84514	14.0275	0
0.7767	-0.0136532	0.774334	1.04971	12.5021	0
0.7773	-2.45757	1.99418	-2.61103	9.14677	0
0.7780	-2.45757	1.08195	-2.00238	8.53494	0
0.7787	0.60074	2.6041	-2.30671	7.00955	0
0.7793	1.20148	1.38426	-2.61103	3.95876	0
0.7800	-1.84318	-3.1928	-2.61103	3.95876	0
0.7807	-3.98673	-3.49511	-2.30671	5.78867	0
0.7813	-4.2871	-0.445507	-0.476337	5.78867	0
0.7820	-3.37233	0.164413	0.132316	4.26328	0
0.7827	-4.2871	-1.05543	-2.91977	2.43057	0
0.7833	-7.64578	-1.66535	-2.00238	1.21249	0
0.7840	-7.64578	-2.27527	2.57575	3.04241	0
0.7847	-4.58747	-2.27527	3.1844	6.70503	0
0.7853	-5.50223	-1.66535	1.65836	5.17963	0
0.7860	-7.03138	-1.05543	3.79747	2.12605	0
0.7867	-5.50223	0.164413	8.06686	4.5678	0
0.7873	-5.50223	0.164413	10.8146	9.45129	0
0.7880	-5.20186	-2.27527	12.9493	10.3676	0
0.7887	-3.37233	-2.58288	13.8667	10.3676	0
0.7893	-4.58747	-1.36304	12.9493	13.1139	0
0.7900	-2.45757	-2.27527	12.9493	14.0275	0
0.7907	3.95942	-3.1928	16.0014	13.1139	0
0.7913	3.95942	-0.747816	18.7492	13.1139	0
0.7920	-0.314023	1.69187	17.5274	14.0275	0
0.7927	2.11624	0.472026	14.171	14.0275	0
0.7933	6.70371	-0.747816	11.4233	13.4184	0
0.7940	7.00408	0.774334	8.98425	11.5857	0
0.7947	7.00408	1.99418	4.71045	11.893	0
0.7953	7.30445	1.38426	-0.172011	14.0275	0
0.7960	4.25979	1.08195	-2.30671	13.1139	0
0.7967	0.60074	0.774334	-2.30671	9.45129	0
0.7973	-1.22879	-2.58288	-4.13708	7.9259	0
0.7980	-2.75794	-5.63249	-6.58051	7.31407	0
0.7987	-4.90149	-4.41264	-5.66312	6.40051	0
0.7993	-6.11662	-2.58288	-3.83275	4.87232	0
0.8000	-5.20186	-1.66535	-5.66312	1.51701	0
0.8007	-4.58747	-0.137895	-5.97186	-0.315695	0
0.8013	-4.58747	-0.747816	-0.476337	-1.22925	0
0.8020	-3.37233	-1.66535	3.48873	-3.671	0
0.8027	-4.2871	1.08195	2.57575	-4.89188	0
0.8033	-7.94615	-0.445507	2.27142	-2.45013	0
0.8040	-7.94615	-5.33018	4.10179	-1.84109	0
0.8047	-4.2871	-4.41264	6.23649	-4.89188	0
0.8053	-4.90149	-1.05543	7.45821	-7.0291	0
0.8060	-6.11662	-1.66535	9.5929	-7.0291	0
0.8067	-3.07196	-2.58288	12.3407	-5.1964	0
0.8073	-0.628046	-3.49511	11.732	-4.28284	0
0.8080	0.60074	-3.49511	9.5929	-6.11275	0
0.8087	3.031	-1.66535	11.732	-7.33362	0
0.8093	3.031	-2.58288	14.7841	-4.28284	0
0.8100	2.11624	-3.80272	12.3407	-2.45013	0
0.8107	5.17455	-0.137895	10.5103	-2.75744	0
0.8113	6.70371	3.82924	12.9493	-0.620215	0
0.8120	3.95942	1.08195	13.2581	0.600659	0
0.8127	2.11624	-1.97296	10.8146	-1.53657	0
0.8133	2.73063	-1.05543	11.4233	-1.53657	0
0.8140	3.95942	0.164413	12.3407	-1.53657	0
0.8147	4.87418	1.38426	11.732	-3.06196	0
0.8153	2.43026	2.91171	12.645	-2.14561	0
0.8160	-0.928416	2.6041	12.645	-1.53657	0
0.8167	-0.628046	0.774334	8.98425	-6.11275	0
0.8173	1.20148	-0.445507	6.23649	-9.47085	0
0.8180	1.20148	-0.445507	7.15388	-7.94546	0
0.8187	0.286717	-0.747816	8.06686	-9.47085	0
0.8193	-1.84318	-2.27527	7.45821	-12.5216	0
0.8200	-5.81625	-3.49511	7.45821	-11.6053	0
0.8207	-7.03138	-2.58288	8.06686	-10.6917	0
0.8213	-5.20186	-0.137895	7.76253	-12.8262	0
0.8220	-3.6727	0.472026	6.23649	-15.2679	0
0.8227	-2.45757	-0.445507	4.40612	-17.1006	0
0.8233	-2.45757	-1.05543	4.40612	-17.1006	0
0.8240	-5.20186	-1.05543	5.93216	-14.3516	0
0.8247	-7.64578	-1.97296	6.54082	-12.2171	0
0.8253	-7.64578	-3.49511	6.54082	-13.438	0
0.8260	-5.81625	-3.49511	7.15388	-14.6589	0
0.8267	-4.58747	-2.58288	6.54082	-12.5216	0
0.8273	-5.20186	-3.49511	5.93216	-8.24998	0
0.8280	-3.98673	-2.88519	7.76253	-7.33362	0
0.8287	-0.628046	-0.747816	8.67992	-9.47085	0
0.8293	2.11624	-0.747816	5.62784	-9.77537	0
0.8300	3.95942	1.08195	4.10179	-6.72458	0
0.8307	5.47492	4.74147	6.54082	-3.671	0
0.8313	4.87418	4.74147	7.15388	-5.1964	0
0.8320	4.87418	1.99418	5.01477	-8.5545	0
0.8327	4.25979	1.69187	5.32351	-7.63814	0
0.8333	2.43026	1.38426	4.40612	-3.36648	0
0.8340	3.031	1.99418	-1.0894	-1.53657	0
0.8347	4.56016	2.6041	-4.13708	-3.06196	0
0.8353	1.81587	0.164413	-3.2241	-2.45013	0
0.8360	-0.0136532	-1.66535	-5.05447	-1.53657	0
0.8367	0.60074	-0.137895	-9.02394	-3.36648	0
0.8373	-3.07196	-2.27527	-9.02394	-4.28284	0
0.8380	-5.81625	-4.10503	-8.10655	-3.36648	0
0.8387	-2.45757	1.08195	-10.2413	-4.58736	0
0.8393	-4.2871	2.91171	-12.0716	-5.80823	0
0.8400	-11.3048	-1.66535	-13.9064	-4.28284	0
0.8407	-11.0045	-1.97296	-15.7368	-6.11275	0
0.8413	-9.77567	0.472026	-16.0411	-11.3008	0
0.8420	-14.3631	-1.97296	-13.5977	-10.6917	0
0.8427	-15.8786	-5.02256	-12.0716	-6.11275	0
0.8433	-12.834	-5.02256	-11.7673	-6.72458	0
0.8440	-12.2196	-4.41264	-11.463	-8.85902	0
0.8447	-11.6052	-4.10503	-11.463	-6.41727	0
0.8453	-8.26017	-4.72026	-11.463	-2.45013	0
0.8460	-5.20186	-6.24241	-10.2413	-2.45013	0
0.8467	-3.98673	-5.9401	-8.71521	-2.45013	0
0.8473	-4.2871	-5.02256	-8.71521	1.82153	0
0.8480	-3.37233	-4.41264	-9.32827	4.26328	0
0.8487	-0.628046	-1.66535	-9.32827	3.95876	0
0.8493	0.286717	2.30179	-9.6326	7.9259	0
0.8500	1.20148	3.82924	-10.2413	12.1976	0
0.8507	1.20148	2.6041	-11.1586	10.3676	0
0.8513	-1.54281	1.08195	-12.3804	10.3676	0
0.8520	-1.54281	1.99418	-14.2107	12.5021	0
0.8527	4.25979	5.04908	-14.8194	10.6722	0
0.8533	7.00408	7.79638	-13.9064	10.0603	0
0.8540	6.08931	6.57654	-13.2933	10.6722	0
0.8547	8.53323	4.43916	-15.1237	7.61859	0
0.8553	11.2775	4.43916	-16.3454	8.83946	0
0.8560	10.9771	3.82924	-14.2107	14.9438	0
0.8567	10.6631	0.774334	-12.989	13.1139	0
0.8573	9.74836	-0.747816	-13.9064	9.75581	0
0.8580	7.91884	-2.27527	-12.989	11.2812	0
0.8587	5.17455	-5.33018	-11.1586	8.83946	0
0.8593	0.60074	-3.49511	-10.5456	5.48415	0
0.8600	-0.628046	0.472026	-9.93692	7.61859	0
0.8607	2.73063	1.08195	-7.4979	7.61859	0
0.8613	1.5155	0.164413	-7.4979	3.95876	0
0.8620	-3.07196	1.08195	-8.41088	2.73789	0
0.8627	-4.58747	1.38426	-7.4979	2.12605	0
0.8633	-6.11662	0.774334	-7.18916	1.21249	0
0.8640	-7.94615	-1.36304	-7.80223	1.51701	0
0.8647	-6.73101	-4.10503	-6.58051	1.51701	0
0.8653	-3.37233	-1.66535	-3.2241	0.905179	0
0.8660	-1.54281	1.69187	-1.0894	0.600659	0
0.8667	-0.314023	0.472026	-0.780664	1.51701	0
0.8673	0.286717	0.164413	0.74538	4.87232	0
0.8680	0.286717	1.69187	2.57575	7.00955	0
0.8687	0.286717	0.164413	4.10179	6.40051	0
0.8693	2.73063	-1.66535	6.23649	7.61859	0
0.8700	4.87418	-1.66535	9.28858	7.61859	0
0.8707	3.95942	-0.747816	10.206	4.26328	0
0.8713	3.6454	1.38426	8.06686	5.78867	0
0.8720	7.61847	2.30179	8.06686	9.45129	0
0.8727	9.44799	0.164413	11.1189	7.61859	0
0.8733	7.61847	1.08195	13.5624	7.00955	0
0.8740	7.91884	4.74147	14.4754	9.14677	0
0.8747	8.53323	1.99418	15.6971	7.61859	0
0.8753	4.25979	-2.58288	18.1405	6.70503	0
0.8760	1.20148	-0.747816	19.6666	6.70503	0
0.8767	3.34503	-0.137895	18.1405	1.21249	0
0.8773	4.87418	-2.58288	15.3928	-2.75744	0
0.8780	2.11624	-2.88519	15.3928	-1.84109	0
0.8787	-1.22879	-2.27527	16.6145	-3.97552	0
0.8793	-3.98673	-2.58288	15.6971	-6.11275	0
0.8800	-5.81625	-2.58288	14.7841	-5.1964	0
0.8807	-4.2871	-2.58288	15.3928	-7.63814	0
0.8813	-2.45757	-1.97296	14.4754	-10.3844	0
0.8820	-3.98673	-1.36304	13.8667	-7.63814	0
0.8827	-6.11662	-3.49511	14.7841	-7.94546	0
0.8833	-6.41699	-4.41264	15.3928	-12.5216	0
0.8840	-5.81625	-1.97296	13.5624	-12.5216	0
0.8847	-5.81625	-1.97296	12.9493	-9.77537	0
0.8853	-5.20186	-3.49511	12.9493	-9.77537	0
0.8860	-3.37233	-2.58288	12.645	-10.3844	0
0.8867	-2.45757	-1.05543	15.0884	-8.85902	0
0.8873	-2.45757	-1.66535	20.2752	-6.41727	0
0.8880	-1.54281	-3.1928	21.1926	-4.28284	0
0.8887	1.20148	-4.72026	18.1405	-3.97552	0
0.8893	3.34503	-3.80272	19.0535	-5.50371	0
0.8900	4.56016	-1.97296	21.1926	-6.41727	0
0.8907	7.00408	-1.97296	17.2231	-3.671	0
0.8913	7.91884	-2.27527	11.4233	-0.00838128	0
0.8920	5.78894	-1.66535	9.89723	-0.620215	0
0.8927	5.17455	-2.58288	11.1189	-1.84109	0
0.8933	6.70371	-1.66535	11.4233	0.296139	0
0.8940	5.47492	0.774334	12.645	-0.315695	0
0.8947	1.81587	-0.445507	14.4754	-3.36648	0
0.8953	1.20148	-1.66535	15.0884	-3.36648	0
0.8960	3.95942	0.472026	15.3928	-2.14561	0
0.8967	3.95942	1.38426	18.1405	-1.84109	0
0.8973	2.43026	0.164413	19.0535	-1.53657	0
0.8980	3.95942	1.99418	16.6145	-4.28284	0
0.8987	3.95942	4.13155	18.1405	-9.47085	0
0.8993	-1.54281	2.30179	19.9709	-7.33362	0
0.9000	-5.50223	0.164413	15.3928	-3.36648	0
0.9007	-3.37233	-0.747816	11.4233	-5.1964	0
0.9013	-3.6727	-2.27527	12.0363	-8.85902	0
0.9020	-7.03138	-3.49511	11.732	-10.0799	0
0.9027	-7.94615	-4.41264	11.4233	-10.6917	0
0.9033	-8.86091	-4.41264	13.2581	-11.3008	0
0.9040	-11.3048	-3.49511	12.3407	-12.2171	0
0.9047	-9.4753	-3.1928	11.4233	-11.6053	0
0.9053	-6.11662	-5.02256	13.5624	-9.16354	0
0.9060	-4.90149	-5.33018	13.8667	-8.85902	0
0.9067	-2.45757	-3.1928	12.645	-9.77537	0
0.9073	-0.314023	-2.27527	13.8667	-7.0291	0
0.9080	-1.22879	-1.97296	14.4754	-5.1964	0
0.9087	-0.928416	-0.747816	12.645	-4.28284	0
0.9093	0.60074	-0.747816	10.5103	0.296139	0
0.9100	2.73063	-0.137895	8.98425	1.21249	0
0.9107	4.87418	1.99418	9.5929	-0.620215	0
0.9113	4.87418	2.91171	11.1189	3.95876	0
0.9120	4.87418	1.08195	9.5929	7.61859	0
0.9127	6.70371	-0.445507	5.62784	3.95876	0
0.9133	8.53323	-1.66535	2.88008	2.12605	0
0.9140	8.53323	-0.445507	0.74538	4.87232	0
0.9147	8.21921	2.6041	-0.476337	3.95876	0
0.9153	6.70371	2.30179	1.96269	2.12605	0
0.9160	4.56016	-0.137895	3.48873	3.65145	0
0.9167	3.95942	-0.445507	-0.172011	3.04241	0
0.9173	3.031	0.164413	-2.91977	0.296139	0
0.9180	3.031	-0.137895	-1.69805	-0.924735	0
0.9187	6.38968	0.472026	-1.69805	-1.22925	0
0.9193	6.08931	1.08195	-4.75014	-2.45013	0
0.9200	0.286717	2.30179	-5.35879	-3.36648	0
0.9207	-3.98673	3.21932	-3.2241	-3.36648	0
0.9213	-4.2871	2.30179	-2.91977	-4.89188	0
0.9220	-4.2871	1.99418	-3.83275	-6.72458	0
0.9227	-3.6727	2.91171	-2.30671	-5.80823	0
0.9233	-4.90149	0.472026	0.74538	-3.97552	0
0.9240	-7.94615	-2.27527	-0.476337	-3.97552	0
0.9247	-7.94615	-0.747816	-2.30671	-4.58736	0
0.9253	-3.37233	0.164413	1.35403	-6.11275	0
0.9260	-0.0136532	-1.05543	4.40612	-6.11275	0
0.9267	-0.314023	-0.747816	4.40612	-4.28284	0
0.9273	-0.928416	0.472026	5.32351	-4.28284	0
0.9280	-1.54281	1.99418	7.76253	-3.97552	0
0.9287	-2.75794	3.21932	8.37119	-0.315695	0
0.9293	-1.84318	1.99418	9.89723	2.73789	0
0.9300	-0.628046	0.164413	10.8146	1.82153	0
0.9307	0.901109	1.99418	7.15388	1.21249	0
0.9313	3.031	2.91171	5.01477	2.12605	0
0.9320	2.43026	-0.445507	6.84514	4.26328	0
0.9327	0.286717	-0.445507	7.45821	8.23042	0
0.9333	2.11624	1.99418	5.32351	8.83946	0
0.9340	7.00408	2.30179	3.48873	6.40051	0
0.9347	6.70371	2.91171	2.57575	6.09319	0
0.9353	1.81587	2.30179	0.74538	7.31407	0
0.9360	-0.628046	0.472026	-3.2241	6.70503	0
0.9367	-0.628046	2.30179	-5.66312	5.17963	0
0.9373	-1.54281	3.52163	-5.05447	3.34693	0
0.9380	-1.54281	-0.445507	-6.58051	2.12605	0
0.9387	-0.0136532	-2.27527	-9.32827	0.905179	0
0.9393	-0.0136532	1.08195	-8.41088	-0.620215	0
0.9400	-2.75794	2.30179	-7.4979	-1.53657	0
0.9407	-2.75794	2.6041	-8.10655	-2.45013	0
0.9413	-1.22879	5.35139	-7.80223	-4.28284	0
0.9420	-2.75794	5.35139	-9.02394	-2.14561	0
0.9427	-3.37233	2.30179	-10.2413	1.21249	0
0.9433	0.286717	1.99418	-9.32827	-0.620215	0
0.9440	2.11624	1.38426	-8.10655	-2.75744	0
0.9447	-0.314023	-2.27527	-8.41088	-1.53657	0
0.9453	-2.45757	-0.747816	-7.18916	-0.620215	0
0.9460	-3.98673	2.91171	-5.66312	-1.53657	0
0.9467	-3.98673	-0.747816	-5.35879	1.21249	0
0.9473	-2.45757	-3.1928	-4.13708	6.40051	0
0.9480	-1.84318	0.774334	-5.05447	7.61859	0
0.9487	-0.928416	1.08195	-7.18916	5.78867	0
0.9493	2.43026	-0.137895	-5.66312	5.78867	0
0.9500	4.56016	3.82924	-2.91977	6.40051	0
0.9507	3.34503	5.35139	-1.69805	6.70503	0
0.9513	2.73063	1.08195	0.132316	10.6722	0
0.9520	3.031	-0.747816	0.436643	14.0275	0
0.9527	4.56016	-0.747816	-0.780664	10.6722	0
0.9533	4.87418	-0.747816	-0.172011	8.53494	0
0.9540	2.43026	1.38426	-0.172011	12.5021	0
0.9547	1.20148	3.82924	-2.00238	13.4184	0
0.9553	2.73063	3.52163	-3.2241	10.0603	0
0.9560	2.11624	1.99418	-3.83275	7.61859	0
0.9567	-0.0136532	0.774334	-4.44581	6.40051	0
0.9573	-1.22879	0.472026	-5.35879	5.48415	0
0.9580	-2.75794	1.69187	-6.58051	4.87232	0
0.9587	-5.20186	1.08195	-7.18916	2.12605	0
0.9593	-6.73101	1.38426	-7.4979	-0.00838128	0
0.9600	-6.11662	2.30179	-8.71521	0.905179	0
0.9607	-3.07196	-1.05543	-8.41088	-1.53657	0
0.9613	-1.84318	-2.88519	-8.41088	-5.1964	0
0.9620	-4.90149	1.99418	-9.32827	-3.36648	0
0.9627	-5.50223	3.21932	-8.41088	-1.22925	0
0.9633	-2.45757	-1.36304	-7.4979	-3.36648	0
0.9640	-2.1572	-2.58288	-7.18916	-4.28284	0
0.9647	-2.1572	-1.66535	-3.2241	-3.671	0
0.9653	-0.0136532	-4.41264	-0.172011	-4.89188	0
0.9660	0.286717	-5.33018	-1.0894	-2.75744	0
0.9667	-0.928416	-2.58288	0.74538	0.600659	0
0.9673	1.20148	-1.66535	4.40612	-0.924735	0
0.9680	5.47492	-0.445507	4.71045	-3.36648	0
0.9687	9.44799	1.99418	6.23649	-2.45013	0
0.9693	10.3628	2.6041	8.37119	-1.53657	0
0.9700	8.53323	0.472026	8.06686	-0.00838128	0
0.9707	7.30445	-0.137895	8.06686	3.95876	0
0.9713	6.08931	1.08195	9.89723	7.61859	0
0.9720	3.95942	1.08195	8.06686	7.31407	0
0.9727	3.95942	0.472026	5.62784	4.5678	0
0.9733	5.47492	1.99418	7.45821	4.26328	0
0.9740	5.47492	3.82924	8.37119	6.70503	0
0.9747	3.6454	1.08195	5.32351	7.9259	0
0.9753	2.11624	-1.36304	3.48873	6.70503	0
0.9760	2.43026	0.774334	2.57575	6.09319	0
0.9767	4.87418	2.6041	-0.476337	5.78867	0
0.9773	7.00408	1.69187	-3.2241	5.17963	0
0.9780	5.78894	1.99418	-2.30671	3.04241	0
0.9787	3.6454	1.99418	-2.30671	-0.924735	0
0.9793	2.73063	0.164413	-5.66312	-1.84109	0
0.9800	3.031	-0.137895	-8.10655	0.296139	0
0.9807	2.11624	1.08195	-8.41088	0.296139	0
0.9813	-0.928416	1.08195	-11.1586	-0.315695	0
0.9820	-1.54281	0.164413	-13.5977	-0.620215	0
0.9827	1.20148	-2.58288	-12.3804	-2.45013	0
0.9833	-1.84318	-7.46225	-11.1586	-4.28284	0
0.9840	-8.86091	-9.29731	-13.9064	-2.45013	0
0.9847	-7.94615	-6.55002	-16.9585	-1.22925	0
0.9853	-3.37233	-5.33018	-15.7368	-1.53657	0
0.9860	-5.81625	-5.33018	-12.6847	-1.53657	0
0.9867	-5.50223	-2.58288	-10.8543	-0.924735	0
0.9873	0.901109	-0.137895	-9.32827	-0.315695	0
0.9880	2.43026	-1.66535	-8.41088	0.905179	0
0.9887	0.286717	-2.27527	-8.41088	2.73789	0
0.9893	1.5155	-0.747816	-7.4979	4.87232	0
0.9900	4.87418	0.164413	-6.27619	5.78867	0
0.9907	6.70371	0.164413	-5.66312	4.5678	0
0.9913	6.08931	-0.747816	-6.58051	4.26328	0
0.9920	5.78894	0.164413	-5.66312	4.5678	0
0.9927	7.30445	3.82924	-2.00238	3.95876	0
0.9933	6.70371	3.21932	-2.30671	4.5678	0
0.9940	4.87418	0.164413	-4.44581	5.48415	0
0.9947	5.78894	1.38426	-2.00238	4.87232	0
0.9953	4.87418	2.91171	1.04971	7.00955	0
0.9960	0.286717	0.164413	0.74538	7.9259	0
0.9967	1.20148	-0.137895	0.74538	2.12605	0
0.9973	3.031	0.774334	1.35403	-2.45013	0
0.9980	-0.628046	-1.36304	0.436643	-0.620215	0
0.9987	-2.45757	-2.27527	-0.172011	-0.924735	0
0.9993	-1.22879	-1.66535	1.65836	-4.28284	0
1.0000	-3.07196	-2.27527	3.48873	-2.75744	0
1.0007	-6.11662	-1.97296	1.65836	-0.315695	0
1.0013	-6.41699	-2.58288	0.74538	-3.06196	0
1.0020	-7.03138	-5.02256	2.88008	-5.80823	0
1.0027	-7.33175	-5.33018	4.10179	-5.1964	0
1.0033	-5.50223	-3.1928	2.57575	-4.28284	0
1.0040	-4.2871	-1.97296	3.1844	-2.14561	0
1.0047	-6.11662	-2.27527	5.32351	-0.620215	0
1.0053	-6.73101	-3.49511	4.10179	-3.06196	0
1.0060	-1.84318	-5.33018	2.88008	-6.11275	0
1.0067	1.5155	-3.80272	5.32351	-3.97552	0
1.0073	-1.54281	-1.66535	8.06686	1.21249	0
1.0080	-2.45757	-1.05543	7.15388	2.12605	0
1.0087	0.60074	-1.66535	6.84514	-0.00838128	0
1.0093	3.031	-2.58288	10.5103	0.905179	0
1.0100	5.78894	-2.27527	14.4754	2.12605	0
1.0107	7.30445	0.164413	12.9493	0.600659	0
1.0113	4.25979	1.08195	10.8146	0.905179	0
1.0120	3.34503	-0.747816	13.2581	2.12605	0
1.0127	5.78894	-0.445507	14.4754	1.21249	0
1.0133	3.95942	3.82924	11.732	2.12605	0
1.0140	2.11624	5.659	10.8146	4.5678	0
1.0147	3.031	2.91171	12.645	4.5678	0
1.0153	1.20148	0.472026	12.9493	3.34693	0
1.0160	-0.628046	0.472026	12.645	2.12605	0
1.0167	1.20148	-0.747816	12.9493	-1.53657	0
1.0173	-0.314023	-1.97296	11.732	-3.97552	0
1.0180	-3.37233	0.774334	10.5103	-2.75744	0
1.0187	-4.2871	2.91171	11.732	-2.75744	0
1.0193	-7.03138	-1.36304	12.3407	-4.28284	0
1.0200	-8.56054	-4.41264	7.45821	-5.1964	0
1.0207	-7.03138	-2.58288	4.10179	-7.63814	0
1.0213	-6.73101	-1.36304	5.32351	-10.3844	0
1.0220	-4.58747	-2.58288	6.23649	-11.9126	0
1.0227	-2.75794	-1.36304	6.84514	-11.9126	0
1.0233	-7.03138	-0.445507	8.98425	-10.9962	0
1.0240	-9.4753	-2.88519	8.06686	-11.6053	0
1.0247	-6.73101	-3.80272	6.84514	-12.8262	0
1.0253	-6.41699	-2.88519	9.89723	-11.9126	0
1.0260	-7.03138	-3.80272	11.1189	-12.2171	0
1.0267	-4.90149	-2.88519	9.89723	-13.1335	0
1.0273	-2.45757	0.164413	11.732	-9.16354	0
1.0280	1.5155	0.472026	13.2581	-3.97552	0
1.0287	3.95942	0.774334	13.5624	-2.75744	0
1.0293	1.20148	2.30179	14.7841	-2.45013	0
1.0300	2.73063	1.08195	14.4754	0.296139	0
1.0307	7.30445	-0.747816	13.5624	3.04241	0
1.0313	5.17455	0.164413	14.171	5.48415	0
1.0320	3.34503	1.99418	11.732	6.40051	0
1.0327	8.53323	3.52163	10.206	4.5678	0
1.0333	9.14762	3.21932	13.5624	2.12605	0
1.0340	4.87418	-0.137895	12.3407	3.04241	0
1.0347	5.47492	-0.137895	7.45821	2.73789	0
1.0353	7.91884	3.21932	8.67992	0.600659	0
1.0360	7.30445	2.91171	9.89723	1.21249	0
1.0367	4.87418	0.164413	8.67992	2.73789	0
1.0373	0.60074	-0.137895	8.06686	0.296139	0
1.0380	-4.58747	-0.747816	5.32351	-1.84109	0
1.0387	-5.81625	-1.05543	3.48873	-1.22925	0
1.0393	-4.58747	0.164413	6.54082	-0.315695	0
1.0400	-5.50223	-1.66535	8.37119	-1.22925	0
1.0407	-7.03138	-3.80272	6.23649	-2.14561	0
1.0413	-7.64578	-3.49511	6.23649	-1.84109	0
1.0420	-6.73101	-2.58288	6.84514	-1.22925	0
1.0427	-6.11662	-1.66535	5.62784	-1.53657	0
1.0433	-8.86091	-1.36304	5.32351	-1.22925	0
1.0440	-10.3901	-2.27527	5.01477	1.21249	0
1.0447	-7.03138	-1.66535	4.10179	-1.22925	0
1.0453	-5.20186	-0.747816	5.32351	-7.0291	0
1.0460	-6.11662	-1.66535	6.23649	-5.1964	0
1.0467	-4.2871	-2.58288	5.32351	-0.924735	0
1.0473	-1.54281	-2.27527	8.06686	-2.45013	0
1.0480	-0.928416	-0.747816	12.3407	-2.45013	0
1.0487	-0.0136532	-0.137895	11.732	0.905179	0
1.0493	2.43026	-2.27527	9.89723	1.82153	0
1.0500	4.56016	-3.80272	10.8146	3.34693	0
1.0507	6.38968	-1.66535	10.206	5.78867	0
1.0513	6.70371	0.164413	8.98425	4.87232	0
1.0520	7.30445	-1.05543	10.5103	4.87232	0
1.0527	10.0624	-1.36304	12.645	6.40051	0
1.0533	11.8919	0.774334	12.3407	4.87232	0
1.0540	10.9771	2.91171	10.8146	3.65145	0
1.0547	7.91884	2.91171	11.1189	5.78867	0
1.0553	2.73063	1.99418	12.645	7.61859	0
1.0560	-1.54281	2.6041	11.732	6.40051	0
1.0567	-0.0136532	2.91171	9.28858	2.12605	0
1.0573	1.20148	1.99418	8.06686	-0.620215	0
1.0580	-3.37233	0.774334	8.06686	-1.22925	0
1.0587	-7.03138	0.164413	7.15388	-3.06196	0
1.0593	-4.90149	-0.445507	4.71045	-5.1964	0
1.0600	-4.2871	1.99418	2.27142	-3.36648	0
1.0607	-7.03138	4.74147	1.65836	-1.53657	0
1.0613	-7.33175	2.6041	2.27142	-3.36648	0
1.0620	-4.58747	0.774334	0.74538	-4.89188	0
1.0627	-3.6727	1.99418	-1.69805	-5.1964	0
1.0633	-3.37233	0.774334	-2.91977	-5.1964	0
1.0640	-0.628046	-1.66535	-3.83275	-5.1964	0
1.0647	-0.314023	-1.36304	-4.44581	-5.80823	0
1.0653	-1.54281	0.164413	-3.83275	-5.80823	0
1.0660	0.286717	1.99418	-3.83275	-3.671	0
1.0667	3.031	3.82924	-4.13708	-0.924735	0
1.0673	0.60074	2.91171	-4.75014	0.600659	0
1.0680	0.60074	1.08195	-7.80223	2.12605	0
1.0687	6.08931	2.91171	-9.32827	2.73789	0
1.0693	10.3628	4.74147	-7.4979	3.04241	0
1.0700	12.1923	4.43916	-7.18916	2.12605	0
1.0707	14.0218	2.91171	-5.35879	1.21249	0
1.0713	12.1923	1.69187	-0.476337	2.12605	0
1.0720	9.44799	1.99418	-1.0894	3.95876	0
1.0727	9.44799	1.99418	-5.97186	4.5678	0
1.0733	8.53323	0.164413	-5.66312	3.04241	0
1.0740	6.08931	-0.137895	-2.91977	1.21249	0
1.0747	6.38968	1.99418	-3.83275	3.04241	0
1.0753	7.00408	1.99418	-5.66312	5.78867	0
1.0760	5.78894	1.99418	-5.97186	1.82153	0
1.0767	3.031	3.52163	-5.66312	-2.75744	0
1.0773	-1.22879	4.74147	-4.75014	-1.84109	0
1.0780	-2.45757	4.13155	-5.05447	-2.45013	0
1.0787	-0.628046	2.6041	-4.75014	-4.89188	0
1.0793	-3.07196	-0.747816	-2.91977	-3.06196	0
1.0800	-6.11662	-1.66535	-2.61103	-3.36648	0
1.0807	-3.98673	1.99418	-2.61103	-9.77537	0
1.0813	-3.6727	3.52163	0.74538	-11.6053	0
1.0820	-7.03138	0.774334	3.79747	-7.33362	0
1.0827	-5.81625	-0.747816	4.71045	-7.63814	0
1.0833	-2.45757	0.164413	6.54082	-10.6917	0
1.0840	-4.2871	0.164413	8.06686	-10.3844	0
1.0847	-6.73101	0.164413	8.98425	-7.94546	0
1.0853	-6.73101	1.08195	10.8146	-7.94546	0
1.0860	-5.20186	1.99418	12.0363	-10.0799	0
1.0867	-1.54281	1.38426	10.206	-8.85902	0
1.0873	1.81587	0.774334	9.89723	-4.28284	0
1.0880	0.286717	1.38426	10.8146	-2.75744	0
1.0887	-0.314023	1.69187	7.15388	-4.28284	0
1.0893	2.43026	1.38426	2.57575	-2.45013	0
1.0900	3.95942	1.08195	2.57575	-0.315695	0
1.0907	3.95942	1.99418	2.57575	0.600659	0
1.0913	1.5155	3.52163	-0.780664	3.04241	0
1.0920	-1.54281	3.82924	-3.52842	3.34693	0
1.0927	-1.54281	2.91171	-7.18916	-0.620215	0
1.0933	1.20148	1.99418	-11.1586	-0.924735	0
1.0940	0.286717	2.30179	-10.5456	3.65145	0
1.0947	-1.22879	2.91171	-9.32827	5.48415	0
1.0953	1.5155	2.91171	-11.1586	3.95876	0
1.0960	2.11624	2.30179	-11.1586	3.04241	0
1.0967	-0.314023	0.472026	-8.10655	2.12605	0
1.0973	1.20148	0.164413	-7.4979	0.296139	0
1.0980	3.95942	1.08195	-6.58051	-0.00838128	0
1.0987	0.286717	0.164413	-5.66312	0.905179	0
1.0993	-4.90149	-1.66535	-6.58051	1.21249	0
1.1000	-4.58747	-0.747816	-6.27619	1.21249	0
1.1007	-3.6727	-0.747816	-4.44581	1.21249	0
1.1013	-5.50223	-4.10503	-6.58051	1.21249	0
1.1020	-5.20186	-5.9401	-7.18916	0.296139	0
1.1027	-3.37233	-4.10503	-3.2241	0.905179	0
1.1033	-5.20186	-1.66535	-2.00238	3.04241	0
1.1040	-6.11662	-2.88519	-5.35879	2.12605	0
1.1047	-3.6727	-5.33018	-6.27619	-1.22925	0
1.1053	-2.75794	-3.80272	-5.35879	-1.53657	0
1.1060	-3.07196	-2.58288	-4.13708	2.43057	0
1.1067	-0.928416	-4.72026	-0.780664	5.78867	0
1.1073	0.286717	-4.41264	2.57575	5.78867	0
1.1080	-0.314023	-1.97296	2.57575	5.78867	0
1.1087	0.286717	-3.49511	2.57575	8.23042	0
1.1093	1.20148	-3.49511	3.1844	8.53494	0
1.1100	3.031	-0.747816	3.1844	6.70503	0
1.1107	5.17455	-2.58288	2.57575	7.9259	0
1.1113	5.47492	-5.63249	3.1844	12.1976	0
1.1120	5.47492	-1.97296	4.10179	12.8066	0
1.1127	5.78894	1.38426	3.48873	10.9767	0
1.1133	3.031	-0.137895	1.65836	13.1139	0
1.1140	1.81587	-1.97296	1.65836	15.2483	0
1.1147	4.87418	-2.58288	3.48873	12.1976	0
1.1153	3.031	-1.36304	2.57575	9.45129	0
1.1160	-3.98673	1.69187	0.74538	11.5857	0
1.1167	-3.07196	1.38426	0.436643	9.75581	0
1.1173	3.031	-3.1928	-0.172011	4.87232	0
1.1180	2.11624	-4.72026	-0.780664	4.5678	0
1.1187	-2.75794	-2.27527	0.132316	3.34693	0
1.1193	-4.2871	-2.58288	-1.39373	-1.53657	0
1.1200	-4.2871	-4.41264	-3.83275	0.296139	0
1.1207	-4.58747	-3.49511	-3.2241	3.95876	0
1.1213	-3.98673	0.164413	-4.13708	-0.620215	0
1.1220	-4.90149	1.38426	-5.66312	-3.36648	0
1.1227	-7.64578	-1.05543	-2.91977	-0.00838128	0
1.1233	-8.26017	-2.88519	-2.30671	-0.620215	0
1.1240	-6.41699	-1.66535	-4.13708	-1.53657	0
1.1247	-5.50223	-0.747816	-1.69805	0.600659	0
1.1253	-6.11662	-2.58288	1.65836	-0.620215	0
1.1260	-3.98673	-3.1928	1.96269	-3.36648	0
1.1267	-1.22879	-0.747816	4.10179	-1.84109	0
1.1273	-3.37233	-0.137895	5.32351	0.905179	0
1.1280	-3.98673	-1.36304	4.40612	2.12605	0
1.1287	2.73063	-0.445507	5.93216	3.04241	0
1.1293	7.00408	1.99418	9.89723	1.51701	0
1.1300	4.87418	1.99418	10.8146	1.21249	0
1.1307	5.17455	1.08195	8.98425	3.34693	0
1.1313	8.53323	1.08195	8.98425	3.95876	0
1.1320	8.53323	1.69187	9.5929	1.21249	0
1.1327	8.21921	1.69187	8.98425	1.21249	0
1.1333	9.44799	1.08195	8.06686	3.65145	0
1.1340	9.74836	0.472026	8.06686	4.26328	0
1.1347	7.91884	1.08195	8.06686	3.95876	0
1.1353	5.47492	2.30179	8.06686	3.95876	0
1.1360	4.25979	1.99418	9.5929	3.34693	0
1.1367	4.87418	0.164413	9.89723	-0.620215	0
1.1373	3.95942	0.472026	7.15388	-4.58736	0
1.1380	1.20148	1.99418	5.93216	-5.1964	0
1.1387	-1.22879	1.08195	7.76253	-5.1964	0
1.1393	-5.50223	-2.88519	8.06686	-7.0291	0
1.1400	-12.2196	-4.41264	5.62784	-9.77537	0
1.1407	-13.4484	-2.27527	5.93216	-12.5216	0
1.1413	-10.3901	-0.445507	8.67992	-13.438	0
1.1420	-11.6052	-0.747816	7.76253	-12.2171	0
1.1427	-12.52	-0.747816	5.32351	-13.1335	0
1.1433	-7.64578	0.164413	8.06686	-16.4888	0
1.1440	-4.58747	1.08195	10.206	-15.8797	0
1.1447	-5.20186	-0.747816	8.67992	-12.5216	0
1.1453	-3.37233	-4.41264	8.06686	-10.9962	0
1.1460	-0.314023	-4.72026	9.5929	-10.6917	0
1.1467	-0.0136532	-1.66535	9.28858	-8.85902	0
1.1473	-0.628046	-0.747816	10.8146	-6.11275	0
1.1480	-0.928416	-0.747816	14.7841	-2.45013	0
1.1487	-2.45757	1.69187	15.3928	-0.620215	0
1.1493	-2.1572	1.99418	11.4233	-1.84109	0
1.1500	1.20148	1.08195	11.732	-3.36648	0
1.1507	2.73063	3.21932	15.3928	-0.00838128	0
1.1513	1.5155	5.04908	14.7841	7.00955	0
1.1520	0.901109	1.99418	11.732	9.45129	0
1.1527	2.73063	-1.05543	11.732	3.95876	0
1.1533	4.87418	-1.05543	12.3407	2.12605	0
1.1540	4.87418	-0.137895	9.89723	4.87232	0
1.1547	3.031	0.164413	8.98425	3.95876	0
1.1553	1.5155	0.774334	11.732	3.04241	0
1.1560	1.5155	1.08195	13.2581	5.78867	0
1.1567	2.11624	1.08195	12.3407	4.26328	0
1.1573	2.73063	1.69187	11.732	3.04241	0
1.1580	2.43026	1.08195	12.3407	5.78867	0
1.1587	1.20148	0.774334	11.1189	3.95876	0
1.1593	1.20148	1.38426	8.06686	-1.53657	0
1.1600	2.11624	1.08195	7.15388	-1.84109	0
1.1607	-0.628046	-0.445507	6.54082	-1.53657	0
1.1613	-5.81625	-0.747816	5.32351	-3.06196	0
1.1620	-4.90149	-0.137895	6.54082	-2.45013	0
1.1627	-1.54281	0.164413	9.28858	-3.36648	0
1.1633	-6.11662	0.164413	9.28858	-3.06196	0
1.1640	-12.834	-1.97296	8.37119	0.296139	0
1.1647	-11.9192	-5.02256	8.98425	-2.14561	0
1.1653	-11.0045	-4.41264	8.06686	-7.94546	0
1.1660	-12.52	-2.27527	6.54082	-4.89188	0
1.1667	-8.86091	-1.05543	7.45821	0.905179	0
1.1673	-1.84318	0.472026	7.76253	-0.620215	0
1.1680	1.20148	1.38426	4.40612	-2.45013	0
1.1687	2.73063	0.164413	3.48873	1.21249	0
1.1693	4.87418	0.774334	6.54082	3.04241	0
1.1700	7.00408	2.6041	7.45821	1.82153	0
1.1707	8.53323	1.08195	4.40612	2.12605	0
1.1713	7.30445	-1.36304	1.65836	4.87232	0
1.1720	5.47492	-1.05543	0.74538	7.31407	0
1.1727	4.25979	-0.137895	0.436643	8.83946	0
1.1733	2.73063	0.472026	1.65836	8.83946	0
1.1740	2.73063	1.69187	3.1844	6.70503	0
1.1747	3.031	2.91171	2.27142	6.40051	0
1.1753	-0.628046	4.74147	1.35403	9.14677	0
1.1760	-3.6727	5.04908	-0.172011	8.83946	0
1.1767	-0.314023	4.13155	-2.00238	4.5678	0
1.1773	2.11624	3.82924	-2.91977	2.73789	0
1.1780	0.286717	2.30179	-4.75014	4.87232	0
1.1787	1.20148	-0.445507	-8.41088	4.26328	0
1.1793	2.11624	-0.445507	-9.6326	-0.00838128	0
1.1800	-0.628046	0.164413	-9.32827	-3.06196	0
1.1807	-2.1572	-1.05543	-10.2413	-3.671	0
1.1813	-2.75794	0.164413	-10.2413	-2.75744	0
1.1820	-3.98673	0.164413	-8.41088	-2.45013	0
1.1827	-4.90149	-3.1928	-9.93692	-4.58736	0
1.1833	-5.50223	-5.33018	-10.5456	-7.63814	0
1.1840	-3.6727	-5.02256	-8.71521	-7.33362	0
1.1847	3.031	-4.72026	-9.02394	-5.50371	0
1.1853	6.70371	-2.27527	-9.6326	-4.58736	0
1.1860	5.17455	0.164413	-7.4979	-4.58736	0
1.1867	6.70371	-1.66535	-5.97186	-1.53657	0
1.1873	8.53323	-2.27527	-4.75014	2.73789	0
1.1880	4.87418	-0.747816	-1.39373	3.04241	0
1.1887	5.17455	-1.05543	-0.476337	0.600659	0
1.1893	9.44799	-1.05543	0.436643	0.296139	0
1.1900	7.91884	-1.66535	4.10179	0.600659	0
1.1907	3.34503	-1.66535	6.84514	1.82153	0
1.1913	2.43026	2.6041	8.98425	4.26328	0
1.1920	1.20148	4.43916	11.732	3.95876	0
1.1927	-2.45757	-2.27527	11.732	2.43057	0
1.1933	-4.2871	-5.9401	10.5103	5.48415	0
1.1940	-4.58747	-1.66535	11.1189	6.70503	0
1.1947	-4.90149	-0.747816	10.8146	3.65145	0
1.1953	-3.37233	-3.49511	8.06686	3.34693	0
1.1960	-0.928416	-2.27527	5.32351	3.65145	0
1.1967	0.286717	-0.747816	1.96269	0.600659	0
1.1973	-0.628046	-2.58288	-3.52842	-0.620215	0
1.1980	-1.22879	-4.41264	-6.27619	-0.315695	0
1.1987	-2.1572	-2.58288	-6.58051	-1.53657	0
1.1993	-3.98673	-0.445507	-7.18916	-1.22925	0
1.2000	-3.07196	-1.36304	-5.66312	-1.53657	0
1.2007	0.286717	-3.49511	-4.44581	-5.80823	0
1.2013	1.20148	-4.41264	-5.97186	-8.24998	0
1.2020	-1.84318	-3.49511	-7.18916	-6.72458	0
1.2027	-5.20186	-3.49511	-5.05447	-5.1964	0
1.2033	-6.41699	-4.41264	-3.2241	-5.1964	0
1.2040	-5.81625	-4.10503	-1.69805	-5.1964	0
1.2047	-5.50223	-0.445507	-1.0894	-4.89188	0
1.2053	-7.03138	2.91171	-2.00238	-4.89188	0
1.2060	-6.41699	1.99418	-1.0894	-5.1964	0
1.2067	-4.2871	-0.747816	0.436643	-3.06196	0
1.2073	-2.45757	-1.05543	-2.61103	0.600659	0
1.2080	0.286717	-0.445507	-5.66312	-1.22925	0
1.2087	1.81587	0.774334	-4.75014	-2.45013	0
1.2093	2.43026	1.99418	-2.30671	1.51701	0
1.2100	7.61847	1.38426	-2.30671	2.73789	0
1.2107	12.1923	1.99418	-3.2241	2.12605	0
1.2113	7.61847	3.21932	-3.83275	7.31407	0
1.2120	5.17455	1.99418	-3.83275	8.53494	0
1.2127	10.3628	-1.05543	-3.52842	2.12605	0
1.2133	11.2775	0.164413	-2.61103	0.296139	0
1.2140	7.61847	2.91171	-2.30671	3.34693	0
1.2147	6.08931	1.08195	-1.69805	3.04241	0
1.2153	5.17455	-1.66535	1.35403	3.34693	0
1.2160	3.6454	-1.66535	1.04971	3.95876	0
1.2167	2.73063	-1.66535	-4.44581	0.600659	0
1.2173	-0.628046	-1.36304	-6.88484	-0.620215	0
1.2180	-2.1572	0.164413	-5.35879	0.905179	0
1.2187	-0.0136532	-0.747816	-7.4979	-2.45013	0
1.2193	-0.928416	-2.58288	-9.32827	-6.11275	0
1.2200	-4.2871	-3.49511	-5.66312	-4.89188	0
1.2207	-4.58747	-5.02256	-3.52842	-4.58736	0
1.2213	-5.50223	-5.63249	-4.44581	-5.1964	0
1.2220	-5.81625	-2.58288	-3.52842	-3.36648	0
1.2227	-2.45757	-0.747816	-2.00238	-3.671	0
1.2233	-3.98673	-4.41264	-1.69805	-6.11275	0
1.2240	-10.0897	-7.15994	-1.0894	-7.94546	0
1.2247	-9.17493	-5.02256	-1.39373	-9.77537	0
1.2253	-3.98673	-4.41264	-1.39373	-10.3844	0
1.2260	-3.37233	-6.24241	1.65836	-7.94546	0
1.2267	-4.2871	-5.33018	5.62784	-5.1964	0
1.2273	-0.628046	-2.27527	6.23649	-3.671	0
1.2280	3.031	-0.747816	6.23649	-1.84109	0
1.2287	2.11624	0.164413	8.67992	-1.22925	0
1.2293	1.20148	-0.747816	10.8146	-2.45013	0
1.2300	3.031	-3.1928	10.8146	-2.45013	0
1.2307	3.031	-1.36304	12.3407	0.905179	0
1.2313	1.20148	1.69187	13.8667	3.65145	0
1.2320	3.031	-0.445507	12.9493	2.73789	0
1.2327	5.17455	-1.36304	12.645	0.296139	0
1.2333	2.11624	2.6041	14.4754	2.43057	0
1.2340	1.20148	4.74147	13.5624	5.48415	0
1.2347	5.17455	4.13155	10.8146	3.34693	0
1.2353	2.73063	3.52163	9.5929	2.73789	0
1.2360	-4.2871	1.99418	6.23649	5.78867	0
1.2367	-1.22879	2.30179	2.57575	3.04241	0
1.2373	3.031	3.21932	3.1844	-2.75744	0
1.2380	-1.22879	-1.05543	4.40612	-2.45013	0
1.2387	-4.58747	-5.33018	3.48873	-1.84109	0
1.2393	-3.07196	-3.49511	1.65836	-4.28284	0
1.2400	-4.58747	-2.27527	-0.780664	-3.36648	0
1.2407	-6.11662	-2.58288	-1.0894	-2.14561	0
1.2413	-4.90149	1.08195	1.04971	-5.1964	0
1.2420	-4.90149	2.91171	0.74538	-6.11275	0
1.2427	-4.2871	-0.137895	-0.172011	-4.58736	0
1.2433	-2.45757	-1.66535	2.57575	-4.58736	0
1.2440	-3.37233	-0.747816	4.40612	-3.671	0
1.2447	-5.20186	-1.97296	4.40612	-2.45013	0
1.2453	-5.20186	-3.1928	3.79747	-4.28284	0
1.2460	-4.58747	-1.66535	3.79747	-4.89188	0
1.2467	-2.75794	0.164413	6.23649	-0.315695	0
1.2473	-2.75794	0.472026	8.67992	3.04241	0
1.2480	-3.98673	0.164413	7.45821	1.21249	0
1.2487	0.286717	-0.445507	7.15388	-0.00838128	0
1.2493	5.78894	0.472026	9.89723	1.82153	0
1.2500	5.17455	1.69187	9.28858	2.12605	0
1.2507	2.43026	1.08195	6.84514	2.43057	0
1.2513	3.031	1.08195	8.98425	5.78867	0
1.2520	4.25979	2.6041	9.5929	7.61859	0
1.2527	3.95942	2.6041	7.15388	4.5678	0
1.2533	3.6454	1.99418	8.98425	3.65145	0
1.2540	3.031	2.91171	10.206	5.78867	0
1.2547	3.031	2.91171	5.93216	5.48415	0
1.2553	3.031	2.91171	5.62784	4.26328	0
1.2560	2.43026	3.52163	10.206	3.95876	0
1.2567	3.031	2.91171	10.5103	1.82153	0
1.2573	3.031	1.99418	7.15388	2.43057	0
1.2580	2.11624	1.08195	4.71045	4.87232	0
1.2587	1.20148	-0.137895	3.1844	1.21249	0
1.2593	-2.75794	-1.36304	3.1844	-1.53657	0
1.2600	-7.03138	-1.66535	1.65836	2.12605	0
1.2607	-5.20186	-1.97296	-2.30671	1.51701	0
1.2613	-1.54281	-1.97296	-3.83275	-3.671	0
1.2620	-0.628046	-0.137895	-2.00238	-2.45013	0
1.2627	-0.314023	1.08195	-1.0894	0.296139	0
1.2633	-0.928416	-0.445507	-0.172011	-3.671	0
1.2640	-2.45757	-1.05543	-0.172011	-4.89188	0
1.2647	-4.2871	-1.36304	-1.39373	-0.924735	0
1.2653	-7.03138	-3.80272	-2.00238	-1.53657	0
1.2660	-7.94615	-5.33018	-0.172011	-3.06196	0
1.2667	-1.54281	-3.80272	1.04971	1.51701	0
1.2673	2.11624	-3.1928	1.65836	3.65145	0
1.2680	0.60074	-2.58288	2.27142	0.296139	0
1.2687	0.60074	0.164413	2.88008	2.12605	0
1.2693	1.20148	1.99418	4.40612	5.78867	0
1.2700	-0.628046	1.69187	5.32351	3.65145	0
1.2707	-0.628046	1.69187	6.23649	3.95876	0
1.2713	-0.0136532	0.774334	8.37119	10.6722	0
1.2720	-1.22879	-1.66535	9.5929	10.0603	0
1.2727	1.5155	-1.66535	7.15388	3.34693	0
1.2733	5.17455	-0.445507	6.23649	3.95876	0
1.2740	3.031	0.164413	8.98425	6.40051	0
1.2747	-1.54281	-0.445507	8.06686	3.95876	0
1.2753	-2.75794	-1.66535	5.32351	4.26328	0
1.2760	-1.22879	-2.27527	6.84514	4.87232	0
1.2767	-1.22879	-1.05543	7.15388	0.905179	0
1.2773	-2.45757	0.164413	3.48873	-0.620215	0
1.2780	-0.628046	0.472026	3.48873	0.905179	0
1.2787	2.73063	1.99418	4.40612	-2.75744	0
1.2793	2.73063	1.08195	-0.476337	-4.89188	0
1.2800	0.286717	-0.747816	-4.75014	-1.84109	0
1.2807	-2.1572	-1.66535	-3.52842	-3.97552	0
1.2813	-3.98673	-2.27527	-5.35879	-9.16354	0
1.2820	-2.1572	-1.36304	-11.1586	-6.72458	0
1.2827	0.901109	0.472026	-14.8194	-2.45013	0
1.2833	-2.75794	-0.445507	-16.6498	-4.28284	0
1.2840	-7.03138	-1.66535	-18.7889	-7.0291	0
1.2847	-2.45757	-1.05543	-18.4801	-7.33362	0
1.2853	3.031	-2.58288	-17.8715	-6.11275	0
1.2860	2.43026	-3.49511	-18.1758	-4.28284	0
1.2867	2.11624	-0.137895	-15.7368	-3.97552	0
1.2873	3.031	0.774334	-12.0716	-4.28284	0
1.2880	2.43026	-2.58288	-10.8543	-1.53657	0
1.2887	3.031	-1.66535	-9.32827	1.82153	0
1.2893	3.6454	1.38426	-7.18916	2.12605	0
1.2900	0.901109	0.164413	-3.52842	2.43057	0
1.2907	-0.928416	0.472026	0.74538	3.95876	0
1.2913	0.286717	5.04908	0.74538	4.26328	0
1.2920	1.5155	6.26892	-2.00238	3.65145	0
1.2927	1.81587	2.91171	-0.172011	4.87232	0
1.2933	2.11624	2.91171	0.74538	6.09319	0
1.2940	2.11624	5.35139	-1.69805	6.09319	0
1.2947	0.60074	2.91171	-0.780664	6.70503	0
1.2953	-0.928416	-0.747816	0.74538	9.14677	0
1.2960	-0.628046	1.99418	-3.2241	7.61859	0
1.2967	0.286717	4.13155	-5.35879	1.51701	0
1.2973	1.20148	0.164413	-4.44581	-0.620215	0
1.2980	2.73063	-2.27527	-4.75014	1.21249	0
1.2987	3.95942	-0.445507	-3.83275	-2.45013	0
1.2993	2.11624	-1.36304	-3.2241	-5.50371	0
1.3000	2.11624	-4.41264	-5.66312	-3.97552	0
1.3007	3.95942	-4.10503	-6.27619	-4.58736	0
1.3013	3.031	-3.49511	-3.83275	-6.11275	0
1.3020	1.81587	-5.33018	-2.30671	-3.97552	0
1.3027	3.031	-5.63249	-0.172011	-4.28284	0
1.3033	1.5155	-4.41264	1.96269	-7.0291	0
1.3040	-2.45757	-5.33018	0.74538	-5.80823	0
1.3047	-3.98673	-7.15994	1.96269	-5.1964	0
1.3053	-5.20186	-6.55002	5.62784	-8.5545	0
1.3060	-4.2871	-4.72026	7.15388	-8.24998	0
1.3067	-2.45757	-3.1928	9.89723	-4.28284	0
1.3073	-7.03138	-1.66535	15.3928	-1.53657	0
1.3080	-13.1344	-1.05543	16.0014	-0.620215	0
1.3087	-10.6904	-0.137895	14.4754	-0.924735	0
1.3093	-4.2871	2.6041	17.8318	-2.45013	0
1.3100	-1.54281	3.52163	19.9709	-2.45013	0
1.3107	-0.628046	1.08195	18.4448	-0.620215	0
1.3113	0.901109	0.164413	19.0535	1.51701	0
1.3120	3.34503	2.6041	22.4099	3.04241	0
1.3127	6.70371	4.74147	22.4099	4.87232	0
1.3133	7.00408	6.57654	19.6666	4.87232	0
1.3140	5.78894	6.57654	16.9188	2.12605	0
1.3147	6.70371	5.659	15.6971	0.600659	0
1.3153	8.53323	7.48877	14.4754	3.04241	0
1.3160	7.61847	9.01622	10.8146	3.04241	0
1.3167	5.17455	5.35139	5.32351	-0.620215	0
1.3173	3.95942	3.82924	0.74538	-1.22925	0
1.3180	4.56016	6.57654	-0.172011	0.296139	0
1.3187	3.6454	5.04908	1.04971	-2.14561	0
1.3193	0.286717	1.38426	0.74538	-4.89188	0
1.3200	-0.928416	2.6041	-2.00238	-4.28284	0
1.3207	-0.0136532	2.91171	-2.61103	-6.11275	0
1.3213	-0.628046	1.08195	-1.0894	-9.16354	0
1.3220	-1.22879	0.472026	-1.0894	-8.85902	0
1.3227	-1.54281	-0.445507	-1.69805	-9.47085	0
1.3233	-3.07196	-1.66535	0.436643	-13.1335	0
1.3240	-2.75794	0.774334	2.88008	-11.6053	0
1.3247	-0.928416	1.08195	2.88008	-6.11275	0
1.3253	-1.84318	-2.58288	2.57575	-7.0291	0
1.3260	-2.1572	-2.58288	3.48873	-10.6917	0
1.3267	1.5155	-0.137895	3.1844	-7.33362	0
1.3273	3.031	-0.445507	4.10179	-3.36648	0
1.3280	1.81587	-1.66535	5.62784	-4.28284	0
1.3287	3.031	-0.747816	4.71045	-1.53657	0
1.3293	5.78894	0.164413	3.48873	2.73789	0
1.3300	8.21921	1.08195	4.40612	2.43057	0
1.3307	8.21921	1.69187	3.1844	3.65145	0
1.3313	5.17455	-0.445507	0.74538	6.70503	0
1.3320	4.25979	-1.36304	-0.172011	5.78867	0
1.3327	6.38968	1.38426	-1.0894	3.95876	0
[truncated: 38,482 more rows]
