# Supplementary material for: Identification of Haptic Based Guiding Using Hard Reins
Source: PLoS One. 2015 Jul 22;10(7):e0132020. doi: 10.1371/journal.pone.0132020 (PMC4511788; doi:10.1371/journal.pone.0132020)
Supplement: S4 File — (ZIP) [file pone.0132020.s004.zip › EMGData2/Subject9/T18/t18.txt]

0.0000	-10.7011	8.1486	-8.01842	12.2658	0
0.0007	-7.34511	9.98106	-8.63668	5.8577	0
0.0013	-5.81968	11.2027	-9.24543	2.19664	0
0.0020	-5.81968	10.2865	-9.54981	6.16069	0
0.0027	-4.59933	9.67565	-10.4629	5.24668	0
0.0033	-5.2095	9.06483	-10.7673	0.0605969	0
0.0040	-5.81968	7.53778	-10.7673	0.0605969	0
0.0047	-2.15863	9.37024	-11.6804	2.80766	0
0.0053	-0.322356	11.5081	-10.7673	1.58562	0
0.0060	-2.76881	12.1189	-9.54981	-0.550422	0
0.0067	-1.85355	13.9514	-10.4629	-0.853406	0
0.0073	0.897992	14.8611	-11.0717	-1.77246	0
0.0080	-0.322356	13.3406	-10.7673	-4.51952	0
0.0087	-2.76881	13.9514	-13.2118	-7.87255	0
0.0093	-1.85355	13.9514	-15.3425	-8.48357	0
0.0100	-1.85355	13.0352	-15.0381	-9.09459	0
0.0107	-3.07389	17.6098	-16.8739	-11.2306	0
0.0113	-1.85355	21.5801	-17.1782	-10.3166	0
0.0120	-0.0172691	18.526	-15.6469	-8.18058	0
0.0127	-0.0172691	17.3044	-18.0914	-11.8416	0
0.0133	-0.627443	19.1369	-22.3622	-15.1997	0
0.0140	-0.322356	14.8611	-22.3622	-14.5887	0
0.0147	-1.85355	9.67565	-21.449	-15.5027	0
0.0153	-4.90442	9.06483	-21.449	-17.6387	0
0.0160	-6.42985	9.06483	-20.5359	-17.0277	0
0.0167	-5.51459	9.67565	-19.3089	-17.9468	0
0.0173	-4.90442	12.1189	-18.3958	-20.0828	0
0.0180	-4.29424	13.3406	-17.4826	-19.4718	0
0.0187	-4.90442	15.7774	-18.0914	-20.9968	0
0.0193	-7.04003	19.4423	-19.6228	-23.4409	0
0.0200	-6.73494	19.7477	-19.3089	-21.9108	0
0.0207	-5.51459	17.9152	-17.4826	-21.3049	0
0.0213	-5.51459	15.7774	-15.9607	-24.0469	0
0.0220	-1.54846	12.4243	-15.6469	-24.3549	0
0.0227	2.72851	8.1486	-14.125	-22.8299	0
0.0233	-0.0172691	1.74149	-11.9848	-22.8299	0
0.0240	-0.938286	-3.13858	-12.2987	-22.8299	0
0.0247	4.86412	-0.701793	-13.5162	-24.0469	0
0.0253	6.38956	3.87936	-14.125	-26.4909	0
0.0260	3.33869	4.79559	-15.9607	-27.102	0
0.0267	3.33869	6.31614	-15.9607	-24.0469	0
0.0273	3.64377	8.45401	-13.2118	-22.5218	0
0.0280	4.25395	5.70532	-13.2118	-25.5769	0
0.0287	5.77938	1.13067	-16.8739	-27.4049	0
0.0293	3.94886	0.214437	-17.787	-23.1329	0
0.0300	2.42343	0.214437	-18.7001	-20.9968	0
0.0307	4.86412	1.13067	-22.0578	-23.4409	0
0.0313	5.77938	5.40641	-23.2848	-22.5218	0
0.0320	4.55904	9.37024	-21.7534	-22.8299	0
0.0327	3.64377	8.45401	-21.1446	-25.8799	0
0.0333	0.897992	6.62155	-22.3622	-22.8299	0
0.0340	-1.85355	7.53778	-26.0242	-19.1688	0
0.0347	-3.37898	7.23237	-26.9468	-21.9108	0
0.0353	-6.73494	6.62155	-22.6665	-20.9968	0
0.0360	-9.17563	8.45401	-19.6228	-16.7247	0
0.0367	-8.26037	8.75942	-22.0578	-18.8608	0
0.0373	-7.6502	6.62155	-23.8935	-21.6078	0
0.0380	-5.81968	7.53778	-19.9271	-18.5578	0
0.0387	-2.76881	7.23237	-16.2651	-14.8917	0
0.0393	-2.15863	-0.0909732	-16.8739	-13.3667	0
0.0400	-2.76881	-6.19268	-14.4293	-10.6196	0
0.0407	-0.938286	-7.10891	-8.01842	-9.7056	0
0.0413	1.50817	-7.41432	-7.10529	-12.7556	0
0.0420	3.64377	-4.05481	-8.32279	-14.5887	0
0.0427	3.33869	-0.0909732	-3.74763	-13.0637	0
0.0433	0.592905	-8.02514	-1.92138	-12.1497	0
0.0440	-0.322356	-21.7556	-4.66076	-11.8416	0
0.0447	-0.322356	-25.1151	-2.83451	-8.18058	0
0.0453	-1.54846	-22.6718	0.523147	-7.26658	0
0.0460	-0.0172691	-24.5043	0.827523	-9.7056	0
0.0467	0.897992	-26.0313	3.57642	-7.26658	0
0.0473	-3.68407	-25.4205	6.6297	-2.07544	0
0.0480	-5.81968	-23.5881	6.93408	-5.13054	0
0.0487	-0.938286	-19.3188	7.8472	-10.0136	0
0.0493	-0.0172691	-15.6539	6.6297	-8.7916	0
0.0500	-3.68407	-13.516	3.8808	-8.18058	0
0.0507	-3.37898	-10.163	6.01143	-9.7056	0
0.0513	-1.54846	-8.02514	8.15158	-8.18058	0
0.0520	-2.76881	-9.24678	5.40268	-6.95854	0
0.0527	-2.46372	-8.63596	5.40268	-8.18058	0
0.0533	-0.938286	-7.10891	7.54283	-7.87255	0
0.0540	-0.938286	-6.8035	6.01143	-7.26658	0
0.0547	-0.938286	-5.58186	3.57642	-8.48357	0
0.0553	-0.0172691	-3.44399	2.96767	-8.18058	0
0.0560	-0.938286	-2.83966	0.523147	-5.43352	0
0.0567	-0.938286	-2.83966	-0.998735	-4.51952	0
0.0573	0.592905	-4.36022	-0.389982	-4.51952	0
0.0580	1.81325	-4.66563	-0.998735	-2.68646	0
0.0587	-0.0172691	-0.0909732	-2.22575	-2.07544	0
0.0593	-5.51459	2.65772	-1.31262	-1.46443	0
0.0600	-6.73494	0.214437	0.523147	1.8886	0
0.0607	-1.24337	1.13067	0.827523	1.8886	0
0.0613	1.20308	4.18477	-0.389982	-3.60047	0
0.0620	-1.85355	2.0469	0.523147	-4.51952	0
0.0627	-1.24337	-0.701793	5.40268	-0.247437	0
0.0633	2.42343	1.43608	8.15158	1.58562	0
0.0640	3.64377	1.43608	6.93408	1.8886	0
0.0647	4.55904	-1.61802	9.06471	4.63566	0
0.0653	5.4743	-4.36022	13.9538	5.55472	0
0.0660	4.55904	-8.33055	13.0311	5.55472	0
0.0667	3.64377	-10.7738	10.5961	7.38272	0
0.0673	3.64377	-8.33055	14.8669	7.38272	0
0.0680	6.08447	-5.58186	18.8333	5.24668	0
0.0687	9.13534	-3.13858	17.007	6.46872	0
0.0693	8.22008	-0.0909732	16.6931	9.21578	0
0.0700	6.08447	0.214437	17.3114	7.99374	0
0.0707	7.30482	-1.61802	16.3888	8.60476	0
0.0713	7.91499	-0.396383	17.6158	13.4879	0
0.0720	5.4743	1.74149	20.0508	12.8768	0
0.0727	5.4743	0.519847	18.8333	8.30178	0
0.0733	7.6099	1.13067	16.3888	10.1298	0
0.0740	9.13534	3.87936	16.6931	10.4378	0
0.0747	9.13534	0.519847	17.9202	4.63566	0
0.0753	6.38956	-4.36022	17.9202	4.33268	0
0.0760	4.25395	-1.31261	18.2245	8.30178	0
0.0767	6.69464	0.825257	18.5289	4.9437	0
0.0773	7.6099	-5.27645	18.2245	2.49962	0
0.0780	5.16921	-7.71973	18.8333	5.55472	0
0.0787	5.16921	-5.27645	19.442	4.9437	0
0.0793	6.08447	-9.55219	17.9202	2.19664	0
0.0800	6.69464	-15.3485	16.6931	3.72166	0
0.0807	9.13534	-15.0431	18.8333	1.8886	0
0.0813	8.52517	-13.516	17.9202	-2.68646	0
0.0820	5.4743	-13.516	14.2581	-0.853406	0
0.0827	6.38956	-11.989	16.0844	4.63566	0
0.0833	4.55904	-11.6836	18.8333	3.72166	0
0.0840	-1.54846	-12.5998	16.0844	0.9746	0
0.0847	-0.938286	-11.0792	13.0311	-0.247437	0
0.0853	6.38956	-9.8576	12.4224	-1.46443	0
0.0860	8.22008	-10.163	11.5092	-0.853406	0
0.0867	4.55904	-10.7738	11.5092	4.33268	0
0.0873	1.20308	-11.6836	12.4224	6.46872	0
0.0880	-0.0172691	-12.2944	10.2917	0.9746	0
0.0887	-0.0172691	-11.0792	8.15158	-1.46443	0
0.0893	0.897992	-10.163	8.15158	2.49962	0
0.0900	-0.322356	-10.7738	9.67346	3.11064	0
0.0907	-0.938286	-11.3846	12.118	1.28263	0
0.0913	0.287818	-9.8576	12.4224	2.49962	0
0.0920	0.592905	-8.94137	9.67346	3.72166	0
0.0927	-2.15863	-10.7738	7.23845	4.9437	0
0.0933	-2.46372	-10.163	6.93408	7.99374	0
0.0940	1.50817	-8.33055	8.45596	7.99374	0
0.0947	3.0336	-9.8576	9.98735	4.9437	0
0.0953	-0.0172691	-9.55219	9.98735	5.55472	0
0.0960	-3.68407	-7.71973	9.67346	8.30178	0
0.0967	-3.98916	-10.7738	10.5961	5.55472	0
0.0973	-2.15863	-14.1268	8.76033	2.49962	0
0.0980	-0.0172691	-11.6836	6.01143	2.80766	0
0.0987	-0.938286	-10.7738	6.93408	1.8886	0
0.0993	-3.07389	-13.516	8.45596	-0.853406	0
0.1000	-2.46372	-11.0792	7.54283	0.363581	0
0.1007	-0.938286	-7.41432	6.01143	2.19664	0
0.1013	-3.68407	-8.02514	5.40268	-1.46443	0
0.1020	-7.34511	-8.94137	6.93408	-3.60047	0
0.1027	-7.04003	-7.41432	9.06471	-0.247437	0
0.1033	-3.68407	-5.27645	8.15158	0.0605969	0
0.1040	-3.07389	-1.31261	7.54283	-4.51952	0
0.1047	-6.42985	1.13067	10.2917	-3.60047	0
0.1053	-7.34511	-0.396383	9.67346	0.9746	0
0.1060	-5.2095	-2.83966	6.01143	-1.77246	0
0.1067	-6.42985	-4.05481	6.93408	-6.04454	0
0.1073	-10.0909	-5.27645	10.5961	-2.9945	0
0.1080	-9.17563	-7.41432	7.54283	-0.853406	0
0.1087	-6.12476	-6.19268	2.66329	-4.21148	0
0.1093	-5.2095	-1.92343	1.1319	-2.9945	0
0.1100	-4.59933	2.0469	1.1319	-0.853406	0
0.1107	-2.76881	1.13067	3.27205	-3.9085	0
0.1113	-3.68407	-1.0072	6.93408	-3.60047	0
0.1120	-7.34511	0.214437	6.01143	0.671616	0
0.1127	-7.6502	2.0469	2.96767	-1.46443	0
0.1133	-3.98916	1.13067	4.18518	-3.29748	0
0.1140	-3.07389	2.0469	6.32532	-1.77246	0
0.1147	-5.81968	4.18477	4.18518	-3.9085	0
0.1153	-6.73494	3.87936	2.34941	-4.51952	0
0.1160	-5.2095	5.101	3.27205	-0.853406	0
0.1167	-3.98916	7.53778	1.43628	-3.60047	0
0.1173	-4.59933	8.45401	-1.617	-8.48357	0
0.1180	-4.29424	11.5081	-0.389982	-4.51952	0
0.1187	-4.59933	15.7774	2.66329	-1.46443	0
0.1193	-9.48072	14.8611	3.27205	-5.43352	0
0.1200	-12.5316	12.1189	0.218771	-6.34753	0
0.1207	-6.42985	10.8973	-3.13888	-5.73651	0
0.1213	-1.85355	9.67565	-1.31262	-10.6196	0
0.1220	-3.68407	9.67565	2.96767	-12.7556	0
0.1227	-5.51459	11.2027	1.74065	-8.18058	0
0.1233	-4.90442	15.1665	-2.22575	-7.26658	0
0.1240	-4.29424	21.5801	-3.13888	-9.09459	0
0.1247	-3.68407	21.5801	-1.92138	-6.34753	0
0.1253	-3.98916	9.37024	-1.92138	-4.51952	0
0.1260	-4.59933	-0.701793	-1.617	-6.65556	0
0.1267	-2.76881	1.13067	-1.31262	-6.04454	0
0.1273	-2.15863	7.84319	-1.617	-2.68646	0
0.1280	-4.29424	9.37024	-2.53013	-2.68646	0
0.1287	-5.81968	2.0469	-4.97465	-1.77246	0
0.1293	-6.42985	-7.71973	-6.80091	0.363581	0
0.1300	-6.42985	-9.8576	-5.58341	-0.247437	0
0.1307	-5.81968	-4.97104	-5.27903	0.9746	0
0.1313	-6.73494	-3.13858	-9.24543	6.46872	0
0.1320	-7.04003	-4.05481	-11.6804	5.8577	0
0.1327	-5.2095	-0.701793	-12.6031	0.363581	0
0.1333	-3.37898	3.87936	-14.7337	1.8886	0
0.1340	-2.15863	5.70532	-16.2651	4.63566	0
0.1347	-2.76881	7.53778	-15.9607	1.58562	0
0.1353	-4.29424	13.3406	-17.4826	0.9746	0
0.1360	-4.59933	18.526	-17.787	3.41868	0
0.1367	-6.12476	22.191	-15.6469	3.11064	0
0.1373	-8.26037	26.4602	-16.2651	4.33268	0
0.1380	-7.34511	27.6818	-18.7001	6.7717	0
0.1387	-4.59933	25.2386	-18.0914	5.24668	0
0.1393	-4.90442	22.7953	-15.9607	4.63566	0
0.1400	-4.59933	20.0531	-15.0381	8.60476	0
0.1407	-2.76881	16.6936	-15.0381	9.51876	0
0.1413	-3.37898	14.8611	-15.9607	8.90774	0
0.1420	-3.68407	11.2027	-18.3958	8.90774	0
0.1427	-2.15863	5.40641	-19.6228	6.46872	0
0.1433	-4.59933	4.49018	-18.3958	5.55472	0
0.1440	-8.87055	7.53778	-15.9607	8.60476	0
0.1447	-6.42985	4.79559	-15.3425	8.90774	0
0.1453	-1.54846	-1.31261	-17.787	5.55472	0
0.1460	-2.76881	-4.36022	-20.2315	5.55472	0
0.1467	-3.68407	-6.8035	-19.3089	7.99374	0
0.1473	-0.938286	-8.94137	-17.1782	8.30178	0
0.1480	-1.54846	-9.8576	-16.8739	7.38272	0
0.1487	-5.51459	-11.3846	-16.5695	7.69076	0
0.1493	-3.37898	-12.5998	-15.0381	9.51876	0
0.1500	0.897992	-10.4684	-14.125	9.51876	0
0.1507	0.897992	-7.41432	-14.4293	7.07974	0
0.1513	-0.0172691	-6.49809	-13.8206	7.69076	0
0.1520	0.592905	-6.8035	-13.2118	9.8268	0
0.1527	0.287818	-8.33055	-12.2987	7.69076	0
0.1533	1.20308	-9.8576	-9.54981	6.16069	0
0.1540	3.64377	-6.49809	-8.63668	7.38272	0
0.1547	3.94886	-3.44399	-8.63668	6.7717	0
0.1553	-0.627443	-4.05481	-6.80091	7.38272	0
0.1560	-5.51459	-2.83966	-4.66076	10.1298	0
0.1567	-4.59933	0.825257	-3.13888	7.07974	0
0.1573	-0.627443	2.0469	-1.92138	3.11064	0
0.1580	-0.0172691	1.13067	-2.22575	5.55472	0
0.1587	-1.24337	2.0469	-3.44326	6.16069	0
0.1593	-0.0172691	3.87936	-4.05201	2.80766	0
0.1600	0.897992	5.101	-3.44326	4.9437	0
0.1607	-0.938286	4.49018	-1.92138	7.99374	0
0.1613	-1.24337	4.18477	-0.694359	6.46872	0
0.1620	-0.0172691	5.70532	-1.31262	5.55472	0
0.1627	0.897992	3.57395	-1.92138	6.46872	0
0.1633	2.42343	-2.53425	-0.998735	6.7717	0
0.1640	3.33869	-5.58186	-1.617	7.69076	0
0.1647	2.72851	-6.49809	-3.13888	9.51876	0
0.1653	3.64377	-8.94137	-2.22575	10.1298	0
0.1660	4.55904	-8.02514	-0.694359	10.1298	0
0.1667	0.897992	-4.97104	-1.92138	10.1298	0
0.1673	-4.59933	-6.49809	-2.83451	11.0438	0
0.1680	-3.68407	-8.94137	-2.22575	9.21578	0
0.1687	1.20308	-7.10891	-3.74763	6.16069	0
0.1693	2.72851	-4.36022	-6.80091	5.55472	0
0.1700	0.897992	-4.36022	-5.88778	6.46872	0
0.1707	0.897992	-4.66563	-4.66076	7.38272	0
0.1713	1.81325	-4.05481	-6.80091	8.30178	0
0.1720	0.897992	-6.49809	-7.40966	7.07974	0
0.1727	-1.24337	-11.0792	-4.97465	5.24668	0
0.1733	-0.938286	-10.7738	-4.35639	6.46872	0
0.1740	0.592905	-6.49809	-4.35639	7.38272	0
0.1747	-0.0172691	-7.71973	-2.22575	5.55472	0
0.1753	-2.76881	-11.0792	-2.22575	4.9437	0
0.1760	-3.37898	-10.7738	-3.44326	5.8577	0
0.1767	-1.85355	-9.24678	-2.53013	4.9437	0
0.1773	-1.54846	-7.10891	-1.31262	6.16069	0
0.1780	-0.322356	-3.13858	0.218771	7.38272	0
0.1787	0.897992	-1.92343	3.8808	4.63566	0
0.1793	-0.627443	-3.13858	7.54283	3.41868	0
0.1800	-1.85355	-0.701793	7.8472	5.24668	0
0.1807	-1.24337	0.214437	6.01143	2.80766	0
0.1813	-1.85355	-3.44399	4.18518	-1.77246	0
0.1820	-2.46372	-5.27645	5.40268	-1.16144	0
0.1827	-0.0172691	-7.41432	9.67346	-0.247437	0
0.1833	2.72851	-9.8576	10.9005	-2.68646	0
0.1840	4.55904	-6.19268	9.67346	-2.9945	0
0.1847	3.64377	-1.61802	9.67346	-0.853406	0
0.1853	-0.627443	-1.31261	10.9005	-1.16144	0
0.1860	-0.938286	0.519847	10.9005	-3.60047	0
0.1867	1.81325	2.96313	11.2049	-2.68646	0
0.1873	0.897992	2.0469	12.4224	-1.16144	0
0.1880	-0.0172691	2.0469	11.5092	-4.21148	0
0.1887	2.72851	2.96313	10.5961	-8.18058	0
0.1893	2.11834	0.519847	13.345	-8.18058	0
0.1900	-0.627443	-1.92343	16.0844	-7.26658	0
0.1907	-0.627443	-2.53425	14.2581	-7.26658	0
0.1913	-2.76881	-0.701793	13.0311	-5.43352	0
0.1920	-6.42985	1.74149	14.2581	-4.51952	0
0.1927	-5.51459	2.0469	15.1713	-8.18058	0
0.1933	-3.37898	-0.701793	15.78	-10.3166	0
0.1940	-0.322356	-2.83966	16.0844	-10.0136	0
0.1947	2.11834	-3.44399	14.8669	-12.1497	0
0.1953	-0.0172691	-3.44399	13.9538	-13.6747	0
0.1960	-2.46372	-3.44399	15.1713	-13.6747	0
0.1967	-0.322356	-2.53425	13.9538	-13.9777	0
0.1973	-0.0172691	-0.701793	9.98735	-13.3667	0
0.1980	-1.85355	-0.701793	8.76033	-10.9276	0
0.1987	-1.54846	-5.27645	10.5961	-11.2306	0
0.1993	-0.938286	-8.02514	9.06471	-13.6747	0
0.2000	-0.938286	-3.13858	7.54283	-13.9777	0
0.2007	-2.15863	2.65772	9.98735	-13.6747	0
0.2013	-3.68407	5.40641	11.5092	-13.6747	0
0.2020	-0.0172691	8.45401	8.76033	-13.6747	0
0.2027	2.11834	11.2027	5.40268	-13.0637	0
0.2033	-4.29424	8.45401	5.40268	-13.3667	0
0.2040	-8.87055	3.57395	5.40268	-15.5027	0
0.2047	-4.59933	1.13067	2.04503	-17.3358	0
0.2053	-1.24337	2.0469	-2.22575	-17.6387	0
0.2060	-0.938286	4.79559	-2.22575	-17.3358	0
0.2067	-0.0172691	6.31614	-0.0856059	-16.1137	0
0.2073	-0.322356	3.87936	0.523147	-15.8107	0
0.2080	-1.24337	2.0469	-0.0856059	-18.2498	0
0.2087	-0.0172691	5.40641	0.523147	-18.5578	0
0.2093	0.592905	7.23237	1.43628	-15.1997	0
0.2100	-0.0172691	4.18477	1.43628	-14.8917	0
0.2107	-1.24337	2.96313	0.523147	-17.6387	0
0.2113	-3.37898	4.49018	0.218771	-16.7247	0
0.2120	-2.76881	2.96313	-0.389982	-14.8917	0
0.2127	-2.76881	0.825257	-2.53013	-13.6747	0
0.2133	-4.29424	2.65772	-4.05201	-11.5387	0
0.2140	-1.54846	4.49018	-4.05201	-11.8416	0
0.2147	0.287818	5.101	-3.13888	-13.9777	0
0.2153	-5.51459	5.40641	-4.05201	-12.4527	0
0.2160	-7.6502	2.35231	-5.88778	-9.40262	0
0.2167	-1.85355	0.519847	-7.71404	-12.7556	0
0.2173	0.287818	4.49018	-9.54981	-16.4218	0
0.2180	-1.24337	6.92696	-10.7673	-13.6747	0
0.2187	-1.54846	5.70532	-11.6804	-10.6196	0
0.2193	-1.85355	5.70532	-12.2987	-10.3166	0
0.2200	0.897992	6.31614	-12.9075	-9.09459	0
0.2207	3.94886	7.23237	-13.8206	-6.95854	0
0.2213	0.592905	8.45401	-15.0381	-6.04454	0
0.2220	-3.68407	6.92696	-16.2651	-5.13054	0
0.2227	-2.76881	5.70532	-16.8739	-3.60047	0
0.2233	-1.24337	8.1486	-15.6469	-2.68646	0
0.2240	-0.938286	11.8135	-14.125	-2.07544	0
0.2247	-1.85355	12.7297	-15.6469	-0.853406	0
0.2253	-3.37898	11.5081	-17.4826	0.671616	0
0.2260	-0.938286	9.37024	-18.0914	1.8886	0
0.2267	-0.322356	10.5919	-17.1782	5.55472	0
0.2273	-6.73494	15.4719	-15.6469	9.51876	0
0.2280	-7.34511	16.6936	-15.6469	10.1298	0
0.2287	-1.24337	14.8611	-17.787	7.38272	0
0.2293	-1.24337	16.0828	-17.4826	7.07974	0
0.2300	-3.68407	17.6098	-16.2651	9.21578	0
0.2307	-1.85355	14.8611	-17.787	13.1798	0
0.2313	-2.46372	13.0352	-18.0914	17.1489	0
0.2320	-3.68407	12.1189	-15.9607	17.457	0
0.2327	-1.85355	3.57395	-14.125	16.2349	0
0.2333	-1.85355	-12.5998	-14.125	18.371	0
0.2340	-1.24337	-24.5043	-12.9075	20.199	0
0.2347	0.287818	-24.5043	-12.2987	17.7599	0
0.2353	-1.85355	-17.1809	-13.5162	16.5379	0
0.2360	-1.85355	-11.6836	-14.7337	18.371	0
0.2367	1.20308	-10.7738	-14.4293	17.1489	0
0.2373	-0.0172691	-11.6836	-14.125	15.3209	0
0.2380	-0.938286	-11.989	-14.125	17.457	0
0.2387	1.50817	-13.2106	-13.5162	20.199	0
0.2393	-3.07389	-14.4322	-12.2987	20.199	0
0.2400	-8.26037	-11.3846	-11.0717	19.896	0
0.2407	-3.37898	-7.10891	-12.2987	17.457	0
0.2413	0.897992	-6.8035	-15.0381	15.0129	0
0.2420	-1.24337	-5.27645	-15.6469	15.0129	0
0.2427	-1.24337	0.825257	-13.2118	15.3209	0
0.2433	-1.24337	4.79559	-13.2118	13.7908	0
0.2440	-3.98916	4.79559	-11.9848	14.7099	0
0.2447	-3.37898	2.35231	-7.71404	18.0629	0
0.2453	-1.85355	-4.66563	-6.80091	18.371	0
0.2460	-2.76881	-10.7738	-9.54981	16.5379	0
0.2467	-2.15863	-8.02514	-10.4629	16.5379	0
0.2473	-1.54846	-2.53425	-8.63668	18.371	0
0.2480	-3.68407	-1.92343	-8.63668	17.457	0
0.2487	-4.59933	1.43608	-9.54981	15.0129	0
0.2493	-3.37898	9.37024	-7.71404	15.3209	0
0.2500	-2.46372	11.5081	-5.27903	17.1489	0
0.2507	-3.37898	8.1486	-4.97465	18.982	0
0.2513	-6.12476	9.98106	-6.80091	21.118	0
0.2520	-8.26037	13.9514	-7.71404	20.199	0
0.2527	-7.95529	13.9514	-7.10529	17.457	0
0.2533	-5.51459	13.9514	-8.01842	17.457	0
0.2540	-3.68407	14.5557	-11.3761	17.457	0
0.2547	-3.07389	7.53778	-12.9075	14.4019	0
0.2553	-1.85355	-1.31261	-11.9848	14.0989	0
0.2560	-1.85355	-3.44399	-10.4629	16.8459	0
0.2567	-4.90442	-1.61802	-9.24543	16.2349	0
0.2573	-6.73494	1.13067	-8.63668	14.4019	0
0.2580	-4.90442	3.87936	-9.85419	17.457	0
0.2587	-4.59933	6.31614	-11.0717	19.285	0
0.2593	-5.2095	7.53778	-9.54981	16.5379	0
0.2600	-3.07389	8.45401	-8.94106	14.7099	0
0.2607	-2.76881	10.2865	-11.3761	15.6239	0
0.2613	-4.29424	12.1189	-11.3761	14.0989	0
0.2620	-2.46372	12.7297	-8.63668	11.9628	0
0.2627	-2.76881	11.2027	-9.54981	12.5739	0
0.2633	-7.04003	5.101	-11.3761	13.4879	0
0.2640	-5.81968	-3.44399	-9.24543	11.6548	0
0.2647	-0.938286	-9.8576	-8.63668	10.4378	0
0.2653	-0.938286	-11.0792	-11.0717	10.4378	0
0.2660	-2.46372	-7.41432	-8.94106	7.99374	0
0.2667	-1.85355	-3.7494	-4.66076	5.24668	0
0.2673	-3.07389	-5.27645	-5.27903	4.33268	0
0.2680	-4.29424	-9.8576	-7.71404	3.11064	0
0.2687	-1.24337	-11.0792	-5.88778	3.72166	0
0.2693	0.897992	-7.41432	-1.617	5.55472	0
0.2700	-1.85355	-1.92343	-0.998735	4.33268	0
0.2707	-3.98916	1.74149	-2.22575	0.9746	0
0.2713	-2.76881	1.74149	-0.998735	0.0605969	0
0.2720	-1.85355	-0.396383	2.66329	-1.77246	0
0.2727	-3.68407	-0.396383	3.27205	-2.9945	0
0.2733	-3.07389	2.96313	1.74065	-0.550422	0
0.2740	0.287818	3.87936	1.43628	-3.9085	0
0.2747	0.287818	-3.13858	2.04503	-10.3166	0
0.2753	-2.46372	-9.55219	4.79393	-5.43352	0
0.2760	-1.24337	-6.19268	7.8472	-1.46443	0
0.2767	2.72851	1.13067	7.23845	-10.0136	0
0.2773	4.25395	2.65772	6.6297	-13.9777	0
0.2780	2.72851	3.26854	10.5961	-10.3166	0
0.2787	2.42343	3.57395	12.118	-11.8416	0
0.2793	4.25395	-1.61802	10.9005	-14.8917	0
0.2800	6.38956	-7.10891	13.0311	-14.2857	0
0.2807	6.99973	-7.10891	13.345	-15.1997	0
0.2813	5.77938	-6.19268	9.98735	-15.5027	0
0.2820	3.64377	-8.33055	9.36909	-13.9777	0
0.2827	2.11834	-10.4684	11.8136	-15.8107	0
0.2833	4.55904	-9.8576	12.118	-17.9468	0
0.2840	5.4743	-5.27645	12.4224	-16.4218	0
0.2847	2.11834	-1.61802	12.4224	-15.5027	0
0.2853	1.50817	-2.83966	12.118	-16.4218	0
0.2860	4.55904	-5.88727	12.4224	-15.5027	0
0.2867	4.55904	-4.66563	12.7267	-13.3667	0
0.2873	2.72851	-2.22884	13.345	-11.8416	0
0.2880	5.16921	-2.53425	13.6494	-13.9777	0
0.2887	6.38956	-2.83966	11.5092	-17.3358	0
0.2893	5.77938	-1.61802	9.67346	-15.1997	0
0.2900	7.91499	-3.13858	12.4224	-12.7556	0
0.2907	9.74551	-5.88727	12.7267	-13.6747	0
0.2913	8.22008	-5.88727	9.06471	-14.2857	0
0.2920	6.99973	-5.88727	9.67346	-13.6747	0
0.2927	6.99973	-6.49809	11.2049	-14.5887	0
0.2933	5.4743	-5.88727	10.9005	-14.2857	0
0.2940	5.4743	-6.8035	12.118	-13.6747	0
0.2947	6.38956	-8.94137	12.118	-15.5027	0
0.2953	6.08447	-9.55219	11.2049	-13.9777	0
0.2960	6.08447	-8.94137	13.0311	-9.7056	0
0.2967	6.38956	-6.19268	12.7267	-11.8416	0
0.2973	3.64377	-1.92343	10.5961	-14.8917	0
0.2980	1.81325	-1.0072	12.4224	-12.4527	0
0.2987	3.94886	-1.0072	13.9538	-9.09459	0
0.2993	3.64377	1.13067	12.4224	-10.6196	0
0.3000	-0.0172691	1.13067	12.4224	-11.8416	0
0.3007	2.42343	-1.31261	10.5961	-12.7556	0
0.3013	6.38956	-1.92343	7.23845	-13.9777	0
0.3020	5.4743	-1.92343	9.06471	-13.6747	0
0.3027	4.86412	-1.31261	11.5092	-13.0637	0
0.3033	5.77938	-0.701793	7.8472	-12.7556	0
0.3040	4.55904	-1.0072	5.40268	-11.2306	0
0.3047	4.55904	0.214437	7.23845	-8.7916	0
0.3053	6.38956	2.96313	7.54283	-8.7916	0
0.3060	5.4743	2.96313	4.79393	-11.2306	0
0.3067	4.25395	1.43608	4.18518	-11.8416	0
0.3073	3.94886	1.74149	6.32532	-9.7056	0
0.3080	1.81325	0.825257	7.23845	-7.87255	0
0.3087	0.287818	-2.22884	6.01143	-7.26658	0
0.3093	2.72851	-4.05481	5.09831	-7.87255	0
0.3100	4.55904	-4.66563	6.6297	-7.26658	0
0.3107	2.42343	-7.10891	8.76033	-2.9945	0
0.3113	-1.85355	-9.8576	11.5092	1.58562	0
0.3120	-4.29424	-8.02514	10.5961	-0.247437	0
0.3127	-2.46372	-1.92343	7.54283	-4.51952	0
0.3133	-0.627443	0.825257	7.8472	-3.29748	0
0.3140	-1.54846	1.74149	10.5961	-1.77246	0
0.3147	-1.85355	6.62155	11.5092	-3.60047	0
0.3153	-0.322356	12.1189	11.2049	-1.77246	0
0.3160	-0.0172691	13.3406	10.5961	0.0605969	0
0.3167	-0.627443	10.5919	10.5961	-1.77246	0
0.3173	0.592905	4.18477	10.9005	-0.853406	0
0.3180	5.77938	-1.92343	9.98735	3.11064	0
0.3187	12.4913	-3.7494	7.8472	4.33268	0
0.3193	14.0167	-1.31261	8.76033	3.72166	0
0.3200	11.8811	3.26854	10.5961	1.8886	0
0.3207	10.6608	5.70532	9.98735	-2.38348	0
0.3213	10.0506	5.101	8.15158	-0.853406	0
0.3220	9.44043	5.70532	9.67346	3.72166	0
0.3227	8.83025	6.62155	11.2049	1.58562	0
0.3233	4.86412	3.87936	10.5961	0.9746	0
0.3240	1.50817	1.74149	11.2049	4.33268	0
0.3247	3.94886	2.96313	13.345	1.58562	0
0.3253	6.38956	3.26854	13.6494	-2.9945	0
0.3260	4.55904	0.519847	15.1713	-0.853406	0
0.3267	2.72851	-1.92343	17.3114	2.49962	0
0.3273	2.11834	-4.36022	17.3114	3.11064	0
0.3280	2.42343	-5.58186	17.9202	2.19664	0
0.3287	2.72851	-4.36022	20.6691	0.0605969	0
0.3293	0.897992	-1.92343	20.6691	-1.16144	0
0.3300	-0.322356	-0.701793	17.6158	0.0605969	0
0.3307	-0.0172691	-0.0909732	18.2245	1.58562	0
0.3313	0.287818	-1.0072	19.7464	2.80766	0
0.3320	-0.938286	1.13067	19.442	1.8886	0
0.3327	-1.24337	4.18477	20.3552	-0.853406	0
0.3333	-0.938286	2.0469	19.442	-0.550422	0
0.3340	-0.322356	-3.13858	15.4756	0.0605969	0
0.3347	-1.85355	-1.61802	15.1713	-2.68646	0
0.3353	-6.12476	2.65772	17.007	-0.550422	0
0.3360	-6.42985	2.96313	14.8669	2.80766	0
0.3367	-0.938286	2.65772	12.4224	-2.07544	0
0.3373	2.11834	4.79559	13.345	-5.43352	0
0.3380	-0.0172691	2.96313	13.6494	-2.38348	0
0.3387	-1.54846	-5.58186	14.2581	-4.8225	0
0.3393	-1.24337	-14.1268	17.007	-7.56956	0
0.3400	-1.85355	-17.7918	14.8669	-2.9945	0
0.3407	-3.37898	-20.2285	11.5092	-2.38348	0
0.3413	-5.51459	-19.3188	14.8669	-6.65556	0
0.3420	-4.59933	-11.3846	17.3114	-5.73651	0
0.3427	-2.76881	-3.44399	12.7267	-3.60047	0
0.3433	-3.68407	-1.92343	11.8136	-4.21148	0
0.3440	-3.68407	-0.0909732	16.0844	-2.07544	0
0.3447	-2.76881	2.96313	16.6931	0.0605969	0
0.3453	-4.59933	2.35231	13.9538	-0.247437	0
0.3460	-4.29424	2.96313	13.345	1.28263	0
0.3467	-0.627443	6.62155	14.2581	4.33268	0
0.3473	-2.15863	6.62155	14.5625	4.02464	0
0.3480	-5.81968	4.79559	13.345	2.80766	0
0.3487	-3.98916	6.31614	11.8136	3.72166	0
0.3493	-2.46372	10.8973	9.98735	3.72166	0
0.3500	-3.37898	14.8611	7.23845	3.72166	0
0.3507	-1.85355	13.3406	6.6297	4.33268	0
0.3513	-1.24337	8.45401	8.45596	5.55472	0
0.3520	-4.29424	5.70532	7.23845	6.46872	0
0.3527	-4.90442	3.26854	4.18518	6.7717	0
0.3533	-3.37898	-0.0909732	2.96767	8.30178	0
0.3540	-3.98916	-0.0909732	0.827523	8.30178	0
0.3547	-5.2095	1.13067	-1.31262	5.55472	0
0.3553	-6.12476	0.214437	-1.31262	4.02464	0
0.3560	-5.81968	-0.701793	-1.31262	6.7717	0
0.3567	-5.2095	0.214437	-1.31262	6.7717	0
0.3573	-7.34511	0.825257	-2.22575	4.33268	0
0.3580	-7.04003	0.825257	-5.88778	5.55472	0
0.3587	-1.85355	-2.83966	-7.71404	7.69076	0
0.3593	-2.15863	-9.8576	-6.19216	7.38272	0
0.3600	-8.26037	-11.989	-6.19216	7.07974	0
0.3607	-7.34511	-8.02514	-8.63668	3.72166	0
0.3613	-3.37898	-7.10891	-12.2987	0.363581	0
0.3620	-4.59933	-8.02514	-15.0381	4.63566	0
0.3627	-6.42985	-4.66563	-15.0381	8.60476	0
0.3633	-5.81968	-0.0909732	-15.0381	4.63566	0
0.3640	-7.04003	-1.92343	-17.4826	2.80766	0
0.3647	-6.42985	-4.66563	-16.8739	6.7717	0
0.3653	-3.98916	-1.61802	-15.6469	7.38272	0
0.3660	-3.37898	1.13067	-20.2315	4.63566	0
0.3667	-3.68407	-0.701793	-22.9804	5.55472	0
0.3673	-4.59933	-1.61802	-18.7001	6.46872	0
0.3680	-5.2095	0.825257	-16.5695	5.24668	0
0.3687	-4.59933	3.87936	-19.6228	6.7717	0
0.3693	-4.29424	4.79559	-22.3622	9.21578	0
0.3700	-3.37898	1.74149	-21.7534	6.7717	0
0.3707	-2.76881	-2.53425	-19.3089	8.30178	0
0.3713	-5.81968	-1.61802	-17.4826	15.0129	0
0.3720	-9.17563	0.214437	-19.9271	13.7908	0
0.3727	-6.42985	-2.22884	-22.3622	7.99374	0
0.3733	-2.15863	-1.61802	-22.6665	9.21578	0
0.3740	-3.37898	1.43608	-24.1979	10.7408	0
0.3747	-5.51459	2.35231	-24.1979	8.60476	0
0.3753	-4.90442	2.35231	-21.449	9.21578	0
0.3760	-3.98916	1.74149	-22.0578	9.51876	0
0.3767	-4.29424	-0.701793	-24.5023	7.07974	0
0.3773	-4.29424	1.13067	-22.9804	7.99374	0
0.3780	-3.68407	5.101	-22.0578	10.7408	0
0.3787	-3.98916	5.40641	-22.9804	11.0438	0
0.3793	-4.59933	5.40641	-20.8403	11.6548	0
0.3800	-4.90442	6.01073	-19.3089	10.1298	0
0.3807	-5.51459	3.87936	-20.2315	6.16069	0
0.3813	-5.81968	2.35231	-19.6228	4.9437	0
0.3820	-3.98916	3.87936	-16.8739	4.02464	0
0.3827	-3.98916	4.18477	-16.2651	2.80766	0
0.3833	-7.34511	2.35231	-16.8739	5.8577	0
0.3840	-8.56546	-0.0909732	-15.9607	8.30178	0
0.3847	-6.42985	-1.31261	-15.6469	4.02464	0
0.3853	-6.42985	1.13067	-15.9607	-0.247437	0
0.3860	-6.12476	2.96313	-14.125	-0.247437	0
0.3867	-3.68407	0.825257	-12.6031	0.9746	0
0.3873	-3.68407	-0.396383	-13.2118	0.671616	0
0.3880	-3.68407	1.13067	-11.9848	-1.77246	0
0.3887	-0.627443	2.0469	-8.01842	-3.9085	0
0.3893	0.592905	2.0469	-6.19216	-2.9945	0
0.3900	-2.15863	2.0469	-6.80091	-2.38348	0
0.3907	-1.85355	0.214437	-6.49653	-5.13054	0
0.3913	-0.0172691	-0.0909732	-4.66076	-5.73651	0
0.3920	-3.68407	-0.0909732	-1.617	-3.9085	0
0.3927	-7.04003	-1.31261	0.523147	-5.43352	0
0.3933	-3.98916	-0.0909732	0.218771	-10.0136	0
0.3940	0.592905	2.65772	-0.389982	-12.7556	0
0.3947	-0.0172691	2.96313	0.218771	-13.6747	0
0.3953	-3.68407	2.35231	0.523147	-10.9276	0
0.3960	-4.59933	3.26854	2.04503	-9.7056	0
0.3967	-3.37898	4.49018	2.34941	-15.5027	0
0.3973	-2.15863	4.18477	-0.389982	-20.6938	0
0.3980	0.287818	2.0469	-0.389982	-16.4218	0
0.3987	2.72851	0.214437	1.74065	-11.8416	0
0.3993	2.11834	1.74149	-0.694359	-12.1497	0
0.4000	1.50817	3.87936	-5.88778	-12.7556	0
0.4007	2.11834	2.96313	-6.49653	-14.2857	0
0.4013	1.20308	0.519847	-6.49653	-17.3358	0
0.4020	0.287818	0.519847	-7.10529	-16.7247	0
0.4027	1.81325	3.87936	-5.58341	-16.4218	0
0.4033	3.94886	7.23237	-6.19216	-18.8608	0
0.4040	6.08447	8.45401	-10.4629	-17.0277	0
0.4047	6.99973	6.62155	-10.4629	-14.2857	0
0.4053	6.08447	0.825257	-8.63668	-15.5027	0
0.4060	7.30482	-5.58186	-12.6031	-14.5887	0
0.4067	10.6608	-7.71973	-13.8206	-11.8416	0
0.4073	7.6099	-7.41432	-9.54981	-10.9276	0
0.4080	2.11834	-6.19268	-10.4629	-10.6196	0
0.4087	3.64377	-2.53425	-15.3425	-11.8416	0
0.4093	6.69464	-2.83966	-14.4293	-14.8917	0
0.4100	6.08447	-7.71973	-12.2987	-14.5887	0
0.4107	5.77938	-6.49809	-12.6031	-12.1497	0
0.4113	7.6099	-2.22884	-11.6804	-12.4527	0
0.4120	8.83025	-4.36022	-10.4629	-10.9276	0
0.4127	8.22008	-6.19268	-11.3761	-5.73651	0
0.4133	7.30482	-2.83966	-10.4629	-2.68646	0
0.4140	8.22008	-2.53425	-7.71404	-3.29748	0
0.4147	10.6608	-4.36022	-6.80091	-5.13054	0
0.4153	10.6608	-4.66563	-7.10529	-4.8225	0
0.4160	10.0506	-5.27645	-5.58341	-3.60047	0
0.4167	10.9659	-6.19268	-3.13888	-5.13054	0
0.4173	10.0506	-4.36022	-4.35639	-6.65556	0
0.4180	7.30482	-1.92343	-6.80091	-2.9945	0
0.4187	4.55904	-2.22884	-5.27903	-0.853406	0
0.4193	2.72851	-4.36022	-2.53013	-2.68646	0
0.4200	0.897992	-4.05481	-1.31262	-1.16144	0
0.4207	1.20308	-0.396383	-1.31262	-0.550422	0
0.4213	4.25395	0.519847	-3.13888	-4.21148	0
0.4220	5.4743	0.214437	-2.22575	-3.60047	0
0.4227	3.33869	2.0469	0.827523	1.28263	0
0.4233	0.592905	2.0469	1.74065	1.58562	0
0.4240	0.897992	0.825257	2.34941	0.9746	0
0.4247	1.20308	1.74149	3.27205	4.02464	0
0.4253	-0.322356	0.825257	2.04503	4.33268	0
0.4260	-0.322356	-2.53425	2.96767	3.11064	0
0.4267	1.81325	-3.44399	6.93408	5.8577	0
0.4273	2.11834	-3.44399	5.40268	6.46872	0
0.4280	-1.24337	-3.7494	2.66329	1.8886	0
0.4287	-4.90442	-3.7494	6.32532	1.8886	0
0.4293	-6.12476	-5.27645	7.8472	6.46872	0
0.4300	-4.90442	-2.53425	4.18518	7.99374	0
0.4307	-4.29424	6.31614	5.40268	6.7717	0
0.4313	-4.59933	13.646	9.36909	7.69076	0
0.4320	-4.59933	16.999	7.8472	8.30178	0
0.4327	-2.15863	12.4243	6.32532	6.7717	0
0.4333	1.81325	-2.53425	6.01143	7.07974	0
0.4340	3.0336	-9.55219	5.09831	6.16069	0
0.4347	0.897992	-0.701793	6.93408	3.41868	0
0.4353	2.72851	2.0469	9.36909	2.80766	0
0.4360	6.38956	-4.66563	5.70706	1.8886	0
0.4367	3.64377	-4.36022	2.96767	-0.550422	0
0.4373	0.287818	-1.31261	6.93408	1.8886	0
0.4380	1.81325	-4.05481	9.36909	4.63566	0
0.4387	2.11834	-7.10891	5.70706	0.363581	0
0.4393	-0.627443	-8.02514	2.96767	-1.77246	0
0.4400	-0.938286	-6.8035	5.40268	1.28263	0
0.4407	-1.24337	-3.7494	6.01143	0.363581	0
0.4413	-2.76881	-3.44399	2.96767	-3.29748	0
0.4420	-1.24337	-5.27645	1.43628	-2.68646	0
0.4427	1.20308	-4.66563	2.96767	-0.247437	0
0.4433	-1.54846	-6.8035	3.27205	4.33268	0
0.4440	-6.42985	-11.0792	2.66329	7.38272	0
0.4447	-6.42985	-7.71973	3.57642	3.72166	0
0.4453	-3.68407	-0.396383	4.18518	0.0605969	0
0.4460	-2.46372	2.35231	3.27205	2.49962	0
0.4467	-1.85355	3.87936	3.27205	6.16069	0
0.4473	-1.24337	6.92696	4.48955	6.7717	0
0.4480	-2.46372	7.84319	3.57642	6.46872	0
0.4487	-3.68407	9.67565	1.1319	5.8577	0
0.4493	-2.15863	10.2865	-0.389982	6.46872	0
0.4500	-1.85355	3.87936	0.523147	8.30178	0
0.4507	-3.98916	-0.701793	2.04503	9.8268	0
0.4513	-2.15863	-0.701793	1.43628	9.8268	0
0.4520	1.20308	-7.10891	-0.389982	7.38272	0
0.4527	-0.938286	-14.1268	-0.694359	6.46872	0
0.4533	-4.59933	-8.94137	-2.22575	10.1298	0
0.4540	-4.59933	-3.44399	-4.97465	10.7408	0
0.4547	-5.81968	-5.27645	-4.05201	8.30178	0
0.4553	-9.17563	-6.49809	-1.31262	10.4378	0
0.4560	-8.26037	-8.02514	-2.22575	12.2658	0
0.4567	-5.51459	-13.8214	-5.58341	8.30178	0
0.4573	-5.81968	-15.0431	-5.58341	6.7717	0
0.4580	-7.04003	-10.163	-5.58341	9.21578	0
0.4587	-4.59933	-8.02514	-6.80091	7.07974	0
0.4593	-0.938286	-8.02514	-6.80091	5.8577	0
0.4600	-1.85355	-6.19268	-6.19216	9.8268	0
0.4607	-5.51459	-6.49809	-6.80091	10.1298	0
0.4613	-7.34511	-7.10891	-4.66076	7.69076	0
0.4620	-7.04003	-1.61802	-2.22575	8.60476	0
0.4627	-6.73494	3.87936	-4.66076	8.30178	0
0.4633	-6.42985	5.70532	-5.58341	6.46872	0
0.4640	-5.2095	9.37024	-4.05201	8.30178	0
0.4647	-4.29424	14.2503	-4.97465	8.30178	0
0.4653	-4.90442	14.2503	-7.71404	4.63566	0
0.4660	-5.81968	11.5081	-6.19216	6.46872	0
0.4667	-6.42985	9.98106	-4.35639	10.1298	0
0.4673	-8.26037	6.62155	-4.66076	6.7717	0
0.4680	-9.17563	1.74149	-4.05201	3.72166	0
0.4687	-6.73494	-1.61802	-3.13888	4.33268	0
0.4693	-4.29424	-1.61802	-4.35639	0.9746	0
0.4700	-5.2095	1.13067	-2.22575	-2.68646	0
0.4707	-5.81968	4.79559	0.523147	0.9746	0
0.4713	-4.59933	4.49018	-1.92138	4.63566	0
0.4720	-5.2095	2.65772	-4.35639	0.9746	0
0.4727	-6.73494	3.26854	-1.92138	-0.853406	0
0.4733	-6.42985	5.101	-1.92138	3.72166	0
0.4740	-6.42985	3.57395	-5.27903	2.49962	0
0.4747	-6.73494	0.825257	-4.05201	-2.68646	0
0.4753	-4.29424	2.35231	-1.31262	-0.853406	0
0.4760	-2.46372	9.37024	-0.998735	2.19664	0
0.4767	-4.29424	12.7297	-0.998735	0.0605969	0
0.4773	-3.37898	4.79559	-0.389982	-0.853406	0
0.4780	1.81325	-7.71973	0.218771	0.9746	0
0.4787	0.897992	-13.8214	2.34941	0.363581	0
0.4793	-5.2095	-11.989	4.79393	0.9746	0
0.4800	-6.12476	-5.88727	4.79393	0.9746	0
0.4807	-2.76881	1.13067	5.40268	-2.68646	0
0.4813	-2.76881	4.18477	6.93408	-3.60047	0
0.4820	-2.76881	2.35231	7.8472	-1.77246	0
0.4827	-0.0172691	0.214437	8.76033	-4.8225	0
0.4833	1.20308	-1.31261	10.9005	-5.43352	0
0.4840	-0.322356	-2.22884	11.8136	1.8886	0
0.4847	-2.15863	-1.61802	9.67346	5.55472	0
0.4853	-2.76881	0.519847	8.76033	0.0605969	0
0.4860	-1.85355	3.57395	9.67346	0.0605969	0
0.4867	-2.46372	5.70532	8.76033	5.8577	0
0.4873	-4.59933	4.18477	7.8472	7.38272	0
0.4880	-3.98916	1.43608	10.9005	4.63566	0
0.4887	-3.07389	2.96313	11.5092	4.63566	0
0.4893	-5.2095	6.31614	7.54283	4.9437	0
0.4900	-5.2095	6.62155	7.8472	4.63566	0
0.4907	-2.76881	7.53778	12.7267	6.46872	0
0.4913	-5.51459	10.2865	14.2581	9.21578	0
0.4920	-9.17563	9.98106	12.7267	10.1298	0
0.4927	-7.04003	6.62155	11.8136	9.51876	0
0.4933	-4.59933	5.70532	9.06471	6.46872	0
0.4940	-5.51459	6.62155	5.70706	4.33268	0
0.4947	-6.73494	8.45401	7.54283	6.46872	0
0.4953	-6.73494	10.2865	10.5961	6.46872	0
0.4960	-5.51459	7.53778	8.76033	2.19664	0
0.4967	-5.2095	5.40641	6.32532	0.671616	0
0.4973	-7.6502	8.1486	7.23845	3.41868	0
0.4980	-8.26037	8.45401	6.93408	1.8886	0
0.4987	-6.12476	6.01073	5.40268	-1.77246	0
0.4993	-4.59933	7.23237	7.54283	-0.853406	0
0.5000	-3.68407	6.62155	9.06471	0.671616	0
0.5007	-4.29424	0.214437	6.93408	-0.853406	0
0.5013	-7.34511	-2.53425	5.70706	-1.77246	0
0.5020	-7.34511	2.65772	6.01143	-2.07544	0
0.5027	-3.68407	8.75942	5.70706	-3.29748	0
0.5033	-7.34511	9.67565	7.23845	-2.38348	0
0.5040	-13.4469	5.101	6.93408	0.0605969	0
0.5047	-8.87055	2.96313	2.34941	-1.77246	0
0.5053	-1.54846	5.101	0.523147	-5.73651	0
0.5060	-3.37898	6.31614	3.8808	-6.34753	0
0.5067	-7.04003	6.62155	4.18518	-2.68646	0
0.5073	-4.59933	9.67565	1.43628	-2.07544	0
0.5080	-1.54846	10.5919	1.43628	-6.34753	0
0.5087	-0.938286	9.98106	3.8808	-7.26658	0
0.5093	-0.0172691	9.37024	3.57642	-5.43352	0
0.5100	-0.938286	2.0469	2.34941	-8.18058	0
0.5107	-3.98916	-9.24678	3.27205	-9.09459	0
0.5113	-3.07389	-10.163	5.09831	-5.73651	0
0.5120	-0.322356	-4.97104	6.6297	-8.18058	0
0.5127	-1.85355	-3.7494	6.32532	-11.8416	0
0.5133	-4.29424	-3.13858	4.48955	-8.48357	0
0.5140	-0.938286	-0.701793	2.34941	-8.7916	0
0.5147	1.81325	0.519847	2.04503	-13.3667	0
0.5153	-1.85355	3.57395	2.96767	-10.9276	0
0.5160	-5.81968	6.62155	1.43628	-7.87255	0
0.5167	-4.59933	6.62155	-1.92138	-11.8416	0
0.5173	0.287818	8.1486	-1.92138	-14.5887	0
0.5180	1.50817	10.2865	0.827523	-13.0637	0
0.5187	-0.322356	7.84319	1.1319	-13.3667	0
0.5193	-0.322356	6.62155	-0.389982	-13.6747	0
0.5200	1.81325	9.37024	-2.22575	-10.9276	0
0.5207	3.0336	10.8973	-4.97465	-11.5387	0
0.5213	2.72851	11.2027	-6.80091	-14.5887	0
0.5220	1.20308	14.8611	-7.71404	-15.5027	0
0.5227	0.592905	17.3044	-10.4629	-12.7556	0
0.5233	1.20308	18.2206	-9.54981	-10.9276	0
0.5240	1.50817	19.4423	-5.27903	-11.8416	0
0.5247	2.72851	15.7774	-4.97465	-12.1497	0
0.5253	5.4743	6.92696	-7.10529	-11.5387	0
0.5260	5.16921	-1.61802	-9.85419	-12.4527	0
0.5267	2.42343	-12.5998	-12.2987	-11.2306	0
0.5273	0.897992	-23.5881	-9.24543	-8.7916	0
0.5280	0.897992	-23.5881	-4.97465	-10.0136	0
0.5287	1.50817	-17.1809	-8.94106	-12.7556	0
0.5293	3.64377	-14.4322	-13.2118	-13.0637	0
0.5300	3.64377	-12.5998	-9.24543	-12.1497	0
0.5307	1.81325	-9.24678	-6.49653	-10.3166	0
0.5313	1.50817	-6.19268	-7.71404	-7.26658	0
0.5320	1.50817	-3.44399	-5.88778	-9.09459	0
0.5327	2.11834	-3.13858	-3.44326	-10.9276	0
0.5333	3.0336	-7.10891	-4.97465	-7.26658	0
0.5340	1.81325	-9.8576	-5.88778	-5.73651	0
0.5347	0.897992	-8.02514	-4.35639	-8.18058	0
0.5353	3.64377	-6.19268	-1.92138	-5.43352	0
0.5360	5.16921	-5.58186	0.218771	-3.60047	0
0.5367	2.72851	-6.49809	-0.694359	-6.65556	0
0.5373	2.11834	-9.55219	-4.05201	-6.34753	0
0.5380	4.25395	-11.6836	-4.35639	-3.9085	0
0.5387	2.72851	-10.163	0.523147	-5.43352	0
0.5393	-1.85355	-8.33055	4.18518	-4.51952	0
0.5400	-5.2095	-8.33055	2.34941	0.9746	0
0.5407	-3.68407	-7.10891	1.43628	-0.550422	0
0.5413	-0.938286	-3.44399	2.66329	-5.13054	0
0.5420	-0.938286	0.825257	1.43628	-3.60047	0
0.5427	-0.938286	5.70532	-0.694359	-1.77246	0
0.5433	0.897992	10.2865	-0.389982	-3.29748	0
0.5440	1.81325	11.5081	-0.694359	-3.29748	0
0.5447	0.897992	9.37024	-2.22575	-1.77246	0
0.5453	0.592905	4.18477	-1.31262	-1.77246	0
0.5460	1.20308	-0.701793	1.1319	-0.853406	0
0.5467	1.20308	-0.0909732	0.827523	-0.247437	0
0.5473	-0.0172691	3.87936	0.827523	-2.68646	0
0.5480	-0.938286	6.31614	2.96767	-3.29748	0
0.5487	-0.0172691	8.45401	2.66329	-1.46443	0
0.5493	0.287818	9.98106	-0.389982	-2.9945	0
0.5500	0.897992	7.23237	-0.694359	-4.8225	0
0.5507	2.72851	5.70532	2.04503	-0.853406	0
0.5513	0.897992	4.49018	2.66329	3.11064	0
0.5520	-3.07389	-4.05481	0.523147	0.9746	0
0.5527	-3.98916	-13.516	-1.31262	-2.68646	0
0.5533	-2.46372	-14.4322	-0.389982	-1.77246	0
0.5540	0.287818	-13.8214	1.43628	-1.46443	0
0.5547	2.42343	-15.0431	1.43628	-2.9945	0
0.5553	0.592905	-15.0431	-0.694359	-3.29748	0
0.5560	-1.54846	-18.4026	-2.53013	-2.07544	0
0.5567	-0.627443	-25.1151	-2.22575	-2.38348	0
0.5573	-1.24337	-25.4205	-0.998735	-1.46443	0
0.5580	-1.24337	-20.8394	-0.0856059	1.58562	0
0.5587	2.42343	-17.1809	1.1319	0.9746	0
0.5593	1.81325	-10.163	0.523147	-1.46443	0
0.5600	-2.76881	-2.83966	-0.694359	0.0605969	0
0.5607	-2.76881	-2.53425	-0.694359	1.58562	0
0.5613	-0.938286	-4.36022	-3.13888	0.671616	0
0.5620	-0.322356	0.214437	-6.49653	2.19664	0
0.5627	0.287818	4.79559	-5.27903	3.72166	0
0.5633	-2.76881	2.96313	-3.13888	1.28263	0
0.5640	-5.2095	-0.0909732	-3.44326	0.9746	0
0.5647	-0.0172691	1.13067	-2.22575	1.58562	0
0.5653	3.0336	5.40641	-1.617	-0.853406	0
0.5660	-1.54846	10.2865	-4.05201	-0.853406	0
0.5667	-2.15863	12.7297	-4.97465	3.41868	0
0.5673	1.81325	13.0352	-3.44326	3.72166	0
0.5680	1.81325	13.0352	-3.44326	0.9746	0
0.5687	-0.322356	11.2027	-4.05201	2.49962	0
0.5693	-1.85355	5.40641	-3.13888	4.9437	0
0.5700	-2.76881	-0.701793	-4.05201	4.63566	0
0.5707	-0.938286	-5.27645	-5.27903	5.55472	0
0.5713	1.50817	-8.33055	-4.97465	6.46872	0
0.5720	-1.85355	-9.8576	-4.35639	5.24668	0
0.5727	-5.81968	-9.24678	-5.27903	5.24668	0
0.5733	-6.12476	-7.41432	-5.88778	7.07974	0
0.5740	-3.37898	-6.19268	-4.66076	5.8577	0
0.5747	-0.938286	-7.10891	-4.05201	4.63566	0
0.5753	-1.54846	-8.94137	-3.13888	6.46872	0
0.5760	-3.07389	-10.163	-1.617	6.16069	0
0.5767	-1.85355	-9.24678	-2.22575	1.58562	0
0.5773	0.287818	-5.27645	-4.35639	1.28263	0
0.5780	0.592905	0.214437	-3.44326	3.72166	0
0.5787	0.897992	3.26854	-0.998735	2.49962	0
0.5793	1.50817	3.87936	-0.389982	0.9746	0
0.5800	-0.0172691	5.101	0.523147	2.80766	0
0.5807	-1.24337	5.101	2.34941	2.49962	0
0.5813	-1.24337	4.79559	0.523147	0.0605969	0
0.5820	-1.24337	5.40641	-0.0856059	-0.550422	0
0.5827	-0.938286	3.57395	1.43628	-0.247437	0
0.5833	-0.938286	-1.31261	1.43628	0.363581	0
0.5840	-3.37898	-2.53425	0.827523	2.49962	0
0.5847	-6.12476	1.13067	2.66329	3.41868	0
0.5853	-3.68407	5.101	2.66329	1.28263	0
0.5860	1.81325	7.84319	0.218771	2.19664	0
0.5867	1.81325	10.2865	-0.0856059	7.07974	0
0.5873	-3.98916	11.2027	3.27205	8.30178	0
0.5880	-7.04003	8.45401	5.09831	5.55472	0
0.5887	-2.76881	4.79559	2.34941	4.63566	0
0.5893	1.81325	-1.0072	-0.389982	3.72166	0
0.5900	1.20308	-7.71973	1.1319	2.49962	0
0.5907	-2.15863	-9.8576	3.27205	5.24668	0
0.5913	-2.46372	-8.02514	3.27205	7.38272	0
0.5920	0.287818	-6.49809	2.96767	5.8577	0
0.5927	0.897992	-1.31261	2.96767	6.46872	0
0.5933	0.287818	6.01073	3.8808	8.30178	0
0.5940	0.287818	7.84319	3.57642	5.55472	0
0.5947	-1.24337	6.62155	0.523147	4.02464	0
0.5953	-4.59933	6.31614	-0.0856059	6.46872	0
0.5960	-4.59933	4.49018	3.27205	4.63566	0
0.5967	-3.68407	0.214437	2.66329	0.0605969	0
0.5973	-3.68407	-1.0072	-0.389982	2.49962	0
0.5980	-2.46372	2.65772	0.218771	5.8577	0
0.5987	-1.54846	5.101	2.34941	4.63566	0
0.5993	-6.12476	0.519847	3.57642	6.16069	0
0.6000	-9.48072	-6.19268	5.70706	9.51876	0
0.6007	-6.12476	-8.02514	3.57642	5.55472	0
0.6013	-2.76881	-5.88727	-0.998735	0.9746	0
0.6020	-4.90442	-1.92343	-0.0856059	4.33268	0
0.6027	-6.73494	1.74149	1.74065	5.24668	0
0.6033	-3.98916	2.0469	-0.389982	1.8886	0
0.6040	-1.24337	1.13067	-0.389982	4.63566	0
0.6047	-3.07389	0.214437	0.218771	7.69076	0
0.6053	-4.59933	-4.36022	-1.92138	4.63566	0
0.6060	-2.76881	-9.8576	-0.998735	4.02464	0
0.6067	-3.68407	-9.55219	0.523147	6.7717	0
0.6073	-6.42985	-6.8035	-1.31262	5.24668	0
0.6080	-3.68407	-7.10891	0.218771	5.24668	0
0.6087	-0.627443	-8.63596	2.04503	10.7408	0
0.6093	-3.68407	-8.02514	-1.92138	9.8268	0
0.6100	-3.68407	-5.88727	-4.05201	2.49962	0
0.6107	-0.0172691	-3.44399	-0.998735	1.8886	0
0.6113	-3.68407	-1.31261	-0.389982	5.8577	0
0.6120	-9.17563	0.214437	-2.22575	6.16069	0
0.6127	-5.2095	-1.31261	-2.53013	5.55472	0
0.6133	-0.0172691	-3.44399	-4.05201	6.46872	0
0.6140	-2.15863	-3.44399	-4.35639	5.24668	0
0.6147	-4.59933	-4.36022	-1.617	3.72166	0
0.6153	-3.37898	-5.88727	0.218771	4.9437	0
0.6160	-4.29424	-6.49809	-1.617	5.24668	0
0.6167	-6.12476	-7.10891	-4.66076	2.80766	0
0.6173	-4.29424	-6.19268	-3.74763	3.72166	0
0.6180	-0.938286	-5.27645	-1.31262	5.55472	0
0.6187	-0.0172691	-7.41432	-2.22575	4.02464	0
0.6193	-1.24337	-6.19268	-1.617	1.8886	0
0.6200	-2.46372	-1.31261	-0.389982	1.8886	0
0.6207	-3.07389	-1.61802	-2.22575	1.58562	0
0.6213	-4.29424	-5.27645	-1.617	0.9746	0
0.6220	-3.68407	-4.36022	2.96767	0.9746	0
0.6227	-3.07389	-3.44399	3.8808	0.363581	0
0.6233	-7.04003	-5.88727	3.27205	0.9746	0
0.6240	-11.0062	-4.97104	5.40268	2.49962	0
0.6247	-7.34511	-2.83966	5.40268	0.363581	0
0.6253	-1.24337	-2.53425	3.27205	-2.68646	0
0.6260	-0.938286	-1.0072	3.27205	0.0605969	0
0.6267	-2.76881	-0.396383	3.57642	2.80766	0
0.6273	-3.37898	-2.53425	4.18518	0.0605969	0
0.6280	-5.51459	-2.83966	5.09831	-2.68646	0
0.6287	-7.04003	-1.0072	3.27205	-2.38348	0
0.6293	-5.51459	-1.92343	2.34941	-3.9085	0
0.6300	-5.2095	-3.44399	4.18518	-6.34753	0
0.6307	-7.04003	-2.83966	3.27205	-4.21148	0
0.6313	-4.90442	-1.31261	1.43628	-3.60047	0
0.6320	-2.15863	2.0469	3.57642	-7.87255	0
0.6327	-4.59933	4.79559	4.79393	-8.18058	0
0.6333	-5.51459	3.87936	2.34941	-4.8225	0
0.6340	-1.24337	3.57395	1.43628	-6.95854	0
0.6347	0.287818	6.62155	3.27205	-10.9276	0
0.6353	-4.29424	5.70532	4.18518	-9.09459	0
0.6360	-7.6502	0.519847	3.27205	-8.48357	0
0.6367	-4.29424	-2.22884	2.66329	-12.7556	0
0.6373	0.897992	-2.22884	2.34941	-13.3667	0
0.6380	0.592905	-2.22884	1.43628	-9.40262	0
0.6387	-2.76881	-2.53425	1.43628	-8.7916	0
0.6393	-2.76881	-3.7494	2.04503	-10.3166	0
0.6400	-1.85355	-0.701793	2.34941	-10.6196	0
0.6407	-3.37898	4.79559	1.74065	-10.9276	0
0.6413	-2.46372	2.96313	1.43628	-10.9276	0
0.6420	0.287818	-2.83966	0.523147	-9.40262	0
0.6427	-0.322356	-2.83966	-0.694359	-9.09459	0
0.6433	0.287818	-2.83966	0.523147	-9.40262	0
0.6440	2.42343	-4.36022	4.79393	-8.18058	0
0.6447	-1.24337	-0.396383	5.70706	-9.09459	0
0.6453	-3.68407	4.49018	2.96767	-10.6196	0
0.6460	2.42343	4.18477	1.1319	-7.87255	0
0.6467	3.33869	0.825257	2.66329	-3.60047	0
0.6473	-3.98916	-2.53425	5.09831	-2.68646	0
0.6480	-5.81968	-2.53425	5.40268	-4.21148	0
0.6487	-1.54846	0.214437	3.8808	-6.04454	0
0.6493	1.20308	0.519847	3.8808	-7.56956	0
0.6500	3.64377	2.35231	5.40268	-6.95854	0
0.6507	3.64377	8.45401	5.40268	-4.51952	0
0.6513	-0.0172691	10.2865	5.09831	-2.07544	0
0.6520	-1.85355	5.70532	6.6297	0.363581	0
0.6527	-0.627443	2.0469	6.01143	3.11064	0
0.6533	-0.0172691	-0.701793	4.18518	1.8886	0
0.6540	-0.938286	-0.396383	5.40268	-1.46443	0
0.6547	-3.68407	6.31614	4.79393	-2.07544	0
0.6553	-5.81968	12.1189	2.66329	0.0605969	0
0.6560	-3.07389	12.4243	4.18518	0.671616	0
0.6567	0.287818	11.8135	4.48955	-1.77246	0
0.6573	-0.322356	11.2027	0.218771	-3.60047	0
0.6580	-1.54846	10.5919	-0.694359	-0.550422	0
0.6587	-1.24337	13.0352	2.04503	3.72166	0
0.6593	-3.68407	15.7774	0.827523	5.24668	0
0.6600	-4.90442	12.4243	-0.998735	3.72166	0
0.6607	-1.85355	4.49018	-0.389982	-0.853406	0
0.6613	0.897992	-6.19268	-1.31262	-4.51952	0
0.6620	1.20308	-19.0134	-3.74763	-2.68646	0
0.6627	1.81325	-27.253	-3.74763	-2.38348	0
0.6633	2.72851	-23.2826	-4.66076	-5.73651	0
0.6640	2.72851	-15.3485	-6.49653	-3.29748	0
0.6647	1.50817	-11.0792	-5.58341	0.363581	0
0.6653	-0.938286	-5.58186	-4.97465	-3.29748	0
0.6660	-1.85355	0.519847	-4.97465	-4.51952	0
0.6667	-2.76881	0.519847	-1.617	-0.550422	0
0.6673	-4.90442	0.214437	0.523147	-3.29748	0
0.6680	-4.59933	6.01073	-1.617	-6.34753	0
0.6687	-0.938286	8.45401	-1.92138	-1.77246	0
0.6693	-1.85355	6.62155	0.218771	-0.550422	0
0.6700	-3.98916	8.45401	0.523147	-4.51952	0
0.6707	-2.15863	11.5081	0.523147	-2.68646	0
0.6713	-3.37898	11.2027	0.523147	0.9746	0
0.6720	-7.34511	13.0352	-2.22575	-1.77246	0
0.6727	-4.90442	16.0828	-1.92138	-3.60047	0
0.6733	-1.24337	14.5557	-0.694359	-1.77246	0
0.6740	-3.37898	10.8973	-4.05201	-2.38348	0
0.6747	-5.2095	11.2027	-7.40966	-3.60047	0
0.6753	-4.59933	10.8973	-6.49653	-1.77246	0
0.6760	-4.59933	7.53778	-4.35639	-1.77246	0
0.6767	-4.59933	6.92696	-2.22575	-2.68646	0
0.6773	-4.90442	9.37024	-2.22575	-0.853406	0
0.6780	-5.81968	11.2027	-5.27903	0.0605969	0
0.6787	-4.90442	14.5557	-5.58341	-3.29748	0
0.6793	-5.51459	19.1369	-3.44326	-2.07544	0
0.6800	-8.26037	18.526	-6.80091	0.363581	0
0.6807	-7.6502	13.0352	-10.4629	-3.29748	0
0.6813	-4.90442	11.5081	-8.63668	-5.43352	0
0.6820	-0.938286	11.2027	-7.10529	-1.77246	0
0.6827	2.11834	5.40641	-8.32279	-2.9945	0
0.6833	-1.24337	-4.36022	-8.01842	-3.60047	0
0.6840	-4.90442	-10.7738	-8.01842	0.9746	0
0.6847	-0.938286	-7.71973	-8.32279	0.0605969	0
0.6853	2.72851	1.13067	-6.80091	-5.73651	0
0.6860	1.81325	5.40641	-6.80091	-2.68646	0
0.6867	2.11834	2.96313	-7.71404	1.8886	0
0.6873	2.72851	-1.0072	-5.88778	-1.16144	0
0.6880	0.897992	-5.27645	-4.66076	-4.21148	0
0.6887	0.897992	-11.0792	-5.27903	-2.9945	0
0.6893	1.81325	-14.4322	-5.88778	-1.46443	0
0.6900	2.11834	-14.4322	-7.71404	0.9746	0
0.6907	1.50817	-15.3485	-7.71404	2.19664	0
0.6913	0.592905	-18.4026	-4.05201	0.9746	0
0.6920	1.81325	-19.0134	-2.83451	0.363581	0
0.6927	3.64377	-15.3485	-5.58341	2.80766	0
0.6933	1.81325	-10.7738	-3.44326	5.24668	0
0.6940	-0.0172691	-8.63596	1.1319	3.41868	0
0.6947	0.897992	-8.02514	0.218771	2.49962	0
0.6953	-0.322356	-7.41432	-1.617	7.38272	0
0.6960	-2.46372	-6.19268	0.523147	9.21578	0
0.6967	-0.938286	-4.36022	0.523147	1.58562	0
0.6973	3.33869	-1.61802	-3.74763	-2.68646	0
0.6980	5.4743	-1.0072	-3.74763	2.80766	0
0.6987	3.0336	-0.701793	0.218771	6.46872	0
0.6993	-0.322356	1.43608	1.74065	4.9437	0
0.7000	-0.0172691	1.13067	2.34941	5.8577	0
0.7007	1.50817	-1.61802	3.57642	5.8577	0
0.7013	0.592905	-2.83966	4.48955	3.11064	0
0.7020	0.897992	-2.53425	5.09831	3.72166	0
0.7027	1.81325	-1.61802	3.57642	6.46872	0
0.7033	0.287818	0.214437	2.34941	5.55472	0
0.7040	-0.627443	-3.13858	5.09831	5.24668	0
0.7047	1.81325	-11.3846	8.45596	7.07974	0
0.7053	2.42343	-14.4322	5.70706	6.7717	0
0.7060	1.81325	-10.7738	1.43628	7.07974	0
0.7067	2.72851	-6.8035	2.04503	8.90774	0
0.7073	0.897992	-3.13858	4.18518	8.30178	0
0.7080	-3.98916	1.43608	5.40268	7.07974	0
0.7087	-4.59933	3.26854	5.09831	6.7717	0
0.7093	0.287818	2.96313	3.27205	2.49962	0
0.7100	2.72851	5.101	1.43628	-0.853406	0
0.7107	1.50817	7.53778	1.43628	3.72166	0
0.7113	2.11834	5.70532	1.74065	8.30178	0
0.7120	3.64377	2.96313	2.34941	5.55472	0
0.7127	1.81325	2.0469	3.27205	4.02464	0
0.7133	-1.54846	1.13067	2.96767	4.63566	0
0.7140	0.897992	-0.0909732	-0.389982	0.9746	0
0.7147	7.30482	0.214437	-3.74763	-0.247437	0
0.7153	7.30482	-1.31261	-2.83451	3.72166	0
0.7160	3.0336	-5.58186	-1.31262	4.63566	0
0.7167	2.42343	-9.55219	-3.74763	2.19664	0
0.7173	3.0336	-13.2106	-5.88778	3.72166	0
0.7180	4.55904	-13.516	-4.97465	4.63566	0
0.7187	6.99973	-9.24678	-4.97465	3.11064	0
0.7193	3.0336	-8.02514	-6.49653	5.24668	0
0.7200	-1.85355	-9.24678	-6.19216	8.30178	0
0.7207	0.897992	-4.97104	-6.19216	4.63566	0
0.7213	2.11834	-0.396383	-8.32279	-1.46443	0
0.7220	-0.627443	-3.13858	-8.01842	-2.38348	0
0.7227	1.81325	-5.27645	-4.05201	0.0605969	0
0.7233	2.72851	-3.7494	-3.13888	0.9746	0
0.7240	-0.938286	-3.44399	-5.27903	1.8886	0
0.7247	-1.24337	-4.05481	-6.19216	1.58562	0
0.7253	-0.0172691	-4.36022	-4.97465	0.9746	0
0.7260	-1.24337	-5.58186	-4.97465	1.8886	0
0.7267	0.897992	-4.36022	-5.88778	3.72166	0
0.7273	2.11834	-0.701793	-4.66076	0.671616	0
0.7280	-1.24337	0.825257	-1.31262	-3.29748	0
0.7287	-1.85355	-1.92343	-0.0856059	-2.38348	0
0.7293	-1.24337	-6.8035	-2.22575	-1.77246	0
0.7300	-2.76881	-8.94137	-4.05201	-4.8225	0
0.7307	-1.54846	-5.88727	-2.83451	-3.9085	0
0.7313	-1.85355	-2.53425	-0.0856059	1.8886	0
0.7320	-5.51459	-1.61802	0.827523	1.8886	0
0.7327	-4.59933	-0.0909732	-0.389982	-2.07544	0
0.7333	-0.0172691	0.519847	-1.617	-1.77246	0
0.7340	-1.54846	-2.22884	-0.0856059	-0.853406	0
0.7347	-7.04003	-4.36022	2.34941	-2.9945	0
0.7353	-9.78581	-4.36022	1.74065	-2.9945	0
0.7360	-8.56546	-5.88727	0.827523	-2.07544	0
0.7367	-7.34511	-5.27645	2.66329	-3.29748	0
0.7373	-8.56546	-1.0072	4.48955	-2.07544	0
0.7380	-8.56546	0.214437	5.09831	-0.853406	0
0.7387	-7.34511	0.519847	5.70706	-4.21148	0
0.7393	-9.17563	6.62155	5.70706	-4.51952	0
0.7400	-11.6163	12.4243	5.09831	-2.38348	0
0.7407	-9.48072	15.1665	6.6297	-4.51952	0
0.7413	-5.81968	18.526	8.76033	-6.34753	0
0.7420	-3.98916	18.2206	9.67346	-4.51952	0
0.7427	-3.68407	14.5557	11.5092	-5.73651	0
0.7433	-3.98916	15.7774	13.345	-4.8225	0
0.7440	-2.46372	18.2206	12.118	1.8886	0
0.7447	1.20308	13.3406	8.45596	0.9746	0
0.7453	3.64377	8.45401	6.93408	-4.8225	0
0.7460	3.64377	6.92696	7.8472	-3.29748	0
0.7467	1.81325	-1.31261	9.36909	-0.247437	0
0.7473	0.897992	-12.5998	9.06471	-2.68646	0
0.7480	3.0336	-14.4322	7.8472	-3.9085	0
0.7487	5.16921	-10.163	6.6297	-3.29748	0
0.7493	4.25395	-8.94137	7.23845	-4.51952	0
0.7500	2.11834	-7.71973	7.8472	-2.9945	0
0.7507	0.897992	-2.53425	5.70706	0.9746	0
0.7513	1.81325	-0.0909732	3.57642	0.671616	0
0.7520	2.72851	-0.396383	3.27205	-2.9945	0
0.7527	0.897992	1.43608	3.27205	-3.29748	0
0.7533	-0.0172691	2.0469	2.04503	-2.07544	0
0.7540	2.72851	-0.0909732	1.43628	-3.29748	0
0.7547	4.25395	1.13067	2.66329	-2.68646	0
0.7553	0.897992	4.18477	4.48955	2.19664	0
0.7560	-3.07389	6.62155	2.66329	4.33268	0
0.7567	-3.37898	9.37024	-1.31262	1.8886	0
0.7573	-0.0172691	11.5081	-2.83451	1.58562	0
0.7580	0.592905	11.8135	-2.83451	2.19664	0
0.7587	-0.627443	11.2027	-4.05201	0.9746	0
0.7593	1.81325	9.37024	-4.66076	0.9746	0
0.7600	2.72851	8.45401	-4.97465	1.28263	0
0.7607	-0.322356	8.45401	-5.27903	-1.46443	0
0.7613	-0.938286	6.62155	-4.05201	-2.68646	0
0.7620	1.20308	7.23237	-2.83451	-0.550422	0
0.7627	0.897992	12.1189	-3.74763	-0.853406	0
0.7633	1.81325	13.0352	-4.05201	-1.77246	0
0.7640	5.16921	11.2027	-3.13888	-0.247437	0
0.7647	5.4743	13.0352	-2.83451	0.363581	0
0.7653	4.55904	14.8611	-3.74763	-0.853406	0
0.7660	5.77938	14.8611	-4.66076	-0.550422	0
0.7667	6.38956	15.7774	-3.13888	1.28263	0
0.7673	3.64377	8.45401	0.218771	2.19664	0
0.7680	1.50817	-11.6836	0.523147	2.80766	0
0.7687	4.25395	-24.5043	-1.617	0.9746	0
0.7693	9.13534	-19.6242	-2.22575	-1.77246	0
0.7700	8.52517	-8.94137	-1.617	-1.77246	0
0.7707	5.4743	-0.701793	-1.92138	-0.247437	0
0.7713	5.4743	2.96313	-1.31262	0.0605969	0
0.7720	5.4743	2.0469	-1.31262	1.58562	0
0.7727	5.4743	-4.36022	-0.998735	4.63566	0
0.7733	6.38956	-16.2647	0.523147	4.63566	0
0.7740	5.16921	-25.7259	0.523147	0.363581	0
0.7747	4.55904	-26.3367	-0.389982	-1.77246	0
0.7753	7.30482	-24.1989	2.34941	-0.550422	0
0.7760	6.38956	-21.7556	4.79393	-0.550422	0
0.7767	1.81325	-12.5998	4.48955	-1.46443	0
0.7773	3.33869	-2.83966	6.32532	0.9746	0
0.7780	7.30482	-0.0909732	6.93408	3.72166	0
0.7787	5.77938	1.43608	3.27205	2.80766	0
0.7793	3.0336	4.49018	4.48955	4.63566	0
0.7800	3.33869	3.87936	9.06471	6.16069	0
0.7807	2.72851	2.0469	5.70706	0.363581	0
0.7813	1.81325	1.43608	0.523147	-3.9085	0
0.7820	2.72851	2.0469	2.66329	-1.77246	0
0.7827	3.94886	2.96313	4.48955	-1.77246	0
0.7833	4.55904	3.26854	3.27205	-3.60047	0
0.7840	4.25395	2.0469	4.79393	-0.550422	0
0.7847	2.72851	2.35231	5.40268	1.58562	0
0.7853	0.592905	3.57395	2.96767	0.0605969	0
0.7860	1.50817	3.26854	3.27205	1.28263	0
0.7867	3.64377	2.65772	4.79393	2.49962	0
0.7873	0.592905	3.87936	3.27205	0.0605969	0
0.7880	-1.85355	5.101	0.523147	-0.550422	0
0.7887	0.287818	1.74149	0.523147	-0.550422	0
0.7893	0.287818	-4.36022	1.43628	-1.46443	0
0.7900	-0.322356	-4.66563	1.43628	0.0605969	0
0.7907	3.64377	0.825257	-0.0856059	2.49962	0
0.7913	2.72851	2.96313	1.43628	2.49962	0
0.7920	-3.68407	3.57395	3.27205	1.8886	0
0.7927	-2.46372	7.23237	-0.0856059	2.49962	0
0.7933	-0.0172691	9.98106	-2.83451	1.8886	0
0.7940	-3.68407	9.37024	0.523147	-0.247437	0
0.7947	-2.76881	7.84319	1.74065	-0.247437	0
0.7953	0.897992	3.26854	-0.0856059	1.8886	0
0.7960	-1.54846	-2.22884	2.34941	2.49962	0
0.7967	-3.07389	-1.92343	6.01143	0.363581	0
0.7973	-0.627443	2.0469	5.70706	0.363581	0
0.7980	-3.68407	3.26854	5.09831	2.80766	0
0.7987	-8.26037	2.35231	6.93408	3.72166	0
0.7993	-6.42985	1.74149	8.76033	3.72166	0
0.8000	-4.59933	2.96313	8.76033	2.80766	0
0.8007	-5.81968	5.40641	8.15158	1.28263	0
0.8013	-7.34511	3.26854	7.23845	2.49962	0
0.8020	-8.56546	-1.0072	6.6297	2.80766	0
0.8027	-8.26037	1.13067	6.32532	-0.550422	0
0.8033	-7.34511	5.101	6.6297	0.9746	0
0.8040	-9.48072	2.35231	5.40268	5.8577	0
0.8047	-11.0062	0.825257	3.57642	1.8886	0
0.8053	-6.12476	2.96313	2.04503	-3.29748	0
0.8060	-3.07389	2.96313	0.827523	0.0605969	0
0.8067	-5.81968	2.0469	-0.389982	1.58562	0
0.8073	-5.2095	3.57395	-2.53013	-1.77246	0
0.8080	-2.46372	3.87936	-6.49653	-0.853406	0
0.8087	-4.59933	4.79559	-8.94106	1.8886	0
0.8093	-6.12476	6.31614	-8.63668	-0.853406	0
0.8100	-2.76881	4.18477	-9.54981	-2.38348	0
0.8107	-2.15863	2.0469	-12.9075	1.58562	0
0.8113	-4.59933	4.18477	-13.8206	2.80766	0
0.8120	-5.51459	4.79559	-14.7337	0.671616	0
0.8127	-5.2095	2.0469	-17.4826	1.28263	0
0.8133	-3.68407	1.13067	-16.8739	0.9746	0
0.8140	-0.627443	2.65772	-14.125	-3.60047	0
0.8147	-1.85355	3.57395	-13.8206	-4.8225	0
0.8153	-7.34511	2.0469	-13.2118	-0.550422	0
0.8160	-10.396	-0.0909732	-12.9075	-0.550422	0
0.8167	-9.17563	-0.0909732	-14.125	-5.43352	0
0.8173	-8.26037	-0.396383	-12.9075	-6.34753	0
0.8180	-7.34511	-2.22884	-9.85419	-5.43352	0
0.8187	-5.2095	-2.22884	-10.1586	-6.04454	0
0.8193	-4.90442	-0.0909732	-9.24543	-4.51952	0
0.8200	-5.51459	0.519847	-6.19216	-3.60047	0
0.8207	-3.37898	-1.31261	-6.80091	-6.34753	0
0.8213	-3.37898	-3.13858	-7.71404	-7.26658	0
0.8220	-6.42985	-2.22884	-5.88778	-5.13054	0
0.8227	-5.51459	0.214437	-4.97465	-3.60047	0
0.8233	-2.15863	1.43608	-5.58341	-3.60047	0
0.8240	-3.37898	4.49018	-4.97465	-2.07544	0
0.8247	-4.59933	6.92696	-4.66076	-0.853406	0
0.8253	-3.68407	4.49018	-4.05201	0.0605969	0
0.8260	-2.76881	1.43608	-4.05201	0.0605969	0
0.8267	-3.37898	2.96313	-4.97465	0.363581	0
0.8273	-5.2095	2.96313	-3.44326	1.58562	0
0.8280	-7.04003	1.13067	-0.0856059	2.80766	0
0.8287	-7.04003	0.519847	-0.694359	0.9746	0
0.8293	-7.04003	-1.61802	-3.13888	-1.77246	0
0.8300	-5.81968	-4.97104	-2.53013	-2.68646	0
0.8307	-2.46372	-7.71973	-1.31262	-0.247437	0
0.8313	-2.15863	-9.24678	-2.22575	0.363581	0
0.8320	-5.2095	-7.10891	-3.44326	-1.16144	0
0.8327	-4.59933	-3.44399	-2.53013	-0.853406	0
0.8333	-3.68407	-4.36022	-1.617	0.0605969	0
0.8340	-4.90442	-5.27645	-1.31262	-2.38348	0
0.8347	-2.76881	-2.53425	-1.31262	-2.68646	0
0.8353	-0.627443	-1.92343	-0.389982	-0.247437	0
0.8360	-4.29424	-1.92343	1.43628	-1.77246	0
0.8367	-6.73494	1.13067	2.04503	-3.60047	0
0.8373	-3.98916	4.79559	0.827523	-0.853406	0
0.8380	-2.76881	5.70532	0.827523	-0.853406	0
0.8387	-3.68407	7.23237	1.1319	-1.77246	0
0.8393	-3.68407	9.06483	0.827523	2.19664	0
0.8400	-6.42985	9.37024	2.66329	1.8886	0
0.8407	-9.17563	9.67565	3.57642	-4.51952	0
0.8413	-5.2095	13.646	0.523147	-6.34753	0
0.8420	-0.322356	18.2206	-1.92138	-4.51952	0
0.8427	-0.938286	18.2206	-1.31262	-5.43352	0
0.8433	-0.938286	13.9514	-1.92138	-4.8225	0
0.8440	1.81325	8.1486	-2.22575	-2.38348	0
0.8447	2.11834	-4.05481	1.1319	-3.9085	0
0.8453	0.592905	-19.6242	2.66329	-4.21148	0
0.8460	-0.627443	-23.8935	-0.0856059	-0.550422	0
0.8467	-3.68407	-15.3485	-2.83451	-0.247437	0
0.8473	-7.6502	-8.02514	-2.53013	-3.60047	0
0.8480	-7.04003	-8.63596	-1.617	-4.51952	0
0.8487	-5.51459	-12.2944	-1.31262	-3.60047	0
0.8493	-7.04003	-17.1809	-0.998735	-2.38348	0
0.8500	-5.51459	-19.0134	-0.389982	-2.38348	0
0.8507	-0.938286	-15.3485	-0.389982	-2.68646	0
0.8513	-2.15863	-13.516	2.04503	-0.853406	0
0.8520	-8.26037	-14.7377	5.40268	-0.247437	0
0.8527	-7.6502	-11.0792	3.8808	-4.21148	0
0.8533	-3.37898	-7.41432	-0.694359	-6.04454	0
0.8540	-5.81968	-9.8576	-2.53013	-4.51952	0
0.8547	-9.48072	-13.516	-3.13888	-7.26658	0
0.8553	-7.34511	-15.3485	-2.83451	-10.0136	0
0.8560	-4.90442	-14.4322	-1.31262	-8.48357	0
0.8567	-6.73494	-8.33055	-2.53013	-8.7916	0
0.8573	-6.73494	-3.44399	-3.44326	-11.2306	0
0.8580	-4.90442	-3.44399	-1.31262	-11.5387	0
0.8587	-4.59933	-2.83966	-1.31262	-11.2306	0
0.8593	-4.59933	-0.0909732	-5.27903	-10.9276	0
0.8600	-4.59933	2.35231	-6.19216	-10.0136	0
0.8607	-4.59933	4.18477	-2.83451	-10.3166	0
0.8613	-2.15863	4.18477	-0.389982	-10.3166	0
0.8620	2.11834	5.101	-0.389982	-8.18058	0
0.8627	3.33869	5.40641	-1.31262	-7.26658	0
0.8633	-0.0172691	-1.0072	-0.0856059	-6.95854	0
0.8640	-0.938286	-6.19268	-1.617	-5.13054	0
0.8647	1.81325	-1.31261	-4.97465	-6.65556	0
0.8653	-0.0172691	2.35231	-3.44326	-8.48357	0
0.8660	-2.15863	2.0469	-1.31262	-5.43352	0
0.8667	1.81325	6.62155	-3.13888	-4.51952	0
0.8673	3.94886	13.0352	-2.83451	-8.48357	0
0.8680	0.287818	8.45401	-0.0856059	-6.95854	0
0.8687	0.592905	-6.49809	-1.31262	-1.77246	0
0.8693	3.64377	-19.9231	-1.92138	-1.77246	0
0.8700	3.0336	-22.6718	-0.694359	-2.68646	0
0.8707	1.81325	-13.2106	-1.617	0.363581	0
0.8713	1.20308	-0.701793	-1.31262	0.9746	0
0.8720	-0.0172691	8.1486	2.04503	-0.550422	0
0.8727	0.287818	11.8135	2.34941	0.9746	0
0.8733	2.72851	15.7774	0.827523	0.9746	0
0.8740	4.25395	22.191	-0.0856059	-2.68646	0
0.8747	5.77938	23.7115	-0.998735	-1.77246	0
0.8753	5.4743	17.9152	0.827523	3.72166	0
0.8760	2.72851	13.0352	4.18518	0.9746	0
0.8767	3.64377	9.67565	3.27205	-2.9945	0
0.8773	6.99973	2.35231	-0.389982	0.0605969	0
0.8780	8.22008	-6.19268	0.218771	2.80766	0
0.8787	8.22008	-10.7738	2.34941	0.671616	0
0.8793	8.22008	-8.63596	2.96767	1.58562	0
0.8800	7.6099	-1.0072	2.34941	0.9746	0
0.8807	8.22008	-0.396383	2.04503	-2.68646	0
0.8813	8.22008	-8.94137	2.04503	-0.550422	0
0.8820	7.91499	-14.7377	2.34941	4.63566	0
0.8827	9.74551	-16.5701	4.18518	3.72166	0
0.8833	9.13534	-20.8394	5.40268	4.33268	0
0.8840	6.08447	-21.7556	6.01143	7.38272	0
0.8847	6.38956	-14.4322	6.01143	5.55472	0
0.8853	9.13534	-2.53425	6.32532	4.9437	0
0.8860	9.44043	8.45401	6.6297	8.60476	0
0.8867	8.22008	10.8973	5.40268	8.60476	0
0.8873	5.4743	5.101	4.18518	7.99374	0
0.8880	2.42343	3.87936	5.09831	11.9628	0
0.8887	2.11834	8.1486	4.79393	11.3518	0
0.8893	2.72851	8.1486	0.827523	6.46872	0
0.8900	2.72851	3.26854	1.1319	8.30178	0
0.8907	3.64377	-1.31261	5.40268	12.5739	0
0.8913	2.11834	-4.36022	5.09831	10.4378	0
0.8920	-0.0172691	-3.44399	1.74065	7.99374	0
0.8927	0.897992	0.214437	1.1319	10.1298	0
0.8933	0.287818	2.96313	0.218771	11.6548	0
0.8940	-1.54846	4.18477	-1.31262	9.8268	0
0.8947	-0.0172691	6.62155	0.218771	8.30178	0
0.8953	-0.938286	8.1486	1.74065	6.46872	0
0.8960	-4.29424	5.101	1.43628	4.63566	0
0.8967	-3.68407	2.0469	0.523147	6.7717	0
0.8973	-2.76881	4.49018	-0.0856059	10.1298	0
0.8980	-3.98916	5.40641	-0.0856059	8.60476	0
0.8987	-4.59933	1.13067	0.827523	5.8577	0
0.8993	-7.6502	-1.92343	2.66329	7.99374	0
0.9000	-12.2265	-1.61802	2.96767	9.8268	0
0.9007	-10.0909	-0.0909732	-0.389982	5.24668	0
0.9013	-6.73494	4.18477	-3.13888	1.28263	0
0.9020	-8.87055	6.01073	-3.13888	3.72166	0
0.9027	-9.17563	2.35231	-2.22575	5.8577	0
0.9033	-8.26037	1.13067	-1.31262	4.02464	0
0.9040	-10.0909	4.18477	1.43628	3.72166	0
0.9047	-8.87055	6.31614	2.34941	5.55472	0
0.9053	-5.51459	7.84319	0.827523	4.63566	0
0.9060	-7.04003	10.5919	1.1319	2.80766	0
0.9067	-8.26037	12.7297	2.34941	2.49962	0
0.9073	-7.34511	13.3406	1.43628	0.363581	0
0.9080	-9.17563	9.67565	0.827523	-0.853406	0
0.9087	-11.9214	2.0469	2.66329	0.0605969	0
0.9093	-10.0909	-4.36022	3.27205	-0.247437	0
0.9100	-6.12476	-5.27645	0.827523	-2.38348	0
0.9107	-6.42985	-1.31261	-0.694359	-1.77246	0
0.9113	-11.9214	-0.396383	1.74065	1.8886	0
0.9120	-14.6672	-4.66563	2.96767	3.72166	0
0.9127	-9.48072	-5.88727	0.218771	0.9746	0
0.9133	-6.42985	-2.53425	-0.389982	-2.68646	0
0.9140	-9.17563	-2.22884	2.34941	-4.21148	0
0.9147	-8.26037	-1.61802	2.04503	-4.51952	0
0.9153	-5.2095	2.96313	2.04503	-5.43352	0
0.9160	-7.6502	4.49018	4.79393	-6.34753	0
0.9167	-9.17563	3.26854	5.09831	-6.34753	0
0.9173	-4.59933	2.0469	3.27205	-2.68646	0
0.9180	-3.68407	-1.31261	4.18518	0.0605969	0
0.9187	-6.42985	-4.05481	6.32532	-2.68646	0
0.9193	-6.73494	-1.61802	5.09831	-5.43352	0
0.9200	-5.51459	0.214437	3.8808	-4.51952	0
0.9207	-5.81968	-1.92343	3.8808	-5.43352	0
0.9213	-6.42985	-4.36022	2.04503	-6.95854	0
0.9220	-6.42985	-4.05481	0.827523	-4.8225	0
0.9227	-7.04003	-0.701793	3.27205	-3.60047	0
0.9233	-9.17563	1.13067	4.18518	-1.16144	0
0.9240	-11.9214	-1.61802	1.74065	1.28263	0
0.9247	-10.396	-2.83966	0.523147	-2.07544	0
0.9253	-5.51459	0.825257	0.523147	-5.43352	0
0.9260	-2.46372	4.49018	0.218771	-1.16144	0
0.9267	-2.15863	5.70532	0.523147	0.9746	0
0.9273	-0.627443	6.62155	0.523147	-2.07544	0
0.9280	1.20308	6.31614	-0.694359	-1.77246	0
0.9287	0.592905	0.825257	-0.389982	0.9746	0
0.9293	-0.938286	-7.10891	0.827523	0.0605969	0
0.9300	1.20308	-8.94137	1.43628	0.0605969	0
0.9307	4.25395	-3.44399	0.218771	2.19664	0
0.9313	3.64377	1.13067	-2.53013	3.72166	0
0.9320	1.81325	0.519847	-4.35639	4.9437	0
0.9327	0.897992	-1.0072	-4.05201	5.55472	0
0.9333	0.897992	-1.0072	-6.19216	3.41868	0
0.9340	3.94886	-4.05481	-9.24543	1.28263	0
0.9347	5.4743	-10.7738	-8.32279	3.11064	0
0.9353	0.897992	-16.2647	-7.10529	5.55472	0
0.9360	-2.46372	-15.6539	-9.54981	4.33268	0
0.9367	-0.322356	-11.0792	-9.85419	3.41868	0
0.9373	-1.24337	-7.10891	-7.10529	4.9437	0
0.9380	-3.98916	-6.8035	-7.40966	4.9437	0
0.9387	-2.46372	-7.71973	-7.71404	3.11064	0
0.9393	-0.938286	-5.27645	-5.27903	3.72166	0
0.9400	-1.24337	-1.61802	-4.35639	4.33268	0
0.9407	0.592905	-1.0072	-7.10529	1.8886	0
0.9413	1.81325	-2.83966	-8.63668	0.671616	0
0.9420	-1.54846	-3.7494	-6.80091	0.363581	0
0.9427	-3.98916	-3.44399	-4.05201	-1.77246	0
0.9433	-3.68407	-3.13858	-4.05201	-2.07544	0
0.9440	-4.29424	-3.13858	-5.27903	-1.77246	0
0.9447	-4.90442	-3.7494	-4.97465	-5.43352	0
0.9453	-3.68407	-4.66563	-3.13888	-6.34753	0
0.9460	-2.76881	-5.27645	-2.53013	-3.60047	0
0.9467	-4.29424	-3.44399	-1.617	-4.8225	0
0.9473	-6.12476	-3.13858	-0.389982	-7.87255	0
0.9480	-5.51459	-6.19268	-0.389982	-6.65556	0
0.9487	-1.24337	-6.19268	0.523147	-8.18058	0
0.9493	1.81325	-1.61802	2.04503	-12.7556	0
0.9500	-0.0172691	0.825257	2.04503	-12.7556	0
0.9507	-2.76881	2.0469	2.66329	-11.2306	0
0.9513	-0.0172691	5.70532	4.48955	-12.7556	0
0.9520	3.94886	7.53778	4.18518	-10.9276	0
0.9527	2.72851	9.06483	3.8808	-9.09459	0
0.9533	-0.938286	9.67565	5.70706	-10.6196	0
0.9540	-0.0172691	7.53778	5.40268	-11.5387	0
0.9547	2.72851	6.62155	4.79393	-9.40262	0
0.9553	2.72851	10.2865	6.93408	-8.18058	0
0.9560	0.592905	12.1189	8.15158	-9.09459	0
0.9567	-1.24337	12.4243	7.23845	-10.0136	0
0.9573	-1.24337	13.0352	8.76033	-8.18058	0
0.9580	-0.938286	12.1189	10.5961	-7.26658	0
0.9587	-3.37898	11.8135	10.5961	-6.95854	0
0.9593	-6.42985	13.9514	10.5961	-4.21148	0
0.9600	-4.90442	14.5557	9.67346	-2.9945	0
0.9607	-0.0172691	15.7774	5.70706	-7.56956	0
0.9613	1.50817	16.6936	2.04503	-8.48357	0
0.9620	-0.0172691	11.2027	0.523147	-5.43352	0
0.9627	0.897992	3.26854	-0.694359	-5.13054	0
0.9633	2.11834	0.825257	-1.617	-2.68646	0
0.9640	1.81325	-1.31261	-1.92138	1.28263	0
0.9647	2.42343	-8.33055	-2.53013	-0.853406	0
0.9653	2.72851	-14.4322	-3.74763	-2.68646	0
0.9660	0.897992	-14.7377	-4.97465	0.9746	0
0.9667	-0.0172691	-12.5998	-4.66076	0.0605969	0
0.9673	1.81325	-10.7738	-4.05201	-3.60047	0
0.9680	1.81325	-9.8576	-5.88778	-2.38348	0
0.9687	2.11834	-10.7738	-8.63668	0.363581	0
0.9693	3.64377	-18.4026	-7.40966	0.671616	0
0.9700	2.42343	-29.3843	-5.58341	1.8886	0
0.9707	0.592905	-29.0789	-6.19216	2.49962	0
0.9713	-0.627443	-19.0134	-5.88778	2.19664	0
0.9720	-4.59933	-15.0431	-4.97465	2.80766	0
0.9727	-4.90442	-15.3485	-7.40966	1.58562	0
0.9733	1.50817	-10.7738	-8.01842	-0.853406	0
0.9740	2.72851	-7.71973	-6.49653	-0.550422	0
0.9747	-2.46372	-9.55219	-6.19216	0.9746	0
0.9753	-2.15863	-8.63596	-5.88778	1.8886	0
0.9760	0.897992	-5.27645	-5.88778	1.28263	0
0.9767	-0.938286	-4.66563	-8.63668	0.0605969	0
0.9773	-3.37898	-4.36022	-10.4629	1.58562	0
0.9780	-1.85355	-3.13858	-7.40966	4.63566	0
0.9787	-0.627443	-4.97104	-4.35639	6.46872	0
0.9793	-0.627443	-8.02514	-4.66076	6.16069	0
0.9800	-1.24337	-7.71973	-4.66076	5.55472	0
0.9807	-3.07389	-4.05481	-3.74763	5.55472	0
0.9813	-5.2095	0.519847	-4.97465	6.16069	0
0.9820	-4.29424	4.79559	-8.32279	4.9437	0
0.9827	-1.24337	6.01073	-9.54981	3.72166	0
0.9833	-0.0172691	1.43608	-5.58341	7.99374	0
0.9840	-2.15863	-2.83966	-2.22575	10.1298	0
0.9847	-1.54846	-1.61802	-5.27903	3.41868	0
0.9853	1.50817	2.35231	-7.71404	0.0605969	0
0.9860	0.897992	6.01073	-4.97465	4.63566	0
0.9867	0.897992	7.23237	-4.05201	4.63566	0
0.9873	4.55904	4.79559	-6.19216	0.671616	0
0.9880	5.16921	0.214437	-5.27903	3.11064	0
0.9887	2.11834	-1.0072	-2.22575	6.46872	0
0.9893	2.11834	-0.0909732	-0.694359	4.9437	0
0.9900	1.50817	0.214437	-1.31262	4.02464	0
0.9907	-0.938286	1.13067	-3.13888	7.07974	0
0.9913	0.897992	4.79559	-2.83451	7.99374	0
0.9920	3.0336	7.23237	-0.0856059	6.16069	0
0.9927	-0.938286	7.53778	2.34941	6.16069	0
0.9933	-4.29424	10.5919	2.66329	6.16069	0
0.9940	-1.54846	15.7774	2.66329	2.19664	0
0.9947	-0.0172691	16.3882	3.57642	2.19664	0
0.9953	-2.76881	11.5081	6.01143	6.46872	0
0.9960	-3.07389	4.49018	8.15158	4.63566	0
0.9967	0.287818	0.825257	6.32532	0.9746	0
0.9973	2.11834	1.43608	4.48955	2.80766	0
0.9980	1.81325	2.96313	7.8472	3.11064	0
0.9987	2.72851	2.65772	11.8136	0.9746	0
0.9993	2.11834	2.35231	11.2049	2.80766	0
1.0000	-0.938286	1.13067	9.67346	2.80766	0
1.0007	-0.627443	-0.701793	9.67346	-0.550422	0
1.0013	1.81325	-2.53425	8.45596	0.9746	0
1.0020	0.897992	-4.97104	7.8472	2.80766	0
1.0027	-0.0172691	-7.10891	8.76033	0.363581	0
1.0033	3.64377	-7.10891	9.36909	0.9746	0
1.0040	4.55904	-8.94137	10.5961	3.11064	0
1.0047	0.897992	-11.3846	11.5092	2.49962	0
1.0053	0.287818	-8.63596	9.36909	2.19664	0
1.0060	3.94886	-5.88727	7.8472	4.63566	0
1.0067	4.55904	-9.24678	9.67346	3.72166	0
1.0073	0.287818	-11.3846	12.4224	1.28263	0
1.0080	-2.15863	-8.94137	13.345	1.28263	0
1.0087	-1.24337	-7.10891	10.5961	1.28263	0
1.0093	0.592905	-4.36022	7.8472	-1.77246	0
1.0100	1.81325	-0.0909732	8.76033	-2.07544	0
1.0107	0.897992	1.43608	10.2917	0.9746	0
1.0113	-1.24337	1.13067	8.76033	1.58562	0
1.0120	-2.15863	0.519847	7.8472	-0.550422	0
1.0127	-1.24337	-1.92343	8.76033	0.9746	0
1.0133	-1.54846	-5.27645	6.6297	1.8886	0
1.0140	-2.76881	-7.10891	5.09831	0.0605969	0
1.0147	-4.29424	-6.19268	5.09831	0.0605969	0
1.0153	-5.51459	-0.0909732	3.27205	0.9746	0
1.0160	-4.90442	5.40641	2.34941	-0.550422	0
1.0167	-4.59933	4.18477	5.40268	-0.853406	0
1.0173	-5.81968	4.18477	6.01143	0.363581	0
1.0180	-5.51459	8.75942	1.74065	0.671616	0
1.0187	-4.29424	10.8973	-1.31262	0.671616	0
1.0193	-6.42985	10.2865	0.523147	2.19664	0
1.0200	-8.26037	7.84319	1.43628	2.49962	0
1.0207	-5.81968	-1.61802	-1.92138	0.363581	0
1.0213	-3.98916	-11.989	-4.97465	-2.38348	0
1.0220	-5.51459	-11.6836	-2.53013	-3.60047	0
1.0227	-4.29424	-6.19268	0.218771	-2.68646	0
1.0233	-0.938286	-3.13858	-0.389982	-2.07544	0
1.0240	-0.938286	-0.701793	-1.31262	-3.29748	0
1.0247	-1.85355	3.87936	-0.998735	-2.68646	0
1.0253	-0.627443	11.2027	-0.389982	-0.853406	0
1.0260	0.287818	17.6098	1.43628	-0.853406	0
1.0267	-0.938286	14.8611	2.04503	-1.16144	0
1.0273	-0.938286	4.79559	-0.0856059	0.0605969	0
1.0280	0.592905	-1.61802	-0.389982	-0.247437	0
1.0287	1.50817	-2.83966	-0.389982	-0.853406	0
1.0293	0.897992	-2.53425	-2.83451	-0.247437	0
1.0300	1.81325	1.13067	-3.44326	0.0605969	0
1.0307	3.64377	6.31614	0.218771	1.28263	0
1.0313	-0.938286	6.62155	1.43628	4.33268	0
1.0320	-4.90442	2.65772	-1.31262	3.11064	0
1.0327	-0.938286	-1.92343	-2.22575	-0.550422	0
1.0333	3.0336	-5.58186	-0.998735	-1.16144	0
1.0340	-0.0172691	-8.02514	-2.83451	-2.68646	0
1.0347	-1.24337	-8.94137	-5.58341	-3.60047	0
1.0353	1.50817	-11.3846	-4.97465	-1.77246	0
1.0360	0.592905	-14.1268	-4.66076	-3.60047	0
1.0367	-0.627443	-11.3846	-5.88778	-7.26658	0
1.0373	1.81325	-4.05481	-5.58341	-4.51952	0
1.0380	2.11834	-0.0909732	-4.05201	-1.46443	0
1.0387	-0.938286	-2.53425	-4.35639	-4.21148	0
1.0393	-3.07389	-3.44399	-6.80091	-4.51952	0
1.0400	-3.68407	-0.701793	-8.32279	-3.60047	0
1.0407	-2.46372	2.96313	-6.80091	-6.34753	0
1.0413	-0.0172691	5.70532	-4.97465	-9.40262	0
1.0420	-1.85355	7.53778	-6.80091	-10.3166	0
1.0427	-5.2095	6.62155	-9.24543	-10.0136	0
1.0433	-5.2095	2.96313	-7.10529	-5.13054	0
1.0440	-4.90442	-0.0909732	-2.53013	0.0605969	0
1.0447	-5.51459	-1.31261	-1.92138	-3.60047	0
1.0453	-4.59933	0.214437	-6.49653	-9.09459	0
1.0460	-4.59933	2.0469	-9.85419	-6.34753	0
1.0467	-5.2095	0.825257	-8.01842	-2.68646	0
1.0473	-3.68407	-0.701793	-4.97465	-5.73651	0
1.0480	-3.68407	-0.396383	-4.66076	-7.87255	0
1.0487	-5.81968	-2.83966	-4.97465	-3.60047	0
1.0493	-5.51459	-7.71973	-4.66076	-2.38348	0
1.0500	-5.81968	-5.88727	-3.74763	-4.51952	0
1.0507	-8.26037	3.26854	-3.13888	-1.77246	0
1.0513	-5.81968	9.98106	-4.05201	0.671616	0
1.0520	-3.37898	13.646	-3.13888	-0.853406	0
1.0527	-5.51459	19.1369	-0.694359	0.363581	0
1.0533	-4.29424	17.9152	-1.92138	0.9746	0
1.0540	1.81325	2.0469	-5.58341	-2.68646	0
1.0547	-0.322356	-13.2106	-4.05201	-0.550422	0
1.0553	-6.73494	-16.2647	0.523147	5.24668	0
1.0560	-3.98916	-16.2647	1.74065	3.41868	0
1.0567	2.72851	-15.9593	-0.998735	0.363581	0
1.0573	3.94886	-10.7738	-2.22575	4.02464	0
1.0580	3.0336	-5.27645	-1.617	6.46872	0
1.0587	4.55904	-3.13858	-1.92138	4.9437	0
1.0593	3.0336	1.13067	-1.92138	5.55472	0
1.0600	-0.0172691	4.79559	-1.617	5.55472	0
1.0607	0.897992	2.96313	-2.22575	4.63566	0
1.0613	2.42343	0.214437	-2.53013	6.46872	0
1.0620	0.897992	-2.53425	-0.694359	8.30178	0
1.0627	-0.322356	-6.49809	2.04503	7.38272	0
1.0633	0.897992	-8.94137	1.43628	8.30178	0
1.0640	1.81325	-7.71973	0.827523	12.2658	0
1.0647	3.33869	-4.97104	2.66329	12.8768	0
1.0653	3.33869	-2.22884	3.27205	11.0438	0
1.0660	3.0336	1.13067	2.04503	12.8768	0
1.0667	3.94886	3.87936	3.57642	14.0989	0
1.0673	-1.24337	2.0469	7.8472	11.9628	0
1.0680	-8.56546	-0.701793	9.06471	10.7408	0
1.0687	-5.51459	2.35231	6.01143	10.1298	0
1.0693	-0.0172691	4.79559	3.57642	7.38272	0
1.0700	-2.76881	0.214437	6.01143	4.63566	0
1.0707	-1.85355	-3.44399	8.45596	5.8577	0
1.0713	1.81325	-0.701793	5.40268	7.38272	0
1.0720	-0.322356	0.519847	1.74065	6.46872	0
1.0727	-1.85355	0.519847	4.48955	5.55472	0
1.0733	-0.322356	2.96313	7.23845	3.72166	0
1.0740	-3.37898	2.96313	3.27205	0.671616	0
1.0747	-2.76881	1.13067	-0.389982	0.0605969	0
1.0753	2.72851	5.101	1.74065	2.19664	0
1.0760	1.50817	10.2865	2.66329	0.671616	0
1.0767	-2.46372	8.1486	0.218771	-1.77246	0
1.0773	-0.938286	5.101	-1.617	1.28263	0
1.0780	0.287818	6.62155	-1.92138	1.8886	0
1.0787	-0.627443	3.87936	-1.31262	-2.68646	0
1.0793	-2.15863	-4.36022	-1.31262	-1.16144	0
1.0800	-4.59933	-7.71973	-3.13888	0.9746	0
1.0807	-5.81968	-6.19268	-6.49653	-6.34753	0
1.0813	-4.29424	-4.36022	-7.10529	-10.6196	0
1.0820	-3.07389	-0.396383	-7.10529	-7.26658	0
1.0827	-2.76881	3.87936	-8.32279	-9.40262	0
1.0833	-3.68407	3.87936	-8.32279	-11.8416	0
1.0840	-4.59933	3.87936	-6.19216	-6.34753	0
1.0847	-3.07389	8.45401	-4.97465	-4.51952	0
1.0853	-1.85355	10.2865	-4.97465	-7.26658	0
1.0860	-2.15863	8.75942	-5.58341	-4.8225	0
1.0867	-1.85355	9.06483	-6.80091	-5.43352	0
1.0873	-0.938286	9.06483	-4.97465	-11.2306	0
1.0880	-0.938286	9.37024	-2.53013	-10.6196	0
1.0887	1.81325	10.8973	-2.53013	-8.18058	0
1.0893	3.64377	9.06483	0.218771	-10.3166	0
1.0900	2.72851	4.18477	3.8808	-10.0136	0
1.0907	4.25395	2.96313	0.523147	-6.34753	0
1.0913	4.25395	1.13067	-2.22575	-6.95854	0
1.0920	-0.0172691	-2.53425	1.43628	-9.09459	0
1.0927	0.287818	-1.31261	1.1319	-9.40262	0
1.0933	4.55904	1.43608	-4.97465	-10.9276	0
1.0940	2.72851	-0.701793	-5.58341	-13.0637	0
1.0947	-1.24337	-1.0072	-1.31262	-13.3667	0
1.0953	0.897992	2.0469	-0.998735	-13.6747	0
1.0960	3.64377	1.43608	-3.74763	-13.6747	0
1.0967	2.42343	-3.44399	-4.05201	-12.1497	0
1.0973	-0.938286	-6.19268	-1.617	-10.3166	0
1.0980	-4.29424	-4.66563	1.1319	-11.8416	0
1.0987	-5.51459	-2.22884	2.04503	-13.6747	0
1.0993	-2.76881	-0.396383	1.43628	-10.9276	0
1.1000	-0.322356	-0.396383	-0.694359	-9.09459	0
1.1007	-2.46372	-1.61802	-2.53013	-13.0637	0
1.1013	-3.07389	-0.701793	-4.05201	-11.5387	0
1.1020	1.50817	4.79559	-6.49653	-5.43352	0
1.1027	3.33869	7.53778	-6.19216	-7.26658	0
1.1033	-1.24337	5.101	-3.44326	-8.48357	0
1.1040	-4.29424	5.70532	-4.35639	-2.38348	0
1.1047	-1.85355	10.2865	-8.01842	-3.60047	0
1.1053	0.287818	12.4243	-7.40966	-9.09459	0
1.1060	0.287818	12.7297	-4.35639	-4.8225	0
1.1067	-0.0172691	13.3406	-3.74763	-0.853406	0
1.1073	-0.627443	11.2027	-3.74763	-2.07544	0
1.1080	-1.85355	11.8135	-4.05201	0.0605969	0
1.1087	-3.07389	18.526	-5.58341	2.19664	0
1.1093	-3.68407	18.2206	-5.88778	-0.550422	0
1.1100	-2.15863	6.92696	-5.58341	-0.550422	0
1.1107	1.20308	-4.97104	-8.32279	2.80766	0
1.1113	3.33869	-10.7738	-10.4629	3.41868	0
1.1120	1.20308	-11.6836	-9.54981	2.49962	0
1.1127	-1.54846	-10.4684	-9.54981	2.80766	0
1.1133	-0.322356	-10.7738	-13.2118	2.19664	0
1.1140	3.64377	-10.7738	-13.2118	0.363581	0
1.1147	2.42343	-6.49809	-8.63668	0.9746	0
1.1153	-3.68407	-4.36022	-6.19216	5.55472	0
1.1160	-6.42985	-8.02514	-8.63668	5.55472	0
1.1167	-3.98916	-10.7738	-11.3761	0.0605969	0
1.1173	-0.627443	-11.3846	-11.0717	-0.247437	0
1.1180	0.897992	-9.8576	-9.24543	2.80766	0
1.1187	1.20308	-7.10891	-9.54981	2.80766	0
1.1193	0.592905	-10.7738	-11.0717	3.72166	0
1.1200	-0.322356	-16.5701	-10.7673	5.24668	0
1.1207	-1.24337	-12.5998	-7.71404	3.72166	0
1.1213	-2.15863	-4.66563	-4.05201	4.63566	0
1.1220	-2.15863	-2.53425	-4.97465	8.30178	0
1.1227	-3.68407	-2.83966	-8.01842	5.55472	0
1.1233	-6.12476	-1.61802	-4.66076	2.49962	0
1.1240	-3.68407	-0.396383	3.27205	4.9437	0
1.1247	0.287818	4.79559	5.70706	5.55472	0
1.1253	-1.85355	10.2865	5.09831	3.41868	0
1.1260	-3.37898	9.67565	7.8472	2.80766	0
1.1267	-0.0172691	7.53778	11.2049	2.49962	0
1.1273	-0.627443	8.1486	12.118	2.49962	0
1.1280	-5.2095	8.45401	11.2049	3.11064	0
1.1287	-5.51459	9.37024	10.2917	2.80766	0
1.1293	-4.90442	10.5919	12.118	2.19664	0
1.1300	-5.51459	12.1189	15.1713	1.8886	0
1.1307	-3.68407	14.2503	16.3888	1.8886	0
1.1313	-0.322356	13.3406	17.007	2.19664	0
1.1320	0.592905	9.37024	17.9202	2.80766	0
1.1327	-1.24337	8.45401	15.78	2.80766	0
1.1333	-2.76881	6.01073	13.6494	2.80766	0
1.1340	-3.07389	-4.97104	15.4756	2.19664	0
1.1347	-3.68407	-11.6836	17.3114	3.41868	0
1.1353	-6.12476	-5.27645	16.0844	5.55472	0
1.1360	-11.0062	1.13067	16.0844	4.63566	0
1.1367	-17.1079	1.43608	15.78	3.72166	0
1.1373	-17.7181	2.96313	10.5961	4.33268	0
1.1380	-14.3621	3.87936	7.54283	1.58562	0
1.1387	-15.5825	-3.13858	10.5961	0.9746	0
1.1393	-17.413	-11.3846	11.8136	5.55472	0
1.1400	-16.8028	-17.7918	7.8472	5.55472	0
1.1407	-18.6333	-25.7259	4.48955	0.9746	0
1.1413	-12.8367	-29.9952	2.66329	2.80766	0
1.1420	-6.42985	-24.5043	0.827523	4.9437	0
1.1427	-14.057	-16.2647	0.523147	1.28263	0
1.1433	-11.9214	-11.6836	0.523147	2.19664	0
1.1440	-11.0062	-5.88727	0.523147	5.24668	0
1.1447	-74.1764	2.35231	1.74065	1.8886	0
1.1453	-166.952	5.40641	2.04503	1.8886	0
1.1460	-188.619	2.0469	-1.31262	7.38272	0
1.1467	-144.98	-2.83966	-3.74763	6.46872	0
1.1473	-109.883	-5.58186	-4.05201	1.8886	0
1.1480	-104.086	-4.66563	-5.58341	3.41868	0
1.1487	-114.765	-1.61802	-7.40966	4.63566	0
1.1493	-116.595	-1.0072	-6.19216	3.11064	0
1.1500	-92.4874	2.0469	-5.27903	4.63566	0
1.1507	-69.6001	10.2865	-6.19216	6.46872	0
1.1513	-70.5154	13.9514	-4.97465	6.16069	0
1.1520	-74.4815	6.62155	-5.88778	7.99374	0
1.1527	-63.8035	-4.36022	-11.3761	8.30178	0
1.1533	-47.6281	-11.0792	-14.125	3.72166	0
1.1540	-37.2494	-12.5998	-8.94106	0.9746	0
1.1547	-35.724	-7.71973	-5.27903	2.80766	0
1.1553	-34.1985	-2.53425	-8.01842	4.02464	0
1.1560	-27.1815	-2.53425	-10.7673	2.80766	0
1.1567	-18.3282	-1.61802	-10.4629	3.11064	0
1.1573	-11.9214	2.65772	-10.4629	4.33268	0
1.1580	-8.26037	5.70532	-10.7673	4.63566	0
1.1587	-7.34511	6.92696	-9.54981	4.33268	0
1.1593	-3.37898	7.53778	-7.71404	3.11064	0
1.1600	5.4743	8.45401	-6.80091	0.363581	0
1.1607	9.44043	11.2027	-6.49653	-0.550422	0
1.1613	8.52517	12.4243	-5.58341	0.9746	0
1.1620	12.7964	9.37024	-5.58341	0.363581	0
1.1627	21.0395	4.79559	-6.19216	-1.77246	0
1.1633	22.87	3.57395	-4.97465	0.671616	0
1.1640	20.7344	6.31614	-4.97465	3.41868	0
1.1647	23.7853	9.06483	-8.01842	-0.247437	0
1.1653	30.4972	7.53778	-8.63668	-4.21148	0
1.1660	34.4633	6.01073	-5.88778	-2.07544	0
1.1667	37.5142	9.06483	-6.80091	-1.77246	0
1.1673	40.2657	12.4243	-8.01842	-5.43352	0
1.1680	40.5708	11.8135	-7.10529	-6.04454	0
1.1687	41.7912	9.98106	-7.10529	-3.60047	0
1.1693	43.6217	8.45401	-5.88778	-4.21148	0
1.1700	44.2319	8.1486	-2.22575	-4.51952	0
1.1707	45.4522	7.53778	-3.13888	-1.46443	0
1.1713	46.0624	7.53778	-5.58341	0.0605969	0
1.1720	46.3675	9.67565	-1.31262	-1.16144	0
1.1727	48.5031	11.5081	0.218771	-0.853406	0
1.1733	49.4183	10.2865	-3.13888	-1.77246	0
1.1740	50.0285	11.5081	-0.694359	-4.8225	0
1.1747	53.6895	16.3882	2.96767	-3.9085	0
1.1753	53.0794	17.6098	0.523147	0.671616	0
1.1760	47.8929	16.6936	0.523147	0.0605969	0
1.1767	49.4183	19.4423	2.96767	-3.29748	0
1.1773	53.6895	22.7953	0.523147	-2.38348	0
1.1780	52.7743	21.5801	-0.694359	-1.46443	0
1.1787	51.2489	20.3585	2.66329	-2.68646	0
1.1793	51.2489	19.1369	1.74065	-1.77246	0
1.1800	49.7234	11.8135	-1.31262	-1.77246	0
1.1807	51.5539	-3.7494	-1.31262	-2.9945	0
1.1813	56.4353	-16.2647	-0.389982	-0.853406	0
1.1820	57.6557	-18.708	-0.0856059	0.9746	0
1.1827	57.0455	-19.9231	0.827523	-0.550422	0
1.1833	56.7404	-23.2826	0.523147	0.671616	0
1.1840	56.4353	-20.8394	-0.389982	3.11064	0
1.1847	56.4353	-14.1268	-0.694359	1.8886	0
1.1853	55.8252	-9.55219	-3.13888	0.9746	0
1.1860	54.9099	-7.10891	-4.66076	1.8886	0
1.1867	53.0794	-8.63596	-2.83451	0.671616	0
1.1873	47.8929	-18.0972	-1.31262	0.0605969	0
1.1880	43.9268	-27.253	-3.74763	0.671616	0
1.1887	45.7573	-26.9476	-4.66076	0.363581	0
1.1893	47.5878	-19.3188	-3.74763	0.0605969	0
1.1900	47.5878	-13.2106	-5.58341	1.8886	0
1.1907	46.6725	-10.163	-7.10529	4.33268	0
1.1913	43.9268	-8.02514	-5.88778	4.33268	0
1.1920	43.0115	-7.10891	-4.05201	1.8886	0
1.1927	43.3166	-8.02514	-4.35639	0.9746	0
1.1933	40.5708	-9.55219	-4.66076	0.0605969	0
1.1940	37.8193	-12.2944	-5.27903	-2.68646	0
1.1947	38.4294	-13.8214	-4.97465	-2.07544	0
1.1953	36.5989	-11.6836	-3.74763	0.363581	0
1.1960	33.5481	-9.8576	-4.05201	-0.247437	0
1.1967	35.6837	-11.3846	-3.44326	-0.550422	0
1.1973	37.5142	-10.7738	0.218771	1.8886	0
1.1980	35.6837	-8.02514	1.43628	0.363581	0
1.1987	33.8531	-6.19268	-0.389982	-1.77246	0
1.1993	30.1921	-2.53425	2.04503	0.363581	0
1.2000	25.3107	2.96313	5.09831	-0.550422	0
1.2007	25.6158	5.70532	2.66329	-4.51952	0
1.2013	28.0565	5.70532	2.66329	-3.29748	0
1.2020	25.3107	5.70532	6.32532	-1.46443	0
1.2027	21.6497	4.49018	7.23845	-3.60047	0
1.2033	21.6497	2.96313	7.8472	-2.07544	0
1.2040	21.9547	2.35231	10.2917	2.19664	0
1.2047	21.0395	-0.701793	11.5092	0.9746	0
1.2053	20.1242	-4.36022	13.345	-0.247437	0
1.2060	18.8981	-2.53425	15.4756	1.28263	0
1.2067	17.3727	0.825257	13.345	-2.07544	0
1.2073	13.7116	-0.396383	10.5961	-4.8225	0
1.2080	10.9659	-1.92343	12.4224	0.0605969	0
1.2087	11.576	-1.31261	11.8136	1.8886	0
1.2093	12.1862	-2.22884	9.06471	-2.07544	0
1.2100	11.2709	-0.701793	9.67346	-1.77246	0
1.2107	10.6608	6.01073	9.06471	0.0605969	0
1.2113	7.6099	6.92696	5.70706	-1.46443	0
1.2120	2.72851	2.96313	4.18518	-1.46443	0
1.2127	2.72851	4.49018	4.79393	-1.77246	0
1.2133	5.4743	6.62155	2.66329	-6.65556	0
1.2140	3.64377	2.0469	-0.998735	-8.48357	0
1.2147	1.50817	-0.396383	-3.74763	-4.8225	0
1.2153	3.64377	2.0469	-4.97465	-3.9085	0
1.2160	4.86412	3.26854	-6.49653	-6.95854	0
1.2167	2.72851	2.0469	-8.01842	-6.95854	0
1.2173	0.897992	1.13067	-8.63668	-5.43352	0
1.2180	0.592905	1.13067	-8.63668	-6.34753	0
1.2187	-1.24337	2.0469	-8.94106	-6.95854	0
1.2193	-4.90442	2.0469	-7.71404	-6.34753	0
1.2200	-6.42985	1.13067	-6.19216	-9.09459	0
1.2207	-5.81968	3.87936	-6.49653	-11.2306	0
1.2213	-6.42985	6.31614	-6.19216	-9.40262	0
1.2220	-5.81968	4.18477	-5.88778	-9.40262	0
1.2227	-3.37898	3.26854	-4.97465	-11.8416	0
1.2233	-6.73494	5.70532	-2.22575	-8.18058	0
1.2240	-13.7519	6.01073	-1.31262	-1.77246	0
1.2247	-13.4469	4.79559	-4.05201	-3.60047	0
1.2253	-11.9214	5.40641	-4.35639	-8.18058	0
1.2260	-14.057	5.70532	-1.92138	-7.26658	0
1.2267	-14.057	6.62155	-2.22575	-5.43352	0
1.2273	-13.1418	9.37024	-1.92138	-7.26658	0
1.2280	-14.057	9.98106	-0.0856059	-6.95854	0
1.2287	-11.9214	5.70532	-0.389982	-4.51952	0
1.2293	-10.0909	4.79559	-1.31262	-4.51952	0
1.2300	-13.7519	8.75942	-1.31262	-5.73651	0
1.2307	-14.057	7.53778	-1.92138	-4.21148	0
1.2313	-11.6163	-2.22884	-1.31262	-3.29748	0
1.2320	-14.9723	-9.8576	1.43628	-3.29748	0
1.2327	-19.2435	-10.163	2.66329	-0.853406	0
1.2333	-18.0232	-8.33055	0.523147	0.0605969	0
1.2340	-15.8875	-9.55219	-1.31262	-2.68646	0
1.2347	-16.1926	-13.516	-0.0856059	-1.77246	0
1.2353	-15.5825	-16.2647	2.04503	2.49962	0
1.2360	-15.2774	-13.8214	1.43628	0.9746	0
1.2367	-17.413	-7.71973	-1.617	-3.9085	0
1.2373	-18.0232	-4.36022	-3.74763	-5.73651	0
1.2380	-15.5825	-3.13858	-3.74763	-5.43352	0
1.2387	-14.6672	-1.0072	-2.83451	-3.60047	0
1.2393	-15.5825	0.214437	-3.44326	-0.247437	0
1.2400	-14.9723	-0.701793	-4.97465	-0.247437	0
1.2407	-16.8028	0.214437	-4.05201	-2.07544	0
1.2413	-20.1588	2.0469	-1.31262	-1.46443	0
1.2420	-17.413	2.65772	-0.389982	-2.07544	0
1.2427	-13.7519	2.96313	-0.694359	-4.51952	0
1.2433	-15.5825	1.13067	-1.31262	-2.68646	0
1.2440	-16.4977	-4.66563	-0.998735	0.0605969	0
1.2447	-14.3621	-8.94137	0.523147	-0.550422	0
1.2453	-12.8367	-8.94137	-0.0856059	-0.247437	0
1.2460	-11.0062	-8.94137	-2.83451	2.49962	0
1.2467	-10.0909	-7.10891	-1.92138	2.80766	0
1.2473	-13.1418	-3.7494	1.43628	1.8886	0
1.2480	-14.9723	-3.44399	0.827523	2.49962	0
1.2487	-15.2774	-3.13858	-2.22575	1.8886	0
1.2493	-14.6672	-0.701793	-3.13888	0.363581	0
1.2500	-12.2265	-1.0072	-2.83451	3.11064	0
1.2507	-11.6163	-2.53425	-2.22575	7.07974	0
1.2513	-14.3621	1.13067	-3.13888	5.24668	0
1.2520	-14.057	5.40641	-3.44326	3.72166	0
1.2527	-11.6163	4.49018	-1.617	7.38272	0
1.2533	-11.0062	1.43608	-0.998735	6.7717	0
1.2540	-9.48072	-0.701793	-3.74763	1.8886	0
1.2547	-8.56546	-1.31261	-3.13888	3.41868	0
1.2553	-11.6163	-0.0909732	1.1319	8.30178	0
1.2560	-11.9214	2.0469	0.827523	7.38272	0
1.2567	-10.0909	1.74149	-1.31262	6.46872	0
1.2573	-12.2265	0.214437	1.43628	9.51876	0
1.2580	-12.8367	2.35231	3.57642	9.8268	0
1.2587	-9.78581	7.53778	1.43628	10.1298	0
1.2593	-12.5316	8.75942	1.1319	14.7099	0
1.2600	-18.0232	7.53778	2.66329	16.2349	0
1.2607	-15.5825	8.1486	0.827523	10.1298	0
1.2613	-11.9214	8.1486	-1.31262	6.7717	0
1.2620	-13.7519	8.1486	0.218771	9.21578	0
1.2627	-14.057	10.2865	1.74065	11.0438	0
1.2633	-11.9214	11.2027	0.523147	11.0438	0
1.2640	-12.2265	10.8973	-0.694359	11.3518	0
1.2647	-13.7519	11.8135	0.827523	10.4378	0
1.2653	-13.7519	8.75942	2.34941	8.90774	0
1.2660	-12.2265	3.57395	1.43628	9.21578	0
1.2667	-11.0062	3.57395	1.1319	9.21578	0
1.2673	-11.0062	2.96313	1.74065	8.30178	0
1.2680	-10.396	-4.36022	2.66329	7.99374	0
1.2687	-7.34511	-9.55219	5.09831	7.99374	0
1.2693	-6.73494	-8.02514	6.01143	6.46872	0
1.2700	-7.95529	-5.27645	3.27205	6.16069	0
1.2707	-7.34511	-4.36022	2.34941	6.7717	0
1.2713	-8.26037	-6.8035	6.01143	6.7717	0
1.2720	-11.0062	-10.7738	6.01143	5.24668	0
1.2727	-10.7011	-9.8576	2.34941	3.41868	0
1.2733	-8.56546	-7.10891	3.57642	1.58562	0
1.2740	-8.26037	-5.88727	4.79393	-0.853406	0
1.2747	-7.34511	-1.0072	2.66329	-1.77246	0
1.2753	-6.42985	4.79559	2.04503	-1.16144	0
1.2760	-8.26037	4.79559	0.218771	-1.77246	0
1.2767	-10.396	2.96313	-3.44326	-1.77246	0
1.2773	-10.7011	3.26854	-2.22575	0.0605969	0
1.2780	-11.0062	4.79559	-0.0856059	-1.77246	0
1.2787	-10.0909	6.01073	-2.83451	-2.9945	0
1.2793	-7.6502	5.70532	-2.53013	-0.853406	0
1.2800	-6.42985	4.18477	0.218771	-4.51952	0
1.2807	-8.26037	4.18477	-1.31262	-8.48357	0
1.2813	-9.48072	4.79559	-1.31262	-4.51952	0
1.2820	-7.04003	4.79559	1.43628	-3.9085	0
1.2827	-4.90442	9.06483	-0.389982	-8.48357	0
1.2833	-7.34511	13.0352	-2.83451	-5.13054	0
1.2840	-8.87055	5.40641	-0.389982	-2.38348	0
1.2847	-4.90442	-7.10891	-0.0856059	-7.56956	0
1.2853	-3.07389	-9.24678	-1.617	-7.56956	0
1.2860	-4.59933	-3.44399	-0.389982	-5.43352	0
1.2867	-1.85355	-1.31261	-0.694359	-8.7916	0
1.2873	-0.0172691	-5.58186	-2.53013	-7.56956	0
1.2880	-2.76881	-10.4684	-1.31262	-4.21148	0
1.2887	-3.68407	-10.163	-0.694359	-7.87255	0
1.2893	-2.15863	-7.10891	-3.74763	-9.09459	0
1.2900	-3.07389	-5.27645	-4.66076	-6.95854	0
1.2907	-3.07389	-4.66563	-1.92138	-10.0136	0
1.2913	-1.54846	-2.83966	0.523147	-11.8416	0
1.2920	-1.85355	0.519847	0.827523	-8.18058	0
1.2927	-2.76881	3.87936	-0.389982	-7.56956	0
1.2933	-1.85355	5.40641	-1.617	-9.09459	0
1.2940	-2.76881	3.87936	-1.617	-9.09459	0
1.2947	-3.68407	0.825257	-0.389982	-8.18058	0
1.2953	-3.37898	-2.83966	1.74065	-6.34753	0
1.2960	-3.68407	-7.71973	2.34941	-5.73651	0
1.2967	-2.76881	-9.55219	-0.998735	-8.18058	0
1.2973	-0.322356	-8.33055	-2.22575	-9.09459	0
1.2980	-0.627443	-6.19268	-0.389982	-7.56956	0
1.2987	-2.76881	-2.53425	0.218771	-6.65556	0
1.2993	-2.15863	0.519847	0.523147	-5.43352	0
1.3000	-2.15863	1.43608	1.74065	-5.13054	0
1.3007	-3.98916	1.13067	1.74065	-7.26658	0
1.3013	-3.98916	-0.0909732	1.43628	-6.65556	0
1.3020	-3.68407	-3.13858	2.66329	-3.29748	0
1.3027	-4.59933	-3.13858	3.27205	-2.68646	0
1.3033	-4.59933	0.214437	2.96767	-3.60047	0
1.3040	-4.29424	3.26854	2.66329	-3.9085	0
1.3047	-3.07389	4.79559	2.34941	-3.60047	0
1.3053	1.20308	5.70532	3.8808	-1.77246	0
1.3060	3.64377	4.18477	6.93408	0.0605969	0
1.3067	2.72851	-0.701793	6.93408	0.0605969	0
1.3073	1.20308	-6.49809	3.8808	0.9746	0
1.3080	-0.0172691	-8.94137	1.1319	3.11064	0
1.3087	-0.0172691	-5.88727	0.218771	1.8886	0
1.3093	1.81325	-2.22884	0.827523	-0.247437	0
1.3100	0.592905	0.214437	0.523147	1.28263	0
1.3107	-1.54846	2.65772	-1.31262	4.9437	0
1.3113	-0.0172691	3.57395	-0.389982	5.24668	0
1.3120	0.897992	3.87936	1.43628	3.11064	0
1.3127	-0.322356	7.53778	-0.998735	3.72166	0
1.3133	2.11834	9.37024	-5.27903	4.63566	0
1.3140	5.77938	8.1486	-4.66076	2.80766	0
1.3147	5.4743	9.06483	-2.22575	3.41868	0
1.3153	1.20308	10.2865	-3.44326	6.16069	0
1.3160	-2.15863	6.62155	-4.35639	6.16069	0
1.3167	-0.938286	4.18477	-2.53013	4.33268	0
1.3173	0.897992	5.70532	-3.13888	5.24668	0
1.3180	-0.938286	6.62155	-4.05201	6.46872	0
1.3187	-0.0172691	6.01073	-2.22575	7.38272	0
1.3193	0.287818	6.31614	-1.617	8.90774	0
1.3200	-4.59933	4.79559	-3.44326	8.30178	0
1.3207	-4.59933	2.65772	-4.05201	5.24668	0
1.3213	1.81325	1.74149	-1.31262	4.63566	0
1.3220	2.42343	-0.396383	1.74065	4.33268	0
1.3227	-0.938286	-2.83966	2.34941	3.41868	0
1.3233	0.897992	-4.97104	-0.0856059	5.8577	0
1.3240	4.55904	-8.33055	-1.617	8.60476	0
1.3247	3.94886	-10.7738	-0.694359	5.55472	0
1.3253	2.72851	-9.24678	-0.998735	5.55472	0
1.3260	3.0336	-4.97104	-1.92138	10.7408	0
1.3267	2.72851	0.825257	-1.31262	9.8268	0
1.3273	1.81325	3.87936	0.523147	5.8577	0
1.3280	2.72851	2.0469	2.66329	9.21578	0
1.3287	3.0336	-1.0072	4.48955	11.9628	0
1.3293	0.897992	0.214437	3.27205	7.69076	0
1.3300	1.81325	2.65772	2.66329	4.63566	0
1.3307	4.55904	1.74149	4.18518	5.8577	0
1.3313	0.897992	-3.44399	4.18518	8.30178	0
1.3320	-2.76881	-8.94137	2.96767	9.51876	0
1.3327	-0.627443	-9.24678	1.74065	5.8577	0
[truncated: 38,626 more rows]
