# Supplementary material for: Identification of Haptic Based Guiding Using Hard Reins
Source: PLoS One. 2015 Jul 22;10(7):e0132020. doi: 10.1371/journal.pone.0132020 (PMC4511788; doi:10.1371/journal.pone.0132020)
Supplement: S4 File — (ZIP) [file pone.0132020.s004.zip › EMGData2/Subject9/T19/t19.txt]

0.0000	13.4993	14.3041	12.0694	59.453	0
0.0007	7.70178	11.5624	7.18535	53.9605	0
0.0013	5.56506	11.8663	4.13351	41.7516	0
0.0020	-0.538793	10.9481	0.778137	31.9873	0
0.0027	-10.9124	5.76218	-4.71297	25.2708	0
0.0033	-19.7656	-0.645871	-10.2096	17.3373	0
0.0040	-26.4783	-7.35786	-15.0936	9.40384	0
0.0047	-33.8037	-14.3801	-17.8364	0.553167	0
0.0053	-40.2102	-19.5661	-18.7525	-9.21112	0
0.0060	-42.6532	-22.6182	-20.8883	-14.0968	0
0.0067	-39.6013	-25.9741	-22.417	-16.231	0
0.0073	-35.9367	-27.5002	-21.1973	-18.6721	0
0.0080	-34.7189	-25.6702	-18.7525	-17.7584	0
0.0087	-34.4126	-22.3142	-15.3972	-16.231	0
0.0093	-32.5822	-19.87	-11.4292	-16.8413	0
0.0100	-30.1392	-18.0401	-8.37739	-15.6207	0
0.0107	-26.7846	-16.2101	-4.10591	-7.68724	0
0.0113	-22.2049	-14.0762	3.82998	6.04558	0
0.0120	-17.3226	-12.2462	12.3729	17.9476	0
0.0127	-11.8276	-9.4981	18.4766	24.3572	0
0.0133	-4.50593	-3.39399	23.0571	31.6804	0
0.0140	1.90423	0.265947	27.9357	42.0585	0
0.0147	7.09287	-0.94981	32.5162	50.9056	0
0.0153	9.5322	1.79198	34.0394	58.2324	0
0.0160	11.9752	10.6442	34.9555	67.0831	0
0.0167	15.9424	17.0523	36.4841	73.796	0
0.0173	17.4665	17.0523	35.568	75.0166	0
0.0180	15.6361	18.5783	32.5162	75.3199	0
0.0187	15.3298	24.0745	30.9875	74.0994	0
0.0193	19.2969	27.4305	28.2447	69.2172	0
0.0200	21.131	25.2903	23.0571	63.7248	0
0.0207	15.9424	21.3264	19.6962	60.0632	0
0.0213	9.8385	16.1404	14.5087	52.74	0
0.0220	7.70178	8.81424	5.35314	39.0036	0
0.0227	3.73464	3.318	-0.750543	27.7154	0
0.0233	-9.69458	1.1841	-2.57723	21.9161	0
0.0240	-26.4783	-2.78611	-8.98997	14.286	0
0.0247	-36.5493	-7.66814	-18.1455	2.38397	0
0.0253	-41.1254	-8.57995	-21.5009	-7.38032	0
0.0260	-43.8747	-8.88389	-21.8044	-12.2625	0
0.0267	-44.7899	-10.4099	-23.024	-14.7071	0
0.0273	-44.4836	-9.4981	-22.417	-15.0105	0
0.0280	-43.2621	-8.57995	-20.2812	-15.6207	0
0.0287	-40.2102	-10.4099	-20.2812	-16.8413	0
0.0293	-34.4126	-9.80204	-19.3651	-15.0105	0
0.0300	-27.6998	-7.66814	-15.0936	-10.4317	0
0.0307	-24.3416	-8.88389	-10.8167	-5.54951	0
0.0313	-20.9834	-9.19416	-8.07386	2.69089	0
0.0320	-11.8276	-4.31214	-3.49334	13.9826	0
0.0327	0.0738072	0.880158	1.38519	22.5264	0
0.0333	6.48027	3.62828	3.52645	30.1565	0
0.0340	11.3626	6.98427	5.66219	39.6175	0
0.0347	18.9943	11.5624	10.2372	48.1612	0
0.0353	22.3488	15.2223	13.5926	55.7913	0
0.0360	20.8247	18.8822	13.9016	62.5043	0
0.0367	20.2158	22.5485	15.1212	64.3351	0
0.0373	21.4336	23.7643	18.4766	63.4179	0
0.0380	21.131	23.7643	21.2249	63.1146	0
0.0387	18.3817	25.6006	20.6124	61.5871	0
0.0393	13.4993	26.2084	17.8696	58.8427	0
0.0400	11.06	23.4603	13.9016	54.8742	0
0.0407	11.3626	20.1043	9.93366	47.5509	0
0.0413	8.31069	14.0002	4.74608	37.1728	0
0.0420	0.989017	3.93221	-0.441496	25.8811	0
0.0427	-7.25156	-3.09005	-4.40944	17.034	0
0.0433	-14.5769	-5.5279	-8.98997	9.70719	0
0.0440	-18.5441	-9.80204	-14.7846	-1.88791	0
0.0447	-19.4593	-13.7723	-18.1455	-12.8763	0
0.0453	-19.4593	-14.988	-19.0616	-18.6721	0
0.0460	-21.2897	-18.0401	-21.1973	-27.8297	0
0.0467	-24.9505	-20.1803	-23.9401	-35.7631	0
0.0473	-28.3088	-16.8243	-24.5527	-29.6605	0
0.0480	-28.6151	-14.0762	-23.3331	-24.1645	0
0.0487	-26.4783	-14.3801	-23.9401	-32.4049	0
0.0493	-26.4783	-12.2462	-24.8562	-34.8459	0
0.0500	-25.8657	-8.88389	-22.7205	-28.133	0
0.0507	-19.4593	-5.83184	-19.0616	-25.385	0
0.0513	-11.8276	0.880158	-16.3133	-18.0618	0
0.0520	-9.38828	7.28821	-11.7328	-4.02563	0
0.0527	-6.64265	11.5624	-5.62908	3.60451	0
0.0533	1.90423	16.7483	-0.441496	10.0141	0
0.0540	10.1448	20.7122	4.13351	21.9161	0
0.0547	16.5513	21.6303	8.40498	28.936	0
0.0553	28.4527	23.4603	12.3729	33.2079	0
0.0560	44.9338	25.6006	14.8177	43.2791	0
0.0567	55.0048	26.2084	14.8177	50.9056	0
0.0573	52.5618	27.7345	12.9855	50.2954	0
0.0580	44.6275	28.6526	11.7659	49.6851	0
0.0587	40.3541	28.0384	11.1533	50.2954	0
0.0593	35.778	28.0384	10.5407	47.5509	0
0.0600	26.6223	28.3423	8.40498	42.3619	0
0.0607	21.131	25.9045	4.43704	35.9523	0
0.0613	18.3817	20.7122	-3.49334	25.8811	0
0.0620	9.5322	15.2223	-12.6489	13.9826	0
0.0627	0.376417	11.2521	-16.0098	5.13196	0
0.0633	-3.59072	6.06612	-18.7525	-1.58456	0
0.0640	-7.25156	0.265947	-29.1277	-11.6522	0
0.0647	-12.4402	-1.26008	-39.5029	-20.5029	0
0.0653	-16.4073	-0.94981	-42.8638	-25.9988	0
0.0660	-23.4264	-4.00187	-47.4388	-33.9323	0
0.0667	-28.3088	-8.57995	-52.0193	-41.5625	0
0.0673	-26.4783	-10.4099	-53.5424	-41.5625	0
0.0680	-24.3416	-11.936	-59.3426	-39.4247	0
0.0687	-25.5631	-12.2462	-69.7178	-38.8145	0
0.0693	-23.4264	-10.4099	-73.9892	-36.0665	0
0.0700	-19.153	-8.57995	-74.9053	-34.5426	0
0.0707	-18.2378	-7.97207	-76.125	-33.3221	0
0.0713	-15.4921	-5.5279	-71.8535	-22.6406	0
0.0720	-9.38828	-2.47584	-65.4463	-9.51804	0
0.0727	-2.67551	-0.341932	-63.3105	-3.10844	0
0.0733	3.42834	4.54009	-60.8658	4.82504	0
0.0740	7.70178	11.2521	-53.5424	15.8134	0
0.0747	11.3626	12.4742	-44.9995	21.3058	0
0.0753	16.245	12.4742	-38.8958	25.2708	0
0.0760	21.131	17.3562	-33.4047	33.2079	0
0.0767	22.9614	21.6303	-28.5207	39.0036	0
0.0773	24.4855	21.9343	-24.2492	38.7003	0
0.0780	27.5375	22.5485	-19.9722	35.0387	0
0.0787	28.1501	21.6303	-16.3133	32.5976	0
0.0793	23.8766	18.5783	-14.4811	31.6804	0
0.0800	21.131	18.2744	-15.3972	27.7154	0
0.0807	20.2158	17.9704	-16.3133	19.7784	0
0.0813	13.4993	12.4742	-14.7846	9.40384	0
0.0820	6.48027	7.59215	-16.3133	-2.19482	0
0.0827	4.04094	6.37006	-20.8883	-12.8763	0
0.0833	-0.841402	0.576218	-23.6366	-21.1131	0
0.0840	-9.38828	-7.66814	-25.4688	-31.4913	0
0.0847	-12.4402	-10.4099	-30.6564	-41.8658	0
0.0853	-13.9643	-11.936	-35.2314	-50.4096	0
0.0860	-19.153	-14.0762	-36.7601	-59.5672	0
0.0867	-22.2049	-14.0762	-37.0636	-65.3665	0
0.0873	-24.6479	-14.988	-34.0118	-63.839	0
0.0880	-25.8657	-20.1803	-30.0438	-62.9218	0
0.0887	-21.2897	-21.3961	-28.5207	-65.0596	0
0.0893	-17.9315	-16.514	-24.8562	-63.2288	0
0.0900	-18.2378	-14.3801	-19.0616	-58.0397	0
0.0907	-12.7465	-14.6841	-15.3972	-51.6301	0
0.0913	-3.59072	-9.80204	-9.29349	-41.2555	0
0.0920	0.682717	-2.1719	0.165561	-30.5741	0
0.0927	4.04094	1.48804	5.04961	-22.3337	0
0.0933	9.2259	4.54009	8.71403	-11.3488	0
0.0940	12.8904	10.3403	16.9535	-0.36402	0
0.0947	17.7728	16.1404	22.7481	5.43531	0
0.0953	23.264	17.0523	24.8838	11.538	0
0.0960	27.5375	16.4444	27.6321	20.0853	0
0.0967	31.202	17.9704	27.9357	24.3572	0
0.0973	33.335	20.1043	24.5803	22.5264	0
0.0980	32.4198	21.6303	24.2768	20.6956	0
0.0987	31.202	22.8524	23.3607	20.0853	0
0.0993	31.202	21.6303	18.7857	19.7784	0
0.1000	29.3679	17.6665	17.257	17.9476	0
0.1007	25.4008	16.4444	17.8696	10.9277	0
0.1013	20.2158	16.4444	14.2051	-0.667369	0
0.1020	16.245	10.9481	9.01756	-11.3488	0
0.1027	10.1448	2.40619	7.48888	-18.3687	0
0.1033	0.0738072	-2.1719	7.18535	-26.6091	0
0.1040	-8.16677	-4.61608	5.35314	-37.5939	0
0.1047	-11.8276	-7.35786	1.99777	-45.8343	0
0.1053	-15.1858	-9.80204	-1.3576	-50.4096	0
0.1060	-17.3226	-11.3281	-3.49334	-56.2089	0
0.1067	-16.7136	-12.8541	-2.57723	-60.1774	0
0.1073	-18.2378	-14.3801	0.165561	-57.7364	0
0.1080	-20.0682	-17.1282	1.99777	-54.9884	0
0.1087	-16.101	-17.7361	2.91387	-56.8192	0
0.1093	-8.16677	-14.6841	5.66219	-57.7364	0
0.1100	-6.33635	-15.2983	9.32109	-53.1576	0
0.1107	-10.3035	-17.4322	12.3729	-44.0035	0
0.1113	-9.08198	-11.3281	18.4766	-31.1843	0
0.1120	-3.28442	-3.69793	27.0251	-18.3687	0
0.1127	-1.7603	-2.1719	31.2966	-10.1283	0
0.1133	-0.232493	0.576218	34.0394	-1.88791	0
0.1140	7.70178	6.06612	40.4521	8.79357	0
0.1147	14.4145	8.20003	44.7236	17.6442	0
0.1153	18.0791	10.3403	45.9432	24.3572	0
0.1160	26.316	14.6144	49.2986	32.2907	0
0.1167	33.9476	16.4444	52.3504	37.7831	0
0.1173	35.1691	16.1404	50.5237	38.7003	0
0.1180	36.9996	17.0523	47.7754	38.09	0
0.1187	40.3541	18.2744	47.7754	39.0036	0
0.1193	37.6085	15.8302	46.8593	38.7003	0
0.1200	30.5894	11.8663	42.5878	35.342	0
0.1207	26.6223	8.81424	39.2325	26.4913	0
0.1213	23.5703	6.06612	35.8716	15.5065	0
0.1220	16.5513	1.48804	31.2966	7.26612	0
0.1227	4.64985	-3.39399	28.5482	-0.667369	0
0.1233	-8.16677	-7.66814	25.7999	-11.3488	0
0.1240	-15.7984	-10.106	19.3927	-20.5029	0
0.1247	-18.2378	-11.3281	13.9016	-26.3022	0
0.1253	-22.8175	-14.3801	12.0694	-33.3221	0
0.1260	-26.7846	-17.7361	11.1533	-41.2555	0
0.1267	-24.3416	-17.7361	10.2372	-45.5274	0
0.1273	-23.1201	-17.7361	12.0694	-47.0549	0
0.1280	-28.0025	-20.4842	13.289	-47.9685	0
0.1287	-30.7518	-22.3142	15.4248	-47.0549	0
0.1293	-28.0025	-21.0921	18.7857	-43.6966	0
0.1300	-23.4264	-20.7882	20.3088	-38.8145	0
0.1307	-18.2378	-19.5661	22.7481	-30.881	0
0.1313	-15.4921	-14.0762	29.4643	-20.8098	0
0.1320	-12.7465	-9.80204	33.4323	-11.6522	0
0.1327	-3.89333	-8.88389	34.0394	-4.93925	0
0.1333	6.48027	-5.83184	38.6199	2.38397	0
0.1340	11.9752	-0.341932	42.2788	12.1483	0
0.1347	15.3298	3.318	40.4521	22.2195	0
0.1353	21.4336	5.1543	42.2788	30.7668	0
0.1360	27.5375	6.06612	46.8593	36.5625	0
0.1367	30.8957	6.98427	46.8593	41.7516	0
0.1373	31.202	8.81424	47.4719	43.5824	0
0.1380	29.3679	13.3923	50.8272	41.7516	0
0.1387	30.2831	16.1404	48.6915	40.838	0
0.1393	33.0324	14.3041	43.8075	40.838	0
0.1400	31.202	12.1702	43.5039	37.4797	0
0.1407	23.264	11.5624	42.8913	30.7668	0
0.1413	15.0271	10.6442	36.7877	21.9161	0
0.1420	9.2259	6.98427	30.3805	11.538	0
0.1427	1.29163	0.576218	27.6321	2.99424	0
0.1433	-8.16677	-4.61608	25.7999	-5.85643	0
0.1440	-13.6617	-7.66814	21.5285	-16.8413	0
0.1447	-17.0163	-11.632	16.6444	-25.9988	0
0.1453	-20.9834	-15.9062	12.3729	-33.9323	0
0.1460	-26.4783	-18.344	7.48888	-41.5625	0
0.1467	-28.9177	-19.87	4.13351	-44.0035	0
0.1473	-27.0872	-21.7063	5.96572	-42.783	0
0.1480	-24.9505	-20.4842	8.40498	-44.6138	0
0.1487	-27.3935	-17.7361	7.48888	-44.3069	0
0.1493	-28.3088	-18.6543	7.79793	-39.1214	0
0.1500	-24.3416	-20.1803	11.1533	-33.6254	0
0.1507	-23.7327	-18.6543	14.2051	-26.9125	0
0.1513	-23.7327	-14.0762	17.5605	-16.231	0
0.1520	-14.5769	-7.66814	21.2249	-5.85643	0
0.1527	-5.11484	-2.47584	23.9732	2.99424	0
0.1533	1.59793	0.265947	25.1929	11.8449	0
0.1540	11.3626	5.1543	28.5482	20.3887	0
0.1547	18.9943	10.9481	34.3484	29.2393	0
0.1553	19.2969	12.4742	37.7038	40.838	0
0.1560	19.2969	14.6144	34.9555	48.4646	0
0.1567	21.131	17.9704	33.1288	47.8543	0
0.1573	21.4336	16.4444	33.7358	46.3304	0
0.1580	21.131	14.3041	30.9875	49.3817	0
0.1587	20.5184	16.1404	26.4125	49.992	0
0.1593	18.3817	14.3041	24.2768	44.1927	0
0.1600	17.4665	11.8663	22.141	39.6175	0
0.1607	17.4665	14.0002	17.5605	33.8181	0
0.1613	14.4145	11.2521	11.4568	22.8297	0
0.1620	8.00808	3.318	6.26925	12.4552	0
0.1627	1.59793	2.10225	3.52645	5.13196	0
0.1633	-2.06291	1.48804	-0.750543	-4.6359	0
0.1640	-3.59072	-5.83184	-7.15776	-13.7899	0
0.1647	-7.86047	-9.80204	-11.7328	-19.5892	0
0.1653	-17.9315	-9.4981	-16.0098	-25.9988	0
0.1660	-27.3935	-14.3801	-22.417	-34.2357	0
0.1667	-29.224	-18.6543	-25.4688	-38.5076	0
0.1673	-29.5303	-16.8243	-25.1598	-35.4562	0
0.1680	-31.9696	-16.2101	-26.6884	-31.1843	0
0.1687	-29.224	-16.8243	-27.6045	-32.1015	0
0.1693	-21.8986	-13.158	-26.6884	-31.7946	0
0.1700	-16.4073	-11.3281	-26.6884	-24.1645	0
0.1707	-12.7465	-13.462	-26.0759	-15.6207	0
0.1713	-5.42114	-10.4099	-22.7205	-8.2975	0
0.1720	1.59793	-3.09005	-20.5848	1.7737	0
0.1727	3.12574	-0.0379924	-17.8364	12.7585	0
0.1733	4.04094	1.79198	-12.6489	22.8297	0
0.1740	10.1448	5.76218	-8.07386	33.2079	0
0.1747	16.8576	10.3403	-7.15776	41.4483	0
0.1753	18.9943	14.3041	-7.15776	47.5509	0
0.1760	21.7399	15.2223	-5.32555	54.5708	0
0.1767	25.7071	15.8302	-3.18981	60.0632	0
0.1773	23.8766	19.8004	-4.40944	60.6735	0
0.1780	20.5184	23.4603	-7.46129	58.8427	0
0.1787	20.5184	21.6303	-8.98997	57.0119	0
0.1793	16.5513	19.8004	-7.46129	55.4844	0
0.1800	12.5841	19.8004	-7.46129	51.8228	0
0.1807	14.7208	15.2223	-12.3453	41.7516	0
0.1813	12.8904	9.11818	-19.0616	26.7983	0
0.1820	4.64985	6.98427	-23.6366	17.6442	0
0.1827	0.0738072	4.23615	-26.0759	14.5929	0
0.1833	-2.36921	-0.94981	-29.1277	5.13196	0
0.1840	-8.16677	-4.92002	-30.9599	-8.2975	0
0.1847	-13.3554	-7.66814	-32.4886	-13.1796	0
0.1853	-16.7136	-10.7202	-35.2314	-16.5379	0
0.1860	-19.153	-11.632	-36.1475	-26.3022	0
0.1867	-19.7656	-12.2462	-34.6243	-32.7118	0
0.1873	-20.0682	-14.6841	-34.6243	-30.2707	0
0.1880	-21.2897	-15.2983	-36.4565	-28.4399	0
0.1887	-20.0682	-13.7723	-36.4565	-28.7433	0
0.1893	-18.2378	-13.158	-35.2314	-26.3022	0
0.1900	-16.4073	-10.7202	-32.7921	-22.0303	0
0.1907	-12.1339	-7.05393	-26.992	-14.0968	0
0.1913	-7.25156	-5.5279	-19.0616	-3.41536	0
0.1920	-3.28442	-4.61608	-15.3972	4.21478	0
0.1927	1.29163	-0.341932	-17.2294	9.40384	0
0.1933	6.48027	4.84403	-16.3133	18.2545	0
0.1940	11.06	8.20003	-9.90607	27.1052	0
0.1947	14.7208	10.6442	-4.40944	33.8181	0
0.1953	18.0791	13.3923	-1.05407	42.3619	0
0.1960	22.0462	16.7483	3.52645	49.992	0
0.1967	25.0981	19.1925	5.04961	54.2639	0
0.1973	24.7918	19.8004	2.91387	56.0947	0
0.1980	25.4008	20.7122	2.61035	53.0434	0
0.1987	27.8438	21.6303	1.99777	48.1612	0
0.1993	24.7918	20.1043	0.165561	47.8543	0
0.2000	18.688	16.1404	0.165561	46.0235	0
0.2007	17.1639	12.7781	-2.57723	35.9523	0
0.2013	13.8056	10.3403	-9.29349	23.7469	0
0.2020	7.39548	6.68033	-12.3453	13.9826	0
0.2027	0.682717	3.01407	-12.3453	3.60451	0
0.2033	-9.08198	-0.94981	-15.3972	-5.54951	0
0.2040	-17.3226	-5.5279	-19.0616	-14.0968	0
0.2047	-17.9315	-9.4981	-23.3331	-24.1645	0
0.2053	-20.0682	-13.158	-29.4368	-34.2357	0
0.2060	-29.224	-17.7361	-33.4047	-40.9522	0
0.2067	-31.9696	-19.87	-33.7082	-44.0035	0
0.2073	-28.6151	-19.5661	-33.7082	-42.4761	0
0.2080	-29.224	-18.9582	-31.876	-40.6453	0
0.2087	-30.1392	-17.7361	-28.8242	-42.4761	0
0.2093	-26.7846	-15.9062	-26.0759	-40.9522	0
0.2100	-24.0353	-15.9062	-20.8883	-35.1529	0
0.2107	-19.153	-14.3801	-11.7328	-26.9125	0
0.2113	-11.8276	-7.66814	-4.10591	-15.3174	0
0.2120	-8.16677	-1.86796	0.165561	-4.02563	0
0.2127	-4.50593	0.576218	3.82998	3.60451	0
0.2133	4.95615	5.45824	8.40498	12.1483	0
0.2140	15.9424	11.5624	12.0694	23.44	0
0.2147	24.7918	12.4742	14.8177	33.5112	0
0.2153	29.3679	10.3403	20.3088	42.9721	0
0.2160	29.0653	13.3923	25.7999	49.0748	0
0.2167	29.3679	17.6665	25.4964	47.244	0
0.2173	31.202	17.3562	23.6642	45.7201	0
0.2180	27.5375	18.2744	26.109	46.9407	0
0.2187	22.6551	22.2382	27.6321	43.5824	0
0.2193	22.0462	22.5485	26.109	38.7003	0
0.2200	21.131	18.8822	27.9357	35.342	0
0.2207	15.9424	15.2223	29.1608	27.4085	0
0.2213	9.2259	11.8663	23.9732	17.034	0
0.2220	1.90423	7.89609	20.3088	7.87638	0
0.2227	-3.59072	3.62828	20.6124	-2.19482	0
0.2233	-8.47307	-0.341932	18.1731	-12.5694	0
0.2240	-15.7984	-2.1719	11.7659	-21.1131	0
0.2247	-21.8986	-4.61608	5.66219	-28.7433	0
0.2253	-24.6479	-9.4981	0.474608	-35.7631	0
0.2260	-26.172	-14.988	-3.18981	-43.3933	0
0.2267	-27.3935	-18.344	-5.02202	-48.2754	0
0.2273	-28.9177	-19.87	-7.15776	-46.748	0
0.2280	-31.667	-19.87	-9.59702	-44.9172	0
0.2287	-31.0544	-20.4842	-10.8167	-47.6651	0
0.2293	-27.0872	-22.3142	-11.1257	-47.0549	0
0.2300	-23.1201	-19.5661	-11.4292	-39.7317	0
0.2307	-18.2378	-13.462	-10.5131	-32.1015	0
0.2313	-12.7465	-9.80204	-6.85423	-22.3337	0
0.2320	-6.64265	-6.44605	-2.27371	-11.3488	0
0.2327	0.682717	1.48804	-0.137968	-2.19482	0
0.2333	8.92329	8.5103	1.08167	6.65585	0
0.2340	13.8056	10.6442	6.26925	16.1168	0
0.2347	18.0791	12.4742	12.0694	24.9675	0
0.2353	26.6223	15.2223	15.7338	33.5112	0
0.2360	33.0324	17.3562	19.0892	41.1413	0
0.2367	29.9805	17.9704	20.0053	44.4996	0
0.2373	24.4855	17.9704	16.9535	45.4132	0
0.2380	23.264	17.6665	15.7338	45.7201	0
0.2387	21.4336	17.6665	16.6444	44.4996	0
0.2393	17.7728	15.2223	15.7338	40.2277	0
0.2400	16.5513	12.1702	13.9016	35.0387	0
0.2407	13.8056	10.9481	10.8498	27.7154	0
0.2413	9.2259	7.89609	3.82998	16.4237	0
0.2420	8.92329	2.71013	-1.66113	5.13196	0
0.2427	7.39548	-0.0379924	-2.57723	-3.41536	0
0.2433	0.989017	-4.31214	-5.32555	-12.5694	0
0.2440	-1.7603	-11.0241	-9.90607	-23.2509	0
0.2447	-2.06291	-12.2462	-13.2614	-32.1015	0
0.2453	-8.47307	-10.7202	-16.3133	-38.8145	0
0.2460	-14.2706	-14.3801	-19.0616	-45.5274	0
0.2467	-13.3554	-18.9582	-19.3651	-49.7993	0
0.2473	-14.5769	-19.5661	-16.6168	-52.5473	0
0.2480	-19.153	-19.2622	-13.565	-53.4645	0
0.2487	-19.4593	-19.5661	-13.2614	-49.496	0
0.2493	-16.101	-18.0401	-13.565	-45.2241	0
0.2500	-13.3554	-16.2101	-12.0418	-44.6138	0
0.2507	-9.38828	-13.462	-8.07386	-38.8145	0
0.2513	-5.42114	-8.57995	-1.97018	-24.4714	0
0.2520	-1.7603	-3.69793	2.91387	-13.1796	0
0.2527	4.04094	-2.1719	4.43704	-7.99059	0
0.2533	10.7537	-0.645871	6.57829	-0.667369	0
0.2540	14.7208	2.40619	11.1533	10.3175	0
0.2547	18.688	5.1543	14.8177	18.8648	0
0.2553	22.6551	7.59215	19.0892	24.9675	0
0.2560	25.7071	11.5624	23.3607	32.2907	0
0.2567	29.0653	14.3041	22.7481	38.09	0
0.2573	31.202	14.9184	19.0892	38.3934	0
0.2580	29.6742	15.8302	19.3927	34.7317	0
0.2587	26.9286	14.3041	22.4446	31.3771	0
0.2593	25.7071	10.3403	22.7481	28.6291	0
0.2600	24.1829	11.2521	21.2249	25.8811	0
0.2607	20.8247	14.0002	18.4766	19.475	0
0.2613	14.7208	9.42212	13.5926	6.96277	0
0.2620	8.00808	1.48804	7.48888	-5.24616	0
0.2627	1.59793	-0.94981	3.82998	-13.7899	0
0.2633	-6.33635	-2.1719	2.91387	-21.7234	0
0.2640	-12.4402	-5.83184	-0.441496	-30.2707	0
0.2647	-12.7465	-7.97207	-8.07386	-38.8145	0
0.2653	-14.8795	-10.4099	-13.2614	-48.8857	0
0.2660	-22.8175	-14.3801	-14.1775	-58.0397	0
0.2667	-26.4783	-16.8243	-15.7007	-59.5672	0
0.2673	-23.7327	-14.988	-17.5329	-58.0397	0
0.2680	-22.8175	-14.0762	-15.0936	-58.0397	0
0.2687	-22.8175	-16.2101	-10.8167	-55.5986	0
0.2693	-21.596	-18.9582	-9.29349	-50.7165	0
0.2700	-22.5112	-20.1803	-10.2096	-46.748	0
0.2707	-20.3745	-17.7361	-8.07386	-38.8145	0
0.2713	-10.3035	-11.3281	0.165561	-25.6919	0
0.2720	-0.841402	-4.92002	7.48888	-15.0105	0
0.2727	2.20684	-3.09005	10.2372	-7.99059	0
0.2733	5.87136	-2.78611	15.1212	2.08062	0
0.2740	13.1967	3.01407	21.832	13.3688	0
0.2747	18.3817	9.42212	25.1929	23.44	0
0.2753	21.131	10.6442	28.5482	32.5976	0
0.2760	24.4855	11.8663	30.9875	38.3934	0
0.2767	26.6223	15.8302	30.3805	39.6175	0
0.2773	24.7918	17.6665	32.2127	39.9208	0
0.2780	22.9614	17.9704	33.1288	40.838	0
0.2787	22.9614	17.9704	27.6321	40.2277	0
0.2793	21.131	17.0523	23.6642	38.7003	0
0.2800	18.0791	15.2223	23.0571	33.2079	0
0.2807	15.3298	13.3923	16.6444	24.0503	0
0.2813	7.09287	8.81424	11.1533	15.2032	0
0.2820	-3.59072	3.318	10.2372	6.04558	0
0.2827	-7.25156	1.48804	4.74608	-4.93925	0
0.2833	-7.86047	-1.86796	-4.40944	-12.2625	0
0.2840	-13.6617	-7.97207	-12.0418	-17.7584	0
0.2847	-20.9834	-11.936	-20.8883	-28.7433	0
0.2853	-25.5631	-14.0762	-28.8242	-40.9522	0
0.2860	-28.3088	-17.7361	-30.9599	-45.2241	0
0.2867	-29.224	-20.4842	-33.0957	-44.9172	0
0.2873	-29.8366	-19.5661	-34.3153	-45.5274	0
0.2880	-33.1911	-19.2622	-30.9599	-45.8343	0
0.2887	-33.4974	-20.1803	-28.2116	-43.6966	0
0.2893	-26.4783	-20.4842	-27.301	-41.5625	0
0.2900	-20.0682	-19.2622	-22.1079	-39.1214	0
0.2907	-18.8467	-15.9062	-17.2294	-31.7946	0
0.2913	-15.7984	-11.0241	-12.6489	-18.0618	0
0.2920	-9.38828	-7.05393	-5.32555	-5.85643	0
0.2927	-4.19963	-4.31214	0.165561	2.99424	0
0.2933	0.376417	-0.341932	2.61035	13.6757	0
0.2940	8.31069	5.1543	6.88182	24.3572	0
0.2947	15.9424	8.81424	9.93366	30.7668	0
0.2953	17.7728	10.0363	9.63013	37.7831	0
0.2960	14.7208	11.5624	12.0694	46.3304	0
0.2967	11.06	13.3923	14.5087	51.2126	0
0.2973	10.1448	13.6963	12.0694	50.2954	0
0.2980	14.1119	13.3923	10.5407	47.244	0
0.2987	18.688	15.5262	11.1533	46.6338	0
0.2993	16.245	16.4444	9.01756	48.4646	0
0.3000	11.6689	13.3923	4.13351	43.8893	0
0.3007	11.06	10.3403	-1.3576	31.9873	0
0.3013	8.00808	10.0363	-7.46129	20.3887	0
0.3020	0.0738072	10.0363	-11.7328	10.3175	0
0.3027	-4.50593	7.59215	-13.2614	0.553167	0
0.3033	-6.33635	3.318	-15.7007	-6.15978	0
0.3040	-11.525	-0.341932	-19.9722	-14.4002	0
0.3047	-15.7984	-2.78611	-23.9401	-25.385	0
0.3053	-22.8175	-5.83184	-27.301	-30.881	0
0.3060	-31.667	-10.106	-28.8242	-34.2357	0
0.3067	-33.4974	-13.462	-28.2116	-40.035	0
0.3073	-31.9696	-15.9062	-27.6045	-40.6453	0
0.3080	-32.8848	-16.8243	-26.6884	-36.0665	0
0.3087	-30.1392	-16.2101	-22.7205	-34.5426	0
0.3093	-25.2568	-14.988	-17.5329	-33.3221	0
0.3100	-21.8986	-14.0762	-15.0936	-28.4399	0
0.3107	-16.7136	-11.3281	-11.1257	-22.0303	0
0.3113	-12.1339	-6.74999	-2.88628	-9.51804	0
0.3120	-9.69458	-2.1719	3.52645	5.74223	0
0.3127	-2.67551	0.576218	4.74608	12.1483	0
0.3133	5.56506	3.93221	6.57829	17.9476	0
0.3140	9.5322	8.20003	10.2372	30.1565	0
0.3147	14.1119	10.9481	12.9855	38.09	0
0.3153	16.5513	12.1702	16.6444	41.7516	0
0.3160	14.4145	14.3041	20.0053	49.992	0
0.3167	14.7208	17.9704	20.3088	54.8742	0
0.3173	14.7208	21.0225	18.1731	52.74	0
0.3180	10.7537	22.5485	17.257	51.8228	0
0.3187	10.4474	20.4083	17.8696	51.5159	0
0.3193	17.4665	17.0523	16.6444	47.244	0
0.3200	25.7071	16.4444	12.0694	42.3619	0
0.3207	29.3679	14.3041	6.57829	35.342	0
0.3213	25.4008	10.6442	1.99777	23.44	0
0.3220	17.4665	8.81424	-3.49334	11.8449	0
0.3227	11.9752	6.68033	-8.68092	2.99424	0
0.3233	5.87136	0.880158	-11.7328	-5.85643	0
0.3240	-0.538793	-3.69793	-13.8685	-15.0105	0
0.3247	-2.97812	-5.83184	-17.5329	-24.1645	0
0.3253	-6.94526	-9.80204	-21.8044	-32.1015	0
0.3260	-14.5769	-14.0762	-26.0759	-38.2042	0
0.3267	-19.153	-16.2101	-26.3849	-42.1727	0
0.3273	-21.8986	-17.1282	-24.2492	-40.9522	0
0.3280	-26.4783	-16.2101	-23.3331	-38.8145	0
0.3287	-29.224	-14.0762	-23.024	-40.6453	0
0.3293	-31.3607	-14.3801	-21.5009	-40.035	0
0.3300	-31.9696	-13.158	-20.5848	-32.4049	0
0.3307	-27.3935	-7.35786	-18.7525	-24.1645	0
0.3313	-19.7656	-2.47584	-13.2614	-15.0105	0
0.3320	-11.8276	-0.341932	-7.76481	-4.02563	0
0.3327	-3.89333	2.10225	-3.80239	4.21478	0
0.3333	0.989017	5.45824	-0.441496	12.4552	0
0.3340	5.87136	9.72606	2.91387	25.2708	0
0.3347	12.8904	15.2223	6.57829	35.0387	0
0.3353	16.245	16.4444	10.8498	42.0585	0
0.3360	16.5513	15.2223	12.9855	49.992	0
0.3367	19.6032	17.6665	13.9016	51.8228	0
0.3373	22.9614	21.0225	14.5087	49.3817	0
0.3380	22.3488	20.7122	12.682	49.0748	0
0.3387	19.2969	18.2744	9.63013	47.244	0
0.3393	18.0791	15.8302	11.1533	42.6688	0
0.3400	19.2969	14.6144	13.289	40.2277	0
0.3407	17.1639	16.1404	9.01756	34.4284	0
0.3413	9.2259	16.1404	2.61035	20.9989	0
0.3420	0.989017	10.0363	-0.441496	8.48665	0
0.3427	-4.80854	3.01407	-3.80239	0.553167	0
0.3433	-11.8276	-1.26008	-9.90607	-8.60085	0
0.3440	-19.4593	-4.31214	-13.565	-18.6721	0
0.3447	-26.4783	-7.66814	-15.0936	-25.385	0
0.3453	-32.2759	-10.4099	-18.1455	-30.5741	0
0.3460	-32.8848	-10.4099	-21.8044	-39.1214	0
0.3467	-31.0544	-8.57995	-22.417	-43.3933	0
0.3473	-33.4974	-7.66814	-22.417	-39.4247	0
0.3480	-37.1582	-9.4981	-24.8562	-36.9837	0
0.3487	-34.1063	-11.3281	-26.0759	-37.8973	0
0.3493	-26.4783	-10.4099	-23.6366	-35.7631	0
0.3500	-20.0682	-9.80204	-21.5009	-30.5741	0
0.3507	-15.4921	-10.4099	-18.1455	-21.7234	0
0.3513	-13.0491	-8.27601	-12.9579	-8.2975	0
0.3520	-13.3554	-3.39399	-6.85423	2.08062	0
0.3527	-11.2187	-0.0379924	-1.05407	8.48665	0
0.3533	-3.59072	3.62828	1.38519	19.7784	0
0.3540	5.25876	8.81424	1.99777	30.7668	0
0.3547	11.06	12.7781	6.57829	37.7831	0
0.3553	16.5513	15.2223	12.682	46.3304	0
0.3560	20.8247	18.8822	13.289	53.9605	0
0.3567	22.0462	20.7122	12.9855	56.4016	0
0.3573	22.0462	18.5783	15.4248	57.0119	0
0.3580	22.3488	17.9704	13.9016	55.7913	0
0.3587	22.0462	17.9704	9.32109	53.6536	0
0.3593	19.9095	15.5262	11.7659	53.6536	0
0.3600	15.6361	12.1702	15.4248	50.2954	0
0.3607	10.7537	9.42212	11.1533	39.0036	0
0.3613	6.48027	5.76218	5.35314	25.2708	0
0.3620	2.81944	2.71013	3.52645	14.286	0
0.3627	-2.67551	0.576218	2.3013	5.13196	0
0.3633	-8.16677	-4.00187	-1.05407	-4.02563	0
0.3640	-12.7465	-9.19416	-5.62908	-12.5694	0
0.3647	-17.0163	-10.106	-7.46129	-21.1131	0
0.3653	-20.0682	-11.3281	-7.15776	-29.3535	0
0.3660	-22.8175	-16.2101	-9.59702	-35.7631	0
0.3667	-24.6479	-19.5661	-11.7328	-40.3419	0
0.3673	-23.7327	-20.4842	-9.29349	-43.3933	0
0.3680	-21.8986	-21.3961	-8.37739	-42.4761	0
0.3687	-23.4264	-20.4842	-9.29349	-38.8145	0
0.3693	-22.8175	-17.7361	-5.32555	-35.7631	0
0.3700	-17.6289	-14.988	-3.18981	-32.7118	0
0.3707	-12.7465	-12.2462	-4.10591	-23.8611	0
0.3713	-8.16677	-9.4981	2.61035	-12.5694	0
0.3720	-1.1477	-7.66814	11.1533	-4.02563	0
0.3727	2.81944	-5.83184	12.0694	2.38397	0
0.3733	4.64985	-1.26008	13.5926	9.70719	0
0.3740	10.1448	3.93221	18.7857	17.034	0
0.3747	14.7208	7.89609	23.3607	25.2708	0
0.3753	17.4665	8.81424	26.716	33.5112	0
0.3760	21.7399	9.72606	27.3286	39.3105	0
0.3767	22.6551	13.3923	24.8838	39.9208	0
0.3773	18.688	15.2223	25.4964	37.4797	0
0.3780	19.2969	14.3041	26.4125	35.6489	0
0.3787	22.0462	14.3041	23.3607	35.342	0
0.3793	20.5184	14.6144	22.141	32.5976	0
0.3800	18.3817	10.6442	19.6962	25.5777	0
0.3807	15.0271	5.45824	13.289	15.5065	0
0.3813	5.56506	3.318	10.2372	5.13196	0
0.3820	-1.7603	0.576218	9.32109	-4.93925	0
0.3827	-3.59072	-2.78611	4.13351	-14.0968	0
0.3833	-10.3035	-2.78611	1.08167	-23.2509	0
0.3840	-19.153	-1.56402	-0.137968	-33.9323	0
0.3847	-17.3226	-5.83184	-7.15776	-41.5625	0
0.3853	-11.525	-10.4099	-12.0418	-47.0549	0
0.3860	-11.2187	-10.4099	-10.2096	-54.9884	0
0.3867	-12.4402	-14.0762	-8.98997	-60.7877	0
0.3873	-10.6098	-22.0103	-9.90607	-58.65	0
0.3880	-8.16677	-23.8402	-9.90607	-55.9056	0
0.3887	-7.55786	-21.3961	-9.90607	-56.2089	0
0.3893	-8.47307	-22.6182	-6.54518	-52.5473	0
0.3900	-8.16677	-21.7063	-1.05407	-45.2241	0
0.3907	-4.19963	-15.6022	-0.137968	-38.5076	0
0.3913	0.682717	-10.4099	1.08167	-26.9125	0
0.3920	6.17766	-5.22396	7.79793	-15.3174	0
0.3927	13.1967	2.40619	9.63013	-8.2975	0
0.3933	18.688	6.98427	7.48888	1.47035	0
0.3940	22.0462	6.06612	9.63013	11.538	0
0.3947	24.7918	4.23615	12.0694	17.9476	0
0.3953	25.7071	6.98427	11.1533	28.0188	0
0.3960	25.7071	9.72606	10.2372	38.09	0
0.3967	28.759	8.81424	9.32109	36.8695	0
0.3973	30.5894	8.5103	7.48888	33.8181	0
0.3980	29.3679	13.0884	8.71403	35.342	0
0.3987	27.5375	15.2223	11.1533	33.2079	0
0.3993	25.0981	13.0884	9.63013	27.4085	0
0.4000	19.2969	13.3923	5.35314	22.5264	0
0.4007	14.4145	15.2223	1.99777	15.5065	0
0.4013	11.9752	12.7781	0.165561	4.21478	0
0.4020	9.2259	12.1702	-2.88628	-7.68724	0
0.4027	4.95615	13.0884	-6.54518	-16.231	0
0.4033	-0.841402	7.89609	-8.07386	-23.8611	0
0.4040	-6.33635	-0.341932	-8.07386	-33.3221	0
0.4047	-9.69458	-4.61608	-11.7328	-41.5625	0
0.4053	-11.525	-5.22396	-16.9203	-45.8343	0
0.4060	-12.4402	-6.74999	-20.5848	-51.6301	0
0.4067	-15.4921	-10.106	-20.2812	-55.9056	0
0.4073	-23.7327	-12.5502	-16.6168	-52.5473	0
0.4080	-31.0544	-12.8541	-15.3972	-51.937	0
0.4087	-29.8366	-11.0241	-18.449	-54.685	0
0.4093	-24.0353	-11.0241	-18.449	-50.1062	0
0.4100	-20.9834	-13.158	-12.6489	-40.6453	0
0.4107	-18.2378	-11.936	-6.54518	-32.1015	0
0.4113	-11.2187	-7.05393	-3.18981	-19.8926	0
0.4120	-1.454	-2.47584	-0.750543	-9.51804	0
0.4127	5.25876	3.318	1.99777	-4.02563	0
0.4133	10.7537	12.4742	5.04961	7.26612	0
0.4140	19.6032	18.2744	7.79793	19.7784	0
0.4147	27.5375	19.8004	8.40498	24.6605	0
0.4153	29.3679	23.7643	9.63013	31.6804	0
0.4160	30.8957	28.0384	12.9855	43.5824	0
0.4167	32.1172	28.6526	15.7338	46.9407	0
0.4173	30.5894	29.2605	15.1212	44.4996	0
0.4180	31.5046	29.8684	13.5926	45.4132	0
0.4187	33.9476	26.8163	12.682	44.1927	0
0.4193	27.5375	21.6303	10.5407	41.7516	0
0.4200	20.2158	15.5262	6.26925	39.0036	0
0.4207	20.2158	7.59215	-0.750543	28.936	0
0.4213	15.6361	1.48804	-6.24165	14.286	0
0.4220	4.34355	-1.26008	-8.98997	5.13196	0
0.4227	0.682717	-6.44605	-13.2614	-3.10844	0
0.4233	1.59793	-11.3281	-21.1973	-12.2625	0
0.4240	-5.42114	-10.7202	-25.4688	-19.5892	0
0.4247	-13.6617	-9.80204	-25.1598	-28.7433	0
0.4253	-16.101	-14.0762	-28.2116	-36.9837	0
0.4260	-19.153	-16.514	-32.7921	-39.7317	0
0.4267	-22.8175	-15.2983	-31.876	-40.6453	0
0.4273	-24.6479	-14.3801	-31.2634	-43.3933	0
0.4280	-28.0025	-13.462	-33.0957	-42.1727	0
0.4287	-30.1392	-12.5502	-30.6564	-36.9837	0
0.4293	-26.4783	-13.158	-27.301	-33.3221	0
0.4300	-21.2897	-12.8541	-27.301	-29.6605	0
0.4307	-17.3226	-11.632	-24.5527	-20.8098	0
0.4313	-11.8276	-10.7202	-17.5329	-5.54951	0
0.4320	-5.42114	-8.57995	-12.6489	7.87638	0
0.4327	1.90423	-4.92002	-11.1257	13.3688	0
0.4333	10.1448	0.265947	-9.59702	21.6092	0
0.4340	16.5513	4.23615	-6.85423	34.4284	0
0.4347	22.0462	7.89609	-2.57723	42.3619	0
0.4353	27.2349	12.1702	2.91387	47.244	0
0.4360	30.2831	15.8302	6.57829	56.0947	0
0.4367	32.7261	15.8302	5.96572	60.9768	0
0.4373	33.0324	15.5262	4.13351	59.453	0
0.4380	29.3679	17.0523	5.04961	57.9255	0
0.4387	28.1501	15.5262	7.48888	56.4016	0
0.4393	29.0653	12.7781	6.26925	52.74	0
0.4400	23.8766	14.3041	2.61035	48.4646	0
0.4407	15.0271	13.3923	-0.137968	39.9208	0
0.4413	9.5322	6.37006	-3.80239	27.4085	0
0.4420	4.64985	1.1841	-8.37739	16.1168	0
0.4427	-0.841402	-0.341932	-10.5131	7.26612	0
0.4433	-5.42114	-4.00187	-12.0418	-1.58456	0
0.4440	-9.38828	-7.66814	-15.7007	-11.3488	0
0.4447	-10.3035	-9.80204	-18.449	-23.5542	0
0.4453	-8.77937	-14.0762	-19.9722	-33.0151	0
0.4460	-12.1339	-19.5661	-21.5009	-35.1529	0
0.4467	-17.0163	-20.4842	-22.1079	-36.0665	0
0.4473	-16.7136	-18.9582	-22.417	-37.287	0
0.4480	-19.7656	-16.8243	-23.3331	-34.5426	0
0.4487	-25.2568	-14.988	-21.5009	-30.881	0
0.4493	-24.6479	-15.2983	-16.3133	-29.0502	0
0.4500	-20.9834	-15.9062	-12.6489	-23.2509	0
0.4507	-19.4593	-13.462	-8.98997	-12.2625	0
0.4513	-14.8795	-10.4099	-3.49334	-1.58456	0
0.4520	-9.08198	-7.66814	-0.441496	7.57303	0
0.4527	-5.42114	-3.09005	1.99777	17.3373	0
0.4533	0.376417	1.48804	6.57829	27.4085	0
0.4540	9.2259	3.93221	10.8498	35.0387	0
0.4547	16.8576	8.81424	14.2051	43.5824	0
0.4553	22.6551	12.7781	17.8696	55.4844	0
0.4560	26.0133	13.3923	19.3927	62.8076	0
0.4567	25.0981	15.2223	18.4766	60.0632	0
0.4573	21.131	18.5783	20.3088	56.0947	0
0.4580	17.1639	18.5783	22.141	56.0947	0
0.4587	15.6361	17.0523	21.5285	53.3503	0
0.4593	15.3298	14.3041	21.2249	47.5509	0
0.4600	13.8056	10.3403	21.2249	42.0585	0
0.4607	11.3626	6.98427	19.3927	33.5112	0
0.4613	6.48027	4.23615	14.8177	20.6956	0
0.4620	-1.1477	-0.341932	8.71403	7.57303	0
0.4627	-6.33635	-5.22396	4.13351	-3.71871	0
0.4633	-8.16677	-9.80204	0.165561	-12.2625	0
0.4640	-13.3554	-12.5502	-4.40944	-21.1131	0
0.4647	-21.2897	-13.158	-7.76481	-31.4913	0
0.4653	-25.5631	-14.988	-9.29349	-39.4247	0
0.4660	-27.6998	-17.4322	-10.8167	-45.2241	0
0.4667	-29.224	-17.7361	-11.4292	-51.3268	0
0.4673	-29.5303	-19.5661	-10.5131	-51.3268	0
0.4680	-30.1392	-23.2324	-9.90607	-46.1377	0
0.4687	-28.9177	-23.2324	-8.68092	-45.2241	0
0.4693	-23.7327	-21.3961	-4.71297	-45.2241	0
0.4700	-21.2897	-20.4842	-2.27371	-40.035	0
0.4707	-20.6808	-16.514	-0.750543	-29.6605	0
0.4713	-12.7465	-11.632	4.13351	-18.3687	0
0.4720	-2.36921	-11.3281	10.5407	-9.82139	0
0.4727	2.20684	-8.27601	13.289	-2.19482	0
0.4733	6.78657	-2.1719	16.0373	9.09692	0
0.4740	11.9752	0.880158	21.832	18.8648	0
0.4747	13.8056	3.01407	26.109	24.3572	0
0.4753	18.9943	7.89609	27.6321	31.9873	0
0.4760	25.7071	10.3403	29.7679	40.838	0
0.4767	26.6223	10.6442	30.3805	42.3619	0
0.4773	26.0133	12.7781	27.6321	39.0036	0
0.4780	26.6223	14.9184	26.109	37.1728	0
0.4787	21.4336	14.9184	24.2768	36.8695	0
0.4793	16.5513	11.8663	21.2249	35.342	0
0.4800	18.3817	8.20003	18.4766	28.936	0
0.4807	16.5513	7.59215	13.289	16.4237	0
0.4813	6.78657	6.06612	4.13351	3.30116	0
0.4820	-2.06291	0.576218	-0.750543	-6.77005	0
0.4827	-6.03005	-4.31214	-2.57723	-15.3174	0
0.4833	-9.99719	-7.66814	-7.46129	-22.9439	0
0.4840	-15.1858	-11.936	-11.7328	-29.3535	0
0.4847	-17.9315	-14.6841	-12.6489	-37.5939	0
0.4853	-20.6808	-14.6841	-15.7007	-47.9685	0
0.4860	-27.3935	-13.7723	-18.1455	-54.3781	0
0.4867	-32.5822	-13.158	-16.3133	-53.4645	0
0.4873	-29.224	-14.3801	-16.0098	-51.6301	0
0.4880	-25.2568	-15.9062	-17.2294	-52.8542	0
0.4887	-24.6479	-14.0762	-15.3972	-53.4645	0
0.4893	-20.0682	-11.936	-12.3453	-50.1062	0
0.4900	-12.7465	-10.4099	-9.59702	-44.0035	0
0.4907	-9.99719	-7.05393	-6.24165	-33.0151	0
0.4913	-8.16677	-4.31214	-1.66113	-17.7584	0
0.4920	-4.50593	-4.00187	2.91387	-6.77005	0
0.4927	-1.454	-0.645871	5.96572	-1.58456	0
0.4933	5.25876	4.54009	6.88182	4.82504	0
0.4940	13.8056	7.89609	10.5407	13.9826	0
0.4947	18.9943	11.8663	14.5087	23.44	0
0.4953	22.3488	17.0523	16.6444	32.5976	0
0.4960	26.6223	17.3562	19.0892	37.4797	0
0.4967	26.316	16.1404	19.3927	36.2592	0
0.4973	22.9614	18.5783	17.257	36.5625	0
0.4980	21.131	18.5783	18.4766	39.3105	0
0.4987	18.9943	14.0002	20.0053	38.3934	0
0.4993	14.7208	11.5624	16.9535	34.4284	0
0.5000	13.8056	12.7781	15.1212	28.3257	0
0.5007	12.5841	11.5624	13.9016	18.2545	0
0.5013	6.78657	5.1543	9.93366	7.26612	0
0.5020	7.09287	0.576218	6.57829	-2.49817	0
0.5027	17.4665	1.1841	3.82998	-12.8763	0
0.5033	20.5184	0.880158	1.69424	-21.4201	0
0.5040	8.31069	-4.00187	1.99777	-28.7433	0
0.5047	-4.50593	-7.66814	0.165561	-38.5076	0
0.5053	-11.2187	-7.66814	-6.85423	-48.8857	0
0.5060	-17.6289	-10.106	-9.90607	-55.2953	0
0.5067	-23.4264	-13.7723	-8.68092	-56.2089	0
0.5073	-23.7327	-13.462	-11.1257	-54.0747	0
0.5080	-23.7327	-14.0762	-12.6489	-54.3781	0
0.5087	-26.4783	-15.9062	-9.29349	-55.2953	0
0.5093	-26.4783	-13.7723	-8.68092	-49.7993	0
0.5100	-21.8986	-10.7202	-10.2096	-40.6453	0
0.5107	-14.5769	-10.4099	-8.07386	-31.1843	0
0.5113	-6.33635	-6.14211	-2.57723	-20.5029	0
0.5120	-1.1477	-1.56402	3.82998	-11.3488	0
0.5127	-0.841402	-2.78611	9.01756	-2.80509	0
0.5133	0.989017	0.576218	12.0694	7.87638	0
0.5140	5.87136	9.72606	15.7338	17.6442	0
0.5147	9.2259	12.4742	18.7857	25.5777	0
0.5153	11.9752	11.5624	19.6962	35.9523	0
0.5160	16.5513	16.4444	22.7481	43.2791	0
0.5167	20.2158	21.6303	25.7999	42.9721	0
0.5173	21.131	22.2382	23.6642	42.3619	0
0.5180	21.131	20.7122	21.2249	42.6688	0
0.5187	20.2158	18.5783	21.2249	40.2277	0
0.5193	17.7728	16.7483	17.257	36.5625	0
0.5200	15.0271	15.5262	10.2372	29.8496	0
0.5207	9.2259	10.9481	4.74608	18.8648	0
0.5213	0.989017	3.318	-3.49334	10.0141	0
0.5220	-7.25156	-2.1719	-12.3453	4.21478	0
0.5227	-14.8795	-4.92002	-15.3972	-4.02563	0
0.5233	-20.3745	-4.61608	-17.5329	-15.0105	0
0.5240	-22.8175	-4.00187	-22.7205	-25.6919	0
0.5247	-26.4783	-9.19416	-25.7723	-33.3221	0
0.5253	-31.0544	-15.9062	-25.1598	-39.4247	0
0.5260	-31.0544	-14.988	-24.2492	-45.8343	0
0.5267	-29.5303	-10.4099	-22.417	-47.0549	0
0.5273	-31.9696	-11.3281	-20.5848	-41.5625	0
0.5280	-32.8848	-14.6841	-19.9722	-39.7317	0
0.5287	-29.224	-13.158	-18.449	-40.9522	0
0.5293	-25.8657	-9.19416	-16.6168	-36.3734	0
0.5300	-23.7327	-8.57995	-15.3972	-27.8297	0
0.5307	-19.4593	-7.35786	-11.7328	-18.0618	0
0.5313	-14.2706	-1.86796	-5.32555	-4.93925	0
0.5320	-8.16677	2.10225	-3.18981	6.04558	0
0.5327	-1.7603	1.1841	-2.57723	12.4552	0
0.5333	2.81944	3.318	1.69424	22.5264	0
0.5340	6.17766	10.3403	6.88182	33.5112	0
0.5347	9.5322	16.4444	8.71403	40.5311	0
0.5353	15.0271	18.2744	8.40498	47.8543	0
0.5360	21.131	17.9704	9.32109	54.5708	0
0.5367	25.7071	18.8822	11.7659	55.7913	0
0.5373	27.5375	21.6303	12.0694	54.8742	0
0.5380	26.9286	21.3264	9.63013	56.4016	0
0.5387	25.0981	17.3562	9.01756	56.4016	0
0.5393	22.3488	16.1404	8.40498	53.0434	0
0.5400	19.2969	17.9704	2.61035	47.244	0
0.5407	16.245	17.0523	-5.32555	36.8695	0
0.5413	11.6689	11.5624	-9.29349	22.8297	0
0.5420	4.64985	4.54009	-11.7328	12.7585	0
0.5427	-0.538793	0.576218	-13.565	7.26612	0
0.5433	-3.59072	-0.341932	-16.3133	-1.88791	0
0.5440	-9.08198	-2.47584	-21.8044	-14.4002	0
0.5447	-17.3226	-6.74999	-23.9401	-23.5542	0
0.5453	-23.7327	-10.106	-21.8044	-29.6605	0
0.5460	-27.3935	-13.462	-25.1598	-35.1529	0
0.5467	-29.5303	-15.6022	-28.2116	-36.9837	0
0.5473	-30.1392	-14.6841	-24.5527	-36.0665	0
0.5480	-27.3935	-14.988	-23.9401	-37.8973	0
0.5487	-23.1201	-16.514	-26.3849	-37.8973	0
0.5493	-20.3745	-14.3801	-21.1973	-33.3221	0
0.5500	-17.3226	-11.936	-15.7007	-26.3022	0
0.5507	-10.3035	-9.4981	-12.6489	-18.0618	0
0.5513	-4.19963	-4.00187	-3.49334	-4.93925	0
0.5520	-0.841402	0.576218	3.52645	6.96277	0
0.5527	4.04094	1.79198	1.69424	10.6244	0
0.5533	10.1448	5.1543	4.43704	14.5929	0
0.5540	13.8056	7.89609	12.3729	27.1052	0
0.5547	17.4665	10.6442	14.8177	39.6175	0
0.5553	23.5703	14.9184	15.4248	44.803	0
0.5560	26.9286	17.3562	19.0892	48.1612	0
0.5567	27.5375	17.0523	20.0053	50.9056	0
0.5573	27.2349	19.1925	16.9535	49.6851	0
0.5580	28.1501	20.7122	16.0373	48.1612	0
0.5587	29.3679	17.9704	16.3409	46.9407	0
0.5593	28.759	14.6144	14.5087	42.3619	0
0.5600	23.264	14.3041	12.0694	35.342	0
0.5607	15.3298	13.3923	11.1533	26.188	0
0.5613	8.61699	9.42212	9.32109	14.5929	0
0.5620	4.04094	5.76218	3.82998	2.69089	0
0.5627	0.989017	3.318	-1.66113	-7.07697	0
0.5633	-2.97812	-1.26008	-4.10591	-14.7071	0
0.5640	-9.99719	-8.57995	-8.37739	-23.5542	0
0.5647	-16.4073	-12.8541	-13.565	-36.3734	0
0.5653	-20.0682	-14.0762	-16.6168	-47.3582	0
0.5660	-23.7327	-16.514	-17.8364	-51.6301	0
0.5667	-28.0025	-18.6543	-19.3651	-51.937	0
0.5673	-31.0544	-18.6543	-20.8883	-51.3268	0
0.5680	-29.8366	-18.6543	-21.5009	-50.7165	0
0.5687	-27.3935	-17.7361	-20.8883	-48.8857	0
0.5693	-26.172	-14.988	-19.6687	-43.3933	0
0.5700	-24.0353	-13.7723	-16.6168	-36.0665	0
0.5707	-19.153	-12.2462	-9.59702	-28.7433	0
0.5713	-12.1339	-7.97207	-1.66113	-18.3687	0
0.5720	-5.72744	-4.92002	0.474608	-6.77005	0
0.5727	-0.232493	-1.26008	2.91387	2.08062	0
0.5733	6.78657	3.62828	9.32109	11.8449	0
0.5740	14.4145	6.06612	13.5926	22.2195	0
0.5747	16.245	8.81424	13.9016	31.9873	0
0.5753	16.5513	12.4742	17.257	42.6688	0
0.5760	22.0462	11.5624	21.2249	46.6338	0
0.5767	25.7071	10.6442	20.6124	41.1413	0
0.5773	25.0981	13.3923	19.3927	38.3934	0
0.5780	26.6223	14.9184	20.3088	40.2277	0
0.5787	26.9286	11.8663	20.6124	39.9208	0
0.5793	21.7399	9.72606	18.7857	38.09	0
0.5800	18.9943	6.98427	17.5605	30.7668	0
0.5807	16.5513	3.318	15.7338	15.2032	0
0.5813	7.39548	1.48804	10.5407	3.91143	0
0.5820	-2.67551	-1.86796	4.74608	-1.27764	0
0.5827	-10.9124	-7.66814	2.61035	-10.1283	0
0.5833	-19.7656	-10.106	3.2174	-20.5029	0
0.5840	-25.2568	-12.2462	1.08167	-28.4399	0
0.5847	-28.6151	-16.8243	-4.40944	-35.4562	0
0.5853	-34.7189	-21.7063	-9.59702	-41.2555	0
0.5860	-35.3278	-24.1442	-11.7328	-44.3069	0
0.5867	-31.0544	-23.5363	-12.6489	-46.748	0
0.5873	-32.2759	-20.7882	-12.6489	-45.2241	0
0.5880	-31.667	-21.3961	-11.7328	-42.4761	0
0.5887	-23.7327	-23.5363	-10.2096	-43.3933	0
0.5893	-18.8467	-21.7063	-9.90607	-41.8658	0
0.5900	-17.6289	-19.2622	-8.07386	-32.1015	0
0.5907	-11.8276	-16.8243	-5.32555	-21.1131	0
0.5913	-5.72744	-10.106	-2.27371	-12.8763	0
0.5920	-1.454	-4.00187	1.99777	-2.80509	0
0.5927	4.64985	-3.09005	6.26925	9.70719	0
0.5933	10.1448	-2.47584	8.40498	20.9989	0
0.5940	13.8056	0.576218	11.1533	27.1052	0
0.5947	19.6032	4.23615	14.8177	32.2907	0
0.5953	25.0981	7.89609	16.9535	41.1413	0
0.5960	26.0133	11.5624	19.3927	48.1612	0
0.5967	27.8438	12.4742	20.9214	46.0235	0
0.5973	30.8957	14.0002	18.7857	44.4996	0
0.5980	31.5046	14.3041	15.7338	47.244	0
0.5987	30.2831	12.4742	14.8177	45.4132	0
0.5993	26.0133	11.5624	13.289	39.9208	0
0.6000	18.3817	11.5624	10.2372	34.7317	0
0.6007	11.06	7.89609	5.66219	24.6605	0
0.6013	4.34355	2.71013	1.99777	11.2346	0
0.6020	-2.06291	-0.0379924	-1.05407	2.38397	0
0.6027	-8.16677	-1.56402	-4.10591	-5.24616	0
0.6033	-14.8795	-6.14211	-7.15776	-15.3174	0
0.6040	-21.596	-11.632	-9.90607	-24.1645	0
0.6047	-24.6479	-14.6841	-11.7328	-30.5741	0
0.6053	-27.3935	-17.7361	-11.1257	-38.8145	0
0.6060	-30.7518	-21.3961	-9.29349	-45.2241	0
0.6067	-27.3935	-20.4842	-11.7328	-47.3582	0
0.6073	-20.6808	-17.7361	-14.7846	-47.3582	0
0.6080	-19.153	-19.5661	-13.565	-46.1377	0
0.6087	-20.0682	-19.5661	-10.2096	-42.783	0
0.6093	-19.153	-14.988	-7.46129	-38.8145	0
0.6100	-17.9315	-12.8541	-3.49334	-34.2357	0
0.6107	-13.0491	-11.3281	0.165561	-25.385	0
0.6113	-6.33635	-7.05393	4.43704	-12.8763	0
0.6120	-3.28442	-5.22396	9.32109	-1.27764	0
0.6127	-0.232493	-3.69793	9.93366	5.43531	0
0.6133	5.25876	2.10225	9.01756	11.538	0
0.6140	9.8385	7.89609	13.5926	20.3887	0
0.6147	14.1119	13.3923	19.3927	29.8496	0
0.6153	18.3817	20.7122	18.1731	37.1728	0
0.6160	21.4336	21.6303	12.0694	41.7516	0
0.6167	24.1829	17.0523	7.48888	43.5824	0
0.6173	26.6223	17.6665	5.66219	42.9721	0
0.6180	25.7071	20.4083	5.04961	39.9208	0
0.6187	21.131	18.8822	4.74608	36.8695	0
0.6193	15.6361	17.3562	5.66219	34.7317	0
0.6200	13.4993	17.0523	6.26925	28.6291	0
0.6207	11.06	13.3923	2.3013	18.8648	0
0.6213	5.87136	8.5103	-4.40944	9.70719	0
0.6220	2.20684	5.1543	-8.07386	-0.36402	0
0.6227	-1.454	1.48804	-7.46129	-11.3488	0
0.6233	-9.99719	-1.26008	-8.37739	-18.0618	0
0.6240	-14.5769	-2.47584	-12.6489	-25.385	0
0.6247	-11.8276	-6.14211	-15.3972	-36.9837	0
0.6253	-13.6617	-11.632	-14.4811	-45.2241	0
0.6260	-20.0682	-12.2462	-14.7846	-46.748	0
0.6267	-20.0682	-8.88389	-16.0098	-46.1377	0
0.6273	-17.9315	-10.4099	-13.565	-46.4446	0
0.6280	-17.6289	-12.8541	-11.4292	-46.748	0
0.6287	-16.4073	-11.0241	-11.4292	-44.0035	0
0.6293	-16.7136	-9.19416	-10.5131	-39.4247	0
0.6300	-17.6289	-8.27601	-8.07386	-34.2357	0
0.6307	-15.1858	-3.09005	-4.40944	-23.8611	0
0.6313	-9.08198	3.318	1.08167	-10.1283	0
0.6320	-2.67551	6.06612	3.52645	-1.58456	0
0.6327	0.989017	6.98427	3.52645	3.60451	0
0.6333	4.04094	8.5103	4.74608	13.3688	0
0.6340	13.8056	12.4742	5.35314	23.7469	0
0.6347	25.4008	17.9704	5.35314	32.5976	0
0.6353	27.5375	19.4964	8.10145	42.3619	0
0.6360	27.5375	17.3562	9.32109	47.8543	0
0.6367	31.5046	17.3562	5.35314	46.3304	0
0.6373	31.8109	18.5783	2.91387	44.1927	0
0.6380	27.5375	17.9704	5.04961	43.2791	0
0.6387	24.7918	18.5783	5.66219	39.9208	0
0.6393	21.131	18.8822	1.99777	36.5625	0
0.6400	15.9424	16.1404	-1.97018	32.2907	0
0.6407	12.5841	12.1702	-3.49334	23.44	0
0.6413	6.78657	9.42212	-4.40944	12.4552	0
0.6420	-0.538793	6.68033	-8.68092	2.99424	0
0.6427	-4.50593	5.1543	-12.6489	-7.99059	0
0.6433	-7.55786	3.01407	-12.9579	-19.2823	0
0.6440	-11.8276	-0.341932	-12.6489	-27.5227	0
0.6447	-13.9643	-0.94981	-14.4811	-33.9323	0
0.6453	-16.7136	-1.26008	-16.6168	-41.5625	0
0.6460	-20.3745	-5.83184	-19.0616	-46.1377	0
0.6467	-21.2897	-9.19416	-18.7525	-44.9172	0
0.6473	-22.5112	-6.44605	-13.8685	-43.0864	0
0.6480	-24.6479	-5.22396	-10.8167	-42.4761	0
0.6487	-24.3416	-7.97207	-12.6489	-41.5625	0
0.6493	-23.4264	-8.88389	-12.6489	-39.1214	0
0.6500	-21.8986	-7.05393	-7.46129	-33.3221	0
0.6507	-16.101	-4.92002	-0.750543	-21.1131	0
0.6513	-8.16677	-3.09005	4.13351	-7.38032	0
0.6520	-3.28442	-1.56402	6.26925	3.30116	0
0.6527	0.989017	1.48804	8.71403	12.1483	0
0.6533	5.56506	6.98427	14.8177	20.0853	0
0.6540	10.4474	11.5624	22.141	25.8811	0
0.6547	17.1639	14.3041	24.2768	32.5976	0
0.6553	23.8766	18.5783	24.2768	42.9721	0
0.6560	28.1501	20.7122	24.5803	48.7715	0
0.6567	28.759	20.7122	23.9732	47.244	0
0.6573	28.1501	22.5485	23.9732	47.244	0
0.6580	30.2831	23.4603	23.9732	49.0748	0
0.6587	33.335	21.0225	21.2249	45.1099	0
0.6593	28.1501	20.1043	19.6962	39.6175	0
0.6600	18.3817	16.7483	19.3927	35.9523	0
0.6607	14.7208	8.81424	14.5087	25.5777	0
0.6613	13.1967	4.23615	6.57829	9.40384	0
0.6620	7.39548	5.45824	4.74608	-1.58456	0
0.6627	0.0738072	2.40619	6.26925	-8.60085	0
0.6633	-6.33635	-4.00187	3.2174	-18.3687	0
0.6640	-11.2187	-7.97207	-1.66113	-26.3022	0
0.6647	-15.7984	-11.0241	-3.49334	-32.4049	0
0.6653	-20.9834	-11.632	-4.40944	-39.7317	0
0.6660	-25.2568	-9.80204	-4.40944	-45.2241	0
0.6667	-25.2568	-11.3281	-4.71297	-45.2241	0
0.6673	-24.0353	-13.7723	-5.93812	-45.2241	0
0.6680	-25.5631	-12.8541	-5.02202	-44.0035	0
0.6687	-25.5631	-12.5502	-0.441496	-40.9522	0
0.6693	-22.2049	-12.5502	2.91387	-37.8973	0
0.6700	-17.9315	-6.74999	4.43704	-31.4913	0
0.6707	-15.4921	-0.0379924	8.71403	-18.6721	0
0.6713	-12.1339	3.62828	13.289	-5.54951	0
0.6720	-3.59072	4.23615	14.5087	2.99424	0
0.6727	8.00808	0.576218	15.4248	10.6244	0
0.6733	14.7208	-1.26008	17.8696	20.6956	0
0.6740	18.688	3.62828	21.5285	30.7668	0
0.6747	24.7918	9.42212	25.1929	39.0036	0
0.6753	28.4527	10.3403	28.5482	47.244	0
0.6760	28.4527	12.4742	31.6001	52.4331	0
0.6767	29.6742	17.3562	35.568	52.4331	0
0.6773	30.5894	18.8822	37.7038	52.4331	0
0.6780	27.2349	14.9184	35.8716	53.9605	0
0.6787	22.9614	11.5624	33.7358	50.9056	0
0.6793	22.0462	11.2521	33.7358	44.4996	0
0.6800	18.3817	10.6442	33.1288	38.7003	0
0.6807	11.06	7.59215	27.9357	29.8496	0
0.6813	5.56506	5.76218	21.2249	16.4237	0
0.6820	1.90423	4.84403	17.257	5.74223	0
0.6827	-6.03005	0.576218	12.0694	0.553167	0
0.6833	-16.4073	-6.14211	4.74608	-7.07697	0
0.6840	-20.9834	-10.4099	-2.27371	-17.4515	0
0.6847	-20.9834	-10.7202	-7.15776	-25.9988	0
0.6853	-21.8986	-12.2462	-12.9579	-33.9323	0
0.6860	-24.6479	-16.2101	-19.0616	-41.2555	0
0.6867	-26.172	-17.4322	-21.5009	-41.2555	0
0.6873	-26.4783	-16.514	-20.5848	-37.287	0
0.6880	-28.0025	-16.8243	-21.8044	-36.0665	0
0.6887	-27.3935	-15.6022	-23.6366	-32.7118	0
0.6893	-23.1201	-11.632	-21.1973	-26.9125	0
0.6900	-18.5441	-9.4981	-18.449	-21.4201	0
0.6907	-14.8795	-7.66814	-17.2294	-12.5694	0
0.6913	-8.16677	-3.39399	-12.0418	0.246249	0
0.6920	-0.538793	0.880158	-8.07386	8.1833	0
0.6927	5.25876	4.23615	-8.98997	16.7271	0
0.6933	11.6689	6.06612	-6.24165	29.8496	0
0.6940	18.0791	7.59215	0.165561	37.7831	0
0.6947	19.9095	9.72606	2.3013	43.2791	0
0.6953	19.6032	12.4742	4.43704	53.9605	0
0.6960	20.2158	15.2223	7.48888	59.146	0
0.6967	21.131	16.4444	5.66219	53.9605	0
0.6973	22.6551	16.1404	2.91387	50.9056	0
0.6980	23.8766	14.9184	5.04961	51.8228	0
0.6987	22.9614	14.3041	6.57829	47.8543	0
0.6993	21.131	13.3923	3.2174	41.1413	0
0.7000	18.688	11.8663	-0.750543	34.7317	0
0.7007	14.7208	9.11818	-3.18981	24.9675	0
0.7013	10.1448	4.54009	-5.62908	12.7585	0
0.7020	7.09287	1.79198	-10.5131	1.7737	0
0.7027	4.64985	-0.645871	-12.9579	-7.99059	0
0.7033	-0.538793	-6.74999	-13.565	-17.7584	0
0.7040	-9.08198	-12.5502	-17.5329	-26.9125	0
0.7047	-17.3226	-13.7723	-21.8044	-35.1529	0
0.7053	-23.1201	-14.6841	-23.6366	-43.6966	0
0.7060	-29.224	-17.7361	-26.6884	-47.9685	0
0.7067	-33.1911	-19.5661	-27.301	-46.4446	0
0.7073	-33.4974	-20.4842	-22.7205	-44.6138	0
0.7080	-33.4974	-22.3142	-23.3331	-42.4761	0
0.7087	-34.7189	-24.1442	-29.1277	-40.6453	0
0.7093	-33.8037	-22.6182	-30.9599	-40.6453	0
0.7100	-30.4455	-20.7882	-31.5725	-37.287	0
0.7107	-24.6479	-18.6543	-31.876	-24.1645	0
0.7113	-14.5769	-13.158	-28.2116	-11.3488	0
0.7120	-7.25156	-7.66814	-22.7205	-4.93925	0
0.7127	-4.50593	-6.14211	-19.3651	2.99424	0
0.7133	0.376417	-4.00187	-17.2294	13.9826	0
0.7140	8.00808	2.10225	-14.4811	22.5264	0
0.7147	11.9752	6.98427	-9.29349	28.936	0
0.7153	15.6361	9.72606	-5.93812	36.5625	0
0.7160	20.2158	12.1702	-5.32555	41.7516	0
0.7167	20.5184	12.7781	-2.57723	42.6688	0
0.7173	18.9943	13.0884	-0.441496	41.1413	0
0.7180	21.131	14.3041	-4.40944	38.3934	0
0.7187	20.5184	12.7781	-7.15776	38.09	0
0.7193	13.1967	8.81424	-4.10591	37.1728	0
0.7200	9.5322	5.1543	-4.40944	28.936	0
0.7207	9.8385	1.48804	-8.98997	13.6757	0
0.7213	4.34355	-2.47584	-12.9579	1.47035	0
0.7220	-2.97812	-3.69793	-16.3133	-5.24616	0
0.7227	-4.80854	-3.69793	-19.0616	-12.8763	0
0.7233	-8.16677	-6.44605	-19.9722	-22.9439	0
0.7240	-16.7136	-8.88389	-21.8044	-31.4913	0
0.7247	-24.3416	-9.4981	-23.3331	-38.2042	0
0.7253	-28.0025	-10.4099	-24.5527	-46.1377	0
0.7260	-30.1392	-12.5502	-25.1598	-51.6301	0
0.7267	-31.0544	-16.514	-23.3331	-52.5473	0
0.7273	-31.9696	-20.4842	-20.8883	-53.1576	0
0.7280	-30.7518	-20.1803	-19.3651	-55.2953	0
0.7287	-27.0872	-15.9062	-16.0098	-53.1576	0
0.7293	-24.9505	-15.2983	-11.7328	-44.3069	0
0.7300	-23.7327	-14.3801	-9.90607	-36.3734	0
0.7307	-16.4073	-8.27601	-4.40944	-27.8297	0
0.7313	-9.08198	-4.00187	2.61035	-14.0968	0
0.7320	-7.55786	-5.83184	5.96572	-2.80509	0
0.7327	-3.28442	-4.00187	8.71403	2.38397	0
0.7333	8.31069	3.318	13.9016	9.09692	0
0.7340	16.245	8.20003	18.1731	20.3887	0
0.7347	18.3817	9.42212	23.3607	28.936	0
0.7353	22.3488	11.5624	30.9875	34.7317	0
0.7360	26.0133	14.3041	37.7038	39.0036	0
0.7367	26.0133	15.2223	40.4521	37.4797	0
0.7373	27.8438	14.6144	38.6199	35.342	0
0.7380	29.3679	12.4742	36.7877	36.5625	0
0.7387	23.8766	9.11818	38.6199	35.9523	0
0.7393	18.0791	7.89609	38.6199	29.5463	0
0.7400	17.1639	6.68033	34.3484	21.9161	0
0.7407	13.8056	2.40619	30.0769	12.7585	0
0.7413	5.56506	-2.47584	26.716	0.860085	0
0.7420	-1.1477	-4.00187	22.4446	-9.21112	0
0.7427	-7.55786	-5.83184	17.8696	-16.8413	0
0.7433	-18.2378	-9.80204	13.5926	-25.9988	0
0.7440	-27.3935	-11.632	10.2372	-36.0665	0
0.7447	-29.8366	-13.158	7.79793	-45.2241	0
0.7453	-29.224	-14.988	4.74608	-53.4645	0
0.7460	-28.9177	-14.6841	1.99777	-57.1261	0
0.7467	-31.0544	-14.3801	2.3013	-54.685	0
0.7473	-35.3278	-15.9062	2.91387	-52.5473	0
0.7480	-34.7189	-15.2983	1.08167	-52.8542	0
0.7487	-30.1392	-11.936	0.474608	-48.8857	0
0.7493	-25.5631	-7.97207	3.2174	-41.2555	0
0.7500	-19.4593	-6.14211	5.35314	-35.1529	0
0.7507	-10.6098	-6.44605	8.40498	-23.8611	0
0.7513	-4.19963	-2.47584	13.5926	-9.21112	0
0.7520	0.376417	6.98427	17.257	-0.974288	0
0.7527	7.39548	11.8663	19.3927	6.96277	0
0.7533	15.3298	11.5624	23.0571	21.6092	0
0.7540	22.9614	14.6144	26.716	30.1565	0
0.7547	29.3679	20.4083	27.6321	33.5112	0
0.7553	30.5894	21.9343	29.4643	44.1927	0
0.7560	30.5894	21.6303	30.3805	54.5708	0
0.7567	33.6413	21.6303	27.6321	53.0434	0
0.7573	36.387	21.6303	27.0251	47.5509	0
0.7580	36.387	21.6303	27.6321	46.3304	0
0.7587	34.8628	20.1043	23.9732	46.3304	0
0.7593	29.6742	18.5783	21.5285	42.0585	0
0.7600	21.4336	17.0523	21.5285	35.0387	0
0.7607	12.2778	13.3923	17.5605	25.2708	0
0.7613	4.95615	8.81424	11.7659	13.9826	0
0.7620	0.989017	6.98427	8.40498	3.30116	0
0.7627	-1.1477	5.1543	4.13351	-4.32898	0
0.7633	-5.42114	1.79198	0.778137	-13.4866	0
0.7640	-10.9124	-0.341932	1.08167	-25.6919	0
0.7647	-15.1858	-3.09005	0.474608	-33.3221	0
0.7653	-18.2378	-7.66814	-4.10591	-38.8145	0
0.7660	-20.0682	-11.0241	-6.24165	-44.6138	0
0.7667	-20.3745	-12.2462	-1.66113	-45.2241	0
0.7673	-21.596	-14.0762	2.91387	-42.4761	0
0.7680	-22.2049	-16.2101	1.99777	-42.4761	0
0.7687	-20.3745	-14.988	2.91387	-39.7317	0
0.7693	-16.7136	-11.936	6.57829	-33.9323	0
0.7700	-11.8276	-8.57995	8.10145	-29.6605	0
0.7707	-6.64265	-4.31214	9.32109	-21.1131	0
0.7713	-1.7603	-1.26008	13.9016	-7.07697	0
0.7720	2.81944	1.48804	17.5605	3.60451	0
0.7727	9.5322	6.37006	19.3927	11.8449	0
0.7733	17.7728	11.2521	21.2249	22.5264	0
0.7740	22.3488	11.5624	21.5285	30.7668	0
0.7747	22.9614	12.4742	20.6124	37.1728	0
0.7753	26.6223	16.1404	20.0053	45.4132	0
0.7760	31.8109	15.8302	18.4766	51.2126	0
0.7767	31.5046	14.3041	15.1212	50.9056	0
0.7773	30.5894	16.7483	9.32109	49.3817	0
0.7780	33.6413	19.1925	4.13351	48.4646	0
0.7787	34.2539	19.1925	4.43704	47.244	0
0.7793	29.3679	19.1925	5.04961	44.4996	0
0.7800	23.5703	17.6665	1.69424	38.09	0
0.7807	19.6032	12.4742	-2.57723	26.188	0
0.7813	16.245	7.89609	-4.71297	14.286	0
0.7820	11.06	4.23615	-8.07386	5.43531	0
0.7827	3.42834	0.265947	-10.8167	-5.24616	0
0.7833	-4.50593	-4.92002	-9.90607	-15.9276	0
0.7840	-12.7465	-11.3281	-8.07386	-22.3337	0
0.7847	-21.8986	-15.9062	-8.98997	-28.7433	0
0.7853	-30.1392	-16.8243	-13.565	-36.0665	0
0.7860	-34.4126	-16.8243	-16.3133	-39.7317	0
0.7867	-37.1582	-18.344	-14.1775	-41.2555	0
0.7873	-38.3797	-18.9582	-10.8167	-42.4761	0
0.7880	-35.9367	-19.2622	-10.8167	-40.035	0
0.7887	-31.0544	-19.2622	-12.3453	-36.0665	0
0.7893	-24.6479	-16.514	-12.0418	-33.3221	0
0.7900	-17.0163	-12.2462	-8.68092	-25.385	0
0.7907	-10.9124	-10.106	-3.49334	-12.2625	0
0.7913	-6.33635	-8.57995	1.08167	-0.974288	0
0.7920	-0.841402	-4.00187	3.2174	6.65585	0
0.7927	5.56506	-1.26008	5.66219	13.9826	0
0.7933	11.6689	-0.341932	8.71403	23.7469	0
0.7940	18.9943	5.1543	12.0694	34.1215	0
0.7947	24.7918	12.7781	14.8177	41.7516	0
0.7953	26.6223	15.8302	16.6444	46.3304	0
0.7960	26.316	16.1404	15.4248	48.1612	0
0.7967	26.6223	16.4444	12.682	47.8543	0
0.7973	26.316	16.7483	12.9855	48.1612	0
0.7980	25.4008	17.0523	14.8177	48.1612	0
0.7987	24.7918	16.7483	11.4568	44.4996	0
0.7993	23.5703	14.3041	5.35314	38.3934	0
0.8000	22.0462	11.8663	1.08167	31.6804	0
0.8007	18.3817	9.72606	-2.88628	21.9161	0
0.8013	9.2259	6.06612	-8.98997	11.538	0
0.8020	-2.97812	1.79198	-13.8685	2.38397	0
0.8027	-13.6617	-3.09005	-18.1455	-5.85643	0
0.8033	-23.1201	-8.57995	-22.7205	-13.1796	0
0.8040	-31.0544	-12.5502	-27.6045	-22.9439	0
0.8047	-33.8037	-14.988	-32.7921	-36.0665	0
0.8053	-35.6341	-18.6543	-36.7601	-44.9172	0
0.8060	-37.1582	-18.344	-36.7601	-47.3582	0
0.8067	-36.5493	-15.9062	-35.5404	-47.3582	0
0.8073	-35.9367	-18.6543	-35.5404	-45.2241	0
0.8080	-36.5493	-21.3961	-35.5404	-41.5625	0
0.8087	-34.7189	-18.9582	-34.6243	-38.8145	0
0.8093	-31.667	-15.6022	-31.2634	-35.1529	0
0.8100	-28.3088	-13.158	-24.8562	-26.9125	0
0.8107	-22.8175	-11.0241	-19.3651	-14.4002	0
0.8113	-17.3226	-9.80204	-16.3133	-2.49817	0
0.8120	-10.9124	-7.97207	-12.9579	6.65585	0
0.8127	-2.36921	-2.1719	-11.1257	16.1168	0
0.8133	4.04094	3.01407	-9.59702	26.4913	0
0.8140	9.2259	6.06612	-5.02202	33.5112	0
0.8147	14.7208	10.6442	0.165561	40.838	0
0.8153	16.245	16.1404	3.82998	51.5159	0
0.8160	16.245	15.2223	6.26925	55.4844	0
0.8167	20.8247	10.9481	4.13351	50.2954	0
0.8173	25.4008	13.0884	-0.750543	49.0748	0
0.8180	25.7071	17.3562	-2.57723	49.992	0
0.8187	23.5703	16.1404	-0.750543	46.3304	0
0.8193	18.688	13.3923	0.474608	40.5311	0
0.8200	12.8904	14.0002	-1.66113	31.0701	0
0.8207	9.5322	12.4742	-6.54518	18.8648	0
0.8213	5.25876	6.68033	-9.59702	8.79357	0
0.8220	-1.7603	1.1841	-10.8167	-1.58456	0
0.8227	-6.33635	-3.09005	-13.565	-12.2625	0
0.8233	-9.69458	-5.83184	-15.7007	-17.7584	0
0.8240	-13.3554	-9.19416	-15.3972	-24.1645	0
0.8247	-16.101	-14.988	-15.3972	-36.9837	0
0.8253	-20.0682	-18.344	-16.6168	-45.2241	0
0.8260	-22.8175	-18.344	-15.7007	-46.1377	0
0.8267	-18.8467	-20.7882	-11.7328	-45.2241	0
0.8273	-13.3554	-23.2324	-7.15776	-44.3069	0
0.8280	-10.6098	-23.8402	-6.24165	-44.3069	0
0.8287	-4.80854	-24.1442	-7.15776	-44.3069	0
0.8293	-1.1477	-20.4842	-5.32555	-40.6453	0
0.8300	-6.03005	-14.0762	0.165561	-33.3221	0
0.8307	-9.99719	-11.632	5.96572	-24.1645	0
0.8313	-11.2187	-7.05393	10.2372	-13.4866	0
0.8320	-13.3554	2.10225	13.9016	-4.6359	0
0.8327	-8.16677	6.37006	18.1731	4.21478	0
0.8333	1.59793	6.98427	22.141	14.5929	0
0.8340	5.25876	11.2521	24.8838	23.44	0
0.8347	8.61699	15.2223	27.3286	30.7668	0
0.8353	16.5513	16.1404	29.4643	38.09	0
0.8360	21.4336	17.0523	28.2447	39.9208	0
0.8367	23.264	17.9704	27.0251	37.7831	0
0.8373	27.5375	17.6665	27.6321	38.09	0
0.8380	31.202	17.9704	25.4964	39.0036	0
0.8387	30.8957	17.9704	22.141	36.5625	0
0.8393	28.1501	13.6963	21.832	32.5976	0
0.8400	22.9614	7.89609	20.6124	26.4913	0
0.8407	14.1119	6.68033	15.1212	14.286	0
0.8413	2.81944	4.84403	9.63013	-0.36402	0
0.8420	-6.33635	-0.341932	6.88182	-8.90777	0
0.8427	-11.525	-3.09005	1.99777	-13.1796	0
0.8433	-15.4921	-4.31214	-3.49334	-23.5542	0
0.8440	-18.8467	-10.4099	-4.10591	-34.5426	0
0.8447	-22.2049	-14.988	-3.49334	-40.035	0
0.8453	-27.3935	-14.6841	-5.32555	-46.1377	0
0.8460	-29.5303	-14.988	-6.24165	-52.5473	0
0.8467	-28.3088	-15.9062	-5.32555	-51.6301	0
0.8473	-27.3935	-15.2983	-3.49334	-49.496	0
0.8480	-25.5631	-16.514	-0.750543	-51.6301	0
0.8487	-22.5112	-16.2101	1.38519	-47.6651	0
0.8493	-19.4593	-12.2462	2.3013	-38.2042	0
0.8500	-13.3554	-8.27601	6.88182	-31.4913	0
0.8507	-5.11484	-4.92002	12.3729	-23.2509	0
0.8513	-1.7603	-2.1719	14.8177	-9.82139	0
0.8520	2.51314	0.880158	16.6444	1.16343	0
0.8527	13.4993	4.84403	16.6444	7.57303	0
0.8533	21.4336	8.20003	15.7338	15.5065	0
0.8540	23.8766	9.72606	18.4766	25.2708	0
0.8547	27.5375	13.3923	18.7857	33.5112	0
0.8553	31.202	17.6665	12.3729	42.0585	0
0.8560	31.202	17.6665	9.01756	48.1612	0
0.8567	29.6742	18.5783	7.48888	47.244	0
0.8573	29.6742	21.9343	1.99777	44.4996	0
0.8580	29.3679	19.1925	1.08167	44.1927	0
0.8587	26.0133	14.6144	3.82998	41.7516	0
0.8593	21.7399	15.5262	1.99777	36.2592	0
0.8600	17.4665	14.3041	-1.66113	28.6291	0
0.8607	9.2259	7.89609	-5.62908	17.9476	0
0.8613	-0.538793	4.23615	-12.3453	6.3525	0
0.8620	-5.42114	2.40619	-13.8685	-2.80509	0
0.8627	-8.16677	-4.00187	-10.8167	-11.6522	0
0.8633	-16.7136	-11.3281	-12.0418	-21.1131	0
0.8640	-24.6479	-14.988	-16.3133	-30.2707	0
0.8647	-25.5631	-15.9062	-19.0616	-38.5076	0
0.8653	-25.5631	-17.1282	-22.417	-44.0035	0
0.8660	-28.3088	-19.87	-24.2492	-45.8343	0
0.8667	-30.1392	-18.0401	-21.8044	-46.1377	0
0.8673	-30.4455	-12.8541	-20.5848	-46.1377	0
0.8680	-28.9177	-12.5502	-21.1973	-45.2241	0
0.8687	-23.7327	-14.3801	-19.9722	-41.5625	0
0.8693	-17.6289	-10.4099	-16.0098	-34.2357	0
0.8700	-13.9643	-5.22396	-11.4292	-24.1645	0
0.8707	-9.99719	-1.26008	-5.32555	-11.6522	0
0.8713	-4.19963	4.54009	0.165561	-0.36402	0
0.8720	0.0738072	7.89609	4.74608	7.87638	0
0.8727	2.81944	7.28821	8.71403	16.7271	0
0.8733	8.31069	8.81424	12.3729	28.0188	0
0.8740	16.5513	14.0002	16.3409	36.2592	0
0.8747	22.6551	18.2744	20.9214	41.7516	0
0.8753	24.1829	20.1043	23.6642	49.6851	0
0.8760	26.316	20.4083	23.3607	55.1811	0
0.8767	28.759	21.6303	23.9732	54.2639	0
0.8773	27.8438	24.3785	26.109	51.2126	0
0.8780	27.2349	23.4603	26.716	48.4646	0
0.8787	26.9286	20.4083	25.4964	43.5824	0
0.8793	23.264	18.5783	25.4964	37.1728	0
0.8800	19.9095	17.0523	24.8838	30.1565	0
0.8807	17.4665	12.4742	22.141	20.3887	0
0.8813	10.1448	5.76218	18.4766	10.0141	0
0.8820	2.51314	2.40619	14.2051	0.553167	0
0.8827	0.376417	1.48804	8.10145	-9.82139	0
0.8833	-3.59072	-2.47584	1.38519	-20.5029	0
0.8840	-9.99719	-8.27601	-2.57723	-29.3535	0
0.8847	-13.6617	-11.3281	-4.71297	-36.9837	0
0.8853	-15.7984	-14.0762	-8.98997	-42.4761	0
0.8860	-17.9315	-16.8243	-14.4811	-44.3069	0
0.8867	-17.0163	-15.6022	-15.3972	-43.0864	0
0.8873	-17.0163	-15.2983	-11.1257	-40.6453	0
0.8880	-17.3226	-16.8243	-9.59702	-40.035	0
0.8887	-15.1858	-14.988	-14.1775	-41.5625	0
0.8893	-14.5769	-12.8541	-16.3133	-39.1214	0
0.8900	-12.4402	-11.3281	-12.0418	-29.6605	0
0.8907	-3.59072	-6.44605	-8.68092	-18.0618	0
0.8913	2.81944	-3.39399	-7.46129	-8.2975	0
0.8920	4.95615	-4.92002	-3.49334	1.47035	0
0.8927	11.9752	-2.1719	0.778137	12.1483	0
0.8933	19.9095	3.62828	2.91387	21.6092	0
0.8940	23.264	6.98427	5.66219	28.936	0
0.8947	28.4527	11.2521	9.32109	35.342	0
0.8953	34.8628	14.9184	11.7659	42.0585	0
0.8960	35.778	13.3923	12.0694	46.6338	0
0.8967	33.335	12.4742	12.682	48.1612	0
0.8973	31.202	14.0002	11.4568	44.803	0
0.8980	27.8438	12.4742	8.40498	39.0036	0
0.8987	20.5184	10.0363	6.57829	35.6489	0
0.8993	12.5841	9.72606	5.96572	34.1215	0
0.9000	9.2259	7.28821	2.91387	26.188	0
0.9007	6.48027	4.23615	-3.18981	13.3688	0
0.9013	-0.538793	5.76218	-7.76481	0.246249	0
0.9020	-6.03005	6.06612	-11.1257	-9.82139	0
0.9027	-8.16677	0.880158	-14.1775	-18.6721	0
0.9033	-11.8276	-3.39399	-16.9203	-26.9125	0
0.9040	-15.7984	-2.47584	-19.9722	-34.2357	0
0.9047	-17.9315	-3.69793	-22.7205	-42.1727	0
0.9053	-21.596	-8.57995	-23.6366	-50.7165	0
0.9060	-22.8175	-9.4981	-25.4688	-52.5473	0
0.9067	-20.0682	-9.80204	-26.3849	-49.496	0
0.9073	-19.153	-17.1282	-25.1598	-49.496	0
0.9080	-19.7656	-21.7063	-24.2492	-49.189	0
0.9087	-20.9834	-18.0401	-24.5527	-43.3933	0
0.9093	-21.8986	-16.514	-23.6366	-37.287	0
0.9100	-15.4921	-17.7361	-19.0616	-30.5741	0
0.9107	-5.42114	-12.8541	-12.3453	-17.7584	0
0.9113	-2.67551	-6.14211	-5.93812	-6.15978	0
0.9120	-1.7603	-3.69793	-3.49334	1.16343	0
0.9127	9.2259	0.265947	-0.750543	9.70719	0
0.9133	22.0462	5.76218	5.04961	19.475	0
0.9140	26.0133	7.89609	7.79793	26.7983	0
0.9147	27.8438	11.5624	8.40498	34.4284	0
0.9153	33.335	17.0523	12.0694	42.6688	0
0.9160	36.6933	17.9704	15.7338	46.6338	0
0.9167	34.5565	16.4444	13.9016	46.6338	0
0.9173	32.1172	19.8004	11.7659	44.1927	0
0.9180	29.3679	22.5485	11.7659	42.9721	0
0.9187	22.0462	17.9704	10.2372	42.9721	0
0.9193	15.6361	13.3923	9.32109	38.09	0
0.9200	14.7208	12.7781	8.10145	27.4085	0
0.9207	11.3626	9.72606	1.99777	17.034	0
0.9213	4.04094	6.37006	-4.71297	7.87638	0
0.9220	-1.1477	7.28821	-5.32555	-2.19482	0
0.9227	-3.89333	3.318	-6.85423	-10.4317	0
0.9233	-10.3035	-6.14211	-13.2614	-16.8413	0
0.9240	-18.2378	-11.3281	-16.6168	-26.6091	0
0.9247	-23.1201	-11.936	-17.8364	-38.5076	0
0.9253	-27.3935	-14.6841	-22.417	-43.3933	0
0.9260	-29.5303	-15.2983	-23.6366	-42.783	0
0.9267	-26.4783	-14.0762	-19.6687	-44.3069	0
0.9273	-24.0353	-16.8243	-19.0616	-43.3933	0
0.9280	-28.3088	-20.1803	-19.9722	-38.8145	0
0.9287	-31.9696	-17.7361	-16.3133	-37.8973	0
0.9293	-30.7518	-15.2983	-12.0418	-36.0665	0
0.9300	-29.224	-13.158	-10.5131	-25.6919	0
0.9307	-25.8657	-7.66814	-5.62908	-12.2625	0
0.9313	-17.3226	-3.09005	1.99777	-0.36402	0
0.9320	-10.3035	-3.09005	7.18535	10.9277	0
0.9327	-5.42114	-0.341932	9.63013	20.3887	0
0.9333	2.81944	4.23615	14.2051	27.7154	0
0.9340	10.7537	6.98427	19.3927	37.1728	0
0.9347	14.1119	12.4742	22.141	48.4646	0
0.9353	12.8904	17.9704	23.9732	56.705	0
0.9360	10.7537	16.7483	25.1929	56.705	0
0.9367	13.8056	16.1404	24.8838	50.9056	0
0.9373	19.9095	20.7122	24.5803	47.244	0
0.9380	20.2158	20.1043	22.7481	46.3304	0
0.9387	16.5513	16.4444	16.3409	43.5824	0
0.9393	13.8056	16.4444	11.1533	38.3934	0
0.9400	8.31069	14.3041	7.48888	29.8496	0
0.9407	-1.454	7.89609	0.165561	17.034	0
0.9413	-8.16677	5.45824	-6.24165	6.96277	0
0.9420	-10.9124	3.93221	-7.76481	-0.974288	0
0.9427	-12.1339	-0.645871	-9.90607	-11.3488	0
0.9433	-11.8276	-4.00187	-11.7328	-22.3337	0
0.9440	-10.9124	-5.83184	-10.8167	-31.4913	0
0.9447	-12.7465	-11.3281	-11.1257	-40.6453	0
0.9453	-15.4921	-17.1282	-15.0936	-47.6651	0
0.9460	-17.3226	-18.0401	-16.6168	-50.7165	0
0.9467	-21.596	-18.344	-13.565	-49.7993	0
0.9473	-27.6998	-19.5661	-10.8167	-46.748	0
0.9480	-27.3935	-18.0401	-12.3453	-45.2241	0
0.9487	-20.9834	-14.3801	-13.2614	-44.9172	0
0.9493	-17.3226	-13.462	-11.1257	-41.2555	0
0.9500	-14.2706	-13.462	-8.37739	-32.7118	0
0.9507	-6.64265	-10.4099	-3.18981	-21.1131	0
0.9513	0.0738072	-6.14211	4.43704	-9.51804	0
0.9520	4.34355	-1.56402	6.57829	-1.88791	0
0.9527	10.4474	2.71013	6.88182	6.04558	0
0.9533	15.3298	5.76218	11.4568	19.1681	0
0.9540	17.7728	8.20003	15.1212	30.7668	0
0.9547	21.7399	12.4742	16.6444	37.1728	0
0.9553	24.4855	15.2223	20.0053	42.6688	0
0.9560	23.8766	14.3041	20.9214	45.1099	0
0.9567	23.264	13.3923	19.3927	44.4996	0
0.9573	22.3488	14.3041	17.8696	45.7201	0
0.9580	19.2969	14.3041	16.3409	44.4996	0
0.9587	15.9424	12.7781	14.8177	40.2277	0
0.9593	12.5841	10.9481	15.1212	37.1728	0
0.9600	9.2259	7.89609	12.9855	29.2393	0
0.9607	6.48027	2.10225	8.40498	13.6757	0
0.9613	4.34355	-4.00187	4.13351	2.38397	0
0.9620	1.29163	-5.83184	0.474608	-3.10844	0
0.9627	-2.97812	-5.83184	-1.3576	-11.9591	0
0.9633	-9.08198	-8.57995	-3.80239	-22.6406	0
0.9640	-14.2706	-12.8541	-8.98997	-32.4049	0
0.9647	-17.3226	-14.988	-12.6489	-40.9522	0
0.9653	-22.8175	-15.6022	-13.565	-45.2241	0
0.9660	-29.224	-16.2101	-16.3133	-47.3582	0
0.9667	-30.1392	-17.7361	-19.0616	-50.1062	0
0.9673	-28.0025	-17.7361	-18.1455	-48.2754	0
0.9680	-28.9177	-15.9062	-16.6168	-42.1727	0
0.9687	-29.8366	-14.6841	-15.7007	-39.4247	0
0.9693	-27.3935	-14.0762	-13.565	-37.8973	0
0.9700	-21.596	-10.4099	-9.59702	-30.2707	0
0.9707	-16.4073	-4.00187	-4.10591	-16.8413	0
0.9713	-12.4402	-2.1719	-1.3576	-4.02563	0
0.9720	-8.47307	-3.39399	-0.750543	5.43531	0
0.9727	-3.59072	-1.26008	1.69424	12.4552	0
0.9733	4.04094	2.40619	4.43704	19.7784	0
0.9740	12.5841	4.84403	5.66219	28.0188	0
0.9747	18.3817	9.72606	8.40498	36.2592	0
0.9753	22.6551	13.0884	12.0694	43.8893	0
0.9760	25.7071	11.8663	12.0694	47.8543	0
0.9767	24.1829	14.3041	11.7659	46.6338	0
0.9773	22.0462	19.8004	11.4568	44.4996	0
0.9780	24.7918	17.9704	8.40498	43.2791	0
0.9787	26.0133	14.0002	6.57829	40.838	0
0.9793	21.131	14.3041	7.48888	36.2592	0
0.9800	15.6361	10.6442	4.74608	28.936	0
0.9807	11.3626	3.93221	-1.05407	20.6956	0
0.9813	6.48027	2.10225	-2.57723	10.6244	0
0.9820	2.20684	1.79198	-4.71297	-1.27764	0
0.9827	-2.67551	-3.69793	-9.59702	-12.8763	0
0.9833	-10.9124	-10.7202	-10.8167	-19.5892	0
0.9840	-15.4921	-14.3801	-10.8167	-25.6919	0
0.9847	-15.4921	-14.6841	-16.3133	-36.0665	0
0.9853	-18.2378	-15.6022	-21.5009	-43.6966	0
0.9860	-21.2897	-18.0401	-19.0616	-44.3069	0
0.9867	-21.596	-20.4842	-15.0936	-44.3069	0
0.9873	-22.8175	-21.3961	-17.2294	-44.0035	0
0.9880	-22.8175	-20.4842	-19.0616	-38.8145	0
0.9887	-20.0682	-17.7361	-16.0098	-34.2357	0
0.9893	-19.153	-15.9062	-13.2614	-31.4913	0
0.9900	-16.101	-14.3801	-12.6489	-21.7234	0
0.9907	-8.47307	-10.4099	-7.46129	-8.60085	0
0.9913	-2.67551	-5.5279	-1.66113	0.246249	0
0.9920	0.376417	-2.47584	1.08167	6.96277	0
0.9927	4.95615	1.1841	5.66219	16.7271	0
0.9933	10.1448	5.76218	11.1533	27.7154	0
0.9940	14.4145	9.42212	16.0373	36.5625	0
0.9947	19.2969	14.3041	21.5285	43.8893	0
0.9953	21.7399	19.8004	26.716	52.1262	0
0.9960	21.131	19.8004	29.4643	57.6222	0
0.9967	21.7399	16.1404	31.2966	54.5708	0
0.9973	25.0981	14.0002	30.3805	48.7715	0
0.9980	27.5375	14.9184	28.5482	46.6338	0
0.9987	24.7918	14.3041	29.7679	43.5824	0
0.9993	19.9095	9.72606	30.0769	37.1728	0
1.0000	16.8576	4.84403	23.9732	28.6291	0
1.0007	11.9752	3.01407	16.9535	17.3373	0
1.0013	3.73464	2.40619	11.7659	5.43531	0
1.0020	0.0738072	1.48804	5.35314	-4.02563	0
1.0027	-2.67551	-1.56402	-0.137968	-12.5694	0
1.0033	-13.0491	-7.66814	-5.93812	-20.5029	0
1.0040	-20.3745	-11.3281	-12.6489	-28.7433	0
1.0047	-20.0682	-13.158	-17.5329	-38.2042	0
1.0053	-23.1201	-15.9062	-21.1973	-44.0035	0
1.0060	-27.3935	-15.6022	-26.3849	-46.1377	0
1.0067	-24.9505	-12.2462	-31.876	-47.9685	0
1.0073	-23.7327	-11.3281	-36.1475	-46.1377	0
1.0080	-24.6479	-12.2462	-39.1993	-41.2555	0
1.0087	-19.153	-11.936	-39.5029	-39.7317	0
1.0093	-11.8276	-11.3281	-37.0636	-39.1214	0
1.0100	-6.33635	-12.5502	-32.7921	-31.4913	0
1.0107	-0.841402	-14.0762	-26.992	-16.8413	0
1.0113	2.81944	-11.3281	-21.8044	-4.02563	0
1.0120	9.2259	-5.83184	-18.1455	2.69089	0
1.0127	19.2969	-2.1719	-12.3453	9.70719	0
1.0133	24.7918	2.40619	-5.62908	21.6092	0
1.0140	28.1501	10.0363	-1.05407	32.9009	0
1.0147	32.4198	14.3041	2.3013	40.2277	0
1.0153	31.5046	14.9184	4.43704	44.803	0
1.0160	26.316	18.2744	4.74608	46.3304	0
1.0167	23.8766	20.1043	6.57829	47.244	0
1.0173	20.8247	18.2744	7.48888	49.0748	0
1.0180	16.8576	17.0523	4.74608	46.6338	0
1.0187	14.7208	16.4444	1.99777	41.1413	0
1.0193	11.06	16.1404	1.69424	39.0036	0
1.0200	7.39548	15.5262	-0.750543	33.5112	0
1.0207	6.48027	11.5624	-5.32555	18.2545	0
1.0213	4.04094	6.37006	-8.07386	3.30116	0
1.0220	0.989017	3.93221	-8.98997	-4.32898	0
1.0227	-1.1477	1.48804	-11.7328	-12.2625	0
1.0233	-5.42114	-1.56402	-14.7846	-22.6406	0
1.0240	-10.6098	-6.44605	-17.2294	-33.0151	0
1.0247	-14.2706	-14.0762	-19.0616	-41.5625	0
1.0253	-19.7656	-17.7361	-20.5848	-46.1377	0
1.0260	-22.2049	-14.6841	-21.5009	-45.8343	0
1.0267	-19.7656	-13.7723	-20.8883	-46.748	0
1.0273	-19.4593	-15.9062	-19.0616	-48.2754	0
1.0280	-18.8467	-14.0762	-19.0616	-43.3933	0
1.0287	-13.6617	-11.3281	-18.1455	-36.3734	0
1.0293	-12.1339	-12.5502	-13.565	-33.0151	0
1.0300	-11.2187	-10.7202	-7.76481	-27.5227	0
1.0307	-2.67551	-4.31214	-3.80239	-14.4002	0
1.0313	3.73464	-1.56402	0.474608	-1.27764	0
1.0320	4.64985	-0.0379924	5.04961	6.04558	0
1.0327	11.6689	6.06612	6.57829	11.538	0
1.0333	20.8247	8.81424	7.48888	20.0853	0
1.0340	22.9614	8.81424	10.2372	31.0701	0
1.0347	25.4008	14.6144	13.289	39.6175	0
1.0353	30.2831	20.4083	15.4248	44.4996	0
1.0360	29.0653	17.9704	16.6444	47.244	0
1.0367	25.7071	15.8302	17.5605	47.5509	0
1.0373	24.4855	17.9704	18.4766	44.4996	0
1.0380	23.264	17.0523	17.8696	40.838	0
1.0387	21.131	14.0002	14.5087	38.09	0
1.0393	18.0791	13.6963	11.4568	33.2079	0
1.0400	10.4474	12.1702	11.1533	23.44	0
1.0407	0.989017	6.98427	9.93366	9.40384	0
1.0413	-6.33635	3.318	4.43704	-1.88791	0
1.0420	-8.77937	3.318	-0.137968	-8.60085	0
1.0427	-9.38828	1.79198	-1.66113	-16.8413	0
1.0433	-14.2706	-3.09005	-3.49334	-27.2194	0
1.0440	-20.3745	-5.83184	-5.62908	-34.8459	0
1.0447	-20.9834	-6.74999	-6.24165	-41.5625	0
1.0453	-21.2897	-10.4099	-7.76481	-47.3582	0
1.0460	-24.6479	-14.988	-9.59702	-48.8857	0
1.0467	-24.3416	-16.514	-6.54518	-48.5788	0
1.0473	-20.9834	-17.7361	-2.57723	-47.9685	0
1.0480	-20.9834	-21.7063	-3.18981	-44.3069	0
1.0487	-21.8986	-22.9221	-2.57723	-38.8145	0
1.0493	-21.596	-20.1803	2.3013	-33.3221	0
1.0500	-20.3745	-15.9062	6.26925	-24.7747	0
1.0507	-20.6808	-9.4981	8.71403	-14.0968	0
1.0513	-21.8986	-2.78611	11.7659	-3.41536	0
1.0520	-19.153	2.40619	12.9855	7.87638	0
1.0527	-10.3035	7.59215	14.8177	17.9476	0
1.0533	-1.7603	12.4742	17.8696	25.2708	0
1.0540	5.56506	16.1404	18.4766	32.9009	0
1.0547	14.4145	20.7122	19.0892	42.3619	0
1.0553	18.0791	24.9863	21.2249	49.6851	0
1.0560	15.6361	27.1266	18.7857	50.9056	0
1.0567	15.0271	28.3423	12.9855	48.4646	0
1.0573	15.6361	27.7345	10.2372	46.3304	0
1.0580	14.7208	24.3785	9.32109	42.6688	0
1.0587	13.8056	20.7122	6.88182	37.4797	0
1.0593	11.06	17.6665	5.35314	35.0387	0
1.0600	7.09287	14.9184	3.82998	29.5463	0
1.0607	10.1448	12.1702	-0.441496	16.1168	0
1.0613	15.6361	7.89609	-5.02202	4.52169	0
1.0620	12.2778	3.01407	-8.98997	-3.41536	0
1.0627	1.29163	-0.341932	-12.9579	-14.0968	0
1.0633	-8.16677	-3.39399	-16.6168	-22.0303	0
1.0640	-14.5769	-6.74999	-19.3651	-26.3022	0
1.0647	-19.4593	-9.80204	-21.1973	-35.1529	0
1.0653	-24.6479	-12.8541	-21.1973	-43.6966	0
1.0660	-26.4783	-14.0762	-19.9722	-44.6138	0
1.0667	-25.2568	-13.158	-16.3133	-45.2241	0
1.0673	-27.0872	-15.2983	-13.565	-46.4446	0
1.0680	-28.9177	-18.0401	-13.8685	-42.783	0
1.0687	-24.6479	-15.2983	-13.565	-38.2042	0
1.0693	-19.4593	-12.2462	-8.98997	-35.1529	0
1.0700	-16.4073	-12.2462	-3.49334	-26.9125	0
1.0707	-9.99719	-8.27601	2.91387	-15.0105	0
1.0713	-2.97812	-0.645871	9.63013	-7.07697	0
1.0720	1.59793	3.318	13.289	-0.667369	0
1.0727	6.48027	4.84403	15.7338	9.09692	0
1.0733	11.9752	5.76218	20.0053	20.6956	0
1.0740	17.7728	7.59215	22.7481	28.6291	0
1.0747	23.5703	11.8663	25.4964	34.7317	0
1.0753	26.0133	15.2223	31.9036	40.2277	0
1.0760	26.316	16.1404	34.9555	42.6688	0
1.0767	25.0981	18.5783	31.6001	43.5824	0
1.0773	22.3488	21.0225	30.3805	45.7201	0
1.0780	22.9614	19.4964	32.8197	43.5824	0
1.0787	25.0981	16.4444	33.4323	37.1728	0
1.0793	18.0791	12.7781	31.2966	33.2079	0
1.0800	8.61699	7.89609	25.7999	26.4913	0
1.0807	6.17766	5.1543	20.6124	11.2346	0
1.0813	1.90423	2.71013	18.7857	-2.80509	0
1.0820	-6.33635	-4.00187	15.7338	-9.51804	0
1.0827	-9.99719	-8.57995	9.32109	-17.4515	0
1.0833	-14.5769	-9.19416	5.66219	-27.5227	0
1.0840	-23.1201	-13.158	5.66219	-34.2357	0
1.0847	-28.3088	-18.344	2.61035	-41.5625	0
1.0853	-29.8366	-19.87	-0.750543	-48.2754	0
1.0860	-29.8366	-19.5661	0.778137	-47.9685	0
1.0867	-28.6151	-19.5661	3.52645	-46.1377	0
1.0873	-28.6151	-19.5661	2.91387	-46.748	0
1.0880	-28.6151	-20.4842	1.99777	-43.6966	0
1.0887	-27.0872	-21.0921	3.82998	-38.5076	0
1.0893	-24.6479	-18.9582	6.57829	-34.2357	0
1.0900	-17.6289	-13.7723	11.1533	-24.4714	0
1.0907	-8.16677	-7.05393	18.4766	-10.1283	0
1.0913	-6.33635	-3.09005	26.109	1.47035	0
1.0920	-4.80854	-0.94981	31.2966	9.70719	0
1.0927	5.56506	2.40619	35.2645	19.7784	0
1.0933	16.245	6.98427	38.0073	28.0188	0
1.0940	19.9095	11.5624	42.2788	33.8181	0
1.0947	23.8766	16.4444	48.3825	42.3619	0
1.0953	29.0653	19.1925	50.5237	50.6023	0
1.0960	30.2831	18.8822	46.8593	51.8228	0
1.0967	29.6742	19.8004	44.111	51.5159	0
1.0973	29.0653	21.9343	44.7236	55.1811	0
1.0980	28.759	21.0225	40.4521	53.0434	0
1.0987	27.5375	16.7483	32.2127	46.3304	0
1.0993	23.5703	13.3923	24.8838	42.6688	0
1.1000	18.0791	10.6442	16.6444	33.5112	0
1.1007	12.5841	7.28821	6.88182	17.9476	0
1.1013	7.39548	4.23615	-1.66113	8.79357	0
1.1020	3.73464	0.265947	-12.6489	3.30116	0
1.1027	-0.232493	-3.69793	-24.5527	-8.2975	0
1.1033	-6.64265	-7.66814	-29.7403	-17.7584	0
1.1040	-11.8276	-11.3281	-33.0957	-24.1645	0
1.1047	-11.8276	-13.462	-40.1154	-35.1529	0
1.1053	-13.6617	-13.158	-44.696	-41.5625	0
1.1060	-18.8467	-14.6841	-44.696	-38.8145	0
1.1067	-20.0682	-17.7361	-45.303	-35.7631	0
1.1073	-18.2378	-18.0401	-45.6066	-35.1529	0
1.1080	-17.3226	-17.4322	-44.0834	-33.9323	0
1.1087	-15.4921	-16.8243	-41.6441	-31.7946	0
1.1093	-13.0491	-13.462	-38.5923	-26.3022	0
1.1100	-11.2187	-9.4981	-35.2314	-15.0105	0
1.1107	-6.64265	-6.14211	-30.0438	-3.71871	0
1.1113	-1.7603	-0.341932	-24.8562	4.82504	0
1.1120	-0.232493	5.1543	-23.3331	12.4552	0
1.1127	3.12574	5.76218	-19.9722	21.9161	0
1.1133	10.7537	5.76218	-13.565	32.5976	0
1.1140	16.5513	8.81424	-12.3453	42.0585	0
1.1147	20.5184	13.0884	-11.1257	48.1612	0
1.1153	22.0462	14.3041	-6.85423	52.74	0
1.1160	20.5184	13.0884	-5.62908	55.4844	0
1.1167	22.6551	12.7781	-7.76481	53.3503	0
1.1173	26.316	15.5262	-7.46129	49.992	0
1.1180	22.6551	16.1404	-8.07386	47.5509	0
1.1187	16.8576	14.3041	-9.90607	41.7516	0
1.1193	14.7208	11.8663	-9.59702	33.2079	0
1.1200	10.7537	9.11818	-13.2614	22.5264	0
1.1207	1.90423	5.1543	-19.9722	9.40384	0
1.1213	-6.94526	0.880158	-21.1973	-2.49817	0
1.1220	-11.8276	-3.09005	-20.8883	-10.4317	0
1.1227	-13.3554	-5.5279	-23.9401	-20.5029	0
1.1233	-15.7984	-6.74999	-27.301	-32.1015	0
1.1240	-19.7656	-10.4099	-28.5207	-39.7317	0
1.1247	-22.8175	-13.158	-29.1277	-49.496	0
1.1253	-24.9505	-13.158	-29.4368	-58.3466	0
1.1260	-25.8657	-14.0762	-29.1277	-58.0397	0
1.1267	-26.172	-14.988	-26.6884	-56.8192	0
1.1273	-27.3935	-14.988	-24.5527	-58.9569	0
1.1280	-25.2568	-16.514	-25.7723	-56.2089	0
1.1287	-19.7656	-16.8243	-25.7723	-50.7165	0
1.1293	-16.4073	-13.158	-20.8883	-48.2754	0
1.1300	-12.7465	-9.80204	-14.4811	-39.7317	0
1.1307	-6.33635	-6.74999	-9.90607	-25.0817	0
1.1313	-3.89333	-0.645871	-6.54518	-15.9276	0
1.1320	-3.28442	3.01407	-3.49334	-9.21112	0
1.1327	2.81944	2.40619	0.778137	2.99424	0
1.1333	9.8385	3.62828	6.57829	13.0654	0
1.1340	12.8904	6.98427	10.2372	19.1681	0
1.1347	16.245	9.72606	10.8498	27.4085	0
1.1353	21.131	13.6963	10.5407	35.6489	0
1.1360	24.4855	15.2223	10.8498	37.1728	0
1.1367	25.4008	13.3923	10.8498	35.342	0
1.1373	24.7918	13.6963	11.1533	35.9523	0
1.1380	23.264	15.5262	12.682	34.4284	0
1.1387	20.8247	14.3041	14.5087	28.936	0
1.1393	15.9424	10.6442	11.1533	24.9675	0
1.1400	10.1448	7.89609	3.82998	17.3373	0
1.1407	6.17766	5.45824	-1.3576	2.69089	0
1.1413	3.73464	2.71013	-1.3576	-8.60085	0
1.1420	-1.7603	0.576218	-2.88628	-14.4002	0
1.1427	-8.16677	-0.94981	-7.15776	-23.5542	0
1.1433	-9.69458	-3.69793	-8.98997	-32.7118	0
1.1440	-12.1339	-8.27601	-8.68092	-37.287	0
1.1447	-20.0682	-10.4099	-12.3453	-44.6138	0
1.1453	-23.7327	-9.4981	-16.6168	-53.1576	0
1.1460	-20.9834	-10.4099	-16.6168	-52.2439	0
1.1467	-21.8986	-13.462	-13.8685	-47.6651	0
1.1473	-24.6479	-14.0762	-12.3453	-47.9685	0
1.1480	-21.8986	-11.936	-9.90607	-46.748	0
1.1487	-17.9315	-10.7202	-6.24165	-40.035	0
1.1493	-16.101	-11.3281	-1.66113	-32.7118	0
1.1500	-11.2187	-8.27601	1.08167	-24.7747	0
1.1507	-2.67551	-3.09005	4.74608	-13.4866	0
1.1513	2.51314	-0.94981	10.2372	-0.974288	0
1.1520	3.42834	0.576218	13.289	9.09692	0
1.1527	7.39548	4.23615	13.9016	17.034	0
1.1533	15.9424	7.28821	17.5605	24.9675	0
1.1540	22.9614	11.2521	21.5285	34.7317	0
1.1547	25.7071	16.7483	22.4446	42.6688	0
1.1553	29.3679	18.5783	23.3607	46.3304	0
1.1560	32.1172	17.3562	24.8838	49.0748	0
1.1567	32.1172	17.9704	24.8838	51.8228	0
1.1573	34.5565	18.8822	24.2768	50.2954	0
1.1580	35.1691	17.9704	23.6642	46.6338	0
1.1587	29.3679	16.4444	20.6124	43.2791	0
1.1593	25.4008	14.3041	16.9535	38.09	0
1.1600	26.0133	9.72606	15.7338	31.0701	0
1.1607	21.131	3.318	14.8177	21.6092	0
1.1613	12.5841	-0.94981	12.0694	8.79357	0
1.1620	8.92329	-2.78611	8.40498	-3.41536	0
1.1627	4.34355	-4.31214	5.96572	-10.4317	0
1.1633	-8.47307	-7.35786	4.74608	-16.8413	0
1.1640	-20.3745	-12.2462	0.474608	-26.9125	0
1.1647	-27.0872	-16.8243	-4.40944	-36.9837	0
1.1653	-32.8848	-18.9582	-5.93812	-42.4761	0
1.1660	-37.7708	-19.5661	-6.54518	-44.3069	0
1.1667	-40.8228	-18.9582	-7.15776	-44.6138	0
1.1673	-43.5684	-15.6022	-4.40944	-44.6138	0
1.1680	-42.0406	-12.2462	-1.66113	-42.1727	0
1.1687	-34.7189	-9.4981	-1.66113	-36.0665	0
1.1693	-28.3088	-5.83184	0.474608	-28.4399	0
1.1700	-24.9505	-3.09005	5.04961	-19.5892	0
1.1707	-22.5112	-0.645871	8.40498	-8.60085	0
1.1713	-20.0682	4.23615	10.2372	1.47035	0
1.1720	-13.9643	8.5103	11.1533	11.2346	0
1.1727	-4.50593	10.3403	13.9016	20.9989	0
1.1733	3.73464	12.7781	19.0892	29.5463	0
1.1740	12.8904	11.8663	22.4446	37.1728	0
1.1747	22.9614	7.89609	21.5285	45.4132	0
1.1753	26.0133	7.89609	20.3088	51.8228	0
1.1760	22.0462	10.6442	18.4766	51.5159	0
1.1767	23.8766	11.2521	13.5926	47.5509	0
1.1773	29.0653	12.1702	9.32109	46.3304	0
1.1780	27.8438	14.3041	9.63013	46.9407	0
1.1787	23.5703	17.0523	11.1533	42.9721	0
1.1793	20.2158	19.8004	10.2372	34.1215	0
1.1800	15.6361	16.4444	9.01756	24.6605	0
1.1807	9.8385	7.89609	6.57829	13.6757	0
1.1813	5.56506	1.48804	2.91387	0.553167	0
1.1820	1.90423	-3.09005	0.165561	-10.7386	0
1.1827	-2.36921	-7.66814	-2.27371	-21.1131	0
1.1833	-9.99719	-10.4099	-6.85423	-31.7946	0
1.1840	-21.596	-13.158	-10.2096	-38.8145	0
1.1847	-28.3088	-16.8243	-10.2096	-43.3933	0
1.1853	-27.6998	-18.6543	-12.6489	-49.189	0
1.1860	-26.172	-19.5661	-16.9203	-51.6301	0
1.1867	-26.172	-19.5661	-17.2294	-48.5788	0
1.1873	-26.4783	-16.8243	-15.3972	-44.6138	0
1.1880	-26.7846	-15.9062	-16.0098	-42.1727	0
1.1887	-23.4264	-16.514	-16.3133	-40.6453	0
1.1893	-17.3226	-13.158	-13.8685	-38.2042	0
1.1900	-12.4402	-8.27601	-11.7328	-28.4399	0
1.1907	-6.33635	-6.44605	-8.98997	-15.3174	0
1.1913	0.989017	-4.31214	-5.32555	-6.77005	0
1.1920	5.56506	-0.645871	-1.05407	3.91143	0
1.1927	8.92329	2.40619	3.82998	17.3373	0
1.1933	13.8056	6.06612	7.48888	25.2708	0
1.1940	19.9095	9.72606	9.63013	30.7668	0
1.1947	23.8766	11.8663	10.8498	40.2277	0
1.1953	25.0981	14.0002	12.0694	46.9407	0
1.1960	25.7071	16.1404	13.5926	46.0235	0
1.1967	27.2349	15.5262	13.9016	46.0235	0
1.1973	26.9286	14.0002	12.0694	47.8543	0
1.1980	26.6223	14.6144	9.63013	45.4132	0
1.1987	27.5375	15.2223	9.32109	42.6688	0
1.1993	22.0462	12.7781	8.40498	40.5311	0
1.2000	11.06	8.5103	2.61035	31.6804	0
1.2007	6.78657	4.23615	-3.80239	16.1168	0
1.2013	7.39548	1.48804	-6.24165	2.99424	0
1.2020	-0.232493	-0.341932	-8.37739	-5.24616	0
1.2027	-9.08198	-2.1719	-13.2614	-12.5694	0
1.2033	-9.99719	-5.83184	-17.2294	-20.5029	0
1.2040	-10.9124	-9.80204	-19.9722	-29.3535	0
1.2047	-16.7136	-13.158	-23.3331	-37.287	0
1.2053	-20.0682	-15.9062	-24.5527	-40.6453	0
1.2060	-20.0682	-17.1282	-24.2492	-41.5625	0
1.2067	-21.596	-18.6543	-25.4688	-42.783	0
1.2073	-21.8986	-20.4842	-26.3849	-43.3933	0
1.2080	-20.9834	-19.5661	-25.7723	-40.6453	0
1.2087	-22.5112	-17.4322	-24.5527	-37.287	0
1.2093	-22.5112	-16.514	-22.1079	-31.4913	0
1.2100	-15.7984	-11.632	-18.449	-20.8098	0
1.2107	-10.3035	-4.92002	-13.565	-7.68724	0
1.2113	-9.99719	-2.1719	-7.46129	3.91143	0
1.2120	-7.86047	0.576218	-2.88628	12.4552	0
1.2127	-0.841402	6.06612	-3.49334	19.475	0
1.2133	5.56506	10.0363	-1.66113	27.1052	0
1.2140	10.1448	12.4742	4.43704	35.9523	0
1.2147	11.9752	13.6963	6.57829	43.5824	0
1.2153	11.9752	12.1702	7.48888	49.0748	0
1.2160	13.4993	12.4742	11.7659	51.8228	0
1.2167	15.0271	15.5262	11.4568	51.8228	0
1.2173	14.7208	13.3923	5.66219	49.3817	0
1.2180	14.7208	10.6442	4.74608	47.244	0
1.2187	16.245	12.4742	8.10145	43.5824	0
1.2193	19.2969	12.4742	6.26925	36.2592	0
1.2200	27.2349	7.89609	0.474608	26.188	0
1.2207	30.8957	4.54009	-4.40944	15.2032	0
1.2213	23.264	1.48804	-6.54518	4.52169	0
1.2220	13.1967	-1.56402	-7.76481	-4.32898	0
1.2227	3.42834	-2.78611	-11.7328	-14.0968	0
1.2233	-9.38828	-6.44605	-16.6168	-23.8611	0
1.2240	-16.101	-12.5502	-17.5329	-32.7118	0
1.2247	-16.4073	-14.988	-16.3133	-42.783	0
1.2253	-22.8175	-16.8243	-18.449	-48.2754	0
1.2260	-28.3088	-20.4842	-21.8044	-45.2241	0
1.2267	-24.3416	-20.1803	-20.5848	-43.3933	0
1.2273	-18.2378	-17.1282	-16.0098	-44.3069	0
1.2280	-17.0163	-16.8243	-12.6489	-38.8145	0
1.2287	-16.4073	-16.514	-10.8167	-33.0151	0
1.2293	-17.0163	-14.988	-7.46129	-29.3535	0
1.2300	-14.5769	-13.7723	-1.3576	-17.7584	0
1.2307	-7.25156	-9.4981	4.43704	-4.02563	0
1.2313	-1.454	-2.78611	7.79793	3.91143	0
1.2320	3.73464	1.48804	11.1533	12.4552	0
1.2327	11.3626	7.89609	16.6444	23.1367	0
1.2333	15.6361	14.6144	22.141	31.3771	0
1.2340	18.3817	15.2223	23.3607	39.0036	0
1.2347	25.0981	13.3923	26.716	48.1612	0
1.2353	27.2349	15.5262	34.0394	54.2639	0
1.2360	23.5703	16.1404	34.9555	54.8742	0
1.2367	24.1829	15.2223	30.684	50.9056	0
1.2373	26.6223	17.9704	31.2966	48.4646	0
1.2380	22.0462	18.2744	33.1288	47.244	0
1.2387	17.4665	15.2223	30.684	41.1413	0
1.2393	18.0791	14.3041	27.0251	32.2907	0
1.2400	17.7728	12.1702	23.6642	22.5264	0
1.2407	11.06	5.1543	20.3088	10.3175	0
1.2413	2.20684	0.576218	18.4766	-0.36402	0
1.2420	-3.59072	-1.26008	13.9016	-9.21112	0
1.2427	-8.47307	-5.83184	6.57829	-19.8926	0
1.2433	-16.4073	-10.4099	2.91387	-28.4399	0
1.2440	-24.3416	-10.106	-0.750543	-34.8459	0
1.2447	-29.224	-10.106	-6.24165	-44.9172	0
1.2453	-33.8037	-13.158	-7.15776	-51.6301	0
1.2460	-35.6341	-16.2101	-3.49334	-51.3268	0
1.2467	-36.243	-17.7361	-2.57723	-51.0198	0
1.2473	-40.2102	-19.5661	-2.27371	-48.2754	0
1.2480	-41.738	-19.5661	-0.441496	-42.783	0
1.2487	-33.8037	-16.514	-0.441496	-41.8658	0
1.2493	-24.9505	-14.0762	-0.441496	-39.7317	0
1.2500	-19.7656	-10.106	2.3013	-29.9638	0
1.2507	-12.7465	-4.61608	3.82998	-18.0618	0
1.2513	-6.33635	-2.1719	3.82998	-7.68724	0
1.2520	-1.7603	-0.94981	6.88182	1.47035	0
1.2527	4.64985	6.06612	11.1533	10.6244	0
1.2533	8.31069	13.6963	13.5926	21.6092	0
1.2540	11.06	14.6144	15.7338	30.7668	0
1.2547	20.2158	14.0002	18.4766	37.4797	0
1.2553	26.6223	17.0523	20.6124	44.1927	0
1.2560	23.264	18.2744	21.832	47.244	0
1.2567	20.2158	15.5262	23.0571	45.1099	0
1.2573	20.5184	16.1404	23.9732	42.9721	0
1.2580	18.3817	20.4083	23.3607	40.838	0
1.2587	15.6361	20.1043	22.141	36.5625	0
1.2593	12.8904	15.5262	18.7857	33.8181	0
1.2600	7.39548	11.5624	12.9855	26.188	0
1.2607	2.81944	7.89609	8.71403	9.70719	0
1.2613	2.81944	4.54009	6.57829	-4.02563	0
1.2620	1.59793	2.40619	3.52645	-11.3488	0
1.2627	-3.59072	-0.94981	1.08167	-20.5029	0
1.2633	-9.69458	-5.83184	-1.66113	-29.6605	0
1.2640	-15.4921	-8.27601	-8.07386	-37.5939	0
1.2647	-21.2897	-9.4981	-13.2614	-46.1377	0
1.2653	-25.8657	-11.632	-12.9579	-50.4096	0
1.2660	-26.172	-12.5502	-12.0418	-48.2754	0
1.2667	-25.5631	-13.7723	-11.7328	-48.2754	0
1.2673	-28.9177	-16.8243	-9.29349	-49.189	0
1.2680	-30.1392	-16.8243	-9.29349	-46.4446	0
1.2687	-26.172	-14.3801	-10.8167	-42.4761	0
1.2693	-23.7327	-14.0762	-8.07386	-36.0665	0
1.2700	-21.8986	-11.936	-4.10591	-23.2509	0
1.2707	-14.8795	-5.5279	-1.05407	-9.21112	0
1.2713	-9.08198	-2.1719	4.74608	1.16343	0
1.2720	-4.50593	-1.86796	9.93366	8.1833	0
1.2727	6.17766	0.576218	11.1533	14.5929	0
1.2733	17.1639	4.23615	14.8177	23.44	0
1.2740	22.3488	6.06612	20.3088	34.7317	0
1.2747	26.316	7.89609	23.0571	43.2791	0
1.2753	28.1501	11.5624	24.5803	47.244	0
1.2760	23.8766	15.2223	24.8838	48.1612	0
1.2767	19.9095	17.6665	23.9732	46.3304	0
1.2773	20.2158	17.0523	23.0571	46.0235	0
1.2780	22.0462	18.8822	20.3088	44.1927	0
1.2787	22.6551	20.7122	17.5605	37.4797	0
1.2793	22.0462	15.8302	16.0373	29.5463	0
1.2800	19.2969	9.11818	11.1533	20.6956	0
1.2807	14.7208	6.98427	2.61035	8.48665	0
1.2813	12.5841	3.318	-1.66113	-0.974288	0
1.2820	12.2778	-2.47584	-1.97018	-7.68724	0
1.2827	6.48027	-5.83184	-7.15776	-17.7584	0
1.2833	-3.89333	-9.19416	-13.2614	-27.8297	0
1.2840	-10.3035	-13.158	-18.1455	-35.7631	0
1.2847	-12.7465	-14.0762	-24.8562	-45.5274	0
1.2853	-16.4073	-14.0762	-28.8242	-51.0198	0
1.2860	-18.5441	-13.7723	-28.2116	-49.7993	0
1.2867	-17.3226	-11.936	-27.301	-48.2754	0
1.2873	-18.2378	-12.2462	-27.6045	-44.3069	0
1.2880	-20.3745	-13.7723	-29.1277	-37.8973	0
1.2887	-21.596	-12.8541	-30.9599	-36.9837	0
1.2893	-18.5441	-11.936	-26.3849	-33.3221	0
1.2900	-9.99719	-7.66814	-18.1455	-19.5892	0
1.2907	-2.67551	2.10225	-15.0936	-6.77005	0
1.2913	0.682717	7.59215	-13.565	1.7737	0
1.2920	4.04094	7.59215	-9.29349	12.4552	0
1.2927	8.31069	11.5624	-6.24165	23.44	0
1.2933	11.9752	16.1404	-2.88628	31.9873	0
1.2940	18.688	17.0523	3.2174	38.7003	0
1.2947	23.264	19.4964	7.18535	44.4996	0
1.2953	18.688	22.5485	8.40498	51.8228	0
1.2960	16.245	20.7122	8.40498	53.6536	0
1.2967	21.7399	18.2744	6.26925	48.1612	0
1.2973	24.7918	16.1404	5.66219	45.1099	0
1.2980	22.9614	12.1702	6.26925	46.3304	0
1.2987	21.131	7.89609	3.52645	42.0585	0
1.2993	15.9424	3.318	-1.05407	32.9009	0
1.3000	7.39548	-1.56402	-3.49334	22.8297	0
1.3007	0.376417	-1.56402	-6.85423	11.8449	0
1.3013	-4.80854	-0.0379924	-11.7328	0.860085	0
1.3020	-10.9124	-2.78611	-14.4811	-10.1283	0
1.3027	-13.9643	-7.66814	-16.3133	-19.5892	0
1.3033	-17.3226	-12.2462	-19.9722	-25.6919	0
1.3040	-23.4264	-15.9062	-21.8044	-31.1843	0
1.3047	-29.224	-17.1282	-21.1973	-38.8145	0
1.3053	-30.4455	-17.7361	-22.1079	-44.3069	0
1.3060	-27.0872	-19.5661	-23.3331	-45.2241	0
1.3067	-25.5631	-20.1803	-21.8044	-44.3069	0
1.3073	-30.1392	-18.9582	-20.2812	-41.5625	0
1.3080	-30.1392	-19.5661	-19.9722	-38.8145	0
1.3087	-21.2897	-19.5661	-18.1455	-37.5939	0
1.3093	-15.4921	-16.8243	-15.3972	-33.3221	0
1.3100	-13.6617	-12.5502	-11.7328	-21.7234	0
1.3107	-5.42114	-8.57995	-5.32555	-7.68724	0
1.3113	1.90423	-5.22396	0.778137	3.30116	0
1.3120	4.64985	-2.1719	3.82998	12.7585	0
1.3127	10.1448	2.10225	6.57829	22.5264	0
1.3133	15.9424	5.1543	10.5407	32.2907	0
1.3140	18.688	7.28821	15.7338	39.9208	0
1.3147	21.7399	10.6442	20.3088	45.7201	0
1.3153	22.9614	14.9184	21.832	49.0748	0
1.3160	23.264	17.0523	21.2249	50.2954	0
1.3167	27.5375	18.2744	21.832	50.9056	0
1.3173	29.6742	17.9704	23.6642	49.0748	0
1.3180	29.3679	17.9704	23.3607	44.803	0
1.3187	33.9476	19.4964	20.6124	40.838	0
1.3193	35.4717	18.8822	19.0892	35.6489	0
1.3200	25.4008	12.7781	17.5605	24.6605	0
1.3207	17.7728	6.06612	12.9855	10.9277	0
1.3213	18.0791	3.62828	7.48888	0.553167	0
1.3220	12.8904	2.40619	5.35314	-6.15978	0
1.3227	1.90423	-2.1719	4.74608	-13.1796	0
1.3233	-5.72744	-7.66814	1.69424	-24.1645	0
1.3240	-9.38828	-9.80204	-2.57723	-35.4562	0
1.3247	-13.6617	-11.0241	-5.93812	-42.4761	0
1.3253	-17.3226	-13.158	-7.15776	-45.8343	0
1.3260	-19.4593	-14.988	-5.62908	-48.5788	0
1.3267	-21.2897	-15.9062	-4.40944	-49.496	0
1.3273	-22.2049	-15.6022	-6.24165	-47.0549	0
1.3280	-21.2897	-14.6841	-8.68092	-41.5625	0
1.3287	-19.153	-15.9062	-11.7328	-34.2357	0
1.3293	-16.7136	-15.2983	-14.4811	-29.3535	0
1.3300	-13.3554	-10.4099	-13.8685	-22.3337	0
1.3307	-8.16677	-5.5279	-9.59702	-9.82139	0
1.3313	-3.59072	-1.56402	-7.15776	3.60451	0
1.3320	1.29163	2.71013	-6.54518	13.0654	0
1.3327	9.2259	6.68033	-1.66113	19.7784	0
[truncated: 41,344 more rows]
